# Supplementary material for: Limits on information transduction through amplitude and frequency regulation of transcription factor activity
Source: eLife. 2015 May 18;4:e06559. doi: 10.7554/eLife.06559 (PMC4468373; doi:10.7554/eLife.06559)
Supplement: Supplementary file 1. — Raw single-cell time-trace data for HXK1 (15259 cells), SIP18 (21242 cells), pSIP18 mut A (18203 cells), pSIP18 mut B (17655 cells), 1× reporter diploid (21236 cells), and 2× reporter diploid (19222 cells). The data are also available from Dryad Digital Repository (Hansen and O'Shea, 2015). DOI: http://dx.doi.org/10.7554/eLife.06559.014 [file elife06559s001.zip › source_data/pSIP18_mut6_DM_70min_1117nM.txt]

0	0	0	0	41.437	97.512	159.07	213.77	213.45	234.43	407.5	684.51	982.37	1256.9	1916.5	2711.6	3464.8	4080.1	5104.2	6162.2	6940.9	8246.6	8665.6	9153.4	10409	11905	12767	13770	14772	15940	16877	17890	18655	19495	20423	21226	22171	22744	23649	22902	22511	22872	22910	22587	22855	23249	23251	23559	23764	24303
0	0	0	0	5.9158	29.054	27.473	42.719	64.672	98.547	116.97	167.52	223.36	314.4	445.2	671.32	923.13	1185	1528.4	1878.6	2254.6	2885	3300.8	3831.9	4112.2	4811.9	5290.6	5796.6	6523.6	6990.7	7903	8581.4	9247.4	9598.5	10621	10491	10891	11742	11851	12567	12810	13002	13001	13703	13618	13710	14365	14217	14430	14683
8.183	10.037	0	3.85	0	2.3446	0	0	4.0716	37.563	139.67	264.83	448.36	683.62	985.42	1354	1703.9	2181.2	2636.5	3043.4	3656	4251.2	4853.2	5521	6258.9	6960.6	7692	8224.7	8772.7	9407.9	10504	11040	11591	12177	12249	12813	13005	13615	13887	13698	13582	14026	14150	14724	14469	14895	14854	14971	15139	14681
25.425	8.0792	0	0	2.7334	0	0	9.7528	78.087	201.52	361.21	619.49	905.78	1321.4	1682.6	2118.6	2704.3	3175.4	3818.2	4313.1	4876.9	5690.8	6464.6	7152.9	7697.6	8179.1	8968.3	9571.2	10226	10445	11048	12524	12995	12257	12559	13206	13537	13870	14022	14348	14804	15009	15320	15594	15949	16120	16559	16390	16830	16727
0	0	4.4166	6.1597	0	14.123	3.6931	58.609	165.2	332.88	524.95	775.21	1147.5	1542	1867.3	2363.3	2999.4	3830	4176.2	4951.4	5630.5	6237.9	6987	7665.5	8405.9	8215.4	10192	9331.4	10787	11385	11743	11560	12375	12565	12904	12937	13647	13418	14907	14741	15040	15579	15455	15988	16014	16338	16421	17077	16952	17474
6.907	5.8958	0	0	0	0	13.917	56.095	137.28	278.81	454.73	725.94	1063.3	1469.7	1884.9	2402.5	2897.4	3592.5	4069.3	4974.2	5553.3	6117.3	6692.4	7601.9	8169.8	8745.6	9519.5	10111	10849	11470	12348	13161	13841	14560	14917	15317	15900	16493	17179	17651	17891	17936	18024	18068	18039	18272	18466	18451	18668	18566
16.015	6.6614	0	0	0	0	0	24.051	59.078	117.87	227.71	372.87	570.04	828.7	1079.2	1398.7	1778.8	2176.3	2603.6	2972.5	3471.9	4197.7	4713.1	5195.8	5946	6353.5	7211.6	7795.3	8570.9	9166.8	9813.4	10250	10929	11395	12036	12365	13141	13719	14289	14866	15111	15760	15792	16301	16445	16481	16586	17413	17049	17711
49.568	0	0	0	15.201	15.178	23.323	40.411	79.754	169.29	338.13	591.25	897.38	1312.8	1770.7	2395.8	3137.2	3913.4	4568.9	5400.5	6067.2	6891	7603.3	8619.4	9380.5	9928	10877	11758	11662	12426	13581	14166	14922	15987	16445	17276	17965	18756	19250	19825	20366	20511	21251	22139	22367	22388	23009	23282	23608	23672
6.7328	11.78	0	0.95414	0	0	0	18.69	65.799	169.43	347.37	610.99	895.88	1329.7	1775.1	2354.7	2798.8	3480.9	4188	4833	5665.3	6074.3	6898.5	7653.9	8410.2	9332.8	10018	10100	11292	12500	13902	13110	14066	15050	15465	15887	16455	16868	17043	17330	17873	18174	18243	18532	18441	18636	19152	19271	19383	19299
2.8207	3.5997	0	0.84508	0	3.0566	0	11.507	32.577	85.445	178.58	292.74	509.91	705.01	890.88	1248	1743.8	2169.4	2661.3	3114	3686	4166.5	4783.8	5237.5	5808.9	6476.3	7033.5	7591.8	8357.5	8791.3	9678.5	10288	11061	11747	12528	12657	13824	14826	14864	15829	15374	16273	17220	17397	18252	18396	18272	18053	18662	18783
0	20.312	12.333	0	0	0	0	0	3.224	17.97	128.73	243.28	380.13	575.64	842.31	1221.1	1503	1987.2	2368.6	3070.9	3405	3941.5	4669.7	5165.7	5663	6315.1	6986.3	7496.5	8137.7	8332.1	9242.9	9495.5	9930.3	10577	10926	11240	11757	12208	12526	12972	13268	13816	14038	14562	14352	14447	15003	14929	15135	15091
1.5672	3.4505	1.9248	0	0	4.099	0.9676	33.176	87.65	166.29	322.32	517.12	646.89	917.43	1125.2	1548.2	1873.6	2243	2708	3208.4	3574.1	3809.3	4283.2	4618.9	5130.2	5681.4	6414.3	6856.1	6919.2	7401.8	7981.6	8543.1	8991.5	8990.8	9084.2	9649.4	9680.1	9495.9	9384.8	10008	10012	9748.9	9973.7	9788.3	10053	10263	10930	11144	11191	11109
0	0	0	17.765	8.4668	31.561	25.089	34.367	88.327	132.2	208.7	313.59	439.48	657.96	939.88	1270.8	1589.3	1943.5	2321.4	2827.9	3333.6	3732	4274.5	4780.5	5289.6	5369.5	6154.9	6603.8	6957	7417.9	8065.1	8716.7	9150.8	9234	10250	10849	11362	11554	11839	11413	11444	12042	12147	12838	13149	12262	14095	14101	13334	13647
15.048	0	0	0	0	0	4.0224	36.539	94.838	195.32	351.92	540.5	703.63	985.08	1346.7	1626	2040.5	2319.3	2728.6	3186.3	3566	3993.4	4415.1	4914.2	5308.7	5750.9	6166.5	6354.7	6858.9	7280.2	7623.5	7977.9	8224.1	8362.9	8412.6	8740.8	9232.7	9625.9	9721.2	9841.4	10076	10442	10490	10953	10706	10804	11041	11367	11278	11363
0	7.912	0.47038	0	4.2548	0	0	0	0	22.865	34.06	100.49	195.89	339.71	591.23	939.44	1254.5	1739.8	2267.5	2803.1	3441.6	4159.2	4860.9	5418.3	6160.6	6798.7	7822.7	8311.8	9023.9	9550.6	10303	10980	11808	12455	13052	13356	13792	14281	14611	15215	15742	16361	16765	17191	16967	17355	17704	17687	17867	17699
29.459	0	0	0	0	0	0	41.825	124.87	210.18	376.47	625.44	906.73	1231.9	1584.5	2022.9	2416.6	2952.9	3341.2	3665.2	4217.6	5051.1	5313	6292.1	6854.2	7555.6	7574.5	7797.3	8000.7	9704.5	12075	12918	13715	14651	15168	15554	16617	17290	17808	18644	19244	19855	20528	21348	21706	22151	22260	22459	22690	23052
33.129	3.1535	2.6437	0	0	0	0	31.28	117.87	232.54	383.21	627.66	900.37	1126.3	1547.7	1851.6	2217.8	2721.8	3308.1	3769	4293.8	4945.6	5551.7	6144.4	7011.1	7464	7734.8	8100.3	8632.3	9526.8	10088	10252	11063	11965	12096	12293	12924	13450	14173	14414	14909	15039	15020	15651	15880	15893	15943	16287	16216	16879
0	2.3395	3.4617	0	14.642	0	0	6.187	13.339	35.792	100.98	204.25	320.22	506.45	780.83	1113.8	1499.3	1863.3	2304.4	2799.1	3222	3822.1	4372.1	4982.4	5639.9	6043.1	6653.3	7383.2	7863.9	8469.6	8979.4	9448.8	10278	10681	11246	11282	11871	12270	12583	12756	12943	13140	13349	13744	13920	13930	14173	14586	15051	14823
19.129	8.5509	0.75375	2.1301	0	0	0	0	4.8902	16.093	36.642	128.1	256.93	542.18	725.9	1124.7	1443.2	1948.2	2434.6	2964.7	3405.3	3853.5	4327.3	4940.9	5723.9	5952	6162.4	6456.6	6886.1	7449.4	8162.7	8658	8921.7	10301	9602.9	9512.2	10323	10688	11269	11219	11533	11724	11806	12206	12303	12112	12094	12466	12311	13596
38.317	20.943	8.7918	0	0	0	0	0	0	0	36.755	121.32	223.41	425.45	684.98	1043.6	1426	1834.6	2340.5	2915.8	3474.7	4091.9	4888	5554.9	6244.8	6929.3	7677.8	8204.2	8963.1	9205	9884.5	10710	11348	11980	12219	12795	13398	13708	14817	15276	15584	15752	15958	16355	16835	17023	17749	17789	17756	17441
0	0	0	0	2.0805	0.010916	16.965	20.926	55.809	129.4	233	407.91	646.11	941.68	1301.6	1775.7	2304.9	2774.9	3369.8	4080.8	4646.7	5325.7	5949.7	6864.5	7440.5	8155.4	8944.7	10007	10289	10582	11243	11831	12451	12979	13219	13941	14183	15207	14991	15061	15516	16028	16207	16336	16457	16688	17257	17836	17677	17846
3.5569	0	0	0	0	3.4204	25.576	89.722	227.52	434.21	654.32	1011.4	1440.6	1896.2	2518.4	3049.7	3791.4	4632.7	5355.2	6228.5	6984.6	7957.9	8629.4	9739.3	10511	11260	12335	12851	13771	14607	15485	16593	17242	17652	18625	19070	19550	20215	20829	21113	21822	22100	22246	22797	22901	23683	23787	22949	24012	23786
0	0	0	0	6.3217	8.3439	19.275	43.117	78.922	154.41	271.07	464.67	720.06	1033.6	1459.8	1920.8	2410.3	2942.8	3445.6	4070.4	4587.6	5197.6	5684.7	6374.4	6881	7814	8629.6	9417.6	10019	10808	10172	10186	11239	11664	11694	11625	12089	12278	12573	13262	13100	14013	13703	14025	14305	13989	14252	14135	14626	13085
13.021	7.7076	0	0	0	0	0	0	0.74089	29.938	94.784	154.87	253.7	406.42	553.48	745.22	967.84	1214.4	1359.4	1752.8	2053.8	2326.7	2637.5	2935.5	3215.1	3601.6	4125.2	4303	4453.8	4827.6	5433.3	5806.3	6227.4	6487.8	7011.4	7479.6	7666.1	8078.8	8380.2	8421.9	8651.2	8700.8	9038.4	9293.5	9708.5	10065	10080	10010	10034	10250
0	0	0	0	0	4.689	22.3	40.901	56.894	138.91	216.23	469.92	593.85	910.88	983.94	1345.6	1950	2071.1	2630.2	2958.7	3428	4038.7	4661.6	4862.2	5560.6	5648.4	6629.3	7105.8	6929.3	7883.2	8500.3	9054	9650.7	9992.5	10089	10750	11144	11301	12226	12440	13099	13331	13479	13747	13898	14368	14942	14721	14720	14879
9.5575	7.2087	0	0	0	2.496	12.53	62.626	148.51	248.38	374.62	484.4	789.15	1086.9	1456.5	1847.4	2363.8	2813.3	3555.2	4479.3	5384	5898.2	6869.6	7586.5	8626.6	9213.2	10122	10843	11238	12200	12712	13509	14380	15236	16043	16616	17307	18119	18479	19691	19985	20794	21360	21803	22071	22550	22574	22801	22883	23085
0	0	0	0	0	19.339	74.382	85.737	202.72	340.35	523.55	732.52	1023.2	1212.4	1408.3	1688.9	1992.1	2312.5	2646.6	2993.9	3506.9	3811.8	3973	4351.8	4645.5	5133.3	5367	5736.7	5907.7	6198.3	6237.5	7004.6	7388.9	7746.1	8005.2	8372.9	8501.5	9068.4	8989.1	9405.8	9778.1	10019	10189	10286	10235	10589	10728	10719	10886	10586
0	4.7208	21.002	5.6411	0	12.649	17.059	15.117	117	228.5	400.29	580.51	798.04	1201.4	1612.9	2216.1	2738.4	3191.2	4198.5	4842	5648.8	6530.2	7408.1	8309	9096.2	10136	10481	11544	12566	13413	14670	15146	16033	16670	17069	18530	18867	19622	19341	20165	20595	20808	21178	22004	21925	22365	22024	22704	22594	22741
1.4458	3.7992	4.0154	0	0	0	2.3026	15.023	80.21	173.03	276.33	631.3	1011.5	1411.3	1761.6	2391.1	2902.8	2820.4	3439.8	3927.6	4611.4	5088	5453.5	6165.8	6497.9	7054.9	7511.2	9673.3	8366.9	8480.1	8896.1	9540.2	9956.8	10300	10301	10668	11166	11603	11727	11859	12114	12025	12634	12754	12938	12723	13228	13101	13270	13115
8.9432	0	0	0	0	0	6.7557	37.99	155	330.32	548.73	868.31	1263.2	1728.5	2171.1	2760	3416	4020.9	4821.5	5590.5	6165.9	6882.8	7694.6	8463.1	9128.5	9762.7	10504	11253	12396	12715	13522	13345	13795	14270	14369	15218	15783	16313	16790	16924	17815	16787	17373	17935	18276	17759	18067	18551	18824	18742
11.966	5.4639	0	0	0	0	0	11.814	29.414	59.524	143.65	258.83	417.9	657.3	916.06	1167.5	1536.5	1937.1	2309.5	2693.2	3077.5	3598.4	3972.9	4383	4972.5	5414.5	5876.2	6431.7	6922	7260.2	7734.4	8052.6	8311.4	8614.8	8934.5	9242.3	9633.5	9921.8	10342	10450	10935	11417	11502	11907	11775	12041	12242	12297	12634	12431
18.208	0	0	0	0	0	23.103	68.933	156	313.33	533.11	839.39	1149.8	1644.6	2181.1	2893.5	4023	4223.7	5239.9	5780.4	6650.6	7417.8	8303.5	9262.3	10063	10997	11741	12449	13376	13718	15147	16379	17116	17900	18451	19000	20000	20635	21142	21013	21425	21749	21730	21908	22476	23031	23289	23259	23893	23631
14.61	9.2586	1.9537	0	0	4.8905	10.316	85.116	207.33	421.57	491.88	1016.2	1476.9	1832.4	2471.4	3064.1	2967.9	3602	4119.2	4811.6	5293	5941.9	6961.5	7565.6	7965.3	8798.3	9398.6	10184	10864	11722	12249	12639	13266	13724	14134	14733	15748	15931	16503	16931	17314	17681	17918	18428	18737	18726	18789	19456	19277	19440
0	3.6966	1.4074	0	0	9.9669	10.993	22.499	46.936	118.1	202.72	354.73	588.95	820.11	1223.8	1449.3	2124.2	2899.8	3373.1	3752.9	4920.8	5651.6	6452.4	7233.5	7714.7	8368.8	9612.9	10105	11546	12210	13506	14128	15251	16123	16735	16952	18183	18282	19177	19827	19584	20204	20347	20731	20526	21051	21342	21513	21699	21384
0	0	0	0	0	23.642	63.929	129.16	208.28	334.08	494.28	670.97	885.07	1035.7	1414.5	1608.4	1862.1	2768.9	3019	3616.8	3882.7	4263	4707.6	5594.5	5975.3	6049.8	6796.5	7307.3	7557.6	7404.8	8095.4	8316.2	8796.9	9314.3	9619.8	9664.4	9789.6	10074	10407	10542	10631	10687	10740	10946	10936	10963	10806	11000	10937	10806
0.13229	0	0	0	0	7.3048	16.082	31.132	111.91	210.23	340.96	557.06	824.18	1080.6	1679.3	1750.7	2615.6	2746.1	3149.9	3630.2	4302.5	4975.4	5516.2	6310.4	7114.6	7716.1	8254.3	8564.8	9310.9	9947.6	11073	11856	12227	12793	13689	13632	14263	14870	15127	15801	16305	16524	16875	17115	17397	17446	17272	17659	16502	16021
0	0	0	0	8.9925	46.922	93.509	162.22	259.68	368.37	602.44	897.82	1237.7	1760.6	2227.3	2818.2	3539.8	4176.5	5185.8	6087.5	6896.2	7860.5	9100.5	9934.8	10822	11679	12595	13328	14834	14824	16085	16819	17815	18637	18927	20388	20515	21164	21859	22052	22979	23312	23489	22480	23731	24368	24223	23383	23590	24302
0	1.7066	1.3686	8.5568	6.5169	0	0	0	43.254	118.88	255.85	459.23	756.43	1080.7	1436.6	2040.4	2434.8	2977.6	3532.5	4079.1	4379.4	4864.9	5470.9	5681	6181.7	6671.6	7629	8079.9	8149	8076	9128.1	9893.5	10523	10187	9752	10373	10410	10423	10382	10665	10377	10823	10750	10960	10650	11180	11683	12005	12200	12185
17.355	7.821	1.4634	1.5388	0	0	0	0	1.487	22.665	53.198	125.81	221.32	352.45	513.42	658.63	913.01	1205	1586.3	1958.1	2244.7	2651.4	3035.5	3643.1	3884.2	4549.9	4832.8	5279.2	5915.6	6267.6	6546.5	7106.5	7429.9	7997.3	8376.8	8780.2	9052.7	9568.1	9858.1	10127	10377	10791	10577	10964	11232	11731	11360	11902	11701	11925
6.6324	5.9688	3.1572	0	0	0	0	24.5	63.925	190.67	344.89	566.19	815.33	1156.3	1492.6	1970.7	2411.7	2904.5	3003.6	3962.7	4600.5	5155.3	5800.5	6428.2	7246.7	7895.9	8396.5	9108	10075	10427	10989	11633	12723	13443	13821	14385	14757	15206	15554	16229	16918	17329	18195	18549	18286	18972	19392	19405	19524	19631
16.124	5.4004	0	0	0	1.5292	2.3399	55.712	168.22	372.29	599.49	845.97	1255.1	1679.4	2184.4	2783.2	3484.5	4270.4	4727.3	5977	6349.6	6866.3	7202.8	8408.9	8791.1	9691.3	10174	9859.6	10765	11417	12808	13329	13715	13678	14965	13802	15708	14686	17027	17205	18072	18257	18050	18711	18587	19332	19284	19326	19753	19644
0	4.5885	0	0	1.6253	6.2103	1.3048	30.881	90.08	184.02	333.16	586.64	882.68	1246.6	1647.4	2139.4	2781.2	3351.1	4023.6	4701.6	5450.4	5742.1	6546.3	6921.7	7571.2	8459.3	8939.3	9622	9961.8	10719	10977	11484	14686	14308	13845	13970	14453	15334	15092	15358	16011	15961	16401	16019	15643	15729	16913	17163	16497	16456
12.381	0	0	0	0	5.6065	2.6768	34.232	80.47	184.63	339.37	549.03	764.27	1034.1	1383.6	1787.8	2246.8	2557.3	2954.7	3379.2	3790.6	4304.4	4694.5	5206.8	5630.8	6062.2	6425	6788.4	7118.5	7334.3	7744.3	8073.7	8689.5	8979.3	9110.4	9197.8	9422	9813.7	9972.7	10163	10407	10418	10861	10836	11044	11312	11326	11286	11272	11464
0	0	0	1.3523	19.802	8.1901	11.522	19.638	14.682	48.531	56.249	139.39	259.11	404.23	564.05	932.8	1241.5	1621.7	2020.2	2397	3344.4	3284.4	3652.4	4249.4	4599.3	5048	5367.8	5733.7	6136.8	6299.3	6935.5	7303.8	7809.1	8187	8220.4	8562.5	8845.2	9244.7	9556.7	9838.5	9652.5	9989.1	9909.1	10129	10493	10857	10455	10648	10540	10828
0	0	0	0	1.0363	51.95	99.655	198.08	348.27	572.09	920.24	1445.3	2037.2	2627.3	3425.6	4542.6	5439.3	6307.1	7230.1	8217.9	9037.9	9957.7	10735	11899	12917	14022	15106	15905	16627	17574	19056	19712	20360	20897	21510	22129	23251	23633	23452	23488	23705	23749	24112	24801	24439	24879	24893	24620	25029	25199
0	0	0	0	0	0	32.715	134.9	350.65	682.33	1170.8	1763.6	2495.2	3304.2	4116.5	5209.3	6144.7	7196.2	7988.2	9060.8	9666.8	10904	11490	12325	12943	13875	15020	15687	15938	16702	17455	18310	18863	18866	19673	20047	20410	20792	20673	20718	20914	21011	20554	21161	21033	21605	22031	22073	22424	21932
7.7967	4.4217	0	4.8148	0	0	0	0	11.32	62.266	123.19	237.74	375.09	546.19	687.86	931.54	1147.5	1380	1652.7	1923.6	2234.9	2638.5	2912.8	3372.9	3744.7	4305.2	4606.7	5245.3	5803.4	5940.2	6300.2	6467	6993.9	7181	7671.5	7918	8394.3	8951.8	9073.3	9284.7	9671.9	10182	10289	10590	10636	11116	11142	10596	11409	10529
31.252	8.708	4.9844	0	0	0	0	0	5.9749	54.985	137.87	321.09	617.43	935.98	1320.2	1820.7	2397.8	3134.9	3740.8	4423.4	5056.3	5664.2	6430.4	7260.3	7954.9	8467.7	8729.6	9436.3	10410	11082	11770	12875	13715	13566	14407	14536	15375	16372	16815	17414	17712	18221	18128	19171	18911	19725	19677	19378	20240	20370
17.419	1.716	0	0	0	0	12.374	0	29.246	22.23	88.169	269.16	441.15	726.61	966.72	1032.1	1343.3	1667.2	2119.2	2467.9	2912	3297.7	4537.9	5148.8	4474.1	4625.7	6327.7	5279.6	7234.8	7425	8049.7	6517.9	6679.4	7200.7	7415.7	9213.9	7826.1	7850.1	9806.9	8232.6	8316.6	8570.2	8489.9	8788.1	8787	9167.6	9014.2	9342.5	9164.1	9499.5
31.301	0	0	0	0	0	7.1487	74.122	208.48	333.85	644.19	944.71	1133.3	1612.6	1929.3	2512.3	3079.2	3648.6	4301.7	4948.3	5639.1	6078.3	6809.9	7913	8016.8	8794.6	9141.7	9488.3	10317	10623	11339	11657	12145	12523	12809	13183	13720	14224	14531	14777	15295	15403	15581	15973	15867	16575	16214	16795	16577	16639
0	0	0	0	0	12.389	51.018	148.38	277.71	523.2	861.31	1236.2	1717.9	2237	2875.8	3523.3	4173.6	4915	5640.3	6310.4	7302.1	8200.9	9132.4	10027	10866	11585	12473	13278	14110	15211	16001	16662	17321	18653	18959	19921	20311	20182	20656	21176	21533	22209	22153	23077	23184	23467	23334	23456	23349	23127
0	16.02	0	3.4848	0	2.0595	11.123	2.7024	0	56.943	144.69	244.39	432.76	628.1	903.39	1320.3	1737.2	2224.6	2749	3279	3989.1	4638.9	5505.4	5977.8	6839.2	7491.8	8098.4	8766.7	9303.3	10100	10648	11134	11727	12336	13197	13506	13563	14019	14324	14913	15257	15805	16174	16253	16707	17205	17409	17549	17575	17417
7.2853	4.5226	1.6678	0	0	0	3.4515	29.272	77.597	145.55	232.51	352.41	496.13	661.07	820.8	1029.6	1292.2	1546.7	1828.5	2108.8	2487.8	2760.8	3151.8	3476	3909.4	4153.5	4674.2	4947.8	5693.4	5606.7	6437.3	6117.3	6621.1	6885.3	7234.5	7554.9	7861.7	8152.5	8331.9	8493.2	8803	8949.4	9137.3	9226.1	9395.2	9538.6	9639.5	9834.9	9779.8	10033
27.274	8.5899	0	0	0	0	0	25.482	103.2	216.06	398.59	638.63	969.35	1366.4	1766.7	2273.8	2819.9	3468.9	4001.3	4699.5	5432.9	5984.7	6563.4	7295.9	8070.5	8952.6	9431.5	10102	10918	11396	11924	12203	13197	12122	14211	15517	15298	14438	15711	17363	17992	18407	18741	19122	19457	20113	19661	20171	19616	19568
6.2296	0	0	16.909	10.104	9.1734	0	9.9016	60.674	176.97	300.25	473.09	784.6	1011.4	1413.1	1824.5	2265.5	2733.4	3180.6	3797.7	4171.5	5074.9	5167.5	5997.3	6521	6565.7	7439.6	7758.5	8312.6	8561.7	9685.2	10516	10650	11325	11621	11865	12346	13267	13310	13375	13523	13864	13824	14399	14203	14746	14656	14543	14611	14908
1.3719	33.585	0	7.7554	9.1657	0	0	20.06	78.501	119.5	246.24	417.76	590.69	932.88	1278.6	1730.1	2217.6	2896.9	3672.3	4115.1	5108.5	5596.9	6232.8	7036.8	8080.9	8887.9	9397.5	10288	11877	11682	12694	13574	14231	15062	16147	16882	17743	17991	17790	18781	19811	19553	20150	19259	19903	20398	21203	21026	20326	21135
0	0	0	0	0.31649	6.8007	30.32	87.162	176.42	315.38	508.29	726.01	1057.5	1450.1	1862.5	2208.8	2678.3	3091.6	3542.5	4007	4472.8	4753	5291.7	5804	6276.2	6632.2	7287.8	7871.8	8421.6	8783	9098.2	9608.2	10174	10409	11006	10959	11471	11666	11826	11977	12240	12381	12568	12669	13059	13044	13209	13191	13261	12944
0	1.91	0	2.5141	1.5526	0	6.5404	4.5067	17.401	39.979	84.448	137.01	212.65	362.04	502.04	760.81	1003.2	1288.8	1550.8	1806.6	2190.3	2590	3029.8	3384.2	3879.6	4190	4658.8	5007.4	5392.8	5702.3	5926.9	6543.6	7166.6	7556.3	8049.4	8271.8	8478.6	8601.2	8841.4	9219.4	9145.7	9428.7	10030	10525	10821	10784	11063	11331	11396	11336
27.15	10.308	0	0	0	0.52585	0	9.0071	65.592	55.224	126.95	197.57	288.36	535.69	763.6	1071.3	1347.4	1882.7	2363	2933.4	3434.3	3872	4239.4	4779.3	5536.9	6068.1	6780.9	7287.9	7841.1	8457.8	8716	9249	9563.9	10326	10642	10969	11534	11889	12208	12704	12932	13363	13601	13562	14091	14257	14396	14317	14765	14569
9.9622	0	0	0	0	1.1353	22.093	85.718	224.2	446.4	783.55	1180.6	1743.5	2346.8	3036	3806.4	4608.1	5532.9	6547.1	7273	8422.6	9536.1	10488	11254	12291	13266	14362	14845	15750	16138	17156	18273	18624	19319	19328	20077	20727	21172	21684	21866	22208	22755	22826	23347	23465	23775	23264	23121	23598	23073
0	10.531	6.0142	0	0	0	0	0	0	44.058	184.05	351.12	567.1	872.82	1232.8	1636.5	2094.2	2531.9	3152.9	3726.9	4290.1	4740.5	5511.9	5963.2	6584.5	7181.1	8139.3	8706.8	9163.2	9481.2	10220	11371	11814	11857	12439	13002	13249	13452	13543	13963	13611	14041	13995	14125	14435	14577	15132	15367	15488	15347
0	0	11.491	2.8956	17.027	3.3418	7.5835	102.65	242.25	393.48	715.19	1061.8	1656.7	2154.5	2866.2	3573.7	4273.7	5162.2	5769.6	6653.2	7458.1	8354.7	9494.3	9903.3	10633	11670	12415	13202	14082	14589	16044	16480	17106	17765	18724	19342	19428	20316	20304	20991	20999	21302	21932	22669	22824	22946	22954	22739	22078	22175
0	9.391	0	0	0	1.2346	4.8065	20.365	21.476	46.726	91.387	172.73	338.23	565.04	727.52	976.12	1201.1	1489.8	1762	2087.9	2415	2664.5	3035	3442.5	3859.3	4252.2	4718.4	5210	5451.3	5734.1	6092.6	6494.4	6844.8	7183.3	7503	7961.8	8353.2	8790	9161.3	9240.3	9369.4	9834.6	9863.5	10014	10211	10280	10584	10530	10544	10494
0	4.217	4.3151	4.2646	2.8275	3.4861	0	0	4.725	29.116	91.26	147.04	232.05	410.18	568.7	729.86	951.59	1444.4	1439.2	2233.2	2014	2360.4	2586	2933.1	3291.6	3750.7	4030.9	4018.4	5133.4	5214.5	5621.4	6290.5	6707.3	6775.3	6816.8	7396.2	7792.2	8182.8	8186	8294.2	8813.6	8880.7	9042.9	9031.1	9248.1	9071.9	9259.2	9410.5	9716.9	9302.9
0	0	0	0	1.63	17.418	60.304	121.69	207.93	391.84	626.29	867.95	1208.2	1528.5	1793.1	2147.5	2589.7	3118.2	3670.9	4365	5417.6	6279.7	7138.8	7900.4	8336.3	9379.3	9461.2	9842	10884	11165	11940	13097	13309	14054	15217	15477	15622	16375	17523	17593	18245	18274	18888	19147	20143	20505	19998	19677	19719	19707
0	0	0	0	9.1368	15.237	53.06	119.3	228.85	293.74	500.84	725.56	1031.9	1662.9	2154.7	2598.9	3041.5	3558.7	3830.2	4629.3	5270.4	5775.9	6513.5	6700.1	7059.8	8131.3	8345.4	9028.5	9966.6	10763	10729	12023	13028	13472	13476	13811	14178	15796	14325	15679	15870	17433	15094	15872	17314	17570	18683	17861	16991	18204
0	0.86846	0	0	0	9.333	19.066	49.814	84.789	196.02	338.35	601.81	866.05	1239.5	1617.2	2145.9	2671.5	3156.2	3917.3	4521.4	5382.8	5819.3	6804.9	7539.3	8500	8961	9544.1	10266	10619	11992	12243	12736	10940	10878	11164	11375	11946	11856	12145	12701	12987	13184	13453	13656	13835	13934	14176	14138	14326	14073
0	0	0	0	1.7629	0.27666	50.916	170.58	347.84	623.77	973.02	1359.8	1817.3	2283.9	2818.6	3474.3	4078.7	4682.9	5247.8	5983.3	6470.7	7057	7723.5	8179.9	8939.2	9321.1	10058	10501	11200	11500	11812	12383	12870	13160	13401	13440	13964	14143	14415	14349	14534	14665	14663	15092	15177	15432	15598	15509	15555	15759
20.279	0	0	0	0	8.8432	24.199	60.942	98.884	228.57	385.42	696.82	965.16	1279.9	1870.2	2454.2	3188	3777.6	4418.4	5588.6	6468.3	7600.5	8410.7	9754.3	11051	12589	13389	14665	15737	16928	18063	18566	19722	20604	21382	22184	22990	23424	23932	25201	25814	26263	26172	24596	24826	24579	23957	23721	24179	23843
0	0	0	0	0	6.5935	44.231	176.42	372.12	811.04	1078.5	1589.4	2156	2864	3459.3	4237.5	4913.4	6119.3	6742.3	7941.5	8305.3	9203.5	10271	11119	11858	12630	13861	14161	14983	15406	16950	16808	17508	17979	17852	18946	19076	20125	20375	20644	20844	20984	21079	20710	20793	20943	21041	21005	20874	20909
5.621	14.498	27.052	33.496	22.286	0	0	25.641	69.233	123.41	142.62	253.84	332.16	459.43	642.19	869.49	1211.6	1607.6	1949.5	2464.5	2754.2	3368.5	3695.2	4387.3	4972.8	5390.9	6174.8	6470.1	7248.3	7995.6	8876	9897.8	10554	11011	11778	12424	13279	13870	14627	15285	15885	16442	16923	17842	18139	18623	18729	18694	19232	19514
0	0	2.5882	0	0	1.8914	7.8647	39.445	112.82	235.11	412.02	583.27	820.79	1064.6	1368.8	1803.7	2201.6	2517.9	3180.5	3537.1	4369.9	4649.3	5213	5588.7	6099.7	7717.2	7232.8	8066.2	8327.3	8537.1	9573.5	9766.5	9951.8	10451	10783	11022	11148	11454	11819	12115	12356	12702	12808	12827	13159	13354	13419	13739	13600	13358
0	0	0	0	0.28782	6.7591	37.751	46.351	77.399	151.83	229.43	354.06	529.18	663.16	862.88	1151.4	1420.5	1699.7	2069.1	2461.8	2694.9	3211.8	3607.6	3951.4	4531.8	4954.7	5412.5	5830	6181.8	6700.1	6952.5	7344.2	7758.5	8113.9	8295.5	8248.2	8636.4	8824.7	8982	9080.8	9253.8	9563.4	9733.6	9933.7	10119	10108	10320	10279	10424	10315
20.167	6.0359	0	0	0	0	0	46.7	161.9	329.28	586	969.87	1467.7	2051.6	2810.6	3639.3	4523.2	5731.9	6833	8094.8	9125.6	10407	11466	12321	14124	14923	16078	16812	18365	19427	20419	21763	22774	23743	24782	25357	26353	27964	28680	29176	29320	29651	29784	30226	30606	30906	31386	30627	31271	30880
0	0	0	14.55	10.459	8.5986	8.263	49.306	149.86	307.87	572.36	955.64	1353.4	1819.8	2443.1	3040.9	3827.6	4609.5	5411.1	6164	6882.5	7703.5	8515.5	9443.8	10243	11407	12455	12981	13974	14684	15290	16000	16677	17045	18070	18549	18932	19388	19765	19989	20733	21053	21245	21418	21957	22670	22517	22817	23208	22967
15.741	11.564	0	0	0	0	0	20.658	114.88	249.34	433.18	634.97	936.74	1257.3	2071.1	2545.6	2402.9	2781.3	3292.1	3450	4311.1	4384.3	4879.9	5368.9	5874	6417.7	6442.5	7451.9	7642.4	7912.5	8281.9	9097.2	9692.3	10100	10684	11093	11237	12181	12582	13010	13885	13871	14576	13374	13413	13755	14110	13652	13795	14388
26.662	15.532	3.8484	4.6299	0	0	0	0	0	16.931	77.08	163.67	286.62	460.64	641.18	821.14	1033.6	1363.5	1582.1	1648.5	1978.4	2406.4	2813	3265	3683.7	4086.5	4544.6	4918.4	5460.2	5941.9	6248.7	6566.6	6973.7	7523.4	7863.6	7979.7	8616.7	9223.3	9206.3	9943.6	10630	10797	11057	11524	11702	12005	12261	12625	12679	12867
0	0	0	60.912	141.01	120.63	423.42	556.65	846.68	1180.4	1212.1	1678.5	2220.5	2901.6	3995.3	5176.5	6403.5	7348.3	8523.6	9838.3	11165	12782	13897	14785	16100	16949	18311	18019	20247	20920	22225	22518	24324	24908	25707	26733	28048	28220	29295	30795	31037	31376	32029	32421	32327	33186	33064	33448	33436	33594
0	0	0	0	18.148	15.522	48.299	133.39	253.08	386.1	630.5	914.21	1236.2	1573.5	2062.7	2428.9	2931.3	3417.9	3869.8	4421.9	4841.2	5346.2	5790.7	6306.5	7003.5	7489.3	8140.3	8812.2	9307.2	9727.9	10279	10683	11408	12320	12746	12813	13489	13615	14016	14267	14250	14442	14910	15164	15420	15578	15757	15722	15947	15969
0	2.7463	7.2231	0	1.7069	4.1128	0	0	0	32.134	66.951	156.26	264.56	426.4	627.35	877.16	1130.8	1397.8	1779.8	2110.5	2549	2935.3	3252.6	3695.9	4129.3	4582.2	4977.9	5249.2	5786.5	5863.7	6595.2	7212.4	7681.5	8032.2	7973	8842.7	8932.8	9297.1	9705.8	9757.3	10294	10486	11181	10973	11327	11288	11684	11803	12125	12183
8.032	3.4655	0	2.0241	0	0.21165	0	3.467	3.0708	0.23127	9.786	30.812	86.438	185.79	313.65	461.88	606.24	827.42	1061.2	1257.5	1471.7	1847.6	2205.7	2559	3029.2	3433.5	3973.9	4352.8	4835.2	5379.2	5740.6	5912.5	6435.7	6897.3	7231.1	7496.8	7903.3	8292.7	8401.5	8757.1	8980.8	9320.1	9369.8	9677.9	9777.2	9510.4	10080	10186	10187	10444
15.199	0.27019	0	1.8678	0	0	11.071	55.712	156.48	277.96	430.37	695.23	935.05	1278.2	1593.3	2004.2	2587.8	2862.2	3307	4251.7	4510.7	5038.6	5447.6	5996.2	6530.3	6787	7688	8085.6	8803.2	9080.6	10403	11246	11958	12226	12506	12474	13668	13573	13414	14289	14484	14698	14872	14955	14929	15449	15529	15527	15588	15729
29.432	2.0273	0	1.7912	0	0	0	0	42.067	75.423	156.23	284.58	535.49	717.61	964.61	1312.9	1552.2	2047.2	2489.4	2867.9	3335.2	3635.4	4041.8	4494.4	5035.6	5083.9	5561.4	6071.7	6124.4	6608.4	6863.3	7466.8	8196.3	8438.9	8961.6	9204.5	9323.3	9753	9905.1	9811.3	9986.6	10302	10458	10507	10708	10917	11003	10947	11073	10805
0	2.1159	0	0	0	0.77386	22.871	46.214	143.96	237.09	418.27	652.81	897.29	1159.2	1493.3	1884.2	2166	2600.3	2838.4	3117.2	3843	4209.3	5041.7	5871.5	6482.6	6513.8	8184	9691.8	8081.6	8814.7	8935.5	9438.2	9736.6	10066	10776	11300	11157	11673	11996	12349	12595	12961	13485	14415	14537	14739	14971	15493	15390	15523
0	0	0	0	0	12.058	7.9633	18.746	47.783	149.61	305.59	504.13	799.78	1187.4	1595.3	2078.5	2669.2	3152	3818.2	4322.1	5037.8	5648.7	6332.2	7458	8057	8744.6	9223.2	10235	10717	11189	12242	12805	13967	14747	14587	15607	15864	16665	17039	17321	18029	17536	18066	18022	18682	18738	18467	18711	19008	19375
0	0	0	0	28.743	27.753	39.112	80.192	135.03	266.58	464.22	664.94	959.56	1294.4	1735.7	2117.3	2719.4	3222.9	3762.4	4367.3	4876.3	5419.7	6094.4	6607.3	7353.8	7942.7	8365.7	8943.5	9608.1	10018	10372	10699	11197	11750	12248	12265	12561	12713	12738	13355	13255	13393	13471	13623	13795	14120	14500	14238	14627	14326
25.452	2.5283	0	0	0	0	0	21.835	56.411	164.9	321.89	607.28	839.8	1178.9	1638.5	2162.9	2723.9	3185.2	3852.2	4347.2	5015.4	5761.5	6486.6	7292.3	7963.1	8433	9047.5	9674.2	10291	11132	11818	12579	13253	13939	13809	14571	15094	15375	15787	16198	16759	17089	16898	17297	17237	17545	17625	17975	17695	17848
6.5229	7.9764	17.676	22.006	5.2576	0	0	0	30.576	107.42	242.48	431.34	638.32	883.4	1224.5	1471.9	1932.7	2373.8	2811.7	3371	3816	4389.2	4736.3	5354.4	5974.6	6379.3	7032.1	7288.1	7920.5	8273.9	8873	13213	13399	14244	15354	15773	11705	11070	11183	11476	11794	12170	12132	12469	12599	12839	12777	12814	13072	13040
0	0	0	0	0	17.748	77.394	176.12	341.99	585.11	878.82	1278.6	1679.6	2283.3	2807.3	3385.5	4039.3	4599.1	5252.5	5909.1	6457.5	7106.2	7897.7	8232.5	9261.8	9578.4	10360	11012	11603	12247	12746	13386	13713	14013	14305	14826	15478	16166	16160	16485	16698	17054	17040	17683	17502	17541	17699	18147	18420	18265
0.0067203	4.2824	3.2883	0	0	0	5.7034	43.876	123.64	257.56	484.1	772.96	1158.5	1567.1	2081.6	2497.4	3159.8	3876.6	4386.4	5243.1	6013.9	6653.9	7205.1	8258.2	8729.7	9572.4	10324	11266	11763	12641	13442	13304	14466	15131	15762	16228	16616	17194	17682	18009	18270	18954	18729	18899	19332	19250	19603	19685	19749	19649
7.0284	0	0	0	0	0	20.476	79.443	197.36	358.12	594.38	900.87	1206.1	1521.8	1911	2278.4	2750.4	3237.5	3870.8	4311.1	4873.1	5613.7	6229.3	6978.4	7487.2	8147.3	8649.4	9017.9	9913.7	10423	11333	11772	12428	13096	13734	13937	14484	15098	15400	16059	16630	16968	16705	17173	17545	17780	17737	18080	18364	18370
0	8.1835	0	2.4093	3.3064	6.0043	0	0	2.2648	27.329	36.227	106.83	213.86	351.04	536.63	773.18	1014.6	1358.2	1688.8	2017.1	2432.4	2764.7	3148.2	3611.2	4053.1	4296.8	4706.5	4990	5631.1	5733.5	6209.1	6685	7045.7	7240.3	7342.7	7777.6	8129.6	8504.7	8506.5	8770.9	9147.2	9134.4	9706.6	9640.2	9704.8	9794.9	9974.3	10086	10354	10130
12.532	0	0	0	0	9.9001	36.438	86.185	187.41	335.25	545.85	759.83	1063	1323.9	1653.4	1994.6	2298.2	2612.4	2905.6	3228.8	3600	4007.1	4423.4	4581.8	5069.7	5333	5806.6	6241.1	6493.6	6791.6	7130	7747.9	8065.3	8561.8	9100.4	9521.2	9776.5	9602.3	9957.9	10288	10322	10464	10801	11598	11695	12152	12426	12417	12566	12252
5.7365	10.83	0	0	0	0	0.0682	20.879	50.471	119.76	235.48	383.93	588.79	841.13	1104	1408.3	1762.8	2140.5	2527.2	3117.4	3563.5	3992.6	4511.5	4920.8	5500.4	5988.4	6403.5	6952.1	7418.7	7956.5	8811.1	8774.5	9258.8	9819.1	10233	10528	11157	11369	11761	11981	12124	12777	12799	13320	13341	13521	13760	14021	14151	14435
0	0	5.1959	3.1994	11.339	13.653	2.477	10.908	54.352	93.678	223.01	389.41	556.94	835.18	1135.6	1545.2	1914.4	2474	2970.7	3587.1	4045.7	4545.3	5402.4	6059.6	6936.8	7917.4	8986.1	9958.5	10657	10944	11741	12757	13376	13418	13581	14892	15427	15484	15161	15739	15714	16537	16670	16967	16852	17189	17703	17908	17298	17833
16.538	1.6951	0	1.7356	0	1.8371	0	8.5285	27.942	104	243.33	426.87	716.88	1020.5	1364.8	1763	1983.6	2768.5	3295.2	3898.1	4585.7	5129.7	5706.8	6281.7	7647.1	8095.4	8947.8	9243.3	9833	10525	10886	11875	11654	12442	13046	13324	14096	14128	14752	15512	15579	16083	16296	16848	17018	17846	17171	17547	18188	18543
18.523	7.911	0.70403	5.8955	0	0	0	0.82957	47.55	135.26	246.86	459.01	737.11	948.66	1308.4	1751.4	2113.1	2780.7	3182.6	3853.4	4300.1	4878.6	5322.2	6969.4	6937.1	7408.8	9352.2	8398.6	10295	9931.6	10743	12345	13055	13958	14382	14624	15640	16185	16671	17438	17484	18201	18668	18903	18768	18912	19033	18969	19342	19457
0	7.1107	0	5.5974	11.158	6.5703	12.643	112.11	164.04	399.1	752.61	1147.9	1599.1	2076.2	2718.7	3443.7	4145.4	4833.5	5263.2	5564.6	6340.6	6954.2	8636.1	9461.5	10235	10829	11457	12096	12659	12979	13606	14068	15074	15569	16177	16733	17033	17921	18634	18637	18802	18957	19376	20090	20542	20785	20833	21289	21248	21377
12.729	6.9671	1.984	0	0	0	0	0.27307	10.779	32.843	93.541	186.94	315.67	490.6	703.58	960.82	1250.4	1572.3	1924.7	2350.8	2802.4	3285.6	3739.2	4151.9	4664.4	5178	5633.4	5977.1	6777	7209.8	7734.1	8197.7	8573.3	9384.2	9783.5	10156	10688	10930	11481	11899	12252	12479	12532	13161	13319	13717	13507	14033	14024	14163
0	0	0	0	0	14.846	25.458	58.077	74.145	91.835	159.15	224.89	299.26	509.34	640.93	753.27	937.21	1228.8	1547.7	1885.2	2255	2613.2	2983.9	3452.1	3853.6	4338.7	4628.9	5011.3	5649	5900.9	6860.4	6926.5	7406.8	8622	8202.6	8395.3	8728.6	9122.7	7313.1	9198.5	7461.7	8101.9	10398	10758	11345	11644	11317	11515	11540	9595
0	5.1433	0.67158	0	2.0277	7.0535	17.975	54.945	85.311	171.43	305.38	474.54	685.38	838.59	1076.8	1379.5	1707.4	2044.1	2426.4	2763.5	3165.3	3608.7	4077.8	4462.6	4956.8	5208.6	5620.5	6036	6334.5	6795.9	7030.2	7491.1	7778.1	8122.5	8550.9	8486.6	8661.2	8948	9207.8	9703.5	9866.9	10312	10488	10844	10712	10929	11169	11255	11363	11278
22.242	0	0	0	0	0	9.3233	59.296	167.46	319.13	550.04	845.54	1251.6	1676.9	2112.8	2453.9	2998	3555.6	3930.6	4557.3	4916.2	5533.7	5948.8	6226.5	6977.6	7431.7	7887.7	8055.4	8502.5	8905.3	9733.8	10324	10588	10942	11196	11771	12176	12648	13022	13328	13420	13855	14192	14416	14578	14549	14598	14762	15312	14957
3.5272	6.2256	0	0.24965	0	3.8058	0	9.3292	52.643	127.66	305.28	513.45	797.95	1140.6	1577	2072	2569.3	3225.2	3909.9	4395.8	5159	5829.4	6439.2	7327.8	7570.6	7979.8	8954.3	9413.3	9933.6	10527	11032	11656	12200	13051	12881	13618	14077	14634	14906	15209	15350	15682	15885	16327	16397	16760	16949	17348	17552	17479
0	6.8488	1.3032	3.7015	0	0	0	0	0	15.45	49.046	156.8	279.82	461.41	662.79	944.4	1236.5	1583.2	1969.7	2443	2766.1	3227.5	3677	4109.2	4526.5	5071	5439.5	5924.1	6349.9	6704.9	7266.2	7480.6	7972.5	8599.3	8688	9135.6	9442.9	10040	10178	10445	10663	10739	11432	11531	11453	11403	11512	11873	11714	11673
23.035	29.15	0	0	0	0	0	0	18.938	66.304	155.22	318.97	560.18	771.43	1128.3	1488.9	1899.4	2349.3	2748.4	3405	3842.5	4500.5	4897.2	5492.1	6259.6	7149.1	7903.7	8094.7	8713.7	9249.8	9602.6	10354	10747	11060	11616	12007	12717	13222	13587	13849	13894	14288	14592	14743	14767	15215	15211	14834	15105	15249
0.1317	0	0.23818	0	0	3.8407	0	11.528	33.931	116.64	270.48	461.31	689.18	992.8	1303.4	1672.7	2139.7	2577.5	3036.8	3585.7	4066.8	4548.9	5157.6	5711.5	6124.2	6546.6	7034.4	7664.7	7902.6	8525.7	8738.1	9426.6	10000	10519	11788	12209	12764	13240	13491	14533	14714	14128	14142	15162	14990	15378	15084	15171	15514	15323
6.032	0	0	0	0	0	26.601	75.531	162.33	281.64	464.37	843.12	969.66	1281.4	1768.1	2255.3	2848.9	3507.1	4201.3	4966.8	5719.9	6693.5	7446.7	8612.9	9408.6	10428	10957	12070	13183	13739	14499	14891	16168	17206	17877	18772	19504	20025	21049	21339	22333	22728	23152	23882	23795	24947	24524	25024	24992	24815
0	20.952	55.406	0	53.462	0	19.248	0	9.811	0	127.09	341.3	443.31	766.63	1053.7	1295.7	1714	2016.2	2332.9	2597.7	2536.6	2829.4	3245.6	3517.4	4020.9	4425.1	4894.8	5371.6	5535.5	5746.9	6296.9	6708.7	7026.4	7488.4	8125.9	8259.5	8970.2	9004.6	9702.7	10058	10070	10483	10637	10743	10847	11111	11357	11640	11668	12054
18.979	2.4958	0.42912	0.58224	0	0	0	5.9473	41.651	97.584	204.75	319.65	477.03	698.09	966.81	1277.9	1625.6	2095.8	2520.9	3237.1	3814.5	4470	5126.6	5817.7	6561.1	7329.7	7975.4	8754.4	9475.8	9949.2	11194	9652.1	10231	9861.3	10172	10887	14791	11879	16133	16961	17242	17680	18639	16873	18846	19799	20135	19595	17686	18130
0	0	0	6.7437	20.964	15.923	13.524	33.309	93.548	207.36	348.63	550.68	792.43	1124	1473.1	1965.7	2416.2	2818.1	3102.3	3513	4135.9	4692.4	5211.5	5371.4	5965.9	6385.2	7122.4	7679.7	7996	8387.1	8573.1	9269.7	9722.7	10341	11087	11380	11778	11569	12214	12404	12305	12803	13326	13938	14475	14278	14651	14755	14673	14695
3.1897	7.6893	2.1081	0	0	0	6.6991	15.275	60.795	147.39	340.74	555.18	863.59	1166.1	1508	1935.2	2416.5	2806.3	3200.1	3469.5	4272.8	4319.6	5008.5	5327.7	5820.2	6130.5	6645.2	7757.4	7207.9	7618.5	7549.5	8623.1	8601	9134.7	9376.3	9637	9903.2	10161	10780	10806	10643	10567	10837	11062	11100	11149	11283	11328	11174	11238
39.682	5.2696	0	0	0	0	0	6.7868	57.653	133.38	236.86	432.37	649.22	970.84	1321.6	1793.2	2302.7	2719.2	3306.4	4066.4	4592.8	5521.4	5943.9	6873.4	7294.1	7958.8	8760.8	9240.5	10097	10563	11305	12039	12434	13255	13498	13725	14509	14641	15001	15592	15784	16329	16407	16882	16623	16789	16929	17274	17498	17326
0	0	0	3.4399	0.16732	4.8756	6.0325	15.685	11.903	42.862	69.315	174.42	283	359.16	481.74	684.81	908.03	1168.8	1630	1810.3	2066.2	2401.7	2655.7	2884.3	3199.2	3557.7	4007	4314.2	4786.6	4544.4	4952.4	5776.5	6156.4	6409.3	6739.4	7113.6	7617.7	8061.1	8549.8	8856.4	9080.5	9779.7	10171	10689	10733	10805	11009	11519	11317	11880
5.7214	4.2787	0	0	0	2.6751	0	11.614	40.984	108.47	220.96	368.19	606.23	860.24	1196.8	1643.1	2018.7	2583.4	3133.9	3563.2	4301.5	4690.3	5444.4	6225.3	6551.4	7094.5	7803.8	8491.9	9051.2	9731.8	10196	11588	11944	12518	14011	13870	14045	14520	15240	15415	15968	16266	16742	17070	18385	19201	20010	19686	19703	19658
5.6241	11.554	0.50052	0	0	0	0	0	0	9.0164	25.692	79.847	149.31	246.65	402.85	638.16	892	1172	1400	1759.6	2210.8	2483.2	3022.5	3278.8	3939	4316.3	4601.1	5113.7	5472.4	5912	6091	6780.5	7196.6	7564.1	8046.9	8652	9017.6	9309.4	9727.1	10491	10541	10988	11410	11537	11472	11737	12061	12033	12562	12251
40.557	9.9811	0	0	0	0	0	16.725	82.457	238.26	393.31	635.23	953.32	1308	2001.2	2164.1	2669.4	3230.5	3671.1	4427.3	6081.7	6948.5	7618.1	7538.4	9418.1	8953.9	9927.8	10162	10027	9205.4	10991	10918	10949	11768	12146	12110	12758	13263	13431	13704	13906	14275	14644	15162	14918	15286	15406	15415	15402	15730
0	8.719	4.5691	6.9212	5.0087	0	0	0	11.61	102.38	193.41	204.4	532.47	799.33	881.51	1217.5	1559.6	1956.7	2499.6	4103.2	3612.2	4098.1	4770.6	5112.9	5633.3	5993.9	7022.2	7411	7510.3	8150.9	8595.1	9663.4	9524.4	9931.8	10082	10474	10955	10992	11413	11695	11789	12300	12114	12599	12534	12766	13611	13800	13982	13877
5.9602	2.0507	3.3107	0	0.77373	0	0	0	0	20.089	44.359	134.92	264.36	485.11	699.04	989.65	1350	1735.9	2195.1	2746.3	3158.5	3646.6	4223.9	4714.4	5132.6	5808.9	6230.9	6550	7568.5	7713.6	8655.3	9395.3	10168	10503	10761	11519	12076	12371	13097	13182	13812	13592	14480	14334	14987	15028	15005	15450	15439	15642
13.014	0.30185	0	0	0	0.94884	0.33636	8.663	29.408	93.294	200.67	391.97	672.01	1003.2	1412.2	1967	2463.7	3062.3	3733.8	4496.8	5105	5806.8	6557.1	7033.4	8004.3	8855.9	9471.2	10016	10920	11597	11890	12831	13315	14010	14580	15115	15449	16100	16390	17219	17450	18008	18252	18666	18837	19054	19379	19460	19599	19624
11.784	0	0	0	0	6.4923	3.7403	47.103	97.741	226.46	378.89	578.67	832.14	1136.3	1418.3	1861.5	2194.7	2610.3	3002.2	3437.9	4066	4328	4864.5	5436.5	5996.8	6552.4	7146.6	7224.4	8275.9	8702.7	8796	9804.9	10411	11150	11430	11984	12390	12944	13387	13504	14082	14402	14768	14846	15281	15051	15178	15398	15656	15776
0	19.12	37.341	29.168	0	0	0	56.295	191.12	308.07	604.81	884.21	1221.8	1711.1	2094.5	2671	3157.4	3761	4202.2	5048.6	5451.8	5943.9	6549.7	6989.2	7572	7772	8929.5	9517.3	9962.8	9971	10993	11562	11861	12064	12005	12328	12808	12801	12792	13077	12940	12908	12982	13178	12994	13415	13866	14208	14076	13990
14.69	5.7121	0	0	0	0	32.121	147.48	290.64	521.81	879.93	1256.7	1823.2	2403.9	2953.1	3622.6	4234.2	4962.8	5821.8	6530.3	7088.9	8122.6	8890.4	9892.6	10856	11639	12276	12937	13511	14446	15306	15933	16724	17460	17764	18287	18973	19340	19886	20048	20027	20778	20593	21084	21313	21447	21850	22058	21803	22315
0	9.1962	11.651	0	4.4256	0	21.613	102.23	202.85	478.47	710.57	1047.7	1605.5	2048.7	2647.1	3279.7	4076.4	4742.4	5419.5	6285.4	7299.5	8701.5	9639.1	10705	11833	12538	13859	14980	15929	16482	17035	17634	18731	19114	20375	20447	20357	20696	21298	21975	22903	22973	23345	23923	22298	22242	22703	22820	22641	22266
0	8.7222	0	0	0	0	37.739	105.14	182.15	277.9	400.35	603.08	793.28	1042.2	1327.9	1630.7	1931.7	2232.8	2556.7	3020.2	3321.1	4564.3	4975.1	4982.8	5837	6181.6	6905.8	7185.6	7571.3	8350	8415.2	7762.8	8173	8435.8	8668	9093.6	9380.9	9837.6	10252	10501	10602	10831	11073	11184	11372	11301	11528	11491	11801	11845
17.597	5.8325	0	0.68695	0	0	0	0.7539	6.2377	44.704	125.53	276.48	493.23	869.31	1157.7	1734.5	2184.4	2843.3	3416.1	3997.6	4618.9	5417.9	6051.7	6756.7	7548.2	8106	9040.9	9621.1	10079	10753	11296	12025	12656	13140	13538	13732	14561	14901	15212	15473	15520	16137	16162	16198	16220	16239	16576	16852	16614	16450
0	0	0	0	0	19.917	13.06	40.958	84.909	175.45	303.24	443.6	683.77	944.94	1227.7	1680.5	2076.7	2485.6	2947.2	3492.2	3978.8	4636.1	5247.9	5765.8	6341.5	7142.1	7615.7	8038.7	8734.5	8820	9319.3	9545.7	10391	10431	10503	11405	12105	12349	12489	12553	12635	12171	12432	12348	12591	13246	12896	13420	13322	13670
14.39	0	0	0	0	0	26.924	120.13	290.51	548.2	848.14	1266.1	1873.3	2298.4	2796.7	3672.8	4350.3	4808.2	5442.3	6108.9	6470.6	7189	7745.1	8418	8958.9	9574	9982.5	9835	10597	10973	11889	12640	12571	13058	13804	13931	13516	14310	14688	15276	15374	15642	16003	16367	16189	16717	16450	16335	16535	16638
24.484	1.0384	0	0	0	0	19.006	99.306	242.36	505.61	810.84	1223.6	1723.8	2415.5	3184.2	3927.9	4977.6	5803.1	6874.5	7750.4	8679.1	9920.2	10914	12051	12829	13991	15279	15602	16824	17608	18846	19747	20350	21318	21627	22194	22676	23515	23971	24632	24791	25699	25571	26312	26064	26369	26044	26465	26378	26103
0	0	0	2.293	2.3656	15.499	24.759	21.77	37.86	69.059	161.43	308.3	479.67	719.11	997.34	1327.4	1707.9	2061.4	2507.9	2944.1	3483.2	4085.8	4504.1	5172.4	5465.6	6118.1	6505.3	7030.1	7711.2	8061.8	8765.3	9148.2	9472.4	9752	10195	10330	10516	10842	10849	11497	11394	11630	11823	11850	12059	12121	11946	12156	12037	12108
12.429	0.19889	0	0	0	0	7.8127	7.1295	24.325	79.72	195.69	348.48	582.19	847.79	1178.9	1574.9	2043.4	2539.7	3150.6	3645	4111	4793.3	5142.3	5845.9	6492.1	7060.2	7605.8	7942.8	8575.1	8974.1	9447	9910.4	10472	10977	9423.3	9928.8	10133	10429	11069	11253	11657	11576	11792	12163	12597	12558	12900	12646	14728	13207
0	0	0	9.3177	17.003	13.469	26.184	55.712	134.18	254.11	417.27	628.1	898.81	1222.8	1595.2	1947.2	2364.4	2751	3231.7	3440.8	3842.7	4610.5	4828.8	5279.2	5474.8	6208.6	6678.5	6655.2	7451.6	7894.2	8162.2	8856.4	9406.6	9179	10530	11328	11684	11966	11281	13504	10895	11161	11451	12116	12489	12467	12550	12838	13078	13062
0	0	0	0	56.582	62.723	166.2	266.19	464.62	721.69	1079.4	1443.2	2056.7	2575.2	3473.2	4275.6	5306.6	6389.4	6540.7	8310	8162.6	8681.8	10154	11094	12218	12618	14121	14644	16022	16717	17140	16921	18028	18020	18128	18546	18117	18309	18379	18043	18080	18111	17871	18020	18329	18379	18353	18183	18719	18474
10.281	6.0276	0	0	0	2.05	6.323	16.82	29.949	75.057	183.29	321.95	573.25	814.8	1118.5	1487.1	2003.8	2474.2	2704.9	3554.8	4216.2	4861.7	5772.5	6328.8	7140.2	8057.4	8993.9	9775.4	10577	11643	12790	13400	14295	14812	15712	16344	16954	18105	18356	19186	19603	19441	20004	20595	20912	20966	20596	21082	21030	21239
0	0	7.119	5.2568	4.6905	0	0	0	39.872	94.851	241.29	398.94	651.58	955.23	1333.5	1886.5	2413.7	2973.8	3717.5	4499.8	5254.1	5912.9	6746.6	7546.6	8076.7	8674.5	10090	10781	11038	11866	12849	13919	14472	14595	15193	15721	16225	16062	16049	16280	15880	16213	15613	16132	16087	16385	17048	17320	17510	17251
24.489	9.1172	0	0	0	0	0	17.29	43.417	101.61	158.22	299.62	488.11	708.58	939.15	1222	1536.6	1818.8	2202.9	2612.6	3133.8	3437.6	4031.2	4342.3	5000.7	5412.5	6036.9	5601.3	6042.3	6378.7	6771.5	7406.6	7856.3	8266.5	8786.4	8670	9387.7	9562.2	10154	10396	10761	11154	11462	11410	11427	11868	11950	11850	12360	12107
3.393	1.0243	0	0	0.74858	0.59627	4.6543	0	13.155	28.122	95.265	175.41	320.58	498.07	676.14	939.94	1224.8	1575	1845	2273.2	2704.4	2773	3373.5	3966.7	4306.5	4711.2	5222.6	5668.9	6119.3	6506.9	7074.7	7392.3	7988	8483.8	8986.6	9471.9	9524.1	10092	10256	10787	10929	11146	11844	12020	12086	12237	12356	12535	12321	12391
2.2483	0	0	0	1.4263	1.7991	7.3451	42.908	97.436	200.08	307.66	461.48	653.33	891.01	1175	1424.9	1784.8	2165.1	2595.5	3012.2	3420.9	3825.1	4238.7	4673.3	5125.9	5483.4	5910.9	6224.8	6933.6	6967.5	7671.9	8196.6	8705.8	8937.4	9680.1	10455	10783	11314	11529	11762	12400	12318	13194	13234	13395	13622	13091	12731	12771	12653
1.8324	2.2932	4.9064	0	0	0	2.5177	5.1034	20.865	57.343	139.68	229.17	357.58	586.29	793.47	1056.8	1331.9	1707.7	2134.5	2529.7	2912.6	3402.4	3831.1	4426.5	4751.2	5272	5914.8	6226.9	6713.2	7117.2	7493.8	7841.6	8540.6	8657.2	9148.1	9188.9	9818.8	10134	10651	10921	11079	11181	11086	11220	11585	11913	11773	11686	11778	12155
4.8929	0	0	0	0	5.2179	9.9523	45.076	105.43	205.22	372.23	576.56	804.28	1080.9	1363.8	1707.8	2165.1	2567.8	2954.9	3383.3	4062.8	4479.4	4891.2	5323.6	5829.5	6092.3	6514.3	6982.5	7384.7	8058.5	8411.8	8708.4	9258.6	9424.9	9839.6	10241	10657	10855	10879	11215	11424	11609	11604	11668	12028	12021	11809	12058	12101	12310
15.551	0	0	0	0	0	1.6975	49.271	158	313.11	532.64	808.66	1181.8	1548.2	2095.5	2635.4	3215.7	3766.2	4211.7	4733.4	5414.3	6076.2	6381	6988.1	7589.3	7987.8	8461.4	8733.5	9244.6	9690.2	10601	10998	11153	11589	11641	11805	12587	12839	13231	13305	13486	13924	14020	14305	14085	14366	14490	14456	14513	14602
0	0	0	0	0	12.002	45.453	106.05	247.89	447.17	691.2	1027.7	1416.6	1937.9	2378.9	2992.1	3514.4	4103.3	4851.6	5708.3	6300.3	6947.6	7702.2	8344.2	8575.8	9094.5	9709.4	10012	10977	11093	11827	12320	13077	13414	13562	14365	14625	15148	15337	15405	16375	16077	16948	16580	17058	16913	17194	17135	17495	17447
0	0	0	0	0	11.599	31.08	99.03	218.71	416.55	681.7	993.58	1319.5	1807.2	2269.9	2730.9	3372.7	3913.6	4464.1	5112	5468	5783.7	6594	7069.3	7593.4	7778.6	8952.3	8984.3	9971.6	9724.7	11048	11486	11888	12100	12273	13202	13641	13895	14297	14449	14902	14998	15325	15075	15571	15708	15552	16029	16217	16403
6.4295	11.438	0	1.088	0	3.6155	0	0	0	0	0	0	0	18.74	50.814	121.37	204.08	378.25	602.32	722.65	1019.9	1377.7	1742.1	2123.5	2576.1	3001.7	3556.5	4030.2	4530.8	4867.7	5365.1	5799.8	6295.7	6679.6	7251.9	7499.8	8262.7	8724.4	9003.8	9583.3	10082	10559	10584	11295	11157	11158	11296	11895	11837	11924
0	0	0	0	0	27.221	108.94	212.98	375.18	552.59	815.27	1115.3	1446	1841.9	2098.3	2637.7	3190.2	3770.9	4296.5	4636.5	5371.8	5546.9	6312.3	7025	7562.7	8029.5	8587.3	9126.1	9653.7	10387	10635	11241	11947	12749	12983	13627	14343	14876	15224	15503	15344	15560	15700	15980	16364	16543	16522	17198	17453	17560
0	0	0	0	0	10.08	0	11.342	30.801	90.638	190.47	341.06	516.46	798.36	1140.8	1487.4	1968.1	2537.6	3195.8	3681.3	4153.7	4521.2	5432.9	5726.7	6384.8	6783.5	7182.9	7883.6	8991.4	9140.4	9855.4	10286	10942	11742	12690	12854	13623	14293	15231	15035	15973	15812	16634	16912	16872	17239	17033	16807	17059	17265
0	1.3136	0	0	0	4.5217	22.191	58.524	96.323	188.87	307.8	501.91	762.53	924.56	1415	1833.7	2068	2682.3	3144.8	3484	4000.2	4487.2	5042.6	5566.3	6000.2	6527	7029.4	7613.6	8128.7	8607.4	8898	9370.8	9812.5	10233	10543	11066	11299	11560	11781	12256	12288	12353	13053	13153	13630	13704	13719	13847	13865	13536
0	0	0	5.2266	0	0	10.812	30.025	79.63	161.16	264.45	408.73	609.92	861.17	1125.1	1453.9	1819.3	2171.3	2508.6	2991	3412	3873.4	4403.6	4733.7	5240.3	5577.9	6063.8	6604.4	7053.7	7504.2	7899.7	8417.2	8884.6	9166.7	9660.6	9798.4	10271	10364	10621	11211	10844	11751	12719	11593	12010	12353	12464	12939	12483	12279
0.58963	0	0	0	0	0.84602	10.469	21.076	60.378	103.34	171.22	270.44	380.75	525.52	677.23	840.93	1031.6	1238.6	1503.9	1729	1968.4	2280	2649.1	2882.1	3174.6	3535.2	3847.5	4155.3	4667.2	4924.7	5089.8	5443.7	5825.4	6297.5	6563.6	6893.4	7441.8	7794.2	8418.7	8643.9	8881.1	9077.1	9504.4	9799.1	9729.3	9929.5	10328	10546	10743	10599
35.687	53.523	0.73414	0	0	0	0	56.39	103.33	249.76	476.23	739.03	1034.1	1472	1781.9	2216.3	2603.1	3100.1	3669.2	4151	4663.3	5211.8	5590.6	6102.4	6737.5	7225	7572.7	7941.9	8711.1	8978.8	9239.5	9446.6	10278	10671	11176	11293	11876	12143	12634	12862	12893	13067	13567	13916	13944	13964	13451	13143	13458	13375
0	0	0	0	3.7244	0.77614	11.667	29.844	60.596	124.29	233.87	352.66	560.04	857.83	1267.2	1608	2012	2449.6	3022.2	3488.3	4034.7	4609.3	5288.7	5965.3	6448.4	7023.1	7839.3	8462.3	8924.8	9349	10109	10689	11173	11484	12193	12739	13148	13443	13969	14431	15106	15410	15433	15513	15747	16178	16337	16257	16283	16521
11.635	4.2994	0	3.6734	0	0	7.3432	54.99	146.27	281.35	481.36	766.14	1015.5	1388.4	1842.7	2227.6	2659.2	3122.2	3557.9	4005	4884.6	5282.9	5726.7	6430.7	7094.4	7907.1	8409.8	8761.4	9762.5	10089	10804	11393	11872	12326	13275	13329	13905	14532	15132	15358	16033	15885	16365	16701	16992	17598	17425	17514	17363	17826
0	0	0	0	2.007	0.89956	16.879	49.021	146.69	282.49	430.88	610.77	817.62	1197.8	1519	1908.7	2326.5	2864.8	3540.1	4062.3	4617.7	5322.3	5947.4	5457.5	6705.4	7032.2	7586.3	7968.3	8704.3	9182.5	9932.2	10730	11027	10924	11056	11815	12145	12646	13200	13053	13663	13690	14328	14186	14649	14484	14678	14822	15054	15006
2.7805	14.605	0.32973	0	2.4086	0	0	0	0	1.9511	57.884	164.52	263.57	419.11	585.22	817.02	1088.8	1399	1768.5	2137.2	2504.7	2894.5	3298.8	3897.1	4340.5	4613	5416.9	5765.3	6474.4	6869.9	7695.9	8451.4	9046.8	9516.7	9809.6	10559	10877	11509	11897	12163	12466	12597	13248	13433	13770	13649	13993	14031	14123	14225
7.9261	4.4698	0	1.3729	0	0	0	0	21.933	63.883	139.8	261.47	432.36	638.01	988.15	1320.7	1723.1	2783	3470.8	3747.5	4669	5261.5	5778.5	5930.1	5797.8	7138.8	7540.6	8398.9	9411.5	10304	10683	10021	10402	11370	12332	12689	12919	13155	13468	14345	16785	17005	17254	17634	17510	17878	18305	18419	18390	18454
0	1.2751	2.7316	0	0	12.068	9.3607	80.755	216.9	408.74	856.13	1067.1	1594	2249.4	2749.2	3477.9	4218.8	4795.2	5584.2	6470.8	7074.4	7789.2	8377.3	9474.4	10292	10777	11563	12512	13067	14345	14602	14933	15289	15873	16335	17206	18159	18538	19180	19261	19778	20338	20379	20720	20886	20870	20846	20967	21121	21255
0	0.40236	0	0	3.3435	8.3428	1.9162	16.772	29.172	73.957	133.03	228.04	324.22	449.96	616.24	851.25	1075.4	1398.5	1763.8	2167	2695.5	3101.8	3830.6	4238.5	4867.5	5595.9	6428.3	7240.1	7967.6	8784.1	9571.4	10198	11077	11840	12872	13517	14300	14719	15299	16031	16373	17109	17504	17731	18274	18278	18804	18603	18892	18503
0	0	0	0	4.7567	9.0592	11.425	39.918	101.51	236	466.86	759.44	1161.9	1684.6	2198.9	2870.8	3481.6	4224	5002.8	5697.7	6537.7	7621.5	8317.8	9167.1	9902.4	10836	11338	12479	13086	13643	14775	15134	16278	17056	18110	18408	18393	19342	19385	20035	20302	20664	21292	21362	21383	21561	21500	21815	21636	21976
4.2964	0	3.5787	0	0	2.2823	5.4381	33.377	104.06	234.18	381.18	600.64	891.6	1201	1526.5	1948.3	2407.2	2765.9	3300.9	3738.8	4184.7	4734.5	5178.2	5752	6213.5	6797.1	7255.4	7654.8	7348.4	7624.8	8284	8495.9	8986	9341.7	9711.2	10116	10323	10719	11046	11470	11750	11954	12413	12600	12613	12680	12723	13024	12947	13113
35.485	0	0	0	7.1964	2.1935	5.0573	12.549	22.96	59.882	97.097	196.9	300.79	422.04	772.56	922.75	1361	1719.3	2120.9	2648.1	3002.5	3739.8	3852.6	4493	4948.7	5592.3	4394.8	4820.3	5361.4	5777.9	6380.4	6816.6	6822.4	7319.6	7572.9	7869.9	8067.3	8467.7	8581.9	8577.5	8742	8916.4	8889.8	9239.5	9224.9	8983.5	9189.7	9584.2	9791.5	9627.9
0.79894	0.6426	8.688	10.9	2.1193	0	0	8.0809	62.961	149.54	299.24	473.91	711.72	1027.9	1409.4	1914.8	2375.7	2980.1	3565.2	4251.8	4815	5276.6	5813.8	6333.5	7027.8	7832.5	8619.4	9146.7	9751.3	9960.2	10709	11509	11846	11853	12141	12636	12931	13176	12758	13305	12957	13255	13058	13241	13146	13595	13932	14269	14239	14450
0	13.542	0	14.025	3.1927	3.7826	0	32.496	93.845	246.36	430.34	755.16	1102.8	1548.7	1956.9	2542.6	3160	3750.8	4490.8	5056.6	5806.2	6596.3	8014.3	7897.1	9336.5	9780.1	10107	10690	11516	11943	12560	13005	13702	14313	15173	15491	15864	15939	16416	16520	16628	16903	17917	19016	19377	19492	19929	20503	20208	19304
63.536	18.122	0.23567	0	0	0	0	0	11.518	75.405	149.04	272.59	415.94	599.12	835.63	931.67	1249.5	1441.7	1758.4	2046.4	2309.6	2716.5	2902	3484.6	3653.5	3911.2	4257.2	4831.4	5069.3	5710.5	5889.8	6464.2	7510.1	9391	7855.2	8130.2	8840.5	8866.1	9291.6	10332	10101	11004	11615	12423	13121	13736	13783	13719	14396	15352
0	0	0	2.4744	0	4.3209	6.7424	29.013	89.19	171.92	289.05	457.66	656.05	925.68	1229.8	1522.6	1910.7	2369.3	2655.5	3111.4	3660.2	4078.3	4515.1	5387	5660.7	6463.3	6825.9	7467.7	7960.1	8354.6	8926.4	9384.3	9895.1	10144	10634	11041	11020	11642	12167	12205	12445	12512	12811	12918	12709	12968	13529	13184	13308	13415
0	0	0	0	4.8421	39.5	99.856	187.72	330.24	515.19	789.94	1150.1	1564.9	2108	2696.1	3397	4136.4	4838.9	5744.6	6468.4	7353.3	8123.4	9502.1	9695.8	11258	12084	12988	13518	14426	15217	16271	14499	19001	17009	16033	20489	20766	21161	22120	22278	22648	22702	22675	23778	23950	24115	24260	24410	24108	25005
10.474	1.032	0.40647	2.0803	0	0	0	3.452	36.166	105.04	203.52	384.9	629.57	859	1183.3	1475.2	1843.4	2261	2638.3	3049.9	3485.2	3980.5	4500.6	5122	5695	6190.5	6901.8	7394.5	8276.5	8507	9247.8	9736.6	10187	11036	11443	11975	12600	13015	13351	13957	14427	14869	14928	15462	15609	16207	16113	16832	16753	17059
20.186	6.2663	0	0	1.7263	0	0	0	0	0	0	21.314	89.394	198.85	340.23	479.19	697.77	982.88	1321.3	1570.2	1782	2023.6	2251.5	2559.9	2782.8	3180.6	3435.6	3719.6	3997	4244.6	4537.9	4909.7	5089.7	5531.6	5594	6236.8	6541.5	7159.8	7607.8	7397.8	7857.4	7795.8	8077.9	8338.6	8440.6	8389.7	8578.5	8745.5	8808.8	8939.6
5.1182	2.984	0	0	0	15.064	13.632	13.816	43.936	121.63	221.65	397.16	578.26	829.38	1167.7	1544.9	1999.6	2450.2	2973.4	3456.3	4132.9	4632.3	5344.4	5953.1	6705.3	7819.6	7754.7	8352.4	9806.8	10593	11411	12102	12577	13008	13911	14561	15071	15488	16180	16755	17612	17958	18623	18852	19177	19687	19839	20604	21655	21856
0	0	0	0	0	5.1613	34.505	63.752	119.3	184.64	342.14	496.05	764.3	1002.4	1128.3	1386	1781.9	2128.4	2938.4	3077.1	3541.3	4118.8	4489.3	4924.3	5488.2	6102.9	6543.6	7012.8	7609.4	9211.3	8467	8999.3	9143.3	9815.3	10201	10728	10963	11168	11716	12110	12479	12731	12552	13021	13018	13254	13288	13635	13374	13558
0	0	0	0	0	5.7614	39.632	106.67	195.21	315.62	534.18	731.4	1004.8	1424.6	1865.2	2300.8	2909.6	3475.8	4019.1	4605.3	5272	5906.8	6720	7450.4	8186.9	8934.7	9768.2	10533	11355	12108	12684	13463	13623	14062	15054	15230	15400	16633	16738	16567	16383	16463	16582	17448	17592	17226	17753	18092	17782	17857
0	0	0	0	0	16.785	39.885	131.47	249.94	453.66	712.84	1029.4	1496.8	1940.2	2646.2	3165.8	4040.4	4783.2	5664.8	6538.6	7451.8	8469.5	7108.7	7628.1	8492.6	9112.7	9979.5	10615	11192	11838	12385	13195	17492	14847	15294	15893	16269	16728	16950	17142	17247	17560	17868	18615	18640	18002	18010	18354	18160	18177
7.9835	1.0272	0	0	0	0	9.7275	42.724	127.46	286.87	598.88	1078.7	1633.6	2223.1	3111.9	4026.8	4371.5	6408.6	6171.8	7455.7	8621.4	9431.5	10812	11802	12782	13848	14738	15732	16911	18070	19430	19799	21341	21794	22405	22869	23731	24828	25243	25821	26320	26739	27119	27854	28495	27972	28842	29076	28813	29062
24.241	7.3591	0	0	0	0	0	31.176	84.065	193.65	310.07	477.32	698.93	952.57	1233.7	1555.5	1915.8	2255.8	2747.5	3173.9	3651.1	4045	4521.6	4785.5	5249	5432.4	5729.4	6005.9	6450.6	6795.9	7127.5	7577.3	7867.5	8256.5	8682.1	8900.3	9255.1	9394.1	9826.2	10341	10328	10792	10853	10889	11231	11289	11338	11070	11099	11149
0.82331	0	0	0	0	1.6327	25.553	103.48	227.44	396.05	624.46	974.48	1277.3	1727.5	2093.3	2669.2	3293.8	3837.1	4729.9	5374.2	6139.5	7047.1	7797.4	8740.2	9081.6	9819.9	10465	11005	12415	12736	13721	14491	15071	15761	16147	16754	17372	18218	18692	18806	19609	19558	20175	20075	19991	20788	21041	20192	19938	20568
0	0	0	0	0	9.1424	56.534	170.38	337.31	594.98	918.93	1330.2	1734.3	1940.3	2459.8	2998.5	3587.7	4134.5	4745.3	5390.4	6053.6	6915.3	7372.4	7915.8	8374.2	9026	9284.6	9702.8	10314	10684	11179	11678	11999	12219	12688	13126	13590	13769	14110	14731	15165	15273	15337	15597	15670	16176	16370	16027	15928	16319
6.606	0	0	0	0	18.858	0.93467	2.6025	37.468	103.99	159.76	285.92	465.75	686.52	929.66	1230.1	1637.3	1980.7	2246.6	2728	2896.3	3426.7	3685.6	4084.4	4532.8	4887.9	5249.7	5503	6037	6464.4	7265	7725.1	8169.4	8504.5	9033.5	9333.8	9832.4	10333	10499	10771	11095	11390	11803	12329	12396	12528	12723	12756	13126	13063
5.7167	0	0	0	0	11.432	6.705	54.927	70.724	162.34	300.97	461.55	656.4	1030.1	1394.8	1926.6	2355.5	3033.1	3553.7	4234.3	4856.9	5528.1	6097.5	6763.6	7273.3	8238.7	8724	9594.5	10182	10796	11585	12317	13110	14190	14384	15422	15793	16884	17025	17817	18115	18496	18802	19381	19997	19712	19223	19442	19753	19857
7.8297	5.111	0	0	0	0	21.358	82.969	218.68	420.34	756.62	1115.1	1628	2200.2	2957.6	3758.2	4635.9	5583.2	6545	7912.4	8886.3	10029	11066	12328	13572	14576	16035	16394	19529	19270	20159	20374	21496	23332	22729	24261	24364	25893	26722	27513	28065	27850	27959	28146	28565	29062	29463	29942	29885	29506
0	0	0	33.395	81.996	136.13	157.11	223.33	277.91	366.51	463.78	602.95	839.35	1140.1	1464.3	1795.4	2075.1	2556.1	2915.8	3430.7	4019.4	4546	5035.2	5572.8	6133	6846.3	7390	7896.3	8367.8	8948.5	9676.4	10101	10691	11037	11594	11861	12301	12686	13083	13469	13753	13843	14266	14542	14739	15038	15084	14887	15593	15260
11.232	5.8857	0	0	0	5.05	17.165	77.177	216.09	404.21	682.23	1071.1	1486.6	1945.9	2504.4	3152.9	3850.8	4514.4	5354.4	5428	6055.2	6613.2	7108.2	7657.9	8087.8	8710.7	9077.6	9647.6	10311	10296	11004	11196	11923	12271	12087	12674	12945	13259	13978	14153	14369	14776	15237	15457	15992	15764	16181	16272	16755	16509
0	0	0	0	11.856	6.5478	5.9421	23.737	18.343	67.013	153.24	283.29	468.4	647.45	900.28	1189	1541.5	1912.7	2225.9	2594.3	3128.5	3495.4	3865.6	4222	4547.7	5062.9	5365.5	5723.4	6202.9	6620.6	6966.1	7449.6	8126.6	8386.4	8603.3	8982.6	9233.2	9794.6	10190	10387	10821	10940	11143	11195	11432	11608	11682	11581	11745	11755
15.229	25.87	14.923	0	0	0	0	15.171	51.838	147.8	310.84	486.31	759.91	1140.7	1450.4	2018.6	2632.9	3138.3	3658	4219.2	4935.8	5795	6703.1	7106.1	7689.1	8076	8961.4	9126	9892.7	10393	10960	11375	12017	12814	13333	13910	14801	14953	15363	15796	15373	16012	16305	16817	17390	17585	17762	17713	18023	17854
2.3913	0.71728	0	0	1.6283	0	1.9142	18.478	53.662	111.64	210.16	366.74	543.9	715.13	950.05	1248.4	1613.4	2029.8	2356.8	2803	3244.2	3910.2	4289	4908.8	5512.1	6046.9	6800.5	7272	8021.6	8173.3	8959.6	9303.5	10156	10578	11248	12182	12301	12921	13365	13410	14006	14229	14228	14756	14958	14842	14749	15133	14930	15132
0	0	0	0	13.559	25.21	47.135	66.907	76.904	143.43	248.56	387.86	427.3	847.69	1119.8	1672.8	2475.4	2764	3511.2	4598.6	4683.3	5333.8	6103	6818.4	7484.3	8548.8	9387.1	10483	11536	12136	12091	12646	13280	13287	13751	13807	13591	13941	14145	14231	14827	14996	15226	15199	14895	14229	14078	14525	14743	14294
22.531	13.456	0	0	4.3756	0	0.60156	20.527	95.181	216.43	401.62	656.1	1001.8	1402.6	1794	2252.8	2811.5	3418	3985	4841	5518.5	6187.9	6624.7	7489.8	8053.4	8739.7	9732.6	10668	10903	11581	12644	12892	13144	13993	14489	15255	15831	16212	16840	17145	17275	17034	17261	17608	17761	17876	18177	17792	18045	17664
0	0	0	0.82655	0	10.713	22.817	71.977	143	256.31	474.47	725.58	1055	1424.1	1903.2	2604	3107.1	3728.5	4113.2	4964	5288.7	5962.2	6290.5	7030.5	7227.9	7507.3	8229.9	9111.2	9138.1	9533.5	9768.9	10245	10263	11012	11414	11696	11819	12149	12546	12552	12465	12633	12541	12657	13147	13265	13221	13511	13355	13687
0	0	0	7.2338	0	0	37.504	99.64	206.58	377.88	619.13	978.7	1376.6	1891.4	2472.3	3100.6	3863.8	4605.1	5273	6093.9	6867.1	8354	8871.6	9771.4	10633	10790	12176	11970	12271	13986	14571	14762	15293	15164	15406	15826	15922	16073	16156	16011	16588	17199	17349	17456	17495	17431	17608	18294	18327	18625
0	6.2961	0	0.8033	0	1.5552	2.8271	0	0	29.183	73.344	132.78	247.55	335.06	497.41	760.92	910.23	1167.2	1278.1	1648.3	1939.5	2185.7	2558.3	2982	3240.1	3646.8	4202.7	4128.3	4723.5	4894.2	5312.9	5540.3	6062.7	6576.4	6812.4	7294.3	7393.5	7504.4	7760.3	7987.1	8153.9	8401.1	8858.6	9424.3	9760.1	9758.4	9921.8	9756.3	10233	10118
4.4028	9.4271	5.1173	0	0	0	0	0	0	8.6914	62.381	145.81	280.54	468.52	731.19	1028.1	1303.6	1757.2	2284.9	2820	3283.7	3749.9	3971.9	4401.4	5461.1	5488.7	7239.5	7704.1	8316.7	8795.5	9342.7	10339	10449	10760	11652	11883	12523	12874	13428	13584	13746	14248	14407	14705	15044	15073	15191	15345	15676	14808
0	21.457	16.437	61.934	0	0	0	0	0	0	0	23.847	88.367	211.47	318.06	514.93	747.72	1027	1304	1608.2	2021.9	2366.8	2517.6	2858.6	3235.8	3642.9	4129.2	4529	4823.8	5361.4	5924.7	6447	6901.4	7313.3	7690.4	8279.9	8486.8	8721.3	8815.2	9190.2	9553.9	9290.8	9836	10021	10490	10489	10707	10783	10872	11061
0	9.1521	0	2.0066	0	0	0	21.241	74.303	171.92	274.79	428.65	676.1	984.62	1319.7	1770.4	2287.9	2802.4	3327.4	3726.4	4466.9	5105.3	5589.9	5972.4	6620.4	7448.1	7604.6	8058.4	8985.1	9150.5	9636.5	9939.8	10329	9505.5	11008	11633	11851	12613	12781	13079	13731	13601	13642	14176	13744	13949	13985	14184	14003	13817
0	0	0	0	11.465	31.404	61.168	132.86	237.64	419.51	681.02	989.08	1535.8	2154.7	2855.6	3606.3	4456	5226.8	6020.2	6906.6	8060.3	8446.7	9432.3	10672	11556	12528	12913	14346	14951	15831	16786	17570	18368	19139	19336	19802	20276	19860	21481	22538	22929	23268	23411	23808	24480	24538	24579	24814	24943	25445
0	0	0	0	8.8118	12.356	4.9493	12.183	49.268	112.91	232.23	377.44	546.87	708.71	1133.3	1503	1840.6	2275	2633.7	2940.2	3322.9	3930.3	4353.3	4794.4	5211.8	5527.8	5950.1	6528.6	6870.6	7213.2	7706.7	8176	8555.7	8951.1	9558.7	9727.1	9652.5	10751	11243	11017	11256	11371	11991	12208	12400	12423	12706	13497	13425	13338
5.8652	0.71359	1.8973	0	0	0	13.621	46.209	112.9	245.88	422.99	678.83	1043.1	1418.7	1872.4	2363.8	2987.1	3726.4	4302.8	5052.5	5643.2	6533.6	7384.4	8336.4	8744.8	9406.5	9959	10702	10733	11703	11783	12390	13188	13589	14035	14710	14680	15375	15497	16115	16337	17199	16505	16774	17123	16724	17158	17017	17089	17369
0	0	0	0	0	4.2619	17.153	67.037	151.98	292.78	475.65	757.05	1035.7	1435.9	1864.5	2374.6	2963.4	3616.6	4359	4848.5	5547.2	6073.8	6588.5	7292.6	8106.9	8749.3	9342.1	9735.3	10349	10994	11276	12129	12661	13174	13552	14115	14152	14767	15062	15292	15437	15814	15805	15673	15747	16087	16286	16337	16636	16635
0	0	0	1.5392	11.924	8.6874	7.2097	31.713	92.146	191.9	343.9	529.47	748.64	1032.7	1329.8	1720.8	2152.2	2629.7	3134.5	3735.5	4075	4613.2	5250	5704.4	6395.9	6895.5	7898.9	8462.1	8959.9	9263.1	10003	11117	11703	11987	12418	12949	13566	13861	13809	14102	14271	15117	14851	15176	14965	15789	15940	16297	16778	16429
12.074	11.871	1.5789	3.2142	0	0	0	6.6089	22.49	63.528	165.93	324.42	412.09	581.42	828.41	1566.6	1850	2463.3	2736	3068.8	3931.6	4334.2	4919.9	4904.7	5840.8	5448.6	5954.6	6211.5	6686.1	6963.3	7770.3	7922.5	8364.6	8632	8736.6	9018.5	9463.4	9471.7	10008	10203	10266	10504	11010	10947	11008	10866	11291	11527	11500	11694
9.8451	0.5016	0	1.6409	0	0	4.8773	37.638	96.037	185.81	351.89	548.29	933.68	1287.7	1720.7	2117.8	2828.3	3354.3	3931.3	4345.3	5037.4	5632.9	6466.4	6973.6	7792.1	8268	9075.9	9628.7	10336	11037	11473	12100	12573	13074	13709	14312	15173	15767	16419	16639	17035	17366	17832	18124	18562	18468	18695	18735	19577	19555
6.3369	10.875	0	0	0.54119	0	0	0	6.991	51.069	136.13	289	498.48	778.33	1039.5	1415.2	1939.2	2353.4	2771.4	3292.5	3938	4558.7	5187	5779.3	6537.8	6746.7	7611.7	8027.3	8641.5	9103.4	9456.8	9848.9	10436	11171	11742	11981	12440	12700	13066	13508	13663	14145	14636	15149	15198	15110	15489	15746	16010	15596
0	0	0	0	9.2558	7.4049	7.8611	16.468	25.775	62.583	166.23	313.1	512.34	807.59	1146.7	1512	1892.3	2317.8	2921.1	3452.6	3746.8	4349.4	4826.7	5258	5810.1	6283	6717.2	6965.9	7494	8072.3	8522.7	8949.8	9337.6	9784.8	10332	10347	10804	11168	11287	11620	11632	11921	12311	12476	12635	12747	12966	12324	12731	12204
0	0	0	55.165	0	0	63.804	81.735	209.68	220.08	401.6	638.55	910.16	1271.2	1646.2	2008.5	2566.2	3191.5	3843.5	4458.4	4955	5584	6296.2	6662.9	7382	7964.2	8871.1	9851.9	9841.6	10868	11063	12072	12613	13207	14133	14851	14908	15323	15305	15780	16053	16096	16320	16115	15965	15714	16257	15971	16289	16068
0	10.149	2.0391	0	10.852	0	0	0	6.422	55.623	141.98	313.86	531.02	821.8	1090	1477.7	2028.8	2524.8	2897.4	3620.6	4281.2	4944.3	5370.9	5795.6	6253.1	6924.2	7498	7808.1	8290.1	8826.3	9158.7	9480.1	9822.2	10408	10676	11178	11607	12022	12435	12606	12978	12974	13617	13915	14073	14481	15005	15148	15264	15223
22.37	9.2962	6.4021	0	0	0	0	0	18.092	37.406	95.574	215.17	357.73	520.97	783.29	1078.7	1458.7	2120.8	2263.2	2742.3	3146.8	3732.7	4227	4799.2	5236.6	5623.9	6132.4	6415.8	6765.7	6970.1	7947.8	8699.4	9096.8	9631.5	10083	10354	11514	12439	13173	13302	13458	13924	14154	14748	15036	15618	16218	16119	16479	16797
1.2402	0	0	0	0	6.0015	19.449	47.993	109.02	197.81	389.31	586.06	848.66	1178.4	1423.1	2123.1	2581.9	2819	3651	4179.5	5220.7	6046.5	6689.2	7005.6	7513.8	8470.1	9137.1	9788.4	10522	11369	12095	12038	12695	13415	14012	14564	16120	17071	17349	17888	18477	18916	19159	19386	20067	20378	20358	21092	21231	21529
0	0	0	0	11.642	11.435	14.76	33.203	75.575	164.15	318.68	554.61	829.12	1276.9	1667.2	1796	2273	2867.5	3538.1	4049.1	5069.7	5126.7	6754.5	7482.1	7680.3	10143	10179	11621	11500	12696	11941	12968	14537	15636	15934	15809	16359	16534	17681	17717	17713	20837	21804	19512	20108	20562	23114	22828	24018	23072
0	0	0	0	0	6.3382	9.2268	12.519	10.15	17.565	43.662	116.8	222.33	382.78	611.29	834.13	1124.8	1470.6	1832.7	2251	2637.5	2971.9	3246.1	3670	4095.4	4531.4	4851.3	5319	5778.1	5986.8	6630.6	6952.2	7350.2	7766.2	7991.5	8250.9	8821.2	8957	9335.5	9488.2	9936.5	9741.6	9438.1	10151	10312	10507	10613	11019	10479	11324
0	0	0	14.715	25.588	45.669	59.204	33.232	40.349	134.35	167.47	514.69	802.82	1142.2	1622.8	1988.8	2553.2	3132.6	3672.3	4287.7	4687.6	5407.7	5945.8	6485.4	7408.8	8202.9	9137.2	9827.2	10467	10776	11937	12407	13049	14169	15357	15586	16481	16742	17227	17754	17874	18274	18422	19158	19606	19906	20110	20207	20394	20326
0	0	0.83364	0	0	4.8664	25.949	73.743	195.16	355.38	620.39	891.44	1294.1	1775.2	2245.4	2763	3632.2	4116.9	5093.7	5860.5	6504.1	7206.2	8092	8865.6	9199.5	9992.9	10397	11079	12232	12493	13403	14138	14855	14912	15559	16231	16682	17103	17427	17787	18232	18361	18864	18653	18723	18628	18969	18954	19249	19299
3.0244	0	0	0	0	1.3791	25.26	89.876	211.47	394.31	654.12	938.32	1255.7	1730.7	2162.9	2654.5	3054.9	3685.6	4237.2	4907.3	5788.4	6502.3	7323.4	7906.5	8623.5	9279	9274.3	10397	10944	11354	11667	12446	13120	12857	13559	13483	13625	14066	14489	14378	14821	14562	15151	15251	14932	14842	14600	14537	14601	14413
0	0	0	9.8428	0.7271	4.0583	11.142	65.912	179.33	327.7	493.55	747.52	970.24	1505.4	1989	2428	3015.1	3575.4	4227.9	4614.6	5311	5873	6530.5	7123.9	7796.2	8543.1	9179.9	9759.6	10545	11055	11682	12136	12787	13085	13636	13944	14260	13882	14234	14434	14311	14749	15096	15360	15353	15231	15478	15775	15886	16076
4.4019	0	0	0	0	0	16.978	65.503	124.98	217.59	376.54	605.61	804.84	1105.4	1347.6	1643.9	2014.7	2330.1	2619.4	3017	3221.9	3621.7	3883.7	4392.4	4575.1	4981.2	5158.5	5433	5915.2	6091.5	6249.2	6575	7047.2	7196.5	7592	7743.2	7997.3	8462	8622.5	9028.6	9253.9	9424.4	9435.1	9710.6	9870.9	10272	10361	10791	10522	10834
3.41	16.973	0	0	0	0	2.4367	8.5797	47.098	119.5	252.68	405.15	648.62	924.4	1272.4	1594	2089.9	2603.2	3095.8	3640.6	4246.6	4841.9	5505.7	6163.8	6757	7377.8	8068.9	8479	9322.8	9710	10395	11138	11641	12252	12976	13672	14229	15013	15744	16209	16602	17380	17488	17920	18276	18913	18534	19145	19003	19492
0	0	6.6906	0	2.1998	4.2105	0	6.6727	25.906	60.058	165.53	303.1	495.96	767.58	1063.9	1343.2	1701.8	2087.4	2336.5	3274.9	3575.8	3648	4083.2	4585.7	5328.8	5589.6	6885	8273.2	7293.9	7841.4	8929	9601.8	10859	10969	11091	11723	11888	12099	12097	12393	12249	13000	12770	12929	12881	13255	14039	14331	14603	14175
18.186	16.522	9.7536	9.0185	0	0	0	0	34.16	57.059	86.672	128.07	231.55	469.64	676.21	976.07	1302.5	1686.4	2020.3	2478.1	2997.6	3544.4	4171.8	4672.1	5483.6	5843.2	6695.1	7049.8	7527	8478.1	8906.9	9515.5	10121	10838	11871	12696	12950	13298	13690	14141	14243	14669	14962	15607	15589	15517	15874	15746	16034	15938
0	0	0.80339	1.9979	6.8259	0	1.7462	36.46	116.88	223.12	413.37	769.77	941.56	1214.9	1666.6	2147	2686.4	3169.8	3615.5	4225.7	4363.6	5328.6	5862.2	6079.7	6972.2	7532	7992.8	8674.3	9470.8	9800	10043	10972	11354	11741	11907	12536	12716	12692	12517	12914	13126	13242	13271	13210	13549	13902	14532	14774	15023	14534
0	0	1.0764	0	5.645	5.827	7.2439	8.1689	23.454	88.121	150.88	250.61	364.96	587.15	844.06	1060.4	1363.2	1686.7	2119	2587.7	3030.5	3478.8	3952.4	4550.8	5133.1	5457.2	5948.1	6287.7	7150.9	7370.8	8128.5	8838.2	9350.1	9722.4	10159	10623	11218	11812	11955	12228	12681	12775	13200	13375	13669	13598	13856	13875	14043	14096
22.424	10.002	2.1448	0	0	0	0	49.438	134.47	308.3	502.83	821.36	1225.3	1649.5	2159.7	2705	3404	4087.4	4569.8	5671.1	6021.5	6823.9	7424.8	8247.2	8924.9	9583.5	10350	10780	11518	12126	13180	14085	15163	15662	15893	16352	17341	17400	18135	18439	18960	19271	19344	20084	19983	20456	20752	20386	19748	19897
8.5687	5.5019	1.4732	0	0	0	9.977	27.437	86.155	211.41	386.9	663.35	921.22	1321	1786.7	2361.3	2994.7	3825.5	4559.7	5484.9	6437.5	6840.2	8277	9195.3	10396	11001	12111	14182	14200	15640	16466	17447	18875	19092	21069	21931	22803	23083	23874	24979	25630	26297	26861	27881	27862	27817	28848	28379	28677	27941
5.1356	0	7.3705	5.5135	0	0.34622	0	11.679	63.876	165.3	332.36	521.72	775.05	1104.9	1500.2	1940.7	2477.3	2908.1	3530.3	4157.2	4857.6	5387.8	5970.5	7002.3	7579.4	8370	9053.1	9867	10496	11337	12394	12821	13595	14343	14624	15244	15536	16390	16942	17385	16930	17168	17588	18111	18234	18327	18473	18548	18688	18828
0	3.9883	0	0	5.0118	0.568	3.1603	24.469	75.263	162.47	284.18	469.93	711.57	1011.6	1305.7	1765.1	2162	2687.7	3157.6	3579.2	4234	4732.4	5237.6	5592.8	6372.5	6970.6	7282	7881.1	8125.5	8716.9	8944.4	9383.7	9827.2	9863.5	10690	11075	11347	11536	11767	12060	12625	13194	13243	13402	13599	13347	13860	13931	13893	13772
0	12.768	0	0	0	0	6.3273	7.0805	14.025	43.533	113.68	190.88	323.22	465.91	725.92	971.98	1300.5	1651.1	2138.1	2571.5	3171.7	3690.5	4182.2	4755.3	5159.1	5641.1	6209.6	6769.8	7347.9	7957.6	8588.6	9057	9631.8	9882.6	10479	10974	11334	11924	12083	12753	12996	13515	13245	13550	13894	13811	13881	14466	14427	14645
0	0	0	0	22.855	46.68	122.37	153.37	190.56	294.23	447.3	677.19	924.31	1251.2	1604	2080.3	2590.1	2972.4	3551.1	3853.7	4869.1	6127.9	5704.1	7210.5	7491.9	7829.9	8261	9087.2	9993.2	10717	11326	12035	12735	13199	13929	14749	15075	16157	16446	17074	17092	17106	16771	17162	18345	17785	18185	18474	18593	18448
0	0	0	0	0	13.671	16.669	49.433	125.7	233.77	458.42	632.02	855.14	1039.8	1405.5	1700.4	1976.2	2212.1	2657.7	3044.8	3694.8	4001	4716.4	4918	5515.1	6168.4	5615	6058.6	7210.5	8084.1	7015.9	7198	7432	7947.6	8256.8	8978.5	8962.6	9310.7	9496.5	9850.1	10095	10288	10662	11333	11197	11818	11979	12103	12085	12146
13.413	0	0	0	0	0	25.094	107.37	219.55	370.22	563.81	881.51	1242.3	1734.3	2265.9	2817.7	3496.9	4129.3	4663.2	5375.8	6084.6	6677.4	7247.6	8106.1	8906.9	9454.9	10005	10828	11320	11895	12215	12744	13438	13961	14385	14916	15778	16339	16550	17346	17314	17931	18021	18320	18635	18593	18389	18915	18844	19032
16.258	0	0.90882	5.9969	0	7.8356	0	0	0	14.788	41.503	96.801	195.24	366.75	603.67	878.48	1158.9	1624.5	1946.8	2440	2985.4	2687	3253.9	4519.6	4944.2	5528	6034.9	6567	6915.2	5916.3	6470.2	6911.8	7572	7844.3	8114.2	8563.2	9051.8	9519	9892.2	9999.6	10174	10235	10506	10795	11048	10960	11425	13098	11556	11267
0.050953	17.739	0	2.3196	0	9.5527	0	25.965	71.938	247.34	447.03	728.88	1096.1	1556.7	2051.7	2606.1	3321	4119	4838.6	5683	6345.1	7203.5	7984.6	8694.5	9449	10116	10882	11779	12581	12949	13468	14353	14752	16089	16420	17131	17422	18144	18436	18958	19646	19616	19998	20321	20578	21140	20894	21346	20787	21069
4.0674	3.0589	1.6103	3.5078	4.5682	0	0	0	31.62	102.06	283.53	507.63	788.05	1201.8	1603.7	2220.6	2783.8	3378.7	4194.9	4870.7	5611.3	6283.5	6916.7	7718.5	8472.3	9001	10188	10772	11368	11964	12759	13515	13931	13895	13902	13877	14627	14388	13872	14267	14026	14696	14184	14485	14412	14456	15047	14803	14715	14765
2.0214	0	0	0	2.1992	4.3088	2.5534	36.728	93.972	186.97	341.58	521.29	750.83	1001.5	1326	1655.6	2081.3	2377.8	2844.3	3301.6	3668.9	4158.2	4462.3	5137.1	4799	6916.5	5872.4	6151.9	6770.9	7284.1	7837.7	8598.1	9248	9768.5	10067	10602	10885	11261	11653	11952	12367	12571	12862	13049	13510	13443	13521	13648	13773	13538
0	0	0	2.8677	0	1.2012	6.945	48.524	152.69	301.99	498.89	801.23	1135.8	1528.7	1918.2	2433.5	3056.3	3553.3	4631.7	4726.2	5531.1	6285.6	6890.1	7137.6	7649.6	8059.6	8368.4	8912.9	10378	10385	11167	11736	12408	12502	12443	13131	13567	14298	14746	14785	15312	15548	15910	17403	18254	17589	17795	18269	18473	18492
3.4517	7.0316	0.7436	2.4656	0	0	0	20.9	109.32	253.61	401.58	630.01	921.95	1231.2	1541.2	1956.4	2378.2	2917	3453.3	4024.8	4598.1	5127.7	5635.2	6204.9	6857.7	7496.3	7878.9	8242.9	9639.5	9868.6	10642	11101	11074	11702	11689	12550	13075	13544	14026	14088	14718	15152	15074	14906	14842	15181	15572	15621	15825	15621
13.339	5.4331	2.2842	6.4601	0	0	0	0	64.826	183.19	329.9	572.32	888.79	1196.8	1666.7	2139.4	2707	3230.1	4000	4637.5	5266.6	5669.9	6258.7	6960.9	7395.6	7781.4	8192.6	8763.5	9768.9	9952.5	10629	10846	11287	11895	12363	12794	13349	13800	14348	14852	15191	14829	14680	15404	15626	16448	16279	16651	16689	16963
25.475	6.1707	0	0	0	0	0	41.235	123.09	247.37	451.15	667.01	964.08	1292.4	1635.4	2033.4	2432.1	2786.7	3264.8	3888.6	4277.5	5360	5974.8	6019.1	7075.8	7446.3	7526.5	8206.5	8755.9	9222.9	9383.5	9828.5	10474	10759	11137	11133	13834	12040	13018	13689	13726	13922	13696	14442	14675	14753	15271	15431	16419	15757
6.3623	0	0	0	0	0.17888	17.708	51.076	139.88	244.4	384.26	699.9	1052.7	1400.6	1866.5	2409.5	3019.8	3628.8	4423.4	5108.8	5773.3	6673.3	7134.8	8029.1	8998.8	9817.9	10669	11059	12012	12657	13993	14792	15336	15979	16596	17145	18091	18690	19554	20186	20729	20185	20545	21322	21553	21807	22140	21988	21977	21877
0	0	0	0	11.823	14.245	36.624	89.43	177.65	314.9	516.6	790.26	1072.8	1421.5	1764.8	2177.2	2647.6	2863.7	3154.6	3641.9	4437.9	4778	5416.8	6013.3	6494.3	6862.9	7592.4	8084.3	8587.8	9126.4	9451.9	9824.9	10457	10784	11277	11231	11869	12149	12067	12567	12931	13044	13261	13410	13590	13621	13761	13651	13833	13854
0	0	0	11.498	8.6357	18.741	17.761	43.637	88.027	206.48	392.17	587.61	855.92	1218.4	1522.2	2133.5	2666.1	3146.7	3736.7	4207.5	4956.7	5647.8	6140.4	6898.8	7645.5	8252.2	8778.8	9176.2	9763.4	10303	10649	11093	11528	11649	12100	12718	12714	13007	13551	14433	14414	14828	14640	14997	15127	15246	15665	15594	16009	16108
4.8888	0	0	0	0	3.0038	27.324	87.546	193.18	363.8	625.24	997.78	1425.5	1984.3	2599.9	3315.2	4025.3	4858.2	5656.9	6454.1	7514.2	8076.7	9236.3	9816.3	10840	11349	12308	13107	14141	14867	15593	16423	16945	17900	18546	19233	20014	20641	21131	21866	22251	22839	23691	23456	23733	23909	24135	24949	25059	24918
25.104	6.8736	0	0	0	0	0	21.221	93.462	253.64	483.48	825.19	1234.5	1730.1	2336.5	3027	3800.8	4493.7	5362.8	6078.3	7049.5	8044.6	8858.1	9819.1	10746	11629	12384	13054	13985	14596	15625	16400	17073	17743	18036	18409	16488	19878	20034	17710	18361	17920	20835	21833	21941	22205	22133	22323	22118	22266
0	4.4503	0	0	0	2.1061	22.987	71.721	115.1	196.72	353.42	600.11	837.82	1267.6	1645.1	2211.7	2810.6	3503	4344.9	4934.4	5747.1	6681.3	7505.2	8317	9069	9646.1	10746	11440	11859	12584	13246	13841	14462	15181	15823	16199	16855	17169	17817	18165	18025	18462	18613	19390	18861	19068	19321	19514	19490	19325
8.4536	0.89833	0	0.58105	3.3425	0	0	0	7.2528	12.588	20.161	53.566	88.601	196.18	268.7	438.62	628.56	876.14	1144	1406.9	1823.1	2139.1	2453	2876	3328.6	3680	4074.3	4387.7	4929.6	5335.6	5761.2	6099.2	6566.5	7001.3	7453.3	7940.3	8087.4	8491	8777.5	9325	9639.2	9847.2	10028	10392	10568	10782	10720	10968	11120	11383
0	0	0	7.2589	6.0111	1.0035	0.33755	3.2203	45.089	146.1	257.37	421.85	631.38	913.64	1308.5	1696.9	2164.7	2685.4	3153.5	3792.1	4332.9	5076.3	5404.3	6186.4	6677	7627.6	8332.6	8852.3	9279.4	9494.1	10504	11363	12451	12376	12992	13721	14261	14555	14905	15293	16031	16568	16735	16981	17751	18167	18486	18809	19113	18166
0	9.5743	1.0092	0	0	0	7.3332	23.751	37.509	126.36	245.96	439.35	883.9	1335.4	1561.6	2003.4	2825.6	3423.7	4282	4981.9	5967.5	6709.3	7810.5	8653.5	10074	10675	12008	12869	13622	14662	16107	17396	18474	18919	20345	20475	21915	22627	23105	24454	25084	25948	26085	26102	26741	27079	27467	27572	24403	27247
0	0	0	0	1.6942	30.792	57.062	127.22	217.37	403.07	647.84	948.19	1339.5	1818.8	2392.5	3064.5	3755	4387	5242.4	5850.9	6654.1	7461.5	8333.1	8833.7	9557.5	10251	10962	11609	12435	13110	13945	14445	15165	15664	16129	16985	17195	18032	18724	18807	18934	18740	19612	19802	20240	20008	20291	20821	20234	20455
29.111	1.4057	0	0	2.7715	4.6183	8.9986	42.279	72.509	189.88	329.97	556.9	809.01	1103.5	1465.6	1871	2391.5	2813.9	3314.9	3873.8	4449.9	5119.3	5768.8	6279.2	6887.3	7374.5	5607.1	6065.8	6508.2	6839.9	7358.9	7817.9	8065.9	8338.3	8497.4	8780.5	9237.9	9459.2	9683.4	10036	10336	10489	10741	11072	11074	10215	10431	10586	10725	10819
0	2.6844	0	3.3688	0	0	1.0528	16.594	66.037	154.2	279.47	456.37	650.94	951.42	1242.1	1648.2	2018	2471.8	2944.9	3348.4	3926.6	4417.9	4995.6	5563.6	5850.7	6642.2	7030.4	7429.6	7849.1	8308.6	8763.6	9120.2	9470.1	9900.8	10142	10685	10807	11292	11546	12011	12009	12353	12672	12669	12644	12851	13187	13132	13013	13018
0	0	0	0	19.741	10.764	31.179	78.548	182.63	316.88	536.09	775.11	1076.5	1365.9	1766.3	2087.7	2577.2	3095.5	3474.8	3944.8	4461.1	4951.3	5388	5962.6	6624.4	7163.6	7503.8	8051.7	8435.7	8771.4	9637.4	9395.7	10219	10371	10959	11210	11566	11952	12545	12744	13209	13401	13379	13988	13952	13883	13890	13968	13814	13772
3.7948	4.0775	0	0	0	0.31519	0	0	21.775	16.986	57.614	186.21	342.99	390.89	558.82	997.02	1097.3	1475.9	1891.5	2367.7	3496.9	4178.7	4090.9	4670	5193.8	5824.8	6601.7	7165.5	7880.8	8624.8	9192.1	9899.4	10638	11584	12301	12689	13406	13941	14382	15110	15590	16189	16568	16766	16992	17261	17640	17681	17859	17893
0.934	0	0	0	0	6.3035	2.5596	27.309	89.266	171.23	332.22	522.21	764.34	1088.8	1435.6	1894.6	2279.7	2775.8	3392.3	3755.1	4268.5	4939.4	5578.5	6110.4	6841.1	6997.4	7616.1	8282.1	9094.7	9327.1	9726	10374	10855	11403	11782	12526	12805	13561	13977	14496	15093	15537	15828	16392	16690	16867	17039	17113	17115	17243
3.892	6.0201	4.7987	2.8685	0	0	0	7.9279	65.421	171.41	334.2	540.92	816.13	1180.1	1606.3	1997.5	2512.2	3070.9	3721.9	4351.6	5088.6	5742.1	6314.6	7233	7763.1	8752.6	9235.9	9938.1	10694	11074	11803	12195	12929	13299	13847	14730	15013	15749	15635	16417	16698	17309	17948	18152	17616	18553	18359	18785	18991	18729
0	0	0	0	6.8087	7.862	17.363	74.789	155.95	297.32	546	810.08	1171.9	1569.2	2027.1	2600.4	3255.5	3894	4398.9	5222.7	5702.3	6441	7305.8	7961	8759.5	9384.6	10353	11098	11414	12443	12375	13311	14061	14676	15169	15276	15776	16085	16224	16592	16565	16901	17269	17037	17119	17174	17143	16878	17265	17247
22.719	10.243	0	0	7.4183	0	6.1952	115.38	261.16	560.69	838.59	1230.4	2141.2	2350.3	2899.8	3425	4550.8	6116.4	6407.6	7734.4	8738.4	9338.6	10426	11140	12313	13624	14426	15133	17011	17828	18724	19192	20705	21366	21441	22263	23029	23309	24038	24176	24891	24632	25007	25823	26547	27307	27949	28240	27828	28336
9.6765	2.4029	0	0	0	0	15.67	57.845	157.27	283.21	600.67	854.45	1111.1	1594.1	1996.9	2527	3099.8	3552.2	4029.3	4148.9	4692.4	6031.5	5597.4	6099.3	6597.7	8109.8	8572.8	9718.2	10013	10332	11430	10656	11502	11811	11499	12159	12536	13106	13132	13485	13591	13866	14065	14594	14299	14270	14153	14437	14332	14661
6.1902	9.6862	3.4292	0	0	0	0	32.695	71.114	147.11	247.58	351.66	561.7	752.93	989.41	1291	1551.5	2012.4	2597.9	2479.7	2764.5	3082.3	3717.8	3620.5	3867.3	3946.3	4223.6	4852.2	4818.2	4945	5213.4	5914.9	6458.2	6011.7	6235.4	6674	6949.1	7820.3	8180.4	8112	7503.9	8408.9	8922.8	9184.9	8659.2	8107.6	8896.4	9352.5	9100.5	9460.7
30.872	13.039	0	0	0	0	0	0	0	25.913	103.44	220.58	377.18	566.09	855.36	1185	1606.9	2123.3	2601.9	3279.5	3814.2	4457.8	5177	6099.9	6443	8814.6	9685.5	9319.5	11773	10881	11882	12755	13498	14265	15229	16048	16920	17587	18085	18389	19027	19043	19891	20312	20418	20377	20549	20538	20708	20682
13.623	0	0	0	0	0	16.625	89.602	182.46	374.45	643.29	970.53	1369.9	1858.4	2368.9	2667.3	3549	4067	4624.1	5349.3	5970.4	6457.6	7145.9	7566.9	8235.9	8587.7	9228.6	9921.2	10427	10867	11498	12086	12827	13281	13458	14081	14361	14736	15120	15561	16095	16650	16575	16961	17226	17140	17426	17324	17848	17722
0	0	4.295	0	0	4.0444	26.723	78.245	179.41	311.63	544.85	867.13	1152.4	1622.8	2201	2894.5	3499.3	4191.7	4986.4	5735.5	6350.6	6871.7	7399.5	8251.9	8952.4	9515.1	10488	11259	11519	11968	12724	13336	14396	14425	14355	14854	15174	15469	15130	15643	15581	15772	16013	15454	15598	16377	16930	16370	17043	16780
0	0	24.862	34.365	25.087	59.178	41.657	64.414	84.247	133.07	237.5	398.53	533.89	813.76	1085	1395.8	1783.7	2170.4	2628.3	2921	3420	4061.8	4544.3	4991.2	5585	6283.6	7183.6	8046.4	8319.8	9484	9747.4	10737	11405	12350	13030	13533	13672	13772	14487	14780	15421	15550	16037	16457	16712	17144	17088	17370	17471	17606
2.2073	0.94736	2.0366	0.61572	2.6429	0	0	9.4649	38.242	115.73	265.99	489.98	778.52	1245.7	1622.9	2324.9	3026.6	3602.7	4402.2	5130.6	6115	6605.7	7411.6	8146.4	8906	9674	10355	10957	12156	12263	13297	13918	14812	15213	15846	16582	16649	17687	17746	17842	18598	18469	18885	19164	19773	19681	20007	19957	19938	19774
4.3256	0	2.937	0	1.5468	0	0	0	2.0876	40.519	119.76	251.7	449.68	692.1	924.33	1226.5	1633	2220.1	2253	2811.2	3214	3643.2	3891.7	4527.2	4965.8	5059.3	6530.1	6946.8	6822.9	6611.5	6945.8	7283.2	7935.5	7790.2	8040.8	8403.3	8723.3	9221.7	9177	9249.9	9644	9776.4	10349	10110	10200	9917.5	10205	10413	10585	10410
13.024	0	0	0	0	0	8.7789	64.705	175.61	373.09	629.17	1018.7	1477.7	2077.9	2673.5	3416.7	4223.5	5003.6	5946.1	6873.9	7671.3	8609.5	9409.9	9910.8	10706	11669	12566	12858	13844	14226	15059	15474	16088	17123	18107	16524	19081	19742	19965	20611	21061	21916	21695	21941	19914	23038	21596	21333	21245	21437
13.319	3.3997	0	0	6.8073	6.1915	0	41.505	71.558	151.25	330.24	620.91	795.69	1076.9	2024	2050.7	2370.8	3949	4628.1	4985.6	6265.3	7500.9	7420.2	7608.7	8723.9	9561.2	10453	11442	11654	12149	13225	11281	12013	12491	12751	13229	13849	14222	14636	14377	15167	15347	15122	15824	15540	15931	16028	15385	15570	15458
35.835	0	0	1.0216	0	0	0	46.092	84.296	149.23	241.66	368.91	498.55	611.65	797.91	1044.9	1251.5	1475.7	1855.2	2073.2	2363	2852.2	3242.2	3545.4	3765.8	3955.8	4202	4538.9	5161	5641.7	5950	6149.7	6507	6981.8	7292.6	7402.9	7927.8	8352.5	8595.6	8736.9	8917.9	9340.2	9274.6	9380.6	9655.5	10206	10182	10480	10392	10786
0	0	0	0	1.5981	15.707	15.155	24.47	48.605	85.026	175.83	294.72	462.42	648.47	872.23	1161.5	1417.8	1774.4	2117.3	2541.6	2977.8	3288.8	3929.2	4295.1	4779.4	5272.5	5461.3	5904.9	6141.2	6909.7	7122.5	7571.3	8096.9	8315.3	8749.1	8994.9	9451.9	9773.8	10105	10490	10604	10851	11054	11200	11502	11013	10149	10539	10472	10481
0	6.6214	9.0827	3.58	0	0.84615	0	0	0	8.992	19.539	61.68	138.93	260.75	401.77	540.46	769.7	988.85	1317.4	1589.2	1922.5	2245.7	2560.3	3155.4	3452.1	4335	4856	5259.2	5799.5	6502.3	6960.2	7306.7	7182.7	7430	7663.7	8125.4	8345.1	8788.2	9099.8	9336.1	9677	9955.2	10275	10324	10380	10567	10956	10998	10848	10892
0	1.6354	0	0	0	7.7328	34.275	95.75	226.54	331.23	621.28	967.03	1322.9	1783	2216.5	2704.7	3381.7	3979.4	4544.4	5066.2	5847	6645.3	7046.2	7765.7	8471.5	8943.1	9815.5	9868.3	11206	11831	12504	13023	13648	14345	15140	16035	16337	16758	17267	17437	17308	17965	17614	17736	18203	18104	18055	18276	18637	18610
0	2.9541	0	0	0	4.5174	9.1315	49.723	108.43	212.2	368.8	536.36	776.4	984.32	1248	1618.4	1891.3	2400.7	2821.1	3155.6	3594.7	4220.7	4680.4	5289	5730.9	6366.1	6751.1	7449.3	8028.3	8488.5	8942.3	9368.1	10292	10832	11161	11762	12085	12642	13571	13379	13871	14115	14724	14861	15222	15828	15709	15609	15845	16167
0	0	0	0.47963	3.0063	2.5473	1.2578	4.6405	45.662	136.22	256.35	425.37	680.45	994.69	1416.5	2026.5	2514.4	2549.6	3192.4	3811.2	4467.7	6083.6	5878.6	6821	7525.1	8187.3	10224	9973.9	10764	11368	12350	12674	13983	14533	15020	15836	16005	16463	16780	17247	18152	18652	19231	19274	19478	20051	20340	20705	20377	20748
0	0	0	8.0465	2.1899	21.275	40.993	81.439	140.01	229.04	397.47	583.18	883.31	1104	1479.3	1806.5	2455.8	2712	3238.8	4049.8	4390.5	4929.7	5395.1	5757.6	6306.7	6978	7522.7	7929.3	8690.4	8972.3	9439	10099	10606	11235	11638	11906	12617	12875	13560	13649	14068	14349	14787	15003	15118	15315	15530	16090	16852	17044
0	0	0	0	30.809	60.814	72.549	135.66	224.5	371.93	552.23	820.71	1141.3	1510.3	1966.7	2492.8	3011.6	3678.7	4329.9	4988	5364.4	6357.9	6065.8	6629	7227.2	7772.3	8340	9093.3	9311.5	9793.5	10282	10844	11460	11725	11937	12243	12297	12626	13046	13119	13428	13121	13334	13460	13810	14087	14233	14149	14345	14487
5.3955	7.1974	7.6377	0	0	0	0	62.461	146.28	314.22	544.25	848.68	1148.8	1664.7	2087.1	2609.4	3226	4023.1	4474	5296.5	6083.1	6835.6	7741.8	9290.1	9892.7	10856	12154	13075	14341	15179	15657	16350	17060	17756	18308	18706	19761	20602	21368	21762	21955	22371	22775	23367	23706	23727	24132	24776	24356	24489
0	0	0	0	0	30.623	95.439	199.21	370.23	561.54	821.71	1104.9	1310.2	1612.8	1953.8	2307.8	3190.8	3621.7	4121.7	4492.8	5222.6	5424.3	5385.8	6249.3	7343.1	7651.8	9009.3	9304.2	9870.3	9965.4	10490	11388	12446	12762	13978	14452	14643	15228	15021	15246	15847	16305	16741	16488	16733	17368	17325	17703	17262	17166
7.4992	0.020408	0	0	0	0	18.367	84.289	178.44	365.63	601.16	942.62	1385.3	1789.3	2380.5	2992.4	3640.8	4323.6	5112	5993.2	6720.1	7466.3	8435.6	9257.2	10227	10530	11772	12553	12902	13963	13693	14552	15370	15801	16119	16728	17635	18173	17981	18549	19246	19687	19965	20007	19871	20176	20084	20108	20625	20226
0	3.6481	0	0	11.825	8.8735	8.5997	39.989	71.953	188.54	323.69	526.58	798.97	1104.8	1489.5	1866.5	2368	2779	3312.2	3919.7	4444.1	4923.8	5714.2	6293.7	6764.2	7097	7991.6	8561.4	9236.3	9565	10189	10424	11207	11529	12011	11810	12429	13196	13384	13400	14076	14269	14225	14917	15204	15486	15512	15329	15742	15819
0	5.2954	5.8624	0	0	0	14.876	63.353	154.57	321.27	551.1	815.39	1494.4	1602.8	2099.9	2613.6	3118.8	3766.2	4421.1	4892.5	5730.9	6331.1	7047.1	7746.9	8404.8	8934.5	9297.2	10289	10638	11420	11773	12198	12958	13679	14523	15256	15517	16001	16225	16648	16398	16941	16946	17890	18156	17879	17985	17871	18101	17854
6.7065	13.332	14.282	0	0	0	0	12.41	57.359	174.76	315.6	545.15	792.06	1242.6	1578.1	2028.6	2618.9	3059.7	3746.3	4243.4	4931.4	5619	6040	6663.7	7093.4	7521.5	8245.2	8510.7	9526.5	9540.3	10385	10844	11554	11904	11863	12515	12719	13232	13246	13372	13713	13917	14561	14245	14328	14324	14437	14646	14601	14295
0	0	0	0	0	4.4783	21.523	88.231	234.81	445.33	704.48	1058.3	1414.6	1912.6	2436.7	3050.5	3681.6	4350.5	4971.5	5630.9	6492.9	7326.8	7971.9	9187.2	9888.3	10751	11319	12315	12818	13495	14486	15120	15564	16192	16560	17479	18044	18648	19282	20068	20352	20807	21233	21242	21608	21819	21944	21936	22010	21923
3.3233	0.16739	0	0	4.2462	4.7106	12.33	65.856	207.96	429.77	726.36	1146.1	1552.6	2213.7	2830.7	3493.3	3636.5	4991.5	5201.4	5822.3	6422.4	7205.3	7573.2	7961	8885.3	9615.2	10627	11542	13060	12382	14018	13102	13766	14815	15167	15969	15615	16371	16360	16897	17733	18051	18191	18844	19362	19389	19623	19797	19475	19740
12.262	10.121	0	0	0	0	16.925	69.101	172.16	344.01	587.81	871.53	1212.8	1556.1	2014.1	2563.1	3075.8	3637.9	4259.8	4788.7	5285.8	5959	6652.5	7155.1	8127.3	8749.2	9659.1	10420	10714	11180	11397	11964	12972	12907	13481	13781	14204	14542	15198	15734	14554	15459	15741	15920	16098	15769	16410	16592	16636	16444
0	0	0	0	0	3.4449	19.545	86.814	211.02	399.96	769.58	1002.1	1289.8	1791.7	2341.7	2999.4	3625.9	4104.2	4890.9	5466	7286.9	7709	9281.3	10515	10700	10951	12749	13237	14195	13919	16013	14865	15528	16134	16444	17081	17395	17979	18531	18630	18753	18831	18937	18702	19144	19191	19428	19807	20007	19792
0	0	0	2.6826	4.6349	2.3854	4.3545	23.308	53.757	130.69	277.34	416.73	639.86	853.24	1169.5	1501.9	1873.7	2228.7	2862.1	3346.3	3900.2	4503.7	5163.7	5506.1	5928.7	6737.3	7039	7729.8	8218.7	8311.3	8904.7	9592.1	10058	10276	11035	11423	11732	12266	12710	13088	13747	13530	13585	13905	14259	14173	14701	14416	14880	14893
8.4488	10.68	0.75429	1.0809	0	0	0	0	0	0	0	0	20.413	83.985	192.54	325.4	523.94	820.94	1126.1	1458.9	1816.4	2206	2740.2	3226.1	3775.8	4070	5727.3	6613.2	7102.5	7530.8	8512.9	8995.7	9508	9937.1	10555	11100	11504	11932	12276	12854	13153	13509	13264	13151	14313	14279	14263	14176	14190	13984
0	0	0	4.6521	13.304	17.612	6.7384	22.199	60.211	142.6	259.5	422	626.54	757.03	1126.4	1289.6	1603	2200.3	2638.4	3027.1	3708.2	4229.7	4752	5244	5539.4	6073.7	6967.4	7401.6	7772.2	8169.3	8791.8	9182.5	9920.8	10736	10885	11346	11647	10384	11155	13041	13377	14146	14295	14368	14641	13595	13760	14145	15183	14827
0	0	0	0	17.063	41.406	77.322	168.28	308.25	453.91	734.58	1025.7	1376.2	2019.2	2130.9	2805.8	3280.8	3822.9	4394.8	4896.8	5269.4	5510.1	6131	6570.9	7062.5	7695.4	8933.3	9092.3	9620.9	10062	10841	11774	11950	12156	12699	13062	13420	13490	13518	13663	13636	13833	13636	13736	13627	14028	14076	14182	14327	14628
2.3703	1.5148	0	2.3598	0	8.9924	0	13.688	71.972	182.64	322.18	529.92	827.22	1143.7	1565.3	1986.3	2374.5	2859.5	3503	4565.9	4995.9	5755.4	6235.8	6568.5	7209.2	8112.6	9779.4	9521.4	11636	11915	13171	12634	13488	14594	14561	15802	15693	17232	17400	18113	18319	18520	18647	18791	18407	18705	18485	18338	18165	18271
37.241	7.0902	0	0	0	0	0	44.279	140.98	324.04	668.58	1057	1542.3	2139.3	2895.5	3652	4414.3	5531.9	6504.5	7816.8	8643.2	9803.7	11063	12125	13381	14262	15451	15956	17026	18471	19355	20147	20977	19863	20988	21967	22425	23437	23810	24585	24978	24865	26217	26306	26115	26423	26779	26679	26853	26933
34.803	16.527	0	0	0	0	0	0	0.97727	33.511	72.042	134.17	211.37	304.68	447.78	656.93	955.56	1365.8	1838.5	2234.6	2748.7	2876.7	3405.6	4096.7	4837	5447.3	5901.4	6065.5	6652.4	7543	7624.4	8113.7	8774.5	9350.1	9996.8	10697	11500	11814	12264	12668	13158	13183	13580	14103	14337	14323	14567	14781	14530	14351
1.8992	7.8273	1.2257	0	2.2373	0	0	51.841	146.6	286.56	518.87	812.97	1173.9	1587.5	2036.4	2575.5	3173	3579.6	4178	4891.2	5607.7	6214.7	7058.3	7898.5	10083	11167	11678	12465	13704	13868	15191	15836	13642	13615	13750	14952	15568	15774	16012	16137	16828	16887	17546	17436	17832	18190	18258	18109	18118	18009
0	4.3597	0	0	0	0	6.4122	55.015	157.06	296.58	504.26	754.14	1032.7	1427.9	1759.7	2257.6	2654.2	3030.7	3667.9	4284.1	4663.5	5057.5	5683.2	6131.5	6712.7	7171.9	8312.6	8825.6	9424.8	9500.9	10391	11191	11586	11759	12045	12741	13102	12890	12897	13413	13316	13959	13965	14189	14328	14766	15264	15726	16116	16008
0	0	0	0	29.901	42.105	50.789	67.002	98.73	131.36	215.45	310.29	429.85	626.15	821.52	1114.8	1404.6	1783.7	2179.3	2677.4	3074.4	3422.7	3986.8	4481.7	5468.4	6354.7	7320.3	8036.1	8429.4	8923.1	9744.8	10806	11376	11615	12315	13053	13690	13922	14188	14664	14776	15502	15528	15869	15956	16494	17047	17476	18163	17760
0	0	0.35334	0	0	0	17.709	72.81	197.94	417.91	611.91	904.12	1216.1	1613.7	2020.4	2480.5	2916	3327	3732.9	4166.8	4583.6	4998.3	5495.1	5819.6	6015	6827.4	6977.7	7439.3	7574.5	7760.9	8406.8	8511.9	8989.9	9323.2	9666.6	9789.2	10367	10558	10880	11219	11149	11111	11703	12062	12115	12168	12372	12509	12408	12425
1.689	0	0	0	0	7.8062	24.967	78.971	141.01	215.82	379.59	591.78	835.5	1146.4	1470	1815.5	2201.9	2659.7	3095.9	3601.8	4125.6	4608.4	5141.8	5542.7	6107.6	6753.1	7021.8	7568.5	8254.8	8608.8	9209.7	9548.8	9843	10313	11304	11525	11931	12221	12834	13109	13433	13807	13719	13806	13779	13776	14210	14311	13911	14047
0	0	1.1311	4.1765	0	12.213	0	0	14.793	55.191	120.79	243.79	370.19	580.76	797.96	1082.4	1490.8	1838.4	2282	2580.4	2995.3	3491.5	3973.8	4567.3	4876.5	5343.6	5920.9	6291.9	6903.8	7174.5	7847.3	8062	8476.2	8963.9	8703.4	9925.6	7892.9	10463	10775	11091	11415	11766	12132	12352	12283	12587	12274	12862	12160	12799
80.486	96.528	84.185	0	0	0	0	0	25.576	86.179	201.68	402.93	633.81	962.24	1213.7	1556.7	1955.4	2307.4	2756.7	3063.2	3594.2	4041.9	4301.4	4952.2	5418.9	5981	6129.3	6611.8	7184.3	7672.1	8311.7	8639.7	9255	9502.1	9844.7	10090	10637	10694	11302	11414	11754	12187	12100	12583	12638	12475	12704	12712	12863	13120
0	0	0	0	3.8363	13.313	6.1809	1.9777	28.321	83.893	149.67	308.34	432.12	652.8	943.43	1277.6	1685.8	2014	2332.4	2789.3	3416.5	3835.3	4335.7	5009.8	5634.6	6073.7	6563.5	7259.5	7915.4	8234.4	8874.9	9368.5	9941.7	10313	10743	11370	11210	12437	12510	12664	13514	14056	14314	14481	14685	14838	15253	15308	15310	15556
0	0	0	0	0.83887	7.3595	21.726	39.262	62.569	110.52	203.9	297.53	417.9	587.99	791.2	1029	1259.9	1522.5	1803.6	2122.6	2480.2	2789.2	3232.5	3571.7	3964.1	4271.3	4669.2	4998.1	5426.7	5893.4	6309.1	6653.5	7170.7	7346.9	7606.2	7945.7	8322.5	8589.1	8787.1	9043.4	9374.1	9676.7	9736.4	9903.5	10141	10060	10194	10240	10333	10422
0	0	0	0	0	12.683	19.443	66.89	137.5	290	606.26	904.74	1319	1391.3	1790	2756.3	2755	3247.7	4187.2	4343.7	4896.9	6164.2	6186.7	6833.4	7158.5	7142.3	7820.2	8264.1	8463.5	8974.8	9523	9953.6	10756	11243	11206	11521	11930	12141	12559	12609	12420	13359	13324	13543	13590	13636	14146	14062	14260	14188
0	0	0	0	22.005	28.412	45.564	77.338	171.63	293.25	533.77	754.03	1059.2	1463.9	1916	2549.2	3027.7	3661.4	4344.7	4784.1	5256.4	5810	6481	6801.5	7377.8	7914.2	8797.2	9521.4	9688.6	9928.1	10616	11309	11624	11320	11949	12056	12400	12244	12069	12572	12460	12448	12415	12332	12311	12631	13215	13331	13790	13541
25.451	9.4129	0	0	0	0	7.4743	71.109	154.92	286.41	500.34	764.06	1167.8	1538.6	2029.8	2550.7	3038.2	3706.1	4303.4	4830.7	5810.7	7268.7	7045.2	7957	8673.9	10274	9900.7	10614	11331	11560	12594	13239	14005	14615	15495	15568	15986	16527	17249	17666	18054	18619	19130	19350	19529	19862	20178	20125	20097	20245
18.946	6.4258	0.12795	0	0	0	0.58803	4.0372	23.367	70.434	135.35	229.84	357.71	521.67	700.94	978.17	1309.8	1641.5	2046.5	2432.9	2843.3	3336.4	3738.7	4225.4	4819.1	5436.7	5846.8	6383.7	6780.3	7222.7	7822.8	8201.1	8782.2	9542.5	10296	10354	10948	11566	12014	12099	12416	12615	13213	13434	13623	13833	13946	13843	14068	14431
18.476	1.5236	0	0	0	0	0	36.135	113.19	249.82	371.17	539.79	942.89	1240.4	1660.1	2056	2477.2	2973.4	3567	4047.5	4692.4	5199.5	5818.3	6476.4	7124	7864.5	8669.8	8123.1	8809.1	9300.6	9865.1	10122	10771	11131	11405	11981	12119	12575	13397	13949	13919	14296	14276	14989	14710	15125	15224	15688	16036	16458
0	0	0	0	4.5515	11.522	1.7372	24.139	36.494	124.22	279.62	508.86	806.31	1200.4	1653.4	2320.8	2753.7	3480	4103.8	4885	5627	6485.7	7403.7	8243.9	9161.7	9965.4	10981	12011	12784	13504	14150	15001	15878	16542	17142	18036	18302	18779	19452	20195	20783	21196	21786	22500	21783	21886	22303	22500	22800	23042
0	0	0	0	0	11.55	29.025	70.196	143.37	285.92	485.52	730.1	1059.6	1360.8	1813.8	2314.3	2911	3556	4162.4	4666.6	5136.6	5798.1	6625.8	6976.6	7674	8365.5	9029.6	9450.2	10080	10676	11038	11326	11729	12139	12594	12699	13244	13489	13991	14077	14370	14602	15046	15295	15127	15469	15300	15179	15428	15199
0	0	0	0	14.409	6.3787	1.6206	20.477	0	4.292	12.593	66.776	175.99	299.4	511.67	763.09	1057.4	1456.9	1849.2	2277.6	2813.4	3148.9	3805.2	4252.9	4870	4977.7	5571.9	5815.5	6162.3	6616.4	7085.7	7407.2	7873.8	8234.8	8618	8710.1	9140.7	9314.4	9631	9628.2	9767.8	10045	10117	10433	10715	10889	11197	11239	11312	11243
0	0	0	5.0588	4.701	29.397	46.422	115.57	182.9	285.71	433.53	578.37	761.84	887.4	1141.6	1408.1	1725.3	2093.1	2442.6	2979.5	3293.1	3611.3	4105.4	4512.4	4818.6	5297.3	5709.6	6139.1	6481.6	6895.6	7295.8	8056.8	8531.1	9227.6	9998.2	10551	11188	10888	11275	11699	11862	12100	12887	13645	13610	13728	14377	14140	14616	14307
3.9173	7.5034	2.8018	0	0	1.0546	0	22.33	77.489	151.39	257	431.93	741.07	1186.7	1652.7	2222.4	2591.4	3474.4	4162	4957.3	5789.6	6704	7503.8	8960.3	9543.7	10533	11357	12111	13244	13588	15047	17703	17286	17043	18480	20360	22370	22276	24012	23400	25589	25102	24825	26012	25195	23497	23918	24295	24149	23500
6.2447	9.436	0	0	0	0	0	0	0	13.4	62.177	149.97	288.21	506.79	733.89	1029.6	1525.2	1881.9	2324.7	2810.4	3301.1	3695.6	4228.8	4793.7	5281.9	5859.2	6469.2	7001.3	7558.4	8145.7	8422.7	9138.1	9537.2	9955.2	10764	11381	10211	10429	10635	11598	11708	12182	12367	13061	12672	12785	13029	12992	13082	12932
21.894	2.2722	0	0	0	0	5.5452	58.682	146.24	363.48	624.83	914.3	1027.4	1846	2338.8	2848.9	3241.6	3991.1	3828.9	5668.3	6201.8	5510.5	6046.9	6572.3	6973.4	7428.7	8063.1	8641.7	8904	9294.1	9599	10151	10627	11235	11202	11325	11737	12221	12214	12902	12895	13185	13439	13852	13767	13831	14102	13997	13980	13827
0	0	0	0	0	10.896	57.4	116.54	215.89	364.16	557.5	811.72	1295.8	1816.1	2197.6	2481.6	2955.5	3461.3	4135.6	4638.6	5456.4	5876.7	6556.3	7220.8	7947.9	8348.7	8588.6	9297.4	9890.6	10893	10565	11623	11569	12655	12578	13196	13683	14043	14331	14663	15248	15465	15513	16218	16275	16771	16801	16774	16949	16854
0	0	0	2.4231	18.029	19.18	18.5	19.827	88.258	189.84	364.4	542.79	824.46	1161.6	1474.2	1895.4	2406.8	2934.1	3453	4052.9	4638.6	5236.2	5657.5	6261.5	6908	7594.9	8298.7	8814	9255.8	9850.2	10479	10893	11494	11380	12389	12975	13559	13696	13687	13904	14168	14517	14536	14914	15010	15124	15315	15413	15559	15235
0	0	0	0	10.171	24.29	73.928	182.34	306.86	564.39	925.97	1340.9	1802.7	2499.5	1744.4	3697.6	4356.4	4991.4	5729.5	6353.4	7240.7	8407	8752.9	9727.3	10298	10998	11003	11279	12100	13771	14193	14182	15351	16538	17000	16325	17966	17976	19343	19777	20138	20338	18842	19356	20149	20076	20169	20513	20885	21007
19.733	9.2992	0	0	0	0	0	23.302	78.753	156.57	349.79	514.02	638.78	886.55	1468.4	1607.6	2058.9	3212.3	2839	3295.5	3551.7	4975	4283.4	5091.3	5511.9	5737.3	6033.5	6121.2	6879.4	7048.1	7795.1	8470.2	8888.4	9159	9627.4	10047	10652	11009	11660	12406	12476	13023	12967	13467	13688	13750	14116	14103	14400	14672
10.627	0	0	0	0	0	16.953	78.591	176.41	339.59	572.79	872.7	1245.3	1648	2072.1	2661.4	3234.6	3743.9	4364.2	5001.8	5480.9	6027.1	6497.9	7103	7678	8221.3	8586.6	8959	9310.5	9916.5	10117	10595	11257	11713	11803	12237	12556	12605	12846	13236	13441	13889	13997	14358	14630	14637	14631	14541	14596	14339
27.331	19.784	0	5.939	0	0	0	34.33	132.36	266.1	457.14	665.68	921.59	1252	1603.9	2033.6	2586.6	2945.9	3439.6	4018.7	4692.9	5285.8	6050.8	6416.5	7545.8	8047.7	8924.1	8985.3	9919.9	10230	11327	11868	12353	12939	13480	14394	13732	14526	15103	15484	15721	16386	16177	16734	17208	17086	17498	17342	17340	18232
3.6526	0.06357	1.2889	1.978	0	1.7586	0	0	0	14.594	57.884	124.05	218.05	319.65	455.12	694.47	949	1215.6	1475.6	1793.9	2144.6	2419.1	2889.3	3348.3	3592.8	4256.2	4728.6	4902.7	5426	5980.9	6494.5	6949.3	7481.2	7975.4	8292.9	8657.6	9008.2	9668	10078	10514	10869	11187	11781	11953	12139	12223	12482	12820	12911	12993
0	21.312	10.999	5.4506	5.1836	8.0644	1.2707	29.419	87.021	183.77	296.52	474.98	636.85	1070.6	1439.8	1856	2349.4	2885.9	3413	3954.6	4645	5227.7	5797.8	6484.2	7052.4	7476.9	8200.3	8900.2	9548.8	10233	11434	11364	12197	12999	13374	14198	14644	15230	16129	16142	16685	16371	15915	16364	16023	16344	16459	16347	16394	16474
0	0	0	0	3.7056	5.4742	13.328	26.013	64.446	111.13	226.87	405.38	643.19	941.65	1265.3	1671.5	1997.1	2617.6	3264.3	3649.7	4347.2	4973.4	5634.2	6269.6	6752.7	7098.2	7594.7	8151.9	8982.7	9533.7	10149	10770	11233	11268	12170	12690	13334	13976	14440	14573	14901	15667	15887	16866	16790	16897	17218	17793	17392	17675
3.8131	4.9888	0	0	0	0	9.8429	67.391	176.35	343.88	636.67	861.5	1210.3	1761.8	2202	2672.7	3291.9	3889	4486.2	5042.1	5674.1	6416.7	6697.3	7368.1	7821.5	8295.3	8660.3	9490.3	10023	10686	11126	11942	12253	12751	13368	13962	14231	13906	14495	14487	14598	14855	15662	16215	16452	16235	16085	16181	16073	14906
43.894	32.607	21.226	0	0	0	0	100.89	221.95	378.59	653.49	937.71	1332.3	1774.8	2265.3	2659.2	3395.8	3714.6	4560.1	5042	5869.1	6699.4	7273	7942.5	8604.2	9226.4	9961.6	10244	10828	11434	11471	12149	12783	12963	13843	13995	14699	15207	15522	16268	16469	17001	17333	17657	17704	18143	18628	19065	19014	18970
15.029	0.59616	0	0	0	0	24.602	87.357	170.97	358.79	592.25	921.52	1303.3	1760.4	2217.4	2765.2	3338.8	3883.3	4506.8	5252.9	5783.2	6537.5	7427.5	8002.3	8642.5	9158.7	9786.9	10099	11017	11614	12389	13253	13446	14184	14360	14740	15750	16281	16607	16893	17160	17987	18110	18936	18937	18941	18791	18717	19049	18874
9.9701	9.2028	0	0	0	0	8.7095	47.376	135.39	263.54	435.62	694.68	997.87	1330.2	1682	2025.1	2429.3	2844.1	3344.9	3806.9	4298.1	4867.3	5402.6	6106	6681.4	7230.6	7799.7	8279.7	9092.6	9574.6	10145	10667	11138	11695	11944	12447	12678	12897	13752	13793	14217	14899	14828	15034	15463	15685	15749	16437	15784	16122
0	0	0	0	0.73242	25.415	26.965	52.311	92.185	154.93	294.67	502.21	805.19	1207.4	1691.4	2161.5	2839.6	3523.1	4280.7	4966.2	5675.6	6347.5	7344.2	8012.3	9142	9902.2	10888	11437	12066	12280	12662	13133	13523	13932	14288	14354	14790	15181	15650	15769	15546	15861	15879	16234	16129	16005	15985	15987	16346	16034
0	0	1.572	4.005	7.7038	11.494	27.652	45.357	73.782	101.25	188.17	303.86	478.67	701.5	934.55	1160.7	1442.8	1760.1	2132.2	2577.6	3001.3	3395.6	3897.7	4359.2	4837.6	5177.1	5685	6019.7	6462.7	6858.4	7379.7	7748.5	8528.5	8883.3	9111.4	9667.6	10008	10594	10950	11199	11237	11791	12075	12017	12095	12103	12330	12664	12776	12620
27.049	9.3435	0	0	0	0	0	34.649	112.17	209.39	432.17	734.69	1082.8	1412.1	1931.9	2490.2	3210.2	3857.7	4536.1	5422.5	6074.2	6914.5	7543.1	8394.2	9240	9914.2	10450	11428	12108	12421	13329	14079	15035	15582	16499	17397	17782	18626	17119	17026	17354	18424	17992	18233	18529	19088	18948	18725	19693	19649
12.758	4.1262	0	0	0	0.32687	4.6158	43.592	90.153	189.43	401.21	567.57	833.83	1153.5	1457.4	1748.8	1945.2	2543.5	2904.5	3227.7	3616.9	4039.8	4340	4741.1	5235	5551.5	5969.4	6293	6567.4	7062.6	7401.6	7547.8	7708.3	7822.2	8240.2	8287.5	8929.8	9039.4	9389.7	9404.7	9768.5	10241	10248	10375	10549	10161	10615	10760	10689	10954
28.409	2.1562	0	0	0	0	0	8.6931	8.8404	50.49	93.844	200.93	319.16	539.77	787.73	1151.1	1570	1945.3	2513.6	3150.3	3559.3	4285.1	4766.8	5457.6	6351.9	7303.2	8083	9030.2	9714.1	10734	12027	13046	13778	14673	14327	14988	15209	15553	15896	16864	16926	17545	17813	18477	18743	19259	19510	19406	19350	19049
2.0112	3.0622	1.8935	0.54374	0	3.5163	0	1.8848	19.233	40.23	84.999	136.42	191.15	290.25	419.3	578.3	754.68	945.77	1166.9	1456.4	1716.9	2035.3	2393.1	2759	3065.3	3488.8	3857.2	4211.5	4566.7	5057.5	5454.4	5643.5	6079.2	6382.6	6581.5	6876.1	7227.7	7642.6	8029.2	8366.8	8453.7	8847.1	9123.4	9505.6	9549.5	9785.4	9914	10053	10065	10325
0	0	0	0	1.1601	4.5167	17.694	53.402	144.86	293.79	471.1	686.74	1005.3	1418.6	1854.9	2297.5	2836	3377.4	3637.9	4458.4	5118.6	5666.8	6060.7	6714.3	7355.9	7987	8510.9	9017.7	9494.9	9848.8	10444	10783	11354	11595	12074	12548	12784	13162	13605	13971	14283	14721	14997	15355	15526	15545	15698	16060	16282	16261
11.855	5.8653	0	2.5977	2.1349	0	0	12.994	55.111	122.16	233.62	413.91	629.34	863.04	1194.8	1612.4	1922.3	2362	2738.4	3072.2	3126.6	3332.4	3742	4060.9	4509.9	4588.9	4973.6	5066	5393.9	5683.6	6187.8	6123.4	6496.7	6822.7	7150.5	7411.3	7887.8	8150.8	8926.3	9210.5	9481	9340.3	10179	10546	10520	10779	10676	10808	11227	11062
3.1401	4.5086	0	0.27785	0	3.3893	0	0	6.7571	52.598	155.89	334.73	545.41	810.41	1163.2	1553.3	2087.1	2534.7	2966.5	3479.8	4130.2	4665.9	5204.2	5832	6096.2	6697.2	7221.7	7630.6	8277.4	8557.8	8946.6	9363.8	9988.6	10221	10438	11269	11558	11992	12317	12565	12767	12779	13224	13031	12963	13052	13160	13262	13337	13369
0	0	0	0	0	16.285	55.415	169.2	357.56	598.18	1003.1	1436.9	2090.9	2796.6	3585.6	4401	5555.4	6579.7	7658.9	8935.2	10084	11417	12493	13699	14867	16094	16985	18099	19180	20124	21424	22393	23386	24258	25453	25870	26618	27299	28301	28958	29783	29757	29549	29973	30312	30894	30914	30833	30510	31114
7.836	0	0.68999	0	3.8214	2.0979	4.293	46.541	104.38	202.5	324.78	510.27	711.9	997.39	1291.8	1868.2	1736.6	2560.2	2794.5	2932.3	3128.8	3585.1	4849.6	5249.8	5027.8	6387.7	6884	7534.2	7945.3	8440.3	8811.3	9037.5	9652.1	10069	10607	10576	10963	11099	11257	11392	11352	11739	11966	12356	12634	12730	13117	12941	13258	13196
12.269	16.272	4.8326	0	0	0	0	0	31.389	94.619	208.44	373.99	603.05	846.77	1162.5	1490.5	1947.6	2344.8	2919	3435.2	3904.7	4494.3	5023.1	5528.2	5964.8	6715.5	7273.1	7759.4	8574.5	8874	9431.7	9833.3	10324	10815	11301	11855	12039	12577	12973	13508	13729	14260	14310	14668	15258	15748	15238	15754	16068	16019
0	4.516	2.6663	4.1771	1.9828	0	0	23.419	93.012	208.48	388.81	637.86	919.06	1329.9	1689.5	2256.9	2792.6	3216.9	3788.2	4391.3	4900.5	5394.4	6144.1	6587.1	7092.7	7794.9	8732.5	9373.6	9743.2	10137	10987	11963	12403	12576	12877	13428	13863	14088	13888	14349	14287	14941	14775	14726	15276	15552	16285	16891	17401	17256
0	0	0	0	18.993	12.132	32.593	85.848	179.7	329.07	635.85	979.79	1375.4	1925.4	2553.4	3275.3	4185.6	4891.3	5866.2	6824.3	7910.7	9066.3	10358	11079	12274	13350	14080	15091	16202	16685	17457	17827	18706	19158	19983	20177	20758	21595	21503	21704	21657	22574	22395	22624	22894	22989	23551	23212	23378	23304
24.185	26.096	4.2091	0	0	0	0	0	5.329	40.666	109.92	210.05	404.29	630.13	1176.1	1421.9	2260.8	2882.4	3645.7	4413.4	5587.3	6393.4	5979.7	7926.5	8896.2	9649.7	10489	11870	12559	11794	14225	13399	15133	15930	16907	17376	17884	19007	19185	20528	20938	21608	22255	22306	22872	22835	22895	23314	23152	23922
1.9413	10.883	11.569	0	0	0	5.0357	34.027	96.743	211.72	397.44	683.98	1003.5	1450.6	1954.4	2567.7	2857.7	3592	4200.1	5092.7	5657.1	5818.4	6930.9	7661.9	8198.8	9124.4	9513.6	10558	11010	11689	12276	15123	15983	16743	17752	19359	19550	19880	19784	20238	20036	20268	20811	21681	21077	20937	21400	21467	21852	21728
11.817	4.0901	0	0	0	1.7662	23.222	62.343	118.96	265.73	430	656.19	880.7	1156.1	1384.4	1773.2	2190.5	2430.7	2724.9	2998.6	3505.2	3856	4250.5	4728.2	5186.9	5645.3	5909.2	6365.1	6701.9	7176	7772.6	8116.5	8468.7	8974.8	9047.5	9380.4	9943.3	10338	10646	10936	11293	11500	11500	11752	11695	11654	11780	11972	11821	12021
8.6962	16.691	0	0	0	0	20.228	50.975	144.92	254.96	450.79	746.09	1047.3	1402.3	1713.9	2075.5	2642.4	3386.9	3605.5	4759.5	5056.2	5713.6	5747.5	6647.3	7462.5	8184.6	8661.7	8681.6	9452.2	9265.5	10632	11116	11339	12040	12382	13009	13334	13569	14770	14852	15027	15706	15988	16459	16078	16946	17797	17563	17932	17734
10.489	0.64998	4.5339	0	0	0	0.56382	27.514	91.889	200.83	335.23	505.12	757.23	1084.7	1384.2	1799.6	2308.6	2852.8	3363.9	4169.9	4662.8	5544.8	5829.9	6966.4	8041.1	8584.6	9410	9684.4	10822	11519	13120	13841	14842	15303	16444	16664	17596	18391	18672	19181	19558	19519	19891	20772	20631	20766	20792	20693	20633	20318
13.443	2.1513	0	0	6.4752	0	0	13.699	26.424	100.98	194.81	406.38	659.37	824.16	1080.3	1562.3	2354.2	2297.7	2725.2	3286.7	3760.5	4441.9	4775.7	5351.1	5838.3	6479.1	7011.7	7958	8294.1	8494.3	9261.2	9900.8	10341	10676	10960	11432	11675	11504	11919	11885	12289	12114	12404	12753	12600	12843	12927	12811	13422	12616
35.243	5.5762	0	0	0	0	0	11.578	94.446	208.02	365.03	631.73	973.02	1311.4	1679.6	2290.9	2725.1	3467.9	3944.9	4500.8	5078.8	5718.7	5981.6	6969.1	7633.3	8356.5	8874.8	9359.7	9163.9	10046	11346	11992	12601	13688	14242	14705	15486	15948	16706	17051	17509	18201	18855	19240	19749	19927	20284	20491	20861	20657
0	0	0	0	0	10.103	41.498	103.48	247.75	471.4	706.39	1068.2	1552.6	2446.4	2556.1	3147.8	3761.9	4506.1	5077.2	5959.6	6580.3	7563.8	8125.9	8821	9713.4	10465	11095	11463	12746	12793	13601	14302	14893	15130	15474	16144	16759	17456	17716	17855	18492	18523	18967	19294	19335	19446	20381	20671	20760	21076
0	0	0	0	3.1638	9.6632	41.495	105.51	189.29	348.19	559.33	793.82	1046.9	1326.6	1643.5	1919.9	2286.9	2746.7	3190.6	3470.3	3864.4	4246.9	4350.8	4918.7	5305.1	5706.4	6035.4	6356.5	6670.1	6846.7	7279.4	7587	7883.3	8286.3	8338.3	8445.6	8928.3	9382.4	9634.4	9618.5	10690	10557	10952	10797	10614	11088	11066	11212	11261	11247
0	0	0	0	22.445	1.8892	4.7094	37.683	83.751	216.57	446.89	838.21	1329.3	2023.2	2528	3551.8	4455.9	5346.3	6411.2	7648.7	8612.6	10108	11638	12638	14027	16454	16474	17693	18308	19201	20114	20901	21466	22841	23417	23922	24768	24956	25567	26818	26690	27522	27444	28004	27662	27580	27566	27490	27383	26988
6.0364	0	0	0	3.1001	8.5347	2.7473	0	0	11.498	43.259	98.628	145.4	211.77	307.33	476.19	625.89	841.98	1022.9	1273.3	1562.4	1864.4	2138.6	2547.7	2462.3	3034	3390.5	3812.7	4088.6	4500.4	4667.1	5038.5	5254.2	5662.4	6014.7	6296.8	6582.3	6815	7164.6	7281.7	7700.9	7795.9	7870.2	7921.5	7970.8	8215.5	8292.3	8448.2	8574.3	8524.8
12.479	7.9234	0	0.59038	0	1.5276	0	15.689	49.982	133.28	264.8	480.93	746.88	1077.5	1493.6	1895.3	2472.3	2928.1	3488.6	4063.9	4581.3	5378.9	5789	6618.6	7322.9	7981.3	8631.9	9104.9	9799.8	10453	11451	12257	12836	13422	14061	14448	15449	15836	16556	16797	17007	17568	17899	18678	19296	20106	20115	20132	20505	20701
0	0	0	0	0	12.218	41.035	113.79	256.99	469.68	673.43	981.02	1292.6	1682.8	1986.2	2277.7	2785.8	3205.2	3653.5	3896.5	4330.5	4734.5	5143.5	5720.6	5824.2	6167.2	6423.1	6008.3	7112.8	7424.3	7406.2	7622.5	8294.2	8705.5	9007.6	9268.7	9528.9	9815.5	10109	10326	10585	10794	10949	10945	11310	11580	11586	11879	11894	12088
0	0	0	0	1.4529	69.006	120.8	185.48	269.19	329.22	580.61	705.01	857.58	1122.3	1430	1836.8	2190.1	2558.6	3007.6	3749.6	4363	4809.5	5629	6450.9	6911	7467.3	8585	9171.6	10306	9119.6	9599.5	10131	10745	11261	11853	12569	13090	13052	13511	14082	14283	14429	14857	15392	15556	15334	15759	15853	15943	16186
0	0	0	0.072251	4.2536	12.445	31.576	84.441	168.01	324.23	611.49	939.37	1329.2	1919.3	2587.7	3274.1	4006.6	4925.6	5842.2	6752.8	7946.7	8865.2	9840.2	11091	12008	12870	13622	15148	15777	16945	17863	18794	20043	20765	21450	22440	23272	24380	24866	26031	26407	26668	27569	28533	28507	28976	28468	28699	28849	29242
0	0	0	0	8.3932	4.491	14.283	50.629	122.66	245.33	440.93	727.56	1075.2	1476.1	1977.7	2612.4	3203.7	3940	4768.4	5654.3	6416.3	7024.4	8040.5	8654.7	9552.7	10082	11154	12319	12697	13607	14052	14604	15215	15914	16412	16760	17280	17766	17777	18019	18142	18470	18686	18933	19278	19349	19528	19622	19612	19627
3.7276	1.3876	6.9245	2.2994	0	0.77574	0	0	0	4.2279	18.8	65.138	122.61	212.09	323.84	518	671.66	844.38	1169.1	1251.6	1592.6	1780.1	2093.8	2570.4	2877.9	3064.4	3512.8	4817.8	4094.3	4494.1	5061.9	5233.3	5569.6	5959.6	6184.5	6709.8	6971.4	7416.8	7788.8	8044.9	8417.2	8725.5	9332.6	9517.1	9506.5	9868.7	9975.6	9968.2	10110	10088
2.0828	8.1429	11.751	0	0	0	5.7906	49.867	134.61	252.22	381.28	652.54	963.9	1345.7	1725.4	2146.7	2649.5	3217.5	3729	4367.4	5034.6	5756.4	6397.4	7062.8	7793.5	8432.1	9108.1	9962.7	10370	11012	11756	12004	12681	13383	14433	15400	15730	16366	16262	16626	17180	17288	17625	17993	18338	19144	19183	19098	19512	18949
0	0	0	0	7.932	8.5706	28.748	79.492	173.38	380.34	620.93	966.69	1326.4	1784.5	2267.8	2742.1	3239.2	3689.9	4359.4	4966.1	5535.9	6176.7	6675.6	7483.2	7921.7	8519.1	9096.6	9549.6	10166	10337	11250	11496	12291	12549	12825	13202	13738	14161	14946	15230	14993	14734	15024	15206	15486	15347	15406	15715	15465	15853
0	0	0	0	0	9.6537	49.185	143.64	310.05	533.79	877.34	1297.3	1815.5	2406.8	3142.2	3983.4	4379.1	5160.7	5952.7	6587.3	7412.4	8535.8	9350.1	10414	11495	12554	12795	13888	14717	15427	15804	16108	16758	17365	18596	19088	19575	20410	21016	21668	22215	22755	22850	23684	23767	23752	24466	23993	24931	24498
2.9391	2.3795	0	0	0	0.59354	2.8277	0	9.8479	52.284	140.34	236.89	388.4	588.11	853.17	1140.3	1450.4	1784.5	2141.4	2557.3	2932.4	3670.1	4302.4	4871.9	5674.5	5981.1	6576.4	7223.8	7753.9	8497.8	8892.1	9943.1	10659	11433	12002	12437	13107	13782	14363	14837	15309	15475	15966	16307	16349	15936	16427	15937	16639	16507
0	0	0	0	53.492	208.42	323.8	681.72	869.67	1133.2	1328.4	1477.1	2031.9	2144.1	3114.6	3105.3	4235.1	4952.6	5217.3	6882.1	7424.8	8139.8	7899.4	10315	11091	11785	13299	13940	13127	13462	14217	14833	15266	16637	17829	17853	17876	18437	18874	19135	19723	19803	19828	20229	20417	20525	20404	20011	20286	20409
0	0	1.3205	1.958	0	0	13.783	64.388	139.16	248.24	442.31	647.65	913.71	1221.6	1619.5	2152.9	2580.2	3041.4	3594.3	4173.2	4667.4	5131.1	5761.9	6002.8	6610.7	7049.2	7874.9	8397.1	8852.1	9136.4	9841.2	10594	10986	11062	11221	11809	12074	12162	12180	12353	12374	12911	12703	12629	13110	13589	14196	14604	15209	14938
0	1.4385	0	2.2812	5.2302	6.4052	5.6696	34.045	95.451	210.9	335.38	570.72	753.21	1006.8	1317.3	1641.7	2074.4	2395.6	2673.1	3089.9	3492.2	4046.4	4520.4	4814.2	5328.6	5725.4	6140.5	6598.2	7225.5	7502.9	7760.2	8152.3	8653	8847.4	9544.7	9976.5	10330	10467	10821	11683	11889	12638	12892	13593	13559	13577	14029	14485	15084	14744
0.52911	0	0	0	0	4.648	42.744	48.502	76.744	214.65	296.43	420.97	647.62	1103.6	1387.6	1843.4	2381.7	2762.5	3287.5	3886.9	4429.2	5164.8	5629.3	6096.7	6614.5	7576.9	7888.9	8913.9	9725.5	10012	10818	11575	12224	12941	13675	14349	15435	16635	16824	16751	17450	17738	17704	18514	18990	18909	18994	19344	19708	19656
8.7684	7.1796	0	0	0	0	5.6826	54.163	111.84	205.31	359.96	532.37	729.22	1039.2	1323.4	1775.1	2157.7	2713.2	3243.2	3895	4518.4	5103.6	5783.3	6524	7219.7	7807.3	8584.2	9173.9	9891.9	11273	11509	12100	12826	13292	13806	14621	14902	15382	15995	16314	16798	17121	17288	17578	17228	17400	17671	17829	17947	18215
12.399	0.82151	0	0	0	0	18.698	66.39	132.48	266.53	413.81	747.27	1012.2	1465	1833.5	2217.2	2822.8	3598.6	4221.1	4129.6	4940.6	5539.4	6544.9	7274	7499.4	8324.2	8744.4	8976.4	9269	9770	10266	9835.5	9461.1	9451.9	10542	10471	11419	11763	11817	12324	12340	12554	12802	13177	13856	13479	13802	13583	13870	13832
25.817	17.839	0	0	0	0	0	0	15.488	60.854	152.03	265.31	406.16	581.17	774.75	1034.4	1346.9	1625.9	1980.9	2205.9	2616.8	3053.4	3529.3	4020.8	4468.9	4806.8	5429	5934.6	6554.3	6543.4	7184.5	8207.1	8741	9270.2	9557.9	9925.1	10466	10894	11542	11922	12242	12835	13368	13810	13796	14208	14177	14538	14677	14926
16.226	6.7653	19.714	0	0	0	0	45.951	109.39	259.65	459.88	821.12	1202.3	1543.8	1957.9	2615.6	3335.8	3828.3	4571.2	5286	5986.6	6683.8	7573.5	8464.4	9157.9	9811.6	10246	10821	12069	12215	13296	14071	14566	14931	15344	16090	16188	16739	17100	17138	17993	18221	18742	18902	19088	19029	19258	19386	19154	19410
0	5.7341	0	0	0	5.2756	26.782	56.436	76.828	167.55	324.03	517.16	779.56	1077.6	1417.5	1816.5	2252	2711.1	3226.9	3660.7	4305.9	4914.1	5617.8	6348.4	6990.2	7641.5	8380.8	9176.5	9794.1	10629	11176	11970	12442	13054	13602	14331	14721	15020	16104	16906	16681	17973	18374	19079	18913	18717	19229	19858	19473	19807
0	11.358	0	0	0	0	5.8276	8.1849	20.708	25.572	112.08	239.78	418.59	642.16	981.71	1292.7	1651.7	2069.8	2582.7	3187	3738.4	4431.8	4985.3	5858.9	6205.6	6970.5	7459	8169.2	8831.6	9414.5	10152	10496	11167	11819	12360	13034	13544	14281	14768	15203	15843	16053	16218	16919	17027	17442	17413	18046	17907	18223
0	0	0	4.3408	9.4122	2.3355	5.7799	7.4587	12.556	39.44	116.2	213.98	394.19	676.91	909.82	1248.3	1652.9	2064.9	2478.6	2981	3426.6	3837	4506.7	4903	5603.6	6059.9	6754.6	7367.2	7884	8377.6	8749	9247.8	9823.7	10189	10439	10854	11188	11548	12003	12292	12299	12645	12678	13082	13261	13428	13565	13573	13822	13685
8.7489	0	0	0	5.0435	4.4999	0	21.733	54.316	144.8	276.15	466.56	680.6	967.97	1311.7	1692.8	2227.1	2595.3	3036.5	3547.5	4090.7	4747.6	5507.8	6027.2	6786.9	7354.8	7889.1	8614.8	9202	9475.8	9934.2	10392	10660	11281	11543	11570	12064	11973	12312	12415	12817	12785	12919	13060	13151	13261	13322	13219	13337	13186
38.598	22.297	0	0	0	0	0	0	42.958	201.59	368.11	639.53	944.94	1369.8	1832.5	2426.6	3054.4	3686.4	4468	5198.2	5915.9	6606.5	7521.2	8064.2	8589.9	9416.2	10089	10826	11533	12393	13207	12287	12472	12878	15442	15666	16121	16518	17303	17738	18088	18648	19038	19406	19299	19349	19415	19698	19885	19881
0	0	0	0	0	30.509	117.41	242.98	429.06	660.83	950.06	1385	1856.3	2392	2983.4	3679.6	4521.9	5339.7	6192.3	6889.9	7543	8795.5	9626.1	10552	12046	12479	13770	13760	15015	15739	16964	17190	17573	17727	18326	18949	20414	20921	22103	23002	23421	23438	23473	24313	24209	24918	25112	25195	25800	25685
19.575	6.1394	0	0	0	0	4.2507	59.644	180.21	383.41	644.3	1033.9	1396.1	1926.2	2634.7	3138.1	3956.4	4923.3	5625.6	6559.8	7185.4	8228.6	8971.5	10239	10791	11397	12336	12938	14294	14673	15529	16596	17373	17882	18989	19419	20102	20888	21324	21975	22100	22227	22984	23726	23387	23645	23592	23469	23954	24057
20.342	11.774	0	0	0	0	0	0	6.6371	61.589	130.41	222.93	377.24	559.3	787.57	734.69	901.12	1088	1181	1457	1707	1951.6	2206.7	2637.5	3005	3322.7	3614.1	3919.4	4499.6	4861.8	5181.5	5577.1	5868.5	6406.9	7007.3	7216.7	7530.6	8147.3	8367.4	8712.7	9024.5	9637.6	9878.8	10060	10633	11042	11070	11369	11184	11359
22.081	17.27	0	0	0	0	0	5.3625	37.554	97.412	201.12	375.8	541.81	786.58	1083.5	1448.4	1840.5	2310.3	2817.2	3367.2	3909.9	4610.2	5274.7	5677.1	5816.8	8494.1	9239.3	10024	10972	11483	9194.9	10257	11166	11797	12187	12004	13058	13304	13726	14723	14972	15297	16006	16209	16386	16813	17626	17686	17674	17572
0	1.6184	0	0	0	7.7783	30.935	84.828	210.53	340.95	507.88	812.8	1127.6	1607.9	1837	2484.4	3029.3	3257.2	4029.8	4459.8	5038.2	5500.8	5768.1	6404.1	7358.2	7622.3	8077.4	8470	9004.4	9205.5	9856.9	10149	10554	10750	10915	11099	11582	11888	12437	12475	12594	12625	13333	13627	13944	13658	13826	13407	13778	13601
19.96	4.3067	0	0	0	0	7.9688	57.062	142.93	269.95	482.35	733.43	1106.8	1334.4	1907.5	2494.8	3234.7	3975.2	3847.8	5230.5	4961.8	5817.1	5986.7	6850.5	7559.5	8043.7	10209	8909.6	9894.3	10043	11306	11926	12488	13203	13631	14256	14998	15826	17049	18042	18634	19735	19651	20494	20623	21246	21176	21210	21613	21794
3.8015	0.033822	5.1828	1.5538	4.3299	0	0	29.41	60.617	119.94	284.46	458.45	715.04	1045.8	1476.9	1984	2404.4	3083.6	3540.7	4355.3	4773.1	5242.6	5939	6402.1	6935.9	7349.2	8334.5	8783.9	9200	9575.3	10245	10938	11289	11154	11467	11876	11975	11803	11786	11838	11785	11893	11827	11941	11632	12067	12459	12911	12950	12655
20.649	9.2383	16.466	0	0	0	0.10608	0	23.733	77.633	203.9	393.42	664.12	972.56	1418.3	1817.9	2300.4	3333.9	4005.1	4889.3	5826	6964.6	7999.1	8739.5	9488.8	10713	11731	12860	13357	14104	14739	15268	16625	17182	17783	18402	18982	19923	20111	20301	20736	20718	21791	21680	21817	22133	22279	22266	22125	22195
0	0	0	0	8.4081	4.9098	10.254	37.447	75.794	160.4	291.12	448.3	680.18	905.86	1186	1529.3	1948	2328.5	2757.2	3242.2	3578.1	3984.1	4521.6	4930	5527.9	5819.4	6366.6	6782.4	7358.1	7652	7949.2	8300.2	8660.1	8919.3	9323.1	9374.2	9754.1	10079	10280	10491	10451	10619	10748	10837	11043	11154	11316	11206	11585	11534
8.5832	4.7138	0	0	0	0	8.6412	17.004	92.777	225.72	456.76	775.88	1158.7	1777.4	2277.8	2727.7	3310.4	3894.2	4627.8	5480.8	6211.9	6954.6	8094.9	8825.9	9438.6	10448	11169	11893	13011	13243	14245	14751	15496	16138	16747	17366	17707	18246	18935	19229	19465	20101	19981	20479	20727	20870	20729	21337	21265	22274
22.936	9.9443	0	0	0	0	24.858	90.355	212.66	385.4	605.24	976	1424.9	1954.7	2538.3	3320.6	4114.1	4639.7	5805.3	6873	6016.5	6938.9	7315.4	8453.6	9176.1	10207	10699	11784	11849	13098	15771	14827	15611	16388	16722	17611	18619	19355	19662	20339	21220	21098	21139	21864	22221	22435	22398	22946	22974	23082
1.9542	0	0	0	0	6.8891	23.169	34.071	62.5	105.7	208.51	370.61	570.06	854.64	1179.9	1713.6	1949.2	2419.9	2925	3525.4	3968.9	4509.9	5330.2	6131.8	6153.1	7221.7	7611.8	8490.4	8936.8	9708.5	10187	10516	11273	11619	12025	12653	13316	14355	14109	14233	14329	14869	14982	15234	15563	16024	15705	16279	16220	16187
26.868	19.945	0.70255	0	0	0	0	0	0	3.5553	24.253	103.06	265.98	432.89	734.45	1051.2	1534	1928.3	2409.8	2987.3	3412.8	4155.2	4387.7	4948.1	5535.4	6218.4	6759.1	7084.6	7785.6	8179.2	9226.2	10001	10482	10628	11323	11472	12984	12545	13325	12862	13658	13995	13438	14593	14237	14772	14648	14304	15046	14958
20.865	9.0497	7.394	0	0	0	3.8511	11.924	58.8	147.71	292.58	512.2	755.56	986.41	1391.7	1981.7	2609	3078.8	3596.2	4130	4913.7	6053.7	6009.9	6862.8	7465.6	8199.2	8853.2	9931.7	10247	11129	11832	12013	12860	13246	13660	14411	14725	15267	15809	16205	17026	17423	17419	17266	17998	17248	18764	18832	17888	18652
4.4096	6.9472	0	1.6922	0	4.9913	0	0	1.4112	11.963	43.31	120.31	190.98	334.72	497.85	688.38	928.96	1163.4	1471.2	1913.1	2237.1	2559.7	2941.7	3383.5	3717.8	4132	4612.7	5029.3	5386.8	5845.5	6439.8	6738.5	7225.7	7636.1	7821.9	8101.5	6495.2	8900.1	9223.3	9529.3	9877.8	10167	10601	10821	10813	11161	11482	11720	11711	11595
0	0	0	4.1017	0	0	22.64	69.262	183.78	291.99	520.65	863.19	1090.8	1508.7	1851.7	2462.5	2831.9	3308.8	3844.1	4414.1	5038.8	5623.4	6240.7	7034.8	7628.7	8448.1	9168.6	9883.9	10278	11009	11825	12055	13156	13894	14376	15056	15530	16374	16711	16861	17763	17997	18607	18916	19151	19471	19894	20422	19770	19495
14.741	0	0	5.5502	0	8.5007	7.1711	15.881	34.831	46.827	116.84	281.17	480.12	733.77	1045.2	1470.4	1930.7	2557.2	3112.1	3503.6	4150.8	4789.4	5345.4	6325.7	7442.7	8181.6	9521.8	10223	9725.7	10415	10765	10114	10739	11470	11505	12837	13136	11641	12320	12695	13188	13046	14793	14958	15069	15437	15305	15479	15332	15592
0.39677	0	0	0	0	0	36.869	121.24	243.5	412.44	618.01	1062.9	1290	1739.1	2092.2	2126.7	2471.8	2320.6	3332.8	3604.8	4001.4	4341.4	4757.1	5174.6	5566.6	5986.9	6426.1	6323.4	7081.5	7389.4	8328.1	8803.5	9388.5	9762.7	10205	10632	10803	11190	11603	12036	12591	11960	12607	12594	13176	12820	13337	13321	13199	13221
22.607	11.948	6.3894	1.1262	0	0	0	0	0	38.511	102.92	230.32	423.88	665.23	950.33	1315.5	1780.7	2268.9	2859	3545.2	4237.8	5052.4	5635.5	6648.5	7426.5	8080.3	8962.7	9663.4	10570	11242	11982	12845	13245	14308	14804	15528	16250	16848	17185	17419	18037	18374	18682	19065	19459	20071	19789	20507	20344	20660
3.0227	0	0	0	0	1.793	10.98	48.279	116.15	217.31	357.14	555.12	810.62	1141.5	1499.8	1862.2	2357.1	3621.6	3342.9	3759	5608.7	6290.8	7110.1	6708.4	7991.3	8768.5	9814.8	10665	10790	10587	11729	10022	10478	11285	11377	11665	11979	12261	12869	12923	13320	13475	13856	13864	13816	14120	14671	15546	14187	14226
0	0	0	0	0	0	46.95	42.31	257.65	575.18	762.62	1400.2	2063.3	2134.5	2768.8	3359	4080	5038.1	6003.3	6814.5	7840.6	8697.6	9447	10250	10904	11943	12522	13203	14771	14980	15768	16254	16952	17580	17764	18271	18474	19142	19439	19652	20279	20571	21204	21061	21152	21233	21219	21304	21620	21264
0	8.3209	5.1591	0	0	11.115	0	2.6332	38.995	101.72	212.42	301.13	419.1	546.86	895.33	923	1190.8	1452.1	1702.9	2560.7	2416.5	2761.7	3952.1	4622.3	3848.6	5390.5	5502.7	6455.1	6460.2	6856.6	8475.5	6647.6	6964.2	7152.3	7377.7	7767.8	8064.2	8446.8	8706.2	8864.6	9115.6	9440.5	9776.5	9627.2	10186	10262	10619	10607	10446	10413
9.4001	0.75624	3.7394	4.1492	0	0.28597	0	0	0	16.973	61.061	145.62	277	432.87	646.81	952.57	1357.3	1767.7	2048.5	2676.4	2888.2	3462	3804.4	4464.8	5155.1	5568.2	6070	6098.6	6867.1	7253.7	8153.1	9239.2	9769.4	10233	10807	11093	13771	12656	12949	13430	13439	13275	13283	13827	13927	14116	14146	14181	14298	14371
0.9701	0	0	5.2132	6.5572	1.6824	0	14.315	92.357	162.55	301.8	459.23	670.77	940.24	1165	1425.6	1750	2055.9	2452.1	2645	2979.7	3323.2	3642.5	3879.4	4224.1	4640.2	4757.6	5041.6	5206.2	5416.4	5613.2	5855.1	6167.9	6572.9	6651.6	6961	7157.7	7611.3	7784.9	7848.8	8236.3	8398.2	8354.6	8730.5	8781.7	8976.1	8910.7	9190.6	9095.7	9158.5
0	6.8057	0	5.8961	0	7.5284	0	17.48	51.72	122.63	214.24	340.13	495.83	717.15	915.05	1215	1409.2	1809.4	2158.6	2575.9	2984.8	3496.3	4072.8	4440.5	4771.5	5227.2	5513.4	6151.2	6457.1	7505.5	7632.6	8055.9	8074.6	8898.3	9265.4	9699.3	10389	10625	10899	11364	11940	12359	12397	12558	12746	13117	13265	13602	13667	13951
0	0	0	0	0	11.221	27.651	99.854	216.09	355.33	588.32	866.06	1173	1561.7	1923.3	2426.7	2800.5	3208.6	3839.2	4275.5	4700.1	5295.8	5714.7	6453.8	6855.7	7391.4	7995.4	8387.9	8688.1	9167.7	9549.7	9812	10026	10602	10948	11217	11406	11705	12097	11953	12106	12067	12184	12132	12000	12166	12104	12070	11904	11844
0	2.3573	2.2232	0.42863	0	1.9279	0	18.667	67.895	163.59	253.32	410.42	607.96	952.46	1123.6	1566.8	1869.8	2270.4	2696.8	3022.8	3667.6	4246.1	4916.9	5364.7	5911	6590.1	7263.7	7823.1	8739.3	9396.9	10158	12734	11770	12720	15769	14254	14944	15856	16784	17691	18241	19135	19755	20143	20340	20635	21057	21324	21268	21564
9.7118	1.0216	0	0	0	0	15.341	63.317	164.58	350.05	594.02	887.31	1224	1643.8	2055.2	2570.4	3072.2	3723.1	4363.1	5028.8	5881.1	6575.5	7471.5	7925.3	8818.4	9554.9	10673	11178	11703	12438	13563	14004	14418	14448	15825	16240	16069	16952	17080	17501	18370	19229	19058	19258	19331	19739	19807	19941	20349	19963
0	0	0	32.218	84.889	161.51	194.28	313.18	476.46	616.84	769.79	970.83	1198.9	1514.3	1910	2321	2803	3261.7	3791.5	4533.8	4922.7	5354.4	5909.9	6436.2	7127.3	7628.7	8032.6	9007.1	9589	10123	10759	10944	11460	12487	13535	13635	14047	14590	15213	14746	15673	15723	16159	16281	16416	16773	17743	17105	17108	17277
0	0.57751	8.7306	0	5.5149	0	1.8506	27.092	103.55	235.56	457.05	727.81	1067.6	1491.7	1956.6	2587.6	3377.5	4146.3	5014.7	5678.2	6522.2	7034.7	8008.1	8697.5	9593.3	10120	11359	12684	13207	13663	14048	15214	16105	16280	16482	17396	17842	17852	17334	17428	17054	17358	17358	17539	17429	17986	18901	19159	19052	18637
23.661	12.466	0	0	0	0	0	46.608	117.48	239.89	411.2	677.33	973.88	1250.6	1714.2	2152.8	2637.6	3279.5	3630.1	4545.2	4978.4	5720	6318.2	6953.9	7669.9	8282.8	9022.5	9427	10195	10816	12553	12494	13123	13347	14158	14853	15501	16538	17000	17408	17844	18065	19415	20125	20236	18801	18619	18816	19273	19574
4.2442	0	0	0	3.8875	5.0141	0	0.6785	51.752	100.23	196.42	309.59	523.76	767.7	1099.2	1533.3	1891.2	2043.5	2562.6	2942.6	3674.4	3950.9	5373.9	5405	6630.3	6170.3	7489.1	8460.5	7880.9	8499.2	9040.8	10081	10551	11218	11087	11565	12031	12482	12791	13037	13121	13290	13548	13623	13450	13799	13731	14161	13923	14531
0	0	0	0	0	0	24.791	100.82	213.03	416.97	670.7	1037.6	1438.5	1889.8	2402.8	3055.2	3690.1	4376.6	5165.7	5980.1	6651	7712.8	8522.8	9536.3	10240	11037	11984	12629	13148	13091	14297	14967	15680	16281	16677	17176	18127	18489	19045	18990	19674	19925	20402	20064	20741	20243	20424	20463	20688	20756
0	0	0	5.8751	15.526	7.8358	0	0	0	0	0	16.734	24.193	89.872	183.87	446.03	573.56	698.11	957.29	1499.6	1512	1748.3	1958.7	2229.4	2565.3	2703.4	2973.3	3353	3704.1	3872.4	4395.6	4852.8	5257.4	5451.2	5718.7	6162.3	6423.4	6722.2	7152.7	7358.9	7389.1	7515.4	8084.9	7978.6	8158.5	7995.7	8251.8	8107.9	7983.2	8054.6
0	0	0	18.158	23.305	15.361	9.3723	69.227	209.73	267.4	574.58	935.4	1371.2	1911.1	2400	3028.7	3894.2	4470.3	5084	6052.2	6599.1	7242	8349.2	8580.3	9626.8	10388	11413	12564	13813	14821	15505	16780	16998	16793	17706	18434	19116	19340	20503	20975	20951	20488	21380	21275	21761	21711	21999	21544	22517	21711
0	10.788	0.18856	0	6.7045	0	0	2.473	39.037	111.76	264.83	553.42	880.97	1381	1670.5	2309.2	3023.6	4222.2	4674.5	6121	6394.1	7467.9	8366.4	9457.6	10349	11454	12396	13485	14651	15729	16846	17948	19124	20522	21809	22398	23378	24274	24933	26051	26670	27302	27846	28979	29193	29421	29974	30339	29913	30019
3.6118	4.668	0	0	0	0	21.111	79.987	193.91	397.06	599.98	807.39	1129.4	1465.5	1839.9	2265.4	2756.6	3183.8	3668.6	4140.4	4561.3	5162.7	5622.5	6099.8	6590.6	7205.8	7604.7	7871.7	8552.4	8922.8	9434.2	9919	10740	11096	11765	12355	13049	13639	14300	14206	14682	13540	15072	14236	15363	14569	14669	14829	15012	14471
0	0	2.6933	0	1.218	4.7713	8.594	35.506	83.108	188.17	318.23	494.57	819.16	1139.3	1667.6	2326.4	3035.5	3596.5	4511.9	5529.3	6521.5	7180.3	8359.3	9004.8	9773.5	11228	11934	12737	14293	14712	16196	16866	17709	18559	19067	19665	20327	20895	21861	20644	21793	22454	22749	23566	24481	23865	23474	24279	24487	24562
19.836	16.891	0	0	0	0	0	82.393	231.9	435.19	677.22	1068.5	1416.7	1860.8	2521.1	2955.4	3546	4104.4	4325	5330.8	5645.2	6322.3	6815.3	7498.3	7910.9	8651.9	9055.7	9621.4	9967	10466	10867	11167	11828	12442	12546	13409	13958	14394	14873	14890	15255	15196	15914	15985	16228	16162	16805	16619	16712	16854
0	0	0	0	0	0	61.646	178.43	434.9	751.49	1149.9	1626.8	2250	2695.1	3302.5	4115.4	4706.7	5419.7	6405.7	7217.4	7906.5	8694.7	9345.3	10232	11070	11825	12145	12665	13251	13389	13997	14213	14882	14722	15879	16717	16910	17522	17913	18011	18771	18658	18596	18939	19351	19326	19250	19299	19488	19348
2.3446	2.952	6.9518	0	2.6483	0	0	0	16.537	57.269	151.67	280.02	462.94	700.79	991.68	1471.3	1857.9	2327.1	2896.4	3370.8	3827.7	4284.7	4854.9	5283.3	5966.9	6443.2	7383.6	7872.1	8274.1	8699.6	9321.9	10081	10460	10519	10871	11046	11153	11117	10966	11102	10906	11216	11181	11131	10918	11387	11779	12086	12110	11910
9.3121	0	0.71547	6.0344	5.592	0	0	6.5226	14.125	51.929	115.28	172.27	279.71	378.72	574.92	768.17	1001.6	1235.9	1473.5	1755.5	2150	2470.1	2715.5	3143.6	3605.2	3991.9	3941.8	5135.9	5668	5982.8	6319.5	6713.5	7160	7322.2	7621.4	8079.7	8636.6	8709	10370	10359	10745	11023	11144	11624	11667	11619	11601	11630	11970	11394
10.474	11.652	0.14166	0	0	0	0.38617	0.30644	38.095	98.142	193.62	319.05	491.18	756.43	1048.6	1412.2	1850	2234.6	2808.3	3338.9	4032.7	4438.7	4934.5	5443.4	6027.6	6479.9	7144.1	7479.5	7922.9	8438.6	9022.4	9528.7	10140	10827	11141	11578	11812	12633	12826	13077	13353	13371	13545	13746	14088	14252	14232	14230	14302	14331
0	0	0	0.25278	0	3.5641	9.9377	36.316	119.76	260.04	452.46	679.32	937.45	1415.9	1757.8	2099.8	2506.7	2821.8	3159.9	3722.9	4455.6	4865.5	5398.2	5321.7	5781.1	6318.8	6982.2	7458.3	8116.8	8318.9	8349.3	9431.5	10075	10162	10348	10821	11212	11466	12203	12466	12675	12904	13304	13515	13376	13361	13669	14005	14447	14204
0	0	0	0	0	15.719	19.801	44.648	91.235	199.28	352.61	561.09	806.59	1306.7	1730.8	2197.6	2520.6	3102.8	3906.7	4570.6	4896.3	5901.7	6922.4	7727.4	8213.3	8935.3	9930.5	10366	10847	11918	11884	11156	11328	12153	12326	12724	14004	13430	14035	14065	14242	14915	15010	14848	15113	15113	15189	15369	14878	15375
6.7177	0	0	0	0	0.79518	10.476	58.209	141.46	296.26	524.62	876.56	1382.4	1885	2462.9	3177.4	3922.7	4654.3	5527.7	6349.6	7240	8064.6	8705.1	9699	10303	11193	12085	12550	13764	13973	14716	15596	16686	16923	16859	17644	18161	18561	18919	18973	19832	19996	20372	20321	20876	21017	21058	21202	21023	21678
0	0	0	0	2.3206	12.931	25.681	55.71	125.79	222	418.26	663.83	980.13	1379.7	1838.9	2483.1	3085.1	3858.6	4545.9	5683.2	6372.4	7223	8207.9	8862	9910.1	10564	11892	12278	12786	13796	14414	15383	15579	15288	16134	16389	16583	16598	16308	16631	16294	16181	16050	15893	15814	16178	16504	16583	16761	17074
0	0	0	0	6.7011	21.833	31.318	93.661	189.06	335.59	544.26	799.07	1161.3	1504	2001.2	2553.9	3137.3	3800.8	4279.7	5118.7	5816.6	6464.8	7391.7	8061.5	8599.5	8917	9925.1	10968	11903	12165	12766	13543	13822	14203	14725	14821	15425	15423	15760	15950	16040	16243	16225	16591	16739	16601	16843	16673	16890	16773
4.5755	7.4302	0	4.3489	2.5428	0	0.9876	15.102	34.8	102.62	187.97	314	478.43	656.4	860.11	1108.3	1402.6	1777.3	2210.8	2536.3	3120.3	3530.8	3986.3	4546.7	4965.9	5454.9	6093.5	6624.5	7123.8	7769.8	8093.5	8724.3	10895	11818	10290	11043	11277	13686	12724	14641	13423	13628	13879	13727	13957	14124	13978	14373	14248	14156
0	6.3829	0	0	0	0	15.767	74.531	207.27	402.16	743.53	1092.8	1611.8	2185.1	2808	3577.8	4310.2	5131.6	5888.4	6610.4	7683.1	8306	9336.2	10291	11155	11797	12834	13338	13862	14867	15383	16308	16891	17656	18478	19107	19699	20420	20750	21192	21275	21952	22294	22876	23017	23295	23718	23473	23786	23470
0	0.32544	0	0	0	6.15	6.958	44.141	152.88	351.26	598.93	960.03	1395.6	1926.7	2500.6	3273.6	3996.3	4642.9	5503.5	6493.3	7433.5	8176.9	9127.4	10324	10780	11959	12665	13296	14091	14640	15868	16134	17055	17344	18059	18514	18788	19617	19839	19746	19750	20243	20323	20446	20375	20315	19773	19725	19341	19737
0.42986	0	0	0	0	8.388	11.782	29.678	74.703	144.35	264.86	427.13	638.49	841.65	1106.9	1469.6	1841.7	2221.9	2697.3	3149.9	3612.3	3997.2	4500	4990.3	5393.7	5833	6298	6530.4	7227.8	7489.8	7559.8	8231.3	8665.2	8778.5	9036.5	9323.3	9156.3	9444.1	9535.3	9916.5	9670.4	10106	10081	10123	10088	10338	9992.6	10258	10086	10139
0	0	10.039	7.7036	0	21.921	14.433	35.615	60.863	119.99	249.66	421.52	637.5	990.13	1353.8	1572.1	2368.7	2857.2	3462.5	4026.5	4704.4	5152.6	5805.1	6634.6	7025.4	7710.9	8379.7	8845.8	7624.3	7997.4	8634.6	8764.7	9200	9508.3	9733.6	10232	10442	10987	11414	11606	11991	12154	12527	12712	12724	12922	13148	13341	13234	13256
0	0	0	52.715	27.771	58.581	30.898	0	55.719	604.25	885.93	1331.1	1559.4	2050.9	2576.7	3367.8	3756.3	4538.8	5049.5	5921.9	6718.7	7585.8	8186.6	8722.4	9342.5	9823.9	10650	11361	12146	12584	13673	13760	14276	14651	15317	16007	16861	17499	17372	18316	18428	18262	19034	19232	19954	19915	20548	19939	19910	19838
0	0	0	3.0046	1.9747	20.047	53.417	53.987	121.1	176.04	358.21	450.72	696.14	1005.7	1312.3	1671.3	2056.9	2524.8	2912.2	3393.7	3878.8	4424.8	4999.8	5669.9	6169	6522.5	7216.3	8011	8353.4	9005	9325.4	9814.4	10394	10784	11184	11421	12029	12215	12376	12684	13190	13514	13756	13915	14103	14094	14488	14372	14542	14413
7.4537	2.9321	0	3.4749	3.779	0	0	30.938	64.79	137.75	247.53	460.66	578.3	902.62	1207.5	1604.9	1922.7	2401.6	2653.8	3207	3610.9	4016.9	4322	4642	5211.4	5479.4	5790.7	6313.8	6998.2	7685.1	8101.6	7761.2	8127.3	8746	9419.2	9606	9782.7	10089	10709	10887	11439	11451	11826	12370	12050	12260	13050	12856	13425	14165
31.743	8.3817	0	0	0	0	5.6079	38.968	116.58	251.64	443.05	727.49	1028.3	1443.3	1832.4	2333.9	2924.1	3420.8	4098.8	4645.4	5375.5	6088.4	6773.3	7521.7	8127.3	9304.5	9275.1	10020	9504.9	10287	10716	11593	11538	12137	12148	12408	12878	13258	13831	14251	14417	15044	15318	15610	16102	15316	14651	14983	15211	15087
20.49	4.6735	0	5.6942	0	0	0	0	38.486	105.3	227.67	386.99	623.02	848.85	1132.2	1466.9	2032.6	2416.5	2840	3359	3662.9	4370	4838.6	5469.2	5961.1	6448.6	7099.8	7344.1	8168.9	8732	9622.4	10560	10760	11673	11990	12496	13264	14275	14608	15180	15850	16391	16567	16779	17456	17146	17775	17873	18451	18682
0	0.58792	0	0.59166	10.441	2.1153	0	4.3611	5.4156	39.911	83.437	194.82	339.83	468.62	621.06	943.17	1165.8	1448.3	1706.5	1932.4	2197.1	2506.9	2769	3130.2	3741	3899.2	4062.4	4991.5	5233.8	4972.2	5109.4	5479.7	5746	5956.6	6141.1	6322.6	6741.5	6817.5	7200.6	7660	7866.9	8280	8506.1	8711.6	8861	9055.1	9429.3	9433.6	9713.3	9557.5
0	0	0	0	91.858	116.78	192.71	235.87	341.54	434.44	555.95	720	943.52	1187	1528.2	1883.9	2217.7	2648.6	3099.1	3671.2	4055.4	4778.2	5255.6	5793.2	6334.8	7026.3	7802.9	8433	9180.4	9890	10390	10943	11512	11744	12755	13375	13981	14314	15060	15428	15886	16198	16608	16669	17297	17997	17970	18417	18048	17855
0	0	0	0	9.9678	4.1656	18.288	68.464	142.87	289.79	487.93	768.47	1147.1	1509	2110.9	2787.8	3526.6	4387.2	5367	5973.8	7479.1	8610.8	9724.3	10689	11954	12905	14151	15072	15930	16684	17415	18231	19109	19909	20704	21254	22322	22697	22749	23381	23747	24111	24501	24593	24621	24717	24941	25279	25178	24969
0	0	0	0	11.509	8.4922	13.157	50.013	96.725	216.29	413.32	653.11	969.09	1286.3	1779	2239.4	2765.3	3273.7	3813.3	4494.3	5123.4	5688.4	6459.7	7075.2	7853.4	8406.2	9107.2	9677.2	10142	10541	11231	11394	11766	12423	12771	12746	12978	12939	13332	13581	13297	13365	13646	14030	14048	14327	14566	14720	14829	14407
8.1245	5.6044	0	0.65024	0	0	0	0	107.83	223.94	366.45	486.34	696.39	955.73	1160.3	1480.2	1827.7	2093	2485.4	2823.9	3397.9	3701.1	4111.5	4711.9	5311.8	5968.9	6449.5	7202.5	7665.3	8169.4	8925.7	9480	10284	10286	11005	11454	12163	12261	13231	13354	13670	14078	14581	14530	14892	15166	15518	15571	15684	15362
29.788	8.027	0	0	0	0	8.9649	44.702	98.78	190.81	287.54	417.06	632.13	833.6	1131.2	1439.2	1754.9	2043.5	2408.1	2745.6	3111.7	3663.6	4174.1	4510.9	4802.4	5206.8	5449.8	5674.4	6141.6	6465.8	6801.5	7339	7354.2	7793.6	7922.3	8067.2	8416.3	8749.7	9038.2	9246.5	9530.6	9884.1	10103	10218	10121	10002	10608	10825	11195	11111
0	11.912	4.3357	5.0366	0	0	16.687	45.013	183.6	361.27	623.1	884.83	1217.8	1703.3	2242.9	2832.9	3504.1	4184	4867.9	5636.2	6360.7	7011.9	7818.6	8545.7	8979.4	9821.3	10633	11334	11930	12347	13172	13494	14196	14835	15053	16136	16317	16498	16865	17492	17777	17954	18183	18725	19348	19243	19620	19463	19508	20278
7.2951	2.5148	0	0	0	0.33111	8.1762	26.503	60.352	142.86	221.89	328.06	504.28	664.24	901.7	1200.4	1549.8	1788.6	2214.4	2476.7	3461.4	3424.1	3920.6	4615.5	5043.8	5099.9	5696.2	6332.5	6918.1	7388.5	7799.8	8184.2	8652.3	9277.3	9897.3	10187	10646	10891	11285	11701	12176	12718	12832	13435	13303	13694	13930	14227	14588	14413
0.32581	4.8826	1.048	0	0	0	5.6955	12.829	40.068	79.547	178.59	324.39	495.43	823.24	1186.6	1591.5	2111.6	2664.9	3111.2	3490.8	4202.2	4670	5458.6	6265.6	6569.1	7404.7	8004.3	8873.2	10136	11585	11609	11513	11819	12485	13969	13929	14837	14674	14692	15417	15320	15490	15839	16430	16536	16572	17457	17459	17289	17270
0	0	0	0	23.931	74.823	122.42	172.35	255.76	373.01	558.22	780.02	1025.8	1365.8	1800.2	2317	2968.5	3581.5	4282	5040.1	5926.9	6715.8	7521.5	8361.2	9481.4	10326	10971	12118	12673	13862	14949	15778	16491	17529	18033	19125	19577	20562	21612	22071	22245	22825	23143	23553	24170	24267	24441	24418	24438	25048
3.0965	0	0	0	0	3.3959	11.001	31.759	64.92	115.86	239.99	400.82	581.8	801.4	1046.3	1358.7	1703.1	2058.6	2415.3	2855.4	3276.1	3721.2	4124.2	4581.3	5117.9	5462.3	5920.5	6509	6830	7262.2	7886.7	8370	8743.9	9220	9733.9	10037	10463	10994	11304	11658	12113	12442	12491	12816	13104	13635	12862	13402	13286	13443
0	12.867	0	0	5.749	11.397	0	0	0	4.2021	10.007	33.74	62.776	123.51	218.55	372.96	530.46	723.71	920.96	1147.4	1409.1	1761.9	1964.6	2351.3	2743.2	2913.7	3338.7	3690.5	4088.9	4292.5	4819.9	5110.8	5533.3	5917.2	6201.3	6778.1	6775.6	7370.2	7774.5	7792	8339.6	8467.7	8654.5	8712.2	9048.4	9219.2	9384.8	9703.4	9752.6	9622.2
0	6.6321	0	0	4.2934	0	1.9341	25.425	76.07	192.53	312.44	499.29	725.79	1043.7	1407.4	1799.8	2324.8	2701.8	3223.2	3756.7	4264.2	4822.7	5218.8	5911	6264	6959.5	7120.9	7971.8	8363	8460.4	8973.7	9672	10188	10079	10592	11056	11303	11677	11895	12136	12311	12620	12952	13149	13148	13721	13603	13822	13873	13576
19.852	5.2958	0	0	0	0	0	0	0	7.456	48.614	143.25	286.57	471.14	795.4	1081.5	1500.5	1878.9	2420	2862.2	3570.8	4286.8	4957.2	5737.2	6505.4	7363.9	8291.7	9321.2	10288	10987	11882	13216	13556	14430	14754	15478	16480	16938	17460	17914	18110	18948	19167	19858	19943	20090	20229	20217	20397	20484
4.3018	2.7597	1.6846	0	0	0	0	0	2.2477	30.097	61.57	147.04	295.66	481.95	750.74	1088.3	1510.7	1952.6	2466.5	3049.2	3701.7	4319	5015.8	5567.5	6363	7094.1	7770.6	8277.9	9549.1	9909.4	10774	11792	12702	13387	13796	14889	15270	15899	16651	16849	17326	17799	18040	18325	18416	18330	19003	18990	19329	19023
0	0	0	0	0	7.3076	43.72	100.38	227.15	398.83	643.87	979.43	1321	1796.9	2195	2770.8	3499.6	4174.1	4905.2	5809	6786.8	7339.5	8112.4	8845.6	9637.7	10301	10987	11600	12922	12952	13546	13893	14835	15074	15356	16421	16593	16945	18043	17970	18220	18317	18300	17758	18137	18258	18215	18308	18633	18706
125.47	0	0	0	0	0	0	0	34.341	137.57	261.64	446.89	707.02	1048.6	1404.5	1777.7	2229.9	2857.5	3302.2	4027.7	4741.1	5395.9	5885	6346.9	7206	7789.2	8671.5	8921.1	9413	10151	10849	11765	12971	13441	13938	14783	15563	15994	16924	16863	17765	18074	18407	18948	19406	19463	19483	19722	20052	19664
0	9.4645	0	10.425	0	0	4.9032	3.6552	7.4979	14.662	84.023	167.1	248.48	407.9	505.44	624.74	832.1	1039	1240.5	1407.1	1579.5	1772.3	2019	2282.3	2567.6	2903.5	3331.5	3666	4084.8	4322.3	4638.1	4896	5057.4	5311.3	5447.5	5830.2	6296.1	6808.2	7163.3	7243.9	7512.8	7725.1	7926.9	8594	8464.8	8669.3	8810.3	8882.2	9037.1	9148.1
7.9278	13.889	0	3.9065	7.3367	0	0	16.858	75.93	170.47	335.61	566.99	857.14	1177.6	1850.2	2488	3150.5	3856.8	4507.9	5330.3	6346.8	7100.8	8053.5	8668.3	9574.9	10394	11260	12129	12648	13501	14718	15491	16139	16577	17506	17911	18462	19743	20018	20205	20683	21112	21214	21783	21695	21408	21632	21852	21936	22126
2.9638	0	0	0	5.3047	7.2744	6.2521	13.038	31.253	72.613	159.41	297.86	488.49	721.12	1003.8	1436.8	1863.6	2275.8	2711.7	3249.6	3778	4288.3	4591	5234.1	5627.8	6131.6	6665.1	7074.7	7674.8	7478	7957.4	8310.7	9079.3	9507.2	10177	10587	10835	11005	11627	11763	12381	12820	12974	12952	13169	13316	13016	13423	13737	13942
0	0.18761	0	0	0	9.0905	0.32953	11.52	10.622	39.246	91.426	150.79	227.38	365.55	485.17	691.06	730.84	1098.1	1383.2	1631.8	1919	2164.7	2429.2	2671.7	3027.4	3511.9	3790.3	4234.8	4566.6	4982.9	6118.6	5578.2	5789.6	6093.8	6458.2	6656.6	6768.8	7198.6	7640.1	7592.2	7248.8	7469.6	7357	7474.3	7576.3	7722.4	7797.1	7899.9	7940.8	7976.2
18.704	17.019	1.7004	0	0	0	0	33.885	67.066	163.84	274.91	488.87	699.27	916.08	1236.1	1501.7	1888.7	2265.3	2631.4	3057.9	3653.6	4253.5	4786.5	5326.9	5882	6311.5	6962.1	7236.3	8491.9	9432.9	9154.9	9282.5	9806.2	10422	10768	11374	11749	11951	12313	12838	12965	13436	13475	13689	13965	13921	14353	14253	14632	14247
31.63	5.4737	0	0	0	0	0	44.201	130.58	250.25	465.9	766.18	1068.1	1401.5	1792	2154.5	2560.8	3078.1	3445.6	4146.2	4560.3	4159.3	4277.1	5028.5	5658.6	6021.4	5654	7427.7	6910.7	6754.2	7205	7676.5	9622	9770.8	10318	10543	10944	11251	11383	11636	11919	12471	12853	12640	12713	12949	13046	12970	13066	12890
8.2424	3.7204	0	0	0	0	10.536	8.5088	7.0625	12.81	48.929	138.42	255.81	437.21	627.5	926.75	1242.2	1800.5	2080.1	2446.5	3282.3	3828.7	4460.6	5012.2	5587.6	6118.1	6547.4	7258.8	7416.4	8097.6	8816.4	8861.9	9567.2	10060	10406	10448	11127	11562	11867	11703	11980	12337	12415	12605	13197	13070	12969	13347	13388	13262
7.1141	9.5874	6.5937	0	0	0	0	3.0157	52.064	141.41	291.22	482.95	789.93	1139.4	1580.8	2011.7	2580.2	3197.6	3861.8	4475.3	4877.5	5647.4	6348	7078.5	7692.7	8164.3	8903.6	9557.4	9887.7	10191	11134	11639	12188	12893	13155	14003	14252	14518	14832	15128	15793	16453	16133	16623	17318	16984	17427	17726	17528	17863
32.7	0	0	0	0	0	0	74.198	260.83	582.68	1016.2	1565.5	2151.4	2945.5	3832.2	5192.5	5887.2	7453.5	8425.2	9679.5	11132	11671	13127	13569	14639	15195	15844	16860	17478	19304	19519	18218	20472	20784	20608	21761	22385	25726	23945	24347	24722	27782	25156	27690	26145	29184	27182	27087	27115	26914
27.399	3.3139	0	0	0	0	0	30.506	72.98	162.83	357.67	600.55	832.26	1139.7	1544.9	1968.8	2445.2	2950.7	3410.6	3982	4624.8	5260.1	5721.5	6590.2	7305.2	7845.4	8497.8	8834.2	9318.7	9902.9	9966.6	10953	11573	12409	12653	13081	13759	14206	14560	15150	15607	16269	16453	16790	16652	17250	17314	15905	17256	14381
1.7456	6.0638	0	0	0	2.2003	3.3601	13.564	51.376	113.78	231.88	386.92	602.57	978.71	1264.4	1635.5	2015.3	2485.3	2768	3498.8	3934.2	4468	4920.3	5514.5	6120	6526	6855.2	7808.9	8161.6	8443.5	9259	9590.7	9468.5	10026	10704	10782	11210	11483	11814	11927	12117	12586	12632	12905	12876	12933	12462	12881	12470	13061
0	0.58013	0	0	7.6122	9.3965	1.1452	42.813	75.397	160.63	278.91	418.7	583.26	876.39	1181.7	1499.3	1913.5	2372.2	2707.1	3284.4	3759.9	4061.2	4338.9	4989.4	5524.8	5996.2	6438.8	6724.4	7225	8034.1	8412.6	8946.4	9514.1	9913.1	10282	10826	11047	11278	12230	12441	12785	13038	13133	13344	13716	11914	13960	13910	14178	14345
10.628	0	13.141	0	0	0.65022	0	7.6991	63.408	145.65	291	439	711.13	1050.8	1334.2	1722	2445.6	2551.9	3025.7	3513.2	4214.2	4625.9	5151	5855.8	6336.1	6878.6	7450.9	7872.9	8541.6	9585.9	9673.2	10117	10279	11119	11404	11930	12338	12577	13008	13555	13993	14480	14683	14773	15166	15619	15620	16058	16073	16084
0	10.851	18.06	0	0	1.2756	0	9.6951	27.751	77.004	162.77	333.75	531.14	789.68	1074.7	1456.7	1894.4	2376.4	2991.7	3563.2	4269.8	4872.9	5652.9	6343.1	7015.9	8033.7	8625.1	9674.3	10202	10979	11843	12358	13151	14007	14392	14753	15144	15652	16199	16752	17203	17318	17651	17999	18119	18343	18711	18880	18547	19008
0	9.3952	2.8439	0	0	0	0	1.868	42.504	100.84	185.47	324.97	505.31	704.78	984.28	1348.6	1715.3	2074.5	2591.3	3116.2	3600.4	4112.8	4753.7	5241.1	5683.8	6295.6	6985.7	7296.8	7743.5	8395.4	8867.1	9514.8	10183	10480	11220	11423	11961	12538	13255	13556	14005	14469	14823	15384	15455	15598	15674	15381	15731	15670
13.683	5.9846	0	0	0	0	0.69156	25.303	99.671	213.85	336.51	543.29	841.33	1099.2	1426.6	1788.9	2278.1	2785.5	3251.1	3778.4	4302.2	5057.9	5616.3	5998	6961.1	6996.5	7786.5	7967.4	8909.1	9371.9	11385	12045	12246	12514	13214	13545	13038	13037	13306	13973	14754	14674	15154	15661	15224	15362	15425	15131	15850	16208
16.765	8.3984	0	0	0	0	3.7309	42.641	88.936	204.69	307.61	481.51	687.66	768.82	1228.3	1517.7	1824.5	2172.6	2415.7	2664	3083.2	3254.3	3584.1	4572.1	4842.5	5173.6	5855.5	6240.4	6890.9	7272.5	7785.6	8233.6	8574.3	9023.1	9340.3	9721	10109	10347	10717	10943	11224	11643	11722	12008	12002	12554	12360	12895	12916	13037
8.5815	0	2.4714	5.6976	0	0.53208	0	0	0	6.1366	70.778	140.54	254.09	424.25	582.85	788.12	992.36	1247.9	1413.4	1643	1882	2205.3	2539.1	2764.3	3182.2	3953.1	3846.8	4202.3	4813.4	5315.6	5082.8	5300	5548.3	5545.6	5913.3	6169.9	6744.9	6775.7	7049.3	7700.5	7610	8187.5	8218.1	8414	8698	8061.4	8365.9	8685.7	8950.4	9198.3
7.3808	7.5954	0	6.3101	2.5281	0	0	4.152	44.025	126.6	288.86	522.33	769.52	1066.6	1449.9	1903.8	2428.7	2993.3	3575.4	4170.5	4853.7	5510.6	5967.8	6456.4	7066.6	7637.4	8699.8	9128.3	9780.3	10484	10980	11574	12020	12962	13274	13914	14522	15084	15252	15624	15765	16376	16831	17019	17018	17137	16892	17022	17436	16810
10.135	16.21	2.2053	0	0	0	0	50.554	125.16	270.94	487.2	734.81	1067.8	1408.5	1751.5	2357	2860.4	3457.7	4071.2	4655.5	5237.4	5900.8	6752.8	7314.6	8201	8812.5	9424.7	10034	10765	10919	12272	12587	13310	13677	14398	15167	15272	16077	16109	16285	16468	16849	16749	17323	17329	17470	17617	18158	18365	18134
0	0	0	3.105	4.8483	3.2056	0.67709	9.1793	19.805	66.898	156.42	301.35	483.72	745.88	1032.9	1374.3	1684	2186	2648.4	2990.5	3542.1	4007.2	4516.4	5099.4	5491.8	5822.5	6547	7083.4	7473.9	8236.1	8831	9324.5	9515	9873.3	10427	10938	11296	11595	12831	13194	13890	13755	13926	13875	13773	13403	13492	13554	13496	13512
0	0	0	0	10.095	19.824	29.882	49.174	101.64	190.95	339.78	519.15	762.03	1058	1366.4	1754	2165.7	2721.9	3429.9	4033.1	4478.2	5094	5821.6	6385.1	6895.2	7551.5	7893.1	8534.8	9226.5	9746.4	10374	11032	11545	12100	10382	10715	10933	11237	11411	11628	11682	11838	11895	12075	12053	12352	12518	12633	12717	12764
12.764	3.2084	0	5.6039	0	0	0	0	31.371	107.58	233.54	418.32	678.14	965.74	1394.2	1843.9	2296.8	2595.9	3338.2	4513.9	5270.3	6161.5	7111.7	8342.7	9324.8	10410	11440	10300	11458	11699	12748	13126	13945	14286	14863	15699	15758	16101	16692	16467	16723	17260	17183	16938	17878	18699	18805	18699	19097	19545
37.317	15.29	3.0781	4.8038	0	0	0	0	0	0	0	54.124	158.93	266.35	513.07	734.52	1020.5	1356.8	1674.8	2105.1	2432.2	2868.5	3269.9	3828.8	4399.4	4718.1	5152.4	5201.9	5874.9	6361.4	7118.8	7850.7	8145.1	8711.4	8862.7	9593.3	10284	11043	11325	11407	12187	12059	12818	13313	13020	13272	12923	13142	13985	13976
31.408	9.2831	0	0	0	0	0	14.871	86.211	190.5	314.85	555.68	881.32	1329.4	1786.9	2208.3	2825.3	3517.5	3937.6	4184.3	5002	6068.8	6662.7	7352.9	8209	9167.4	9778.1	10810	11378	12684	13616	15143	16077	16930	17830	18532	20287	21097	22181	22478	23237	23815	24395	24495	25359	25707	25588	25724	25832	25840
0	0	0	0	38.405	128.81	231.37	342.81	493.37	669.8	898.68	1282.7	1840.4	2321.2	2969.4	3791.9	4899.7	5967.1	7050.1	8561.2	8546.4	10710	11870	13123	14175	15697	17317	17821	19508	20119	21625	22737	23570	24486	25440	26503	26402	27714	27752	28284	28168	28627	28669	28660	28124	29059	28627	28423	28310	27837
0	0	0	0	1.6602	0	15.323	60.385	136.52	238.28	372.26	580.56	833.5	1130	1419.6	1833	2206.9	2563.7	3031.7	3424	3973.8	4415.3	4906.3	5454.5	6005.4	6440.7	6712.1	7365.6	7853.6	8398	8831.2	9194.2	9473.3	10086	10478	10548	11123	11511	11998	12395	12956	13534	13457	13668	13936	14506	14578	14959	15013	15134
0	12.357	2.4834	2.5633	28.324	0	0	0	14.829	81.206	172.11	343.22	575.59	811.67	1085.3	1510.3	1938.4	2495.2	2964.6	4109.6	3954.7	4561.4	5246.6	5668	6219.9	6663.5	7214.7	7995.1	8505.8	8980.5	9421	9946.3	10317	10874	11398	11590	12151	12387	12612	12466	13025	13166	13318	13645	13924	13816	13962	13994	13838	13533
16.461	13.673	0	0	0	0	10.103	53.866	159.53	299.52	494.54	737.82	1018.9	1369.4	1672.5	2119.1	2602.9	3250	3159.2	3844.9	4471.1	4987.3	5310.8	5973.8	6151.6	6731	7416.6	7670.5	8256.5	9032.3	8976.8	9700.2	9430.4	10117	10479	10863	11364	11967	12322	12632	13126	13358	13626	13770	13804	14559	14543	14110	14494	14706
0.82625	7.9845	0.85743	0	0	0.80862	0	0	4.4399	0	0	0	11.335	46.64	84.307	143.59	211.86	321.75	411.74	474.27	614.66	728.37	948.79	1209	1470.8	1769.7	2210.4	2537.6	2739.7	2988.4	3359.2	3406.9	3747.1	3926.3	4427.5	4601.5	4978.9	5176.1	5601.6	5648.4	5980.1	6374.5	6377.5	6566	6808.5	6726.8	6886.6	7142.5	7056.8	7429.7
0	3.9228	0	0.3017	0	11.138	4.4613	9.9234	24.797	87.205	211.64	356.17	560.48	805.85	1132.2	1491.4	1892.5	2357.5	2705.1	3278.7	3762.9	4124.4	4586	5160.7	5687.1	6061.9	6511.8	6992.3	7511.8	7778.9	8425	8704.1	9220.6	9804.2	10056	10374	10769	11240	11297	11823	11981	12338	12709	12881	13134	13178	13249	13471	13460	13517
0	0	0	0	0	15.741	17.704	51.22	101.15	172.68	327.61	461.82	663.49	944.73	1207.3	1664.4	2002.8	2392.5	2901	3461.3	3846.1	4264.9	4881.8	5185.4	5690.8	5956	6986.9	7453.3	7789.2	8018.8	8682.1	9358.5	9813.1	9934.5	10112	10357	10749	10852	10654	10986	10776	11006	11256	11445	11162	11781	12213	12499	12681	12775
0	0	4.4668	1.8363	0.96401	0	0.10996	1.5911	51.199	112.99	232.79	375.83	573.39	793.59	1012.6	1344.3	1695.6	1971.4	2305	2861.6	3109.7	3358.1	3231.3	3442.8	3727.6	4185.8	4791.9	6060.7	5500.5	5836.8	6237.2	6865	8261.1	8102.1	8162.7	8630.4	8977.8	8820	8872.5	9001.9	8978.1	9273.6	8978.8	8676.7	8362.2	8824.8	9276.4	9598.5	9925.7	9555.9
0	0	0	7.6482	11.947	14.912	28.013	69.581	145.03	238.86	344.02	505.9	610.26	795.58	1070.9	1478.6	1945	2354.9	2960.2	3590.2	4284.7	5015.4	5853.4	6871.2	7882.1	8986.6	10351	11450	13132	13994	15008	16038	16990	17510	18865	19544	20499	21037	21290	21994	21942	22584	22783	22794	22791	22979	23242	23317	23439	23146
0	0	4.7451	9.0264	3.4307	1.0495	0	0	20.444	11.601	61.742	139.43	226.4	410.78	534.37	837.63	1131.5	1515.9	1916	2341.9	2751.2	3164.3	3824.9	4235.2	4744.9	5429.2	6353	7015.2	7640.2	8229.3	9112.2	10053	10658	10962	11500	11848	12514	12660	12638	13465	13156	13816	13866	14260	14240	14793	15274	15643	15693	15807
0	0	0	0	15.518	7.8296	10.722	68.9	123.58	300.83	491.73	812.63	1116.8	1618	2171.6	2697.6	3420.7	4038.4	4445.7	5158.8	5277	5904.6	6614.6	7103.9	7676.3	8300.4	8788.9	9598.7	9966.2	10430	10632	11117	11527	11424	11842	12051	12556	12847	13081	13468	13403	13516	13247	13408	13825	14058	14090	13947	15644	15014
20.142	0	0	0	0	7.2274	17.49	65.204	139.06	166.31	329.01	560.74	892.81	1357.3	1843.3	2310.1	2925.6	3318.5	4520.4	4625.3	5340.6	6038.6	7112.6	7810	8845.3	9125	10357	11056	11630	12248	12999	13802	14182	14780	14951	15557	16604	14399	14789	15289	16158	15987	15727	16696	17108	16852	19576	19839	20497	20190
0	0	0	0	0	2.8219	16.218	162.17	386.74	662.1	1126.2	1689	2267.1	3039.4	3961.4	4977	6218.9	7315.2	8273.5	9289.3	10484	11524	12774	13838	14733	15733	17124	18248	19166	19485	20426	21552	21767	21864	22664	22664	23294	23556	23596	23867	23426	24116	24113	24280	24275	24585	25089	25457	25466	24871
0	0	0	0	0	9.8489	28.655	87.544	186.58	331.94	558.97	826.17	1188.4	1567.7	2044.8	2613	2995.1	3808.9	4418.5	4838.8	5632.3	6366.6	7160.6	9913.8	8614.6	9510.4	10328	13230	12359	12769	16675	14761	15469	16303	17473	17711	18053	18105	18663	19038	19046	19790	20099	20596	20161	20342	20847	20392	21307	21895
0	0	0	31.159	55.159	26.564	32.515	83.809	134.66	235.94	330.38	483.09	709.81	948.76	1214.9	1477.9	1874.1	2182	2504.9	2889.6	3323	3694.3	4093.7	4503.3	4798.9	5249.9	5561.3	5837	6184.4	6471.6	6648.8	7132.4	7343.3	7616.6	7866.5	8081.2	8289.5	8460.6	8583.4	8832.6	9266.5	9253.3	9289	9503.8	9767.4	10004	10090	10486	10363	10378
2.5929	0.14471	0	0	0.66862	2.877	9.7565	2.2852	30.704	69.972	197.79	323.19	524.13	877.03	1247.4	1651	2158.5	2641.5	3181.3	3803.8	4498.1	4972.6	5751.6	6353	6990	8255.6	8597.9	9508.6	10357	11746	12616	13522	14537	15040	16217	16647	17737	18558	19203	20175	20548	21128	21845	22329	22375	22985	23424	23807	23536	23426
0	0	0	0	0	10.468	47.247	140.71	237.65	407.65	555.72	790.15	1109	1481.2	1889.1	2272.8	2722.4	3204.3	3787.1	4151.7	4663.5	5010.5	5646.1	6209.1	6426.5	7147.5	7640	8253.7	8650.7	9271	9429.1	10380	10621	11365	11692	11904	12413	13132	13843	14138	14150	14873	14685	14830	15061	14548	15426	16160	15720	15864
22.906	9.9369	0	0	0	0	6.0084	42.257	100.05	225.34	388.77	622.86	915.84	1270.5	1725.2	2255.4	2777.3	3354.3	4041.2	4641.6	5518.1	6105.4	7247.3	7929.1	8672.9	9913.2	10445	10411	11363	11546	12569	13149	13771	14482	15039	15698	15665	16788	17370	17040	17622	18088	18247	18990	19259	19468	19663	19358	19565	19723
0	1.8949	1.3874	0	0.30773	0	4.3561	49.709	146.6	242.48	614.75	782.05	1545.9	2076.5	2614.6	3296.3	3895.6	3731	4459.3	5169.7	5819	6347	7099.7	7608.5	8606.7	9227.8	10355	11063	11539	12140	13009	13922	14669	14902	15366	15785	16471	16852	16917	17462	17308	17844	18093	18368	18417	20005	19550	19879	21603	21574
2.2513	7.4774	1.3857	0	0	0	0	0	0	44.997	89.274	198.82	360.04	506.11	803.96	986.52	1206	1505	1766.9	2085.6	2631.7	2896.3	3276.5	3678.2	4202.3	4303.6	4411.4	4836.1	5153.8	5648.9	5726.6	6055.5	6192.9	6562.7	6961.8	7003.3	7089.6	7707.5	7596.1	7850.6	8008.7	8200.1	7879.9	8306.8	8179.4	8271.1	8424.4	8665	8908.5	10691
0.67176	3.2212	0	2.0384	7.4813	0	0	33.673	106.07	238.02	446.6	696.29	1001.2	1370.9	1732.9	2277.6	2693.6	3154.8	3662.2	4290	4852.9	5386.3	6155.5	6781.5	7348.7	8386.1	9606.4	10430	11135	11459	12436	13734	14274	14576	15240	15976	16330	16830	16723	17192	17187	17921	17664	17927	17921	18339	18788	19139	19233	18914
0	0	0	0	0	16.274	74.949	192.97	376.82	678.95	1041.9	1450.6	1867.2	2419.6	3083.9	3658.9	4424.1	5041.2	5840	6598.6	7479.5	8059.5	8677.5	9213.4	9829.7	10496	11243	12077	13500	13326	14157	15138	15916	16369	16416	17337	17585	17963	18303	18271	19050	19109	19628	19570	19378	19686	19838	19578	20193	20112
6.7612	0.068404	0	10.135	0	0.86642	0	0	10.34	11.467	51.216	165.65	346.77	591.43	931.42	1285.5	1787.5	2190.3	2749.3	3408.2	3685.1	4390.9	4658.6	5393.3	6273.4	6791.1	7356.3	7663.1	8351	9001.3	9473.7	10368	11021	11247	11770	12086	12563	13425	14183	14083	14269	14653	14704	15304	15372	15514	15646	15608	16371	15998
0	0	0	0	0	22.736	74.608	185.2	382.61	622.83	993.79	1396.7	1842.3	2305.6	2875.9	3391.5	4215	4889.3	5690	6274.4	7180.1	7822.9	8682.5	9423.8	9988.5	10798	11881	12409	12706	12967	13895	14845	14957	15420	14715	15154	15674	15273	15209	16183	15919	16302	16118	16512	16361	16743	17119	17405	17613	17692
0	0	1.4352	4.452	3.9085	3.3323	6.8409	0	12.431	37.184	101.48	170.6	243.49	387.78	560.03	851.83	1116.2	1467.8	1949.8	2360.4	2871	3379.9	4085.9	4509.6	5194.4	5946.9	6930.8	7520.5	8074.4	8371.3	9279	10042	10518	10827	11276	11722	11991	12417	12450	12895	12922	13268	13223	13511	13710	14064	14687	15102	15212	14786
7.1834	10.398	0	4.0101	4.1506	0	0	23.409	59.266	122.33	229.69	358.47	522.74	704.85	878.81	1075.6	1324.2	1544.7	1829.7	2064.2	2412.9	2621.3	2945.9	3452.7	3848.7	4095.7	4649.8	4902.2	5370.1	5745.5	6141.1	6609	6974.8	7429.5	7834.7	8615.1	8659.1	9124.1	9590	9763.2	10493	10866	11024	11509	11590	12173	12075	12583	12343	12738
0	0	0	0	1.2269	0	30.448	66.872	209.65	354.88	586.6	885.78	1313.1	1849.6	2286.8	2863.7	3586.6	4333.2	5187	5956.1	7018.1	7865.2	8624.2	9625.8	10043	11263	11619	13146	14454	14618	15602	16713	17992	18896	19277	20631	20601	21559	22281	23375	22912	23852	26831	28396	28484	29371	29668	29464	30405	29196
0	2.1839	0	7.8137	0	0	12.799	63.995	209.68	411.38	710.51	1078.7	1574.2	2134.5	2884.2	3497.4	4314.4	5198.7	6001	6945.6	7915.2	8947.2	9658.8	10949	11714	12749	13539	14415	15157	16041	16773	17391	18031	18970	19183	20166	20770	21124	22005	22521	23193	23473	23716	24491	24396	25161	24874	25005	25517	25355
0.097099	0	0	2.3127	0	4.7128	0	4.2998	2.5028	36.016	93.878	196.65	329.55	500.41	724.16	969.61	1294.7	1666.3	1972.4	2326.6	2293.3	2809.7	3143.1	3682.8	3383.7	4327	4420.1	4716	5272.4	5416.1	5770.7	6543.9	6501.1	7113	7305.5	7290.2	7290.6	7842.9	8065.6	8201.2	8452.7	8527.5	9253.6	9273.9	9047.1	9094.4	9062.2	9315.2	9179.9	8917.9
14.433	11.236	0	0	0	0	4.336	0	0.57768	39.646	107.5	213.96	362.78	560.65	835	1063	1615.2	2009	2480.7	3072.1	3547.3	4061.8	4727.5	5284.7	5942.5	6435.3	7077.4	7686.6	8240	8748.4	9163.7	9654.8	10428	10925	11648	12039	10931	11234	11933	12330	12789	13057	13504	13823	13681	13907	14317	14501	14873	14625
20.28	6.3535	0	0	0	0	1.1077	31.508	97.173	207.77	406.09	629.87	974.92	1364.5	1954.3	2458.3	2881.7	3654.4	4416.1	5214.7	5839.5	6433	8484.3	9475.5	10619	11286	12588	13064	12948	14106	15200	15954	16950	17712	18350	18632	19578	20781	21180	22181	23074	23519	25410	24981	22602	23404	23426	23800	23653	24002
2.3547	0	0	0	0	0	29.337	58.69	159.81	315.26	513.4	759.89	1083.8	1465.4	1854.6	2341.1	2850.5	3403.7	4179.3	4609.1	5170.8	5705.2	6473.7	7000.9	7688.4	8135.1	8728.8	9166.2	9216.3	9580.3	10036	10510	10765	11244	11687	12160	12454	12737	12841	13101	13183	13143	13410	13500	13788	13898	13889	14155	14105	14146
0	11.856	3.0954	0	0	0	1.1432	20.186	77.33	164.3	330.17	615.26	927.02	1145.8	1558.6	1954.6	2387.1	2866.3	3274.3	3876.1	5136.7	5709	5399.1	6061.8	6446.4	8061.2	7744.7	8269.6	8676.1	9200.4	9650.5	10218	10759	11117	11370	12075	12464	13108	13457	13830	13873	14206	14150	14639	14765	14512	15157	15452	15338	15561
7.1517	5.6219	0	2.4931	0	2.086	0	0	0	0	29.709	96.426	209.05	318.05	524.48	725.16	989.49	1291.5	1599.4	1881	2205.6	2528.7	2880.7	3219.6	3490.8	3814.5	4217	4459.4	4846.4	5120.1	5351.7	5630.4	5846	6052.7	6111.3	6204.6	6293.2	6481.6	6737.8	6903.1	7282	7637	8069.3	8359.3	8722.1	8954.7	9050.3	9224.8	8961.9	8985.3
6.3574	0	4.6165	0	0	5.1282	4.9758	41.479	136.35	226.1	401.53	609.26	915.93	1343	1847.2	2301.1	2857.7	3516.6	3885.3	4473.9	4949.9	5535.9	6319.5	7039.9	7460.3	7650.3	8794.2	9003.4	9809.7	10302	10579	11133	11493	12533	13291	13446	13777	13781	13540	14149	14141	14591	14638	14792	15069	14783	15536	15416	15501	15325
15.517	5.7751	5.7347	1.4405	0	0	0	5.2679	35.404	76.455	161.69	281.05	433.18	636.51	880.21	1193.9	1521.4	1934.8	2387.6	2861.1	3397.6	3895.9	4457.2	4994.5	5629.6	6212.8	6822.5	7486.2	8081.9	8840.7	9140.4	9993.1	10613	11357	11748	12037	12810	13096	13819	14841	15173	15465	15530	15781	16336	16397	16775	16801	16990	17180
11.805	6.2095	0	0	2.7582	0	4.2034	45.14	131.69	252.33	386.98	675.03	945.31	1333.6	1604.3	2068.9	2453.8	3098.1	3477.1	4080.4	4577.1	5193.7	5612.5	6186.3	6646.5	7016.6	7704.7	8310.2	8865.5	9346.5	9804.6	10189	10791	11438	11904	12410	13044	13697	14337	14384	14574	15202	15246	15964	15785	16177	16236	16172	16050	15884
2.0953	3.8246	5.8374	0	0	2.0986	0	3.4773	29.4	93.837	199.58	361.34	584.52	856.56	1209.6	1602.4	2037.8	2449.7	2800.5	3412.8	3844.7	4226.8	4613.8	5178.6	5615.1	6124.4	6472.1	6932.1	7467.5	7531.3	7845.8	8352.1	8760.1	9163	9342.9	9704.3	9905	10247	10516	10652	10929	11092	11237	11537	11602	11692	11910	12054	11886	11928
0	0	0	2.2595	1.6043	1.6867	20.135	110.42	260.27	508.21	769.36	1193.6	1606.9	2166.9	2801	3415.5	3957.6	4819.9	5483.4	6195.9	6865.8	7737.3	8446.1	9092.9	9951.4	10385	11480	12239	12644	13546	13700	14470	14762	15237	15790	15816	16637	16905	17365	17285	17420	17813	18477	18448	18868	18444	18078	18892	18002	16235
0	0	0	0	0	26.477	55.444	71.899	157.95	256.29	498.78	691.04	984.01	1365.2	1506	1947.3	2486	2800.9	3478.6	3979.9	4524.9	5145.2	5626.9	6180.8	6858.5	7327.7	7625.7	8406.1	8642.3	9180.4	9888.3	10121	10559	10968	11365	11458	11838	12073	12397	12904	13012	13165	13512	13726	14047	14457	13809	14019	13789	14011
6.2392	0	0	0	2.456	0	10.424	14.421	45.729	111.15	187.05	324.71	452.4	578.82	822.14	1092.4	1350.5	1662.4	2021.4	2365.4	2789.1	3152.4	3512.2	4034.4	4499.2	4901.9	5389.6	5893	6422.9	6783.4	7364.7	7776.9	8314.7	8813.4	9032.6	9444	9502.3	10078	10205	10723	10804	11015	11174	11151	11430	11770	11799	11657	12013	12058
16.238	0	4.6129	0	0	0	1.6085	7.0382	22.052	42.854	76.727	116.68	206.2	327.71	448.43	675.78	929.78	1184.7	1463.2	1764.6	2126.3	2524.6	3017.1	3368.7	3907.8	4113.3	4769.2	5250.4	5114.7	5775	6449.1	7186.4	7678.8	8263.7	8723.7	9205.2	9635	10073	10893	10775	11191	11306	11646	12117	12278	12645	12560	12624	12726	12543
0.75827	0	0	0	6.9945	4.6385	7.0176	35.1	62.445	141.71	273.91	513.17	757.16	1111.5	1598.1	1942.2	2665.9	3220.8	3938.9	4561.4	5648.4	5929.8	6316.1	7481.5	8155.1	8688.2	9323	10248	10137	10687	11216	11852	12108	13075	13659	13787	14149	14425	14577	14987	15527	15761	16139	16313	16717	16973	16858	17027	16770	16805
0	0	0	0	1.2215	10.787	25.429	63.73	160.27	319.68	493.88	739.08	1093.3	1530.7	2061.8	2595.3	3190.3	3817.7	4335.6	4968	5613.9	6249.2	6562.1	7061.2	7209.1	7894.2	8424.2	8943.4	9467.1	9792.5	10211	10523	11102	11091	11605	12004	12274	12529	12562	13021	13195	13480	13393	13563	13769	14054	14110	13850	14179	14203
22.261	0	0	0	0	0	17.428	79.964	237.92	432.69	657.23	954.96	1369	1781.1	2465.2	2901.3	3525.7	4154.4	4642.1	5508.8	6017.4	6710.7	7205.2	7897.1	8517.8	9056.5	9686.2	10185	10731	11313	12167	12926	13518	14004	14549	14881	15594	16019	16542	16895	17093	17583	17937	18507	18893	19431	19557	19710	20192	20264
28.045	12.868	6.5082	0	0	0	0	15.625	65.791	136.16	249.62	409.48	538.39	811.61	1175.7	1581.2	2170.9	2679.2	3296.7	4045	4599.6	5461.7	5493.3	6227.9	7119.5	7652.1	8253.7	8655.6	9031.7	9869.2	11070	11148	12141	11687	12035	12655	14638	16958	17065	18420	18428	18649	19589	20219	20768	20964	20922	21368	21573	21485
18.761	3.8227	0	0	0	0	0	3.5339	33.388	123.02	220.39	366.03	540.3	788.53	1042.8	1386.3	1781	2078.2	2493	2901.7	3323.2	3834.2	4477.5	5096.8	5712.6	6294.8	6988.3	7382.1	8033.2	8573.1	9353.7	9795.5	10348	10898	11338	11695	12254	12793	13254	13792	13688	14694	15073	15765	15923	16096	15751	16196	16366	16617
0	7.21	6.0203	0	0	0.97236	7.5547	34.772	127.84	254.96	390.21	620.07	868.99	1118.4	1451.8	1736.4	2161	2615.8	3020.8	3429.4	3889.7	4251.8	4881.4	5616.9	5817.4	6536.4	6860.2	7412.6	7716.2	7611.9	8300.2	8598.8	9011.5	9476.8	9772.6	10975	11127	11676	10422	12513	12597	12867	13213	13513	13754	13851	14164	14332	14364	14392
0	0	2.4923	0	3.2708	0	0	25.306	98.397	167.97	307.36	560.95	715.72	1027	1316.3	1681.9	1969.7	2288.9	2688.7	3082.2	3366.4	3732.6	4138.5	4520.3	4869.9	5408.1	6151	6509.9	7207.3	7346.6	8092.9	9091	9570.6	9663.5	9878.7	10592	10935	11264	11062	11708	11736	12365	11982	12434	12440	12622	13456	13711	13813	13488
38.161	12.86	0	0	0	0	0	14.283	26.474	97.025	249.39	401.38	636.62	917.54	1274	1697.3	2146	2626.7	3238.1	3888.1	4491.2	5330.1	5999.1	6675.9	7442.9	8225.1	8609.3	9174.4	10139	10608	11934	12568	12848	13594	13846	14439	14371	15014	15225	15984	16342	16756	16634	17069	16927	17152	17077	16920	17179	17145
0	0	0	0.82333	0.025688	2.422	14.771	43.861	135.32	305.72	533.31	799.15	1200.9	1732.2	2136.8	2959	3177	3923.3	4756.3	5434.3	6299.3	7158.6	7501.8	8283.2	8811.3	9351.9	10588	10944	11705	12229	13141	13644	14666	14883	15500	15980	16610	17389	18043	18362	18623	19050	19644	20586	20959	21468	21406	21478	21491	21527
13.419	4.4874	0	0	0	0	9.5577	44.989	148.65	305.72	526.08	837.08	1203.2	1617.7	2020.6	2489.9	2981.2	3476.1	3963.1	4609.1	5233.1	5612.1	5840.8	6381.2	6784.6	7441.5	7924.2	8327.3	8690.8	8994.9	9324.4	9671.7	10264	10565	10869	11388	11713	11925	12325	12280	12742	12936	13066	13596	13823	13811	14055	14160	14056	14273
0	0	0	1.8392	0	7.0141	39.391	127.36	265.99	466.41	723.09	1043	1385.4	1830.2	2370.3	2910.1	3430	4193	4831.8	5411.5	5998.4	6643.6	7193.2	7981.2	8646.3	9102.9	9689.7	10034	10886	11129	11812	12331	12877	13348	14038	14518	14769	15411	15746	16157	16530	17231	17315	18157	18046	18487	18929	18753	18800	18420
18.973	11.914	0	1.0646	0	0	0	36.384	116.02	237.18	452.83	698.44	1030.7	1446.4	1883.9	2472.9	2957.1	3574.8	4269.4	4927.3	5739.3	6330.4	7108	7635.5	8467.7	9636.1	10627	11169	12124	12408	12966	13929	14752	15430	15310	15885	16845	17755	17959	18251	18856	19727	20748	21256	21569	22173	22083	21713	22463	22918
31.94	10.162	2.491	0	0	0	0	3.7563	57.156	166.55	323	579.33	949.93	1387.9	1874.1	2473.2	3216.2	3977.4	4601.7	5597.6	6253.1	7190.3	7892.4	8842.1	9211.6	10232	11160	11242	12123	13116	13836	16574	17271	18101	18965	19458	18328	19193	19201	19992	20234	20464	20723	21567	21777	22007	22146	22227	22325	22409
0	0	0	1.086	12.186	22.232	15.03	25.217	182.75	260.58	436.78	682.94	958.49	1406.9	1748.8	2229.6	2794.6	3456.9	3946.8	4561.4	5467.1	6042.1	6596.2	7234.9	7771.3	8599.6	9371.7	9905.6	10065	10413	11420	11639	12003	13052	13083	14206	14488	15069	15395	15949	16669	16435	17123	17518	17917	17822	18585	18117	18404	18416
0	0	0	0	4.0696	1.286	9.7431	36.728	124.72	233.84	409.4	692.11	1007.3	1377.7	1842.2	2265.5	2788.5	3292.3	3787.9	4531	4836.6	5324.5	5932.2	6355.6	6952.6	7445.4	8305.5	9045.9	9317.2	10209	11042	11968	12006	12303	12587	13286	13374	13557	13331	13517	13336	13537	13513	13638	13627	14206	15225	15017	15353	15081
18.429	0	0	1.0965	5.9135	0.65648	11.598	98.046	236.73	348.65	766.94	1037.4	1576	2016.2	2572.3	3217.6	3871.3	4447.2	5058.9	5922.1	6539.9	7138.6	8013.3	8690.8	9118.7	11258	10787	11310	12210	13228	13160	12002	14436	15267	15686	15712	15815	16104	16165	16727	16784	17413	17617	18043	17398	17832	18297	18159	18213	17444
0	0	0	0	11.128	14.771	27.888	73.361	202.42	333.93	622.09	926.61	1356.4	1770.5	1888.6	2415.3	2895.3	3346.3	3851.3	4332	4605.1	4787.1	5378.3	5799.1	6139.9	6575	7463.2	7931.9	8249.7	8532	9080.3	9794.6	10290	10653	10655	11356	11872	11891	11971	12365	12227	12141	12173	12222	12472	12620	13330	13603	14038	13447
0	0	1.5293	0	0	1.9744	11.522	49.697	135.41	242.53	403.74	626.62	868.28	1233.3	1575.5	1954.1	2333.1	2734.6	3204.3	3675.9	4204.6	4701.4	5251.3	5839.2	6334.8	6954.1	7379.7	8022.5	8338	8766.7	9439	9778.8	10392	10662	10786	11380	11438	12190	12644	12755	13010	13218	13462	13802	13818	13847	13987	14089	14017	14026
0.58621	3.4847	0	2.0879	0	1.7548	8.6671	25.54	60.867	117.51	284.54	412.03	639.67	941.07	1269	1608.1	2035.6	2568.6	2975.5	3393.9	3274.3	3451.2	4998.8	5217.3	5153.4	5635.2	6087.5	6254.3	6832.4	7258.2	7806.7	7996	8472.2	8857.4	9247.8	9575.2	10411	10618	11103	11513	11857	12218	12340	12736	12927	13077	13381	13554	13562	13872
6.2825	0	0	0	0	1.8647	20.276	38.372	90.531	212.12	395.93	592.44	927.2	1286.2	1630	2211.3	2627.3	3267	3789.9	4643.5	5148.4	5872.4	6562.5	7167.9	7858.6	8629.6	9574	10829	11417	12122	12874	12823	12922	14242	14299	15539	16447	17381	18336	19108	19563	19585	20127	20365	20831	20962	21019	21109	20894	21284
0.44438	3.7872	0	0	5.437	1.1036	0	36.98	73.46	161.36	305.12	503.75	767.73	1072.7	1460.4	1846.1	2308.2	2848.2	3439.6	4022.9	4574.5	5271.3	5970.2	6357.8	7030	7649.1	8230.1	8865.5	9155.9	9684.1	9968.3	10434	11346	11407	11839	11670	12354	12588	12896	12867	12961	13401	13769	13921	14014	14028	14336	14477	14504	14498
10.983	11.454	0	0	0	0	0	0	0	45.007	92.224	204.39	358.31	566.03	841.55	1132.5	1445.6	1786.5	2141.1	2520.1	2996.7	3460.9	4004.9	4313.6	4746.5	5178.2	5928.1	5847.8	6213.3	6712.7	6751.1	7119.7	7758.6	8245.4	8490.5	8672.4	8942.9	9081.2	9267.8	9799.5	9915.9	10304	10645	10744	10805	11135	11393	11418	11614	11496
0	0	0	0	7.3127	14.368	28.903	67.682	122.61	211.59	323.96	545.95	769.79	1088	1416.1	1793.7	2069.7	2695.8	3114.1	3684.3	4200.8	4800.2	5256.9	5774.2	6303.9	6664.2	7382.8	8040.8	8490	8808.4	9108.8	9450.9	9912.1	10446	10767	10799	11221	11315	11410	11731	11723	12247	12059	12416	12642	12904	12929	12830	13117	13008
1.4756	0	3.9632	0.31723	3.2583	1.6724	0	13.838	70.867	143.37	312.25	495.51	772.27	1101.6	1428.6	1949.6	2334.3	2797.9	3324.8	3877.9	4367.4	4577.5	5040.4	5621.5	6290.3	6675.1	7408.9	8252.7	8329.8	8756.7	8936.3	10115	10052	9516.9	9280.2	9630	9623.7	9957.9	9813.6	10290	10180	10620	10860	10993	11103	11935	12855	13409	13348	13253
0.029598	2.0371	0.078832	3.7102	0	3.2025	0	0	0	8.5427	16.127	39.31	111.29	225.02	413.27	665.74	928.48	1222.1	1816.3	2231.1	2981.4	3634.8	4405.8	5064	5852.8	6643.4	7398.1	8092.2	8445.5	9186.5	9899.7	10682	11365	12112	12735	13379	13876	14753	15344	15651	16172	16797	17285	17457	17618	17792	18050	18569	18573	18600
11.122	3.9049	2.9295	0	0	0.15163	0	0	0	33.343	77.525	162.77	300.65	487.54	697.08	950.54	1202.3	1523.8	1935	2418.4	2549.6	3099.1	3576.4	3963.3	4609.6	4841.3	5275.5	5463.4	6196.3	6824.5	7334.9	7615.6	8010.9	8287.5	8785.3	8927	9792.2	9761.2	10393	10553	10987	11203	11507	11792	12298	12148	12307	12269	12511	12809
16.235	0	0	0	0	0	8.7992	82.255	183.57	372.42	638.13	969.48	1417.5	1941.1	2558.3	3203.1	3876.7	4535.9	5501.8	6417.4	7380.8	8345.1	9107.3	10113	10598	11204	12137	12968	13699	14291	14718	15797	16354	17296	18160	18139	18810	19416	19643	20853	20738	20686	21020	21199	21692	22230	22581	22391	22257	22204
94.446	0	0	0	0	0	0	44.627	135.85	358.24	645.72	1007.8	1423.3	1948.8	2523.7	3063.6	3728	4465.2	5196.3	5971.3	6856.8	7551.3	8596.2	9532.8	10290	11102	11622	12451	13340	14111	14414	15226	15771	16333	16574	17385	17962	17906	18221	18230	18927	18887	19528	20128	20363	20696	20794	20938	20956	19975
0.83991	0.49664	4.1006	4.9405	0	4.0735	0	0.48243	37.102	116.12	206.54	388.56	622.08	928.9	1235.4	1675.2	2099.7	2585.3	3159.4	3673.7	3794	4402.8	5149.4	5579.8	6054.6	6044.5	7175.1	7412.4	7845.5	8404.5	8597	9698.5	10127	10400	10073	10823	11425	11442	11793	11808	12311	12446	13373	12851	12822	12840	13223	13116	13174	13172
3.5749	0.32746	0.039427	0	0	13.407	0	0	0	0	12.721	63.137	110.67	240	395.8	538.69	792.67	1047.5	1307.9	1525.5	1901.5	2139.6	2535.8	2889.5	3192.9	3757	4111.2	4538.8	4907.7	5366.3	5998.5	6014.8	6500.6	6659.7	7013.6	7396.4	7487	7990.2	8157.1	8573.9	8720.4	8874.6	9329.2	9258.8	9575.3	9306.9	9356	9083	8960.6	8926.7
1.5065	0.71914	0	0	0	3.7662	20.784	27.711	59.021	114.91	220.28	321.71	452.12	604.54	833.06	1048.1	1273.6	1579.5	1879.9	2231	2681.3	3017.1	3423.5	3958.1	4371.3	4652.4	5076.5	5360.6	5609	6245.1	6886.7	7796.3	8406.6	8784.3	9043.6	9528.6	9897.8	10067	10240	10475	10932	11321	11460	11627	11806	11928	11878	12043	11907	12216
14.933	9.2348	5.2977	1.5634	0	0	0	0.92981	44.363	111.82	253.26	465.41	743.61	1078	1511.2	1958.6	2500.4	3099.7	3800.8	4424.9	5301.7	5973.5	6717	7467.8	8161.9	8806.2	9611.7	10024	10820	11633	11955	12570	13273	14055	14605	15291	15598	16167	16761	17022	17512	17801	17830	18382	18078	18541	18833	18958	18900	19270
34.992	10.718	0	0	0	0	0	0	3.6716	48.462	128.98	242.82	438.63	688.51	1087.2	1532.7	2019.2	2490.1	3302.5	3812.2	4193.5	5174.3	5960.2	6791.9	7254	7981.6	9390.1	9991.2	10414	11208	11839	12627	13976	14646	14451	16744	16925	17590	17153	17834	18245	18145	18615	19241	19883	19467	20045	19530	19779	19875
32.209	13.988	3.6688	0	0	0	0	0	0	5.0992	33.212	78.564	130.64	182	255.89	415.87	550.88	799.34	994.91	1418.2	1772.7	2098.3	2433.1	2857.6	3310.7	3627.2	3997.2	4365.2	4782.2	5257.4	5533.6	6163.5	6487.2	6567.4	7157.6	7628.8	8156.5	8591.9	8678.1	8068	9268.5	9540.7	9777	9933.8	10045	9788.4	10220	10281	10463	10581
0	0	0	0	1.968	10.503	17.298	33.478	92.807	143.65	256.6	393.1	544.83	828.44	1091.7	1375.4	1729.6	2105.3	2790.1	3060.5	3473.3	3834.6	4184.4	4706.2	4883.8	5302.2	5575.3	6006.1	6340.4	6678.2	6592.7	6533.2	6949.2	6860.1	7125	7276.4	7578.8	8309.6	9013.5	8676.1	8582.8	8381.2	8628.8	8533.7	8515.1	8732	9044.6	9248.6	9330.1	9397.1
0	0	0	0.10043	0	4.313	12.454	69.04	183.53	368.9	617.62	905.18	1284.2	1769.9	2251.2	2775.5	3218.3	3875.9	4656.9	4970	5908.8	6532.3	7315.9	7941.5	8450.1	9152.3	9683.6	10554	11087	11750	12590	12812	13055	13925	14169	14475	14962	15560	15787	16368	16439	16584	16679	16981	16909	16876	17085	16889	16940	17074
1.8088	6.973	1.0754	5.0858	0	0.078305	0	0	0	0	21.448	103.41	151.11	295.61	479.16	788.76	1062.7	1496	2009	2483.2	3007.1	3756.1	4309	5037	5712.1	6322	7072.6	7863.4	8370.5	9143.3	10135	10679	11321	11968	12311	12929	13476	14239	14559	15484	15680	16178	16708	17014	17370	17526	17718	18091	17807	17875
0	3.4413	0.473	0	0	0.19452	16.916	42.456	101.64	171.96	274.13	392.44	536.73	739.65	936.61	1188.5	1366.6	1647.4	1863.4	2157.7	2420.8	2698.4	3044	3292.7	3645.8	3865.6	4239.3	4230.7	4842	4860.7	5385.3	5937.5	6207.8	6321.3	6387.7	6911.1	7246.2	7480	7624.8	7845.8	8234.9	8303.8	8872.9	8916.4	9228.7	9022.3	9371.2	9430.9	9657.7	9500.4
0	0	4.0794	0	5.2138	4.8969	0	26.422	70.66	150.68	245.56	437.16	656.44	1000.8	1416.2	1747.9	2193.6	2698.7	3417.3	3926.1	4599.7	5320.1	5944.7	6589.4	7251	7823.8	8239.1	8686.9	9966.9	10016	10792	11739	12217	12519	12972	13810	14255	14579	15069	15133	15586	15592	15977	15923	16379	16211	16443	16378	16774	16299
0	0	0	0	9.0277	7.6542	19.97	46.306	94.622	173.46	304.83	481.2	725.13	1049	1407.5	1819.1	2366.8	2979.8	3456.6	4194.2	4727.5	5492.5	6150.9	6892.7	7698.2	8556.2	9231.1	10092	10696	11508	11965	12372	11546	12000	12290	12341	12443	12665	12821	12799	12917	13334	13441	13637	13387	13493	13586	13398	13340	13466
7.9463	1.7929	0	0	0	2.398	13.681	60.605	110.87	221.06	411.15	601	837.04	1168.2	1476.7	1878.3	2341	2868.9	3441.3	3687.6	4295.9	4821	5506.6	5981.9	6643.8	7429.4	7693.3	8361.6	8584.6	9389.1	9628.5	10215	10433	10955	11349	11720	11830	11988	12727	12951	13157	13853	13930	14033	13957	13926	14504	14422	14059	14469
0	0	0	0	8.5342	17.185	37.68	133.91	206.68	400.76	598.76	929.06	1271.4	1653	2135	2606.4	3039	3782.9	4275	4902.9	5433.9	6101.3	6876.6	7382.9	8097.5	8685.6	9379	9797.9	10130	10793	11274	11846	13110	13224	13954	14098	14629	14906	15141	15449	15702	16421	16220	16623	17092	17496	17940	17856	17261	17006
4.8834	5.3651	6.2212	5.4923	0	0	0	0	2.0018	35.3	115.19	252.92	438	723.02	990.79	1445.2	1775.6	2261.4	2703	3275.5	3841	4482.8	5057.8	5678.2	6173.6	7174.3	7899.9	7848.2	8804.4	9328.3	10172	10645	11096	11881	12383	12900	13287	13703	14204	14035	14628	14923	15413	14224	13422	15802	15746	15637	15664	15604
11.59	5.5382	0	0	0	0	13.121	62.457	159.63	335.44	558.26	864.93	1217.4	1746.4	2335.3	3111.7	3639.9	3951.2	4785.8	5131	5855.5	6268.5	7144	7560.7	8141.6	8672.6	9199.6	9721.4	10228	10977	11732	11966	12388	12521	12763	12965	14173	14583	14804	15563	15562	15878	16540	16591	16485	16412	16491	16930	16710	16818
3.4445	0	0	0	0	6.271	0	0	0.16639	25.028	79.866	187.83	290.87	440.78	866.13	1096.6	1224.1	1621.6	2051.4	2412.9	2777.6	3909.9	4578.1	5838.5	5943.4	7432.2	8285.6	7269.4	8398.9	9164.4	8866.7	9223.8	9615.1	10026	10257	10361	10732	11207	11713	11916	11960	12204	12599	12873	13305	13549	14436	13545	13520	13867
0	1.7555	0	3.0512	0	0	1.956	69.77	144.13	229.62	418.96	566.99	795.92	1060.4	1285.1	1497.2	1821.5	2092.2	2212.4	2466	2837.7	3161.2	3504	3935.1	4027.5	4162.7	4476.4	4952.7	5179.7	5416.5	5941.8	6277.1	6646.1	6820.5	7333.3	7584.1	7650.1	7923.9	8244.7	8457.9	8799.5	9074.1	9218.7	9292.6	9472.1	9456.4	10144	10063	10075	9877.6
14.366	14.822	0	0	0	0	0	18.776	63.502	161.86	318.38	578.37	840.15	1104.8	1486.2	1981.6	2614.5	3330.9	3595.8	4544	4822.2	5280.6	5926	6382.6	8086.9	8742.2	8680.4	8986.7	10722	10680	11376	10865	10570	10837	11992	12455	12280	13482	13644	14782	15264	16007	16394	16935	17439	17135	18107	17825	18965	17849
53.413	12.067	0	0	0	0	0	0	7.3064	54.246	136.86	252.87	386.62	571.7	811.82	1102.5	1415.1	1735.2	2174.5	2493.1	2832.4	3396.1	3824.4	4363	4655.8	4884.1	5394.5	5645.5	6159.9	6662	7036.8	7602	6987.6	7270.4	7554.5	7707.9	8001.4	8050.8	8238.2	8487	8567.6	8818	8981.8	9182.2	9541	9635.3	9781	9985.5	10401	10154
0	0	0	0	0.37797	4.608	11.321	27.999	50.173	81.166	192.23	343.19	618.95	836.39	1199.8	1701.3	2221.8	2784.4	3398	4010	4971.6	5410	6133.1	6887.9	7657.5	8457.6	8867.5	9402.3	9940	10574	11557	11758	12890	12675	13514	14291	14672	15019	15349	15972	16436	16085	17244	16591	17399	16172	16601	16424	15954	16694
0	0	0	11.668	5.011	8.1067	15.51	44.438	124.46	260.83	448.09	725.75	1027.2	1480.2	1951.7	2429.7	3063.8	3668.1	4258.5	5032.4	5647.4	6109.1	6869.5	7548	8307.9	8922.3	9764	10385	10719	11267	12015	12824	13169	13633	13947	14270	14624	14814	15024	15091	14710	15552	15193	15525	15511	15769	16280	16323	16428	16492
30.778	5.8212	0	0	0	0	0	3.5346	32.129	91.472	201.04	369.36	618.85	951.34	1294.7	1727.1	2181.1	2727.2	3219.1	3838.9	4649.9	5310	5676.1	6570.1	7309.6	8069.2	9067.1	9688	10389	10874	11543	12626	13658	14381	15026	15290	16319	16590	17326	17901	18082	17134	18553	18760	19407	18320	19507	19369	19157	19246
16.124	6.4672	0	0	3.276	0	0	0	0	0	7.1218	22.416	83.746	113.51	167.56	234.96	315.11	428.36	616.12	753.16	959.54	1252.1	1544.4	1916.3	2415.5	2870.9	3008.8	3533.9	4157.2	4777.8	5004.7	5343.9	5750.8	6364.6	6810.8	7268.6	7738.7	8458.1	8592.8	9013.5	9551.3	9733	9921.2	10167	10255	10821	10808	11263	11273	11382
7.5901	7.1697	0	0	0	0	0	38.844	69.975	202.39	391.72	678.2	977.72	1368.5	1869.2	2473.3	3079.8	3886.9	4599.6	5481.4	6449	7317.6	8228.1	9089.8	10221	11163	12091	13073	14106	14918	15613	16460	17412	18312	19051	19917	20447	20922	21508	22231	22420	23263	23815	23906	23988	24201	24836	24634	24633	25054
0	0	0	0	9.6618	19.248	56.624	123.99	261.64	444.17	695.95	1060.6	1435.2	1846.5	2367.8	2872.3	3442.2	4212.8	4674.6	5417.5	6193.6	6808.6	7478.5	8239.8	9140	9832.9	10625	11298	12137	12865	13608	14232	14952	15486	16183	17143	17598	18137	19001	18790	19549	19611	20111	20480	20553	20911	20612	20689	20902	20801
0.069391	0	1.0015	0	6.284	2.6302	5.0143	16.365	29.323	91.006	201.65	353.83	575.38	816.01	1079.9	1382.6	1780.9	2092	2512.5	2884.2	3251.1	3629	4044.1	4505.6	4915.4	5196.7	5770.5	6165.3	6511.4	6930.9	7170.3	7565.7	8020.2	7976.1	8204	8436.8	8644.9	8871.4	9048.2	9056.2	9237.2	9476.3	9489.1	9744	9659.6	9998	10076	9877.1	10211	10162
0	0	0	0	0	9.9915	28.091	78.524	157.58	308.95	551.47	861.68	1219.7	1642.4	2185.6	2734.5	3379	4074.9	4933.9	5667.1	6569.7	7284.2	8199.5	9007.7	10060	10912	11851	12796	13918	14839	15415	16071	17274	17658	18459	18942	19633	20228	20440	20951	21217	21551	22131	22466	22525	22442	23123	22759	22998	22822
0	0	9.4365	2.0733	7.7323	0.10351	1.7906	0	0	14.637	39.889	118.58	271.28	499.5	750.78	1144.5	1651.3	2204.6	2952.5	3624.6	4467.8	5175.9	5859.7	6743.1	7582.2	8266.5	9123.6	9757.9	10923	11282	13142	13763	14478	15475	15692	16754	17534	17872	18566	19209	20231	20206	22279	22286	21291	21026	21890	22233	21875	22151
6.2659	10.339	0	16.777	0	0	2.249	12.915	104	251.7	468.52	795.74	1125.1	1561.3	2089.3	2650.3	3226.3	3936.4	4636.8	5519.9	6129.1	6935.1	7667.6	8218.7	8766.6	9523.9	9800.3	11026	11260	11729	12464	12823	13567	12398	12848	13336	13523	13432	13856	13949	14062	16210	14161	16118	13873	13719	16215	16492	16386	16044
3.2555	0	0	0	4.1422	0	11.402	25.852	60.505	114.67	207.66	324.55	468.65	883.91	1242.2	1255.8	1884.3	1939.7	2390.3	2695.8	3161.3	3551.9	4017	4369.5	4737.9	5307	5836.8	6126.2	6420.3	6743.4	7303.3	7743.2	7997.6	8160.3	8670.8	9070	9305.7	9788.1	10202	10328	10858	11009	11169	11575	11661	11978	12074	12317	12635	12411
0	0	0	0	0	12.964	42.378	103.54	248.99	450.81	751.88	1033.9	1411.4	1853.9	2297.3	2886.9	3037.3	3689.1	4233.5	4892.8	5521.8	6231.9	6910.4	8352.5	8863.2	9214.5	9899.3	10279	10785	11359	11722	11602	12423	12384	13255	13387	13362	14127	14050	13984	14158	14550	15400	15736	16038	15571	16385	16458	16843	16677
0	9.0632	0.6498	0	1.2275	0	0	54.206	157.81	277.63	539.55	873.75	1276.4	1777.3	2206.6	2822.5	3429.2	4037.1	4725.3	5420.7	6159.5	6959.3	8001.8	8698.8	9509.7	9999.3	10728	11400	11606	12394	12619	13427	14095	14562	15213	16181	16874	16520	16840	17094	17026	17371	17910	19276	19658	19668	20137	19731	19959	19833
0	21.024	0	3.2711	0	0	0	4.3287	12.814	72.427	150.1	307.36	521.46	808.19	1158.7	1448.6	2015.7	2661.4	3225.6	3721.7	4478.4	5146.1	5553.6	6166.1	6956.1	7392.4	7957.7	8899.7	9518.2	9679.2	10524	11322	11516	12114	12603	13326	13637	13956	14576	14505	14656	14637	14885	15134	14813	15028	14603	15159	14919	15085
25.003	8.2868	0	0	0	0	0	0	12.371	52.593	158.14	295.39	451.45	699.99	995.56	1351	1708.1	2125.9	2580	3098.8	3655.3	4163.8	4946.8	5424.2	6145.3	6961.4	7513.6	8197.4	8745	9303.9	10024	10688	11490	12173	12707	13308	13898	14057	14561	15492	16162	16220	16665	17107	16970	17205	17639	17198	17253	17520
0	0	0	0	0	37.118	122.26	263.2	477.78	810.2	1248.8	1804.8	2392.1	3148.9	3947.5	4909.1	5928.4	6993.6	8107.4	9308.8	10671	11554	12373	13792	14869	15541	16117	17013	18653	18907	19982	20918	22126	22915	23239	23900	24672	25614	25825	26074	26337	26676	27501	27927	28251	28586	28134	28412	28383	28874
19.369	0	0	0	0	0	3.673	21.633	23.97	61.514	100.93	199.23	301.73	546.85	771.98	1014.1	1323.9	1592.2	1984.1	2359.1	2879.5	3405.8	3710.7	4388.5	4805.7	5311.6	5903.4	6486.5	7094.8	7782.3	8528.2	9098.5	9527.2	10146	10470	10840	11573	11972	12701	12883	12823	13283	13498	13859	13958	14063	14103	14576	15108	15230
10.526	1.0149	0	4.2446	0	0	0	17.822	19.133	67.554	105.57	193.48	318.74	480.42	692.61	981.01	1296	1674.1	2064.9	2488.9	2905.5	3344.3	3708.9	4447.8	5001.5	5336.3	5850.2	6192.3	6678.7	7246.1	7720.3	8087.5	8072.8	8893.4	9105	9511.9	9792.4	10079	10428	10620	11197	11508	11956	12523	12321	12780	12739	12667	12739	13117
0	0	0	10.553	14.373	16.688	29.518	81.719	157.66	293.35	492.97	727.14	1087.5	1495.9	2285.7	3076.3	3685.1	4326.8	4863.7	5523.2	6250.4	6996.6	7900.5	8574.7	9159.4	10022	10205	11090	11742	12889	13160	14234	14804	16234	16749	17175	17766	17710	17928	18205	18863	19057	19373	20432	21178	21400	22254	22221	22629	22468
0	0	0	43.084	6.9976	32.219	0	26.518	67.514	161.51	280.28	473.21	744.79	991.64	1327	1655	2076.4	2548.6	2819.7	3340.3	3655.9	4058.9	4470.6	4889.8	5462.3	5791.2	6298.1	6783.2	7248.1	7754.6	8040.8	8362.5	9016.6	9298.3	9893.1	9927.8	10388	10650	10964	11337	11330	11906	11777	12140	12515	12442	12768	12603	12759	12794
0	0	0	0	0	5.7179	13.86	34.949	82.187	152.75	314.49	492.58	630.94	958.24	1262.7	1624.2	1995	2468.8	2865.8	3149.8	3713.1	4048.3	4706.7	5240.8	6009.1	6346	7042.5	7623.2	8188.4	7959.4	8480.3	8857.4	9211.7	9447	9995.1	10268	10894	11206	11468	11861	12011	12310	12513	12843	12851	12843	13039	13467	13502	13181
19.713	10.216	3.3077	0	0	0	0	0	11.421	93.407	227.58	475.38	817.06	1277	1806.4	2482.3	3377	4353	5187	6175	7300.1	8636.2	9157.8	10542	11952	13058	13726	15365	16643	17386	19195	20560	21239	22329	23432	23363	24611	25881	26692	27315	27999	28270	28504	29104	29200	29831	29785	29558	29406	29203
21.215	2.8055	3.8579	0	6.158	0	0	29.272	72.731	161.74	321.91	522.01	837.85	1183.2	1554.2	2063.1	2616.5	3222.9	3817.1	4681.8	5300	6943.9	6552.8	8861.3	9220.4	8761.7	12198	12858	14148	14828	16626	13725	14700	15680	16219	17138	17885	18431	19348	19414	20196	20516	21175	21301	21685	22272	22697	22927	22663	23022
0	0	29.285	31.626	34.442	60.718	84.2	136.29	191.23	351.3	499.41	702.52	946.71	1211.2	1493.4	1783	2221.2	2568.5	3020.9	3476.7	3896	4289.8	4737.9	5154.8	5523.7	5806.1	6162.7	6427.3	7390.5	7355.7	8117.4	8724.7	9234.9	9388.4	9747.2	10240	10618	10955	11268	11295	11708	11623	12181	11974	12316	12156	12535	12535	12843	12430
0	0	0	29.788	54.648	38.948	54.445	91.684	198.25	294.92	527.86	811.88	1096.6	1475.4	1917.9	2419.6	2815.8	3329.8	3901.4	4472.6	5019.6	5430.9	6033.3	6426.6	7235.6	7654.3	8676.6	9281.6	9781.4	10363	11141	12034	12770	13206	13492	14139	14766	15000	14936	14703	15064	14860	14961	15269	15439	15294	15823	16000	16349	16303
18.237	0	0	2.3403	0	0	4.6384	37.273	111.59	228.25	392.1	590.99	858.15	1130.6	1440.3	1775.1	2235.8	2624.4	2960.2	3453.8	3632.2	4024.9	4421.2	4949	5248	5845.8	5904.8	6504.5	6878.5	6615.6	7176.4	7661.8	8020.5	8308.5	8562.8	8768.9	8953.6	9539.1	9884.9	9977.6	10260	10508	10536	10768	10964	10987	11196	11549	11626	11772
0	4.5095	0	0	0	4.3035	12.868	22.547	63.529	137.96	328.14	575.77	857.92	1195.9	1574.1	2055.8	2590.7	3235.8	3867.3	4654.5	5339.6	5905.3	6443.9	7375.1	7757.8	8499.4	9061.5	9591.6	10020	10729	11627	12037	12630	13031	13496	13786	14377	15105	14914	15615	15405	15651	16201	16446	16756	16509	16326	17203	16906	16827
0	0	0	2.4627	0	0	11.429	52.91	183.31	345.61	608.5	934.02	1440.6	1971.9	2566	3243	4029.8	4101.9	4779.3	5621.7	7346.4	7078.3	7719.9	8563.7	10722	10358	10725	11645	12321	12755	13389	13905	14601	15073	15768	16481	16629	17361	17365	17818	20365	17870	21271	19364	21195	21429	21563	21762	21314	21304
0	0	0	0	0	9.798	58.304	156.06	312.94	543.02	899.02	1231.5	1703.7	2409.6	3008.2	3792.4	4762.3	5383.4	6451.9	7400.6	8281.8	9167.9	10124	10904	11780	12683	13389	14118	15460	15522	16871	17419	18250	18437	18321	19481	19776	20066	20655	21027	21642	21544	22146	21911	22221	22208	22608	22522	22954	22696
0	0	0	0	4.073	9.0967	14.891	68.746	140.13	261.63	504.44	784.72	1169	1656.9	2285	2918.1	3814.5	4519.1	5357.6	6515.9	7543.3	8611.4	9500.4	10346	11627	12624	13835	14292	15185	16191	16967	17741	18915	19242	19905	20844	21230	21720	21837	22613	21910	22201	21893	22348	22719	23757	23688	23278	22868	21953
0	0	0	0	36.618	73.985	101.07	156.82	205.22	273.94	378.03	548.68	727.26	938.36	1300.8	1637.8	2088.7	2461.1	2904.7	3414.3	3920	4508.9	4980.8	5626.4	6125.1	6794	7391.5	8274.3	8935.5	9084	10112	10974	10773	11718	11169	11940	13169	14024	14140	14296	14644	15480	14851	16024	16210	16145	16952	17231	17317	17317
13.429	6.5646	0	0.67896	0	0	4.4801	34.469	93.65	181.06	356.59	543.41	874.98	1275.9	1667.2	2168.6	2619.5	3334.8	3913.8	4452.4	5170.2	5761	6590.7	7125.6	7956.1	8660.5	9229.2	10003	10618	11398	11782	12291	12934	13433	13843	14359	14971	15282	15603	15962	16284	16744	17041	17199	17227	17197	17448	17857	17912	18387
1.2793	11.153	3.6855	0	1.4857	2.0134	0	13.243	45.736	87.702	148.57	233.92	372.89	528.1	723.69	940.84	1192.7	1390.6	1782.6	1964.2	2288.5	2659.9	2961.4	3352.1	3839.4	4300.2	4652.3	5127.7	5692.5	6215.8	6807.9	7437	8208.8	8859.2	9452.7	9934.9	10292	10971	11241	11642	11949	12314	12364	12860	13005	12951	13053	13478	13751	13508
0	0	0	0	122.2	270.93	430.45	610.15	798.05	1070.6	1363.6	1675.1	2121	2483	3034.4	3470.6	4295.9	4695.9	5483.5	5947.1	6746.5	7815.3	8414	9223.1	9790.9	10812	11417	12194	12964	13793	14552	15787	16427	17460	17778	18207	19280	19919	20437	21016	21440	22170	22752	22969	23411	23795	22920	23045	23338	23364
19.868	28.568	24.851	5.3252	0	0	0	0	9.6584	109.45	219.25	337.44	596.02	896.5	1103.5	1395.2	1779.6	2228.1	2527.9	3136.1	3526.6	3883.3	4381.3	4881.4	5283.8	5772.8	6268.5	6549.5	7164	7643.7	8139.5	8515.9	9012.9	9354.3	9686.3	10087	10380	10625	11185	11256	11756	12286	12305	12631	12261	12648	12934	12826	13255	13178
10.664	0	0	0	0	7.0323	28.015	110.83	239.66	481.41	624.05	1009.9	1207.7	1800.9	2321.4	2807.1	3387.1	3941.9	4584.9	5099	5515.5	6598.9	7268.9	7972.4	8892.5	9189.1	9837.3	10562	11323	12058	12569	13341	13306	14070	14313	15045	15374	15994	16535	16754	16804	17816	17799	18238	18077	18701	18351	18922	18653	18393
16.268	14.058	0	12.175	0	0	0	21.432	54.685	146.97	303.81	450.21	651.78	1008.2	1355.3	1784.2	2410.2	2853.4	3396.6	3938.5	4525.9	5084.4	5872.2	6551.3	7129.7	7755.5	8425.1	8844.3	9483.8	10174	10793	11382	11923	12724	13267	13793	14152	14544	14573	14591	14469	14683	15294	15801	16031	15880	16183	16219	16473	15978
0	2.9698	11.98	0.74105	0	1.1151	0	2.1265	52.222	106.44	218.94	341.6	485.4	674.71	877.28	1225	1498.1	1770.8	2159	2599.2	2760.1	3075	3527.5	3899.9	4295.4	4743	5606.6	5934.2	6269.9	6500.2	7017.5	7765.7	8067.7	8033	8281	8704.4	8827.1	9078.7	9034.2	9313	9130.3	9583	9225.1	9391.9	9424.2	9937.6	10415	10740	10881	10841
14.108	8.6037	0	3.0803	0	0	5.8276	16.454	98.707	230.24	440.75	732.8	1065.6	1527.5	1987	2505.3	3039.4	3412.7	4393.6	5041.9	5952.1	6335.7	6991.1	7434.8	8227.9	8732.6	9155.8	9990.3	10771	11337	12159	12419	13597	13661	14193	15561	15291	15995	16137	16440	16765	17154	17097	17314	18243	18008	18426	18525	17969	18247
9.4928	10.867	0	0	0	0.60672	0.29957	17.677	44.879	111.72	233.66	397.63	624.96	995.13	1321.5	1826.3	2341.4	2979.7	3655.3	4244.2	4998.1	5861.1	6173	7266.5	8016.8	9041.8	9693.4	10412	11166	11867	12125	12969	15215	13299	14211	14860	15886	16026	16939	16850	17486	17636	17885	18135	18310	18299	18679	19027	19032	19081
4.7085	0	0	0	0	4.7563	8.2097	20.801	72.279	185.96	321.91	510.38	798.19	1062.7	1454	1878	2394.6	2933.4	3703.2	4213.1	5076.3	5529.2	6424.6	7009.8	7845.3	8541.7	9483.9	9894.8	11078	11575	11606	11570	13195	13710	13952	14494	15009	15773	16231	17536	18228	18331	19264	18621	18686	19231	19497	19742	20250	19926
0	0	0	0	0	11.643	5.681	13.191	23.528	105.66	211.84	354.71	559.57	767.66	1104.2	1424.2	1713.4	2071	2575.1	3007.8	3478.3	3898.9	4464.8	4967.2	5503.9	5948.7	6292.1	6819.1	7292.2	7632.7	8291.1	8641.5	9063.1	9544.7	9977.3	10245	10818	11365	11660	12023	11984	12619	12951	13281	13670	14309	13678	13901	14256	13663
10.848	12.173	8.4582	0	0	0	0	18.504	86.721	196.34	352.38	530.79	725.3	1098.5	1444.2	1796.7	2143.7	2434.9	2437.5	2728	3735.5	4108	4593.5	5032.1	5634.8	6079.4	6820.8	7140.8	6976.8	7705.5	8513.7	9008.8	9913.9	10410	10873	11645	11965	12254	12603	13053	13174	13564	13627	14148	13326	12659	12686	12310	13270	12842
0	0	0	15.128	19.771	28.196	19.664	18.832	36.094	91.651	176.74	270.68	487.86	685.85	1023.4	1497.5	1904.1	2411.6	2961.1	3527.1	4302.8	4944	5574.5	6138.6	7051.1	7688.4	8309.6	8594.8	9025.1	9781.1	10201	11208	11102	12019	12782	13242	12952	13676	14435	14302	15660	14639	15134	15824	16330	15800	16314	16396	17252	16367
4.4033	1.0183	0	0	0	0.23199	5.4711	33.853	83.718	149.08	305.58	493.97	818.02	1111.3	1586.8	1993.8	2443.7	2862.6	3532.5	4129.8	4322.4	4964.6	5553	6210.7	6714.1	8594.7	9135	9791.4	10606	10689	11361	11281	12209	13132	13373	13968	14356	14983	15301	15626	16044	16187	16315	16710	16723	16522	16847	16724	17149	17517
63.963	47.696	14.478	0	0	0	0	0	0	33.369	152.61	240.74	420.52	681.13	950.13	1279.4	1611.8	2095.3	2509	2868.4	3319.8	3827.9	4323.6	4706.3	5288.1	5765.9	6225.8	6504.2	7162.4	7473	8087.8	8557.2	9033.6	9712.5	10014	10574	11203	11773	12410	12566	12676	12926	13320	14089	14222	14499	14585	14891	14907	15105
0.95698	0	0.73697	0	9.0499	1.1427	2.6747	24.134	80.355	176.52	343.58	566.9	846.81	1161.6	1529	1943.9	2358	2845	3314.2	3783.7	4215.8	4594.7	5184	5631.6	6221.9	6457.1	6953.4	7429.6	7923.2	8354.1	8474.9	8640.7	9038.7	9364.9	9836.8	9761.2	10182	10294	10521	10664	10713	10976	11295	11436	11646	11631	10503	10444	11738	11653
6.4265	4.892	0	1.9229	0	1.2769	0	30.433	85.136	207.32	330.93	524.68	780.1	1013.2	1367.1	1595.9	1930.7	2342.6	2776.2	2936.5	3531.7	3914.7	4345.1	4818.8	5124.7	5581.2	5985.6	6335.9	6807.6	7256.4	7522.4	7551	7884.8	8169.6	8786.6	8951.7	9285.7	9558.5	9730.7	10035	10096	10490	10407	10576	10826	10762	10905	11281	11098	11490
12.316	10.903	0	0	1.7816	0	0.94041	58.389	165.25	393.98	759.29	1312.6	1801.8	2483.5	3325.7	4437.3	5491.3	6566.8	7751.9	8991.3	10543	11240	12518	13539	14623	15655	16225	16994	17448	18392	21204	20630	19344	21378	23774	24611	25465	22636	24576	24461	23703	23948	25106	25662	25597	25608	25844	27617	27713	24813
17.364	0.39807	0	0.32517	1.9893	0	0	0	16.955	69.677	161.49	335.8	582.72	888.4	1184.9	1629	2102.9	2687.1	3205	3950.7	4667.4	5259	5856.3	6453.6	7338.8	8114.8	9109	9981.1	10746	11518	12010	12741	13537	14200	14666	15465	15813	16605	17178	17474	18168	18114	18437	19007	18437	19118	18749	18730	19077	18937
0	0	4.0793	0	0	1.9998	2.6023	17.755	72.643	136.19	283.61	480.25	689.62	997.16	1351.5	1760.8	2219.6	2699.8	3213.6	3940.2	4403.9	5011	5568.7	6169.3	6699	7293.3	8312.2	8592.1	10070	10161	11159	11742	12999	13267	13246	14321	14807	15249	16053	16508	17176	17550	18073	18265	18792	19063	19352	19543	20031	19620
4.0028	3.1342	0	2.2453	0	0	2.267	24.154	53.719	129.8	283.19	460.95	679.71	968.16	1327.9	1651.1	2007.4	2466.7	2811.5	3189.4	3788.4	4241.3	4860.8	5373.8	6003.9	6267.2	6859.8	7218.1	7626.2	8212.4	8730.4	8880.6	9579.5	7986.4	8358.7	8333.3	10490	9019.2	9256	11067	11488	11907	11983	12177	12205	12150	12360	12233	12637	12946
0	0	0	0	1.5298	3.7819	30.002	98.662	173.69	306.48	525.18	719.64	1038	1323.9	1743.5	2129.1	2613.5	2956.3	3613.8	4027.9	4454.8	4968.2	5592.8	6084.3	6708.2	7314.7	8030.6	8687.9	8984.1	9547.7	10406	10387	11103	11500	12141	12176	12616	12783	13371	13351	13254	13499	13575	13947	13959	14016	14147	14283	14277	14367
3.6395	0	5.3308	1.5739	4.4024	0	0	18.243	122.98	291.9	563.6	950.6	1406.4	1899.9	2314.9	2959.6	3501.7	4162.1	4919.3	5699.2	5977.4	6926.6	7276.3	8193.3	8492.6	9357.9	10078	10624	11096	11696	12481	13407	14029	14109	13849	15057	15044	15250	15254	15717	15811	16656	16247	16312	16552	17556	18157	18442	18644	18701
0	0	0	0	12.078	6.927	34.356	109.01	199.81	353.09	582.1	842.29	1235.8	1569.5	2058.4	2607.3	3187.7	3894.4	4545	5366.9	5962.9	6689.4	7495.3	8235.8	9072.6	9821.8	10821	11425	12288	13110	13735	14240	15141	15469	16111	15846	16551	16717	17134	17642	17529	18082	17879	18358	18698	18598	18837	18512	18639	18691
0	21.437	25.737	10.603	0	0	0	0	0	68.108	175.29	289.95	445.44	647.61	888.39	1121	1408.7	1775	2077.3	2444	2792.8	3057.3	3632.2	3858.9	4311.5	4908	5564.5	5988.9	6364.8	6385.2	7287.6	7786.5	8022.6	7723.6	8807	9267.7	9377	9590.9	9521	10249	8631.1	9864	10422	10958	10939	10964	11317	11026	11374	11330
0	0	0	0.44152	4.7582	27.559	58.229	83.849	151.63	266.26	464.74	676.5	965.88	1277.1	1698.1	2118.8	2683.7	3179.4	3843.1	4408	5153	5960.6	6743	7209.5	8083.8	9276.5	9675.8	10333	11208	12048	12800	13507	14189	14372	15325	15552	16497	16552	17268	18092	18437	18836	18735	19472	19645	19565	19561	19792	20015	19948
23.904	22.397	5.0083	0	0	0	0	9.691	52.426	122.98	268.23	446.59	617.39	981.54	1219.7	1629	2015.1	2384.4	2980.5	3555.8	4107.9	4748.6	5196.9	5835.3	6446.1	6801	7514.6	8287.7	8704	8975.2	9421.9	10406	10508	10550	11001	11795	12144	12935	12908	13185	13642	14011	14320	14378	14448	13038	13024	13380	13219	13600
14.573	7.5002	0	0	0	0	20.283	77.534	178.82	323.39	513.6	781	1078.4	1388.3	1739.8	2052.6	2470.6	2898.9	3519	3981.2	4624.2	5078	5618.8	6438.1	6943.3	7411.6	8130.3	8546.5	9197.4	9792.1	10245	10762	11113	11797	12255	12665	13227	13617	14150	14381	15213	15394	15825	16177	16650	17119	16728	17441	17043	17804
3.7664	0	0	0	4.8592	4.0007	0	41.186	103.96	227.61	377.18	606.91	856.31	1127.1	1340	1631.6	1980.7	2274.9	2485.1	2774	2918.2	3161.7	3477.1	3570.9	3913.6	4152.7	4338.9	4690.6	4995.7	5182.6	5417.8	5587.1	6017.2	6324.9	6530.4	6635.8	7046.9	7273.4	7447.7	7762.1	7783.5	8359.2	8413.7	8640.3	8928.4	9057.9	9376.7	9467.2	9518.8	9593.5
31.15	9.5155	0	0	0	0	0	2.0488	24.575	55.083	116.28	209.95	311.33	503.08	677.54	864.9	1143.2	1584	1761.4	2187.8	2550.1	2934	3326.3	3718.1	4067.9	4556.2	4965.5	5550.5	5596.3	6328.7	6957.6	7043	7721.3	8294.5	8458.1	8956.7	9424.4	10001	9775.4	10663	10891	11060	11514	11316	11399	12371	12533	13348	12073	12233
0	6.0197	0.093506	0	0.12334	2.3412	0	0	0	31.738	32.926	135.18	277.27	490.85	766.65	1141.4	1494.1	1970.5	2490.2	2981.5	3491.6	3978.5	4738	5272	5951.7	6196.3	6913.7	7587	8103.7	8475.4	8593.4	9423.8	10011	10614	11278	11433	11871	12195	12653	13406	13979	14238	14534	14834	15008	15197	15566	15473	15345	15638
9.3679	0	3.878	0.75633	0	1.479	0	0	12.361	44.834	76.605	152.51	232.1	396.53	578.58	819.77	1090.5	1424.4	1846	2251.7	2717.9	3179.5	3643.8	4238.8	4577.5	4993.4	5545.7	6013.9	6791.8	6828.5	7450.5	8283.2	8916.4	9305.3	9618.5	10236	10771	11310	11612	11756	12216	12486	13353	13334	12952	12597	12835	12609	12980	12958
0	3.4749	0	0	0	6.4057	11.503	56.487	128.48	274.61	481.64	690.83	962.91	1282.7	1640.8	2121.1	2533.3	2996.5	3431.7	3946.4	4507.3	5213.8	5641	6242.6	6748.7	7261.6	7766.7	8559.3	8663.5	9313.9	9694.3	10348	10797	11664	10845	11268	11481	11446	12025	12006	12412	12335	12568	13015	13568	13409	13826	13654	14105	13775
0	0	0	8.175	11.33	19.648	24.409	57.251	93.553	176.59	261.82	408.55	501.3	695.2	845.71	1063.2	1267.2	1470.8	1725.9	2058.9	2427.1	2822.9	3311.9	3727.2	4064	4535.9	4858.1	5340.2	5968	6443.6	7105.7	7984.5	8934.2	9060.3	8422	8832.5	9504.7	9895.3	10049	10862	10339	11453	11583	11879	12559	11229	11646	12761	13168	12928
0	0	0	0.069652	0	0.18583	20.319	54.454	112.85	156.55	246.84	351.29	505.87	690.48	859.65	1101.2	1361.3	1747.4	2205.6	2624.4	3086.5	3551.8	4050.9	4545.5	4991.1	5571.3	5996.5	6528.3	7314.3	7685.1	8290.5	8592.7	9121.3	9265.2	9843.5	10307	10879	11072	11825	12404	12462	12699	12999	13158	13665	13792	13734	14065	14141	14107
0	0	0	0	0	9.2532	23.328	68.275	133.56	236.97	352.82	509.63	721.51	995.95	1275.9	1611.8	1902	2307.8	2669.2	3034.1	3451.7	3822.9	4221.2	4703.9	5024.4	5475.2	6008.8	6197	6613.7	6890.6	7320.3	7664.2	7932.5	8277.1	8632.6	9000.7	9103.5	9562.1	9811.9	10029	10382	10536	10746	10985	10939	11098	11221	11124	11245	11123
0	0	0	11.32	20.337	36.624	38.115	69.102	124.64	201.42	363.18	531	881.44	1263.5	1690.1	2216.3	2670.8	3169.2	3817.6	4388.1	5012.3	5440.7	6202.8	6660.2	7373.7	7970.4	9126	9863.8	10400	10979	11736	12789	13209	13312	14019	14200	14686	14931	14798	15339	15127	15159	15423	15397	15307	15902	16570	16635	16889	16884
20.91	7.2287	0	7.1816	0	0	0	0	0	0	0	0	0	0	0	70.498	174.54	362.01	544.54	796.41	1014.8	1242	1570.7	1805.5	2189.3	2581.7	2947.6	3294.1	3773	4019.6	4748.9	5071.6	5685.8	5970.2	6327.3	6918.9	7180.2	7772.7	8119.4	8552.4	8721.6	8701.1	9535.5	10101	10186	10621	10688	10990	11171	11363
9.2616	0	0	0	9.6831	0	24.174	40.832	34.581	90.083	209.13	355.21	892.38	916.54	1192.2	1616	2051.8	2524.7	3090.5	3598.4	4184.4	4926.9	5366.2	5996.3	6639.9	7235.4	7900.9	8540.3	8939.7	9670.7	10124	10162	10993	11627	11904	12236	12868	12807	13477	13648	14058	14494	14468	15085	15248	15419	15516	15692	15531	15397
0	0	0	7.8042	122.03	194.72	337.46	319.41	511.07	621.4	790.14	1052.8	972.91	1658.1	2022.7	2425.9	2903.5	3487.5	4063.6	4823.6	5385	6562.1	7293.7	8396.3	9098	10495	11823	12113	11021	10925	12032	12826	13437	13097	13979	18119	17867	16250	19358	16307	16378	17172	17467	18956	18039	18495	18734	19194	19287	19185
0	15.389	34.59	48.801	81.713	0	0	0	0	0	35.173	109.05	241.17	386.45	624.55	943.9	1221.1	1573.7	1930.8	2379.8	2817.3	3050.2	3605.4	3971.1	4278.5	4776.6	5588.9	6155.6	6510.3	6690.4	7262.3	8080.6	8322.3	8379.9	8728.2	9014.8	9385.5	9947.5	9936.4	10382	10148	10352	10371	10656	10556	11092	11786	12116	12277	12136
4.3655	0	5.661	0	0	0	12.111	37.789	131.61	249.14	452.28	687.32	961.81	1347.8	1782.8	2314.1	3225.3	3343.9	3954.8	4475	4789.3	5572	6026.4	6601.1	6656.2	6989.6	8117.4	8537.2	9357.9	9615.3	10386	10517	11019	11495	11789	12289	12591	13163	13274	13075	13866	13783	14515	14328	14748	14487	14939	14777	15120	14890
0	12.004	3.7328	0	0	17.914	0	94.759	241.41	448.98	768.49	1153.1	1599	2013.8	2599.3	3165.4	3778.5	4483.4	5346.2	6056.2	6970.2	7396.7	7813.9	8613.7	9164	9558.3	10345	11061	11348	11332	12676	12676	13210	13946	14158	14755	14922	15229	15748	15968	16195	16157	16520	16876	17265	17571	16853	16647	16686	16656
26.304	15.549	0	0	0	0	0	15.479	59.955	138.26	223.27	388.81	563.28	821.05	1102.2	1486.9	1897.9	2356.9	2809.1	3403.7	3948.8	4545.6	5027.1	5612.4	6308.8	6990.2	7850.7	8329.5	8967.2	9674.1	10211	10830	11326	12142	12642	13432	14108	14858	15583	15722	16555	16631	17063	17585	17852	18131	18532	18542	18931	19070
0	0	0	0	0	5.5378	49.018	135.8	278.86	486.05	779.28	1118.7	1525.2	1953.3	2452.9	3040.1	3529.7	4317	4851.6	5445.1	6284.7	6988.2	7506.2	8170.2	9025	9317.4	9777.4	10402	11080	11970	12394	13128	13561	14295	14904	15315	15995	16149	16411	17012	17532	17923	18794	18389	18660	18764	18946	18946	19221	19429
0	0	0	0	3.3746	30.991	54.757	83.09	155.65	281.32	434.58	620.92	873.24	1209.2	1588.6	2013.5	2402.9	2897.1	3314	3848.9	4347.2	4930.9	5366.4	5785.5	6315.5	6704.4	7013.5	7645.3	8076.3	8372.4	8731.1	9175	9638	9698.7	10028	10339	10498	10810	10676	11386	11624	11919	12293	12428	12506	12361	12312	12632	12535	12625
0	4.5953	2.0391	8.9566	0	0	2.5702	35.119	87.28	199.94	381.65	582.4	822.33	1160.5	1539.6	1907.2	2387.8	2942	3554.3	4210.8	4679.4	5604.3	6328.4	6609.3	7589.2	8406.9	9298.2	9902.9	9732.9	11183	14079	13051	13810	14043	15411	16255	17458	17353	17946	18540	18515	18725	18858	19303	19785	19296	20059	19627	20220	20147
55.452	28.856	0	0	0	0	0	0	0	20.946	64.193	212.25	362.62	573.3	806.4	1110	1470.3	1744.1	2085.5	2558.4	2830.2	3314	3743.9	4072.4	4544.6	4822	5486.3	5987	6350.7	6753.7	7419.1	7718.7	7621	8086.8	9086.3	8171.8	8783.4	9350.1	9648.6	9219.1	9749.2	10035	10170	10413	10518	10813	10625	10906	10956	11057
0	0	0	18.324	17.809	19.83	0	52.082	161.4	329.58	574.86	902.07	1400.1	1940.3	2545	3137.6	3714.8	4419.7	5235.7	5763.6	6605.8	7243.2	8096.9	9032	10102	10690	11907	12417	13177	12461	12867	13534	13631	14177	14865	15185	15946	16515	17010	17626	17973	18469	18494	18920	19129	19142	19552	19873	19860	20225
0	0	0	9.7686	3.452	6.3003	12.581	4.0792	37.452	102.24	171.74	331.17	558.57	873.24	1185.5	1634.3	2103	2588.2	2970.3	3491.7	4243.3	4768	5326.1	6054	6534.1	6887.6	7553.7	8215.6	8694.8	9465.1	10045	10572	11406	11421	12113	12603	12986	13188	13403	14170	14271	14660	15142	14976	15403	15702	15538	16068	16305	16237
0	11.812	4.7019	6.077	5.1931	0	0	0	11.46	51.913	121.86	260	447.74	665.55	973.33	1306.1	1685	2133.8	2706.5	3309.4	3977.3	4635.4	5200.8	5931.9	6728.7	7268.4	7942.2	8878.2	9782.7	10684	11093	11797	12376	13096	13875	14649	15620	16189	16976	17445	17881	18312	18211	18696	18538	19113	19068	19418	19367	19388
5.1612	0	0	0	0	6.3939	2.5969	14.489	39.045	109.72	248.84	446.64	699.49	1016.6	1404	1882.6	2500.8	2955.5	3753.4	4413.5	4977.1	5758.1	6502.4	7225.2	8032	8484.6	9537.2	10237	11191	11636	12080	12750	13737	14242	16970	15337	15936	16317	16500	17155	17168	17637	18067	18557	18516	18581	18930	19091	19132	19011
0	1.9994	1.6902	0	0	2.2096	0	11.373	42.158	104.18	165.32	292.65	443.78	644.92	822.98	1089.3	1329.8	1600.3	1934.5	2295.8	2662.3	2937.8	3272.7	3679.8	4111.4	4302.8	4705.4	4834.7	5666.6	5675	6175.1	6672.1	7042.2	7136.5	7212.3	7715.7	8112.9	8581	8900	8944.7	9454.4	9508.1	9946.3	10034	10195	10022	10370	10303	10277	10142
0	0	0	0	0	2.0951	17.716	97.539	269.41	549.02	940.79	1471.2	2100.8	2761.3	3568.2	4533.6	5424.5	6364.1	6979	7941.3	9268.8	9959.4	11276	12134	12727	13815	15023	15802	16519	17274	18165	19647	20307	21356	21538	21961	22498	22499	22058	23327	22796	23454	23309	23677	23573	24211	25088	25680	25885	25573
11.446	9.339	0	0	0	0	0	18.728	85.897	198.21	393.81	615.49	971.43	1284.2	1825.7	2348.9	2809.8	3690.8	4435.7	4686.6	5829.3	6557.6	7334	7929.3	8898.5	9685.5	10626	11234	12746	13194	13243	13121	14456	15329	15385	16222	16075	16858	17149	17608	17790	18014	17970	18744	18833	19062	19550	19840	19656	19989
1.1916	2.2949	0	0	10.353	0.32558	21.691	86.006	140.24	222.8	322.3	513.88	752.32	964.68	1333.2	1708.6	2062.6	2444.8	2923.1	3424.5	3883.8	4286	4746.4	5245.3	5723.4	6096.5	6526	6925	7488.8	7936.8	8295.9	8580	9237.9	9570.5	10227	11114	11392	11528	12113	12331	12878	12970	13279	13774	13952	13983	14704	14543	14977	15066
0	0	0	0	19.943	37.305	30.122	67.823	139.91	229.55	391.86	579.29	849.09	1130.7	1460.9	1874	2317	2816.6	3375.4	3960.5	4984.3	4830.1	5467.3	6196.5	6781.8	7429.4	7981.6	8778.6	9540.1	9971.7	10811	11577	12123	12953	13363	14274	14638	15439	15773	16049	16562	16584	16996	17434	17454	17558	17703	18168	18222	18332
0	1.1994	0	0	0	9.3692	20.993	58.504	139.06	317.81	333.92	486.08	1025.5	1096.7	2146.2	1931.8	2394.5	2925.8	4379.3	4062.8	4479.7	7090.8	7693	6700.5	7409.5	9207.2	8084.9	9107.5	11394	11114	11225	12378	13077	13307	13910	14528	15033	15443	15544	16176	16762	17475	17623	17753	18207	18128	18398	18185	18775	18217
3.0816	0	0	0	6.0899	6.1339	7.5937	29.417	62.222	155.57	274.51	427.12	648.83	922.25	1279.1	1702.5	2199.2	2709.8	3343.5	3957.1	4627.2	5378	6486.6	7260.6	8114.1	8830.4	9736.5	10635	11776	12153	13071	13709	14464	14792	15168	15203	15772	15382	16042	16175	16223	16685	16832	17491	17776	17838	17948	17683	18011	17674
31.29	6.0075	1.1314	0	0	0	0	0	45.9	101.3	176.97	348.92	576.27	854.45	1293.9	1621.9	2318.1	2880.7	3453.1	4289	4637.5	5758.6	6180.1	7258.1	7966.5	8664.8	9702.6	10100	11272	11954	13358	13846	14967	15630	16064	16859	17950	18547	19279	19432	19930	20395	20512	21003	21267	21713	21480	21846	22312	22451
22.304	0	0	0	0	0	10.686	50.94	115.68	234.27	413.43	610.22	882.92	1234.9	1604.8	2061.6	2647.7	3240.5	3873.9	4451.5	5063.6	5713.1	6286.2	6940	7585.6	8214.6	9016.5	9537.3	10459	11278	11774	12720	13563	14271	14466	15094	15631	15895	16434	16729	16888	17150	17627	17637	18333	18447	18593	18099	18994	18792
0	0	0	0	7.1094	34.872	67.832	167.44	270.66	442.27	680.84	982.77	1311.9	1764	2211.8	2734.2	3144.2	3699	4222.5	4473.8	5375.5	5343.9	6012.3	5854.1	6688	6549.9	7178.2	7854.4	8524.7	8470.4	10084	9030.3	9627.3	10743	11028	11069	11413	11690	12034	12357	12382	12745	12971	13171	13369	13382	13634	13631	14018	13956
41.422	25.65	0	0	8.1443	0	0	0	0	17.333	103.6	265.25	444.73	800.94	1153	1596.8	2188.1	3203	3720.5	4693.9	4864	6094.3	6731.8	6367.5	8156.2	9261	8984.8	9820.9	13123	13589	11970	11465	13697	14773	15168	15944	16235	16546	17121	17526	18367	18578	19169	19215	19566	19630	20477	20317	20855	20432
4.0343	6.4079	1.4244	2.054	0	0	0	0	32.233	89.733	221.46	373.76	583.08	829.99	1114.3	1493.5	1847.1	2248.9	2639.3	3007.6	3456.7	3936	4329.7	4649.4	4986.6	5260.1	6215.2	5934.9	6213.7	6926.3	6740.7	7878.4	8352.4	8738.4	9111	9813	10180	9995.5	10149	10813	11340	10198	10342	10719	10814	10852	11079	10837	10922	10768
20.873	5.8341	0	0	0	0	4.6724	106.11	260.95	483.22	865.66	1295.1	1811	2474.4	3131.7	3915.7	4768.9	5734.5	6647.6	7624	8713.8	9876.7	10861	11799	13005	13705	14444	15563	16912	17569	18405	20206	21558	22287	23419	23857	25426	25826	25855	27070	27284	28728	29173	29407	29990	30041	30634	30181	31286	30838
0	0	0	0	0	0.99547	32.891	98.581	224.3	368.02	588.09	833.3	1168.7	1588.6	2306.9	2613.9	2989.4	3460.2	4506.8	4792	5792	6395.9	6978	7623.9	8440.2	9315.4	9971.5	10464	11422	12011	12699	12971	13896	14598	15195	15875	16677	17334	18079	17739	18501	18971	19259	19403	19257	20279	19328	19359	19636	19468
5.8268	5.422	7.1001	0.68491	8.8797	5.0968	0	58.8	141.72	271.2	507.02	737.63	1018.9	1458	1913.7	2443.2	2898	3438.6	3884	4459.4	4974.3	5642.2	6061.4	6691.2	7158.9	7476.5	7952.5	8633.6	9120.5	9366	9747.7	10210	10621	11158	11552	11936	12367	12734	12838	13254	13454	13379	13737	13893	14096	14229	14107	14450	14379	14273
0	0	0	0	7.3039	6.5346	19.911	51.658	62.41	168.67	324.9	700.87	885.89	1120	1524.1	1811.1	2279.9	2747.5	3201.3	3708.8	4113.1	4593.9	5208.8	5641.7	6268.9	6789.9	7387.1	7865.6	8207.3	8699.5	9163.6	9486.7	10168	10504	11041	11311	11748	11943	12343	12630	12895	13187	13187	13683	13977	14127	14043	14233	14230	14098
20.486	10.696	0	0	0	0	7.7879	60.333	157	340.26	588.86	967.94	1352.4	1870.2	2467.5	2984.8	3505.7	4072.4	4544.9	5138.2	5703.2	6365.6	6983.3	7390.2	7998.5	8588.5	8701.1	9130.2	9762.7	10321	10557	11371	11650	11991	12058	12097	12518	12968	12248	13584	13657	14018	14394	14631	13699	14768	14906	15195	15300	15321
4.0237	4.8925	8.7112	0	4.4929	0	0	0	0.15985	70.523	156.1	312.82	450.87	720.11	979.71	1320.1	1709.7	2146.6	2519.8	2848.8	3398.9	3854.9	4129.6	4659.7	5154	5829.9	6186.1	6724.7	7017.8	7421.4	7976.8	8430.3	8837.3	9100.4	9498.8	10109	10253	10614	10955	11361	11488	11850	12014	12155	12174	12250	12530	12773	12516	12673
0	0	0	3.7522	50.631	65.2	73.116	133.63	249.94	398.16	601.5	845.55	1146	1534.7	1897.4	2389.8	2838.6	3585	3680.4	4008	4889.3	5262.6	6349.2	6647.3	7135.1	8088.2	8242	8766.6	10046	10651	11105	11687	12014	12340	13193	13523	13932	14560	14926	14940	15224	15488	15673	15786	16369	16479	16392	16801	16919	16512
0.38631	0	0	0.85677	3.7728	2.2379	14.283	19.78	56.938	192.34	223.65	421.22	497.77	876.2	966.84	1282.9	1587	2333.8	2494.5	2998.1	3682.3	4104.1	4677.8	5354.9	5831.3	6552.4	7036.4	7741.3	8291.5	8551.3	9705	9961.6	10799	11144	11733	12824	13661	14399	14681	15285	15420	15435	15830	16285	16651	16589	16931	17163	17090	17131
2.2636	0.17699	0	0	0	0	15.198	35.732	115.83	228.31	469.41	728.51	1062.1	1423.8	1858.2	2275.6	2865	3281	3980.4	4735	5410	6009.1	6977.8	7596.6	8313.5	9161.9	9942	10404	11155	11720	12673	12878	13819	14314	14500	15016	15564	16026	16198	16315	17015	17612	17930	17903	18513	18950	18399	19121	19764	18952
11.332	5.9216	0	0	0	0	11.31	58.288	151.87	306.5	556.84	831.18	1212.5	1627.8	2024.5	2599.3	3099.3	3669.6	4221.3	4966.2	5606.7	6284.4	6915.5	7526.1	7918	8397.1	9188.2	9797.9	10227	10546	10733	11462	12020	12416	12760	13129	13376	13204	13652	13825	14125	14456	14625	14649	14928	14488	14641	14627	14627	14678
7.7948	0	0	0	0	0	13.786	82.617	217.77	434.85	736.16	1160.2	1714.5	2319.7	2993.9	3573.7	4311.2	5153.3	5767.6	6714.3	7520.7	8445.7	9029.2	10092	10529	10875	11486	11975	12677	13083	13666	14035	14469	15061	15441	15871	16284	16385	17115	17289	17521	18180	18296	18388	18505	19142	18896	19133	19101	19492
9.3276	0	0	0	0	1.9545	15.693	54.713	78.502	126.89	246.15	387.42	636.89	910.33	1278.6	1729.8	2261	2899.1	3577.2	4315.9	5119.6	5950.1	6754.8	7506.2	8423.3	9335.3	9934.5	10650	11432	12127	12662	13222	13415	14273	15095	15813	16804	17536	17837	18520	19171	19378	19350	19727	20371	20836	20770	21141	20926	21419
0	0	0	0	0	54.692	198.01	167.27	276.75	568.87	523.28	824.72	1088.3	1308.5	1618.9	1477.1	2050.6	2281.5	2448.1	3110.6	3133.4	3834.4	4076.8	5506.9	4524.1	4847	5876.4	6092.2	6245.8	6763.3	7380.2	7593.4	7643.1	7924.9	8246.8	8497.8	8945.6	9451	9602.5	9811.7	10012	10332	10590	10895	10759	11100	11114	11252	11616	11507
0.52497	1.0323	0	0	0	5.3599	4.9202	29.705	57.932	122.9	220.7	354.99	531.81	771.84	1024	1308.7	1663.8	2122.3	2542.9	2930.6	3337.8	3955.2	4463.8	4783.9	5212.9	5732.5	6410.9	6859.7	7456	8052	8557.4	9034.4	9482.5	10024	10394	10892	11569	11852	12555	13082	13486	14005	14269	14524	15101	14879	15400	15676	15664	15631
25.071	3.2725	0	0	0	0	0	0	10.649	16.83	74.708	158.04	327.44	532.64	803.89	1155	1562.4	2012	2406.3	2955.7	3591.3	4117	4694.2	5219.6	5996.2	6529.2	7108.5	7470.2	8023.4	8394.5	9068.1	8971.1	10078	11092	11359	11903	12772	13416	13686	14402	14948	15498	15861	16203	16794	16981	17138	17232	17838	17903
0	0	0	15.851	6.0913	14.792	39.422	78.044	160.46	154.44	218.99	322.41	673.93	884.16	1139.6	1576.6	1909.5	2325.4	3256.7	3259.5	3579.9	4157.4	4205.5	4863.7	5125.8	5484.1	5998.9	6085.5	7301.6	6798.8	7630.6	8582.6	8932.9	9208.2	9416.2	9788.4	10459	10754	11007	11337	11496	12205	12275	12882	12456	12133	12079	12017	12270	12372
23.852	61.794	0	0	0	0	0	0	0	0	0	8.3254	75.139	138.12	271.84	477.42	737	1046	1447.9	1971.3	2276.8	2958.3	3267.1	3935	4396.9	5127.4	5205.4	5709.1	6906.3	7558.8	7904.4	10651	10015	10597	11316	11953	12516	11790	12503	13135	14323	13815	14228	14403	14806	15088	15326	15280	15460	15408
26.524	23.241	12.931	0	0	0	0	0	99.205	211.75	378.22	490.69	702.72	900.27	1151.6	1513.8	1876.9	2339	2656.6	3252.8	3646.4	4142.4	4718.1	4989.9	5573.8	6031.1	6698	6809.4	7471.2	8170.9	8980.3	9930	10282	10699	11088	11646	12551	12937	13274	13577	13671	14030	14109	14728	14569	14852	14889	14675	15034	15344
10.365	0	0	0	0	8.0128	13.945	42.373	99.468	238.47	415.84	663.57	951.66	1371.5	1807.5	2308.9	2962.5	3422.8	3996.4	4868.9	5427.9	6177.3	6921.3	7648.5	8361.8	8715.4	9654.9	10557	11446	11829	12577	13236	13622	14471	15012	15217	15935	16446	17166	17581	17927	18518	18890	19349	19245	19398	19247	19421	19629	19642
0	3.0091	0	0.68281	1.2073	0	6.6208	15.152	36.919	95.718	156.88	229.87	324.06	420.18	581.79	774.46	961.38	1191.8	1558.9	1745.1	2076.2	2487.5	2838.7	3122.9	3545.4	3919.6	4261.5	4553.8	4883.1	5227.2	5457.8	5877.1	6173.3	6613.3	7041.6	7260.7	7632.3	7957.9	8390.1	9042.2	9195.3	9889.7	10191	10603	10756	10954	11524	11763	11792	11791
0	0	0	9.385	29.957	0	11.355	87.589	207.76	395.98	620.59	939.27	1336.5	1678.2	2280.3	2785.6	3484.2	4166.2	4796.4	5738.3	6540.2	7291.9	7782.2	8437.1	9084.7	9664.3	10458	10909	12003	12341	12952	13567	14185	15154	15683	16288	17066	17730	18207	18631	19204	18233	19548	19706	19921	19897	19677	20338	20150	20295
20.303	0	0	0	0	11.432	10.193	19.091	39.478	78.519	122.25	293.13	422.01	587.3	848.57	1122.5	1311.1	1614.9	1912.6	2309	2751.2	3399.9	3114.1	3600.3	3967.5	5153.9	5719.1	5996.8	6685.9	7062.7	8280.5	8803.2	9293.6	8038.9	8204	8561.4	8829.1	9321.4	9774.4	10129	10235	10661	10792	11384	11379	11697	11670	12109	12114	12307
14.571	3.4904	0.8788	0	0	0	0	0	31.62	73.929	150.56	265.62	422.66	633.08	860.39	1165.1	1474.1	1851.7	2172.7	2695.2	2935.8	2924.3	3146.9	3947.6	4323.1	4614.8	4947.3	5180.9	5350.7	5747.7	6128.1	6718.7	6923.5	7093.9	7261.1	7578.5	8225.5	8175.1	8555.2	8867.6	9013.7	9365.9	9708.9	10048	10213	10394	10638	10600	10638	10965
0	9.2852	0	0	0	0	5.5945	40.561	118.86	283.84	458.79	763.7	1079.2	1449.3	1894	2443.4	3033.4	3754	4502	4965	5934.1	6571.4	7168.7	8297.9	9143.7	9891.9	10578	11487	12170	12818	13035	13902	14746	15553	17557	18235	18863	19465	19615	20991	20701	22341	22944	23061	23827	23835	24079	24891	25134	24601
0	9.235	0	6.3132	0	13.31	0	14.579	74.918	191.75	360.87	580.38	879.05	1202.1	1580.4	2014.7	2474.3	3731	3407.9	4034.8	5563	6326.5	7153.1	7544.2	8733.7	7332.7	9409.2	10716	11752	11340	12536	9822.7	10434	10969	10981	11346	11739	11788	12122	12322	12570	12682	12841	12688	12965	12911	12845	12990	12741	12777
0	0	0	0	0	0	22.925	97.151	243.87	453.96	755.48	1113.8	1543.9	2123.4	2462.2	3354.8	3982.8	4706.6	5513.2	6257.6	6794.8	6737	7370.9	8106.1	8633.1	9353.2	10435	11268	11684	11851	12648	13355	14136	13348	13748	14409	14481	14469	14495	14936	14642	14822	14902	14709	14685	14939	15322	15542	15766	15642
0	1.0092	7.0415	2.6289	1.0232	0	0	45.819	166.93	355.47	595.7	959.01	1290.7	1725.1	2203.6	2842.2	3298.5	3965.3	4466	5334.9	5630.5	6009	6656.9	7009	7327.3	7902.7	8807.5	9243.5	9565.9	9769.5	10383	11048	11324	11472	11780	11990	12255	12504	12304	12659	12429	12714	12506	12354	12247	12607	13205	13398	13352	13282
0	0	0	0	3.3515	4.6876	23.12	94.581	202.33	367.46	572.46	849.66	1239.6	1636.8	2116.8	2745.6	3305	4126.6	4710.7	5467.2	5992.7	6574.8	7313.1	8176.6	8915.8	9464.3	10195	10913	11337	11935	12330	13024	13399	14036	14671	14783	15495	15570	16036	16178	16205	16500	16680	17246	17610	17472	17852	17914	18593	18707
0	0	0	0	0	14.252	18.732	26.998	45.059	90.839	152.9	243.16	416.92	565.89	818.76	1033	1290.8	1591.7	1921.4	2341.4	2724.7	3065.7	3452	3713.4	4085.9	4487.3	4893.9	5183.8	5649	6086.6	6507.5	6896.6	7424.9	7773.4	8135.8	8630.6	8903.8	9419.6	9722.6	9907	10319	10567	10890	10754	11119	11563	11424	11581	11846	11935
5.595	6.8339	2.2013	7.0092	0	0	0	0	14.456	62.967	161.43	316.15	521.07	788.58	1134.1	1494.1	1947.3	2464.9	3035.8	3682.6	4353.9	5202.3	5817.3	6714.4	7437.4	8349.5	8965.1	9420.1	10420	10747	11660	11998	12643	13175	14042	14063	14776	15240	15487	15807	16367	16521	16677	16875	16993	17474	17424	17480	17521	17956
8.5821	3.3768	0	0	0	0	23.001	88.534	173.74	335.04	620.63	970.13	1571.2	1885.3	2564.1	3204.4	3932.8	4783.3	5524.2	6459.7	7109.9	8120.3	9223.2	9611.1	10435	11286	11906	12571	13293	13812	14377	15112	16183	17071	17899	18810	18703	19218	20028	20818	20928	20602	21102	21773	21565	21632	22182	22005	22253	21812
3.2719	7.9419	0	0	1.5911	0	0	25.828	63.303	155.12	299.77	486.1	717.37	938.86	1187.5	1518.1	1821.8	2271.8	2597.8	3070.5	3603	4085.9	4423.2	5085.6	5581.3	6093	6456.2	6995.4	7385.8	7754.2	8011	8617.9	9076.2	8855.4	9757.2	9820.7	10536	10426	10436	11059	11695	11195	11955	12722	13255	13246	13453	14041	13837	12312
8.6145	6.3296	0	0	0	0	0	11.709	92.05	214.15	452.57	725.13	1089.1	1543.5	1993.1	2690.1	3494.8	4107.1	4884.3	5995.5	6977.6	7961.6	8536.2	9211.7	10594	10841	11810	12314	13186	13981	14089	15416	16066	16206	17335	17953	18260	18480	18918	18941	18906	19397	20020	20560	21053	21203	21070	21916	22056	21797
3.0008	4.7993	0	5.9765	0	0	0.59941	0	1.9095	11.858	44.95	89.454	157.04	376.44	465.99	682.24	1136	1158.5	1753.8	2160.4	2166.8	2615.5	3718	3688.8	4745.1	6014.2	5532.1	7137.8	6751	7303.9	8178.3	8698	9545.5	10195	10792	11458	11780	12252	12724	13068	13441	13578	14092	14154	14323	14869	14649	14862	14919	15029
12.856	0	0	26.09	5.4784	11.916	1.445	43.776	43.208	181.22	270.98	548.7	833.26	1215	1581.9	2120.3	2627.4	2601.1	3515.4	3687.3	4259.5	5150.8	5740.3	6461.6	7026.2	7708.4	8620.4	9059	9745.4	10446	10894	11646	12102	12447	13069	13330	14400	14704	15252	15922	15893	16544	16294	16855	16961	17131	16990	17512	17547	17695
15.213	0.78351	0.15167	4.7002	0	0	0	10.795	52.194	126.49	238.74	395.34	567.99	853.59	1135.3	1491.3	1840.2	2205.9	2739	3377.3	3874.1	4447.2	4865.7	5355.8	5721.8	6399.2	7082.8	7478.6	7957.4	8639.7	9682.9	10093	10511	11397	11426	12462	12594	13287	14021	14261	14257	15003	15369	15520	15725	15577	16195	16261	16216	16195
2.091	6.0723	0	0	0	1.4078	1.3621	23.866	58.592	157.44	269.03	450.07	634.51	912.58	1209.9	1370.5	1912.5	2314.4	2807.5	3197.7	3681.1	4111.6	4724.4	5113.7	5570.4	6042.3	6290	6977.1	7336.9	7934.1	8019.3	8120.4	8611	9118.8	9813.3	9989.9	10378	10583	10378	10882	11555	11604	12412	12430	12578	12960	13084	13588	12971	13086
7.6061	10.591	10.2	12.767	0	0	0	21.999	41.867	102.68	203.18	290.35	520.23	801.02	1317.1	1625.7	2184.8	2763.2	3377.8	4144.2	5034	5687	6809.9	7227.8	8542	9275.8	10192	10764	11915	12763	13667	14044	15412	15798	16864	17583	17747	19152	19646	20137	20405	21406	21344	21324	22221	21876	21912	22351	21478	22073
0	8.118	0	0.88414	0	0	0	14.113	55.342	125.12	239.63	359.42	567	754.97	998.07	1400.2	1665.8	1981.8	2383.1	2857	3422	4227	4619.2	5290.9	5865.2	6469.4	7073.9	7725	8269.8	8825.5	9415.6	10057	11124	11709	12401	12979	13429	14112	14868	15521	16242	17110	17496	18054	18050	18490	19017	19271	19973	19732
8.5832	5.8348	0.62567	0	0	0	0	0	0.055283	1.3149	61.294	21.694	27.976	47.818	149.36	252.21	220.05	304.85	433.96	597.44	1248.2	1056.8	1556.1	1475.2	1662.7	2002.6	2362.9	2657.3	3039.5	4384.9	3902.8	4189.5	4696	5091.5	5554.8	5989.4	6218.8	6644.2	6992.2	7144.2	7332.2	7421.8	7631.6	7778.7	8110.4	8233.5	8210.2	8231.7	8136	8233.1
0	0	0	0	15.129	43.81	89.532	146.99	229.87	371.52	498.94	735.04	1028.1	1321.9	1773	2199	2607	3097.2	3557	4236.2	4888	5426.2	5792.8	6481.9	6953.3	7569.6	8256.9	8733	9387.8	9802.3	10736	11295	12127	12826	13392	14020	14656	14280	14868	15163	14913	15578	15577	15716	16035	16023	16430	16373	16375	16823
7.7838	12.424	0	0	0	14.798	15.031	85.785	175.09	328.41	636.56	963.95	1371.4	1804.3	2342.8	3002.2	3800.8	4098.9	4947	5665.6	6610.3	7220.5	8059.5	8730.2	9612.9	10526	11150	12002	12771	13562	13939	14799	15159	15742	16149	16542	17036	18435	18610	18936	19422	20070	20172	20729	20757	21210	21732	21889	22153	22058
0	0.7301	0	0	0	2.9264	41.058	86.769	199.9	347.13	558.88	827.83	1158	1532	1905.8	2377.4	2830.3	3343	3658.4	4105.1	4255.7	4761	5294.7	6046.8	6574	6900.9	8301.2	8969.8	9259.2	9738.3	10165	10157	10693	11478	12249	12464	12827	12747	13222	13287	13344	13638	13908	14495	14653	14710	15182	15398	15430	15301
31.921	10.44	0	0	0	0	13.806	89.522	223.5	424.92	688.74	1038.6	1433.7	1898.4	2323.2	2887.6	3264.9	3835.9	4446.9	5075	5459.6	6182.9	6711	7278.5	7772	8522.5	9264.1	9822	10271	10945	11413	12078	12473	12902	13424	14094	14904	14916	14963	15585	16155	16493	17059	17028	17319	17603	17535	18304	18792	18827
4.0274	0	1.1003	4.4051	0	0	0	36.75	100.69	222.27	375.91	573.86	848.09	1133.6	1478.2	1858.5	2385.5	2681.9	3092.9	3526.7	4043	4494.6	4905.8	5413.1	5725.1	6185.1	6680.1	7192.4	7551.1	7994	8595.5	9093.7	9496.4	9877.8	10208	10623	10938	11464	11879	12178	12468	12787	13230	13451	13525	13870	13924	14112	14219	14162
0	0	0	55.809	158.08	233.74	327.97	473.14	661.87	871.28	1194.7	1564.4	1694.6	2568.5	3041.2	3581.5	4038.8	4745.7	5467.8	6008.1	6774.5	7222.3	7996.2	8724.4	9241.5	10038	10697	10944	10229	11854	11145	11808	12153	12976	12426	12959	13101	13595	14338	14168	14710	14860	14966	14900	15009	15217	14663	15103	15224	15272
0	0	0	0	0	1.0983	34.229	117.03	257.63	469.61	790.44	1156.8	1611.4	2134.2	2710.6	3435.9	4080.2	4709.5	5691.6	6280.9	7244.2	7793.4	8764.5	9861.6	10531	11203	12379	13617	13858	14625	15462	15982	16945	17304	18481	18772	19722	20026	20847	21032	21150	21434	22083	22479	22676	22815	22913	23196	23412	23643
0	10.446	20.785	11.577	1.7201	0	0	0	0	29.96	69.313	175.44	369.09	575.33	865.02	1216.5	1540.7	2020.8	2380.1	2926.4	3418.1	4144.7	4548.1	5219.2	5757.6	6137	6973.7	7286.6	8175.4	8336.1	9453.7	9989.7	10745	11147	11597	12313	12515	12868	13927	13851	14472	14361	14638	14828	14843	15233	15074	15332	15383	15010
0	0	0	0.84122	82.004	156.23	217.97	270.96	344.41	421.04	627.95	837.18	1153.4	1516.1	2076.1	2487.7	2982	3411.9	4042.4	4732.1	5461.2	5984.4	6571.3	7120.1	7841.6	8244.2	8915.2	9389.2	9506.6	9761.3	10575	10773	11344	11744	11981	12656	12882	13661	13754	14076	14231	14221	14152	14546	14612	14747	14889	14646	14365	14724
0	0	0	0	7.7912	16.19	30.803	74.729	177.98	439.52	724.9	964.08	1593.2	1866.1	2873	3056.2	3779.4	4367.5	4847	5139.1	5953.6	8637.2	7921.6	8416.3	9546.7	10386	13143	11684	12130	13155	16217	13840	14344	14849	15178	15913	16233	16878	17248	17638	17599	17746	18194	18356	18891	18631	18870	19181	18959	19071
21.02	5.1249	0	2.6752	0	0	0	12.452	60.805	150.29	270.57	437.97	627.44	876.37	1256.7	1574.4	2001.6	2397.3	2831.6	3372.7	3724.7	4126.9	4338.9	5135.1	5612.4	5832.3	6510	6327.5	7098.2	7583.9	8155	8844.6	9032.9	9269	9554.3	10060	10550	10792	11081	11300	12881	12420	14038	13618	14021	14146	14125	15028	15226	13723
0	0	0	0	0	10.561	26.059	70.07	164.84	317.17	525.58	850.01	1229	1622.6	2161.2	2763.7	3406.9	3961.5	4780.9	5366.3	6314.5	6983.7	7408.4	8066.1	9130.3	9922.9	10575	11370	12013	12762	13426	14033	14794	14995	15728	16568	17259	17614	18543	18819	19521	20101	20369	20230	20677	21118	20810	21106	21221	21147
0	0	0	0	6.9586	16.328	44.122	93.849	187.04	379.89	606.33	924.93	1259.6	1665.1	2152.8	2708.8	3487.5	4031.8	4837.1	5392.7	6049.9	6716.4	7487.1	8086.2	8864.3	9358.6	9994	10502	10914	11417	11781	12347	12881	13140	13501	13555	13919	13541	13437	13434	13508	13527	13620	13910	14224	14013	14307	14280	14127	14029
0	0	0	0	13.463	64.662	141.14	221.54	365.03	527.72	763.77	1116.5	1395.7	1907	2550.9	3078.5	3775.5	4372.8	5063.7	5919.5	6751.8	7619.1	8454.4	9214.9	9763.6	10067	10367	11058	11622	12225	13052	13428	14310	14380	15128	15535	16165	17012	16871	17479	17782	18578	19264	19438	20034	20046	20016	20275	19966	20096
10.088	1.9809	0	1.3838	0	4.8098	3.0531	7.3417	23.318	49.866	135.14	236.65	366.69	556.5	752.82	983.26	1218.6	1551.7	1878.9	2190.5	2666.3	3115.1	3684.7	4152.2	4764.8	5276.3	5934	6364.8	7118.7	7556.8	8278.8	8820.8	9372.3	10088	10689	11399	12283	12750	13252	13852	13979	14334	14419	15192	15232	15232	15575	15856	16024	16199
0	0	0	0	44.318	0	68.045	142.63	210.47	453.38	668.84	883.28	1256.7	1676.6	2125.7	2796.3	3265.5	3790.4	4398.4	5102	5704	6024.9	6558.4	6999.7	7607.2	8521.8	9309.6	10101	10592	10808	11539	12444	12807	13135	13631	13964	14145	14114	14111	14776	14588	14826	14658	15087	15146	15297	15550	15973	15939	15899
16.132	7.355	0	0	0	0	0	9.149	49.735	132.48	230.36	404.94	650.03	948.09	1328.4	1709.5	2194.8	2624.8	3157.5	3759	4373.1	4727.5	5514.3	6040.5	6697.6	7400.3	7838.4	8391.7	9128.5	9556.3	10310	10842	11266	12043	12641	12766	13097	13500	13898	14244	14931	14972	14942	15511	15442	15925	15725	16518	16354	16428
5.7518	5.7275	0	0.8846	0	0	4.3151	35.379	116.08	225.87	337.33	597.75	774.25	1360.6	1817.8	1959.8	2293.6	3548	4121.6	3648.2	3952.3	4554.9	4882.5	5366.7	6823.3	7644.5	7641.6	8573.1	8759.3	9454	9148.5	9014	9475.1	9676.8	10021	10284	10658	11137	11501	11633	11929	12098	12316	12577	12715	12567	12716	12883	12883	12870
14.078	11.624	7.3303	0	0	0	0	7.673	55.903	174.43	261.53	439.07	631.79	828.02	1175.9	1504	1836.5	2160.3	2397.2	2535.5	3298.7	3636.6	3994.4	4372.1	4782.6	5171	5418.3	5863.2	6163	6819.5	7132.6	7641.5	8030.4	8567.9	8799.8	8948.9	9354.1	9580.7	10111	9644.4	10137	10589	10659	10731	10763	10831	11149	11460	11508	11495
4.7226	0	0	0	0	0	14.851	52.625	144.45	282.28	502.22	722.46	1073.5	1476.2	1976.2	2515.9	3088.3	3702.4	4334.3	4943.5	5480.5	6292.5	6960.8	7742.3	8617.8	9135.6	10067	10737	11353	11722	13491	13373	14020	14554	15215	15899	16181	16343	17431	18008	18612	18733	19261	19686	19835	20186	19965	20398	20680	20353
0	0	0	2.5398	63.47	57.065	85.258	125.99	234.34	314.63	485.76	735.4	1049.6	1372.5	1720.1	2204.9	2492	3027.7	3520.4	4064.2	4575.3	5477.2	5460.6	6022.8	6527	6832.2	7010	7861.6	8298.4	8231.5	9516.8	9887	9969.5	10682	10770	10871	11078	11749	12081	11942	11853	12233	12043	12255	12256	12649	12529	12583	13086	12445
16.172	4.617	7.652	3.8366	0.073464	0	0	0	36.876	120.38	300.47	562.81	878.13	1351.2	1809.7	2345	3006.1	3657.2	4416.2	5118.2	5999.7	6859.5	7655.5	8553	9259.1	10102	10722	11300	12480	13016	13450	14248	14990	15907	16503	17110	17529	18164	18807	19360	19851	20279	20374	20977	21081	21677	21700	22109	22180	22532
0	0	0	0	10.406	2.5416	7.9321	41.193	119.31	232.52	389.86	603.27	968.85	1235.4	1502	1812.6	2265.1	2667.9	3078.7	3438.7	3818.5	4347.7	4757.6	5170.7	5872.5	6101.9	6551.6	7237.9	7535.8	8138.9	8232.3	8669	9345.4	9575.3	9981	9875.2	10289	10409	10671	10766	10788	11125	11141	11372	11602	11543	11754	11746	11799	11637
13.043	1.6134	0	0	2.7879	3.7965	0	7.8082	46.172	113.92	224.9	391.37	627.57	910.44	1274	1739.6	2239.7	2825.6	3301.1	4050.5	4690.4	5325.5	6053.8	6688.1	7531.1	8113.3	8668.2	9359.4	10268	10570	11325	11354	12323	12885	13443	14160	14457	14867	15174	15157	15452	15763	15899	16103	16219	16280	16344	16400	16262	16637
10.832	1.8891	3.1496	3.2577	0	0	0	7.5008	50.431	141.52	297.71	525.19	857.23	1273.2	1819.6	2436	3022.6	3679.1	4464.4	5181.9	5955.1	6328.4	7051.2	8177.9	8753.7	9197.6	9538.7	10456	10692	11361	11897	12789	13020	13656	13196	13459	13717	14268	14491	15486	15504	15660	16231	16730	16564	16664	16858	16813	17195	17121
0	1.6775	0	19.246	3.7082	2.514	0	47.838	154.19	341.54	633.83	977.15	1476.3	2040.1	2542	3332.5	4113.2	4876.3	5751.6	6864	7686.8	8456.2	9426.1	10186	10932	11632	12593	13056	13617	14226	14738	15916	16459	16433	16740	17480	17883	18115	18222	18515	18379	18751	18495	18931	18801	19409	19679	20117	20123	20025
16.513	1.0576	0	0	3.0082	0	6.4831	49.572	109.16	254.68	446.77	710.58	996.4	1382.4	1812.7	2306	2880.1	3453.5	4054.2	4756.7	5479.5	6161.9	6849.1	7482.3	8135.4	8713.2	9312.4	9961.3	10864	11418	12080	12413	13006	13875	14309	14635	15281	15686	16371	17108	17554	17646	17893	18371	18213	18538	18702	18801	18710	18940
0	0	7.2602	0.76197	8.524	11.791	15.978	34.088	86.715	169.78	348.07	549.19	844.48	1214.3	1559.2	1996.9	2472.3	2991.1	3462.5	4083.7	4833.9	5455.4	5827.4	6327.5	7154	7608.3	8692.3	8855.5	8955.2	9630.8	10638	10724	11173	12045	13239	13634	14129	14162	14472	14436	14565	14741	15122	15883	15761	16008	16229	16369	16262	16058
0	2.2167	7.2173	32.656	12.041	21.842	23.605	39.894	51.735	135.57	212.28	391.39	623.97	894.68	1162.1	1695.3	2237.7	2886.9	3319.7	3577.4	3726.2	4309.3	5351.3	5995.8	6939.8	7618.4	8378.7	9003.4	10150	10648	11182	11873	12854	13888	14477	14439	15607	16050	16713	16784	16884	17798	18163	18547	18399	18778	18605	18894	19014	19349
0	0	0	2.2935	2.6191	11.492	17.718	43.847	93.671	162.86	292.3	435.91	637.22	860.3	1183.1	1507	1776.3	2172.8	2628.2	3177.7	3516.5	3798.6	4331	4791.8	5221.3	5773.2	6312.1	6777.6	7296.4	7654.9	8227.6	8561.1	9141.7	9347.2	9463.8	10192	10344	10726	11458	11610	11863	11848	12110	12460	12459	12404	12999	12885	12997	13060
0	0	8.4679	0	13.018	0	20.792	57.056	109.63	336.05	562.38	919.05	1149.2	1831.4	2414.4	2970.1	3708	4261.8	4998.2	5635.8	6375	6987.8	7713.7	8428.4	9471.2	9821.8	10497	11044	11601	12220	13069	13646	14392	14797	15565	16382	16665	16745	17356	17731	17810	18311	17891	18231	18726	18846	18938	19308	19412	19035
11.296	0	0	0.99815	0	4.3144	5.4073	39.84	83.663	162.67	297.29	490.21	699.72	1026.7	1464.1	1577.3	1945.5	2653.1	3084.9	3174	3871.3	4359.4	4935.7	5528.3	5677.1	6510	7077.4	7276.8	7796.1	8490.1	9195.4	9772	10086	10808	10954	11231	11651	12470	12639	12931	13413	14079	14150	14255	14580	14982	15732	15735	15718	15747
3.0934	7.9069	0	0	0	0	19.39	67.015	169.53	311.31	495.79	709.23	973.56	1281.6	1619.4	1984.5	2333.3	2767.3	3161.4	3559	4017.3	4280.2	4642.9	5144.8	5667.8	6180	6554.5	6858.8	7241.2	7486.9	8141.3	8484.3	9048.5	9204.4	9544.9	9927.6	10539	10888	10919	10936	11329	11339	11672	11907	12114	12330	12552	12649	12502	12912
3.0934	0.10815	0	0	0.0026299	4.1042	5.2919	28.829	71.591	129.57	209.98	317.87	439.82	621.32	842.84	1134.6	1483.8	1903.3	2324.1	2828.6	3298.6	3827.4	4225.1	4827.7	5477.1	6121.3	6775.2	7422.6	8121.4	8924.2	9610.3	10192	11114	11803	12332	12863	13218	13757	14503	14711	15130	15444	15753	15522	16278	16389	16523	16620	16544	16504
10.367	5.231	3.843	0	0	0	0	7.4276	15.82	80.531	153.18	267.78	440.58	633.88	878.07	1145.5	1460.8	1829.2	2177.9	2358.2	2833.4	3233.2	3661.6	4077.4	4619.8	4952.7	5342.8	5665.5	6283.6	6741.4	6907.9	7324.4	7685.3	8020.5	8545.5	8644.3	8925.7	9136.9	9440.5	9764.7	9261.3	9482.8	9617.9	9695.1	9697.4	9710.1	10003	9868.6	9857.9	9833.5
12.074	18.227	2.1792	0	0	0	0	32.874	79.317	177.89	321.82	495.69	723.75	975.49	1277.1	1667.9	2028.7	2501.5	3073.8	3500.7	4027.5	4337.9	4785.2	5391.7	5733.4	6217.8	6610.5	6964.1	7507	7884.8	8395.3	8701.4	9065.8	9328.6	10010	10375	10923	11176	11716	11961	12771	13017	13465	13314	13621	13927	14163	14095	14293	13948
3.6856	0	0	0	6.8639	8.5524	14.545	92.393	212.29	357.59	535.75	809.11	1094.4	1402.6	1825.9	2305	2842.1	3413.7	4062.3	4709.8	5515.7	6317.7	7121.1	8106.2	8945	9860.9	10395	11532	12301	12998	13908	14976	15943	17040	17845	18628	19561	20310	21142	21966	22986	23391	23686	24132	24640	25119	25600	25770	25785	25896
22.021	0	0	0	0	0	19.2	62.039	129.18	225.63	367.78	530.62	753.83	972.36	1261.8	1526.8	1784.5	2202.3	2614.4	3095.6	4252.2	4292.8	5009.7	5298.8	6536	6332.4	7006.3	7415.2	7941.5	8340	8550.9	8964.2	9484.6	9954.1	10291	10653	10826	11125	11480	11855	12000	12211	12303	12516	12644	12807	13091	13001	13045	13163
0	1.7552	1.6479	0	0	0.50156	10.835	68.048	149.97	299.64	485.9	779.67	1081.1	1435.4	1777.9	2179.7	2643.8	3007.5	3456.5	3799.6	4346.4	4654	5013.5	5471.7	5898.7	6353.6	6830.4	7393.6	7602.6	8223	8702.4	9065.9	9258.3	9603.5	10261	10756	11434	11624	12153	12421	12537	13135	13441	13595	13624	14074	14067	14095	13989	14134
3.2035	0	0	8.9575	0	0	0	31.888	85.15	208.26	384.61	642.72	933.84	1197.2	1519.2	1976.9	2347.5	2729.7	3213.8	3834.3	4558.2	4944.8	5507.5	6264.4	6748.6	7341.6	8038.9	8538.1	9094.8	9651.7	10507	10768	11052	11592	12113	12801	13339	13901	14282	14742	15081	15769	16161	16142	16175	16323	16418	16096	16385	15918
0	0	0	2.2402	12.342	6.6155	0.080436	12.821	32.291	62.513	126.19	230.8	392.05	641.51	968.19	1425.9	1888.5	2436.3	3191.2	3924.7	4481.9	5088.2	6070.5	6469.8	7715.9	8045.2	9252.1	10085	10506	11313	12015	12932	13247	13563	13809	13994	14250	14029	14334	14424	14055	14525	13992	14281	14272	14517	15316	15471	15639	15390
0	0	0	20.553	0	23.812	14.074	18.148	64.916	177.64	349.73	610.96	857.63	1167.4	1576.6	2088.4	2528.7	3254.7	3741.2	4493.4	5039.4	5812	6784.8	7709.9	8130.2	9086.2	9624.9	10506	11532	12227	13389	13893	14466	15764	16127	16667	17186	17925	19076	19375	20029	20499	20784	20883	21224	21444	21572	21806	21878	22130
0.53847	8.3323	10.515	0.36806	0	0	0	0	0	0.98582	30.232	109.35	197.54	317.11	471.41	695.93	869.67	1052.4	1387.9	1759.3	1593.6	1772.9	2127.2	2216.2	2549.3	2911.8	4619.8	3913.3	4203.4	5334.2	4909.8	5680.2	7276.6	7165.9	7382.3	6846.7	8084	8335.3	8387.2	8463	8271.7	9046.3	8761	8714.4	8683.1	9203.4	9346.5	9613.6	10240	9934
0	3.8447	3.8286	0	0.66977	0	9.9365	62.308	153.71	318.4	540.5	820.95	1170.6	1635	2045	2575	3121.7	3649	4348.4	4977.2	5791.1	6535.3	7256.8	8110.6	8991	9767.8	10824	11674	12155	13003	13391	14108	14088	14892	16179	17312	18096	18464	19035	19793	19654	20540	21263	21559	22142	22374	22347	22462	22811	21923
0	4.0469	0.97292	3.3038	0	1.0668	0	5.6112	30.062	102.4	206.05	364.91	567.34	843.51	1150.1	1511.7	1996.6	2448.3	2985.6	3521.4	4127.4	4723.3	5449.1	6089.3	7232.8	7059	7653.4	8914.9	9801.9	9705	9814.6	10262	10885	11721	12206	12361	11903	12171	12324	12826	12896	13647	13708	13746	13642	14041	14193	14297	14365	14267
0	11.641	0	0	0.90377	1.4184	1.266	16.108	22.49	56.516	98.144	201.47	327.25	518.32	662.57	970.97	1203.7	1528.7	1868.6	2239.5	2396.6	3252.5	3512.4	4105.4	4491	4980.8	5926.6	6345.8	6948.5	7374.8	7916.5	8223	8975	9348	9855.2	10304	11023	11362	11849	12004	12463	13051	13299	13702	14043	13874	14311	14570	15143	15123
0	0	0	0	8.4627	9.7275	36.555	84.337	200.05	365.82	564.38	831.44	1064.7	1350.9	1707.8	2042.7	2643.7	3069	3527.4	4182.1	4737.4	5357.6	5953.1	6591	7201.8	7816.9	8386.9	8855.2	9622.5	10172	10833	11243	12307	12634	13164	13664	14115	14567	15429	15691	15874	16218	16592	16830	16804	17094	16938	17246	17074	16962
7.757	7.495	0	0	0	0	0	0	1.2108	42.788	106.48	221.68	440.48	662.23	946.75	1318.2	1778.9	2343.5	2852.6	3514.8	4190.8	4809.5	5522.4	6142.6	6910.8	7615.9	8365	9015	9801.6	10571	10946	11731	12484	13039	13830	14330	14796	15067	15338	15893	16128	16623	16951	18056	17917	18403	19088	19188	19299	19037
45.069	2.0765	0	3.3064	0	0	0	54.293	109.7	307.21	557.39	760.1	1030	1378	1762	2206.6	2752.6	3181.9	3639.1	4083.2	4677.8	5343	6005.8	6500.2	6990.2	7693.9	8405.8	9078.5	9867	10246	11236	12239	12906	13681	14202	14588	14978	15292	15878	16579	17130	17566	17878	18773	18713	19127	19055	19511	19725	19898
0	0	0	0	0	5.0684	44.965	104.92	223.92	342.9	526.02	635.02	957.13	1261.4	1485.6	1874.5	2708.6	3014.1	3336.5	3813.4	4608.6	5079.6	5145.1	6073	6622.8	7233.2	7585	8302.3	8765.8	9380.5	9969.5	10264	10742	11537	12069	12497	12704	13223	13548	13724	14273	14489	14399	14701	14935	15122	15117	15321	15340	15246
28.444	1.1838	0	0	0	0	2.8476	36.131	107.63	225.43	344.13	537.97	679.21	916.79	1241.8	1616.1	2067.2	2423.1	2977.4	3423.1	3928.1	4594.3	5199.4	5783.7	6382.6	7032.6	7769.9	8534.3	9564.7	10142	10634	11531	11693	12363	12653	13074	13527	14159	14704	15371	15919	16250	16262	16623	16717	17051	17229	17673	18029	18084
0.10045	8.2362	0	0	0	0	40.994	130.4	257.76	471.24	754.93	1113.3	1597.2	2171.5	2535.4	3211.8	3772.9	4447	5260.6	5129.3	6303.7	7602.2	7618.4	8618.2	9441.2	10347	11027	11686	11797	12329	12916	12743	13339	13683	13591	14453	14626	15428	15630	15961	16058	16414	16705	16551	16786	17292	17122	17052	17073	17181
24.527	13.006	4.8639	0	0	0	0	14.295	51.409	142.54	295.16	523.89	787.35	1131.6	1533.2	1897.1	2620.1	2959.5	3537.4	4231.5	4995	5447.5	6547.4	7093	7815.3	8700.6	8928.9	9526.9	10377	11175	12000	13288	13843	14445	14642	15557	16608	17063	17512	17656	18226	18419	19144	20124	20509	20875	21517	22375	22131	22314
4.7974	0.536	0	0	0	0.51776	15.164	34.135	43.275	96.188	193.1	329.37	508.45	727.67	981.12	1306.3	1675.9	2047.7	2453.9	2901.5	3413.3	3628.1	4071.2	4538.3	4921	5378.9	5833.6	6389.2	6832.9	7124.8	7687	7955.8	8267.3	8749.1	9024.6	9063.1	9188.6	9427.4	9944.7	10121	9385.3	10672	10533	10048	11175	11174	11512	11641	11683	11624
36.388	6.8189	0	0	0	0	0	0	0	65.92	141.29	292.04	461.82	645.99	909.38	1155.2	1379.8	1842.3	2167.9	2665.5	3161.5	3716.5	4034.2	4425	4826.2	4922.4	5686	5777.8	6275.2	6228.4	7090.2	6459.7	6403.7	7125	7064.6	7165.6	7576.1	7629.2	7770.3	8016.1	8140.5	8687.9	8456.3	8973.2	8985.2	9139.1	9066.4	9531.8	9423.6	9563.8
0	0	0	0	0	8.1776	19.736	34.295	69.649	124.86	238.75	370	530.8	747.18	976.04	1305.5	1573.5	1976.4	2303.8	2774.5	3166.1	3602.8	4182.4	4550	5025.6	5403.5	5842.2	6355.2	6605.5	7317.1	7558.9	7902.2	8630	9078.1	9430.1	9868.1	10325	10481	11014	11268	11607	11807	12169	12462	12778	14601	12044	12104	12530	12720
0.54133	8.152	0.30501	0	0	0.40641	0	20.565	69.283	154.52	330.52	566.27	868.47	1179.8	1582.9	2153.8	2534.1	3111.6	3781.4	4191.5	4845.9	5590.8	6277	6665.3	7538.2	9494	8708.3	9299.9	10026	10543	11014	11440	12016	12588	13026	13212	13425	14095	14436	14789	15369	15888	16249	16770	16610	16779	17342	17704	17613	17381
0	3.6002	0	2.5442	0	12.017	3.393	0	0	2.918	39.771	149.08	323.27	610.82	960.68	1333.8	1805.8	2424.5	3024.7	3497.7	4252.4	4879.7	5574.9	6215.6	7135.8	7736	8717.8	9367.7	10187	10976	11610	12374	12608	13165	13632	14006	15215	15183	16165	16230	16340	16920	16988	17001	17554	17683	17892	16127	17764	16356
0	3.9314	0.9536	0	2.5063	2.0634	0	0	0	0	24.42	91.755	132.66	250.07	356.27	554.16	725.37	929.65	1168.8	1434.3	1739.6	2075.1	2417.2	2842.9	3104.6	3539.6	3907.3	4307.4	4441.7	4726.4	5158	5421.3	5887.2	6144.5	6377.4	6720.7	6914.6	7423.8	7671.9	7906	8156.9	8454.7	8728.2	8879.5	8839.5	8936.7	9111.3	9221.8	9254.7	9229.8
1.3309	0	0	0	9.7459	7.1707	6.0659	20.667	40.924	113.63	205.63	399.26	713.18	1076.4	1496.8	2130.1	2666.8	3310.4	3838.5	3772.5	5202.4	5067.9	5599.1	6306.6	7015.8	7514.6	8217.3	8830.7	9636.9	10101	10484	11199	11788	12200	12671	12836	13423	13690	13981	14110	14277	14451	15112	15640	15867	15682	16075	16084	15697	15602
24.147	2.6422	0	0	0	0	4.0297	50.662	154.97	263.54	451.13	690.79	972.08	1283.3	1659.3	2077.2	2641.8	3173.5	3682.1	4344.8	4517.3	5300.9	5615.2	6655.7	7087.9	7641	8556	8822.7	9321.7	9842.9	10644	11463	12006	12460	12826	13375	14026	14427	14847	15177	15489	15758	15925	16461	16561	17081	17088	16752	17020	17034
9.0541	12.82	0	0	0	0	8.4152	7.6694	6.6772	42.467	102.93	224.13	383.38	571.05	860.51	1181.4	1547.3	1934.9	2388.5	2844.1	3363.7	3864.9	4379.4	4951.2	5449.4	5849.8	6330	7057.8	7538.2	8053.8	8545.7	8966.8	9617.8	9867.2	10492	10505	10919	11449	11656	12171	12123	12149	12389	12401	12812	13024	12806	13080	13041	13258
0	0	0	4.0118	6.6401	8.1133	36.493	46.357	49.642	53.609	80.212	158.94	250.67	411.91	616.5	811.52	1097.2	1369.1	1848.9	2317	2705.3	3282.8	3704.1	4348.6	4768.3	5324.4	5781.6	6317.5	7135.5	7960.7	8806.4	9395.5	9953.4	10410	11008	11641	12378	12834	13283	13808	14670	15089	15248	15718	15729	16069	15535	15861	16111	16146
0	0	0	6.1024	6.9778	15.03	19.386	37.398	53.078	187.39	318.99	566.78	872.37	1167.8	1617.2	1675.6	2072.3	2870.3	3394.6	4132	4238.7	4858.9	5468.2	5904.1	6539.4	6647.5	7690.1	8193	8902.7	9207.3	10115	10633	11147	11514	11766	12477	12849	13189	13376	13505	14080	13844	14485	14103	14449	14430	14608	14724	15156	15112
0	0	0	0	0	13.882	85.597	207.09	359.13	544.95	796.91	1050.1	1374.7	1756.9	2072.5	2495.3	2846.2	3334.3	3632.8	3969.3	4398.9	4791.8	5121.8	5470.9	5700.2	5974.1	6355.6	6356.4	6942.5	7092.7	7472.3	7859	8060	8392.9	8510.5	9015.3	9275.8	9061.3	9269.7	9413.8	9484.2	9664.8	9479.5	9625	10094	9784.6	10031	10392	10720	10719
0	3.0836	0	1.4019	0	12.312	1.6372	33.108	58.009	161.03	292.23	447.84	690.46	929.91	1150.9	1738.5	1717.6	1911.5	2230.8	2741.7	2859.6	3459.1	3957.6	4600.2	4821.8	4756	5361.3	5248.9	6001	6184	6529.5	6809.1	7368.3	7453.2	7721	7912.3	8091.9	8525.2	8869.7	8952.5	9225.3	9157.1	9279.8	9396.6	9546.4	9895.2	9764.6	10086	10199	10269
0	0	0	0	34.37	76.226	112.5	126.98	174.08	240.93	323.37	379.49	486.71	587.67	730.65	927.74	1134	1319.1	1544.7	1865.2	2141.9	2509.4	2788.6	3170.1	3468.7	4018.4	4300.8	4644.7	4874.4	5167.8	5683.7	5923.1	6380.5	6662.9	6907.1	7528.7	7750.5	8305.5	8546	8906.6	9311.4	9926.9	10099	10629	10588	10566	10667	10198	10325	10463
0	0	4.5003	0	13.989	0	6.9298	42.735	91.713	201.32	340.23	526.47	814.47	1119.6	1450.2	1756.7	2333.3	2895.6	3357.7	3836.9	4237.6	4515.8	4834.5	5528.5	6357.7	6327.9	6925.9	6856.6	7481.8	8485	8618.5	9096.7	8870.8	9234.5	9677	9595.6	9865.8	10010	10401	11810	11129	11644	11690	12007	11953	12223	12568	12650	12889	12577
0	0	16.278	0	20.413	0	0	97.011	121.22	203.33	386.42	921.45	1459.7	1940	2730.3	3115	3806.4	4114.7	5103.8	5908	6491.1	6867.1	7932.9	8715.4	9240.3	10382	9922.4	11622	12076	11930	12812	13363	13882	14244	14714	15334	15835	16252	16726	18869	17365	17764	18175	18521	18722	18886	19701	19999	19987	19960
0.077036	4.1989	0	0	0	4.1391	22.706	80.046	160.13	244	440.47	642.79	890.61	1220.3	1431.1	1833.7	2171.5	2610.5	3020.5	3241.6	4112.1	4254.6	4615.4	5088.3	5443	6256.9	6506.5	6891.8	7694.3	8049.7	8661.9	8990.7	9197.4	9415.1	9961.4	10447	10878	10657	11232	11317	11459	11779	11741	12041	12259	12240	12373	12820	12789	13029
14.147	8.2272	0	0	0	0	13.989	63.835	182.44	344.13	599.95	923.47	1276.8	1752.5	2187.7	2703.2	3328.7	3938.8	4604.8	5377.7	6107.4	6589.1	7158.5	7984.3	8492.9	9169.8	10125	10479	11060	11398	11907	12369	13147	13579	13773	14245	14794	15227	15351	15569	15657	15739	15988	16223	16232	16318	16365	16478	16378	16347
54.106	54.873	42.767	0	0	0	0	76.611	137.25	296.42	578.66	954.17	1322.8	1788.3	2424.8	3112.6	3907.3	4795.8	5839.6	6633.9	7455.1	8314.2	9365.8	10485	11615	12561	13524	14462	15383	16353	17084	16662	17354	18362	19279	20289	20467	20014	19402	21605	21074	18576	21635	21743	24024	23924	20583	23971	23026	24601
0	0	0	0	0	3.0788	66.965	171.04	292.62	568.24	841.58	1190.7	1473.8	1643.3	2391.9	2973.4	2967.4	3636.2	4071.3	4273.1	4600.2	5903.7	6446.1	7108.3	7698.1	7776.9	8756.9	9353.3	8547.4	9993.2	9526.4	9539.5	10061	10474	10639	10794	11072	11471	11664	12114	12292	12418	12739	12872	13078	13263	13534	13482	13726	13636
15.819	0	0	0	0.26953	0	0	4.9374	30.388	87.956	188.69	365.03	553.25	822.26	1142.1	1522	1990.5	2540.1	3275.6	3889.1	4607.8	5275.2	5829.2	6788.9	7736.9	8459.9	9265.6	10113	10750	11310	12053	12526	13589	14279	14751	15064	15547	16576	17124	17341	17891	17908	18248	18835	19730	20803	19458	20027	20232	19659
0	1.4325	0	0.98356	0	3.3741	3.015	0	11.512	25.156	46.253	137.47	244.64	446.9	659.78	975.72	1280.8	1674.3	2016.7	2538.1	3052.9	3497.8	4026.4	4805.8	5326.6	5794.1	6652.3	7194.9	7753.4	8241.1	9284.4	9504.5	10327	10990	11430	12029	12788	13367	13819	14317	14705	15188	15168	15529	15533	15617	16064	16351	16392	16288
0	0	0	11.481	13.507	25.925	21.027	31.498	38.191	46.111	146.58	212.32	279.11	494.63	761.21	1038.1	1370.7	1817.6	2079.7	2754.3	3289.1	3797.1	4320.8	5058.9	5657.2	6451.5	7177.6	7870.5	8467.9	9012.4	9757.7	10538	11242	12310	12567	12916	13480	14220	15072	15774	16229	16921	17087	17742	17733	17725	18075	17806	18700	18035
0	0	0	16.825	13.585	33.5	38.481	113.69	139.11	247.41	423.63	671.48	933.76	1383.9	1729.2	2112.5	2710	3542	3975.6	4485.8	5277.8	5495.9	6580.6	7486.6	8399.8	9556.2	9471.2	10396	10925	11112	12378	12691	12841	13349	14207	14502	15610	15652	16241	16658	16603	16856	16805	17699	17356	17178	17730	18051	18122	18631
0	0	0	0	0	28.928	70.425	155.13	293.49	519.93	739.66	1005.8	1262.9	1827.3	2332.4	2825.6	3319	4123.6	4684.8	5197.1	6011.6	6721.1	7204.3	7906.6	8600.4	9362.4	11466	12370	11459	12076	12743	12990	13246	13832	14195	14435	14796	15378	15920	15620	16048	16440	16763	16688	16997	16844	17594	17546	17502	17457
9.5622	4.8144	0	0	0	0	3.7059	14.003	75.201	186.91	342.37	573.61	845.11	1205.9	1634.5	2156.2	2727.6	3318.1	4211.6	4847.3	5725.5	6432.5	7257.3	8241.8	9020.8	9842.4	10770	11450	12317	12927	13951	13798	15311	14917	16621	17237	17715	18031	18855	18884	19473	19517	19890	18388	20456	20433	20463	20358	18802	18498
0	2.3246	6.0639	0.099232	0	0	1.5561	33.933	123.58	264.59	515.75	817.9	1140	1583.7	2137.5	2592.4	3274.4	3979	4707	5355.5	6058	6473.7	7171.9	7663.1	8209.8	9044.3	10009	10762	11289	11512	11499	12500	13169	12941	13059	13165	13828	13788	13639	13985	13773	14016	13946	14179	13713	14640	14658	14808	14869	14791
0	0	0	3.9948	0	2.48	9.9788	61.686	164.94	380.64	634.99	1095.3	1566.1	2056.9	2579.3	3313.7	4152.4	4808.4	5512.1	6158.9	7162.5	6741.3	8215.6	8943.4	9265.9	9786	11285	11570	11941	11538	12128	12465	13387	13782	14077	14871	15207	15944	16263	19243	17112	17557	18360	18683	18445	18709	19047	19500	19755	19797
5.8927	1.0186	0	0	14.56	0	0	3.3727	19.185	74.754	191.96	355.57	560.02	881.43	1298.8	1760.8	2294.9	2920.8	3540.5	4257.5	4843.8	5468.4	6143.5	6895.3	7955	8555.1	9291.7	9971.6	10846	11430	12226	12353	13197	13597	14239	14750	15519	15725	16010	16747	16851	17077	17138	17318	17497	18135	17485	17997	18133	18053
0	0	0	10.803	0	0	30.43	76.266	215.45	355.93	687.58	971.65	1354	1914.4	2493.6	3132.2	3794.2	4374.7	5262.1	4978.9	5592.4	6364.1	7719.8	8813.2	9738.6	9401.7	10022	10852	12352	13202	13967	14339	15045	16732	17392	18067	18823	18775	19758	19687	19966	20651	21094	21460	21947	21999	22284	22583	22329	22234
14.981	19.198	15.519	2.7412	0	0	0	0	0	0	107.53	159.98	299.79	475.08	690.31	1002.1	1333.8	1703.3	2139.3	2699.8	3262.8	3977.7	4543.4	5275.1	5625.8	6426.2	7446.7	8020.2	8702.7	9625.4	10271	11324	11885	12486	13340	13987	14449	14613	14937	15937	16271	16506	17386	17725	17726	18290	18089	18788	18612	18404
0.79916	0	0	0	13.151	2.7849	0	16.688	4.1258	7.8673	36.426	72.197	145.13	256.96	420.92	668.26	940.17	1394.2	1684.5	2122.3	2603.3	2992.9	3541.4	4161.8	4734.8	5346.8	5946.5	6948.3	7314.4	7638.4	8557.1	8791.5	9468	10041	10489	10596	10930	11260	11314	11501	11637	11448	11657	11921	12137	12080	12397	12212	12547	12278
4.6596	1.6656	0	3.0381	1.2498	0.10964	0	5.7826	23.401	107.3	225.58	373.38	598.25	834.95	1140	1532.9	1927.9	2305.9	2494.1	3148.1	3554.8	4001.9	4540.9	5016.9	5333.9	5980.6	6213	6770.4	7086.6	7120	8047.1	8328.8	8670.6	9269.8	9255.9	9749.5	9936.2	10438	10169	10244	10376	10743	11131	11220	11609	11480	11642	11865	11937	12023
2.8523	5.6254	0	0	0	0.2877	2.7107	12.871	70.831	190.68	317.98	510.87	823.41	1077.2	1272.8	1816.8	2184.5	2866.6	3606.6	3749	4531.8	5007.3	5670	6245.1	7096.8	7794.8	8594.5	9475.7	9613.2	9993.3	10652	11228	11467	12479	12988	13371	13680	14051	14644	15024	15687	15719	15885	16563	16760	17207	17828	18028	18360	17779
0	0	0	3.9472	9.8229	0.43105	25.844	61.538	126.04	229.28	430.64	696.16	999.92	1427.7	2019.4	2507.5	3200.5	3812.4	4390.7	5164.3	6079.8	6982.6	7743.4	8620.1	9790.8	10275	10794	11696	12756	12463	13850	13858	15146	14948	15521	15864	16642	17087	17142	17979	18270	18588	18670	19049	19744	19732	19520	19979	19950	19893
11.721	0.84003	0	1.9482	0	0	9.1833	41.021	119.31	250.97	417.67	610.87	864.3	1165.4	1510.3	1951.3	2392.1	2853.6	3400.5	3749	4221.7	4778	5156.4	5940.3	6553.3	7113.5	7608.7	8083.4	8634.9	8722.8	9705.9	10013	10588	11192	11108	12014	12619	12980	13262	13512	13824	14121	14067	14954	14753	14760	14931	15386	15677	17004
34.512	14.01	0	0	0	0	0	66.701	183.17	356.57	575.21	932.54	1359.3	1869.9	2322	3056.1	3812	4930	5867	6664.3	7256.9	8282.9	9346.8	10089	11118	11794	13414	14053	14952	14886	16270	16480	17359	17716	17759	18978	19048	20027	20919	20595	21221	22056	22280	22645	22599	23437	23245	22805	23069	22998
0	0	0	0	26.41	38.819	116.49	146.1	318.9	521.94	885.8	1270.8	1780.4	2430.5	3054.1	3754.5	4507.2	5499.8	6348.7	7738.6	8619.8	9405.3	10660	10580	12460	12993	14455	14452	15615	15979	17594	17883	18915	19010	18831	19669	19577	19071	19041	18650	18918	19368	18998	19560	19684	19583	19604	19927	20608	20010
0	0	0	0	55.171	171.83	278.18	417.78	602.7	829.56	1152.8	1552.3	1989.9	2490.5	3084	3880.4	4456.9	5484.9	6356.4	7065.6	8320	9258.3	10198	11523	12445	13355	14463	15380	16821	17495	18505	18782	20009	21041	21963	22645	23584	24148	25156	25776	26415	26611	26458	26970	26918	27269	26818	26945	26670	26941
0	0	2.009	5.455	4.2532	6.5394	0	2.7566	0	0	0	17.54	72.126	144.89	285.55	511.38	723.32	1066.5	1455	1822.5	2162	2644.5	3217	3721	4158.1	4753.4	5153.3	5584.6	6372.9	6753.1	7109.2	7840.8	8254.7	8726.4	9219.6	9716.1	10072	10611	11075	11570	11720	12010	12517	12897	13126	13290	12932	13280	13229	13184
26.207	3.1361	0	0	0	0	5.9798	32.51	92.496	217.12	311.03	524.52	725.09	1046.7	1421.5	1808.1	2228.3	2608.1	3009	3551.2	4044	4836.6	5371.3	5607.5	6315.4	6742.7	7313.7	7388	8126.7	8794	9258.8	9960.2	10469	10915	11412	11882	12528	13071	13218	13818	13989	14594	14976	15651	15609	15547	15246	15849	15838	15989
16.298	9.2609	0	0	0	2.1286	0	0	0.31252	51.569	120.54	255.76	426.52	655.33	916.33	1237.4	1624.1	2018.7	2434.8	2885.4	3316.3	3872	4317.7	5038.3	5507.4	5991.2	6387.1	7246	7687.8	8230.6	8582.6	8814.2	9500.5	9958.1	10321	10980	11311	11476	11626	12445	12525	12675	13179	13162	13576	13389	13608	13693	13602	13812
1.0913	1.5347	0	0.17752	0	0	15.079	50.364	125.02	250.12	433.95	682.4	939.93	1260.3	1629.1	1959.2	2335	3104	3746.4	4349.6	5016.7	5727.8	6722.1	7163.4	8147.7	9014.2	9352.8	10029	10613	11428	12155	12229	12820	13387	13798	14598	14793	15620	15781	16762	17296	18035	18412	19086	18891	18965	18802	19113	19351	19422
9.4528	12.78	0	0	0	0	4.0689	54.086	149.2	274.61	488.85	757.23	1060.9	1389.5	1798.2	2125.9	2506.8	3101.9	3530.8	4169.6	5043.3	5349.5	5749.3	6252.4	6601.4	7197	7505.8	8093.1	8481.9	8858.1	9177.7	9575.6	10450	10663	10993	11266	11672	11896	12499	12450	12838	12737	13076	13632	13712	13792	13579	13797	14130	13978
0	0	7.6446	0	0	6.8602	0	6.2083	38.76	0	4.2558	64.352	140.55	301.1	467.31	750.72	999.77	1299	1605	1966.6	2286.5	2546.2	2988.9	3159.9	3491	4016.4	4712.3	5149.4	5423.9	5584.9	6333.6	6917.6	7402.6	7272.8	7444.8	8124.9	7963.4	8038.6	7967.2	8134.3	8087.9	8855.3	8463.1	8443.9	8510.6	9034.5	9433.2	9515	9671.4	9582
2.3569	0.94195	0	0	5.3762	0.87818	0	0	32.805	100.36	219.29	371.83	554.09	806.27	1146.7	1564.5	1929.1	2276.7	2806	3372.9	3880.2	4518.4	5004.2	5819.4	6305.8	7039.3	7655.7	8053	8559.5	9199.9	10164	10527	11604	12018	12499	13248	13658	14316	14719	15140	15507	15762	16705	16490	16675	16208	17349	17144	17123	16762
4.588	5.95	0	0	0	0	7.3629	42.991	137.1	246.2	440.8	642.36	913.44	1205.9	1550.5	1773.3	2246.9	2733	2983	3492.8	4240.2	4475.6	4973	5118.1	6288.8	5882.1	7383.3	7582.7	8117.1	8965.3	9214	9294.4	9769.2	10391	10927	11107	11422	11750	12191	11986	12370	12740	13057	13545	13881	14079	14361	14360	14492	14527
0	0	0	0	0	10.377	40.76	63.926	124.53	264.08	492.71	740.65	1076.4	1463.4	1944.5	2322.8	2884.1	3489.9	4105.2	4732.8	5562.5	6173	6606.7	7481.5	8306.6	9068.2	10168	10097	10339	11828	12068	12642	12990	11412	12503	12363	12999	13807	14329	14828	16456	17016	17068	16876	17470	17542	17864	17904	18052	18548
7.1688	7.4874	0	9.3084	0.59019	0	0	0	2.6402	15.16	66.582	134.78	237.93	351.09	506.77	712.71	956.04	1221.7	1515.2	1876.9	2276.3	2573.2	2920.8	3324	3661.1	4047.9	4348.2	4641.2	5098.3	5486.9	5859.6	6083.1	6340.4	6795.5	6936	7260.2	7539.1	8019.7	8125.1	8349.5	8705.2	8759.7	8810.2	8954.7	9224.1	9564.4	9348	9701.7	9569.1	9797
29.446	12.622	0	12.331	0	0	0	0	50.653	139.83	316.62	497.25	849.7	1304.9	1749.3	2307.7	2857.1	3497.8	4238.3	5083.3	5612.9	6411	6988.2	7812.6	8298.6	8663.7	9242.8	9474.4	9899.7	10654	11318	11233	11659	11960	12491	12533	13688	13568	13766	14427	13852	14452	14821	14835	15037	15300	15625	15702	15295	14878
9.7156	0	0	0	0	4.6742	4.8139	17.164	25.447	65.931	159.76	272.06	459.27	702.19	1002.5	1360.2	1752.6	2227.8	2785.3	3348.7	3782.2	4552.7	5091.8	5551.6	6489.2	7129.7	7801.2	8327	9006.3	9421.5	9988	10508	11280	11704	12289	12540	13274	13765	14179	14301	14375	14316	14671	14922	14986	14696	14424	15053	14854	15354
0	0	0	0	0	1.4198	32.913	100.38	210.36	397.44	626.4	936.77	1287.9	1800.6	2455	3193.4	3959.1	4843	5870.7	6842.2	8048	9126.9	10330	11577	12543	13690	15085	16093	17651	18801	20070	21254	22138	22996	24040	24483	25413	26440	27253	27631	28693	29317	29239	30733	30209	30732	31512	31824	33153	32655
7.2383	8.1013	0	0	0	0	0.46457	34.437	90.463	212.91	371.54	608.21	911.6	1208.9	1543	1947.9	2400.4	2912.4	3254.9	3700.8	5267.8	4721.3	6021.9	5634.3	6946.8	7574.6	6835.2	8366.5	8940.9	9457.2	9543.7	10298	9714	10094	10712	10756	11226	11617	11732	12095	12627	13197	13600	13526	13988	14000	14526	14327	14486	14257
47.756	2.4961	0	0	0	0	5.4146	80.113	178.73	384.63	643.8	1000.6	1470.9	1895.5	2654.1	3300.9	3951.9	4819.8	5793.4	6593.8	7552.5	8654.5	9310.3	10429	11401	12152	13275	13921	15136	16162	17330	18030	18428	19461	19929	20505	21606	21313	22155	22885	23355	23251	24342	25107	25105	25269	25375	25786	26095	26521
17.017	11.384	0	0	0	0	0.11325	2.2999	33.675	72.814	188.83	313.91	515.16	778.08	1084.4	1433.9	1806.9	2266.7	2847.5	3229.9	3827.7	4662.7	5173.7	5668.7	6659.2	7365.8	8297.5	8421.7	9391.3	9910.5	10318	10411	11148	12131	12816	12696	13263	13518	14312	14316	14626	15078	15046	15353	15359	14389	14721	14653	14197	14413
16.638	5.9857	0	0	11.389	0	16.864	19.864	131.37	304.99	555.04	981.11	1500.5	2190.3	2659.5	3142.8	4013.8	4703.3	5335.9	6219.7	6864.5	7760.5	8721.3	9718.9	10505	11259	12378	12774	13999	14736	15503	15899	16290	17416	17965	18442	18732	19336	19606	19707	19866	19846	19950	20087	20319	20481	20506	20703	20449	20657
0	0	0	0	18.096	64.675	121.49	276.56	500.95	767.03	1161.5	1551.7	2097.2	2642.2	3140.4	3991.3	4460	5152.8	5835.1	6742.8	7540.9	8387.6	9278.8	9930.3	10919	11674	12787	13339	13982	14978	16085	17105	17685	17707	18319	18728	19135	19491	19453	20047	19693	19217	19137	19397	19160	19240	19712	19642	19743	19767
10.311	7.1711	0	0	0	10.172	0	8.9895	56.094	181.77	305.46	517.28	715.91	1043.3	1360.9	1827.6	2360.1	2752.6	3319.4	3652.7	4069.1	4645.9	5176.6	5683.1	6108.9	6642.6	7497.2	7965.3	8494.3	8867.8	9744.9	11660	9100	9286	9325.2	9843.1	10176	10432	10627	10997	11154	11382	11611	12287	12225	12127	12368	12866	12760	12601
24.855	10.502	4.2353	0	0	0	0	15.74	78.835	164.8	298.1	556.1	837.57	1188.7	1615.5	2058.1	2634.8	3216.9	3806.8	4657.1	5302.8	6028.9	6454.6	7522.6	7838.2	8908.6	9862.5	9976.2	10978	11523	12565	13563	13988	14597	15550	16047	16776	17337	17612	18353	18533	19150	19534	19864	19609	19867	20036	19749	20212	19986
15.12	8.9414	0	1.6324	0	0	6.1556	46.035	116.7	232.03	385.51	609.53	876.56	1191.7	1528.8	1991.8	2525.3	2925.7	3494.7	3994.4	4513.3	5009.4	5297.2	5837.8	6903	7083.5	7671.4	7923	8145.5	9116.8	9666.4	10862	11144	11923	12300	12826	13550	14088	14674	14666	15119	15727	15872	16346	16127	16750	16903	16430	16686	17301
8.004	1.9944	0	0	2.353	0.48079	0	12.506	45.512	116.39	235.04	388.98	606.1	893.68	1269	1688.4	2067.4	2590.3	3085.7	3655.8	4198.4	4858.3	5361.8	6078.5	6519.6	7157.9	7883.1	8114.9	8797.7	9244.2	9797	10261	10856	11124	12001	12271	12611	13008	13531	14236	14723	14722	14995	15412	15581	15846	15395	15707	16033	15902
0	0	0	0	0	3.2524	21.533	61.16	144.5	271.19	499.85	784.95	1166.9	1579.8	2082.8	2712	3377.2	4096.2	4942	5761.7	6749	7658.3	8691	9720.8	10732	11618	12466	13435	14356	15299	15996	16993	18343	19631	20055	20957	21678	22231	21993	23344	23354	23727	23368	24510	24667	25042	24675	24801	24931	25076
1.107	0	0	0	8.2474	3.5275	6.5895	35.443	76.826	145.17	275.88	420.05	647.6	879.77	1150	1497.7	1861.5	2287.9	2658.3	3263.4	3567.2	4014.1	4622	5140.1	5785.6	6286.9	6996	7584.8	7937.7	8664.4	8986.1	9687.4	10173	10814	11227	11518	12086	12628	12583	12863	13048	13382	13876	14423	14523	14561	15443	15053	15446	15136
12.773	1.468	0	0	0	0	0	21.896	105.01	238.01	444.48	728.28	1064.4	1502.8	1955.8	2517.2	3091.5	3582.1	4244.2	4472.6	5117.5	5546.7	6099.9	6702.4	7608.2	7731.5	8845.5	9307.9	10097	10187	11034	11757	11785	12555	12712	13326	13757	14461	14540	14675	15070	15378	15993	16011	16092	15912	15906	16802	16671	16524
0	0	0	0	10.247	12.384	26.295	41.384	52.494	84.296	157.09	304.38	504.53	770.64	1169	1627.8	2162.5	2685.7	3355.2	4004.3	4631.1	5285.9	6054.2	6717.1	7551.8	8103.1	8877.5	9580.3	10247	10740	11219	11554	11772	12053	12528	12489	12968	13252	13153	13311	13423	13711	13890	14150	14312	14537	14725	14685	14980	14812
7.4213	8.3783	0	0	3.564	0	0	12.725	64.397	164.63	288.28	404.76	570.53	794.12	1052.9	1406.1	1703.4	2147.1	2652	3212.4	3900.2	4280.9	5271.5	5820.4	6820.7	7375.7	7791.6	8705.2	9564	10138	10752	11749	12443	13218	13700	13841	14573	15399	15299	16311	16749	17199	17705	18308	18109	18025	17972	18683	18471	18456
27.749	9.8817	0	0	0	0	0	0	3.9244	57.481	155.01	258.61	450.6	811.68	1041.8	1452.6	1879.8	2282.4	2822.7	3538.9	3967.8	4792.5	5273.6	6303.1	7217.5	7741.8	8330	9150	9622.4	10754	10956	11746	12892	13154	13688	14569	14778	15670	15553	16453	16561	17047	17501	18301	18402	18626	18461	18306	18750	18644
15.672	6.3661	0	0	0	0	1.5483	57.322	142.24	306.45	527.59	838.21	1250.8	1741.3	2370.2	2901.1	3619.4	4333.4	5231.1	6114.8	6979.2	7824.2	8578.9	9304	10225	10831	12120	12553	13216	13911	14749	14923	15918	16603	17238	17744	18248	18923	19194	19880	19765	20035	19765	20241	20201	20437	20570	20342	20436	20026
0	0	1.8531	0	0	0	23.236	62.92	159.28	305.63	527.02	785.87	1210	1651.4	2175.9	2839.9	3581	4363	5224.2	6065.5	6890.7	7797.4	8825.3	9423.3	10595	11270	12160	12925	13366	14093	14791	15334	16329	16843	17215	17630	17866	18276	18476	19058	18961	19404	19568	19866	19872	20097	20117	20418	20581	20674
19.799	4.8896	0	0	0	0	8.6501	59.922	154.13	314.31	527.83	783.2	1109.7	1529.2	2028.8	2538.9	2300.7	3117.7	3188.7	4367.8	4262.4	5526.1	5323.2	6607.9	7154.4	7125.5	8866.3	8830.7	10021	10828	10806	11888	12379	13009	13673	14355	14801	15547	16557	17177	17604	17702	17789	18151	18220	18399	18422	19128	19247	19285
1.8331	3.2061	0	6.8121	4.1776	0	0	0	30.093	69.854	144.8	252.38	432.25	659.42	923.49	1239	1660.9	2108.3	2543.8	3044.7	3544	4012.5	4446.6	5065.6	5709.6	6294.2	6808.9	7355.1	7844.9	8052.1	9474.8	9834	9705.1	9299	9457.2	10158	10549	10777	11227	11351	11475	12046	12389	12412	12276	12489	12685	12731	12806	12609
5.511	0	0	0	0	0	23.341	102.54	230.29	392.29	603.83	809.35	1082.8	1410.3	1790.4	2240.1	2616.2	3213.9	3925.9	4283.2	4870.6	5434.2	6199.9	6362	7431.6	7559.9	8355.5	8884.8	9435.6	9998.8	10536	11154	12045	12308	13022	13176	13987	14189	14845	15200	15670	15897	16361	17385	17586	18099	18282	18374	18615	18828
0	0	5.2696	0	3.9514	2.171	2.8713	0	21.755	54.424	118.29	272.3	469.74	650.35	936.99	1223.8	1591	1933.8	2367	2750.2	3242.4	3720.4	4143.8	4707.9	5016.6	5457.6	5786.6	5959.4	6560.8	6942.6	7229	7651.4	8014.3	8324.5	8815.6	9048.8	9461	9861.9	10102	10462	10919	11170	11211	11653	11791	12204	12244	12645	12578	12884
0	0	0	0	4.0346	8.7806	11.272	56.841	108.3	208.12	371.07	602.24	890.31	1142.9	1520	1841.5	2381.1	3192.6	3247.4	3939.6	4391.1	5011.2	5673.3	7459.6	7069.2	7637.6	8625.7	9744.5	10968	11282	11996	12680	12778	13235	13864	14073	14838	14669	15214	15672	15662	15963	15993	16248	16562	16656	16502	16806	16712	16679
0	6.489	0	0	0	0	13.209	76.03	189.38	355.92	634.43	959.53	1335.8	1795.8	2326.2	2849.9	3465.2	4269.1	4868.9	5481.3	6343.4	6985.4	7829.8	8448.7	9247.1	9921.7	10695	11409	12297	12729	13418	13785	14390	15013	15480	16116	16660	17200	17432	17836	18546	19526	19287	19557	19351	19209	20104	20430	20542	20532
0	2.0586	0	1.9358	4.5741	0	12.637	17.324	66.131	172.52	293.06	440.14	642.09	937.95	1206.5	1638.5	1994.8	2483.3	2747.7	3459	4047	4387.8	4962.9	5535.4	5974.8	6639.8	7002.7	7713.4	8324.3	8549.4	9334.9	9811.2	10656	10886	11304	11997	12353	13001	13228	13454	13580	13710	14426	12877	13542	13507	13767	13900	15082	15090
7.7502	0	0	0	0	0	11.175	19.464	46.701	82.034	143.25	203.76	302.08	410.85	583.31	770.23	961.22	1239.6	1399.8	1672.1	1995.1	2281.4	2613.9	2907.7	3150.6	3395.4	3675.4	4004.1	4265.5	4534.5	4995	5149.6	5849.3	6023.9	6280.8	6921.3	7312	7923.7	8344	8766.1	9066	9232.7	9474.9	9784.5	10065	10380	10373	10436	10607	10680
0	0	5.0344	0	0	11.524	5.4504	49.49	111.46	218.99	402.38	586.94	796.8	1067	1423.1	1865.1	2300	2820	3310.8	3927	4476.1	4951.2	5515.9	5999.4	6534.5	7162.5	7952.9	8706.8	9210	9760.7	10228	11253	12027	12347	12439	13231	13361	13861	13939	14282	14618	14591	14722	15162	14836	15484	16192	16711	17233	16966
3.7425	0	13.465	1.0677	0	0	0	2.1253	4.0876	54.904	130.65	255.74	423.99	611.02	839.8	1175.5	1527.2	1883.6	2271	2651.3	3033.7	3471	3818.9	4206.5	4685.2	4925.7	5567.5	5743.5	6407.8	6358.7	6801.3	7584.7	7857.2	8187.4	7934.8	8493.8	8661	9453.1	9361.3	9819.5	10049	10269	11105	10812	10991	10909	11166	11594	11367	11717
20.051	4.2718	3.0683	0.096735	0	0	0	9.6085	36.028	124.12	250.88	434.07	694.86	1032	1433.9	1882.3	2344	3043.3	3669.1	4064.1	5028.6	5782.3	6263.7	7476.5	8389.3	9629.2	10970	11967	12823	13578	14260	14750	15537	15970	16548	17348	18091	18151	18874	19128	19402	19779	20039	20142	20169	19890	20344	20270	20571	20895
10.418	4.7776	0	0	0	1.7021	12.824	63.363	170.76	303.57	504.37	770.26	1130.1	1626.6	2203.7	2922.5	3667.5	4472.6	5339.6	6452.9	7275.2	8557	9569.1	10573	11719	12783	14140	14987	16380	16558	18268	18650	19272	19977	20210	20510	20465	21162	21526	21389	21050	20829	21150	21206	21363	21544	21227	21151	21349	21359
0	1.4298	0	0	0	5.6241	5.5202	10.891	24.749	68.868	142.29	261.81	438.32	722.73	1039.4	1473.4	1914.5	2207.2	2700.1	3072.8	3754.2	4399.2	5045.4	5702.2	6423.2	7109	7838.7	8529.2	9272	9862.1	10719	10954	11533	12008	12592	12995	13749	14062	14452	14625	15138	15197	15657	16006	16191	16193	16745	17093	17245	17228
0	3.721	0	0	0	0	32.253	96.141	212.28	401.24	696.53	1056.9	1487.3	2018.4	2552.7	3182.6	3943	4665.2	5602.8	6342.8	7282.5	8437.8	9170.3	10117	10949	11834	12836	13459	14314	14982	16751	17384	18227	18903	20019	20472	20854	22062	22709	22987	23468	23943	24233	24605	24949	25606	25844	25927	26165	26058
0	0.99181	0	0	4.4142	13.767	0	8.1593	31.213	95.632	201.59	314.81	496.26	743.17	1134	1495.7	1943.9	2506.3	2951	3345.4	3839.8	4565.9	5224.7	5702.3	6657.4	7000	7723.2	8083.2	9364.2	9472.7	10379	11287	12160	12208	13262	13424	13710	14133	14461	15291	15961	16469	17109	16803	16673	17016	17291	17332	17833	18690
0	0	0	0.64839	0	3.9186	2.5617	21.166	58.842	114.21	240.17	393.36	588.08	819.62	1081.3	1421.1	1758.4	2178.2	2585.3	2996.1	3445.2	4056.9	4488.1	5105.1	5623.6	6100	6634.1	6977.6	7559.1	8087.1	8469.9	8948.4	10031	10472	9808.9	10296	10195	10710	10938	11058	11934	10453	10473	12188	12410	12630	12665	12712	12895	12995
31.633	3.6711	9.7128	0	0	0	0	0	0	0	0	0	0	64.262	202.45	416.86	663.34	1080.3	1430.6	2111.3	2540	3019.1	3764.8	4349.3	5180.9	5892.2	6674.4	7354.9	8313.4	9009.6	9490.1	10400	11334	11718	12640	13112	13628	13647	14338	14333	15003	15491	15207	15330	15620	15449	15853	16084	15734	15873
0	0	0	0	0	14.297	52.257	135.47	299.46	550.01	837.88	1206.6	1728	2146	2721.3	3435.2	4104.7	4647.7	5424.9	6145.8	6667.4	7657.3	8386.2	9220.3	9961.1	10374	10958	11686	12294	13322	12860	13795	14702	14841	15503	16334	16219	16991	17271	17997	18925	19361	19729	20213	20440	20286	20105	20859	20874	21111
19.683	9.2753	3.2141	0	0	0	0	0	0	9.3251	49.934	165.94	307.06	512.29	735.8	1144.6	1659.4	2068.1	2612.4	3056.6	3720.2	4339.4	4783	5618.5	6267.4	6834.7	7349	7642.7	8165.8	8892.7	9857.6	10696	11355	12193	12833	13475	14269	14801	15762	16043	17087	17601	17645	18074	18310	18911	19039	18903	19569	19311
0	0	0	3.9446	3.5707	25.184	25.518	35.934	68.17	147.48	252.84	439.6	638.37	925.54	1247.7	1678.5	2187	2760.5	3314.3	4014.7	4628.5	5229.5	5818.5	6563.2	7316.7	7931.8	8595.2	9405	10006	10391	10834	11883	11062	11638	12401	12722	13620	14285	14650	15427	15656	15914	16492	16785	17449	16718	17147	18049	17594	17920
0	0	0	8.263	0	3.3758	28.144	79.848	151.4	313.78	445.56	647.39	888.78	1106.9	1389.9	1620.2	1873.2	2112.1	2509	2811	3345	3724.9	4077.5	4452.4	4725.6	4908.4	5013.5	5589.2	5768.7	5914.9	6336.8	6516.8	6888.6	7104.4	7453.2	7436	7693	7947.8	8384	8252.3	8629.1	8702	8956.3	8865.7	9067.8	9336.4	9570.1	9738.7	9609	9580
0	0	0	0	16.132	35.204	26.646	80.15	157.23	297.51	494.07	788.55	1159.1	1580.7	2125.5	2772.6	3401.2	4115.1	4817.4	5641.3	6152.3	6891	7510.4	8243.5	8943.8	9523.9	10133	10896	11279	11974	12364	12728	13284	13994	14365	14147	14431	14845	14598	14950	15065	15126	15195	15360	15312	15587	15409	15356	15807	15519
0	0	0	0	6.595	13.585	24.1	62.72	117.67	259.8	417.25	618.21	928.94	1262.3	1519.8	1895.9	2282	2689.6	3087.9	3583.3	3871.4	4354.7	4919.6	5240.3	5756.1	6197.8	6759.4	6174.2	6000	6489	7976	7033.4	7700.9	8274.7	8665.5	8669.3	9053.7	10030	10229	9833.1	9929.5	10667	10266	10675	11199	11297	11542	11664	11787	11441
0	0	0	0	55.945	5.8568	138.19	171.17	274.45	473.12	762.11	1232	1748.2	2513.1	3019.3	3681.6	4450.7	4728.3	5883.2	6848.7	8312.1	9175.7	10285	10906	10820	13483	13654	15213	15671	17407	16769	19084	18532	18991	20098	22607	21655	18970	19125	20786	20780	22175	22731	24981	24354	25054	24881	24993	23613	24515
6.1231	0	0	5.251	0	0	17.999	70.145	166.13	331.27	561.33	841.74	1247.5	1712	1673.7	2233.8	3422.6	4275.9	5077	6032	6854.8	7539.1	8449.1	9308.3	10545	11223	11972	12397	13021	13774	14521	15778	16131	17160	17616	17680	18933	20028	20346	20052	21583	21348	21403	21995	22802	21834	22988	23248	22424	23553
0	0	0	0	0	7.4262	41.499	116.8	249.19	438.62	690.38	1013	1471.5	1978.6	2506.2	3171.3	4000.2	4793.3	5631.8	6504	7547.6	8594.5	9613.7	10296	10983	12350	13637	14023	15326	15427	16854	17905	18873	19915	19898	20797	21390	22233	23311	24213	24853	25491	25367	26046	26615	26833	26955	26805	27032	27712
0	0	0	0	1.7797	23.146	63.827	196.78	347.15	613.68	903.1	1196.4	1650	2017.8	2674	3054.2	3554.7	4095.5	5016.2	5581	6550.2	6666.4	7689.5	7757.9	8579.6	9168.8	9579.9	9600.6	10760	10885	11679	12051	12390	12309	12303	13135	13525	13928	14504	14572	15020	15035	15806	16292	15857	16166	15343	16351	16243	16670
0	0	0	0	0	18.788	60.823	103.71	202.12	335.68	533.28	766.72	1117.1	1456.3	1975.2	2489.3	2954.4	4661.5	4279	5302.6	5825.5	7217.4	7892.4	8783.7	9072.5	10049	10105	10690	10773	11342	13121	13574	14381	14792	15723	15976	16504	16462	17028	17654	17819	17718	18253	18394	18422	18638	18409	18619	18367	18795
0	0	0	0	0.66118	6.9289	14.772	45.584	69.681	121.08	228.44	406.07	668.67	976.17	1289.8	1739.4	2045.5	2438	2680.9	3087.1	3485.2	3779.7	4188.1	4708.6	5139.7	5539.3	6139.8	6606.3	7010.7	7516.7	7808.3	8396.7	9048	9977.7	10218	10557	10948	11231	11203	11405	11487	11812	12347	12615	12722	12698	12715	12975	13094	13010
0	0	0	0	0	7.1341	28.685	78.504	121.24	314.6	543.28	723.86	1030.6	1359.7	1799.4	2192.2	2655.6	3232.2	3839.5	4344.3	5012	5472.2	6293.8	6847.3	7388.5	7943.4	8238	9073.4	9368.8	10116	10632	10993	11606	12131	12392	12765	12946	13649	14065	14343	14852	14838	15111	15698	15995	16254	16328	16238	16088	15884
0	11.885	0.025764	0	0	0	0	14.265	23.484	75.335	182.08	300.92	497.61	777.04	1112.6	1471.3	1899	2427.7	2905.5	3473.3	4038.1	4795.9	5310.4	5860.5	6679.4	7396.4	7875.5	8729.6	9253	9990.3	10553	11294	11631	12439	12768	13023	13432	13784	14216	14437	14736	15445	15370	15993	15680	16018	16366	16572	16308	16387
22.579	15.694	3.8801	0	0	0	0	5.9099	78.849	162.4	288.03	484.76	769.93	1076.2	1433.6	1910.8	2522.2	2943.3	3568.8	4222.8	4686.3	5441.8	6228.1	6939.8	7632	8264.8	9311.6	9277.5	10221	11118	12297	13456	14072	14759	15380	15989	16864	17455	18061	18526	19062	19621	20387	21246	21365	21852	22028	22461	23107	23295
0	0	0	0	0	11.824	33.437	81.202	144.02	274.47	430.99	666.56	891.45	1223.2	1576	1903	2303.3	2744.4	3169.6	3695.9	4120.2	4651.4	5124.3	5779.3	6185.1	6712.6	7102.4	7512.1	8245.5	8575	9165.5	9637.5	10148	10448	10865	11213	11645	11847	12243	12698	12939	13241	13270	13586	13732	14194	14039	14285	14325	14622
0	2.1852	0	0	2.191	11.333	10.345	62.94	165.92	290.24	508.14	773.61	1138.8	1502.6	1526.7	1996.3	2361.3	2767.4	3267.1	3817.8	4254.4	4596.1	5175.1	5593.4	6112.6	6661.1	7533.6	8080.3	8532.9	8585.2	9206.3	10147	10553	10523	10510	10895	11271	11359	11000	11535	11189	11523	11220	11430	11585	11866	12249	12590	12701	12538
2.5368	6.0994	0	0	0	0	11.321	49.077	134.18	247.61	436.29	617.91	866.75	1163.6	1510.5	1936.8	2357.4	2858	3427.1	3924.8	4430.5	4867.7	5451.6	5909	6313.7	6682	7114.3	7793.7	8084.4	8591.2	9092.2	9487	9915	9911.9	10032	10463	10990	11431	11784	12357	12198	12421	12374	13137	13353	13179	13647	13605	13990	14104
17.041	0.63294	7.6725	0	1.9588	0	0	0.88839	32.248	125.58	251.28	464.81	706.32	1056.1	1459.6	1807.3	2340.7	2807.4	3322.9	3979.8	4704.1	5274.2	5824.1	6449.9	7125.6	7537.9	8343	8525.4	9424.1	9916.1	10511	11073	11402	12145	12577	12868	13774	13996	14629	15007	15489	15873	15845	16243	16640	17315	17184	18943	19357	19079
10.207	15.988	0	0.37186	0	0	0	0	33.356	119.25	262.19	508.01	823.77	1214.9	1259.7	2202.8	2837.3	3585.3	4273.2	4984.6	5703.3	6590.1	7437.4	8360.9	9221.9	10092	10928	11462	11925	13017	13643	13638	14644	15731	16237	16985	17604	18190	18617	18814	19092	19094	19404	19780	19723	20015	19888	20016	19840	19065
0	0	0	3.3026	0	7.3724	25.155	69.959	150.39	243.05	358.89	547.09	659.45	899.08	1089.2	1358	1673	1975	2321.6	2666.1	3042.8	3331.2	3758.8	4186.7	4571.9	4914.5	5625.9	5739.5	6747.5	6818	6927.7	7242.1	7586.3	7803.1	7979	8347.9	8576.4	8982.6	9291.5	9593	9764.3	10060	10319	10411	10501	10687	10685	10919	10853	10839
0	5.3212	0	0	0	12.785	27.881	30.515	50.993	88.278	153.89	225.32	406.24	578.19	837.55	1116.5	1482.6	1830.8	2092	2587	3043.1	3570.8	4126.8	4494.3	5100	5530.2	6099.9	6625.4	6970	7463.5	7859.5	8511.2	9015	9585.9	10229	10845	10963	11072	11372	11628	11906	11569	12134	12995	13125	13122	13589	13213	13828	13485
0	0	0	0	0	7.9939	38.576	100.61	220.11	424.24	703.09	1081.7	1496.8	2017	2607.7	3192.2	3834.7	4471	5137.7	5875.9	6654.9	7494.2	8322.9	8950.6	9599.7	10224	10754	11408	12012	12453	13089	13230	13822	14166	14706	15076	15291	15472	15673	15921	16049	16225	16449	16599	16733	16648	16764	16735	16603	16958
3.8753	0	0	0	0	0	19.093	42.422	107.63	293.67	419.32	662.26	980.51	1369.3	1823.7	2406.8	2856.6	3622.2	4269.9	5186.7	5547.7	6274	6981	8576.3	9447.9	10530	12187	12733	13484	14552	13867	14657	15037	15756	16354	17152	17312	18023	18762	19192	19656	19614	20352	20749	21314	21014	21727	21840	22027	21755
0	0	1.4921	0	0.95123	5.5933	13.328	23.376	69.841	179.95	325.88	538.16	798.61	1068.4	1471.1	1850.7	2312.5	2747.4	3260.8	3739	4348.3	4815.7	5209	5825	6301.3	6756.4	7324	7827.9	8230.6	7734	8926	9068	9757.4	10294	10429	10769	11054	11215	11650	11867	11697	12037	12210	12394	12552	12270	12261	12309	12488	12651
4.2548	0.30381	0	0	0	0	24.891	63.713	162.8	291.91	467.74	666.85	978.9	1202.7	1626.9	1911.3	2483.1	2900.9	3235.1	3755.2	4122.1	4622.9	4947.5	5354.6	5943.8	6068.8	6617.7	6727.6	7260.8	7481.4	7771.8	8249.9	8689.6	9026.3	9495.3	10182	9949.2	10415	10603	11154	11166	11543	11764	11863	12221	12365	12418	12870	12866	12936
0	0	0	8.9717	10.103	0	0	78.628	206.47	424.18	702.79	1048.8	1532.4	2122.2	2609.5	3219.7	4076	4511.8	5346.4	6392	7057.9	7723.5	8673.5	9272.4	10039	10785	12002	12689	13173	13872	14525	15473	15901	16192	16692	16981	17561	17417	17427	17947	17868	18287	18334	18564	18416	18909	19228	19334	19412	19868
15.6	5.6272	0	0	0	0	0	22.965	67.97	130.54	243.92	384.16	572.58	787.82	1041.1	1305.1	1668.3	2010.6	2499.6	2895.2	3392.4	3871.5	4393.7	4995	5451.6	5970.5	6393.2	6829.9	7418.2	7859	8382.6	8694	9203.3	9757.8	10262	10464	10866	11112	11503	11740	12105	12238	12194	12587	12834	13229	13299	13431	13369	13373
29.609	18.653	17.998	7.9512	0	0	0	7.9811	71.18	162.8	300.52	495.62	765.48	1057.7	1481.6	1808.6	2258.5	3135.5	3401.2	3906.4	4491.2	5215.9	5506.5	6265.1	7081.2	7587.4	8256.8	8465.8	8964.7	9535.3	10574	11202	11821	12396	13069	13509	14111	14362	15126	15637	16344	16913	17219	17690	17929	17816	18473	18224	18610	18379
0	0	0	0	0	8.5206	16.445	69.547	148.69	324.92	505.84	790.89	1144.6	1504.5	1949.2	2415.9	3013.2	3610.5	4277.2	4916.5	5954.6	6927.7	7613.2	8353.6	9435.4	9602.4	9881.4	10530	11217	11760	12586	12505	13323	13788	14205	14295	15127	15829	15852	16101	16440	16497	16430	16666	16976	17456	17160	17814	17496	17711
40.086	10.04	0	0	0	0	11.89	84.518	159.87	291.3	455.02	645.23	929.8	1147.1	1644.2	2254.8	2996.9	3439.1	4034.3	4487.3	5055.3	6433.6	7079.9	8033.4	9018.6	9701.1	10540	11067	12065	12783	14143	15205	16118	15905	17341	18066	19190	19972	20798	21246	21726	22424	22812	23167	23444	23862	24259	24174	22756	22603
0	0	1.3462	3.5586	0	9.0809	3.8372	19.268	80.962	167.31	301	497.48	710.86	1007.9	1287.2	1643.9	2027.2	2382.5	2907.4	3107	3705.1	4130.5	4512.6	5012.7	5428.2	5800	6195.2	6648.5	7053.4	7404.8	7880.7	8219.6	8636	8878	9109.8	9257.3	9610.5	9951	10191	10526	10885	11104	11560	11695	11674	11814	12083	12121	12051	12013
1.1556	0	0	7.3436	0	0.89464	7.4137	5.5199	78.515	153.04	271.59	451.7	592.02	875.27	1174.6	1470.3	1881.6	2243.8	2762.1	3039.1	3346.9	3826.3	4409.4	4953.3	5419	5799.2	6329.8	6733.4	7378.7	7848.1	8405.1	8815.7	9367.2	9960.1	10358	10519	11237	11867	11737	11981	12695	12854	13003	13329	13369	13878	13856	14132	14055	14353
6.3869	3.175	0	2.5621	0	0	10.088	43.691	110.51	217.58	380.86	557.4	801.12	1157.4	1465.5	1873.8	2243.2	2851	3364.3	3748.9	4488.3	5156	5749.2	6480.6	7132.1	7507.7	8207.2	8759.4	9375.4	9731.1	10543	12321	13311	11952	12664	13912	13479	14042	14868	15487	15526	17866	18409	18351	17086	16712	17064	17191	17608	16022
0	0	2.597	10.221	13.941	10.708	0.70868	0.73309	43.822	193.73	360.66	509.23	622.28	644.96	900.34	1192.1	1566.9	1948.4	2853	3364.2	4128.5	4638.6	3783.5	5493	6016.8	5175.8	5789.5	6197	6433.2	6564	6926.2	7299.3	7841.8	8308.6	8296.2	8789.7	8670.9	9024	9246.2	9412.6	9624.2	9978.9	9934.2	10175	10214	10070	9766.5	10086	10182	10070
6.3287	9.1166	0.9997	0	1.7716	0	0	20.659	59.431	124.09	220.44	377.87	595.89	864.26	1144.6	1495.9	1811	2193.5	2740.5	3279.8	3773.9	4303.5	4857.4	5338.3	6120.6	6500.1	7127.9	7635.7	8336.1	8743.4	9301.6	9823.6	10432	10744	11156	11751	11863	12111	12437	12992	13262	13887	13788	13806	13518	14191	14458	14545	14696	14874
0	0	0	0	7.2472	40.459	82.581	101.45	141.68	258.35	383.36	574.32	795.74	1003.2	1271	1582.5	2177.7	2535.6	3098	3582.5	4208.3	4649.7	5363.9	6011.5	6646.2	7268.1	7839.8	8106.6	9311.2	9231.4	9980.3	11178	11602	11547	11580	12313	13013	13338	13591	14075	14828	14400	14995	15593	15719	15624	16105	16298	16143	16490
0	0	0	4.8881	17.594	56.845	86.98	88.511	145.63	269.41	467.87	664.1	927.14	1165.6	1593.3	2177.4	3081.4	3593.1	4213.8	4762.1	5728	6622.4	7826.7	8169.4	9083.5	10174	11463	12517	12957	13799	14798	15135	16215	17031	17564	18566	19509	19783	20745	21403	21792	21873	22382	22895	22698	23074	23784	23852	23791	23926
0	0	0	5.3169	0	9.8053	10.357	59.269	118.85	198.3	356.12	601.27	924.91	1297.4	1784.2	2385.7	3065.7	3693.5	4718	5616.2	6708.9	7428.9	8436.8	9408.3	10345	11408	12370	13323	14570	15015	16615	17856	19412	20517	21611	22502	24050	24278	25282	26665	26952	26949	28151	27852	28614	28830	28734	28983	28894	29606
2.3968	0.89075	3.4703	0	0	0.54962	0	0	21.205	60.793	141.91	224.97	365.85	603.51	803.53	1056.2	1485.9	1772.1	2241.4	2552.1	3074.6	3598.4	4075.6	4627.8	5084.9	5610.2	6424.5	6801.6	7044.5	7577.3	8021.2	8109.1	8656.7	9142.3	9682.8	9917.7	10418	10777	11053	11555	11994	12123	12682	12538	12527	12521	12565	12661	12441	12551
0	0	0	0	8.1244	4.6635	21.468	85.095	189.91	392.77	659.39	991.52	1469.9	1897.8	2404.1	2971.3	3528.8	4243.7	4826.1	5488.9	6231.5	6844.1	7461.9	8174.2	9142.5	9691.1	10530	11221	11908	12658	13325	13595	14346	14901	15521	15741	16263	16473	16604	16957	17139	17455	17789	18062	18075	17941	18208	18083	18445	18145
3.5942	0	0	0	0	0	14.755	46.788	114.84	201.92	371.67	548.31	764.96	931.33	1264.9	1562.1	1951.1	2345.2	2738.6	3478.2	3691.1	4057.4	4297.9	5187.8	5584.5	6183.1	6583.9	7016.4	7535.2	7997	8378.5	9099.8	9548.9	9804.4	10233	10695	11004	11420	11680	12334	12699	12863	12930	13165	13378	13646	13574	13387	14089	13845
0	4.6881	2.9297	2.9602	0	0	0.48371	23.826	110.44	222.51	425.95	666.39	967.97	1526.9	1870.8	2485.7	2913	3898.1	4701	5219.6	5742.3	6356.3	7299.3	7959.7	8734.3	9328.8	10318	11231	11702	12155	12949	14327	14793	14808	15241	15855	16149	16212	16584	16669	16550	17062	16721	17449	17632	18054	18686	16995	19452	17293
5.4566	21.055	3.8331	0	0.30776	0	0	0	53.279	107.68	238.21	391.12	597.08	823.14	1103	1436.7	1808.2	2160	2355.2	2722.3	3265.2	3607.8	4025.4	4500.5	4898	5456.6	6064.9	5963.1	6675.2	7168.7	7531.7	7884.7	7817.2	8262	8799.8	9212.5	9434.1	9842.7	9726.1	10117	9965.6	10698	10384	12034	12121	12587	12630	12320	12801	12613
0	0	0	0	0	20.189	58.24	130.73	279.7	522.08	803.84	1175.9	1687.1	2125.9	2789.7	3481.6	4239.6	5056.1	5704.7	6671.3	7483.1	8388.2	9177	9960.8	10706	11379	11976	12704	13523	14198	14604	15195	15902	15628	16527	15921	16177	17659	18053	19452	19106	20664	19910	21547	19199	21557	19635	21519	20082	20452
0	0	0	0	0	20.589	51.996	129.46	265.63	530.07	905.2	1383	1929.8	2595.5	3415.4	4125.4	5019.8	5865.1	6868.3	7408	8560.1	9198.3	10490	11075	11981	12870	13723	15052	15528	16282	17471	17897	18686	19293	19988	20458	21685	22373	22621	22963	23449	24568	24283	25020	25173	24635	25055	25571	25874	25852
0	0	0	15.562	102.3	90.115	211.59	310.67	469.38	734.4	1024	1457.8	1845.8	2387.5	2812.2	3308.5	4200.1	4719.5	5546.3	5787.1	6177.4	6998.7	7301.3	7940.7	9589	10250	10615	11297	11480	12500	12990	13299	13815	14144	14260	14421	14562	14958	14678	14192	14234	14174	14220	13840	14236	14252	14240	14282	14109	14334
13.63	13.462	0	0	0	15.975	0	2.7375	20.917	38.409	71.147	152.3	298.55	513.01	765.86	1103.8	1550.5	2085.8	2574.6	3225.1	3731.4	4610.3	5118.2	5821.6	6663.9	7486.2	8193.2	8611.9	9502.7	9994.1	11018	12020	12700	12209	14258	14714	14132	16063	15123	17271	17260	17150	17056	17241	17001	17232	17204	17078	17280	17231
14.847	4.2929	9.1745	0	0	0	0	0	0	0	26.279	101.86	214.33	388.33	580.05	865.73	1171.2	1562.6	1960.3	2458.1	3005.8	3504.3	4133.3	4554.6	5205.5	5733.4	6174.1	6596.3	7663.9	7876	8575.5	9367.8	9829.7	10515	10260	11540	11883	12009	12599	13028	14265	13924	14553	14801	14428	14280	14484	14601	14817	14775
0	1.0649	0	2.4227	3.4902	6.3725	0	8.6604	32.857	127.59	243.32	349.78	490.65	725.59	1016.8	1320.4	1643.1	1956.5	2397.5	2843.3	3127.1	3585.6	4219.3	4731.4	5002.7	5754.3	5955	6677.2	7202.5	7625.4	8147.6	8333.3	8942.8	9227.9	9536	10011	10302	10842	11067	11442	11194	11625	12110	12473	12248	12458	12435	12755	12710	12867
0	0	0	16.981	10.706	11.26	30.383	30.875	81.763	103.36	143.24	255.53	405.28	536.06	781.2	1030.1	1393.9	1764.4	2296.9	2717.2	3431.3	3982.6	4678.5	5199.3	5993.6	6463.2	7189.6	7766.4	8311.2	8786.9	9449.4	9797.6	10690	11382	11814	12211	13068	13629	13860	14828	14801	15505	15766	15783	15579	15824	15477	15555	15988	16172
1.0559	1.4503	0	0	0	0	43.112	162.5	366.07	648.66	1060.8	1558.7	2193.8	2845.9	3670.1	4537.1	5360.6	6238.6	7429.7	8176.2	9152.1	9913.3	11233	12066	12916	13378	14528	14960	15972	16562	17262	17922	18645	18596	19494	20488	20955	21472	22072	22713	22852	23534	23695	23643	24160	23960	24092	24327	24284	24330
8.4519	0.23627	3.7379	0	4.5362	0	0	0	15.406	87.245	200.36	370.81	582.91	811.12	1096.1	1432.7	1873.7	2235.1	2680.3	3148.6	3674.6	4245	4777	5321.8	5945	6445.8	6947.8	7277.2	8263.9	8276.2	9184.7	9984.4	10419	10954	10985	11624	11916	12607	12848	13208	13545	13767	14350	14468	14649	14701	15001	15032	15521	15452
2.6056	0	0	0	15.329	0	11.348	59.301	110.48	171.74	376.16	704.9	796.84	1103.9	1467.1	1921.3	2320.9	2876.8	3397.4	3932.7	4448.4	4820.7	5444	6053.1	6619.9	7240.4	7993.5	8360.2	8707.2	9446.2	9753	10033	10414	10989	11211	11304	11359	11519	11441	11570	11464	11989	11712	11818	12417	12235	12393	12825	12808	12820
0	0	0	0	7.2184	8.6355	4.291	1.909	0	8.7174	39.826	128.52	242.57	440.2	688.72	972.28	1318.6	1627.8	2037.2	2475.5	2943.3	3343.5	3908.8	4504.9	5120.9	5485.4	6007.4	6654	6967.1	7260.1	7711.2	8177.4	8739.8	9183.2	9611.5	9615.4	10091	10316	10672	10875	10847	11221	11069	11524	11743	11730	11854	11861	11785	11605
7.7958	12.274	2.8376	0	0	0	0	11.18	66.545	163.2	299.93	489	707.05	972.53	1283.2	1816.4	2159.4	2466.7	3038.8	3186.6	3593.2	3972.8	4594.2	5202.9	5379.2	6140	6132.2	6409.4	6410.4	6999.5	7450.3	7881	8122.4	8414.5	8912.2	9135.2	9260	9297.9	9493.2	9748.2	9649.2	9854.1	10212	10601	10425	10342	10687	11039	10937	10868
3.9994	6.2098	0.96447	0	1.9422	0	0	6.1432	29.762	118.03	231.45	369.36	634.49	843.92	1200.4	1608.2	1983.9	2347.5	2810.8	3373.4	3880.3	4664.6	5698.5	6337.5	7015.3	7596.9	8425.1	9272.1	10260	10950	11476	12223	13035	13675	14489	14559	15581	16213	17132	17553	17711	17786	18032	18118	18293	18817	19322	19749	19838	20203
0	0	0	0	8.3239	27.455	20.763	38.817	70.326	162.23	206.58	397.39	548.07	883.22	1125.1	1305.6	1581.4	1914.7	2207.3	2708.7	2994.2	3232.8	3470.4	3891.8	4271.4	4598.8	5073.8	4927.3	5999.8	5651.5	6124.8	6700.4	6958.9	7689.6	7925.5	8190.9	8260.9	8792	8988.1	9339	9544.8	9785.7	10383	10520	10406	10652	10442	10606	10879	10763
0	0	0	0	22.498	41.603	53.147	54.51	101.01	144.95	205.37	325.93	445.14	614.03	758.55	1104.1	1359.5	1594.1	2015.9	2380.2	2768.4	3016.8	3417.7	3534.9	3831.4	3959.8	4748	5213.2	5480.8	5841.5	6324.4	6852.9	7113.3	6967.8	7101.5	7543.1	7812.2	7611.1	7457.1	8026.2	7874.2	8235.7	8074.5	8074.8	8070.3	8567.4	9192.6	9506.6	9737.9	9570.9
9.6261	3.8238	0	7.2988	0	0	0	28.107	68.552	128.19	224.85	388.02	589.94	837.57	1115	1420.6	1768.1	2103.8	2543.2	2954.2	3480.9	3877.7	4295	4735.2	5050.7	5401.6	5847.6	6179.9	6753.2	7267.7	7708.9	8130.8	8654.3	9176.5	9738.9	10163	10634	10809	10879	11619	12045	12359	12258	12720	12851	13275	13205	13358	13435	13644
0	0	0	0	0	5.3829	5.8826	23.574	79.138	180.99	316.56	553.76	839.42	1140.7	1553.6	2002	2404.9	2844.4	3348.2	4141.9	4680.9	5309.7	5820.1	6543.4	7209	7797.8	8361.6	8927.8	9986.3	10433	11145	12093	12853	13057	13210	14182	14710	15415	15752	15829	16470	16734	17270	17611	18137	17978	18420	18583	18315	18391
0	0	0	0	0.64252	22.276	60.113	125.87	240.27	378.46	592.14	886.14	1216.6	1564	2028.7	2483.5	2900.3	3447.6	3981.5	4661.1	5326.6	5641.8	6202.8	6892.3	7308.7	7866.6	8523.6	9067	9479.8	9888.1	10416	10847	11171	11443	12477	13003	13540	14093	14119	14092	14838	14763	15458	16105	16389	16205	16200	16544	16607	16558
0	0	0	7.2156	4.5386	10.481	11.786	31.303	70.423	141.64	198.63	468.61	733.89	911.71	1319.8	1758.9	2042.7	2865.4	3400	4189.5	4553.5	5033.6	5725.2	6438.3	6741.9	7343.3	8018.3	8422.1	9060	9452.1	11722	9848.6	10601	10814	11187	11394	11438	11895	11919	12202	12594	12887	13000	13271	13478	13657	13763	13734	13869	13880
0	11.081	0	0	0	3.6891	0	0	4.9911	89.065	152.08	273.01	347.62	572.09	833.99	1495.2	1514.2	1704.1	2150.7	2418.6	3050.1	3516.5	4159.4	4789.1	5542.5	5844.1	6319	6714.5	6949.8	7598.9	8190.2	8763.8	9555.7	10446	10429	11060	12265	12006	12755	13510	14274	14668	15206	15790	16496	16957	17795	18111	18576	18740
10.295	0	0	0	0	0.20299	17.91	54.365	127.58	255.1	409.23	583.17	837.93	1151	1457.1	1912.6	2365.6	2882.9	3283.8	3946.9	4386	4859.9	5114.3	5929.6	6316	6757.5	7427.6	7987.2	8435.5	8988	9451	10039	10613	11464	11799	12339	12775	13198	13412	13819	14212	14537	14284	14724	14946	15306	13981	13833	13953	14145
9.2638	24.422	0	0	0	0	0	0	12.873	16.272	83.5	190.64	262.28	383.06	562.4	822.5	1091.1	1348.3	1609.3	1904.5	2319	2725.6	3137.8	3350.2	3802	4763.3	4568.1	5792.6	5338.9	5555.3	5823.2	6526.3	6675.6	7150.2	7751.1	8835.4	9086.3	9125.1	9556.8	9946.5	10153	10256	10731	11236	11059	11157	11514	11655	11688	11573
0	6.373	0	0	0	0	16.537	81.984	197.94	412.68	702.82	1001.6	1314	1969.1	2557.8	3131.5	3851.7	4642.7	5323.3	6174.1	7239.8	8062.8	8925.2	9949.2	10652	11667	12487	13573	13690	15776	16260	16783	17758	18145	18483	19470	20186	21085	21371	22091	22651	22785	23056	23637	24191	24570	24682	24569	24806	24639
8.1607	5.4144	0	0	4.5204	0	0	0	0	9.8271	33.081	78.109	166.56	290.15	497.29	768.76	1070.3	1500.5	1997.3	2470.6	3092.3	3694.1	4436.9	5029.8	5750.2	6462.2	7096.9	8028.4	8576.4	9306.2	9926	10590	11326	11904	12787	13458	13936	14313	14859	15851	16189	16710	16986	17696	17188	17660	18215	18647	18269	18121
0	2.3863	0	0	0	5.8512	46.512	119.78	240.13	469.03	755.1	1184.8	1733.1	2233.4	2752.4	3589.3	4264	6758.8	8093.3	7319.7	8376	9815.8	13247	15392	16056	18161	15754	16215	18059	18863	23468	20640	21922	23624	24234	25485	26185	26996	28184	27663	28710	29062	29291	29629	30000	30379	31009	30763	31178	30584
0	0	0	0	0	7.3936	40.495	82.679	126.58	208.2	351.18	462.67	680.79	911.9	1126.2	1481.1	1827.6	2137.9	2456.9	2825.9	3326.7	3659.1	3964.6	4332.6	4983.7	5162.7	5404.1	5754	5992.2	6324.9	6652.6	6732.8	7010.8	7466	7813.1	7927	8096.6	8066.6	8396.3	8416	8427.8	8531.5	8733.4	9066.8	8907.3	9138.4	9269.8	9335	9471.3	9467.2
4.6016	2.0216	0	3.4241	0	0	8.0937	30.735	80.598	154.87	300.26	481.74	719.06	1046.8	1341.3	1790.6	2313.9	2797	3206	3807.3	4447.3	4941.3	5603	6109.7	6686.3	7073	7573.7	8179	8626	9181.8	9816.9	10306	10889	11227	11728	12103	12456	12907	13263	13937	14101	14155	14429	14539	14829	14768	14811	15091	14934	15055
14.195	1.1932	1.5786	0	0	0	0	0	0	24.802	85.474	175.56	328.86	505.22	670.77	992.33	1319.7	1530.6	2149.8	2567.7	2980.5	3399.5	3759.5	4058.2	4610.8	4902.4	5656.5	5758.2	6255	6524.5	6198.6	7158.4	6887.5	7527	7877.1	8085.7	8186.2	8686.9	9003.7	9078.1	8913	9493.1	10025	9896.3	9595.3	9670.5	9610.9	10106	9959.7	9761.6
26.191	14.618	0	0	0	0	0	32.856	116.5	266.07	506.13	840.83	1228.3	1753.6	2321.6	2886.4	3503.7	4298.1	4891.5	5678.8	6381.6	6944.3	7393.2	8287.6	8890.2	9732.5	10247	11155	11804	12270	12742	13346	14395	14801	15281	15901	16233	16968	17454	17504	18085	18102	18699	19026	19040	19622	19577	18760	18905	18935
5.7931	0	0	0	0	2.0468	20.164	62.055	152.84	271.82	481.73	727	1023.3	1391.6	1739	2162.7	2677.9	3202	3805.9	4288.6	4731.5	5379.5	5883.1	6431.8	7288.2	7788.4	8604.2	9342.4	9907.7	10155	10463	11520	11816	12258	13078	13348	13697	14166	14546	14805	15445	15248	15630	16071	16138	15772	15914	16405	16157	16483
0	0	0	0	0.25576	26.345	53.553	144.12	284	499.41	727.99	1061.3	1375.1	1718.8	2052.8	2428.4	2858.9	3277.1	3762.5	4243.7	4733.5	5192	5708.4	6216.4	6681.1	7204.4	7601.3	8062.1	8835.1	8854	9330.1	10015	10460	10593	10935	11416	12007	12453	12590	12697	13287	13124	13632	13780	14278	14148	14235	14414	14865	14990
2.8672	0	0	0	0	1.6961	1.2505	19.453	51.413	100.6	185.08	320.17	496.01	770.49	1081.6	1405.3	1720.6	2165	2633.2	3067.6	3609.4	3989.2	4685.4	5206.3	5841.6	6698	7345	8025.9	8862.2	9403	9988.6	11005	11618	11732	12709	13208	13833	14208	14761	14892	15387	16151	16180	16218	16710	16617	16869	17138	17152	17605
0	143.98	0	226.15	0	0	0	0	92.569	189.7	446.72	788.71	1200.5	1816.9	2374.6	2878.8	3656.7	4544.9	5390.3	6345.1	7393	8491	9424.7	10671	12435	13543	14639	16050	17190	18560	19873	22208	23553	24451	25546	26430	27901	28389	29290	30060	30590	31391	31950	32854	32872	32758	33557	32941	33997	33158
6.3602	0	0	0	0	5.2876	58.804	156.7	341.31	574.55	908.87	1340.7	1887.7	2465.3	3184.3	3875.5	4783.6	5531.3	6264	7220.7	7963.1	9020.2	9860.5	10812	11742	12461	13476	14178	15121	15714	16850	17563	18365	19127	19493	19547	20829	21275	21391	21740	21907	22639	22500	23478	23003	22804	23246	23859	23628	23548
0	0	0	0	20.802	83.842	134.7	231.84	361.75	541.86	908.07	1493.4	1563.3	2409.2	2677.6	3258	3932.3	4801.7	5384.5	5842.4	6329.8	7010	7613.1	8521	9135.4	10003	10219	10597	11372	11901	12343	12475	12871	13458	13825	14433	14303	14857	15151	15338	15652	16023	16093	16600	16500	16806	17062	17077	17127	17043
11.058	5.6588	0	1.7143	0	0	4.3169	45.759	106.59	207.42	332.67	528.14	714.12	937.61	1289.3	1552.4	1925	2267.6	2609.7	3094.6	3342.4	3843	4086.1	4419.7	4965.1	5554.7	6419.7	6939.9	7664.8	8176	8647.4	9311.1	9687.2	10010	10244	10491	11107	11510	12076	12216	12436	12716	13006	13360	13336	13523	13718	13717	14086	14300
4.7569	11.197	1.1492	0	0	0	0	29.48	114.97	220.32	395.77	659.99	982.34	1410.4	1912.7	2479	3201.6	3845.9	4485.9	5213.3	6168.2	7050.7	7991.6	8789.2	9562.1	10576	11488	12070	12566	13363	13811	14725	15335	16170	16573	17329	17691	18328	18770	19313	19537	19975	20175	20636	20842	21336	20904	21381	21371	21564
0	11.995	7.8661	0.98538	0	0	0	6.3676	45.129	113.91	236.73	369.85	576.96	799.39	1096.8	1544	1921.9	2268.7	2751.6	3211.7	3612.6	3910.9	4536	4733.6	5188.3	5636.9	6438	6977	7175	7466.4	7971.1	8785.9	9256.3	9195.3	9364.6	9991.7	9562.3	10453	10310	9636.7	10724	9908.9	11003	10082	10646	10756	11594	11860	11399	11369
0	0	0	0	0	0	17.823	68.537	132.54	226.86	351.29	532.5	764.44	1069	1417.1	1848.8	2335.4	2903.1	3380.8	3839.8	4389.3	5041.5	5731.2	6146	6871.4	7228.1	7758.1	8504.9	8792.5	9206.9	9797.3	9824.4	10479	11321	10972	11151	11500	11470	11681	11853	11999	12279	12625	13139	13385	13483	13387	13370	13684	13808
16.138	0	0	0	8.6097	0	5.9446	42.371	91.304	188.85	299.81	425.92	601.8	794.95	1033.5	1324.5	1642.1	2002.1	2554.3	3002.9	3781.8	3868.6	4905.4	5310	5579.3	6369.5	7749.1	7139.3	8523.1	8234.6	8836.1	9509.1	10201	10947	11451	11538	11842	12379	12686	13425	13799	13939	14327	14671	14721	15018	15071	14987	15524	15483
14.163	8.3844	0	2.8459	0	0.46443	0	5.0363	22.668	72.572	241.46	522.91	1005.8	1471.3	2019.8	2793.5	3373.3	4335	5238.7	6111.7	7121.5	8155.3	9216.8	10293	11260	12288	13382	14262	15238	15987	17145	18161	19255	20500	20909	21757	22645	23517	24505	24458	25469	25792	26518	26620	26696	26938	27373	27442	27545	27756
13.525	7.1949	4.8541	0	0	0	0	0	4.9358	13.066	28.014	55.79	123.91	212.11	351.96	531.76	721.56	999.24	1389.7	1695.1	2016	2485.5	2878.4	3347.7	3832.4	4018.4	4510.1	4963.9	5446.9	5855.6	6227.9	6715.5	7179.1	7702.8	7985.3	8446	8966.6	9401.4	9799.8	10085	10398	10801	11033	11217	11289	11570	11977	12641	12228	12333
0	0	0	0	0	15.628	65.387	121.95	202.15	341.63	489.94	647.07	947.86	1185.2	1508	1922.2	2378.4	2816.5	3295.4	3829.1	4221.1	4806.9	5339.5	5881.3	6459.1	6813.1	7325.2	7876	8326.5	8833.1	9048.7	9233	9861.2	11150	11293	11575	11727	11996	12011	12075	12171	12249	12485	12631	12775	13003	13013	12993	12999	12914
14.801	0	0	17.053	0	0	0	27.216	69.441	182.52	376.87	602.68	974.91	1182.6	1583.5	2144	2654	3163.3	3849	4513.8	5074.8	5670.2	6284.3	6817.7	7685.4	8229.1	9098.1	9723.8	10303	10393	10989	11586	12097	12874	13778	14210	14989	15612	16093	16581	17131	17281	17886	18067	17673	18552	18845	18916	18933	19251
20.204	15.214	0	0	0	0	3.8183	23.604	93.159	160.99	289.79	497.59	682.07	921.48	1205.2	1525.9	1967.7	2374.7	2748.5	3233.4	3618.4	4125.9	4441.4	4955.2	5370.8	5822.1	6275.5	6412.3	6964.6	7336.2	8041.9	8675	9400.1	9609.1	9986.9	10369	10798	11167	11266	12011	10315	12238	12885	10881	13496	13319	13463	13444	13787	13744
24.477	9.7822	6.1509	0	0	0	0	15.009	68.329	153.34	279.62	419.41	669.66	931.23	1288.4	1697.5	2274.7	2981	3412.1	4206.1	4735.8	5434	6485.9	6890.9	7642.1	8608	9486.3	10266	10096	10862	12416	12372	12818	12991	13748	13908	14749	15405	15724	16185	16253	16475	16974	17465	17250	17689	17817	17586	17536	17923
3.3774	0	12.821	0	0	2.2694	0	0	27.846	50.303	129.21	236.09	392.77	623.8	864.02	1192	1568.7	2017.4	2435.7	2887.9	3402.5	3788.1	4349.1	4881.3	5296	5697.8	6180.2	6470.6	7392.1	7496	8207.8	8595	9139.1	9435.6	9637.4	10123	10523	10908	11251	11486	11891	11810	12278	12411	12116	11820	12370	12456	12530	12372
0.44674	6.9151	0	0	2.483	0	0	25.883	65.39	143.28	247.5	405.67	594.97	810.15	1089.1	1406.9	1793.4	2138.4	2531.6	2877.7	3372.8	3943.8	4491.1	4936.3	5324.8	5721.7	6060.9	6828.9	7045.6	7487.9	7364.9	8158	8398.8	8742.2	9233.5	9598.1	9870.2	9906.2	10183	10500	11031	11355	11379	11621	11624	11828	12110	12106	12115	11868
0	0	0	0	5.1605	10.349	9.7745	39.449	74.318	133.3	252.08	472.9	727.99	1070.8	1483.7	1982.5	2514.8	3064.3	3575.1	4198.3	4893	5567.2	6365.7	6868.1	7647	8247	9060.8	9603.6	10283	10715	11054	11479	12098	12505	12908	12944	13373	13672	13905	13882	13883	14254	14456	14558	14666	14656	15123	15032	14977	14919
23.408	0	0	0	0	0	14.721	87.565	136.7	312.49	483.64	774.93	979.46	1298.9	1678.9	2109.4	2675.2	3032.8	3684.3	4112.4	4918.3	5572.8	6378.9	7152.1	7679	8402.3	8966.5	9621	10679	11100	12116	13104	13560	14130	14491	15097	16002	16576	16847	17173	17502	18033	18485	19058	19218	20072	19699	20186	20246	19941
16.59	0	0	0	2.162	15.434	7.1208	37.723	84.765	181.43	315.36	487.33	829.28	1083.3	1410	1772.7	2330.8	2592.9	3188	3423.8	3957.8	4306.8	5239.1	5386.5	6132.7	6360	6661.9	7184	7847	8031.9	8654	8870.8	9384.6	10041	9560.1	10350	10352	10538	10761	11184	11522	12011	12340	12012	12035	12020	11749	11925	12075	11964
0	0.36109	3.5702	0	0	0	12.87	89.335	204.06	418.66	632.93	929.28	1315.1	1696.8	2039	2516.8	3042.4	3821.9	4687.2	5184.6	6358.5	7102.4	7563.1	8788.4	9652.5	10115	10983	11648	12794	13309	14684	15696	16531	16958	17009	18195	18820	19233	19634	20012	20643	20775	21800	21834	21726	21590	21707	21846	22030	21318
0	0	0	0	0	2.0316	34.097	87.526	204.33	400.43	662.85	947.04	1275	1668	2404.8	2911.7	3827.3	4541.4	5029	6068.2	6725.8	7687.8	8889.4	9858.5	10437	11692	12520	12748	13617	14603	14855	15791	16876	18070	18636	19103	19369	20261	20434	21136	21405	21758	22012	22873	22649	22878	23302	23514	23598	23717
0	0	0	0.21071	0	0	19.98	53.066	90.535	203.92	360.44	563.19	799.19	1088	1425.2	1774	2212.6	2750.4	3186.8	3679.8	4211.1	4624.1	5170.3	5686.5	6136	6598.9	7232.8	7985.6	8466.4	8689.1	9143.3	10088	10779	11035	11930	12778	12756	14018	14320	14551	14856	14989	15372	15592	15960	15970	15909	15496	16013	15625
10.272	1.6707	1.3835	0	0	0	0	20.798	69.077	167.09	274.92	462.96	647.31	890.74	1087.6	1277.1	1624.3	1907.8	2233.9	2566	2857.5	3202.4	3480.9	3819.4	4172.3	4359.9	4829.4	4935.8	5429.1	5496.1	6206.1	6617.9	7029.9	7196.8	7302.2	7721.7	8132.3	8641.6	8748.9	8906.4	9567.2	9574.5	10151	10314	10099	10232	10067	10382	10463	10419
9.2414	0	0	0	19.285	24.481	20.509	141.11	286.26	422.59	828.84	1154.9	1598.4	2191.3	2712.9	3376.5	4215.4	5068.2	6048	6783	7819.7	8675.8	9081.8	9758.9	10803	11588	11981	12847	13404	13760	14260	15002	16082	16048	16518	17444	17719	18037	18238	18849	19068	19920	20124	20508	20256	20714	20868	20586	19995	20013
0	14.696	0	2.504	1.4943	0	0	48.315	122.42	269.13	465.16	728.37	1090.5	1539.3	1980.5	2502.7	3037.2	3636	4039	4668.5	5243.3	5742.8	6343.2	6869.7	7467.4	7873.3	8455.9	8918.3	9322.5	9984.3	10118	10831	11568	11992	12879	13486	13511	13961	14119	14521	14770	15092	15539	15812	16270	16043	16537	16480	16597	16363
2.7486	2.6969	0	0	13.137	14.078	0	64.456	51.336	146.75	399.93	651.04	905.43	1111.8	1673.9	2050.9	2191.7	3178.4	3693.3	3689.6	4338.9	4746.1	5218	5935.9	6577.5	7080.1	7309.1	7456.8	8258.3	8547.9	8793.6	9031.9	9455.4	9306.4	9561	9951.8	10736	10898	11369	11629	11672	11874	12345	12807	12683	12637	12971	13449	13402	13700
0	10.259	11.79	0	0	0	0	0	1.0689	35.655	55.319	81.748	157.15	299.47	436.49	642.12	929.17	1314.6	1661.8	2174.8	2641.4	3151.4	3805.6	4495.3	5141.4	5902.9	6685.5	7243.1	8390	8832.4	10019	11034	12239	12208	12493	13539	15026	15554	16307	16449	17224	17539	17761	18025	18331	18290	18587	18563	18862	19167
2.664	1.2239	0	0	0	1.7472	2.1107	26.142	89.244	188.58	341.75	498.74	697.33	1042.7	1415.1	1720.6	2176.8	2695.4	2875.9	3223.1	3844.4	4258.6	4971.6	5497	5886.4	6396	6416.1	7101.6	7488.4	7737.8	8399.3	8998.7	8896.6	9723.4	10372	8804.9	11016	11403	11696	11824	12272	12850	12958	13513	13888	13655	14144	13858	13368	13732
0	4.0455	15.96	15.787	1.4016	0	0	19.257	36.735	130.42	258.09	490.86	770.09	1082	1479.2	1948.1	2390.6	2900.4	3374.4	3898.8	4351.8	4683	5193	5709.4	6159.8	6437.2	7141.4	7574	7943.4	8328.8	8441	8897.9	9175.6	9615.8	9814.1	9705.5	9845.2	10008	10213	10465	10423	10772	10641	10577	11008	11026	11182	10886	10900	10860
0	0	1.1197	1.9961	0	0	9.0198	60.998	178.72	333.9	540.56	812.03	1103.6	1510.1	1902.5	2431.2	2960.1	3360.8	3932.9	4454.7	4949.8	5474.2	6226.5	6689.5	7597.2	8135.5	9000.6	9830.4	10335	10808	11783	12717	13460	13512	13445	14228	14881	14659	14734	15444	15346	15334	15540	15988	15828	16019	16717	17133	17137	17119
0.010357	0	0	0	0	5.1961	8.7105	23.689	32.014	46.205	60.966	95.213	214.22	343.5	564.77	833.15	1152.9	1580.4	2098.6	2653.3	3269.5	3890.4	4452.7	5303.4	5766	6667.9	7059.8	7874.8	8728	9154.2	9994.7	11772	11158	12454	13022	13626	14110	14640	15449	15851	16606	17037	17220	17570	17940	18449	18306	18639	18867	18975
25.886	5.4859	0	0.37986	0	0	0	10.452	41.105	106.69	212.58	358.47	537.98	764.22	1026.5	1341.4	1586.1	1922.2	2273.6	2703	3145.1	3471.1	3898.6	4257.1	4755.1	5072.8	5455.9	5716	6146	6535.4	6870.7	6988.2	7538.9	7859.4	8212.6	8448.3	8572.1	9047.8	9176.9	9638.5	9793.4	9993.5	10173	10435	10681	10789	10935	10852	11013	10995
3.4019	13.009	2.3996	0	0	0	6.4475	36.705	104.19	207.15	376.99	612.68	903.95	1266.1	1751.5	2182	2756.6	3469.3	4084.9	4735	5305.1	5974.3	6857.5	7760.2	8391.3	8921.7	9665.1	10266	10929	11741	12504	13251	13643	13843	14808	15150	15489	16160	16727	17153	17911	18249	18689	18834	19132	19448	19614	19555	19834	19845
4.2194	0	0	0	0	0	16.621	69.781	191.07	351.82	570.4	862.98	1239.2	1560.2	1982.6	2493.6	2963	3543.4	4212	4875.5	5791.4	6537	7026.5	7982	8660.8	9281.2	10110	10843	11714	12418	13193	14068	15001	15703	16103	16840	17609	18331	19204	19680	20124	20807	20926	21405	21595	22517	22330	22992	23115	23503
27.851	9.2906	0	0	0	0	0	27.801	84.628	215.48	416.72	672.68	1019.5	1433.5	1920.8	2399	2950.8	3625.5	4202.8	5047.8	5801.3	6468.3	7185.5	7853.9	8746.2	9690.2	10314	10685	11698	12306	12995	13645	14558	15477	15646	16405	17125	17703	18032	18481	19157	19611	20127	20178	20612	20679	20972	20955	21287	21281
0	0	0	0	16.259	11.042	23.248	47.22	115.18	188.6	327.13	516.99	770.9	1035.2	1382.5	1761.8	2240.1	2758.2	3288.3	3821.9	4289.7	4619.3	5312	5865.9	6561.4	7095.5	7493.3	8036.5	8702.6	9087.1	9446.9	9953.3	10351	10734	11136	10982	11289	11479	11630	12077	12051	12062	12118	12531	12488	12650	12666	12769	12714	12762
18.655	8.9276	2.8162	0.089767	4.9749	0	0	3.9804	18.746	74.929	143.81	266.21	436.99	679.56	927.58	1192.6	1550.1	1926.6	2134	2581.8	3082	3449.3	4004.4	4232.2	4731.4	5015.8	5425.2	5054.2	5665.5	5691.7	5790.3	6203	6810.1	7111.3	7617.8	7832.4	7578.3	8274.7	8174.5	8889.8	9072	9449.7	9278.6	9393	9857.5	10078	10268	10358	10520	10329
0	4.7117	9.7096	0	0	0	27.827	116.69	274.33	470.07	698.74	995.59	1426.7	1871.3	2475	2858.2	3723.6	4002.5	4628.5	5020.9	5745.8	6243.2	7511.2	8349.2	9186.8	9801.6	10554	11658	12094	13277	13842	15090	15431	16098	17565	18258	18805	19569	19227	20525	20235	20640	21265	22058	22009	22283	22451	22637	22946	22884
0	0	0	0	0	8.8162	24.56	76.416	154.75	285.06	456.59	710.99	990.89	1275.3	1710	2166.6	2485.2	3036.5	3658	4170.9	4722.9	5277.8	5794.9	6972.2	6779.2	8214.3	8523.9	8390.9	10169	10602	10419	9936.5	10593	11295	11438	11462	11863	12237	12793	13090	13510	13887	14318	14531	14952	15217	15145	15132	15426	15565
20.586	14.584	0	0	0	0	0	19.558	68.719	150.74	247.53	430.26	593.95	817.1	1117.2	1463.4	1827.1	2173.4	2658.7	3118.5	3673	4084.6	4668.8	5097.2	5903.3	6241.8	7090.2	6959.4	7499.9	7971.8	8475.4	9029.6	9517.6	10190	10708	11003	11262	11806	12187	12745	13137	13269	13795	14431	14547	14721	14838	14918	14888	15206
0	5.5767	0	0	1.7753	9.6369	0	10.274	44.045	130.57	250.49	443.62	691.7	918.92	1317.2	1677.8	2117.3	2647.1	3064.5	3574.8	4228.7	4913.2	5235.2	6055.8	6813.5	6977.9	7891.8	8054.8	8601.7	9286.4	9689.7	9986.4	10562	10183	11511	10927	11396	11500	11922	12379	12651	13240	13498	13612	13685	14323	14678	14526	15022	14612
13.316	18.045	0	0	0	0	0	20.854	85.688	185.87	340.26	557.03	812.49	1113.9	1528.6	1952.5	2411.9	2239.3	3531	4131	4653.3	5198.3	6438.8	7249.5	7789.4	8705.7	9409.2	9802.2	10603	11081	12286	12544	13432	13957	14641	15361	16104	16306	16971	17297	17914	17620	18007	18698	18462	19194	19010	19803	19534	19227
12.078	9.5901	0.30965	0.082133	0	0	0	26.74	125.42	237.46	442.52	656.79	937.13	1268.2	1463.1	1469.5	2399.1	2758.7	3009.8	3822.8	4167.8	4376.8	5233.7	5454.9	5177	6433.3	6745.8	7258.1	7850.2	8298.6	8786.4	8947.5	9746.8	10508	10775	11242	11486	11711	12323	12305	12903	12990	13272	13723	13630	13591	13535	13539	13783	13626
6.7112	6.9092	3.413	0	3.2298	0	0	10.718	44.043	95.85	219.46	361.19	573.65	848.24	1197.5	1649.2	2107	2593.7	3182.7	3736	4289.5	4743.1	5517.4	5903	6625.9	7319.5	8374.8	9005	9404.4	10005	10871	11651	11967	12358	12665	13244	13518	13858	13905	14387	14416	15090	14894	15177	15139	15674	16201	16449	16739	16619
5.4005	4.7921	1.165	0	2.3124	0	2.1526	34.926	95.277	190.42	318.85	498.95	724.48	1064.8	1355.8	1690.1	2173.8	2624.4	3207.9	3746.8	4472.8	5089.1	5696.4	6299.6	6904.6	7747.6	8303.9	8754.7	9876.7	9847	11133	11947	12882	13236	13528	14273	15158	15453	15800	16288	16669	17547	17600	17632	17451	17947	17743	18182	18071	18399
0	0	0	0	63.779	88.778	117.88	133.39	143.08	205.91	263.39	322.23	479.34	867.22	996.4	1302.9	1657	2353.8	2446.7	2882	3344.7	3812.5	4398.1	4938.9	5510.1	5933.8	6512.7	7080.2	7647.5	8132.4	8625.7	8748.4	9253.5	9841.8	10254	10256	10811	10991	11081	11356	11442	11643	11934	11837	12345	12016	12266	12231	12365	12522
0	0	0	0	7.5246	48.106	105.78	204.73	342.51	508.13	716.31	1025.8	1316	1752.7	2191.6	2696.7	3208.4	3737.9	4436.8	4907	5763.2	6414.9	6855.9	7435.6	8077.7	8544.6	9002.4	9487.6	10689	11271	11441	11970	12097	12599	12795	13290	13827	14496	14335	14624	15447	15542	15618	15969	16261	16746	16486	17078	16761	17207
0	7.666	0	0	0.135	3.9725	0	0	0	0	0	34.69	86.316	176.65	343.25	582.5	987.29	1349.1	1792	2281.7	2855.9	3486.7	4240.4	4809.3	5579.1	6128.8	7011.1	7633.6	8340.1	9070	9599.2	10434	10992	11705	12268	12613	12513	12876	13244	13923	14335	14913	15310	15477	15398	15662	16174	16054	16197	16099
15.958	7.8749	0.069115	0	0	0	0	23.774	74.847	157.02	288.16	449.09	632.11	881.28	1203.3	1553.1	1902	2267.5	2653.8	3098.2	3538	4021.7	4688.9	5065.8	5431.7	5991.2	6123.9	6102.7	6523.8	6750.7	7134	7241.7	7695.6	8084.3	8426.4	8860.4	9286.6	9515.1	9656	10056	9981.2	9837.7	10397	10641	10997	11070	11273	11231	11312	11380
2.8447	0	0	0	2.0644	0	12.342	36.752	128.75	258.05	427.32	674.54	941.82	1310.2	1634.3	2048.8	2132	2478.2	2890.9	3420.5	3975.9	4474.9	4748.6	5235.3	5736.5	7716.9	7991.2	7992.3	6879.3	7766.9	8714.6	8655.4	8910.5	8917.5	9279.6	9723.2	9666.2	10131	10517	10766	11050	11254	11507	11968	12110	12427	12492	12067	12982	11787
5.0757	0	0	1.2943	0	1.0159	14.733	66.213	159.08	324.02	544.96	839.35	1207.6	1715.2	2158.1	2811.9	3543.5	4209.5	4949.9	5473.4	6039.3	6854.6	7594	8362.8	8824.8	9594.8	10246	10427	11461	12344	12811	13311	14213	14299	14969	15112	16412	16729	16399	16717	16662	17444	17597	18444	18502	18546	18895	19109	18677	18940
0	0	0	0	3.0522	32.494	79.828	128.01	206.43	302.44	461.63	718.96	958.75	1321.8	1614.6	2081.3	2565.8	3096.7	3686.7	4313.1	4834.3	5340.6	6049.2	6460	7096.5	7717.1	8580.7	9075.8	9565.5	10037	10830	11830	12213	12349	12568	12976	13775	14134	13965	14363	13989	14273	14371	14314	14345	14836	15395	15641	15922	15721
12.023	9.5375	0	0	0	0	10.662	33.924	101.9	207.19	372.15	601.27	850.16	1185.5	1497.3	1989.9	2313.6	2847.9	3260.1	3939	4466.8	5051.9	5663.6	6215.7	6816.6	7246.3	7677.3	8200.8	8710.1	9060.3	9615.8	10017	10784	11142	11517	12201	12497	12908	13145	13604	13430	14101	14280	14310	14660	13834	14701	14588	14859	15045
0	0	0	0	0	14.522	53.798	128.78	227.17	376.67	583.31	832.26	977.75	1312.3	1862.7	2267.5	2661.6	3062	3628.3	4063.3	4611.8	5142.8	5695.6	6182.1	6763.7	7313.7	7613.1	8474.9	9121.2	9633.6	10010	10479	11150	11902	12374	12801	12911	13623	14093	14290	15032	15259	15497	15696	15924	16303	16562	16617	16956	17160
0	19.662	0	0	0	8.0511	17.912	67.691	113.05	164.43	287.51	423.82	567.87	733.97	929.16	1186	1577.6	1912.2	2297.3	2683.6	3197	3726.2	4259	4757.1	5121.2	5652.9	6222.5	6598.6	7080	7339.3	7924.2	8240.9	8904.7	9200.1	9663.4	9957.8	10222	10579	10995	10921	11328	11078	11417	11261	11373	11594	11545	11783	11638	11537
0	0	0	0	10.243	7.3429	7.3864	31.007	80.064	153.95	392.66	684.48	892.68	1532.6	2140.9	2864.8	3667.3	3773.5	4708	5607.9	6896.9	8924.8	9453.4	10530	10687	11660	14299	13705	15095	15892	18968	17867	19175	19914	20770	21789	21951	22773	22885	23397	23778	24930	24823	24892	25109	25144	25158	25190	25109	25303
0	0.71728	3.3069	0	0	0	2.4619	32.346	86.041	194.85	327.24	563.6	826.29	1216.8	1588.6	2127.5	2761	3494.2	4174.9	5065.4	5874.1	6945.7	7822.5	8655.7	9784.3	10716	11767	13021	14564	14708	16049	17263	18521	18441	19453	20895	21215	21798	22611	22851	23732	23679	24482	24819	25031	25246	25447	25821	25709	25725
18.691	7.5702	3.6274	3.1984	1.4924	0	0	0	0	20.446	103.72	213.59	386.97	640.02	994.29	1377.1	1769.6	2163.1	2721.6	3336	3899.3	4628.4	5037.7	5951.4	6468.2	7267.1	8382.9	8978.7	9733.7	10351	11047	11738	11897	12281	12134	12754	13770	14262	14309	14738	15576	15824	15434	15228	15319	16533	17094	17373	17190	16592
9.2719	0	0	0	3.9293	13.371	7.8245	32.699	105.37	276.85	573.78	888.33	1389.2	1905.9	2347.7	2952.9	3828.3	4575.3	5121.6	6478.8	7158.8	8048.4	9316.1	9889.1	10175	13918	11937	13501	14698	15438	14346	16768	17733	18612	19709	19908	20592	20494	20851	20897	20865	21522	21698	22172	22370	21935	23144	22947	22786	22223
0	0	0	0	21.945	39.961	116.27	260.73	456.32	840.65	1337.5	1909.5	2578.4	3377	4351.4	5112.4	6207.4	7218.7	8277.5	9299.5	10560	11552	12589	13600	15053	15573	16878	17798	18756	19579	20389	21102	22492	22484	24007	24648	25148	25768	25975	26384	26463	27050	27501	28063	28070	29208	29477	29242	29616	29547
3.0112	3.6615	4.5027	8.9031	2.5561	0	0	0	14.517	95.569	197.19	323.09	516.07	769.92	1079.7	1430.5	1801.7	2124.9	2645.3	3160.8	3574.4	4017.7	4445.7	4952	5735.2	6138.4	6534.4	7018.7	7284.8	8038.6	8426.7	8910.1	9337.7	9411.8	9908.6	10566	10788	10609	11094	11514	11520	12174	12296	12245	12591	12776	13099	12905	13063	12736
0	0	0	0	9.1151	31.667	86.803	130.3	326.17	529.9	902.27	1165.2	1736.1	2253.5	2495.5	3537.3	4193.3	4567	5457.8	6520.3	6371.8	6680.2	8276.7	9029.6	9935.2	10041	9721.5	9767.4	10301	10729	11452	11564	12360	12881	13603	13993	14451	14791	14876	14801	14888	15308	15319	15673	15989	15720	15997	15982	15965	15848
22.815	5.2441	1.6565	0	0	0	0	51.125	119.16	220.71	378	544.6	780.73	1060.7	1338.2	1780.8	2015.9	2426.1	2867.5	3278.3	3857.2	4201.9	4704.8	5126.6	5632.2	6028.6	6636.1	6878.7	7375.7	7725.4	8330.7	8793.1	9247.7	9678.2	10055	10402	10998	11315	11678	12100	12461	13028	13057	13305	13471	13727	13953	13961	13775	14079
13.709	8.1201	0	0	0	0	15.389	85.163	167.93	354.88	598.13	817.59	1250.9	1764.3	2266.3	2817.2	3446	4486.7	4911.3	5821.9	6762.1	7308.2	8615.6	9107.2	9948.5	10616	10991	12493	12850	13330	14218	14811	15585	15846	16407	17663	18099	18242	18460	18804	19411	19165	19580	19746	21031	21144	20492	21104	20595	21776
10.546	5.448	0	0	7.5432	0	0	0	8.559	48.183	128.85	260.88	419.63	690.89	950.88	1242.4	1763.4	2360.7	2923.3	3517.3	4133	4757.5	5370.6	6204.7	6951.3	7598.1	8115.8	8852	9574	9928.4	10703	11089	11902	12458	12646	13334	13690	14445	14733	14907	15129	15353	15900	16091	16459	16374	16635	16732	16915	16771
13.2	0	0	0	0	2.0178	1.2507	16.151	25.44	81.542	172.63	337.14	572.18	880.45	1273.6	1725	2293.6	2975.2	3595.9	4361.7	5029.6	4957.4	6243.3	7156.3	7862	8584.7	9125.5	9587.1	10749	10850	11307	11844	12562	13108	13659	14030	14277	14644	15185	15677	15857	15780	15998	16483	16281	16534	16340	16134	16337	16544
4.6481	2.7566	0	0	7.4516	0	0	0	8.1202	43.581	92.204	184.97	288.56	494.86	728.66	980.42	1364.2	1716.6	2022	2560.3	3025.4	3599	4190.9	4710	5077.9	5629.9	5924.5	6415.6	7068.4	7608.3	8195.2	9239.4	9796.9	10463	10861	11311	11937	12386	12960	13291	13646	13736	14030	14699	14668	14579	14914	15265	15448	15280
24.996	2.4398	0	0	0	0	5.3734	33.866	75.859	169.49	299.94	515.98	738.77	1065.8	1433.7	1866.4	2253.7	2788	3182.9	3721.9	4282.5	4760.6	5316	5479.8	6291.6	6662.1	6817.1	7356.7	7914.5	8296.1	8519.8	9002.3	9538.1	9853.8	10179	10501	10806	11140	11227	11546	11807	11879	11816	12098	12137	12424	12403	12473	12590	12782
24.499	20.18	2.2697	2.3169	0	0	0	13.719	92.343	187.71	349.78	594.53	971.91	1311.5	1894.7	2622.1	3343.3	4064	5035.4	6067.8	6834.1	7617.6	8852.4	9649.9	10965	11839	12692	13319	14246	14759	15757	16656	17566	17770	18646	19215	19401	20642	21148	21254	21811	21854	22655	23275	23905	23622	23580	23365	23306	23226
26.926	7.0892	0	0	0	1.023	0	1.316	1.2484	48.384	95.578	132.48	249.99	428.6	517.05	694.81	998.56	1134.5	1458.3	1805.5	2191.2	2280.1	2787	3161	3430.6	3813.7	4209.6	4527.7	4868.1	5152.5	5543.7	6176.1	6041.4	6493.4	6708.9	6895.3	7085.6	7424.9	7586.5	8064.1	8413.8	8405.1	8754.3	8847.5	9063.3	9194.7	9494.9	9343.8	9384.5	9669.5
5.243	9.6294	1.9305	0.12144	0	0	1.6567	20.983	78.843	134.86	196.22	280.67	430.99	639.46	824.02	1144.4	1437.6	1760.2	2325.6	2699	3050.2	3566.9	4157.6	4736.8	5544	6052.2	6644.1	6948.6	7870.8	8363	9031.8	9818.8	10400	10167	11389	11002	12363	13443	13963	14348	14852	15008	15420	15941	15890	16079	15998	15867	15398	15448
0.1989	0	0	0	4.7061	10.151	14.428	37.964	97.606	201.25	400.52	667.36	981.19	1354.1	1771.5	2337.6	2890.3	3405.6	4019.3	4621.3	5300.1	5838.6	6351.3	7060.6	7698.2	8375.9	8966.7	9745.9	10326	10899	11593	12089	12382	13027	13462	13881	14250	14777	15066	15686	15887	16034	16276	16342	16709	16568	16844	16969	17092	17154
8.4861	4.0816	0	0.79247	4.7571	0	0	0	21.897	77.35	187.55	338.32	518.1	753.58	1007.6	1340.3	1842.2	2845.8	2732.4	3096.1	3456.5	3914	4452	4762.8	5405	5766	6384	7411.5	7708.4	7750.9	8360.1	8914.2	9544	9373.1	10024	10223	10341	10872	11499	11274	12062	12061	12358	12469	12546	12877	12570	12497	12981	12842
0	0	0	0	2.827	0	35.167	104.33	261.24	442.1	703.11	1068.7	1479.2	1886.1	2440.3	2947.8	3548.8	4285.5	4979.3	5672.1	5991	6673.3	7325.3	8675	9356.6	10134	10944	11767	12423	13215	13761	14703	15866	16237	16621	16758	17815	18369	18813	19569	19728	20295	20386	20842	21108	21514	21535	22132	22449	22426
0	0	1.0377	6.3952	0	17.055	21.307	11.582	40.911	41.554	54.088	72.184	77.688	85.028	113.18	193.91	280.5	392.87	566.37	779.88	966.99	1074.2	1624.8	2078	2312.3	2862	3236.4	3592.6	4100	4522.8	5083.9	5539	6010.7	6509.4	6983.9	7393.7	7808.3	8402.8	8785.8	9357	9601	9862.1	10170	10337	10573	10699	10799	11088	10916	10725
2.2707	0	0	0	0	5.0212	0	3.4574	31.864	83.446	151.6	266.55	397.26	587.03	804.56	1135.6	1234.5	1463.5	1699.9	1974.9	2291.5	2509.9	2748.2	3057.6	3221.6	3657.2	4043.3	4472.8	4614.2	4979.6	5276.8	5413.3	5838.8	6112	6337.8	6589.3	7072.3	7402.2	7680.5	7869.2	7962.2	8328.4	8434.5	8577.3	8660	8819.7	8902.2	9097.9	8859.8	8828.5
27.49	17.108	0	0	24.654	6.0178	0	0	0	113.31	245.51	425.23	626.25	924.26	1220.5	1472.4	1918.4	2083.2	2410.6	2704.5	3062.8	3470	4036.2	4318.1	4660.4	5024.4	5350	5596.5	6143.5	6450.5	6842.2	7013.3	7534.6	7702.9	7722.5	7952.7	8519.1	8729.8	8712.5	8614.4	8373.9	8641.6	8856.1	9359.4	9267.1	9193.1	8964	9097.6	9274.4	9353.2
0	0	0	0	13.746	6.0095	8.2214	24.554	95.54	206.29	352.16	643.67	955.18	1445.4	1727	2307.2	2859.6	3782.2	4387.9	5381.1	6184.4	5099.6	5719.8	6486.4	7133.3	7711.5	8214.8	9378	9872	10717	11077	10837	11329	11534	12700	12301	14679	15626	15872	16910	16739	17470	17949	18088	18631	18306	18899	18793	19153	18859
0	23.659	26.702	0	0	22.132	32.602	45.712	189.73	224.33	151.5	237.47	410.38	661.68	1295.2	1458.5	2383.9	3210.2	3192.6	4055.7	4994	6989.9	7873.7	9480.5	8813.7	9986.6	11253	11506	13308	14436	15365	16786	17528	17350	17936	18713	20406	22898	24383	25089	26379	26215	26819	27072	27768	27103	27668	28199	28001	28563
0	0.21974	0	6.8764	7.6791	8.3445	0	8.7663	48.189	115.96	252.56	475.9	739.09	1088.9	1457.4	1894.3	2484.8	3021.5	3639.9	4222.7	4974.6	5544.2	6190.4	6894.5	7568.6	8359.1	8956.1	9665.3	10751	11131	11872	12598	13700	14727	14443	15588	16436	17167	17665	17961	18616	18790	19530	19174	18161	18149	18719	18478	18667	19005
27.644	5.2695	1.8507	0	0	0	0	21.277	108.37	302.44	542.81	873.7	1267.4	1687.3	2282.1	2925	3577.2	4267.4	4832.4	5719.4	6525.1	7168.1	7824.3	8746.2	9757	10557	11970	12861	13626	14478	15195	16180	17102	18013	18809	19486	20428	20994	22340	23464	24144	24725	25235	25728	25957	26191	26449	26574	26604	26714
0	0	0	10.63	12.558	11.442	42.72	84.32	152.42	163.19	293.17	482.88	720.82	976.32	1255.2	1619	2045.8	2463	2819.5	4421.9	4189	4796.9	5306.3	6699.1	7433.1	8115.5	7024.9	7413.9	8378	8753.4	9587	9949.8	10653	11372	11896	12522	13059	12804	13338	13522	13792	14029	14257	14396	14704	15042	14988	15481	15102	15598
0	0.45543	0	0	0	0	22.393	55.688	146.25	289.87	521.28	835.73	1207.6	1703.4	2242	2937.1	3751.1	4487.8	5402.9	6019.8	7042.5	7653.3	8720.3	9520.7	10188	10816	11520	12292	13053	13965	13735	15078	15907	16170	16884	17360	17958	18680	18515	19524	19261	19631	19935	20289	20784	20866	20635	20846	21043	20776
21.116	6.099	0	0	0.30258	0	0	0	0	30.952	97.669	212.41	385	626.84	924.27	1322.3	1781.3	2218.6	2740.3	3235	3809.6	4516	5195	5870.5	6463.9	7089.9	7754.9	8008.8	8908	9480.2	10359	11168	11378	12101	12047	12801	13377	14238	13923	14678	15013	15321	15496	16301	16681	17078	17433	17766	18116	18107
0	0	2.204	3.7051	0	0	15.937	106	165.66	298.83	549.18	820.24	982.39	1336.1	1830.7	1979	2307.4	3154.7	3147.1	3674.8	4004.3	4366.7	4801.2	5281.6	5872.6	6415.4	7140.6	7731.9	8161.3	8524.2	8847.6	9795.8	10377	10392	10526	11025	11130	11339	11473	11792	11858	12021	12231	12110	12186	12305	12930	13506	13556	13343
61.392	0	0	35.378	0	0	0	0	0	49.66	224.24	392.06	600.97	901.72	1227.3	1638.4	2064.6	2484	2998.4	3446.5	4281.8	4852.2	5852.4	6570.5	7219.6	7896.9	8624.2	9216.5	9714.8	10233	11046	11668	12221	12519	13116	13899	14259	14788	15257	15752	16134	15898	16437	17252	17520	17470	17852	18271	17948	18474
1.9197	0.44796	7.3005	5.52	0	0	0	0	0	7.8098	79.966	193.2	358.87	592.43	893.94	1294.5	1666.9	2082.4	2607.2	3218.1	3753.5	4174.9	4627.8	5252.1	6016.5	6514.1	7578.7	7996.2	8504.4	9148.9	9598.9	10704	10947	11468	11737	12285	12623	12768	12767	13287	13175	13592	13608	13773	13726	14009	14616	14798	15090	14900
23.083	1.0192	0	0	0	0	0	8.1952	53.882	129.61	245.56	431.45	668.65	903.83	1236	1624	2049.6	2518.8	3060.3	3647.1	4117.6	4818.3	5482.6	6200.1	6381.5	6675.5	8277.3	8714.7	8955.4	9673	10536	11351	12310	13515	13481	14465	14864	14910	15498	16207	16599	16677	17015	17370	17387	17019	17361	17725	17826	18033
0	0	0	18.976	11.327	36.802	60.547	119.78	250.11	509.82	858.51	1182.6	1580.2	2347.8	2905.9	3895.8	4585.1	5592.7	7138.7	7688.8	9635.7	10537	13029	12966	13845	15166	17711	18068	20196	20083	21455	24425	25963	26803	28257	29686	31035	32316	32918	33848	34266	34781	35500	35797	35106	35300	35886	35155	34679	35716
1.9559	0	0	0	0	11.954	9.5754	18.211	38.178	99.719	190.67	318.07	539.16	791.18	1120.6	1557.4	2085	2634.5	3115.9	3802	4655.5	5325.1	6050.9	6903.5	7751.4	8630.9	9328.7	10196	10744	11481	12197	12658	13788	14228	14979	15827	16281	16806	17061	17788	18181	18438	18287	18275	18606	18883	18713	18599	18554	18632
0	0	0	0	11.409	0	29.71	95.303	204.2	358.74	622.85	963.84	1324.2	1756.8	2279.7	2853.2	3507.5	4005.5	4705.5	5396.2	6095.5	6692.4	7237.4	8011.1	8560.3	9304	9902.5	10391	11179	11840	12606	12994	13558	14086	14837	15181	15522	16211	16773	17373	17822	17983	18450	18829	19263	19965	19695	19783	19783	19785
0	0	0	51.221	5.1094	7.597	13.939	84.249	169.49	390.47	594.79	887.6	1269.9	1769.7	2251.7	2951.8	3670.2	4362.1	5271.2	6235	7137.1	8214	8969.1	10020	11090	12233	13328	13970	15863	16330	17517	18660	20122	20523	21511	22383	23380	23864	24582	24557	25400	25951	26411	26752	26899	26878	27273	27447	27696	29114
8.9339	17.793	16.97	4.5433	0	10.991	0	0	187.58	154.72	318.39	568.04	942.65	1315.9	1644.8	2105	2424.4	2983.1	3395.3	3895.8	4473.3	4964.2	5570.7	6114.5	6632.5	7337.6	7737.2	8455.1	9004.8	9468.9	10042	10577	11488	12141	12842	13512	13619	14615	15205	15454	15899	16082	16299	16596	16615	17014	16978	17356	17538	17923
16.038	0.29937	0	0	0.21808	0	10.624	73.7	182.19	422.94	588.31	883.36	1411.7	1550.1	2100.1	2600.1	3104.4	3855.3	4562.5	4948.9	5328.1	6012.9	6546.3	7050.8	7720.8	8259.8	9131.9	9021.8	9617.7	10093	10807	11242	11245	12221	12415	13085	13653	13711	14897	14694	15018	15392	15792	16006	16184	16060	16569	16546	16621	16804
23.802	1.456	0	0	0	0	0	4.3214	64.175	152.63	322.1	555.39	893.61	1217.2	1691.8	2313.5	2873.1	3424.9	4320.4	5005.6	6040.5	6939.8	7392.2	8686	9229.4	10314	11144	11402	12675	12876	13467	14030	14648	15074	15872	15938	16708	16804	17347	17506	18110	18087	18339	18278	18828	18896	19464	19604	19649	19586
0	13.854	15.338	0	0	4.8741	0	51.724	130.72	267.3	490.6	717.84	1036.9	1445.2	1870.7	2295.3	2330.8	3275.2	3881.7	4399.4	4960.2	5431.4	6207	5925.8	7213.5	7898.3	8305.8	8835.8	9309.2	9775.8	10557	11042	11384	12349	12578	13049	13464	13511	13962	14307	14539	14602	15150	14886	15356	15623	15749	15573	15718	15684
0	11.851	4.7255	0	0	0	0	0	0	11.688	43.318	132.06	258.12	425.67	613.27	872.8	1183	1554.2	1956.5	2329	2977.5	3378.4	4010.2	4449.9	5079.7	5428.8	5999.4	6488.3	6707.3	7408	7695.8	8296.4	8744.6	9180.4	9724.3	9971.9	10444	10559	11061	11789	12038	12340	12595	12834	12977	13184	13492	13364	13241	13009
13.893	3.3872	0.025479	2.7894	1.2147	0	0	0	0	0	0	21.387	111.34	230.81	393.2	609.44	902.08	1251.4	1669.3	2160.4	2549.7	3056.6	3426.2	4084.7	4717.2	5351.6	5951.9	6551.1	7103.8	7765.6	8278.7	8865.8	9543.4	10391	10822	11896	12118	12228	12858	13745	14376	14762	15172	15742	15889	16329	16548	16414	16997	16660
31.22	21.823	0	0	0	0	0	0	33.2	161.37	284.19	551.11	823.43	1176.4	1573	1933.9	2465.3	3121.1	3633.6	4222.4	4601.5	5182.2	5661.7	6449.8	6827.4	7350.7	8076.6	8661.2	9557.6	10151	11280	10787	11083	11691	12076	12780	13964	14032	14790	14895	15376	15218	15663	16273	16400	16752	16720	16915	15787	15722
20.374	14.358	2.5317	0	0	0	0	0	19.321	76.822	171.35	311.61	474.41	684.13	891.38	1100.7	1346.3	1565.2	1888.7	2217.1	2534.7	2804.6	2958.6	3270.9	3565.5	3954.7	4283.7	4517.1	4812.5	5368.1	5653.4	5894.2	6214.3	6504	7118.2	7155.3	7408.3	8004.6	8409.5	8420.2	8450.8	8718.7	8929.9	9187.4	9426.6	9341.6	9623.2	9847.2	9984.3	9620.5
46.704	20.208	0	0	0	0	0	0	11.565	77.679	155.85	291.76	450.86	648.51	903.81	1176.6	1465.3	1722.7	2074.1	2291.9	2670.6	3005.3	3288.1	3593.9	3787.3	3979.7	4237	4316.1	4787.4	5730.5	5637.9	5581.8	5608.2	5997.5	6045.2	6119.9	6528	6906.3	7223.8	7356.5	7558	7760.6	7899.6	8249.2	8304.1	8514	8521.9	8818.7	9242.5	9648.2
3.7467	0	0	1.0865	2.2449	0	2.7101	28.552	108.65	218.23	390.31	635.31	1011	1427.8	1846.1	2351.9	2961.2	3450.4	4119.2	4692	5421.6	6042.7	6609.7	7300.9	7727.2	8279.6	8985.8	9484.6	10308	10779	11451	12316	12945	13757	14356	14878	15136	15518	15509	16059	16512	16872	16967	17462	17538	18020	17886	18297	18180	18316
11.426	5.6887	5.0318	0	0	0	0	11.172	68.859	193.04	363.69	611.33	898.81	1293.5	1738.8	2227.3	2780.2	3352.7	4043.8	4516.4	5272.1	6189.7	6658.2	7440.8	7904.7	8692.6	9622.4	10229	10824	11913	14729	12910	13671	14326	14863	15567	15882	16432	17103	17449	17709	17459	17988	18592	18909	21188	22045	21739	20707	20552
0	0	0.89001	5.7941	0	0	4.4997	32.665	87.146	170.52	310.26	523.02	712.5	1060.6	1380.9	1893.7	2280.4	2609.8	3083.5	3559.8	4030	4301.3	4815.2	5175.9	5585.1	5868.5	6701.4	7157.9	7185.6	7501.2	8026.8	8788	9129.2	9199.1	9285.3	9847.4	9759.4	10039	9862.9	10253	10270	10781	10262	10728	10459	10867	11249	11656	11917	11755
0	4.8768	0	0	0	7.3437	9.5637	46.984	151.2	294.6	473.68	749.09	1062.2	1460.1	1922.3	2548.5	3089.5	4272.4	4331	4922.1	5588.6	6193.8	7004.5	7572.6	10234	8968.1	11779	10685	11383	11464	12290	12927	13421	13953	14201	14865	15590	16166	16590	16739	17082	17209	17638	18047	18616	18513	18377	18489	18542	18781
0.73663	0	2.7254	0	5.7645	0.24721	2.2488	0	8.5564	53.341	166.08	361	626.44	1081.1	1467	1992.8	2765.9	3473.2	4180.5	4966.5	5992.8	6910.4	7838.1	8967.7	9721.7	10584	11541	12077	13214	13590	15117	15851	16694	17200	17457	18299	18746	19445	19997	19948	21007	20970	21584	21651	21929	21768	22026	22459	22565	22459
0	0.19106	0	8.9014	1.4121	9.2927	0	15.327	45.234	70.459	218.82	406.96	561	879.25	1374.5	1524.8	1867	2364.9	2977.4	3629.2	4977.1	5276.8	6470.7	6829.4	6975.1	8152	9662.3	9089	9507.5	12299	12478	11535	12135	12906	13422	14229	14293	14396	14658	16109	14111	15545	15184	16643	16799	15761	17199	16973	16864	16878
21.255	7.2964	4.1359	4.4845	0	0	0	31.665	109.23	216.74	368.15	617.79	968.69	1252.3	1740	2239.9	2827.5	3502.5	3989.5	4547.9	5094.4	5855.9	6391.1	6862.3	7427	7988.5	8670.8	8891.4	9315.1	9442.1	10577	11415	11984	12053	12563	12928	13499	13785	14274	14648	14995	15175	15348	15921	16005	16089	16285	16451	17013	16988
0	0	0	0	34.556	156.91	261.14	411.53	651.52	1008.6	1448.2	1872.4	2250.8	2992.6	3310	3828	4606.4	5556.7	6262.5	6921.3	8215	8725.8	9663.1	9854.5	10807	11449	11961	12970	13443	13768	14773	14338	15589	15811	15840	16680	16563	17126	17022	17549	17641	17838	17820	18668	18615	18354	19047	18744	19222	19112
0	9.745	6.5232	0	9.7352	0	1.1376	33.457	100.09	214.87	378.13	594.8	894.38	1344.9	1383.3	1987.8	2227	3038.8	3441.6	4010.5	4449.1	5093.9	5452.4	5509.4	6803.5	6922.9	6309.4	7967.2	8263.9	8783.5	8584.8	9970.9	10415	10822	10943	11566	11982	12306	12346	12721	12931	12846	13424	13685	13946	14131	13725	13753	14051	13474
0	8.8663	0	0	0	5.9612	28.432	88.096	190.14	304.43	513.08	721.61	994.43	1255.9	1557.3	1897.3	2220.9	2573.1	2876	3189.4	3569.5	4068.3	4495.7	4863.1	5182.8	5536.3	5871.1	5878.9	6207.2	6627.2	6706.5	6956.6	7237	7496.9	7791.1	7995.1	8034.6	8179.1	8353.9	8647.1	8963	9322.2	9402.9	9484.8	9491.6	9515.4	9448.9	9737	9753.9	9645.2
12.99	4.4715	0	0	0	0	17.069	44.776	171.47	342.7	599.97	974.6	1389.4	1933.8	2658.8	3461.6	4307.5	5038.7	6064.2	6565.6	7542.4	8382.5	8922	10226	11583	12265	13540	14081	14298	14665	15661	15929	16741	17746	19104	19595	19761	21031	21631	21593	22305	23057	22921	23351	24003	24504	24617	24556	24299	24864
0	0	0	4.2916	8.7573	14.574	30.918	73.585	126.91	252.37	443.18	666.47	969.05	1339.5	1776.4	2228.5	2682.8	3292.5	4087.1	4772.2	5410.8	6248.1	6687.5	7435.2	7794.7	8667.2	9025.6	9925.4	10788	11275	11693	12302	12795	11646	11992	12543	12787	13187	14094	14203	14500	14855	14601	15173	15235	15448	15136	15733	15460	15626
27.512	16.049	1.0365	0	0	0	0	0	17.724	79.84	203.69	419.21	664.36	1023.3	1446.3	1953	2530.1	3172	3791.6	4574.9	5341.5	6266.3	6732.5	7478.5	8176.8	8881.9	9382.1	10052	10913	12058	12377	12826	13547	14263	14615	15487	15702	16179	16843	16937	17639	17681	18191	18396	18407	18253	19105	18958	19115	19135
21.994	0.68099	0	0	0	0	2.4085	59.223	148.99	334.84	631.28	970.03	1425.6	1986.4	2589.3	3272.5	4044.5	4733.5	5657.7	6613.6	7305.2	8272.6	9008.1	9879	10811	11860	12802	12982	14257	15015	16133	17314	17581	18344	18671	18912	19861	20158	20744	20636	21315	21427	21384	21977	21939	22203	22635	22558	22756	22888
18.211	5.2772	0	0.64858	0	0	0	13.71	46.461	138.23	300.43	500.94	797.75	1181	1611.7	2118.6	2688.8	3352	4103	4908	5794.5	6567.6	7477.2	8456.9	9692.3	10248	11307	12587	13331	13823	14621	15629	16547	17157	18142	18764	19128	19769	20679	21059	21722	22361	22266	23068	23155	23657	23468	23164	23259	23948
0	0	1.1916	39.081	46.542	43.382	67.566	77.374	159.5	245.29	368.36	588.75	907.09	1084.5	1479	1871.3	2193.2	2843.9	3394.6	3802	4178.7	4913	4961.8	5478.9	6183.3	6992.2	7218.1	8038.3	8235.1	8919	9595.6	10280	10633	10904	11652	11906	11865	11348	11768	11929	12946	13264	13939	14473	14660	15056	15155	15374	15553	15798
8.1519	6.686	5.8621	0	0	0	0	0	0	16.021	70.737	120.25	237.42	389.43	559.74	856.03	1078.5	1399.7	1643	1924.5	2237.5	2567.6	3002.1	3258.4	3587.7	3963.7	4348.4	4707.2	4635.3	5174.4	5227.4	5636.8	6316.3	6798	6965.8	7546.5	7304.3	7218.8	7527.3	7769.5	7659.6	7721.8	8611.4	9196.4	9232.9	9018.1	9170.8	9689.4	9870	9545.3
0	6.7227	0	0	0	0	12.688	71.993	173.71	357.96	590.57	964.34	1349.8	1873.1	2411.4	3104.3	3972.8	4851.5	5575.4	6659.6	7640.7	7874.8	9256.2	10291	11934	11988	12753	13776	14560	14835	15876	17792	18207	18974	19901	20592	21338	21853	21066	20376	20482	22929	23749	24482	24722	25123	25531	26104	25791	24405
0	0	0	0	0	0.32032	28.896	101.35	269.02	490.53	852.89	1222.6	1705	2282	2970.3	3751.2	4348	5107	5965.7	6420.2	7200.7	7789.7	8492.9	9019.8	9627.6	10274	11353	11813	12331	12573	13308	13928	14111	14186	14195	14568	14654	15024	15142	15284	15166	15269	15425	15382	15361	15872	16416	16595	16685	16251
0	0.68781	0	0	3.4571	12.324	3.7492	15.923	29.689	108.37	215.51	382.42	621.88	874.44	1295.2	1728.3	2225.2	2784.5	3341.1	3931.4	4641.4	5156.1	5885.3	6748.5	7401.2	8124	8728.7	9396.5	10433	11167	12061	12754	15043	15021	15041	15378	15606	16585	17307	17874	18294	18194	19060	19098	19667	19242	19500	19544	19383	19834
0	4.039	5.8554	2.1254	0	0	0.38702	20.508	85.571	181.64	301.19	440.11	600.47	993.03	1020.8	1288.3	1735.5	2013.2	2564.6	3029.5	3561.5	4161.2	4915.4	5561.4	5996.6	6990.3	7746.9	8369.7	8965.3	9729.6	10818	11319	11843	12749	13240	13890	14183	15053	15391	15886	16139	16248	16941	16724	16807	17011	17082	17200	17304	17347
0.98559	5.2194	0	1.4184	0	4.4643	0	21.468	64.276	155.34	274.85	430.47	658.36	840.18	1101.9	1386.5	1670.5	2008.5	2314.2	2640.3	3133.4	3491.2	3948.1	4311.1	4881.4	5151.6	5522.4	6019.8	6493.7	6990.4	7153.9	7605.8	8049.9	8414.4	8736.9	8767.7	8991.6	9251	9437.7	10097	10193	10644	10789	11026	11077	11286	11753	11933	11865	11588
0	0	0	19.323	32.172	36.029	32.761	0	34.448	75.538	178.86	315.82	255.44	553.84	777.04	792.72	1078.1	1255.1	1645.9	1985	2386.8	2589.7	2849.1	3202.4	3431.8	3773.4	4292.7	4632.2	5063.5	5017.4	5529.7	5825.4	6372.2	7269.4	9830	9747.7	10829	10847	11931	11129	11942	11666	10726	10960	11939	12315	12494	12497	12348	12367
0	0	0	0	11.776	2.4889	21.84	61.888	129.06	244.47	417.46	596.93	870.87	1129.7	1526.2	1930.5	2409.4	2773.4	3364.5	3752.8	4160.9	4637.2	5299.4	5848.1	6460.8	6507.2	7319.2	7831.6	8345.4	8707.7	8997.7	9452.7	9857.9	10234	10581	10506	11023	11135	11055	11350	11380	11531	11581	11776	11796	12011	12283	12241	12256	12128
3.7285	8.7726	0	0	0	0	5.3263	42.105	123.18	306.31	503.03	799.63	1184.8	1581.4	2038.2	2725.8	3210.6	3910.9	4657.6	5343.6	6187.8	7012	7825.4	8766	9312	9889.6	10765	11303	11861	12563	13097	13711	13785	14592	15496	15539	15869	16437	16798	17333	17747	17872	18197	18576	18453	17707	18602	18629	18706	18410
0.41094	1.4714	0	0	6.0296	5.392	3.1555	25.419	45.333	124.69	233.41	371.21	550.41	791.72	1074.8	1273.2	1600.8	2107.2	2316	2972.4	3488.9	3726.8	4469	5023.4	5634.1	5846.2	6444.4	7048.4	7584.4	7999.7	8422.1	8658	9404.9	9750.2	10079	10238	10535	10877	11260	11518	11732	11998	12043	12351	12354	12416	12630	12601	12790	12850
15.716	16.089	0.54563	0	0	0	3.9367	49.273	139.01	291.77	532.45	853.6	1257.2	1756.6	2289.4	2941.1	3527.1	4157.6	4749.9	5600.4	6122	7107.3	7829.2	8433.6	9330.2	10442	10737	12193	13148	13385	14028	15540	16090	17146	18179	18459	19549	20307	20716	20459	20434	21239	21470	22474	22743	22668	22994	22714	22995	22849
15.117	12.567	4.8853	0	4.7744	0	0	0	0	35.869	133.44	281.88	479.18	731.68	1093	1461.1	1852.9	2284.5	2284.2	3330	3920.1	4454.5	4989.1	5537.9	6233.3	6930.1	7359.4	8143.4	8925	9533	10062	10079	11305	11189	11725	13200	13570	13962	14257	14835	14949	15262	15784	16245	16635	16667	16772	17008	17351	17229
0	0	0	0	0	26.102	6.7501	46.232	145.08	257.58	502.46	788.55	1103.7	1566.2	2002.5	2694.5	3329.5	3941.2	4692.2	5498.4	5964	6635.5	7538.4	8015.9	8503.6	9454.4	10527	11307	11913	11919	13002	14382	14583	14269	14948	15355	15701	15824	15403	15852	15789	16427	16480	16577	16464	16920	17384	17640	17646	17514
0	0.71851	0	0	0	4.5985	7.5308	3.224	0	9.2171	13.087	49.919	127.4	214.37	333.37	517.49	667.8	1196.5	1231.4	1559.4	1938.4	2301.7	2796.4	3281	3922.8	4078.7	4351.7	4961.4	5567.1	5678.3	5801.2	6931.7	7305.1	7964.7	8485.1	8924.3	9305.1	9642.1	10437	10417	11052	11077	10978	11345	11282	11388	11652	11509	11679	11617
0	0	0	10.7	59.917	86.631	141.62	208.46	308.86	448.62	663.38	898.75	1203.3	1484.5	1889.7	2330.7	2704.5	3156.2	3671.2	4058.8	4526.9	5248.6	5630.5	6082.3	6625.5	7090	7786.7	8062	8923.4	9154.7	9868.5	10350	10978	11263	11504	11879	12695	12943	13447	13875	14209	14514	14562	15210	15345	16011	15748	15853	16049	15772
0	0	0	0	0	5.3515	43.638	75.385	118.99	192.53	285.31	382.62	468.29	705.33	968.32	1205.3	1476	1677.8	1954.8	2275.8	2612.2	3005.3	3325	3780.4	3973.3	4292	4646.1	4970.3	5465.8	5821.6	5833.2	6320.6	6391.7	6698.6	6252.6	6936.9	6666.7	6772.7	6984.7	7043.2	7179.4	8005.8	7542.8	8504.7	8528.5	8449.6	8412	9231	9230.4	9489.8
30.997	12.331	1.4354	0	0	0	0	0.48522	7.477	51.664	126.92	279.37	431.58	634.8	795.82	1032.2	1275.6	1530.6	1794.5	2115.8	2484.9	2773.7	3250.1	3491.9	3785.5	4216.8	4477.5	4812.4	5386.5	5635	5818.2	6352.3	6841.8	7082.4	7393.9	7627.6	7722.1	8183.5	8540.7	8965.6	9093.8	9519	9693.3	9840.7	10105	10043	10331	10168	10360	10420
0	0	0	17.607	10.385	17.491	23.661	71.495	139.5	276.01	462.68	685.47	923.24	1324.6	1706.4	2082.8	2527.5	3003.7	3488.4	3940.4	4452.8	4851.3	5549.3	5898.1	6725.1	7244	8024.9	8350.6	8976.8	9673.3	10407	10944	11691	12536	13349	14013	14708	14942	15111	15088	15608	15294	15828	16181	16133	16389	16097	16583	16185	16922
0.35754	0	0	0	0	2.3476	21.647	46.228	140.19	277.19	519.81	782	1192.1	1579.8	2078.5	2560.6	3252	3746.7	4377.9	5212	5892.9	6640.6	7095.5	7912.1	8551.2	9332.1	9748.1	10316	11016	11789	12061	12515	13159	13506	14081	14265	14873	15508	15677	16157	16759	17206	17569	17627	17992	18149	17792	18458	18472	18270
20.363	9.2751	2.0572	0	0	0	0	0	0.63774	43.924	162.84	277.44	473.83	771.76	1143.6	1551.2	2046.8	2617	3239.1	3997.3	4600.6	5365.1	5935	6274.4	6658.4	7682.6	7800.9	9149.3	9623.1	9864.6	10902	11562	12221	12891	13283	14224	14396	14630	15390	15648	15947	15860	16520	16738	17250	17302	17753	17384	17652	17633
0	3.6342	0	0	0	0	19.852	77.453	190.09	362.16	610.17	910.69	1272	1684.1	2082.9	2676.5	3287.6	4009.8	4725.8	5282.6	5914.6	6425.8	7231.3	7170.7	7840.6	8677.2	8702.1	9313.8	9787.3	10029	10391	11400	12049	12378	13037	13562	14030	14374	14539	14545	14516	15133	15520	15748	16018	16204	16257	16666	16754	16280
17.006	16.141	4.6122	0	0	0	0	0	30.067	84.584	181.1	348.28	534.35	817.08	1138.7	1515.6	2030	2427.6	3088.3	3630.8	4208.9	4841.6	5641.6	6207.6	6836.9	7462.4	8058.9	8651.1	9561.6	9711.3	10923	11653	12085	12324	12705	13420	14219	14653	15151	15510	16054	16642	17369	17148	17208	17217	17391	17775	17360	17410
13.449	11.89	0	0.57656	0	0	0.32712	31.291	82.014	186.34	372.59	598.74	901.75	1377.8	1929.3	2563.4	3292.5	4087.4	4914.3	5884.6	7055.8	8229.2	9287.9	10370	11472	12855	13899	14933	16166	17617	18873	19498	19798	20769	21332	22539	24141	23515	24864	25343	26034	26330	27046	27961	28239	27675	27921	27330	27248	27654
1.754	0	0	0	0	11.57	23.492	109.24	229.87	535.71	918.39	1369.4	1742.3	2423	2781.2	3434.9	4051.8	4864.3	5701.4	6467.3	7149.5	8055	8906.3	9581	10518	11273	12078	13115	13565	14422	15012	15659	16506	17081	17209	17381	18148	18347	18688	18765	18866	19137	19289	19739	19586	19827	19899	19694	19769	19535
3.0513	0.95626	2.9905	0	0	0	13.624	90.437	251.35	470.65	828.05	1226.1	1749.2	2239.6	2796	3544.7	4178.2	5079	5494.1	6238.8	6836.8	7532.7	8184.8	8957.7	9704.5	10688	11326	12351	12824	13683	13554	14397	15039	15332	15816	16167	16672	16881	16919	17266	17092	17566	17728	17811	18025	18282	18768	18941	19106	19211
12.557	1.0238	0	0	0	0	19.372	31.097	90.01	172.73	354.23	421.99	730.8	839.27	1222.6	1367.2	1739.2	2352.7	2863	2813.2	3450.3	3733.9	4198.7	5296.5	5163.2	6193.6	5852.2	6364.2	6794.4	7148.8	7392.7	7741.3	8302.6	8886.3	9198.5	9103.4	9633.2	9771.7	9979.8	10569	10655	11247	11067	11553	11694	11745	12278	12271	12167	12267
0	0	0	0	29.621	96.082	182.19	278.01	405.8	550.79	730.55	972.08	1253.1	1613	1942.2	2340.5	2803.1	3137.4	3607.2	4022.8	4404.1	4783.7	5201.8	5607.4	5862.7	6297.8	6697.5	6921.4	7573.5	7985.6	8452.7	8847	8967.1	9666.9	10339	10772	11331	11868	12046	12614	13064	13531	13538	14051	14188	14382	14165	14635	14814	14653
29.409	10.128	0	0	0	0	1.4583	30.763	100.4	243.91	415.99	683.06	1024.1	1504	2040.1	2722.3	3466.2	4079.2	4899.9	5777.3	6603.3	7515.9	8505.1	9414.7	9915	11168	11746	12256	13271	13884	14475	15182	15388	16359	16391	16851	17245	17674	17784	18094	18312	18870	18906	19464	19515	19925	20233	20426	20098	19735
6.4151	3.3352	2.3593	2.6447	0	0.38864	0	0	0	15.998	74.76	207.83	357.33	614.05	938.43	1289.3	1804.3	2310.3	2868.5	3273.5	3829.7	4419.2	5199.7	5787.4	6373.7	7036.1	7192.1	7797.1	8145.8	8607.6	9554.3	9698.2	10471	10793	11255	11653	11995	12456	12790	12995	13469	13556	13984	14050	14068	14287	14677	14805	14484	14441
0	0	0.50367	0	2.4806	13.363	13.103	58.078	136.49	261.3	497.03	764.58	1069.3	1455.4	1570.7	2085.4	2596.4	2921.5	3746.4	4306.3	4865.8	5194	5759.3	5994	6559.6	6907	7941.1	8486.9	8984.6	9164.9	9947.8	10183	10323	10121	10240	10363	10806	9917.3	10127	10086	10410	10401	10380	10400	10283	10883	10916	11294	11933	11563
0	0	0	0	0	8.2353	16.253	68.246	146.32	289.24	527.82	858.96	1257.1	1715.1	2353.2	2982.5	3630.9	4297.5	5085.5	5978.6	6707.5	7576.2	8407.7	9062.7	10219	10913	11767	12245	13174	13460	13775	14322	14901	15060	15680	15643	15937	16059	16057	16023	15948	16495	16331	16574	16706	16677	16839	16586	16639	16434
4.5115	0	5.0175	0	1.4949	0	5.9496	26.037	69.14	167.95	281.47	469.6	667.52	886.97	1157.1	1493.7	1886.8	2231.8	2755.7	3251.7	3761.8	4208	4654.9	5166.6	5669	6136.1	6569	6981.9	7477	7643	8509.6	8764	9576.6	9958.4	10085	10687	10879	11434	11775	11762	12003	11804	12828	12820	11961	11975	12177	12234	12490	12188
1.6605	0.10031	1.9063	0	0	0.47393	4.7569	49.488	133.7	286.07	522.04	858.7	1196	1692.8	2130.5	2828.6	3393.5	3918.7	4726.8	5496.8	6204.9	6857.1	7814	8272.7	9095.6	9955.7	10306	11417	12130	12742	13342	14056	14625	15040	15331	16013	16807	17087	17671	17725	18255	18583	18944	19175	19007	19185	19580	19550	19616	19257
17.525	7.5361	6.4343	0	0	0	0	0	23.137	81.907	184.74	453.83	563.51	826.09	1061.8	1392.9	1752.5	2050.2	2158.8	2487.9	2933.1	3211.5	3447.4	3749.5	3972.9	4174.6	4384.5	4544	4889.1	5129.4	5529.6	5906.5	6071.7	6322.3	6821.3	7307.2	7371	7466.7	7918.8	8178.9	8766.8	9073.2	9160.5	9431.6	9706	10153	10201	10643	10521	10856
22.596	9.0151	0	0	0	0	0	4.6523	97.304	204.4	349.67	421.74	637.31	945.65	1306.3	1688.1	2208	2741.7	3296.4	3837.3	4184.1	4574.6	4970.3	5593.2	6263.9	5584.9	7669.4	7283.7	7843.3	8382.3	9397.9	10161	10799	11188	11769	12171	14249	13532	14173	14445	14680	14239	14604	15043	15341	15281	15395	15653	15853	16029
6.6464	9.8677	3.81	1.8738	0	0	0	0.87724	31.165	95.629	113.62	311.83	470.29	674.08	946.07	1302.5	1626.7	1985.9	2318.1	2753.6	3294.2	3730.5	4221.1	4716	5277.7	5877.6	6289.9	6726	7091.5	7552	7870.4	8528.2	9081.8	9503.1	9755.8	10283	10464	11078	11390	11615	11853	12308	12667	12910	12735	13129	13449	13340	13437	13435
0	0	0	0	23.236	71.404	89.226	169.51	227.49	308.58	410.25	595.37	825.32	1072.5	1411	1386.4	2109.1	2446.8	2703.8	3299.8	3493.6	3996.5	4361.7	4898.7	5355.6	5818.6	6324.6	6467.3	6680.8	6963	7513	8288.5	8577	8933.3	9139.1	9341	10142	10259	10607	10507	10872	11045	11104	11422	11308	11527	11532	11486	11593	11570
31.113	10.959	0	0	0	0	0	1.0678	40.685	137.22	257.64	463.01	667.57	969.69	1295.1	1655.1	2263.7	2777.4	3432.2	3761.8	4532.6	5053.3	5724.4	6381.5	7078.6	7835.4	8480.8	9154.7	9701.8	10378	11037	11218	12005	12352	13049	13528	13684	14187	14393	14755	15167	15315	15763	16072	16254	16388	16865	16902	16914	17105
0	29.159	0	10.613	0	0	56.613	75.68	169.69	326.31	594.95	913.82	1390.3	1946.9	2428.6	3218.3	3954.9	4797.4	5488.1	6514.4	7340.4	8244.7	9197.7	10059	11157	11936	12796	14286	14938	15977	17321	18226	19620	20372	21359	22074	23035	23336	24319	23810	24575	24417	25109	25552	25744	26104	26101	26740	26670	26383
0	0	0	0	0	0	27.735	146.99	365.08	655.21	1132.8	1605.4	2232.6	2908	3672.4	4618.1	5400	6380.3	7302.2	8375.3	9280.9	10190	10956	11833	12547	13257	14705	14290	14955	16986	17922	19218	19933	20329	20742	21279	21592	22054	21510	21819	21219	22129	22145	21967	21795	22221	22570	22759	22813	22771
0	0	19.232	27.126	0	0	2.912	62.67	167.05	251.67	492.44	728.99	1108.1	1467	1828.9	2435.9	2903.8	3484.8	4101.6	4653.1	5432.8	6143.6	6830	7336.3	8316.3	8800.5	9917.5	10690	11008	11571	12237	12986	13470	13387	13762	14115	14409	14512	14486	14715	14517	14576	14288	14505	14360	14498	14811	15158	15261	15268
10.137	0.33115	0	0	0	0	4.6744	28.383	89.308	177.68	327.44	479	684.6	931.44	1197	1511.3	2301	2423	2820.3	3171.5	3643.4	4224	4611.4	5066.6	5626.4	6079.8	6510.2	6954.5	8295.9	7563.8	8046.2	8339.4	8487	9173.5	9576.2	9841.3	10244	10725	11092	11067	11265	11106	11436	11566	12145	12210	12380	12304	11982	12120
0.18341	0	0	1.7251	0	7.4928	2.2703	2.8303	9.5941	31.79	75.309	156.43	274.35	401.25	574.04	811.03	1016.5	1311.7	1626	1906.4	2268.7	2610.8	2966.7	3456.6	3750.1	4144.3	4701.1	4979.5	5307.2	5698	6086.8	6535.3	7027.1	7588.5	7565.7	8012.3	8155.5	8716.8	9117.4	9301.1	9597.6	9792	10039	10221	10270	10568	10628	10817	10600	10696
6.9818	0	0	0	4.63	6.9722	0	0	0	0	0	0	0	0	0	82.362	214.81	430.63	719.56	929.21	1345.9	1792.9	2205.3	2744.5	3289.7	3803.3	4372.8	4973.6	5788.5	6164.9	6678.7	7464.2	8115.1	8734.7	9177.3	9441.1	9927.6	10801	11226	11415	11736	11577	11916	11907	12293	12421	12398	12392	12220	12553
0	0	0	0	17.572	29.827	8.1951	11.737	22.868	68.351	177.66	298.94	476.76	680.26	954.5	1256.6	1573.3	2426.5	2267.8	3161.8	3556.3	4052.5	3958.2	4437	4711.1	5347.9	5349.3	5771.9	6132.8	6483.7	6786.1	7066.9	7463.8	7640.8	8046.3	7961.2	8309	8676.1	8817.4	9197.5	9367.6	9555.5	9686.3	9769.8	9708.4	9833.1	9731	9934.8	9970.7	10141
0	0	0	9.0883	8.1617	0	10.885	23.986	81.081	204.69	362.42	529.86	801.84	1137.8	1558.7	1936.4	2472.1	3080.8	3826.1	4331	5066	5864.3	6648.3	7195.7	8138.4	8962.6	9767.9	10421	10904	10887	12001	12881	13556	13493	14188	14935	15288	16083	16491	16858	17346	18152	18188	18354	18867	19169	19446	19366	19725	19593
0	0	0	0	0	13.213	58.024	189.3	373.76	649.54	999.05	1417.9	1916.6	2396	3046.5	3750.3	4495.7	5233.6	5889	6981.8	7639.4	8353.6	9350.6	9809	10247	10401	11225	12430	13006	13290	13589	13911	14615	14510	15118	14903	15289	15398	15580	15787	15848	15991	15995	16050	16243	16440	16586	16574	16213	16313
0.13127	0	0	1.3798	0	0	14.399	50.212	105.15	187.35	315.01	491.84	722.38	967.55	1222.9	1575.1	1949.2	2301.8	2742.2	3062.5	3577.4	4043.2	4381.6	4792	5205.9	5524.9	5863.4	6137.4	6684.8	6946.6	7206.1	7609	7923.7	8221	8549.2	8913.5	9153.5	9347.1	9629.7	9942.5	10286	10441	10475	10596	10695	11299	11201	11484	11398	11670
1.0677	0	0	0	0	0	15.12	59.732	111.93	233.57	414.94	641.58	914.71	1293.3	1686.3	2139.1	2488	3160	3818.5	4254.5	4799.3	5600.1	6299.7	7038.6	7807	8441	9336.1	9868.3	10658	11269	13168	12420	13919	14649	15154	15655	16377	17082	18006	18169	18767	19155	19427	19819	18643	18900	18938	19094	19123	19131
2.0151	7.935	8.5847	0	0	0	0	51.368	132.3	304.48	550.63	849.32	1347.4	1665.1	2396.6	3317.2	3499.6	4111.8	5102.7	6197.3	6341.8	7267.6	7425.2	7425.3	8614.6	8987.3	9536.6	10291	11187	11188	11291	12418	12332	13333	12462	13720	14573	14849	15306	15738	15003	15272	15264	15670	14855	16234	17210	19495	18893	18476
0	7.8363	0	0.032109	0	2.3916	13.052	8.5293	11.606	36.963	50.434	117.04	193.64	293.57	370.93	519.59	557.79	648.17	805.32	992.57	1306.2	1571.8	1693.4	2332.3	2378.5	2681.4	2959.5	3415.2	3782.4	4182	4514.1	4950.9	5297.8	5821.4	6133.2	6634.9	7061.4	7464.2	7841.5	8321.1	8645.9	8789.5	9177.9	9440.5	9905.8	9953.1	10144	10530	10583	10553
0	0	0	0	2.9195	12.847	7.8395	26.205	53.422	112.28	205.14	355.86	596.8	875.56	1209.4	1607.4	1934.9	2577.6	3064.7	3670.1	4383.7	4765.9	5640.2	6612.7	6832.5	7057.7	8369.2	8364.2	10502	11067	11898	12527	12919	13973	14670	15164	15461	15884	15945	16148	16812	17319	17624	17761	18248	18649	18586	18929	19196	19025
8.2261	5.7441	0	2.9192	0	0	1.1705	35.009	133.4	274.17	447.88	739.38	1072.4	1530.6	1983.6	2643.6	3310.8	4023.6	4897.9	5644.5	6560.1	7394.2	8329.7	9455.1	10154	11224	12017	12631	14133	14443	15547	16844	17773	18985	19658	20971	22411	23376	23869	24420	25409	25375	25688	26093	26515	26343	26621	26878	26610	26194
0	0	0	0	7.8691	9.6997	32.886	68.966	174.76	332.96	611.82	914.62	1265.3	1641.6	2432	3295.7	3995.1	4565.5	5580.4	6009.8	7054.7	7916.9	8640.7	9460.5	10190	10919	12197	12939	13455	14225	15112	16068	16912	16864	17268	18226	18520	18767	18261	19119	18863	19110	19484	19612	19691	19825	20830	20840	21250	21308
11.25	7.972	0	0	0	0	4.8895	37.092	112.95	254.63	389.91	532.54	864.45	1154.1	1426.5	2136.6	2505.9	3148	3705.4	4277.4	5007	5810.3	6112.5	6779.1	7478.5	8263.8	8782.4	9076.8	10384	11211	11561	12775	12726	13518	14230	14570	15373	15492	15928	16071	16521	16319	16957	17297	17324	17545	17901	18032	17954	17956
0	8.7547	0	0	10.034	0.88859	21.908	106.45	198.88	374.88	625.3	965.46	1275.8	1736	2164.4	2561.1	3033.3	3860.6	4338.4	5406.9	6019.9	6160.5	7386.5	7292.5	7207	7639.9	7644.9	9670.7	9695.6	8928.3	9426.3	9761.9	10201	11055	11159	11548	11232	12031	12190	12672	12734	13251	13294	13606	13463	13963	14257	14283	14461	14485
0.95795	0	1.5634	0	0	0	23.274	80.023	167.69	373.59	613.15	971.78	1370	1935.7	2503.4	3059	3826.7	4158	4822.6	5690	6673.1	7500.6	8411.7	9282.6	10277	11027	12034	12772	13594	14573	15283	15948	16686	17625	18101	17971	18986	20173	20493	20528	21161	21291	21497	22048	22119	21929	22257	22620	22611	22551
0	18.166	0	0	0	11.459	2.4343	33.802	60.622	147.37	255.76	400.78	600.94	829.5	1124	1503.5	1837.8	2199	2704	3036.9	3455.9	3939.1	4552.8	5074.2	5431.9	5823.8	6211.1	6831.2	7368.2	7640	7824.8	8491.1	9052.5	9436.6	10249	10377	10666	10730	10833	11007	11091	11839	12063	13004	12783	12879	13255	13192	13494	13384
0	6.4923	5.9527	11.921	5.7299	0	0	0	0	0	54.027	192.77	397.74	666.98	1008.7	1406.3	1888.4	2438.7	2958.6	3729.7	4408.7	5059.6	5831.8	6701.4	7433.3	8238.1	8850.2	9588.5	10501	11120	12026	12766	13624	14255	15086	15638	15671	15986	16466	16749	16864	17107	17414	17762	17407	18011	18008	17974	18243	18003
0	0	0	19.107	128.82	232.61	296.25	468.58	620.27	826.16	1192	1529.1	1966.5	2427.3	3019.1	3865.9	4680.2	5500.8	6111	6990.6	7334.6	7738.9	8560.4	9210.5	9694.7	10182	10792	11268	10948	11183	11717	12775	13685	14677	14046	14346	15425	16408	17573	17060	17511	17681	18041	18323	18478	19183	18786	18430	18454	18053
0	0	0	0	0.97088	13.88	30.267	64.44	133.93	248.03	398.66	558.34	783.53	1054.2	1319.8	1633.1	1973.1	2350.2	2708.4	3011.3	3353.6	3747.6	4185.2	4586.1	5022	5484.5	5830.8	6191.8	6440.5	7163.4	6833.3	7526.1	8154.2	8941.6	9274.8	9731.8	9746.1	9803.6	10023	11256	11392	11542	12223	12908	12958	13367	13661	13793	13888	14116
6.8688	0	0	0	0	0	9.7548	43.12	95.463	224.67	362.88	613.57	867.79	1216.9	1530.6	1860.3	2283.8	2837.4	3330.3	3859.8	4121.7	4863.2	5493.9	6060	6437.9	7259.3	7539.8	8082.8	8904.5	9389.1	10083	10325	11020	11755	12127	12741	13099	13772	13960	14361	14660	14939	15323	15630	15619	16175	16247	16308	16425	16551
0	0	0	0	11.412	3.6771	22.727	62.702	148.77	280.04	500.47	739.19	1067.7	1458.4	1849.1	2337.3	2903.2	3495.6	4087.4	4784.1	5326.3	5931.3	6648	7293.4	8220.6	8876.9	9816.2	10250	11111	11618	12315	12616	13538	14068	14394	14743	15132	15221	15829	15945	15865	16025	16398	16659	16857	16983	17211	17208	17224	16938
0	1.5648	0	0	3.7876	4.7039	11.077	47.662	90.463	184.49	333.89	529.69	820.06	1120.8	1519.9	1914.4	2444.9	2942.7	3447.3	4135.6	4554.9	5283.1	5999.1	6913.8	7991.4	8642.8	9759.1	10474	11294	11700	12574	13209	14211	14562	15409	15618	16392	16904	17192	17393	17853	18351	18819	19253	19792	19767	19962	20108	20510	20311
3.412	2.4479	1.4278	10.922	0	0	0	17.724	87.409	206.37	347.85	538.63	895.58	1467.8	1583.6	2151.4	2630.9	2918.6	3697.7	4075.7	5639.4	6665.9	5683.1	6569.9	8915.3	7283.8	7656.3	7808.4	8742.4	8783.6	9476.6	10864	10339	11355	11544	12063	12861	13044	13971	12979	13343	14559	13862	15065	13436	15113	14937	14301	14036	15200
0	0	0	0	0	7.9148	18.675	42.367	87.923	148.85	254.73	376.44	516.64	718.33	950.68	1363.5	1811.7	2237.1	2624	3158.8	3734.2	4286.5	4841.7	5649.8	6411.2	7169.6	7576	8203.3	8717.9	9087.4	9636.3	10144	11031	11468	12176	12617	12936	13730	13994	14497	15130	15593	15598	15976	16369	16306	16150	16427	16257	16529
17.949	0.93139	7.7388	19.065	0	0	0	6.4924	37.785	193.19	213.79	587.55	823.28	1172.2	1645.6	2093	2701.7	3325.9	3890.4	4500.6	5225.9	5752.2	6367.9	6838	7668	8368.9	8972.4	9731.6	10716	10696	11526	11842	12912	13454	13679	14219	14876	15314	15598	15871	16109	16288	16918	16752	17528	18242	18123	18410	18529	18696
23.014	2.7543	0	0	0	0	1.5826	1.2951	1.5009	3.4688	28.157	82.159	211.84	421.5	630.63	941.9	1252.7	1859.2	2350.9	2638.6	3105.5	3938	4566.4	5002.4	5708	5915.1	7144.4	8102.5	8659.5	9196.4	9385.9	10160	10239	10657	11033	11310	11535	12113	12451	13007	13256	13685	14323	14537	14590	14774	15018	15200	15362	15181
22.666	0	0	0	0	0	15.687	63.588	144.3	302.3	541.61	816.86	1170.9	1565.5	2044.7	2551.8	3205.5	3710.7	4431.3	5108.2	5787.6	6424.7	7290	7984.3	8469.6	8847.1	9446.1	10020	10869	11502	12192	12888	13374	14365	14137	14290	15104	15391	15935	16307	16668	17215	17520	17654	17942	18241	17943	18266	18583	18695
0	0	0	5.6575	0	5.5974	9.2438	37.453	67.649	129.76	235.48	366.7	524.7	736.25	933.32	1142.3	1365.2	1641.1	1946.9	2137.3	2227.9	2509.7	2731.8	2997.9	3307.1	3532.9	3933.2	4220.7	4540.9	4788.4	5064.1	5304.4	5501.1	5690.1	5975.3	6106.2	6480.6	6712.8	6997.1	7153.4	7272.7	7721.8	7812.8	7882.2	8155.1	8075.5	8172.4	8208.7	8377.8	8542.4
29.482	6.8146	17.951	5.4619	0	0	12.342	67.502	205.03	427.78	633.52	963.2	1447.4	1681.9	2338.1	2818.6	3458.7	4058	4932.6	5655.4	6574.7	7434.6	8245.8	9034.9	9542.6	11272	11229	11224	11895	12310	13297	13809	14124	14653	15278	15748	16036	16226	17072	17581	17615	17850	17895	18176	18821	18947	19078	19848	20022	19302
13.412	11.137	2.7037	0	8.0236	0	0	10.225	14.215	63.26	136.6	266.91	377.97	569.24	725.03	990.1	1271.6	1597.5	1983	2863.6	2772.1	3579.9	3540.7	4018.5	4419.8	4784.7	5200.9	5520.3	6115.7	6229.2	6858.4	7182.2	7674.9	7713.1	7838.8	8149.5	8449.1	8554	8708.6	8920.6	8910	9009.7	9409.1	9267.8	9351.5	9060.1	9360.3	9403.9	9454.6	9234.5
0	0.9273	0	1.6401	0	1.0022	13.51	56.12	142.51	289.44	537.4	885.27	1277.2	1782.7	2443.9	2916	3962.6	4598.8	5458.9	6206.3	7261.1	7669.6	8618.6	9443.6	10477	11050	13030	15436	15209	14405	16689	15242	15559	15804	16875	17507	17522	17476	18144	18342	18711	18870	19223	19306	19726	20024	19771	19991	19966	19630
27.161	0.16633	6.9527	0	0	0	0	28.217	140.23	327.52	626.33	1017.6	1526.2	2047.1	2630.3	3427.9	4097.2	4833.4	5527	6396.8	6932.9	7785.9	8370.7	9076.1	9711.7	10313	12271	12786	11876	12258	13454	13942	14156	14324	15500	15432	16067	16645	17088	17450	17904	18139	18529	18959	18926	19161	19072	18880	19338	19237
0	0	0	0	19.221	46.138	72.08	139.99	174.65	279.33	412.22	614.89	847.98	1088.1	1460.1	1779.9	2128.8	2557	2978.8	3353.9	3857	4355.7	4895.6	5232.8	5675.2	6008.3	6421.1	6985.6	7543.6	7732.6	8377.8	8136	9072.6	9379.5	10296	10556	10454	11406	11915	12523	12950	13495	13699	13769	14081	14575	14558	14799	15174	14963
0	0	0	0.053665	0	7.2676	20.912	57.991	130.64	215.81	323.33	533.77	737.25	1053.7	1387.6	1779.6	2213.7	2653.6	3136.6	3341	4128.4	4589.3	5274.6	5669.5	5901.2	6350.2	6872.3	7165.4	7454.7	8228.8	8482.3	9084.2	9703	11037	11896	12450	12879	13143	13074	12826	13345	13600	13883	14503	14781	14110	14954	14448	14688	14217
25.693	14.879	3.0147	0	0	0	0	0	11.744	68.931	117.9	191.16	318.29	445.2	595.37	803.71	1061.7	1294.5	1569.1	1939.4	2237.2	2536.2	2924.8	3387.1	3774.9	4173.4	4541.2	4939.7	5287.6	5713.8	5914.4	6284.1	6925.4	7333.5	7762.5	8056.8	8126	8649	8822.5	8921.1	9311.3	9390.7	9523.4	9066.9	9893.6	9979.9	9862	10089	9842.2	10092
0	0	0	0.13388	10.106	7.9942	13.689	11.017	43.449	91.272	466.14	492.3	1084.5	1670	2323.8	2135.7	3767.3	3628.5	4226.3	4925.4	5910.4	6518.8	7536.7	8188.8	9215.2	10091	10800	11348	12042	12568	13163	13708	14233	14522	15257	15527	15872	15966	15954	16385	16581	16613	16595	17075	16987	17460	17773	17773	17657	17491
15.157	2.7106	0	1.3178	0	0	2.8435	26.743	90.425	174.32	320.6	499.26	762.71	1046.1	1411.1	1764.2	2296.5	2833.3	3394.2	4013.7	5046.8	5247.7	6987.2	8098	8227.1	8158.8	8611	9240.1	10340	10717	11809	12459	12943	13413	13974	14424	15237	16279	17131	17786	17982	18905	19244	20266	20246	20457	20948	21187	21280	21261
18.017	9.0162	3.6781	3.7302	0	0	1.3829	1.0187	64.317	117.98	228.72	400.07	624.58	895.96	1253.8	1613.1	2086.8	2460.5	3223.3	3691.2	4291.8	5011.8	5868.5	6279.3	6967.4	7185.6	7741.4	8372.2	9308.2	9521.7	10300	10944	11424	12117	12499	13114	13581	14075	14428	14881	14500	14403	14818	15266	15748	15895	16000	16108	15941	16008
0	0	0	0	0	21.377	56.547	147.32	259.56	402.77	676.24	980.73	1374.8	1840.3	2349	3031.8	3707.2	4385.2	5202.4	6069.4	6811	7596.3	8665.6	9156.8	9992.8	10698	12044	12624	13120	13834	14688	15827	16742	16790	17581	18813	19162	19567	19361	19760	19599	20611	20339	20572	20587	20700	21075	21195	21493	21179
26.893	0.21576	0	0	0	0	19.989	70.616	137.43	234.06	401.97	661.18	917.12	1217.1	1596.2	2121.9	2660	3138.5	3798.8	4494.8	5260	6024.2	6768.8	7607.9	8362.8	9155.5	9973.3	11145	11807	12508	13812	14299	15432	15836	16212	17253	17687	18325	19412	19696	20705	21256	21673	22051	21990	21741	21900	22085	22100	22215
0	0	0	2.2658	2.8076	1.0813	5.0452	0	0	0	0	0	0	0	0	1.4562	0	4.5046	28.219	37.501	104.61	168.62	249.89	388.16	613.13	814.15	1071.9	1326.4	1573	1860.1	2323.7	2678	3269.4	3487.3	4005.8	4603.9	5053.1	5421.7	5922.9	6534.6	7174.7	7385.9	7774.7	8527.8	8839	9143.7	9437.9	9661.3	10058	9978.2
0	0	0	0	30.185	104.86	205.02	368.25	633.96	929.64	1301.2	1853.8	2356	2989.6	3714.7	4439	5339.6	6214	7191.3	8138.2	9069.7	9880.3	10962	11739	12952	13515	14816	15675	16231	17383	17848	18541	19441	19483	20348	20573	20761	21003	20804	21540	21459	21710	21706	22020	21864	22118	22583	22944	22920	22660
0	0	0	0	0	21.299	23.144	46.804	106.84	265.46	433.53	688.59	1021.5	1458.8	1955.5	2446.2	3184.5	3993.1	4693.3	5463.8	6379.5	7221.9	8197.4	8942.9	9815.4	10759	11595	12641	13138	14042	14548	15408	16227	16782	17384	18154	18491	19030	19806	20347	20343	20779	20965	21543	21367	21326	22189	21494	21503	20937
28.218	6.2748	0	0	0	0	0	3.2774	34.282	122.28	266.55	470.49	754.33	1003	1367.8	1808.4	2149.6	2586.6	2976.1	3490.4	4072.2	4490.9	6252.5	6077.4	5866.6	6156.2	6989.1	6574.6	7653.6	8361.1	8843.8	9261.5	9075.9	10351	10064	11290	12031	11711	12359	12810	13067	13351	13833	14550	14374	14581	14739	15192	14930	14540
11.925	1.3	7.6633	7.142	0	0	0	13.291	48.835	97.303	207.49	351.64	484.15	912.5	901.7	1211.1	1521.3	1919.2	2803.9	2608.3	3966.2	3556.4	3945.9	5701	6150.3	7119.6	7744.2	8297.4	8746.2	9742.6	10462	8701.4	9197.1	9528.8	9536.2	9988.9	10388	10930	11288	11640	11811	11721	11431	11649	11699	12083	12130	12293	12277	12319
0.48807	0.95996	0	0	0	0	15.859	67.546	152.98	259.52	410.06	622.99	877.03	1215.4	1549.3	1951.7	2395.8	2848	3432	3907.7	4508.9	5110	5939.7	6196.9	6852.2	7627.9	8291.9	8885	8813.5	10103	10634	11019	11416	11988	12236	12512	13220	13733	14042	13789	14205	14844	14730	15189	15114	15438	15484	15755	16033	15960
0	0	0	0	1.0394	6.6098	51.875	175.95	343.08	615.9	973.91	1371.7	1860.6	2451.8	3084.8	3725.6	4482.9	5249.6	5884.9	6902.1	7494.6	8338.4	9273.7	9897.9	10699	11537	12120	13032	13632	14267	15028	15243	15916	16102	16759	16639	17187	17591	17370	17678	17659	17931	18227	18530	18668	18644	18806	18376	18510	18331
0	2.2637	0	0	0	6.5548	27.377	65.019	119.37	233.08	384.92	610.89	887.62	1230.3	1589.9	2105.8	2576.8	3045.4	3669.9	4291.3	4964.4	5673.3	6358.8	7038.1	7679.7	8092.8	8774.7	9605.2	10205	11052	11779	12031	12387	12805	13083	13449	13850	14493	14921	15226	15833	15543	16202	15732	16124	16409	16349	16521	16638	16695
22.1	11.156	0	0	0	0	7.1439	84.675	259.74	456.29	740.14	1115.8	1520.3	1941.8	2381	2876.2	3407	4013.5	4501.3	5322.8	5949.3	6449.4	7102.4	7753.2	8341.3	8528.9	9554.2	9730.6	10370	11089	11127	11778	12405	12764	13564	14060	14389	14810	15163	15403	15866	16000	15646	16269	16267	16622	16284	16539	16630	16863
1.0516	11.954	0	0	4.7877	6.2399	0	0	0	63.906	0	98.077	173.85	294.6	503.36	868.92	1141.9	1679.9	2144.3	2637.4	3210.3	3750.4	4786.7	5475.2	6163.2	7102.3	7777.3	8537.8	9543.1	10203	11065	11822	12726	12960	14634	14403	15283	16855	17059	17347	17508	18605	18851	20092	19005	19841	19780	19356	19138	19267
16.867	9.5345	0	0	0	0	0	0	0	33.636	100.54	209.09	442.64	598.26	877.58	1426.4	1849.9	2303	2800.8	3460.4	4063.4	4347.9	5021.7	5582.3	6099.4	6633.8	7171.2	7765.9	8204.3	8570.3	8917.1	8940.6	9425.4	9825.7	10347	10757	10909	11526	11934	12035	12364	12602	12936	13182	13452	13524	13570	13691	13732	13805
21.325	7.3985	1.4403	0	0	0	0	1.5552	21.924	66.34	153.02	309.09	516.25	841.64	1078.3	1607.7	2107.3	2646.6	3035.8	3665.1	4256.5	4803.4	5019.8	6133.3	6630	7381.5	8497.9	9151.9	10001	10806	12246	12799	13265	13660	14288	15098	16109	17029	17299	18364	18259	19079	19291	19821	19764	20097	20097	20329	20316	20387
0	0	12.287	0	9.1823	9.4301	14.488	21.585	122.91	175.78	411.27	643.87	867.3	1331.5	1611.8	2104.8	2580.4	3138.1	3688.9	4526.3	4981	5508.3	6376.1	6908.5	7736.1	8368	9398	10092	10125	10874	11637	12684	13095	13098	13499	13919	14339	14512	14582	15422	14916	14983	14961	14808	14531	14755	15156	15395	15598	15350
21.249	6.3063	0	0	0	0	2.5969	44.906	99.815	281.99	489.49	880.57	1278.5	1836.4	2442.9	2989.9	3851.6	4513.7	5548.2	6351.1	6899.4	6756.8	7681.4	9984.4	8999.6	9402.4	10242	11043	12555	12395	13869	13763	14648	14937	15279	15748	16366	17113	17668	17871	18280	18582	18427	18914	18849	19084	19039	19235	19535	19565
0	0	0	0	0	38.153	37.746	19.397	64.703	157.81	268.84	429.81	605.03	934.08	1672.4	2228.2	2745.1	3287.3	2980.4	4437.5	4860.7	5589.2	6327.9	6794	5960.8	8464.9	8960.4	7578	10281	11080	11688	9272.5	9879.8	10217	10734	11090	11362	11941	12378	12747	13237	13043	13478	13475	13862	13886	14163	14254	14089	14162
46.518	17.477	0.26183	0	0	0	0	0	0	5.2931	39.369	125.44	260.36	470.9	779.91	1069	1515.5	2014.2	2373.2	2582	3336.1	3787.9	3819.3	4127.9	4879.2	5167.5	5422	6843.6	7622.9	8388.3	9304.5	9924.2	10416	10627	11162	11803	12301	13105	13354	13730	13928	14405	14646	15052	15261	15177	15443	15374	15650	15174
0	0	0	5.7637	5.6532	10.237	39.867	56.228	125.32	225.28	385.37	631.15	933.25	1215.7	1709.5	2190.4	2587.8	3387	4113.7	4724.7	5264	6184.9	6865.9	7672.3	8378.2	8792.7	9762.8	10602	11383	12007	12622	13391	13648	14415	15264	15765	16553	16730	17509	18115	18442	19226	19664	20131	20723	20907	20712	20780	21022	21067
10.779	0	0	0	0	17.138	14.997	44.704	96.939	200.71	336.97	518.72	747.77	1023.8	1382.9	1716	2158	2576.9	2978.8	3483.1	4058.2	4725	5397.7	6156.6	6772.5	7531.3	8309.3	9034.2	10053	10855	11748	12912	13366	14651	15081	16093	17316	18290	18272	19134	19958	22507	22645	23939	24185	24289	24623	25204	25537	26016
7.6113	0	0	0	0	0	18.164	73.899	153.71	313.79	542.41	836.16	1179.6	1616.4	2030.4	2682.9	3204.1	3904	4551.1	5200.6	5706.9	6308.5	7166	7797.3	8405.7	8866.8	9491.1	10040	10431	11097	11590	12283	12867	13447	14135	14178	14602	15159	15624	15565	16102	16175	16539	16786	16838	16970	16790	16963	16743	16952
5.456	13.199	0	0	0	0	0	11.654	43.9	120.05	230.39	383.51	606.98	819.79	1159.5	1609.4	2124.8	2664.2	3189.8	3755.6	4346.8	4941.5	5620.2	6102.6	6926.9	7790.1	8268.8	9173.6	9778	10113	10361	11201	12069	12746	13471	13878	13978	14424	14966	15110	15241	15921	15799	16653	16855	16835	17299	17279	17694	17895
0	13.444	6.8689	0	0	0	0	22.564	76.793	127.31	255.45	429.92	683.79	1016.8	1363.7	1773.5	2242.1	2765.6	3381.9	3940.3	4573.1	5110.7	5705	6562.9	7208	7795.2	8388.8	9080.9	9703.8	10431	10809	11384	11775	12487	12813	13528	13987	13897	14327	14775	14954	15270	15264	15784	15695	15720	15940	16023	16205	16315
24.668	8.7497	0	0	0	0	0	0	0.13584	0	31.839	109.1	220.32	346.15	526.91	800.98	1090.9	1377.8	1833.4	2232.8	2586.5	3249.7	2657.4	4155.5	4587.3	5253.4	4424.9	5923.4	6512.3	7367.6	6341.3	7055.1	7464.5	7753.9	8240.1	8642.5	9466.7	11506	11481	11404	11083	11820	11908	12512	12637	12777	12815	12864	12856	13040
0	8.4795	2.1445	0	3.1503	12.915	1.1805	8.4456	60.304	158.14	310.82	546.94	810.78	1266.6	1693.8	2257.2	2809	3427.6	3987.6	4750.5	5671.4	6841.2	6103.9	7253.4	7826.6	8917.7	9383.8	10345	10447	11317	11583	11971	12139	12916	13622	14113	14327	14296	14855	13977	15190	14246	15552	16289	16496	16160	15205	15584	16874	16587
0	0	0	0	2.1016	17.286	50.537	114.12	180.44	346.74	532.88	784.16	1067.2	1351.6	1677.7	2076.3	2427.4	2816.2	3219.3	3698.1	4235.7	4435.6	4920.3	5278.4	5765.9	6138.2	6414.9	6973.5	6972.5	7534.9	7837.8	7911.2	8179.1	8668.2	8745.8	8565.5	9020.5	9273.8	9274.9	9107.5	9532.8	9467.7	9810.2	9898.7	10013	9868.7	10324	10185	10227	10197
0	0	0	0	0	3.6277	38.523	47.29	78.46	149.2	269.44	434.78	599.13	838.23	1097.1	1488	1940.8	2344.3	2669.1	3269.7	3847.8	4374.6	4956.9	5544.7	5843.2	6578.2	7108.2	7768.5	8313.4	8829.9	9482.5	9813.6	10658	11107	11647	11977	12628	13365	13527	14049	14426	14574	14730	15065	15724	16555	14816	15107	15032	15233
0	0	0	0	0	10.801	5.0005	13.773	40.408	117.66	222.38	397.27	622.56	889.27	1245.4	1636.3	2003.8	2432.7	3035.7	3460.5	4036	4606.4	5328.4	5912.9	6664.8	7220.2	7718.7	8829.1	9612.7	10371	10844	11615	12456	13579	13658	14531	14622	15255	16463	16104	16818	17121	17397	17780	18088	18402	18406	18390	18517	18518
0	0	0	0	0	0	33.46	52.699	168.76	290.61	509.56	800.06	1100.6	1515.2	1944.3	2305	2832.7	3366.3	4019.8	4287.6	4768.1	5432	6044.9	6606.2	7047.6	7489.4	8010.7	7386.9	8749.9	8431.5	8983	9935.3	10042	10547	11864	11128	12937	11965	12235	12525	12842	13197	13321	13589	13786	14302	14023	14468	14479	14831
0	0	0	0	4.6102	8.7162	15.297	59.862	114.79	256.33	388.55	578.35	876.14	1146.8	1455.4	1889	1976.5	2273.9	2593	3000.4	3699	4802.3	4585.3	5169	5272.3	5477	5987.3	6594.8	7000.9	7297.5	8201.3	7778.7	8268.3	8650.5	8881.7	9150.9	9351.8	9523.1	9785.6	10131	10460	10626	10780	11189	11192	11364	11559	11685	11714	11663
0	0	0	0	0	11.286	58.071	175.88	296.96	548.52	808.33	1187.9	1554.5	2013.4	2441.4	2921.4	3501.3	3997	4563.8	5156.6	5600.4	6144.5	6654.6	7036.5	7695.5	8198.7	8710.2	9299.6	9818	10212	10598	10514	11393	11506	11914	12056	12666	12673	12839	13085	13494	13519	13691	14037	14384	14392	14486	14533	14698	14478
0	0	12.851	15.33	13.701	18.568	8.9786	0.14303	10.899	18.745	47.779	106.02	182.79	301.71	468.82	683.72	931.55	1213.8	1547.4	1882.7	2280.4	2580.7	3014	3488.4	3775.9	4363	4762.7	5303.8	5126.8	5481.9	6011.4	6492	6942.3	7223.1	7544.2	8003.8	8169.7	8714.6	9149.1	9462.3	9976.3	10223	10592	10911	11053	11167	11440	11559	11472	11653
0	8.0182	1.2106	0	0	0	30.936	100.93	256.73	367.32	771.51	998.65	1482.2	2174.6	2480.3	3314.6	3915.6	4837.4	5161.5	5859.9	6731.2	7490.9	8777.6	9105.6	9826.3	10738	10896	13380	13006	13554	13094	15533	15845	16887	17608	17964	18460	18967	19186	19566	19516	19732	20339	20849	21486	21539	21762	21684	21821	21709
19.828	12.798	0	0	0	0	16.676	60.109	163.95	319.4	541.24	876.67	1197.8	1638.5	2191.5	2810.4	3284.9	3968.5	4644.3	5620.9	5963.8	6180.9	6463.7	6869.9	7386.6	8210.2	8772.3	9873	10152	10770	11018	11311	11979	12431	12842	13564	13995	14644	14796	14562	14929	14928	15770	15917	15938	15748	15762	16113	16258	16149
0	0	0	0	10.545	37.186	65.332	95.367	143.76	199.43	296.7	401.17	525.9	717.76	856.52	1090.2	1332.2	1587.2	1724.9	2011.4	2359.2	2521.6	2916.3	3199.5	3557.1	4008.3	4351.9	4708.4	5089	5119.9	5878.9	6094.5	6317.5	6591.4	6773.5	6924.5	7033.5	7691.2	7828.7	8390.1	8393.6	8770.3	9276.7	9235.8	9440.6	9555	9615.2	9702	9605.6	9701.6
0	0	0	4.4038	0	27.053	24.208	24.037	80.063	134.11	258.98	366.55	498.07	746.52	871.62	1160.3	1433.7	1782.2	2191.7	2667.5	3099.3	3571.2	3997.3	4574.1	4919.8	5578.5	5941.8	6601.5	6468.3	6972	7300.4	7669	8314.5	8668.7	8853	9414.3	9651.6	10079	10334	10619	10841	10891	11450	11393	11515	10998	11108	11263	10987	10881
17.908	1.4119	0	0	0	13.392	5.8886	111.19	227.06	287.75	579.06	960.71	1275.5	1569.3	1931.9	2460.3	2981.8	3686.9	4265.7	5062.8	5781.6	6275.6	7118.2	5734.5	6231.9	6710.5	7213	9905.4	10688	11081	10730	9694.5	10083	10459	11029	11347	12089	12444	12812	13382	13498	14048	14091	13951	14560	14705	15015	14926	15159	15042
20.522	0.1878	0	0	0	0	14.249	50.523	150.37	352.07	517.13	888.45	1193.9	1612.9	2132.8	2557.3	2970.7	3435.8	4023.4	4597.1	5480.6	5617.3	6311	6940.8	7617.2	8028.7	7694.3	8144.8	9599.6	10096	9486.3	10918	11784	12250	12583	13132	13290	13732	14305	14747	14884	15045	15405	15499	15718	15859	16148	16400	16644	16751
0	0	0	0	0	10.079	33.54	163.58	392.58	658.67	930.7	1269.9	1858.4	2163.4	2748.9	3241.9	3848.7	4485.9	5173.3	5727.9	6556.1	6959.8	7431.6	8090.6	9102.8	9450.1	10255	10299	10415	11417	11576	11676	12045	12436	12846	13132	13343	13848	13921	14270	13961	14265	14939	14644	14867	14735	14704	14750	14325	14593
23.486	9.9807	0	0	0	0	0	41.544	111.2	210.86	411.15	648.72	891.23	1220.5	1608.4	2070.5	2477	3045.6	3477.8	3994.1	4599.1	5316.3	5783.5	6145.4	6855	7207.1	7781.4	8277.4	8553.1	9210.6	9566.2	10152	10470	11226	11674	12047	12433	12915	13158	13748	14027	14374	14567	14989	15146	15035	15739	15433	15696	15697
14.541	6.5191	7.9665	0	0	0	0	0	0	21.316	44.442	105.38	209.23	358.34	546.44	791.22	1151.5	1545.3	2016.8	2565.1	3192.3	3842.5	4606.7	5243.1	6031	6843.9	7699.3	8231.8	9645.4	10148	11483	12484	13368	14164	14758	15804	16539	17344	18070	18516	19347	19630	20651	20677	20858	20902	21201	21499	21894	21662
0	0	0	14.342	15.145	45.189	46.507	70.298	57.707	83.785	151.66	253.53	405.58	616.8	978.15	1348.5	1733.4	2150.6	2749.8	3374.4	4064.3	4917.2	5573	6397.6	7398.3	8238.3	9103.3	10110	12127	12912	13695	15087	15675	16696	17968	18787	19918	20088	20545	21704	21148	21029	21330	21422	21954	22387	22154	22296	22304	21794
0	0	0	0	4.4694	0	23.321	56.377	140.49	247.33	468.02	712.44	1064.1	1404.2	1930	2564.4	3141.2	3720	4441.1	5216.7	5954.9	6530.9	7358.6	7947.9	8525.4	9251.3	10287	11004	11521	12005	12960	13718	14344	14891	15370	15683	16321	16712	16576	17111	17048	17613	17548	17722	17852	18347	18754	19097	18790	18518
28.27	10.026	1.2914	0	0	0	0.049621	37.233	87.964	136.49	254.29	402.68	639.15	899.64	1222.3	1511.6	1906.4	2378.3	2820.7	3135.6	3473.4	3815	4317.6	4692.3	5126.1	5525.9	5997	6217.4	6716.1	7045.9	8364.7	8842.9	9260.4	9838.6	10254	10441	11303	11580	12172	12236	12669	13333	13358	13958	14128	14061	14340	14403	14599	14967
15.973	4.9787	0	0	0	0	7.319	30.944	84.746	174.76	313.36	495.13	783.39	1137.4	1434.3	1929.5	2814.4	3416.1	3489	4674.7	5185.1	5523.3	6387.8	7016	7853.3	8243.3	7826.9	8068.7	8887.1	9100	11704	9957	10432	10641	11029	11137	11613	11885	12149	12619	12777	12841	13270	13332	13625	13581	13689	13968	13688	13882
7.281	0	0	1.7558	0	3.2068	0	12.748	31.075	86.98	180.15	309.4	496.98	733.11	973.46	1275.5	1605	1992.5	2335	2552.7	3105	3473.6	3896.6	4275.9	4905.1	5122.8	5625.9	6166	6432.6	7059.9	7415.1	7760.8	8049	8435	8659.1	9077.7	9538.4	9802.2	10190	10392	10650	11111	11235	11446	11606	11557	11760	12002	11829	12333
4.2715	0	0	0.26803	0	7.3977	7.6237	32.244	97.582	212.36	361.9	562.94	832.1	1075.9	1397.5	1923.2	2302.1	2857.5	3343.7	3760.4	4445.6	5063.1	5812.8	6261.8	6949.1	7391.8	7723.5	8315.7	8688.1	9174.1	9774.1	10037	10591	11276	11584	11941	12619	12972	13338	13331	13535	13892	14112	14131	14408	14687	14726	14124	14408	14454
0	0	0	0	1.1756	5.5032	18.724	60.749	162.97	297.94	483.62	734.49	983.37	1307.2	1668.5	2065.7	2581.3	3128.2	3606.6	4117.2	4652.8	5210.7	5791.7	6402.1	6970.3	7509.5	7866.9	8241.2	8850.9	9177.6	9775.6	10236	10763	11349	11666	12271	12089	12713	13103	13305	13337	13496	13971	14141	14239	14723	14549	14867	14812	15076
[truncated: 78 more columns]
