# Supplementary material for: Limits on information transduction through amplitude and frequency regulation of transcription factor activity
Source: eLife. 2015 May 18;4:e06559. doi: 10.7554/eLife.06559 (PMC4468373; doi:10.7554/eLife.06559)
Supplement: Supplementary file 1. — Raw single-cell time-trace data for HXK1 (15259 cells), SIP18 (21242 cells), pSIP18 mut A (18203 cells), pSIP18 mut B (17655 cells), 1× reporter diploid (21236 cells), and 2× reporter diploid (19222 cells). The data are also available from Dryad Digital Repository (Hansen and O'Shea, 2015). DOI: http://dx.doi.org/10.7554/eLife.06559.014 [file elife06559s001.zip › source_data/pSIP18_mut6_DM_70min_175nM.txt]

0	2.7853	2.42	0	3.204	3.2371	2.1869	23.133	75.544	124.55	201.22	342.76	491.74	668	932.7	1174	1537.6	1729.8	2298	2493.3	2927.9	3408.8	3828.5	4312.4	4949.9	5378.6	5938.7	6499	7124	7553.3	7862.9	8355.7	9041.6	9339.8	10143	10726	10919	11444	11771	12480	12736	12749	13095	13301	13403	13734	13889	13722	14175	14196
15.815	16.702	0	0	30.596	0	0	0	0	0	0	0	0	0	46.586	36.033	128.22	267.46	431.44	567.05	748.26	917.35	1068	1265.4	1555.8	1764.4	1984	2245	2275.5	2621.4	2816.6	3179.3	3431.9	3652.7	3847.1	4164.7	4603.9	4682.9	4859.8	5090.2	5201.4	5443.4	5638.8	5758.5	5921.9	5914.4	6048.6	6113.8	6161.2	6378.6
5.4886	10.358	0	11.623	0	0	0	0	0	0	5.9091	39.015	93	250.2	385.37	500.63	638.24	897.52	1143.3	1252.2	1491.8	1952.7	2141.4	2611.6	2891.3	2421.4	2572	2874.2	3117.8	3329.1	3690.2	3750.5	4152.4	4371.3	4856.7	4999.1	5248.7	5480.7	5654.7	5834.1	5750.6	5739.3	6107.9	6005.9	6110.7	6472.3	6349.8	6544.3	6296.1	6244.9
20.295	8.8519	0	0	0	0	5.4258	3.6091	4.2957	33.655	58.871	126.05	203.89	350.17	485.83	674.11	820.98	1087.5	1405.1	1657	2008.7	2197.7	2632.3	2940.6	3285.9	3627.2	3944.2	4244.5	4432.9	4804.2	5121.9	5378.4	5780.1	5927.5	6451.6	6765.3	7422.7	7783.8	7585.8	7710.9	8157.4	8286.6	8285.8	8434.9	8659.5	8743.2	8986.1	9069	9416.4	9485.2
12.324	4.3108	0	0	0	0	8.1469	42.59	109.48	229.04	422.56	616.23	919.6	1173	1542.7	1989.9	2403	2821.2	3342.5	3737.2	4449.4	4972.1	5483	6018.4	6497	7029.3	7619.7	7808.8	8235.9	8828.2	9217.9	9602.7	9915.2	10194	10444	11060	10901	11551	11712	11998	12138	12359	12135	12500	12870	12319	12770	12555	12704	12735
0	1.3353	6.0577	0	0	1.2835	0	11.049	39.233	79.266	152.95	219.9	313.68	431.7	593.58	682.69	866.51	924.37	1044.1	1137.1	1287.5	1407.9	1587.1	1768.4	1972.2	2127.2	2273.4	2446.8	2602.2	2813.3	2954.4	3136.3	3160.6	3338.6	3521.7	3718	3744.6	3952	3988.6	4063.2	4116.6	4241.9	4305.7	4376.3	4397.1	4504.2	4575.1	4544.3	4662.8	4636.1
25.3	5.7228	0	0	0	0	0	0.28419	59.609	99.253	198.02	340.03	498.96	654.46	951.91	1112.8	1497.8	1627.3	1932.9	2182.8	2554.7	2852.8	3115.6	3521.7	4133.7	4197.5	4481.2	4733.7	6291.6	6297.9	7109	6309.5	6541.9	6788.1	6992.3	7457.5	7628.1	7888.6	7730.5	8323.3	8412.7	8431.5	8571.7	8613.3	8700.5	8816.5	9013.4	9007.5	9079.2	8820.9
6.507	1.4791	0	0	0	8.6625	0	0	2.4596	30.45	77.541	123.18	256.8	412.91	619.88	843.54	1150.7	1498.9	1816.6	2287.5	2738.6	3213.6	3705.6	4171.4	4430.6	4995.5	5521.6	5982	6636.4	6972.8	7465.8	7876.9	8064.1	8725.9	8783	9242.4	9614.1	9653.9	10097	10617	10653	10907	11303	11362	11091	11406	11267	11398	11386	11286
15.112	14.865	0	0	0	0	4.9457	28.27	49.843	122.53	209.73	319.82	447.12	598.34	752.3	937.44	1132.6	1350.7	1557.5	1739.7	1916.1	2098.7	2148.3	2595.7	2752.7	2784.2	2980.1	3192.3	3142.2	3609.8	3656.8	3871.2	4144.6	4239.5	4034.8	4671.7	4494.5	4878.8	4897.9	5292.8	5160.4	5153.7	5531	5264.2	5596.9	5752.6	5794.1	5829.1	6164.6	6234.6
0	0	0	0	0	7.451	8.2242	23.959	42.986	100.63	198.14	324.02	491.67	701.35	936.18	1127	1403.8	1706.1	1955.1	2149	2428.2	2702.4	2916.3	3191.7	3327.1	3532.4	3788.9	3916.4	4061.5	4102.9	4148.8	4370.3	4416.8	4620.1	4638.8	4729.2	4780.5	4795.1	4841.8	4688	4721.8	4741.5	4921	4829.6	4799.4	4746.9	4840.3	4815.8	4856.7	4836.9
16.628	4.3658	0	0	0	1.1453	2.5891	13.756	41.932	79.674	154.01	218.24	307.42	406.61	593.93	771.19	1008.4	1250	1565.3	1877.7	2335.1	2659.6	3032.4	3466.1	3862.6	4264.5	4838.9	5271.1	5656.2	6265.7	6727.8	7127.9	7550.5	8071.6	8329.2	8731	9108.2	9458.8	9831.8	10038	10365	10649	10651	10786	11184	11176	11522	11713	11879	12061
7.4931	8.9677	2.2633	4.9728	0	0	0	12.131	10.356	35.302	82.888	180.52	313.29	513.15	720.13	1044.7	1333.4	1814.8	2195.4	2644.4	3210.5	3725.1	4249.6	4872.8	5371.3	5963.7	6520.6	6947.7	7620.8	7863	8402.6	8817.2	9374.4	9786.7	10157	10669	11013	11295	11545	11802	11658	12140	12303	12531	12332	12414	12624	12665	12755	12832
12.503	17.86	12.786	1.5292	0	0	0	0	0	0	37.541	83.628	162.53	288.72	412.41	635.28	879.25	1152.9	1461.8	1816.6	2103.3	2566.4	3000.2	3407.7	3833	4171.2	4604.5	4998.8	5324.7	5755	6094.2	6378.3	6934.1	7356.3	7596.6	7968.7	8442.7	8677.6	7370.9	9292.6	9424.8	9637.9	9824.4	9958.3	9980.4	10069	10199	10510	10453	10202
25.572	0	0	0	62.442	51.95	63.385	49.821	50.294	48.143	45.095	52.876	44.112	57.38	63.335	138.79	204.71	357.74	503.02	753.22	973.21	1330.5	1476.7	1853.6	2088.4	2328.5	2678.1	3135.5	3445.1	3730.2	4033.5	4411	4824.9	5188.8	5556.9	6008.5	6516.3	6795.4	7277	7367.5	7759.2	7745.5	7820.9	8180.3	8589.9	8644.2	8571.5	8915.2	8486.3	8839.3
2.0392	0	8.9646	10.22	3.9085	0	0	0	0	0	42.139	92.431	167.92	283.89	425.6	555.79	731.65	894.92	1131.5	1328.2	1519.5	1661.8	1888.9	2103.8	2382	2523.4	2777	3086.2	3326.4	3470.1	3793.5	3803.5	4144.3	4264.4	4600.3	4803.9	4897.7	5044.3	5025.9	5430.2	5401.6	5499.6	5569.3	5762	5793.8	6173.1	5973	6176.3	6105.5	6096.6
0	0	0	1.9287	6.6728	0	18.155	19.515	17.942	30.123	61.457	66.996	99.721	149.37	228.85	282.71	380.59	495.03	667.3	828.29	1070.5	1284.7	1547.1	1894.1	2217.5	2661.9	2997.7	3437.6	3832.4	4269	4742.2	5176	5659.5	5948.7	6446.4	6847.8	7392.2	7780.5	8230.4	8351.1	8894.3	8933.9	9362	9592.7	9711.1	10004	10651	10691	10538	10860
0	0	0	3.804	0	7.2324	0.59712	11.376	50.06	116.57	246.32	435.08	599.62	838.37	1127.1	1389.7	1764.5	2081	2398.6	2728.2	3248	3569.5	3818.4	3867.1	4668	5000.5	5157	5523	5934.7	6248	8056.9	6921.3	7331.8	7286	7603.3	7901.6	8041.6	8421.1	8279.1	8464.3	8750.6	8861.8	9064.7	9071.4	9067.3	9146.8	9415.6	9400.9	9746.6	9226.2
16.44	17.654	4.4553	0	0	0	0	0	7.1271	35.719	102.96	216.06	363	570.27	826.47	1190	1532.6	1926.5	2288.8	2632.7	3002.5	3504.7	4077.9	4510.9	5103.5	5343.1	5817.9	6299.8	6914	7437.3	8050.4	8311.4	8817.5	9005.7	8998.9	9333.8	9543.2	9843.2	10319	10300	10453	10555	10942	10864	11064	10879	11278	11152	11171	11421
11.854	6.4647	0	0	0	0	7.7708	13.585	57.059	158.7	270.67	444.81	710.54	970.27	1236.2	1537.8	1853.6	2182.2	2630.5	2982.4	3508.9	3935.2	4319.2	4884.1	5385.2	5900.7	6476.7	6942.4	7410.4	7797.5	8344.8	8868.3	9149.4	9813.1	10307	10458	10893	11076	11345	11644	11919	12272	12825	12523	13398	13664	13558	13853	13709	13939
13.193	8.761	9.7567	0	0	0	0	14.218	47.313	95.663	165.93	266.85	360.9	494.55	698.4	828.28	1039.9	1250.2	1543	1885.6	2289.2	2510.4	2810.9	3135	3603.7	3735.1	3975.9	4112.9	4368.2	4625	5013	5176.9	5336.7	5776.6	6094.5	6329	6462.2	6906.8	7048.5	7507	7867.9	7565.9	7552	7867.6	8242	8669.6	8648.7	8429.2	8728.6	8738.3
6.1622	11.961	5.5719	8.3987	0	0	0	0	0	5.1741	31.909	73.538	137.55	243.02	360.87	498.15	663.45	823.66	1052.3	1242.2	1553	1749.9	2165.5	2456.3	2751.3	2985.8	3245.1	3351.7	3510.9	3693.1	4153.1	4366.4	4681.7	5125.3	5567.1	5741.8	5965.2	6320	6728.7	7146.1	7216.5	7230.3	7212.1	7419.1	7922.8	8201.7	8339.2	8027	8223.6	8366
11.525	3.0074	1.4848	1.6359	0	0	0	0	0	0	0	0	10.167	37.45	97.024	167.98	301.52	419.87	596.84	737.08	957.11	1166.6	1425.3	1629.4	1770	1914.9	2148	2541.3	2793	3162.3	3290.3	3964.1	4210	4347.5	5060.6	5186.5	5994.9	6431.3	6750.7	7153.9	7419.8	7963.5	8242.2	8700.2	8278.1	8776.2	8533	8929.8	8819.3	8853.2
0.90866	1.6805	0	5.485	0	0	15.051	54.303	126.65	200.74	350.75	530.44	746.85	987.66	1291.2	1687.3	2051.1	2557.6	2988	3558.3	4125.2	4725.2	5284.1	5623.3	6444.8	7011.9	7548.4	8347.8	8780.6	9117.1	9467.7	10014	10649	11410	11576	12535	13331	13447	13904	14397	14897	15102	15294	15488	15645	15861	15801	15921	16070	16095
3.8787	0	0	0	0	0	14.459	40.214	115.81	193.75	352.44	550.93	836.18	1191.7	1564.6	2008.9	2497.7	2889	3427.4	4003.4	4519.1	5106.7	5478.9	6047	6489.9	6785.8	7463.1	7885.9	8507.9	8720.9	8872.2	9386.4	9923.3	10452	11161	11285	11469	11879	12310	12445	13049	13274	13324	13134	13071	12711	13389	13636	13620	13268
18.229	12.443	3.3458	0	0	0	0	0	0	0	0	7.0596	23.958	46.226	79.843	141.51	222.92	308.61	422.09	557.62	748.02	917.61	1098.4	1309.1	1470	1772.2	1987.1	2222.2	2532.8	2753.2	3033.5	3253.6	3613.1	3817.3	4194.6	4527.7	4762.6	5075	5549.2	5834.3	6088.3	6172.7	6469.1	6567.9	6747.5	6867	6948.2	6943.8	6898.1	7205.4
0	1.7065	1.5661	0	3.8869	0	2.2411	0	0	8.3966	26.182	53.139	116.99	229.15	384.28	550.49	826.61	1076.6	1400.1	1723.5	2216.1	2570.6	2935.1	3761.9	3894.4	4495.9	5166.9	6942	6277.8	6876.9	7532.1	8391.1	8799.9	9659.6	10353	10903	11364	12450	12777	13387	13709	14214	14340	14368	14765	14478	14980	14890	14707	14954
23.243	1.5267	0	0	3.1273	0	0	0	0	13.388	2.0903	27.855	51.081	99.885	149.1	215.62	303.47	427.64	558.58	681.5	931.1	1142.9	1404.3	1765.8	2100.7	2493.8	2828.6	3323.7	3834.9	3897.3	4337.7	4616.2	5139	5653.7	5871.8	6283	6526.4	6981.7	7299.6	7540.3	7832.4	8063.4	8340.8	8553.3	8744.1	8658.2	8785.5	8953.5	9000.8	9023.6
25.799	5.4743	3.6411	0	0	0	0	0	0	0	26.694	106.42	278.31	329.7	564.83	721.09	805.5	1006.5	1229	1566.9	1903.5	2322	2352.8	2647.9	3507.5	3616.6	3321.4	3496.5	4006.3	4149.4	4633.7	5105.7	5561	5890.1	6174.8	6440.9	6937.4	7248.6	7424.9	7840.3	8147.8	8322.1	8748.5	8868.8	8928.1	9031.4	9560.4	9488.9	9343.7	9432.2
0	4.1833	1.6822	4.5121	0.16157	0	0	0	1.9603	0	14.35	40.308	76.168	139.9	228.79	334.23	477.48	651.75	759.71	918.62	1140.1	1358.5	1601.4	1789.4	2132.1	2280.8	2513.2	2857.2	2945.1	3190.2	3287.9	3455.7	3811.6	4025.5	4295.1	4277.1	4586.2	4568.9	4913.5	4954	5246.6	5326.8	5359.4	5544.4	5633.2	5780	5655	5903	5853.2	6050.5
12.261	21.777	33.227	3.3349	0	0	0	0	12.803	69.506	138.45	287.31	423.88	606.43	869.59	1135.2	1490.9	1873.2	2328	2757.3	3292.2	3764.9	4309.2	4870	5513.2	6133.4	6709.9	7471.4	8025.5	8643.8	9089.7	9768.7	10469	10626	11189	11948	12611	13294	13201	13750	14168	13872	14201	14584	14709	14646	14689	15133	15491	15193
0	1.3534	0	3.6643	2.3817	0	10.486	20.935	41.75	68.942	130	205.47	318.32	478.39	655.08	973.09	1289.2	1562.1	1960.8	2248.2	2563.5	2743.2	2506.6	2755.6	3025.5	3134.5	3377.6	3484.1	3772.4	3941	4373.2	4509.1	4695.2	5075.1	5332.4	5602.8	5762.8	7175.6	6455.7	6795.5	7037.7	6874.5	6844	7292.3	7973	8335.4	8379.7	8526.3	8706.8	8964.4
18.45	7.1495	4.9348	0	0	0	0	0	0	14.455	52.336	94.276	167.16	247.98	330.5	414.18	578.25	731.67	871.6	1071.4	1265.5	1409	1624.3	1802.4	2062.6	2287.2	2841.1	3025.2	2955.6	3200.6	3518.2	3825.3	4095	4420.6	4833.7	5205.5	5577.9	5980.3	6369.5	6735.6	6974.1	7043.1	7326.3	7667.3	7854.9	7960.9	8246.3	8302.8	8336.8	8208.7
0.35639	4.7608	0	7.4002	0	0	1.0915	0	0	0	0	0	0	0	0	5.9954	20.699	71.868	84.908	215.69	315.38	538.28	653.89	888.54	1112.5	1387.3	1707.4	2095.5	2481	2920.4	3281	3882.4	4666	4901.3	6110.1	6059.3	6524.5	7406.8	7842.6	8038	8314.6	8595.3	8764.2	10333	9509.6	9858.5	10096	10496	10729	11125
0	1.2557	0.19082	2.6117	10.113	0	0	0	2.2462	27.915	116.15	222.35	391.08	592.94	755.2	1171.4	1417.5	1747	2366.3	2937.1	3474	4153.8	4695.1	5344.9	5917.2	6410.3	6939.8	7821.7	8203	8589.9	9135.4	9693.4	10320	11011	11917	12298	12480	12877	12954	13458	13924	14190	14176	14546	14710	14524	14943	15302	15089	15140
0	1.4359	0.0010781	0	7.2753	0	1.7099	7.1905	68.264	106.66	172.78	240.03	355.32	528.08	721.41	898.42	1109.9	1483	1725.6	1847.3	2093.4	2147.9	2700.3	2842.6	3156.5	3673.7	3641.3	3930.4	4333.3	4593.6	5025.2	5250.1	5610.6	5586.5	5883.2	6413.7	6599.6	6673	6987.6	7206.3	8096.4	7442.9	7594.9	7824.9	8683.9	8611.8	8617.4	8776.6	8960.9	9164
4.6529	0	0	0	0	8.3733	2.2297	0	0	9.4432	39.923	85.568	158.47	253.11	398.95	543.93	759.56	996.08	1283.4	1583.9	1988.4	2403.1	2846.4	3222.3	3649.9	4140.1	4555.3	5013.8	5360.6	5829.5	6177.3	6372.3	6789.6	7302.7	7630.6	7755.6	8043.4	8337.8	8521.5	8708.9	8904.9	9119.7	9311.9	9317.5	9511.5	9447.7	9631.9	9644.2	9753	9813.6
24.417	5.8527	0	0	0	0	4.2354	22.9	31.01	87.412	156	264.71	418.31	633.6	852.34	1198.6	1513.7	1866	2306.2	2673.4	3222.8	3652.6	4336.6	4868	5312.6	5766.4	6013.3	6398.8	6935.3	7443.8	7787.2	8006.5	8575.7	8978.8	9261.4	9466.6	9904.1	10196	10612	10539	10958	11243	11494	11641	11906	11931	12106	12026	12215	12221
0	0	1.9524	0.50532	0	1.151	8.5853	14.059	47.583	116.06	173.99	240.49	358.65	471.24	518.92	698.83	936.45	1175.3	1465.4	1745.8	2056.7	2493.4	2782.1	3194.1	3555.5	3881.9	4301.8	4562.9	4940.5	5428.2	5636.8	5961.4	6300.8	6707	7025.9	7202.4	7476.3	7879.9	8045.6	8123.3	8374.7	8708	8792.5	8827	8874	8682.2	9062	9289.7	9237.3	9397
19.837	1.4462	0	0	0	0	7.9926	23.707	68.04	137.96	218	341.11	421.71	558.64	689.09	840.03	1033.4	1226.8	1473.7	1643.8	1934.3	2135.3	2355.2	2559.6	2714.5	3000.7	3211	3423.7	3678.2	3833	3929.2	4022.7	4214.7	4442.3	4398	4673.8	4778.8	4813.3	5030.7	5039.3	5066.3	5226.8	5240.3	5317.9	5384.9	5375.6	5437.6	5428.7	5515.8	5362.8
0	0	0	0	1.4771	22.198	55.584	93.615	181.51	276.65	411.85	564.44	727.6	937.39	1148.2	1384.5	1597	1872.7	2227.8	2426.2	2626.1	2859.3	3209.1	3364.6	3606.5	3832.6	3988.1	4327.2	4378.7	4673.9	4900	5108.6	5351.2	5498.9	5747.4	5882.8	6190.3	6189	6349	6356.3	6440.6	6335.1	6420.1	6241	6331.9	6391.9	6631.2	6666.3	6790.4	6843.6
4.2052	2.1847	0	4.0817	4.4237	2.6313	0	0	0	0	47.836	130.54	263.3	460.17	659.98	909.72	1205	1469	1786.5	2001	2381	2761.3	3108.1	3349.6	3695.7	4072	4420.4	4612.9	4827.8	5197.5	5359.1	5650.4	5965.2	6254.5	6409.9	6756	6760.3	7104.9	7335.5	7539.4	7630.7	7967.2	8334.4	8353.5	8384.8	8367.4	8473.6	8584.8	8617.7	8703.1
8.2929	0	0	0	0	8.7926	9.19	12.898	22.69	40.612	76.098	104.41	157.97	235.18	319.19	474.72	640.97	794.8	875.88	979.13	1168.4	1326.6	1452.8	1568.4	1762.9	1942.4	2110.8	2200.4	2316.3	2465.9	2621.2	2755.5	2877.7	2954.2	3109	3265.3	3332	3417.5	3586.3	3642.6	3722.3	3821.7	3880.3	3906.8	3840.2	3758.9	3890.3	3922.5	3954.5	3997.8
9.932	9.6214	0	0	0	0	2.1857	27.204	75.186	132.88	222.2	326.26	514.85	615.76	792.91	1004	1250.2	1487.9	1686.1	2008.5	2170.9	2393.1	2621.5	2955	3224	3434.4	3693.9	3865.1	4056	4281.6	4431	4770.9	4880	5250	5484	5358.1	5908.6	5997.6	6240.8	6495.9	6629.5	6788.2	7070.6	7044.5	7229	7598.7	7547.8	7673.5	7585.4	7597.3
0	0	5.4945	13.519	13.081	10.094	14.939	13.783	30.269	73.28	105.66	245.94	374.49	582.33	821.22	1142.4	1551.9	1799.2	2267.1	2727.5	3140.9	3528.1	4075.8	4552.4	5053.6	5720.7	5896.9	6799.1	5966.6	6130.4	6433.5	5615	6015.5	6236.1	6516	6720	6801.2	7210.3	7428.7	7636.9	7817.6	8008.7	8143.9	8219.3	8450.6	8467.6	8542	8568	8709	8728.1
0	3.6685	0	1.3942	4.7852	13.009	0	12.907	21.626	38.903	86.574	169.12	286.35	431.16	620.06	832.94	1058.8	1330.3	1642.4	1940.7	2242.9	2560.9	2996.9	3322	3680.5	4021	4427.1	4697.2	5095.4	5400.9	5612.4	5904.7	6218.3	6503.1	6710.7	6965.2	7239.6	7415.6	7460.7	7738.4	7833.2	7762	7986.6	8117.5	8200.3	8249.3	8322.8	8323.7	8400.5	8288.4
8.2706	26.178	0	0.18837	0.42827	0	0	0	0	20.934	63.153	111.18	205.98	341.64	464.49	576.88	785.71	1009.2	1145.4	1370.5	1588.6	1841.7	1999.8	2255.5	2415.1	2664	2826.2	3074.4	3262.8	3329.1	3513.4	3460.2	3868.1	3794.1	4101.4	4269.4	4360.6	4379.8	4460.5	4125.2	4274.1	4428.6	4674	4702.4	4660.1	4757.2	4798.6	5065.2	4898.6	4912.1
0.26173	0	0	0	10.838	12.176	0	4.9851	0	5.2845	34.515	89.394	222.01	401.54	595.2	832.8	1185.1	1550.7	1951.6	2381.1	2826.6	3278.7	3688	3944.2	4473.4	4826.9	5405.3	5805.7	6401	6935.8	7234.2	7899.1	8182.2	8787.1	9299.7	9590.6	10187	10828	11144	11580	11665	11701	12067	12136	12080	12398	12565	12529	12477	12369
20.6	1.9299	0	0.009431	0	0	0	0	9.277	64.765	103.62	174.19	273.73	397.08	492.77	702.8	915.03	1060.8	1346.3	1671.3	2024.4	2275.9	3095.6	3557.2	3185.6	3305.6	3857.7	4211.6	3902	4552.5	4966.3	5120.3	5476.5	5829.9	6207.5	6573.2	6888.1	7242.7	7647.8	8016.7	8081.4	8431.8	8658.1	9054.2	9151	9388.4	9610	9520.8	9740.3	9731.7
16.188	8.0237	0	0	1.4633	0	0	0	10.801	48.296	65.48	128.97	184.19	318.19	411.14	593.32	756.31	901.67	1129.6	1287.2	1534.9	1823.2	2109	2470.4	2840.1	3175	3510.7	3983.1	4320.1	4794.8	5170.8	5498.5	5907.8	6473.1	6934.4	7325.7	7709.4	8231.6	8604.3	8708.9	9112.4	9325	9594.9	9684.8	9876.9	9616.7	9196.1	9258.6	9368	9443
5.554	3.7838	3.0442	1.0163	3.1558	0	0	0	0	0	29.254	76.335	179.91	321.96	531.56	721.57	1003.9	1277.2	1598.3	1942.5	2303.6	2688.7	3026.1	3392.7	3834.7	4098.3	4452.1	4932.7	5134.4	5413.2	5757.6	6052.5	6429.1	6824.2	7318.8	7646.4	7867.9	8094.4	8269.4	8507.1	8690.5	8898	8778.1	8920.8	9029.9	9067	9053.9	9423.6	9339.1	9396.2
0.76381	18.03	0	0	10.788	0	0	0	5.4717	0	23.603	41.429	67.313	141.8	232.2	328.84	469.25	608.05	761.01	990.98	1123.4	1358.5	1534.7	1675.1	1859	2085.3	2263.7	2536.2	2805.5	2988.7	3300.3	3688.4	4104.8	4338.1	4823.7	5221.3	5450.3	5592.7	5811.8	6146.4	6424.1	6518.6	6939.5	6999.4	7112.8	7286.6	7372.5	7753.5	7470.5	7372.8
6.5209	14.337	0	0	0	0	0	16.489	44.869	129.99	211.74	380.37	586.83	894.99	1219.2	1502.9	1784.8	2159	2120.5	3144.8	3524.1	3865.6	4518.5	4936.9	5593.9	5957.3	5702	6948.6	7219.5	6706.9	8189.3	7605.6	7840.5	8305.7	8540.9	8896.6	9415.4	9897.7	10220	10266	10799	10475	10766	10799	10975	11273	11378	11258	11518	11262
0	0	0	2.637	19.547	13.04	12.83	10.532	41.795	83.038	166.62	300.78	406.22	579.87	801.89	993.19	1360.4	1547.4	1860.8	2214.3	2636.5	2982.7	3399.5	3726.8	4223.1	4557.6	4731	5097.9	5018.8	5195.1	5455.9	5697.1	6078.4	6326.3	6672.2	6775.8	7195.8	7339.7	7227.1	7476.9	7451.1	7481.8	7858.6	7716.1	8068	8161.9	8281.9	8510.5	8223.9	7866.4
8.0938	9.6565	0.10934	2.2257	0	0	0	0	0	0	0	0	0	0	0	0	19.845	49.767	93.384	147.34	207.65	301.26	396.95	502.94	648.84	747.42	792.27	903.07	985.18	1111	1178.9	1289.6	1376.8	1512.2	1485.2	1601.1	1672.6	1765.4	1947.4	1968.6	2045.8	2064.8	2130.2	2160.2	2163.8	2251.1	2262.3	2210.4	2237.5	2601.1
0	4.6505	7.5611	3.9001	0	0	0	6.9979	4.5	29.764	54.444	70.138	76.695	109.01	162.01	277.43	372.79	458.25	578.4	689.46	828.24	1017.7	1154.9	1360.1	1487.7	1692.9	1907.3	2106.6	2269.5	2467	2566.2	2736.8	2969.1	3249.6	3454.8	3799	4024.7	3999.6	4369.8	4622.3	4869.5	4897.8	4997.6	5105.4	5011.7	5263.6	5419.6	5276.4	5482.2	5399.5
12.407	8.0207	0.61003	0	0	0	0	0	0	8.1777	62.317	88.891	139.96	201.19	278.41	391.04	532.91	661.95	825.33	971.35	1160	1397.8	1589.6	1798.7	2041.3	2286.5	2571.3	2684.8	2929.3	3180.8	3376.9	3502.2	3732.3	3881.3	3990.9	4158.8	4178.2	4340.6	4550.6	4629.4	4846.2	4871.9	4952.4	5048.4	5141.9	5154.4	5257.8	5263.1	5358.1	5312.1
7.2146	20.073	1.5657	0.64897	0	0	0	0	0	0	0	0	0	36.52	70.49	185.65	321.44	476.52	640.16	845.75	1047.8	1233.4	1507.3	1704	1933	2066.9	2252.3	2412.7	2511.1	2726.2	2807.2	2894.9	3064.2	3202.5	3112.8	3292.6	3445.8	3457.7	3602.9	3669	3730.6	3392.2	3451.1	3397.3	3476.6	3411.7	3490.8	3122.5	3453.2	3552.8
0	2.9234	8.2606	0	0	0	8.0022	43.639	104.49	140.68	270.55	382.39	498.53	604.26	729.7	857.81	1018.1	1161.6	1316.6	1465.8	1580.6	1804.1	2002.1	2098	2293.9	2448.4	2611.3	2652	2771	2956.8	3205.1	3385.2	3419.4	3609.8	3737.1	3851.3	4042.8	4210.8	4207.9	4378.1	4544	4541.4	4638.1	4543.4	4583	4672.4	4797.1	4735.3	4661.3	4733.8
0	0	5.6281	0	8.5049	7.9654	11.527	15.539	72.954	143.5	239.7	347.26	487.6	625.78	766.54	927.86	1154.1	1352.5	1583.6	1720.5	2036.9	2242	2445.7	2616.8	2787.9	3070.1	3278.9	3554	3671.1	4100.8	3910.9	4397.9	4488.6	4631.5	4851.5	5012.2	5188.3	5338.9	5368.5	5461.9	5747.3	5959.2	6095.9	6051.6	6159.3	6198.4	6338.9	6327.5	6330.4	6359.4
7.2101	1.6417	0	0.37393	0	0	2.0639	0	6.627	9.306	38.724	114.29	222.69	363.32	541.4	798.87	981.65	1280.2	1550.1	1981.6	2319.6	2831.9	3260.6	3617.2	3985.2	4471.2	4859.2	5418	5818.4	6183.8	6504.9	6917.2	7401.7	7886.2	8187.4	8597.7	8950.1	9234.5	9722.4	9812.6	10107	10248	10484	10581	10647	10967	11030	11031	11162	11256
31.034	14.636	0	0.95103	0	0	0	0	9.9488	58.2	109.52	195.44	295.07	464.94	650.58	839.67	1079	1417.6	1707.4	1886.4	2358.2	2695.4	3079.6	3482.5	3892.7	4331.2	4670.4	5018.4	5324.8	5664.6	6074.3	6641.8	6999.8	7408.8	8094.3	8300.8	8863.7	9409	9817.8	9921.2	10468	10548	10812	11056	11392	11542	11744	11938	12044	12161
22.422	9.1207	2.1503	0	0.21495	0	0	0	6.4291	22.958	44.309	118.27	175.52	250.01	333.14	465.3	613.06	774.22	902.77	1031.3	1234.8	1386	1537	1731.7	1884.2	2102.1	2256.8	2435.1	2637.7	2790.8	2954.4	2939.8	3126.9	3208.4	3348.3	3521.6	3614.9	3710.8	3856.3	3979.5	4001.2	4151.7	4162.6	4318.9	4320.3	4340.3	4551.2	4584.6	4512.8	4562.6
0	2.5442	4.3821	1.3523	0.069457	4.0683	0	10.851	26.957	68.048	129.57	216.53	365.68	514.26	704.44	908.29	1137.3	1435.5	1686.6	2003.8	2296.7	2652.4	3014.7	3319.4	3728	3999	4442.7	4687.9	5072.8	5336	5532.4	5891	6172.3	6576.6	6946.9	7223.4	7495.1	7634.1	7883.8	8113.5	8445.7	8394.5	8654.4	8761.7	8795.5	8865.4	9083.1	9194.9	9246.3	9357.9
2.5467	0	0	0	0	1.7773	13.861	15.028	76.906	139.49	268.88	556.86	619.71	818.41	1146	1585.7	1836	1702.2	2436.6	2257.7	2904.7	3340.1	3758.7	4229.7	4409	4320.3	4918.7	5186.4	5195	5743.4	6003.7	5158.1	5640	5667.8	5992.5	6106.7	6470.3	6522.6	6948.5	7086.3	9069.9	7535.4	7524.1	7802.9	7764.9	8159.4	8179	8265.1	8264.7	8252.2
0	0	0	0	0	68.066	75.825	112.93	172.29	265.03	441.77	612.69	847.24	1126.9	1471.7	1782.1	2162.9	2605.7	2905.2	3364.3	3797.7	4281.4	4846.3	5223.5	5768.7	6143.1	6613.1	7047.8	7274.1	7426.1	7914.8	8213.1	8387	9070.8	9477.7	9680.5	9879	10359	10483	10726	11052	11102	11150	10494	10550	10642	10757	10739	10834	11046
7.828	10.12	0	2.9018	0	0	0	0	7.4513	29.85	86.362	175.19	295.26	459.81	656.42	851.89	1193.9	1498.8	1826.2	2211.7	2609.6	3019.4	3366.6	3797.2	4251.5	4709.7	5185.3	5471	5961.5	6173.9	6841.1	7124.8	7701.8	8017	8566.6	8899.8	9208	9468.8	9684.3	9996.5	9973.1	10143	10111	10626	10356	10302	10677	10660	10624	10630
0	4.788	0	0.85273	0	16.012	2.9948	28.98	55.789	123.77	241.38	375.56	586.25	806.94	1074.8	1400.5	1808.9	2105.8	2465.6	2797.7	3163.7	3664.3	4065.7	4416.5	4855.1	5468.1	5676	6405.4	6845.8	7280.6	7696.3	8261.4	8259.1	8720.9	8851.6	10093	10048	10851	10569	10218	10763	10746	11341	11784	11594	11383	12071	11900	12870	12617
0	0	11.774	16.17	21.871	7.2339	12.486	0	0	0	0	0	2.4449	34.876	95.259	150.04	255.96	342.74	456.88	607.68	783.68	1005.6	1246	1473.4	1844.2	2119	2434.9	2816.9	3174.5	3415.1	3783.8	4102.4	4667.7	4966.2	5546.9	5965.3	6280.7	6388.7	6642.6	7309.2	7075.8	7338.9	7084.4	7284.6	7217.8	7451.4	7397	7542.2	7446.1	7332.1
0	0	0	0	0	9.8163	8.772	63.723	128.04	237.27	416.75	575.91	815.24	1032.1	1275.3	1574.9	1853.6	2211.3	2478.9	2871.8	3202.7	3732	4007.1	4385.8	4884.9	5193	5571.7	5911.7	6454.1	6677.3	6878.5	7362.9	7611.9	8041.8	8300.7	8677.8	8876.8	9209.6	9882.4	10174	10477	10817	10974	11116	11267	11532	11444	11735	11772	11899
9.1421	12.882	2.0491	0	0	0	0	0	0	1.8186	47.9	102.75	190.22	329.21	490.36	709.52	979.16	1226	1587.9	1858.8	2138.7	2480.1	2903.9	3196	3651	3618.5	4269	4576.7	4949.9	5284.9	5561.3	5755	6195.9	6635.5	7046.8	7144.6	7474.1	7764.2	8300.4	8445.6	8566.1	8775.1	9212.1	9331.1	9375.2	9684.8	9783.4	9936.9	9960	10140
0	0	0.38051	0	6.3747	12.979	16.784	29.17	30.221	56.408	90.962	164.45	258.81	401.09	607.06	774.38	1027.6	1256.1	1580.1	1813.3	2155.8	2499	2789.3	3058.8	3456.4	3811.9	4073.2	4504.7	4710.5	5058.9	5276.4	5725.4	5847.9	6127.3	6571.9	6586.2	7030.3	7210	7538.8	7443.3	7717.2	7884.7	8060.4	8041.6	8158.8	8114.4	8249.1	8205.9	8292.3	8260.4
0	0	0	0	25.193	109.3	147.72	224.66	308.22	454.49	608.73	892.62	1215	1552.8	2112.8	2442.1	3067.9	3469.1	4075.7	4546.5	4973.3	5536.2	6090.3	6624	7251.1	7778.8	8473.5	8806.7	9535.5	10054	10564	11138	11967	12314	8357.6	8741.1	9011.6	9427	9449	9902.9	10157	10218	10557	10675	10870	10915	11027	11057	11150	11471
4.3256	6.851	0	0	0	27.529	0	1.9976	0	0	29.303	71.213	168.74	297.57	471.78	703.66	932.47	1226.9	1552.6	1825.5	2275.7	2608.4	2962.3	3277.7	3669.4	3842.4	4281	4644.6	5209.6	5178	4992.5	5200.8	5252.1	5602.9	5615.4	5947.6	5860.8	5872.8	5912	6117.3	6192.2	6125.4	6237.8	6259	6377.2	6374.1	6550.3	6619.9	6521.5	6603.3
3.3043	5.0035	0.50177	1.9487	0	0	0	0	0	8.7987	14.76	19.737	65.868	109.93	221.34	284.05	415.14	575.67	803.3	1037.6	1299.1	1551.3	2008.8	2397	2808.2	3164.5	3493.3	3797.4	4303.6	4583.4	5106.3	5563	5934.2	6700.5	7034.4	7463.8	7885.2	8425.6	8763.5	9537	9954.6	9716.7	9923.6	10222	10694	11261	11233	11051	11197	11477
0	0	0	5.6291	7.8249	0	0	0	18.581	66.05	134.27	239.21	404.05	586.34	848.3	1118.7	1425.1	1780.6	2177.5	2500.2	2934.1	3310.6	3809.6	4244.8	4525.1	4812.5	5375.6	5608.8	6340.9	6495.7	6881.8	7263.3	7353	7605.3	8053.4	8617.1	8614.8	8574.9	8949.1	9322.4	9462.2	9932.4	9934.7	10139	10284	10317	10381	10461	10696	10699
29.565	11.614	5.0502	0	0	0	0	0	0	0	38.805	80.944	176.45	267.12	454.7	648.99	829.56	954.2	1161.2	1272.1	1565.3	1696.3	2075.4	2252.1	2573.4	2743.3	3011.9	3199.7	3429.4	3617.2	3912.6	4113.8	4356.9	4670.6	4910.1	5174.8	5231.6	5425.8	5885.6	6113.9	6368	6430.5	6625.8	6716.9	6799.2	6826.7	7180.4	7255.2	7464.5	7513.2
0	3.3645	3.5393	0	0.34322	0	8.4617	33.47	89.433	203.58	377.67	651.46	948.37	1313.5	1720.4	2269.8	2838.6	3448.5	4018.5	4603.9	5088.1	5771	6473.1	6928	7583.4	7878.3	8602.7	9052.1	9347.3	10000	10324	10788	11177	11572	11825	12417	12388	12828	13105	13235	13263	13549	13983	13897	13792	13822	14185	14034	13973	14138
12.157	3.9322	0	1.0496	0	0	0	0	0	0	17.966	61.355	147.23	289.7	496.29	654.17	937.34	1195.6	1539.3	1820.2	2187	2658.9	3168.6	3644	3952.8	4227.3	4795.5	5182	5854.4	6390	6808.6	7341.7	7758.1	8676.9	8974	9487.4	9484.6	9992	10477	11182	11296	12167	12735	12670	12441	13074	13168	13176	13614	14042
9.1116	0.096421	2.8601	0	0	0	0	0	1.4446	4.742	36.618	80.824	136.46	200.66	281.94	344.76	456.96	575.06	741.01	966.31	1126.4	1403.3	1666.2	1949.2	2143.6	2414.7	2721.8	3181.7	3532.9	4145.6	4452.4	5184.6	5533.5	6064.4	6761.3	7769.9	8463.1	9079.5	10011	10086	10431	11114	11506	11767	11858	12017	12191	12527	12139	12093
18.57	16.646	9.3814	7.0439	0	0	0	0	0	0	18.776	91.43	157.45	247.4	343.6	439.43	555.1	679.28	800.47	920.67	1048.5	1184.2	1243.2	1444.6	1524.3	1695.6	1881.7	2033.6	2165.4	2334.3	2506.1	2681.9	2933.2	3051.8	3247.3	3363.7	3587.7	3771.9	3833.5	3944.9	4172.2	4312.2	4469.2	4498	4619.8	4704.8	4832	4949.2	4825.8	5024.7
0	8.9155	2.9367	1.4524	0	3.7792	10.157	34.282	28.162	64.488	95.155	132.1	220.64	345.35	467.99	626.34	856.11	1089.4	1333.1	1576.9	1922.5	2333.5	2692.1	2962.6	3505.9	3680.3	4105.1	4691	5097.9	5477	5706.4	6255.3	6602.4	7381.8	7944.4	8412.2	8951.9	9214.2	9731.5	10150	10652	10665	11069	11193	11394	11198	11798	11570	11806	11806
10.75	13.209	1.3037	0	0	0	0	0	26.13	51.185	126.73	188.21	299.03	442.31	601.26	766.93	980.35	1150.6	1375.9	1652.2	1904.6	2250.3	2539.7	2824.7	3123.4	3410.4	3661.9	3908.8	4150.8	4482	4875.5	5129.8	5563.2	5743.8	6097.4	6451.1	6669.3	6888.6	6832.4	7112.6	7167.1	7357.9	7585.5	7552.4	7618.7	7762.2	7690	7926.4	7692.3	7685.2
1.4538	5.5202	0.22966	1.5633	0	0	0	1.2383	22.812	52.498	95.668	142.14	220.07	375.24	507.13	669.84	905.54	1180.5	1396.8	1682.3	1993.4	2273.5	2628.7	2784.3	2993.4	3095.4	3359	3634.7	3892.9	4091.4	4388.7	4667.2	4704.8	5116.8	5348.2	5676.5	5832.8	5924.9	6170.5	6340.6	6523.5	6747.1	6819.2	7115.5	7359.4	7155	7360.9	7219.4	7438.1	7260.8
3.807	7.7587	1.2695	0	2.0102	0	0	0	9.3742	41.969	77.809	125.07	198	302.19	433.23	585.32	776.3	960.61	1171.6	1406.1	1694.8	1929.2	2238.6	2440	2571.5	2826.2	3174.8	3434.5	3751.5	4064	4334.7	4739.5	4873	5337.1	5704	6044.8	6171.9	6399.9	6707.2	6942.4	7115.8	7562	7802.6	7894.2	8008.8	8107.6	8288.5	8455.3	8437	8551.6
0	0	0	1.9384	0.60866	4.9673	13.703	5.9301	24.754	40.237	74.279	140.99	259.98	366.05	477.98	677.62	891.15	1100.8	1326.9	1646	1975.3	2324.3	2665	2920.5	3214.2	3621.7	3971.7	4467.1	4645.3	5190.6	5450.7	5814.1	6178.2	6429.4	6674.8	7040.1	7402	7534.8	7989.5	7952.5	8265.5	8308.9	8506.9	8673	8659.3	8691.3	8918.4	8748.1	8885.2	8963.1
0	21.438	0	12.645	0	0	2.7886	21.718	78.26	170.61	358.48	514.75	740.8	1031.6	1372.1	1701.3	2116.6	2668.7	3212.5	3510.5	4207.5	4898.2	5376	5757.6	6314.6	6394	7076.1	7422.5	8074.2	8663.1	8974.4	9407.2	9773.9	9825.6	9829.5	10099	10284	10416	10641	10874	11009	11952	11916	11859	11955	11983	12080	12077	12198	12367
20.7	4.0985	26.655	1.0588	0	0	0	0	29.778	117.44	203.65	328.42	458.07	656.98	854.65	1032.2	1240.7	1423.9	1633.7	1793.7	2519.7	2313.1	2549.6	2657.9	2750.2	2918.1	3040	3241.1	3522.8	3776.4	4026.1	4347.8	4573.9	4908.1	5156.2	5455.6	5869.6	6112.3	6408.4	6541.3	6672.8	7145.8	7220.7	7309.9	7386.4	7539.5	7590	7753.4	7960.2	7916.9
18.398	6.6378	0	0	0	0	0	19.549	84.252	188.87	354.68	545.59	947.03	1396.7	1483.8	1924.6	2526.1	2791.4	3294.7	3743.8	4223.5	4843	5314.9	5842.8	6218.2	6675.9	7291	7813.7	7969.9	8307.9	8757	8990.4	9413.5	9779.9	10114	10162	10533	10701	11139	11160	11495	11880	11892	12019	12043	12116	12235	12364	12282	12815
0	0	6.3126	13.128	4.8747	0.92357	0	12.19	27.934	69.237	112.16	185.77	258.28	414.88	537.17	671.55	850.66	1060.7	1310.1	1571.8	1775.5	2048.4	2309.3	2593.2	2778.2	2898.8	3056.9	3221.9	3388.8	3362.3	3733.8	3909.4	4176.5	4487.6	4563.1	4908.4	4998.6	5280	5581.8	5743.2	5957.2	5807.6	5806.3	5811.5	6457	6734.6	6639	6568.6	6725.7	6767.5
5.3012	16.468	7.1496	1.5493	0	0	0	0	0	9.2965	45.568	114.91	216.59	316.58	477.21	644.75	847.85	1097.5	1319.1	1460.7	1745.9	1980	2287.2	2513.4	2584.6	2776	2907.1	2503.5	2639.7	2727.9	2722.7	3123	3192.1	3470.2	3579.7	3766.9	3831.1	3736.6	4035.6	4104	4195.6	4322.4	4505.5	4647.7	4615.5	4575.8	4549.9	4550.5	4696.8	4646.7
0	9.0581	1.0959	3.5579	0	1.7751	0.4044	0	0	0	43.97	106.41	133.97	218.73	338.18	468.91	700.36	908.46	1165.9	1381.3	1625.1	1975.4	2243.1	2584	2949.9	3313.1	3555.9	3807.9	3934.3	4432	4752.2	5003	5558.8	6024.2	6179.2	6593	6993.7	7258	7711.9	7967.4	8236.3	8185	8260.7	8458.2	8552.7	8869.5	8467.4	7851.3	7884.4	7960
3.2866	1.6363	4.4256	0	0	2.409	0	10.125	15.772	11.147	35.08	41.454	44.862	56.775	83.051	129.94	198.41	268.86	351.36	414.19	508.82	595.78	718.1	769.27	831.99	942.82	1048.9	1130.6	1421	1665.7	1844.4	3726.5	3460.7	2272.7	2390.3	2435	2498.5	2471	2611.4	2779.7	2803.9	2892.1	2934.6	2994.3	2997.5	3245.3	3120.4	3166.1	2974.7	3052
10.99	8.684	0	0	0	0.32461	0	0	0	0	9.1891	18.558	39.66	123.64	215.7	333.84	492.52	702	919.66	1134.3	1331.2	1549.6	1761.1	1968	2305.5	2523.2	2794.5	3030.2	3339.9	3564	3872.3	4224.8	4412.3	4826.9	4915.8	5331	5529.4	5769.2	6012.9	6091.5	5918.1	5974.6	6012	6079.9	6096.5	6708.7	6595.8	6556.6	6542.4	6530.9
0	0	0	43.705	9.8886	2.4222	28.733	24.615	53.812	159.12	255.97	437.15	704.59	992.74	1110	1429.2	1921.2	2462.9	2941.9	3340.9	3864.2	4416.4	5128	5322.6	5817.7	6214.6	6693	7013.7	7467.3	7861.8	8043.5	8229.4	8652.7	9124.7	9160.5	9828.7	10097	9953.9	10114	10617	10862	10800	11052	10910	10998	11083	11196	11127	11336	11457
29.545	24.337	0	4.6456	0	0	0	0	20.982	54.15	97.689	152.52	256.63	422.94	465.34	664.45	838.67	1101.7	1497.7	1683.9	1917.9	2279.7	2648.2	2987.5	3307.8	3439.5	3728.4	4032.6	4362.8	4623.5	4866.4	5187.7	5444.3	5683.3	5956	6238.1	6616.3	6959.8	7155.5	7307.2	7589.5	7800	7939.8	8234.3	8386.6	8554.6	8650.5	8930.4	9282.2	9172.2
0	0	0	0	35.5	80.642	165.92	288.72	406.45	596	827.34	1016.3	1288.2	1570.3	1809	2198.9	2619.1	2933.2	3442.3	3867.2	4218.7	4550.8	5025.1	5342	5916.5	5826.4	6386	6713.4	6979	7178.4	7371.4	7698.9	8250.8	8436.7	8664.7	9003	9443.3	9683.7	9588.2	10020	10281	10477	10433	11142	10975	10748	11075	11175	11059	11315
11.766	0	0	0	0	0	18.525	23.011	78.893	198.97	346.85	519.09	743.78	856.21	1400.7	1707.1	2131.6	2503.5	2983.9	3435.7	3869	4101.7	4548.3	5097.8	5478.6	5948	6576.6	6849	7489.5	7771.6	8138.8	8622.8	8713.7	8997.7	9506.6	9635.4	9787.9	10022	10300	10534	10332	10639	10789	10776	10883	10926	11159	10840	11019	10900
26.746	10.503	0.22106	0	0	0	0	0	9.2399	84.063	220.43	402.19	627.09	883.19	1155.7	1512	1889.3	2172.6	2667.1	2928.6	3326.7	3896.8	4078.7	4353.6	4752.3	5111.2	5403.7	5603.6	5970	6197.9	6497	6895.4	7106.3	7498.1	7706.5	7755.5	7786.8	8097.8	8501	8470.2	8647.2	8833.4	8947.1	8897.7	9047	9118.5	9226.4	9424.7	9394.8	9182.9
0	0	0	6.5514	0	17.391	13.779	21.187	74.773	104.67	204.72	323.23	477.34	673.57	919.53	1462.3	1503.9	1932.3	2316.6	2653.4	3141.8	3624.1	4184.3	4602.6	5093.8	5422.9	5932.8	6225	6571.8	7166.9	7451.8	7693.4	8105.7	8509	8804.7	9277.1	9468.6	9962.3	10180	10101	10269	10636	10626	11151	11164	11049	11041	11016	11209	10992
0	4.7188	0.26467	9.6346	2.4795	0.59056	0	0	8.2783	15.133	55.316	96.534	171.22	260.23	374.99	533.57	688.72	887.87	1003.4	1240.4	1410.9	1597.6	1832.7	1976.9	2309.9	2513.5	2589.6	2799.4	3012.7	3102.4	3261.7	3278.3	3540.6	3657.5	3835.1	4017	4107	3929.1	4119.1	4252.1	4501.1	4341.7	4584.8	4450.8	4576	4716.8	4768.4	4775.7	4871.6	4867.4
28.002	13.954	0	0	0	1.9522	0	0	0	0	0	24.937	72.708	133.38	218.37	320.35	450.68	659.17	866.36	1202.2	1446.2	1805.1	2171.6	2632	2975.9	3529.6	3872.8	4569.2	5354.4	6318	7214.6	7738.8	8572.2	9772.3	10757	11566	12356	13437	14670	15688	16585	17006	17911	18518	18869	19401	20195	20232	20505	20643
0	0	0	0	0	26.176	56.185	96.701	193.69	292.07	473.19	602.15	774.01	1032.2	1282.9	1502.6	1702	2010.5	2457.6	2714.8	3076.2	3457.8	3828.2	4093.5	4486.2	4978	5379.8	5749.3	5967.7	6427.1	6421	6893.8	6998.3	7188.6	7541.9	7739	7965.1	8041.1	8204.5	8389.3	8564.8	8617.3	8870.6	8606.8	8862.7	8774.6	8907.2	8874.2	9094.8	9187.7
0	4.1847	4.4438	0	0	9.3791	2.3722	30.638	69.75	176.25	296.61	475.19	690.46	966.46	1285.2	1614.8	1981.8	2467	2844	3367.9	3917.1	4294	4786.4	5436.6	5934.5	6481.8	6939.2	7330.5	7903.4	8213.5	8676.6	8981.5	9295.5	9823.5	10188	10769	11280	11277	11940	12060	12658	12613	13081	12920	13431	13138	13075	13312	13110	13304
0	0	13.5	4.8565	0	0	0	0	3.3027	24.302	36.295	86.211	155.66	236.39	333.52	461.36	632.74	791.03	1004	1184.1	1424	1706.1	1987.6	2259.6	2550	2877.6	3123.5	3530.6	3756.3	4112.4	4245.5	4656.9	4832.9	5440.9	5970.6	6400.9	6957.7	7183.9	7563	7965.7	8517.2	8814.7	9235.4	9389.6	9414.6	9743.6	9906.5	10318	10454	10527
10.591	4.9407	0	0	4.1254	4.4206	0	0	0	0	27.372	95.86	191.74	342.31	545.04	713.22	991.41	1332.6	1650.7	1937.7	2428.3	2788.4	3038.9	3460.1	4090.7	4633.4	5028.3	5424.9	5856.5	6257.3	6638.9	7003.3	7276.7	7532.3	7651.4	8107.9	8191.7	8442.3	8613.8	8948.4	9477.8	9233.1	9449.8	9753.4	9897.4	9702.4	9973.5	10152	10099	10149
10.797	12.22	3.4839	0	0	0	0	1.3744	16.43	41.449	114.49	195.99	339.38	577.97	838.83	1118.9	1502	1897.2	2221.2	2604.2	2917.8	3366.4	3741.7	4071.8	4705.3	4640.1	5060.6	5465.2	5764.3	6053	6139.6	6711.7	6869.3	7337.4	7612.7	7928.8	8104	8275.9	8486.5	8845.4	9049.4	9336.5	9286.1	9810	9911.1	10318	10339	10553	10351	10427
0	0	3.5527	0	7.6373	7.4753	4.1489	0	0	0	4.7052	11.55	43.437	76.739	140.25	209.74	349.62	494.73	676.46	859.64	1107.4	1385.4	1607.2	1960.2	2242.7	2524.3	2828.9	3142	3382.8	3803.9	4153.4	4499.4	4880.4	5235.4	5810.8	6189.1	6500.7	6738.4	6997.8	7351.7	7500.3	7754.8	8060.9	8221.3	8354.9	8502.1	8252.9	8572.1	8433.1	8401
12.714	15.468	0	0	0	0	0.41003	0	43.272	108.01	240.1	365.55	586.76	815	1097.2	1458.7	1751.6	2333.8	2887.3	3251.2	4013.3	4486.9	5016.9	5611.7	5839.1	7528.8	7648.9	8134	9508.6	10251	9322.6	9087.2	8952.3	9782.5	10259	10653	10569	10613	11191	11420	11542	12171	12457	13365	12968	13549	13316	13155	14161	13859
1.5739	3.4965	1.756	0	0	0	0.40725	9.8038	41.823	98.987	190.42	310.12	464.13	615.29	796.73	980.57	1236.1	1479.1	1827.1	1988.4	2268.1	2588	2798.2	3058.3	3179.9	3590	3885.7	3992.2	4274.9	4561.6	4742.5	4920.2	5321.6	5588.4	5646.1	5870.6	6086.5	6168.7	6393.3	6358.4	6792	6691.7	6776.4	6978.8	7046.4	7151	7264.9	7336.9	7432.9	7552.9
0	0	0	0	0	6.2925	16.576	30.618	40.271	70.79	74.749	131.63	185.78	266.4	339.01	443.79	604.16	733.47	910.05	1093	1273.8	1459.3	1715.2	1933.5	2117.3	2407.5	2552.8	2817.7	3042.5	3415.7	3527.9	3723.7	4211.6	4350.1	4721.5	5056.3	5112.5	5439.6	5785.2	5840.9	6149.4	6282.7	6526.4	6810.7	6879.8	7003.7	7202.3	7347.4	7417.7	7402.1
0	0	0	5.4913	16.325	14.532	25.278	42.838	84.142	139.1	230.5	349.06	489.89	639.74	846.21	1072	1330.4	1558.9	1790.3	2014.3	2315.1	2571.2	2802.6	3047.9	3294.7	3601.2	3765.1	4010.4	5435	4420.9	4649.3	4744.9	4809.2	5115.2	5327.9	5459.7	5641.4	5701	5808.2	5822.5	5947	6041.6	6116.5	6082.8	6205.6	6151.5	6263.3	6185.2	6329.3	6306.5
1.5169	6.8811	6.1266	0	0	0	0	24.304	74.805	162.73	327.38	525.22	738.82	1004.1	1372.8	1637.7	2006.4	2410.7	2792.4	3228.3	3817.9	4085.3	5311.2	5548.2	6034.3	6533.5	7017.8	7773.8	8115.4	8472.4	8839.8	9487.3	10052	10081	10786	11039	11494	12132	11820	11903	10868	12239	12303	12760	11177	11377	11093	11368	11157	11437
13.854	3.8283	1.6691	2.4464	0.98	0	0	14.787	35.823	35.367	93.56	168.98	223.03	326.09	425.17	568.76	743.08	905.73	1098.6	1269	1349.8	1691.3	2028	1947.2	2379.7	2616.7	2806.4	2962.2	3236.7	3306.7	3559.9	3787.5	3939.9	3514.8	3579.4	3821.4	4036.5	4681.4	4869.2	4873.3	4001.2	4886	4652.2	4999.2	5167.9	5386.1	5275.5	5402.6	5278.4	5252.8
10.546	0	3.8468	0	0	0	1.4459	4.0475	2.9525	16.291	56.902	98.954	186.96	309.03	465.89	644.03	863.52	1096.2	1435.4	1663.8	2141.8	2450.2	2681.3	3004.4	3281.9	3758.2	4033.3	4391	4721.7	5211.4	5541.5	5647.1	5896.4	6225.2	6469	6701.4	7000.3	7206.6	7326	7593.3	7827.3	7843.7	8141.8	8136.4	8153.8	8352	8466.1	8515.2	8684.3	8679.1
0	6.0361	1.1182	3.9865	0.71397	4.1216	2.1259	16.779	17.495	45.665	94.017	136.1	217.13	306.89	400.87	510.95	678.12	807.28	1023.8	1225.8	1502.4	1784.8	2136.5	2410.8	2801.4	3110.8	3606.6	4000.6	4428.7	4776	4903.8	5375.8	5626.6	6073.8	6432.6	6843.1	7136	7135.5	7407.3	7688.4	8016.8	8132.4	8349.7	8315.6	8420.4	8437.8	8504.8	8599.8	8654.2	8406.5
0	2.6729	8.7168	3.15	0	0	3.0884	13.935	15.558	23.34	26.866	36.431	56.754	75.559	137.99	218.73	348.61	482.22	681.86	977.77	1278.6	1526.5	1799.1	2030.9	2306.5	2576.5	2874.1	3155.5	3296.8	3609	3670	3964.9	4229	4575.6	4841.7	5231	5398.3	5480.3	5817.7	5953.9	6379.2	6365.3	6533.4	6476.5	6497.4	6519.5	6722.5	6762.6	6824.9	6840.8
2.8507	5.3038	0	10.261	0	0	4.5429	0	0	0	7.0065	38.614	84.332	171.01	228.31	363.25	553.31	746.65	999.46	1329.4	1722.8	2223.8	2696.5	3122.4	3658.8	4393.9	5029.5	5675.4	6389.2	7218.8	7727.6	8466.8	9002	9844.3	10570	10510	11797	12414	13189	13539	13841	14071	14184	14467	13165	14568	15096	14829	15832	15554
0	0	0	0	9.8849	45.259	128.19	206.33	322.29	457.43	623.7	785.28	922.56	1064.1	1305	1564.7	1804.1	2049.3	2367.2	2598.4	2866.7	3266.9	3625.9	3829.9	4017.1	4342.7	4652.6	4954	5427	5653.1	5987.9	6481.9	6740	7126.4	7496.1	7765.6	8021.2	8077.8	8403.2	8567.4	8573.6	8899.9	9084.7	9229.1	9326.2	9624.1	9580.1	9633.2	9651.7	9519.1
7.7418	4.8402	2.0003	0	0	0	0	0	15.661	36.691	75.266	91.988	140.27	178.21	246.22	294.6	399.1	496.14	595.68	713.75	873.02	1068.9	1229	1345	1372.5	1454.5	1562.7	1770.7	1985.9	2154.4	2182.3	2353.4	2459.6	2724.4	2944	3138.6	3265.3	3427.6	3792.8	4210.7	4247.7	4535	4640.1	4787.9	4740.5	4633.6	4364.5	4318.6	4338.9	4330.8
0	0	0	0	12.466	74.904	99.654	208.57	274.22	335.62	405.51	466.37	546.52	689.05	852.14	1078.4	1278.3	1522.1	1754.2	2104.4	2400.6	2785.3	3156.5	3527.7	4000.4	4580.4	4784	5267.1	5664.6	6313.8	6491.2	7433.5	7890.2	8583.7	9228	9567.4	10198	10487	11295	11431	11665	11808	11704	12065	11982	12338	12139	12083	12259	12286
18.687	12.115	0.78813	0	0	0	0	0	0	0	0	4.3012	34.302	56.179	93.259	128.43	177.56	280.25	436.28	605.38	832.79	1074	1376.7	1693.3	1447	1799.3	2069.3	2440.2	2943	3553	3937.6	4494.5	4739.4	5265.4	5611.1	5943.7	6285.2	6479.1	6880	7284.9	7406.2	7517.5	7711	7915.9	7891.5	7995.9	8303	8251.8	8209	7994.4
23.926	7.1321	0	0	0	0	26.017	87.2	210.04	387.29	633.04	959.38	1375.3	1799.7	2376.6	3074.7	3555.4	4306.7	5102.2	5670.8	6482.6	7004.5	7822.3	8449.3	8762.9	9458.7	9977	10412	10718	11341	11681	12058	12120	12097	12290	12490	12740	12550	12825	12393	12445	12293	12287	12397	12422	12627	12183	12166	12218	12320
7.5128	0.018363	0.76012	0	6.0354	0	0	0	4.5764	58.578	176.51	327.23	528.01	898.85	1070.5	1681.9	2355.1	2536.6	3202.9	3662.9	4919.3	5102.8	6418.9	6703.8	7963.4	7917.5	9255.6	9698.8	10035	10741	10790	10343	10737	11313	11787	12043	12756	12858	13239	13726	13866	14072	14218	14286	14555	14426	14207	14377	14680	16968
6.7642	15.618	3.3041	0.75403	0	0	0	0	0	8.1615	49.933	132.92	227.71	361.04	522.9	696.47	884.43	1401.7	1279.1	1468.9	1857.7	2065.7	2425.9	2541.2	2684.2	2970.3	3281.9	3775.3	4069.6	4445.6	4667	5073.6	5656	5792.1	6184.2	6600.7	6927	7247.5	7592.5	8029.9	8266.8	8610.1	8997.8	8977.8	9371	9794.2	10022	10134	10395	10546
0	0	0	0	4.5931	66.562	95.872	0	0	0	0	0	0.90985	83.402	170.79	642.65	777.86	928.11	1093.6	1281	1562.3	1852.4	2076.8	2272.7	2076.6	2452.6	2522.8	2918.4	3131.1	3318.5	3434.3	3592.6	3865.2	4154.4	4439.5	4686.6	4912.5	5140.2	5404.3	5664.2	5804.3	5949.8	6248.9	6291.1	6403.5	6708.9	6604.3	6908.3	6843.2	6840.4
0	0	0	0	35.707	47.945	34.802	83.311	166.39	294.01	432.1	699.39	996.08	1356.7	1851.7	2246.7	2856	3413.9	4048.9	4730.7	5473.7	6043.1	6772.9	7520.2	8187.8	8821.7	9423.7	10073	10852	11598	12117	12986	13580	14221	14487	15050	15310	15803	16564	16103	16445	15915	15928	16385	16156	16476	16363	16425	16297	16181
0	0	0	0	19.249	37.892	50.797	114.96	187.18	294.87	448.04	597.07	870.34	1154.8	1498.8	1787.2	2261.6	2756.5	3256.9	3681	3940.9	4505.1	4747.2	5868.3	5928.9	6166	6789	7036.5	7517.5	7689.7	8061.4	8370.5	8788.3	9126.8	9478.9	9861.5	10061	10144	10179	10694	11000	11154	11437	11380	11580	11695	11867	11972	11924	12033
0	15.674	10.009	2.3079	0	0	0	0	0	2.3546	61.384	159.86	286.61	470.07	711.13	954.6	1273.8	1654.8	2144	2555.3	2926.6	3352.1	3731.1	4383.2	4731.8	5264.7	5472.9	5959.8	6439.4	6939.7	7225.7	7478.7	8133.8	8540.7	8805.6	9069.4	9473.1	9760.2	10044	10504	10630	10835	10938	10921	11039	11113	11472	11436	11517	11550
0	2.7281	5.6602	10.968	0.15019	0	0	22.452	151.9	288.46	307.12	553.04	773.96	1122.4	1534.2	1981	2092.3	2694.8	3035.6	3412.8	3950	4312.6	4234.7	4533.1	5499.9	5917.6	6488.5	6609.1	6577.2	7583.7	7843.1	8520.2	8199	8640.1	9245.9	9969	10392	9816.1	10427	10029	10478	9816.7	9630.9	10471	10264	9929.9	10182	10456	10603	10370
15.101	8.1307	6.9326	6.0534	0	0	0	0	0	18.851	65.767	151.21	271	451.26	698.7	980.81	1253.5	1635.6	1969.7	2434.2	2939.8	3288.3	3849.9	4364.8	4777.4	5266.3	5539.4	6040.4	6323.8	6602.3	7088.3	7535.9	8069.8	8551.6	9056.4	9835.9	9833.2	10686	10966	11457	11618	11700	11680	12040	12487	12794	12615	12741	13004	13200
20.171	11.125	1.6389	0	0	0	0	0	0	28.57	37.655	133.42	257.38	464.37	695.5	899.23	1192.4	1579.8	2063.2	2399.1	2940.2	3619.8	3852.7	4349	4790.9	5575.2	5949.8	6477.6	7054.7	7721.2	8210.7	8927.8	9031.5	9643.3	10085	10265	10871	11058	11317	11564	11866	12284	12183	12261	12285	12358	12378	12352	12211	12170
20.092	5.6907	0	0	0	0	0	16.758	62.048	129.52	218.05	339.7	530.03	777.43	1005.5	1294.3	1594.6	1935.1	2322.5	2623.4	3077.5	3500.3	3939.3	4374.3	4951.1	5415.5	5920.8	6333	7007.7	7312.6	7841.8	8015.1	8585.5	9009.3	9532.2	9908.1	10206	10682	10847	11148	11525	11634	11889	11986	12149	12258	12392	12415	12193	12169
13.722	7.6785	0	4.4072	0	0	0	0	0	0	25.88	63.841	124.11	260.3	396.87	555.97	763.18	980.07	1212.9	1602.2	1882.2	2299.1	2533.2	2916.3	3356.8	3649.2	3961.6	4507.3	4923	5310.7	5768.2	6294.1	6624.3	7040.6	7380.4	8207.6	8279.2	8489	9070.9	9351.9	9575.1	9706.1	10064	9896.4	10343	10627	10692	11112	11062	10985
0	4.1461	0	0	0	9.4427	2.3251	8.4156	12.428	18.633	23.561	56.052	104.19	186.82	288.89	391.6	564.37	695.12	849.22	1014.8	1206	1364.2	1583.7	1828.5	2042.4	2075.7	2384.5	2624.4	2723.4	2845.6	2894.1	3011	3220.2	3462.4	3624.9	3890.3	3984.1	3971.2	4223.6	4412.4	4577.5	4561.2	4742.7	4656.8	4761.7	4755	4950.8	4924.2	5046	4944.4
15.259	11.538	3.758	0	0	0	0	14.899	63.529	133.26	264.94	423.96	617.12	876.87	1063.6	1358.6	1694.5	2090.6	2479.2	2859.2	3338	3809.3	4361.7	4763.2	5249	6154.2	6970.7	7665	8446.7	8628.8	9415.1	9759.9	10182	10152	10950	10991	11123	11469	11016	12026	12314	12025	11860	12769	12869	13334	13183	13331	13158	13175
0	8.5842	13.854	1.1634	0	0	0	0	2.9784	19.619	39.268	81.176	126.79	204.1	283.1	383.63	518.68	713.49	841.02	917.97	1152.6	1264.2	1472.7	1671.8	1941.3	2123.6	2202.4	2403.5	2593.3	2756.6	2953.2	3434.6	3477.6	3928.8	4021.3	4242.4	4338.4	4290.4	4440.6	4863	5040.5	4919.1	5144.1	5252.1	5407.2	5380.3	5609.2	5491.7	5622	5739.8
0	2.1525	0	5.106	0.21981	0	6.1976	0	6.149	4.5288	16.364	40.635	86.048	115.61	174.26	300.31	387.46	536.68	624.79	778.16	920.33	1123.3	1223.9	1387.3	1538.6	1708.5	1898	2106	2287.8	2481.8	2605.1	2781.1	3063.8	3468.3	3639.1	3910.5	4095.7	4127.3	4521.9	4585.6	4706.4	4861.8	4976.9	5019.2	5169.8	5384.1	5406.7	5521.9	5638.5	5722.1
2.2558	0	1.7256	0.71631	0	0	15.717	51.388	134.65	274.76	429.87	684.36	938.37	1275.9	1555.6	2063.3	2504.1	2931.7	3591.9	4179.3	4605	5126	5854.2	6538.8	7149.3	7588.5	8376.2	8885.9	9721.8	10033	10702	11300	11949	12490	13019	13455	13646	14169	14836	14904	15495	15850	15878	15888	16340	16244	16477	16457	16597	16699
5.2847	8.5644	0	7.5952	0	0	1.1008	11.284	45.269	64.254	114.23	203.58	299.17	426.49	538.28	736.69	883.32	1101	1236.8	1478	1753.8	2033.5	2157.4	2362.8	2622.3	2833.3	2990.7	3223.7	3399.4	3659.7	3762.2	3962.9	4253.4	4504	4586.2	4976.3	5316	5467.8	5869.3	5947.8	6085.6	6436.3	6528.4	6654.2	6578.9	6995.8	7173.8	7133.2	7402	7270.4
0	0	0	0	5.0673	19.242	36.019	62.355	66.709	102.09	132.66	186.09	254.9	365.85	488.96	654.99	867.48	1174	1499.8	1790.1	2207.7	2776.4	3278.8	3797	4262.3	4741.7	5293.1	5864.8	6215.6	6659.5	7144.2	7681.6	8226.4	8501.5	9196.9	9423.3	9904.4	9892.1	10496	10669	11042	11070	11260	11487	11704	11674	11677	11856	11727	12138
0	0	0	5.3195	20.708	20.582	29.191	54.101	62.067	92.047	116.13	153.39	218.49	302.01	419.27	573.96	731.83	1007.1	1249.8	1477.1	1739	2064.3	2323.6	2626.6	3016.6	3504.4	3802.6	4056.3	4491.5	4716.6	5183.7	6541.5	6958	7222.6	7665.7	7966	8435.3	8737.1	9184.1	9445.8	10002	10267	10580	10830	10990	11403	11539	11664	11853	11877
22.771	8.3157	0	0	0	0	0	0	14.419	19.841	58.461	83.62	136.95	193.95	275.74	374.81	518.8	664.09	811.28	1011.2	1173.6	1388.1	1625.8	1844.8	2107.9	2351.3	2564.9	2850.1	3131	3376.7	3521.7	3714.1	3940.2	4169.2	4442.2	4527.7	4717.5	4930.9	5028.7	5253.9	5285.7	5410.2	5465.4	5678.1	5639.5	5784.1	5712.4	5916.8	5749.6	5809
26.128	12.473	2.3649	0	0	0	0	0	0	9.9667	38.851	97.654	153.86	173.55	227.3	328.56	446.56	619.65	835.09	999.1	1294.2	1618.6	2040.9	2410.9	2844.4	3323.6	3752.7	4159.6	4591.5	5071	5502.4	6021.3	6562	6715.1	7022.8	7404.6	7799.2	8249.6	8482.8	8914.1	9051	9288	9599.9	9715.6	9929	10224	10304	10400	10512	10733
25.331	6.1769	0	0	0	0	0	6.4051	30.686	46.584	56.832	83.217	110.7	176.57	255.27	377.7	518.66	695.42	834.85	1019	1283.1	1551.8	1768.1	2198.9	2343.7	2679.5	2927.2	3272.5	3684.3	3988.4	4308	4761.3	5299	5656.6	6186.9	6540	7054	7574.2	7982	8421.9	8719.1	8951.8	9333.1	9355.1	9734.2	9905	10085	10067	10377	10216
12.177	10.446	0	0	0	0	0	0	0	0	22.975	48.133	121.15	208.54	335.18	432.85	645.29	752.42	931.89	1115.7	1294.5	1544.2	1800.2	2011.5	2221.6	2483.6	2699	2967.6	3062.8	3310.2	3510.8	3646.2	3938.1	4101.8	4445.5	4652.8	4791.7	4762.3	4985	5090	5274.9	5476.2	5580.9	5845.3	5661.3	5994.5	5945.3	6241.5	6056.3	6103.9
12.372	3.327	5.3085	0	0	0	0	0	0	17.243	56.091	86.394	167.85	353.36	585.83	657.17	932.26	1207.6	1814.9	1903.2	2269.3	2708.8	3130.7	3503.3	3837.1	4228.8	4516.3	4986.2	5264.7	5651.1	6030.6	6261.9	6788.5	7166.5	7636.6	8339.7	8416.3	8631.8	8801	9023.8	9334.8	9563.2	9790.2	9921.1	10159	10060	10192	10148	10392	10732
0	0	0	0	0	0	15.711	32.802	87.504	163.51	275.43	379.99	536.36	672.06	860.66	1047.1	1339.3	1645.6	1939.2	2281	2603.8	3013.3	3419.7	3818.9	4069.4	4420.3	4721.7	5179.8	5604.8	6102.8	6341.9	6918.8	7178.9	7682.7	8041.9	8455.6	8424.4	8577.4	8884.2	9187.8	9101.8	9561	10073	9959.3	10080	10427	10314	10327	10520	10510
6.117	4.1849	0	0	0	0	0	0	0	0	0.6875	4.1816	15.827	45.885	93.549	156.15	240.71	325.52	423.65	571.92	853.47	1151.7	1410.1	1601.8	1887.1	2058.7	2288.7	2526.2	2738.8	2902.4	3170.9	3440.6	4134.3	3915.7	4245.3	4541.7	4639.1	4793.7	5025.4	5161.8	5200.6	5262.7	5448.9	5747	5494.3	5812	5773.4	5728.4	5623.6	5742.6
10.379	6.725	0	0	0	0	0	0.81263	5.963	61.183	120.91	240.39	419.31	614.28	822.9	1075.4	1373.6	1656.1	2049.4	2486	3088.7	3316.1	3537.7	3818.4	4102.8	4635.3	4918.6	5278.4	5494.7	6183.9	6468.8	6793.8	7421.4	7615.5	8152	8556.7	8903.5	9312.2	9746.6	10032	10378	10589	10557	11042	11193	11275	11447	11293	11523	11651
10.615	2.9672	1.0695	0	0	0	0	19.197	45.71	115.47	211.83	379.74	557.36	774.64	1075.4	1380.3	1708.9	2115	2566.8	3067.7	3564	4089.1	4615.3	5205.1	5801.8	6431.2	6847.2	7247.3	8090.2	8490.4	8843.3	9496.6	9982.7	10592	11087	11595	12914	13401	13575	13950	14324	14475	14945	14889	14959	15234	15618	15503	15624	15481
0	0	2.2845	0	0	9.6124	20.903	58.064	104.98	171.87	238.71	326.8	466.55	599.03	742.4	897.47	1099.2	1278.5	1504.5	1748.9	1991.4	2297.7	2616.6	2876.8	3145.8	3451.9	3848.6	4225.3	4485.5	4804.6	5027.1	5223.5	5408.4	5910.5	6251.4	6685.8	6999.8	7216.2	7347.9	7844.3	8074.9	8206.8	8443.5	8509.9	8611.3	8675.2	8894.7	9002.4	9066.2	9036.9
7.9442	0	0	0	3.3176	5.6003	4.2065	18.036	27.21	63.35	77.959	102.86	135.33	188.49	238.97	322.53	443.74	641.3	872.44	1043	1279.1	1205.8	1439.4	1764.6	1956	2306.7	2604.4	2687.3	3265.6	3388.3	3735.3	4121.1	4342.6	4834	5106.4	5396.6	5559.9	6231.2	7000	6809.6	7121.3	7419.8	7667.2	7681.2	7724.4	7898.4	8077.3	8063.6	8024.3	8040.3
9.9386	8.579	10.429	10	0	0	0	0	0	0	29.978	101.63	186.99	351.77	520.57	707.12	933.69	1195.1	1459.6	1717.5	2048.3	2362.2	2741.9	3123.9	3455.2	3808.3	4227.9	4496	4888.1	5279.1	5613.8	6002	6367.7	6797.7	7183.2	7542.6	7811.9	8138.3	8185.5	8580.8	8608.2	8993.7	9171.6	9059.5	9393.2	9358.1	9555.2	9729	9584.9	9668.9
3.1451	2.7458	0	0	3.8386	0	0	0	7.405	23.374	72.745	100.32	177.73	238.36	413.29	516.8	613.53	768.2	969.78	1281.4	1380.8	1637.2	2000.5	2233.2	2392.8	2615.4	2818.9	3257.6	3568.2	3751.3	4120.8	4061	4380.6	4684.7	5160.9	5145.9	5677.7	5564.5	6090	6217.9	6213.8	6127.3	6563.8	6776.8	6731.5	6487.5	7205.4	7231.5	7292.1	7077.9
1.3188	8.7185	0	0	0	0	1.0143	28.436	49.819	114.05	219.48	311.52	425.82	542.06	674.54	874.21	1104.2	1270.6	1495.7	1742.5	1934.6	2269.9	2520.9	2778.1	3097.5	3764.5	4121	4494.6	4842.1	5211	5414.9	5712.4	5984.8	6235	6382.4	6329.4	6035.8	5754.4	5895.5	5972	6016	6032.4	6388	6326.7	6248.2	6387.3	6609	6510.9	6426.8	6484.8
6.2928	5.231	1.1445	0.96829	2.4049	0	0	3.3211	41.822	90.299	204.82	341	486.99	702.57	934.98	1243.7	1622.4	1981.5	2420	2937.8	3308.1	3762.7	4346.8	4791.1	5209.2	5851.9	6118.1	6721.5	7022.6	7408.9	7729.8	8095.8	8398.9	8733.6	8921.7	9421	9804	10013	10220	10498	10771	10998	11102	11384	11321	11416	11540	11588	11534	11399
0	0	0	5.3425	9.9413	14.906	0	23.856	61.941	122.2	217.46	340.19	488.8	674.04	892.24	1029.9	1213.4	1488.3	1725	1932.9	2159.9	2453.4	2773.2	2929.7	3169.4	3387.3	3806.2	3983.7	4376.1	4442.8	4578	4724.9	5002.2	5313.3	5363.3	5586.1	5703.3	5817.4	5727.2	5896.1	6041	6172	6176.1	6251	6288.2	6354.6	6424.9	6549.3	6629.3	6532.7
14.792	10.625	0	7.5635	0	0	0	0	0	11.01	74.269	115.47	230.82	430.1	610.14	846	1191.3	1480.5	1925.5	2379.5	2941.9	3465.6	4035.9	4062	5406.9	5999.8	6661.1	7328.8	7812.7	8312.5	9124.9	9725.9	10112	10959	11815	12230	12881	13067	13344	14127	14331	14604	14481	14705	14458	14646	15112	15414	15144	15305
8.7297	1.9695	3.984	0	0	0	3.1727	8.3206	16.633	50.592	108.22	194.39	288.66	472.07	626.2	818.63	1036.1	1303.7	1537.7	1818.9	2243.2	2514.2	2767.5	3220.1	3608.4	4030.7	4504.9	4754.6	5056.8	5581.7	5911.7	6148.9	6505.9	6895	7088.3	7285.6	7515.3	7690.8	8117.2	8385.4	8552.4	8655.2	8806.9	8963	8867.1	8736.6	9049.8	9047.1	9134.3	9289.6
15.914	7.0693	0	0	0	0	1.261	0.10026	25.998	90.461	167.15	252.85	363.52	496.64	694.48	901.83	1107.6	1405.9	1660.9	1914.9	2314.4	2587.5	2960.5	3258.5	3618.9	4149.9	4606.4	4843.5	5565.3	5650.5	6080.7	6345.1	6810.3	7358.6	7550	7202.6	7473.9	8126.4	8294	8590	8652.5	8995.4	9069.2	9242.6	9382.8	9253.6	9724.2	9552.5	9801.1	9921.5
5.0119	4.2603	0	0	0	0	8.4682	29.237	78.226	121.4	206.6	296.16	432.81	553.48	679.61	820.94	1001.5	1176	1326.7	1477.1	1660.8	1823.1	2000.4	2072.8	2088.3	2145.4	2286.6	2483	2683.7	2897.6	2943	2969.6	3275.4	3514.4	3213.8	3411.2	4145.2	3597.5	3812.7	4401.5	4448.7	4873.1	5256.4	4397.7	5061.6	5366.2	5216.8	5356.6	5462.2	4589.5
13.088	16.343	4.4093	0	0	0	0	8.3081	36.114	100.12	178.41	305.55	456	649.41	865.66	1089.1	1327.3	1640.6	1916.2	2252.9	2583.2	2896.1	3220.5	3616.4	3963.3	4364.1	4847.8	5069.2	5459.4	5747.1	6097.3	6468.7	6870.8	7125.4	7397.5	7600.8	7964.3	8165.5	8329	8455.6	8839.6	8842.6	9036.1	9102.7	9345	9210.4	9521	9731.6	9540.8	9567.5
0	2.4427	0	0	4.1188	10.289	0.29924	24.683	40.806	84.547	140.15	212.15	334.02	498.61	639.62	837.43	1049.4	1249.5	1440.5	1810.1	2077.2	2322.6	2625.1	2933.7	3158.8	3448.4	3761.3	4031.1	4280.3	4640.9	4834.6	5307	5471.8	5879.9	5977.4	6346.4	6621.6	6850.1	7135.1	7593.2	7879.1	8141.6	8292.2	8550.6	8695.9	9059.5	9048.6	9086.9	9300	9359.4
0	0	0.50498	8.3437	0	10.056	10.313	34.789	74.583	159.87	269.82	390.97	677.64	874.42	1164.5	1357.9	1699.3	1947.5	2250	2645.6	2812.5	3152.3	3397.8	3691.3	4020.2	4227.3	4532.5	4873.6	5197.2	5334.7	5381.6	5727.1	5817.7	6248.7	6257.6	6695.9	6817.4	7030.9	7077.2	7180.5	7570	7395.5	7417.2	7550.3	7801.9	7809.8	8028	8158.1	8318.9	8218.2
0	0	0	0	0	8.0653	1.6429	3.3927	3.1616	9.8163	23.375	27.689	52.115	116.35	192.65	236.53	331.88	425.46	484.16	605.09	709.76	757	854.24	961.68	1095.9	1201.5	1565.2	1382.8	1760.3	1654.2	1670.9	1837.3	1898.8	2055.5	2146.8	2236	2349.6	2471.1	2510	2555.1	2658.5	2672	2762.7	2868.3	2909.7	2920.7	3039.2	3033.7	2965.9	3006.4
4.6764	0	3.085	0	1.3938	0	8.69	32.372	89.723	166.94	292.31	430.34	609.95	820.42	1077	1490.8	1674.1	2402.6	2668.1	2876.9	3338.2	3638.6	4111.9	4572.5	4648.4	4760.6	5342.5	5529.8	5830.4	5885.2	6181.1	6328.8	6505.6	6939.2	7172.3	7482.6	7589.1	7879.6	8035.4	8324.1	8361.5	8724.9	8953.1	9028.9	9028	9216.4	9293	9297.1	9457.9	9472.8
0.71438	0.4467	0	0.12493	0	0	14.494	10.659	0	12.652	30.253	60.259	105.75	176.08	335.01	390.34	528.84	645.55	909.2	1084.3	1280.2	1620.6	1861.1	2222.7	2528.3	2665.1	3055.4	3467.2	3647.9	4190.9	4639.8	4912.9	5283.4	5641.3	5933.9	6242.5	6560.2	6227.9	6572.1	7543.7	6933.1	7176.5	8118.3	7296.8	7657.5	8320.7	8033	8508.5	8745.7	8868.7
5.3059	13.747	4.9358	0	0	10.802	7.0363	13.44	13.192	17.579	19.38	40.753	71.38	145.95	218.16	316.07	414.14	561.28	743.91	938.54	1153.6	1346.8	1582.9	1816.3	2107.9	2351.4	2676.2	2836.9	3111.6	3331.6	3606.8	3669.9	3810.6	4044	4205.9	4423.7	4653.2	4865.4	5011.8	5164.1	4699	5207.9	5660.9	5769.1	6262.7	6357	6581.4	5985.7	5965.2	5984.4
16.4	7.8528	0	0	0	0	0	0	12.02	50.687	122.84	201.51	335.18	505.85	732.8	1000.5	1320.5	1639.9	1699.1	1968.9	2229.2	2604.9	2868.8	3269.6	3718.7	4006.9	4692	4911.1	5576.9	5944.9	6228.6	6563.6	6813.3	7470.4	7585.4	7939.1	8307.1	8411.8	8607.1	8643.2	9077.5	8991.1	9116	9281.7	9647.5	9649.6	10036	9910.7	10049	10020
10.58	9.8415	0.88985	0	0	0	0	19.364	81.659	176.45	308.24	484.91	686.69	913.65	1172.9	1425.8	1677.8	1989.8	2367.4	2663.5	2971.2	3392	3658.9	4130.8	4376.1	4699.4	4879.2	5258.3	5527.8	5907.8	6075.1	6429.3	6728	6803.4	7156.5	7316.1	7503.4	7698.5	7863.6	8117.2	8288.5	8163.3	8411	8650	8816.4	8895.8	8838.8	8909.5	8907.4	9005.6
15.392	3.0571	2.4512	0	0	1.2039	0	0	19.274	98.038	223.15	382.17	679.34	964.96	1363.9	1838.3	2375.6	2844.6	3507.2	3918.6	4603.3	5329.3	5867.3	6327.2	6850.6	7324.3	8108.9	8457.3	8890.2	9390.9	9843.4	9986.6	10414	10801	11039	11399	11795	12040	12161	12294	12738	12648	12717	12884	13363	13483	13476	13447	13587	13495
0	0	0	0	3.6612	7.1787	0.9244	5.1718	15.751	34.144	91.4	201.12	337.93	556.29	779.37	1033.4	1376.1	1724.8	2075.3	2403.4	2840.1	3237.2	3692.2	4031.1	4699.7	5046.9	5295.3	5841.5	6248.7	6471.1	6725.3	7331.8	7299.6	7904.9	8242	8595.8	8692.3	8967.3	9010.9	9143.2	9492.2	9674.4	9836.2	9792.5	10098	10458	10412	10397	10595	10489
0	1.8486	0	1.0121	0	0	11.918	31.867	80.97	137.18	256	412.8	600.6	823.41	1128.5	1461.3	1794.9	2196.9	2558.9	3023.6	3385.9	3900.7	4407.3	4925.3	5382.6	5824.2	6273.2	6788.7	7156.6	7458.1	7825.3	8229.8	8646.2	9036.9	9413.4	9762.1	10186	10387	10660	11084	11363	11650	11690	12072	12055	12325	12487	12424	12577	12718
4.2007	3.0211	0	0	0	0	8.962	61.469	178.31	367.57	612.69	920.75	1282.2	1732.9	2177.8	2649.2	3399.2	4088.1	4658.6	5396.2	6070.8	6965.2	7756.2	8555.1	9542.4	10091	10698	11207	11911	12604	13055	13384	14092	14535	15259	16159	16578	17055	17202	17546	17827	18562	18370	18522	18571	19048	19211	19142	19037	19129
7.8768	0	0	0	1.0245	0.25619	3.803	6.0451	12.171	43.377	96.673	153.71	242.41	386.15	554.32	732.22	954.64	1210.7	1458	1749.2	2072.6	2270.6	2537	2880.7	3109.4	3252.1	3445.6	3716	3766.8	3960.6	4205.7	4304.8	4329.8	4472.7	4588.4	4843.2	4971.6	5042.8	5146.4	5191	5415.8	5376.4	5527.2	5516.5	5459.7	5727.6	5591.4	5793.6	5662.9	5726.6
40.776	34.686	0	0	0	0	0	0	0	0	0	0	0	13.075	53.658	106.34	191.04	327.59	494.99	643.81	946.29	1189.9	1495.1	1708.3	1886.5	2152.4	2469.1	2041.1	2287.4	2625.3	2827	3167.4	3299.7	3754.3	3982	4341.8	4637.5	4774.9	4855.7	5013.1	5048.3	5455.2	5652.1	5805.2	5898.4	6095.5	6180.2	6128.6	6162.5	6087.6
17.156	19.01	6.8781	0	0	0	0	0	0	0	0	48.683	115.46	206.96	332.64	457.99	638.57	821.51	1072.3	1346.3	1507	1696.5	2019.1	2376.4	2670.1	3026.5	3420.8	3806.2	4144	4564.7	4832.8	5195.3	5746.3	5928.6	6384.2	6754.9	7115.6	7428.8	7620.4	8012.5	8288.3	8621.3	8919.3	8958.2	9268.1	9439.7	9346	9701.8	9542	9908.7
0	9.6373	24.077	1.3132	5.1564	7.3833	0.56199	30.59	126.41	295.66	462.06	745.32	1055.9	1525.8	1968.1	2461.3	2946.8	3497.7	4321.8	4973.3	5439.8	5888.7	6453.9	6904.5	7281.9	7977.6	8633.6	9150.3	9907.6	10455	10885	11544	12138	12530	13229	13917	14654	14439	14960	15205	15064	16028	15731	15790	14655	16134	16328	16474	16470	16496
16.335	11.466	0.027525	0	0	0	5.8251	0.69844	0	0	0	16.94	0	60.189	110.83	248.7	233.19	376.65	496.48	636.38	752.09	878.39	1072.4	1506.6	1817.9	1909.2	1863.5	2001.1	2774.5	2980.3	3193.4	3025.5	3051	3406.1	3450.7	3739.4	3875.1	3166	3969.6	4469.2	4234.5	4234.1	3657.1	3739.9	3604.9	3954.3	3933.3	4126	3976.6	4034.9
10.551	6.3701	4.8196	0	0	0	4.0968	0	4.8158	9.9647	29.299	64.962	139.45	245.53	342.83	600.21	675.34	872.77	1133.3	1513.1	1766.4	1966.9	2466.6	2524.5	2563.8	2797.7	2922	3162.5	3498.6	3829.2	4613.8	4049.1	4230.2	4475.3	4816.9	5020.9	5185	5484.5	5642.7	5782.7	5894	6294.9	6414.9	6554.9	6668.8	6604.2	6596.4	6881.4	6730.6	7084.8
0	0	1.5938	0.11745	1.9	7.3762	2.4293	8.9881	15.007	16.135	49.514	79.341	149.91	205.12	298.86	409.39	571.35	737.31	900.28	1058.8	1245.9	1480.6	1665	1857.1	2094.5	2260.9	2506.2	2676.1	2812.2	2987.8	3083.2	3266.9	3449.4	3784.5	3902.5	4112.3	4151	4350	4477.6	4683.4	4817.5	4858.1	5036.5	5030.3	5135.6	5441.4	5410.7	5493.1	5483.1	5361.6
14.167	8.8209	0	0	0	0	0	0	0	0	22.587	44.609	109.79	179.67	263.74	385.08	525.23	693.22	894.85	1002.4	1249	1480.6	1718.2	1995.3	2150.4	2347.6	2525.9	2839.7	2725.4	3155.7	3075.4	3291.7	3421.3	3542.1	3630.9	3839.3	3923.9	3944.7	4063.1	4100.2	4255.9	4309.8	4352.2	4372.7	4516.2	4475.6	4563.6	4541.4	4604.6	4937.2
0	13.591	0	1.9118	0	0	15.144	51.732	183.81	351.62	568.93	879.35	1217.3	1641.5	2073.3	2558	3110.8	3604	4186.3	4689.1	5199.7	5634.9	6463	6922.5	7444.8	7634.2	8262	8521.2	9020.7	9257.8	9918.1	10304	10926	11353	11617	11925	12481	12463	13122	13321	13614	13452	13652	13680	13816	14144	14343	14312	14370	14414
8.9222	0	0	3.1603	0	0	0	7.7218	7.9986	12.811	68.4	102.45	154.7	252.82	340.37	466.78	651.37	816.28	604.21	731.84	805.01	935.65	1015.7	1073.2	1172.1	1292.8	1393.1	1468.3	1561.4	1630.8	1819.1	1992.3	2137.7	2284.7	2475.7	2675.8	2797.4	2957.5	3201.2	3365.6	3588	3664.9	3683.8	3637.5	3805	3966.4	4181.8	4397.2	4206.9	4235.5
11.694	0	3.0237	0	0	0	0	0	0	17.657	55.407	102.06	200.6	324.94	515.8	716.07	1012.9	1318.8	1766.5	2166.5	2715.5	3209.4	3718.9	4385.3	4674.5	5212.4	5658.1	6044	5986	6690.1	6993.8	8024.4	8501.4	9358.9	9830.4	10310	10746	10856	11238	11698	11763	12392	12570	12831	12951	13164	13681	13576	12575	13494
9.7691	6.423	0	0	0	0	0.10591	10.902	39.137	68.686	103.47	130.04	192.78	273.35	383.43	500.07	631.94	782.08	1056.9	1218	1433.5	1605	2015.2	2216.3	2459	2656.9	2841.5	2986.8	3207.6	3375.2	3815.5	4135	4287.8	4557.5	4812.2	4959.6	5026.9	5451.4	5784	6182.9	6386.7	6338.5	6344.5	6579.5	6961	7187.8	7202	7069.3	7241.6	7366.1
6.9282	2.5363	0	0	0	3.0331	4.8046	59.369	106.16	234.24	368.84	574.41	821.83	1117.9	1400.3	1715.6	2039.5	2478.2	2842.1	3277.4	3749.2	4136.9	4504.5	5038.4	5458	5876.8	6271.4	6588.5	7080.7	7612.2	7890.8	8307.1	8637.6	8910.7	9374.2	9401.2	10114	10200	10218	10446	10340	10769	11068	11190	11086	11044	11217	11029	11209	11331
0.63932	0	14.097	16.066	0	0	0	39.215	98.075	224.31	421.75	663.01	983.87	1398.3	1896.6	2341.5	3082.3	3590.5	4464.8	5431.4	6109.6	7064.6	7750.1	8734.8	9370.6	10245	11174	12121	12482	13384	14333	14810	15729	16009	16733	17152	18256	18291	18863	18266	18472	18594	18861	19518	19267	18834	19466	20063	19492	19638
32.626	12.478	0	0	0	0	0	0	5.7832	18.756	67.186	143.7	269.35	409.15	537.52	719.36	999.17	1218.5	1449.4	1670.9	2049.2	2165.6	2598.6	2852.9	3104.6	3366.1	3547.6	3895.2	4136.6	4319.1	4729.3	4752.2	5459.9	5382.9	5707.7	5386.5	6421.3	6375.3	6617.7	6791	6979.3	7365.9	7475.3	7339.1	7549.8	7655.2	7708.7	7905.9	7974.5	7990
0	0	0	10.113	0	9.3474	19.631	9.5254	28.061	36.897	79.754	104.98	167.13	233.94	295.47	364.09	455.68	569.75	641.07	806.46	969.34	1205.5	1347.8	1572	1733.7	1943.1	2294.4	2555.6	2792.1	3093	3339.1	3542	3975.4	4269.5	4568.7	5029.6	5479.2	5585	6007.2	6065.2	6472.2	6448.1	6584.6	6835.7	7069.2	7050.3	7185	7230.8	7215.4	7224.8
2.1539	0.67535	8.23	0	1.612	0	0.054494	6.8221	23.783	70.445	134.64	228.77	346.76	532.15	770.48	908.7	1200.7	1468.9	1827.8	1958.7	2505	2664.1	3174.3	3423.2	3736.9	3955.2	4192.8	4239.8	4540.4	4691.9	4874.7	5154.3	5091.9	5606.8	5695.9	6088.8	6254	6631.8	6801.7	7433.8	7544.2	7403.4	7269.2	7610.1	7841.4	8170.1	8019	7899.1	7961.3	8125.1
0	3.3735	7.983	0	1.9753	0	0	0	17.829	86.111	164.16	287.72	440.91	627.06	857.75	1071.7	1312.8	1613	1899.3	2269.3	2543.1	2806.3	3205.9	3437.3	3720.9	4147.5	4472.7	4649.8	4857.3	5135.2	5384.7	5410.3	5607.3	6005.4	6031.3	6247.8	6677.6	6978	6881.4	6885.5	7168.2	7425.9	7408.3	7583.6	7640.6	7661.8	7785.1	7773.6	7505.2	7497.3
7.1363	16.443	0.44269	8.9623	0	0	0	5.9541	0	0	0	0	0	0	0	8.7184	48.494	95.826	146.89	213.35	269.69	306.72	362.47	444.98	512.46	571.49	613.29	676.83	737.88	751.86	811.64	826.6	842.3	876.81	929.74	982.39	1017.1	1043.5	1037.8	1056.5	1105	1113.4	1148.1	1137.8	1151.1	1192.6	1274.5	1231.4	1239.7	1229
17.027	7.9462	1.1749	1.0345	0	0	0	0	0	0	6.5026	56.077	112.06	199.87	299.66	447.8	623.5	802.94	1003.7	1171.9	1442.7	1648	1846.8	2108.8	2348	2694.2	2937.4	3223.2	3528	3750.4	3984.2	4119.8	4454.3	4619.9	4940.2	5033.9	5140	5257.9	5485	5388.1	5660.1	5646.5	5518.9	5599.6	5745.8	5882.1	5943	5882.6	5919.1	5856.3
0	0	0	10.295	0.23053	14.405	28.068	15.284	33.811	23.357	97.019	148.87	260.67	399.69	498.29	538.43	636.62	860.67	980.07	1322.3	1420.4	1695.1	1861.7	2006.8	2294.4	2600.4	2776.5	3056.9	3283.6	3526	3755.9	4021.7	4176.5	4667.6	4947	5170.1	5566.8	5712.1	5829.9	5865.8	6251.5	7019	6854.4	7170	7434.2	7509.2	7757.4	7793.7	8074.7	8325.8
9.4651	10.215	10.932	5.9008	0	0	0	0	3.8497	36.664	77.032	156.9	209	362.37	533.14	680.67	875.47	1082.5	1344.9	1577	1883.4	2136.1	2373.2	2667	3037.6	3452.9	3799.6	4021.2	4140	4176.1	4515.4	4896.7	5171.4	5482.9	5695.3	6000	6342.3	6388.8	6505.6	6799.4	7016.5	7295	7581.5	7643.7	8031.4	8073.2	8228.4	8419.2	8555	8632.6
9.7562	12.605	6.4692	2.3349	0	0	0	20.563	69.435	90.907	183.55	368.96	546.49	771.28	1109	1465.5	1843.7	2192.9	2774	3237.4	3798.8	4355.6	4892.9	5356.4	5893.5	6566	6916	7094.1	7418.2	7707.9	8187.5	8615.8	9102.2	9355.8	9849.4	9894.8	10436	10621	10663	11021	11330	11459	11667	11554	11894	11813	12220	12292	12259	12357
29.242	13.637	0.9768	0	0	0	0	0.89744	18.246	55.516	82.945	121.54	175.7	214.22	254.33	338.05	431.18	532.17	651.9	779.02	958.93	1104.7	1300.8	1497.1	1674.7	1915.7	2122.1	2349.9	2627.6	2910.6	3153.8	3302.6	3643.4	3857.1	3955.1	4408.2	4573.1	5005.2	5176.2	5511.6	5683.1	5922.8	6230.9	6279.7	6618.9	6611	6882.6	6833.9	7008.8	7016
5.9185	13.126	4.1591	0	0	0	0	20.437	46.592	94.297	153.66	227.79	352.41	506.03	675.19	824.48	957.74	1172.3	1381	1601.8	1822.8	2080.3	2315.4	2538.7	2739.4	2861.7	3075.1	3313	3458.2	3562.6	3690.6	4000.5	3954.5	4159	4205.4	4404.4	4591.2	4782.2	4966.7	5083.1	5314.3	5324.3	5424.1	5530.1	5528.2	5688.2	5589.2	5663.1	5659.6	5680.4
17.601	6.0686	0.20317	6.3068	0	0	0	0	0	2.9192	18.138	63.454	107.21	216.65	325.04	500.44	725.07	948.88	1327.6	1646	1987.1	2275	2684	3091.1	3497.9	3872.4	4201.3	4736.8	5228.2	5668	6305.6	6665.1	7285.7	7906.4	8374	8667	9400.9	10093	10326	10753	10836	11287	11647	11937	12288	12325	12566	12636	12989	13009
10.638	6.3995	0	0	0	0	2.1562	22.91	42.444	70.611	138.81	200.27	277.56	407	548.91	721.02	899.16	1110.2	1378.3	1561.7	1793.8	1911.2	2053.9	2197.1	2494.1	2569.6	2794.8	3013	3083.8	3320.1	3427.2	3594.5	3732.3	3986.9	4167.9	5068.8	4957.7	4990.6	5134.4	5145	5097.8	4964.6	5005.2	5043.9	5073.1	5190.6	5201.3	5260.1	5278.8	5340.2
31.692	16.829	0	1.1302	0	0	0	0	0	3.7063	27.103	61.948	128.59	221.18	326.52	453.61	577.55	688.71	892.84	1010	1216.9	1286.3	1473	1662.3	1764.1	1949.1	2073.6	2190	2204.1	2290.2	2515.5	2738.1	2963	3160	3317.4	3446.6	3708	3874.1	4010.7	4112	4236.5	4384.2	4499	4489.8	4582.7	4762	4909.4	4932.2	5166.7	5089.6
22.127	10.229	0	0	0	0	0	0	0	11.107	70.388	152.67	296.21	427.17	655.63	884.35	1180.7	1515.2	1649.5	2198.2	2605.8	3040.1	3315.9	3670.9	4102	4505.7	4924.1	5245	5546.5	6005.4	6394	6546.9	6956	7086.2	7549.4	7657.6	8080.1	8266.6	8526.3	8579.1	8628.3	9201.8	9297.9	9358.9	9714.4	9732.9	9855.1	9932.6	9965.1	10023
8.2085	9.6764	0	0	0	6.3966	0	0	0.89921	29.184	73.685	127.51	268.87	413.06	588.17	842.57	1109.1	1385.2	1655	2075.3	2511.8	2876.1	3214.3	3644.1	4030.4	4435.9	4946.2	5412.7	5947.6	6742.7	7832.1	8056.9	8462.2	9071.4	9602.9	9817.4	9343	9546.1	9918.8	10667	10458	11122	11260	11404	11483	11970	11683	11862	11575	10607
2.4097	11.886	0	0	3.1679	2.6396	0	0	0	0	7.7047	31.958	59.444	113.75	167.14	274.41	373.21	501.39	588.96	743.92	828.25	986.88	1095.1	1227.9	1357.7	1451.3	1580.4	1673.2	1782.9	1883.1	2017.2	2072	2134.6	2291.5	2382.1	2521.8	2635.6	2697.7	2746.6	2777	2923.2	2955.4	3074.3	3075.1	3142	3081.7	3232.4	3182.4	3258.3	3295
7.6743	4.5947	0	1.4034	0	0	0	7.784	31.465	63.629	148.42	238.16	350.95	506.82	661.25	792.57	1021.2	1175.5	1344.8	1553	1745.1	1968.1	2189.5	2449.4	2634.9	2831.4	2971	3215.7	3407.9	3497	3686.5	4401.8	4030.8	4173.1	4534.5	4721.1	4967.9	4989.6	5132.5	5268.2	5207.6	5139.9	5923.8	5327.7	5157.4	5407.5	5678.9	5666.8	5493.6	5403.7
17.372	3.7817	0	0	0	8.2464	0	0	0	7.9298	23.249	41.812	118.78	168.17	236.17	362.68	488.81	604.88	769.45	844.03	1045.3	1269.7	1516.8	1575.1	1896.9	2118.8	2444.5	2658.4	2844.1	3162	3481.3	3763.4	4019.5	4298.8	4499.2	4694.1	4828.8	5038.5	5292.9	5458.3	5645.4	5880.9	5926.2	6135.4	6217.5	6237.1	6342.8	6450	6483.1	6550.9
0	0	0	0	2.8415	5.9394	5.7755	8.9874	0.95249	8.5695	27.106	63.39	111.18	221.22	350.21	529.03	837.2	1133.5	1305.1	1793.2	2144.9	2475.5	2871.3	3199.2	3590	3937.9	4278.1	4718.2	4955.7	5322	5632.8	5892.1	6135.6	6558.8	6795.2	6109.4	7244.7	7482.2	7671.8	7887.4	8174.4	8174.3	8384.3	8591.8	8612.9	8606.9	8815.6	8833.8	8989.7	8856
5.8705	16.51	3.1263	0	0.84521	0	0	0	0	0	9.4637	67.102	165.95	228.81	363.03	496.86	631.85	806.32	972.69	1165.4	1388.8	1518.9	1736.5	1838.6	2131.9	2303.3	2503.5	2855.3	3112.2	3300	3287.2	3586.1	3689.1	4011.1	4249.4	4512.3	4636.4	4637.7	4824.4	5016	5139.3	5155.6	5358.8	5358.8	5376.8	5134.9	5419.5	5602.8	5504	5533.7
1.9118	0	0	4.6781	0	0	2.683	0	14.881	26.451	69.379	157.61	250.76	379.86	511.79	701.55	868.81	1052.6	1168.5	1350.3	1581.8	1848.8	2050.2	2264.7	2481.1	2692.5	2877.6	3218	3539.9	3751.6	3970.4	4284.8	4529.8	4810.8	5162.2	5511.1	5935	6203.1	6651.4	6854.6	7093.6	7399.2	7489.7	8051.3	7948.2	8102.6	8349.9	8413.2	8892.8	8987.1
11.833	1.3181	2.6382	0	0	0	5.9829	44.226	103.66	205.89	391.49	654.1	943.98	1347	1761	2174.5	2744.3	3489.1	4015.1	4791.6	5087.8	5949.5	6626.8	7431.3	7980.8	8561.9	9232.6	10091	10324	10961	11386	11532	12373	12827	13197	13953	13741	13852	14108	14328	15547	16429	16485	16968	17202	17395	17240	17336	17604	17792
1.9822	10.668	0	9.8114	0	0	4.9508	0	10.058	7.0638	34.792	18.472	61.47	122.46	130.08	275.97	290.62	489.71	561.04	863.02	1069.5	1341.5	1596.5	1557.3	2050.4	2089.1	2793.8	2689.8	3018.5	3418.2	3677.5	4176.9	4482.3	5045.1	5546.8	6005.6	6550.7	7008.6	7655.2	7881.5	8363.8	8770.6	9030.3	9268.1	9655.6	9720.7	10244	10256	10612	10299
0	0	0	0	0	4.5485	31.557	73.626	184.07	304.33	497.53	671.3	831.03	1102.7	1333.2	1647.5	1971.2	2207.4	2576	2836.7	3202.9	3628.2	3980.2	4169.1	4595.6	4803.4	5231.1	5274.6	5970.9	6499.8	6733	7329.9	7706	8136.4	8818.4	9255.6	9514.6	9676.1	10211	10460	10609	11017	11292	11649	11925	12049	12179	12258	12426	12373
13.713	6.139	0	3.3048	0	0	0	0	14.673	75.731	200.77	317.32	659.86	924.32	1402.3	1880.4	2204.3	2818.1	3025.1	3558.1	4569.9	4793.1	5664.5	5906.4	6700.3	7103	7546.2	8353.8	8813.5	9092.9	9392.3	9866.6	10991	11079	11734	12165	11919	12151	12079	12479	12482	12455	12566	12348	12192	11771	12492	12811	12390	12272
0	0	0	0	58.563	80.118	174.35	131.44	141.36	176.06	211.85	233.11	272.8	321.34	437.3	584.35	739.19	942.28	1185.8	1405.7	1607.3	1953.5	2239.7	2648.5	3015.4	3201.4	3604.2	4012.9	4324.1	4548.4	4857.6	5310	5747.8	6452.8	6727.8	7188.8	7516.7	7711.7	8276.7	8683.7	8956.3	9000.8	9166.6	9381.6	9804.6	9920.6	9767	9791.9	9796.2	10190
17.491	0.79931	0	0	0	0.047364	0	7.7104	33.702	82.558	152.74	262.15	386.4	554.28	707.57	898.98	1099.3	1352	1633.6	1923.9	2953.5	3085.3	3540.7	3073.4	3852.2	4234.2	4214.7	4728.4	4905.8	4598.1	4936	5251.9	5349.7	5587.7	5774.8	5898.8	5938.5	6181.9	6082.1	6103.6	6337.6	6220.3	6333.6	6472.6	6164.3	6135.8	6207.3	6121.9	6113.3	6052
0	2.264	0	0	0	0.41395	14.888	13.537	57.939	143.93	289.08	455.53	737.68	1140.6	1581.6	2033.2	2411.7	3164.8	3566.8	4241.6	4799.1	5347.9	5898.9	6442.7	7266.5	7616.9	8244.3	8617.5	9052.2	9552.8	9750	10506	10815	11186	11670	12020	12522	12672	12945	13138	13479	13179	13520	13863	13931	13888	14125	14344	14327	14280
0	0	0.16569	0	6.036	0	19.81	22.704	24.341	61.521	87.512	102.72	127.72	174.99	217.68	289.11	367.63	444.93	524.83	601.07	592.57	690.44	758.25	809.82	861	916.4	879.75	1124	1067.6	1093.6	1295.3	1444.4	1623.8	1689.2	2082.4	2121.4	2196.8	2380.7	2265.5	2588.6	2681.5	2848.1	2971	3099	3006.2	3143.9	3140.2	3240.4	3266.6	3257.6
4.7242	6.6409	0	0	0	3.5197	0.0047945	20.038	35.125	97.582	174.14	272.12	394.45	582.64	790.53	1033.4	1300.2	1615.5	1931.1	2096.8	2407.3	2732.4	3165.9	3618.4	3960	4367.7	4706.7	5201.6	5734.5	6094.3	6509.7	6891.8	7305.5	7719.2	7995.9	8401.2	8722	9069.8	9479.5	9542.8	9927.6	10080	9803.9	10040	10112	10293	10044	10054	9685.6	9262
13.863	7.2777	0	0	2.0094	0	0	0	0	0	0	0	0	0	0	0	60.714	178.3	324.94	467.88	598.9	687.22	963.78	1130.9	1359.9	1590	1735.8	1853.6	2044.8	2505.2	2728.5	3027.5	3188.6	3292.5	3460.6	3586	3783.7	3839.8	4017	4165.9	4278.6	4445	4771.8	4815.3	4815.9	4904.6	5109.3	5111.8	5203	5423
0	0	0	22.438	51.274	58.043	69.716	71.718	135.43	239.58	427.44	574.65	973.69	1263.9	1509.3	1898.6	2378.2	2910.2	3334.9	3721.7	4379.7	5472.5	5083.1	6566.8	5645.9	6869.4	6885.7	7931.4	7893.2	9527.3	8947.6	9427.5	9505.6	10594	10424	11346	11504	12142	12540	12589	12949	13444	13436	13988	13361	13384	13916	13725	14234	14206
23.082	7.6059	1.7594	0	0	0	0	6.1266	36.699	75.979	101.02	124.02	161.29	196.38	241.58	319.39	418.95	546.4	688.17	810.17	1004.4	1218.5	1419	1637.3	1843.8	2111	2331.1	2572.2	2850.4	3174.7	3521.7	3735.6	4247.3	4480.9	4746.2	5069	5481	5822.1	5965.9	6222.3	6441.2	6668.1	6844.2	7075.6	7119.3	7118.8	7351.9	7350.3	7316.6	7283.1
25.802	14.086	0.72986	0	0	0	0	0	0	8.4919	42.216	92.894	132.12	202.48	266.91	357.35	456.77	543.43	707.42	852.48	1079	1201.2	1496.4	1670.5	1945.9	2252.7	2702.1	2784.9	2799.7	2958.9	3000.4	3092.8	3186.3	3352.9	3608.9	3793.9	3899.2	4049	4197.7	4459.7	4604.7	4729.2	4850.4	4915.5	5052.6	5094.9	5246.2	5283.8	5344.5	5333.3
11.186	7.3707	6.1776	2.6402	0	0	0	0	0	0	0	22.199	88.615	215.96	345.98	603.16	806.35	1142	1525.8	1827.5	2214	2739	3130.9	3553.7	3899.6	4219	4650.4	5166	5655.7	6160.4	6576.7	7082.4	7556.3	8084.2	8668.8	9087.5	9509	9734.7	10187	10471	10494	11202	11569	11460	11434	11658	11628	11591	11693	11610
7.7766	9.2771	0.02663	0	0	0	0	0	0	0	3.5211	18.633	75.018	157.65	290.52	463.93	691.44	869.16	1153	1389.8	1705.4	2091.3	2408.5	2796.3	3244.9	3529.5	3819	4193.8	4554.6	4851.7	5240.5	5526.8	5851.4	6368.3	6509.8	6744.9	7484.6	7401.3	7738.5	7893.3	8201.7	8172.5	8296.2	8392.2	8462.6	8732.3	8768.1	8806	8841.2	8897.3
1.1388	5.9079	8.5926	2.9546	0.88946	0	0	0	0	17.712	32.908	102.57	168.57	246.08	357.19	467.39	611.86	805.5	986.32	1203.7	1511.7	1803.1	2060.3	2276.9	2462	2712.4	2929.8	3158.4	3545.8	3620.6	3882.3	4138.5	4318.1	4661.1	4559.5	4743.5	4964.7	5137.9	5417.1	5446.6	5571.9	5620.4	5743.5	5976.5	5903.6	5946.3	6133.4	6139	6261.6	6385
1.1754	5.4909	0	7.562	0	0	0.22444	0	13.146	36.953	110.49	211.35	353.88	511.94	733.49	1017.9	1325.8	1699.7	2063.6	2478.5	2886.7	3408.8	3815.7	4207.6	4598.7	5206.6	5455.5	6149.2	6621.3	7108.6	7352.2	7735.7	8015.7	8629.3	8805.6	9282	9845.5	10170	10501	10901	11018	11185	11377	11555	11610	11787	11771	11830	11891	11748
29.712	32.484	0.69177	0	0	0	0	0	0	0	0	0	0	29.968	56.138	115.18	184.36	194.23	273.07	292.83	388.03	455.66	495.97	543.4	645.98	694.16	817.91	841.58	1130.6	998.48	1099.1	1025.1	1087.2	1097.3	1152.9	1281.8	1242	1358.8	1369.6	1479.7	1520.2	1520	1483	1471.3	1464.8	1428.3	1500.5	1518.7	1546.6	1621.1
0	20.955	0	30.205	0	0	12.528	3.7288	91.533	145.11	260.55	301.42	534.73	654.09	909.25	1163.8	1337.1	1564.5	2018.5	2313.6	2675.4	3404.1	3667.2	4003.8	4561.4	4717.5	5255.3	5764.6	6681.9	6356.7	6391.4	6717.4	7227.7	7724.3	8176.9	8315.3	8734.8	8690.4	9209.5	9441.1	9614.1	10116	10312	10266	10123	10329	10345	10280	10398	10323
27.748	8.7805	8.6236	0	0	0	0	0	0	12.302	36.677	98.344	136.75	260.13	397.94	583.17	798.86	1037.7	1311.9	1651.3	2013.3	2347.1	2563.3	3046.1	3343.3	3952.8	4442.5	5042.4	5585.1	6085.1	6637.6	7081.3	6880.3	7101.5	7078.4	7208.9	7467.5	7698.7	8021.1	8186.6	8196.5	8402.6	8561.3	8549.4	8743.4	8560.8	8731.7	8731.7	8738.1	8711.6
12.798	0	0	0	0	0	25.647	61.427	125.88	215.02	331.96	501.63	646.43	855.08	1050.5	1260.6	1607.2	1682.7	2001.9	2317.6	2521.7	2692.1	2979.3	3270.7	3541	4012.9	4011.4	4158.3	4377	4691.6	5065.2	5472.5	5788.5	6114.6	6377.9	6634.8	6886.8	7071.2	7504.5	7727.6	7824.8	8008.1	8319.6	8318	8557.8	8579.8	8597.7	8676.8	8800.4	8844.6
0	2.2347	8.815	0.42747	0	0	0.21769	29.773	64.509	123.52	198.65	265.21	416.37	549.53	722.11	920.1	1188.2	1367.4	1720.7	1984.8	2381.3	2783.5	3126.3	3488.8	3878.5	4210.4	4588.5	4892.1	5210.9	5470.9	5599	5951.9	6154.7	6712.2	6965.2	7289.1	7483.9	7651	8092.1	8268.4	8616.8	8853.8	8928.1	8794.3	8853.7	9044.2	9088.6	9218.5	9219.5	9319.4
36.969	15.089	3.0309	9.2005	0	0	0	0	0	0	77.417	177.89	322.38	505.65	714.5	962.06	1276.1	1601.4	1950.2	2337.1	2773.3	3135.6	3579.6	4158.1	4512.2	4934.9	5259.5	5547.5	6158.2	6470.2	6933	7274.9	7586	8066.8	8256.2	8474.9	8767.5	9084.3	9249.7	9505.4	9674.1	9832.9	10061	10238	10205	10448	10664	10486	10765	10515
0	8.9008	0	4.3699	0	0	2.7719	0	0	0	0	0	14.654	38.825	67.747	49.036	23.482	55.085	59.231	79.602	115.02	240.26	246.83	315.44	331.16	512.81	631.58	888.13	1005.5	1312.1	1397.7	1636.7	1905.7	2169	2465.9	2745.1	3136.1	3319.1	3656.6	3734.4	4024	4240	4332.3	4571.2	4757.3	4833.1	5057.6	4862.3	4943.9	4627.1
0	0	0	1.7314	0.90093	35.568	23.586	55.515	120.7	183.77	288.26	403.29	585.91	728.71	996.79	1211.7	1501.7	1869.9	2170.3	2676.1	2790.1	3222.2	3703.1	4191.8	4512.6	4769.5	5263.5	5712	5969.5	6300.6	7003.4	7329.9	7640.8	8016.2	8576.5	8962.2	9358.4	9542.4	10279	10493	10618	11018	10965	11047	11520	11599	11355	11484	11813	11484
0	0	0	2.9481	6.2649	14.628	7.5186	8.8059	32.012	34.227	89.629	158.22	278.77	426.81	643.4	862.71	1145	1417.1	1732.3	2008	2333.3	2727	3155	3495.5	3914.2	4168.7	4414.9	4905.8	5144	5595.1	5725.6	6006.2	5558.1	6468.4	6698.9	6979.5	7148.8	7348.9	7450.9	7272.7	8263.5	8479.7	8615.6	8026.6	8525.4	9064.3	9181.7	9160.1	9413.6	9400.1
20.955	10.331	0	0.98682	0	0	0	0	0	0	0	34.072	90.408	163.48	255.15	399.59	564.83	727.86	924.54	1184.9	1428.8	1755.8	2037.1	2416	2683	3091.7	3523.9	3961.4	4334	4978.6	5255.8	5845.1	6410.9	6823	7453.1	7698.4	8372.1	8603.5	9072.1	9320.9	9821.4	9954.1	10149	10440	10541	10625	10754	10888	11102	10871
40.629	25.277	0	22.13	0	0	0	0	6.2499	52.291	135.57	209.43	278.27	415.79	556.17	709.28	846.19	1023.3	1186.3	1389.3	1518.5	1697.1	1949.5	2140.9	2337.9	2516.1	2692.5	2881	3022	3218.1	3461.8	3686.7	3979.8	4130.7	4320.3	4465.9	4863.4	5066.6	5148.6	5435.6	5546.2	5542.3	5710.4	5700.9	5865.2	6012.4	6139.5	6187.4	6424.4	6504.7
0	2.9038	0	7.7658	0	1.8298	2.0624	6.6796	8.7504	32.136	104.71	206.87	336.47	518.98	671.7	862.72	1124.9	1352.8	1643.7	1891.3	2142.4	2354.2	2684.1	2994.1	3300.5	3599.1	3826	4113.3	4237.6	4581.1	4644.4	4783.4	4968.6	5311.9	5406.4	5554.6	5713.3	5755.1	6232.7	6284.8	6258.1	6909	6776.1	6888	6641.9	6612	6956	6563.9	7588.7	7164.1
25.746	17.182	13.393	0	0	0	0	0	0	0	14.761	81.999	133.15	211.77	358.22	518.75	784.97	1015.2	1325.9	1620.3	1957.2	2308.4	2673.9	3101.1	3464	3866.2	4379.7	4595.7	4932.7	5309.3	5538.1	5904.5	6459.8	6784	7219.6	7329.7	7746.6	8008.3	8250.2	8416.4	8680	8794.5	8989.1	9312	9336.1	9199.8	9442.8	9299.9	9321	9484.7
0	0	0	0	0	0	29.494	36.716	80.771	162.41	269.87	394.03	542.98	734.29	967.33	1260.8	1547.7	1870.5	2266	2750.7	3321.9	3740.6	4131.6	4667.9	5146.4	5801.8	6303.1	6726	7638.1	8010.8	8259.6	8892.7	9368	9977.3	10551	10863	11238	11625	11397	11821	11944	12232	12751	12769	13211	13338	13753	14076	14044	14069
0	0	0	0	0	61.909	139.19	259.68	404.44	626.74	900.99	1171.4	1499.5	1834.1	2250.2	2664.3	3006.2	3423	3491.5	3892.4	4243.2	4784.8	5295.3	5590.1	5927.1	6332.2	6930	7317.1	7463.8	7895.6	8463.7	8798	9261.2	9580.6	9843.4	10315	10163	10391	10759	10047	11056	11203	11280	11511	11641	11566	11754	11698	11721	11912
8.5291	3.8317	4.3392	1.6659	0	0	0	8.2667	45.168	69.058	162.21	226.93	371.71	554.07	668.62	724.61	968.55	1086.8	1316.7	1335.9	1713.7	1878.1	1865.3	1891.6	2092.6	1996	2310.3	2681.6	2641.4	2865.3	3137.8	3315.7	3103.6	3107.8	3207.3	3517	3382.4	3474.4	3589.4	3643.4	3641.4	3708.3	3693.3	3723.7	3902.1	3848.5	3889.7	3851.1	3937.7	3849.6
4.529	0	0	0	3.7711	0	16.013	42.783	87.166	207.58	346.88	510.06	734.44	980.97	1246.5	1483.5	1787.7	2122.5	2426.7	2741.3	3186.2	3516.7	3841.3	4249.9	4519.7	4995	5519	6015.4	6763.3	7101.4	7548.8	8136.7	8574.4	8964.3	9560.8	9911.2	10369	10773	11035	11599	12083	12303	12878	13063	13484	13851	13911	13982	14563	14584
4.9093	4.2913	2.3847	0	0	0	0	0.052172	0	4.0908	32.542	67.304	138.55	230.54	364.99	533.23	704.97	926.66	1071.5	1310.2	1424.4	1762.7	1991	2096.9	2483.6	2609.8	2921.2	3091.2	3275.5	3412.7	3656.4	3682.1	3792.8	4177.2	4365.2	4516	4647.7	4518.8	4826	4980	4772.8	4828.4	5075.9	4859.3	5023.7	5272.4	5055.9	5146.5	5049.3	5058.4
48.325	31.165	0	0	0	0	0	9.5932	51.751	155.16	281.97	448.15	670.8	937.4	1131.2	1465.8	1781.6	2171	2564.2	2866	3210.9	3671.3	4093.1	4533.5	5047	5455.6	5856.6	6246.3	6668.8	6695.4	7274	7810.5	8350.2	8964.1	9280.6	9721.6	10405	10867	10892	11245	11679	12059	12505	12576	12813	13320	13319	13573	13956	13723
12.148	11.188	1.158	0	0	0	0	13.545	30.154	89.995	184.48	313.95	474.31	669.12	882.33	1086.1	1369	1694.9	1913.7	2272.3	2540.6	2974.7	3327.7	3668.7	4098.5	4513.8	4947.4	5282.3	5732.2	6026.8	6410.4	6976	7336	7683.9	7904.7	8451.8	8749.7	9059.6	9283.6	9767.6	10256	10203	10335	10905	10976	11199	11073	11169	10962	11160
4.2681	1.2932	0	0	0	1.2606	15.2	38.147	87.212	191.97	384.65	608.11	880.2	1193.5	1644.3	2135.6	2647.1	3125.4	3767.5	4293.5	4842.3	5462.3	6038.8	6629.2	7230.8	7679	8275.9	8790.5	9022.5	9251.2	9709.1	10031	10726	11538	11880	12149	12415	12822	13316	13537	13785	13779	13813	13901	13995	14016	14062	14132	13948	14468
0	0	0	2.3317	0.68984	2.7708	14.861	44.359	118.34	238.73	391.95	787.81	720.67	916.89	950.84	1452.7	1775.6	2103.2	2551.3	2844.6	3475	3913.8	4381	4716.3	5053.1	5407.3	5887.3	6273.1	6663.9	7127.9	7306.6	7698.2	8160	8371.7	8736.7	9284.2	9646.8	9824.1	10025	10213	10265	10589	10807	10967	11082	11237	11098	11222	11385	11447
0	16.242	6.4375	18.541	0	0	0	0	0	0	76.027	129.24	260.33	460.58	683.91	911.51	1277.1	1623.9	2078.3	2534.7	3027.1	3513.6	3929.2	4405.5	4946.5	5457.8	5970.5	6580.9	7000.4	7274.9	7637.2	7891.7	8453.4	8791.4	9279.3	9523.2	10191	10307	10680	10935	11186	11201	11457	11653	11658	11972	12037	12203	12119	12516
0	12.784	0	1.8423	0	4.6031	0	19.37	36.441	80.097	109.92	172.92	289.13	405.89	530.22	714.01	878.79	1053.9	1314.9	1497.4	1755.1	2036.9	2362.1	2562	2940.7	3224	3592.8	3966.3	4362.2	4650.5	4871.1	5184.2	5483.9	5941.3	6244.1	6491.9	6683	6906.1	7197.2	7531.4	7786.7	7784.6	8176.2	8026.7	8261.4	8352.7	8496.5	8763.9	8667.5	8793.6
9.3306	0	0	0	0.83615	0	0	7.1665	35.281	109.33	193.34	380.47	545.56	813.86	1045.8	1423.7	1831.2	2243	2764.8	3179.8	3741.6	4373.7	5009.8	5752.6	6136.4	6612.8	7537.5	7936.2	8742.1	9046.3	9616.9	9984	10781	11284	11913	12450	12807	13219	13548	13952	13678	14126	14853	14908	15396	15700	15628	15309	15600	15756
15.288	15.772	2.8608	0	0	0	0	0	0	18.702	58.452	105.3	173.1	275.24	306.58	424.84	529.58	636.36	750.68	850.66	936.83	1075.9	1200.9	1246.9	1443.8	1567.2	1697.2	1836.8	1857.7	1949.7	2115.9	2249.4	2262	2481.7	2588.9	2689.8	2843.9	2873.6	2997.1	3040.8	3155.2	3146.3	3290.9	3336.1	3342.8	3469.3	3441.5	3509.3	3385.8	3410.9
58.797	16.334	0	0	0	0	0	0	24.434	53.244	152.16	275.97	445.21	666.75	884.43	1163.4	1426.4	1761.7	2018.4	2293.2	2589.2	2739.4	3112.4	3340.4	3605.6	3980.2	4146.7	4396.9	4459	4534.7	4833.9	4858.8	5075.4	5210.4	5408.5	5393.1	5707.5	5799	5851	5956.6	5957.4	6132.8	6137.8	6133.5	6174.3	6202.6	6327.4	6391.5	6492.7	6539
8.9278	8.5451	8.9955	0.76548	0	0	0	0	0	7.3264	12.918	32.792	80.035	132.93	217.24	281.35	346.72	429.69	602.93	700.22	863.63	1025.2	1240.3	1342.3	1568.2	1688	1799.5	1845.2	1901.8	2177.1	2408.2	2513.6	2776.6	3052.4	3283.5	3428	3481	3723.9	4011.9	4387	4565.8	4443.3	4402.3	4590.6	5002.6	5239.7	5228.2	4993.6	5167.9	5306.5
0	0	0	0	0	20.359	48.6	83.349	127.92	211.71	315.99	445.91	669.46	894.48	1122.2	1507.3	1802.6	2029.9	2426.7	2856.6	3343.1	3830.8	4307.2	4778	5180.8	5593.2	6168.8	6588.1	7143.8	7598.8	7992.1	8517.5	8855.4	9523.5	9886.2	10310	10828	11159	11777	12299	12636	13046	13182	13539	13621	14129	14125	14585	14581	14746
2.6735	7.4332	5.8712	0	0	0	0	2.0171	26.612	89.246	194.71	358.93	523.18	806.33	1071.9	1566.3	2121.9	2622.2	3193	3847.8	4566.5	5199.4	6033.3	6622.7	7631.5	8351	9189.9	9790.6	10476	11073	11967	12150	13119	13645	14406	15010	15888	16326	17539	18309	18267	19116	19289	19614	19609	19779	19685	19818	20138	19999
10.393	7.6918	0.51513	0	0	0	0	0	0	2.3566	0	19.458	13.111	33.435	79.627	119.01	194.24	284.26	425.02	497.62	599.13	690.25	849.42	956.93	1167.7	1294.1	1476	1656.3	1981.8	2255.7	2628	2903.7	3178.7	3422.8	3810.6	4232.8	4658.7	5054.1	5361.6	5779.2	6117.4	6384.1	6729.8	7029.8	7182.1	7344.9	7560.9	7670.8	7734.5	7912.4
30.972	18.597	0	0	0	0	0	0	13.202	24.208	61.427	93.105	121.1	191.21	242.63	308.77	396.77	489.91	594.51	604.38	707.58	773.89	902.99	982.66	1147.5	1301.5	1467.2	1683.5	1798.9	1929.4	2237	2421.4	2697.6	2963.1	3320.8	3613.2	4103	4347.5	4620.8	4771.2	5012.4	5147.3	5334.1	5336.3	5723.1	5876.3	6083.5	6214.4	6405.9	6516.5
0	0	0	11.396	13.257	0	9.6908	29.446	43.454	88.192	81.279	153.86	199.12	376.34	489.73	778.67	920.18	1336.5	1750.6	1757.7	1887.3	2234	3262.5	3670	4208.9	3803.8	5191.3	4665.1	5099.4	5703	5641.2	5959.7	6283.2	6680.7	5922.1	6164.9	6256.9	6405.5	6530.7	6689.3	6693.2	6982	6900.8	6975.9	6908.5	7036.3	7150.8	7223	7184.6	7269.8
1.4332	12.698	0.23975	0	0	0	3.3101	8.5948	0	7.5275	34.659	66.142	91.394	160.12	253.28	369.73	511.5	721.49	866.9	1199.7	1390.9	1829.4	1923.3	2363.5	2541.6	2905.5	3347.6	3680.4	4280.2	4700.1	5029.9	5464	5903.4	6554	6858.4	7236.1	7585.8	8062.6	8443.9	8817.4	8818.2	9103.3	9256.1	9485.2	9812.3	9888.8	9935.3	10021	10295	10376
20.111	9.3658	0	2.7967	0	0	0	4.206	25.609	93.27	212.21	367.67	579.85	793.2	1088.3	1365.5	1665.9	1978.4	2319.6	2569.9	2948.6	3343.9	3677	3934	4292.4	4647.7	5014.9	5349.1	5499.5	5986.5	6238.2	6458.9	6836.1	6856.9	7388.1	7700.5	7788.2	7910.1	8488.8	8432.7	8633.7	9020.8	9483.6	9546.6	9588.2	9558.4	10296	10033	10422	10731
25.551	13.746	0	0	0	0	0	0	19.485	76.818	148.98	266.51	402.92	556.04	742.94	914.48	1102.4	1309	1598.8	1821.4	2185.2	2688.8	2839.1	3280.4	3800.5	4209.5	4565.9	5068.5	5542.7	5947.3	6356	6777.9	7287.5	7865.8	8803.3	9057.7	10120	11018	11197	11358	11830	12151	12529	13154	13413	13475	14051	14363	14621	14811
0	3.3586	0	0.71142	6.2639	0	0	0	0	0	0	11.324	58.174	140.19	223.91	328.24	542.29	718.12	997.34	1264.2	1602.9	2018.6	2392.5	2722.5	3425.6	3856.2	4091	4620.2	5187.4	5313.9	6143.2	6444.4	7089.4	7246.5	7955.6	8492.8	8588.4	8864.9	9275	9572.7	9488.8	9728.7	10046	10197	10059	10578	10519	10649	10661	10782
0	0	0	0	0	3.0002	38.048	93.353	170.53	270.12	421.78	576.79	763.28	998.15	1229	1532.8	1817.8	2204.9	2587.4	2955.9	3451	3785.1	4209.1	4713.3	4915.5	5508.9	5787.9	6372	6435.2	6771.3	7244	7427.5	7840.6	8191.9	8349.7	8803.3	8858.2	9263.7	9388.4	9436.5	9623.6	9881.2	10129	10344	10263	10118	10223	9917.6	9924.5	10106
4.7285	5.2113	10.476	0.067964	0	0	0	0	0	0	0	24.041	48.318	103.34	173.26	248.43	377.75	521.55	716.82	867.7	1133.9	1411.8	1667.7	1809.7	1984.8	2199.2	2382	2680.7	3023.5	3421.9	3593.7	4028.8	4166.1	4547.7	4916.4	5341.3	5493.7	5542.9	5802.9	6123.3	6393.5	6642.9	6917.9	6875.6	7133.1	7230.4	7109.4	7335.3	7747.7	8466.2
10.971	7.4723	0	0.53191	0	0	0	5.1188	22.663	49.487	93.006	188.29	304.87	506.13	734.65	1031.9	1324.6	1683.9	2130.6	2658.3	3134.9	3619.1	4294.3	4885.2	5500.7	5903.1	6523	7169.3	7694.9	8248.5	8755	9435.2	10127	10725	11216	11932	12295	12835	13781	14264	14749	14888	14600	15269	16023	16766	16569	16537	17236	17362
10.89	5.1314	7.7747	0	0	0	0	0	26.411	98.475	213.8	387.88	617.25	971.02	1390.2	1848.6	2510.3	3065.2	3751.7	4597	5541	6292.1	7056.5	8007.6	8786.8	9477.8	10340	11151	11817	12753	13476	14136	14674	15141	15835	16812	16579	16928	17490	17394	17674	17980	18158	18011	17933	17739	17860	18011	17551	17489
0	0.092345	2.0573	0.34058	0	7.2008	0	36.189	85.003	183.02	319.36	493.42	730.13	1043.4	1349.4	1777.4	2246.3	2794.1	3259.5	3724.2	4264.6	4800.7	5408.6	5894.3	6300.1	6871	7473.4	7884.7	9599	9811.6	10308	9877.4	10315	10985	11301	11664	12069	12062	12672	13125	13362	13436	13516	13450	13679	13644	13815	14170	14244	14555
30.136	5.462	0.70279	0	0	0	2.1744	7.571	4.8725	0	5.5998	0	25.709	64.381	103.92	57.48	131.57	205.82	338.32	582.14	824.52	893.3	1257.1	1467.3	2008.5	2313.4	2687.3	2968	3355.8	3677.9	4158.9	4601.1	5097.8	5559	5986.5	6459.5	6969.5	5915.5	6207.2	6431.7	6478.4	6897.2	6990.3	7073.2	7272.6	7434.9	7659.6	7727.3	7876.6	7720.3
17.375	0.8696	4.1685	0	0	0	0	0	0	7.232	11.418	71.422	124.8	248.78	368.64	525.2	719.68	932.01	1177.1	1389.4	1614.2	2366.7	2115.4	3021.2	3447.7	3492.6	3750.3	4264.1	4563.4	4639.6	4929.3	4161.1	4263.5	4466.6	4668	4862.8	4996.5	5090.1	5403.9	5599	5496.7	5642.8	5660.7	5881.7	5892.3	5989.7	5871.8	5983.7	6111.6	6139
0	0	0	4.3613	1.4776	6.2412	6.4136	2.3623	8.4392	34.448	93.682	201.09	371.88	577.25	818.29	1101.8	1430.8	1812.7	2235.8	2660.8	3140.7	3743.8	4275.7	4848.7	5438.4	5772.7	6433.5	7124	7584.8	8252.1	9068.1	9388	10226	10772	11453	12043	11961	12873	13633	14156	14177	14161	14555	14394	14300	14323	14571	14566	15210	15698
18.658	21.087	0	0	0	0	9.2745	24.12	59.318	101.08	166.8	255.76	381.02	548.35	741.5	923.84	1127.2	1404.8	1682.5	1868.8	2199.7	2253.5	2624.5	2881.1	3160.4	3538.8	3739.8	4010.4	3962.7	4233.7	4258.8	4502.8	4623	4640.4	4816	4916.4	5282.7	5492.6	5561	5704.7	5885.2	5763.9	5832.2	5817.1	5848.2	5937.8	5821.1	6049.9	6079.7	5992.7
18.936	16.499	0	0	0	0	3.1823	4.7334	15.133	31.007	49.366	78.721	92.834	126.97	149.94	179.2	204.26	256.94	348.4	396.48	536.34	595.79	793.6	937.73	1170.3	1353.9	1556.4	1778.6	2091	2291.3	2647.3	2998.4	3357.4	3592.8	3948	4307.6	4646.5	4936.5	5252.1	5360.9	5690.2	5998.2	6176.1	6248.9	6414.5	6677.8	6883.3	6992.2	7083.2	7230.8
24.274	18.908	7.5136	0	0	0	0	0	0	0	0	25.071	68.118	138.12	206.89	314.28	472.36	609.37	702.41	830.52	989.68	1096.5	1290.5	1441.2	1591.5	1771.1	1795	1979.6	1981.1	2158.5	2276.4	2273.9	2430.3	2599.2	2710.7	2853.4	2948.6	3073.7	3364.8	3427.2	3530.5	3474.9	3499.6	3552.4	3501.2	3731	3670.3	3762.3	3692.3	4659.8
14.973	23.53	8.7756	0	0	0	0	0	29.466	79.483	173.84	327.77	508.19	733.08	1043.5	1359.7	1799.7	2244.4	2712.7	3189.9	3746.7	4293.4	4862.1	5113.6	5565.5	5879.3	6259.3	6938.3	7346.9	7905.2	8323.4	9069.9	9460	9927	10656	11047	11487	11853	12333	12769	12917	13581	13912	13703	14213	14411	14476	14845	14936	14362
0	60.881	15.047	12.887	18.943	13.333	0.065466	21.221	50.458	24.816	110.65	142.12	224.85	315.63	483.05	614	779.42	1053.5	1333.4	1509.6	1840.1	2055.4	2220.4	2435.5	2738.3	3000.6	3235.7	3373.9	3501.5	3850.6	3958.7	4107.7	4213.6	4306.4	4511.5	4647.1	4695	4865.9	4852	4994.9	5092.8	5259.4	5262.2	5388.1	5412.1	5373.1	5433	5518.1	5343	5467.1
12.19	3.2349	1.6881	0	0	0	0	0	0	0.86176	14.375	26.356	51.805	117.18	166.85	269.81	468.82	616.37	759	808.06	1197.4	1332.2	1273	1467.7	1689.4	1865.8	2141.4	2108.9	2233.1	2818.4	2615.9	2865.3	3017.7	3245.3	3461.1	3590.9	3742.4	3834.6	4019	4232.8	4388.4	4457.3	4491.9	4490.3	4655.6	4878.2	4845.4	4982.3	4882.2	4993.2
30.18	8.2664	0	0	0	0	0	5.1179	36.335	103.44	204.67	318.38	503.74	691.71	932.84	1219.4	1561.9	1811.5	2181.7	2503.2	2891.9	3339.2	3592.9	3896.9	4194.9	4689.3	5003.5	5193.3	5445.6	5759	6068.1	6246	6463.7	6673.3	6859.8	7040.8	7171.2	7111.6	7528.3	7588.3	7553.6	7743.5	7646.8	7880.8	7833.3	7812.9	8021.4	8027.5	7996.4	8176
0	0	0	6.3656	31.882	73.011	121.01	152.01	227.82	300.56	393.91	502.01	602.19	756.17	903.64	1021.8	1150.6	1379.1	1560.2	1730	2012.6	2172.8	2491.5	2762.7	3262	3626	3964.3	4267.5	4697.8	5155.1	5563.3	6077.8	6530.3	6963.2	7283.7	7594	8135.4	8324	8558.4	8696.2	8886.8	9260.9	9219.4	9337	9447.4	9538.2	9741	9694.2	9767.4	10044
17.252	10.296	3.8959	0	0	0	0.044174	0	0	2.8481	14.548	73.834	123.36	226.79	350.8	474.02	782.79	974.46	1073.9	1351.3	1562.6	1901.4	2339.9	2437.5	2660.4	3541.1	3480.8	3832.8	4121.8	4524.8	4864.6	5269.1	5653.3	6126	6551	6710.9	6885.7	7382.5	7510.7	7646.6	7809.1	7879.7	8206.8	8090.6	8347.5	8242.1	8567.8	8482.1	8495	8420.1
12.153	6.3409	3.2619	1.2124	0	0	0	0	0	11.426	57.698	86.575	172.11	242.93	322.82	424.87	540.53	692.84	820.9	1019.1	1177	1400	1576.2	1798.2	2056.3	2209.6	2476.3	2647.6	2927.4	3080.5	3664.8	3426.9	3472.8	3704.2	3739.1	4065	4121.3	4311.4	4533.9	4620.3	4708.1	4767.9	4820.6	5043.6	5092.7	5289.2	5128.5	5543.3	5401.8	5596.3
16.203	8.0582	0.15531	0	0	0	0	0	0	0	0	24.37	95.151	156.84	249.83	341.65	457.28	606.73	623.53	776.09	954.43	1112.2	1295.9	1523.3	2147.2	2393.3	2582.3	2637.8	2393.9	3220.4	3332.6	3512.9	3615.2	3693.3	3683.4	3733.4	3612.3	3435.4	3604.9	3656.4	3702.4	3692.3	3748.1	3791.1	3698.7	3760.9	3872.9	3762.4	3718.5	3696
31.378	25.864	3.4639	0	0	0	0	0	0	0	19.332	77.08	146.25	245.94	300.62	527.31	668.66	822.77	1118.3	1150.4	1227.5	1720.6	1960.6	1991.8	2834.3	2919.2	3102.7	3356	3257.8	3823.4	3783.3	4312.2	4496.9	4856.5	5079.7	5104.7	5399.4	5637.9	5807.1	5995.5	6281	6282.3	6597.8	6591.9	6716.6	6680.7	6640.7	6785.2	6930.2	6978.4
0	0	0	4.6388	1.0143	6.912	9.6746	0	12.464	19.6	63.324	106.07	217.04	326.3	453.07	628.91	759.62	993.22	1164.5	1377.5	1612.2	1900.6	2101	2479.6	2722.6	2985.1	3316.2	3543.7	3929.5	4096.8	4201.8	4473.3	4710.9	5089.9	5229.8	5613.1	5913.1	6155.7	6491.7	6359.1	6817.4	6733.3	6916.6	7341.1	7169.1	7218.5	7309.6	7560.6	7562.5	7697.1
0	1.5861	0	0	13.048	0	0	0	0	0	0	0	0	11.798	62.901	128.07	242.12	380.13	646.83	859.92	1096.9	1318.6	1703.1	2068.1	2266.7	2649.6	2894.5	3310.1	3490.7	3794.8	4318.7	4518.7	4879.2	5195.9	5776.3	6041.6	6096.1	6496.2	6904.9	7266.5	7459.6	7213.6	7310.2	7886.8	8452.8	8486.6	8803.6	8637.4	8883.4	8860.7
19.174	10.99	0	0	0	0	0	0	0	17.268	72.605	211.14	400.33	654.53	974.9	1348.7	1830.5	2467.5	2952.8	3498	4165.5	4784.8	5333.7	6096.5	6573.1	7115.3	7787.7	8182.5	8996	9438.4	10163	10895	11291	11625	12099	12451	12642	13083	13360	13380	13835	13677	13763	13769	13861	14090	13940	13931	13843	13664
15.325	8.4105	0	0	0	0.94098	0	22.185	58.963	140.88	243.09	361.29	528.73	721.17	911.89	1150.8	1341.8	1579.7	1771.5	2100.8	2269.9	2586.4	2887.3	3085.5	3318.5	3419.4	3771	3843.9	4067.1	4161.3	4392.9	4714.7	4796.5	4990.3	4994.8	5196.3	5245.4	5361.1	5571.4	5674.7	5818.3	5899	5955	6069.9	6063.4	6132.6	6128.7	6148.3	6264.8	6239.3
12.088	6.5355	5.1037	0	0	0	0	3.7042	14.811	98.36	166.2	263.47	399.59	627.76	832.33	1121	1189.8	1612.5	1988.3	2199.9	2430	2809.6	3078	3345.2	3657.4	3677.4	3871.4	4097.1	4041.4	4393.5	4439.7	4335.5	4067.4	4186.9	4361.9	4470.6	4388.4	4381.8	4559.5	4521.2	4554.2	4664.3	4751.3	4667.2	4644.6	4699.4	4677.6	4689.3	4725.6	4749.6
0	0	0	5.2042	6.8513	20.66	50.398	67.925	150.8	244.06	364.95	501.95	693.01	898.07	1153.3	1396.7	1698.8	2026	2307.4	2621.5	2998.7	3380.6	3806	4185.6	4500.7	4016.6	5203.4	5705	6174	6529.8	6881.5	7427.7	7677.1	7986.2	8492.1	8931.4	9355	9353	9605	9953	10171	10638	10758	10952	11054	11191	11303	11275	11415	11256
4.1116	4.6408	6.5562	1.1668	0.011109	0	0	0	0	0	0	0	17.16	66.11	142.31	243.1	403.41	544.15	745.31	907.1	1168.5	1455.6	1797.4	1984.3	2152.8	2303.3	2559	2830.7	2973.7	3222.8	3311	3649	3707.6	3846	4078.7	4165.5	4167.8	4188.3	4433.9	4531.8	4595.3	4805.1	4813.2	4796.7	4778.2	4757.4	4705.7	4565.1	4691	4651.5
8.6433	1.3697	8.8502	1.7672	2.1073	0	0	0	0.25291	43.454	107.57	186.68	318.5	474.06	667.46	858.92	1089.7	1332.2	1611.4	1891.2	2196.3	2545.8	2824.5	3281.5	3545.7	3874.1	4336	4663.1	5053.9	5728.6	5890.5	6074.5	6298.6	6464.9	6753.1	7000.5	7206.9	7654.6	7996.8	7899	8075.8	8249.3	8343.3	8513.1	8597.3	8595.4	8746	8625.4	8616.6	8909.6
19.136	6.9984	0	0	0	0.22293	0	0	4.8081	25.865	72.759	108.09	181.93	261.17	356.15	475.17	664.78	826.81	977.41	1228.6	1455.8	1804.1	2052.3	2260.3	2667.5	2944.7	3298.1	3648.4	3841.5	4047.6	4538.2	4978.8	5306.9	5291.3	5586.2	5712.2	5924.7	6320.8	6631.4	6675	6600	6702.7	6513.3	6682.4	6729.1	6535	6759.5	6742.3	6599.5	6748.7
27.328	11.738	0.67285	0	0	0	0	0	0	23.977	94.742	166.14	329.84	456.69	605.46	836.42	1067.7	1295.7	1519.1	1645	2044.3	2275.4	2454.5	2682.5	2866	3058.2	3296.5	3388.6	3552.2	3761.8	3857.3	3993.2	4153.2	4227.9	4236.8	4630.3	4565.5	4447.9	4736.1	4776.5	4822.1	4920.6	4928.9	4986	5140	5126	5108.2	5148.7	5248	5271.4
5.8377	6.8573	0	1.8093	0	0	0	0	0	0	12.913	55.78	73.22	128.32	182.21	185.53	242.08	336.35	457.7	615.01	740.76	739.18	1030.9	1190.6	1361.2	1470.3	1465.3	1780	1642.9	1764.7	1867.5	1914	2138.2	2508	2136.7	2196.4	2277	2161.4	2816.8	2839	2853.9	2629.9	2714.7	2808.6	2776.4	2870.4	2889	2886.8	2875.3	3074.2
5.5096	7.7695	3.0459	5.2379	0	0	0	0	0	0	29.506	56.387	130	225.84	392.76	565.21	811.79	1122	1348.5	1689.8	2048.6	2465.1	2672.2	3101.6	3453	3806.3	4182.8	4627.4	4881.9	5267.3	5426.4	5579.3	6022	6117.6	6568.1	6675	6876.6	6839.5	6864	6935.9	7012	7066.7	7176	7082.5	7061.4	7241.4	6569.3	6626.3	6359	5905.5
26.715	5.0164	0	0	0	0	0	0	14.969	36.297	46.699	131.07	168.23	230.87	353.73	471.55	673.91	1026.1	1332.4	1616.7	1977.3	2339.3	2678.3	3247.9	3622.4	4247.2	4779.7	5399.2	5988.3	6560.9	7295	7937	8546.6	9222.8	9843.2	10759	11113	13014	13641	14168	13692	14017	12975	13371	13847	13721	14042	14115	13861	13937
10.312	6.3988	2.7348	0	3.2389	0	0	7.8832	52.971	119.38	222.98	305.65	419.69	572.09	768.87	968.96	1143.3	1446.2	1794.1	2096.8	2452.2	2963	3174.9	3501.6	4279.3	4176.6	4437.3	4915.9	5552.7	5850.9	6249.6	6549.1	6512.2	6981.7	7213	7870.6	8142.3	8610.9	8573.2	9062.9	7984.8	10053	9466.1	9548.8	10698	10566	10663	10759	10897	10879
17.512	4.3917	2.2913	0	0	0	0	17.053	56.26	129.09	210.83	302.52	463.31	581.6	688.25	884.58	1082.3	1269.2	1834.1	1664.2	1956.9	2152.9	2412.5	2614.6	2840.2	3158.4	3451.8	3809.2	5028.4	5655.1	6169.6	6632.6	5993.8	6351.5	6870	7198.7	8787	8151.8	8537	8955.9	9322.9	9720.6	9692.4	10105	10243	10471	10764	10652	10941	10866
0	6.692	9.665	0	0	5.0177	0	6.1942	8.4822	27.275	55.759	123.81	223.36	352.8	526.79	755.52	1013.2	1267.3	1551.5	1885.5	2189.5	2580.7	2829.2	3185.6	3532.3	3858.1	4338.1	4635.4	5019.6	5239.8	5464	5784.1	6252.2	6743.9	7101.5	7443.7	7843	8030.2	8463.2	8787.9	9287.7	9490.2	9798.7	9829.3	10076	10123	10329	10540	10688	10607
3.8918	0	8.1356	0	0	1.847	0	0	0	26.44	47.858	100.07	170.1	268.29	414.93	593.78	838.56	1064	1446.5	1694.4	2074.7	2385.2	2662.7	3014.6	3331.7	3682.9	3986.8	4296.1	4529.3	4702	4833.1	5247.5	5424.8	5357.6	5448.7	5634.1	5928.4	6196.3	6490.7	6595.1	6918.3	7007.5	7137.7	7338.1	7424.1	7557.5	7746.5	7650.6	7812.1	7870.7
27.969	10.411	0	2.78	0	0	0	0	0	0	0	0	0.20571	42.218	88.926	156.22	240.79	390.11	530.3	650.64	828.49	1010.4	1292.3	1576.6	1826.4	2185	2496.2	2742.8	3072.4	3284.7	3677.1	3988	4262.8	4599.7	4752	5218.4	5576.6	5765.6	5995.1	6036.1	6255.3	6307	6524.3	6593.4	6639.8	6764.3	6948	7063.2	7160.6	7109.9
10.063	5.2382	4.3719	0	0	0	0	0	0	47.296	112.87	196.8	341.08	509.37	700.97	993.81	1292.3	1601	1978.8	2317.1	2653.4	3146.2	3538.2	3978.9	4280.1	4452.4	4897.8	5217.7	5491.3	5750.7	5934.5	6273.2	6543.5	6831.5	6834.9	7321.1	7529.1	7565.5	7706.2	7713.5	8016.4	8132.4	8207.8	8164.7	8062	8220.2	8433.1	8509.7	8452.7	8367.3
11.348	8.3882	6.4693	4.52	0	0	0	0	0	11.443	6.0254	9.6421	48.255	130.07	239.43	321.81	415.77	564.85	738.26	886.23	1025.1	1133.5	1428.6	1562.1	1757.3	1837.3	2228.2	1679.1	2008	2752.1	3098.2	3306.8	3644.1	4024.2	4413.1	4596.8	4904.2	5331.9	6019.5	6310.6	6558.9	6596.3	6980.4	7066.1	7378	7769	7742.1	7718.7	8046.9	8200
25.029	10.605	1.0016	0	0	0	0	11.896	67.73	141.55	225.38	359.43	484.46	642.77	838.52	1076.8	1346.4	1564.2	1852.1	2100.1	2396.1	2585.6	2840.4	3114.2	3321	3550.8	3719.1	3869.8	4189.5	4445.2	4640.8	4921.3	5200.8	5504.9	5950	5913.5	6251.3	6614.1	6829.9	7258.2	7460.5	7650.9	7895.7	8089.2	8438.8	8432.5	8649.2	8755.8	8979.6	9044.5
2.9289	6.5699	0	0	0	0	0.37417	0	0	1.3172	20.999	45.983	99.047	145.86	243.39	345.39	546.22	731.58	886.43	1173.5	1545.2	1904.2	2377.7	2599.9	2986.4	3452.5	3833.8	4306.7	4731.5	5011.4	4953.6	5121.2	5663.7	5809.6	6355.1	6638	7022.8	7181.3	7478	7846.2	7916.3	7980.7	8212.7	8354.7	8371.6	8643.9	8796.1	9005.4	8769.4	8737.6
4.6992	9.7785	3.7159	0.90426	0.64296	0	0	0	0	3.6843	3.5023	25.335	38.922	79.826	120.34	141	216.52	245.83	316.37	380.59	433.21	533.76	541.79	612.38	650.84	742.99	779.96	811.37	883.3	884.03	964.92	1017.2	1012.4	1081.1	1082.9	1106.8	1142.4	1219.9	1233.7	1271.6	1383.1	1324.2	1377.1	1393.9	1363.3	1423.6	1474.7	1385.2	1500.8	1471.5
18.987	15.174	3.7393	0	0	0	0	13.918	68.919	151.74	273.62	427.6	647.36	865.69	1174.8	1490.1	1823.2	2208.5	2613.8	2990.4	3317.3	3758.2	4211.2	4534.4	4932	5145.7	5548.7	5959.6	6285.9	7028.7	6705.1	7690	8335.8	8922.3	9235.1	9604.3	10257	10556	11306	11649	12021	12255	12437	12656	12790	12806	12959	12922	13227	13011
13.895	12.268	0	0	0	0	0	0	0	0	4.4695	31.338	62.695	123.66	197.58	285.28	408.96	569.17	727.19	896.55	1113.4	1277.4	1613.5	1766.4	2039.6	2244.9	2457.7	2751.7	2893.2	3196.1	3391.1	3555.5	3793.1	4094.6	4224.3	4411.9	4499.7	4743.6	5035.9	5140.8	5377.6	5337.1	5562.2	5650.8	5726.3	5762.4	5725.3	5865.5	5761.9	5995.1
1.6957	0	0	0.48511	0.95141	0	2.758	11.921	41.073	100.11	194.6	353.43	543.42	809.75	1072.1	1479.1	1869.6	2309.7	2965.4	3648.3	4188.5	4937.7	5781.5	6510.3	7225.9	8133.6	8583	9378	10279	10822	10987	11779	12704	13632	14371	14940	15452	16408	16523	16939	17442	17597	17912	18172	18730	19257	19031	19005	19245	19441
0	7.7009	0	7.9691	4.6993	0	7.3721	1.4749	12.178	24.18	31.74	60.052	90.343	158.09	250.26	329.83	478.84	632.07	812.57	1025.5	1212.7	1436.7	1758.3	2022	2291.1	2508.6	2680.9	2818.2	3046.7	3276.5	3671	3881.5	4206.7	4588.6	4798.7	5073.3	5295.9	5647.8	5962.7	6232.9	6620.5	6583	6654.9	7052.6	7403.2	7777.6	7719.3	7672.2	7828.6	7802.3
15.838	11.616	6.2177	0	0	0	0	0	0	0	54.444	151.35	240.44	406.81	609.31	879.39	1124	1388.5	1757.5	2047.6	2354.8	2672	3033.3	3352.3	3703.9	4053.7	4386.8	4691.7	4962.1	5200	5638.2	5686.7	5951.6	6403.7	6646.5	6773.7	7002.6	7037.4	7617	7794	7979.1	8115.9	8149.2	8281.3	8247	8388.9	8508.6	8464.3	8480.6	8730.5
0.28407	0	0	0	0	5.4677	13.509	36.409	54.514	74.306	102.55	154.08	216.09	320.24	481.65	627.42	824.87	993	1222	1423.5	1676.2	2654.7	2220	2498.2	2792.5	3058.9	3412	3784.6	4123.5	4519.4	5092.1	5302.4	5741.3	6007.1	6320	6713.7	6895.6	7163.9	7564.7	7652.2	7816	7873.1	8221	8283.9	8344.5	8621.3	7868.3	8143.3	7802.5	7966.3
0	0	0	0	6.2228	12.455	34.925	45.468	60.646	94.232	146.93	155.11	230.57	321.89	434.78	545.23	725.94	906.95	1129.9	1333.7	1623.1	1877.4	2168	2411.2	2581.8	2762.9	3007.7	3311.5	3566.1	3662.9	3884.1	4134.3	4303.2	4636	5037.5	5248	5317.3	5445.7	5755.2	5958.7	5986	6336.7	6549.5	6619.2	6597.9	6755.2	6869.8	6982.2	6944.1	6947.6
19.739	11.076	0	0	0	0	23.879	58.609	152.78	264.85	422.36	605.21	815.18	1107	1394.5	1698.1	2053.2	2347.9	2802.2	3229.4	3742	4075.4	4454.7	5027.7	5511.1	6181.7	6734.3	7099.5	7723.6	7957.9	8536.9	8967.5	9558.6	8986.8	9370.8	9296.8	10045	10039	10350	10443	11064	11250	11306	11819	11290	11846	12221	12637	12806	12941
20.94	12.885	0	0	0	0	0	0	8.3379	40.387	71.847	127.96	194.94	300.08	462.05	642.06	819.06	1147.9	1328.9	1620	1885.6	2164.3	2333.2	2606	2854.5	3104.1	3443.9	3654.9	3933.2	4012.1	4408.4	4451.5	4865	4963.7	5130.3	5200.7	5535.7	5608.7	5492.8	5650.1	5812.1	5878.6	6044.1	6135.6	6241.7	6035.5	6163.6	6232.9	6106.7	6381.1
16.425	9.0031	2.8645	1.2005	0	0	0	4.2035	35.842	76.84	114.58	172.01	231.82	291.09	348.24	435.61	521.85	601.25	690.95	802.96	968.58	1119.6	1294.9	1546.5	1750.8	1969.8	2239.1	2509.2	2825.8	3114.2	3599.9	3865.6	4171.3	4497.2	4815.9	5205.4	5495.9	5791.9	6080.9	6346.4	6664.9	6908.4	7191.9	7407.6	7527.3	7490.4	7593.4	7573.8	7644.3	7742.6
0	6.3326	1.9999	5.8106	0.24068	3.6368	0	4.4648	21.403	42.531	99.274	177.63	301.9	446.29	571.14	715.86	1026.1	1185.8	1456.6	1692.7	2011	2321.4	2709.8	3086.6	3485.1	3873.8	4290.3	4680.4	5015.4	5265.1	5630.2	5934.5	6398.8	6961.7	7288.4	7536.3	7921.2	8236.3	8543.9	8991.4	9474.7	9483.5	9831.9	10107	10170	10357	10394	10580	10350	10476
0	0	0	3.3106	4.1063	8.5874	0.78706	7.8497	8.1186	16.792	13.038	10.228	13.631	33.879	64.191	115.39	194.05	302.15	453.07	566.34	714.84	916.25	1016.6	1176.9	1291.7	1529.3	1699.8	1876	2038.8	2109.9	2298.6	2641	2768.2	2855.8	2998.7	3137.9	3233.5	3450.2	3482.8	3508.9	3632.9	3655.9	3760.2	3858.1	3805.2	3932.6	4012.7	4115.4	4119.5	4151.6
0	0	0	0	5.7121	8.9391	5.651	37.473	83.56	147.59	272.86	391.98	565.65	804.42	1026.8	1286.5	1608.7	1880.6	2336.9	2705.5	3161.5	3658	4164.8	4608.9	5002.2	5339.1	5666.1	3865.5	4187	4609	4852.5	5465	5784.5	6328.2	6884.1	7329.3	7651.6	7910.9	8379.8	8893.2	9080.1	9551.6	9906.7	9789.5	9980.8	10191	10265	10383	10310	10001
24.894	0.90004	0	0	0	0	0	0	0	26.003	85.756	181.31	314.93	498.33	748.76	1061.1	1363.6	1753.4	2152.7	2637.2	3248.3	3658.8	4297.4	4827.5	5093.5	5207.1	6419.9	6394	7275.3	7793.9	7919.9	8455.5	9044.1	9392	9788.7	9921.5	10313	10684	10784	10976	11071	11397	11492	11774	11890	11625	11893	11809	11857	11544
8.7357	10.857	2.8599	0	0	0	0	33.487	80.997	174.29	282.47	464.16	687.86	1061.8	1374.9	1958.4	2118.4	3063.8	3362.6	3678.9	4395.3	5032.5	5643	6347.2	6493.2	6569.1	7802.8	8071.7	8293.8	8795.1	9128.8	8753.1	9058.4	9560.1	9539.1	9985.4	9953.8	10887	10297	10547	11120	11305	10853	11285	11487	11354	11581	11169	11330	11060
25.789	18.726	0	0	0	0	0	0	0	0	0	8.5698	27.809	46.018	57.288	53.562	69.923	82.242	101.61	100.07	160.66	215.67	253.41	307.71	382.65	424.17	539.81	568.91	635.52	744.41	841.6	926.28	986.96	1098.7	1158.8	1250.1	1246.5	1310.3	1403.6	1456.4	1486.6	1530.6	1543.2	1576	1636.9	1620.8	1634.2	1701.7	1766	1777.2
5.918	0.13792	0.77039	3.7095	0.95559	0	0	0	0	11.686	56.545	119.91	235.5	381.16	574.34	752.24	1046.9	1285.6	1565	1888.4	2309.6	2471.7	2882.9	3197.4	3638.7	3973.4	4259.5	4516.1	4815.1	4974.2	5272.5	5567.4	6014.7	6287.8	6492.7	6875	7069.1	7350.7	7386.8	7610.2	7796	7912.3	7756.7	7836.9	7667.3	7860	7855.2	8003.6	7762.7	8028.6
0	4.8484	0	2.796	0	2.5227	2.4837	0	0	0	0	21.793	48.606	80.484	142.4	229.07	286.05	396.49	526.46	579.59	720.36	844.43	980.26	1142.9	1263.8	1378.9	1505.3	1601.4	1811.7	1939.7	1989	2066.6	2262.2	2147	2352	2462.4	2722.5	2894.2	2973	3127.9	3331.3	3281.7	3367.7	3444.4	3428.6	3481.9	3571.4	3647.9	3709.4	3699.8
12.713	9.8764	0	0	0	20.692	0	2.0123	39.66	51.263	106.64	222.54	352.8	502.67	697.57	861.9	1066.8	1328.4	1603.2	1828.5	2017.4	2414.7	2527.3	3040.6	3150.6	3034.4	3696.8	3886.4	4262.6	4594.6	4797	5133.4	5272.4	5611.4	5813.5	6007.5	6509.3	6669.8	7014	7171.6	7334.6	7219.6	7430.8	7789	7610.2	7667.7	7668.6	7840.3	7876.4	7565.8
0	4.0121	4.0581	2.7802	0	3.4488	0	5.0764	4.9738	26.813	27.731	51.712	108.21	165.6	280.6	363.56	555.82	687.03	785.1	919.17	1114.8	1277.8	1478.5	1652.4	1829.3	1952.4	2167.9	2265.3	2483.4	2584.9	2773.1	2979.3	3102.6	3364.2	3548.5	3808.5	3924.4	4052.8	4259.5	4490.9	4701.4	4691.1	4965.1	4947.2	5010.4	5033.3	5203.8	5356.9	5284.3	5387.2
4.4535	17.143	0	0	0	0.918	0.087979	28.962	26.597	60.726	97.394	171.82	221.52	287.97	387.11	441.57	492.64	604	676.85	794.32	918.81	1067.1	1225.3	1401.8	1596.3	1765.3	2015.8	2188.7	2461.4	2662.9	2907.4	3227.3	3521	3797.9	4076.7	4482.4	4713.4	5007.5	5354.7	5663.1	5951.1	6191.7	6622.8	6771.7	7047.1	6969	7073.7	7331.3	7327.1	7384.6
9.3182	12.133	0	0	0	0	0	15.677	70.316	147.47	234.92	366.38	522.5	674.04	824.02	1052.4	1245.6	1395.4	1557.3	1793.3	1928.1	2117.1	2336.4	2476.8	2624	2796.4	2942.4	3223.4	3303.2	3550.8	3624.2	3619.3	3899.6	4124.8	4175	4237.4	4507.1	4484	4583.6	4655	4896.9	4920.8	4975	5010.2	5046.4	5384.1	5264.4	5459.4	5378.4	5388.9
9.3964	5.7877	1.5403	14.181	0	0	0	0	0	0	6.5039	40.554	114.79	203.16	353.38	544.14	806.86	1051.9	1396.1	1816.1	2174.9	2571.7	2869.7	3426.8	4072	4608.2	5015.6	5656.5	6050.3	6866.9	7475.5	7835.4	8316.9	9242.2	9781.7	9900.9	10628	11210	11624	11855	12193	12282	12400	12686	12725	13311	13272	13281	13580	13626
12.647	12.628	21.309	0	0	0	0	0	0	30.575	76.596	170.24	278.31	415.2	544.23	756.32	1005.4	1208	1509	1810.7	2063	2487.7	2812.4	3104.8	3399	3588.8	3907.5	4251.4	4588	4958.1	5171.7	5435.3	5750.7	6009.4	6348.5	6648.5	6725.3	6765.3	7069	7113.5	7206.4	7407.6	7492.1	7565.3	7619.9	7746.8	7402.4	7791.8	7803	7903.1
3.3015	0	0	0	0	26.984	0	30.25	81.229	251.9	308.22	364.46	507.57	726.25	971	1204.9	1420.1	1684.9	1852.1	2099	2442.1	2730.8	2967.8	3247.8	3494	3651	3958.6	4073.9	4194.8	4362.8	4561.9	4646.3	4806.2	4835.3	4989.5	5209.6	5121.3	5065.1	5301.3	5174.9	5116.2	5242.1	5247.1	4499.1	4584	4530.3	4636.9	4655.7	4783.9	4932.6
13.831	7.4558	6.1398	0	0	0	0	0	3.6863	27.53	101.75	208.54	314.63	536.65	728.75	960.99	1443.4	1978.3	2371.3	2318.3	2936.5	3221.9	3776.8	4364.3	4291	5621.5	6121.5	6775.6	7172.4	6486.4	7884.2	8700.1	9629.9	9992.5	10697	10767	10945	11233	11632	11752	11986	12212	12262	12455	12591	12483	12494	12568	12625	12728
10.153	6.7891	0	0	0	0	0	0	0	0	0	20.062	79.607	168.03	330.71	513.46	768.98	1098.4	1354.5	1716.1	2043.4	2319	2814.1	3140.5	3595.6	3707.9	3681.1	4604.3	4740.3	5095.9	5617.5	5769	6377.2	6590.7	7092.3	7213.1	7528.9	7861	7972.7	8016.3	8362.4	8464.6	8433.5	8788.4	8788	9048.9	9044.8	9236.1	9004.4	8864.5
8.6239	1.0615	4.9253	1.9025	0	0	0	0	0	22.117	52.109	143.39	199.5	338.99	507.93	709.86	957.18	1138.3	1466.2	1728.9	1947	2365.7	2667.4	2895.7	3249.2	3368.6	3645.8	3977.9	4142.6	4430.3	4590.6	4779.3	5148.4	5493.7	5654.4	5991.9	5855.1	6244.2	6299.4	6718.6	6676.1	7105.5	6998.2	7025.9	7070.5	7348	7288.9	7553.9	7388.4	7545.3
18.211	6.5703	0	0	0	0	0	1.7282	0	3.6291	24.354	37.827	69.374	116.86	190.11	280.81	412.84	570.21	804.62	1003.7	1352.7	1630.1	1935.4	2291.9	2663.7	3148.1	3530.7	3835.9	4261.7	4821.2	5049.6	5481.1	5605.9	6315.5	6744.3	7037.8	6998.4	7425.3	7716.4	8044.7	8211	8487.5	8738.2	8716.4	9004.3	9011.6	9269.3	9286.6	9460.4	9563.4
3.7182	4.6557	0	0	0.39758	0	0	0	0	16.819	52.119	102.48	129.48	214.32	295.7	381.23	514.72	683.05	753.38	903.89	1016.6	1140.5	1189.2	1279.3	1418.3	1553.2	1661	1714.7	1802.2	1708.6	1847.4	1904.7	2012.7	2216.4	2249	2295.4	2185.7	2254.1	2266.7	2581.3	2559.3	2757.4	2845.9	2787.8	2843.8	3094.5	2929.4	3002.1	2738.1	2749.4
6.2807	3.4794	1.4834	0	0	0	0	3.0612	13.852	6.4611	21.763	44.624	98.397	173.78	250.44	359.24	464.41	589.74	750.26	857.99	932.48	991.32	1121.2	1675.6	1879.5	1748.2	2071.6	2538	2711.4	2313.8	2511.8	2720.8	2901.8	3176.7	3255.6	3375.4	3579.5	3721.8	3851.9	3977.8	4141.5	4353.8	4341.5	4405	4538.5	4759.2	4253.3	4396.3	4254.3	4338.3
24.521	6.7828	0	0	0	0	0	0	14.965	67.824	140.87	236.14	393.92	530.01	778.75	1024	1327.9	1556.6	2002.6	2372.6	2752.3	3065.9	3570.2	3841	4136.2	4694.9	4853.4	5366.7	5762.3	6170.9	6361.8	6487.9	6996.3	7530.4	7878.7	8506.9	8689.3	9076.3	9525.3	9836.2	9985.6	10058	10103	10414	10437	10467	10389	10472	10554	10499
11.293	8.4935	0.88154	10.294	0	0	0	53.084	106.01	196.28	341.92	493.44	668.36	857.37	1070.4	1342.2	1664	2019.1	2489.1	2893.7	3283.3	3743.2	4348.6	4772.2	5289.3	5710.2	6288.9	6640.9	7413.3	7578.5	8007.7	8662.2	9083.9	9480.5	10238	10559	11041	11427	11578	11965	12154	12631	12643	12784	13065	13340	13281	13637	13600	13902
0	0	0	0	24.719	23.28	71.134	95.848	151.87	204.07	295.92	381.89	542.19	703.86	883.45	1143.6	1400.1	1769.3	2105.7	2466.3	2984.7	3353.1	3810.1	4328.1	4811.4	5303.9	5848.5	6353.7	6889.9	7312.1	7705.7	7851.8	8345.7	8635	9160.2	9407.4	9592.7	9856.4	10278	10627	10780	11097	11344	11623	11807	11711	12040	12078	11639	11725
0	5.4266	12.625	0	0	0	0	0	1.9102	12.287	3.4465	7.1894	17.063	30.052	37.987	52.331	104.56	129.87	164.34	182.19	271.85	375.4	474.63	575.26	700.64	820.02	1014.9	1250.2	1467.6	1635.1	1792.1	2018.4	2276.5	2626.5	2935.5	3237.7	3452.8	3708.5	3962.7	4352.5	4714.4	4689.6	4996.4	4946.9	5048.4	5080.5	5351.7	5385.1	5549.7	5494.5
0	0	0	0	0	25.434	31.187	57.64	94.375	164.86	279.34	414.71	618.08	853.91	1157	1433.7	1792.1	2134.7	2398.5	2711.1	3097.8	3412.4	3661.8	3900.9	4113.8	4364.5	4748.7	4925.9	5242.2	5502.1	5578.6	5854.5	6020	6244	6092.7	6403.1	6637.1	6991.5	7060.3	7355.4	7658.1	7789.5	7894.8	8221	8325.4	8601.5	8781.4	9005.8	9255.1	9328.5
0	0	7.9635	0	3.5568	0	10.662	0	14.964	58.819	130.65	246.25	387.02	571.93	707.88	969.94	1146.3	1413.3	1666.9	1974.3	2316.3	2585.9	2930.9	3220.1	3462.6	3844.5	4026.5	4322	4820.3	4657.2	5221.6	5521.6	5842.2	6237.5	6040.6	6829.2	7265.4	7290.7	7714.5	7938	8292.9	8535.7	8544.9	8964.8	9048.5	9276	9433.3	9512	9802.1	9897.4
1.3815	23.287	29.186	1.766	1.2603	0	0	0	0	0	0	62.214	143.11	280.57	478.59	668.12	939.98	1189	1537.2	1749.5	2131.8	2478.3	2813.4	3201.4	3511.4	4002.5	4370.5	4812.7	5157.4	5373.2	5780.8	6199.8	6484.4	6831.8	7150.5	7525.8	7487.7	7939.1	7852.8	8168.5	8428.3	8545.6	8638.4	8638.7	8694.1	8653.5	8681.4	8962.4	8814.4	8928.6
0	1.6529	6.7123	0	2.2921	6.3808	2.4937	28.67	77.25	136.13	248.38	376.27	556.8	762.8	1084.6	1363.6	1683.3	2059.2	2454.5	2844.6	3274.7	3695.1	4109.2	4459.8	4888.3	5210.4	5615.8	5933.6	6154.9	6446.9	6547.7	6935.5	7350	7640.5	7931.4	8341.4	8516	8681.7	9111.4	9239.6	9665.4	9895.5	9997.4	10122	10055	10266	10281	10379	10754	10793
0	0	0	5.0173	0	9.0693	22.079	26.12	30.931	55.887	98.586	174.97	281.73	407.56	554.13	745.16	877.31	1134	1372.6	1685.5	1971.8	2312.1	2632.3	2936.5	3258.3	3612.1	3996.7	4395.2	4745.3	5144.3	5278	5843	6239.9	6426.8	6992.7	7306.5	7843.6	7842.5	8173.1	8340.7	8463.3	8823.5	8870.7	8996.6	9130.9	9588.9	9934.6	9867.3	9982.9	10049
0	8.3998	6.8859	0	13.89	0	0	0	0	0	0	0	44.161	78.512	171.72	226.58	354.76	427.62	607.07	728.72	913.93	1146	1378.8	1546.6	1824.4	2058.8	2408.1	2745.1	3058.9	3215.4	3454	3675.3	3890.7	4161.4	4383.6	4577.2	4827.7	4913.6	5185.1	5389.7	5658.9	5802.3	6104.2	6033.6	6136	6177.8	6330.4	6578.2	6567.4	6583.7
14.294	7.6457	1.3949	0	0	0	0	0	15.093	35.036	112.94	201.66	318.42	484.97	652.23	931.35	1229.1	1604.9	1962.1	2392.9	2790.9	3406.2	3752.3	4358.3	4811.6	5360.8	5864.1	6100.6	6759.3	7007.6	7658.7	7914	8005.7	8289.8	8679.1	9020	9436.9	9768.2	9883.6	10108	10426	10376	10573	10591	10752	10903	11025	10788	11078	11155
0	0	0	0	0	13.466	26.484	76.223	136.93	269	416.05	604.25	849.37	1125.4	1449.1	1766.7	2150.3	2544.1	2929.9	3389.1	3829.6	4369.2	4741.6	5225.5	5576.3	6052.1	6368.5	6775.1	7564.8	7857.2	8378.8	9091.5	9552.2	9751.8	10289	11104	11814	11983	12592	12873	13787	13805	14139	14412	14911	13960	14983	15407	15489	15741
13.82	16.311	0	14.008	0	0	0	0	0	0	0	18.21	42.93	119.25	222.56	336.73	541.75	733.79	994.41	1233.1	1599.6	1867.4	2214.1	2652.3	3151.7	3551.2	4177.5	4628.6	5240.3	5729.5	6480.7	6856.7	7624.6	8265.2	8493.8	9611.9	10110	10460	10842	11747	11729	12269	12825	13114	13759	13861	14227	14446	14584	14895
5.8819	13.835	0	5.2564	0	0	9.4544	70.682	158.61	300.48	491.63	768.78	1015.5	1365.9	1771.4	2191.2	2688.9	3228.7	3773	4343.7	4981.7	5712.3	5947.1	6441.3	7115.4	7768.4	8084	8928.5	9634.8	9718.4	10316	9845.5	10358	10811	10951	11561	11622	12165	12100	12550	12806	12908	13309	13326	13728	13570	13813	13947	13845	13769
3.3792	12.418	0	6.9742	0	0	0	0	0	0	0	27.511	88.618	168.91	294.76	457.48	623.32	898.48	1155.9	1519.6	1880.6	2320	2615.7	3089.3	3501.4	3943.2	4394.3	4991.7	5438.9	6048.1	6496.3	6947.1	7417.9	8238.2	8524.1	9140.6	9601.3	9931.7	10672	10675	10938	11576	11734	12044	12552	13047	13624	13244	13623	13769
22.602	4.3627	0.015639	0	3.304	0	0	0	3.8571	23.743	63.573	127.8	206.12	314.55	440.62	617.25	805.88	977.41	1228.9	1426.3	1863.7	2138.3	2462.4	2731.5	3035.4	3276.7	3608.2	3928.7	4265.7	4456.3	4772.6	4871	5223.4	5464.5	5687.5	5900.5	6087.4	6387	6417.8	6141.3	6126.6	6241.5	6370.8	6377.7	6493.4	6517.7	6607.9	6721.4	6733.6	6694.3
20.137	45.409	50.968	23.554	0	0	0	0	0	0	1.9821	106.79	198.26	392.7	598.69	798.54	1046.4	1359.3	1645.7	1938.9	2295.3	2571	4146.2	4098.1	4347.6	4515.9	4784.8	4971	5151	5378.4	5631.7	5909.9	6128.1	6426.2	6344.9	6810.3	6969.2	7147	7236.5	7435.2	7520.5	7554.9	7829.4	7796.7	7887.1	7708.1	7830.2	7958.9	7843	7947.4
36.168	24.524	0	0	0	0	15.601	17.171	45.694	97.605	190.02	306.62	469.11	659.19	826.03	1022.5	1282.6	1593.2	1843.8	2022	2284.8	2480.3	2748.6	2971.1	3275.8	3499.2	3788.9	3950.4	4067.1	4351.5	4632.8	4896.8	5163.4	5456.4	5654	5742.7	6189	6296.5	6517	6627.3	6836.8	6971.1	7092.6	6879.8	7174	7430.7	7497.2	7624.4	7670.2	7874.8
22.787	4.9549	3.4477	2.7323	0	0	0	0	5.785	44.645	78.383	138.25	224.12	344.36	485.79	658.92	807.31	1085	1167.2	1357.9	1658.3	1951.9	2166.7	2402.9	2592	2863.1	3155.1	3341.2	3550.2	3782.3	3953.6	4186.2	4326	4516.5	4642	4763.2	4801.2	4886.1	5107.9	5174.3	5296.3	5370.1	5470.9	5480.3	5561.5	5567.9	5734	5780.9	5791.3	5869.7
8.6861	12.905	2.2712	1.9371	1.5534	0	0	0	0	0	39.331	116.61	209.54	421.24	598.84	800.79	1217.7	1671.8	1670.4	1988.6	2374.2	2747.5	3133.1	3456.8	3891.2	4318.2	4629.4	5053.6	5420.2	5829	6252.4	6548.6	6888.7	7234.1	7788.8	8321.3	8597	9039.1	9235.9	9542.9	9656.6	9967.2	10203	10135	10309	9987	10647	11051	10867	11079
24.707	21.89	0	0	0	1.3479	0	0	0	0	30.733	65.036	137.28	370.85	432.04	554.92	768.11	990.9	1297.9	1574.4	1934.9	2196.8	2556.5	2888.6	3220.9	3594.2	3988.7	4782.6	4768.7	4999.1	5419	5654.5	6011.4	6339.5	6691.1	6948.1	7302.3	7615.2	7740.5	7974.4	8240	8481	8654.4	8671.2	8940	8884.9	9165.8	9088.9	9204	9193.4
2.3063	0.85475	4.7156	2.8948	6.9875	0	0	0	9.6804	51.281	95.409	167.76	246.74	362.45	515.81	687.27	922.98	1170.3	1436.5	1679.3	2042.8	2376.1	2659.2	3065.2	3331.7	3671.1	4105.3	4491.5	4733	4982	5288.6	5545.8	5994	6340.2	6747.7	7014.5	7359	7978	7898.9	8189.5	8506.7	8730.5	8907.7	9211.8	9173.2	9219.8	9406.2	9613.3	9796.7	9798.8
22.01	9.0103	0	0	0	0	0	7.7556	47.529	122.51	246.87	440.23	644.98	892.17	1205.1	1515.4	1849.3	2258.4	2620.7	3243.3	4107.9	3303.8	3002.9	3342	3502	3758.4	4141.7	4481.3	4858.5	5321.9	5612	6086	6290	6741.6	6996.6	7288.6	7583.6	7913	8158.3	8480	8686.9	8726	8979.9	9022	9018.4	9187.4	9298.5	9339	9278.7	9052.9
6.9505	12.009	4.5301	0	0	0	0	0	0	8.2678	2.527	3.0208	0.88343	8.4654	36.737	56.038	82.732	128.94	251.56	318.53	489.05	662.29	1018.5	1305.9	1646.2	1897.4	2202.4	2577.8	2908	3192.4	3818.8	4100.7	4651	5175.5	5504.3	6107	6299.5	7188	7447	7911.5	8539	8253.3	8561.5	8804.8	9455	9875.7	9816.6	9374.5	10100	10156
4.0155	0	0	0	0	19.482	5.5462	11.079	18.798	31.835	80.858	191.46	363.01	591.45	832.11	1176.8	1549.1	1970.5	2374	2858.3	3387.9	3781.5	4396.4	4805.8	5389.2	5915.6	6633.9	7038.1	7632.9	8149.8	8582.9	9172.4	9844.6	10522	10766	11377	11720	11856	12387	12705	13133	13078	13641	13515	13273	13303	13468	13718	13593	13658
0	6.9666	2.0064	0	0.81616	8.6142	0	3.0108	42.694	89.266	118.31	213.55	323.64	483.13	582.35	808.71	1062.1	1245.9	1521.7	1770.9	2024.6	2334.7	2632.5	2885.4	3265.2	3484.8	3850.5	4205.5	4288.9	4596.6	4677.8	5017.1	4999.5	5581.9	5723.3	5903.3	6084.3	6126.3	6303.6	6103.1	6734.2	6581.9	7064	6826.3	6774.6	6885.4	6987.9	7178.6	7103	7148.2
13.413	6.2446	5.0057	0	0	0	0	0	7.3336	52.377	107.41	215.43	315.52	479	640.79	880.14	1137.2	1413.4	1827.9	2110.9	2545.9	2918.8	3221.9	3791.6	4185.5	4649.8	5055.4	5345.1	5758.1	6072.4	6336.2	6799.6	7062.5	7430.5	7562.9	8098.3	8287.1	8533.4	8887.9	9242.7	9251.7	9622.6	9608.3	9784.9	9891.1	10171	10380	10219	10590	10895
3.2729	1.3968	0	6.7111	0	0	5.0775	17.308	54.853	112.74	223.3	413.62	623.19	889.82	1224.4	1569	1987.6	2420.9	2962.9	3344.1	3818.5	4473.1	4926.5	5473.1	6000.9	6475.2	7089	7281.7	7928.7	8251.1	8736.7	9222.5	9701.1	10424	10802	11149	11209	11655	11939	11906	12233	12311	12615	12663	12713	12669	12969	13102	12749	12858
0	2.0786	2.4907	0	0	0	13.848	56.223	128.99	272.6	457.49	703.71	1019.4	1353.8	1760.8	2113.8	2633.7	2974	3448.5	3921.4	4462.6	4909.6	5454.4	5812.5	6341	6722.2	7382.6	7794.3	8027.5	8616	8902.9	9450.1	9548.1	9952.8	10512	11020	11106	11353	11674	11850	12187	12142	12431	12506	12756	12634	12702	12773	12881	12931
17.017	15.445	9.7468	0	0	0	0	0	0	0	0	0	26.53	85.237	161.39	258.77	387.1	537.96	740.15	944.68	1115.1	1336.2	1617.8	1845.4	2051.9	2338.4	2607.9	2800.2	3020	3273.6	3537	3781.3	4111.9	4124.3	4173.4	4423.5	4613.5	4753.8	4776.6	4884.2	5112.9	5251.2	5360.6	5438.5	5467.3	5571.4	5701.1	5667.2	5685.3	5693
0	1.0045	0	0	6.8165	15.554	1.9427	32.823	57.391	98.915	181.77	271.49	387.74	531.19	680.96	853.57	1033.8	1263.9	1447.9	1642.9	1862.3	2125.2	2414.9	2597.6	2807.9	2847.1	3145.4	3298.3	3458.8	3573.3	3574.6	3947.9	3762	4172.2	4052	3997.8	4409.3	4618.6	4403.9	4525.5	4679.5	4668.3	4902.2	4601.8	4546.9	4648.3	4780.7	4484.9	4891.7	4882
20.154	13.582	0	2.2663	0	0	0	0	0	12.589	34.147	66.181	99.993	163.46	209.49	276.74	369.47	498.49	633.54	743.25	899.97	1017	1274.3	1448.7	1671.1	1911.5	2111.1	2277.7	2397.8	2474	2738.3	2967.2	3071.5	3327.4	3662.7	3723.1	4179.9	4396.1	4500.6	4714.1	4934	5201.9	5341.3	5399.2	5599.1	5498.3	5730.6	5759.3	5603.8	5660.5
15.566	23.542	0	0	0	0	0	0	1.4794	3.1924	48.102	70.322	142.28	271.6	398.9	575.85	763.36	988.17	1265	1399.5	1730.7	1940.4	2310.2	2537.7	2838.2	3099.2	3412.6	3802.2	4050.9	4158.4	4469.5	4744.4	5013.8	5344.4	5695.3	5913.2	6478.8	6794.7	6984.8	7054.2	7245.6	7437.2	7642.9	7782.7	7754.9	7976.5	8169.6	8092.8	8412.1	8305.6
11.199	10.354	0.8392	0	1.1425	0	0	11.05	45.42	122.23	217.28	355.97	519.8	722.02	1006.9	1281.3	1602.1	1911	2359.8	2813.7	3341.7	3757.8	4300.9	4773	5240.2	5807.2	6163.9	6465.4	6988.1	7337.5	7981.4	8348.5	8995.3	9346.7	9771.5	10239	10530	11163	11588	11886	12400	12310	12598	12961	13279	13640	13429	13537	13712	13679
0	0	30.023	0	60.001	14.676	12.851	12.69	103.44	218.49	185.99	596.43	857.2	897.52	1201.9	1160.9	2304.5	2607.5	3183.1	3585.2	4176.1	4718.1	5211.7	5654.1	7052.7	6725.8	7203.7	7524.2	8033.5	8309.2	8735.3	9253.3	9306.9	9960.5	10385	10563	10648	12577	12564	13448	12558	13502	12495	12546	12676	10797	10710	10778	11012	10842
16.395	6.0766	8.0274	0	0	0	0	5.2263	21.733	70.525	187.27	306.14	508.88	748.64	974.42	1316.4	1697.7	1988.2	2366	2667.6	3081.8	3523.9	3905.7	4111.9	4589.9	4806	5120.4	5411	5686.3	5879.2	6152.2	6555.4	6845.9	7107.5	7313	7735.5	8001.4	8295.2	8540.4	8943.1	9367.4	9343.4	9476.8	9839.3	9851.8	10029	10079	10328	10373	10362
18.961	8.7124	0	2.7829	0	0	0	3.4315	34.082	91.68	185.71	318.81	471.84	668.36	932.22	1148.3	1369.1	1627.8	1908.1	2202.9	2454.5	2686.1	3044.9	3347.9	3676.2	3874.3	4179.2	4335.5	4516.2	4860	5166.2	5338.6	4892.7	5227.4	5429.2	5605.7	5606.9	5928.7	6326.9	6504	6879.4	6749.1	6468.2	6862.7	7086.8	7699.5	7616	7738.3	7685.1	7511.5
0	0	0	31.627	19.218	16.515	16.72	0	0	62.219	152.9	292.37	430.8	634.02	816.09	1076.4	1402.8	1684.6	2240.7	2360.4	2751.2	3424.7	3353.9	4201.8	4615.9	4474.6	5098.1	5447.3	5382.9	6233	6733.3	6272	6345.2	6623.1	6901.7	7040.4	7237.7	7449.2	7551.3	7640.2	7621	7651.3	7769.6	7772.6	7880.8	7942.3	7879.8	7941.5	8147.4	8211.6
0	14.03	6.6062	0	0	8.8299	10.656	39.147	73.056	150.34	199.69	284.08	425.93	604.38	759.34	1003.3	1128.9	1334.9	1399.8	1633.5	1839.6	2099.8	2409	2582.6	2819.4	2896.5	3140.7	3260.1	3514.8	3492.3	3714.1	3984.8	4227.3	4098.9	4263.7	4529.5	4384.5	4248.5	4304.6	4454.6	4397.8	4656.7	4840	4559.9	4920	4949.9	5020	5065.5	5018.5	4648
7.765	12.549	0	10.127	0	0	3.7621	11.366	29.285	73.954	134.12	196.65	298.19	441.44	573.63	815.86	1098.6	1439.1	1771.8	2169.2	2615.7	2943.7	3588.4	3989.6	4607.8	5255.1	5767.8	6648.8	7088	7862.9	8560.2	9385.8	10192	10337	11296	11924	12340	13266	13581	13817	14193	14075	14633	14920	14989	15110	15551	15614	15804	15494
0	1.7356	0.36661	0.47109	0	1.9503	4.6826	32.304	64.849	119.05	217.05	327.63	502.14	694.47	922.83	1199.7	1500.7	1844.2	2122.6	2519.8	2849.1	3173.5	3557.4	3901.3	4239.7	4541.2	4908.9	5212.3	5596	5802.8	5932.2	6265.8	6460.4	6949.1	7112.4	7336	7499.5	7525.2	7559.7	7903.4	8149.8	8065.7	8214.4	7757.7	7699.2	7430.8	7396	7677.9	7596.6	7493.8
4.5799	1.0313	0	0	0	8.0565	4.7621	42.641	83.342	178.93	308.68	457.89	687.51	927.05	1184.9	1454	1788.7	2126.4	2359	2718.2	3014.9	3350.8	3573.4	3899	4180.7	4189.4	4632.2	4868	5090.5	5046.4	5556.2	5927.3	6042.1	6254.4	6234.6	6678.6	6606.8	7089.9	7165.4	7294.9	7802.4	7964.4	8091.7	8278.2	8199	8289.1	8485.7	8793.9	8869	8723.3
18.539	0	0.65815	0	0	0	6.4985	17.258	26.518	85.336	107.38	168.77	291	414	445.17	608.87	717.56	903	1109.3	1348.7	1892.4	1752.5	1982	2283.9	2564.1	3238.8	3589	3371.8	4194.3	4029.8	4114.8	4536.4	5504.6	5711.8	5530.9	5926.2	6141.1	6789.5	6791	6976.6	7232.3	7199.5	7347.7	7299.3	7676.2	7427	7859.7	7253.3	7191.1	7109.7
8.9528	2.7375	3.5608	0	0	0	0	0	8.988	26.201	73.691	156.4	234.59	353.25	492.7	618.22	811	960.72	1195.7	1370.7	1617.7	1885.6	2141	2273.5	2566.1	2854.8	3078	3257.8	3433.8	3644.7	3908.6	3941.2	4234.9	4452	4621.7	4822.2	5062.8	5200.3	5322.2	5573.3	5549.9	5564.6	5798.5	5929.4	5922.2	6038.5	6072.6	6027.9	5988.4	5958.3
1.7537	3.5778	0.20111	0.60146	0	0	6.0911	1.0254	27.01	37.416	85.993	126.7	235.25	343.62	443.43	640.13	821.45	1060.4	1245.8	1523	1842.4	2111.8	2358.5	2656.4	3038	3447.4	3703.2	4526.2	4639.6	4706.5	5377.1	5332.3	5652.7	5914.6	6196.2	6452.4	6871	6947.4	7098.9	7298.8	7437.1	7767.1	7769.1	8000.9	8091.5	8360.7	8516.2	8523.4	8733.1	8834.3
22.823	10.058	0	0	0	0	0	0	0	22.967	64.802	160.14	286.36	466.42	675.53	944.52	1280.9	1605.3	2071.3	2416.1	2855	3418.7	3821.7	4400	4876.6	5376.5	5915	6383.5	7066.6	7570.3	8218.1	8822.2	9473.7	9729.9	10379	10905	11249	11292	11707	12214	12519	12620	13011	13296	13444	13826	13833	14005	13870	14393
1.7381	6.5662	1.0954	1.334	0	0.77224	0	0	0	6.3199	41.722	105.36	197.19	373.41	575.48	712.58	954.79	1080.4	1406	1495.4	1760.7	2051.4	2304.2	2542.2	2452.8	2554	2675.7	2966.9	3171	3351.8	3489.5	3330.7	3443.4	3597.7	3757.5	4005.2	4016.9	4187	4268	4360.1	4409.1	4430	4588.7	4562.6	4668.4	4736	4860.4	4783.6	4887.2	4759.2
19.128	10.26	7.1697	0	5.4898	2.2858	0	0	0	0	66.342	128.68	145.02	287.6	416.3	517.92	713.25	1115.1	1262.9	1720.2	2087.8	2212.6	2681.1	3101.2	3468.3	3499	3955.1	4204	4753.7	5023.6	5021.9	5699.1	5903.9	6019.8	6276.7	6648.4	6427	6737.2	6871.3	7247.3	7723.6	7894.1	7836.9	8007.4	8030	8057.7	8201.1	8112.4	8102.2	7971.6
17.531	7.2767	4.4306	0	0	0	0	0	0	0	41.619	114.45	213.46	346.94	486.17	704.14	962.33	1262.5	1545	1811.9	2139.9	2428.4	2695.4	3177.1	3636.2	3895	4082.5	4390.3	4790.8	5104.2	5555.8	6002.2	6295.7	6742.2	7131.5	7359.7	7511.3	7932.8	8069.5	8364.9	8594.7	8577.7	8799.5	8959	8914.8	9065.5	9272.6	9128.9	9113.3	9038.9
16.472	0.9646	12.913	0	0	0	0	4.456	10.994	27.291	77.127	118.23	190.62	262.34	350.77	481.67	609.52	816.7	1016.2	1213.2	1397.4	1800.4	2167.1	2072	2298.5	3141.4	3272.5	3057.1	4227.9	4648.1	4190.1	4393.1	4529.3	4910.2	5199.2	5226.3	5445.4	5842.2	6102.1	6298.1	6385.1	6572.7	6790.5	6816.1	6986.7	7109.8	7257.8	7229.7	7220.8	7230.1
0	0	0	0	21.837	11.758	15.739	39.837	66.694	160.53	260.13	420.33	630.8	832.09	1124.4	1366.9	1634.3	1960	2382.3	2753.7	3115.8	3462.5	3873	4366	4658.2	5028.5	5323.9	5608.6	6056.5	6393.1	6675.5	7089.4	7281.8	7687.1	7970.5	8277	8547.4	8733.6	9194.5	9453.9	9520.5	9792.1	10069	10015	10038	10439	10388	10487	10327	10051
24.948	19.377	2.8013	0	0	0	0	0	0	0	18.182	84.149	141.94	267.56	386.54	557.33	738.69	900.63	1187.4	1350.9	1613.6	1910	2122.3	2452.9	2728.4	2942.7	3357.4	3567.3	3857.8	4184	4504.5	4598.2	4823.8	5039.7	5255.9	5440.2	5651.2	5829.3	5965.4	6140.1	6276.6	6726.2	6854.9	6809.4	6985.4	6995.2	7193.4	7276.4	7328.2	7524.8
16.359	9.1472	5.7457	0.22455	0	0	0	0	21.216	55.378	112.97	202.78	257.89	390.45	545.99	720.91	876.97	1037.6	1298.2	1491.1	1655.8	1781.5	2178.7	2371.8	2635	2756	2970.3	3104.6	3366.4	3532.3	3723	3967.1	4156	4482.1	4586.3	4641.8	4846.7	5108	5306.2	5671.5	6126.6	5886.4	5826.8	5973	6557.3	6846.4	6925.6	6898.5	7042.1	7137.3
13.657	6.8713	0	4.5668	0	0	0	9.1658	42.802	84.634	134.97	224.8	312.13	430.81	578.34	720.87	922.39	1110.8	1378.5	1553.9	1888.1	2119.6	2364.5	2720	2994.3	3353.7	3645	3943.7	4232.9	4602.4	4945.5	5251.9	5712.4	6098.3	6294.5	6598.9	6942.7	7301.6	7574.2	7859.6	8009.7	8322.4	8588.7	8685.4	8893.2	8989.2	9100.5	9283	9142.7	9260.7
0	0	0	0	8.7096	55.206	102.3	168.97	236.77	327.61	411.66	553.78	719.11	909.54	1070.4	1311.4	1485.5	1786.5	2136.5	2388.1	2779.6	3095.3	3473.6	3712.1	3854.3	4240.1	4442.3	4785.9	5162	5352.9	5553	6107.5	6242.8	6817.6	7025.1	7454.7	7630.7	7534.5	8068.6	8396.2	8533.9	8850.7	8931.1	9614.9	9591.9	9495	9818.7	9688.4	9852.4	9646.9
0	12.089	0	0.97745	0	1.0132	0	0	0	0	0	0	0	1.8443	33.577	39.81	81.292	120.36	149.35	188.55	226.05	274.09	351.57	447.34	528.61	603.74	685.98	772.88	863.26	965.69	1031.6	1141.4	1158.3	1341.8	1393.7	1495.9	1629.2	1729.7	1775.2	1827.7	1951	2010.4	2104.6	2151.7	2247.6	2285.7	2344.9	2418.5	2502.3	2373.1
22.12	13.072	0	0	0	0	0	0	0	0	0	0.82198	10.795	45.652	91.008	182.94	278.01	387.79	545.14	670.35	854.94	1022.3	1188.1	1203.3	1404.4	1711.8	1847	2008.2	2311	2325.6	2526.5	2345.3	2477.5	2765.3	2876.3	2980.2	3117.1	3348.8	3586.3	3785.2	3884.1	3880.2	3949.1	4068.8	4199.2	4408	4451.8	4565.7	4687	4871.6
24.263	3.9271	2.8703	0	0	0	0	0	8.3711	72.618	178.89	326.22	528.2	850.06	1143	1482	1971.2	2552.4	3129	3679	4461.2	5058.9	5785.9	6495.7	7089.2	7891.5	8656.2	9062.1	9956.3	10648	11366	12005	12517	13145	13703	14049	14359	14948	15151	15791	15896	15804	16328	16465	16379	16620	16860	16946	16621	16498
0	4.7003	0	2.5725	0	5.6269	8.1659	5.6611	12.763	21.832	57.118	97.741	156.35	246.49	356.83	558.73	763.58	993.87	1224.3	1583.7	1858.5	2163.6	2504	2878.1	3209.5	3522.9	3843.4	4226	4531.6	4813.7	5195.4	5466.6	5966.7	6296.3	6471.8	6730	6937.9	7240.2	7530.1	7827	7973	8199.6	8301.9	8303	8453.9	8637.4	8778.7	9102.4	8952.1	8813.9
0	0	0	4.4172	12.58	24.331	26.116	44.742	83.004	124.52	189.15	262.25	379.8	578.44	788.85	1051.9	1321.5	1684.5	2059	2390.2	2746.2	3276.8	3796.7	4132.7	4668	5038.1	5658.2	6250.4	6685.5	7289.9	7341.2	7707.1	8094.9	8668.6	8893.2	9411.9	9723.1	9879.8	10490	10591	10748	11110	11312	11206	10707	10696	11613	11477	11558	11691
10.929	6.9724	7.6796	3.1379	0	0	0	0	0.69783	0	0	0	0.77208	39.418	99.03	184	250.5	403.89	616.92	812.55	1111.2	1390.2	1842.1	2218.4	2780.9	3094.2	3480.9	3942.5	4303.5	5130.7	5584.3	5842.3	6471.2	7111.8	7801.7	8452.4	8712	9436.9	10059	10618	10843	10841	11213	12025	12725	13573	13588	13783	13760	14068
3.5157	3.8622	0	0	0	0	7.6567	10.964	38.838	105.52	190.54	301.75	440.92	636.89	812.3	1014.9	1328.8	1616.4	1909.1	2242	2646	2884.8	3167.4	3452.3	3785.7	4239.7	4504.8	4778.1	4923.1	5159.2	5283.9	5457.5	5734.8	5882.7	6107.6	6189.9	6264.5	6470.4	6610.9	6564.1	6604	6690.6	6685.3	6532.2	6768.7	6581.7	6841.8	6726.6	6742.6	6719.3
7.6305	2.957	1.2786	0	1.8124	0	0	0	0	0	0	0	0	26.442	77.065	154.71	304.59	542.7	628.67	837.47	1027	1241.1	1470.6	1703.8	1870	2106.3	2431.1	3031.7	2852	3495.3	3961.6	4129.3	3846.9	4133.9	4272.3	4660.3	4606	4834.5	5040.8	5254.4	5309.3	5653.4	5734.5	5867.8	5916.9	6120.9	6098.4	6177.7	6088.7	6401.4
14.101	12.188	0	0	0	1.3909	0	0	0	38.786	98.957	176.38	313.23	469.91	654.33	833.08	1065.2	1317.8	1633	1891.5	2193.7	2460	2700.9	3000.5	3376	3679.1	4041.3	4342.2	4814	5220.6	5442.8	5825.9	6182.9	6670.8	7035.1	7355.7	7999.9	8244.6	8379.9	8728.9	8954.6	9189.9	9396.9	9337.6	9793.1	9751.7	10019	10157	10209	10426
0	4.0505	0	4.5702	0	4.9142	0	16.478	5.509	17.631	57.625	83.302	162.02	256.77	383.21	515.49	690.13	868.16	1060.6	1383.8	1645.5	1935.2	2258.1	2590.1	2883.7	3159.4	3503.3	3760.9	4114.9	4435.4	4660.9	5091.9	5244.3	5570.2	5756.2	6004.3	6267.7	6456.5	6791.7	7041.5	7293.8	7348.5	7456.5	7731.2	7734.7	7818.7	7658.4	7844.6	7840.6	7815.9
0	0	10.237	14.65	12.532	0	0	0	7.4902	8.9196	23.885	51.089	73.173	122.26	202.57	286.51	410.75	553.59	745.81	890.75	1165.4	1441.1	1732.1	2027.4	2378	2761.7	3074	3593.8	4011.1	4450.3	4922.9	5374.5	5935.2	6465.7	6948.7	7408.3	7945.9	7677.9	8002.9	8292.2	8843.5	9220.2	9483.3	9567.8	9598.6	9673.6	9872.2	9750.5	9982.1	9989.6
1.4526	6.9775	0	0	0	0	0	0	0	0	0	71.37	87.306	110.3	130.12	242	285.03	457.48	616.55	850.52	1083.7	1434.5	1721.9	2061.2	2547.3	2851.1	3178.2	3737	4227	4795.4	5242.3	5854.1	6410.9	6802.1	7284.1	7820.4	8626.2	9108.8	9585.9	9997.2	10244	10790	11218	11363	11581	11873	11970	10717	10942	11043
0.093578	3.8128	0	5.1406	0	0	15.229	48.268	108.05	209.07	335.3	505.46	708.71	933.98	1197.5	1557.5	1898.1	2291.4	2748.1	3201.5	3697.4	4178.2	4650.2	5232.6	5565.6	6404.5	6712.4	7255.7	7976.2	8662.3	9004.8	9423.6	10070	10576	11219	11699	12305	12430	13058	13103	13409	13009	13178	13816	13903	14374	14281	14256	14172	14134
9.5537	7.6343	0.05084	0	0	2.8873	0.32997	24.012	70.878	150.41	266.65	433.26	647.7	898.11	1177.5	1481.6	1913.2	2296.5	2571.1	3136.5	3499.2	4070.2	4422.2	4840.5	5329.7	5614.8	5799.2	6102.2	6449.5	7016.4	7484.4	8083.6	8267.9	8880.5	9403.9	9978.4	10665	10931	11383	12136	12374	12883	13483	13621	13835	14266	14242	14741	14784	15118
20.573	24.467	9.3397	0	0	0	0	0	0	51.238	165.91	292.53	495.16	663.59	907.54	1116.3	1446.2	1634	1841.8	2241.2	2504.2	2810.8	3191.3	3400.6	3879	5370	4590.4	4949.1	5421.8	6698.4	6464.2	6365.9	6785.7	6940.3	7077.2	7326.4	7761.7	8049	8155.7	8694.1	8737.2	8832.4	9061.3	9146.5	9132.2	9212	9526.7	9438.6	9536.3	9845
8.1163	11.463	2.7514	0	0	0	0	0	31.489	59.511	117.56	208.47	336.54	479.44	663.2	922.57	1174.2	1390.6	1856.5	2071.1	2325.4	2690.2	2894	3272.5	3544.3	3947.1	4205.4	4414.7	4728.3	5186.4	5400.7	5603.1	6088.1	6207.5	6674.3	6737.3	7129.8	6675.9	7132.7	6914.4	7310.8	7681	7767.5	7817.4	8417.3	8243.5	8606.5	8513.8	8461.6	8863.6
0	0	0	0	28.986	67.77	83.219	164.73	237.9	371.96	595.68	858.1	1135	1436.3	1923	2242.5	2636.7	3141.5	3604.8	4096.6	4591	5159	5609.5	5555.9	6514.3	7209.5	7550	8153.1	8457.6	8745.4	9650.6	9953.4	10277	10445	10924	11445	12162	12296	12638	13105	13489	13544	13144	13594	13874	13315	14206	14333	13743	14209
19.557	16.76	0	1.1426	0	0.71204	0	0	0.30577	53.618	112.95	203.16	292.98	436.72	620.53	838.07	1070.3	1314.6	1553.6	1754	2033.2	2330.8	2544.9	2725.7	3018.3	3162.3	3522.1	3637.8	3786.7	4035.3	4067	4294.9	4655.6	4696.6	4814.2	5151.3	5078.4	5282.4	5551.7	5508.2	5678.8	5891.2	5910.6	6034.8	6129.4	6157.7	6270.6	6325.3	6352.7	6451.6
20.421	11.626	8.0213	0	0	0	0	0	13.729	45.285	104.66	181	301.74	452.41	664.85	908.12	1158.3	1438.6	1767.5	1966.9	2276	2606.5	2997.8	3365.5	3774.2	4216.2	4604.3	5060.8	5419.6	5868.1	6216.4	6636.6	7106.9	7621.4	7785.1	8149.7	8725.9	8980.3	9265.7	9563.6	9866	9934.9	10450	10481	10843	11062	11276	11166	11212	9577.4
16.117	10.164	0.24207	0	0	0	0	0	0	0	0	0	0	0	0	0	28.853	51.499	99.747	161	273.48	398.41	509.4	666.1	846.75	1062.7	1222.9	1437.1	1602.3	1782.2	2017.7	2141.5	2479.4	2606.5	2936.5	3212.5	3363.2	3394.6	3507.2	3641.9	3723.2	3805.8	3796.5	3825.2	3655.9	3701.4	3890.4	3920.5	3884.8	3929.7
4.4963	9.195	6.3107	2.5596	1.2705	0	0	7.6101	20.756	103.46	256.41	388.31	680.63	995.24	1359.7	1787.5	2279	2728.9	3256.3	3761	3417.9	3809.4	4364.2	5507.2	6266.7	6556.1	7112.8	7517.7	7894.5	8262.1	8499.3	8973.4	9521.5	10006	10170	10555	10645	10648	11126	11292	11169	11634	11705	11679	12033	12808	13217	13776	13713	13834
8.0879	7.146	0	5.7973	0	0	0	0	0	0	10.315	36.802	85.232	156.94	184.08	279.04	340.3	437.1	490.37	636.18	736.93	930.99	1021.7	1177.8	1323.4	1517.4	1698.1	1888.5	2046.4	2238.4	2362.2	2651.5	2853	3066.4	3322.6	3561.7	3815.5	3994.3	4368.2	4397.2	4721.8	4867.1	4988	5239.5	5379	5571.6	5786.7	5805	5941.2	5964.7
0	0	0	0	0	1.634	34.281	61.481	126.69	215.49	313.64	453.75	619.38	780.19	1033.9	1343.2	1654.4	1975.9	2322	2673.3	3022.3	3366.9	3703.9	4004.3	4104.6	4362.6	4594.3	4836	5039.5	5260.1	5325.3	5640.9	5874.6	6095.8	6139.5	6406.5	6476	6482	6677.8	6834	6861.7	7038.3	7272.8	7359.8	7327.2	7499.9	7209.4	7609.3	7506.9	7532.3
14.311	14.044	0	0	0	0	0	0	0	2.2457	30.699	36.056	91.728	160.01	308.15	373.73	468.15	715.61	940.26	862.2	1304.1	1476.6	1729.8	2274.2	2093.8	2310.4	2526	2868.1	3161.5	3402.1	3659.2	4057.6	4300.5	4632.2	4966.1	5252.4	5387.4	5421.1	5785.7	5832.8	5887.7	6307.7	6555.6	6757.9	6854.6	6823.7	6827.2	6835	7168.7	6827.1
6.3476	7.126	7.954	0.69428	0	0	0	0	0	32.47	81.514	161.33	258.5	377.14	587.68	827.44	1080	1403.7	1680.4	1921.8	2178	2535.7	2586.2	2785.1	3362.2	3356	3500.1	4146.5	4302.9	4616.2	3837	4983.4	5285	5508.8	5776.4	5800.5	5958.7	6275.3	6413.4	6537.1	6720.8	6875.8	7028.5	7239.4	7323.7	7332	7476.4	7561.1	7535.5	7563.3
13.256	13.437	3.69	0	0	0	0	28.011	98.639	181.53	348.8	604.32	899.68	1267.4	1695.7	2112.9	2541.4	3077.3	3615.3	4036.1	4714.4	5177.3	5717.6	6135.9	6776	7334.2	7727.1	8294.3	8582.6	9103.7	9541	9827	10356	10969	10989	11358	11569	12091	12052	12642	12789	12951	12978	13064	13200	13418	13268	13431	13306	13355
14.866	3.468	5.9756	2.5755	0	0	0	0	0	14.8	31.774	43.878	62.141	94.631	129.79	190.74	246.57	353.66	411.79	509.93	595.3	702.91	835.44	909.63	1073.7	1195.1	1301.9	1415.1	1474.1	1632.1	1748.9	1938.9	1985.2	2153.5	2331.9	2444.1	2624.2	2692.7	2834.8	2912.1	3077.7	3171.5	3216.8	3349.6	3422.5	3545.3	3582.2	3714.3	3588.9	3562.5
12.916	9.3753	0	0	0	0	6.8591	21.33	47.289	66.981	110.97	176.12	249.63	340.35	480.6	595.08	786.6	967.99	1220.8	1462.6	1735.5	1984	2346	2761	3175.7	3434.3	3918.3	4235.7	4629.7	5011	5433.7	5831.6	6389.3	6698.7	6906.7	7325.9	7880.4	7952.7	8177.2	8495.4	8615.8	8836.9	9045.9	9162.4	9429	9439.5	9509.2	9625	9571.6	9950
0	0.99798	0	6.3224	2.5469	5.9257	2.9953	4.6817	35.812	80.646	189.25	291.54	421.09	646.29	870.96	1112.1	1355.5	1588.7	1806.6	2143.2	2378.7	2620.1	2921	3193.5	3574.4	3723	3957.7	4233.9	4450.6	4556.3	4728.6	5137	5287.1	5599.6	5758.3	5767	5865.9	6161.1	6030.9	6252.9	6364.6	6327.8	6705.1	6395.2	6797	6656	6850.7	6652.1	6970.8	6962.1
0	6.1848	10.146	5.3803	4.8545	0	0	9.8922	14.465	39.609	81.959	140.85	218.29	329.39	452.28	593.55	783.45	962.4	1225.1	1419.4	1716.1	2002.2	2258.9	2507.4	2826	3111	3416.7	3812.4	4243	4400.4	4616.3	5039.4	5280.8	5714.7	6017.3	6393.2	6586.3	6910.8	7199.8	7482.5	7844.2	7829.1	8070	8007.7	8127.9	8146.8	8351.9	8647.1	8655.6	8765
14.996	14.91	0	0	1.7272	0	0	0	6.6797	27.982	94.661	168.88	291.65	431.75	593.98	757.41	995.22	1201.1	1398.1	1548.1	1740.9	1861.4	2093	2361.1	2537.6	2808.3	3795.6	4688.5	5006.3	4947.8	5226.4	5496.9	5710.1	6153.2	6309.4	6636.4	7002	7126.4	7494.4	7671.5	7948.2	8304	8531.7	8800.2	8999.8	9484.3	6712.6	6860.3	6881.6	7134.4
5.1806	0	0	0	9.3738	0	7.9632	24.954	66.592	183.52	310.94	484.08	701.8	951.59	1179.1	1477.7	1788.7	2053.3	2470.6	2754.1	3244.2	3645.8	3999.3	4570.7	4964.9	5537.8	6040.4	6379.4	7012	7522.1	7967.7	8061.9	8549.3	8941.8	9351.9	9776.1	10139	10434	10725	10912	11233	11272	11568	11647	11486	11512	11911	11678	12028	12017
34.937	20.607	0	0.5952	0	0	0	0	0	0	0	0	30.961	111.95	197.43	348.61	503.59	732.09	986.8	1233.1	1506.1	1773.8	2148.4	2415.5	2857.1	3251.9	3578.5	3927.9	4196.5	4396.9	4761.7	5070	5452.3	5757.7	6085.7	6211.6	6338.1	6707.8	6903.6	6949.8	7292	7401.7	7664.5	7882.5	7980.6	8152.9	8123.1	8328.6	8695.9	8751
0	0	0.051646	0	2.874	0	5.2138	5.222	0.90706	0.79461	12.898	30.406	37.362	74.968	113.52	161.08	232.78	303.84	361.12	468.72	550.66	638.34	746.78	863.5	1031.7	1034.1	1498.3	1555.6	1772	1876.5	1912	2061.9	2154	2235.2	2419.1	2481	2520.6	2649	2717.3	2774.8	2905.9	2927.1	2926.6	2959.2	3004.2	2980	3068.7	3092.3	3089.7	2984.9
0	0	13.829	0	0	63.201	80.811	86.702	115.36	140.75	91.306	164.61	271.68	346.54	541.97	733.18	930.66	956.39	1352.4	1628.6	1962.6	2056.2	2374.2	2869	3033.9	3343.8	3658.6	3636.9	3837.1	4022.7	4174.7	4201	4301.5	4560.4	4740.2	4849.7	4971.6	5009.2	5212.5	5146.1	5504.1	5407.7	5490.6	5045.7	4962.4	5030.1	5143.1	5166.2	5238.3	5292
0	5.3057	4.8099	0	0	6.2622	5.5402	35.235	79.826	157.86	299.37	451.21	623.92	838.98	1128.7	1461.3	1785.3	2078.2	2396.5	2698.8	3041.9	3464.9	3767.3	4023.9	4669	4997.1	5273.1	5566.5	5783.4	6148.8	6240.3	6413.1	6731.4	7259.9	7258.5	7653.4	7860.9	8412.4	8731.7	8765.9	8866.5	8770.4	8699.2	8918.2	8831.1	8970.9	9098	9431.4	9118.8	9602.5
28.184	5.8973	1.8	0	0	0	0	0	0	48.615	110.33	209.04	326.76	460.08	576.86	723.67	811.57	1002.3	1111.9	1259.1	1437.2	1582.7	1729.9	1873.7	2119.4	2180.2	2347.9	2454.2	2615	2813.7	2980.6	3110.7	3300.9	3429.7	3517.8	3778.2	3815.3	3985.6	4206.2	4250.1	4333.5	4474.7	4574.9	4599.6	4673	4670	4846.1	4900.4	4947.5	5014
0	0	3.3798	2.8702	8.3635	0	1.3667	0	0	0	0	0	0	0	60.691	121.05	239.33	341.77	500.87	647.27	910.23	1058.2	1209.3	1460.9	1703.8	2088.5	2298.1	2490.3	2835.9	3009	3361.5	3559	3890.8	4100.2	4348.6	4616.4	4767.4	5071.9	5248.6	5331.1	5418.1	5585.2	5690.1	5612.5	6027.5	6093	6261.8	6665.8	6793.6	6919.9
12.817	11.845	0	0.27126	0	0	0	0	24.811	57.178	128.98	253.76	358.74	533.8	817.64	1036.4	1232.9	1528.1	1758.7	1969	2156.5	2198.2	2435.7	2633.9	2898.6	3011.7	3193.5	3428.8	3365.5	3398.9	3528.6	3665.7	3828.7	3838.9	4016.8	4091	4255.1	4306.7	4410.2	4363.6	4440.3	4494.5	4485.3	4406.1	4459.4	4522.2	4480.8	4444.1	4609.9	4620.6
0	10.52	7.1274	0	4.3953	0	0	0	0	0	0	0	0	46.054	81.5	149.13	220.52	301.55	391.73	479.6	575.81	645.19	841.34	983.86	1125.6	1288.1	1440.1	1589.8	1737.4	1945.9	2075.4	2168.5	2365.7	2532.5	2762.3	2841.2	3013.3	3103.3	3264.9	3364.9	3622.8	3580.1	3689.2	3488.2	3606.7	3651.5	3845.2	3817.8	3911.4	3813.7
0	0	0.53516	0	6.4304	4.4007	0	7.5826	16.336	49.019	77.213	161.72	252.25	392.9	571.48	776.82	1062.5	1284.3	1393	1606.3	1659.1	1808.9	2018.4	2138.5	2337.1	2496.3	2696.2	2869.8	3291.1	3337.2	3439.3	3727.1	3777	4034.1	4075.5	4251.2	4393	4504.8	4715	4985.5	5040.1	5167	5386.2	5437	4935.6	5060.6	5288.4	5081.3	5211.4	5297.3
14.393	2.2221	0	0	0	0.70699	0	8.9459	36.61	108.09	215.4	400.13	630.99	877.03	1198.4	1567.3	2010.1	2527.2	3032.8	3645.4	4203.1	4700.3	5288.7	5803.6	6162.8	7000.3	7338.9	7732.9	8209.1	8508.3	8977.9	9048.9	9649.6	9911.8	10179	10347	10411	10938	10776	10966	11103	10903	10897	11347	11236	11238	10649	10032	11000	11320
14.951	9.6608	2.7638	0	0	0	0	2.2391	15.018	42.612	89.863	129.31	219.24	299.13	431.17	575.49	694.37	825.99	996.28	1202.2	1390.8	1632.5	1836.2	2075.3	2344.9	3126.9	3493.9	3570.4	3769.1	4387.3	4700.5	4517.8	4651	5091.7	5377.7	5694.7	6002.2	6397.2	6760.5	6974.9	7398.5	7378.6	7683.5	8037.6	8199.6	8378.8	8314.4	8522.8	8830.3	8818.7
18.717	0.2057	1.8486	0	1.8717	0	0	11.912	37.278	103.03	163.06	292.51	413.59	600.28	758.49	1002.3	1276.1	1460.1	1731.6	1995.9	2321.3	2548.8	2898.7	3221.9	3617.3	3892.2	4015.9	4469	4842.9	5143.7	5468	5961.5	6338.6	6888.9	7354.6	7745.2	8259.3	8836.5	9403.5	8705.3	8685.5	9111.6	9095.7	9376.5	9464.9	9498.9	9698.9	9628	9716.7	9830.9
27.988	21.878	6.4684	0	0	0	0	0	0	16.878	88.848	197.98	309.39	505.04	665	898.76	1172.1	1417.4	1707.5	2008.2	2319.1	2594.6	2928.5	3252.4	3566.3	3797.7	4105.9	4464.3	4570.1	4945.3	5237.1	5461.2	5783.1	6185.4	6406.2	6708.3	7066.8	7348.6	7824.2	7985	8233.7	8138	8455.3	8748.4	8804.3	8919.7	9073.1	9211.1	9219.6	9449.7
0.42322	2.9061	6.2947	0	0.005909	1.8751	0	0	4.1929	28.952	70.081	125.4	210.29	315.34	454.73	581.32	777.13	940.04	1178.1	1403.7	1630.5	1848.1	2092.7	2295.2	2533.1	2795	2987.7	3256.6	3401.1	3591.1	3811.8	4074.3	4275.1	4395.4	4595.1	4722.8	4816.2	5049.4	5240.9	5183.6	5340.3	5532.7	5788	5784.4	5718	5918.7	5977.6	6018.8	6123.6	6054.8
22.017	1.3724	0.71775	0	0	0	0	0	0	0	0	25.897	96.739	223.34	374.26	614.3	877.34	1187.9	1562.3	1884.6	2339.7	2738.5	3188.4	3634.3	4054.8	4572	4885.4	5275.6	5914.5	6487.7	6844	7224.9	7532.3	7973.8	8416.9	8704.5	8849.8	9138.7	9412.9	9718.4	9881	9938.6	10207	10281	10199	10329	10468	10487	10397	10217
17.301	0	0	4.6135	0	0	0	22.368	75.019	131.63	257.04	392.09	602.65	785.5	1023.6	1389.4	1339.9	1533.5	1769.6	2040.3	2368.1	2834.3	3008.6	3433.4	3593.6	3694.5	4211.4	4517.3	4709.5	5238.7	5409.6	5780.6	6537.5	7066.7	7625.5	6937.2	7075.4	7350.8	7508.6	7728.4	7833.9	7980.2	8422.2	8525.5	9211.1	9188.1	9384.1	9396.2	9255.2	9129.7
7.6443	5.788	0	6.1621	0	0	0	15.926	33.265	75.394	112.72	159.91	208.34	311.73	374.92	474.7	610.51	722.46	927.87	1032.5	1264.2	1454.9	1637.8	1992.6	2269.5	2605.9	2997.9	3247.3	3591.7	3912	4349.8	4833.8	5331.7	5714.8	6069.1	6542.6	7128.6	7720.3	8109.5	8545.9	8989.5	9330.6	9688.1	9895.1	10273	10241	10683	11090	11045	11222
17.58	12.147	0	0	7.2944	0	0	0	0	9.7078	2.9433	3.8967	3.5716	23.191	28.181	35.078	83.622	151.99	157.89	175.37	284.86	320.93	415.04	398.77	437.77	356.56	445.6	393.39	587.37	739.67	827.41	1157.9	1265.3	1564.9	1908.1	2229.8	2491.1	2700.3	3112.5	3383.4	3561.9	4214.8	4483.2	4600.4	4914.7	5110.7	5277.9	5289.9	5531.2	5713
0	0	6.777	8.7949	2.3932	8.7756	0	0.65828	1.3741	42.926	62.07	83.188	292.13	422.94	656.22	828.41	1065.6	1310.2	1656.9	2016.9	2438.3	2777.8	3202.9	3584.7	3874	4316.1	3931.7	4174.4	4494.1	4700.3	4954.3	5199.6	5533.5	5754.5	5932.7	6336.7	6583.7	6827.4	6896.4	7044.1	7299.6	7412.4	7554	7778.9	7726.5	7864.2	8135.8	8154.7	8218.3	8264.2
16.009	3.4145	0	0	0	0	32.525	110.37	173.88	281.16	438.87	629.47	872.33	909.88	1150.5	1436.3	1753.1	2138.6	2582.6	2944.2	3414.5	3627.5	4235.7	4692.7	5334	5942.1	6273.1	6986.4	7298.1	7756.6	8213.5	8697.4	9177.5	9633.3	10242	10074	10775	11064	11463	11668	12092	12769	12755	12727	13291	13138	13333	13795	14108	13663
14.723	11.596	3.3618	0.16199	0	0	0	0	0	0	0	0	20.833	108.29	190.33	296.36	387.48	523.83	736.62	868.62	1098.8	1300.7	1624	1949.8	2219.7	2413.7	2614.1	2694.4	3066.1	3264.4	3534.7	3865	4194	4562.8	4929.4	5166.7	5258.3	5470.5	5769.4	6304.1	6612.4	6509.5	6449.9	6687.2	7269.5	7616.3	7663.8	7484.2	7676.8	7840.9
27.195	10.447	0	0	0	0	0	2.1125	25.106	51.484	107.47	209.87	302.17	483.81	639.05	854.4	1042.8	1320.4	1586.9	1820.6	2111.7	2363.3	2707.6	3026.3	3361.5	3714.9	3943.6	4247	4509.8	4934.7	5260	5665.8	6272.4	6795.7	7441.4	7590.1	8126.8	8330.1	8558.7	8445.1	8772.6	8827	9064.9	9126.7	9396.6	9462.5	9477	9585.6	9826.5	9882.5
18.716	8.0129	0	0	0	0	0	18.301	62.979	153.51	267.78	462.59	718.77	1171	1358.1	1725.9	2015.9	2457.7	2942	3462	4041.9	4684.2	5452.6	5726.9	6216.9	7225.3	8149.6	8061	8985.1	9431.6	10297	10342	11040	11273	12562	12756	12490	12949	11912	12266	12594	12627	13016	12889	13044	13288	13423	13339	13255	13037
2.8642	0.73596	4.8776	6.2545	0	0	0	12.425	37.504	139.99	265.16	508.77	747.08	1017.1	1315	1752.8	2121.7	2596	3045.7	3535.2	3817	4497.5	4849.7	5261	5637.8	6050.4	6498.9	7169.7	7434.6	7813.1	8428.5	8559.4	9197.6	9634.9	10157	10781	10883	11300	11795	11810	11876	11755	12097	12480	12570	12612	12588	12219	12100	12503
6.5831	8.4705	2.6683	0	0	0	0	4.7853	35.869	76.703	156.89	231.43	333.9	490.82	658.67	819.54	1083.1	1307.5	1586.6	1768.6	2057.5	2312.4	2609	2868.5	3019.8	3298.7	3538.3	3924.4	4093.2	4287.5	4395.6	4778.4	5091.5	5183.6	5472.9	5675.6	5716.6	6055.1	6852.6	6306	7177.8	7021.3	6960.6	6896.1	7124.3	7238.1	7435.5	7411.8	7188.3	7318.5
0	0	0	0	21.923	53.151	31.512	56.173	78.212	114.2	181.16	262.15	446.38	621.61	861.3	1152.3	1415.2	1755.3	2029.5	2472.4	2777.2	3202.4	3475.9	3736.6	4458.8	4803.9	5152.4	5435.4	5948.2	6320.6	6658.4	7210.6	7582	8102.7	8114.1	8538.1	8884	9242.9	9631.3	10024	10373	10562	10792	11228	11254	11457	11435	11841	12014	11857
3.4162	0	0	0	0	0.59634	39.038	89.252	162.46	338.31	540.39	808.75	1085.6	1509.6	1912.4	2302.7	2692.5	3001.8	3597.4	4004.8	4480.4	4994.5	5255.8	5706.3	5811.7	6173.4	6513.5	6716.8	7408	7658.9	7842.9	8413	8725.9	8738.2	8958.7	8988.3	9305.9	9339.1	9531.7	9657.7	9942.6	10080	10442	10284	10317	10270	10262	10778	10573	10574
21.17	3.8429	0	0	3.153	0	0	0	0	0	0	17.336	80.044	170.03	313.41	430	648.07	962.35	1288.7	1666.3	2062	2147.9	2912.1	3323.1	3746	4255	4778.7	4384.1	5464.9	6012.9	6506.8	6407.4	6632.2	7030	7442.1	7773.8	8774.3	8993	9488.2	9698.4	9864.3	9942.3	10007	10107	10344	10653	10819	10966	10980	10793
32.485	14.889	0	0	0	0	0.67229	5.2404	28.676	59.89	96.595	156.94	245.58	362.41	444.67	591.05	666.5	878	1091.5	1240.8	1367.1	1525.1	1801.3	2073.7	2275.7	2619.9	2817	3077.3	3353.7	3602.3	4029.2	4453.8	4763.2	5058.4	5301.9	5556.8	5971.8	6090	6386.4	6616.1	6670.7	7011.5	7086.8	7160.1	7255.9	7530.4	7594.4	7599.8	7792	7890.5
15.463	0	2.3723	0	0	0	0	0	7.4368	40.706	120.85	191.62	331.44	459.61	641.52	870.95	1127.8	1375.2	1623.2	1919	2132.6	2298.7	2752.9	2981.4	3346.9	3484.2	3964	4250.6	4580.7	4774.3	5065.2	5538.3	5536.6	6015.8	6204.6	6575.5	6898.5	7137.7	7433.6	7585	7964.1	7938.7	8085	8223	8331.3	8644.8	8746	8912.9	8772.4	8777
20.535	7.7507	4.6289	0	0	0	0	0	0	0	0	8.9355	64.279	167.88	310.5	472.31	701.72	995.12	1384.3	1610.4	2089.9	2419.1	2703.4	3264.5	3454.2	3974.4	4430.1	4349.4	4858	5187.7	5425.7	6272.1	6440.2	6786	7161.5	7527.1	7147.7	7595.5	7142.9	7312.7	7385	7526.2	5841.9	5787.5	5720.1	6272.7	6548.2	6495.2	6474.1	6152.4
21.545	9.1853	2.6373	0	0	0	0	0	0	49.645	135.29	256.56	487.03	766.3	1127.9	1561	2043.8	2562	3241.7	3832.2	4512.9	5251.7	6007.6	6769.3	7212.5	8020.3	8981	9413.9	10052	10708	11563	12362	12897	13123	13990	14646	14071	14596	14720	14947	15176	15271	15854	16085	15803	16241	16604	16387	16495	16316
2.393	0.47213	0	0	0	6.6007	0.50299	0.29831	4.1242	1.4767	5.7359	2.4614	11.153	32.9	76.065	146.9	251.01	361.67	510.87	661.83	849.75	983.36	1223	1404.1	1593.9	1809.7	1960.1	2127.4	2340	2474.1	2634.5	2772.7	2885.8	3093.5	3249.6	3306.9	3429.1	3627.7	3658.8	3756.6	3835.2	3892.7	3995.2	4032.5	4083	4082.9	4273.3	4287.7	4367.7	4424.2
18.482	0	0	0	12.133	20.659	0	0.45502	8.0373	51.83	166.73	287.59	526.83	758.6	936.84	1318.7	1621.1	1927.7	2339.6	2643.1	3080.3	3402.1	3714.3	4108	4538.1	4804.2	5161.1	5421.2	5709.8	6064.3	6376.1	6826.1	6999.6	7237	7469.9	8097.2	8188.1	8224.7	8403.8	8516.9	8733.4	8759.1	8899.5	9012.2	9134.2	9248.4	9334.3	9296.3	9445.4	9470.3
0	0	0	0	7.8037	16.53	7.31	13.388	9.8494	0	0	0	0	3.0724	43.945	92.864	162.28	230.73	291.07	374.34	487.29	566.02	677.12	808.19	963.99	1118.5	1213.7	1379.9	1518.3	1634.4	1799.7	1899	2003.2	2124.8	2240.2	2350.4	2464.8	2548.3	2649.3	2717.6	2784.6	2814.9	2975.5	3001.1	3036.2	3114.5	3225.8	3227.1	3167.1	3129.8
0.57144	6.8791	2.268	0	0	3.7048	6.1029	34.648	96.001	182.38	322.46	480.21	722.22	947.72	1254.2	1576.6	1955.2	2202.3	2629.1	2700.2	3036	3365.1	3694.2	3968.7	4505.1	4713.3	5080.8	5442.6	5678.2	5934.3	6129.6	6545.2	6822.6	7120.3	7035.8	7355	7562.1	7759.2	8156.3	8010.8	8222	8525.7	8636.7	8699.9	8909.5	9104.1	9021.2	9263.3	9375.2	9294.8
35.721	13.232	0	0	0	0	0	0	0	7.8198	67.546	164.73	307.81	451.36	676.34	858.8	1110.3	1353.6	1674.7	2051.7	2384.8	2634.1	2965.5	3281.8	3693.1	4057.8	4336.5	4524.6	5061.5	5371.4	5746.7	6238.2	6320.4	6736	7123.2	7251	7729.8	7880.7	8227.7	8368.5	8663.5	8642	8774	8911.5	9013.8	9046.1	9244.2	9086.4	9007.2	8895.6
17.26	12.812	0	0	1.0939	0	0	0	0	0	4.1986	39.132	60.656	119.66	178.88	288.71	410.79	546.05	704.98	842.04	1040.7	1233.1	1384.5	1587.7	1708.5	1961.1	2120.2	2353.6	2596.3	2812.5	3025.2	3130.1	3446	3553.2	3894.2	3947.4	4092	4238.2	4481.3	4614.6	4724.5	5003.2	4914.9	5063.9	5126.3	5224.3	5351.1	5306.1	5343.8	5336.1
11.878	3.9904	5.292	1.3341	0	0	0	0	0	0	0	4.2844	51.112	123.46	238.74	417.97	658.71	903.58	1206.9	1645.8	2164.1	2691.1	3239.6	3867.4	4617.5	5269.8	5867.2	6695	7278.3	7685	8312.6	8719.6	9414.4	10062	10757	11493	12140	13048	13383	14016	14120	14358	13945	14677	14759	15352	16431	16853	17521	17879
44.198	36.113	5.9998	0	0	0	0	0	0	0	15.733	56.238	110.23	194.64	302.18	463.95	697.95	965.64	1260.9	1594.2	1968.5	2282.8	2744.7	3152.3	3655.5	4175.6	4474.4	4942.7	5341.7	5784.5	6394.4	6938	7528.1	7882.7	8469.1	8894	9616.1	9984.6	10475	10883	11236	11531	11843	11845	12266	12172	12415	12709	12839	12699
0	13.829	0	0	0	0	38.027	111.6	216.97	384.91	627.42	894.73	1255.8	1623	2080	2529.7	3053.2	3669.2	4200.6	4764.3	5323.4	6021.7	6489.8	7090.5	7394.3	8027.5	8735.4	9046.1	9531.1	9877.9	10608	11208	11817	12139	12567	13142	13572	13651	14064	14520	14806	15013	15114	15376	15468	15481	15624	16065	15952	15941
7.9639	3.7674	2.1631	0	0	8.1271	0	0	0	27.069	67.337	103.25	175.78	277.09	419.71	610.27	844.61	1081.2	1289.6	1504.4	1814.5	2181.4	2436.2	2828.8	3213.1	3496.3	3899.4	4173.4	4504.1	4782.3	5161	5502.6	5818.2	6155.6	6292.5	6653.1	7008.1	7254.5	7639.6	7688.8	7908.9	7920.7	8180.4	8522.9	8587	8594.1	8688.7	8758	8735.2	8885.3
0	0	0	0	9.7541	10.801	23.327	37.497	52.238	70.393	100.95	129.31	171.52	210.02	290.07	364.16	423.87	488.97	623.21	726.87	899.83	1106.3	1329.8	1576.2	1893.9	2255.5	2494.4	2865	3273.1	3533.7	4038.1	4561.1	4984.4	5306.3	5773.9	6272.9	6673.9	6782.9	6962.7	7313.5	7582.1	7851.3	8026.9	8183.7	8456.6	8492.9	8605.6	9049.7	8902	9055.1
0.39331	0.70104	0	0.71723	1.1049	3.1852	1.2659	9.9817	39.071	102.92	213.54	398.82	617.81	847.72	1065.1	1431.2	1798.3	2184.1	2648.2	3031.1	3514.8	4102	4727.7	5132.5	5718.9	6114.1	6717.6	7162.4	7690.1	8159.5	8521.8	8824.7	9495.7	9888.1	10332	11007	11030	11730	12247	12487	12748	13123	13685	13183	13696	13909	13634	13762	13791	14030
0.37548	6.5845	5.6483	0	0	0	0.82014	23.415	68.537	173.29	301.6	511.03	754.23	1147.9	1603.3	1830.8	2382.9	2958.3	3045.1	3653.8	4106.9	4460.1	5405	5431.6	6069	6178.6	5898.2	6565.7	6786.5	7372.6	7214.6	7523.1	7678.1	8226	8125.5	8486.8	8711.2	8796.4	9074	9036.6	9453.6	9556.4	9744.5	9889.6	10000	9981.1	10237	10148	10451	10123
31.394	8.0848	0	0	0	0	0	0	0	0	0	24.129	88.549	179.23	294.52	452.98	623.41	789.36	1036.8	1255	1557	1769	2008	2296.2	2525.7	3013.6	3303.8	3299.6	3506.4	4250.6	4176.9	4858.5	5278.4	5431.8	5733.1	6062.1	6282.3	6619	6889.8	6982.5	7491.9	7436.8	7690.6	7794.7	7994.9	7831.1	8188.3	8064.2	8396.9	7897.2
2.678	9.3708	4.2129	0	0.27145	0	0	8.8932	50.819	120.03	238.24	397.13	565.44	806.47	1053.1	1300.3	1629.3	1925.8	2154.6	2421.4	2752.9	3162.9	3422.1	3784.5	4105.2	4376.9	4184.9	4439.9	4752.4	5045.2	5256.4	5542.9	5721.5	5955.3	6059.1	6265.3	6368.9	6627.6	6821.6	6996.1	6910.2	7019.3	7393.9	7322.7	7075.3	7488.7	7431.8	7579.3	7633	7631.9
29.051	10.253	0	0	0	0	0	14.839	89.083	222.81	421.8	672.46	1036.6	1446.3	1877.7	2453.3	3103.3	3616.8	4231.1	5065.6	5596.9	6351.7	7144.2	7633.9	8245.4	8906.1	9521.7	9800	10318	10929	11418	11565	12037	12538	13056	13616	14239	14429	14859	15065	15486	15603	15775	15983	16038	16068	16416	16511	16138	16408
8.4281	2.7594	0	0	0	0	6.9043	18.608	55.823	129.54	255.73	421.81	654.91	953.25	1331.5	1838.7	2116.3	2718.2	3078	3626	4097.5	4607.8	5362.5	5839.1	6643.5	6772	7605.7	8122.5	8499.5	9152	9991.1	9741.5	10380	10898	11166	11338	12029	12429	12929	13559	13693	13899	14218	14367	14695	14515	14833	14884	15122	15103
4.9943	11.562	4.5853	10.602	0	0	0	0	0	6.5878	52.161	164.65	285.51	402.55	577.07	802.59	972.46	1179.8	1375.6	1666.2	1968.6	2254.8	2549	2755.2	3073.7	3238	3600.5	3729.2	3937.3	4338.3	4360.1	4522.5	4871.8	4933.6	5258.9	5520.4	5500.1	5851.2	6120.1	6173.2	6361.1	6637.4	6605	6843.7	7031	6904.2	7210	7227.2	7279.9	7435.2
0	4.2921	0	1.585	3.1931	0	4.6364	0	2.4933	13.039	46.589	108.03	200.8	291.93	407.28	523.88	615.03	743.44	871.01	995.12	1138.1	1303.6	1411.1	1527	1669.1	1880.4	2078.7	2346.2	2522.6	2814.2	2954.8	3230.9	3441.5	3782.2	4043	4328.2	4760.7	4912.3	5336.4	5461.3	5668.9	6058.5	6337.8	6453	6814.1	6979.5	7159.7	7326.6	7288.4	7542
10.769	15.361	0	0	0	0	0	5.9363	39.205	92.868	197.11	314.45	529.25	777.75	1023.3	1364	1754.6	2166.6	2552.2	3109.8	3614.5	4206.5	4700.6	5153.3	5710.3	6180.4	6673.3	7219	7992.4	8602.8	9076	9666.5	10113	10442	10769	11060	11368	11862	12085	12367	12730	13016	13433	13735	13721	14077	13790	13944	13396	11545
1.5483	0	0	5.1992	0	0.80281	0	0.28656	0	5.4635	0	0	0	10.357	42.722	100.43	166.35	279.9	454.41	577.69	771.78	880.4	1017.6	1195.2	1374.2	1593.9	1720.4	2003	2153	2305.7	2486.8	2678.7	2848.1	3135.2	3218	3397.8	3581.1	3711.2	3794.6	3844.1	4012.7	4130.2	4169.4	4266.8	4334.7	4362.3	4391.6	4440.6	4569.1	4511.6
14.4	0	15.093	0	4.1158	0	0	0	13.607	69.136	153.98	295.81	451.43	663.62	967.06	1193.3	1562.8	1956	2492	2918.4	3469.3	3965.5	4471.4	5150.2	5714.4	6299.8	7168.4	7460.3	8191.2	8804.1	9442.2	9943.1	10692	10699	11536	12413	12311	12993	13229	14089	14515	14549	14596	14893	15013	15251	15252	15296	15441	15725
0	0	4.2576	8.0839	5.8537	7.0579	0	5.8239	1.6434	38.595	71.667	119.74	184.5	256.65	345.23	438.39	573.79	672.9	808.38	912.69	1110.3	1265.6	1432.8	1580.7	1727.7	1861.9	2045.8	2220.3	2309.9	2374.4	2428.4	2692.4	2904.8	3165	3393.8	3593.4	3817	3946.9	4131	4425.9	4753.2	4723.5	5047.3	5078.8	5084.3	5153.3	5332.4	5423.9	5479.6	5437.1
0.13827	2.8968	2.3334	0	0	0	3.605	23.865	81.531	194.94	300.2	469.06	636.78	853.73	1118.3	1345.3	1700.1	1948.4	2290.6	2596.7	2928.2	3327.8	3628.8	3929.8	4242.1	4589.6	4969.3	5179.4	5422.4	5906.7	6134.6	6464.1	6656.9	6989	7183.7	7397.3	7654.5	7814.8	8157.3	8201.2	8310	8460.1	8728.4	8754.7	8851.6	8930.6	9006	9037.5	8955	8984.9
23.315	3.7687	0	0	0	0	1.74	0	22.473	74.792	167.83	299.28	434.04	583.51	756.61	853.63	1018.6	1201.4	1426.1	1644.2	1844.4	2019.6	2222.4	2325.5	2365.2	2605.3	2573.6	2681.3	2791.4	2941.3	3041.3	3208	3297	3437.8	3645.2	3748.8	3960.8	4120.5	3885.2	4036.9	4016.4	4078.5	4059.6	4085	4065	4104.6	4157.4	4230.7	4190.9	4145.6
0	0	0	0	6.5898	12.291	1.5692	19.492	20.573	53.079	124.01	239.94	392.48	504.83	622.45	809.32	1155.9	1367.9	1757.8	2068.6	2465.8	2596.6	3151.4	3522.1	3937.5	4468.2	4441.9	4601.2	5476.6	5806.5	5829.1	6241.6	6631	6956.2	6653.3	7407.4	7733.3	8026.1	8305.8	7906.1	8603.3	8290.6	8925.5	9379.5	9431.6	9634.2	9704.6	9663.9	9165.8	9275.8
3.5827	5.2147	6.4318	0.76586	0	0	0	0	6.1294	33.228	72.233	122.9	179.78	289.66	391.47	513.69	649.27	787.26	931.99	1091.9	1430	1652.9	1550.2	1796.1	2073.6	2268	2349.2	2570.3	2653.8	3026.2	3129.2	3610.9	3673.2	3977.2	4089.4	4077.7	4294.1	4349.5	4353.1	4588.8	4545.9	4700.2	4708.9	4752.9	4702.6	4141.2	4925.9	5191.1	5085	5101.7
0	0.28724	7.894	0	0	9.7817	14.772	65.999	132.36	257.27	395.49	527.35	731.54	907.96	1069	1333.1	1372.2	1665.1	1993.3	2165	2395.8	2644.4	2842.1	3057.2	3349.2	3434.6	3763	4123.7	4189.5	4317.5	4430.9	4633.6	4814.1	5031.6	5346.8	5553.7	5710.9	5777.4	6189.6	6294.4	6596.8	6391	5564.8	5524.4	5828	5621	5669.9	6123.5	5725.8	5501.2
0	5.4968	3.6163	16.108	24.718	1.5744	0	0	21.996	45.43	122.31	270.25	388.99	598.19	821.45	1055.3	1402.1	1788.5	2212.6	2587.9	3015.7	3615.6	3946.6	4531.8	4939.4	5527.4	5963.3	6414.8	6795.3	7209.4	7702.4	7905.2	8373.4	8721.3	9176.4	9650.3	10002	10411	10871	10960	11578	11649	11525	11834	12020	12337	12317	12328	12300	12322
24.819	5.2523	0.85952	0	0	0	0	0	0	0	11.961	41.705	114.19	213.01	350.97	508.59	719.75	937.31	1254	1473.1	1822.2	2217.1	2553.6	2784.6	3250.3	3552.2	3945.2	4279.8	4636.2	4697.6	4996.1	5690.5	6096.6	6249.2	6349.3	6762.9	6897.4	7302.2	7389.4	7411.3	7357.6	7540.9	7782.5	8052.4	8060	8141.2	8296.2	8346.8	8258.3	8110.8
18.4	4.248	3.9145	0	0	0	0	0	0	0	0	0	0	39.744	68.299	163.35	287.24	413.39	519.24	872.6	1210.1	1580	1910	2308.3	2807.6	3213.7	3571.6	3897.8	3863.6	4221.1	4435.6	4996.2	6189.6	6233.3	6516.4	7007.9	6981.1	7757.7	8001.6	8344.8	8578.7	8563	8639.3	9094.8	9353.9	9570.9	9723	9656.3	9421.3	9543.1
0	12.418	47.297	43.14	44.527	0	0	28.503	104.8	205.48	263.83	450.46	710.18	872.23	1110.3	1402.2	1640.1	2052.6	2482.2	2928.2	3392.1	3938.1	4415.1	5082	5483.9	5805.3	6405.1	7106.8	7571.8	8108.1	8470.8	8718.6	9518.2	9828.4	10457	10819	10762	10990	12064	12231	12207	12456	12240	12795	13321	12821	12855	13022	13053	13075
0	0	0	2.4641	1.8678	15.299	7.4327	22.052	23.173	43.262	76.918	117.34	172.67	257.78	350.78	462.87	589.02	716.2	776.76	891.67	978.41	1084.5	1181.8	1315.3	1449.8	1685.3	1640.8	1681.8	1792.7	1895.7	1952	2134.6	2107.3	2345.5	2307	2405	2548.8	2612.4	2705.1	2730.5	2897.1	2866.8	3018	3009.3	3077.7	3165.7	3245.3	3312.7	3302.8	3329.1
1.0665	12.107	0	6.1326	2.6712	0	0	0	0	0	0	0	0	0	25.944	67.694	117.52	221.35	292.08	427.46	591.86	796.71	892.4	1002.7	1451.1	1295.6	1552	1758.1	2224.8	2046.1	2435.7	2518.4	2732.5	2946.5	3172.1	3326.5	3627.3	3696.6	4052.3	4068.2	4164.4	4346.8	4398.3	4438.4	4528.8	4604.3	4707.9	4727.8	4820.1	4868.5
0	6.6277	7.1964	0.92181	0	0.37453	0.81008	19.396	49.313	96.631	144.53	231.36	334.06	445.15	589.07	746.33	920.24	1096.7	1304.5	1448.2	1670.9	1885.4	2106.4	2325	2526.7	2803.9	3012.5	3178.3	3348.3	3491.1	3674.5	3951.4	4049.6	4432.9	4720.3	5015.8	5213.1	5266.9	5524.5	5606	6011.2	6034	6271.6	6307	6405.1	6484.6	6513.5	6673.9	6626.4	6715.1
27.203	23.036	3.1805	0	0	0	0	0	0	0	0	0	0	39.602	101.16	192.97	315.39	494.02	663.59	819.27	1042.3	1187.8	1476.6	1785	2040.5	2376.5	2687.4	3026.1	3369.9	3736.1	4169.8	4533.5	4978.3	5264.5	5728.6	6040.9	6759.5	6879.7	7213.5	7435.9	7805.7	8127	8206.8	8185.8	8452.7	8491.5	8831.3	8791.2	9145.2	9153.8
22.983	11.113	3.4948	0	0	0	0	0	0	2.3229	0.021111	24.561	53.621	130.49	229.95	380.93	540.86	782.76	1044.7	1274.1	1649.3	1964.9	2319.9	2629.7	3042.3	3401.4	3713.8	4155.8	4534.2	4864.2	7152.7	5718.5	6321.3	6727	7042.6	7544.3	7982.9	8503.7	8985.1	9245.6	9667.7	9898.2	10072	10403	10796	10902	11120	11247	11322	11444
3.2902	5.6065	0	2.6615	0	1.3554	0	0	0	2.6	28.778	61.549	108.83	205.35	301.92	402.09	539.34	694.31	864.23	1049.1	1479.5	1717.5	1969.7	2306.4	2103.9	2283.2	2594.9	3137.5	3042.1	3831	3367.3	4193.9	4552.6	3994.4	5231	4985.2	5631.4	4707.7	4870.8	4957.7	5076.4	5140.6	5323.5	5320.5	5353.6	5336.1	5500.6	5422.2	5551.2	5448.9
0	0	0	0	0	17.656	42.424	27.036	129.45	129.73	262.75	348.16	434.05	601.23	699.89	935.04	1093.7	1250.2	1424.6	1481.4	1611.3	2008.4	2281.7	2475.5	2692.6	2720.8	2957.5	3205.7	3378.8	3495.9	3726.3	3812.2	3787.7	4149.9	4366.4	4768.9	5122.4	5485.3	5821.9	6107.6	6415.3	6728.6	6804.1	7265.2	7294.6	7640	7551.6	7746.8	7774.4	7982.4
31.282	18.847	0	0	0	0	0	0	0	0	21.89	100.63	213.78	355.34	556.77	748.46	997.82	1215.4	1526.2	1791.5	2034.3	2159.3	2494.6	2703	2989.4	3227.1	3526.9	3561.7	3744.1	3893.1	4088.3	4345.7	4469.7	4657.7	4879	4942.4	5101.1	4980.5	5198.7	5133.1	5164.2	5293.1	5237.5	5398.3	5501.2	5534.1	5548.7	5671.1	5716.7	5796.4
0	3.2054	0	0	3.8221	2.5077	0.46667	14.017	17.248	56.016	86.449	153.49	233.83	340.67	480.86	638.11	817.95	989.19	1229.4	1435.9	1657.2	1903.5	2168.6	2423	2628.9	2822.4	3058.3	3424.8	3660.9	4008.5	3950.1	4443.3	4337.2	4650.2	4720.9	4967.1	5056.9	5298.8	5360.9	5586.8	5721.6	5868.5	6118.8	6277.2	6227.1	6479.1	6747.4	6978.8	6965.2	7230.3
12.669	2.0128	7.74	0	0	0	4.8447	13.428	61.995	162.09	286.14	423.77	579.52	770.19	952.43	1176	1405.7	1656.6	1880.2	2164.8	2420	2605.4	2861.4	3124.4	3284.9	3560.9	3824.4	4047.2	4209.6	4478.7	4790.5	5043.8	5278.9	5428.1	5629.1	6086.1	6282.7	6501.9	6742.3	6803.4	6973.1	7210.8	7112	7264.1	7536	7531.5	7597.4	7589.1	7458.6	7353.9
13.348	7.9849	0.39366	0	0	0	0	0	9.9697	84.027	200.89	371.54	527.46	824.71	1121.4	1497.9	1974.7	2482.3	3076.8	3607.6	4178.3	4540.4	5122	6098.1	6890.1	7401.8	7655	8376.4	8754.2	9290.6	9752.1	10197	10985	11789	12057	13051	13328	13690	14501	14801	15809	15744	15800	16258	16479	16386	16444	16500	16383	17243
20.176	30.581	12.984	0	0	0	0	11.548	32.103	115.75	228.52	444.86	639.52	917.57	1234.2	1531.1	1849.6	2264.1	2655	3045.7	3544.4	3988.1	4591.8	5002.4	5484.9	5918.3	6493.9	6919.6	7420.1	7816	8350.1	8926.5	9574.2	9590	9945.6	9940.1	10106	10547	10545	11077	11457	11859	12145	12355	12657	12810	12807	13262	13100	13342
0	0	0	0	3.3887	8.9134	7.5827	21.646	55.663	112.18	209.43	317.52	465.9	650.89	865.59	1095.5	1349.9	1573.8	1935.8	2227.4	2566.6	2862.6	3071.9	3384.3	3662.6	3920.3	4207.5	4298.1	4562.3	4804.3	5025.2	5244.9	5447.7	5746.5	5824.7	5994.1	6185.7	6453.6	6380.4	6568.8	6823.7	6622.8	6894.6	6986	7069.6	7116.8	7201.6	7247.8	7267.9	7326.7
22.482	14.676	6.3763	0	0	0	0	0	11.004	33.784	58.306	159.04	252.06	375.25	506.26	658.88	861.56	1058.4	1363.9	1576	1863.8	2203.9	2506.3	2874.7	3203.1	3564.7	3938.3	4326.2	4579.2	4833.4	5325.8	5822.2	6185.4	6528.8	6711.9	7260	7646.4	8080	8379.7	8735.9	8678.5	9097.3	9410.9	9388	9638.8	9474.7	9525.5	9648	9702.9	9698.6
14.137	7.3112	0	5.3002	0	0	3.7924	0	0	0	11.847	55.595	144.43	258.21	369.97	531.83	684.33	886.97	1069.5	1268.1	1493.3	1792.6	2160.2	1756.4	1837.9	2969.7	2708.9	3019.6	3168.4	3451.1	3626.2	3853.9	4013.4	4282.4	4544.4	4769.8	5205.4	5581.1	6040.5	6160.1	6286.1	6429.7	6421.2	6593.5	6631.8	6669.1	6832.9	6962.7	7150.5	7384.9
7.1951	14.239	3.6972	19.022	0	0	4.6029	0	0	0	0	0	0	0.020765	46.526	174.83	296.69	510.99	761.84	1017.2	1518.2	1943.1	2429.6	2924.7	3567.4	4218.8	4896.3	5763.1	6568.4	7213.6	7987.2	8934.7	9468.8	9704.1	10905	11531	12148	11997	13344	13512	12982	14405	14305	14663	14387	14566	14843	14844	14948	14769
4.9938	5.0565	0	0.75792	0	0	2.9564	0	1.5737	0	2.1378	0	0	0	25.202	74.937	134.6	218.63	274.09	389.19	527.76	698.62	798.96	951.37	1091.6	1271.7	1532.7	1759.2	1851.6	2064	2309.7	2502	2639.1	2793.5	3099.1	3179.3	3485.3	3590.8	3883.2	3905.4	4311.3	4473.7	4401.3	4607.7	4652.4	4755	4862.8	4920.7	5821.1	5008.6
10.612	2.2161	0	1.7741	0	0	0	9.1604	40.822	107.72	178.97	300.88	413.24	567.74	749.82	907.48	1163.7	1406.6	1662.7	1881.8	2206.7	2453.2	2719.5	2991.7	3274.6	3576.4	3877.3	4176.3	4424.4	4620.3	4991.5	5365.3	5612.6	5956.3	6169.1	6452.8	6686.1	6804.1	7055.3	7269.5	7666.5	7461.1	7787.9	7815.5	7677.1	7907.9	8041.9	7964.2	7986.8	8080.5
11.01	9.0897	0	0	0	0.98322	6.7021	44.812	118.25	249.85	385.14	667.97	878.62	1184.5	1542	1847.3	2261.3	2639.1	3138.1	3469.3	3826.2	4326.8	4589.9	4875.6	5294.4	5584.8	6103.4	6360.9	6673.1	6871.7	7200	7399.3	7647.5	7884	8274.1	8321.9	8742.9	9145.8	9196.3	9294.6	9623.5	9766.2	10065	10179	10190	10259	9885.1	10271	9936.1	9073.3
10.657	12.698	0	0	0	0	0	0	0	8.9334	31.917	66.389	149.75	250.42	363.08	500.56	652.58	829.08	1007.9	1191.8	1477	1665.8	1960.8	2135.4	2413.9	2614.1	2895.6	2931.2	3282.2	3409.3	3544.6	3729.1	3913.9	4026.2	4176.6	4182.4	4464.2	4630	4716.2	4919.3	4990.2	4987	5030.2	5213.4	5352.8	5421.9	5254	5544.1	5605.3	5547.4
3.389	0	0	0	0	11.441	17.259	36.842	55.177	118.15	164.08	235.45	350.64	480.5	608.06	815.5	1020.3	1238.4	1446.1	1680.4	1915.5	2262.7	2461.5	2689.2	2936.8	3069.5	3317.7	3462.9	3731.6	4042.7	4250.1	4460.5	4663.3	4761.7	4969	5033.1	5145.8	5427.9	5505.5	5633.3	5743.2	5886.1	5944.3	6042.2	5909.5	5970	6034.4	6036.3	6193.9	6305.1
5.9379	0	6.141	3.5491	0.9357	0	0	0	0	29.547	103.83	217.75	355.63	560.95	786.31	1080.1	1406	1668	2032.6	2370.2	2649.6	3089.6	3544.8	4007.8	4376.2	4619.7	5039.9	5459	5750.5	6114.4	6423.1	6652.9	6871.6	7406.9	7663.6	7872.7	8051.8	8332.4	8375.8	8542.3	8631	8914.1	9100.1	9120.4	9375.7	9294.5	9435.8	9450.3	9577.2	9653.5
6.8732	8.4567	6.2412	7.295	0	0	0	11.008	49.584	141.67	282.1	528.68	791.79	1072	1418.9	1699.7	2086.4	2516.4	2782.8	3178.6	3583.1	3930.1	4469.7	4871.8	5353.9	6637.6	7899.1	8685.5	9313.8	8008.3	9238.2	9084.3	9600.7	9944.2	10500	10754	11190	11282	11981	11951	12197	12497	12542	12597	12858	12992	13098	13249	12951	12942
18.853	4.0655	2.5466	0	0	0	0.22306	0	0.2059	21.574	50.709	91.791	137.88	214.18	318.78	437.48	589.98	773.68	995.17	1273.9	1495.7	1752.9	2053.9	2359.9	2651.9	3093	3393.5	3535.2	3962.9	4152.2	4622.2	4719.7	5105.3	5247.2	5517.3	5843.6	5861.7	6249.9	6560.8	6788.7	6690.8	6840.8	7015.5	7009.6	7012.3	7247.5	7537	7547.2	7599.3	7698.2
0	0	0	0	10.595	7.4083	0	16.953	39.689	91.384	180.58	295.14	451.5	654.92	901.05	1174.6	1499.6	1892.6	2281.2	2681.8	3004.4	3402.3	3824.2	4200.7	4552.1	4849.4	5186.9	5605.7	5914	6069.4	6386.6	6760.9	6932.5	7269.5	7522.5	7973.5	8250.7	8428.5	8393.7	8890.7	8980.1	9076.8	9283.3	9122.2	9305.3	9343.9	9434.8	9557.6	9911.1	9713.4
13.497	12.508	0	0	4.4097	0	0.38523	21.071	0	0	0	0	0	44.473	91.024	167.28	269.06	404.21	546.47	726.68	940.44	1215.6	1558.3	1800.4	2052	2529	2777	2950.3	3354.6	3798.8	3998.1	4816.1	4914.9	5250.1	5618.1	5933.3	6163.7	6402.2	6642	7474.7	7780.9	7802.4	8079.2	8160.1	8237.8	8273.2	8402.5	8194.6	8103.4	8255.1
0	0	0	18.166	0	33.155	0	13.724	0.83439	37.339	87.628	149.3	266.14	392.61	560.43	774.36	969.04	1280.7	1555.8	1855	2169.9	2429.5	2858.6	3103	3415.7	3695.5	4012.5	4301.3	4692.8	4870.3	5291.5	5822.3	5527.8	5820.5	6014.5	6312	6713.6	6676.4	6899	7058.6	7477.3	7616.6	7845.1	7937.5	8078.7	8288.2	7990.8	8742.5	9282.2	8773.3
0	0.46565	0	90.188	70.75	17.878	44.398	0	0	17.62	0	98.906	249.85	485.54	828.86	1115.5	1718.3	2207.9	2665.8	2325	3967.7	4503	4970.1	4775.6	4673.1	5169.9	5784.8	5928.8	6228.7	6464.7	6743.3	6933.6	7212.4	7950.4	8426.4	8301.7	8699.2	9282.6	9337.9	9627.6	10096	10361	10023	10085	10448	10447	10379	10257	10716	10634
0	0	2.7761	0	0	1.9289	0.33912	0	0	0	3.567	11.088	15.97	34.754	40.56	108.29	184.97	278.79	406.66	477.41	714.84	878.3	1154.8	1318.3	1705.5	1774	1988.9	2448.8	2418.4	2739.9	2962.4	3372.6	3439.5	3758.2	3885.4	4174	4415.1	4586.1	4877.8	4962.6	5076.9	5091.2	5203.2	5246.1	5397.2	5449.6	5555.5	5659.6	5583.5	5764.7
29.25	29.381	8.9804	9.7904	0	0	0	0	0	34.528	76.088	171.61	280.06	444.27	666.07	864.67	993.74	1289.8	1498.9	1532.7	1561.3	1704.9	1969.2	2160.6	2364.4	2465.1	2608.2	2614.9	2861.3	2988.9	3323.6	3495.9	3656.7	3889.3	4168.8	4299.5	4375	5078.2	4970.4	6139.1	6079.5	6194.1	5770.7	6358.6	6872.5	6888.4	6742	6919.7	7209.5	7438.3
0	0	0	5.1143	6.3186	26.414	44.108	86.006	135.9	248.54	370.46	521.61	735.56	954.02	1103.9	1433.9	1732.6	2089.3	2479.1	2803.9	3121.9	3603.2	4016	4490.5	5017.8	5442.9	5975.5	6475.2	6821.5	7260.2	7641.6	8047	8472.6	9044.7	9636.6	9960.7	10616	10684	10883	10987	11346	11665	12242	12289	12196	12477	12439	12739	12694	12806
0	3.0429	0	11.343	0	3.0853	17.886	12.432	30.622	31.172	45.155	47.985	59.414	85.749	126.27	190.28	245.24	322.05	394.29	518.57	655.65	797.51	898.97	912.9	1013.3	1133.3	1310.5	1560.8	1701.5	1943.1	2046.1	2297.4	2432.6	2740.1	3030.2	3263.1	3518	3559.9	3862.4	3846.8	4082.8	4284.3	4280.9	4425.9	4593.3	4629.9	4865.3	4783.6	4922.3	4943.9
0	0	0	0	8.7565	28.369	38.906	78.515	100.28	125.73	159.81	186.12	244.68	319.02	559.72	806.1	963.52	1181.3	1462.2	1755.1	1981.6	2301.6	2278.9	2502.6	2818	3164.7	3489.6	3737.3	4173.8	4512.8	4905.8	5297.4	5455	6036.3	6407.4	6622.8	6821.1	9875	7693.2	8225.7	8355.7	8338.1	8365.3	8658.6	9181.6	9190.1	9227.6	9118.1	9517.6	9503
0	3.9087	0	0	0	0	10.365	19.651	50.383	76.701	109.08	140.49	198.52	268.06	327.65	499.35	611.14	738.19	860.12	1029.9	1232.8	1870.6	2057.3	2285.6	2393.8	2440.6	2620.9	2858.8	3095.9	3386.3	3388.4	3609.4	3703	3915.1	4084.4	4234.3	4673.8	4743	5094.9	5188.5	5455.1	5557.3	5491.6	5652.6	5706.9	6043.6	5992.9	6030.4	6068.6	6034.2
0	0	0	29.511	28.918	52.161	0	0	0	13.922	76.125	155.98	295.13	428.58	624.01	787.23	1031.4	1212.6	1464.7	1646.7	2009.1	2338.6	2594.2	2921.8	3334.9	3384.7	3835.8	4140.4	4426.8	4697.2	4998	5283.8	5720.2	6158.6	6574.7	6930.2	7203.8	7607.9	7753	7977.9	8086.2	8294.1	8528.8	8656.8	8893.9	8523.1	9170.1	9411.6	9343.3	9456.1
13.304	7.0068	0	0	0	2.6239	0	18.094	54.829	113.48	199.61	291.26	449.07	560.01	747.86	1015.8	1164.4	1437.7	1709.2	1999.8	2255.6	2630.9	2887.2	3069.4	3307.7	3806	4200.5	4166.6	4381.3	4873	5027.4	4830	4938	5117.2	5277.7	5556.4	5652.3	5948.5	6205.6	6726.2	7107.3	7278.2	7598	7775	7778.3	8031.1	8198.8	8369.9	8277.9	8301.7
9.9615	10.299	0	3.8677	0	0	0	0	0	6.1005	35.387	62.697	123.12	185.52	289.21	397.62	565.98	708.22	874.22	1044.6	1315.3	1501	1670	1908	2151.5	2407.5	2501.7	2787.8	3017.2	3074	3430.4	3680.7	3974.4	4183.1	4658.4	4834.9	4928.1	5026.8	5214.7	5351.4	5502.8	5610.3	5671	5781	5657.9	5938.8	5895.3	6150.8	5961.9	5956.7
50.478	27.772	8.3579	0	0	0	0	0	0	0	33.926	102.51	190.74	316.88	471.68	661.67	870.69	1119.4	1437.4	1767.1	2058.4	2447.8	2911.8	3280.1	3555	4102	4209.4	4472.2	4894.4	5272	5318.3	5762.4	6024.8	6527.4	6627.1	7059.4	7305.3	7572.7	7503	7639	7877.2	8402	8502.4	8584.9	8536	8288.5	8713.3	8623.6	8743.7	8198.8
0	0	0	0	11.991	41.382	54.614	63.416	115.13	119.65	157.42	189.4	231.29	258.8	328.82	391.02	488.66	615.75	715.56	897.49	1065	1289.3	1506.5	1626	1657	1792.9	1941.2	2118.7	2345.9	2606.4	2733.9	3074.5	3286.6	3692.9	3996.7	4263.4	4393.5	4635.9	4979.4	5100.3	4967.8	5713.9	5016.8	5401.7	5314.2	5390.7	5857.7	5987.6	6024.5	5898.2
12.676	12.017	0	0	0	0	0	0	8.2006	31.835	74.795	117.48	164.59	234.03	323.31	407.79	533.13	667.74	813.53	882.08	1053.5	1192.9	1282.9	1472.3	1686.9	1857.8	1982.7	2161.5	2368.9	2495	2754	2911	3086	3372.8	3633.9	3753.3	4031.6	4140.2	4463.5	4583.5	4586.6	4777.4	5023.3	4835.1	5136	5273.8	5418.7	5456.6	5523.5	5617.6
0	9.7698	0	6.491	0	0	6.5472	0	42.706	64.678	141.05	272.91	447.38	628.43	849.9	1120.4	1397.4	1701.9	1907.1	2226.1	2649.5	3098.9	3481.5	3908.3	4284.8	4565.1	5168.8	5478.9	5981.6	6450.6	6824.5	7433.5	7834.8	8500.1	8786.4	9197.5	9663.3	9913.1	10379	10585	10781	11205	11340	11855	11813	11960	12072	12169	12035	12028
18.999	0	0	0	0	0	11.421	47.837	106.37	206.68	325.7	496.43	694.09	896.6	1075.5	1316.2	1630.1	1877.3	2175.5	2423.7	2795.5	3072	3360.4	3725.7	4011.1	4294.1	4550.8	4866	5024.7	5397.2	5724.9	5765.4	6152.7	6427.8	6820.7	6883.4	7137.9	7506.5	7434.2	7893.5	8058.3	8019.6	8171.6	8177.9	8221.3	8313.1	8449.1	8511.2	8631.3	8570
16.197	10.013	2.9515	1.7616	0	0	0	0	12.43	28.417	128.38	229.73	347.14	493.58	673.77	834.48	1102.6	1398.1	1529	1805.2	2110.1	2469.3	2518.4	3097	3173.8	3469.2	3829.4	4105	4114	4187.6	4618.3	4971.7	5067.9	5196.4	5088.3	5375.3	5278.5	5393.3	5330.6	5688.1	5711.1	5982.4	6183	6283.6	6236.8	6538.4	6758	6474.1	6371.1	6468.1
0	0	0	0	12.502	51.589	51.153	89.212	144.55	244.89	420.57	546.26	745.47	1025.7	1321	1507.3	1817.4	2191.5	2491.9	2261.3	2499.7	2873.8	3107.2	3479.8	3729.6	3933.6	4300.5	4574.8	5010.7	5175.8	5397.5	6025.7	6096.6	6464.6	6730.2	6933	7136	7336.1	7642.9	7784.5	7937.9	8234.5	8241.1	8452.4	8493.1	8707.3	8613.7	8787.2	8693.1	8842.7
0	0	0	0	17.335	6.0873	24.141	41.709	61.857	84.373	126.16	172.6	246.53	342.03	456.3	563.45	705.66	850.2	973.65	1188.4	1395.4	1597.4	1792.7	1941.6	2223.2	2372	2586.9	2766.8	3013.9	3116.1	3310.7	3534.5	3988.2	3865.1	4312.6	4530.2	4718.8	4719.9	4623.5	4926.6	5151.4	5030	5213.9	5219	5193.3	5591.2	5403.8	5659.7	5617.4	5488.5
25.359	13.619	0	0	0	0	18.286	35.171	86.916	167.39	287.52	380.52	526.25	741.3	979.43	1166.6	1469.2	1749.8	2075.4	2396.2	2739.6	2971.3	3328.2	3808.4	4141.2	4500.6	4828.8	5187.5	5445.6	5760.9	5897.9	6312	6726.8	6905.3	7161.5	7159.4	7675.1	7835.6	7656.4	8026.2	8163.6	8309.2	8287.1	8330.2	8446.8	8579.1	8740.5	8839.8	9061.8	9125.4
7.3008	0	0	0	0	0.26264	10.548	37.643	73.575	125.28	207.13	284.66	356.56	493.48	625.33	764.13	912.45	1122	1360.6	1554.8	1838.9	2137.6	2352.9	2688.1	3039.7	3264.2	3577.3	3898.4	4139.3	4370.5	4646	4894.4	5221.4	5573.3	5950.4	6099.9	6490.4	6811.3	6902.3	7367.6	7390.1	7561.7	7792	7930.5	7915.5	8247	8141	8233.7	8108.4	8204.3
9.3887	6.4187	0	0	0.82525	0	0	4.0913	0	0	8.9089	1.1491	13.639	27.233	38.707	57.972	93.6	122.29	142.98	191	234.15	258.38	321.85	371.98	423.6	518.37	572.46	671.11	722.36	773.85	836.62	887.85	959.78	1023.9	1110.4	1160.4	1242.2	1272.2	1318.7	1339	1405.3	1450.8	1534.9	1531.3	1575.1	1554.8	1646.6	1671.9	1698.9	1694.3
0	0	0	0	43.054	47.759	45.402	61.185	80.269	133.27	211.02	325.12	514.59	768.16	1001.3	1310	1562.2	2018.7	2498	2785.9	3374.8	3975.3	4513.1	5043.8	5456.2	5813.2	6443.4	6965.4	7456.2	7969.8	8475.5	8835.3	9406.5	10122	10473	11187	11487	11734	12097	12282	12593	13045	13422	13464	13733	13897	14008	13927	14107	14266
0	0	0	2.8445	1.8559	18.598	6.2779	21.602	0.21193	27.913	104.61	197.05	256.42	345.46	537.29	629.82	884.8	1101.2	1389.9	1656.2	2020.1	2454.2	2723.6	3228	3515.1	3616.2	4155.9	4757.6	4945.4	5279.5	5659.8	5983.5	6427.2	6697.5	6914.1	7140.7	7519.8	7840	8024.7	8291.8	8117.3	8154.5	8530.1	8448	8507.2	8527.7	8770.2	8929.5	9105.9	9148.1
0	0	0	0.20146	0.36162	13.42	9.4907	34.164	72.9	119.65	181.17	271.32	322.75	393.17	517.13	580.09	698.77	872.76	1100.9	1227.5	1497.3	1769.5	2028	2257.6	2595.2	2793.7	3101.8	3371.1	3598.8	3896	4222.7	4472.6	4675.1	4930.1	5116.5	5361.8	5643.5	5742.5	5906.3	6031.2	6208.9	6455.7	6417.2	6711.9	6683.2	6579.4	6877	6818.6	6776.2	6880.7
18.909	10.126	0	0	0	0	5.7483	24.43	74.385	160.07	299.67	465.37	668.44	950.31	1269	1642.2	1975.3	2407.4	2833.1	3172.6	3546.7	3854.7	4198.5	4691.7	4523.7	4541.1	4995.9	5413.1	5812.6	6138.2	6497.9	6779.3	7171	7507.7	8016.9	8282.3	8928.9	8987.5	9404	9458.6	9761.7	10094	10319	10435	10517	10621	10766	10834	11014	11062
0	5.0665	1.6145	2.0547	0	0	4.2488	21.038	38.974	99.754	169.63	229.65	363.11	488.01	650.84	768.06	929.92	1069.9	1191.3	1346.8	1549.4	1719.8	1962.7	2162	2419.7	2613	2923	3135.7	3410.8	3530.1	3628.6	3854.3	4112	4486.5	4746.2	5045.6	5314.1	5379.1	5825.7	5951.8	6313.1	6303.6	6621.8	6541.6	6676.3	6854.6	6948.3	7070.5	7028.7	7116.1
2.8339	14.463	8.9092	0.90053	4.7369	0	0	12.49	39.51	67.988	107.73	212.15	309.66	446.85	612.23	779.2	1065.2	1253	1720.1	1958	2286	2735.3	3068	3464.5	3911.9	4327.5	4729.3	5063.7	5350.8	5579	6156.4	6539.1	6792	7117.8	7448.3	7793.4	8182.8	8203.2	8346.3	8669	9139.8	9308.7	9529.1	9756.7	9804.4	9629.6	9899	10135	9905.3	10080
0	0	0.12665	1.8118	12.523	22.287	2.5429	32.954	40.233	81.649	101.01	152.47	224.87	284.7	383.64	481.05	601.09	709.11	815.06	944.17	1064.9	1231.5	1371	1467.1	1613.6	1709.9	1939.4	2174	2305	2405.8	2417.7	2584.9	2653.9	3004.3	3158.3	3393.7	3541.2	3547.5	3804.2	4051.4	4308.8	4332.9	4600.1	4582.8	4750	4651.2	4829.9	5043.1	4956.4	4996.9
0	7.449	5.1358	0	0	0	3.2955	22.446	65.251	157.64	293.17	475.78	701.08	958.05	1250.7	1622.7	1928.1	2255.8	2787.9	2942.7	3377.4	3593.8	4132	4336.5	4851.7	4932	5259.1	5688.7	6086	6409.3	6376.4	6408.1	5940.1	6243.1	6452.2	6712.4	6816.9	7130.3	7172	7549.4	7471.8	7347	7374.4	7572.8	8007.1	9222.2	9091.6	8991.4	9091	9386.2
0	6.7223	1.3229	3.3456	0	1.9246	0	4.4541	32.157	55.064	108.93	194.03	278.8	413.38	588.87	731.59	861.3	1094.9	1342.2	1636	1900.5	2558.8	2848.3	3147.6	3589.7	4046	4476.6	4769	5198.7	5469.9	5535.4	5796.8	6050.6	6313.9	6948	7000.7	7373.1	7551.2	7503.5	7658.4	7844.5	7755.8	8030.9	8006	8037.3	7956.4	8267.9	8400.5	8525.9	8604.7
28.764	34.028	0	14.653	0	0	0	0	0	0	0	0	19.153	79.391	114.82	45.934	54.695	188.12	254.45	272.43	327.66	394.11	509.53	597.11	721.41	821.09	899.01	960.4	1601	1603.5	1622.2	1892	1897.8	2206.5	2236.5	2414.1	2583.9	2820.3	2955.6	3155.3	3338.5	3567.7	3695.9	3890.1	3904.4	3814.8	4016.7	4027.3	3964	4061.8
0.29674	3.8053	3.2933	3.9756	0	0	1.4438	0	0	2.9842	19.853	77.19	169.5	302.05	436.38	648.21	839.6	1126.6	1305.8	1656.2	1986.5	2398.5	2663.8	2933.9	3363.4	3597.8	3948.5	4449	4922.7	5288	5733.3	6230.6	6537	6862.2	7312.5	7746.8	8327	8514.8	9047.3	9191.5	9374.3	9838	9605.8	9897	9819.6	10127	9924.7	9967.6	10136	10525
6.4393	7.1716	0	17.291	0	0	0.96303	4.7998	12.962	22.328	91.246	187.62	357.78	538.45	686.84	950.95	1202.8	1475.5	1743	2091.4	2568.8	2926.4	3172.7	3498.2	3814	4045.9	4255	4618.6	4905.8	5382.4	5530	5959.5	6001.8	6479.3	6874.5	7084.9	7485.1	7588	8035.2	8102	8522.6	8659	8745.4	8817.1	9403.4	9365.4	9508.1	9657.9	9750.5	9812
0	4.0422	0	1.0859	0.29175	0	3.3185	1.8478	31.272	48.102	101.55	177.63	281.78	397.79	544.15	733.26	886.97	1082.1	1276.5	1543	1776.6	2025.2	2366.8	2671.7	3080.7	3462.5	3687.7	4179.1	4441.2	4818.8	5150.3	5493	6014.5	6360.1	6766.5	7137.7	7444.5	7685.6	7788.3	8112.2	7996.5	8217.7	8472.4	8529.8	8719.7	8865.6	8651.2	8931	9109.4	9016.3
2.7313	5.9498	0	0	0	0	7.621	0	0	0	0	0	0	0	0	0	0	0	0	59.624	135.38	290.26	384.85	548.03	734.9	991.06	1352.6	1538.5	1859.6	2219.7	2539	2816.1	3183.9	3568.7	4067	4441.6	5009.3	5294.5	5826.9	5886.3	6434.9	6963.1	6732.9	7201.7	7341	7515.7	7684.1	7877.8	8162.3	8127.6
5.0949	20.646	0	3.8605	0	0	3.0035	0	13.232	19.462	52.312	86.462	127.23	207	272.88	411.59	578.64	780.46	1064.3	1301	1639.3	1890.1	2349.2	2640.3	3022	3455.1	3893.2	4314.2	4730.5	5218.3	5624.6	6035.9	6518.9	7332.3	7754.5	7987.2	8731.9	9149.9	9442.1	9595	9892.7	10301	10533	10770	10967	11165	11623	11697	11853	11889
0	0	0	0	21.074	2.1251	5.4255	4.1336	26.291	62.966	117.56	174.58	241.27	359.09	470.21	584.4	774.32	946.8	1139	1331	1517.6	1773.6	2009.4	2215.9	2390.6	2637.3	2831.3	3109.9	3323.9	3492.4	3734.5	3725.6	3711.5	4016	4060.7	4213.4	4393.4	4430.1	4584.3	4596.2	4849	4852.4	4983.8	5058.5	5262.5	5455	5672.1	5428.1	5508.5	5435.7
0	0	0	0	0	9.9457	7.0855	17.49	35.196	87.427	164.77	225.54	336.31	457.21	736.06	834.67	1009	1252	1924.8	2385.2	1965	2254.5	3125.4	2864.9	3172.4	3551.9	3852.8	4117.4	4715.6	4776.2	5024.9	5470.8	5824.8	6081.5	6131.7	6593.4	6894.5	7214.2	7553.7	7766.9	8094.7	8140.9	8299.1	8719	8540.2	8921.4	9343.6	9432.1	9128.6	9603.7
7.866	7.0241	2.4732	0	0	5.0463	0	0	0	0	0	0	9.2182	25.088	68.525	83.504	156.38	228.6	328.47	481.24	607.52	700.35	951.54	1136.5	1377.1	1663.1	1805.1	2037.9	2303.3	2558.6	2851.2	2846	2994.5	3220.8	3389.4	3611.5	3937.4	4180.8	4387	4632.7	4770	4976.1	5077.4	5027.4	5235.9	5321.2	5348.5	5454.6	5598.3	5699.6
13.658	5.3697	0	0	9.1662	0	0	0	8.1346	21.048	88.964	140.96	168.13	267.86	322.8	465.61	610.87	726.01	935.08	1206.3	1536.9	1857.9	2145.6	2551.7	2873.9	3301.3	3723.4	4179.5	4571.8	5043.4	5579.9	5013.8	5618.3	6223	6780.4	7366.2	7853.4	8288.7	8740	9200	9577.5	9817.8	10051	10306	10487	10705	11092	11032	11337	11163
17.589	3.1841	0	0	0	0	2.1043	7.3218	30.861	80.071	131.78	214.13	317.4	451.13	618.3	782.83	1013.7	1203.5	1457.8	1759.3	2018.2	2263.6	2501	2871.3	3104	3446.3	3716.3	4043.3	4390	4678.1	4934.9	5234.9	5562.7	5870.2	6120.9	6453.3	6805	6985	7217.8	7457.1	7609.7	7935	8049.6	8119.7	8435	8498.3	8651.9	8679.5	8822.3	8980.4
24.614	16.334	5.6692	0	0	0	0	0	11.645	39.345	96.369	153.38	280.61	436.93	649.93	911.99	944.52	1116	1416.7	1654.2	1883.3	2079.5	2421.6	2693	2981.6	3088.4	3291.8	3391.9	3607.2	3825.1	4078.1	4220.3	4413.1	4726	4988.8	5290.6	5285.6	5745.6	5935.3	6122.8	6331.9	6093	6162.6	6372	6840.2	7009.5	7086.2	7011.3	7234.5	7292.1
16.814	14.047	5.479	0	0	0	0	0	2.5108	54.541	104.7	197.61	329.63	512.13	687.5	894.36	1186.3	1460	1677.9	1983.3	2375	2732.1	3007	3320.4	3665.4	3895	4324.9	4655.6	5028.4	5283.1	5571.4	6130.8	6272.9	6638.6	6980.2	7439.9	7822.1	8162.7	8421.7	8476.7	8980.6	8941.9	8923.8	9154.6	9166.9	9403.8	9114.3	9342	9438.9	9352.7
20.773	25.869	12.428	5.7121	0	0	0	0	0	33.005	138.47	295.05	499.2	780.31	1059.1	1393.2	1745.4	2134.8	2554.2	3107.4	3534.1	4040.1	4340.7	4951.3	5451.1	5944.6	6514.9	6905.1	7546.6	8102.6	8691.5	9082.6	9760.7	10365	10955	11353	11676	12134	12447	13012	13310	13562	13891	13814	14259	14330	14741	14617	14562	14808
0	0	0	0	8.7248	12.535	25.607	29.172	45.882	113.91	195.78	325.81	509.01	769.95	1047	1356.1	1757.3	2124.5	2592.2	3039.6	3625.7	3961.4	4347.3	5056.3	5779	6199.4	6677.2	7252.8	7814.1	8639.3	9117.4	9447.2	9941.1	11010	11474	11865	12393	13133	12832	13079	13212	14314	14434	13648	14418	14652	14595	14550	14565	14807
16.887	9.5064	10.48	4.121	0	0	0	0	0	52.388	79.177	123.8	152.75	264.5	352.61	451.24	574.05	686.69	853.81	1036.3	1195.5	1363.5	1551.9	1794.8	2054.6	2292.3	2592.7	2790.4	3032.5	3302	3546.3	3662.3	3964	4243.8	4376.9	4687	4943.9	5000.7	5271.1	5370.8	5540.9	5672.1	5780.5	5802.7	5961.6	5936.9	5983	6019.2	5983.2	6035.4
19.546	10.684	5.394	12.433	0	0	0	0	0	62.215	155.45	351.02	573.93	882.37	1176.7	1542	1988.5	2521.2	3070.2	3543.3	3949.9	4632.4	5271.6	5720.9	6233	6673.2	7144.2	7451.9	7842	8053.2	8485.8	8462.7	8940.9	9277.7	9985.6	10386	10368	11027	11300	11597	11903	11979	12406	12562	13284	13262	12980	12955	13515	13512
0	8.3895	30.621	0	0	0	0	5.3431	54.567	138.28	269.94	434.11	656.96	877.04	1189.4	1459.5	1808.3	2080.8	2435.9	2717.4	2948.3	3231.3	3532.9	3789.7	4005.4	4171.7	4514.7	4735.4	4996.7	5354.9	5350.1	5636.1	5805.1	6247.9	6462.9	6850.8	7180.9	7286.7	7705.3	7946	8307.5	8248	8698.2	8636.9	8625.2	8679.6	8801	8815.2	8832.1	8876
24.018	8.0453	14.295	0	0	0	0	1.7094	17.316	114.83	245.62	440.53	663.03	954.22	1218.4	1554.8	1965.5	2285.9	2757.2	3138.1	3688.6	3975.1	4641.9	4856.5	5467.1	5882.6	6309.9	6935.4	7148.7	7678.3	7860.8	7938.6	8331.4	8715.4	8904.8	9246.8	9636.5	9753	10087	10218	10384	10682	11000	10899	11027	10974	11071	11311	11222	11237
0	0	1.2279	0	0	0.19537	17.036	52.942	103.8	253.23	345.69	484.27	679.84	935.79	1155.7	1395.2	1705.7	1945.1	2557.3	2478.8	2814.2	3075.5	3838	4112.8	3870.7	4552.2	4507.8	5154.1	5223.6	6398.4	5791.6	6140.7	6329.6	6728.8	7137	7503.3	7629.9	7912.3	8352.8	8747.2	8448	8862.2	8857	8855.5	9118.4	9106.3	9499.6	9512.1	9603.6	9683.1
0	0	0	0	0	54.245	145.06	250.95	407.46	575.25	858.73	1114.2	1372.4	1696.5	2020.4	2388.1	2737.8	3079.7	3461	3663.3	4030.8	4396.5	4601.8	4807.7	5200.5	5433.8	5715.4	5839.5	6040.6	6295.7	6705.6	6867.9	7132	7275.2	7434.2	7748.2	7703.2	7869.5	8096.3	8200.6	8274.4	8382.5	8393.7	8673.6	8641.9	8796.8	9022.7	9328.9	9486.1	9497.6
8.162	8.8974	8.7366	0	0	0	0.92248	0	55.265	149.49	289.69	442.16	706.35	970.72	1238.8	1651.1	2062.9	2709.7	2858.9	3646	4113.3	4683.4	5232.5	5909.1	6494.4	7170.7	7652.7	7117.5	8728.9	7934.8	8519.1	8909.7	9257.4	9698.7	10339	10625	10416	11210	11783	12192	11876	12711	12943	12810	13330	13460	12983	13582	13778	13798
17.992	17.973	0	0	0	0	0	0	0	10.087	80.51	174	400	683.52	1036.6	1388	1906.3	2306.1	2983.5	3450.6	3975.9	4613.2	5023.4	5531.8	6092	6790.9	7316.9	7696.6	8393.8	8658	9486.7	9966.9	10505	10983	11451	11865	12487	12743	13009	13212	13527	13721	14130	14101	14018	14105	14498	14465	14476	14695
3.983	13.68	4.4391	0	0	0	0	0	10.742	48.881	140.02	232.96	415.31	639.3	869.15	1110.5	1435.6	1807.4	2152	2423.6	2847.7	3149	3464.8	3658.3	4046.4	4102.1	4454.8	4854.3	5142.9	5601.7	5732.5	6194.2	6365.1	6813.9	7154.5	7523.4	7735.6	7958.4	8136.6	8339.2	8686.4	9001.5	9268.5	9327.7	9257.5	9571.3	9656.5	9848.7	9749.8	9761.6
6.9945	17.579	1.8659	0	0	0	0	0	15.729	38.863	65.036	113.5	174.71	301.85	437.28	604.55	789.73	1054.1	1331.8	1659.4	1960.3	2296.6	2740	3107.3	3532.3	3740.7	4080.6	4296.8	4666.2	4960.9	5248.7	5381.7	5598.9	5430.3	6098.8	6454.6	6737.5	6969.5	7118.5	7746.7	7823.4	7785.9	7721.1	8058.8	8606.1	8808.2	8810.9	8814.2	9124.3	9114.1
11.556	8.992	4.8089	0	0.77255	0	0	0	0	0	0	0	16.667	73.485	116.06	163.44	268.08	325.62	447.98	590.29	684.77	856.06	1032.1	1239.9	1509	1623.2	1854.5	2121.2	2378.4	2736.7	3094.7	3710.2	4237.5	4689.3	4774	5287.7	5429.3	5885.3	6048.7	6192	6487.5	6665.3	6871.5	7298	7355.5	7534.6	7515.9	7711.6	7913.3	7823
18.055	5.5956	0	0	0	0	0	0	14.741	43.562	92.938	134.87	244.43	359.12	537.15	720.17	858.44	976.99	1175.7	1365.6	1566.5	1838.7	2015.2	2271.3	2496.6	2823.8	2926.3	3301.3	3410.2	3555.2	3810	3819.3	3878.2	4078.5	4234.1	4628.4	4489.6	4599.5	4786.3	4905.3	5052.8	5311.5	5184.2	5462.2	5489.2	5590.3	5646.9	5592.2	5361.4	5489.6
8.6455	6.0511	5.4633	0	0	0	0	0	0	21.561	108.03	95.898	162.35	258.93	385.69	669.71	819.11	1141.7	1303.4	1575.4	2016.3	1955.6	2213.5	2893.9	3472.5	4146.7	4320.5	4477	5629.3	5442.8	5920.6	5348.8	5570.1	5917.9	6241.1	6326.6	6668.6	6650.4	6731.6	6920.6	6849	6976.2	7120.6	6835.8	6984.8	7013.8	7070.1	7131.4	7043.3	7134.9
19.749	15.236	2.2659	0	0	0	0	0	0	0	4.8041	24.258	38.384	90.15	153.35	228.11	345.66	503.64	666.7	857.21	1082.2	1324.3	1617.2	1891.4	2181.1	2473.4	2728	3028.3	3188.4	3642.2	3951.6	4204.4	4477.5	4981.3	5000.3	5457.9	5741.4	5947.6	6296.2	6465.3	6816.3	6885.1	6948.5	7181.9	7436.1	7727.9	7614.5	7740.4	7684.4	7776.5
6.6325	10.141	4.4967	6.4277	0	0	0	0	3.3547	11.874	34.661	74.211	141.59	264.77	443.53	522.03	728.25	936.63	1244.1	1510	1705.3	1982.4	2468.6	2742.5	3084.1	3276	3527.8	3742.7	4225.7	4452.9	4900.5	4994	5129	5453.8	5538.1	5753.7	6014.5	6442.6	6444.3	7094.9	7391.9	7273.9	7225.2	7677.2	8164.4	8569.3	8495.7	8469.1	8835.8	8894.9
0	0	7.4827	9.7614	1.258	20.258	9.2886	26.49	24.604	22.109	42.331	87.597	201.17	339.12	504.39	671.46	950.43	1141.5	1399.1	1770.8	2162.6	2487.2	2712.4	3328.2	3508.9	3793.2	4226.3	4748.8	5000.6	5530.6	5561.3	6101.1	6218.5	6814.5	7134.9	7608.3	7865.2	8006.6	8418.8	8794.4	9330.2	9439.7	10054	9555.3	10118	9723	10005	10073	10116	9964.9
16.327	1.2553	8.2262	0	0	0	0	0	0	0	22.28	56.998	101.09	190.92	271.77	463.72	551.15	789.24	938.17	1189.4	1333	1599.3	1869.5	2220.9	2339	2600.4	2880.7	3229	3349.4	3596.6	3813.3	4074.1	4389.6	4691.7	4943.9	5171.2	5273.4	5483.9	6461.4	5748.3	5789.9	7082.4	7237.4	6999.7	6328.6	7227.2	7272.9	7276.8	7438.6	6683.1
9.6406	6.9367	4.8858	0	0	0	5.9583	10.214	34.224	64.075	121.41	191.38	298.86	423.84	631.84	887.4	1152.5	1459.3	1905.8	2344.1	2816	3331.7	3941.2	4342.8	4964.3	5501.8	5772.9	6214.5	6813.7	7220.2	7569.1	7897	7108.9	7760.9	8108	8383.7	8809.6	9233.1	9514.1	10057	10140	10191	10252	10468	11028	11191	11243	11200	11452	11394
18.829	3.5728	0	0	0	0	0	0	0	32.569	92.022	220.31	388.22	585.84	865.96	1157	1504	1880.6	2325.1	2745	3316.6	3726.3	4213.1	4663.7	5211.6	5866.6	6255.4	6820.4	7352.9	7754.3	8307.3	8741	9214.4	9796.3	10097	10515	11023	10943	11352	12021	11978	12173	12445	12365	12816	12803	12823	12860	12420	11981
4.4777	0	0	0	0	7.7702	9.2426	39.671	71.413	111.6	200.39	318.51	433.4	609.97	820.23	956.85	1176.8	1478.6	1756.5	2064.1	2312.9	2647.1	2914.2	3181.8	3387.9	3732.7	3894.3	4031.8	4542.3	4685.7	4898.9	5294.3	5361.7	5671.6	6035.8	6092.2	6294.3	6521.4	6495.2	6759.5	6591.8	6608.6	7075.2	7093.8	6828	6992.1	7195.8	6880.1	7107.3	6681.5
25.184	10.567	0	0	0	0	0	20.211	48.505	94.746	171.09	294.34	483.62	681.13	1170.5	1221.5	1479.3	1915.5	2368.3	2502.4	3111.7	3263.1	3990.5	4386.3	5267.9	5830.2	6335.4	7030.5	7452.2	7993.3	8516.6	9138.8	9507	9917.1	10666	11377	11636	11802	12490	12400	12833	13248	13494	13589	13550	13703	13926	14484	14542	14707
1.2964	0	0	4.4863	0	0	6.7504	2.7419	38.916	90.617	180.12	287.38	413.88	622.22	796.81	1017.5	1246.6	1480.1	1693	1966.3	2207	2472.8	2658.9	2838.4	3066.5	3269.1	3521.9	3738.7	3962.4	4160.7	4261.9	4582.2	4721.4	5015.4	5049	5257.7	5548.6	5555.9	5907.6	5909.9	6009.6	6182.5	6240.6	6145.9	6279.4	6365.3	6417.4	6483.8	6516.6	6598.7
0	0	0	6.3944	12.825	0	1.2176	2.9269	3.567	6.4934	23.759	49.584	73.168	102.35	127.78	196.65	362.74	426.72	591.51	714.02	866.56	1039.1	1235.7	1362.9	1434.7	1593.9	1680.3	1845.7	1998	2190.2	2351.6	2563	2744.2	2964.9	3162.1	3334	3512.8	3639	3774	3940.1	4013.9	4148.4	4305	4268.5	4354.4	4513.4	4390.3	4455.5	4560.7	4652.3
0	0	3.4242	0	1.8418	8.0888	3.7782	14.545	22.761	70.435	151.84	275.67	361.34	536.66	720.88	839.11	1015.7	1217.9	1392.3	1604.9	1867.7	1982.2	2182.4	2371.7	2465.4	2469.4	2453.8	2537.7	2584.9	2735	2582.9	2740.4	2805.4	2943.3	2990.2	3144.2	3126.1	3251.5	3296.4	3373.1	3527.7	3542.9	3655.3	3654	3713.4	3705.8	3803.9	3717	3775.5	3753.7
14.304	11.833	1.3419	1.8051	0	0	0	0	0	31.403	63.052	184.55	284.79	438.53	593.66	637.41	881.87	1078.7	1314.1	1606.2	1959.4	2363	2720	3149.2	3664.6	4043.8	4490.5	5058	5555.6	5351.5	5837.8	6109.6	6548	6961.1	7347.1	7833.8	7964.7	8154.9	8345.1	8893.5	8903	8871.7	8102.4	8030.2	8175	8116.5	8241.9	8624.6	8454	8565.2
26.049	11.871	0	0	0	0	0	0	24.126	69.45	178.06	305.36	470.17	692.47	913.77	1143.2	1461.5	1787.1	2154.2	2569.8	2954.7	3425	3812	4200.4	4709.1	5123.9	5493.9	5939.8	6445.6	6874.4	7310	7248	7671.7	7860.5	8215	8614.1	8674.2	8718.1	8954.4	9326.5	9028.8	9088.9	9427.5	9486.8	9545.7	9137.1	9935.2	10255	10275	9967.5
0	0	0	0	0	9.0915	27.454	54.702	110.8	183.49	275.66	373.55	497.96	663.01	834.54	1036.5	1302.8	1524.4	1787.8	2137.1	2523.8	2861.1	3219.2	3516.2	3674.2	3921.9	4169.8	4385.6	4701.4	5037.3	5137.7	5528.7	5645.3	5949.6	6296.2	6449.9	6580.7	6632.5	6772.5	6944.3	7075.1	7230.4	7295.8	7477.3	7405.2	7451.1	7591.5	7576.4	7537.5	7537.7
16.913	27.501	12.327	0.26749	0	0	0	0	0	0	41.822	100.1	211.52	371.69	555.3	745.69	986.05	1295.7	1560.3	1849	2267	2646.3	3065.6	3443.5	3631.2	4019.7	4447.7	4942.4	5473	5915.8	6218	6917.4	7397.5	7817.2	8394	8717.3	9127.5	9358.3	9851.1	10280	10302	10999	10862	11274	11297	11388	11670	11725	12074	12065
19.12	14.203	12.424	0	0	0	0	0	0	0	12.394	47.965	108.9	227.02	349.76	535.41	764.55	1007.3	1249.6	1571.6	1839.6	2153.7	2499.6	2840.6	3213.5	3589.3	3920.7	4316.5	4654.8	4928.7	5279.4	5657.1	6120.7	6511.9	6808.6	7209.6	7557.1	7866.3	8261.6	8539.2	8727	9008.5	9271	9466.5	9408.1	9711.7	9715.4	9973.3	9891.9	9924.3
0	0	1.277	0	5.6774	0	8.5641	28.631	69.432	164.9	350.18	580.46	876.21	1234.3	1645.3	2123.6	2599.3	2981.3	3626.3	4114.3	4738.2	5402.2	5873.3	6233.7	6801.9	6856.3	7609.8	8114.2	8312.2	8904.4	8300.2	9362.5	9712	10163	10411	10394	10552	10504	10845	10996	11062	11551	11720	11683	11892	11951	12037	11914	11971	12241
15.263	6.8337	0	0.60862	0	0	0	0	0	0	0	0	0	38.99	102.21	199.75	348.39	517.41	664.32	823.27	991.9	1246.3	1445.8	1629.7	1937.3	2053.5	2325	2517.9	2771.6	2839.3	4095	5136.5	3811.6	4500.5	4654.7	4798.9	5177.8	5289.5	5469.7	5689.3	5893.8	6072.6	6217.8	6329.7	6285.2	6638.9	6554.7	6793.8	6574.1	6505
0	11.315	6.9145	5.9884	0	5.8831	0	8.6929	0	5.1922	4.5525	29.914	61.063	100.61	152.43	237.13	357.97	474.56	617.78	777.84	998.64	1185.7	1375.3	1607.1	1865.7	1997.3	2175	2483.4	2642.7	2790.6	2963.9	3207.7	3315.6	3680.4	3864.7	4109.8	4185.4	4253.2	4484	4663.7	4893.7	4827.6	5029	5061.7	4923	4990.2	5086.5	5242.8	5207.4	5238.3
0	3.4303	0	0	2.685	0	0	0	16.505	55.081	102.26	177.09	259.65	380.24	514.93	690.85	889.18	1078.2	1280.2	1510.8	1706.1	1998.9	2272.9	2579	2857.2	3201.5	3383.1	3716.6	4177.8	4435	4728.9	5141.8	5303.5	5533.6	6024.1	6320.7	6571.3	6705	6870.8	6989.1	7342.1	7491.7	7718.6	7973.1	7848	8047.3	8135.2	8035.3	7971.8	8107
8.7683	6.5873	1.7417	3.3088	0	0	0	0	0	0	0	0	0.64875	36.692	96.229	180.02	314.63	477.53	666.3	883.24	1121.6	1392.2	1704.9	1995.7	2353.4	2725.3	3067.5	3488.8	3774.2	4106.5	4437.8	4700.5	5219.6	5442.6	6041.3	6269.7	6650.2	6826	7035.2	7313.9	7577.7	7703.9	7797.4	7930.9	8110.2	9106.2	8712.1	8953.8	8988.4	8938
6.3922	0	0	0	5.4645	3.2451	6.5031	39.37	94.071	199.68	335.43	542.59	766.59	1086.8	1430.2	1735.2	2194.4	2542.4	2918.1	3291.6	3695.3	3788.5	4198.6	4682	4861.8	5118.4	5505.1	5673.7	5934.5	6213.1	6347.8	6528.4	4612.8	4448.5	6749.5	4967.4	5250.6	7230.1	7674.4	7768.1	5778.3	6994.4	8018.4	8111.8	7267.7	7293.3	7633.2	7406.9	7718.4	7746.2
0	0	0	2.2195	4.6323	14.685	19.253	45.163	69.248	131.85	216.19	288.15	423.27	497.69	612.94	692.27	821.16	933.4	993.01	1170.9	1295.6	1414.4	1562.4	1703	1866.6	2017.9	2263.7	2458.7	2751.9	3034.8	3373.7	3864.4	4330.6	4725.6	5244	5852	6394.8	6885.6	7468.1	8008.1	8445.8	8855.3	9388.3	9629.7	9844.5	10258	10532	10767	10984	11030
16.467	7.6357	0	0	0	0	0	49.402	110.22	210.57	365.13	526.83	756.03	1012.1	1319.4	1646.1	1973.3	2345.9	2867.1	3233.2	3709.9	4051.2	4456.3	4877.4	5289.5	5538.2	6024.6	6013.3	6431.5	6619.4	7371.8	7861.4	8297.8	8405.3	8699.3	9052.5	9409.6	9877.4	9986.7	10371	10779	10176	10186	10430	10528	10879	10709	10979	11024	11461
0	0.60897	0	0	0.4494	8.6892	12.866	3.4133	10.396	0	5.0174	2.9392	25.073	65.403	115.01	196.52	327.84	443.65	577.53	818.04	1023.4	1327.3	1584.8	1793.3	2024.8	2323.8	2636	2950.9	3257.9	3639.1	3727.4	4646.7	4296.8	4504.7	4975.8	5123.5	5599.9	5576	6194.3	6179.1	6271.8	6522.9	6638.7	6808.1	6981.8	7113.6	7201.6	7259.5	7297	7308.6
0	0	0	2.0517	25.237	25.853	37.911	58.477	96.044	150.31	222.11	329.59	477.02	697.15	945.41	1193.2	1517	1834	2207.5	2468.4	2891	3185.2	3456.1	3734.3	3967.5	4267.5	4523.8	4792.5	5019.8	5257.8	5424.4	5767.7	6054.1	6293.3	6536.8	6727.6	6868.1	6917	7220.9	7174.4	7574.5	7549.7	7844	7884.1	7974.9	8042.7	8355.8	8298.6	8636.4	8584.1
0	0	0	0.9626	11.653	32.289	38.172	47.481	58.44	111.51	162.95	226.2	337.32	473.21	647.24	842.03	1063.4	1435.4	1667.6	1961.7	2384.5	2739.8	3112.6	3511.6	3846.2	4185.5	4426	4760.6	5099.2	5297.9	5621.4	5802	6073.8	6498.2	6664.5	7030.9	7164.2	7633.9	7977	8198.1	8408.2	8788.6	8775.1	8837.4	9038.4	9362.3	9443.8	9557.6	9561.4	9382.6
0	3.3136	0	0	0	11.923	8.9245	8.0746	23.89	44.025	91.678	138.98	206.81	317.27	450.44	622.02	804.04	1028.5	1216.7	1493.7	1805.5	2044.2	2446.5	2761.4	3178.6	3363.3	3931.8	4357.4	4848	5154.3	5548.1	5820.6	6025.6	6658.1	7106.1	7310	7640.1	8078.9	8159.5	8421.6	8658.1	8832.9	9072.8	9261.9	9406.3	9569	9811.5	9952.2	9961.4	9968.5
9.0772	17.651	6.1436	5.1095	0	0	0	0	3.0755	43.577	124.95	230.14	370.65	516.56	648.98	825.89	1023.8	1228.8	1447.5	1606.7	1813.1	2018.5	2191	2420.5	2693.3	2832.1	2990.1	3109.6	3293.2	3455.5	3622.1	3612.2	3935.8	4100.5	4076.2	4164	4301.1	4415.8	4595.9	4626.3	4794.7	4691.4	4762.2	4814.1	4784.8	4949.1	4999.9	5080.9	5017.7	5142.4
12.749	17.348	10.948	4.7308	0	0	0	0	5.1768	49.98	120.32	221	253.32	406.43	572.94	746.88	941.52	1153.9	1347.2	1567	1787.1	2134	2349.8	2724.8	2922.1	3211.4	3654.5	3851.3	4164.2	4477.1	4875.1	5139.3	5467.8	5750.8	6058.8	6421.1	6786.8	7125	7312.8	7635.4	7712.8	8008.7	8354.9	8527.8	8723.2	8562.9	8774	8949.4	8995.3	9090.7
4.3817	7.3355	3.5992	0	0	0	0	4.0972	41.374	90.39	215.46	386.93	600.92	884.51	1269.7	1661.2	2169.6	2569.4	3113.4	3695.1	4233.7	4871.2	5333.7	5897.4	6603.2	7080.1	7524	7667.9	8106.1	8383.7	8590.6	8648.4	9223.8	9667.8	9655	10066	10441	10684	11278	11238	11580	11893	12211	12301	12419	12759	12748	13062	12950	13144
6.6528	14.583	7.493	5.1297	0	0	0	0	0	26.939	103.28	211.33	354.44	522.77	726.49	911.36	1187.1	1380	1744.4	1906.9	2207.4	2458.6	2829.6	3031	3333.2	3557.5	3775.3	4073.6	4193	4681.4	4906.7	5046.9	5174.1	5640.6	5779.8	6061.9	6208.1	6498.5	6687.6	6705.8	6932.6	6879.8	7036.8	7222	7260.1	7367.6	7362.2	7512	7553.1	7722.8
10.299	4.6393	1.7683	2.7435	0	0	0	0	0	0	2.6179	29.09	36.624	74.3	118.67	224.8	355.68	501.87	712.19	967.57	1247.1	1578.7	1951.5	2353.4	2817.6	3284.7	3656.1	4121.1	4485.4	5045.3	5467.4	5866.9	6478.6	7099.1	7435.4	7899.3	8517.7	8787.7	9491	9758	10298	9855	9819.7	9741.3	10030	10678	10734	11086	11201	11393
0	0	0	7.6152	3.7947	33.819	36.381	69.997	101.67	178.73	273.99	325.76	481.63	614.2	738.62	869.81	1016.8	1192.3	1301.6	1505.2	1693.6	1915.4	2041.2	2182.6	2321.4	2456.1	2639.1	2573.6	3057.8	3340.6	3286.8	3580.5	3535.1	3910.3	4009.6	3982.2	4343.9	4186.5	4289.9	4332.9	4641.6	4510.2	4241.4	4816.6	4726.2	5006.9	4543.8	4877.3	5082	4962
16.269	10.193	2.0934	0	0	0	0	0	34.103	111.06	229.9	414.07	665.78	948.38	1340.5	1738	2255.2	2675.3	3288.2	3948.1	4482	5126.9	5824	6536.9	7180.2	7774.4	8260.7	8988.5	9374.3	9884.7	10447	10838	11330	11991	12477	12882	13068	13462	13721	14125	14267	14534	14687	14967	15055	14999	15213	15432	15618	15413
0	14.39	6.2547	0	0.7439	0	0	0	0	0	0	0	9.733	60.89	84.531	211.51	372.84	443.39	650.28	1045.3	1390.4	1738	2162	2526.1	3140	3475.9	3787.3	4632.5	5164.1	5545	5642.8	6357.4	5416.9	5841.2	6222.8	6928.2	6946.3	9315.8	8020	8145.3	8528.1	8917.6	9147.3	9421.7	9484.2	9486.2	9968.9	9959.1	9643.5	9894.4
8.9165	14.346	0	0.0062963	0	0	0	6.9166	49.215	126.82	234.2	383.1	581.39	842.8	1129.7	1480.8	1825	2275.2	2714.1	3247	3649	4107.2	4518.5	4901	5542.4	5965.1	6278.2	6785.8	7193.7	7465.3	8000.8	8134	8635	9178.9	9612.4	9953.3	10264	10007	10209	10407	10388	10437	10742	10691	10951	11313	11119	11370	11226	11259
0	0	0	0	0	42.624	110.49	225.23	366.56	521.43	725.62	1009.1	1346	1724.2	2213.2	2680.2	3129	3694.8	4074.1	4714.5	5260.2	5583.6	6348.1	6526.6	7091.6	7362.1	7936.7	8324.2	8735.2	9068.6	9039	9561.9	9933	10553	10923	11517	11741	12229	12548	13060	13535	13436	13882	13878	13841	14165	14470	14623	14965	15375
8.2935	9.8068	0	0	0	0	4.5833	15.963	63.043	132.31	254.96	334.78	494.6	688.2	972.34	1139.4	1419.3	1665.2	1946.1	2182.6	2548	2838	3118	3368.5	3707	3898.7	4075.3	4517.9	4625.3	4814.7	5033.3	5228	5589.2	5890	6255.1	6594.6	6398.5	6692.8	6692.6	6947.1	6946.2	7319.9	7109.2	7226.2	7286.5	7444	7569.5	7879	7721.3	7731.5
0.881	0	0	1.5608	7.2696	0	0	0	0	0	2.6361	8.679	53.459	103.02	152.16	205.21	269.01	339.28	416.12	493.73	569.61	728.74	874.93	1001	1190.7	1292.3	1432.1	1579.3	1685.7	1782.7	1970.5	1962.6	2239.2	2372.1	2640.6	2840	2866.7	2996.8	2896.8	2993.2	3091.5	3190.6	3133.7	3094.4	3053.5	3207.3	3188.8	3393.8	3358.4	3275.1
29.875	16.837	0	0	0	0	15.468	66.865	168.28	269.87	512.62	778.89	1037	1373.4	1691.7	2071.8	2399.7	2753.8	3272.8	3587.9	4076.2	4345	4694	5151.9	5571.1	5932.6	6372.2	6679.4	6791.2	6923.1	7343	7398.5	7835.3	8016.3	8315.8	8515.5	8773.9	8267.2	9097.3	9122.1	9238.4	9171.8	9652.4	9418.2	9611	9789.7	9855.4	10089	10119	10108
12.401	7.0923	2.3147	3.2638	0	0	0	0	12.426	59.797	117.64	230.95	363.37	545.05	801.7	1067.9	1320.7	1739.5	2192.5	2704.4	3239.7	3761.8	4480.3	4897.9	5375.8	5844.8	6264.3	6506	7301.2	7764.2	8321.4	8607.7	8865.7	9432.2	9872.4	10373	10732	11361	11715	12251	12292	12584	12631	12797	13193	13412	13622	13557	13783	13733
0	0	0	0	31.561	36.486	77.837	125.79	140.53	212.13	259.96	367.02	453.83	634.68	788.34	1012	1221.5	1411.8	1730.9	2037.4	2364	2718.2	3006.1	3353.6	3662.6	4151.6	4520.7	4902.5	5352.6	5638.4	6109.7	6395.4	6702	7051.4	7475.3	7765.6	8133.3	8510.1	8675.9	9025	9094	9291.6	9589.7	9572.6	9744.9	9837	9976	10035	10131	10325
0.82387	0	2.9423	8.9517	0	0	0	17.338	63.9	124.54	238.35	366.31	523.76	701.7	972.17	1185.4	1457.7	1701.8	1992.1	2324.8	2673.9	2915.4	3373.2	3734.4	4087	4332.7	4583.9	4817.2	5195.6	5330.1	5847.4	6090.5	6581.8	6922.6	7282.3	7715.2	7811.6	8482.2	8971.6	9444.2	9920.4	10056	10233	10616	10908	11047	11055	11169	11606	11727
12.765	1.829	0	0	0	0	15.465	61.419	141.72	302.75	509.3	797.93	1159.7	1556.9	2020.7	2398.5	2995.4	3606.5	4226	4873.2	5487.4	5986.2	6855.4	7265.6	7924.5	8675.4	8951	9511.3	10214	10644	10907	11386	11915	12841	13077	13379	13523	13497	13751	13888	14302	14230	14487	14705	14915	15185	14900	15305	15291	15031
0	0	0	9.1699	14.345	19.434	24.415	25.146	17.116	46.927	56.058	88.511	144.26	233.88	270.75	381.92	453.81	542.08	661.69	797.48	904.44	1053.6	1193.8	1455.7	1634	1684.4	1962.7	2148.3	2160.6	2484.6	2562.6	3011.9	3095.3	3272.8	3462.6	3686.4	3845.8	4036.3	4302.7	4537.9	4744.5	4784.2	5062.6	5301.5	5406.9	5678.5	5730	5920.4	5905.3	5877.9
9.8215	0	7.5929	0	0	0	0	0	0	0	28.775	75.859	137.33	246.65	353.49	527.13	721.88	865.7	1141.6	1382.7	1602.6	1883.1	2184	2443.5	3115	3609.5	4008.5	4348.1	4708	5060.6	5475.2	5660.8	6056.9	6400.1	6765	7140.5	6956	7472.1	7502.8	7792.7	7801.3	8127.1	8395	8453.3	8633	8437.9	8670.7	8610.6	8625.5	8876.5
13.427	24.319	13.481	3.4448	0	0	0	0	0	0	0	0	0	0	16.525	57.335	130.16	211.28	292.76	365.52	496.09	585.77	734.04	851.58	973.18	1092.3	1225.5	1308.2	1345.7	1505.8	1575.4	1646.2	1731.2	1886.2	1726.4	1777.4	1863.1	1944.4	2056.6	2074.4	2121.4	2036.3	2130.4	2170.1	2228.1	2252.9	2286.5	2316.7	2281.6	2360.6
4.7855	3.3513	0	0	0	0	9.0298	10.417	17.914	36.281	64.537	118.3	169.04	264.72	325.93	400.04	515.08	622.54	689.57	783.29	872.83	945.54	1115.5	1238.6	1367	1514.5	1716.2	1725.4	2021.4	2229.1	2413.9	2581	2779.1	2961.1	3102.7	3070.2	3446.6	3707.1	3942.6	4261.9	4419.3	4405.3	4686.5	4813.1	5053.9	5098.7	5129.1	5259.9	5359.1	5310.3
0	0	0	0	0	19.93	56.885	128.12	249.16	465.73	713.28	963.43	1335.6	1806.6	2285.9	2717.2	3271.3	3864.1	4384.1	5216.7	5738.1	6460.2	7050.9	7617.1	8349.4	8637.3	9256.4	9634.3	10171	10594	10994	11511	11696	12050	12041	12701	12959	13157	13508	13502	14017	14322	14334	14614	14770	14916	15008	15095	14921	15328
18.349	13.237	6.5525	0	0	0	0	0	0	22.649	32.429	98.353	158.56	268.05	367.68	478.2	643.31	886.68	1160.7	1314.5	1626.3	1892.7	2101.4	2580.5	2882.9	3201	3372.6	3760.4	4374.4	4573.7	4944.6	5076.2	5510.5	5735.9	6308.8	6425.6	6737.5	7087.1	7340.9	7515.5	7712.3	7815.2	7990.1	8091.1	8388.9	8381.5	8574.4	8649.1	8678.6	9018.6
12.599	17.2	9.7338	5.6056	0	0	0	0	0	30.13	78.742	198.38	350.63	574.25	758.79	985.69	1280.6	1496.7	1814.8	2089.9	2387.1	2665.7	2969.2	3399.9	3751	4143	4692.3	5110.4	5497.9	5929.7	6335.9	6927.5	7357.6	7836.5	8083.5	8741.5	9216.8	9474.2	9731.7	10248	10274	10440	10542	10794	11015	10989	11376	11608	11400	11698
6.5328	6.2808	0	0	0	0	0	13.175	48.225	137.69	287.35	482.4	752.21	1103.4	1508.6	1932.3	2408.1	2946.6	3433.2	4044.1	4558.1	5163	5689.9	6169.3	6718.5	7283.7	7639	8137.7	8638.2	9140.4	9891.5	9989.8	10636	11388	11872	12365	12923	13331	13653	13835	14151	14510	14984	15170	15383	15764	15765	15726	16007	15941
22.384	7.2902	11.207	2.8487	0	0	0	0	14.397	67.515	156.97	295.87	428.21	613.32	864.57	1045.3	1306.7	1575.8	1858.8	2226.7	2624.1	2979.7	3047	3826.1	4121.9	4547	4999.1	5541.5	5912.7	6513.5	7109.4	7470.8	7887.4	8334.2	8866.8	9256.3	9818.6	10223	10249	10744	11026	11388	11366	11425	11859	12001	12113	12164	12198	12389
12.255	18.969	9.8496	0	0	33.871	0	3.4101	16.163	41.203	112.71	205.02	352.3	543.93	771.15	1041.5	995.7	1780	2177.4	2567.4	3050	3556.4	4095.3	5604	5211.2	5804.8	6164.1	6499.7	7014.2	7497.5	7844.2	8132.1	8544.4	8923.7	9513.4	9673.6	10025	10328	10740	10972	11265	11841	12136	12108	12293	12382	10211	12089	12085	11894
0	0	0	6.1876	0	0	15.394	33.385	84.618	165.35	272.45	418.92	631.25	943.96	1317	1658.6	1855.5	2187.5	2704.9	3132.1	3616.3	4139.5	4891.8	5462.9	6076	6622.6	7288.5	7646.5	8550.2	8766	9662	10239	10477	11254	11461	11547	11922	12419	12900	13446	13825	13816	15282	15345	15967	16064	16847	16406	16872	17394
0	49.328	0	8.7804	4.2051	0	4.4535	0	0	0	0	0	47.54	184.23	296.75	548.76	755.32	1041.5	1316.4	1694	2066	2538.5	2852	3247.1	3567.8	3991.9	4608	5232.5	5491	5661.7	6124.6	6585.3	7247.2	7417.9	8102	8280.2	8606.5	8822.6	9751.8	9527.7	10287	9773.1	10051	10685	10304	11277	10938	10756	10932	10774
4.0249	0	0	0	0	7.207	11.834	19.948	50.931	122.03	199.35	337.21	573	733.98	886.13	1094.9	1391	1710.5	1949.2	2361.7	2678	3007.6	3318.2	3716.5	4102.2	4516.8	4845.7	5235.1	5744.7	5688.2	6369.5	6615.5	7102.3	7118.7	7510.4	8033.2	8199.5	8548.5	8801.6	9203.2	9577.5	9671.8	9747.2	9869.8	10167	10202	10142	10078	10188	10348
22.608	6.2281	0	0	0.36774	0	0	0	0	0	0	0	3.8156	61.986	100.78	201.54	377.34	507.44	741.96	964.63	1299.2	1661.6	2028.2	2470.5	2809.6	3254.4	3688.2	4133.1	4608.8	5012.9	5550.5	5896	6395	6694.5	7123.2	7387.5	7762.6	8191.4	8448.9	8872.7	9117.9	9384.6	9549.3	9668.5	9821.4	9999.8	10273	10166	10259	10283
3.4942	9.9062	3.0918	0	0	0	0	0	2.1756	24.771	46.832	98.988	150.83	261.44	395.55	567.67	785.99	984.68	1262.5	1526.3	1998.1	2372.3	2847.4	3224.8	3584	3976.7	4342.9	4740.2	5089.9	5436.7	5846.2	6122.8	6463.4	6648.4	7097.2	7332.7	7522.9	7880.8	8025.6	8174.4	8250.4	8322.2	8773	8741.4	8793.9	8683.5	8909.6	8841	8872.3	8700.7
21.917	0	1.1353	0	0	3.1886	0	0	0	0	39.144	118.06	237.59	421.51	645.38	903.17	1197.6	1621.7	2006.8	2509.4	2958.6	3445.2	3939.4	4586.3	5047.9	5660.4	5960.7	6413.8	7081.5	7662.4	7977.8	8398.3	8877.1	9169.3	9718.4	10013	10103	10378	10593	11067	11085	11307	11436	11906	11559	11818	11819	11818	11801	11950
0	2.8306	0	6.4748	3.0214	0	0	0	8.2763	19.159	56.824	116.37	178.25	255.06	385.06	470.64	636.99	749.81	881.09	1044.4	1232.7	1415.6	1613.2	1798.1	2050	2229.9	2307.2	2563.6	2816.6	2916.8	3245.7	3366.3	3607.1	3749.5	4112	4361.7	4573.8	4746.1	4945.9	5220.1	5126.7	5174.1	5448.8	5565.9	5666.3	5923.5	5938.2	6157.6	6186.4	6076.4
0	4.852	0	4.862	5.0525	4.6202	12.701	28.266	15.448	17.587	12.71	28.127	42.515	36.119	84.248	147.24	219.01	312.37	399.42	508.12	662.05	724.36	850.04	976.76	1156.5	1268.5	1377.8	1546.3	1708.5	1861.4	1972	2024.2	2184.9	2303.3	2351.5	2464.2	2527.2	2598	2743.9	2721.7	2733.3	2692.3	2807.2	2814.4	2760.6	2794.9	2859.7	2894	2972	3048.5
15.915	0	0.19299	0	4.6033	0	3.6001	3.0352	5.8998	31.902	59.922	103.16	153.6	224.49	329.16	449.22	614.88	762.99	955.84	1191.5	1612.9	1944.2	2250.9	2621.8	2893.8	3258.8	3514.2	3944.3	4257.7	4574.6	4945.3	5067.8	5576.7	5809.5	6028.6	6389.6	6772.8	7089.8	7419.9	7778.4	8056.3	8164.1	8395.4	8530	8879.8	8979.8	9221.3	9153.4	9301.5	9289.4
33.26	22.005	0.27191	0	0	0	0	2.795	17.66	49.164	112.83	218.12	360.11	496.1	720.86	974.58	1238.9	1476.1	1789.7	2041.7	2376.9	2582.2	2931.9	3103.3	3395.8	3643	3835.5	4171.7	4296.2	4447.6	4917.1	5008.9	5369	5496.3	5976.8	6128.1	6502.8	6747.4	7035.8	6948.2	7181.9	7461.3	7763.8	7673.7	7719	7996.5	8113.1	8176.5	8471	8579
3.8893	1.8057	0	4.7614	0.6509	0	0	13.031	57.942	117.74	220.14	330.47	460.47	626.22	840.02	1054.2	1422.6	1669.3	2106.4	2294.1	2689.6	3160.5	3632.9	3984.2	4478.8	4884.6	5164.6	5490.9	5749.5	6213.2	6647.4	6742.3	7137.8	7453.4	7681	7714.4	7951.4	8300.4	8752.5	8898.2	8872.7	9029.7	9319.3	9325.9	9214.7	9324.9	9657.7	9597.6	9664.4	9843.4
0	0	0	0	28.121	18.503	25.166	43.633	85.766	146.62	231.67	309.48	431.42	453.28	592.45	694.42	789.8	995.33	1141.6	1399.6	1475.9	1848.2	1940.1	2142.8	2280.4	2307.6	2565.2	2748.7	2983.3	3054.7	3163.8	3176.8	3363.1	3717	3843.3	3888.8	3938.8	4156.7	4243.3	4323.1	4458.8	4460.7	4600.5	4602.9	4766	4731.5	4696.6	4898	4378.7	4394.2
13.949	9.5779	0	0	0	0	0	27.535	53.862	130.39	271.97	439.13	596.51	837.95	1100.2	1430.6	1783.7	2100.8	2571.3	2948.4	3375.4	3906.3	4407.4	4891.6	5380.8	5859.2	6097.3	6620.7	6899.3	7293.4	7712.5	7987.5	8459	8720.5	9125	9248.3	9704.2	9810.7	10312	10404	11037	10867	11239	11228	11515	11777	11726	12535	12764	12941
31.761	17.688	0	0	0	0	0	0	0	0	9.5836	60.245	162.06	285.57	459.78	708.79	1042.5	1276.5	1676.9	1973.2	2368.8	2829.6	3290.6	3607.7	4038.7	4339.5	4872.6	5209.6	5569	6024.5	6317.3	6747	7084.5	7453	7709.9	8100	8367.7	8852.2	8993.2	9310.1	9566.5	9810.4	9939.3	10157	10305	10146	10291	10360	10311	10269
6.2304	8.0611	1.5267	0	0	0	0	0	16.087	35.684	62.981	91.87	140.13	209.09	285.69	399	583.67	760.99	956.44	1084.2	1379.5	1648.5	1869.7	2072.9	2234.5	2413.9	2728.3	3030.4	3345.2	3665.9	3876.4	4387.5	4589.1	5014.4	5429.3	5805.5	5945.5	6205.1	6545.1	6897.9	7132.4	7357.5	7770.8	8006.2	8139.4	8456.8	8453.7	8651.9	8815.2	8952.8
8.6215	9.0816	0	0	0	0	0	0	25.72	59.401	109.22	187.61	306.73	442.63	662.26	858.51	1073.8	1318	1561.8	1811.4	2117.4	2323.7	2641.3	2937.5	3186.3	3396.4	3614.1	3785.3	4108	4466.8	4786.4	5014.9	5196.3	5617.4	5844.1	6180	6335.5	6956.9	6953.3	7380.5	7334.2	7205.9	6924.8	7178.6	6424.5	6716.4	7375	6530.8	6963.9	7040.4
0	5.532	3.1995	12.396	6.8713	1.8242	0	0	16.182	57.248	139.58	256.65	453.21	720.16	1069.3	1386.6	1826.9	2311.5	2826.4	3398.9	3993.7	4489.3	5233.6	5646.1	6158.4	6627.9	6944.6	7406.8	7552.9	7874.2	8826.2	9021.4	9674.6	9934.9	10099	10274	10647	9755.1	10246	11830	11264	11844	11569	11832	11790	11599	12432	11454	11703	11735
0	0	6.1787	0	5.4148	16.796	14.133	19.092	8.1324	20.69	18.151	57.684	108.79	189.53	278.22	378.08	565.85	693.16	899.49	1121.9	1363.9	1657.9	1887	2122.5	2375.7	2609.1	2894.4	3174.5	3401.1	3624.3	3740.7	4001.9	4275.8	4580.3	4936	5298.3	5457.5	5700.1	5933.6	6302	6662.5	6748.2	7024.4	7072	7152.3	7335.3	7538.8	7791.8	7789	7935.6
0	4.3	0	3.1905	0	0	10.011	9.7609	26.487	49.576	88.575	169.2	276.18	362.91	531.63	743.68	926.33	1180.2	1399.2	1650.2	1959.3	2229.3	2493.2	2695.3	2926.1	3235.1	3508.6	3716.1	3889.9	4152.9	4204.6	4174.9	4567.3	4710.5	4768.7	4729.7	5080.9	5001.4	5256	5120.7	5240.7	5379.7	5430.8	5419.1	5500.1	5593.6	5597.8	5601.4	5727.7	5712.9
22.412	12.209	4.5848	1.6894	0	0	0	0	0	32.342	103.17	183.26	307.06	493.37	661.98	780.33	1098.9	1400.9	1903.8	2288.4	2661.3	2975.5	3164.2	3551.6	4190.1	4780.1	4954	5341.5	6022.8	7020.1	5472.3	6321.8	6656	6985.6	7175.8	7468.5	7684.2	7962.8	8267.3	8566.7	8837.8	8917.4	9185.2	9269.7	9386.9	9452.2	9226.2	9340.4	9336.7	9785.4
20.129	3.0244	2.8214	0	0	0	0	5.2559	29.739	76.142	165.68	295.15	486.22	749	1108.3	1425.4	1885.4	2377.7	2856	3514.8	4021	4583.7	5177.9	5839.1	6414.1	6972	7467.5	7685.7	8600.8	9050.5	9576.7	9887.7	10405	10497	10964	11151	11086	11630	11770	11861	12010	12067	12171	12381	12139	12151	12369	12249	11931	11947
12.627	6.8879	0.62005	1.1729	0	0	0	6.359	28.887	61.573	137.71	245.98	356.59	520.4	775.52	1059.2	1327.9	1673.2	2058.6	2350.2	2698.1	3068.8	3505.6	3867	4257.3	4551.2	4980.7	5135.5	5514.3	6069.9	6217.6	6442	6762.6	7315.1	7487.6	7631	8092.7	8050.3	8438	8743.4	8870.2	8836.2	8930.3	9047.5	9042.7	9199	9127.1	9185.1	9145.6	9361.7
11.342	6.2762	0	0	0	5.7456	0	0	0	71.41	159.13	333.9	521.53	823.46	1152	1540.4	2142.4	2724.4	3236.9	3983.1	4815	5206.4	6253.7	7059.2	7568.9	8348.4	9032.6	9597.1	10459	10990	11482	11240	11231	12222	12605	12839	14953	15374	15993	17062	17096	16925	16999	17342	17524	17912	18260	18178	18094	17818
15.875	5.5945	0	0	0	0	16.23	28.893	69.914	110.25	166.58	230.86	316.72	425.56	539.03	650.07	789.65	943.68	1050.9	1154.9	1286.2	1443	1575.3	1674.7	1640.5	1826.3	1873.9	2097.2	2238.7	2418.9	2471.1	2721.4	2851.9	3068.5	3320.6	3477.1	3586.6	3626.8	3850.5	3985.2	4059.9	4359	4503.1	4523.6	4641.6	4740.8	4739.1	4815.2	4872.4	4937.4
2.2311	1.3693	5.1889	0	0	0	0	6.3055	17.261	91.929	190.84	339.39	534.73	812.6	1119	1469.2	1922.6	2335.3	2880.3	3292.2	3789.4	4214	4738.5	5080.3	5407.8	5890.5	6440.7	6550.8	6893	7303.4	7862.9	8385.3	8662.8	9185.9	9537.4	9925.3	10139	10403	10593	10839	11110	11514	11819	11786	12083	12268	12496	12215	12378	12260
18.748	4.8972	0	0.075718	1.5545	0	0	0	0	12.275	26.507	87.592	188.4	365.3	578.35	855.57	1211.6	1577.6	2041.5	2428.4	2875.1	3222.8	3761.8	4095.7	4654	5124.7	5467.7	6018.9	6523.8	7037.3	7257.2	7527.8	8046	8476.4	8828	9184.8	9623.9	10095	10473	10815	10897	11129	11103	11155	11331	11422	11419	11295	11511	11323
22.299	16.88	0	0	0	0	0	0	0	0.82618	24.865	74.101	136.17	226.17	346.59	493.4	660.16	815.05	1005.8	1208	1461.8	1698.3	1972.1	2157.5	2417.6	2535.6	2815.4	3031.8	3182.5	3412.7	3597.5	3701.8	3912.6	4040.4	4243.6	4481.8	4499.4	4663.9	4844.2	4952.2	5135.8	5209.4	5263.9	5360.1	5447.6	5429	5549.9	5557.4	5804.3	5810.5
26.06	11.884	0	0	0	0	0	0	0	0	2.9987	52.954	99.51	163.79	231.88	277.52	369.3	519.4	682.55	884.23	1102.7	1402.6	1622.5	1868.6	2152.5	2423.3	2508.1	2737.2	3085.4	3386.5	3543.3	3627.2	3906.7	4105.4	4227.3	4406.9	4524.3	4652.1	4765.5	4958.3	5018.3	5081.6	5216.6	5284.2	5197.6	5196.4	5344.6	5288.8	5305.3	5179.8
24.334	8.7033	0.80369	0	0	0	0	0	23.906	86.227	176.14	328.14	456.71	597.64	802.57	999.24	1285	1569.2	1836.8	2169.9	2468.5	2790.2	3138.2	3475	3515.7	3924.1	4067.5	4264.8	4828.9	4972.2	5142.3	5632.8	5769.5	6048.1	6295.5	6224.8	6427.7	6694.9	6787.6	7208.8	7274.3	7174.2	7475.5	7482.9	7492.8	7635.4	7616.2	7953.1	7920.6	7909.5
17.916	3.2791	2.2115	0	0	0	0	0	0	0	11.358	26.316	12.397	31.703	50.036	158.74	276.84	406.37	588.09	780.59	1044.4	1308.3	1602.6	1955.8	2278.1	2538.7	2856.8	3211.1	3511.9	3979.4	4258.3	4657.3	5104.5	5383.5	5594.3	5989.5	6213.1	6478.2	6964.3	7117.6	7431.2	7199.9	7490.4	7710.3	7694.6	7759.8	7829	7996.8	8247.7	8091.6
0	0	0	0	0	21.154	47.549	98.653	145.56	213.88	309.28	404.03	534.56	690.54	856.02	1064.8	1272.1	1537.4	1840.4	2048	2360.6	2638.7	2982.5	3360.1	3712.9	3958.9	4411.9	4521.2	4758.9	5060.3	5408.4	5830.4	6173.2	6447.6	6793.6	7133.7	7373.9	7714.5	7867.8	8258.4	8153.3	8517.5	8703.8	8758.8	8948.8	9042.2	9117.5	9179.5	9153.9	9256.9
0	0	13.085	13.408	36.434	18.918	55.336	79.463	99.663	150.94	250.28	369.64	551.32	678.76	935.22	1161.2	1390.6	1744.5	2048.7	2443	2794	3277.4	3571.8	3950.1	4436.8	4868.4	5285.3	5822.1	6311.5	6708.8	7086.4	7469	7829.2	8340.3	8705.9	9443.3	9829.1	10113	10297	10789	11284	11754	11543	11528	11939	11833	12131	12206	12262	12349
0	0	0	0	0.71859	2.7574	5.9866	13.031	52.033	106.4	149.43	239.03	327.68	469.85	597.37	782.36	1001	1176.3	1512.3	1809.5	2270.1	2576	2923.3	3356.4	3755.5	4298.4	4631.6	5075.6	5443	5852.8	6307.3	6602.6	7113.2	7462.6	7734.2	8004.7	8302.6	8608.8	8969.8	9351.9	9640.3	9805.6	9958	10292	10458	10765	11040	11286	10854	10420
0	0	0	1.2087	1.6506	4.04	23.518	19.196	0	37.814	96.494	167.85	284.84	432.3	558.87	791.56	1021	1287.5	1599.9	1951	2326.6	2542.7	2949.7	3342	3710.5	4101.1	4425	4721.5	4855.7	5311.6	5656.6	5956	5902.4	6263.7	6434.5	6900.1	7159.7	7249	7483.5	7613.4	7655.5	7812.5	7955.1	7889.7	8162.1	8127.9	8492.1	8495.5	8425.2	8551.7
16.203	13.68	12.611	0	0	0	0	0	0	13.608	79.995	165.54	232.95	347.65	501.24	664.19	802.2	983.22	1203.9	1423.2	1680.8	1935.7	2204.2	2565.4	2949.8	3179.6	3609.7	3971.2	4395.5	4745.8	5095.7	5614.8	6102.7	6465.4	6923.3	7256.2	7862.2	8205.1	8590.3	8991.2	9336.1	9476.1	9804.6	9948.8	10245	10428	10685	10891	10848	11487
0	0	0	0.8272	4.0536	4.7242	14.272	20.861	14.908	0	4.0631	11.83	48.372	97.813	183.48	286.62	392.63	539.99	679.95	797.63	987.15	1118.9	1276.8	1453.3	1594.2	1767	1904.7	2065.9	2178.8	2348	2446.4	2564.4	2635.7	2797.3	2877.6	2998	3128.9	3258.4	3322.4	3457.8	3601.1	3721	3873.9	4017.4	3946.9	4032.4	4157.4	4197.5	4222.5	4259.6
21.986	9.1351	0	0	0	0	0	0	17.39	55.165	103.16	223.34	324.33	468.14	654.37	863.87	1130.7	1317.5	1595.4	1819.8	2078.6	2289	2482.4	2746	2936	3116.1	3363.9	3563.4	3812.2	3951.4	4187	4214.5	4571.2	4668.2	4909.6	4949.6	5040.5	5274.2	5287.6	5442.7	5569.6	5651.2	5777.4	5485.3	5756.4	5760.2	5589.5	5957.6	5931.5	5604.4
11.563	13.551	0.33917	0	0	4.6056	0	3.7156	21.67	75.907	136.24	207.57	369.54	517.57	692.65	889.1	1116.1	1324.3	1565.1	1803.8	2092.6	2321.6	2610	2874.9	3158	3294.5	3638.6	3779.1	4046.7	4174.6	4430.2	4673.6	4897.8	5220.7	5125.8	5307	5511.5	5709.5	5819	5978.4	6165	6233	6367.8	6570.9	6642.4	6819.6	6788.6	6955.6	7073.8	6952.2
23.88	2.6853	0	0	0	0	0	17.996	57.174	123.74	215.96	333.39	480.09	611.06	706.27	876.67	1038.7	1239.7	1542.9	1687.9	1978.4	864.02	885.37	1137	1280.5	1542.9	1728.9	1903.4	2164	2621.9	2904.1	3225.7	3310.1	3799.2	4189.5	4397.6	4687.5	5087.3	5246.9	5554.3	5797.7	5947.9	6154.1	6322.9	6355.4	6359	6609.6	6470	6561.2	6546.6
16.888	5.2973	0	0	0	0	0	15.54	21.399	50.86	101.34	161.07	261.88	385.87	521.38	647.73	841.57	1034.3	1278.8	1594.3	1804	1988.5	2060	2301.3	2520	2780.9	3091.6	3204.1	3507.6	3644.3	3764.7	4160.6	4277.3	4257.2	3730.4	3974.6	4224.6	4939.4	4644.6	4837	4806.7	4989.8	6196.7	5156.3	5433.6	6358.7	6582.7	6464	6458.9	5577.2
2.021	0	0	0	0	6.8535	47.098	94.098	163.59	265.05	394.03	544.38	672.51	896.17	1091.8	1342.7	1634.5	1760.6	2094.4	2319.4	2530.1	2905.9	3091.1	3342.2	3473.1	3870.8	4068.9	4425	4631.6	4642.1	4892.9	5021.6	5065.8	5282.6	5494	5710.6	5734.4	5992.5	6009.7	6380.1	6478.8	6631.7	6718.9	6969.3	7191.7	7181.4	7184.6	7141.6	7304	7471.8
21.061	7.942	0	0	0	0	0	3.4252	34.948	77.46	135.89	230.81	310.75	449.34	582.61	769.97	1020.4	1283.2	1549.1	1867.2	2058.9	2158.5	3206.5	3663.5	3457.6	3983.7	4534.3	4199.4	6116.8	6207.6	5847.4	6217.4	6607.2	6879.7	7680.4	8059.8	8418.3	8784.5	9326.8	9740.5	10172	10391	10908	11054	11491	11550	11752	12107	12178	12278
14.651	18.509	5.5783	0	0	0	0	0	47.136	113.92	216.01	399.13	533.67	708.88	902.04	1111.5	1359.4	1615.5	1877.3	2091.4	2377.9	2541.6	2751	3020.6	3256.9	3506.1	3862.1	4016.2	4236.5	4469.2	4735.9	4912.7	5388.9	5586.3	5754.8	6102.2	6435.6	6575.5	6940.2	7043.2	7068.2	7401.7	7619.4	7661.7	8031.9	7983.5	8329.9	8383.3	8328.3	8525.4
0	0	0	21.675	23.951	20.582	18.691	15.414	10.99	9.9337	28.871	37.342	86.128	203.24	345.26	500.91	709.89	945.09	1261.5	1479.7	1909.8	2300.7	2627.6	3153.5	3413.3	3831	4276.7	4549	4971.6	5262.3	5446.8	5839.3	6096.2	6437.8	6746.3	7059.2	7374.4	7571.3	7714.1	7925.3	8189.4	8394.2	8610.3	8705.9	8832.8	8712.3	9120.1	9166.4	9215.5	9189.6
12.946	9.0591	0.58027	0	0	3.7066	0	0	6.522	43.603	116.54	211.87	361.78	515.52	704.79	905.54	1215.1	1322.3	1786.2	2157.1	2429.5	2781.3	3064.2	3179.7	3305.7	3615.8	3960.9	3284.1	3518.5	3675.3	3867.1	4298.6	4492.3	4835.1	5173.2	5676	5982.8	6242.3	6678.7	7046.9	7440.4	7814.7	8149.2	8567.1	8770.5	9099.4	9227.8	9537.7	9746.1	9922.9
4.0004	0	7.0132	0	7.4382	0	0	0	1.3362	57.013	93.032	199.71	337.38	510.26	684.66	918.84	1189.2	1457.6	1787.6	2089	2313	2731.3	3098.3	3414.9	3807.1	3701.4	4022.5	3889.6	4623.7	4534.7	5132	5118.4	5741.2	5783.5	6151.9	6430	6655.1	6692.1	6920.4	7199.9	7275.7	7634.1	7851.1	7784.4	7839.9	7880.7	8007.8	7669.8	7907.6	8090.2
12.414	11.895	8.4028	8.476	0	0	0	0	0	0	20.705	56.758	88.735	168.69	222.85	352.13	537.37	704.53	977.01	1194.8	1451.6	1595.7	1763.2	2033.9	2148.5	2289.5	2409.6	2570.2	2916.6	2970.5	3084.2	3375.4	3506.1	3795.3	3983.2	4172.3	4376.6	4520.1	4970.2	4822.9	4927.3	5047.3	5356.7	5544.2	5657.7	5751.2	5881	5938.9	5924.4	5874.6
0	0	0	0	0.91669	24.708	81.554	141.19	210.66	308.75	411.71	535.3	708.74	896.23	1093.4	1402.4	1625.1	1915.5	2261	2520.3	2869.5	3214.1	3470.4	3832.2	4274.3	4691.2	5002	5216.4	5553.3	6002.8	6521.7	6515.2	6992.2	7483.5	7659.9	6223.7	7860.2	7736.8	8248.4	8813.2	9122.9	9272.8	9503.8	9480.2	10663	9583.7	9805	10065	10066	10227
9.4631	13.475	0	4.3212	0	0	0	0	0	0	9.7398	17.726	65.925	139.18	254.01	517.44	709.87	1001	1290.1	1580.7	1977.8	2343.4	2885.7	3044.1	3416.2	3622.6	3826.4	4169.3	4647.8	4920.2	5295	4439.9	4583.5	4941.2	4993.3	5344.8	5592.3	5962.6	6138.5	6409.5	6659.2	6945.2	6845.8	7075.9	7269	7581	7366.9	7974.1	7645.7	5224.3
0	14.313	0	13.323	0	0	5.5457	1.9072	52.674	87.068	161.95	271.28	356.95	571.22	755.85	970.56	1166.9	1458.8	1689.8	2038.1	2271.7	2654.1	2838	3114.1	3300.1	3552.1	3749.6	3904.1	4288.8	4586.3	4816.6	4753.1	5470.7	5596.8	5740.2	5874.9	6385.6	6465.1	6602.3	6616.3	6714.8	6876.5	7050.8	7165.6	7082.7	7125	7234.6	7094.2	7237.2	7445.2
14.206	0	0	1.1985	0	6.0627	0	20.683	56.821	124.41	222.12	365.96	545.15	779.77	1035.1	1310.5	1598	1867	2103.4	2432.5	2716.9	3080.5	3278.8	3482.7	3807.1	3898.8	4124.7	4222.1	4401.5	4648.8	4860.1	4882.2	5065.4	5149.2	5238	5475.4	5498.1	5572.9	5659.3	5756.4	5888.8	6006.7	6018.3	6075.2	6169.9	6065.3	6245.2	6251.5	6345.4	6394.4
0	0	0	0	6.5137	8.5819	52.945	95.224	177.35	316.56	477.52	661.63	928.39	1189.6	1509.8	1816.3	2190.1	2535.8	2854.2	3330.7	4036.6	4638.8	5267.7	6253.3	6462.9	6991.2	7129.2	7247.7	8181.1	8188	8070.7	7294.7	7393.1	8025.5	8471.8	8671.8	8752.1	8834.3	9232.2	9419.2	9442.6	9866.3	9985.6	9947.5	9997.3	10234	9818	10358	8425.5	10121
26.542	16.769	0	0	0	0	10.979	26.047	79.276	148.48	248.49	368.74	498.02	690.91	934.35	1117	1249.6	1548.8	1769.4	2057.7	2311.9	2418.1	2801.5	3346.6	3645.3	4171.9	4563	4915.3	5434.2	5736.3	6533.7	6113.4	6601.5	6840.8	7169.5	7536.7	7896	7884.6	7952.8	8104.9	8286.1	8530.5	8617.1	8587.4	8804	8799.1	8938.7	9452.4	9662.7	9617.3
0	3.9087	0.89766	1.5048	0.18815	0	4.48	24.504	38.529	60.619	78.178	97.176	109.4	170.56	243.22	347.07	455.48	596.1	837.98	1067.3	1330.7	1588.5	2100.1	2477.5	2889.5	3260.1	3593.6	3945.4	4286	4650	5359	5796.6	5545.2	6016.7	6385.1	6700.9	7083.3	7707.2	7752.8	8221.8	8410.3	8409.5	8542.3	8654.2	9004	9465	9381.5	9277.8	9490.3	9410.7
1.9685	9.1289	0	3.8357	0.23325	0	1.0388	0	0	0	15.593	37.731	81.31	154.33	279.83	428.25	659.68	874.65	1126.4	1410.8	1712.6	2087.2	2379.1	2708.7	2965.6	3331.4	3590.4	4046.9	4253.1	4439.8	4720.1	5108.8	5439.5	5530.3	5923.6	6237.2	6499.4	6578.7	6679.6	6786.9	6871.4	6913	7005.3	7055.3	7072.8	7461.6	7473.6	7681.7	7494.2	7525.3
0	0	0	0	0	1.3939	25.886	100.46	237.8	351.74	612.83	922.74	1286.6	1727.8	2101.3	2592	3096.7	3532.8	4323.2	4818.5	5213	5856.4	6381.3	6923.9	7442.7	7631	8326.4	8807.6	9313.7	9716.1	10124	10448	10888	11146	11895	12458	12456	12778	13370	13688	14408	14579	14702	15016	14463	14742	15510	15588	15613	15714
13.181	6.9636	0	0.89552	0	0	0	0	0	0	0	21.953	47.644	103.8	164.09	259	383.86	510.73	701.3	898.6	1063.7	1268.7	1478.7	1661.2	1898	2025.8	2251.6	2439.4	2651.4	2775.1	3003	3163.8	3439.2	3626.3	3920.7	4121.8	4253.8	4422.6	4653.9	4842.5	4978.7	5121.4	5267.7	5469.1	5359.1	5402.8	5492	5513.8	5563.3	5514.9
0	12.807	2.0808	0	8.811	0	1.5439	15.736	0	37.233	62.899	157.88	268.11	401.77	643.15	833.8	1034	1379.3	1678.5	1980.6	2339.1	2664.3	3053.4	3411.3	3776.8	4157.6	4572.7	4786.2	5197.2	5747.8	5972.1	6387.4	6758.1	7196.4	7537.7	7950	8066.3	8310	8723.3	9053	9173.9	9476.3	9595.9	9984.4	9835.7	10163	10317	10408	10234	10306
12.579	13.206	1.0305	1.4264	0	0	0	1.005	9.8027	20.72	58.611	122.77	221.72	362.07	490.06	697.81	934.71	1199	1473.7	1727.9	2050.7	2355.2	2735.3	3039.3	3445.3	3800.7	4173.7	4655.5	4970	5158.2	5608.9	5951	6276.6	6853.9	7341.6	7783.5	8291.4	8629.9	8754.7	9053.5	9326.2	9678.8	9937.5	10076	10081	10502	10140	10296	10362	10379
0	3.6976	0	2.0955	3.6449	4.2739	0	0	0	0	3.9528	16.312	47.843	127.44	216.11	314.74	482.77	693.04	889.36	1133.2	1470.4	1880.7	2336.1	2825.3	3267.1	3829.1	4346.3	4840	5332.4	5667.1	6153	6290	6946.4	7443.6	8108.8	8596.2	9101.2	9489.3	9375.5	9703.4	9969.9	10187	10077	10141	10494	10583	10697	11056	11113	10999
0	0	0	0	20.076	30.103	61.937	101.4	185.37	288.9	355.59	512.51	739.13	950.16	1112.6	1378.6	1675.7	1962	2297	2703.4	3008	3432	3780.8	3967.1	4205.9	4538.3	4893.3	5393.1	5622.2	6031.1	6186.4	6391.3	6721.9	7489.6	7599.4	7868.9	8111.5	8329.4	8745.1	9152.5	9223.6	9776.1	9912.8	9731.3	10139	9953.1	10031	10288	9937.2	10073
25.38	1.1403	0	0	0	0	20.456	25.524	75.051	129.35	195.74	293.5	410.58	596.08	769.99	1002.3	1233.4	1497.6	1882.1	2256.2	2656	2986	3407	3850.1	4291.6	4739.7	5208.1	5718.2	6217.1	6636.5	6924.8	7363.4	7922.2	8356.2	8849	9335.7	9777.9	9898.2	10137	10593	11166	11144	11163	11786	11971	12066	12047	12064	12413	12521
11.923	0.77819	5.6385	0	0	0	0	0	0	28.705	61.346	132.55	229.34	352.81	536.29	756.23	1015.9	1284.1	1636.6	1952.5	2169.6	2579.5	2955.7	3334.9	3630.4	3826.7	4254.3	4623.7	4863.6	5134.6	5395.5	5536.3	6001.5	6499.4	6573.5	7013.7	7069.6	7341.2	7605.8	7690.8	7701.2	8253.4	8286.2	8160.7	8465.7	8502.8	8529.7	8701.7	8772	8643.4
0	0	1.6351	0	0	2.2899	8.3758	22.094	52.052	101.25	209.25	327.85	555.41	825.6	1084.4	1934.6	2452	2298.2	2713	3163.6	4448.6	4110	4670.2	6844.8	5557.4	6066.2	6462	6975.1	7066.7	7626.8	8074.6	8269.9	8484.7	8821.7	9298.7	9353	9752.2	10067	10415	10568	10722	10965	11540	11434	11506	11908	11815	11917	11800	11982
9.8492	11.106	5.7379	2.2182	0	0	0	0	0	0	0	0	1.1028	67.785	157.84	264.73	402.36	610.24	879.7	1073.7	1358.8	1679.8	2016	2288.6	2621.8	2931.2	3259.7	3498.2	3905.4	4282.9	4598.3	4464.5	4766.5	5121.2	5473.8	5564.2	5678.5	5997.6	6350.4	6756.5	6978.7	6912.1	6948.1	7403.5	7543.6	7899.8	8051.6	7871.3	8042.1	8182.8
11.622	1.176	0	0	1.9392	3.1814	0	0	0	0	2.9327	31.312	73.743	140.64	201.22	284.57	346.3	441.08	545.24	608.84	747.53	865.42	1000.8	1057.4	1256.1	1363.3	1534.8	1639.6	1825.4	2013.9	2194.9	2442.7	2561.1	2807.1	2929.4	3190.5	3339	3535.4	3682	3821.6	4020	4055.6	4097.6	4220.8	4343.5	4427.9	4502.3	4574.1	4499.6	4607.8
0	0	0	14.763	90.594	136.17	217.88	306.8	423.77	539.21	779.15	1046.8	1269.7	1587.7	2024.2	2408.3	2921.5	3394.8	4029.1	4461	5028.6	5695.5	6022	6736.2	7146.2	7875.2	8197.1	8706.5	9126.2	9314.6	10116	10557	10269	10903	11338	11425	12460	13265	13120	13289	13750	13805	13502	14469	14493	14440	14329	14741	15023	14539
9.38	15.591	0.83623	3.9635	0	2.1175	0	0	23.491	25.624	58.644	222.14	412.08	562.31	805.03	926.03	1457.9	1845.2	2297.2	2679.4	3051.3	3539.5	3754.4	4150.3	4531.6	5007.5	5211.9	5556.7	5754	6136.3	6453.1	6950	6941.3	6188.6	7258.5	6884.5	6786.3	6663	8175.6	8277.2	8536.1	8933.7	7449.8	8623	9140.4	9038.7	7892.8	9398.6	7925.4	8003.2
0	0	7.7004	0	18.306	0	7.9341	61.812	101.56	167.52	255.9	404.51	534.5	668.05	838.2	1129.8	1318.6	1591.7	2038.9	2120.6	2413.1	2846.8	3510.3	3693.9	4239.9	4944	5386.7	5733	6008.8	6385.2	6925.4	8014	8266	9014.6	9415.8	10030	10433	10799	11147	11627	11505	11872	12207	12292	12528	12740	12718	12721	12947	13019
23.383	21.209	0.19054	0	0	0	0	0	0	0	0	33.191	93.576	169.85	274.43	376.27	530.65	709.19	909.42	1059.8	1314.2	1567.7	1762.8	1964.3	2290.2	2493.9	2763.5	2865.4	3088.5	3338.4	3536.5	3710.6	3924.9	4036.1	4277.8	4368.1	4439.6	4681.3	4783.8	4834	5004.9	5204.7	5208.1	5261.3	5461.3	5414	5569.6	5580.5	5720.1	5677.1
6.442	7.7009	0.56218	5.3333	0.47225	0	0	0	1.2309	11.098	73.198	131.58	216.17	349.83	511.14	665.74	907.33	1116.8	1339	1672.8	1875.8	2239.6	2503.3	2800.4	3236.4	3493.8	3620.8	4206.9	4292.1	4677.7	4991.3	5126.3	5556.9	5638.9	6045.6	6589.4	6626.7	7259	7584.1	7628.9	7770.8	7909.1	7982.4	8274.2	8467.9	9391.1	8564	8470.8	8569.2	8448.1
0	5.6957	5.7889	4.6046	0	0	2.0499	37.82	71.077	188.65	318.15	416.64	581.29	753.64	999.35	1190.3	1487.5	1726	2033.4	2404.8	2824.9	3065.6	3483.7	3834.5	4234.9	4517.9	4967.7	5441.4	5815.7	6173.9	6366.5	6966	7264.8	7923.6	8468.7	8949.4	9430	9674.5	10299	10883	11348	11801	12091	12319	12549	13013	13418	13585	13700	13956
4.6786	6.6932	0	0	0	0	0.35622	17.309	19.66	32.973	46.995	51.304	64.193	120.75	210.49	314.28	341.8	532.74	725.54	1030.2	1327	1818.8	2249.7	2772	3279.7	3602.9	4036.8	4457.8	4946	5385.4	5951.4	5790.1	6711.1	7457.8	7853.3	8544.9	8839	9327.8	9821.8	10428	11072	10950	11229	11378	11618	12170	12273	12028	12585	12392
0	0	11.453	0	0	0	0.72913	25.992	34.476	101.1	150.31	245.91	340.55	459.49	580.74	745.1	862.71	1073.8	1242.3	1409.4	1601.8	1725.5	1900.1	2141.8	2320.3	2488.1	2656.8	2851.5	2950.8	3089.3	3232.8	3410.9	3485.7	3751	3975.6	4083.6	4159.6	4336.8	4418.2	4343.2	4366.2	4571.6	4731.4	4776.2	4719.7	4701.3	4782	4802.4	4799.4	4950.3
0	0	0	0	5.0253	17.581	37.988	94.818	189.89	357.75	553.8	783.2	1139.9	1521	1970	2403.4	2948.2	3542.4	4135.6	4606.5	5133.9	5727.9	6165.5	6752.6	7152.9	7776.2	8355.3	8775.6	9329.7	9543.8	9681.7	10221	10937	10889	11378	11900	12213	11807	12290	12871	13143	12659	13026	12973	13422	13093	13552	13579	13429	13615
0	4.9939	0	6.1269	0	0.72116	0	0	0	2.0079	44.332	109.3	214.02	364.07	506.52	712.48	917.05	1221	1494.4	1812.8	2176.3	2595.7	2944.9	3427.6	3863.1	4391.7	5007	5721.7	6231.7	6723.4	7158	7930.9	8343.8	9028.9	9569	9953.7	10688	11279	11848	12027	12641	13053	13311	13685	13504	13627	13896	14374	14398	14365
0	0	0	2.2271	8.8894	7.8442	12.07	47.911	8.0045	16.313	0	0	0	0	0	0	38.624	81.345	188.53	281.27	454.28	661.16	836.26	1050.5	1135.5	1394.8	1662.8	1977.1	2280.5	2571.8	2794.3	3316.3	3488.9	3887.6	4429.7	4800.5	5040.7	5072.9	5344.3	5541	5650.2	5936.1	6170.7	6205.6	6394.4	6391.4	6325.7	6446	6632.1	6546.1
0	5.5468	0	6.5623	5.553	0	3.0185	0	9.9663	21.814	68.144	110.37	181.77	248.71	375.18	531.55	730.8	935.17	1173.7	1421	1742.6	2034.6	2301.1	2547.3	2818.7	3334.2	3486.6	4084.4	4015.4	4579.6	4747.3	4850	5090.4	5222.2	5414.6	5621	5914.7	6046.2	6262.3	6238.1	6356.4	6481	6635	6724.2	6763.4	6991.6	7017	7122.1	7157.8	7209
11.029	9.7825	2.9498	10.965	0	0	0	0	5.9614	47.478	125.47	112.06	159.98	200.77	283.81	350.02	440.7	533.38	702.96	783.45	902.85	1048.7	1219.1	1352.2	1571	1738.7	1916.3	2021.5	2198.1	2335.3	2491	2717.2	2912.7	3053.2	3242	3364	3598	3754.2	3913	4054	4257.7	4362.1	4584	4598.9	4800.8	4800.3	4953	4929.6	4886.4	5075.7
0	2.2676	11.285	0	2.2575	0	0	3.568	11.85	30.969	78.756	144.51	200.88	282.81	397.15	570.37	787.81	1033.4	1253.8	1506.5	1719.7	2155.9	2499.2	2889.6	3272	3512.4	3884.5	4504.6	4743	5056.6	5547.8	5544.7	6019.1	6322.5	6765.9	7185.1	7103.3	7680.4	7789.8	7958.1	7965.6	8186.3	8276.2	8508.7	8607.2	8573.2	8587.4	8670.6	8617.7	8795.1
0	0	2.1253	0	4.6138	0	7.1251	6.122	14.665	44.71	89.039	176.76	289.9	445.91	702.09	995.6	1183	1552.4	2140.1	2489.9	3188.4	3419.4	4184.9	4715.9	5367.9	5961.9	6409.6	6846.4	7459.6	8171.3	8726.4	8522.9	9261.7	9839	10263	10532	10982	11551	12096	12640	12448	12860	13012	13434	13832	14332	14263	14198	14670	14633
14.209	0	3.1747	2.4064	0.89605	0	0	0	0	0	0	0	0	0	0	0	17.868	74.29	160.51	266.4	330.42	466.92	629.75	822.52	1058.9	1163.2	1437.8	1634.5	1852.7	2074.1	2285.9	2170.1	2347.8	2644.6	2764.1	2941.5	3015.3	3053.7	3301.6	3319.3	3390.9	3630.3	3648.9	3616.6	3696.2	3729.5	3739	3792.8	3848.5	3898.8
19.413	13.324	5.196	0	0	0	0	0	0	0	15.551	70.823	114.56	146.33	253.07	270.66	364.88	452.42	529.51	642.71	716.43	810.26	883.68	992.95	1146	1288	1520.7	1627.9	1789.3	1926.6	2196.2	2355.3	2662.7	2733.1	3045.8	3284.5	3602.8	3746.5	3972.1	4191.1	4249.2	4418.4	4647.2	5431.6	5573.5	5544.4	5820.6	5955.2	6240.4	5533.4
0	0	0	0	13.645	25.832	57.55	120.46	148.89	258.46	331.59	438.05	630.69	812.6	1041.1	1240.5	1473.9	1767.4	2049.1	2364.8	2974.9	3557.8	3268.8	3683.3	3948.2	4445.4	5321.2	5506.9	6513.3	6991.6	7272.8	8234.6	7303.5	8994	8357.1	8614.7	10123	10518	9437.9	11394	12009	10459	10701	10555	11596	11697	10931	11777	11502	12239
2.26	0	0	0	8.9347	2.5686	16.529	11.557	14.684	43.347	75.428	126.97	180.82	221.88	282.33	340.47	416.86	470.82	616.65	725.14	872.4	991.12	1145	1259.7	1316.9	1381.7	1552.8	1662.1	1801.4	1894.8	1984.3	2090.9	2238.2	2352.3	2535.9	2589.5	2663.9	2679.7	2879.4	2862.5	2848.4	3033.3	3219.3	3214.7	3269.9	3286.9	3392.6	3470.7	3489.4	3487.2
2.3386	0	0	0	0	2.8485	38.882	86.731	156.91	254.81	367.25	523.43	688.79	904.69	1105.1	1380.6	1669.6	1906.6	2208	2463.8	2808.5	3114.4	3404.2	3688.1	4097.8	4418.5	4791.7	5150.2	5385.4	6552.4	5979.6	6182	6510.9	6819.4	6917.1	7197.4	7396.4	7708.4	7822.4	8202	8415.2	8437.7	8556.1	8629.8	8777.5	8891.1	9077.6	9120.4	9105.3	9086.6
19.468	3.5712	0	0	1.229	0	0	0	0	0	14.181	80.039	156.64	283.43	451.27	555.83	854.42	1150.1	1388.6	1588.5	2075.6	2440.6	2832.1	3331.7	3636	3961	4149.4	4417.6	4835	5190.3	5407.6	5796.6	6151.5	6440.1	6729.1	6923.3	7228.2	7546.8	7637.3	7993.1	8152.8	8334.3	8446.3	8561.6	8628.6	8682.2	8917.7	8685	8543.5	8653
0	1.7571	1.6359	1.1247	0	0	4.3607	4.7654	32.424	60.844	136.28	227.44	340.59	535.36	710.63	878.17	1133.2	1395.3	1691.7	2011.6	2288.9	2634.6	3000.4	3382.9	3673.8	4015.6	4370.5	4650.2	5020.9	5807.1	5896.9	6142.8	6448.5	6929.8	7235.9	7598.3	8083.7	8458.9	8769.5	8877.9	9240.3	9222.5	9481.9	9664	9747.4	9958.4	9969.6	10016	10181	10242
0	7.9867	0.26922	1.2643	0	0	0.99304	40.761	112.68	213.92	392.98	588.21	862.35	1105.9	1414.2	1696	2203.9	2654.6	3081.6	3462	3856.6	4105.6	4608.6	4998.1	5019.7	5739.7	5586.5	6486.6	6696.4	6977.5	7282.6	7348.4	7973.2	8147.5	8323.7	8589.9	9156.9	9229.5	9609.8	10096	10201	10420	10670	10388	10676	11185	11480	11353	11489	11594
0	2.0587	0	8.009	0	0	20.96	33.46	109.73	150.97	271.62	397.11	559.31	803.25	1031.6	1263.5	1570.1	1843.7	2084.7	2365.5	2647.5	3013.4	3234.3	3599.8	3846.5	4163.1	4284.2	4501.2	4703.5	4981.9	5219.1	5437.5	5723.6	5821.2	6153.3	6394.9	6350.8	6375.4	6332.7	6547.7	6719.2	6747.3	6788.7	6965.8	7022	7258.2	7168.3	7337.4	7135.9	7127.6
29.297	5.8984	0	0	0	0	0	4.8665	45.244	139.81	245.85	435.21	655.18	927.52	1190.1	1582	2005.1	2249.1	2713.9	3029	3489.9	3812.8	4294.2	4640	4892.8	5272.7	5596.4	5905	6156.6	6533.5	6838.3	6941.7	7371.8	7695.2	8086.3	8122.1	8557.3	8665.9	8951.7	9185.5	9314.8	9375.8	9335.9	9809.2	9792.3	9921.6	10000	10049	10174	10129
9.8477	13.324	4.7219	0	0	0	0	0	9.2598	28.82	50.112	112.13	170.79	230.58	310.65	415.93	491.09	626.34	764.45	895.07	1055.9	1164.2	1312	1427.6	1649.5	1817.6	2044.1	2133	2325.4	2482.3	2769.7	3116.2	3310.5	3621.2	3645.8	3845.8	4150.5	4269.8	4437.9	4654.8	4884.9	5072.2	5277.7	5292.8	5562.1	5642.5	5813.9	5911.5	5878.2	6067.2
4.5236	0	0	6.3044	0	3.9457	4.9687	0	0	0	7.3967	14.523	31.003	93.425	149.06	192.47	294.7	363.73	443.49	579.18	702.38	847.17	961.11	1099.5	1257.7	1387.7	1461.7	1613.2	1777.5	1935.5	2011.2	2137.4	2324.4	2390	2618.9	2738.8	2828.1	2875.7	2925.9	3043.5	3016.1	3024.6	3122.8	3186	3134.4	3358.8	3313	3452	3357.7	3299.2
0	0	0	0	34.033	43.578	123.91	262.74	338.23	458.1	1105.5	1553.5	1968.7	2497.1	3051.5	2586.2	2357.2	3567	4144.9	4552.2	4977.9	5594.5	6268.6	6656.9	7187.9	7546.7	7955.6	8384.1	7791.9	8941.9	9518.4	9855.7	10335	10659	9880.6	11018	11733	10998	11301	11633	11670	12002	11914	12118	12298	12197	12254	12513	12493	12743
0	0	1.0714	7.0778	0	11.307	0	4.5167	30.237	66.376	114.61	189.56	298.24	356.24	478.28	604.95	760.04	945.31	1087.7	1211.4	1336.3	1559.3	1636.9	1742.7	2001.3	2103.5	2317.9	2444.1	2562.3	2648.6	2618.6	2797	2875.2	3073.7	3406.8	3657.7	3742	3785.9	4033	4216.9	4496.3	4507.4	4685.3	4632.9	4636.3	4798.5	4911.7	5096.9	5083.5	5116
3.6085	0	0	0	0.56764	10.602	59.686	124.95	231.98	374.93	578.65	877.93	1191.3	1528.1	1890.7	2265.3	2727.2	3100.4	3584.2	3916.3	4482.8	4873.6	5274.1	5856.3	5989.8	6473.2	6753.8	7071.5	7542.6	7780.8	8225.2	8629.2	8858.1	9148.7	9486.3	9858.9	9734.6	10119	10466	10926	11102	11167	11313	11378	11638	11743	11766	11844	11941	11817
17.001	10.297	0	0	0	0	0	36.131	100.18	184.37	349.63	534.81	764.52	1008.9	1317.2	1679.5	2076.4	2475.8	2852.4	3224.9	3650.1	4072.1	4453.6	4726.2	5336.8	5675.4	5841.8	6236	6461.2	7059.1	7164	7490.7	7854.6	8179	8507.3	8830.4	8991.1	9057.4	9497.8	9651.3	9898.4	9994.4	10172	10283	10149	10255	10306	10418	10350	10445
13.741	5.4879	0	0	0	4.052	0.018501	3.2182	8.8218	56.384	115.03	212.82	353.14	533.97	744.14	982.19	1255.3	1527.4	1839.5	2083.8	2446	2804.5	3088.3	3384	3689.1	3941.6	4301	4477.4	4763.2	5222.2	5469.5	5783.5	6146.5	5990.8	6191.7	6482.2	6708.2	7060.6	7206.7	7459	7511.4	7568.4	7529.9	7575.4	7616.3	7834.2	8040.8	8063.3	8024	8114.2
0	0	0	0	2.5951	70.876	91.228	185.26	284.97	464.51	637.9	853.27	1097.7	1371.5	1639.3	2008.3	2370.4	2680.5	3076.1	3450.7	3926.7	4299	4716.1	4946.1	5299.6	5817.7	6035	6316.6	6658.7	7099	7315.6	7621.4	7914	8063.8	8326.4	8601.9	8896.1	9024.7	9263.9	9495.3	9581.2	9710.2	9266	9122.2	9392.3	9780.5	9894.1	9686.6	9662.1	9720.9
0.12345	0	0	0	0	8.7868	5.6357	17.375	41.637	70.837	74.183	158.52	250.28	360.47	569.74	709.58	932.84	1094.8	1344.1	1661.7	1882.2	2154.4	2440.8	2698.6	2931.4	3262.6	3448	3663.1	3607.9	4030.6	4270.4	4523.4	4779.5	4988.4	5165.2	5435.5	5554.9	5896.9	6086.8	6318.4	6483.7	6366.7	6580.9	6653.9	6573.7	6797.1	6714.2	6708.9	6751.5	6698.5
4.4953	1.5777	3.0793	2.5198	0	1.0183	0	9.5243	38.637	137.8	238.66	416.16	677.45	1023.7	1405.6	1858.9	2107.4	2604.1	3155.7	3739.9	4385.8	4882	5577.5	6181.5	6816.2	7323.7	7691.3	8427.5	8774.3	9174	9840.3	10240	10385	10988	11461	12108	12376	12575	13191	13604	14038	13556	13721	13904	14367	14779	14747	14333	14816	15068
5.6827	9.3816	0	0	0	0	2.2636	15.196	47.924	89.164	175.53	301.86	475.06	761.78	996.73	1272.7	1532.5	1908.8	2306.3	2708.3	3040.9	3596.9	3945.3	4363.5	4853.6	5200.4	5578.5	5812.3	6163.4	6432.8	6781.2	6955.2	7402.5	7686	7886.9	8092.4	8213.6	8225.1	8499.8	8591.5	8874.4	8999.9	9056.7	9269.5	9313.3	9523	9766.9	9743.4	9542.5	9487.6
11.562	0	0	0	0	0.73432	5.4483	30.501	67.011	112.34	194.88	297.72	409.94	548.23	700.56	872.44	1063.9	1307	1577.8	1822.1	2092.3	2413.7	2699.4	3026	3244.7	3605	3819.6	3957.7	4357.8	4832.3	5138.1	5398.9	5733.6	6129.7	6470.6	6517	6754.6	6904.3	7086.3	7329.9	7349.8	7567.1	7908.2	7923.5	7866.4	7928.3	8264.1	8254.8	8083.9	8175
0.94218	1.5741	3.8823	0	0	0	7.1859	1.4386	21.392	88.436	188.04	312.54	485.63	681.56	897.3	1173.6	1500.2	1866.3	2159.8	2274.2	2773.2	3075.1	3404.4	3698.9	3764.9	3933.2	3830.1	4381.7	4217.3	4592.7	4662.1	4959.1	5000.2	5263.3	5747.6	5946	5938.9	6092.4	6801.7	6567	6968.2	7531.8	7574.3	7541.9	7517.8	8176	7837.6	8113.7	8456.8	8460
7.0072	3.1711	4.686	0	0	6.2866	0	0	19.125	66.817	226.4	335.78	623.76	842.01	1229.2	1594.6	2112.7	2574.6	3258.8	3356.3	4260	5168.4	5686.4	4432.8	6191.2	7251.8	7580.3	7560.2	7841.8	7787.2	8244.8	9160.9	8796.5	9391.8	10022	11850	10519	10949	11698	11977	11938	12547	12407	13044	12258	12594	12937	12672	12778	13087
2.1218	4.8943	2.939	0	0	7.3834	0	3.9302	23.411	70.805	160.7	250.87	413.28	608.23	832.05	1098.5	1420	1742.8	2025.5	2426.5	2744.5	3086.1	3368.1	3702	3962.7	4998.9	4475	4964	5317.6	5537.9	5838	6318.7	6467.2	6699.5	6866.3	7086.7	7436.8	7620.7	7745.2	8219.4	8226.2	8475.9	8580.5	8885.2	9089.9	9305.8	9299.4	9402.7	9599.8	9565.8
0	0	1.2493	4.0862	7.3298	0	0	0	0	0	0	8.1146	35.647	113.04	212.53	358.81	526.84	775.25	1030.9	1384.5	1664.6	2071.8	2490.4	2823.4	3176.3	3506.1	3957	4405.1	4703.5	4787.2	5173.4	5449.9	5944.2	6344.1	6704	7025.4	7194.2	7406.9	7696.2	7903.8	7941	8361.8	8683.8	8553.7	8438.1	8622.1	8855.8	8989.5	8954.9	9062.2
21.258	7.3892	0	0	2.7281	0	0	0	0	0	0	0	0	15.749	53.305	108.35	208.4	291.38	442.82	572.19	736.45	939.65	1083.8	1290.3	1454.5	1677.7	1884.2	2105.9	2366.1	2601	2791.5	2959.6	3217.5	3501.9	3753	3956.7	4161.3	4426.5	4727.5	4966.1	5093.9	5219.1	5418.6	5610.1	5826.4	5951.6	6157.5	6144.1	6334.7	6388.6
0	2.3251	3.7669	0	0	0	4.2957	4.4076	7.5492	50.029	104.18	175.79	303.09	480.31	724.94	995	1284.1	1685.9	1926.2	2345	2979.2	3371.9	3695	4178.5	4610.5	5975.6	6471.4	6791.7	7583	7870.3	8885.8	8477.5	8996.5	9409.2	9595.4	9931.8	10356	10835	11081	11588	11675	11816	12139	12080	12100	12032	13001	13048	13182	13172
12.909	3.7304	0	9.3998	0.4983	0	0	0	0	18.854	44.644	112.67	181.9	303.2	427.06	602.71	770.99	943.77	1154.6	1338.9	1612.1	1842.8	1999.8	2281.5	2451.8	2694	2904.2	3151	3219.1	3576.9	3642.3	3748.1	4021.2	4145.7	4414.3	4498.2	4590.5	4780.9	4966.4	5185.2	5424.4	5457.5	5502.8	5593.1	5725.5	5779.2	5802.7	5825.5	5868.8	5880.9
23.425	5.6477	0	0	0	0	0	0	0	0	12.066	42.679	109.17	195.73	313.62	494.9	691.71	920.87	1219.7	1488.2	1823.8	2231.4	2630.3	2986	3506.2	3842.1	4377.9	4704.9	5107	5548.6	5871.8	6265.4	6642	6953	7216.5	7766.4	7793	8158.4	8616.9	8696	8875.7	9178.1	9193.8	9777.2	9729	9841.9	9925	10012	9946.5	10023
5.4466	6.8204	0.90348	0	0	1.2912	0	43.242	116.34	235.63	374.15	550.24	787.92	1060.4	1355.3	1719	2095.7	2570.5	2889.7	3349	4036.5	4370.7	4812.4	5343.3	5702.2	6173.7	6462.5	7296.1	7448	7915.8	8360.2	9265.4	9467.1	10085	10515	11084	11475	11935	12382	12842	13267	13409	13653	13901	14126	14444	14504	14688	14824	14820
0.85213	3.2003	0	3.958	0	0	6.5604	0	0	0.29064	33.252	90.836	191.53	316.24	460.45	700.02	873.18	1113.6	1329.8	1606.1	1898	2662.3	2751.3	3415.9	2894.1	3999.7	3583.4	3925.1	4165.8	4504.2	4480.7	4528.9	4609.2	4834.4	5027.9	4977.5	5477.7	5348	5656.3	5507.6	5466	5875.1	5991	5879.5	5941.5	6204.2	6317.7	5946.5	5922.3	5867.2
0	0	0	9.806	1.6882	0	14.065	0	0	11.848	23.459	65.788	148.54	322.86	440.86	617.43	875.2	1130.4	1505	1888.3	2216.7	2512	3049.4	2826.6	3013.4	4077.1	3801.4	4676.1	5165.9	5702.2	5246	5578.1	5783.6	6229.6	6423.3	6803.3	7199.3	7520	7822.5	8099.2	8223.2	8477.4	8501.3	8760.5	9002.6	9228.3	9181.4	9675.3	9739.7	9878.4
17.945	5.1608	3.0734	0	0	0	0	0	0	19.974	79.058	181.92	318.1	490.03	728.45	970.76	1312.2	1741.5	2110.1	2537.1	3159	3473.5	3964.9	4448.1	4729.7	5297.3	5604.4	6015	6541.8	7070.2	7297	7796.1	8109.8	8526.8	8999.2	9222.6	9486.4	9833.8	10158	10395	11095	11209	11455	11037	10253	10750	10979	10913	10998	10725
5.3177	0.62148	0	4.4018	0	0	0	0	0	8.2308	21.886	62.913	114.93	214.04	314.3	430.04	604.22	786.9	1000.3	1162.8	1436.2	1674.7	1871.5	2139	2429.9	2736.5	3028.9	3293.4	3681.5	3926.3	4176.8	4524.9	4712.1	5150.5	5467.9	5763.3	5972.5	5617.3	5907.9	6113.2	6411.1	6546.7	6758.7	6713	6833.2	6947.3	7110.5	7187.2	7300.2	7338.4
0	14.629	0	12.139	0	0	0	0	0	0	0	0	0	35.892	87.881	225.48	362.96	552.73	766.38	1091.3	1399	1836.9	2225.1	2679.8	3194.7	3626.3	4128.3	4797.6	5288.8	5745.7	6468.5	6997	7583.7	8161.8	8600.4	9131.8	9852.3	9975.5	10661	10847	11376	11413	11599	11772	12276	12099	11982	12216	12569	12447
8.1723	0.28246	0	0	1.2241	3.4824	0	0	0	0	0	13.46	49.224	103.97	191.05	259.79	421.37	645.48	895.37	1185.2	1434.9	1788.8	2066.5	2462	2885.7	3289.3	3685.3	4002.2	4409.9	4853.2	5217	5736.3	6054.9	6626.4	6870.1	7274.6	7583.5	7953.3	8145.6	8667.5	8636	8908	9211.4	9195.7	9250.1	9456.2	9655	9526.8	9617.9	9820
3.4452	8.5331	7.9505	0.74316	0.27597	0	0	10.478	29.817	71.077	129.79	202.22	301.82	415.73	548.16	726.26	913.62	1054.3	1346.6	1618.8	1857.6	2134.2	2399	2710.7	3006.3	3283.4	3620.9	3776.4	4169.4	4125.9	4410.5	4641.8	4717.8	5090.3	5548.7	5651.4	5955.3	6109.7	6344.3	6534	6567.7	6725.9	6846.6	7112.8	7104.5	7299.1	7439.4	7415	7582.1	7694.6
0	4.3245	14.891	1.2578	2.3734	5.8007	0	0	0	0	9.3824	44.287	91.658	155.12	259.14	379.62	501.67	639.72	680.46	813.11	894.68	1074.9	1241.8	1326.2	1499.1	1632.1	1793.6	1984.1	2128.2	2208.7	2227.2	2391.6	2528	2784.9	2966.9	3190.6	3338.6	3387	3633.5	3911	4140.8	4170.3	4385.4	4348.4	4440.4	4501.4	4763	4826.9	4877.8	4876.8
13.482	20.36	5.3418	0	0	0	0	0	0	0	0	25.163	64.399	125.96	201.81	309.6	433.07	559.42	747.03	876.43	1043.5	1222.2	1368.4	1540	1802.4	2055.9	2320.1	2583.9	2814.3	3087	3512.5	4001.2	4372.8	4715.2	5101.8	5484.2	5879.9	6119	6371	6668.8	6820.8	6679.7	7168.2	7361.8	7822.4	8093.9	8053.7	8144.1	8125.7	8347.5
3.6248	1.5518	3.765	0	4.1818	0	0	2.0554	39.074	109.92	263.96	457.63	668.34	980.88	1234.2	1625.8	2079.7	2433.5	2906.7	3289.3	3796.8	4220.3	4709.4	5002.6	5463.1	5807.3	6239.3	6788.1	7040	7327.5	7726.6	8148.8	8415.6	8971.4	9000.4	9962.9	9981.6	7797.3	10349	10513	8739.9	11142	11206	11361	11565	11882	11717	11974	11900	11864
18.694	0	0	0	0	9.6376	0	2.5561	0	40.712	102.72	165.96	259.06	381.66	496.35	649.73	838.07	1019.5	1230.2	1375.3	1642.8	1910.5	2061	2264.4	2505.4	2652.5	2840.8	3040	3024.3	3416.9	3575.7	3492.6	4162.5	4319.1	4514.6	4619.3	4341.3	4316.5	4472.5	4585.2	4801.9	5077.8	5248.4	5484.7	5650.3	5757.5	5966.1	5663.7	5636.6	5601.7
19.877	7.3506	0	0	0	0	0	0	0	11.759	29.744	86.568	161.03	269.41	400.22	600.47	811.27	1022.8	1317.7	1604.1	1938.3	2419.8	2775.9	3200.6	3685.4	4077	4343.1	4803.2	5342.1	5616.6	6124	6454	6939.8	7265.7	7719	7913.4	8435.6	8763	9023.2	9274.6	9453.2	9418.8	9817	9988	10153	10014	10285	10325	10485	10437
0	0	4.9547	3.9618	1.3648	11.282	10.54	16.049	24.356	33.638	51.961	49.299	68.295	73.175	98.831	110.75	168.33	217.67	279.5	355.83	509.85	692.99	898.25	1094.3	1302.4	1498.4	1826.2	2181.7	2468.9	2742.4	3041.7	3547.3	5437.3	6525.6	7621.1	8381.1	8715.9	8928.4	9075.5	9311.5	9850.3	9861.2	10086	10155	10504	10586	10405	10726	10665	10973
0	4.3288	0	0	9.0463	3.9955	0	0	0	0	9.7962	11.744	12.213	70.044	109.7	180.43	280.99	365.88	377.4	507.91	685.68	872.38	1111	1349.7	1545.8	1745.2	1941.1	2182.6	2269.3	2534.3	2823.2	3028.7	3160.6	3263.5	3694.7	3803.7	3949.9	4141.8	4353.3	4661.1	4760.4	4738.9	5136.5	4375.3	4386.4	4753.9	5087.8	4581.3	4946.2	4745.4
6.829	0.8314	0	0.94721	1.5505	0	0	0	0	0	3.8868	12.543	29.501	85.612	112.57	198.58	284.62	368.61	392.59	447.75	532.79	633.98	717.1	777.38	886.57	988.95	1074.8	1137.2	1187.7	1282.5	1361.5	1489.5	1524.5	1701.3	1776	1848	2003.2	1964.8	2088.4	2090.1	2169.9	2265	2305.8	2334.3	2294.1	2469.9	2422.8	2579.8	2374.3	2385.2
4.312	8.1978	0.67162	7.5109	0	0	0	0	0	0	23.861	69.506	153.42	292.79	418.63	564.55	703.98	926.18	1056.9	1253.1	1463.1	1657.5	1788.4	1886.4	2051	2200	2396.7	2614.4	2770.7	2920.9	2941	3128.9	3315.9	3457.4	3528.6	3712.7	3868.4	4009	4152.2	4194	4305.9	4435	4397.2	4439.4	4520.1	4678.2	4719.3	4724.4	4814.2	4866.5
5.4932	7.8042	4.8392	0.062406	0	0	0	5.9741	33.085	64.7	96.357	146.88	200.7	331.69	466.33	619.53	739.92	988.62	1228.4	1317.8	1590.1	1799.4	2127.8	2340.8	2531.7	2671.9	2707.3	2869.1	3063.3	3136.3	3326.1	3507.2	3630.9	3948.5	4204.5	4401	4476.9	4742.5	4941.4	5258	5464.9	5277.6	5250.9	5593.5	5881.4	6305.1	6130.4	6120.7	6359.6	6433
0	0	0	0	18.414	44.842	21.526	21.992	104.65	128.67	253.04	291.72	358.3	499.17	606.1	698.68	847.8	1031.4	1256.1	1446.2	1786.7	2051.5	2370.8	2599.7	2816.8	3092.2	3238.5	3431.5	3858.7	4238.3	4175.2	4505.2	4927.1	5108.7	5299.7	5513.4	5970.7	6188.4	6134.1	7539.6	6651.4	6870.1	6958.9	7161.6	7101.6	7300.7	7296.3	7299	7161.6	7278.7
30.377	13.283	0	0	0	0	21.72	83.59	184.61	332.06	543.73	776.25	1046.4	1326	1636.2	2013.8	2247.3	2622.6	3050.4	3212.4	3757.1	4041.2	4124.9	4873.8	4822.9	5146.7	5332.5	5594.3	5830	6214.7	6513.3	7587	8021.9	8003.2	8335.9	8725.7	9144.5	9268.3	9608.3	9818.6	10113	10481	10779	10981	11196	11283	11648	11667	11889	12091
6.6585	0	1.7443	0	1.382	0	0	0	0	0	0	0	0	0	4.0532	74.38	164.33	294.19	467.12	650.08	837.02	1086.5	1339.5	1573.7	1754.9	2337.7	2310	2591.1	2862.5	2964.5	3341.5	3614.3	3889.9	4040.6	4367.4	4789	4765.4	5066.2	5138.8	5286	5562.6	5748.8	5962.2	5976.8	5953	6163.1	6244.9	6300.7	6520.2	6444.9
18.465	0	0	0	0	0	0	0	0	0	43.474	87.298	186.3	294.9	436.51	567.68	757.28	943.33	1144.4	1348.6	1624.2	1878.2	2129.6	2369.7	2710.5	2967.4	3217.4	3499.1	3773.2	3869.3	4013.8	4145.4	4454.1	4853.7	5075.2	5444	5457.4	5648.8	5759.5	6036.7	6191.4	6169	6126	6319.8	6351	6554.3	6757.4	7085.8	6943.1	6708.7
0	8.9047	0	3.188	0	0.2902	6.3987	0	15.708	13.269	45.641	109.83	191.68	282.36	375.9	494.63	676.41	877.08	1004.4	1217.3	1461.4	1697	1859.5	2041.1	2208.8	2418.8	2631.4	2866	2971.7	3151.6	3256.7	3488.8	3723.7	3856.4	3998.6	4206	4415.3	4400.1	4601.3	4619.6	4763.8	4791.8	4882.8	4858.8	5041.7	5245.6	5265.3	5252.2	5153.9	5258
34.283	11.944	6.8823	0	0	0	11.655	0	7.2099	64.912	97.793	135.79	226.75	364.47	512.34	656.31	939.43	1194.8	1669.9	1936.2	2467.6	2923.8	3520.2	4123.6	4804.4	5437.5	6226	6757.7	7384.7	7983.2	8902.7	9524.1	9774.9	10363	11169	11431	12080	12649	13129	13735	13835	14100	14088	14510	14732	15167	15080	15481	15544	15396
0.91455	6.8578	0	7.1281	0	0	0	0	0	0	0.55539	19.505	69.178	124.31	190.4	274.91	424.97	517.73	622.88	774.61	899.71	1104.6	1307.1	1475	1771.5	1935.2	2002.9	2297.3	2361.6	2488.1	2696.3	2806.9	3090.7	3204.4	3471	3642.1	3713.5	3797.9	3898.8	3867	4007.8	4029.9	4078.4	4092.5	4055.6	4137.4	4397.5	4443.2	4306.8	4267.1
0	4.8934	0	0	0	7.7802	8.1334	27.947	33.755	66.178	118.78	154.54	235.05	300.78	410.05	545.95	741.66	953.3	1180.2	1416.8	1615.5	1930.3	2235.8	2395.8	2705.9	2918.7	3241.6	3395	3707.7	3812.5	3986.1	3991.3	4349.2	4385.6	4706.2	4907.7	5082	5186.5	5367.6	5426.1	5591.3	5611	5643.1	5549.4	5952.5	6212	6115.3	6304.1	6375.1	6198.2
13.192	15.938	0	0	0	0	0	5.5993	3.5046	23.866	61.887	110.75	171.12	213.19	279.83	314.08	391.28	513.58	656.45	762.55	867.61	990.5	1107	1214.5	1255.3	1394.3	1400	1489.2	1652.7	1859.9	1956.8	2135.1	2191.8	2353.5	2371.2	2489.3	2484.7	2748.2	2736.4	2996.3	2955.9	3012.6	3044.5	3029.7	3047.2	3113.2	3231.5	3203.8	3129.1	3135
0	0	0	4.6326	14.345	2.9762	29.922	50.862	57.002	66.863	131.08	212.85	302.55	450.71	606.22	777.21	1007.7	1249.6	1561.9	1766	2043.3	2251.2	2548.3	2867.1	3168.5	3496.4	3749.3	4084.7	4428.9	4679.8	5050.2	5057.3	5631.3	5822.9	6362.4	6704.6	6952.8	7267.1	7416	7055.8	7507.9	8061.8	8207.2	8235.7	8406.6	8550.2	8627.6	8594	8678.6	8534.8
4.3432	0	0	0	11.454	2.9819	0	7.6783	49.541	108.39	197.76	364.06	529.32	786.7	1035	1366.7	1693.2	2206.3	2637.5	3179.4	3742.7	4383.1	4917.2	5722.7	5997.1	6836.9	7743.3	8357.4	9228.4	9909.6	10483	11157	11632	12390	13283	13443	14626	15915	16576	17415	17669	17429	18542	18836	18795	18967	18146	18139	18744	18709
5.6581	6.1161	0	0	0	0	7.0321	40.397	85.908	127.46	180.81	249.13	322.83	415.69	509.93	636.07	785.17	951.39	1100.1	1342.2	1574.8	1834.7	2177.9	2556	2954.7	3230.3	3511.7	3896.4	4282.8	4471.6	4695.9	5017.3	5337.6	5556.6	5859	6044	6197	6355.2	6676.6	6769.2	6806.3	6858	6989.9	7037.9	7105.2	7416.4	7274.2	7504.5	7496.9	7445.7
0	5.0686	5.3772	25.957	0	41.439	19.427	35.579	107.86	220.47	372.44	561.85	831.88	1133.5	1608.1	2041.2	2616.4	3174.9	3873.9	4861.4	5076.4	5903.8	7258.1	7897.7	7846.5	8615.4	9651.3	11226	11064	11721	12366	12960	13164	14307	14759	15254	15566	16762	17274	18375	17338	18494	18789	18740	19422	19640	19403	19240	19708	19673
0	3.6582	1.8963	0.97279	0	3.0322	0.93108	0	0	15.747	61.333	117.18	200.29	315.96	453.22	688.84	943.98	1187.1	1499.3	1756.2	2072.2	2377.8	2719.1	2955	3303.6	3581.7	3748.4	4102.7	4194.3	4649.5	4924.5	5186.6	5364.9	5741.6	5654.4	5957.2	6125.7	6236.2	6494.5	6893.5	7024.2	7008.3	7249.7	7169.3	7280.7	7455	7405.6	7584.4	7549.9	7440.8
6.8395	0	0	9.1292	0.10419	0	0	0	0	14.154	68.484	144.04	247.66	380.1	540.05	769.19	1032.5	1329.3	1697.5	1971.1	2322	2806	3181.2	3738.3	4484.8	4721	5355	5586.7	6603.6	6839.9	7168	7648.1	8447	8388.5	8872.1	9334.2	8985.6	9262.3	9466	9562	9727.6	10012	10229	10253	10321	10212	10506	10528	10618	10557
0	2.4028	0	1.8759	0	0	9.6158	0	0.11236	0	0	0	33.564	57.676	113.66	200.95	277.65	413.1	511.2	675.6	805.93	1024	1169.3	1400.8	1602.9	1881.8	2161.8	2492.2	2742.6	3148.2	3292.1	3627.6	3982.8	4260.2	4479.9	4856.4	5280.8	5380.1	5691.5	5908.9	6136.3	6301.6	6381.3	6443.6	6158	6379.6	6565.4	6562.4	6775.9	6701.2
5.6288	9.3754	0	0	0.24016	0	8.4334	22.46	66.7	125.58	252.31	380.94	542.01	751.85	974.39	1271.2	1481.9	1742.2	2092.9	2398.5	2715	3053.4	3310.8	3631.8	4031.6	4359.7	4664	4991.6	5289.8	5612	5857.6	6073.9	6371.9	6747.7	6878.4	7144.9	7373.9	7590.2	7854.1	7897	8102.6	8143.3	8343.4	8436.4	8533.3	8496.5	8689.3	8730.3	8698.3	8839.7
20.711	3.6597	0	0	0	0	0	7.8816	27.64	94.721	171.01	257.91	389.79	560.74	766.82	1006	1311.6	1592.1	1914	2247	2752.7	3108	3475.9	4036	4425.2	5011.3	5271.5	5575	6292	6407.7	7241.1	7144.8	7662.4	7944.9	8215	8473.9	9023.6	9229.2	9342.5	9834.3	9826.5	10252	10466	10591	10656	10968	11063	11381	11539	11853
3.2626	3.4165	0.03601	0	6.9042	0	0	0	0	2.8603	34.841	94.155	164.99	272.79	410.94	597.47	815.41	1038.5	1378.3	1636.3	1850.6	2073.5	2449.1	2762.5	3005.4	3199.3	3503.6	3607.4	3957.3	4195.8	4407.2	4579.4	4709.3	5012.1	5157.2	5398.7	5450.6	5451.9	5590.1	5575	5615.7	5816.8	5959.7	5871.4	5942.4	5986.3	6002.9	6097.8	6093.8	6270
0.096651	4.7005	0	1.9251	0	11.084	0	12.277	39.506	81.108	156.87	240.78	402.53	552.69	744.12	922.27	1170.4	1395	1577.8	1877.8	2144.9	2386.6	2613.8	2806.8	3200.4	3363.8	3643.9	3951.4	4104.2	4237.3	4563.3	4904.2	5047.3	5224.3	5344.9	5444	5574.1	5760.2	5847.8	6007.2	6049.4	6135.2	6200.8	6341.4	6424.7	6391	6433.5	6527.6	6522.5	6607.8
12.053	2.5836	0	0	0	4.8167	4.9772	4.6141	10.807	11.631	15.059	20.739	57.691	107.91	179.44	315.03	410.52	395.84	561.77	666.42	818.41	1023.6	1163.5	1285.8	1433.3	1585.3	1717	1866.2	1897.6	2093.7	2175.2	2331.2	2440.6	2448.7	2552.3	2720.9	2774	2680	2898.4	2938	2979.5	2977.7	3026.6	3022.4	3087.3	2963.4	3087.4	3095.8	3154.3	3144.8
19.884	6.6792	0	0	0	0	8.2201	37.76	99.813	179.94	279.4	402.29	541.29	707.35	983.5	1157.7	1459.4	1690	1981.8	2327.1	2594	2901.3	3378.4	3759.3	4111.8	4448.3	4766.3	5159.2	5482.6	5929.6	5976	6158.5	6670.4	6927.2	7133.9	7486.7	7723.7	8077.4	8309.7	8499.1	8561.3	8823.3	8890.8	9110.3	9205.2	9142.7	9262.5	9397.6	9787.1	9538.3
0	0	0	0	0	23.502	39.504	69.599	70.935	97.164	99.966	107.69	110.06	131.29	168.7	248.61	290.03	335.23	416.14	502.46	543.02	635.11	726.83	852.9	979.26	1049.1	1220.3	1336.9	1511.8	1632.8	1717.6	1906.4	1960.3	2147.7	2187.1	2295	2424.8	2505.3	2622.5	2668.9	2789.9	2903	2972.6	3052.1	3123.2	3166.7	3178.5	3195.2	3254.8	3267.1
38.769	20.331	2.6484	0	0	0	0	0	0	0	0	0	0	0	52.852	131.39	216.36	408.6	601.13	860.73	1135.7	1412.1	1805.7	2136	2565.3	3004.5	3286	3600.3	3942.5	4364.2	4606.9	5027.4	5275	5912.5	6249.9	6500.7	6758.2	7212.2	7440	7770.8	7975.7	8075.9	8165.5	8492.5	8497.5	8607.4	8893.9	9072.2	9007.3	8429.7
28.818	22.046	7.2605	9.1752	0	0	0	37.547	80.272	198.12	297.92	506.51	691.37	948.77	1263.4	1600.2	1535.5	1848.4	2193.3	2566.7	2948.4	3353.9	4138.8	4590.1	5018.6	5645.8	6387.4	6795.9	7121.7	7894.2	8262	9105.9	9544.2	10000	10428	11036	11526	12050	12287	12844	13202	13652	13884	14007	13930	14375	13954	14069	14185	14469
20.996	11.048	0	0	0	0	0	0	0	0.15052	22.173	34.085	44.747	80.959	173.39	330	455.94	599.71	758.26	963.83	1176.8	1380.4	1662.3	1863.5	2132.8	2406.8	2695.8	2901.6	3095.8	3501.9	3715.9	3931.1	4168	4361	4524.6	4835.7	4969.3	5249.7	5351.7	5488.6	5564.6	5717.2	5757.3	5886.2	5989.6	5907.6	6175.1	6172.8	6238.8	6188.2
0	1.4825	10.577	0	2.2174	2.8401	0	11.476	36.775	113.67	199.24	340.7	556.8	791.58	1117.4	1412.7	1821.2	2172	2610.3	3163.1	3591.6	4090.2	4436	5666.2	5787.3	5958.9	7756.5	7643.7	7881.3	8525	9106.5	8069.2	8337.6	8686.2	8857.1	9189.7	9467.6	9594.2	9669.4	10500	10616	10582	10908	10908	11158	11275	11177	11481	11356	11256
0.6732	4.1365	0	1.6594	0	0	15.046	24.762	48.436	101.62	189.26	321.55	421.99	610.76	814.55	1049.1	1259.9	1564.5	1844.1	2083.6	2341.3	2777.5	3163.6	3783	4284.7	4809.5	5227.9	5558.8	5948	6563.2	7110.5	7798.3	8442.6	8895.4	9340.7	9639.9	10383	10676	11060	11623	12123	12624	12982	13249	13035	13204	13472	13665	13591	13840
29.626	13.858	0	6.2111	0	0	0	0	3.554	29.294	77.267	150.62	220.42	361.43	496.21	639.65	821.26	1031.9	1259.6	1440	1670.1	1847.8	2185.6	2436.9	2721.4	3044.8	3313.2	3624.2	3862.6	4071.8	4554.1	4849.7	5259.8	5503.9	5943.1	6204.2	6369.4	6429.1	6541.4	7009.7	7229.5	7393.6	7504.9	7573.6	7758.5	7725.3	7874.6	8082.4	8268	8212.2
0	0	0	0	0	25.75	104.44	203	356.28	572.54	803.11	1107.7	1444.7	1841.1	2175.4	2569.6	3066.2	3455.8	3940	4432.2	5061.9	5465.1	6071	6684.2	7056.8	7674.5	8138.9	8689.3	9435.1	9864.6	10446	10583	11232	11387	11821	12191	12646	12803	13239	13589	13736	13810	14026	14194	14390	14438	14486	14562	14764	14698
18.676	6.1676	8.1697	0	0	0	0	0	0	28.908	61.4	106.72	143.05	166.44	254.32	293.65	378.78	463.79	584.54	701.7	881.19	1064.3	1349	1531.3	1695.4	1874.8	2134.8	2474	2840.8	3260.9	3412	4129.7	4211	4662.4	5211	5537.4	5571.5	5806.6	6127.2	6427	6542.3	7051.3	7321.7	7602.7	7790.7	8073.5	8168.6	8143.6	8345.3	8346.4
0.21961	3.1456	12.277	0	0	0	0	0	0	23.567	61.334	109.38	202.59	311.17	520.78	735.5	902.36	1169.9	1438.3	2060	2174.8	2629.9	3427.6	3412	3738.1	3968.6	5214.5	4860.7	6397.6	5857.3	7313.3	6869.3	7337.9	9455.4	9411	9072.1	9542.5	9738.5	11361	12322	10928	11490	12554	12161	11878	12757	12259	12803	12719	12605
0	0	5.4276	10.669	14.934	4.3425	0	10.452	12.71	0	0.80247	2.289	14.53	25.792	31.284	39.483	70.615	85.577	144.06	185.42	262.63	370.43	517.1	626.42	764.79	891.72	1091.8	1381.8	1530.7	1695.5	1784.4	2113.5	2309	2606.7	2919.7	3342.9	3544.9	3654.3	4007.6	4257.8	4610.8	4690.2	4916.5	4962.9	5095.8	4895.5	5346.7	5312.2	5535.6	5585
9.5279	7.7446	0	0	0	13.134	0	9.1117	15.946	43.122	84.889	144.79	261.77	390.64	562.34	747.04	915.03	1184.3	1394.4	1703.4	1974.5	2256.9	2529.5	2827.8	3077.6	3534.5	3866.3	4173	4353.4	4855.6	4955.8	5178.1	5467.7	5949.7	6062.9	6293.8	6553.4	6843.3	7067	7389.9	7563.1	7743.2	7913.6	8101.7	8312.4	8438.6	8542.7	8659.2	8770.2	8881.5
1.7336	10.096	0	0	0	5.2265	0	0	0	0	24.168	24.233	80.657	140.45	235.15	298.22	399.66	502.06	580.06	710.84	883.21	1044.7	1206	1345.9	1496.9	1554.5	1748.2	1894.2	2040	2197.3	2300.4	2566.7	2677.9	2946.1	3099.5	3293.8	3623.9	3860.6	4217.5	4259.3	4466.5	4710.5	5001.5	5209.8	5390.5	5728.6	5622.2	6063	5959.7	6206.7
12.775	7.9672	0	0	0	0.88912	0	0.2345	36.685	87.663	166.47	331.1	456.53	543.82	796.88	854.22	1056.2	1235.2	1525	1735.2	2026.7	2239.9	2446.8	2731.6	2929.7	3231.9	3514.9	3694.9	4074.6	4214.8	4513.7	4840.3	5084.9	5317.3	5469.4	5664	5852.8	6166.8	6357.3	6480.2	6661.8	6786.3	7005.1	6969.8	7168.9	7088	7320.7	7276.5	7325.3	7350.1
4.8361	8.9655	0	4.4425	0	0	0	0	25.512	68.738	108.93	176.67	273.4	366.12	477.64	622.57	774.34	944.61	1111.5	1393.3	1655	1948.8	2204.7	2532.6	2879.7	3236	3681	4100.3	4603.7	5079.6	5575.6	6209.6	6839.7	7594.8	8216.3	8661.4	9675.4	10075	10778	11136	11535	12199	12416	13121	13380	13768	13700	14143	14341	14485
0	3.7131	0	0	0	8.2988	17.547	60.995	125.85	222.32	359.64	488.27	693.45	869.19	1137.4	1340.8	1660	1931.1	2133.5	2429.2	2733.2	3007.1	3354.3	3669.4	4076.9	4293.4	4707.6	5063.6	5332.1	5710.7	6084.4	6550.7	6820.6	7203.7	7738.3	8169.1	8250.2	8843.2	9184.5	9520.8	9947.9	10311	10353	10750	10685	11091	11075	11083	11108	11001
22.089	15.109	0	3.1193	0	0	0	0	0	0	6.4937	73.549	174.41	329.27	500.93	721.78	1008.2	1332.7	1603.6	1976.4	2358.1	2713.8	3094.7	3388.2	3957	4310.8	4803.8	5052.5	5545.5	6091.2	6519.9	6876.2	7321.9	7829.8	8380.5	8917.7	9058.9	9525.3	9839.5	10261	10682	11296	11130	11330	11750	11590	11795	11792	11760	11830
0	5.0253	0	7.6182	0	0	3.5502	7.7296	28.069	70.624	138.58	224.88	327.53	429.19	544.19	705.97	855.03	1049.5	1138.4	1253.9	1576.8	1797.6	1871.2	2019.7	2403.3	2529.8	2904.5	3180.5	3105.6	3548.4	3716.8	3952.8	4204	4401.6	4647.9	4894	5372.4	5505.8	5805.7	5883.2	6246.2	6647.5	6550.4	7139.9	7019.9	7480.4	7449.6	7569.2	7943.7	7712.1
0	3.803	0	0	10.736	7.3472	9.617	25.269	29.515	29.881	61.691	86.637	107.86	151.04	208.74	325.83	434.04	614.68	738.65	992.14	1169.5	1471.7	1608.2	1876.1	2166.2	2435.9	2760.1	3160.5	3477.9	3784.8	4112.9	4505.5	4841.5	5048.1	5440.1	5672.8	6213.6	6542.7	7043.7	7095.6	7209.5	7327.3	7546.8	7811	7997.8	8300.4	8433.9	8542.1	8723.9	8841.6
0	3.6717	6.6432	2.8371	0	0	0	19.347	29.039	77.478	156.33	253.65	404.45	554.47	762.7	981.62	1219.4	1598.4	1900.7	2125.7	2449.5	2798.3	3200.3	3426.6	3736.6	3944.1	4252.1	4666.7	4874.3	5063.1	5313.6	5470.1	5786.3	6155.2	6222.2	6618.3	6504.5	6506.6	6955.4	6835.7	7031.1	7141.1	7463	7412.6	7417.4	7307.4	7510.7	7512	7618.9	7567.1
15.073	11.069	4.194	2.1321	0	0	0	0	0	0	7.9193	31.291	74.159	136.75	262.42	395.06	616.53	776.03	991.54	1269.8	1464.8	1868.3	2146.1	2426.7	2618.3	2719.9	2927.5	3276.6	3496.4	3521.1	3762.5	3981.9	4361.9	4571.8	4923.3	5338.2	5446.3	5650.8	5713	5885.3	5938.1	5962.4	6051.3	6281.2	6163.4	6521.4	6586.6	6628.6	6611.5	6666.8
8.1076	6.8098	8.3523	0	0	0	0	0	0	4.4146	19.975	70.871	132.11	214.82	307.68	465.77	635.05	805.33	1038.4	1300.5	1534.6	1843.9	2067.7	2360.4	2653.6	2852.5	3161.7	3400.7	3697.1	3966.9	4161.3	4462.3	4754.6	5050	5422.9	5728.5	5787.1	5977.4	6235.4	6220.6	6425.1	6555.3	6516.4	6789.9	7050.7	6874.2	6885.3	7130.2	7167.8	7163.5
0	0.77237	0.26415	0	0	3.5713	3.2575	7.4051	29.175	53.751	97.287	120.17	144.97	197.81	248.52	312.88	427.04	528.29	660.64	796.33	950.83	1199.1	1396.9	1532.3	1671.8	1752.2	1950.9	2218.6	2350.1	2692.7	2903.8	3297.6	3512	3881.9	4372.1	4677.7	5007.1	5289.6	5733.9	6059.3	6266.6	6698.4	6781.4	7118	7213.3	7540.1	7575.2	7668.3	7633.3	7343.7
6.2694	4.4219	4.0472	0.11718	0	0	0	0	0	23.296	81.421	145.38	244.52	358.98	507.38	682.56	892.38	1060	1306.3	1569.6	1724.9	1871.2	2184.5	2448.3	2679.3	2712	2953.2	3177.2	3380.1	3549	3737.9	4002.7	4104.8	4191.2	4425.7	4521.5	4538.9	4837.5	4912.8	4921.2	5220.9	5291.1	5244.6	5484.2	5670.3	5313.5	5633.4	5731.2	5880.5	5809
9.0344	18.521	4.9753	0	0	0	0	0	9.1534	15.759	28.788	72.277	121.68	219.39	321.35	415.39	511.46	668.01	845.3	963.13	1122	1287.7	1485.7	1766.4	1872.8	2015.5	2176.5	2394.8	2561.5	2722.5	2835	3252.7	3251.5	3439.4	3555.4	3712.4	3943.8	3955.9	4081.9	4170.1	4229.6	4339.3	4387.3	4236.2	4386.5	4571.2	4688.7	4686.4	4637.9	4856.6
15.011	0	0	0	3.4654	0	6.1566	23.397	55.062	85.804	150.51	236.48	322.31	459.41	604.08	766.48	969.96	1175.6	1435.4	1653.7	1733.4	1959.7	2190.4	2422.4	2652.4	2898.5	3082.5	3307.8	3564	3789.9	4219	4315.8	4610.1	4852.4	5132.7	5357.9	5495.2	5685.2	5718	5954.7	6015	6136.8	6163.2	6055.9	6332.4	6563.2	6453.9	7079.6	7650.1	7379.7
5.3741	6.4099	0	0	0	0	0.27736	0	9.5295	21.538	60.421	120.41	205.83	244.63	453.91	622.28	737.83	950.52	1202.9	1478.7	1801.4	2350	3016	3378.5	3775.6	3916.6	4418.9	4576.4	4805.1	5486.6	5508.1	5799.2	6128.1	6594.1	6868.3	7095	7435.2	7580.3	8027.9	8329.6	8742.7	8731	9143.7	9177.9	9451.4	9532.8	9686.5	9330	9930.2	9954.6
33.688	17.106	0	0	0	0	0	0	0	28.72	106.02	175.03	307.21	464.58	642.37	877.17	1102.9	1388.3	1669.2	2010.1	2354	2752.2	3155	3381.1	3864.3	4188.3	4372.1	4710	5156.8	5641.7	5868.3	6172	6509.6	6717.4	7051.9	7371.2	7645.1	7787.3	8119.6	8311.3	8219.5	8523.4	8620.4	8729.7	8867.9	8946.7	9316.5	9181.2	9358.6	9190.9
0	0	0	0	3.9937	11.805	7.4752	24.649	39.433	59.079	103	167.33	231.42	346.13	452.47	588.58	746.98	942.65	1078.9	1289.3	1515.3	1684.4	1925.5	2631.3	2510.5	2698.4	2901.7	2951.4	3257.4	3350.8	3497.4	3756.8	3666.3	3943.5	4090.8	4430.2	4538.1	4836.3	5033	5185.9	5149.4	5390	5591.6	5639.2	5776.5	5817.6	5971.1	5903.3	6042.7	6032.1
3.0986	8.5888	0	0	0	8.0163	0	0	0	13.45	72.661	90.881	197.56	330.12	457.09	624.91	819.15	1056.3	1272	1565	1761.5	2049.3	2222.6	2430.3	2686.3	2896.4	3099.6	3165.1	3614.3	3427.3	3864.9	4084.4	4350.9	4582.7	4594.5	4715.2	4881.8	5050.5	5071.5	5145.7	5232.5	5213.1	5281	5362	5505.5	5581.8	5326.5	5513.9	5425.8	5436.6
29.011	9.9746	1.8244	0	0	0	0	0	0	6.0385	13.542	57.083	66.714	95.76	158.4	189.65	254.66	391.56	548	738.36	1068.8	1361.3	1688.8	2099.6	2561	2997.1	3534.2	4020.4	4407.2	4960	5609.8	5558	6802.9	7468.5	8114.4	9052.7	9713.4	10407	11057	10856	9183.9	9777.2	10490	10712	10892	10070	11184	11254	10895	10886
0	0	0	6.4236	10.406	12.318	9.9979	30.644	74.872	176.34	324.45	509.66	769.48	1064.8	1372.6	1749.6	2196.1	2531.4	2870.4	3252.1	3616.1	3910	4382.5	4734.6	4819.9	5263.1	5567.4	5840.8	6126.6	6365.6	6705.1	6865.1	7206.3	7430.7	7640.8	7655	7974.5	8184	8293.9	8397.8	8554.7	8783.1	9155	8371.9	8692.2	8777.3	8764.1	8687.4	8768.7	8594.4
0	0	0	0	7.5771	32.881	66.727	112.25	187.08	274.45	367.11	497.34	610.13	816.11	952.04	1121.7	1434.2	1661.1	1965.8	2296.4	2644.2	2891.4	3289.7	3644	4016.5	4373.7	4637.6	4999.6	5392.6	5768.2	6129.8	6575.1	7106.9	7328.9	7963.1	8225.6	8449.2	8649.2	8928.3	9234.1	9212.3	9493.6	9769.1	9930.2	10069	10166	10323	10381	10481	10554
0.47758	6.465	2.867	3.7585	0	0	0	0	0	14.717	87.99	170.71	299.28	447.39	625.4	801.56	1042	1273.7	1554	1866.2	2198.4	2506.3	2855.6	3196.6	3486.8	3924	4207.5	4593.3	5051	5493.7	5972.1	6571.3	6385.7	7027	7327.8	7748.6	8117.7	8206.4	8464.2	8870.2	9136.9	9418.8	9746.9	9962.4	10187	10356	10752	10962	11012	10643
12.456	15.584	1.208	1.7424	1.6488	0	0	0	0	13.265	5.8716	41.189	43.566	62.466	74.072	82.752	108.44	124.06	187.1	209.04	244.51	301.32	366.38	441.84	571.56	692.3	830.64	954.12	1085.5	1273.1	1494.1	1785.7	2018.9	2263.9	2248.7	2518	2854.3	3010.6	3378	3572.4	3881.7	4209.8	4457.9	4663.8	4794.8	4807	4911.8	5219.7	5296.9	5269.9
12.748	13.23	0	1.1676	0	0	0	0	0	0	8.8112	4.9761	19.367	45.451	89.815	143.78	204.33	274	365.15	454.98	604.23	740.84	860.92	1006.8	1132	1290.5	1387.3	1502.9	1654.6	1772.6	1887.2	1971.2	2128	2095.2	2273.8	2426.3	2409.1	2376.3	2377.4	2315.8	2263.6	2122.5	2195.3	2151.9	2083.7	2259.8	2281.4	2327.1	2253.4	2106.7
0	0	0	17.46	0	4.4218	19.667	30.395	96.894	144.72	213.84	312.21	439.42	617.11	805.97	963.45	1456.8	1617.2	1963.7	2343.1	2673.6	2888.9	3231.1	3617.4	4039.4	4199.7	4272.5	4928.4	5276.5	5574	5821.8	5401.1	5679.9	6129.5	6615.8	6872.7	7108.5	7132.7	7443.4	7717.1	7916.7	8155.6	8354.3	8430.2	8341.5	8449	8544.6	8568.4	8664.9	8627
16.239	4.979	5.2861	0	0	0	0	0	38.048	109.05	222.66	319.1	442.85	607.81	781.06	1080.3	1313.8	1602.2	1917.5	2235	2555.2	2971.2	3138.7	3449.4	3794.2	4003.7	4568	4817.8	5052	5257.5	5802.1	6142	6437.4	6611.2	7174.4	7365.8	7531.8	7847.1	8273.3	8566.4	8763.8	9016.3	9078.6	9151	9423.3	9270.8	9741	9681.3	9757.3	9570.8
6.7673	0	2.6534	0	0	0	15.004	51.552	123.73	229.04	401.79	585.86	829.76	1108.6	1448.1	1791.5	2289.1	2691.5	3267.7	3754.6	4379.7	5068.7	5774.3	6327.1	6713.1	7245.8	7798.5	8406.2	9009.6	9539.8	9392.7	10621	10968	11532	12050	12597	12959	13262	13720	14059	14163	14414	14498	14673	14425	14993	15103	14860	15104	14517
42.086	24.195	0	0	0	0	0	3.5261	18.169	0	18.736	46.204	135.7	256.23	416.88	595.14	791.28	1016.1	946.49	1110.2	1361	1561.8	1748	1893.6	2076.4	2291.5	2552	2592	2870.8	2946.8	3556.7	3769.3	3994.8	4119.8	4512.6	5015.7	5214.1	5530.5	5639.9	6009.8	5959.8	6234.8	6278.1	6285.2	6373.4	6303.2	6452.9	6539.7	6628.6	6531.4
4.5388	8.5802	3.733	0	1.5192	0	0	0	11.789	39.591	68.445	111.03	160.29	230.92	297.84	395.43	495.96	598.63	716.38	798.68	941.1	1052.8	1179.6	1262.4	1366.2	1463.7	1532.1	1656.6	1702.9	1742.1	1849.9	1918.6	1919.1	2034.4	2091	2145	2193.9	2257.3	2261.1	2343.5	2423.4	2434.2	2497.5	2494.7	2503	2522.6	2608.6	2596.9	2622.4	2616.7
7.2116	10.419	0	0.88863	0.36367	0	0	0	0	0	20.878	24.422	50.344	87.024	159.89	158.28	229.01	260.56	320.25	381.77	493.29	581.99	659.71	764.78	913.58	985.54	1075.1	1191.2	1322.1	1384.5	1585	1707.4	1872.2	1968.9	2206.9	2364.1	2454.4	2526.9	2619.2	2694.8	2771.2	2775.7	2945.9	3013.6	3018.2	3214.5	3167.5	3383.8	3322.2	3316.5
12.839	14.277	0	0	0.98243	0	2.1591	7.5049	22.205	39.761	96.753	186.05	259.98	447.94	586.8	739.12	941.24	1181.9	1433.9	1635	1919.2	2137.5	2541.4	2827.5	3112.7	3637.4	4074.8	4658.4	5032.7	5538.2	6055.8	6681.9	7444.5	7938.5	8764.4	9159.1	9868.6	10315	10598	11061	11497	11740	12332	12288	12715	12765	12647	12942	11711	11667
0	0	0	0.081467	7.3683	14.766	12.071	14.792	12.565	0	47.856	58.261	116.85	187.8	260.43	310.19	465.97	597.48	673.59	862.25	1050.8	1220	1468.2	1646.4	1736.6	1923.7	2020.4	2287.7	2442.1	2509.1	2480.8	2746.5	2982	3068.4	3316.2	3538.9	3591.3	3657.4	3693	3807	3798.4	3927.7	3937.3	4024.8	3937.9	4018.7	4010	4145.6	4015.2	3795.8
4.91	4.9561	0.60195	0	0.22629	0	0	0	0	26.624	68.396	159.76	289.55	460.26	673.78	905.34	1229.9	1586	1937.2	2329.3	2725.3	3058.2	3413.1	4010.7	4292.1	4718.7	5115.3	5438.3	5893.3	5991.6	6154	6422.2	6655.3	6967.2	7231.2	7346.9	7788	8402.9	8573.6	8672.4	9062.1	9325	9141.4	9384.3	9001.3	9027.9	9107.9	9120.7	9352.7	9376.4
2.7271	1.2161	7.5452	0.41569	2.7061	0	0	0	0	12.531	48.02	151.9	273.05	445.75	654.55	863.56	1131.1	1444.2	1729	1986	2271.1	2557	2823.4	3112	3343.6	3697	3942.3	4154.1	4443.2	4689.9	4909.4	5196.8	5388	5695.7	5184.2	6299.5	6594.1	6832.2	7015.7	7193.1	7406.3	7558.8	7763.6	7909.2	7923.3	8089.3	8248.4	8208.6	8343.1	8292.8
10.776	0.22962	0	0	0	1.6478	0	0.50424	21.504	88.555	159.6	267.03	382.86	559.16	739.83	1020.5	1360.5	1702.2	2049	2407.8	2786.7	3259.7	3665.8	4082.8	4600	4963	5555.3	5844	6155.4	6594.3	7023.1	7252.6	7713.8	7971.4	8112.3	8171.8	8426.7	8747.6	8818.8	8973.9	8931.2	9006.7	9223.5	9535.2	9577.8	9611.4	9950.5	9981	9416.2	8155.8
0	0	0	0.0038736	4.3451	8.2915	0	31.763	41.875	78.24	135.24	209.01	310.16	423.62	600.32	777.18	1040.1	1258.8	1526.3	1783.1	2130	2540.1	2945.7	3480	3807.2	4416.8	4761.5	5241.3	5757.9	6014.3	6070	6503.6	6885.3	7280.8	7627.9	7803.5	8375.7	8480.7	8812.4	8973.4	9376.1	9406.2	9318.9	9311.9	9488.2	9613.2	9707.3	9891.7	9766.9	9811.7
8.812	7.348	4.5371	0	0	0	0.93476	0.18491	20.131	104.74	208.3	332.97	532.3	740.99	1028.6	1265.7	1736	2046.1	2608.4	3011.4	3433.6	3868.3	4324.2	4679.5	5286.8	5395.4	6382.5	6672.8	7251.5	7660.8	8203.6	8560.1	8891.2	9512.1	9745	9440.9	10427	11076	11230	11393	11970	11933	12318	12365	12834	12553	12937	12904	13035	13229
0	0	0	3.6858	2.8756	0	0	0	13.735	63.367	119.27	208.77	358.52	543.68	746.6	1001.3	1350.6	1660	2010.1	2314	2686.5	3100.2	3419.9	3809.8	4115.4	4324.4	4794.6	5180.1	5331.1	5546.7	5893.6	5942.9	6265.2	6889.2	6988.1	7493.2	7451.3	7887.6	8176.4	8207.9	7991.4	8363.4	8408.9	9107.7	8774.2	8726.8	8588	8677.4	8940	8815.2
16.942	2.4486	0	0	0	5.5259	0	0	0	0	33.352	75.432	162.51	266.78	442.03	611.13	838.3	1090.3	1346	1534.4	1931.4	2241.7	2472.2	2779.8	3180.2	3454.8	3830.5	4025.8	4360.5	4759	5171	5167.6	5629.8	5474.5	6140.9	6246.8	6285.8	6647.8	6703.6	7137.1	7071.2	7454.5	7785.2	8120.5	8174.2	7744.4	8193.7	7724.6	8264.3	8540.9
10.988	4.621	0	8.9108	5.7262	0	0	4.6332	33.705	72.206	151.94	301.13	424.48	728.15	842.16	1024.3	1496.5	1906.5	2294.1	2214.4	2921	3711.8	4108.8	4598.5	3879.3	4335.5	4571	4876.3	5161.9	5407.3	5752.6	6136.5	6522.2	6734.9	7105.2	7295.1	7657.8	7314.7	7458.5	7608.6	7852.2	8015.4	8204.2	8138.1	8315.3	8312.9	8623.9	8538.4	8816.6	8887.8
0	9.3911	0	0	0	0	11.838	47.521	124.91	244.11	447.1	665.69	908.56	1208.3	1519.1	1853.3	2258.1	2631.3	3102.8	3541.1	4013.3	4517.8	4796.5	5375	6087.3	6602.7	6802.9	7380.8	7637.5	8171.6	8453.8	8483.9	9165.9	9233.6	9439.4	9970.2	10079	10477	10994	11065	10643	10820	10981	11280	11052	11652	11657	11562	11440	11431
0	17.415	3.6335	0	12.44	0	0	0	0	21.385	107.04	252.81	457.87	689.26	1016.8	1324.5	1669.8	2061	2512.6	3058.4	2814.7	3989.4	4574.8	5194.9	5537.8	6184.5	6756.3	7007.1	7721.9	8085	8559.5	9086.8	9334.7	9865.6	10243	10626	10785	11399	11761	11815	12124	12181	12428	12443	13001	12906	13021	12960	12878	12651
22.955	5.5383	3.6069	0	0	0	0	0	0	0	0	0	0	0	0	24.134	76.972	116.48	229.65	255.76	381.77	490.57	606.3	653	839.69	883.77	1096.9	1187.5	1266.4	1439	1560.6	1699.5	1781.4	1893.6	2011.1	2195.5	2210.3	2306.2	2454	2522	2551.1	2672.5	2648.1	2670	2749.8	2730.1	2773	2793.5	2849.7	2869.9
0	7.1825	6.7674	3.7384	0.50181	1.0441	0	26.956	32.885	106.88	195.72	360.79	593.89	813.85	1108.3	1464.1	1819	2243	2789.1	3157.6	3769.6	4348	4734.3	5376	5557.8	6653.2	6875.6	7807.5	7968.5	8533.3	8325.6	8522.7	8095.1	8492.4	9066.8	8952.2	9941.7	9997.4	9808.2	10863	10918	10717	11269	11546	11103	11835	12744	12989	12328	12163
5.3899	4.3008	19.233	0	0	0	0	0	0	0	0	0	0	0	0	7.365	44.209	76.216	126.46	153.53	229.39	318.5	396.1	489.01	572.52	668.49	801.99	958.11	1117.2	1267.5	1273.7	1546.5	1781.9	2194.8	2495.4	2774.2	3079.9	3238.8	3521.3	3878.9	4275	4247.7	4475.9	4521.9	4636.8	4687.2	4914.1	4951.1	5056.3	5108.3
0	2.7299	0	3.9326	5.8745	2.5767	0	0.82206	9.1412	32.352	69.232	128.75	222.76	388.23	573.47	806.55	1123.8	1360	1682.9	1965.8	2340.2	2689.4	2990.7	3302.1	3727.8	3938.5	4232.4	4586.6	4880.7	5122.3	5473.3	5651.9	6125.6	6458.5	6908.4	7335.6	7590.6	7811.1	8075.9	8419.4	8629.4	8761.5	8908	9262.1	9314.2	9976.9	9736.7	10178	9822.5	10026
22.267	7.3415	0	0	0	0	0	0	13.843	34.701	69.466	160.36	281.09	414.8	618.73	785.79	1025.9	1277.9	1559.4	1854.9	2187.5	2494.9	2770.4	3076.4	3363.6	3787.3	4037.4	4327.5	4702.6	5165.6	5340.7	5868.1	6129.9	6422.5	6794.4	6996	7342.8	7487.5	7844.6	8128.3	8234.4	8394.4	8502.2	8856.5	8914.2	9010.3	9240.4	9257.2	9193.6	9197.6
13.781	3.3085	1.2632	1.1105	0	0	0	6.5048	7.3143	9.2356	36.443	62.124	90.089	140.26	204.4	289.37	435.79	595.47	800.31	982.11	1241.5	1485.7	1738.8	2080.4	2293.5	2639	2919.2	3244.1	3495.8	3790.7	4110.3	4491.1	4761.6	5126.6	5467.8	5889.9	5901.9	6286.7	6483.7	6840	6799.7	7378.2	7537.4	7533.4	7618.8	7869	7734.8	8202.5	8101.8	8139.9
26.687	22.251	0	0	0	0	0	23.164	96.393	180.93	333.37	533.13	807.45	1106.5	1417.7	1750	2165.3	2760.6	3177.9	3603.9	4300.9	4556.7	5158.4	5520.6	6251	7047.1	7143.8	7889.7	8022.7	8294.8	8769	9138.2	9872.6	10261	10478	10984	11385	12033	12462	12498	12823	12900	13241	13378	13537	13787	13861	14086	14297	14114
8.8251	3.5419	1.8155	0.50724	0.52444	0	0	39.79	66.736	162.41	292.06	476.08	661.1	904.72	1156.4	1511.4	1788.8	2074.8	2449.5	2719.6	2962.3	3521.3	3752.7	3950.1	4311.2	4334.6	5050.4	5463.3	5701.5	5928.9	6128.8	6255.6	6585.1	6885	7030.5	7113	6967.1	7192.7	7285.5	7419.8	7538.5	7642.1	7629	7728.6	7753.7	7578.8	7837.2	7876	7845.7	7628.9
11.457	3.414	0	7.2263	1.3456	0	0	23.216	81.351	204.15	346.76	565.92	814.04	1140.3	1495.2	1924.3	2338.1	2859.7	3496	3965.2	4529.6	5122.8	5897.7	6492	7045.4	7561.1	7999.9	8615.2	8971	9632.2	10060	10417	11105	11626	12146	12713	13045	13263	13246	13401	13747	14078	14252	14223	14223	14162	14356	14322	14343	14455
9.5064	0	2.3866	2.9853	0	0	0	0	0	2.1301	7.8808	12.029	50.563	110.31	209.5	309.41	475.55	635.43	844.7	1008.5	1285.8	1566	1801.1	2047.7	2362.9	2659.1	2995.1	3329.5	3581.7	3784.2	4071.4	4442.4	4721.6	5245.8	5300.7	5612.5	5857.4	5987	6246.4	6559.5	6653.1	6886.1	7078.7	7267.7	7236.2	7586.2	7480	7622.7	7641.6	7516.2
0	0	0	5.026	10.423	37.506	38.047	56.446	66.049	92.853	142.07	204.28	345.68	477.12	602.04	814.77	1000.7	1199.6	1361.6	1659.4	1920.6	2181.5	2375.2	2557.5	2624.2	2851.3	2923.1	3123	3284.5	3468.8	3700.5	3763.1	3799.7	4126.8	4206.4	4285.3	4597.3	4717.3	4894	5160.3	5318.6	5407.6	5432.1	5588.5	5615.6	5783.2	5840.4	5962	5943.5	6109.2
14.064	18.666	2.8516	4.4778	0	0	0	28.499	61.569	170.29	334.02	510.81	727.39	1007.1	1315.7	1504.3	2090.9	2370.8	2890.1	3064.6	3490.5	3843.7	3969	4466.3	5103.4	5240.5	5137.4	5694.5	6035.1	6351.7	6413.8	5368.2	5490.6	4933.7	5091.7	5173.4	5397.3	6641.8	5891.3	5794	5616.6	6779.8	7130.1	7337.4	7322.2	7352.4	7332.3	7421.5	7567	7658.9
39.434	14.611	0	0	0	0	0	0	3.0289	56.147	135.26	255.41	383.73	605.29	792.17	1050.7	1330	1628.4	1902.1	2189.9	2561.9	2859.3	3214.6	3270.7	3600.4	4559	4939.1	5235.2	5367.3	5761.7	5857.9	6049.3	6436	6553.9	6960.5	6776.1	7359.4	7787.2	7327.7	7675.7	7955.2	8060.8	8320.5	8348.6	8323	8688.9	8542.4	8686	8625.3	8846.5
7.3232	11.181	0	0	0	0	0.33172	16.008	54.224	104	197.98	328.54	472.41	612.75	823.07	942.1	1233.9	1382.9	1620.6	1883.8	2061.7	2331.8	2508.8	2777.6	2964.9	3115	3428.5	3644.7	3875.4	4045.3	4212.7	4372.7	4564.1	4825.4	4969.1	5281.1	5352.4	5470.9	5587	5802.1	6011.6	6140.9	6252.6	6355.1	6473.3	6625.6	6554.3	6930.7	6681	6785.5
0	3.9466	0.4246	0.094456	4.5727	0	0	8.4925	41.142	99.939	209.95	339.14	483.9	654.72	876.45	1028.3	1534.1	1456.5	1809.3	2128	2397.1	2755.1	3118.5	3604.9	3981.5	4310.3	4559.6	5021.6	5198.6	5573.7	5884.2	6219.9	6729.9	7169.3	7725.2	7878.9	8404.8	8714.2	8869.6	9224.9	9557.1	9537.2	9837	9866.4	10189	10501	10246	10906	10884	10800
47.522	31.071	0	0	0	0	0	0	0	0.98262	19.039	61.25	104.01	170.2	249.15	346.19	449.14	596.72	802.22	903.26	1059.5	1159.4	1373.1	1598.7	1791.5	1962.1	2107.2	2291.2	2406.1	2578.6	2729.2	2988.3	3062.5	3266.4	3443.6	3527.9	3744.2	3883.6	4075.5	4105.2	4251.3	4316.1	4371.6	4286.6	4399.2	4524.4	4646.6	4610.9	4762.8	4866.1
11.604	7.3712	2.3176	0	0	0	6.994	38.269	117.88	221.19	365.25	515.08	724.99	960.67	1175.5	1451.5	1666.1	1845.4	2217.1	2461.3	2766.7	3167	3469	3666.1	3786.4	3964.2	4266.4	4489.7	4746.3	5001.6	5183	5602.9	5680.3	5892.7	6263.3	6522	6538.2	6627.5	6790.1	6988.6	7075.5	7451.6	7506.1	7649.8	7574.7	7861	7867.1	7976.3	8075.9	8045.8
0	0	0	0	6.4212	0	15.507	18.747	52.981	101.27	164.35	274.55	415.55	566.85	706.62	896.02	1121.1	1301.1	1559.1	1757.3	2002.9	2279	2534.8	2822	3008.8	3328.7	3532.5	3725.1	3985.5	4253.8	4561.6	4646.9	4860.2	5092.4	5250.7	5397.7	5475.5	5587.1	5770.8	5867.7	5944.7	5911.4	6038.2	6083.6	6130.1	6062.7	6162.8	5981.5	6117.8	6140.3
3.6313	0.96054	0	0	5.6387	14.074	0	1.5947	13.518	93.137	184.74	294.06	553.66	865.02	1138.1	1480.8	1957.5	2413.5	2826.3	3286.5	3837.3	4278.5	4897.3	5398.2	5901.5	6545.2	6997.8	7551.3	7820.1	8266.8	9208.5	9660.6	9918	10339	10970	11017	11673	11543	11920	12697	12609	12930	12850	13179	13337	13645	13703	14170	14168	12427
6.1593	2.2508	2.9387	0.97744	0	0	3.1643	20.339	32.15	53.34	76.687	127.66	156.92	236.33	332.38	414.55	548.36	670.39	849.85	1010.9	1228.3	1446	1687.9	1970	2307.7	2662	2997.9	3300.2	3600.7	4068.3	4456.6	4841	5332.3	5706.3	6224.3	6670.5	7045.7	7303.8	7669	8074.6	8538	8665.8	8983.9	9250.4	9520	9443.8	9848.3	9974.4	10105	10382
0	2.3565	0	3.1894	2.5269	0	9.3676	0	19.754	53.75	98.67	177.62	289.77	521.39	680.89	905.17	1173	1347.4	1252.1	1814	1754	2427.6	2809.3	3117.4	2753.1	2955.7	4189.2	3711.9	4980.3	4324.2	4601.6	4955.7	5271.1	5552.1	6025.1	6369.9	6860.2	7103.8	7530.7	7637.9	7718.7	7826.6	7974.5	8346.7	8636.9	8886.2	8865	8878	9102.9	8973.6
16.973	14.06	1.8163	0	0	0	0	0.66294	23.632	58.795	123.21	200.11	294.78	426.66	567.31	703.96	894.08	1042.3	1261.6	1436.3	1549.1	1825.9	2000.1	2264.8	2499.6	2678.7	2906.4	3130.3	3322.4	3583.4	3946.2	4124.3	4414.5	4733.1	4805.3	5073.2	5245.1	5376.1	5603.3	5741.7	5867.8	5935.4	6109.6	6199.7	6367.1	6537.5	6661.3	6674.2	6619	6756
0.29477	0	0	8.75	11.355	2.3412	6.1027	34.046	38	37.137	89.451	113.89	121.79	166.45	213.6	263.81	328.6	446.87	502.06	587.56	648.68	811.25	875.85	1041.8	1203.3	1338.5	1503.5	1594.6	1717	1887.9	1979.2	2178.5	2303.5	2527.4	2702.8	2829.8	2953.7	3057.7	3170.7	3331.6	3426.1	3485.5	3650.4	3669.2	3783.6	3957	3973.6	4006.3	3961.2	4017.1
23.308	14.418	10.262	0	0	0	0	0	21.997	83.357	77.466	56.844	138.64	332.96	416.61	632.12	822.22	1093.3	1387.8	1731.3	2074	2513.1	2987.2	3460.5	4553.9	5204.9	5503.4	6110.9	6851.3	7553.5	7892.9	8654.7	9414.6	9882.6	10676	12003	12721	12621	13320	12815	13275	13923	13991	14034	14356	14772	14487	14654	14717	14497
6.4058	6.9324	0	0	0	0	11.917	46.717	132.3	270.32	437.43	637.22	878.82	1171.6	1487.7	1842.1	2195.9	2627.2	3089.9	3506.3	3901.4	4507.3	4944.6	5426.1	5786.2	6196.7	6807.8	7197.5	7318.8	7729.1	8283.6	8774.6	8919.1	9462.8	10031	10373	10545	10812	11229	11635	11868	12278	12471	12499	12831	12769	13143	13107	12832	12902
7.4986	4.7643	0	0	0	0	1.1106	10.917	33.938	100.91	173.16	237.92	339.64	473.22	607.56	832.35	1077.7	1363.5	1675.6	2061.8	2384.4	2831.1	3503.4	3860.3	4393.6	4667.6	5187.4	5594.8	5985.2	6195.1	6536.8	7054.8	7621.8	8099.6	8434.1	8673.6	9252.2	9318	9850	10085	10375	10680	10798	10916	11218	11186	11021	11427	11520	11775
32.308	4.7473	3.803	0	0	0	0	0	0	18.266	55.491	157.94	377.3	511.08	786.56	1133.6	1507.4	2187.6	2969.2	3859.6	4596.4	5438.2	5907.4	6314.2	6608	7473.9	8178.4	7852.5	9048.8	9494.4	10060	10393	11164	12061	12922	13058	13584	13937	14467	14878	14882	14743	15359	15514	15195	15394	15995	15642	15669	15441
29.426	15.284	7.6891	0	0	0	0	0	0	0	19.886	122.15	291.47	493.46	741.28	1019.3	1359.4	1582.5	2036.6	2443.6	3015.7	3550	4043.8	4614.3	5210.6	5809.9	6252.4	6579.2	7357.7	7832	8284.3	8566.9	8935.6	9539.2	9809.1	10456	10350	11104	11485	11486	12037	12191	12579	12649	12571	12810	13017	12962	12838	12582
7.8051	26.784	20.021	0	0	0	0	0	0	0	0	0	144.66	159.77	254.66	499.28	703.08	738.46	1058.6	1268.4	1390.5	1549.7	1744.7	2045.1	2266.9	2535.5	2727.3	2937.6	2952.5	3231	3585.6	3636.4	4099.3	4389.5	4718	5119.4	5411.8	5866	6208.5	6723	5347.3	5496.5	5555.4	5839	5952.9	5640.4	5954.2	6210.2	6014.2	6082.1
7.3625	6.417	6.6214	0	3.8067	0	0	0	0	0	0	0	0	35.048	88.464	148.34	263.61	396.5	502.41	617.57	756.62	860.93	1057.4	1145.9	1228.5	1305.5	1435.6	1564.5	1789.4	2300.8	2412.9	2626.3	2919.3	3333.3	3746.4	4015.2	4334.4	4603	5038	5464.4	5744.2	6295.3	6564.9	6834.6	6917	7179	7426.4	7595.3	7808.2	7911.3
7.9792	9.0698	1.5898	4.0446	0	0	0	0	0	0	8.7432	26.78	60.164	94.821	160.03	256.64	411.05	578.16	739.22	901.03	1134.5	1301.4	1564.9	1757.1	1934.1	2153.2	2433.5	2804	3162.5	3564.6	3755.4	4253.2	4589.8	5047.7	5669.5	6178.8	6649.1	6986.6	7665.6	7793.3	8130.9	8664.3	8823	9015.5	8967.2	9451.6	9617.1	9826.8	10339	10565
11.803	0	0	0	2.9565	12.246	15.732	11.083	25.067	27.809	89.348	159.59	255.06	438.49	641.06	960.99	1202.5	1553.7	1969.2	2123.4	2601.7	3042.3	3407.6	3970.8	4317.7	4956.7	5356	5793.7	6101.8	6775.6	7410	7909.4	8391	8965.7	9352	9730.8	10342	10606	10979	11433	11490	11756	12236	12208	12473	12479	12886	13074	13375	13398
0	0	0	0	0	18.68	13.293	37.511	82.698	111.98	174.99	235.78	330.05	439.69	600.05	651.65	882.34	1054.1	1225.8	1428.5	1638	1856.1	2101	2223.5	2520.9	2631.6	2780.4	3031.1	2962.9	3076.9	3163.3	3119.6	3258.9	3249.6	3462.8	3393.4	3376.8	3477.8	3660.7	3845.8	3700.5	3832.4	3730.8	3832.7	3737.1	3721.2	3781.9	3714.7	3626.6	3838
15.356	4.3676	0	0	0	0	17.705	39.775	112.83	212.13	366.45	506.41	764.77	1087.2	1419.4	1770.4	2170.4	2476.2	2820.2	3144.7	3448.4	3856.5	4181.1	4438	4785.9	5130.7	5379.9	5686.9	6020.4	6268.9	6583.4	6608.9	7030.8	7445.3	8005.5	8463.5	8708.5	8718.4	9073.8	9213.4	9317.5	9698.8	9691.8	9905.9	10208	10572	10367	10797	10614	10487
5.1126	8.4582	3.769	0	0	0.66083	0	2.3251	0	3.5207	20.941	9.9695	47.876	95.361	157.71	225.27	335.48	458.51	583.04	796.32	1019	1211.2	1453.7	1694.6	1919.4	2095.8	2391.1	2490.3	2738.6	2849.7	3054	3318.6	3417.7	3685.9	3790.1	3951.9	4068.3	4286.7	4491.3	4685	4893	4923.9	5026.9	5153.4	5235.3	5589.8	5523.3	5570.5	5713.3	5591.8
4.627	2.7416	7.181	0.32858	0	0	0	0	1.2877	24.217	53.961	94.876	143.75	258.42	375.1	546.21	736.27	969.39	1170	1373.9	1687.1	1960.3	2574.1	2679.9	2817.8	3206.4	3402.7	3777.5	4011.8	3928.4	4584.9	4435.8	4550.8	4749	4937.2	5223.7	5375.9	5645.4	5765.6	5950.8	6164	6352.1	6408.1	6503.5	6510.8	6567.8	6726.5	6625.1	6759	6847.5
0.88092	22.414	0	2.6822	0	0	0.044092	0	0	0	0	0	0	0	0	0	19.417	77.646	168.6	297.68	451.96	641.14	877.21	1032.4	1118.1	1295.4	1507.8	1775.9	2099	2355.1	2787.1	3169.9	3430.4	3900	4169.9	4489.3	4839.1	4777.3	5207.1	5486.8	5603.3	5786.2	6015.3	6167.6	6197.3	6381.8	6279.7	6390.9	6433	6423.2
14.566	0	0	0	0	0	1.386	10.172	28.275	57.201	103.77	138.34	203.33	269.04	335.84	431.34	567.39	624.27	773.42	1180.3	1331.9	1476.7	1711.1	1900.2	2054.8	2217.4	2530	2616.1	2968.1	3268.4	3407.7	3591.6	3851.6	4317.6	4754.6	4959.5	5193.4	5458.7	5913.2	5983.1	6173.6	6762.3	6471.1	6705.2	5896.4	5956	7349.3	6030.1	6262.9	6352
7.3091	14.346	8.2197	2.1616	0	0	0	0	0	0	0	0	18.973	67.341	159	263.44	412.96	555.39	758.39	992.75	1256.9	1581.5	1930.3	2230.5	2636.8	2949.2	3321.1	3773.1	4291.1	4580.5	5182.3	5513.5	5985.4	6529.2	7017	7567.3	7893.5	8363.1	8568.1	8994.8	9327.1	9502.6	9419.6	9794.3	9980	10578	10579	10504	10101	10061
0	2.3228	5.9471	18.818	25.188	1.1077	0	0	0	0	0	0	10.145	35.826	142.96	181.22	225.98	292.41	343.33	393.83	461.07	550.66	607.52	726.9	817.96	905.71	1042	1129.6	1148.4	1293.2	1393.8	1572.4	1677.4	1802.2	1881.4	2043.7	2101.2	2172.4	2308.6	2410.7	2562.6	2599.9	2686.7	2761.8	2765	2984.1	2976.6	3048.5	2915.6	2898.5
0	13.483	0	0	0	0	22.937	16.818	5.1228	32.223	65.609	77.745	105.98	217.19	253.14	362.7	506.23	652.09	847.03	1060.2	1251.9	1528.9	1668.2	1938.1	2164.9	2374.7	2659.1	2940.2	3209.8	3483	3756.4	4032.9	4277.7	4657.7	4881.5	5089.5	5353.2	5663.2	5772.9	6026.1	6218.1	6384.8	6482.6	6497.2	6710.8	6711.5	6854.2	6853	6864.9	6813
18.517	6.0187	0	0	0	0	8.2565	15.758	42.988	79.612	143.03	217.73	324.95	489.95	660.2	846.58	1052.2	1356.5	1620.9	1862.3	2196.7	2453	2915.8	3291.3	3638.5	4065.7	4640.3	4999.1	5698.4	6001.2	6570.8	7006.5	7598	7895.5	8586	9040.3	9542.2	9770.2	10087	10437	10723	10846	11218	11238	11291	11500	11848	11775	11994	11958
10.906	5.6371	2.3032	1.4015	0	0	0	0	4.272	28.393	103.12	209.09	373.39	586.43	871.29	1161.6	1527	1919.8	2248.6	2772.9	3060.2	3576.1	4064.9	4545.1	5084.6	5555.4	5899	6307.3	6775.2	7150.1	7738.8	8029	8520	9053.7	9420.9	9722	10144	10389	10536	10894	11094	11285	11700	11706	11939	12272	12317	12310	12391	12252
10.998	0.31379	1.5602	0.8052	0	0	0	0	0	7.9846	4.5991	3.3325	5.6858	29.017	97.425	154.29	233.4	375.62	569.84	777.31	1025.9	1175.7	1588.6	1862.1	2188.4	2465	2765.4	2970.8	3339.1	3517.3	3890.7	4106.9	4369.1	4828.3	5065.1	5336.7	5389.8	5698.8	5984.3	6321.5	6473.1	6481.8	6510.9	6773.2	7113.4	7423	7257.6	7179.5	7354.4	7379.6
9.6725	6.2369	1.1669	0	0	1.5225	0	2.3169	7.5704	28.739	85.877	151.42	252.81	367.33	520.1	651.69	805.64	954.91	1059.8	1242.2	1380.4	1549.6	1711	1814.5	1980.9	2026.6	2265.4	2491.3	2698.5	2790.3	2980.3	3207.8	3401	3693.9	3917.3	4179.6	4383.6	4662.3	4682.7	4971.9	5053.4	5278.2	5142.7	5472	5451.9	5711.5	5780.1	5915	5732.4	5853.1
6.4416	6.4073	8.4714	0	0	0	0	41.716	83.75	182.09	292.96	446.29	664.09	856.32	1175.5	1519.4	1947.2	2356.4	2828.9	3383.7	4028.1	4612	5209.1	5764.7	6522.2	7115.3	7990.1	8477.9	9145.4	9879.8	10511	11199	11871	12445	13027	13925	14177	14708	14918	15106	14472	14727	14951	15187	15357	15578	15579	15783	15602	15651
14.418	5.4984	0	0	0	0	0	0	9.4606	34.387	68.9	119.77	198.33	320.75	455.25	591.88	745.46	841.4	1136.2	1280.7	1544.2	1772.9	1971	2189.2	2313.5	2888.1	3416.8	3476.3	3142.6	3318.7	3509	3476.4	3654.5	3838.3	4000.9	4087.4	4159	4288.7	4486.9	4532.7	4479.9	4698.5	4637.2	4605.5	4722.4	4750.6	4724.5	4640.4	4654.2	4688.1
5.2672	12.669	12.092	0	0	0	0	0	20.959	34.619	86.869	178.69	264.07	379.28	583.38	710.47	873.28	1017	1251.9	1418.4	1604.8	1824.1	2019.7	2246.5	2519.9	2707.2	3001.2	3301.5	3504.3	3769.4	4011.7	4327.1	4622.5	4872	5111.5	5437.1	5741.2	6028.9	6184.6	6437.2	6649.2	6856.5	7144.6	7225	7374.7	7390.3	7544.6	7685.8	7677.4	7820.2
24.703	38.259	26.69	5.4546	0	0	0	0	0	0	0	0	0	0	29.558	58.961	122.6	190.36	302.62	385.28	540.37	684.27	890.02	1047.2	1301.5	1305.8	1559.4	1794.3	1775.5	1939.1	2168.4	2477.3	2670.2	2850.9	3165.7	3512.1	3548	3780	3924.1	4742.5	4484	5105.1	4918.7	5387	5760.1	5187.8	5872.1	5645.8	5924.9	6452.1
0	0	0	11.2	21.933	55.105	45.957	66.7	35.488	25.066	58.18	133.08	156.1	289.5	683.49	755.45	759.86	1028.8	1341.4	1658.4	1987.6	2238.7	2463.8	2794.6	3197.5	3389.5	3455.6	3735.1	4078.1	4373.3	4735.8	4973.7	5125.8	5380.3	5661.9	5820.3	6126.2	6325.2	6547.3	6600.8	6867.9	6741.7	6981.1	7260.9	7270	7261.4	7580.6	7390.9	7392.2	7221.2
0	0	4.5934	0	0	4.5986	5.064	39.949	113.75	272.96	422.86	642.32	799.48	1024.1	1150.1	1546.1	1786.5	1804.2	2488.9	2874.2	3135.4	3467.2	3611.9	3999.4	4214.8	4564.3	4716.5	5012	5302.7	5718	5753.1	6330.1	6638.3	6546.9	6704.2	6841.5	7075	7237.9	7502.7	7533.7	7817.1	7942.1	7990.4	7934.5	8076.4	8062.9	8150	8285.4	8142.5	8299.1
2.6274	3.9823	0	5.5937	1.5215	3.447	0	0	7.8693	26.165	67.829	151.93	243.94	329.48	496.46	661.45	823.26	1019.7	1203.6	1443	1705.4	1982.3	2191.8	2379.9	2612	2861.1	3113.4	3389	3615.4	3835.1	4068.1	4207	4487.6	4827.4	5072.9	5319.9	5782.7	5793.8	6251.2	6222.8	6539	6839.9	6935.8	6909	6993.1	7232.4	7174.8	7081.4	7276.1	7164.7
26.236	17.225	18.407	0	0	0	0	0	0	0	0	0	0	1.5788	104.78	202.28	324.47	530.44	784.27	1086.5	1422.4	1699.2	2118.9	2449.8	2755.7	3128.2	3327	3522	3925.5	4244.3	4627.8	4653.5	4848.7	5098	5300	5557.3	5639.1	6148	6293.4	6637.3	6824.6	6586.9	6561.1	6510.8	6682.2	7025.1	7031.9	6933.5	7085.9	7237
0	0	0	0	0	41.058	57.653	26.572	0.9049	85.155	123.09	157.82	290.88	380.99	347.59	426.2	567.16	684.08	849.5	976.72	1197.3	1327.2	1433.9	1659.6	1822.4	2075.5	2144.5	2318.9	2602.6	2766.1	2999.4	3105.5	3241.5	3404.9	3579.7	3661.3	3822	3937.3	4115.8	4222.8	4119.5	4265.9	4303.1	4326.1	4548.4	4492.7	4636.1	4674.8	4667.4	4676.2
5.3809	2.3407	5.1439	0	1.0517	0	0	15.516	39.958	109.3	209.24	384.01	561.74	789.32	982.14	1279	1570.6	1912.9	2213.5	2579.2	2810.5	3157.1	3491.3	3747.3	4012.6	4243.4	4429	4780.6	4936.9	5218	5471.6	5673.5	5990.3	6277.9	6606.8	6877.1	6915.9	7079.2	6984.3	7177.3	7335.6	7268.8	7587.6	7687.6	7683.5	7720.6	7770.2	7693.9	7677.2	7800.9
1.1717	0	0	0	14.277	0	11.424	4.9493	0	5.6698	47.975	117.26	170.93	328.68	508.67	740.02	976.49	1275.8	1695.4	1873	2316.6	2801.8	3182.7	3039.3	4107.1	3840.7	5004	5428.1	5952.9	6518.7	6699.9	5972.4	6331.8	6738.4	7210	7278.6	7594.9	7990.7	7721.7	8059	8173.3	8567	8723.9	8660.2	8641.5	8723.3	8695.8	8942.7	8684.9	8815.7
0	0	0	0	5.0023	0.37512	11.331	16.07	30.679	46.153	57.995	88.438	127.68	203.37	309.03	409.44	502.61	621.75	790.18	902.75	1014.7	1046.9	1277.9	1443.6	1570.1	1565	1620.4	1611.4	1806.3	1899.1	2055.9	1979.1	2203.6	2375.9	2423.5	2455.8	2399.4	2579.8	2713.6	3003.9	3092.7	2958.1	2809.8	2972.5	3307.3	3523.4	3400.5	3368.3	3478.9	3628.2
0	1.3581	5.9335	0	4.3205	9.6126	4.8965	3.851	23.656	48.444	96.152	155.73	235.95	333.34	463.44	582.37	745.5	903.15	1052.4	1194.7	1360.8	1557.3	1689.1	1781.9	1978.4	2166.9	2233.4	2390	2525.2	2692	2782.3	2972.5	3038.9	3135.4	3184	3301.4	3403.7	3434.4	3508.6	3529.3	3620.9	3700.1	3706.4	3757	3674.5	3708.9	3765	3701.9	3788.4	3741.9
0	5.4421	0	4.0484	9.1184	10.239	0	1.9392	10.494	18.809	21.877	47.242	129.46	182.42	257.26	337.36	516.46	590.69	617.63	798.97	1048.2	1293.3	1510.5	1734.3	2077.7	2302.6	2689.8	2972.7	3354	3596	3772.8	4267.7	4526.5	5127.4	5430.7	5957.5	6297.1	6447.1	6944.8	7281.2	7706.7	7987.3	8320.7	8414.7	8570	8720.7	8908.4	9169	9189.2	9302.2
19.64	11.01	0	2.9813	0	0	0	0	0	0	0	0	27.913	90.164	182	272.19	448.65	529.42	719.36	836.53	1040.7	1252.2	1426.6	1643.3	1878.9	2120.6	2245.7	2593.1	2794.1	3135.1	3422.7	3578.9	4118.4	4263.9	4624.9	4886.6	5002.1	5128.6	5328.5	5567.7	5511.3	5719.5	5636.2	5807.7	5765.3	6243.5	6055.3	6275.3	6168.2	6132.2
15.642	6.5705	0	0	0	0	0	0	0	8.1378	36.649	92.579	169.72	255.65	371.79	518.63	651.52	839.87	1064.4	1243.4	1450.1	1672.2	1964.9	2274.3	2628.7	2772	3183	3450.9	3737.9	4051.9	4462	4798.8	5080.4	5490.5	5709.4	5988.8	6161.8	6433.3	6569.4	6754	7000.3	7101.9	7319.4	7319.1	7498.1	7414.9	7479.3	7432.9	7480.2	7549.4
2.5795	1.8286	0	3.7471	0	0	2.7864	0	3.783	2.5468	10.796	5.7932	22.561	41.611	58.254	128.85	202.14	332.3	417.49	597.26	795.14	1029.7	1228.7	1455.1	1700.4	1995.3	2323.1	2662.9	2965.4	3259.2	3502.9	3918.9	4235.9	4730.5	5104.6	5319.3	5702.3	5941.8	6429	6639.5	6882.8	7115.1	7267.7	7609	7683	8071.4	8185.9	8425.1	8508.3	8659
3.2998	1.4088	2.2405	0	0.46073	0	0.55065	18.484	40.652	113.02	187.73	300.78	399.6	574.72	686.28	856.96	1049.3	1179.2	1395.5	1551.7	1773.9	1998.1	2242.3	2456.2	2648.9	2919.6	3117.7	3504	3607.2	3819.3	4033.9	4144.4	4488.3	4763.1	4948.2	5109.1	5163.2	5484.5	5563.9	5670.1	5978.9	5943.1	6332.1	5893	6273.2	6317	6113	6177	6226.4	6392.9
25.038	26.949	22.115	0.74438	0	0	0	0	0	0	17.601	123.79	172.68	278.76	415.08	505.59	624.18	788.85	982.31	1172.7	1373.9	1573.3	1847.9	1968.1	2179.6	2321.8	2420.4	2741.3	2969.8	2881.5	3100.6	3523.3	3619	3742.8	3809.1	4086	4232.8	4289.9	4345	4378.5	4548.1	4642.3	4654.3	4715.8	4866.1	4762.3	4891.1	4817.6	4836.9	4943.8
22.082	3.0278	0	4.5152	0	0	0	0	11.578	70.127	126.92	238.7	346.65	544.13	783.28	1065.1	1404.1	1680.8	2020.2	2381.4	2750.3	3026.3	3358.8	3827.2	4291.9	4590.8	4997.5	5380.7	5904.8	6418.5	7008.9	7266.3	7773	8319.4	8958	9468.6	9997.8	10468	10984	11429	11800	12164	12349	12602	12771	12673	12943	13429	13493	13524
0	0	0	0	0	9.995	43.389	80.154	184	279.42	450.63	721.5	979.77	1316.3	1570.6	1896.2	2213.1	2571.8	2931.6	3234.1	3480.7	3888.4	4102.4	4219.3	4526.4	4797.1	5097.5	5297.5	5542.9	5827.9	5813	6267.9	6513.1	6671.3	7138.9	7375	7517.2	7818.2	8091.9	8180.2	8258.9	8486.7	8329.7	8502.7	8486.3	8738.2	8676.8	8821.9	8945.1	8938.5
10.026	3.4679	1.3222	0	0	0	0	31.707	93.021	176.12	355.22	563.28	810.72	1087.4	1386.7	1738.3	2047.7	2364.8	2784	3108.7	3357	3777.3	4178.5	4491.3	4607.2	5025.1	5354.2	5596.8	5582.8	6102.2	6374.3	6782.9	7066	7315	7719.5	7933.6	8230.9	8482.7	8653.8	8914.4	9130.2	9397.7	9659.1	9771.5	9954.4	10263	10271	9653.9	9672.9	9828
0	11.415	6.3916	7.4107	2.4753	0	0	0	0	0	0	0	8.9714	32.83	122.81	178.14	292.8	410.88	578.91	727.26	667.2	644.96	904.84	1139.2	1385.7	1456.6	1401.1	1382.8	1604.5	1765.6	2032.3	2314.1	2583.8	2860.8	2977.2	3288.8	3211.3	3602.8	3380.2	3692	3937.6	3709.1	3624.5	3727.3	4172.3	4395.7	4353.7	4259.8	4406.7	4623.8
37.82	14.829	0	0	0	0	0	26.428	96.966	198.02	344.98	518.03	780.99	1047.3	1363.6	1660.3	2029.1	2489.3	2893.5	3316.7	3839.8	4240.9	4837.3	5323.5	5883.5	6428.9	6987.7	7517.1	7861.6	8326	8708.6	9251.7	9856.3	10118	10314	10805	11314	11451	11667	11864	12238	12472	12584	12687	12826	13041	13292	13307	13057	13307
12.063	10.298	0	0	0	0	0	33.657	89.096	165.36	387.18	589.41	888.44	1228.1	1585.7	1980.4	2396	2789.2	3211	3751.6	4220.8	4742.4	5283.7	5667.7	6062.7	6556.6	6930.7	7120.9	7415.9	7941.7	8512.3	8650.4	8589.6	8873.6	9035	9128.9	9508	9641.6	10021	10512	10707	10697	10631	10889	11534	11884	11709	12212	12102	12003
6.7568	7.368	2.0401	0.36684	0	0	1.6638	18.444	92.609	200.12	384.18	587.7	846.01	1171.2	1481.1	1839.7	2235.7	2638.6	2974	3311.9	3693.8	4091.7	4534.9	4855.4	5239.3	5618	6026	6449.6	6537.3	6808.3	7043.9	7306.4	7757.7	8026	8260.6	8524.2	8807.2	8820.2	9073.9	9169.4	9435.4	9450.5	9751.8	9893.8	9930.9	10168	10213	10587	10463	10450
6.239	10.229	0	3.9403	0	0.45672	0	0	0	14.342	47.923	113.81	219.82	372.33	545.33	801.58	1056.6	1400.8	1679.5	2001.8	2409.4	2866.4	3119.8	3496.2	3958.4	4289.3	4876.1	5305.1	5684.1	6138.8	6450.4	6788.7	7169.8	7671.2	8096.6	8287	8769	8899.6	9533.2	9482.2	9859	10045	10324	10752	10619	11022	11365	11287	11396	11724
0	11.058	0	19.378	8.1371	0	0	12.117	36.696	78.628	174.86	256.57	447.51	637.32	850.97	1108.4	1352.9	1550.7	1925	2172.7	2493.1	2930.5	3115.7	3567.7	3842.7	4150.2	4680.3	5409.7	5623.6	5816.1	6281.1	6785.4	7089.2	7564.4	7930.9	7899.1	8673.1	9036.3	9459.5	9175.3	9670.9	9984	10079	10378	10651	10734	10713	10764	10984	10998
15.962	10.382	0	0	0	0	0	0	0	0	17.243	38.843	126.19	243.59	405.54	628.07	891.96	1259.2	1726.2	2096.5	2549.9	3042.9	3550.8	3962.4	4417.9	4896.1	5576.3	5926	6327.7	7058.3	7427.5	7680.4	8091.3	8425.2	8672.9	9290.9	9503.2	9985.2	10143	10531	10695	11022	11235	11202	11512	11427	11844	11971	12020	12041
0.34343	7.6683	9.0444	0	0	0	0	19.656	29.451	132.82	273.88	473.48	721.83	1042.7	1450.8	1813.3	2269.8	2706	3203	3608.2	4108.4	4571.9	5064.3	5454	5912.1	6379.7	7021.6	7339.4	7802.9	7386.3	8044.7	8362	8701	9033.1	9345.4	9705.7	10015	10274	10328	10521	10681	10883	11182	11467	11569	11779	11919	11754	11881	11907
5.2092	0	1.7909	1.5575	0	9.8573	0	0	0	0	20.914	70.718	160.59	268.12	372.84	550.89	719.42	848.57	997.05	1170.1	1339	1620.7	1813.5	1996.6	2279	2477.5	2732.5	2965.8	3358.4	3597.4	3864.3	4031.9	4208.4	4324	4529.6	4915.5	5033.6	5351.1	5597.2	5596.8	5864.3	6072.5	6365.6	6279.5	6182.8	6101.8	6329.2	6259.1	6427.5	6463.4
5.4832	6.3577	0	0.59296	0.81686	0	0	2.6371	4.9381	10.622	27.899	46.41	91.292	144.1	236.63	348.14	459.02	686.49	651.88	932.96	1113.3	1298.4	1720.1	1910.7	2237.9	2405.3	2686.9	3096.5	3172	3277.6	3415.4	3746.2	3950.8	3954.5	4315.2	4190	4486.9	4787.4	4888.7	5575.9	5590.5	5684.4	5359	5527.5	5697.1	5840.9	6310.7	6103.9	6177.1	6207.3
7.287	0	2.3791	0	5.7625	0	2.8451	11.77	24.761	61.416	124.58	227.05	358.57	525.89	691.51	998.95	1192.1	1509.6	1713.6	2050.4	2294.2	2690.7	3046.7	3387.7	3713.3	3977.9	4297.3	4702.7	4902.4	5193.5	5596.3	5882.7	6345.1	6665.2	7041.8	7288.9	7625.2	7746.2	7955.2	8429.5	8568.9	8761.5	9089	9321.8	9307.6	9445.3	9563.8	9665.2	9806	10077
0	0	0	0	17.36	17.112	59.438	0	88.412	182.35	259.63	415.26	543.65	687.23	922.67	1172.6	1478.6	1744	2027.9	2340	2622.1	3046.7	3501.6	3896.6	4229.1	4533	4741.9	5182.3	5332	5688.5	5961.8	6493.3	7078.1	7358.8	7726	8061	8236.7	8726.9	9119.9	9123.3	9475.6	9565.9	9910.7	9951.6	10161	10154	10476	10567	10579	10560
8.0173	2.3941	0	0	0	12.488	0	10.352	30.624	70.436	117.8	149.04	238.03	300.77	387.9	477.62	590.04	731.57	852.92	1093.1	1239.7	1487.7	1709.7	1925.6	2152.5	2332.6	2505.1	2768.2	3026.8	3144.3	3482.8	3709.3	3977.7	4182.9	4305.5	4481.6	4642.1	4827.9	5069.8	5195.1	5296.7	5378.9	5542.7	5628.9	5736.6	5814.8	5733.4	5917.6	5963.7	5924.4
11.284	4.0563	2.0779	0	0	0	1.3691	13.312	28.853	95.939	200.04	332.31	488.97	708.49	961.07	1173.6	1470.8	1762.6	2105.8	2454.6	2872.7	3353.3	3685.9	3983.3	4591.7	5142.3	5369.9	5896.2	6466.8	6653.6	7259.7	7431.6	7619.9	8282.3	8558.1	9189.3	9296.4	9765.8	10030	10422	10562	10849	11414	10903	11378	11428	11549	11550	11508	11470
17.476	3.7487	2.3512	5.8985	0.69086	0	0	0	0	23.384	84.944	186.24	346.48	518.04	698.33	983.29	1268.9	1617	1942.9	2284.8	2755.8	3156.3	3533.7	4047.8	4440.7	4812.2	5198.4	5692.2	5956.7	6351.8	6679.2	6962.2	7480.9	7992.7	8182.6	8611.8	8841.3	9352.1	9583.6	9886.3	9970.2	10548	10720	10805	10966	10822	10803	10915	11007	11176
21.558	5.2158	0	0	0	0	0	0	6.1172	40.147	76.379	153.66	233.74	330.36	435.78	554.83	719.5	926.19	1127.2	1333.4	1591.8	1790	1949.5	2179.3	2422.7	2644.8	2751.2	2893.6	3252.1	3438.7	3517.2	3850.8	3918.2	4199.6	4312.3	4423	4640.9	4825.7	4868.1	5073.5	5186.6	5300	5355.4	5482.1	5408.5	5531.9	5811.9	5830.7	5709.4	5687.2
23.001	0	0	2.9356	0	0	12.196	0	0	2.1397	11.012	1.6291	0	12.005	21.187	24.456	53.956	127.62	240.82	256.62	337.21	524.46	709.8	949.55	1205.4	1472.6	1675.7	2082.3	2017.7	2275.1	2645.9	2934.1	3143.7	3427.1	3658.4	3899.8	4102.9	4310.7	4406.7	4859.9	5216.5	5445.9	5456.5	5493	5640.8	5927.4	6142.5	6129.2	6309.3	6430.6
0	0	0	9.5741	6.4243	31.219	25.776	32.668	27.217	30.363	52.226	45.207	65.482	108.47	152.58	218.53	338.42	461.82	622.21	842.07	1054.2	1312.6	1690.9	2061.4	2463.3	2869.6	3230.7	3724	4228.4	4632.1	4997.4	5301.6	5945	6086.6	6505.7	6877.3	7230.3	7652.4	8007.9	8174.1	8509.3	8637.2	9018.3	9138	9312.9	9274.2	9387	9491.9	9541.7	9469.5
7.9402	1.269	1.9963	0	0	0	7.9378	49.124	124.99	224.24	441.04	686.9	1030.8	1386.8	1816.2	2382.3	2588.5	3522.9	3787.4	4729.2	4941.4	5937.4	6464.8	6961.3	7398.1	8010.6	8558.4	9089.4	9480.5	9915.2	10224	10464	10873	10890	11094	11317	12094	12205	12446	12560	12541	12990	13176	13338	13290	13468	13414	13212	13568	13544
4.1264	3.9529	9.4807	0	6.1883	0	0	2.8929	32.172	84.298	146.4	254.05	359.39	516.28	651.72	767.01	997.08	1147.3	1338.5	1571.9	1803.2	2024.2	2258.8	2436.2	2578.5	2929.2	3147.4	3382.2	3625.3	3852	4231.4	4641.5	4826.2	4898.7	4974.1	5160.3	5298	5515.4	5634.5	5807	6034.1	6089.8	6294.7	6334.7	6435.2	6484.9	6692.3	6558.9	6564	6566.9
12.926	4.8125	0	0	0	0	5.7259	0	0.70737	0	0	2.2485	0	20.126	41.051	55.658	78.491	83.913	160.69	241.5	298.45	476.44	680.97	885.99	1254	1672.9	1944.1	2326.2	2864	3541.4	3792.4	4247.3	4824.8	5353.6	5787.3	6422.1	6726.8	7283	7642.5	8171.3	8360.1	8789.1	9047.8	8883.7	9126.7	9562.1	9616.7	9647.4	9398.6	9596.9
0	0	0	0	12.662	14.777	13.248	3.0009	6.1985	16.6	67.665	103.09	158.42	244.56	344.33	486.77	664.98	861.87	1082.7	1315.3	1581.8	1896.9	2249.1	2540	2919	3228.8	3529.6	3843.4	4185	4543.4	4592.4	4957.7	5473.4	5812.7	6037.9	6422.8	6868.6	7124.3	7488.8	7892.2	7960.7	8007.6	8332.9	8192.9	8353	8634.6	8510.4	8597.1	8694.9	8756.5
0	0	0	0	0	0	13.875	48.243	86.839	178.17	184.69	260.37	478.82	562.1	798.07	963.66	1331.8	1341.9	1635.7	1770.9	1827.6	2387.3	2411.8	2542	2876.3	3023.6	3552.7	3471.3	3899.6	4201.8	4299.2	4333.5	4357.8	4641.8	4783.4	4955	5287.2	5386.9	5577.5	5706.9	5773	5793.7	6094.3	6077.9	6227.1	6122.1	6263.5	6286.7	6370.6	6463.9
7.0671	6.8294	6.0388	1.8024	0	0	0	3.7384	29.794	101.84	231.95	404.22	613.81	905.1	1188.6	1506.4	1874.5	2335.1	2801.5	3175.3	3640.4	4080.9	4520.4	4926.5	5479.4	5823.8	6332.3	6754	7072.7	7484.7	7693.1	8007	8484	8967.7	9131.5	9382.5	9611.7	10057	10508	10730	10768	10970	11280	11624	11672	11872	11949	12099	12164	12368
9.9097	18.568	13.358	1.0884	0	0	0	0	0	0	12.354	53.335	103.54	208.12	332.09	450.98	648.71	908.82	1230	1517.7	1915.6	2313.5	2726.3	3187.1	3664.8	4140.8	4564.5	4989.3	5366.5	5638.6	6104.5	6581.7	6842.3	7237.8	7729.7	8274.4	8558.6	8880.7	9458.2	9443	9846.7	10074	10168	10168	10204	10289	10351	10451	10451	10677
50.542	22.509	0	0	0	0	0	32.764	52.111	204.88	325.75	461.16	584.47	831.35	1052.9	1281.8	1495.6	1834.5	2068.6	2344	2697.3	2982.9	3211.9	3565.7	3834.4	4087	4417.6	4784.4	4985.3	5210.4	5564	5872	6209	6445.9	6783.7	7030.9	7453.9	7541.3	7745.6	7796.8	8033.4	8110.8	8103.8	8237.5	8404.2	8496.9	8742	8527.8	8771.4	8828.5
0.1837	4.8789	5.18	0	1.7649	0.8183	0	0	0	0	0	0	3.8387	58.076	111.5	223.9	380.4	546.7	771.55	929.35	1206.8	1468.7	1710.4	1971	2277.9	2601	2915.5	3221	3560.2	3886.2	4113.6	4545.5	4801.4	5109.7	5307.1	5651.7	5911.4	6214.4	6413.3	6638.1	7052.6	7181.7	7552.1	7695.9	7614.8	7909.2	7756.1	7891.3	7994.6	7934.6
30.462	18.187	0	0.84007	0	0	0	0	0	0	0	0	0	11.436	54.87	31.893	139.24	182.79	206.32	249.33	337.69	400.72	619.77	797.55	1030.3	1311.4	1524.1	1872.8	2130.3	2393.9	2705.2	3137.7	3453.5	3926.8	4272.5	4700.1	5205.9	5424.1	5808	6193.9	6396.1	6794.2	6912.1	7241.3	7467.2	7636.2	8225.1	8164.3	8635.6	8591.4
32.452	17.724	0	0	0	0	0	0	0	0	1.7797	42.287	116.42	184.1	347.42	468.8	633.27	817.3	925.46	1015	1217.4	1465.6	1623.7	1704.3	1925.5	2020.9	2215	2341.5	2469.6	2706.4	2841.9	3021.1	3161.5	3209.9	3426.7	3494.3	3541.4	3577.9	3769.3	3857	3962.2	4001.9	4104.5	4099.4	4209	4187	4255.3	4244.7	4317.5	4381.7
9.2906	7.6197	0	1.792	0	0	0	0	6.4706	52.303	123.2	152.91	280.03	455.05	651.45	816.2	1067.1	1280.5	1539.2	1789.9	2142.5	2513.9	2815.1	3115.2	3365.5	3810.2	4058.4	4334.9	4689.5	5033.1	5353.3	5657	6006.4	6236.9	6565.3	6837.5	7005.8	7168.5	7513.1	7746.1	7430	7569.3	7775	7909.2	8069.9	8107.4	8533	8685.4	8666.3	8876.7
15.88	10.645	5.2625	0	0	0	0	0	0	0	0	0	0	0	0	18.293	56.119	108.39	173.92	226.85	299.92	405.06	489.62	569.29	717.35	831.01	979.12	1111.3	1209.5	1334.8	1468.4	1687.6	1840.3	1991.3	2128.1	2258	2446.7	2529.3	2689.4	2756	2833.1	3000.3	3109.8	3216.5	3261.2	3457.9	3484.1	3568.7	3522.8	3549.9
13.329	7.991	0	0	0.7398	0	0	0	0	6.6268	22.603	91.177	182.44	314.46	473.76	595.57	797.04	783.31	902.17	982.53	1384.6	1356.2	1519.6	1826.8	2035.9	2215.8	2719	2704.8	3119.5	3464.8	3750.6	3580.8	3836.7	4078	4337.4	4484.8	5054.7	5159.6	5491	5666.2	5281.7	5302.7	5591.9	5913	5840.1	5540.2	5740.2	5804.4	6004.1	6037.1
14.583	9.9741	0	0	0	0	0	39.59	91.479	225.78	416.76	688.79	1025	1425.1	1843.5	2344.4	2951.2	3581.8	4231.1	4907.1	5668.7	6540.4	6836.9	7460	8332.5	9221.7	9950	10639	11063	11873	12359	12766	13361	13856	13939	14793	15029	15648	15925	16340	16529	17278	17054	17412	17302	17214	17512	17802	17462	17646
6.4303	0	0	0	3.647	0	13.224	26.188	65.852	114.78	164.92	255.66	400.19	540.76	714.1	943.38	1200.6	1491	1820.5	2135.2	2503	2903.3	3210.6	3734.6	4078.8	4546.9	4948.6	5335.2	5822.2	6119.8	6774.9	6946.2	7392.3	7696.7	8287.6	8677.5	9128.1	9613.5	9842.8	10207	10615	10701	10803	10821	11036	11000	11241	11206	11000	11384
4.2708	6.5004	0	0	0	5.0116	15.104	8.7795	38.445	37.496	74.031	114.45	212.01	277.31	390.54	503.73	634.94	799.85	909.73	1131.8	1271.6	1542.7	1658.7	1802.5	1982.5	2127.4	2330.9	2568	2747.8	2877.3	2968.3	3121.4	3226.4	3342.6	3563.8	3661.3	3911.7	3882.5	4179.5	4029.6	4161.1	4140.4	4334	4394.4	4369.8	4507.2	4590.3	4588.9	4619.2	4641.6
15.912	5.8416	0	0	0	0	0	0	0	0	0	0	0	13.503	60.396	104.49	186.05	265.03	434.42	500	623.91	750.45	895.28	1139.5	1358.6	1811.8	2212.6	2496.6	2976.2	3332.6	3725.4	3975.7	4142.4	4454.4	4813	5024.8	5376.1	5507.4	5775.7	6121.6	6222.9	6359.8	6690.7	6630.4	6951.9	6817.8	7062.7	6991.9	7165.2	7162.2
41.451	48.416	0	0	0	0	0	16.689	51.193	88.893	219.33	304.19	465.73	683.8	859.74	1167.6	1273.9	1671	1822.7	2066	2306.2	2527.5	2829.5	3164.3	3264.3	3664.7	3876.9	4032.9	4138.1	4416.2	4831.3	5053.2	5341.8	5413.2	5776.4	6145.9	6415.9	6637.7	6988.2	7032	7166.8	7279.7	7483.3	7575	7832.4	7889.7	8118.6	8270.9	8571.6	8665.9
0	0	0	0	26.459	41.654	67.32	61.384	51.482	68.595	89.604	82.242	117.63	132.34	143.64	209.13	300.28	391.03	500.87	608.3	730.43	884.88	980.81	1145.9	1410.9	1548.5	1685.9	1894.3	2055	2325.8	2572.2	2671.2	3049.6	3034.2	3487.6	3495.1	3963.7	3987.4	4099.6	4337.7	4425.8	4475.1	4354.5	4617.6	4706.1	5021.6	4740.3	4883.2	4882.9	4923.7
0	17.38	0	0	13.468	0	0	0	0	0	37.11	66.664	120.43	137.52	153.06	224.53	338.35	391.63	396.49	459.6	531.65	625.6	726.36	721.03	1002.3	1140.4	1295.6	1500.8	1603.8	1930.2	2163.8	2532.6	2823	3020.8	3432.3	3730.8	4098.2	4374.7	4436	4852.6	4902.8	5068.1	5172.2	5300.5	5371.1	5738.4	5804.2	6093.9	5885.9	5875.1
0	2.0053	15.329	5.0457	3.2814	0	0	0	0	0	0	0	0	52.565	107.25	185.31	255.87	358.47	446.36	574.07	705.02	842.63	932.53	1075	1159.3	1316.5	1464	1529.8	1719.9	1883.9	2049.2	2113.4	2053.7	2253	2345.8	2452.6	2462.8	2679.6	2682.3	2717.7	2905.2	3001	2943.6	2986.4	3115.9	3128.1	3115.7	3123	3127.5	3133.7
10.574	5.0827	0	0	0	0	5.4599	33.971	88.906	177.81	323.29	463.89	686.09	948.24	1223.4	1534.5	1963.1	2349.4	2789.9	3309.3	3779.1	4336.2	4908.8	5458.1	6063.6	6439.4	7055.3	7424.6	7799	8250.3	8484.3	9049.6	9604	9920.6	10432	10722	11018	11426	11481	11550	12031	12200	12326	12142	12260	12632	12561	12715	12591	12401
14.851	8.6196	0	0	0	0	0	0	8.3867	32.09	63.686	134.28	242.63	380.22	519.09	711.3	1004.6	1262.9	1516.4	1868.8	2183.6	2531	2903.8	3252.9	3676.1	4026.3	4411.8	4741.5	5217.5	5563.4	6047.5	5774.4	6829.2	7194.8	7504.2	7865.5	8151	8508.7	8806.2	9225.9	9440	9718.7	10109	10336	10632	10656	10746	10804	10954	10983
7.9827	8.5353	3.7317	0	0	0	3.3867	14.031	44.111	105.93	198.34	303.44	467.56	692.44	893.51	1123.6	1425	1634.4	1953.8	2242.7	2622.1	2932	3195.8	3427.4	3834.4	4162.6	4124.5	4330	4794.2	4903	5328.2	5453.5	5790.4	5963	6261.3	6345.3	6701.3	6916.2	7230.6	7308.7	7502.3	7682.4	7939.9	7951.5	8016.5	8128.5	8259	8368.7	8512.6	8581.9
23.837	5.1995	0	0	0	0	0	0	14.965	62.345	184.66	321.13	581.68	912.36	1234.5	1661.9	2192.4	2718.5	3189.6	3681.7	4317.1	4874.9	5194.7	5704.7	6164.5	6676.6	7297.5	7627.7	7871.3	8331.5	8549.5	8670	9232.6	9277	9671.7	9987.6	10146	10353	10737	10656	10631	10757	11141	10858	10794	10815	10908	10924	11090	11170
0	0	0	0	3.2973	3.1923	3.3656	1.2401	14.695	45.006	106.36	173.37	266.69	411.37	536.57	644.99	834.24	975.64	1066.5	1219.3	1371.2	1495.9	1537.5	1646.6	1662.4	2052	2155.6	2322.1	2491.9	2480.3	2462.3	2772.4	2521.2	2697.2	2800.4	2999.5	2849.5	3286.6	3253.2	3339.9	3460.4	3463.8	3509.9	3632.1	3607.3	3257.6	3437.3	3684.2	3845.3	3871.4
8.0276	4.2669	0	6.0456	3.1581	0	0	0	0	0	0	0	3.0992	16.996	13.589	49.137	55.01	92.796	70.025	123.89	171.06	269.11	298.35	349.46	408.16	542.18	690.95	869.71	1078	1298.9	1426.3	1687.5	1920.2	2258.5	2551.5	2843.1	3275.1	3479.4	3905	4144.1	4469.2	4751.1	4913.9	5159.8	5332.2	5602.1	5879.5	5882.6	6224.3	6264.9
12.209	12.97	8.3976	0	0	0	0	0	0	0	14.416	35.02	96.224	175.13	259.96	412.37	630.67	833.87	1101.6	1442.5	1753.7	2137.6	2565.3	2937.7	3353.3	3777	4016.7	4652.9	4967.8	5351.8	5717.3	6180.3	6438.5	6825.5	7450	7680.4	8036.2	8277.8	8812.6	8971.9	9069.1	9389	9530.9	9712.9	9827.2	9969.7	9922.6	10074	10176	10005
23.658	8.9388	1.8419	0	0	0	0	0	15.157	72.473	162.76	322.47	507.38	766.81	1078	1358.5	1735.1	2164.1	2604.6	3170	3619.4	4151.5	4594	5391.5	6096.6	6414.3	7164.7	7311.8	8151.1	8753.7	9069.2	10076	10511	10838	11460	11372	12096	12696	12835	13228	13704	13523	13694	13939	13479	13822	13515	13715	13315	13369
0	0	0	0	0	80.207	139.62	169.64	293.98	422.88	606.26	863.02	1176.8	1568.9	1960.5	2442.5	2869.7	3435.7	4197.6	4564	5287.6	5778.8	6407.6	6636	7398.8	7637.5	8340.8	8621.7	9387.8	9729.7	10157	9476.3	9795.1	10225	10578	10973	11313	11686	12093	12324	12641	12851	12999	13450	13777	14869	14248	14583	14963	14633
19.654	8.6711	0	0	0	0	0	0	12.532	54.072	122.01	210.92	318.42	448.61	594.5	804.41	1021.8	1269.1	1575.5	1817.9	2131.2	2519.1	2806.3	3109.7	3454.4	3870.3	4024.5	4344.4	4615.1	4896.2	5244.6	5506.5	5765.2	6248	6325	6670.8	6872.4	6833.2	6978	7193.4	7367.9	7509.3	7623.1	7703.7	7198.3	7380.4	8083.6	8009.9	7967.6	8010
0	1.3767	0	0	0	5.362	6.6442	34.6	59.289	118.82	209.24	290.88	432.2	587.39	718.62	904.92	1111.6	1327.4	1481.5	1680.3	1909.5	2130.5	2370.6	2499	2716.3	2858.1	3111.4	3363.8	3520.8	3660.2	3795.5	3970.5	4182	4457.4	4724.1	5099.2	5263.1	5285.3	5560.5	5674.1	6111.1	6030.6	6359.3	6260.3	6316.3	6379.2	6619	6635.3	6618.3	6594.8
5.557	4.1728	11.249	0.55147	0	0	0	30.765	56.779	137.53	215.13	315.34	489.11	721.57	1039	1324.2	1785.6	2164.1	2666.9	3220.9	3733.3	4351.7	5136.7	5880.9	6541.5	7228.9	7664.6	8402.2	8891.6	9265.9	10001	10751	7906.7	8245.4	8493.9	8776.9	9015.1	9589.7	9802.8	9901.4	10239	10120	9914.9	10313	10636	11042	10920	10899	11076	10867
18.634	5.6634	0	0	0	0	7.4063	0	34.79	32.678	49.415	77.805	105.16	181.27	240.97	335.74	434.42	613.15	763.98	896.63	1084.6	1222.6	1457.7	1641.6	1826.9	2080.5	2279.6	2445.9	2575	2608.3	2929.4	3151.4	3443.9	3518.9	3831.9	3855	4180.6	4317.1	4485.9	4462.3	4575.4	4749.2	4842.9	4818.3	4866	5048.5	5083.4	5253.1	5410.1	5342.6
6.206	8.1362	0	8.0319	0	0	0	0	0	0	0	0	0	0	0	0	0	46.903	156.3	284.1	423.22	595.45	884.01	1143.9	1450.1	1618.1	1842.3	2036.9	2365.9	2700.5	3211.1	3606	3763.4	4426.5	4777.7	5051.9	5108	5780.3	6139.4	6543.4	6843.7	6738.1	6643.5	6911.9	7281.5	7428.1	7413.3	6847.1	6954.9	7266.1
0	0	0	2.2176	5.7086	0	7.3386	6.8194	0	2.5196	4.4105	27.353	41.353	70.403	126.8	180.33	277.57	372.61	474.15	585.23	679.58	758.36	950.49	1059.8	1176.5	1192.1	1328.7	1398.8	1519.9	1566.9	1656	1648.8	1681.4	1896.1	1997.4	2061.8	2011.9	2115.4	2171.7	2172.2	2205.7	2277.5	2371.8	2309.1	2279.3	2259.5	2243.3	2295.3	2368.3	2409.8
0	0	0	0	0	36.739	100.3	167.49	270.71	376.5	530.63	649.08	824.13	998.04	1206.1	1487.5	1632	1912.1	2120.6	2472	2695.8	2951.4	3217.5	3368.4	3638.9	3878	4120.1	4369.3	4527.1	4909.5	5262.3	5434.1	5584.9	5769	6206.4	6485.9	6525.9	6707.9	6860.7	6904.5	7122.8	7327.9	7373.2	7542.5	7825.2	7931	7997.1	7969.4	8053.1	7991
0	0	0	0	10.4	11.011	26.885	20.135	35.091	70.625	107.77	188.47	282.44	405.23	503.23	661.22	852.61	1100.6	1343.8	1577.8	1820.8	2132.3	2471.2	2738.8	3084.1	3134.1	3402.9	3628.9	3860.1	4022.8	4228.8	4441.7	4651.7	4825.9	5058.9	5254.9	5299.4	5349.1	5574.4	5581.9	5730.8	5898.7	6077.8	6057.6	6046.1	6091.3	6024.1	6155.8	6129.7	6079.3
1.958	2.941	2.5112	2.1567	0	0.71525	0	3.6111	10.927	53.593	78.574	141.05	179.67	237.75	301.68	373.35	477.29	509.76	615.79	695.47	803.85	903.69	952.28	1058	1090.3	1189.9	1269.8	1334.9	1408.6	1495.3	1557.8	1612.8	1671.6	1719.9	1749.8	1803.1	1852.1	1889.9	1894.9	1976.8	2031.1	2063.4	2188.3	2160.8	2193.1	2195.8	2258	2261.4	2305.8	2339.9
8.0157	0	0	0	0	3.1351	9.0846	44.231	91.686	187	336.14	504.98	710.43	943.88	1245.6	1513.7	1836.6	2231.4	2570.2	2912.2	3306.2	3714.7	3885.1	4371.8	4935.5	5164.9	5526.8	5745.6	6207.3	6614.7	6901.3	7118.8	7552.9	7764.8	7882.5	8382.2	8342.3	8683.2	8996.4	9027	9327.4	9324.7	9494.2	9743.8	9771.4	10111	10037	10277	10283	10122
0	0	0	0	14.164	83.843	180.94	261.46	381.53	534.95	690.28	870.99	1071.4	1254.6	1536.1	1804	2018.7	2319.3	2659	2924	3307	3490.9	3829.2	4123.7	4267.1	4617.8	4880.5	4899.5	5300.4	5390.7	5152.5	5212.5	5486.8	5855.8	6064.4	6040.4	6052.7	6284.8	6392.7	6649.3	6903	6556.1	6445.3	6853.7	7060.1	7269.8	7092.8	6813.1	6945.2	7084.6
0	0	0	0	0	6.6108	12.722	30.565	51.416	72.231	116.36	167.78	236.78	320.86	389.63	491.31	565.79	678.27	771.75	870.51	961.57	1058.3	1220.1	1329.7	1399.3	1537	1584.8	1801	1827.7	1968.3	2031.8	2095.3	2115.4	2281.1	2388.7	2415.9	2487.1	2510.6	2628.8	2611.1	2739	2774.3	2902.8	2907.7	2903.3	2931	3101	3043.4	3097.3	3058.5
9.3013	0	0.71898	0	1.001	0	0	25.555	49.506	129.97	220.09	364.49	554.87	773.62	1063.2	1317	1690.5	2084.6	2369.2	2701.4	3168.6	3611.7	4013.4	4466.3	4827.7	5381.6	5754.3	6101.4	6660.8	6776.3	7669.1	7824.4	8128.1	8539.8	9126.8	9593.5	10106	10337	10871	11354	11441	11672	11873	12104	12306	12335	12691	12966	13017	12814
15.241	6.6242	0	0	0	0	22.329	64.907	166.15	281.19	453.1	643.4	888.64	1236.3	1562.7	1939.7	2312.6	2764.8	3285.1	3727.3	4179.3	4599.1	5152.6	5667.5	6006.6	6359.7	6785	7286.5	7752.1	8144.5	8586.9	9086.3	9454.4	9857.8	10379	10926	11384	12152	12372	12485	12953	13584	13772	14059	14341	14667	14697	15137	15146	15269
21.881	9.1964	0	0	0	3.6101	0	3.6089	29.787	88.585	172.58	254.57	397.73	551.83	726.14	1005.5	1259.4	1530.7	1804.3	2139.7	2572.7	2935.9	3350.5	3803.9	4266.9	4773.3	5306.2	5677.8	6222.7	6632.2	7223.4	7585.4	8171.1	8660.8	9231.9	9813.3	10162	10716	11304	11690	11786	12319	12750	12499	13334	13159	13350	12575	12712	12941
36.611	23.724	0.025677	0	0	0	0	0	0	0	0	8.0582	36.096	89.114	152.52	236.49	368.07	495.77	657.35	791.93	974.79	1180.3	1302.4	1496.5	1678.1	1892.7	2069.8	2315.2	2467.3	2604.1	2861.1	2827	3011	3117	3325.8	3478.2	3653.6	3687	3839.2	3978.7	4494.7	4707.4	4940.9	5018.4	5091	5006.8	4930.2	4893.2	4940.9	4985.2
4.9591	6.7215	5.9978	0.12661	0	0	1.0469	6.2416	7.3304	27.477	27.347	77.875	118.94	192.2	283.78	400.66	599.92	758.97	982.37	1200.3	1429.5	1736.1	2073.6	2325.8	2583.4	2909	3308.7	3575.4	3867.4	4263.2	4481	4861.9	5189.1	5405.1	5737.5	6025.3	6428	6467.9	7188.3	6607.7	6734.7	7118.2	7282.7	7428.1	7475.6	7508.8	7568.7	7691.9	7553.2	7787.3
0	0	0	10.625	14.463	22.284	20.932	46.013	81.428	169.57	277.07	440.42	632.55	806.63	1035.3	1276.6	1569.9	1895	2233	2650.4	3151.9	3680.9	4143	4664.3	5130.7	5624	6182.8	6616.7	7330.6	7832	8210.6	8995.5	9393.1	9448.9	9154.3	9610.9	9944.7	10015	10338	10759	10877	11174	11524	11787	12064	11707	12304	12226	12519	12230
13.43	7.6697	10.477	1.3857	0	0	0	0	0	4.0156	26.182	84.476	166.63	290.29	439.97	673.43	924.48	1236.8	1589.2	1958.1	2228	2752.6	3153.8	3657.1	3898.5	4436	4879.2	5398.3	5637.2	6116.9	6552.8	6930.7	7285.9	7941.8	8228.9	8634.7	8741.2	9173.7	9268.1	9613	9920	10152	10234	10354	10542	10417	10452	10510	10569	10527
26.174	8.85	0	0	0	0	0	8.1369	26.639	83.644	149.55	231.78	334.85	467.81	591.76	766.61	934.02	1145.6	1330.9	1535.3	1769.6	2064.5	2258	2422.2	2748.8	3030.8	3278	3432.7	3658.9	3974.8	4045.8	4229.6	4368.1	4468.9	4572.5	4846.9	4900	5015.4	5128.5	5161.5	5343	5332.3	5350.8	5427.6	5508.4	5476.9	5745.5	5639.8	5757	5764.5
10.42	8.5203	0	1.4212	0	0	0	0	0	0	0	5.956	39.024	98.639	163.58	222.93	404.4	564.49	744.83	969.86	1183.9	1420.8	1629.4	1924.5	2271	2539.7	2533.7	3014.4	3269.7	3350.8	3739.7	3907.4	4164.5	4399.2	4784.2	5076.1	5091.1	5339.9	5265.9	5442.2	5496.2	5189.7	5483.2	5435	5510.8	5523.2	5801	5892.6	5764.9	5695.8
8.1713	12.144	4.4275	1.616	0	0	0	0	14.774	56.071	145.59	271.85	432.83	607.11	789	993.18	1252.8	1556.6	1788.8	2124.2	2408.2	2804.7	3115.1	3509.7	3989.5	4303.9	4614.9	5129.9	5551.4	5763.9	6203.8	6416.5	7005.1	7211	7590.5	8040.5	8336.9	8547.8	8757.1	9054	9128.6	9299.4	9559.2	9675.7	9952.3	9748.4	10083	10207	10122	10267
0	0	0	0.33364	17.793	14.08	13.868	40.122	69.649	138.84	226.29	382.72	565.87	748.48	1036.6	1327.5	1612.6	1992.4	2394.6	2657.5	3044.4	3301.8	3733.4	4002.1	4313.6	4537.5	4802.7	5104.2	5437.8	5562.6	5576.5	5798.2	5889.1	6232.7	6541	6686.9	6808.5	6769.3	6981.6	7275.6	7409.6	7316.7	7459.7	7548.8	7712.9	7521.5	7657.4	7750.4	7696.5	7749.7
0	0	0	0	2.7565	21.374	25.082	73.305	119.08	169.74	210.56	292.44	419	550.2	706.02	852.4	1114.1	1329.7	1608.3	1867	2148.7	2494.9	2817.5	3177	3603	3885.9	4378.1	4714.1	5138.5	5537.6	5613.7	6039.7	6428.5	6845.4	7226.3	7578.6	7935.9	8301.4	8730.1	9102.1	9241.6	9358.5	9669	9813	9789.1	9958.9	10001	9895	9992.2	10170
0	2.0626	0	0	0	3.3149	17.058	27.22	66.694	153.74	268.18	425.49	604.99	834.12	1132.1	1370.9	1697.4	2075.9	2409.7	2749.6	3177.5	3566.9	4970.3	4164.3	4512.4	4936.3	5185.9	5592.4	6128.7	6595.6	6830	7333.3	7750.1	8221.1	8636.2	9225.4	9584	10037	10504	10872	11584	11800	12317	12579	13019	13385	13662	13923	15155	15446
0	0	0	0	3.9054	41.265	77.166	142.98	266.17	389.54	617.61	778.36	991.78	1248	1631.2	1906.9	2252.6	2640.9	3170	3662	4268.7	4743.4	5529.2	6149	6446.9	6967.5	7643	8136.9	8648.6	8515.8	9309.9	9773.6	10361	10829	11086	11596	12485	11878	12435	12851	13025	13029	13780	13984	13902	14048	13910	14147	14787	14379
0	3.1571	3.3325	1.9894	8.8093	0	0	0	0	3.7447	36.149	90.456	171.63	308.54	450.84	660.55	850.5	1083.2	1385.5	1581.4	1916	2164.1	2451.1	2735.4	2868	3179.6	3418.5	3619.9	3797.4	4101.2	4217.3	4427.5	4485.3	4707.9	4861.7	4879.9	5009.6	5185.5	5351.3	5292.7	5471.5	5555.3	5667.9	5725.5	5722.7	5751.4	5938.5	5756.1	5823.2	5826.1
0	0	0	0	0	9.2285	20.725	57.914	127.73	219.16	387.91	619.6	891.4	1122.5	1453.2	1811.3	2231.3	2631.8	3093.8	3451.5	3948.2	4446.9	5060.5	5393.8	5744.7	6236.5	6499.5	6869.9	7360.9	7490.3	7752.1	7961.9	8380.7	8674.1	8795	9145.2	9298.3	9422.5	9861.7	9983.2	9972.5	10097	10168	10349	10353	10338	10379	10098	10265	10411
0	9.0039	0	9.1542	0	4.0526	5.8141	44.822	103.86	151.01	223.82	308.39	433.45	532.27	687.83	816.63	1021.2	1264.3	1500.2	1800.4	2115.9	2429.2	2830.3	3255	3625.4	3946.7	4429.5	4843.7	5247.8	5650.8	5998.1	6464	6798.1	7330.8	7528.1	7938.9	8303.1	8369.5	8771.3	9009.6	9286.2	9315.4	9554	9533.5	9619.6	9715.8	9949.2	10141	10112	10140
0	0	0	0	0	5.9068	39.456	104.22	233.08	354.13	548.7	747.19	1045.7	1356.1	1679.4	1949.5	2362.9	2750.7	3111.6	3518.9	3902.3	4419.7	4888.4	5292.2	5623.1	6023.2	6413.2	6754.6	7274.4	7456.9	7633.3	8088.3	8637.4	8879	8798.8	9601.2	9814.7	9977.1	10204	10546	10728	11193	11300	11255	11458	11657	11694	11860	12040	11984
7.1115	6.3241	13.303	0	0	0	0	0	16.993	57.154	148.98	224.88	347.49	580.49	723.21	949.39	1256.5	1544.2	1855.4	2092.4	2406.7	2755.3	3129.3	3435.7	3673.1	3834.5	4382.6	4905.2	5167.6	5626.1	6014.7	6566.3	6946.7	7271.1	7851.5	8200.1	8860.6	8884	9090.6	9294.2	9392.4	9700.6	9819.5	10149	10240	10369	10344	10428	10589	10796
21.594	9.9862	1.2637	0	0	0	0	0	0	31.709	101.08	168.18	290.03	400.02	531.33	721.27	932.46	1141.7	1358.2	1550.9	1864.8	2222.2	2428.2	2588.8	2899.7	3210.2	3613.3	3742.8	3989.6	4284	4606.5	4699.2	4899.4	5000	5236.2	5533.1	5659.7	5769.7	5992	6148.1	6321.5	6579.8	6734	6773.8	6796.2	6779.7	7001.4	7057	7108.4	7092.2
8.7369	10.862	0	0	0	0	0	13.006	39.794	79.814	132.91	171.15	289.09	407.78	518.65	647.67	807.11	967.06	1156.9	1353.9	1538	1738.3	1978.5	2196.9	2386.6	2517.5	2687.7	2861.6	3047	3239.9	3366.2	3548.7	3653.2	3820	3937.7	4081	4276.6	4472.8	4603.5	4774.1	4921.8	5058.9	5188.9	5529.5	5618.2	5714	5667.5	5940.3	6086.4	6051.8
9.4783	5.4817	0	1.1677	0	0	0	0	0	0	4.0512	3.5095	35.684	50.575	83.637	80.479	110.12	149.46	166.47	275.73	325.38	394.01	569.8	553.88	618.22	576.19	574.29	656.17	718.8	779.08	852.21	879.09	1069.9	1100.6	1227.5	1331.5	1363.1	1405.6	1441.7	1497.8	1558.9	1576.9	1632.6	1668.9	1639.4	1901.5	1813.1	1976.8	2263.6	2455.4
13.5	2.3574	0	0	1.0056	0	0	0	0	0	0	0	0	0	0	0	0	4.7897	78.336	134.5	244.81	320.78	419.67	533.69	677.94	796.87	930.15	1064	1299	1571.5	1713.5	2078.7	2258.3	2457	2581.8	2835.4	2982.5	3243.3	3309.9	3516.9	3605.1	3740	3805.8	3916	3951	4094	4171.7	3855.9	4001.7	3898.9
4.8528	13.323	0	2.7222	0	0	2.1104	5.6945	29.785	74.265	136.74	199.65	285.5	365.72	470.13	637.69	686.81	857.73	977.73	1106.6	1285	1534.7	1637.4	1797.3	1924.8	2213.9	2334.7	2619.9	2768.4	3027.7	3007.2	3281.3	3376.8	3616.1	3752.9	3977	4181.1	4151.9	4416.7	4389.6	4552.2	4639.9	4483.7	4600.9	4726.1	4894.8	4945.7	4918.1	5074.6	4918.1
0	3.6757	0	5.761	2.8243	0	0	0	3.2152	12.636	43.395	77.12	147.95	262.72	366.99	480.94	675.85	835.2	1010.1	1159.2	1382.1	1572.4	1734.1	1890.7	2158.5	2296.5	2350.5	2591	2647.1	2799	2964.6	3062	3311.4	3395.1	3670.2	3842.4	3913.9	3973.3	4051.8	4178.9	4241.9	4299.2	4353.9	4410.9	4322.6	4501.3	4561.8	4752.6	4664.9	4598.6
0	0	0	0	7.1314	62.818	177.8	299.69	442.58	689.27	969.95	1274.9	1675.9	2109.6	2541.2	2971	3576.9	4049	4683.6	5306.4	5760.8	6364	6983.7	7534.4	8035.4	8413.9	8843.3	9131	9477.3	10068	10568	10468	10857	11282	11567	12010	12513	12661	12849	12856	13138	13503	13718	13649	14078	14047	14077	14090	13906	14111
0	0	0	0	0	6.7687	44.587	76.883	148.86	217.09	350.76	508.66	692.28	932.45	1194.9	1442.6	1719.7	1975.2	2342.9	2763.1	3139.4	3442.5	3947.8	4361.5	4497.6	5196.7	5671.3	6329.5	6848.9	7327.4	7664.6	8141.6	8911.7	9490.5	10012	10340	10669	11406	11851	12164	12759	12846	13078	13491	13599	13957	13985	14200	14307	14411
5.3845	8.8487	0	2.7891	4.2313	0	0	0	0	8.8985	46.83	95.695	168.51	267.28	385.86	497.68	679.3	884.07	1087.4	1352.9	1617.3	1934.6	2236.9	2639.5	2968.1	3279.1	3570	4071.1	4435.2	4755.1	5191.9	5482	6047.2	6328.1	6822.9	7356.9	7735.3	7996.7	8253.5	8678.5	8766	9123.9	9478.2	9531.4	9792.6	9796.1	10367	10577	10475	10507
5.2203	16.806	16.713	6.0041	0	0	0	0	0	0	0	47.213	133.49	262.8	450.03	709.12	1007.1	1300.4	1702.4	2062.8	2277.6	2853	3614.9	4157.7	4917.6	5135.6	5756.2	6594.3	7547	8322.6	9019.1	9554.3	9514.8	10393	11228	12253	12808	13597	14243	14444	15033	14648	15360	15105	15717	15791	15632	15801	15926	16126
0	0	0.17939	1.4303	1.2365	0.078725	11.111	33.701	93.499	192.79	350.69	534.26	766.64	1004.7	1274.8	1576.9	1903.5	2212.1	2578.6	2879.8	3187.2	4092.4	3977.9	4299.6	4658.3	4995	5094.2	5277.4	5627.7	6366	6703.3	6679.2	7128.4	7484.7	7672.8	7719.4	7938	8337	8366.7	8068.3	8234.2	8397.7	8387.2	8384.2	8586.3	8793.5	8686.2	8669.6	8708.8	8716.3
0	0	2.8854	0	0	3.6473	11.549	31.238	55.279	118.04	190.13	303.18	464.35	650.38	904.97	1166.9	1334	1676.5	1751.3	2174.3	2344.3	2548.6	2888.8	3282	3543.9	3740.6	4008.5	4251	4428.5	4605.6	4774.6	4968.6	5201.9	5602.5	5698.7	6126.1	6408.7	6531.9	6769.9	7090.6	7681.1	7832.1	8035	8202.6	8410.7	8504.2	8689.4	8977.5	8824.5	8947
6.5291	1.2317	0.47907	3.0506	0	0.48692	0	0	0	12.319	54.034	119.51	218.51	346.03	509.67	689.52	973.59	1173.7	1475.1	1695.7	1972.6	2355.6	2623.7	2869.2	3127.6	3345.7	3525.9	3842.1	4016.9	4311.1	4452	4775.2	4938.6	5161.1	5413.2	5646.6	5777.4	5940.1	6122.6	6389.9	6618.7	6680.7	6929.1	7021.2	7103.7	7200.2	7393.6	7400	7550.6	7506.9
9.1399	2.8647	0	0	0	0	21.562	51.027	131.23	254.34	404.4	509.12	806.13	1019.5	1305	1629.5	2019.6	2403.2	2836.7	3356.3	3825.5	4145.6	4668.9	5205.2	5759.4	6289.4	6900.8	7388.2	7962.5	8428	8919.8	9533.7	9861.3	10439	10827	11313	11592	11847	11953	12256	12653	12919	13133	13730	13917	14131	13616	13922	14297	14100
30.314	3.3863	0	0	0	0	0	0	9.8674	44.432	144.52	282.68	468.72	683.23	893.51	1129.9	1504.5	1867.2	2072.7	2313.5	2644.7	2986.2	3224.7	3441.5	4001.9	4233.6	4548.8	4837.5	5068.3	5259.6	5583	5667.4	5978.9	6177.5	6542.4	6647.9	6448.5	5979.7	5981.1	6092	6773.6	6803.6	7021.3	7026.7	6699.4	6961.1	7047.3	7040.2	7576.3	7426.1
42.794	28.138	0	0	0	0	0	0	0	37.821	104.86	185.98	324.84	450.2	649.48	911.09	1189.6	1493.5	1775.4	2052.5	2541.7	2875	3244.7	3600.1	4107	4552.7	4935.8	5296.7	5653.5	6060.9	6330	6578.8	6845.2	7127.4	7478.6	7697.1	7833.4	8094.2	8353.7	8451.1	8610.9	8806.6	8916.4	9094.9	9130.2	9205.2	9372.1	9325.9	9419.1	9487
27.572	21.678	0	0	0	0	0	0	0	40.621	69.395	149.34	295.99	510.54	660.1	955.1	1277.2	1676.6	2109	2595.1	3077.8	3400.5	4097.9	4543.6	5142.6	5576.9	6067	6554.2	7148.1	7666	7978.9	8655.6	9048	9339	10271	10823	11302	11519	11751	12315	12848	13222	13195	13595	13859	13962	14206	14378	14539	14535
0.62085	0	0	0	0.625	6.4995	55.682	120.01	188.38	321.59	453.45	620.27	818.04	1048	1233	1555.7	1815.7	1993.8	2387.4	2583.7	2889.5	3278.5	3479.1	3799.1	4023	4312.7	4695	4875.7	5325.8	5548.2	5686.3	5937	6331.4	6441.3	6856.6	7146.4	7391.4	7702.1	8019.4	8436.5	8605.3	8880.9	9166	9294.2	9457.2	9650.7	9777.6	9740.7	9853	10016
30.595	15.238	0	0	0.70491	0	0	0	0	0	0	0	0	18.944	72.975	193.33	271.09	404.81	595.76	809.71	1005.5	1212.5	1531.9	1711.2	1973.2	2336.3	3413.2	2951.1	4207.2	4502.8	5135.8	4525	4793.7	5106.9	5345.5	5323.3	5714	6106.3	6093.2	6562.7	6548.1	6842.6	6834.5	7020.9	6835.7	6872.8	7115.7	7161.1	7066	7010.6
15.938	3.5146	3.9195	0	0	0	0	0	0	0	0	14.495	56.237	125.1	202.18	311.29	483.78	644.7	858.7	1118.1	1354.8	1687.4	2016.1	2336.4	2728	3228.8	3445.3	3698.2	4207.6	4600.1	5033.1	5493.1	5795.4	6206.9	6570.5	7097.6	7303.9	7306.6	7880.5	8036.7	8267	8677.1	8782.8	9005.6	9181.7	9392.6	9229.3	9262.5	9278.5	9148
23.752	14.873	0	0	0	0	8.3321	45.983	122.25	239.44	387.38	626.56	896.07	1143.3	1435.1	1784.2	2164.3	2575.1	3035.4	3432.4	3824.8	4231.8	4759.4	5239.8	5598.1	6172.8	6594.4	7043	7591.7	7942.6	8376.5	8917.3	9194.2	9668.1	10020	10207	10730	11035	11132	11413	11597	11798	11751	11429	11438	11499	11932	11983	12216	11910
10.897	20.137	4.3822	6.7736	0	0	0	0	0	5.9743	36.346	116.98	172.95	270.48	388.17	514.75	644.51	857.61	1067.4	1263.6	1503.7	1716.9	2028.8	2308.8	2695.6	2966.7	3355.5	3671.6	3943.1	4202.7	4574.2	4739.3	4996.4	5255.1	5499	5821.3	5974.6	6125.4	6248.1	6316.1	6519.2	6605	6726.5	6663.7	6918.7	6894.6	7109.9	6940.4	6938	7138.1
0	0	0	11.864	1.8132	6.8617	5.9919	0	10.913	5.4416	39.018	93.588	184.69	323.42	444.61	662.86	861.95	1149.2	1378.5	1686.1	1960.8	2352.7	2623.2	2981.1	3310.5	3802.7	4061.8	4536.1	4988.6	3795.8	5872.2	6285.5	6679.7	6711.4	7100.1	7243.4	8077.1	8067.4	8643.4	9001	9366	9489.9	9887.4	10143	10406	10583	10966	10815	10693	10949
26.514	8.2666	0	0	0	0	0	0	4.8835	48.377	81.241	178.12	241.75	341.51	446.61	596.13	806.89	997.63	1214.2	1371.7	1545.4	1735.6	1881.1	2007.9	2146.1	2321.7	2419.5	2647.4	2831	2849.7	3017.4	3268.3	3431.6	3647.2	3597.3	3803.9	4001.3	4181	4414.1	4540.6	4299.5	4591.4	4884	4666	4882.7	4790.5	4818	4898.4	4999.7	4987.2
5.6791	1.8324	0	1.6337	3.3962	0	0	0	20.116	44.258	136.5	235.25	381.8	590.16	793.67	1078.1	1457.3	1750.9	2128	2492.2	2805.6	3222.3	3621.8	4007.6	4523.1	4815.4	5397.1	5680.2	6827.2	7206.4	7717.9	6507	7159.6	7186.6	7715.2	7885.2	7575.6	7802	7894	8124.6	8211.9	8242.1	8214.7	8308.7	8310.5	8304.2	9167.9	9298	9173.7	9167.4
13.822	8.3466	2.4519	0	0	0	0	0	6.1126	34.913	60.744	111.73	122.46	167.59	203.84	260.03	310.38	364.72	528.98	515.8	705.9	729.25	924.88	1080.7	1236.5	1499.8	1639.7	1918.4	2099.2	2404.4	2503.7	2500.4	2730.8	2892.2	2979.6	3212.1	3452.6	3551.2	3577.9	4358.5	4660.8	4572.2	4385	4371.5	4551.9	4807.8	5002.8	5161.5	4977.5	5190.1
0	2.0913	8.0661	0	0	0	3.2551	3.8571	4.033	4.9903	21.742	16.694	20.194	52.191	80.171	148.92	220.43	313.35	302.39	432.59	566.8	749.19	943.19	1168.6	1474	1759.3	2060.1	2375.8	2620.9	2927.1	3254.8	3536.2	3880.3	4257.4	4567.3	4788.1	4963.1	5171.6	5333.1	5681.2	5823.9	5876.6	6052.6	6107.6	6166.3	6240.9	6298.8	6419.3	6383	6101.9
0	6.2305	0	0	13.515	49.342	24.07	54.995	87.471	98.387	166.14	241.45	303.76	487.06	600.89	769.34	960.06	1208.4	1438.2	1592	1790.6	1953.3	2287.2	2468.9	2520.1	2710.4	2816.5	2964.8	2964.3	3185.1	3487	3814.3	4070	4247.1	4286.7	4533.6	4768.6	5040.5	4986	5063.5	5313.3	5611.8	5886.3	5733.5	5774.4	6142	6390.2	6346	6628.8	6496.9
5.5045	5.0246	12.551	7.587	0	0	0	33.119	88.458	215.08	344.97	516.51	720.4	919.75	1183.9	1473	1845.7	2169.7	2528.2	2891.7	3244	3575.4	3830.7	4216.9	4574.5	4551.6	5146.1	5487.5	5786.2	5874.4	5724.2	6375	6346.8	7032.1	7147.6	7547.2	7599.5	7713.1	7855.1	8213.4	8121.5	8262.1	8474.6	8289.5	8628.6	8609.6	8455.6	8642.1	8516.5	8822.3
30.686	20.526	0	20.926	0	0	0	0	0	47.365	137.08	265.34	443.55	646.18	848.82	1160.5	1406.4	1648.4	1904.8	2140.7	2398.9	2701.6	2898.5	3028.8	3344.2	3490.6	3711.2	3861.7	3824.8	3847.4	3962.9	4116.7	4140.5	4224.8	4354.2	4524.2	4608.5	4669.4	4675.3	4810.4	4791	4850.6	4885.5	4982.8	4979.4	4952.3	4957.3	5008.1	5175.2	5132.3
0	0	0	4.1977	1.3458	3.544	14.847	3.0984	22.551	8.914	0	3.824	30.06	61.763	0	24.422	35.454	71.497	84.036	174.94	293.11	493.73	597.09	729.22	938.8	1183.2	1467.5	1761.6	2057.2	2359.3	2728.2	3030.2	3351.9	3721.2	4176	4553.6	4956.1	5283.7	5723.5	5843.3	6250.8	6401.2	6505.8	6638.1	6884.7	7128.1	7414.5	7636.3	8046.2	7999.6
0	0.37046	0	0	0	7.7927	6.0827	19.631	17.567	12.496	32.889	65.732	128.65	215.91	327.14	470.81	592.39	757.7	903.28	1062	1242.9	1399	1617.6	1751	1927.9	2086.2	2264.5	2415.9	2661.3	2790.8	2910.8	2859.4	3018.7	3263.1	3321.5	3405.9	3618.3	3728.8	3880.5	3910.6	4076.7	4072.8	4195	4191.2	4341.8	4277.2	4370	4454.7	4452.7	4590.7
12.683	7.1076	0	7.3416	0	0	0	0	0	0	0	18.406	61.554	87.16	115.99	164.71	290.64	451.84	708.98	878.73	1093.4	1378.6	1582.4	1882.1	2012.1	2227.8	2382.4	2403	2674.3	2826.6	3124.7	3149.8	3255.6	3416.4	3428.7	3570.8	3894.6	4054.3	4217	4227.8	4352.9	4388.6	4485.2	4570.1	4720.4	4688.1	4743.1	4748.9	4684.3	4633.8
9.2608	8.1411	5.2854	1.4742	0	0	0	0	0	0.07304	18.947	53.092	100.35	186.61	258.21	375.55	516.82	673.53	917.47	1106.2	1290.3	1539.8	1700.4	1968.4	2222.9	2314.2	2644.3	2825.9	3067.1	3276.6	3514.4	3722.3	4077.3	4099.2	4232.3	4469.1	4660.2	4739.9	4898	5079.2	5213.8	5372.7	5617.5	5691.8	5798.6	5900.5	6081.5	6091.5	6078.4	6226.9
10.138	0	0.7413	5.6666	0	0.89773	0	0	0	15.591	84.815	175.92	340.4	502.21	674.41	863.22	1186.3	1895.5	1944.1	2304.1	2715	2963.9	3430.1	3665.4	4123.1	3370	3589.2	4142	4439.8	4656.5	6021	6291.4	6577.1	5921.9	7300.8	7408.3	6877.2	7796.6	6970.6	8068.3	8667.6	8622.1	8466.8	8727.1	9656.6	9440	9610	9141.2	9374.7	9171.1
15.882	3.7462	0	0	0	0	5.8513	53.791	118.9	272.11	476.27	725.8	1077.8	1450.2	1859.2	2263.3	2824.6	3255.1	3689.4	4269.5	4638.8	5104.3	5513.4	5997.9	6419.7	6590.7	7061.7	7276.8	7751.6	8041.8	8057.8	8511.1	8571.4	8987.7	9056.3	9315.8	9451.3	9871.6	10082	10231	10518	10468	10500	10754	10793	10990	10820	10946	11109	10985
1.133	0	0	0	3.0464	3.1774	0.83241	4.6707	2.522	0	3.9719	0.43872	6.5726	22.161	66.22	105.11	167.26	235.07	315.23	409.03	489	631.36	892.05	1143.7	1381.1	1444.4	1613.1	1809.4	2064	2253.9	2408	2568.8	2791.6	3002.6	3237.8	3422.1	3601.6	3730.9	3887.5	4054.2	4127.2	4286	4384	4478.2	4472.4	4507.8	4629.2	4649.1	4719	4790.7
21.259	14.563	5.6927	0	0	0	0	7.268	34.045	77.169	128.97	223.36	330.87	493.71	629.59	805.35	1038.9	1191	1307.4	1546.1	1748.8	1987.6	2220.1	2780.7	2784.1	2952.1	3665.4	3569.4	4228.5	4465.3	4902	5121.3	5450.6	5752.5	6014.5	6353.2	6435.3	6851.4	7143.1	7135.3	7231.4	7552.1	7806.9	7712.5	8023.5	7976.3	7584.5	7910.4	7836.1	8021.4
0	21.689	12.228	4.0749	6.248	0	0	0	0	31.845	134.04	173.22	325.29	464.03	643.31	840.1	1016.8	1232.6	1383.8	1625.1	1952.3	2230.7	2407.6	2640.7	2913.5	3046.7	3365.5	3386.5	3699.5	3910.3	4192.6	4315.9	4493.3	4677	4835.4	4999.9	5217.5	5314.6	5439.4	5499.8	5726.7	5752.7	5814.5	5934.8	6010.6	6278.2	5966.5	6093.3	6114.2	6114.9
6.7371	0	0	0	1.3226	0	14.132	4.6015	45.999	92.191	190.05	326.08	507.96	794.16	1029.1	1346.6	1705.1	2121.8	2487.3	2974.6	3481.5	3973.7	4577.3	4880.8	5472.4	6002.8	6599.2	7239.1	7459.3	8074.1	8609.1	8996.9	9699.3	10189	10770	11171	11831	12377	12865	12520	13155	13770	13726	14129	14240	14261	14360	14417	14436	14385
25.964	6.8973	0	0	0	0	13.619	48.622	122.73	260.21	407.61	649.99	957.65	1337.9	1726.4	2069	2433	2925.2	3455.4	3743	4202.2	4679	5089.2	5539.6	5821.9	6299.8	6634.3	7085.1	7365.2	7697.6	8197.5	9037.5	10075	10462	10759	11092	11610	12018	12693	12913	12908	13244	13201	13306	13351	13300	13294	13132	12817	13110
0.32371	1.2264	1.6548	0.59727	3.3093	0	0	0	0	12.052	21.642	34.598	54.769	102.58	151.18	263.52	368.89	503.27	654.01	800.39	1036.4	1226.5	1499	1799.5	2135.3	2445.1	2703.5	2997.4	3329.4	3621.1	3989.1	4319.5	4783.7	5023.6	5480.2	5818.2	6107.3	6406.1	6690.7	7012.5	7076.6	7131.7	7183	7374.4	7698	7745.1	7885.2	7964	8107.7	8018.2
0	5.8772	0	0	0	1.3844	9.5812	31.111	97.92	196.67	378.37	614.97	886.06	1193.2	1539.6	1903.1	2280.8	2809.9	3201.6	3720.3	4067.8	4494.2	5032.8	5354.2	5830.1	6330.5	6792.2	6702.3	7106.8	7429.8	7728.2	7958.4	8470.4	8882.8	8892.3	9389.1	9736.3	9805.9	10143	9880.2	10566	10367	10786	10925	10758	11197	11222	11289	11378	11356
4.5409	6.1164	2.4488	3.3606	5.3795	0	0	0	0	0	0	12.877	60.64	146.5	238.48	342.73	555.79	761.69	950.98	1267.1	1654.5	1977.4	2394.8	2843.6	3402.9	3796	4202.5	4734.1	5218.3	5710.1	6361.7	6765.7	7288.5	7775.3	8498.4	8966.9	9409.5	9771	10118	10712	10603	10967	10158	10489	10402	10429	10897	10970	10900	11123
0	6.4265	0	16.155	11.071	0	0	13.215	38.648	69.479	119.32	145.75	232.44	369.8	560.67	705.4	1061.5	1184.7	1435	1710.9	2057.5	2362	2795.9	3179.2	3592.5	3756.5	4145.2	4458	4903.9	5140.7	5587.7	5961.5	6281.3	6668.3	7104.4	7361.2	7705.3	7972.9	8348.2	8586.2	8899.2	9077.5	9247.4	9279.3	9530.9	9559.2	9719.8	9790.3	9975.4	9931.7
0	3.2634	0	0	0.21683	13.182	7.7179	11.039	0	0.62019	45.072	85.684	167.66	295.83	430.35	623.79	828.6	1097.2	1338.5	1658.5	2299.4	2427.6	2821	3290	3438.1	3752.3	4108.3	4477.9	4717.5	5615.8	5506.9	5849.7	6022.8	6502.2	6808.1	7053	7247.7	7544	7720.4	7686.8	8094.1	8242.7	8678	8370.8	8509.3	8671.7	8638.5	8705.5	8766.3	8725.9
5.0471	0	0.050715	0	0.24453	0	7.7599	42.494	103.85	208.45	349.3	557.56	787.13	1084	1362.7	1651.4	2012.9	2342.4	2772.3	3163.2	3519.3	4048	4486.4	4891.6	5317	5601.9	6171.2	6537.1	6967.9	7468.5	7716	8175.7	8505.3	9029	9397.3	9706.8	9971.4	10055	10374	10486	10610	11173	10988	11214	11452	11517	11599	11740	11711	11883
22.306	4.8075	0	0	0	0	0	0	18.817	48.756	123.14	225.55	400.23	596.54	820.16	1120.7	1370.9	1686.2	2106.8	1909.8	2254.4	2565.1	2835.2	3108.6	3417.4	3681.6	3960	4176.5	4480.1	4754.2	5081.9	5322.2	5515.4	5856.9	5977.7	6310.1	6470.2	6471.7	6653.4	6797.2	6976.6	7187.8	7219.9	7356.9	7490.3	7451.6	7846.8	7619.3	7944.9	7939.5
15.667	3.2786	3.9937	0	0	3.3587	0	0	0	0	6.7735	1.5912	43.039	99.05	164.61	261.08	411.26	582.19	756.42	1028.3	1235.9	1541.4	1786.2	2052.9	2390.1	2577.1	2866.7	3163.2	3502.2	3748.3	3819	4165.9	4537.1	4798.8	5168.2	5219.6	5683.7	5880.5	6121.6	6083.4	6446.2	6831.1	6785.3	7323.1	7352.9	7545.9	7367.3	7329.1	7841.5	7082.6
0	4.586	0	0	0	5.427	25.512	56.842	106.31	220.93	358.17	529.22	779.5	1051.2	1401.6	1782.1	2226.3	2662.2	3199.6	3661.6	4128.1	4575.4	5125.8	5558.5	5948.8	6376.8	6770.5	7346.3	7756.3	8094.1	8462.3	9072.6	9344.3	9785.4	10624	11130	11395	11809	12273	12664	13080	13415	13420	13434	13693	13911	13924	14058	14259	14044
20.549	7.9952	4.2499	0	0	0	0	0	0	7.6934	82.317	176.05	318.62	492.35	717.75	960.87	1238.2	1617.3	1911.6	2281.7	2792.3	4971.1	3472.7	3863.2	4093	4445.2	4741.9	4963.2	5399.4	5862.5	6172.8	6600	6954.9	7378.5	7652.9	7941	8198.6	8601.8	8546.6	8849.3	8972.7	9025.5	9219.8	9345.4	9530.9	9679.1	9594.7	9648.7	9619.5	9531.6
0	0	0	0	4.6949	19.53	31.543	73.539	149.94	267.77	428.81	615.2	893.74	1192.1	1492.9	1869	2250.9	2616.5	3063.7	3577.2	4093.6	4497.1	5147.2	5709.7	6480.1	6880.1	7523	8309.2	8751.7	9129.7	9735.6	10249	10645	11391	11787	12466	12868	13080	13529	14092	14194	14239	14671	14807	14695	15319	15482	15540	15356	15536
0	0	0	0	6.9638	17.902	18.218	33.795	41.216	67.934	142.97	219.76	319.96	524.18	743.17	965.2	1256.7	1549.2	1571.9	1863.3	2322.4	2760.1	3224.1	3646.6	4009.6	4370.8	4360.3	5255.7	5142.7	5215.3	6030.2	6425.3	6475.5	6532.3	7194.6	7831.5	8345.9	7479.8	8897.7	8605.5	7867.4	9268.4	9375.5	7787.3	7907.2	7793.1	8193.7	8161.4	8124.4	7977.7
5.5626	6.7993	1.1859	0	2.564	0	0	0	0	3.9849	15.012	38.017	53.126	94.828	203.24	302.43	453.45	616.29	836.86	1047.1	1344.4	1689.2	2036.3	2343.2	2738.5	3025.7	3571.5	4054.1	4733.4	5472	5753.2	6376.3	6997.7	7753.1	8081.3	8657.7	8943.8	9389.5	9920.1	10084	10401	10720	10938	11076	11231	11350	11377	11277	11237	11187
0	0	0	2.6456	0.99015	2.3577	3.4145	0	1.8795	33.278	84.046	154.49	284.55	432.31	519.75	759.31	992.51	1268	1522.7	1733.7	2058.9	2366.3	2670.2	2909.4	3038.2	3413.5	3667	3902.9	4027.3	4313.4	4522.8	4747.9	4879.5	5102.5	5478.4	5836.2	5905.5	6006.1	5997.6	6207.3	6213.3	6396.6	6645.3	6672.6	6720.1	6757	6899.8	6914.6	6906.8	6968.6
0	0	0	0	2.7274	13.992	0	19.065	55.34	120.01	225.85	376.13	452.01	796.54	1075.3	1390.6	1469.8	2156.6	2498.1	2902.8	3260.7	3593.4	3905.9	4268.2	4475.8	4913.1	5097.4	5458	5724.8	5853.4	6124.1	6326.6	6718	6989.2	6984.3	7121.8	7541.1	7656.1	7846.4	8137.9	8406.3	8164.2	8337.5	7261.1	8395	8347.9	8186	8140.9	8308.2	8128
15.83	5.4878	0	0	0	0	0	0	0	1.2208	23.976	30.149	80.057	97.539	137.57	198.25	257.12	347.24	429.09	486.62	628.74	725.36	796.96	869.79	1021.3	1071.8	1181.3	1227.7	1323.5	1443.4	1527	1637.9	1685.8	1733.4	1856.8	1904.5	1939.8	1973.6	2083.3	2072.3	2154.9	2229.4	2189.8	2188.9	2290.9	2221.9	2312.8	2285	2347.6	2328.9
0	0	0	13.997	15.968	0	14.262	41.967	113.07	286.97	490.09	764.55	1098.6	1521.8	1940	2633.1	3354.1	4070.2	4904.6	5605.8	6417.7	7523.8	8488.6	9373.7	10261	10959	12091	12765	13595	14516	15271	16048	17310	17787	19140	19359	20603	21060	21827	22233	22705	23670	24110	24571	24363	25208	25444	25737	25402	25564
0	13.016	0	0	10.511	0	0	13.629	40.212	108.76	230.2	420.19	685.99	998.36	1351.8	1727.4	2208	2719.5	3187.7	3677.5	4374.2	4987.1	5602.9	6249.2	6765.8	7078.9	7701.3	8353	8956.7	9503.3	10090	10535	11131	11755	12470	13180	13282	13485	14254	14635	15048	15299	15527	15461	13363	14775	14851	14979	14821	14970
13.473	6.5753	0	0	0	1.8485	0	6.2007	29.529	58.55	170.09	246.29	449.95	564.95	767.7	1015.6	1360	1627.9	2113.3	2459.1	2781.7	3146.5	3543.8	3862	4108.7	4431.7	4956.9	5167.3	5501.8	5843.3	5931.3	6443.3	6664.8	6783.9	6946.9	7307.9	7540.9	7694.5	7759.9	7900.7	8060.3	8206.9	8180	8442.4	8542.5	8581.2	8805.9	8867.1	8877.7	8980.7
8.5013	5.1812	1.8166	0	0	0	0	0	0	17.059	55.823	101.73	148.76	215.39	345.55	438.51	591.39	714.05	904.84	1026.9	1271.3	1382.9	1496.6	1713.8	1905.7	2153.8	2314.9	2464.3	2725	2899.7	3111.1	3291.8	3457.4	3675.3	3919.6	4088.1	4250.9	4486.8	4629.4	4861.8	5004.4	5113.2	5361	5326.7	5751.7	5791.9	5966.1	5918.6	6098	6222.5
0	0	0	0	7.3686	0	13.576	6.0269	36.191	95.033	183.64	289.46	435.15	663	943.21	1253.5	1637.2	1988.8	2504.8	2974	3494.3	3936.1	4625.1	5135.5	5802.7	6244.5	6864.1	7095.1	7678.5	8230.7	8603.9	8988.2	7795.9	8199.9	8451.2	8898.4	9135.1	9390.3	9692.9	9991.4	10382	10371	10248	10442	10891	11285	11305	11202	11293	11357
14.296	6.2883	0	0	0	0	0	0	1.549	0	14.86	11.974	39.824	83.131	138.45	212.34	317.19	409.18	511.68	640.36	763.8	904.1	1062.9	1155.6	1357.2	1463.8	1586.5	1695	1805.9	1865.3	1961.6	2127.3	2170.4	2305.1	2392.5	2462.3	2503.8	2534.8	2651.8	2732.3	2764.1	2825.3	2840.7	2799.3	2794.8	2993.2	2926.3	2965.8	2821.5	2855.3
2.1406	0	3.3724	0	2.1252	0	1.0961	15.994	42.02	83.961	156.59	267.15	412.55	584.96	826.9	1052.2	1330.5	1598.2	1918.1	2300.5	2714.7	3125.1	3551.1	3826.9	4132.6	4367.7	4829.8	5118.1	5433.1	5874.8	6060.4	6517.9	6614.9	7037.9	7401.2	7828	8032.2	8221.9	8497.2	8871.5	8994.3	9406	9678.8	9768	9926.3	10122	10111	10147	10213	10185
10.315	6.469	0.064456	0	0	0	0	0	7.7556	8.3354	43.411	71.197	130.62	221.6	310.37	434.17	575.72	755.97	936.05	1121.6	1318	1563.5	1753.4	1980.9	2240.2	2520.8	2725.2	3186.2	3367.7	3314.7	3775.3	3948.2	4020.5	4338.1	4428.5	4703.3	4850.8	4941.8	5082.5	5237.3	5235.3	5393.1	5484.1	5641	5548.3	5745.1	5789.3	5941.7	5868.4	5885
0	0	0	1.9004	3.4562	13.373	8.0256	35.323	72.557	129.87	232.31	373.17	575.36	846.88	1106.5	1403.5	1664.8	1872.9	2132.9	2416.4	2767.5	3005.1	3234.5	3530.4	3900.3	4149	4229.5	4477.1	4773.2	4945.6	5140.5	5445.9	5690.8	5981.7	6221.2	6385.7	6512.5	6883.1	6964.1	7129.2	7291.2	7329.2	7568.3	7708	7777.1	7745.6	7899.4	8085.5	8029.2	8002.7
0	13.009	3.7757	0.033757	4.8691	1.0269	0	12.105	49.863	117.24	193.54	291.87	380.43	474.14	532.49	694.55	816.74	1024.8	1245.7	1376.1	1659.4	1846.8	2114.2	2337.7	2600.1	2893.3	3076.6	3305	3594.8	3858.4	3892.2	4209.1	4426.2	4599.3	4718.1	5022.7	5159.8	5278.7	5518.4	5615.9	5795.8	5920.1	5865.9	6015	6186.6	6629.6	7067	7030.6	7190.9	7155.6
0	0	0	0	5.3141	3.2857	6.6875	23.712	47.592	73.474	154.13	231.4	332.55	444.94	570.67	838.08	1138.1	1192.9	1887.7	2283.9	2690.5	2503	3630.5	4229.1	4514.8	4737.8	4956.6	5357.3	5952.1	6449.4	6711.4	7234.1	7512.2	8070.4	8605.4	8935.9	9249.4	9476.4	9990.6	10260	10310	10714	10916	11133	11543	11499	11645	11386	11350	11355
25.222	13.713	0	0	0	0.63129	0	0	5.2354	48.03	106.25	170.63	279.58	400.25	545.52	731.53	957.34	1181.7	1468.2	1746.2	2127.1	2592.5	2864.3	3377.2	3770	4123.7	4519.4	4914.8	5189.8	5659.7	6040.2	6365.8	6666.3	6920.4	7326	7545.7	7638.4	7737.9	8052.7	8167.9	8415.3	8572.9	8591.3	8769.8	9025.4	8828.6	9021.6	9002.2	9277.6	9174.4
0	0.29404	0	0	0	0	15.03	76.118	150.44	301.18	496.21	697.01	950.4	1198.3	1418.7	1739.5	2041.2	2395.1	2691.3	2967.9	3378.3	3733.7	4190.2	4550	5121.2	5324.2	5837.9	6139.9	6568.2	7090.4	7259.8	7863.2	8099.4	8495.4	8869.9	9183.4	9503.4	9532.9	9657	9698.5	9989	10219	10204	10463	10923	10929	10794	11057	11228	11166
0	7.4065	7.1972	5.9545	0	0	0	0	8.4075	41.373	87.725	168.59	273.78	423.12	573.21	747.94	914.91	1127.7	1340	1570.3	1826.1	2128.7	2370.9	2629.9	2901.7	3111.6	3348.2	3541.5	3658.2	3861.7	3873.6	4006.4	4112.3	4257.9	4467.9	4675.3	4793.2	4978.4	4994.7	5122.9	5260.8	5151	5180.5	5070.4	5062.2	5106.7	5116.5	5184.3	5166.9	5097.1
14.168	9.498	0	0.30886	0	0	0	0	0	0	27.228	87.228	182.9	287.1	426.99	568.21	739.21	946.27	1108.9	1379.4	1562.6	1905.8	2061.4	2335.9	2565.1	2850.3	3054.6	3369.6	3560.3	3824.6	3853.2	4131.7	4586.6	4705.1	5155.7	5105.7	5729.4	5782.6	6149.2	6270.3	6540.9	6734.1	6713.8	6957.3	7067.3	7315.9	7371.7	7504.6	7737	7800.4
7.4369	6.1684	2.7918	0	0	0	0	12.056	27.347	74.441	114.1	196.15	277.68	362.23	476.47	599.13	711.75	942.14	1167	1388.1	1687.2	1934.3	2246.3	2616.7	2807.4	3149.3	3554.3	3405	4223.3	4355.2	4862.1	5076	5771.2	5909.8	6402.9	6084.5	6439.2	7154.8	7175.5	7500.8	7947	8256.5	8560.2	8690.4	8673.4	9004.9	9205.5	9466.3	9107.5	9481.4
20.469	1.5359	0	0	0	0	0.24927	39.212	108.53	235.48	420.75	652	929.14	1228.4	1610.4	2005.3	2454.4	3054	3603.1	4123.9	4811.3	5518.8	6202.4	6875	7693	8596.9	9237	9692.5	10339	11285	11858	12832	13075	13687	14457	14899	15208	15739	15903	16542	16097	16255	16206	16914	16648	16818	16401	16549	16630	16564
0	0	0	0	3.7583	22.655	44.382	75.622	104.49	184.85	286.49	390.04	593.28	776.23	1011	1268	1546.2	1847.7	2171	2502.7	2868.4	3159.8	3497.9	3829.8	4158.8	4404.6	4695.9	4905.5	5214.1	5410.5	5568.2	5776.8	6075.6	6173.4	6492.9	6903.8	7104.6	7050.3	7316.3	7270.3	7567.5	7713	7764.5	7690.4	7584.7	7701.2	7866.5	7856.7	7783.9	7943.6
0	10.573	0	0.44218	0	1.6153	0	24.794	22.197	86.403	204.39	316.46	470.42	663.94	890.82	1219.3	1484.1	1810.8	2132.4	2448.4	2780.1	3179.5	3562.7	4008.3	4203.1	4557.1	4928.5	5311.3	5508.4	5816.8	6012.9	6237.7	6572.5	6708.6	6940	7362.7	7775	7887.5	8334.5	8554.3	8917.5	9158.4	8831.3	9224	9256.4	9443.4	9645.1	9721.2	9955.7	9966.5
13.198	23.587	5.3743	0	0	0	0	0	0	0	0	29.697	69.491	137.75	232.85	347.12	503.62	796.72	1066.2	1307.4	1605.6	1973.3	2422.6	2864.7	3328.1	3976.5	4792.6	5289.4	5502.2	5618.2	6682.1	7740	7327.3	7612.7	7954.4	8112.4	8604.2	9088.4	9051.1	9590.9	10148	10211	10420	10610	10773	10702	11266	11402	11160	11438
32.952	15.677	0.91705	0	0	0	0	7.0537	23.85	85.229	180.99	317.57	488.86	728.47	1004.6	1265.8	1582.5	1935.6	2358.9	2720.6	3198.7	3687.4	4204.9	4828.3	5296.3	5807	6244.9	6804.2	7372.8	7696.1	8159.7	8747.4	9183.2	9568.5	9949.9	10524	11072	10956	11549	11922	12114	12388	12591	12473	12652	13061	12723	12959	12445	12332
0	7.8323	0	0	0	8.6823	2.2575	10.446	23.471	51.813	95.31	149.95	227.17	338.27	480.24	637.59	781.43	1015.9	1217.5	1419.2	1571.2	1611.5	2026.1	2282.3	2556.2	2618.8	3040.7	3185.3	3409.4	3664.9	3783.7	4091.6	4304.7	4531.9	4668.5	4839.3	5151.8	5233.9	5367	5521	5665.1	5820.7	5782.3	5935.9	6138.4	6156.1	6176.1	6157.1	6734.7	6721
15.134	6.1508	0.12542	0	0	0	0	12.713	28.329	90.301	163.3	296.34	476.08	624.33	870.14	1045.1	1309.1	1801.2	1830.8	2313.8	2675.2	2937.4	3408.4	3915.6	3854.9	4348.1	4782.7	5034.4	5459.6	6295.1	6137.2	6651.1	6920.8	7606.7	8124.3	8549.9	9162.7	9736.8	10043	10726	11175	10940	11101	11412	11607	11790	12025	12049	12505	12366
0	0	0	0	6.0675	12.998	19.664	26.423	44.797	72.387	115.75	130.56	144.54	203.74	258.87	330.62	431.36	533.53	675.55	551.68	693.38	905.77	1104.1	1326.9	1559.5	1790.9	2087.5	2292.3	2556.9	2860.4	3084.6	3451.1	3569.8	3848.4	3897.2	4232.9	4339.4	4492.1	4646.2	4708.7	4758.1	4928.6	4991.6	5237.5	5262.2	5296.5	5227.9	5209.4	5299.1	5307.7
0	0	0	0	0	11.104	20.331	62.976	110.28	165.62	243.99	368.49	469.95	618.18	817.93	961.8	1197.3	1395	1659.5	2002	2218.9	2564.5	2794.5	3184.3	3515.2	3942.5	4394.6	4712.8	5124	5476.6	5982.9	6527	6996.8	7364.7	7886.5	8410.3	8732.9	9289	9514.7	9896.5	10069	10486	10667	10855	11170	11325	11674	11923	11881	11853
7.7624	4.4186	0	0	0	0	0	0	0	9.1189	33.728	67.059	122.4	200.93	267.28	361.5	452.85	583.79	658.94	763.04	937.78	1059.2	1151.1	1292.3	1430.9	1570	1568.3	1603.4	1773.3	1858	1888.7	1888.4	1998.4	2063.3	2274.3	2235.7	2300	2204.4	2235.4	2296.9	2253.3	2261.7	2323.2	2222.8	2263.6	2255.7	2392.8	2592.2	2430.5	2429.7
25.442	11.64	0	0	0.16543	0	0	0	1.3484	23.414	26.121	59.463	83.756	141.01	187.64	291.18	368.56	483.95	632.54	797.08	1019.9	1221.9	1401.6	1623.9	1835.1	2123.9	2351.9	2592.9	2859.7	3039.4	3403.7	3563.2	3813.4	4022.3	4246.8	4519.1	4643.8	4975	5173.1	5346	5370.3	5577.7	5805.3	5842.7	5922.6	5932	6089.2	6156.4	6173.5	6240.2
0.8091	6.7528	8.238	0	0	2.3466	0	5.3872	4.8675	39.581	104.05	184.95	342.36	516.38	695.12	873.22	1069.2	1226.9	1444.5	1721.5	1942.8	2095.3	2344.4	2484.7	2760.4	2820.7	3018.8	3197.4	3424.1	3557	3857.2	4138.8	4346.2	4734.6	4932.9	5248.9	5508.1	5529.8	5873.4	6160.9	6324.5	6408.5	6218.7	6278.8	6256	6371.7	5990.9	6030	5856.7	6717.5
0	4.8206	6.9026	0	0	20.242	0	11.998	17.965	54.558	56.725	79.137	114.74	168.84	247.02	366.66	542.11	695.49	911.28	1166.3	1464.8	1729	2158.1	2371.9	2677.8	3046.1	3443.9	3617.3	3902.1	4390	4647.1	5076.8	5281.6	5645.2	5840.7	6218.6	6620.7	6882.7	6982.8	7852.7	7691.3	7617.8	7803.1	8052.2	8011.8	8210.1	8240.9	8125.6	8187.2	8061.4
27.744	13.418	0	0	0	0	0.57748	26.719	88.881	154.25	254.52	387.48	509.99	721.94	939.38	1106	1372.3	1705.6	1992.7	2308.9	2591.6	2843.1	3262.5	3604.9	3958.5	4356.7	4636.6	4901.8	5247.5	5483.7	5826.6	6118.8	6444.5	6711.4	7056.9	7323.2	7820.1	8089.6	8417.7	8725.7	9162.2	9423.9	9457.8	9450	9606.8	9804.9	9930.6	10140	10274	10425
8.4575	23.208	0	0	0	0	6.4819	0	17.647	7.6844	52.434	90.962	155.31	281.99	391.32	567.06	775.85	1064.3	1351.7	1616.6	1965.1	2284.5	2683.7	3080.9	3379.9	3731.6	4012.5	4449.7	4660.9	4844.7	5334.3	5599.6	5857.6	6104.8	6468	6655.1	6846.5	7006.9	7316.5	7233.3	7428.2	7694	7710.2	7756.2	8020.1	8075.9	8350.7	8252	8281.7	8485.6
29.007	11.658	0	0	0	0	0	0	0	0	0	31.726	116.11	239.06	408.16	682.77	1003.7	1397.2	1820.4	2247.2	2772.8	3155.8	3738.9	4373.4	4893.3	5641.5	6188.3	6745.2	7200.2	7634.4	8212.3	8673	8916.4	9421.4	9899.5	10318	10887	11326	11672	12012	12406	12827	13020	13293	13396	13637	13817	13772	13716	13900
0	0	0	0.84706	21.474	26.221	0	3.5117	14.374	19.231	45.987	114.2	192.67	286.9	390.94	523.66	672.41	847.67	1119.1	1279	1451.2	1730.6	1923.8	2000.6	2373.6	2466.6	2753.7	2829.7	2943.1	3262.6	3345.1	3495.2	3655.6	3763.7	3861.6	3999.9	4075.9	4167	4152.6	4286	4322.8	4403.4	4291.4	4338.6	4487.2	4396.9	4498.5	4503.5	4493.7	4505.8
16.066	1.0219	0	0	0	0	14.83	14.685	47.892	112.72	238.3	401	599.33	920.48	1207.1	1548.1	1989.7	2421.7	2873.9	3254.3	3834.6	4387.6	4604.7	5293.3	5858.5	6463.9	6938.5	7363.4	7997	8426.7	8798.8	9340	9653.1	10434	10574	11097	11806	11824	12120	12367	12621	12883	13149	13359	13820	13969	11474	11523	14005	14475
29.614	19.331	0.81574	0.53448	0	0	0	0	0	17.528	59.259	96.115	141.27	212.87	295.43	370.48	456.06	537.06	690.9	750.05	849.53	985.98	1134.1	1272.7	1381.2	1568.7	1621.6	1717.5	1749.5	1918.8	1965.3	2048.5	2254	2394.4	2390.3	2442.9	2482.8	2565.2	2745.7	2714.2	2936.2	2782.2	2843.7	2873.9	2865.9	2904.3	2876.6	2937.9	3022.4	3111.9
8.5585	7.1079	1.4723	0	0	0	0	0	58.554	125.19	199.09	316.39	490.99	653.97	729.94	1082.9	1297.1	1534.8	1739.4	2086.5	2297.4	2620.3	2844.1	3039.2	3437	3654.7	3811.4	4034.3	4337.2	4509.9	4747	4858.1	5237.1	5290.6	5276.6	5693.4	5887.4	6106.3	6396.3	6286.3	6568.6	6501.1	6712	6983.1	7030.4	7094.8	7051.9	7113.2	7109.4	7262.5
0	9.0173	10.669	0.97448	0	2.8864	0	0	0	0	0	0	0	0	0	18.259	82.189	158.74	272.45	356.23	523.23	647.64	864.91	952.18	1164.6	1172.2	1397.2	1570.1	1638.1	1715.9	1739	1859	2030.7	2252.1	2471	2605.9	2718.2	2855.2	3053.8	3343.1	3603.5	3657.2	3736.1	3803.5	3944.4	3848.1	4082.7	4192.6	4410.6	4381.7
25.694	16.084	0	0	0	0	12.09	13.239	26.965	49.654	53.563	109.83	180.64	261.24	379.67	536.64	744.65	971.56	1276.6	1611	1982.1	2323.8	2671.2	3083.8	3469.4	3914.6	4342.3	4599.2	4925.4	5496.7	5860.5	5418.7	6119.5	6352	6740.2	6273.2	7225.4	7781.1	8333.8	8600	8731.4	9060.4	9483	9576.6	9800.6	9919.6	10117	10306	10462	10562
0	0	0	0	10.454	95.634	90.514	116.42	198.07	262.61	377.56	491.85	562.42	655.87	822.32	979.27	1236.2	1451.3	1659.2	1926.3	2289.5	2764	2992.1	3226.7	4043.1	4195.3	4554.7	5028.7	5523.7	6018.1	6413.5	6897.3	7069.8	7559.1	7910.1	8597.7	8986.7	9571.1	9936.8	10326	10614	10758	10872	11096	11560	11709	11976	12006	12336	12524
19.173	12.201	0	0	0	0.24696	0	0	0	0	0	0	2.7125	46.613	128.44	223.1	393.37	560.18	730.23	896.1	1270.5	1535.2	1743.8	1921.6	2159.2	2256.4	2575.5	2654.3	2813.1	3086.5	3291.6	3522.8	3647.4	3983.6	4015.1	4246.7	4286.8	4412.2	4488.2	4591.5	4753.3	4808.3	4893.2	4846.5	4923.1	4907.6	5037.2	5144.8	5090.1	5092.5
28.104	19.802	0.57853	0	0	0	0	0	11.891	101.87	224.59	394.93	651.99	931.09	1215.9	1596.9	1984.5	2463.1	2758.2	3052.8	3638.1	4142.8	4444	5002.8	5186.4	5612.2	5724.4	6405.4	6779.7	7110.1	7664.5	7624.1	8263.7	8016	8358.1	8770.9	9202.4	9141.8	9804.4	10129	10225	10357	10610	10470	10796	10891	11030	10701	10551	10618
19.3	9.5978	0	0	0	0	0	0	0	0	0	57.925	156.52	287.23	431.86	582.45	769.41	1050.2	1299.6	1587.1	1928.3	2245.7	2594.5	2945.7	3043	3386.4	3684.9	3864.4	4267.2	4899.8	5825	6111.1	6211.8	6706.3	6991.5	7159.6	7307.6	7640.8	7900.9	8327.3	8417	8617.8	8840.8	9022.5	9077.6	9193.6	9265.3	9290.4	9300.8	9325.4
14.25	7.5168	0	1.1511	0	0	0	0	8.9791	30.864	51.624	120.36	196.79	327.37	503.23	744.78	1051.6	1371.6	1775.1	2175.9	2621.3	3101.2	3631.8	4329.8	4909.5	5628	6195	6707.9	7310.9	7933.9	8490	8844.5	9569.3	10149	10756	11285	11731	12285	12541	12931	13048	13576	13948	13986	14005	14217	14573	14480	14521	14350
0	0	0	0	0	17.174	36.383	95.739	177.3	265.21	396.16	562.98	751.28	990.95	1301	1588.9	1958.6	2359	2874.6	3414.3	3972.4	4534.3	5112.4	5658.8	6373.9	6826.5	7444.8	8065.5	8481	9015.3	9598.9	9962	10546	10886	11416	11800	12088	12496	12529	12882	13123	13364	13732	13978	14104	14522	14553	14914	14949	15076
80.188	56.498	53.378	13.705	0	0	0	0	0	13.426	123.66	313.85	589.93	953.31	1327	1773	2262.6	2894.3	3384.1	4024.5	4527.9	5390.7	5883.5	6572	7373.1	7938.1	8499.9	9544.3	9764.4	10393	10771	11121	11593	11766	12040	12412	12414	13064	13178	13523	13463	13695	14150	13945	14056	14487	14893	14676	14919	14821
5.2854	8.2606	4.7918	0	0	0	0.9947	27.065	62.073	140	249.44	420.97	611.14	820.47	1135	1370.9	1723	2126.9	2468.9	2839.1	3200.2	3528.3	3871.7	4170.6	4783.6	5148.5	5709.7	6103.4	6709.5	7116.7	7665.9	8036.5	8686.5	8975	9380.1	9715.3	10079	10395	10756	11048	11332	11505	11732	11735	11889	12005	12157	12420	12303	12519
10.36	8.7007	2.5969	0	0	0	0	0	38.826	109.23	192.74	320.64	502	696.93	984.67	1252.5	1589.7	1944.8	2353.2	2706.1	3134.4	3585.6	4097.3	4389.3	4650.9	5112.6	5514.5	5878	6268.4	6472.1	6668.1	7227.8	7395.9	7925.2	8223.2	8522.8	8804	8789	9009.1	9408.5	9526.6	9848.4	10052	10115	10057	10082	10296	10248	10420	10303
0	0	0	0	5.686	26.813	38.1	55.017	59.23	99.888	159.56	198.9	355.52	490.09	648.89	847.32	1119.4	1379.5	1658.2	1707.1	1992.7	2311.1	2655.4	3027.8	3331.5	3548.9	3931.1	4207.7	4529.2	4868.4	5207	5565.4	5791.8	6011.6	6190.9	6515.3	6729.5	7024	7257.1	7461.5	7775.5	7923.3	7940.8	8236.2	8215.9	8470.8	8368.6	8595.4	8617.4	8753.9
11.411	18.155	3.5915	0	0	0	0	9.1092	55.121	138.85	295.43	488.81	839.78	1213	1783.7	2333.1	2983.8	3531.7	3859.8	4590.8	5186.7	5086.3	5995.6	6238.3	6822.3	7248.1	8634.4	8406.4	8766.6	9301.5	9757.1	10549	11156	11511	12106	12604	12833	13307	13524	13532	13997	13738	14112	13771	13918	14254	15227	15329	15479	15616
16.784	20.977	4.9089	0	0	0	0	0	23.389	98.502	186.92	383.46	582.86	827.93	1116.8	1502.1	1952.6	2389.8	2958.1	3489.7	4052.8	4633.7	5283.4	6106.7	6533.9	7129.2	7854.1	8272.3	8867.2	9477.1	9765.3	10431	11228	11521	11819	12132	12748	12977	13391	13594	13908	14228	14249	14235	14457	14252	14514	14681	14679	14742
18.237	1.7936	4.4019	0	0	0	0	31.091	79.773	205.55	364.2	565.53	790.73	1080	1367.2	1739.2	2198	2534.4	2989.3	3275.2	3718.4	4120.7	4448.3	4789.8	5109.9	5319	5711.4	6023.7	6192.2	6323.3	6457.2	6534.8	7072.4	7273.4	7263.5	7621.6	7769.4	8067.8	8307.6	8272.7	6891.2	8482.5	8536	8516	8681	8759.2	9138	9125	9162.6	9182.5
0	0	0	0	20.125	39.517	35.183	91.429	146.83	232.11	279.58	361.93	648.83	844.53	1044.9	1298.9	1544.5	1781.2	2025.8	2231.9	2488.7	2800.3	3073.8	3446.9	3840.9	4085.2	4362.5	4555.8	4864.8	5040.5	5324.5	5703.3	6037.6	6293.3	6466.6	6650.1	6827.6	7092.1	7297.9	7427	7648.2	7737.9	7894.6	7999	8064.1	8170	8116.8	8284.2	8174.3	8292.8
5.9798	8.4241	0	0	0	0	0	1.275	0	0	21.859	28.319	48.963	118.83	156.54	206.7	308.6	384.92	512.98	577.02	687.05	786.25	877.35	968.05	1179.3	1250.6	1541.3	1765.5	1879.6	1986.4	2079.4	2230.8	2373.3	2645.6	2689.5	2838.4	2924.7	2986.7	3198.3	3354.6	3456.1	3537.1	3654.3	3664.4	3743.4	3999.2	3413.5	3472.8	3372.2	3438.3
0	2.7315	0	0	7.0427	15.834	0	11.293	7.4239	42.494	73.485	127.27	218.89	324.14	462.84	550.16	746.78	874.14	1115.4	1337.1	1548.4	1780.2	2081.8	2256.4	2561.7	2731.8	3083	3376.7	3632.9	3842.5	4039.2	4130.6	4407.6	4829.6	5114.1	5428	5777.2	5863.6	6181.5	6496.7	6931.2	6939.5	7235.6	7372.7	7472.3	7641.3	7752.3	8059	8094.8	8167.7
0	0	0	11.949	0	17.54	0	0.95764	3.0762	0	0	0	0	21.852	34.987	85.345	98.174	136.14	157.91	197.72	200	224.07	291.37	336.09	387.72	440.77	500.3	543.65	566.79	680.96	679.3	713.22	777.85	867.34	900.66	974.6	984.65	1068.7	1073.6	1089.3	1157.4	1192.6	1238.8	1234.8	1215.4	1262.3	1269.4	1290.1	1311.6	1310.6
117.05	121.01	21.514	0	0	0	0	0	0	0	0	125.52	291.23	519.7	776.95	1126	1541.6	1916.5	2429.1	2745.7	3101.8	3554.7	3927.8	4504.6	4996	5665.6	6364.1	6887	7265.7	7638.8	8333.9	8682.3	9319.9	9879.8	8628.8	8907.4	9398.3	9706.3	10247	10194	10661	11256	11554	11739	11914	12370	12817	12911	12601	13307
1.7603	2.5037	12.364	0	1.2173	0	3.4546	30.118	84.863	245.2	428.73	654.3	944.94	1150.4	1354.3	1866.1	2438.8	2973.3	3469.9	3986.3	4391.2	5080.8	5714.6	6239.3	6543.9	6763.3	7271.1	7571.1	7925.7	8339.2	8583.9	8764.8	9222.6	9810	10006	10418	10455	10737	11050	11211	10998	11428	11591	11682	11654	11926	12098	11877	12131	12433
21.693	5.143	0.63709	0	0	0	0	19.447	62.634	145.17	250.45	435.2	616.75	864.22	1113.7	1409.2	1708	2089.9	2527.5	2830.1	3269.5	3576	3963.8	4392.6	4784	5269.1	5557.4	6004.4	6453.2	6947.4	7216	7475.4	8014.2	8320.8	8611.9	9039.3	8999	9453.8	9766.4	10102	10059	10078	10133	10231	10620	10612	10830	10943	11077	10797
20.766	12.841	0.46586	0	6.2586	0	0	0	7.145	73.584	172.05	294.99	443.79	756.67	1054.4	1380.9	1842.9	2321.7	2835.8	3247.4	3909.6	4239.6	4896.1	5449	6110.9	6705.4	7433.5	8054.5	8463.8	9059.5	9581.5	10126	10739	11977	12576	13490	13719	14393	15501	15636	15643	16140	16047	16224	16755	16935	16416	16483	16752	16660
9.7384	11.932	0	0.34505	0	0	0	0	2.5562	34.674	78.17	108.48	199.26	283.22	406.52	545.13	667.49	858.36	995.21	1122.2	1326.2	1669.8	1708.3	2049	2234.4	2602.6	2825.8	2738.3	2683.5	3090.9	3644.1	3380.5	3928.6	3819.7	4176.6	4275.2	4584.9	4854.3	5015.8	5009.1	5289.7	5352.7	5414.4	5640.6	5568.3	5583.9	5718	5976.5	6085.3	6100.3
0	7.4006	0	5.6764	16.907	7.6674	0	38.084	60.682	133.86	253.52	393.51	594.53	817.39	1132	1413.3	1745.9	2150	2663	3075	3516.9	3946.1	4554.3	5133.2	5541.7	6163.6	6304	6875.1	7411.3	8019.5	8485.2	8904.9	9243.2	9467.4	10085	10151	10415	10805	10935	11419	11426	11735	11861	12097	12031	12137	12188	12378	11940	12083
0	2.4401	2.1151	2.456	3.5276	3.2775	0	0	13.621	26.791	61.368	120.58	204.19	306.74	423.51	559.09	718.53	880.13	1087.5	1305.1	1507.8	1806.2	2015	2299.1	2549.6	2808.6	3171.3	3560.2	3668	4874.5	4210.6	4265.6	4468.2	4750.9	4990.1	5254.1	5384.8	5417.5	5711.4	5880.3	6314	6278.6	6467.7	6447.1	6461.3	6545.7	6734.6	6712	6817.3	6887
0	0	0	0	7.4489	26.567	49.18	72.778	97.717	164.35	184.1	390.85	518.83	867.96	1054.5	1319	1599.8	2079.2	2333.2	2774.9	3122	3659.4	4042.9	4455	4915.2	5271.7	5898.8	6433.2	6465.4	7313.5	7532.3	7916	8473.7	8695.6	9085.4	9251.5	9580.7	9864.8	10212	10102	10386	10590	9795.2	10050	9986.9	10311	10289	10152	10348	10354
0	0	0	0	1.5616	12.518	27.915	37.734	38.766	38.376	67.947	75.222	74.718	103.19	120.71	138.16	204.67	229.12	262.26	330.29	401.77	497.24	538.94	597.37	673.57	734.91	761.82	884.56	948.78	991.16	1162.5	1231.7	1502.9	1656.3	2001.2	2218.4	2413.4	2518.1	2590.9	2831.9	2803.4	2939.1	3090.2	3329.7	3406.3	3244.7	3431.7	3641.1	3629	3543.1
0	0	0	0.52675	5.0123	5.0822	2.7923	20.293	35.26	96.828	162.32	239.84	370.84	514.36	663.06	991.68	1094	1334.5	1573.6	1826.5	2087.4	2376.7	2594.2	2828.3	3065.7	3372.2	3611.8	3857.5	4076.5	4267.1	4424.4	4644.2	4836.2	4994.6	5125.9	5203.5	5347.7	5477.3	5527.9	5596.2	5863.2	5813.5	5920.4	5742.2	5915.7	5984.9	6070.8	6033.8	6132	6125.3
27.591	6.1107	2.5559	0	0	0	0	0	1.3029	37.704	73.549	147.59	218.08	333.82	440.67	603.46	775.21	962.97	1202.5	1410.8	1665.5	1879.4	2105.3	2332.3	2541.8	2780.1	2994.2	3273.2	3509.9	3698.6	3893.4	4008.9	4286.4	4397.6	4526.7	4779.1	4838.4	5083.2	5174.9	5271.8	5428	5566.5	5725	5752.8	6045.9	6020.2	6150.9	6147.8	6175.4	6214.8
1.0435	11.19	7.3005	1.3234	0	0	0	14.811	56.146	141.59	263.43	488.51	708.16	1052.5	1465	1932.8	2495.1	2999	3537.1	4351.3	5122.2	5784.3	6091.2	7019.6	7639.1	8600.6	9157.7	10110	10759	11535	12124	13782	14441	15062	16670	17431	17891	20713	19480	20568	22057	21224	22144	22294	22578	23124	23293	23105	23064	23133
0	2.9623	0.41922	0	0	0	27.016	0	0	0	0	0	47.955	80.97	157.52	249.03	361.26	516.67	697.76	951.27	1164.4	1355.2	1607.9	1842.6	2111.6	2315.4	2639.6	2827.7	3122.3	3305.4	3484.8	3857	4043.8	4242.8	4362.5	4555	4848.1	5087	5318.7	5523.5	5705.5	5805	6086.2	6269.5	6293.9	6461.8	6461.1	6669.4	6687.9	6812.5
9.331	0	0	0	0.012464	0	5.2859	0	0	2.3632	6.0544	17.683	39.089	77.608	140.53	252.99	363.81	529.03	696.75	935.63	1139.7	1453.5	1650	1901.4	2080.9	2404.8	2814.7	3069.1	3390.5	3702.8	4020.5	4287.3	4762	4973.7	5327.3	5684.3	5931.3	6188.5	6400.9	6559.5	6704.1	7101.2	7349.9	7306.6	7483.8	7608.9	7561.2	7749.1	7705	7851.1
21.18	6.8029	0	0	0	0	2.0194	0	18.88	54.757	151.17	281.04	410.48	768.41	1061.9	1441	1733.1	2207.8	2345.3	3012.1	3375.1	4055.9	4175.1	4770.9	5130.9	5339.7	6087.5	5178.9	5872.8	6000.9	6417.7	6535.8	6704.3	7081.5	7579.8	7933.3	8489.4	8793.7	9068	9342.1	9441	9599.1	9888.5	10036	10056	10358	10495	10433	10655	10738
0	2.9901	5.617	0.92309	0.59061	2.3013	0	2.7937	8.438	29.263	67.188	132.47	255.58	384.11	561.31	724.52	974.23	1222.1	1463.2	1728.2	1993.5	2230.8	2539.5	2816.6	3149.1	3392.9	3694.1	4033.7	4403.1	4654.4	4680.3	5066.5	5184.5	5596.3	5850.5	6171.6	6458.7	6493	6808.3	7013.6	7477	7449.6	7669.1	7683.3	7812.4	7908.8	7966.4	8067.2	7999.5	7994.9
8.2789	5.759	0	0	0.48204	0	2.9433	0	0	69.602	112.07	244.33	367.98	502.53	715.05	933.23	915.14	984.39	1359.5	1638	1881.8	2137.1	2593	2889.5	3181.3	3383.4	3775.1	4157.1	4522.8	4719.1	4856.4	5454.8	5486.7	5638.2	6009	6353.1	6668.9	6647	6904.3	6864	6903.6	6978.1	7121.7	7181.9	7170.4	7284.9	7340.8	7366	7315.5	7264.1
4.0985	1.5281	0	5.224	0	2.6279	11.649	27.191	94.424	180.26	372.88	595.98	849.28	1261.1	1693.2	2042.4	2580.8	3041.3	3674.1	3502.8	4240.7	4393.7	5404.7	5778.2	6324.7	6645.6	7079.3	7396.8	8201.5	8150.9	6670.1	7309.4	7109.2	8963.4	7631.6	7847.2	9911.5	10028	8627.8	9018.3	10242	8751	9032.7	9048.4	9299.3	10793	10933	11052	10949	11365
8.1519	5.9141	4.5054	0	5.4011	0	0	0	0	0	0	0	37.141	122.05	288.14	416.31	641.05	724.98	1023.7	1309	1544.1	1844.1	2176.1	2403.2	2857.6	3255.5	3470.3	3892.9	4180.2	4544.9	4706.8	5087.4	5584.8	5706.1	6157.4	6743.3	6648	6760.8	6766.4	7150.7	7165.5	7285.3	7456.1	7484.7	7402.6	7846.6	7465.7	7870.1	7885.5	8261.5
23.44	10.09	10.706	2.3044	0	0	0	0	0	0	35.396	93.383	186.83	376.47	531.16	750.04	1053.6	1255.4	1799.2	2191.3	2641.7	3124.6	3634.6	5010.3	4658.8	5084.1	5780	6100.1	7249.7	6954	7181.3	7506	7759.7	8176.7	8649	9044.8	9430.3	9945	10156	10508	11372	11221	10928	11037	11206	11667	11635	11821	11465	11423
48.736	28.961	0	0	0	0	4.5047	30.637	112.31	236.53	406.18	652.96	925.68	1245.5	1495.7	2003.6	2420.2	2945.7	3513	3905.5	4520.4	5033	5616.6	6130.7	6943	7324.7	7784.7	8483.4	9203.5	9633.4	9960.3	10777	11238	11865	12628	12581	13134	13737	13957	14174	13996	14659	14634	15257	15756	15585	15780	16146	16253	16054
13.118	6.5579	0	0	0	0	3.6185	0	8.6404	39.899	102.49	172.59	300.08	488.39	656.32	869.73	1109	1392.7	1663.3	1983.7	2317	2612.6	2926.9	3176.9	3644.7	4059.6	4325.7	4669.4	4969.6	5271.9	5526.9	5818.4	6098	6526.5	6789.9	6856.6	7174.5	7590.5	7700.6	7904.4	8065	8197.5	8198.4	8250.9	8346.4	8331.7	8455.7	8358.7	8246.7	8442.6
0	0	0	0	0	11.204	46.339	78.693	132.85	204.14	296.03	415.77	564.72	786.65	1012.1	1355.5	1721.9	2085.9	2559.4	2937.4	3493.8	4057.6	4606.3	5197.4	5553.7	5933.8	6236.9	6865	7471.2	7962.2	9882.5	9130.7	9655.3	10414	10837	11485	11915	12140	12836	13240	13501	13847	14071	14254	14650	14937	14793	14685	14840	15009
0	2.1362	0	1.4467	6.5659	0	5.6908	12.246	15.72	67.412	121.7	213.22	353.72	529.11	743.35	938.01	1219.1	1462.1	1791.9	2062	2388.4	2694.6	3102.9	3477.7	3956.7	4281.2	4616.1	5056.6	5439.5	5803.2	6063.6	6684.7	6872.2	7569.3	8030.3	8289.5	8759.7	9175.4	9477.1	9724.4	10169	10462	10803	10955	11219	11486	11614	11591	11800	11840
2.9311	7.9974	0	0	0	0	38.517	60.878	73.694	172.63	236.74	278.61	526.45	762.67	995.69	1306.2	1601.3	1954.9	2311	2590	2868.5	3383.7	3928.5	3785	4538.2	4097.4	4861.4	4999	5546.7	5891.2	5512.4	5718.6	6865.2	7293.6	7230	7633.4	8054	6948	7219.6	8822.2	7764.8	8722.8	8830.6	9224.5	9372.9	9180.7	9164.8	9046.3	9003.1	9402.3
3.2615	3.9643	0	0.53374	0	0	18.418	31.328	98.162	180.88	311.21	498.74	729.03	1015.9	1296.3	1671.9	1918.1	2245.7	2723	3108.6	3423.4	3857.7	4194.2	4563.1	4884.1	5367.4	5963.4	6247.9	6703.8	7293.9	7591	7927.4	8570.8	9184.4	9759.1	10124	10705	11144	11647	11768	12408	12689	13091	13534	13573	13655	13704	14047	14086	13932
8.2656	13.681	0	1.8497	0	0	0	0	8.2925	40.005	106.19	212.33	375.73	604.73	879	1179.7	1540.2	1945.7	2385.3	2911.1	3470	4076.5	4815.3	5517.1	6056.4	6777.4	7235.3	8511	8470.3	8895	9535.2	10108	10568	11352	11913	12478	12835	13453	13923	14403	14708	14845	14858	14798	15605	15936	15882	15969	16282	16162
27.061	13.243	0	0	0	0	0	5.3501	33.152	70.774	113.55	158.45	176.97	236.41	279.38	312.94	370.55	482.34	574.56	637.29	752.8	1126.2	1527.4	1834.6	2052.3	2198.9	2344.4	2741.2	2934.2	3237.4	3610.3	3981.6	4416.8	4656.8	5043.1	5378.4	5845.8	6020.8	6263.1	6384.9	6709.6	6913.8	7184.2	7324.1	7503.7	7475.1	7792.7	7722.1	7875	7932
12.077	10.698	0	0	0	0	0	0	0	9.2969	50.344	108.95	183.41	280.08	384.79	529.2	686.42	837.47	1015.6	1188.3	1373.1	1623.5	1816.2	2078.3	2311.2	2617.6	2856.1	3141	3289.1	3462.8	3752	3965.6	4211.7	4587.5	4804.1	5141.4	5432.9	5629.5	5830.8	6064.3	6188.3	6307.3	6486.4	6620.8	6726.1	6959.1	6919.6	7057.1	6911.1	6977.7
14.033	5.8818	0	3.6999	0.92642	0	0	0	0	0	0	0	15.535	56.032	100.58	169.64	306.12	385.93	499.29	648.92	765.88	895.27	981.27	1088.8	1209.7	1327	1449.2	1441.5	1536.2	1591.8	1664.2	1771.8	1912.7	2012.6	2110.3	2186.8	2301.9	2357.8	2458.9	2520.1	2639.5	2708.5	2777.9	2825.4	2854.3	3051.7	2955.7	3002.3	2876	3038.4
0	0	0	0	4.7819	20.201	48.922	77.701	136.97	204.98	306.64	390.46	527.81	695.34	877	1035.2	1210.2	1462.6	1754	2062.7	2443.2	2881.2	3283.5	3610.1	3867.7	4377.8	5022.3	5564.6	5977.7	6575.9	6976	7620.8	7863.7	8276.5	9038	9435.6	9991.3	9786.7	11256	10954	11507	11956	11853	12458	12477	12363	12761	12488	12738	13051
0	1.9723	5.9561	4.511	2.6277	4.7932	5.1568	24.639	33.867	52.319	79.211	121.47	190.18	256.27	353.98	489.16	566.09	705.21	943.13	1144.8	1446.4	1785.6	2138.3	2535.4	2895.1	3278.2	3734.9	4230.2	4801.2	5265.6	5613.1	6085.1	6553.9	7282.3	7742.2	8714.9	9148.6	9510.3	10045	10697	11296	11419	12001	12324	12510	12796	13243	13466	13538	13781
8.0182	0	4.0988	0	0	2.4242	5.454	1.2531	0	8.7698	65.475	156.77	251.25	414.12	598.65	850.41	1136.1	1181.2	1780.9	2146.1	2485.8	2822.8	3195.1	3527.2	3893.2	3979.8	4356.8	4692.7	4920.2	5315.8	5445	5645.4	6069.4	6178.7	6419.2	6512.6	6614.1	6855.8	6967.6	6858.3	6998.9	7190.1	7331.4	7197.3	7178.3	7214.7	7192	7243.1	7141.1	7315.8
0	0	0	2.0856	0	4.1157	28.475	51.264	133.82	217.27	349.81	558.52	813.74	1102	1381.9	1755.8	2104.9	2545.5	2919.8	3352.7	3777.6	4141.3	4648.7	5045.3	5438.5	5931.1	6497.8	6860.5	7251.4	9065.3	8048.5	8474.9	8901.3	9301.5	9553.8	9982.9	10379	10680	10943	11077	11431	11750	11671	11867	11832	12227	12091	12228	12245	12486
0	7.5546	14.831	0	0.71049	0	0	0	0	29.566	67.729	160.4	278.1	418.22	632.7	854.96	1154.3	1463.2	1821.3	2104.6	2472.4	2800.7	3222.5	3524.2	3832.1	4022.5	4177.4	4552.7	5058.5	5755.3	6550.8	5759.1	7098.2	7477.6	7857.9	8138.2	8493.9	9036.1	9142	9146.9	9273	9705.8	9847.8	10036	10213	10295	10256	10218	10048	10209
0.74564	0.66637	4.5535	11.506	0	0	0	0	0.87841	17.737	67.058	140.2	288.27	499.35	802.66	1146.7	1501.2	1889.2	2399.1	2900.6	3551.3	4091	4837.6	5332	5944	6389.1	6977.2	7751.5	8320.4	8783.2	9418.5	9870.7	10337	10951	11532	12055	12300	12494	12734	13235	13411	13624	13650	13608	13660	13332	13706	14321	14106	14130
18.723	0	4.8001	0	0	3.7807	0	0	0	0	0	8.4659	32.288	65.849	130.22	178.67	273.43	383.7	526.81	636.02	777.25	891.81	1209.5	1373	1485.2	1610.7	1696.2	1805.3	2001.4	2194.3	2347.1	2552.8	2547.5	2821.4	2697.8	2801.3	2940.3	3148.9	3217.2	3385.1	3534.9	3517.7	3616.2	3627.7	3637	3712.9	3852.5	3815	3699.4	3696.5
0	0	0	0	3.2717	13.496	29.867	62.737	96.724	175.18	254.91	400.35	579.39	777.12	1025.9	1257	1526.9	1895.6	2209.5	2511.7	2904.7	3271.7	3643.7	4062.1	4458.7	4796.1	5133.8	5521.9	5866.4	6198.1	6475.8	6804.9	7180.4	7591.4	7885.5	8305.6	8595.5	8780.2	9172.8	9258.6	9768.9	9861.8	9923.5	10081	10169	10121	10463	10655	10575	10823
7.5964	0.62034	0	0	0	7.4987	0	0	0	0	28.153	66.154	111.88	195.8	318.34	425.93	581.42	749.92	942.54	1143.2	1359.7	1631.8	1886.3	2184.8	2550.1	2853.5	3147	3468	3710.6	4038.5	4363.9	4375.2	4950.9	5218.2	5493.1	6013.9	6288.7	6462.8	5880.7	6174.7	6385.2	8386.8	7487.2	7469.6	8600.9	9355.2	7770.8	7939.5	7784.4	7880.2
1.5764	0	0	0	6.7852	0	23.963	41.232	74.069	132.17	196.95	277.28	356.71	450.89	546.44	648.96	781.99	914.24	1079.3	1265	1495.5	1848.1	2045.1	2299.8	2834.9	3135.5	3225.8	3688.1	4014.6	4266.4	4695.2	5190.9	5670	5998.8	6534.5	6947.9	7489.1	8122.3	8517.2	9085.5	9556.6	10057	10306	10593	10794	11147	11410	11386	11640	11691
0	0	0	0	7.318	7.7464	12.962	22.226	12.607	15.089	45.159	68.949	111.85	179.65	268.05	371.41	528.22	687.82	877.13	1099.3	1344	1602.3	1880.7	2177.6	2479	2792	2991.6	3391.7	3703.3	3933.7	4184.8	4415.4	4709.1	4892.1	5107.8	5416.3	5272.9	6087.7	6122.4	6333.6	6506.7	6629.7	6660.9	6659.5	6760.9	6924.6	7139.4	6963	6807.8	6727.6
0	4.6342	2.7959	0	0	2.3173	1.9389	15.705	50.346	118.33	213.43	352.21	531.3	715.78	967.65	1198.2	1496.8	1892.4	2245.3	2708.3	3055.5	3485.2	3753.4	4125	4608.7	4867.9	5242.3	5739	6081.8	6304	6407.2	6750.4	6878.3	7461.7	7772.3	8115.4	8335.1	8499.4	8718.4	8998.5	9200.4	9196.2	9531.8	9518.3	9655.6	9602.1	9988	10136	10044	10035
7.2464	8.9253	2.1577	4.7225	0	0	0	0	17.295	51.318	131.26	239.95	390.65	581.81	792.18	1029.8	1287.5	1553.3	1797.4	2047.8	2355.6	2677.2	3066.4	3409.6	3703	4018.8	4295	4657.7	4689.5	5090	5393.3	5536	5740.9	6264.1	6440.3	6718.9	6812.6	6976.9	7547.1	7696.9	7840.9	7876.7	7978.1	7962.5	8025.8	8290.7	8319.4	8311.9	8247.2	8473.7
0	12.526	7.577	4.9727	0	0.73231	0	3.6538	0	11.717	53.973	134.48	233.07	409.7	514.2	906.72	957.19	1476.6	1992.3	2531.7	2983.5	3440.2	3907.7	3947.9	4328.5	4815.2	5366.9	5181	6360.6	6758.2	5821.7	7294.7	6823.4	7016.4	7373.9	8549.8	8847.6	8095.3	9543.3	9851.6	9941.9	10110	10231	10072	10295	10192	9735.1	10345	11055	10263
12.061	18.409	10.028	0	0	0	0	0	0	24.603	100.15	163.5	260.58	376.69	512.27	683.8	909.94	1116	1323.5	1601.5	1797.5	2037.3	2284.8	2498	2825.2	3108.9	3248.4	3567.9	3762.4	3954.6	4167.6	4223.7	4462.5	4843.5	4953.9	5263.7	5257.5	5554.5	5775.5	5891.8	5992.1	5950.7	6104.5	6361.5	6416.3	6474.5	6532.5	6614.2	6690.4	6832.1
0	9.7694	0	0	8.9508	0	0	9.7623	32.964	149.12	257.35	383.73	543.01	741.18	791.85	983.83	1330.7	1443	1806	2990.4	3214.7	3701.3	4110.1	4655.4	5068	5336	5641.6	6077.6	6453.3	6760.2	7189.9	7439.6	7743.6	8123.9	6571.4	6946	7188.8	7149.3	7355.3	7382.3	7518.2	7673.4	7798.7	8060.5	8317.2	8518.5	8603.4	8476.6	8357.2	8871.6
9.2083	4.9209	4.1993	0	0	0	0.512	0	4.3047	54.798	108.38	201.69	328.17	546.32	789.77	1019.4	1364.6	1609.5	2051.6	2438.4	2855.1	3257.5	3779.4	4377.4	4572	5205.7	5597.9	6045.4	6586.2	6934	7438.1	7719.8	8388.4	8576.3	9160.1	9863.9	9554	9981.5	10679	11366	11500	11594	11697	11373	11569	11569	11866	11954	12166	12017
11.346	7.5331	0.12643	0	0	0	0	33.257	117.9	241.85	425.11	640.46	945.71	1313.2	1679.3	2034.2	2448.6	2976.1	3533.7	4019.8	4460.3	4914	5501.9	5920.3	6485.1	7004.2	7388	7957.2	8258.5	8619	9076.9	9617.7	9576.5	9774.9	10506	10571	10862	11349	11800	12141	11910	12169	12188	12547	12447	12736	12779	12995	13187	13132
0	0	0	6.3932	7.0305	0	0	0	0	0	11.579	40.307	116.09	198.8	351.82	496.59	731.2	1010.1	1248.5	1538.2	1864.6	2164.3	2518.7	2838.2	3264.9	3634.8	3869.3	4233.3	4583.4	4839.7	5065.8	5207.1	5838.5	6302.8	6807.5	7286.9	7614	7908.4	8341.1	8707.2	8414.8	8808	9020.7	8838.7	8698.7	8938.2	8776.1	9158.6	8962.8	9040.7
12.723	11.678	13.852	0	0	0	0	0	24.651	72.093	124.47	246.09	348.86	462.85	621	753.56	875.88	1063.5	1247.5	1424.1	1707.6	1925	2157.9	2453.4	2618.8	2845.8	3147.6	3323.6	3636.2	3888.9	4209.4	4096.5	4484.9	4617.5	5016.2	5324.5	5599.1	5894.4	6076.4	6216.7	6532.6	6751.9	6744.9	6888.3	7031.6	7188.7	7367.4	7367.6	7421.3	7690.7
4.9382	0.163	0	0	0	2.1695	0.99281	13.621	53.052	115.57	204.24	295.35	433.04	578.79	665.42	746.14	919.53	1158	1248.7	1439.1	1589	1963.4	2293.4	2494.8	2523.4	2800.4	3126.8	3428.8	3805.6	4022	4245.3	4641.1	5054.1	5384.6	5690.9	5956.2	6391.7	6524.5	6772.3	7079.7	7280.3	7246.1	7599.6	7890.9	7752.4	7977.1	8031.1	8012.8	7877.4	7868.1
23.121	12.96	0	0	0	0	6.3898	0.84673	22.438	56.933	134.69	223.43	348.97	543.58	698.31	926.6	1205.1	1522.7	1813.3	2115.8	2446	2727.5	3180.3	3505.8	3814.8	4171.5	4377.8	4825.4	5006.4	5143.2	5418.5	5643.6	5892.2	6074.7	6381.5	6361.9	6643.7	6849.1	7008.9	6973.6	7118.3	7410.9	7514.9	7311.4	7349.7	7467.2	7717.2	7664.4	7812.7	7818.9
12.826	4.4752	4.4427	0	1.5593	0	0	10.514	61.428	132.79	273.84	445.48	682.1	930.56	1294.7	1605.9	2066.5	2729.3	2985.4	3444.2	3926.9	4397.6	4888.2	5436.2	5753.1	6480.1	6791.4	7229.8	7625.8	7876.3	8150.6	8578.5	8683.5	8974	8198.2	9592.8	9612.4	8490.6	9872.5	8398.3	9185.3	9189.1	7154.3	9302.2	9231.1	9515.5	9261.7	9724.9	9453.7	9614.9
16.84	6.8641	0	0	0	0	0	0.46558	31.347	105.85	195.45	346.74	566.04	860.88	1181.4	1539.4	1986.3	2490.3	3094.3	3517.2	4067.4	4588.9	5173.5	5777.2	6355.6	6743.6	7342.7	7731.8	8555.9	8798.5	9194.9	9496.5	9895.7	10302	10688	10867	11212	11525	11959	12247	12341	12659	12725	12899	13117	13098	13274	13329	13530	13617
29.879	2.1424	6.6538	0	0	0	0	0	11.629	56.792	94.415	166.52	273.55	388.38	527.73	716.38	909.27	1102.8	1371.7	1579.3	1906.4	2200.2	2511.4	2920.6	3380.5	3652.3	3960.3	4313.9	4766	5047	5388.8	4984.4	5736.6	5996	6263.7	6281.1	6512.5	6671.3	7623.5	6987.5	7125.4	7249.6	7261.3	7307	7335.4	7425.6	7517.8	7511.4	7514.4	7384.2
5.8286	4.7962	0	4.8171	1.8628	0.70912	0	0	0	0	0	8.8308	51.231	105.69	148.97	240.36	383.35	551.15	800.32	1138.5	1477.5	1797.1	2219.6	2596.8	3051.3	3485.7	4135.1	4530.1	5238.4	5929.7	6177.2	7040.7	7269.7	8363	8899.7	9317.9	9907	9855.5	8787.9	9369.7	9593.2	9446.4	10076	10279	10477	10640	10833	10964	10916	10876
9.5019	5.844	0	0.82968	0.19224	0	0	0	0	0	0	0.11543	23.395	65.23	108.25	166.52	299.09	398.65	513.13	634.26	815.89	956.78	1130.9	1309.4	1502.4	1732.8	1788.1	1932.8	2050.6	2203	2369	2330.8	2582.1	2652.3	2894.1	2994.4	3084.4	3016.4	3046.2	3055.8	3090.2	3107.1	3146.8	3171.5	3094.1	3011.6	3201.6	3348	3178.6	3156.7
0	0	0	0	0	40.74	138.48	246.07	386.61	591.79	811	1020.6	1340.6	1655.3	1925.7	2347.3	2650.7	3206.7	3618.3	4144.7	4663.3	5242	5878.7	6260.6	6863.5	7394.2	8186	8794.2	9306.7	9957.3	10305	11151	11457	11932	12566	12963	13585	13837	14273	14427	14949	15045	15349	15640	15645	15824	15865	15830	15835	15589
8.0661	1.9157	0	4.6066	0	0	6.7043	0	19.222	69.082	189.44	348.75	627.05	815.55	1232.2	1793.1	1984.6	2631.5	3281.8	3886.7	4392.3	5103.1	4954.8	5889.2	6234.6	7141.3	7922	8991	9503.2	9877.6	10752	10073	10550	10698	11056	11209	11803	12087	12229	12370	12706	12723	12986	13053	13277	13246	13009	13361	13082	13241
0.70322	41.452	18.122	0	0	0	0	0	0	0	0	0	0	23.036	80.406	162.05	282.09	449.9	694.8	949.28	1195.6	1474.3	1762.3	2085.4	2475.6	2388.6	2782.8	3113.7	3377.4	3716.2	4231.1	4271.2	4756.1	5288.4	5666.7	6076.2	6472.3	6797.6	7018.4	7511.7	7726.4	8019.4	8070.1	8425.5	8664.5	8723.7	9026.2	9202.9	9221.5	8957.5
6.7419	10.431	0	7.1785	0	0	0	0	5.3676	9.601	55.894	87.701	160.5	271.07	426.89	575.86	891.26	1065.2	1317.2	1645.2	1996.4	2265	2544	3196	3680.6	3948.3	4358.1	4983.5	5152.4	5706.9	6219	6344.5	6903	7491	7843.3	8307.4	8547.2	8797.1	9287.6	9266.7	9432.8	9425.5	9485.9	9481.2	9541.5	9360.9	9590	9909.6	9971.1	9701.8
0	9.6431	0	2.7005	0.80163	0	0	0	32.752	76.725	161.78	204.88	323.35	486.24	582.76	753.98	914.51	1097	1305.5	1456	1661	1985.7	2064.8	2239.1	2459.8	2659.6	2890.9	3175.5	3304.5	3492.1	3537	3755.2	3944.1	4213.7	4424.1	4733.7	5073	5283.9	5645	5686.9	5983.8	6246.5	6353.1	6590.8	6743.6	6965.9	7126.3	7268.5	7442.3	7506.2
0	0	0	22.957	28.49	46.096	43.627	109.89	106.55	156.88	189.47	325.86	481.06	713.83	984.88	1298.7	1663.7	2036.2	2476	2888.7	3212.6	3790.7	4357.9	4428.7	5279.3	5868.9	6537.4	6865.3	7447.2	7858.7	8378	8868.5	9233.8	9675.8	9894.7	10524	11125	11700	11954	12035	12566	12869	13184	13681	13910	14120	14328	14503	14617	15011
29.62	15.129	0	0	0	0	0	3.667	30.541	87.056	186.36	309.9	458.95	712.1	936.87	1217.7	1525.4	1904.5	2303.5	2647.7	3090.1	3392.9	4010.1	4501.9	4899.5	5532.7	5847.8	6288.7	6599.7	7864.4	7466.9	8822.5	8423.9	9265.7	9073.1	9846.6	9662.5	9796	10358	10338	10719	11237	11368	11104	11343	11801	12156	11305	11322	11347
18.661	0	0	0	3.0931	0	1.9919	14.401	36.456	48.528	81.112	140.42	221.88	343.84	477.66	679.93	914.26	1203.7	1565.8	1874	2165.9	2482.1	2845.9	3274.9	3673.4	4058.6	4414.8	4601.5	5105.2	5439.8	5948.5	6171.6	6626.5	7118.2	7570	7684.6	8130.9	8498.8	8832.8	9422	9544	9579.5	9409.2	9658	9981.6	10056	10084	10352	10580	10494
0	0	0	36.71	25.282	28.412	14.546	25.205	39.995	32.337	20.367	38.696	77.768	68.846	147.75	167.32	168.14	176.96	166.24	251.84	345.92	499.01	464.96	578.61	657.74	885.09	1115.1	1387	1656.6	1861.6	2219.6	2405.6	2751.7	3152.4	3456	3887.6	4374.7	4848.7	5110.4	5273.6	5615.2	5935.6	5843	5974.6	6296	6508.8	6811.4	7015.3	7153.6	7415.9
4.1706	10.383	2.0074	1.5044	0	0	0	0	13.081	70.539	184.87	312.4	460.63	701.06	1001.7	1324.3	1797.7	2279	2890	3371.2	3879.4	4624	5264.1	5842.3	6571	6846.4	7362.4	8201.8	8692.8	9290	9787.4	9945.9	10755	11364	11819	12153	12682	12977	13323	13756	13734	14010	14471	15315	15192	15411	15085	15471	15277	15473
0.32123	0	0	1.4974	10.553	0	0	0	0	0	33.675	118.45	189.81	358.76	513.6	773.46	1079.3	1295	1590.9	1859.1	2202.9	2524.2	2890.5	3174.9	3516.1	3751.4	4077.5	4386.6	4544.4	4905.8	5100	5285.4	5503.1	5875.8	5991.5	6231.7	6327.8	6593.7	6849.9	6946.6	7112.6	7124.2	7252.4	7448.4	7476.5	7565.3	7447.7	7397.4	7556.9	7648.9
0	0	11.657	5.438	8.4967	3.02	1.9822	6.4031	0	8.0109	30.67	50.353	97.084	199.32	302.08	468.41	654.45	899.53	1212.5	1471.6	1704.4	2113.6	2406.4	2745.3	3029.5	3138.7	3592.7	3885.1	4228.3	4479.4	4831.1	5012.9	5390.6	5834.3	6126	6318.7	6602.4	6818.6	6883.7	6977	6941.9	7231	7355.3	7554.2	7471.5	7533.3	7555.4	7847.3	7927.4	8079.8
10.377	5.9748	0	0	0	0	0	15.045	40.228	95.036	173.57	325.27	515.91	861.04	1124.6	1509.9	1927.2	2423.4	2978.4	3536.1	4198.9	4659.9	5318.1	5822.6	6433.4	7109.4	7600.5	7933.1	9202.6	9876.7	10332	11105	11573	12185	12651	13184	13547	14323	14493	14875	15005	15379	15641	15847	15997	16169	16521	16244	16415	16300
6.4376	0	0	0	2.2903	9.3685	0	30.963	30.797	91.962	162.01	243.83	374.47	444.46	621.87	865.08	1104.2	1327.1	1619.3	1942.2	2270.7	2567.9	2893.1	3302	3560.2	3821	4299.8	4696.8	5029.2	5437.9	5809.4	6240	6491.1	7057.9	7488.4	7972.4	8149.5	8412.5	8781.2	8912.6	9352.4	9492.4	9573.3	9845.2	10072	9939.8	10216	10228	9367.4	9446.2
0	0	0	0	18.435	44.556	61.952	69.947	98.116	90.002	101.61	95.817	91.947	83.216	85.272	95.334	99.439	95.277	139.35	149.81	174.73	232.55	266.07	276.12	356.28	454.55	442.98	460.15	549.4	569.62	650.21	755.21	823.35	936.22	1025.5	1058.6	1124.7	1102.8	1227.2	1191.2	1326.6	1277.9	1370.1	1369.8	1362.3	1548.9	1501.5	1598.2	1407.5	1451.5
10.36	5.5426	0	0	0	0	8.9839	23.019	86.493	152.18	273.13	382.14	527.73	694.18	925.64	1141.2	1424.3	1677.1	1972.7	2207.7	2547.1	2876.6	3268.2	3437.7	3600.7	3942.2	4080.5	4484.5	4738.8	5052.9	5329.9	5735.1	6160.9	6425	7002.1	7374.7	7730.1	8207.5	8495.2	8670.6	9105.3	9403.3	9436.3	9657.8	9929.8	9862.3	9978.1	10078	10415	10228
6.6915	5.8091	4.5892	2.3138	0	0	0	1.8015	11.561	20.861	53.056	121.75	220.82	366.94	590.52	817.77	1141.7	1487.1	1820.8	2172.7	2590.1	2993.4	3501.9	3940.5	4439.4	4786.2	5148.4	5308.4	5823.7	6168	6688.4	7178.8	7547.4	8122	8341.5	8774.2	9239.2	9842.3	10193	10776	10906	11042	11114	11549	11949	12479	12287	12285	12580	12769
21.742	9.9188	0	0	0	0	0	15.802	43.948	95.135	198.09	281.95	448.14	603.83	792.97	1025.8	1310.2	1504.9	1608.4	1815.3	2106.4	2392.2	2681.3	2880	3173.4	3185.9	3450.5	3709.2	3719.6	4036.3	4314.3	4546	4792.4	4974.5	5240.1	5596.9	5923	6074.4	6297.1	6538.3	6751	6900.3	7246.1	7347	7447	7394.1	7614	7823	7971.5	7914.6
1.3919	6.6073	3.3548	0	0	0	3.5832	0	0	0	0	0	5.8499	30.619	74.274	178.32	261.06	403.02	527.75	733.18	921.62	1222.5	1469.1	1778	2083.3	2444.2	2844.8	3392	3792	4065.1	4706.2	5246.1	5605	5964.9	6486.9	6958.7	7537.6	7895.7	8290.6	8707.6	9092.1	9350.1	9365.4	9611.5	9647	9898.7	10047	9870.4	9736.4	10028
0	0	0.060846	9.4222	9.0823	20.907	21.438	0	5.281	37.09	28.587	65.153	119.65	184.46	301.74	409.96	557.68	702.77	871.1	1044.3	1240.7	1421	1624.2	1857.1	2054.2	2261.3	2538.8	2878.7	3117.5	3417.3	3547.7	3901.6	4072.6	4487.3	4694.7	5021.4	5238.6	5371.2	5712.9	5984.8	6415.5	6372.1	6566.5	6640.1	6736	6893.5	7092.2	7231.4	7109.9	7164.2
0	0	0	1.111	1.0199	8.624	12.301	16.129	49.377	65.609	128.49	148.03	258.26	353.54	476.12	596.77	808.73	1140.8	1315.2	1563.7	1915.6	2196.2	2802.4	2881.6	2672.2	3464.6	2948.9	3247.4	3485.8	3865.3	3730.7	5229.8	5442.7	5798.4	5986.5	6245.8	6515	6843.2	6797.8	6956.2	7401.7	7182.3	7472.1	7470.9	7636.4	7803	7893.8	7708.7	7785.1	7953.2
11.76	8.758	0	0	0	0	7.5033	28.672	106.62	182.75	318.7	409.41	580.01	770.17	1014	1138.1	1401.8	1637.1	1858.4	2187.8	2473.8	2929.6	3236.3	3690.4	3963	4254.2	4788.9	5116.3	5569	5875.1	6275.9	6672.4	6932.4	7143.6	7346.4	7731.9	7972.9	8055.8	8490.7	8684	8832	8880.4	9059.9	8995.3	9477.5	9450.5	9406.5	9435.5	9581	9601.8
0	7.8627	0	1.2794	2.5175	0	0.42366	10.13	44.564	90.073	183.34	300.8	470.23	734.61	1002.4	1355.4	1652.3	2135.7	2491.1	2846.9	3316.9	3611	4052	4495.4	4567.1	5010.3	5139.1	5464.6	5804	6206.4	6442.3	6605.6	6736.8	7000.1	7184.8	7336.8	7487.9	7700.5	7844.5	8041.8	8343.7	8060.4	8210.5	8135.6	8155.1	8396.3	8444.1	8367.8	8560.1	8338.1
1.2892	16.671	10.411	0.90542	0	0	0	0	3.0142	50.482	115.56	272.37	431.51	625.62	871.72	1137.3	1339.2	1589.2	1858.7	2068.9	2410.7	2788.4	3112	3382.3	3812.2	4213.3	4680	5020.3	5403.6	5931.7	6401.3	6744	7491.6	7912	8065.5	8584.9	9194	9429.2	9916.5	10270	10390	10668	10958	11050	11293	11381	11611	11589	11728	11884
4.8236	6.4216	7.073	0.3355	0	0	0	0	26.042	78.735	138.31	278.37	441.23	639.59	862.88	1100	1388	1682.2	2027.1	2356.4	2759.1	3119.1	3474.9	4004.7	4406.5	4835	5352.7	5607.9	6153.2	6518.8	6862.6	7188.9	7694.8	7877.2	8227.8	8417.3	8683.2	8944.5	8939.1	9137.8	9117.1	9346.9	9425.9	9365.5	9548.2	9482.1	9523.7	9643.5	9599.1	9670
20.914	16.895	0	1.9093	0	0	0	0	0	0	0	0	0	16.201	55.545	94.903	162.73	265.19	358.2	401.96	485.42	554.64	704.61	1009.4	1067.1	1295.9	1439.4	1703.9	1608.9	1646.6	1943.6	2355.4	2477.6	2608	2557.7	2732	3309.1	3219.9	3502.6	3532.6	3527.6	3775	3786.2	3965.6	4057	3999.7	4236.9	4227.4	4392.1	4553.3
18.725	8.8375	8.3581	0	9.316	0	0	0	0	47.913	102.89	232.27	352.02	532.8	705.97	951.31	1198.6	1498.8	1797.9	2142.3	2489.8	2606.8	2943.8	3302.5	3617.7	3964.3	4083.9	4361.9	4594	4849	5141.9	5432.9	5666.7	6017.8	6141.6	6307	6447.1	6803.4	7052.2	7216.6	7369.4	7309.1	7532.2	7566.3	7572.9	7641.3	7781.9	7882.1	7784.2	7670.5
29.765	17.413	0	0	0	0	0	29.118	67.762	145.19	238.04	366.72	523.32	720.97	840.23	1159.3	1400.9	1753.1	2149.8	2616.9	2988.9	3332	3883.5	4296.5	4676	5145.6	5793.2	6009.2	6506	6897.2	7257.2	7755.5	8257.7	8554.3	9072.6	9471.7	10066	10520	10803	10959	11142	11536	11494	11794	12006	12273	12451	12521	12806	12869
15.025	15.87	10.557	0	0	0	0	0	0	0	0	15.412	48.375	110.76	208.95	311.64	494.83	698.73	895.45	1102.5	1331.1	1569.7	1822.1	2014.2	2261.8	2412.9	2519.9	2724.3	2946	3108.2	3380.5	3416.7	3730.5	3703	4129.9	4706.8	5802.8	6436	7086.8	7347.5	5244.8	5259.5	5208.7	5473.2	5311.4	5405.6	5314.2	5489.4	5343.1	5307.8
0	0	0	0	0	0.38842	57.694	50.969	51.081	51.578	30.809	48.263	60.22	108.36	182.14	336.31	453.71	685.05	944.19	1217.5	1519.4	1846.7	2224.1	2669.1	3088.8	3420.2	3916.2	4336.2	4545.5	5181.1	5615.9	6098.8	6608.1	7023.2	7567.6	8105.8	8102	8726	9155	9580.8	9913	9879	10718	10347	10652	11009	10950	11015	11325	11311
37.214	12.818	0	4.1828	0	0	0	0	6.0766	29.98	45.646	106.65	191.82	328.85	461.79	679.91	910.71	1125.5	1381.7	1635.8	1943.9	2108.9	2419.8	2697.9	2911.5	3192.4	3458.7	3709.8	4086.4	4449.5	4813.4	4773.8	5023.7	5214.6	5487.1	5590.2	5696	5845	6082	6325.5	6579.9	6518.2	6542.7	6718.2	6645.4	6712.8	6714.5	6758.9	6858.5	6899.2
13.938	4.5153	0.020353	0	0	0	0	0	0	60.45	109.22	221.3	375.64	645.89	802.86	1078.2	1345.4	1936.4	2378.1	2671.8	3213.1	4083.8	4754.4	5397	5881.6	6315.7	6796.1	6844.3	6960.1	7379.9	7756.4	8161.6	8500.5	8909.3	9332.4	9516.7	9767.7	10272	10613	10799	11113	11165	11450	11571	11494	11597	10623	10463	10165	10322
15.005	13.969	8.6453	0	0	0	0	0	11.812	59.177	148.42	263.97	412.48	625.65	904.4	1152.6	1515.3	1871.6	2241.2	2604	2997	3334.4	3845.6	4238.6	4658.9	5049	5273.3	5667.4	6084.7	6454.4	7012.6	7353.7	7739.5	8195	8690.9	9061	9188	9673.9	9936.7	10121	10419	10495	10605	10668	10973	11304	11221	11352	11455	11349
0	0	7.1842	0	3.0791	5.3583	0	0	0	23.698	80.128	180.56	291.4	490.65	777.55	1001.9	1395.6	1738.6	2013.1	2309.3	2611.4	3070.6	3633.3	3894.7	4176	4508.9	4793.3	5285.8	5547.8	6009.2	6175.4	6628.2	6757.8	7055.7	7302.9	7641.4	8015.9	8336.1	8363.6	8618.9	9121.8	8863.1	9332.1	9403	9419.2	9375.6	9555.5	9724.8	9570	9711.3
0	0	5.1684	0	5.5203	0	0	3.6511	28.638	101.52	233.08	383.89	595.19	848.98	1209.7	1571.7	2043.1	2412.9	2879.3	3303.9	3715.9	4367.7	4851.8	5334.3	5858	6369.8	6759.7	7353.8	7699.1	7691.7	8607.2	9220.9	9562	10256	10054	11164	11496	12018	12132	11098	11788	11796	12138	12314	12473	12205	11952	12134	12051	12133
0	0.3594	0	3.78	3.6711	0	12.207	40.684	89.566	188.84	338.69	556.73	790.63	773.97	1478.9	1293.2	2244.3	2747.9	3187.1	3578.2	4098.2	4592.9	5190.9	5666	6010.8	6267.3	6712.7	7039.6	7528	7718	8047.7	8528.5	8791.7	9013.1	9397.7	9601.6	9904.2	10007	10415	10460	10733	10735	11067	11309	11388	11422	11474	11509	11617	11569
0	0	0	7.0466	21.134	121.18	226.86	287.14	432.39	538.15	677.11	797.9	958.11	1194.6	1386.4	1631.4	1820.9	2088.2	2242.5	2674.1	2880.2	3283.4	3390.1	3799.9	3596.3	4471.6	4728.1	4955.3	5249	5494.4	5691.1	5908.2	6277	6476.5	6659.5	7094.2	7683.6	7817.9	8243.8	8381.3	8290.7	8248.3	8091.6	8331.6	8070.7	8242.1	8404.7	7721.5	7803.8	7649.2
18.343	6.6648	4.9853	0	0	0	0	0.48897	43.05	105.3	229.8	382.74	579.12	838.56	1144.2	1416.5	1746.4	2162.5	2508	2917.2	3274.8	3605.8	4053.6	4304.5	4469.9	4564.5	4853.5	5115.2	5342.2	5543.6	5583.6	5770.4	5737.8	5966.6	6120.8	6259.7	6291.2	5903.6	6123.6	6185.4	6333.5	6588.3	6598.9	6745.7	6602.8	6573.7	6465	6470.4	6429.9	6356.4
0	12.779	2.2618	0.0063118	0.34606	2.1674	0	0	0	0	0	0	0	0	27.105	52.077	120.43	187.47	269.54	368.05	519.45	677.52	861.54	1075.7	1289.7	1446.7	1710.7	1937.4	2086.1	2345.2	2507.8	2713.8	2959.1	3232.1	3616.2	3970.2	4128.2	4269.6	4495.4	4658.8	5029.7	5251.6	5355.6	5345.8	5594.8	5594.6	5654.2	5792.6	5911.3	5751.9
25.635	12.747	0	1.526	0	0	0	4.4145	50.318	119.41	241.88	442.31	553.42	787.35	990.75	1235.8	1493.5	1778	2031.6	2295	2621.1	2735.4	3144.1	3328.1	3607.9	3867.6	4102.6	4338.5	4395	4645.9	4929.1	5062.2	5276.5	5515.9	5608.3	5530.3	6034.4	6201.7	6368	6427.4	6457	6653.2	6692.6	6698	6625	6875.4	7017.2	7395.6	7775.9	7984
0	5.3069	0	0	4.3906	13.762	5.3685	6.5644	1.2405	0	0.49419	6.5132	25.681	65.024	122.62	196.88	293.57	425.22	588.19	783.97	978.8	1182.7	1420.1	1645.1	1878.4	2239.6	2452.9	2714.4	3038.7	3257.8	3527.7	3808.2	3989.3	4200.2	4488.1	4794.2	5952.4	5150.1	6252.3	6435.6	6747.2	6780.1	7179.2	6176.9	6199.2	7006.3	6295.5	7194.7	6224.3	7391.5
0	7.7069	10.413	8.8847	0	3.2521	0	0	3.0118	11.323	33.17	68.043	158.93	232.22	341.43	465.43	650.97	890.81	1124.6	1374.7	1737	2023.5	2361.3	2691.2	3109.3	3432.3	3872.7	4330.1	4722.4	5084.8	5480.3	5910.3	6190.5	6731.1	7032.4	7660.2	7846.5	8098.8	8495.9	8898.2	9228.2	9324.9	9672.3	9586.9	9739.3	9834.4	9961.9	10192	10106	10186
7.1171	4.8083	1.0609	0	0	5.3445	0	24.86	36.563	91.407	163.8	294.64	447.56	636.45	882.45	1151.1	1401.4	1756.8	2116.3	2468.1	2812.9	3112.7	3494.4	3924.4	4302	4616.6	4974.6	5370.6	5845.7	6187.7	6552.2	6970	7517.2	8042.3	8340.5	8743.4	9150	9216.4	9687.6	10137	10439	10548	11113	11357	11581	11864	11998	12256	12364	12655
0	1.1845	0	0	1.9167	10.395	12.751	19.728	17.79	45.113	106.13	176.44	269.57	364.78	522.67	682.52	896.25	1144.2	1370.1	1567.9	1829.8	2106.3	2428.2	2704.4	3043	3304.4	3560.5	3902.6	4095.7	4423.9	4632.3	4873	5238.5	5481.3	5689.6	5870	6128.3	6276.4	6611.2	6806.5	6938.6	7072.2	7263.9	7317.3	7378.4	7516	7513	7580.1	7629.4	7708.2
15.561	14.257	8.4085	1.334	0	0	0	0	0	0	0	0	0	0	0	0	0	6.7913	124.26	222.62	357.77	475.21	758.9	908.94	1092	1228	1294	1389.1	1538.1	1697.4	1982.2	2176.1	2386.3	2536.8	2642.9	2766.8	2792.1	3025	3166.2	3507	3718.2	3587.9	3364	3517.8	3954.4	4148.3	3967.4	3851.6	4062.4	4209.6
13	0	0	6.6181	4.1956	0	13.698	22.719	74.408	166.86	254.34	534.23	689.14	928.75	1065.2	1410.7	1763	1626.1	1944.6	2178.1	2479.4	2642.3	3071.8	3450.4	3706.2	4002.6	4527.1	4831.7	5341.6	5505.8	6160.2	6535.3	7031.2	7412.3	7858.8	8169.3	8573.4	9052.3	9542.8	9860.2	10072	10443	10652	11079	11006	11205	11374	11834	11347	11539
11.832	17.338	5.1874	10.494	0	0	0	0	0	2.9753	33.749	61.182	146.32	235.44	370.11	482.48	653.21	823.97	1044.9	1258.6	1519.2	1692.8	2019.3	2253.6	2493.7	2668	2837.1	2992.3	3195.7	3355.3	3619.5	3743.6	4101.5	4425.3	4381.7	4515.1	4524.4	4836.7	5112.1	5465	5710.1	5401.6	5394.2	5612	5927.1	6270.2	6103.4	5987.3	6235.1	6397.9
5.4283	6.3913	0	0	7.5025	0	0	23.603	86.941	169.34	327.14	505.28	714.2	916.85	1209.3	1453.3	1840.1	2143.3	2534.2	2780	3158.9	3494.7	3820.3	4094.1	4553.6	4872.8	5086.8	5323.3	5705	5993.5	6026.7	6362.7	6550.2	6847.4	7202.8	7300.4	7525.6	7630.5	7662.6	7897	7866.1	7846.8	8049.7	8187.7	8153.5	8506.5	8345.3	8551.9	8383.6	8394.3
0	0	0	0	5.7871	21.689	18.179	39.882	45.465	71.422	104.53	127.93	218.83	285.22	388.7	500.61	623.08	767.31	817.63	1012.4	1188.3	1415.8	1591.8	1751.5	1987.5	2145.1	2334.4	2510.2	2725.4	2900	3012.3	2876.8	3305.7	3218.2	2994.9	3797.6	4173.2	4352.6	4624.9	4126	4041.9	4489.4	4693.7	4774.4	4759.1	5262.1	5275.5	5602.6	5411.2	5144.2
1.9311	0	2.5884	0	10.102	0	0	0.21577	0	8.9367	23.743	92.109	156.59	248.37	376.63	596.94	777.91	1026.3	1365.4	1691.5	1988.6	2437.2	2784.3	3157.2	3509.8	3954.4	4334	4763.3	5132.6	5320.2	5592.1	5730	6238.9	6648	6960.4	7131	7248.8	7464.3	7713.6	7871.2	7621.4	8169.3	8062.4	8351	8400.1	8382.5	8647.3	8747.3	8848	8905.7
30.949	22.558	4.0049	0	0	0	0	0	0	27.542	109.83	177.78	340.84	494.69	696.97	926.69	1130.8	1453.5	1718	2015.7	2368.3	2841.5	3118.2	3534.4	3948.3	4246.5	4818.2	5062.9	5347.2	5849.9	6057.8	7289.8	6888.3	7865.6	8346	8501.8	7961.5	8819.1	8500	8250.5	8539.2	8966.9	8993.2	9919.4	9225.9	9036.2	9408.5	9256.9	9423.1	9522.9
0	0	0	5.5257	1.5247	29.734	5.31	12.959	29.173	27.579	27.187	7.2413	41.715	71.385	112.5	182.83	270.4	350.68	440.55	584.94	772.22	1000	1330.5	1632.9	2059.5	2262.6	2624.2	2853	3289.4	3558.1	3846.6	4288.9	4634.1	4899.5	4941.9	5271.1	5183.8	5198.3	5334.1	5392	5595.3	5715.3	5871.1	6027.3	6121.7	6293.2	6246.2	6403.3	6506.8	6620.4
2.4062	2.4207	6.6028	1.4594	1.7898	0	0	2.9172	16.102	51.876	125.01	245.71	403.89	605.87	869.11	1190.2	1494.5	1844.6	2251.7	2554.1	2870.4	3315.5	3679.6	4005.1	4337.2	4526.3	4967.9	5166.1	5462.1	5774.3	5902.9	5882.8	6230.7	6522.8	6789.4	6901.4	7022.6	7125.9	7191.9	7441.6	7628.1	7735.4	8002.9	7754.6	7847	7680.3	7678.6	7787.1	7813.6	7931.9
27.274	6.7517	7.6121	0	0	0	0	3.6629	32.089	100.54	154.43	258.94	365.3	509.57	675.39	861.81	1084.9	1350.5	1567.9	1765.1	2063.7	2344.2	2597	2855.3	3193.6	3473.5	3651.9	4090.9	4557.4	4942	5231.7	5523.7	6185.9	6900.8	7427.6	7925.3	8014.6	7102.5	9143.5	9618.1	9712.3	10507	10806	10842	11240	11632	11681	11676	11906	12106
14.622	3.4023	6.9722	4.6224	0	0	0	0	0	0	0	0	0	36.405	72.74	157.53	285.2	474.94	619.84	833.88	1000.4	1274.8	1539.5	1745.4	1922.1	2167.3	2413.2	2698.9	2971.4	3237.1	3495	3740.2	4067	4339.3	4543.6	4721.5	4922.9	5010.5	5183.2	5223.9	5295.8	5485.1	5606.8	5650.8	5764.2	5768.7	5787.9	5782	5622.5	5751.6
0	0	0	7.8818	5.1111	10.564	0.088196	7.7286	0	0	0	0	0	0	0	14.598	52.271	79.719	104.17	149.8	208.66	302.89	319.31	418.65	504.67	546.14	612.5	651.13	730.35	790.45	846.54	962.72	1228.7	1299.8	1566.9	1778.2	1874.3	1967	2133.7	2203	2352.3	2493.2	2618.9	2729.9	2721.2	3125.9	2904.9	3106.6	3016.9	2905
43.537	34.344	0	0	0	0	0	12.11	77.154	198.76	397.54	653.3	996.65	1446.8	1908.8	2319.5	2911.3	3460.3	4022.9	4572.8	5443.5	5779.6	6466.2	7188.8	7653.1	8505.7	9031.9	9847.4	10247	10980	11608	11947	12276	12568	13064	13499	13904	14054	14216	14258	14441	14738	14953	14929	15087	15184	15340	15396	15726	15540
0	3.3157	6.1645	3.6656	0	0	7.9073	32.334	53.688	109.71	214.77	363.34	547.83	748.85	1038.9	1388.2	1752	2102	2596	2946.7	3378.6	3953.8	4336.4	4768	5247.9	5565.5	6088	6376.6	6650	7323.8	7571.5	7990.7	8347.8	8759.3	9253.3	9859.8	10014	10263	10566	10845	10774	11163	11298	10574	10898	11020	10936	10946	10953	10944
13.469	1.5885	0.52972	0	0	0	2.2395	0	0	0	9.2466	20.509	26.243	52.083	85.281	122.89	125.49	168.14	250.1	331.58	487.8	597.95	725.33	905.69	1092.8	1376	1613.7	1773.7	2080.5	1922.3	2703.1	2937	3188.7	3482.6	3932.2	4223.2	4619	4821.8	5117.7	5479.4	5556.7	5781.4	6081.1	6077.8	6373.3	6422.6	6611.7	6681.9	6726	6858.3
1.7177	13.381	4.593	0	0	0	0	0	0	0	10.754	46.288	80.304	137.93	228.54	345.16	500.36	663.79	910.09	1166	1460	1822.2	2224.7	2733.9	2982.3	3343.9	3733.8	4251.2	4865.7	5456.1	5933.5	6380.4	6599.3	7313.8	7614.8	8089.8	8645.5	10772	9616.8	9883.9	9914.7	9881.6	10046	10456	10784	10999	11064	10996	10856	11136
0	0	4.2791	0	0.34085	0	3.6719	13.92	41.768	124.36	207.47	361.61	516.75	732.57	924.6	1133.6	1377.9	1711.3	2044.5	2237.3	2492.3	2888.1	3103.5	3361.5	3551.5	3738.4	4124.5	4427.1	4561.9	4782.9	4783	4938.1	5368.4	5571	5856.9	6092.7	6004.6	6251.9	6374.1	6369.6	6675	6919.5	7241.7	7213.7	7328.4	7112.5	7361.4	7372.2	7434.4	7494.3
0	2.1852	0	4.856	7.7625	4.2039	1.1699	42.946	107.11	162.36	258.56	362.22	432.73	532.04	740.21	828.8	1114.7	1330.6	1551	1848.5	2232.4	2499.5	2776.5	2912.6	3398.8	3706.7	3889.5	4515.8	4395.4	4740.1	5265.8	5434.9	5970.5	5999	6857.2	7198.6	7497.2	8025.7	8245.4	8221.4	8898.6	9305.3	9354.9	9648.5	9758	9804.6	10061	10333	10230	10141
6.8109	33.06	15.484	0	0	0	0	0	0	47.346	138.49	249.46	369.48	509.6	766.08	994.65	1252.7	1588.4	2001.7	2167.6	2539	3116	3486	3897.7	4091	4329.7	4652.9	4928.3	5257.9	5520.7	5952.1	5983.1	6277.4	6557.3	6784.4	6980	7308.3	7588.2	7755	8072.3	8031.8	8051.1	8417.9	8518.3	8686	8660.5	8774.7	8866.9	8934	9044.6
25.799	20.738	0	6.9858	0	0	0	0	0	47.335	123.96	187.38	309.5	460.89	567.81	777.82	1086.7	1354.5	1699.8	2059.3	2534.8	3100.9	3646	4261.7	5030.5	5443.4	6182.5	6493.8	6936	7750.7	8431.7	8604.2	9301.8	9672	9737.5	10037	10415	11056	11560	11952	12301	12875	12518	12947	13134	13382	13610	12515	13032	12777
10.179	4.2037	4.9376	0	0.27715	0	0	0	0	26.542	99.753	199.11	354.35	563.27	794.71	1093.5	1399.9	1765.6	2176.3	2652.7	2996.9	3435.5	3942.4	4235.9	4720.4	5050.2	5549.3	5987.7	6250.2	6610.2	6905.9	7323.3	7708.4	8173.7	8474.1	8723.7	7351.4	7559.6	7771.6	9034.5	9200.7	9321.5	8792.7	8783.9	8834.6	8890	8991.8	9321.6	9272.6	9214.8
0	4.0508	0	0	0	0.19125	10.282	10.308	63.212	71.778	115.25	197.5	261.17	346.6	426.66	524.01	684.13	851.87	1011.2	1172.7	1368.6	1627.8	1786.9	2110.2	2412.6	2634.6	2902.7	3254	3559.4	3795.2	3993.7	4299	4697.1	4923.7	5205.4	5472.1	5765	5922.5	6128.6	6152.6	6417	6500.8	6626.1	6968	7005.1	7224	7239.5	7310.4	7249.2	7356.8
0.30541	0	0	0	0	4.4886	21.733	42.654	74.517	130.16	228.92	354.09	520.63	763.4	1021.3	1392.6	1804.1	2146.9	2622.1	3081.2	3711.2	4316.9	4737.6	5447	6059	6725.8	7297.2	7817.8	7899.6	8754.1	9394.5	10057	10516	11236	11868	12171	13002	13527	14519	14852	15194	15207	15737	15689	15983	15712	15489	15885	16421	16252
13.178	12.334	0	0	0	0	0	0	0	43.289	135.98	285.35	519.7	865.79	1307.4	1701.5	2142.9	2775.8	3363.4	3977	4502.9	5352.6	6103.2	7053.6	7752.6	8793.3	9595.6	10607	11194	11840	12387	12998	13747	14386	14957	15913	16219	16632	17669	17543	17976	17522	17709	17930	17872	17848	17919	18025	17702	17846
5.538	3.038	0	0	0	0.70385	2.5654	17.457	39.543	86.609	166.46	267.07	411.57	581.72	760.36	978.6	1181.9	1469.7	1677	1896.6	2165.5	2589.3	2958.9	3327.9	3825.7	3851.2	4314.8	4530	4914.7	5128.4	5338.7	5744.9	6027.4	6175.8	6224.5	6577.3	6791.6	6984.4	7191.6	7270.8	7475.1	7502.4	7700.2	7743.5	7712	8168.5	8107.6	8020	8158.4	8248.9
0	25.67	25.593	22.106	7.0959	6.0702	0	0	0	23.342	82.348	155.89	247.93	425.81	568.32	849.33	1100.8	1374.7	1690.1	1904.6	1768.4	1994.2	2843.1	2776.3	3371.1	3515.9	3718	3659.2	4467.6	4825.8	4950.8	5217.4	5844.4	5957.5	5943.6	6740.2	6239.5	6516.2	6625.7	6848.9	7285.5	7658.6	7449.5	7736	7700.8	7588.9	7816.4	7890.4	7857.3	7990.1
0	13.568	8.0568	5.2365	0	0	0	0.97661	5.4748	23.661	66.016	142.08	296.4	460.6	671.85	881.52	1140.3	1367.8	1490.9	1777	2145.2	2386.9	2483	2742.8	2989.3	3154	3413	3493.3	3801.1	3853.2	3889.5	4208.9	4493.7	4780.2	5168.6	5442	5776.5	5967.3	6415.5	6714.4	7068.7	7199.4	7433.3	7417.6	7433.9	7739.6	8099.6	8347	8406.4	8462.5
0	0	10.845	18.659	8.8281	6.6738	2.4269	0.31608	35.826	56.539	104.76	179.22	247.74	340.58	474.15	600.05	795.76	864.48	1091.3	1166.1	1396.8	1588.4	1842.4	1937.3	2155.9	2353	2548.8	2837.2	3056.9	3278.5	3360.5	3689.3	3947.6	4363.4	4718.5	5020.9	5275	5544.8	5906.8	6364	6604.5	6809.2	7057.5	7117.4	7120.3	7319.6	7620.7	7654.7	7836.1	7671.7
44.527	20.705	0	0	0	0	0	0	0	0	0	0	43.279	103.31	181.23	283.41	391.96	509.65	619.04	767.51	902.79	1110.3	1219.9	1369.2	1602.4	1713.3	1891	2101.5	2182.1	2375.9	2467.3	2556.3	2635.5	2841.7	2887.7	3088.4	3123.3	3289.8	3318.8	3421.8	3529.8	3562	3651.5	3669.6	3749.9	3733.9	3856.3	3853.4	3940.6	3915.6
9.08	7.9557	3.5938	0	0	0	0	0	1.8757	39.837	52.106	103.63	236.84	348.2	522.54	715.02	934.87	1388.1	1610.4	1906.5	2432.3	2843.6	3109.5	3531.8	3950.3	4099.8	4546.6	4971.6	5340.8	5561.5	5902.1	6226.9	6448.3	6499.9	6970.9	7189.6	7254.8	7641.1	8219.7	8437.1	8694.7	8890.1	8982.6	9350.7	9487	9606	9610.9	9825	10032	10021
0	0.55658	0	4.1656	0	0	0	0	0	0	0	0	12.123	94.159	86.812	120.93	184.52	226.72	309.97	418.37	540.5	635.15	721.24	810.33	900.1	946.7	964.5	1030.5	1126.3	1081.9	1177.4	1158.6	1329	1304	1477.5	1517.6	1555	1511.3	1513.5	1491.9	1554.6	1461.3	1506.7	1486.6	1402.8	1474.7	1473.3	1557.4	1426	1375.2
7.3565	0	0	0	0	0	3.5067	7.2222	25.966	65.516	134.17	179.59	276.78	429.81	550.84	719.48	940.79	1140.6	1452.5	1653.1	2058.3	2435.4	2765.2	3243.2	3534.3	3831.4	4412.7	4741	5650.5	6027.9	6640	6836.3	7257.6	7714.2	8090.1	8453.6	8911.6	9340.5	9368.3	9708.9	9992.4	9874.4	10127	9956.6	10205	10243	10632	10523	10556	10730
6.8116	0.78269	0	4.907	0	0	0	3.7358	5.2706	27.669	76.089	139.81	226.53	335.58	476.91	654	880.65	1137.6	1393.7	1655.8	1873.6	2211.6	2385.9	2875	2946.5	3103.3	3601.6	3927.6	4114.7	4545.9	4658.8	4909.1	5143.9	5409.4	5778.7	6053.7	6225.4	6465.2	6426.5	6532.5	6698.7	6816.3	7048.7	7004.2	7165.4	7230.9	7265.8	7259.4	7233.8	7381.8
16.874	6.0426	0	0	0	3.9741	0	0	0	35.275	118.57	236.25	444.99	687.86	992.36	1403.8	1858	2449	3025.7	3716.6	4514.1	5115.7	5912.7	6391.3	7480.3	8267.1	8770.7	9803	10274	10814	11278	12140	12590	13244	13946	14075	14080	14688	15030	15019	14679	14638	14921	14714	14674	15467	15361	15067	15379	15040
10.229	10.886	0	1.5649	3.4805	0	0	0	0	0	0	0	2.3145	21.808	64.311	128.9	198.64	342.35	447.36	620.72	724.6	923.12	1124.9	1300.9	1533.9	1688.8	1809.9	2047.9	2292	2423.9	2675.6	2832.7	3135.7	3234.9	3582.9	3705.4	3755.7	3894.6	4045.9	4131.6	4135.1	4284.9	4390.1	4322.9	4392	4362.7	4341.7	4413.9	4401.6	4493.9
1.9182	5.2497	0	3.0347	0	0	3.9477	8.0336	29.973	86.176	184.53	302.53	428.17	615.47	814.3	1028.8	1282.8	1529.5	1821.1	2096.8	2175.7	2482.6	2727.2	2893.7	3096.4	3421	3502.6	3750.9	3771.3	4145.8	4248.1	4326.4	4541.4	4636.1	4765.8	5837.8	6163.6	6190.6	6322.7	6335.6	6163.3	6066.4	6102.8	6014.8	6059	6133.4	6087.8	6182.8	6129.7	6258.3
0	0	0	0	11.376	11.257	54.927	86.884	173.65	268.65	387.66	548.07	725.29	966.86	1225.6	1458.5	1774.9	2054.8	2511.7	2776.4	3140.6	3455.9	3784.4	4179.7	4490.5	4787	5232.2	5482.7	5652.6	6079.1	6333.4	6638.2	6797.6	7260.8	7643.6	7716	8044.8	8243.2	8251.4	8203.3	8663.1	8893.1	8917	8906.2	8801.4	9030.8	9117	9125.7	9150.4	9104.4
10.561	3.5868	0	0	0	0	1.3626	0	0	0	0	39.759	95.722	197.87	318.37	493.36	772.97	1011	1374.2	1708.4	2103.8	2622.2	3009.4	3456.9	3989.3	4506.9	4907.3	5546.6	5936.5	6494.9	7215.4	7521.8	7757.6	8505	8844.1	9486	9809.5	10172	10655	10862	11108	11399	11524	11778	11961	11902	12099	12036	12164	12241
0	0	0	0	3.3428	15.62	21.506	49.718	95.345	171.41	274.55	430.23	652.02	913.53	1215.5	1583.6	1937.8	2345.1	2756.7	3217.8	3645.8	4148.2	4575.1	4987.8	5639.2	5889.6	6776	7187.9	7781.9	8150.1	8455.5	8784.2	9490.1	9854.9	10426	11112	11428	11762	11982	12458	12841	13220	13579	13644	13689	13948	13945	14555	14686	15094
0	0	0	16.328	10.624	0	0	0	23.534	46.324	114.38	224.37	364.93	563.54	857.7	1143.1	1480	1885.6	2350.4	2816.9	3310.2	3777.1	4314.5	4946.7	5399.7	5841.7	6132.4	6668.6	7152.6	7404.2	7934.6	8580.8	7272.9	7887.3	8470.2	8518.1	8683.7	9082.9	9406.3	9970.4	10113	10273	10299	10645	10946	11497	11426	11228	11558	11445
15.233	6.2833	0.92097	0	0	0	0	0	0	0	27.777	57.381	146.58	215.51	364.28	520.99	686.38	777.3	860.72	984.72	1200.4	1373.7	1556.1	1676.4	1945.2	2069.4	2296.3	2402.5	2528.3	2717	2909.3	2983	3140.3	3351.2	3471.1	3586.9	3723	3816.2	4081.3	4225.4	4350.3	4289.2	4467.2	4589.9	4833.2	4679.7	4813.8	4869.2	5034.5	5033
0.4078	2.7626	0	0	0	3.5803	27.962	70.899	163.82	260.47	423.65	545.25	821.15	1078.4	1372.7	1680.6	2057.4	2428.6	2833.4	3325.6	3724.6	4370.1	4839.7	5277.2	5921.8	6450.4	6843.2	7399.3	7777.8	8189.8	8717.2	9263.5	9571.7	9768.1	10086	10420	10719	10850	11118	11378	11319	11713	11591	11930	11874	12096	12217	12276	12294	12361
11.747	12.684	0.72569	0	0	0	0	3.9337	10.434	50.508	126.65	217.94	367.52	559.54	751.33	1003	1189.3	1432.6	1659.9	1943.6	2188	2357.4	2737.7	3100.9	3139.4	3385.8	3484.8	3741.4	3859	4010.2	4474.2	4675	4721.2	5038	5194.5	5551.4	5509.3	5937.1	6202.8	6656.5	6806.1	6910.3	7010.8	7262.6	7946.7	8354.9	8257.2	8219.6	8367.7	8410.4
9.3992	10.351	7.0671	0	0	0	0	8.6758	48.961	105.23	184.6	267.19	414.42	584.89	794.27	1009.9	1292.9	1675.2	2105	2451.8	2790	3143	4261.2	4092.5	4457.3	4501.6	4967.5	5242.4	5664.8	6159.6	6360.9	6786.3	7416.7	7965.9	7751.6	8189.9	8689.9	9106.7	9633.6	9106.4	9146.1	9687.5	9912.5	9891.8	9846.5	10370	10227	10507	10584	10573
18.582	10.496	0.23877	0	0	0	0	0	0	0	0	0	0	0	25.226	16.775	90.243	79.084	231.24	358.89	521.83	668.61	868.86	1134	1368.1	1543.6	1710.2	1904	2036.3	2437.4	2514	2471.6	2983.3	2858.3	3488.8	3625.2	3829.5	4053.8	4189.8	3897.8	4139.7	4261.1	4619	4651.2	4459	4351.7	4756.1	4103.4	4697.9	4060.2
15.892	13.843	0.9535	2.7943	0	0	0	0	0	0	0	0	0	0	0	0	32.378	68.354	113.6	182.4	228.54	317.77	404.74	476.99	612.09	736.59	847.45	924.79	993.2	1070.2	1158.4	1309.3	1418.8	1551	1703.8	1817.6	1889.8	1991.4	2078.2	2167.9	2276.6	2385.9	2416.7	2468.3	2496.7	2683	2606.2	2718.5	2547.9	2608
15.488	15.682	0.26225	0	0	0	0	0	0	0	0	0	11.659	88.027	165.51	270.08	443.02	687.59	974.36	1203.7	1508.3	1815.4	2132.1	2480.2	2813.1	3137.9	3459.8	3535	4084.3	4431.1	4797.1	5272.9	5521.2	5817.2	6194.9	6521.1	6785.4	7192.2	7504.9	7639.2	8103.9	8385.9	8361.3	8759.1	8808.1	9026.8	9632.2	9512.8	9328	8942.7
0	5.7905	3.2908	0	1.2014	0	0	0	8.3913	48.695	91.492	173.88	287.17	401.02	568.85	716.4	944.84	1120.3	1321.1	1505	1754.3	1975.7	2183.8	2475.3	2690.2	2898.7	3158.7	3383	3589.1	3762.6	3936	4161.3	4287.9	4472.5	4623.4	4737.4	4963.9	5077.3	5255.4	5402.4	5494.4	5608.1	5735.5	5793	5910.2	5927.4	6075.5	6013.6	6185.1	6212
18.117	11.253	0	0	1.2612	0	0	0	9.1302	60.873	105.76	189.26	276.84	455.31	640.39	859.14	1137.7	1394.5	1711.2	2011.6	2343	2703.7	3046.4	3488.4	3860.6	4261.2	4733.9	5158.7	5518.5	6004.2	6185	6564.3	6996.3	7392.8	7708.5	8129.9	8333.4	8645	8831.6	8167.2	8516	8552.6	8539.2	8874.4	9064.3	9218.7	9201.1	9420.9	9524.3	9373.8
0	0	0	0	9.4376	48.104	67.325	84.663	80.22	89.857	91.086	85.341	113.06	151.76	221.49	312.9	449.81	551.81	681.21	794.76	987.76	1172.2	1313.9	1429.9	1641.2	1766	1996.1	2122	2285.9	2526.9	2744.7	2910.1	3081.1	3283.2	3461.4	3629.4	3707.2	3869	4172.9	4238.9	4385.8	4455.9	4353.6	4401.4	4494.1	4461.7	4470.8	4598.6	4605.2	4534.2
0	5.3131	8.3276	0.57287	0	1.612	0	0	0	6.091	11.838	40.166	87.253	144.52	241.16	350.47	460.8	642.35	778.81	937.47	1215.5	1413.9	1709.5	1978.1	2274.7	2586.5	3020.2	3619.1	3938.7	4491	4836.9	4982.2	5324.9	6117.7	6415.4	6904	7395.6	7692.8	8074.1	8587.7	8876.1	9016.6	9605.7	9591	9655	9793.1	9981.5	10012	10085	10512
0	0	0	0	12.306	4.2756	15.817	15.263	28.71	61.943	118.28	185.4	275.99	371.7	489.71	624.29	783.09	955.83	1160.4	1317.1	1496.4	1699.2	1926	2203	2309.2	2462.1	2739.2	2889.3	3093.4	3286.6	3489.1	3549.1	3791.6	4070.4	4313.3	4552.1	4567.5	4807.3	4971.3	5040.6	5219.3	5425.1	5512.4	5561.5	5622.5	5577	5667	5795.8	5907.5	5827.8
0	3.244	0	7.411	0	0	7.242	0	21.257	46.138	113.55	177.09	314.19	470.01	650.26	907.35	1153.8	1459.2	1825.9	2193	2607.1	3127.1	3618.7	4036.5	4463.4	5122.6	5702.7	6181.1	6729.8	7268.1	7691.4	8371	8930.8	9409.1	9867.3	10330	11075	11211	11767	12259	12393	12693	12805	13158	13334	13566	13788	14083	14322	14375
17.183	15.27	3.6881	0	0	0	0	0	0	21.113	80.41	147.71	250.69	409.36	628.79	830.45	1159.7	1494.9	1816.1	2250.7	2595.6	3125.5	3513.9	3828.7	4340.6	4806.2	5103.3	5675.1	5907.8	6341.9	6841.6	6053.5	6436.7	7211.6	7521.5	7890.8	8115.7	8079.8	8366.4	8951.6	9104.5	9169.1	9401.5	9282.2	9412.2	9423.3	9367.2	9414.7	9646.2	9643.4
13.721	3.643	0	0	0	2.0198	0.58629	25.664	61.213	143.53	266.78	393.02	538.81	661.44	846.98	1144.1	1292.8	1560.3	1740.7	1946.9	2291.1	2632.9	2963.7	2963.4	3201.6	3315.9	3813.9	4070.6	4107.5	4450.8	4557.2	4727.8	4975.9	5241.3	5592.3	5895.8	5931.1	5910	6406.9	6056.8	6585.5	6539.1	6713.3	6600.8	6741.8	6935.5	6721.2	7254.9	7296.1	7358.1
9.603	5.6469	0	3.9892	3.4271	0	0	0	0	0	7.5307	39.522	74.232	152	225.56	307.57	462.23	580.5	691.78	884.95	1097.9	1316.1	1561	1847.2	2163.5	2370.1	2585.7	2962.2	3297.5	3560.6	3784.2	4034.3	4521.2	4665.6	5058.6	5391.2	5639	5943	6149	6514.9	6781.2	6575.8	6684.7	6772.1	6937.6	7158.9	7140.9	7280.7	7175.1	7062.2
21.901	3.3804	3.3981	5.8801	0	0	0	0	0	0	0	0	0	33.949	102.37	217.67	369.53	550.67	767.98	994.32	1332.6	1619.4	1936.7	2229.7	2602.9	2944.4	3156.1	3559.9	3903.8	4374.6	4761	5001.6	5486.8	5816	6147.9	6515.3	6876.1	7231.7	7664.7	7878.4	8148.3	8397.5	8620.1	8828.3	9031.8	9021.2	9172	9246	9307.4	9371.6
0	0	0	1.3722	9.6364	4.967	8.1632	27.045	47.106	100.38	145.58	271.53	367.57	555.84	752.27	1000.9	1280.8	1581.1	1901.1	2292.7	2657.7	3085.9	3453.4	3847.6	4324.3	4698.6	5099	5480.5	5978.6	6331.6	6609.6	7191.7	7503.5	8058.2	8308.3	8808.8	9132.8	9644.7	9915.2	10051	10725	11048	11345	11717	11376	11437	11773	11847	12256	12295
[truncated: 78 more columns]
