# Supplementary material for: Limits on information transduction through amplitude and frequency regulation of transcription factor activity
Source: eLife. 2015 May 18;4:e06559. doi: 10.7554/eLife.06559 (PMC4468373; doi:10.7554/eLife.06559)
Supplement: Supplementary file 1. — Raw single-cell time-trace data for HXK1 (15259 cells), SIP18 (21242 cells), pSIP18 mut A (18203 cells), pSIP18 mut B (17655 cells), 1× reporter diploid (21236 cells), and 2× reporter diploid (19222 cells). The data are also available from Dryad Digital Repository (Hansen and O'Shea, 2015). DOI: http://dx.doi.org/10.7554/eLife.06559.014 [file elife06559s001.zip › source_data/pSIP18_mut6_DM_70min_275nM.txt]

18.153	2.6909	11.418	0	0	0	0	0	0	0	37.988	109.23	240.02	445.17	715.14	1001	1359.7	1772.9	2355.9	2878.9	3503.1	3941	4580.4	5198.4	5786.2	6319.8	6774.3	7225.8	7925.5	8471.7	8927.8	9543.9	10173	10543	10986	11225	11284	11899	12204	12406	12740	12829	13191	13406	13610	13812	13793	13832	14087	14414
0	0.16957	0	0	1.2228	0	16.377	0	1.6253	6.4061	27.266	121.74	243.7	422.32	676	999.07	1402.4	1807.6	2236.2	2749.3	3289.1	3769	4246.9	4708	5326.5	5890	6479.8	6993.7	7571.2	8213.4	8617.3	8976.2	9466.3	9621.3	9984.1	10597	11003	11507	11894	12017	12602	13041	13472	13560	13811	14025	13775	14259	14764	14644
16.016	8.5999	0	0	0	0	0	9.3667	27.949	73.568	163.29	299.91	497.16	716.61	948.37	1225.7	1615.9	2001	2278.3	2719.1	3135.6	3597.2	3883.8	4186.1	4597.1	4889.6	5242.4	5478.9	5888.2	6208.2	6535.2	6936.3	6784.3	6713.1	7009.6	7194.4	7453.2	7635	7725.4	7899.5	7957.1	8073.5	8171.2	8187.6	8304	8339.9	8350.6	7709.1	7725.6	7766.2
0	0.36554	1.2942	0	0	0.92679	1.6005	3.0749	28.991	92.835	152.79	250.88	388.47	581.99	795.41	1042.4	1357.7	1670.6	2101.8	2488.4	2928.6	3502.3	4090.8	4601.2	5274.9	5718.1	6161	7048.3	7567.2	8189.3	8623.8	9463.4	9858.9	10822	11242	10897	11912	11852	13046	12993	13343	13595	13715	12151	12249	12297	11916	11834	11901	11952
23.095	2.7378	7.4523	0	0	0	1.3915	25.976	87.25	193.01	298.11	533.68	813.35	1132	1653.2	2143.5	2699.5	3293.2	3886.7	4454.3	5059.2	5810	6101.6	7060.5	7830.5	8580	9591	11245	11056	11558	12418	13162	13676	14296	15053	15602	15960	16611	16990	17413	17810	17810	18513	18412	18470	18379	18475	18460	18541	18943
0.94692	8.6147	3.9631	1.6168	0	0	0	3.2968	39.547	98.347	182.94	320.08	481.21	669.87	947.25	1272.8	1901.4	1901.4	2502.8	2738.5	3271.2	3691.8	4309.5	4600.8	4984.1	5607.7	5843.6	6430.1	6944.8	7764.1	8131.2	8549.7	9070.1	9588.3	10133	10504	10915	11367	11729	12149	12519	12575	13018	13147	13637	13835	13873	14106	14192	14454
24.01	12	0	0	0	0	0	9.2486	59.373	126.47	258.2	422.57	665.58	885.57	1272.2	1681.6	2094.8	2568.8	2960	3455.6	3895	4332.6	5120.8	5443.4	5985.9	6346.7	6919	7195.9	7595.2	7968.3	8522.3	9041.5	9460.3	9479.9	10119	10538	10599	11052	11063	11488	11566	11694	12068	12122	12070	12314	12303	12475	12624	12623
22.006	8.6672	0.30016	1.613	0	0	0	20.343	87.838	205.6	390.21	672.74	961.3	1364.3	1763.3	2253.2	2833.9	3527.3	3936	4576.3	5051	5735.2	6389.2	7049	7829.2	8535.6	9065.5	9543.5	10368	10804	11582	12066	12485	12937	13605	13985	14392	14862	14846	15380	15486	15915	16139	16262	16423	16660	16291	16699	17266	17233
29.357	0	0	8.0031	0	2.2687	0	0	3.5681	9.1871	42.522	92.852	188.05	300.44	485.46	690.59	954.5	1243.8	1614.4	1971.1	2426.1	2763.3	3134.7	3374.6	4038	4356.6	4693	5045.2	5388.2	5599.9	5769.5	6066.5	6313.6	6686.1	6924.5	7236	7385.6	7308.4	7540.8	7640.4	7968.4	7701.2	7697.9	7543	7625.4	7713.6	7749	7755.6	7687.8	7803.2
14.718	9.7155	2.3636	0	0	0	0	0	16.633	45.632	100.16	167.19	279.26	400.85	563.95	729.64	947.09	1176.2	1338.8	1605.2	1902	2289.1	2641.1	2974.9	3337.3	3714.4	4147.1	4523.7	4969.5	5319.2	6159	6649.7	7010.8	7314	7968.6	7943.6	8335.2	8797.9	8881.2	9178.4	9483	9643.8	9875.7	9746.8	10232	10270	10379	10447	10378	10463
0	0	0	5.9633	11.866	1.7277	13.543	11.757	0	34.26	49.897	149.47	244.93	378.9	539.41	745.12	944.95	1369.1	1454.6	1823.7	2192.8	2629.7	2982.7	3410.9	3793.8	4120.4	4476.8	4205.4	4644.8	4961.9	5323	5672.5	6092.2	6520.2	6953.9	7421.2	7830.1	8203.7	8400	8813.9	8881.8	9047.1	9282.9	9551.5	9648.6	9613.3	9510	9771.4	10018	10234
4.7168	5.707	0.062125	0	0	0	7.6922	4.6411	33.181	61.368	119.82	220.83	377.08	549.53	761.21	972.64	1227.3	1487.2	1667.7	2039.6	2319.2	2638.6	2883.5	3269.3	3668.4	3940.7	4182.6	4605.7	4867.1	5238.4	5341.8	5729.5	6191.4	6412.9	6660.3	6970.8	7107	7191	7382.3	7612.6	7876.9	7888.8	8004.4	7981.4	8099.8	8139	8207.3	8141.7	8520.8	8606
0	0	7.6017	0	0.45385	0	13.777	34.043	59.589	98.829	191.93	312.56	448	594.01	821.16	1149.3	1431.6	1686.9	1974.8	2356.6	2711.6	3038.4	3361.4	3736.9	4108.8	4484.2	4753.9	5165.7	5534.6	5784.9	7783.5	5775.5	6160.3	6477	6823.2	7164	7301.7	7990.2	8070.3	8470.8	8761.5	8915.1	9029.6	9241.6	9658.3	9821.3	9774.9	9920.1	9960.1	9957.4
0	0	0	8.0552	48.696	102.98	155.58	245.32	355.99	507.09	683.55	944.04	1229.9	1564.5	1923.9	2317.8	2693.5	3202.3	3559	4075.1	4676.1	5205.3	5696	6174.1	6540.8	6764.9	7523.1	8010.6	8091.1	8576.1	9641.8	10253	10445	11293	11351	11924	12374	12736	13224	13510	13796	13760	13995	13713	14152	13929	14298	14087	14177	14174
8.41	0	0	0	0	0	7.9122	32.405	78.981	147.78	251.67	364.76	545.92	774.56	1037.8	1374.7	1648.9	2192.9	2677.5	2745.4	3589.4	3223.2	4227.1	3805.1	4028.8	5291.8	4671.6	5611.6	5185.7	5958	5533.5	5668.8	5910.4	5971.6	6315.6	6374.2	6505.7	6671.8	7002.5	7096.2	7201.4	7107.9	7555.4	7464.3	7499.2	7573.7	7590.6	7628.9	7724.9	7707.2
0	0	0	0	16.171	62.355	111.04	156.99	234.52	338.48	461.81	613.23	746.56	940.17	1150.3	1345.5	1607.2	1810.2	2182.9	2451.2	2788.6	3219.5	3541.6	4034.2	4400.6	4734.2	5290.2	5514.8	6014.6	6325.2	6647.2	7151.8	7418.8	7775.9	8060.5	8472.2	8792.1	8953.8	9267.7	9269	9862.2	9809.7	9958.6	10153	10151	10424	10541	10545	10919	10916
0	4.5927	2.9686	8.2426	0	0	0	6.7496	22.934	93.756	178.87	291.47	447.05	677.01	907.67	1192.4	1453.9	1793.2	2154.3	2488.9	2961.7	3398.6	3857.2	4354.9	4824.3	5250.7	5921.5	6513	7029.2	7647.6	7897.8	8671	9205.5	9806.5	10400	10674	11264	11645	12343	12614	12537	12828	12969	12905	12992	13199	13376	13457	13891	13563
11.114	0	6.5024	0	12.553	2.9477	0	0	0.096318	0	0	112.16	176.89	346.43	486.47	720.86	923.09	1249	1598.6	1891.3	2187.9	2516.4	2925.6	3319.8	3696.1	4040.4	4497.2	5014	5364.7	5651.1	6045.3	6251.5	6816.2	6763	7108.4	7528.1	7826.4	8179	8406.9	8548.5	8782.5	8931.5	9249.7	9341.8	9507.5	9616.9	9730.4	9764.2	9910.9	10169
2.7806	0	8.2582	11.267	5.9204	0	0	0	12.293	65.455	137.3	261.87	450.87	677.5	979.27	1325.9	1703	2101.9	2436.9	2875.6	3388.7	3802.5	4268.7	4801.9	5396.6	5785.9	6228.6	6513.6	7104.4	7571.8	7869.2	8302.8	8734.8	9247.8	9722.5	9923.4	10315	10660	11252	11549	11831	12166	12344	12485	12871	13115	13267	13323	13507	13526
0	0	2.1243	0	2.4578	0.67551	18.856	25.734	46.757	72.68	104.64	190.92	275.25	397.11	495.6	635.43	740.42	865.81	1038.3	1187.4	1258.1	1366.1	1480.9	1594.2	1636.1	2158.6	2013.3	2139.6	2232.3	2571.9	2743.5	2868.8	3301	3387	3495.7	3598.8	3779.4	4065.7	4111.3	4396.3	4475.7	4528.9	4694.4	4794.8	4939.9	5065.2	5051.5	5168.1	5231.8	5257.3
0	0	0	0	13.263	13.329	19.125	24.198	48.534	88.611	169.3	274.11	382.42	500.85	659.83	882.34	1080.8	1348.6	1566.1	1880.9	2158	2503.3	2902.5	3194.2	3521.2	3815.5	4091.6	4390.4	4830.5	5117.8	5386.2	5762	6099	6282.7	6669.2	6883.3	7106.3	7116.8	7637.5	7814.9	7936.6	8163.3	8059.6	8166.2	8250.5	8288.1	8532.8	8426.9	8482.3	8650.6
0	0	0	0	2.105	4.6286	8.0813	1.836	21.366	59.295	106.69	194.55	307.82	441.58	619.18	820.34	983.94	1119.9	1343.5	1584.3	1810.3	2067.4	2320.2	2487.9	2693	3273.1	3155.5	3720.1	4193.9	4412.8	4329.9	4892.4	4992	5363.8	5644.2	6092.2	6300.7	6646.8	6974.4	7215.7	7537.1	7753.8	7903.3	8120.9	8343.4	8615	8784.4	8860.6	8822.5	8983.8
8.4569	0	7.5188	1.0251	0	0	6.9298	6.2079	0.38522	49.923	115.15	231.86	431.43	665.39	911.37	1216.3	1599	1942	2454.8	2884.3	3403.9	3949.1	4507.1	5072.3	5639.8	6171.6	6716.1	7284.7	7661.2	8422.5	8861.8	9362.4	9935.1	10514	11050	12997	14412	15409	15931	16405	16839	17348	17538	17432	18001	17947	17597	17583	17512	17469
0	0	0	19.191	28.444	44.853	60.257	80.246	91.471	126.28	138.61	156.06	274.22	404.58	518.03	695	917.25	1183.8	1469.5	1737.9	2045.2	2375.7	2816	3132.9	3342.4	3668.7	3982.7	4196.1	4509.3	4838.5	5171.6	5711.6	5835.8	6215.6	6649.9	6959.3	7246.9	7571	7869.9	8232.7	8445.4	8773.3	9119.2	9396	9306.9	9627.2	9664.8	9674.8	10052	9991.2
9.3373	5.5359	1.6559	0	0	0	0	0	0	0	0	0.20718	26.918	61.76	109.41	203.26	295.25	347.92	526.57	674.22	816.4	1016.3	1226	1508.5	1772.5	1993.7	2219.1	2406.1	2608.1	3037.3	3264.1	3653.3	4065.1	4281.2	4629.6	4912.7	5118	5313.7	5581	5718.2	5916.7	5770.2	5908.9	6037.8	6117	6296.5	6507.9	6545.7	6606.6	6624
19.762	7.1102	0.73889	0	0	0	0	0	0.58822	12.869	71.761	148.06	260.55	389.08	576.89	745.84	925.59	1130.5	1352.5	1601.2	1812	2046.9	2221.4	2487.4	2692	2891.1	3102.8	3188.9	3332.9	3454.2	3814.8	4038.1	4241.2	4872.1	4977	5269.5	5354.1	5534.1	5779.6	5921.8	6048.7	6177	6269	6302	6409.5	6540.9	6479.2	6699.2	6701.2	6786.5
0	0.74871	0	9.1828	0	0	9.8817	69.973	178.59	350.73	615.21	945.2	1355.7	1827.2	2385.2	2946.6	3686.8	4405.2	5126.9	5988.5	6717.8	7645.1	8558.8	9378	10162	11138	11716	12401	13117	13902	14559	15522	16303	17228	17736	18202	19092	19485	19634	20322	21361	21536	22547	22254	22851	23264	23188	23935	23631	23798
7.1923	0	0.2573	0	1.9737	0.65251	4.707	33.429	103.32	184.46	324.35	500.21	730.17	1028.4	1347.7	1725.1	2138.8	2496.8	2961.8	3413.1	3811.5	4304.9	4898.1	5222.8	5761.3	6276	6208.8	7325	7684.6	8055.5	8316.9	8611.1	8810.6	9091.4	9551.6	9035.7	8682.1	8777.9	8437.9	8296.2	8404.3	8112.3	8184.8	8172.5	8119.8	8158.7	8168	8106.3	8039.8	8034.4
0	0	0	0	3.0464	57.816	163.41	247.16	401.06	555.78	743.08	1002.7	1305.1	1676.2	2096.6	2599.7	3098.5	3769.8	3840	5025.6	5589.2	6345.2	6904.1	7591.7	8175.1	8750.9	9403.5	9774.9	10264	10904	11272	11712	11955	12735	12956	13151	13323	13438	13871	14069	14445	14698	14641	14685	14762	14935	15148	14801	14581	14802
0	0	0	0	22.638	51.602	71.13	134.56	185.43	273.81	417.64	575.16	695.42	942.09	1218.8	1479.4	1702	1985.3	2316.2	2602.4	2919	3186.5	3591	3851.7	4176.2	4526.2	4516.2	4787.2	5200.9	5421.2	5654.7	6154.5	6218.3	6492	6782.3	7066.7	7424.7	7517.2	7602.5	8071.6	8188.3	8361.4	8056.7	8416.9	8398.3	8493.3	8493.9	8658.8	8736.4	8276.3
68.274	17.96	0	0	0	0	0	0.96192	83.703	169.95	360.79	608.72	878.79	1170.4	1642.2	2073.4	2431.5	3031.9	3505.6	4006.6	4575.4	5304.8	6347.2	6831.3	7632.6	7929.2	8403.3	8992.9	9279.6	9669.7	10334	10825	10991	11657	11900	12271	12803	13224	13460	13707	14058	14228	14773	14992	14897	15189	15184	15334	15302	15480
3.4097	2.3236	2.6896	0	2.6195	0	0	28.503	70.152	133.06	246.22	390.75	599.57	827.64	1106.5	1324.1	1664.9	2063.1	2435.7	2813.1	3386.9	3788.5	4260	4759.4	5188.6	5721.4	6218.9	6541.8	7010.6	7414.1	7941.1	8479.5	8928.8	9020.5	9455	9574.6	10055	10242	10262	10936	11238	11193	11297	11381	11324	11438	11671	11757	11857	11895
12.347	0	0	2.5071	0	7.7102	7.137	51.291	149.38	341.93	580.9	918.62	1301.4	1904.6	2452.9	3082.9	3549.2	4154.5	4783.8	5662.1	6108.8	6880.4	7891.6	8452.8	9074.9	10024	10283	10780	11553	12430	13250	13973	14293	15093	15462	15923	16533	16529	16882	17737	18541	18478	19204	18921	19560	20033	19272	19717	19521	19824
0	0	0	0	2.0194	0	24.585	26.364	82.276	148.84	239.2	352.76	538.02	731.65	1011.2	1282.9	1628.1	1876.2	2214.8	2575.7	2897.9	3317.3	3619.2	4111.8	4482	5003	5328	5585.7	5897.8	6358.9	6668.3	6901.4	7223.3	7628.1	7951.4	8168.1	8431.8	8714.3	9012.1	9180.7	9529.6	9731.4	9820.5	9943.5	10264	10226	10415	10571	10645	10889
0	0	0	0	9.564	0	0.089897	8.9102	0	14.596	35.11	115.43	217.59	394.8	586.26	844.08	1143.5	1509.6	1838.1	2196	2680.4	3139.6	3724.7	4279.9	4715.5	5183.2	5912.5	6410.7	7182.1	7587.2	8222.2	8951.8	9628	10282	10958	11649	11684	12425	12888	13311	14194	14544	14896	15535	15791	15919	16028	16431	16663	16434
18.998	9.3013	0	0	0	0	0.96802	30.234	67.053	171.51	300.21	479.33	735.31	1010.8	1301.6	1712.8	2215.8	2721.8	3251.2	3882.3	4423.9	5100.1	5671	6222.9	6898	7463.8	8113.3	8635.2	9157	9958.2	10698	11009	11654	12258	12565	12965	13235	14174	14391	14748	15072	15194	15998	16325	16327	16526	16644	16576	16559	16805
22.167	8.7865	5.6038	0	0	0	0	0	32.582	82.838	168.19	317.78	527.39	810.59	1126.7	1591.8	2113.6	2642.4	3250.2	3961.5	4708.2	5503.8	6119.8	7008.8	7896.3	8888.4	9517.9	10175	11163	12179	12637	13608	14191	14861	15702	16402	16483	17608	17556	18290	18617	19226	19558	20118	19661	20019	19938	20248	20581	20723
12.811	5.6422	0	0	0	0	0	0.26214	28.505	65.021	149.27	253.48	399.69	535.02	748.83	1005.6	1289.5	1668.4	2052.3	2397.8	2735.4	3227.5	3602.9	4156.5	4493.4	5082.1	5536.8	5821.4	6208.8	6814.6	7166.2	7844	8251.1	8846.5	9131.4	9497.2	9903.2	10075	10401	10596	10953	11003	11271	11366	11356	11608	11226	11470	11359	11346
31.27	0	0	9.2929	0	0	0	12.599	41.288	140.07	258.11	491.85	732.65	1131.3	1498.6	1933.2	2610.4	2580.2	3256.3	4056.4	4683.6	5501.5	6172.4	6909.7	7773	8537	9225	10275	11053	11755	12576	13172	13474	14481	15214	15944	16644	17134	17646	18038	18644	18992	19230	19481	19926	19854	20358	20601	20158	20602
41.431	8.1579	0	7.9299	4.8383	0	0	10.87	105.75	301.28	380.58	726.07	1182.9	1516.7	1762.7	2322.8	2953.2	3931.1	4586.8	5303.3	5168.6	6730.3	6778.1	7589.1	8026	9048.2	9588.8	10740	11182	12161	12873	13602	13791	14632	16529	16745	16597	17498	17891	17671	18579	19086	19559	20536	20879	21143	21390	21717	21626	21767
0	0.84853	3.6184	10.165	4.1661	0	0	0	0	0	0	0	0	0	3.9475	67.833	131.01	225.04	376.02	545.89	705.54	898.98	1105.3	1323.6	1498.2	1643.8	1567.5	1757.6	1899.4	2124.2	2354.1	2651.5	2890.1	3026.8	3343.2	3672	3794.3	4018	4249.9	4353.5	4629.9	4790.9	5039	5245.2	5352.4	5332.7	5372	5513	5625.1	5794.7
0	0	6.807	0	7.2245	0	16.038	57.536	156.68	289.82	496.79	739.53	1016.1	1426.2	1758.2	2222.4	2657.7	3121.7	3593.7	4121.7	4591.6	5142.3	5499.3	6070.9	6727.8	7302.2	7370.5	8181.7	8627	8972.6	9231	9722.2	10348	10849	11105	11426	11910	12020	12582	12522	12726	12834	13111	13257	13503	13516	13503	13585	13804	13723
9.4161	8.2497	0	0	0	0	0	0	0	0	0	19.497	40.533	126.74	221.51	352.18	517.95	641.08	830.27	1031.7	1276.6	1576.8	1831.8	2232.9	2580.1	2793.9	3273.1	3487.2	3859.3	4243.5	4611.1	5088.6	5324.6	5732.2	6023.6	6444.1	6448.1	6776.7	7196.8	7518.3	7829.3	8153.8	8314.6	8723.1	8725.7	8775.3	8217.1	8241.3	8417	8423.8
0	0	10.932	3.3793	0	6.4641	0	0	0	0.60718	15.776	52.544	91.681	193.17	298.19	456.02	726.91	984.37	1230	1594	2048	2512.1	2882.9	3496.8	4485.7	4848	5322.4	6164.3	6337.6	7037.2	7575.2	8443.4	8908.9	9424.5	10097	10368	10450	11682	11930	11935	12351	12737	12634	12745	13342	13316	13479	13650	13668	13752
0	0	0	0	16.35	103.2	177.77	266.4	400.48	493.51	628.07	780.22	950.15	1131.7	1377.3	1676.3	2025	2315.3	2654.8	2941.4	3477.5	3704.7	4223.9	4663.9	5169.2	5542.3	6017.1	6623.1	7014.7	7406.6	7892.3	8408.8	8743.4	9158.1	9670.3	9690.1	10505	10919	10955	11086	11455	11689	12079	11865	11647	12063	11537	11699	11312	12125
0	0	0	0	35.03	121.48	270.21	426.79	649.08	947.01	1300.9	1666.7	2225	2560.2	3200.5	3865.5	4600.6	5427.1	6472	7720.3	8511.1	9632.1	10853	11677	13357	14589	15812	17123	18407	19812	20857	22078	23557	24491	25419	26395	27423	28208	29013	29740	30079	30044	30884	32121	32429	32564	31937	31780	31514	31248
24.352	13.503	0	0	0	0	0	0	0	5.4853	34.79	50.787	93.48	137.27	177.21	288.86	375.83	477.1	621.17	736.13	902.58	1032.8	1191.6	1365.5	1552.6	1691	1876.6	2115	2304.7	2466.5	2725.7	2899.3	3160	3411.8	3643.1	3947.5	4225.4	4523.1	4706.3	4930.2	5228.8	5377.5	5694.8	5735.3	5982.8	6060.1	6256.1	6508.4	6515.7	6722.7
7.6694	5.9722	0	0	3.7731	0	0	0	0	0	3.177	79.331	220.65	394.6	666.43	951.13	1293.5	1783.6	2185.1	2545.8	3468.9	4060.9	4392.7	5568.1	6279.4	6705.8	7530.7	8405.2	9016.9	9633	10104	10390	11209	11821	12067	12964	13071	13828	14048	14587	15047	15325	15511	15503	15759	15534	15816	15915	16321	16361
1.7874	0	0	0.82451	0	0	17.535	47.007	112.66	215.22	343.93	543.66	832.85	1126.4	1473.1	1893.2	2322	2877.6	3375.4	3919.2	4611.9	5157	5614.2	6351.3	7049.3	7553.7	8201.8	8567	9143.6	9701.3	10092	10694	11147	11372	11771	12286	12543	12947	13142	13503	13899	14159	14394	14877	14941	15103	15268	15316	15903	15528
20.395	9.4156	0.67397	0	0	0	0	21.711	87.388	203.86	367.24	618.71	907.89	1299.7	1842.3	2326.7	2838.9	3343.8	4024.5	4787.1	5480.1	6078.2	6889.7	7531.3	8243.4	8694.1	9419.8	9624.6	10325	10735	11445	11700	12267	12635	13139	13696	14439	14650	14935	14858	15405	15894	15970	16074	16199	16198	15975	16170	16405	16535
6.7141	3.6548	2.2067	10.746	0	0	0	0	0	0	0	27.331	108.07	195.05	354.42	570.06	806.04	1146.1	1490.3	1896.1	2453.5	3109.4	3377.4	4060.1	4586.4	5013.3	5471.6	6362.4	7129.1	7910.7	8621.3	8991.7	9595.7	10340	10657	11572	12077	12401	13104	13275	13421	13672	14016	14050	14424	14329	14268	14336	14564	14236
23.951	13.092	7.181	0	0	0	0	0	3.6536	18.222	61.588	150.58	280.95	433.86	632.01	856.2	1111.9	1412.8	1743.4	2114.1	2427.3	2800.5	3093.5	3555.2	4034.1	4481.3	4787.5	5221	5564.2	6026.2	6531.3	6802.3	7308.4	7408.9	7757	8324.5	8453.7	8754.7	8774.1	9193	9630.8	9795	9950.6	10044	10217	10366	10319	10501	10686	10599
8.6583	2.2987	1.097	0	0	0	0	5.8859	20.395	62.207	128.61	219.07	384.29	540.23	755.37	895.57	1113.2	1321.4	1550.9	1789	2110.8	2312.5	2566.2	2823.1	3104.6	3206.6	3439.6	3670.7	3922.4	4266	4208	4776.8	5039.1	5220.2	5516.1	5755.3	6051.5	6275	6483.3	6631.1	6802.6	7079.1	7094.9	7184.6	7462.3	7646.8	7747.6	7659.1	8181.7	8415.8
16.203	8.7881	9.6217	2.8044	0	0	0	0	22.351	81.375	136.64	271.77	453.25	668.57	911.6	1215.3	1546.6	1887.7	2284	2725.7	3173.1	3712.5	4039.3	4617.2	4986.1	5428.7	5849.5	6507.9	7080.9	7389.7	8122.1	8226.1	8481.7	8710.3	9262.2	9478.4	10162	10369	10425	10751	11498	11403	11683	11824	11757	11895	12053	12117	12733	12490
0	0	0	6.9627	106.89	236.61	309.8	412.79	558.28	680.67	816.05	1011.4	1194.8	1413.8	1594.5	1818	1956.4	2282.6	2547.9	2784.8	3085.2	3289.6	3679.3	3930.9	4200.4	4304.2	4445.6	4700	5076.5	5055	5467.5	5638.4	5670.5	5898.6	6125.2	6220.1	6371.4	6447.4	6562.5	6577.2	6581.6	6792.6	6988.6	7015.3	7166.5	7061.2	7153.9	7218.4	7385.8	7093
5.9047	0	0	0	6.1602	0	3.4437	24.282	75.453	139.29	288.41	444.93	727.3	930.76	1212.8	1708	2271.7	2680.2	3160.2	3871.5	4355.2	4998	5457.6	6166.9	6510.7	7044.5	7673.8	8196.5	8616.5	8938	9990.7	10506	10797	11328	12200	12418	12518	12489	12852	13392	13656	14041	14353	15169	14693	15662	15969	14948	15069	14878
0	0	0	14.059	6.1072	9.4182	14.39	4.6589	18.197	60.686	117.65	228.38	361.2	503.85	660.22	862.56	1036.9	1318	1560.2	1780.9	2050.1	2329.1	2589.4	2841.3	3149.6	3481	3618.5	3871.4	4157.3	4299.8	4450.4	4730	4804	5141.2	5260.5	5280.4	5376.2	5449	5654.5	5646.2	5625.1	5681.2	5834.4	5917.1	5790.8	5839.6	5902.5	5775.9	5933	5850.5
0	0	9.4511	1.859	0	0	4.5534	15.882	63.25	136.55	249.9	400.9	601.21	892.84	1272.6	1660.6	2069.4	2510.7	2954.5	3540	4024.6	4350.2	4902.2	5435.9	5901.8	6456.9	7046.6	7291.5	7618.6	8145.4	8389.9	8929.5	9238.1	9951.5	10215	10343	10805	10888	11369	11667	11900	11898	12281	12065	12369	12731	12850	12947	12916	13266
13.074	0	0.63236	0	0	0	0	34.517	101.75	171.99	333.51	528.34	767.79	1090.1	1414.4	1922.8	2429	2892.3	3525.6	4146.6	4915.5	5631.2	6282.3	7091.5	7891.5	8677.2	9612.1	10581	11199	12028	12761	13565	13883	14612	15866	15881	16433	16890	17372	18111	18254	18661	18594	19152	18973	19060	19405	19530	19681	19620
0	0	5.0768	12.004	0	0.97051	4.6958	10.501	16.122	43.663	93.43	169.98	283.86	384.91	557.83	712.35	882.06	1060.5	1281.2	1524.3	1774	2007.7	2184.2	2477.4	2722.1	2920.6	3230.9	3382.1	3753.8	3925.4	4295	4378.1	4608	4753.9	5092.1	5348.4	5448.8	5717	5828.9	5990.4	6186.3	6433.4	6501.1	6688.1	6894.1	6957	7073.9	7129	7163.3	7269.6
0	0	0	0	4.247	4.4487	24.256	11.671	28.682	117.86	128.85	241.31	408.1	655.93	998.78	1425	1845.9	2356.6	2739.8	3243.5	3809.4	4348.8	5029.2	5561.4	6234.5	7095.4	7574.3	8216.7	8813	9360.3	10367	10527	11619	12088	12654	13328	13576	14348	14640	15199	16220	16375	16371	16813	17110	17228	17574	17644	18188	18177
0	0	9.6548	0	3.0967	7.5486	1.0212	8.7098	3.1162	4.9822	47.023	107.64	182.48	293.7	453.84	646.53	778.03	1030.2	1227.9	1496.5	2329.2	2607.6	2963.4	3063.4	3444.6	3773.4	4148.2	4577.4	4847	5191.9	5583.9	6044.8	6268.8	6760.7	7177.3	7477.3	7895.6	8195.9	8703.4	8520	8977.7	9228.8	9445.7	9433	9331.4	9581.9	9590.8	9774.5	10025	9935
0	0	0	17.287	22.035	15.724	30.003	23.132	60.965	91.928	175.56	306.53	473.21	704.44	975.85	1367.8	1692.7	2012.4	2552	3026.1	3372.6	3868.6	4275.9	4872.9	5100.8	5694.1	6185.3	6401.9	6618.2	7025.5	7362.2	7864.4	8109	8527.2	8713.5	8893.1	9180	9592.9	9709.6	9850.8	10094	10253	10502	10571	10491	10570	10262	10196	10256	10258
0	0	0	0	15.446	78.314	153.32	260.89	378.52	553.39	773.57	1004.9	1319	1599.1	1965.2	2377.3	2779	3270.7	3791	4276	4753.1	5367.5	5878.1	6155.1	6600.5	7192.1	7644.1	7814.2	8450.3	8993.9	9290.4	9754.2	10073	10013	10969	11255	11822	12044	12371	12582	12640	12705	12464	12740	12773	13015	12804	13039	13132	13324
0	0	0	18.818	27.853	29.731	50.649	58.414	73.133	155.43	176.9	338.08	514.09	789.46	1036.9	1321.1	1779.5	2020.8	2452.7	2810.5	3692.4	3926.9	4632.1	4711.5	5810.7	6441.1	7108.7	7649.9	7851.9	8563.6	9447.7	9966.9	10703	11287	11700	12384	13170	13397	13414	14045	14178	14829	15266	15543	15437	15597	15718	15748	15876	16106
2.141	4.4252	0.30962	5.3943	0	0	0	3.1416	55.849	143.08	269.9	439.3	652.44	978.74	1310.7	1891.3	2456.7	2962.8	3692.1	4292.1	4960.5	5803.1	6386.1	7361.4	7886.8	8886.6	9560.5	10340	11665	12526	12773	13805	15187	16083	16721	16514	16896	19024	20154	19853	21031	20971	20977	22828	23114	23110	23083	22780	23252	22979
9.7935	8.2865	0	0	0	0	5.5605	9.359	41.439	118.55	181.05	333.85	689.52	1009	1401.6	1893.2	2351.8	2817.1	3310.2	3987.1	4494.4	5265.3	5779.5	6474.9	7247	7823.5	8456.1	9048.3	9075.7	9835.9	10581	10884	11221	11784	12089	13012	13221	13438	13811	14256	14425	14659	14883	15026	15295	15292	15647	15391	16010	16109
28.23	6.7659	0	0	0	0	0.98013	9.0159	60.577	117.75	232.66	365.19	602.88	828.83	1203.5	1540.3	2068.6	2551.3	3071.3	3631	4385.6	4727.9	5283.1	5985.1	6539.4	6860.2	7535.4	7761.7	8256.3	8557.6	9028.6	9677.1	10199	10446	10672	11084	11449	11649	12005	12077	12461	12573	13051	13174	13150	13368	13248	13344	13163	13091
5.0303	0	0	1.7702	7.7184	3.2635	0.3052	21.791	113.11	201.59	349.58	582.07	879.95	1254.8	1702.6	2264.9	2831.2	3414.3	4034.9	4663.3	5456.6	6049.3	6643.2	7544.7	8220.5	8713.6	9748.1	10470	11336	11725	12164	12667	13785	14214	14940	15582	15973	16828	17134	16967	18026	17931	17947	18365	18880	18917	18794	18793	19490	19180
0	7.2055	15.452	0	0	0	4.2558	1.8275	7.3981	100.15	223.21	307.68	536.48	790.88	1075.7	1336.3	1685	1790.7	2122	2527.9	2877.8	3296.6	3741.7	4100	4529.5	4875.2	5285.8	5765.6	6073.3	6565.5	6878.5	7334.7	7454.7	7983.6	8908.6	9148.3	9331	9615	10504	10360	10468	10820	11132	11214	11461	11570	11666	11713	11858	11834
13.804	1.2815	7.5955	0	0	0	0	0	0	0	30.584	95.841	182.06	226.4	356.76	445.66	552.28	742.63	941.01	1146.4	1382.5	1556.5	1738.7	1974.1	2197.4	2455.8	2620.5	2818.7	3027.8	3213.8	3496.2	3736.9	3909	4051.4	4169.5	4372	4583.7	4672.4	4937.6	5018.6	5299.4	5520.4	5689.5	5776.2	5904	6095.5	6104.5	6260	6245.1	6420.5
0	0	0	0	32.923	155.37	240.27	418.69	605.37	912.04	1279.3	1725.8	2119.7	2650.7	3275.2	3667.4	4674	5019.3	5567.4	6838.2	7136.6	8666.6	8785.6	9459.5	10889	11366	12707	13253	12970	14954	15456	16395	17577	18274	19256	19633	20882	21450	21511	21581	21592	22384	22763	22720	22635	23060	23025	23648	24510	24012
0	0	0	35.451	87.682	116.8	148.61	221.92	368.42	477.43	587.41	754.88	1046.9	1351.6	1659.6	2026.3	2474.1	2895.9	3411.9	3917.2	4374.2	4805.8	5328	5967.6	6066.3	6737.3	7381.3	7791.1	8210.6	8718.8	8816.5	9341.8	9557.5	9855.5	10292	10681	11133	11278	11335	11877	12079	12215	12031	12314	12385	12334	12268	12416	12624	12128
11.944	0	0	5.7625	0	0	7.7779	0	0	0	0	11.938	22.404	58.664	109.75	166.14	240.77	301.81	376.12	544.79	693.75	879.59	1110.3	1297.5	1516.7	1576.7	1922.1	2189.3	2543	2629.2	2844	3004.3	3347.5	3667	3776	4155.9	4232.8	4615.2	4752.2	5226.8	5588.3	5501.4	5751.5	6013	5994.7	5890.6	5901.4	5905	6153.9	6236.4
0	0	5.839	0.37158	3.4335	3.198	6.5617	19.002	32.404	63.222	165.34	236.05	323.73	551.37	769.21	1030.4	1270	1581.4	1980.6	2286.7	2632	2989.6	3221.8	3620.4	3962	4280.5	4571.8	4936.8	5277.5	5545.8	5874.8	6167.8	6469.7	6767.2	7039.5	7382.4	7504.3	7789.4	8116.4	8410.3	8352.7	8490.5	8917.2	8945.3	9223	9112.1	9305.6	9298.4	9457.8	9327.3
12.018	14.446	6.1528	0	0	0	0	2.434	14.025	6.6164	0	7.8137	30.67	63.873	117.07	205.35	329.89	475.05	601.58	799.71	1040.5	1225.5	1391.4	1664.3	1915.9	2209.7	2445.1	2849.8	3016.7	3403.5	3576.7	3723.3	4016.6	4185.3	4279.9	4587.3	4889	5009.1	4935.9	5223	5345.6	5308.7	5323.8	5419.6	5460.1	5446.4	5312.3	5463.1	5585.6	5532.5
23.107	21.959	1.3283	0	0	0	0	0	12.979	78.124	156.01	310.15	469.99	645.08	892.13	1100.2	1414.5	1631.4	2034.7	2365	2592.8	2953.8	3270.7	3534.6	3842.5	4201.6	4561.2	4816.4	5207.5	5351	5704	6089.4	6526.7	7091.2	7387	7776.9	8068.9	8278.7	8813.8	8807.8	9171.7	9388.6	9646.9	9796.9	9692.7	9757.7	9805.5	9898.7	10104	9962.7
0	0.29494	5.8209	0.86234	0	0	7.9693	9.3832	12.584	29.678	70.436	125.13	205.82	283.37	409.26	504.92	549.07	693.79	806.56	983.6	1114.5	1283.5	1488.6	1720.2	1957.9	2144.9	2433.4	2750.7	3148.8	3518.7	4044.4	4355.6	4797.5	5180.9	5579.5	5960.1	6326.5	6892.4	6900.3	7265.4	7518	7712	7934.1	8130.8	8331.4	8437.9	8671.1	8722.4	8746.5	8794.6
0	0	13.992	8.6311	1.7171	16.283	11.542	15.678	18.57	46.122	90.271	155.91	251.36	382.14	493.39	649.51	767.55	963.69	1167.1	1343	1558.4	1783.5	1971	2187.9	2423.5	2629.1	2751	2978.7	3146.5	3323.4	3437.4	3593.1	3714.5	3829.8	4028.4	4211.2	4318.6	4315.4	4538.4	4629.2	4862.8	4916.2	4950.6	4957.9	5112.9	5193.7	5223.9	5148.1	5290.9	5296.9
0	0	41.737	0	23.874	31.437	10.494	31.861	83.399	188.49	402.23	600.19	856.14	1174.5	1428.6	1762.2	1982.2	2577.6	3004.4	3470.5	3983.2	4380.2	4960.6	5449.8	6108.8	6648.9	7007.3	7540.6	7867.2	8320	8471.1	9161.4	9093.1	5739.3	9384.8	10184	10613	9996.5	10759	10687	11087	11373	11170	11402	11421	11518	11785	11869	12102	12031
0	0	0	0	0	48.182	124.28	237.94	382.34	533.22	749.69	1031.1	1338.8	1668.9	1977.7	2379.4	2798.8	3264.1	3669.6	4080.3	4613.6	4996.9	5327.8	5788.5	6202.7	6537.6	7025.6	7346.6	7804	8227	8555.7	8911	9251.2	9561.8	9867.3	10188	10403	10814	10671	10992	11141	11434	11686	11896	12021	12188	12011	12171	12293	12216
0	0	0	6.2183	6.1818	0	1.8645	21.017	25.495	120.17	254.65	474.93	808.42	1189.1	1600	2191.3	2770.1	3324.2	3982.6	4520.7	5366.9	6014.3	6842.3	7931.8	8697	9490.8	10408	11041	12202	13360	14045	14363	15346	15827	16569	17546	18338	18997	19480	19868	20624	21044	21649	22036	21547	21580	21395	21381	21471	21032
19.166	6.7534	0	0	0	0	0	40.948	90.066	192.73	321.32	545.39	765.55	1088.2	1452.1	1788	2410.6	2815.2	3453.2	4151.7	4668.4	5412.4	5955.3	6749.1	7500.6	8038.2	8384.6	9254.9	9033.5	10414	11037	11482	11857	12809	13131	13750	14270	14141	14475	15104	14997	15648	15951	16054	15920	16344	16634	15918	16049	16627
0	10.526	0.94019	6.0372	0	0	2.1184	6.2582	21.624	75.586	170.83	307.98	498.24	716.89	932.04	1238	1503.5	1838.1	2159.7	2575.7	2916.2	3314.8	3680.8	4099.7	4291.8	4848.3	5323.6	5405.3	6048	6567.3	6618.4	7312.3	7587.8	8041.6	8229.2	8624	8930.3	8925.7	9206.7	9366	9566.8	9951.8	10348	10447	10589	10852	10901	10937	11088	11186
7.0991	0	7.4806	0	0	0	0	0	0	51.73	104.4	195.72	316.07	484.23	683.55	891.77	1119.8	1471.9	1779	2159.5	2491.6	2986.2	3388.5	3954.5	4386.1	4891.2	5164.9	5840.5	5702	6676.1	7163.9	8069.3	8616.7	9123.2	9546.1	10307	10753	11154	11577	11833	12205	12599	12997	13060	13097	13153	13538	13425	13701	13583
16.541	8.0769	5.8746	0	0	0	0	0	0	1.5121	30.559	112.51	259.8	446.75	715.76	1041.1	1393.5	1792.1	2359.7	2921.5	3500	4100.6	4880.4	5421.9	6075.1	6734.1	7446.2	7774	8692.2	9320.5	10248	9759.5	10732	10911	11832	13100	13802	14114	14110	15314	14950	15013	15605	16383	16504	16599	16126	16552	16605	16891
0	0	0	1.0951	5.7709	5.3947	22.028	36.036	115.42	171.72	288.47	490.48	704.01	887.5	1189	1518.3	1817.1	2176.8	2545.8	2855.4	3329.2	3722.6	3966.7	4316.3	4726.2	5110.3	5463.9	5819	6182.2	6830	7015.3	7457.5	7877.9	8245.4	8604.1	9063.1	9329.2	9653.8	10009	10047	10486	10443	10714	10500	10708	10857	10897	11122	11174	10992
7.8205	6.2108	0	8.0803	4.3736	0	0	0	0	0	9.3793	94.98	166.91	324.43	537.41	668.33	1117.7	1340.2	1660.7	1903.9	2309.6	2660.9	3009.8	3341.7	3621.3	4036	4442.7	4742.6	5103.5	5288.5	5627.8	5933.9	6243.6	6471.9	6858.5	7062.9	7250	7551.1	7769.2	7988.2	8354	8364.3	8431.7	8325	8190.9	8188.8	8020.8	7928.8	8311.9	8293.2
3.4289	7.0489	0	2.8318	0	1.0447	0	5.9883	18.261	53.639	127.05	194.42	304.33	412.7	578	773.95	926.86	1154.8	1356.3	1557.3	1858.4	2055.4	2237.2	2655	2803.8	2954.9	3139.3	3289.2	3475.1	3761.5	3932.6	4089.8	4283.9	4370.6	4578.8	4966.3	4960.4	5074.8	5293.2	5388.5	5484.2	5583.1	5751	5962.2	6005	5898.2	5982.1	6043	6175.4	6136.3
5.1079	0	0.30153	0	5.6358	6.21	1.2181	0	0	45.066	102.98	219.74	360.29	571.79	828.39	1106.3	1480.4	1767	2099.8	2463.6	2916.5	3348.7	3731.4	4224.4	4284.8	4558.7	4932.4	5147.7	5567.4	5938.2	6158.3	6469.1	6804.9	6941.5	7400.2	7783.1	8473.1	9331.2	9407.1	9741	10317	9953.7	9491.6	9755.6	9815.5	9779.1	9789	10010	10136	10126
27.231	9.767	2.3247	0	0	0	0	22.885	57.531	162.32	333.21	552.42	797.84	1120.9	1326.6	1942.6	2394.1	2631.3	3315.9	3784.3	4652.9	5567.2	6338.7	7023.9	7613.8	8201.6	8814.8	9390.5	9355.8	9035	9415.9	9816.6	10365	10691	10810	11561	12066	12597	13422	12854	13200	13350	14033	13964	14138	14244	14175	14533	14326	14455
16.711	4.7584	0	1.7109	0	0	0	0	15.603	53.757	117.52	201.46	373.78	587.91	839.06	1191.1	1523.8	2000.3	2485.8	2841.1	3333.5	3763.4	4300.3	4864.7	5281	5760.3	6329.6	7024.5	7569.1	8203	8289.4	8747.4	9207.9	9591.5	10279	10850	11214	11166	12175	12303	12733	13011	13280	13599	13798	14578	13983	13874	14050	14175
0	0	1.4963	0	4.7242	0	19.455	24.924	45.921	98	179.74	325.89	535.61	747.8	1017.6	1297.3	1633.6	1933.6	2390.3	2803.9	3208.8	3828.1	4039.1	4600.4	4956.4	5658.5	6118.9	6513.7	7086	7500.3	8094.1	8318.9	8748.7	9179	9519.3	10271	10379	10994	11278	11423	11535	11480	11883	12268	12511	12162	12349	12690	12731	12604
11.862	0	0	0	0	0	8.3625	8.4212	14.889	53.166	120.28	188.38	273.81	372.45	538.76	640.92	774.27	984.56	1163.2	1379.7	1664.8	1917.9	2229.1	2457.1	2614.7	2784.8	3184.5	3493.1	3723.7	3752.5	4009.4	4383.2	4642.3	4934.2	5242.5	5639.2	5980	6146.2	6154.5	6563.8	6820	7013.8	7162.3	7276	7167.3	7180.3	7091.8	7114.9	7430.5	7384.4
15.253	14.052	4.0762	0	0	0	0	9.6433	65.099	150.12	317.6	490.88	799.08	1072.1	1396.7	1767.1	2174.5	2627.5	3032	3500.3	3888.2	4371.3	4828.9	5109.1	5445.3	5909.4	6299.5	6780.9	6958.2	7412	7640.4	7970.4	8374.5	8550.5	8556.4	8926.8	9016.9	9246.5	9594.4	9759.9	9996.5	10223	10346	10451	10460	10620	10603	10677	10807	10871
17.342	6.9098	0	3.9703	0	0	0	21.962	66.6	143.56	247.08	431.63	681.52	980.82	1323.1	1753.3	2268.9	2846.2	3477.7	4233.8	4977	5844	6561.9	7339.3	8385.6	9141.2	9992.8	10935	11797	12650	13473	14118	14623	15626	15994	16857	17291	17931	18390	18634	18939	19446	19693	19624	20006	20428	20627	20575	20353	20678
0	0	0	0	8.5078	11.99	12.025	21.423	22.414	36.606	57.063	88.901	169.81	262.46	399.27	596.7	756.96	993.03	1236.5	1539.6	1806.8	2144.7	2391	2696.1	2862.3	3185.3	3558.7	3721.8	3965.5	4230.1	4459.9	4566.4	4958.6	5201.3	5451.5	5709.3	5877.7	6209.5	6316.3	6652.6	6713.5	7096.5	7200.3	7498	7455.9	7806.1	7795.4	7746	7854.4	8007.6
11.959	5.1139	2.37	2.2873	0	0	0	0	0	3.33	35.206	107.67	214.13	316.89	438.07	611.23	761.81	936.95	1096	1312.5	1506.2	1685.9	1919.2	2144.1	2369.1	2734.3	3032	3246.7	3516.4	3663	4064.8	4363	4573.2	4876.9	5229.4	5432.6	5674.5	5676	5890.8	5928.5	6147.7	6281.5	6490.8	6476.5	6468	6615.3	6730.3	6807.4	6944.9	6848.9
0	0	6.5337	0	3.8945	0.88016	8.7927	14.636	8.7553	15.666	10.249	20.212	31.439	32.829	61.251	87.501	118.96	164.36	243.76	366.65	475.78	624.68	775.88	959.65	1117.5	1291.1	1497.1	1721.9	1896.5	2172.8	2378.1	2577.7	2866.8	3055.7	3356.9	3593.1	3728.5	4096.7	4279.6	4435.5	4627.4	4830.6	4998.5	5143.6	5341.2	5363.2	5609.4	5680.2	5673.8	5638.9
0	0.020345	6.1975	0	2.623	0	19.285	36.532	72.887	124.22	198.99	355.63	510.69	696.7	918.78	1108.3	1325.5	1552.1	1802.4	2150.4	2435.7	2759.2	3003	3389	3531.9	3941.9	4169.6	4540.3	4933.6	5269.3	5629	5972.2	6410	6742.3	7181.4	7555.4	7616.6	8307	8476.2	8833.4	8874.3	8962.4	9366.4	9723.8	9925.3	9938	10046	9958.3	10077	10093
12.598	19.628	11.011	9.9517	0	0	0	3.4271	0	20.969	103.15	230.38	373.29	579.56	835.31	1123.1	1347.9	1639.7	1967.7	2346.6	2665.4	3312.7	3759	4125.1	4515.3	4844.8	5135.2	5342.3	5792.3	6110.1	6968	6523.3	6999.5	7280.9	7685.1	8126.5	8419.5	8809.1	9118.3	9357.6	9656.1	10109	10190	10283	10874	11033	11067	11262	11334	11424
0	5.5446	4.5334	0	4.5627	2.7289	4.7681	13.603	45.692	117.27	213.91	342.36	552.48	831.95	1134.1	1522.3	1893.2	2222.7	2614.2	2957.1	3537.4	3852.8	4363.7	4693.7	5102.7	5663.6	6044.3	6170.2	6660.1	7066.1	7417.2	7837.8	8257.8	8460.8	8786.3	9249.3	9530	9848	9941.5	9960.7	10335	10526	10672	10815	11282	11337	11458	11425	11606	11670
0	0	0	3.2445	4.0815	1.8756	4.2929	0	0	14.98	14.368	48.524	64.366	125.01	198.01	280.12	353.23	529.23	530.75	661.54	760.71	871.11	1023.3	1143	1278.7	1331.4	1313.1	1555.8	1628.5	1916.7	1845.7	2119.5	2232.1	2388.4	2364.3	2445.8	2721.4	2761.2	2932.1	3046.7	3178.4	3136.7	3306.2	3382.6	4049.9	3191.7	3260.2	3258.5	3259.2	3306.1
29.442	13.972	0.38454	0	0	0	0	0	0	0.9669	37.961	76.893	141.75	233.42	381.1	564.47	761.38	1028.2	1311.4	1629.5	2037.7	2428.5	2786.2	3261	3648.2	3999.1	4685.3	5032.8	5506.6	5989.3	6591.4	7121.2	7587.7	8171.7	9128.3	9828.9	10124	10439	10757	11125	11757	11655	11759	12039	12917	12230	11949	12304	11650	12800
0	0	0	0	12.82	49.041	45.423	70.19	96.68	128.34	193.01	258.06	310.57	435.62	580.34	759.85	919.12	1190.1	1373.5	1595.8	1860	2287.4	2619.9	2888.2	3415.7	3694.6	4196.1	4628.3	5019.4	5301.6	5886.8	6073	6774.9	7029.1	7973.5	8198.1	8702.4	8900.8	9132.1	9528.2	9521.8	10050	10439	10601	10790	10750	10780	11139	11245	11099
4.649	1.5149	0	2.9788	4.382	0	0	15.31	62.885	110.24	239.92	368.4	555.15	760.44	1008.4	1315.5	1589.6	1898.6	2203.6	2522.1	2924	3326.3	3567.8	3894.7	4318.4	4596	5024.6	5254.9	5643.4	5822.7	6123.9	6587.7	6886.6	7057.9	7472.2	7681.9	7908.4	8163.3	8154.8	8633.5	8612.1	8801	8593.2	8780.9	8993.3	8735.5	8963.8	8828.4	9032.9	8906.7
26.03	11.08	5.4283	0	0	0	0	0	0	0	42.545	122.38	223.05	432.65	655.15	976.95	1325.8	1735.9	2189.5	2778.1	3262.7	3750.5	4387.1	4984.1	5857.8	6529.2	7330.7	8154.5	9236.5	9797.7	10574	11004	12181	12738	13293	13947	14556	15673	15725	16041	16503	16651	17074	16544	17841	17241	17583	18069	17975	18674
17.306	8.8656	0	0	0	0	0	0	0.20718	44.011	113.86	209.62	350.79	528.1	757.26	986.2	1286.3	1658.2	1985.4	2338.4	2870.5	3323.4	3822.8	4213.7	4749.5	5341.1	5716.2	6184.8	6690.9	7003.9	7564.6	7768.9	8366.7	8537.4	8756.5	9310.3	9700.8	9934.2	10143	10386	10606	10684	10960	11457	11610	11548	11765	11996	11797	11639
0	17.149	0	0	0	0	10.439	55.487	146.55	261.11	398.31	690.08	1005.2	1321.3	1770.6	2167	2693.7	3113.9	3519.7	4151.1	4557.3	5584	5737.9	6057	6689.2	7136.7	7581.3	8253.8	8301.8	8894.1	11059	9384.5	10010	10666	11149	11426	10235	12619	12782	13246	13048	13348	14028	14272	14253	14183	14528	14408	14482	14640
0	0	2.5082	0.22114	0	0	16.701	25.185	130.31	245.44	393.41	613.9	837.63	1043.2	1307	1614.2	1966.6	2321.9	2705.8	2880.6	3344.9	3468.5	4010.2	4384.1	4855.7	5017.8	5482.6	5705.7	5978.2	6221.4	6668.9	6748.1	7021.6	7180.7	7427	7632.1	7979.5	8029.1	8156.9	8285.6	8445.5	8563.2	8723.8	8723.3	8808.5	8759.2	8849.3	8862.7	9036.3	8749.1
6.155	0	15.187	10.994	0	0	0	28.053	82.141	159.1	311.02	472.52	705.03	841.32	1179.8	1516.4	1735	2016.6	2303	2862.8	3158.1	3821.2	4123.7	4768.6	5111.8	5446	5804.3	6315	7061.2	7221.7	7638.5	7872.8	8283.2	8780.2	8786.9	9255.9	9518.7	10382	10463	11302	11723	12254	12162	12256	12158	12449	12209	12622	12622	13503
0	0	12.255	0	0	9.914	24.597	60.515	134.92	225.89	380.54	574.6	818.87	1157.5	1498.9	1977.2	2455.6	2996	3608.4	4203.1	4866.2	5347.4	5969.1	6735.1	7669.9	8467.4	9072.5	10065	10726	11756	12317	13071	13858	14630	15257	16312	17103	18227	18910	19031	19775	19821	20059	20253	20353	20645	20792	20442	20963	20925
11.09	10.137	0	0	0	0	0	21.638	57.387	136.86	240.17	415.77	670.85	926.33	1226.3	1501.4	1915.2	2361.9	2684.2	3111.2	3520.7	3972.6	4371.2	4769.9	5148.4	5583.1	5970.9	6404.5	6713.8	7091.7	7490.9	8014.4	8149.8	8570.5	8953.1	9493.2	9737.8	10180	10433	10779	10663	11346	11345	11144	11442	11497	11921	12157	11832	11938
5.1949	3.6002	0	0	2.9813	0	0	10.418	40.761	125.71	222.63	403.95	641.46	910.58	1248.6	1612.9	1986.3	2402.8	2781.9	3328.5	3802.6	4228.7	5503.4	6041.8	5755.6	7251.1	7486.3	7187.3	7756.3	8144.6	9054.2	9048.4	9517.7	9854.4	10101	10355	10781	11042	11320	11471	11514	11649	11984	12162	12067	12581	12570	12554	12765	12700
31.476	0	6.7432	0	0	22.318	0	0	0	17.197	65.351	108.5	183.81	277.38	386.57	552.35	627.64	778.89	996.2	1120	1364.3	1618.4	1816.4	1935.7	2245.6	2619.9	2834.8	3168.8	3546.6	3794.8	4319.1	4597	5092.4	5504.5	5618.5	6351.2	6463.9	6986.5	7330.4	7508.2	8005.2	8265.6	8638.4	9014.6	8996.1	9419.7	9462.4	9347.9	9479.7	9635.3
0	3.5992	6.9935	0	3.1545	0	0	0	0	0	36.001	95.523	208.33	315.79	517.81	711.45	966.86	1343.6	1672.5	2070.5	2479	2904.8	3377.6	3738.1	4184.4	4652.7	5162.7	5484.2	5947	6302.8	6769.5	6830.7	7276.1	7635.5	7872.7	8057.6	8384.7	8667.8	8953.8	8958.1	9375	9485.3	9854.2	9822	9957.3	10195	10166	10203	10167	9894.1
0	0	10.263	0.18357	4.4381	0	0	4.7866	8.7125	35.102	86.226	158.14	272.14	408.04	612.64	883.36	1186.2	1493.6	1784.4	2119	2435.2	2770.2	3060.1	3510.5	3872.6	4191.3	4419.6	4604.8	5020.8	5101.6	5448.2	5636.9	5936.8	5825.2	6196	6232.2	6477.9	6509.8	6702.2	6718.1	6875.6	6896.3	7027.5	7127.1	7122.9	7249.6	7222.2	7273	7404.7	7372.2
0	0	0	5.3792	11.272	4.8803	8.5516	42.576	122.12	253.44	474.57	767.55	1092.3	1489	1948.3	2430.8	2963.7	3556.2	4136.5	4749.6	5447.5	6084.1	6908	7487.4	7966.7	8479.4	9139.7	9638.4	9996.4	10568	10947	11592	11676	12489	12819	12947	12906	13312	13608	13986	14167	14213	14369	14288	14794	14762	14950	15163	14844	14900
0.83541	0	0	0	3.7109	2.688	8.1922	33.148	56.657	129.35	209.42	313.44	461.58	614.53	799.36	963.86	1268.7	1541.2	1852.5	2007.2	2394.2	2677.2	3133	3345.5	3747.2	3795.8	4275.1	4636.2	5007.1	5132.6	5315.7	5794.2	5990.9	6246.8	6372.7	6896.3	6895.8	7117.5	7183.2	7424.7	7897.2	7862.3	7768.4	7900.9	7902.7	7630.3	7371.6	7506.6	7957.3	7805.4
0	0	0	3.4651	0	4.6971	32.908	123.75	216.08	306.51	493.33	684.22	969.57	1226.3	1563.8	1907.9	2309.9	2793.3	3257.1	3771.7	4159.3	4679.4	5314.4	5765.2	6270.1	6701.2	7097.5	7513.1	7811.2	8162.8	8556.2	9054.1	9234.2	9567.1	9807	10184	10415	10610	10906	11035	11199	11241	11551	11597	11411	11553	11699	11494	11613	11677
0	0	0	0	1.5188	0.0085239	10.515	42.129	76.828	187.59	297.52	471.11	707.88	962.34	1346	1774.6	2236	2717.4	3297.4	3844.1	4482.4	5082.3	5742.8	6546.2	7196.9	7897.3	8969.6	9508.6	10452	11268	12054	12748	13713	14396	15148	15735	15823	16971	17600	18637	18964	18973	18619	19566	19493	19995	20279	20987	22196	22394
11.84	0	0	0	0	0	26.368	57.894	141.11	283.32	458.72	714.63	981.68	1300.9	1621.4	2020.7	2512.9	2954.1	3401.9	3929.8	4263.3	4847.1	5309.2	5714.5	5860.4	6353.3	6641.2	7050.7	7372.5	7852.1	8034.7	8486.7	8586.8	8869.4	9149.1	9343.1	9329.9	9818	9667.4	9939.9	10213	10423	10467	10428	10552	10668	10885	10946	11006	10797
6.7921	7.012	4.2869	0	0	2.8492	0	6.8915	48.498	124.92	184.06	351.52	567.01	710.62	1084	1375.4	1692.9	2086.5	2504.2	3153.6	3285.7	4147.6	4591.5	4907.4	5435.3	6120.7	6352.5	6916.4	7358	7323.4	8142.9	8951.9	9012.8	9259.6	9649.3	10159	10616	11106	11348	11672	11644	11774	11952	12278	12514	12707	12809	12597	12708	12796
0	0	3.2013	2.388	2.3963	1.2337	13.328	17.263	20.642	58.994	122.03	234.83	401.35	605.08	862.57	1019.8	1433.1	1782.4	2201.4	2544.2	2936.7	3267.7	3595.4	3973.2	4196.1	4548.4	5041.8	5099.1	5618	5906.1	6368.7	6789.7	7221.6	7601.3	7638.5	8769.1	8744.2	9460.2	9505.5	9843.9	10128	10418	10420	10296	10541	10551	10679	10521	10568	10984
0	0	6.0002	8.1482	6.868	6.4361	17.626	36.107	59.601	102.04	185.01	278.3	413.57	551.49	702.13	915.62	1102.3	1301.5	1566.3	1870	2018.2	2143.4	2369.4	2621.5	2837.6	3112.3	3381.2	3728.9	3869.7	4157.9	4675.8	4624.8	4908	5156.7	5476.1	5864.1	5994	6213.4	6312.3	6672.7	6927	7326.3	7335.2	7456	7523.5	7491.5	7695	7781.5	7925.7	8129.8
8.598	3.3847	5.8031	11.718	0	0	0	0	0	0	26.729	49.192	86.066	161.5	206.5	318.94	464.47	589.43	930.53	1166.8	1542.2	1994.2	2441.4	2916.7	3588.4	4136.9	4430.5	5069	5522.6	6273.2	6796.8	6351.7	6373.9	7796.8	8124.3	8069.8	9641.4	10057	10433	10444	11335	12057	11993	11808	11638	12977	13002	13262	13279	13038
0	0	0	0	14.079	31.577	47.454	67.626	102.23	188.77	212.13	234.46	280.33	340.14	360.49	397.5	480.61	574.35	654.64	788.5	955.33	1115.7	1270.4	1547.8	1723.6	1929.3	2317.1	2522.5	2786.1	3046.8	3297.3	3602	3841.2	4118	4398.9	4687	5036.3	5187.8	5756	5867.7	6010	6157.3	6550.5	6647.4	6737.8	6917.8	7192.3	7231.8	7241.7	7333
14.717	5.8369	0.87626	0	2.6516	0	0	0	0	5.3538	46.663	87.551	147.14	206.41	305.72	437.27	529.08	697.63	902.33	1087.4	1372.4	1597.9	1871.5	2144.8	2409.3	2752.4	3016.4	3393.9	3733.5	4121.1	4456.3	4847	5179.4	5531.2	6027.9	6337.7	6686.1	6934.2	7264.2	7863.4	8052.6	8078.9	8223.9	8327.2	8525.6	8616.1	8915	8899.3	9130.3	9071.6
1.9905	6.4689	5.4644	5.042	0	0	0	0	2.4783	57.506	140.04	267.69	420.28	673.46	933.21	1243.1	1652.5	2019.4	2419.1	2805	3258.6	3705.9	4224	4699.1	5329.1	5834.1	6355.5	7022.1	7598.6	8024.4	8514.1	9034.6	9482	10139	10552	10713	11445	11531	11961	12142	12503	12593	12891	13011	13104	13290	13410	13591	13785	13358
0	0	0	0	0	23.791	64.138	130.63	207.12	330.8	496.78	666.46	872.87	1127.5	1389	1617.4	1987.5	2257.1	2537.9	2839.8	3164.6	3517.9	3808.3	4370.6	4651.8	5125	5507.2	5744	6264.4	6701	7140.7	7489.4	7790.1	8075.4	8439.6	8773	9268.6	9715.4	10241	10370	10703	10781	11111	11272	11274	11620	11673	11908	12186	12108
0	9.3819	2.5491	6.0721	2.3398	0	0	0.14985	17.036	68.232	146.85	255.35	410.35	618.26	856.54	1131.3	1440.5	1798.3	2153.5	2575.5	2940.5	3447.4	3825.1	4467	4974.1	5470.3	5884.5	6252.6	6815.2	7194	7637	8032.6	8373.9	8915.6	9521.2	9965.7	9937.5	10226	10727	11078	11577	11621	11846	12159	12663	13029	12946	12836	13210	12890
0	0.88059	0	3.6762	0	0	14.491	11.788	52.196	100.89	138.7	255.9	453.25	670.32	915.43	1226	1621.7	2000.7	2414.2	2945.1	3407	3871.1	4476.5	4881	5234.6	5578.3	6265.3	6668.7	7206.1	7675.9	8016.6	8496.6	8719.6	9215.4	9438.4	10072	10382	10593	10927	10999	11645	11847	12002	11984	12256	12403	12493	12308	12377	12464
0	1.2795	1.3358	2.8136	8.9471	0	0.34545	0	0	0.38634	23.977	63.727	129.81	261.36	485.83	684.24	953.07	1219.7	1519.1	1854.1	2204.1	2569.4	2991.1	3426.7	3702.3	3979.8	4252.4	4713.8	5063.6	5435.8	5691.3	6032.8	6373.5	6691.9	6931.7	7227	7504.4	7728	8054.3	8308.5	8484.7	8550.8	8788.5	9094.4	9185.8	9368.7	9354	9612.5	9827.6	9919.9
5.8505	0	0	1.7922	0	0	4.7893	45.879	146.19	329.19	565.7	929.14	1313.9	1866.5	2513.2	3223.9	3996.5	4575.5	5192.9	5909.9	6715.1	7688.2	8130.5	8887	9608.1	10498	11398	11735	12987	12880	13653	14266	14784	15307	15822	17146	18045	19288	19642	19092	20038	20720	21479	21398	21506	21448	20980	21884	22132	22298
3.629	5.4449	0	0	8.4422	0	0	10.056	34.54	69.421	157.24	254.13	358.15	494.25	720.88	976.46	1273.8	1609	2046.6	2453.4	2920.8	3399.8	3985.5	4547.4	4999.7	5597.4	6068.6	6801.2	7475.5	7946.4	8373.5	9215	9299.2	9894.8	10441	11236	11292	11109	12028	12052	12171	12222	12215	12224	11536	11887	11968	11756	11669	11643
20.027	11.439	4.0063	0.70852	0	0	0	0	0	7.9675	27.136	88.924	155.6	227.71	306.73	387.6	506.43	674.13	776.27	913.96	1082.4	1275.6	1412.6	1708.5	1892.4	2047.4	2402.4	2559.5	2798	3052.6	3325.5	3473.3	3714.5	4092.1	4293.2	4579.2	4855.6	5040	5427.4	5517.8	5756.7	5830.7	5902.1	5989.1	6086.4	6245.9	6218.9	6364.7	6279.4	6236.2
3.3954	1.9713	0.74573	3.1476	5.2619	0	0	0	9.0255	40.844	100.77	181.74	368.2	527.14	781.44	1127.9	1504.2	1809.4	2252.5	2700.4	3157.3	3828.7	3107.4	4791.2	5197.1	6318.6	6444	6944.2	7716.2	8251.6	9150.4	9330.9	10058	10722	12087	12283	13418	13512	15482	15063	15904	15376	15659	16226	16284	15989	16521	16315	16429	16473
0	0	0	0	0	7.8886	10.222	13.234	36.071	85.263	177.78	351.42	542.59	835.46	1164.6	1569.5	2048.7	2497	3191.9	3733.9	4340.1	5093.6	5559.1	6143.5	7022.9	7746.5	8286.7	8842.7	8778.1	9559.2	10023	10696	10515	11438	11413	11743	12302	12425	12936	12964	13629	14267	14361	14523	14649	14940	15108	15380	15658	15668
0	0	0	0	2.0563	0.13193	21.32	64.354	175.49	340.93	560.38	891.04	1281.1	1705.6	2145.5	2735.6	3238.9	3824.6	4450.2	4982.5	5682.6	6452.4	7078.5	7886.7	8756.4	9148.6	9656.3	10490	11000	11628	12376	12569	13284	13926	14629	15341	15956	16254	17073	17183	18628	19141	19777	20277	20011	20140	20148	20334	20637	20801
0	0	4.9572	0	3.5832	10.285	7.476	28.502	78.63	141.87	306.06	476.06	698.76	1003.4	1354.7	1750.8	2163.4	2640.2	3031.2	3732.7	4296	4745.5	5267.9	5929.6	6320.3	7001.7	7630	8114.7	8659.8	9255.3	9738.2	10021	10922	11345	11726	12352	12968	13531	12676	13516	13546	14175	14242	14314	14598	14991	15088	15064	15230	14658
0	0	0	0	0	14.092	16.383	30.295	71.534	152.44	246.68	393.62	558.35	708.55	970.29	1156.6	1500	1778.9	1960.4	2371.2	2475.4	2691.8	3108.3	3428.6	3752	3980.7	3873.6	4461.6	4469.2	4605.1	5127.7	5188.2	5417.3	5359.9	5558.8	5807.8	5928.7	6115	6114.3	6152.4	6198.1	6229.7	6223.9	6344.8	6619.4	6275.1	6467.7	6534	6384	6382.8
3.1712	2.1948	0	0	0	0	17.163	52.081	112.74	167.94	282.63	400.51	555.28	758.02	1042.4	1231.9	1473.2	1757.4	2072.3	2361.5	2716.8	3017.2	3364.4	3765.9	4016.1	4453.4	4777.7	5055.1	5352.9	5775.7	6083.7	6374.9	6778.7	7000.4	7406.7	7657.3	8140.4	8488.5	8285.4	9035.7	9485.9	9779.6	9753.5	10218	10687	10484	10773	10923	11320	11007
4.1094	6.3871	0	7.1724	5.0262	2.8592	0	0	0	27.818	80.446	150.96	269.65	411.65	578.6	831.2	1061.5	1358.9	1679.7	2020.7	2462.9	2886.3	3427.9	3930.5	4558.9	5150.1	5896.9	6571.1	7212.4	7498	8388.9	8637.3	9567.7	10112	10925	11793	12166	12997	14773	14790	14980	16065	16610	17147	17178	17212	17316	17667	18235	18187
49.199	46.548	28.7	0	0	0	0	0	11.361	59.405	162.52	295.22	469.73	736.52	1047.6	1374.3	1896.1	2263.5	2728.9	3246.2	3658.3	4204.2	4948.5	5511.9	6012.4	6539.9	7419.4	7717.3	7843.2	8515.5	8758.2	9347	9767	10100	10508	10675	11400	11639	12011	12235	12568	12557	12906	12860	13181	13394	13463	13711	13702	13902
0	13.439	0	12.136	7.7193	0	3.3177	16.328	19.666	55.931	135.51	210.36	357.03	595.64	848.36	1361.1	1893.5	2223	2510.3	3164.4	3998.9	4376	5102.8	5638.3	6208.2	7085.7	7561.8	8399.3	9102.9	9726.6	10160	10983	11574	12397	13274	13835	14306	15251	15847	15995	16690	16863	17269	17661	17452	17513	17565	17816	18430	18464
13.738	3.4683	0	0	2.5396	1.7957	0	0	6.7615	51.007	154.91	326.57	616.38	945.45	1342	1859.6	2490.5	3005.3	3928.2	4920.9	5763.3	6985.8	7815.7	8780.4	9853.5	10954	11809	12828	13874	14372	15732	17018	17875	19443	20414	21584	21695	22313	22798	23361	24006	24604	25008	24683	25102	25282	25349	25328	24802	25808
6.6931	2.5089	6.8729	0	0	0	3.5743	14.597	59.046	101.85	183.14	256.89	356.65	472.74	649.54	835.29	1000.7	1286.8	1574.8	1789.2	2148.7	2511.6	2805.9	3179	3487.2	3839.9	4169.9	4481.4	4868	5238.6	5604.1	5838.1	6132	6515.2	7022	7191.4	7440.4	7762.1	7906.9	8178.8	8294.4	8517.5	8767.3	8775.6	9055.7	9118.5	9279.8	9336.6	9447.1	9489.6
0	0	0	5.4224	9.0551	0	20.005	68.276	137.58	231.89	374.94	560.06	740.1	971.05	1175.9	1513.3	1748.1	2127.8	2394.2	2650.9	3011.1	3305.4	3524.7	3709.1	3957.3	4356.6	4631.4	4649.4	4962.2	5280.7	5389.8	5854.3	5960.1	6133.9	6530.7	6720.9	6877.5	6822.6	7164.9	7341.9	7280.5	7388.7	7268.1	7223.5	7405	7470.7	7617.8	7344.1	7236.2	7442.6
9.598	7.9352	5.0199	0	0	0	0	0	3.9055	55.9	124.63	220.49	393.19	620.09	881.33	1174.2	1513.5	1917.7	2361.7	2757.3	3356.2	3864.1	4344.1	4795.4	5293.7	5907.8	6493.7	6991.2	7508.2	8055.3	8215.9	8653.4	9161.3	9578.2	9821.6	10097	10622	10859	11354	11575	11891	12174	12431	12517	12520	12734	12790	12997	13093	13205
0	0	0	0	47.321	20.918	27.31	21.845	14.679	35.175	29.622	25.691	35.812	56.687	68.098	117.28	178.69	259.63	325.14	454.21	567.9	653.53	884.91	1019.1	1229.6	1299.6	1443.1	1621.7	1882.6	2112.1	2225.6	2374.4	2319.7	2589.6	2136.5	3107.8	2320	2439.4	2451.6	3366.2	2695.6	2801.4	2760.7	2845.4	2992.6	2946.3	2946.6	3003.4	3158.1	3101.9
10.101	0	0	0	0	0	21.51	76.172	182.85	334.56	552.85	827.35	1183.3	1585.1	2073	2563.2	3092.5	3749.4	4272	4826.5	5402	5798.7	6442.2	7000.1	7419.5	8097.6	8641.7	9124.1	9589.5	9957.7	10462	10856	11494	11939	12487	12642	13251	13681	14251	14651	14886	15289	15411	15500	15778	16059	15940	16280	16137	16342
12.657	1.3353	2.4701	5.3939	0	0	0.75893	0	24.209	61.557	115.18	246.24	411.9	600.66	808.12	1022.1	1284.7	1636.3	1994.5	2296.7	2681.5	3111.7	3433	3781	4063.3	4848.5	5151.9	5834.1	6147.8	6882.1	7052.6	7612	8417.8	8622.4	9343.1	9643.7	9910.8	10399	10670	10977	11588	11287	11873	12123	12341	12117	12003	11892	12214	12475
3.2284	0.29849	7.4078	1.4984	3.7726	0	0	0	0	17.473	65.788	151.5	308.82	561.24	826.44	1244.5	1739.9	2251.5	2845.4	3385.1	4150.2	4610.8	5428.5	6055.3	6756.6	7156.1	7831.8	8726.9	9041.4	9511.3	10020	10580	10800	11479	11880	12574	12897	13457	14083	14363	14874	15422	16164	16074	16121	16395	16400	16588	16434	16365
10.851	0	0	0	0.46151	1.3499	0	7.494	9.8908	12.726	11.891	44.061	66.445	122.37	154.62	238.03	354.16	453.81	548.79	737.4	922.38	1153.5	1338.2	1599.3	1859.5	2043.7	2449.2	2816	3245.4	3622.3	4039.3	4604.5	5239.9	5481	6084.8	6450.2	6956.7	7200.1	7535.4	8017.6	8372.2	8586.1	8879.7	9190.6	9599.3	9714.8	9843.3	9991.1	10004	10181
0	99.508	0	0	0	0	0	0	0	3.9143	97.579	135.32	269.95	473.45	654.43	938.84	1210.5	1495.6	1856.5	2148.6	2555.3	2908	3216.1	3611.2	3990.3	4485.9	4810.5	5127	5284.8	5626.3	5932.2	6066.8	6639.6	7105.6	7199.8	7709.6	8010.6	8466.6	8829.3	8790.5	9351.4	9541.4	9811.3	9764.6	10087	10384	10453	10913	11137	11345
13.342	4.7605	3.2903	1.539	0	0	0	0	0	22.937	53.602	134.51	248.75	417.34	657.46	951.48	1334	1752.4	2222.3	2791.4	3445.3	4085.9	4448	5270.7	4532.5	7222.1	7860.5	7999.7	8717.8	9161	9526.7	10097	10559	10759	11538	12200	12563	13259	13746	14153	14154	14843	14886	14688	14788	14623	14873	14966	15303	15147
8.5561	2.2993	0	0	0	1.4736	20.619	96.439	191.29	361.48	670.65	1157.1	1653.4	2317.5	2716.4	3105.2	3809.4	4691.3	5594.2	6423.9	7412	8208.6	10916	10870	11872	12397	13559	14343	14971	16148	17074	17576	18161	18957	19835	20359	21102	21617	22169	22427	22659	23620	23930	20411	19762	23529	24124	24245	24161	24223
11.903	12.979	0	4.8513	0	0	0	0	0	38.154	116.4	226.08	401.29	634.64	887.69	1153.9	1494.4	1957.6	2395.7	2724.5	3267	3727	4187.8	4796.4	5169	5658	6038.9	6524.6	6943.6	7552.2	9957.3	8545.7	9314.6	9678.9	10162	10593	10975	11188	12054	12589	12686	12847	13067	13291	13587	13643	13716	14052	14008	13859
15.238	0	2.8243	0.84541	0	0	0	30.73	75.467	212.27	339.34	561.6	766.7	1086.2	1316.1	1674.5	2053.7	2400.9	2721.8	3117.7	3593.2	3817.1	4250.2	4688	5221	5343.2	5491.6	5946	6168.6	6513.9	6736.7	7485.6	7736.1	8072	8605.8	8914.4	9208.9	10208	10493	10718	10809	11235	9165.9	10291	10508	9484.9	9635	9769.9	9877.5	10490
0	0	0	0	12.982	24.607	0	20.117	7.8922	29	211.31	348.98	464.41	845.86	1173.6	1535.2	1770.7	2412.3	2695.1	3029.1	3994.2	4432.3	5006.3	4407.4	6102.5	6554.3	6882.5	7390.5	7655.4	7967.6	8668.7	8747.7	9219.7	9569.3	9819.8	10075	10408	10373	10417	10861	11345	11398	11474	11292	11717	11575	11533	11653	11608	11728
0	4.1862	1.7368	0.4111	15.466	0	0	0	0	0	0	0	0	0	0	12.758	63.448	138.42	255.94	425.29	600.45	810.79	1071.2	1324.7	1525.9	1706.7	1881.5	2126.5	2294	2601.1	2832.2	3191	3311.8	3647.2	3894.9	4258.9	4391.1	4502	4733.9	5054.7	5353.3	5517.4	5700.2	5856.8	5939.9	5976.4	6081.8	6173.9	6361	6526.4
0	0	1.7602	8.6178	35.922	16.331	0	50.154	91.468	187.84	337.16	536.12	762.55	1100.4	1495.7	1939.2	2553.4	2836.5	3515.9	4179.8	4749.6	5508.1	6259.5	6989.9	7521.6	8186.6	8749.2	9362.4	9928.7	10928	11218	11891	12485	13124	13393	13716	14392	14789	15056	15471	15738	16391	16666	16796	16973	16846	17085	17145	16997	17297
0	0	0	0	0	7.2002	39.228	79.943	145.45	227.33	323.92	481.28	636.47	836.26	1056.3	1295	1466.3	1697.1	1967.7	2339.3	2507.9	2854.6	3098.7	3397.6	3567.1	3886.2	4162	4456.4	4726.1	5020.8	5290.4	5637.5	5878.2	6209	6468.5	6733.4	6767.1	7256.8	7344.7	7680	7818.6	7873.5	8255.8	8479.9	8691.9	8608.1	9479.2	9284.3	9482.4	9485.8
0	0	8.7051	3.8544	0.28031	0	5.9298	12.113	39.612	72.788	140.14	226.61	343.42	475.44	636.9	813.45	1069.2	1328.6	1597.9	1846.1	2193.2	2577.6	2844.3	3264.1	3774.9	4070.4	4422	4767.8	5297.3	5699.2	6126.3	6603	6924.5	7338.6	7873.9	8222.7	9301.8	9248.7	9720.2	9774.9	10084	10231	10490	10573	10584	10398	10729	10819	11356	11073
0	1.5393	0	0	0.72713	0.33033	12.259	16.211	54.605	136.26	232.29	347.23	489.34	615.35	828.22	1082.2	1285.8	1528	1791.2	2014	2282.5	2789.6	2880.8	3393.4	3649.3	4052.4	4560.6	4683.3	5252.5	5603.5	5925.8	6397.5	6789.1	7067.7	7286.1	7535.7	7685.3	8367.5	8487.3	8579.6	8935.5	9006.8	9321.8	9134.3	9543.3	9715.6	9701.2	9725.7	9665.7	9785
34.439	13.019	4.54	0	0	0	0	16.562	117.31	250.91	497.78	765.51	1137.9	1478.8	1932.6	2492.9	3004.4	3671.7	4299	4827.7	5410.7	6055.7	6436.2	7126.7	7614.1	8140.7	8798.2	9264.6	9816.2	10551	11206	11826	12312	13080	13655	14250	14699	15203	15758	16048	16841	16973	17512	17738	17981	18332	18537	18828	18815	18853
7.0501	0	0	3.8714	0	0	0	0	0	2.249	10.225	27.808	81.708	143.15	239.38	337.69	451.95	513.16	657.42	784.28	974.9	1105.1	1313.3	1471.4	1647.9	1882	2018.1	2209.5	2442.3	2594.3	2760.2	2923.3	3169.8	3242.9	3405.7	3590.3	3684.3	3894.2	3999.7	4140.4	4249.9	4286.4	4461.3	4637.7	4687.7	5424.5	5200.3	5314.6	5314.1	5277
0	0	0	0	0	0.46468	27.919	0	0	27.316	93.127	161.8	278.85	426.2	566.81	790.43	997.51	1034.8	1465.6	1759.2	2297.5	2174.8	2648.3	2987.2	3079.1	3348.4	3721.5	3743.9	4061.3	4542.2	4712.3	5157.1	5451.6	5804.2	6083.1	6543.8	6643.6	7047.6	7424.2	7521.6	7700	7970.9	8274.1	8305.3	8368.8	8498.6	8439.2	8481.1	8762.9	8729.3
5.6636	0	0	0	0	0	20.5	33.251	97.106	193.05	305.51	490.08	708.57	968.37	1219.6	1503.9	1804.5	2196.5	2540.1	2823.6	3418.4	3937.1	4363.4	4908.3	5471.1	5995.7	6406.7	6973.7	7639.4	8059.4	8630.9	9278.9	9610.5	9904.9	10528	10878	11230	11635	11907	12040	12353	12560	12942	12884	12894	13200	13274	13321	13782	13379
7.6585	1.2995	1.2052	0	0	0	4.3789	57.871	160.5	333.42	518.62	735.93	1056.2	1522.5	1527.1	1959.3	2430.8	3063.3	3497.9	4075.7	4376.9	4992	5643	5936.9	6491.1	7576.6	7533.8	7778.4	9264.1	9153.7	10109	10930	11002	11660	11882	11274	12717	12999	13225	13186	13470	13514	13483	13331	13480	13453	13590	13576	13560	13752
0	6.5682	0	0	47.882	0	3.1305	0	4.742	58.212	107.08	227.13	311.46	491.95	642.98	892.92	1183	1473.3	1715	2208.7	2698.2	2984.5	3264.4	3664.7	4005.8	4438.3	5036.3	5782.4	6066.8	5955.9	6383.3	7106.7	6928.3	6934.3	7043.9	7782.2	7934.5	8138.1	8578.2	9151.4	9232.6	9811.3	10026	10476	10039	9733.7	9640.5	9928.1	10336	10274
0.26952	0	0	0	2.2012	2.3504	15.032	59.352	81.134	168.8	249.62	365.81	504.24	709.13	910.26	1158.3	1442.8	1817.5	2094.4	2531.3	2915.2	3276.6	3691	3999.8	4371.6	4735.5	5392.5	5818.7	6227.6	6628.6	7054.1	7626	7841.3	8230.1	8731.6	9030.8	9521.5	9973.3	10275	10481	10600	10546	10620	10934	11267	11375	11093	11135	11099	11037
2.0492	5.9752	1.456	5.2721	0	0	0	0	24.075	64.305	132.1	212.4	321.52	519.84	733.33	985.65	1507.4	1658.5	2028	2448.4	3331.3	4083.5	3878	4405.7	4837.1	6745	7046.8	7581.9	8378.5	7877.3	9040.6	8523.1	8669.2	9575.7	10018	10701	11146	11613	12080	12370	12766	13345	13675	14048	14187	13846	14269	14313	14881	14799
0	0	0	0	3.1017	0.88226	30.89	72.853	129	228.24	375.38	512.29	723.18	938.64	1232.4	1484.7	1830.7	2176.2	2496.9	2791.2	3199	3551.2	3770.9	4106.4	4438	4700.8	4969.2	5213.3	5670.3	5900.8	6215.6	6361.9	6618.2	6719.8	6959	6917.1	7209.7	6055.8	5797.5	7689.9	7497.6	8086.3	8134.7	7826.5	8340.5	7986.4	7953.2	8060.1	6927.4	8300.9
26.163	8.0698	3.1528	0.99598	0	0	0	2.827	16.809	87.247	146.91	294.62	450.86	677.2	947.8	1417.2	1761.2	2395	3015.7	3581.3	4144.3	4554	5327.7	5592.1	6144.7	6825.6	7286.2	8081.6	8519	8991.1	9560.9	9828.3	10714	11251	12240	12547	13229	14173	14219	14844	15487	15738	16555	15896	16176	16542	16521	16280	16405	16736
4.9952	3.6589	3.3899	0	2.0582	0	0	1.657	0	40.301	53.589	115.74	222.38	346.74	522.9	651.21	879.48	1193.5	1485.6	1938.9	2196.2	2980.1	3229.9	3734.8	4276.5	4785.7	5234.5	6171.3	6567.4	7236.5	7802.5	8682.8	8904.7	9485.2	10009	10514	11398	11473	11995	12273	12478	13323	13447	13885	13896	14148	14342	14376	14671	14552
12.892	3.9923	4.2094	0	0	0	0	17.653	77.057	193.39	361.01	578.15	869.03	1214	1608.6	2024	2567.5	3044.3	3620.6	4238.8	4813.5	5396.8	5975.5	6625.6	7195.7	7788.6	8331.5	8717.7	9256.5	9649.7	10083	10581	10868	11248	11727	11980	12404	12478	12951	13267	13772	14091	14347	14388	14443	14882	14903	14919	14905	14857
22.695	8.9393	1.4033	0.87865	0	0	0	0	1.1095	0	9.04	40.523	91.452	152.59	267.04	431.09	622.15	863.02	1075.4	1359.7	1632.8	1903.9	2156.7	2445.1	2638.1	2906.7	3249.4	3412.2	3665.2	3940.4	4291.7	4500.2	4732.1	5123.1	5383.6	5706.4	5911.5	6219.6	6607.6	6944.7	7283.8	7435.5	7655.3	7886.8	8017.8	8038.7	8254	8232.3	8309.1	8585.3
15.363	7.5445	0.71759	0	1.3573	0	0	0	0	2.604	42.302	116.44	226.63	376.45	584.7	786.5	887.56	1181.7	1476.4	1796.5	2209	2441.4	2732.4	3103.1	3358.7	3599.2	3782.9	4321.2	4721.6	4931.7	5032.1	5494.6	5576.3	5873.1	6090.8	6187.6	6699.2	6541.4	6858.2	7483.3	7665.5	7855.3	7908.9	8066.6	8260.3	8302.7	8478	8533.6	8540.8	8890
5.3562	0	5.0285	0	0.76659	0	0	14.16	56.693	130.88	265.01	405.74	609.31	664.27	821.54	1090	1254.9	1367	1550.3	1809.2	2011.8	2247.1	2425.1	2636.9	2748	3062.5	3189.1	3439.8	3643.8	3844.9	4017.8	4149.3	4451	4458.5	4785	5005	5346.2	5486.4	5539.7	5792.4	6030	6298.6	6168.8	6328.2	6446.7	6606.7	6753.9	6646.4	6871.4	6832.5
0	0	1.2144	0.03211	0	1.4885	11.225	54.575	129.87	214.25	373.2	555.75	758.25	980.28	1300.1	1612.1	1994	2635.8	3124.5	3311.5	3949.5	4564.6	5247.6	5621.2	6326.7	6970.3	7783.6	7996.5	8717.8	9589.9	9786.5	11516	10579	10911	11594	12240	14987	13310	13852	14054	14712	15300	15686	15655	15276	15340	15702	15878	15896	15530
8.352	9.5816	4.2758	0	0	0	0	8.6504	53.351	162.43	304.81	515.29	764.23	1114.3	1477.2	1888.2	2437.7	3018.2	3604.1	4200.2	4774.1	5529.6	6135.2	6812	7339.2	8029.3	8502.4	9219.5	9779.7	10599	11005	11784	12034	12855	13283	13606	14481	14520	15008	15379	15443	15698	15924	15981	16559	17391	17107	17546	17365	18032
7.8246	5.818	9.9552	0	0	0	0.89039	0	0	0	0	0	0	0	0	39.374	71.172	144.57	230.98	293.4	431.58	579.77	720.08	894.23	987.81	1107.5	1225.9	1392.9	1520	1725.9	1814.5	2100.5	2158.7	2350.9	2540.4	2739.8	2886.3	3057.8	3197.9	3203.9	3452.4	3534.8	3734.1	3902.5	3787.1	3883	4053.8	4056.1	4240.3	4287.6
0	3.0516	9.2325	6.3114	0	0.62104	0	11.401	39.192	96.664	179.64	270.77	397.76	527.13	666.24	842.08	1033.4	1153.8	1369.3	1630.6	1849.8	2059.9	2100.8	2321	2770.7	3054.7	3248	3213.1	3528.9	3824.5	4110.7	4624	4877.9	5365.6	5345.7	5818.8	6292.4	6604.7	6578.6	6851.5	6822.6	7323	7580	7665.2	7941.5	7883.1	7977.6	7944.3	7789.5	7875.5
3.7725	6.8533	0	1.5513	0.91252	0	0	26.85	66.154	211.62	389.66	702.18	1055.4	1456.2	1919.8	2768.5	3403.7	3709	4576.4	5362.5	6402.3	7210	8500.6	8531.9	8961.8	9988.3	11354	12232	12116	14934	14121	15802	14219	16542	18287	18655	18895	19870	19923	20697	21448	21673	22242	22810	22822	23009	23445	23491	23315	23968
0	0	0	13.383	16.404	2.2559	8.3995	32.617	58.961	89.395	160.21	250.19	347.35	424.93	573.96	726	873.26	1096.4	1346.4	1527.6	1823.7	2154.6	2330.7	2511.2	2756.2	3131.7	3304.7	3704.4	3905.5	4368	4569.4	4918.9	5184.1	5590	5703	5959.1	6168.2	6062.6	6295.9	7039.7	6903	6818.5	6881.3	7196.1	7388.5	7389.8	7463.8	7631	7625.3	7660
0	0	0	0.27493	12.221	0.37569	16.072	44.495	115.5	209.3	369.11	526.26	890.3	1049.1	1695.9	1952.3	2096.4	2538.2	2979.5	3451	4018.9	4589.4	5238.3	5534.3	6315.1	6757	7199.5	7895.3	8164.7	8729.6	9123.8	9600.2	10062	10327	10857	11229	11570	11652	11938	12409	12902	12813	13010	13124	13447	13158	12849	13226	13028	13615
14.553	6.7544	9.4264	0	0	0	0	0	7.7876	38.158	78.96	151.87	250.8	368.2	539.48	763.08	1012.8	1355.1	1715.6	2178.9	2649.7	3132.3	3586	4172.5	4714.5	5323.8	5812.7	6259.6	7091.2	7867	8582.2	9062.3	9696.8	10230	10612	11149	11946	12726	13193	13560	14074	14132	14332	14360	14731	14636	14835	15023	14917	14944
22.569	6.1175	1.3535	0	0	0	0	18.137	59.568	119.23	224.68	334.83	491.36	667.61	855.87	1123.2	1379.5	1708.5	1953.1	2292.7	2658	2994	3335.4	3644	4125.6	4344.9	4866.3	5281.1	5534.4	5905	6320.2	6502.5	6907.3	7455.9	7681.7	8100.3	8536	9041.1	9179.4	9606.8	9682.8	9819.3	10254	10240	10545	10746	10953	11112	11224	11364
0	9.5516	6.5564	0	10.693	0	0	0	3.6213	32.062	116.71	161.43	248.54	357.42	470.45	557.15	622.83	725.86	803.19	896.29	1101.4	1272.2	1415.9	1625.9	1818.9	2043.7	2178.1	2456.7	2732.9	3126.4	3343.7	3709.2	3912.1	4186.3	4621.5	5002.4	5388.2	5261	5464.8	6005.6	6143.3	6302.1	6420	6500.1	6614.5	6571.1	6794.6	6773.9	6830.7	6845.5
0	0	0	3.7034	20.872	20.661	45.073	53.424	86.518	131.82	214.25	301.78	441.47	618.73	827.75	1061	1323.6	1607.8	1868.1	2168.2	2495	2830.1	3106.9	3464	3755.3	4113.4	4451	4643.7	5021.1	5257.4	5593.1	5929.2	6208	6283.1	6512.5	6680.7	6637	7030.6	7235.4	7390.8	7381.7	7465.7	7684.1	7597.7	7773.8	7563.5	7294	7254.2	7609.3	7814.4
9.8517	0	0	0	0	0	18.921	76.292	169.88	332.05	542.45	845.17	1181.6	1682.8	2197.7	2737.7	3431	4151.8	4836.8	5578.7	6285.8	7130.7	7789.4	8721.3	9481	10000	10833	11751	12828	13493	14630	15313	15989	16869	17808	18575	19745	20608	21137	21472	21876	22243	22497	23627	23600	23472	23940	24344	24216	24610
7.6309	6.0664	8.2823	8.4806	0	0	0	0	27.22	93.395	182.81	321.9	499.43	727.61	976.95	1292.8	1620.1	1971.6	2306.4	2799.3	3172.8	3502.5	3888	4244.9	4563.4	5026.6	5380.8	5682.2	5968.2	6235.1	6635.2	7193.8	7642.2	7778.7	8131.4	8453.3	8798.9	9231.1	9506.6	9847.5	10013	10155	10120	9618.1	9261.5	9281.1	9355.5	9541.9	9518.1	9434.5
0	0	0	1.2817	0	7.7273	11.391	0	23.874	43.588	89.738	103.54	157.68	207.18	267.2	342.54	467.28	545.91	607.44	725.83	855.97	967.46	1060	1183.5	1347.3	1443.6	1582.6	1659	1975.3	1961.1	2034.9	2151.2	2142.4	2179	2280.9	2342.3	2425.8	2544.9	2604.3	2712.1	2704.3	2776.9	2806.5	2930.8	2927.4	3059.9	3072.8	3033.6	3046	2945.6
6.5117	7.5503	1.646	0	0	0	10.889	58.787	161.14	312.23	541.4	832.32	1302.1	1620.9	2097	2670.6	3301.1	4032	4250.7	4904.8	5625.3	6321.4	6790.3	7251	7776.2	8542.6	9162.2	9740.5	10494	11093	11384	12080	12804	13195	13239	13735	14418	15189	14911	15444	15887	17265	16128	16199	16163	16772	16723	16882	16668	17012
10.959	5.4676	0	0	0.16069	0	0	35.032	90.876	185.97	356.61	524.05	796.99	1130.3	1450.2	1883.3	2348.4	2764.7	3329.2	3878	4604.1	5252.4	5800.5	6543.4	7108.5	7709	8253.4	8839.7	9450.5	9824.1	10355	10783	11435	12081	12491	13109	13915	14228	14812	14989	15707	15819	16436	16292	16214	16601	16632	16851	16785	16999
14.77	8.0221	9.3184	2.2942	0	0	0	0	0	0	0	0	0	40.27	98.821	224.11	348.5	520.71	741.56	1018.6	1347.2	1614.8	1981.6	2383.5	2917.9	3288.1	3777.7	4305.2	4755.8	5274.2	5764	6294.8	6778.7	6971.6	7491.5	7898.9	8172.7	8449.3	8786.1	9138.2	9492.7	9919.7	10452	10419	10695	11133	11178	11206	11891	12187
0.79035	6.3468	0	7.3028	1.9	0	0	0	17.565	64.739	122.04	225.65	387.79	606.27	816.39	1089.2	1463.9	1760.2	2221.4	2621	2947.6	3452.2	3865.5	4374.1	4892.4	5175	5768.8	6218.9	6498.8	7235.3	7704.8	8073.7	8534.7	8839.4	9454.9	9845.4	10051	10439	10884	11127	11643	11684	11666	12010	11886	12224	12306	12326	12607	12616
3.9021	5.4498	7.8965	0	0	0	0	0	26.864	88.728	197.18	329.88	536.87	816.94	1204.4	1605.5	2092.9	2631.9	3248.8	3850.2	4468.6	5194.5	5950.8	6532.9	7274.6	7888.9	8248.1	9172.8	9634.2	10929	10980	11254	11730	12396	12882	13437	14103	14370	15089	15649	15977	16459	16842	17131	17527	16731	18085	18372	18006	18197
0	0	0	0	15.748	30.111	48.191	90.82	124.55	192.53	245.48	275.76	324.94	366.8	424.38	476.74	535.33	651.72	683.33	743.7	827.95	896.29	955.36	1096	1269.3	1418.8	1687.3	1891.6	2060.1	2156.2	2476.2	2602.9	2802.2	3063.7	3362.5	3703.2	4089.1	4343.9	4703.8	4887.6	5265	5564.8	5954.2	6192.5	6389.7	6886	7002.5	7227.7	7625.3	7796.3
3.3276	2.1031	0	0	0	0	7.2264	49.536	114.34	236.1	424.96	713.06	979.04	1366.5	1695.3	2125.1	2577.5	3093.1	3612.6	4137.8	4561	5109	5453.4	5926.3	6424.8	6765.1	7184.3	7541.5	7989.5	8187.9	8748.8	9265.2	9542	10047	10306	10735	11105	11278	11732	12069	12443	12550	12804	12828	13185	13369	13374	13869	13664	13847
16.849	0.87072	0	0	0	0	11.534	18.129	46.985	66.809	119.2	219.23	402.88	579.25	872.16	1137.2	1575.1	2073	2537.3	3043.3	3547.8	4089	4602.8	5092.8	5696.7	6173	6913.2	7357.4	7980.3	8483.3	8965.6	9329.1	9733.8	10177	10357	10868	11127	11272	11744	11660	11912	11962	11972	11887	11885	11967	11838	12025	11934	11790
11.536	11.614	1.9011	8.7533	0	0	0	0	25.887	104.02	220.2	390.35	615.1	924.51	1243.2	1685.3	2161.9	2751.7	3364.7	3945.5	4665	5495	6045.4	7132.2	7968.4	9287.2	8746.8	9426.9	10185	11062	11677	12253	12966	13715	14558	15362	15836	16163	16533	16828	17528	18007	18181	17834	18288	18451	19051	19131	19051	18743
10.562	3.3094	0	0	0	0	11.41	45.057	89.251	185.02	295.35	441.42	622.26	825.65	1032.5	1313.4	1624.1	2037.4	2391.8	2722.8	3294.6	3714.5	4334.2	4806.7	5123.1	5713.2	6298.7	6676.9	7129.3	7703.1	8091	8305.9	8752.2	9260.5	9743.4	10171	10518	10880	11286	11618	12299	12427	12617	12642	12936	13187	13063	13130	13390	13491
6.4159	1.3675	0.40597	0	0.76571	0	0	0	13.19	70.653	138.76	255.57	418.59	631.28	875.86	1168.8	1520.9	1824.3	2222.5	2709.8	3093.9	3583.5	4095.8	4704.8	5452.1	5914.9	6302.2	6893.2	7541.1	7937.5	8204.5	8747.4	8977.7	9373.1	9706.1	9946	10277	10859	11046	11394	11527	11397	11580	11908	11741	12228	12434	12427	12382	12224
0	0	5.6337	3.0114	0	0	12.384	31.75	56.993	135.98	206.07	382.8	537.34	819.5	1109.4	1493.6	1876.4	2312.4	2698.5	3177	3779.3	4216	4886.7	5448.4	5854.1	6618.6	6920.4	7663.2	8028.3	8507	9094.8	9567.9	10100	10764	10991	11439	11799	12354	12890	12879	13161	13438	13798	13760	13998	14085	14292	14274	14560	14546
22.012	12.171	0	0	0	0	0	5.199	33.766	103.1	212.96	371.56	587.28	813.05	1109.3	1420.2	1795.7	2175.7	2615.4	3081.2	3694	3976.2	4507.6	4647.8	5214.3	5483.1	5841.6	6029.7	6449.2	6730.8	7114.5	7366.6	7676.3	8136.2	8284.3	8844.8	8779.9	8949.5	9212	9309.4	9965.8	10998	10885	10753	10242	10448	10392	10614	10573	10793
0	0	0	0	40.914	82.687	114.18	148.78	198.64	260.43	306.63	407.85	464.98	606.13	726.49	874.6	1012.2	1183.5	1385	1646.1	1852.4	2084.1	2209.9	2602.6	2904	3925.2	3411.9	4532.6	4069.6	4123.4	4409.8	4556.1	4794.2	5135.8	5238.6	5616.7	5678.6	6041.6	6040.5	6348.3	6274.4	6545.3	6870.1	6837	7066.2	7050.4	7212.5	7286.5	7270.3	7379.9
18.335	12.534	11.442	0	0	0	0	0	0	41.109	76.131	150.18	297.38	453.17	670.43	878.96	1147.2	1382.2	1681.2	1906.7	2322.2	2783.8	3096.1	3511.3	3798	4333.4	4723.2	5134.7	5547.4	5928	6154.4	6590.9	7076.5	7443.4	7943.9	8329.3	8574	8932.4	9333.7	9749	10069	10074	10445	10354	10679	10573	10868	10734	10874	11033
15.101	8.3079	5.5105	0	0	0	0	0	19.329	32.735	84.496	164.35	296.78	473.78	725.66	967.4	1252.5	1581.7	1902.7	2249.6	2686.7	3068.2	3405.4	3806.4	4091	4589.7	4964.9	5336.2	5755.4	6008.5	6416.1	6828.1	7256.9	7403.1	7849.3	8087.2	8518.2	8890.2	9299.7	9422.5	9789.2	9938.2	10104	10189	10681	10610	10817	10724	10847	10909
8.0553	0	3.7695	0	6.2795	0	0	5.3676	1.5336	25.624	54.071	110.78	165.38	268.45	386.77	667.44	847.82	1115.5	1348.3	1757.2	2219.6	2406.9	3015.1	3626.1	4087.5	4985.6	5234.9	5919.9	6695.7	7705.6	8165	8699.8	9844.3	9281.1	11254	10924	11253	11966	12601	13353	14465	14481	14632	14902	14876	15265	14496	13646	13791	13715
0	5.3397	0	0	6.5886	0	5.0828	0	0	0	7.418	19.735	39.265	91.726	140.82	227.33	335.69	426.14	549.45	648.77	784.64	941.75	1037.5	1244.3	1376.5	1370.4	1452.2	1639.5	1842.8	2054.8	2123.9	2082.5	2158.4	2410.2	2440.7	2468.5	2735.4	2774.5	2946.9	2983.3	3020.3	3078.6	3156.2	3061.2	3213.1	3188.8	3345.8	3326.6	3368.8	3424.6
0	0	0	0	15.415	47.049	58.245	79.152	123.72	222.89	371.32	532.8	812.98	1165.6	1551.2	2140.2	2766.8	3411.9	4100.7	5049.9	5875	6733.3	7737.6	8643.2	9849.5	11005	11998	12938	14258	15213	15961	16772	17843	18469	19612	20578	21329	21362	22033	22770	23430	23439	24024	24648	24298	24581	24678	24674	24507	24166
16.815	7.7816	0	0	0	0	0	4.7979	19.559	74.969	129.29	220.8	318.53	442.71	666.23	896.35	1213.2	1565.2	1859.2	2254.9	2693.5	3234.1	3647.6	4253.8	4720.3	5403.3	5843.8	6573.2	7243.6	7682.9	7769.6	8236.5	9124.3	9390.8	9917.5	10680	11884	12072	11924	12163	12155	12786	12878	12729	13115	13389	13480	13588	13432	13542
0	3.7799	0	0.80975	5.2471	0	11.582	63.275	149.36	270.08	451.79	669.81	992.96	1220.2	1562	1923	2300.1	2689.4	3162.6	3523.5	3932.9	4422.9	4716	5108.4	5625.9	6092.3	6291.5	6982	7209.4	7650.7	7965.7	8076.6	8550.1	8527	9235.6	9811.7	9930.3	9974.7	10700	10719	10941	11377	11204	11588	11696	11732	11582	11596	11565	11603
20.739	9.0838	0	0	0	0	0	0	0	0	14.939	89.214	224.95	358.22	612.94	839.59	1084.8	1360.2	1702.3	2103.7	2509	2948.7	3310.4	3714.9	4340.4	4625.3	4842.3	5238.7	6304.7	7131	7731.3	8476.6	8966.2	9966.9	10001	10225	10371	10600	11043	11368	11803	11836	12053	12291	12459	12759	12597	13042	13167	13353
0	1.991	9.3622	0	0	1.4706	3.1619	26.113	53.056	82.093	134.51	234.43	341.08	494.86	780.93	961.87	1321.8	1437.7	1994.1	2202.2	2505.6	3108	3278.4	3396.4	4342.7	4204.2	4605.9	5540.8	6371	6305.1	6286.3	6555.4	6889	7073.5	7442	7740.1	7840.6	8228	8452.5	8517.9	9193.2	9364.6	9116.8	8802.8	9220.7	9284	9371.3	9598.9	9341.4	9427.9
0	0	0	0	42.329	88.403	75.311	112.09	119.08	161.63	176.84	178.09	248.5	298.56	367.84	468.06	569.35	673	711.58	893.37	1049.8	1243.5	1469.6	1708.5	1924.9	2268	2597.7	3018.7	3288.5	3654.8	4059.7	4415.4	4830.3	5130.5	5420.8	6002.2	6518	7018.1	7380.3	7706.1	8076.4	8230.2	8902.1	8829.3	9130.1	9076.4	9216.5	9337.6	9399.7	9638.4
0	0	0	0	0.40937	15.608	20.908	55.303	106.99	183.98	303.86	463.64	632.61	877.46	1171.8	1480.6	1870.7	2322.2	2703.9	3086.7	3628	4127.3	4604.8	5203	5691.2	6089.2	6486.5	6996.8	7432.9	7919	8154.8	8787.5	9000.6	9450.9	9844.9	10029	10340	10368	10760	10864	11238	11575	12241	12228	12028	12411	12441	12661	12725	12509
0	0.8606	1.5364	0.086564	10.948	2.4145	30.409	62.038	149.47	428.04	669.13	1023.1	1517.2	2068.7	2503.1	3067.2	3780.5	4532.9	5438.6	6030.1	6842.6	8498.3	9584	10313	10982	11405	12277	13471	14426	14557	15260	16333	17143	18409	19495	20405	20974	21477	22774	22160	23046	23522	24780	24586	25323	24703	24911	26143	26419	26497
29.476	4.8798	8.7438	0	0	0	0	0	26.382	88.068	145.42	272.67	417.27	672.03	889.66	1219.2	1502.6	1918	2302.4	2715.6	3048.1	3455.3	3823.3	4307.7	4693.2	5091.5	5460.2	5858	6255.5	6639.8	7053.9	7361.7	7748.3	7922.7	8239.6	8866.5	9132.4	9231.8	9290.3	9545.4	9786.7	9830.4	10065	10044	10149	10289	10393	10519	10605	10479
23.53	12.259	7.2111	0	0.4899	0.16833	0	9.1082	12.86	49.373	112.94	198.75	307.59	454.32	617.21	816.77	1001.2	1208.3	1421.9	1657	1831.7	2126.7	2338.1	2563.5	2840.4	3138	3194.7	3402	3689.9	3776.6	4164.9	4271.9	4442.7	4679.3	4769.1	4886	4993.9	5065.6	5225.2	5239.2	5458.2	5555.5	5585.8	5663.7	5689.1	5702	5722.7	5830.6	5894.8	5889
0	0	0	2.7042	1.7623	15.522	12.407	79.8	127.03	303.69	441.42	630.14	828.26	1187	1481.8	1925.2	2606	2932.9	3394.6	3883.5	4893.9	5442.1	6052.2	6513	6887.5	7847.1	8333.7	8883.3	9541.8	9776.6	10338	10626	11417	11727	12231	12652	13082	13499	14136	14134	13765	14056	14243	14239	14342	14367	14448	14562	14512	13814
3.6777	8.1036	0	0.46016	0	0	7.3017	42.965	119.59	246.82	417.39	630.95	914.29	1222.4	1578.4	2033.6	2510.9	2907.1	3350.9	3896.6	4431.7	5041.1	5646.3	6202.2	6793.6	7089.3	7950.8	8234.8	8527.9	9039.1	9398.8	9969.1	10478	10852	11162	11669	12358	12429	12484	12858	13520	13718	14319	14423	14466	14794	15090	15057	15156	15479
0	0	3.3835	7.4319	19.095	22.879	31.76	40.289	66.226	87.413	138.25	221.75	353.06	494.44	688.83	890.31	1138.2	1357.9	1735.7	2085.5	2448.1	2810	3142.7	3535.4	3856.3	4247.4	4609.9	4939.6	5350.9	5751.6	6233.1	6491.3	6958.7	7239.2	7622.8	7250.9	7431.3	7798.5	7955.3	8211.1	8516	8700.3	8842.1	8945.1	9069.4	9148.4	9123.2	9226.2	9335.7	9341.4
0	4.2756	11.765	0	0	0	0	0	0	0	0	0	0	0	14.595	84.942	184.06	314.05	483.63	691.99	940.3	1190.1	1421.3	1710.2	2000.5	2314.4	2683.6	3018.4	3483.9	3865.6	4199.2	4706.8	5191.4	5572	5973.4	6426.3	6627.2	6985.9	7295.1	7685.3	7801.6	8129.9	8271.8	8551.8	8748.4	8972.6	8953.3	9000.6	9036.7	8941
0	0	0.55506	0	0	2.7312	30.306	75.775	168.99	389.69	498.32	738.1	994.72	1288.4	1613.9	2609.9	2465.1	2869.3	3322.9	3714.2	4252.9	4629.9	5153.5	6875.8	6223.3	6602.8	7502.6	8687	7919.3	8315.9	8204.4	8841.8	9024.1	9526.5	9943.4	10212	10515	11034	11055	11212	11692	11719	12586	12577	12593	12564	12261	12786	13023	12804
27.346	9.8163	0.22163	6.9197	0	0	0	0	0	0	10.014	50.079	149.72	230.21	378.22	536.62	700.22	847.4	1136.9	1431.1	1571.2	1942.3	2347.2	2678.6	3007.5	3388.1	3819.2	4143.9	4470.7	4906.3	5335.7	5618.9	5955.9	6389.1	6652.5	6866.7	7195.3	7543.1	7825.4	8138.8	8376.8	8396.2	8961.1	9110.3	9208	9335.4	9136.3	9418.7	9612.7	9702.5
3.1196	3.358	0	5.4903	0	0	0	0	29.611	95.09	200.16	384.6	640.84	939.45	1288.3	1773.2	2314.7	2624.3	3110.7	3720.1	4470.7	5016.2	5781.6	6473.9	7287.3	8289.8	8867.5	9331	10079	10670	11330	12123	12679	13224	13979	14422	15019	16052	16073	16065	16524	17038	17341	17484	17728	18024	18108	18115	18234	18302
30.798	16.71	10.316	0	0	0	0	0	0	0	0	0	23.349	105.13	157.81	251.59	351.31	494.07	611.03	816.34	1038.5	1199.6	1376.5	1574.9	1850.7	2019.1	2318.2	2623.6	2790	3139.6	3506	3838.4	4110.8	4302.3	4378.4	4585.6	5018.3	5273.5	5603.2	5515.1	5903.9	5912.4	6073.9	5935.3	5952.5	5953.9	6043.3	5703	5882.1	5801.3
4.5567	6.6533	9.0069	6.509	8.555	0	0	11.54	15.963	77.785	170.99	319.37	510.65	741.33	997.62	1354.4	1851.3	2216.2	2657.8	3069.1	3453	3949.8	4455.8	5080.7	5616.3	6242.1	6823.4	7195.1	8135.6	8518.5	9206.8	10094	10483	10950	11779	12205	13030	13573	14131	14967	15392	15748	16160	16386	16735	16625	17078	16786	17180	17306
0.48084	1.2182	0	5.0688	2.5028	0	1.3043	30.537	64.887	128.84	264.23	373.14	542.68	676.17	879.31	1074.2	1305.8	1523.6	1774.1	2005.5	2262.9	2572.5	2761.5	2993.6	3205.4	3374.1	3575.3	3745.3	3992.8	4236	4397.5	4715.8	4926.6	5011.9	5180	5345.3	5457	5472.7	5739.5	6057.6	6232.9	6281.6	6146.8	6348.2	6436.2	6517.8	6563.3	6623.8	6615.1	6563.7
17.05	6.6132	2.6062	0	0	0	0	29.475	90.287	203.3	337.36	500.94	677.08	873.06	1120.3	1302	1533.1	1786	1889	2155.1	2375.4	2582.2	2781.1	2947.8	3077.2	3384.1	3536.8	3725.5	4056.9	4075.6	4310	4367.9	4465.9	4561.4	4724.7	4756.1	4850.3	4834.4	4953.3	4927.3	5219.6	5250.8	5247	5327.4	5357.2	5280	4992.4	4973.2	5179.9	5182.3
0.28951	10.825	6.4922	0	4.4341	0	0	0.56262	52.473	136.99	208.44	372.69	515.76	723.24	1011.6	1258.1	1561.4	1894.8	2166	2534.8	2807.7	3161.1	3497.4	3810.1	4070.2	4367.2	4463	4819.2	5154.1	5363.5	5694.8	5992.4	6234.8	6518.3	6538.5	6688.5	7150.3	7314.2	7570.4	7645.8	7704.4	7854.3	8168.1	8161.4	8282.5	8411.1	8574.3	8589.3	8659.3	8762.6
0	0	0	73.845	98.198	11.815	31.594	89.853	78.751	147.71	262.05	164.15	302.18	443.59	667.99	935.33	1307.5	1540.4	2722.3	3309.4	3053.3	3408.7	4184.1	6198.3	5521.5	6190.5	6483.7	7443.8	7976.6	8881.3	11535	10321	11102	12345	12699	13323	14478	15265	15428	16378	16695	16763	17375	17265	17556	17881	18159	18558	18730	18813
0	2.3009	0	0.3476	2.5496	0	7.7115	2.288	34.5	50.706	97.93	204.85	309.06	505.96	727.32	1026.2	1379.4	1720.1	2156.3	2603.5	3026.2	3455.5	3965.1	4423.6	4702.4	5443.1	5798.4	6085.2	6597.1	7111.6	7456.7	7786.4	8253.5	8593.3	8979.7	9095.1	9614.9	9872.5	9808.1	10439	10846	11015	11143	11382	11705	11571	11846	11535	11706	11799
4.7385	4.2433	0	0.28951	2.6026	0	0	0.98293	21.956	96.028	176.76	344.22	545.82	814.92	1185.5	1546.6	2036.2	2600.9	3021.8	3723	4211.9	4955.9	5495.6	6214.3	7131.5	7600.3	8505.3	9288.4	10019	10576	11124	12020	12666	13436	14664	15063	15846	16447	16804	17408	17792	17788	16871	17203	19217	19771	19458	19515	18744	19760
9.7093	0	4.7729	0	0	0	0.38346	28.158	89.113	149.47	274.36	428.91	602.82	830.93	1092.5	1383	1685.4	2137.1	2532.5	2919.2	3123.6	3645.5	4034.5	4342.4	4948.5	5462.4	5945.2	6073.6	6298.4	6627.2	6947.4	7364.6	7676.5	8135.7	8273.4	8545.3	8902.2	9230.9	9292.8	9720.1	9888.1	9774.3	10030	10031	10088	10305	10574	10443	10563	10682
0	0	0	0	8.0209	14.577	37.111	48.339	91.136	140.68	224.66	352.93	501.9	673.38	864.6	1098.4	1357.3	1587.3	1850.7	2115.4	2368	2581.5	2781.9	3000.6	3425	3405	3620.2	3748.1	4003.4	4163.6	4361.5	4562.3	4811.7	5073.2	5302.4	5290.5	5744.4	5874.5	6089.3	7568.2	7535.3	7759.3	7726.7	7858.4	7916.4	7984.1	7878.6	7714.3	7675	7733.3
23.582	4.9676	2.5088	0	0	0	0	53.309	144.21	327.53	559.4	875.23	1188.5	1623.6	2038.7	2575.4	3012.7	3531	4118.7	4618.8	5245.1	5642.4	6132.2	6463.6	7012.5	7373.3	7668.4	8105.4	8335.7	8627.3	8966.2	9193.8	9219.1	9820	9659.8	10188	10252	10517	10571	10754	11230	11010	11435	11153	11300	11361	11284	11437	11374	11547
9.3576	5.4155	0	2.0431	0	0	0	10.813	73.577	170.06	321.67	483.64	761.04	1127.6	1484.4	2090.4	2641.3	3294.3	4055.8	4766.1	5643.2	6631.5	7460	8524.8	9264.7	10291	10988	12011	12886	14262	15231	16771	17738	18341	19928	20984	21360	22456	23466	23884	24003	24940	25320	25217	25196	25453	25476	25698	25770	25911
14.803	4.4352	6.6844	0	0	0	0	0	17.71	75.291	195.48	326.3	562.55	803.7	1215.7	1657.4	1995.7	2640.5	3110.6	3683.4	4248.8	4787.7	5103.6	5653.7	6188.7	6658.8	7169.1	7708.1	8398.8	8720.1	9265.4	9702.9	10219	10791	11412	9979.7	12378	10972	11295	13396	13512	13841	14049	14136	14827	14815	15067	15195	15161	15436
8.6608	7.5566	0	0	0	0	22.028	79.764	221.83	448.75	721.42	1108.2	1472	2021.6	2586.4	3238.7	3862.7	4482.7	5364.7	5902.4	6611.9	7305.6	7839.7	8319.2	8902	9240.8	9857.6	9986.2	10653	10324	11414	10719	11095	11455	12198	12030	12582	12509	13043	13082	13647	13369	13799	14208	14578	14378	14899	14935	15348	15518
25.923	7.3825	8.9643	0	0	0	0	0	0	0	0	0	24.412	89.271	180.1	312.54	405.19	556.72	741.7	921.96	1138.7	1335	1582.8	1806.2	2037.4	2277.4	2557.7	2771.8	3123.4	3338.4	3548.3	3715.9	3871.1	4066.8	4244.2	4436.1	4653.3	4872.4	4997.2	5081.3	5173.9	5107.1	5473.5	5411.6	5642.2	5426.2	5551.1	5548	5571.5	5598.6
20.492	6.7353	8.5365	7.3468	0	0	0	0	0	39.281	75.911	178.27	305.51	568.59	897	1243	1518.4	1901.6	2446.9	2840.6	3226.6	3670.8	4055.5	4929.5	5187.6	5724.3	6679.4	7423.5	7897	8451.7	9148.3	9591.5	10163	11010	11829	12496	13334	13674	13765	14249	14405	15102	14881	14722	14632	15031	15633	15528	16070	15873
24.275	7.8403	0	0	0	0	0	12.877	40.963	85.109	176.09	305.03	454.71	613.45	792.07	989.01	1244.2	1488.8	1842.2	2314.3	2706.2	3455.8	4113.5	4656.9	5244.8	5764.2	6518.3	6989.1	7691.4	8295.5	8923	9719.3	10350	11189	11568	12195	12909	13288	13763	13947	14560	14949	15339	15706	15887	16126	15802	16062	16120	16427
0	0	4.0251	0	14.381	36.611	21.433	0	69.942	134.85	330.44	557.86	888.97	1272.1	1806.9	2263.9	2726.5	3333.7	3687.2	4325.8	5025.4	5595.2	6001.2	6765.4	7434.3	8234.1	9334.5	10021	10856	11934	12704	13533	14393	15109	15254	16032	16543	17391	16851	17584	18161	18196	18192	18056	18622	19011	19067	19033	19356	19431
0	7.681	0	0	0	0	12.377	55.705	155.51	289.3	488.37	744.38	1069.5	1508.4	1989.1	2514.5	3145.8	3783.4	4587.9	5231.6	5880.1	6764.1	7372.5	7624.9	8424.7	9040.7	9390.4	10260	11380	11684	12247	12789	13547	14226	14600	14943	15476	15992	16886	17162	17499	17920	18335	18137	18165	18272	18875	19089	19186	19242
0	0	0	0	0	2.8293	16.264	32.017	55.957	115.46	177.88	272.6	428.63	634.84	848.07	1152.1	1464.5	1848.8	2172.6	2456.6	2937.2	3271.5	3731.4	3747	4157.7	4943.6	5029.8	5292.5	5696.4	6114	6211.2	6535.1	7006.3	7160.7	7654.7	7823.6	7996.1	8409.5	8589.7	8771.1	8981	9166	9034.3	9282.1	9184	9358.3	9583.3	9615.5	9357.2	9415
0	0	0	0	13.121	8.4429	1.0159	18.501	6.7594	17.392	16.942	74.162	130.1	229.17	346.18	526.66	766	1038.5	1251.9	1558.3	1955.8	2375.1	2894.8	3370.3	3777	4302.5	4804.6	5342.7	5891	6559.6	7133.7	7395.2	8067.8	8633	9283	10077	10470	10813	10884	11707	12337	12588	13136	13166	13318	13421	13460	13604	14016	14000
13.74	2.267	0.48317	4.8944	0	0	0	0	0	0	0	19.248	18.471	54.59	105.19	212.45	397.59	543.03	763.25	988.6	1235	1534	1874.4	2247.3	2653.6	3010.3	3469.2	3924.1	4157.7	4751	5101.3	5494.8	5621.8	6177.8	6469.4	6970.8	7491.4	7615	8546.8	8569.1	9460.8	10028	9975.5	10647	10534	10609	11070	10857	11437	11277
0	0	0	0	2.613	0.37444	21.07	75.228	150.97	281.31	413.87	647.67	856.15	1089.7	1406.9	1698.1	2077.5	2517.9	2882.4	3245.4	3634.4	3984	4434	4707.6	5198	5511.5	5816.4	6036.2	6330.2	6640.7	7267.6	7750.2	7830.5	8387.3	8649.5	9168.6	9279.7	9675.8	9982.7	10162	10488	10910	10653	11430	11343	11463	11760	11841	12002	11994
0.60908	6.8741	10.404	2.1671	0	0	0	0	0	0	14.103	35.571	81.193	160.14	281.78	405.12	629	795.65	1021.2	1277.4	1505.2	1772.9	2136.4	2546.7	2955	3175.8	3473.7	3844.2	4196.2	4670.1	4996.6	5439.1	5861.8	6294.7	6703	6921.3	7451.1	7650.2	8102.5	8313.3	8618.9	8924.6	9195.9	9256.2	9535.3	9536.7	9489.3	9804.4	10006	10158
9.4776	0	4.3943	0	0	7.5565	0	0	7.318	13.773	40.647	93.892	249	445.24	842.35	1018.1	1341.2	1725.5	2102.2	2667.1	3094.4	3399.8	3956.7	4483.2	4995.1	5467.7	5827.5	6437.3	6849	7268.2	7624.8	8150.1	8387.4	8783.6	9303.6	9657.9	9992.8	10571	10606	10926	11327	11461	11757	11772	11891	11802	11874	11863	12025	12246
14.798	1.4202	1.2933	0	0	0	6.0352	33.873	102.97	206.95	372.79	619.6	881.69	1319.6	1761.2	2250.3	2780.9	3737.5	4158.1	4954.9	5310.8	6379.1	7476.9	8786.5	8965.8	9291.2	10860	11828	12751	13763	14523	15938	16541	17256	18595	19093	19590	20369	20372	20965	21533	22118	22729	22768	22646	22838	22565	22791	22890	22960
20.879	14.197	3.9815	2.3463	0	0	0	0	0	44.086	111.07	210.11	348.45	490.71	677.8	867.37	1078.7	1383.6	1611.6	1892.2	2117.8	2345.3	2590.2	2880.8	3004.1	3267.2	3451.6	3639	3866.5	3913.4	4204.5	4326.7	4529.8	4585.4	4842.6	4905.7	5153.5	5276.9	5381.4	5518.1	5689.2	5743	5789.1	5869.4	5937.2	6009.4	5962.9	6185.5	5997.2	6003.9
8.454	6.7427	0	2.2071	0	0	0	0	7.7451	17.053	74.061	149.27	269.96	389.02	617.89	860	1093.8	1447.4	1840.8	2117	2567.7	2957.4	3367.2	3781.8	4213.8	4628.2	4981.3	5318	5808.9	6127.4	6417.4	7015.7	7199.5	7900.3	8181.4	8535.8	8759.4	9284	9314.4	9737.3	10030	10082	10122	10159	10642	10896	10955	10686	11159	11243
11.165	0	0	0	0	2.8982	38.054	106.63	113.62	223.02	376.69	589.95	789.09	1352.3	1607.5	1594.1	1822.4	2085.6	2898.7	3293.8	3676.3	4018.9	4150.5	4444.7	4536.9	4873.7	5337.1	5632.7	6027.9	6301.2	6483.7	6843.9	7061.9	7766.7	7802.8	8053.7	7971.3	8630.2	7613.1	8411.1	7964	7838.5	8712.1	8600.5	8174.5	8300.9	9150.3	9213	9124.3	8447.7
16.04	6.1622	7.7659	0	0	0	0	0	0	0	14.432	34.572	77.449	158.01	271.73	406.03	614.19	813.42	1027	1326.1	1678	1973.9	2325.2	2754.3	2981	3373.9	3718.8	4047.1	4487.4	4898	5159.1	5502.5	5996.6	6325.8	6780.4	6923.7	7432.6	7713.9	7970.5	8338.8	8718.8	9194.2	9314.1	9494.1	9785.7	9695.2	9834.1	9890.6	10170	10121
2.7456	5.6807	3.8778	14.47	0	0	0	0	0	0	20.33	90.933	207.78	367.62	596.17	837.12	1134	1457.3	1748.1	2113.2	2579.3	2984.2	3300.6	3742.2	4143.7	4580.2	4899.6	5381.4	5690.7	6202.7	6433.5	6957.6	7283.8	7535	7904	8374.1	8621.9	8883.5	9281.8	9517.8	9704.4	9968.2	10476	10503	10614	11026	11013	11114	11185	11101
11.065	0	0	0	0	0	5.2446	13.989	28.972	51.299	120.47	164.52	238.11	338.25	457.99	589.99	758.72	952.53	1176.7	1381.2	1646.1	1943	2241.3	2456.9	2819.7	3110.7	3479.8	3666.9	4018.5	4326.8	4590.7	4909.7	5107.1	5353.8	5681.9	5953.9	6277.6	6550.3	6694	6856.9	7181	7331.1	7503.2	7546.7	7778.2	7862.9	7907.7	8029.4	8067.3	8084.4
0	0	0	0	2.7974	0	15.269	59.531	145.27	301.6	445.39	673.77	961.47	1257.1	1615.6	1968.1	2468.8	2917.7	3308.1	3776.3	4171.7	4725.5	5101.7	5670.2	6116.6	6590.8	6844.5	7460.2	7916.2	8219.9	8579	9229.6	9438.3	10064	10415	10780	11505	11726	12118	12531	12699	13121	13553	13752	14112	14968	14714	14991	14974	15233
16.305	4.5665	3.2947	0	0	0.8331	0	0	3.5589	40.766	98.21	161.08	271.18	374.59	455.9	652.71	749.51	864.71	973.27	1078.2	1199.2	1287.1	1410.2	1547.2	1707	1892.5	2075.2	2268.9	2473.3	2627.7	2861.2	2903.5	3110.2	3410.7	3607.9	3838.4	4034.4	4259.7	4305.3	4441	4707.2	4598.2	4809.6	4944.9	4971.2	5101.6	5100.6	5225.4	5234.1	5208.7
0	5.7396	0	0	0.5562	0	4.8189	0	23.142	45.628	94.551	200.29	349.28	532.9	762.35	1066.6	1340.8	1715	2109.9	2506.1	3020.9	3465.4	3923.8	4607.9	5009.5	5697.2	6241.2	6625.1	7070.4	7773.7	8405.4	8921.1	9480	10141	10373	10905	11451	11689	12288	12442	13017	13618	13824	14040	14239	13621	13350	13385	13525	13855
26.47	13.412	5.0268	0	0	0	0	0	0.62701	39.79	120.74	209.84	352.38	539.23	691.59	975.39	1147.3	1399	1552.8	1886.5	2221.8	2456.8	2911.5	3164.5	3454.2	3812.5	4246	4600.6	4965.9	4597.9	5713.3	5826.9	5903.1	6236	6439.6	6649	6855.7	7240.1	7365	7519.1	7747	7821.7	8113.9	8075.9	8260.2	8273.2	8325.2	8447	8398.7	8586.6
0	0	0	0	0	4.6164	24.991	40.276	80.537	101.88	149.89	226.79	282.51	389.5	457.91	589.56	732	962.36	1216.8	1449.8	1727.1	2009.8	2322.3	2695.3	2944.2	3252.7	3673.6	4038.7	4375.7	4982	5175.8	5475.1	5643.5	6290.6	6623.7	6954.1	7575.6	7648.8	7972.4	8114.7	8586.3	8580.1	8969.8	9093.4	9099.2	9330.2	9454.9	9635.6	9918.6	9783.7
0	0.88054	1.4044	0	12.945	0	0	0	0	0	0	11.042	31.95	83.588	194.33	311	501.75	705.7	903.78	1112	1401.4	1746.1	2047.1	2449.6	2874.3	3213.2	3685.1	3979.7	4314.8	4743.9	5150.2	5768.6	6191.4	6640	6930.8	7309.4	7968.2	8459.2	9054.5	9604	9825.2	10157	10281	10354	10849	11144	11406	11426	11745	11775
0	0	0	1.7524	0	4.1567	29.377	108.68	206.09	386.43	616.88	888.15	1236.1	1654.1	2051	2572.1	3052	3651.2	4157.3	4694.6	5018	5578.5	6158	6738.4	7286.8	7707.8	8823.1	8542.9	8896.9	9644.3	10171	10654	10730	11308	11867	12388	12773	12883	13408	13324	13499	13700	14210	14179	14477	14522	14503	14607	14630	14972
13.89	3.9662	0	0	0	0	0	11.654	33.462	89.538	172.98	300.48	468.16	680.83	962.28	1284.7	1688.6	2028.5	2425.9	2815.5	3394.1	3915	4456.7	5049.6	5471.6	6134.3	6711.1	7159.5	7590.1	8176.6	8389.3	8859.7	9426.3	9927	10166	10696	10741	11224	11387	11844	12561	12896	13408	13319	13345	13456	13002	13698	14443	15190
1.8227	0	0	0	0	2.3219	3.8896	22.679	76.579	151.44	255.67	414.41	636.31	889.58	1179	1480.4	1960	2134.6	2657	3021.4	3285.1	3615	4214	4787.4	4902.3	5208.5	5465.4	5711.7	6345.6	6788.5	7060.6	7535.1	7870.3	7915.4	8595	9284	9662	10154	10435	10760	11014	11162	11411	11733	11803	11971	12298	12445	12479	12683
13.123	6.1309	7.9222	0	0	0	0	0	0	0	0	28.032	94.893	181.06	259.92	390.94	516.47	681.05	858.8	1031.8	1297.5	1519.2	1839.3	2208.7	2513.8	2858.7	3273.2	3657.4	4062	4539.8	4892.1	5379.7	5824.2	6283.2	6717	7561.9	8238.1	8773.6	9186.2	9601.8	9850.7	10251	10468	10738	10945	11076	11049	11122	11360	11857
0	0	0	0	0	8.8625	32.163	95.331	190.68	367.54	552.53	916.54	1199.2	1735.6	2221.5	2936.4	3358.3	4233.1	4995.1	5869.5	6776.7	7504.4	8576.4	9612.7	10660	11382	12326	13337	14451	15288	16456	16949	18008	18969	19547	20631	21520	22526	23145	24616	25118	25500	26879	26974	26978	27613	27618	27911	27717	28092
11.68	0	13.062	0	2.7405	0	0	0	11.892	38.345	77.874	132.57	226.28	337.98	452.29	631.88	796.94	981.01	1263	1518.2	1896.2	2315.1	2683.4	3183.3	3507.3	4016.7	4526	5003.9	5437.4	6055.9	6407.4	6991.8	7215.6	7957.6	8431.5	9068.1	9380.8	10131	10215	10368	10912	11069	11417	11773	11694	11832	12418	12608	13013	13114
28.42	14.744	7.2907	0	0	0	0	0	0	30.168	121.05	231.3	373.91	554.42	766.05	1043.2	1274.8	1593.5	1947.7	2267.2	2671.8	3118.5	3397	3668.1	3975.7	4432.8	4671.4	5073.3	5348.1	5544.8	6036.7	6121.8	6503.5	6613.2	6635.8	7049.1	7066.5	7346.1	7514.8	7463.4	7673.2	7688.5	7868.4	7961.3	8001.7	7865.5	7880.1	8065	8038.4	8062.9
0	0	1.6149	0	0.60667	6.0682	11.527	17.567	26.878	11.887	9.2336	0	0	0	0	0	0	0	67.174	199.22	345.62	498.37	718.73	983.02	1299.5	1691.6	1973.4	2332.2	2651.5	3060.8	3337.3	3684.8	4080.3	4259.9	4535.3	4870.7	5051.5	5212.2	5475.8	5705.1	5857	6106.3	6278.3	6364	6327	6389	6314.8	6454.4	6604.6	6692.7
9.9902	1.8284	0	0	0	0	0.43945	0	0	12.901	69.514	188.19	305.21	548.66	790.5	1108.2	1441.7	1898.1	2347	2808	3189.4	3670	4134	4510.6	4969.6	5385.1	5763.3	6105.4	6599.8	6890.8	7126	7235.6	7690.2	7956.3	8328.6	8646.9	8780.7	8771.8	9029.6	9004.7	9223.9	9359	9463.9	9522.2	9744.1	9618.8	9704.5	9551.1	9847.8	9623.9
20.619	0	0.57913	0	11.06	0	0	16.584	57.69	110.76	194.6	323.22	505.59	673.16	884.68	1161.7	1445.3	1716.9	1933.4	2088.4	2479.4	2783	2907	3241.5	3482.4	3651.1	3990.7	4143.5	4425.4	4545.8	5629.4	5972	6527.1	6455.8	6645.6	6783.7	7227	7403.9	7740.2	7978.5	8010.3	8396.4	8726.2	8719.6	8812.5	8946	9018.2	8933.9	9206.8	9314.7
1.3031	0	2.8555	2.9315	0	5.5535	0	12.462	48.423	121.75	213.81	391.93	634.99	913.46	1234.6	1560.1	1948.7	2291.2	2703.5	3326.9	3628.6	4638.5	5140.5	5695.6	6363.8	6784.2	7521.6	7564.3	8672.5	9100.4	10024	11236	11405	12915	13259	13845	14446	14895	15087	15764	15768	16366	15836	16469	16415	16798	16911	16868	17009	17235
16.04	0	3.8907	0	0	0	1.7239	4.8463	8.3538	23.552	82.565	193.74	348.48	562.44	829.37	1116.2	1435.4	1714.7	2030.7	2483.3	2796.9	3142.7	3532.2	3995.3	4439.6	4951.9	5499.6	5845.1	6406.6	6850.4	7390.5	7693.4	8191.3	8835.8	9475.3	9837.6	10162	10391	10631	11037	11257	11490	11811	11644	12034	12142	12176	12248	12324	11653
18.175	8.177	1.7638	1.1685	0	0	0	3.5615	14.079	60.827	145.85	252.56	389.28	614.03	857.23	1124.1	1371.7	1685.4	2137.3	2558.5	2960.5	3549	4124.1	4673.8	5297.8	5909.2	6500.2	7177	7636.3	8436.2	9043.1	9591.2	9887.6	10515	11063	11619	12188	12773	13350	13593	14250	14767	15285	16109	15996	16471	16483	16867	16808	16656
12.713	12.091	0	0	0	0	0	0	15.061	45.573	100.53	186.73	327.63	497.55	749.55	980.45	1308.8	1631.7	2010.7	2398.9	2860.9	3277.6	3704	4236.4	4740.5	5046.6	5618.9	6148	6498.9	6977	7456.1	7734.1	8171.8	8586.7	8963.6	9322.8	9498.9	9960.1	10247	9984.6	10469	10588	10825	10731	10910	11193	11321	11219	11339	11579
0	0	0	0	30.441	61.178	127.31	215.87	343.26	462.13	594.88	858.22	1116.6	1427.3	1775.4	2147.7	2595.2	3053.4	3527.6	4132.5	4568.6	5209.6	5627.4	6323.2	7094.7	7753.9	8434.2	9050.7	9869.6	10398	11038	11830	12342	13074	13489	14343	14594	15175	15398	15796	16445	17391	17767	18027	17950	18421	18381	18604	18838	19014
3.641	3.2577	0	1.0329	0	0	7.8224	13.945	47.791	110.3	155.28	265.87	377.66	630.92	726.23	1081	1341.5	1642.6	1869.4	2338.9	2872.4	2899.5	2988.3	3733.5	3793.9	4122.1	4553.3	5663.9	5505.6	5447.4	6112.4	5918.7	6091.4	6468	7013.4	7366.6	7759	8024.3	8433.2	8525	8968.3	9133.6	9416.9	9672.7	9798.1	9920.9	10109	10278	10659	10608
6.4319	0	5.0073	0	11.696	0	0	0	0	15.283	39.103	115.63	233.8	364.26	522.27	698.15	933.92	1152.6	1287.4	1542.8	1773.9	1983.2	2234	2450.4	2825.9	3252.2	3513	3920	4240.7	4566.7	4854.5	5192.9	5608.4	5736.4	6130.5	6319.9	6582.2	6730.4	5305.8	6716.6	6229.1	6259.8	6110.8	7346.3	7119.3	7387.3	7614.5	7653.6	7663.6	7565.5
9.2303	14.524	0	2.8248	0	0	0	0	15.847	59.811	92.352	140.53	231.18	327.5	458.49	597.08	800.87	937.79	1120.4	1352.1	1579.5	1784	2224	2624.2	2893.1	3278.8	3489.4	3785.5	4068.3	4326.2	4492.4	4648.3	4783.7	4896.3	5184.3	5139.2	5412.6	5817.1	5963.6	5977.7	5939.5	6004.7	6132.4	6325.7	6396.7	6722.5	6627.7	6708.5	6622.8	6631.3
22.527	3.9158	4.1784	0	0	0.56395	0	8.563	17.745	58.118	111.84	188.38	278.61	401.17	564.97	759.82	1004.7	1297.5	1602.1	1893.2	2332.1	2779.2	3136.4	3564	3822.1	4236	4658.3	5145.1	5404.3	5771.2	6173.6	6153.8	6570.9	6766.5	6970.8	7253.3	7604.4	7570.7	7838.7	7814.4	7950.3	7843.7	8085.2	7705.8	7813.4	7743.7	7927.2	7802.7	8290.3	8299
4.633	8.0419	0	7.9248	2.4381	0	0	1.6571	13.285	35.264	90.773	192.12	368.46	569.03	815.55	1082.9	1370.9	1717.2	1972.8	2366.4	2865.9	3160.7	3638.3	4019.9	4466.8	4993.3	5223.6	5900.3	6163.3	6826.4	6962.9	7504.8	7932.9	8515.7	8894.8	9339.4	9595.2	10276	10140	10489	10940	11071	11286	11580	11528	11854	12039	12200	12300	12455
15.31	8.3615	10.712	0	0	0	0	0	1.0062	16.419	45.089	71.626	136.47	215.67	322.48	423.65	591.43	781.99	965.99	1157.3	1395.1	1682.8	1919.3	2149.8	2397.1	2685.6	2914.1	3171.2	3483	3726.2	3909.7	4197.3	4452.8	4596.8	4873.4	4942.7	5363.7	5547.4	5573.1	5860.9	6052.8	6196.7	6468.9	6424.7	6597.9	6697.9	6613.9	6604.1	6791.1	6742.1
0	0.066609	0	0	5.3266	5.5755	14.731	0	0	3.4873	17.981	50.477	134.71	246.71	423.76	672.48	936.16	1238.4	1583.3	2007.7	2464	2908	3389.7	3943.1	4452.7	5042.6	5614.7	6121.9	6815.5	7095.5	7739.4	8203	8696.6	9216.3	9724.7	10226	10608	11184	11606	11994	12289	12748	12972	12989	13381	13819	13541	13692	13826	14128
0	1.2006	5.9839	0	0	0	13.219	8.2972	2.3992	0.029563	9.7038	41.602	110.36	169.63	302.74	436.51	594.7	748.28	946.46	1165	1485.1	1639.7	1996.3	2201.5	2524.3	2828.3	3045.5	3426	3734.9	4026.5	4373.4	4640.9	4863.4	5178.3	5514.8	5840.1	5970.9	6424	6664.4	6977.9	7138.3	7252.8	7468.1	7552.2	7802.1	7601.2	6904	6695.6	6472.8	6098.4
1.6901	0	0	0	7.0829	0	5.5676	5.6981	28.446	50.002	75.393	133.14	201.31	288.25	413.67	549.18	697.78	822.98	982.97	1172.5	1371.2	1513.3	1683.7	1883.7	2011.6	2265.6	2468.8	2648.5	2833.4	3056.4	3225.1	3376.4	3624.7	3848.5	3927.3	4108.9	4293.5	4324.4	4480.8	4491	4679.5	4755	4777	4817.6	4990	4936.3	5036.2	5001.1	5032.2	5046.3
0	0	0	8.3871	9.9747	27.239	44.984	32.941	67.136	142.99	239.28	434.48	639.91	871.18	1166.1	1517.5	1844	2252.1	2671.7	3104.9	3518.1	4113.3	4511.8	5086.1	5433.8	5919.2	6580.3	7060.2	7553.1	8017.9	8357	8721.9	8484.5	8890.3	8836	9178.9	9697.9	9720.2	9788.9	10433	10785	10950	11008	11137	11420	11691	11835	12033	12495	12162
19.432	7.5398	6.8746	0.56254	0	0	0	6.4454	78.749	149.6	287.87	494.65	755.5	1054.4	1409.7	1826.5	2222.6	2718.7	3136.8	3839.4	4352.3	4956.5	5712.3	6468.9	7476	8363.1	8849	9702.8	10457	11064	11403	12240	13006	12986	13593	14256	14986	14852	14914	15463	16107	16068	15768	16614	17291	17286	16710	17075	17178	17328
29.459	3.4196	1.0716	3.2555	0	0	0	12.838	81.14	189.93	353.12	635.42	971.71	1406	1890.8	2407.2	2946.8	3689.2	4431.9	5202.2	5937.6	6660.8	7419.6	8131.6	8898.4	9945.2	10875	11519	12285	12929	13730	14013	15132	15427	16027	16868	16905	17809	17903	18012	18394	18484	18841	18988	18704	18796	19068	19013	19369	19403
0	4.4946	0	0	1.3502	0	16.195	44.872	109.76	192.56	339.13	520.92	770.74	1019.1	1346.2	1690	2055.4	2488	2865.6	3270.7	3765	4186.4	4654.5	5133.7	5612.1	5850	6221.3	6577.1	6926	7137.9	7491.7	8234.1	8528.6	8923.8	9228.8	9449.6	9752.1	9868.7	10273	10415	10698	10761	10855	11037	10982	11146	10730	11236	11504	11664
0	0	0	0	4.4203	49.094	132.28	249.8	397.61	586.63	848.21	1198.1	1493.2	1891	2246.8	2258.8	3204.6	3801.1	4363.1	5001	5379.3	6319.9	6871.5	7118.7	8298.5	9235.4	9742.5	10342	11184	11823	12355	12696	12934	13523	13945	14540	15089	15250	15601	15707	16020	16174	16366	16312	16228	16705	16792	16952	17094	17067
1.8372	0	0	0	0	0	32.605	110.06	221.64	437.63	825.16	1181.6	1568.3	2113.3	2548.8	3183.8	3929.4	4652.7	5383.1	6175.6	7272.6	8168	9147.5	10220	10741	11826	12560	13347	14066	15099	15820	16880	17690	18500	19303	20207	20822	21355	21986	22298	22643	23529	23371	23671	23459	23588	24124	23531	24267	24022
0	4.7542	3.9746	5.8496	0	2.0302	7.1226	8.3374	9.7817	29.409	66.905	139.57	217.52	375.56	519.46	737.79	1003	1289.2	1562.2	1843.3	2240.5	2572.1	3018	3454.9	4000.7	4359.6	5237	5787.1	6323.8	6835.5	7223.1	7745.2	8237.4	9179.6	9746	9844.4	10362	10848	11069	11669	11630	12122	12539	12726	12593	13046	13106	13266	13274	13260
7.9692	4.1886	6.7302	3.0606	0.33665	0	0	0	0	51.306	118.38	252.98	391.18	553.98	860.98	1168.5	1489.5	1868.4	2248.1	2721.7	3241.3	3691.6	4204.7	4871.7	5269.7	5819.1	6434.3	7057.1	7579.8	8242.5	8908.8	9572.3	10281	10746	11528	12043	12302	13200	13503	13748	14275	14664	15010	15219	15335	15568	15626	16164	16476	16366
17.706	0	0	0	2.2185	0	16.47	18.407	40.408	117.46	152.91	312.21	535.62	854.06	1173.5	1595.3	2041	2580	3084	3491	4027.7	3938	4467.8	4994	5030	5948.3	5785.4	6416.4	6933.3	7602.3	7814.7	8121	8685.7	9077.3	9589.1	10040	10584	10626	10880	11457	11672	12221	12296	12446	12678	12717	12665	12927	13243	13325
0.31192	0	2.1589	5.0859	0	0	4.431	15.463	66.96	185.87	334.4	532.88	807.98	1059.8	1345.2	1718.9	2157.5	2606.8	3057.2	3416	3898	4245.1	4671	5211.7	5547.1	6034.9	6622.3	6894.7	7298.6	7993.8	8442.5	8868.9	9524.3	9754.8	10409	10939	10889	11189	11750	11994	12412	12717	12992	13202	13195	13264	13907	13665	13939	14046
11.144	5.773	12.401	0	0	0	0	7.148	33.56	84.914	157.79	260.16	380.68	607.4	836.88	1103.4	1364.7	1601.8	1992.5	2468.1	2764.2	3298.3	3787.8	4256.9	4627.6	5121.6	5393.8	5891.1	6352.5	6730.2	7036.2	7352.5	7855.9	7724.2	7706	7500.2	7884.8	8011.7	8618.6	8785.2	8859.5	9069.7	9385.3	9449.3	9616.2	9888.8	9940.5	10661	10753	11087
0	0	0	0	24.508	67.095	95.227	131.2	186.44	252.77	398.15	558.84	847.89	1114.3	1467.9	1905.3	2400.1	2864.1	3446.9	4273.2	5167.5	5686.8	6506.6	7414	7929.7	9465.5	9961.1	10418	11274	13284	13089	13934	15005	16496	17314	18682	18505	18513	19755	20210	20225	19514	20284	20529	19658	19661	20093	20149	20111	20137
18.98	6.3928	0	0	0	0	0.73034	28.716	83.977	190.94	355.07	611.48	986.93	1384.1	1916.9	2549.1	3549.7	3991.2	5338	6042.4	6784	8075.1	9074.1	9668.5	10261	11124	11980	11886	12641	13870	14160	14319	15183	15039	15737	16369	16870	18008	18352	18133	18560	18872	18911	19245	19436	19453	19605	19758	19890	20064
0	0	3.1624	0	0	13.739	16.161	13.943	2.0436	15.787	27.524	70.071	163.33	250.66	444.1	605.57	769.81	1034.9	1228.9	1426.3	1787.6	1914	2074.4	2437.3	2664.5	2983.5	3498.5	3441.2	4030.8	4199.6	4486.2	4844.6	4707.4	4920.5	5136.5	4301.9	4315.8	3558.1	4300.2	4382.4	4543.6	4413.7	5102.5	5087.8	4315	4835.1	4621.8	5164.5	4510.8	4767.8
7.1359	0	5.5373	0	2.0967	0	0	18.508	48.64	115.3	185.35	317.68	476.8	664.93	867.62	1085.8	1390.1	1716.9	2071.5	2365.4	2808.1	3242.1	3651.8	4019.2	4338.9	4778.2	5283.4	5771.2	6198.6	6426.4	6831.9	7190.4	7622.9	8206	8386.1	8972	9217.6	9407.4	9543.1	10255	10786	10896	10909	11062	11315	11326	11176	11226	11571	11476
0	0	0	2.4144	0.070768	11.831	27.264	49.11	78.563	152.24	226.76	360.31	540.09	771.85	1098.5	1358.8	1819.7	2112	3021.3	3420.6	4083.8	4826.9	5393.8	6047.2	6512.5	7326.5	8087.1	7826.2	7036.6	6955.3	7643.9	8215.5	8675.5	8731	9223.5	9507.3	9771.7	10237	10236	10252	10851	10731	10770	10897	10910	10819	10817	10650	11289	11411
10.692	0	0	0	0.15214	2.5006	0	0	0	0	0	22.187	63.416	119.11	209.85	311.64	459.72	643.83	827.31	1112.5	1214.8	1534.4	1704.8	1919.9	2188.8	2337.8	2590.1	2894.3	3139.7	3336.7	3611.8	3972.5	4025.4	4227.7	4357.3	4526.5	4913.8	5083.2	5208.2	5464.2	5612.4	5733.5	5836.1	5974.9	6074.6	6149.9	6318.2	6237.7	6294.5	6556
0	0	0	1.7223	6.921	21.413	31.177	42.626	67.554	135.62	264.46	415.25	613.24	850.72	1154.6	1498.3	1927	2290.7	2879.3	3080.4	3613.1	4103.7	4537.5	5073.3	5513.5	5920.9	8384.2	6866.8	7284.3	7800.2	8249.4	8707.6	9117.4	9441.3	9789.7	10094	10546	10744	11112	11236	11467	11138	11086	11478	11419	11722	11762	11830	11940	11811
0	0	0	0	0	14.759	27.637	49.079	81.067	107.8	142.95	214.44	300.89	433.96	534.69	668.48	858.7	1098.7	1347.3	1663.5	1930	2202	2575.5	3104.5	3608.7	3845.1	4236.4	4794.2	5203.8	5495.1	5984.2	6205.7	6500.7	7131.5	7700.6	7921.8	8537.4	8870	9347.8	9049.5	9936.7	10257	10693	10182	10517	10843	10769	11860	11434	11483
28.223	2.0644	0	1.451	0	0	0	0	20.696	15.809	70.564	104.99	200.57	277.93	401.25	543.96	699.76	891.01	1154.5	1410.8	1676.9	1984.1	2327.2	2572	2920.4	3023.9	3500	3827.6	4775.6	4436.7	4697.7	5268.2	5378.8	5908.8	5926.3	6584.2	6878.3	6539	7322.3	7514.6	7924.1	8084.5	8289.6	8389.9	8389.4	8721.7	8829.8	8880.1	8430.3	9160.2
15.289	11.498	0	5.4696	0	0	0	1.3535	21.926	81.895	145.91	304.06	503.95	775.89	1092.1	1398.2	1753.6	2272.3	2758.2	3166.9	3709.8	4374.8	4859.5	5495.2	6440.4	6638.4	7273.4	7808.2	8196.1	8446	9323.4	9559.2	10277	10938	11558	12211	12534	13057	13378	13725	13664	13910	13557	13467	14115	14172	14500	14621	14549	14912
4.5838	0	1.4785	5.3973	0	0	0	8.1445	35.779	92.297	156.79	312.72	478.49	723.5	1139	1571.6	2037.2	2490.4	2917.9	3569	4213.3	4950.5	5608.5	6261.9	6958	7566	8204.2	8732.8	9678.8	9919.5	10259	10917	11301	11644	12204	12580	12962	13467	13680	14319	14272	14762	14757	15046	15045	15488	15515	15657	16071	15762
0	19.31	0	0	41.366	36.742	46.207	36.837	68.397	171.81	253.19	398.2	630.74	924.23	1269.4	1707.8	2075.9	2593.5	2958.7	3677.5	4189.6	4731.9	5459	5817.3	6538.6	7166.9	7575.2	8048.2	8938.3	9158	9989.8	10314	10846	11406	11799	12633	12222	13442	13684	14116	14013	14377	14743	14868	15225	15289	15294	15324	15228	15516
3.3634	7.8587	0.38603	4.5074	4.4847	0	0	0	21.649	85.106	167.74	236.2	414.73	623.2	793.26	1063.3	1537.5	1883.2	2195.4	2664.5	2982.9	3670.7	4261.3	4781.7	5267.7	5532.7	6162.9	6646.6	7021.3	7554	8096.9	8848.4	9265.4	9714.5	10291	10856	11381	11621	11874	11865	12141	12018	11908	11926	11961	12070	12212	12081	12283	12140
12.194	0.43386	3.4254	0	6.1574	0	0	1.4725	45.239	52.325	53.355	81.415	140.17	257.53	364.52	574.01	777.41	1084.5	1406.4	1828.1	2162.5	2470.1	2833.8	3419.6	3777.5	4501.8	4935.9	5212.2	5755.2	6256	6769	7653.9	8076.9	8498.9	8682.8	9642	9936.6	10307	10538	10899	11140	11347	9176.2	9182.1	9284.9	9212.7	9148	9222.9	9361.5	9328.1
13.468	5.2257	8.439	0	0	0	11.437	47.04	158.79	292.68	498.49	739.81	1045.5	1497.2	1971.9	2483	3134.5	3592.7	4331.7	5035.2	5795.1	6570.2	7123.6	8041.2	8763.3	9686	10401	11224	11886	12870	12782	14008	14356	15409	16259	16744	17077	16905	17341	17547	17973	18029	18099	18262	18202	18375	18450	17915	17788	17799
0	2.7354	0	0	7.0052	0	9.9859	9.3601	28.898	77.807	139.96	275.3	402.75	562.58	730.46	953.57	1192.5	1502.4	1744.7	2079	2347.6	2703.7	3049.6	3520.8	3895.6	4200.8	4460.8	4798.8	5108.1	5399.1	5860.7	6221.1	6502.4	6824.4	7159	7428.5	7827.7	7896.4	8155.3	8579.7	8923.4	9189.6	9225.6	9481.5	9815.4	9758.3	9786.2	10087	10149	10238
0	0	0	5.7684	7.6275	1.3446	0	10.339	38.88	98.32	160.93	275.9	413.61	567.43	738.82	1002.1	1290.1	1626.4	2195.5	2714.6	3170.5	3734.5	4429.8	5234.7	5878.6	6494.9	6399.4	6881.3	7408.8	8260.7	8976.2	9466.6	10055	10794	11455	12089	12482	12857	13431	13789	14202	14486	14897	15045	15142	15397	15537	15747	16119	16275
26.519	11.642	0	0.70714	0	0	0	0	0	28.714	66.307	123.34	239.81	370.99	517.73	710.75	1023.7	1230.8	1588	1848.8	2205.6	2663.2	2930.3	3257.7	3459.9	3950.4	4399.2	4601.9	5149.3	5428.9	5727.3	6012.5	6133	6403.7	6706.1	6848.9	7336.7	7551.2	7325.2	7509	7663.1	7943	7777.2	7843.4	8096.6	8136.2	8373.9	8564.4	8353.1	8455
0	0	0	20.346	0	15.588	9.7344	8.0386	20.198	80.332	163.18	272.79	449.99	690.54	1013.4	1391.9	1814.5	2314.4	2758.9	3297.2	3818.1	4260	4957.7	5407.2	6144.9	6861.6	7601.2	7900.3	8598.4	8894	9525.6	9774.2	10611	11140	11666	12637	12839	13330	13343	14457	14323	14554	14601	15612	15300	15381	15396	15818	15925	16106
9.0177	0	4.3746	1.1789	0	0	0	0	0	9.7757	26.328	28.846	69.819	119.7	176.84	278.61	439.34	620.82	872.11	1069.7	1330.9	1826	2297.4	2855.1	3146.6	3422.8	4209.4	4661	5170.7	5680.4	6264.2	6941.6	7374.5	7933.2	8458.3	9168.6	9520.6	10002	10574	10388	11161	11527	11907	11702	12142	12095	11892	12240	12607	12712
18.002	0	0	0	2.4733	0	0	5.3678	13.49	53.851	107.19	195.52	317.9	522.03	759.03	1047.1	1374.4	1675.9	2098.2	2396.4	2850.5	3350.9	3823.9	4139.3	4441.8	4795.4	5446.9	5555.1	5929.3	6305.2	6704.6	6969.8	7459	7610.2	8043.3	8487.2	8733	9306.8	9667.6	9739.8	10134	10112	10763	10868	10898	11265	11112	11417	11424	11410
14.924	5.1192	0.41543	3.4187	0	0	0	0	0	4.3071	44.618	90.161	168.24	280.63	413.28	696.52	945.27	1188.9	1522.8	1869.7	2234.8	2665.3	2988.5	3419.1	3720.9	3912.5	4476.5	5083.6	5485.4	6196.6	7067.8	7639.6	8174.9	8550.2	8940.6	9434.3	9670.1	10207	10611	10875	11041	11490	11883	12019	12133	12197	12589	12638	13075	12663
0	11.601	0	3.9003	14.141	0	0	16.417	65.858	153.86	290.7	440.24	606.98	808.79	1046.1	1393.5	1690.6	2033	2462	2758.6	3117.6	3427.8	3695.2	4195.7	4332.1	4785	5022.1	5225.9	5722.4	5975.9	6256.9	6588	6796.3	7073.3	7482.3	7785.3	8076.6	7989.3	8278	8853.1	8764.2	8913.2	8720	8885.6	9082.1	8831.1	9083.4	8636.8	8529.9	8507.6
5.7452	11.444	2.976	0	0	0	0	0	0	6.1814	38.335	132.71	237.99	424.7	653.43	991.57	1282.5	1634.6	2010.1	2491.8	3004.5	3453.2	4058.3	4299.1	4687.5	5246.5	5803.6	5959.6	6535.5	7066.8	7155.2	7559.9	8050.8	8410.8	8751.3	8996.8	9698.3	9831	10168	10325	10585	10507	10788	11017	11281	11339	11476	11635	11878	11605
1.0771	0	0	0	0	11.275	12.294	43.253	87.42	165.5	265.04	422.18	564.26	766.75	995.58	1267.5	1597.7	1968.9	2222.9	2597.3	3005.5	3387.6	3868.1	4281.8	4949.6	5305	5784	6432.3	7058.7	7621.6	8142.4	8626.9	8962	9490.7	9936.3	10191	10754	11097	11550	11659	12041	12504	12542	12857	13031	13301	13724	13833	14070	13878
6.861	0	0	0	0	13.379	54.884	111.75	201.34	298	462.64	612.55	836.23	1050.2	1358.5	1692.5	2037.9	2524.2	2864.3	3263.2	3678.5	4307.8	4807.4	5245.4	5703.5	6365.4	6839.7	7182.2	7819.7	8136.7	8650.1	9233	9510	10421	10841	10553	11909	12458	12851	12847	13295	13623	14463	14337	14436	14762	14547	15046	15057	15299
13.399	10.946	0	0	0	0	0	0	0	29.169	63.292	122.19	200.3	295.33	443.91	592.41	814.48	995.57	1277.3	1480	1797.4	2145.7	2475.7	2764.7	3171.9	3522.9	3969.6	4347.2	4579.7	4771.9	5080.5	5509.1	5612.7	5982.7	6223.8	6348.5	6644.9	7040.6	7083	7076.3	7238.2	7426.9	7821.8	7693.7	7710.2	7896.6	7820	8049.9	7925.5	7962.9
5.0292	6.6653	0	0	0	0	6.1704	52.683	137.2	313.12	534.16	835.14	1247.7	1712.3	2242	2823.2	3609.3	4225.6	5265.2	6272.6	7087.1	8163.1	8559.9	8880	9913.8	10281	9625	9889.9	10317	11060	11476	11891	12379	13020	13531	14117	14407	14892	15658	16183	16848	17104	17343	17811	18074	18096	18112	18539	18753	18550
21.044	12.607	0	1.4483	0	0	0	0	33.4	139.96	311.54	531.62	919.88	1416.8	1978.3	2561.4	3324.9	4248.3	4884	5932	6770.3	7537.7	8593.6	9626.9	10881	12024	12743	13785	14722	15352	16439	17299	18087	18243	19291	19959	20115	20921	21252	21915	22480	22851	23192	23066	23302	23475	23596	23483	23689	24098
0	0	0	0	10.021	12.99	29.425	52.57	79.812	151.8	165.98	211.06	295	393.88	463.99	617.22	812.29	1093.1	1297	1527.1	1936.4	2263.9	2659.7	3118.3	3555.2	3982.6	4427.4	4982.6	5621.5	5921	6506.6	7067.9	7534.3	8179.9	8521.1	8865.5	9710.3	10019	10596	10756	11377	11694	11956	11899	12053	12285	12414	12364	12528	12506
0	0	0	0	0	7.0336	29.885	49.407	86.388	158.24	254.96	386.85	522.36	729.68	938.12	1268.1	1590.7	1934.6	2310.7	2693.5	3135.2	3555.4	4094	4986.4	5383.6	5922.9	6457.5	7298.8	8106.1	8577.5	9404.3	10120	10254	9821.9	11597	11718	11665	11887	11228	12251	12352	11929	11895	12163	12257	12439	12630	14175	12749	14763
25.54	25.194	12.45	0	0	0	0	42.797	95.438	187.32	296.14	458.9	664.94	905.62	1147.6	1542.1	1648.2	1946.2	2253.8	2584.5	2974.1	3244.7	3548.4	3785.2	4109.3	4351.1	4668.6	4905.2	5134.8	5406.1	5558.9	5927	5946.1	6269.8	6557.4	6801.8	7109.6	7123.3	7224.4	7688	7828.5	7979.5	7745	7970.3	8096.1	8214.6	8319.9	8298.6	8265.2	8019.7
27.82	2.1745	6.134	0	0	0	0	0	16.246	73.317	147.7	298.87	496.46	791.88	1099.3	1468.7	1933.7	2379.2	2820.2	3338.1	3931.2	4260.3	4901.1	5077.2	5598.3	6114.5	6520.3	7025.8	7556	8001	8331.4	8707.4	9211.1	9466.7	9898.5	10165	10568	11068	11288	11739	11930	12149	12754	12981	13224	13198	13439	13382	13754	13870
11.987	5.1055	4.0336	0	0	0	6.8629	32.877	78.327	180.98	311.18	539.85	777.86	1057.7	1504.2	1919	2601.8	3193.7	3777.6	4551.1	5416.5	6313.5	6881.5	7589.2	8654.5	9583.4	10378	11240	12197	13010	13753	14173	15139	15631	16643	17317	17999	18841	19051	19795	20032	20447	20915	21254	21346	21376	21258	21635	21504	21711
0	0	0	10.079	14.488	8.9924	0	24.106	80.161	161.75	320.92	503.06	727.69	1000.8	1328.4	1791.4	2092.5	2589.4	2781.5	3164.1	3703.2	4188.2	4676.8	5123.1	5455.3	6210.2	6739.2	7033.5	7469.3	7948.8	8347.1	8805.3	8994.9	9447.8	9871	10277	10579	10755	11151	11322	11657	11540	11851	12074	12043	11938	12487	12269	13000	12333
13.923	4.0752	0	0.70739	0	0	0	2.9943	21.389	102.81	172.3	289.96	437.61	631.6	835.34	1070	1345.3	1562.8	1826.8	2068.8	2380	2718	3623.4	3020.4	3530.3	3911.1	4056.2	4499.1	4729.5	4986.9	5135.6	5614	5877	6209.3	6449.3	7341.2	7151.5	6827.2	7180.6	7230.5	7979.1	7549.6	7703.7	7960.3	7948.3	8041.7	8832.4	8126.1	8492.7	8560.8
5.0195	1.2091	7.0902	0	2.5209	0	0	0	0	0.50425	26.761	58.153	97.058	169.14	270.99	446.32	654.03	897.66	1147.8	1522.3	1816.9	2260.5	2740.5	3170.9	3530.1	3977.1	4254.6	4873.1	5262.5	5710	6124.5	6556.6	7032.4	7457.3	7691.6	8047.4	8605.4	8839.9	9056.5	9382.4	9509.9	10055	10163	10501	10212	10105	10224	10323	10106	10397
38.815	14.499	0	0	0	0	0	0	0	0	18.414	62.7	196.41	320.9	524.22	788.15	1081.8	1518.9	1935.2	2432.3	2860.5	3355.8	3686.1	4245.8	4794.4	5215.1	5680.3	6205.2	6864.7	7268.1	7733.5	8140.8	8650.9	9356.1	9892.3	10127	10698	10800	11203	11653	11823	12108	12491	12840	12805	13149	12997	13309	13236	13532
10.684	9.9836	0	5.2237	1.2055	0	0	0	3.9031	44.915	101.25	167.27	287.92	451.29	585.56	789.75	1018.6	1119.5	1425.8	1713.2	2092.8	2395.5	2687.5	3038.5	3430.7	3701.8	4056.7	4455.2	4809.5	5243.2	5665.1	6144.5	6462.4	6903.2	7449	7904.3	8196.1	8593.3	8725.7	8927.3	9325.8	9492	9776.5	9918.7	10221	10156	10245	10431	10578	10401
0	2.5466	7.1884	0	3.979	0	0	0	0	0	0	34.729	128.67	242.91	398.29	620.43	835.59	1156.9	1523.5	1992.4	2417.7	3026.5	3519.9	4138.9	4402.7	4810.4	5192	5555.8	6066.5	6546	6925.3	7559.2	7981.8	8505.5	8718.5	9264.4	10027	10182	10412	10869	11174	11260	11289	11654	11898	12038	12048	12175	12236	12429
0	0	3.726	2.079	0	14.267	4.1333	7.0947	23.468	33.639	48.482	66.043	112.77	128.4	212.7	315.98	394.57	464.26	631.62	756.58	881.42	1082.4	1267.4	1505	1688.1	1851.1	2136.1	2482.2	2855.4	3114.5	3459.3	3915.6	4260.6	4652.5	5061.2	5522.1	5841.7	6355.6	6733.2	7129.2	7337.5	7607.6	8214.7	8398.2	8563	8840.8	9131	9297.8	9320	9301.9
3.9287	5.6032	0	0	0	6.7866	7.0677	22.958	64.063	156.91	264.58	470.37	721.75	1103.7	1485.4	1980	2408.5	2906.1	3513.5	4146.1	4785.5	5231.4	6055.3	6439.1	7241.5	7918.1	8487.7	8816.3	9463.8	10117	10821	11657	12188	12899	13638	14253	14975	15779	16457	17134	17294	17888	17881	18257	18523	18594	19210	19415	19548	19977
10.473	11.366	0.51592	0	0	2.6746	0	0	0	0	0	0	40.53	83.792	156.62	254.5	404.11	565.41	723.29	932.5	1121.7	1384.7	1632.8	1916.2	2176.1	2426.3	2679.7	2953.9	3160.7	3291.4	3551.4	3681.9	3814.1	4029.5	4149	4333.2	4466.3	4514.1	4700.3	4783.3	4885.9	4988	5189.9	5190.9	5180.5	5216.8	5207	5279.4	5200.7	5184.8
27.078	1.977	4.1629	0	0	0	0	0	0	13.444	59.303	94.448	159.28	293.03	398.44	564.37	738.3	914.89	1124.1	1275.4	1540.3	1735.6	1947.1	2138	2375.4	2601.2	2839.6	3053.2	3270.8	3413.5	3662.6	3712.7	3934.5	4161.9	4178.1	4481.6	4667.9	4901.7	4934.4	5164.5	5246.4	5187	5523	5556.5	5617	5626.3	5640.3	5711	5649.9	5673
5.7555	9.1577	1.1262	0	0	0	0	0	0	0	0	0	0	29.023	94.976	174.04	253.41	327.88	442.77	588.86	733.01	837.76	989.42	1135.7	1317.9	1468.2	1681.6	1863.4	2049.5	2247	2393.5	2638.6	2862	2972.2	3185.6	3439.6	3670.1	3760	4019.6	4153.2	4418.7	4501.6	4669.2	4763	4778.5	4937.2	4892.6	4955.3	4965	5016.4
4.5832	0	0.90974	0	0	0	8.7343	38.169	111.35	295.46	485.23	789.13	1206.9	1711.6	2281.8	2961.5	3684.1	4511.3	5935.4	6748.1	7914.9	8987	10024	11049	12290	13376	13736	14973	15961	17242	17871	18957	20544	21596	22389	23585	24239	25557	26372	26658	27682	27477	28112	28501	29006	29272	29169	28283	28864	29161
0	0	9.0617	0	15.28	0	33.795	38.953	20.371	99.735	173.77	377.43	381.45	573.32	751.95	1265.9	1497.1	1802.6	2162.5	2492.8	2955.5	3365	3765.9	4386	4834	5234.4	5610.3	6103.9	6456.1	6791.8	7318.7	7856.2	8360.2	8656	9104.9	9265.5	9715.2	10053	10568	10672	10734	10986	11542	11450	11712	11545	11766	11566	11723	11901
0	0.58279	0	5.9605	0	4.1771	0	0	0	0	0	0	0	0	18.483	33.582	83.419	155.24	200.72	303.42	405.02	516.55	685.59	822.08	965.32	1124	1265	1414.7	1559.2	1676.5	1814.2	1925.7	2074.4	2062.9	1980.4	2051.2	2299.1	2426.1	2538.7	2644.3	2574.7	2677.8	2643.5	2825.8	2895.2	3674.4	3778.1	3673.4	3650.5	3687.2
19.098	5.2248	0	0	0	0.62707	0	0	0	0	1.4456	42.58	73.867	147.8	228.13	340.32	539.72	684.56	834.99	1083.5	1281.5	1556.3	1803.3	2277.5	2413.3	2744.6	3241	3549.3	3924.9	4318.7	4900.1	5209.3	5460.7	5733	6130.6	6589.9	6998.2	6978.6	7255.1	7577	7853.7	8056.9	8251.5	8405.7	8465.9	8648.1	8859.4	8882.1	8805.9	8781.2
0	0.551	6.2657	0.61605	0	3.7138	5.3931	10.521	6.5619	0	11.377	28.67	60.321	83.253	150.88	227.41	294.16	389.16	537.93	689.73	828.74	976.99	1206.1	1401.1	1824.9	2105.1	2565.7	2632.3	3298.6	3700.2	4334.3	4250.1	4618.7	5033.8	5377.3	5644.6	5952.2	6305.4	6466.3	6934.9	6879.6	6913.8	7385.7	7140.6	7518.4	7345.6	7283	7540.5	7301.2	7261.7
10.159	0.47768	3.0314	6.0051	0	0	0	3.6781	29.883	112.3	213.43	332.28	499.21	740	967.22	1239.9	1554.4	1869.7	2219.8	2556.3	3011.5	3451.5	3929.6	4349.8	4837.2	5116.2	5535.2	6103	6496.2	7091.9	7507.1	8153.6	8484.4	9012.8	9583.1	10053	10401	10855	11063	11394	11686	12147	12417	12872	12802	12792	12983	12824	13093	13186
34.748	8.8376	0	0	0	0	0	11.742	57.993	144.35	314.07	530.13	895.42	1264.3	1820.2	2349.9	3075.4	3758.8	4615.6	5568.6	6422.4	7330.2	8479.7	9194.4	10242	11314	12077	12964	13835	14572	15909	17047	17531	18384	18986	19986	20578	20590	21080	21571	22315	23532	23645	24283	23806	24110	23786	24774	24984	24166
0	0	0	3.8012	1.076	0	2.5072	8.5682	8.5747	10.853	2.2442	30.659	53.868	75.545	136.32	197.35	282.85	366.75	478.32	620.58	791.74	956.21	1141.9	1330	1574.9	1751.4	1911.5	2164	2518.5	2761	3039.2	3297.9	3560.2	3911.8	4133	4416.8	4754.3	5210.5	5371.2	5486.8	5697.7	6013.1	6270.2	6421.9	6531.3	6596.7	6701.8	6766.3	6838.7	6763.1
12.992	1.8578	0	0	0	0	2.4575	8.6678	11.845	13.562	19.756	53.158	93.864	196.53	315.26	498.02	698.15	906.42	1222.3	1532.3	1861.9	2135.5	2536.6	2969.1	3366.7	3972.7	4479	4984.7	5464.1	5972.9	6618.7	6942.6	7499.9	7888.5	8466.9	9088.4	9462.1	9796.9	10206	10397	10826	11337	11852	12032	12024	12469	12649	12831	12954	13295
14.575	2.7868	2.4468	9.0704	0	0	0	19.854	61.938	144.6	248.8	394.15	567.26	844.81	1063.3	1383.1	1729.3	2012.2	2491.3	2908.5	3390.6	3854.6	4050.7	4867.3	5245.4	5819.1	6457.5	6896.9	7492.5	8109.4	8448.6	8888.8	9327.4	9718.5	10320	10753	11051	11375	11667	12049	12324	12501	12829	13095	13035	13074	13220	13211	13644	13608
0	5.5679	13.622	0	0	0	0	0	0	0	11.777	38.217	88.043	156.08	269.36	422.98	619.63	857.48	1113.8	1462.1	1785.3	1991.5	2360.6	2767.6	3088	3413.7	3687.3	4099.4	4396.6	4784.1	5221.6	5448.6	5858.2	6304.7	6599.6	6920.5	7247.1	7422.5	7737.3	8012.5	8282.1	8374.5	8569.3	8578	8732.8	8882	8896.3	9147.3	9216.3	8947.9
7.7784	6.3765	0	0	1.8321	0	0	0	0	0	0	0	27.645	83.64	166.96	320.67	510.17	733.65	947.19	1234.2	1458.4	1757.7	2107.6	2441.2	2669.8	2800.9	3032.2	3059.5	3622.4	4109.2	4369.9	4636.8	5004.2	5261.9	5646.4	6103.2	6478.1	6426.7	6905.9	7036.9	7511.4	7733.8	7951.4	8242.5	8341.1	8274.9	8468.5	8581	8643.1	8727.9
5.275	3.7905	0	5.1432	10.579	0	0	0.96569	18.568	52.268	154.74	257.68	418.14	617.31	844.61	1088.7	1375.5	1622.7	1815.6	2141	2430.3	2807.7	3216.2	3530.3	3737.6	3966.4	4340	4653.4	4852.4	5097.1	5355.8	5830.3	5872.2	6323.7	6695.8	6924.7	7177.9	7253.9	7368	7668.4	7788.9	7925.1	7701.8	7846.4	7870.9	7863.8	7850.8	7843.9	8011.4	7979.8
0.24739	0	0	0	7.2072	0	15.272	42.052	97.319	159.94	261.57	368.38	469.39	567.41	666.34	798.49	924.87	1076.7	1206.6	1408.1	1622.6	1795.2	2041.5	2230.9	2444.2	2662.1	2949.3	3254.2	3526.7	3872.3	4054.8	4297	4565.5	4724.5	5111.1	5433.6	5538.9	5701.4	5926.4	6155.4	6358.2	6401.1	6288.1	6511.1	6484.7	6420.9	6499.2	6420.4	6303.9	6540.8
0	0	3.2564	1.694	0	5.3939	11.911	14.541	20.337	32.304	54.925	81.577	123.15	186.71	262.81	406.99	519.96	652.14	856.73	1065	1279.2	1473.8	1763.6	2000.9	2079.7	2574.5	2969.5	3222.1	3546.2	3919.6	4706.5	4483.8	5041.2	5425.3	5607.5	6151.7	6370.5	6814.6	7055	7390.7	7469.3	7806.2	8001.1	8320.1	8405.2	8597	8772.7	8808.3	8600.2	8726.3
0	0	0	0	4.8853	7.8866	25.36	36.363	104.96	189.63	303.35	452.7	637.55	849.13	1086.4	1389	1675.2	2033	2445	2800.6	3321.7	3679.2	4151.8	4597.1	5181.7	5451.6	5794.6	6218.8	6665.5	6943.9	7266.5	7776.4	8033.9	8316.4	8554.2	8858.1	9378.1	8209.8	9078	8728.1	9063.5	8980.6	9291.5	9342.8	9379.7	9843.7	9782.3	9584.8	9635.9	9730.3
21.868	43.734	28.074	0	0	0	0	0	0	42.937	92.633	268.45	376.95	583.12	872.22	1044.4	1412.6	1685.1	2093	2775	3267.4	3889.7	4361.8	4766.6	5445.4	6076.4	6679.2	6841.3	7247.9	7817.1	8121.7	8846.6	9263.2	10074	10345	10822	11380	11274	11763	12136	12283	12698	12999	12940	13188	13427	13727	14076	14187	14306
0	0	0.79702	0	9.0867	16.293	13.593	48.553	126.52	236.38	409.86	550.76	764.25	1120.1	1467.1	1787.5	2167.7	2560.4	2966.5	3436.4	3818.1	4316.7	4628	5078.8	5378	5866.8	6328.9	6574.4	7268.5	7441.4	7792.5	8117.4	8671	8939.7	9263.2	9374.4	9908.5	10066	10318	10613	10790	10930	11036	11041	11171	11176	11146	11285	11058	11027
0	1.3302	4.1727	7.9247	0	6.7294	0	0	0	0	0	0	0	20.527	91.296	179.93	299.63	470.14	677.71	893.17	1183.1	1490.9	1786.3	2127.9	2607.6	3012.8	3342.7	3755.6	4141.1	4548.9	4917.3	5337.8	5758.4	6163.6	6682.1	7115.7	7492.6	7900.8	8323.3	8696	8960.9	9072.4	9507.5	10035	10046	10245	10185	10285	10254	10534
13.157	0	0	0	0	0	23.565	63.985	173.95	323.01	458.08	725.61	1018.2	1223.6	1753.3	2097.4	2558.7	2941.4	3386.5	3650.7	4181	4796.3	5272.7	5845	6371.4	6883	7206.9	7559.4	8169.1	8769.4	9323.8	9695.6	10939	10850	11848	12190	12591	13241	13303	13808	13726	14094	14442	14638	14657	15366	15388	15210	15912	15919
0	10.564	0	4.5931	0	6.0817	0	9.5932	54.654	110	197.23	311.68	504.35	706.74	912.36	1084	1510.7	1794.1	1863.3	2216.7	2538.7	3124.3	3450.9	3831.7	4124.9	4493	4653.8	5081.9	5358.5	5698.6	6102.1	6345.9	6456	6730.3	7168.8	7408.4	7258	7741.9	7902.2	7927.7	8455.4	8243.6	8530.3	8528.4	8751.7	8937.9	9105.4	8919.7	8982.7	9185.3
0	0	0	0	0	14.566	58.439	139	249.88	382.46	574.25	808.61	1048.6	1263	1514.6	1796.3	2106.8	2353.8	2640.8	2960.5	3239.8	3601.2	3833.4	4302.8	4460.8	4958.7	5148	5490.2	5930.1	6260.6	6486.3	6622.9	6702.9	7025.3	7287.9	7630.3	8047.1	8225.6	8367	8499.5	8704.3	9014.9	9026.2	9087	9061	9170.2	9294.3	9417.4	9491.5	9218.4
0	0	4.3736	1.841	0	2.907	7.3737	5.3038	10.065	29.749	55.074	147.25	254.29	372.41	564.25	760.02	970.98	1233.3	1577.3	1838.1	2143.7	2510.1	2777.6	3092.4	3408	3671.2	4021.3	4285.3	4562.6	4938.6	5149.4	5427.7	5656.5	6100.1	6297.5	6762.1	6900.2	7456.8	7813.3	8288.4	8461.9	8861.4	9067.2	9162.3	9444.1	9688.8	9791.3	9831.2	10013	9817.3
5.7029	0	0	1.5865	2.1985	8.4263	8.4041	50.61	105.76	224.95	377.42	555.03	755.87	990.93	1281.3	1687.1	1980	2311.6	2684.4	3028.8	3429.4	3705.5	4332.8	4654.4	5069.7	5471.8	5866.7	6138.2	6347.7	6639.8	6853.6	7352.5	7723.8	7916.7	8429.8	8659.1	8981.7	9217.7	9401.4	9781	9895	9938.6	9948.4	10114	10345	10116	10200	10175	10326	10724
0	0	0	5.9702	5.902	1.6038	2.4949	10.609	37.143	99.009	168.07	290.58	454.22	636.4	888.72	1140	1445.2	1866	2110.1	2549.8	2992.1	3452.3	3901	4361.4	4873.5	5408.9	5720.7	6025.5	6670.3	7016.2	7222	7551.3	7870.7	8189.2	8437.8	8833.1	8898.1	9420	9546.1	10081	10162	10108	10365	10784	11092	11258	10902	11268	11150	11129
1.7021	0	5.38	0	2.0873	0	0	0	0	0	0	0	13.995	43.243	89.844	160.18	242.78	368.11	534.71	736.73	935.46	1193.1	1493.8	1832.6	2177.9	2510.4	2937.5	3275.7	3689.7	3973.9	4371	4775.7	5011.6	5367.8	5911.4	6160.2	6745.6	6987.6	9288.5	9541.3	9709.3	9980.6	10245	10373	10585	10740	10795	10924	11070	11037
0	1.8191	0	0	2.0995	0	12.573	31.419	97.712	216.3	360.77	549.7	737.6	1004.7	1232.7	1578.7	1868.5	2217.7	2608.9	3043.5	3451.8	3891.6	4135	4532.6	4822.4	5224.4	5587.6	5814.5	6103	6459.4	6667.1	6922.8	7096	7324.4	7795.2	7813.2	8273.7	8391	8481.8	8814.1	8901.3	8893.7	8806.7	9071.6	9154.6	8944.1	8930.5	9024.1	9152.6	8895.9
14.003	7.0395	6.9003	0	0	0	0	0	0.2227	9.7771	31.84	45.906	83.694	135.37	205.28	282.4	324.12	477.36	553.55	667.51	836.03	1014.2	1186.3	1388.2	1580	1878.2	2190.4	2465.5	2792.1	2975.1	3321	3632.7	4090.1	4396	4703.6	5023.8	5328.7	5651.4	5637	5790.9	5980.5	6233.6	6307.5	6423.5	6544.8	6556.5	6788	6727.9	6805.6	6891.9
0	0	0.10461	0	3.1756	8.7027	27.035	86.334	169.88	306.55	530.62	810.64	1281.8	1686.4	2268.8	2861.5	3492.2	3872.5	4920.4	5152.7	6032.3	6777	7534.5	8000.1	8586.4	9351.5	10082	10606	11653	12423	12854	14055	14735	15099	15928	16122	16636	16966	17687	17899	18202	19039	19391	19631	19924	20211	20956	20880	20960	20629
19.996	10.438	5.6645	3.0201	0	0	0	0	0	12.992	18.389	71.28	127.46	254.11	352.65	512.76	664.92	995.42	1300.4	1689.5	2001.7	2361	2712.6	3183.7	3796.7	4421.3	4785.2	5421.7	5890.5	6687.1	6808.9	7358.9	7938.1	8162.2	8511.8	9246.4	9373	9613.9	9924.1	9942.7	10312	10451	10703	10622	10847	10805	10735	10804	10761	10995
19.232	4.0171	3.7702	0	0	0	0	0	0	46.712	105.2	187	321.68	490.15	675.6	915.56	1148.7	1484.4	1794.3	2058.5	2509.2	2727.6	3253.8	3750.8	3996.3	4352.5	4716.5	5293.6	5512.2	6152.8	6546.1	7114.3	7435.6	8073.8	8554.9	8945.6	9155.3	9731.2	9989.3	10182	10543	11095	11465	11569	11830	12042	12312	12327	12634	12668
16.514	1.9059	3.7361	0	0	0	0	0	0	22.976	90.074	199.92	399.77	800.54	1223.1	1621.9	2080.1	2499.9	3018.4	3783.9	4215.8	4770.8	5286.4	6132.8	7426.1	7603.4	9003.2	9180.5	10726	11376	12472	13026	13632	14873	15381	16078	16667	17421	17827	18019	18365	18827	18370	18835	18419	19609	18930	19129	19252	19907
0	0	9.4562	2.0267	1.91	0	11.033	21.258	44.344	83.334	157.5	267.01	431.31	640.91	854.08	1152.2	1452	1758.9	2072.3	2404.2	2880.7	3318.8	3673.1	4149.1	4741.5	5169.4	5780.4	6175.7	6862.6	7348.9	7632	8563.3	9023	9472	10092	10940	11026	11661	12071	12677	12782	12592	12793	12640	12846	12948	13278	13140	13468	12700
0	1.8428	0	0	2.0385	0	10.691	3.6597	33.713	47.366	87.653	141.55	225.59	320.64	442.94	592.32	799.46	952.54	1194.6	1442.1	1674.4	1935.9	2196.5	2442.1	2967.5	3017.1	3408.6	3531.4	3978.7	4127.8	4426.7	4744.2	4848.8	4994	5075.7	5364.2	5573.4	5550.7	5681.2	5887.6	5827.6	5943.6	6085.9	6123.1	6115.3	6208.1	6239.9	6236.1	6194.6	6210.4
1.5431	0.75702	0	9.7136	0.66449	0	0	5.6071	31.489	78.977	180.19	304.28	489.92	659.68	842.74	1099.1	1323.2	1586.6	1826.4	2109.3	2437.7	2638.7	3022.7	3324.4	3639.9	4062.2	4338.1	4493.8	4900.5	5412.4	5602	6046.6	6412.2	6728.3	7317.3	7607.7	7953.8	8023.3	8431.7	8951.7	8950.9	9074.8	8924	9234.4	9282.6	9416.1	9438.5	9486.9	9280	9312
9.8099	4.4406	0	0	0.3853	2.6877	0	2.6971	9.2739	52.73	90.011	204.35	369.19	566.59	745.81	1027.9	1385.5	1744.5	2237.1	2648.7	3176.4	3704.8	4201.4	4705.3	5238.8	5668.6	6195.1	6746.2	7471.5	7802.3	8048.8	8380.8	8617	8743.2	9657.7	9967.7	10115	10324	10903	10228	10455	11410	10683	11672	11364	11674	11798	11749	12160	12289
19.832	19.108	0	7.4406	0	0	0	0	0	0	8.5419	53.479	128.05	207.43	345.58	513.57	702.92	955.17	1192.3	1472	1762.8	2053.9	2386.9	2802.2	3099.7	3459.3	3826.1	4131.2	4491.3	4846	5241.5	5635.6	5962.1	6325.9	6624.5	7101.9	7427.7	7558.2	8155	8020.4	8361.7	8823.4	9018.8	9296.3	9332.8	9582.1	9340.7	9625.9	9861.8	10167
17.794	0	0	0	2.169	0	11.81	19.762	88.781	152.8	271.62	358.1	539.24	773.16	987.56	1116.7	1344.9	1621.9	1752.6	2241.3	2600.6	2971.9	3106.9	3471.7	3644.7	3881.7	4189.4	4630.8	4612.1	4978.9	5309.2	5524.8	5746.8	5738.4	5807.4	6000.8	6301.4	6195.5	6608.7	6510.1	6795.5	6973.2	7037.1	7224.4	7006.4	7274.2	7105.9	7210.3	7246.4	7203.5
0	4.6332	0	0	6.8486	0.42393	5.8452	10.723	0	0	10.696	63.355	139.52	283.72	401.1	684.16	952.85	1225.1	1414.1	1748.7	2007.7	2372.7	2869.9	3249.4	3905.7	4466.3	5038	5392.1	5844.5	6176.7	6754.2	7063.8	7418.6	7870.2	8607.1	8954.1	9493.9	8982.2	9971.3	9799.5	10062	10847	10938	11129	11438	11492	11475	11448	11895	11847
7.164	7.6638	6.5136	0	0	0	0	0	14.894	52.135	133.68	248.91	430.01	610.4	807.85	1023.5	1307.6	1568.8	1843.2	2186.4	2427.7	2796.3	3126.8	3460.5	3896.3	4240.1	4668.1	4987.6	5345.3	5700.3	6145.4	6562.1	6802.6	7272.2	7746.2	8137.9	8599.2	8824.6	9283	9642.4	9992.2	10509	10851	11124	10835	11389	11581	11218	11564	11555
0	0	0	0	5.7562	14.385	44.514	65.033	133.35	275.06	431.58	677.76	911.18	1205.4	1535.3	1783.1	2202.6	3301.9	2962.6	3417.1	4026.7	4376.1	4747.7	5227.8	5853	6118	6565.3	6977.7	7515.6	7943.7	8333.5	8609.4	9101.7	9182.5	9481.8	9869.6	10251	10321	10614	11068	11310	11372	11518	11693	11680	11953	11979	11982	12137	12090
1.5195	7.9889	1.5069	1.5307	0	0	0	0	0	5.6539	50.259	124.84	228.27	397.13	620.51	837.6	1257.2	1562.3	1995	2369.7	2801.7	3394	4103.4	4607.4	5304.4	5787.5	6184.5	6365.1	7127.2	7960.5	8451.5	9330.6	9438.8	10296	10616	11609	12150	12832	13493	13616	14276	14618	15027	15148	15355	15548	15453	15856	16341	16413
0	0	0	0	31.264	111.12	214.27	352.86	539.4	708.17	992.95	1463.4	1845.4	2078.8	2860.1	3525.2	4013.1	4681.9	5317.2	5824.2	6540	7293.5	8012.6	8558.5	8945.1	9625.2	10212	10654	11341	11773	12492	13109	13625	14289	15338	15853	16604	17180	17734	18484	19195	19048	19120	19632	19695	19869	20197	20335	20863	20876
0	0	0	0	0.65819	3.9028	33.229	153.16	334.07	649.59	1002.7	1433.2	2096.3	2923.5	3981.6	4600.8	5612.6	6792.7	8041	9083.3	10821	12467	13721	15311	15563	14241	15905	19040	18336	19124	21875	18962	19700	20193	21206	21866	22087	22701	22890	23769	24270	24512	25050	24915	25932	26259	26484	25912	25614	25652
0	29.09	13.177	12.917	0	0	23.411	0	0	0	0	12.897	112.57	201.28	393.12	578.61	852.93	1075.8	1068.6	1314	1670.9	2335.4	2734	3099	3183.8	3821.3	3735.7	4369.3	4583.4	5132.6	5767.1	6045.6	6429.9	7032.9	7388.7	7711.2	8114.8	8528.4	9055.1	9301.1	9527.8	9747.5	10210	10067	10336	10601	10479	10767	10687	10883
0	0	0	0	3.2346	30.605	48.358	96.813	162.2	260.21	416.29	608.08	826.15	1122.5	1477.8	1819.3	2160.7	2562.5	3029.1	3628	3935.6	4576.5	4835.3	5242.5	5762.1	6193.6	6524.2	6709.9	7017.3	7523.7	7387.1	7737.5	8055.3	8547.4	8736.8	9236.3	9519.4	9791.1	10224	10191	10598	10799	10877	11184	11269	11405	11382	11705	11577	11602
0	4.5011	2.7977	2.3795	0	0.26104	2.3374	0	5.0042	0	28.351	67.484	137.78	236.1	348.95	518.75	731.96	923.76	1200.7	1482.1	1797.4	2067.3	2418.6	2665.4	3149.5	3500.5	3704.9	4137	4374.5	4666.1	4870.4	5316.1	5642.6	5992.7	6429.7	6523	6856.6	7014.2	7335.7	7443.5	7759.4	7788.3	8130.4	8095.8	8116.1	8299.4	8297	8436.5	8497.2	8573.4
20.895	2.6774	6.2809	2.7554	0	0	0	0	0	1.4284	49.553	95.734	170.16	254.4	390.46	619.15	788.38	981.69	1095.7	1379.2	1722.4	1891.4	2211.3	2423.8	2746.9	3116.2	3378.2	3674.5	3912.1	4411.9	4711	4931.9	5225.2	5462.8	5665.5	6002.4	6157	6408.5	6600	6664.7	6787.7	6749.3	6924.1	6793	6927.3	7007.4	6903.3	6989.8	6851.1	6790.3
11.385	1.9558	0.89905	0.09722	0	0	0	0	7.5723	15.322	32.135	86.632	133.89	241.54	392.34	555.7	788.3	1060.2	1388.7	1799.8	2167.6	2621.8	3115.3	3852.2	4214.7	4825.3	5327.6	5904.2	6308.2	6944.3	7652.2	8041.8	8632.8	9205.1	9982.4	10396	10461	10969	11317	11511	12013	11897	12455	12313	12300	12438	12568	12759	12802	12655
0	0	7.1793	6.5467	0	0	16.415	38.429	66.066	106.84	143.73	217.71	321.71	414.02	546.11	700.47	835.03	1005.7	1226.5	1364.6	1562.2	1802.4	1880	2092.7	2217.2	2462.1	2573.8	2769.5	2986.5	3126	3438.3	3696.3	3934.5	4198.6	4517.1	4492.6	4695.5	4995	5189.3	5443.3	5635	5818.2	5998.7	6122.1	6283.7	6329.4	6466.3	6413.3	6464.4	6308.4
6.8682	11.756	5.4129	0	0	0	0	16.952	96.679	181.92	313.47	520.67	704.26	896.09	1149	1487.1	1818.2	2160.3	2533.1	2825.5	2746	3528.7	3961.2	4389.9	4688.6	5158.7	5601.4	5714.1	6231.1	6520.6	6982.7	7246.4	7266.6	7787.3	8000.7	8206.6	8606.5	8968.2	9424	9741.2	10276	10868	11188	11113	11234	11714	11902	11991	12052	11927
23.892	7.1169	0	3.8748	1.9869	0	0	0	0	0	0	0	0.93839	20.796	106.17	222.7	318.7	500.42	704.3	953.85	1207.5	1447.7	1687.5	1894.7	2115.9	2500.5	2839.9	3008.6	3337.2	3460.1	3877.9	4157.4	4501.6	4796.8	5010.9	5350.1	5608.7	5897.5	6276.4	6370.8	6760.2	6950.4	7173	7230.9	7269.1	7374.8	7413.9	7644.4	7560.9	7748.5
14.494	2.8241	0	0	0	0	11.86	55.483	134.2	240.74	397.39	643.04	1197.9	1292.1	1703.5	2120.5	3416.2	3294.8	3930.5	4707.3	6728.1	5951	9219.2	9938.4	10490	9027.2	11515	13001	14969	15363	16900	12560	13015	13319	13647	14538	14724	15061	14672	15709	15185	15789	15722	15914	16121	16152	18934	16485	19175	19100
0	3.8823	0	6.4111	7.0173	0	0	4.1087	37.539	108.44	219.76	364.16	601.16	890.14	1163.4	1512.4	1844.9	2214.2	2561.6	2659.5	3191.7	3400.2	3756.9	3954.5	4033.9	4521.4	5000.7	5352	5578.5	5701.1	6024.6	6467	6707.7	6975.9	7091.2	7388.8	7631.5	7726.3	7777.9	8280.6	8528.6	8664.1	8559.8	8923.5	8831.6	9212	9206.6	9287.1	9239.5	8840.7
0	0	2.5699	5.7087	0.78759	0	4.9562	18.158	44.553	88.246	199.52	316.93	496.91	729.44	992.04	1253.3	1731	2226.5	2693.3	3209	3741.7	4226.8	4838.9	5212.3	5816.9	6491.6	7037.3	7449.3	7637.4	8085.8	8732.2	9222.6	9420.7	9998.3	10590	11180	11452	11836	12499	12610	12855	13187	13553	13745	13689	14017	13997	14201	14425	14447
0	1.8215	0	0	5.9416	1.5549	0.12014	6.3913	23.655	71.113	150.16	290.42	499.52	745.29	1018.7	1340.5	1746.5	2209.8	2660.5	3219.4	3827.7	4583.6	5418.3	6208.3	7173.5	7735.7	8628.6	9874.2	10579	11589	12265	13543	14553	15788	16245	17054	17648	18525	19160	19834	20394	20860	21230	21466	22262	22470	22408	22329	22501	22626
12.705	5.671	0	7.2043	0	0	0	20.781	84.138	161.79	278.88	440.02	722.41	1018.6	1348.7	1753.9	2169.8	2551	3143.9	3513.6	4025	4366.9	4829	5332.2	5737.5	6172.3	6453.9	6939.6	7489	7944.9	8166.7	8342.6	8609.4	8893.8	9595.1	9745	10255	10812	11084	11448	11333	11722	11619	11802	11864	11950	12191	12431	12211	12180
4.4118	0	0	0	0	0	12.928	17.712	43.864	120.73	196.65	356.35	568.06	852.6	1134	1536.8	1869.6	2261	2656	3033.5	3463.7	3881.8	4354.8	4590.8	5043.3	5544.9	6018.6	6266.2	6741.5	7530.6	7633.4	8283.8	8697.9	9219.3	9605.8	10071	10311	10889	11314	11557	11955	12488	12610	12900	13149	13167	13640	13594	14239	14245
0	0	0	4.1895	2.7071	0.32047	5.6774	20.237	63.544	164.64	269.34	457.06	696.75	978.97	1328.1	1716.6	2152.5	2736.5	3213.5	3654.2	4342.5	4904	5684.7	7200.1	6540.4	7274.1	7741.9	8445.3	9189	9773.9	9776.3	10805	11889	12515	13284	13969	14221	15073	15434	15965	16562	16907	16498	17385	17881	17933	18005	18256	18383	18620
0	0	4.3131	15.617	9.7938	4.3572	0	3.2665	9.6231	92.539	188.03	316.73	521	735.42	739.23	988.17	1337.7	2142.9	2557.5	2779.4	3513.2	4074.3	3827.8	4369.7	4776.5	5331.1	5776.7	6316.5	6930.9	7698.7	8260.8	8473.1	8683.7	9276.7	9677.9	10313	10562	10673	11025	11250	11380	11444	11552	11725	11965	11977	12027	12180	12194	12141
0	0	0	0	19.901	59.394	138.26	224.68	363.7	505.36	715.37	938.97	1203.1	1518.7	1855.4	2224.1	2634.5	3106.4	3598.9	4012	4457.9	5000.8	5425.3	6001.3	6431.6	6838.8	7415.8	7641.8	8038.5	8389.3	9067.9	9449.6	10159	10567	10711	10975	11445	11674	11834	12410	12793	13141	13456	13149	13374	13438	13467	13424	13235	13468
0	0	0	2.5945	24.009	48.88	77.293	112.11	143.23	196.25	258.75	381.66	442.59	563.16	736.84	915.85	1125.7	1364.6	1674.1	1873.4	2191.3	2475.2	2777.4	3197.1	3580	3745.7	4229.7	4621	4845	5184.9	5479.5	5689.3	5905	5876.4	6091.7	6371.8	6425.6	6556.7	6981.8	6884	7145	7188.2	7327	7434.1	7470.8	7621.4	7628.9	7717.6	7857.4	7755.8
9.4113	4.9758	0	0	0	0	0	2.9875	31.03	71.85	109.56	172.76	268.27	372.73	547.83	718.26	992.51	1156.1	1421.3	1677.5	1950.9	2267.3	2580.7	2892.6	3402.5	3861.3	4024.7	4497.5	4875.5	5186	5548.7	5851.6	6156.3	6458.6	6344.1	6599.1	6354.2	6530.2	6965.2	7003.1	6913.2	6978.6	7178.4	7426.8	7211.1	7462.5	7577.7	7730.2	7672.8	7736.8
6.5	3.8281	0	11.286	0	0	0	0	22.871	86.917	194.23	418.19	737.87	1163.4	1687	2370.3	3145.9	3838.8	4496	5496	6236.4	7374.8	8314.5	9439.5	10028	10840	11682	12246	13017	14389	14726	15655	15780	16181	16966	17406	17290	18229	18181	18617	19633	19697	19863	20674	21040	20780	21264	21140	21100	21577
0	4.3954	2.1287	0	0	0	18.801	76.624	167.18	296.4	525.42	798.08	1081.7	1474.8	1824.1	2339.2	2899.6	3495.6	3921.7	4579	5233.8	5622.9	6272.5	6773.3	7335.3	7917.8	8410.8	8923.6	9377.9	9631.4	10062	10571	10906	11231	11452	11425	12004	12419	12230	12337	12759	12773	13005	13277	13078	13574	13437	13478	13557	13565
2.5513	18.711	4.3635	0	0	0	0	0	26.425	49.035	100.94	209.01	379.47	546.29	852.7	1074.5	1374.7	1718.8	2037.7	2416	2835.9	3316	3656.3	4252.8	4579.9	5053	5575.2	5961.5	6650.2	7236.4	7462.1	7935.3	8466.3	8834.7	9352.2	9752.3	10276	10656	11703	11664	12613	11613	12696	11269	11400	11776	11821	11876	12106	12182
16.188	20.124	9.3567	0	0	0	0	0	0	0	0	57.665	144.77	243.45	429.27	611.1	835.63	1125.6	1377.6	1662	2018.1	2414.7	2950.7	3476.7	3903.8	4335.9	4680.4	5236.7	6035.3	6526.3	6869.1	7366	7877.5	8314.5	8463.5	8880.6	9381.6	9582.8	9938.2	10104	10383	10448	10760	11069	11051	11207	11353	11423	11387	11727
27.159	12.533	0	0	0	0	0	48.025	154.36	294.39	545.44	801.56	1212.5	1640.1	2203.5	2795.7	3381.8	4220	5044.3	5943.7	6590.5	7578.8	8368	9200.1	10174	11133	12032	12839	13646	14454	15544	16033	16700	17686	18831	19717	20551	21032	22025	22401	23670	24112	24282	25291	25375	25635	25565	26406	26435	26199
0.21952	0	1.3912	0	0.52144	4.1854	0	2.8953	44.021	76.675	148.6	230.74	367.84	520.2	728.36	951.51	1109.5	1411.2	1621.4	1871	2279.3	2437.7	2728.6	2946.7	3172.8	3433.7	3652.6	3990.3	4332.1	4555.7	4722.1	4915.3	5228.1	5483.1	5702.8	5882.3	6157.6	6238.5	6348.6	6554.9	6714	6755	6805.7	6886.1	6830.1	6963.7	6879.9	6994.1	7010.5	7012.2
3.8925	7.2284	1.0766	6.9786	4.3304	0	0	6.1326	31.477	97.416	214.99	349.07	502.5	691.81	944.95	1186.9	1466.9	1791.7	2120.5	2463	2848.5	3358.3	3781.4	4160.6	4615.3	5355.1	5744.1	6140.9	6672.1	6883.8	7409.5	7993.5	8183.7	8648.8	9257.4	9405	10264	10292	10438	10944	10755	11205	11156	11444	11319	11700	12278	12133	12050	11897
0	0	0	0.13299	9.7645	6.5965	35.646	76.443	143.98	283.15	442.23	658.09	960.86	1299.7	1642.1	2150.1	2564.3	3110.2	3764.8	4399.2	5156.8	6064.6	6324.8	7519.3	8554.1	9480.6	9566.9	10582	11866	12653	13795	12339	15511	15737	15718	16035	16820	17068	20831	21316	21793	22568	23011	23589	23419	23445	23998	23572	24253	24135
12.736	9.8217	0	0	0	0	0.10735	11.663	44.374	78.894	170.08	216.48	360.03	461.19	593.19	784.59	904.25	1075.1	1218.5	1473.7	1702.1	1556.8	1704.3	1845.8	2028.9	2148.9	2378	2527.6	2628	2827.9	3118.7	3292.5	3548.1	3842.7	3980.8	4287.2	4550.5	4754.9	5051.6	5218.5	5448.6	5527.7	5739	5757.9	5987.1	6207.2	6117.5	6009.8	6257.4	6358.7
0	0.72589	5.2418	1.2856	0	5.5426	6.6662	10.562	14.262	20.794	43.72	101.73	144.76	228.17	297.9	390.23	521.28	578.56	718.16	838.16	973.43	1134.4	1334.1	1563.4	1786.9	2017.7	2228.2	2395.5	2760	3065.1	3349.8	3683.5	3963.7	4288.4	4739.5	4733.9	5310.8	5519.2	5824.4	5992.9	6251.4	6234.8	6446.4	6632.9	6605.9	6692.8	6939.3	6891.4	7140.7	7033.4
0	0	0	0	0	1.7447	18.512	46.885	109.71	240.14	386.5	604.29	849.94	1143.9	1470.8	1783.3	2183.8	2630.4	2972.4	3479.3	3840.2	4310.2	4708.5	5259.9	5687.6	6053.5	6445	6617	7056.4	7296.7	7591.2	8016.7	8254.5	8253.6	8659.8	9088.6	9195.4	9346.5	9641.4	10018	10248	10555	10689	10738	10707	10899	10878	11102	11506	11522
0	30.961	42.314	0	0	0	0	0	76.735	118.26	201.22	252.45	511.52	728.66	967.06	1287.7	1428.8	1473.7	1716.2	2366.3	2710.9	2778.8	3174.7	2885.2	3098.7	3579.4	3652.7	3852.5	4086.6	4314.3	4414.8	4731.5	4717.7	4923.5	5133.9	5321.4	5510	5576.1	5693	6137	6169.2	6187	6121.4	6154.8	6363.8	6337.1	6413.1	6353	6390.7	6402
0	0	0	0	11.374	13.63	48.486	95.475	139.52	260.46	378.79	529.08	726.81	943.31	1121.2	1458.1	1615.5	1964.6	2198.3	2414.9	2768.9	3051.8	3452.8	3751.7	3951.7	4365.5	4635.6	4900.1	5118.4	5300.4	5297.6	5574.3	5843.3	5863.8	6224.9	6355.8	6454.1	6614.5	6771	6945.5	7342.1	7344.8	7484.6	7649.3	7665.6	7409.9	7341.8	7521.8	7839.6	7804.4
11.983	3.7765	4.4719	0	0	0	6.0148	42.39	115.6	236.76	379.69	577.21	808.33	1105.2	1445.9	1755.1	2171.3	2554.1	2900.4	3346.2	3808.7	4297.9	4835.7	5322.3	5720.4	6532.7	6700.3	7210.7	7525.5	8174.6	8607.9	8969.6	9652.9	10035	10417	11152	10943	11308	11721	11973	12313	12513	12873	12889	13215	13261	13448	13351	13584	13709
0	0	0	1.1406	21.787	14.52	12.541	7.2615	48.676	65.814	143.17	243.46	388.56	565.24	839.07	1085.7	1386.5	1738.6	2080.1	2487.5	2940.9	3422.5	3948.4	4443.2	4893.2	5445	6123.5	6802.8	7359.1	8101.9	8603.8	9291.3	10090	10946	11796	12360	13292	13937	14440	14973	15663	16076	16314	16728	17438	17547	17641	17767	17764	17944
13.073	6.9192	6.2067	0	0	0	0	0	0	0	0	12.373	75.051	181.1	334.81	530.59	801.39	1009.3	1269.6	1608.2	1923.1	2303.7	2586.7	3038.6	3382.1	3742	4291.8	4717.4	5141.8	5583.1	5906.1	6265.4	6645.1	7078	7373.1	7652.4	7873.1	8418.2	8639.2	8915.1	9165.7	9357.6	9568.7	9569.2	9728.5	9665.4	9866.4	9875.3	9990.5	9968.3
4.5722	2.671	4.8333	4.5787	0.65376	0	0	0	7.3518	51.661	142.71	274.81	419.97	571.46	841.29	1144.8	1496.2	1665.3	2165.2	2434.4	2907	3272.2	3746.6	4117.4	4706.3	5099.2	5485.3	5920.6	6342.9	7130.3	7447.8	9029.7	9407.7	10146	10778	11120	12025	12506	13086	13251	13768	14030	14912	14807	15074	15317	15391	15941	16240	16226
4.8042	0	1.2764	0	2.7437	0	1.9317	0	16.393	80.211	174.01	263.57	452.5	828.6	1070.1	1679	2220.7	2469.5	3404.5	3981	4711.9	5436.1	6165.7	6946.3	7629.1	8471.5	9385	10036	10930	11567	12097	12718	13039	13725	14322	14772	14709	15336	15299	15576	15922	15781	15798	15852	15797	15615	15484	15596	15866	15956
21.363	9.4655	1.1866	0	0	0	0	0	0	0	16.878	45.759	114.46	178.36	305.69	479.17	637.94	826.83	1061.2	1284.1	1518.8	2109.5	2398.5	2450.6	2740	3037.7	3428.1	3607.8	3953.5	4155.4	4486.7	4752.9	5018	5133.4	5413.6	5579.3	5681.3	5809	6009.5	6155.9	6407.3	6526.5	6529.7	6544.3	6616.2	6877.9	6759.4	6912.3	6796	6938.4
0	0	0	0	13.401	5.4491	19.519	20.358	70.227	114.57	181.4	344.47	510.73	722.14	895.33	1239.2	1509.8	1852	2176.8	2659.2	3060.1	3421.9	3975	4455.9	5033.9	5395.6	5880.5	6163.5	6880.5	7428.6	7875.1	8705.4	9093.2	9671.1	10298	10691	11293	11668	12175	12452	12723	12902	13281	13460	13751	14052	14088	14294	14508	14733
0	0	0.9906	0	0	40.261	8.7937	53.985	133.55	266.77	459.96	690.59	937.95	1251.5	1585.6	1988.1	2400.2	2823.5	3258.2	3691.8	4103	4381	4856.3	5357.7	5827.2	6186.7	6338.3	6831.2	7068	7374.4	8011.9	8199.6	8433.9	8791.3	9149	9529.5	9884.7	10240	10602	10070	10192	10294	10358	10371	10240	10360	10284	10350	10412	10410
37.618	1.9705	3.6972	1.7892	0	0	0	0	7.4654	82.906	171.23	305.41	510.97	748.18	1030.5	1306.4	1654.6	2047.7	2408.6	2819.8	3169.8	3666.9	4034.8	4490.1	4925.1	5337.4	5783.4	6114.8	6448.6	6828.6	7225.4	7522.9	7815.8	8137.1	8640.2	8536.4	8864.4	8947	9365.1	9438.5	9712.1	9887.5	10151	10385	10625	10636	10965	11140	10949	10976
0	0	0	0	0	7.8499	24.641	39.649	101.21	219.75	393.21	614.07	882.75	1229.1	1612.3	2005.6	2661.5	3083	3713	4262.7	5152.2	5930.6	6342.6	7246.1	8179.9	9083.5	9748.3	10474	11359	12056	12710	13609	14788	13027	13259	14316	16122	16626	15561	15213	15918	14944	15884	17205	17965	15988	17730	18083	18649	18069
0	0	0	2.4122	7.778	2.6506	0	21.762	57.244	120.95	270.88	466.02	701.63	984.47	1361.2	1828.1	2268	2954.1	3577	4339.7	5250.9	6023.5	6905.3	7611.3	8530.3	9476.8	10430	11268	12100	12841	13541	14315	15481	15433	16290	16982	18081	18049	18955	19878	19906	20500	20676	20873	21264	21054	19773	21003	21193	21673
46.643	23.416	6.1004	0	0	0	0	0	48.266	70.637	158.52	238.95	340.25	417.66	549.08	681.45	826.47	1014.3	1168.5	1386.1	1580.1	1681.3	1871.1	2045.8	2281.6	2477.6	2797.2	2908.5	3157	3333.3	3706.2	3865.2	4035.3	4359.1	4552.9	4812.6	4987.2	5135.6	5238	5391.2	5720.8	5859.6	5943	6032.2	6021.6	6362.7	6174	6346.2	6269.7	6529
3.6983	5.7927	0	4.5941	2.6564	0	0	0	0	0	0	0	5.7344	60.696	151.2	338.16	550.95	789.45	1064.4	1356	1676.2	2089.1	2376.7	2869.8	3264.4	3656	4020	4445.9	4618.6	5253.2	5587	5751.3	6225.3	6565.7	6899.3	7181.7	7961.6	7836.2	8296.8	8660	8682.6	8875.7	9136.4	9430.4	9468	9614.3	9686.3	9721.5	9915	9863
0	10.274	0	6.0972	0.11429	0	0	0	15.259	60.274	114.28	214.03	284.72	425.21	570.98	748.01	988.53	1208.8	1504.3	1833.7	2118	2494.2	2881.2	3286.9	3834.7	4137.7	4398.7	4924.7	5350.1	5860.3	6194.9	6772.3	7113	7537.8	7788.3	7926.2	8613.7	8816.1	9090.9	9313	9406.7	9435.1	9562.1	9613.8	9772.8	9697.5	9772.8	9842.5	9796.2	10093
5.9146	0	0	0	4.4766	0	0.45282	11.337	43.654	108.21	189.44	321.95	543.47	767.61	1023.4	1336.5	1753.3	2190.7	2535.4	2868.4	3254.3	3856.4	4247.5	4661.3	5138.7	5585.9	5823.4	6250.7	6565.2	6940.5	7295	7711.1	8000.1	8235.5	8550.9	8885.5	9225.7	9569.7	9747.3	10104	10274	10338	10827	10944	10949	11130	11419	11591	11616	11754
15.94	6.4075	6.4661	0	0	0	0	26.038	84.79	193.32	337.87	556.23	799.34	1117.3	1406.2	1787.1	2215.9	2675.2	3153.3	3695.9	4122.2	4597.5	5202.7	5527.3	6245.6	6528.7	7149.1	7722.8	8072	8406.4	8828.4	9105.3	9547.1	9731.7	10166	10633	11276	11418	11550	12153	12281	12455	12678	12802	12959	12865	13210	13241	13213	13424
11.101	0	15.82	0	0	0	0	6.1274	11.028	38.314	78.441	126.85	242.29	326.18	467.06	551.03	683.31	898.95	1168.9	1338.3	1774.1	2161.4	2539	3068	3340.3	3890	4383.4	4751	5296.2	5541.2	6104.2	6614.9	7050.2	7221.3	7750.1	8075.9	8676	8762.7	8994.8	8961.9	9203.5	9393.7	9445.8	9614.7	9819	9560	9697.3	9722.7	9512	9596.9
1.075	0	0	4.5469	8.9046	50.737	0	0	5.2845	79.851	212.82	323.65	525.48	806.27	1069.6	1395.8	1757.3	2549.3	2505	2970.3	3601.3	4408.4	4194.2	5335.1	5008.8	5700.9	5622.3	5997	6390.2	6644.1	7095.3	7659.8	8184.1	8502.8	8739.3	9579	9705.1	10059	10395	10344	10351	10132	10188	10419	10537	10796	10594	10645	10566	10761
23.283	8.5876	0.61885	0	0	0	0	0	0	0	0.50814	64.457	182.97	349.56	558.14	835.02	1203.5	1595.3	2002.7	2456.6	2876.9	3383.2	3681.7	3890.2	4617.8	4585.3	4920.5	5318.1	5787.2	6249.7	6255.5	8000.2	8340.6	8742.5	9068.8	9550.1	9826.3	10150	10559	10901	11135	11562	11971	12068	12086	12203	12232	12441	12618	12871
14.305	0	7.6653	0	0	0	0	0	0	8.691	27.906	36.746	58.113	126.65	175.83	277.12	350.43	491.53	618.71	680.98	821.56	992.01	1166	1578.7	1515.8	1612.2	1850	2029.1	2183.9	2423.8	2620.2	2972.1	3152.2	3455.1	3698.6	3984	4122.7	4408	4693.3	4802.4	4936	5278	5474.4	5560.8	5287.4	5686	5752.7	5799	6106.4	6114.6
0	0	0	9.545	35.139	29.29	32.057	20.83	6.3194	39.408	47.901	103.17	201.17	322.96	481.76	696.65	1049.5	1460.3	1908.8	2409	2999.2	3494.5	4061.6	4912.8	5513.1	6262.9	7168.2	7907.2	8728.3	9701.1	10469	11400	12422	12992	13770	14808	15106	15987	16199	16696	17326	17598	18121	18661	18844	18966	18427	18185	18572	18609
0	0	4.0679	1.5679	5.2391	5.4164	12.914	12.196	21.394	38.607	65.237	134.63	222.43	334.67	485.84	643.88	812.8	998.1	1281	1518.4	1851.1	2153.8	2432.9	2781.8	3096.9	3520.2	3906	4305.5	4865.1	5207.6	5821.2	6297.8	6838.5	7339.5	7767	7227.2	7603.6	8116.4	8337	8678.2	8947.7	9144.5	9696.7	9966	10398	10339	10856	10708	10588	10715
0	0	6.7389	3.8037	15.124	0	1.6675	7.5773	7.8863	50.709	104.75	195.7	280.43	461.84	610.45	837.28	1096.4	1430	1668.4	2121.1	2436	2889.6	3404.4	3969.6	4324.4	4798.2	5181.8	5689.7	6077.7	6486.7	6894.7	7208.4	7485.6	7845.8	8071.5	8498.7	9117.8	9169.3	9297.6	9492.9	9674.8	9943.7	10010	9886.2	10161	10238	10214	10083	10136	10503
11.639	0	0	0	0	0	26.924	59.395	140.51	247.22	324.4	514.63	753.12	1049.6	1406.1	1757.7	2185.3	2602.5	3017.2	3644.8	4108.2	4612.1	5215.1	5907.6	6490.1	7132	7488.8	8053.1	8584.7	8980.6	9247.6	9586.9	9982.9	10045	10509	10972	11196	11966	12381	12855	13052	13387	13647	13848	13886	14318	14012	13854	14267	14092
42.366	13.716	0	0	0	0	0	4.2615	63.016	109.49	228.68	362.46	528.97	718.14	995.73	1173.2	1559.8	1621.2	1769	1982.3	3109.8	3056.2	3462.2	3848.1	4190.2	4636.2	5155.4	5631.3	6100.8	6536	6970	7406.3	8068.4	8508.1	9222.2	9732.6	10203	10593	11217	11860	12215	12473	12582	12775	13068	12809	13303	13030	13401	13477
0	3.7612	0	0	0	3.8301	8.8211	54.932	117.81	193.88	352.95	610.31	911.79	1298.3	1780.2	2240.8	2915.1	3548.1	4197.6	4779.3	5567.6	6216.5	6885.6	7483.6	8507.8	8798.4	9898.1	10355	11489	12089	12211	13147	13696	14131	14704	15254	16261	16962	17256	17854	17890	18479	18423	18789	18778	19077	18905	18717	19246	19428
0	0	0	0	20.742	3.138	13.11	48.302	93.405	126.35	195.26	342.85	441.61	590.46	716.28	870.8	1043.3	1187.3	1372	1526.1	1736.6	1986.7	2168.5	2429	2682.2	2859.3	3087.7	3271.1	3501.9	3799.1	4169.9	4429.4	4501	4725.3	5067.9	5433.5	5511.8	5801.1	5852.9	6180.3	6426.7	6559.6	6542.3	6693	7009.8	6966.6	7032.9	7036.8	7133.2	7200.3
0	0	0	0	0.18854	2.0597	58.847	114.36	252.46	404.68	606.76	861.95	1156.4	1498.1	1891.7	2293.2	2642.3	3123	3542.8	4043.3	4459.3	4975.8	5219.7	5692.5	6027.4	6422	6682.7	6946	7358.4	7743.4	8136.2	8579	8840.5	9189.2	9174.2	9601.1	9966.8	10259	10464	10545	10827	10812	10993	11043	11276	11457	11440	11524	11542	11657
2.5208	0	0	8.3118	9.1246	0	0	19.784	53.552	117.5	185.82	268.99	380.97	505.18	673.41	889.13	1120.1	1345.4	1641.4	1951.1	2248.4	2552.8	2867.6	3184.5	3544.4	3846.2	4175.5	4557.3	4838.1	5198.6	5572.3	5793.2	6156.6	6458.7	6755.8	7163.7	7238	7470.9	7688.9	7947	8309.4	8395.1	8756.2	8860.7	9085.7	9237	9469.3	9472.4	9620.3	9869.1
0	0	5.4522	0	0.64081	0	14.366	54.81	118.04	218.04	305.39	573.79	840.12	1065.9	1376.4	1684.3	1984.3	2201.8	2752.8	2994.3	3468.9	3941.8	4550.3	5108.1	5481.2	6093.3	6446.2	7087	7467.6	7907.7	8636.1	8709.7	9069.3	9422.6	10067	10532	10719	11528	11657	12124	12170	12542	12954	13179	13400	13671	13527	13591	13599	13901
0	0	25.331	4.6025	20.054	0	6.1427	13.763	102.8	199.26	313.89	487.45	708.3	917.85	1150.3	1445.1	1794.6	2106.6	2474.1	2843.6	3293.4	3692.1	3976.9	4254.3	4535.1	5038.4	5524.6	5599.8	5912.2	6261.3	6588.8	7125.1	7181.4	7617.7	7455.7	7780.4	8124	8379.9	8469.9	8457.6	9205	9279.5	9309.8	9563.5	9308.7	9643	9716.5	9888.4	9882.3	10063
13.75	6.0698	0	0	0	0	9.6708	18.312	35.91	88.543	159.3	297.93	524.18	785.45	1096.8	1458	1851.6	2291.9	2839.6	3401	3991.2	4707.4	5302.9	7341.4	7612.6	8386.1	9223.6	10205	11157	11961	12771	11428	12023	12707	13500	13955	14509	15181	15557	16184	16706	16652	17390	17297	17742	17779	17691	17837	18161	18400
24.571	8.5201	0	0	0	0	0	0	34.793	76.046	202.54	332.78	546.31	737.1	1066.9	1416.7	1727.6	2123.7	2455.1	2905.9	3350.6	3770.9	4183.2	4608.6	5090.5	5666.9	6259.4	6597.5	7188.6	7705.2	8447.9	9017.4	9495.4	10268	10519	11185	11891	12317	12879	12732	13782	13982	14312	14167	14140	14752	14827	14868	14863	15290
14.587	0	6.9053	6.1884	0	3.2035	0	0	0	4.5467	165.52	145.75	256	452.67	623.05	866.47	1160.2	1548.2	2525.5	3091.2	3343.3	3351.1	3694.6	4403.5	4490.4	5057.6	5493	6205.1	7074.3	7656.8	8337	8727.2	9390.6	10842	11716	12250	13349	13823	14307	15111	15711	16656	17260	18375	18781	19153	19587	19972	21600	20725
0	5.6468	7.0008	2.0763	0	0	0	0	8.8105	63.928	150.75	278.88	447.85	641.6	912.87	1159	1484.4	2072.9	2187.8	2615.6	2984.9	3321.2	3876.5	4279.7	4893.4	5021.7	5313.7	6065.3	6227.1	6702.9	7175.8	7652.8	7915.2	8517.6	8837	8970.4	9624.4	9737	10281	10380	10526	10474	10893	10792	11199	11373	11692	11699	11971	12018
26.898	19.336	4.4148	2.0424	0	0	0	0	2.4106	52.889	162.66	286.24	485.18	704.38	988.1	1310.5	1623.5	1959.7	2441.3	2826.2	3118	3523	3898.9	4286	4851	5071.6	5426.9	5720.8	6123.8	6488.9	6910.6	7297.8	7690	8271	8672.8	8888.2	9094.1	9773.9	10190	10486	10979	11292	11109	11591	11655	11974	12147	11829	11833	11810
0	0	6.7599	0	3.1276	0.30014	21.295	39.113	77.936	163.62	280.69	424.88	650.13	873.35	1179.5	1421.4	1758.3	2139.5	2425.1	2873.1	3224.7	3482.3	3926.7	4265.6	4650.3	4814.7	5149.2	5548.6	5874.1	6210.5	6588.9	6660.7	6897.1	7063	7394.6	7573.1	7755.2	8076.7	8072.6	8596.8	8567.1	8854.7	8889	9007.7	9192.5	9118.5	9655.8	9589.9	9578.7	9744.1
0	0	3.2336	5.4692	0.15626	5.5068	2.5653	11.509	7.2135	18.681	25.264	46.509	83.105	150.99	306.02	505.5	725.07	1037.6	1341.1	1685.5	2024.1	2505.6	2864	3197.9	3472.7	3965.9	4262.5	4589.6	5010	5366.3	5470.4	5672.2	6054.3	6392.5	6688.4	6854.9	7030.4	7402.2	7449.2	7696.2	7758	7992.9	7979.8	8005.8	8187.7	8200.3	8141.8	8243.3	8273.1	8071.5
6.4954	4.7612	7.5294	1.2932	2.7594	0	0	0	5.1738	64.559	137.57	260.63	403.49	645.9	871.5	1186.5	1565.8	1894.4	2320.3	2809	3263.2	3816	4383	4833.3	5424	5875.2	6589.4	7192.7	7836.3	8539.7	8948.2	9621.7	10247	11102	11342	12036	13194	13593	14081	14900	15029	14974	15477	16012	16339	16536	16549	16774	16424	16522
9.6666	10.419	1.1977	1.0867	0	0	0	0	44.034	153.38	279.09	524.52	849.12	1155.2	1619.8	2081.9	2592.4	3117.7	3619.4	4267.9	4865.1	5511.6	6182.1	6864.4	7761.9	8399.2	8927.2	9690.5	10374	10846	11544	11778	12583	13145	13596	14021	14728	15537	15250	15537	15882	16055	16118	16369	16601	17075	18540	18580	18282	18249
0	0	0	0	0	13.943	37.248	138.96	196.15	358.18	494.3	777.67	1120.3	1499.3	1906.7	2529.6	3095	3647.3	4294.4	5006.4	5719	6514.2	6973.4	7910.3	8432.5	8873.5	9651.4	10070	10541	10954	12283	12048	11971	12622	11421	11911	11888	12131	12680	12524	12582	12553	12855	12835	13273	13216	13332	13116	13459	13574
10.658	0	0	0	0	3.7896	24.289	60.191	131.77	228.09	408.96	603.66	898.55	1203.9	1522.3	1992.1	2496.2	3049.4	3760.1	4352.7	4951.7	5674.5	6362.8	7003.4	7772.8	8586.1	9408.4	9906.8	10678	11666	12309	12696	13989	14789	15361	15993	16859	17653	18023	18357	19243	19356	19684	19748	19985	20694	20659	21000	20430	20258
0	0	0	1.6146	26.896	57.957	40.893	64.558	128.59	200.68	338.89	485.81	646.25	902.08	1209.3	1568	1811.2	2153.1	2468	2782.8	3223.6	3533.7	3809.6	4169.4	4430.6	4911.4	5258.8	5493.7	5864.8	6253.3	6700.9	6874	6970.9	7450.3	8085.8	7964.6	8531.9	8673.2	8934.7	9370	9463.8	9549.3	9366.5	9580.2	9642.5	9693.8	9713.8	9669.9	9639.1	9824.9
4.3652	5.8757	11.378	0	0	0	5.1658	0	0	52.151	243.44	582.22	884.2	1233.6	1185.8	1591.8	2174.9	2738.6	3097.8	3575.5	4277.9	4905.9	5288.8	5769.2	6456.4	6747.8	7123.5	7580.3	7863.6	8488	8992.9	9444.1	9435.2	9918.3	10084	10692	10975	10949	11729	11916	11602	12356	12474	12608	12383	12654	12529	12674	12521	12648
0	0	0	8.1629	13.931	20.888	0	68.176	140.17	235.24	376.08	508.51	697.75	935.77	1186.6	1451.1	1736.6	2067.1	2360.9	2701	3046.2	3310.5	3575.7	3781.8	4160.5	4550.6	4761.9	5154.6	5472.7	5821.8	6075.7	6793.3	7019.2	6852	7481.9	7849	7851	8293	8554.6	8908.8	8847.4	9197	9537.1	10172	10140	10232	10368	10563	10555	10572
0	0	56.065	32.337	71.399	70.796	90.639	142.39	106.73	143.87	193.41	323.18	351.62	483.78	567.97	654.94	736.24	1042.3	1158.1	1271.4	1510.3	1761.8	1987.2	2471.6	2531.6	3136.2	3479.1	3629.5	4302.6	4717.2	4696.6	5003.2	5717.4	5933.1	6245.5	6269.1	7006.6	7103.2	7461.7	7384	7376.4	7500.6	7842.7	7963.4	7795.8	8482.2	8844.7	8284.6	8728	8344.7
8.2197	0.1104	5.2045	0	0.026994	0	1.9422	49.616	106.65	195.53	356.13	533.64	778.78	1009.6	1302.1	1590.7	1895.9	2299	2688.5	2897.4	3362.7	3879.1	4237.9	4490.2	4924.7	5414.9	5860.1	6144.8	6579.8	6778.4	7320.1	7527.3	7861.9	8360.6	8680.1	8990.1	9382	9299.6	9394	9869.9	10123	10215	10293	10197	10464	10483	10483	10426	10597	10594
6.4574	5.1484	12.072	3.6733	0	0	0	0	0	0	14.347	61.928	161.06	313.47	471.77	780.07	1040.3	1363.4	1702.7	2026	2430	2696.3	3012	3554.6	3901.5	4204.4	4597.6	5003.2	5059.5	5591.5	5921.3	6279	6619.6	6959.6	6995.2	7718	8005.3	8532.2	8683.7	9292.4	9192.9	9588.7	9823.7	10066	10211	10175	10447	10807	11096	11125
16.317	7.2967	0	2.2058	0	0	0	0	11.238	33.721	77.08	167.31	314.12	518.86	784.04	1074.1	1417.9	1788.3	2213.5	2664.1	3116.4	3675.8	4384.9	5089.4	5745	6322.7	6974.7	7793.3	8307.7	9180.6	9690.7	10210	10745	11396	11973	12633	12819	13679	13969	14535	14527	14359	14803	14871	14970	15176	15207	15700	15629	15775
10.068	2.9168	0	5.7557	1.0262	0	0	0	20.933	100.36	214.39	374.87	598.92	944.19	1302.5	1716.7	2254.6	2803.2	3365.5	4174.2	4696.6	5560.2	6149.4	7528.3	8325	9762.8	10724	11138	12061	12586	13415	14135	14934	15562	16361	17518	17872	18674	19298	20136	20645	21279	21268	21791	22029	22305	22470	22781	22954	23043
15.805	2.3842	0	3.2282	0	0	0	0	0	0	0	0	0	0	0	18.811	55.475	109.82	168.17	426.62	365.92	511	663.08	1326.3	1704.5	1924.2	2351.3	2685.8	2301.6	2530.7	3676.6	3170.7	3428.3	3666.8	3997.4	4199.4	4472.7	4876	5079.9	5312.9	5491	5684.9	5766.6	6039.8	6160.3	6276	6358.1	6345.4	6535.5	6489.8
4.4607	6.3155	0	39.699	29.768	0	0	3.19	33.452	129.65	234.9	365.85	536.11	705.47	949.72	1136.7	1359.5	1615.5	1864.3	1996.4	2352.7	2782.3	2855.4	3126.2	3389.4	3676.3	3926.2	4093.1	4645.3	4757.1	4976.6	5153.5	5742.8	5982.6	6315.2	6590.3	7275	7453.8	7672.7	8020.8	8269.8	8492.9	8544.3	8818.3	9097.8	9180.6	9145.4	9482.7	9696.6	9663.2
0	9.0556	8.4927	0	0	0	22.6	129.1	307.74	567.88	924.85	1361.5	1930.2	2696.3	3203.9	4083.8	4916.4	5991.8	6903.9	7985.7	8840.1	10109	10668	11735	12755	14016	15135	15890	16860	16844	17992	18272	18892	19739	20711	22199	22764	23086	24049	23825	23429	23614	23547	24070	24164	24663	24873	24676	24435	24756
3.8897	1.0841	0	1.0568	1.0977	0	10.188	39.95	105.39	265.75	387.06	628.09	925.07	1305.2	1719.3	2204.4	2653.6	3068.1	3538.4	4022.6	4613.4	5203.7	5863.1	6533.2	6971.3	7612.1	8378.9	8712.1	9382.4	9739.5	10360	10838	11385	11667	12333	12977	13150	13581	13925	14302	14710	14789	14991	15781	15382	15063	15103	15259	15706	15787
1.7374	0	0	0	0	5.8	34.744	82.371	200.35	342.64	589.67	791.67	1087.4	1352.3	1688.4	2103	2412.8	2534.5	2858.3	3698.2	3502.3	4146.6	4345.2	5198.7	5716.8	6340.8	6666.3	7026.6	7200.4	7146.3	7412.2	7681.9	8127.6	8405.8	8535.7	9157.7	9341	9773.7	10119	10471	10630	10704	10920	11298	11524	11812	11909	11939	11931	11904
0	0	1.2419	0.96148	0.89139	1.1992	6.3879	6.1083	0	4.3268	1.9812	13.878	36.831	48.223	105.41	194.76	271.06	420.33	577.78	752.96	973.58	1191.8	1379.1	1617.6	1845.5	2165.4	3085.8	2669.3	2996.2	3241.4	3600.8	3606.9	3833.3	4061.8	4310	4468.8	4560.5	4871.4	5037.9	5131.8	5311.5	5432.5	5501.9	5484.6	5682.6	5716.2	5738.2	5788.3	5750.3	5804.6
0	0	0	0	1.0532	11.095	20.559	50.244	143.08	243.21	424.73	643.94	886.29	1178.1	1502.9	1906	2252.8	2575.4	2566.2	2889.6	3257.3	3575.3	3894.8	4180.2	4494.4	4668.3	5030.1	5287.2	5713	5950.8	6304.1	6707.4	7108.1	7361.9	7907.2	8148.7	8414.2	8558.3	8787.3	9361.6	9513.2	9684.8	9638.5	9762.2	9888.1	9934.9	9994.6	10046	10152	9190.9
2.949	14.756	16.57	2.4083	0	0	0	0	0	0	0	34.4	97.563	236.12	387.42	594.56	925.79	1129.7	1468.4	1830.2	2045.5	2581.2	2942.7	3536.1	4011.7	4472.5	5110.9	5404.2	5709.3	6389.2	6568.2	7050	7526.5	7626	8263.5	8893.2	9234	9571.9	9624.9	9975.9	9855.8	10549	10492	10699	10633	11062	10862	10916	11176	11031
0	0	0	0	14.633	9.7906	13.704	23.182	22.887	77.294	81.424	293.07	479.1	735.34	1159.1	1264.4	2115.7	2279.4	2790.2	3378.5	3907.1	4509.8	5465.9	6259.5	6514.9	7770.2	8030	9038.5	10041	10815	11418	11332	12811	13012	14004	14832	14532	15087	16186	16525	17296	18328	18150	18221	18016	18642	16846	16523	16452	16873
20.953	16.008	0.32693	4.5086	4.7074	0	0	0	10.898	10.331	36.144	83.623	159.87	229.62	322.75	509.03	691.4	866.8	999.21	1248.6	1505	1799	2105.2	2347.7	2565.5	2680.7	3021.1	3095.3	3031.1	3277.2	4125.8	4264.6	4726.8	5020	4995.1	5193.8	5318.1	5245.7	5363	5727.2	5901.7	5897.9	5894.5	5898.5	6064.2	6062	6189.4	6287	6353.8	6519
0	0	0	0	14.941	32.864	24.387	24.956	33.497	71.071	126.26	215.33	377.63	554.52	863.12	1127.7	1434.5	1803.5	2146	2557.2	2963.8	3488.1	3918.7	4230.3	4672.2	4901.2	5026.8	5554.1	6118.3	6279.7	6694	7298.7	7541.8	7953	8495.3	8676.1	9414.1	9648.3	9953.3	10367	10317	11115	11026	11337	11665	11561	11389	11148	11679	11620
12.053	6.0375	0	0	0	0	19.67	70.594	178.48	292.76	518.95	718.89	1015.3	1299.8	1668	2014.9	2425.9	2896.3	3374.8	3987	4649.5	5163.4	5606.1	6215.1	6836.5	7335.9	8589.1	9695.8	10477	10590	11775	12288	12259	12212	12425	12688	13176	13702	14244	14586	15397	15533	15579	16246	16699	17003	17393	18122	17635	18143
0	4.4403	2.6232	0.58519	0.19714	0	0.97723	0	2.6428	5.937	55.977	123.67	221.25	344.72	571.7	832.07	1174.7	1492.8	1974.4	2363.1	2938.6	3303.4	3853.8	4858.3	5035.1	5938.1	6035	6719.3	7138.2	7654.8	8075.6	8602.8	8948	9404.1	9870.1	10502	10908	11411	11961	12166	12523	12854	13260	13130	13306	13594	13191	13294	13439	13922
17.784	3.0986	0	0	0	0	6.8749	14.601	36.447	68.246	162.87	246.27	354.33	498.27	676.12	890.2	1106.4	1376.2	1590.3	1944.8	2099.3	2412.1	2554.5	2792.5	3359.5	3490.6	3768.2	3970.1	4157.2	4434.9	4779.2	5079.7	5148.8	5753	5701.1	6190.3	6447.3	6638.6	6705.5	6978	7362.4	7572.3	7858.9	8132.8	8095	8394.5	8167.3	8323.8	8270.7	8433.3
10.089	0	0	0	0	0	3.1191	8.5176	6.6079	18.74	17.825	35.308	50.684	52.717	56.199	107.02	141.12	146.63	260.47	363.11	557.95	836.92	1144.1	1434.3	1750.5	2129.4	2595.6	3023.4	3310.6	3971.2	4458.9	5035.7	5455.6	6097.2	6483.6	7310.5	7445.2	8109.6	8589.4	8887	8976.7	9499.2	9765	9963.4	10010	10162	9326.9	9333.7	9807.5	9400.7
0	0	0	0	55.099	93.327	158.16	215.02	251.56	319.65	338.4	419.8	473.95	530.95	604.37	726.17	893.07	1042.8	1275.5	1542.3	1832.5	2184.4	2484	2877.7	3282.7	3774.2	4185.3	4663.9	5067.7	5515	5757.4	6226.7	6480	6960	7412	7658.4	8263.7	10103	8615.9	9157.3	9228.9	9497.5	9338.3	9368.9	9675.5	9702.3	9861.2	9438.1	9434.9	9391.2
23.399	3.3986	0	0	0	6.2506	0	0	0	1.1238	59.012	129.01	264.81	432.1	656.85	892.87	1180.8	1497.9	1846.5	2189	2540.1	2707.7	3395	3730	4095.4	4579.4	4946.9	5338.9	5744.1	6102.8	6533.2	6831.4	7351.6	7670.5	7855.9	8068.8	8226.4	8532.7	8565.2	8621.2	8856.4	8990.9	8880.7	8853.9	9333.4	9095.3	9041.3	9207.2	9247.9	9219.9
2.6615	5.0057	0.4179	0	0	0	0.87625	56.75	91.86	164.91	302.85	465.87	654.38	777.29	944.31	1184.7	1367.5	1587.1	1798.1	2027	2311.3	2496.6	2721.8	3044.8	3304.7	3402	3623.7	4054.7	4267.9	4534.5	4866.6	5381.5	5455.4	5652.2	5948.5	6225.8	6454.8	6720.2	7067.6	7414.2	7685.9	7774.9	7845.1	8074.2	8019.8	8065	7982	8155	8211.9	8459
0	5.1147	0	0	0	0	16.576	43.067	96.022	147.54	235.89	370.27	542.03	726.51	1024.1	1342.4	1660	1995.4	2289.5	2659.5	3062.4	3443.4	3974.5	4320.4	4783.9	5119.6	5437.2	5936.3	6206.8	6702	7125.3	7395.3	7417.5	7867.8	8241.9	8435.7	8993.9	9161.2	9528.9	9762	10179	10533	10804	10957	11411	11260	11238	11300	11576	11701
12.376	12.839	11.901	1.7033	0	0	0	20.604	76.164	175.22	328.25	510.6	802.69	1130.2	1531.4	1993.8	2399.4	2833.3	3423.3	4009.9	4492.9	5180	5713.5	6354.7	7117.2	7539	8113	9115.3	9585	10325	10916	11695	12366	13161	13519	14197	14412	14852	15399	15554	16240	16329	16769	17226	17656	17479	17794	17585	17601	17536
22.924	7.1475	4.3619	0	0	0	0	0	0	0	0	0	1.1629	56.16	129.57	274.51	452.64	690.9	982.76	1339.8	1721.7	2335.7	2772.6	3386.2	3913.8	4510.6	5335.9	5833.8	6706	7480.9	8060	9218.4	9981.4	10703	11198	12206	13082	13595	14294	14708	15473	15950	16098	16798	16694	16876	17111	17441	17980	17730
16.588	4.7805	0	0	8.0878	1.1818	0	0	0	21.414	99.653	203.22	246.91	401.55	609.11	890.28	1149.9	1463.7	1814.1	2170.8	2620.4	3038	3457.6	3861.7	4229.4	4732.1	5168.9	5758.6	6097.1	6527.5	6880.8	7280.6	8060.3	8516.2	8364.7	8241.8	8349.9	8929.8	9733.1	9989.6	10353	10378	11077	10925	11420	11659	11462	11749	11666	11900
0.18368	5.2077	7.5833	4.9925	0	0	0	46.694	83.203	134.36	234.1	387.32	593.5	820.45	1108	1377.2	1692.8	2049.7	2364.2	2882.9	3276.6	3701.9	4131.5	4663.9	4974.1	5738.3	5982.5	6292.9	6800.7	7150.3	7478.5	7983.8	8255.1	8564.9	8852.4	9014.3	9337	9691.1	9800	9798.7	10130	10447	10549	10553	10577	10865	10813	10831	11112	10913
9.7538	7.7565	0	0.46994	0	0	0	0	0	2.5212	40.222	90.92	160.06	228.73	329.57	465.86	631.45	812.47	1024	1278.4	1636.4	1862.7	2200.3	2467.4	2678.3	2928.1	3163.7	3475.4	3905.4	4335.2	4678.3	5026.5	5438.6	6010.7	6362	6819.7	7302.3	7554.9	7981.8	8406.3	8640.4	8982.2	8920.5	9106.4	9246.1	9365.3	9463.9	9791.6	9363.8	9243.3
25.813	9.2162	1.5623	0	0	0	0	0	1.4235	18.026	55.416	134.09	271.69	480.11	723.01	1017.8	1376.5	1825.9	2218.6	2769.4	3533.4	3844.1	4307	4918.1	5496.3	5921.9	6656.7	7143.4	7368.3	8388	8490.3	8857.1	9425.3	9559.3	10001	10546	10831	11559	12168	12494	12448	12946	13401	13545	13282	13468	13506	14029	14286	13680
1.1556	0	1.2561	0	4.0504	0	5.7535	16.861	52.06	126.01	231.69	364.32	533.15	758.88	1050	1338.8	1737.6	2151.6	2556.5	3018	3485.9	3927.7	4414.3	5074.2	5555.5	5972.3	6377.6	6799.1	7180	7692	8176.9	8701.2	9172.1	9196.5	10057	10303	10682	11023	11416	11899	12165	12320	12438	12477	12912	12880	12465	12662	12879	12622
8.8089	7.8048	0	0	0	0	1.208	33.593	90.912	177.89	303.7	461.9	671.33	937.99	1175.9	1573	1788.1	2368.4	2792.9	3217.7	3699.6	3939	4216.8	4751.6	5534.4	5863.3	6501.7	6307.5	8427.3	8819.2	9245.1	7963.2	8356.3	8720	9197.6	9460.7	9772.8	9997.9	10295	10748	10761	11062	11260	11213	11329	11210	11309	11366	11798	12055
0	14.226	5.2786	6.722	0	0	0	0	0	19.019	84.116	161.67	268.55	397.18	584.47	778.88	1012.3	1300.6	1564.8	1918	2301	2603.5	2988.2	3334.1	3579	4030.8	4439.1	4870.8	5129.8	5579.1	5782.2	6045.7	6490.3	6778.1	7141.5	7344.6	7772.8	7841.7	8047.6	8395.7	8373.4	8354.3	8230.5	8440.8	8466.1	8563	8589.4	8597.6	8539.6	8644.4
24.819	0	7.8213	0	0	0.37383	0	15.079	53.429	114.24	227.76	347.95	498.77	655.55	876.72	1085	1292	1618.8	1901	2180.3	2446.4	2769	3083.7	3411.1	3218.5	3564.3	4000.1	4229.6	4370	4584.5	4801.8	5097.7	5508.9	5656	5780.7	5964.7	6116.9	6210.4	6057.1	6319.5	6441.9	6550.5	6717	6832	7025.2	6834.5	7017.1	6888.8	6980	6769.2
0	0	11.637	9.047	3.8821	0	0	8.0312	38.808	77.312	168.57	251.73	370.15	512.24	687.95	886.12	1052.1	1251.3	1475.2	1687.5	1950.9	2212.3	2450.7	2742	3081.3	3448.4	3784.3	4122.9	4353.7	4598.4	4931.5	5290.2	5482.5	5777	6169.8	6372	6678.4	6764.1	6897.7	7299.1	7323.9	7508.8	7427.6	7436.6	7464.4	7568	7691.2	7443.4	7427.3	7515.1
12.4	0.42642	0	0	0	2.2322	0	48.42	129.93	270.9	469.16	748.67	1055.8	1423	1802.9	2248.7	2791	3241.7	3796.5	4427.8	4814.4	4938.4	5552.8	6195	6609.8	7026.3	6915.8	8382.9	8921.5	9229.7	9823.6	9620.9	9702	10082	10321	10725	11060	11488	11775	11898	12038	12318	12483	11662	12439	12194	12022	12766	12273	12132
0	0	0	0.10342	0	4.7846	29.012	54.672	106.47	219.46	334	570.98	835.91	1178	1474.3	2015	2536.4	2986.2	3710.5	4498.8	5071.2	5734.1	6480.1	7163.9	8233	9030.3	9654.2	10139	10505	11654	12211	11684	11605	12368	11912	13131	14487	14075	14917	14405	14625	15341	14716	15507	15223	15977	15986	15859	16962	18271
0	7.5678	0	10.431	6.8018	0	2.3618	33.779	92.349	236.2	381	623.62	971.52	1298.2	1768.2	2286.1	2937.3	3411.1	3974.2	4527.1	5082.1	5899.7	6658.8	7349.3	8099.4	8969.8	9521.9	10271	10987	11830	12240	13185	13725	14268	15272	16216	16469	17522	17846	18043	18905	19107	19149	19311	19769	19634	20341	20228	19980	20412
18.812	11.026	7.8972	0	0	0	0	2.2824	21.429	77.859	148.15	260.93	422.36	655.51	930.7	1207.9	1561.5	1883.3	2406	2934.8	3590.6	4088.3	4556.5	5094.2	5589	6316	7009.5	7623.8	8284.2	8712.3	9544.4	10137	10599	10893	11781	12319	12724	13253	13809	14111	14780	14742	15422	15657	15919	15814	16093	16083	16474	16369
4.6067	12.968	5.5546	0	0	0	1.9527	35.728	93.12	246.74	409.74	696.36	1033.6	1516.5	2006	2538.6	3060.3	3726.1	4449.1	5547.1	6265.8	7135.7	7984.4	8819.3	9980	10612	11520	12542	13501	14639	13828	16048	15926	16691	18242	19330	19785	20834	21328	21866	22294	22965	23159	23056	23295	23708	24061	24345	24751	24852
12.937	0	0	0	0	0	12.95	25.744	72.092	130.91	248.67	361	546.65	742.81	1089.4	1326.7	1659.7	2023.1	2390.7	2864.5	3269	3642.4	4055.2	4462.6	4945.1	5414.3	5897.8	6190.7	6654.6	7121.5	7782.8	8165.1	8468.4	9070.8	9531.9	9830.4	9978.9	10456	10534	10741	11192	11407	11879	11762	11809	12081	11972	12003	12037	12073
0	0	3.0644	0	1.1407	8.927	18.166	20.559	3.5187	17.634	45.701	113.19	277.06	344.07	541.78	748.17	978.79	1296.1	1580.1	1874.1	2301	2630.5	3192.9	3551.1	3914.3	4264.7	4804.2	5214.8	5870.3	6216.3	6812.7	7063.8	7701.8	7945.5	8324.7	8666	9035.6	8840.4	9321.6	9726.3	10130	10049	10379	10560	10803	10901	10657	10496	10410	10577
0	14.584	0	10.161	10.226	3.9623	0	0	0	7.2602	9.0352	86.095	263.29	432.73	628.26	992.03	1244.5	1636.6	2063	2532.3	3004	3810.3	4465.1	4974.7	5423.9	6360.2	6876.3	7593	8363.7	9655.7	10436	10883	11747	13061	13810	14441	15419	16475	16868	18079	18584	18725	19464	20308	19899	20204	20189	20133	20451	20493
0	0	6.7124	10.952	6.5705	0	0	0	0.4733	41.076	103.42	198.81	320.1	491.31	679.86	873.1	1171.2	1498.9	1856.6	2136.9	2632.2	3023.2	3494	4019.7	4529.9	5106.7	5648.4	6144.6	6562.5	7239.1	7753.3	8229.9	8593.1	9394.8	9578.6	10008	10301	10734	11130	11484	11512	11682	11766	12054	12138	12168	12344	12252	12575	12248
0	0	5.4312	0	0	0	19.899	30.638	61.146	134.46	249.15	379.53	575.8	826.99	1094.8	1360.4	1652.9	1968.1	2336.2	2603.8	2942.3	3310.7	3588	3951.5	4213.4	4531.1	4775.7	5039.7	5391.8	5649.6	6216.7	6275.2	6662.5	7036.4	7176.6	7504.9	7638.8	7993.6	8062.8	8521	8585.1	8702.3	8901	9083.1	9356.7	9436.7	9584.8	9492.1	9545.6	9512.3
18.794	3.6315	0	3.6154	0	0	2.3775	7.2509	54.201	82.282	194.26	318.24	444.01	558.56	762.7	1023.4	1245.6	1476.4	1754.1	2021.7	2369.3	2609.9	2829.8	3201.5	3576.1	3706.1	4083.9	4304.7	4596.9	4886.2	5363.4	5666.5	5776.2	6237.3	6781	7041.6	7195.6	7376.1	7863.3	8163.1	8375.9	8606.8	8898.6	8960.7	9077	9410.2	9232.3	9564.6	9232.3	9532
16.53	0.60722	0	2.7185	0.39067	0	0	0	0	33.178	94.784	224.54	409.6	687.39	1007	1405.6	1891.3	2337.4	3225.4	3604.1	4239.5	4856.5	5479	6220.4	6798	7417.5	7948.6	8383.8	8958.9	9403	9669.8	10113	10607	11007	11380	11826	11855	12368	12522	12631	12973	12926	13169	13235	13137	13380	13377	13389	13280	13445
5.1493	0	0	0	6.2976	0	0	10.925	33.692	81.47	152.27	241.62	360.74	546.1	712.3	1008.5	1261.8	1520.8	1803.4	2115.3	2484.8	2851.9	3193.8	3609.9	4049.8	4492.7	5015.3	5394.4	5743.8	6180.6	6838.3	7161.7	7699.2	8159.1	8468.9	8891.8	9458.9	10268	10338	10839	11101	11044	11400	11531	11599	11873	12145	12242	12252	12513
3.0327	7.3973	0	0	0.83671	0	0	14.999	46.909	80.049	144.6	230.19	339.19	476.78	615.09	860.14	1068.3	1316.7	1555.4	1796.2	2053.8	2357.6	2624.6	2896	3169.3	3487.7	3862.5	4116.5	4512.6	4903.4	5216	5333.1	5684.2	6140.7	6760.6	6994.2	7668.3	7889.8	8167	8817.3	9006	9198.5	9371.6	9537.4	9795.6	10186	10329	10434	10282	10194
0	0	0.4221	3.3493	4.533	0	2.6226	14.955	69.036	179.09	311.22	507.61	799.73	1111.3	1437	1901.7	2396.8	2838.3	3422.4	3901.4	4402.3	5118.2	5697.1	6457.2	6941.4	7251.3	8026.8	8446.4	9021.3	10052	10510	11206	11612	12533	13527	14029	14781	15040	15920	16053	17216	16994	15490	17240	17791	17924	18221	18282	18430	18327
14.709	4.9142	0	3.4212	0	0	0	0	0	2.7587	24.492	102.05	234.63	468.93	739.35	1075.7	1468.3	1911	2123.6	2638.6	3073.9	3561.9	4128.2	4537.9	5108.4	5651.2	6257	6848.1	7455.6	8102.2	8402.6	8731.8	9331.6	9912.3	9962.5	10760	10934	11361	11656	12244	12382	12395	12664	13113	13411	13643	13588	13711	13439	13486
17.355	11.418	12.865	8.7662	0	0	0	0	1.5521	33.513	95.523	171.05	336.63	524.47	797.59	1096.7	1327.1	1683.2	1989	2368.8	2957.6	3367.3	3663.6	3816.3	4391.1	4425	4796	5259.2	5446	5835.8	6193.5	6421.9	6790.9	7170.9	7474.5	8079.2	8379.7	8795.4	9105	9440.5	10210	10038	10164	10149	10292	10198	10538	10730	10878	10729
14.662	11.597	11.127	0	0	0	0	0	0	28.153	69.982	166.33	299.85	477.15	680.76	951.86	1210.8	1513	1870.9	2179.7	2564.1	2936.7	3383.2	3816.6	4273.8	4698	5146.8	5543.4	6051.8	6713.4	7094.5	7523.4	7943.2	8452	8750.9	9270.3	9469.8	9923.1	10172	10260	10579	10874	11065	11248	11209	11370	11414	11405	11722	11715
5.9262	14.096	7.6948	2.2674	0	0	8.7425	5.9177	0	0	0	0	41.298	174.31	358.99	593.67	945.4	1337.2	1755	2359.3	2889.1	3436.1	4133.5	4826.3	5394.2	6441.1	6908.4	7716.3	8305.1	9099	9676.2	10388	11122	11439	12105	12975	13310	13804	13793	14342	14507	14672	14742	14526	14700	14392	14058	14376	14463	14399
0	0	0	8.4798	19.684	24.045	39.198	65.19	85.265	150.97	223.24	307.77	427.35	584.75	683.75	875.31	1039.7	1220.9	1362.9	1397.2	1646.7	1786.9	2031.6	2228.7	2553.2	2748.3	2907.9	3127.7	3424.5	3582.8	3812.3	4111	4274.7	4314.4	4563.6	4632.9	4876.4	5130.1	5307.2	5380.1	5154.6	5270.5	5246	5093.3	5435	5536.8	5615.5	5574.8	5731	5777.8
0	0	0	0	12.538	44.565	45.954	173.86	260.37	463.97	547.13	746.42	994.74	1324.4	1608	2046.7	2412.9	2868.1	3268.7	3631.6	4019.9	4694.9	4951.3	5363	5610.8	5975.5	6591.1	7226.1	7414	7625.8	8109.2	8316.1	8641.2	9085.1	9337.7	9621.2	10018	10363	10437	10593	10852	11127	11266	11314	11510	11466	11437	11309	11474	11377
0	0	7.7752	7.0066	4.2379	1.162	0.55278	0	14.035	40.865	110.09	200.3	323.18	451.33	599.53	787.59	933.91	1095.4	1310.2	1547.6	1804.8	1970.2	2328.4	2839.7	3134.5	3606.8	3994.4	3984.9	4477.1	4719.2	4735.5	5225.7	5139.5	5265	5461.2	5921.1	5720.3	6105.1	6175.3	6536.2	6561.9	6474.3	6250.8	6227	6283.4	6397	6530.1	6601	6484.4	6325.9
6.5542	0.79422	5.0309	0	0	0	0	0	26.929	107.9	196.91	317.67	497.88	721.95	978.47	1277.4	1723.1	2200.7	2792.7	3342.4	3920	4577.6	5496.7	6144.3	6596.5	7479.1	8170.1	9147.3	10107	11145	12053	12947	13508	14189	14681	15415	15315	16212	16685	16934	17461	18137	18184	18668	18559	18883	18998	18910	19635	19178
0	0	1.428	0.83335	10.365	0	13.969	46.587	149.91	289.32	543.11	822.61	1149.7	1569.4	1956.3	2473.7	3013.6	3540.9	4153.5	4789.5	5286.4	6037.8	6782	7432.2	7876.5	8731.6	9275.5	9880.9	10431	11199	11729	12214	12873	13547	14141	14686	15474	15868	16227	16260	16751	16843	16811	16891	17122	17248	17406	17497	17499	17291
0	0	0	0	14.17	11.104	2.4386	14.079	41.12	67.851	191.4	386.99	658.19	973.5	1412.1	1938.2	2332.5	2907.2	3490.2	4147.2	4768.7	5407	6173.2	6750.4	7621.2	8326.2	8955.2	9666	10230	10985	11578	12179	12674	13522	13861	14464	14988	15485	16114	16305	16771	16964	17437	17416	17916	18083	18110	17978	18356	18469
16.818	1.0069	0	0	0	1.9067	0	0	25.73	68.206	140.24	218.11	319.98	472.35	620.99	848.2	1041.9	1283.2	1492.4	1761.1	2088.8	2298.1	2577.7	2707.8	3015.1	3254.2	3668.4	3919.5	4071.4	4184.2	4506.4	4683.5	4970	5279.5	5406.2	5643.7	5824.7	6028.7	6396.5	6464.7	6642.1	6628.2	6980.9	7175	7185.5	7264.3	7544.2	7574	7615.6	7734.1
0	3.6772	1.2887	0	8.3603	0	3.4185	5.9212	35.115	62.138	99.836	185.69	284.56	431.29	628.06	863.65	1139.5	1396	1729.4	2047.1	2459.3	2841	3241.8	3696.7	4239.7	4594.6	4934.1	5345	5826.8	6226.5	6712.8	7242.9	7558.3	7984.5	8320.3	8573.1	9131.2	9312.4	9701.5	9784.3	10093	10276	10728	11114	11533	11637	11574	11522	11668	11821
15.985	2.1711	4.6705	0	0	0	0	20.489	82.514	223.65	431.75	698.58	1113.8	1637.6	2095.4	2774.3	3575.5	4161.1	4811.9	5826.5	6724.1	7389.5	8363.7	9004.9	9803.2	9931.6	11071	12201	10791	11249	13322	14448	15104	15987	16342	16682	16977	17545	17478	17991	18225	18532	18746	18725	18997	18836	19319	18867	18968	19024
22.098	11.701	4.616	0	0	0	0	0	17.406	65.146	160.96	260.51	372.58	527.56	657.68	869.32	1025.2	1234.1	1415	1702.3	1882.9	2074.8	2366.9	2498.4	2727.5	2915.5	2983.7	3319.1	3484.8	3771.1	3987.2	4126.9	4318	4557.4	4654.1	4818.1	4965	5177.5	5190.4	5250.6	5405.6	5347.4	5632.4	5341.6	5414.9	5580.7	5607.7	5651.8	5698	5594.7
20.682	8.1254	5.6997	0.30824	0	0	0	0	9.101	37.905	107.51	177.23	275.43	435.98	562.67	800.41	1110.8	1400.3	1777	2120	2641.6	3026.9	3441.4	3893	4492.1	4957.1	5603.1	5907.8	6319.7	6983.4	7648.2	8148.9	9005	9437	8196.6	8480.4	8884.6	9041.7	9034.2	9267.4	9382.5	9692	9644.6	9618.4	9699.1	9703.7	9774.1	9967.2	10016	9963.9
0	3.2538	0	0	3.0241	2.8098	0.099654	15.812	15.939	57.294	92.309	178.15	297.16	475.51	616.54	931.37	1195.7	1519.7	1895.2	2263.7	2735	3183.8	3753.6	4208.7	4705.7	5337	5772.3	6410.5	6859.7	7657.5	8149.7	8323	9135	9474.3	9835.7	10239	10638	11155	11096	11666	11968	12253	12374	12561	12659	12776	12599	12763	13361	13445
0	0	0	5.484	0	29.155	0	0	0	0	0	0	0	0	93.21	205.77	308.77	459.92	667.8	954.24	1206.5	1506.7	1727.3	2022	2331.7	2683.1	3086.3	3472.4	3909.7	4306.8	4880.8	5400	5877.8	6306.9	6623.5	7409.1	7595.5	7997	8342.1	8398	8915.5	9066.6	9459.6	9647.9	9626.2	9903.5	10045	10023	9963.8	10103
1.6551	0	0	0	0	11.345	5.9965	21.981	31.936	62.636	117.23	196.66	293.24	413.63	613.99	818.66	995.17	1244.9	1492.5	1738.9	2078.7	2390.5	2631.1	2965.8	3213.2	3648.7	4074.8	4337.9	4858.8	5154.8	5558.6	5863	6353.7	6746.6	7116	7478.5	7882.2	8355.6	8554.3	8845.5	9029.6	9465.8	9555.3	9721.2	10067	10400	10776	9987.3	10213	11111
0	0	2.2341	0	0	2.2363	11.391	11.458	59.222	158.95	313.38	533.26	875.67	1324.3	1766.3	2411.1	3064.7	3733.7	4445.2	5418	6150.9	6996.7	7932.2	8811.4	9713.3	10467	11474	12287	13534	13923	14250	15163	15817	16618	17216	17956	18579	19235	19332	19515	19985	20523	20764	20752	20946	20451	21265	21228	21192	21508
20.783	0	0	0	0	0	14.013	45.662	104.05	172.22	312.82	558.25	708	972.63	1356.9	1599.9	2114.1	2494.9	2960.7	3424.7	4002.2	4377.1	4889.1	5367.3	5897.9	6538.4	7034.5	7358.4	8276.5	8650.2	9131.5	9782.1	10150	10627	11067	11416	11809	12410	12559	12977	13044	13236	13789	13648	13875	14287	14395	13945	14529	14391
4.6224	1.9118	0.010037	0	3.8702	0	0	15.109	38.62	116.11	228.03	375.77	576.89	832.77	1178.3	1528.5	1934.6	2389.1	2782.4	3273.2	3754.1	4235.7	4753.8	5243.1	5684.9	6259.8	6965.6	7436.7	8174.8	8665	9187.7	9686.2	10304	10687	11243	11931	11949	12620	12961	13546	14013	14291	14404	14885	15047	14563	14083	14241	14714	15137
2.3392	4.4961	0	0.22915	9.0912	0	0	0	6.0498	36.427	112.59	202.98	326.66	499.6	715.41	987.17	1304.9	1613.8	1992.9	2379.1	2904.1	3353.2	3834.5	4451.3	4935	5486.6	6066.4	6660.7	7210.6	7931.8	8323.4	9122	9381.2	9972	10601	11134	11611	12009	12396	13015	13490	13717	13818	13816	14277	14417	14682	14712	14620	14779
0	1.1886	5.966	0	0.21313	0	0	2.8797	5.6025	12.318	29.668	60.878	111.49	153.14	234.01	305.61	383.67	476.95	636.46	823.7	1004.9	1240.2	1452.8	1775.1	2071.1	2386.9	2698.4	3061.2	3460.9	3895.6	4174.5	4744.9	5162.5	5511.4	5967.6	6573.2	6662.8	6839.1	7249.7	7718.1	8056.3	8266.9	8532.2	8967.8	9230.7	9519.1	9983.3	10173	10393	10765
0	0	2.0334	0.36222	2.1951	8.8394	22.008	50.039	90.215	160.33	271.57	413.48	580.28	834.18	1146.2	1359	1737.2	2352	2652.2	3163.8	3525.6	4374.5	4848.7	5209.2	6153.5	6475.3	6936	7256.1	7856.3	8028.7	8734.2	9134.6	9451.1	9723.7	10259	10618	10922	11317	11651	11844	12180	12612	12914	12755	12950	12980	13063	13153	13450	13261
4.171	13.632	0	0	0	4.9114	10.841	31.818	55.687	90.545	185.99	316.58	523.05	679.2	934.32	1279.2	1613.6	1985.4	2429.9	2808.7	3356.6	3747.6	4233.7	4741.9	5489.1	5895.1	6410.4	6865.7	7470.2	8190.1	8674.6	9288.6	9992.9	10599	11011	11898	12110	12934	13117	13686	13978	14339	14479	14712	14767	14679	14743	14972	15142	15170
6.3595	4.6513	0	1.3169	3.9143	0	0	9.2165	54.623	141.29	290.22	501.37	682.19	1108.3	1431.2	1870.1	2332.1	2865.4	3364.9	3999.8	4632.2	5347	6032.2	6787.6	7534	8072.1	8935.5	9237.2	10055	10600	10998	11565	12084	13074	13308	13562	13934	14374	14667	15172	15076	15291	15784	15820	16040	16277	16223	16310	16213	16164
0	3.9384	1.7956	0.18282	0	0	3.9171	0.74562	18.553	38.728	81.316	154.64	255.21	358.53	513.71	728.31	928.06	1196.4	1490.7	1881.5	2247.3	2653.4	2943.5	3327.3	3560.6	4159.4	4747.1	5265.8	5667.4	6205.5	6891.2	7086	7636.8	7892.3	8416.9	8793.4	8733	9181.4	9640.1	9864.1	10021	10508	10752	10768	10969	11010	11026	11193	11113	11519
21.136	6.8479	1.5835	0	0	0	0	0	0	0	0	0	26.891	68.317	146.41	247.12	356.27	531.65	669.25	944.81	1172.4	1397.2	1650.9	1930.2	2217.7	2560.4	2855.4	3123.7	3416.8	3750.5	3955.8	4227.9	4529.4	4703	5359.3	5398.4	5655.2	5934.3	6192.6	6434	6486.8	6744.3	7005.5	7267.2	7345.5	7582.7	7831.2	7974.5	8082.7	8148.8
38.289	34.793	0	4.133	0	0	0	0	0	0	14.729	62.182	142.03	239.52	369.47	533.86	719.55	871.47	1097.9	1319.7	1596.6	1830	2056.7	2195.1	2494.8	2720.1	2986.3	3266.4	3516.1	3964.1	4177.1	4645.5	4900.4	5342.3	5611.3	6046	6277.9	6543.7	6792.2	7062	7479	7558.5	7831.3	7958.1	8067.4	8388.4	8292.3	8489.3	8596.7	8859.4
0	1.2605	0	0	11.045	0	4.3407	6.621	18.081	81.714	149.86	298.17	485.78	735.17	1023.6	1363	1770.6	2033.2	2559.7	3046.7	3165.5	3532.1	4074	5876.4	4894	5480.1	5874	6297.9	6635.6	6911.3	6686.7	8078	8380.7	8776	8744.8	9422.9	9910.1	11215	11060	11256	11576	11293	11797	11749	12014	12437	13019	13115	12965	13780
0	0	21.155	4.6302	0	12.566	0	18.262	57.949	147.21	301.8	484.2	721.1	997.54	1331.8	1737	2076	2520.2	2950.3	3412.3	4022.7	4582.6	5245	5741.9	6331.4	7060.5	8310.9	9202.7	9826.2	10296	10950	11759	12303	12908	13184	13700	14270	14572	15092	15309	15632	15707	16024	16285	16707	16830	16745	17048	17352	17351
0	0	0	9.2034	23.423	44.686	68.067	108.47	187.16	321.26	505.79	730.72	1299	1672.1	2250.7	2771.3	3630	4513	4462.9	6242.2	7261.4	8541.4	9652.9	10358	9627.3	12761	14057	14824	15670	17367	15522	16149	16801	17292	18490	18694	19264	20137	20692	20570	20837	21574	22254	22572	23026	23145	23751	23725	23512	23955
0	6.7997	0	4.0401	0.2176	0	1.3417	7.7356	48.739	93.664	186.49	299.31	447.95	625.28	826.39	1089.4	1326.4	1602.3	1933	2203.4	2536.3	2922.9	3212.2	3599.4	4047.6	4396.7	4874.4	5216.6	5733.8	6233.1	7086.9	7649.6	7896.3	8439.1	9134.3	9652.1	10206	11003	11503	12138	12350	12798	12798	13323	13451	13798	13844	13942	14433	14492
0	0	0	0	25.866	70.023	128.99	207.79	286.14	366.4	589.32	760.37	964.45	1209.6	1333.7	1783.4	2001	2301.7	2544	2905.2	3173.6	3727.2	4236.7	4336.2	4475.8	4783.5	5003.7	5394.1	5670.2	5988.3	6439.6	6875.5	7164	7637.5	7209.9	7278	7944.6	7904.7	8804.1	8677.3	8961.6	9028.4	9033.6	9136.3	9655.6	9573.4	9547.9	9827.4	9619	9638.3
0	0	0	0	50.548	182.84	342.49	560.41	805.65	1089.7	1358.4	1726.7	2151.3	2597.5	3064.2	3468.3	3960.2	4551.3	4906.2	5485.7	5920.5	6494.8	6829.9	7435.6	8052.3	8268.6	8664.5	8937.5	9553.7	12181	10439	13260	13327	11508	11941	12619	12493	12967	12950	13166	13468	13576	13800	13964	14286	14176	14200	14332	14455	14293
0	2.4116	7.2392	0	0	0	20.872	36.956	49.301	124.55	226.79	284.17	397.05	580.49	827.38	1345.6	1841.4	1710.3	2022.4	2270.5	2592	2940	4499.1	4491.8	4455.4	4320.2	5342.2	5408.8	5959.2	6336.7	6444.1	6816.3	7053.6	7387.5	7431.6	7822.9	8005.4	8234.2	8365.7	8403.9	8704.9	8959.5	9112.2	9031.7	9159.8	9131.2	9314	9412.1	9562.2	9507.8
19.018	10.502	6.2818	0.43736	0	0	0	0	0	0	0	0	1.6853	49.245	104.1	158.81	212.67	311.1	450.13	550.64	746.77	940.21	1097.1	1329.7	1409	1673.8	1921.2	2132.9	2385.9	2593	2845.8	3019.4	3475.9	3573.4	3890.1	3999	4377.6	4538.5	4712.8	4904.4	5082.1	5278.2	5369.2	5338.9	5628.1	5675.3	5695.1	5626	5762.8	5782.4
3.9539	0	7.8705	0	21.313	16.232	37.727	90.366	169.73	234.56	332.2	435.25	538.12	678.31	840.19	1039.4	1170.2	1393.1	1574.9	1815.5	2126.3	2552.4	2844.8	3277.8	3488.8	3954.3	4269.1	4692.1	4864.9	5153.4	5478.6	5961.4	6208	6551.5	7003.8	7302.7	7619.5	7894.1	8047.7	8359.8	8579.1	8820	8894.9	9012.2	9285.3	9263.4	9483.3	9452.3	9528.6	9332.8
0.83426	0	0	0	4.7775	0	7.4676	23.413	91.302	187.37	321.31	504.09	720.09	1014.1	1371	1736.8	2173.8	2659.1	3196.8	3726.8	4293.6	4888.3	5465.5	6228.1	6688.7	7288.7	7753.3	8447.4	8898.5	9558.2	9409.7	10087	10751	11312	11758	11951	12641	13110	13493	14411	14678	15078	15539	15513	15581	15999	16018	16151	16241	16428
9.5114	0.50327	1.824	0	0.45976	0	0.68007	13.243	29.518	83.402	208.48	265.79	412.78	594.41	1080.2	1182	1557.3	1896.5	2888.9	2676	3172.3	3653.8	4081.4	6196.8	4853.8	5249	5840.4	5910.2	6526.1	6817.9	7258.2	8306.4	9097.3	9381.3	10312	10781	10956	11997	12596	13099	13206	14062	14444	14765	15312	15319	15484	15873	15883	16459
0	2.4265	26.42	19.665	55.416	0	33.485	41.35	35.966	29.237	49.707	114.14	184.89	329.76	476.12	610.51	827.82	1035.4	1284.8	1551	1924.1	2100.3	2519.2	2855.7	3208.1	3537.9	3844.5	4266.9	4663.6	5129.5	5676.1	6120.5	6448.7	7014.8	7456	7797.9	8389.7	8765.9	9183.9	9354.8	9711.3	9826.3	10047	10187	10258	10209	10684	10620	10886	10598
23.541	31.907	22.284	0	0	0	0	0	0	29.852	101.86	212.35	387.97	597.03	837.4	1145.8	1408.6	1747.8	2086.8	2497.4	2897.4	3440.4	3861.3	4362.3	4573.8	5166.8	5346.2	7017.4	7603	7892.6	7213.2	7547.4	7149.9	7973	7859.7	8451.6	8614.4	8630.3	11225	9039.3	9186.7	9523.7	9680.5	10046	9630.1	10178	10371	10141	10457	10535
19.244	0	0	0	0	0	0.95542	34.602	98.262	200.3	306.75	526.1	811.15	1128.6	1397.6	1829.7	2199.5	2543.8	3055.7	3590.8	4110.4	4732.4	5210.3	5748	6362.6	6894.5	7253.9	7741.4	8459.7	8821.8	9805.7	10181	10095	10358	10679	11345	11734	12012	12081	12427	12417	12678	12750	12792	12827	12896	13293	13441	13822	13962
2.6697	0	0	3.1001	6.649	0	0	9.3424	2.4813	30.262	43.031	107.89	184.33	274.7	396.92	508.95	676.39	863.7	986.3	1151.4	1377.3	1567.9	1771.9	1879.2	2061	2212.5	2471.4	2654.9	2845.7	2950.1	3113.1	3148.8	3289.6	3444.2	3685	3739.5	3761.5	3901.8	4015.6	4202.3	4367.1	4468.1	4311.6	4431.7	4582	4404.1	4334.9	4370.3	4641.3	4721
1.6383	4.5196	6.3421	0	3.4341	0	0	0	18.3	62.483	157.21	284.69	448.99	667.87	920.96	1140.5	1547	1880.3	2232	2655.7	3155	3614.1	4034.4	4562.4	5148.9	5454.4	5671.9	6400.9	6823.2	7285.4	7558.4	8044	8338.3	8651.4	9061.9	9139.3	9737.9	9883.5	10138	10404	10559	10924	10932	11157	11465	11456	11468	11579	11536	11819
3.9236	6.8801	0	0	0	3.7364	3.1396	4.4512	17.417	50.021	113.34	242.1	417.49	615.69	888.09	1231	1636.3	2072.2	2422.1	3007.8	3492	4148.8	4641.2	5205.2	5724	6214.6	6638.2	7347.3	7839.5	8236.3	9012.7	9667.7	9575.1	10022	10699	11190	11177	12115	12508	12883	13025	13348	14338	14492	14499	14721	14900	14617	14843	14974
21.923	7.328	2.6361	0	0	0	5.3973	16.467	71.271	149.68	276.4	481.46	705.57	961	1233.2	1587.9	1950.9	2394	2868.8	3411.9	3915.1	4367	4891.9	5294.4	5767.3	6174	6573.7	6934.3	7148.9	7480.3	7863.4	8171.7	8614.2	8823.7	9360.6	9840.6	10157	10745	10926	11152	10858	11545	11676	11590	12090	11970	12244	12273	12976	12990
8.1733	3.7225	0	0	0	0	8.443	38.918	159.28	314.76	620.54	930.15	1332	1904.6	2503	3039.9	3827.5	4539.9	5076.5	5811.2	6548.7	7180.5	8151.9	8647.7	9706.1	10596	10924	11552	12361	13176	13595	14272	14799	14999	15625	16076	16280	16728	17038	17153	17428	17760	17889	17818	18077	17904	17812	17749	18008	18049
21.152	10.63	0	0.2468	0	0	0	0	0	20.292	124.95	274.63	478.97	742.22	1127.7	1543.5	1887.8	2465.9	2955	3453.5	4087.8	4629.7	5262.6	5771.2	6349.4	7028.1	7310.8	7922.1	8509.7	9193.7	9873.8	9833.1	10537	10960	11216	11818	12277	12317	12901	13231	13589	13711	13734	13669	14058	14160	13787	14415	13890	14155
0	0	1.1027	0	3.4615	7.0329	11.509	20.093	11.708	11.51	21.192	40.984	92.74	123.84	210.54	277.71	355.07	454.46	583.81	744.35	918.42	1068.3	1247.6	1478.2	1664.2	1912.8	2080.6	2239.9	2603.6	2768.3	2993	3190.5	3362.9	3550.6	3831.3	3758.6	3902.3	4148.4	4246.2	4457.9	4733.8	4907.3	4993.3	5234.8	5264.1	5376.1	5513.1	5596.5	5691.7	5700.2
0	0	0	0	15.658	0	14.068	29.955	99.297	170.31	313.53	473.56	684.91	908.92	1225.9	1494.1	1884.5	2343.3	2960.2	3183	3740.6	4143.9	4933.2	5656.1	6372.7	7275.8	7720.5	8617.3	9330.7	10299	10176	11399	12046	12990	12782	13279	13825	14230	15009	15942	16146	16605	17359	17500	17810	17482	17914	18001	17887	17884
0	0	0.65057	6.3587	16.236	28.206	25.739	36.337	46.318	62.498	109.1	183.37	282.16	415.38	596.41	827.07	1151.7	1421.9	1880	2246.2	2645.9	2899.4	3387.7	3787.7	4235.1	4750.8	4937.5	5556.2	6171.8	6791.2	7462.9	8184.5	8617.7	9347.7	9726.9	10127	10774	10906	11231	11307	11611	11660	11806	11875	12085	12400	12227	12102	12407	12371
20.802	4.374	0	0	0	0	0	0	0	0	0	40.34	125.11	250.54	459.87	682.12	990.7	1297.6	1629.4	2057.4	2382.9	2915.5	3264.4	3702	4135.6	4384.7	4681.3	5209.4	5667.9	6104.3	6199	6963.5	7092.7	7482.8	8031.7	8397.1	8683.1	9208.2	9511.6	9878.2	10131	10112	10335	10328	10635	10788	10900	10973	10964	10968
0	6.5465	16.061	16.305	0	10.31	35.87	108.17	233.05	438.05	681.36	1034.6	1427.3	1931	2525.2	3022.7	3597.6	4268.3	4913.4	5524	6253.4	6766.2	7379	7993	8536.7	9144	9624.9	10112	10781	11393	11947	12344	12903	12952	13415	13942	14065	14757	14682	15236	15231	15733	15811	15900	16131	16138	15898	16180	16291	16254
0	0	0	10.15	10.48	7.2005	18.314	20.907	45.957	76.322	189.78	325.39	571.26	794.83	1068.6	1385.7	1809.5	2221	2711.9	3249.2	3805.5	4341.4	4814.7	5369.6	6046.9	6570.5	7766.1	8248.7	8925.6	9376	9901.8	10492	11133	11411	12147	12368	12773	13283	13739	13997	14264	14653	14811	15302	15468	15576	15810	15763	15980	16183
34.828	19.189	0.29919	0	0	0	0	6.0807	29.438	65.234	157.64	245.07	371.41	476.21	642.73	869.41	1025.4	1273.7	1503	1772.6	2076.4	2278.6	2550.9	2726.2	3039	3272.6	3574.9	3730.9	3902.5	4207.9	4459.5	4771.9	4886.5	5127.3	5371.8	5438.1	5573.7	5758.2	5845.1	6010.2	6242.4	6248.4	6398.3	6540.2	6543.5	6727.1	6746.7	6802.3	6755.4	6900.9
9.505	7.1361	6.4697	2.0426	0	0	0	0	0	16.363	53.741	141.83	248.95	387.35	531.83	771.05	1039.8	1305.6	1569.3	1905.3	2291.3	2588.4	2989.9	3452.8	3844.2	4242.2	4684.4	5053.5	5536.6	6047.4	6653.7	7257.8	7678.3	8328.7	8834.5	9379.9	10006	10251	10789	11138	11480	11566	11867	11715	11848	12411	12395	12319	12475	12605
0	0	1.6446	9.0451	2.4065	0	1.5675	1.7788	19.995	50.386	120.38	199.74	335.34	488.68	683.31	920.93	1146.2	1341.6	1612.8	1887	2102	2511.3	2827.4	3171.6	3414.4	3678.9	3892.5	4242.9	4589.5	4881.4	5053.1	5268.7	5743.3	5872.4	6263.2	6425.9	6576.7	6611.7	6840.8	7219.3	7205.9	7432.8	7189.3	7120.7	7334.4	7225.5	7420	7284.1	7214.3	7256.6
13.873	6.7305	4.2328	0	0	0	0	20.536	65.648	160.42	303.45	476.15	718.37	984.35	1385.7	1769.5	1824.3	2191.4	3240.9	3809.7	4462	4600.9	5245.2	5824.6	6519.3	7314.7	7785.1	8685.6	9389.6	11037	10570	12211	12640	13411	13299	14899	15420	15647	15903	15615	16125	17536	17651	17520	18417	18177	17635	17804	17817	18006
8.2039	0	0	0	0	4.77	12.694	40.632	113.2	183.35	385.97	553.96	635.76	1164.6	1530.6	1998	2474.8	3047.9	3748.7	4356.2	4827.1	5517.4	5826.7	6514.6	7293	8136.8	8643.9	9383.6	9720	9331.1	10336	9359.9	10047	10421	10724	11087	11489	11893	12189	12681	12906	12885	12994	13368	13529	13842	13951	13877	14384	14358
13.621	5.1294	6.6784	0	0	2.6832	0	13.027	60.126	126.83	224.37	370.75	516.79	714.56	946.38	1200.8	1485	1824.4	2070.3	2371.4	2777	3067	3419.4	3777	4190.5	4464.8	4751.9	5043.9	5459.6	5644.1	5938.1	6286.5	6574.5	6748.3	6886.6	7225.2	7508.2	7631.9	7761.3	7660.7	7893.1	7844.8	8125.2	8062.8	8127.5	8107.6	8164.2	8202.2	8264.9	8308.2
7.1853	13.875	0	11.389	4.1203	2.9933	0	0	0	0	0	0	0	0	0	0	13.359	56.04	94.219	200.91	313.87	445.59	563.88	710.78	925	1083.8	1340.6	1579.5	1740.9	2082.2	2370	2660.5	2913.4	3185.7	3537.6	3781.2	4177.7	4552.1	4696	4938.4	5132	5157.9	5475.7	5514.2	5678.5	5775.5	6005.3	6292.2	6210.2	6280.3
0	3.2383	0	0	1.7788	0	4.1648	21.444	51.821	108.5	194.89	286.08	418.98	564.11	716.21	934.27	1136	1378.3	1670.1	1900	2241.4	2518	2771.6	3075.1	3409.1	3740	4002.2	4352.6	4730.8	5161.7	5572.6	5903.9	6156.6	6803.3	6968.6	7457.1	7978.9	8268.9	8509.1	9243.5	9477.2	9777.3	9663.4	9876.3	10082	10238	10075	10211	10213	10097
0	3.5203	0	0.19927	5.6575	0	6.6389	34.248	90.988	197.78	351.28	562.4	804.87	1089.6	1402.5	1822.7	2205.2	2587.4	3065.2	3399.1	4032	4479.4	4794.5	5358.4	6036.6	6605.6	7082	7749.9	8147.1	8558.2	8767.2	9133.8	9576.9	9734.7	10596	11260	11599	11666	11846	12431	12756	13039	12979	13174	13159	13200	13360	13563	13666	13272
8.4744	2.9261	0	7.2814	2.622	0	0	0	0	0	0	0	0	12.5	69.253	183.81	312.49	513.74	591.9	717.03	1011.1	1294.2	1528.1	1878.1	2304.7	2603.2	3036	3500.3	3998.5	4489	4986.9	5600.6	5857.5	6496.4	7103.8	7440	7876.2	8416.5	9176.5	9427.1	9603.9	9974.2	10519	11399	12291	12701	11024	11573	11309	11178
0	0	0	4.799	5.6567	2.0042	25.822	29.065	53.975	112.53	178.37	261.09	387.65	535.38	723.94	925.47	1142.2	1294.1	1592.7	1832.9	2100.5	2389.6	2739.1	3107.1	3426.8	3812.8	4023.2	4377.9	4775.1	5178.1	5583.8	5883.9	6159.8	6498.2	6782.3	7024.1	7255.3	7509.8	7871.9	7987.8	8252.4	8729	8723.9	9080.9	9046.6	9006.4	9341.3	9161.4	9466.5	9506.2
0	0	0.6406	0	3.0004	0	7.9241	23.734	56.896	166.4	267.6	424.03	672.28	822.08	1454.9	1465.2	1762.8	2434.8	3519.5	3643.5	3346.5	4816.3	4207.5	5683	5764.4	5281.3	5546.4	7683.5	7794.1	8090.9	8145.9	8074.7	8388.9	8835	8968.3	9600	9845.1	10227	10679	10554	11046	11266	11388	11439	11762	12030	11948	11936	12228	12431
8.7124	0	0	0	0	0	5.3177	21.256	71.145	114.04	192.7	329.93	474.27	701.35	897.27	1179.9	1515.4	1825.3	2180.8	2573.2	2908.1	3312.7	3642	3908.4	4367.4	4510.1	4904.6	5115.3	6325.6	5574.3	5910.7	6254.9	6348.3	6722.2	6729.7	6869	7099.9	7324	7345.6	7605.4	7732.1	7689.8	7949.7	8120.1	8105	7585.7	7820.1	7682	7746.8	7756.8
0	0	10.639	0	1.4154	4.6172	3.4103	21.418	41.916	132.65	269.59	472.55	667.53	986.09	1355	1726.9	2234.9	2612	3209.7	3781.3	4400.5	5014.6	5594.5	6236.2	6556.3	7080.7	7643.6	8100.5	8550.9	8896.6	9421.2	9872.7	10515	11064	11311	11512	12495	12919	13276	13567	13632	12560	13840	12764	14405	16317	14728	16710	16152	15069
16.194	4.4563	5.3214	0	0	0	2.8724	5.4803	4.7972	6.2341	24.336	74.128	129.57	292.1	462.57	632.59	891.48	1373.4	1494.3	1885.6	2158.5	2410.9	2851.6	3389.2	3753.4	4225.8	4646.1	5196.1	5543.7	6079.2	6518.1	7327.3	7994.6	8438.8	8877.1	9623.2	10125	10167	10405	11190	11319	11705	11764	11819	11996	12222	12083	12237	12525	12759
1.1137	0	0.76061	3.9419	0.1526	2.3702	1.0351	6.8857	26.507	62.672	114.56	183.63	267.07	355.72	526.64	714.39	933.95	1157.5	1393.4	1694.4	2068.5	2402.6	2735.1	3043.6	3311.4	3785.6	4018.8	4341.4	4604.9	5024.9	5198.1	5491.2	5642.6	5653.4	6145.7	6303.8	6728.3	6595.3	6848.7	7117.9	7036.2	7109.3	6956	6804.6	7080.8	6867	6838	6918.4	6815.9	7168.2
0	0	4.5809	0	12.742	0	0	0	0	0	9.3594	54.786	149.81	255.1	370.41	571.43	788.58	1040.5	1241.4	1515	1733.9	2029.2	2402.3	2717.3	3047.9	3394	3887.5	4331.8	4794.3	5095.8	5519	6274.7	6357.6	7033.2	7331.4	7654.3	8070.1	8277.3	8868.2	9519.5	9848.5	9959.6	10000	10099	10319	10416	10430	10627	10496	10469
0	0	5.4884	2.0212	0	1.6642	5.7154	17.583	36.294	76.807	141.63	242.23	382.51	510.9	702.54	901.76	1276.8	1592.8	1893.2	2166.8	2504.9	2766.6	3094	3433.9	3746	4118.4	4380.1	4574.2	4868.9	5177.8	5435.7	5798.8	5955.9	6326.2	6603.1	6692.7	6931.3	7246.3	7517.7	7562.6	7760	7785.9	7850.1	7894.6	8001.4	8191.7	7983.2	8029.3	8131.6	7997.1
0	0.47997	0	0.56708	3.7916	13.014	3.0502	33.553	49.669	139.34	244.01	418.94	635.88	829.97	1145.2	1417.6	1724	2054.2	2380.1	2695.1	3123.2	3574.6	4054.2	4515.7	4646	5163.7	5618.7	5909.9	6241.7	6427.1	6809.9	6891	7345.5	7717.5	8034.4	8174.7	8329.3	8544.6	8453.6	8762.1	9110.1	9200.3	9544.1	9356.8	9443.2	9505	9427.6	9760.7	9928.4	9833.9
27.45	1.5226	5.3266	0	0	0	0	0	0	0	0	44.617	97.865	193.55	330.63	450.74	694.84	887.69	1140.1	1405.7	1660.4	2083.5	2227.2	2749.1	3116.1	3622.4	3994	4380.9	4833.9	5170.9	5521.6	5989	6332.3	6571.7	6915.7	7243.1	7814.2	8220.4	8359.8	8449.3	8644.6	8773.1	9010.4	8969.2	9193.4	9418.6	9573.8	9548.7	9719.3	9777.5
0	7.9832	0	4.1437	9.1946	0	0	0	0	0	0.58414	33.861	89.093	189.45	331.95	535.31	744.63	984.4	1301.9	1641.5	1953.2	2455	2970.6	3393.5	3850.6	4240.8	4641.5	5200.1	5514.6	6051.1	6495.9	7112.9	7403	8124.8	8335.7	8713.6	9442.1	9733.8	10048	10341	10918	11024	11376	11716	11985	12275	12351	12538	12393	12466
37.187	2.9789	0	0	0	0	32.182	88.582	54.327	141.9	268.27	405.5	606.3	869.37	1173.3	1509	1794.9	2242.8	2643.9	3124.1	3601.1	4003.4	4488.2	4877.4	5502	5935.6	6432.5	7021.3	7336.5	7848.5	8324.3	8611.8	9391.1	9098	9669.6	9683.3	9990.5	10597	10927	11357	11506	11508	11795	11782	12027	12427	12564	12528	12319	12603
8.2725	3.8736	15.071	0	0	0	0	0	0	0	34.991	70.603	146.73	216.41	329.22	473.84	591.3	742.45	939.22	1072.4	1315.8	1460	1604.3	1828.6	1981.1	2205.7	2324	2580.3	2778.8	2818.8	2889.3	3139.5	3326	3515.3	3649.2	3794.3	4068.4	4219.5	4278.5	4459.4	4570	4724.7	4772.2	4829.9	5031	5110.9	5342.7	5308.3	5327.2	5294.9
0	0	5.6623	0	5.2149	0	18.708	36.604	68.811	136.06	267.06	395.46	593.22	781.23	1088.7	1376.9	1630.4	2042.3	2292.8	2629.9	3023.2	3416	3880	4213	4100.4	5099.7	5592.5	6025.6	6511.9	6962.4	7535.3	8084.8	8460	9055.8	7330.8	9647.5	9863.8	9496	10413	10801	11158	11455	11847	12238	12533	12470	12452	12528	12565	12665
0	0	0	0	0	2.8941	22.907	58.112	79.67	143.51	173.96	241.94	346.74	432.6	601.63	752.51	913.78	1117.9	1350.2	1593.2	1903.4	2132	2433.4	2649.1	2943.9	3163.8	3461.5	3725.5	4052.5	4352.9	4720.2	5002.6	5186.1	5604.7	5908.7	6258.4	6475.5	6890	7285.9	7545.5	7671.7	8040.9	8243.9	8568.7	8755.7	8905	9017.8	9063.8	9073.3	9111.1
0	0	0	0	0	14.664	86.759	170.92	263.51	419.88	578.27	781.81	977.41	1202.5	1417.7	1612.8	1869.4	2197.2	2297.1	2428.7	2734.4	2988.3	3231.6	3529.3	3755.6	4007.7	4243.1	4440	4762.2	5002.9	5348.8	5652.6	5978	6136.5	6376.7	6598.6	6725	6929.9	7248.1	7405.1	7510.9	7526	7671.1	7781.4	7868.7	7896.5	8111.5	7973	8271.3	8301.3
13.298	5.2745	0	0	0	0.85392	15.699	67.16	148.84	288.41	436.41	692.26	998.09	1589.8	1764.9	2247.1	2675.3	3116.7	3352.1	4301.4	4282.2	4970.1	5941	6092.6	6462.4	7109.3	8145.3	8646.8	9439.8	9819.1	10255	10844	11563	11613	12162	12695	13044	13365	13413	14161	14364	14681	14731	15310	15408	15070	15617	15684	15724	16019
0	0	0	0	0	9.934	67.066	167.19	330.42	530.12	811.33	1160	1549.2	1947.1	2487	3020.4	3504.5	4106	4695.4	5471.3	6129.4	6625.2	7433.3	7940.3	8500.1	9067.9	9521.6	9889.5	10415	11009	11369	11811	12160	12177	13252	13679	13824	14019	14003	14422	14548	15026	14815	15102	14817	15059	15094	15111	15230	15289
5.0214	5.8904	0.18794	3.6968	1.8072	0	0	0	0	0	21.346	28.094	49.177	77.586	117.49	190.87	335.99	433.73	568.18	708.58	916.75	1077.1	1255	1415.6	1591.4	1737.9	1951.4	2212.1	2399.8	2693.9	2899.4	3226.1	3374.5	3824	4180.1	4497.6	4792.1	4869.3	5116.7	5476.6	5668.2	5824.9	5838.2	5987.8	5922.8	5994.7	6115.5	6100.3	6123.8	6293.7
16.082	3.5634	2.0049	0	0.76952	0	0	0.2025	5.0758	41.728	88.588	181.02	267.2	411.82	602.48	797.82	958.81	1195.1	1444.8	1726.1	1954.8	2205.9	2539.8	2723.2	3288.9	3377.6	3529.8	3823.2	3947.3	4159.2	4437.8	4519.2	4826	5037.1	5027.7	5288	5481.5	5405.1	5547.4	5576.9	5615.5	5638.9	6136.7	5920	6038.1	5857.2	5962.9	6011.9	6035.2	6115.1
0	0	0	37.726	10.558	0	0	31.401	80.801	141.14	305.21	461.04	636.73	876.62	1106.6	1372.5	1639.3	1926.3	2210.6	2695.6	3075	3496.3	3929.2	4530.3	4955.6	5434.5	5752.1	6352.3	6882.2	7426.3	7859.2	8251.4	8750.1	9235.8	9823.9	8375.7	8710.3	8870.1	9287	9669.3	9946.2	9973.5	10061	10157	10103	9967.1	10161	10235	10159	10504
0	0	4.1703	0.27686	0	0	2.881	7.2193	35.472	69.197	146.97	271.33	402.29	603.52	848.72	1076.5	1369.3	1787.2	2064.6	2464.9	2881.9	3277.3	3685.5	4142.9	4585.4	5123.6	5498.3	5760.6	6242.9	6279.3	6721.3	6984.7	7410.6	7802.6	8248.2	8610.9	9014.9	9401.3	9695.5	10021	10436	10608	10689	11078	11235	11486	11751	11721	11892	11856
20.706	26.108	3.9903	0	0	8.4887	0	7.6778	37.832	131.43	299.85	525.52	802.66	1179	1582.6	2109.1	2604.4	3183.1	3855.7	4419.7	5110.5	5799.1	6623.9	7443.3	8231.5	8967.2	9891.2	10793	11712	12313	12715	13797	14799	15861	16043	17209	17637	18433	19100	19573	19956	20326	21118	21589	22135	21781	22210	22289	22168	22969
4.4217	5.3795	6.2041	3.501	0	0	0	9.6018	67.871	114.42	367.62	585.09	746.75	1051.5	1394.3	1743.9	2261.2	2744.8	3174.8	3830.5	4250.2	4828.1	5468.1	5991.8	6699.9	7199.5	7639.4	8252.5	8903.6	9494	10106	11106	11506	12191	12683	13014	13589	14132	14598	14976	15340	15331	15778	16031	16204	16639	16616	16656	16686	16616
13.242	17.789	6.5308	4.5034	0	0	0	0	17.742	109.09	196.86	352.24	586.85	863.99	1151	1504.5	1998.9	2433.5	2816.2	3318.5	3648.4	4299.4	4915.2	5599.3	6213.9	7106	7140	7562.2	8683.4	9186.4	9557.1	10267	10990	11723	12465	12930	13402	14155	15104	15525	15859	15978	16311	16921	17157	17482	17393	17670	17590	17607
17.888	6.2519	0	0	0	0	3.4606	15.575	104.81	184.97	369.83	550.91	876.81	1095	1470.8	1805	2250.3	2641.2	3109.9	3585.6	4027.6	4485.6	5053.9	5384.4	5895.6	6424.5	7233.8	7719.2	8427.4	8807.8	9334.6	9875.1	10362	11059	11475	12076	12386	12152	12644	12828	13204	13450	13710	14234	13968	14446	14633	14442	14658	14841
9.0579	4.3293	3.6587	0	0	1.7626	0	0	0	0.28723	20.399	41.452	74.457	130.08	186.97	304.85	382.35	508.69	603.02	743.32	899.98	1037.8	1269.9	1356.4	1570.6	1841.9	2021.8	2257.8	2478.2	2629.1	2949.7	3129.1	3314.1	3475.7	3739.9	3963.5	4330	4630.8	4805.8	5007	5254.6	5271.8	5621.1	5625.3	5817.4	5818.4	5987	6013.8	6129.6	6155
0	0	0	3.6418	10.889	7.3408	24.013	66.625	123.91	241.61	382.19	603.57	873.38	1157.4	1536.3	1978.7	2406.7	2895.3	3816.5	4392.1	4978.4	5635.8	6042.7	6850.3	7535.5	8629.9	8351.2	9092.8	10018	11021	11099	12367	12174	13388	13401	13776	14397	15629	15837	15512	15436	16184	16456	16035	16090	16199	16415	16640	16667	16614
0	0	3.5788	0.73019	8.0596	0.55871	2.6532	0	0	0	5.6504	26.63	70.685	139.81	252.11	359.6	527.94	664.61	944.63	1270.4	1466.5	1679	2061.4	2278.2	2682	2933.6	3187.3	3484.6	3570	4178.9	4266.7	4411.9	4800.9	4977.7	5186.7	5438.1	5517.9	5733.1	5820.3	6035.7	6125.3	6246.7	6104.9	6254.5	6498.3	6466.2	6577.9	6685.2	6484.5	6488.7
17.828	4.9316	0	0	0	0	5.3652	29.461	91.225	164.09	266.56	390.07	568.27	741.47	982.97	1233.6	1516.6	1844.4	2098.5	2575.8	2816.4	3235.4	3550.3	3888.4	4221	4614.3	5068.8	5376.7	5645.9	5964.8	6349.9	6669.5	7079.2	7447.1	7693.7	8016.5	8399.3	8636.3	8970.2	9015.6	9676.6	9632.6	9729.8	9626.1	10109	10158	9968.6	10017	10178	10433
6.7335	0	0	14.291	0	0	9.6226	22.612	82.798	164.26	327.02	541.31	870.89	1188.3	1517.3	2179.5	2711.7	3317.2	3773.1	4599.8	5109.3	6164.8	7002.3	7960.1	8965.2	9821.3	10498	11215	11623	12376	12108	12235	13013	13921	14753	15106	16492	16423	17770	16281	16115	16396	17375	16094	17090	17153	17625	16886	18438	18952
24.182	0.33857	4.1252	0	0	0	0	0	0	0	1.5997	0	1.5978	0	0	21.129	27.43	78.849	133.01	229.85	338.67	425.49	573.31	711.07	875.26	1074.9	1293.4	1555.4	1734.5	1966.5	2206.9	2425.3	2752.4	2958	3164.1	3548.8	3821.9	4112	4336	4475.1	4679	4833.3	5203.1	5309.5	5476.1	5584.3	5633.2	5734.8	5746.2	5883
0.32465	0	0	0	0	5.3022	42.837	109.06	254.14	408.93	684.06	970.29	1296.4	1667.9	2094	2421.5	2862.8	3181.9	3539.5	3847.7	4199.8	4585.8	4785.3	5135	5317.4	5720.8	5907.9	6220.9	6479.9	6624.6	6905.7	7157.3	7455.7	7662.7	8170.8	8351.6	8697.9	8963.5	9044.2	9340.3	9591.3	9628.3	9708.7	9890.6	10004	10211	10110	10250	10111	10375
0	0	0	0	88.304	382.17	588.59	745.65	1042.5	1335.1	1675.8	1933.2	2363.9	2820.9	3247.4	3695	4265.9	4524.6	5155	5619.3	6096.2	6350	6815.2	7454.8	7743.4	8064.1	8413	8882.4	9005	9739.3	9805.9	10409	10909	11328	10880	11793	12566	12481	12528	12287	12567	12422	13284	12560	12109	12629	13067	13214	13216	12470
0	0	0	0	36.01	92.899	131.55	185.13	243.24	362.42	439.73	584.71	724.65	832.84	986.9	1117.1	1293.6	1427	1611.4	1803	2020.3	2223.4	2381.4	2557.3	2755.7	2922	3111.4	3335.4	3547.3	3754.5	3920.6	4085.9	4282.1	4546.6	4775.3	5033.3	5358.7	5536.4	5862.5	5878.8	6224.4	6432.3	6530.9	6683.7	6725.2	6875.1	6943.8	6965.3	7273.6	7156.8
8.2117	0	0	3.8915	0.675	0	3.6027	20.736	55.127	137.9	265.03	470.49	737.6	1066.5	1470.2	1890.1	2405.4	2955.8	3528.6	4015.9	4819.3	5304.6	5968	6584.9	7147.7	7652.8	8435.1	8746.6	9588.6	9935.9	10443	10711	11537	11709	12254	12880	13243	13895	14133	14498	15245	15593	15715	16156	16387	16435	16027	16085	16340	16247
0	0	0	6.4981	4.6422	0	0	0	0	0	0	0	0	0	1.1426	49.582	111.18	202.94	295.68	436.41	592.99	763.7	964.11	1171.4	1421.5	1603.6	1973.8	2290.6	2412	2772.7	3007.8	3428.4	3670	3931.7	4203.6	4525	4860.4	4910.1	5179.9	5469.2	5673.5	5916.1	5858.4	6052.6	6227.4	6410.5	6451.3	6597.4	6645.9	6791.8
0	0	0	5.0732	16.686	19.974	41.568	70.874	91.736	120.95	197.92	309.07	485.86	676.43	885.78	1183	1487.2	1792.1	2148.4	2488.5	2966.3	3413.5	3872.8	4331.3	4868.6	5443.4	5887	6367.9	6908.4	7376.9	8083.1	8434.5	9053.7	9602.9	10087	10037	11047	11006	11573	11893	12105	12417	12492	12566	12672	12856	12715	12899	13018	13053
22.193	11.573	2.6666	2.686	0	0	0	0	0	0	0	2.5823	36.634	94.574	182.86	275.2	436.54	599.55	801.52	992.19	1199.3	1446.2	1593	1816.3	2056.7	2314.9	2471.6	2645.7	2805.3	2980.8	3198.9	3334.2	3422.5	3623.8	3747.7	3858.7	4020.1	4048.8	4279.5	4343.1	4479.7	4606.8	4694.1	4700	4759.1	4813.4	4797.5	4900.7	4892.4	4976.9
9.8876	12.144	3.8531	1.8807	0	0	0	0	18.418	77.08	148.56	229.68	361	483.97	718.85	976.29	1257.5	1644.9	1944.6	2477	3026.8	3385.2	3815.3	4232.9	4684	5227.3	5626.4	6033.7	6400.9	6862.8	7145	7665.7	7932.4	8365.4	8870.8	9139.8	9430.7	9410.2	9492.1	9939.8	10145	10090	10364	10282	10408	10291	10473	10484	10887	10786
18.837	1.9136	3.22	0	0	0	0	0	0	37.023	70.32	144.46	236.9	342.53	480.87	613.03	762.78	936.44	1023.3	1302	1430.3	1651.8	1888.3	2162.9	2456.3	2856.2	3168.5	3407.8	3325.2	3814.4	4080.7	4223	4499.9	4821.3	4924.4	5318.8	5536.6	5697.3	5851.3	5917.3	6280.5	6433.3	6668.7	6963.4	6940.3	7018.8	6381.4	6515	6592.1	6565.7
5.1489	0	5.6528	3.2089	0	0	0	15.235	68.068	139.02	269.87	405.65	570.7	782.96	1040	1289.8	1632.4	1957.5	2278	2749.1	3173.6	3610.1	4155.4	4936.3	5495	5730.2	6487.5	6765.5	7339.3	8049.8	8456.4	9020.9	9480.6	10227	10611	11111	11645	12395	13303	15214	15956	16485	16965	17383	18101	17975	18005	18627	18446	18669
3.6197	13.291	0	15.345	0	0	0	0	0	8.2815	13.057	66.863	136.6	267.82	442.19	692.12	846.41	1060.4	1399.4	1647.1	2004.9	2349.1	2738	3181.5	3503	3903.1	4280.4	4706.7	5088.7	5596.2	5960.8	6505	6929.6	7439.8	7709.5	8306.9	8518.1	9020	9397.4	9945.2	9951	10359	10972	11061	11003	11219	11405	11725	11996	11921
0	0	0	0	13.772	27.81	43.776	80.95	154.35	281.27	469.86	764.7	1066.6	1418.3	1755.7	2170.8	2657.5	3192.2	3718	4391.1	4960	5514.5	6136.4	6636.9	7341.2	7837.7	8191.2	8937	9635.1	9671.7	9999.7	11136	11671	12316	12747	13133	13710	14059	14582	14644	15152	15428	15730	15822	15959	15997	15949	15699	16045	16303
0	0	0	0	3.6191	3.8375	14.871	21.616	51.556	95.048	142.31	246.97	323.83	442.83	585.57	744.71	955.26	1108.5	1320.6	1556.7	1827	2068	2090.7	2349.3	2512.4	2727.9	2932.3	3133.4	3381.7	3687.6	3906.2	4229.9	4358.2	4811.2	5165.8	5186.4	5773.8	5841.1	6324.1	6527.5	6874	6836.9	7298.3	7357.9	7535.3	7455	7635.5	7396.7	7505.1	7546.3
11.298	4.4562	0.90933	0	0	0	1.9411	0.844	0.66147	0	7.6962	54.354	137.89	262.18	436.75	685.71	980.13	1330.3	1757.6	2191.8	2309.4	3019.5	3645.1	4239.9	4730.7	5472.7	5902	6356.6	6933.9	7621.2	7822.5	8477.9	8960.9	9380.6	9797.1	10283	10712	11149	11374	11465	12119	12335	12589	12625	12330	12201	12153	12290	12618	12350
11.659	11.945	12.981	3.0624	0	0	0	0	0	31.903	78.928	174.99	328.08	519.48	745.39	1060.4	1363.8	1755.8	2188.2	2644	3204.1	3648.7	4278.7	4834.3	5288.5	5763.9	6362.9	6982.7	7418.7	8026.1	8458.8	8968.2	9551.1	9942.7	10655	10873	10974	11573	12104	12209	12648	12932	13249	13412	13419	13372	13796	13660	14334	13784
0	0	0	0	19.274	52.501	89.002	165.17	284.94	394.27	601.43	815.01	1034.6	1274.8	1506	1863.8	2175.1	2464	2814.5	3118.9	3591.6	3937.3	4294.8	4578.3	4866.2	5236.5	5532.9	5741	6228.3	6383	6528.3	6858.9	6983.3	7088.2	7611.4	7426.9	7883.5	7926.2	8093.6	8259.8	8497	8510.9	8476.6	8444.4	8290.7	8247.3	8267.9	8536.1	8653.4	8547.9
0	0	0	0	1.2734	17.701	15.135	17.562	29.283	43.297	63.193	72.955	85.771	115.81	155.73	207.07	281.4	363.8	472.29	628.16	801.54	929.95	1129.6	1292.3	1572.5	1844.4	2142.7	2421.1	2686.2	2990.3	3315.6	3478.3	3820.6	4082.9	4279.2	4584.8	4851.4	5316.4	5457.8	5655.3	5852.5	5856.5	6098.1	6146.4	6275.7	6394.7	6451.8	6560.8	6582.5	6720
0	0	0	0	0	8.5004	18.862	90.389	177.51	356.46	527.99	828.54	1162.6	1584.5	1958.9	2456.4	2981.2	3481	3603.1	4521.8	5230.3	5616.4	6188.9	6913.5	7578	8120.9	8559.5	9048.7	9327.6	9940.6	10235	10828	10282	10706	11132	11471	12114	12374	11910	11910	13020	13031	14029	13696	13511	13938	13941	14348	14405	14292
0	0	0	9.977	47.152	19.324	55.008	84.135	131.51	307.56	531.6	919.62	1258.6	1851.3	2421.9	3077.1	3811.5	4597.7	5506.8	6458.2	6689.1	8117.2	8986.3	9927.5	10837	11442	11901	12889	13497	14220	13621	14698	15777	16237	16827	17150	18274	18217	18237	18394	18579	18572	18593	18864	19258	19349	19293	19281	19453	19605
3.375	9.2478	13.108	0	0	0	0	0	0	13.77	31.743	50.64	78.192	100.64	147.62	171.66	230.4	324.89	409.11	533.61	728.1	892.04	1106.7	1307.2	1519.5	1820.8	2096.6	2397.1	2732.1	3063.6	3344.8	3650	4141.5	4299.8	4674.5	4990.8	5373.1	5613.6	5908	6085.7	6269.8	6561.4	6761.3	6864.9	7058	7010.2	7197.6	7191.7	7298.7	7358.4
0	0	0	0	31.048	57.584	89.149	133.7	154.18	172.84	232.85	302.8	399.92	484.88	617.26	732.14	883.31	1060.5	1194	1395.6	1604.8	1862.2	2039.4	2214.4	2372.9	2566.2	2760.3	2952.8	3196.5	3330.1	3534.2	3658.4	3926.7	4016.4	4181.7	4345.6	4578.3	4694.9	4767.7	4956	5200.3	5185	5319.3	5309.3	5519.1	5608.3	5649.7	5666.3	5663.6	5771.1
18.255	2.9787	2.398	0	0	0	0	0	19.673	91.095	174.72	300.49	482.97	660.19	881.12	1279.5	1682.4	1964.2	2293.8	2828.1	2932.5	3609.2	4385.7	4309.6	5216.7	5510	6009.9	6027.2	6574.8	7096.9	7401.9	7601.1	7971	8431	8735.7	9042.2	9288.3	9619.9	9698.2	9786.8	10299	10587	10655	10916	10694	10884	10932	11002	11119	11285
17.252	5.8805	1.0331	0	0	0	0	0	10.023	74.734	139.41	269.95	425.13	582.96	794.07	1106.9	1383.2	1668.2	2076.3	2405.1	2777.8	3124.7	3472.8	3999.3	4422.2	4740.4	5301.4	5522.9	6008.4	6329.7	6605.9	6984.7	7438.6	7810.7	8356.8	8562.1	9218.3	9370.3	10099	10525	10653	11274	12107	12299	12420	12734	13037	13213	13532	13951
2.5831	0	0	2.1766	0	4.8903	12.463	26.708	51.658	121.73	202.34	350.24	456.73	679.87	891.96	1086.6	1433.2	1846.1	2203.2	2579.1	2905.6	3159.8	3500.2	3705.9	4000.4	4349.8	4690.8	5145.2	6029.3	6120.3	6615.2	7155.4	7434.7	7965.6	8343.6	8783.3	8775.5	9030.9	9475.6	9647.8	9848.5	10430	10272	10427	10651	10795	11096	11026	11031	11287
13.527	10.227	0.070443	8.3999	1.9867	0	0	0	21.775	71.158	162.02	250.53	393.15	522.57	699.88	907.49	1215.9	1496	1832.2	2168.2	2612.8	2947.8	3441.9	3900.9	4347	4846.1	5431	5801.5	6361.5	6959.6	7258.1	7925	8441.6	9035.9	9496.6	10152	10391	11023	11532	11897	12005	12496	12646	13208	13352	13524	13830	13771	13785	13709
11.285	1.4311	0	0	0	0	0.11456	36.1	112.64	224.27	406.57	665.28	1004.5	1422.5	1835.2	2315.6	2893.5	3494.3	3974.4	4812.7	5488.2	6245.5	6855.1	7493.2	8184	9049.6	9366	10187	11108	11170	12052	12747	13009	13698	12279	14057	13570	15701	14057	16652	17104	17456	17618	17751	18291	18060	18161	17490	17618	17755
2.1733	0	0	12.83	0	1.3559	0	0.18211	17.548	59.787	160.28	305.15	536.01	780.84	1088.3	1383.3	1835.8	2280.5	2720.9	3216.6	3760.2	4314.6	4795.2	5366.7	5805.7	6444.2	6847	7358.4	7858.6	8189.8	8538.6	9242.8	9860.4	10423	11014	11442	11851	12210	12547	13114	13232	13664	14055	13892	14302	14770	15277	15323	15527	15555
17.195	13.264	4.5853	0	0	0	0	0	34.111	108	186.14	271.5	394.62	527.75	730.13	867.5	1045.7	1231.4	1490	1716.1	1941.4	2215.2	2496.7	2806.5	3186.7	3568.1	4137.5	4105.2	4494.4	4845.5	5135.8	5598.5	5923.8	6393.8	6598	6906.1	7273.2	7552.2	7979.4	8221	8175.6	8802.8	8792.7	9463.9	9953.6	9815.6	9657	9504.7	9682.8	9988.6
2.8872	0	0	24.269	0	0	0	0	0	0	24.02	20.703	126.26	192.42	331.48	488.76	679.05	891.47	1161.8	1465	1756.7	2148.1	2571.8	3081.2	3524.9	3973.9	4472.9	4968.3	5578.1	6227.4	6976.6	7618	8258.6	9023.3	9922.9	10663	11200	12079	12701	13119	13466	13950	14253	14324	14603	14608	14558	14705	15034	15101
19.948	0	0	0	0	0	2.8937	0	12.916	29.899	59.29	118.58	203.22	351.65	484.26	667.26	874.33	1111.7	1377.7	1697.9	2021.6	2314.5	2566.8	2986.5	3346.5	3745.8	4163.4	4502.5	4874.9	5279.2	5541.7	5823.6	6237.8	6539.9	6926.6	7270	7602.8	7964.5	8101.7	8408.5	8556	8849.8	9003	9172.4	9301.9	9423.8	9401.5	9548.8	9721.8	9939.5
22.024	10.592	7.353	0	0	0	0	0	0	0	12.362	68.675	146.12	259.2	389.14	532.51	767.58	968.12	1216.7	1527	1748.6	2020.1	2297.1	2553.6	2838.6	3098.1	3323.4	3616.3	3986	4362.1	4430.5	4707.2	4953	5077.4	5343	5651.9	5892.3	5993	6548.3	6505.3	6744.1	6891	7110.2	7190.1	7147	7102.5	7294.5	7073.8	7105	7149
11.277	5.6196	0	0	0	1.2273	0	0	0	32.452	77.139	167.18	275.52	444.95	636.78	926.26	1293.1	1609.2	1979.2	2395.5	2787.1	3302.8	3717.4	4085.9	4490.4	4921.8	5299.5	5618.4	6029.3	6352.3	6826.8	7244.9	7472.2	7725.1	8060.6	8468.3	8671.4	9063.4	9217	9492	9739	9998.6	10207	10491	10593	10737	11094	10962	11238	11576
17.067	13.117	1.6959	0.13893	0	0	0	0	8.6405	57.155	124.66	279.21	501.04	702.1	951.51	1279.2	1589.1	1852.2	2187.4	2417.4	2758.2	3113.2	3373.8	3864.6	4054.7	4439.7	4813.8	5226.6	6679.5	7514.8	7791.6	8360.9	8734.5	9111.6	9862.8	10252	10633	11382	11959	11786	12153	12544	12655	12865	12695	13051	13070	13273	13308	13508
0	0	0	0	4.2806	4.005	15.795	36.462	109.21	219.71	406.15	576.76	831.62	1177	1523.5	1951.5	2554.3	3041.3	3618.4	4165.7	4673.1	5428.7	6964.3	6719	8101.3	7846.9	8339.1	8739.1	8745.2	9488.5	10065	10639	11335	11814	12302	13141	13656	13687	14432	14413	15020	15071	15601	15971	16055	16315	16400	16028	16608	15930
17.464	11.914	2.1637	0	0	0	0	10.033	2.8071	45.468	80.689	157.68	232.89	347.02	486.34	621.46	794.3	1013.3	1231.2	1485.3	1643.9	1938.4	2196.2	2470.1	2777.6	3022.2	3332.6	3620.5	3946	4185.4	4448.5	4866.3	5139	5334.3	5560.1	5943.9	6250.8	6324.4	6914.4	7151.2	7342.1	7413.1	7478	7844.7	7668.4	7832.4	7933.9	8035.2	8142.5	8088.4
19.446	7.9014	6.7356	8.7551	0	0	0	0	0	0	0	8.653	66.414	148.09	271.51	385.97	518.21	664.56	817.71	990.39	1201.3	1426.2	1662.9	1991.4	2302.7	2603.1	2854.6	3275.4	3551	3885.1	4120.2	4488.9	4830.4	5190.5	5568.9	5880.7	6282.7	6357.2	6715	6700	7019.2	7109.2	7410.3	7308.9	7868.8	7740.6	7695.3	7735.6	7724.2	7691.3
9.0233	4.8185	0	3.8717	1.3827	0	0	0	0	2.4686	7.2059	19.057	42.598	89.193	127.51	205.83	342.29	557.63	847.44	1035.8	1251.8	1617.9	1861.1	2473.5	2679.5	2630.9	2720.6	2674.9	2458.9	2179.3	2312	2391.1	2479	2655.2	2902.3	3131.6	3324	3036.7	2981.4	2978.6	3348.4	3453.6	3356.9	3619.6	3709.8	3439.5	3765	3643.3	3841.3	3693.9
0	0	0	10.927	0	34.103	37.44	79.798	129.58	185.47	301.45	449.92	622.41	871.89	1306.3	1805.4	2069.5	2461.9	2823.6	3260.5	3835.5	4329.7	4692.4	5028.5	5531.9	5927.4	6413.1	6686.8	7194.3	7465.8	7134.7	6387.7	6626.5	6876.4	7017.1	7375.2	7357.7	7750.8	7849.6	8254.3	8410.5	8686.4	8702.2	8730.7	8924.5	9163.1	9177.6	9247.5	9389.6	9404
1.8661	7.603	0	0	1.0944	1.4351	0	7.2931	3.4647	16.122	12.465	31.287	52.766	102.82	205.12	386.77	606.49	839.07	1170.1	1558.9	2001.2	2497.2	2998.5	3335	3789.6	4302.7	4896.7	5394.1	6293	6746.9	7820.6	8096.8	8615.9	9186.2	9965.8	10391	11284	11797	12256	12775	13162	13356	13787	14018	14340	14421	14914	14746	14911	15033
16.679	10.571	1.9764	2.7067	0	0	0	0	6.1505	43.476	113.53	210.52	339.02	494.85	685.16	890.21	1101	1265.5	1479.6	1708.7	1934.7	2162.3	2360.2	2611.2	2794.4	3008.1	3242.6	3518.5	3670.7	3932.5	4228.9	4284.2	4382.8	4585.7	4746.6	4893.2	5358.5	5243.6	5679.8	5717	6034.6	6046.2	6362.4	6423.5	6362.4	6518.8	6729.6	6738.8	6850.5	6855.9
0	0.81492	0	5.288	5.207	0	0	0	14.562	51.155	109.6	188.51	306.47	434.62	620.45	883.19	1135.2	1395.4	1768.2	2096.6	2488.9	2903.5	3217.2	3711.5	3958.8	4353.9	4827.4	5270.3	5689.2	6243	6402.6	6746.3	7139.7	7470.6	7751.3	8363	8692.4	8733.5	9113	9561.5	9803	9900.5	9991.1	10166	10322	10400	10399	10442	10764	10753
6.0099	10.732	1.146	5.4831	0.088851	0	0	0	0	0	0	0	0.39863	51.285	100.11	173	310.81	445.27	568.37	730.66	936.7	1157.5	1321.1	1517	1701.1	2009	2147.8	2371.5	2631.1	2848.6	3097.7	3265.2	3340.8	3464.9	3819.2	3972.5	4249.9	4407	4748	4822.1	4853.3	4898.3	5011.2	5335.5	5217.2	5343.4	5518	5434.1	5393.6	5307.3
15.676	12.341	0	0	0	0	0	0	0	0	17.875	59.326	107.15	174.18	277.63	380.72	542.74	700.96	839.38	1034.3	1208.7	1407.1	1690.2	2016.2	2050.3	2239.8	2346.9	2598.5	2775.6	2964.1	3118.3	3217.5	3379.4	3446.7	3804.5	4137.1	4213	4314.4	4546.7	4602.3	4957.2	5110.4	5298.6	5284.9	5279.2	5453.7	5452.2	5530.7	5611.2	5417.8
0	0	0	0	6.2383	14.062	35.939	63.877	112.95	222.48	328.1	499.09	694.98	933.54	1266.1	1593.8	1960.9	2324.4	2900.2	3406.3	3991.1	4421.7	5118.1	5598.8	6135.4	6584.8	7045.8	7495.7	7979	8443.8	9134.7	9939.6	10304	10834	11441	12246	12672	13007	13371	13638	14124	14635	15031	15291	15299	15798	16199	15968	16094	16431
0	0	0	1.2385	4.9197	1.4447	10.265	4.2558	48.596	105.86	207.27	334.89	529.81	744.86	1083.4	1420.9	1735.4	2165.6	2523.3	2921	3266.5	3476	3676.3	4048.4	4341.2	4783.3	5101	5374.5	5760.7	6180.1	6502.6	6735.5	6973.5	7266.2	7574.8	7845.2	8392.2	8610.4	9052.7	9050.2	9430.8	9428.2	9704.4	9710.8	9891.7	9979.3	9975.8	10072	10173	10475
0	0	0.91665	0	0.29242	12.242	15.932	77.504	158.16	316.41	505.94	785.83	1187.2	1555.6	2054	2514.1	3061	3524.8	4190.8	4500.9	5301.3	5948.5	6606.7	7176.1	7699.3	8156.2	8882.7	9568.1	9178.5	10702	12020	12580	9092.7	9322.5	10723	10993	14075	14146	14431	14767	15303	15412	14533	14508	14825	14498	14658	14326	14438	14511
16.019	3.1108	0	0	0	0	19.902	78.582	214.61	375.38	603.6	826.76	1101.5	1428	1792.5	2130.6	2497.1	3040.4	3443.5	3783.9	4132.9	4628.1	4916	5148.5	5539.6	6020.6	6051	6437.8	6811.6	7130.4	7497	7853.2	8050.9	8502.1	8634.1	9133.2	9267.3	9469.4	9637.6	10224	10537	10541	10923	11173	11285	11600	11603	12063	11823	11949
1.6874	0	0	0	1.9642	9.5431	0	0	34.173	121.23	254.21	470.52	757.83	1169.8	1592.2	2090.9	2644.9	3159.2	3797.7	4390.8	5091.6	5616.3	6340.3	6971.3	7912.1	8390.9	8865.9	9858.5	10224	10872	11390	11893	12688	12951	13644	14101	14486	15526	15676	16278	16232	16523	16924	17221	17837	18137	18171	18251	18468	18357
7.7757	12.207	16.222	6.0484	0	0	0	4.2153	50.551	132.17	277.36	493.86	793.38	1212.3	1717	2216.5	2775.6	3397	4053.1	4621	5443.2	6020.2	6727.8	7497.1	7852.3	9000.1	9839.7	10121	10885	11801	12009	13089	13624	14195	15191	15473	16483	17173	17188	17433	17961	18089	18608	19354	20035	19620	20248	20158	20460	20524
0	0	0	0	0	19.49	15.625	53.009	88.52	151.27	239.19	359.82	534.36	717.8	941.64	1161.1	1469.6	1842.9	2221.3	2703.8	3166.4	3682.5	4158.8	4251.5	4970.2	5586	5987.4	6514.8	7067.8	7584.7	8550.8	8885.9	9233	9843.7	10225	10705	11445	11955	12283	12810	12989	13055	13052	13035	13384	13339	13359	13523	13471	13797
36.614	22.121	0	0	0	11.891	0	0	6.3378	0	0	15.073	59.859	116.21	247.75	387.38	601.2	796.39	1047.5	1294.6	1615.6	1865.7	2185.7	2507.8	2903.7	3271.4	3572	3991.7	4349.1	4696.1	5056.5	5307.8	5611.9	5870.4	6337.4	6864.4	7027.2	7294.6	7579.6	7868.5	8079.1	8183.5	8674.8	8665.2	8788	8950.5	8922.2	9132.9	9338.8	9545.7
0	7.4935	2.192	0	0	0	1.2908	15.377	41.613	98.281	182.39	312.71	461.91	617.29	829.22	981.77	1261	1573.7	1770.7	1870.3	2435.9	2645.2	2928.7	3261.5	3434.6	3578.8	3936.7	4127.1	4437.9	4706.9	4764.6	4907.3	5057.8	5200.9	5528.2	5864.9	6090.5	6250.2	6295	6512.8	6622.6	6794.8	6990.7	7072.3	7353.8	7306.9	7377.6	7399	7414.8	7505.5
12.512	12.993	0	1.3209	0	0	0	2.5206	20.057	84.82	126.2	267.41	396.37	575.63	780.7	1026.3	1324.1	1593.6	1838.1	2093.4	2476.1	2702.7	2980.9	3241.9	3606.4	3783.5	4055.9	4329.5	4496.7	4754.7	4918.8	5131.5	5249.6	5463	5654.8	5799	6046.8	6171.7	6324	6421.4	6531.6	6558.2	6754.2	6720.7	6709.1	6768.5	6782.2	6839.1	6686.2	6716.4
15.202	3.5795	4.5482	0	0	0	0	0	0	0	0	18.028	73.817	146.31	236.96	356.84	469.62	642.96	836.92	1024	1262.2	1560.4	1733.1	1975.2	2128.6	2375.6	2673.4	2919.6	3331.7	3532.7	3810.7	4127.1	4470.2	4848.3	5210.5	5724.8	6250.9	6634.4	6976.3	7437.1	8067.7	8299.8	8576.2	8927.6	9348.6	9445.7	9809.7	9913.3	10065	10147
0	3.0681	0	0	0	5.7052	0	7.2422	19.652	43.595	79.9	182.86	277.75	393.33	565.76	715.97	924.8	1145.9	1358.6	1621.8	1845.6	2094.2	2364.7	2642	2870.2	3104.5	3421.6	3646.6	4006.8	4130.1	4572.6	4672.2	4987.8	5240.8	5369.8	5464.9	5475.6	5668.4	5743.4	6032.8	6078.7	6216.8	6250.2	6319.2	6442	6573.1	6597.6	6567	6659.5	6656.2
0	3.6177	1.946	0.49493	2.0315	0	0.77749	9.9874	48.42	134.6	275.2	460.57	716.81	1081.6	1494.9	2016.6	2608.3	3200.1	3927.7	4654.2	5441.5	6178.3	6922	8069	9223.5	10118	10846	11634	12955	13137	13550	14891	16043	16682	17315	18518	19463	19986	20697	21313	21216	21796	22329	22078	22249	23608	22911	23284	23818	24043
0	12.322	0	33.815	0	1.8518	0	0.22463	0	66.649	167.18	295.08	465.26	675.15	926.32	1246.7	1695	1918.4	2384	2961.5	3402.9	3525	3908.1	4544.3	5111	6269.8	6934.4	7551	8076.6	8719.9	9185.2	9854.9	10383	11268	11436	12184	12556	13047	13538	13921	14403	14765	15099	15546	15256	15593	15613	15669	16081	16036
24.38	0	1.624	0	0	0	0	0	0	10.993	48.818	125.51	246.26	451.08	694.07	975.41	1364.2	1763.5	2042.6	2853.3	3020.6	3490.2	4018.7	4934.7	5236.1	6112.4	6845.7	6118.4	7796	8470.9	8638.7	9484.8	7880	10810	11214	11863	12361	13188	13604	14484	14543	14683	15082	15423	15332	15679	15734	15572	13937	15988
4.4423	0	2.297	0	0	0	10.007	33.144	83.5	192.19	290.11	445.53	662.23	898.85	1132.6	1446.1	1784.6	2194	2569.7	2962	3319.6	3734.7	4263.6	4766.9	5115.5	5455.4	5888.2	5968.1	6492.1	6862.2	7228.3	7563.8	7780.7	8093	8441.1	8680	8847	9022.6	9249.1	9385.4	9540.3	9653.1	9875.9	10005	10059	10206	10161	10155	10403	10353
24.647	10.246	0	0	0	0.14697	0	0	0	0	0	0	0	36.66	87.458	208.79	275.79	411.79	591.76	792.9	968.96	1094	1335	1570.2	1864.1	2030.4	2297.5	2626.2	2852.6	3025.3	3283.4	3470.9	3582.1	3858.4	4049.7	4423.1	4533.7	4912.9	5086.7	5108.5	5327.5	5370.6	5751	5725.9	5869.3	5940.2	6262.5	6459.6	6441.3	6561.6
5.6889	9.0324	0	0.67522	1.4697	0	0	0	0	26.137	70.323	115.38	215.15	351.45	492.39	671.51	759.07	1118.1	1342.8	1642.7	1929.7	2297.3	2492	2881.5	3092.4	3394.4	3415.9	3997.8	5955.9	6500.5	4939.1	5097.9	5353.4	5572.3	6011	6242.3	6560	6901.6	7189	7210.6	7436.4	7690.8	7756.7	7824.1	8068.4	8213	8328.1	8511.2	8723.1	8417
10.982	4.1488	6.4626	0	0	0	0	0	0	0	54.327	133.31	252.4	438.52	700.71	1061.7	1547.7	2051.3	2631.7	3367.6	3955.1	4804.7	5493	6398.1	7238.8	8319.5	9200.2	9868.1	10622	11604	14209	13485	14341	15244	15805	16466	17547	18103	19087	19560	20052	20281	20676	21330	21687	21851	21904	22456	22146	22345
0	12.425	0.24207	0	0	0	0	0	0	19.589	71.134	130.52	258.4	456.78	612.42	834.3	1137.1	1413.9	1789.2	2116.4	2552.5	2951.5	3408.8	4057.1	4506.3	5000.1	5070	5478.3	5973.8	6638.8	7011.1	7425.3	7830.7	8081.3	8405.3	8853.3	8886.3	9121.5	9586.8	9944.6	10281	10156	10437	10586	10494	10466	10612	10584	10780	10785
1.5188	0.5611	0	0	11.413	4.0672	0.64097	28.059	10.101	155.71	195.26	356.65	475.43	659.48	921.85	1152	1540.3	1952.8	2232.5	2797.4	3064.7	3923.7	4478	5244.8	5789	6909	7630.6	8483.8	8859.3	9795.1	10659	11162	11971	12577	12804	13648	14510	14299	15937	15218	15996	14710	15307	15078	15359	15880	15854	15821	16054	15929
0	21.258	0	4.4654	0	0	14.035	65.314	185.71	376.24	631.99	954.04	1420.4	1953.4	2415.9	2986.9	3527.5	4272	4936.4	5703.2	6298.5	6878.4	7593.6	8239.8	9076.5	9721.3	10291	10739	11356	11383	11893	12267	13167	13148	14233	14373	14589	15031	15124	15345	15650	15678	15702	15830	16222	16041	16362	16111	16398	15909
0	0	0	0	9.9969	25.087	42.117	59.234	72.035	110.92	154.65	214.08	364.24	531.46	737.78	954.47	1198.6	1487.8	1780	2104.6	2390.2	2692.9	2982.5	3253.6	3596.4	3913.9	4103	4427.2	4759.1	4990.2	5287.8	5611.2	5936.9	6301.5	6517.6	6884.8	7150.2	7640.2	7715.8	8064.4	8127.4	8493.4	8744	8966.7	9200.3	9028.2	9357.2	9325.7	9385.2	9429.9
5.5015	1.7313	0	0	0	0	0	0	0	9.1164	44.428	87.216	158.03	229.7	348.29	518.65	676.35	899.78	1097.1	1372.5	1719.1	2313.9	2792.2	3142.9	3532.9	3885.9	4072.3	4625.4	5150.6	5562.2	5892.8	6302	6866.7	7315	7767.1	8116.5	8523.1	8957.9	9208.6	9778	9785.5	9949.1	9823.3	10280	10854	10597	10969	11327	11202	11507
0	3.4336	6.3313	0	0	0	13.966	30.324	72.25	151.04	250.2	386.83	547.53	769.08	962.57	1229.8	1581.8	1933.7	2305.5	2518.1	2924.9	3370.8	3596.3	4051.4	4470.9	4847.1	5460.8	5706.6	5950.9	6420.3	6767.2	7274.6	7657.7	7831.2	8275.7	8509.8	8887	9059.8	9256.7	9472.3	9551.4	9596.3	9716.6	9804.7	9927.3	10017	10107	10026	10346	10146
0	6.3922	0	0	4.5355	0.042736	0	6.1791	0	0	0	0	0	0	49.914	116.17	212.49	387.2	585.13	825.55	1171.8	1530.3	1979.4	2442.7	2833.5	3286.6	4005.4	4573.8	5069.4	5515.4	5925.6	6092.5	6685.9	7058.9	7634	7992.9	8428.2	8700.7	9215.7	9870.1	10391	10749	11097	11462	11675	11754	11816	12121	12803	12586
0	0	0	0	8.2842	2.6159	4.3383	0	10.565	18.949	39.458	99.838	200.75	318.83	506.72	693.07	951.57	1182.1	1481.1	1815.8	2150.9	2561.2	2933.2	3423.4	3850.2	4321.1	4830.3	5544.2	5966.4	6499.4	6955.2	7399.6	7798.8	8370.1	8820.4	9498.6	9898	10284	10713	10960	11433	11917	11921	12197	12045	12208	12512	12742	13066	13100
0	0	0	0	5.6905	5.8054	20.549	69.993	182.21	301.69	545.6	810.53	1181	1592.2	2059.7	2656.3	3266.3	3850.1	4748.9	5452.9	6246.8	7121.3	7680	8548.7	9140.9	10046	10909	11348	11960	12553	13329	14251	14686	14803	15560	15842	16492	17193	17253	17871	18056	18295	18278	18404	18403	18448	18831	18693	18768	18928
9.8707	5.6538	3.3555	1.7894	1.9532	0	0	1.9705	21.678	72.061	161.33	283.98	436.13	651.8	913.15	1264.2	1604.5	2036.8	2519.6	2893.9	3515.6	4080.2	4691.7	5133.7	5464	6333.6	7038.5	7425.3	7873.5	8424.2	8741.8	9404.1	9797.4	10352	10554	11015	11646	11882	12503	12612	13042	13434	13884	14099	14336	14762	15105	15016	15156	15595
0	3.0869	0	0	2.1276	0.17323	24.982	37.359	106.1	185.1	314.83	458.01	637.32	888.91	1143.9	1426.2	1709.6	2025.1	2414.7	2729.7	3080.1	3445.6	3660.6	4237.6	4624	4913.7	5215.3	5776.9	6159.6	6560.9	6962.6	7341.1	7614.6	8295.2	8323.9	8588.4	9003.6	9084.4	9392.1	9683.3	9867.8	10354	10551	10620	10800	10940	11223	11149	11195	11161
0	0	3.6626	0.61421	5.0586	2.8905	5.8625	17.292	10.254	1.0904	1.9982	7.9703	31.867	49.703	122.13	218.4	323.01	458.3	605.72	804.12	1014	1228.2	1441.5	1677.6	1822.7	2173.3	2342.2	2529.7	2952.9	3145.2	3581.7	3374.1	3588.9	3733.6	4003.5	4211	4356.7	4517.8	4665.5	4940.5	4760.9	4985.3	5063.9	5082.3	5395.2	5370.6	5330.3	5436.5	5448.4	5480.8
2.1675	3.0546	0	0	0	0.19069	5.2774	12.614	55.853	94.777	131.23	203.29	275.27	340.25	409.83	511	590.4	734.12	730.66	856.05	1103.7	1351.7	1648.4	1904.1	2244.4	2666.4	2983	3476.6	3845.9	4299.2	4731.9	5300.1	5752.6	6000.6	6642.5	7384.6	7911.1	8551.3	8861.5	9771.7	9916	10173	10751	11231	12003	11814	11697	12200	12091	12194
27.61	4.4441	0.83171	0	0	0	0	0	11.172	47.977	107.56	118.77	291.91	392.85	641.85	776.86	968.65	1056.6	1426.3	1704.5	2036	2262.4	2366.1	2301.8	2788.5	3038.2	3313.1	3538.2	3749.4	3757.4	3938.8	4074.1	4229.9	4418.2	4529.2	4619.4	4863.8	5015.8	5112.2	5115.9	5309.7	5380.4	5463.3	5472.1	5484.8	5505.7	5584.7	5617.4	5592.3	5666.3
18.55	0	0	0	0	0	18.868	35.306	104.15	231.72	441.17	750.34	1161.2	1663.2	2255.6	2952.8	3683.3	4532.7	5549.8	6342.5	7177.9	8224.1	9056.6	10093	10991	12078	12997	13880	14246	14977	16300	16621	17231	18145	18607	19316	19937	20300	20816	21136	22111	22283	22376	22532	22691	22710	22689	22864	22772	23115
0	0	0	0	0	4.525	15.576	31.283	66.954	140.83	241.22	381.13	560.7	792.17	1052.4	1358	1685.7	2074.2	2489.1	2926.4	3336	3819.8	4258.4	4767.4	5369.8	5781.3	6402.8	7140.9	7381	7676.1	8375.8	8905.8	9165.7	9757.8	10279	10771	11452	11744	12084	12256	12382	12797	12782	12964	13370	13768	13773	13725	13855	13930
2.3423	0	0	0	5.0455	0.30896	1.9299	6.4112	0	10.324	37.932	108.53	250.57	406.1	627.43	931.93	1255.8	1605.5	1991.3	2377.8	2869	3392.3	3966.8	4364.9	4917.3	5341.4	6170.3	6723.9	6990.3	7498.9	7546	8150.8	8657.4	9136.7	9581.7	10088	10376	10901	11153	11585	12043	12118	12519	12870	13167	13317	13091	13070	13456	13695
0	0	0	0	0	62.916	103.31	91.22	80.838	117.04	176.75	267.72	365.34	494.19	623.46	838.56	1020.9	1215.2	1443	1758.2	2022.6	2344.9	2621.2	2963.9	3392.7	3690.4	4036.9	4390	4699.9	5100.2	5385.7	5859.9	6140.6	6605.3	6933.8	7354.8	7637.9	7957.8	8319.6	8558.9	9108.4	9275.2	9531.3	9551.8	9853.8	9700.8	9875.3	10118	9805.7	10061
0	1.5883	0	0	0.99955	0	12.245	39.775	85.042	139.45	254.16	371.13	535.63	750.46	984.81	1264.9	1367.5	1660.8	1901.3	2350.8	2574.1	2849.7	3160.9	4061.9	4475.9	4793.1	4897.4	5154.6	5823	5591.4	6264.5	6500.4	6149	6828.8	7408.6	8241.1	8525.4	8658.2	8898.7	9022.8	9374.8	9342.2	9481.2	9557.7	9592.4	9683.8	9150.2	9816.5	9807.3	9765.7
4.4106	0	0	0	0	0	14.213	103.19	200.59	357.8	550.46	788.09	1123.9	1424.9	1719.9	2144.2	2574	3015.9	3476.5	3969.4	4428.7	5077.9	5593.8	6260.3	6753	7128.5	7794.7	8340.7	8814.8	9479.6	9954.9	10537	11142	11568	12363	12827	13343	13702	14156	14323	14254	14525	14761	14856	14776	15045	15098	15288	15290	15119
0	0	0	4.2905	3.1946	0.20019	0	0.043651	25.124	96.515	162.69	301.11	493.53	717.74	1007.7	1321.3	1716.2	2107.9	2461.4	2898.2	3363.9	3810.3	4200.6	4678	5073.9	5665.5	6212.1	6788.6	7343.3	7976	8139.4	8685.3	9579.3	9980.2	10806	11093	11409	12070	12477	12757	13522	13527	13455	13826	14012	13857	14508	14637	14682	14647
12.924	0	0	0	6.0326	0	12.802	43.529	106.13	163.98	288.43	459.13	663.45	933.76	1219.1	1580.7	1963.4	2365.6	2845.7	3225.5	3705.3	4284.9	4623	5192.5	5643.8	5953.9	6378.7	7273.7	7692	8111.3	8506.4	8656.3	9106.6	9240	9370.7	9741.7	10483	10819	11129	10960	11739	11433	12078	11800	12113	12296	12409	12577	12537	12626
0	0.17246	0	10.917	3.8848	0	0	15.928	42.623	150.28	308.51	527.09	708.43	964.35	1265.3	1615.7	2064.7	2372.5	2821.4	3285.1	3653.1	4134.9	4529.4	5165.1	5513.2	5949.6	6371.8	6867.6	7279.6	7754.4	8175.8	8733.5	8886.2	9324	9682.3	10005	10373	10700	11221	11440	11698	12175	12513	12588	12868	12787	12842	13078	13168	13117
0	1.0805	7.0568	0	2.1656	0	3.4741	4.8124	7.7546	0	0	0	3.3295	16.371	49.744	91.469	164.71	262.48	409.42	573.84	772.32	956.55	1165.6	1392.9	1618.9	1911.7	2110.7	2409.3	2719.6	2956.9	3280.3	3453.2	3743.2	3936.1	4210.4	4454.5	4659.8	4974.6	5129.9	5358.9	5289.6	5498.8	5550.4	5639.2	5777.8	5931.5	6054.1	6055.5	6322.9	6433.4
0	0	4.4208	1.6355	0	4.7342	7.2233	18.891	8.1771	28.013	39.369	114.16	217.69	358.88	527.53	757.68	1014.9	1276.1	1682.8	2056.7	2423.5	2855.5	3126.1	3588	4015.5	4270.5	4634.7	5016	5455.2	5945.5	6387.9	6664.2	7005.9	7572	7694.3	8238.6	8152.9	8649	8914	9045.2	9201.6	9574.1	9868.9	9714.5	9582.6	10283	10336	10289	10452	10434
0	0	0	0.030925	1.7091	0.45325	13.528	53.164	116.75	222.59	367.81	594.9	837.35	1178.7	1466.6	1814.6	2242.2	2537.5	2886.3	3363.3	3764.4	4088.9	4425.8	4868.3	5414.9	5651.9	6146.2	6549.4	6893.8	7445.9	7859.2	8458	7816.5	8194.9	8481.1	8922.5	9186	9489.2	9827.4	9986.1	9968.7	10349	10330	10213	10348	10400	10645	10653	10740	10806
16.429	2.4591	0	0	0	0	0	30.429	79.787	216.65	380.59	598.38	956.43	1394.1	1917.4	2506.9	3229.2	4106.8	4827.4	5827.8	6807.3	7781.9	8489.2	9527.7	10854	11706	12728	13570	14667	15667	16841	17696	18518	19380	20246	21335	22195	22942	23329	24015	24161	24703	24677	24700	25221	25020	25327	25307	25813	25896
45.641	12.008	0.56557	2.8107	3.9444	0	0	0	0	0	0	62.164	185.13	418.86	618.57	947.71	1339	1762.3	2231.2	2624.2	3132.2	3759.7	4283.4	4877.2	5482.9	6237.1	6817.5	7266.1	8025.3	8494.8	8776.7	9675.2	9851.9	10386	10617	11332	11594	11726	12306	12506	12920	12930	13194	13238	13238	13275	13248	13104	13307	13327
4.9076	9.3407	0	0	0	0	2.7764	18.214	41.26	117.9	267.93	466.44	750.4	1040.4	1452.3	1955	2247.6	2669.6	3315.4	3812.5	4385.8	5287.2	5344.1	5481.4	6226	6781.6	7132.2	7532.3	8197.9	8677	9240.7	9599.5	10472	10431	11020	11325	11653	12017	12438	12583	14212	13427	13035	14454	13291	13553	13746	13298	13447	13894
2.5718	4.7487	0	0	3.1763	0	11.611	13.934	65.816	125.68	195.6	322.85	473.01	697.72	935.51	1291.7	1594.9	1823.2	2346.2	2823.7	3316.6	4035.2	3693.6	4079.5	4484.2	4704.7	5077.8	5410.3	5770.2	6122.6	6555.3	6802.3	7089.5	7351.1	7473.8	7632	8162.9	8429.2	8410.7	8692.3	8850.1	9003.3	9096.9	9109.9	9212	9166.4	9297.4	9218.3	9175.7	9177.9
0	2.8531	1.3063	2.3305	0	4.6569	9.7991	20.504	62.922	146.5	234.47	375.29	581.41	798.92	1053.1	1356.7	1636.5	2030.8	2394.7	2747.7	3149.3	3509.2	3938.3	4313.2	4817.4	5049.7	5544.1	5913.7	6548.6	6815.5	7161.4	7758.9	8159.5	8705.7	8989.3	9361	10078	9975.1	10511	10699	11272	11586	11554	11920	12097	12649	12679	12738	12835	13126
0	0	7.2813	0	51.67	56.845	57.092	62.605	94.272	80.998	123.86	229.17	381.22	560.42	756.21	1148.1	1683.4	1742.7	2005.7	2531.7	2905.6	3286.9	3637.5	4357.4	4605.6	5198.8	5719.1	6449.4	6708.3	6899.8	7993.1	7345.5	7924.5	8312	8745.8	9334	9156.7	9896.2	9953.2	10312	10960	11284	11588	11717	11768	11879	11980	12250	11945	11864
48.524	0	0	0	0	0	18.746	0	12.008	64.532	176.18	334.93	532.57	707.93	1006	1405.3	1837.3	2388.5	2911	3497.8	4085.9	4783.8	5361.1	6276.2	6957.7	7766.6	8468.8	8976.9	9653.4	10306	11066	11617	12694	13489	13990	14647	15034	16400	16628	17405	17369	17648	18120	18373	18444	18818	18974	19099	18913	19298
15.812	8.9004	2.3705	0	0	0	0	0	0	0	0	10.687	34.705	62.278	123.67	156.99	229.39	289.6	366.99	506.19	603.11	693.8	875.93	1029.2	1173.1	1329.7	1489.8	1671.1	1747.1	1999.5	2118.6	2176.7	2419.4	2585	2859.3	2875.2	3043.2	3262.1	3330.9	3446.8	3487.2	3546.3	3667.3	3819.3	3764.3	3980.9	4013	4034.5	4053.3	3989.5
0	0	8.1631	15.93	0	12.886	1.1374	5.3079	25.439	57.761	136.01	240.75	332.03	498.53	674.66	924.65	1189.4	1525.1	1807.7	2129	2538.4	2860.2	3204.9	3636.2	4141.3	4503.5	4919.5	5293.8	5862.1	6362.8	6859.7	7032.6	7580.3	8270.8	8546.2	8869.5	9371.5	9580.4	10075	10073	10628	11012	11282	11544	11490	11678	12059	12011	12148	12061
0	0	0	0	11.45	82.253	179.61	299.26	467.77	691.1	957.17	1327	1662.4	2039	2523.8	3002.2	3491.2	3914.6	4521.5	5071.5	5541	6005.6	6475.5	6952.6	7521.9	7885.7	8215.1	8576.8	8991.7	9310.6	9671.4	10013	10390	10626	10966	11110	11464	11635	12049	12112	12563	12488	12738	12678	12844	12830	12919	13095	13248	13031
8.3495	1.7661	0	4.5306	0	0	0	0	0	0	0	0	0	9.6048	43.279	83.791	299.32	454.68	709.49	1068.2	1244.9	1547.3	2212.9	2478.8	3343.6	4124.7	4620	5286.2	5955.6	6352.6	7130.1	7438.2	8760.9	6934.8	7266.2	7806.4	7983	8355	8685.5	8862	9091.3	11230	9371	11192	10779	11208	10847	10786	10746	10786
13.265	0	6.7999	1.7162	0	0	2.0568	0	17.246	35.823	100.82	176.86	258.55	353.41	512.26	677.07	827.32	1057.6	1359.4	1643.2	1906.4	2135.2	2351.6	2629.7	2962.6	3452.5	3867.3	3973.4	4368.5	4649.3	5331.2	5422.8	5834.6	6305.8	6721.4	6948.9	7692.6	7830.4	8013.7	8286.3	8972.3	9044.4	8750.6	8964.5	9596.5	9750.3	9332.4	9767.1	9970.9	10100
37.992	11.937	0	0	0	0	0	0	0	0	13.104	53.61	124.57	202.73	332.51	506.44	665	887.85	1091.7	1419.8	1716.9	2000.9	2241.8	2629.8	2949	3291.4	3810.2	4085.5	4273	4713	5234.4	5676.5	6451.4	7332.6	7436.8	7735.9	7298.7	6913.9	7374.3	7324.5	7541.5	7671.6	7497.1	6788.4	6722	7110.4	6973.1	6927.2	7059.4	7075.7
0	4.1058	6.6605	0.70484	0	0.41833	2.4797	0.21765	24.866	90.306	185.36	319.26	478.77	743.81	991.46	1362.2	1726.7	2004.1	2314.7	2740.2	3039.4	3417.4	3823.6	4224.3	4731.9	4924.2	5200.6	5544.4	5773.6	7225.6	7500.3	6968.8	7244.5	7772.6	8030.8	8226.8	8654.3	8923.1	9239.7	9497.7	9739.8	9825.3	10022	10274	10501	10469	10627	10719	10744	10962
0	0	0	0	14.462	12.866	2.3299	5.0587	0	11.952	4.114	28.772	61.813	121.15	229.72	351.61	534.33	784.47	1052.8	1365.5	1788.7	2238.6	2659.3	3106.8	3498.9	3931.8	4464.6	4948	5352.2	5789.2	6093	6540.9	6991.1	7155.2	7715.5	7865.5	8371.8	8410.2	8550	9026.8	9353.4	9250.1	9545.1	9943.9	10222	10175	9974.7	10444	10474	10355
30.039	21.75	15.894	0	0	0	0	0	5.9087	50.734	160.55	316.17	505.26	754.27	1019.5	1360.8	1722.2	2049.8	2481.1	2952.9	3428.3	3855.7	4421.4	4790.9	5382	5855.6	6257.1	6790.3	7161.2	7625.4	7954.2	8161.3	8575.8	8972.4	9115.7	9470.2	9713.1	9864.1	10206	10418	10578	10436	10649	10683	10944	10888	11007	10984	10978	11129
0	0.11553	0	0	5.4222	0	11.878	12.403	47.465	84.288	144.11	229.77	385.17	517.47	755.04	988.67	1189.2	1470.2	1822	2158.2	2580.6	2956.4	3350.8	3650.1	3703.7	4195.6	4567.6	4707	5118.4	5719.5	6268.8	6336.1	6948.2	7480.8	7911.8	8598.3	9031.3	9157.3	9329	9743.4	10187	10334	10437	10593	10893	11282	11601	11666	11925	12336
6.6107	0	9.0755	0	0	0	12.235	64.097	153.14	275.14	477.2	707.04	1008.3	1323.3	1625.7	2126.9	2430.6	2889.6	3340.2	3783.3	4115.9	4584.6	4773.1	5187.3	5473.6	5835.8	6102.3	6380.4	6856	7106.8	7549.5	7535	8002.6	8120.5	8748.8	8773.9	9159.3	9526.8	9564.3	9723.3	9964	10062	10237	10457	10450	10523	10681	10650	10572	10788
19.123	10.235	6.9854	7.4219	0	0	0	0	1.2386	27.355	66.433	136.55	214.25	360.55	543.32	695.99	886.79	1216.9	1466.5	1731.8	2091.1	2421.5	2705.8	2916	3136.6	3453.6	3662.9	4001.6	4304.7	4671	4912.5	5225.3	5500.6	5700.6	5873.7	6154.8	6286.7	6592	6361.3	7119.1	6950.4	7567.8	7725.6	7212.7	7253.5	7208.2	7444.8	7514.3	8011.5	7938.1
17.45	6.6275	3.8813	0	0	0	0	0	9.6164	92.064	206.93	396.39	663.34	1012.4	1407.9	1754.3	2367.8	2726	3242	3815.1	4485	5043.3	5733.8	6167.6	6904.4	7788.4	8188	8870.4	9212.8	9612	10334	10772	11361	11896	12576	12781	13938	14432	15037	15169	15672	15488	16042	16492	16698	17178	17198	17421	17405	17527
15.927	2.4671	0	0	0	0	0	11.376	41.318	124.41	195.06	342.12	506.02	716.04	952.34	1164.8	1459.2	1762.8	2044.9	2341.6	2680.3	2984.6	3298.3	3615.6	3921.2	4235	4409.4	4737.2	5085.6	5190.8	5415.2	5684.4	5903.1	6072.5	6268.4	6531.9	6712.9	6789.4	6959.9	7020.5	7266.7	7259.1	7443.3	7638.7	7607.9	7828.7	7809.5	7853.9	7852.3	7756.6
0	0	0	0	3.4913	6.4892	21.318	55.176	125.74	222.61	363.03	582.37	778.88	1122	1414.1	1805.6	2337.4	3237.4	3221	3677.4	4160.8	4696.3	5126.7	5727.6	6226.2	6613.2	6974.3	7459.8	8033.8	8338.9	8839	9349.7	9590.2	10046	10609	10840	11095	11329	11861	12037	12289	12561	12695	12695	13010	12866	12977	12974	13120	12999
0	0.77848	8.0935	4.5208	0	5.1369	7.8726	0	0	14.813	83.414	180.2	303.99	444.33	621.09	892.63	1081.7	1432.6	1827.9	2117.5	2418.3	2848.3	3252	3743.6	4209.9	4697.7	5244.4	5584.1	5943	6379.6	6777.9	7154.9	7425.2	7959.6	8325.1	8816.9	9357.9	9480.8	10345	10583	11095	11169	11466	11653	11413	11711	11837	11952	12301	11402
19.648	8.5206	4.8081	14.052	9.0134	0	0	0	25.474	92.486	170.91	349.37	564.29	844.34	1172.5	1493.9	1949.9	2344.3	2751.4	3296.1	3687.8	4229.4	4714.9	5356.6	5914.2	6262	6620.2	7505.9	7932.1	8383	8713.9	9294.5	9693.6	10019	10684	11463	11609	12024	12315	12913	12989	13611	13394	13082	13011	13020	13132	13534	13711	13877
0	4.4331	0	0	6.3072	0	0	0	0.50368	37.808	110.7	259.47	413.11	709.13	898.85	1212.9	1650	2065.1	2378.2	2897.8	3311.5	3928.9	4375.3	5061.3	5663.5	6244.2	6398.4	7013	7443.1	8088.4	8694.8	9160.7	9745.7	10436	10930	13684	11905	11948	12554	13065	13207	13690	13898	13771	14176	14822	14789	14901	15006	14926
18.239	15.866	4.276	0	0	0	0	15.37	46.458	130.73	216.53	366.2	499.26	685.08	860.77	1129.3	1412.4	1729	2103.4	2451.2	2808.7	3174.2	3603.3	4069.2	4554.1	4786.3	5380.9	5672.4	6167.9	6553.4	6948.4	7379.5	7708.1	8026.8	8184.1	8558.2	8817.9	8928	9271.3	9297.8	9528.1	9752.2	9913.4	9910.7	10049	9879.9	9841.5	9957.9	9839.3	9884
0	2.8507	1.4575	0	0	1.281	14.73	49.646	114.83	219.18	370.98	536.07	702.37	915.96	1128.6	1400.3	1692.2	1973.9	2277.6	2607.8	2953.6	3265.2	3476.7	3865.1	4180.7	4411.2	4771.3	5045.6	5315.5	5526.1	5715.8	6218	6407.4	6595.2	7682.3	7105.6	7322.4	7562.3	7846.4	8001.3	8061.8	8549.6	8677.4	8771.6	8667.6	9008.1	8925.4	8913	9203.4	8882.6
7.6504	4.3787	0	0	0	0.97672	0	4.1644	39.315	84.177	187.22	309.82	531.08	766.5	1019.2	1344.8	1692.4	2038.6	2413.2	2911.2	3324.2	3784.8	4125.9	4618.8	5125.3	5452.1	5932	6019.1	6849.3	7330.2	7534.2	7876.3	7904.2	8446.8	8833.8	9123.7	9342.7	9664.8	9674	10063	10316	10647	10722	10801	11189	11165	11242	10973	10872	11033
0	0	0	20.236	0.10538	2.7883	0	1.5284	16.457	87.333	189.95	347.27	581.75	864.45	1164.5	1645.3	2056.5	2360.8	2904.3	3504.6	4025.6	4716	5273.2	6028.1	6462.7	6885.4	7540.9	8240.5	8614.9	9203.1	9585.4	10311	11088	11306	12160	12828	12919	13704	14382	14579	14747	15225	15383	15916	16121	16239	16539	16252	16941	16696
31.484	27.309	2.5163	5.398	0	0	0	0	0	0	0	0	25.629	112.68	236.91	368.87	791.85	830.61	981.39	1281	1519.9	1870.7	2616.5	2529.7	2860.4	4062.5	3667.5	4008.2	4381.7	4841.9	5273.6	5692.3	6146.9	6380.7	6831	7453.9	7975.5	8404.1	8690.6	9138.1	9310.4	9513.8	10031	10117	10654	10547	10665	10647	10987	11121
0	0	0	1.4927	8.4155	1.7828	10.806	13.881	1.7725	8.8101	5.8959	19.334	54.299	101.09	163.47	244.36	321.68	472.29	613.63	794.94	1153.2	1424.9	1716	2130.1	2421.9	2771.2	3263	3590.1	3974.4	4202.7	4705.1	4754.1	5251.8	5622.5	5798.5	6426.3	6469.6	6861.9	7201.5	7451.4	7763.5	7778	8082.7	8154.6	8257.9	8212.5	7953.4	8123.6	8439.5	8473.7
19.686	30.364	0	0	0	0	0.5424	29.903	122.29	284.7	495.76	783.41	1294.2	1770.8	2343.6	3026.3	3738.7	4611.5	5651.9	6736.8	7632.8	8948.3	9775.7	10506	11517	12888	14064	14783	15674	16278	17787	18495	19328	20345	20916	21686	22001	22789	23342	23982	24388	24142	24536	24641	24785	25029	25399	25912	24983	25994
0	0	0	5.433	11.931	56.09	40.653	54.704	239.85	237.66	169.03	266.92	378.29	539.43	689.85	941.15	1312.8	1548.9	1837.1	2118.1	2325.8	3175.7	3000.2	3349.2	3715.9	3957.5	4457.5	4910.6	5241.1	5468.8	5731	5798.2	6018	6280.4	6598.7	6817.4	6926.5	7127.4	7163.1	7247.5	7290	7454.6	7464.6	7492.7	7601.1	7325.4	7646.6	7494.1	7681	7667.7
3.0831	2.8898	4.2336	0	0	0	9.4049	32.522	65.902	189.8	306.55	472.51	663.1	892.22	1097.2	1344	1616.7	1975.8	2246.6	2597.3	2937.9	3214	3544.2	3929.4	4155.3	4488.7	5059.8	5565.1	5876.3	6187.3	6720.4	7230.7	7483.4	8059.8	8280.3	8248.7	8979.2	9497.1	9981.8	9800.2	10389	10819	10950	11181	11201	11276	11450	11448	11961	11920
18.756	6.7854	0	4.4692	0	0	0	0	0	9.9885	41.515	126.62	238.18	420.1	668.51	994.36	1365	1824.9	2301.3	2778.9	3219.6	3890.4	4290.1	4779.5	5338.1	5784	6170.9	6784.7	7266.1	7693.7	8359.3	8643.5	9189.9	9499.9	10103	10513	10883	11109	11303	11547	12022	12366	12653	12655	12983	12955	13131	13025	13362	13361
0	0	3.387	17.998	9.6659	9.674	39.84	65.533	98.436	159.67	245.91	412.99	618.26	896.98	1148.5	1486.8	1818.4	2179.9	2545.8	2997.2	3342.9	3492.8	4300.3	4697.5	5094.8	5701.3	5853.9	6364.9	6911.6	7338.4	7714.4	8113.9	8466.7	9036.1	9476.6	9707	9933.7	10345	10449	10415	10963	11695	12182	11826	11707	12011	11733	11953	12071	11575
9.766	7.7446	0.54196	0	0	0	0	10.651	53.361	130.01	266.82	434.89	665.1	898.68	1117.9	1494.9	1839.5	2139.7	2493.5	2831.2	3238.6	3653.9	3944.1	4399.4	4624.4	5054.6	5438.1	5707.2	6200.7	6427.3	6857.5	7309.4	7589.9	8100.8	8441	8557.1	8992.1	9094	9333.1	9721.6	9840	9917.9	9950.3	10325	10443	10563	10572	10446	10629	10664
8.6684	7.0912	9.2073	0.045951	0	0	0	0	0	0	36.901	85.041	178.44	295.26	476.41	783.8	1027.6	1414.1	1808.2	2221	2782.5	3335.1	3885.2	4527.7	5037.4	5612.5	6229.2	6716.7	7256.2	8064.5	8781.3	9430.4	9947.9	10208	11308	11575	12694	10892	13570	13404	13684	14430	14362	14845	14585	14462	13071	14703	14843	14735
51.516	33.338	2.2391	0	0	0	0	0	22.124	52.12	201.55	362.43	549.13	832.97	1219.1	1628.7	2136.4	2647.4	3134	3742.4	4358.3	4983.9	5679.6	6395	7030	7455.9	8228.7	8846.2	9496.7	9995.3	10885	11614	12292	13176	13907	14353	15216	15339	15899	16336	17374	17602	18302	18407	18749	19012	18896	19608	19489	19778
5.4503	0	0	0	0	0	21.062	63.923	140.84	271.05	409.31	580.16	846.28	1142	1425.2	1845	2325.7	2833.2	3424.4	3842.3	4663.8	5196.2	5908.2	6639	7335.4	7835.6	8556.7	9057.4	9817.7	11277	11845	12658	13458	14753	15822	16378	17054	17385	17584	18098	18742	19727	20262	21384	21216	21548	21977	21760	22698	23234
6.4293	5.669	0.90916	0	4.5721	0	0	0	24.834	99.976	202.85	352.33	581.5	863.61	1079.6	1429.6	1804.9	2177.2	2532	2975.7	3275.7	3678.1	3975.9	4363	4702.7	4944.7	5175	5479.9	5733.6	6107.1	6298.9	6630.4	6799.2	7096.3	7295.3	7413.2	7822	7965.2	8137.9	8203.7	8425.4	8522.4	8825	8913	9112.4	9207.2	9370.2	9510.6	9579.7	9529.5
21.572	1.4958	0	0	0	0	10.877	44.09	145.4	226.28	487.55	649.24	961.11	1322.6	1724.8	2499.6	3105.1	3080.6	4454.9	4500.7	5004.1	5767.1	6174.7	7073.1	8173.3	10337	11048	9210.7	9526.7	10272	10974	11557	11713	12718	12937	13538	14246	14622	15223	15309	16053	16442	16741	17027	16777	17359	17450	17362	17710	17525
2.2659	2.1061	4.4492	0	0	0	5.164	32.097	76.353	190.14	320.75	481.62	705.07	963.69	1288.5	1648.7	2103.8	2585.1	3102.4	3772.8	4051.7	3902.6	4550.4	6466.3	5720.7	6158.4	8668.2	8915.5	9522.3	9175	10541	11383	12095	12768	13039	13375	14043	14394	14856	14824	14896	15418	15697	15574	15535	15952	16330	16235	16130	15774
0	0	3.5929	0.2004	0	0	28.327	84.235	170.18	355.8	575.05	889.45	1214.8	1591.6	2050.1	2618.9	3179.3	3710.2	4455.9	5121.5	5712.4	6432.8	7192.3	7876.1	8546.1	9373.4	10017	10941	11733	12078	11979	12810	13372	13679	14520	14728	15174	15487	15758	16183	16594	16813	17180	17325	17564	17456	17653	17770	17992	18032
5.8967	17.041	1.1046	0.99959	0	0	0	0	63.08	142.34	221.57	345.46	507.34	805.99	1103.4	1356.4	1671.4	1925.5	2227.5	2309.9	2981.8	3419.8	3879.4	4252.4	4463.6	4959	5232.3	5658.6	5839.2	6167.2	6183.6	6514.4	6859.3	6956	7418.1	7920	8365	8448.8	9044.9	9313.8	9633.1	9800.4	9863.4	10146	10278	10604	10736	10807	10863	10844
0	0	0	0	9.3437	8.0974	22.454	27.964	51.345	115.5	190.07	284.17	436.33	588.09	676.23	843.19	1060.1	1272.5	1490.3	1803.9	2157.1	2491.5	2917	3233.8	3457.6	3915.6	4428.8	4844.1	5442.8	5759.3	6191.9	6654	7178	7669.1	8186.9	8612.9	9025.2	9511.1	9862.9	10231	10725	11005	11014	11298	11406	11626	11505	11861	12474	12818
31.708	12.944	3.3937	0	0	0	0	0	0	20.393	81.668	132.59	210.67	302.71	410.68	624.46	836.12	998.13	1331.5	1622.3	2006.4	2245.9	2507.7	2976.2	3473.2	3821.8	4288.8	4841.9	5132.8	5479.1	5883.5	6392.2	6741.5	7065.7	7316.5	7726.1	8024.1	8457.3	8603.5	8778.4	9224.6	9261.8	9568.1	9549.5	9995.8	10088	10288	10552	10664	10701
7.8787	0	0	0	0	0	10.562	74.984	180.61	384.57	635.33	976.96	1379.6	1891.8	2430.9	3081.6	3889.6	4442.1	5372.2	6102.7	7232.5	8133.6	8831.1	9886.5	10747	11789	12765	13588	14587	15723	16475	17493	18278	19535	20151	20975	21353	21782	21689	22565	22634	23326	23805	23695	24460	24527	24789	24574	24839	24191
3.6688	0	0	0	0	10.632	39.088	114.27	203.78	334.01	575.35	734.38	1007.2	1332	1658.6	2101.8	2515	2771.2	2951.6	3677	3797.7	4529.2	4926.4	5584.6	6182.8	6339.6	6948.7	7199.9	7278.3	7776.9	8065.3	8064.7	8554.2	8859.8	9021.4	9499.8	9550.9	10008	10079	10294	10226	10517	10541	10468	10701	10685	10533	11091	10927	11110
0	0	5.491	8.3144	0	0	1.1277	17.612	93.782	196.45	352.07	563.62	866.09	1235.9	1598.9	1938.9	2551.5	2900.1	3615.7	4192.2	4516.3	4795.4	6177.5	6471	7479	8376.9	8757.5	9674.1	10345	11155	11655	12379	13225	13665	15146	15401	16512	17175	17524	18320	18585	18899	19346	19615	19595	19866	19930	20377	20429	20385
0	4.1287	0	12.617	1.8223	0	0.18593	32.892	104.24	216.37	458.95	558.4	793.51	1103.4	1386.7	1676	2069.6	2303	2896.7	3359.2	3911.1	4185.3	4721.2	5256.4	5643.8	6179.6	6735.6	7292.8	7797.3	8181	8639.2	9185.7	9779	9880.9	10657	10828	11145	11818	11684	12238	12284	11970	12587	13331	12935	13311	13474	13731	13278	13165
0	5.3644	0	0	7.7283	1.4193	16.841	0	19.812	46.27	118.48	237.26	426.82	640.32	926.72	1216.8	1503.8	1932.1	2365.2	2883.7	3319.8	3778.6	4252.8	4845.3	5352.7	5872.1	6303.1	6645.6	7166.7	7664.9	8289.7	8976.7	9598.4	10077	10553	11031	11518	12033	12510	12549	13335	13368	13534	13491	13921	13933	14013	14274	14083	14147
0	0	0	0.11317	5.818	8.2377	5.062	9.3643	35.176	77.993	160.15	277.95	450.34	639.64	929.8	1226.1	1602.8	1884.3	2257.9	2659.3	2985.7	3424.5	3872.8	4342.2	4649.9	5028.5	5274.9	5577.1	5981.2	6355.5	6575.6	7143.5	7612.1	8059.1	8301.5	8465.4	8896.4	9154.3	9528.5	9717.7	9996	10050	10412	10464	10670	10754	10728	10856	10976	11028
1.8107	10.463	0.24179	0	4.1327	0	0	0	4.0002	34.583	94.101	221.95	358.55	574.99	842.45	1243.7	1659.5	1982.3	2496.7	3074.3	3503.5	4165.4	4782.1	5373.7	6182.6	6563.1	7070.6	7886.2	8544.5	9194.2	9955.6	10769	11408	11926	12486	12872	13128	13582	14044	14648	14715	15066	15709	15928	16013	16041	16322	16479	16254	16439
7.0023	0	0	0	3.318	0	0	1.2872	0	0	0	28.826	82.408	188.11	344.89	525.49	819.55	1061.8	1423.1	1777.2	2758.3	2712.3	3166.5	3741.1	4061.9	4676.6	5409.1	5796.3	6095	7912.6	9053	7220.8	7872.4	8348.5	8614.3	8737	9016.9	10107	10263	10442	10521	10763	10914	11017	11012	11096	10802	10886	11217	11099
21.007	11.144	0	0	0	0	0	17.684	89.506	187.12	292.98	459.44	655.67	890.22	1069.4	1194.8	1577.8	1910.2	2226.8	2669.3	3108.6	3635.7	3988.3	4399.6	4577.3	5023.6	5136.1	5609.6	5873	6532.4	7079.5	7212.6	7632.8	7691.3	8580	9038	9334.7	9609.4	9608.3	10108	10294	10741	11302	11428	11985	12374	12329	12396	12779	12963
0	0	0	0	27.005	106.7	206.47	349.61	488.8	748.06	1048.5	1354.3	1817.7	2302.8	2744.9	3275.8	3820.2	4543.9	5149.8	5858.8	6551.8	7400.8	8022.3	8769.3	9345.8	10166	10927	11440	12008	12523	13343	14096	14270	14608	15561	16007	16326	16607	17098	17701	18078	18516	18958	19538	19587	19566	20009	20148	20230	20314
0	0	0	4.1311	11.359	3.8346	12.7	50.951	123.57	223.99	372.31	547.39	823.08	1086.3	1374.4	1663.9	2113.4	2516.6	2897.8	3421.7	3899.5	4340.9	4875.4	4131.9	4370	5036	5228.3	5905	6355.8	6843.9	7189.4	7735.6	8072.8	8468.5	8873.2	9243.2	9333.8	9697.4	10342	10403	11184	11466	11537	11658	11613	12022	11786	11819	12100	12118
15.678	6.2432	0	0	0	0	0	0	3.9988	7.607	12.604	64.766	115.11	207.58	365.75	574.99	790.01	1069.7	1364.8	1748.7	2068.1	2432.2	2920.3	3390.8	3930.9	4442	4930	5496.2	5757.7	6251.5	6651	7249	7914.6	8327.9	8504.5	8976.6	9421.1	9757.7	9816.3	10333	10658	10988	11604	11441	11556	11919	11660	12093	12055	12192
24.583	7.2267	0	0	0	0	0	0	22.643	56.13	156.31	292.13	469.96	691.86	972.5	1312.4	1669.8	2076.9	2506.6	3035.7	3488.6	4003.7	4383.1	4837.3	5417.7	5846.4	6352.8	6690.5	7062	7386.7	7771.9	8525.2	8872.9	8941.8	9445.4	9718.4	9842.1	10227	10530	10471	10984	11132	11131	11229	11359	11505	11475	11754	11838	12165
9.9783	1.6462	2.1408	0	0	0	0	14.681	52.198	107.63	188.75	247.75	388.43	506.64	679.05	876.11	1088.5	1379.8	1597.3	1894.9	2292.2	2698.2	3163	3622.3	3943.9	4351.8	4767.2	5284.7	5695.1	6198.8	6529.7	7078.6	7551.9	7666	8141.2	8403.3	8976.4	9416.2	9606.5	9848.1	10264	10262	10695	10917	11001	11361	11592	11516	11635	11807
10.854	6.387	1.584	0	0	0	3.7342	23.044	73.148	172.24	286.49	475.99	708.09	1005.7	1377.3	1847	2295.5	2867	3483.8	4176.9	5173.1	5969.6	6874.3	7726.6	8643.1	9605.7	10600	11625	12117	12976	13662	14512	15060	16518	16601	17158	17686	18502	19039	19065	19619	20178	20328	20771	20610	20662	20602	20878	20931	20949
8.2428	0	0	3.3294	1.7886	0	9.7607	34.213	108.45	233.83	387.18	624.65	901.14	1226.5	1620.4	1963.3	2404.6	2909.8	3576.1	3938.5	4677.1	5551.6	6248.1	7023.6	7644.7	8620.1	9489.7	10096	11158	12227	12749	13276	14137	15377	16020	16704	17334	18104	18965	18977	20147	19774	19320	19829	20076	20604	19946	19781	20162	20063
14.966	1.4929	3.7854	1.5117	0	0	0	0	11.69	50.959	114.47	191.83	306.29	464	627.34	800.18	1064.5	1329.6	1622.2	1952.7	2266.5	2506.4	2804.5	3171.1	3407.3	3817.7	4022.2	4207	4584.9	4862.2	5087.1	5390.2	5570.1	5793.1	6167	6206	6448.9	6638.9	6799.5	7058.5	7174.9	7363.1	7392.1	7448.3	7490.2	7041.2	7158	6969	7060.4	6929
0	0	0	37.056	17.573	20.648	30.356	46.093	21.373	46.618	57.04	101.58	167.02	218.02	365	485.07	696.03	936.81	1209.2	1582.6	2014.3	2394.6	2798.5	3156.6	3522.4	3909.3	4299.4	4670.4	5213.6	5536.6	5831.4	6017.6	6543.7	6810	7300.6	7624.8	7906	8285.5	8399	8750.4	9398.9	9210.5	9288.4	9654.2	9302	9538	9220.3	9525.9	9958.7	9978.6
0	0	0	0	16.968	26.809	32.276	43.706	68.71	127.59	196.28	331.83	558.31	712.67	783.96	1016.8	1381.8	1739.9	2130	2574.8	3112.8	3576.6	4207.3	4769	5142	5606.8	6457.9	6897.7	7314.5	7959.9	8234.6	8573.3	9281.9	9518.3	9953.9	10295	10799	11347	11517	12035	12334	12381	12529	12516	12870	12716	12529	12693	13117	13500
10.241	5.5527	1.1333	4.6218	0	0	0	4.9045	56.923	182.38	321.59	538.23	798.56	1095	1394.9	1780.9	2053.8	2561	2901.5	3306	3600.5	4167.6	4562.1	6649.8	5798.6	6759.2	7067.5	7482.4	8081.1	8269.9	8637.9	8837.5	9454.3	9447	10182	10276	10858	10833	11156	11307	11515	11886	12726	12832	13602	12222	13427	12874	12652	12699
6.8553	8.1633	0.30586	7.9502	9.5118	0	0	0	4.4518	102.37	217.57	403.26	630.09	964.28	1526.5	1904.9	2440.9	3015.9	3361.7	4301.2	5029.2	6030.9	6786.3	8001.9	8368.9	7662.3	10196	9271	10089	10834	11774	12169	12758	13331	14073	14544	15836	16335	17248	18030	18347	18821	19338	19641	20599	20335	20775	20586	20923	21013
0	7.1104	0	0.34202	0.84607	0	6.9419	40.241	106.6	182.76	349.12	477.51	703.67	924.29	1182.9	1538.8	1879.2	2329.5	2851.8	3400.9	4060.3	4642	5179	5682.8	6117.8	6828.7	7368.4	7835.3	8296.9	9083.7	9826.1	10162	10622	11162	12004	12005	12671	12900	13303	13744	14290	14884	14652	15116	15597	16101	16405	16423	16598	16418
20.534	0	0	0	0	0	20.508	86.043	208.75	355.98	554.75	810.79	1192.2	1559.2	1941.5	2470.8	3003.6	3677.6	4552.9	5061.3	5835.7	6350.3	7114.4	7493.9	8550.9	9344.5	10032	10296	10719	11123	11536	12403	12874	13735	14388	14624	15189	15366	16708	16768	17705	17035	17477	17725	17882	18292	18398	18471	18351	18683
0	0	0	0	5.896	29.25	49.496	63.695	95.107	140.03	186.97	240.11	321.55	418.03	548.68	676.85	830.36	999.05	1198.8	1355.2	1679	2040.4	2310.9	2636.1	2817.5	3254.1	3636.4	4095.2	4445.1	4580.9	4817.3	5047.2	5387.3	5720.2	6047.5	5968.3	6464.9	6790.7	6794.2	7080	7316.6	7404.5	7435.4	7508.2	7458.5	7385.8	7849.2	7761.7	7825	7843.4
10.705	7.1399	0.90054	0	5.6955	0	0	4.9437	32.605	98.125	217.81	396.21	632.4	919.34	1297.9	1676.6	2151.2	2751.7	3306	3773.9	4489.3	5201.8	5955.9	6569.3	7139.2	8108.2	8743.9	9316.2	9671.6	10488	11105	11803	12171	12640	13376	14019	14492	14786	14873	15632	15410	15542	15918	15897	15894	15687	16403	16147	15566	15560
0	0	0	2.8535	4.2616	6.3721	6.0055	35.32	59.679	172.75	358.74	624.95	958.3	1367.7	1832	2480.6	3199	3873.4	4578.4	5358.2	6279.2	7618.4	8347.3	9432.3	10322	11334	12165	12780	13970	14938	15935	16549	18419	19273	19495	20964	21651	22559	23598	24200	24780	24927	25281	25929	26607	26371	26506	26720	27081	27427
19.358	15.714	13.698	0	0.75895	0	0	0	0	0	6.4464	12.334	12.301	5.6597	28.614	0.39322	25.798	29.916	19.445	76.224	167.62	220.31	330.55	444.4	606.07	735.23	883.82	1064.3	1246.4	1435.6	1663	1852.5	2056.9	2281	2379.4	2697.2	2923.7	3302	3484.1	3678.9	3810.6	3911.8	4320	4424.8	4753.9	4749.5	4926.4	5068.2	4969.1	5102.1
12.595	11.134	3.021	0	0	0	0	4.6701	39.011	72.386	147.45	248.28	364.68	516.82	673.46	849.11	1073.3	1363.1	1591.8	1899.1	2264.5	2591.7	3004.3	3322.1	3455.7	3905.5	4281.5	4585.3	4990.7	5147.9	5506.4	5614.1	5971.9	6035.2	6549.8	6894.3	7259.8	7417.7	7565	8105.4	8187.2	8694.8	9005.7	8822.9	9058.1	9384.7	9652.9	9855.5	10026	10367
0	0	7.3883	3.4876	0	0	17.028	49.76	133.11	245.77	439.87	685.64	1003.9	1411	1702.6	2299.2	2787.6	3410.6	4084.3	4689.3	5361.9	6235.2	6832.7	7630.9	8460.3	9019.5	9875.2	10412	11093	11458	12607	12746	13441	13658	14360	14793	14986	15729	16046	16297	16622	16790	17052	17292	17730	17635	17816	17639	17579	17692
13.118	1.1832	0	3.587	0	0	4.8029	29.227	70.135	141.98	236.51	355.31	510.13	681.92	888.84	1137.9	1461.4	1746.4	2080.8	2635.8	2947.4	3496.9	4051.4	4530.6	5141.2	5451.6	6024.3	6516.9	7286.3	7839.8	8473.9	9200.7	9814.8	10237	10758	11338	12041	12399	12952	13074	13358	13880	14162	14185	14151	14272	14392	14277	14276	14620
24.782	12.709	1.9324	0	0	0	0	0	11.975	72.764	154.25	281.08	453.09	672.31	901.25	1285.1	1601.9	2109	2584.1	3065.4	3589.4	4141.8	4315.7	4973.3	5520.5	5857.8	6372.6	6679.4	7249.8	7571.5	7982.7	8411.1	8808.2	9398.5	9519.2	10113	10500	11268	11879	12319	12553	12638	13303	13650	14074	14367	14649	14727	14408	14224
21.456	6.7263	0	3.0865	0	0	0	0	2.1862	4.9837	43.603	124.9	221.18	395.46	554.74	761.7	1051.1	1318.4	1732.5	2094.2	2601.5	2991.6	3340.4	3836	4254.5	4702.8	4970.6	5681	6017.8	6525.7	7009.9	7971	8060.7	8320.2	8405.9	9028.5	9131.4	9329.3	9597.7	9682.4	9801	10133	10318	10344	10329	10462	10611	10583	10565	10941
0	15.41	13.135	2.1139	0	0	0	0	7.0534	54.775	164.16	342.26	560.89	860.31	1415.5	1632.5	1928	2468.4	3663.1	4436.8	5112.8	5917.8	5238.9	5914.1	6645.4	7033.3	7463.4	8105.3	8711.2	8872.9	9310.2	10036	10688	11210	12034	12184	12883	13220	13819	14040	14551	14764	15139	15418	15794	16026	16045	16140	16352	16413
0	1.5684	11.323	4.3032	0	11.949	0	23.933	72.761	136.67	252.42	421.91	621.72	862.18	1178.3	1509.4	1914.8	2267.8	2749.2	3184.4	3481	3867.9	4374.3	4723.2	5103.6	5562.7	5809	6175.6	6843.3	6797.5	7024	7454.1	7689.6	8150.5	8101.6	8333.5	8672	8823.2	9444	9402	9698.3	9790.7	9835.8	10008	9884.1	10118	10222	10333	10583	10129
0	0	0	0	49.324	126.44	246.2	356.19	543.38	733.96	948.64	1195.5	1420.7	1804.1	2087.4	2511.5	2867	3293.8	3730.6	4131.3	4628.8	5255.1	5695.9	6308.2	6655.2	7232.8	7838.9	8355.4	8944.3	9511.8	9822.2	10361	10940	11391	11747	12161	12575	13105	13400	13864	14280	14790	14690	15064	15287	15198	15435	15550	15736	15817
0	0	0	22.69	77.017	87.358	138.51	251.15	386.13	511.64	688.74	961.1	1228.1	1545.8	1813.1	2140.3	2505.8	2771	3070.3	3334.8	3663.9	4067.2	4402.3	4750.8	5083.1	5484.8	5907.9	6316.1	6858.2	7349.5	7868.8	8179.5	8712	8995.5	9514.6	10157	10547	10923	11170	11988	12258	12430	12480	12748	13062	13088	13230	13385	13760	13608
0	1.5531	0	0	0	0	23.628	46.917	129.84	237.22	411.18	690.03	971.7	1352.4	1756.3	2305.6	2793.5	3283.3	3771.9	4441.6	4932.5	5587.2	6222.2	6706.8	7321.8	7752.9	8405.8	8774.7	8974	9523.8	9936.5	10400	10415	11030	11428	11582	11867	12321	12572	12738	13637	13877	14127	13868	14319	14466	14490	14606	14393	14532
1.882	3.1906	2.6787	0	5.1156	2.5332	0	0	13.488	41.255	102.23	209.86	332.98	543.32	771.71	1057.2	1399.3	1718.2	2058.7	2524.9	3020.3	3448.9	3910.9	4222.8	4666.3	5220.8	5803.7	6263.7	6445.1	6808.5	7012.8	7310	7516.4	7765.3	7986.3	8222.5	8262.6	8234	8490.4	8414	8789.6	8845.3	9056.8	9054.3	9013.3	9033.8	9086.2	9251	9089.9	8947
0	0	0	0	5.4815	10.673	45.759	74.921	156.54	245.72	387.42	581.37	786.99	1071.6	1445.8	1771.3	2116	2615.9	2822	3281.4	3846.1	4169.7	4619.8	5115.1	5579	5848	6382.4	6841.2	7240.1	7624.3	8002.3	8135.5	8567.4	8872	9169.2	9497.6	9775.2	10105	10371	11318	11477	11529	11709	11902	11986	11985	11976	12112	12005	12169
3.5447	0	3.4188	0	0	0	19.076	42.514	133.97	387.82	571.1	774.45	1104.5	1622	2186.9	2743	3324.2	4017.5	5699.6	6090.9	6763	7724.3	8509.4	10428	11469	11466	12049	12869	13874	14649	15415	16096	16943	17916	18468	19574	20104	20868	21582	22120	22735	23713	24185	24409	24628	25070	25417	25090	25553	25707
0	0	0	0	6.346	3.7319	7.7197	61.925	107.86	175.74	290.97	415.38	620.28	895.24	1227.6	1622.1	1989.2	2371.7	2796.7	3323	3760.1	4386.3	4791.3	5120.7	5589.5	6096.6	6771	6923.7	7367.4	7891	7989.1	8892.9	9215.2	9508.9	9986.7	10194	10598	10885	11157	11556	11901	12305	12642	12537	13052	13137	13122	13244	13288	13341
0	2.1459	6.9914	1.8787	2.1279	0	5.8838	25.096	26.671	46.455	96.677	202.86	317.18	559.12	810.18	1173.4	1880.4	2428.5	2974.6	3494.7	4241.2	5048.5	5708.2	6495.4	7198.7	7815	8653.8	8990.3	9782.9	10629	11042	11581	12300	12573	13544	13535	14705	14772	15736	14891	16352	16605	16892	16374	17070	17532	17423	17578	17496	17892
0	0.49255	5.0364	0.71204	0	0	7.2578	25.787	34.285	11.904	92.564	152.4	183.61	249.55	353.37	404.03	434.24	538.35	792.19	1157	922.49	1626.7	1587.7	1852.4	2368.2	2566	2792.3	2775.7	3424.2	3780.5	3875	4036.2	4477.1	4718.9	5024.9	5277	5340.7	5579.1	5687	5860.1	6070	6357	6591.5	6374	6557	6661.1	6791.8	6939.9	7554.6	7617.1
22.659	12.289	2.156	0	0	0	0	6.4927	5.0073	31.549	79.698	195.59	328.98	500.32	652.29	897.38	1167.8	1340.4	1622.5	2063.3	2529.4	2971.7	3302.8	3879.1	4213.7	4637.5	5243.3	5826.3	6111	6726.1	7058.1	7360.1	7868.7	8202.2	8820.2	9517	9793.8	10086	10108	10629	11049	11621	11764	11693	11954	11973	12130	12386	12676	12839
2.5958	0	0	0.3453	9.9561	0	0.277	0	29.726	74.401	164.79	255.21	389.27	546.84	738.57	995.12	1285.6	1592	1868	2220.3	2567.3	2916.3	3248.7	3530.9	3877.3	4321.3	4715.5	5005.7	5237.4	5685.1	5834.7	6105.4	6475.9	6776.9	7108.7	7309.9	7631.1	7799.2	7870.8	8096.2	8184.3	8314.8	8239.5	8460	8625.4	8624.3	8626.4	8691.5	8850.2	8722.2
4.6272	12.222	0	11.875	0	0	0	0	0	0	0	0	0	0	23.819	118.03	181.11	283.21	396.13	497.56	676.14	859.1	1004.7	1194.2	1376	1625.7	1831.5	2023.9	2252.7	2405.2	2592.8	2936.3	3127.8	3417.6	3655.4	3849.8	4166.4	4337.2	4515	4726.6	4962.1	4997.2	5071.5	5131.8	5371.9	5451.8	5445.6	5557.9	5388.7	5458.4
0	0	6.7121	6.648	2.4858	9.1951	11.577	12.568	5.4482	36.102	84.15	176.67	312.83	415.33	602.36	830.36	1063.5	1359.7	1630.7	2029.6	2454	2759.8	3190.9	3674.2	3948.6	4319.9	4813.8	5143.7	5347.1	5453.5	6533.7	6074.5	6393.9	7643.3	7081.7	7485.9	7489.6	7828.5	8153.1	8586.1	10480	10493	10832	11282	11281	11299	11367	11602	12044	11970
9.743	0.079697	0	0	0	0	6.6897	4.3556	12.152	19.743	43.195	89.141	185.42	343.52	525.16	817.18	1120.5	1458.3	1824.1	2253.5	2760.8	3162.3	3776.6	4249.7	4806.7	5590	6276.5	7251.6	7664.7	8696.4	9078.9	9785.1	10141	10696	11627	12440	12910	13003	13305	13357	13783	14403	14697	14679	15086	14967	14918	15110	15346	15315
0	0.13254	3.8498	0	0.4794	0	3.6548	36.137	94.243	198.85	359.87	592.27	788.25	1087.7	1424.6	1749.3	2100.9	2511.9	2755.7	3313.2	3838.4	4371.7	4912.5	5152.2	5672.4	5932	6615.4	7071.1	7383.2	7690.4	8313.2	8857.7	9394.8	9788.1	10178	10448	11081	11463	12031	12153	12454	11978	12499	12730	12457	12483	12234	12731	13065	12841
0	2.9216	0	4.3177	0	0.3804	0	19.105	48.731	91.3	178.05	246.84	333.66	443.01	552.13	763.09	953.95	1151.4	1443.2	1560.1	1888.4	2209.2	2557.8	2848.1	3126.6	3486.9	3751	4096.1	4445.8	4836.1	5151.7	5595.4	5801.4	6162.2	6509.5	6813	7229.5	7436.1	7823	8385.2	8380.6	8556	8667	8486.6	8538.2	8578.3	8848.7	8614	8734.8	8779.9
12.932	0	0	0	0	1.348	9.9738	12.985	29.103	55.533	148	282.46	503.93	744.31	1073.3	1481.7	1899.8	2390.7	2883.9	3615	4196	4789.6	5970.2	6446.7	6841.3	7577.9	8522.1	9326.9	9899.6	10605	10981	11069	11913	11928	12771	13346	13945	14299	14673	15116	15489	15724	16147	16341	16725	16889	17225	17069	17183	17139
16.857	8.5248	1.0808	4.1858	0	0	0	0	27.915	81.567	164.98	290.92	530.57	796.23	1150.9	1489.1	2033.6	2545	3089.5	3708.4	4295.6	5131.3	5875.2	6506.9	7418.2	7876.4	7638.7	9515.9	10000	10608	11156	12301	13023	13767	14403	15370	15775	16528	17113	18266	18586	18959	18930	19714	20063	20126	20851	20544	20900	20911
3.1975	0	0	1.6212	17.32	12.803	38.038	90.715	169.82	335.89	462.31	653.09	928.07	1260.1	1605.7	1900.5	2537.8	3015.4	3544.1	3920.5	4649.1	5195.6	5804.3	6536.1	7215	7826.5	8657.1	9222.4	9333.5	10040	10470	11176	11727	12218	12780	13221	14156	14829	14552	15211	15132	15013	15501	16297	16424	16385	16365	16622	16658	15914
20.765	2.3809	0	0	1.7093	0	3.89	10.548	38.1	55.849	143.13	205.33	316.73	417.33	531.34	689.5	856	1081.3	1377.8	1540.2	1836.5	1909.3	2184.2	2407	2566.6	2781.9	3150.3	3377.1	3513.9	3865.2	4278.5	4601.8	4923.5	5364.9	5694.7	5944.6	6131.8	6493.6	6645.6	6916	7436.1	7463.6	7730.6	8149.7	8132.5	8480.5	8463.5	8602	8949	9195.6
0	0	0	1.9416	3.7171	9.2817	12.764	4.2815	46.563	88.257	158.04	260.54	442.35	687.11	908.39	1187.6	1405.7	1688.2	1991.8	2241.1	2640.9	2952.7	3329.3	3489	3881.4	4205.3	4537.7	4846.6	5058.1	5325.8	6029.9	5984.1	6396.2	6719.7	6987.5	7341.3	7720.3	7873.7	8264.8	8595.9	8935.4	8999.5	9327.8	9420.3	9461.8	9534.1	9487.2	9450.7	9514.5	9349.6
0	21.904	5.489	0	0	0.82317	0	0	0	0	0	13.915	30.527	76.029	99.997	199.91	260.89	353.28	492.2	661.07	851	1008.2	1223.4	1366.5	1578.6	1690.4	1944.8	2220.3	2104.7	2310.6	2520.5	2702.1	2980.1	3201.2	3371.3	3646.5	3812.1	4225.3	4390.5	4509.4	4658.4	4586.2	4994.3	5063.1	5235	5217.2	5381	5470.9	5472.5	5548.9
4.3181	3.547	0	0	1.5638	0	0.066295	24.825	48.192	76.639	139.77	219.14	326.65	434.72	590.16	799.13	1012.3	1217.7	1486.5	1832.1	2156.6	2367.8	2624.2	2885.7	3141.8	3446.1	3584.8	3806.6	4103.2	4393.1	4558	4934.6	5120.6	5589.3	5988.7	6193.1	6417.3	6584.4	6718.3	7119.6	7285.4	7596.3	7487.7	7452.5	7560.4	7553.8	7933.5	7889.2	7890.5	8066.6
21.209	5.1861	16.466	0	0	0	0	0	0	63.285	104.23	198.12	355.91	475.89	724.61	840.07	1141.2	1215.3	1514.3	1861.5	2376	2709.3	3298.4	3686.4	4112.3	4317.9	4684.9	5010.3	5450.7	6057.5	6158.5	6373	6576	6987.3	6874.4	7034.2	7104.9	7360.2	7841.1	7900.2	8113.3	8215.4	8332.1	8360.3	8519.7	8689.5	8553.2	8595.3	9075.2	9274.4
9.8418	0.76987	6.0222	0	0	0	0	26.588	76.304	141.18	225.23	372.79	602.97	835.32	1124.1	1571.7	1873.9	2317.2	2703.6	3175.5	3806.3	4341.9	4693.7	5293.5	5765.8	6365.5	6965.1	7363.8	7819.5	8577.8	8779.1	9250.4	9890	10410	10592	11195	11732	11884	12313	12843	12605	13214	13507	13401	13967	13637	13779	14114	13985	13911
19.915	8.8463	9.6662	0	0	0	0	0	0	0	8.0763	52.652	122.61	225.71	357.12	506.6	701.72	953.07	1137.9	1361.3	1695.8	1954.4	2217.7	2576.8	2917.2	3318.9	3510.6	3960.6	4302.4	4473.8	4956.3	5243.1	5543.5	5928	6190.6	6328.7	6764.5	6976.2	6980.5	7107.2	7506.9	7771.5	8088.3	8236.1	8217.6	8464.1	8590.9	8700.7	8729.8	8832.5
15.538	17.797	3.6877	0	0	0	0	0	2.1367	0	12.19	22.532	47.046	49.717	99.18	176.01	227.25	344.5	438.32	602.65	759.03	940.01	1102.4	1333.7	1622.9	1875.3	2230.3	2492.5	2750.9	3111.4	3600.2	4001.8	4346.9	4873.3	5244.8	5783.5	6015.8	6461.3	6766.6	7061.5	7476.4	7593.5	7886	8024.5	8175.4	8733.5	8508.5	8934.9	8934.4	9120.9
0	0	0	3.9409	10.592	7.517	7.405	38.013	68.764	121.06	270.49	376.35	552.38	740.08	907.3	1232	1511.9	1748.8	2029.3	2437.2	2700.1	3061.7	3378	3713.5	3998.7	4500.8	4658.7	5078.5	5201.2	5652.3	5737.8	6198.6	6313.6	6386.7	6795.9	5926.9	5999.4	5926	5934	6227.9	6304.1	6296.8	6073.6	6135.4	6217.6	6231.2	6132.8	6044.2	6038.9	5998.6
0	0	3.0306	0.078961	0	2.4421	16.667	27.026	70.895	155.79	298.55	493.42	720.72	1025.7	1358.4	1833.1	2302.8	2853.3	3404.6	3933.8	4648.7	5366.9	6046.5	6778.3	7474.1	8327.9	8851.1	9674.6	10356	9764.6	10407	11240	11525	12262	12542	13222	13565	13886	14601	14878	15582	15728	16064	16500	16373	16873	17003	17117	17220	17252
2.6623	14.168	3.6724	2.0765	4.7679	0	0	0	0	22.516	85.585	172.22	264.49	408.87	510.79	798.87	967.9	1271.1	1620	2074.7	2438.8	2699	3380.3	3912.4	4591.1	5032	5827	6021.5	6568	7103.4	8369.1	8618.3	8842.4	8582.4	9217.8	10192	11209	11657	11470	11948	12431	12277	12432	12268	12486	12383	12941	12349	12597	12504
32.246	17.262	6.3547	0	0	0	0	0	0	0	0	34.41	79.331	165.96	253.95	371.73	491.13	669.69	807.78	966.21	1179.3	1390.1	1646.2	1857.7	2113.6	2373.9	2577.9	2937.4	3186.8	3617.3	3826.9	4101.8	4526.4	4623.5	5085.1	5355.1	5776.7	5868.8	6089.6	6311.6	6702.7	6710.5	6867.2	7118.8	7197.4	7423.4	7240.6	7373.8	7424.2	7392.3
4.2035	6.0975	0	7.6851	2.0453	0	0	0	1.2098	49.103	108	222.14	393.78	563.93	810.09	1118.3	1437.2	1787.8	2236.1	2610.7	3037	3448.5	3837.8	4454.1	4791.3	5178.3	5691.9	6121.6	6440.3	6806.7	7099.2	7482.5	8014.4	7965.2	8621.6	8960.4	9226.1	9369.6	9440.5	9514.3	9582.6	9933	10223	10363	10408	10774	10740	10742	11259	11230
0	1.2314	0	0	0	0	18.068	40.222	91.93	182.21	289.75	455.29	694.3	961.95	1145.3	1390	1729.4	2400.2	2476.4	2875.1	3197	3518.7	4168.4	4751.8	5311.8	5874.2	6589.4	7383.7	7885.7	8413.7	8932.8	9527.5	10104	10578	11175	11647	12335	12981	13170	13568	14367	14161	13618	13550	13929	14029	14098	14054	14839	14203
17.743	17.764	8.8736	0	0	0	0	10.775	71.349	142.21	291.31	480.48	725.61	1061.1	1441.8	1838.6	2283.4	2804.5	3232.3	3814.4	4289.6	4863.8	5274	5826.7	6250.9	6833.8	7400.7	7956	8406.9	8937.5	9286.9	9733.5	10147	10472	11011	11640	11940	12403	12886	12576	12721	12967	13094	13628	13887	13670	11253	13798	13700	12041
0	4.1045	0	0	5.3264	0	3.9608	0	2.8244	0	0	26.479	78.617	187.43	343.25	582.07	851.51	1136.1	1582.5	1913.1	2286.7	2945.8	3480.6	3950.4	4058.6	4866.8	5292.7	5654	6144.9	6980.9	7253.1	8057.3	8590.1	8864.6	9130.7	9728.8	10154	10657	11137	10766	10574	11870	11859	11051	11314	12257	11510	11741	11688	11948
0	3.0332	4.6297	0	0	0	7.5824	54.577	135.64	289.66	488.51	801.44	1180.9	1677.7	2183.8	2799.4	3520.4	4122.8	4833.3	5483.6	6097.4	6933.6	7961.7	8462.8	9192.5	9611.3	10211	11018	11411	12425	12328	13215	14015	14508	15121	15725	16555	16425	16926	17174	17324	17273	17926	17815	18161	18266	18236	18553	18324	18344
0	0	0	2.6464	10.683	5.2661	3.6928	0	21.313	48.286	96.846	145.52	207.76	317.42	401.9	522.74	696.73	784.13	976.16	1086.2	1265.3	1451.1	1651.7	1892.5	2121.4	2208.1	2389.4	2503.2	2732.8	2837.6	3075.1	3010.3	3086.5	3474.9	3742.8	4073.8	4172.5	4232.9	4486.3	4657.7	4864.8	5032	5112.5	5156.9	5176.2	5266.7	5344.4	5274.7	5418	5457.6
6.6943	0.1152	4.3734	4.0555	0.23237	0	0	0	0	0	0	0	0	0	13.149	76.244	182.99	299.14	436.04	611.27	841.44	1110	1433.6	1721.9	2041.7	2377.2	2762.6	3144.1	3354.5	4292.6	4222.3	4720.3	5104.5	5531.4	6104.8	6536.2	6272.2	7041.4	8303	8269.8	7637.9	7735.1	7773	8734.7	8595.5	8577.9	8652.9	8131.2	8761.7	8681.1
15.676	18.238	2.6558	0	0	0	0	0	9.6045	48.794	108.3	196.82	348.74	488.86	747.15	993.3	1253.2	1616	1859.1	2226.8	2693.4	3031.4	3208.8	3458.5	3698.5	4105	4496.4	4808.8	5276.2	5603.4	5035.2	5519.9	6298.7	6756.6	7353.9	7520.5	8173.7	8397.4	8702.1	8825.5	8931.6	9109.7	9115.2	9503.8	9588.8	9411.1	9864	9665.6	9827.2	9973.3
9.2947	0	0	3.9476	2.9657	0	0	0	33.304	136.5	261.86	475.57	771.5	1149.2	1667.3	2171.7	2787.1	3557	4324.3	5443.2	6361.2	7141.6	8317.6	9604.7	10942	11567	13216	14160	17148	16704	17922	19132	20056	21108	24837	22957	23516	24365	25130	25484	26106	25986	26256	26181	26418	26312	26352	26573	27355	26647
18.077	6.8876	0	0	0	0	0	20.895	53.059	105.26	175.77	284.7	381.88	552.95	673.07	905.71	1095.9	1289.9	1484.4	1677.2	1827	2029	2154.1	2384.5	2611.1	2836.3	2991	3331.1	3531.6	3733.8	4056.8	4121.9	4485	4821.4	4924.3	5359.7	5617.4	6132.1	6327.1	6500.7	6700.2	7014.6	7363.4	7540.5	7784.8	7897.8	8300.5	8580.1	8564.2	8700.5
22.13	6.8459	4.9023	0	0.76047	0	0	0	0	0	0	0	28.333	73.434	148.04	255.16	430.57	619.94	847.47	1093	1392.7	1687.8	2087.7	2455.6	2907.8	3348.7	3822.7	4316	4802.8	5313.3	5910.6	6419.9	6858.6	7306	8011.7	8284.7	8753.7	9139.1	9343.5	9656.7	10080	10295	10767	10863	10941	11208	11152	11426	11072	11159
5.0408	0.17198	4.45	0	0	0	9.054	17.811	75.897	167.12	278.19	455.1	650.29	957.39	1247.2	1487.1	1846.8	2226.9	2610.9	3136.6	3563.4	4004.2	4441.7	4907.3	5390.7	5851.9	6329.2	6705.2	7411.7	7945.5	8262.3	8521.9	9344.9	9584.9	10003	10352	10720	11496	11843	12592	12692	13015	13447	13823	13871	14170	14230	14644	15075	15366
0	3.6571	4.1915	3.1662	0	0.81757	0.65676	16.316	52.482	134.93	269.15	463.64	693.25	1005.5	1316.1	1707.7	2159	2563.6	3044.6	3494.2	4085.6	4569.4	5092.7	5533.8	6109.4	6359.7	6708.4	7163.4	7475.3	7876.1	8097.6	8340.2	8808.6	9301.8	9524.3	9571.3	10129	10141	10410	10609	8639	10289	10485	10466	10454	10974	10645	10288	10824	10739
11.073	3.0955	3.9138	0	2.1311	0	0	0	0	25.593	56.969	93.839	166.88	262.85	387.3	603.69	824.28	1059.9	1319.4	1624.9	1983.7	2242.5	2513	2847.4	3137.5	3532.5	3886.2	4289.2	4487.4	4692.1	5092.8	5157.7	5412.4	5619.4	5615.9	5981.5	6262.2	6470.7	6633.1	6547.5	6750.7	6667.9	6752.4	6535.7	6749.7	6678	6580.1	6811.3	6510.1	6591
0	0	0.14424	0	1.95	0	16.222	45.315	133.41	248.73	386.37	625.62	874.59	1165.3	1473.5	1825.7	2256.7	2767.8	3157.5	3733.5	4300.6	4689.7	5248.2	5854.7	6296.9	7168.1	7581.6	8170	8621.7	9200	9883	10446	10929	11676	12027	12187	12917	13336	13868	13841	14243	14214	14807	14815	15071	15404	15318	15088	15333	15207
3.817	0.39686	0.41459	0	0	0	7.4133	35.562	118.98	240.59	378.39	552.71	788.9	1051	1325	1641	1980.4	2333.8	2954	2509.3	2849.5	2987.3	3561.5	3909.9	4125.2	4580.2	4841.7	5081.8	5685.4	5754.2	6045.6	6362.7	6651.3	6398.4	6759	6864.4	7141	7236.9	7280.6	7527.4	7731.5	7897.2	7835.3	8253.7	8054.7	8320.5	8452.7	8670.1	8514.7	8488.9
24.737	9.1412	4.6179	0	0	0	0	0	0	30.2	68.424	126.84	196.14	326.77	531.4	755.93	1032.5	1441.2	1875.7	2281.8	2735.5	3202.5	3675.6	4253	4740.8	5245.5	5786.7	6557.6	6972.6	7029.6	7832.8	8053.6	8522.4	8680.2	8801.3	9503.2	9695.9	9845.6	10209	9831.9	10038	10030	10179	10335	10142	10182	10354	10401	10291	10373
0	0	0	0	0	6.8173	32.701	111.83	197.75	356.84	564.15	745.32	990.52	1229.8	1583.8	1883.9	2307.6	2605	3072.3	3490.8	3949.7	4428.8	4868.5	5135.5	5608.4	6160.7	6575.2	7192.3	7261.8	7964.6	8268.3	8543.9	8865	9053.2	9280.5	9406.6	9776.7	9934.8	9962.1	10231	10130	10356	10466	10430	10560	10555	10373	10514	10322	10146
0	0	0	0.66145	0	12.169	5.5045	3.3782	12.147	24.783	45.368	70.784	131.18	187.14	246.08	306.9	438.59	482.44	610.04	723.12	908.34	1090.3	1292.5	1520.5	1821.3	2018.1	2321	2570.5	2884	3321	3672.5	3991.5	4435.7	4822.1	5402.6	5903.6	6202.5	6648.8	7166.5	7328.2	7902.5	8047.4	8311.8	8511.3	8932	9050	9363.4	9366.3	9643.8	9603.4
4.9772	2.0684	0	4.7938	7.0097	0	0	0	2.8669	16.944	87.569	160.23	230.78	361.11	488.88	699.29	889.92	1139.3	1324.7	1567.1	1856.1	2077.3	2400.8	2657.3	2809.9	3076	3449.3	3762.1	4024.4	4292.8	4395.8	4729.8	4912.1	5224.1	5464.7	5589.8	5794.8	5876.4	6046.8	6589.7	6618.3	6679.9	6633.9	6663.5	6703.8	6675.5	6585.2	6631.5	6808.7	6651.4
0	6.5068	0	0	0.74836	0	23.32	40.685	124.99	287.02	441.47	672.03	913.68	1219.8	1571	1990.9	2400.2	2834	3383.2	3895.3	5132.7	4830.7	6113.6	6720.5	7361.6	6859.8	7992.8	7768.8	8292.1	8755.9	8917.2	9241.4	9749.6	10329	10577	10616	10979	10972	11772	12074	11934	12520	13001	14056	14336	14502	14749	14461	14607	14626
17.283	3.7049	0	2.9087	0	0	20.709	74.196	188.17	321.24	517.17	657.39	971.29	1255.1	1543.4	1980.2	2373.7	2698	3174.9	3663.5	4186.9	4452.4	4963.4	5461.4	5795	6172.4	6659.8	6900.2	7423.2	8022.2	8283.2	8709.6	9073.7	9470	9546.8	10026	10485	10655	10652	11043	11063	11073	11417	11581	11758	11769	11595	11505	12030	12031
16.958	2.1266	2.494	0	1.9566	0	0	0	0	13.202	77.742	147.21	256.26	417.94	583.41	833.66	1022.5	1286.2	1547.9	1891.4	2178.7	2532.3	2771	3183.9	3433	3816.4	4178.3	4512.2	4854.4	5367.4	5613	6421.2	6932.7	7191.7	7149.3	7306.9	7727.8	7386.4	7903.5	8252.1	8351.7	8784	8648.3	8912.2	8986.7	8926.4	9074.6	9081.5	9060.3	9191
0	0	0	20.112	193.64	335.4	476.89	709.17	892.11	1130.8	1444.7	1784.3	2147.8	2471.2	2869.4	3545.4	3896.8	4315.1	5021	5467	6074.9	6618.5	7392.4	8045.2	8273.9	8653.9	9414.2	9744.7	10119	10744	10785	11353	11726	12152	12888	13177	13450	13696	13811	14277	14511	14555	14540	14922	15320	14975	15167	15110	15214	13268
11.187	9.265	0	3.9616	0	0	0	0	0	0	0	0	0	17.319	46.913	52.334	139.14	326.3	504.08	581.09	781.75	909.91	1131.5	1488.5	1621.3	1793.7	2008.2	2317.8	2738.4	3182	3759.9	3836.4	4373.6	4693.6	5200.2	5650.1	5902.3	6089.6	5888.5	6217.8	6774.1	7067.3	7158.8	7356.4	7485.6	7441.9	7717.7	7833.1	8297.4	8068.7
1.3526	0	1.3851	0	0	0	16.424	60.31	79.119	156.7	236.89	328.88	462.61	640	773.35	1040.8	1219.2	1457.9	1822.8	1919.9	2161.7	2544.2	3060.9	3028.6	3627.2	2877.6	4375.8	5065.4	3875.4	5661.5	6272.7	6527.7	6830.3	5666.8	7472.1	8234.2	8446.7	9039.6	9213.3	9645.4	10142	10448	10694	10617	10637	10527	10685	10303	10914	10725
0.13749	7.4142	0	0	6.9903	2.9659	5.4689	24.861	77.554	189.32	333.59	484.33	755.41	1018.8	1354.4	1784.3	2278.1	2765.8	3332.7	3944.7	4627.6	5462	6289.6	7456.1	8051	8952.7	9980.4	10905	11586	12724	13636	14343	15019	15819	17096	17335	18084	18251	19333	19710	19989	20588	20761	20772	20963	21278	21295	21376	22066	21393
13.047	5.9658	2.9266	2.1765	0	0	0	0	0	0	0	15.527	52.181	139.62	254.79	394.73	618.81	858.06	1097.1	1351.2	1698.6	2001.6	2269.7	2598.9	3067.5	3273	3596.6	3999.4	4304	4748	5086.9	5405.3	5840.4	6186.2	6565	7146.4	7880.8	8161.1	8558.3	9110.3	9604.7	9990.4	10293	10506	10754	11101	11195	11382	11697	11977
4.1497	0	1.0331	3.462	7.6516	0	0	0	0	2.3763	20.143	61.02	117.04	132.84	177.39	248.53	340.45	425.82	575.85	735.57	939.98	1135.5	1329.6	1541.4	1778.3	1993.4	2226	2485.3	2696.3	3022.8	3213	3685.5	3575.2	3904.2	3632.7	4039.6	4413.4	4496	4870.4	5484.5	5690.3	5789.8	5775.1	6059.6	6117.5	6245.3	6531.9	6586.2	6597.6	6741.5
0	2.8623	0	0.63451	15.016	18.702	15.431	0	51.485	83.197	96.871	219.7	385.98	546.8	804.16	1049.3	1336.9	1778.4	2041.5	2661.3	2954.5	3823.2	4095.9	4600.5	5288.7	5875.5	6830.1	6976.4	7489	8168	8759.2	9601.6	9869.8	10420	10891	11276	11584	12179	12250	12806	13050	13181	13159	14087	14208	14029	14058	13870	13972	13917
0	0	0	1.6984	50.658	52.122	39.627	105.69	169.31	303.14	451.79	758.99	1056.5	1541.7	2062.3	2756.2	3561.6	3708.8	4352.2	5013.1	5731.7	6414	7470.1	8291.8	8975.5	9453.3	9933.3	10589	11229	11916	12441	12909	13564	14268	14676	14925	15767	16354	16742	17150	17546	17794	18206	18174	18355	18702	18930	18466	18600	18684
0	0	0	26.737	18.925	93.018	127.15	162.31	210.31	229.54	316.99	445.7	602.27	812.07	1033.3	1270.5	1575.1	2013.6	2285	2694.3	3155.7	3611.6	3936.1	4274.1	4687.2	5203.4	5663.5	5926.9	6482.3	6909.8	7483.6	7759.6	8122.4	8499.8	9194.5	9339.6	9592.1	10130	10222	10417	10798	10816	11022	11027	11437	11540	11509	11667	11619	11720
0	0	1.1548	4.1407	9.0834	0.40463	11.137	52.209	57.629	110.13	182.92	325.42	580.7	754.57	1073.7	1399.8	1746.6	2051	2370.9	2762.7	3163.7	3617.5	3905.6	4250.2	4839	5094.1	5719.2	5812.3	6237.4	7114.9	7258.5	7810.1	6837.4	6346.2	6603	7341.3	7119.7	8209.5	8655.4	8970.7	9120.1	9425.5	9721.7	11376	10298	10624	10768	12124	10872	10852
3.539	2.0519	7.0591	5.0534	0	0	0	0	3.4719	0	4.3793	12.424	31.884	107.76	222.45	448.8	662.51	804.57	1218.2	1592.1	1890.6	2324.5	2660.2	3117.4	3481.4	3913.5	4183.1	4633.2	5015.4	5373.4	5828.1	6359.4	6660.1	7030.4	7428	7675.2	8175.5	8312.7	8646.4	8790.7	9182.2	9229.1	9563	9571.6	9853.5	10149	10200	10215	10123	10412
7.6033	0	0	0	0	0	6.0154	8.185	0	27.114	61.917	147.86	289.22	421.73	617.84	851.63	1099.6	1306.4	1685.6	1871.3	2266.1	2660.7	3034.4	3476.8	3743.7	4175.8	4537.5	4824.4	4788.2	5086.2	5284.8	5899.3	5996.1	6165	7178.3	7597.1	7787	8087.7	8297.2	8072.5	8799.6	9269.4	9077.9	9198.3	9293.3	9010.1	8680.8	8921.1	9443.4	9578.5
0	0	0.22699	0	0.53189	2.9567	23.392	42.664	113.95	205.92	336.85	508.42	688.38	962.82	1198.5	1578.5	1869.1	2212.2	2610.4	3059	3394.6	3854.7	4270.2	4657.6	4928.9	5362.1	5709.7	5871.6	6342.6	6810.7	7192.7	7451	7717.1	8152.7	8313.6	8574.3	8827.3	9034.5	9390.9	9778.1	9996.7	10177	9953.1	9979.8	10371	10458	10355	10403	10480	10738
0	0	0	0	6.4417	4.7157	2.1584	18.451	30.212	108.31	219.11	419.28	663.3	939.11	1209.5	1611	2026.8	2389.7	2774.1	3410.1	4044.1	4477.9	5260.8	5821.6	6480.6	7235.3	7992.9	8353.9	9183.4	9779.2	10521	11174	11961	12646	13315	14188	14648	14891	14963	16181	16494	16492	16555	16630	17014	17501	17590	17341	17654	17794
12.313	13.423	0	0	0	2.2804	0	0	0	0	13.908	22.106	103.69	201.33	296.32	445.44	596.07	762.69	964.54	1180.8	1253.2	1691	2067.7	2320.9	2700.5	2980.1	3262	3553.1	3778.4	3975	4196.4	4515.4	4857	5032.3	5463.8	5469.8	5866.4	6219.7	6122.9	6628.2	7016	7320.6	7463.5	7608.9	7551.8	7680.5	7863.7	7929.6	7966.1	7957.1
13.527	2.5144	0.73402	0	0	0	0.47404	31.629	93.725	190.67	343.85	545.64	847.81	1126.5	1553	2004.8	2537.6	2956.6	3460.5	3999.3	4667.1	5333.9	5958.8	6614.2	7069.7	7851.7	8610.2	9242.4	9961.8	10502	11286	11739	12397	12523	12343	12374	12813	13263	13203	13633	13844	14288	14195	14129	14215	14364	14550	14496	15023	15654
3.683	0	0	8.1511	0	0	0	22.512	59.553	130.01	199.69	347.72	521.01	722.85	958.76	1231.1	1559.9	1878.7	2144.6	2475.1	2896.8	3267.1	3629.5	4210.2	4519.5	5067.9	5557.8	5708.1	6273	6609.8	6922	7362.2	7939.9	8025	9266.4	9819.2	10025	10847	10854	11211	11592	11664	12429	13086	12691	12318	12447	12661	12565	12428
3.794	2.6031	0	12.785	0	9.1721	10.031	3.5138	23.557	64.082	111.53	205.43	333.09	565.36	806.96	1103	1427.6	1787.3	2260.6	2710.6	3416	4060.8	4627.2	5310.2	5925.4	6522.8	6969.7	7586.3	8119.5	9015.3	9409	10309	10612	11607	12180	12873	13077	13330	14002	14220	14251	14727	15144	15122	15071	15181	15516	15718	15855	16213
0	0	0	2.4601	2.8246	0	3.7774	1.3372	26.564	56.325	112.63	182.39	302.59	421.47	602.76	777.78	1055.4	1336.4	1667.7	1979.9	2274.8	2552.7	2965.6	3650.2	3970.9	4051.9	4321.4	4673.2	4994	5839.8	6224.8	6570.4	6804.1	7243.4	7450.9	7708.1	8266.9	8491.5	8750.3	9007.2	8986.5	9237.9	9440.9	9707.8	9861.4	10050	10114	10334	10337	10517
0	0	0	0	9.8	33.273	41.709	46.168	73.706	97.936	149.85	224.4	295.23	396.82	510.38	663.94	837.6	1008.1	1220.7	1365.7	1587.2	1804.9	2018.9	2292.8	2595.1	2844.4	3121.6	3353.3	3723.2	3988.2	4364.6	4639.2	4999.5	5384.4	5973.8	6031.9	6671.2	6924.9	7238.9	7589.1	7900.5	8177.1	8412.3	8215.9	8629.7	8663	8718.1	9073.4	9245.4	9043.9
0	1.7058	0	6.8167	0	0	12.194	21.248	60.678	120.64	194.49	273.23	371.31	474.77	590.57	749.38	781.09	948.4	1143.8	1317.3	1618	1863.9	1949.7	2212.4	2385.6	2789.4	3129.1	3567.2	3649.1	4190	4419.7	5201.7	6042.6	6308.6	6651.1	5656.6	5673.6	5955.7	6284.4	6500.7	6782.6	6963.7	7379.8	7460.7	7664.5	7695	7804.8	8157.4	8382.7	8376.1
0	0	0	0	5.9812	6.5293	30.712	79.117	206.56	393.92	617.73	1006.7	1442.5	1971.5	2569.5	3211.3	3957.7	4708.9	5655.9	5759	7274	8124.5	8907.6	10362	10396	11420	12464	13441	13549	14782	15419	16196	17143	17262	17780	18746	19290	19562	20421	20872	21241	21395	22033	21908	22011	21719	22057	22176	22615	22119
4.6793	0	0	0	8.9834	2.0951	0.04338	17.835	38.858	47.862	108.85	189.21	337.64	467.86	540.89	780.84	1143	1426.3	1696.9	2121.2	2394.1	2649.8	2982.2	3371.2	3648.4	3795.5	4276.7	4330.3	4481.7	4880.3	5054.8	5278.3	5394.1	5701.3	6052.2	6294.1	6262.1	6605.2	6628.9	6828.8	6856.3	6893.6	6970.9	6929.7	7063.4	7358.9	7413.5	7386.8	7520.1	7377
2.0923	5.6815	0	3.1685	0.29235	0	0	0	1.1075	25.574	83.581	157.44	304.82	481.2	606.75	854.18	1139	1362.6	1701.3	1996.3	2318.5	2745.9	3253.7	3607.1	3893.8	4316.6	4578.9	5049.9	5272	5671.9	5901.5	6246	6655.7	6948.8	7393.5	7830.4	8213.8	8257.2	8985.9	9147.1	9156	9697.8	9750.4	10058	10507	10458	10378	10156	10661	10754
12.344	20.498	0.18214	0	0	0	10.387	51.574	136.65	284.35	429.68	676.25	942.63	1257.3	1606.8	1974.7	2401.7	2828.4	3270	3817.5	4354.8	4846.9	5313.7	6050	6740.5	7191.3	7784.9	8271.5	8871.1	9316.4	9716.2	10380	11109	11424	11974	12525	13401	13867	14185	14677	14998	15155	15492	15320	15755	16052	16240	15979	15696	15639
0	1.7133	9.1894	0	2.3632	0	0	5.4105	24.191	92.649	162.85	242.49	388.96	574.12	736.59	982.93	1100.6	1273.2	1625.4	1863.9	2201.5	2552.1	2954.8	3414.1	3746.3	4299.1	4589.6	5137.1	5269.5	5723.7	6426.4	6934.9	7608.3	8136.6	8423.8	9221.9	9424.3	9876.7	10468	10656	11088	11489	11740	12133	11884	11728	11920	12018	12304	12346
15.268	6.5241	0	0	0	0	3.451	0.29414	17.153	65.718	139.57	241.11	414.32	556.98	754.55	968.51	1265.9	1543.1	1822	2144.8	2483.8	2838.2	3161.6	3511.1	3899.5	4400.8	4741.6	4926.5	5354.9	5705.6	5974.8	6331.7	6679.7	6852.1	7163.2	7414.7	7652.2	8145.3	8196.7	8524.9	8606	8617.9	8841.8	9089.1	9138.7	9324.5	9406.4	9703.8	9556.5	9467.7
15.616	14.211	0	0	0	0	0	14.856	63.558	151.1	278.74	479.51	722.08	1036.4	1375	1751.2	2256.3	2046.9	2441.8	2811	3359.7	3766.8	4002.3	4666.2	5150.5	5505.5	5996.1	6428.9	6716.5	7261	7639.8	8147.5	8213.1	8469.7	8885.2	9314.7	9537.8	9698.6	10070	10453	10574	10670	10834	11055	11095	11079	11258	11343	11347	11419
0	0	7.7657	0	0	0.52546	12.749	8.4205	1.381	11.33	23.742	57.659	95.177	183.16	300.36	433.33	557.92	703.3	953.9	1601.6	1372.2	1629.9	1889.9	2241.2	2536	2822.9	3131.2	3433.9	3810	4362.6	4656.1	4926.5	5210.2	5469.2	5876	6112.9	6321.2	6600.9	6713.2	6945.8	7065.3	7396.9	7374.3	7563.3	7717.8	7847.2	7930.2	7933.9	8019.2	8021
9.736	0	0	1.6763	0	0	5.8236	28.283	75.074	185.65	328.83	537.96	790.98	1122.4	1436.4	1832.2	2177.7	2649.1	3181.9	3568.2	3913.9	4424.4	4928.6	5490.6	5835.9	6281.3	6741.7	7173.4	7856.3	7831.7	8166.6	8847.6	9202.2	9706.8	9878	10254	10768	10883	11835	11669	12281	12332	12904	13140	13022	13258	13589	13375	13778	13838
20.313	0	0	3.02	0	0	0	0	29.73	95.734	182	342.97	507.38	763.7	1002.9	1271.5	1623.1	2003.8	2342.9	2767.7	3152.3	3592.1	4019.4	4462.3	4970.9	5299.3	5620.6	5977.4	6454	6832.7	7289.1	7797.7	8100.5	8533.3	8843.5	9094	9516.6	9707.8	9930	10202	10404	10494	10661	10772	10674	10755	11071	11236	10937	11239
2.6094	7.8941	13.28	5.5847	0	0	0	0	0	0	0	0	46.633	140.56	298.2	464.82	852.13	1157.8	1472	1734.3	2214.6	2603.1	2636	2882.3	3176.2	3900.2	3743.2	4268.4	4510.2	4723.1	5005.6	5281.8	4608.8	4728.1	4982.4	4922.9	6577.8	5646.5	5818.6	8316.2	6640.1	6786.6	7065.3	7311.7	7388.6	7530.9	7598.5	7616.4	7641.9	7794.5
0	10.227	3.1362	0	9.3656	0	1.6615	0	0	25.324	120.46	231.41	422	570.22	878.39	1161.6	1449	1705.8	2017.9	2293.7	2777.5	3173.4	3632.8	3992.9	4435.6	4983.3	5642.2	5693.6	6137.3	6529.7	6839.5	7151	7544	7867.1	8279.7	8553.7	9041.1	9462.7	9620.9	9835.5	9895.3	10267	10738	10756	10974	10748	11262	11138	11249	11285
0	0	0	2.9988	11.067	0	10.093	27.083	118.26	232.48	402.81	608.7	904.87	1129.6	1444.4	1832.1	2211.7	2494.6	2857.3	3345.4	3753.6	4133.3	4477.2	4917.9	5066.8	5717.9	5942.7	6518.8	6845	7171.2	7733	8090.1	8290.3	8680.8	8970.1	9286.6	9630.6	9824.8	10246	10363	10948	10955	11142	11366	11410	11530	11711	11847	11979	11907
7.8224	3.8425	0	0	2.9565	0	7.227	46.674	132.99	289.82	521.94	859.9	1277	1775.8	2296.9	2924.3	3617.9	4197.1	4823.8	5506.6	6364	7231.5	8038.5	8849.6	9648.7	10353	11326	11925	12599	13594	14014	14859	15385	15866	16693	17355	17367	17788	18489	18062	18344	18736	19259	19380	19557	19738	19776	19993	20248	19583
8.7732	11.669	10.357	0.93351	0	0	0	16.716	81.241	177.29	385.91	587.95	839.49	1162.9	1493.6	2323.6	2919.5	2916.6	4213.6	4788.1	5424.6	6472.1	6892.4	7864.9	8494.2	9147.3	9780.4	10274	11075	11938	12666	13398	13912	14892	15546	16171	16806	16900	17260	17989	18473	18804	19268	19752	20096	19994	20345	20646	20838	21332
14.193	0	0.33805	0	0	0	10.894	15.319	50.383	79.104	116.93	173.35	268.28	397.87	559.23	778.98	1017.6	1367.2	1693.9	2111.1	2547.4	2959.9	3538.1	3944.7	4559.1	5200.9	5940.8	6474.9	6983.1	7581.5	8202.5	8654.4	9414.6	9883.5	10530	11128	11518	11874	12331	12950	13405	13817	14092	14307	14786	15137	15182	15265	15608	15739
0	0	0	0	11.408	32.121	60.99	104.63	167.16	233.01	323.2	391.69	527.16	669.91	818.39	1034.8	1187.8	1453.8	1722.5	1925.8	2139	2389.8	2630.8	2896.4	3149.7	3368.8	3699.2	3966.8	4231.2	4619.9	4476.1	5133.9	5412.3	5654.9	5919.2	6421.6	6555.4	6939.7	7009.8	7388.9	7700.5	7711.2	7861.8	8044.2	8190.7	8218.4	8401.2	7990.3	8019.6	8384.8
0	0	0	0	9.5051	0	29.56	58.821	127.07	202.46	359.69	505.07	740.91	992.17	1223.7	1529.4	1807.4	2138.4	2474.7	2835.4	3241.4	3653.6	3956.4	4456.5	4819.7	5203.8	5666.8	5981.7	6444.7	6928.4	7173.6	7707.6	8210.4	8803	9166.2	9632.4	10073	10545	10682	10961	11346	11236	11323	11355	11815	11874	11714	11816	12227	12281
11.474	0	0	0	0	0.0071315	7.953	10.57	27.406	35.737	41.935	70.906	118.88	195.08	312.36	458.21	646.98	895.41	1175	1563.8	1921.1	2264.7	2814.3	3186	3720.7	4242.8	4740.3	5153.1	5803.2	6276	6859.4	7279.3	7985.6	8316.9	8995.5	9492.5	9809.3	10263	10556	10925	11224	11512	11739	11809	12055	12265	12409	12406	12768	12569
21.663	20.603	0	0	0	0	8.3978	35.932	87.241	162.76	263.6	377.7	521.56	563.03	822.62	968.2	1207.1	1461.4	1644	2081.5	2486.7	2813.9	3127.7	3476.2	3566.1	3782.7	4137.2	4487.1	4820.5	5048.3	5324.5	5537.1	5859.7	6018.5	6396	6675.7	7029.8	7311.8	7510.5	7710.2	8036.7	8264.8	8437.4	8627.3	8813.3	8830.4	8963.6	9053.5	9161.2	9189.5
46.126	6.6895	0	0	0	0	17.876	70.291	141.45	278.16	460.42	695.26	992.63	1359.1	1721	2010.5	2660.4	3104.8	3604.1	4029.5	4493.7	4963	5411.1	5926.8	6365.9	6794	7185.8	7593.9	8106.4	8409.7	8619.3	9027.3	9592.4	9639.4	10161	10202	10444	10817	11051	11384	11664	11909	12130	12073	12225	12232	12079	12095	12419	12431
0	3.1783	0	5.1065	0	5.3416	3.5764	37.331	108.63	233.39	369.57	507.89	673.52	875.07	1031.2	1273.8	1511.6	1732.7	1970	2259	2541.2	2829.1	3250.9	3553	3792	4188.4	4481.3	4594.1	4814.3	5311	5528.7	6036.9	6321.8	6578	6928.2	7407.4	7343.3	7741.4	8075.4	8134.6	8400.1	8533.7	9047.8	9322.9	9494.4	9506.6	9537.8	9488	9900.4	9575.9
0	0	0	0	45.08	133.87	217.31	305.08	394.58	555.43	732.77	846.37	1088.7	1312	1619.3	1890.3	2321.7	2588.6	2905.8	3389.6	3876.7	4313.3	4650.9	5370	5725.6	6418.8	6808.1	7527.5	8153.1	8895.6	9437.9	10077	10812	11236	11473	12995	13075	13597	13783	14209	14501	14256	14993	14620	15240	15138	15478	15641	15291	15368
7.381	1.0639	0.7876	0	0	0	4.1719	0	12.457	52.211	111.12	212.94	365.65	608.85	744.86	982.55	1202.3	1454.6	1870	2108.4	2539.5	2846.5	3265.1	3588.2	4141.8	4378.6	4835.1	5219.6	5420.3	5896.9	6291.1	7075.9	7468.3	7295.6	7687.4	8496.8	8703.5	9118.5	9250	9650.5	9764	10288	11096	10551	10719	10571	11092	10519	11265	10949
3.574	0	0.77476	5.526	0	0	1.4827	42.191	99.712	163.9	265.69	407.74	541	618.11	753.69	997.93	1046.9	1213.5	1310.8	1471.7	1731.9	2010.9	2290.5	2591.5	2634.8	2893.7	3131.4	3323.7	3423.8	3716.8	3983.7	4237.4	4494.5	4650.4	4870.8	5010.5	5511	5697	5935.1	5939.9	6239.7	6490.2	6727.7	6500.8	7151.9	6900.5	7096.3	7133.9	7121.6	7205.5
30.682	3.55	3.1923	0	0	0	0	0	24.988	66.374	143	222.96	299.62	539	602.6	764.88	880.39	1054.5	1149.4	1430.2	1716.4	1942	2174.9	2292.3	2579.6	3034.5	3327.8	3633.7	3885.6	4154.2	4306.7	4395.5	4730.7	5021.3	4850.4	5231.3	5320.3	5178	5275.9	5480.5	5704.9	5628	5701.7	5606.2	5452.6	5323	5409.2	5259.9	5381.2	5365.6
0	0	0	0	5.2631	1.0438	11.348	21.201	2.2385	33.776	59.038	130.26	188.96	349.81	582.09	831.1	1000.5	1399.8	1718.2	2051.2	2514.3	2944.9	3572.6	4118.7	4498	4797.9	5620.5	5773.5	6010.3	6220.7	6348.4	5957.1	6262.7	6598.3	6795.5	7169.2	7602.9	7807.4	8046.5	8453.7	9018.1	9098.2	9315.9	9575.9	9657.7	9693.2	9374.2	9649.1	9590.9	9775
0	0	0	0	12.001	10.189	24.189	53.41	109.14	152.59	247.57	328.4	472.96	591.21	730.66	904.78	1144.1	1328.8	1541.6	1799.7	2063.4	2105.7	2380.3	2513	2864.5	3102.4	3129.9	4079.4	3902.8	3885.6	4161.1	4194.6	4814.2	4918.4	5880.5	5821.7	5953.7	5649	6480	6543.6	6896.2	6805.4	6876.7	6902	6955	7162	7344.4	7299.5	7354.2	7561.6
6.711	0	0	4.3048	5.7189	2.2346	0	0	0	58.454	147.64	284.46	486.87	751.11	1041.9	1386.2	1790	2297.5	2747.9	3317.2	3694.2	4405.4	4898.5	5373	5955.4	6320.6	6992.1	7447.7	8213.3	8610.4	9131.4	9405.7	9772.2	10658	11194	11601	11911	12165	12592	12906	13136	13205	13562	13649	13844	13700	13896	14031	14206	14392
9.4229	24.476	0	0	4.7451	0	0	0	0	13.719	21.042	20.788	39.72	90.195	135.38	250.61	387.08	563.54	761.99	1002.1	1241.9	1426.1	1693.5	1865.9	2215.2	2369.5	2761.1	3049.2	3231.2	3368.1	3719	3786	4276.5	4129.2	4038.5	4344.1	4432.8	4753.6	4775.5	5087.7	5294.3	5097.7	5503	5734.7	5848.7	5582.3	5741.9	5805.7	5930.2	6094.7
0	0	10.637	0	0	3.1127	3.8528	2.1761	5.3435	16.367	55.285	101.14	155.68	287.04	462.4	596.9	886.58	1111.8	1401.9	1677.9	2205.6	2215.3	2531.5	2815.4	3245.9	3313.7	3603.9	4040.4	4409	4784.9	5298.1	5305.7	5807.4	6165.4	6337.1	6961	7161.4	7661.4	7600.3	8119.3	8049.6	8288.6	8320.2	8604.3	8884	8709.7	8886.1	8892.3	8967.8	8754.2
0	0	0.53426	2.0132	9.9516	1.5391	13.766	13.443	21.349	29.998	46.399	111.09	192.7	308.23	460.46	631.25	836.04	1069.7	1363.8	1690.7	1950.6	2096.6	2350.5	2636.1	2914.4	3289.3	3493.4	3797.9	4091.5	4435.4	4685.3	4939.5	5262.5	5283.3	5479.6	5602.4	5612.1	5999.1	5782.6	6349.6	6249.5	6305.2	6480	6376.1	6526.8	6647.2	6870.1	6765.1	7161.9	7071.7
12.15	0	0.94573	0	0	0.96377	3.9044	0	2.8545	40.05	78.916	180.73	361.12	599.86	880.6	1172.2	1495.5	1868.3	2435.8	2775.6	3293.5	3725.1	4204.8	4827.5	5309.4	5838.9	6536.9	6877.1	7255.8	7795.4	8469.2	8563.4	9245.7	9446.8	10262	9974.3	10314	10622	10730	11263	11751	12330	12489	12644	13025	13251	13114	13381	13587	12156
0	0	1.5624	3.7521	0.95034	0	2.3745	7.0958	28.636	88.971	177.29	309.37	482.76	749.34	1103.7	1441.9	1878.1	2341.7	2869.2	3389.5	3925.8	4562.3	5215.7	5831.2	6308.6	6720.3	7203.4	7841	8339.2	8918.8	9038.3	9787.4	10316	10769	11086	11372	11978	11922	12515	12702	13222	13614	13691	13626	14091	14349	14220	14586	14316	14665
4.4068	0	0	0	28.557	5.6315	10.62	33.355	64.015	131.84	208.4	334.59	483.09	645.82	835.53	1045.8	1301.7	1559.3	1843	1986.9	2441.1	2774.5	2747.2	3431.1	3633.6	4169.9	4509.7	4769.1	5061.5	5153.6	5661.8	5744.9	6301	6514.6	6825	7223	7244	7465.8	7631.9	8070.8	8364.3	8344.2	8583.7	8892.7	9241.7	9008.2	8698	8868.4	9373.6	9560.2
0	0	0	0	0.040892	0	19.32	48.098	75.802	169.35	250.87	385.91	569.8	779.09	1109.9	1479.3	1962.4	2365.4	2817.4	3417.9	4144.9	4747.2	5327.8	5587	6532.6	7149.1	7962.4	8423.5	9168.2	9876.7	10266	10634	11606	11816	12341	12955	13325	13493	13963	14732	15274	15365	16054	16292	16669	16909	16949	16889	17178	17192
15.46	0	0	0	0	5.9958	21.447	49.323	130.32	219.42	370.72	596.17	893.89	1156.9	1558.5	1928.4	2372.1	2745.9	3236.2	3791.9	4074.7	4468.3	4893.2	5428.4	5980.1	6502.8	6943	7033.1	7505.4	7793.9	8285	8742.7	9120.5	9575.5	9812.8	10283	10583	10844	10974	11393	11410	11493	11629	11794	12005	12226	12178	12303	12130	12398
0	0	0	0	14.933	69.027	123.41	189.81	264.66	420.57	568.98	811.03	1043.3	1387.1	1773.4	2201.2	2818.9	3324.3	4171.4	4718.6	5387.2	6089.6	6495.8	7262.3	8522	8711.4	9773	10300	10947	12298	12654	11730	12142	12872	13353	14339	13866	14453	14526	15327	15295	16188	16173	16536	17127	16553	16558	17071	17132	17028
0	0	0	0	47.168	56.424	70.173	132.46	179.61	215.13	250.13	392.66	503.99	628.75	843.3	1023.6	1283.6	1565.2	1771.6	1971.3	2294.4	2581.2	2875.1	3107.7	3366.8	3752.7	4003.4	4284.7	4629.7	4726.4	4881	4950.5	5254.3	5399.9	5517.1	5833.4	5964	5892.6	6230.6	6252.1	6494.3	6547.8	6700.1	6651.7	6740.5	6986	6861.1	6868.9	6846.1	6854.1
0	0	2.0469	0	0.26534	6.4748	4.6513	10.758	23.534	64.806	128.85	232.62	393.91	544.2	774.49	1011	1288.9	1621.3	1969.3	2323.6	2727.7	3134.5	3501.3	3897.2	4273	4555	4891.5	5147.4	5660	5838	6155.1	6467.5	6755.1	7046.9	7226.6	7521.9	7665.2	8179.4	8306	8570.2	8767.2	8939.3	9122.9	9272	9537.7	9704.4	9864.4	9904.3	10028	9932.2
0	29.476	9.5028	0	0	0	0	15.041	38.388	102.49	192.37	280.53	452.83	638.53	870.73	1105.2	1434.3	1766.8	2038.2	2359.8	2829.2	3238.8	3795.6	4082.9	4329.7	4711.3	5297.2	5850	6167.9	6656.6	7135.5	7067	7909.3	8096.4	8460.6	8655.6	8940.4	9299	9446.5	9769.9	10324	10186	10586	10769	11618	11785	11572	11925	11939	11908
0	0	0	2.2749	15.557	24.067	45.431	42.854	65.383	83.833	129.52	238.4	360.81	595.27	813.82	1154	1451.1	1881.3	2306.8	2932.5	3438.2	4040.5	4859.3	5385.2	6122	6807.4	7413.3	7925.3	8552.1	9892.3	10505	11357	12459	14036	14800	15900	16904	17915	18614	18927	19399	19947	19624	20397	20550	20877	21244	21145	21646	21847
43.937	29.151	0	0	0	0	0	0	20.498	60.766	179.65	276.48	495.47	625.83	804.33	1048.4	1361.8	1611.5	1953.2	2344.5	2815.1	3120	3519.8	3961.8	4422	4684.4	5321.7	5753.9	6134.9	6376.5	7033.2	7306.8	7741.6	8171.5	8523.6	8660.3	9017.1	9324.9	9325.4	9928.4	9973.6	10131	10102	10186	10308	10603	10506	10540	10474	10627
4.4736	0.96528	0	2.8259	0.2819	0	0	0	1.9169	7.4232	17.521	35.365	72.125	145.13	251.93	391.87	571.63	826.77	1124.3	1423.1	1764.7	2216	2704.6	2982.4	3413.8	3841.2	4370.5	5096.8	5879.3	6417.9	7277.5	7645.8	8153.7	8562.3	8804.5	9460.6	9921.6	10270	10974	11244	11765	11967	11984	12376	12329	12197	12718	12966	13142	13020
0	0	15.476	0	0	0	22.967	71.921	167.05	349.45	586.62	864.87	1183.1	1644	2060.7	2588	3113.1	3725.8	4280.4	4814.7	5540.9	6279.9	6771.7	7525.1	8087.2	8533.3	9006.4	9662.6	10189	10604	11236	11713	12330	12513	12898	13287	13514	14522	14268	15133	14968	14998	15475	15534	15451	15738	15642	15690	15840	15747
8.637	4.0151	0	0	0	3.8444	3.9222	54.193	109.17	204.73	321.52	548.56	650.66	858.97	1146.2	1390.3	1680.7	2116.7	2369.6	2660.6	2990.7	3245.1	3581.5	3879.3	4051.8	4355.7	4640	4902.7	5046.5	5413.7	5539.3	5772.3	5975	6200	6358.9	6527.5	6835.5	6951.5	7067.7	7353.4	7446.8	7689.7	7996.9	8146.6	8498.1	8373.8	8482.8	8682	8743.6	8409.7
26.084	2.1081	0	0	0	0.75233	1.5863	0.46941	0	0	6.3321	71.005	234.75	508.69	798.11	1049	1526	1939.7	2465.6	3073.3	3690.3	4269.7	4965.2	5651.5	6505.5	7194.4	7944.9	8579.6	9267.7	10118	10543	11374	12181	12600	13647	14585	15449	15900	16306	16914	17580	17925	17927	18568	18686	19014	18849	19213	19566	19414
13.099	5.9747	0	0	0	0.093753	0	9.2786	25.932	131.6	196.22	362.94	522.2	819.43	1073.3	1476.7	1877.8	2277.4	2812.5	3288.2	3827.2	4301	4741.3	5149.3	5783.8	6262.8	6941.9	7523	8079.8	8543.9	9137.1	9672.9	10171	10771	11485	12363	12950	13396	13967	14448	14993	15174	15567	16091	16610	16326	16993	16871	17005	17384
8.4212	5.9278	0	2.3383	0	0	0	0	8.2419	46.306	83.269	183.93	315.91	466.38	704.83	953.1	1246.1	1581.9	1901.3	2265.1	2876	3061.4	3529.9	3997.8	4506	5201.6	5523.4	5899	6549.8	6880.6	7363.2	7764.4	8280.4	8702.4	9031.4	9423.8	10011	10473	10549	10886	11262	11386	11393	11835	11969	12260	12456	12226	12407	12467
16.394	5.6444	1.9884	0	0	0	0	0	0	0	7.8717	40.717	63.217	112.24	175.26	238.53	337.65	509.36	605.29	813.38	940.61	1184.3	1303	1523.8	1775.3	1918.1	2108.1	2371.3	2511	2723.2	3006.4	3277.9	3208.5	3484.6	3615.4	3952.1	4229.6	4501.7	4691.7	4961.9	5099.5	5224.3	5479.8	5578.2	5696.8	5771.6	6050.5	5934.4	5928.6	6160.4
3.2001	0	12.246	2.8369	0	0.3406	0	0	0	28.514	68.578	142.9	276.71	405.37	597.13	844.09	1072.3	1307.5	1693.1	2030.9	2370.3	2757	2939.6	3407.3	3880.7	4246.1	4476.6	4904.8	5116.4	5446.6	5719	6264.6	6530.1	6874.6	7383.4	7653.9	7775.2	8014	8424.4	8627.4	8925.6	9266.2	9445	9801.1	9641.3	9851.9	9864.5	10013	10081	10176
16.614	5.9105	0	0	0	0	0.25977	0	1.5982	0	15.856	36.319	88.311	138.22	264.18	416.73	560.24	790.45	993.79	1277.5	1605.1	1939.8	2235.7	2531.8	2861.9	3177.3	3580.2	3886.5	4229.3	4521.4	4942	5284.8	5468.3	5861	6033.1	6243.9	6504.9	6551.6	6652.9	6760.2	7015.4	7171.7	7256.1	7329.6	7246.4	7444.3	7411	7578.3	7263.1	7664.8
8.0867	12.754	2.8058	1.5028	0	0	0	17.441	67.622	207.44	379.74	625.27	928.91	1282.9	1432	2161.8	2371.2	2910.5	3344.6	4524	5182.5	5860.8	6758.5	7319.8	7963.6	8655	9070.2	9856.3	9620.6	10194	10953	12679	13083	13928	14202	14857	14801	15386	15856	15831	16008	15840	16507	16950	16600	16332	16797	16863	16773	16724
2.518	0	2.759	2.1676	0	0	3.2902	21.3	69.759	138.12	215.34	412.48	623.41	888.73	1159.8	1643.5	2222.9	2710.7	3462.5	4035.9	4924.3	5648.9	6144.2	7240.5	7968.8	8770.9	9301.9	10187	10953	11158	12111	13155	14295	15196	15439	16357	16565	17349	17693	17656	18556	19330	19718	19909	20194	20776	18869	19282	19484	19583
14.085	6.1183	7.4928	3.8136	0	0	7.0629	11.515	0	5.7725	25.272	64.758	152.1	271.01	438.96	677.68	958.94	1297.6	1656.4	2043.2	2449.9	2909.1	3368.5	3862.5	4376.4	4992.2	5462	6023	6745.9	7232	7720.8	8268.7	8856.2	9023	10096	10177	10750	11040	11776	12135	12629	12814	13409	13559	13827	13998	14199	14198	14327	14317
0	0	7.0216	7.6669	0	0	7.2178	5.7267	0	0	2.7861	38.687	98.275	181.94	308.81	472.03	627.53	849.45	1045.4	1258.7	1574.8	1848.8	2142.7	2483.3	2796.9	3145.7	3434.6	3497.1	4160.4	4497.7	5544.4	4972.8	5331.4	5777.3	6136.5	6473.7	6543.2	6936.4	7098.2	7228.8	7262.7	7423.7	7725.2	7877.2	8042	8263.8	8314.2	8486.7	8760.9	8823.3
0	2.8185	0	0	0	3.4911	31.299	109.5	229.85	380.33	581.49	821.35	1110.1	1368.5	1722	2128.9	2542.1	2989.5	3386.1	3938	4567	5067.9	5714	6259.5	6948.4	7382.8	8298.7	8842.5	9444	10099	10860	11398	12293	12883	13446	13993	14524	14998	15630	15873	16540	16788	17108	17321	17433	17423	17636	17844	18188	18125
2.8596	1.0166	0	0	5.5541	0	1.6512	0.75074	0	26.537	53.369	150.3	249.48	393.41	596.41	849.96	1133.9	1548.5	1966.7	2353.2	2893	3455.4	4118.4	4712.5	5163.8	5802.4	6463.4	7239.2	7525.7	8019.7	9007.6	9673.2	10357	10707	11702	12596	12698	13630	14139	14591	14969	15786	15436	15627	15909	16140	15693	16272	16821	16702
6.5762	0.16433	1.5207	0	0	0	19.614	70.868	144.67	307.32	512.64	778.71	1247.8	1693.4	2213.8	2828.5	3462.1	4354.8	4945.7	5617.1	6262.6	6956	7617	8404.9	9276.6	9875.4	10550	11358	12455	12927	13594	14393	15523	16360	16752	17361	17977	18748	19871	20166	20987	21608	21445	22310	22428	22558	22577	22858	22505	22767
16.076	8.4483	1.8047	3.8157	0	0	0	0	0	0	30.718	85.569	185.86	330.56	475.84	739.27	1032.9	1299.7	1737.7	2139.5	2536.3	3055.5	3581.9	4122.3	4669.7	5153	5647.2	6338.7	6737.3	7487.9	8184.8	8821.7	9369.1	9843.1	10972	11204	11772	12334	13190	13285	13773	13912	14335	14265	14627	14579	14907	15296	15085	14871
7.7823	0.47614	0	1.3179	0	0	3.2499	9.8842	63.275	134.78	193.71	324.4	445.93	612.35	793.84	1016.9	1253.8	1548.6	1845.5	2182.7	2546.5	2848.7	3208.8	3629.3	3914.7	4467	5692.6	6460.2	5911.4	6710.6	7204.9	7736	8159.4	8609.6	9639.6	9787.3	10700	11154	11416	12252	12382	13010	13261	13359	13811	14505	14735	14518	14487	14507
0	0	0	11.924	78.09	101.31	149.3	219.73	227.61	272.32	354.86	442.7	544.89	660.21	872.65	1049.3	1329.4	1697.1	2023	2366.2	2853	3254.1	3635.8	4026.7	4477.7	4890.1	5272.7	5568	5927.1	6325	6428.2	7026.7	7131.1	7426.2	8045.1	8059.5	8188.3	8139.6	8269.5	8597.2	8659.7	8707.9	8682.8	8805.4	8748.3	8663	8710.6	8637.4	8585.4	8583.9
15.931	5.9311	0.95027	0.7379	0	0	0	0	6.0435	46.178	88.788	246.07	329.32	463.93	659.35	840.73	1036.4	1370.6	1721.8	2112.8	2524.9	2898.4	3268.9	3648.7	4216.8	4507.1	4882.9	5460.7	6023	6407.6	7009	7510.5	7864.3	8368.7	8848.3	9033.6	9950.9	10373	10733	11100	11625	11776	11854	11993	12188	12273	12695	12914	12855	12975
0	0	0	0	0	8.256	35.796	81.48	157.58	251.62	344.64	448.13	609.72	802.14	930.19	1083.2	1272.8	1463.9	1673.1	1816.8	2108.8	2296.2	2512	2747.5	2952.6	2369.1	2519.2	3542.6	3806.6	3995.9	4068.3	4453.2	4609.2	4769.2	5090.9	5246	5437.2	5535.3	5885.3	6360.8	6028.6	6597.2	5962.2	6051	5657	5539.8	5616.9	5660.9	5611.5	5745.9
3.3175	7.3045	0	1.52	6.8336	0	0	0	3.9792	28.716	83.441	115.8	217.9	314.46	493.24	665.74	934.69	1209.4	1484.8	1735.6	2144.8	2553	2950.1	3232.3	3574.4	4040.8	4359.3	4802.4	5121.2	5272.6	5768.6	6095.5	6397.9	6648.1	6780.6	7061.1	7316.7	7428.2	7707.8	8454.6	8624.2	9022.1	8915	9223.9	9458.5	9167.3	9539.7	9377.2	9515.2	9557.6
16.049	8.2533	0	0	0.63579	0	0	0	0.2185	32.808	163.22	260.12	479.14	854.6	1091.1	1476.7	1587.1	2045	2441.8	3582.8	4354.2	4962	5963.2	6235.8	6795.3	7579.6	8198	8796.8	9728.8	11583	11459	12410	13117	13695	14391	15133	16301	17113	19701	18091	17983	18299	18801	19226	20118	20262	20646	20882	21006	21176
2.5345	4.1723	0.040574	0.96707	3.3705	0	0	33.742	123.8	221.22	421.84	627.92	894.53	1283.2	1611.3	2097.8	2509.3	2981.7	3547.8	4053.8	4623.6	5239.5	5485.7	6152.3	6597.8	7167.1	7518.8	8030.6	8509.9	8981.9	9194.5	9811	10085	10676	10870	11442	11886	11519	12100	12453	12798	13153	13279	13103	13198	13561	13372	13563	13393	13417
24.376	11.599	5.2759	5.0507	0	0	0	0	0	0	47.554	117.94	247.48	377.55	549.8	753.89	992.76	1301.4	1594.1	1864	2223.7	2787.8	3148.5	3406.5	3738.7	4113.6	4543.5	4820.1	5235.1	5592.7	6210.1	6651.1	6995.9	7479.7	7829.2	8562.1	8601.2	9348.4	9566.8	9915.2	10127	10394	10982	10902	11461	12022	11975	12285	12335	12881
0	1.4633	0	0	5.2474	6.4349	8.2791	0	21.035	49.317	92.71	205.31	351.65	532.18	771.98	1017.9	1313.7	1651.8	2380.4	2382.5	2780	2959.8	4104.7	4589.9	4265.9	5363.6	5893.2	6263.7	6671.4	7498	8041.4	6944.2	7345.1	7876	8364.2	8445.5	8842.5	8927.8	9347.7	8326.1	9986.8	9906.9	9663.4	10268	10465	10031	10678	10810	11014	11273
22.444	7.317	14.824	0	3.6678	0	0	0	0	0	52.602	157.46	310.08	503.45	787.28	1193.2	1540	2038.7	2564.5	3097.8	3769.4	4396.7	5050	5699.7	6222.3	6894.8	7770.1	8444.5	9278.9	9993.9	10699	11356	11940	12660	12951	13238	13606	14006	14254	14906	15722	15764	16122	16308	16686	17138	17156	17361	17049	17421
27.521	14.17	6.8944	4.7068	0	0	0	0	0	0	0	0	29.558	139.71	263.67	453.71	717.58	984.39	1322.4	1753.5	2144.6	2594.8	3055.1	3492.5	3969.7	4473.4	4998.3	5469.1	5903.7	6049.5	6746.2	6711.4	7375.5	7736.4	7656.9	8114.1	8435.9	8678.3	8972.1	8959.1	9199.9	9414.2	9716.2	10129	10029	10069	10210	10390	10380	10534
0	0	0	1.2424	2.3548	26.084	51.598	74.478	143.91	244.41	345.7	554.58	792.76	1109.7	1448.6	1685.5	2048.5	2452.1	2889	3332.9	3854.5	4255.1	4698.8	5191	5712.1	6110.2	6416.4	6764.9	7142.7	7682.4	10132	6703.8	7207	7311.9	7346.7	7702.9	7962.2	8459.3	8697.9	9139.6	8908	9237.6	9379.8	9466	9656	9714	9891.6	9941.2	10016	9958.6
14.831	6.5472	2.488	0	0	0	21.381	55.257	150.06	246.8	433.38	644.81	928.45	1286.8	1673.6	2174.3	2832.1	3359.6	4188.8	4748.3	5269.4	5932.6	6676.5	7647.5	8233.9	8873	9546.6	10348	10826	11417	11849	12305	13291	14078	14872	15467	16183	16682	17250	18078	18272	18492	18675	19065	20152	19119	19585	19358	20170	20138
0	0	0	6.4972	40.801	48.394	78.556	96.288	178.45	320.04	459.93	641.25	926.36	1220.4	1609	1978.2	2341.5	2754.2	3195.2	3643	4175.1	4658.2	5325.7	5774.4	6420.6	6903.9	7435.6	7631.2	8243.4	8614.8	8987.2	9241	9558.9	9859.2	10268	10493	11115	11416	11838	11709	12428	12480	12944	12926	12815	12871	12735	12873	12740	12802
21.468	2.6541	0	0	0	0	28.177	45.589	117.8	222.97	441.3	615.34	1025.1	1316.8	1735.7	2208.3	2632.1	3213.9	3753.3	4324.1	4841.9	5104.1	5988.1	6456	6639.4	6787.7	7216.8	7668.6	8201.5	9574.7	9228.9	10066	10220	10717	11027	10020	12747	12345	12260	13326	11831	11289	14175	13369	13373	13731	13737	14154	14118	14338
0	0	5.1589	0	0	0.37603	8.3226	28.556	49.788	103.62	162.51	292.66	443.69	576.81	755.94	954.24	1115.6	1295.2	1485.2	1743	1748.4	2169.1	2363.9	2601.9	2860.7	3065.4	3283.2	3345.8	3746.1	3972.2	4149.5	4358.7	4637.1	4687.8	4920.9	5174.5	5303.2	5651.5	5760.7	6066.1	6049.3	6267.4	6334.3	6426.1	6616	6607.4	6561.8	6653.2	6907.2	6859.2
0	0	0	0.8576	0	0	11.378	26.572	61.249	170.09	272.49	442.32	681.02	972.34	1272.6	1683.8	2128.2	2641.8	3182.1	3775.6	4378.5	5065	5614.9	6423.6	7143.7	8011.5	8572.5	9148.9	9563.9	10466	10960	12047	12832	13235	14115	15050	15128	15297	16100	16801	16756	16683	16842	17087	17699	17976	18360	18315	18760	17957
0	5.282	0	7.2501	5.0081	0	0	20.57	51.26	117.46	207.63	327.62	513.88	730.59	971.77	1277.1	1589.8	1922.7	2329.6	2816.4	3190.1	3615.6	4044.5	4503	4975.4	5187.6	5727	6238.8	6554	7053.7	7432.6	7845.8	8401.9	8789.8	9341.4	9859.4	10203	10693	11169	11447	11842	12228	12407	12559	12765	13079	13387	13524	13740	14054
0	9.8978	4.364	2.6854	0	0	4.2773	28.139	94.593	167.35	274.23	468.21	656.02	998.86	1383.1	1717	2165.4	2511.1	3016.7	3608.3	4243.2	4712.5	5386.6	5878.1	6556.4	7227.9	7670.8	8213.2	8863.8	9606.1	10095	10669	11766	12453	12718	13442	13893	15043	15774	15342	16402	16938	17258	17687	17564	17931	18205	17919	18302	17746
0	0	0.12525	0	0	3.6694	35.804	82.331	190.56	296.2	437.37	676.14	944	1317	1648.2	2046.4	2558.2	2821	3954.6	4215.4	4829.5	5322.4	6176.5	6406.5	7229.2	7424.4	8313.3	8898.9	9687.6	10836	10461	11717	12442	12787	13592	14244	14390	15103	15296	16098	15914	16184	16151	16235	16666	16637	16603	16606	16730	17219
23.798	5.9103	0.44026	0	0	0	0	0	20.258	60.238	93.459	235.34	385.25	525.02	804.21	1022.4	1373.8	1835.1	2100.9	2833.2	3242.3	3761.3	4772	5122.1	5771.9	6664.8	7193.4	7882.7	9205.1	10252	11141	11853	12468	12784	13611	14138	14596	14944	15378	15753	16285	16766	17197	16935	17167	17364	17074	17531	17696	17702
0	0	0	37.166	29.775	21.001	37.391	7.9899	0	0	0	5.758	41.463	166.27	269.65	452.19	616.84	870.01	1070.6	1311.4	1649	1930	2365.9	2640.8	2969.4	3428.8	3764.2	3961.5	4519.2	4517.2	5178.1	5026.7	5882.3	6391.9	6656.8	7287.5	7592.4	7729.6	8084	8473.7	8762.2	8935.2	8949	9330.9	9472.7	9612.5	9398.4	9788.2	9982.5	9893.4
16.315	5.85	5.0278	0	0	0	13.437	35.329	72.669	120.27	195.84	366.86	517.41	809.38	1047	1228.3	1910.8	2285.8	2458.2	2922.7	3331.4	3712.5	4353.1	4656.5	5055.6	5663.8	6147.5	6664.9	7020.2	7889.5	8541.9	8535.4	8940.4	9202.7	9665.7	10185	10740	11086	11201	11888	11820	12048	12113	12406	12631	12806	12685	12892	12888	13048
8.4832	0	0	1.786	3.2561	0	1.353	14.669	55.326	98.475	171.26	295.38	501.16	764.28	1010.7	1255.2	1470.8	1805.9	2136.5	2561.4	2938	3268.6	3651.9	4126.4	4457.2	4892	5197.9	5673.2	5970.8	6298.8	6672.8	7155.4	7475	7852.8	8333.4	8537.5	8904.6	9247.8	9653.8	9977	10576	10825	11172	11838	11870	12312	12491	12676	12744	12859
3.7133	0	0	0	0	0	15.169	42.138	89.125	224.48	386.38	584.65	869.54	1200.3	1622.2	2163.9	2695.8	3565	4071.6	4974.8	5842.9	6660.9	7504.2	8513.1	9208.5	9957.7	10950	11744	12194	13103	13004	14196	15038	15556	16801	16825	17703	18391	18242	18508	19409	19623	19567	19538	19465	19598	19478	19605	19954	20127
0	0	0	9.478	0	0.19688	0	4.8753	31.161	77.694	168.66	315.63	513.8	797.03	1114.8	1529.5	2049.7	2476.7	3054.3	3643	4124.9	4548.3	5178.1	6039	6734.1	7335.1	7794.3	8479.9	9253.2	9807.8	10414	11001	11825	12083	12954	13076	13360	13810	14069	14380	14321	14602	14750	14922	14654	14597	13931	14736	14523	14522
0	0	0	22.298	26.371	13.051	40.229	46.46	142.89	289.51	477.91	751.74	1134	1622.2	2247.7	2894.8	3588.5	4405.5	5232.8	6017	6829.7	8011.9	8711.8	9525.7	10304	11290	12039	12763	13008	14267	14573	14816	16019	16544	17381	17875	18466	18988	19621	19956	19277	19577	20212	20334	20628	21084	20797	20939	21144	20760
0	1.673	4.1811	0	0	0	15.532	56.499	159.51	325.79	534.94	789.24	1097.7	1506.1	1939.7	2395.1	2810.7	3334	3770.1	4419.5	4934.6	5366.1	6054.7	6559.1	6822.8	7336.8	7797.8	8247	8669	8764.2	8994.1	9973.8	9648	10534	10602	10945	11264	11552	11807	12243	12374	12563	13031	13115	13213	13250	13550	13773	13619	13880
0	0	0	3.4818	1.7513	14.67	38.559	35.197	84.132	165.76	300.45	550.79	848.81	1295.9	1746.9	2345.3	2882.9	3812.2	4579.7	5453.4	6387.9	7515.8	8494.3	9686.4	10635	11636	12553	13667	14639	15780	16308	17437	19034	20271	21440	22645	23220	23959	24769	25024	25910	26367	26091	27127	26513	27396	27221	26495	27084	27133
15.035	5.9689	2.9959	0	2.2327	0.54694	0	0	0	0	0	0	0	37.397	119.2	234.89	356.78	558.17	786.21	1008.9	1342.8	1624.4	1950	2248.6	2706.1	3018	3449.8	3829.9	4252.7	4562.5	5004.5	5447.6	6020.1	6386.8	6691.2	7115.9	7483.4	8038	8314.9	8562.7	8967.2	9232.3	9614.7	9825	10232	10344	10393	10488	10823	10791
5.107	8.4378	1.3674	0	0	0	0.13	1.1639	8.9562	39.046	65.193	144.03	233.57	350.34	531.37	652.11	858.17	1114	1329.4	1541.6	1780.7	2097.3	2456.9	2702.3	2947.6	3201	3624.4	3905	4241.2	4467.1	4637.1	4818.7	5207.3	5543.9	5790.4	6109.4	6267.1	6695.1	6488.5	6933.5	7237.4	7279.6	7268.8	7512	7668.7	7835.7	7419.9	7655.9	7893.7	8060.6
5.2967	9.0069	3.6352	0	4.6913	0	0	0	0	21.645	82.541	147.87	270.24	438.02	608.13	856.37	1169.9	1435.5	1868.1	2225.8	2721.1	3161.8	3689.7	4288.7	4836	5338.1	5999.6	6626.5	7117.4	7881	8439.8	8910.6	9603.9	10093	10783	11502	11780	12209	13381	14447	14859	15236	15380	16061	16216	16004	16200	16108	16639	16500
0	0	0	0	5.928	14.52	41.908	90.075	205.56	333.44	496.83	787.96	1131.8	1500.3	1914	2492	2926.6	3564.3	4202.3	4882.1	5508.4	6226.9	6751.8	7396.6	7952.2	8897.4	9353.1	10517	11125	11620	12330	12787	13155	14089	14643	15339	15700	16232	16723	16999	17250	17787	17543	17983	18494	18135	17698	18388	18324	18609
14.739	8.3076	4.7032	0	0	0	0	0	19.794	60.656	103.86	144.58	239.31	328.44	484.07	616.57	738.11	962.89	1138	1336.6	1503.6	1736.3	1936.7	2165.6	2883.2	3080.3	3242.1	3476.8	3109.3	4048.1	3315.1	3437.4	3528.3	3495.1	3605.1	3566	3715.3	3776.6	3822	3784.9	3853.5	3926.1	3887	4011.3	4032.7	4343.4	4443.3	4499.4	4522.3	4424.9
0	0	0	0	0	21.159	46.129	68.577	124.9	151.99	204.07	268.02	366.17	461.42	620.68	771.34	960.54	1175.7	1485.6	1849.7	2109.8	2485.1	2898.2	3170	3373.6	3770.4	4206.4	4474.9	4894.1	5052.6	5468.6	5701.1	6181.6	6456	6863.3	6998.6	7581.4	7601.8	7849.8	8171.6	8352	8401.4	8643.3	8787	8936.3	8973.9	8940.3	8871.3	9194.1	9291.2
0	0	0	0	6.1114	17.06	55.808	125.05	228.97	277.42	367.88	489.68	682.78	851.43	1048.1	1200.7	1411.9	1673.1	1921.7	2163.3	2472.6	2762.7	3134.6	3410.8	3626.3	4098.5	4435.5	4808.7	5058.2	5405.8	5754.8	6098.2	6281.7	6639	6930.6	7231.8	7661.7	7958.8	7916.7	8091.1	8345.1	8425.3	8728.8	8852.9	8998.3	9174.6	9096.5	9089.7	9267.8	9503.2
18.148	6.9689	1.4327	0	0	0	11.948	62.338	127.11	267.79	437.1	703.22	1028.7	1404.8	1725.8	2194.3	2824.6	3303.2	3802.5	4439.4	5015.3	5502.3	6052.9	6557	7390.2	8018.4	8334.8	8917.9	9435.8	10306	10403	10472	11314	11797	12411	12946	13369	13653	13971	14329	14442	14352	14436	14735	15195	14926	14857	14940	15016	15160
8.449	9.9086	3.5639	2.1405	0	0	0	0	8.3435	45.859	115.12	206.48	301.26	432	613.92	797.21	1051.6	1290.4	1542.4	1871.3	2149.1	2476.5	2800	3102.4	3495.7	3691.4	3715.5	3951.6	4192.9	4534.3	4680.8	4989.7	4780	5221.5	5367.1	5471	5790	5947.3	6092	6272	6419.9	6278.1	6480.6	6606.2	6573.1	6788.5	6814.5	6782.8	6854.4	7001.6
2.8393	8.266	8.4585	4.2396	1.3538	0	0	0	0	0	39.299	61.079	117.53	191.88	271.68	445.98	644.91	679.76	940.08	1125.3	1287	1605.2	1766.3	2058.6	2387.5	2646.3	2960.3	3312.1	3488.6	3963.1	4394.9	4478.6	5002.5	5252.5	5759.4	6019.6	6294.1	6788.3	7178	7356	7514.7	7803.1	7866.7	7887.1	8130.4	7977.7	8281.1	8393.5	8706.6	8463
13.663	7.3484	0	9.031	0	0	0	0	0	0	2.1229	39.607	117.57	230.28	391.51	619.57	895.4	1139.3	1476.4	1849	2270	2715.9	3000.2	3444.2	4264.6	4080.6	4725.6	5477.3	5141.7	5430.4	5762.1	5851.3	6332	6555.6	6758.3	7202.4	7461.6	7763.2	8107.8	8292	8503	8519.4	8718	8976	8907.8	9332.8	9449.5	9549.5	9501.7	9731.8
23.571	13.485	4.8629	0	0	0	0	0	0	0	28.835	92.36	217.41	369.67	577.85	808.27	1041.3	1346.4	1675.7	2019.3	2420.4	2760.6	3467.9	3470.8	3713.3	4178	4614.1	5051.1	5465.6	5949.7	6240.1	6569.9	7053.2	8585.9	7958.9	8432.5	8875.9	9225.4	9480.9	9900.1	10250	10318	10761	10701	10981	11095	11346	11344	11552	11483
28.623	0	7.3879	0	2.2365	0	0	0	16.971	66.033	166.68	258.85	417.04	680.07	945.95	1366.6	1678.4	1964	2410	2833.6	3248.3	3621	3953.3	4388.4	5272.6	5142.2	5697.9	5980.7	6096.8	6075.9	6621.5	6887.9	6839.3	7203.7	7177.1	8296.3	8845.9	9496.6	9573	9455.2	9831.7	9143.5	9574.2	9607.5	9677	9714.8	9706.3	9865.4	9824.9	9740.5
17.354	1.8083	3.639	0	0	0	0	0	0.073668	1.7124	0	10.365	66.607	187.29	333.33	520.45	774.85	1032.7	1383.4	1825.3	2231.7	2680.2	3256.2	3782.7	4407.4	5088.9	5653.5	6207.1	6731	7446	7984.1	8434.7	9224.2	9770.6	10202	10901	11310	11612	11971	12335	12383	12602	12851	12948	13320	13451	13301	13339	13654	13394
0	0	0	2.3806	0	14.311	8.277	30.573	45.902	76.516	125.71	212.85	290.12	399.26	537.5	712.33	954.82	1209.6	1452.6	1760.8	2084.3	2411.2	2645.3	2986.1	3339.6	3523.6	3876.4	4218.6	4464.9	4837.7	5286.4	5700.1	5778.3	6055.3	6320.5	6515.6	6813.8	7115	7108.8	7302	7412.5	7759.6	7757.9	7619.1	7829.4	7856.5	8044.4	8257.2	8275.7	8212
0	0	4.0171	0	3.6131	0	1.3242	10.803	58.65	167.16	303.89	514.28	733.84	1108.6	1460.3	1894.4	2444.5	2889.3	3499.2	4073.3	4559	5319.7	5935.4	6576	8807.8	7792.6	8488.5	9044	9674.9	10171	10735	10926	11452	11903	12161	12749	13257	13446	13862	14125	14341	14428	14552	14556	14925	15169	15105	15184	15265	15470
55.575	28.437	0	0	0	0	0	15.97	85.792	209.69	342.9	563.29	802.76	1072.5	1428.9	1790.1	2182.5	2407.8	2916.3	3341	3867.3	4213.2	4728.3	5149.5	5569.4	6130.1	6594.9	6927.5	7004.8	7404.2	7830.8	8132.3	8516.5	8851.8	8975.6	9232.7	9218.8	9568	9377.4	9946.3	10438	9779.9	10653	10301	10307	10548	10509	10824	10637	10863
19.827	3.6651	2.3885	0	0	0	0.70076	48.928	131.14	259.79	442.28	714.18	1012	1384.7	1758.5	2157.4	2659.3	3118.8	3573	4026.4	4589.5	5011.7	5400.3	5750.3	6392.9	6751.1	7129.1	7364.7	7794.1	8048.9	8572.5	9090.3	9461.7	9415.9	10049	10310	10473	10738	10940	10876	11168	11330	11403	11321	11460	11455	11505	11411	11562	11784
0.23638	1.7665	7.4826	0	0	0	2.6064	17.342	33.93	104.18	171.22	293.01	505.95	724.09	984.78	1185.5	1448.4	1752.4	2127.2	2501.6	2964.7	3313.1	3681.6	4409.2	4891.2	5347.8	5963.5	6100.5	6418.6	6984.3	7492.1	8091.9	8692.7	9604	9983.3	10414	10816	11050	11550	12010	12268	12542	12973	12744	12734	13508	14016	14047	14245	14267
15.831	9.0857	1.04	4.2258	0	0	0	0	0	25.002	75.562	157.66	308.87	563.9	789.29	1392.4	1892.9	2537.9	3200.6	3858.7	4760.3	5527	6258.9	7673.1	8384.6	9076.2	10078	10829	11566	12574	13588	11794	12452	13318	14024	14892	15299	15941	16509	17051	17362	20394	18019	18729	18482	18683	18683	19139	18839	19041
0	0	0	0	0	16.235	29.127	77.164	140.21	253.59	412.79	585.76	795.91	1035.3	1271.8	1633.1	2042.4	2354.2	2728	3378.1	3900.9	3956.4	4578.7	5245.2	5589.2	5919	6439	6855	7348.4	7699.3	8396.2	8589.9	9016.2	9385.3	9705.5	10238	10637	10748	11091	11055	11605	11530	11941	12170	12255	12216	12545	12462	13080	12639
0	0	0	14.368	21.9	26.736	14.714	45.446	111.18	157.23	249.32	334.01	408.22	535.7	713.87	841.19	1058.7	1259.2	1572.7	1898.7	2161.9	2542.3	2847.3	3198.2	3555.4	3931	4273.1	4733	5085.1	5477.9	5881.3	6313.1	6740.4	7267	7911	8253.6	8849.8	9296.4	9790.4	10044	10476	10832	11164	11050	11517	11403	11597	11356	11409	11447
0	7.1604	0	0	0	4.8416	25.85	48.266	104.83	216.72	314.44	563.92	814.83	1087	1373.8	1832.4	2417.7	3239.4	3813.5	4686.4	5410.1	6211.1	7143.3	7792.8	8556.8	9153.4	9761.7	10914	11141	11955	12611	13805	14031	14873	15768	16184	16973	17127	17292	18019	17808	18182	18302	18315	18412	18078	18621	18684	18378	18520
0	0	0.25732	1.363	0	8.3185	27.851	115.01	205.51	375.97	584.12	924.78	1205.3	1593	2032	2534.5	3199.2	3586.7	4025.4	4402.2	5051.6	5498.8	5855.2	6487.7	7062.2	7257.7	7787.1	7945.3	8398.6	8717.7	9104.9	9611.7	9718.5	10231	10782	11125	11050	11387	11849	11781	12474	12429	12694	13076	13114	13327	13315	13099	13389	13557
4.8785	5.9677	2.7503	3.1045	0	0	0	0	0	0	10.854	41.512	82.835	159.39	251.74	371.41	499.15	694.35	891.69	1074	1286.6	1539	1851.3	2165.7	2348.4	2531.1	2733	3051.6	3342.6	3600.3	3764.4	4183.6	4334.7	4698.6	4876.9	4858	5241.4	5395.5	5569.2	5706.8	5866.5	6161.3	6346.8	6275.6	6314.7	6471.3	6573.7	6544.4	6584.9	6733.3
27.998	18.689	0	0	0	0	0	0	53.419	108.43	215.28	319.09	492.18	630.14	850.02	1104.7	1344.1	1692.7	2055.6	2418.3	2804.4	3160.4	3528	3901.1	4425.2	4820.8	5544.2	5599.4	6149.9	6513.4	6956.1	7229	7846.2	8308.9	8561.4	8904.5	9121.6	9457.1	9660.7	9610.4	9868.3	10023	10323	10369	10312	10251	10035	10299	10185	10402
4.9081	3.3414	0.83622	6.5037	1.5137	0	0	0	0	0	0	14.903	44.995	104.45	191.13	346.12	454.02	618.4	751.89	965.6	1218.7	1614.2	1930.8	2323.4	2626.9	3034.6	3356.4	3811.1	4190.1	4659.8	5043.5	5438.9	5877.4	6330.4	6772.7	7106.7	7545.9	7802.5	8173.8	8579.4	8841	8945.2	9013.7	9312.9	9543.7	9391.8	9750	9790	10032	10435
0	0	0	0	0.30518	0.72531	21.993	25.773	59.638	127.13	210.27	283.52	449.82	668.24	926.11	1184.2	1506.4	1864.5	2550.8	3023.4	3225.5	3748.7	4309.1	4984.4	5435.8	6116.5	6543.6	7215.2	7716.1	8568.1	9122.1	9513.9	10062	10848	11386	11692	12612	13175	13296	13295	13445	13419	14158	14546	14932	14720	14726	14616	15019	14871
23.554	1.0003	0.95741	0	0	0	4.9813	21.836	99.667	203.32	355.82	581	862.57	1161.6	1542.2	1947.3	2347.7	2926.1	3357.4	4057.6	4583	5074.3	5644.8	6197.3	7055.8	7421.1	8070	8546	8953.8	9630	10092	10432	11045	11286	12115	12796	13057	14297	14558	15075	15080	15486	16114	16108	16490	16381	16687	16573	16858	16832
0	14.247	6.7942	1.6164	0	0	6.7308	26.683	77.303	171.28	324.76	348.41	549.92	693.21	893.5	1192.8	1395.9	1652.9	1822.7	2195.3	2282.4	2827.1	3096.2	3419.6	3491.1	4058.7	4369.9	4564.5	4865.5	5261.5	5342.9	5693.1	6093.8	6306.5	6484.8	6923.7	7274.4	7804	7750.5	7981	8278.3	8575.2	8532.9	8587.4	8849.4	8735.9	9283.8	9061.9	9281.1	9453
7.467	9.5225	0	12.561	0	0	0	19.091	63.529	156.9	279.16	451.44	636.67	918.29	1175.8	1560.4	1938	2322.6	2879.6	3378.3	3840.8	4411.4	5051.9	5635.7	6162.5	6681.1	7364.2	8099.8	8789.8	9616.7	10257	11018	11559	12404	12679	13665	14118	14841	15402	15679	15955	16464	17191	17475	17238	17768	17859	17954	18048	18432
0	7.7882	7.0015	3.8723	0	0	0	0	0	34.293	80.703	176.65	294.48	485.46	725.38	906.97	1195.5	1524.1	1850.3	2169.4	2533.5	2940.4	3385.3	3752	4349.4	4453.7	4912.1	5620.4	5958.6	6547.1	6938.3	7432.3	7871.5	8375.4	8840.1	9154.4	9781.3	9912.9	10252	10653	10678	11129	11314	11623	12073	12037	11965	11888	12036	12060
15.678	8.7012	5.8912	0	0	0	0	0	0	46.188	110.51	228.62	405.76	612.29	841.08	1072.7	1442.9	1692.3	2056.1	2379.5	2848.9	3215.9	3660.1	4166.6	4376.2	4825.6	5277.6	5753.6	6308.1	6961.2	6744.9	7198.8	7566.6	7958.2	8457.3	8858.5	9528.3	9901.9	10197	10469	10845	11550	11761	11817	11771	12133	12328	12430	12787	13040
52.312	0.63193	12.095	9.9762	0	0	0	0	0	0	67.8	143.44	231.93	332.7	470.98	641.78	813.44	1031.5	1301.7	1516.1	1780.7	1994.6	2267.7	2565.3	2894.3	3116	3457	3580.4	3819.7	3895.8	4381.1	4652.1	4850.6	5229.4	5312.3	5651.8	5815.3	6070.6	6263	6365.8	6621.6	6628.5	6798.6	6736.5	6974.9	7061.9	6998.3	7268.9	7211.6	7327.7
0	0	0	5.6802	0	7.9131	31.418	49.269	99.804	158.26	273.67	403.88	593.76	783.01	1017.6	1272.8	1559.5	1806.5	2030.9	2284.2	2586.8	2893	3130.9	3433.4	3571.6	3952.3	4068.5	4373.7	4546.9	4838.1	4953.4	5317.3	5538.8	5578.8	5747.6	5826.1	6020.9	6313.1	6580.6	6685.2	6816.2	6883.8	6979.9	7262.4	7409.4	7335.8	7456.4	7459.1	7539.2	7385
0	0	0	0	17.644	46.801	128.76	181.44	259.83	398.59	579.4	746.77	1047.2	1267.2	1608.7	2077.2	2524	3021.4	3541	3856	4235.4	5205.5	5727.3	6515.5	6729.2	7275.2	8147.3	9058.2	9293	9395	9971.4	10774	11131	12113	12930	13577	13970	14573	14798	14782	15492	16582	17036	17440	18324	18019	18465	18604	18589	18737
21.497	11.746	1.8348	2.609	0	0	0	0	0	31.342	86.737	161.78	270.41	430.4	571.57	751.78	980.3	1238.3	1476.5	1701.6	1997.4	2320.6	2593.6	2938.4	3263.3	3502.1	3823.8	4111.5	4510.2	4776.7	5240.3	5522.5	5977.8	6252.7	6479.9	6638	7043.5	7453.1	7872.6	8108.2	8528.9	8804.9	9095.3	9226.1	9427.9	9655.6	9711.9	9896.5	10095	10262
12.936	0.52315	0	0	0	4.7232	17.879	61.098	120.54	215.03	319.95	414.34	580.62	722.86	838.72	1011.9	1112.1	1287.1	1445	1642.9	1839.9	1993.9	2175	2462.3	2716.2	3056.4	3307.8	3659.7	3900.3	4247.2	4658.7	4866.8	5280.7	5585.6	5836	6193.3	6415.2	6765.8	7051.5	7283.1	7687.6	7848.1	8339.2	8427.9	8536.8	8779.7	8952.9	9123.5	9038.3	9207.8
1.7269	13.064	7.7074	0	3.9641	0	0	0	0	2.6844	13.036	56.517	144.56	297.53	525.83	779.19	1109.8	1557.7	2065.9	2589.8	3172.4	3861.6	4630	5377.8	5808.4	6116.1	6930.8	7045.6	8092.9	9070.3	9236.1	10223	10287	11151	11218	11964	12737	13015	13811	14131	14277	14750	15642	15261	15581	15998	16008	15846	16787	16655
20.259	7.6894	0	0	0	0	0	0	0.02867	11.914	44.945	111.67	201.87	338.6	490.96	762.91	1048.1	1262.3	1645.4	1922.6	2302.6	2795.8	3199.7	3558.9	4450.9	4864.7	4923.7	5636.9	6130.4	6442.9	7180	7986.3	8236.2	8926.6	9288.9	9891.6	10285	10754	11149	11444	11656	11975	12109	12254	12468	12509	12796	12770	12790	12890
0	4.3785	5.8105	0	0	4.2513	8.3184	9.9057	0	9.2162	23.562	77.815	150.41	226.06	369.71	503.34	630.87	789.18	993.91	1193.4	1432.2	1715.8	1842	2097.5	2299	2536.1	2726.6	2955.3	3053.5	3304.7	3592.7	3565.5	3832.3	4156.6	4149	4382.3	4437.9	4873.3	4806.9	5042.6	5031.1	5370.1	5442.5	5575.2	5846.8	5937.6	5937.6	6145.5	6124.7	6174.7
16.389	6.4856	0.84469	0	0	0	0	0	0.11336	14.338	77.54	143.01	248.96	338.56	516.66	673.63	899.94	1133.6	1343.5	1662.2	1904.7	2180	2457.9	2693	3003.5	3201	3476.9	3652.3	3873.1	4000.4	4340.4	4561.3	4716.7	4942.1	4934.6	4913.8	4962.4	4924.1	5183	5136.3	5457.4	5495.1	5499.4	5447.1	5511.3	5593.9	5524	5597.8	5610.7	5631.1
0	0	0	4.9529	0	0	18.459	42.532	109.88	233.84	443.68	651.15	989.27	1245	1680	2033.6	2431.9	2795.1	3081	3587.5	4095.2	4516.8	5084.7	5578.1	5594.1	6148.2	6665.4	7021.2	7570.3	7788.6	7790.7	8432.8	8650.1	8840.4	9166.1	9493.2	9484.8	10138	10001	10139	10537	10641	10534	10465	10523	10430	10240	10453	10790	10789
0	0	0	0	0	10.769	41.857	106.2	173.09	293.11	420.19	603.89	795.57	1042.6	1358.8	1695.6	2035.7	2364.4	2743.9	3114.3	3795.4	4231.5	4705.1	5303.8	5886.1	6318.2	6993	7411.2	7837.1	8452.1	8862.9	9645.6	10105	10554	11224	11763	12116	12489	12533	13002	13488	13737	13936	14042	14149	14055	14043	14089	14602	14537
0	0	1.4471	0	0.69413	8.108	15.679	28.525	49.941	108.71	196.48	338.81	513.63	707.06	1018	1279.8	1653.4	2065.7	2422.1	2887.5	3299.4	3823.4	4256.4	4796.4	5276.9	5563	5920.9	6395.4	6743.3	7359.5	7577.1	7926.2	8365.1	8661	9079	9189.6	9362.9	9610.1	9628.3	9973.9	9990.8	10401	10559	10706	10733	11037	11011	11022	10962	11243
0	0	0	0	0	0	23.814	68.459	167.53	308.89	517.3	800.98	1143	1585.6	2063.2	2678.2	3342.2	3997.1	4771.1	5482.2	6412.2	7305	8078.1	9039.3	9839.8	10690	11564	12319	12752	13777	14476	14789	15654	16094	17071	18008	18182	17784	18473	18492	18805	18928	18843	18879	18996	18894	18807	18812	18999	19151
0.82066	13.954	4.5134	1.0436	8.9574	0	0	0	36.528	121.64	264.61	438.04	690.19	986.06	1387.5	1873	2411.3	2963.8	3488.6	4276.3	4889.5	5533.5	6512.6	7215.7	7951.9	8673.5	9413.2	10078	11351	12086	12172	12829	13723	14297	14643	15358	16058	16437	17472	18350	18439	17557	17561	17936	17917	18222	19030	19119	19300	19346
23.332	7.7931	2.6048	1.2931	0	0	0	0	8.8997	57.329	152.47	270.1	418.4	649.51	908.54	1264.1	1703	2174.7	2462.7	2964	3534.2	3965.5	4403.8	4852	5246.9	5957.4	6480.3	6913.9	7176.6	7681.6	8174.3	8936.2	9433.4	10350	10900	11161	11831	12095	12646	13131	13576	13786	13960	14540	14806	14425	14643	14903	14723	14707
10.956	3.524	3.3682	0	0	0	0	0	0	0	0	31.344	86.95	174.08	276.93	435.27	592.18	771.19	1056.1	1303.5	1595.3	1868.3	2184.9	2605.6	2898.9	3242.3	3545.1	3857.9	4105.2	4640.5	4759.5	5546.1	5811.2	6137.3	6559.8	7076.7	7429.2	7966.6	8177.7	8568.7	8737.8	9468.5	9799.4	9797.1	9994.8	9956.6	9952.8	10010	9772.4	9748.4
11.415	0	0	0	0	10.942	9.3793	26.428	68.116	65.171	104.79	174.11	257.41	383.12	467.13	606.98	734.31	935.74	1113.8	1395.4	1589.6	1826.2	2163.9	2552.6	2871.5	3247.9	3582.9	4010.6	4394.4	4786.4	5055.1	5487.4	5855.8	6136.3	6758.9	7165.8	7494	7828.4	8140.5	8496.8	8943.9	9297.8	9615.1	9921.2	9980.4	10340	10366	10462	10771	10942
7.6827	1.7168	0	6.0335	0	0	0	1.7744	59.353	113.95	219.08	390.57	590.4	876.73	1182.9	1597.7	2141.4	2620.8	3162.8	3672	4291.7	4885.7	5480.1	6047	6631.2	7093.2	7644.8	8291.3	8733.3	9435	9792	10452	10727	11196	11929	12669	13069	13467	13698	13886	14432	14757	15057	15331	15588	15726	15954	16135	16342	16289
9.5022	7.2165	0	4.3601	0	0	0	0	0	0	0	0	24.943	82.278	176.91	310.53	461.81	657.26	900.39	1178.3	1453.7	1802.3	2132.1	2596.5	2994.1	3442.3	3852.8	4208.8	4538	4976.1	5173	5767.8	6101.3	6866.5	7317.9	7732.6	8169.5	8674.2	8692.9	8977.8	9612.2	10023	10466	10401	10406	10754	11151	11041	11210	11594
32.094	11.938	2.3888	0	0	0	0	5.9	47.724	120.92	252.72	426.25	612	886.48	1124.2	1392.5	1691.6	1964.3	2244.9	2527	2765.5	3134	3395	3678.4	3926.1	4248.8	4519	4867.1	4970.8	5210	5625.4	5765.7	6171	6368.9	6432.2	6917.2	7137.4	7452.9	7597.6	7943.9	7972.8	8148.8	8488.5	8570.9	8635.9	8579.6	8594.3	8606.9	8659.4	8631.1
0	4.1736	12.463	0	6.1481	0	0	30.76	87.763	179.43	300.68	514.8	678.05	938.33	1189.3	1493.2	1883.9	2273.5	2713.1	3094.4	3459.8	3805.3	4232.8	4722.1	5301.8	5798.4	6112.7	6730.4	7109	6352.5	6663.6	7197.4	7409.9	7759.3	8010	8335.2	8766.7	9001.3	9473.4	9466.2	9983.2	10068	10374	10540	10655	10846	10906	11080	11281	11105
23.054	10.774	1.1779	0	0	0	0	0	37.959	77.575	162.94	254	337.85	500.13	611.04	795.87	979.66	1283.1	1504.6	1853.9	2170	2471.9	2902.5	3171.1	3558.9	3940.8	4362.1	4842.9	5358.1	5669	6183.3	6468.3	6979.3	7349.8	7881.5	8470.6	8927.1	9465.2	9910.4	10349	10212	10449	10977	11066	11300	11485	12340	12467	11982	12753
18.346	10.091	0	7.3039	0	0	0	21.108	88.221	228.01	351.81	583.72	822.1	920.84	1163.2	1531.1	2115.4	2337.8	2836.5	3523.8	3785.2	4532	4553.7	5047.7	5509.2	6965.6	6499.3	6947.7	7346.8	8469.9	8240.9	8476.6	8837.9	9204.4	9755.4	10146	10598	10979	11467	11711	12113	12529	12633	13289	13710	13526	13734	13827	13849	13893
1.9481	3.0595	10.656	0	0	0	0	12.653	48.964	113.99	224.22	363.58	523.8	721.43	924.9	1129.5	1346.8	1579.3	1795.7	2066.9	2321.2	2660.1	3008.7	3180.2	3475.5	3825.8	4106.4	4278.6	4648.7	4886.5	5063.3	5307.7	5533.9	5838	6107.8	6162.7	6284.7	6478	6638.1	6871.2	7204	7377.9	7513.4	7603.5	7518.5	7702.6	7765	7759.6	7872	8028.4
42.789	13.665	2.9156	0	0	0	0	0	0	0	0	29.274	76.881	97.844	186.95	263.05	320.07	429.57	572.59	669.22	852.22	979.09	1156.1	1340.8	1561.3	1779.8	2041.5	2322	2564.3	2683.5	3064.5	3391.7	3575.1	3961.5	4189.1	4500.9	4731.4	4932.5	5230.7	5392.2	5810.4	6006.4	6194.1	6128.9	6425.7	6637.1	6618.3	6925.2	6574	7003.7
0	21.182	7.4424	0	24.444	14.424	0	26.299	30.836	44.591	72.039	150.84	240.53	351.35	521.36	710.95	885.45	1095.8	1263.1	1484	1745.2	2032.2	2355.4	2644.1	2891.8	3207.4	3554.5	3943.1	4255	4541.5	4772.2	4968.3	5292.8	5576.3	5952.5	6232	6306.3	6640.6	6791.1	6923.3	7269.6	7338.2	7518.7	7672.2	7748	7738.4	7571.3	7576.8	8003.8	8154.9
0	0	17.278	3.6841	0.2221	0	4.2374	19.753	54.71	118.48	239.95	418.15	600.78	856.56	1138.6	1491.8	1871.9	2329.3	2660.8	3133.8	3663.5	4072.1	4483.2	4923.2	5490.5	5975.8	6265	6764.7	7328.3	7584.6	8131.1	8613.4	8816.2	9480.6	9775.5	10110	10404	10609	11228	11324	11782	12036	12185	12443	12541	12766	12988	12895	13352	13284
0	9.4217	4.4581	3.4858	0	0	0	0	2.5589	5.1517	26.367	54.685	100.54	158.73	235.59	338.68	487.56	677.14	852.28	1056.3	1296.8	1583.3	1885.6	2207.6	2606	2904.1	3279.6	3687.5	4041.7	4572.8	5069.1	5501	5848.6	6319	6876.1	7086.7	7451.9	7850.2	8306.7	8479.9	8971.6	8803	9275.6	9290.8	9279.3	9421.5	9404.7	9758.8	9865.6	9773.6
0.92803	3.9625	0	0	2.0282	0	7.832	0	32.102	75.524	163.9	263.65	397.17	589.85	815.96	987.61	1216.1	1478.3	1742.4	2046	2408.1	2713	2996.3	3345.8	3651.5	3846	4492.3	4534	4904.2	5463.1	5583.1	5953.5	6231.2	6486.2	6770.5	6908.4	7458.5	7575.8	7904.1	7989.1	8116.7	8123.8	8221.2	8282	8520.1	8820.3	8626.5	8578.3	8641.4	8787.7
0	0	0	0	10.644	67.123	130.87	167.41	241.29	304.47	411.15	530.12	700.89	827.95	1075.4	1310.3	1495.2	1699.4	2060.2	2315.8	2604.7	3018.8	3249.6	3635.8	3914.6	4275.9	4458.4	4797.1	4959.1	5347.6	5433.9	5747.4	6228.2	6323.1	6654.1	6605.1	7014.3	7082.3	7253.1	7320.5	7357.2	7488.8	7512.3	7578.5	7739.4	7690.3	7735.5	7796.7	7856.9	7944.2
12.992	0	0	2.2104	1.4901	7.3341	0	12.305	15.558	37.164	69.517	142.15	238.29	354.04	503.72	682.72	918.62	1113	1371.1	1687.4	1944.3	2287.6	2597.4	2951.2	3322	3629.7	3955.9	4286.5	4519.6	4749.6	5281.7	5839.8	6010.2	6320.4	6734.1	7371.2	7762.5	8156.2	8255.9	8721.6	8883.9	8994.9	9176.5	9293.2	9375.9	9481.1	9540.9	9649.1	9698.7	9750.3
0	0	0	0	63.71	236.62	475.16	800.57	1215.9	1772.3	1953.5	3170.9	3885	4002.9	4790.2	5683.8	6656.3	7621.4	8752	9759.8	10937	12127	12856	13569	14144	15396	16285	17184	18184	18838	19884	20547	21349	22218	22845	23694	24182	24925	25652	26003	26522	27072	27788	27850	28274	28653	28697	28754	28829	28940
0	3.985	5.0689	0	3.7523	0	0	0	0	0	31.18	55.491	122.63	215.66	339.49	501.26	662.11	908.9	1063	1264.5	1553	1761.6	1930.6	2211.4	2400.3	2698.6	2920.6	3099.7	3463.2	3665.9	4094.9	4376.9	4666.4	5001.6	5419.3	5328.5	5985.7	6098.6	6331.6	6656.1	7122.8	7017.1	7061.7	6970.7	6914.7	7033.1	7070.3	7050.8	7194.7	7197.5
21.294	4.6721	1.4145	0	0	0	4.3552	17.007	72.47	168.67	290.04	500.79	825.55	1160.3	1571.1	2220	2685.2	3341.2	3980.5	4738.3	5288.5	6527.9	6697.4	7868.4	7990.6	9223.7	9988.3	10444	11478	11514	12324	12916	13146	14637	14931	15643	15940	16038	17390	17859	17478	17864	18565	19452	18967	18538	19377	19659	19844	20274
80.851	57.892	24.165	0	0	0	0	0	58.692	174.56	401.96	762.19	1024.3	1464.5	1878.6	2422.2	2917.7	3466.7	4070.7	4772.7	5297	5340	5710.7	6107.1	6536.8	6736.8	7104.4	7367.5	7806.2	8149.7	8829.4	9544.3	9879	10314	10893	11527	12261	12778	12806	12730	13085	14082	13743	13557	14131	13972	14003	14968	15691	15569
3.4116	0	0	0	2.8255	0.28247	3.4461	4.3298	0	4.6341	6.3558	63.537	146.92	272.87	504.76	729.8	1015	1428	1784.7	2215.6	2833.2	3297.1	3891	4470.1	4929.8	5477.9	6388.5	6928.7	7588.4	8178.2	8750.3	9219.8	9794.4	10136	11073	11160	11413	12099	12447	12744	13515	13592	13739	13904	14115	14136	14176	14323	14740	14478
0	0	0	7.3788	9.5885	19.108	43.623	52.718	122.41	198.41	327.14	483.07	741.5	1104	1502.5	2030.7	2216.4	3073.2	3389.7	4038.5	4347.3	5414.1	5834.1	6345.3	6604.4	7230.1	7932.8	8466.7	8686.8	9138.9	9705.5	10354	10607	11106	11702	11723	12128	12329	12782	12828	13268	13556	13259	13830	13838	13790	13880	13784	13979	13661
9.7367	8.8417	2.7367	0	0	0	0	2.9009	27.893	40.416	91.058	162.32	278.8	410.25	618.83	842.95	1076.6	1361.9	1682.7	1979.5	2227.3	2542.4	2723	3328.2	3635.5	3690.7	4078	4592.2	4903.1	5269.7	5442.9	6191.4	6189.2	6875.7	7361.9	7771.2	8135.1	8478.8	8853.3	9337.4	9781.8	10128	10353	10638	10530	10983	10975	11285	11182	11499
0	15.8	0	8.1099	5.2086	0.21481	0	0	40.006	278.21	457.98	720.66	766.36	1035.4	1366.7	1724.1	2517.8	2561.8	2992.1	3581	4142.9	4525.2	5187	5521.8	6236.2	6661.6	7214.3	7757.1	8375	8851.4	9227.8	10050	10501	10898	9726.9	10641	11150	11195	11784	12587	12851	13195	13084	13372	13247	13774	14021	13830	13940	14225
0	0	0	0	0	23.308	74.247	134.12	238.53	330.08	506.01	717.34	1016.3	1444.3	1775.6	2023.2	2508.8	2804.9	3475.6	4103.2	4519.6	5303.6	5752.7	6366.7	7088.4	7728.6	8208	8734	9182.3	9963.8	10349	10909	11278	11914	12549	12839	13450	13960	14809	14738	15541	16155	16082	16568	16388	16848	16981	17183	17122	17280
14.6	4.4329	0	0	0	0	10.987	31.457	92.802	158.39	258.91	438.87	588.63	845.5	1124.6	1376.4	1751.7	2198.9	2609.3	3136.2	3659.4	4056.4	4990.9	5346.9	6134.9	6694.4	7372.7	7922	8462.3	8978.7	9347.6	9957.5	10536	10820	11346	11933	12271	12667	12813	13233	13351	13513	13835	13913	14145	14371	14301	14474	14792	14798
0	0	0	1.1853	14.076	0	9.3196	14.615	39.467	48.775	50.517	97.718	150.6	236.85	392.52	575.28	775.02	1016.4	1241.5	1580.7	1900.6	2270	2460.1	2737.1	3048.4	3546.5	3741.4	4133.7	4577.5	5104.1	5326.6	5739.4	6200.1	6537.2	6945	7355.3	7686.8	8251.3	8562.5	8739.3	9047.7	9278.1	10450	10724	10960	10589	10333	10356	10357	10318
14.426	5.3468	0.028081	0	0	0	0	0	0	0	0	29.532	89.789	176.57	315.04	450.13	637.35	845.88	1071	1380	1684.6	1999.2	2328	2494.3	2926	3105.9	3323.7	3549.2	4041	4539.3	4899.9	5274.2	5423	5640	5939.6	6409.6	6798.3	7158.5	7387.1	7709.5	7378.1	8055.8	7986.1	7936.4	8115.5	7869	8310.2	8344.9	8360.4	8519.8
47.178	37.036	16.418	0	0	0	0	0	0	0	57.458	152.03	370.26	543.29	819.72	1131.2	1503.7	1899.9	2408.2	2894.4	3432.6	3923	4286.6	4744.3	5299.7	5725.1	6309.4	6623.9	7156.7	7613.6	8005.4	8499.3	9142.7	9605.7	10125	10384	10600	10941	11282	11667	12266	12267	12602	12762	12900	13492	13120	13216	13327	13482
0	0	0	0	195.81	328.05	503.15	708.45	914.75	1180.9	1501.9	1958	2421.1	3042.8	3637.8	4120.7	5106.1	5911.6	6645.3	7301.3	8246.9	9082.2	9834.1	10518	11458	12004	12684	13698	14156	15285	15467	16265	16670	17116	17550	17623	18002	18905	19203	19155	19492	19070	18268	18170	17880	17844	17953	17287	17402	17460
9.7902	1.9302	0.95829	4.0121	0	0	0	5.623	47.779	134.8	218	351.38	531.91	754.31	1008.7	1328.2	1735.5	2090.3	2562.3	3090.8	3566.5	3997.2	4451.2	5258.3	6157.9	7199.2	6478.2	6908.9	7314.7	7902.9	8358.6	8897.5	9298.4	9668.3	9954.5	10595	10894	11031	11729	11862	12166	12423	12714	12826	13047	13131	13308	13426	13763	13572
20.649	4.0278	1.3283	3.0628	0	0	0	0	3.9106	13.369	52.758	82.107	145.06	218.28	293.07	433.43	557.98	675.59	893.09	1051.1	1204.4	1447.3	1635.6	1886.2	2056.6	2220.7	2509.2	2623.3	2767.7	2983.6	3090	3308.5	3530.3	3662.4	3813	4021.4	4146.6	4199.5	4427.3	4400.8	4315.9	4333.5	4324.3	4355.7	4445.1	4437.8	4473.5	4394.1	4550	4566.4
0	0	0	17.291	32.298	84.958	111.95	173.69	210.88	277.2	308.28	252	535.29	769.39	809.54	999.57	1198.5	1448	1718.8	1919.4	2270.8	2568.5	2824.7	3287.3	3713.3	4116.2	4550.7	4916	5377.1	5888.3	6337.6	6759.8	7117.1	7491.9	8158.9	8333.5	8907.6	8921.6	9413.6	9704.9	10055	10193	10593	10909	10828	11009	11217	11371	11475	11442
6.4646	0.78184	6.8014	0.049241	0	0	0	0	0	5.5217	24.823	51.894	111.61	194.15	342.18	461.46	654.05	851.3	1106.2	1335.8	1605.2	1863.3	2142.5	2388.7	2600.3	2973.9	3316.7	3504.7	3834.7	4101.5	4497.7	4560.6	5068.6	5321.8	5634.8	5696.5	6283.9	6509.8	6476.7	6601.1	7006.7	7368.9	7246.2	7377.7	7555.7	7609.8	7550	7609.4	7752.4	7675.4
0	0	0	23.113	46.934	98.436	176.41	233.86	353.42	493.65	714.67	914.92	1094.7	1327.3	1569.6	1866.2	2089.4	1629.5	2563.8	2764.5	3011.7	2500	2692.5	2824.3	2982.9	3767.8	3476.8	3811.1	3975.7	4168.5	4436.6	4748.6	4806.4	4661.9	4954.5	5114.7	5342.8	5366.2	5548.3	5821.6	6020.3	6097.1	6041.5	6066.6	6140	6167.2	6189.3	6321.1	6429.2	6351.6
13.398	1.4693	0	4.7422	0.05905	0	0	0	7.0502	11.043	36.07	126	274.58	485.25	760.32	1092.6	1503.7	1906.2	2538.5	3089.6	3630.5	4414.6	4906.3	5512.8	6439.4	6837.2	7519.6	7994.2	8842.3	9480.4	10016	10591	10899	11490	12092	12922	13245	13864	14139	14946	15103	15670	15922	16151	16158	16349	16798	16717	16748	16537
0	0	0	0	2.9193	31.834	74.181	124.54	199.45	302.8	431.97	580.77	738.65	918.34	1210.6	1515.6	1776.7	2066.4	2417.5	2698.1	3034.4	3338.9	3592.3	3893.5	4293.8	4430.1	4754.8	5108.5	5552.5	5755.5	6106.1	6198	6686.6	6911.1	7068.3	7123.9	7090.5	7341.5	7601.4	7765.7	7731.5	7927.2	8019.1	8133.9	8246	8206.6	8223.4	8353.7	8275.3	8191.4
0	4.8928	0	0	0	5.2552	27.381	52.386	62.83	147.15	253.45	408.21	722.99	1027.4	1376	1880.3	2478	3085.1	3794.7	4499.6	5377.2	6097.8	6780.1	7664.7	8713.5	9590	10715	11129	11860	13005	13451	14553	15324	15746	16413	17307	17540	18380	18544	18923	19723	19312	19982	20042	20384	20710	21328	21734	21973	21176
6.566	0	2.6678	0	2.1987	3.6981	0	0	0	0	11.396	32.916	116.02	219.38	391.29	555.05	795.18	1066.8	1340.5	1547	1841.8	2554.2	2840.8	3312.9	3452.2	3648.2	3780.9	4527.5	4587.8	5170.6	5728.8	5977.5	4426.3	4658.3	4932.9	5131.3	5588.6	5851.3	5991.8	6202.1	6315.6	6484.9	6551.9	6721.3	7086.4	7120.6	7248.4	7150.4	7295	7441.3
14.392	0.78605	0.41373	0	0	0	4.6445	43.579	110.75	207.78	369.23	542.9	756.86	991.87	1221.5	1611	1944.9	2318.4	2452.9	2718.2	3021.6	3299	3534.9	3895.5	4271.9	4666.2	4988.8	5112	5382.4	5699.1	5850	5975.8	6180	6434.6	6540.7	6782.6	6884	7231	7455.3	7440.9	7598.9	7709.6	7667.7	7865	8083.8	8197.5	8136.7	8370.6	8279	8288.2
31.525	8.9959	4.7068	0	0	0	0	0	8.4193	37.042	100.87	187.6	339.35	362.92	570.08	795.61	941.91	1285.7	1589.4	1985.9	2431.6	2702.4	3061.8	3364.3	3763.4	4369	4667.4	5212	5543.9	5833.3	6364.4	6664.2	7167.8	7705	7935.3	8462	8994	9285.3	9514.7	9926.5	10318	10552	10644	11027	11048	11382	11346	11782	11682	12020
6.5326	14.658	9.3111	11.416	0	0	0	0	0	1.254	34.112	113.46	232.03	414.38	702.13	940.3	1239.3	1544.8	1846.7	2282.4	2754.4	3228.5	3542	4079.1	4573	5325.2	5601.4	6026.4	6735.8	7423.7	7829.3	8288.6	8650.3	9003.5	9613.8	9938.5	10302	10700	11034	11254	11438	11850	12112	11985	12030	12078	12319	12277	12302	12151
0	12.908	0	0	0	0	10.111	40.834	137.7	260.35	423.74	669.22	929.21	1282.3	1604.1	2051.7	2407.5	2887.6	3370.1	3863	4311.7	4736.5	5177.3	4777.8	6221.5	5692.8	6740.9	7134.2	7185.1	7733.3	8194.3	8721	8821.4	9172.9	9622.6	10154	10396	10690	11178	11021	11455	11387	11647	11341	11900	11828	12041	12116	12205	11963
5.3431	14.804	5.0673	0	0	0	0	0	0	0	20.152	68.505	151.62	260.38	410.69	586.68	801.52	1084.9	1317.9	1609.9	1940.6	2326.7	2641.7	2936.4	3290.8	3609.1	3956.4	4245.6	4595.1	4952.8	5115.8	5448.1	5562.3	5773.7	6221.4	6450.8	6689.1	6769.3	6885.2	7135.5	7286.2	8056.2	8069.6	8371.7	8412.3	8417.6	8379.8	8457.9	8464.1	8341.1
10.627	0	0	0	0	5.2124	20.364	62.613	139.2	204.42	333.64	532.25	833.48	1193.3	1448.5	1894.8	2270.3	2820.5	3333	3990.5	4573.4	5266.2	5925.2	6444.3	7047.5	7832.4	8488.7	8946.1	9544.2	10221	10524	10920	11822	12230	12547	13323	13384	13188	13324	13677	13907	14026	14284	14804	15145	15130	15077	15035	15066	15100
9.2951	0.63064	5.0876	4.4712	2.2633	0	0	0	0	0	0	0	0	0	0	18.219	41.282	59.677	110.46	184.1	303.23	402.59	565.25	785.71	936.38	1182.8	1355.1	1670.6	2031.6	2420.4	2850	3226.1	3662.8	4055.4	4453	4851.3	5081	5417.1	5756.2	5988	6241.2	6381.2	6655.8	6773.1	6873.5	6746.2	7074.8	7053.4	7016.7	6851.3
8.7924	0	0	1.5523	4.5286	0	0	6.1783	29.805	69.249	163.31	276.79	423.81	598.68	825.73	1069.7	1393.4	1797.2	2131.8	2522.7	2947.8	3333.6	3828.5	4123.9	4594.3	4969.5	5355.8	5751.3	6114.5	6535.3	6840.4	7215.1	7521.7	8033.2	8378.1	8726.8	9080.5	9452.8	9600.2	10153	10267	10544	10568	10745	10849	10707	10742	10833	10867	10961
0	0	0	0	5.3798	8.2559	15.747	34.433	78.489	111.18	198.75	292.78	394.07	555.05	765.48	997.82	1272.2	1530.5	1815.4	2168	2523.2	2877.4	3272.1	3619.5	3763.6	4069.2	4586.2	4992.7	5251.2	5435.9	5735.6	6024	6357.5	6456.1	6802.8	6891	7163.8	6846.3	7110.8	7481.8	7391.9	7595.4	7602.2	8130.2	7869.6	8292.7	8438.3	8489.5	8602.5	8883
0	0	1.4518	0	25.971	19.71	0	31.86	88.341	257.61	413.79	506.66	874.3	1197.7	1505.8	1962.7	1947.6	2852.4	3350.7	3933.5	4691.1	5269.3	6079.2	6436.6	7548.8	8000.3	8834.1	9568.4	10489	11227	11675	12428	12554	12598	13973	14906	15125	15495	16201	17085	17245	17512	17877	18371	18589	18422	18624	18809	18676	18145
2.1724	0	0	0	0	0	18.346	55.543	111.63	204.31	344.34	514.19	713.52	933.59	1176.8	1443	1711	2016	2337.5	2746.2	2950.3	3426.8	3643.4	3921.8	4102.2	4431	4651.7	4998.3	5361.9	5669.7	6071.7	6389.8	6736.3	7177.3	7358.2	8046.8	8699.9	9090.3	9231.5	9714.3	10166	9965.7	10354	10384	10541	10640	11044	10939	10927	11029
2.2542	4.1341	0	2.5013	4.9102	0	0	0	0	0	14.665	66.416	139.54	279.37	452.99	732.61	1052.5	1382.9	1769.8	2202.6	2572.9	3042.7	3485.6	3953.3	4380.4	4790.4	5113.7	5587	6048.9	6468.6	6721.5	7281.5	7671.6	8106	8466	8783.1	9363.3	9687.2	10083	10366	10592	10785	11152	11097	11620	11623	11899	12190	12174	12289
0	9.2503	12.16	0	0.41052	0	0	0	0	33.971	101.73	232.07	388.78	615.45	868.22	1184.9	1629.4	2077.7	2455.9	2956.5	3432.1	3838.8	4304.3	4832.8	5240.1	5666.1	6072.9	6597.1	6999.2	7427.2	7804.6	8265.8	8714.6	9313.4	9520.4	9889.4	10428	10549	11086	11242	11364	11563	12075	11931	12105	12320	12318	12638	12578	13010
5.3954	2.0293	0	1.9867	0	0	0	10.091	13.991	53.218	100.88	166.11	229.96	337.18	450.55	537.33	729.09	878.07	1032.7	1312.2	1510.7	1759.5	1909.3	2046.4	2257.8	2403	2563.3	2814.8	2988.6	3206	3640.5	3750.4	3793.5	3761.9	3662.8	3894.1	3932	4138.5	4217.5	4357.2	4393.5	4532.7	4449	4552	4755.3	4754.5	4812.8	4717.6	4998.5	4859.8
9.5576	3.5134	0	1.707	0	0	1.0701	22.676	98.245	202.14	347.75	527.61	798.15	1078.4	1475.4	1872.7	2226.2	2863.5	3310.9	3825.5	4639.3	5211.7	6100.3	6892.3	7551.9	8362.1	9349.5	10207	10907	11809	12057	12690	13357	14094	14696	15353	15864	16783	17048	17130	17835	17794	17730	18410	18488	18971	19340	19587	19796	19766
10.946	5.957	2.1918	3.8269	0	0	0	0	16.446	59.054	141.71	239.42	412.7	598.39	814.79	1188	1746.6	2464.5	3164.5	3584.9	4075.4	4685.4	5142.4	5715.1	5751.1	5424.4	5490.8	5775.9	6073.9	6423.2	6749.8	7140.4	7499.6	7726.4	8141	8624.5	8709.9	9008.3	10040	10288	10832	11052	11321	11235	11382	11529	11706	11855	11913	11785
8.362	7.7219	5.328	4.537	5.8208	0	0	0	4.0218	75.718	170.61	317.2	619.36	921.14	1322	1799.3	2433.7	2893.5	3641.5	4200.6	4903.9	5877.8	6600.3	7324.7	8376.5	8927.9	9926.1	10569	11237	12047	12654	13309	14020	14554	15380	16069	16183	17217	18026	18154	18979	18874	19242	19785	19610	19782	19309	19539	19571	19612
21.937	4.2453	8.4143	0	0	0	3.2969	73.354	190.63	384.58	598.63	950.29	1351.5	1778.6	2493.8	3004.2	3309.6	4075.9	4664.7	5384.7	6269.1	6913.9	7665	8442.9	9149.6	9899.6	10604	11214	11813	12713	13066	13734	14450	14934	15761	16471	16921	17458	17816	18195	18133	18552	18578	18367	18765	18699	18812	18766	18372	18325
0	0	0	0	35.623	110.02	228.88	355.2	579.66	760.05	985.6	1186.6	1513.5	1770.5	2113	2422.8	2731.9	3126.7	3290.6	3685.9	4150.6	4509.6	4796.7	5160.5	5743.7	5824.8	6463.6	6754.7	7313.5	7624.1	7852.5	8011.5	8479	8956.4	9280.2	9535.9	10018	10839	10814	11095	11409	11464	11552	11602	11782	11828	11804	11979	11856	11850
0	1.8121	0	3.0662	3.2687	0	7.0829	18.524	94.761	178.51	323.52	551.22	789.35	1070.3	1366	1711.5	2061.1	2459.3	2929.9	3274	3730.7	4259.8	4717.7	5181	5730.3	6212.7	6347.5	6914	7445	7895.2	8273.4	8738.9	8980.3	9550.3	9922.6	10295	10532	10898	11361	11317	11608	12182	12987	12638	12370	12467	12625	12595	12788	12934
0	0	0	9.1207	0	21.278	38.295	105.64	257.78	466.69	768.59	1127.2	1461.6	1943	2496.3	2924.6	3519.3	4109.9	4615.8	5330.8	6043.4	6677.4	7229	7757.5	8413.7	9165.8	9976.9	10740	11552	12066	12611	13501	13808	13358	13831	14254	15134	15302	15700	15868	16564	16760	16864	17268	17360	17580	17619	17808	18004	17863
0	0	0	6.9676	8.5089	3.4484	30.254	113.08	213.9	405.52	596.97	855.75	1223.3	1646.5	2145.5	2703.5	3237.2	3222.3	3703.3	4202.4	5027.1	6355	6006.6	6829.9	7742	8377.3	9741.5	10394	10981	11562	12020	12642	13328	13879	14582	14892	15550	16277	16761	16825	17431	17548	17717	18067	18367	18024	17602	18221	18159	18058
0	10.185	3.6448	1.49	3.0547	0	0	0	26.446	93.527	198.86	366.51	539.9	816.55	1093.9	1450.1	1764.8	2095.8	2414.5	2885	3191.8	3709	3995.6	4506.3	4847.3	5176.8	5569.4	6170.6	6422.1	6809.9	6902.9	7384.3	7831.1	8191.4	8508.7	8965.5	9557.6	9996.3	10428	10713	11123	11443	11233	11236	11795	11910	11808	11948	12154	12437
0.14207	0	3.5187	0	0	1.7959	0	0	13.433	55.142	193.17	321.82	504.52	557.01	765.52	1199.1	1467.7	1572.6	2033.1	2476.9	2720.4	3057.9	3855.6	4196	4730.9	4977.7	5277.3	5869.3	6176.1	6504.2	7158.5	7356.7	7600.6	7878.1	8430.7	8613.1	8864	9219.1	9707.8	9747.3	9972.7	10587	10793	11002	10991	10925	10921	11229	11112	11197
10.987	11.854	0	0.92452	0	0	6.3397	32.258	82.274	173.14	259.31	398.1	548.15	780.04	984.99	1280	1632.2	2021.2	2418.9	2872.8	3255.5	3751.1	4235.4	4124.8	5017.2	5341.7	5900.8	6303.9	6699.1	6797.4	7393.9	7813.1	7998.4	8607.8	8919.7	9630	10082	10424	10842	11403	11598	11983	11979	12052	12225	12410	12873	12689	12993	12933
13.779	5.6777	8.1716	0	0	0	0	0	0	0	0	0	10.214	70.525	149.73	292.9	452.18	589.73	795.63	1019.7	1336.1	1590.7	1921.1	2333	2609.5	2972.4	3327	3813.1	4044.4	4565.3	4827.9	5277.3	5705.8	6035.6	6536.2	6875.4	6933.2	6940.9	7102.2	7347.3	7737.7	7967.6	8080.5	8383.7	8306.9	8678.7	8869.4	8964.1	8999.6	9000.7
24.287	12.704	5.8227	0	0	0	0	0	0	0	0	0	10.797	84.802	139.74	284.01	411.46	592.58	743.1	956.54	1244.4	1465.9	1817.7	2041.8	2374.8	2649.6	3086.3	3387.8	3622.9	3911.8	4367.2	4203.9	4515.1	4738.9	4915.8	5121.7	5090.2	5215.2	5309.5	5339.2	5452.3	5471.4	5739.8	5691.9	5807.1	5712.1	5688.5	5934.5	6002	6041.2
0	0	8.9203	6.7921	11.046	8.8591	16.987	30.541	7.4966	45.648	69.244	166.63	335.78	548.05	711.76	1046.9	1394.3	1826.8	2224.4	2731.8	3161.1	3717.8	4290.7	4814.3	5258.4	5881.3	6302.2	6882.1	7434.2	8075.1	8610.6	9363.2	9772.7	10391	10967	11680	11430	12500	13209	13048	13187	13745	13475	13887	13919	14049	14226	14169	14939	14499
6.966	0.82267	0	1.8725	2.459	0	0	10.867	36.32	107.67	176.73	330.64	511.05	685.04	935.24	1196.3	1441.7	1688.7	1999.8	2292.4	2547.4	2890.2	3164.6	3427.1	3654	3920.1	4225.9	4362.8	4752.1	4810	4849.5	5012.3	5383.1	5576.8	5844.8	6045.6	6085.7	6295.1	6334.4	6653.1	6946.3	6912.4	6972	7242.3	7228.8	7242.9	7088.4	7172.7	7462.3	7464
0	0	3.2718	1.8635	6.7377	5.9316	15.104	22.1	25.112	38.34	73.696	138.3	237.78	342.54	493.76	627.77	767	862.21	1011.8	1215.1	1311.2	1459.6	1662.8	1810.9	1956.8	2154.3	2282.6	2496.8	2744.1	3039.8	3288.1	3453.6	3635	3873.7	4176.3	4598.5	4628.1	4878.3	5126.8	5398.4	5659.2	5833.9	5954.4	6117.6	6204.3	6319.3	6560.1	6543.6	6689	6687.9
6.8382	0	6.8973	0	0	0	0	13.365	25.088	58.008	116.55	196.79	289.73	399.94	553.36	717.18	961.56	1356	1590.5	1956.9	2410	2944	3283.7	3989.2	4448.9	5195.9	5936	6537.6	7448.1	7915.7	8504.7	9002.2	10076	10653	11583	12312	12738	13863	14192	14676	15392	16021	16072	16762	17038	17308	17818	17975	18672	18059
20.44	16.255	2.6942	0	0	0	0	0	1.7063	9.1604	22.113	65.192	106.99	171.57	224.21	317.72	416.57	496.68	631.17	795.01	918.55	989.27	1081.6	1222.3	1382.7	1540.6	1715.9	1828.4	2055.4	2196.9	2280.9	2416.5	2520	2651.2	2812.6	2886.2	3025.6	3079.3	3177.8	3241.4	3461.5	3537	3674.1	3663.5	3634.2	3630.9	3609.3	3670.4	3881.2	3617.7
0	10.699	0	0	8.4071	0	5.5042	0.97846	21.996	77.597	186.72	342.36	534.52	747.89	1054.6	1457.1	1897.5	2398	2760.1	3253.5	3694.9	4209.4	4856.6	5268.3	5706.8	6247.9	6991.6	7469.4	7844.5	8290.2	8569	9137.5	9671	10247	10521	11341	11560	12312	12726	13026	13350	13241	13146	13590	13681	13504	13256	13511	13831	13813
20.374	14.079	0.89806	0	0	0	0	0	0	0	23.128	69.009	122.76	241.49	402.98	619.19	833.79	1126.1	1428.1	1987.3	2128.6	2428.7	3263.3	3176.3	3623.2	3903.9	4402.6	4718.5	5057.2	5434.5	5577.5	5941.1	6260.5	6641.8	6863.8	7166.4	7335.2	7600.8	7810.8	8014.8	8175.1	8919.6	8525.6	8679	8986.6	8728.5	9066.7	9192.7	9307.1	9456.1
11.096	0	0	0	0	0	24.283	91.808	185.43	356.28	542.05	838.51	1077.4	1469.8	1851.5	2225	2705.1	3146.9	3696.6	4238.5	4487.8	5147.5	5834.3	6081.5	7084.6	7753.4	8402.9	9157.5	9508.8	10121	10369	11359	12038	12467	13047	13407	14030	14567	14779	15100	15521	15694	15648	15724	16066	16080	16125	16347	16504	16360
0.80422	8.1219	0	1.5448	0	2.204	4.923	6.8641	12.471	33.416	59.53	119.22	189.88	280.81	386.42	458.61	634.34	779.46	906.63	1106.5	1285	1473.2	1528.4	1732.2	1880.3	2037.3	2084.9	2239	2383.5	2460.6	2640.5	2730.2	2676.8	2700.2	2745.6	2888.8	3043.5	3063.7	3072.1	3078.9	3102.3	3123.3	3006.6	3034.3	3012.9	3048.3	3102.1	3037.6	3051.2	3113.5
12.727	0	0	0	3.2724	4.0856	0	12.476	12.337	31.017	44.627	61.604	114.99	196.99	341.15	488.35	647.64	863.89	1056.5	1269.8	1621.1	1831.7	2071.5	2395.9	2645.5	2923.8	3199.2	3476.9	3774.7	4009.5	4334.4	4369.1	4673.5	4906.2	5227.8	5490.2	5767.7	6046.7	6149.7	6274	6418.9	6528.8	6785.9	6790.4	6781	6862.2	6902.9	7034	7077.6	7170
9.2559	4.0046	0	0.75014	1.0613	0	0	0.511	30.73	88.225	194.07	371.83	582.4	855.54	1153.7	1495.6	1787.7	2148.6	2537.5	2947.8	3355.5	3790.7	4215.5	4704.9	5281.1	5653.9	6357.9	6764.7	7339.1	7885.3	8382.2	8966.6	9361.7	10051	10370	11065	11382	11597	11952	12168	12501	12771	13267	13059	13401	13539	13738	14191	14245	14211
30.905	14.106	1.2858	0	0	0	0	34.354	118.72	241.43	391.16	625.37	872.86	1162.6	1574.3	2061.2	2692.2	3307.2	3850.1	4512.9	5257.9	6101	6644.8	7404.5	8094.2	8557.7	8953.8	9676.2	9911	9799.4	10590	11143	11595	11941	12049	12371	13062	13527	13731	13747	13947	14424	14711	14774	14858	15103	15083	15274	15124	15165
24.312	10.944	6.2516	2.2701	0	0	0	0	0	46.032	113.57	253.89	403.48	577.58	753.27	997.35	1288.7	1543.4	1817	2073.1	2474.6	2852	3158.4	3480.3	3891	4376.3	4754.4	4980.2	5444.7	5708.2	6004.3	6359.9	6500.4	6616.1	6922	7165.9	7153.3	7331.3	7460	7488.9	7746.3	7544.5	7656.7	7772.9	7741.2	7639	7886.2	7710.8	7765.7	7771.4
0	0	0	2.4069	2.772	2.0379	13.949	39.627	72.812	148.29	246.17	373.65	552.88	787.22	1122.1	1297.2	1637	1981.1	2333	2731.5	3019.9	3410.6	3639.2	4105.3	4447.8	4708.8	5173.9	5481.2	5626.9	5921.1	6207.5	6370.5	6418.5	6903.7	7182.4	7453.4	7245.2	7096.9	7719.7	8217.5	7958.3	8234.8	8404.9	8526.2	8802.4	8871.9	8717.6	8707.2	9018.8	9082.7
6.6614	0	0	0	0	0	20.444	74.091	187.8	343.71	564.13	870.65	1224.6	1666.9	2190.4	2766	3326.4	3980.3	4634.3	5233.2	5954.8	6719.2	7274	8020.2	8508.7	9276.4	10017	10579	11505	12184	12469	13153	13825	14284	14987	15187	16039	16499	16739	17145	17185	17398	17833	17801	17985	18108	18202	18343	18081	18199
0	0	0	0	13.556	20.06	26.421	30.049	59.73	102.72	166.12	304.32	425.09	599.54	788.12	995.41	1277	1555	1907.8	2217.8	2520.6	2861.6	3206.5	3584.9	3983.9	4394.5	4795.9	5284.3	5627.7	6032.5	6295.3	6748.7	7005.1	7377.2	7932.7	8124.1	8629.1	8669.3	9094.9	9241.7	9740.7	9938.3	10227	10573	10602	10796	10865	11170	11171	11398
21.426	9.0971	7.4739	0	0	0	0	0	10.024	26.596	96.485	178.3	290.2	436.92	642.76	900.85	1099.2	1528.5	1883.3	2112.4	2658.4	3146.8	3644.5	4144.4	4528.8	5049.8	5618.4	6045.6	6575	6817	7065.2	7583.2	8005.3	8066.1	7775.5	8855.1	8428.8	9487.9	9756.9	10384	9918.8	9768.6	9991.2	10143	10269	10409	10733	10749	10512	10986
[truncated: 78 more columns]
