# Supplementary material for: Limits on information transduction through amplitude and frequency regulation of transcription factor activity
Source: eLife. 2015 May 18;4:e06559. doi: 10.7554/eLife.06559 (PMC4468373; doi:10.7554/eLife.06559)
Supplement: Supplementary file 1. — Raw single-cell time-trace data for HXK1 (15259 cells), SIP18 (21242 cells), pSIP18 mut A (18203 cells), pSIP18 mut B (17655 cells), 1× reporter diploid (21236 cells), and 2× reporter diploid (19222 cells). The data are also available from Dryad Digital Repository (Hansen and O'Shea, 2015). DOI: http://dx.doi.org/10.7554/eLife.06559.014 [file elife06559s001.zip › source_data/pSIP18_mut6_DM_70min_3uM.txt]

0	4.0913	0	0.7218	6.4135	0	11.773	48.261	135.62	292.37	514.65	810.53	1093.5	1670.1	2220.1	2799.9	3645.4	4273.1	5102.5	6113.3	6623.1	7681	8301.9	9264.8	10565	11400	12385	13072	13999	14802	14508	16236	16660	17951	19586	19695	19962	19972	21137	20788	22379	22562	22950	23042	23750	23886	24793	25035	25233	25300
0	2.063	0	0	3.3249	0	10.486	36.86	110.82	233.95	400.13	612.2	918.33	1244.3	1669	2216	2749.2	3300.4	3684.9	4441	4622.5	6209.7	6875.4	7818	8382.6	9328.8	9977.3	10537	11438	12077	12947	12902	14462	15367	16469	17092	17895	18229	18792	19370	20056	20805	21309	21133	20985	21553	21730	21898	22161	22422
0	0	0	2.8985	4.9654	13.104	15.289	37.796	58.843	138.14	211.6	356.41	530.52	735.79	957.4	1209.6	1548.9	1891.3	2307	2587.7	2941.4	3213.6	3448	3853.3	4239.7	4702.9	5018.3	5312.3	5757.2	5792.8	6025	6412.1	6710.3	7076.1	7221.8	7785.3	7996.7	8279.8	8746.1	8948.7	9198.4	9546.3	9638	9787.8	10010	10257	10635	10744	10820	10900
21.8	14.236	0	0	0	0	0	23.73	74.226	163.16	288.47	487.27	676.78	959.01	1165.7	1430	1801.7	2158.3	2495.9	2817	3266.1	3603.7	3927.7	4315.6	4688.1	6101.6	6681.2	5948.6	7722.6	7905.4	7070	8406.7	7800.5	8141.2	8325.2	8689.4	9036.2	9422	9607.2	9998.6	10240	10288	10526	10925	10829	11055	11388	11588	11607	11783
0	0	0	5.1481	72.188	65.635	174.88	241.1	411.94	557.7	753.25	1000.4	1288.8	1517.7	1859.6	2042.8	2488.4	2818	3274.7	3769.2	4295.6	4570.9	4996.6	5576.2	5886.9	6412.1	6863.7	7037.8	7809.3	8160.2	8442.5	8676.6	8891.7	9384.1	9757.8	10031	10186	10529	10979	11271	11318	11319	11482	11765	11792	11745	12165	12465	12718	12642
20.049	0.14797	0	0.63963	0	0	32.332	47.817	184.61	365.19	618.87	759.23	1033.5	1378.4	1833.2	2532.3	3088.9	3161.2	3930.2	4615.8	5555.9	5620.7	6504.2	7556.7	8154.7	8911.5	9815.8	10212	9852.9	11140	12716	12232	12755	12909	13671	14562	14553	14577	15405	15878	16501	16885	17621	18383	18919	18859	18931	18791	18892	19040
10.493	4.9321	2.2274	0	0	0	19.019	111.32	264.66	515.33	833.58	1278	1760.4	2389.8	3010.1	3793.9	4619	5472.2	6401	7414.6	8191	8970.4	9850.2	11154	11973	13102	14024	15077	15320	16195	17109	17645	18559	18700	20228	20464	21336	22149	23304	23495	23987	23922	24082	24414	24586	24853	25003	25150	25652	25428
0	0	0.11275	0	0.63499	3.7357	7.4076	43.848	89.1	165.55	272.07	410.93	648.38	831.1	978.09	1377.2	1758.4	2174.2	2461.5	2933.4	3238	3684.1	4245.7	4677.9	4677.2	5149.4	5411.1	5786.6	6792.7	7127.6	7628.1	7943.1	8148.9	8702.5	8017	8869.8	9564.5	9764.5	10417	10700	10596	10763	10878	11067	11682	11724	11875	11877	10942	11086
0	0	0	0	173.15	378.69	505.95	617.14	825.08	956.55	1223.9	1567.3	1814	2172.7	2647.6	3027.9	3683.2	4140.2	4748	5546.5	6490.5	7044.7	7641.5	7460	7952.8	9572.7	10572	10256	10828	12064	11552	14370	14758	15652	16507	17260	18008	18228	18892	19307	19973	20437	20382	20956	21219	21307	22038	22060	22088	22459
14.363	9.1392	1.9625	0	0	0	1.1688	42.868	107.58	247.36	394.11	618.33	919.36	1283	1758.1	2220.9	2798.3	3452	4222	4819.5	5715.7	6581.9	7680.8	8315.2	9597	11396	12685	12611	13245	13795	14240	15026	16953	17450	19595	21536	22083	21313	22765	22053	23487	23921	25831	26724	26751	26484	26713	26329	26411	27116
0	0	0	0	3.3056	0	25.518	68.515	219.8	367.33	621.66	893.7	1197.7	1583.8	1994.2	2521.5	3015.4	3498.4	4056.5	4543.1	5113.9	5668	6189.3	6534.1	7180	7708.7	8496.7	8602.6	9136.5	9908.5	10762	11446	11890	12632	13304	13788	14144	14955	15460	15638	15987	16404	16814	17272	17167	17470	18052	18207	18473	18629
12.535	6.6667	0	0	0	0	16.326	74.9	158.6	300.37	498.78	779.3	1106.4	1472.9	1872.5	2259.6	2804.5	3445	4012.8	4768.1	5372.1	5944.6	6727	7356	8030.2	8656	9190.5	9901.9	10359	10992	11488	11963	12344	12936	13478	13908	14256	14567	15036	15542	16267	16933	17476	17776	18102	17976	18051	18505	18982	19072
4.2943	0	0	14.304	0	0	0	0	46.644	204.79	303.49	652.19	802.04	1043	1491.7	1788	2359.1	2638.2	3121.1	3638.8	4150.3	4785.5	6143.4	5642.4	6228	6562.7	7057.8	7998.5	9365.9	8589.7	10388	9172.9	9851.7	10251	10551	11118	11577	11876	12345	12775	12939	13447	13959	14055	14283	14510	14793	14793	15116	15149
0	0	0	0	1.5127	14.546	76.827	179.91	304.41	434.87	879.92	994.84	1325.9	1683	2119.7	2601.7	3178.2	4346	4226.1	4735.7	5398.6	5926.6	6469.1	6992.7	7555.1	7917.1	8324.2	8922.9	9355.4	10112	10999	11348	11909	12411	12990	13440	13921	14534	14844	15454	15955	16299	16827	17089	17540	17820	18063	18194	18360	18231
4.0252	0	0	0	0.026668	0	7.5451	24.777	77.977	177.44	308.75	507.31	697.39	1006.9	1354	1695.9	2240.2	2725	3298.3	3698.6	4255.2	4412.5	5096.7	5494.1	6121.1	6586.9	7257.9	7861.6	8365.1	9099.7	9296.4	9833.4	10237	10819	11241	11612	12024	12149	12725	13012	13364	13566	13856	14052	14248	14312	14816	14680	15009	15108
0.72331	3.6758	0	0	0	0.67486	19.333	98.579	175.29	311.38	532.4	736.93	1027.4	1341.4	1692.4	2085.7	2523.1	2892.3	3339.1	3881.5	4267.2	4869.5	5267.8	5797.3	6355.7	6638	7269.7	7617.3	8136.4	8570.2	8809.4	9504.4	9831.2	10372	10784	11197	11741	12033	12640	12927	12771	13177	13534	13848	14055	14000	14428	14602	14526	14916
0	3.1097	0	0	5.3243	3.7218	7.8133	42.734	118.73	275.79	459.42	728.08	1033.3	1423.7	1950.7	2434.5	3018.7	3658.9	4305	4981.2	5584.6	6398.3	6798.9	7478	7984.2	8501.3	8853.8	9425.9	9516.5	10084	10460	11231	11899	12660	13582	13987	14553	14798	15204	15902	16435	16566	17100	17188	17498	17379	17929	17918	18229	18056
0	0	0	0	36.962	187.72	397.37	728.68	1154.3	1792.2	2522.1	3353.3	4301.4	5486.7	6706.1	7909.1	9471.4	10610	11879	13287	14437	16128	17359	18335	20775	21974	23099	24152	25755	26494	27615	29291	29936	29652	31027	31706	31724	32995	32620	34271	34110	33806	35414	34856	33969	35459	35447	35267	35933	35882
8.5207	3.7864	0	0.064083	0	0	0.74963	1.9528	27.002	59.24	139.27	287.77	479.99	762.22	1061.2	1500.8	1964.5	2415.1	3365.4	3542.5	4337.2	4968.8	5055	6441.8	7126.8	8010.4	8749.6	9401.3	9382.3	10563	10907	11475	12293	12848	13527	14445	14901	15737	15922	16592	16724	16832	17068	17272	17564	17222	17855	18465	19143	19291
15.398	16.539	0	0	0	0	2.634	20.06	80.494	172.35	276.68	374.84	625.95	841.2	1003.2	1299.2	1598.5	1936.6	2244	2833.6	3258.7	3485	4001.7	4273.5	4698.3	4995.9	5527.5	5798.9	6071	6503.1	6785.5	7358.8	7522.6	8125.3	8341.9	8556.4	8900.7	10264	11033	11535	11501	11989	12796	12850	13133	13471	13868	14212	14292	14566
12.123	9.2476	4.4551	0	0	0	0	28.394	96.847	172.4	278.02	487.03	674.78	892.21	1224.3	1562.7	1828.3	2242.4	2597.4	3037.8	3540.9	3961.5	4735.6	5041.1	5595.9	6272.3	6841	7439	7982.3	8811.8	9324	9760.9	11021	11638	12599	12546	13170	13766	14536	14703	15324	15858	15984	15910	16169	16396	16469	17044	16845	17011
0	0	0	0	119.25	333.52	527.7	847.22	1153.1	1545.6	2019.3	2575.1	3122.6	3785.7	4469.1	5247	6100.8	6838	7662.5	8470.6	9320.2	10093	10968	11888	12545	13449	14061	14321	15471	16134	15969	17557	17991	18544	19024	19552	19984	20215	20626	21117	21345	21695	22134	22143	22619	22921	22919	23184	23205	23335
27.27	9.5744	0	6.6782	0.1866	0	0	0	19.576	53.314	167.23	301.8	505.31	730.14	960.71	1241.4	1583.9	1914.6	2234.3	2642.9	3031.6	3379.9	3815.5	4382.7	4683.7	5246.3	5513.5	5956.3	6313	6710.5	7470.5	7524	8078	8339.8	8653.8	8833.5	9301.3	9284.2	9900	10014	10117	10068	10223	10687	10898	10855	11103	11276	11421	11436
2.1117	0	2.2423	0	0	0	16.777	45.424	84.614	166.97	312.39	484.11	781.67	1077.2	1488.9	1693	2222.3	2833.8	3332.9	3815.2	4079.9	4835.1	5833.3	6878	7386.7	8238	9281.3	9481.5	10848	11099	11752	12455	12905	10110	10507	10651	10899	11474	11468	11552	11940	12209	12450	12498	12493	12997	13323	13351	13379	13440
0	0	0	0	0	17.64	44.713	74.784	211.74	423.44	682.13	1072.7	1509.4	2136.3	2778.9	3398.2	3924.9	5033	5874.7	6588.4	7476.2	8108.3	8798	10118	10335	11437	12402	13098	13187	14051	14861	15519	16043	16404	16889	17765	18797	18922	19318	19937	20398	20495	20708	20953	20528	20861	21200	21608	22213	22253
3.714	0	0	1.2167	2.6467	2.2335	11.68	37.877	69.934	154.94	320.28	482.57	740.16	1024.8	1304.3	1665.7	2190.3	2637.5	2904	3341.4	3783.3	4160.8	4640.4	5122.2	5415.5	5943.1	6640.6	7182.7	7569	8329.3	8723.3	9347.8	10012	10533	11288	11460	11894	11962	12945	13502	14074	14568	14833	15589	15885	16083	16520	16615	16986	17216
0	13.895	0.33812	0	1.9059	34.586	14.708	59.316	78.309	151.39	263.87	397.8	557.04	758.81	1017.2	1287.5	1655.7	1954.5	2299.7	2662.9	3039.9	3380	3745.2	4205.4	4476.9	4681	5047.9	5366.4	5745	6199.9	6330.4	6738.7	7039.5	7351.3	7630.1	7935.9	8063.5	8185.3	8333	8455.1	8398.9	8901	9222.8	9416.5	9485.8	9526.8	9735.4	9990.5	10108	10146
6.4551	0	0	0	0	0	21.467	77.439	187.45	305.43	518.82	737.51	1037.5	1399.5	1784	2197.7	2659.4	3232.4	3677.8	4140.3	4688.9	5180.2	5780.7	6380.6	6813.5	7461.8	7988.2	8443.4	8709.9	9282.9	9988.7	10332	10625	11170	11792	12490	12588	12941	13222	13846	13843	14128	14383	14178	14521	14866	15259	15805	15941	15970
23.704	3.1942	0	0	0	0	0	39.746	133.53	325.26	562.45	806.66	1287	1856.9	2354	2958	3760.3	4379.3	4835.2	5553.7	6494.5	6848.1	7645	8097.9	8811.7	9339.6	10094	10728	10976	11824	12148	12583	13349	13475	14251	14710	15232	15108	15274	15744	16019	15790	16173	16854	16638	16638	17012	17414	17577	17775
1.2241	3.7947	0	0	0.5608	0	3.7824	27.108	83.834	201.27	366.19	601.16	892.05	1306.9	1698.1	2270.7	2765.7	3408.1	4024.3	4813.2	5464.3	6267.5	6977.8	8011.7	8620.3	9374.3	9931.6	10393	10968	11806	12557	13226	13723	14351	14951	15341	15502	16241	16820	17848	17739	17880	18536	18900	19381	19671	19923	19905	20451	20087
0	0	0	10.858	0	0	49.414	103.28	245.32	443.81	703.12	1064.4	1589.8	2151.9	2875.4	3470	4353.2	5041.6	5982.1	7179.6	8479.3	7798.2	10083	11582	12938	13283	14182	15218	15649	16402	16724	18954	16126	17130	17552	18097	18543	18903	19045	19659	20256	19973	20693	20436	21509	21352	21955	22238	23313	23603
0.76233	0	0	45.404	9.1539	30.382	61.642	38.697	28.322	60.243	187.93	396.5	570.1	828.03	1206.3	1696.9	2121.7	2734.8	3397	4186.8	5011.7	5817.6	6551.6	7916.6	8478.2	9557.1	10554	11540	12678	15006	14333	14654	16461	17351	18186	18991	19751	20025	20877	21629	22271	22276	22701	22938	23371	24015	23752	24837	24840	25133
1.6096	1.2804	0	0.25961	0	0	9.7533	48.151	138.31	257.13	429.21	676.23	979.42	1363.4	1683.7	2141.8	2638.2	3291.6	3880.4	4508.7	5159.1	5917.9	6581.5	7276.2	7984.9	8435	8999.8	9686.1	10492	11170	11946	12227	12799	13086	14173	14661	14881	15541	16328	16972	16925	17726	17737	18688	18668	18752	19203	19769	19708	20168
0.63038	0	0	0	0	0	18.582	130.99	289.76	572.37	925.86	1444	2102.3	2732.4	3543.2	4452.7	5231.9	6427	7493.3	8813.9	9687.4	10850	11995	13515	14812	16041	16881	18492	19367	20203	21298	22151	23571	24084	24972	25761	26808	27214	28621	29042	29186	29965	30104	30541	31169	31058	31586	32621	32611	32541
0	0	11.858	13.964	9.3306	10.803	27.37	100.1	231.61	407.93	720.51	1054.5	1499.1	2039.8	2497	3190.4	3903.7	3783.1	4747.3	6175.1	7168.8	7669.8	9035.4	8272.7	9677.9	10564	10681	11578	12083	13102	14012	14314	17151	17761	18572	19646	20260	20834	21646	22163	22623	22928	23477	23728	24284	24702	25043	25319	25634	25931
17.807	0	0	0	0	0	2.7405	44.472	77.158	151.85	273.77	448.1	673.51	971.52	1307.4	1678.5	2188.5	2619	3158.8	3386.3	4040.1	4553.6	5025.2	5623.6	6281.5	6987.4	7707.8	8341.1	8931.4	9556.8	8922.9	11378	12148	12923	13720	14299	14877	15626	16430	16971	17511	17904	18481	19076	19195	19616	20591	20928	19462	19431
0	0	0	1.6498	11.269	9.0588	16.211	23.416	58.388	107.25	161.75	281.77	410.4	571.61	798.35	1021.7	1276.2	1591.3	1907.3	2284.8	2623.9	3043.9	3406.7	3878.4	4346.5	4766.8	5122.6	5582.6	5907.4	6379.1	6751.9	7177.2	7502.1	7880	8228.6	8596.1	8956.5	9279.8	9606.8	9883.2	10144	10300	10690	10581	11345	11328	11370	11353	11499	11876
22.417	16.156	23.939	0	7.0649	0	0	3.0449	93.35	294.13	390.49	614.66	887.75	1290.7	1634.2	2143.2	2523.3	2937.7	3454	3950.5	4631.2	5419	5491	6386	6658.9	7237.7	7555.5	7901.2	8740.6	9151.1	9465.1	10257	10848	11269	12123	12220	12178	12485	12859	13020	13379	13239	13728	13569	13905	13979	13836	14091	14095	14383
23.434	0	0	0	0	0	0	1.0829	12.125	61.322	163.3	342.31	615.73	975.62	1401.5	1884	2393.4	2834.1	3450	4253.6	4861.6	5542.4	6199.9	6983.8	7686.1	8276.8	9307.6	9845.4	10664	11397	11834	12715	13745	14169	14677	15566	16106	16667	17249	17567	18322	18695	18715	19269	19600	19807	19918	20511	20717	20605
27.461	11.206	1.154	0	0	0	0	19.069	77.325	206.11	364.65	609.34	956.52	1399	1907.7	2410.3	2988.2	3536.3	4154.4	4905.4	5778.4	6232.4	7424.2	8093.6	9039.6	9597.6	10360	11198	11912	12866	13423	14032	15185	16075	16451	16646	17225	18176	19135	19738	20479	21124	21473	21644	21894	22484	22866	22656	23046	23000
39.091	18.114	4.6918	0	0	0	0	27.153	88.337	228.96	386.84	602.2	915.55	1231.1	1645.1	2046.1	2494.9	2937.7	3524.6	4064.2	4484.4	5097.9	5298.1	5952	6329.2	6928.9	7417.5	7625.6	8319.8	9153.4	9297.4	9629.5	10441	10538	10720	11796	11833	12043	12223	12687	13263	13708	13772	13827	14075	14068	14408	14771	14717	15114
3.678	0	0	0	0	5.416	30.616	108.07	225.78	437.64	690.33	1077.5	1491.1	1931	2465.8	3073.8	3647.7	4321.8	4991	5687.9	6390.4	7145.7	7877	8776.4	9648.3	10134	10986	10680	11290	12326	13244	14325	15096	15838	16625	17007	17552	18095	18735	19111	19648	20695	21217	21923	22177	22370	22659	23165	22869	23663
0	0	0	23.478	13.045	34.972	68.637	75.754	134.6	230.78	289.23	453.67	659.31	948.13	1190.3	1853.2	2167.5	2821.8	2760.6	3165.8	3764.1	4353.3	4563.9	5729.9	6317.5	7108.2	7542.7	8445.1	9328	9765.1	10356	11367	11498	12648	12896	14074	14826	14842	16043	16339	16899	17033	17792	17952	18563	18725	18329	18620	18795	19443
5.6507	5.3847	0	0	0	0	6.7619	46.162	116.33	192.78	353.59	563.2	816.57	1157.5	1582.4	1997.4	2420.5	3036.6	3906.8	4613	4900.4	6107.2	6155.6	6907.8	7632.4	8017.4	9256.7	9832	10309	10736	11410	11444	12308	12836	13784	14286	14622	16317	16655	16992	15971	16236	16801	16972	16843	17306	17511	17517	17411	17374
9.2616	0	7.5887	0	2.2398	0	9.0408	6.1182	52.651	172.07	324.6	604.04	854.08	1154.5	1563.7	2222.1	2575.9	3044.9	3667.3	3881.4	4804	5349.2	6013.2	6779.3	7652.2	8721.3	7693.7	8553.2	8601.3	9188.3	10023	11045	11629	12243	12993	13509	13962	14373	14553	15498	15738	15966	16373	16850	16772	17163	16272	16563	16554	16530
0	2.0388	0	0	0	0	23.861	90.277	183.27	351.29	548.26	864.78	1182.4	1463.5	1830.5	2375.2	2804.7	3384.1	3908.6	4342.8	5096.4	5767.5	5780.4	6545.4	7339.2	8221	8642.6	9266.8	10162	10266	10763	11801	12554	13230	13731	14388	14784	15625	15838	16409	16995	17173	17356	18068	18466	18702	18689	18767	18976	19610
14.263	1.4297	0	0	0	0	2.4473	1.3295	53.524	131.1	264.94	460.95	688.65	949.5	1255.5	1652.4	2155.1	2587	3016.7	3527.6	4202.6	4719.3	5297.6	5692.5	6720.8	6900.8	7008.7	7667.4	8281.2	9754.4	10350	9696.9	10680	11260	11865	12004	12466	12810	13291	13924	14027	14361	14831	15225	15740	15585	16131	16125	16435	16421
0	0	0	33.171	186.57	266.98	357.83	467.79	567.23	688.31	850.81	989.64	1180.2	1337.8	1600.8	1978.9	2165.6	2487.5	2738.9	2948.3	3331.6	3616.7	3873	4408.8	4652.3	4998.7	5449.7	5873.8	6669	6326.6	6615.3	6744.4	6873.2	7114.6	7268.5	7424.3	7739.6	7965.2	8175.8	8119	7934.9	8067	8183.7	8084.4	8496.6	8667.2	8739.8	9021.8	9248	9251.4
0	2.6017	18.891	0	0	0	15.604	26.626	85.389	127.8	215.37	316.75	461.17	645.34	844.66	1122.8	1440.3	1760.8	2177.6	2523.2	2966.8	3413.4	3902.6	4310.9	4714.4	5291.8	5741.8	6190.1	6744.8	7363.5	7851.3	8286.2	8838.6	9176.8	9657.9	10335	10403	11144	11850	12082	12445	13170	13514	13793	14153	14374	14802	15249	15276	15340
15.701	10.192	0	0	0	0.25357	0	0	4.7347	40.721	102.06	242.32	418.38	609.93	912.11	1225.4	1546.6	2140.6	2571.7	3251.9	3892.4	4614.5	5285.6	6029.6	6817	7473.1	8260.6	9009.3	9580.2	10755	11295	11693	12774	13376	13985	14457	14823	15648	16348	16681	17009	17313	17800	17981	18626	18795	19441	19683	20058	20033
0.68962	0	0	0	0	2.2172	34.823	57.132	146.9	259.88	418.96	581.64	774.35	1108	1550.5	1865.2	2339.6	2803.9	3305.6	3631.2	4376.8	4905.2	5609.6	5954	7520.1	8394.2	8924.1	8607	10171	11190	10829	12008	12727	13567	14115	14822	15517	15765	16639	17108	17066	17258	17655	18136	17971	17870	17866	18380	18441	18554
15.995	6.8564	0	0	0	0	15.255	61.085	138.48	263.58	475.86	721.81	1010.6	1395.7	1860.7	2533.6	3043.8	3810.5	4651.9	5468.3	6108.1	7210.3	7852.2	8900.9	9864.8	10844	11665	12552	13653	14465	15530	15854	16481	17037	17940	18835	18959	19767	20439	20537	20881	21381	21839	22481	22518	22639	22985	22983	23103	23139
0	0	0	0	11.246	245.16	379.58	585.32	814.7	943.24	1289.8	1583.5	1876.5	2347.3	2762.4	3120.1	3759.5	4256.1	5143.4	5172.7	5624.2	6229.6	6950.3	7764.4	8607.3	8738.2	9859.1	10305	11627	11748	11980	12247	12179	12886	13051	13228	13693	14074	14605	14862	14777	15129	15240	15850	15202	16060	16807	17844	18621	18551
0	0	0	13.745	36.397	24.323	59.236	116.77	154.39	217.21	284.79	415.44	531.72	712.86	978.95	1256.2	1599.8	1888.4	2271.8	2744	3094.1	3423	3901.3	4320.9	4645.6	5306.8	5628.7	6114.8	6611.4	7089.9	7368.2	7628.1	8214.4	8651.9	9431.6	9856	10516	10734	11209	11753	12029	12510	12819	12799	13014	13394	13656	13723	13664	14051
0	0	0	0	0	2.2479	17.972	75.396	147.06	320.06	536.49	717.93	1047.6	1415.7	1865.7	2265.6	2826.6	3243.3	4018.7	4455.8	5089	5931.5	6522.5	7291.2	7991	8513.7	9415.6	10253	10136	11159	11891	12229	12814	13512	14461	14699	15624	15931	16648	17223	17449	17631	18296	18453	18985	19180	19306	19434	19776	19403
0	6.5782	0	7.3384	12.428	2.4397	22.726	92.799	195.1	371.49	653.61	945.91	1323.9	1662.1	2153.8	2684.1	3173.4	3772.4	4414.5	5082.5	5988.7	6358.4	7533.8	8072.5	8931.6	9527.7	10118	10791	11131	11674	11742	12619	13268	13857	14860	15177	15549	16099	16330	17174	17170	17997	17864	17976	18019	18324	18299	18589	18732	18989
29.395	10.699	6.975	0	0	0	0	0	6.1644	108.22	203.73	331.64	476.04	663.26	952.74	1316.8	1574.9	1963.4	2437.7	3225.6	3510.2	3867.9	4354.1	5392.1	5250.1	5718.4	6252	6071.2	6905.5	8206.7	7336.9	8843.6	8795	9432.8	9688.9	10198	10566	10681	11273	11446	11678	11769	11928	12077	12173	12494	12624	12780	13114	13118
0	3.4054	13.634	19.873	0	0	34.267	103.31	256.05	478.42	838.53	1342.9	1806	2433.8	3202.1	4059.8	4835	5659.7	6704.3	7794.6	8684.2	9805.5	11176	12041	12819	13844	15023	15510	16059	17217	18412	19069	19391	18755	19922	20657	21608	21749	22508	23220	23444	24410	24442	24983	25024	25350	25332	25868	25976	26045
0	0	0	0	13.502	16.399	31.208	52.429	132.1	257.42	474.31	765.75	1139.7	1521.2	2088.2	2687.1	3307.8	4033	4708.3	5436.8	6129.3	6728	7438.2	7911.9	8686.6	8981.6	9452.6	10318	10537	11386	11811	12742	12758	13454	14205	14575	15149	15623	16271	16612	16736	17680	18664	18298	18797	18854	19319	19701	19869	19831
0	0	0	0	67.86	204.83	441.59	680.35	873.4	1136.3	1559.4	1584.5	2445.2	2822.6	2710.5	3834.3	4022	4537.6	4974.5	5426.4	5546.2	6000.4	6033.7	6656.2	6956.2	7548.6	7920.3	8440.5	9250.5	8983.8	8732	9562.7	10063	10396	10373	10674	11278	11360	11526	11700	11959	11985	12122	12244	12659	12739	12864	12976	12922	12974
0	0	0	0	12.355	71.4	170.37	295.65	407.22	612.81	804.95	1059.8	1337.8	1690.2	2120.5	2504.3	3011	3368.4	3787.4	3952.3	4350.3	4853.9	5307.1	5622	6118.3	6519.2	7046.6	7751	8007.7	8287	8655.1	9126.8	9424	10062	10555	10761	10899	11161	11568	11859	12317	12388	12656	12949	13135	13242	13620	13437	13793	13723
0	0	0	0	0	8.2578	26.656	49.742	92.721	199.09	311.95	574.29	848.4	1112.7	1250.1	1932.5	2186.1	2696	3121	3805.5	4221.1	4837	5219.7	5617.2	5934.2	6545.1	7088.8	7433.2	8225.2	8453.8	8534.5	8830.4	8524.7	8851.9	9493.4	9635	10030	10227	11197	10834	10955	10948	11229	12713	12799	12109	11985	12240	12176	12414
0	0	0	0	27.173	103.9	214.99	372.75	550.47	774.38	1051.2	1346.2	1749.4	2148.9	2579.3	3052.3	3628.5	4137.9	4787.3	5234.6	5683.9	6176.4	6658.1	6633.3	7497.1	8067.8	8554.9	8877.1	9492.7	10028	10479	11380	11546	12203	12442	12821	12598	13268	13608	14147	14573	14423	14894	15195	15791	15710	15404	15682	15935	14515
18.383	12.364	0	1.7881	0	0	0	16.448	93.087	247.42	493.37	870.94	1297	1784.8	2324.2	2991.3	3517.8	4393	4965.1	5669.7	6433.8	7142.5	7874.7	8542.5	8958.1	9479.1	10389	10822	11400	12212	12857	13401	14018	14663	14822	15662	16194	16670	17055	17306	17583	17723	18421	18069	18519	18742	18786	19763	19955	20244
6.0797	0	1.0641	1.9285	0	0	3.6681	33.266	64.022	151.96	280.66	446.6	607.53	836.79	1115.4	1435.9	1833.3	2143.8	2461.3	2789.1	3072.3	3597.4	3711.9	4232.1	4631.6	5027.7	5658.3	6053.7	6307.7	6519.8	6569	6971	7372.5	7864.8	8202.5	8541.3	8871.6	9009.6	9553.6	9806.3	9992.4	10109	10172	10193	10426	10499	10644	11079	11167	11043
0	0	0	0	0	4.4985	35.638	113.99	235.9	417.63	562.81	850.41	1247.8	1543.6	1897.3	2226.7	2891.9	3262.4	3993.9	4333.4	5135.4	5389.1	6101.4	7007	6965.6	7669	8442.3	8879.4	9363.4	9779.7	10113	10669	11423	11764	12064	12325	12614	13082	13237	13297	13470	13574	13970	13986	14541	14751	14760	14928	14893	15178
1.4076	1.849	0	0	0	0	22.076	15.248	82.327	174.51	264.42	465.24	597.42	969.94	1250.3	1523.9	2014.3	2484.8	3010.2	3379.7	3984.9	4556.3	5180.4	6021.6	6630.5	7208.7	7965.7	8470.1	9332.1	9529.3	10104	10593	11049	11613	11514	12659	13274	13879	14406	14952	15299	15225	15586	16370	16922	17001	17003	17766	17626	18375
135.51	32.517	53.84	0	0	0	0	0	0	0	218.26	567.96	972.11	1504.5	1579.6	2194	3044.6	3669.2	4562.1	5485	6441.1	7177.8	8232.5	9069.8	10177	11223	11938	12576	13570	14346	14533	15448	15983	16515	17259	18193	18461	18848	19236	19079	19627	19407	19141	19993	19733	20186	20468	20517	20726	20734
0	0	0	31.089	27.593	50.492	81.256	167.15	260.29	420.82	607.92	865.16	1191.9	1606.2	2027.8	2536.5	3095	3631.6	4270.8	5003.6	5713	6213.8	6989.1	7716.3	8342.7	8710.6	9743.3	10239	10919	11344	12048	12473	13127	13698	14582	15039	15947	15779	16168	16742	17120	17930	18494	18963	19085	18985	19145	19743	19658	19672
0	0	0	8.6623	0	15.472	16.839	74.494	144.22	333.74	506.4	818.26	1123.7	1452.9	1833.5	2317.9	2816.4	3441.1	3376.7	3663	4095.4	4677.6	5279.3	5654.1	6258.1	6700.1	7299.2	7319.8	8086.8	9819.1	9063.7	9288.5	9767.3	10234	10680	10882	11325	11447	11951	12480	12744	12866	13273	13086	13753	13905	14092	13609	13700	13710
3.1219	0	0	3.4359	2.2234	5.6903	0	0	35.509	112.76	223.81	337.73	469.42	611.07	805.6	1005.6	1223.1	1490.1	1790.7	2083.3	2359.9	2818.1	3211.2	3601.2	4010.7	4390.6	4860.5	5200.4	5540.6	5987.6	6742.5	6932.4	7263.6	7915.7	8529	8349.8	8723.3	8718.3	9240.7	9378.6	9839.6	9886.3	10146	10540	10144	10521	10755	10879	11118	11165
0	0	0	0	0	43.926	146.36	310.88	562.73	832.71	1224.8	1734.3	2281	2918.1	3627.5	4387.4	5231.7	6119.6	6945.9	7833.6	8822	9661.7	10465	11668	12855	14045	14990	15941	16586	17585	18621	19869	20268	21010	22008	22024	23146	23973	24751	25148	25343	25864	26284	26226	26956	26879	27092	27608	27953	28219
0	0	0	1.6684	10.35	3.0952	12.307	40.725	101.31	182.2	302.42	443.9	610.79	837.32	1023.6	1280.1	1730.2	2099	2579.3	2976.5	3380.2	3809.4	4224.7	4757	5219.5	5752.7	6352.7	6778.6	7200.4	7758.7	9034.9	8590	9103.1	9595.2	10210	10748	11058	11189	11794	12275	12766	13105	13371	13792	13875	14113	14391	14550	14655	14777
0	1.1629	3.8552	1.5997	7.5929	0	0	0	0	0	35.552	124.96	278.57	457.01	705.03	1034.3	1377.8	1866.8	2350.5	2972	3529.7	4344.9	5066.9	5863.5	6666.4	7471.4	8223.2	9025.3	10086	10677	11460	12674	13273	14061	15138	16327	17340	18460	18564	19530	20120	21196	21324	21708	21558	22504	22229	22885	22519	22958
0	0	0	0	2.4495	14.415	10.888	26.688	46.396	127.12	280.18	468.78	714.99	992.72	1302.6	1667	2109.5	2385.2	3315.9	4019.3	4481.8	4329.8	4794.8	5342.7	5748.9	6235.3	6682.7	7346.6	7784.7	8461.5	8830.1	9525.7	9885.5	10283	10957	11223	11712	11963	12174	12753	12697	12967	13585	13553	14217	14234	14869	15080	15064	15320
16.574	2.1256	0	0	0	0	25.017	81.879	208.23	414.46	706.19	1066.7	1506.7	2056.6	2697.4	3396.3	4177.3	4961.8	5746.4	6644.5	7608.4	8434.4	9467.2	10093	11214	12134	12745	13976	14521	15537	16208	17264	17925	18723	19269	20019	20692	21455	21949	23165	23354	23902	24931	24484	25358	25465	25710	26034	26415	26157
0	0	0	0	2.0968	0	14.873	52.869	126.71	235.81	451.84	685.44	1073.6	1567.4	1354	1879	2279.3	2731.2	3254.5	3526.2	4141.5	4691.8	5491.5	5975.6	6596	7559.2	7879.6	8437.4	9018.6	9530.3	10337	10951	12125	12409	12359	13258	13194	14960	15194	15704	15848	16459	16932	17136	17141	17707	17816	17742	18201	18498
0	0	0	0	0	2.0581	35.59	60.818	127.01	276.57	429.79	697.74	933.08	1187.4	1287.9	1818.8	2159.8	2498.4	2895.7	2906.5	3233.5	3696	3976.9	4393.5	4812.3	5267.9	5689.4	6051.7	6542.3	6917.2	7409.6	7582.8	8006.1	8517.3	9061.1	9369.7	9716	10074	10312	10719	11081	11572	11849	12227	12372	12657	13009	12982	12956	13232
12.516	18.136	5.0441	0	0	0	0	0	14.191	81.58	169.18	300.44	473.38	712.92	1001.2	1314.1	1617.1	2209.6	2751.3	2946.1	3604	4204.9	4722.8	5356.7	5974	6517.8	7097.4	7492.5	8184.5	8676.7	9341.5	9751.9	10600	11226	11587	12299	12716	13797	14092	14647	15171	14482	15053	15440	15612	15558	15787	15685	16199	16364
0	0	0	0	0.99681	5.6708	49.145	124.05	271.52	464.78	760.84	1071.2	1483.5	1989	2610.8	3390.2	4133.7	4646	5600.3	5979.6	6817.9	7406.7	8308	9139.2	9738.1	10356	11024	11559	12085	12858	13410	13719	14534	15332	15600	16320	17013	17161	18162	18683	18795	19466	20019	19659	19672	20270	20428	20850	21114	20957
0	0	0	0.26413	28.854	58.238	100.73	160.2	274.46	496.11	756.88	1097.8	1421.2	1837.9	2199.6	2665.9	3128.1	3556.7	3876.5	4534.5	5281.7	5891.7	6319.9	7202.5	7543.6	7908	8781.8	9501.6	10207	10837	11205	11920	12545	13120	13799	14684	15395	15029	15532	17120	17124	17745	17165	17542	18467	18149	18170	18299	18635	18451
26.133	30.963	0	0	0	0	5.8962	12.267	43.709	76.174	173.94	301.26	480.09	696.93	962.51	1300.5	1623	2035.6	2502.3	2850.1	3324.2	3801.3	4322.4	4846.8	5239.3	5558.6	5974.1	5421.4	5801.4	6850.3	6425.7	7871.3	8425	8777.3	9258.4	9641.3	9964.5	10179	10571	9993.7	11358	11621	11797	11889	11968	12371	12441	12524	12868	13079
5.757	0	0	0	0	0	12.486	15.007	66.636	147.96	289.6	504.21	769.09	1102.3	1520.3	1900.6	2523.7	3008.5	3789.1	4316.8	5176.8	5938.9	6641.2	7502.8	8376.7	8844.7	9982	10618	11231	12572	12928	13682	14446	15388	15935	16514	17283	17303	18461	17986	18944	18829	19013	20144	20208	20512	20727	20847	20849	20432
0	0	0	0	0.52346	56.945	118.91	188.15	300.23	485.69	677.75	974.27	1259	1578.6	1980.2	2558.9	3028.1	3691.5	4236.2	4902.2	5464.5	6255.3	6999	7552.8	8321.9	9140.9	9665.6	10269	11117	11994	12503	13058	13596	14072	14661	15487	16009	16448	16898	17203	17555	17888	18207	18900	18973	18242	18650	18769	18875	19109
28.139	0	0	0	0	1.1506	5.6462	40.89	114.11	239.13	378.69	602.63	873.62	1237.4	1623.1	1858.4	2333.9	2910	3517.7	4642	5324	6157.5	6904.1	7689	8143.2	9180.7	10069	10739	11198	15002	15670	16605	17410	11431	15786	12260	12786	13372	13270	12862	12879	13099	13868	22147	19058	19401	15341	15749	20431	20631
0	0	0	0	6.7799	15.419	42.445	110.96	262.58	466.07	725.21	1108.2	1506.8	1959.6	2541.8	3184.7	3813.5	4425.3	5042.7	5809	6466.9	7314.6	8108.1	8893.3	9460.5	10285	11358	11652	12199	13094	13603	14099	14536	15178	15754	16594	16642	17273	17793	18042	18433	19104	19348	20361	20543	20571	21231	21168	21231	21304
12.225	0	0	0	0	0	21.966	43.27	124.39	218.08	350.83	511.4	801.59	1001	1333.1	1708.3	2109.3	2438.4	2847.5	3125.5	3722.8	4152.5	4612.2	5121.8	5430.4	5784	6330	6676.4	6872	7410.8	7741.4	8062.7	8462.2	8364.3	8861.3	9268.9	9618.4	10177	10632	10512	11086	11582	11422	11762	11958	12265	12233	12279	12244	12755
0	0	0	0	0	13.181	19.169	53.772	112.24	293.32	435.79	648.6	921.24	1206.9	1514.8	1899.5	2477.3	2886.3	3261	3902.8	4399.4	4903	5508.8	6098.7	6815.7	7884.6	8454.1	8995.2	9335.5	9700.1	10379	11120	11127	11523	12090	12061	12604	12733	12941	13240	13515	13881	14144	13244	13255	13319	13864	13979	13856	13718
0	0.07565	0	0	0	0.57515	65.621	189.29	481.3	822.76	1244.7	1828.2	2471.9	3182.9	4110.4	4636.8	5605.6	6538.9	7489	8187.6	9179.1	10448	11216	12212	12955	13653	14581	15100	15758	17150	18000	19089	20119	20191	21058	20801	22700	22859	23388	23404	23283	23177	23968	24336	24838	25029	25137	24604	24835	25277
0.29463	0	0	0	7.0295	0	6.1364	44.703	114.24	260.9	488.99	834.39	1244.9	1666.8	2250.4	2960.6	3744.4	4457.5	5464.5	5926.8	6926.1	7827.9	8772.7	9323.9	10244	11166	11723	12144	12755	14206	14755	15543	16128	17160	17666	18164	19003	19426	19975	20334	20673	21349	21340	21915	22265	22385	22727	23153	22930	23052
0	0	0	0	18.965	147.79	307.02	556.45	838.09	1142.6	1650	2121.7	2732	3398.3	4119	4752.7	5769.1	6208.7	6576.5	7518.6	8345.4	9237.2	10398	11255	12279	12819	13685	14759	15601	18035	18024	18712	19465	20364	21570	22238	22215	22941	23956	24661	25540	26595	25655	26632	26736	28921	28972	27116	27283	26548
0	0	0	5.7019	28.542	54.148	81.559	133.19	233.81	373.92	548.66	837.24	1086.5	1477.2	1855	2355.6	2864.2	3380.3	3810.9	4478.6	4977.4	5481.5	6098.7	6707.7	7229.3	7925.8	8473.7	8845.8	9423.6	9969.5	11050	11144	11648	12162	12455	12703	13496	13912	14075	14713	15081	14721	15336	15632	15965	16171	16404	16058	16461	16273
9.6088	18.363	0	0	0	6.5133	8.9818	19.336	100.03	173.45	336.43	518.2	745.54	1030.1	1376.5	1869.6	2450.8	2958.8	3520.5	4039.4	4641.9	5383.1	5748.9	6187.4	7062.5	7601.4	8127.6	8709.8	9320.6	9818.6	9685.5	11123	11666	12171	12785	13297	13822	14470	14819	15356	15436	15839	16551	14775	15254	15024	15374	15417	15492	15942
0	0	0	1.1381	4.8012	19.088	10.599	37.104	58.491	103.37	144.29	217.05	338.35	499.74	714.94	928.03	1260.7	1588.1	1936.9	2341	2766.6	3246.2	3664.5	4145.8	4850.6	5361.7	5770.6	6262.2	6911.4	8430.7	8209.4	8512.8	9195	9725.3	10258	10881	11188	11869	12191	12526	12670	13327	13582	13814	14311	14462	15109	15323	15559	15620
9.7696	0	0	0	0	0	38.111	113.18	240.43	443.25	732.57	1080.1	1548.2	2107.6	2788.8	3621.6	4654.4	5407.3	6072.9	7461.6	8402.9	9589.5	10601	11868	13005	14029	15020	16081	16828	17132	17823	19344	19670	20697	21772	22172	22828	23198	23787	24596	25146	24765	25299	25272	25680	25516	26066	25872	26108	26172
0	7.4319	0	7.2901	0	0	16.647	74.016	178.8	328.75	557.16	804.66	1129.1	1508.7	1957.2	2510	3043	3459.8	3629.7	4805.1	5255.8	5680.7	6122.3	6726.8	7206	7640.3	7879.4	8369.8	8965.4	9480.1	10060	9457.6	10110	10658	11248	11699	11835	12558	12787	13377	13772	13838	14271	14234	14900	15174	15592	15597	15756	16016
0	0	0	9.488	6.6572	1.1738	11.124	23.827	79.033	151.44	295.14	541.62	926.23	1309.1	1816.4	2451.3	3103.5	3918.9	4733.9	5711.4	5989.8	7500.6	8634.2	9253.7	9564.5	10809	11115	11833	13014	12968	14702	15344	16614	17468	18257	19026	19553	20164	20651	21440	21723	22097	22361	22602	22254	22443	22941	22628	23403	23572
3.6409	0	0	0	0	0	18.573	115.61	171.98	315.96	551.36	913.37	1102.2	1409	1781.3	2446.6	2866	3351.6	4012.1	4756.4	5379.1	5855.6	6301.1	7175.8	8174.7	8787.6	9391.5	10230	10924	11375	12118	12845	13502	14273	15007	15870	16388	16308	16465	16471	16249	16944	17085	17192	17358	17702	18220	18056	18526	18292
0	0	0	62.199	126.82	169.7	236.41	275.29	360.05	464.44	611.98	823.9	1043.9	1365.9	1795.1	2304.1	2791.4	3348.8	4090.2	4564	5337.5	6115	6502.4	7377.4	8281.2	8930.2	9735	10122	10944	11838	11984	12937	13548	13855	13143	13560	13792	14177	14531	15116	15071	15309	15530	16438	16605	16811	16743	17525	17476	17385
7.3298	0	5.3706	0	0	0	6.2785	58.949	177.43	363.36	546.49	851.35	1269.2	1627.5	2192.1	2685.9	3369.8	3930.6	4348.5	4985.8	5287.7	6179.9	6682.8	7370.2	7863.4	8414.4	9029.4	9469.9	9940	10294	11127	11139	11694	12170	13047	13600	13859	14317	14322	14820	15450	15791	16168	16086	16656	16847	17166	17052	17288	17235
0	71.854	0	0	0	7.3915	4.6413	34.586	113.15	296.35	497.23	788.03	1231.3	1816.1	2372.3	2873.7	3188.3	3791.7	4504.3	5624.6	6030.8	6271.6	6443.7	8505.9	9112.1	8835.7	10552	10138	10718	11990	12534	14435	15073	15819	16946	17671	17545	18101	18217	18563	18536	19567	19465	20031	20009	19377	19956	19761	18945	18783
4.3995	0	0	0	0	0	49.473	147.75	319.76	595.99	844.01	1236.6	1719.2	2276.7	2912.9	3876.1	4708.2	5550.5	6332.5	7104.2	7848.3	8731.1	9583.6	10348	11394	11712	12809	13119	13925	14692	15070	15895	16544	17044	17325	18115	18789	19605	20249	20727	20738	21305	21390	21095	21236	21484	21727	22408	22354	22406
0	0	0	1.211	18.202	34.75	50.999	119.24	186.66	303.1	382.26	580.68	807.08	1151.6	1403.4	1749.7	2426.7	2920.5	3457.4	3569.1	4531.2	5101.9	5705.5	6336.4	6900.3	7527.5	7758.2	8114.2	8725.8	9327.9	9637	10155	10766	11051	11432	11429	11550	11492	12126	12686	13638	13920	14149	14118	13843	13869	14700	15131	15377	15604
0	0	0	36.661	52.292	86.652	106.97	176.08	215.8	283.27	393.98	559.97	726.52	977.15	1244.3	1682.4	2065.5	2404.1	2876.3	3349.9	3854.8	4320.9	4930	5300.6	5937.4	6504.2	7061.8	7450.4	8011.3	8846.2	9532.8	9905.3	10296	10985	11340	12146	12447	12890	13561	14195	14553	14813	15020	15230	15636	15897	16077	16161	16841	16754
0	0	0	3.3685	34.137	14.533	34.211	115.29	226.69	321.88	412.42	637.19	830.12	1125.3	1452.3	1888.2	2391.9	3021.8	3655.4	3862.6	4647.7	5315.9	6007.3	7133.8	7349.1	7368	8689.6	9448	10196	11308	11677	12607	13278	13270	14363	14826	15029	13481	13999	14683	14757	15748	15601	15733	16224	16299	16652	16814	16745	16766
1.3686	0	0	0.8318	3.9873	11.51	0	0	20.921	57.388	147.08	331.06	562.37	878.62	1124.5	1492.4	2096.5	2651	3260	3784.3	4546.9	5171.6	5988.1	8090.8	9236.9	8861.5	9756.5	10670	11943	11143	14808	13656	14174	14928	15436	16318	16950	17309	17865	17861	18154	18269	18624	18905	18903	19250	19806	20068	23177	23685
0	0	0	0	0	4.3663	45.885	134.21	272.1	519.12	842.08	1253.4	1709.9	2229.6	2858.2	3439.4	4118.8	4672.1	5392.4	6034.9	6782.9	7531.2	8429.8	9160.7	9688.4	10677	11230	11869	12586	13275	13820	14120	14846	15247	15993	16763	17163	17219	18311	18399	18650	19074	19372	19427	19787	20007	20562	20526	21299	21134
7.3663	5.3826	0	0	0	0	9.7637	56.234	174.92	374.93	658.48	1060.5	1549.2	2157.7	2819.5	3538.8	4595.5	5244.7	6073.5	6983	8016.5	9149	9989.7	10834	12062	13183	13571	14766	15475	16593	17137	17997	18439	19468	20197	20768	21510	22170	22000	22546	22830	23624	23947	24172	24726	25427	25696	25694	25633	25838
12.43	4.9043	0	0	0	0	10.139	45.911	138.47	214.25	330.39	466.68	663.93	893.48	1161.7	1472.9	1806.3	2190.2	2491	2859.9	3086.9	3419.1	3824	4291.3	4782	5026.1	5494.3	5680.9	5842.8	6255.2	6712.6	7047.8	7468.6	7738.3	8118.6	8630.2	8985.5	9265	9508.3	9858.6	10128	10353	10654	10557	10662	10950	11415	11630	11964	11944
13.793	0.83831	0.31026	0	0	0	13.564	26.968	59.111	125.32	217.49	350.58	472.88	660	941.64	1185.8	1491.3	1823.8	2219.7	2639.9	3077.7	3468.8	3812	4115.4	4837.5	5072	5841.5	6075.2	6769.2	6892.4	7631.2	8197.2	8424.8	9228.5	9645.9	9822.6	10499	10902	11421	11493	11860	12329	12597	12674	12759	13170	13218	13505	13565	13607
0	0.71252	0	1.9293	0	6.7245	21.111	44.032	118.52	200.92	321.45	446.85	645.23	936.6	1207.8	1470.2	1901.6	2055.9	2773.4	3091.7	3798.4	4213.6	4609.8	5445.8	5798.4	6490.6	6828.1	7505.9	7729.5	8444.8	8786.5	9393.4	10012	10733	11199	11572	11744	11972	12300	12633	12843	12867	13082	13978	14186	14494	14764	14535	14966	14764
0	0	0	3.2022	4.2052	0	14.988	37.389	129.6	255.38	436.77	646.06	915.97	1321	1684.6	2321.4	2877	3321.9	3711.9	4326.4	5401.8	5725.5	6672.3	8537.4	9374.6	8924.3	10981	12893	13164	13436	14310	14709	15394	16168	17251	17967	18474	18631	19108	19477	20487	20765	21363	21567	22010	21915	22513	22264	23045	22421
20.01	13.353	4.5584	0	0	0	0	24.699	73.613	165.27	306.44	466.3	671.11	881.27	1123.8	1408.9	1767.3	1941.7	2258.5	2571.5	2893.5	3186.4	3559.8	3800.8	4136.4	4406.7	4842	5231.8	5679.6	5818.9	6135.1	6404.4	6791.1	7128.5	7579.9	7794.3	8052.5	8301.1	8540	9151.9	9213	9516.6	9895.3	10063	10354	10649	10422	10462	10704	11256
10.608	1.7202	0	3.2104	0	0	0	9.444	36.86	84.369	159.26	268.76	448.53	684.18	981.99	1324	1716.2	2153.9	2675.4	3013.4	3630.9	4133.3	4641.4	5454.8	5823.3	6544.3	7281.7	7372.1	7939.3	8609.1	9208.4	9690.9	10232	10855	10802	11871	11739	12671	12946	13405	13459	13502	13918	13840	14025	14124	14566	14636	15127	15264
0	0	0	0	0	5.2592	32.954	122.1	269.43	481.02	730.92	1094.3	1530.8	2079	3344.7	3415.3	3961.2	4625.9	7316	8347.2	6855.5	7769.6	10904	11752	10063	10642	10251	10654	11233	11906	13117	13793	14629	15081	15937	16424	16908	17743	18479	18880	18968	19325	19944	20010	20025	20494	21135	21405	22133	22037
0	0	0	0	0	1.9736	62.499	158.02	330.64	582.5	914.11	1330.1	1846.2	2335.6	3076.4	3469.9	4021.4	4561.7	5405.3	6580	7062.7	7667.3	8122.9	8974.3	9519.7	10507	10844	11418	12020	13587	14249	13154	14448	15286	14643	16291	17191	17926	18014	18563	18893	19257	19245	19650	20111	21049	19512	19548	19374	19958
11.022	0	1.532	1.3933	0.068019	0	2.9122	0	39.036	121.7	279.84	565.83	895.24	1379.6	1919.9	2481.4	3209.2	3853	4521.7	5192.2	5848.4	6452.4	7391.6	8019.5	8782.8	9486.5	10336	10925	11483	11753	12919	13180	13974	14036	14830	15517	15759	15867	16909	17155	17856	18401	18586	18736	19177	19125	18995	19712	19967	20147
8.001	0	2.2596	6.4781	4.7367	0	0	32.096	130.13	373.7	719.87	1162.4	1688.1	2385.7	3032.6	3465.6	4225.7	5101.4	5767.3	6534.2	7182.8	8047.7	9388.6	9097.9	10262	10967	11393	12419	12833	13703	14620	14327	15398	15743	16650	16856	17469	17807	18310	18722	19071	19256	19584	19747	19393	19691	19963	20250	20187	20421
16.319	0	0	0	2.3666	0	0	0	43.863	86.138	181.78	339.11	529.15	817.68	1082.4	1496.4	2039.6	2487.6	3018	3513.3	4112.5	4594.9	4419.9	4462.1	4692.7	4929.3	5118.2	5246.2	5517.5	6050.2	6307.5	6841.4	7280	7686.2	8104.2	8348.1	8558	8816.6	9023.4	9311.1	9368.5	9512.7	9755.5	9760.5	9855.8	9902.5	9917.5	10080	10245	10317
4.4957	7.8482	0	0	0.93032	0	19.78	45.866	118.01	224.36	399.06	632.41	842.28	1096.9	1388.9	1785.7	2099.3	2627.8	3001	3466.5	4632.9	4352.4	5013.5	6072	6551.9	6847.6	7341.6	8343.8	8581.7	7899	10129	8875.9	9560.5	9953.4	10423	11044	11337	11730	11970	12295	11199	11765	12039	12218	12493	12711	12929	13314	13147	13215
0.65174	0	0	0	2.9789	4.4898	8.0504	40.999	108.93	255.26	454.52	706.75	1017.7	1425.9	1862.6	2267.5	2827.6	3383.9	3954.6	4493.5	5092.9	5853.5	6360.3	6945.3	7641.4	8196.7	8504.4	8807.6	9472.7	9904.6	10404	10919	11395	11970	12404	12892	13326	13589	14068	14688	14835	15331	15663	15564	15978	16068	16260	16403	16129	16779
0	0	0	11.517	14.118	4.2865	7.989	14.407	29.95	80.571	128.77	223.96	241.89	378.99	585	1139.9	1385.6	1936.2	2150	2125.2	2508.7	3017.2	4495	4999.4	5555.2	6177.9	6867.3	7522.5	6467.8	8229.1	9330.2	9321.4	8415.3	8985.3	9416.2	9857.2	10521	10990	11526	11970	12188	12509	12966	13085	13415	13513	13964	14189	14495	14567
10.231	0	11.784	0	0	0	0	7.8821	31.715	87.572	152.35	299.8	474.28	597.05	707.17	1067.2	1275.3	1431.9	1930.8	2214.2	2523.1	2811.3	2922	3561.4	3931.6	4663.9	4452.8	4623.1	5839.9	5481.6	6848.2	6130.9	6390.7	6791.2	7227.6	7306.2	7666.4	7995	8063.1	8362.8	8604.1	8846	8882.7	8997.5	9140.7	9224.1	9406.9	9317.6	9530.9	9483.5
11.231	7.27	0.90163	0	0	0	4.8999	36.073	106.26	281.15	354.66	722.09	974.7	1238.5	1397.5	1716.6	2037.3	2531.7	2862.4	3201.6	3707.4	4102.8	4253.7	4781.9	5206.4	5568.3	5460.1	5478.8	5968.4	6297.6	6090.8	6827.2	6453.1	7518.4	7541.5	7126.9	7390.1	7625.2	7846	8022.9	8125.8	8380.1	8416	8575.4	8691.2	8757.7	8954.3	9056.2	9160.8	9277.6
13.062	0	0	0	0	0	37.304	130.43	273.54	527.32	825.14	1167.4	1633.8	2145.8	2769.3	3355.9	4157.1	5011.1	5683.3	6711.2	7653.7	8550.7	9566.1	10370	11193	12157	13162	13502	14328	15786	15756	16950	17745	18700	19525	20139	20352	20762	21556	21808	22593	23050	23471	23762	23774	24004	24308	25226	24984	25356
5.1101	1.2625	0	0	2.4114	0	3.6123	12.249	50.796	116.09	250.18	426.28	606.51	835.38	1089.6	1552.8	1852.3	2150.5	2657.9	3052	3557.2	3950.9	4493.7	5022.1	5386.2	6050	6644.4	7176.2	7549.5	7947.3	8558.6	8853.5	9808	10154	10437	10880	11135	11123	11389	11541	11793	11975	12240	12256	12544	12709	13023	13082	12999	13367
0	0	0	5.8883	14.501	3.163	36.155	79.617	196.25	304.9	470.81	687.31	963.01	1367.7	1665.8	2056.3	2620.8	3219.2	3683.5	4250.2	5108.9	5632.1	6077.9	6844.6	7709.7	8550.5	8986	9438.6	10463	11382	11921	12248	12770	13468	13987	14560	14995	15547	15896	16418	16380	16842	17107	17620	17912	18376	18388	18639	18912	19043
0	2.8833	0	12.22	0	31.175	11.629	43.729	275.32	348.16	511.06	729.62	985.42	1486.1	1898.5	2146.3	2562.1	1767.4	2071	2394.4	2857.3	3048.7	3254.3	3596.7	3742.5	3971.1	4545	4939.5	5235.2	5733.3	6156.9	6763.4	7064	7506.4	8190.3	8393.6	8535.6	8890.4	9577.4	9849.8	10062	10372	10523	10848	10976	11314	11421	11310	11710	11880
0	0	0	0	65.952	167.21	305.13	412.24	589.58	802.21	1044.8	1279.8	1758.4	2065.4	2348.7	2841	3087.2	3611.5	4160.1	4600	5016.2	5407.2	5629.4	6001.6	6107.7	6453.1	7734.8	7092.4	8163.7	7523.3	8604.9	8995.4	8924.1	9078.8	9648.7	9649.5	10067	10133	10320	7893.7	10574	10559	10865	11136	11215	11647	12194	11890	12049	11899
3.7563	9.6364	3.0722	0	0	0	19.073	84.943	214.51	435.74	783.98	1137.8	1679.8	2399.1	3079.1	4111.1	4979.9	5452.5	6296.7	7540.9	9865.6	9166.9	9976	9779.8	10673	13526	12106	13839	14430	19099	19111	19660	18692	19866	20765	21624	22499	22926	23441	23722	24339	24645	24963	25305	25493	25638	25388	25862	25792	26161
0	0	0	1.8533	8.7758	12.239	40.575	73.701	183.71	353.17	563.06	870.64	1249.8	1677.4	2228.2	2781	3343.5	3869.6	4638.5	5284.6	5779	6527.6	7250.6	7718.6	8363.7	8661.4	9373.1	9929.3	10536	11301	11867	11978	12482	13127	13768	14182	14575	15181	15453	15953	16449	16863	16972	17381	17515	17769	18239	18307	18335	18560
0	7.0257	0	0	0	9.9305	8.2634	85.056	123.88	232.87	372.82	538.11	728.36	941.58	1182.2	1424.1	1763.5	2069.3	2411.2	2665.7	3107.2	3430.6	3794.5	4121.9	4259.1	4729.2	5236.3	5417.4	5977.6	6296.3	6295.9	7027.4	7051.9	7633.3	7987.1	8095.8	8278.2	8492.8	8661.5	9047.7	9244.4	9675.5	9755.5	10003	9984.9	10147	10440	10427	10464	10706
0	4.3879	0.111	6.5719	0	14.549	0.063917	0	0	0	0	10.753	40.482	112.21	227.82	364.46	497.7	679.28	887.56	1172.2	1455.2	1695.4	2061.2	2358.9	2788.6	3343	3567	3939.3	4345.7	4581.1	4958.3	5153.2	5545.5	5971.6	6284.3	6882.6	7297.7	7679	7960.8	8295.2	8583.5	8900.9	9145.3	9694.2	9856.2	9998.5	10071	10261	10507	10703
5.9444	2.1358	11.74	0	0	0	0	2.7414	22.206	48.841	99.351	215.93	448.78	656.23	928.89	1248.9	1606.8	1968.6	2339.2	2867.4	3376.1	3890.7	4222.2	4635.7	5038	5713	6195.6	6737.9	7405.6	7806.6	8279.7	8520.8	9157.6	9766.1	10106	10631	11061	11374	11789	12238	12647	13145	13028	13265	13392	13611	13646	14242	14031	14054
0	0	0	0	0	0	40.826	67.261	164.18	297.71	482.72	737.48	1063.2	1375.6	1773.9	2281.7	2793.2	3209.4	3715.6	4876.9	5373	5767.9	6252.1	6842.2	7427.8	8065.6	8592.5	9153.1	9641.5	10019	11209	11597	11624	11990	12372	13097	13510	14165	14128	14571	14788	15132	15208	15563	15737	15701	15993	16391	16872	17362
6.5049	9.4966	13.984	0.72097	0	0	0	30.307	115.78	268.8	425.39	668.07	976.35	1344.6	1799.4	2267.7	2848.7	3425.2	4165.9	4842.9	5542.2	6246.8	7061.4	7755.5	8521.6	9258	9956.1	10841	11203	11822	12322	12369	13517	14452	14823	15433	15880	16612	17056	17402	17483	18078	18108	18422	18660	16332	19104	19238	19544	19361
0.70401	8.8819	0.70742	0	0	0	12.882	90.315	237.68	489.26	816.79	1300.4	1804.5	2317.6	2956.7	3563	4440.2	5184.8	5971.6	6543.2	7438.4	8292.6	8947.2	9714	10482	11226	12091	12759	13224	14102	14998	15320	16364	16810	17992	17989	18612	19483	20125	20710	21399	21150	21762	22177	22698	22207	22954	23226	23608	23294
9.0315	8.5059	6.4625	1.1077	0	0	10.899	66.623	159.56	312.02	577.13	849.15	1259.2	1680.3	2297.2	2957.2	3624.2	4221.2	5073.1	5901.3	6830.7	7463.3	8246.7	9092.1	10253	11192	11499	12356	13303	14075	14654	15597	16647	17037	17720	18191	18706	18746	18948	19723	19990	20505	20411	20319	20740	20941	20798	20986	21632	22660
0	0	0	0	0	8.2599	44.655	137.11	258.06	463.33	883.76	1314	1475.6	1915	3083.2	3787.3	3662.5	5132.6	5677.6	5846.6	7334.6	8286.1	9328.8	9895.1	11101	9709.8	10286	10971	11210	11775	12435	13045	13537	14014	14420	14421	14448	14863	15157	15369	15622	15557	15549	15972	15822	16224	16307	16603	16572	16527
2.9628	0.11726	0	0	0	6.5094	15.341	47.169	110.61	213.93	385.77	599.13	839.32	1089.1	1473.2	1888.2	2174.7	2757.7	2925.3	3217.4	3905.3	4424.7	4524.4	5553	6445.1	7124.6	7797.1	8079.8	8878.2	9248.9	9823.8	9976.2	9055	9449.1	9762.5	10336	10748	11371	11398	11815	11862	11790	11970	12308	12283	12754	13075	13456	13561	13603
0	0	0	2.5777	11.647	19.578	47.73	98.549	173.1	299.18	480.41	747.59	1092	1412.3	1973.9	2661.7	2655.8	3885	3873.3	5446	5957.2	6369.1	7674.7	7820.3	9286.3	10674	10581	12034	12272	13077	14101	14334	14676	14466	15642	15806	17626	17009	17372	17382	17459	17585	18175	18495	18640	18804	18930	19198	19529	19386
0	0	0	0	19.068	27.952	93.074	215.13	373.43	649.71	991.38	1547.1	2112.4	2894	3572	4583.8	5665.1	6611.9	7904.3	9028.1	9993.5	10778	12295	13474	14602	15304	16644	17897	18703	19532	20668	21640	22324	23776	24821	25394	25904	26835	28038	29032	29193	29065	29361	29879	29422	29340	29869	30810	30716	31338
29.208	9.7354	3.5063	0	0	0	0	13.526	80.332	183.61	323.63	489.52	717	983.73	1336.2	1602.2	2041.6	2273.9	2803	3143.1	3556.5	4154.3	4619	5179.3	5557.8	6232.9	6617.6	7110.4	7821.9	8269.9	8683.3	9209.2	9455	10068	10670	11039	11700	11748	12637	12864	13172	13330	13001	13598	13974	13834	14555	14841	14561	14890
0	7.9251	0	2.5146	0	0.95662	7.8272	30.841	71.483	141.8	258.94	433.23	647.33	885.52	1178.5	1516.4	1937.5	2290.2	2785.8	3233.2	3603.5	4085	4644.2	5073.1	5376.4	5662.7	6125.1	6461	7056.5	7403.4	7698.3	7738.1	8538	9107.7	9611	9265.4	9877.9	11646	10493	10586	11015	11770	11898	12662	12349	12496	12428	12719	12634	12786
7.1397	0	0	0	0	0	29.291	52.782	97.102	200.85	328.09	542.55	767.5	1167.4	1495.7	1812.3	2333.3	2660.4	3100.5	3413.2	3923.7	4490	5009	5627.7	6295.8	6880.4	7541.2	8094.2	8799.9	9161.5	9845	10352	10943	11355	11854	12524	13164	13360	14255	14416	14869	15563	15381	15655	16038	16447	16301	16996	17062	17255
0	0	0	0	30.958	3.4985	8.4203	25.439	78.745	172.44	382.56	560.57	852.08	1075.3	1431.1	1695.6	2082.5	2488.9	3008.1	3397.3	3877.5	4203	4664.3	5133	5441.8	5893.2	6461.7	6933.2	7358	7706.7	8097.2	8349.8	8778.7	9158.7	9748.1	10150	10293	10638	10656	11053	11436	11730	12026	12270	12452	13051	12892	12973	12592	12874
19.449	0	0	49.011	11.259	0	0	0	17.242	117.51	311.01	466.36	707.52	977.22	1281.1	1703.8	2230.7	2594	3041.7	3710.9	4186.4	4854.9	5269.3	6012.7	6627.6	7393.6	8142.2	8609.1	9252	10028	10339	11059	11661	12657	11987	13973	13736	14166	14847	14349	14915	15369	15589	15987	16282	15682	16281	16859	17060	17024
18.562	0	6.0612	0	0	0	4.0274	61.971	135.64	298.42	494.74	803.63	1250.5	1762.2	2224.8	2562	3097	3719.3	4477	5325.1	6153.3	6736	7695.5	9033.2	10053	11994	13299	12671	13653	14459	15193	15879	16501	17634	18305	18747	19671	19616	20586	20624	21453	22188	22698	22782	23180	23278	23942	23626	24216	23907
16.662	3.0482	0	0	0	0	0	0	8.7695	87.988	160.29	290.98	340.88	625.61	701.98	1187.9	1519.1	1822.9	2205.6	2541.2	2985.1	3349.2	3886.9	4227.1	4747.4	5201.3	5639.9	5892.8	6327.1	6859.7	7142.6	7855.4	8423.9	8835.4	9517.3	9838.3	10481	10555	10910	11221	11314	12062	12012	11925	12166	12340	12185	12157	12533	12525
0	0	0	0	3.8018	3.6492	9.5107	29.999	102.16	213.16	394.04	630.96	955.62	1233.2	1645.7	2031.3	2426.8	2945.1	3419.9	4032	4507.7	5288.3	5691.4	6605.9	7274.6	8000.3	8357.9	9209.6	9799	10205	10792	11673	12348	12876	13549	14188	14300	15134	15284	15700	16311	16153	16555	16743	16290	16653	16897	17011	16879	17726
0	0	0	0	0	0	31.94	92.922	209.4	386.63	682.72	1068.7	1603.5	2212.6	2832.4	3547	4684.7	5702.9	6554.3	7706.2	9039.4	10393	11707	13021	14974	15581	17431	17653	19635	20829	22198	22401	24218	25031	25908	26623	27598	28645	28899	29672	29992	30575	30894	31282	31354	31080	31343	31338	31213	31128
22.243	0	0	0	0	0	0	17.286	44.095	115.35	230.81	462.37	674.33	942.02	1079.8	1359.8	1619.5	2150.3	2592.3	3075.7	3517.5	4000.3	4599.5	5060.3	5632.7	6214.6	6485.7	6830.4	6983.9	7165.9	7431.3	7621.6	8271.1	8662.6	8935.1	9316.5	9459.4	10012	10206	10299	10540	10522	10936	11029	11259	11496	11560	11809	11913	12048
12.554	0.4932	0.94261	3.0319	0	0	0	0	0	34.609	93.543	197.57	348.72	533.01	769.93	1066.1	1428.2	1862.6	2365.5	2931.3	3598.3	4291.4	4942.6	5587.2	6242	6856.6	7579.8	8201.8	8775.1	9601.3	10262	10864	11716	12132	12854	13467	13995	14382	14988	15375	15812	16208	16144	16098	16603	16645	17100	17150	17467	17673
0	0	0	0	1.6365	1.8523	15.234	53.561	147.47	296.52	447.58	723.08	1028.5	1400.8	1817.3	2333.2	2998.7	3563	4152.7	4808.8	5443.1	6252.6	6853.6	7693.9	8358.1	8778.9	9573.2	10347	10978	11269	12208	12553	13080	13356	13864	14376	14760	15681	16006	16490	16530	17032	17460	17622	17550	18161	18365	18790	19109	19506
9.34	10.197	4.9724	0	2.1357	0	0	10.835	44.304	124.75	251.93	403.15	673.59	979.21	1396	1868.3	2189.6	2741.4	3281.4	3886.4	4497.5	5156.5	5938.3	6531	7376.9	8109.5	8905.4	9537.5	10361	11035	11389	11937	12628	13630	14088	14811	14117	16897	15743	16566	17891	17229	17110	18571	19092	17844	18709	19693	18861	19113
0	0	1.2576	0	3.6752	0	7.6273	45.199	84.147	174.32	282.72	416.62	576.89	884.54	1150.9	1484.3	1831.5	2176.4	2806.1	3228.2	3755.9	4098.2	4576.3	4961	5192.8	6143.7	6687.4	7317.7	8005.7	8650.8	8489	9953	10384	10767	11438	11747	12883	13105	13479	14286	14183	14363	15065	15113	15748	15642	15897	15846	16505	16572
0	14.021	1.3393	25.267	0	0	50.724	61.159	139.4	248.08	416	607.16	832.78	1074.2	1397	1734.8	2036.9	2455.3	2841	3205.3	3579.8	4073	4427.2	4914.6	5404.8	5837.6	6216.6	6809.7	6664.6	7744.7	8073.2	7915.2	8360.1	8828.2	9260.7	9626.2	9920.8	10197	10617	11631	11193	11482	11906	12523	12303	12433	12777	12788	13168	13234
0	0	0	0	0	0	41.642	103.5	231.37	420.33	690.35	1047.2	1468.2	2032.2	2523.7	3259.3	3807	4539.4	5214.4	5946.9	6646.7	7534.5	8279.3	9106.6	9257.2	10542	10806	11856	11989	13242	14166	14592	15166	15816	16272	16740	17087	17614	17558	18637	18777	19259	19559	20313	20034	20634	20718	18343	18469	18207
0	0	0	0.64106	5.6615	22.842	71.401	177.12	314.58	594.64	955.05	1433.2	1967.7	2692.3	3271.7	4068.2	4784.8	5652.4	6412.4	7222.1	7908.3	8991.3	9953.3	10741	11772	11396	12224	13262	14425	15518	16197	16209	17134	17465	17655	18293	18773	19629	19215	20345	20113	20252	21044	21824	23459	23238	22967	23547	23353	23688
0	0	0	4.1954	1.7229	0.71574	8.3049	30.911	75.43	183.53	433.22	716.48	1156.7	1562.4	2199.6	2823.7	3403.6	3772.6	4602.7	5685.2	6436.9	7563.2	8488.4	9387.5	10935	11552	12984	13882	15232	17218	18111	19286	20454	21033	22116	23423	24277	24986	25597	26618	26798	27567	28197	28314	28603	28901	29138	29573	24141	25188
0	0	0	0	1.3436	0	32.243	102.61	212.1	347.24	676.54	1052.6	1538.1	2080	2785	3490.2	3895.5	4683.7	5620.7	6399.9	7112	8110.1	9123.8	9920.4	10753	11735	12778	13233	14073	15220	15807	16425	17331	17820	18724	19592	20638	21280	21826	22311	22538	23154	23038	23543	23939	23951	24615	24846	25093	24602
0.34615	6.1224	0	0	0	0	17.23	42.124	91.695	177.23	287.03	436.63	640.23	865.02	1116.9	1430.5	1721	2075.6	2393.6	3045.5	3430.3	3670.3	4273.9	4658.1	5001	5380.9	5825.1	6174.5	6547.5	7240.8	7578	7996.1	8612.4	8854.9	9282	9429.4	9896.8	10528	10897	11328	11583	11673	12039	12284	12348	12554	12562	12610	12820	12867
0	0	0	0	0	4.3547	25.498	80.199	206.36	422.47	686.57	1078.7	1577.7	2144.3	2748	3467.1	4235.3	5172.9	5975.7	6784.8	7648.9	8395.2	9298.5	10137	11001	11947	12575	13177	14109	14985	15747	16436	17339	17882	18870	19446	20146	21169	21182	21716	22504	22749	23962	23867	23974	24533	24975	24812	25256	25447
0	0	0	18.57	18.243	28.629	55.228	81.931	159.12	267.73	382.69	641.75	930.05	1263.1	1760.3	2362.6	3002.2	3465.3	4062.6	4982.1	5411.2	6060.5	6624.2	7237.8	8164.7	8660.4	9399.4	9790.5	10396	11082	11534	12004	12301	13545	13727	14649	15109	15373	15971	15963	16558	17190	17755	18120	17991	18031	18429	18440	19140	18912
29.516	4.6114	7.6739	0	0	0	1.385	43.484	129.26	270.74	477.75	761.16	1113.4	1536	2042.3	2596.7	3224.8	3986.3	4569	5367.1	5899.2	6627.3	7677.5	8553.5	9208.6	10106	11054	11774	12536	13324	14260	14573	15514	15898	16909	17386	18203	19006	19406	19993	20574	20869	21432	21613	22132	22366	22044	22852	23243	23393
2.8296	0	0	0	0	1.8367	22.013	41.245	82.178	180.94	316.94	538.55	824.04	1215.8	1615.5	1991.2	2646.1	3253.2	3721.7	4247.7	4981.1	5553.9	6221.2	6801.9	7587.1	8336.5	8724.2	9499.7	9847.9	10635	11422	11555	12229	12929	13755	14086	14302	15033	15209	15651	16002	16808	17122	16971	17401	17745	17872	17648	17811	18215
0	7.3622	0	0	2.8411	7.5502	43.098	117.56	309.19	594.1	1018.3	1544.1	2149.5	2898.7	3692.4	4486.4	5459.4	6479.9	7654.9	8721.5	9882.2	10927	12098	12659	13876	14913	16811	17080	18654	19049	19715	19654	20223	21995	22785	23289	25542	25722	25879	26181	26480	26897	27739	28046	28473	28684	29491	28858	29323	29382
24.14	6.4258	5.0696	0	0	0	2.1907	32.607	118.38	263.83	487.16	800.8	1196	1688.5	2326.6	2966.5	3761.5	4696.1	5664.6	6591.7	6907.7	7914.6	9398.7	9770.8	10620	11584	12274	13136	13848	14742	15321	16420	16667	17719	17873	18840	19432	20137	20637	20997	21762	22012	22156	22473	22723	22612	22445	22550	23182	22938
0	0	0	11.889	11.201	0	46.796	78.634	226.66	307.87	678.35	867.81	1184	1510.1	1917.7	2798.7	2883.1	3402.3	3930.1	5051	5411.9	6104.5	7406.2	7605.3	7889.3	9008.7	8857.7	10273	9965.6	10453	12408	11597	12404	12876	13395	14129	14692	15356	15523	16086	16439	16943	16209	16269	16660	16521	17143	17547	17220	17357
0	0	2.681	0	0	0	7.353	0	20.647	66.824	162.1	281.15	493.97	703.68	992.24	1321.6	1764	2180.8	2482.3	2882.3	3368.8	3685.9	4220	4791.3	5245.6	5743.4	6335.4	6740.9	7460.3	7558.1	8490.8	8731.1	9154.5	9487.5	9971.5	11095	11946	11883	13111	12513	13327	13737	13639	14009	13923	14279	14740	15146	14867	15469
13.472	6.2406	6.9367	0.08756	0	0	0	26.876	106.1	270.11	513.69	831.46	1265.4	1876.5	2546.8	3294	4148.8	5187.5	6234.4	7344.8	8680.2	9977.2	11317	12750	13789	17077	18032	17904	21102	20146	21022	22691	23718	24293	25695	26912	27761	28742	29576	29838	30599	30983	31608	31959	31979	32554	33375	32897	33289	33535
11.626	17.611	8.3717	0	0	0	0	69.09	209.66	432.17	748.69	1156.2	1658.9	2215.8	2703.2	3321.1	4051.7	4865.6	5666.1	6534.4	7271.1	8331.1	9276.9	10029	10700	11738	12658	13697	14838	15103	15773	16837	17475	18401	19193	20226	20759	21611	21991	22482	22637	23325	23896	23919	23967	24693	24457	24412	24321	25025
8.7559	0.22973	0	0	0	0	29.576	58.168	81.208	166.98	283.4	460.71	821.63	797	1177.6	1479.1	1847.2	2293.7	2647.3	2808.1	3329.5	3662.8	4065.6	4345.8	5073.9	5288.7	5987.6	6522.6	6812	7012.2	7719	8521.8	8988	9475.7	9922.8	10302	10416	10976	11394	11796	12376	12591	12894	13282	13528	13790	14247	14187	14322	14534
0	0	0	12.251	18.905	0.63797	1.7926	23.828	68.869	143.52	308.22	556.15	874.64	1296.5	1970.4	2507.7	3363.4	4399	5629.1	6652.1	7902.9	9523.8	10468	10991	11780	13075	14673	15779	16969	17947	19072	19646	20250	20850	22350	22017	22505	23720	24230	24628	25362	25900	26117	25811	25644	26040	26190	25743	27130	26432
21.849	7.7527	5.7726	0	0	0	0	71.671	224.3	454.41	779.06	1167.3	1662.3	2103.9	2808.2	3324.2	4072.9	4800.1	5632.3	6235	7080.1	8178	8684.6	9566.2	10229	10860	11736	12455	12878	14011	14624	14712	15336	16259	16496	17636	18338	18450	19382	20107	20281	20634	20764	21208	21392	21889	22061	22059	22815	22968
18.315	3.2213	0	0	0	0	18.354	73.561	234.66	460.89	803.84	1326.2	1979.9	2667.2	3473.5	4447	5580.2	6538.5	7544.3	8665.8	9731.9	10959	11954	13203	14026	14897	16259	17907	18468	19350	20144	20970	22225	22794	23889	24887	25406	25997	27113	27302	27763	28092	28744	28848	27991	28932	28849	28996	32778	32084
8.5616	0	0	1.7427	0	0.75237	2.554	39.002	92.855	183.89	312.41	564.61	939.41	1327.4	1685.5	2099.5	2763.5	3166.6	3864.5	4837.3	5107.1	5849.8	6419.1	6718.5	7795.4	8292.3	9055.5	9552.6	10544	9525.2	11626	12275	12963	13251	14193	14917	15368	16158	17417	17572	17694	18063	18167	18547	18903	18682	19249	19441	19307	19311
0	0	0	8.4824	4.8597	4.2922	18.563	56.788	92.536	191.08	325.8	535.09	777.14	1023.9	1384.7	1778.1	2058.1	2532.8	3057.5	3467.2	4153.4	4812	5157.3	6045.4	6430.9	7092.9	8514.8	8169.3	9426.2	10027	11229	11409	12067	11826	12643	13445	13670	14843	15344	15890	15790	16424	17092	17433	17790	17775	18071	18296	18794	18572
3.6059	11.261	0	1.4939	0	0	15.397	8.8497	70.574	146.05	181.82	362.88	593.6	840.93	1145.9	1451.5	1844.8	2218.2	2597.8	3073.8	3510.1	3976.1	4256.2	4539.7	4910.7	5457.7	5814.7	6189.1	6447.7	6614.2	7124.1	7555.1	7776.9	8518.5	8563.4	8847.5	9131.4	9368.4	9777.3	10056	10458	10714	11098	11058	11453	11424	11690	11933	12193	12371
19.314	5.9586	7.8306	0	0	0	3.0436	82.588	197.5	271.56	656.62	902.73	1296.9	1711.3	2427.3	2783.5	3653.3	4145.7	4912.4	5423.1	6240.1	7044.9	7760.6	8616.3	8739.2	9853.2	10247	10897	11373	11813	12622	13022	13479	14339	14628	15038	15465	16355	16723	17321	17939	18456	18736	19054	19044	19513	19714	20430	21865	21840
10.45	4.7097	0	1.2322	0	0	2.1705	8.6153	35.473	35.648	65.142	125.79	158.48	288.47	446.13	618.72	837.66	1081.1	1361.4	1654.9	1995.8	2252.7	2671.2	2986.1	3323.8	3647.8	3991.6	4566.8	5140.9	5589.3	6081.8	6486.2	6994.1	7601.3	8039.1	8471.9	8947.2	9418	9863.6	9280.3	10599	11114	11399	11527	11478	11812	11947	12428	12146	12459
0	0	0	0	0	0	34.888	124.74	293.76	554.63	871.77	1264.4	1799.2	2403.7	3113.7	3855	4608.2	5303.7	6300	7421	8140.6	9165.6	10097	10990	11760	12607	13932	14704	15528	16542	17031	17358	17860	19386	20513	20998	21685	21863	22253	22689	23672	23999	24406	23439	23201	23585	23540	23667	23860	23905
0	0	0	14.162	116.22	343.42	369.25	415.57	509.48	578.63	717.13	870.58	1164.7	1420.8	1796.5	2154	2559.7	2926.7	3380.5	4064.4	4558.3	4936.2	5275.6	5638.6	6082.9	6759.7	7261.8	7511.7	7691.8	8449.7	8691	8153.6	9577.3	9749.4	9801.8	10238	10445	10940	9970.2	11306	11767	11892	12271	12354	12392	12234	12590	12760	12955	12954
0	0	0	0	2.7329	23.027	77.821	177.69	315.96	521.18	771.41	1047.6	1396.6	1773.5	2154.6	2646.8	3047.8	3555.5	4008.9	4530.1	5097.5	5609.4	6124.6	6826.9	7169.9	7655	8040.2	8142.8	8770.1	9296.7	9856.9	9750	10149	10591	11070	11428	11415	12218	11851	12782	12839	13320	13353	13472	13927	13771	14263	14501	14422	14459
5.5698	6.0788	0	0	0	0	17.284	92.046	189.61	386.05	652.39	941.45	1415.7	1861.2	2442.6	2866.5	3812.8	4559.8	5355.1	5857.5	6820.6	8061.1	8459.7	9169.9	9916.8	10336	12228	12340	14606	14092	15475	16387	17140	18831	19100	19922	20309	21078	20893	21414	21975	22244	22520	22808	22778	22844	23178	24109	23676	24378
0	4.446	3.4606	1.3775	10.479	0	6.931	13.968	53.418	125.39	278.01	483.93	745.78	1087	1452.7	1914.5	2413.4	2907.2	3469.5	4064.7	4609.2	5378.8	6252.6	6920	7823.5	8363.9	9722.5	10594	11184	12566	12928	12943	13432	14232	14998	15791	16403	17387	18062	18948	19790	20553	21333	22233	22282	23491	24624	25123	25425	26187
0	7.106	11.135	0	0.75765	0	0	41.89	120.86	271.01	429.55	682.55	1020.8	1380.3	1813.2	2272.6	3024.2	3283.3	3835.1	4746.8	4894.4	5786.6	6799.8	7598.7	8106.8	8711.4	9730.3	10867	11092	12180	13342	14620	14862	15941	15945	16558	17496	16478	17741	18424	17748	19188	19047	19039	18833	18663	19070	19320	19268	18848
5.8245	0	0	0	3.0621	4.6172	9.0504	35.705	74.365	172.23	298.03	531.29	789.85	1093.6	1470.6	1839.2	2414.4	2913	3445.2	3609	4367.5	5222.4	6207	6916.6	8118.6	8891.1	9391.8	10705	11310	12098	12831	13242	14250	14863	15779	16340	17035	17721	17889	18091	18858	19719	19922	20280	20996	20404	20157	21091	21186	21052
7.8879	0	0	0	0	0	17.123	39.981	84.361	152.1	249.34	384.25	555.54	737.55	984.7	1383.4	1431.2	2059.8	2947.7	2828	3119.3	4043.9	4741.9	3930.8	5631.1	5303.2	6513.7	6661.5	6531.9	7798.3	8045.5	8253.9	7977.3	8606.9	8947.3	9562.5	9962.9	10287	10846	10893	11386	11581	11707	11750	12192	11974	12563	12575	12787	12584
17.303	0	0	0	0	0	0.0067884	26.891	98.518	256.39	492.93	853.91	1254.1	1757.1	2483.5	3112.4	4007.2	4745.5	5587.2	6362	7207.4	8298.8	9179.2	9994.1	10878	11983	12632	13580	14056	15162	15499	16337	17122	18044	18783	19075	19883	20125	20614	20648	20501	21122	21405	21855	22053	22255	22405	22545	22967	23193
0	6.954	0	0.3002	0	0	11.869	72.061	165.79	325.04	515.79	893.01	1088.3	1419.1	1829.9	2354.2	2855.4	3446.9	3961.1	4926	6030.7	6961.7	7773.3	8070.2	9018.4	9276.6	10063	10548	10968	11701	11442	12411	13006	13523	13816	14397	15010	15220	15371	15692	16216	16520	16866	17377	17516	17665	17986	18354	18222	18583
0	0	0	7.2521	9.8365	11.526	40.552	102.48	255.41	419.52	632.88	942.31	1265	1676.8	2080	2639.7	3085.9	3557.4	4344.6	4955	5145.5	5865.2	6576.9	7094.9	7759.6	8018.2	8651.5	9276	9884.8	10010	10634	11118	12105	12420	12558	13211	13724	13997	14407	14683	14978	15624	15612	15924	16244	16444	16189	16841	16557	16895
0.32648	0	0	0	0	1.9903	9.1129	34.245	94.227	171.15	284.3	485.77	737.57	1020.9	1451.8	1748.3	2288.1	2856	3476.4	4137.9	4537.7	5209.2	5759.3	6570.5	7249.5	7833.8	8890.5	9335.2	9847.5	10311	10904	11513	12199	12982	13437	13887	14766	14988	14799	15305	16014	16505	16841	17338	17438	17656	18032	18262	19629	19261
17.843	7.2036	0	0	0	0	4.0798	42.768	106.6	237.93	418.54	725.36	1063.4	1414.2	1737.2	2270.2	2667.8	3418	3935	4395.9	5198	5982.8	6821.6	7348.8	9243.8	10238	10149	11650	10725	11135	11755	11861	13230	13566	13776	14407	14761	16201	16121	16805	16726	16459	17599	17251	17471	17783	17914	18061	18537	18145
17.918	3.0029	3.1152	0	0	0	6.2779	39.167	93.275	205	389.22	685	1063.4	1551.5	2097.9	2690.9	3497.9	4314.5	5268.1	6295	7296.4	8411	9597.5	10810	12056	12884	14624	15824	16873	18290	19330	20819	21617	23631	24389	26237	27187	27639	28767	29267	30278	30869	31402	32345	33330	33621	34011	34233	34506	33962
0	0	0	1.3344	8.0422	5.9184	9.9094	33.481	75.808	138.74	239.02	331.91	467.97	660.39	906.73	1131.8	1297.5	1580	1910.1	2282.5	2726.3	3263.7	3675.6	4119.4	4530.8	5051.3	5446.1	5894.9	6241.9	6689.2	7168.9	7463.3	8313.4	8649	8932.1	9660	10112	10596	10179	10485	10744	10922	11064	11735	11894	11784	11957	12193	12897	12684
0	2.0885	1.5087	0	0	0	26.718	110.33	214.27	273.72	449.07	650.89	876.11	1247.1	1512.4	1877.8	2350.4	2764.3	3845.9	4008.7	4670	5475.1	6296.1	7249.1	8185.5	8998.8	10192	11038	11803	10593	11598	14080	14899	15813	16605	17118	18020	18778	19118	19923	20254	20543	21200	21314	21847	21911	22227	22758	23023	23003
15.013	6.6387	0	2.9952	1.793	0	0	0	0	0	0	30.577	121.16	246.89	378.03	605.95	854.38	891.76	1467.2	1780.5	2159.4	2408.7	2900.4	3321.2	2983.7	4058.6	4241	4726.6	5142.6	5774.4	6148.4	6575.5	6816.9	7138.1	7526.1	7936.6	8002.1	8366.5	8679.7	9004.5	9004.7	9271.1	9522.7	9966.9	9799.6	10166	10090	10328	10604	10968
0	0	0	0	2.0366	0	27.28	46.923	162.91	281.6	468.01	722.47	1041.7	1422.8	1894.6	2478.6	3080.8	3645.3	4273.5	5326.6	5730.1	6495.8	7223.6	7966.4	8725.4	9249.4	9387.3	10025	10447	11306	11707	12248	12766	13643	14108	13972	13906	14745	14869	15494	15270	15731	16169	16205	16578	16417	16488	16086	17010	16716
0	0	0	2.0028	1.4764	0	23.221	78.508	257.16	477.14	824.56	1316.7	1837	2410	3131.4	3910.9	4793.2	5646.1	6337.5	7301.6	8238.2	8882.4	10281	10759	11947	12769	13452	14181	14982	15630	16201	16975	17590	18573	19090	20096	20285	20183	20448	20844	21518	21418	21449	21538	21829	22113	22544	22436	22443	22666
10.79	0	0	0	0	1.7816	17.121	72.925	238.94	398.22	682.77	1028.3	1431	1814.7	2272.4	2768.1	3434.1	4019.6	4564.3	5165.6	5721.3	6456.6	6972.6	7493.1	7898.4	8578.1	8403.3	9642.1	10223	10371	11002	11859	12203	12453	12310	12798	13037	13662	13581	13902	14096	14041	14645	14815	14920	15111	15271	15859	15343	15637
0	0	0	10.863	0	0	6.3156	74.232	200.22	407.61	754.87	1119.1	1770.9	2329.1	2941.2	3869.8	5083.4	6256.9	7400	7939.6	9564.8	8988.7	10147	11289	12142	12403	13270	13809	14893	15678	16751	17103	17925	18915	19459	20193	20518	21255	21953	22080	22874	23306	23617	23503	23741	24376	24811	25007	25331	24811
0	0	0	0	0	8.9322	58.24	107.06	201.05	304.89	441.9	654.46	967.39	1236.5	1643.2	1976.7	2433.9	2691.6	3076.3	3424.8	3641.1	3955.3	4332.3	4862	5316.1	5715.4	6206.6	6400.1	6747.3	7218.7	7857	8331.3	8726.2	8996.7	9368.4	9912.4	10109	11065	11285	11767	12097	12246	12666	11303	11175	11475	11997	11942	12445	12417
0	0	0	0	144.45	329.78	566.91	780.49	1149.4	1615	1961.8	2496.8	3110.1	4224.2	4400.3	5289.4	6039.1	6853.4	7851.8	8430.3	9447.4	9089.5	10128	12119	12645	14116	13412	15808	16805	17742	16984	19813	20640	21713	22543	23235	24206	25056	25605	26162	26462	26777	27251	27390	27499	27863	28238	28360	28732	29089
0	0	3.9722	0	0	20.948	76.177	139.06	252.28	502.56	760.61	1190.1	1708.7	2260.6	2948.1	4237	5171.7	6421.4	7556.8	8296.4	8863.8	10133	10993	11998	13286	15177	16558	18333	19926	20561	21865	23258	23030	26144	24374	25397	26192	27473	28519	28873	29698	29017	28166	28856	29449	29584	29713	29917	30615	31053
8.6682	9.0017	0	0	0	0	11.724	92.72	213.72	582.73	688.25	995.56	1919.7	1883.8	2388.4	2931.2	3684.4	4339.5	5150.3	6264.6	6668.2	7491.3	8585.3	9988.5	11131	10512	11163	11791	13000	13817	14547	16940	15707	16292	17220	17267	18210	19007	19370	19552	20419	19142	19153	19382	20104	20014	20732	20447	21231	21326
0	0	0	0	0	0	59.725	155.88	306.5	522.17	832.15	1215.4	1673.5	2205.6	2735.5	3309.2	3936	4511.2	5325.4	5920	6557.3	7438.3	8033.2	8768.3	9580.2	10297	11206	11954	12232	13155	13397	14269	15047	15756	16644	16769	17602	17764	18537	19100	19389	19892	20416	20412	20508	20784	20748	21063	21224	21231
0	0	0	0	0	11.193	90.126	203.98	402.95	667.86	1028.8	1467.9	1984.6	2657.4	3408.7	4220.8	5284.7	6285.7	7005.4	8047.8	8997.1	10310	11417	12216	13417	14302	15424	16407	17319	18802	19887	20972	21444	22834	23684	24752	25369	25966	26422	27680	27790	28077	28037	28185	28080	28601	29198	29021	29342	29852
0	0	0	13.185	0.78126	0	24.041	60.195	143.63	282.17	479.7	758.02	1110.6	1484.7	1904.4	2487.8	2989.5	3557.7	4081.1	4816.1	5369.3	5972.6	6795.3	7323.9	8249.4	8753.7	9456.4	10131	10656	12357	12591	12795	13248	13478	16204	15952	16305	16373	17211	17678	17574	17662	18311	18644	18876	19122	19327	19943	20063	20200
0	0.18827	0	1.7584	0	0.36447	22.544	85.518	234.42	459.41	773.82	1132.8	1599.1	2061.5	2726.5	3518.3	3937.3	4569.4	5532	6379.2	6912.1	7800.1	8487.9	9367.9	9965.7	10617	11332	11874	12285	12909	13228	13387	14217	14784	15490	16251	16280	16454	17060	17102	17478	18027	18466	18644	18873	18867	18792	19053	19174	18882
22.475	22.568	9.5271	2.7608	0	0	0	5.7019	108	304.37	519.91	881.79	1229	1636	2092.2	2625.2	2950.8	3616.6	4278.9	4579.4	4807.5	5629.1	7216.8	6925.8	8940.2	8770.3	9432	9769	10895	11647	12050	12564	13701	14075	14492	14958	15224	16279	16390	16549	16620	17423	18402	18393	18254	18950	19258	19252	19570	19894
6.481	8.2697	5.1502	0	0	0	6.494	71.12	174.2	366.83	578.6	773.56	1112.3	1529.7	1951.2	2668	3163.6	3856.2	4767.6	5503.6	5320.8	6061.2	6666.2	7507.5	8219.2	9025.3	9968.5	10805	11160	11870	12654	13237	13794	14867	15004	15603	16145	16688	17235	17817	18166	18525	19160	19282	19698	19765	19868	19831	20042	20119
0	0	0	12.866	11.667	27.135	33.168	36.637	47.799	56.351	76.155	109.83	176.11	292.88	480.94	699.14	878.99	1192.8	1530.1	1951.2	2340.8	2586.1	3218.5	3907.1	4147.6	5100.3	5374.5	6048.3	6337.1	6903.9	7510.1	7697.5	8282.2	8725.9	9155.9	9720.9	10145	10511	10965	11059	11355	11569	11822	12033	12228	12191	12315	12207	12384	12341
13.522	2.7365	0	5.4818	0	1.1528	0	14.557	102.18	192.12	373.54	613.05	954.09	1382.9	1741.3	2201.8	2887.9	3605.4	4322.5	5216.2	5803.4	6689.1	7566.8	8431.2	9320.1	10206	10784	11244	11978	12687	13284	13221	13781	15274	15903	15880	17145	17126	17383	17470	17973	18758	18440	18888	19037	19303	19308	19607	19854	19355
0	0	0	0	0	6.3623	20.397	61.406	168.81	297.63	512.65	893.13	1329.3	1712.9	2253.4	2964	3674.8	4382.8	5010.5	5959.5	7184.6	8411.2	9058	10713	12175	13175	14993	17118	18650	19977	21725	22299	23841	25688	26763	27302	28694	29969	30456	31801	32399	32993	34203	34586	34680	35071	35464	36066	34603	34813
0	0	0	0	6.8259	15.977	40.544	90.691	153.26	271.32	400.64	581.57	940.17	1122.8	1613.1	2026.7	2556.2	3133.8	3663.6	4025.7	4470.9	4969.9	5479.7	6029.4	6466.4	6781.5	6970.4	8171.2	8652.5	9433.6	9565.7	10768	11556	11690	12341	12758	13496	13069	13354	14127	14388	14619	15105	15380	15359	15804	16207	16530	16358	16412
21.155	0	6.551	0	0	0	0	0	5.699	44.629	102.33	214.86	333.4	530.48	753.78	1087.1	1392.5	1753	2183.9	2687.3	3230.8	3737.7	4196.7	4877.1	5361.2	5873.6	6304.7	7028.6	7422.4	8195.8	8364.6	9101.6	9382.1	9819.7	10371	11094	11554	11866	12205	12369	12489	12289	12583	12706	12813	12965	13339	13152	13331	13368
0	0	0	0	34.592	136.61	237.59	374.71	589.91	805.8	1020.6	1338.1	1622.9	2194.2	2708.8	3071.5	3720	4214.8	4833.4	5511.4	6100	6696.1	7876.1	8267.9	9091.3	9757	10583	11211	11614	12160	12857	13311	14141	14653	15350	16198	16755	17315	18016	18356	18993	19221	19352	19713	20115	20431	20997	20973	21191	21140
0	0	0	0	0	39.681	290.84	101.19	199.89	409.28	802.11	1205	1610	2006.3	2655.5	3297.7	4052.7	4759.1	5634.8	6624.5	6822.5	7654.1	8461.9	10807	9915.6	13383	14237	15492	16747	17301	18512	17546	18409	19251	19662	20699	21486	22100	22355	22436	23031	23336	23060	22903	23791	24094	24321	24237	24050	24141
0	0	0	39.387	90.426	137.67	150.33	182.22	192.17	249.79	315.21	396.67	499.81	621.53	802.55	1016	1261.7	1483.6	1864.2	2284.1	2538.6	2960	3384.1	3791.8	4312.9	4791.3	5307.1	6124.6	6832.6	7674.1	8154.3	8832.8	9500.9	9994.2	10812	10979	11772	12114	12517	12991	13294	13612	14152	14665	14934	15121	15535	15880	15932	16021
7.8605	0	0	3.1188	0	0	9.2652	53.021	118.64	278.96	495.09	724.34	1175	1593.7	1618.8	2575.3	3148.4	4021.7	4078.1	4785.3	4302.3	5656.2	6258.6	7060.4	7760.9	8432.3	8679.1	9553.3	9907.4	10644	10529	11144	11659	12379	13224	13651	14331	14631	15203	15391	15624	16148	16584	16610	16881	17182	17579	17508	17684	18203
0	0	0	8.2211	16.403	16.078	13.308	59.366	118.65	231.56	504	548.27	867.52	1136.6	1367	1867.1	2512.3	2297.3	2668.8	3547.6	3690.9	4335.9	4973.6	5480.9	6060.5	6346.3	6256.8	6954.9	8130.7	8360.9	8811.9	9324.9	9891.1	10222	10765	11097	11700	12114	12009	12429	12695	12790	13221	13589	13795	14171	13811	14197	14212	14263
3.334	0.82302	0	0	0	7.0403	10.532	38.179	110.87	214.79	413.08	643.88	1034.8	1509.8	2033	2575.3	3432.9	4022.4	5005.6	5865	6636.1	7512.2	8608.3	9380.5	10226	11823	11989	12610	13255	14452	15037	16281	16623	17289	18203	18475	18752	19883	20550	20678	21387	21593	22078	22460	23179	23180	23754	24252	24387	23693
13.199	0	0	0	0	0	14.181	67.817	183.44	340.32	552.04	771.67	1105.5	1503.3	1951.6	2519.9	3072.4	3508.1	4179.8	4352.8	4803.3	5247.8	5876.7	5854.8	6551.1	6778.4	7199.3	7488.8	7992.1	8580	8640.6	9396.1	9652.9	9903.8	10063	10701	11054	11398	11911	12106	12160	12186	12564	12940	13334	13418	13366	13566	13565	13846
0	0	0	0	0.37026	19.13	73.67	159.23	327.94	597.27	920.64	1378.3	1829.1	2421.5	3061.6	3919.1	4799.2	5701.5	6436.7	7736.6	8819.9	9690	10789	11588	12812	13764	14661	15682	16364	16854	18521	19422	20202	21033	22301	23338	23848	24629	24800	25231	25654	26632	26728	27511	26910	27515	27297	28040	28400	29483
0	0	0	8.1454	0	4.0599	31.378	69.587	187.92	346.82	569.7	874.56	1311.5	1675.9	2266.4	2796.6	3299.2	3977.2	4871.5	5284.4	5804.8	6442.9	7256	8122.4	9018.5	9618	10462	11555	12021	12131	13533	13991	14707	15179	15216	15531	15931	16725	17038	17444	18239	18900	19042	18247	18505	18487	18345	18224	18361	18637
0	0	0	0	0	0	55.337	119	283.47	511.08	797.52	1115.2	1622.7	2048.6	2884	3258.8	3829.7	4579.6	5266.7	6056.3	6805.5	7635.6	8142.5	8808.3	9888.2	10444	10687	11822	12155	13150	13906	14833	15427	15694	16140	16715	17080	17635	18016	18597	18338	18913	18801	18894	19067	19116	18929	19169	19102	19328
10.834	19.133	0	0.8295	0	0	0	66.407	177.45	391.81	674.21	1029.4	1419.4	2068.9	2494.4	3345.9	4066.9	4749.8	5735	6517.7	7360.2	8496.2	8855.2	9780.1	10284	11166	12010	12694	13430	14276	14816	16442	17483	17914	18413	19506	20195	20881	21370	21695	22031	22462	22650	23303	23732	23621	24200	24369	26182	25985
0	0	0	4.8714	11.102	16.291	25.544	41.989	59.452	123.87	249.09	346.21	555.04	721.69	940.68	1201.6	1483.7	1865.6	1874.1	2198.6	2521.3	2997.5	3601	3960.6	4206.4	4529.7	4740	5146.6	5489.7	5931.2	6335.4	6903.2	6799.9	7425.1	7020	7392.5	7773.7	8448.2	8483.5	8766.1	8810.4	9062.5	9151.1	9444	10917	11524	9802.2	10046	11684	10195
9.3763	6.6734	0	0	0	0	2.2613	51.033	101.53	205.48	344.07	518.65	753.78	984.54	1226	1615.8	1951.5	2403.5	2827.3	3243.6	3688	4239.3	4543.6	5149.8	5825.2	6195.5	6966.1	7455.7	7930.3	8362.7	10523	10587	10344	10901	11340	11669	13607	15026	13396	13657	13810	14239	14665	15151	15590	15877	15990	16294	16336	16581
0	0	0	23.061	26.121	33.248	8.8763	106.05	184.55	245.34	349.43	512.1	737.02	897.57	1367.3	1699.1	2018.1	2552.4	3010.3	3490.5	4108.7	4532.4	5024.3	5588.3	6324.4	6984.1	7464.8	8177.6	8634.5	9241.5	10313	10034	11539	12136	12520	13508	13501	14922	15136	15463	15729	15892	16458	17041	17106	17082	17569	17754	18389	18518
6.3037	0	14.868	0	0	0	9.5673	51.063	136.81	252.96	463.31	740.3	1046.5	1342.8	1825.3	2307.7	3071.2	3550.9	4125.5	5214.2	5984.1	6735.5	7749.3	8346.4	9088.2	9889.1	10700	10693	11625	12208	12845	13411	14321	14877	15672	16177	16949	17321	17580	17659	17655	18044	18417	19389	18966	19464	19619	19853	20273	20219
10.669	16.377	0	8.2874	0	0	0	20.755	80.553	211.19	313.16	584.06	819.24	1239.6	1568.2	2212.7	2574.8	3578.3	3571.7	5282	5919.6	7228.3	8321.1	9490.7	10111	9417.7	10336	11511	12649	16122	14512	17286	19034	19838	20266	21961	22608	22700	23653	23889	23986	23641	23771	24410	24687	24757	25325	25918	26334	26421
0	5.4724	0	7.9284	7.6178	0	2.1186	21.695	72.898	172.89	310.26	559.35	867.5	1171.5	1531	1988.1	2475.2	2968.6	3546.9	3948.4	4624.6	5283.3	5920.4	6547	7312.4	7803.7	8596.7	8994.7	9395.7	10396	10970	11364	11878	12717	13479	13872	14287	14635	15201	15505	16067	16716	16936	17365	17782	17254	17949	18239	18747	18858
13.35	4.5576	0	5.9585	0	0	0	43.301	110.69	276.55	512.41	842.47	1342.9	1852.7	2478.7	3146.2	4054.8	4750	5392.9	6106	7867.9	8163.4	9065.2	10156	11203	12281	13239	13305	13864	14707	15238	16039	16512	17470	18012	17866	19225	19438	18759	20071	21319	20560	22446	21279	21902	22565	22246	23678	24311	22855
0	10.659	0	4.507	6.9529	0	0	0	10.024	84.357	191.87	331.25	565.52	834.67	1121.7	1420.9	1751.4	2079.5	2521.3	3001.6	3400.9	3792.9	4151.6	4710.1	5254.5	5630	6253.4	6605.7	7001.4	7461.6	7935.1	8083.2	8623.8	9202.1	9538.8	10098	10501	10849	10901	11317	11707	12091	12260	12628	12319	12519	12498	12852	12784	13099
0	0	1.9504	19.665	13.661	0	30.69	69.336	115.4	237.93	366.83	708.51	1156.8	1318.8	1393	2146.3	2652.9	2957.4	3417.1	3916.4	4428	4753.1	5271.8	5797.1	6269.6	6502.6	7146.3	7734.9	8268.5	8434.4	8531.7	9212.7	9591.9	10125	10636	10888	11017	11174	11923	11992	12217	12493	12663	12595	12429	12979	13049	13099	13028	13384
0	0	0	4.9412	13.019	17.907	60.176	119.34	284.74	489.2	748.7	1065.2	1729.5	2338.1	3211.7	3994.4	4909.4	6372.8	6258.4	7540.2	9019.3	11083	12519	13616	14952	16233	17266	18075	18227	19578	21487	22308	24143	23633	24312	24923	26343	26443	28012	28281	28727	29829	30845	30490	31162	30243	32484	31609	32206	32416
0	0	0	25.465	72.484	100.2	120.91	150.16	245.68	419.91	602.96	887.2	1181.7	1601.9	2046.6	2644	3384.2	4002.9	4907	5510	6488.3	7521	8326.1	9250.2	10231	10889	12019	12881	14099	15056	15781	17131	17963	18692	19517	20018	20430	20611	21288	21823	21843	22051	22471	22781	22977	24682	24444	24609	24327	24322
0	0	0	58.607	66.11	29.926	58.731	93.918	46.632	103.71	391.23	390.9	712.02	910.03	1600.9	1732.9	2620	2534.6	2983.9	3586.6	5116.2	5720.1	5366.5	6898.3	7700.6	6627.1	7074.8	7490.7	7939.7	8335.8	8603.6	9640.4	9415.8	9894.6	10269	10349	10787	11241	11384	11891	12032	12287	12330	12356	12454	12716	12890	12709	12765	12746
0	0	0	27.303	73.242	132.85	112.32	224.94	136.26	449.61	534.94	891.93	1224.3	1516.7	1818.3	2443.8	2980.6	3334.4	3597.9	4028.7	4553.9	5335.2	6227.4	6835.3	7534.4	7867	8368.4	8488	9146.6	9158.1	10220	10713	10453	10859	11312	11843	12338	12465	12687	12367	13008	13001	12936	13320	13177	13488	13255	13604	13608	13632
8.1726	3.7677	7.2148	1.756	0	0	0	0	0	34.33	82.923	172.96	290.63	469.66	657.93	956.87	1325.7	1733.5	2138.1	2533.9	2928.9	3317.1	4072.3	4508.3	4948.5	5467.4	6115.1	6512.1	7018	7606	7984.1	8431.1	8758.2	9270.6	9757	10248	10831	11024	11502	11834	12098	12756	12811	12855	12673	13284	13341	13796	14109	14255
10.56	0	0	3.0316	0	0	7.7476	36.386	109.45	242.11	398.61	678.45	1048.7	1460.6	1998.1	2568.9	3223.2	3823.9	4604.1	5227.4	5858.4	6502.4	7736.7	8627.7	9177.4	9975.6	10744	11314	11992	13249	13403	14236	14922	15366	15980	16507	16904	17646	18000	18578	18997	19183	19269	19218	19701	19770	20113	20368	20831	20954
0	0	0	0	0	9.8453	20.128	15.939	21.039	70.068	133.92	241.98	392.17	581.15	834.05	1137	1458.5	1844.5	2310.2	2899	3277.7	3820.3	5092.4	5733.2	6631.1	7079.9	7060.7	8686.6	8294.3	8859.3	9540.7	9992.4	10759	10800	11584	12026	12802	13578	13589	14349	14270	14751	15093	15439	15765	16024	16126	16356	16429	16714
0	0	0	0	0	0	47.233	127.04	272.75	504.15	846.62	1218.3	1758.8	2317.4	2971.7	3885	4631.6	5552.4	6605.5	7164	8423.6	9885.1	10778	11387	13059	13518	14384	15068	16002	16642	17181	18489	19443	20050	20374	21104	22099	22609	22931	23795	24697	25345	25394	25814	26367	26657	26726	27219	27843	27809
0	6.3838	0	0	0.71244	3.878	0	2.4323	33.021	90.614	182.67	299.86	483.05	730.87	1015.7	1393.9	1780.1	2204.9	2808.3	3173.4	3808.3	4388.9	4965.2	5709.1	6116.3	6721.5	7426.6	7810.7	8378.2	8976.2	9574.8	9713	10225	10784	11505	11907	12099	12571	12915	13575	13954	14524	15004	15364	15399	15253	15048	15766	15675	16184
28.218	17.915	0	0	0	0	0	0	27.532	99.644	209.02	438.95	693.47	1052.2	1482.1	1974	2519.3	3062.8	3759.3	4613.5	5401.6	5919.1	6705.6	7485.9	8504.3	9333	10038	10824	11453	12184	13133	13672	14545	15379	15679	16043	16919	17029	17631	16892	17089	17335	17537	17588	18019	17748	17801	18219	18375	18455
4.653	0.38335	0	0	0	3.9892	12.753	25.947	62.065	135.89	224.58	357.97	513.97	683.25	933.56	1179	1506	1738.8	2085	2425.4	2762.2	2960.6	3391	3712	4256.4	4845.2	4893.1	5359	5657.1	5805.7	6408.5	6780.2	6783.1	7624.8	7883.6	8288.5	8503.2	8582.4	9233.9	9294.6	9414.2	9519.6	9745.1	9922.4	9903.1	10352	10605	10723	10740	11095
0	0	0	0	0	7.0349	46.268	125.12	279.7	493.75	776.57	1173.8	1621.5	2237.8	2859.6	3720.7	4556.3	5469.7	6496.2	7328	8261.4	9179.7	10448	11478	12833	13907	14880	15909	16539	17587	18458	19804	20564	21206	21709	22522	23741	24404	25090	26024	26312	26281	27220	27133	27241	27202	27530	27636	28206	28810
6.2348	4.2985	0	0	0	0	20.428	81.831	168.35	280.43	476.46	743.32	1014	1457.1	1947.8	2549.5	3203.7	3788.7	4606.3	5434	4998.2	7124.8	6690.4	9224.5	9697.4	10364	11162	9741.6	12659	13329	14621	12591	12253	13922	13639	14020	14236	14971	15034	15645	16159	20819	21106	21478	21189	21593	21761	21889	21588	21886
20.615	9.1672	4.4988	0	0	0	0.048264	38.317	102.7	226.54	386.1	598.07	876.17	1129.3	1489.4	1903.1	2319	2717.4	3217.6	3777.7	4360.1	4977.9	5494.5	6114.8	6747.9	7448.1	8071.8	8644.5	9326.9	9819.9	10320	10877	11302	11972	12902	13346	14011	14603	15470	16049	16233	16558	17255	17363	17699	18243	18225	18424	18799	19163
12.357	19.149	0	0	0	0	0	3.5629	27.064	63.429	128.74	199.9	337.04	490.42	690.52	920.18	1103.3	1424.2	1804.1	2094.9	2468.9	2771.1	3257.6	3731.2	4207.7	4843.9	5396.4	5765.3	6241	6404.6	7100.2	7635.5	8079.4	7567.8	8015.9	9532.1	9931.3	10710	10879	11367	11376	11979	12182	12842	12847	13155	13183	13252	13572	13449
20.269	3.7455	0	0	0	0	14.873	30.973	107.88	204.93	337.12	490.66	686.69	884.95	1165.5	1416	1838.4	2262.4	2677.6	3065.5	3542.4	4045.4	4521.7	4966.1	5461.3	5936.7	6350.4	6975.9	7841.9	8480.3	9100.6	9411.1	9907.9	10485	11003	11520	12207	12582	13147	13529	13537	14265	14572	14747	14667	14644	14515	14829	14974	14949
0	0	0	0	0	4.7153	62.402	171.31	346.13	611.43	849.29	1251.5	1690.2	2219.3	2804.6	3397.6	4109.9	4824.2	5437.7	5854.9	6613	7477.2	8027.2	8341.6	8890.4	9775.6	10572	10580	11288	11504	11630	12167	12652	13109	13390	13715	14263	14334	15046	15369	15080	15492	15665	15907	16077	15906	16191	16306	16353	16781
0	0	0	0	0	23.066	63.286	104.8	199.5	299.94	442.43	653.47	931.65	1259.8	1690.7	2164.7	2748.1	3403.1	3982.6	4556.7	5144.5	5837.8	6409.7	7313.6	7925.1	9016.6	9807.4	10742	11608	12498	13499	14474	15491	16090	16877	18160	18953	20036	20900	21468	21778	23038	23320	23057	23192	23852	24338	24604	24906	25396
0	0	0	0	0	11.536	81.437	226.64	501.13	851.57	1367.7	2098.6	2911.1	3904.4	4966.9	6140.3	7250	8662.5	10381	12152	13996	15786	17277	19094	20416	22630	23562	24583	26268	27911	29048	29916	31110	33295	33428	34602	35580	36799	38288	38726	39626	40213	39960	41071	41713	42376	43212	42999	43200	43661
14.731	5.9912	0	0	2.3464	0	1.4362	31.752	124.66	252.99	456.02	754.93	1166	1647.2	2230.6	2850.5	3598.6	4426.7	5325	6195.8	7119	7827.2	9132.4	9931.4	10975	11785	12294	13345	14139	15479	15428	16700	17992	18701	19917	20070	21619	21969	22491	22332	22598	22751	23008	23799	23188	22623	23118	23119	23284	23785
0	2.295	0	0	3.1095	0.91597	4.8973	38.428	117.37	261.07	452.71	691.81	978.12	1372.6	1738.8	2179.2	2666.3	3155.7	3617	4092.1	4616.8	5041.2	5638.2	6028.7	6313.5	6574.6	6993.2	7006.3	7808.4	8067	8191.2	8674.4	8946.9	9946.3	10145	10528	10956	10936	10897	11244	11295	11912	12295	12286	12575	12537	12647	12915	12749	12946
5.4609	0	0	0	0	5.531	50.594	202.38	411.76	710.62	1136.9	1619.6	2119.3	2812.6	3466	4227.6	5039.5	5905.2	7033.2	7563.5	8360.8	9343.4	10375	11131	12070	12640	13752	14335	14724	15712	16786	17554	18447	19199	19955	20453	21222	21730	22276	22855	23174	23683	23918	23765	24812	24372	24704	25566	25135	24969
0	1.1449	22.786	0	20.686	0	14.429	38.634	95.571	219.91	387.27	580.7	799.42	1127.9	1533.6	1927.9	2363	2915.6	3355.8	3817.8	4251.3	4735.4	5227.6	5457.4	5979.9	6628.3	6892.6	7635.4	8057.9	8800.9	9526.6	9986.5	10616	10941	11943	12136	12784	13242	13512	14020	14507	15294	15729	16141	16340	16742	17308	17953	17638	18102
15.599	0	0	1.1594	0	0	2.0427	9.244	59.204	118.42	214.45	345.69	524.11	766.69	983.56	1278.5	1617.8	2042.8	2395.1	2740.3	3246.1	3743.2	4521.5	5609.1	6183.7	6712.7	7439.9	8028.5	8740.1	9484.6	10189	8834.2	10615	11354	11907	12441	13016	13403	13789	14110	14570	14754	14858	15161	15126	14725	14754	14847	15421	15653
0	0	0	0	4.2109	16.969	57.939	119.58	207.44	328.91	493.46	733.14	1002.3	1268.6	1713.7	2103.2	2565.8	3086.6	3479.1	4014.5	4641.6	5267	5802.3	6448.9	7068.5	7498.5	7977.5	8389.9	8952.5	9499	9920.7	10465	11059	11695	12440	12939	13492	13694	14017	14492	14654	14786	15031	15146	15172	15558	15912	15898	16225	16300
0	0	0	0.48989	1.3283	6.0551	16.189	40.907	105.2	225.64	381.46	619.5	893.13	1172.5	1590.7	2059.2	2624.1	3074.5	3614.6	4222.2	4816.8	5404.2	6059.7	7342.6	8057	8040.3	8717.3	9078.6	9710.8	10152	10569	10811	11384	12041	12402	12899	13172	13372	13762	13911	14383	14885	15366	15499	15417	15432	15328	15696	15735	15868
2.9156	3.735	0	0	1.565	0	22.441	68.509	155.33	261.98	439.8	653.39	859.08	1077.3	1376.8	1686.2	1918	2399.7	2862.6	3214	3383.9	3530.7	3536.3	3343.5	3684.7	4045.4	4175.1	4677.8	4965.5	5570.2	5886.4	5966.1	6333.9	6519.7	6947.4	7337.8	7480.9	7933.7	7973.3	8109.2	8446.8	8498.4	8957.8	9147.8	9357.2	9480.2	9838.2	9882.6	9915.4	10286
0.88582	4.6391	3.4383	5.0487	0	0	0	24.211	157.34	332.98	607.54	979.37	1433.3	2093.3	2668.9	3414.3	4334.9	5256.4	6263.7	7311.5	8569.6	9243.1	10443	11817	12962	14022	15003	15968	16954	18076	19564	20042	21510	22080	23271	24772	24514	25800	26125	27043	28184	28443	28979	29391	29944	30062	30458	30448	30965	31221
10.39	5.5095	0	0	0	3.3975	0.61967	37.877	120.55	259.21	437.81	731.32	1098.8	1487.8	1933.1	2430.2	3528.5	3592.2	4187.5	4757.9	5601.5	6340.9	6853.6	7715.5	8523.1	9154.5	9930.7	10850	13649	14235	12956	14220	14431	15714	16239	16641	17579	18755	19442	19910	20254	20621	21064	21485	21819	21787	22401	22579	22846	23308
22.001	5.954	6.6084	1.0009	0	0	0	0	0	10.623	70.4	169.5	320.93	571.29	805.95	1181.2	1591.5	2121	2897	3187.9	4111.2	5019.9	5814	5960.8	6573.8	7213.8	7932	8494.7	9244.3	10013	10500	10093	10541	11080	11587	12062	12625	13160	13459	14616	14551	14811	15230	15845	15963	16035	16870	17384	17875	17975
0	0	0.7227	0	0	19.371	55.575	114.06	192.7	342.63	591.5	763.65	1080.2	1486.3	2076.5	2617.7	3374.2	3169.9	3855.8	4364.7	5003	5575	6127.6	6855.9	7247.2	7790.1	8584.7	8968	9295.5	9728	10323	10933	11609	12007	12473	12773	13485	13928	13946	14542	15235	15512	15891	16046	16103	16369	16899	17400	17137	17563
2.2128	5.5573	0	0	4.9986	0	4.0055	27.425	90.839	202.4	371.31	561.67	810.29	1163.1	1462.5	1886.3	2301.7	2811.6	3349.8	3882.9	4570	5050.9	5784.7	6472.6	7159.7	7902.1	8462.7	8927.2	9502.7	10261	11099	11881	12298	13112	13617	14405	15043	15918	15967	16671	16989	17657	18009	18041	18285	18663	19259	19248	19930	19876
15.688	6.685	0	0	0	0	0	0	32.966	100.21	223.42	393.63	593.06	893.86	1283.2	1689.9	2233.3	2856.5	3473.5	3967.8	4638.6	5206	5785.1	6581.9	7372	7891.6	8541	9171.2	10172	10612	11153	11618	12374	13229	13478	14161	15017	15267	16125	16097	16652	16650	17104	17254	17313	17249	17944	17717	17702	18051
0	0	0	0	0	20.911	103.69	252.13	436.93	742.67	1070.3	1540	2071.6	2633.6	3388.9	3909.8	4546.1	5595.5	6453.7	7232.5	7850.1	8986.9	9347.9	10365	10827	11375	12215	12689	13396	13974	14494	14706	15378	15913	16510	16956	17319	17812	18521	19000	19509	20134	20398	20917	20329	20928	20069	20770	20434	21755
0	6.2174	0	14.834	0	0	25.806	104.54	228.82	424.93	658.71	1098.9	1542.9	2012.5	2613.1	3038	3681.8	4320.3	5333.7	5660.6	6603.6	7604.8	8737.7	8670.9	9506	10924	10522	12305	12436	12678	13027	14019	14608	16202	15661	16255	18077	17285	17782	18063	18058	19943	20880	20988	21447	21557	20814	20939	22121	21303
4.3908	0.44064	0	0	0	7.0555	5.8144	2.331	10.434	34.937	92.438	185.41	346.65	524.37	768.13	1029.9	1319.9	1762	2147.2	2331.8	2695.2	3060.6	3481.4	3955.5	4291.5	4781.8	5063.6	5407.2	5284.5	6141.3	6040.1	6978.2	6474.7	7496.3	7799.8	8185.4	8425.3	8784.8	8875.5	9065.9	9188.4	9573.8	9834.4	9757.6	9924.4	9882.6	10189	10477	9948.6	10362
10.115	0.72718	0.64519	0	0	0	13.296	42.499	100.96	187.04	311.64	448.31	683.75	898.76	1133.3	1469.7	1889.8	2243.7	2611.9	2927.4	2705	3232.7	3353.3	4030.1	4098.2	4181.7	4598.7	4997.9	5326.6	5549.6	5440.2	5561.5	6621.2	6899.3	7290.7	7384.1	7387	7603.3	7693.3	8090.5	8413	8848.6	8893.5	8968.9	9138	9352.9	9575.2	9807.8	9957.8	10212
1.3846	0	0	1.7964	0	1.0345	5.908	10.518	39.84	96.969	166.33	293.19	422.97	575.96	803.9	1003.7	1152.9	1522.2	1912.6	2230.5	2778.1	3051.1	3462.8	3942.6	4475.3	4925.5	5535	6182.9	6679.7	6740.1	7166.5	7537.4	8060.3	8545.9	9292.4	9677.5	10278	10514	10911	11313	11497	11795	12092	12296	12494	12823	13213	13241	13321	13568
2.9335	0	0	0	0	4.3474	62.148	147.55	347.89	601.63	702.25	1042.4	1490.5	2259.1	2532.8	3049	3644.7	4221.2	4859	5673.9	6351.8	6986.4	7862.4	8414.2	9164.6	9663.7	10378	10768	11868	12556	12843	12966	13755	15710	14893	15383	16219	16462	18577	17671	18029	18136	18400	19058	18466	19106	19327	19613	19761	19872
0	1.3381	0	0.96032	5.4183	4.0034	8.7115	1.162	60.816	120.35	210.39	409.02	711.15	1066.7	1456.8	1991.4	2701.4	3339	4156.3	5137.4	6157.8	7062	8039.6	9282.7	10219	11321	12445	13643	14483	14538	16094	16941	17763	19187	20106	20895	21732	22550	22685	24382	24516	25079	25660	25849	25663	26149	25418	25113	26370	25920
3.1474	19.727	0	4.1273	0	0	0	10.301	46.297	112.74	233.7	396.35	620.76	956	1282.1	1595.2	2005.8	2400.4	2888.9	3302.5	3758.5	4219.7	4776.3	5294	5719.3	6242.4	6704.9	7474.4	7578	7969.6	8547.1	8597.8	9342.1	9723.7	10069	10665	11206	11601	11725	12064	12431	12708	13147	13229	13590	13808	13898	13895	14011	14258
0	0.23511	0	0	0.69383	3.1713	8.3801	17.081	31.115	102.26	178.5	334.45	595.96	833.69	1159.3	1585.9	2086	2605	3185.1	3756.9	4407.2	4977.6	5692.7	6111.1	7144.1	7848.6	8448.5	9201.4	9609.8	10566	11194	11903	12628	11686	11531	11834	12770	12543	13951	14565	15124	15933	14604	15120	15954	15287	16343	17239	17998	16980
2.006	6.1696	6.5352	4.8175	1.4136	0	0	42.112	158.05	331.18	582.99	900.72	1238.7	1693.9	2082	2700	3251.3	3894.1	4830.6	5505.8	6035.3	6651.2	7479.3	8542.7	9560.4	10371	10958	11396	11704	12588	13034	14335	14754	15913	16626	16935	17074	17824	18154	18395	18898	18878	18744	18875	19721	18493	19779	20992	20652	20304
0	0	0	12.77	14.598	16.418	14.682	32.775	30.656	77.213	146.16	261.92	353.35	539.65	796.38	1046.2	1317.1	1666.4	2097	2529.9	2724.4	3218.7	3613	4181.3	4825.3	5127	5626.8	6367.4	6668.3	7154.7	7745.5	8195.2	9007	9423.3	9942.1	10254	10595	11138	11699	12020	12241	12338	12600	12774	13173	13248	13447	13930	13775	13777
0	0	0	0	3.9252	2.0217	23.85	58.128	143.2	277.25	535.64	863.04	1260.1	1855.5	2302.8	3204.2	3954.6	4689.1	4988	5684.5	7265.3	10016	11091	10015	12458	13084	14769	15464	16016	17329	17377	18664	19162	20619	21723	22628	22530	23084	24053	24828	24582	25780	26110	26112	25769	26956	26707	26700	27719	27820
9.7345	4.2849	0	0	0	0	11.387	67.548	153.19	293.5	494.38	736.21	1063.2	1439.2	1884.9	2343.4	2830.5	3292.6	3852.5	4417.2	5146.3	5492	5936.1	6483.8	7218.4	7924.8	8287.3	8185.8	9286.5	9782.1	10334	10718	11273	11832	12034	12486	13170	13418	13787	13757	14339	14349	15066	15055	14898	15287	15610	15771	15789	15945
0	0	0	0.69318	7.0214	0	11.058	40.008	90.622	142.55	266.85	387.72	575.15	741.1	955.42	1267.9	1620.2	1907.7	2186.2	2577.7	2985.9	3399.3	3790.8	4076.1	4305.6	4688.4	5058.2	5523.8	5711.9	6249.5	6491.6	6991.2	7448.8	8173.1	8593	8943.1	9433.5	9722.7	10017	10702	10817	11257	11417	11554	11714	11995	12094	12640	12644	12936
0	0	0	32.395	39.09	35.014	96.964	122.26	190.76	332.73	526.27	800.93	1138.3	1474	1918.1	2386.3	2764.4	3229.5	3801.6	4470.4	5141.7	5844	6050.9	7161.7	8041.3	8393.5	8931.7	9676	9984.1	10496	11175	11355	12268	12720	13167	13499	13655	14074	14297	14519	14660	14665	14968	15352	15515	15734	16085	16322	16323	16550
15.933	26.79	0	3.6518	0	0	0	0	40.165	117.28	210.53	322.66	477.92	661.99	929.51	1165.6	1443.4	1767.5	2105	2404.3	2675	3008	3449.7	3828.7	4247.5	4655.1	4995.4	5150.2	5550.5	6021.2	6560.8	6824.6	7061.8	7333.9	7637.9	8117.6	8406.9	8830.7	9397.5	9813.2	9603.5	9749.1	10093	9918.4	9962.2	10139	10517	10722	11027	11042
2.6807	0	0	0	4.3365	0	0	0	5.6598	41.604	116.37	216.6	360.76	444.95	772.38	1035.6	1241.5	1626.4	2031.7	2505.3	3012.6	3597.1	4130.3	4713.5	5341	6078	6652.6	7021.3	7536.1	8236.1	8696.7	9452	9873.4	10091	10814	11378	11836	13133	13565	14022	14786	14835	15144	15272	15454	15714	16008	15966	16008	16287
0	0	0	2.7728	0	0.06478	38.995	101.66	204.17	455.64	750.48	1123.9	1605.8	2050.9	2637.1	3325.4	3848.4	4547.5	5248.5	6076.4	6631.2	7243.5	7915.8	8598.4	9179.6	10008	10797	11423	11424	12630	13322	13702	14655	15278	16036	16705	17189	17859	18205	18645	18861	19100	19600	19653	20062	20265	20202	20826	20909	20991
5.7569	0	0	5.4194	0	0	16.293	0	31.428	101.17	224.7	394.15	602.7	764.66	1111.3	1578.2	1839.4	2136.2	2662.1	3135.8	3456.2	3852.5	4291.4	4524.8	4718.2	5417.3	5536.3	6353.1	6077.2	6729.5	7000.3	8156.2	8898.1	9140.3	9216.5	9768.9	9791.2	10177	10653	10804	11107	10594	11241	11056	11326	11537	11229	11719	11487	11620
21.943	6.7805	8.6176	0	0	0	0	5.9297	38.743	126.9	236.69	417.19	605.9	883.91	1135.3	1461.1	1889.3	2227.1	2636.4	3064.6	3403.6	3819.9	4262.1	4793.7	5300.1	5613.6	6065.6	6456.9	7059.2	7578.7	7936.1	7663.8	8005.4	8439.8	8684.7	9061.6	9751.9	10241	10474	10905	11105	11402	11620	11876	12642	12639	13041	13222	13329	13494
0	0	0	4.375	34.868	49.781	53.261	92.59	172.24	272.25	475.66	695.86	887.1	1276.6	1664.6	2123.7	2655.7	3190.4	3869.6	4471	5166.6	5669.1	6380.9	7165.8	7548.3	8098.9	9083.3	9460.2	9904.3	10378	11177	11383	12317	12849	13264	13872	14048	14847	15241	15527	15895	15788	16091	16335	16224	16552	16473	16717	16830	16709
0	0	0	0	19.142	29.926	40.65	105.71	178.33	284.7	415.78	615.1	849.79	1089.5	1496.7	1774.4	2114.2	2496.8	3039.9	3441	3957.4	4395.5	4938.6	5328.5	5893.3	6650.8	6894	7467.1	7968	8381.8	8880.8	9449.6	10187	10126	10990	11367	11497	11782	12064	12479	12833	13029	13027	13367	13725	13972	14394	14851	14788	14904
0	0	0	0	0	7.7136	44.865	154.43	330.38	621.43	951.44	1482.1	1995.7	2622.7	3281	4123.4	4987.5	5949.3	6878	7718.5	8559.8	9453.7	10225	10974	12007	12625	13535	13841	14769	15450	16099	16782	17863	18806	19421	19697	20840	20907	21772	22327	22194	22682	23333	23467	23558	24276	24666	24871	25274	25420
7.2031	10.689	0	0	0	0	0	28.919	62.889	180.56	323.42	487.04	676.44	938.11	1214.1	1443.3	1803.8	2133.7	2451	2872.6	3241.4	3598.5	4102.6	4562.7	5010.8	5578	5793.7	6152.6	6599.7	6956	7280	7752.6	8294.4	9089.1	9186.6	10001	10324	10674	11026	11080	11631	11548	12133	12340	12162	12092	12688	12657	12984	12797
0	0	0	4.3029	9.4067	0	3.3134	21.837	76.992	150.02	273.99	450.21	704.56	949.62	1313.2	1815.9	2366.2	2986.6	3687.3	4285.4	5067.4	6085.3	7088	7933.6	8781	9466.5	10254	10963	11547	12234	12960	13566	14033	15189	15802	16573	17058	17651	17760	18418	19012	19408	19754	20077	20005	20460	20670	20816	20860	21014
0	0	0	0	6.8422	0	42.048	104.76	266.91	535.71	830.01	1326.6	1815	2132.9	2983.3	3784.8	4133.7	5159.5	5886.8	6814.2	7694.7	8163	9113.8	9725.9	10721	11480	12059	12555	12828	14182	14548	15092	16088	16736	17504	17543	18141	18517	19397	19490	19092	19995	19756	19713	20741	18792	19767	18268	18387	17763
0	0	0	16.703	24.236	4.2354	7.3746	17.366	46.988	95.268	154.28	285.34	457.12	613.5	833.43	1152.9	1443.2	1845.9	2114.3	2432.5	2897.7	3217.8	3763	4257.6	4653.2	5065.5	5432	5921.9	6057.6	6174.7	6457.5	7186.9	7671.6	8286.3	8616.4	8965.3	9295.5	9661.7	10035	10517	10833	11226	11336	11501	11575	11992	11983	12071	12290	12466
0	0	0	7.1154	6.8101	0	6.9425	0	8.8826	30.899	101.88	246.79	471.11	830.86	1266	1812.4	2631	3223.6	3908.8	4913.5	5924.8	6673.6	8027.5	8964	10250	11335	12124	13090	14301	15285	15927	17041	17717	18962	20109	20879	21706	22868	23025	23848	24442	24866	25029	25466	25528	26164	25700	25752	26688	26091
0	7.2549	0	0	0	10.807	38.987	47.427	92.383	215.51	335.55	564.29	905.32	1191.8	1643.4	2138.9	2688.9	3348.4	4032.7	4870.5	5526.8	6298.5	7152.2	7789.8	8916.2	9623.9	10275	11043	11507	12501	12891	13340	13435	14172	15185	15539	15481	16218	16570	17373	17749	18373	18625	19461	18494	18529	19161	19265	19409	20321
0	0	0	0	7.6913	20.631	48.17	89.535	144.63	273.43	455.59	685.82	998.08	1303.5	1605.8	2131.3	2610.4	3055.4	3578.7	3984.1	4504.7	5124.1	5538.9	6193.3	6790	7283.2	7896.3	8400.4	8935.4	9290.6	9673.7	9854.9	10364	10906	11250	11738	11904	12269	12745	13034	13391	13464	13856	13552	14064	14197	14442	14384	14454	14562
0	0	0	0	11.002	21.126	76.351	192	295.04	488.72	741.58	1128	1533.5	1834.4	2263.9	2682.9	3349.2	3823	4596.7	5116.2	5762.2	6300.2	6716.7	7364.6	7696.6	8368	8774.6	9554.3	10082	10964	11578	12517	13388	14002	14786	14972	15317	14719	15064	16092	15825	16811	16805	18735	18622	19063	19306	19711	19851	20138
0.97038	0.13528	0	6.762	0	2.7204	17.149	42.922	91.457	185.16	280.9	483.45	692.9	964.69	1286.1	1624.7	2000.2	2154.5	2049.7	2899.6	3299.8	3728.4	4054.4	4589.7	4853	5345	5652	5829.3	6076.1	6541.1	6860.7	7286.5	7824.2	7851.1	8031.9	8546.4	8616.7	9262.3	9441.4	9603.6	9835.2	10120	10270	10668	10876	11024	11506	11452	11674	12155
0	0	0	0	6.2882	0	31.652	139.21	271.05	514.47	777.59	1106.6	1423.4	1892.7	2286.2	2714.6	3251.1	3746.8	5534.4	4941.3	5369.8	6179.5	6319	7051.1	8022.4	7804	8692	9346.6	9910.2	10533	10078	11477	12046	11594	12033	12174	12699	12648	13137	13559	13620	13322	14131	14697	14835	15011	15347	15461	15839	15431
0	2.3497	0	0.81378	18.143	0	0	24.825	81.256	173.73	336.77	560.57	859.36	1128.1	1582.8	2104.9	2519.9	3076.3	3641.2	4217.2	5123.4	5587.8	6284.6	6850.8	7610.6	8743	9436.7	10048	10209	10678	11163	12033	12396	13286	13859	14112	14789	15527	16006	16564	16878	17283	17379	17341	17832	18189	18525	18521	18821	19148
37.367	4.4861	5.1981	8.5129	0	0	0	56.616	115.26	160.63	302.41	613.18	938.26	964.27	1313	1841.8	1979.5	2741.1	3231.1	3718.7	4399	5402.8	6103.2	6898.8	7494.3	7958.5	8636.2	9380.7	9988.8	10719	11523	12547	12658	13410	12850	14332	15001	15227	15737	16116	16719	16895	17230	17943	17759	17787	18231	18979	18664	18740
5.7808	1.3345	0	0	0	2.65	18.917	76.23	190.18	321.32	552.24	769.59	1085	1299.1	1606.2	1919.4	2469.8	2946.4	3360.4	3690.3	4140.3	4696.7	5332.6	5360.5	5996.4	6679.9	7087.6	7961.7	8125.7	8583.6	8329.1	9101.5	9299.3	9627.6	10394	10592	10393	11052	11331	11651	12009	11885	12763	13412	13710	13332	14089	13968	14032	14338
2.0094	0	0	0	0	0.29325	39.669	129.91	319.34	529.64	838.74	1283.7	1690.2	2217.6	2863.5	3469.3	4183.1	4913.3	5604.8	6386.2	7091.6	7625.1	8228.7	9173.1	9885.5	10673	11224	12389	12567	13313	14133	14619	15283	16048	16463	17069	17450	17968	18399	18714	19775	19553	20176	20508	20054	20771	21086	20130	21582	21321
0	0	0	0	0	60.841	134.73	269.16	489.79	756	1051.4	1408.1	1900.9	2360.9	2872.7	3566.8	4216.3	4925.2	5755.9	6461.4	7266.4	7981.3	8696.5	9543.6	10314	11059	11683	12496	12956	13998	14695	15004	15739	16840	17242	17695	18309	19184	19225	20010	19969	20395	20722	21125	21705	21489	21756	22230	22271	22242
0	0	0	81.357	108	112.19	155.76	250.19	406.69	429.2	767.02	1138.5	1506	2230.9	2559.3	3935.6	3996.3	4988.5	5739.4	6658.9	7530.6	9200.6	10068	8868.6	12165	12747	14318	13007	12865	13894	16824	16845	18271	19374	20074	21071	21627	22227	22299	22228	22442	22610	22972	23103	23640	23561	23661	24785	25208	25508
0	0	0	0	0.66702	25.15	70.89	171.32	301.22	488.33	748.08	975.66	1431.7	1841.2	2311.4	2730.5	3321	3787.3	4412.9	4925.4	5334.8	5824.4	6353.5	6826.3	7602.2	7957.1	8979.1	9658.6	10028	10645	10995	11448	11675	12359	12637	13601	13779	14329	15039	15376	15668	16268	16526	16694	17029	17179	17627	17296	17453	17559
16.694	42.631	0	0	0	0	0	21.254	96.362	234.02	484.4	800.83	1161.7	1607.4	2150	2786.7	3377.1	4132.4	4899.4	5868.6	6586.9	7526.5	8545.2	9363.1	10400	11272	12263	12749	13553	14229	14825	15629	16515	17211	17960	18395	18787	19004	18811	19709	20151	20650	20321	21306	21536	21529	21566	21626	21737	21511
0	0	0	0	2.5206	15.604	21.789	66.91	143.58	275.8	475.27	729.75	995.86	1338.4	1507.7	1862.9	2962.7	3411.7	3958.5	4492.8	5201.1	5773.7	6428.5	7030.4	7609.3	8215.6	8601.3	9338.9	9750.5	10122	10644	11133	11677	12112	12578	13461	12878	14145	16136	14873	15538	15906	16649	16688	17580	18048	18535	18337	18840	18870
16.212	1.4519	0	0	0	0	17.113	119.25	265.84	525.48	760.97	1166.4	1730.4	2222.5	3218.1	3627.5	4247.7	5249.9	5852.3	6802.1	7862.8	8722.5	9106.2	9841.6	11996	11914	12796	10433	12726	14941	15899	15032	14176	14840	15428	16089	16947	16997	17673	18029	18456	18941	19240	19712	20259	20370	20536	20921	21268	21373
11.908	3.5094	4.5864	1.6464	0	0	0	4.0477	41.714	145.64	247.08	462.59	709.93	1011	1337.2	1738.7	2253.6	2760.9	3216.9	3843.4	4274.2	4296.7	4729.6	4989.5	5214.3	5085.9	5235	5506.9	5635.8	5678.9	5716.2	5585.2	5745.9	6001.5	6433.2	6794.1	7547.6	8040.5	8469.6	8778.9	8956	9036.5	9014.7	9302.2	9303.5	9494.9	9846.3	9866.4	10124	10193
0	0	0	0	9.8519	5.3629	0	9.8164	0	0	0	0	30.508	83.941	202.9	309.42	451.73	699.58	902.9	1130.5	1530.7	1785.9	2110	2391.8	2872.9	3186.5	3748.7	3968.2	4350.5	4932.5	5421.4	5776.5	5915	6590.2	7032.8	7034.6	7558.3	7842	8553	8677.5	8851.8	8797.9	9995.6	9508.8	9896.5	9401.6	10588	10615	10640	9994.5
0	0	0	0	81.721	202.1	377.83	633.63	999.99	1449.6	2065.9	2886.3	3575	4528	5484.8	6541.1	7747.7	9026.2	10088	11202	12434	13410	11545	15195	15605	16707	16864	18070	18610	20400	20563	21384	22543	23434	24248	24693	25550	25569	25990	27028	27400	27822	28295	28965	28775	28413	29052	26687	29113	26865
0	0	0	0	14.202	13.49	26.309	49.329	94.835	225.73	357.42	546.12	885.25	1319.3	1628.2	1946.3	2492.3	3049.7	3524	3915.4	4140.5	5319.8	5010	6521.5	6280.5	6942.1	7920.7	8252.7	9002.6	9451.4	9998.8	10557	10783	11704	11686	12420	12955	12918	13445	13949	14304	14103	14494	14321	14699	14780	15038	15536	15382	15334
0	0	0	29.62	30.516	8.351	8.5641	0	29.202	44.298	71.505	104.38	190.79	265.73	440.27	743.4	1002.4	1213.9	1546.1	1556.5	2165.4	2133.3	2434.6	3261.8	3557.8	3594.7	3984.5	4289.2	4597.5	4660.3	5823.8	6201	5566	6482.7	6648.9	7233.7	7442.5	7931.7	8544.6	8668.9	9263.9	9493	9996.8	10118	10298	10160	10247	10335	10722	10759
0	0	0	0	0.91018	6.9547	39.901	125.38	275.68	495.39	782	1226.3	1790.6	2375.7	3109.6	3559.9	4309.9	5079.6	6075.1	7133.6	7461.7	8327.2	8777.1	9552.4	9406.9	10875	11792	12331	13020	13499	14069	14866	14441	15495	16425	16882	16512	17370	17799	18059	18002	18366	19015	19608	19382	19538	20025	20010	19831	20107
8.1493	6.0234	11.285	0	0	1.0317	0	0	31.076	76.249	240.23	403.75	615.61	922.17	1234.7	1648.2	2158.4	2763.9	3106.7	3788.1	4557.6	5041.5	6093.7	6755.6	7319.6	7622.6	8513.9	9355.4	9341.4	10469	11125	11495	12323	12906	13138	13688	14165	14723	15299	15599	16051	15934	16256	16455	16395	16792	16823	16872	17161	17477
0	0.71331	0	0	3.1947	8.7696	20.772	67.219	149.41	321.17	589.59	909.3	1354.3	1741.3	2250.7	2859.5	3561.5	4261.9	5079.6	6000.5	7004.1	7910.8	8994	9754.5	10678	11383	12474	13083	13941	14860	15413	16232	16956	17534	18765	19722	20003	20759	20709	21282	21620	22747	23627	23872	24027	23994	23996	24540	24746	24569
0.54602	0	0	0.30093	0.7121	4.1951	19.971	39.16	79.817	218.51	411.31	669.63	1096.6	1584.3	2106.8	2830.4	3350.2	4019.8	4671.1	5377.1	5723.2	6799	7415.8	7987.7	8794	9355.5	10021	10638	11420	11687	12305	12644	12786	14006	14105	14579	14997	13050	13093	17126	17833	17511	18380	19689	20414	20091	20713	21205	21400	21605
0	0	0	8.6556	9.5293	20.982	46.017	53.713	127.66	252.99	405.42	691.94	970.89	1318.2	1855.5	2312.7	2742.6	3099.3	3703	4204.4	4709	5365.3	5986.3	6456.6	7258.5	8032.5	8901.1	9453.9	9566.9	10433	11148	11785	12455	12783	13574	13816	14553	14857	15369	15727	15827	16589	16863	17412	17389	17553	17823	18642	18779	18583
4.6125	25.628	6.1631	0	0	0	15.227	39.892	71.683	142.17	241.59	418.92	633.37	845.65	1178.9	1450.9	1723.3	2101.6	2445	2823.6	3206.7	3687.2	4053.2	4512.6	4901.8	5344.6	5697.6	6254.9	6604.7	7216.6	7483.1	7819.2	8171	8728.8	9005	9204.7	9592.4	10026	10221	10540	11205	11554	12106	12111	12079	12116	12385	12870	12799	13103
7.9614	5.3276	1.4356	0	0	0	0	16.031	34.18	65.726	96.867	196.76	369.55	580.86	836.55	1158.7	1602.2	2016.5	2533.7	3035.7	3642.8	4196.1	4405.8	4894.5	5120.3	5636.1	6176.7	6541.1	7081.3	7371.2	7985.3	8427.7	9170.1	9757.6	10357	10374	11073	11424	10927	12056	12679	12701	12928	13194	13604	13741	13710	13799	14050	14368
0	0	0	11.305	0	28.505	51.627	50.923	103.07	200.38	307.22	498.63	742.12	968.39	1339.8	1669.7	2028.8	2525.3	3051.4	3517.3	3829.4	4494.9	4898.7	5346.4	5803.2	6361	6859.9	7376.8	7811.9	8471.2	9183.2	9626.4	9987.2	11203	12393	12188	11846	12246	12501	12947	12992	13386	12806	12859	13197	13443	13880	13830	14077	14210
0	0	0	0	0	3.8698	27.988	68.141	136.13	255.47	450.74	660.24	1010.3	1370.4	1781.9	2125	2573.7	2963.8	3497.2	4057.6	4737.9	5238.5	6008.7	6657.4	7299.7	8080.4	8495.3	9120.3	9569.3	10233	11149	11731	12183	12707	13281	13798	14455	14782	15219	15668	16094	16706	16572	17303	17078	17745	17853	18045	18899	18416
0	0	0	0	24.442	18.172	39.904	34.249	57.101	33.945	119.79	278.57	616.13	926.4	1316.2	1797.5	2473.1	3127.3	3997.9	4860.9	5208.6	5971.7	7149.4	8070.1	9252	9799	10792	11786	12531	13360	14229	15197	16408	16809	17888	18339	19411	19936	21099	21258	22220	22871	22638	23196	23177	23618	24164	24533	24518	24851
25.347	1.1161	0	0	0	0	5.5013	36.104	100.48	231.7	448.73	726.48	1075.6	1590.6	2139.3	2771	3508.5	4280.7	5118.5	6080.1	7156.5	8168.4	9171.8	9576.2	11128	12374	13139	14350	15954	17178	18047	19297	20318	21720	22609	23579	24414	25815	26451	27755	28433	29074	29467	29975	30516	31328	31520	32024	32527	32405
24.412	3.4669	0	0	2.6524	0	0	0	0	93.073	224.98	409.6	502.66	844.42	1247.8	1694.4	2140.9	2790.4	3307.4	3805.2	4656.5	5237.5	5655.6	6454	7339.4	7847.5	8392.6	9087.5	9985	11216	11784	11655	12307	12584	13072	13410	13692	14796	15536	15700	15860	16229	15971	16281	17152	17186	17375	17664	17621	18029
8.9748	2.6317	0.46913	2.22	0	0	0.52613	42.198	124.72	242.03	426.59	713.92	1104.2	1516	1974.9	2650	3307.8	3981.8	4620.8	5377.4	6335.1	7188.2	8251.9	9404.4	10675	11782	12055	12927	13644	15249	15796	16224	17284	18047	18561	19183	19782	20391	21094	21405	21878	21903	21602	22016	22398	22327	22436	23071	23107	23078
5.3943	0	0	0	0	0	68.936	129.37	321.81	603.1	1338.9	2030	2098	3580	3500.2	4370.7	5481.6	6642.2	7537.2	8867.6	9810	10943	11653	12926	14008	14931	15812	16660	17768	18793	19703	19770	20396	21525	22313	22801	23363	23775	24507	24733	24832	25205	25255	25491	26044	26320	26977	26528	26743	26835
0	0	0	0	0	0	45.538	144.95	374.31	678.59	1101.3	1679	2387.7	3274.5	4192.9	5067.5	6070.3	7515.3	8435.9	9811.8	10994	12478	13690	14916	16421	17245	18324	19441	20488	21240	22800	23834	24833	25936	26742	27093	28156	28784	28844	30191	30303	30540	30872	31154	31214	30900	30611	30888	31027	31458
0	0	0	0	0	0.94957	112.75	69.388	183.71	319.36	532.69	800.26	1373.3	1381.5	1698.7	2105	2457.3	2739.6	3860.2	3918	4118.8	4617.5	4964.8	5339.1	5562.9	5430.1	5551.3	6463.7	7097.3	6893.8	7179.3	7339	7785.3	8083.8	8314.3	8724.5	8955.8	9314.4	9320.5	9467.9	9796.6	9777.8	9895.1	9825.8	10109	10221	10403	10564	10443	10861
0	4.0564	0	6.5131	6.2061	0	1.0051	2.0918	1.2834	65.445	140.11	278.18	473.9	726.69	1025.1	1422.3	1836	2334.6	2892	3401.9	4003.2	4641.8	5256.7	5770.7	6579.2	7049.2	7884.7	8397.4	8964.4	9435.6	9858.7	10422	10894	11462	11916	12405	12825	13456	13546	14073	14078	14180	14634	14792	15274	15240	15276	15348	15061	15266
0	0	0	10.561	14.841	1.7521	14.96	41.492	107.12	207.39	361.73	628.6	913.72	1304	1689.7	2223.9	2842.8	3501.9	4111.6	4985	5780.1	6542.6	7445.7	8491.8	9246.8	10301	11032	11736	12600	13178	13597	14651	15053	16166	17130	18257	18115	19014	19583	19598	20375	20572	20608	20760	21580	21649	22085	22077	22038	21910
9.1642	0	0	0	0	3.0394	18.073	26.104	41.815	84.007	141.06	226.92	346.56	448.09	619.5	797.67	992.32	1165.2	1506	1789.9	2159.2	2523.3	2971.1	3442.2	4001.8	4364.2	4971.1	5547.4	6010.6	6909.9	7394	8122.8	8485.3	9232.8	9844.9	10423	10584	11566	11909	12432	13239	13599	13969	14412	14443	14634	15314	15214	15466	15593
0	0	0	1.8932	7.6811	22.839	26.278	80.441	175.99	335.36	481.09	799.02	1118.4	1525.8	2049.6	2462.6	3088.1	3698.4	4361.7	5002.4	5645.4	6412.4	6942.2	7500.2	8121.9	9040.9	9475.7	9998.8	10524	11446	11247	12454	12903	13021	13489	13578	14461	14773	15067	15465	15778	15851	16187	16593	16649	17175	17442	17694	17774	17894
0.36807	0	0	0	0	10.217	53.548	179.01	394.08	775.84	1258.6	1891.4	2494.1	3175.1	3821	4564.6	5411.1	6202.5	7183.9	8086.4	8634.4	9696.4	10438	11255	11967	12542	13265	13857	15296	15490	16366	16786	17428	18308	18746	19837	20178	20274	20611	20274	20266	21188	20303	21407	21686	21396	22043	21741	22175	22328
11.111	7.6902	0	6.2595	0	0	0	16.722	32.103	111.12	229.32	426.68	682.44	1016.9	1399.1	1866.9	2466.8	3085	3577.2	4386.5	5060.6	5627.4	6268.6	6952.4	7665.7	8878.9	9571.8	9846	10166	10976	11838	12723	13398	13858	14606	14873	15877	16139	16739	17081	17514	17896	18004	18293	18733	18896	19460	19658	19653	19930
22.207	2.0218	0	0.52213	0	0	0	0	18.055	75.488	166.13	306.53	535.67	883.46	1201.8	1617	2120.1	2601	3072.8	3487.9	4292.8	4907.9	5462.7	6326.6	6976.5	7705	8437.2	8852.7	9816.3	10785	11500	12111	12975	13545	14133	14877	15407	15838	16706	17003	17855	18136	18478	18924	19281	19516	19338	19235	19806	20408
9.6174	13.023	0	0	0	0	15.012	72.557	181.71	356.28	631.84	943.3	1317	1697.4	2194.3	2728.8	3292.6	3869.9	4569.9	5155.5	5681.9	6143.2	6904.3	7490.1	8112.6	8658.5	9335.7	9873.1	10526	10906	11461	12258	12767	13216	13550	13835	14211	14625	14883	14995	15322	15756	15996	16347	16485	16575	16892	17099	16848	17311
0	0	0	3.6858	13.047	2.8637	27.083	50.268	136.01	252.25	429.12	692.29	1034.9	1361.2	1726.6	2270.5	2933.7	3536.8	4138.7	4473.6	5197	5783.7	6405.8	7063.6	7814.9	8745.8	9200.1	9647.8	10114	10735	11461	11780	12089	13015	13408	13708	14308	14124	14900	15563	15921	16244	16507	16716	16710	17011	17203	17133	17446	17795
2.8995	0	0	0	0	0	64.462	181.66	328.53	557.23	858.07	1220.2	1742.4	2321.8	2993.3	3729.9	4595.3	5393.5	6342.3	7286.3	8140.5	9330.9	10229	11318	12197	12938	14183	14880	15839	16739	17351	18285	19077	20034	20485	21587	21902	22348	22921	23944	24521	24849	25486	25275	25393	25793	26008	25824	26098	25829
0.11095	4.8487	0	1.7033	5.9444	0	1.7065	26.979	86.306	213.75	361.51	535.81	771.25	1101.5	1429	1810.9	2289.1	2666.6	3259.8	3811.7	4234.1	4440	5719.3	6299.5	6707.1	7635.1	7674.7	8264.1	9184.4	8711.7	8690.9	10259	11421	11958	12665	13107	14106	14217	13954	14781	14383	15804	16561	17061	17321	17588	17537	18074	17310	17740
0	0	0	0	9.9283	19.493	51.543	107.51	195.06	338.3	473.72	663.39	922.96	1206.6	1542.4	1892.9	2354.3	2786.6	3442.7	3842	4349.3	4978.9	5656	6073.2	6615.8	7421.9	7664.5	8356.2	8667	9289.9	9615.9	10119	10521	10780	11551	9046	11727	10158	12429	12362	12124	12250	12612	13042	13482	13497	14182	14283	14192	13619
3.4139	0	0	0.98192	0	0	11.874	55.252	123.41	236.12	415.05	607.22	869.65	1165.4	1493.6	1736.5	2149.2	2416.1	2733.7	3459.4	3634.6	4007.4	5081.4	5727.5	6367.5	6700.2	7222.7	7884.7	8463	8611.8	9132	9886	10443	10784	11408	11806	13217	14009	13341	13553	14475	14614	14935	14887	17201	16912	17255	17941	15299	15279
10.523	2.5165	0	1.8542	0	0	11.429	39.989	140.62	292.34	484.42	769.68	1096.4	1496.3	1868.5	2306.2	2899.5	3421.6	3718.7	4292.7	4796.3	5220.6	5639.8	6113.5	6607	7157.4	7707.7	8105.8	8608.2	8985.4	9302.7	9701.5	10039	10273	10853	11270	11832	11997	12526	12877	13020	13704	13721	13867	14044	14481	14498	15332	15450	16112
0	13.369	0	11.406	0	14.549	29.211	71.905	166.45	331.69	601.51	817.19	1199.1	1751.1	2280.1	2906.6	3595.7	4382.9	5031.4	5857.5	6806.6	7461	8305.5	9203.8	9961.9	11018	11657	12438	13261	14082	14739	15373	16036	17048	17875	18552	19168	19809	19835	20540	21008	21479	21557	22026	21807	22488	22506	22903	22529	23548
0	0	0	0	0	9.1133	77.322	175.69	345.64	583.43	894.73	1310.6	1818.4	2387.1	3014.8	3880.4	4432.4	5235	6099	6949.7	7757.6	8457.2	9469.6	10437	11389	12154	12805	13074	13690	14277	14280	15513	15834	16170	16726	17540	18036	18800	19199	19203	19844	20231	20527	20669	20579	21126	21392	22181	21969	22118
22.844	10.36	0	0	0	0	9.6112	65.393	187.95	354.12	615.43	960.53	1371.6	1887.5	2464.3	3182.5	3914.7	4546.3	5049.4	5736.8	6537.9	7323.5	8092.7	8815.1	9448.5	10155	11010	11244	12173	12731	13281	13739	14329	15084	15801	16318	16568	16750	17366	17492	17464	18028	18357	18504	18724	19577	19831	19190	19458	19480
19.697	5.1385	0	0	0	0	0.8057	10.148	63.525	134.52	252.12	376.4	525.31	722.4	996.06	1211.5	1510	1745.8	2083.6	2324.4	2682.5	2939.8	3213.5	3454.7	4052.6	3899.2	4209.3	4847.6	4926.7	5227.5	5341	5472.9	5637.8	5855.5	6353.5	6505.2	6716.4	6991.1	7161.8	7249.1	7443.6	7718.3	7916.4	8223.3	8209.3	8246.1	8600.9	8686.2	8762.9	8926.7
18.766	4.6989	0	0	0	0	9.0394	41.553	80.877	202.94	348.02	604.8	940.11	1369.8	1800.6	2345	3000.2	3501.8	4204.6	4936.1	5699.9	6286.5	7200.2	8133.7	8990.6	9754.1	10516	11518	12278	13120	13535	14321	15180	16182	16650	17446	18292	19398	19353	20650	21473	21402	21821	22218	22885	22899	23843	23477	23979	24794
12.655	8.4653	12.858	0	0	0	0	0	0	28.017	71.916	151.23	238.25	421.53	623.12	857.56	1160	1534.1	1940.4	2289.7	2667.1	3087.8	3351.1	3843.2	4375.5	4810.5	5211.7	5624.5	5873.7	6214.4	6575.9	7154.6	7410.8	7699	7973.2	8764.7	8918.4	9247.9	9713.7	9681.8	9901.9	10140	10672	10414	10996	10426	11237	11091	11173	11434
3.5098	0	0	2.1103	0	0	6.7442	35.265	84.387	144.99	259.94	401.33	587.59	834.88	1085.6	1420.3	1766.9	2119.9	2509.8	3025.9	3344.7	3854.4	4204.4	4679	5136.4	5538.9	5923.9	6378.7	6554.6	7249.7	7657.5	7920	8415.1	9092.2	9269	9666.8	10004	10195	10466	10848	11207	11511	11897	11835	12078	11943	12501	12576	13170	13480
11.479	1.6769	0.27168	0	0	0	8.0751	32.433	97.536	181.17	303.29	501.78	720.96	968.75	1209.8	1739.4	1896.1	2271.5	2471.8	2744.9	3032.5	3323.3	3639.8	4163	4433	4779.9	5068.2	5405.7	5692.5	5851	6132.2	6046.1	6171.2	6237.3	6668.4	6960.1	7355.2	7526.9	8214.9	8302.1	8874	9107.4	9772.2	9312.3	7638.5	8063	8295.1	8746.9	8989.9	9299.6
3.2871	3.4623	0	4.7816	0	0	7.277	37.933	81	169.36	292.42	424.07	641.46	867.55	1251.7	1547.5	1901.2	2359.1	2852.2	3472.4	4001.2	4558.9	5120.6	5892.6	6475.6	7310.5	8053.4	8404.4	8683.7	9447.8	9542.4	10234	10854	11740	12384	12893	13421	13874	14280	14777	14801	15927	16091	16428	16883	17175	16624	16956	16916	16851
0	0	0	0	0	0	22.364	52.788	106.26	213.56	338.6	510.54	658.19	1184.4	1146.4	1339.9	2082	2048.7	2399.3	2713.2	3678.2	3608.6	3802.9	3997.4	4346.2	4817.9	5089.5	5424.7	5695.5	6763.2	6570.9	6729.2	7010.1	7408.5	7642.2	7821.8	8175	8340.9	8559.1	8837.3	8814.8	9166.7	9528.2	9190.8	9771.8	9911.9	9981.3	10400	10394	10377
0	0	0	0	7.0656	32.674	70.859	170.52	315.8	517.15	780.48	1166.7	1619	2179	2749.5	3496.8	4337	5133.5	6022.8	6529.3	7661	8331.3	9179.5	10060	11162	11989	12775	13775	14610	15678	17034	17265	18063	18787	19116	20028	20339	21107	21665	22298	22607	22806	23160	22858	22954	23374	24035	24405	24352	24170
0	0	0	0	0.23997	10.572	48.798	96.4	234.48	391.3	481.02	710.39	948.85	1232.3	1571.8	1894.8	2938	3441.5	4039.6	4537.8	4769.8	5622.2	6148.9	6606.2	7297.2	7822.8	8408.9	8924.9	9355.5	9854.9	10587	11115	11400	11964	13058	13501	13669	13702	13961	14295	14446	14683	15421	15341	15135	15650	15895	15987	15878	15860
23.814	7.1818	0.47667	0	0	0	0.1055	37.95	92.642	144.86	277.29	416.11	622.62	838.31	1021.5	1324.1	1742.7	2018.5	2181	2495	2877.7	3404.8	3680	4486.9	4750.5	5743.6	6680.4	7549	8314.4	9099.3	9927.4	10695	10689	11851	11933	13120	13555	14424	14533	14826	15399	16146	16458	16608	16989	17101	17715	17999	17990	17866
26.701	9.474	2.765	0	0	0	0	17.391	81.399	192.93	378.88	616.58	875.25	1229	1742.6	2107.3	2620.9	3049.4	3796.1	4488.1	5090.6	5792.7	6347	7009.2	7370.8	7794	8380.7	8500	9140.6	9537.1	10057	10767	11098	11671	11440	12229	12881	13264	13644	13943	14251	14800	14834	15026	15644	15587	15897	16108	16215	16157
0	0	0	4.7122	4.8357	0	10.338	31.948	77.674	140.08	229.8	352.75	498.36	726.41	963.81	1308.4	1668.4	2139.1	2606.7	3141.4	3538.1	4162.8	4727.6	5400.4	5923.5	6535.3	7186.1	7458	7966.6	8449.7	8759	9450.5	9548.4	10049	10839	11056	11565	11364	11884	12174	12678	13256	13174	13723	13760	13924	14228	14086	14528	14733
27.482	8.0164	0	0	0.0261	0	0	0	1.0639	39.702	113.82	250.7	486.13	654.7	946.18	1339.8	1768.9	2320	2853.5	3481.4	4207.6	4784.7	5412.1	5910	6941.8	7457.4	7848.8	9043.4	9610.6	10264	10876	11317	11944	12895	13462	13831	14223	14522	14966	15286	15799	16664	17183	17612	17962	18174	18553	18583	18959	19318
0	0	0	0	1.3168	8.9133	12.486	9.3448	21.949	55.155	97.649	180.97	297.14	436.48	662.43	930.71	1240.3	1157.2	1449.6	1775.4	1425.7	1848.8	2201.2	2686	2968	3413.9	3851.7	4163.1	4269.2	4695.1	4968.7	5113.7	5451.1	5721.1	6318	6550.6	7113.2	6903.8	7308.7	7902.1	6506.8	6774.4	6767.7	8420.1	7108	7311.7	9353.5	7367.5	7977	8015.1
21.364	2.8201	0	0	0	0	0.73532	14.386	96.05	203.18	372.98	634.16	855.58	1203.9	1487.7	1867.9	2303	2875.5	3530.2	5289.4	5437.3	6168.1	7611.3	7474.6	8348.1	9188	9527.5	9800.4	10642	11193	11782	13265	14179	14995	16042	16628	17896	18408	18939	19284	19671	20289	20893	21393	20951	21828	22002	22760	21862	22337
0	0	0	0	15.838	32.212	90.358	174.93	333.56	541.55	855.46	1466	1707.9	2063.1	2606.6	3126.8	3837.3	5947.4	6381.7	7235.6	8008.5	9345.6	11271	11962	13248	13960	15057	15851	15976	16965	18840	15242	16068	16692	16741	17363	18148	18689	19206	19600	19851	19938	20717	20921	20787	21480	21887	22326	22895	22574
0	1.7642	8.1895	7.6131	0	0	14.908	35.017	90.85	179.69	344.19	539.84	815.76	1031.8	1407.4	1726.8	2224.8	2739.4	3211.9	3753.4	4356.8	4941.8	5465.1	6175	6667.2	7214.6	7908.4	8132.3	8608.8	8724.3	9671.2	10254	10880	11255	11656	12091	12602	13327	13045	13505	14209	14296	14600	15069	14739	15158	15670	16168	16030	16065
18.682	12.442	0	0	0	0	0	8.9848	48.035	112.46	221.26	357.86	571.67	762.51	1039.6	1270.2	1556.1	1915.5	2418	2739.9	3137.8	3551.1	3872.7	4225.9	4871.7	5292.3	5727.7	6255.7	6618.8	7156.3	7399.4	8050.4	8270.6	8700	9121.3	9633.4	10276	10401	10870	11362	11611	12450	12790	13226	13511	13755	14088	14454	14512	13905
8.0826	10.426	0	3.3434	0	0	9.0906	75.849	220.46	330.67	511.06	799.67	1108.2	1300.6	2051.7	2226.9	3472.6	3891.6	5306.9	6001.7	6969.3	7543.6	8355.8	9014.6	9663.5	10854	11738	12631	13223	13752	14743	15508	16522	16936	18034	18349	19044	20016	19686	20716	20848	21646	22182	22642	22929	23302	23245	23716	23866	24058
0	16.177	0	0	28.486	5.0677	11.972	43.576	80.522	141.17	310.76	525.29	797.73	1134.4	1559.3	1881.5	2350.3	2936.4	3458	3953.9	4521.4	5157.4	5474.5	6000.6	6563	7078.1	7629.4	7917.1	8636.2	8920.7	9650.1	10055	10467	10617	11220	11157	11606	11634	12171	12449	12580	12934	13154	13406	13892	13653	14086	14327	14348	14534
0	0	0	0.31681	0	24.461	99.732	177.34	360.75	667.09	953.12	1513	2008.4	2306.4	2591.2	3020.2	3796.7	4511	5112.7	5744	6633.5	7807.9	8382.1	9338	10080	10707	11426	12778	13596	14654	14823	15841	15711	16996	17504	18281	18264	18938	20087	20341	20472	20805	21380	21909	21796	21991	22571	22492	22469	22593
0	11.734	22.275	15.894	18.025	0	0	0.97365	134.24	269.04	497.93	762.3	835.06	1425	2015.1	2504.7	3249.2	3177.3	4520.1	4351.7	4853	5580	7299.4	5939.4	6396.7	7046	7455.5	8079.8	8299.1	8717.6	9254.2	9485.6	10025	10548	10976	11329	11461	12220	12243	12709	13030	12972	13357	13604	16982	13952	13818	14449	14269	14473
22.648	26.005	0	2.7192	0	0	0	6.4059	28.976	110.27	303.88	456.61	768.12	1145.4	1407	2091.1	2643.9	3144	4023.2	4610.6	5139	5796.3	6343.1	7099.3	7710.2	8333.7	8951.2	9276	10227	11033	11355	13006	14599	15255	15887	16601	17820	18184	18706	19205	19564	19693	20205	20666	20489	20699	20971	21501	21011	21037
0	2.2848	0	0.21049	0	0	31.17	50.511	139.23	233.07	368.7	562.74	791.65	1105.1	1409.6	1730.7	2138.9	2530.4	2806.3	3298.3	3775.5	4116.7	4566	4963.8	5385.3	5912.7	6225.8	6741.9	7087.1	7589.4	7991.6	8078.6	8753.3	9068	9600.5	9832.1	10052	9996.7	10609	10899	10921	11432	11397	11716	12046	12109	12614	12628	12700	13023
0.87618	0	8.8838	0	0	0	10.723	37.65	84.061	185.68	300.24	451.47	636.09	840.16	1042.9	1316.1	1518.9	1713.4	2020.9	2282.3	2515.5	2888.9	3264.4	3517.5	3961.7	4265.8	4750.3	5203.9	5340.6	5988.2	6284.4	6997.5	7052.6	7242.4	7539.7	7678.4	7796.8	7883.8	8152.4	8389.4	8701.1	8917.5	9405.3	9504.3	9410	10120	10279	10280	9761.1	10489
15.511	0	0	0	0	0	20.982	90.958	189.96	413.02	702.09	1085.1	1556.7	2167.9	2745.8	3464.5	4135.6	4786.7	5574.2	6233.9	6995.3	7537.3	8311	8846.3	9748.9	10404	11135	12004	12378	13002	13711	14413	14817	15342	16334	16965	17157	17705	18446	18807	19534	20080	20370	20789	21009	21168	21325	21337	21856	21843
0	0	0	0	8.9446	8.8835	18.08	51.644	59.158	128.7	217.97	281.22	543.37	581.02	775.16	924.83	1611.1	1854	2170.9	2197.9	2706.3	2861.5	3069.9	3550.5	3836.2	3944.6	5190.8	5285.2	4828.6	5080.4	5234.1	5481.9	5728.4	5951.4	6352.4	6653.4	6923.8	6924	6927.3	7184.2	7398.1	7541.9	7820.4	7946.1	8129.1	8077.6	8225.2	8445.6	8387.6	8310.3
0	1.3704	1.6039	0	4.3143	1.7737	34.656	88.441	171.75	329.38	525.65	816.15	1145	1506	1904.9	2377	2907.2	3469.4	3943	4553.1	5079.7	5794.8	6040.4	6744.7	7049.1	8510.6	8259.7	8932.6	9295.4	10093	10644	12035	12466	12919	13777	14261	14524	13922	14045	14643	14766	15053	15378	15911	16571	16207	16674	16902	16940	17622
6.3891	7.5243	0	0	0	1.2496	11.629	50.679	162.14	407.6	636.47	1051.4	1612.3	2160.4	2865.8	3520.2	4344.6	5729.6	6419.8	7764.8	8833.4	9979.8	10784	11939	13157	14251	15351	16312	18267	18642	19478	19981	20333	21005	22038	22781	24089	24493	25105	25542	26341	26846	26917	27701	27654	28067	28944	28814	28575	28215
0	46.663	103.57	0	24.093	23.367	45.87	107.43	142.77	166.14	279.38	445.49	627.26	818.27	1163.5	1556.9	1902	2336	2784.4	3406.1	3777.1	4283	4922.9	5545.2	6093.6	6653.3	6870.1	7391.6	7629.1	8096.4	8942.6	9161	9953.4	10258	10671	11171	10665	11278	11115	11332	11558	11671	11774	11832	12192	12402	12305	12788	12771	13263
0	0	0	0	0	12.65	33.39	79.206	134.61	285.39	467.66	951.98	1341.4	1759.7	2315.7	2898.1	3740.9	4588.8	5430.1	6889.1	7882	8761.4	9719.7	10982	11718	13207	13700	14915	15520	16456	17232	18113	18431	19313	20331	21066	21464	21864	22219	22763	23222	23692	23381	23644	23950	24339	24476	22876	23147	23235
0	0	0	0	1.9096	9.4244	15.629	39.693	92.206	173.48	319.98	469.36	695.91	952.69	1268.3	1615.6	2046.5	2547.5	2971.5	3463.9	4010.2	4439	5147.6	5734.6	6400.8	6942.4	7460	8291.8	8742.5	9394.6	10109	10601	11331	12006	12535	13198	13629	12703	12787	13652	13846	14203	14291	14460	14785	15046	14971	15008	15110	15292
0	0	0	0	0	0	28.491	99.17	249.09	456.22	749.96	1107.7	1457.1	1956.7	2437.2	2960.4	3530.3	4189.6	4694.6	5185.9	5842.7	6237	6926.7	7538.7	7669.6	8462	8847.1	9152.7	9418.1	9874.2	10351	10760	10967	11420	11683	12349	12510	12924	13454	13574	13649	14330	14255	14267	14121	14370	14684	15297	15123	15244
0	1.9668	12.128	4.7416	4.8457	0	0	20.779	63.093	134.37	274.37	428.19	644.57	832.25	1200.8	1598.3	1907	2092.3	2445.8	3090.8	3366.1	4008.8	4282	5070.5	5154.8	6158	6734.3	7356.3	7024.7	8365.1	8931.2	8837.9	9419.6	10125	10583	10948	11067	11248	11555	12084	12453	12466	13079	12782	12981	13631	13645	13615	13741	14108
0	6.0769	0	13.266	5.8108	4.6678	0	9.4639	31.952	149.43	315.58	538.93	922.08	1366.6	1985.6	2738.2	3506.1	4370.9	5427.9	6543.6	7792.9	8834.9	9793.2	10702	11880	12926	14576	15061	16029	17025	17868	18540	19746	20762	21434	22443	23150	23791	24358	24382	25256	25799	27116	27624	27237	28551	28825	28437	29148	29923
22.195	1.0372	0	6.718	0	0	0	0	34.265	88.248	181.78	336.36	512.9	756.01	1041	1660.2	1750.6	2103.3	2482.2	2911.8	3357.1	3827.6	4224.4	4817.2	5154.3	5767.4	6101.2	6705.4	7074.1	7827	8056.9	8722.3	9163.4	9374.1	9932.7	10429	10404	11273	11312	11885	11504	12241	11933	12538	12516	12748	12854	12918	13359	13533
0	0	0	0.65515	0	3.9155	20.962	90.656	203.61	322.63	516.96	791.67	1091.5	1493	1938.1	2425.5	2957.7	3547.8	4062.7	4637.8	5337.7	5730.7	6507.6	7218.6	7782.3	8522	9198.2	9553.8	10241	10709	11426	11829	12549	12533	13486	13614	14511	15203	15183	15792	15703	15944	16006	15802	16738	16328	17069	17636	18227	18395
0	0	0	0	0	2.5185	58.942	139.6	256.93	399.92	627.88	903.41	1278.9	1695.1	2605	3167.4	3859.8	4587.8	5399.1	4915.2	5568.2	6394.5	7239	7838.1	8666.7	9569.8	10160	10862	11421	12161	13047	13897	14169	14719	15215	16062	16665	17209	17627	18591	18925	19173	19378	19640	19958	19634	20035	20522	20453	20909
4.1627	1.91	0	0	0	0	18.091	140.16	310.96	613.08	936.21	1358	1940	2622.3	3326.2	4102.1	4980.7	5736.4	6712.3	7632	8315.3	9269.7	10290	11180	12085	12814	13682	14441	14454	15153	15598	17007	17718	17577	18562	18760	20994	19652	20423	20713	20972	22166	21762	22066	22445	22364	22711	23554	23614	23095
0	0	0	11.647	89.013	191.77	283.18	434.66	653.02	976.35	1281.5	1815.1	2400.6	3067.5	3816.4	4625.5	5528.9	6391.6	7150.7	7950.3	9229.3	9960	10720	12025	13005	13915	15055	15457	16137	17046	17480	18614	19268	20129	20544	21354	21798	22269	22944	24166	24384	24320	24823	25498	25723	25541	26209	26542	26869	27476
0	0	0	0	0	7.9288	72.164	195.12	414.87	717.98	1102.8	1531	2002.2	2536.1	3235.3	3804.5	4602	5242.4	6003	6750.1	7647.1	8483.3	9183.5	10002	10552	11431	12086	12982	13984	14021	14933	15414	16239	17026	17451	18428	18937	19546	19925	20460	20489	20972	21281	21413	21698	22001	22190	22358	22314	22725
0	0	0	184.18	269.3	395.51	486.8	621.07	800.14	1041.2	1165.3	1460.4	1746.7	2096.5	2596.4	3102.4	3648.4	3929.6	4682.4	5214	5934	6554.9	7082.6	7986.5	8800.3	9417.5	10468	11041	11842	12641	11881	14010	13880	15639	15935	16301	16917	17541	17991	18463	18806	19036	18683	19768	19450	20040	20213	19924	20449	20814
0	0	0	10.089	3.6424	17.323	14.791	40.632	58.125	106.03	244.16	276.38	358.67	700.32	993.08	1250	1666.7	2129.9	2679.2	3036.3	3661.1	4232.4	4755	5134.2	5692.8	5817.3	6445.1	6896.9	7519.6	8043	8623.1	9138.2	9716.5	10236	10402	11257	10693	12328	12807	12781	13403	13830	14281	14188	14767	14581	13491	15166	15239	15490
0	0	0	5.4504	24.961	18.763	47.643	79.602	137.1	227.49	394.73	583.29	841.97	1091.6	1468.5	1727.5	2016.1	2400.3	2770.8	3138.7	3595.9	4081.4	4638.5	4976.9	5535.5	6008.9	6310.2	6881.4	7144.9	7731.3	8142.1	8994.8	9591.7	10265	10494	11062	11554	11904	12538	12866	12864	13494	13711	13876	13889	14589	14400	14475	14147	13893
0	0	0	3.1689	14.694	23.197	16.349	42.111	101.33	185.17	321.68	548.58	817.54	1085.1	1440.8	1788.7	2329.5	2953.7	3600	4379	5027.2	5252.8	6118.4	6742	7515.1	7817.7	8702.3	9130.7	9632.6	10640	10892	11699	12060	12705	12667	11067	11186	11171	11542	11728	11529	12141	12531	12914	13178	13496	13528	13750	13759	13894
20.244	13.847	15.589	12.61	0	0	0	0	0	0	71.348	163.35	284.3	464	678	1012.3	1443.9	1889.5	2378.5	2915.6	3490.5	4258.5	4975.4	5827.2	6287.4	7119.7	7879.8	8779.6	9386.9	9909.5	10868	11666	12149	12800	13615	14207	14807	15181	15493	15727	15979	16253	16919	16669	16897	16791	17046	16985	17207	16909
0	0	5.8474	0	0.51947	0	5.9684	42.803	91.249	161.11	289.34	423.74	610.03	804.11	1015.2	1350.8	1582	2059.4	2441.6	2892.4	3344.7	3852.8	4169.6	4537.7	5315.2	5573.4	5746.5	6572.2	6885.5	7359.4	7517.7	8390.9	8964.5	9346.7	9878.6	10151	10575	10990	11330	11898	12183	12542	12981	12795	12938	13151	13246	13339	13179	13384
15.075	0.8014	0	0	0	0	5.9293	20.02	56.821	148.79	242.42	396.3	603.83	852.78	1111.5	1384	1731.9	1983.6	2363.3	2761	3294	3732.3	4166	4338.8	4910.1	5284.3	5776.8	5868.8	6347.6	6619.2	7128.3	7514.4	7862.7	8271.9	8525.6	8719.9	8994.6	9334.8	9676.5	10087	10629	10801	11219	10957	11488	11794	12204	12216	12567	12539
6.4111	0.013414	0	7.8735	0	0	0	0	0	0	0	0	0	0	0	65.902	228.67	466.85	694.13	956.42	1280.9	1656.5	2162.2	2760.1	3308.2	3906.9	4470.4	4978.6	5557.9	6219.9	7062.3	7748.3	8382.7	9142.8	9970.3	10574	11189	11842	12394	13078	13350	13773	13945	14202	14462	14822	15106	15342	15350	15586
16.496	9.3472	0	0	0	0	3.0529	30.258	72.825	158.23	257.99	403.58	554.59	819.29	1051.5	1303	1615.5	2034.3	2318.1	2736.2	3710.8	4187.3	4363.2	5141.2	5597.1	5192.7	7073.3	7509.4	7914.2	8014.5	9280.1	9541	8279.1	8898.4	9218.7	9823.6	10074	10463	10797	10798	11241	11720	11630	11624	11638	12192	12258	12434	12501	12631
0	4.7777	0.13954	0	0	0	36.9	106.81	253.41	491.32	821.61	1029.3	1475	1868.6	2889.3	3072.6	3927.9	4466.4	6328	5404.3	6330.6	7304.4	7953.1	10681	11851	12505	10856	11500	12204	16309	14030	14806	15045	15380	16129	16691	17124	17971	18336	18813	19423	19872	20507	20421	21234	21336	22041	21938	22301	22109
0	0	0	5.7496	7.7052	1.5573	22.091	64.16	158.89	322.19	566.78	946.96	1271	1651.6	2222.6	2807.2	3569.7	4347.8	5227.2	6028.9	6741.8	7783	8613.7	9429.2	10317	10929	11786	12357	13007	13866	14506	14984	15424	16431	17003	17695	18129	18558	19061	20325	19946	20203	20507	21090	21573	21638	21711	21616	21796	22018
0	0	0	6.5959	0.64339	42.579	59.858	60.656	102.24	81.706	135.17	197.98	305.64	444.04	669.08	977.91	1245.8	1685.9	2077.2	2525.2	3083.9	3490.2	4336.3	4926	5550.1	5343.4	6914.6	6781.6	7219.8	7580.4	8409.9	8745.7	9504.6	10237	10824	11663	12141	13662	12977	14329	14295	15396	16216	16486	17799	17769	18220	18469	18115	17906
0	17.539	11.308	2.3698	0	0	0	10.226	95.354	239.33	388.96	674.46	1374.4	1392.8	1810.3	2436.1	3101.8	3675.7	4414.2	5088	5953.1	6841	7635.5	8478.1	9301.4	9988.6	10772	11634	12259	13044	15513	14625	15352	16506	17219	18145	18609	19337	19831	20333	21046	21482	21956	22520	23017	23271	24189	23670	24913	24712
0	7.8712	0	6.6502	0	0	9.5161	8.3211	97.492	215.82	337.17	572.47	847.2	1163.4	1614.9	1913.2	2497.5	3094.8	3498.1	3996.9	4574.3	5294.6	5963.5	6566.7	7168.4	7943.8	8687.7	9271.9	9770.7	10555	10893	11592	12129	12899	13847	14282	14587	14933	15488	15841	16286	16927	17104	17313	17373	17616	17367	17876	18078	18170
0	0	0	3.3886	2.5332	2.6001	9.2472	19.709	66.586	124.48	209.2	303.65	436.16	632.21	823.58	1076.8	1473.1	1881.7	2320.4	2770	3179.1	3729.8	4445.8	4979.1	5429.8	5953.5	6563.2	7056.4	7530.1	7900.1	8365.3	8834.3	9191.8	9574	10365	10683	10942	11676	12128	12528	12729	13038	13653	13716	14031	14100	14254	14405	14597	14347
1.9235	0	0	0	0	7.655	44.595	110.74	197.14	363.36	572.27	820.38	1191.5	1578.3	1996.2	2453.7	3018.4	3530.1	4308.9	4970.2	5413.7	6383.1	6886.2	7724.6	8323	8828.8	10080	10494	11341	11819	12941	13313	13881	15004	15228	15812	16181	16960	17199	17717	18625	19046	18835	19624	19757	19685	20195	20010	20487	20562
16.513	27.369	1.4571	1.0625	0	0	0	0	0	27.319	66.693	135.91	238.34	374.8	563.51	755.77	1045.2	1442.7	1737.1	2160.2	2446.1	2898.1	3462.7	3882.2	4358.8	5048.9	5381.9	5924.4	6270.6	6761	7478.1	7826.2	8507.6	8798	9225.7	9814.8	10307	10591	11092	11215	11634	11785	12241	12690	12632	12936	13583	13804	13832	14098
30.158	0	0	0	0	0	0	18.388	85.341	175.25	327.24	513.61	771.44	1109	1493.7	1891.3	2559.8	3063.1	3551.7	4013.5	4644.2	5311	5765.6	6100.4	6920.1	7623.3	7846.1	8782.4	9091.8	9414.3	9876.5	10491	11727	12367	12913	13316	13759	14134	14202	14893	14794	15440	15552	15954	15600	16084	16287	16078	16370	16134
0	0	0	0	0	0	56.36	165.65	307.31	538.95	901.03	1280.7	1660.4	2169.6	2769	3333.8	4008.8	4588.7	5424.1	6018.8	6958.1	7337.2	7972	8490	9432.8	10180	10442	11194	11803	12331	12291	12630	12992	12987	14264	14283	14456	14489	14840	15312	15205	15685	16006	16005	16052	18743	19033	18626	19083	19319
0	0	0	14.233	0	0	64.357	15.847	97.86	215.27	373.88	613.76	873.97	1103.2	1479.9	1848.5	2360.2	2695.2	3685	4498.9	4982.8	5358.1	6104.5	6284	6285.7	7957.8	8322.6	8689.5	8866.1	7920.7	10597	10905	11682	12367	10507	13725	11330	14795	15061	15476	15504	16063	16306	16405	16851	17274	14414	14674	14767	18266
1.6158	0	0	0	4.1632	0.5018	5.6236	48.14	91.844	227.94	371.01	571.22	791.43	1011.3	1355.7	1744.9	2057.1	2612.8	2902.7	3389.3	3987.8	4502.6	4592.9	5222.1	5672.3	6325.7	7049	7624.5	7884.2	8333	8825.3	9313.9	10189	10642	11116	11519	11637	12141	12583	12945	13170	13078	13209	13376	13504	14183	13977	14526	14682	14867
13.874	0	0.84395	0	0	0	9.168	40.149	112.61	245.64	384.99	634.4	932.24	1236.8	1678.8	2092.2	2711	3213.9	3844.6	4255.9	4925	5717.8	6423.3	7167.7	7833.8	8154.8	8888.1	9428.8	9902.3	10455	11010	11517	12070	12735	13257	13798	14445	15145	15162	15972	16410	16835	17125	16960	17349	17606	16316	16463	16498	16148
0	0	0	0	4.8931	67.566	166.67	288.86	511.58	813.08	1183.6	1598.3	2147.3	2809.2	3589	4490.5	5312.1	6124.3	7004.3	9037.5	10012	11180	10749	12554	13394	14630	15404	16257	17007	17598	18588	19538	20365	20993	22101	22841	23675	24268	24804	25191	25881	25891	26455	27183	26970	27658	27597	27847	28495	28587
10.468	0	0	0	0	0	4.2715	34.272	122.18	219.86	428.31	654.33	966.39	1357.8	1756	2268.6	2854.2	3536	3890.7	4442.5	5055.1	5527.4	6228.2	6896.3	7595.6	8381.9	9326.6	10257	10485	11133	11793	12782	13769	14402	14690	15275	16033	16475	16839	17350	18059	18822	18555	18774	18908	19451	19974	20143	20275	20733
0	5.9005	0	18.058	3.3175	21.281	0	11.382	89.258	180.29	321.67	485.2	671.62	930.98	1243.1	1626.9	2146.4	2445.3	3056.2	3703.1	4294.5	4976.2	5587	6393.3	6995.6	7802	8356.6	8857.3	9694.6	10265	10558	11312	12178	12950	13373	14011	14445	15104	15746	16073	16651	16820	16398	16569	16819	17037	17516	17463	17719	17911
0	0	0	1.6785	0	12.839	34.716	72.746	130.78	202.86	295.54	450.46	639.84	860.11	1102.8	1383.4	1739.6	2085.2	2504.8	2851.2	3084.7	3832.9	3730.2	3665.5	4135.2	4426.7	4789.5	6078.3	5660.2	5496.2	5742.8	6197.1	6626.7	7682.5	7126.4	6546.8	8537.5	8941.7	7103.4	9570.3	8870.1	7727.1	7938.8	8168.7	9904.5	8604.2	8779.1	8778.8	8768.4	8701.1
0	2.606	0	8.3272	7.1353	0	3.3822	14.265	107.16	242.61	442.42	683.15	1005.2	1368.7	1771.3	2216.2	2801.2	3419.2	4010.4	4976.4	5654.1	6490.4	7251	7971.4	8866.8	9894.7	10586	11353	12313	13542	14182	14609	15469	16499	17403	17912	18377	18151	19275	19991	20518	20602	21077	21671	21705	22163	22169	22176	22444	22451
17.635	0	0	0	0	0	1.1101	19.609	102.81	204.02	368.93	610.77	935.04	1334.8	1714.3	2167.7	2741.9	3212.6	3895.7	4269.9	4897.4	5561.1	6329.5	6744.4	7320.3	7802	8182.3	8731.6	9093.3	9915.1	10329	10784	11226	11790	12233	12864	12966	14073	14483	14789	15312	15685	15930	16695	16718	16744	16939	17080	17206	17438
8.6421	11.981	0	0	0	0	7.6863	80.592	200.61	376.83	592.65	871.79	1210.5	1652.6	2142	2624.5	3155.8	3775.2	4308.4	4944.4	5402.7	6226.3	6717.3	7342.5	7753.1	8197.8	8964.9	9401.2	9779.4	10195	10703	10835	11481	12039	12385	12706	13026	13534	13916	14105	14457	14385	14622	14850	15067	15321	15636	15724	16020	15901
0	0	0	0	0	15.744	50.471	143.73	258.98	478.32	794.91	1123.6	1647	2164.9	2811.4	3604.9	4454.4	5431.3	6586.5	7640.6	8605	9899.6	11300	12758	13460	14677	15760	15480	16978	17548	19663	20622	21346	22556	23659	24309	25515	25942	27163	27631	28978	28830	29053	30031	29697	30299	30603	30519	30263	30245
0	0	0	0	0	2.3269	50.141	130.01	248.11	437.93	666.75	907.85	1343.6	1802.7	2390.6	2890.4	3678.6	4252.5	4899.3	5790.2	6721	7544	8607.9	9255.8	10298	11227	12093	12838	13651	14838	15596	16599	17436	18387	18791	19622	20337	20729	21619	21971	22737	22849	23125	23324	23809	23961	24062	24124	24611	24087
5.7778	2.9027	0	0	0	1.051	19.474	38.59	131.13	228.11	381.65	589.85	839.39	1092.7	1406.9	1729.5	2149.9	2400.7	2863.1	3351.3	3830.3	4430.3	4868.3	5429	5668.7	6287.5	6864.3	7255.1	7817.8	7910.4	8288.4	9022	9398.3	10110	10392	10824	10998	11534	12008	12139	12209	12640	12871	13019	13355	13744	13696	14262	14704	15067
0	0	0	0.54511	0	1.5456	31.412	124.27	289.86	512.29	869.25	1275.5	1680	2282.8	2821.9	3437.7	4094.8	4826.1	5589.1	6327.2	7160.1	8043.8	8721.4	9340.8	10166	11020	11876	12542	13344	14316	14731	15809	16176	16164	16866	17783	18212	19151	19518	20077	20158	20523	20801	20875	20809	20855	21655	21336	20699	22045
15.417	20.651	0	8.9391	0	0	0	28.886	123.33	202.28	404.6	650.5	935.47	1296.8	1631.4	2111	2649.3	3095.7	3486.3	3959.6	4459.2	5046.7	5562.3	6363.8	6941	7435.8	7652	8720.7	8852.6	9595	10185	10613	11337	11835	12024	12607	12994	13293	13387	12953	13130	13575	13250	13598	13518	13625	13612	13550	13512	13712
6.2578	0	0	0	0	0	52.557	135.4	301.12	460.26	668.49	1006.8	1377.9	1759.8	2180.6	2673.3	3340.1	3758.4	4347.6	5022.5	5499.1	6159.5	6677.4	7286.3	8164.6	8654.2	8909.4	9605.6	10277	10872	11202	11681	11944	12632	13355	13630	14170	14867	15035	15720	15954	16339	16360	16761	17458	17346	17419	17805	17902	17831
0	0	0.48706	20.501	10.674	4.587	0	28.428	87.66	181.94	296.98	480.79	700.55	959.06	1271.5	1646.2	1920.1	2316.9	2850.3	3342.1	3848.8	4375	4734.4	5353.8	5689.4	5954.4	6604.3	7148.8	7304.1	7962.7	8491.6	8935.6	9442.8	9827.2	10241	10579	10842	11273	11397	11793	11965	12452	12644	12731	12810	12902	13070	13180	13445	13530
0	0	0	0.89854	0	9.3469	25	95.815	192.54	353.85	572.55	751.63	1042.9	1624	2185.4	2737.3	3560.6	3739.7	4985.4	5503.9	6456.4	7567.8	8557.4	9609.4	9644.5	10637	11493	11122	14179	13864	13244	16826	17670	19025	19528	20174	20757	21714	22198	22378	23606	23895	24366	24827	25297	25585	25318	22647	25615	25759
0	5.2206	1.2077	0	0	0	11.248	51.076	148.6	286.06	447.79	698.21	994.01	1430.6	1827.3	2600.3	2918.8	3328.4	4728.9	4475.7	5070.5	5817.1	6546.4	7210.7	7915	8741.5	9334.5	10588	10757	11335	12166	13201	14114	14816	15622	16150	16753	17268	18032	18407	19425	19885	21661	21670	22621	22937	23413	23898	22975	22994
23.683	8.6213	7.1536	0	0	0	1.9115	10.896	70.251	139.69	302.29	520.67	799.09	1156.9	1588.9	1907.8	2388.6	2797.9	3409.5	3998.7	4703.2	5393.7	5922.6	6689.2	7363.9	7651.8	8244.2	8667.7	9353.9	10037	10408	10963	11408	11885	12465	12899	13664	14154	14464	14855	15374	15624	15986	16197	16432	16420	16704	17208	17483	17237
0	0	0	4.9602	38.033	59.624	65.834	159.77	226.32	377.02	524.67	784.38	1057.8	1393.7	1737.4	2072.6	2575.7	3005	3430.6	3888.5	4174.7	4420.7	5148.8	5253.3	6274.6	6526.7	6797.1	7323.1	7728.7	8235.3	8676.1	8924.1	9458.4	8972.8	9733.1	10067	10438	11113	11360	11391	11704	12171	12716	13020	13141	13309	13091	13690	13425	13578
0	1.874	0	0	0	0	32.855	93.71	207.34	338.83	527.79	795.22	1128.8	1395	2033.7	2586.9	3138.1	3825.8	4459.8	5017.5	5595.4	6046.6	6900.5	7221.8	7788.8	8136.5	8666.6	9395	10065	10662	10826	11199	11596	11905	12917	12915	13567	14278	14693	14957	14576	15329	15287	15619	15601	16194	16509	16396	16476	16500
36.282	9.3412	5.3953	0	0	0	0	9.6024	16.76	82.624	197.7	362.86	571.9	771.97	1169.7	1285.4	1695.3	1913.2	2322.5	2918.9	3568.2	3599	3514.2	4626	4996.9	5718.2	5862.7	6199.7	6679.8	7153.7	7425.5	6798.7	7669.4	7500.5	8238.9	8620.7	9025.6	9302.4	9743.9	9907	10020	10300	10525	10671	10661	10970	10939	11289	11325	11510
0	0	0.58634	15.312	18.806	21.55	23.338	37.446	58.087	136.95	270.3	478.73	751.1	1122.8	1574.6	2034	2705.9	3251	3830.4	4696.9	5266.3	5899.7	6530.1	7148.5	7603.8	8259.9	8792.3	9362.7	9982.4	10541	10189	10758	11317	11994	12521	13296	13867	14043	14498	14644	15170	15870	16419	16506	16760	16390	16533	16553	16505	16541
0	0	0	0	215.81	154.31	320.47	413.32	512.01	874.06	1024.5	1107.5	1976	1928.5	2469.7	4223.4	4631.7	4577	5733	6380.1	6195	8478.1	7385	9607.1	8624.9	9221.5	10998	12109	11019	12932	13216	12662	13161	13499	13875	14111	14268	14684	14734	14871	15103	14962	15401	15175	15285	15382	15738	15934	15580	15489
0	0	0	3.3212	0	14.996	19.157	118.22	241.77	486.08	752.2	1114.3	1686.6	2115	2761.6	3421.5	4068.1	4847	5805	6529.5	7159.8	8155.5	9112.1	9764.9	10190	11119	12272	13037	13723	14529	14843	15768	16636	17226	17353	18400	18628	19312	19901	20276	20979	21128	21140	21463	21505	21561	21717	21777	22263	22304
0	0	0	69.886	46.232	72.68	110.11	124.29	139.54	328.4	501.13	872.4	1267.8	1781.1	2519.5	3122.6	3814.5	4705.4	5651.9	6087.1	6753.5	7632.4	7399.9	9523.6	10465	10456	11779	12599	12915	13876	14632	14262	15029	15661	16143	16808	17649	18446	18599	19325	19436	19731	20410	21074	20567	20985	21149	21442	21605	21649
0	0	0	0	0	0.90291	55.361	147.74	310.44	513.47	823.27	1164.8	1568	1997.5	2526.2	2937.4	3502.4	4067.2	4520.2	5100.3	5728	6707.6	7891.5	8346.2	8492.5	9080.3	9950	9732.5	9594.3	10278	10735	11328	11637	12887	13282	13879	14687	15054	15226	15383	16236	16596	17078	17563	17734	18134	17824	18494	18322	18765
0	10.893	0	0	0.61663	2.3925	0	0	0	50.137	122.73	251.12	484.03	801.52	1215.5	1698.5	2245.5	2842.8	3501.2	4078.3	4799.7	5529.6	6212	6946.2	7584.1	8475.2	9111	10031	10564	11451	11919	12296	13694	14728	14910	15495	16399	17164	17351	17772	18069	18597	18923	19261	19874	19784	20460	20366	20161	20416
0	0	0	0	0	8.4646	42.003	126.52	248.9	470.78	755.08	1095.8	1516.7	1932.5	2528.4	3019.1	3761.2	4376.4	5177.8	5797.8	5742	6338.2	7042.3	7629.5	8239.8	8499.8	9190.3	9583.4	10216	10463	10746	9971.1	10822	12019	12474	12589	13479	12320	13805	13987	13412	14479	14651	15511	13838	15799	16331	14523	15010	14761
0	0	0	0	0	8.2016	13.689	52.095	153.83	264.52	559.84	805.1	1236	1607.9	2113.9	2738.5	3203.6	4075.7	4653.2	5131.4	5765.6	6542.2	7245.6	7915.1	8747.6	9425.8	10092	11070	11446	12302	13010	14123	14890	15886	16356	17087	17743	18213	18515	19242	19899	20252	21082	21024	21534	22221	19546	22215	22265	22678
15.398	0	0	1.3745	0	0	4.4622	8.7441	65.805	154.55	274.9	472.04	776.58	1082	1415.2	1849.7	2336.1	2774.8	3270.4	3832.7	4380.1	4801.3	5417.8	5862	6535.6	7041.1	7510.1	8060.9	8655.9	9403.9	9794.2	10135	10899	11302	11755	12231	12645	13245	13433	14437	14650	15110	15458	15956	16125	16636	16774	17127	17334	17254
10.455	7.7524	0	0	0	0.030256	6.0676	24.935	76.787	179.14	309.62	508.92	734.92	1028.3	1461.2	1859.9	2046.8	2648	3257.7	3906.4	4281.1	5222	5729.5	6648.2	6813.7	7392.3	8148.2	8599.2	8674.9	9770	10240	10303	10843	11896	12211	12730	13485	13756	14315	14088	14853	15058	15097	15507	15446	15534	16008	15578	15769	16819
4.2059	0	0	0	0	3.1077	14.793	58.961	177.34	328.44	549.61	824.54	1164.3	1481.5	1989.9	2442.9	3063.9	3719.5	4394.8	5097.1	5890.3	6237.7	7457.4	8207.4	8988.4	9780.2	10272	11168	11681	12350	13031	13608	14431	14529	15166	15941	16382	17033	17916	17988	18376	18372	18977	19468	20267	20445	20043	19768	20078	20304
0	0	0	0.6554	2.6157	1.4554	26.674	89.273	225.66	457.29	793.87	1270.9	1814.3	2468.8	3206	3986.9	4946	5845	7089.3	7997.9	8899.5	9981.5	11384	12301	13109	14426	15429	15736	16679	17945	18539	18335	19877	20063	21299	22572	22874	22753	23327	23723	24556	24980	25641	26135	26133	26410	26612	25745	25996	25018
0	0	0	4.4612	0.003456	0	10.145	36.803	137.65	307.97	587.96	923.28	1359.4	1824	2383.3	3046.9	3700.6	4510.2	5112.7	6204.8	6945.6	7751.4	8340.6	9012	10018	10319	10897	11120	12019	12605	13024	13364	14074	14871	15486	15881	16553	16793	16744	17528	18002	18700	19622	20181	19894	19868	20223	20532	20354	20177
8.0391	0	0	0	1.5402	3.9691	22.15	54.063	118.02	203.02	341.63	545.73	785.45	1019.1	1335.7	1717	2144.2	2527.7	2876.9	3297.2	3755.4	4169.4	4615	5035.7	5485.2	5867.3	6230.3	6791.4	7129.3	7739.8	7962.9	8552.1	8673.5	9155.2	9759.8	10041	10471	10757	11120	11647	11897	12097	12409	12677	13188	13369	13418	13793	13723	14668
5.927	9.2611	0	0	0	0	9.602	75.027	160.55	295.33	476.92	713.51	1025.9	1390	1727.8	2204.8	2612.5	3170.4	3801.3	4365	4813.4	5389.4	6081.8	6739	7302	7915.6	8767.4	9366.3	9354.5	9499.1	9923.6	11427	12680	13010	13969	14596	15459	15613	16242	16848	17394	17457	17857	18344	18874	19093	19173	19764	20044	20735
16.505	14.674	11.636	0	0	0	0	28.953	84.174	187.95	339.63	513.95	793.85	1049.1	1334.7	1707.8	2084.9	2343.6	2766	3501.7	3949.1	4528.9	5119.4	5298.3	6188.4	6976.8	7845.7	8583.3	9313.6	10119	10620	10997	11649	12426	13158	13824	14166	14660	15201	15498	15909	16560	17028	17202	17434	17820	18194	18091	17957	18258
0	0	0	0	0	7.5923	14.038	26.714	60.039	149.59	283.28	482.24	700.66	923.58	1205.3	1505	1842.3	2196.8	2685.1	3077.9	3361	3791.4	4190.7	4874.9	5198.4	5547.5	6083.4	6559.8	6977	7372.3	7752.2	8457.4	8734.2	9292.1	9750.3	10174	10591	10907	11334	11623	11837	12305	12729	12876	13225	13314	13800	13850	13869	14132
3.5349	0	0	0	0	0	29.854	122.67	302.41	587.78	885.45	1411.6	1864.5	2429	3069	3768	4554.8	5221.4	5978.6	6973.8	7721.6	8488.2	9431.3	10331	11172	12071	12659	13283	14003	14830	15618	16286	17083	17915	18306	19051	19895	20614	20997	21694	21751	22325	22742	22737	23146	23580	24004	24096	24623	24601
0	0.58504	0	0	4.8711	0	20.617	61.982	151.83	314.58	463.62	720.11	961.95	1274.1	1570.2	2019.4	2590.3	2998	3625.8	4354.7	4976.6	5720.7	6411.4	7197.7	7991.8	8611.2	9532.5	10404	11206	11806	12166	12479	13306	13958	14659	15511	15982	16568	16664	17648	17959	18457	18851	18918	19418	19308	19992	20297	20489	20689
5.3265	0	0	0	0	0	29.327	86.673	189.29	341.85	515.53	790.68	1093.6	1411.5	1772.8	2204.8	2601.6	2990.9	3395.3	3898.2	4238.3	4684.9	5133	5707.6	6097.6	6380	6970	7233.2	7378.2	7938.6	8477.6	8687.8	9109.6	9514	9923.5	10389	10577	11032	11281	11627	11851	12297	12122	12209	12174	12591	13050	13425	13940	14215
15.558	9.2945	0	0	0	0	0	5.0348	32.981	107.64	191.44	289.58	434.7	554.97	777.69	948.88	1234.2	1432.9	1715.9	2008.5	2326.3	2625.6	2954.8	3284.5	3543	3924	4307.9	4622.7	4897.7	5444.6	5531.4	5876.7	6197.3	6468.3	6836.2	7012.8	7464.8	7664	7871.1	8139.7	8294.8	8608.3	8936	9375.5	9501.2	9503.3	9746.3	9959.5	9884.7	9999.4
0	1.4534	0	1.3987	12.337	0	20.779	27.948	35.347	62.555	117.82	250.26	259.97	547.04	742.38	882	1318	1557.1	1782.2	2157.9	2571.3	2816.4	3249	3557.6	3864.7	4282.8	4532.4	4978	5325.1	5845.4	6241.6	6575.9	7062.4	7527	8272.6	8691	8700.5	9292.5	9634.1	9875.7	10340	10825	11338	11423	12019	12256	12034	12351	12476	12917
0	0	35.441	48.426	50.772	0	82.483	117.13	168.95	228.61	387.85	495.53	686.92	870.31	1109.7	1502.2	1799.5	2051.6	2402	2865.1	3003.7	3346.3	3731.1	4080.2	4470.4	4961.6	5648.1	6041	5803.2	5656.9	5872.9	5706.3	6100.3	6192.6	6437.7	6742.4	7022.1	7334.5	7504.3	7746.9	7895.2	8139.2	8223.5	8204.1	8157.5	8615.9	8611.1	8862.8	9013.5	9070.5
0	15.108	26.223	14.742	0	0	0	0	2.303	130.5	223.47	389.12	622.93	874.32	1212.7	1724.8	2088.4	2476.6	3352.6	4082.1	4748.3	5467.9	6377.5	7207.7	7970.9	8691.9	9301.7	10425	11141	11730	12732	13101	13734	14796	15678	16137	16703	17040	18072	18288	18692	18355	18650	19004	20594	19534	20107	19769	20153	21405
0	0	0	0.73781	0	0.34015	25.293	76.482	201.01	388.25	687.3	1004.7	1329.9	1793.7	2365	2934.7	3152.4	3876.3	4371.6	5619.6	6008.8	6561.2	7140.3	7824.3	8458.5	8913.3	9548.4	9868.6	11058	11349	11758	12817	12720	13433	14077	14657	15397	15754	15907	16582	16673	17631	17611	17897	18195	18244	18477	18882	18873	19171
10.483	16.806	4.2696	0	0	0	0	111.1	260.17	524.07	838.3	1254.4	1842	2352.3	2796.5	3537	4280	4698.3	5455.4	6152.1	7030.5	7842.8	8281.4	8904.3	9608.8	10169	10515	11571	12411	12440	12608	13049	13741	14416	15279	15204	16341	17329	17631	18420	18347	18435	18878	18932	19302	19268	19839	20075	19731	19938
15.051	7.2572	0	7.5905	0	0	0	0	27.001	82.698	198.22	376.59	632.85	952.63	1339.3	1789.7	2406.8	3024.7	3724.1	4492.8	5299	6023.9	6908.5	7729.1	8672.1	9517.2	10169	11148	11749	12865	13320	13910	13988	14452	15046	16046	17015	17460	17847	18356	18365	18560	19263	19202	20016	19795	19586	20486	20708	20790
0	0	0	19.094	24.83	20.935	54.417	83.472	67.111	132.48	352.13	494.67	621.71	866.13	1147.7	1257.1	1822	1851.9	2626.2	2491.6	2336.1	2627.9	3104.8	3464.6	3868.5	4250.7	4570.9	5114.4	5213.1	5838.9	6220.1	6636.9	6800.1	7107.9	7250.5	7764	7791.2	8118.3	8513.9	8691.8	9018.6	9199.2	9092.4	9066.7	9250.1	9381.2	9647.1	9675.7	10408	10142
1.004	17.453	9.1235	3.7293	0	0	0	32.906	106.75	220.74	435.08	675.23	960.61	1262.1	1546.9	1875.3	2363.7	2761.9	3241.5	3700.5	4155.2	4505.2	5203	5859.7	6312.8	6820.1	7290.7	7556.7	9439.4	9668.5	9011.7	9476.4	9825.9	10460	10904	11456	11777	12140	12858	13147	13982	14073	14385	14452	15032	14914	15417	15575	15958	16113
31.006	23.666	7.8595	0	0	0	0	0	2.6428	63.787	162.96	406.97	679.25	1051.4	1548.2	2150.2	2657.9	3527.5	4132.8	5325.6	5507.5	6673.8	7835.7	8810.6	9858.1	10565	11364	12784	13158	14228	15406	15986	16902	17658	18284	19228	20019	20348	20720	21134	21895	22060	22419	22943	23078	23402	23213	23366	23574	23745
0	0.49092	0	0	0	3.0813	22.556	87.864	197.9	399.31	682.79	1051	1324.1	1662	2095	2694.2	3129.9	3859.1	4490.1	5181.4	5725.1	6292.8	7469.1	7908.2	8550.1	9007.3	9927.2	9496.4	9967.1	10256	10596	11348	11652	12061	12685	13738	13847	14248	14352	14923	15007	15650	15747	16237	16357	16298	16249	16295	16584	16536
0	0	0	12.146	19.023	4.2866	20.248	44.559	113.1	207.28	351.51	518.42	714.55	953.22	1231.6	1482	1818.2	2258.4	2553.1	2908.1	3254.3	3664.5	3917.8	4330.4	4911.3	5642.8	6192.9	6339.1	6742.8	6972	7225.4	7641.1	7921.7	8249.3	8627	9210.5	9403.9	9992.7	10268	10471	10896	11080	11479	11642	11854	11879	12213	12306	12455	12494
29.669	7.8164	5.5196	0	0	0	0	15.077	47.011	131.46	298.72	497.21	856.57	1263.6	1704.5	2314.4	2878.8	3495.9	4170.9	4848.1	5526.4	6525.8	7230.7	8199.4	9020.5	9563.6	10559	11398	12016	12648	13834	14823	15635	16296	17170	17369	18147	18797	19628	19376	19923	20951	21269	21150	20749	21294	21628	22098	22524	22473
5.3993	1.8057	0	0	0	0	4.7467	35.683	129.46	270.65	495.33	783.58	1208.9	1710.3	2316.8	2869.6	3785.1	4917.4	5709.5	6647.5	7805.1	8808.8	9975.5	11280	12299	13425	14544	15444	16102	17687	18740	19504	20434	20825	22254	23195	24148	25306	25886	26476	26593	27154	27833	28564	28109	28552	29644	28894	29493	29628
1.5255	0	0	0	0	0	13.158	49.336	119.9	197.41	352.59	586.47	873.13	1142.8	1484.1	1866.3	2185	2581.1	3053.2	3512	3964.3	4421.3	4809.2	5178.3	5498.6	6212.2	6622.8	6957.2	7505.3	7621.9	8060.6	8599.8	9143	9066	9427.9	9706.6	9986.9	10361	10499	10970	11167	11509	11719	11875	12103	12451	12425	12554	12937	13408
9.4231	22.399	7.9117	1.6382	0	0	0	32.32	98.617	217.82	381.55	612.8	951.73	1397.8	1906	2255.1	2906.5	3571.5	4187.4	5097.7	5831.9	6726.5	7664.4	8297.5	9183.4	9777.6	10840	11709	12443	13055	13572	14625	15205	15766	16449	17275	17935	18547	19502	20066	20386	19250	19549	20272	20473	20768	21173	21281	21613	21902
7.8796	4.9188	5.3332	0	0	0	11.226	51.007	107.35	203.52	328.77	464.37	725.56	988.34	1231.7	1629.4	2018.5	2491.7	2877.4	3366.5	3912.2	4402	4959.2	5439.3	5918.7	6421.1	6968.3	7314	7745.7	8559.7	9126.1	9474.4	10071	10673	11081	11627	12001	12418	12700	13109	13387	13983	14141	14671	14739	15124	15486	15568	15658	15723
0	0	0	0	0	1.3966	46.373	124.08	264.16	455.24	616.3	906.9	1186	1592.2	1871.9	2233.6	2769	3235.2	3607.3	4523.2	5217.6	5635.1	6459.2	7112.5	6843.7	8090.9	8665.6	9390.4	10047	10709	11073	11710	12206	12679	13029	13689	14036	14615	14808	15323	15641	15762	16007	16362	16626	16623	16696	16833	17285	17050
0	0	5.6626	17.914	6.7317	0	29.818	90.357	206.5	344.05	606.57	848.95	1304.7	1639.3	2103.8	2605.6	2964.1	3523.1	4098.5	4642.2	5311.2	6099.6	6437.7	6784.1	7534	8250	8644.9	9353.6	9724.4	10218	10928	11407	12029	12342	12890	13315	13557	13790	14065	14402	14524	14847	15337	15352	15220	15844	15657	16058	14551	15128
0	0	0	18.873	11.689	24.822	42.808	85.053	201.28	361.08	587.19	882.87	1197.7	1556.3	2086.8	2615.4	3111.8	3640.4	4318.4	5005.3	6208.5	7570.5	8194.6	8462	8662.6	8817	9588.7	10589	10942	11638	12383	13145	14050	14481	15083	16045	16262	17052	17803	18178	18558	18447	18817	19301	19719	19378	19768	20522	20415	20189
14.289	7.8019	2.6195	0	0	0	0	0	0	0	0	0	0	4.6928	7.0175	44.468	58.411	92.822	118.85	145	285.72	356.88	462.43	578.79	855.8	1029.5	1341	1534.1	1859	2093.6	2444.2	2932.5	3235.8	3704.9	4037.6	4382.3	4837.9	4845.6	5197.2	5354.2	5978.6	5851	5982.8	6279.7	6324.4	6174.1	6279.2	6331.8	6520	6695.7
22.606	0	0.96736	0	0	0	0	4.0791	21.387	83.628	188.23	328.29	474.42	665.66	932.06	1183.4	1517.8	1857.1	2243.6	2727.6	3184.9	3716.5	4244.6	4872.3	5449.8	6112.9	6653.2	6945.2	7743.9	8263.3	8588.7	9056.4	9476.8	10276	10671	10956	11611	11705	12182	12451	12966	13155	13256	13697	13905	14135	14365	14717	14651	14983
0	0	0	8.7294	128.86	208.52	315.05	417.65	503.27	658.12	900.55	1268.5	1872.2	2522.2	2710.6	3573.4	4068.9	5699.8	5600.3	6890.6	7352.3	8156.1	8768.4	9770.2	10180	10785	11507	12401	13683	14294	14447	15192	15879	16901	17570	17958	19082	19545	19922	20457	21033	21051	21126	21566	21941	21998	21624	21924	22506	22799
0	0	0.76954	0	0	0	26.186	37.431	27.911	72.672	149.82	280.31	502.91	778.07	1089.1	1533.2	2028.3	2551.1	3178.8	3560.1	4475.6	4828.4	5693.2	6195.2	7517.1	8351.7	9465.5	9858.3	10851	11409	12311	13150	13764	14638	15468	15872	16573	17139	17801	18256	19049	19653	20162	20204	20794	21059	21129	21692	22026	22172
15.181	11.973	3.9589	0	0	0	0	38.179	88.648	205.66	407.23	669.05	1001.2	1420.4	1872.5	2399.9	3016	3617.7	4280.8	5046.7	5885.8	6693	7416	8285.7	9222.4	9965.4	10788	11867	12591	13421	14030	15366	15804	16859	17391	18680	18880	19880	20603	21275	22421	22788	23312	23589	23684	23565	23937	24139	24628	24619
0	0	4.1728	8.8993	0	11.736	16.144	73.121	152.76	286.69	535.59	829.32	1130.2	1511.5	2004.9	2664.7	3113	3606.1	4126.5	4728.7	5138.8	5782.3	6051.1	6822.3	7199.7	7646.8	7900.8	9033.9	9399.6	10019	10191	10506	10716	11353	11855	12277	12630	13208	13430	14132	14498	14776	15186	14869	15348	15347	15525	15713	15732	15915
17.502	3.5657	0	0	0	0	0	8.5706	45.645	89.998	155.8	256.77	392.83	580.11	767.35	971.74	1262.8	1619.3	1893	2211.6	2620.6	2918.7	3303.2	3750.1	4109.6	4543.2	5051.2	5465.3	5840.5	6118.8	6531.6	6855.5	7166.5	7659.1	7767.9	8191.7	8346.7	8913.6	9231.3	9281	9284.9	9609.6	10012	10346	10308	10339	10725	10958	10949	11264
0	0	0	0	4.5275	15.627	55.943	153.31	308.16	557.92	926.92	1358.3	1836.1	2478.2	3262.4	4246.2	5280.8	6489	7713.8	9045.4	10525	11985	13318	14939	16298	17915	19284	20994	21958	23689	25331	26336	27784	29186	30543	31444	32480	34109	34755	36130	36566	37049	38023	38511	39080	39828	40109	40360	40300	40881
31.697	11.658	7.655	0	0	0	0	11.622	26.792	95.108	202.55	341.7	545.82	784.61	1138.2	1486.1	2057.7	2538.7	3206.7	3800.6	4542.7	5324	5614.2	7429.3	7876.9	8578	9553	10352	11005	12066	12746	13348	14111	14809	15329	15883	16361	16440	16700	17120	17937	18025	18571	18778	19105	19534	19952	19909	20014	20060
0	0	0	0	0	11.452	46.067	64.255	233.89	384.95	523.81	855.58	1285	1621.6	2127.3	2694.8	3179	4030.7	4933.8	5644.8	6390.5	7519.3	8089.5	8812.7	9716.4	10055	11592	12289	12443	13100	14143	14556	15523	16520	16321	16827	18422	18093	19590	20125	20238	21310	21666	22018	22244	22512	22880	23202	22973	23219
0	0	0	0	0	0	22.913	27.024	71.069	167.09	284.65	457.68	736.03	1002.4	1306.1	1731.5	2076.6	2594.5	3133.6	3575.3	4065.2	4567.8	5179.3	5683.9	6261.3	6933	7629.5	8074.4	8706.1	9085.9	9714	10281	10838	11182	11721	12377	12914	13524	13862	14609	14933	15380	15712	15934	16334	16384	16490	16595	16269	16566
1.9422	5.5309	0	0	0	0	6.3141	19.605	46.218	102.61	200.11	318.37	472.47	693.47	876.6	1173.1	1528.6	1701.3	2072	2427	2969.6	3499.3	3679.7	4118.7	4656.7	5436.2	5686.4	6620.8	7053.2	7535.7	8236.2	8365.8	8955.5	9425.7	9792	10094	10582	11117	11365	11932	12104	12311	12579	12643	12812	13699	13420	13372	13630	13801
0	0	0	4.725	367.74	554.89	826.02	874.54	1050.4	1139.1	1439.4	1674.6	2213.8	2597.2	3102	3589	4420.9	4937.5	5805	6407	6653.9	8013.9	8628.3	9145.9	8061.3	10907	11754	12570	13169	14234	14551	15661	16679	17298	18338	19004	19630	19734	20722	20964	21059	22168	22377	22675	22731	22791	23456	22879	23231	23058
23.098	6.9307	0	0	0	0	5.0794	27.321	81.866	158.14	275.7	425.46	630.28	923.87	1188.9	1502.7	2042.9	2454.9	2842.5	3353.4	3937	4733.8	5347.6	5905	6731.8	7251.3	8038.6	8417.5	8782.2	9231.2	9854.4	10566	10649	11434	11759	12707	13402	13750	14371	14507	14521	14902	15252	16109	15766	16321	16328	16871	16985	17401
8.7523	16.634	0	0	0	0	0	30.09	83.378	184.77	354.78	544.89	758.12	1023.2	1301.9	1659.5	2065.5	2483.6	2854.9	3318.7	3931.7	4304.3	4888.2	5493.5	6197.9	6536.4	7289.8	7862.1	8073.2	8553.7	8876.8	9605.6	10026	10698	11043	11169	11953	12174	12495	13011	12883	13371	13474	13741	13947	14268	14248	14425	14533	14790
0	0	0	0	7.0062	17.117	21.013	68.401	175.74	344.86	591.95	915.36	1272	1698.1	2173.1	2702.2	3367.2	3862.2	3838.2	4271.9	4721.8	4765.6	5148	6068.9	6904.7	8070.8	8209.9	9020.3	9412	10451	11138	12292	13364	13692	14768	15509	16239	16875	17444	18465	18942	19466	20090	20097	20325	21281	22015	22321	22424	22370
0	1.9138	4.3002	0	5.8968	0	4.7497	44.135	113.07	310.18	579.62	847.69	1179.6	1285.1	1703.5	2205.5	2727.2	3600.1	3851.4	5964	6521.8	7194	8019.7	8492.4	9016.4	9502.2	10653	10499	11173	15106	16820	15015	16187	16920	17984	17688	18445	19504	19693	20212	19972	20795	21030	21079	21391	21680	21895	22177	22332	22295
13.504	18.76	0	9.2341	0	0	0	0	0	34.561	63.527	123.11	255.11	378.54	534.43	744.47	1075.1	1354.1	1747.8	2175.3	2672.8	3139.9	3826.9	4169.1	4790.8	5389.7	6167.6	6669.7	7243	7625	8512.7	8642.6	9498.7	9771.8	10513	10840	11339	11957	12478	13154	13601	14293	14316	14416	14535	14737	14984	15619	16079	15906
0	0	0	21.68	15.547	25.415	26.331	90.253	163.19	297.83	483.8	742.09	1088.4	1462.3	1916.4	2444.8	2886.4	3549.1	4155	4979.7	5778.7	6486.9	7143	7693.3	8656.3	9205.7	9667	9275.8	8880.4	11639	10650	12977	13632	14343	15409	15834	16289	17630	17603	18067	18763	18908	19141	19378	19857	20323	20699	20624	20125	20121
0	0	0	0	0	9.3292	64.5	160.33	385.35	731.41	1160.9	1789.3	2395.5	3182	4136.2	5200.8	6441.5	7328.3	8580.4	9645.9	10775	12170	12741	13623	14385	15594	16619	17591	18864	18810	19676	20692	21119	22653	23374	23655	24612	24934	24828	25321	26018	26361	26884	27297	27212	27492	27767	28048	27948	28093
0	2.4907	0	2.4037	0	0	11.584	35.386	116.46	199.14	330.91	464.7	740.29	1096.9	1404.5	1744.7	2165.2	2513.1	3119.7	3609.3	4039.6	4517.3	5022.7	5458.2	6160.9	6639.3	7172.8	7943.2	8408.3	8913.8	9579.6	10201	10788	11335	11904	12636	12868	13350	13911	14302	14564	14730	15094	15627	15746	16065	16264	16360	16511	16880
28.653	0	0	7.0199	0	0.060499	1.4051	0	6.2272	22.5	61.946	111.24	215.55	371.35	569.89	827.74	1108	1445.3	1965.3	2345.1	2869.8	3368.4	3925	4306	5113.4	5457.4	6001.6	6613.3	7310.5	8046.1	8385.3	8005.3	8529.4	9205.4	10170	9997.9	10658	11309	11130	12198	12458	13207	12830	13234	15276	14440	14978	15216	14736	15056
22.631	12.179	0	0	0	0	12.749	112.53	261.86	491.05	813.48	1229.9	1804.4	2437.9	3242.4	3911.2	4805.9	5707	6841.4	7943.4	8955.9	9949.9	11333	12098	13155	14520	15662	16839	17985	18989	19336	20403	21753	23013	23945	24821	25931	26918	27578	27812	28159	28149	29134	29780	29649	29850	30435	30707	30939	31442
0	0	0	1.011	20.794	30.204	74.07	101.84	176.4	245.7	613.92	676.79	1001.1	1306.2	1654.4	2130.3	2438	2860.8	3429.4	4250.8	4523.2	4739.8	5226.2	5542.8	5812.5	6894.4	7359.2	7965.5	8361.2	8535	10289	9634.2	10328	10188	11177	11653	11820	12648	12669	13108	12965	13418	13512	13719	13384	13910	14163	14227	14491	14630
0	0	0	28.846	6.982	1.2737	24.886	79.035	185.02	366.08	629.89	950.89	1385.6	1747.2	2298	2852.2	3461.1	4006.5	4639.4	5368.8	6173.7	6887.8	7643.2	8336.2	8904.2	9509.1	10421	11189	11540	12377	12785	13241	13772	14083	14754	15465	15953	16429	16866	17392	17819	18390	18621	19379	19347	19522	19632	19267	19310	19823
0	0	0	2.2752	0.73806	23.735	65.923	144.22	299.29	568.28	931.97	1458.4	1902.3	2551.2	3285	4126.2	4906.4	5486.2	6491.2	6913.9	7733.7	8629.6	9572.1	10685	11342	12308	12878	13648	14693	15668	16347	17161	18488	19213	19879	20766	21178	21980	22496	23628	24501	25251	25270	26240	28245	28439	29237	29659	29484	30068
0	0	0	26.815	61.542	136.88	246.72	280.19	480.1	560.35	848.2	1254.2	1559.6	2029.3	2489.1	3009.6	3388.6	4095.3	4618.9	5302.8	5689.4	6528.4	7259	7792.3	7604.6	8110.7	8931.4	9236.4	9815.2	10598	11380	11922	12665	12706	12906	13552	13834	14511	14871	15435	15967	16144	16634	16665	16258	17218	17627	18141	18591	18452
0	0	0	1.4457	8.9273	12.108	30.818	55.858	104.89	204.14	353.19	541.03	780.32	1019.3	1374.3	1680.3	2105.4	2518.7	2963.2	3448.4	3691	3972.5	4438.8	4928.8	5363.9	5816.9	6159.8	6403.8	6811.1	7006.3	7320.8	7601	7942.5	8213	8708.7	8959.3	9183.9	9479.3	9707.7	10008	9965.2	10345	10467	10785	11173	11432	11309	11748	11781	11960
10.776	14.388	10.49	0	0	0	0	4.1059	29.55	89.741	153.21	266.25	399.31	648.07	819.8	983.05	1263.2	1732.4	2052.8	2264.1	2556	2890.4	3186.9	3652.2	3849.3	4315.4	4634.1	5064.8	5418.6	5776	6056.4	6784.7	7286.3	7829.7	8395.6	8895	9262.4	9332.6	10348	10816	8811.9	9518.4	10252	10147	10251	10506	10819	10943	11652	11499
20.346	3.9691	2.9966	0	0.08402	0	0	27.273	46.507	115.4	225.36	374.2	559.54	757.82	1033.6	1326.4	1733	2087.6	2596.5	3014.8	3710.6	4259	4466.4	5249.6	5879.4	6215.8	7110.5	7222.4	8060.7	8828.2	9497.8	10128	10685	11398	11791	12446	13315	13627	14540	15156	15420	15776	16156	16617	17081	17298	17734	17414	17909	18099
11.673	16.72	0	0	0	0	0	8.5635	27.556	86.454	173.49	275.45	434.01	642.27	840.01	1092.4	1367.8	1704.2	2027.5	2426.8	2778.2	3115.8	3519.1	3823.7	4224.3	4446.9	4927.1	5366.4	5553.7	5924.7	6121.8	6525	7020.5	7170.5	7508	8005	8497	8853.5	9085.8	9301	9629.5	9842.3	10170	10654	10754	10969	11223	11332	11183	11497
0	0	0	0	6.9028	14.27	32.917	114.15	267.56	489.32	803.96	1203.9	1709.2	2248	2871.5	3614.4	4304.1	5138.1	5833.5	6659.2	7457.4	8300.8	9218.7	9789.9	10748	11318	11693	12171	12397	13315	13873	14256	14844	15743	16230	16829	17737	18024	18649	19030	19684	20019	20280	20424	21022	21026	21523	21602	22015	22053
0	0	0	0	39.598	0.55261	2.7615	26.719	169.01	300.46	400.44	566.74	626.58	919.23	1199.3	1501.4	1788.5	2118.9	2426.4	2790	3157.7	3662.5	3864.9	4164.4	4593.9	5005.9	5237.9	5934.8	6098.2	6104.9	6739.7	6951.2	7427	7573.4	7896.6	8332.6	8373.7	8748.3	8936.6	9051.8	9330	9390.4	9543	9782.3	9908.8	10189	10120	10079	10277	10490
0	0	0	0.76344	0	0	29.312	40	146.43	286.82	447.38	671.65	993.83	1199.8	1578.5	1898.4	2348	2761.6	3163	3575.1	3932	4192.5	4535.8	4993.8	5531.8	5616.3	5994.4	6233.4	6599.2	7136.2	7198.1	7814.1	8094.4	8291.7	8838.3	8909.2	9276.3	9397.6	9669.6	9837.4	9819.9	10123	10352	10803	10993	10929	11266	11487	11297	11577
15.63	1.3922	0	6.0434	0	0	9.1012	45.609	115.32	245.81	401.83	614.88	906.16	1227.9	1614.4	2056.2	2513.4	3042.7	3585.4	4271.2	4964.1	5540.5	6160.1	6814.8	7477.7	8144.8	8795.3	9481.9	10173	10782	11425	12093	12882	13106	13443	13982	14681	14740	15694	16738	16838	17108	17265	18140	18326	18429	18787	19040	19381	19322
0	0	0	0	0	7.7501	56.932	126.46	286.9	537.22	871.26	1208.5	1806.6	2246.2	2693.7	3431.8	4052.9	4774.2	5146.7	6138.3	6870	7627	8297.4	8698.5	9884.3	10246	10796	12075	12729	13802	14294	15299	16187	16834	17788	18265	18912	19642	20246	20853	21208	21942	21707	22011	22348	22339	22572	22863	23213	23155
0	12.852	0	0	0	0	19.245	90.294	159.68	326.81	554.44	809.38	1199.6	1672.3	2132.3	2802.5	3541.2	4318.8	5380.9	5943	6957.4	8018.8	9077.2	10169	10832	12008	13211	14184	15166	15822	17326	17678	18807	20304	20534	21226	21729	22570	23619	24390	24450	24777	24766	25020	25122	25538	25768	25794	26013	26068
0	0	0	0	16.748	18.629	32.759	66.99	96.127	187.64	343.58	542.44	841.85	1082.2	1389.9	1736	2134.3	2603.3	3034.3	3446.9	4027.8	4591.8	5149.8	5701.7	6357.6	6731.4	7490.1	7940.2	8174.2	8469.9	8579.1	8599.2	9237	9369	9927.8	10091	10410	10937	11138	11088	11260	11643	11716	11894	12253	12302	12637	12468	12577	12875
17.159	17.874	2.9884	0	0	0	0	18.798	81.922	191.4	328.12	579.04	844.85	1224.5	1561.9	2112.1	2647.3	3297.3	3834	4526.9	5126.7	5963	6745.1	7427	8179.2	8651.4	9343	10160	10653	10701	11350	12262	13379	13908	14680	14707	15520	15717	17188	17898	18001	18765	19610	19952	20028	20349	20603	20400	20554	20982
0	0	0	0	5.0191	6.5849	23.228	106.26	219.32	422.52	752.42	1099	1749.5	2285.7	3008.9	3955	5062.1	5982.4	6990.8	8481.3	9892.2	11214	12519	14039	15860	16330	18783	20613	21140	22548	24283	25072	26627	27996	30132	31304	32020	33592	33668	34984	35109	36027	36981	36119	37329	36930	36969	36737	36637	37536
21.722	0	0	0	0	8.7811	0	39.287	102.89	195.07	313.08	519.66	825.68	1002	1371.8	1828.4	2629.4	3142	3575.8	4108.9	4536.3	5445.6	5784.7	6436.8	7425.3	7482	7634.7	8280.9	9269.3	9590.7	10651	10860	10862	11422	11878	12425	12843	13088	13596	13943	15837	14689	15161	15464	15626	15602	15582	15847	15780	15894
0	0	0	0	19.955	56.983	129.63	230.84	402.16	602.48	871.76	1210.7	1599.2	2122.9	2685.6	3334.6	4088.5	4841.6	5625.2	6155.1	7031.5	7840.2	9133.5	9685.7	10938	11784	13056	14073	14764	15823	16812	17379	18502	19209	20258	20870	22029	22957	24483	24394	25193	25599	25592	26152	25863	26567	26636	26557	26805	27601
6.6635	1.6787	0	0.9029	0	0	8.013	23.723	94.016	212.3	402.65	655.89	961.03	1345.8	1777.9	2305.9	2816.7	3311.1	3857.7	4441.1	4914.8	5599.7	6162.1	6926.2	7494.5	8256	8848.9	9181	9747	10301	11055	12525	11741	12300	12508	13282	14578	14047	14194	14533	14484	15291	15467	15397	15669	16477	16736	16892	16991	17014
2.2625	0	0	0	3.0745	0	17.182	60.253	166.9	293.31	454.98	713.13	977.31	1272.6	1658.2	2091.9	2420.4	2943.8	3436.3	4020.5	4330.5	5109.1	5714.9	6081.6	6726.3	7198.2	7619.4	8060.4	8696.2	8978.6	9956.6	10058	10894	11761	12040	13190	13006	13707	13596	13784	14279	14845	15386	15612	15755	16463	16586	16837	17178	17508
17.217	10.833	0	0	0	0	11.878	40.356	161.34	349.07	600.07	1016.3	1521.8	2077.2	2640.1	3369.2	4028.6	4685.5	5431.6	6397.5	7279.1	8417.5	9404.2	10375	11362	12551	13721	14629	15698	16717	17170	18230	18734	19190	21297	21792	22444	23462	24635	24287	24488	25049	25847	25629	25690	26441	27141	27568	28200	28607
4.8834	0	0	0	0	14.16	37.114	74.216	146.72	229.86	328.38	496.38	648.54	824.68	1134.6	1396.6	1751.8	1936.6	2471.5	2674.5	2914.4	3418	3294.4	3592.7	3839.1	4224.9	4587.9	4756.2	5094.2	5202.6	5444	5756.7	5965.4	6192.3	6438.1	6880.4	7075.7	7412.7	7863.2	7873.3	8258.2	8408.8	8549.9	8643.2	8687.4	8536.3	8969.3	9228.7	9213.7	9529.4
17.046	14.613	0	0	0	0	0	12.081	41.123	119.17	237.3	390.77	627.88	824	1145.4	1383.8	1752.2	1976.2	2447.7	2644	2957	3327.2	3810.2	4124.6	4162	4574.7	4906.4	5033.1	5384.9	5680.9	5792.8	6098	6485.2	6828.9	7010.8	7190.7	7638.6	7609.4	7911.9	8167.5	8192.5	8556.2	8967.4	8892	9067.6	9127.7	9367.6	9448.5	9455.5	9594.1
0	0	0	38.002	78.364	61.487	78.088	95.081	171.12	258.16	463.35	728.97	1048.8	1318.7	1820.4	2352.4	2796	3813.4	4149.4	4832	5479.9	6066.6	6859.3	7016.1	7763.4	8449.5	8906.5	9843.8	10009	10695	11288	12016	12380	13210	13603	13924	14492	14806	14948	15127	15562	15861	16387	16160	16439	16558	16698	16748	16592	17435
0	1.0779	0	1.4611	0	2.5517	5.3708	16.599	5.4382	12.352	23.577	45.301	57.577	118.4	228.32	419.33	642.12	890.71	1204	1661.3	2064.9	2606.8	3122.5	3822.9	4312.3	4793.8	5494.6	6242.8	7073.4	10074	10951	11490	12470	13215	13984	14861	15502	16317	17318	17404	17780	17903	17555	18482	18640	18768	18943	19257	19773	19771
0	0	0	0	0	25.92	28.247	53.348	149.8	293.03	450.34	742.08	1044	1417	1862.8	2465.5	3037.8	3771.4	4449	5189.7	5761.2	6715.1	7380.5	8689.2	9097.5	10026	11042	12027	12773	13253	14499	15278	15724	16169	17232	17559	18186	18632	19300	19857	20077	20869	21484	21763	21832	22481	22410	22758	22898	23075
26.34	4.1755	0	0	0	0	12.67	68.807	218.29	399.23	693.23	1079.4	1526.6	2028.7	2624	3104.6	3795.8	4413.4	5219.7	5727.1	6438.6	7085.3	8163.8	9013.2	10227	11266	12444	13555	14674	15417	16060	16997	17818	18606	18613	19584	20025	21543	21954	22195	22059	22167	22732	23707	25582	24830	25588	25655	25553	25473
1.8389	0.34842	0	3.6364	14.001	0	0	0	21.567	58.837	137.81	254.1	414.29	635.65	884.39	1169.2	1511.6	1875.5	2263	2663.7	2988.1	3431.3	4068.5	4401.3	5002.4	5580	6069.3	6378.9	6596.3	7316.9	7445.4	8150.9	8403.2	9297.2	9923.9	9917.6	10240	10485	10929	11350	11438	11692	11944	12317	12438	12343	12044	12354	12514	12511
0	0	0	10.524	9.1889	8.0619	38.264	77.088	174.18	323.09	555.8	911.81	1261.9	1870.3	2567	3171.3	3871.5	4711.5	5685.5	6823.6	6763.7	8490.3	9577.4	7364.3	8900.7	10244	10963	11278	12681	13321	14355	13868	14450	15601	16206	16810	17889	17938	18903	18541	18729	19177	19886	20155	20408	20177	20969	20955	21385	21015
0	1.1373	0	0	0	4.4835	39.836	114.72	216.38	378.3	567.37	865.23	1135.3	1489.6	1877.1	2323.5	2776.2	3365	3700.3	4323.6	4830.3	5186.5	5745.7	6356.5	6736.5	7432.1	7767.3	8419.3	8999.6	9209.7	9599.1	10515	10807	11045	12657	12440	12641	13223	13560	13853	14333	13871	13854	13162	13943	12835	13524	13417	12898	15761
0	0	0	2.5568	1.5056	13.721	4.6748	51.134	98.482	149.67	248.43	415.61	570.34	747.82	1041.1	1325.9	1559.7	1846.4	2145.9	2647	2953.7	3392.2	3292.7	3680	4286	4970.4	5168.4	4758.4	5379.2	6040.9	6794.2	6998.1	7447.9	8095.4	8952.3	9203.4	9620.7	10176	10130	10297	10797	11584	11968	12229	12505	12564	12780	13013	13187	13280
0	0	0	4.7625	11.836	7.2708	20.314	28.427	80.175	169.76	314.65	539.49	813.44	1152.3	1586.6	2035	2708.3	3254.3	3689.2	4655.7	4837.7	5699.8	6836.6	6649.7	8161.9	9034.8	9507.6	10092	10569	12030	11915	13217	13600	15119	15394	15531	16689	16660	16659	18616	18990	18758	19662	20170	19594	19875	20390	20062	20185	20427
18.733	0.77631	0	6.5187	0	1.7679	0	4.8743	22.419	85.646	142.9	268.26	377.06	581.38	745.49	956.56	1297.1	1557.2	1851.7	2084.4	2494.2	2685.4	2993	3451.7	3603.8	4114.8	4333.3	4690.5	4960.4	5192.5	5500.3	6048	6403.1	6865.3	6844.5	7229.4	7518.2	7595.9	7942.3	8127.9	8305.5	8362	8514.1	8719.8	8848.2	8813.2	9084	8886.5	9122.9	9398.4
0	0	0	1.6883	4.6971	0	17.965	43.935	163.71	312.7	557.83	833.33	1186.9	1573	1972.9	2516.2	3029.1	3581.3	3986.5	4993.7	5527.5	6178	6769.2	7493.3	8209.2	8790.9	9333.5	9844.6	10552	11027	11470	11862	12528	13206	13861	14557	14944	15060	15603	15845	16282	16844	16809	17031	17515	17517	17519	17655	18209	16582
7.6894	8.923	8.3637	0	0	0	0	0	13.792	66.125	119.17	205.89	340.86	542.38	769.7	975.42	1234.9	1639.2	2043.3	2524.2	3100.3	3598.1	4111.2	4714.5	5424.9	6131.9	6682.9	7364.9	8072.4	8598.2	9172.4	9390.2	10859	11572	12289	12758	13635	13914	14513	14369	15182	15029	15774	15422	15839	16039	16108	15858	16027	16117
3.1651	3.182	0	0	0	0	24.576	65.421	115.81	265.91	467.32	827.55	1171.1	1624.5	2079.3	2722.8	3407.3	4212.9	4757.6	5491	6074.5	6877.8	7582.4	8557.7	9472.4	10018	10565	11827	12050	12949	13371	14190	14524	15638	16378	16851	17398	17854	18704	19822	20599	21154	21304	21576	21497	22536	22381	22696	22696	22565
5.5618	0	0	0	0	0	28.93	34.786	107.96	215.12	371.96	651.49	970.89	1332.7	1765.1	2325.6	2925.7	3427.4	4061.9	4680.6	5363.9	6040.6	6938.1	7793.9	8555	9207.2	10282	10970	11905	12516	13459	14124	14605	15198	16101	16686	17275	18004	18946	19708	20327	20329	20926	21185	21457	21665	21930	22309	22753	22977
0	0	0	0	0	11.173	84.744	222.79	433.27	807.95	1199.4	1722.2	2302.5	3004.5	3797.6	4673.8	5681.7	6440.3	7454.2	8495.5	9485.5	10167	11276	12298	13306	14123	14556	15275	15946	16814	17408	18212	18891	19494	20672	21310	22101	22384	22389	22929	24176	24739	24964	25320	25876	25444	25443	25843	25982	25815
23.748	2.6229	0	0	0	0.23142	39.702	97.841	219.75	405.01	899.26	969.01	1842.2	1868.5	2518.4	3041.8	4541.9	4357	5141	5926.9	6802.4	7690.7	8556.2	9515.2	10454	11249	12076	13223	13769	14321	15514	15859	16319	16720	17408	18250	18704	19397	19800	20484	21032	21466	22182	22507	22665	23299	23650	24123	24492	24490
12.321	5.1747	3.6461	0	0	0	0	31.178	88.179	194.38	374.62	641.96	987.34	1331	1797.9	2375.1	3020.9	3731.2	4393.6	5162	5987	6684.9	7729.7	8362.7	9402.1	10632	11689	12728	13211	13939	14875	15338	16895	17337	17904	18631	19662	19959	20380	14965	22005	22621	22778	23116	23519	23556	23589	23797	23398	23615
0.63133	5.857	3.6035	0	1.5838	0.67924	0	8.1056	50.097	151.11	311.83	558.18	795.51	1160.6	1616.5	2137.7	2873.8	3515.9	3962.8	5112.9	5823.9	6418.9	6449.4	7122.2	7408.1	7995.6	8534.8	9046.7	9446.4	10185	11094	10835	11429	11642	12880	12972	12553	13414	14678	14119	15828	15552	15817	16404	17503	17275	18271	17453	18838	18016
6.4118	8.0154	0	0	0	0	5.7521	57.475	125.33	188.36	389.56	608.25	832.77	1127.9	1430	1873.3	2184.6	2647.1	3126.8	3852.9	4248.6	4682.5	5492.7	5804.3	6348.4	6495.4	6478.3	7684.5	8145.5	9007.8	9718.4	10467	11307	11309	12220	12508	12124	12791	13660	14429	14842	15372	15487	15801	16382	16353	16430	16664	16796	16557
37.228	13.445	0	2.2388	0	0	0	0	0.96415	93.079	217.04	425.64	657.51	1071.4	1400.9	1791.9	2229.1	2699.5	3380.7	3820	4517.1	5105.9	5722.1	6740.9	6775.4	7832.8	8755.4	9545.5	9805	10189	11234	12660	11382	12155	12461	13228	13732	14221	14718	15097	15530	15810	16128	16198	16408	16378	16831	16957	16956	17162
29.577	9.4366	3.234	0	0	0	0	10.525	78.034	189.5	372.9	666.09	1027.3	1567.4	2015.2	2812.2	3677.5	4512.2	5457.9	6603.5	7526.9	8240.7	9240.3	10364	11490	13071	14053	15545	15811	17152	17958	18094	19260	20373	20578	22039	22480	22811	23266	23361	23833	23857	24373	24338	24460	24541	24927	24828	23269	23725
17.792	4.751	0	0.52466	0	0	4.7074	35.806	97.209	227.69	413.22	592.45	871.15	1297.3	1642.2	2178.9	2675.8	3146.7	3932.5	4224.8	4742.1	5411.1	6002.2	6575.7	7121	7601.2	8032.7	8712.5	9101.6	9545	10149	10917	11428	11767	12302	12736	13275	13800	14508	14546	15212	15183	15603	15944	16250	16532	16768	16601	16753	16951
0	0	0	0	29.702	82.405	168.8	299.81	528.72	827.3	1251.5	1793.6	2432.7	3070.7	4121.1	4925.9	6157.9	6746.3	7965.3	9178.7	10162	11452	11128	11780	12895	14634	15242	15808	16670	16066	17472	18082	18804	19702	20938	21094	21630	22168	22540	23204	23985	25042	24955	25616	25245	25460	25805	26068	26095	26128
0	0	2.1635	0	0	5.9178	20.778	119.24	276	502.03	850.15	1280.4	1865.4	2447.6	3125.8	4042.3	4816.7	5773	6714.1	7904.5	8904.9	9866.8	10981	11776	12622	13791	14352	15000	16207	17174	18152	18782	19747	20109	21252	21418	22229	22863	23129	24205	24237	24754	25243	25228	25412	25782	25712	26265	26222	26200
0	0	0	0	4.2205	32.885	68.767	244.32	475.83	704.05	783.74	1073	1463.2	1946.8	2325.8	2820.7	3472.6	3966.3	4960.3	5404.4	7162.9	6746.2	7286.1	7639.5	8173.2	10043	10503	10935	11102	11682	14134	15407	14844	16725	14077	15573	15129	15682	18179	17943	15853	16876	18715	20219	20377	19601	17650	20472	18327	18876
0	0	0	5.9071	0	5.8827	22.643	56.992	94.857	177.94	285.53	442.3	566.22	852.71	1037.3	1323.6	1645.4	1963.5	2341.9	2806	3240.3	3513	4074.4	4408.4	4854.3	5163.3	5555.1	5889	6215.5	6615.3	6895.9	7103.3	7484.1	7916.3	8132.5	8383.3	8640.9	8743.3	9101.3	9149	9448.6	9512.3	9838.2	9932.9	10180	10456	10478	10627	10882	10914
0	0	0	0	0.5448	3.5777	28.651	109.14	195.44	365.92	544.9	782.81	1069.9	1256.8	1616.3	2024.1	2351.1	2897.1	3303.1	3890.7	4248.9	4812.6	5464.4	5883.9	6501.2	7020	7551.4	8136	8590.4	9041.4	9591.1	9991.7	10715	11327	11686	11931	12470	12903	13049	13357	13572	13444	13833	13940	14057	14167	14349	14383	14550	14564
0	0	0	0.89714	0.91609	11.654	36.155	94.504	242.5	463.9	788.08	1278.4	1800.6	2373.3	3089.3	3925.9	4762.3	5537.9	6465.7	7498.6	8599.9	9314.7	10220	11305	12643	13600	14223	15032	16013	16980	17784	18788	19122	20437	20831	22202	22487	23133	24001	23990	24041	24114	24204	25110	25140	25619	26226	26245	27130	26827
28.418	32.171	2.0955	0	0	0	0	32.22	108.21	231.03	422.96	646.69	984.65	1290.2	1754	2133.3	2553.1	3083.1	3474.3	3981.7	4431.8	4921.3	5618.7	5745.7	6468.3	6951.2	7411.9	8081.5	8615.3	9109.2	9365.4	9954.4	10524	11283	11848	12460	12810	13351	13955	14868	15178	15316	15897	16509	16291	16539	17323	17697	18114	17857
0	0	0	10.128	11.009	12.236	31.237	32.389	16.628	21.086	44.264	89.577	160.31	243.24	482.18	876.87	1241.7	1698.2	2234.7	2808.3	3306.7	3977.7	4698.3	5136.4	5984.8	6638.6	7460.2	8473.6	9050.5	9832.5	10686	10989	11974	12576	13209	13845	14006	14825	15422	16143	16307	16550	16989	17734	17960	17916	18250	18624	19060	19143
32.717	2.1179	7.383	0	0	0	0	0	27.094	91.415	172.6	298.56	460.92	662.74	980.09	1241.5	1553.3	1866.7	2186.3	2514.2	3008.3	3507.9	3804.1	4312.1	4958.8	5187	5863.2	6238.2	6630.3	7014.1	7264.7	7661.7	7940.4	8335.5	8637.4	9173.7	9640.1	10080	10385	10487	10858	10942	11208	11696	11483	11473	11528	11956	11788	11784
12.993	7.8433	0	3.3567	0	0	4.8748	74.75	177.85	447.68	767.03	974.67	1650.8	2105.8	2644	3110.4	3642.1	4354.9	5031.1	5342.6	6209.8	6328.7	7168	7977.5	9412.6	9204.1	7687.2	7792.1	8037.4	11169	10898	10081	10266	10477	10713	11036	11185	11281	12139	12342	12504	12702	13065	13184	14096	14494	14664	14789	14876	15187
23.526	9.0749	0.71138	0	0	0	2.6381	50.675	152.91	295.44	490.18	706.73	870.52	1150.1	1432.1	1805.4	2250.5	2520.2	2707.8	3079.8	3265.1	3632.9	4018.9	4341	4558.7	4806.4	5174.6	5370.5	5606.2	5917.5	6112.9	6215	6507.9	6676.1	7489.6	7835.7	8187.9	8604.4	9000.4	9215.2	9482.1	9559	9688.2	9873.4	9921	10243	10301	10694	10932	11133
14.69	0.8892	1.5125	0	1.3024	0	0	8.5677	51.839	144.64	313.19	597.04	872.87	1288.8	1810.9	2386.2	3141.6	3945.2	4768.3	5630.2	6353	7022.5	8050.3	8940.3	9640.8	10628	11349	11930	12738	13442	13926	14482	15401	15724	16763	17228	18049	18637	19004	19773	20008	20430	20729	21339	21709	21692	21896	22832	22791	23081
0	0	0	7.1446	0	0	31.17	90.756	198.77	339.89	524.05	749.63	1041.6	1329.3	1755.5	2184.2	2456	2950.3	2927.5	3227.1	4101.2	4539.5	5029	5431.9	5942.8	6417.7	6687.2	7228	7626.9	8370.2	8600.2	8750.2	9711.9	9804.4	10106	10136	10747	10728	11078	11384	11450	11043	10026	13707	12249	12153	12259	12788	13036	12902
16.767	0	0.87793	0	0	0	0	25.316	78.132	185.54	329.11	518.92	804.95	1087.2	1436.9	1821.2	2324.9	2756.2	3124.7	3866.1	4213.4	4417.9	5215.3	5602.3	6117.7	6937.9	7788.7	8433.6	8887.2	9379	9643.8	10253	10920	11312	11834	11624	12706	12944	12731	12865	13033	13432	13409	14071	14026	13709	13547	13952	14197	14058
0	0	0	0	197.46	477.93	1099.2	1422.6	1297.5	2275.2	2986.8	2460.7	3071.6	3654	4863.9	4908	4713.5	6293.6	7338.1	7202.3	7660.5	8341.8	9211.7	10318	10386	11017	11660	12955	12324	13588	14059	14736	15245	15552	15949	16896	16979	17110	17776	18404	18239	18744	19292	19811	19488	19731	20592	19993	20587	20562
18.384	27.79	1.3692	0	0	0	0	28.906	74.669	282.29	540.99	1056.1	1206.5	1557.4	2042.7	2446	3260.1	4171.5	5003.8	5864.8	6562.5	6855.6	8038.6	8453.6	9359.5	9945.2	11168	12077	13077	13556	14449	14684	16200	16217	17116	17921	18429	19170	20905	21168	21251	21375	21827	21760	21681	21373	21698	22404	22244	22358
0	0	0	0	40.481	124.94	0	0	0	21.232	48.147	158.95	488.73	657.61	918.74	1219	1281.3	2128.4	2612	2352.4	3398	3721.5	3427.2	3848.3	4316.9	4706	6404.2	5737.1	5803.9	6277.5	6698.3	6894.4	7490.9	7689.2	7826.2	8046.6	8357.3	9010	9271	9426.8	9429.6	9537.2	9821.2	10143	10009	10545	10798	10650	10819	10999
10.094	0	0	0	8.2349	0	6.9862	30.885	56.197	196.45	406.13	657.7	742.9	1103.2	1517.2	1958.5	2576.1	3099.9	3700.4	4313.6	4939.2	5457.2	6418.6	7092.9	7727.1	8676	9635.8	10384	10885	11908	13124	13713	14247	15178	16264	16574	16765	17507	18279	18406	19048	19239	19689	19497	20142	20653	20885	21816	22114	22647
0	0	1.6167	4.3525	0.85376	0	13.331	70.333	153.99	261.35	455.33	657.68	924.69	1190	1508.9	1893.7	2452.6	3003.9	3579.4	4078.1	4751	5548.4	6346.3	7247.6	7909.1	8752.7	9693.5	10311	11091	11775	12734	13443	14251	14845	15499	15897	16455	17211	17374	18906	19340	20272	20468	21412	21350	21488	21649	21984	22024	22168
0	0	0	3.7086	32.565	25.505	44.977	129.02	248.71	410.72	663.79	998.03	1381.6	1874.8	2326.6	2879.8	3490.9	4378.3	4267.2	4952.3	6636.2	7350.1	8189.9	8764	9457.6	10168	10908	11813	12446	12662	13379	13904	14496	15107	16012	16477	17133	17721	18000	18617	18859	18727	19630	19799	20410	20492	20503	21183	20810	21076
6.3745	0	0	0	0	0	34.361	115.22	251.82	540.34	867.09	1341.3	1891.3	2481	3151.5	3798.8	4397.2	5403.8	6054.2	7052.2	7696.1	8571.2	9572.8	9931.4	10826	11084	11907	12699	13430	14258	14790	15255	16073	16747	17614	18339	19200	19468	20105	20639	20914	21253	21894	22729	22937	22961	23805	24179	24775	25020
0	0	0	0	0	4.9549	9.246	19.437	44.225	80.587	156.19	290.05	488.55	742.85	994.26	1397.5	1790.6	2164.7	2561.4	3094.7	3534.3	3891.4	4238.1	4748	5235.6	5731.1	6225.3	6730.7	7131	7787.5	8337.2	8857.1	9517.9	9955.2	10501	11074	11610	12168	12452	13075	13374	13899	14101	14920	14811	14962	15166	15729	15685	15775
0	0	0	6.524	19.491	8.5972	39.022	68.153	168.93	281.84	483.53	754.16	1074.5	1514.6	1991.9	2582.3	3246.1	3940.3	4704.8	5457.5	6354.8	7005.9	7829.7	8303.9	9451.2	10359	10965	11332	11863	12536	13143	13965	14270	15419	15418	16037	16851	16757	17195	17494	17769	18637	18362	19137	18890	18994	19542	19593	19728	20257
0	0	1.2403	6.2409	5.0261	0	0	0	0	0.87115	35.219	90.012	188.15	343.02	518.47	812.59	1132.5	1502.2	2004.9	2606.6	3052.8	3662.1	4215.1	4872.4	5547.3	6271.2	6836.3	7291.8	7822.8	8373.6	8728.5	9283.5	9660.1	10788	11249	11411	12008	12876	13482	13859	14642	15030	15081	15365	15669	15802	16296	16231	16865	17162
0	0	0	0	0	13.842	40.01	103.11	199.49	367.26	564.37	875.26	1173.4	1535.5	2015.6	2679.9	3016.7	3500.5	3754.8	4312.1	5019.2	5531.8	5978.3	6399.7	6560.7	6994.4	7496.1	7838.2	8343.3	8820.9	9252.1	9691.8	9853.1	10524	11242	11244	11733	12218	12502	12811	13106	13550	13893	14617	14550	15010	15393	15523	15757	15796
0	0	0	0	3.8064	8.8618	18.852	75.302	187	330.91	539.77	838.77	1217.2	1567	2126.6	2650.1	3353	3958.3	4727.8	5350.8	6154.1	7217.7	7669.7	8510.5	9346.9	10586	10609	11381	12656	13024	14148	15344	16044	16949	17565	17970	18781	19172	19437	20258	20457	20885	21330	21380	21723	22024	22526	22616	22588	23632
0	0	0	0	5.9183	33.276	88.18	177.38	293.62	481.03	675.49	972.76	1354.9	1781.4	2273.1	2734.1	3441	4065	4691.4	5565.8	6345.2	7056.7	7786	8925.6	9749.2	10380	10652	11859	12840	13609	14575	15305	16261	17897	18489	19409	19407	20611	21236	21388	22133	23017	23386	23974	24666	25184	25928	26240	26850	26713
0	0	0	0	0	4.3556	21.366	106.46	231.28	371.34	619.36	868.19	1236.7	1627.7	2164.5	2691.4	3372.8	4144.8	4848.5	5317.9	6084.1	6682.9	7784.8	8477.3	8988.4	9750.8	10073	10711	11124	11871	12423	13431	13912	14952	15130	15635	15541	16609	16484	17907	17337	17759	18322	17803	17952	17056	17318	17176	18590	19000
3.792	0	0	0	0	8.0887	10.594	45.562	123.16	254.41	383.2	644.54	967.01	1282.2	1681.2	2169	2729.1	3313.7	3785.1	4519.4	5550.7	6287.4	7407.2	8093.4	8774.4	9946	10634	11692	12336	12834	13639	13995	14840	14891	16123	16575	17101	17998	18693	19185	19396	19885	20363	20440	20876	21066	21337	21724	21839	22196
0	4.7787	0	0	0	3.0772	35.413	111.22	261.84	454.81	676.4	1029	1278.4	1796.4	2068.7	2433.5	2947.7	3417.3	3810.5	4460	4855.3	5359.1	5917.8	6470.5	6850.8	7427.6	8006.4	8500.8	9175.3	9548.1	10268	10785	11322	11745	12387	13091	13708	14373	14756	15147	15786	15850	16419	16406	16466	17219	17108	17440	17185	17151
17.712	9.0855	0	0	0	0	22.378	91.413	221.52	434.56	710.41	1061.3	1446.3	1882.6	2464.4	3072.7	3775.8	4435.3	5231.8	5977	6821.7	7588.8	8657.1	9277.8	10201	10752	11824	12617	13525	14094	14786	15624	16560	16945	17861	18671	18723	19525	20536	20853	20928	21801	21947	22522	22510	22933	23262	23781	23810	23976
0	0	0	6.2314	9.2775	4.3771	12.134	51.91	138.16	275.81	449.9	711.63	1002.4	1379.5	1778.6	2281.9	2790.7	3278.4	3869.2	4319.7	4801.9	5679	6387.6	6661.1	7160	7775.2	8147	8747.8	9754.2	9923.5	11182	11583	11055	11521	12041	12286	12543	12859	13237	13585	13989	14448	14317	14539	14893	15118	15153	15231	15540	15730
4.9262	24.605	0	0	6.8434	0	0	14.974	0	198.32	364.25	556.73	785.93	1060.3	1398.6	1777	2146.8	2483.1	2941.2	3397.6	3739.9	4431.6	4793.7	5165.4	5074.6	5971	6651.5	7313.3	7697.6	7880	8326	8837.8	9566.6	9950.4	10345	10662	10592	10615	11369	11701	11855	11929	12068	12386	12368	12846	12717	12987	13248	13737
1.3893	3.5589	0	0	6.8434	0	5.9569	42.272	136.43	268.79	464.31	629.56	840.85	1053.2	1247.4	1505.1	1804.5	2168.5	2472.7	2758.5	3138.8	3559.8	4034.4	4421	4730.3	5340.6	5686.3	5832.8	6312.8	6470.1	6824	7365.9	7328.9	7996.2	8296.3	8591.6	8771.7	9016.3	9381.1	9491.7	9953.4	10083	10076	10170	10337	10591	10840	10747	10937	11042
0	16.809	0	9.4298	0	0	9.4463	41.714	107.32	286.87	525.28	898.22	1392	1963.5	2753.8	3250.2	4234.1	4863.6	5869	6892.1	6708.9	7457.7	8225.7	9202.6	9854.1	10841	11259	12013	12825	13696	14252	15208	15855	16360	17441	17795	19170	20314	20651	20935	21747	22567	22948	23623	23989	24317	24853	25285	25669	25272
13.695	1.9477	0	0	0	0	30.856	103.9	228.99	427.55	654.74	1001.9	1371	1800.2	2283.1	2822.3	3385.1	4053	4546.5	5016.7	5620.9	6388.1	7068.9	7628.2	8017.4	8989.4	9625.8	9240.8	10154	10576	11082	11237	11861	12263	12869	13271	13706	14515	14471	14582	14629	14878	16073	16578	16468	17043	17015	17914	18122	18805
3.5875	0	8.9041	4.8172	0	0.77431	0	16.564	52.076	111.94	222.4	365.17	556.51	744.27	977.81	1290.4	1715	2046.1	2401.3	2790.6	3244.8	3683.4	4000.9	4646	5162	5596	6088.5	6906.5	7513.4	7742	8047.7	8620.1	9286.1	9879.1	10348	10755	11215	11498	11851	12312	12649	13292	13447	13825	13568	13974	14108	13990	14072	14227
0	0	0	0	5.2189	33.668	90.834	181.72	312.42	512.95	757.44	1097.9	1448.3	1925	2367.1	2942.1	3609.9	4355.4	4992.7	5439.2	6577.5	7436.2	8241.9	9006.3	9857.4	10841	11189	12029	12744	13720	14294	14893	15448	16326	21376	17909	18659	21521	23407	18292	19017	19527	22013	21868	22211	23157	22865	24109	23310	24433
0	0	0	8.4657	5.0919	6.3052	2.177	0	9.0975	87.815	210.18	348.44	519.98	786.48	1117.4	1525.4	2001.5	2374.8	3100.5	3854.8	4345.3	5282.8	5787.7	6595.7	7486.9	8470.6	9294.3	9933	11018	11721	12171	13339	13928	14860	15870	16666	17621	17807	18204	18684	19366	20161	20679	20679	20673	21181	21387	21404	21211	21292
0.48578	0	0	0.065475	2.3056	0	5.7835	34.184	117.26	223.02	371.13	606.56	862.18	1214.8	1626.2	2063.4	2563	3160.8	3732.6	4450.5	5121	5641.2	6523.4	7390.3	8183.9	9021.8	9765	10255	10908	11285	12440	12668	12736	13799	14983	14920	15383	16033	16694	16935	17615	18012	18536	18622	19099	19990	19935	20540	20780	21050
0	0.80321	4.1955	0	0	0	23.747	56.209	148.72	296.91	553.38	864.88	1270.3	1724.7	2238	2869.1	3548.3	4320.2	4746.9	5815	6647	7506.9	8398.4	9164.8	9797.8	10863	11525	12067	13044	13991	14943	15675	16499	17237	18071	19056	19334	20006	20790	21145	21657	22341	22517	23013	23344	23407	23766	24011	24470	24463
0	0	0	3.3662	1.7059	15.961	40.452	82.769	192.68	310.78	554.22	806.47	1164.1	1568.9	1890.8	2472.4	3020.4	3637.2	4228.4	4939.7	5593.5	6295.9	7216.7	7997.3	8793.7	9646.9	10456	11244	11980	12907	13742	14218	15356	15825	16550	17329	17835	18735	19136	19653	20164	20340	20749	21049	21166	21529	21423	21516	21507	21654
6.8442	0.14737	0	8.0762	0	0	0	58.598	123.34	248.27	353.69	645.77	841.57	1466.3	1837.3	1944.4	2461.1	2976	3689	4488.5	5136.5	6044	6823.2	7643.9	8597.5	9279.1	9668.2	10610	11299	11919	12914	13556	13988	14692	15312	15943	16835	17025	16391	17577	18067	18676	19607	19579	19276	19187	19821	19557	19504	19894
0	0	0	0	0	0	15.126	51.133	147.13	278.46	477.74	739.24	1066.2	1492.7	1912.9	2492.3	3075.2	3693.2	4419.1	5107.9	5587.7	6406.5	7065.6	7941	8656.1	9631.9	10300	10827	11559	12455	13241	12182	12761	14855	15573	16521	17141	17692	18260	18379	19146	19421	18962	19371	19657	19433	20121	20048	20799	21116
0	0	0	0	2.2504	2.9256	17.508	45.788	103.78	201.21	323.24	468.64	814.71	1163.6	1608.9	2168.8	2980.1	3657.7	4162	4826.7	5568.3	6251.6	7045.8	7985.9	8895.1	9797.4	10692	11411	12172	13428	14459	15382	16214	16831	17683	18516	19237	20195	20991	21687	21982	22206	23149	22911	23951	23952	24468	25082	25339	24868
0	0	0	0	7.6317	4.0411	0	8.8544	17.662	88.24	209.02	362.73	593.68	914.56	1056.9	1905.2	2383.6	3001.2	3705	4388.4	3783.5	4212.1	4884.3	5348.2	7246	7440.7	7973.1	7528.1	7989.5	8143.4	8523.8	8887.3	9387.8	8787.6	10185	10076	10885	10666	10084	10149	11640	11153	12303	12588	12673	12587	12736	13173	13115	12861
8.3183	0	0	6.1721	0	0.92001	4.7032	17.083	43.7	102.45	167.9	271.76	387.73	566.88	916.63	983.34	1245.5	1385.7	1840.9	2084	2265.9	2683.9	3159.5	3724.4	4049.2	4656.1	5060.9	5523.3	6072	6430.4	6916.9	7455.2	7943.2	8382.6	8883.9	7976.2	10521	9059	11601	11686	13347	11684	11664	11638	10720	11922	12020	11389	11714	12015
0	0	0	0.99098	4.6989	0	19.513	61.621	129.25	267.24	402.24	592.96	792.3	1042.1	1392.5	1709.6	2122	2455.6	2852.5	3242.6	3724.5	4230.3	4877.3	5245	5880.5	6251.5	6930.9	7308.8	7534.5	8018.1	8225.1	8662.8	8511.2	8818.7	9503.1	9795.1	10211	10329	10712	11190	11247	11712	11879	12054	12389	12614	12839	12985	13011	13432
0	0	0	0	0	7.1215	17.004	29.704	73.039	189.75	368.75	601.69	987.56	1402.4	1804	2395.3	2691.6	3828.8	4431.4	4975.7	6386	7524.7	8077.8	9133.3	9483.8	10021	11078	11823	12681	13496	14235	14962	15511	16236	17312	17903	17090	17138	17726	18337	18440	19118	19494	19764	20047	19984	20662	20722	20912	21241
0	0	0	0.94244	4.3144	21.142	52.471	131.38	281.64	540.05	890.4	1307	1808.2	2375.7	2961.4	3675.6	4374.3	5186.3	6105.3	6687.7	7566.6	8449.3	9075.7	10509	9404	12500	13435	14565	15330	15695	16532	18037	18105	18760	19934	20766	21581	22074	22715	23054	23135	23764	23945	24528	23745	23896	25951	25396	25865	25802
0	9.6657	3.5269	0	0	0	18.367	62.108	160.71	354.44	566.7	820.62	1306.1	1765.3	2292.6	2780.1	3452.8	4100.5	4947.9	5842.7	6325.2	7536.1	8260.4	8414.8	9942.2	10714	11455	11799	12697	12876	14041	14446	15324	15903	16599	17359	17840	18384	18847	19489	20305	20028	20139	20988	21168	21105	21634	21450	21629	21776
5.5611	0	0	0.36797	0	0	26.93	70.253	150.45	278.69	457.78	717.77	986.33	1337.9	1756.5	2054.2	2442.4	2952	3497.8	3763	4467.1	5013.7	5531.4	6203.5	7248	7053.9	7752.4	8118.8	8826	9202.9	9550.2	9942.7	10575	10969	11702	11954	12583	12917	13545	13889	14374	14656	14793	15538	15581	15884	15798	16379	17134	17385
2.7364	1.4089	0	0	0	0	13.408	38.296	104.24	223.23	365.54	573.02	929.49	1370.1	2153.2	2456	3036.1	3726	4453.6	5122	5567.9	6480.7	7234.8	7831.6	8672.4	9366.8	10368	12578	11473	12650	13174	14165	13298	13839	14527	15101	15856	16611	16626	17025	17295	17434	17697	17836	17876	18328	18716	18713	19057	19353
15.343	5.9167	0	0	0	0	36.594	99.737	216.03	420.24	675.85	1029.2	1502.5	1983.4	2580.2	2892.1	3671.1	4514.4	5368.5	6126.3	7046	7677.4	8398.8	8920.1	9636.7	10715	11044	11704	13126	13687	15283	15723	16245	17303	17424	18121	18822	19451	19808	20410	21010	21041	21438	21511	21673	22402	22851	22244	22769	22449
0.37808	0	0	0	0	0	38.098	94.498	215.53	399.53	631.87	1012.6	1549	1957.9	2646.2	3337.3	4071.5	4769.9	5488.3	6252.5	7245.4	8100.1	9300	9845.4	10336	11632	11884	13118	13469	14505	16048	16503	17583	18173	19390	20143	20660	22320	22823	22833	23662	23954	24432	25083	25725	25768	25859	25594	25712	25827
0	0	0	0	13.103	45.249	94.99	132.72	245.46	371.35	552.1	743.5	948.79	1249.7	1529.7	1922.4	2335.2	2813.4	3274	3843.5	4284.4	4909.7	5467.7	5875.2	6607.6	6846.6	7375.6	7875.8	8207.7	8668.2	9261.8	9325.4	9561.8	10363	10809	10986	11210	11313	11688	11639	12004	12566	12558	12867	12842	13030	13012	13099	13110	13247
0	0	0	7.0933	8.2356	4.2212	5.9785	16.677	49.816	90.629	163.59	293.51	488.94	704.45	1062	1410.9	1839.3	2216.2	2672.3	2853	3248.9	3686.1	4108.5	4573.6	5057.5	5409.9	5723.4	6284.7	6691.8	7077.1	7178.3	7593.1	7741.3	8083.5	8496.6	8678.7	8884.7	8785.1	9242	9454.7	9489	9676.8	10157	10257	10492	10257	10410	10580	10219	10578
0	0	0	4.442	17.75	26.498	52.418	97.37	135.56	253.65	397.42	627.18	1031.8	1296.2	1746.4	2316.6	2890.8	3937.4	4708.7	4892.2	5401	6379.8	7162	7679.7	8498.2	9132.7	10046	10698	11299	12047	12416	13212	13880	14586	14273	15815	16256	14843	14442	15185	18026	18685	18911	19426	19259	17112	17975	19650	18817	18341
13.857	17.509	5.9682	0	0	0	0	21.998	110.03	267.49	494.4	871.5	1204.9	1425.4	2237.3	2635.9	3300.4	3967.2	4992.9	5343.3	5975.9	6923.1	8903.2	9634.6	10587	10298	11146	12637	13315	13849	14537	15333	16308	16935	17734	18873	18742	19557	19998	20463	21391	21684	22472	22499	23569	23314	23767	23511	23523	23641
5.3913	6.0814	6.3082	9.1544	16.346	0	0	28.095	141.09	314.29	560.77	823.26	1127.9	1534.9	1941.8	2500.8	3086.3	3751.2	4373.4	4977.1	5753.4	6561	7206.9	7959.5	8859.6	9544.7	10097	10749	11180	11600	11447	12577	13348	14372	14987	15241	15681	16250	16678	16998	17731	18240	18123	18657	18916	19152	19157	19088	19491	18659
0	0	0	0	0	38.563	98.743	227.82	368.57	563.57	862.76	1188.4	1628.2	2190.1	2869.5	3585.3	4286.2	5283	6260.8	7353.7	8332.5	9322.6	10765	12099	13402	14437	15676	16320	17401	18654	19870	20142	21431	22485	23875	24753	25517	26197	26691	27612	28423	29224	29152	28836	28159	28459	28708	29549	30090	29999
15.197	5.6799	0	0	0	0	0	31.685	121.18	225.9	378.48	554.53	821.81	1154.5	1520.2	1860.6	2282.6	2695.2	3155.8	3512.8	4019.3	4476.8	5022.3	5492.1	6207.9	6776.6	7595.7	7969.6	8641.2	9177.2	9625.7	10148	10444	10906	11401	12164	12640	13021	13643	14083	14467	14628	14945	15028	15240	15517	15838	16103	16461	16739
6.2272	1.7484	0	0	0	0	16.436	48.62	90.364	174.78	291.58	470.27	644.58	943.96	1228.4	1593.4	1989.4	2276.4	2710.2	3136.3	3571.6	3982.9	4497.7	4923.4	5374.6	5818.1	6091.1	6359.6	6692.1	7486	7641.8	8102.8	8300.9	8776.4	9036.9	9067.7	9576.4	9911.2	9852.3	10165	10149	10614	10742	10980	11050	11068	11348	11505	11459	11780
13.145	0	7.406	0	0	0	8.9383	69.318	168.26	343.71	580.11	921.64	1287.8	1689	2177	2714.3	3628.3	4156.6	5176.1	5697.7	6465	7296.2	7037.6	8065.7	8608.8	9059.8	10007	10406	11171	11571	11862	12719	13279	13903	14632	14880	15713	16037	16223	16592	16700	17110	17577	16535	16640	16902	17644	17630	17811	17773
0	0	0	0	52.69	183.56	352.65	579.8	859.55	1164.6	1650	1929.7	2665.3	3265.8	3909	4701.5	5607.4	6221.4	7111.3	8169.9	8645.8	9671.7	10384	11184	12170	13053	13865	14521	15104	15935	16771	17227	18177	18819	19240	19727	20528	21019	21520	22447	22579	23085	23350	23424	22960	22331	22873	23137	23357	23789
0	0	0	0	69.558	349.98	574.32	878.26	1188.2	1750.9	1903.2	1979.7	2820.4	3309.5	3459.2	5663.4	6131.4	5852.3	7018.7	7895.4	8221.5	7809.9	8843	10163	10251	11026	11762	12210	12587	13818	14184	15755	16469	17004	17287	17960	18646	19227	20250	20141	20605	21552	21683	21388	21547	22072	22328	22629	23464	23449
0	1.1813	3.4104	2.9297	0	0	12.086	30.073	69.482	133.07	234.56	399.26	552.12	799.59	994.54	1331.4	1636.1	1936.5	2316.8	2831.3	3264.3	3761.2	4125.1	4307.5	5036.4	5368.6	6172.1	6661	7053.8	7619.3	8226.2	8666	9322	9610.3	9987.8	10393	10914	11573	12125	12063	12655	13161	13690	13873	13746	14016	14050	14500	14574	14491
0	0	0	1.925	9.2289	0	49.955	130.2	232.47	318.88	723.89	841.21	1190.1	1752.4	1912.5	2380	3076.7	3618.2	4300	4850.8	5357.9	6092.4	6586.6	7427.9	7866.7	8836	10187	10297	10884	11481	12025	12488	13075	13704	14305	14803	15316	15720	16394	16687	17464	17826	17817	17993	17982	18617	19096	19369	19950	20009
21.965	17.677	0	0	0	3.1021	0	12.747	42.093	108.79	185.34	291.25	440.1	605.01	820.95	1096.6	1336.1	1609.2	1997.8	2335	2845.6	3266.5	3715.4	4374.9	4613.5	5525.2	5775	6435.5	8263.9	7087.8	7545.5	7791	8227.4	8873.2	9133.2	9590.6	9872.6	10237	10599	10393	10591	10959	11111	11403	11359	11425	11718	12082	12451	12562
7.937	0	0	0	0	7.9958	28.5	84.982	156.39	252.26	381.26	533.1	717.51	914.2	1175.8	1430.4	1777.3	1995.1	2305.5	2903	3334.7	3630	3944.6	4488.8	4988.9	5494.2	5953.1	6219.5	6835.5	7331.1	7495.3	8163.8	8483.9	9051.8	9330.4	9768.3	10247	10230	10641	10681	10817	11264	11199	11255	11249	11564	11934	12248	11999	12024
5.3624	9.9691	0	6.7498	0	0	9.8818	10.052	71.906	201.22	355.63	608.41	1026.8	1352.1	1795.8	2455.3	3149.8	3785.7	4469	5074.7	5821.3	6605.8	7436.3	8406.8	9148.1	9939.9	10454	11544	12106	12667	13569	14167	14612	15384	16069	16442	16961	17618	18170	18724	18792	19239	19415	19573	20032	20315	20160	20230	20854	20778
0	4.4597	4.3044	1.2479	0	0	1.7036	27.299	111.37	202.55	404.72	610.23	905.6	1163	1514.3	1953	2283.5	2737.4	3172.9	3642.5	3947.8	4522.5	4994.9	5475.3	5611.4	5790.2	6619.9	6661.9	7043.7	7481	7751.5	8126.8	8639.8	9025.6	9511.9	9852.6	10260	10760	11080	11274	11652	11866	11835	12071	11962	12278	12327	12480	12537	12569
0	0	0	4.6188	6.456	7.7377	2.8958	35.405	97.762	231.75	454.19	745.61	1140.6	1574	2039.9	2558.5	3289.9	3925.5	4701.3	5780.1	6482.8	7361	8133.1	8899.4	9919.2	10866	11558	12406	13314	14252	14732	15602	16661	17410	18004	18428	19746	20080	20263	21018	21841	22533	23109	23410	23720	23788	24289	24479	24504	24878
22.151	6.2051	1.6718	0	0	3.0059	0	0	1.3276	9.9309	47.401	130.93	194.45	324.21	497.48	760.9	1050.5	1368.6	1940.3	2302.2	2759.6	3291.2	3858.9	4293.2	4581.2	5346	5863.5	6348.1	7106.5	7470.8	8116.5	8400	9102.9	9526.4	10191	10533	10991	11456	11465	12457	12763	13046	13171	13616	13911	14287	14431	14462	14812	14824
16.583	4.0714	0	0	0	0	5.0706	41.176	176.85	372.27	687.54	1028.5	1514.6	1795.2	2388.7	3119.2	4217.9	5059.5	5076.3	5788.8	6742	7103.6	8452.9	9331.2	10403	10798	11967	12743	13326	14229	15022	15660	16779	17579	18095	18530	19381	20052	20033	20688	20987	21143	21884	22153	22570	22923	23247	23490	22988	23688
0	2.6784	0	0	0.058504	2.2578	8.553	29.661	46.739	77.925	130.46	209.26	322.3	449.07	610.81	755.78	1000.3	1224.5	1501.2	1754.7	2098.7	2458.3	2527.1	2860.4	3232.8	3547.3	3681.5	4471.3	4358.5	5214.5	5273.3	5501.3	5739.6	6020	6108.6	6350.5	6595.9	6772.2	7067.4	7267.2	7323.7	7539.7	7780.6	7892.4	8294.2	8132.4	8651	8907.9	8714.9	8840.6
5.463	0	0	0	0	0.025831	27.831	60.602	129.59	256.34	371.09	577.92	811.36	1153.4	1445.6	1817.6	2304.7	2722	3211.4	3336.2	3926.9	4328.9	4919.2	5131.4	5673.7	5999.6	6840.8	7053.1	7666.8	7966.6	8705.3	8838.5	9407.9	9616.8	10224	10475	11114	11346	11723	12006	12299	12646	12883	13098	12935	13361	12549	13956	14143	14193
0	0	0	5.5527	29.816	22.638	23.931	50.035	60.808	94.925	158.03	270.01	447.6	666.2	985.55	1358.7	1807.7	2315.5	3043.4	3725.3	4407.2	5259.1	6112.4	6917.2	7866.5	8791.1	9738.9	9347.2	10157	11377	11845	13143	13951	15040	15623	16170	16643	16852	17374	17749	17722	18230	18679	19112	19555	20101	20230	20582	20914	21071
3.7884	0	0	0	9.7151	0	15.717	23.537	26.379	6.6247	3.7585	27.994	49.545	64.557	102.1	229.06	414.04	596.13	783.74	964.5	1344.3	1422	1731.1	2041.1	2135.4	2700.1	3069.5	3432.8	3875.4	4164.6	4541.2	5017.4	5357.2	5939.7	6395.4	6904.9	7397.4	7839.2	8147.5	8319	8896.8	9404.1	9663.6	9847.3	10192	10477	10807	10968	11082	11120
20.33	4.5834	1.6417	1.2031	0	0	0	0	0	0	57.455	149.82	307.61	502.12	768.47	976.75	1382.4	1710.7	2108.5	2518.8	2935.7	3550.9	4109.8	4631.2	5185.6	5656.6	6349.3	6910.8	7474.5	7853.7	8286.9	8684.4	9326.2	9603.3	10431	10628	11349	11801	12369	12915	13237	13637	14210	14399	14253	14803	15042	15601	15853	16183
26.353	1.6423	0	0	0	0	5.7051	83.641	202.28	397.63	684.91	1087	1475.1	1946.4	2466.4	3038.7	3633.2	4324	4894.4	5487.8	6141.5	6538.8	7360	8212.1	8599.3	9076.9	10048	10465	10668	11808	11837	12298	12745	13364	13542	14197	14905	14999	15487	15712	15887	16383	16311	16576	16906	16988	17832	17853	17660	17722
0	0	0	18.491	0	29.525	67.89	120.82	209.67	393.37	592.7	849.71	1016.8	1370.6	1890.8	2317.8	2700.2	3214	3637.3	4128.8	4532	5331.4	5359.8	6361.7	6564.7	7085.6	7819.4	7947.9	8381.6	9286.7	9229.2	9004.2	9038.9	9616.3	9979.3	10305	10639	11029	11386	11814	11793	12326	12610	13068	13169	13128	13569	13757	13912	14036
0	3.0834	0	0	2.0129	0	24.472	61.112	125.58	245.94	432.22	691.64	1015.8	1330.3	1719.9	2227.1	2746	3207.3	3790.1	4404.9	5014.4	5561.9	6207.1	6688.4	7285.1	8207.7	8515.3	9143.4	10036	10365	10842	11488	11840	12263	13161	13520	13978	14555	14890	15383	15835	16125	16474	16832	16856	17080	17398	17269	17159	17866
0	3.6267	0	0	0	4.8175	23.624	82.596	172.74	345.84	538.7	794.78	1134.1	1414.1	1829.7	2249.1	2763.8	3168.5	3591.8	4145.6	4565.1	5025.7	5416.5	6033.1	6414.2	6936	7356.5	7979.3	8301.7	8851.6	9103.6	9669.5	10120	10743	10919	11480	11925	12176	12588	12816	13049	13562	13376	13420	13664	13862	14036	14358	14738	14641
0	12.863	0.56103	0	0	0	31.81	118.37	287.92	599.94	981.98	1371.3	1967.5	2467	2969.5	3811.2	4456.4	5202.8	6114.7	6875.5	7545.4	8230.2	8843.7	10138	10976	11248	12132	12475	13586	14300	15216	15760	16487	16572	17649	17505	18130	19141	19667	19701	20343	21301	21247	21167	21487	21205	21575	21740	21107	21652
21.795	14.385	3.0827	0	0	0	0	37.219	114.64	267.7	481.54	767.5	1184.9	1626.7	2165.3	2687.7	3299.4	3912.9	4386.8	5007.3	5789.5	6568	7181.3	7802.6	8382.7	8931.2	9474.4	10391	10853	11234	12098	12496	13143	13754	14287	14873	15582	15853	16285	16061	16565	17009	17207	17607	17699	17939	17951	18197	18301	18218
6.5096	0	0	0	0	5.5359	9.5924	14.195	35.232	109.11	209.61	386.81	577.96	784.9	1060.2	1388.3	1478.2	2116.2	2441.8	2677	2681.5	3199.8	3811.2	4175.3	4514.5	4719.6	5187.2	5757.6	5951.5	6420.6	6658.5	7213.5	7589.4	7972.7	8413.2	8647.2	9111.1	9371.5	9703.8	9977.7	10470	10388	10828	10993	11472	11144	11401	11612	11360	11979
9.641	10.374	0	0	0	2.5565	0	27.809	98.594	187.68	341.48	579.81	918.19	1307.5	1751.2	2297.4	2910	3611.1	4289.9	5093.3	5858	6517.4	7403.6	7979.6	9138	9641	10818	11595	12010	12765	13374	13812	14063	15157	15686	16440	17212	17523	17861	18197	18676	19506	19185	19598	19827	20045	20505	20779	20701	20969
1.1204	4.8261	7.7511	11.507	0	0	0	6.9712	34.249	152.76	234.44	428.64	692.67	1017	1363.9	1740.7	2204.6	2794.5	3223	3738.2	4220.9	4776.5	5436.2	6506.8	6158.6	6774	7169.4	7733.4	8982.5	8457.1	8543.1	8751.1	9483.5	9476.3	9922	10409	10913	11001	11510	11375	11804	11925	12049	12451	12541	12806	12387	12351	12792	12638
0	0	0	0	4.4797	33.375	91.69	169.17	314.72	499.86	715.96	1012.9	1366.3	1801.7	2301.1	2871.3	3428.4	4026.6	4695.5	5299.4	6065.4	6561.2	7257.3	7882.7	8592	9311.2	9902.3	10385	11098	11901	12580	13008	13495	14073	14493	15055	15692	16737	17025	17096	17681	18364	18760	18815	19565	19981	20448	20565	22044	22104
0	0	0	0	23.417	61.11	122.79	186.66	293.09	476.66	681.46	941.98	1297.3	1637.2	2064.8	2674	3025.6	4032	4202.9	4764.2	5536.3	6245.2	7323.7	7741.3	8226.2	8537.1	9940.7	10351	10515	10938	11107	11650	12234	12989	13161	14123	14149	14926	15354	15808	15782	16109	16233	16501	16679	16496	16996	17322	17218	17626
0	0	0	0	0	31.522	103.79	210.51	474.13	888.81	1291.7	1805.1	2542.1	3168.3	3827.8	4736.3	6107.5	7060.6	8074.2	9329.8	9370.6	11137	10442	13583	13139	15673	16190	16821	18155	18843	17681	21260	22133	23002	23358	24179	24530	25102	25615	26613	27051	27904	27014	28865	28828	29501	28875	29557	29339	30607
16.312	0	1.7737	0	0	0	11.153	60.337	136.96	265.71	450.66	679.19	961.7	1269.4	1605.4	1997.9	2464.1	2903.6	3405.1	3848.6	4300.1	4848	5231.7	5869.5	6312.1	6812.1	7058.9	7683.9	8044.6	8443.9	8814.6	9480.7	9702.1	10534	10813	11328	11702	12060	12340	12874	13156	13477	13657	13786	14219	14045	14505	14431	14433	14499
4.3732	0	0.91547	0	0	0	9.7078	40.177	53.549	94.945	175.91	257.04	406.67	558.41	795.47	1079.1	1497.8	1780.3	2165.6	2505.9	2932.1	3428.6	4004.3	4506.6	5083	5723.8	6300.4	6885.6	7849	8405.5	10509	10162	9200.8	9114.1	10046	9378	10036	11045	11384	11371	12137	12508	13730	13253	13589	13685	13942	14082	14111	13832
0	0	20.197	0	0	0	25.581	113.12	247.44	441.09	714.35	1042.7	1867.6	2503.9	2661	3487.3	4326.5	5240.7	6209.3	7191.5	9565.6	9198	12024	12607	12327	15457	15274	15654	16142	16989	17688	18300	19786	20934	21964	22739	22880	24138	23175	23645	23450	23714	24774	25837	27082	27212	27800	28701	27862	29028
13.542	7.7837	0	0	0.52365	0	0	0	6.4971	58.642	145.45	244.75	411.32	626.26	851.13	1151.4	1545.8	1941	2361.7	2542.5	3066.1	3741.6	3858.2	4557	4851.5	5099.5	5695.4	5773.7	7126.5	7651.7	7810.1	8373.7	8981.9	9219.8	9500.6	9859.5	10753	10873	11295	11485	11656	12064	12340	12813	11711	13004	13103	13155	13439	14028
7.2547	6.1938	0	0	0	0	4.9492	40.018	105.98	179.83	291.65	429.12	616.69	866.86	1141.1	1514.4	1818	2152.9	2535.7	3026.3	3450	3946.2	4468.4	4924.8	5447	5977.7	6528.6	6976.1	7560.4	8207.5	8388.7	8690.4	9358.9	10260	10671	11211	11618	11577	11567	12127	12706	13768	14399	14444	14837	14658	15036	15103	15171	14953
1.9618	8.0854	0	0.16442	2.154	0	0.675	13.946	82.651	202.45	348.79	512.37	743.33	1057.5	1511.9	1968.5	2541.4	2839.1	3455.1	4026.5	4532.6	5408.9	5786.3	6332.2	7042.4	7614.3	8370.6	9337.3	9809.7	10832	11040	11713	12781	13443	13972	14725	14998	15768	16141	16472	16662	16726	17370	17652	18033	18308	18356	18544	18688	18843
0	0	0	0	32.042	43.393	19.912	105.72	166.01	275.83	429.93	569.54	911.1	1238.1	1535.3	2095.6	2663.3	3085.4	3815.3	4204.5	5306.4	5879.1	6225.9	6917.6	8198.4	8817.8	10062	10764	10997	11912	12077	13079	13748	14339	15079	15450	16156	16267	17338	17417	17524	17586	17769	15900	16134	15973	15614	15900	15754	15820
0	0	0	0	5.3845	29.677	76.955	163.04	270.84	394.28	552.35	794.93	1059.1	1442.6	1826.5	2328.7	2859	3401.5	3883.9	4386.7	4944.7	5628.2	6147.3	6722.7	7381.3	8061.9	8579.7	9096.9	9534	10193	10917	11166	11661	12039	12596	13208	13407	13947	14418	14776	15032	15247	15458	15500	15661	15651	16069	16251	16885	17026
6.93	0	0.67691	4.0723	1.9818	0.18081	0	4.9719	15.415	65.02	170.23	310.15	523.5	831.49	1161	1567.4	2052.1	2455.5	3033.6	3429.4	4294.4	4644.6	5216.4	5745.9	6383.8	7071.4	8002.7	8525.8	9132.3	9773.1	10238	10898	11238	11920	12241	12552	13350	13811	14512	14959	14879	15206	15215	15514	16036	15760	15946	16164	16221	16526
0	0	0	0	1.2524	13.527	52.169	119.59	225.98	389.47	575.35	845.66	1165.3	1540.3	2106.2	2632.5	3462.4	4093.9	4761.1	5639.6	6582.7	7815.1	8872	9697.9	10555	11761	12663	13916	14822	15828	16987	18069	19163	20168	21134	21278	21844	22686	23206	23703	25193	25373	25862	26081	26128	26304	26804	26492	27461	27154
2.96	0	0	0	0	7.0955	34.609	86.961	150.66	216	344.73	454.3	600.45	783.26	1058.3	1260.9	1631.4	1948	2152.3	2602.3	3017.6	3234.5	3732.8	4245.5	4710.1	5063.1	5580.6	5879.1	6460	6837.2	7253.9	7779.2	7933.4	8519.1	8801.1	9648.5	10191	10426	11201	11358	11672	12109	12266	12399	12771	12790	13071	13431	13489	13689
4.9935	5.5356	1.7657	2.9831	0	0	0.80816	33.288	94.747	163.48	318.58	517.86	782.08	1020.9	1375.8	1830.1	2123.1	2586.2	2941.4	3402	4016.8	4493.4	4570.9	5226.9	5701.9	6398.3	6438.8	7337.4	7844.2	8294.4	8782	8707.2	9184.5	9498.5	9954.2	10318	10829	11346	11657	11914	12561	12412	12552	12622	12419	12601	12990	12696	12852	12941
0	0	0	4.4086	10.646	0	13.75	37.93	109.79	222.68	389.6	669.75	911.55	1308.2	1541.9	2008.5	2862.8	3242.6	3885.6	4270	4920.1	4945.7	6457.8	6958.6	7821.9	7338.7	8639.4	9088.3	9329.6	9603.9	10004	10398	10931	11213	11740	12303	13207	13118	13728	14115	14481	14899	15165	15536	15840	16314	16308	16292	16244	16679
8.9977	0	0	0	0	0	18.22	54.086	129.23	247.64	413.43	627.64	925.37	1346.6	1805.5	2240.9	2709.6	3262.9	3810.8	4363.2	5129.3	5602.5	6432.6	7591.9	8078.5	8656.6	11013	11923	12494	13694	14199	13340	13994	14586	14995	16028	16367	16644	16881	17415	18419	17927	18171	18343	18837	19022	19067	19619	19471	19858
2.7049	7.005	0	0	0	0	6.2364	63.281	154.42	324.14	539.27	867.92	1298.3	1825.4	2306	2985	3758.5	4458.4	5254.4	6146.7	6933.6	7353.2	8530.7	9370.4	10327	11190	11848	12818	13988	14902	15776	16202	17147	17797	18305	19630	20091	21323	21585	22748	23202	23085	24371	24896	25188	25921	26187	26706	26983	26023
0	0	0	4.5418	12.934	8.2686	7.8668	14.623	62.651	143.08	238.32	387.44	652.53	853.44	1084	1511.7	1952	2204.1	2543.7	3221.2	3602.6	3846.8	4462.1	5111.7	4845.7	5035.6	5679.4	6201.8	6635.6	7192.2	7331.1	7785.6	8623.9	8760.7	9224.9	9155.1	9736.4	10378	10534	10526	10825	11300	11617	11864	11822	11858	12180	12494	12872	12938
19.007	8.7352	2.6531	0	0	0	2.1437	45.571	132.58	267.04	461.73	705.22	1042.3	1394.6	1906.5	2411.8	3096.7	3776.3	4663	5618.6	6303	7335.9	8259.9	9203.2	10229	11410	12508	13452	14081	14864	15803	16410	17489	18070	19235	20066	20393	21255	22096	22454	23482	23881	24404	25065	25497	25668	26210	26317	26335	26566
0	0	0	0	0	10.348	32.081	102.95	173.81	335.12	505.6	758.02	1078.5	1374.7	1815	2261.2	2730	3253.9	3872.7	4397.6	4738.8	5362.9	6139.6	6585.2	7066.6	7510.8	8145.7	8822.8	9521.6	10018	10341	10998	11626	12119	12785	13279	14051	14496	15091	15677	15795	16341	16626	16523	16764	16909	16897	16778	17039	17253
9.6401	11.942	0	0	0	0	0	14.175	64.788	125.94	236.25	399.78	576.69	814.46	1116.5	1490.7	1921.3	2277.5	2869.1	3148.3	3728.9	4244.3	4990.8	5598.2	7265.2	6898.6	7699.3	8165.7	10889	11386	10614	11757	11579	12487	13001	13857	14389	14905	15324	15617	15787	16251	16303	16572	16860	16932	17333	18007	18588	18425
23.414	3.9826	2.3117	0	0	0	0	56.13	166.65	359.01	606.21	924.56	1251.9	1789.4	2382.1	2904.3	3497.9	4366.7	5215.9	5944.4	7066.2	7500.5	8713.8	9789.2	11132	11841	12451	13421	13420	14275	15101	16109	16867	19268	19342	20710	21750	22239	22707	23372	23862	23986	25262	25596	25909	25624	27158	28605	27919	27539
31.164	11.09	0	0	0	0	18.125	4.9039	59.149	151	294.5	515.41	720.95	1012.2	1416.9	1709.7	2114.1	2547.4	2956	3415.2	4048.2	4458.7	4807.9	5400.7	6120.6	6626.5	6958	7267.4	7898.8	8525.7	8559.6	9487.9	10026	10528	10880	11649	12027	12347	12729	13132	13614	14054	14790	14947	14828	14971	15527	15376	15286	15338
0	10.712	3.0243	0	0	0	26.077	55.707	192.1	361.97	694.89	1103	1545.1	2201.9	2875	3568.1	4517.9	5331	6630.4	7681.5	9038.2	9331.1	10629	11862	12624	13534	14796	15951	16893	18130	18860	19869	20159	21382	21035	22495	22611	24726	23203	24505	25038	25058	25929	25517	26449	26241	26670	27503	27050	27350
0	0	0	0	6.6252	4.1126	45.523	119.89	293.37	496.82	772.21	1159.8	1609.4	2103.7	2595.2	3094.2	3688.2	4252.9	4892.8	5493.7	6000.8	6678.8	7164.5	7826.5	8148.6	9175.8	9773.9	10237	10819	11830	12506	13087	13300	14322	15176	15973	16600	17176	17729	18405	18612	18687	19346	19669	20009	20034	20267	20379	20521	20678
0	0	0	0	0	7.386	10.056	20.677	48.346	127.45	233.8	391.36	612.92	860.34	1146.6	1550.4	1553.1	1887.8	2297.8	3142.3	3509.8	4147.1	4481.8	5509.3	6097	6666.1	7293.6	7893.6	8327.1	9128.7	9663.9	10303	10979	11313	12204	12272	13143	13645	13972	14451	14582	14773	15222	15320	15634	15682	15952	16169	16339	16408
12.527	14.195	0	0	0	0	9.2038	75.502	179.19	349.63	536.02	784.93	1171.1	1523.5	1871.8	2357	2793.5	3245.8	4084.3	4625.5	5092.8	5733.8	6278.5	6761.8	7497.4	8065.7	8979.9	9463.7	9842.3	10192	10620	11464	11709	12357	13017	13327	13723	14415	14657	15179	15498	15839	16280	16623	16543	16894	17065	17164	17160	17337
9.8343	6.5022	3.9244	0	0	0	0.57362	32.497	51.079	108.1	212.35	326.56	503.84	639.79	902.5	1164.6	1532.3	1876.1	2231.4	2626.7	3094.9	3342.8	3714.6	4007.5	4533.4	4779.1	5280.5	5679	5885.1	6349.7	6884.8	7348.1	7891.9	8424	8731.2	9174.6	9485.9	9767.6	10206	10627	11230	11293	11606	11843	12051	12130	12371	12380	12639	12857
0	0	0	0	7.0163	32.585	53.545	109.5	211.85	430.2	708.14	1005.9	1336.4	1744	2173.8	2648.5	3430.1	3666.1	5119.8	4864.6	5481.2	6133.5	6663.7	7238.7	7764.6	8259.5	8681	9206.4	9493	11292	10389	10883	9453.6	11736	12115	12577	12835	13215	13938	14027	14477	14779	14740	15456	15396	15565	15567	15601	15734	15996
0	0	6.2572	0	0	0.5977	7.3721	19.946	46.361	143.8	281.53	492.3	768.22	1100.3	1481.6	1985	2505	3062.1	3720.4	4357.2	5168.7	5904.1	6636.4	7189.5	7880.8	8819.3	9542.1	9931.1	10692	11595	12191	12705	13405	13742	14397	14861	15148	15907	15907	16454	16604	16934	17002	17696	17929	18330	17447	18676	18785	18961
0	0	0	62.99	84.748	117.82	140.46	264.57	496.14	801.23	1210.6	1680.7	2244.6	2938.9	3790.6	4601.3	5608.7	6694.2	7912.1	8971	10270	11034	12179	13521	14857	16172	17203	18082	19171	20833	21531	22308	23200	24177	24838	26235	26122	27388	27520	28957	29164	29738	30319	30652	31025	31251	31597	31981	31439	31626
21.019	39.323	21.567	7.1883	0	0	0	0	3.7532	81.458	164.02	345.67	600.4	796.74	1033.9	1578.7	1968.5	2593.5	3099.1	3509.2	4097.9	4677.7	5381.2	5792.6	6592.6	7033.7	7820.6	8207.6	8923.2	9362.9	9649.7	10372	10788	11376	12061	12635	13104	13671	13938	14347	14745	15101	15634	16140	16224	16787	16669	16666	17346	17833
29.708	4.7597	0	0	0	0	2.0089	35.863	210	424.18	747.1	1159.1	1654.4	2227.9	2907.3	3581.2	4402.9	5088	6002.5	6877.8	8118.5	9019.1	9932.5	11160	11583	12626	13892	14419	15573	16567	17775	18327	18645	19526	20977	21925	22737	22700	24388	24807	25577	26262	26761	26565	27131	27738	28347	28695	29487	28924
0	0	0	0	0	3.6361	51.339	104.97	236.71	357.92	577.69	797.97	1102.8	1379.1	1756.7	2117.8	2554.4	3021.6	3317.2	3764	4109.2	4592.2	4931.7	5461.7	5991.9	6254.1	6627.5	6874.3	7489.6	7442.3	8300.9	8756.7	9122.6	9635.3	9918.4	10585	10899	11085	11426	11835	11870	11976	12224	12141	12490	12468	12767	13040	13546	13567
0	0	0	0	0	0	26.976	107.31	241.89	447.28	712.94	1054.9	1512.9	1977.1	2596	3253.9	3914.6	4657	5411.7	6439.6	7105.5	8144.3	9144.5	9844.5	10706	11895	12665	13403	13694	14774	15251	16110	16399	17264	17804	18427	18529	18438	18482	18823	19176	19373	19835	20051	20384	20660	20907	20952	20987	21365
8.8282	0	0	0	0	0	24.457	90.801	179.99	322.53	502.85	772.4	1103.7	1527.3	2077.3	2553.1	3193.3	3822.4	4379.5	5051.5	6059.5	6678.5	7395.7	7985.9	8879.5	9390.4	10340	11032	11585	12009	12529	13353	14021	14944	15482	15788	16128	16637	17052	17505	17987	18306	18510	18949	19203	19224	19437	19492	19355	19458
0.54284	2.5337	0	0	0	0	14.746	52.888	129.53	258.32	428.04	652.39	988.49	1279	1705	2164.3	2683.1	3209.5	3900.7	4627	5239.3	6183.5	6900.8	7736.3	8541.4	9068.1	9931.9	11026	11315	12312	12826	13798	14855	15281	15935	16623	17231	17741	18049	18673	18707	19880	20373	20079	20348	20503	21477	21308	20880	21256
0	0	0	21.484	11.882	4.9153	24.618	56.099	126.7	227.45	387.29	568.26	901.74	1236.2	1494.1	2219.2	2764.6	3190.2	3767.7	4611.1	5204.9	5772.3	6387.4	7293.6	8078.8	8735.6	9637.1	10061	10993	11492	12249	12334	13167	13773	14635	16040	16374	17301	17574	18117	18593	19176	19405	19820	20196	20107	19787	21085	20279	20929
0	2.6377	6.82	0	2.5365	0	2.6189	10.44	29.42	58.594	142.34	240.96	423.66	575.35	828.44	1110.7	1430.8	1736.2	2151.2	2631.7	3057.9	3587.6	4060.9	4535.2	4948.4	5659.2	6022	6606	6779.4	7175.1	7665.4	8035.4	8421	8966.7	9223.1	9599.6	9949.7	10423	10692	11336	11569	12130	12314	12606	13057	13186	13336	13640	13659	14059
9.3776	8.8468	0	0	0	0	0	15.13	51.813	148.23	272.22	490.49	773.02	1124.9	1504	2040.7	2564.7	3124.7	3635.9	4385.9	5037.6	5817.6	5690.8	6359.1	6796.2	7401.5	8282.2	8734.9	9181.1	9581.1	9819.2	10195	10373	10838	11424	11582	11707	11292	11890	12274	12266	12518	12672	12636	12818	12779	12704	13030	12903	13033
6.4669	4.2478	0	0	0	0	22.386	96.981	225.05	419.6	684.83	958.68	1392.6	1729.2	2223.5	2509.7	3642.8	3881.1	4595.3	5202.1	5882.9	6682.7	7372	8097.3	8750.7	9264	10028	10766	10891	11179	12081	13269	14149	14842	15582	16477	17018	17502	18240	18572	18975	19486	20211	20525	20395	20206	20152	20423	20451	20385
11.404	6.443	0.42058	0.61074	0	0	2.1331	73.934	207.88	478.39	815.24	1248.8	1858.8	2548	3363.3	4146.9	5139.9	6259.4	7477.9	8574.7	9724	10618	12121	13335	14275	15514	16389	18104	18709	19901	20937	21389	22561	23515	24271	24069	24919	25721	26317	26421	26387	26516	26781	27049	27171	26921	26918	26799	26983	27574
5.0486	1.2701	0	0.60834	0	0	11.819	57.527	131.17	241.46	382.83	545.64	795.04	983.29	1345.2	1706.6	1988.8	2366.1	2817.8	3230	3740.9	4157.5	4732.8	5183.9	5477.5	5963	6337.2	6835.9	7087.1	7485.1	8036.6	8455	8879	9321.4	9498	9947.3	10140	10510	10513	10707	10681	11008	11046	11378	11318	11574	11640	11837	11956	11848
0	0	0	1.3392	19.136	8.3368	38.25	97.607	155.24	294.78	515	679.64	912.77	1237.5	1637.6	2034.7	2390.7	3033.1	3635.7	3941.1	4362.2	5134.5	5947.9	6988.7	6992.3	8257.2	9122.2	9969.6	10148	11122	12244	13055	11821	12293	12992	13430	14173	14529	14796	15378	15518	16369	16772	16886	17195	17493	18316	18336	18356	18448
12.046	0	5.7463	0.1178	0	0	2.0675	23.546	74.727	156.73	282.47	490.11	780.77	1032.1	1450.7	1954.2	2483.1	3066	3609.9	4261.9	4919.5	5852.8	6565.2	7387.4	8170.9	9024.3	9899.3	10774	11606	12868	13658	12433	15116	14312	14909	15708	16089	16748	17720	17388	17150	17609	18821	18741	18259	18522	19163	20049	20229	20145
0	0	0	0	17.669	11.244	25.738	52.93	68.955	149.18	263.61	381.56	555.14	759.24	1055	1363.3	1653.1	1977.4	2383.8	2766.8	3108.8	3521	4009.4	4333.2	4754.4	5085.1	5487.4	5919.1	6254.5	6513.3	6976.4	7190.1	7587	8121.6	8382.1	8775.9	8986.9	9529.6	9847.5	9781.7	10035	10266	10500	10563	10639	10804	11272	11153	11178	11594
5.7233	0	5.0102	0	0	0	12.083	61.753	144.59	298.49	494.25	792.77	1122.4	1518.5	1954.8	2584.2	3244.6	3922.2	4628.6	5381.4	6393	7526.3	8242.8	8953.7	9732.1	10885	11404	11895	12642	13141	14407	14490	15756	16554	17331	18012	18879	19222	19883	20400	21046	21880	21965	22363	23041	23286	23354	23641	23933	24117
19.07	1.7077	0	0	0	0	13.094	50.262	169.33	292.71	505.46	699.93	1008.3	1471.7	1893.9	2583.9	3450.8	4192.8	5075.9	5816.6	6799.5	7699.6	8691.4	9619.8	10551	11595	12707	13484	14490	15487	16432	17260	18413	19104	20235	21063	22445	22971	24041	24696	25295	26153	26599	27078	27339	27262	27840	28738	29473	30191
0	1.3521	1.2819	0	0	0	21.944	45.884	116.79	236.88	477.46	783.7	1138.6	1563.7	2093.2	2666.3	3477.4	4311.9	5080.6	6108.5	7204.2	8187.8	9325.9	10287	11735	12752	13777	14612	15643	16778	18177	18779	19572	20831	21733	22525	23561	24162	25263	24839	25843	27418	27409	27833	28921	28642	29998	29770	30287	30498
7.3154	0.73678	0	0	0	1.2471	10.355	33.658	97.574	173.02	307.12	437.98	620.75	836.03	1120.9	1429.2	1801.3	1853.4	2223.9	2883.7	2961	3317.1	3588	4401.2	4567.3	4878.9	5520.8	5255.7	5969.4	6541.4	6447.1	6174.6	6755.3	7043.1	7397.3	7542.9	7716.9	8007.4	8281.9	8497.6	8685.9	9014.8	9441.2	9564.1	9656.1	9777.8	10031	9952.3	9978.5	9973.5
21.765	0	1.2985	0.16677	0	0	24.143	66.262	184.28	378.74	622.43	969.89	1329.7	1835.5	2414.2	3022.1	3694.4	4435.7	5138.3	5510.6	6470.3	7223.1	7643	8786.7	9464.4	9837.4	10846	11222	11830	12350	12892	13997	14513	14810	15458	16004	16723	17501	17799	18635	19385	19257	19341	19577	20097	20660	20687	20980	21488	21765
16.592	1.8582	0	0	5.9848	0	3.967	11.879	50.075	94.242	148	232.49	356.81	482.06	706.6	878.67	1130	1349.8	1656	1971.1	2234.3	2571.5	2824	3127.2	3429.8	3843.4	4058.6	4412	4692.6	5164.3	5298.9	5638	6080.4	6104	6675	6686.9	6966.7	7301	7514.1	7950.6	7791.4	7987.9	8304	8625.6	8860.8	8978.3	9019.3	9132.8	9189.7	9299.5
5.4009	3.633	0.59843	0	0	0	3.9597	4.5354	7.3909	24.858	73.029	177.51	360.46	589.52	883.71	1258.9	1746.7	2168.5	2638.8	3207.2	3869.9	4604.4	5324.5	5945.3	6690.2	7418.6	8098.1	9093.7	9647.1	10282	10975	11476	12483	13221	14119	14651	15448	16025	16744	17241	18233	18486	19037	19561	20043	20212	20507	20389	20647	20572
0	0	0	0	0	0	39.811	94.385	206.72	403.78	653.28	961.73	1292.4	1707.1	2222.4	2635.3	3200	3709.5	4458.2	4958.3	5535.3	5975.1	6642.2	7212.6	7695.1	8323.4	8908.7	9807.4	9905.6	10653	11115	11782	12375	12763	13465	14103	14569	15206	15922	16225	16413	16979	17489	18415	17835	18055	18444	18922	19114	18730
7.7865	1.0924	0	0	0	0	5.6432	32.241	70.942	123.03	228.49	345.77	507.5	706.79	942.16	1216.6	1614.2	1942.7	2284.1	2643	3182.2	3610.1	3994.3	4428.3	5112.7	5382.1	5669.3	6292.5	6820	7429.4	7636.9	8248.8	8767.2	9256.7	9781.1	10185	10304	10683	10920	11284	11454	11953	12183	12425	12791	13031	13407	13780	13779	14160
0	0	0	0	35.336	3.3218	26.426	111.47	173.8	328.07	493.98	712.3	968.39	1268.4	1667.5	2126.2	2453.5	3005.8	3598.6	3860.1	4509.4	5081.6	5419.9	5843.5	6579	7061.2	7585.4	7964.3	8520.1	9297.8	9303.2	10131	10785	10805	11591	11859	11742	12388	12409	13254	13119	13641	14114	13974	14276	14777	14825	14895	15389	15342
0	0	0	13.635	0.70086	6.5532	6.0518	60.876	151.43	339.95	570.58	903.23	1290.8	1790.2	2190.1	2740.9	3535.6	4172.5	4890.4	5637.6	6088.6	6702.3	7410.6	7894.7	8675.9	9338.5	9642.9	10733	11306	12126	13073	13809	14026	15253	15992	16521	17388	16618	17019	17134	17495	17697	17854	18416	18852	19120	19010	19200	19527	19664
0	0	0	1.894	2.362	11.267	43.055	67.212	91.123	185.09	259.68	422.71	610.16	770.54	1093.9	1337.5	1652.2	1943	2492.1	2991.2	2894.5	3667	3723	4040.4	4430.4	4816.3	5284.8	5664.1	6060.8	6312.2	6919.6	6916.4	7285	7712.8	6379.2	8089.2	8156.5	7440.2	7855.1	8257.6	8325.1	8114.8	8511.7	8923.9	8979	9176	9013.7	8328.9	8171.6	8744.1
0	0	0	0	0	43.045	124.73	180.22	302.9	480.03	654.77	890.79	1151.3	1618.9	1998.3	2343.6	2809.4	3339	3812.2	4378.3	4848.2	5384.4	6143.9	6765.6	7313.3	7814.6	8370.2	9262	9780.6	10002	10662	10947	11209	11800	12567	13085	13305	13983	14517	14658	14868	15331	15421	16160	15940	16222	16547	16929	17211	17547
17.864	0	0	0	0	0	8.2948	24.661	124.14	278.99	474.85	772.08	1210.3	1617	2112	2714.8	3324.7	3901.4	4463.2	5109	5821.8	6593.7	7200.8	7952.8	8675.1	9362.8	9952	10593	11249	11871	12330	12832	12990	13880	14333	14651	15221	15592	16107	16231	16547	17081	17427	17746	17969	18095	18448	18552	18784	18851
3.1068	9.2598	0	6.4322	0	0	0	17.961	57.588	150.97	288.2	532.69	928.79	1317.1	2067.8	2103.3	3266.6	4623.1	5430.3	6214.2	7526.9	8930.4	9197	10562	12018	13484	14243	16376	16837	17746	18916	19489	20763	21653	22922	23312	23362	24273	25106	25895	26208	26941	27373	27205	27083	27360	27558	27280	27014	27305
15.728	0	2.8466	0	0	0	4.592	4.7347	20.709	52.417	105.72	197.6	349.12	564.3	884.07	1401	1803.7	2376.2	2844.6	3394.2	4033.1	4265.6	5181.7	6302.1	6557.5	7564.8	8151.4	8788.3	9224.4	10089	10655	10927	11421	10442	10662	11166	11583	12291	12627	13207	13690	13894	14117	14599	14929	15155	15622	15718	15589	15350
0	0	0	0	187.21	309.01	339.32	410.93	389.61	188.43	267.83	325.35	534.86	698.71	987.74	1181.8	1518.8	1849	2317.8	2735.2	3089.6	3595.2	3912.3	4560.4	4961.9	5415.5	6038.9	7602.6	7248.3	8629.7	7972	8813	9476.7	9837.4	10454	10741	11342	11716	12367	13013	13094	13844	14117	13295	13949	14103	14665	14902	15032	15028
0	0	0	18.65	0	0	13.297	55.816	116.15	193.68	387.83	565.57	845.48	1181.3	1629.8	1972.8	2513.8	2966.6	3481.2	3973.1	4638.2	5180	5909.8	6338.9	7045.8	7652	6496	7064.9	7568.7	7895.4	8167.7	8794.4	9328.9	9883.3	10214	10433	10856	11217	11710	12048	12394	12611	12789	13002	13370	13394	13840	13708	14162	14175
3.3761	0.85898	0	4.7832	0	1.3944	0	22.31	58.537	134.45	276.26	419.18	623.55	807.93	1405.3	1568.5	1847.9	2700	3267.6	3685.8	4362.4	4174.5	4884	5738.8	6119.4	6579.5	7139.4	7799.8	8762.6	9294.5	9680.2	9805.2	9866.4	10680	11710	11990	12763	13464	14241	14642	13841	13086	13972	13720	13448	13024	15532	13469	15229	13772
9.3038	0	2.3296	0	0	0	5.1688	26.969	68.982	149.53	267.02	428.6	651.29	784.3	1058.5	1339.2	1839.2	2174.5	2386.9	2649.3	3168.4	3680.5	3984.2	4473.3	4858.8	5286.9	5662.1	6214.8	6508.5	6732	7167.5	7473.4	8383	7812.5	8238.7	8367.3	8827.1	8826.1	8975.2	9308.7	9916.4	9973.8	9821	10261	10239	10618	10855	11285	11327	11051
0	0	0	0	7.9099	0	23.155	86.854	212.82	411.06	664.69	1088.9	1503.8	1958.1	2450.3	3013.6	3334.2	4235.9	4981.6	5585.2	6376.5	7145.5	7833	8661.8	9149.4	10192	10827	11564	11896	12751	12961	13811	14583	15288	15535	16243	16716	17363	17954	18289	18369	17754	19195	19153	19610	20092	19950	20221	20209	20450
0	0	0	18.446	0.53239	13.587	41.521	61.528	67.314	165.89	286.84	504.94	848.31	1001.3	1428.4	1793.8	2241.3	2922.2	3536.5	4298.9	4867.9	5652.3	6516	7336.4	8056.8	8929.6	9804.5	10627	11401	12287	13026	13799	14611	14931	16116	16952	17909	18260	19091	19427	19466	20396	20815	21073	21473	22177	22071	22085	22881	22046
0	0	0	5.7718	0	0	26.957	55.314	96.829	214.65	347.66	547.27	783.89	1043.5	1442.5	1805.9	2307.2	3128.5	3501.4	4219.5	3807.4	4352.9	4874.8	5418.5	7496.7	8555.6	8843.2	7661.2	10076	10575	10901	9482	10342	11095	11322	12249	12595	12915	13289	13564	13744	14398	14514	14752	15272	15336	15555	15611	15944	16144
0	0	0	0	0	22.455	87.588	113.77	209.44	395.79	673.72	969.19	1380.2	1846.4	2388.3	3060.7	3463.7	4137.9	4765.4	5531.3	6370.9	6774.7	8799.7	9376.5	8223	8610.6	8965.9	9550.7	10005	10546	11078	11493	12199	12594	13053	13239	13623	13938	14203	14497	14586	14916	14922	15258	15551	16150	15960	16328	16596	16790
1.8202	0	0	0	0.62684	0	12.851	65.044	155.41	312.53	467.74	691.77	920.74	1254.7	1626.6	2009.5	2426.7	2747.5	3205.2	3755	4337	4671.5	5362	5698	6273.3	6671.2	7263.4	7716.9	8194.5	8796.1	9187.1	9783	10358	10677	11196	11814	12254	12741	13025	13684	14359	14435	14666	14948	15251	15225	15676	15822	16191	16237
23.714	0	0	14.59	11.117	17.038	0.36523	26.853	93.383	185.73	242.82	388.84	722.92	969.84	1316.5	1723	2200.4	2717.3	3318.2	3999.7	4712.8	5451.4	6203.7	6965.2	7581.6	8247.2	8899.3	9893.7	10262	11164	11545	12576	12881	14013	14554	15078	14172	15475	14496	17032	17146	17843	18300	18577	18914	19072	19338	19239	19135	19128
16.814	14.604	11.035	0	0	0	0	0	0	0	0	16.697	100.6	225.83	403.21	635.84	963.02	1260.2	1639.2	2091.9	2563	2984.8	3477.1	3985.3	4553.4	4997.9	5646.4	6055.2	6332.4	6798.8	7081.1	7680.8	8224.7	8834.1	9195.4	9740.1	10114	10731	10965	11243	11765	12151	12574	12465	12762	12950	13190	13114	13180	13328
0	0	0	0	7.8295	7.625	56.753	138.8	283.46	487.7	825.94	1127.9	1549.1	1985.8	2454.8	2961.4	3565	4007	4707.9	5461.8	5799	6560.9	6853.2	7277.7	7750.3	8257	8629.8	9092.1	9276.4	9516.5	9491.9	10569	10741	11367	11441	12104	12201	12608	12976	13450	13644	13766	14263	14302	14864	14653	14752	15371	16460	16948
0	0	0	18.683	0	0	5.7349	34.744	98.782	195.24	313.83	596.37	844.39	925.62	1185	1483	1856.5	2252.1	2575.2	2998	3414.8	4227.5	4370.7	4898	5890.1	5710.2	6065.7	6475.6	6725.9	7158.3	7499.6	7750.9	8114.2	8778.7	9070.9	9542.3	9584.2	10001	9988.8	10229	10747	10979	11387	11474	11330	11396	11689	12026	12104	12260
16.664	3.6179	0	0	0	0	32.965	116.25	286.8	597.45	1030.6	1469.3	1894.9	2775.1	3521.5	4453.5	5234.3	6349.8	7422.1	8355.4	9653.3	10066	11340	12285	13418	14074	15297	16262	17208	17866	18808	19714	20479	22048	22538	22981	23103	23979	24695	25096	25180	25949	26345	26803	26720	27175	27084	27372	27276	27591
16.961	5.914	0	0	0	0	0	0	17.537	52.594	129.33	267.76	424.89	654.23	886.98	1241	1511.2	1853.4	2191.9	2554.6	2862.3	3312.9	3797.7	4250.9	4804.6	5241.3	5785.9	6080	6503.1	6844.3	7260.4	7381.7	7757.6	8117.1	8430.7	8830.4	9061	9475.2	9731.9	10119	10502	10761	10938	11123	11121	11257	11061	11513	11852	12128
19.15	6.8674	2.0837	0	0	0	0	30.311	104.24	210.12	351.1	514.33	744.89	959.83	1300	1518.3	1819.6	2185.7	2591.8	3044.5	3468.3	3940.1	4295.6	4963.7	5291.8	5624.3	6089.9	6396.9	6929.2	7180.5	7607.4	7926.5	8564.9	9244.1	9483.3	10062	10543	11073	11524	11676	12011	12412	12500	13049	13385	13172	13565	14130	14024	14086
28.306	7.8368	0.60333	0	0	0	0	20.571	62.823	149.38	301.16	462.36	710.64	982.17	1315.4	1559.3	1864.9	2354.5	2725.3	3101.4	3513.1	3965.1	4219	4784.5	4796.5	4897.5	5034.8	5227.7	5602.8	5729.2	6003.8	6216.6	6231.5	6652.7	6795.4	7184.9	7392.5	7596.4	7794.3	8039.4	8243	8242.9	8504.4	8539.4	8651.5	8656.2	8656.4	8764.8	8758.9	8609
0.76139	0	0	0	0	0	22.147	35.325	109.57	262.47	442.84	764.19	1131.5	1701.7	2271	3056.3	3882	4702.7	5537.5	6409.8	7391.1	8332.1	9253.3	10041	10962	11807	12990	14058	15346	15202	16117	16714	16764	17646	18164	19217	19615	20304	20944	21344	22427	22915	22697	23414	23640	23747	23716	24465	24226	24862
24.252	3.2038	1.5918	2.8617	0	0	0	0	23.541	65.587	129.37	251.49	379.02	560.88	731.31	893.25	1225.6	1489.6	1984.5	2180.7	2245.6	2678.1	2918.2	3090.8	3379.1	4086.4	4416.2	4578.7	5004.8	5119.6	5799.9	6152.4	6492.8	6983.6	6858.2	7397.2	7762.5	7883.1	8288.3	8348.5	8284.5	8601.5	8547.9	8851	8925.3	9098.2	9483.6	9570.7	9991.3	10255
0	0	0	23.251	22.628	24.98	62.055	89.699	187.85	351.44	545.64	848.73	1173.6	1566.3	2029.6	2588	3202.2	3768.6	4603.2	5355.5	6007.4	6941.9	8011.3	8524.8	9178.4	10216	11206	12224	13087	14519	15458	15700	16836	17757	18531	19344	20182	19904	20733	21307	21981	22607	23125	23550	23628	24010	24037	24574	25006	25202
0	0	0	0	5.08	10.19	31.877	104.2	204.02	420.69	628.07	978.22	1306.5	1711.6	2229.8	2764.6	3172.7	3998	4606.2	4808.2	6013	6382.6	7055.9	7994.7	9205.4	9348.8	10999	11573	11464	12962	13890	14728	15169	16126	17003	17515	18392	19264	19990	20268	20703	20632	20875	21427	21980	21764	21633	22158	21414	20087
0	3.749	2.5323	0	4.546	0	8.7964	45.125	127.03	290	426.66	729.41	1062	1456.2	2040.8	2684.1	3265	4111.9	4891.3	5591	6130.4	6921.3	7953.7	9024.2	9755.2	10901	12031	12582	13322	14327	14769	15792	16342	17137	17499	17906	18557	18738	19335	19697	20013	20287	20446	20751	21182	21350	21695	21919	21565	21813
26.351	9.0799	0	0	0	0	0	2.9736	46.335	126.72	229.46	394.29	574.02	762.51	1049	1299.6	1578.8	1864.3	2194.4	2412.6	2791.2	3181.8	3428	4033.4	4418.5	5824.3	6569.7	6748.4	7313.7	7741.3	8207.6	7122.7	7295.8	7822.1	8077.8	8420.4	8797.6	8940.9	9268.1	9714.2	9939.2	10073	10313	10336	10430	10507	10772	11012	11104	11298
0	0	0	0	0	2.3479	12.567	23.267	65.086	149.08	273.87	470.81	703.21	875.61	1144.4	1531	2202.5	2412.9	2821.8	3270.8	4549.7	3893.4	4287.8	5935.6	6297.2	5659.3	6049.7	6630.8	6965.4	7137.8	7897.8	9232.8	9637.8	10143	10758	11286	11650	11907	12313	12841	13014	13236	13763	14077	14173	14438	14615	14529	14711	14938
0	0	0	35.43	155.28	266.31	297.6	377.54	403.13	521.67	598.73	670.77	724.02	1026.2	1322.8	1836.7	2185.2	2651.5	3041.2	3751.6	4533.5	5104	6011.3	6792.4	7633.1	8592	9431.6	10493	11482	12431	11285	14633	15448	16644	17530	18159	19315	20459	21495	21694	21742	22431	22906	23366	23384	23815	24162	24148	24728	24891
7.8499	6.6986	0	1.5607	0	0	0	12.547	33.41	122.59	213.98	296.01	522.03	754.02	983	1318.5	1376.7	2101.7	2710.5	3157.9	3748	4291	4952.3	5945.1	5970.9	6503.8	6860.4	8055	8267.9	8677.2	9355.4	9779.6	8631.8	8894.1	9045	9525.2	10030	10842	11266	11305	11485	11725	11838	12202	12278	12262	12487	12551	12721	12836
0.47189	0	0	0	0	0	31.796	117.08	244.01	461.86	685.32	1015.2	1441	1893.1	2400.4	2995.9	3611.6	4333.5	5003.3	5742.4	6375.9	7371.8	8464	8955	9676.6	10400	11220	11993	12568	13301	14592	15019	15836	16277	17489	18039	18553	19207	20238	20724	20994	21652	21870	21553	22071	22563	22338	23295	23272	23895
0	0	0	17.077	18.809	18.137	27.66	48.18	84.729	122.56	171.68	241.52	315.05	598.25	628.88	850.37	1073	1308.5	1574.5	1908.6	2213.4	2541.1	2967.3	3227	3675.1	3980.9	4375	4895.5	5274.9	5759.5	6253.9	7047.8	7778	8198.1	8644.9	9320.6	9536.8	10170	10631	10969	11243	11398	11430	11751	11372	12103	12165	12372	12485	12641
0	0	0	15.494	9.9664	0	35.295	52.978	162.46	274.37	416.13	635.07	923.12	1195.9	1555.9	1979.9	2310.5	2855.6	3467.7	3944.8	4545	5083.1	5680.8	6291	6932.6	7312.2	7668.1	8134.1	8697.2	9169.2	9546.3	10327	10719	11145	11832	13139	13133	14083	14070	14404	14905	14891	15734	15906	16256	16439	16681	16868	17163	17401
9.603	11.89	2.0033	5.0352	0	0	0	0	0	0	29.643	107.62	218.12	375.79	596.08	902.37	1178.3	1555.6	1932.7	2389.7	2803.5	3107.7	3716.4	4032.5	4288.8	4926.8	5063.1	5553.1	6101.3	6638.2	7083.3	7520.7	8078.3	8630.4	9012.5	9433.3	9487.2	10145	10183	10867	11046	11638	11504	12080	12137	12190	12426	12674	12732	12896
0	8.9765	0.65371	0	0	0	4.1112	48.516	117.34	246.46	456.62	715.63	951.94	1349.3	1842.1	2341.9	2807.9	3329.2	4051.1	4739.3	5408.6	5866.4	6340.5	7098	7699.5	8473.6	8789	9240.2	10268	11132	11622	12241	12855	13307	13436	13733	14383	14652	15033	15242	15499	15793	16133	16191	16348	16173	15851	16086	16206	16426
0	0	0	0	8.7159	32.439	45.088	95.948	135.61	213.98	339.57	548.14	797.05	1124.1	1480.2	1887.3	2365.2	2787.4	3294	3923.5	4456.3	5003.7	5754.8	6714.9	7160.9	7832.9	8221	8927.9	9786.6	9753.4	10202	10911	11692	12370	12540	13004	13490	14007	14362	14459	15014	14879	15069	15062	15424	15573	15570	15519	15734	15987
5.5941	0	1.588	2.1936	0	0.26643	2.616	28.311	79.746	186.74	336.51	550.43	828.81	1152.6	1546.3	2003.3	2583.6	3049.3	3626.5	4142	4698.9	5565.9	5912.1	6601.9	6992.9	7707.4	8098.1	8785.5	9044.4	9706.5	9886.7	9954.7	10547	10977	11595	11899	12063	12216	12459	13021	13251	13406	13431	13816	13724	13831	13902	13455	13469	13755
9.7079	0	0	3.0532	0	0	1.6713	10.707	59.975	115.42	215.45	378.27	625.92	975.08	1437.7	1963.9	2553.2	3268.2	3926.9	4635.4	5344.8	5868	6627.1	7552	8198.3	8981.9	9623.2	10095	10605	11344	11797	12377	13159	13491	14160	14911	14959	15286	15935	16842	16411	16533	16877	17306	17248	17409	17940	18055	18068	18185
0	0	0	0	7.5207	16.676	47.926	120.68	272.43	451.98	581.07	1035	1196.6	1549.2	1959.5	2431	3355.5	3337.2	4238	4784.5	5714.4	6366.7	7056.7	7558.9	8441.2	8845	9514.6	10593	10940	11163	12577	12819	13709	13939	15326	15753	16053	16727	17333	18347	18788	18941	18778	20215	19840	20821	20242	20017	20793	20689
0.79847	0	0	0	0	0.52756	25.378	89.918	260.93	492.41	802.45	1160.1	1650.9	2183.5	2817.3	3538.6	4242.6	5036	5792.5	6505.9	7230.8	8068.5	8882.5	9549.9	10433	11080	12142	12684	13060	13750	14471	14834	15479	15957	16726	17091	17688	18131	18587	19052	19380	19856	19942	20181	19925	20273	20622	20925	21167	20833
0	0.45242	0	0	9.0002	0	14.177	76.205	162.52	294.43	463.32	677.73	950.33	1266.6	1625.9	2066	2505.8	2899.2	3506.6	4188.3	4746.9	4894.8	5937.2	6222.9	6959.5	7487.7	7927.5	8214.1	8439.4	9259.1	9003.3	9504.9	9961.4	10753	11574	12130	12281	12707	13539	14177	14817	15318	15141	15232	15943	15501	16748	16847	16986	17085
0	0	0	24.988	0	61.973	76.011	272.73	547.58	937.93	1473.8	2159.3	2965.8	4004.1	4812.4	5862.6	6853.4	7951.6	8812	10189	11544	12445	13508	15372	16275	17849	17993	19000	20216	20129	21121	22698	23864	24868	25262	26821	27823	27608	28966	28984	29192	30486	30511	30241	30211	30349	29966	31056	31607	31461
17.782	4.995	0	0	0	0	0	0	0	29.603	87.48	180.01	302.44	427.27	633.99	900.06	1166.6	1366.3	1618.8	1954.4	2585.5	2954.3	3103.9	3917.8	4399.4	4670.2	5087	5678.7	6113.7	6572.8	7122.1	7423.1	8120.2	8932.3	9451.3	9603	9845.3	10808	11018	11006	11300	11242	11515	11696	11947	12197	12268	12636	12832	12817
6.272	1.1888	0.48846	0	0	0	10.935	28.733	101.74	237.57	466.39	851.05	1295	1789.3	2357.4	2975.1	3725.5	4476.2	5219.5	5913.1	6594.4	7254.3	7664.3	8506.4	9105.8	9890.1	10634	11382	12080	13038	12476	14360	15054	15690	16731	17070	17340	17284	17804	18356	18655	19096	19780	19944	19941	20386	20584	20794	20718	21069
0	0.98225	0	0	23.93	16.227	17.144	93.003	147.89	303.85	493.8	842.96	1162.5	1537.2	1940.5	2398.9	3093	3307.6	3654.7	4245.4	4852.2	5450.7	6165.3	6305.6	7065.3	7606.6	8079	8617.2	9346.1	9718.4	10932	11645	12298	12670	13417	13873	14670	15164	15770	16199	16462	16791	17510	17866	18269	18143	18540	18539	18370	18649
0	0	0	0	0	37.326	99.508	184.55	416.76	627.38	1192.5	1446.6	1967	2629.5	3383.2	4264.3	5023	5928.2	6928.7	8045.9	9110.9	10168	11577	12523	13894	14731	16387	16994	17775	19000	19929	20805	22119	22793	23564	24715	24955	25821	24001	24700	25264	28194	28570	28995	29644	29325	29657	29961	30910	30681
0	0	0	0	0	0	36.375	66.897	219.14	343.93	558.7	847.95	1305.1	1537.1	1875.4	2553.5	3938.2	4558.3	5543.8	6513.1	7343.1	8288.4	8950	9829.7	11390	12221	14113	14096	13946	15042	15878	15697	17671	17891	18102	19005	21429	18501	18650	19079	19921	20132	20258	20586	21018	21337	21571	21831	20502	20705
0	0	0	0	18.335	41.41	83.644	144.59	218.45	466.78	694.34	889.86	1095.2	1772.2	2282	2831.6	2961.3	3631.6	4373.7	5153.8	5759	6509.6	7267.9	8038	8823.9	9476.4	10140	10734	11337	12046	12692	13312	13506	13693	14211	14668	14879	15559	15703	16499	16685	17271	17628	17715	18165	18278	18520	18670	18782	19276
16.131	6.8567	0	0	0	0	3.4744	38.072	121.31	283.76	501.88	782.21	1153.4	1495.6	1948.3	2546.1	3191.5	3769.6	4603.3	4997.8	5385.3	6309.2	6969.7	7657.6	8252.7	8181.8	9197.1	9926.1	10327	11284	11322	12334	12805	13377	13843	14599	15177	15373	15657	15950	16348	16720	17070	17189	17437	17820	18043	18340	18103	18434
15.63	9.6316	0	0	0	0	14.145	57.771	163.07	295.91	443.16	694.79	925.19	1192.9	1583.3	1917.9	2283.6	2810.1	3251.8	3718.3	4172.7	4695.7	5097.6	5749.8	6326.9	7022.7	7397.8	7932	9082.1	9403.6	9742.6	10287	10838	11381	11564	12345	12505	13148	13385	13597	14043	14435	14412	14724	14739	14963	15193	14594	14543	14559
21.546	7.132	0	10.139	0	0	0	7.8173	43.682	121.78	267.13	462.57	762.5	1088.6	1521.7	2007.3	2548	3124.8	3585.2	4536.7	4988.4	5861.5	6496.7	7326.7	7796.6	8527.6	9035.6	9537.2	10025	10846	11674	12013	12612	13174	14079	14408	14759	15252	15190	15345	15809	16016	16014	16094	16199	16512	16364	16828	16658	16783
0	0	0	1.1172	1.3357	1.0146	20.933	71.338	158.3	293.69	484.99	719.16	1054.3	1413.5	1857.2	2277.4	2779.3	3265.4	3948.1	4617.6	5241.3	5917.1	6839.2	7581.5	8486.9	9047.9	10096	10417	11395	12186	12853	12416	13095	13871	14574	15199	15784	15884	16691	16759	17559	18145	18711	18900	17877	18423	18762	19107	19238	19568
0	0	0	0	0.93151	14.323	43.34	95.898	185.57	323.34	503.25	775.24	1118.4	1545.2	2011.2	2707.8	3231.1	3914.8	4669.4	5267.6	6151.6	6910.2	7971.4	8702.5	10014	10945	11430	12357	13127	14198	15165	15951	16607	17450	18329	19199	19629	20318	20946	21648	21662	22326	22813	22818	23113	23397	24083	24491	24925	25132
0	0	0	0	20.444	37.29	65.443	107.59	212.91	348.65	590.46	863.52	1229.4	1577.6	2081.4	2436	2953.6	3520.2	4024.4	4660	5213.9	5990.6	6497.7	7116.4	7987.3	8443.8	9025.7	9679.1	10248	10458	11108	11562	12317	12985	13215	13593	13751	14091	14330	14687	15273	15217	15364	15281	15280	15466	15334	15655	15617	15577
12.338	0	0	5.6795	0	0	0	5.0016	39.179	123.81	282.99	548.48	877.76	1250	1776.3	2583.9	3066.3	3808.6	4559.7	5568.9	6507.8	7384.8	8384.1	9422.6	9953.3	11206	12197	12560	13745	15194	15419	16224	17202	17716	18452	19381	19661	20466	20904	21364	21864	22575	22314	23045	24011	23327	23222	23773	23949	23859
0	0	0	3.5381	2.2329	0	26.776	108.04	228.99	389.84	567.14	1025.8	1450.2	1960.5	2544.2	3253.5	3829.8	4581.4	4986	5783.5	6078	7224.4	7896.6	9000.7	9944.6	11017	11239	12251	12739	13576	14247	15653	16679	17533	18151	19522	18454	19047	19236	20005	20097	20571	21270	21158	21239	21691	21942	22287	22279	22753
25.053	0	12.9	1.6167	0	0	0	0	0	4.5134	50.69	124.95	242.77	366.03	577.36	787.89	1068.9	1361.1	1651.7	2019.5	2335.6	2793.4	3191.2	3829.1	4392	4750.7	5343.8	5747.9	6426.4	6722	7446.7	8099.7	8098.3	8746.6	9196.5	10003	10658	10459	10935	11400	11868	12164	12447	13092	13066	13252	13729	13912	13987	14308
13.78	0.47827	3.6967	0	0	0	0.40231	74.156	170.1	303.1	520.24	777.06	1079.4	1546.1	1994.8	2490.4	3244.5	4051.6	4659.5	5318.7	6337.8	7191.5	7960.6	8811.5	9299	10450	11742	12534	12496	13173	14313	14903	15621	15986	16429	17332	18118	18354	18867	19744	20182	20823	21290	21506	21785	21958	21369	21650	21267	21314
12.566	17.218	30.164	1.6441	0	0	0	41.901	120.38	319.25	586.25	977.11	1426.7	1901.5	2628.8	3247.9	3913.4	4920.7	5708.1	6426.5	7384.8	8148	8793.1	9509.4	10441	11250	12123	12826	13590	14038	14950	13864	14572	17269	16356	16472	16262	16818	17063	16052	17302	17298	17463	17782	18051	18282	18607	18948	18704	18889
32.07	12.16	0	0	0	0	23.992	88.303	212.36	364.27	550.03	733.75	1005.2	1353.5	1807.7	2196	2499.6	3157.4	4736.5	5432.2	5858.7	5926.3	7119.2	7646.2	8018.7	8728.9	10043	10790	10684	11967	13496	12863	14282	14965	15525	16236	16062	16594	17152	17999	18710	19006	19407	19739	19854	20067	20349	20644	20702	20977
0	0	0	4.8052	0	0.99865	11.529	53.39	119.1	264.27	435.91	755.17	1027.1	1453.9	1967.8	2324.8	2805.4	3508.3	3850.5	4591.3	5049	5602.2	6004.1	6511.6	7028.3	7532.2	8489.5	8748.7	9196.6	9938.6	10383	10210	10738	11570	11975	12400	12657	12572	13136	13456	13875	14344	14882	14847	15220	15323	15577	15913	16667	16765
9.7834	8.0873	0	1.419	0	0	0	30.384	69.925	177.9	322.5	525.38	788.42	1117.5	1536.3	2000.4	2585	3139.2	3703	4345.6	4854.4	5602.4	6136.6	6823.6	7748.6	8072.4	8945.3	9634.4	10171	10980	11317	11915	12703	13503	14137	14659	15467	15599	16224	16638	16606	17101	17653	17377	17887	18043	18143	18812	18582	18703
7.0793	2.4723	0	0	0	0	14.845	57.163	118.79	242.83	417.38	646.08	891.07	1160.9	1520.8	1849.3	2194.7	2639.9	3074.1	3594.1	3963.4	4340.9	4356.9	4712.9	5146.3	5494.1	5920.4	6203.6	6460.4	6674.5	7302.2	7576.9	8057.2	8216.7	8615.4	9231.3	9394.2	9828.5	9942.2	10271	10462	10567	10891	11146	11440	11546	11929	11823	12125	12344
0	0	0	0	0	2.9193	30.961	62.914	158.1	320.21	528.41	849.53	1223.9	1596.7	2133.2	2638.6	3208	3795.1	4352.1	5021.6	5622.2	6328.6	6901.2	7793.4	8167.4	8525.8	9622.8	10422	10544	11387	11471	12225	12601	12960	13318	13790	14097	15262	14920	15678	15591	16063	16171	16764	16832	16523	16858	17091	17035	17149
5.7557	2.3417	0	2.9084	0	1.7728	0.19884	7.7064	39.938	98.46	172.82	326.35	500.9	763.67	1067.8	1372.1	1745.9	2261.8	2552	3241.6	3841.3	4491.3	5008.1	5508.9	5736.2	6637.4	6908.1	7466.8	8181.2	8435.6	9026.4	10132	10127	11047	11513	12182	12844	13379	13549	13698	14071	14783	14595	14732	14847	15003	15337	15523	15774	16010
23.109	11.369	2.9906	0	0	0	0	0	34.477	129.23	280.41	519.11	787.95	1126.4	1564.3	2071.3	2717.9	3278.2	4024.8	4736.3	5468.5	6510.3	7057.6	8116.7	8762.9	9380.9	10022	11037	12240	12733	12857	14317	15095	16068	16946	17582	18482	19033	19564	20173	20723	20982	21472	21541	21621	21997	22332	22956	23155	23584
0	0	0	50.126	97.691	150.53	265.09	375.18	551.72	605.93	821.17	952.23	818.73	1438.7	1846.1	2350.7	2639.7	3106.1	3530.1	4053.6	4408.5	4914	5184.3	5718.5	6311.9	6500.8	5593.6	7164.6	8279.1	8641.9	9181.7	10563	10999	10628	10586	10937	12033	11712	13245	12310	14242	13160	13242	14718	13512	14336	13598	15190	14331	14418
13.977	0	2.6414	0	0	4.2559	0.33852	20.54	33.035	96.12	161.59	303.94	472.62	698.21	1062.6	1475.6	2020.6	2453.4	3029.7	3546.4	4222.5	4887.9	5518.7	6249	6675.3	7301.8	7854.6	8541.1	8875.5	9476.8	9625.1	10292	10632	11319	11760	12055	12126	13103	13262	13971	14512	14791	14954	14607	14691	15197	15417	15753	15624	15247
19.952	13.869	0	0	5.5723	0	0	68.545	129.85	268.5	417.64	589.91	772.18	978.2	1263.7	1537.4	2015.9	2227.4	2698.5	3128.1	3553.3	3830.8	4386.2	4740.7	5165.4	5591.3	6017	6373.2	6972.8	7504.1	7832.4	8352.9	8888.5	9353.1	9993.9	10267	10766	11291	11819	12221	12199	12569	12848	13297	13353	13428	13903	14045	14028	14145
0	0	0	11.582	33.858	36.412	37.933	66.154	137.88	217.74	277.34	438.87	620.7	875.81	1131	1424.8	1803.5	2084.3	2552.3	2846.8	3207.4	3641.5	4000.1	4524.6	4926.6	5346	5657	6044.3	6536.1	6877.9	6900.7	7218.4	7854.3	7829.3	8084.9	8351.4	8522.3	8905.8	9077.5	9395.4	9574.8	9849.6	10159	10454	10481	10536	10783	10915	11085	11032
2.1474	0.53572	0	0	0	4.3763	13.915	61.835	148	305.03	482.16	737.52	984.89	1263.6	1516.7	1885.2	2298.4	2726.2	3054.3	3544.2	4024	4324.6	4863.1	5320.4	5529	5968.4	6213.7	6855.5	7281.2	7639.7	8022.1	8257	8916	8963.5	9340.6	9516.2	10050	10356	10685	10872	10969	11260	11381	11734	11697	11739	11972	12199	12353	12396
28.633	0	0	0	0	0	6.6964	22.748	117.01	222.24	359.3	522.05	743.29	991.05	1232.1	1549.8	1885.1	2315	2603.4	3024.6	3577.3	3861.2	4255.5	4457.6	4895.4	5173	5628.5	5918.1	6222.8	7034.9	7203.8	7616	7271	7570.6	8151.5	8119.5	8502.4	9183.3	9385.6	9477.5	10083	9718.4	10459	10830	11325	10830	11883	11430	12243	12381
5.815	0	0	0	0	5.2453	27.948	95.413	239.48	401.87	761.36	1244.8	1795.4	2233.1	3044.7	3890.9	4624.1	4575.2	6314.1	7416.6	8813.8	9813.7	10147	9736.9	13765	15293	13953	13344	14191	15283	16136	16547	17417	18178	18923	19432	20326	20611	21436	21772	22215	22583	23175	23541	23683	23858	24032	24379	24705	24888
0	0	0	0	0	0	29.888	82.016	189.73	354.32	529.11	798.01	1131.7	1465.3	1851	2320	2837.1	3395.2	3715.5	4190.2	4632.6	5175.3	5823.9	6302.4	6681	7215	7712.4	8234.4	8435.2	8773.6	9155.8	9463.3	9707	10165	10561	11037	11793	12202	12212	12397	12927	13202	13332	13775	13732	13961	14018	14906	15078	15310
0	0.21523	0	0.015608	0	7.2044	24.284	59.789	119.38	227.22	434.29	709.78	1123.8	1487.5	2242.2	2720.2	3581.2	4546.8	5413.4	6519.9	7749.2	8940	10279	11534	12736	13751	14728	16128	17231	18352	19211	19444	20925	22009	22688	22992	24739	24962	26417	26445	27306	27778	28168	28789	29719	29987	30387	30143	30706	31218
1.0031	0	0	0	16.478	0	1.5069	16.885	69.123	116.27	207.44	308.7	441.85	652.72	888.79	1237.8	1481.9	1909.5	2264.9	2815.1	3329.6	4288.7	4294.7	5208.6	5886	5752.4	6609	6973.9	7972.5	7817.9	8518.3	8312.6	9077.7	9520.8	10078	10504	10780	11349	11642	11961	12206	12393	12571	12827	12930	13371	13438	13621	13698	14047
2.0771	15.281	0	3.0254	0	0	0	0	0	18.593	34.805	101.34	190.3	383.77	581.3	831.77	1184.8	1444.9	1810.9	2179.1	2602	2793.5	3097.5	3529.9	4081.6	4675.1	5033.9	5853.3	6201.1	6441.7	7119.3	7678	8154	8493.3	9058.4	9528.1	9702.6	9930.7	10370	10848	11149	11789	11915	11978	12323	12166	12583	12613	12404	12689
0	0	0	2.9649	0	11.881	24.034	39.348	45.579	84.057	162.69	253.05	387.4	557.4	1020.7	1034.8	1367.1	1618.4	1904	2445.3	2620.1	3434	3795.1	4228.3	4574.2	4698.9	4931.6	5774.3	6224.7	6738.2	6925.8	7294.1	8120	8262.9	8865.7	9309.2	8626	9938.9	8961.3	10340	9754.6	10562	10789	11157	11263	11772	11643	11929	11478	11528
7.4494	0.76449	0	0	3.5275	0	9.6826	38.794	104.43	168.83	249.62	437.13	616.32	913.08	1168.1	1477.6	1842.4	2257.2	2788.6	3124.5	3588.7	4032.7	4742.9	5234	5696.7	6237.5	6948.6	7790.7	8128.1	8617.1	9265.9	10176	10453	10820	11387	11804	12315	12792	13050	13383	13808	14020	14549	14714	15213	15118	15401	15530	15969	15685
19.75	5.5309	5.4761	0	0	0	0	63.008	162.05	300.02	515.76	797.12	1053.9	1349.8	1841.6	2324.9	2846.4	3478.8	3463.9	4622.5	4517.7	5157.2	5847.8	6465.7	7382.8	7694.8	8360.3	8883.1	9104.7	9670.7	10552	11230	11448	11547	12368	12819	13179	13841	14082	14382	14941	15251	15313	15554	15517	15563	15567	16311	16458	16433
0	0	0	8.6879	8.1622	4.1002	7.3193	27.78	64.181	149.57	293.31	501.59	818.07	1135.9	1561.5	1991.3	2512.2	3045.4	3651.1	4218.3	4922.9	5477.6	6082.4	7003.8	7383.4	8046.3	8511.2	8918.2	9485.6	10049	10320	11122	11676	12316	12989	13375	14172	14416	14646	15314	15383	16189	16301	16704	16846	16971	16622	16768	17148	17232
0	0	0	0	0	0	33.22	98.347	251.31	452.94	743.58	1111.1	1577.3	1973	2636.3	3369.8	4015	4893	5561.7	6578.9	7339.9	8269.2	9336.3	10886	11971	12770	13745	14781	15679	16482	16995	18101	19448	19955	21177	21574	22036	22719	23407	23960	24795	24676	24954	25244	24871	25142	24885	24986	25248	25064
11.182	0	0	5.2819	3.1078	10.895	16.129	70.9	177.52	360.69	606.1	1092.1	1518.8	2006	2604.9	3204.6	3894.9	4843.6	5245	6157.7	7050.9	7968.5	6294.8	6576	7542.8	7989.7	8523.8	9519.3	10396	10624	10982	12601	12063	12644	13148	13233	13950	14180	14696	15100	15483	15420	15724	15932	16268	16685	16905	17139	17321	17264
3.1586	0	0	0	0	0	20.48	65.582	196.65	320.98	548.98	874.9	1177.6	1585.8	2059.6	2554	3351.2	3909.5	4702.1	5197.1	6035.2	6782.3	7483.6	8354.1	8988.5	9563.9	10691	11468	12087	12850	13659	14469	14913	15835	16480	17066	17835	18290	18789	19029	19273	20202	19933	20909	20582	21006	21295	18140	21449	21404
0	9.7318	0	3.926	0	0.95328	3.0326	45.495	90.646	178.18	379.84	616.45	975.33	1292.7	1768	2354	2861.8	3590.9	4398.1	5108.1	5842.3	6337.5	7067.3	7817.4	8464.3	8527.9	10100	10790	11309	11928	12811	13814	14573	14494	14705	16776	16117	17114	17387	18020	18066	18420	18295	18703	18639	18929	19300	19320	19659	19456
0	0	0	0	2.3294	14.889	35.158	75.332	165.98	288.95	378.21	607.17	689.6	904.81	1456.5	1782.7	2106	2439.7	2828.5	3262	3718.8	4512.5	4729.5	5189	5614.2	5997.9	6426.5	6777.1	7217	7933.2	8260.4	8633.1	8980	9480.9	9813.9	10086	10457	10994	11324	11786	11831	12112	12134	11954	11984	12369	12834	13224	13579	13608
0	0	0	0	3.8397	11.061	44.159	128.07	254.8	415.83	619.1	970	1279	1760.6	2342.7	3464.8	3822.8	4746.4	6100.5	6965.4	7814.2	8883.4	10036	10800	11941	12846	13598	14727	15416	16492	17247	18212	18954	20201	20957	21826	22568	22503	23580	24113	25226	25813	25578	26485	26169	26364	26240	27009	27163	27341
0	0	0	0	4.6475	7.0207	12.883	15.829	54.338	111.04	197.26	303.12	446.57	634.42	810.05	994.52	1180.7	1708.3	1811.5	1903.5	2714.4	2883.6	3221.2	3781.8	4233.9	4549.2	5344.5	5630.1	6145	6011.6	6386.5	7971.4	8135.9	9062.3	9376	9840.7	10224	10568	11204	11528	11197	11888	11963	12206	12335	12506	12718	12993	13267	13244
20.651	3.6372	7.0661	0	0	0	0	10.214	40.835	123.21	238.91	423.52	662.25	942.2	1300	1633.5	2180.4	2645.4	3784	4246.7	4591.7	5539	6003.9	6885.9	8309.6	8746.9	9761.1	11571	13129	13184	14170	15392	15075	15676	16163	16891	17581	17676	18053	18610	19051	21647	22206	22852	20246	22789	21089	21551	23413	23453
4.0357	0	0	0	0	0	18.764	31.69	125.06	254.77	424.85	666.53	1067	1396	1866.6	2464.1	2936.6	3567.5	4053.1	4611.5	5352.8	5947.8	6395.3	7232.8	7601.6	8186.6	8815.7	9194.7	9675.4	10181	10556	10900	11593	12021	12593	13156	13463	13928	14028	14247	14835	14728	14260	14635	14970	14969	15088	15289	15029	15448
0	0	0	0.27201	0	0	11.835	33.439	128.32	265.59	444.08	658.65	901.12	1248.7	1610.4	2111.5	2555.6	3018.3	3523.5	3974	4602.8	5113	5886.7	6441.9	7367.4	7962.2	8569.2	8989	9595.9	10102	10934	11496	12045	12449	13171	13806	14560	15083	15371	16034	16214	16321	16700	16725	16619	17000	17239	17668	18196	18337
0	0	0	0	4.1338	3.9665	13.549	37.601	87.813	158.49	266.85	411.76	575.71	714.42	923.06	1115.3	1393.1	1653.9	1995.4	2326.9	2736	3164.8	3654.5	4107.7	4686.2	5065.7	5491.3	5935.5	6267.4	6677.2	7303.5	7664.9	8091.9	8764.6	9067.1	9556.7	10059	10396	10807	11288	11457	11834	12262	12324	12757	12796	13170	13401	13267	13864
14.504	0	0	0	0	0	24.475	95.548	181.86	394.71	637.01	1008.8	1533	2109.5	2900.8	3620.4	4527	5315.1	6585.8	7662.9	8506.5	9557.4	10460	11484	12652	13600	14644	15463	16311	17220	17965	19133	20246	21223	21794	22963	23484	24503	24788	25284	25908	26250	26798	27344	27585	28087	28524	28675	28989	28850
0	0	0	10.911	19.681	29.748	9.4579	31.137	62.205	155.22	319.34	540.21	822.26	1196.5	1606.9	2020	2539.7	3207.7	3847.3	4531.6	5251	6161.4	7079.4	7662.5	8499.5	9511.7	10553	11237	12087	12352	13720	14313	15113	15562	16229	16869	17587	18445	19067	19522	19916	20116	20405	20405	20890	21321	21267	21474	21529	21630
0	0	0	0	1.9523	29.308	122.71	216.56	386.91	644.34	981.14	1499.4	2084.5	2822.9	3573.4	4489	5691.8	6817.4	7840.3	8714.1	10428	11464	12700	13767	15144	16362	17696	19012	20908	21425	22139	23713	24234	24571	25892	26619	27148	28211	29832	30238	29999	30534	31256	32242	31701	32783	32042	32284	33158	32797
17.546	0.83157	0	0	0	0	13.901	65.915	158.53	279.47	428.52	672.32	875.42	1098.3	1482.4	1753	2121.4	2417	2764.5	3169.4	3523.6	3929.3	4209.3	4580.8	4759.8	4868.9	5271.3	5589.4	6025.4	6389.5	6732.5	7003.1	7216.5	7704.6	7969.6	8164.1	8472.3	8702.5	9153	9543	9738.5	10077	10235	10603	10658	10707	11155	11291	11146	11624
0	46.029	0	0	28.678	54.46	32.408	160.72	156.02	380.71	603.4	900.13	1232.1	1754.4	2274.4	2825.6	3570.7	4314.7	5150.4	6331.6	6647.4	7484.1	8606.6	9214.5	10165	11068	12131	12968	13823	14691	15849	16483	17818	18438	19302	19656	19807	20383	21447	21217	21372	21346	21350	21722	21270	21709	22044	21927	22307	22162
0	0	0	1.9472	0	2.7749	46.779	109.72	238.04	447.51	700.09	1032	1399.6	1784.8	2338.3	3018.2	3605.1	4324.7	4939.4	5683.2	6453.2	7505.9	7888.8	8680.3	9550.4	10136	11077	11934	12630	13135	13997	14356	15343	16121	16696	17341	18801	19430	19842	20157	20176	20886	20720	21477	21649	21229	21332	22006	22415	22047
0	0	0	0	0	19.637	70.573	158.44	296.53	473.26	671.09	1004.6	1381.8	1809.7	2254.1	2712.9	3328.6	3821.6	4508	4945	5332.8	5664.4	5852.8	6127.6	6984.4	7388.6	7898.9	8127.6	8697.1	9233.1	9808.1	10117	10515	11364	11449	11982	12220	12363	12519	12699	13024	13853	14108	9773.2	9888.5	10012	10413	10674	11047	11274
11.685	6.1833	0	0	0	0	35.073	104.55	262.13	470.68	726.65	1045.8	1531.2	1876.5	2354.6	3151.8	3509.4	3968	5809.5	6195	7053.7	7520.1	8737.1	8786.6	9293.7	10282	12187	13782	12348	13403	13752	14601	14724	15522	15938	16567	17021	17183	18280	18655	18800	19072	19921	20057	20339	20614	21270	21436	21098	21319
12.955	1.9897	0	0	0	3.1885	7.0237	54.816	126.83	280.95	547.1	900.01	1336.6	1873.7	2485.8	3245.3	4020.9	4969.2	5732.6	6348.7	6757.7	8071.2	9097.4	9664.2	10659	11298	12042	12387	13597	14337	15928	15093	15749	15764	16647	17681	18189	19051	19419	19927	20375	20670	20962	21860	22424	23124	23609	23650	22735	23025
0	0	0	0	31.026	23.801	14.783	20.869	114.49	177.95	357.79	529.98	867.78	1087.3	1442.9	1751.3	2153.5	2627.5	3053.1	3531.3	3948	4511.7	4952	5334	5752.4	6390.6	6887.5	7434	7591.8	8448.2	8552.5	8719	9006.3	9754.8	10132	10608	10968	11138	11644	11950	12053	12575	12875	12936	13289	13469	13735	13707	13893	14153
0	0	0	11.364	2.9219	12.341	22.412	54.222	99.11	163.06	275.19	411.4	689.62	916.94	1267.5	1620.9	2055.9	2740.7	2836.3	3366.5	4055.8	4643.8	5199.7	5977.3	6568.5	7218.5	7783.4	8500	9336.7	9089.9	9815	10619	11223	11610	11939	12307	12917	13170	13655	13708	14147	14728	15094	15364	15155	15439	15965	15888	16124	16037
17.447	2.6468	0	0.10673	0	0	2.7918	6.2255	48.62	125.8	243.66	465.44	727.5	1100.6	1502.4	1991.3	2596	3126.9	3723.4	4302.3	4943	5775.8	6477.8	7012.4	7488.5	8521.5	9397.6	10142	10958	7444.7	9346.3	11292	12168	12881	13411	14037	14570	13930	13553	14897	15799	16684	16993	17347	17235	17927	18028	18396	18196	18757
0	0	0.4123	0	8.1148	1.6629	1.4991	6.094	29.502	53.351	191.96	303.43	631.53	748.25	968.27	1327.8	1922.9	2137.4	2821.1	3254.9	3913.5	4476.8	4915	5967.7	6214.3	7182.7	7915.6	8548.4	9095.6	9853	10198	11076	11830	12413	13143	13712	14145	14644	15371	15847	16237	16427	16945	17019	17498	17881	17569	17473	17800	17931
0	1.7693	0	0	0	1.1907	11.723	57.447	185.17	376.19	575.64	974.61	1398.4	1637.4	2038.6	2575.1	3386.5	4051.9	4743.8	5502.9	6305.7	6183.6	7156.6	7790.7	8875.2	9721.1	10987	11595	11367	11924	12513	13179	13471	13946	14614	15501	16106	16550	16726	17405	17198	17815	17889	18730	19397	19340	19654	19863	20167	20231
3.2685	0	0	0	0	0	61.799	91.425	195.82	290.07	459.03	660.69	927.8	1183.7	1479.4	1813.7	2202.3	2591.1	2986.8	3417.6	3831.3	4272.8	4852.6	5255.5	5940.9	6502.2	6978.5	7576.9	8319	9023.6	9341	9841.2	10202	10852	11184	11574	11933	12330	12694	13325	13076	13541	13978	14374	14830	14684	14777	14991	15424	15865
0	0	0	9.0849	23.695	36.041	106.41	210.42	367.14	584.28	709.97	1041.3	1569.5	2038.4	2527.2	3412	4139.7	4733.5	5284	5977.4	7133.8	7885.4	8825	9036.9	9726.1	10468	11265	12133	12535	13349	13761	14379	15011	15706	16511	17038	17428	18095	18452	19303	19620	20257	21125	20557	21400	21147	21432	21681	21534	21187
0	0	0	1.437	24.127	11.592	34.576	91.034	174.25	283.77	415.28	635.32	904.76	1266	1617.1	2010.2	2295.2	2803.7	3053.4	3072.4	4109	4186.3	4502.1	4882.8	6144.8	6735.4	6814.7	7473	7999.2	8632	9205.1	9970.9	10420	10879	11218	11580	12200	12774	13309	13411	13972	14155	14651	14791	15051	15498	15324	15722	15454	15692
0	0	0	0	19.14	75.34	136.99	209.04	388.89	631.17	920.95	1233.8	1744.2	2166.8	2780.5	3420.8	4028.9	4742.1	5418.9	6126.3	6976.1	7714.7	8781.9	9728.7	10480	11078	12020	12831	13465	13964	14690	15944	16197	17267	17610	18100	18496	19029	19327	19750	19840	19691	20133	20200	20100	20062	20136	20347	20619	20014
0	0	0	0	0	15.96	28.842	74.291	149.42	191.5	333.68	468.31	724.65	998.75	1318.7	1712.4	2291.7	2558.5	3001.4	3530.7	4034.9	4523.8	5197.9	5651.3	6100.9	6729.1	7254.1	7855.9	8281.2	8812.1	9396	9533.8	10016	10303	10743	11413	11847	12179	12568	13004	13454	13663	14245	14474	14844	15021	15539	15650	15983	16219
14.055	9.289	0.61544	0	0	0	0	8.4992	35.013	93.744	183.73	317.92	456.76	666.38	946.82	1229	1633.5	2171.7	2541.9	3194.2	3673.2	4107.8	4670.7	5215.4	5713	6313.5	6740.9	7127	8897.8	8754.4	9117.8	9552.5	10216	10997	11662	12161	12575	12764	13423	14113	13870	14369	14766	15224	15055	15966	15950	15789	15969	15943
17.856	0	0	0	0	0	19.718	89.588	214.75	417.2	660.49	1010.1	1353	1784.6	2298.8	2899.4	3581.2	4232.7	4964.9	5735.4	6621.6	7441.2	8271.1	9065.1	10028	11085	11879	12839	13560	14087	14893	15754	16315	16912	17652	18320	19175	19983	20437	20780	21204	21840	22150	22246	22704	22488	22382	23100	22214	22274
0	0	0	0	19.43	37.02	42.828	54.891	100.36	184.13	309.13	447.25	660.98	837.62	1065.9	1358.9	1604.3	1946.6	2225.9	2562.4	2945.3	3427.6	3744.9	4253.7	4613.1	4724.7	5038	5524.6	5698.5	6078.3	6329.9	6670.9	7210.1	7589.2	7710.6	8015.9	8113.2	8603.9	8766.4	9042.8	9075.6	9232.4	9492.8	9547.6	9695.5	9799.6	10021	10353	10355	10452
4.7451	10.354	0	3.1556	0	0	7.0328	61.163	157.86	325.18	576.95	959.25	1347.8	1886.7	2249.1	2929.6	3497.1	4142.4	4795.5	5572.4	6198.3	6982.4	7444.9	8169.7	8678.7	9381.4	9814.1	10883	11286	11810	12363	12701	12944	13581	14035	14573	14907	15218	15258	15698	15979	15750	16375	16313	16297	16416	16193	19436	16947	16825
0	0	0	12.725	24.527	28.777	21.073	52.59	116.04	226.6	358.07	635.37	873.96	1231.1	1843.8	2255.1	2834.2	3365.5	4109.2	4856.1	5725.5	6349	7278.4	7936.5	8671.6	9326.3	10067	10832	11986	13350	13814	13574	14950	14635	14867	15742	16135	17064	17139	18210	18716	18952	19104	19515	19322	19763	19120	19265	19581	18992
14.429	6.7097	8.4769	0	0	0	0	0	30.706	94.541	192.47	333.27	574.99	933.25	1310.2	1756	2404.5	2610.2	3290.9	4097.4	4503.5	6212.2	6955.3	8228.1	8920.2	9663.1	10542	11131	11544	12311	12713	13841	14927	15440	16174	16925	17700	18570	19259	19767	20390	20809	21489	22093	22202	22678	22505	23385	23249	23086
20.391	10.092	0	2.8923	0	0	0	0	6.5412	54.395	147.09	262.64	447.04	696.73	933.2	1275.3	1756.9	2163.2	2836.2	3251.3	4036.8	4536.1	5191.2	5880	6720.5	7598.5	8164.3	8946.6	9631.4	10681	11218	12252	12738	13352	13981	14556	15360	16054	16268	16437	16833	17259	17610	16875	16945	17160	17432	17281	17552	17970
0	0	0	0	8.5493	24.952	22.806	96.283	185.03	314.48	497.01	743.39	1000.7	1248.8	1554.4	1939.1	2261.6	2612	3137.6	3438.8	3832.2	4287.2	4600.6	4981.7	5439.3	5740.6	6140.9	6731.7	7041	7544	8036.9	8466.5	9564.4	10070	10585	10861	11052	11588	12115	12326	12786	12980	13216	13619	13795	13959	14363	14524	14915	15054
39.428	11.325	11.717	0	0	0	0	59.628	72.852	226.28	323.13	525.46	805.8	1177.5	1644.8	2241.2	3251.9	3755.4	4970.7	5518.6	5792.5	8408.2	8161.9	9642.9	10451	11263	11895	13399	14250	14472	15841	16128	17194	18011	19024	19599	20405	20751	21659	22406	23033	23849	24100	24675	24835	25684	25824	26248	26322	26731
0	0	0	0	0	12.977	58.807	192.89	298.12	489.21	809.12	1205.4	1753.3	2457.3	3037.5	2991.9	3703.9	4860.9	6271.3	6971.3	8069.4	9361.5	10495	11045	10192	11712	11131	11959	12509	13191	13906	14562	15983	16241	16909	17438	18062	18682	19213	19821	20201	20685	20970	20933	21250	21160	21039	21244	22091	22255
0	0.21833	0	0	0	0	20.833	59.918	131.81	249.73	440.13	645.48	897.49	1152.8	1499.8	1881.7	2192.9	2600.3	3021.8	3409.8	4254	4759.7	5140.2	5532	5843.8	5848.1	6180.9	6823.2	6874.9	7025.9	7243.7	7400.6	7736.6	8317.9	8236.6	8658.5	8763.3	9085.3	9258.4	9468.5	9496.3	9327.8	9699.1	10202	10204	10402	10504	10561	10718	10981
0	0	0	55.623	283.2	433.7	595.61	765.91	915.61	954.72	1056.2	1263.4	1533.5	1898.9	2194.7	2644.3	3070.8	3565.2	4016.8	4765.9	5577.7	5904.7	6515.8	7120.6	7738.9	8222.5	8988.8	9543.7	10089	10790	11526	11821	12707	13397	14420	14874	15112	15730	16417	17072	17185	17512	17630	17563	17802	17720	18189	18492	18670	18748
0	0	0	0	46.968	114.03	187.45	324.07	469.4	683.95	931.36	1196.1	1575.3	1950.5	2458.4	2902.2	3426.9	3853.5	4520.4	5144.8	5714.1	6341.3	7112.5	8043.8	8647.1	9537.9	10145	10513	11660	12474	12814	14374	14787	16104	17140	17056	17033	17649	18970	19380	20437	19625	20180	20954	21472	21794	22166	21570	22854	23070
5.5916	0	0	0	0	0	23.994	83.5	178.22	334.48	551.68	839.49	1082.1	1523.9	1840.5	2387.3	2922.9	3404.4	3835.7	4488.4	4732.1	5459.2	6114.9	6770.1	7260.5	7650.4	8284.3	8535.9	8599	8863.1	9205.5	9742.9	10129	10468	11124	10899	11489	11926	12085	12354	12590	12782	13250	13357	13886	13969	14222	14447	14602	14663
0	0	0	2.6961	5.2958	3.205	8.6838	12.51	38.052	116.15	257.41	447.77	752.86	1068	1571.7	2064.5	2637	3253.4	3774.4	4492.8	5146.9	5862.9	6576.3	7343	7853.9	8575.4	9281.8	9618.7	10398	11136	11488	11995	12633	13458	14176	14469	15096	15161	15468	15602	16505	17025	17345	17637	17819	18145	18179	18454	18517	18841
18.861	0	0	2.1704	0	0	27.738	128.5	251.88	469.59	639.72	963.6	1369.1	1841	2407.9	3091	3785	4976.9	5956.7	6892.6	7035.1	8108.8	8708.4	9454.6	10265	11278	11662	12754	13362	13993	14642	15509	16080	17278	17579	18199	18983	19575	19988	20722	21415	21899	21849	22389	22711	23170	23301	24162	24018	24205
22.291	8.5036	0.75316	0	0	0	0	16.701	63.93	136.96	246.87	408.43	571.36	728.31	934.65	1209.1	1565.1	1788.3	2258.7	2607.8	3016.7	3450.4	3874.9	4253.3	4564.7	4994.7	5365.3	5715	6109.5	6344.3	6753.1	6787	7230.8	7471.1	7792.1	8133.4	8256.8	8569.7	8492.9	8884	9183.1	9516.8	9552.3	9750.7	9854.3	10064	10033	10309	10192	10226
22.688	2.6538	0	0	0	0	5.3484	34.133	106.05	207.32	343.94	500.99	700.39	975.88	1215.8	1521.8	2102.6	2111.7	2513.8	2788.6	3808.2	3481	3436.5	3884.8	4506.9	4629	4798.5	4881.3	5442.3	5645.9	5688.6	6286.8	6447.9	6852.1	7026.2	7154.1	7583.6	7642.6	8034.2	7982.6	8177.7	8374.1	8599.3	8573	8545.7	8574.5	8957.6	8898.2	8969.6	8905.6
20.653	18.425	1.7426	14.278	0	0	0	0	79.122	189.6	325.26	538.04	858.96	1159.8	1497.7	1816.1	2290	2828.4	3288.2	3857.3	4575.6	4873	5419.1	6533.9	7118.3	7590.7	8817.6	8895.6	9281.4	9947.4	10113	10698	10990	11779	11624	12055	12395	12310	12889	13523	13506	14035	13894	14144	14216	14099	14540	14446	14285	14592
0	0	0	0	0	0.7417	16.842	31.609	99.271	171.93	341.5	560.14	835.69	1262.8	1603.6	2157	2897.5	3608.2	4162.2	5211.5	5605.9	6825.8	7743.8	8632.3	9424.5	10146	11173	12876	13311	14363	15514	15379	17307	17774	18900	19562	20285	21849	22040	23207	23446	24389	25352	25631	26099	26676	26530	27957	27732	28791
0	1.8284	0	0	0	0.90291	15.748	59.735	134.77	225.57	370.21	564.6	769.45	900.8	1158.2	1441	1713.2	1926.2	2217.6	2551.1	3191.7	3113	3532	3610.8	4167.9	4251.7	4676.9	4700.1	5244.8	5792.4	5786.3	6237.9	7029.4	7239	7734.2	7846.8	8184.2	8785.5	8889.5	9033.4	9102.3	9682.9	9863.5	9921.3	10048	10214	10428	10456	10305	10699
0	0	1.5931	4.0236	2.9847	0	1.4216	8.2356	39.76	96.319	186.29	329.01	536.82	885.35	1317.9	1747.9	2221.9	2998.4	3989.7	4750.2	5705.7	6434.4	7679.7	8438.8	9971.9	10513	11684	12754	13517	14341	15355	16187	17266	17653	18930	19445	20491	21427	22131	23071	23051	23373	24174	24907	25289	25245	25438	25537	25949	26206
0.88768	5.8975	7.9885	0	0	0	7.993	48.802	121.73	248.85	416.71	640.12	931.7	1220	1632	2079.6	2619.7	3038.7	3446	3768.6	4008.9	4548.7	5103.9	5663.9	6254.2	6823.6	7508	7886.3	8207.1	8759.4	9412.1	9861.4	10386	11095	11627	12008	12408	13077	13165	13534	14098	14476	14739	15137	15294	15503	15919	16042	16050	16486
1.1431	6.7338	0	0.90987	0	0	10.942	53.077	110.21	252.72	455.15	645.55	899.04	1231.1	1527.6	1898.9	2252.6	2698.2	3238.1	3768.7	4227.2	4828.4	5172.1	5670.8	6408.6	6727.1	7217.5	7571.4	7955.9	8405.7	8836.5	9080.5	9478.6	10059	10436	10863	11255	11256	11475	12090	12038	12570	12514	12640	12588	12791	12953	13276	13227	13201
3.751	0	0	0	1.267	1.6823	23.399	61.156	152.99	247.06	411.22	646.66	975.64	1550.7	1776.9	2143.6	2565.2	3118.8	3605.1	4230.7	4951.3	5691.2	6473.5	7022.7	7635.9	8306.4	8623.2	9593.2	10601	10961	11875	11891	12320	13335	14105	14726	15425	16057	16104	16366	16567	17509	18800	19168	18949	19652	20560	20693	20805	21104
0	0	0	16.392	30.65	75.432	120.04	260.35	406.04	624.22	904.43	1252.7	1624.7	2042.6	2514.5	3079.2	3608.7	4176.8	4721.6	5253.5	5760.7	6387.3	6885.2	7341.1	7692.5	7925.3	8505.4	9116.5	9314.7	9589.4	9879.8	10250	10881	11301	11292	11706	12027	12394	12259	12674	12698	12652	12783	12846	13163	13329	12851	13534	13541	13495
0	0.23494	0	4.0599	4.7298	0	2.4416	15.572	50.518	124.03	217.08	350.56	516.81	692.19	1084.2	1270.2	1726.5	1938.6	2352.2	2824.8	3841.4	4207.4	4803.7	5396.1	5985.2	6560.2	6639.9	7740.1	8578.5	9221.3	10044	9166.2	9889.8	10246	10571	11220	11510	12033	12315	12587	12867	13042	13379	13558	13888	14132	14566	14477	14628	14689
0	0	0	0	0	28.284	17.272	70.453	157.17	309.68	507.75	731.96	1030.2	1361.9	1736.9	2210.4	2710.3	3008.1	3655.8	4197.1	4507.6	5210.3	5915.7	6522.3	7012.5	7332.8	8025.1	8417.5	8826.9	9207.3	9391.3	10144	10508	11021	11464	11776	12149	12390	12842	13007	12980	13502	13860	14047	14234	14371	14417	14730	14848	14984
0	0	0	0	9.3965	0	27.009	74.442	141.17	273.37	419.77	647.83	851.8	1164.1	1515.2	1910.8	2361.4	2833.3	3395	3929.4	4423.2	5072.8	5546.3	6133.8	6748.2	7118.8	7664.3	7755.9	8703.5	9233.5	9785.1	10246	10797	11211	11555	11928	12312	12521	12996	13295	12742	13162	13838	13689	14191	14478	14586	14536	14722	14675
0	0	0	0	10.257	2.7025	34.76	74.749	133.18	269.24	454.13	733.81	1183.3	1551.2	1912.3	2471.6	2943.9	3469.7	3887.1	4970.7	5171.5	5502.7	6012.2	6928.3	7422.3	8428.8	8667.3	9632.2	9891.5	10969	11760	10752	11502	11928	12526	13396	13148	13307	14763	14993	14579	14585	14278	14541	15177	15642	16030	16550	16339	16647
0	0	0	0.095485	0	2.413	43.382	165.21	301.67	489.38	799.02	1147.3	1561.1	2049.2	2621.3	3093	3883.1	4436.5	5175	5635.5	6524.6	7037.6	7386.2	7806.8	8895.1	9690.6	10311	10703	11274	12180	12416	12392	13423	13795	14063	14636	14640	15440	15664	16129	16935	17405	17296	17411	17713	18042	17011	17530	17328	17927
0	0	0	0	87.608	203.18	283.73	410.6	529.95	634	761.9	992.87	1216.9	1582.5	1855.2	2270.3	2766.8	3322	3829.9	4391.1	5095.1	5751	6357.7	6980.1	7441.7	8116.6	8519.4	9070.3	9581.9	10227	11105	11582	11901	12459	13127	13418	13970	14608	14657	15068	15820	16478	16456	16663	17085	17494	17575	17680	17958	17916
0	3.5348	15.022	0	11.54	0	0	0	31	102.91	296.53	482.13	679.42	1003.6	1225.3	1673.4	2074.7	2495.7	2674.4	2946.3	3503.9	4107.8	4602.7	5267.7	5633.6	5961.8	6438.4	6825.1	6827.2	7961.3	8471.4	8714.3	9127.2	9381.9	9842.3	9987.4	10970	11174	11578	11783	12022	12480	12691	13212	13422	13596	13884	13393	13736	13549
1.5224	6.2928	0	3.693	0	2.504	0	21.571	48.883	92.81	133.27	211.04	303.74	461.3	627.06	871.73	1141.2	1330.7	1615.1	2107	2349.9	2689.8	3088.5	3335.1	3637.9	4084.1	4340.5	4923.9	5402.1	5756	6144.9	6659	7151.9	7575.1	8037.8	7501.6	8924.6	9479.3	8679	9008.6	9463.2	9264	9493.5	9607.9	10017	9894.6	10316	10119	10760	10130
0	0	0	16.134	69.411	127.89	153.33	230.17	272.71	303.05	317.23	322.33	370.62	455.86	578.24	690.71	918.33	1145	1516.3	1757.6	2075.9	2487	2890.4	3193.4	3701.9	4147.1	4602.8	5218.1	5652.7	6529.5	6926.8	7656	7845.3	8345	8986.3	9286.5	9797.2	9943.4	10274	10786	10998	11450	11908	12377	12603	13079	13287	13722	13659	13619
0	0	0	0	0	6.5656	42.459	104.5	203.39	321.8	631.71	899.15	1306.7	1671.6	2229.1	2763.6	3407.8	4043.5	4761.6	5496.9	6253.6	7373.9	8118	8179.4	9213.5	10157	10609	11471	11706	12473	13299	13846	14873	15619	15633	15670	14366	15002	14223	14222	14560	14728	16863	15725	16094	16756	16538	16351	16635	16881
0	0	0	0	0	1.3767	18.563	94.835	177.03	325.41	519.2	788.05	1126	1439.3	1886.1	2393.1	2920.6	3605.9	4248.6	4879.6	5668.1	6525.5	7253.5	8169.2	8889.4	9521.3	10322	10897	11755	12644	14135	13696	15057	15865	16896	17131	17824	18498	18833	19584	19816	19849	20084	20946	20808	21134	21350	21688	22282	22190
13.31	7.2815	0.58775	0	0	0	0	0	0	0	25.095	53.673	82.95	154.18	257.86	418.33	627.12	872.94	1170.4	1478.2	1915.4	2295.5	2790.4	3259.1	3824.2	4268.3	5091.7	5435.4	5878.5	6518.7	6993	7728	8357.6	9042.2	9689.7	10083	10849	11327	11851	12306	12542	12988	13270	13337	13766	13719	14161	13839	13796	14207
4.2345	5.8014	5.7016	0.39362	0	0	9.007	24.204	99.164	226.32	386.59	653.78	1086.8	1394.9	1975.6	2444.2	3047.8	3734.7	4453	5090.1	5739.7	6620	7425.2	8089.1	8672.2	9645.4	10579	11641	12451	13375	14077	14674	15978	16837	17698	18730	19452	19775	20606	21242	21542	22034	21867	22220	22309	23307	23405	23428	23486	23953
0	0	0	0	0	9.3276	24.573	37.156	133.96	216.5	335.01	456.14	803.04	1096.8	1215.2	1588.1	1617.8	1898.9	2617.3	2984.7	2860.1	3195.2	3499	3731.7	3999.7	5155.2	4970.9	5683.6	5719.6	5550.3	6779.5	5656.6	6000.5	6266.3	6823.9	6970.8	7174.9	7777.8	8002.9	8271.7	8688.1	8726.5	8798.4	9337.7	9381.1	9639.6	9717.4	10081	10334	10561
22.258	12.807	8.4588	10.959	0	0	0	0.70677	40.798	90.869	234.56	409.34	614.31	935.05	1284.6	1720.5	2115.5	2604.7	3147.8	3708.9	4283	4816.9	5504.9	5938.3	6492	7024	7619.8	8210.1	8747.5	9317.4	9857.8	10621	11089	11510	12131	12610	13127	14034	14269	14665	15041	14985	15161	15235	15291	15435	15695	15939	15963	16064
20.773	0	0	0	0	0	11.892	68.507	160.65	307.65	457.91	669.1	927.19	1187.8	1522.1	1886.4	2261.8	2628.9	3130.2	3677.7	4142.5	4613.5	5171.4	5390.8	6273.5	6796.4	7300.4	7271	8371.6	8793.3	8651.9	9803.4	10329	10939	11244	11961	12277	12988	13217	13539	13924	14203	14767	15311	15900	16072	16597	16591	16437	16701
0	0	0	2.3435	1.674	3.8225	13.139	19.525	56.296	133.19	271.79	452.86	699.7	965.75	1286.7	1713.4	2102.4	2634.4	3158.5	3694.4	4164	4775.5	5336.2	5690.9	6227.9	6811.7	7488.4	7865.7	8463.7	8919.1	9451.1	9758.5	10327	10997	11617	12143	12472	12698	12933	13234	13785	14462	14865	15387	15323	15286	14235	16077	16168	13757
6.5356	0	11.269	17.673	6.6797	0	0	10.321	39.651	110.28	222.48	328.03	503.67	625.14	869.91	1138.6	1520.4	1836.9	2141.8	2489.1	2925.3	3405.4	4018.4	4560.3	5036.8	5387.3	5959.8	6256.3	6726.1	7241.9	8132.1	8656.5	8203.7	8152.4	8547.7	8912.7	8823.2	8966.6	9227.6	9319.9	9508.2	9822	9934.3	10091	10005	10223	10378	10392	10491	10402
15.856	1.8869	0.16551	0	0	0	16.662	68.173	136.74	292.05	484.62	768.26	1112	1475.4	1805.1	2326.8	2832.8	3370.2	3918.5	4579.5	5253.6	5910.7	6544.1	7183.8	7903.8	8421.5	9426.9	9885.9	10603	11280	11940	12699	13453	14170	14762	15196	15952	15919	16909	17612	18034	18748	18644	18696	19310	19577	19882	20220	20189	20139
0	7.2522	0	0	0	0	25.85	103.58	256.18	484.46	824.57	1250.6	1777.6	2435.3	3127.2	4011.4	4747	5745.8	6566.4	7594.9	8615.1	9558.6	10567	11982	13110	14010	15253	16378	17427	18465	19140	20693	21134	22147	23002	23507	24514	25177	25677	25997	26942	27951	28336	28713	29138	28915	29185	29363	29173	29610
0	2.1764	1.3204	0	9.3075	0	8.0167	32.921	105.31	233.71	438.84	709.53	1075.2	1480.7	1967	2479.7	3066.4	3651.9	4396.1	5158.4	5674.2	6577.5	7183.4	7727.6	8276.1	8785.3	9827.3	9590.2	10827	11503	12295	12550	12669	13735	14174	14873	14980	15391	16138	16418	16959	17433	17570	17768	18096	18740	18600	18451	18941	18600
6.96	8.346	0	0	0	0	8.6445	47.945	154	323.76	555.47	852.45	1215.6	1553.6	2057.7	2612.3	3219.6	3879.4	4473.5	5181.6	5770.5	6525.1	7269.7	8038.9	8427.7	9135.9	11178	11657	12329	12957	13467	13991	15178	15937	16565	17130	17597	18300	19011	19599	20078	20302	20867	20869	21229	21233	21374	21449	21878	21985
0	0	0	6.6949	0	32.923	34.737	6.9277	68.14	107.84	210	387.62	522.95	748.92	1019	1269.3	1729.3	2072.3	2521.9	2882	3316.2	3782.1	4262.8	4749	5228.7	5907.5	6383.4	6961.2	7190.7	7735.5	8219.8	8666.3	8990.9	9649.9	10204	10947	9032.6	10011	10266	10769	11235	11740	11408	12041	12099	12060	12460	12566	12498	12126
0	0	0	0	162.45	332.08	570.84	430.79	857.56	1163.8	1601.2	2031.6	2556.9	3119.4	3746.3	4556.2	5232.3	5999.6	6960.1	7593.9	8484.4	9149.3	10456	11174	12005	13153	14105	15328	15808	16327	17265	17899	18418	19154	20030	20920	21655	22746	23141	24114	24967	25332	25751	26200	26100	27425	27230	27953	28348	28388
9.338	8.0942	0	2.3228	0	0	8.8446	39.552	115.93	221.66	410.33	576.48	880.51	1104.3	1572.7	2005.3	2458.3	2960	3392	3827.9	4319.1	4810.4	5443.4	6083	6517.4	7202.6	7752.7	8124.9	8575.2	9172.7	9368.3	10453	10782	11618	11421	12014	12254	12475	12669	12966	12808	13163	13476	13220	13291	13183	13786	14084	12655	12509
0	0	0	0	0	16.119	54.141	104.96	195.15	382.66	604.92	907.49	1290.4	1735.1	2228.5	2855.9	3526.8	4241	4956.2	5628.5	6579.2	7166.3	8178.8	9012.4	9521.1	10327	11094	11734	12823	13196	13358	14246	14829	15074	15639	16095	16998	17549	17867	18391	18452	18985	19393	19851	20275	20032	20749	20809	21108	21421
21.793	5.478	0	0	0	0	0	0	0	14.605	68.291	199.72	362.6	578.92	908.64	1235.7	1740.3	2206.2	2610.9	3246.8	3774.7	4284.8	4864.4	5449.1	6004.6	6604.7	7285	7561.3	8210.4	8661.5	9146.4	9639.2	10190	10734	11341	11752	12527	12928	13681	14070	14372	14747	15104	15611	16210	16046	16560	16789	16992	16739
3.5671	0	0	0	0	0	32.102	73.469	205.97	356.38	585.91	899.73	1328.1	1758.6	2244.1	2859.6	3504.9	3955.6	4690.3	5205.9	5905.5	6812	7548.3	8053.2	8899.6	9407.9	10030	10238	10875	11013	11753	12204	11693	12666	13246	13456	14694	15667	15639	15739	16467	16421	16758	17171	16812	18190	18253	18764	19135	19389
0	7.9957	1.884	0	0	2.0856	11.255	48.412	116.37	207.77	333.34	473.99	630.33	855.46	1143.3	1465.9	1730	2164.4	2504.6	2916.2	3355.5	3690.3	4210.5	4680.4	5232.1	5721.1	6188.1	6601.2	7246.6	7315.1	7721.7	8222.5	8733.7	9212.3	9432.5	9852.7	10079	10346	10833	11046	11251	11376	11728	11827	12047	12120	12395	12315	12583	12749
8.6035	0	1.8873	0	10.067	0	14.172	49.116	136.97	237.82	432.21	627.11	992.09	1299.5	1906.7	2295.8	3038.2	3444.3	4230.2	5099.6	5739.4	6434.9	6816.5	7929.3	8792.5	9265.7	9806.1	9900.1	11275	11898	12774	13376	14152	15011	14794	15993	16426	16417	17062	17523	17928	18041	18144	18409	18432	18676	18911	19028	19229	19352
0	0	0	0	0	3.5804	22.092	99.53	228.03	403.57	656.45	976.63	1378.3	1775	2292.5	2793.4	3315.8	3973.1	4547.2	5200	6013.8	6462	7152.7	7677.3	8303.6	8963.4	9672.1	10274	10716	11285	11670	12415	12755	13563	13874	14364	15120	15333	15516	16175	16356	16447	16912	17115	17219	17078	17263	17384	17296	17432
0	0	0	0	6.9971	7.8571	32.177	80.053	160.17	314	497.92	711.8	986.07	1371.2	1804.5	2359.7	3360	4087.2	4730.7	5673.6	6503.4	7289.9	8278.5	9213.6	9721.3	9873.1	10423	11059	11961	12859	13538	14371	15450	16635	16008	16763	17106	17467	18263	18783	19302	19706	20086	20635	20421	20618	20949	21997	21882	21587
20.699	0	0	0	0	0	15.562	69.631	173.57	315.46	543.55	723.95	1025.5	1333	1727.4	2142.6	2674.2	3190	3661.2	4344.8	4983.7	5247.8	6023.2	6757.5	7357.1	8087.9	8422.2	9054.8	9672.3	10304	10815	11671	11996	12716	13267	13289	14111	14738	14901	15293	15632	15970	16608	16490	17253	17133	17623	17700	17893	18263
16.722	20.106	4.0483	0	0	0	0	32.306	130.22	290.4	552.02	950.77	1455.6	2152.8	2786.2	3807.4	4772.2	5578.1	6687.6	7843.7	8096.8	9299	10560	11677	12508	13666	14920	16105	16996	18037	19270	20031	20861	21732	22615	23572	24501	25182	26318	26240	26636	27266	27712	28571	28313	28963	29112	29182	29071	29180
0	0	0.42008	0	3.3482	0	29.303	102.78	228.67	428.34	707.59	983.57	1397.7	1865.3	2443.1	3028.7	3732.8	4456.9	5215.2	6053.3	6851.2	7729.6	8539.9	9484.7	10423	11076	12182	13007	13892	14914	15739	16662	17565	18491	19319	19968	21001	21247	22057	22834	22719	23441	23874	24099	24889	24826	25153	25452	25427	24899
0	0	0	0	0	5.8766	23.174	97.281	214.69	387.82	656.94	1030.1	1468.8	1875.1	2433.3	3168.8	3990.2	5210	5917.2	6604.4	7309.2	8156.8	9104.8	10025	10838	12124	10307	13617	13450	11945	15405	15165	15515	16399	17141	17680	18131	18668	19280	20325	21006	21135	21583	21484	22110	22232	23234	23807	24068	24535
13.796	7.9103	8.7909	0	0	0	0	2.7418	0	25.858	67.383	143.87	236.23	339.96	479.99	635.63	883.85	1080.9	1346.8	1598.7	1914	2279.5	2691.4	2958.6	3466.6	3831.3	4227.8	4732.4	5053.1	5444.6	5860.8	6419.8	6956.3	7369.1	7950.2	8365.3	8563.9	9107	9762.8	10293	10370	10812	11116	11272	11580	11859	12366	12412	12910	12681
15.528	3.8096	11.925	0	0	0	0	28.138	91.711	246.84	390.5	606.84	941.35	1359.4	1819.2	2179.1	2787.4	3451.9	4262.8	4953.6	5722.9	6525.1	7414.7	8440.3	9213	10372	10869	11906	12537	13491	14160	14947	15720	16096	17510	17919	17480	18859	18532	19280	19429	20798	21002	21457	21941	21492	23850	23309	23812	23925
0	0	0	2.8269	8.9457	11.057	24.788	62.438	135.17	239.2	337.94	523.05	687.06	924.87	1172.9	1502.7	1706.8	2036.9	2339.3	2680.5	2953.9	3390.6	3713.2	4343.3	4574.9	4733.4	5097.8	5990.3	6018.4	6415.7	6712.5	7038.1	7371	7418	7842.5	7869.2	8151.7	8265.3	8702.8	8851	9121.1	9278.5	9549.6	9740.5	9896.8	10356	10380	10208	10485	10616
0	4.1433	0	0	0	0	24.588	79.378	199.65	343.61	576.55	880.21	1206.5	1616.1	2045.4	2447.6	2988.2	3405.6	3957.7	4524.5	5157.5	5602.9	6011.4	6437.3	7074	7646.4	8341.4	8928.5	9089.7	9278.8	9578.3	9989.6	10705	11268	11734	11991	12297	12402	12642	12988	12851	12589	13399	13276	13608	13604	13769	13964	13894	14204
9.1329	1.9446	0	0	0	0	16.445	5.7446	34.493	103.47	195.15	317.81	494.88	669.54	1146.4	1276.1	1578.3	1916.4	2290.6	2748	3194.1	3576.6	4177.4	4763.2	5287.9	5672.6	6062.3	6658	7554.3	7777.2	8607.4	8781.5	9442.3	10250	10407	10831	11394	11854	12137	12415	12773	13341	13758	13857	14353	14635	14879	15078	15212	15359
0	3.5134	0	5.345	0	0	9.095	35.08	76.61	176.6	274.84	442.48	666.66	1011.6	1340.9	1793.1	2226	2690.7	3209	3835.8	4459.4	5044.6	5698.3	6228.7	6917	7335	7914.9	8278.9	9092.5	9361.5	8535	8965.4	9099	9712.3	10140	10553	10915	10805	11041	11288	11506	12276	12122	12548	12307	12551	12860	12743	13040	13152
8.2775	10.858	7.8485	0	0	0	0	43.009	124.44	261.26	406.44	588.57	914.48	1450.2	1790.5	2237.6	3080.8	3429.4	4126.9	4912.2	5561	7092.9	7722.7	7924	10202	9632.7	11786	10844	13660	12674	15692	14526	15066	15983	16533	17120	17606	18252	18917	19258	19558	19577	19941	20507	20691	20571	21248	21191	21347	21678
0.87187	0	0	0	0	22.235	26.548	84.466	134.96	270.57	439.15	674.43	916.32	1210.8	1590.5	2000.4	2474.5	4359.5	3248.6	3764.4	4392.6	4593.1	4867.4	5945	6169.7	6726.1	7172.3	7331.5	7706.4	8579.3	8509.3	8774.4	9279.2	10808	9729	10030	10607	10809	10917	11277	11543	11572	12032	12040	12081	12371	12400	12843	12855	12717
0	0	0	0	4.7867	5.3074	44.933	92.849	205.5	349.73	569.29	911.7	1274.4	1691.7	2184.8	2694.6	3234.8	3763.4	4347.8	4986.1	5630.3	6290.2	6856.9	7550.3	8343.3	8924.9	9350.4	10184	10428	11008	11454	12152	12836	13193	13924	14337	14728	15099	15539	15992	15867	16288	16489	16521	16809	17064	17174	17134	16967	17273
10.811	7.6778	0	8.3876	0	0	8.1757	6.9287	62.778	197.26	329.67	565.51	913.81	1292.9	1678.2	2222.1	2678.2	3283	3695	4489.3	4675.7	5184.3	6262.3	6538.6	7124.8	7962.9	8770.2	9594.1	9795.5	10993	11635	11913	12651	12498	13134	13532	14046	14978	15761	15580	16257	16798	17165	17211	17429	17574	17648	17552	18092	18337
17.596	7.3876	0	0	0	0	11.988	66.98	149.23	300.99	461.21	711.82	1021.8	1361.1	1811.6	2302.7	2988.2	3393.3	3785.8	4206.2	4853.7	5748.3	6362.4	6699	7413.1	8164.4	8698.7	9288	9745	10206	10965	11452	11621	13056	13760	14159	14373	14898	15572	16542	16493	17089	17215	17563	18466	18723	17033	16944	16957	17127
4.7066	3.1386	0	3.5226	0.96606	0	0	16.188	58.605	137.47	224.88	419.34	640.48	930.1	1326.5	1775.5	2128.4	2700.2	3246.6	3970	4444.2	5241.6	5855.5	6495	7215.5	7974.1	8660.9	9247	10401	10560	10971	11404	12326	13109	13436	14326	14583	14810	15137	15599	15521	15449	15783	16072	16090	16314	16520	16771	17051	17172
0	4.53	0	72.182	91.919	0	63.95	194.93	322.83	486.86	713.45	1011.7	1459.8	1923.6	2409.3	2951.1	3511.6	4111	4709.6	5423.7	6082.7	6756.3	7510.7	8112.7	8545.8	9343	9952.7	10531	10974	11377	12253	12548	12882	13466	13876	14773	15106	15105	15500	15734	16171	16501	16539	16848	17125	17072	17119	17195	17554	14955
9.7741	18.532	8.9443	0.0031034	0	0	0	34.888	88.56	205.99	364.61	605.54	956.89	1356.3	1727.4	2323.2	2691.2	3571.3	4085.1	4728.8	5207.5	5914.6	6610.3	7140.9	7712.8	8298.4	8611.5	10290	10395	10909	11875	12436	13527	14101	14708	15292	15982	16459	17078	17472	17954	18250	18809	18941	19360	19512	19438	19472	19733	19928
0	0	0	2.1358	0	0	27.115	63.23	145.9	252.72	401.15	584.47	800.3	1067.1	1352.5	1636.6	2100.2	2404.9	2822.5	3317.5	4028.5	4817.4	5236.6	5982.5	6343.1	7199.5	7868.3	7871.1	8936.5	8815.2	10116	10275	10127	10835	10778	12002	12482	12796	12892	13731	14172	14286	14301	14827	15644	15602	15406	15838	16459	16321
0	0	0	0	0	0	50.718	153.8	345.32	628.23	1010.3	1456.6	2092.5	2831.6	3632.4	4597.2	5525.2	6664	7748.2	8857	10055	11199	12074	13271	14414	15460	16622	17307	18166	19629	20367	21116	22111	22493	23632	24077	24874	25322	25920	26769	27032	27516	27788	28444	27946	28784	28453	29601	29755	29811
0	0	0	2.7841	10.887	10.181	29.504	87.029	179.59	367.37	666.94	1082.6	1576.9	1862.9	2959.6	3732.3	4559.1	5778	6658	7376.8	8727.1	9783.2	9179.9	9868.8	11114	11863	12911	16374	17166	17892	18956	16658	17584	19707	20380	21086	22117	22988	22993	23716	24025	24968	25809	26446	25618	27484	28051	27980	27981	27831
41.023	13.536	3.1262	3.6574	0	0	0	3.0695	46.762	113.53	239.18	368.96	575.91	889.79	1204.5	1522.8	2007	2411.1	2952	3558.3	4293.3	4835.1	5390.8	6009.8	6655.4	7323.1	7997.9	8434	9174.6	9876.4	10174	10855	11431	12414	12464	13113	13670	14246	14870	15257	15485	15883	16290	16440	16527	16623	17164	17370	17807	17822
0	0	0	294.65	95.573	194.84	222.14	273.48	528.62	571.79	752.77	916.3	1186.4	1477.6	1914.6	2466.4	2990.4	3466.2	4094.5	4713.7	5653.3	6415.9	6791.8	6785.6	6915.6	7835.8	8588.3	8741.8	9637.7	10073	10494	11839	12639	12417	13418	13907	14251	14272	14463	15715	15626	15760	16629	16601	16571	16869	17281	17556	17503	18401
0	0	1.2305	5.9845	21.749	0	0.037734	0	0	0	0	0	0	0	0	62.34	135.52	318.38	473.5	674.34	965.5	1316.3	1718	1968.1	2306.4	2802	3235.7	3720	3992.8	4304.7	4907.2	5488.7	6031.9	6508.8	7117.6	7789.8	8222	8954.5	9111.4	9906.1	10353	10756	10646	11207	11677	11913	12080	11328	11428	11962
0	0	0	0	3.3276	3.227	15.036	35.04	111.13	236.13	445.97	671.5	948.67	1304.4	1790	2313.7	2584.4	3148.5	3734.1	4447	5091.8	6023.2	6790.9	7360.7	8219	8676.3	9391.7	10074	10618	11662	11538	12423	13456	13727	14426	14599	14957	15460	15593	16232	16539	16321	17018	17334	17436	18021	17734	18276	18013	18183
8.2681	0	0	0	0	0	1.6921	35.818	88.047	210.65	270.87	457.81	702.34	947.56	1287.1	1886.7	2047	2525.1	3012.4	3394.2	3947.2	4440.4	5076.4	5531.3	7070.7	7802.3	8248.9	7926.6	8668	9336.1	9427.2	10150	10658	11114	11488	12013	12318	12641	12934	13361	13912	14481	14481	14830	15037	15118	15401	15634	15617	15738
0	0	0	0	8.7969	8.9268	8.8234	26.433	63.43	116.52	162.68	247.14	381.94	518.14	707.6	904.57	1176.1	1558.6	1926.7	2270.5	2614.6	3110.8	3129.1	3430.2	3933	4332.8	4740.4	5299.5	5690	6383.6	7065.4	7900.2	8526.4	9230.5	9904.9	10200	10913	11711	12199	12948	13534	13728	14485	14844	15440	15629	16168	16627	16683	16862
1.2008	27.764	34.423	0	0	0	5.2778	0	4.5189	101.8	225.97	335.98	630.91	969.97	1271.3	1737.4	2261.8	2646.4	3370	3892.9	4554.3	4294.1	4802.8	5300.5	6059.7	7335.6	8008.3	8843.3	8738.6	10150	10162	10430	10739	11441	12180	12580	12986	13371	13783	14140	14885	15562	16117	15899	16214	16544	16579	16936	16898	17180
0	0	0	0	0	0	39.729	117.4	306.23	533.43	851.97	1219.1	1626.1	2186.4	2744.1	3289.9	3932.1	4536.3	5224.2	5872.8	6610.5	7223	7936.1	8609.4	9216.9	9802.1	10578	11519	12058	12788	13671	13838	14497	15301	16044	16562	17056	18033	18243	18884	19364	20167	20440	20878	21083	21908	22156	22378	20896	20982
0	0	0	1.1148	0	0.75439	21.805	77.375	180.44	338.46	579.67	891.63	1181.3	1575	2117.8	2613.8	3097.4	3717	4386.2	4701.1	5714.8	6141.3	6873.7	7421.2	8025.1	8647.9	8841.9	9695.8	9771.2	10332	10722	11037	11374	11776	12098	12393	12919	13227	13677	13586	13908	14100	13806	14006	13975	13603	13987	13923	14091	14480
3.7013	19.045	0.09481	7.5917	0	0	0	16.044	84.72	208.06	408.37	661.91	1015.4	1359.5	1797.1	2313.5	2869.1	3659.5	4372.9	5224.5	5941.1	6370.3	7477.9	7953.4	8771.4	9577.9	9937.5	10816	11325	11488	12273	13160	13544	14081	14858	15468	15713	16298	16477	16841	16982	17499	18146	18193	18205	18558	18748	18744	19091	19408
25.993	8.8402	0.033685	0	0	0	0	20.461	42.134	135.37	244.66	402.84	585.37	878.07	1187.5	1445.5	1794.6	2253.8	2808.3	3195.5	3625.9	4393.6	4849.3	5590.6	6289.2	6522.4	7587.4	8420.9	8745.7	8999	9807.6	10140	11207	11727	12381	12924	13260	14016	14363	14718	15779	16174	16574	16689	16503	16594	16993	17010	17269	17161
0	1.2528	0	0	0	0.74629	18.899	62.036	137.38	235.65	367.94	563.51	737.39	972.95	1217.5	1570.4	1992.9	2299.6	2697.7	3218	3577.2	3954.7	4370.7	4968	5561.5	6083.5	6631.7	7177.1	7383.1	7977.4	8410.9	8876.4	9103.8	9677.6	10444	10144	10610	10899	11230	11407	11551	11838	12221	12337	12605	12750	12993	13194	13237	13530
6.7576	3.8658	8.7103	0	0	0	0	11.951	83.852	195.33	341.63	542.75	794.5	1033.5	1325.3	1634.1	2059.7	2624.6	2782.5	3247.5	3554.3	4173.4	4888.8	5459.5	5689.9	6783.2	7294	7712.7	8300.5	8558.4	9360.1	10218	11016	11237	12240	12927	13254	13677	13955	11866	13959	14126	14223	14791	15231	15614	15846	16242	16148	16167
0	0	0	0	28.291	28.041	31.488	130.66	249.61	408.31	597.05	881.52	1256	1500.2	1900.4	2357.5	2784.3	3231.4	3761.5	4373.9	4912.8	5469.7	5835.1	6847.9	7194.3	7722.8	8084	8932.6	9056.9	9262.5	9837.1	10091	10971	11517	11353	12006	12517	13187	13164	13527	13686	14073	14397	14172	14542	14120	14470	14825	14850	15120
20.295	7.2442	1.0955	0.90282	0	0	0	0	53.987	144.59	282.72	484.36	720.07	922.93	1455.5	1667.2	1908.9	2267.2	2922	3373.7	3768.8	3973.8	4665.9	5115.9	6041.8	6330	7513	7390.6	8214.7	9136.3	8562.2	10432	10854	11086	12358	11850	10788	11583	13683	13911	14371	14882	15167	15489	15758	14982	15798	15771	16061	15720
0	0	0	2.3319	0	1.8206	16.886	46.736	118.36	219.47	363.43	593.65	831.82	1076.9	1454.2	1850.8	2290.4	2789.7	3439.6	3945.1	4672.1	5398.6	6335.4	7022	7995.9	8681.4	9372.3	10064	10624	11521	11761	12387	13015	13740	14305	15056	15472	15812	16597	16713	17242	17562	17951	18149	18259	18647	18525	18776	19497	19175
17.204	0	0	0	0	0	20.677	88.401	192.74	355.47	530.99	770.99	1118.1	1430.9	1796.2	2219.6	2730.8	3126.1	3641.8	4077.5	4354	4774.7	5490.2	5923.9	6502.1	6798.5	7097.8	7833	8169.5	8576.6	9121.1	9858.8	10505	11206	11836	12598	12691	13532	14031	14090	14316	14380	14741	15357	15687	15778	16117	16177	16469	16709
8.8835	5.6148	0	0	0	0	14.099	50.825	130.75	296.17	513.05	845.61	1313.9	1725.5	2290	2859.9	3761.3	4136.7	4856.8	5461.2	6434.6	7375.9	8175.6	8631.1	9442.5	9889	10791	11918	11891	12755	13343	13766	14213	14723	15703	16880	16987	17978	18136	18772	19060	19249	19724	20012	20590	20964	21171	21429	21649	22051
0	0	0	5.2301	11.563	4.1633	7.3603	34.51	119.65	249.34	427.23	677.83	1049.5	1359.3	1857.9	2245.6	2797.5	3306.5	3828.6	4415.3	4770.9	5381.7	6005.4	6511.4	6679.9	7289.4	7953.2	8254.3	8349.2	9059.6	9235.1	9492.8	9833.8	10472	11007	11285	11651	11675	12665	12751	13050	13158	13534	13169	13894	14280	14464	14359	14729	15239
6.3115	1.7757	0	0	0	2.6301	2.3011	33.054	95.793	210.12	378.51	556.37	845.68	1159.8	1564.3	1908	2431.9	2923.8	3452.6	4038.3	4640.9	5113.7	5930	6600.6	7227.5	7991.4	8515	9103.7	9720.2	10315	11151	11409	11771	12352	12941	13404	13945	14240	14783	15175	15415	15622	15725	16060	16192	15995	16471	15870	17130	16611
0	0	0	0	0	2.8684	40.858	111.26	231.94	377.44	627.63	888.93	1261.2	1738.5	2173.9	2808.8	3483.2	4080.5	4757	5683.8	6587.7	7295.1	8213.8	8957.3	9814.7	10716	11571	12089	12867	13930	14581	15172	16070	16662	18207	18484	19226	19574	20347	21121	21354	21963	22812	23024	23354	23583	23831	24415	24617	24720
0	0	0	0	0	11.888	55.316	173.17	383.25	691.15	1119.2	1574.4	2230.8	2947.2	3874.5	4865.4	5887.3	6967.7	8061.2	9269.7	10418	11647	12986	14105	14999	16439	16760	18053	18717	19925	20451	21369	22332	23381	24399	25246	25819	26548	27301	27399	27778	28588	29006	29508	29693	29651	29452	29949	29993	30008
0	3.8598	10.322	5.86	0.85683	0	0	4.7313	20.597	45.138	80.405	148.15	254.03	408.11	598.5	856.52	1104.3	1364.1	1757.8	2088.5	2420.5	2827.8	3261.9	3619.6	4185.9	4620.6	5166.2	5707.5	6205.2	6477.9	7245.8	7770.1	8430.3	8879.6	9535.3	10178	10560	10894	11143	11573	12077	12481	12703	13168	13166	13302	13428	13644	13847	13846
7.3654	17.193	8.245	0	0	0	0	22.642	67.846	175.07	328.52	560.95	917.15	1240.8	1670	2154.7	2664.7	3370.3	4009.4	4609	5176.8	6051	7055.9	7770.6	8304.9	9606.7	10331	11231	11578	12181	12862	13134	14012	14498	15062	15896	16725	17215	17742	18223	18971	19414	19864	20178	20548	21053	21612	22168	22258	22753
10.409	0	0.0015104	0	0	0	15	32.929	123.88	222.98	396.2	637.48	963.18	1272.8	1641.2	2207.3	2764.2	3374.6	3663.6	4231.1	4920.9	5555.9	6200.7	6700.9	7277.7	8025.5	8580.9	8795.9	9218.8	9573.2	10212	10246	10478	10599	11403	12255	12372	13183	12861	13215	13318	14080	14064	14042	14292	14094	14203	14496	14749	15251
0	0	0	0	13.77	10.607	57.266	149.68	286.17	510.02	816.37	1249.7	1628.6	2220.8	2879.2	3640.5	4311.6	4759.2	5625.4	6012.2	6623.2	6957.6	8405.2	9446.7	10154	10888	12126	12710	13289	13794	13981	15515	13611	13203	15713	13805	14765	15426	15664	15627	16086	18148	18116	15667	18425	16199	17694	17606	18060	19255
0	0	0	0	1.4784	21.654	74.084	155.56	339.61	601.59	931.95	1408.2	2062.3	3133.7	3472.5	4492.9	5221.4	7044.2	6844.2	9118.9	9916.3	11224	12616	12361	13474	16155	15240	16259	19295	20100	20596	20519	22622	21637	24771	23928	22945	24036	23326	24765	26457	26945	27723	25191	26897	27319	28490	28595	29304	29370
0	0	0	0	14.462	27.716	18.729	81.694	162.01	283.07	459.94	744.08	919.6	1606.4	2048.7	2548.6	3285.7	4260.2	5103.1	4741.4	5196.5	5807.9	6680	7337.2	7964.8	8596.2	9385.7	10095	10573	11085	11703	12303	13080	13707	14609	15100	16054	16296	16941	17576	17978	18406	18863	18922	19375	19708	19711	19818	19884	20021
23.039	0	0.96959	0	0	0	7.2707	46.542	128.77	267.56	466.15	747.62	1178.4	1605	2158.1	2586.5	3398.4	3911.6	4566.6	5389.8	6180	6887.2	7738	8511.5	9311.2	10060	10605	11410	12432	13193	13375	14697	14791	15328	15821	16466	16209	16615	18167	17064	16663	17094	17110	17463	17510	17762	17670	17650	18014	18284
3.3858	0	0	0	0	2.468	17.544	36.315	78.134	123.51	193.36	283.98	459.81	687.1	983.64	1375.9	1748	2152.8	2596	3004.3	3420.6	4009.7	4676.4	5368.2	5870.3	6490.9	7098.6	7475.7	7916.5	8450.8	9117	9601	10179	10630	11102	11623	12197	12665	13259	13765	13859	14051	14240	14454	14411	14670	15007	15550	15715	15699
17.172	2.812	2.924	16.105	0	0	0	29.641	94.312	221.04	382.98	616.21	972.24	1349.9	1752	2247.5	2872.9	3451.7	3977.9	4715	5364.5	6496.6	7173.8	7857.5	8640.6	9320	10244	10858	11876	12466	13094	13897	14756	15456	16241	16543	17469	18127	18641	19152	19651	20362	20288	20686	21092	21426	21372	19260	19416	19556
0	0	0	0	7.1824	24.136	82.669	149.85	264.71	495.55	724.81	1135.8	1547.7	2020.5	2559.8	3036.8	3660.3	4504.1	4954.4	5613	6414.1	7320.2	7864.2	8746.1	9629.1	10230	10954	11881	12414	12918	13437	13791	14335	14974	15512	16226	16683	16992	17580	18231	18384	19000	19528	19692	19838	20372	20543	20458	20625	20659
0	0	0	0	0	4.9127	48.561	121.97	250.29	445.66	668.97	1029.1	1411.6	1969.7	2454	3060.9	3759.2	4477.5	5115.5	5979.4	6692	7566.1	8471.8	9155.7	9839.6	10472	10274	11550	12768	13224	14124	14701	15513	16157	16719	17816	18364	19484	19683	20035	20860	21665	21616	22538	22138	23088	23338	23252	23586	23515
0	0	0	0	0	13.882	63.517	147.59	354.67	578.39	914.99	1327.3	1925.1	2576.1	3303.2	4121.4	5091.3	6008.9	7040.1	8238	8998.2	9886.4	11068	11669	12642	13598	14387	14856	15617	16675	17445	18359	19420	20174	20512	21354	21997	22253	23412	23904	24678	24288	23920	24181	24477	24533	25414	24774	25654	25246
17.694	0	5.1184	0	0	0	0	4.1921	15.443	89.33	229.44	357.01	566.01	868.04	1280	1603.1	2057.7	2555.3	3017.2	3642	4255.3	4980.5	5376.5	6131.3	6934.5	7570.1	8331.9	8613.7	9461.5	9874.4	10757	11146	11753	12535	13033	13196	14345	14431	14987	15587	15935	16281	16641	16872	16863	17228	17529	17625	17787	17901
0	0	0	0	2.8859	7.1632	19.789	25.46	50.234	158.19	334.55	583.5	889.54	1260.3	1754.4	2455.3	3054.4	3751.8	4641	5687.9	6576.4	7394.9	8444.5	9469.2	10571	11557	12659	14005	15043	15887	17025	17287	19185	19270	20582	22185	22842	23220	24011	24426	25032	24720	25545	25476	25484	25223	25929	26104	26347	26374
0	0	0	0	4.361	5.4545	36.628	35.267	80.103	157.48	310.46	481.03	710.3	995.88	1327.9	1751.3	2152.4	2565.8	3087.5	3574.6	4024.7	4527.3	5000.3	5518.3	6232.6	6676.4	7171.4	7710.4	8216.7	8258.7	8826.2	9368.5	9546.2	9842.7	10460	10779	11117	11225	11770	12375	12517	12569	12976	13152	13222	13321	13440	13487	13853	13618
0	0	0	0	0	10.449	23.379	93.463	173.18	362.22	586.57	810.72	1234.7	1523.6	1954	2524.4	2833.3	3409.9	3936.2	4673.7	5148.5	5677.9	6362.2	6972.9	7427.4	8174.4	8615.7	9514.8	10100	10727	11210	11319	12135	12620	13381	14116	14788	15495	15564	15947	16027	16311	16305	16075	16235	16144	16045	16632	16670	16544
0	0	0	15.412	8.946	0	45.308	33.056	100.94	92.493	200.25	363.17	533.88	748.37	959.99	1250.8	1756.5	2102.9	2476.8	2913.1	3241.2	3909.4	4424	4965	5515.5	6142.7	6979.7	7468.7	7785.5	8323.8	8768.9	9215.5	9552.2	10146	10124	10435	10986	11432	11562	11856	11896	12175	12626	13063	12708	13104	13303	13815	14084	14286
6.2193	1.266	0	0	0	0	5.0757	16.307	52.343	133.83	283.48	485.5	879.29	1025.4	1420	1782.5	2219.4	2586.6	3004.3	3444.4	3868.1	4307.2	4731	5583.4	5811.4	6171.5	6718.7	7068.2	7403.9	7690.7	9471.9	8755.2	10350	9512.3	9959.9	10354	10887	10824	11383	11780	12084	12169	12733	12288	12388	12409	12658	12876	12515	12974
32.373	4.0409	0.026015	0	0	0	0	9.4532	52.008	144.6	284.56	439.29	676.01	912.93	1213.5	1532.6	1950.4	2237.6	2691.2	3160	3802.9	4193.2	4734.2	5459.6	5721.6	6097.9	6637.4	6834.9	7291.8	7730	8219.5	8641.3	8871.9	9297.6	9618.9	10029	10654	10892	11469	11935	11918	11939	12372	12350	12495	12444	12717	13104	13325	13465
0	0	0	0	9.5708	26.073	0.73147	55.824	91.293	167.73	304.81	468.42	722.92	1007.6	1351.4	1759.2	2196.4	2856.1	3496.3	4000.6	4568.6	5451.2	5979.2	6613.9	7282.2	7823.3	9207.6	9562.2	10446	10861	11780	12048	12627	13111	14498	14887	15509	16538	17154	17936	17709	18426	19108	19414	19393	19406	20220	20550	20202	20996
0	0	0	0	0	16.512	35.915	62.852	91.708	208.76	379.57	614.7	935.27	1256.6	1638.7	2127.9	2495.3	3012.8	3536.9	4163.6	4649.7	5365.9	6114.8	6264.9	7311	7742.3	8372	8693.9	9307.6	9110.2	9326.2	10206	10172	10658	11369	11818	13621	13888	14173	14401	14702	14880	14903	15548	16282	16162	15793	15974	16317	16398
20.306	4.1731	0	0	0	0	22.859	67.079	189.27	351.06	571.89	866.97	1223	1607.9	2099.9	2583.8	3173.1	3626.7	4391.1	5014	5631.9	6041.6	6751.9	7204.1	7895.5	8422.7	8814.6	9263.9	9718.6	10560	10931	11091	11676	12320	12614	13190	13372	13846	14012	14320	14688	14878	15156	15113	15719	15611	16047	16061	15981	16141
0	0	0	53.045	108.1	135.63	187.02	181.99	365.26	606.48	808.54	1125.4	1425.5	1740.1	2071	2757.2	3388.5	4207.8	4476.2	4771.9	5553.6	6175.3	6718.7	7290.9	7982.5	8648.9	9281.1	10175	10791	11613	11931	12498	13591	14159	15023	15549	15936	16278	16848	17762	17913	18455	18870	19526	19666	19983	20076	20390	20115	19682
11.217	0.082982	0	0	0	0	0	14.365	44.656	78.471	145.21	241.38	354.21	522.33	671.96	923.8	1101.9	1326	1565.7	1904.4	2213.2	2645.4	2864.4	3168.9	3580.2	3949	4613.3	4850	5661.3	6179.1	6634.4	7047.6	7538.9	8024.7	8684	9126.3	9654.3	10134	10280	10863	11210	11584	11753	12032	12193	12448	12507	12451	12690	13202
38.487	17.15	7.5412	0	0	0	0	22.049	83.754	191.39	379.8	567.61	854.62	1214.3	1629.1	2391.2	2461.3	2859.2	3303.6	3826.3	4198.6	4602.8	4990.7	5428.2	5708.9	6695.9	7533.5	7567.3	7829.9	7915.2	8043.5	8343	8475.5	8837.1	9050.9	9234.2	9474.7	9778.6	10056	10254	10407	10323	10408	10440	10616	10809	10958	11172	11172	11329
2.2708	0	0	1.2236	0	3.4479	5.3614	12.139	51.881	127.31	233.02	342.41	497.62	717.88	932.94	1162.1	1314	1799.6	2097.7	2416.3	2848.4	2971.6	3424.8	3844	4046	4472.8	4704.1	4988.4	5310	5764.1	5970	6537.4	7021	7380.5	7504.2	8124.8	8019.5	8396.7	8909.2	9291.5	9126.9	9471.8	9833	10028	10025	10237	10288	10531	10597	10638
0	0	0	0	60.742	41.252	89.322	0	288.07	405.37	622.54	852.79	1202.6	1627.2	2206.7	2621.3	3239.9	3775	4401.2	5039.3	5417.8	6279.7	6357.1	7379.8	8128.3	8560.4	9484.5	10183	11114	11284	11492	12442	11176	11400	11894	12228	12563	13133	13335	13718	13609	13876	14251	14256	14489	14580	14578	14760	14797	14829
0	12.387	0	0	2.317	0	4.7563	34.397	102.67	231.64	372.26	579.75	840.85	1114.3	1444.1	1798	2187.8	2512.2	2942.2	3405.3	3884.9	4156.3	4676	5073.6	5538.4	5922.7	6254.7	6540.4	6929.3	7179.2	7437.2	7739.4	8151.7	8687.7	9233.7	9794.7	10018	10065	10424	10674	11109	11601	11919	12231	12198	12344	12422	12736	12856	13125
19.891	3.1816	0	0	0	0	19.89	11.375	36.211	59.068	47.673	102.18	153.09	207.42	313.39	405.36	656.92	841.38	1106.7	1631.7	1992.1	2313.9	2933.9	3196	4202.1	4660.2	5290.7	5644.6	6313.5	7080.3	7799.1	8346.6	8784.4	9089.5	9393.7	9839	10991	10910	11438	11775	12288	12628	13226	13597	13590	13870	14176	14562	14590	14845
0	0	0	0	28.138	63.205	101.36	198.31	322.17	459.64	653.36	915.55	1256.6	1617.7	2032.5	2530.9	3108.1	3692.1	4243.7	4762.8	5361.5	5927	6563	7035.1	7633.6	8296.1	8866.3	9397.8	10034	10870	11369	12075	12278	13122	13632	13955	14684	15126	15228	15832	16288	16313	16559	15915	17412	16207	16538	16888	17045	17217
0	0	0	0	3.2945	15.524	40.725	71.399	107.23	226.89	370.59	536.38	795.67	991.26	1300.5	1601.3	1839.6	2260.2	2626.2	2915.7	3119.5	3641.2	4029	4219.5	4575.1	5077.3	5279.6	5725.2	5731.2	6104.8	6349.4	6441.9	6765.7	6942.4	7285.1	7675.9	7914.1	7863.2	8257.9	8371.7	8627.7	8838.7	8985.1	9209.5	9505.2	9293.4	9392.3	9519	9533.8	9536.1
10.859	2.8279	0	0	0	0	24.045	157.34	345.28	608.22	976.61	1390.6	1953.3	2505.6	3108.2	4012.2	4691.6	5732.2	6513.3	7625.9	7944.4	8834.9	9874.8	10379	11483	12711	13247	14174	15213	16159	17094	17936	19233	19897	20460	21567	21944	22962	24069	24937	25608	25788	26077	26859	27538	27131	27802	28216	28691	28493
37.616	0	0	5.446	4.0995	0	0	0	37.666	89.686	153.94	289.35	505.02	682.12	978.16	1298.2	1764.8	2226.4	2609.6	2989.3	3582.1	4102.6	4630.4	5071.7	5560.9	6159	6766.2	7317.7	7962.4	8340.1	8697.5	8973.7	9546.4	9874.7	10342	10736	11330	11744	11708	12127	12475	12654	12780	13024	13246	13497	13685	13956	14208	14424
0	0	0	0	30.915	110.95	199.63	354.11	490.33	729.05	953.72	1400.4	1795.7	2359.7	2843.4	3244.9	4130.8	4931.3	5344.2	6264.3	7644	8062.6	8945.3	9872.7	10843	11492	12172	13256	13827	14564	15313	16219	16730	18204	19815	20431	21456	22425	22743	23470	23321	24272	24990	25517	25099	25634	25827	26833	26433	27089
0	0	0	0	0	6.8818	26.653	114.95	203.83	350.89	567.63	820.61	1215	1542.3	1951.6	2499.3	3184.7	3473.4	4414.5	5200.8	5731.1	6593.2	6019.2	6573.9	6997.5	7755	8471.3	8778.7	9194.7	10402	10387	11725	12155	12273	13303	13309	13931	14347	15069	17014	17778	18597	19542	19592	20366	20387	20992	21153	21563	21486
2.1312	3.2802	0.49936	11.63	0	0	0	9.5653	47.452	106.43	198.98	317.76	456.06	662.14	935.58	1202.9	1525.6	1775.4	2286.2	2708.6	3163.2	3668.8	4130.7	4512.2	5009.1	5476.2	5949.4	6448.7	6963.3	7422.1	7668.9	8163.7	8481.6	8997	9789.9	10142	10466	10633	10902	11158	11650	12329	12627	12910	13183	13404	13409	13548	13832	13869
1.2734	4.5287	0.3436	0	0	0	6.3357	22.695	77.201	137.38	266.61	417.6	660.64	948.4	1250.5	1633.3	2102.7	2499.1	2903.5	3369.2	3781.6	4352.3	4777.4	5210.4	5779.6	6079.5	6450.9	6925.9	7245.3	7690.1	8151.2	8452.1	8829.6	9378.4	9801.5	10068	10460	10795	10960	11620	11700	12029	12303	12271	12754	13170	13298	13537	13781	14061
0	0.41347	0	0	0	0.87272	8.8554	12.087	22.511	31.237	57.169	106.84	178.14	316.56	516.37	764.06	1037.2	1328.6	1795.7	2287	2759.3	3281.7	3882.6	4511.1	5196.6	5972.4	6756.2	7275.4	8065.1	8931.6	9758.7	10466	11483	12071	12644	13068	13936	14538	14867	15490	15965	16372	16772	16732	17172	17403	17580	17688	18149	18028
10.886	0	0	0	0	0.6857	11.205	31.521	89.378	162.44	292.12	421.82	598.36	753.64	1047.1	1276.8	1652.6	2015.6	1883.7	2231.6	2708	3075	2953.3	3809.8	3318.4	3660.7	4845.3	5238.6	5558.7	5715.3	6004.7	6276.6	6677.4	7003.6	7361.2	7794	7980.5	7994.4	8308.9	8640.7	8709.3	9090.8	9312.9	9463.2	9545.6	9735	10025	10268	10378	10434
0	0	0	5.4916	0	0	45.283	133.13	298.25	594.57	988.53	1447.4	1983.5	2713.2	3460.1	4217.6	5337.3	6136.5	7126.2	7994.6	9343.3	10125	11223	12279	13022	14449	15111	15605	16830	17531	18262	18947	19596	20430	21185	21201	21732	22962	22598	22939	23109	23161	23095	23394	23363	22623	23270	23579	23509	23472
18.514	3.871	0	0	0	0	23.153	93.04	219.39	385.01	663.4	999.17	1430.9	1994.5	2614.7	3483	4351.7	4926.6	5673.3	6303.9	7158.1	7898.2	8602.4	9844.1	10491	11122	11934	12682	13356	13964	14808	15544	16237	17148	17839	18476	18849	19835	20569	21213	21928	22156	20139	20725	22791	23362	23510	23688	24261	24609
10.94	0	0	1.4909	0	0	7.4813	37.226	137.22	263.08	469.97	745.95	1076	1487.4	1960.5	2487.5	3018.8	3562	4170.9	4772.8	5476.7	6048.8	6700.2	7359.7	7987.9	8469.2	8896.8	9604	10222	11071	11296	12232	12463	12968	13684	14104	14269	15077	15131	15775	16420	16646	16932	17169	17443	17550	17885	17907	17916	17979
11.767	14.592	8.6805	0.45144	0	0	0	0	5.195	63.255	159.21	234.52	411.82	629.92	927.5	1248.2	1786.3	2212.9	2803.3	3361.6	3959.2	4732	5381	5778.9	6485.6	7581.7	7719.4	8195.3	9597	10106	10996	11825	12739	13494	13840	14993	15697	16484	17519	17570	17577	18382	18976	18912	19291	19314	19671	20133	20617	20957
25.649	15.717	2.3958	0	0	0	0	16.167	39.375	124.33	256.49	448.51	664.36	909.76	1244.4	1493	1975	2428.9	2903.3	3338.3	3889.6	4436.2	4953.3	5582.5	6080.7	6675.3	7323.5	7790	8260.9	8813.5	9417.5	10126	10843	11292	11885	12239	11267	12274	10720	12812	13777	14002	12919	14385	14877	15173	15609	14525	16460	16554
15.553	10.141	3.1276	0	0	0	0	46.912	135.8	365.45	605.65	976.14	1376.1	1762.1	2255.4	2763.4	3381	4054.9	4706.9	5321.8	5839.2	6829	7544.9	8082.6	8524.3	9209.1	9576.9	10333	10916	11401	11864	12256	13141	13626	14365	14620	15187	15996	16576	16890	17626	17985	18410	18552	18828	19073	19302	19450	19761	20103
0	0	0	33.06	133.32	114.5	230.22	331.6	440.64	687.77	1035.1	1319.9	1638.1	2097	2481.8	3037.8	3617.5	4026.9	4710.4	5017.2	5860.2	6161.2	6904	7440.7	8123.1	8018.5	8750.9	9362.5	9687.2	10475	10638	10316	10891	11370	12427	12700	13355	14665	14930	15211	15435	15762	16264	16083	16832	17306	17209	17571	17878	17865
12.681	19.336	4.4413	1.0423	0	0	0	3.2115	30.431	141.78	285.16	459.84	721.85	1026.7	1412.6	1856.6	2422.9	3019.6	3570.5	4191.4	4728.6	5410.5	6042.7	6623.5	7238.4	7902.1	8817.3	9015.6	9416.4	9638.2	10770	10438	11198	11811	11905	12506	12673	13113	13462	13624	14004	14434	14514	14595	14828	14910	15094	14948	15091	15240
26.544	25.548	4.657	0	0	0	0	12.794	75.047	169.69	317.09	532.67	787	1112.6	1475.6	1772.7	2280	2775.5	3358.4	3817.2	4217.3	4755.8	5219.3	5550.2	5997.2	6514.3	7229.5	7661	8098.4	8329.7	8504	8839.5	9571.6	9896.5	10231	10526	10894	11203	11662	11862	12242	12441	12955	13225	13310	13640	13452	13333	13509	13729
0	0	0	0	0	0	99.504	261.27	526.88	912.13	1398.9	2008.2	2752.2	3488.5	4424.2	5583.2	6808.3	7862.7	9225.1	10370	11816	13415	14626	16088	17467	18945	20154	21695	22661	24020	25051	26462	27382	28174	29604	30189	31326	32591	32956	32852	33905	33619	34181	34596	35415	35279	35888	36305	36556	36887
3.3813	0	0	0	0	0	18.833	62.587	156.95	290.67	490.16	775.82	1074.4	1526.2	1970	2484.8	3097.8	3459	4249	4780.5	5389.8	5982.3	6271.4	6781	7637.2	8146.3	8528.4	9505.6	9882.6	9905.7	10451	11072	11766	12184	12480	13217	13792	14006	14569	14560	14527	15136	15250	15523	15974	16011	16195	16421	16269	16268
2.0406	0	0	0	0	7.4834	14.909	46.975	126.34	230.65	400.89	641.96	945.34	1336.1	1739.9	2463.9	3145.2	3856.4	4591.5	5449.7	6181	6780.8	7724.5	8468.6	9217.3	10171	10923	11789	13197	14046	14560	14718	15267	15942	16501	17021	17595	17619	18297	18539	18712	18998	18934	19588	19580	19556	19892	20037	20235	20561
24.057	5.5492	0	0	1.1448	0	0	6.6853	48.649	100.15	185.6	337.93	526.37	752.76	1042.8	1529.7	1900.4	2386.5	2803.4	3393.4	3928.3	4599.7	5476.7	6052.4	6659.5	7407.8	7852.1	8621.7	9421.1	9845.1	10771	11319	12054	12780	13525	13837	14490	15215	15972	16673	17201	17791	18270	18613	18860	19281	19397	19982	20485	21010
0	5.0738	0	0	10.776	0	17.055	55.89	126.99	246.87	459.37	711.27	1059.6	1447.7	1813	2264.6	2884.4	3372.7	3978	4578.6	5353.5	5915.2	6836.9	7443.4	8168.2	8889.8	9495.1	10048	10678	11418	12122	12711	13075	13806	14578	15282	16043	16435	16628	17189	17659	17756	18548	18180	18217	18298	18330	18367	18900	19030
22.975	6.0766	3.306	0	0	0	9.9599	77.171	174.46	355.46	587.51	864.13	1204.3	1592.4	2037.2	2394	2776.5	3182.8	3676.2	4060	4492.5	4861.7	5233.2	5622.6	6089.7	6855.2	7205.2	7354	7747.9	7968.1	8252.5	8550	8755.1	9245.7	9286.5	9553.8	9827.8	9900	10176	10458	10588	10701	10903	10806	11066	11007	11246	11406	11417	11597
4.9275	0	0	0	0	0	20.42	68.107	191.29	354.33	581.41	843.89	1226.5	1651.7	2171.9	2791.1	3353.3	4063.9	4680	5215.7	5875.2	6506.1	7397	8002.6	8672.7	9220.6	9793.6	10255	10860	11693	12187	12674	13066	13249	13474	14433	14965	15291	15589	15597	16064	16412	17065	16726	16725	16844	17278	17200	17735	17895
0	0	0	0	0	5.1062	19.559	69.135	146.13	243.74	429.08	669.32	1055.3	1418.4	1876.8	2523.9	3049.3	3640.2	4303.6	5118.6	6232.1	6796.6	7619.8	8446.9	9105.8	10363	11196	12399	13461	14570	14623	15168	15261	16005	17104	16981	16680	18062	18227	18776	20174	19982	20804	21065	21749	21823	21054	22478	22940	22603
20.192	19.411	5.0004	8.4375	0	0	0	15.349	69.472	150.71	331.01	552.8	845.64	1273.5	1664.9	2114.4	2610.3	3128.4	3667.3	4322.3	4937.5	5437.3	6165.2	6839.3	7571.4	8090.9	8576.4	9432.2	10011	10748	11520	11873	12745	13011	13780	14486	14773	15667	15978	16415	16164	16911	16147	16377	16580	16919	17049	17121	16940	16735
0	0	0	0	0	8.9849	59.632	141.05	293.54	463.61	714.9	1011.8	1357.1	1740.4	2198.3	2641.7	3071.3	3607.4	4145.2	4661.1	5149.1	5780.8	6382.1	6868.9	7296.1	7737.7	8421.6	9010.8	9584.4	10181	10503	11001	11120	11852	12411	12611	13011	12765	13367	13684	13652	14651	14617	15099	15180	15538	15395	15069	15512	15811
0	0	0	0	11.172	2.8493	9.4297	53.826	131.71	259.3	384.29	618.25	901.12	1193.5	1580.9	1944.6	2566.1	2969.1	3287.9	4125.1	4186.1	4620.5	5142.3	5849.4	6314.9	6685	7338.6	7612.2	7963.2	8730.3	9115.5	8880.9	9169.3	9603.7	9821.8	10143	10268	10430	11066	11385	11409	11636	11852	12289	12342	12532	12550	12727	12815	12964
0	0	0	1.2819	19.805	35.72	32.18	27.809	29.222	50.922	141.01	155.6	380.5	446.97	710.66	952.26	1212.1	1413.1	1783.3	2170.5	2591.9	3069.1	3376.1	4674.6	5331.2	5013.6	5699.1	6430.8	6861.7	7425.9	9598.2	8514.3	9151.3	9759	10399	10781	10994	11623	12177	11917	12531	12768	13524	13954	13970	14187	14504	14765	15195	15748
10.39	0	0	1.7843	1.4208	6.5481	12.716	20.974	42.752	90.414	184.21	354.27	564.41	868.92	1213.8	1081.1	1205.8	1541.9	1860.6	2234.5	2571.4	3010.9	3352.4	3537.7	3938.4	4146.6	4459.8	4830.5	4962.9	5289.9	5588	5882.7	6121.7	6534.7	6657.6	6605.7	6672.8	6756.6	7260.3	7570	7821.8	8130.3	8401.1	8853.6	9364.7	9026.5	9069.8	9431.4	9843.9	9925.4
10.872	0	0	0	0	0	22.855	86.435	201.43	347.38	572.34	846.23	1185.6	1597.9	2020.9	2361	3127.7	3599.7	4196.5	4666.7	5079.1	5599.6	5862.3	6219.7	6914.3	7247	7841.1	8217.3	8632	9119.8	9634	9816.1	10230	10564	10808	11222	11304	11943	12131	12245	12720	12835	13147	13331	13418	13521	13791	13825	14014	14154
25.36	0.069194	0	2.1341	0	0	5.5761	31.851	116.98	255.76	434.13	690.25	1020.5	1387.4	1776	2172.5	2647.2	3027.7	3670.4	4257.1	4787.4	5244.3	5848.5	6406.9	6972.4	7579.7	8209.6	8781.2	9198	9965	10470	10935	11292	12046	12753	13396	13811	14225	14776	15157	15134	15724	15841	16216	16290	16238	16603	16770	16850	16990
0	0	0	2.7656	0	0.17733	29.151	47.053	140.72	265.94	437.28	711.08	1018.4	1361.9	1543.1	2272.2	2769.2	3097.4	3584.1	3998.4	4731.1	5366.4	5719.9	6224.3	6936.1	7265.8	7620.1	8007.2	8592.3	8921.8	9073.4	9797.1	10660	10944	11088	11825	12198	12218	12671	12986	12997	13376	13400	14039	13917	14173	14347	14839	14851	14879
0	0	0	0	0	19.982	68.959	195.44	392.72	646.35	956.47	1391.8	1935.8	2401.5	3038.6	3661.6	4390.7	5020.3	6064	7011.9	7849.2	8793	9576.6	10308	11168	12012	12886	13478	13983	15139	15870	16795	17291	16466	19086	18060	19922	20305	19073	20827	22850	23996	23761	24265	24336	24640	24821	25303	25767	24377
0	0	0	58.872	195.42	283.46	412.85	539.73	675.99	683.95	784.06	1263.9	1596.3	1801	2248.1	2673	3041	3610.7	4241.5	4717.7	5332.9	6129.9	6711.5	7445.8	8092.2	8645.4	9132.6	9977	10440	11203	11802	12561	13173	13893	14463	14902	15476	15891	16237	16943	17055	17526	17960	17900	17958	18334	18487	18589	18580	18984
1.8731	7.5974	0	0	0	0	10.943	19.518	73.132	146.06	268.88	438.16	637.12	934.8	1193.5	1633.2	2076.2	2477.7	3030.2	3870.1	4456	5364	6049.7	6724.6	6893.1	7275.5	7724.5	8334.7	9000.1	9767.3	10022	10875	11496	11292	11443	12020	11920	13180	13435	13677	13703	14300	14839	14942	15043	15142	15060	15587	14896	15649
0	1.4945	0	0	0	3.1391	6.2195	14.199	28.176	74.371	135.22	236.62	356.08	482.58	643.44	833.33	1011.3	1213.8	1428.1	2150.4	2425.1	2976.7	3178.2	2885	3408.7	3383.8	3769.3	3714.9	3448.1	4083.9	4216	3825.8	4101.9	4237.9	4483.8	4714.9	4917.2	4946.2	5184.2	5346.5	5437.7	5600.7	5736.8	5957.9	6252.4	6272	6161.8	6641.8	6503	6433.1
7.617	0	7.0143	0	0	4.1181	0	30.753	81.319	158.71	304.26	531.59	819.44	1153.9	1651	2177.5	2883.2	3517.6	4149.5	5032.9	6050.5	7014.5	7924.8	8609.3	9481	10208	11065	11539	12342	12769	13619	13863	14648	15160	15997	16683	17014	17893	18349	18761	19274	19924	20095	20547	20981	21522	21468	21150	21429	21491
28.943	1.8448	0	0.060921	0	0	0	0	0.62759	5.112	35.02	105.75	218.56	397.51	621.97	943.09	1357.3	1698.2	2179.9	2762.4	3384.5	3824.4	4515.8	5129.6	5932.2	6747.9	7093.6	7798.5	8393.2	9017.3	9994.6	10215	10954	11660	12185	12716	13196	13775	13834	14119	14411	14962	15408	15892	16235	16203	16528	16812	16954	17246
26.251	10.538	7.8178	0	0	0	0	48.272	163.81	387.93	622.15	1018.2	1444.9	1933.2	2570.1	3262.2	4038.4	4900.4	5458.7	6060.7	7256.5	8224.3	8925.7	10337	11655	12241	13286	14291	15315	16231	17084	17535	17950	19004	19843	20669	21076	21239	21885	22465	22862	23520	23709	24089	24533	24605	24914	25219	25548	25793
0	0	0	0	0	6.346	23.339	63.572	161.72	302.33	494.23	738.25	1057.5	1436.2	1863	2461.5	2973.7	3548.2	4168.9	4644.8	5244.9	5725.8	6211.6	6992.2	7678.2	8273.4	8860.7	9375.5	9827.9	10436	11224	11601	12130	12885	13364	13826	14388	14639	15269	15488	15614	16134	16736	16523	16637	16862	17134	17739	18102	17967
0	0	0	0	0	10.334	52.349	73.857	119.42	191.89	326.96	485.99	713.62	901.1	1192.7	1511.2	1800.7	2168.1	2488.6	2982.2	3357.2	3667.3	4101	4605.8	5021.5	5342	5730.4	6193.7	6578.9	6953.9	7351.9	7662.5	8255.4	8589.8	8973.8	9281.5	9551.3	10342	10535	10780	10793	11043	11286	11415	11655	11862	11982	12212	12421	12443
0.30889	0	0	0	2.0227	0	12.315	69.526	173.9	343.8	568.72	872.24	1231.6	1573.7	2027.3	2397.8	2887.4	2782.6	4035.4	4389.3	4805.3	5697	5971.9	6017.2	6915.8	8300.2	8683.9	8546.2	10059	10238	10516	10643	11786	12172	12805	13441	13526	13736	14363	14520	14726	15609	15815	15530	16028	16191	16319	16640	16657	16792
0	0	0	0	1.452	11.607	31.044	96.811	227.52	406.28	662.85	1127	1582.7	2108.4	2444.8	3059.3	3693.2	4389.9	5152.9	5812.8	6510.1	7374.6	7885	8045.6	8579.1	9020.8	9529.8	10038	11091	11172	11771	11901	12692	13321	13596	14241	14778	14988	15488	15589	15892	15742	16285	16593	16707	16660	16945	17058	17131	17448
11.783	13.414	12.487	0	0	0	4.6495	0.033895	13.353	71.398	193.88	420.49	763.87	1277.9	1852.1	2508.5	3207.2	4215.2	5127.2	6159.2	7033.4	8280.8	9408.6	9216	9706.2	9078.1	11746	12871	13234	13935	14654	15368	16283	16890	17579	17854	18618	19105	19858	20589	21418	21953	22615	23213	23758	24132	24567	24901	25004	25719
0	0	0	3.7409	53.556	60.323	84.292	159.72	237.29	411.3	601.53	783.96	1115.6	1518.2	1814.4	2273.5	2649.8	3127.6	3657.8	4189.4	4607.2	5355.7	5667.7	6289	6863.4	7335.9	7809.9	8126.2	8649.9	9360.2	9879.4	10004	10345	10593	11114	11211	11770	11960	12532	12847	12937	13450	13719	13957	14508	14741	14851	15205	15205	15506
2.2016	0	0	4.4223	0	2.2102	7.4087	45.372	125.7	282.16	508.37	854.38	1252.3	1876.3	2509.2	3367.7	4151.8	5079	5730.2	6846.3	7967.1	9402.9	9970	11135	12379	13436	14592	15344	18325	17513	20498	19587	20436	23383	22552	25369	24399	27719	26138	26581	26447	27514	29887	27947	27962	28624	29438	29260	29832	29186
9.6343	0	0	5.1063	2.9909	0.84295	7.6587	30.879	73.77	146.02	229.2	422.11	648.8	901.23	1274.4	1604.1	2171.8	2610.1	3053.1	3429.2	4193.2	4703.8	5350.7	5931.6	6279.5	7166.7	8010.5	8853.8	9328.9	10288	10859	11384	12371	12995	13618	14305	14771	15313	15733	16382	17029	17486	17734	18163	18564	18823	17098	17130	17216	17346
15.41	7.9914	0	0	0	0	0	31.652	93.704	221.81	448.07	694.11	1045.3	1368.1	1846.5	2298.6	2763.5	3240	3996.7	4604.4	5351.4	6119.1	6705.5	7678.1	8508.3	9258.3	10122	10300	11183	11268	11930	13361	13033	13826	14335	14711	15338	15620	16234	16521	16685	16977	17645	18064	18482	18291	18913	19330	19080	19236
0	0	0	0	13.852	17.44	38.829	38.691	64.661	73.634	95.62	163.45	265.61	451.45	650.21	914.05	1278.4	1553.7	1949.9	3106.7	3280.5	3718.9	4546.1	4615.9	5100.1	5812.7	6235.2	6691.7	7006.2	7674.8	8195.8	9499.1	10592	11129	11783	12379	12982	13465	13877	14716	14943	15776	15821	16302	16603	16577	16931	17207	17395	17354
11.332	0	0.73823	0	0	0	9.636	64.331	143.57	307.72	489.75	763.32	1107.1	1627.6	2049.1	2540.2	3316.1	3997	4775.8	5416.3	6304	7179.2	7779	8972	10251	11298	11932	13998	12985	15877	16934	17329	18161	19489	20008	21655	22384	22557	24012	24926	25698	26467	27006	28031	28146	28581	29372	29720	30219	30384
0	0	0	0	0	7.4016	39.748	107.41	238.06	504.15	736.98	1079.9	1549.5	2083.5	2664.5	3589	4027	4854.3	5990.8	6475.9	7708.3	8884.2	9653.4	10870	12012	12443	13642	14081	15560	16914	17566	18637	19501	19971	20208	21101	22411	22864	23291	24229	23969	24915	25465	25504	25619	25392	25584	25552	25566	25520
0	0	0	0	0	0	21.623	94.866	204.68	388.21	619.69	952.38	1298.8	1663	2140.5	2618.9	3078.6	3666.6	4205.6	4967.3	5448.2	6146.7	6570.9	7376.4	7872.7	8423.1	9099.5	9758.3	10045	10511	11159	11766	12321	12659	13122	13716	13850	14596	14551	15063	15245	15518	15900	15925	15732	16176	16186	16698	16527	17147
0	3.4452	0	0	0	0	22.664	102.04	253.39	516.39	836.71	1242.8	1758.3	2325.9	3010.3	3762.5	4537.3	5281.7	5848.5	7103.3	7936.9	8604.2	9290.1	10202	10719	11654	12352	12931	13783	14390	14885	15750	16605	17351	18344	19000	19892	20194	20765	21157	22010	22662	23398	23084	23511	23912	24311	24591	24451	25008
0	3.301	6.3292	2.0139	0	0	21.49	130.13	287.7	553.24	849.12	1269.4	1723.2	2270.4	2905.7	3525.4	4255.3	4903.7	5671.4	6526.3	7424.3	8344	9086.4	9922.6	10655	11301	12299	12925	13417	14168	14321	15203	15828	16618	17280	17741	18548	19082	19673	20119	20709	21455	21912	21772	22001	22663	22784	23045	23231	23316
4.0385	5.1758	3.1241	1.8253	2.6359	0	0	18.452	56.754	161.13	308.77	535.16	827.89	1162.8	1604.8	2095.1	2602.3	3165.3	4010.2	4632.2	5586.2	6364.7	6795.6	7216.1	8132.2	8933.6	9043.2	9665.9	9832.5	10668	11642	11903	12647	13175	13920	14057	14338	14915	15522	16421	16543	17126	17515	17129	17625	17954	18135	17983	18066	18156
5.5931	0	0	0	0	0	41.168	134.07	316.51	628.75	1042.4	1480.9	1994.6	2665.6	3469	4406.8	5207.5	6072.7	7145.4	8062.4	9391.7	10511	11682	12870	13898	14391	15769	16587	17222	18105	19020	20028	20503	21969	22513	23536	24277	25465	26047	26468	26925	27479	27827	27990	28202	28938	29205	30140	30110	30127
0	0	0	0	21.195	76.184	256.2	383.97	622.31	832.51	1247.9	1666.5	2329.8	2868.5	3537.8	4481.3	5361	6237.9	6931.3	7703.6	8720.3	10066	11124	12127	13384	14306	15590	17091	17448	18388	19965	20735	21660	22528	23538	24465	24907	26010	26901	27827	28312	28501	29344	29879	30172	30480	30821	31329	31776	32219
16.002	5.4243	0	0	0	0	4.0727	0	59.063	170.86	286.8	512.56	739.84	1130.6	1387.5	1809.3	2824.3	3625	4219.9	4699.1	5658.5	6396.4	6613.4	6913.1	7771.1	10652	9497.3	10512	11231	12480	13230	14097	15121	16049	16552	17070	18406	18755	19816	20252	20367	21135	21637	23213	22609	23020	23217	23677	23434	23822
0	0	0	0	9.4686	22.784	64.368	126.91	330.47	573.52	885	1309.2	1762.5	2335.7	2872.8	3659.6	4280.1	5105.5	5762	6814	7769.3	8283.6	9173.8	10378	11142	14219	12912	16075	14575	17159	16608	19318	20035	18238	21330	22499	20384	20651	21363	21808	23962	23658	25833	26997	24452	26872	24972	25198	25235	25277
3.0758	14.632	0	0	8.2975	8.5246	0	13.112	52.955	132.03	354.57	517.61	852.01	1231	2333.7	3271.5	3874.6	4928.5	5959.2	7174.2	8144.6	9391.8	10755	11752	12918	13659	14717	15879	16499	16685	18069	18405	19348	19965	20647	21102	20527	20862	21615	20101	22062	22369	22478	22786	23146	22117	22799	22415	23233	22898
0	0	0	0	0	3.3993	33.898	109.16	237.6	423.2	670.15	962.63	1271.2	1683.2	2128.9	2721.4	3202.7	3752.1	4451.2	5039.5	5754.4	6345.9	7126.6	7820.8	8599.3	9108.4	9964.8	10735	11173	11528	12340	13102	13697	14123	14732	15508	15823	16807	17126	17808	18342	18403	18843	19219	19341	19720	19989	20104	20096	20385
0	0	0	0	0	6.6109	53.087	179.18	332.32	630.02	1062.8	1564.5	2142.7	2951.8	3972.7	4845.8	5941.9	7029.7	8052.7	9378.2	9748.9	11698	12836	13794	14777	16262	17199	18479	19405	21204	22292	23284	24522	25001	25666	27466	28208	29037	29507	30351	29996	31086	30504	32305	33093	32127	31858	32024	31869	32694
0	0	0	0	10.568	6.5364	7.1293	120.44	191.83	289.59	426.35	685.86	1007.2	1317.3	1723.1	2315.3	2711.5	3573.5	4300.9	4568.1	5635.3	6132.1	8255	8892.8	9791	10444	11803	12510	12917	13734	14940	15601	15807	16857	17918	17818	18847	18757	19020	18080	18185	18801	19155	19296	19460	19695	20128	20480	20576	20829
0	0	0	0.83766	0	8.8332	30.104	76.842	142.99	268.24	442.57	678.27	995.55	1323.4	1723.5	2186.5	2748.5	3272.4	3698.9	4423.2	4976.1	5649.3	6313.4	7107	7702.1	8487.6	9119.2	9847.5	10494	11230	11803	12535	12934	13850	14125	14499	15353	15742	16357	16412	16612	17131	17110	17759	17491	17367	17599	18167	18124	18201
0	0	0	0	9.1062	67.628	141.2	256.89	418.66	587.32	874.33	1229.1	1675.8	2129.6	2718.2	3244.9	4052.4	4568.5	5487.5	5972	7930	8601.9	9363.2	10302	10517	12172	12982	13398	13787	14436	14716	13865	14097	14745	15217	15901	16182	16789	17059	17444	17534	17854	17599	17830	17857	17983	18517	18846	19209	19410
0	0.036941	0	0	0	3.4544	27.849	59.821	120.03	235.98	362.54	544.15	809.73	1048.6	1440.1	1714.8	2122.6	2449.9	2861.6	3193.1	3646.3	4058.9	4425.7	4916.5	5415.5	5728.8	6183.4	6705.2	7126.4	7649.6	7981.7	8321	8630.4	9068.7	9415.2	9842.7	10153	10433	10807	11367	11154	11631	11832	12306	12564	12515	12555	12808	12929	13026
8.9984	5.9711	0	1.0846	0	0	5.0255	63.262	161.98	336.33	524.59	817.84	1147.8	1518.1	2017.4	2389	2865.5	3367.7	3689.5	4674.1	4760	5838.7	6029.8	7246.2	6984.5	7827.3	8396.4	9022.4	9680.4	10180	11029	11798	12431	13059	13292	14441	14717	15255	16032	16574	16703	17527	17725	18269	18529	18777	18990	19240	19459	19596
17.166	24.157	0	15.634	0	0	0	0	0	12.795	75.738	186.86	318.77	520.35	802.87	1058.6	1598.5	2035.4	2555.4	3180.5	3949.3	4643.1	5398.6	6122.3	6966.5	7943.6	8581.2	9439.9	10146	11484	12170	12584	11407	14059	14423	12370	13660	16483	17056	17173	17379	16517	17896	18097	15722	16592	17280	17334	16526	16168
12.299	22.635	2.0877	0	0	0	0	18.271	57.276	143.44	235.28	356.53	474.38	625.34	763.74	1016.2	1241.2	1468	1763.5	1977.6	2235.1	2602.1	3059.8	3395.2	3810.4	4132	4548.5	4854.4	5310.8	5686.7	6119.5	6506.6	7003.4	7332.8	7648	8075.2	8618.3	8936.4	9406.8	9452.9	9843	9901.7	9906.2	10210	10635	10592	10876	10973	11388	11491
0	20.353	17.859	8.7415	1.6171	0	0	63.675	211.73	483.61	829.24	1228.6	1764.2	2404	3064.7	3873.9	4687.5	5563.6	6475.4	7289.5	8144.3	8889.4	9772.6	10475	11158	12019	12964	13754	15221	15212	16093	16912	17925	18409	18999	19682	20564	21022	21605	22180	22481	22816	23493	23579	23998	23957	24254	24521	24810	24640
0	0	0	0	0	0.80688	26.381	50.854	115.47	184.48	305.02	499.79	722.61	985.91	1331	1726.7	2165.8	2581.8	3133.2	3679.7	4181.4	4766.9	5249.5	5973.3	6344.4	6980.9	7605	8117.9	8226.2	8978.9	9624.8	10302	10630	11034	11940	11913	12401	12815	13023	13585	13976	14360	14903	15082	15245	15445	15862	16205	16114	15999
0	6.3876	3.5132	11.747	1.065	0	2.2556	43.442	134.8	290.38	464.04	704.6	958.97	1255.2	1704.3	2121.4	2604.6	3129.9	3661	4278.6	4890.3	5293.7	5865.7	6597.9	7784.9	7897.5	9111.3	9713.8	9639.6	10575	11126	11323	12116	12970	13652	14319	14613	14985	15655	15868	16599	16776	17036	17372	17569	17686	18081	18129	18538	18600
11.328	12.344	6.1467	0	0	0	3.9636	22.31	49.516	90.775	159.88	241.69	361	500.21	669.35	891.56	1139.3	1414.4	1710.6	2063.3	2251.2	2508.8	2886.4	2606	2938.1	3180.1	3389	3757.6	4241.8	3886.7	4399.9	4889.9	5171.1	5460	5685.2	5805.7	5982.2	6249.7	6344.7	6680.6	6703.6	6992.8	7239.2	7156.9	7324.2	7549.9	7443	7494.3	7700	7952
0	0	0	0	68.099	113.95	255.8	373.06	539.6	770.52	1061.6	1430.4	1900	2322.4	2749.6	3402.6	3938.2	4519	5298.7	5818.8	6568.5	7059.9	7799.3	8487.6	9097.7	9741.9	10321	10585	10756	11302	11875	12431	12848	13398	13667	14158	14624	14852	15276	15725	15524	16123	16519	16505	16365	16920	17195	17147	17889	18108
0	6.3152	0	0	0	0.14473	15.56	72.676	191.89	380.69	720.62	1189.4	1809.7	2590.1	3242.2	4224.8	5119.4	6319.1	7256.5	8527.8	9602.8	10640	12142	12931	13865	15113	16245	17232	17766	18940	20139	20219	21794	22527	23249	23922	24667	25453	26040	26631	26799	27433	27126	27353	27625	27963	28187	27995	28353	28764
0	0	0	0	34.335	130.76	290.98	496.1	798.52	1114.8	1556.2	2004.4	2607.3	3204.5	3887	4604.1	5472.2	6241.1	7219.1	8087.6	8680.2	9227.8	10102	11214	11854	12604	13357	14110	14701	15403	16390	16798	17733	18247	19233	19574	20094	20726	21477	21733	22118	22657	22819	22346	22835	23069	22935	23220	23596	24027
0	0.57892	0	0	3.265	0.24959	27.949	41.453	92.879	198.72	331.72	518.37	822.11	1142.9	1479	1757.9	2358.2	2895	3636.7	4225.9	4854.5	5387.9	5501.8	6560.4	6428.2	6978.8	8224	8632.6	8795.2	10101	10072	10952	11087	11562	12640	12574	13094	12567	13474	13797	14149	14441	14416	14957	15080	15983	15440	15551	16127	16466
21.217	9.9684	1.0465	0	0	0	0	0	2.5651	66.476	130.59	253.81	408.33	599.32	812.97	1071.3	1409.4	1711.9	2300	2330.5	2976.3	3485.4	3226.4	3597.9	3915.5	4259.9	4507.3	4852.3	5299.4	5639.3	5896.1	6216.2	6732.6	7064.9	7286	7823.1	8229.3	8467.3	8754	8964.4	9128	9297.2	9345.1	9452.7	9658.1	9787.1	10194	10514	10558	10535
0	0	0	0	0	12.392	39.239	86.201	203.32	362.53	558.82	845.67	984.86	1492.4	1870	2359.7	2396.9	2817.4	3272.6	3813.9	4368.7	4887.7	5375.1	5920.2	6480	7068.6	7686.7	8366.2	8678.4	8852.6	9488.3	9802	10487	10719	11466	12244	12402	13030	13553	14046	14216	14372	14665	15344	15475	15604	15737	15875	16188	16504
1.1056	0.80091	6.3798	1.7469	5.9242	0	0	0	4.6863	35.606	122.22	237.9	409.98	640.69	915.83	1225.4	1630.1	2065.5	2615	2971.4	3378.4	3868.5	4454.3	4831.4	5192.4	5762.7	6211.5	6524.3	6885	7198.6	7786.1	7985.5	8427.1	9115.2	9378.2	9721.4	9985	10166	10654	11104	11544	11530	11771	11914	12132	12388	12401	12279	12538	12689
5.5943	0	0	2.2493	2.6162	0	0	31.893	77.642	182.59	310.44	485.66	797.37	1072.5	1519.1	1987.8	2631.3	3116.5	3681.9	4319.5	4893.7	5515.3	6162.6	6898.3	7649.9	8149.9	8969.4	9541.9	10097	10849	11550	12363	13191	13650	14253	14683	15339	16145	16434	16969	17335	17532	17499	17446	17938	18048	18098	18806	18986	18795
0	0	0	8.87	0	16.829	27.785	94.481	212.15	354.62	602.35	764.72	1076	1357.7	1709.9	2225.3	2594.5	3019.2	3675.3	4082.8	4775.5	5226.1	5888.4	6573.5	6818.4	7583.2	7877.2	8412.9	8832.7	9433.6	9899.3	10384	10960	11490	11499	11839	12193	12768	13313	13400	13262	13691	14042	13925	14427	14354	14453	14445	14576	14912
7.3525	1.2353	0	0	0	0	13.116	42.256	130.33	260.2	444.61	676.56	1024.3	1351.1	1782	2283.6	2879.6	3464.3	4051.4	4816.9	5469.3	6049.2	6840	7532.2	8195.4	8916.2	9103	9624.4	10203	10823	11068	11583	12098	12736	13266	13490	15974	14327	14501	14802	15029	15391	15896	15986	16056	16136	16606	16689	16559	16494
8.9634	5.8368	0	0.58833	0	0	5.8647	43.583	129.42	257.84	447.37	720.96	1072.2	1607.4	2021.9	2562.5	3137.9	4197.5	4767.7	5747.7	6816.5	7535.7	8633.9	9597.4	10320	11353	12470	12993	13764	14259	15755	16581	17836	18240	19972	20652	21379	22289	22743	24106	24027	24512	24816	25500	26450	26293	26803	26867	27922	27360
9.7945	0.74428	0	0	4.2668	0	0	2.118	40.766	84.585	172.28	315.59	500.56	770.51	1091.5	1424.5	1859.3	2325.1	2846.1	3286.2	3675.5	4180.5	4755.1	5350.4	5974.6	6679.3	7149.3	7552.6	7879.3	8676.5	9179.7	9799.7	10079	10639	11204	11718	12377	12898	13237	13530	13967	13851	13924	14147	14225	14204	14799	14900	15421	15486
0	13.282	0	10.058	3.2649	0	7.3822	35.972	72.095	117.86	279.42	478.82	832.86	1046.3	1445.9	1726.9	2026.6	2528.8	2963.2	3655.2	4169.7	4079	4414	5164.4	5650.1	5493.3	6061.5	6431.8	6774.8	7129.9	7330.3	7825.5	8122.5	8394.2	8998	9306.4	9639.7	9950.6	10281	10685	10882	11250	11531	11662	11855	12005	12225	12255	12503	12767
16.584	12.198	14.452	3.0895	0	0	0	0	0	0	0	24.021	92.939	222.62	315.02	500.76	789.83	1173.2	1566.1	1997	2566.4	3137.8	3719.8	4350.1	4980.3	5842.7	6406	7195.5	7920.1	8609.2	9194.8	9693.9	10532	11394	11919	12675	13405	13906	14811	15125	15561	15439	16009	16507	16362	16688	16926	16808	17192	17248
11.6	0.065632	0	3.4344	3.0337	0	1.9037	5.5138	23.954	84.693	184.55	377.37	566.16	845.1	1110.9	1450.1	1798.6	2263	2698.8	3322	3880.8	4511.5	4989	5708.4	6212.1	6997.3	7714.8	8005.7	8529.3	9232.3	9736	10157	10871	11185	11673	12276	12915	13112	13860	14787	15042	15288	15303	15757	15800	16138	16399	16629	16887	16995
0	0	0	9.0038	20.174	27.011	36.659	103.23	195.85	310.62	488.01	804.69	1168.7	1606.2	2074.9	2777.8	3598.5	4333.9	5173	6126.2	6953.5	7513.8	8224.6	9873.1	12623	11568	12363	13332	16759	15317	17989	16857	17152	18156	19465	20427	21969	22351	23395	23873	24515	25240	25673	26005	26551	26796	27154	26854	27547	27714
0	0	0	0.53775	48.097	65.868	87.106	96.656	105.7	82.797	143.63	260.3	515	985.42	1387.6	1986.6	2703.8	3555.4	4432.9	5351.9	6570.1	7740.7	8929.4	9767.4	11039	12409	13812	14629	16227	17575	18565	19672	21027	22004	23269	24277	24780	25768	26224	26902	27082	27774	28115	28407	28194	29160	29759	29642	29683	29903
0	0	0	0	0	15.943	22.952	75.789	148.97	288.31	531.43	896.28	1325.9	1823.5	2360.3	3025.8	3869.6	4661.1	5342.1	6092.3	6830.1	7705.2	8465.8	9319.2	9940.3	11006	11477	12381	12768	13323	14007	14487	15126	15780	16507	16948	17385	17791	18167	19042	19671	19993	20495	20906	21202	21428	21700	19548	19447	19776
0	0	0	0	8.1557	19.122	26.121	68.66	139.41	266.7	452.23	748	1082.8	1447	1981.7	2474.6	3085.9	3491.1	4549.2	5089.4	5870.8	6746.5	6913.5	8009.8	8356.1	9588.5	10087	10457	10977	12089	13291	14043	14490	15220	15750	16145	16904	17125	17558	17975	18206	19164	19534	19434	19542	19550	19421	19531	19350	19270
0	0	0	5.3388	0	11.281	27.721	137.76	241.97	468.39	813.02	1249.5	1720.6	2260.3	2945	4164.2	4338.2	4993.1	5791.1	6693.2	7416.7	9457.9	9233	9374.8	10281	11660	12237	13927	14440	14246	16244	14825	15204	15759	16005	16615	17177	17164	17654	17956	18211	18797	19098	19238	19404	19741	19881	20005	20079	19884
0	0	0	0	38.871	91.203	134.17	193.48	295.08	440.57	780.17	1093.4	1750.9	2282.2	2663.2	3366.3	3912.8	4705	5373.3	6291.4	7102.1	7647.8	8603.2	9451.4	9862.7	10525	11299	11810	12526	13040	13587	13773	14877	15616	16174	16995	17428	18324	18613	18726	19254	19842	20157	19997	19916	20822	21224	21224	21319	21210
0	0	0	0	11.439	10.598	43.382	62.166	129.41	210.61	338.77	540.09	778.65	1054.2	1512.8	2055.9	2675	3304.9	4022.8	4565.3	6076.5	6725.7	7564.4	8444	9304.1	10086	11010	12070	12842	14146	14823	15532	16030	16852	17742	18654	19534	19928	20778	21285	21894	22631	23536	23633	24073	24709	24959	25431	25618	26271
0	0	0	0	8.5494	44.435	95.046	127.03	184.05	223.85	263.22	280.75	427.15	605.92	850.16	1124.1	1570.5	2025.2	2468	2905.8	3402.7	3877.6	4607	5135.2	5791.2	6397.6	7109.5	7771	8370.1	9054.7	9906.8	10410	10921	11427	12240	13022	13759	14319	15042	15441	15818	16234	16497	16825	15459	17392	17603	18119	18555	18757
0	0	0	6.4632	9.4516	7.1855	10.664	34.296	95.673	202.55	366.19	621.12	972.23	1430.6	1919.7	2531	3283.4	3980.3	4724.2	5585.3	6184.3	7291.9	8099.1	9226.4	9983.3	10893	11876	12414	13110	14334	14988	15803	16695	17432	18014	18608	18860	19622	20443	21433	21744	21390	21466	21414	22007	21622	22044	22513	22853	23063
16.056	4.1413	0	0	0	0	6.5524	44.881	137.1	285.41	496.18	740.96	1103.3	1448.5	1832.7	2407.1	2956.8	3417.2	4071.9	4748.9	5710.1	6265.4	6951.9	8009.2	9126.6	9373.7	10622	10969	11532	12861	13478	14735	14706	15867	16852	16615	17087	17354	17859	18767	19143	19513	20233	19944	20537	20562	20628	20648	20058	19871
0	6.5613	0	0	0	2.9679	17.473	81.841	194.98	374.98	568.08	864.07	1212.1	1678.4	2146.8	2552.8	3246.7	3737	4263.3	4897.8	5477.4	6201.3	6542.5	7086.7	7329.9	7971.2	8507.6	8457	9065.1	9419.3	10025	10082	10959	11327	12451	12861	13402	13572	13658	14238	14231	14899	15418	15166	15574	15781	15789	16223	16306	16431
0	0	0	0	0	65.434	227.05	472.66	803.75	1274.9	1770.2	2282.7	3126	3847.1	4539.9	5408.9	6449.8	7542.3	8717.3	9883	10892	11730	12957	14103	15244	16403	17084	18118	19036	20135	20620	21549	22367	23267	23784	24344	25275	26692	26665	27001	28037	27790	29338	29564	29856	29822	29699	30248	30457	30624
8.1896	10.501	0	0	0	0	29.649	81.198	186.32	361.08	581.61	894.18	1241.8	1685.1	2138.4	2669.3	3218.7	3848.8	4490.6	4910.9	5627.7	6079.5	6729	7401.8	8131.8	8676	9010	9773.2	9667.8	10850	11569	11986	12468	12904	13461	13808	14390	14794	15480	15786	15879	16507	16918	16726	16924	17175	17475	17524	17892	17911
8.3796	0.32155	0	0	0	0	26.661	90.54	208.73	402.46	639.05	970.64	1343.9	1749	2224.6	2690.7	3180.3	3661.7	4133.5	4732.8	5317.9	5906.5	6512.7	7111.4	7597.7	7541.2	8380.9	8847	9315.7	9976.7	10346	10977	11498	11920	12092	12788	13360	13184	13927	14231	14060	14841	14919	14810	14938	15023	15353	15419	15216	15789
0	0	0	53.908	37.61	13.337	40.87	61.328	176.29	292.05	485.34	703.44	1032.2	1345.6	1839.3	2472.8	2904.7	3510.8	3904.9	4756.6	5565.3	6075.5	7060.5	7758.7	8206.1	8926.3	9674	10255	10644	10981	11446	12019	12429	12946	13414	14065	14293	14675	14895	15369	15597	15688	15776	16253	16362	16711	17201	17364	17804	17779
0	0	0	0	0	9.4677	56.461	164.59	310.53	544.75	853.57	1229.7	1688.2	2186.1	2813.3	3523.8	4054.2	4774.5	5860.3	6452.1	7292.1	8226.2	9229.5	10087	10994	12216	13041	14179	14697	16192	16927	17431	18610	19429	20464	21022	21454	21650	22170	22972	23116	23533	24293	24320	24567	25224	25308	25440	25404	25885
0	30.987	21.183	0.67835	0	0	0	4.6806	35.513	77.748	133.42	231.48	367.43	548.41	758.54	1114.2	1528	2004.3	2481.5	2920.4	3425.3	4023.2	4611.2	5440.1	6100.9	6745.2	7562.4	8200	8838.8	9604.4	10366	11094	11666	12399	13044	14165	14745	15514	16175	16706	17482	18171	18149	18589	18757	19577	19604	19838	20276	20112
0	0	0	0	0.23017	3.4282	26.195	66.201	182.14	338.33	571.04	925.17	1356.7	1788.1	2380.4	2710.6	3612.9	4070.1	4790.1	5379.9	6105.7	6366.9	7467.4	7982.9	8483.2	9537	9979.7	10685	10832	11436	12171	12685	13453	13501	13934	14876	15543	15797	16283	16549	16670	17001	17121	16617	16592	17020	17777	18628	17687	17577
0	5.8176	0	0	0	1.4091	3.2703	16.788	68.127	189.11	364.33	596.64	1019.8	1420.1	1931.7	2425.3	3087.7	3715	4344.5	5047.4	5583	6314.2	6709.4	7590	8165.9	8825.3	9720.5	10098	10707	10919	12014	13057	13475	14163	15016	15158	15893	16130	16885	17237	17753	17825	18191	18641	18930	18886	19015	18773	18896	19226
0	0	0	8.0364	36.439	57.593	86.484	139.44	235.3	361.72	531.18	796.27	1119.6	1535.7	2088.5	2716.6	3356.4	4134.6	4833.8	5526.2	6024.3	6927.7	7885.2	9003.6	9534.1	10484	11293	11754	12531	13369	14189	14290	14994	15447	16367	16901	17880	18118	18973	19156	19089	19948	20055	19780	19797	19677	20059	20185	20709	20386
0	0	2.5633	49.163	0	0	0	11.966	54.953	148.61	286.98	470.69	728.86	991.1	1350.4	1702.3	2021.3	2523.2	3022.5	3565.6	4077.8	4546.3	4953.8	5369	5997.9	6431.6	6931.2	7503.1	7705.7	7819.2	8437.9	9095.6	9821.4	10526	12208	12613	12783	13394	13736	14333	14542	15103	15340	15488	15377	15764	16006	16016	16318	16608
0	0	0	0	0	6.6511	30.882	79.468	183.99	315.9	459.04	685.92	934.26	1252.9	1503.1	1829.1	2174	3059.4	2879.6	3292	4017.2	4393.8	4626.7	5142.2	5675.2	6381.4	6801.8	7275	7618.4	7874.8	9381.5	8586.7	8560.6	9798.9	9626.8	9919.7	10137	10405	10424	12257	10997	11041	11051	11095	12705	11927	11523	12039	13132	13495
0	0	0	2.3585	14.296	4.0154	42.329	91.123	221.31	395.77	672.01	1045.2	1556.8	2193.1	2874	3680.7	4703.2	5601	6602.4	7557.6	8645.8	9761.7	10967	11892	12544	13350	14321	15683	16568	17228	18182	18876	19938	20730	21705	22174	22834	23681	23986	24515	24708	25483	25941	26131	25852	26828	26925	27430	27940	27991
17.848	35.325	0	104.11	0	0	0	5.5206	66.493	211.15	337.48	586.85	867.6	1223.7	1570.2	1978.5	2503.3	3165.7	3609.7	4164.2	4779.2	5488.3	6178.1	6809	7627.4	8348.7	9317.6	10149	10920	11803	12654	13745	14688	15952	16877	18121	19127	20090	20511	21237	22036	22227	22547	23042	22983	23349	23534	23843	23855	24350
0	0	0	0	37.796	150.85	332.65	510.29	808.69	1124.8	1421.5	1892	2483.4	3037.6	3747.6	4350.3	5015	5873.5	6538.7	7398.9	8229.2	8888.8	9790.9	10631	11555	12583	13261	13908	14701	15614	16651	17405	17720	18584	19391	20354	20952	21944	22202	22682	22633	23381	23959	23781	23986	22270	22682	22591	23117	23082
2.4201	2.6141	4.9461	1.7523	0	0	0.69071	32.271	106.06	206.82	371.04	589.16	858.77	1032.8	1398.4	1771.7	2169.3	2605.9	3780.5	3511.1	4482.9	4963.1	5408.9	6089.9	6918.4	6709.7	7067.1	7670.6	9378.8	8451.9	8760.6	10315	10442	10467	10848	11208	11714	12020	11875	12442	12323	12174	12284	12821	13136	13140	13149	13577	13317	13578
0	2.4369	0	0	2.3261	5.1238	3.0365	3.5187	21.643	29.103	50.972	130.35	208.6	299.37	466.1	602.12	734.89	891.15	1049.4	1247.4	1533.2	1662.5	1929.8	2108.3	2507.3	2847.9	3033.6	3318.6	3473.6	3890	4240.2	4375.5	4763.6	4985.5	5352.3	5464.3	5600	5909.2	6133	6231.2	6594.1	6682.7	6951.1	6938.7	7094.7	7170.3	7278.8	7239.4	7361.5	7531
0	0	0	3.4485	54.436	19.676	80.829	145.26	300.22	471.2	767.73	1137	1546.1	2086	2491.1	3197.7	3757.1	3962.3	5007.5	5816.9	7331.3	8312.9	9438.4	9844.8	11090	11850	12553	13550	14305	15631	16938	17355	18885	19168	19840	20939	21928	23100	23604	23512	23348	24159	23671	23644	23918	24154	24673	24820	24877	25437
0	2.6481	0	1.012	2.0677	0	3.9306	11.396	36.158	113.96	192.42	334.99	497.2	681.86	936.44	1223.8	1515.1	1835.7	2181.5	2633	2953.6	3470.4	3908.8	4138.7	4559.3	5067.7	5355.9	5612.9	5993.2	6009	6559.9	6490.4	6691.4	7165.8	7621.8	7954.4	8207.5	7799.5	7741.9	7991.6	8301.3	8785.6	8788.2	8871.3	8990.6	9152.2	8970.1	9132.1	9300.8	9398.1
0	0	31.611	90.772	161.14	160.79	229.31	315.36	405.45	728.91	875.26	1047.2	1327.6	1623.6	2049.8	2604.7	3042.1	3649.3	4361.1	5163.2	5967.9	6746.8	7659.9	7783	8498.7	9254.8	9820.6	10796	11272	12226	12917	13311	14234	15307	15665	16224	16834	17588	17903	18526	18752	19018	19251	19252	19933	20149	20120	20637	20647	20750
19.207	4.2181	0	0	0	0	0.59811	28.241	105.48	214.71	372.15	586.72	862.34	1204.5	1526.4	1835.2	2321.5	2752.1	3129.7	3521.7	3945	4061.9	4801.5	5005.2	5703.8	5885.5	6298.3	6939.4	7220.2	7630	8196.3	8487.8	9079.2	9659.6	10030	10567	11013	11731	12061	12504	13022	13554	13452	14027	14054	14365	14613	14899	15293	15730
0	0	0	0	0	0	84.376	186.23	364.1	581.75	966.13	1467.4	1997.3	2533.8	3085.7	3342.8	4003.1	4554.6	5214.8	6081.9	6445.2	7318.3	8030.7	8537.3	9213.8	9915.5	10580	11091	11748	12394	12620	13166	13719	14182	14981	15602	16212	16264	16735	17015	17579	18141	19331	19625	19264	18941	18983	19341	19766	20214
0	0	0	12.779	33.488	22.65	100.52	262.76	373.69	656.22	988.85	1467.9	1844.1	2355.6	2948.3	3588.4	4257.9	4907.9	5641.3	6464	7049.2	7903.5	8612.3	9465.8	10254	10788	11650	12424	12877	13657	14130	14693	14966	16120	16571	17215	17430	17883	18599	19080	19671	19927	20180	20779	20438	20973	21763	21417	21509	21688
0	0	0	6.906	22.732	0	27.094	82.122	192.12	360.63	549.31	865.34	1229.7	1673.4	2314.3	2916.6	3455.4	4098	4664.6	5302.9	5788.6	5693.1	6381.1	6895.3	7397.3	7601.2	8388.8	9017.4	9644.4	10166	10490	10958	11464	12282	12913	13524	14164	14505	14794	15342	15678	16255	16316	17024	16765	17045	17120	17607	17348	17361
7.1999	0	0	3.5875	8.3404	0	1.3203	52.697	101.89	212.71	343.26	563.91	814.48	1085.8	1362.9	1826.5	2166	2456.7	2809.9	3290	3530.3	4090.8	4418.7	4994.9	5210.1	5571.1	6116.8	6493.1	6879.7	7165.7	7810.9	8035.4	7875.3	8420.1	8843.4	9234.4	9732.7	9828.7	10318	10507	10924	11192	11523	11518	11247	11725	12034	12484	12729	13239
0	0	0	0	0	70.542	94.648	130.5	200.75	376.48	629.52	987.29	1451.1	1911.2	2562.9	3197.2	4619.8	5472.4	5550.4	6589.5	7443.1	7029.4	7987.6	8527.9	9621.5	10510	11477	12323	12926	13497	14260	15374	16862	17202	17923	17943	19057	19431	19940	20365	20407	20796	21298	21245	20938	21590	21987	22018	21777	22185
17.882	3.9423	4.5746	0	1.192	0	0	0	6.6291	9.3046	81.075	200.42	316.93	566.77	815.76	1128.7	1580.1	2015.1	2178.4	3199.3	3669.8	3715.8	4310.3	4854.3	5424.2	5970	6467.4	6995.8	7433.3	7703.3	8175	8599.6	9109.2	9606.9	10007	10494	10705	11383	12059	12359	12641	13069	13128	13384	13746	13850	14404	14702	14877	15158
31.954	4.6732	0.328	0	0	0	0	27.415	114.81	234.84	422.58	658.94	936.29	1236.6	1569.5	1981	2337.3	2772.2	3059.2	3535.8	4073.4	4413.6	4780.1	5287.1	6046.7	6447.2	6457.3	6811.1	7234.4	7448.1	7679.6	8093.3	8357.5	8658.9	8663.9	9091.3	9652	9592.4	10042	10126	10531	10669	10765	10836	10812	11046	11354	11479	11662	11762
20.783	10.379	3.4175	0	0	0	0	51.586	189.49	441.36	749.95	1158.4	1701.1	2172.6	2827	3916.7	4115.9	5624.3	6799.4	6488.8	7765.4	8317.5	9592.4	11396	11489	12646	11345	11578	12923	13127	12941	13228	14552	14844	15297	16108	16394	17072	17532	17880	18169	18734	18969	19109	19069	19674	19962	20246	20526	20838
0	0.7761	0	0	1.5035	0	10.416	27.809	51.287	90.354	154.14	219.25	345.39	482.56	645.25	792.03	982.83	1127.8	1569.3	1725	2158	2259.3	2932.3	2789.6	3332	3707.5	3925.9	4283.6	4688.6	5253.2	5575.2	5887.4	6316	6284.9	6946.5	6813.3	7218.3	7735.1	7876	8251.3	8433.7	8718.7	8922.7	9233.6	9557.5	9802.5	10098	10262	10340	10457
0	6.2301	0	14.816	13.361	18.732	42.168	98.958	220.89	401.71	697.44	996.29	1358.2	1741.1	2203.1	2640.6	3322.6	3789	4427.8	5021.4	5545.8	6223.3	6641.9	7039.9	7892.2	8497.2	9213.7	9457.5	9756.2	10542	10944	11438	11851	12449	12998	13156	13813	13936	14565	14893	15302	15303	16093	16479	16888	16706	16911	17398	17215	17026
0	1.512	0	5.3802	1.6569	5.56	2.399	4.2066	52.568	121	276.4	467.46	669.22	829.74	1336.2	1670.1	2019.1	2626.3	2953.6	3627.9	4066.3	4719.3	5418.5	5698.6	6004.6	6689.2	7122.4	7666.9	8216.6	8760.3	9076.9	9481	10399	10890	11532	11838	12251	12731	13301	13431	13604	13984	13879	14236	14242	14271	14638	14794	14979	14541
0	0	0	60.631	106.26	171.51	233.77	320.63	438.75	605.97	858.09	1298.2	1519.1	1884.3	2396.2	2875.3	3132.4	3594.1	4145.1	4595.2	5049.8	6269.8	6173.4	6854	6930.2	8078.4	8101.2	8579.7	9105.2	9341.4	9869.7	10511	11222	11531	11868	12224	12563	12970	13207	13730	13962	14381	14714	14800	15083	15211	15314	15621	15726	16098
0	0	0	0	0	82.27	165.74	162.19	240.38	367.51	530.1	830.9	1140.4	1548.5	2036.2	2622.9	3295.3	4037.3	4796.8	5310.5	6179	7213.3	8230.8	9085.2	10021	11027	12042	13267	13439	14608	15726	16602	17327	17903	18785	19527	20391	21058	21557	22240	22795	22873	23325	23221	23521	23847	24041	24295	24676	24704
18.866	5.9299	0	0	0	0	0	4.6358	48.078	118.56	222.03	395.42	621.25	865	1131.5	1506	2022.9	2447.7	2993.2	3534.5	4293.6	4834	5558.6	6246.4	6877.6	7682.8	8104.6	8750.3	9215.5	10133	10785	11207	11778	12505	13242	13857	14274	15067	15307	15986	15904	15951	16216	16248	16452	16945	16465	16711	17244	17302
0	0	0	0	34.326	104.21	188.87	340.98	544.38	808.94	1086.2	1501.8	1976.7	2452.7	3113.9	3774.7	4433.9	5227.1	6046.8	6908.9	7546	8185.6	9021	9677.3	10868	11410	11977	13012	13512	13997	14553	15031	15670	16185	16402	17013	17550	17863	18555	19111	19118	19222	19186	19267	19439	19409	19727	19984	20469	20519
0	0	0	0	0	17.821	41.463	123.04	243.86	427.88	700.26	1095.5	1514.8	2119.9	2747.9	3533.8	4564.7	5512.4	6102.1	7088	8112.8	8914.1	10150	11270	11725	12674	12997	13901	14209	14874	15709	16545	16756	17845	18116	18610	19585	20182	20234	20419	20970	21450	21767	21432	21409	21521	22024	22068	22421	22409
0	0	0	0	3.5687	7.1664	26.979	68.006	154.25	283.45	458.18	680.45	1015.7	1353	1678.6	2092.1	2598.9	3079.5	3448.5	4159.7	4692.6	4427.3	4971.7	5417.4	5988.5	6775.5	7105.3	7667.9	8113.1	8927.5	8198.6	8579	10492	11071	11836	12328	12753	13707	13901	14456	14808	15555	15508	15930	16071	16612	16595	16776	17156	17385
0	0	0	2.7645	0	3.3522	32.131	101.35	166.07	298	466.72	686.74	963.83	1246.2	1564.5	1978.4	2441.5	2854.7	3277	3731.9	4276.6	4773.6	5378.5	5583.8	6154.3	6440.8	7214	7429	7748.6	8164.4	8326	8782.9	9080.3	9732.4	10089	10259	10517	10889	11237	11390	11838	12137	12271	12430	12572	12782	13052	13066	13345	13287
7.0723	1.1773	7.2439	0	0	0	1.2507	24.997	73.445	171.59	305.45	515.01	829.65	1219.4	1636.3	2137.1	2737.4	3302.8	3790.1	4447.4	5255.8	6109.2	6793.9	7661.5	8435.1	9246.8	9962.5	10571	11355	12057	12772	13447	14298	14954	15723	16570	17135	17883	18485	19292	19669	20259	20134	20328	20429	20869	21252	21573	20881	20847
0	0	0	0	0	20.009	103.94	219.8	458.66	774.98	1226.1	1818.7	2613.9	3291.5	4213.6	5145.6	6363	6479.1	8908.5	10296	11711	13149	13893	15324	16421	17708	18842	20094	21053	22143	23225	24163	24545	25919	27537	28638	28821	29488	29739	30793	31531	32330	32175	32501	32038	32796	33799	33835	34458	34804
4.5041	0	5.6186	0.93072	0	0	0	38.448	89.284	194.21	324.77	620.7	770.62	1238.4	1554.2	1954.3	2157.8	2715.4	3273.9	3818.2	3466.2	4959.3	4373.3	4728.8	6274.6	5995.1	6371.5	6782	8180.4	8183.6	9222.4	10183	9132.1	10122	10397	11132	11274	12050	13278	12631	12841	14350	14450	13716	14476	15113	14616	14409	15703	15145
23.645	10.778	0	3.6523	0	0	0	30.794	99.64	219.24	366.07	592.64	831.16	1089.5	1445.6	1824.4	2227.7	2654	3162.7	3668.6	4226.3	4827.6	5320.7	6174.6	6572.6	7273.6	7727.9	8298.2	8824.6	9349.8	9948.5	10395	10513	11259	11638	12381	12581	12820	13566	13862	14123	14439	14578	14717	14614	14827	15056	14980	15118	15199
0	0	0	5.0533	9.2559	0	13.384	37.278	89.125	161.92	275.52	426.95	650.9	914.25	1238.5	1561	1955.4	2363	2625.2	3220	3748	4194.9	4641.7	5043.9	5472.2	5750.7	6076.3	6367.6	6631.3	7106.3	7190.3	7215.8	7201.8	7626.9	7933.4	8368.9	8458.8	8651.4	8792.6	9024.2	9377.1	9459.7	9659.7	9706.9	9791.1	9849	10198	10101	10448	10474
0	0	0	0	0	0	33.825	55.621	148.39	276.15	467.99	740.9	1081.5	1490.3	1954.8	2525.1	3010.4	3663.8	4180.3	4499.6	4743.8	5332.6	6165.9	7166.6	7201.5	7988.9	8781.4	9529	10128	10694	11627	12320	12835	13581	14317	15256	15794	16284	16962	17478	18216	18308	18548	19140	18358	19155	18758	19492	19804	19852
17.616	6.4168	1.2326	0	0	0	0	15.188	98.086	242.83	433.82	750.57	1103.9	1556.8	2101.5	2724.2	3436.1	4139.4	4626.9	5559.2	6240.6	6839	7652.1	8886.3	9515.3	10726	11739	12330	13526	14741	15828	16592	17236	18627	19382	20200	21609	21948	23556	23615	24332	24605	25171	25668	26191	26665	26515	27168	27155	27149
0	0	0	25.303	74.941	172.43	294.45	436.17	679.05	920.95	1282	1761.7	2231.3	2879.3	3363.2	4163.1	4930.3	5828.3	6543.8	7511.8	8115.3	8963.1	9625.7	10286	11106	11935	12870	13307	14026	14621	15300	16211	16847	17722	18506	19138	19586	20129	20639	21139	21170	21806	21931	22331	22566	22637	23179	23099	23417	23346
3.5942	0	0	0	0	6.2493	15.435	70.49	151.83	292.64	460.77	623.95	896.41	1119.7	1449.2	1745.7	2302	2495.6	2785.6	2874.4	3858.7	3779.9	4316.3	4559.3	4870	5296.6	5763.1	6107.4	6465.8	6892.2	7165.6	7246.1	7786.2	8101.4	8664.8	8979.3	9331.8	9499.1	9802.3	10183	10555	10756	10804	11067	11418	11778	11986	11984	12268	12368
0	0	0	3.8092	0	9.6295	24.708	65.36	137.81	278.6	454.09	656.01	894.71	1216.2	1641.4	2135.4	2543	2994.8	3522.9	4014.6	4624.6	5126.2	5727.7	6449.9	7172.9	7587	8158.1	8684.7	9308.4	11879	10145	10428	10851	11556	11858	12332	12825	13164	13446	13787	14252	14364	14683	14927	14933	15339	15192	15397	15641	15766
0	0	0	0	0	24.775	110.72	170.91	303.35	489.39	748.23	994.6	1327.3	1763	2052	2725.1	3199.4	3700.4	4256.8	4828.3	5587.4	6293.7	6871.9	7555.7	7787.7	8968.7	9356.9	10100	10484	11343	11995	12647	13326	14036	14702	15298	15841	16575	16748	17427	17978	18608	19300	19617	19474	19931	20154	20144	21014	20309
0	0	0	0	2.3235	7.4884	37.993	50.461	59.909	86.536	136.12	228.53	346.2	519.33	697.37	976.14	1245.7	1610.8	1987.1	2365.4	2802.9	3224.9	3863	4263.3	4803.5	5470.7	6024.8	6553.9	7068.2	7480.7	8043.6	8683.7	8680	9050.8	9665.6	10132	10584	10910	11406	11453	12003	12261	12629	12465	12855	12900	13446	13596	13827	14389
0	0	0	0	0	6.0065	15.985	74.49	167.72	280.44	500.4	800.13	1072	1381.2	1709.3	2022	2369.5	2848.9	3229.9	3559.9	3952.8	4352.5	4780.9	5205.6	5457.9	5679.7	6197.5	6762.9	6847	7233.5	7765.5	7936.2	8234.9	8233.3	8771.1	8982	8141.9	9204.9	8884.6	9884.9	9724.3	9713.7	9682.1	10022	9714.4	10194	10228	9904.8	9955.5	10335
0	0	0	0	0	12.161	48.82	136.97	263.28	462.16	654.11	1003.2	1332.5	1705.5	2095.6	2580	2936.7	3289.2	3982.4	4418.2	4835.4	5761.6	6164	6961.5	7395.4	7921.1	7715.1	8322.5	8941.2	9649.9	10006	10009	10146	11221	11154	11097	11757	11293	11829	11529	12174	12219	12604	12654	12669	12530	12718	12878	12661	13100
0	0	0	0	0	2.5349	33.283	107.96	225.09	405.85	724.83	1127	1565	1998.1	2686	3292.6	3785	4518.1	5214.5	6177.4	6308.4	6854	8310.5	9184.5	9611.4	10396	11030	11478	12198	13036	14174	14582	15392	16087	16804	17660	17509	17965	17997	18665	18522	19324	19571	19432	20013	20750	20830	21377	22178	22381
0	21.06	3.4747	0	20.374	0	0	38.124	69.533	226.54	479.81	758.33	1114.7	1454.3	1956.3	2646.4	3258.6	3909.1	4505.9	4830.4	4956.8	6276.8	7338.6	8302.3	7871.3	9256.2	8593.2	11201	11927	12244	13380	15216	16230	16980	17065	17892	18497	18710	19467	20220	20357	20835	21327	21621	21923	23035	22764	23508	23622	23546
18.495	11.977	1.3193	0	0	0	0	32.888	96.804	221.02	383.5	624.49	953.39	1405.6	1831.4	2478.5	3195.3	3789.7	5048	5938.4	7043.6	7416.9	9395.3	9990.8	10665	12006	12774	13967	15121	16274	17578	17260	18899	19483	20823	21784	22617	23325	23996	26857	25201	25679	26148	26052	27237	27132	27531	27097	27364	28197
2.1997	0	0	4.5965	6.8496	0	7.8796	21.189	52.764	107.53	223.11	410.67	640.79	1007.6	1408.1	1896.6	2445.2	3089.1	3542.9	4229.5	4951	5526.7	6269.2	7127.2	7924.5	8546.6	9233.5	9714	10234	10993	11226	12141	12042	12020	12983	13183	13196	13472	14040	14021	14330	13463	14694	14889	14048	15751	15356	16726	16714	16646
0	4.0222	0	4.0463	0	0	3.1273	20.616	86.877	196.66	368.21	616.18	919.18	1318.8	1829.6	2396	3024.1	3610.8	4239.6	5054.5	5762.9	6468.5	7431.6	8164.4	8972.6	9825.3	10766	11410	12173	12929	13670	14315	15055	15914	16096	17176	17682	18091	18370	18800	19683	19404	19880	20262	20494	21288	21444	21652	21617	21349
0	0	0	0	1.1271	55.863	70.27	145.94	265.8	423.35	700.62	991.25	1401.8	1787.2	2356	2949.3	3718.7	4436	5250.1	5946.8	6699.8	7513.9	8172.3	8839.5	9799.1	10615	11488	12024	12837	13629	14134	15264	15913	16576	17044	17866	18321	18872	19613	20192	20113	20417	20726	21038	21234	21414	21766	21935	21791	22340
3.9728	0	0	0	0.53292	0	1.4139	41.14	85.432	202.01	351.25	603.02	903.39	1235.4	1775.7	2270.6	3012.3	3598.1	4437	5214.5	5804.9	6990.8	7844.4	8846.5	9892.7	10583	11979	12267	13058	13974	14588	15332	16055	16880	17702	18077	18955	19311	20230	20735	18385	18516	21177	18964	19565	19327	19561	19587	21487	22552
3.5164	7.2861	0.18488	0	0	0	12.865	69.943	162.77	350.31	540.83	784.85	1127	1510.7	2000.5	2417.4	2998.7	3677.4	4266.9	5001.1	5600	6233	6862.3	7852.4	9111.2	9766.3	10683	11362	12032	12648	13156	14527	15021	15533	16001	16276	17211	17551	18626	18625	19373	19578	20019	20644	20508	20873	21474	21602	21103	21923
0	3.927	0	5.7281	2.0611	2.0552	23.87	78.171	234.84	467.08	782.84	1233.5	1755.8	2390.8	3011.7	3898	4732.1	5442.5	6356.6	7586.2	8267.8	9368.1	10346	11628	12533	13444	15166	15200	16709	16708	17618	18249	19160	20338	21099	21647	21694	20931	22072	20914	22749	23434	23563	22786	22614	22069	21956	22355	23455	23660
0	0	0	9.4054	13.362	50.536	84.034	134.75	221.73	355.7	506.09	688.77	919.57	1323.6	1655.2	2022	3286.6	2919.2	3458.2	3944.5	4554	5159.5	5857.9	6618.7	7056.4	7748	8070.9	8618.1	9181.9	9791	10253	10903	11131	11988	12631	13014	13950	14368	14458	14567	15006	15058	14708	15389	15400	15586	16074	16188	16438	16704
12.21	2.2355	0	0	0	0	23.295	90.18	189.7	346.79	555.69	799.62	1063.7	1478.8	1750.6	2091	2602.6	3065.8	3586.6	3934.9	4389	4993.1	5337.9	5962.6	6317.1	6364.4	7244.3	7080	7554.8	8263.5	7626.9	8744.3	9117.8	9277.6	9348	9786.1	10268	10686	10804	10907	11406	11562	11639	11845	11789	11103	12281	12327	12380	12617
8.6588	7.8877	6.1426	0	0	0	16.816	75.377	240.77	515.21	866.24	1288.7	1767.1	2238.5	2895.5	3604.4	4388.5	4998.4	5829.5	6607.8	7295.1	8108.5	8778.5	9399	10258	10910	11501	12140	13180	13930	14446	15016	15587	16296	16561	17490	17684	18197	19093	19383	19231	19444	20173	20147	20117	20288	20475	20739	20616	21029
14.109	9.772	0	0	0	0	7.0024	97.25	270.73	571.21	986.21	1513.7	2223.2	3042.1	3964.6	5024.8	6247	7395.3	8771.6	10177	11347	13185	14663	16068	17427	18437	19871	21059	23061	23996	25203	25653	27800	28214	29605	30630	31602	32514	32821	33456	34125	34336	34049	33818	34569	35319	34947	35175	34887	35339
13.178	12.435	6.6467	2.9375	0	0	0	0	14.313	100.11	227.24	421.37	699.74	1011.2	1447.7	1875.6	2351.8	3049.8	3768.5	4033.5	4519.6	4987.4	5595	6507.4	7190.8	7791.4	8621	9596.9	10110	10425	10829	11283	12562	13380	13899	14708	15227	16097	17095	17368	17824	17964	18945	18792	19159	19616	19854	19833	19740	20593
0	0	0	0	0	44.453	77.052	0	12.399	94.599	275.77	522.9	889.95	1220.2	1659.2	2166.9	2663.9	3196.6	3766.5	4470.5	4909.1	5625.7	5903.9	6788.5	6984.4	7526.8	7760.2	8716.7	8933.8	8936.9	9535.3	10170	10656	11125	11081	11821	11731	12507	12560	12586	12893	12983	12830	12921	13416	13322	13370	13534	13969	13733
0	0	0	0	0.053956	0	33.673	121.21	268.04	498.5	847.53	1349.2	1893.4	2506.7	3280.5	3867.8	4647.2	5580.1	6591.2	7701.7	8483.1	9384.5	10484	11083	12357	13755	14692	16233	17256	18540	19212	20407	20900	21767	22790	23975	25190	22906	24007	23750	24683	25283	24744	25092	24742	25458	26055	26397	26775	26205
0	0	0	0	0	13.155	83.744	206.63	365.34	565.48	854.24	1174.8	1528.7	1943.5	2261	2661.5	3085.6	3638	3868.7	4343.6	4839.3	5311.1	5851.5	6306	6694.3	7155.5	7477.3	7657.7	8143.9	8573.2	9171.6	9454.2	9957.7	10455	10654	11034	11346	11730	11770	12009	12326	12789	13105	13364	13428	13794	13803	14097	14445	14254
0	0	0	0	0	8.6583	61.031	131.17	309.26	524.27	871.81	1220.2	1677.9	2229	2670.4	3301.7	4001.3	4471.6	5212.4	5790.5	6700.2	7249	8005.6	9025.7	9716.3	10568	11007	11701	12314	13013	13306	13950	14407	15174	15616	15986	16340	16527	17141	17638	18008	18245	18639	18342	18590	18656	18915	18968	19211	19249
21.538	3.6407	0	0	0	0	0	0	0	3.0714	30.325	53.211	117.75	232.45	395.13	539.95	711.26	925.38	1150.6	1406.7	1668.6	2028.7	2307.5	2606.8	3031.5	3409	3838.5	4253.2	4677.3	5151	5562.8	6056.7	6455.7	6787.6	8151.5	6765.9	7288.2	7471.8	7715.6	8206.3	8183.6	8331.6	7898.7	8153.3	9013.1	8396.8	11340	11294	11861	11865
19.497	4.8046	0	0	0	0	14.1	64.702	189.79	368.06	616.68	1025.8	1516.3	1999.2	2639.1	3266.5	3996.9	4815.1	5343.7	5973.3	6773.7	7338.9	8160.7	9288.2	9906	10670	11784	12297	12505	13233	13516	14370	15102	15885	15969	17156	17338	17978	18294	19458	19818	19843	20650	20070	20251	20597	21263	21849	21523	21463
0	0	0	1.2022	0	0.89371	22.429	53.959	131.48	267.65	464.08	692.2	1002.2	1399.7	1896.3	2368.2	2861.8	3352.2	3959.9	4713.6	5276.8	5982	7162.1	7666.1	8379.7	8969.7	9925.8	10415	10845	11235	12489	13115	14135	14778	15397	15917	16487	16665	17017	17084	17665	18279	18834	18967	18884	18868	19140	19426	19619	19862
0.045482	12.783	0	0.21935	0	0.71963	3.5024	41.136	126.98	232.61	424.19	659.67	982.09	1354.2	1679.7	2175.2	2573.5	3116.4	3608	4187.9	4766.1	5328	5968.8	6537	7196.9	7665.7	8165.9	8743.3	9196.4	10235	10623	10974	11620	12319	12753	13618	13873	14797	14818	15518	15969	16328	16548	16933	17013	17352	17640	17516	18003	17632
0	0	0	0	4.0628	0	22.732	61.573	187.1	355.07	529.23	835.33	1180.6	1519.6	1953.8	2454.4	2902.3	3575.6	3963.9	4596.8	5068	5588.1	6267.5	6868.5	7585.3	8171.9	8834.3	9220.3	9757.6	10371	10477	10893	11307	12111	12804	12998	13418	13837	14365	14768	15223	15680	15969	16320	16537	16770	17054	17273	17645	17766
7.5112	0	0	0	8.1756	15.114	6.1677	32.955	99.649	199.9	319.35	504.4	725.12	1037.5	1425.2	1851.6	2283.6	2831.4	3330.4	4079.8	4676.9	5383.3	6090.5	6778.7	7503.8	8029.6	8929.3	9677.2	10336	11278	11831	12470	13432	13629	14274	14772	15291	15573	15811	13832	16622	16975	17629	18273	17839	18164	18317	18663	18853	19222
15.615	2.3266	0	0	0	0	11.116	8.1355	32.054	99.074	190.23	331.25	540.06	745.93	1025.1	1304.3	1544.6	1789.5	2261.5	2587	2917.5	3254.2	3686.7	3905.7	4561.2	4863.3	5165.8	5349	6349.3	6946	6269.2	6579.7	7050.1	7477.8	7627.8	7984.3	8223.1	8603.2	8735.2	8878.2	9192.9	9270.4	9677.2	9448.3	9396.2	9525.1	9709.2	9593.5	9801.8	9629.1
0	1.8661	0	0	0	0	20.297	89.636	203.45	354.81	559.4	847.46	1198.1	1576.1	2069.2	2593	3110.7	3652	4271.4	4743	5202.8	5770.8	6529.2	7228.9	7838	8442.1	8966.5	9283.2	9548.6	10173	10844	11084	11624	11507	12211	12518	12695	13056	13462	13763	13885	13846	13852	13877	13770	13740	14161	14196	14419	14556
13.302	13.283	3.284	0	0	0	0	2.2516	12.22	48.116	138.5	246.98	435.08	621.42	884.6	1139.9	1573.4	1898.2	2301.8	2689.9	3154.9	3578.5	3993.9	4338.8	4603.1	5114.8	5541.3	5900.3	6520.9	6692.1	6743.7	7250.8	7899.2	8234.8	8385.4	8534.7	8652.2	9009.7	9364.9	9614.9	10300	10440	10539	10735	10783	11115	11054	11040	11244	11394
0	0	3.1444	0	0	0	15.853	49.24	120.86	242.57	411.1	621.8	913.15	1268.2	1570.2	2040.1	2480.3	2909.7	3376.7	3902.7	4425.3	4771.5	5189.7	5429.5	6065.1	6556.7	7037.9	7304.8	7807.3	7562.6	8499.2	8444.3	8782.1	9647.9	10005	10110	10566	10921	11188	11323	11726	12136	12510	12756	12695	12894	13091	13156	13272	13476
12.417	1.9928	0	0	1.5737	0	0	0	0	0	0	0	0	0	0	0	79.047	186.32	346.88	560.23	823.88	1091.6	1428.1	1770.9	2220.1	2754.8	3186.9	3681.6	4080.2	4711.2	5080.4	5702.7	5974.9	6543.3	7093.1	7467.9	7847.5	8355.9	8696.6	9154.7	9608.1	9730.4	10069	10395	10746	10799	9887.4	10161	10198	10647
9.3448	5.939	0	0	0	4.2116	0	9.5039	33.399	75.778	152.31	299.49	479.99	625.2	1052.9	1388.1	1668.5	2364	3148.4	3829.9	4634.5	5386.9	6067.9	6336.9	7150.6	8062.3	8056	8803.8	9661.2	10607	10084	11361	11617	12871	12994	13285	14434	15101	16334	17150	15756	16034	16381	16558	16483	16742	17175	17133	17737	17794
0	0	0	0	0	0	54.622	138.96	328.08	517.35	913.94	1247.6	1708.1	2132.8	2695.9	3456.9	4106.3	4638.8	5347.5	6106.7	6967.9	7672.2	8477	9176.5	9865.5	10649	11343	11853	12513	13389	13969	14933	15411	15887	16832	16909	17414	18272	18320	18907	19498	19669	19476	19871	19929	20123	20098	20904	20528	20530
0	3.2744	2.883	0	0	0.4237	27.173	95.846	183.93	358.61	615.38	925.33	1361	1895	2512	3208.8	3947.6	4862.1	5546	6560	7339.4	8230.3	10355	10317	11827	12278	12494	14389	14812	15535	16235	16957	17916	18837	19393	20139	21147	21952	22748	22821	23386	23316	23935	23915	24585	24708	24913	24830	25320	25509
27.213	3.759	5.447	0	0	0	0	23.654	47.717	167.28	291.88	511.88	828.96	1205.4	1657.4	2264.5	3023.1	3734.5	4586.1	5370.6	6381.7	7206.3	8714.1	10291	11200	11960	12812	14846	16370	14731	15596	16461	17339	18404	19586	20044	20870	21756	24174	25058	24358	25990	25141	25701	26296	26472	27063	26823	27234	27488
0	0	0	6.018	6.3362	3.004	1.8259	0	41.647	104.45	221.4	389.52	627.58	813.25	1121.5	1581.5	2092.5	2622.7	2965	3832.1	4296.2	5001.8	5722.3	6493.7	6979.6	7641.2	8450.4	9092.8	9704.1	10356	10801	11646	12064	12954	12679	13315	14168	13883	14204	14241	15317	16040	15737	15842	16049	16887	16796	17012	17362	17419
0	0	0	0	3.4598	12.217	42.172	87.321	178.77	320.17	544.41	837.77	1217.3	1654.7	2099.9	2762	3142.8	3954	3799.6	5377.3	6115.5	6811.8	7585	8227.1	8854.9	9675.4	10515	11174	11919	13080	13408	14538	15252	16294	17144	17705	19028	19843	19831	21535	21535	22348	22660	22924	22976	22766	23828	23635	24213	24776
4.9334	4.3743	1.8715	2.0079	0	0	0	16.711	82.756	141.51	282.55	470.82	652.53	863.01	1248.6	1567.4	1998.4	2216.1	2475.6	3034.1	3481.3	4329.5	4786	5308.4	5817.2	6658.2	7303.5	7677.9	8658.7	8901	9795.4	10732	11596	12362	13082	13897	14168	14854	15751	16219	16813	16927	17586	17814	18342	18712	18867	18798	19108	19391
25.26	6.0555	0	0	0	0	0	0	0	0	0	0	0	28.381	120.77	210.88	324.53	447.02	626.22	781.11	1133.3	1362.4	1646.3	2113.3	2513.2	2853.8	3282.1	3649.6	4019.8	4554.1	5132.7	5423.8	5923	6532.3	6853.9	7247.4	7716.8	8331.4	8483.5	8939.6	9208.6	9695	9931.6	10230	10757	10775	10690	11001	11558	11604
20.109	7.7848	3.7025	8.4471	0	0	0	4.3624	25.089	107.43	213.48	352.3	518.9	795.04	1111.1	1422.3	1779.7	2168.3	3238.3	3196	3938.3	4576.4	5179.8	5780.9	6436.9	6927.2	8013.7	8555.9	11079	10426	12243	13032	14107	13460	16507	15180	18584	17889	16786	19980	19687	18276	20709	18733	21384	22712	21934	23251	20142	22908
17.137	20.136	0	0	0	0	11.009	76.547	250.79	506.1	902.94	1315	1800.1	2354	2980.2	3667.4	4249.9	4952.3	5602.5	6382.6	6916.8	7800.9	8449.9	9181.6	9818.2	10295	10726	11315	12080	12811	13096	13494	14037	14346	15162	15586	16032	16651	16906	17274	17398	17507	18715	18780	19012	19110	18301	18518	18311	18659
0	0	0	0	6.193	19.004	48.557	115.56	270.7	495.91	794.21	1198.7	1721.3	2220.1	2898.3	3562.3	4338.4	5174.3	6014.5	6992.9	7910.5	9054.9	10500	11254	12316	13628	14710	15521	15899	17492	17882	19197	19772	20305	21892	22443	22985	23208	24348	24334	25259	25868	26499	26475	26912	26731	26729	26871	27365	27450
3.6108	0	5.3412	0	5.7044	0	18.741	80.134	207.05	426.33	637.79	992.36	1468.8	1898.2	2323.5	2871.3	3480.2	4014.5	4577.1	5168.4	5676.9	6255.9	6995.2	7426.3	8044.2	8550.2	9335	9805.1	10289	10766	11372	12227	12526	12972	13462	13904	14438	14782	15403	15326	15568	15937	16253	16481	16598	16874	16898	16928	17176	17382
4.4611	6.797	0	0	0	0	0	11.53	48.662	119.59	221.65	375.74	568.84	812.91	1078.1	1400.3	1781.3	2140.2	2543.4	2994.8	3459.8	3890.2	4444.1	4923.5	5469.9	5959.6	6697.7	7138.9	7521.3	7826.3	8299.3	9633.2	9570	10371	10733	11232	11705	12019	12276	12613	13172	12875	13938	13914	14394	14623	14687	14946	15013	15010
0	1.375	0	5.7572	6.5996	3.5802	0	1.8038	74.794	143.41	237.72	349.65	520.36	740.13	909.87	1185.2	1595.7	1848.9	2112.8	2770.1	3154.2	3755	4113.3	4447.6	4865.8	4868.9	5425.7	5546.9	6594.9	7366	7749	8049.7	7975.8	8815.7	8883.3	9068.4	9315.3	8857.8	10085	10182	10689	10099	10451	10364	10570	10626	10743	11183	11635	11152
0	0	0	0	0	9.0071	30.51	110.72	200.5	383.72	575.91	893.18	1184.2	1526.2	1954.7	2326.5	2807.8	3235	3709.5	4206.8	4969.4	5521.4	6107.8	6587.9	7029.8	7382.5	7901.1	8202.7	8695.8	9194.7	9761.8	10234	10823	10846	11224	11704	12039	12653	12907	12795	12213	13181	12740	13719	12743	13341	13838	14346	14049	14532
0	0	0	0	275.61	597.64	857.59	1199.3	1530.8	1988	2559	3026.3	3806.2	4640.9	5501.8	6496.2	7349.1	8056	9355.9	10346	11707	12511	12258	13298	14228	15092	15739	16667	17336	18191	18938	19635	20425	21467	21781	22692	23552	23585	25719	24691	27414	27895	26606	28989	23262	28647	28976	28921	29049	28877
15.608	2.6531	0	0	0	0	11.402	56.385	97.895	214.03	391	594.79	956.03	1340.9	1731.2	2274.4	2826.1	3967.3	4603.4	5717.5	6253.8	6179.8	6857.6	7724.1	9497.7	10878	11597	11589	11282	13377	15083	13490	14179	14704	14809	15579	16137	16307	16805	17172	18007	18272	18449	18689	19010	18912	19174	19386	19895	20151
0	0	0	0	3.4491	3.1276	13.937	77.394	145.56	306.24	518.2	759.47	922.64	1477.1	1692.2	2107.5	2990.8	3887.1	3861.3	4991.6	5056.7	6606.6	7237.2	7607.4	7295.3	8116.6	9503.5	10368	11044	11867	11666	12333	12934	11806	13616	12500	12793	13520	13829	14475	14827	14775	16069	15973	16474	16646	16479	16695	17112	17144
0	0	0	0	0	5.2348	84.516	168.22	340.39	632.32	1005.6	1531.7	2042.7	2750.2	3504.7	4365.2	5280	5935.3	7093.8	8082	9068.9	10293	11308	12909	13606	15053	16136	17437	18254	19831	20858	21497	22919	23370	24701	25140	26274	27266	27605	29481	28691	29408	31518	32280	32334	33585	33945	33780	33248	33421
0	0	0	4.9867	0	24.394	72.651	125.53	236.43	439.55	557.97	974.81	815.76	1022.5	1755.7	1555.1	1924.5	2777.1	3192.2	3624.7	4095.9	3934.1	4234.8	3659.3	3767	4048.9	4003.9	5057.1	5470.4	5864.9	6307.1	6754.4	7171.3	7884.4	8453.3	8761.7	9401.8	9919.9	10405	10416	11015	11124	10577	11133	11135	11492	11715	12638	12844	13211
0	0	0	0	170.97	405.29	701.16	1064.5	1344.3	1826.6	2202.9	2576	3160.5	3616.8	4430.5	4915.1	5621.2	6443.4	7161.8	7842.5	8505.4	9124.5	10069	10200	11059	12006	12406	13084	13638	14618	15537	16235	16980	17420	18003	18726	18855	19460	20463	20630	20758	21200	21768	22034	22513	22634	22335	22744	22720	22606
0.52693	0	0	0	0	5.8907	24.892	90.439	180.19	321.69	498.38	798.43	1045.7	1336.7	1691.1	2065	2494.1	2893.8	3239.3	3652.4	4206.5	4559	5019.1	5334.2	5758.2	6219.9	6551.5	6913.1	7310.8	7572.8	7914.3	8187.8	8602.9	8621	8834.4	9229	9436.3	9488.2	9992.8	10225	10306	10403	10614	10949	10876	11100	11213	11422	11675	11734
28.19	6.5579	0	2.2658	0	0	0	4.5203	52.161	122.2	250.74	452.87	687.6	985.06	1335.7	1791.9	2323	2874.6	3503.4	3970.2	4676.2	5045.9	5793.7	6346.9	7254.7	7621.2	8019.2	8809.5	9251.1	9950.9	10583	10832	11367	11737	12300	12849	13195	13625	13806	14082	14353	14901	14919	15460	15468	15332	15497	15679	15781	16012
9.0028	0	0	0	0	0	26.292	99.105	190.17	349.41	581.22	880.09	1348.1	1674.4	2623.7	3246.2	3777.1	3753	4634.6	5278	6099.2	6734	7627.7	8311.4	9104	9659.7	10628	11426	12049	14460	13854	14148	14865	15076	15892	16322	16938	17494	17914	18599	18519	18634	19166	19594	19737	20184	20510	21014	21113	21425
0	0	0	6.7767	38.166	54.981	88.569	161.4	247.78	382.32	624.49	806.3	1015	1374.1	2055.4	2556	3015.5	3315.5	4181.8	4575.3	5159.6	5912.6	6455.5	6732	7350.9	8027.3	8380.1	9146.2	9752.2	9975.1	10355	10628	11685	11919	12134	12713	12991	13234	13489	13632	13598	13911	14254	13977	15144	15222	15393	15905	16170	16364
2.0779	0	0	0	0	0	27.554	110.9	246.43	424.66	725.54	1100.4	1551.8	2111.1	2647.1	3330.6	3891	4817	5683.3	6435.6	7515.9	8957.5	9968.8	11047	11996	12811	14062	14796	15351	16790	16514	18660	19900	20309	20932	21699	23169	23784	23809	24624	25509	25180	25383	25449	25817	26081	26254	27308	26949	26960
5.4904	10.349	1.5783	0	0	0	5.7916	16.207	95.2	184.34	331.21	540.47	784.5	1035.8	1361.1	1867.2	2273.2	2761.5	3237.4	3792.2	4434.3	5070.4	5675.5	6621.5	7266.2	7831.2	8426.7	9519.3	10316	10782	11468	12187	13147	13948	14027	15217	16139	17136	17111	17970	18457	18644	19440	19628	19688	20302	20258	20671	20490	20735
17.686	9.1645	3.3159	0	0	0	0	1.2338	40.346	124.82	229.92	384.61	586.92	829.83	1139.3	1464.6	1864.9	2246	2722.2	3121.4	3551.3	4190	4503.3	5272.8	5662.6	5919.9	6200.1	6523.8	6937.7	6988.5	7482.2	7880	8336.3	8890.2	9046.3	9205.1	9881.3	10128	10464	10600	10767	10879	10967	11349	11787	11728	12111	12204	12146	12474
0	1.5537	0	12.623	2.5175	0	0	28.053	72.679	208.01	266.98	429.56	628.81	1179.6	1464.5	1962.8	2364.8	2784.2	3253.3	3796.8	4295.5	4799.2	5425.7	5729.5	6422	7011.6	7387.4	7886.8	8330	8888.9	9434.1	10033	10470	10936	11485	11889	12088	12624	12500	12548	10146	10679	11379	11140	11123	11262	11064	13040	13496	13223
14.17	0	0	0.70247	3.9748	0	0	21.865	85.085	225.55	457.37	823.89	1300.1	1779.9	2539	3221.4	4181.8	5005.1	5763.6	6934.7	7765.1	9009.9	9960.1	10921	11992	12974	14208	15333	16124	17290	17798	18605	19259	20029	21146	22509	22996	23216	24007	24499	24300	25594	24769	25745	25901	25968	25866	26818	26917	27262
9.0743	1.632	0.99434	2.951	0	0	0	26.601	115.36	241.83	483.38	814.81	1148.7	1584	2063.1	2676.7	3145.5	3775.9	4420.4	5122.6	5752.8	6330.6	6884.9	7524.8	8077.3	8494.4	9298.2	9845.3	10303	11040	11712	12101	12361	12582	13022	13824	13894	14709	15090	15229	15604	15636	15897	16029	16330	16632	16643	16729	16883	16821
0	0	0	4.943	10.358	9.5604	9.2953	25.591	120.33	291.08	543.96	873.04	1299.9	1849.3	2412.4	3119.7	3844.5	4600	5264.9	5983.8	6629.4	7730.5	8265.8	8878.6	9691.5	10566	11195	11886	12422	12702	13779	14273	14655	15624	16097	17049	17446	18354	18643	19001	19697	19947	19947	20536	20363	20845	21016	21041	21469	21541
0.75644	0	0	0	0	11.569	53.899	142.08	290.64	467.96	769.7	1122	1467	1897.5	2426.3	2923.7	3506.8	4076	4649	5225.9	5930.9	6583.3	7152.2	8020.7	8541.8	9165	9649.2	10198	10582	10972	11615	11988	12595	13133	13300	13582	13763	13974	14516	14383	14955	14989	15311	15522	15482	15959	16166	15952	16124	16420
16.412	0	0	0	0	0	25.36	103.7	318.17	464.32	870.32	1175.6	1651.7	2267.5	2843.9	3594.8	4899.5	5629.7	6161.7	7095.9	7926.9	8993.3	10008	11205	12326	13303	15214	15638	16291	17099	18254	18916	19727	18638	19442	19943	20771	23242	24276	22794	23221	24890	24693	24985	24745	25443	25104	25683	25953	26141
3.0229	0	0	0	0	0	36.637	143.63	293.38	569.9	867.91	1292.5	1846.7	2441.9	3118.3	3774.6	4713.2	5347.8	6052.7	6843.9	7511.6	8341.1	9163.9	10069	10756	11337	12188	12773	13307	13427	14650	15236	14951	15929	16373	16715	17738	17938	18864	19291	19416	19506	19864	20785	20964	20992	21193	21731	20637	20566
12.696	4.3783	0	0.12077	0	0	4.3258	36.13	94.792	191.65	292.93	430.58	610.42	818.83	1011.8	1238.7	1542.6	1842.5	2205.4	2423.3	2783.2	3090.7	3360	3764.3	4088.3	4513.2	4480.4	4910	5229.4	5774.3	6103.2	6559.8	6789.6	7353.1	7524.7	7918.4	8261.5	8415.8	8665.6	8681.9	8890.3	9188.2	9192.9	9479.3	9902.9	9754.3	9902.6	10277	10161	10485
27.586	4.4732	0	0	0	0	0	17.838	48.516	146.55	306.17	475.46	751.95	1110.2	1600.3	2171.1	2584	3101.2	3668.5	4273	5060.8	5914.2	6405.3	7212.7	7729.9	8549.2	9272.3	9936.4	9499.4	10814	11258	11843	12175	13674	13968	13766	15306	14619	15732	16805	17038	17090	17229	17855	17798	18167	18543	18669	19081	19151
0	10.857	0	7.3579	0	0	0	0	18.499	68.25	139.23	231.29	403.72	582.9	790.68	1039.5	1398.9	1706.1	2076.2	2585.5	2924.6	3287	3825.8	4279.7	4691.1	5171	5701.1	5952.1	6627.8	6972.3	7386.6	7674	8338.4	9172.8	9546.8	10021	10389	10504	10710	11001	11465	12126	12537	12921	12806	13071	13446	13675	13432	13500
13.241	0	0	0	0	0	19.687	84.474	220.08	421.15	685.72	1045	1454	1967.9	2527.4	3210.1	3876.6	4351.6	5488.1	6037.5	6767.6	8427.6	9423.1	10116	11334	11905	13015	13990	14924	16224	16166	17773	18843	19303	20484	21489	20905	21604	22351	22942	22785	24637	24862	25183	24450	26289	24749	24679	26401	24970
0	0	0	0	0	55.855	237.38	376.38	669.92	1035.6	1418.6	1883.7	2483.4	3050.4	3786.5	4461.7	5105.2	5977.6	6900.8	7579.8	8670.5	9575.3	10362	11091	11693	12776	13307	13908	14782	15590	16427	16830	17271	18161	19131	19696	20429	21369	21383	22608	21818	22426	23149	23105	23567	23544	23859	23674	23882	24322
0	0	0	34.465	76.299	73.08	87.187	159.48	228.5	328.47	485.41	709.17	1011.7	1365.7	1724.3	2093.8	2633.2	3098.8	3631.6	4387	4913.2	5297.2	5745.5	6505.4	6884.3	7714.1	7697.9	8352.8	8712.1	8982	9357.8	9993	10593	10954	11572	11931	12153	12192	12933	13206	13258	14162	13843	14034	14056	14956	14736	14891	14435	14801
0	0.80638	0	2.6664	0	1.8766	17.273	47.01	88.775	167.7	280.75	484.99	724.05	1022.1	1349.1	1760.6	2231.5	2781.6	3191.3	3656.1	4203.9	4711.9	5380.3	6047.5	6691.2	7360.6	7980.5	8198.6	8639.3	9301.8	9739.7	10314	10781	11124	11688	12309	12682	13205	13779	14180	14378	14837	14727	13953	14042	14075	14398	15012	15446	15583
0	0	0	1.9894	4.6547	7.0747	23.183	62.678	168.59	311.69	589.74	853.5	1275	1700.7	2196.9	2855.8	3386.5	4272.6	4916.1	5863.4	6458.5	7488.8	8565.4	9436.8	10465	11154	12055	12720	13398	14287	15144	15904	16498	17455	18371	19255	19660	20345	20693	21731	22241	22352	23001	23378	22987	23932	24121	24110	24246	24551
0	0	0	2.9581	8.3595	4.6013	6.1508	16.314	8.5978	35.608	72.161	121.68	204.85	320.69	477.24	681.21	936.31	1219.5	1545.1	1894.1	2302.1	2784.3	3167.4	3706.8	4260.3	4820.3	5497.8	5766	6197.2	6988.2	7020.6	7834.6	8419.1	9082.9	10129	10852	11656	12176	12824	13285	13615	14185	14525	14783	15346	15404	16160	16516	16488	16864
0	0	0	0	4.3989	5.4144	37.69	83.629	179.88	327.85	487.2	709.13	1015.5	1305.1	1729.6	2168.6	2614.1	3123.1	3776.1	4211.7	4616.3	5137	5653	6141.5	6662	7117.1	7653	8111.8	8522.5	9229.9	9442.4	10092	10601	10950	11372	11712	12338	12590	12889	13115	13419	14136	14001	14170	14729	14922	14823	15193	15167	15316
[truncated: 78 more columns]
