# Supplementary material for: Limits on information transduction through amplitude and frequency regulation of transcription factor activity
Source: eLife. 2015 May 18;4:e06559. doi: 10.7554/eLife.06559 (PMC4468373; doi:10.7554/eLife.06559)
Supplement: Supplementary file 1. — Raw single-cell time-trace data for HXK1 (15259 cells), SIP18 (21242 cells), pSIP18 mut A (18203 cells), pSIP18 mut B (17655 cells), 1× reporter diploid (21236 cells), and 2× reporter diploid (19222 cells). The data are also available from Dryad Digital Repository (Hansen and O'Shea, 2015). DOI: http://dx.doi.org/10.7554/eLife.06559.014 [file elife06559s001.zip › source_data/pSIP18_mut6_DM_70min_413nM.txt]

0	1.4694	0	4.7367	0	8.846	5.0417	40.187	111.75	225.9	375.12	568.16	822.93	1165.1	1517.3	1971.3	2410.2	2897.1	3500.9	4000.5	4739.4	5632.3	6203.3	6869.5	7459.1	8153.8	8919.1	9498.9	9981.7	10376	10746	11076	11577	11517	12212	12678	13472	13435	13986	14449	15239	15209	15626	15263	15762	14845	14925	14992	15732	15692
0	0	0	30.48	45.198	104.29	150.45	162.47	205.78	226	314.87	393.23	570.13	741.44	1005.9	1349.2	1576.1	2096.7	2528.3	3075	3709	4365.7	4988.7	5689.5	6256.7	6770.3	7560.8	8294	8651.7	9316.8	10104	10666	11265	11283	12204	12958	12760	13135	13557	14025	14212	14867	14955	15143	15206	15554	15723	15679	15782	15778
0	7.3043	4.1644	6.8863	4.139	0	0	0	0	0	0	0	0	32.384	79.942	167.67	280.17	408.32	556.08	744.18	939.16	1164.6	1522.8	1760	2170	2338.7	2662.8	3030.2	3321.1	3714.9	4160.2	4472.1	4835.8	5247.7	5489.2	5925.4	6333	6602.4	6713.9	7195.1	7322.5	7771.2	7978.5	8087.8	8479.9	8477.9	8564.8	8607.7	8556.5	8876
0	10.118	11.272	5.3853	0	0	15.364	60.97	158.22	241.41	444.44	579.04	849.35	1200	1544.5	1973.5	2494.4	3007.5	3549.2	3815.1	4680.8	4791.8	5418.3	5628.6	6478.8	7168.9	7580.4	8309.6	8795.7	9321.6	9474	9613.4	10168	10656	11347	11652	12343	12552	13130	13373	14140	14470	14483	14640	15135	15042	15086	15125	15393	15386
26.085	11.531	0	0	0	0	0	4.1546	0	20.28	52.818	131.92	236.2	401.75	553.51	787.04	1034.4	1400	1778.2	2057.9	2447.1	2835.3	3210.9	3573.4	3978.7	4562.7	4852.7	5508.6	5977.6	6282.1	6737.7	7386.8	7865.4	8321.9	8673.7	9246.5	9539.4	10093	10387	10772	10893	11318	11401	11501	11710	11558	11964	11835	12238	11936
0	0	0	0	14.892	110.53	228.72	372.11	560.42	856.8	1161.1	1531	1925.7	2528	3152.2	3786.6	4540.6	5214.4	6188.4	6859.8	7875.2	8573.1	9317.8	10419	11035	11592	12592	13443	13784	14434	14744	15360	15910	16308	16617	17212	17346	17534	17648	17939	18761	18738	19272	19210	19606	19965	20014	19723	19772	20216
4.2848	0	0	0	0.34804	0	17.833	94.008	250.69	448.68	658.22	1051.4	1458.6	1936.9	2364.4	2840.7	3489	4065	4661	5462.2	6141.7	7077.9	7601.2	8219.9	8958.6	9467.7	10141	10871	11338	12291	12674	13294	13883	14385	14971	15387	15587	15809	16140	16534	16580	16547	16732	16986	16769	16877	17309	17420	17068	17467
23.991	3.3345	0	0	0	0	0	11.281	22.607	82.691	104.44	217.33	336.4	533.27	660.67	830.59	1131.3	1447.4	1892.1	2070	2430.7	2699.1	3120	3458.9	3797.1	4333.4	4676.1	4842.1	5399.8	5786.8	6013.3	6501.3	6912.8	7194.6	7429	8173.6	8540.1	9276.6	9477	10079	10095	10443	10861	11192	11410	10997	11609	11700	11877	11955
1.3393	9.8166	0	0	0.57412	0.14616	0	24.716	65.962	145.13	249.76	366.78	512.2	686.89	921.63	1139	1416.9	1691.9	1983.4	2258.6	2592.1	2948.2	3337.3	3707.5	4025	4343.1	4696.3	5080.1	5310	5678.2	5911.8	6393.6	6748.1	6983.8	7166.2	7496.4	7722.5	7673.3	7956.7	8177.7	8769.4	9533.7	13952	14368	9090.7	9137.7	8854.8	9147	9216.7	9337.1
73.262	63.273	0	3.9524	0	0	0	0	0	13.933	30.827	62.148	116.43	235.6	302.64	360.6	448.24	665.71	860.83	1083.6	1312.9	1545.5	1759.7	2062.3	2245	2672.8	2872.7	3370.6	3692.4	4097.5	4356.4	4617.6	4923.2	5289.5	5531.6	5977.6	6354	6714.8	6638.9	7102.6	7324.5	7712.4	7819.1	8144.4	8345	8335.7	8694.2	8774.3	9070.2	8987.5
15.426	3.4856	4.0288	0	0	0	0	11.757	36.238	112.04	207.77	403.08	638.44	968.98	1272.6	1660.8	2054.5	2600.5	3121.7	3664.8	4051.1	5045.9	5280.1	5956.2	6461.5	7150.9	7069.7	7750.9	8552.8	8904.8	9400.3	9788.8	10637	10908	11718	12019	12375	13139	13819	14141	14544	15135	15142	15352	15559	15609	16065	15842	15832	15721
0	7.5173	4.074	10.23	0	0	0	0	13.817	31.441	57.345	115.6	192.16	261.67	431.83	655.36	791.22	984.92	1278.1	1537.2	2048.8	2378.5	2570.8	3005.2	3304	3672.7	4200.3	4590.6	4986.4	5373.5	5964.7	5997.6	6451.2	6633.3	6708.4	6660.8	7001	7145.3	7387.2	7526.6	7810.3	8103.1	8229.5	8864.8	9235.7	6990.9	7315.1	7479	8102.5	8750.1
0	0	2.5971	9.0618	5.5971	5.966	10.621	34.265	51.618	144.45	249.45	397.13	602.98	911.23	1252.3	1603.2	2078.7	2488	2881.7	3486.6	4084.6	4602.7	5057.9	5505.7	6010.8	6521.9	7141.6	7308.2	7747.9	8355.5	8671.6	9007	9391.1	10223	10560	10794	11510	11906	12323	12556	12785	13098	13160	13292	13805	13586	13957	14078	14295	14133
0	0	0	0	7.0117	3.8819	5.1836	8.7945	39.685	68.395	108.94	166.77	289.01	435.08	600.26	789.04	1033.6	1253.2	1601.6	1963.8	2231.8	2565.8	2874.5	3272.9	3521.2	3855	3696.9	3788.6	4093.1	4256.3	4501.1	4757.1	5038	5329.3	5454	5757.6	6013.9	6195.3	6583	6925.6	6881.7	7101.3	7189	7350.5	7539	7318.9	7587.1	7510.1	7584	7464.5
0	0	2.5041	8.5963	3.8118	0	4.6069	3.1217	0	0	1.4773	25.206	81.797	195.86	371.24	622.39	950.89	1254.4	1635.2	2006.8	2448.6	2925.3	3327.5	3713.2	4131.6	4588.4	5005.3	5630	6105.8	6641.6	6930.2	7390.8	7910.3	8490	9092.9	9501.3	9867.6	10179	10580	10978	11318	11611	11879	12050	12623	12565	12513	12605	12846	12836
35.037	18.276	4.4398	0	0	0	0	0	0	8.6441	35.774	95.103	187.05	312.74	413.67	601.5	918.45	1292.3	1578.1	2073.3	2571	2970.6	3471.6	4100.7	4510.8	5172.3	5659	6379.8	6882.9	7733	8290.6	8935.8	9432.1	9936.4	10724	11110	11528	11958	12641	13110	13192	13717	14159	14878	15222	15369	15127	15477	15787	15816
0	5.6035	0	3.417	0	0	5.6249	13.644	69.25	108.41	235.57	345.83	620.1	740.9	985.73	1325.6	1602.1	1920.8	2277.1	2719.8	3130.5	3613.7	3997	4457.8	4797.9	5174	5700.3	6126.8	6563.1	6988.8	7566.1	8087.7	8219.3	8604.4	9086	9374.1	9839.6	10101	10567	10895	11056	11210	11746	12218	12062	11823	11961	12236	12210	12429
0.51317	1.0466	8.1662	0	0	0	0	15.769	53.534	136.72	241.61	377.72	577.36	778.15	1087.3	1468	1782.8	2242	2586.8	3083.4	3690.7	4266.9	4929.1	5537.2	6021.6	6497.9	7034.2	7489.8	8116.4	8443	9023.3	9600.5	10189	10223	10688	11361	11784	12535	12517	12960	13171	13165	13012	13497	13621	13618	13774	13726	13963	14077
17.545	10.529	0	0	1.5289	0	0	24.555	41.935	99.675	137.92	238.38	375.12	573.88	799.61	1016.1	1210	1514.3	1821.9	2206.7	2597	3053.6	3521.8	3986	4393.9	4649.3	5203.3	5493.9	5703.9	5999.1	6246.2	6753.7	7172.1	7662.8	8157.5	8846.5	6639.1	7814.7	8102.9	8193	8526.4	8655.7	8875.9	9081.3	9077.4	9143.6	9340.8	9548.5	9852.9	9808.8
0	0	0	5.8501	1.5039	8.4977	7.7268	33.25	86.595	172.93	308.21	491.44	738.93	1038.8	1379	1943.3	2581.6	3220	3966	4628.4	5329.8	5885.2	6602.5	7044.3	7968.8	8408.9	9048.5	9777.4	10524	11078	11511	13483	14519	15008	14117	16340	16955	16528	16508	17268	17848	18343	18753	18734	18764	19096	19261	19342	19306	18572
25.466	13.278	0	0	0	0	0	0	14.764	48.947	106.13	197.3	327.21	512.39	758.4	969.98	1314.5	1613.9	1927.3	2234.8	2721.1	3213.4	3636.9	4204.3	4764.7	5424.7	5667.4	5786	6295.2	6880.5	7323.7	7671.1	8192	8542.2	9757.9	9652.2	10513	10688	12287	12452	12497	13525	13874	13995	13885	14503	14491	14627	14861	13983
17.93	5.6708	0	0	0	1.5686	0	2.7871	0	0	0	32.699	110	272.75	428.59	692.78	927.18	1257.5	1735.3	2058	2567.9	3033.1	3540.8	4116	4457.5	5064.2	6006.1	6214.3	6750.4	7547.8	8183.1	8280	8649.2	9433.2	9807.9	10678	10947	11971	11899	12391	12337	12524	12792	12904	13043	12813	13136	13198	13504	13420
0	0	0	0	0.9098	6.4834	12.356	46.995	117.33	272.99	474.89	726.65	1012.5	1358.5	1701.7	2059.2	2467.3	2910.4	3441.3	3928.7	4503.6	5091.4	5736.6	6320.8	6676	7226	7744.4	8412.9	8849.5	9349.5	9972	10669	11012	11344	11755	12266	12449	12842	13124	13362	13554	13884	14028	14350	14116	14207	14127	14210	14255	14126
11.414	5.616	0	0	0	0.20431	0	7.6595	58.488	97.369	211.68	329.93	482.77	683.59	1056.6	1281.2	1329.2	1614.3	2045.3	2346.8	2642.4	3066.7	3434	3789.2	4267.1	4768.7	5229.2	5704.1	6097.9	6431.7	7060.4	7260.1	7874	8223.9	8646.2	9103.4	9687.2	10047	10404	11043	11142	11376	11578	11863	11940	12051	12549	12640	12947	12917
9.2564	10.038	0.083007	1.3743	0	0	0	0	14.702	85.031	212	338.93	553.27	745.87	1004	1456.3	1714.6	2243.4	2705.9	2809.5	3304.5	3771.6	4206.8	4672.8	5100.3	5442.4	5920.3	6628.6	6907.9	7399.1	7785.7	8145.9	8706.2	9057.5	9631.8	10086	10191	10597	10932	10752	11350	11782	12315	12654	12236	12595	12640	12823	12760	13100
17.003	13.574	2.7286	0.80039	0	0	0	0	0	9.1751	45.543	136.3	264.27	434.14	605.82	866.78	1135.4	1531.1	2015.6	2375.4	2985.3	3448.9	3967.6	4454.5	4745.8	5492.1	5875.7	6577.1	7221.9	7654.4	8024.1	8228.4	8433.7	8406.3	8578.6	9055.6	9339.2	9496.5	9439.7	9846.3	9889.9	10572	10814	10982	11199	11341	11420	11545	11764	11812
0	0	0	0	35.859	81.401	85.938	116.13	149.52	197.58	258.33	355.13	453.32	585.44	745.56	972.79	1195.2	1397.1	1667.6	1963.3	2221.7	2512.9	2771.4	3044.2	3288.5	3596.5	3762.1	4090.2	4427	4730.8	4863.6	5233.6	4913.4	5255.2	5614.4	5850.1	6225	6455.6	6728	6723	7006.9	7292.5	7402.9	7670.6	7614.6	7696	7747.3	7765.4	8006.6	7982.5
0	2.4326	2.0876	9.1341	1.7293	0	0.11954	3.6622	33.982	86.262	158.12	267.33	440.23	666.95	906.32	1260.8	1547.3	1971.8	2423.3	2831.1	3332.2	3864.6	4409.3	4962.9	5227	5270.8	5824.3	6225.6	6446	6808.4	7257.4	7537.1	8032.4	8427.9	8637.1	9099.9	9347.3	10038	10577	11049	10910	11392	11333	11669	11904	12059	12357	12485	12214	12649
0	0.32626	5.7243	12.278	6.5695	1.1241	0	0	0	21.867	23.776	67.953	119.19	202.54	305.74	452.34	603.35	745.36	949.07	1145.7	1520.6	1704.9	2023.9	2217.5	2667.1	2895.8	3419.6	3519.8	3794.4	3961.7	4336.3	4632.4	4924.4	5297	5549.1	5822	6158.6	6332.1	6589.6	6774.2	7060.6	7465	7693.5	7880.7	8063.7	7923.4	7952.3	7901.4	8057.5	7829.7
0	0.82053	4.7132	4.5644	0	1.2456	0	6.4853	5.2714	51.246	109.7	207.41	343.82	507.49	729.58	1008	1271.6	1628	2013.5	2416.8	2971.1	3315.6	3694.6	3946.9	4415.7	5068.9	5656.9	6082.4	6500.5	7015.9	7413.3	7937	8742.8	9052.4	9526.8	9962.2	10187	10464	10792	11073	11057	11460	11560	11665	11609	11439	11495	11326	11078	11329
0	0	2.2001	0	2.4356	5.2927	9.8044	2.959	2.7448	20.38	69.452	157.04	311.35	494.57	828.65	1200.4	1646.3	2163.8	2738.9	3446.1	4139.6	4822.3	5469.9	6186.1	6880.1	7461.8	8371.4	9086.9	9707.9	10181	10669	11268	12011	12597	13114	13653	14112	14322	14890	15216	15267	15664	16326	15982	16166	16320	16508	16597	16532	16682
0	0.12673	0	3.5949	6.1639	5.1026	6.2919	9.3863	32.939	86.891	143.55	222.18	357.67	480.54	536.03	663.06	870.5	1094.5	1257.7	1461.7	1674.7	1884.8	2267.6	2370.9	2762.7	3209.5	3538.7	3260.4	3857.6	4072.5	4458.4	4310.3	5149.6	5267.3	5311.9	5387.5	5601.7	6084.9	6373.1	6532.7	6698.6	6781.1	6821.9	6957.9	6994.4	7040.5	7284	7326.6	7413.5	7311.9
10.045	8.2651	0	0	0	1.8379	0	0	0	0	0	12.837	81.402	169.29	264.53	378.98	570.23	745.32	989.6	1258.7	1666.4	1917.4	2167.8	2632.3	2801.1	3360.4	3829.3	4186.6	4525.7	5128.9	5530.1	6083.7	6511.7	6845.3	7028.5	7597.5	7900.5	8022.3	8470.8	8330.7	9016	8952.1	9421	9523.8	9591.8	9857.6	9792.5	9990.7	9864.5	10025
0	0	3.4927	2.5772	5.0075	0	3.7473	11.864	76.725	163.55	266.26	399.94	591.61	806.49	1101.7	1425.5	1740.8	2104.5	2629.7	3060.5	3638.7	4318.9	5022.5	5677	6288.3	6684.8	7592.3	8176.3	9754.3	9958.4	9861.2	9921.5	10489	10839	11718	13450	13319	14075	14189	14574	14901	16502	15554	16506	16078	17867	16754	16218	14932	14670
33.426	15.764	0	0	0	0	0	0	8.46	51.841	121.31	243.86	372.65	546.07	768.07	1024.8	1329.1	1594	1986.6	2296	2536.7	2792.3	3115.5	3369.8	3658.4	3922.8	4056.6	4303	4565.7	5071.8	5189.6	5677.3	6047.5	6304.8	6519.3	6938.8	7247.2	7348.5	7851.6	8042.1	8370.9	8652.3	8865.6	9179	9308.4	9305.7	9478.2	9330.9	9694.8	9680.9
0	0	0	0	1.7901	10.718	4.7841	13.699	53.41	114.71	218.66	342.22	506.03	703.93	967.08	1439.9	1772.2	2169.9	2622.7	3022.3	3524	3964.5	4352.2	4772.4	5199.9	5578.1	6135.4	6626.7	6965.4	7387.4	7696.3	8293.2	8458.9	9128.8	9448.3	9781.2	10651	10604	11136	10944	11093	11616	11856	11976	12529	12479	12776	12646	12911	12994
0	4.389	0	33.853	0	0	0	0	10.697	7.0886	32.144	94.086	104.9	276.03	360.53	484.1	610.86	806.32	1051.2	1380.7	1742.8	1952.7	2265.8	2622.5	2779.4	3141.3	3556.6	3823.2	4200	4818	5067.7	5335.9	5624.1	5566.6	5825	6202.2	6248.4	6431.8	6848.4	7149.8	7575.3	7474.8	7856.4	8057.8	8226.7	8318.2	8437.7	8335.9	8396.9	8404.4
7.1969	0.23557	0	0	4.7725	9.52	0	0	28.018	87.278	202.59	367.66	588.55	830.93	1130.7	1449.6	1775	2205.9	2625.4	3073.5	3565.3	4117.9	4557	5145.1	5699.1	6300.6	6995.7	7865.7	8438.1	9036.6	9778.5	10371	11075	11555	12272	12812	13080	13681	14343	15092	15417	16225	16665	17133	17481	16158	16539	16880	17253	17142
12.476	0	0.80275	0	0	0	7.7457	22.621	37.29	86.75	145.44	170.21	372.59	511.9	657.85	781.97	1071.7	1222.1	1606.9	2089.2	2305.7	2657.9	3023.3	3293.8	3510	4021.5	4374.5	4787.6	5211.3	5824.7	5961.5	6789.6	7057.5	7367.2	8180.8	8602.8	9023	9584.8	10006	10393	10521	11020	11064	11541	11323	11416	11839	11785	12080	12187
6.6425	8.8597	0.81963	0	0	0	0	23.905	78.284	198.03	360.32	569.07	886.07	1242.3	1650.9	2066.6	2628.3	3235.7	3746	4378.7	5170	5821.6	6489.9	7113.2	7775.5	8526.5	8972.2	9553.3	10093	10694	11103	11499	12174	12566	13071	13414	13765	14260	14738	14829	15077	14930	15551	15600	15319	15937	15964	16004	15852	15852
3.0889	6.8909	1.7555	0	0	0	1.5862	2.9257	0	6.1606	16.166	12.68	28.384	61.752	105.77	192.64	224.77	382.98	487.91	667.17	897.43	1102.8	1260.9	1477.8	1316.3	1742.1	1927.8	1883.2	2119.1	2247.7	3672.8	3161	3593.5	3791.4	4139.6	4450.3	4731.8	4914	5294.7	5409.6	5608.9	5725.2	5809.4	5953.6	6437.4	6667.1	6723.5	6572	6980.1	6919.1
17.552	17.798	5.5444	0	0	0	6.063	32.496	55.943	124.47	216.93	291.82	415.01	591.66	732.74	1044.2	1326.2	1695.1	1919.3	2379.8	2767.6	3238.9	3670.1	4051.1	4531.8	4952.7	5419	5879.5	6365.3	6877.1	7248.2	7808.7	8139.7	9021.6	9233.1	9733.2	9812.4	9960.5	10451	10840	11302	11652	11940	12370	12298	12351	12364	12719	12995	13091
11.119	0	0	2.1946	15.301	5.7528	0	10.462	25.33	50.718	97.278	179.02	369.39	556.26	873.65	1265.4	1642.9	2149.3	2660.6	3228.6	3904.4	4592	5069.2	5869.8	6491.5	7254.8	8002.4	8617.5	9159.9	9887.5	10395	11154	11626	12483	13091	13690	14147	14642	15079	15859	15788	16258	16572	16685	16720	17141	17418	17393	17578	17613
0	0	0	6.5539	0	9.5295	5.5191	54.192	104.15	213.19	357.9	522.37	799.65	1102.7	1420.5	1832.2	2152.7	2533.6	3011	3400.3	3710.8	4156.9	4526.1	4869.1	5307.1	5798.4	5983.2	6542.4	7018	7266.3	7637	7963.6	8652.7	9072.1	9335.8	9910.9	10060	10451	10552	10858	11196	11416	11567	11772	11995	12023	12235	12387	12336	12519
0.21456	6.1149	0	0	0	0	20.022	55.927	118.51	222.09	365.04	568.06	813.63	1146.4	1528.7	1907	2350.1	2753.3	3286.9	3818.4	4468	5063.6	5565.7	6233.8	6664	7791.5	8213.8	9198	9790.8	10755	11348	11986	12656	13257	14007	14917	15347	15899	16308	16780	16477	17270	17401	17741	16251	16225	16216	16122	15544	15529
0	0	6.9207	11.752	20.332	22.215	32.902	40.925	163.49	249.71	437.29	617.12	923.95	1244.3	1608.7	2633.8	3305.1	4107.3	5228.6	5842.9	6752.5	7507.4	8180.5	9012.6	7205.1	7761.3	8514.1	9125.9	9912.3	10485	10925	11967	12729	13445	14347	14775	15515	15965	16628	16989	18162	18374	18348	18935	19255	19140	19414	19963	19567	19813
21.077	3.4469	2.5439	2.4453	7.8484	0	0	0	0	0	28.522	112.69	212.18	392.29	758.34	669.95	1032.8	1385.2	2030.6	2147.6	2567	3365.6	3809.2	4257.4	4786.9	5430.4	5861.4	6436.6	6760.8	7436.6	7595.9	8455	8960.3	9408.8	9566.9	10269	10568	10706	11204	11735	11306	11740	11947	12694	13078	12727	12755	13070	12966	13051
0	2.4714	0	0	0	3.2693	13.419	51.097	123.29	204.65	354.72	524.35	745.28	984.06	1360.6	1789.5	2156.7	2662.6	3177.8	3674.7	4274.8	4819.1	5251.5	5926	6412.3	6735.6	7567.8	7970.7	8609	9001.6	8824	7639.6	7741.5	8255.3	8501.1	9057.9	9539	9686.6	10298	10673	10559	11048	11133	11517	11547	11682	11084	11551	11786	11981
16.143	5.0858	0	0	0	0	0	2.4232	0	24.562	53.59	179.66	338.1	542.97	949.97	1333	1414.9	2001.6	2268.6	2662	3091.4	3653.3	4543.4	5142.6	5551.5	6333.2	6516.2	6726.3	6790.1	7104.9	8211.4	9333.6	9798.2	10461	11095	11683	11875	12473	12828	12903	13258	13684	13644	13920	13596	13488	13568	14041	14061	14169
0	0	8.1266	0	0.41185	0.34613	6.8537	12.986	23.45	44.945	57.723	100.82	148.49	247.39	315.55	444.78	640.07	839.42	1112.2	1055.1	1267.1	1673.4	1970.6	2381.3	2816.8	3302.9	3721.3	4311.2	4723.8	5443.6	5768.4	6345.9	6937	7184	7418.4	7958.2	8319.1	8803.9	9107	9883.6	9900.4	10095	10370	10482	10864	10921	10870	11309	11367	11224
4.0838	1.1534	0	0	0	7.5435	20.159	9.6854	84.309	164.9	266.02	396.92	563.15	743.72	913.47	1156.1	1308.4	1695.9	2009.7	2360.7	2681.8	3161.3	3452.1	4005.8	4145.4	4177.6	4589.3	4960.4	5077.1	5484.8	5727.4	6003.5	6496.8	6781	7114.5	7388.6	7727.8	7945.5	7806.9	7932.7	7951.3	8381.5	8369.3	8662	8735.9	8865.1	9226.3	8918.2	9368.5	9324.2
0	0	2.2362	0	4.5598	4.4151	5.7004	6.2147	7.7052	42.617	76.875	147.31	259.68	382.82	559.34	801.81	1011.1	1287.9	1662.5	2068.6	2500.9	2965	3498.4	4003.1	4490.5	5044.3	6097.1	6112.3	6675.6	7265.2	7772.4	8232.6	8321.4	9007.9	9505.1	9885.4	10577	11028	11292	11715	11903	12607	12685	12969	13227	13241	13933	14167	13850	14017
13.017	8.0446	0	2.1541	0	0	0	9.3402	29.519	97.2	183.03	332.69	507.26	719.65	969.22	1331.1	1633.6	2065.7	2500.3	2947.7	3454.7	3176.7	4788.5	5266.1	5563.2	5152.5	5537.9	5802.7	5772.8	6066.7	6339.3	6826.4	6919	7337.3	7684.3	7974.2	8307.2	8461.1	8976.9	9118.7	9507.2	9305.4	9569.2	9987.1	9847.6	9483.3	9623.9	9652.5	9829.2	9781.4
34.6	10.832	6.8697	0	0	0	0	0	0	41.466	98.108	182.53	319.78	512.23	736.67	998.31	1357.8	1766.6	2225.1	2669.7	3198.8	3771.3	4405.3	5028	5514.6	6225.1	6871.5	7558.7	8249.4	8975.8	9670.2	10131	11053	11786	12427	13371	13955	14427	15055	15624	15931	16585	16712	17136	17227	17842	17486	17700	17628	17639
0	5.2932	11.439	10.142	0	0	0	0	0	0	0	0	11.396	69.401	164.47	282.61	424.02	557.81	773.44	1014.3	1257.5	1570.7	1808.9	2156	2206.7	2675.8	3076.9	3329	4566.6	3997.6	4333.5	4565.5	4888.4	5155.8	5409.7	5646	6138	6162.6	6518.3	6760.1	6887.5	6996	7040.6	7394	7446.6	7551.3	7458.1	7421.8	7576.4	7621.8
12.826	5.325	0.49671	0.41826	0	0	0	0	0	0	5.7724	49.311	112.56	242.03	371.1	573.9	800.83	1050.9	1347.4	1860.1	2263.7	2744.9	3271.4	3772.1	4252.7	4860.5	5482.4	6030.8	6594.9	6952	7234.1	7997.1	8498.8	9059.9	9293	9952.1	10141	9165.6	11159	11176	9190	11686	12351	10509	12324	12401	12583	12741	12924	13437
0	0	0.69676	6.0345	2.5683	1.8934	1.8059	17.16	17.878	63.832	117.47	181.66	222.45	414.46	617.08	795.47	1073.4	1255.4	1578.8	1779.8	2092	2349.6	2774.4	2607.1	2864.3	2831.9	3447.5	3423.2	4045.3	3980.9	4546.3	4806.6	4443.6	5371.5	5900	5555.8	6344.8	6601.9	6804.4	7019.3	7268.9	7486.8	7806.2	8115.5	8612.7	8249.7	8874.8	9112.3	9064.1	9069.3
14.778	5.3049	1.8551	0	0	0	1.8955	0	33.82	82.432	177.09	306.14	484.17	705.97	1022.2	1302.4	1658.3	1988.1	2330.9	2854.3	3358.5	3862.8	4363.3	4812.7	5256.4	5755.5	6369.6	6863.6	7460.9	7986.2	8490.9	8964.5	9362.6	9840.4	10323	10737	11267	11303	11689	11900	12305	12671	12940	13194	13164	13623	13565	13662	13528	13777
0	0	0	1.8106	3.4991	1.1966	0	31.55	57.636	152.49	283.99	435.32	673.82	872.87	1180.2	1455.7	1800.2	2184.5	2366.5	2782.8	3367	4204.6	4568.6	5193.2	5018.5	4980.3	6324.7	6510	6355.9	8277.6	7626.1	9100.7	9666.6	10394	10808	11405	11687	12110	12719	12903	13186	13654	12805	13291	13388	13531	13868	13978	14065	13957
0	0	0	16.328	37.372	44.964	50.449	69.415	103.77	177.8	269.01	385.52	564.75	767.28	1027.8	1322.7	1602.7	1966	2303.8	2641.1	2977.9	3408.5	3745.8	4188.2	4452.8	4905.8	5177.9	5536.1	5843.5	6301.4	6590.8	5727.3	7195.4	6905	7740.6	7937.8	8073.8	8310.9	8568.4	9059.2	9340.1	9390.8	9532.5	9534.3	9594.9	9960.3	9814.5	10025	10080	10311
9.7689	13.354	4.8837	3.8977	0	0	0	0	0	0	0	0	0	0	34.353	113.12	205.59	283.83	424.88	581.51	804.08	990.43	1339.5	1645.6	1935.2	2260.2	2672.9	3034.7	3435.7	3443.2	3706.8	4105.7	4391.9	4885.3	5479	5892.4	6349.6	6655.5	7159.8	7695.1	8378.9	8788.9	9094.9	9424.9	9453.1	9546	9769.2	9970.5	9872.4	9575.9
4.1983	0	0	12.4	1.0967	0	0	15.447	48.455	131.62	212.02	357.28	512.49	711.76	998.71	1234.9	1603.3	1995.9	2421.2	2982.3	3503.9	4110.9	4744.3	5511.1	6131.4	6834.7	7472.6	8290	8934	9806.4	10364	11165	12104	12593	13130	13588	13965	14634	15092	15748	16536	16257	16777	17006	17217	17561	17549	17983	17841	17661
14.777	1.8886	0	1.234	0	1.6609	7.7636	47.332	130.84	264.1	384.62	629.07	851.22	1072.4	1462.2	1773.5	2016	2382.6	2672.9	3058.5	3211.6	3894.2	4228	4673.4	4874.3	5350	5844	6200.3	6532.5	6870.7	7247.7	7573.4	8055	8427.4	8440.7	8787.5	9055.4	9403.6	9571.9	9868.6	9963.7	10333	10324	10412	10524	10504	10969	10968	11194	11163
0	0	0	0	0	20.601	80.828	164.52	285.98	462.44	658.24	927.24	1244.6	1565.6	1977.7	2422.7	2794.4	3231.4	3694	4135.8	4664.9	5172.3	5446.3	5996.3	6504.8	7139.5	7511.3	8020.5	8627.8	9191.6	9751.7	9835.4	10425	10739	11172	11949	12334	12832	13031	13099	13304	13759	13689	14518	14570	14908	14665	14711	14740	15188
0	5.9646	3.4798	11.505	0	0	0	0	4.9728	58.626	131	225.39	373.46	596.17	841.56	1114.1	1516.7	1885.4	2327.9	2789.9	3220.8	3667.6	4151.5	4729	5171.6	5569.8	6252.1	6722.2	7053.4	7754.4	8286.8	8696.6	9355.4	9850.7	10517	11384	11867	12228	13039	13015	13659	13806	15052	15660	15639	16837	16561	16474	16384	17060
0	4.7393	6.5529	0	0	0	7.8529	41.2	112.83	209.76	324.55	448.19	628.97	892.69	1135.2	1465.3	1803	2107.9	2480.1	2999.9	3506.4	3924.2	4418.9	5040.5	5795	6186.8	6781	7397.3	7685.3	8067.8	8587.6	8627.1	8780.2	9020.6	9395.7	9873.4	10263	10455	10777	11433	11317	11440	11628	12113	12232	11737	12632	12184	12338	12307
0	0	0	3.1784	7.9293	13.744	18.613	37.014	66.392	104.66	187.68	260.64	393.39	549.22	685.26	889.13	1051.1	1288.9	1488.2	1811.7	2131.6	2500.5	2848.1	3158.1	3629.1	3976.3	4508.8	4958.2	5450.9	5769.3	6117.7	6687.6	7097	7353.8	7856.3	8282.5	8778.9	9191.6	9582.3	10292	10661	10932	11293	11617	11579	11874	12067	12383	12585	12657
0	0	3.9421	3.0129	10.469	0.10065	0	8.2555	7.5189	65.783	147.99	299.18	535.39	789.55	1155.7	1566.9	2040.2	2492.3	3076.6	3656.5	4529	5292.2	6009.3	6736.6	7758.1	8587.4	9560.9	10326	10986	11744	12970	13876	14258	15322	15877	16727	17759	18023	18532	19312	19192	19728	19969	20219	20536	20416	20771	20921	20431	20360
12.439	6.0306	0	0	0	0	0	0	17.788	56.183	127.19	213.65	347.58	495.9	733.98	957.37	1221.8	1511.4	1811.8	2156.6	2657.3	2995.5	3463.6	3695.6	4110.6	4389	4292.4	4846.9	5356.7	5690.6	5937	6011.7	6141.2	6599.8	6787.3	7073.3	7159.7	7398.2	7642.2	7739.9	8017.3	7897.5	8550.7	8571.1	8777.9	9039.4	9049.2	9224.5	9136.4	9340.3
35.335	13.749	11.23	0	0	0	4.2007	64.721	169.04	353.34	500.32	926.5	1238.9	1635.1	2133.8	2629.6	3200	3737.6	4438.6	5106.8	5919.3	6453.2	7195.1	7653.1	8343.3	8782.2	10747	10071	12078	11224	12021	12464	12987	13621	14000	14908	14678	15080	15893	15991	16561	16534	16247	16272	16832	17051	17275	17111	17740	17644
9.4389	12.715	0	0	0	0	5.2638	15.488	59.838	119.89	224.4	373.64	592.92	854.64	1120.2	1431.8	1814	2043.3	2492.2	2920.4	3326.6	3714.1	4031.3	4486.1	4728.1	5034.1	5362.3	5854.2	6182.8	7303.7	7726.2	7691.8	8018.2	8366.9	8853.6	9308.1	9550.9	9723.6	9776.7	10021	10059	10388	10545	10822	10811	10906	11059	11138	11171	11199
0	0	0	0.54714	6.1052	0	15.753	35.617	84.267	169.29	281.17	435.5	611.2	802.59	999.87	1236.6	1552.2	1780.1	2036	2465.4	2600.8	2807.3	3131.3	3435	3646.9	3806.9	4223.7	4975.2	4555.5	4324.7	4773.8	4945.9	5316.7	5488.9	5747.9	5963.9	6086.7	6447.2	6758.2	6891.3	7075.2	7133.1	7134.9	7221	7282.5	7376.2	7373	7359.4	7251.3	7475.4
22.625	6.1626	0	0	0	0	5.7203	19.488	42.335	95.422	179.9	291.51	431.43	654.45	910.71	1198.9	1476.3	1819.5	2177.5	2544.5	2957.8	3337.6	3756.9	4165.7	4547.2	4956	5282.3	5628.3	5870.9	6278.9	6325.7	6594.6	6931.9	7363.9	7519	8031.5	8030.9	8352.9	8833.1	8774.5	9198.1	9465.1	9710.6	10058	9945.2	9949.2	10107	10392	10536	9953.1
18.295	0	0	0	0	0	1.6308	29.014	66.364	145.87	268.74	406.2	642.33	867.82	1169.6	1495.2	1868.6	2198.8	2629.4	3077.8	3601.2	4219.2	4859.7	5501.8	6142.9	6740.9	7328.6	7872	8548.8	9403.5	9626.9	10405	11157	12008	12444	13005	13728	14359	15369	15367	16240	16234	16524	16989	16849	17261	16997	17211	17836	18088
0	0	0	8.8757	0.36274	6.0102	23.564	46.798	108.56	220.98	389.28	586.46	856.42	1164.4	1426	1868.6	2285.5	2672.9	3089.3	3597	4176.5	4563.9	4916.2	5468.6	6052.8	6333.6	7094.8	7519.1	7821.3	8365.2	8830.6	9097.8	9677.4	10176	10565	10809	11333	11627	11982	12327	12706	13191	13320	13520	13608	13592	14211	14132	13949	14287
12.513	7.3503	0	0	0	0	0	24.772	68.988	183.66	323.73	520.13	763.3	1046.1	1342.2	1800.2	2328.8	2783.4	3396.5	3888.3	4363.6	4994.1	5542.1	6185.3	6574.5	7230.5	7522.8	9859.5	8673.8	9324.4	9682.5	10353	10855	11361	11938	12448	12637	13209	13424	14054	13710	13865	13754	14286	14434	14695	14521	14870	14561	14567
0	0	0	0	7.1405	5.4824	33.251	87.442	208.48	379.03	554.62	860.47	1248.6	1692.7	2188.2	2774	3343.2	3910.2	4480	5139.6	5756.9	6409.2	6969.1	7618.8	7864.6	8489.6	8797.1	9412.9	10089	10692	11378	11553	12209	12353	12907	13611	14025	14167	14460	14702	14047	14490	14649	14797	14847	14765	14299	14488	13973	14196
2.4579	0	0	0	0	3.7076	7.2617	22.949	67.252	139.6	278.54	508.87	779.45	1179.7	1601.6	2084.8	2631.6	3261.6	4041.3	4667.4	5366.6	6196.7	6929.9	7779.6	8510.9	9330.7	10212	10842	11661	12031	12889	13444	14262	15096	15148	15601	16209	16907	17203	17526	17763	18241	18272	18857	19061	19099	19457	19657	19767	19968
0	0	0	34.483	47.027	108.45	140.76	154.19	141.96	173.9	217.2	255.05	261.92	303.26	474.19	642.96	787.1	966.39	1211.6	1410.7	1734.9	2009.3	2330.5	2782.4	3069	3510.7	3926.2	4275.5	4779.8	5130.8	5617.7	5978.9	6428	6674.2	7179.5	7407.8	7915.2	8370.5	8629.5	8873.2	9204.3	9379.2	9761.7	9714.2	10172	10303	10528	10640	10585	10672
0	0	0.36892	0	5.9585	10.411	42.262	53.969	125.78	324.53	330.74	503.94	676.16	988.33	1359.9	1786.7	2262.1	2678.1	3362.5	4045.9	4745.1	5452.6	6167.9	7009.4	7994.5	8507.3	9352.3	10526	11051	12179	12774	13550	14131	15036	15085	16047	16534	17173	17991	18722	19166	19476	19360	18815	19328	19285	19535	19122	19443	19483
0	0	0	2.2665	18.088	24.862	32.201	25.504	55.663	81.232	147.58	230.25	359.42	526.01	791.04	1083.2	1465.2	1795.8	2164.3	2647.8	3147.7	3720.9	4291.6	4936.7	5568.6	5902.5	6508.8	7235.9	8034	8520.8	9165.3	9690.8	10202	10846	11281	11446	11578	12081	12358	12577	13062	13226	13626	13314	13438	13670	13850	13925	13913	14054
7.9212	0	8.2044	3.4315	0	0	0	36.325	65.398	153.83	287.59	466.77	694.18	1026.2	1441.5	1851.7	2293.8	2835.4	3364.7	4067.3	4881.6	5529.8	6199.8	6825.6	7510.5	8196	8617.4	9312.5	10152	10669	11211	11766	12357	12937	13636	14094	14498	15048	15896	15986	16513	16491	17289	17516	17704	17723	17900	18081	18013	18145
11.188	1.0528	0.676	0	0	0	0	28.104	75.225	140.13	235.75	358.02	521.79	719.61	972.63	1224.4	1547.8	1911.1	2245.2	2675.2	3003.5	3498.5	3987.2	4485.2	4812.6	5468.8	5913.7	6294.6	6777.9	7344.2	7808	8331.2	8862.6	9303.4	9704.5	9749	10010	10155	10555	10830	11353	11320	11667	11862	11904	12274	12289	12333	12336	12234
8.351	11.867	8.9225	0	2.4929	0	0	0	0	47.306	140.61	257.23	458.56	639.22	925.75	1202.8	1580.4	1998.3	2250.3	2727.1	3165.8	3633	3986.5	4302.9	4813.5	5123.9	5379.6	5779.6	6011.6	6045.4	6627.7	6839.2	7133.8	7616	7674	7898.6	8133.7	8519.3	8868.6	8687.3	9161.8	9320.7	9362.5	9536.8	9452.6	9973.2	10020	9771.9	9798.1	10183
0	0	5.4005	0.19463	4.1894	0	16.949	62.618	152.15	271.72	417.83	600.43	816.84	1092.3	1473.5	1854.8	2244.2	2695.8	3176.9	3491.9	4221.6	4715	5162.6	5717.4	6119.8	6550.7	7141.8	7673.5	8455.8	8822.1	9503.7	9905.9	10337	10936	11507	11816	12337	12779	13098	13719	13974	13932	14093	14229	14358	14700	14710	14792	14781	15248
39.791	16.022	0	0	0	0	0	0	0	0	46.732	99.14	209.41	303.45	538.54	692.28	990.89	1418.3	1766.7	2266.7	2797.4	3317.5	3962.8	4533.3	5247.2	6009.9	6773.8	7743.3	8340.5	9114.5	9920.6	10688	11038	11765	12381	13351	14264	15082	15599	16183	16521	17410	17655	18053	18097	18391	18775	18810	19336	19307
8.1584	1.3983	0	0	0	0	26.648	93.432	193.6	345.32	542.03	825.79	1162	1568.1	1954.4	2500	3162.2	3749.2	4431.5	5372	5904.7	6670.8	7190.6	8035	8876.5	9551.6	9857.1	11134	11532	12341	12664	13402	14039	14650	15098	15574	16005	16259	17056	17584	17996	17591	18480	18545	18730	19001	19354	19562	17557	19429
0	0	0	0	0	10.563	67.262	144.08	257.97	406.09	621.73	862.55	1137.2	1478.7	1905.8	2330.1	2745.6	3159	3651.1	4239.2	4714	5123.7	5760.5	6238.7	6757.8	7036.5	7593.3	8026.3	8407.5	8981.1	9396	9712.3	10062	10389	10550	10817	11188	11707	11893	11885	12225	12537	12866	13171	12997	13276	13156	13350	13538	13540
0	21.55	0	0	7.947	3.0728	0.16937	33.978	103.73	163.59	305.77	542.69	820.32	1125.9	1508	2220.5	2841.5	3159.7	4715.2	5273.6	6031	6226.2	7749.4	7349.5	8193	8379.5	10876	9981.6	10809	12626	14068	13721	12911	13202	15375	14408	16435	16497	17538	17583	17965	18513	19331	16701	17026	17287	17717	20218	17394	17358
29.681	3.6384	0	0	0	0	0	2.6179	5.4696	22.236	28.264	62.324	71.301	119.06	217.9	300.1	382.34	505.26	648.13	868.28	1047.3	1234	1672	1973.1	2421.3	2951.6	3051.7	3614.9	4254.5	4769.8	5024.6	5574.1	5906.8	6404.2	6798.8	7433	7887.4	7990.8	8392.5	8640	9150.9	9414.7	9345.2	9505.1	9444.7	9661.2	9706.8	9598.6	9629.5	9214.4
0	0	7.6985	26.053	23.578	0	0	0	0	0	0	0	28.344	89.633	193.5	327.1	538.76	780.79	1021.5	1337.3	1643.2	1940.7	2396	2724.7	3151.8	3599.3	4097	4561.4	4964.7	5544	5895.5	6435.3	7157.5	7488.4	8055.5	8455.1	8854.6	9332.1	9849.4	10275	10471	10649	11111	11019	11230	11560	11407	11685	11546	11897
24.877	8.544	1.654	2.0647	0	0	0	0	8.9663	65.541	135.09	248.73	359.06	516.83	715.81	918.83	1213.1	1488.1	1820.3	2083.6	2450.1	2792.2	3251.5	3673.6	4004.2	4476	4760.9	5488.3	5579.7	6098.4	6471.2	6822.1	7367.9	7766.6	8048.6	8344	8438.5	8722.1	9019.5	9460.9	9387.8	9671	9843.6	9933.7	10222	10326	10430	10631	10552	10893
14.952	9.2566	6.2874	0	0	0	0	0	0	31.845	62.287	132.67	244.79	404.72	588.59	820.51	1111.7	1439.6	1745.3	2098.1	2554.8	3044.6	3471	4004.4	4506.9	4969.2	5502.9	5952.5	6488.1	7050	7213.4	7850.4	8373.2	8715.4	9186.6	9734.3	10110	10640	11021	11506	12239	12600	13124	13425	13514	13573	13961	14108	14271	14195
23.306	14.753	7.2394	2.0037	4.2673	0	0	21.077	92.007	173.71	284.83	419.42	639.42	862.42	1146.1	1511.8	1902.1	2420.7	2830.8	3459.7	3868.5	4446.5	5084.8	5528.2	5810.7	6491.4	6841.7	7047.7	7530.4	7948.9	8040.9	8432.5	8963.3	9508.1	9658.5	9970.3	10236	10573	10736	10805	11409	11331	11602	11771	11770	11953	12012	11977	12242	12233
0	0	0	8.0746	5.2634	1.5891	5.662	28.53	43.694	113.44	187.21	292.94	437.82	598.87	870.18	1187.6	1518.8	1815.1	2210.2	2606.1	3080.1	3480.1	3836.4	4299.5	4653.5	5076.8	5539.9	5945	6234.3	6656	7021.4	7250.9	7638.4	8055.9	8361.9	8604.2	8908.4	8895.6	9326.5	9573.9	9592.3	9688.3	9923.8	10285	10268	10232	10551	10510	10540	10319
0	0	0	5.3123	8.0304	0.11971	8.1146	42.829	106.14	229.9	420.43	693.16	1015.5	1386.1	1765.5	2203.8	2677.7	3230.7	3891.1	4536.9	5078.9	5764.3	6556.9	7148.8	7856.4	8327.4	9072.9	10350	11174	11886	12231	13211	13745	14385	15079	15478	16170	16364	17270	17337	18127	18042	18827	18864	18816	19033	18853	19404	19012	19927
0	0	14.37	0	0	0	16.684	63.096	152.13	313.11	517.34	842.35	1257.4	1649.8	2385.5	2964.7	3489.6	4130.1	4816.8	5529.1	6274.7	6975	8141.4	8951.3	9177.8	10169	10825	11689	12628	13421	13248	13999	14716	15063	15228	16104	16371	17204	17285	17532	19647	17943	18343	18870	19133	19280	19518	19801	19672	19882
32.563	35.302	55.682	25.55	0	0	0	14.311	55.719	192.5	388.56	645.97	940.47	1283.9	1630.9	2067	2628	3085.7	3471.7	4156.5	4811.6	5344.5	5696	6201	6689.6	7076.2	7663.3	7970.8	8124.7	8564.7	8872.9	9482.4	9985.4	10197	10848	11380	11413	11869	12096	11995	12176	12322	12707	13116	13573	13416	13200	13234	13278	13465
0	0	0	0	7.269	3.5012	26.822	45.908	110.55	203.2	359.55	626.01	929.37	1301.9	1729.6	2200.3	2666.1	3152.5	3634.2	4094.5	4604.8	5114.7	5505.6	6096.1	6359.9	6950.2	7222.6	7618.4	7809.3	8300.4	7989.6	8957.4	10017	10616	10926	11097	11568	11117	12650	13016	13350	13758	13681	14031	13828	14294	14409	14436	14579	14414
6.861	0	0	0	0.79074	7.2073	5.8734	36.774	74.309	169.27	275.68	584.39	777.26	848.76	1100.1	1458.7	1758.3	2198	2522.9	2968.3	3265.3	3901	4555.5	5243.7	5487.9	6550	6592.9	7132.3	8034.8	8366.5	8615.8	9798.5	10202	10607	11154	11727	12083	12348	12558	12766	12940	13457	13524	13826	13884	13896	13923	14077	13948	14469
17.726	0	0	0	6.2041	0	0	3.7367	16.848	29.63	55.312	114.43	196.16	311.42	472.7	669.47	959.86	1251.2	1562.9	2021.6	2375.3	2824.7	3131.7	3584.2	4030.8	4451.8	4923.7	5418.1	5854.5	6423.9	6644.3	7159.5	7630.2	8029	8589.6	9129.7	9337.6	9682.6	10005	10362	10642	10666	10961	11227	11471	11691	11837	12034	11911	12127
12.508	16.047	8.6537	0	0	15.365	0	0	0	0	3.1478	0	6.1721	43.677	54.497	98.851	169.29	303.72	451.09	567.11	729.56	837.76	1081.5	1260.5	1500.1	1727.6	2014.2	2287.5	2519.2	2922.4	3158.4	3408.7	3814.6	3999.5	4366.8	4524.2	4739.8	4878.3	4995.5	5253.2	5297	5611.7	5734.4	5944.7	5857.4	6269.2	6674.1	6903.2	6828.6	6801
6.8358	4.1507	0	0	0	4.4093	2.6707	33.862	72.58	103.17	178.72	291.77	471.74	712.58	1010.2	1266.4	1609	2028.4	2393.4	2917	3313.3	3749.4	4483.8	4779.9	5288.6	5613.6	6164.3	6582.9	7099.3	7335.8	7654.1	8197.2	8708.4	9018.5	9370.7	9896	10003	10237	10763	10770	11367	11541	11761	12127	11941	12419	12841	12935	12925	13007
8.1021	0.56835	0	0	0	0	7.2717	16.297	64.446	138.87	281.52	436.43	526.74	1062.6	1209.9	1534.7	1776.5	2307.3	2793.2	3286.6	3731.3	4110.1	4849.7	5452.2	5967.3	6557.1	7129.5	7814.8	8285.5	8962.4	9572.1	10129	10683	11497	11850	13104	13459	13874	14461	15272	15784	16304	16701	16985	17532	17236	17476	17973	18484	18523
0	2.0573	0	5.2111	0	0	13.326	78.084	151.79	285.3	433.85	663.73	918.07	1176.7	1541.6	1986.1	2609.8	3066.9	3879.5	4446.6	5209.7	6081	6784.3	7489.3	8309.3	9036.9	9740.8	10481	11060	11704	12191	12868	13473	14143	15070	15536	15860	16771	17044	17468	17741	17945	18089	18435	18749	18745	19060	19231	19177	19628
0	1.5118	0	0	2.2898	2.7469	0	7.4258	15.958	20.97	30.826	52.714	78.754	151.56	227.09	397.77	554.11	812.55	1096.4	1317.7	1726	2278.5	2848.2	3302.9	3734.4	4161.7	4615.2	5244.7	5620.3	5906	6484.8	5382.2	5437.6	5822.4	5981.5	6256.2	6454	6559.8	6726.3	6955	7133.3	7288.8	7372.4	7556.2	7298.4	7392.4	7477.3	7563.9	7852.7	7852.6
0	4.3417	4.5597	10.466	0	0	0	0	9.2328	8.1204	23.879	41.339	99.116	220.55	357.65	542.39	766.52	1034.3	1337.4	1749	2119.1	2633.5	3054.7	3559.5	4118.8	4714.5	5312.9	5693.3	6156.2	6949.6	7406	7792.4	8202	8761.3	9090	9382.1	9829.7	10326	10636	11044	11160	11552	11173	11630	11617	11338	11695	11763	11802	11839
0	0	1.038	5.8703	10.698	0	4.084	23.648	40.192	98.503	170.18	253.48	379.45	568.26	786.92	1070.4	1396.1	1691.8	2066.3	2446.3	2845.6	3228.4	3729	4131.9	4454.3	4997.5	5602.5	6056.4	6660.4	7168	7865.8	8546.3	9009.2	9355.6	10035	10242	10773	11155	11298	11719	11697	12002	12438	12358	12948	12592	12863	12751	12914	12878
0	0	0	0	0	2.4388	22.551	54.811	111.31	218.82	353.98	555.04	783.64	1108	1412	1791.3	2281.5	2737	3473	4078.1	4716.9	5338.4	5918.8	6546.7	7288.8	7709.7	8565	9170.7	9622.4	10262	10982	11434	11839	12730	13129	13664	13975	14559	14809	15578	15700	16195	16296	16522	16897	16702	17214	17137	17292	17293
0	2.5973	0	4.1674	0	1.3101	17.128	59.233	160.42	281.89	486.99	730.89	1094.9	1461.4	1922.5	2423.4	2978.1	3562.2	4110.6	4649.5	5273.5	6104.2	6507	7155.3	7776.1	8379.9	9051.5	9693.2	10453	11079	11670	12248	12921	13316	14004	14256	15170	15486	16392	16750	17302	17374	17624	17789	17961	17994	17769	17879	17850	17834
0	0	0	4.8524	9.0915	1.6343	0	0.76753	0	0	7.5714	17.28	46.291	103.9	200.39	315.92	472.08	621.42	804.86	1028.7	1314.4	1615	1880.7	2250	2635.6	2981	3395.8	3751	4161.4	4241.9	4857.4	5035.9	5260.8	5464.7	6134.8	6509.5	6919.2	7301.6	7620.8	8055.2	8416.6	8516	9298.4	9032.8	9350.2	9506.1	9618.9	9739.5	9842.1	10142
0	0	0	0	5.6789	5.3885	19.675	58.668	174.09	342.35	619.79	964.63	1422.1	1934	2530.5	3346.2	4085.4	4945.6	5786.9	6759.5	7911.6	8975.6	9979.6	11193	12232	13340	14091	15090	16006	16980	19865	18607	19191	20246	20690	19979	20449	21374	21692	22218	22948	23196	22920	23388	23202	23460	23578	23404	23702	23831
0	0	0	2.5927	9.436	3.6174	10.869	40.386	103.38	217.7	418	675.45	1078.5	1492.3	2024	2563.8	3322.1	4128.8	4933	5598.6	6802.7	8145	9422.1	10370	11459	12531	13571	14516	15503	16414	17358	18087	19134	20259	21179	22113	23938	23769	24369	25157	26277	26181	26120	26894	27332	27920	27768	27819	28196	28339
9.2198	5.1204	0	3.3818	0.08703	0	0	0	0	0	16.936	60.288	134.72	224.97	360.14	475.58	699.86	856.54	1049	1359.4	1551.7	1814.2	2166.5	2485.4	2688.3	3567.9	3480.8	3781.1	4101.1	4488.7	4897.1	5222.1	5722	6125.7	6501.7	6748.1	6921.9	7364.2	7710.3	7997.4	8296.3	8275.5	8578	8950.7	8918.8	9060	9252	9228.7	9345.8	9305.7
18.915	0	0	0	0.2242	0.83463	0	0	2.932	45.37	122.37	234.02	395.52	574.09	815.98	1103.6	1414	1712.6	2133.5	2517.6	2807.3	3264.2	3734.9	3952	4318.9	4779	4912.3	5377.1	5635.9	6129.6	6335.6	6887.7	7100.4	7404.1	7866.7	8127.2	8277.8	8475.9	8793.3	9325.6	9359.4	9380.2	9850.2	9892.6	10044	10281	10266	10623	10698	11034
17.764	11.879	0.051319	0	0	0	27.226	68.397	193.24	362.69	635.02	952.8	1335.4	1774.7	2331.6	2863	3519.3	4297	4960.7	5687.2	6403	6705.8	7559.3	8528.4	8825.2	9743.8	10383	11156	11540	12660	13080	13501	14128	14760	14842	15863	15923	16541	17409	17485	17676	17652	17957	18417	18104	18493	18471	18691	18547	18515
0	0	4.119	0	6.1701	0	0.47813	10.958	46.612	101.86	180.02	297.38	392.27	612.64	876.5	1152	1469.8	1730.7	2093.6	2373.9	2916.6	3504.5	3919.4	4301.8	5054.5	5647.2	5876.1	6150.7	6696.7	7427.8	7943.1	8532.4	9810.7	10186	11131	12030	12541	12967	13657	14266	14443	14621	14762	15114	15682	15736	16228	16023	16203	16251
16.202	7.0146	0.16828	0	0	0	0	0	0.46299	18.196	68.557	138.55	229.97	409.57	573.52	828.36	1134.3	1413	1733.2	2157	2574.4	3010.8	3499.8	3897.6	4246.9	4883.7	5265.7	5785.9	6332.8	6719.4	6893.9	7415	7833	8138.6	8633.9	8801.6	9194.4	9443.9	9608.1	10123	10594	10088	10634	10698	10869	10987	11015	11072	11408	11761
0	0	4.6261	1.9168	0	1.4083	14.023	59.674	97.608	256.35	387.43	603.13	843.91	1076	1472.9	1807.6	2640.2	2721.6	3583.2	3459.3	4656.3	5108.1	5424.5	5866	6637.3	7361.2	7582.8	8296.5	8085.9	9470.2	9874.7	13188	14040	14318	15503	16116	16633	16624	16690	16946	17589	17587	18068	18481	19104	19270	19294	19901	19939	19903
0	0	0	0	9.892	14.59	10.302	0	0	18.228	45.939	156.72	259.26	364.26	622.25	799.06	1132	1474.3	1750.5	2127.2	2437.6	2875.9	3350.4	3807.2	4238.1	4773.4	5267.8	5775.1	6498	7003.9	7485.7	8012.6	8637.2	9184.8	10002	10480	11061	11655	12101	12842	13009	13357	13881	14146	14793	13752	14264	14101	14396	15698
0	0	0	50.276	71.296	41.711	110.72	129.09	191.11	188.45	319.11	372.92	519.87	740.76	930.49	1164.3	1397.5	1853.5	2154.1	2542	2997.2	3425.2	4076.7	4438.2	4827.7	5376	5904.7	6383.4	6804.2	7266	7587.7	8248.5	8568.3	8560	9062.6	9632.9	10120	10176	10790	10763	10984	11348	11553	11944	12149	12425	12568	12611	12446	12336
0	0	0	0	31.728	109.59	220.35	324.27	441.24	625.93	823.52	1052.3	1314.1	1546.1	1956	2337.9	2745.4	3256	3647.8	4132.8	4791.3	5172.4	5682	6230.3	6758.9	7158.5	7706.1	8141.4	8440.8	9274.8	9740	9594.9	10206	10449	10732	11001	11504	11723	12059	12279	12226	12466	12866	13218	13375	12979	13437	13132	13447	13778
0	0	0	0	0.10268	1.6286	13.456	55.505	139.69	267.17	424.65	636.61	904.86	1185.3	1511.8	1898.1	2201.3	2496	2935	3204.7	3702.6	3919.1	4343.7	4732.7	4976.6	5166.7	5680.9	5984.3	6209.9	6563.9	6988.9	7282.1	7483.1	7788.6	8103.6	8551.7	8664.4	8932.8	9291	9602.7	9761	9753.3	11289	9960.2	10227	10386	10439	10685	10723	10986
0	0	11.285	9.2143	0.99703	0	13.281	36.69	73.743	161.89	219.13	337.41	443.69	553.34	711.53	941.65	1167.7	1389.4	1514.9	2199.7	2292.3	2982.4	3198.9	3323.5	3791.5	4237.2	4253.6	4751.3	4314.9	5339.4	5295	5690.4	5693	5685.9	5354.7	5442.1	5679.1	5692.1	5779.8	5778.6	5836.6	6043.9	6195.8	6342.1	6565	6403.6	6494.4	6477.4	6611.4	6676.2
7.9971	10.043	5.7189	0	0	0	0	19.058	82.233	157.22	280.33	445.28	635.57	837.84	1063	1337.7	1565	1802	2134.9	2378.3	2729.4	2955.1	3365.8	3702.1	4135.4	4651.1	4904.6	5217.3	5614.6	5928	6177.7	6699.2	6983.3	7245.4	7577.6	7638.8	8225.7	8723.6	9252.8	9241	9882.1	10482	10574	11058	11240	11670	11742	12242	14457	13378
7.9107	0	0	0	7.6055	0	0.53165	2.8403	19.564	42.611	94.246	193.81	353.41	571.55	822.25	1172.4	1507	1852.4	2299	2774.4	3287.7	3761.2	4174.6	4877.2	5098.6	6053.2	6178	7491.1	7398.4	7882.9	8427.6	8762.2	8014.6	8563.2	9169.3	9827.9	9962.8	10622	10835	11056	10875	11264	11708	11657	11940	12428	12079	11984	12185	12310
0.9918	0	0	0	3.8198	0	1.0921	11.123	18.378	37.628	47.007	59.958	98.552	135.5	198.71	278.43	309.02	362.19	479.04	670.47	791.68	950.59	1050.1	1430.8	1667.7	2066	2292.9	2876.5	3272.9	3919.8	4279.9	4747	5243.6	5714.9	6458.3	7272.1	7774.7	8241.5	8885.7	9430.6	10026	10617	11064	11714	11552	12188	11899	12298	12632	12507
68.911	0	0	13.808	0	0	0	0	0	19.186	75.465	267.44	324.07	558.82	778.8	1094.1	1424.7	1837.4	2332.3	2748.6	3272.7	3628.1	4258.7	4840.2	5401.9	5903.2	6675.3	7203	7760.1	8278.8	8982.9	9548.3	10221	10608	10967	11554	11937	12116	12288	12463	12605	13241	12942	13369	13369	12576	11878	13638	13887	13772
0	0	0	4.7573	0	4.8867	13.644	43.709	77.702	109.25	196.27	274.05	419.66	550.01	676.7	860.13	1039.3	1250.7	1471.1	1721.3	1991.9	2268.5	2602.3	2829.2	3050.5	3212.3	3539.9	3792.3	4100.6	4442	4782	5193.3	5513.6	5760.9	6114	6430.8	6762.6	6989.7	7336	7701.2	7901.4	8352	8390	8746.5	8997.7	9041.8	9046.2	8963.8	9026.3	9292.1
0	0	0	0	7.5011	0	6.7482	54.176	65.894	228.5	334.93	527.61	702.36	780.57	1122.5	1467.1	1836.4	2248.5	2656.5	3155.7	3729	4357.2	4912.2	5626.7	6240.8	6821.7	7550.9	8485.1	9186.8	9845.1	10438	11105	11908	12505	13150	13913	14287	14763	15465	16053	16549	17114	17138	17299	18030	17828	17930	17971	18346	18383
7.0619	0	0	0	0	0	19.544	96.749	255.86	455.86	739.25	1113.8	1562.2	1918.2	2400.8	3006.8	3584.5	4293.8	5041.9	5790.8	7162.8	7922	8692	9545.4	10263	10865	12204	13291	14369	14984	15346	16339	16924	17586	17842	17731	17996	17895	17519	18108	17808	18188	18929	18626	18876	18179	19079	19072	19382	18803
0	0	0	0	0.68737	11.483	8.7306	32.645	68.095	129.67	222.02	342.03	430.37	604.86	751.32	981.16	1107.7	1282.8	1551	1735	2045.2	2342.7	2728.9	3013.3	3301.1	3560.5	3898.5	4147	4480.8	4776.9	5030.1	5459.6	5691.1	5878	5869.2	6415.2	6872.9	7053.8	7385.9	7408.7	7493.1	8090.9	8102.3	8365.8	8410.2	8212.4	8504.4	8725.8	8829.5	8846.1
9.3341	0	0	1.0783	0.37902	0.38202	0	2.0517	13.744	50.571	107.68	221.7	351.53	529.18	780.13	1021.1	1366.7	1715.9	2128.3	2516.9	2850.5	3355.4	3778.8	4196.9	4641.5	5035.5	5637.8	6127.3	6360.1	6762.4	7281.3	7852.1	8109.1	8693.9	9111.5	9279.7	9613.3	9859.1	10106	10463	10792	10821	11053	11063	11323	11415	11472	11700	11866	11779
0	0	1.4734	0	0	0.32789	34.828	92.715	213.7	340.21	526.79	784.95	1070.8	1401.9	1786.8	2204.9	2662.2	3111.5	3699.8	4262	4778.8	5528.2	6202	6752.6	7323.8	8147.2	8607.3	9360.8	9876.1	10578	10970	11859	12357	13085	13596	13820	14507	14641	14815	15432	15316	15467	16388	16149	16973	16539	16937	16865	16751	17209
0	0	0	0	0	3.1831	28.173	59.79	167.93	307.67	508.94	829.08	1183.3	1667.3	2212.1	2772.2	3561.9	4303	5142.7	6041.6	6873.8	7854.9	8798.1	9835.2	10832	11621	12893	13881	14660	15699	16655	17822	18721	19725	20788	21921	22790	23507	23920	24699	25234	25893	26374	26922	27396	27533	27404	27619	28382	28715
5.197	8.2797	4.0043	2.7928	0	0	0	0	0	13.831	51.538	99.032	191.09	330.02	496.43	708.27	968.21	1261.4	1568.7	2050.5	2300.8	2758.2	3073.6	3792.8	4668.5	4896.7	5423.8	6101.4	6700.7	7398.2	7673	7599.9	8073.1	8738.6	8887.6	8777.6	8869.6	9214.4	8662.1	10473	9810.4	10026	10345	9935.3	10590	10649	11020	10712	10786	10936
0	0.0041994	5.5493	6.4493	0	1.3519	0	3.7767	12.264	25.788	81.771	150.37	252.01	387.58	493.52	678.61	945.17	1162.7	1479	1852.3	2147	2494.8	3020.8	3646.5	4133.6	4578.8	4829.7	5374	5547.9	6448.9	6967.1	6572.9	6903.2	7224.9	7805.5	7881.3	8312.3	8464.6	8930.1	9486.8	9829.9	10118	10559	10775	11067	11484	11893	11828	11994	12269
0	14.617	4.4695	0	5.2432	0	0	0	7.2744	31.236	101.84	209.83	348.69	545.33	879.86	1105.9	1541.8	1894.3	2334.1	2702.4	3289.6	3783.5	4565.9	4964.4	5710.1	6432.9	6876.3	7518.2	8186.3	8807.7	9500	10296	10511	11304	12029	12535	13073	13455	13832	14368	14539	15533	15957	15744	16305	16314	16343	16340	16430	16503
0	0.091092	0	6.9019	0	0	5.5977	54.947	139.06	290.76	516.29	792.29	1165.7	1585.8	2110.6	2643.9	3219.4	3823.5	4680.4	5388.4	6126.4	6730.5	7673.5	8439.6	9273.8	9654.9	10600	11335	11926	12974	13583	14109	14901	15459	16561	17045	17485	17548	17818	17752	18594	18935	18986	19056	18865	19024	17789	18517	18297	18108
20.355	14.163	1.8079	2.9334	0	0	0	4.2619	53.234	129.56	192.2	282.51	438.23	668.88	882.61	1195	1521.2	1931.8	2352.3	2818.1	3276	3728.2	4227.4	4787.5	5110	5615.4	6068.7	6490.2	7085.6	7391	7780.4	8154	8686	9070.1	9277.9	9731	9835.5	10487	10640	11087	11257	11171	11266	11231	11601	11676	11938	11823	12024	11982
0	0	0	16.907	150.23	288.32	441.53	459.67	486.22	652.38	819.51	1027.2	1171.7	1430.3	1621.8	1952.3	2304.7	2641.5	2964	3386.7	3851.6	4167.7	4780.2	5048.1	5560.4	5999	6486.6	6943.8	7194.2	7855.3	8164.2	8410	8870.2	9350.3	9576.2	9974.8	10549	11162	11452	11567	11855	12289	12654	12688	12820	13024	13171	13071	13560	13588
10.084	28.978	1.8129	0	0	0	1.487	18.331	62.53	106.24	287.48	489.44	711.05	909.62	1235.7	1471.1	1861.9	2203.8	2695.1	2999.5	3217.7	3740.5	4558.6	4551.9	5999.3	5542.2	5867.9	7042.6	8717.3	8428.6	8674.8	7937.1	8597.6	10613	11967	11686	8179.5	8256.1	8533.8	8800.8	9089.9	9272	9607.1	9739.8	10191	10270	10423	10319	10225	10460
0	0	0	0	0	6.6286	40.216	94.303	189.79	346.7	494.82	695.4	970.61	1257	1558.2	1864.4	2288.2	2684	3001.7	3608.8	4124.6	4445.2	4833.3	5467.2	6011.1	6386.9	7077.3	7304.3	7775.8	8159.1	8210.5	8683.9	9307.9	9791	10435	10878	11204	11913	12337	12759	13525	13980	14243	14377	14858	15196	15008	15654	15727	15794
0	5.7629	0	0	18.467	0	6.7967	7.5575	41.415	121.65	295.31	409.45	694.54	982.06	1385.2	1810.3	2258.6	2822.7	3350.7	3907.6	4533.2	5127.1	5870.7	6415.2	7044.7	7631.3	8189.3	8794.9	9499.8	9873.4	10744	11427	11656	12156	12762	13198	13682	13961	14405	14268	14730	14824	14688	14900	15301	15457	15346	15696	15965	16012
4.9456	0	0	0	4.3674	2.7785	0	15.725	16.952	51.268	93.826	216.66	353.36	619.3	915.35	1257.6	1736.5	2222.2	2717.8	3212	3919.6	4591.9	5305.7	6052.4	6775.7	7602.8	8284.9	9107.9	9684.8	10443	11154	11805	12602	13353	14232	14718	15551	16153	16833	17079	17613	18097	18403	18993	19186	19337	19544	19784	19855	20302
1.6444	6.2602	8.5824	0	1.9568	0	0	2.4294	1.4559	0	29.916	61.242	99.021	201.19	307.01	417.1	593.53	769.24	993.86	1258	1500.8	1699.1	1987.7	2153.7	2437.2	2642	2969.6	3251.3	3510.7	3834.3	4037.7	4216.5	4492.7	4863.7	5004.2	5477	5741.1	6021.4	6023.8	6455	6734	6870.7	7037.7	7182.8	7351	7463.2	7748.1	7883	7760.5	7985.2
0.49736	0	0.23426	0	3.7613	1.8043	0	23.811	67.838	198.09	369.88	630.65	897.08	1281.9	1747.1	2247.9	2760	3323.1	3896.1	4574.6	5007.7	5801.8	6454	8013.4	7638.5	9633.6	9156.9	9531.5	10014	10496	11388	12125	12763	13307	13926	14034	14330	14679	15171	15508	15970	16201	15270	15524	15663	15885	15786	16245	16088	15992
13.745	0	0	1.1276	19.39	0	0	12.854	39.325	148.79	263.88	450.36	715.49	1039.3	1077.3	1486.7	1950.1	2426.5	2954.4	3565.4	4149.6	4740.8	5384.3	6031.5	6686.9	7319.4	8150.6	8918.6	9389.5	10380	10863	11718	12573	13118	14027	14478	15234	16302	16778	17438	17889	18399	18913	19612	20304	20578	20557	21373	21414	22354
5.981	0	0	0	0	3.7556	16.964	67.38	140.38	238.32	373.88	518.76	785.19	1054.9	1359.8	1632.5	2101.8	2381.9	2779.6	3203	3602.7	4118.5	4500.8	4878.6	5227.6	5718.9	6138.2	6451.3	8553.1	7364.4	7526.3	7992.1	8792.6	8969.9	9149.2	9561.3	10052	10577	11160	11259	11769	11693	11893	12080	12299	12548	12525	12767	13142	13442
0.8572	10.042	0	0	9.2276	0	3.7381	9.2239	52.231	107.4	179.36	291.23	429.62	645.56	878.02	1137	1415.6	1738.7	1842.5	2498.9	2783	2943.8	3352.8	3726.7	4034.8	4548.9	4698.3	4973.6	5441	6006	6306.8	6327.9	6622.4	6731.7	7114.5	7474.8	7916.4	7979.2	7935.8	8099.5	8160.3	8558.6	8755.2	8716.2	8602.5	8712.2	8456.1	8456.5	8669.1	8675.5
0.83204	1.3968	0	0	0	0	10.087	23.887	36.711	65.297	123.34	233.08	437.15	710.82	1024.4	1434.1	1903.3	2470.3	3048.6	3789.6	4442.6	5149.1	5873.1	6676.8	7251.4	8235.7	8876.7	9451.3	10084	10818	11709	12040	12739	13388	14306	14904	15424	15569	15881	16248	16982	16885	17352	17548	17599	17730	17591	17428	17565	17445
0	0	4.6081	0	9.097	0	12.133	17.66	42.33	74.926	121.61	187.22	262.29	367.24	521.44	718.95	836.94	1042.5	1293	1537.8	1726.7	1932.2	2116.3	2328.5	2589.6	2703.7	2967.4	3280	3529	3571.9	3777.4	4109.6	4278.6	4478.1	4676.9	4914.6	5288.7	5469.1	5743.7	5900.4	6018.3	6025.7	6139.2	6363.6	6473.9	6697.1	6739.7	6888.4	7812.3	8036.5
0	0	0.92253	8.4782	17.109	6.4158	20.066	49.08	79.935	151.92	263.29	410.75	633.08	854.5	1130.4	1426.2	1713.3	2080.7	2484.7	2768.4	3230	3571.7	3994.5	4301.8	4719.1	5054.6	5435.2	5728	6055	6511.3	6697.3	7105.1	7245.5	7502.8	7863.1	8114.9	8319.7	8753.4	8947.1	9094	9346.3	9430.6	9659.3	9642.5	9783.4	9987	10118	10170	10087	10242
0	0	0	0	0	3.5704	33.485	77.467	157.06	292.19	467.11	666.49	936.19	1205.3	1606.1	1856.2	2248.9	2758.1	3206.9	3729.9	4338.6	4920.5	5435.2	6123.5	6740.9	7343.8	8202.3	8937.4	9572.7	10371	10816	11458	12276	12911	13268	13702	14437	15396	15837	15101	15526	16297	16591	16812	17367	18232	18794	18765	18456	18341
3.684	0	0	0	0	1.0173	20.194	32.533	81.432	149.67	248.99	394.29	524.82	716.56	953.89	1219.2	1479.4	1794	2192.9	2512.7	2820.7	3126.2	3643.6	3861.7	4237.6	4725.6	5164.8	5646.3	5971.4	6213.6	6676.4	6953	7365.4	7552.7	7983.2	8349.4	8641.5	8773.4	9161.4	9341.5	9670.7	9853.2	9893.3	10241	10463	10540	10548	10710	10727	10792
0	0.021034	4.4419	7.0553	2.6487	0	4.6927	25.536	64.55	154.8	233.44	385.63	537.81	768.53	959.32	1280.2	1599.5	1933.4	2217.3	2609.8	2995	3258.3	3621.6	3967.1	4313.3	4510.1	5031.8	5260.5	5401.3	4807.5	5214	5646.9	5758.7	5863.8	5992.7	6148.9	6316.3	6575.9	6748.6	6928.1	7059.8	7349.2	7603.4	7842.8	8075.7	8087.7	8154.2	8242.3	8438	8610.1
3.4897	0	1.3367	4.3255	2.7213	0	0	31.103	71.009	167.4	305.2	481.41	704.07	976.87	1298.4	1682.8	2159.7	2674.6	3186.6	3724.6	4279.1	4836.2	5561.2	5867.6	6313.9	6959.7	7500.7	8013.4	8546	9142.3	9635.5	10241	10939	11412	12034	12246	12671	13126	13480	14465	14494	14657	14871	14923	15382	15667	15643	15614	15547	15784
11.647	3.6832	0	0	0	0	2.5178	15.4	60.296	146.67	268.46	463.7	663.01	921.38	1258.6	1636.2	2113.1	2568.7	3092.3	3569.2	3960.5	4663.9	5228.5	5741.3	6279.3	6844.8	7429.5	7910.2	8514.1	9127.5	9132.5	9677.4	10425	10601	11382	11390	11706	11922	12185	12766	12944	12857	12930	13201	13435	13614	13520	13697	13494	13554
0	1.8956	0	0	0	0	32.35	117.18	245.73	434.94	783.54	1062.8	1536.3	2118.9	2648.7	3316.7	3913.8	4632.2	5435.2	6003.7	6884.2	7607.6	8181.1	9009.5	9805	10467	10870	11411	12427	12789	13501	14236	14483	15146	15968	16419	16994	17467	18180	18520	18957	18930	19047	19463	19672	19921	19971	20141	20589	20588
0	0	1.5137	9.2875	18.281	36.354	40.044	56.481	75.287	81.312	107.57	164.05	314.26	431.69	562.33	858.03	1108.6	1421.9	1797.5	2130.9	2594	2969.7	3402.8	3981	4298.5	4755.5	5412.6	5786.8	6336.5	6795.9	7116.7	7680	8232.4	8859	9458.8	9925.7	10413	10596	11198	11418	11998	12038	12285	12647	13013	13484	13915	13692	14120	14042
0	4.381	0	0	0	9.7407	16.641	24.529	41.945	51.445	117.26	214.48	341.58	475.9	649.2	884.6	1082.1	1386.2	1683.5	2068.9	2456.1	2813.4	3230.5	3565.2	4028.3	4429.5	4846.1	5071.1	5438.2	5902.8	6188.9	6495.4	7034.7	7336.6	7937.7	8421.7	8777.3	8987.7	9375.1	9934.9	10033	10467	10571	10971	10952	11108	11252	11192	11163	11147
0	30.395	5.1459	0	0	0.80512	4.6113	10.607	43.983	162.85	318.28	434.18	661.82	877.49	1202.5	1365.5	1765.5	2085.8	2556.2	2964.4	3393.1	3813.4	4205.6	4650.3	5054	5527.1	6104.7	6596.8	6873.9	7277.5	7962.3	8273.1	8575.3	9059.5	9320.8	9599.3	10080	10182	10471	10613	11148	11457	11694	11695	11751	11974	11688	12052	12221	12390
0	0	0	0	0	0.79066	50.003	115.55	201.68	447.06	731.09	1268.4	1439	1977.1	2672	3286.6	4272.8	4992.7	5686.1	6582.3	6020	6432.9	7254.2	7466.6	8579.7	8872.1	9301.5	10098	10298	10714	10992	12231	12927	13682	14258	14833	15012	15568	16029	16343	16720	17263	17441	17888	17908	18066	18349	18185	18574	18922
0	0	0	3.9373	0.99034	0	21.165	88.842	185.17	380.03	616.37	927.5	1312.7	1755.4	2276.8	2831.2	3383.6	3969.2	4642.1	5182.9	5935.3	6523.9	7296.9	7773.5	8352	9085.5	9289.9	10096	10506	11142	11617	12024	12382	13054	13520	13677	14040	14592	14812	15108	15315	15668	16086	16270	16636	16439	16638	16499	16818	16699
0	0	0	2.3384	1.4682	9.1058	0.19683	48.987	100.06	163.61	272.59	378.42	531.8	712.72	928.61	1213.6	1502.2	1721.9	1997.3	2323.9	2622.8	2821.4	3182.3	3363.1	3662.3	3901.4	4365.9	4570.9	4901	5215.3	5591.8	6078.7	6244.8	6636.5	6869.6	7245.2	7591.6	7778.3	8237	8540	8892	9069.2	9351	9285.5	9530.8	9846.4	9832.3	9949.5	10030	10053
0	0	0	0	0	4.7647	17.953	39.66	81.093	175.58	284.74	463.21	803.53	1132.6	1455.7	1883.9	2335.9	2794	3302.7	3661	4296.5	4922.6	5528.1	5908.1	6759	7112.4	7940	8179.5	8891	9516	9904.1	10501	10498	11098	11897	12555	12601	13387	13577	14132	14314	14424	14540	15445	15388	15399	15634	15730	15952	16232
0	0	9.0171	0	4.0763	6.2669	29.227	49.175	48.226	84.975	177.43	263.81	398.28	564.07	781.02	1017.2	1273.9	1520.5	1926.9	2179.2	2603.4	2964.8	3474.5	3874.6	4342.2	4733.6	5151.1	5690.3	6025.3	6549.4	6783.4	7338.7	7643.5	7851.7	8216.8	8645.6	9145.5	9052.5	9560.8	9922.6	10597	10762	12497	12674	10860	11005	10797	10750	10669	10905
1.4407	2.1188	0	0	1.5826	8.2954	2.7253	10.033	44.169	101.64	160.93	278.81	419.29	596.07	813.51	974.93	1309.7	1524	1813.1	2171.5	2535.6	2970.6	3092.9	3408.5	3952.7	4563.6	4979.9	5278.6	5830.2	6672.5	7327	7406.3	7947.1	8520.7	8690.7	9283.9	9749.1	10251	10536	10969	10802	11455	11454	12011	12083	11997	12162	12277	11413	11460
0	0	0	0	46.041	0	63.288	3.5692	0	29.257	77.977	173.93	316.74	515.22	729.35	1022.6	1412.9	1824.5	2416.7	2911.8	3394.2	3962	4443.1	5013.5	5591.9	6319.2	7123.7	7512.2	8009.6	8555	9393	10046	10763	11395	11886	12621	13222	13558	13858	14474	14910	15128	15153	15325	15587	15590	15956	16065	16259	16355
0	0	0	3.414	13.236	11.787	12.485	25.669	79.132	208.73	248.53	443.74	654.23	909.62	1241	1603	1986.6	2383.3	2829.4	3367.8	3776	4325.9	4724.4	5240.1	5744	6175.9	6429.5	6797	7193.3	7668.6	8413.1	8566.6	9184.7	9519.2	10069	10654	10796	10865	11468	11635	12330	12415	12772	13241	12923	13558	13450	14111	13985	14121
0	0	8.7926	0	6.8533	2.3951	10.803	29.407	72.065	172.21	314.46	535.19	769.11	1071.4	1518.5	1919.1	2453	2951.5	3491.9	4115.6	4599.9	5239.3	5856.8	6680.5	7870.2	8558.1	9438.2	10250	11361	12128	12900	13634	14180	13382	14142	14594	13914	14500	15130	15207	15329	15699	15761	16043	16437	16620	16967	16944	17223	17258
6.9939	0	0	0	0.92935	7.7451	0.22997	0	0	0	0	0	30.53	83.05	139.29	277.59	389.34	542.69	786.03	979.81	1266.6	1609.9	1880.4	2162.8	2475.7	2713.7	3093.9	3430.9	3880.2	4227.9	4614.5	4942.2	5154.3	5528.7	5838.9	6333.4	6751.1	6705.5	7040.1	7156.2	7350	7517.4	7842.3	8040.5	8214.4	8199.9	8480.3	8419.5	8475.5	8468.1
0	0	0	2.3862	12.751	0.92302	11.16	54.232	142.41	290.8	518.93	751.65	1106.6	1492.4	1873	2246.1	2696.2	3309.7	3868.6	4474.4	5041	5738.2	6304.9	6963.3	7469.1	8233.4	9141	9242.1	10160	10610	11366	11783	12729	13116	13559	14266	14256	14813	15514	15679	16225	16480	16779	17088	17318	17361	17409	17628	17522	17316
0	0	0	2.2515	8.9736	4.6743	0	10.026	15.678	38.031	69.737	116.81	182.63	277.66	407.74	574.74	849.71	1109	1358.4	1660.7	1907.6	2249.5	2601.3	2897.8	3208.2	3606.2	3894.7	4319.6	4535	4995.6	5188.2	5669.2	6149.8	6456	6833.6	7203.7	7257.7	7664.3	8024.4	8347.8	8327	8428.7	8989.4	9187.9	9353.2	9436.3	9621.4	9652.8	9733.4	9771.6
0	0.54156	0	9.777	0	1.8619	3.7399	31.498	68.046	137.3	247.78	383.23	553.18	759.7	938.8	1136.2	1370	1602.8	1947.2	2325	2778.1	3091.9	3447.5	3785	4075	4386.4	4984.2	5270	5626.7	5907.6	6225	6670.1	7210.2	7650.3	8091.2	8433.3	8776	9228.9	9689.5	10016	10488	10822	11065	11506	11795	11547	11972	12261	11916	12452
3.8665	0	0	0	3.717	2.8052	0	6.9657	23.428	71.707	138.24	236.48	331.3	491.42	654.87	874.96	1135	1337.6	1546.4	1874.8	2254.5	2666.7	3070.7	3555.9	3880.7	4458.1	4892.4	5263.9	5743.9	6221.5	6406.8	7121.7	7452.1	7972.1	8811.1	10202	11236	9992.1	10574	10789	10976	11564	11761	12017	12390	12404	12443	12737	13003	13200
0	0.93043	0	11.454	0	2.315	9.9415	5.6407	18.132	32.378	50.659	113.66	184.9	294.24	464.27	623.27	867.38	1141.2	1466.3	1848.4	2258	2684.4	3236.2	3695.8	4267.6	4684.1	5421.3	6112	6564.4	7315	7520.8	8114.5	8416.2	9004.7	9437.7	10003	10385	10884	11411	12005	11844	12453	12760	12944	12998	13313	13478	13202	13143	13310
5.6878	0.6087	8.2169	6.7479	5.6749	0	0	0	0	14.481	40.562	103.01	207.14	315.29	545.84	767.01	1058.6	1348.6	1740.6	2003.2	2343.4	2841.5	3078.4	3300.7	4180.5	4410.2	4672.2	5002.5	5201	6687.8	6543	6268.9	6747.8	7259.1	7394.6	7665.7	8080.7	8088.3	8604.4	9213.6	9683.5	9743	10087	9782	10427	10632	10405	10560	10557	10476
0	0	0	0	0	5.5854	26.239	57.594	132.04	249.42	412.18	633.41	898.45	1225.5	1570	1843.9	2253	2760.7	3210.4	3668.3	3977.4	4436.1	4930.5	5645.2	7023.9	7555.8	7992.7	8002.8	8422.2	8333.8	8318.3	8995.7	9408.1	8552	8910.9	9088.6	8855.6	8983.9	9174.6	9431.9	9340.5	9494.1	9688.2	9612.4	9880.6	9979	10180	10189	10185	10317
0	0	0	21.411	43.892	17.841	25.613	39.069	82.827	111.3	194.56	298.38	497	706.03	972.59	1314.9	1650.9	2121.5	2682.5	3137.1	3737.7	4338.6	4919.2	5611	6212.1	7077.1	7862	8758.4	9566.1	10113	11156	12158	12663	13433	14164	11910	12372	12592	13376	13668	13706	13916	13917	14246	14519	14772	15371	15407	15368	15462
2.2053	0	0	0	2.7385	2.2719	21.577	72.966	139.21	247.96	358.07	490.35	664.6	814.25	979.8	1170.2	1411.3	1630.3	1821.2	2069.2	2349.6	2657.4	2943.4	3192.9	3399.4	3789	4109.5	4359.1	4700.1	4948	5196	5514.2	5882.8	6250.9	6512.4	6694.9	6907.7	7198.6	7518.8	7682.7	8014.3	8026.9	8181.1	8274.5	8367.5	8610.6	8646.7	8841.9	8895.7	9016
9.4752	4.9954	0.2447	0.29024	0	0	0	32.285	82.598	176.05	308.27	534.96	784.71	1165.6	1484.3	1847.3	2220.2	2673.1	3110.5	3651.1	4154.7	4640.6	5007.4	5568.1	6066	6314.9	6578.1	6953	7302.6	7585.4	7828.1	8331.7	8754.6	9009.8	9253.2	10014	10117	10182	10546	10722	10813	11058	11343	11554	11360	11212	11340	11676	11944	12159
4.7285	4.9622	0	0	2.2364	9.3771	0	0	0	0	0	0	0	74.889	162.58	332.21	501.63	689.02	926.47	1269.8	1650.3	2039.3	2255.1	2825.9	3243.8	3858.6	4001.7	4614.9	5153.1	5776.2	6256.2	6356.1	6807.1	7228.2	7649.1	8497.9	9014.9	9054.7	9503	9818.7	9841.1	10289	10444	10998	11119	11234	11363	11249	11496	11780
12.428	1.8454	0	10.633	0	0	0	0	6.4168	33.42	72.256	163.52	273.61	365.77	554.5	779.86	1028	1228.8	1522.3	1923	2239.8	2750.7	3131.2	3576.3	3973.8	4384.1	4958.5	5446.2	5855.5	6221.3	6503.5	6919.3	7066.1	7488.7	7909.6	8343.5	8564.3	8593.4	9416.2	9268.4	9834	10156	10507	10681	11204	11384	11607	11960	12076	12077
16.656	2.0472	0	0	0	0.66327	7.1039	25.29	59.787	121.16	197.88	324.88	408.19	571.71	794.97	1011.9	1406.5	1748.3	2111.5	2426.3	2738.1	3258.4	3240.7	3792.6	3758.8	4057.8	4458.2	4643.1	5436.4	5797.1	6003.4	6131	6211.9	6570.1	6598.2	6965.6	7309.6	7394.4	7445.8	7563.7	7584	7724.6	8086.9	7862.9	8035.3	7553.6	8003.4	8121	8097.4	7905.6
0	4.2723	0	0.37069	1.6522	0	0.28274	22.365	58.112	118.84	240.89	406.44	626.53	877.44	1306	1584.9	2129.7	2355.4	2781.4	3188.5	3487.7	3982.4	4440.1	4719.1	5236.6	5407.3	6056.7	6959.1	6762.8	8286.4	8202.7	7832.7	7814.7	8268	8648.6	9157.7	9148.8	9422.4	9693.1	9848.9	9931.9	10145	10327	10702	10473	10556	10610	10639	10543	10601
23.956	2.0704	6.8965	0	0	0	0	0	11.263	52.407	147.8	317.55	557.41	856.45	1161.8	1584.8	1982.5	2443.9	2693	3365.7	3920.3	4231.5	4623.5	5165	5601.6	6207.5	6562.3	7020.5	7647.8	6795.9	8655	8810.8	9192.6	9645.1	10523	11272	11934	12378	12822	13381	13592	14441	14479	15310	15109	15662	15584	16097	16710	16894
0	0	0	1.3449	9.2408	5.909	8.3251	28.143	100.96	222.89	382.38	641.68	940.47	1340.2	1759.3	2214.9	2732.6	3376.3	3880	4421	4955.3	5532.2	6137.5	6663.7	7121.9	7942.8	8476.4	9069.4	9456.8	9912.1	10541	11121	11371	12059	12491	13477	13576	14653	14877	15631	15768	16548	17083	17408	17899	17631	17727	17717	18120	17767
0	0	0	0.4261	0	0	10.975	3.8853	27.524	45.712	82.64	134.68	227.53	338.42	495.91	634.04	840.42	1051.9	1289.4	1575.2	1813	2222.1	2438.6	2774.1	3132.6	3448.3	3692.7	4108.6	4372.9	4627.1	5063.7	5258.1	5407	5794.4	6003.1	6304.6	6545.4	6728.1	7080.5	7233.9	7523.8	7604.8	7799.6	7836.7	8156.2	8282.2	8316.7	8502.8	8546.6	8675.5
15.155	1.9924	0	0	0	0	19.614	54.531	87.241	152.05	287.79	464.46	477.77	643.96	1035.9	1019.9	1201.6	1395.9	1753.5	1938	2212.7	2803.5	2720.4	3092.6	3914.3	4113.9	3881.6	4076.8	4356.4	4749.5	5290	5158.1	5553.5	5473.2	5754.3	6092.3	6219.4	6499.5	6739	6618.8	7131.6	7214.3	7602.3	7863.7	7777.1	7784.3	7827.3	7993.3	8224.5	8234.5
1.4198	0	0	0	3.3929	7.9668	3.06	6.5498	9.5585	29.82	57.508	174.57	282.36	256.32	401.46	641.74	832.35	1030.4	1374.4	1686.2	1996.3	2366.2	2757.8	3168.1	3630.2	4131.1	4581.3	4882.5	5335.1	5930.5	6403	7059.4	7483.4	7632.8	7921.9	8742.8	9443.5	9524.5	9927	10688	10927	11502	11701	11740	11571	11768	11804	11870	12139	12290
0	0	0.96865	4.899	0.040342	5.5188	7.3696	55.231	91.965	156.53	224.15	286.3	419.15	583.52	819.1	1022.8	1362.2	1580.4	1990	2223.1	2661.2	2946.5	3333.4	3493.8	3592.8	3892.6	4161.9	4442.2	4812.3	5010.1	5234.1	5546.7	5631.3	5908.1	6161.4	6230.9	6475.8	6567.5	6688.9	6534.6	6711.7	6859.9	7097.6	7132.2	7300.7	7277.1	7316.6	7354.8	7518.3	7506.6
0	0	0	6.4576	10.435	7.6988	0.81588	59.382	120.76	207.12	394.98	540.07	737.48	973.96	1388.7	1789.1	2207.1	2651.5	3097.2	3582.3	3974.4	4689.9	5153.1	5632.6	6367.2	6676.5	7387.3	7655.8	8090.9	8510.8	9002.1	9571.4	9970	10589	11099	11933	12027	12581	13402	13407	14203	14218	14248	14693	14581	14928	15113	15194	15232	15268
0	0	0	0	8.9312	41.008	74.608	84.53	106.4	133.01	173.09	258.48	381.7	543.77	759.67	996.3	1365.1	1674.7	2098.3	2440	2826.4	3332	3867.2	4498.9	4910.4	5319.8	5732.6	6272.8	6753.2	7307.1	7788.1	8328.6	8856	9311.5	9686.2	10012	10291	10869	11226	11063	11472	11498	11656	11691	12012	12107	12233	12563	12327	12601
5.5275	4.1917	0	1.2935	0.49603	0	0	43.586	110.88	204.06	359.71	571.59	771.64	1089.8	1437.7	1816.5	2266.2	2593.6	3098.9	3419.6	3929.8	4453.3	5225.3	5437	5709.5	6292	6960.3	7283.4	7788.9	8107.6	8430	8852.4	9144.3	9458.4	10284	10563	10733	10989	11241	11636	10392	10406	10486	10690	10514	10787	10902	10855	10875	10753
6.0409	7.1923	0	0	0	0	14.525	53.093	145.55	245.6	415.46	599.2	816.4	1070.5	1358.5	1647.9	1994.4	2341.4	2663.7	3085.8	3546.3	4122.2	4953.3	5109	5486	6080.5	5480.1	6458.3	6762.1	7185.1	7376.7	7888.8	8082.8	8263.3	8650.7	8879.5	9119.3	9229.1	9352.4	9794.7	9457.9	10026	10282	9913.7	9692.1	9678.7	10224	10368	10141	10088
7.8706	3.6787	0	0	0	0	5.0055	9.9613	40.012	78.162	159.6	255.19	405.66	598.99	809.39	1100.4	1327.7	1578.8	1860.1	2239.5	2580.1	2966.7	3221.6	3622.7	3844.6	4380.5	4588.9	5113.8	5575.7	6079.6	6446.9	6526.9	6821.4	7207.6	7706.6	8177.5	8404.1	8834	9014	9204	9382.7	9816.2	9806.3	9922.5	10260	10353	10385	10523	10638	10783
14.319	8.9452	0	0	0	0	0	0	15.78	51.554	102.91	174.07	270.1	475.06	562.36	727.29	1007.2	1218.9	1425.7	1660	1950.6	2293	2396.5	2744.3	3060.5	3614.6	3796.1	3743	4075.2	4530.8	4888.9	5403.7	5678.8	5807.9	6156.2	6735.9	6805.3	7043.7	7064	7298.8	7251.8	7671.6	7566.1	7857.1	7984.7	7849.8	7841.4	8051.9	8243.9	8310.5
19.513	8.5412	0	0	0	0	13.99	0	0	17.303	54.48	112.13	203.4	348.49	525.47	741.97	1001.2	1261.7	1671.3	2083.2	2443.4	2798.8	3283.7	3697.3	4224.6	4587.9	5188.8	5544.1	6145.4	7054.1	7396.3	8013.8	8465.3	8614.7	9221	9714.3	10056	10699	11400	11344	11937	12336	12531	12987	13046	13029	13339	13307	13873	14143
41.13	21.959	0	2.7336	0	0	0	3.6656	9.6366	103.18	188.45	368.31	615.3	926.21	1266.1	1696.2	2196	2779.2	3374.1	4321	4751.1	5418.2	6381	6700.9	7288	8686.5	9283.1	10108	10843	11781	12471	13582	14208	14809	15573	16535	16960	18006	18590	19723	20105	19252	19968	20145	20959	21113	21743	21707	21838	22186
12.122	13.474	0	0	0	0	2.7116	21.17	36.564	135.62	234.73	386.19	572.15	816.27	1077.3	1415.8	1790.6	2079	2502.4	2920.3	3274.5	3743.2	3870.9	5284.5	4675	5188	5588.5	5636.9	6121.2	6361.9	6926.7	7435.5	7372.4	7617.8	7813.8	8373.3	8565.1	8868.8	9224.4	9460.6	9442.8	9733.1	10034	9928.3	10189	9844.3	10197	10306	10383	10609
0	0	0	9.3358	6.0941	7.756	26.213	39.457	80.359	123.22	185.64	306.79	452.41	605.31	823.94	1066.4	1330.7	1670.4	2056.3	2615.6	2844.1	3535.8	3682.5	4481.4	5339.9	5423.1	6202.6	6534.6	5910.9	6341	7616.8	7821.3	8376	8588.5	9507.3	8370.1	9465.2	9760.8	9771.7	9988.4	10375	10585	11167	10454	11024	9852.9	10991	11335	11107	11163
0	0	0	8.8278	10.877	9.5907	46.263	123.55	221.86	355.54	592.27	853.48	1139.5	1490.3	1778	2177.3	2515.3	2967.7	3479.8	3890.9	4577	4954.1	5514.8	5987.5	6619.6	7265.8	7887.2	8395	9004.4	9668.1	10415	11124	11598	11676	12080	12708	13302	13727	14145	14491	14798	15067	15388	15595	15927	16181	16394	16301	16293	16403
0	0	0	0	9.6091	9.3313	7.0654	3.5938	1.7397	15.178	52.2	181.27	277.9	340.97	525.57	735.14	885.71	1174.6	1455.9	1865.2	2129.2	2608.6	2987.8	3475.4	3797.1	4189.8	4676.4	5779.1	5559.7	5840.1	6186.1	6588	7008.9	7533.7	7749.6	8130.6	8689	8746.4	9241.3	9322.9	9553.3	9892.8	10067	10212	10269	10461	10525	10640	10742	10905
0	0	0	3.3656	0	3.2485	5.6695	4.1707	39.601	92.845	183.86	330.99	523.57	794.45	1024.3	1369.3	1636.8	1878.7	2307.2	2577.5	2998	3451.6	3879.8	4550.5	4942.9	5327.4	5938.2	6524.5	7013.9	7574.8	8207.6	8965.4	9420.7	9911.6	10452	10805	11320	11873	12317	13216	13817	14676	14769	15418	15319	15226	15879	15820	15883	15915
2.9733	5.167	1.5531	6.7468	5.0044	0	0	0	10.744	57.697	127.81	213.54	304.03	456.87	582.47	687.03	883.45	1077.9	1282.9	1504.4	1736.2	1995.4	2251.4	2526	2794.9	3056.8	3393.2	3677.5	3973.3	4440.5	4866.2	5122.9	5446.1	5642.6	6002.8	6276.4	6520.2	6581.4	6972.7	7195.6	7719.6	8009.9	8114.1	8445.7	8411.9	8602.8	8410.5	8938.7	8792.8	8957.4
0	0	0	8.6966	5.2057	34.922	22.581	23.564	65.064	118.45	219.62	353.74	553.71	809.16	1157	1532.9	1940.4	2280.1	2791.7	3252	3792.5	4467	4983.7	5711.8	6369.3	7068.3	7916.8	8736.4	9540.7	10181	10995	11832	12677	13317	14528	15242	16072	16815	17871	18347	18699	19563	19763	20822	20596	20299	21129	21053	21320	21844
0	0	0	4.5136	1.9277	10.529	7.6443	14.784	19.654	12.974	43.394	43.049	77.6	135.03	186.54	282.47	394.45	530.59	742.68	1025.2	1302.6	1569.5	1862.6	2221.5	2542.3	2786.6	3183.1	3468.8	3803.6	4381.6	4936.9	5203.6	5477.9	5988	6414.8	6745.6	7315.9	8048.4	8667.6	9265.2	9480.1	9785.2	10021	10462	10611	10763	11203	11246	11521	12753
0	0	2.6619	0	0	3.142	16.559	80.74	168.6	347.84	569.7	816.96	1203.3	1395.2	2154.1	2618.6	3138.4	3796.2	4371.7	4986.2	5423.5	6165.4	6500.4	7449.4	7936.4	8529	9019.3	9647.4	10074	10837	11340	11725	12565	13081	13471	14035	14081	14769	15407	15791	16199	16014	16517	16924	16935	17276	17416	17589	17719	18010
0	11.689	5.568	9.8622	1.6353	0	0	0.5081	23.537	67.336	177.61	301.42	471.23	714.72	966.31	1283.1	1610.1	1865.7	2274.1	2571.4	2959	3396.2	4022.5	4258	4507	4959.3	5330.2	5714.8	6137.7	6557.8	6746.1	7179.4	7431	7897.1	8407	8706.3	8938.6	9257.2	9691	9939.7	10341	10404	10723	11007	10940	11318	11537	11694	11607	11638
0	0	0.018917	1.3183	0	0	13.186	38.244	118.97	228.8	379.08	597.96	873.11	1128.3	1448	1887.9	2181.5	2521.2	2792.2	3308.1	3853.7	5463	5989.1	5106.5	5328.3	5863.2	6347.3	8375	8312	9379.2	7928.6	8144.8	8226.8	8605.8	9088.3	9037.9	9489.3	9745.8	9959.4	10258	10467	10968	10735	11148	11241	11802	11902	11583	11818	12190
25.57	37.844	0	9.278	0	0	0	0	1.6762	52.469	83.702	204.06	348.13	548.47	734.23	1054.3	1345.4	1959.9	2203.1	2769.8	3304.8	3831.8	4417.5	4736.5	5321.8	5810.7	6410.1	6881.6	7447.3	7407	7957.5	8527.6	8571.6	8954.9	9384.4	9781.1	9858.4	10330	10252	10678	10820	11233	11620	11787	11483	11777	11983	12085	12317	12416
2.7258	2.7353	0	0	3.4162	0.17209	7.6145	47.596	117.46	245.75	377.62	549.54	807.95	1062.2	1361.8	1676.7	1978.7	2233.8	2520.5	2974.5	3242.3	3526	3787.5	4110.4	4314.3	4740.8	4938.4	5223.5	5585.5	5921.7	6235.7	6320.4	6867.9	7242.1	7565.7	7459.7	7876.9	8122.9	8480.9	8725.7	8990.6	9053.4	9145.5	9238.7	9550.2	9610.4	9663.1	9751.4	9783.2	9993.5
15.959	0	0	0	0	0	5.0092	46.638	133.85	260.35	510.51	784.43	1115.7	1465.3	1898.7	2318.1	2723.9	3317	3801.3	4360.7	5074	5650.7	6446.7	7031.9	7819.4	8504	9194.9	9816	10490	11792	12844	13332	14191	13738	13738	13746	14007	14730	14850	15364	15557	15990	16178	16284	16013	16334	16772	16626	17178	17164
0	0	0	0	6.03	17.512	13.899	47.787	143.96	242.7	390.18	534.49	892.6	1206.7	1569.6	1900.6	2279.2	2711	3145.9	3653.5	4094	4464.7	4924.4	5127.7	5379.7	5923.9	6362.6	6941	7163.5	7838.9	8071.8	8531.3	8936.8	9136.7	9348.1	9768.1	10095	10552	10609	11044	11032	11582	11546	11772	11563	11608	11914	12083	12156	12142
0	0	7.9981	13.097	5.6573	0	4.0645	6.5856	21.873	64.011	145.01	258.11	360.95	562.76	669.61	817.52	1064.5	1215.5	1481.1	1739.1	1963.8	2150.7	2477	2814.9	3225.1	3399	3796.8	4144.6	4337.3	4766.3	4954.8	5330	5455	5729.1	6316.7	6649.7	6920.8	7353.3	7527	7334.4	7241.2	7512.8	7712.3	7565.3	7794.5	7810.7	7965.6	8070.1	8214.3	8224
2.6555	1.0431	0	9.2977	0.72184	0	0	0	3.3033	27.539	87.765	173.87	276.41	431.65	621.31	798.14	1056	1305.9	1607.9	1908	2171.7	2518.5	2881	3151.8	3533.5	3869.3	4229	4583.5	4826.7	5286.3	5676.3	5917.9	6461.4	6896.9	7410	7743.8	7909	8112.9	8487	8632.9	9110.2	9396.2	9689.2	9944.6	10203	10078	10328	10409	10480	10401
0	0	0	2.6094	58.884	14.494	66.789	79.921	137.11	229.47	254.19	441.24	715.09	1051.2	1448.2	1969.4	2561.7	3499.4	3626.6	4367.2	5382.6	6573.7	6676.7	7193.6	8140.3	8901.8	9577	10371	11537	11435	12313	12760	13488	14064	14741	14813	15421	15728	16342	16549	16888	17310	19308	19610	18837	18327	18268	18694	19033	19092
11.798	11.166	6.0747	0	0	0	0	0	19.596	78.532	163.09	283.57	459.61	641.58	887.17	1087	1387.5	1648.9	2036.2	2335.1	2707.5	2969.4	3383.4	3790.8	4007.5	4284.1	4741.4	5136	5625.1	5782.4	5970.5	6279.4	6606.4	6748.9	6658.8	7035.1	7173.7	7128.9	7497.1	7368.3	7810.9	7962.3	8210	8408.2	8510	8762.1	8722.7	8803.3	8733.7	8775.4
11.356	2.1709	0	0	0	0	1.4475	18.394	79.122	213.55	361.46	608.64	903.43	1270.4	1663.7	2090.9	2647.4	3271.3	3906.7	4809.5	5306	6207.9	6938.8	7411.9	7830.3	8907.2	9339	10114	10567	11179	11298	11527	11988	12373	13133	13178	13541	14708	15131	15601	14517	14721	14775	15098	15481	15610	15473	15813	16119	16084
0	0	0	0	15.161	60.28	111.61	199.09	318.28	484.98	709.19	1026.1	1324.4	1688	2146.1	2744.9	3325.5	3810.3	4551.1	5302.3	6087.7	6833.6	7394.4	8326.5	9469.8	9965.4	10897	11705	12501	13063	14205	14878	15192	16404	17153	17596	17873	18213	18677	19139	19517	19996	20165	20583	20822	20969	22251	22406	21535	21342
0	0	0	0	2.9542	6.7704	23.975	51.09	124.08	209.88	338.28	531.77	719.73	990.3	1237.1	1599.9	1914	2291.7	2725.4	3151	3609.1	4060.9	4613.8	5155	5524.1	6005	6531	7024.8	7719.9	8004.3	8531.3	9090.2	9444.6	10065	10645	11215	11975	12364	12832	13222	13513	14174	14672	14942	15207	15200	15440	15238	15502	15476
0	0	0	0	0	0	45.862	124.98	290.1	515.87	845.58	1254.2	1753.7	2227.6	2785.7	3560.9	4228.1	4680.2	5648	6505.5	7149.5	7783.4	8418.5	9292.5	9582.5	10431	11177	11662	12125	12792	13089	13659	13977	14559	14885	15319	16020	15980	16377	16544	17081	17315	17370	17873	18297	17992	18347	18647	18325	18632
0	0	0	6.5093	22.538	32.374	42.077	52.631	45.98	38.025	66.562	86.691	129.41	221.47	364.46	451.37	672.87	777.59	977.43	1111.3	1441.4	1683.7	1871.4	2280.6	2323.6	2352.6	2616.4	2953.3	3351.5	3517	3432.2	4036.2	4218.7	4534.6	4774.3	5070	5509.6	5665.3	5746.4	6018.7	6145.1	6291.7	6526.3	6773.3	6888.2	6922.1	7038.4	7069.3	7138.7	7187.1
0	0	0	7.9356	28.152	16.732	35.349	64.57	85.587	208.86	321.99	554	792.82	935.43	1235	1719.6	1993.1	2489.3	2968.2	3386.3	3852.3	4281.7	4939	5327.2	5821.5	6578.5	7089.9	7662.9	8072.8	8712.7	9173.6	9547.4	10108	10625	11148	11758	11887	12428	13068	13564	14252	14350	14535	15195	14856	15327	15332	15512	15663	15291
3.3547	5.7265	0	0	0	0	13.924	49.335	148.05	267.04	489.83	780.45	1150.5	1555.2	2072.9	2639.2	3188.2	4034.7	4759.6	5462.9	6446.2	7163.4	7921.4	8714.4	9289.3	10154	10698	11297	11973	12858	13317	13853	14912	15276	15744	16594	17099	17479	18128	18488	19004	18215	19114	19120	19086	19252	18777	19214	19413	20267
13.586	1.3252	1.7352	6.3237	0	0	0	0.83354	5.4976	25.963	60.914	141.44	257.84	402.83	575.41	787.6	1000.9	1285.6	1577.5	1857.4	2219.5	2537.5	2917.2	4052.1	4539.6	5058.3	4563.6	4696.6	5039.8	5467.9	5886.8	5811.4	6377.7	6681.9	5828.4	7021.9	6440.5	7550.5	6612.8	8196.2	8468.2	7510.1	7622.9	8180.4	7828.6	7749.8	7819.4	8284	8377.4	8440.3
0	0	0	0	8.0134	8.6784	45.729	101.87	165.03	300.95	481.79	659.68	988.33	1302	1611.4	2048.4	2475.9	2847	3318.4	3771.2	4333.8	4766.1	5306.4	5820.3	6429.7	7152.7	7377.4	8221.2	8842	9228.7	9769.7	9989.7	10512	10831	11514	12018	12796	12995	13646	13372	13448	13944	14032	14571	14562	14609	14868	14833	14979	15145
0	0	0	3.787	0.40468	5.2421	7.9711	36.559	89.234	167.38	295.28	473.13	688.27	935.6	1208.6	1560.6	1999.8	2354.9	2856	3052.2	3531.2	4097.1	4734	5202.6	5701.7	6239.9	6943.2	7214.2	7569.5	8296.8	8878.3	8838.3	9707.6	9775.9	10387	10761	10673	11169	11154	11783	12669	12859	12954	12922	13470	13563	13277	13773	13851	13890
3.4028	9.4838	1.1141	1.4607	0	0	0	0	18.39	51.954	92.042	158.1	226.58	323.66	405.68	519.83	594.72	703.47	918.95	1069.4	1395.4	1521.2	1790.1	2028.2	2172.1	2334	2647.5	2950.7	3341.2	3552.1	3741.8	3964.6	4356.5	4623	4948.1	5263.1	5527.1	5644.9	6129	6117.1	6551.1	6729.5	6939.1	7251.9	7446.6	7656.8	7584.8	7651.9	7817.2	7820.1
7.1193	1.8841	0	0	0	0	18.146	80.073	190.67	349.63	560.38	874.09	1286.3	1754.3	2131.4	2679.4	3129.2	3634.1	4241.7	4859.3	5473	6121.2	6599.8	6996.4	7444.2	7859.7	8200.7	8803.5	9166	9224.1	9869	9942	10857	11174	11173	11685	11975	12088	12710	12738	13190	12764	12799	13383	12955	13120	12983	13506	13451	13537
16.585	13.239	0	1.7998	0	1.0366	0	0	39.667	134.52	280.69	472.84	707.9	1012.7	1373.2	1674.2	2115.4	2660.6	3162.3	3744.4	4280.9	4867.3	5641.8	6198.6	6850.5	7373.6	8087.3	8629.5	9153.2	9483.9	10180	10632	11291	11463	11812	12394	12722	13171	13168	13821	13888	14542	14587	14692	14727	14920	15246	15009	15161	15270
0	0.94684	0	3.7475	0	11.224	7.5415	43.738	97.088	198.27	384.08	602.51	882.24	1324	1743.6	2289.5	2845.3	3410.5	3903.6	4849.1	5298.6	5638.2	6407.1	7384.7	8081.2	8696	9366.6	10132	10665	11721	11744	12336	13120	13914	14481	14916	15125	15838	16837	16941	16793	16925	17502	17733	17874	17844	17871	17660	18184	18095
0	0	7.2511	8.8788	5.6833	11.043	7.8849	34.648	66.249	137.08	273.37	423.29	631.51	855.49	1133.8	1436.1	1743.5	2089.6	2402.3	2721.9	3197.3	3477	3783.3	4050.9	4369.8	4696.7	4923.5	5010.8	5401.1	5559.1	5719.4	6148.9	6383.2	6555.6	6913.8	6845.6	7080.2	7144	7381.1	7464.9	7505.3	7649.7	7826.4	8006.9	8290.9	8214.4	8231.9	8353.5	8576.9	8191
0	17.141	2.7779	0	0	5.3508	0	15.095	60.157	116.52	216.7	333.82	542.4	722.22	1016.3	1318.2	1670.9	2050.2	2539.2	2910.4	3585.6	4045.6	4569.1	5057.4	5460.1	6237.2	6779.4	7402.1	7766.1	8020.6	8517.6	9440.7	9791.7	9880.8	10235	10685	11168	11323	11577	11947	12234	12775	13011	13303	13066	13128	12915	13099	13320	13288
0	0	0	18.302	65.233	123.05	184.49	235.14	294.66	389.06	498.99	558.75	647.61	805.62	995.95	1193.1	1354.8	1590	1836.6	2103.2	2482.3	2706.3	3018.7	3374.7	3675.5	4015	4417.5	4807.3	5040	5523.4	5846.6	5678.5	6030.2	6306.4	6634.8	6865.5	7141.7	7212.3	7437	7586	8157.8	8314.7	8449.5	8413.9	8326.2	8644.5	8374.6	8595.1	8608.1	8776.6
0	0	0	0	0	5.5522	27.446	95.954	187.02	326.78	516.83	775.11	1093.7	1477.3	1925.5	2403.7	2928	3477.4	3758.2	4212.6	4851.8	5462.1	5994.5	6559	7096.3	7748.8	8180.7	8663.6	9281.7	9991.7	10301	10800	11469	11972	12478	13342	13585	13891	14417	14686	14938	14806	15047	15086	15327	15516	15539	15590	15557	15688
12.456	2.5033	0	1.3257	2.2772	0	0	6.3947	36.682	110.27	228.94	401.15	589.51	788.24	1166.8	1432.6	1763.3	2015.5	2361.3	2729.1	3260.7	3609.6	3965.9	4347.2	4751.9	5221.9	5589.4	6103.3	6346.8	7036.1	7689.2	8293	8833.5	9328.6	9827.6	10277	10413	11125	11325	12025	12310	12636	12917	12936	13252	13426	13526	13743	13364	13247
0	0	0	0.030677	0	5.727	22.489	81.512	163.08	257.77	418.71	590.79	876.69	1153.8	1419	1793.5	2138.3	2491.5	2934	3350.9	3714.2	4128	4459.9	4867.4	5285.9	5488.7	5845.7	6188.2	6422.4	7112.2	7289.2	7651.5	8062.7	8482.8	8745.4	8943	9364.1	9573.6	10164	10131	10548	10894	10876	10721	11111	11155	11411	11163	11183	11287
33.479	3.7279	0	0	0	0	0	0	0	28.382	72.263	165.52	293.79	445.3	641.93	863.96	1107.5	1362.9	1607.5	1914.4	2264.5	2498	2791.9	3114.3	3434.6	3743.2	3918.4	4192.3	4508.3	4918.1	5117.5	5374.7	5535.1	5685	5790.6	6061	6271.3	6531.1	6831.9	6829	6929.1	7277.5	7415.2	7405.2	7258.5	7387.2	7351.1	7388.9	7584.6	7616.4
0	8.1401	2.5536	0	0.87478	0.043318	0	8.4812	8.3133	69.433	160.66	300.71	491.26	744.4	1058.4	1453.9	1917.8	2506.7	2864	3515.8	4070.5	4752.9	5339.1	5872.7	6579.9	7252.9	7706.7	8527.3	9130.5	10182	10135	11014	11672	12347	13129	13477	14125	14540	12175	15287	15918	15879	15980	16523	17059	17160	17343	19541	19051	19408
0	9.2725	1.9673	6.8386	0.74535	1.7357	8.2613	24.113	42.232	59.257	125.81	221.19	317.46	502.64	697.42	904.11	1132.2	1456	1769.2	2182.2	2598.5	2940.1	3423.5	3951.8	4353.7	4730.2	5060.4	5588.1	6057.3	6191	6629.4	7274.2	7667.1	8191.2	8385.8	8818.1	9070.5	9290.6	9777.8	9941.5	10515	10589	10855	11159	10865	10592	11205	11190	11043	11432
0	2.9917	0	0	4.3695	8.1481	4.3026	13.741	46.418	129.29	266.04	449.59	745.32	1016.9	1399.3	1916.4	2335.4	2846.4	3526.4	4213.7	4751	5277.6	5891.1	6702.4	7053.7	7888.6	8631.5	8894.6	9644	10359	11050	11464	12496	13143	13654	14035	14788	15200	15827	16193	16854	17402	17865	17953	18054	18459	17955	18204	18560	18598
0	4.9736	6.0266	3.6125	0	10.002	0.39561	0	51.043	92.098	159.77	240.28	389.89	545.77	755.31	1047.5	1234.7	1594.7	1782.3	2221.1	2615.8	2938.3	3510.9	3798.2	4110.7	4450.4	4894.4	5793.7	6208.8	6486.4	7046.1	7085.6	7019.9	7919	8363.1	8776	8612.9	8987.1	9311.6	9867.7	10137	10922	11267	11674	11723	11663	11822	11669	11588	11979
10.243	4.6391	4.9125	0	0	0	0	0	2.2551	36.276	72.735	203.34	330.86	521.44	717.38	978.25	1259.3	1499.4	1988.1	2186.7	2702.4	2926.9	3513.4	4075	4579.6	4643.8	5085	5644.5	6502.9	6886.1	6495.3	7757.8	8456.9	8964.4	9238.7	10124	10123	10536	10837	11260	11737	11900	12184	12284	12469	12688	12541	12702	12762	12703
6.766	0	8.2083	10.011	0.9482	0	0	0	0	9.833	40.471	97.223	176.08	308.74	483.6	729.76	1288.6	1439.6	1801.7	2240.8	2767.5	3787.9	5566.2	6697	7610.3	7052.7	7827.7	8599.8	9154.4	10211	10797	11579	12587	13192	13964	14998	15649	16421	16589	17161	17591	18248	19088	18399	18947	19059	19669	19680	19194	19573
16.081	0.10011	0	14.715	19.441	0.59422	0	0	0	5.2664	117.86	272.17	459.26	765.04	956.24	1403.2	1682.4	2171.8	2634.3	3209.5	3730.4	4339	4964.8	4941.9	5304.9	5968.2	6962.5	7288.8	7814.5	8548.7	7961.5	8499.8	9004.2	9238.6	9605.7	10047	10188	10764	11050	11618	11804	12075	11914	11776	11945	11960	12283	12417	12528	12312
16.012	17.254	16.721	0	0	0	0	0	0	0	0	10.151	61.771	171.3	288.3	420.82	565.61	826.66	1052.9	1288.5	1586.5	1946.5	2288.1	2523.3	2884.5	3129.7	3534.9	3908.5	4262.3	4479.2	4761.3	5076.2	5309	5679.1	6634.5	6469.3	6616.6	7050.6	7240.6	7487.9	7780.7	8176.9	8457	8766.1	8667	8685	8727.8	8885	9332.7	9034.4
0	0.19058	0	0	3.5311	6.2089	4.5173	9.5809	23.889	59.562	136.69	222.33	345.65	545.63	764.81	969.8	1229.6	1496.4	1799.6	2152.3	2506.5	2911	3303.6	3610.1	4038.9	4396.7	4834.5	5261.9	5653	6006.9	6368.6	6684.5	7172.3	7321.4	7463.7	8059.9	8367.8	8141	8399.2	8705.6	8788.2	9180.2	9026.6	9321	9595	9590.8	9625.1	9809.3	9781.2	9930
41.877	10.966	4.2317	0	0	0	0	0	4.4982	56.898	138.67	259.01	425.93	679.62	1029.5	1429.1	1807.9	2369.9	2786.1	3284	3944.6	4534.3	5161.5	5843.6	6466.9	7079.6	7742.8	8476.7	9291.9	9938.5	10480	11058	11793	12284	13090	13870	14344	15451	16098	16474	16958	17759	17912	18877	18657	19112	19098	19131	19606	19190
2.9454	20.777	0	0	6.5119	0	0	8.3073	45.576	97.98	134.28	260.4	416.12	604.73	845.9	1104	1464.5	1854.4	2220	2614.1	3131.8	3648.3	4078.9	4539.3	4965.7	5517.4	6109.4	6779.9	7138.4	7772.8	7753.7	8590.7	9206	9639.6	10215	10215	10968	10997	11687	11846	12529	12768	13165	13683	13833	14048	14164	14616	14471	14473
0	0	19.93	14.738	11.878	6.716	1.8764	13.642	31.235	78.032	134.38	215.75	335.13	432.28	588.36	801.33	1041.5	1422.2	1614.2	1922.3	2165.9	2506.9	2857.3	3044.8	3370.7	3754.8	4081.2	4219.3	4512	4747.2	4784.8	5206.5	5516	5928.6	5991.7	6147.8	6671.7	6654.8	6811.1	7176.6	7643.7	7247	7528.2	7658	7476.7	7492	7614	7733.7	7806.1	7634.1
37.755	14.856	0	0	0	0	0	8.1339	61.995	140.87	248.35	444.14	685.98	964.59	1359.9	1808.9	2256.7	2847.7	3402.3	3950.1	4543.9	5090.4	5732.7	7760.5	8190.6	9011.5	7526.2	10220	11272	12161	11840	10692	11363	11541	12140	12441	12766	13026	13635	13745	14091	14341	14449	14842	14731	14780	14921	15088	15320	15223
0	0	0	0	23.202	64.658	110.44	198.08	353.16	577.49	823.9	1244.8	1660.9	2050.2	2512.4	2895.7	3840.1	4159.5	5019	5670.6	6156	6568.2	7322.9	8055.6	8488.1	9257	9642.3	10449	10860	11344	12167	12359	13516	13950	14398	14507	15069	15165	15620	15959	16299	16652	17070	16744	17009	17020	17320	17347	17308	17222
20.144	16.769	0	5.8896	0	0	0	0	25.556	76.454	162.63	283.27	440.78	629.74	781.68	1035	1252.9	1475.8	1765.9	2595.3	2429.7	2672.2	3052.2	3421.6	3683.5	4128.4	4454	5848.9	5195.5	5568.9	6923	6173.1	6577.6	6721.7	7012.9	7216.2	7722.9	7683.7	7512.4	8035.7	7885.9	8495.2	8184.8	8301.6	8469.5	8509.2	8751.1	8842.4	9015.6	9016.3
29.48	12.75	5.3138	0	0	0	9.1629	17.941	65.431	150.86	253.24	426.38	607.71	845.85	1061.5	1372.8	1591.4	2036.4	2274.4	2471.7	2773.2	3054.2	3335	3674.3	3932.8	4201.3	4480	4748.6	5167.3	5613.5	5779.2	6197.3	6333	6578.1	7006.6	7179.6	7138.4	7568	7925.5	8117.3	8263.5	8435.2	8668.7	9026.6	8735.9	8979.6	9030.2	9104.3	9428.5	9242.3
0	4.9508	5.8206	0.87446	0	2.2523	4.9899	27.789	82.469	158.73	284.69	457.22	736.91	1065.3	1458.3	1954.9	2520.7	3152.7	3982.1	4794.6	5918.9	6958.2	8248.2	9137.1	10287	10961	11845	12673	13677	14115	15677	12688	13070	13165	13130	13341	13751	14304	14544	14779	14787	15402	14754	15023	14693	15330	14979	15051	15666	15473
0	8.1195	0	0	0	0	18.094	67.271	139.42	246.91	411.45	613.69	849.7	1065.9	1416.8	1806.6	2189.1	2595	2947.1	3404.6	3893.5	4400.1	4844.1	5419.3	5979.9	6327.7	6888.3	7261.2	7776.1	8309.1	8726.1	9104.8	9616.4	9984.4	10699	11127	11134	11774	12358	13048	13099	13301	13748	12962	13053	13334	13584	13899	13983	14182
0	0	2.9683	3.544	4.1518	2.5843	0	4.9008	36.986	109.5	224.74	313.17	568.45	789.4	969.9	1215.3	1474.6	1794.7	2038.8	2427.9	2759.3	3156.5	3604.8	4053.8	4569.5	4935.3	5417.3	5952.8	6537.6	7012.5	7467.2	7965.1	8645	9135.6	9709.1	10308	10610	11238	11443	12245	12249	12591	12828	12976	13063	13404	13519	13714	13843	14104
3.7253	0	0	0	10.528	33.316	18.413	45.22	102.56	203.61	381.54	625.52	832.75	1282.4	1658	1935.5	2398.2	2900.2	2941.3	3394.9	3962.5	4542.8	5083.3	5546.2	5927.1	6722.1	6967.1	7703.4	8850.8	8507.6	9920	9587.9	9887.2	10325	10570	11164	11365	11672	11901	12448	12739	12951	13432	13324	13437	12812	13184	12829	13061	13049
10.469	8.8062	0	0	0	0	6.2223	92.584	193.43	382.18	605.09	887.34	1297	1784.1	2250.5	2866.5	3591.8	4307.8	5083	5765.5	6532.4	7394.8	8269.6	9325.7	10621	11420	12689	13479	14921	15947	17140	18618	18680	19518	20058	21905	22535	23771	23380	24456	25120	25449	25332	26463	27421	27263	28434	28826	29267	29098
0	0	0	0	0	13.408	39.998	73.64	149.13	264.14	429.53	628.46	864.73	1177.4	1522.5	1853.4	1856	2269.4	2706.5	3134.6	3614.8	4167.2	4770.8	5238.9	5711.6	6384	6747.7	7235.2	7573.4	8200.4	8537.2	8626.6	8921.2	9274.4	9603.8	10040	10815	10674	11014	11335	11237	11609	12345	12659	12428	12770	12834	12984	12900	13146
5.427	6.7335	5.3526	2.0659	0	0	0	12.606	89.706	207.33	356.38	534.91	845.67	1215	1569.5	2054.9	2517.6	3173.2	3737.2	4368.5	5126.7	5802.9	6100.1	7293.1	7831.5	8485.2	8904.1	9709.4	10476	11447	11959	12618	13650	13704	14138	14843	15471	15578	16277	16552	15837	16225	16759	16319	16388	16567	16729	16118	16565	16783
14.796	0	0	5.0286	0.6644	11.459	4.2128	6.7581	22.468	35.482	56.874	107.66	196.4	302.31	400.04	515.08	641.21	810.67	1027.3	1212.3	1490.3	1762	2064.1	2297.3	2593	2894.1	3290.9	3607.6	3970.7	4243.6	4568.9	4930.5	5361.2	5595.7	5934.1	6132.8	6425.2	6650.8	8163.6	8741.8	8789.1	9429.4	9172.6	9523.9	9388	8187.3	9628.8	9670.2	9848.9	9668.4
0	0	2.3214	8.5215	1.6736	1.0383	0.20093	6.1568	41.232	81.355	159.69	255.75	390.97	560.7	764.52	1040.5	1333.8	1676.8	2049.8	2484.6	2925.4	3327.7	3745.7	4251	4619.9	5132.7	5720.2	6111.2	6429.4	6927.9	7420	7816.6	8265.3	8836.5	9147.8	9486.9	9991.2	10372	10168	10839	10568	11244	11396	11784	12000	12036	12497	12081	12188	12206
0	12.361	0	31.443	14.748	0	0	12.662	13.374	65.299	194.24	340.37	593.95	944.42	1259.3	1694.4	2040.1	2463.7	3164.6	3554.7	4112.8	4881.4	5394.5	5750.7	6488.3	6803.7	7239.7	7830.9	8581.1	8929.9	9682.3	10256	10868	11324	11704	12054	12546	13024	13695	13886	14131	14462	14869	14918	15229	15096	15334	15739	15937	16122
0	0	0	10.111	8.2258	8.1444	28.433	35.338	46.599	71.545	106.48	163.98	256.82	400.99	565.58	860.45	1220.2	1505.6	1888.2	2169.4	2621.2	3096.5	3448.5	3836.2	4277.2	4868.9	5245.3	5716.9	6140	6703.5	7200	7673.5	8313.6	8764.3	9434	9682.6	10378	10876	11317	11989	12167	12677	10278	10738	10809	10844	11388	11332	11448	11304
8.6669	4.4305	5.3718	0	0	0	0	7.7859	44.488	118.27	211.38	339.52	507.66	707.39	920.09	1215.4	1492.3	1843.7	2201.1	2469.4	2958.5	3288.7	3589.3	4080	4323	4802.2	5257.2	5598.5	6208.2	6491.9	6709.1	6925.6	7188.3	7563.7	7646.7	8443.9	7832.6	8234.8	8606.4	8924.3	9369.5	9702.2	9204.8	10018	10106	10304	9977.7	10072	10722	10565
0	14.542	0	4.3423	3.1297	15.501	8.4362	15.711	31.808	91.01	152.29	256.88	376	544.29	754.01	1002.3	1279.7	1563.6	1965.1	2405.4	2902.9	3275.7	3662.2	4016.4	4614.2	5217.9	5949.5	6416	7070.8	7417.3	8018.2	8454.7	9366.3	9739.6	10476	10926	11007	11334	11880	12103	13043	13435	13805	14095	13725	14044	13955	14157	14157	14296
3.4403	0	9.7854	4.3604	5.0403	0	0	0	13.824	72.07	138.49	210.14	336.9	488.86	678.9	918.55	1148.8	1419.7	1561.5	2038	2414.3	2747.1	3062.6	3568.1	4062.2	4012.1	4423.5	5120.6	5289.3	5938.3	6307	6679.5	7048.7	7409.8	7926.1	8245.3	8738.6	8953.8	8920.3	9325	10086	10636	10732	11131	11250	11638	11679	11860	11774	12068
0	1.0404	5.5989	7.5196	0	0	0	47.763	236.43	420.53	578.3	895.15	734.85	1034.3	2216.6	1733.9	2196	2615	2974.7	3570.5	4102.8	4455.4	5042.6	5416.7	5861.4	6004.3	6847.4	7340.1	7633.9	7920.4	8664.8	9273.6	9765.6	9746.6	10313	10411	11024	11284	11635	11849	12074	12420	12612	12707	12933	13126	13181	13279	13339	13142
0	0	0	0	15.213	63.518	138.86	258.07	390.23	602.34	806.81	1101.4	1427.5	1763.5	2160.4	2758.8	3269.5	3943.7	4404.3	5261.2	5660.7	6445.2	6996.6	7357.8	7981.1	9097.1	9823	10506	10820	11735	11897	12849	13196	13443	14134	14728	15242	15876	16040	16413	16645	17300	17729	18040	18086	18582	19095	18961	18975	18811
0	0	0	13.375	48.053	43.309	137.21	232.26	286.28	369.7	496.48	662.05	865.42	1056.7	1411	1703.3	2080.5	2487.3	2965.7	3296.2	3705.7	4277.5	5021.5	5292	5941.7	6505	7021.3	6919.1	7301.3	7685.4	8174	8418.5	8220.8	8754.9	8826.1	9316.4	9799.5	9969.9	10469	10411	10759	10958	10960	11113	11283	11560	11332	11478	10614	10549
15.943	12.359	0	0	0	0	0	21.957	73.532	163.2	279.24	448.04	655.81	927.78	1172.3	1505.9	1816.7	2123.5	2572.5	2913	3380.6	3828.4	4361.9	4607.8	5216.7	5583.8	6067.1	6558.3	6982.3	7175.2	7640.4	8403.7	8639.9	8987.2	9106.8	9581.7	9916.2	10181	10484	10957	10966	11437	10932	10837	10872	10971	11331	11454	11829	11741
11.113	0	0	0	0	0	12.841	83.909	170.89	336.42	552.15	876.49	1229.1	1633.3	2039	2541.3	3159.9	3668.6	4337.7	4969.2	5657.4	6212.3	6990.9	7823	7952.2	8797.4	9382.6	9996.7	9741.5	10560	10964	11372	11774	12053	12888	13190	14067	13711	13900	14342	14579	14541	15092	15042	15590	15706	16339	15943	15537	15715
1.3675	0	4.9768	6.8402	4.792	0	0	10.436	30.997	94.371	158.88	254.68	372.83	504.15	666.58	827.82	1041	1313.2	1633.3	1905.7	2177.2	2422.7	2680.6	3015.3	3316.1	3723	4024.1	4452.2	4803	5204.4	5667.4	6087.5	6577.2	6949.7	7433.3	7817.1	8213.6	8575.1	8845.8	9182.2	9620.7	9967	10298	10256	10360	10440	10785	10983	10916	10842
7.0504	9.5918	2.4435	0	0	0	0	0	0	20.452	69.292	170.03	327.74	538.32	721.02	976.01	1239.7	1632.1	1962.4	2456.2	2746.8	3168.5	3677.7	4080.8	4633.1	5039.8	5588.9	6086.6	6471.9	7059.3	7345.5	7598.2	8432.8	9044	9478.4	10101	10357	10798	11895	11986	12551	12641	12930	13292	12774	12979	13023	13376	13771	14136
0	0	0	99.752	0	0	0	0	15.373	78.013	151.88	290.29	470.07	630.5	832.21	1097	1448.5	1790.9	2201.3	2575.3	2928.8	3457.8	3763.4	4204.8	4564.7	5062.1	5526.4	5824.2	6323.8	6678.8	6950	7551	7950.9	8448.9	9029.9	9562	9875.3	10123	10473	10988	11163	11862	12024	12110	12440	12597	12777	12900	12997	13179
0	6.7853	6.0807	5.9957	3.8554	2.7046	0	0	0	0	4.0098	26.419	73.314	144.63	266.68	420.04	683.18	916.63	1255.7	1582.1	2102.5	2478.6	3025.8	3488.4	4128.7	4765.7	5446.8	6004.4	6483.3	7216.5	7668.4	8012.6	8691.7	9435.2	9756.6	10429	11015	11345	11720	11866	12630	13195	13520	13664	14223	14090	14525	14200	14751	14675
0.56018	0	1.3861	6.4838	8.0063	0.083813	0	10.367	20.943	84.09	157.61	276.94	432.81	639.57	802.47	1111.1	1459.1	1838.4	2194.9	2659	3130.2	3743.2	4326.7	4807.7	5353.6	5946.6	6374.2	7262.7	7544.6	9563.8	9005.7	9636.2	10331	10825	11820	12338	12453	13034	13630	14286	14769	14909	15503	15953	16375	16763	16994	16192	16295	16302
10.153	0.67194	0	0	0	3.1956	11.266	50.383	113.48	255.34	390.95	620.17	859.57	1159	1447.1	1803.4	2130.4	2715.7	3101.4	3659.3	4110.2	4672.6	5418.3	5926.9	6369.9	6981.1	7507.6	7950.4	8236	9066.7	9737.1	10096	10772	10923	11412	12279	12495	13183	13325	14370	14351	15113	15409	15727	15822	15739	16207	16514	16192	16351
6.8584	7.6286	0	0.75455	0	0	0	6.4086	39.942	97.43	183.15	314.44	491.25	670.71	951.8	1212.5	1502.5	1812.5	2097.2	2340.9	2561.8	3073.7	3458.9	3938.2	4252.5	4399	5330.4	5653.2	6309.2	6635.5	6979.9	7894.2	8236.2	8728	9605.8	10044	10521	11172	11561	11984	12276	12494	12996	13237	13062	13458	13316	13276	13615	13563
2.976	0	0	0.27984	1.0781	8.6743	18.218	66.273	143.68	294.19	522.44	792.61	1158.8	1673	2047	2326.1	3183.6	3584.1	4163.7	4800.8	5441.1	6159.9	6809.1	7508.2	8276.5	8964.3	9825.6	10723	11321	13210	14942	13572	12049	12957	14122	13974	15047	17564	18465	18233	18712	19455	19655	20136	18761	20452	20312	20458	20879	20738
0	0	0	7.2982	4.5092	10.097	18.172	46.412	88.178	154.65	311.42	489.6	714.59	1011	1358.7	1715.5	2196.5	2612.2	3118.2	3512	4101.5	4621.4	5246.9	5827.2	6307.1	6985.6	7465.9	8101.9	8503.1	9077.8	9470.4	10049	9964.1	10710	10446	11400	11673	11413	12363	12226	12359	12877	13140	13067	13561	13575	13452	13970	14000	13423
0	0	6.2938	10.487	9.2038	0	1.8373	19.256	60.446	139.79	219.46	364.34	492.04	679.49	912.2	1152.1	1448.7	1743.7	2085	2319	2842.4	3135.7	3498.7	3706.5	4092.3	4541.4	4946.9	5322.5	5552.6	5863.4	6227.8	6403.2	6641.9	6846.1	7334.1	7705.3	8273.2	8327.9	8787.8	8865.5	9183.1	9348.2	9442.8	9395.4	9709.7	9607	9861.2	9871.9	9722.1	9582.9
8.7537	6.0565	0	0	0	0	15.85	55.95	136.95	248.38	463.61	757.36	1165.6	1583.3	1996	2504.3	2956.7	3431.4	3851	4392.5	5201	5305.5	5956.5	6662	7084	7697	8307.3	8806.1	9192.4	9396	10025	10443	10787	11500	11902	12201	12693	12923	13357	13870	14109	14196	14275	14781	14480	14600	14661	15037	15268	15153
0	0	0	0	6.075	6.079	29.095	12.428	34.95	68.588	147.54	239.33	329.77	541.97	738.86	1029.8	1327.3	1616.7	1896.1	2273.5	2646.9	3109.9	3501.7	4088.9	4516.3	5121.6	5392.2	5956	6794.4	9207.1	8209.2	10005	10383	10589	11894	12545	12424	12391	13156	13355	14266	14370	14731	14443	14065	14283	14713	14799	15065	14992
0	0	0	4.8837	2.2066	0	2.4548	17.283	49.792	109.2	216.51	377.25	586.28	856.48	1139.9	1456.5	1797.3	2122.5	2565.2	2898.3	3357	3789.6	4428.4	4857.1	5311.7	5767.3	6442.5	6971.9	7456.1	8304.9	8771.2	9236.9	9867.7	10497	11211	11502	11686	12401	12879	13282	13151	13598	13896	13958	14383	14197	14558	14128	14493	14554
0	0	0.1072	3.4186	6.0907	0.626	19.516	79.652	153.83	282.04	447.5	648.1	811.87	1089.3	1460.6	2209.9	2950.6	3452.6	3474.7	4270.5	4763.5	5397	5967.3	7170	6762	8606.7	9010.8	10356	10524	10922	11664	10305	10182	10602	10918	11121	11985	12384	12764	12687	12929	13518	13979	13909	14481	14292	15178	14587	15350	14759
24.166	9.3276	0	0	0	0	7.255	1.0765	7.4894	37.108	85.762	153.53	274.32	409.17	627.09	855.83	1164.5	1469.1	1781	2163.6	2577.3	2980	3392.7	3687.1	4043.4	4449.6	4621.5	5022.9	5442.7	5725	6036.9	6318.7	6792.3	6984.1	7203.5	7578	7806.1	8210.9	8441.6	8525.8	8679	8903.1	9030.9	9256.7	9133.8	9276.6	9239.3	9307.6	9462.1	9418
0	0	0	1.5741	0	23.919	42.701	60.418	80.628	157.41	200.72	303.03	362.87	507.24	672.37	851.27	1066.9	1302.1	1711	2029.2	2430.5	2869.3	3243	3639.1	4080.7	4564.1	5140.1	5577.2	5935.2	6363	6853.9	7663	7961.1	8285.6	8596.5	9333.3	9500.6	9978.2	10134	10522	10623	10848	11582	11724	11879	11861	11850	12112	11946	12181
0	1.0943	1.1215	3.1036	4.097	1.4611	0	10.561	35.193	89	207	291.82	439.25	613.44	940.6	1224	1655.6	2022.4	2478.6	2828.3	3292	3745.4	4375.4	4742.1	5235.7	5789.2	6442	7002.1	7223.3	7869.3	8284.8	8677.9	9248.1	9789.3	10234	10612	11119	11308	11773	12042	12246	12526	12832	13069	13587	13357	13547	13764	13936	14100
3.0923	0	0	0	0	1.4222	19.966	64.553	170.27	330.84	585.87	929.91	1347.7	1820.9	2403.5	2901.2	3550.9	4250.3	5036.4	6017.8	6696.9	7424.2	8319.3	9408.3	9996.5	11251	11855	12812	12602	14260	15370	16494	17467	18133	18753	19584	20226	21333	21766	22547	23198	23899	25228	25805	26168	26553	26517	26957	26849	26690
0	18.647	0	25.068	11.277	0	0	0	0	0	0	8.7729	12.693	39.182	91.711	129.05	251.95	329.29	484.13	611.03	806.36	1018.4	1257.7	1516.1	1717.2	2001.3	2341.1	2613	2929.3	3188	3468.9	3840.1	4164.9	4642.5	5177.5	5526.8	5877.2	6244.8	6635.3	7101	7537.1	7939	8338.2	8568.4	8749.9	9046.5	9214.8	9543.3	9605	9646.2
5.3946	0	0	0	0	6.7257	7.8096	23.761	76.244	161.61	255.96	417.55	601.5	803.53	1022.8	1374	1598.5	2011.5	2051.7	2628.9	2698.6	3589.3	3394.2	3834.4	4346	4807.2	5318.3	5652.9	6338	6290.3	6949.9	7206.1	7430.7	7665.7	8082.8	8060.9	8388.2	8166.9	8238.5	8366.2	8339.8	8754.1	8974.1	9272.7	8254.5	8427	8589.7	8202.9	9143.4	8919.1
2.7056	9.2246	4.0199	0	4.3126	0	0	0	0	18.525	43.642	80.929	144.32	234.61	361.35	481.46	671.8	830.44	1008.6	1191.6	1479.3	1818.1	2094.2	2333.9	2574	2819.8	3214.3	3498.6	3815.3	4129.6	4228	4513.2	4694.6	5485.2	5913.3	6011.7	6182.4	6753.2	6848.9	7315.8	7617.7	7981.3	8205.7	8274.6	7837.9	8208.5	8454.3	8575.5	8557.1	8834.5
13.587	16.126	0	0	0	4.3845	0	0	0	3.3467	58.372	157.16	293.81	452.6	632.58	844.82	1087.6	1456.8	1628.1	1904.5	2196.4	2493.9	2739.9	3076.6	3457.4	3787.8	3871.8	4242.5	4647.9	4745.4	4850.9	4968.9	5257.9	5304.3	5582.1	5665.3	5713.5	5809.3	5844.1	6223.9	6061.2	6394.2	6279.7	6332.8	6382.5	6358.1	6683	6641.5	6678.8	6565.4
8.9734	0	0	5.4024	0.79783	0	2.3167	17.192	85.086	102.19	160.47	284.65	518.02	758.28	1012.4	1394	1719.3	2023.9	2543.7	2976.8	3695.9	4746.8	5198.6	6046	6272.1	7524.3	7965.6	9550.2	10337	11453	12064	12829	13573	14187	15318	16304	17065	17509	17692	17671	18164	19336	19523	19348	19159	19113	19178	19198	19686	18184
12.053	3.9145	0	0	0	0	7.7764	39.455	89.556	206.01	330.72	540.27	790.92	1041.5	1420.5	1767.3	2237.6	2619.6	3154	3680.5	4246.4	4752.2	5230.9	5687.7	6086.3	6736.9	7155.2	7722.6	8146.3	8878.7	9428.3	9747.9	10387	10856	11117	11926	12102	12830	13214	13405	13774	14002	14311	14420	15070	14975	15090	15154	15453	15583
0	0	0	3.7964	2.059	25.163	16.515	0	2.9846	19.297	107.13	226.51	391.09	615.67	818.45	1195.7	1545.9	1931.2	2305.4	2801.4	3296.4	3802.6	4244.7	4645.1	5021.8	5374.5	5909.4	6172.4	6526.6	6965.1	7191.6	7477.5	7955.8	8177.4	8662	8939.7	8959.1	9174.9	9316.5	9872.7	10674	10182	10576	10596	10821	10781	10740	10807	10606	10728
0	0	0	0	36.222	15.095	28.86	45.952	118.73	278.15	477.81	792.56	1299	1839.1	2517.6	3263.6	4174.7	4954.3	6273.6	7393.2	8436.3	9526.5	10539	11710	12899	14529	15420	16608	17497	18203	19367	19043	20505	21595	23015	24648	25271	26539	26702	27517	27711	28572	28806	29681	30595	30634	30470	31348	31485	31112
0	0.46381	7.5149	6.4077	1.9178	0	0	10.335	36.135	109.23	225.55	380.44	579.96	901.43	1189.9	1606.1	2045	2460.1	2908.9	3425.4	3838	4428.4	4903.8	5417.6	5989	6498.2	6921.5	7603.5	7892.5	8516.4	8887.7	9351.9	9715.5	10036	10408	10783	11228	11643	12190	12473	12802	12981	12987	13379	13518	13786	13425	13648	13920	14144
6.1702	0	0	0	0	7.7614	14.75	22.186	38.332	80.133	152.01	267.29	437.7	703.09	945.84	1300.1	1572.2	1965.9	2410.9	2816.9	3363.1	3896.7	4412.7	4728.6	5187.8	6032.8	6284.4	6819.3	7632.1	8054.1	8785.2	8947	9396.9	10158	10615	11196	11635	12056	12164	13009	12432	13020	13151	13704	13018	12928	12841	12916	13168	13181
7.5888	7.6976	2.0738	0.48185	0	0	0	0	41.869	130.81	241.5	401.32	590.2	815.34	1106.5	1372	1724.7	1986.7	2337.2	2643.2	3055.2	3422.6	3891.1	4006.1	4467.1	4874.2	5258.1	5802.7	5940.1	6562.7	6634.4	6936.2	7400.9	7996.6	8322.6	8700.6	8663.9	8775.8	9251.3	9354.9	9954.9	10134	10378	10393	10513	10638	10503	10871	10933	10966
0	2.1504	0	6.7403	7.018	0	0.62918	14.727	53.903	128.26	231.26	370.08	570.11	835.86	1130.9	1542	1939.8	2451.6	2792.9	3430.8	3884	4334.1	5088.9	5503.4	6201.9	6689	7297.8	7801.9	8503.2	9353.6	9487.2	9615.5	10210	11034	11646	12169	12524	13066	13281	13719	14228	14987	15347	15738	15921	16391	16606	16808	16761	16760
39.556	7.4513	2.4711	0	0	0	0	1.4348	38.269	125.58	267.04	451.18	785.15	1122.5	1533	1985.1	2454	2896.7	3575.1	3946.4	5071.7	5102.8	6115.3	6831.2	6720.2	7224.3	7338.9	8047.5	8842.3	8947.1	9355	9813	10007	10298	10711	11176	11766	11834	12099	12609	12283	12384	13077	13625	13003	13607	13669	13981	13788	13487
18.724	5.2257	0	0	0	0	0	0	0	0	8.1564	33.431	70.933	127.27	193.63	273.19	437.95	640.48	852.09	1046.6	1077.6	1377.8	1600.5	1869.7	2085.6	2372.3	2612.5	3038.8	3274.9	3635	3926.5	4273	4521.8	4855.9	5043.8	5327.2	5359.5	5697.2	5884.5	6150.1	6145.9	6074.9	6140.8	6289.2	6424.5	6601.6	6664.1	6789.4	6765.3	6950.8
6.0786	0	0	0	0	0	29.023	43.688	137.21	280.16	454.23	602.07	889.52	1182.2	1565.8	1960.4	2317.3	2808.6	3339.4	3767.5	4370.3	5014.2	5469.8	6042.2	6521.6	7060.9	7671.9	8340.2	10113	9173.2	9809.5	10396	13177	13855	11505	14376	14810	15447	15869	15963	16176	16610	16849	16085	15951	16702	16759	17853	17652	15775
0	0	0	4.202	0	3.4402	40.331	130.26	261.34	430.23	698.28	973.28	1362	1784.1	2155.7	2650.6	3224.6	3645	4282.9	4864.6	5400.8	5930.3	6595.8	7224.7	7754.1	8176.6	8580.5	7603.4	8246.6	9078.6	9575.2	9637.7	10681	11347	11385	11840	12228	12531	12334	13180	13580	13382	14026	14140	14134	14382	14306	14143	14552	14700
12.315	0	0	0	0	2.5628	7.1997	20.516	61.538	140.44	250.72	441.06	670.09	965.22	1249.1	1608.7	2038.9	2429.2	2829.2	3290.7	3678.2	4195.3	4674.9	5137	5574	6009.8	6598.3	6975.4	7463.3	7791.6	8241.5	8734.2	9171.3	9571.5	9981.8	10362	10665	10935	11432	11856	12072	12301	12464	12734	13144	13274	13403	13373	13476	13882
13.25	3.5703	0	0	0	0	9.7621	49.214	120.49	220.16	345.44	542.62	743.71	989.26	1217.7	1554.8	1904.7	2335.4	2803.9	3256.6	3842.5	4314.2	4838.8	5296	5621.2	6161.5	6364.8	7072.1	7494.2	7932.8	8340.3	8570.9	9121.3	9611.8	9853	10241	10472	10783	10957	11219	11724	11520	12009	12139	12141	12148	12171	12171	12424	12476
0	0	4.7421	5.0461	4.3207	7.6722	15.487	28.996	80.089	142.11	224.5	352.45	554.51	758.1	1006.8	1302.9	1670.8	2057.6	2494.3	2980.8	3488.9	3984.3	4361.4	4881.4	5573.3	6025.9	6537.7	7255.5	7825.7	8336.6	8800.2	9341.5	9740.6	10467	10727	11330	11540	12054	12598	12698	12829	13137	13741	14337	14167	14380	14366	14258	14677	14612
0	0	0	13.648	37.13	14.12	62.355	85.075	109.67	122.16	145.93	179.11	220.94	309.62	392.9	587.08	858.43	1073.1	1462.8	1907.2	2402.8	2865.3	3421.5	3960.1	4519.1	5101.5	5911	6712.2	7385.4	8137.7	8998.2	8879.4	10144	11014	11753	12115	12519	13132	13877	14425	14910	15393	15859	16268	16278	16526	16780	16433	16867	17288
0	9.3415	0	0	9.9014	0	9.3017	20.726	37.953	45.12	48.567	60.502	124.62	207.01	299.65	493.5	657.86	919.11	1197.9	1564.5	1984.7	2405.9	2715.6	3171.8	3458.4	3976.8	4447.1	4850.1	5230.8	5641.3	5880	6260.1	6863.5	7084.4	7299	7693.9	7897.7	8157.7	8323.1	8386.7	8609.3	7944.8	8335	9185.4	9425.4	9468.2	8661.9	8790.3	8823.2	8968.7
6.8475	4.4649	3.807	1.9286	1.0703	0	0	0	0	0	0	0	0	16.867	75.862	183.99	275.45	442.46	656.94	859.21	1124.6	1353.5	1671.5	1969.6	2253.2	2571.4	2978.7	3270.4	3805.5	4152.3	4465.9	4793	5125.8	5627.6	5969.2	6371.8	6966.9	7415.9	7650.9	7916.7	8386.9	8678.8	9017.4	8958.7	9105.1	9284.5	9459.2	9562.9	9681.6	9801.5
0	5.1431	6.086	0	0	0	9.5279	38.134	88.355	163.75	288.67	448.86	720.91	984.59	1281	1590.6	1883.8	2256.9	2743.7	3183.3	3543.1	3877.5	4622.3	4969.3	5293.4	5376.7	6034.4	6326.9	7377.6	7019.4	7704.9	7858.5	8178.9	8493.8	9069.3	9653.7	9798.9	10058	10206	10725	10708	11064	10824	10945	11081	11179	11445	11689	11761	11566
27.063	19.077	0	0	0	0	0.31558	22.707	71.927	137.46	248.94	401.93	612.21	839.24	1162.9	1436.5	1946.6	2330.9	2760.9	3251.2	3744.2	4275.9	4842.1	5323	5847.5	6376.4	6926.4	7435.1	8122.2	8491.9	9024.5	9484.9	9887	10479	10363	11259	11575	12286	12967	13038	12946	13129	13311	13640	13629	14073	14467	14748	14788	14700
10.042	5.1588	0	0	0	2.4369	0	16.452	30.94	78.633	134.54	267.23	423.81	646.05	851.56	987.98	1232.4	1525.6	1848.7	2272.1	2743.6	3090.4	3573.5	4102.3	4557.5	4794	5352.6	5824.9	6240.3	6796.5	6982.8	7674.7	8329	8847	9277.8	9829.3	10401	10653	10774	11486	11815	12559	12625	13299	13117	13162	13202	13292	13858	14163
0	0	0	2.9569	0	7.2436	20.145	36.134	93.835	236.7	425.82	720.4	1219.3	1626.1	2340.3	2917.1	3771.6	4723.3	5257.8	6296.2	6800.8	7604.8	8698.1	9530.7	9777.1	11829	11487	12577	13378	14105	15050	15915	16807	17638	18173	18838	19346	20044	20626	20914	21733	21755	22005	22247	22634	22873	23237	23379	22942	22973
23.806	14.333	0	0	0	0	2.73	0	0	42.943	39.886	91.226	156.61	326.04	529.89	672.93	867.84	1148.5	1484.1	1664.8	1986.6	2351.8	2623.5	2964.2	3271.9	3692.5	4043	4196.4	4538.2	4772.7	5079.6	5646.8	5910.8	6098.6	6366.2	6970.5	7409.2	8028.7	7963	8564.3	8374.3	8905.7	9172.1	9229.6	9500	9224.6	9502.2	9897.1	9968.1	10048
40.812	31.871	0	0	0	0	0	0	1.4016	25.199	119.11	265.36	490.97	698.41	1060	1588.7	1941.6	2552.2	3097.4	3751.9	4635.4	5451.5	6112.9	6966.3	7707.3	8629.5	9189.4	10126	11432	12408	13172	13265	13923	14649	14775	15286	15841	16074	16454	16830	17198	17550	17946	18473	18431	18671	18781	18680	18792	18778
3.9454	3.2783	0	0	3.0244	0.10985	0	9.5499	47.82	112.27	216.95	332.77	480.03	713.62	926.65	1214.9	1478.6	1819.9	2166	2506.4	2926.9	3332.1	3768.2	4176	4600.4	5062.6	5521.2	6038.9	6505.6	6974.7	7491	7879.6	8610.8	8899.1	9286.9	9797.7	10221	10439	10637	11273	11263	11786	11832	11850	12099	12375	13007	12800	13171	13204
16.016	0	0	0	1.0598	0	7.2348	51.198	133	222.77	381.92	576.9	831.12	1034.8	1285.3	1591.9	1867	2052.9	2437.1	2774.8	2832.7	3196.2	3524.9	3797.4	4079.9	4353	4818	5141.7	5197.8	5600.9	5752.1	6105.8	6516.2	6694.8	6853.4	7155.2	7267.4	7449.9	7831.1	8339.7	8141.1	8646	8793.4	8706.4	9554.9	9512.5	9883.8	9861.7	9515.9	9925.7
11.388	0	0	0	0.8601	0	6.6384	11.478	50.61	89.064	167.67	265.02	440.08	635.77	838.25	1154.6	1445.3	1667.6	1994.8	2394.1	2737.8	3141.3	3444.2	3911.2	4255.4	4895.2	5065.9	5664.4	6228.8	6734	7382.3	7485.8	7743.8	8009.3	8811.7	9243.2	9699.3	10159	10203	10200	10636	11248	11004	11579	11479	11659	11713	11796	11997	12017
5.0411	0	0.46017	0	0	1.2834	0	0	0	0	16.603	74.419	156.63	297.54	430.92	658.39	822.81	1093.5	1366	1659.9	2069.9	2361.7	2846.3	3203	3691.4	4069	4641.2	5201.8	5609.1	6059.4	6367.8	7189.7	7547.8	7852.7	8240.2	8558.1	8878.3	9275.3	9694.6	9684.5	10246	10390	10898	11378	11420	11558	11647	11743	11751	12001
0	0	7.9376	16.172	6.3752	0	0	21.007	100.34	176.77	295.06	454.47	728.8	888.51	1221.2	1627.5	1908.8	2271	2676.3	3158.2	4392.8	4180.6	4860.1	5324.6	5860	6594.2	7251	7716.2	8224	8795.4	9394.3	9784.4	10432	10954	11390	11971	12296	12680	13038	13531	14099	14003	14014	14279	14049	14253	13880	14176	14378	14443
0	0	0	0	0.36287	37.52	114.69	233.83	357.69	539.9	790.29	1044.4	1420.7	1900.4	2311.1	2857.3	3479.6	4159	4809.3	5362.3	5922.3	6784	7590.8	8123.5	9165.6	10071	11005	11656	12536	13075	13772	14567	15368	15480	16053	17240	17510	17965	18520	18972	19373	19700	20149	20308	20858	20653	20897	21208	20825	20932
7.6379	24.417	0	11.914	0	0	0	45.384	117.77	250.57	406.27	560.61	947.6	1374.1	1699.6	2019.1	2361.9	2956.4	3528.4	3944.1	4964.1	5326.3	6081.5	6556.4	6606.9	8067.7	8286	9508.7	8087	8373.3	10074	10091	10754	11288	11554	11811	12319	12982	13256	13642	13737	14072	14204	14328	13975	14095	14186	14628	14700	14836
0.80992	8.3525	1.3618	7.1546	1.6039	0	0	6.8268	35.497	99.526	202.58	366.93	562.59	774.64	1025	1207.3	1640.5	1903.4	2205.6	2480.6	3073.2	3394.9	3716.7	4091	4685.5	4971.8	5609.4	6034.9	6506.6	7052.3	6882.6	7191.7	7782.9	8181.1	8658	8817.7	9025	9273.8	9558.5	9983.8	10129	10299	10866	10969	10737	11247	11542	11364	11537	11368
8.7134	14.38	0	2.7798	0	0	0	42.99	131.7	307.32	529.35	818.53	1151.9	1593.9	2107.7	2546.9	3122.6	3564.2	4238.7	5047.1	5645.7	6534	7250.1	7873.5	8513.3	9104.3	9815.7	10375	10837	11328	11772	12213	12226	12943	13276	13534	13788	13752	14092	14539	15019	15534	15835	15403	15832	16085	16217	16449	16329	16223
0	0	0	0	0	29.257	73.854	184.43	298.3	464.15	681.25	909.94	1179.8	1447.1	1775.4	2077.5	2414.7	2692.5	3167.9	3514.3	3872.5	4210.1	4708.5	5105	5436.9	5765	6115.3	6598.4	6767.2	7231.1	7463.8	7880.6	8642	8726.1	8735.9	9137.3	9760.5	9372.1	9719.9	9660.8	9899.3	10365	10197	10240	10380	10480	10122	11028	10848	11228
26.204	5.6662	2.9253	0	0	0	0	58.005	144.75	293.27	537.21	827.13	1196.7	1583	2049.5	2549.4	3204.7	3772.3	4335.8	4956.9	5577.4	6251.1	6740	7467.2	7929.5	8568.7	8945.8	9577.7	9985.3	10195	10266	11098	11422	12141	12230	12702	13438	13523	13976	13771	14453	14255	14282	14652	14933	14931	14824	14846	14881	14902
16.246	10.383	0.85151	0	0	0	0	0	87.3	182.81	358.97	580.59	834.59	1159.6	1498.3	1819	2279.1	2780.9	3303.5	3843.7	4405.9	4988.4	5557.7	6111.3	6581.2	7095.2	7711.9	8229	9030.3	9532.4	9821.9	10228	10768	11383	11676	12133	12720	12801	13527	13539	14284	14429	14995	15152	15051	15125	15265	14979	15060	15293
0	0.38039	0	0	8.0949	0	16.469	45.565	126.56	227.98	405.1	656.32	911.22	1050.5	1418.4	1884.1	2293.7	2705.5	3115.3	3729.9	4194.1	4896.5	5271.3	6106.7	6449	7010.1	7815.4	8266.7	8883.1	9254.3	9761.7	10401	11105	11511	12043	12862	13393	13217	13841	14336	14673	15041	15288	15756	15645	15572	15964	16089	16390	16423
0	0	6.2735	4.8809	0.12355	0	5.5061	0.67679	15.627	20.787	87.856	135.71	236.81	383.21	571.86	784.15	1050	1265.1	1512.6	1784.5	2149.5	2518.5	2964.6	3452.1	3800.3	4274.2	4809.4	5198.8	5338.3	5728.9	6440.5	5816.9	6723.7	7241.6	7500.4	7867.7	8270	8504	8773.1	8993.6	9236.3	9650.8	9802.7	9783.1	9901.9	10110	10083	10275	10422	10409
4.3459	13.006	4.8471	5.3664	0	0	0	0	0	2.2678	6.5929	32.651	55.303	110.65	177.65	292.52	480.99	606.98	866.73	972.39	1311.9	1818	2222.8	2187.1	2490.6	3547.4	4384.5	4414.9	4949.9	5471.7	6119.2	6257.6	7229.6	8701.8	8368.9	10524	11014	12078	12464	13078	12723	13285	13782	14418	15939	15592	16062	14337	14396	15976
0	7.7371	10.672	0	1.422	6.6078	14.262	7.6229	13.618	83.93	146.92	295.9	458.9	654.96	920.17	1041.6	1327.6	1606.1	1964.4	2366.3	2778.5	3165	3623.3	4066.9	4435.3	4874.9	5277.9	5827.2	6105.8	6570.2	6968	7349.9	7806.5	8244.9	8656.4	9191.1	9078.3	9569	9527.8	9726.3	10053	9962.4	10347	10514	10385	10877	10800	10868	10705	10759
19.307	21.151	0	0	0	0	0	28.255	76.873	184.41	341	531.39	752.01	1087.9	1427	1882.6	2284.4	2775.4	3357.6	3867.3	4431.5	5081.7	5730.6	6383.2	6880.6	7351.9	8066.5	8499.2	8755.6	8072.1	8641	8864.7	9419.9	9569.9	9561.9	10357	10582	10663	11078	11347	11329	11876	11924	11894	12109	11795	11977	12039	12161	12077
20.824	15.075	0	1.3968	0	0	0	0	0	0	0.67764	38.711	119.08	207.97	332.07	464	634.66	892.98	1162.9	1411.6	1681.9	1976.6	2291.8	2817.7	2938.5	3560.1	3748.7	4546.1	5053.1	5371.2	6098.2	6595.7	7199.8	7534.5	7419.5	8068.1	8234.2	8655.9	8702	9109.6	8993.8	9542	9733.2	9747.1	9762.3	9692.6	9981.3	10165	10283	10156
0	0	0	7.1907	0	0	27.891	91.67	211.49	356.07	574.96	835.77	1178.3	1596.3	2086.7	2556.6	2970.3	3769.2	4346.6	4950	5650.9	6075	6932.7	7260.6	6304.5	6561.6	7081.8	7376.7	7516.9	8082.9	8338.8	8755.1	9109.8	9220.8	9687.3	9984.3	10173	10596	10769	10727	10983	10981	11067	11530	11507	11648	11859	11467	11606	11845
26.833	5.8901	0	0	0	0	0	24.581	103.54	236.78	426.32	724.93	1098.2	1566.1	2109.3	2808.5	3508.8	4581.9	5542.3	6459.7	7677.6	8843.5	10012	11248	12210	13577	14805	16183	17388	17791	18923	19515	21535	22015	23281	23953	24642	24739	26014	26397	27520	28266	28127	29135	29493	29422	29882	30260	29901	29755
3.5003	1.3232	0	7.8576	0	0	18.649	46.539	95.136	163.07	271.58	435.62	604.04	849.36	1128.9	1400.8	1701.3	2071	2485.6	2880.6	3439.8	3963.5	4428.9	4933	5246	5837.4	6375.5	6812	7384.4	7693.3	8129.2	8609.4	9231.8	9600.7	10030	10292	10592	10788	10567	11319	11212	11271	11352	11991	11736	11590	11745	11652	12084	12050
0	12.365	0.23094	0.53534	0	2.956	0	0	6.5566	43.724	95.502	145.53	254.68	400.51	514.33	686.85	911.66	1139	1437	1740	2139	2503.7	3045.4	3402.6	3975.4	4334	4950.7	5517.8	6013.3	6516.8	7294.6	7690.5	8482.7	8846.5	9433.8	9941.9	10009	10154	10506	10735	11216	11669	11940	11995	11940	12228	12126	12321	12283	12353
0	5.1723	0	0	9.6337	5.0919	0	6.8377	22.711	80.143	192.51	394.85	571.69	857.72	1096.2	1461.5	1926	2128.8	2553.9	2962.1	3436.4	3862.6	4345.1	4467.9	4883.1	5325	5744.8	6085.5	6425.7	6870.7	7360.2	7402.4	7529.7	7939.6	8507.1	8774.3	9030.9	9397.3	9870.5	10229	10396	10479	11016	10897	10818	11074	11100	11303	11294	11137
3.9796	4.2739	0	10.229	1.5627	0	0	0	0	0.68358	17.566	63.511	139.58	266.32	424.7	621.89	887.93	1200.6	1527.5	1866.4	2275.3	2853.3	2958.6	3659.8	3947.3	4589	4579.4	5175	5592.4	6711.2	7452.9	7271.6	7529.6	7960.1	8699.3	9083.2	9496.5	9739.3	10435	10477	10791	11018	11282	11359	11381	11619	11725	11836	12020	12156
0	0	0	0	0	23.44	45.614	62.396	100.34	172.39	233.97	352.01	528.9	738.31	887.13	1220.9	1567.4	1921.1	2331.4	2741.6	3198.3	3801	4310.7	5013.5	5537.2	6261.6	6609.3	7342.6	8285.3	9002.6	9590	10049	10888	11659	12317	12565	12768	13231	13781	13861	14281	15553	15549	15853	15977	16055	16262	16578	16297	16729
0	0	0	0	4.151	17.959	21.528	28.158	59.478	123.72	236.42	364.84	531.88	729.18	943.33	1139.3	1337.2	1568.2	1882.9	2301	2462.4	2841.5	3129	3534.3	3893.9	4538.1	5186.2	5311.3	5797.6	6299	6579.1	6783.8	7156.9	7630.2	8069.2	8579.1	9142.5	9408.6	9742	9929.3	9769.1	10488	10792	11435	11522	11325	11548	11436	11556	11566
0	6.8854	0.49996	12.806	0	0	0	13.078	101.02	184.71	305.92	542.98	750.39	1002.4	1338.1	1825.5	2168.5	2697.9	3213.4	3872	4280.5	4965.7	5571.7	6290.8	6968.6	7637.8	8561	9073.3	9957.3	10598	11665	12661	13236	13851	14644	15538	16474	16955	18149	18803	19323	20013	20157	20840	20822	20729	20818	20951	20490	20528
261.95	190.75	0	0	0	32.898	0	0	55.604	0	0	226.78	499.67	712.4	896.73	1391.6	1513.2	1834.6	2341.6	2944.3	3420.6	3297	3638.1	4009	4551.4	5359.6	5991.2	6248.3	7163.2	7497.9	7863.6	7024.2	7560.7	7779.3	8357.1	8443.9	8682.4	9149.4	9558.5	9696.2	9871.5	10093	10034	10184	10222	10445	10348	10637	10881	10818
0	5.924	1.1809	8.1634	0	0	2.6511	0	0	0.24114	0.9941	0	5.0406	45.634	95.095	191.07	301.56	427.78	645.76	895.86	1164.1	1430.1	1697.6	2080.6	2286.7	2710.9	3049.5	3363.9	3558.7	3886.6	4136.3	4423.2	4596.8	5048.3	5439.2	5650.8	5907.6	6276.4	6515.6	6675.1	6839.5	6929.3	7172.6	7383.7	7701.4	7666.4	7651.9	8356.2	8482.7	8400.4
0	0	0	0	5.7974	15.489	53.848	182.87	385.51	722.85	1154.3	1661.7	2270.6	2993.8	3871.5	4769	5841	6700.6	7775.3	8788	10020	11003	12240	13176	13984	15360	16192	16973	17506	18390	19700	20221	20668	21864	21986	23310	23915	23786	24392	25041	25295	25924	25758	25626	26934	26835	26947	27145	26956	27192
0	0	0	0	0	36.536	105.91	176.72	306.38	433.86	614.93	873.11	1157.5	1533.8	1884.3	2278	2776.3	3239.8	3758.5	4267.8	4834.5	5260.5	5684.4	6257.2	6851.7	7284.5	7720	8251	8636.7	8988.5	9544.2	9847.2	10425	10728	11301	11498	11768	11960	12355	12656	12748	12863	12882	12959	13489	13411	13766	13622	13597	13631
14.603	13.205	0	13.439	0	0	5.9728	65.145	106.57	214.83	389.28	586.23	847.51	1196.9	1554	2026.2	2520.2	2585.3	3635.2	4461.5	5184.1	5885	6716.8	7484.2	8175.2	9044.1	9951.9	10653	11635	12109	12834	13663	14762	15716	16529	17638	18350	19122	19746	20162	21199	21469	21853	22282	21508	21389	21467	21761	22000	22407
0	0	6.8869	3.4599	7.0974	11.68	30.878	63.714	146	298.8	541.62	827.64	1183	1555.3	1995.5	2513.6	3009	3519.8	4003.6	4627.4	5228.5	5862.5	6323.7	6797.8	7464.3	8098	8741.3	9405.6	9653.5	10368	10777	11144	11663	12118	12506	12973	13337	13678	13773	14334	14307	14404	14760	14766	14694	14781	14952	15013	14846	14884
0	0	0	7.8475	0	6.7296	9.4123	35.684	71.645	133.05	224.45	338.72	523.98	720.35	866.74	1160.1	1408	1667.5	2004	2298.8	2742.7	3127.5	3836.3	4280.4	4532	5082.2	5691.7	6376.1	6950.1	7593.7	7839	8517.5	9057.3	9910	9860.5	10815	11380	11769	11925	12586	13108	13725	13332	13737	13878	14064	14229	13824	14105	14200
15.646	1.0508	0	5.7465	0	0	0	0	23.481	78.011	169.33	272.97	399.66	552.75	712.12	855.55	1069.9	1270.6	1529.6	1667	1852.6	2184.5	2467.3	2684.2	2974.7	3221.7	3578	3880.8	4160.1	4493.9	4728.1	5147.8	5586.4	6007.9	5907	6324.9	6608.1	6915.3	6994.9	7534.6	7529.2	7952.7	8154.2	8273.7	8333.6	8505.6	8945.3	8735.1	9031.8	8940
0	0	0	6.3899	0	5.4951	3.9921	18.758	27.9	62.572	109.12	174.2	259	379.64	499.69	734.05	921.24	1119.4	1384.4	1707	2073.6	2399.6	2742.6	3034.2	3339.9	3575.9	3908.3	4194.5	4616.6	5018.4	5103.6	5541.8	6673	7122	7702.1	8126.7	8340.7	8656.3	8800.5	8132.6	8543.9	8798.6	9088.1	9277.2	9379.8	9608.4	9454.2	9412.8	9660.2	9759
0	0	0	0	44.546	81.177	146.3	235.05	359.47	543.5	762.06	1067	1471.7	2037.5	2501.8	3140.3	3821	4683.4	5618.2	6680.5	7750.8	8687.2	9723	10801	12002	13054	14955	16394	18326	18942	19212	21389	22610	23801	24177	25376	26415	27004	27826	27622	28425	28344	28726	28847	29606	29587	29737	29863	29780	29923
0	8.617	3.1877	7.4374	0	0	0	24.694	55.355	106.54	173.16	283.7	415.38	595.34	811.19	1016.9	1299.2	1493.3	1853.2	1975.7	2316.6	2674.3	2960	3201.7	3552.3	3982.7	4244.3	4447.3	4708.3	5137.6	5443.7	5565.3	5906.3	6022.2	6482	6780.8	6932	7111.9	7372.3	7465.6	7558.5	7745.7	7936.5	8051.8	8298.5	8237.6	8299	8395.7	8473.3	8537.5
0	0	3.2811	0	0	0	12.344	47.766	138.24	270.53	447.34	702.66	1053	1452.2	1795.2	2309.8	2922.7	3607.4	4150.1	4813.3	5346.3	6052	6600.1	7495.3	7726.2	8049.2	8843.2	9393.9	9915.7	10162	10677	10848	11262	11778	11980	12668	13211	13687	13845	13998	14154	14434	14491	14904	15044	15126	15154	15708	15658	16042
0	0	0	0	19.347	6.448	16.366	29.29	33.538	75.922	140.28	298.27	472.09	676.01	814.52	1315.1	1694.6	2088.4	2405.2	2889.4	3501.5	4159.6	4875.3	5496.2	6171.8	7128.5	8041.6	9073.6	9676.2	10605	11227	12604	12992	13566	14435	14895	16017	17097	17690	17013	18362	19136	18313	19785	19953	20024	20544	20401	20560	20634
0	0	0	27.557	12.844	3.562	0.79195	2.8836	20.227	82.914	158.28	285.31	608.6	650.12	868.75	1164.2	1488.6	1841	2793.6	3179	3191.1	3774.1	5023.5	4703.8	6341.1	6907	6388.1	8511.2	7440.9	8064	8629.4	8806.8	9551.5	10157	10543	11333	11733	12231	12696	12579	13380	13275	13785	14057	14076	14374	14128	14377	14459	14532
4.4309	1.9223	0	0	0	0	8.6051	28.255	65.167	131.99	233.78	376.7	578.24	815.16	1056.4	1313.3	1657.6	1934.5	2267.3	2539.4	2889.3	3195.1	3258.9	3624.1	3977.7	4316.5	4447.6	4726.2	4951.8	5147.4	5393.9	5395.7	5449	5688.9	6065.3	6372.3	6830.1	6908.3	6828.2	7216.3	7029.2	7391.2	7599.9	7794.1	7872.4	7854.5	7854.2	7769.7	7826.7	7938.1
7.44	12.58	0	0	0	0	10.325	39.234	78.946	151.01	227.98	354.87	470.06	615.6	780.58	937.64	1132.6	1390.2	1592.7	1867.5	2243	2537.9	2834.1	3223.3	3481.2	3788	4189	4510.6	4882.3	5329.2	5531.2	5937.2	6121.2	6467.3	6783.8	7074.9	7349.9	7322.4	7825.5	7702.3	8218.9	8277	8534.9	9009.5	9109.8	9463	9584.7	9403.3	9415.9	9238
20.365	0	0.0084537	0	0	0	1.9968	1.1618	11.691	46.464	148.03	244.4	426.77	712.01	1022.4	1398.8	1755.6	2240	2658.2	2889.3	3452.5	4081.8	4306.4	4771.6	5392.1	5812.3	6766.2	6513.3	7875	8530	9371.8	9424.4	9437.2	9751.9	10475	11177	11643	12031	12123	12164	12427	12753	13077	13256	13186	13199	13307	13073	13263	13246
0	5.9586	3.6592	1.9502	2.5232	0.098958	0	0	3.2764	63.796	146.04	243.39	371.88	557.1	853.36	1222.2	1312.2	1856.7	1984.7	2253.7	2573.2	2958.7	3259	3537.7	3978.6	4186.8	4652.1	4993	5217.3	5533.4	5886.4	6066.8	6294.6	6618.6	6864.4	7032.5	7222.8	7185.2	7365.5	7493.7	8072.5	8245.2	8382.5	8403.2	8336.3	8514	8408.5	8622.6	8659.7	8692.5
21.197	14.712	3.9419	0	0	0	0	23.403	53.056	146.41	234.14	389.01	526.29	720.03	885.11	1067.2	1257.7	1510.4	1888	2184.8	2377.9	2713.1	3061.6	3276.7	3440.3	3828.8	4268.8	4332.1	4568.2	5052.1	5424.8	5950.8	6234.3	6360	6474.4	6857.5	6818.8	7361.6	7628.9	7821.7	7935.2	8154.3	8373.9	8427.7	8519.6	8259.8	8585.4	8538	8701.8	8995.2
0	0	0	0	4.6581	0.42662	8.2671	20.471	25.892	69.045	151.9	265.89	432.11	655.03	903.45	1190.4	1461.5	1846.4	2250.1	2581.3	2975.4	3396.6	3662.6	4156.2	4299.5	4768.9	5239.9	5588.1	6079.6	6362.5	6790.3	6807.8	7283	7772.3	8121.5	8264.1	8654.9	8825	9120.6	9228.1	9527.3	9658.4	9886.5	10356	9860.7	9531.1	9692.4	10121	10320	10454
10.12	7.7859	0	0	2.8353	0	0	1.2978	14.495	32.726	74.379	123.87	225.54	337.37	457.14	580.91	824.15	1045.7	1337	1634.6	2004.8	2489.5	3461.7	3293.6	3585.2	4222.7	4399.4	4880.5	5432.5	5671.7	5956.7	6404.2	6747.9	7246.3	7467.1	7864.5	8099.2	8548.3	8931.4	9050.9	9325.7	9375.8	9400.2	9589.8	9705.4	9794	10073	10004	10116	10428
18.921	0.23234	0	0	0.51725	0	0	0	9.2436	22.467	68.816	123.37	191.12	284.81	411.58	551.63	693.66	845.84	1063.6	1294.9	1570.7	1870	2040	2423.9	2722.5	3175.2	3349	3532.1	4050	4235.5	4706.4	4708.4	4802.9	5025.9	5362.2	5672.4	6021.8	6082.6	6207.9	6201.8	6285.6	6632.8	6433.3	6887.5	6842.3	6932.7	6869.4	6878.4	6992.8	7080.3
0	0	0	2.1713	2.6875	0	10.945	23.587	55.651	104.09	184.34	285.7	393.43	582.82	764.85	1017.6	1288.5	1546	1889.2	2325.5	2812.9	3311.6	3685.6	4257.3	4725.9	5248.9	5967.2	6408.8	6869	7368.2	7951.8	8550	9539.1	9940.3	10361	10832	11588	12302	12893	13088	13643	13831	14302	14791	15061	15445	15426	15557	15610	16336
23.689	2.7948	0	0	0	0	0	39.553	148.82	299.76	585.69	988.51	1391.6	1935.8	2488.2	3183.7	3866.6	4584.8	5801.1	6443.4	7368.3	8527.6	9298.5	10013	12195	12435	14572	15323	14300	17296	18165	16666	18244	17586	17906	18483	18730	19437	20214	19493	18864	18469	19438	19698	20406	20270	20063	20102	20159	20161
9.9172	7.138	1.5102	2.3971	0	0	0	3.254	0	30.62	89.93	171.42	318.36	505.08	731.6	936.87	1200.8	1538.4	1890.8	2243.4	2727	3215.1	3665	4038.7	4460.2	5042	5580.4	6062.1	6431.1	6898.9	7245.5	6938.3	7223.1	7429.7	7924.4	8267.6	8795.1	9109.3	9082.2	9300.1	9418.5	9419.7	9797.3	9955.4	10090	10632	10907	11209	11217	11484
0	0	0	11.273	14.478	12.849	32.597	43.18	44.188	106.05	188.15	277.06	432.37	644.41	935.55	1220.3	1563.4	1971.6	2452.7	2931.1	3458.9	3966.1	4538	5024.9	5491.9	6049.7	6536.2	6983.5	7526.7	8064.5	8480.1	8851.9	9759.6	9755.7	10149	10343	10582	10642	11343	11337	11676	11585	11793	12025	12062	12411	12418	12793	13080	13111
0	0	0	1.2044	6.9328	1.8132	8.2011	18.637	22.284	72.258	131.55	241.74	393.83	598.93	831.78	1124.9	1449.9	1810.9	2234.3	2666	3198.4	3752	4301.5	4764.7	5278.9	5671.2	6060.1	6596	7111.8	7671.4	7686.5	8090.4	8756.7	9074.2	9374.4	9765.3	9854.6	10337	10872	11143	11532	11898	11704	11644	11754	12150	12131	12429	12442	12413
18.181	4.8684	1.154	0	0	0	0	22.351	64.339	163.83	280.25	447.56	690.66	1029.1	1351.3	1736	2058.2	2529.8	3027	3487.6	4032.6	4618.9	5071.9	5509	5960.5	6629.3	7235	7647.5	8245.1	8467.3	8830.3	9569.1	10029	10615	10983	11516	12131	12271	12708	13052	13427	13433	13883	14516	14402	14774	14977	15427	15621	15823
0	0	2.7786	8.746	0	1.5305	0	11.86	40.028	78.82	194.12	343.98	607.07	909.88	1278.4	1799.4	2325.8	2882.8	3613.5	4209.9	4860.9	5671.1	6109.6	6548.8	7694.8	8083.9	8943.3	10031	10421	11432	11741	12744	13236	13910	14438	15073	15723	16282	16736	17385	17490	18396	18701	18702	18812	19151	18986	18866	18948	19034
0	0	1.224	16.603	13.213	7.799	19.387	77.323	110.26	187.86	311.1	493.03	709.81	909.3	1134	1471.3	1898.2	2349.5	2737.2	3222.7	3804.2	4366.6	4951.3	5647.2	6162.4	6876	7423.2	7842.6	8114.8	8577.4	9012.4	9216.2	9736.2	10134	10460	10956	11380	11744	11972	12470	12799	13577	13834	14147	14674	14181	14216	14474	14558	14251
17.858	6.6967	0	0	0	0	0	17.544	68.937	172.91	309.5	478.22	676.09	923.05	1140.4	1436.1	1770.3	2024.2	2360.6	2860.9	3093	3626.6	4011.5	4360.7	4760.7	4992.8	5225.5	5758.5	6256.4	6507.3	7110.1	7353.4	7550.8	8119.6	8365.9	8828.2	8949.7	9134.3	10664	9882.3	10153	9973.7	10353	10541	10832	10819	11400	11322	12790	11486
0	26.139	0	0	0	29.614	100.57	3.0739	60.226	7.5335	0	144.97	181.19	319.87	273.55	370.32	492.07	667.73	883.58	1527.4	1883.7	1960.7	2313.6	3062	3436.1	3983.2	4465.5	4530.1	5387.2	5897.4	6170.6	6762.7	7368.4	7902.6	8296.1	8846.9	8792.5	9222.7	9311.3	10243	10141	10720	10980	10614	10906	10614	11056	11191	11565	11532
0	0	0	0	3.0248	12.275	36.378	69.083	141.7	239.29	411.43	628.58	938.3	1304.5	1494.9	1808.8	2594.9	2731.6	3193.2	3769.6	4317.5	4849.3	6086.9	6753	7323.6	7857	8641.2	8762.3	9206.8	10705	10575	11769	12364	12856	13379	13511	13930	14370	14123	14686	15330	15566	16084	16112	15752	15617	14803	15754	15862	16047
10.286	7.7626	0	0	0.22343	0	0	0	9.5869	41.663	97.793	182.35	304.15	468.85	702.83	885.8	1112.1	1377.9	1719	2019.1	2362.6	2663	3038.6	3405.8	3666.7	3982	4373.6	4778.7	5159.5	5433.2	5670.2	6014.5	6061.3	6357.2	6625.1	6779.8	7196.7	7211.1	7661.9	7714.8	8200.1	8381.2	8731.2	9116	9122	9401.7	9526.1	9454.9	9518.5	9484.4
0	0	25.938	7.8025	19.454	6.5115	0	0	102.54	26.015	173	164.83	637.74	838.07	1070.4	1444.1	1706	2048.6	2519.6	3162	3243	2752.3	3278	3560.8	5435.1	4329.4	5420.1	6622.2	6180.5	5513.4	5804.5	6006.5	6381.8	6744.9	6857.6	7102.1	7229.3	7459.5	7887.1	8019.8	8284.9	8595.7	8546.1	8809.2	8972.2	8818.7	9023	8998.4	9095	9079.2
17.496	0	0	0	0.14541	0	3.9511	49.455	137.74	302.31	568.46	881.39	1268.2	1739.2	2273.3	2872.1	3749.8	4359	4973.5	5875.2	6917.1	7728.3	8734.5	9913.4	10771	12090	12713	14158	15166	15928	17312	17373	18819	19843	20106	21264	21912	21951	22560	23030	23050	23847	23879	24165	24378	22918	23568	23228	23680	23245
0	0	0	0	0	0	22.053	24.284	41.93	54.028	82.299	142.27	243.87	381.26	526.91	715.89	1207.1	1270.1	1545.1	1841.1	2265.7	2828.7	3244.3	4017.2	4082.9	4604.8	5198.1	5416.3	7126	6099.1	6548.9	6822.7	7431.5	7770.5	8163.2	8376.8	8621.9	8723.9	9100.1	9279.7	9614.1	10078	10269	10291	10275	10388	10047	9452.1	10295	8253.7
0	6.1872	2.4801	3.2369	2.9591	0	0	5.0495	34.765	79.365	201.08	345.63	550.75	823.58	1267.8	1792.9	2222.7	2807.8	3499.7	3958.4	4711.5	5534.8	6129.1	6826.8	7496.4	8302.5	8596.4	11271	10868	11521	11844	12758	13216	14070	14442	15395	16048	16330	17139	17527	18218	18636	19077	19373	19823	20213	20441	20746	21150	20689
0	0	0	0.44596	0	0	34.462	71.036	200.47	325.29	421.45	637.91	1081	1409	1727.5	2157.4	2197.6	2472.2	2617.8	3364.3	3894.3	4278.8	4664.3	5046.6	5395.6	5738.1	6283.8	6691.5	7149.2	7638.5	8059.8	8446.7	8798.9	9395.5	9986.5	10239	10725	11767	11776	12101	12124	12603	12743	12983	13225	13253	13360	13542	12329	12518
12.51	7.8326	7.5091	5.0214	1.8324	0	0	0	0	25.924	84.494	204.95	342.4	507.69	773.58	972.65	1257.1	1611.6	1977.8	2337	2805.6	3105.4	3662.1	4126	4558.8	5175.1	5431.3	5970.8	6408.7	6727.8	7319.5	7701.1	7932.8	8558.2	8713.3	8984.7	9387	9825	10078	9786.7	10228	10561	10576	11016	10826	11334	11469	11190	11322	11366
0	0.98732	0	6.6451	0	3.5025	4.4912	10.238	56.808	132.5	241.2	442.78	690.87	985.2	1369.7	2260	2361.4	2874	3515	4100.1	4799.7	5619.4	6292	7031.9	7785.7	8485.6	9348.2	10189	10817	11583	12293	13316	14243	15508	16688	17434	18746	19561	19888	20447	24576	20188	24439	25678	25467	26002	26215	26371	22902	22937
0	0	0	0	17.84	45.255	50.828	74.144	126.14	154.49	312.9	471.58	644.4	854.67	1086.2	1246.1	1448.1	1690.4	1956.6	2289.7	2706.6	3056.8	3408.9	3845.5	4317.7	4887.3	5424.4	5935.7	6234.7	6800.3	7468.6	7996.8	8579.6	9098.8	9659.1	10318	11096	11481	12109	12203	13020	13404	13832	14172	14072	14808	15067	14740	13357	13129
0	0	1.2426	5.6143	0	2.0494	8.5848	30.645	93.247	179	333.53	556.21	836.09	1150.2	1517.3	1925.6	2324.6	2926.8	3435.2	4017.7	4621.3	5199.1	5468	6008.9	6621.8	7512.9	8073.5	8615.6	8763.8	9754.5	9789.5	9835.2	10918	11429	11979	12683	12469	12814	13819	13707	13931	14688	14908	14977	15049	15263	15559	15513	15792	16282
5.918	0	0	0	3.9377	10.441	13.393	38.065	83.206	154.98	259.95	409.74	588.81	771.32	992.44	1272.9	1646.1	1997.9	2480.6	2842.9	3335.9	3844.1	4209.4	4771.8	5249.3	5727.6	6124.2	6597.5	7027.7	7477.9	7824.2	8439	8585.4	8956.2	9376.9	9759.6	9957.1	10275	10692	10745	10991	11257	11275	11725	11237	11452	11709	11746	11825	11828
0	0	1.6436	4.4855	1.2975	1.6952	5.8601	40.203	103.77	212.86	373.39	624.23	831.49	1145.8	1619.3	2133	2624.8	3150.5	3657.6	4277.9	4948	5575.5	6248.5	6964.8	7802.1	8451.5	9184.9	9895.5	10364	11236	11906	12835	13060	14182	14946	15446	16265	16897	17575	17972	18655	19330	19370	19405	19860	20117	20321	20798	22057	21985
0	0	0	0	7.1265	5.2035	31.72	87.933	150.43	253.68	380.25	490.97	693.84	890.16	1124.9	1410.7	1661.3	2000.8	2352	2649.4	3038.3	3226.2	3849.9	4093.7	4509.9	4747.5	5090.7	5445	5738.6	6149.6	6455	6706.9	7215.5	7505.8	7859.7	8289.3	8450	8869.9	8902.8	9262.5	9504.6	9745.3	10021	9976.1	10207	10448	10467	9407.2	10113	11201
26.243	15.695	0	0	0	0	0	0	3.116	28.97	80.028	182.58	299.33	489.04	729.95	931.5	1127.3	1455.7	1740.3	2068.4	2351	2727.6	3063.3	3491.7	3709.6	3985.4	4389.2	4564.9	4877	5058.9	5137.2	5267.8	5900.8	6187.8	6514.6	7024.8	7158.7	7313.7	7709.7	7827.6	8081.9	8326	8398	8597.9	8701.1	8489.8	8858.8	8932	9194.9	9327.9
7.7871	0.41859	0	0	0	0	7.032	9.6498	12.472	37.127	85.567	153.65	266.82	376.39	499.71	671.41	829.89	1027.4	1223.2	1417.5	1698.5	2007.3	2227.7	2509.9	2782.8	3129.5	3466.7	3773.1	4118.8	4495	4759.7	5035.3	5252.7	5713.1	5907.9	6325.7	6539.6	6576.5	7105.2	7016.2	7275.4	7295	7266.3	7271.3	7377.3	7442.6	7348.6	7458.4	7547.2	7491.5
0	0	0	0	6.4659	15.162	8.6721	33.027	62.095	125.07	215.2	389.79	598.69	864.82	1135.2	1480.3	1842.8	2310.9	2797.3	3403.3	4058.3	4413.2	4982.1	5516.5	5971.2	6479.1	7238.2	7436.4	7964.7	8506.3	8960.9	9445.2	10031	10489	10448	11063	11303	11455	11927	12076	12594	12864	12622	12692	12207	12244	12229	12163	12261	12409
1.4979	3.7543	0	0	0	0	7.4055	44.042	104.19	229.76	367.05	544.34	781.53	1049.3	1316.8	1647.2	2022.1	2378.4	2826.8	3056.1	3429.5	3701.6	4076.9	4389.8	4864.1	5026	5422.9	5784.2	6071.9	6222.9	6561.8	6853.4	7261.2	7544.1	8041.6	8171.3	8552.8	8452.9	8475.5	8783.5	9195.4	9746.7	9586.4	9443.8	9431.3	9658.3	9245.9	9461.1	9490.7	9679
12.148	6.9396	0	0	0	0	0	3.221	26.612	98.319	192.89	352.29	570.63	858.32	1213.3	1562.2	2000.3	2598.1	3213.5	3880	4665.6	5484.5	6129.1	6948.4	7671	8402.2	9220.7	9997.8	10844	11082	11904	12745	13913	14550	15259	15951	16568	17064	18080	18644	18776	19481	19594	20033	19931	19910	19978	20031	20137	19973
13.278	9.5363	15.345	12.49	21.991	0	0	0	37.203	146.23	266.87	422.49	655.79	890.03	1161.1	1481.1	1813.4	2122.7	2326.4	2821.3	3253.9	3786.9	3884.4	4453.6	4748.5	5306.3	5489.2	5840.1	6171.4	6473.1	6851.3	7044	7483.1	7861.3	7947.6	8283.7	8369.3	8542.2	8794.1	9136.9	9281.2	9420.7	9340.7	9671.7	9777.8	10028	10290	10508	10301	10079
7.6103	4.3934	0	0	0	0	0	0	35.678	78.721	166.05	294.77	482.87	696.52	927.65	1202.8	1547.3	1883.7	2239	2662.4	3151.2	3613.9	4079.1	4533	5012.1	5582.7	6303	6753.5	7390.6	7917.8	8580.4	9150.1	9661.5	10081	10491	11265	11811	11957	12424	12450	12514	12287	12875	13204	13153	13547	13517	13403	13591	13589
24.386	10.842	3.5151	0	0	0	0	7.2579	10.555	47.004	97.758	188.94	307	522.15	736.52	1030.3	1378.8	1780.8	2233.2	2782.6	3384.4	4069.2	4909.3	5391.6	5855.1	6595.6	7388.8	7856.1	8484.7	9069.8	9722.8	10155	11088	11466	11904	12853	13181	13342	13774	13881	14492	14542	15039	15134	14835	15098	14943	15287	15378	15426
0	0	0	0	0	17.307	58.472	111.95	218.23	334.91	495.67	689.53	927.63	1173.1	1503.1	1810	2097.6	2452.4	2969.1	3349.3	3725.3	4104.8	4493.4	4864.6	5375.8	5797.8	6208.9	6667.5	6965.2	7434.5	7815.1	8018.8	8642.4	8893.4	9031.7	9269.2	9470	9780.2	9906.9	10228	10532	10699	10813	10927	10993	11039	11039	11138	11060	11274
0	0	2.1208	12.183	11.021	8.5763	3.9965	42.66	89.857	187.18	326.39	533.26	777.99	1067.4	1506	1913.2	2391.4	2885.5	3434.3	3934.4	4432.3	5144	5588.7	6105.4	6615.8	7289.3	7850.3	8443.6	9058.9	9475.1	10070	10655	10610	11120	11472	12084	12075	12237	12468	12675	13118	13025	13456	13715	13886	13873	14399	14293	14544	14480
2.8437	11.644	0.20043	5.482	0	0	0	5.8109	29.147	109.31	212.59	357.64	578.95	815.24	1092	1388.8	1776.5	2020.5	2426.9	2807.2	3211.9	3731	4270	4755.4	5348	6132.8	6535.7	7097	7403.1	7894	8647.6	8913.8	9263	9757.1	10394	10823	11554	11895	12417	12640	11949	12460	12711	12865	13119	13583	13577	13855	13566	13627
5.4287	6.0948	0	0	0	0	11.553	35.825	84.153	189.89	302.54	501.04	719.09	1039.3	1317	1674.6	2103.3	2467.7	3027.5	3328.4	3792	4353.1	4708.6	5068.3	5476.4	5991.9	6392.5	6784.4	7053.6	6976.7	7259.6	7529.4	7814	8046.2	8317.7	8761.8	9056.6	9503	9738.9	10072	9013.3	9000	9067.9	9506.8	9428.3	9128	9644	8922.4	8553	8528.7
2.7709	4.3186	5.016	0	0	0	0	29.289	74.061	176.41	288.04	515.49	820.38	1192	1586.8	2101.2	2627.3	3147.4	3787.4	4404.1	5039.8	5719.9	6520	7198.9	7845	8564.9	9472.2	10053	10712	11351	12000	12486	13392	14511	14732	15760	16055	16447	16847	17501	17935	17986	18967	19517	18602	19347	19139	19606	20172	20050
0	0	0	0	4.0458	6.2234	22.122	70.093	141.65	322.73	554.93	928.67	1314.9	1723	2083.7	2527.8	2791.3	3114.7	3513.1	3956.9	4312.2	4686.3	5130	5562.4	5810.2	6237.3	6626.6	6726	7157.4	7485	7813.6	8137.5	8453.7	8831.9	9215.8	9697	10255	10384	10545	10865	11000	11515	11612	11767	11837	12134	12432	12387	12469	12342
0	0	3.8188	1.5588	2.6986	0	0.36382	4.6715	15.482	27.817	64.384	83.29	138.65	229.59	346.53	511.7	660.18	879.21	1112.5	1364.1	1562	1955.5	2210.8	2329.7	3278.3	2889.6	3300.8	3799	4057.7	5281.7	4990.3	5299.5	5482.5	5680.4	6022.2	6370.4	6670.3	6893	7067.8	7493.1	7696.2	7596.9	7718	7793.4	7995	8291.9	8267	8402.1	8488.6	8631
0	0.52507	0	0	0.21986	0	20.435	65.089	171.7	329.05	559.15	878.4	1239.7	1567.8	2118.4	2501	3037.8	3529.8	3947.6	4562.1	5214.3	5748.4	6284.6	6993.1	7575.9	8119.1	8873	9315.9	10063	10356	11099	11630	12442	12940	13363	13870	14100	14714	14985	15283	15595	16006	16098	16347	16773	16689	16983	17029	17078	17004
17.797	12.956	0	0	0	0	5.4102	53.103	116.59	226.5	358.54	523	773.2	954.45	1199.9	1474.5	1812.7	2201	2600.5	3017.6	3477	4016.2	4432	4845.7	5405.4	5947.7	6438.9	6830.2	7262	7620.6	7938.1	8587.2	9120.5	9695	9752.2	10426	10473	11297	11513	11999	12079	12343	12922	12788	13369	12646	13048	13447	13610	13387
0	0	0	0	2.9435	47.743	27.55	117.24	181.31	262.92	493.23	742.39	1100.1	1355.9	1811.2	2322.2	2958	3575.2	4280.4	4750.6	5562.6	6125.6	6392.4	7992	8122	9083.6	10072	11301	11455	12180	12555	12700	13160	13917	14655	15050	15466	15945	17131	17255	17777	18010	18950	20270	20551	20149	20401	20505	21039	21372
0	0	1.2921	14.504	17.251	0	0	0	0	2.4968	25.42	24.049	114.54	298.52	535.25	749.54	1073	1477.7	1924.9	2457.8	3034.6	3578.8	4197.2	4797.8	5247.1	5852.8	6315.4	6979.1	7573.7	7921	8550.8	8850.2	9158	9898.4	10283	11031	11430	11974	12393	12413	12686	12845	13267	13601	13107	13048	13349	13659	13761	13816
0	0	5.5973	2.4265	9.6329	5.201	0	9.2379	2.1593	46.25	116.71	171.72	270.04	422.3	649.87	898.6	1244	1545.7	1933.8	2263.6	2723.1	3151.1	3640.2	4407	4643	5330.3	5832.9	7235.4	6548.5	7254	7822.3	9189.1	9918.8	10117	10151	10634	10874	11396	11925	12186	12453	12727	13181	13531	13961	14053	14166	13847	14125	14254
0	0	0	0	0	7.9885	14.41	29.486	56.598	111.78	192.03	295	394.24	547.84	707.3	908.76	1123.5	1341.3	1606.4	1873.6	1971.7	2192.7	2460	2687.9	2976.5	3276.4	3620.6	3883.7	4168.3	4466.1	4689.1	4949	5205.6	5383.7	5713.4	6029.3	6215.7	6516.8	6729.6	6953.3	7260	7384.8	7595.2	7560.6	7926.3	7832.1	8088.8	8079.6	8052.3	8065.3
0	0	0	0	2.0412	5.2956	10.281	45.227	95.028	169.75	288.38	454.66	620.73	847.26	1027.3	1359.9	1601.2	1820.7	2210.3	2529.7	3078.4	3289.2	4468.6	4158.3	4825.2	5164	5702.4	6353.8	6854.9	7364.8	7459	8125.9	7969.9	8834.5	9164.7	9629.8	10079	10397	10584	10890	11059	11809	11857	12316	12030	12095	12295	12497	12607	12643
0	11.131	0	8.8778	4.886	0.66979	0	10.856	43.679	86.855	183.52	310.65	503.95	743.21	1079.6	1474	1927.2	2370.6	2780.3	3209.8	3667.2	4479.1	5053	5854.6	6271.8	6926.9	7345.5	7912.1	8796.5	9192.5	9445.2	9858.4	10555	11199	11987	12787	13479	13887	14305	15059	15085	15396	15674	15942	15754	16006	15863	15868	15919	15809
5.0111	0	0	1.139	1.7954	0	5.9437	36.063	78.803	168.24	275.52	473.95	683.5	964.88	1299.4	1570	2042.8	2489.8	3070.3	3581	3918.2	4599.8	5066.9	5615	6212.7	6836.7	7456	7970.8	8412.6	9013.1	9876.2	9975.2	10463	10871	11193	11634	11764	12187	12642	12708	13203	13612	13825	13929	14171	13899	14371	14388	14517	14232
0	0	0	0	137.66	242.94	356.68	583.86	808.98	1103.2	1243.2	1617.9	1964.4	2287.8	2615.5	3076.6	3400.2	3761.1	3404.6	4186.6	4816.1	5231.3	5425.5	5974.2	6086.7	6727.8	6316.1	7314	7237.4	7990	8705	8658.5	8985.2	9670.5	10318	10732	11220	11424	11691	12033	12209	12787	13011	13135	13268	13615	13467	13750	13937	14269
31.771	3.3321	0	0	0	0	0	0	0	33.354	110.11	214.3	326.82	481.9	694.62	930.19	1291.6	1582.8	1923.5	2468.2	2848.2	3329.9	3811.7	4310.8	4840.3	5252.6	5669.9	6165.9	6604.4	7360	7664.4	8204.5	8730.1	9177	9933.9	10315	10610	11114	11966	12611	12800	13216	13564	13726	14072	14394	14809	14866	14680	14779
26.903	0	0	0	0	0	31.579	66.301	217.58	498.81	758.85	1117.6	1500.7	1897.8	1947.5	2838.1	3357.7	3979	4546.5	5082.8	5783.6	6356.7	7041.3	7830.1	8312.8	9054.3	9427.1	9684.2	10986	11221	12163	12625	12716	13169	13734	14195	14859	15021	15299	15340	15687	15791	15851	16350	16421	16721	16752	16864	17140	16618
0	0	0	0	10.034	6.9671	20.993	56.201	109.87	156.89	229.21	310.79	499.96	681.97	909.21	1204.3	1557.6	1767	2191.6	2629.6	2942.3	3098.6	3779.9	4150.6	4615.7	5151.8	5666.6	5692.1	7039.2	7284.2	7783.2	7086.6	7382	7551.9	8024.6	8329.5	8530.1	8843	8876.8	8966.2	8951.5	9003.2	9451	9813.8	9809	10053	9824.3	9910.6	10038	10208
10.257	4.7589	0	0	0	0	0	51.718	139.23	249.17	445.98	670.25	914.32	1236	1369	1708.5	2166.5	2495.9	2935.6	3418.4	3913	4362.1	4864.1	5297.3	5601.5	6109.9	6733.7	6907.4	6638.9	7795.5	8174	8711.4	9547.2	9693.7	9972.2	10749	10931	11517	11531	12349	11869	12283	12465	12744	12745	12890	13139	12990	13269	13133
0	0	0	21.81	6.9189	0	0	0	0.82644	1.1061	0	0	0	10.803	72.163	159.22	272.27	436.59	594.55	886.53	1250.8	1569.8	1965.5	2382.9	3046.4	3203.9	3752.6	4167.7	4631.7	6302	5675.9	6458.6	7075.8	7671.2	8179.5	8593.2	9207.3	9558.6	9852.9	10372	10611	11080	11420	11816	12082	12114	12412	12345	12360	12764
4.9945	0	0	0	0	16.235	19.011	22.83	40.424	64.492	100.87	155.76	223.61	321.7	479.36	666.9	869.94	1094.9	1371.3	1648.6	1972.6	2245.2	2614.4	2896.3	3267.3	3670.7	3904	4262.4	4508.4	4966.2	5520.7	5644.9	5536.1	5427.3	4439.3	5918.9	4963.2	5187.8	5686.8	6698.9	5731.2	5203.7	6027.3	7457.2	5309.3	6349.1	6644.7	6480.2	6754.9	7708.3
0	0	7.3946	13.854	26.996	0	0	0	0	100.43	226.02	371.03	641.93	1000.1	1419.8	1784.2	2418.5	2932.2	3682.9	4459.2	5373.4	6045.5	6846.7	7846.1	8717.9	9764.7	11270	11551	12108	13431	14081	14506	15509	16449	17020	17640	18350	19031	19463	19802	20184	15929	16573	20880	21389	17947	20995	20923	20710	21228
6.3477	14.488	0	0.53292	0	0	0	0	9.4527	29.718	63.803	146.84	350.84	364.5	517.72	636.88	802.53	1000.6	884.39	1066.1	1378.5	1810.1	2147.9	1925.9	2620	2666.3	3484	4356.5	4852.6	5276.3	5383	5818.3	6215.9	6476.6	7536.7	7582.4	7739.1	7799.1	8089.8	8231.4	8548.6	8729.3	9102.9	9281.7	9205	9427.3	9516.5	9557.7	9867.8	9735.6
19.152	13.441	2.6489	3.5177	0	0	0	19.787	47.082	117.52	234.52	429.8	656.64	947.14	1305.8	1650.6	2062.9	2494.9	3069.6	3482	4338	4483.2	5005.3	5724.5	6337.8	7176.8	7477.6	7859.5	8597.4	8896.8	9025.2	9350.6	9962.7	10342	10714	11449	11959	12102	12653	12680	13196	13437	13527	13809	13729	14129	14583	14734	15273	14939
1.0112	0	0	0	2.2633	0	8.4127	19.24	14.566	42.057	105.73	234.18	368.92	546.85	798.31	1070.4	1370.8	1692.6	1956	2317.1	2668.4	2966.9	3516	3845.5	4150.5	4527.9	4757.7	4990.7	5346.8	5405.1	5493.6	5474	5716.1	5997.3	6188.5	6361.9	6512.9	6581.9	6639.9	6633.6	6630.1	6659.5	6791.8	6952.7	6703.1	6688.8	6728.1	6917.9	7129.8	7247.8
0	55.263	24.993	0	0	0	0	0	0	0	0	1.0786	63.325	150.68	287.59	445.13	693.93	925.18	1215.9	1587.9	2050.8	2424.2	2891.3	3364.6	3885.4	4469.1	5107.2	5577	6144.7	6739.6	7247.1	7936.4	8550	9129.5	9456.2	9983.7	10370	10824	11247	11356	11916	11865	12421	12477	12643	13204	12628	13022	13206	13554
0	0	0	0	17.193	32.64	16.161	3.148	0.42457	17.947	49.962	103.94	228.04	473.62	822.92	1191.8	1526.8	2107.4	2758.8	3030.3	3565	4804.7	5437.8	6333.2	7103.1	7747.5	8955.1	9330.8	10151	10932	11441	12615	12922	13642	14139	14778	15335	16101	16710	17326	17575	18108	18372	19188	19507	19449	19986	20004	20210	20360
0	1.1945	0	0	0	13.756	32.19	120.84	196.53	352.13	546.77	804.44	1368.4	1713.5	1854.1	2747.9	2759	3790.5	4164.6	4792.8	5630.5	5295.6	6267.2	7368.1	6992.7	8294.1	9435.1	10236	10791	11387	11994	12375	12924	12951	13860	14368	14853	14832	15007	15533	15907	15845	16311	16275	16176	16665	16661	17043	17268	17404
0	0	0	0	0	0.094962	44.945	85.664	186.44	305.11	481.72	689.8	940.63	1237.9	1610.4	1974.3	2358.8	2878.8	3281.7	3848	4489.8	4886.6	5332.4	5978	6114.5	6735.2	7387.5	7870	8732.2	9023.7	9504.4	10016	10694	11039	11291	11815	12189	12453	13135	13070	13892	14435	14571	14819	15016	15286	15410	15593	15495	15739
20.34	9.6585	0	0	0	3.0641	0	0	10.797	46.732	123.56	191.56	327.09	486.38	616.96	814.9	1006.4	1217.7	1492	1666.5	1967.7	2181	2522.4	2744.6	2973.5	3313.5	3467.3	3710.4	3956	4108.6	4405	4583.2	4885.3	4865.6	5117.1	5297.1	5397.4	5490.6	5558.4	5817.1	5850.5	6149.2	6171.7	6316.7	6286.7	6363.2	6610.2	6542.2	6744.9	6638.3
4.3121	2.5117	1.0694	3.7118	0	0	0	0	0	17.815	75.642	151.86	289.79	496.33	734.89	1064.9	1448.4	1932.9	2404.6	2940	3497.7	4204.3	4812.7	5437.6	5887.4	6556	7094.9	7694.7	8317.5	9158.5	9629.5	10375	11173	11809	12313	13335	13890	14505	15188	15635	16395	16587	16977	17083	16908	17355	17418	17424	17774	17850
0	0	8.54	9.5568	0	0	0	4.0521	13.748	61.738	139.79	290.25	461.36	731.53	1118	1495	1988.3	2641.2	3055.4	3760.4	4568.1	5256.9	5736.9	6451.6	7401.6	8049.6	8975.5	9660	10353	10970	11546	12043	12945	13514	14105	14617	15442	16098	16596	17160	17531	18673	16214	18722	19161	19311	19411	19344	19661	19578
0	3.998	1.0831	6.6178	1.0844	0	0	10.97	48.063	119.84	243.51	446.32	618.91	859.66	1138.4	1402.4	1743	1774.1	2019.2	2898.6	2748.9	3267.6	3760	4923.3	5192.7	5287.2	6377.6	6600.4	7310.8	7211.8	7285.5	8336.9	8694.7	9263	9685.1	10020	10392	10912	11265	11451	11862	12133	12490	12809	13364	13496	13213	13566	13645	14033
0	0	12.689	0.38362	36.903	0	0	39.05	140.76	368.78	694.08	970.63	1065.5	1626.1	2220.4	2752.8	3388.4	4152.7	4816.3	5616.6	6365.1	7039	8178.6	8753.8	9446.8	10547	11207	12159	12873	13754	14667	15241	16279	17075	17812	18535	19162	20038	20554	20902	21828	21874	22203	22443	22679	23310	23281	23535	23359	23443
8.6471	9.4549	0	0	0	0	8.0222	24.492	61.606	145.99	262.52	438.07	640.54	912.46	1220.7	1574.4	1954.2	2275.4	2622.4	3007.8	3524.9	4583.9	5153.7	5537.8	5921.3	6403.1	6943.9	7419	8012.3	8491.9	8990.6	9479.4	9838.7	10207	10900	11123	11037	11236	11793	12288	12222	12472	12510	12889	13133	13383	13270	13580	13670	13691
0	0	1.3467	11.717	11.988	0.55625	0	35.808	87.68	192.33	343.55	627.43	887.04	1254.1	1679.7	2208.5	2768.4	3343.7	3960.3	4561	5365.3	5810	6695.7	7263.6	8174	8611.6	9023	9853.9	10360	10894	12021	12223	12906	13363	14633	14976	15411	15864	15918	16142	16719	17459	17519	18033	18063	17899	18502	18275	18805	18263
0	0	0	0	10.234	24.248	6.1627	25.274	60.146	155.51	305.68	396.17	747.46	1001.4	1318.8	1474.4	1748.3	2415.3	2756.9	2842.2	3653.7	3651.9	4303.8	4812.8	5200.4	5707.9	6346.9	6667.2	7141.4	7466.4	7706.6	8278.5	7179.6	7420.5	7825	8167	8593	8775.2	9101.3	9120.7	9241	9726.7	10036	10228	10534	10613	10538	10418	10925	10674
0	7.5618	0	1.9789	1.4928	0.78882	0	15.953	57.242	143.14	271.14	403.39	611.31	883.43	1160.7	1458.4	1867.3	2347.3	2943.5	3666.8	4142.8	4816.3	5494.1	6382.5	7326.9	8183.9	9189.6	10222	10801	11822	12575	13150	13647	16346	15635	16170	17558	15591	15974	16174	16982	17451	17817	17663	17705	17717	17432	17871	17734	17955
0	0	0	0	1.0734	13.982	70.69	99.369	202.72	350.59	559.23	752.42	1024.1	1374	1705.6	2278.2	2599.4	3360.1	3978.8	4371.5	5048.5	5650.1	5853.1	6989.7	7358.3	8104.3	8742.8	9291.4	9746.2	10220	10927	11182	11026	11964	12435	12560	12832	12559	13072	13435	13516	13844	14108	14071	14021	14163	14760	15557	15572	15376
0	0	15.043	0.75603	4.9443	14.047	0	5.7719	7.7583	32.03	38.101	60.707	157.13	241.97	406	609.91	826.9	1142	1459.7	1787.9	2292.4	2669.2	3236.1	3763.7	4370.2	4825.1	5558	6210.5	6644.8	7492.8	8052.1	8012.4	8609.4	9328.6	9639.6	10179	10741	11248	11712	12477	13199	13238	13583	13815	13842	14259	14154	14641	14614	14824
29.974	19.547	9.6123	0	0	0	0	0	0	0	60.15	159.42	290.91	509.47	715.01	1006.3	1273.1	1666.5	2066	2489.7	3024.7	3530.8	3585.4	3928.3	4425.8	5107.2	5856.8	6458.1	6839.2	7524.4	8142.3	8815.4	9503.8	10491	11281	12008	12597	13008	13683	13977	14760	14936	15157	15569	15403	15440	15483	15842	15988	16038
6.3098	12.911	0	6.4853	0.53297	0	0	0	22.967	92.839	149.81	231.33	353.38	488.54	679.68	878.6	1124.3	1235.1	1446.5	1630.6	2138.3	2371.2	2675.1	2920	3136.7	3446.7	3919.7	4354.4	4199	4229.2	4990.6	5289	5698.5	4769.5	4749.1	4861.8	5263.3	5287.5	5509.1	5675.9	6381.9	7074.2	6351.2	6481.9	6524.3	7686	6454.9	7063.9	8025.7	8058.3
0	1.0806	0.087301	9.543	0	4.8696	9.8248	42.198	126.03	257.63	435.66	717.6	1107.6	1539.9	2100.8	2757.5	3445.6	4220.6	5178.1	6092.2	6968.1	8106.6	8908.8	9825.9	10640	11452	12738	13577	14182	15247	15685	16519	17235	18546	19223	19489	20142	20624	21179	21568	21932	22663	22644	23162	23101	22924	23015	22892	22507	23137
13.451	10.548	0	0	0	0	0	10.777	46.063	110.26	229.11	430.7	671.94	980.71	1310	1723.4	2207.2	2804.6	3485.6	4138.4	4977.7	5684.3	6735.2	7622.5	8317	9088.4	10208	11363	11862	12949	13906	14701	15720	16287	17092	18489	19611	19790	19590	20054	20578	20975	21437	21411	21695	21903	21299	21944	22482	22702
0	11.372	8.3352	10.101	0	0	0.27356	2.3285	4.9334	11.869	18.983	34.554	52.57	103.88	157.72	176.8	324.08	323.35	432.56	685.51	803.57	1056	1317.1	1550.2	1873.8	2052.2	2372.9	2479.6	2878.5	3162.1	3453.1	3617.8	3923.3	4296.2	4739.6	4934.5	5275.3	5509	5730.2	5896.7	5886.7	6259.2	6428.2	6685.9	6991.6	6740.9	6878.6	6933	7055.5	7049.7
0	0	0	11.926	38.833	37.746	58.196	110.76	182.96	293.34	261.59	391.26	586.15	827.05	1067.3	1318.7	2035.3	2466.3	2860.2	3134	3656.9	4066.7	4618.1	4954.4	5706.7	5982.9	6255.9	6682.1	6882.6	7932.7	8246.5	8528	6865.7	7347.1	9319.7	7878.2	10062	8263.6	11174	11057	11385	12148	9636.6	9425.9	9420.9	9261	9292.7	9655.7	9794.3	9940.1
7.173	10.374	0	1.2959	0	0	0	0	0	0	0	47.062	197.3	335.43	549.7	768.18	1058.6	1425.1	1789.8	2214.7	2707.6	3207.4	3763.3	4216.3	4697.8	5204.3	5834.5	6435.3	7017.2	7475.6	8082.7	8569.6	9201.9	9621.5	9664.4	10177	10565	10681	11178	10883	11542	11689	11925	12197	12170	12580	12608	12725	12545	12406
6.9675	4.6863	0	6.7081	0	0	0	0	35.795	75.786	216.64	332.26	533.9	750.61	984.55	1257.3	1482.7	1845.8	2157.2	2661	3123.3	3593.7	4146.9	4459.8	4748.7	5323.5	5872.6	6515	7011.5	7535.5	7847.2	8670.4	8712.8	8865.4	9266.7	9747.8	10413	10242	10251	11821	10385	11123	11741	11500	11536	11891	12135	12341	12541	12424
2.3843	0	0	0	0	12.423	9.2259	40.748	89.031	205.36	356.91	606.94	846.48	1253.6	1734	2174	2634.2	3214.4	3771	4338.2	4729.9	5392.5	5961.4	6353.3	6949.9	7482.8	7965.8	8610	9187.3	9538.5	9962	10077	10880	11363	12031	12283	12663	13341	13636	14106	14242	13854	14813	14638	14811	14897	15063	14704	15237	14979
0	0	0	0	0	0	26.289	58.236	130.24	255.19	391.89	545.42	791.47	1023	1266.5	1512.9	1789.8	2167	2433.9	2761	3076.4	3436.5	3852.3	4058.5	4305.8	4856.4	5169.9	5601.2	6102.6	6353.6	6831.8	7239.1	7554.2	8290.9	8390	8899.4	9337.4	9583.4	9928.6	10078	10870	11060	11328	11849	11934	11456	11030	11287	11581	11709
0	3.1897	4.9718	8.7123	9.7646	2.273	6.3355	7.3671	25.871	94.209	170.09	325.3	548.47	804.62	1103.7	1437.8	1748.6	2044.2	2370.8	2728	3043.2	3725.4	4178.8	4370.1	4602.8	5290.9	5442.4	5634.3	5928.4	6204.4	6404.4	6545	7015.8	6823.6	7309.1	7568	7414.3	7988.5	8271.3	8245	8353.1	8382.6	8331.9	8479	9500.9	9338.1	8956.7	8898.9	8496.6	8986
5.938	0	0	6.9146	6.1586	0	9.1021	23.21	74.402	107.08	219.21	377.73	553.03	761.62	769.58	1293.6	1538.4	1863.5	2259.3	2455.6	2714.3	3030.3	3447.2	3633.5	4067.8	4573.8	4817.7	5051.1	5435.2	5662.3	6115.6	6228.6	6642.2	6963.7	7014.3	7278.3	9371	7584.6	7751.4	7870.9	8174.4	8215	8295.8	8319.5	8589.2	8643	8789.8	8902.6	9052.4	8844
23.572	8.8626	0	2.8984	0	0	0	0	0	0	0	0	0	61.937	127.78	196.93	298.25	468.43	612.33	894.65	1107.2	1426.8	1768.7	1979.1	2274.7	2670.7	3122.1	3485.2	3776.5	4061.7	4529.9	4824.3	5283	5622.7	5867.5	6423.4	6713.4	6967.9	7089.7	7254.7	7855.1	8068.6	8141.1	8250.6	8103.4	8067.5	8091.4	8346.7	8531.3	8752.5
16.262	2.5033	1.103	0	0	0	3.5708	22.94	45.82	97.796	188.66	313.92	478.02	723.61	941.83	1164.2	1346.8	1612.7	1892.8	2179.4	2374.5	2606.7	2724.2	3243.8	3351.9	3770.6	3890.4	4236.1	4705.3	5204.3	5553.1	5774.4	5981.4	6405.7	7131.6	7520.1	7863.5	8221.7	8434.9	8516.2	8653.8	9110.7	9196.8	9603.6	9458	9456.9	9326.3	9667.2	9357.8	9886.3
16.449	14.294	1.2221	1.8003	0	0	0	0	31.044	101.4	221.74	377.18	552.32	782.83	997.49	1316.4	1581.4	1894.3	2374.7	2669	3113.1	3514.2	3833	4159	4575	5024.4	5337.3	5690.4	5861.9	6208.1	6559.8	6931.7	7448.3	7708.3	7995.9	8420.2	8686.4	8919.2	9118.5	9512.9	9381.9	9953.2	9944.9	10093	10199	10449	10755	10957	10951	10925
17.305	28.007	6.5914	3.4639	1.8583	0	0	0	5.231	61.557	148.51	287.32	473.52	714.55	884.3	1270.6	1666	1935.9	2387.9	2834.5	3061	3798.1	4266.5	4702.7	5211.8	5766.3	6243.8	6822.8	7427.1	7825.6	8271.2	8636.3	9224.9	9676.7	10720	11367	11846	12097	12267	12694	13143	12989	13285	13664	13509	13794	13563	13706	14051	14419
0	2.7792	0.77516	3.0736	0	0	7.0398	22.97	84.524	178.57	277.05	381.08	533.73	764.06	989.67	1237.7	1599.1	1953.9	2342.1	2667.3	3138.4	3533.8	3919	4388.4	4589	5149.1	5635.7	5921.1	6350.8	6795.4	7203.1	7556.2	8018.8	8400.8	8981.5	9133.7	9530.5	9992.6	10281	10733	11012	11208	11674	12049	12375	12434	12681	12931	13090	13329
0	0	0	0	2.9302	0.65994	10.537	29.2	60.694	157.88	274.83	426.65	656.55	976.5	1247.4	1545.8	2051.2	2467	3074.9	3475.7	3936.1	4610.1	5242.4	6198.4	6813.2	7803.3	7956.3	8258.3	8936.6	9785.8	11800	12369	12917	13523	13991	14101	14458	13430	13727	14089	15240	15082	15389	15403	15544	15182	15727	15407	15979	16187
0	0	0	0	0	8.4303	40	147.43	319.12	585.5	862.72	1163.4	1542	2032.1	2531.8	3084.3	3742.7	4316.6	4799	5850.3	6635.3	6842.8	8172.6	9213.5	9664.7	11201	11583	12417	13431	14737	15906	16428	17199	17883	18717	19363	19741	20354	21008	21436	21838	22410	23049	23299	23668	23394	23584	23892	24030	24314
0	3.8662	0	11.348	0	0	0	15.821	65.029	126.96	228.4	332.31	512.62	702.3	965.61	1294.5	1592.8	1834.9	2293.4	2634.3	3093.7	3442.7	3783.2	4293.1	4731.5	5109.9	5578.9	5995.4	6324.3	6737	7134.9	7494.7	7964.2	8231.8	8646.9	8955.9	9437.7	9611.2	9787.5	10139	10585	10886	10831	11306	11090	10925	10944	11286	10850	11166
0	0	0	0	2.5926	18.406	39.235	54.351	137.03	206.91	329.48	545.78	776.26	1068.9	1427.6	1811.3	2104.8	2562.4	2915.1	3339.4	3832.5	4334.3	4563.1	5228.3	5607.9	6237.4	6537.3	5931.6	7708.1	8315.9	8922.4	8903.6	9399.2	9873.8	10449	10858	11525	11768	12021	12400	12335	12806	13024	13279	13107	13187	13207	13086	13375	13438
8.598	13.231	0	0	0	0	0	1.7671	29.725	70.981	120.28	231.92	351.36	479.4	638.68	839.39	1025.9	1226.4	1534.5	1876.5	2227.1	2487.3	2762.9	3389.4	3632.8	4290	4660.7	5250	5849.3	6238.7	7013.3	6912.6	7474.3	8007.9	8814.2	9341.9	8826.3	9847.4	9947.2	9815.6	10241	10493	11022	11071	11129	11237	11543	11468	11968	12043
2.4516	5.1405	1.3014	3.3062	0	2.7082	0	0.54841	31.329	104.49	220.68	362.94	603.23	853.65	1104.4	1429.8	1782.8	2049.2	2239.1	2568.4	3087.7	3408.2	3589.6	4071.9	5048.2	6054.5	5928.5	6344.3	6317.8	7404.9	7177.4	7864.1	7620.2	8599	9231.8	9388.8	9873.8	10027	9891.9	9682.7	10573	10740	10844	10855	10874	11189	11057	11308	10900	11231
0	0	0	0	23.503	2.6049	0	12.758	52.382	112.29	222.3	385	600.68	855.34	1132.4	1479.7	1873.7	2250.3	2774.1	3133.6	3711	4082.3	5043.6	5468.9	5363.4	5779.7	6514.7	6889.8	7273.5	8440.1	8922.1	8482.2	8873.7	10056	10374	10733	10726	11012	11388	11468	11636	11989	12097	11940	11942	12239	12264	12928	12733	12637
16.56	30.377	17.508	6.5638	0	0	0	0	0	29.142	150.59	279.34	431.02	793.85	1073.6	1440.2	1889.6	2363.6	2894.7	3447.9	4336.5	5168.6	5773.5	6579.6	6959.4	7551.9	8240.9	9251.3	9846.5	9944.6	10190	10240	10781	11058	11283	10853	10995	12858	12335	14126	14686	17351	17467	17586	16851	18006	18469	18412	18387	18194
15.778	7.4267	0	0	0	0	0	0	0	36.287	108.61	225.26	377.83	566.86	749.7	1002.9	1318.7	1687.2	1954.9	2311.8	2550.8	2978.2	3368.4	3693	4040.3	4406.3	4911.4	5274	5470	5860.2	6091.4	6584.8	6845.3	7280.4	7507.9	7633.6	7740.7	8095.9	8197	8340.6	8684.4	8559.3	8803	8884.7	8962.2	9413.3	9120.5	9415.8	9530.2	9674.8
0	4.5016	5.8664	2.8144	0.95776	0	0	0	35.582	91.173	194.07	315.77	491.14	800.71	996.68	1392.1	1702.3	2505.1	2943.8	3318.1	3963	4375	4949	5265.8	5608.2	6045.1	7265.5	7846.7	8323.2	8786.7	9649.6	9709.8	9592	10233	10591	11520	12056	12607	13002	13721	13579	13903	13984	14364	14948	14947	15052	15107	15291	15419
0	0	9.2019	4.0383	11.347	0.16314	6.3152	38.352	90.808	183.32	317.37	490.68	710.22	986.4	1357.9	1721.5	2180.5	2686.2	3132.5	3561.2	4080.9	4673.3	5066.4	5445.7	5932.6	6498.9	6998.7	7523.7	8033.1	8479.2	8865.1	9300.5	9816.7	10248	10828	11190	11464	11903	12154	12351	12530	13105	13380	13608	14035	14022	14368	14454	14505	14475
12.942	8.0846	4.825	0	0	0	0	15.395	52.063	124.1	235.97	370.42	554.24	993.28	1125	1635.4	2144.6	2439.2	2734.6	3370.6	3904.4	4447.3	5436.1	5567.8	6201.5	6811.5	7809.9	8170.5	8100.2	9439.5	9569.5	9447.8	9809.6	10580	10844	11240	11557	12164	12583	12598	13219	13785	13570	13846	14405	14953	14702	14909	15426	15257
0	0	1.5657	9.9462	17.973	18.933	16.211	6.6033	0	0	18.864	45.095	67.982	84.45	120.93	206.99	418.3	513.05	661.82	870.51	992.95	1242.7	1894.9	2243.2	2445	2823.4	3175.4	3567.5	3789.7	4035.1	4522.1	4826.8	5359.4	5521.6	5830.7	6060.6	6520	6770	6908.4	7379.9	7444.6	7958.9	7806	8030	7947.3	8108.6	8435.9	8386.8	8338.2	8177.4
0	5.4986	1.8539	7.7565	0	0	1.5331	12.372	63.936	119.77	202.83	318.78	478.31	667.28	874.41	1319.8	1675.7	1581.1	1812.8	2405.4	2923.3	3132.2	3111.6	3397	3743.4	4030.3	4489.8	4618.1	5068	6071.9	6519.6	5572.2	5847.9	6140	6361.4	6325.3	6896.5	6874.9	7111.6	7279	7464.2	7710.3	7632.6	8032.4	8331	8222.1	8438.9	8315.7	8424.6	8668.9
13.084	2.7398	0	0	2.1669	0	0	20.609	64.433	154.25	296.28	450.54	685.01	908.92	1150.6	1561.2	1850.1	2301	2708.7	3098.6	3673.9	4257	3704.7	4349.4	4636.5	5130.1	5428.9	5759.9	6098.9	6472.5	6861.1	7067.3	7521.8	7687.9	8059.4	8433.6	8553.7	8809.3	8799.9	9069	9167	9758.9	9565	9402	9343.2	9448.1	9686.9	9779.3	9890.3	9659.7
0	10.746	4.5325	11.307	16.149	0	0	0	45.029	144.62	243.35	372.44	496.11	655.48	811.78	963.8	1342.8	1746	1921.4	2614.8	2649.1	2876.9	3253.6	3722.9	4323	4530.3	4874.3	5293.4	5415	5853.5	6336.9	7055.7	6558.6	6887.7	7722.8	7798.1	8543.6	7671.1	8628.3	7978.2	8647.1	8759.8	10530	9348.1	9545.8	9750.8	9827.1	9779.4	10002	11251
0	0	0	0	1.9347	12.31	6.7676	9.4326	10.255	34.418	75.405	170.23	283.2	438.18	692.57	908.29	1209.5	1527	1932.4	2415	2862.9	3333.9	3823.5	4336.8	4869.5	5375.4	5828.6	6344	6837.1	7630.5	7841.8	8368.5	8936.9	9263.6	9826.4	10454	11002	10338	10776	10983	11145	11656	11675	11768	12142	12260	12284	12381	12008	12377
3.4289	0	0	0	2.311	9.723	1.7247	0	0	2.9099	35.857	76.728	148.3	261.87	343.09	588.34	725.23	930.25	1186.8	1439.8	1739.5	1899	2238.7	2479.8	2765.8	2803.9	3195.3	3454.9	3706.1	3929.8	4246	4691.7	4966.1	5313	5789.2	6064.2	6581.6	6898.8	7222.2	7506.5	7698.7	8140	8381.8	8885.2	9138.3	9253.8	9437.4	9488.9	9719.8	9695
0	1.3553	0	3.68	0	0.89733	12.351	17.094	71.673	141.38	221.84	309.55	464.73	641.19	862.36	1095.5	1238.3	1646.4	2001.6	2269.2	2599.5	2938.6	3283.9	3742	4041.3	4572.8	4980	5414.9	5710.7	6242.4	6857.9	7250.2	7845.8	8414.3	9008.1	9472.5	9948.7	10451	10789	11447	11641	12281	12305	13073	13375	13053	13512	13077	13554	13608
35.683	16.494	0	0	0	0	0	0	0	0	2.47	27.784	65.297	124.76	175.97	261.95	380.3	597.78	839.8	967.63	1221	1539.5	1806.2	2031.4	2413.6	2806.4	3974	3407.3	3786.2	4201.6	4579.1	5206.2	6167	6324.1	6754.6	7387.9	7559.3	8111.4	8285.3	8748.1	8866.2	8905.8	9240.3	9236.9	9390.2	9051.3	9280.5	9468.9	9443	9547.6
0	0	4.905	13.819	10.851	6.4407	0	9.4376	10.511	52.428	134.33	251.56	416.01	684.33	1053.5	1523.6	2175.4	2790.3	3392.7	4098.6	5098.9	5893.6	6617.6	7450.2	8416.2	9470	10289	11037	11955	12720	13656	14206	15465	16187	16716	17563	18517	18650	19187	19768	20060	20418	20519	21324	21831	21551	21338	21648	21690	21849
1.0726	0	7.5185	4.8843	1.7406	0	0	1.1676	29.042	52.002	94.254	153.75	262.27	374.31	569.13	819.72	998.82	1334.2	1474.5	1712.2	2104.3	2327.8	2702.9	3042.6	3315.2	3593.4	3795.7	4152.1	4564.7	4713.8	4852.5	5441.3	5657.7	5943.8	5926.6	6529.8	6741	6897	7595.5	7981.3	7930.2	7810.7	7819.1	7993.3	8312.5	8212.5	8211.8	8462.6	8632.4	8703.1
2.1358	0	0	0	0	5.9958	31.211	78.875	146.99	308.34	494.09	780.15	1121.8	1489.2	1909.4	2391.4	3024.6	3545.3	4177.2	4737.1	5166.4	5974.9	6574.5	7267	7841.8	8385.5	8877.1	9620.9	9869.1	10661	10759	11320	12037	12658	12980	13612	13915	14308	14766	15110	15436	15463	16040	16326	16472	16434	16726	17073	17023	17185
0	8.6644	0	6.5993	0	0	0	31.319	107.33	256.94	461.57	770.74	1136.2	1603.9	2150.3	2796.9	3382.8	4042.6	4661.7	5292.4	6184.8	7107.7	7933.9	8601.7	9325.7	10156	10911	11920	12449	13237	13769	14871	15721	16602	17387	17608	18158	19042	20005	19920	21232	21563	22381	22630	22766	23420	23705	23559	22964	23094
0	0	0	2.9957	10.346	15.794	28.857	38.267	75.138	142.5	237.9	377.97	596.2	865.46	1246.3	1567.6	2038.2	2493.7	3090.1	3760.4	4451.2	5105.9	5799.4	6582.4	7346.4	8314.8	9199.7	10127	11179	11676	12498	13380	13934	14329	15351	15980	16935	16950	18211	18454	19231	19398	19611	19601	19792	20052	20004	20342	20292	20584
1.4176	3.2867	1.1743	2.8315	3.403	0	0	11.312	59.648	121.37	235.85	376.15	495.91	737.89	988.18	1303.4	1595.6	1991.9	2411	2880.2	3391.8	3786.7	4296.7	4799.7	5308.7	5871.7	6461.4	7022.9	7509.7	8098.8	8799.6	9242.4	9861.1	10225	10773	11305	11808	12283	12459	12976	13352	13827	14101	14148	14438	14434	14306	14557	14622	14578
0	0	0	0	2.4445	2.4481	19.529	72.46	162.68	329.76	578.33	891.16	1287.9	1819.3	2416.1	3100.7	3798.6	4601.3	5518.7	6392.8	7307.1	8345.9	9145.4	10166	10847	11991	12648	13510	14500	15349	16209	16613	17270	17784	18686	19494	19698	20289	20647	21275	21370	22083	22159	22498	22801	22679	22498	22010	22526	22451
2.833	8.0589	6.7603	0	0.69119	0	0	13.636	51.623	115.55	219.28	305.11	456.37	620.99	799.43	1052.7	1268.9	1491.4	1760.6	2000.4	2371	2803.6	3474.5	3900.8	4428.7	4784.3	5327.4	5892.6	6349.9	6700.8	7116.2	7792.4	7935.6	8333.2	8875.7	9275.9	9111.4	9744.4	10245	10674	11431	11600	11723	11962	12126	12261	12040	12264	12028	11896
12.312	0	0	0	0	9.7788	29.311	52.163	95.941	170.98	320.16	469.61	800.4	1116.9	1525.3	2015.8	2365.3	2942.7	3545.4	3902.9	4520.7	5064.1	5514.7	6051.6	6558.3	7076.3	7249	7758.5	8362.3	8722	9104	9317.9	9701.7	10280	10483	10946	11197	11405	11520	11782	11797	11860	11903	12016	11827	11958	11936	11905	12165	12184
0	0	9.8975	4.8185	0	3.4757	5.5686	10.541	57.492	124.86	220.08	365.09	597.46	841.14	1138	1515.6	1832.3	2284	2780.6	3264.3	3826.3	4377.8	5012.1	5491.2	5870.9	6273	6813.3	7526.8	7991.4	8477.3	8969.8	9494.7	10189	10240	10835	11651	12141	12322	12512	12977	13440	13567	13621	13446	13547	13785	13781	13814	13754	14059
18.88	10.73	0	0	0	0	0	9.4534	35.618	134.61	262.87	495.92	768.43	1099.3	1497.2	1912.3	2462.2	3070.5	3700	4257	4853	5815.5	6477.1	6994.4	7606	8458.3	8916.4	9653.2	9967.3	10662	11011	11734	12208	12827	12847	13329	13460	13916	14178	14688	14687	14870	15468	15355	15884	16351	16714	16963	16690	16918
0	10.665	1.8486	1.521	0	0	0	46.533	117.88	182.36	343.67	585.35	889.37	1206.5	1667.5	1994.1	2446.5	2722.6	3232.8	3725.2	4280	5068.4	5612.3	6422.3	7103	7647.9	8373.2	8855.5	9295.1	9920.3	10261	10387	11043	11690	12189	12910	13237	13475	13721	14132	14486	15267	15614	15888	16412	16156	16368	16750	16716	16849
19.047	0.67969	0	2.8404	0	0	4.6448	12.981	23.482	62.179	108.29	179.12	276.01	431.2	560.82	797.95	1070.1	1367	1953.2	2072.9	2417.1	2806.6	3207.2	4071.4	4529.3	4255	4805.2	5084.8	5241.4	6687.2	5896.6	6348.3	6747.6	7167.7	7278.3	7842.2	7844.2	8279.4	8309	8571.6	8715.6	9085.8	9316	9994.7	10403	10332	10629	10930	11084	11255
0	16.145	0	0	2.4196	1.2223	20.215	75.652	156.03	313.87	492.43	751.41	1120.1	1490.8	1886.2	2361.3	2849.3	3453.5	4015.2	4619	5343.4	6008.6	6625.5	7365.2	7891.4	8679.7	9262.1	10046	10486	11171	11613	12375	13360	14092	14672	14624	15316	16085	16801	16707	16990	17447	17574	18454	18801	19444	19720	19602	19894	19737
13.465	0	0	4.4013	0.27693	0	0	0	9.2177	33.415	76.72	156.81	259.37	381.91	578.22	838.19	1157.7	1507	1829	2257.3	2567.7	3115.4	3436.5	3893.8	4315.1	4985.4	5419.6	6116.3	6620.9	7297.9	7827.8	8299.5	9119	9618.6	10085	10623	10670	11599	11736	12210	12679	12757	12695	13305	13523	13574	13618	13692	13900	13989
16.629	1.528	0.96063	4.5723	0	0.067005	0	5.3882	7.0912	56.914	100.7	181.18	306.13	465.72	714.27	863.44	1305.5	1586.9	2010.1	2183.3	2511.6	2936.7	3574.6	4033	4563.2	4901	5639.8	6032.9	6353.9	6763.1	6860.5	7432.2	8082.8	8658.3	9075.8	9524.8	9570.8	10070	10481	10801	10984	11059	11296	11745	12046	12201	12236	12678	12590	12817
0	9.4571	9.8068	4.295	1.9391	0	0	0	0	37.705	90.651	164.73	305.28	496.71	725.84	996.47	1308.1	1701.2	2118.7	2579	3180.3	3783.7	4348.6	4831.1	5361.4	6183.5	6809.5	7839	8476.5	8962.1	9745.9	10707	11460	12203	12733	13370	14188	14949	15663	15978	16003	16881	17050	17490	17706	17799	17703	18404	18578	18977
6.9719	7.1339	1.992	0	0	0	5.1093	28.989	87.963	197.4	346.02	553.88	816.27	1121.1	1470.6	1929.4	2321.5	2752.8	3226.1	3625.7	4201.2	4660.5	5232.7	5596.7	6048	6879.6	7430.6	8178.1	8739.2	8998.6	9285	9922.8	10332	10724	11209	11291	12063	12510	12732	12495	13105	13417	13795	13982	14152	14368	14366	14636	14373	14392
17.146	18.035	2.6494	1.548	0	0	0	0	9.8835	70.877	175.91	306.41	476.9	693.06	912.79	1171.6	1411.6	1741.9	2056.8	2385.4	2968.9	3199.5	3685.8	4068.9	4420.8	5062.8	5574.9	5875.9	6399.4	6370.7	6829.7	7272.9	7844.9	8250.3	8571.7	9091.2	9521.2	9611.9	10006	10264	10681	10960	10912	11412	11350	11191	11312	11479	11959	12006
0	0	0	0	0	5.6601	24.428	90.625	179.85	313.73	511.99	661.63	870.05	1122.3	1425.8	1734.3	2060.5	2414.3	2784.3	3088.1	3587.3	4167.6	4635.4	5075.4	5361	5587.2	6112	6824	7361.4	7633.2	8075.6	8690.9	9097.9	9743.9	10105	10555	11361	11794	12490	12615	13013	13545	13576	14112	14243	14631	14669	15190	14859	14910
0	3.8418	0	0.7503	0	0	25.871	65.843	126.91	248.3	404.98	633.25	892.25	1234.4	1677.5	2107.4	2638.3	3114.3	3555.4	4148.4	4674.9	5043.6	5764.7	6032	6408.7	7127	7603.4	8140.1	8541.3	9124.2	9357.8	9747.9	10280	10286	9223.6	9532.1	9748.7	10203	10334	10525	10565	10867	10958	11158	11050	11149	11118	11161	11320	11254
22.554	7.9424	0	0	0	0	0	8.3168	8.4516	26.466	59.389	112.37	161.96	291.97	462.18	565.31	834.69	1428.7	1469.5	2291.8	2903.9	2721.9	3878.1	3602.3	4257.6	4582.8	5388.2	6320.9	6570.3	7280.2	7730.6	8440.7	8250.4	9865.6	9988.3	10642	9728.6	10984	11750	13317	13678	14469	14883	15247	16194	16620	16548	15567	15663	15784
9.9135	0	0	0	4.6976	11.645	5.4597	37.731	107.61	250.96	376.07	532.87	749.49	987.75	1236.2	1564.2	1785.6	2141.3	2555.5	2874.7	3374.3	3900.4	4324.9	5001.5	5182	5814.3	6120	6495	7174	7710	8049.3	8293.2	8769.7	8830	9312.4	9833.1	10125	10386	10717	11065	11188	11585	11777	12070	12163	12147	12628	12499	12715	12903
0	0	0	4.2604	4.3855	6.52	20.899	85.237	154.22	260.15	419.73	619.3	847.9	1065.1	1462.5	1801.5	2187	2599.6	2820.8	3564.6	4140.7	4603.9	4858.5	5461.5	6006.6	6561.1	7071.7	7566.3	8294.1	8534	9226.3	9465.4	10145	10628	11302	12120	13113	13731	14248	14532	15497	16303	16599	17069	17673	17861	18025	18195	18835	18374
4.5034	0	0	1.0063	20.476	0	0	0	26.122	95.277	207.37	375.06	545.34	793.97	1105.6	1397.8	1828.9	2290.5	2689.4	3270.8	3855.9	4494.9	5296.4	5923.1	6721.4	7351.3	8247.4	9152.7	9679.5	10288	11221	12052	12855	13539	14234	15258	15189	15656	15899	16567	17216	17661	18029	18380	18212	18281	18651	18709	18661	18723
0	0	0	0	0	3.8298	5.9166	8.7359	31.595	82.602	182.72	342.8	541.65	768.03	1047.7	1357.3	1691.2	2011.7	2414.7	2738.8	3093.3	3332.9	3981.3	4270.6	4711.7	5084.1	4948.1	5831.2	6078.9	6623.4	6961.4	7205.8	7630.3	7714.9	7634.1	7770.8	7897.5	8197.7	8347.2	8392	8746.3	8830.9	8872.7	9243.3	9323.8	9299	9430.5	9571.1	9704.4	9405
28.375	8.5951	0	5.6813	6.8484	0	0	0	0	34.709	93.164	166.86	301.65	452.04	637.27	909.27	1100.4	1546.4	1874.5	2277.3	2712.3	3047	3513.2	3854.5	4264.5	4642.3	5204.8	5591.5	6017.7	6248	6830.1	7183.3	7556.4	7891	8186.6	8625	8751.6	9088	9198.1	9613.7	9672.8	9992	10057	10211	10290	10303	10511	10383	10594	10372
21.962	3.7252	6.8421	0	0	0	4.3388	45.878	164.53	321.31	470.2	819.76	1118.6	1537	2020.8	2354.1	2855.1	3361.3	3831.9	4336.9	4971.7	5797.2	6019.4	7169.9	7651.4	8244.6	9084	10006	10689	10993	11583	12678	13136	13804	14584	15022	16026	16413	16783	16532	17514	17994	18309	18753	19107	19725	19806	19967	20151	19834
0	0	0	2.6033	0	11.805	25.391	55.257	64.604	96.578	159.31	264.19	423.28	668.26	924.67	1287.9	1710.4	2083.2	2571	2966.1	3509.2	3948.3	4706.8	5264.1	5961.4	6676.9	7237.5	7821.3	8608.8	8896	9322.8	10365	10736	11217	11759	11783	12522	12930	13562	13755	13987	14296	14839	14781	14977	14854	15090	14812	14799	15458
0	0	0	2.8624	0	0	19.45	64.482	174.12	341.9	531.15	792.05	1099.5	1429.6	2076.2	2484.5	3020.3	3451.9	4343.2	4754.7	5606.1	6124.6	6942.8	7154	8161.3	8866.7	9531.3	9882.9	9734.4	10800	11160	11206	9996.8	10400	10831	11479	11919	12255	12453	12539	12807	13058	13352	13429	13525	13525	13547	13577	14010	13819
3.2969	3.6226	0	0	0	0.87572	32.96	103.46	237.85	614.32	664.65	1299	1743.4	1713.4	2120.7	2567.9	3074.2	3604.2	4102.6	4591.1	5163.1	5732.5	6202.1	6486.4	6799.6	7476.7	7930.8	8353.4	8772.8	9178.6	9199.7	9561.6	9921	12601	10178	10359	13520	13624	11630	13989	11594	13885	14120	14376	14503	14320	14518	12531	12773	12680
0.99062	7.2406	2.5299	2.6372	0	0	0	0	22.949	63.891	135.74	207.05	347.55	480.37	662.74	906.34	1137.7	1434.7	1733.9	2026.4	2265	2600	3366	3686.1	3948	4528.6	4418	4917.8	5190	5518.8	6729.7	6479.1	6837.7	7268.4	7652.7	8028.1	8450.9	8981.6	9571.1	9687	9774.1	10255	10146	10701	10997	11214	11972	11715	11888	12107
1.3075	8.8184	7.7208	1.0717	0.089142	0	0	0	0	26.13	101	169.25	302.8	480.27	661.32	924.85	1153.2	1439.5	1852.3	2163.6	2672	3148.8	3641.8	4082	4563.5	4865.8	5663.6	5999.7	6521.1	7216.5	7736.8	8060.1	8662.7	8869.1	9438.1	10207	10443	10659	11049	11404	12247	12390	12700	13127	13022	13164	12944	13489	13330	13240
0	0	0	0	13.657	0	41.03	106.72	227.01	410.64	679.59	946.79	1319.7	1703.2	2134.2	2575.4	3050.6	3569.1	4151.5	4720.1	5295.1	5877.1	6444.4	6968.4	7574.1	7878.9	8460.7	8936.6	9479.7	10017	10559	11168	11612	11928	12462	12784	13156	13638	13858	14313	14514	14828	14929	15140	15459	15680	15940	15651	15999	15949
0	0	0.45346	1.4172	0	0.72966	7.6757	67.634	115.54	152.17	292.03	365.41	612.18	978.83	1195.9	1578.9	1996.5	2495.7	3082.8	3543.6	4165.9	4502.3	5386	6076.4	6704.4	7338.4	7894.2	8511.5	8645.3	9601	9994.6	10582	11405	11890	12348	12997	13016	13612	14201	14437	14666	15272	15652	15662	15809	15881	16820	16855	16937	17162
0	0	0	10.247	1.4781	15.861	8.2778	19.528	34.175	39.638	68.782	100.67	170.23	274.83	377.39	516.55	636.94	803.53	1002	1312.2	1608.2	1928.9	2232	2623.7	2947.5	3400.2	3825.5	4287.4	4751.5	5167.8	5628.7	6093.8	6493.1	7013.1	7432.2	8086.9	8664.1	9106.5	9616.2	10112	10480	11135	11498	11982	12250	12479	12592	12502	12538	12729
0	0	0	8.2017	0	9.1992	10.622	2.2749	10.909	13.665	52.229	126.72	237.04	387.45	541.99	732.55	972.53	1325.4	1675.1	2130.3	2667.6	3195.4	3762.1	4277.7	4850.9	5604.8	6264.9	6941.3	7548.4	8197.6	8800.7	9419.8	10208	10631	11053	11821	12300	12834	13343	13959	14173	14634	14868	15043	15327	14015	13972	13790	13799	13829
26.329	13.508	0	0	0	0	0.47316	52.636	113.39	230.19	394.94	587.38	835.81	1101.7	1418.7	1776.4	2153.5	2593.2	2950.1	3378.7	3890.2	4375	4911.5	5412.1	6037.6	6520.5	7204.2	7749.8	8388.9	8854.2	9583.4	10295	10957	11620	12273	13361	14099	14896	15037	15863	15687	15345	14598	14127	15826	14248	14450	14507	14631	14485
0	0	11.132	14.482	8.808	0	9.7755	46.875	94.098	171.39	274.55	428.97	634.5	881.53	1163.8	1448.1	1839	2248.3	2605.3	3103.5	3513.7	3982.7	4483.1	4952.3	5437.4	5849.5	6319.3	6719.5	7240.3	7758.3	8008	8501.1	9194	9691.1	10314	10874	11068	11222	11869	12040	12428	12476	12308	12340	12344	12458	12567	12923	12801	12963
0.32909	0.68215	10.32	2.5258	0	0.99803	0	5.7343	87.492	175.33	308.46	494.73	751.04	1091.4	1502.8	1892.1	2264.8	2709.2	3277.5	4008.4	4735.4	5373.7	6140.2	6974.8	7556.4	8529.3	8819.5	9847.1	10550	11500	11994	13286	13704	14533	15298	16035	16989	17576	18404	18919	19114	19814	19547	20490	20873	21348	21450	22032	22740	22291
5.6961	0	0	0	0	0	10.581	33.759	77.997	165.2	299.17	474.67	706.71	995.42	1282.3	1671.8	2038	2357.4	2694.6	3152.1	3532.2	4005.6	4283.9	4786.1	5253.1	5662.7	5938.7	6528.2	6959.9	7697.1	8196.6	8353.6	8522.1	9170.3	9688.1	10206	10720	10828	11209	11123	11455	11934	12350	12510	12410	12805	12752	12844	12844	13200
3.9101	0	0	0	0.13925	10.297	7.5947	29.898	109.03	229.57	416.08	734.29	1057	1364.9	1713.2	2291.2	2659.5	3460.6	4149.6	4992.9	5612.2	6545.9	7070.1	7989.7	8571.9	8591.1	9720.9	10806	11087	11536	12542	13097	13463	14029	14284	15128	14254	14995	15157	15639	15978	16474	16660	16920	16945	17272	17654	17473	17618	17699
5.9702	0	0	0	0	10.291	10.497	0	87.678	167.61	264.64	399.41	583.65	786.11	1017.3	1306.4	1616.2	1929.6	2272	2646.7	2948.6	3329	3618.4	4071.9	4396.3	4746.5	5132.1	5464	5913.8	6301.5	6644.4	6976.8	7570.7	7992.3	8579.5	9029.1	9334.6	9600	9976.5	9941.1	10191	10609	10933	11278	10847	11284	10971	11508	11394	11460
55.393	31.012	0	7.7883	0	0	0	17.682	82.958	217.03	454.24	684	1086.9	1467.3	1993.7	2587.2	3170.2	3864.3	4796.4	5558.3	6488.4	7323.6	7955	8739.2	9433	10342	10874	11831	12369	13235	13694	14632	15356	16194	16289	16975	17931	17838	18596	19050	19292	19322	19498	20403	20195	20495	20604	20772	20942	20694
8.8706	5.8329	4.262	1.262	0	0	0	0	0	22.207	51.942	121.95	186.14	281.85	391.34	543.64	663.26	879.01	1118.1	1367.4	1693.6	2069	2489.6	2881.5	3189.8	3728.6	4252.2	4763	5065.5	5428.1	5879.9	6362.1	7095.4	7483.8	8295.6	8685.1	9185.5	9478.9	9996.8	10246	10562	10919	11355	11873	11794	12025	12088	12245	12466	12644
33.269	20.527	0	3.8927	3.992	0	0	1.4944	64.417	119.09	239.4	391.05	640.45	1148.2	1135.6	1452.5	1721.1	2389.4	2885.4	3349.4	3743.9	4327.7	4581.2	5313.2	5991.4	6243.9	7245.2	7931.8	8436.7	8373.1	8966.9	10120	10980	11525	12003	12551	13082	13845	13944	14537	15164	16046	16358	16422	16476	16349	17368	17485	17641	17856
7.5482	4.5113	0	5.1739	0	0	0	12.499	56.741	98.19	235.23	333.48	522.97	771.53	1075.1	1442.4	1774.9	2179.1	2481.2	2912.9	3408.5	3671	4293.8	4436.5	4831.4	5234.2	5797.8	6186.6	6483	6927.6	7348	7345	7576.3	7791	8330.9	8497.8	8879	9035.2	9155.4	9166.2	8907.1	9664.4	9740.6	9900.3	9888.6	10025	9757.8	10168	10184	10230
0	0	0	10.026	83.932	152.16	212.58	273.09	363.51	433.23	644.13	758.86	978.14	1282.1	1538.2	1784.8	2193.8	2654.2	3046	3602.5	4046.5	4457.9	4955.5	5482.6	6028.2	6384.6	6789.5	7374.4	7961.9	8609	8912.3	9254.8	10007	10232	10551	11002	11502	11988	12232	12517	12750	13602	13798	13742	13893	13871	14614	14442	14673	14574
5.4957	5.5143	2.5207	5.2648	1.892	0	0	0	1.7817	31.578	71.838	148.23	235.93	371.71	563.64	742.24	992.83	1216.5	1499.2	1855.4	2104.4	2547.9	2784.3	3124	3432.1	3950.2	4364.8	4809.7	5346.7	6066.9	6449.3	6747.6	7518.1	8050.1	8487.3	9119.6	9585.3	9852.5	10424	10808	11125	11389	11745	11813	12093	12460	12577	12470	12641	12924
4.1494	10.089	0	0	0	2.3633	14.435	24.179	72.085	138.99	209.03	358.74	484.3	669.76	816.1	1011.4	1229	1456.2	1594.3	1809.7	1991.1	2160	2307	2514.5	2783.6	2813.2	3072.2	3257.1	3427.4	3650.9	3869	4150.5	4163.3	4368.4	4474.6	5007.2	5199.1	5493.8	5455.9	5619.2	5750.3	5721.1	6112.5	6031.2	6221.2	5904.5	5947.8	6004.6	6237.8	6328.6
4.543	0.71789	0	5.7452	1.2081	0	0	0	0	7.5401	37.324	131.55	213.49	329.72	516.18	716.18	910.74	1229.4	1594.1	1840.9	2135.3	2508.9	2926.4	3352.4	3607.2	4066.7	4604.2	5059.7	5386.8	5925.2	6269.8	6748.8	7288.8	7744.8	8206.9	8793.7	8799.7	9332	9834.7	10364	10672	10810	11151	11568	11778	11905	12018	12314	12325	12364
0	0	0.58265	12.438	12.397	6.1852	40.286	29.742	49.175	76.754	94.133	171.18	287.55	399.56	532.05	833.55	1089.1	1354.3	1552.5	1659.4	2262	2601.3	2528.6	3222.7	3505.1	3716.8	4083.9	4442.6	4642.4	5116.8	5967.8	5873.4	6311.4	6737.7	6770.1	7234.8	7411.6	7881.8	8607.1	9015.7	8826.2	9214.2	9285.1	9671	9785.8	10006	10023	10101	10378	10030
0	5.0486	0	3.4009	0	1.3164	0	8.4785	37.578	87.856	181.93	301.65	524.24	752.09	1024.9	1349.6	1736.2	2146.4	2539.8	2976.1	3369.7	3846.3	4322.7	4798.9	5199.1	5553.8	6088.9	6592.8	6994.3	7433.2	7720.1	8159.6	8538.7	8784.2	9333.8	9644.1	9957.7	10169	10538	10814	10827	11256	11245	11558	11708	11723	11976	11869	11872	12218
18.576	1.4704	0	0	0	0	0.2624	24.033	121.97	220.36	397.53	646.24	920.44	1262.3	1600.5	1976.6	2424.5	3145.3	3664.2	4173	4801.2	5524.5	5804.5	6691.6	7465.3	8216.6	8937.7	10184	10493	10412	11595	12351	13437	13475	13044	13934	14200	14651	15098	15548	15833	16290	16439	16567	16486	17040	17090	16799	16958	16754
2.7418	0	0	0	17.762	0	0	0.92873	13.874	54.129	124.02	198.19	298.63	461.09	641.92	863	1069.2	1310.7	1596.1	1877.8	2127.6	2430.8	2875	3169.9	3412.5	4048.7	4247.7	4621.9	4958	5321	5928.5	6200.9	6757.8	7058	7756.8	8162.5	8575	8808	9348.9	9360.5	9648.4	9984.5	10415	10910	10873	11136	11697	11787	12022	11937
0	0	0	0	20.472	14.29	30.141	17.493	110.98	241.76	452.82	755.24	1063.4	1189.6	1585.6	2041.2	2500.7	3096	3518.1	4095.9	4788.9	5409	6068.2	6780.3	7393.4	8087.1	8721.7	9331	9921.5	10670	11349	11861	12319	12871	13307	13914	14233	14702	15343	15714	16171	16457	16497	16652	16889	17503	17690	17736	17934	18064
20.287	9.1021	0	0	0	0	0	10.428	55.081	146.2	312.21	436.34	744.43	995.59	1283.4	1586.1	1963.8	2301.7	2756.2	3352.5	3763.6	4197.5	4684	5075.7	5269.9	5867.9	6460.1	6907.6	7459.5	7569.3	8142.5	8437.2	9016.5	9257.4	9806.4	10347	10699	10932	11342	11253	11981	12218	12758	13110	13313	14103	14265	14456	13381	13805
0	0	0	0	0	20.332	36.415	89.687	132.05	230.67	356.42	526.18	714.01	931.29	1200.1	1552.1	1943.7	2337.4	2884.7	3286.3	3846.3	4417.9	4812.1	5312	5894.4	6477.1	6938.8	7334.4	7771.9	8190.2	8934.1	9001.2	9342.6	9626.2	9928.9	10379	10894	11227	11438	11854	11820	12277	12660	12356	12780	12365	12879	12865	13182	13196
0	4.0823	0	8.0897	6.0265	1.6711	0	15.016	55.299	124.25	229.27	304.53	464.37	674.89	1158.1	1334.3	1816.3	1645	1941.5	3053.8	3578.5	3921.2	4586.6	5204.1	4894	5708.9	5915.7	6758.5	6966	7401.4	7299.8	7680	7751.8	8185.9	9051.4	9100.8	9136.2	9498.7	9606.4	10180	10484	10370	10894	10999	10721	11143	10991	10981	11146	10862
13.034	5.9228	0	0	0	0	0.68386	0	0.67152	0.097386	23.589	69.855	159.25	278.91	412.45	642.06	785.13	937.69	1230.6	1488.8	1669.3	1968.5	2197.4	2575.2	2817.4	3309.8	3508.3	4056.4	4302.4	4674.7	5030.3	5098	5396.3	5488	6121.6	6371.7	6830.5	7081.9	6997.9	7403.4	7301	7618.4	7806.3	7913.6	7792.4	7901.6	7899.2	8031.3	7849.2	8326.1
18.925	5.3685	0	0	0	0	14.438	40.678	107.01	234.58	394.53	648.63	915.18	1246.6	1637.8	2093.4	2532.8	3197.3	3702.2	4241.5	4818.7	5435.7	6118.7	6778	7260.2	7868	8655.6	8994.9	9725.1	10689	10858	11783	12425	12763	13383	14583	15208	15916	15928	16464	17087	17367	18379	18597	16168	16569	16667	16917	16596	16908
6.4683	13.077	0.50962	0	15.427	0	0	0	13.368	57.684	129.6	263.1	429.57	677.51	945.85	1233.6	1628.2	2041.6	2412.7	2869.5	3302.6	3859.5	4385	4849.9	5283.9	6054.3	6623.2	6833.2	7175	7813.3	8120.1	8727.4	9232.1	9555.4	10139	10623	10862	11412	11812	12063	12632	12861	12790	13113	13330	14000	13919	14101	14464	14805
0	0	0	1.2002	2.4354	2.2217	24.241	103.13	223.6	434.48	638.37	939.87	1313.5	1705.8	2215.8	2632.4	3173.6	3652.7	4079.1	4456.2	5177.1	5668.3	6080.8	6371.7	6984.4	7529.7	8142.9	8493.7	8836.4	9127	9548.2	9966.3	10331	10981	11185	11592	11767	11993	12365	12377	12834	13007	13339	13439	13814	13525	13760	13846	14056	14076
26.53	17.527	27.493	0	0	3.8542	0	15.162	7.8463	20.967	58.383	125.86	221.8	370.19	516.76	814.95	1153.9	1632	1892.4	2404.2	2862.5	3313.6	3941.2	4377.6	4759.6	5498.3	5886.5	6590.3	7427.5	7798.1	8331.6	8784.3	9228.2	10041	10723	11355	12205	12650	13384	13754	14244	15104	15287	16084	15146	15379	15861	16407	17106	17198
14.95	5.1865	1.606	0	0	0	0	0	0	21.997	61.766	123.84	210.48	292.66	404.94	562.18	735.14	916.58	1168.4	1437.9	1601.1	1968.5	2197.6	2494.3	2812	3079.8	3346.8	3721.4	3905.1	4300.7	4448.2	4794.4	5237.7	5496.3	5647.4	6180.9	6267.1	6443.6	6685.1	6986.1	7116.6	7300.6	7388.7	7686.5	7824.5	7948.9	7911.2	8224.4	8101.7	8158.7
0	0	0	0	14.035	5.3441	32.664	53.045	78.597	151.58	212.6	285.73	398.78	575.62	712.37	927.19	1131.5	1404	1696.4	1979.2	2336.3	2601.9	2936.3	3319.4	3724.8	4076.3	4602.9	5026.5	5442.5	5903	6253.6	6812.1	7355.2	7706.8	8208	8562.5	8970.8	9261.5	9698.5	10008	10434	10670	10945	11095	11454	11395	11710	11718	11929	11890
0	0	0	0	4.2506	47.949	69.378	131.82	230.07	380.04	636.28	854.85	1196.6	1529.4	1819.2	2568.5	2656.7	2753.1	3596.9	3771.5	4513.9	5503	5921.1	5600.6	6130.6	6967.5	6663.5	7626.5	8015.6	7585	7768.3	7977.5	8412.2	8476.5	8916.6	9342.2	9742.4	9556.3	9725.1	10130	10152	10626	10575	10931	10914	10891	11024	10813	10934	10796
25.884	10.394	0	0	0	0	0	9.3103	42.644	97.667	191.13	326.08	480.82	674.09	876.6	1147.5	1421.6	1644.5	1922.1	2272.7	2584.3	2858.5	3314.7	3730.3	3990.9	4519.6	4787.5	5162.1	5497.4	6027.3	6355.6	6615.4	7175.4	7470.8	7888.1	8714.7	8934.4	9164.5	9688.7	9882	10488	10709	11076	11662	11569	11853	11985	12156	12365	12601
0	0	0	4.9264	9.9683	2.7974	8.082	102.49	94.218	211.32	382.9	597.93	992.43	1440.8	1805.7	2387.5	2867	3548.7	4219	4967.4	5655.9	6774.8	7342.5	8500.7	9363.7	10336	11289	12426	13246	13856	14783	15431	16455	17376	18050	19376	19963	20553	21550	21774	22406	23152	22608	22892	23274	23361	22897	23361	22892	23333
0	0	0	0	0	4.0343	33.608	84.281	178.11	339.87	535.83	805.14	1085.9	1393.8	1804	2036	2441.6	2925.8	3397.3	3110.2	3099.4	4321.7	4348.1	5066.7	4035.1	5457	5624.5	6369.2	6131.8	5489.1	5556.5	7427.8	7739.6	8076.6	8382.1	9027.5	9042.1	9306.5	9548.6	9852.6	9973.8	10140	10413	10671	10596	10613	11124	11209	11111	11163
0	13.095	0	16.251	0	1.3344	17.444	67.929	174.44	335.49	575.8	897.55	1304.5	1687.8	2279	2814.5	3484.5	4066.4	4806.8	5522.5	6227.4	6884.3	7810.2	8557.5	9480.4	10135	11247	12244	12776	13529	14320	15111	16242	16250	17029	17660	18429	18811	19239	20032	20526	21467	21485	21876	21982	22500	21886	22948	22657	22353
10.589	18.956	4.155	0	0	0	0	0	0	0	0	0	0	28.362	77.583	151.13	249.79	494.21	660.47	1014.2	1381.6	1752.3	2235.9	2682.5	3207.7	3610.4	4156.1	4972.2	5278.9	6243.9	6642.2	7238.6	8083	8629.2	9347.6	9829.2	10270	10696	10981	11824	11813	12466	12453	12862	12978	13337	13382	13765	13438	13370
17.623	2.0837	10.023	0	0	0	4.95	30.288	130.71	286.53	458.03	747.07	1120.5	1555.4	2093.5	2557.4	3035.5	3490.4	4188.3	4746.5	5172	5685.4	6302.5	6396.5	6197	6660.5	7257.5	7792.2	7821.1	8654.8	8968.9	9318.6	10059	10203	10429	11163	11176	11863	12273	12395	12884	12538	12960	13228	14565	14326	14088	14070	14243	14453
0	0	0	0	0	31.404	70.022	57.945	220.98	439.11	694.86	1012.7	1653.9	2171.1	2773.2	3215.3	3962.7	4708.2	5639.1	6665.8	6658.8	7192.6	8640.8	9120.5	10068	10485	11314	11464	12553	12461	13270	14082	15602	15971	15775	18674	18202	19991	20728	20581	20791	21699	22559	22881	23655	24071	25854	25438	26061	25349
17.293	12.559	2.4755	1.0658	0	0	0	3.1082	9.7758	34.345	109.73	214.41	347.91	584.99	814.51	1137.9	1468.1	1826.6	2189	2679.8	3230.1	3680.3	4076.4	4590.4	5040	5640.1	6235.9	6823.7	7276.2	7471.4	7933.3	8493.4	9073.2	9595.6	10088	10592	11097	11424	12016	12137	12681	12841	13125	13569	13527	13475	13596	13964	14363	14496
0	11.18	18.525	15.313	0	0	0	0	13.655	51.943	145.65	259.1	425.74	612.07	906.96	1159.5	1827.1	2003.9	2436	2785.8	3728.4	3852	4212.2	4400.2	5360.9	6152.4	6674	6617.5	7170.9	7289.4	7529.8	7909.5	8423.2	8358.3	8971.5	9232.5	9421.2	10017	9818.4	9992.4	10439	10404	10507	10721	10825	11006	11070	11231	10932	11185
0	0	0.076819	0	1.0842	0	17.972	49.899	121.99	239.78	386.66	505.3	727.48	1018.8	1330.5	1637	2040.3	2421.7	2819.3	3188.1	3688.9	4196.9	4642.2	5165.3	5739.9	6122.7	6457.1	7339.4	7876.7	8397.8	8688.3	9021.1	9565.6	10047	10447	10825	11260	11593	11718	12147	12536	13063	13319	13410	13409	13757	13799	13794	13669	13876
4.8373	1.885	0	0	0	0	7.8869	16.494	53.858	126.26	221.8	363.75	521.63	719	937.8	1151.8	1413.2	1730.9	2049.5	2458.5	2759.6	3135.2	3549.3	3818.2	4218.8	4463.4	4769.1	5232.6	5568.4	5860.3	6258.2	6867.6	7303.8	7644.6	8023.6	8382.9	8608.7	9037	9319.9	9628.6	9908.9	10087	10305	10371	10680	10652	10712	10850	10947	10993
11.132	6.8148	0	0	0	0	3.1615	11.703	40.83	87.1	141.6	211.43	328.68	481.08	709.69	937.32	1217.9	1555.7	1841.8	2212.1	2629.5	3083.3	3507.5	4017.4	4536.3	5038.1	5448	5955.9	6468.4	7030	7182.8	7920.1	8116	8803.5	9167	9305.2	9701.3	10229	10916	11166	11561	11923	11833	12274	12353	12781	12606	13175	13509	13207
12.653	3.1161	4.3351	0	0.37735	0	0	0	20.201	96.768	199.06	327.59	724.01	965.77	1278.9	1672.8	1960.8	2381.2	2587.9	3100	3870.2	4518	4810.8	4141.3	4804.1	4977.1	5471	5392	5774.9	6136.4	6147.6	6472.9	6678.2	7074.5	7273.9	7485.3	7633.2	7877.8	8107.4	7832.5	7970.6	7999.9	8106	8212.3	8084.1	8018.5	8093	8489.4	8567.1	8331.7
0	0	0	0	4.9615	12.212	16.53	94.109	215.84	404.94	598.12	882.97	1172	1565.3	2058.6	2487.7	2898.9	3367.8	3825.1	4370.6	4918.6	5374.1	5996.9	6469.9	7084.2	7599.4	7799.7	8407.6	8749.5	9303.6	9822	10245	10807	11230	11882	12230	12434	12666	12866	13286	14006	13883	14256	14201	14615	14667	14658	14915	15201	15075
25.492	2.766	0.079087	0	0	0	0	0	33.912	89.272	158.66	297.6	433.84	619.64	841.55	1127.5	1479.6	1799.9	2263.9	2664.6	3028.7	3482.3	3973.6	4445.6	4844.4	5300.3	5699.1	6203.1	6584.8	7210.7	7684.3	7969.9	8603.9	8919	9269.6	9685.7	9917	10295	10875	11100	11450	11418	11803	12007	12250	12345	12255	12574	12435	12591
0	0.78689	7.8056	1.2179	2.9129	0	12.355	51.247	141.06	259.94	460.52	717.31	1090.3	1513	1964	2447.6	2961.2	3612.4	4230.1	4897.2	5595.2	6387	7237.6	7848.1	8742.7	9446.2	10194	11075	11923	12692	12850	14173	14795	14927	15609	16447	16989	17075	16680	17963	17819	17988	17931	17552	17867	17945	17901	17840	18324	18167
0.90943	7.7481	4.5067	0	0	0	0	0	0	0	0	0	53.715	150.26	268.11	424.81	606.6	821.67	1065.4	1322.1	1637.2	1908.3	2282.6	2652.3	3009.4	3417.1	3778.4	4327.2	4802.8	5122.3	5686.5	6127.9	6352.5	6906.6	7281.1	7820.4	8162.3	7689.1	7915	8051.2	8655.1	8692.8	8954.4	9085.2	8989.5	9203.1	9052.7	9253.8	9192.2	9405.2
0	0	0	0	512	351.15	460.03	465.53	469.06	265.65	403.2	508.72	592.31	557.09	585.46	680.63	1172.2	1626.5	2085.3	2332.1	3082.2	3755.2	4215.4	4742.4	5431	6226.8	6636.3	7604.1	7012.4	7468.6	9141.2	8432.7	9038.2	9866.6	10351	11394	11479	12344	12956	13432	14100	14353	14979	14976	15405	15527	15647	16074	16229	15894
11.588	12.061	0	0	0	39.842	0	28.016	50.183	97.246	147.07	247.56	423.55	629.34	868.88	1100.8	1433.3	1755	2167.6	2595.1	3128.8	3570.7	3991.9	4448.9	4921	5372.7	5927.3	6556.1	6946.3	6725.5	7139.8	7807.1	8230.2	8544.4	9072.2	9417.1	9654.6	9689.7	10353	10448	10826	11191	11599	12094	12185	12534	12583	12537	12504	12652
19.054	1.0097	0	0	0	0	0	9.4016	53.999	111.04	187.26	412.62	585.73	758.58	960.23	1280.7	1464.5	2081.2	2101.5	2537.4	2843.9	3175.8	3413.6	3478.3	3828.1	4203.3	4385.9	4629.4	5029.9	5493.6	5519.1	6152.6	6449.6	6713.7	7362.2	7305.7	7408.3	7946.5	8426.5	8768.4	9036.2	8888.3	8975.1	9286.9	9757.4	10007	10022	10154	9918.4	10294
31.354	34.206	61.618	66.202	75.906	0	0	0	0	0	104.69	315.42	588.99	959.46	1347.8	1801.5	2300.3	2874.2	3514	4056.6	4842.2	5089.2	5904.4	6429.8	7514.1	8096	8553.8	9667.6	10103	10388	11207	11814	12630	13272	13675	14462	15119	15499	16090	16445	17203	17483	17833	17882	18002	18042	18663	18360	18054	17973
0	0	0	0.24754	35.744	43.823	53.619	110.49	160.87	256.1	416.34	628.8	902.67	1210.9	1625.6	2081.6	2602.6	3083.7	3656.8	4032.7	4649.9	5371.9	5881.5	6381.2	7004.7	7406.8	7810.4	8610.4	9132.7	9545.1	9511.2	10312	10617	11191	11643	12155	12329	12589	12966	13636	13641	13943	14262	14379	14464	14321	14708	15050	15063	15320
0	4.046	0	7.2198	4.2974	0	0	47.319	78.526	142.85	235.6	307.54	434.62	593.32	773.75	1040.7	1367.7	1672.4	2017.7	2399	2896.6	3479	3808.1	4418.2	4892.1	5264	5958.3	6509.8	7191.2	7624.2	8336.6	8240.1	8460.8	9088.9	10000	10510	10376	10759	11192	11159	12195	12044	12826	13386	13434	13957	13593	13908	14032	14083
22.383	6.655	0	0	0	0	16.059	17.442	55.423	136.23	249.19	537.28	783.05	1129.4	1463.1	1904.1	2215.4	2734	3180.1	3534.4	4426.5	5045.4	5656.6	5981.3	6644.4	7507.7	7907.7	8319.7	8413.9	8044.5	9744	8365.6	8947.4	9134.3	9520.9	9810.6	9953.5	10509	10834	11010	11241	11549	11776	12097	12129	11937	12263	12096	12431	12454
7.3217	7.134	0	0	2.4075	0	0	15.37	60.253	104.83	179.42	286.53	460.81	621.61	843.89	1077.2	1315.7	1558.3	1882.4	2154.8	2438.5	2837.7	3131.7	3387.1	3671.8	4028.3	4539.1	4830.8	5091.4	5537.8	5885.5	6303.8	6461.1	6838.5	7293.8	7764.4	7948.4	8300.3	8578.9	8633	9095.9	9363.3	9545	10004	9928.4	10275	10153	10165	9947.7	10243
6.4137	0	0	0	0	16.799	26.828	57.85	94.894	154.13	267.76	380.34	559.64	750.94	961.97	1192.7	1452.4	1674.3	1906.1	2248	2536.5	2864.2	3031.3	3455.9	3777.3	4085.1	4348.1	4899	5342.3	5710.8	6045.8	6015.3	6213.4	6692.6	7038.2	7380.9	7598.2	7745.1	7867.5	7945.3	8209.1	8764.7	8733.2	8948	8926.7	9072.6	8749.7	9057.8	9292.9	9331.1
24.722	11.28	0.12126	0	0	0	0	9.0751	25.522	105.64	211.06	371.71	549.83	799.97	1090.7	1420.2	1747.1	2230.6	2773.5	3107.8	3665.9	4103.8	4576.2	4942.4	5629.1	6218.2	6919.8	7068.3	7616.8	8222.6	8513.8	9174.9	9461.3	9707.7	9838.5	10454	10552	11174	11188	11870	11986	12201	12547	12730	13165	12768	13085	13157	13068	13233
0	3.4091	0.40645	0	12.46	0	0	0	0	8.5511	39.263	85.031	212.06	229.89	417.57	508.74	832.46	972.07	1233.5	1448.4	1675.4	2342.9	2952.5	2848.5	3395.6	3696.7	4396.2	5082	5230.3	5962.6	6028.5	5727.4	6529.3	6928.1	7172.1	8084.2	8508.8	8508.8	8683.5	8907.6	9629.4	10030	9993.7	10496	10485	10753	10571	11275	10427	10379
2.986	7.7891	4.8578	4.829	0	0	0	0	0	8.045	72.563	142.06	304.03	486.62	736.44	1038.8	1388.7	1752.5	2077.8	2597.8	3135.7	3647.3	4254.6	4894.9	5362.1	6076.4	6601.5	7071.4	7777.6	8222	9075.6	9495.4	10061	10413	11020	11270	11838	12409	12692	13230	13500	13912	14016	14334	14199	14285	14115	13947	14555	13783
7.2944	0	0	0	17.48	11.77	14.481	21.376	32.22	61.714	103.97	201.1	250.88	489.27	707.29	895.05	1204.3	1445.3	1751.6	2054	2736	3324.9	3830.6	4279.5	4534.2	5003.9	5466.3	5998.5	6478.9	6882.3	7319.1	7897.1	8403.1	8799.3	9287.4	10022	10448	10786	11241	11774	11996	12348	12606	12765	13112	13205	13346	13555	13621	13670
0	0.47698	0	0.60701	7.9082	9.1844	7.4063	29.63	39.313	78.932	148.59	263.27	421.99	595.1	770.16	1059	1396.2	1670.7	1898.7	2232.7	2438.1	2821.7	3066.1	3364.7	3554.8	3910.6	4212.1	4476.5	4826.2	5225.4	5293	5601.3	5871.4	5912.7	6376.6	6639	6572.9	6981.4	7239.8	7400.3	7550.9	7540.1	7694.8	7823.6	8082.8	8303.1	8337.9	9080.7	9480.9	9913.2
0	0	0	24.301	31.707	28.119	52.596	64.062	128.45	202.27	443.39	695.65	808.58	1246.1	1834.6	1957.6	2539.3	3195.5	3664.7	4797	5315.4	6162.4	6633.6	7382	8888.2	10527	10560	10687	12100	13768	13568	12936	13565	14180	14693	15353	16187	16513	17016	17374	17653	18106	18630	18934	19426	19227	19354	19277	19325	19316
0	0	0	0	0.43994	2.7498	13.048	10.237	40.398	96.966	171.99	317.31	482.68	691.95	943.51	1200	1523.4	1820.6	2262	2618	2974.7	3350.7	3908.1	4201	4572.7	5051.6	5393.7	5961.6	6280.2	6865.4	7274.5	7530	8046	8232.8	8721.5	9046.8	9280.2	9629.1	9840.1	10108	10403	10405	10601	10830	10974	10983	11283	11085	11348	11387
0	0	0	5.3183	56.219	123.06	174.36	195.7	256.78	395.87	470.61	623.74	787.1	951.49	1184.9	1383.6	1658	1928.6	2173.9	2451.5	2886.7	3168.3	3579.2	3974.7	4149.6	4615.6	5133	5476.1	5693.6	6060.7	6323.1	6678.3	6955.7	7353.4	7590.9	7850.4	8155	8227.8	8576.8	8682.4	8999.7	9229.2	9486.3	9850.7	9696.4	10080	9979.1	10044	10056	10196
16.226	0	0	0	0	0	28.259	0	0	33.978	134.7	303.31	500.51	823.49	1166.1	1570.1	1986.9	2598.5	3022	3849.6	4325.7	4981.5	5681.5	6263	6784.3	7481.7	8036.6	8685.4	9183.7	9799.5	10400	10663	11290	12063	12324	13156	13414	13830	14161	14361	14790	14697	14678	15122	14966	14826	15077	15214	15395	15573
0	0	6.9965	5.1847	0.56961	0	0	13.995	34.982	104.05	188.05	335.1	597.96	689.66	1290.2	1605	2087	2543.5	3435.6	3868.9	4595.5	5282.9	5429.2	5866.7	6043.5	7313.3	7258.1	8074	8147.9	8869.7	9327.2	7999	8431.9	8910.4	9244.9	9288.5	9847.2	10071	10419	11216	11038	11291	11446	11732	12223	12097	12233	12158	12343	12702
20.097	10.425	8.4439	2.9296	0	0	0	0	0	0	37.798	121.92	239.72	393.82	597.47	877.6	1139.4	1511.4	2338.9	2400.7	3091	3505.2	4674.5	4608.8	5763.6	6747.9	7378.3	7699.3	7608.5	8977	8889.9	9672.6	8490.6	9033.7	9560.7	9913	10010	10223	10689	10624	11091	11002	11508	11730	11644	11349	11752	11638	11962	12103
5.4099	3.3025	3.0121	0	1.7288	0	0	0	0	19.487	77.649	139.39	223.37	343.16	518.98	701.34	893.74	1146.4	1331.3	1528.4	1781.3	2081.6	2380.4	2763.7	2917.4	3623.9	3947.3	4345.7	4412.9	5008.9	5213.3	5349.2	6094.5	6244.6	6897.8	7232.2	7539.9	8034.7	8626.6	8791.5	8847.5	9390.2	9634	9970.6	10002	10088	10198	10229	10515	10308
12.401	3.6353	0	0	0	0	17.109	36.622	83.145	160.44	295.47	501.32	766.42	1209.7	1612.7	1972.5	2611.6	3171.4	3711.1	4166	4971	5318.5	5992.5	6589.2	7270.8	7725.4	8235.7	9132.3	9425.6	10151	10698	11212	11847	12328	12711	13224	13622	14558	15051	14937	15123	15717	16247	16319	16675	16987	16950	17054	17204	17440
0	0	3.7846	194.04	180.88	290.29	290.85	335.08	260.36	233.18	313.48	316.35	420.48	575.07	728.74	1079.8	1573.3	1685.1	2117.6	2581.9	2960.9	3371.6	3901.7	4233.8	4704.3	5142.2	5644.4	5939	6400.2	6852.2	7457.5	7501.4	8031.8	8435.6	8842.6	9114	9416.6	9805.6	10008	10344	10600	11243	11261	11544	11653	11462	11920	11763	11745	12013
0	2.6066	0.16359	3.7558	8.1372	12.52	0	0	15.065	13.809	56.357	93.45	133.37	225.74	363.21	495.29	702.07	916.06	1142.4	1365.7	1650.3	1980.8	2270	2617.1	2957.3	3112.8	3482.8	4201.9	4253.7	4449.2	4603.6	4901	5190.2	5518.4	5887.2	6348.8	6622.9	6823.3	7044.7	7382.1	7731.7	7763.8	7809.5	8187.9	8363.6	8323.6	8583.6	8855.1	9095.3	8885
0	0	0	0	0	38.805	60.759	103.76	161.59	214.88	314.73	494.12	754.19	953.07	1195.4	1557.7	1953.7	2351.7	2769.2	3164.9	3829.5	4065.8	4557.8	5009.1	5752.6	6180.5	6507.3	6884.9	7166.4	7807.4	8367.7	8711.2	8948.5	8760.5	9215.4	10074	10292	10512	11090	11190	11670	11455	11178	11857	11683	11933	12256	12195	12495	12538
0	0	0	1.1263	0	9.7191	7.841	47.243	92.91	160.41	274.52	413.01	625.45	854.01	1041.7	1336.4	1565.2	1920	2341.8	2853.9	3530.2	3942.7	4302.4	4832.3	5373.3	5824.9	6625.8	7016.4	7867.9	8097.9	8951.7	9474.1	10114	10508	11234	11750	11854	12367	12830	13337	13676	14329	14422	15185	14848	14911	15615	15631	15726	15968
40.706	17.205	0	0	0	0	0	0	13.887	86.821	188.38	355.56	546.1	824.77	1102.3	1411.2	1863.6	2395.7	2869.1	3321.8	3825.8	4416.7	5019.8	5336	5967.4	6547.5	7223.1	7547.4	8254.8	8502.7	9347.8	9835.1	10349	10840	11068	11784	11902	12445	12501	13436	13372	13598	13811	14117	14137	14086	14389	14522	14476	14495
21.182	8.0147	0	3.8406	0	0	0	0	0	0	55.706	126.19	233.28	395.96	550.19	712.47	894.18	1155.5	1378.5	1640.4	1919.4	2252	2542.2	2918.3	3217.3	3599.6	4019.7	4524.9	4787.5	5243	5798.2	6438.5	6804.1	6435.2	6643.4	6999.3	7246.5	7707.4	7804.3	8681.3	8570.4	9088.2	9142.8	9450.1	9561.8	9574.4	10014	10082	10208	10189
0	0	0	0	0	20.765	41.028	70.505	155.22	268.91	463.26	691.9	960.66	1210.5	1494.9	1896.9	2230.4	2644.4	3012.7	3298	3742.5	4203.1	4498.5	4980.5	5176.2	5656.2	6101	6369.6	6950.7	7240.9	7536.3	7513.1	7831.5	8244.9	8465.7	9404.2	9923.9	10010	10394	10653	10698	11001	11314	11939	11716	11794	11880	12093	12211	12295
22.879	13.908	0	0	0	0	0	33.944	100.62	237.77	350.2	650.03	852.56	1286.8	1694.7	2127.3	2679.1	3234.4	3765	4031.7	4791.1	5511	5846.3	6321.9	6856.3	7227.8	7856.2	8204.1	8642.3	9045.3	9441.3	9878.7	10451	10656	10910	11899	11861	12478	12600	13164	13245	13642	13320	14314	14687	14439	14653	14880	15202	15159
0	0	6.6357	0	0	2.495	13.102	43.386	122.4	205.68	395.56	627.34	886.52	1219.1	1612.9	2069.7	2506.4	2936.1	3466.7	4059.3	4811.3	5294.6	5815.8	6458	7031.7	7483.5	8198.4	8855.6	9450	10151	10701	10693	11006	11600	11853	12445	12799	13125	13353	13199	14011	14476	14895	15572	15497	15777	15873	15749	16020	15595
0	0.29948	0.37184	5.0413	0	5.9276	0	9.9056	11.675	24.76	93.056	168.92	335.6	534.46	803	1120.9	1475.4	1907.4	2424.4	2874.2	3483	3997.5	4559	4963.6	5402.3	5913.1	6408.7	6754.6	6978.4	7002.6	7899.1	8449.4	8979.7	9510.6	9929.1	10390	10945	11269	11779	12169	12656	12746	12841	13395	13361	13346	13905	13958	14292	14420
0	0	0	0	40.502	79.045	92.957	110.4	142.47	205.15	299.19	475.68	670.5	986.01	1354.4	1691.6	2277	2719.2	3330.5	3837.1	4624.7	5181.7	5928.3	6353.7	6885.2	7510.6	8127.2	8882	9647.1	9704.7	10326	10899	11199	12074	12544	13014	13474	13839	14214	14534	15349	15685	15829	16110	16194	16209	16049	16006	16293	16157
0	0	0	0	0	0.88517	19.814	87.362	257.73	541.98	875.79	1392.7	1965.9	2702.5	3488.6	4340.8	5151.5	6143.3	7202	8207.9	9298.5	10341	10887	12418	13400	14231	14831	15352	16518	16988	17751	18698	18992	19496	19980	21333	21713	22267	22809	23174	23849	24366	24642	25288	25411	24969	25406	25235	26031	26251
3.583	0	0	3.6515	11.887	1.456	14.708	21.88	0	20.049	14.557	76.423	127.43	212.58	345.89	581.28	1142.2	1496.7	1466.8	1866.6	2194.2	3011.9	3239.7	3740.5	4245.4	4297.5	4134	4907.6	5903.6	5910.5	6156.8	7398.9	7856.2	8247.7	8482.5	9074.5	9102	9926.3	10083	10416	10645	10947	11485	11521	11887	11766	12129	12562	12563	12806
33.986	9.6043	0	3.8297	0	0	0	0	14.663	96.29	198.13	347.28	572.02	853.72	1101.1	1516.1	1879.6	2632.1	2888.5	3266.6	3778.6	4390.5	4816.7	5306.4	7310.6	6512.3	6933	8821.7	7901.6	8071.5	8790.6	9345.6	9540.1	10019	10298	10911	11161	11571	11638	11918	12186	12271	12911	13006	13242	12675	12971	13125	13043	12983
0	0	2.0175	0	3.0132	0	14.967	54.629	147.88	259.25	421.44	646.94	942.96	1289.2	1665.9	2080	2478.2	3049.7	3587	4178.5	4827.5	5429.2	6152.2	6737	7433.2	8128.5	8818.2	9496.1	10290	10862	11648	12433	12979	13603	14184	14902	15131	15582	16161	16702	17223	17498	17532	17787	18334	18435	18583	18557	18580	18836
0	0	8.7163	7.682	9.3304	11.464	0	28.594	94.486	175.83	311.68	502.66	682.79	963.28	1326	1606.3	2075.2	2471.9	3029.4	3476.9	3819.7	4219.8	5484	5315.4	5812.4	7008	7838.4	8511	8733	10141	9547.9	10933	11524	12093	12713	12895	13721	14102	14596	15001	15140	15935	16433	16741	16970	17063	17253	17667	17614	17349
0	4.6822	0	0	0	0.020654	0	18.427	73.19	167.11	325.62	465.8	702.25	902.05	1269.2	1542.3	1882.6	2199.1	2694.6	2959.7	3464.6	3940.4	4549.4	4935.1	5547.6	6053.2	6548.1	7076.9	7445.5	7773	8043.6	8525.3	9213.2	9225.1	9759.3	10021	10491	10542	10416	10650	11081	11341	11499	11735	11589	11761	11402	12013	12143	12137
0	0	0	0.98205	8.1503	19.717	16.642	15.922	30.033	63.942	93.723	162.05	203.13	308.16	548.53	624.06	744.34	1133.1	1491.8	1833.5	2212.6	2630	3041.8	3446.8	3478.1	3858.6	4258.5	4599.5	5093	6007.3	6575.5	6562.2	6996.9	7352.9	7886.5	7638.6	7781.9	8252.1	8418.2	8985.9	8909.2	9080	8992.3	9382.9	9511.8	9821.9	10208	10166	10248	10459
7.4606	2.8098	0.67034	3.8754	0.0039628	0	0	0	55.004	149.81	322.8	577.56	986.53	1512.1	2024.6	2749	3698.9	4339.4	6286.1	5915.2	7244.1	9998.7	11147	10199	10905	12118	12714	13129	14216	14793	15882	16436	17605	18325	18318	19406	20166	20374	21705	21937	22348	22748	22535	23508	23434	23840	23766	23849	24066	24613
0	0	0	0	1.0604	8.9874	8.4924	5.7724	0	17.016	14.799	52.719	102.02	179.06	285.19	463.82	655.37	858.83	1101.1	1444.6	1848.3	2176.5	2684.5	3104.5	3629.5	3925.4	4547	4958.9	5351.6	5978.5	6219.5	6816.6	7201.4	7623.5	8146	8632.5	9172.4	9339.3	9818.9	9801.5	10127	10464	10699	10781	10900	11243	11404	11244	11401	11595
28.403	10.309	0	0	0	0	0	4.1783	15.308	102.92	228.47	490.01	790.83	1326.4	1815.5	2353.6	2983.7	3660.1	4421.6	5163.9	5911.6	6605.4	7320	8068.4	8958.5	9885.7	10924	11326	12242	13120	13764	14625	15639	16646	17210	17916	18810	19005	19833	20902	20650	21307	21470	21873	22478	22009	22466	22642	22691	22759
0	0	0	11.731	4.3722	10.14	5.1908	22.55	66.308	117.86	203.9	322.14	473.44	668.96	864.9	1123.7	1372.1	1609.4	1981.1	2270.6	2650.6	2936.9	3307.1	3633.4	3928.3	4317.1	4767.4	5249.3	5658.8	5976	6470.1	6882.9	7290.2	7603.6	8129.8	8497.4	8844.1	9149.9	9750.4	9714.5	9931.5	9934.8	10126	10711	10597	10955	10881	11139	11089	11253
0	0	0	5.7493	0.96252	4.1978	34.821	106	254.23	457.97	760.43	1111.7	1554.4	2087.1	2690.7	3325.1	3910.4	4615.9	5276.2	5978.8	6876.1	7565.1	8323.1	9544	10586	11366	12041	12630	13034	13663	13928	14655	15053	15728	15666	15499	16482	16952	17210	17461	17361	17746	17611	17679	17761	17783	18055	18049	18305	18270
0	0	16.907	0	0	19.227	32.074	54.208	69.438	138.63	213.29	247.58	408.83	478.34	657.35	851.8	1082.1	1198.2	1458.9	1671.7	1968.5	2358.7	2621.9	3008.9	3167.6	3365.2	3582.6	4179.3	4271	4847.7	4449.1	5119.6	5352	5585.5	5932.7	6356.4	6728.9	6734.4	7125	7032.9	7304.2	7892.6	7867.4	7739.2	8255.6	8456.1	9426.5	9194.7	9468.1	9872.9
0	3.5933	0	10.076	12.227	0	0.023128	9.5211	40.854	282.72	589.36	942.65	1093.6	1939.4	2401.7	3014	3862.7	4501.4	5251.1	5954.3	6852.1	7964.3	8935.6	9785.9	10574	11619	12674	13254	14496	14896	15556	16411	17507	18379	19224	20514	21049	21436	22316	22952	23136	23592	24330	24563	24565	24646	24858	24879	25268	25240
0	0	0	0	0.73756	0.57137	14.244	27.872	105.84	217.59	369.42	622.55	847.57	1487.2	1633.8	2061.7	2704.4	3287.7	3870.5	4679.1	5479.1	6745.9	8190.3	7416.4	8208.7	8741.8	9693.5	10340	10992	12404	12640	13718	14308	14683	15593	16110	16371	17191	17714	18154	18618	19400	19087	19512	19557	19878	19962	20038	20169	20199
13.503	0	0	0	0	15.283	2.5787	33.261	100.68	215.05	382.37	572.21	708.02	1073.3	1339	1733.8	2113	2488.5	3100.6	3758.5	4298.6	4589.4	5154.5	5928.3	7557.7	7365.3	7606.7	8281.3	8758.4	9632.7	9821.2	10663	10950	11341	11741	12943	13076	13649	13952	14193	14494	14687	15585	15411	15651	15584	15796	15982	16738	16310
0	0	0	0	9.5099	25.48	43.565	52.869	89.744	115.77	182.52	274.95	376.62	524.04	695.39	904.94	1184.3	1425.8	1754.2	2166.7	2437.4	2782.5	3300.5	3693	4170.2	4552.4	4994.2	5384.6	5835.5	6261.9	6692	7117.6	7650.2	7943.4	8295.1	8701.2	9182.6	9335.2	9670.9	10007	10330	10554	10737	11060	11366	11439	11505	11589	11686	11662
11.95	4.5209	0	0	0	0	0	18.622	32.862	64.931	128.21	226.33	333.47	523.24	731.18	954.73	1196.1	1464.9	1713.5	2027.4	2404.4	2759.3	3159.4	3478	3717.7	3988.3	4531.2	4763.8	4914.9	5247	5444.2	5509.7	5968	6386	6564.8	6884	7073	7079.7	7465.2	7611.6	7931.6	7981.3	8338	8569.7	8400.7	8509	8468.6	8726.5	8826.3	8987
5.0749	3.3772	18.787	20.837	2.6816	0	0	0	0	0	27.046	61.615	119.79	225.07	338.19	458.63	553.91	718.79	811.7	960.03	1186.6	1391.9	1658.7	1759.2	1957.3	2257	2468.9	2788.3	2997.4	3093.8	2894.4	3022.4	3105.2	3420.3	3720.1	4008.2	4196.3	4316.7	4526.1	4902.7	5186.2	5329.1	5539.6	5629.9	5624.6	5736.5	5939.7	6757.3	7738.7	7860.9
12.459	20.08	4.6317	0	0	0	0	0	3.2945	49.664	135.12	235.84	470.86	717.08	1097.3	1365.2	1840.9	2320.8	2613.7	2865.6	3565.7	4017.3	4728.2	5006.7	5231.8	6157.1	6685.4	7349.4	8002.3	8275.3	8680.1	9174	9577.5	9941	10592	10517	11234	10822	10349	11315	11740	11017	11765	11831	11746	11782	12093	12302	12025	12044
0	0	0	0	0	48.137	127.57	242.75	370.75	608.68	829.93	1114.1	1435.4	1744.1	2115.7	2559.6	2991.5	3553.3	4066.8	4607.4	5213.6	5750.2	6320.3	6927	7521.2	8057.7	8720.6	9478.4	9795.6	10335	10728	11460	11860	12032	12406	13229	12155	13913	14554	14774	15584	16068	16853	17428	17811	18622	18652	19232	18901	18733
7.4753	0	0	0.8131	5.1415	1.2619	0	0	0	3.6833	0	2.6876	15.577	73.39	152.23	277.53	455.15	693.38	936.3	1303.8	1578.3	1966.2	2378.5	2720.9	3131.7	3625.4	4122	4584.7	4979.7	5516.8	6220.3	6748.9	6804.2	7789.9	8122.4	8611.5	8525.7	9192.6	9510.6	9807.4	10311	10284	10601	10828	11126	11136	11434	11641	11779	11559
0	0	0	0	20.915	48.146	114.62	240.3	397.44	633.28	900.55	1262.8	1627.8	2036.8	2543.4	3050.2	3621.1	4227.9	4509.8	4959.2	5375.6	5912.1	6418.7	6830.9	7256.5	7564.7	7803.2	8370.1	8801.9	9344.1	9909.5	10429	10693	11254	11338	11989	12447	12477	13001	13195	13283	13549	13830	13913	14772	14130	13959	14307	14184	14171
0	0	0	0	0.64221	16.238	46.522	96.717	179.99	329.94	464.53	686.34	929.03	1211.5	1569.4	1902.9	2267.9	2764.6	3155.3	3624.8	4050.1	4516.1	4981.5	5416.6	6035.3	6540	6654.8	7423.6	7819.6	8128.5	8540.9	8778.4	9303.2	9659.8	10075	10488	10741	10905	11170	11005	11314	11143	11363	11619	11694	11982	11798	12257	12197	12022
15.476	0	0	0	0	0	33.996	141.04	324.27	596.01	945.04	1401.5	1921.1	2527.7	3249.9	4066.8	4856.8	5495.5	6567.4	7407.8	7994.6	9151.9	9566	9688.4	10439	10688	11264	12198	12859	13597	13598	13491	14637	14377	15026	15184	14912	15638	15691	16517	16646	16852	16827	16982	17124	17432	17109	17698	17476	17558
0	0	0	9.3496	1.3581	5.4814	26.289	28.933	69.654	133.23	280.43	428.72	618.82	832.12	1096.7	1375.7	1669.2	2051	2465.2	2676.4	3180.5	3632.9	3993.3	4511.1	4955.9	5358.6	5686.4	6161.7	6430.1	6959.1	7096.1	7530.5	7851.2	8024.7	8486.7	8699.8	8927.7	9118.3	9250.8	9555.6	9963.2	10363	10363	10190	10455	10476	10552	10544	10502	10672
5.2866	0	6.1834	0	0	0	27.686	58.311	151.51	300.37	521.62	804.19	1146.6	1633.7	2092	2734.8	3444.5	4153.2	4808.6	5786	6528.3	7009	7726.2	8433.7	9037.1	9973.7	10435	11075	11767	12288	13032	13707	14742	14879	15552	16094	16794	17318	18008	18757	19015	19255	19453	20310	20747	21058	20713	21460	21557	21600
0	3.9157	0	8.8653	5.1564	0	0.44365	21.583	77.091	163.72	276.72	450.41	629.04	896.46	1213.9	1542.5	1843.1	2186.3	2563.6	2955.2	3418.6	3817.3	4304	4481.2	4773.1	5275.8	5771.8	6201	6577.7	6680	6923.2	7403.6	7792.2	8083.4	8656.8	8852.1	9211.7	9669.7	9844.8	10205	10598	10742	11084	11284	11059	11335	11675	11611	11699	11666
0	5.2194	0	6.214	0.2458	0	11.639	41.147	85.651	171.17	314.04	464.29	634.77	887.2	1124.8	1446.7	1796.8	1994.9	2223.2	2681.2	3131.7	3372.4	3777.3	4077.6	3731.8	4357.1	4791.4	5070.5	6443.6	6829.1	6648.4	6160.3	6432.7	6806.6	7027.8	7177.2	7324.5	7515.3	7761.2	7908.4	7951.5	8155.7	8306.5	8381.4	8412.3	8623.7	8495.9	8527.6	8878.5	8632.5
3.8815	12.265	2.9238	10.228	0.70697	4.6781	0	0	0	1.563	38.261	102.04	182.13	286.73	379.44	487.89	665.5	823.46	1004.7	1203	1339.2	1590.3	1882.5	2235.6	2519.5	2742.1	2888.1	3386.7	3515.2	3933.1	4235.4	4555	4853.6	5339.9	5704.5	6068.1	6294.9	6645.3	6993.7	7219.8	7502.6	7724.1	8286.2	8379.8	8264.5	8445.9	8739.2	8857.9	9088.7	9201.5
0	0	15.838	0	36.642	0	23.865	40.518	12.965	75.511	197.95	305.16	437.49	636.03	861.99	1057.7	1375.8	1633.9	1995	2317	2755.2	2987.4	3476.3	3796.8	3653	4447.3	4870.2	4704	5564.2	6101.3	6390.5	6672.4	6848	7588.8	7849.6	7635.2	8456	8752.1	9225.8	9729.4	9930.6	10313	10469	10684	10687	11015	11269	11280	11640	11601
0	3.9468	2.4845	15.637	9.8355	7.5864	0	19.407	35.873	139.52	229.17	390.22	612.36	931.44	1285	1668.6	2071	2615.2	3200.3	3763.9	4388.3	5095.9	5413.5	6103.4	6476.1	7709.9	7933.1	8342.4	8863	9877.7	10540	11127	11759	12371	13191	13502	13799	14176	14802	15098	15689	15786	16030	15871	16481	16434	16387	16642	16478	16530
21.599	11.659	0.63627	0	0	0	0	0	0	0	0	25.211	81.448	186.67	327.52	414.66	537.84	792.31	1099.7	1418.5	1890.1	2263	2807.3	3192.3	3999.4	4108	4632	6297.5	5569.6	6006.5	6620.7	7717.4	8356.5	8831.6	9418.1	10103	10571	11159	11699	12336	12499	13283	13805	14015	14068	14558	14977	14957	14948	14929
14.129	5.4987	0	0.74377	0	0.45127	0	0	7.0932	8.3591	29.164	73.437	169.91	248.03	404.56	584.94	860.62	1198.3	1484	1990.9	2237.6	2700.1	3530.8	3592.9	4153.5	4732.5	5236.8	4395.4	4764.3	5130	5318.8	5846.4	6229.4	6512	6710.7	7238.4	7464.9	7662.1	7816.5	8075	8352.6	9233.7	9562.6	9673.5	9848.8	10003	10462	10380	10720	10506
24.38	8.4941	0	0	0	0	1.9062	46.714	94.584	196	367.27	579.42	881.58	1264.5	1678.7	2170.7	2325.5	3236.5	3940.1	4417.5	5141	5856.2	6616.7	6914	7593.5	8340.3	8921.9	9598.8	10123	10672	11383	11873	12415	13058	13464	13984	14574	15009	15507	15930	15817	16105	16782	16757	17270	17022	17326	17599	17390	17535
3.6326	0	0	0	0.42469	0.16996	8.539	10.067	47.569	116.92	228.93	399.47	595.66	858.6	1175.8	1475.1	1867.3	2262.4	2606.3	3152.3	3644.2	4175.5	4558.4	5032.9	5384.3	5727.9	6075.1	6512.2	6865.2	7327.1	7681.7	7960.9	8341.1	8375.1	8729.4	8901.3	8878.5	9020.4	9363	9557.4	9453.6	9945.5	9938.4	9967.3	10217	10183	10289	10398	10411	10212
9.3029	3.4548	4.5418	0	0	0	0	26.457	75.283	148.49	298.36	436.84	605.64	818.09	1075.5	1334.3	1558.3	1874.9	2160.1	2445.5	2943.4	3257.9	3613.9	4080.7	4304.2	4674.3	5108.7	5341.5	5714.4	5793.8	6045.4	6001.8	6521	7219	7313.1	7508.2	7625.7	8008.5	8234.2	8458.2	8784	8831.8	9098.6	9258.7	9201.9	9024	9353.6	9270.3	9491.7	9831.3
0	0	0	0	8.5097	52.956	101.28	173.4	266.11	417.13	568.94	810.63	984.87	1298.1	1560.3	1919.8	2207.3	2579.5	3029.6	3271.9	3766.6	4166.6	4650.9	5200.8	5699.4	6098.2	6585.9	7022.5	7345.1	7755.6	8326.6	8728.3	8777.7	9466.3	9807.3	10200	10690	10912	11328	11239	11515	11902	12262	12466	12447	12643	12935	12878	13340	13360
32.199	14.489	3.0613	0	0	0	0	0	7.3387	68.48	123.66	196.63	319.97	462.07	721	965.08	1306.9	1750	2179.9	2217.5	2973.2	3611.1	4149.6	4608.1	5155.8	5917.9	6492.5	7065.5	7150.1	6873.5	8475.7	9212.2	9528.4	9988.9	10503	11385	11448	12110	12484	12864	12986	13607	13968	14074	14588	14357	14583	14769	14941	14757
0	0	0	3.7807	4.8125	0.27037	3.0557	27.883	66.063	157.3	274.65	475.69	706.21	1006.2	1401.3	1850.2	2329.8	2999.4	3636.1	4350.8	5098.2	5814.9	6790.2	7615.5	8542	9595.9	10599	11084	12269	13024	13784	14588	15093	15651	16293	17507	17069	18285	18136	18210	18871	18935	19898	19816	19967	20385	19728	20820	20988	20874
30.645	10.445	0	0	0	0	0	0.35435	28.494	97.251	191.47	339.87	524.25	754.86	999.35	1287.6	1604.7	1834.2	2120.8	2449.7	2792	3142.1	3828.7	4051.8	4187.7	4561.1	5130.8	5258.2	5633.3	6291.9	6253.3	6530.9	6731.6	6967.2	7191.1	7518.9	7745	8007.2	8335.3	8470.7	8662.1	8935.8	9142.8	9341.6	9402.7	9655.8	9569.6	9647.6	9781.3	9879.7
18.107	13.384	0	0.19492	0	0	0	25.929	115.42	250.42	482.15	774.79	1159.8	1567.6	2095.1	2714.3	3264	4067.3	4668.2	5571.2	6365.7	7272.5	8343.7	9346.8	9749.7	10917	11963	12678	13901	14746	15628	16562	17490	18268	18872	19307	19917	20622	21250	22030	22299	22888	22660	23771	24002	23966	23781	23716	23507	23200
0	0	4.4346	7.1002	0	1.9769	0	0	0	0	6.5918	6.7255	40.411	100.02	206.57	314.48	455.77	625.25	881.82	1049.6	1563.7	1982.6	2335.2	2654.5	3076.6	3454.2	3815.6	4306.7	4619.5	5023.3	5753.3	5894.3	6419.1	6795.3	7226.3	7484.7	7765.4	7944.7	8371.5	8363.3	9235.1	9300.7	9550.8	9467.1	9573	9586.6	9484.8	9674	9689.6	9789
0	0	0	0	0	0.75251	21.979	30.586	74.5	123.77	227.33	364.74	578.34	818.57	1116.2	1461.7	1842.7	2171.6	2563	3032.5	3550.8	4015.5	4415.8	4673.2	5270.5	5855.8	6217	7081.1	7461.9	8323.7	8418.6	8522.6	8824.3	9454.6	10028	10656	11193	11563	11949	12252	12258	12945	13308	13817	13874	14162	14231	14095	14451	14566
16.914	4.6001	2.9165	0	11.888	0	0	24.724	80.338	158.27	260.27	409.21	626.44	830.21	1086.2	1342.5	1637.4	2006	2245	2508.9	2752.7	3162.2	3428.8	3774.3	3922.7	4216	4317.1	4617.7	4866.1	5066.8	5176.8	5345.4	5745.5	6071.6	6236.4	6406.8	6808.5	6803.5	6972.9	7099.9	7461.6	7261.1	7486.5	7501.3	7503.8	7660.1	7828.4	7980.6	8072	8013.4
0	0	3.9305	0	2.576	0	6.7548	21.844	75.952	182.37	334.79	493.4	723.14	1010.3	1326	1750.1	2156.8	2516.7	2939	3473	4028.2	4558.4	5113.7	5603.3	5991.1	6565.2	7042.9	7510.1	7967.2	8491.7	9034.9	9287.4	9812.9	10077	10570	10968	11578	11894	12534	12689	12804	12977	13043	13583	13823	13907	13955	14189	14445	14614
0	0	5.6648	1.9295	16.15	0	0	2.748	30.017	68.042	142.81	214.29	360.19	548.31	756.81	1044	1342.9	1657.8	2070.3	2332.3	2858.2	3231.2	3675.7	4001.3	4412.7	4939.5	5401.8	5720	6105.2	6544.4	6783.7	7120.3	7159.3	7811.6	8437.6	8665.5	9135.3	9518.1	9782.1	10370	10807	10911	11166	11498	11371	11191	11787	11966	11942	12356
0	4.4023	2.1226	7.2773	0	4.6747	0	32.166	50.634	110.52	186.18	309.23	481.71	723.41	1007.9	1352.1	1702	2006.1	2436.6	2747.7	3188.9	3710.1	4082.1	4485.2	4542.4	5325.6	5805.8	6366.1	6691	7257.1	7640.3	8218	8619.3	9071.4	9335.1	9774.6	10173	10377	10772	10982	11083	11374	11458	11682	11920	11801	11869	12038	12276	12369
3.8	7.2264	8.0469	0	1.4641	0	0	0.087991	72.311	165.17	364.92	596.27	991.45	1469.9	2000.5	2552.9	3124.5	3860.8	4676.8	5381.4	6493.1	7289.9	7770.1	8854.4	9626.2	10541	10993	11689	12317	12868	13805	14582	15154	15616	16185	17059	17549	17992	18544	18956	19169	19617	19659	19868	20124	20433	21503	22118	22893	22973
5.623	6.6967	0	0	0	4.6471	0	3.7842	22.233	24.619	30.154	71.721	132.55	195.78	261.19	397.55	470.2	552.47	679.93	844.35	1070.7	1254.6	1316.5	1646.8	1932.1	2360.9	2673.4	3248.7	3698.7	4211.3	4652.5	4907.8	5099.4	5514	6112.2	6547.9	7065.3	7293.3	7508.6	7840.8	7906.4	8405.2	8726.2	8909.9	9128.3	9194.9	9198.3	9519.8	9764.9	10051
3.898	2.3632	0	0	0	4.5672	17.143	48.987	113.7	202.92	294.07	471.7	671.86	928.06	1214.4	1479.5	1757.5	2094.2	2496.9	2873.4	3285.2	3734.5	4043.6	4349.1	4716.6	5205.5	5494	5883.2	6212.7	6373.4	6674	6962.4	7078.8	7275.2	7523.7	7615.6	7838.2	8048	8292.7	8114.9	8599.6	8603.5	8922.7	9388.5	9433.9	9721.9	9598.6	9703.7	9651.7	9612.6
0	0	0	8.5722	5.152	19.412	24.089	53.998	110.36	195.38	336.22	472.73	682.81	852.69	1145.3	1174.5	1507.7	1711.4	1939.4	2440.3	2813	2841.7	3412.7	3889.4	3439.9	3746.6	4710.6	6213.4	6518.8	5711.1	6458	6933.5	6343.3	6580.2	6757.2	7152.7	7404.1	7706.1	7874.9	8292.4	8291.1	8659.9	8671.5	8966	9250.4	9327.2	9354.7	9451.9	9221.3	9472
0	1.6379	0	0.059309	0	1.0635	7.1897	0	2.1089	0.12855	0	0	15.256	61.548	113.4	177.32	199.98	273.23	353.3	533.7	680.87	838.13	864.87	1191.7	1375.6	1677.2	1852.2	2286	2605.6	2996.8	3267	3337	3633.8	3984	4554	5004.3	5513.9	5752.4	6019.9	6272.3	6411.5	6882.5	6951.8	7356.5	7705.5	7777.8	7827.4	7806.2	8073.1	8252.7
16.335	1.7665	1.7153	0	0	0	0	0	0	0	0	4.1997	88.604	217.17	390.43	600.04	934.55	1293.3	1595.8	1946.6	2392.9	2686.3	2992.6	3300.2	3484.5	3867.5	4106.8	4389	4831.7	5050	5265.7	5573.5	5905.9	6166.1	6386.2	6628.4	6755	7034.3	7333.5	7441.4	7777.4	7827.7	7763	7990.4	7990.8	8168.4	8136.3	8264.2	8274.5	8308.9
30.547	50.003	0	14.717	7.2998	0	0	0	26.845	84.337	223.81	358.45	512.01	754.62	793.63	1080.4	1323.9	1676.9	1940.6	2210.4	2287.9	2741.5	3048.4	3284.3	3677.4	3784.1	4328.2	4535.5	4987.1	5209	5475.7	5807.3	6081.4	6404.1	6514.6	6776.8	6895.4	6825.2	7119.7	7475.8	7441.5	8085.9	8298.7	8403.1	8167.7	8307.1	8548	8200.8	8551.2	8452.6
0	0	0	0.46494	3.2622	1.9038	19.94	54.043	128.41	285.48	509.35	827.43	1195	1621.7	2147.2	2849.1	3455.7	4219.3	5043.3	5737.9	6717.6	7618.9	8389.2	9463.7	10031	10708	11663	12087	12919	13890	14597	14783	15750	15897	16680	17160	18018	18591	18997	19519	19486	20320	20107	20893	21434	20502	20861	20577	21531	21522
10.85	3.92	0	0.12697	0	0	3.7754	13.68	15.532	54.316	85.319	160.74	284.75	439.68	650.63	872.29	1134.6	1482.2	1926.2	2270.3	2686.8	3136.7	3511.5	3858.2	4324.3	4828.5	5223.5	5527.7	6089.7	6526.3	6765.1	7274.7	7832.2	8064.9	8290.6	8951.9	8921.3	9425.4	9579.4	10131	10167	8822.9	9017.7	9081.9	9288.3	8946	9138	9244.8	9326.6	9462.4
12.795	8.9321	0	0	0	0	0	15.848	45.609	135.93	252.29	469.16	763.57	1118.8	1585	2082.1	2695.3	3345.4	4123.8	4740.5	5735.3	6583.7	7533.5	8381.1	9130.8	10008	10718	11354	12117	12819	13796	14322	15268	15598	16258	16516	16283	17205	17777	17863	18062	18310	18731	18651	19000	18851	19056	18931	18860	19074
17.563	0	0	0	0	3.5402	12.711	35.619	86.967	169.24	329.3	504.52	786.94	1037.6	1365.2	1703.9	2155.5	2637.5	3197.4	3635.7	4272.2	4789.9	5464.9	6251.7	6864	7522.9	8057.1	9393.9	10215	11198	12138	12898	13562	13760	14870	15396	16749	17573	17576	18305	18719	19761	19998	20085	20155	20321	20124	20273	20528	20995
37.168	16.483	0	2.9204	0	0	0	0	0	19.609	45.568	121.79	198.4	341.49	504.45	722.3	988.24	1191.1	1415.1	1669.9	1883.7	2166.8	2459.3	2763.4	3037.1	3365.2	3675	3956.7	4351.2	4724.5	4912.3	5258.6	5568.7	5700.4	5898.7	6097.9	6360.2	6537.1	6840.6	6916.3	7149.4	7404.2	7593.6	7866.8	7717.4	7852	7913.4	7874.2	7933.4	7843.4
0	0	3.525	5.6256	0	1.3749	3.622	27.874	90.318	160.68	297.44	487.59	682.78	1006.7	1288.9	1682.8	2000.2	2498.7	2935.2	3467.5	3973.7	4492.1	5067.1	5600.1	6187	6630.4	7250.1	7614.8	8191.2	8675.7	9095.4	9625	10219	10613	11202	11931	12447	13015	13289	13912	14441	14539	14573	14781	15066	15217	15571	15235	15082	15151
0	0	0	0	4.28	12.356	39.132	103	205.12	320.78	491.91	715.29	902.68	1134.1	1346.6	1517	1778.4	2028.7	2152.7	2478.5	2634.9	2776.3	2904.9	3072.7	3375.5	3636.7	3729.6	4113.2	4087.6	4318.6	4233.4	4489.4	4600.3	4875.6	4953.5	5238.9	5233.1	5621.6	5682.5	5930.8	6220	6127.4	6347.5	6448.6	6578.3	6871.6	6856.6	6889.4	6734.3	6543.3
8.1471	10.138	0	12.113	0	0	0	21.941	78.792	181.72	339.24	518.37	754.91	1009.4	1227.8	1538.1	1796.9	2172.8	2517.1	2787.1	3276.3	3627.7	4015.6	4334.4	4573.4	4787.3	5100.8	5442.9	5815.3	6172.5	6645.1	6659.3	7035.2	7468.1	7537.9	7799.8	8103.3	8278.1	8488.1	8871.2	9440.5	9688.7	9796.5	9937.7	9979.1	10212	10066	10518	10354	10504
13.815	0	0	0	1.3607	0	6.8837	2.3157	2.6924	8.5741	13.776	46.392	90.737	170.96	274.69	448.15	681.25	951.55	1258.6	1597.8	1846.2	2256.4	2730.2	3127.2	3525.8	3989.6	4476.5	5025.9	5539.9	6171.1	6471.4	7017.2	7654.8	8063.4	8645.1	9130.8	9468.4	9923.2	10379	10904	11031	11468	11877	12145	12659	12823	13088	13523	13195	13343
6.3633	9.856	0.55995	0.45072	0	0	0	0	0	0	0	24.89	52.784	112.57	192.99	300.74	472.44	702.42	1016.6	1372.1	1819.7	2336.9	2838.7	3382.7	3880.7	4624.3	5452.2	6125.3	7014.1	7598	8183.2	8982	9842.5	10406	10828	11848	12441	12920	13849	13801	14714	15104	15551	16002	16331	16748	16785	17103	17290	17509
0	0	0	1.1708	28.03	24.967	32.332	85.924	168.76	272.99	492.05	745.32	1063.7	1417.7	1829	2336.5	2797.8	3324.6	3811.1	4380.7	5090.5	5609.3	6241.7	6579.2	7323.9	7850.1	8318.2	8725.8	9342.1	9790	10313	10540	11082	11357	11867	12327	12640	13062	13212	13808	13837	14066	14224	14330	14702	14852	14745	15375	14847	15194
24.141	10.905	0	10.554	0	0	0	0	7.397	22.308	44.995	91.601	170.8	277.34	399.24	607.58	776.93	968.35	1164	1414	1685.7	2035.4	2193.5	2625.8	2782.9	3402.2	3557	4019.2	4316.8	4873	5234.7	5287.1	5647.9	5811.3	6489.2	6788.6	6953.8	7404.1	7312.6	7906.3	7806.3	7608.3	8043.9	8328.6	8420.9	8733.4	8553	8655.2	8852.3	8733.5
0	0	8.6998	44.144	42.213	63.941	72.789	117.88	225.87	417.41	683.77	1076.1	1524.5	2011.3	2772.4	3397.3	4330	5036.8	5792.6	6682.4	7668.7	8567.3	9422.1	10191	10831	11750	12631	13331	14085	14856	15564	16352	17166	18240	18635	19218	19823	20653	20906	21538	21917	22340	22098	22402	22581	22273	22075	22214	22349	22343
0	0	17.607	5.3159	18.996	0	0	3.8626	91.861	211.34	376.34	573.25	861.58	1203.3	1622.7	2076.7	2537.3	3103.1	3619.1	4173.3	5014.4	5596.2	6259.5	6796.3	7448.7	8224.2	8716.9	9463.9	9799.7	10534	11075	11432	11868	12505	13161	13627	14034	14558	14658	15130	15387	15230	15820	15897	16084	16508	16510	16152	16126	16256
0	0	0	2.2852	4.716	3.9062	17.404	47.847	95.477	108.57	187.99	348.19	476.61	637.22	1021.1	1452.8	1836.9	2282.6	2628.4	3111.4	3473.1	4092.2	4565.6	4879.9	5380.6	5940.8	6489.9	6639.6	7430.9	7923.3	8117.3	8807.2	9313	9767.4	10252	10742	11204	11545	12103	12354	12712	13323	13523	13782	14478	14373	14489	14804	14859	14994
0	0	0	22.834	68.512	116.06	191.81	258.87	301.05	388.53	480.86	591.49	653.41	821.42	1126.6	1381.8	1767.1	2144.1	2561.2	3028.9	3525	4026.6	4557.3	5060.2	5540	5940.3	6457.4	6694.8	7016.6	7448.2	7510.7	8040.9	8275.3	8775.1	9129.4	9415	9580.1	9892.2	10220	10344	10382	10555	11033	11042	11480	11339	11080	11272	11136	11045
14.888	8.5548	0	7.9241	1.3393	0	0	0	0	17.952	42.283	110.64	206.13	334.03	472.36	600.53	800.3	981.01	1259.8	1508.1	1796	2144.5	2564.5	2690.7	3042.5	3524.4	3896.9	4197.6	4598.2	4870.4	5577.4	5912.6	6308	6807.9	7314.1	7697.6	7946.9	8411.7	8879.3	9255.9	9593.4	10008	10537	10958	11198	11381	11375	11824	11825	11762
0	0	0	0	0	19.729	66.963	133.2	253.41	401.29	634.26	928.09	1277.4	1705.4	2159.1	2715.3	3070.3	3570.1	4057.9	4488.4	4902.5	5548.9	5763	6111.2	6760.3	7198.5	7489.6	7843.6	8840.5	9011.4	9565.9	9447.5	9591.6	9756.2	10326	10812	10968	11198	11366	11512	11286	12000	12060	12262	12323	12263	12136	12223	12732	12588
0	18.946	8.7973	4.1065	0	0	0	19.302	69.902	149.58	290.77	521.12	752.07	1016.8	1431.1	1771.9	2160.3	2634.6	2940.7	3511.2	4032.7	4523.3	5099.5	5690.3	6070.3	6561.6	6949.1	7388.9	8071.5	8420.1	8702.6	8830.9	9070.6	9239	9778.8	9942.9	10377	10495	10548	10661	10860	11050	11532	11719	11728	11962	11965	12268	12181	12064
0	0	0	0	0	16.209	31.143	44.525	65.727	109.16	193.8	306.22	449.55	612.59	808.1	1073.9	1324.4	1579.9	1979.6	2422.6	2906	3390.9	3880.7	4472.9	5044.1	5629.8	6172.8	6721.8	7184.6	7772.3	8632.9	9099.6	9709	10088	10508	11198	11927	12252	12718	13117	13029	13339	14271	14102	14226	14153	14781	14645	14814	14738
9.3746	3.6276	0	0	8.216	0	15.965	26.781	67.009	139.01	217.99	359.75	541.86	746.88	987.06	1429.7	1697.6	2077.9	2533.5	2985	3465.9	3909	4445.6	5016.1	5383.9	5915.5	6432.5	6921.8	7350.6	7939.2	8410.4	8866.5	9324.1	9686.2	10162	10594	11181	11365	11664	12022	12338	12680	12839	13141	13146	13127	13106	13432	13572	13536
0	8.9302	0	0	0	18.216	41.401	76.82	133.52	229.12	369.38	574.69	784.68	1093.1	1388.4	1713.7	1991.7	2364.4	2669.6	3122.9	3550.3	3994.7	4346.5	4945.8	5225.7	5921.1	6291	6862.1	7340.4	7871.3	8448.1	8724.5	8961.5	9580.5	10264	10631	10507	10782	11143	11266	11243	11705	11888	12256	12278	11880	11471	11422	9811.3	9933.7
0	0	0	10.51	0	0	9.0159	22.749	32.542	110.5	219.24	342.75	576.34	807.75	1154.6	1366.2	1747.6	2001.3	2471.9	2929.9	3426.8	3888.9	4544.2	5089.4	5658.9	6103.7	6815.8	7471.7	7767.9	8510.7	8847.8	9264.2	9901.7	10157	11100	11612	11962	11751	12255	12054	13087	13329	13955	14136	13996	14289	13881	14779	14776	15172
25.851	20.579	0	0	0	0	0	29.127	71.815	177.63	310.44	445.52	636.67	861.98	1031.3	1244.5	1519.3	1769.9	2116.4	2282.9	2541.7	2835.7	3024.3	3257.8	3439.8	3657.3	3967.7	4091.8	4293	4502.2	4866.3	4956.5	5300.6	5569.2	5725.5	6134.6	6163.1	6632.1	6428.8	6859.2	6936.7	7183.3	7466.3	7464.2	7314.6	7098.5	7353	7837.8	7749.1	7933.6
0	0	0	0.89398	21.223	18.956	0	0	0	11.53	77.884	160.9	293.15	414.56	548.37	780.9	1033.7	1239.7	1541.8	1758.2	2149.3	2439.9	2715	3136.4	3640.3	4142.6	4765.3	5269.7	5255.5	5403.8	5769.7	5879.6	5874.5	6005.5	6262.9	6373.7	5966.6	6033.9	6192.7	6534	6597.9	6894.1	6924.2	7097.1	7074.4	7107.3	7190.7	7315.3	7166	7315.1
18.443	13.281	0	0	0	0.76432	0	19.684	82.336	209.8	335.52	518.79	845.33	1186.3	1575.6	1986.4	2462.3	2973.9	4093.9	4715.8	5247.8	6382.7	6698.4	7193.5	8337.1	8565.9	9426.9	10135	10442	10410	11233	10553	11287	11688	11758	12197	12448	12917	13016	13588	13923	14824	14762	14977	15201	15536	15189	14859	15198	14772
0	0	0	0	26.852	60.66	67.915	72.429	119.27	268.78	450.99	549.65	980.74	1344.5	1948	2827.3	4043.7	5079.4	5856	6770.8	7558.3	8622.6	9207	10079	11682	11628	12899	13605	14345	15206	15803	13532	14234	14656	15072	15835	16312	14959	15229	15419	17019	17696	17414	18038	18093	17311	17831	18266	18344	18600
5.4401	3.4556	0	0	0	0	15.558	14.968	55.808	99.001	175.82	292.63	471.56	668.88	886.69	1046.7	1370.1	1610.4	1708.8	1950.8	2391.7	2723.4	2885.5	3316.9	3698.7	4012.5	4438.4	4872.8	5106.1	5693.3	6099.6	6839.9	7264.3	7500	7840.1	8310.4	8553.1	8665	8946.4	9317	9321.5	9538.5	9789.5	10026	10222	10343	10367	10478	10813	10622
2.9257	12.555	0	5.1468	1.7408	0	0	16.433	80.025	204.92	356.83	616.28	932.3	1299.8	1682.4	2184	2498.1	3199.3	3806.8	4338.2	4863.6	5864.3	6503.8	6820.7	7561.4	7760.7	8852.9	9043.7	10266	10898	11646	12609	12988	13901	14686	16481	17735	17702	19232	16015	17046	17915	18536	18594	18385	19055	19153	19113	19239	18963
6.9111	0.57114	3.6868	0	9.8536	0	0	1.2861	11.138	30.179	61.63	131.54	248.93	388.28	553.99	794.96	1076.5	1422.7	1742.7	2168.1	2501.1	3079.9	3459	3970.9	4456.3	4328.4	4794.4	6241.4	6718.1	7001.7	7819	8481.7	8869	9749.9	9791.8	10241	10551	10734	11667	11872	12153	12228	12711	12862	13068	13634	14065	14238	14476	14577
25.213	24.368	15.746	0	0	0	0	0	31.124	73.942	172.3	291.12	422.12	585.84	824.3	1081.7	1348.8	1670.7	1949.9	2240.9	2706.9	3035	3406.3	3849.9	4344.6	4699.7	5132.1	5158.4	5926.3	6538.6	7102.3	7557.3	7920.5	8331.2	8746.2	9478.2	10022	10277	10958	11365	11678	11985	12179	12428	12494	12709	12961	13068	13403	13408
24.778	0	0	0	0	0	19.483	94.909	150.33	306.86	460.66	676.44	993.11	1345.8	1674	2122.1	2643.1	3140.2	3676.2	3983.1	4506.9	5099.6	5448.2	5792.4	6240.3	6715.8	7031	7303.3	7578.3	10161	10428	10612	9215.1	9489	9775.1	11606	9948.9	10302	11956	12294	11125	13011	11699	13199	11982	13000	11777	12521	12633	13021
1.0312	5.5233	0	0	0	0	5.6392	8.3211	27.759	50.309	93.843	187.9	208.98	319.97	490.73	672.12	945.45	1581.1	2006.2	2202.3	2390	2577.4	3275.4	3721.2	3800.2	4922.6	4774.8	6261	5787.7	6278.9	6768.8	7217	7821.6	8286.1	9049.6	9522.6	9558.8	9941.4	10278	10818	11347	11568	11804	12133	12095	12406	12253	12689	12713	12992
6.8589	3.0158	5.3601	7.8216	9.3485	0	0	0	0	18.28	49.012	122.24	227.55	406.23	613.17	872.36	1156.1	1569.6	1912.2	2337.3	2847.1	3433.9	3901.7	4526.8	4978.4	5686.8	6188.2	6758.4	7364.4	8014.8	8206.5	8431.6	9274.3	9846.2	10472	11007	11434	11858	12509	12916	13560	13739	13862	14065	14223	14709	14391	14912	14585	15207
22.237	7.6296	0	0	0	0	0	0	0	10.879	38.528	92.855	199.42	312.6	476.04	677.04	919.14	1170.2	1478.1	1832.5	2131.6	2578.8	2994.2	3253.6	3576.5	3926.2	4444.2	4852.1	5205.8	5469.1	5815.7	6240.9	6777	7104.9	7443.4	7858	8117.9	8619.2	8928	9298	9652.3	9510.9	10065	9851.6	10599	10993	11108	11965	13329	12220
3.9721	0	0	0.22194	0	0	6.2564	0	1.2019	13.475	55.436	123.47	235.59	424.84	612.37	890.67	1114.5	1415.7	1718.4	2130.4	2393.7	2725.3	2936.5	3436.9	3771.1	4300.7	4491.2	5045.2	5622.3	5917.3	6540	6778.1	7123.8	7585.2	8356.9	8707.1	9319.6	9861	9994.8	10178	10039	10849	11299	11736	11555	12143	11844	12497	12239	12398
6.1433	11.157	0.85086	0	1.2486	0	0	0	39.898	76.951	188.44	300.58	495.7	787.26	1100.9	1417.8	1745.3	2077.8	2508.2	2844.6	3336.7	3769.4	4220.8	4739.7	5263.4	5660.4	6168.5	6505.8	7315.6	7856	8244.8	8996	9449	9899.1	10132	10626	11099	11496	12157	12406	12613	12936	13137	13415	13652	13624	13896	13980	14119	14378
7.9887	3.9215	0	6.8454	7.3174	0	0	14.178	52.552	108.89	197.8	309.87	451.97	591.87	801.69	1025.6	1228.6	1504.5	1856.3	2129.1	2625.6	3036.7	3494.9	3999.1	4542.1	4988.6	5722.4	6239.6	6721.7	7275	7745.5	8254.6	8785.4	9441.6	9958.3	10850	11363	11858	12468	12955	13335	13615	14514	14693	14865	15359	15668	15770	15874	15696
11.893	9.8056	0	0	0	0	0.30748	11.853	42.199	121.85	279.31	505.17	825.32	1285.2	1771	2382.9	2964.8	3641.5	4309.9	4892.4	5386.4	6031.8	6495.7	7230.1	7614.8	8500.6	8753.7	9559.7	10297	10438	11006	11260	11869	12798	12919	13841	14223	14891	15432	15536	15779	16149	16174	16563	16420	16343	16818	16917	17270	17402
0	0.53671	0	13.424	0	0	1.0244	41.055	97.113	195.59	339.63	524.34	777.54	1043.3	1268.8	1646.9	1934.1	2352.3	2819.5	3170.3	3671.4	4117.1	4579.4	5072.2	5587.9	6091.2	6623.2	6950.4	7525.8	7919.7	8274	8557.1	9111.6	9603.4	10097	10507	10920	11051	11685	12351	12784	13348	13530	13646	13875	13819	13955	13895	14086	14356
16.354	10.975	0	0	0	0	0	21.122	54.194	130.52	282.89	509.16	819.23	1229.3	1597.9	2165.8	2723.5	3318.2	4006.2	4380.2	4775.4	5522.8	5928.3	6423.6	6932.3	7670.5	8184.5	8444.1	8702.5	9155.7	9668	10120	10370	10659	10802	11657	12068	12400	12557	13196	12685	13390	13637	13517	13797	13735	14277	14371	14612	14751
0	0	0	0	12.592	15.368	30.064	77.533	165.17	276.6	473.94	745.7	1104.4	1511.2	1886.4	2552	3054.2	3815.4	4700.5	5442	6113.9	7005.6	7579.4	8757.7	9330.1	10178	10486	11204	11987	12777	13509	13525	14229	14913	15416	16056	16694	16938	17376	17595	17990	18136	18341	18618	19616	19497	18989	19047	19376	19414
0	6.4843	4.8018	0.90508	0	0	5.1262	42.933	126.38	269.02	478.46	699.11	1001	1308.1	1662.8	2130.1	2484.3	3024.6	3563.8	3981.3	4620.6	5104.7	5679	6296.5	6686.4	7323.3	7776.8	8367.1	8624.2	9165.5	9844.9	10217	10851	11415	12221	12376	12476	12459	12968	13287	13975	14232	14398	14579	14956	14915	14739	15222	15141	15374
0	10.346	0	16.709	0	0	2.5946	10.02	106.61	237.99	432.47	692.17	1019.3	1387.4	1788.7	2241.9	2814	3332.5	3873.4	4308.1	5199.2	5665.4	6088.1	6760.8	7557.2	8178.8	8655.8	9522.8	10122	10879	11155	11679	12309	13107	13447	14062	14870	15175	15674	16338	16415	16810	17066	17512	17919	17734	18207	18214	18243	18629
7.0766	0	0	0	4.6877	0	0	0.2734	0	18.925	36.338	64.236	145.07	206.89	326.42	484.14	693.36	945.89	1254.5	1550.9	1972.5	2369.6	2748.5	3151.1	3651.6	4060.4	4353.9	4775	5352.4	5844.3	6207.5	6485.8	7161.2	7521.1	7909.7	7720.7	8384.7	8632	9011.8	9557.6	9785.9	10023	9815.4	10312	10347	10369	10539	10467	10912	11084
0	0	11.529	8.4056	6.9367	0	1.611	12.283	20.541	66.255	107.98	182.89	248.53	366.26	479.61	649.73	846.62	1095.5	1347.4	1602.7	1922.1	2211.9	2645.2	2895.3	3272.4	3607.7	4095.8	4440.7	4769.3	5009.3	5088.9	5458.3	5750	6423.2	6628.4	6716.3	7062.3	7643.4	7742.6	7842.2	7940.6	8234	7825.9	8105.8	8245.1	8076.5	8277.9	8388	8618.9	8368.6
0	0	2.8581	5.4034	0	4.6686	0	16.264	13.902	11.907	14.297	11.8	29.241	40.038	44.434	105.99	154.49	242.18	368.6	557.64	765.54	935.52	1145.2	1377.2	1626.2	1837.4	2154	2382.3	2749.4	2948.5	3228.2	3596.4	3811.9	4216.8	4510.2	4875.8	5227.4	5422.1	5840.9	6242	6606.7	6745.9	6894.5	7245.5	7445.2	7467.3	7708.2	7604.7	7672.3	7924.8
0	0	0	0	0	5.2441	20.456	89.691	191.6	347.03	596.51	915.35	1256.3	1641.3	2140.9	2763.6	3276.6	3874.8	4504.2	4962.7	5718.6	6259.8	7037.7	7664.4	7946.8	9048.9	9461.7	10193	10791	11520	12043	12762	13124	14008	14431	15173	15452	16391	16228	16915	16954	17313	17653	17989	18007	18135	18148	17744	17982	18113
0	9.8083	0	6.3484	0.82328	0	0	1.1234	18.092	39.158	78.397	144.13	229.17	414.54	586.21	765.72	989.24	1204.3	1376.5	1736.2	2115.2	2240.8	2694.8	3062.5	3307	3653.7	4041.1	4327.8	4780.2	5160.4	5361.7	5720.7	6112.2	6288.9	6712.9	6739.5	7263.9	7618.4	7678.5	8032.3	8090.6	8459.5	8582	8658.7	8724	9005.2	8959.2	8992.3	9049	9153.6
7.3743	12.512	0	5.379	0	0	0	0	0.1419	6.2477	46.943	121.13	198.79	326.22	463.43	595.12	763.87	968.61	1202.5	1423	1669.4	1889.9	2499.6	2619.3	2835.3	3090.2	3404.3	3725.8	4001.9	4304.8	4550.7	4901	5157.5	5453.6	5701.4	5992.2	6303.8	6426.2	6719.8	6580.4	7084.8	7319.9	7421.8	7928	8142.2	8487.9	7707.3	7781.9	8044.1	7895
11.293	7.6221	0	0	0	0	7.9421	7.082	51.216	108.64	197.39	321.42	534.6	771.9	992.65	1297.1	1555.5	1864.3	2198.1	2598.8	2921.2	3335.3	3549.5	3948.2	4223.9	4705.9	4947.8	5445.4	5925.5	6361.9	6793.9	6945.4	7178.9	7274	7988.4	8460.7	8549.3	8756.4	9028.7	9198.1	9146.1	9723.9	9677.8	10058	10020	10043	9901.4	9932.4	10111	10254
0	0	0	0	3.8394	3.8154	28.411	74.013	171.8	255.5	442.27	723.68	1024.4	1335.5	1750.5	2191.4	2553.6	2991.2	3456.5	4037	4696.6	5264.9	5633.7	6110.2	6655.5	7305.3	7572.7	8085.5	8725	9382	9751.3	9656	9880	10102	10881	11350	11671	12101	12080	12205	12346	12655	12653	13186	12973	13236	13047	13344	13151	13375
0	0	0	0	5.3462	31.039	63.602	121.29	213.95	384.76	585.74	889.86	1201.5	1662.9	2142.7	2669.4	3284.2	3868.4	4557.2	5328.3	6051.4	6747.4	7501.8	8200.9	8820.4	9374.6	9882.3	10677	11209	11858	12422	12932	13587	13848	14534	14959	15812	15885	16335	16531	16784	17255	17217	17500	17952	18046	18273	18230	18408	18332
0	0	0	0	2.6409	20.453	33.038	68.152	106.04	166.41	304.45	434.3	547.88	703.51	994.68	1185.8	1438.3	1724	2128.8	2454.6	2665	3091.5	3176.1	3271.7	4256.7	4732.9	4750.8	4867.8	5090.1	5621.9	5993.9	6533.6	6671.1	7062.5	6968.3	7418.1	7585.4	7887.8	8040.2	8249.5	8476.5	8927.4	9090.8	9311.3	9403	9226.6	9583.1	10051	9913.6	9690.7
8.0997	20.251	8.5725	0	0	0	0.93069	43.744	115.62	257.86	445.96	760.39	1011	1534.1	1998	2524.1	3090.1	3649.2	4280.1	4914	5631.4	6241.5	6875.7	7655.2	8303.6	8891.3	9623.8	10381	11073	11434	12096	12558	13037	13526	13983	14427	15093	15462	16010	15815	16461	17086	17185	17460	17529	18056	18154	18380	18238	18432
10.205	2.0768	4.1022	0	0.18289	0	0	0	17.567	57.003	119.71	239.84	371.96	550.33	723.45	985.04	1148.1	1439.6	1652.3	1920.2	2213.3	2498.3	2868.2	3234.5	3481	3814.3	4271.9	4504.5	4751.3	5202.7	5374.7	5716.3	5885.5	6575.9	7029.2	7201.6	7584.5	8261.3	8533.6	8626.2	8834.1	9253.9	9705.6	10026	9472.6	10252	10194	10131	10634	10741
0	1.1282	0	1.5293	0	13.987	53.976	85.295	189.11	336.72	517.66	762.89	925.76	1486.6	1913.1	2395.8	2927.2	3713.9	4013.7	4730.7	5216.9	5978	6469.1	7108.6	7767	8326.8	9340.7	10258	11369	11311	12044	12948	13652	14127	14882	14667	15450	15696	16452	16282	17095	17124	17037	16968	17297	17077	17251	16366	16576	16963
0	0	2.2224	6.6622	0	0	2.8542	12.966	57.971	113.94	185.32	296.71	423.11	600.09	808.84	1063.3	1363.4	1611.3	1915.5	2300.4	2790.4	3145.2	3659.7	4133.6	4607.3	5115.6	5664.9	6273.1	6654	7162.1	7578.4	8358.2	8923.4	9610.8	9977.6	10783	11028	11707	11742	12271	12777	13067	13406	13775	13853	14421	14500	14697	14581	15160
0	0	0	0.4783	0	6.3905	41.487	100.15	250.97	434.13	662.88	960.17	1291	1659.8	2063.3	2483.4	2780.9	3140.8	3512.5	3891.4	4011	4489.5	4823.2	5194	5405.9	5557.8	5904.7	6218	6514.6	6779.7	7116.7	7655.7	7806.1	8209	8587.4	8942	9275.1	9676.2	9880.4	10356	10533	10852	10495	11070	11004	10956	11264	11238	11297	11422
33.06	15.789	0	0	0	0	5.1313	19.586	42.168	117.74	153.81	272.66	402.04	586.61	767.15	1027.8	1314.4	1637.7	2018.8	2293.4	2638.4	3074.8	3661.6	4041.3	4420.3	4893.1	5138.1	5453	5779.2	6005.1	6361.9	6917.4	7196.9	7566	7717.9	8124	8420.6	9050.7	8978.7	9177.5	9473.7	9702.3	9969.5	9967	10140	9694.5	10050	10286	10334	10605
0	0	0	0	7.5527	11.889	13.821	10.24	23.025	63.203	128.53	283.37	465.42	645.87	963.6	1286.3	1676.4	2107.5	2698.1	3225.6	3877.1	4328.2	5077	5803.1	6537	7194.2	7788.3	8600.4	9289.1	10015	11023	11454	12582	12916	13807	14542	15125	15874	16597	17177	17640	18115	18420	18908	19538	19623	19367	19548	19853	20057
0	0	0.70172	5.1539	42.135	52.778	36.394	70.878	131.96	307.22	377.41	505.67	689.45	974.05	1200.9	1431.3	1676.6	2100.1	2429	2812.9	3289.5	3676.5	3926.4	4221.9	4586.6	5036.6	5136.5	5214.7	5684.1	6232.8	6609	6727.4	7162.8	7327.8	7528.6	8101.8	8367.4	8538.8	8828.6	9119.2	9513.1	9841	9830	10298	10320	10324	10960	10561	10595	11086
0	0.0082094	1.5145	0	0	0	7.2584	4.8178	6.7336	21.352	46.007	111.23	200.4	357.28	525.47	709.54	949.8	1264.8	1574.8	1808.2	2134.8	2537.4	3002.7	3310	3729.5	4201.8	4534.8	4810.7	5319.9	5733.1	6161.8	6480.3	7122.8	7426.7	7818.6	8055.2	8216.8	8724.7	8830.6	9106.1	9222.5	9752.9	9891.9	9993.4	10095	9956.7	10586	10816	10588	9817
9.8086	5.023	3.2254	0	0	0	6.6453	50.235	94.157	199.52	322.48	452.49	638.36	860.39	1135.1	1436.1	1785.3	2167.4	2595.4	3076	3581.5	4141.7	4691.5	5156.9	5748	6212.5	6862.4	7389.4	7905.7	8270	8553.1	8960.5	9789.4	10384	10716	11254	11842	12015	12595	12811	13091	13287	13707	14280	13597	13376	14064	14396	14663	14718
0.38045	0	4.4766	0	6.7025	0	0	10.218	37.763	102.16	202.69	375.27	581.22	849.71	1204.7	1589.1	2004.4	2425.6	2890.4	3367.3	3961.8	4633.2	5386.2	5748.1	6354.7	7062.3	7518.3	8047.6	8845.8	9555.8	9692.6	9573.3	9539	9960.4	10525	10951	10865	11412	11450	11635	12061	12386	12629	12824	12689	12932	13082	13150	13244	13245
0	0	0	7.026	15.653	0.85042	27.06	35.369	77.921	189.01	271.16	502.78	728.75	911.85	1197.4	1515.1	1955.8	2573.7	2986.2	3408.8	3372.4	3608.9	4180.2	4497.6	5081.1	5354	5446.2	6144	6723.1	7066.2	7302.5	7752.8	8266.1	8576.3	8864.2	9332.6	9434.9	9795.7	9967.1	10381	10414	10729	10990	10475	10928	10469	10673	10979	11001	10696
0	0	0.41981	0.38859	2.7381	0	12.459	37.568	95.372	184.97	315.2	468.21	663.63	938.64	1259.1	1521.1	1905.1	2267.9	2684.5	3281.4	3534.2	4063.7	4561.3	5388.1	5712.1	5753.9	6957	6691	7313.4	7679.2	7944.2	7987.3	8450.1	8732.9	9086.5	9360.3	9726.2	10198	9923.2	10147	10274	10473	10683	10736	11052	11091	11266	11419	11334	11492
0	1.9051	0	17.193	2.1564	0	0	21.156	53.477	174.11	289.88	469.66	613.81	719	1075.9	1281.1	1475.8	1727.5	2066.3	2378.8	2732.9	3155.3	3507.1	3930.4	4287	4665.6	5022.3	5497.7	6000	6183.8	5533.3	7031.2	7618.3	7957	8369.5	8865.1	7187.6	9298.4	7868	9979.4	10013	10333	10648	10460	10756	10783	10781	11259	10942	11210
0	0	0	0	6.202	7.0393	21.175	49.439	83.647	143.57	192.4	285.64	400.06	572.03	819.21	1090.6	1435.5	1634.4	2006.2	2383	2709.2	3690.4	4155.3	4808.6	5466.1	6118.8	6895.3	7788.8	8503	9172.3	9927	10637	11764	12744	13403	14297	14329	14476	14807	15399	16089	16315	16378	16275	16194	15470	16152	16406	16740	17017
1.5949	5.5688	0	1.522	0.78424	3.0655	0	0	0	3.0612	25.978	79.333	150.09	287.37	430.09	598.21	812.09	1029.5	1221.4	1411.2	1711.5	1983.2	2224.3	2618.2	2833	3094.8	3700.7	3932.4	4264.2	4635.7	4841.8	5303	5690	5880.5	6198.8	6386.2	6518.1	6676.4	6812.5	6843.3	7448.2	7560.5	7512	7777.9	7661.6	7867.8	7523	7703.7	7621.4	7699.9
22.92	10.269	0	0	0	0	0	26.143	37.114	86.516	162.96	278.61	474.9	706.39	1145.4	1527.8	1920.6	2392.4	2725.2	3671.3	4215.1	4432	5236	5445	6717	7397.1	8182	8732	9394	9918.8	10518	11144	11838	12248	12462	13393	13524	14118	14294	14965	15204	15612	15876	16255	16335	16363	16550	16673	16933	17287
8.2771	47.632	32.414	21.423	0	0	0	0	0	0	0	143.04	199.19	452.28	644.08	942.74	1304.7	1700.4	2146.8	2674.3	3019.4	3620.8	4117.3	4677.3	5258.8	5938	6006.6	6342.8	6860.4	7268.3	7870.8	8172.3	8814.8	9287.9	9568	10200	10459	11251	11341	12016	12679	12716	12983	12847	13574	13271	13486	13726	13691	13943
2.8699	4.9206	0	0	0	0	19.453	52.804	164.44	296.6	486.79	713.54	941.31	1214.3	1582.9	1974.9	2372.4	2867.8	3391.6	3974.3	4606.7	5225.1	5885.4	6506.8	7145	7784.2	8457.7	9213	9865.6	10526	11208	11915	12466	12992	13649	14390	14786	15235	15714	15761	16147	16130	16857	17239	19492	20420	19915	18191	17502	17934
0	0	0	0	8.2356	13.659	0	0	0	2.3796	0	16.578	30.603	73.171	109.39	212.22	289.16	382.36	540.48	610	843.18	1019.2	1229.7	1486.1	1691.6	1923.3	2178.9	2483	2841.7	2982.2	3305.1	3767.8	3908.3	4351.1	4616.6	4986.6	5490.9	5655.8	5998.8	6059.4	6252.9	6726.7	6957.6	7299.9	7561.5	7557.5	7893.5	8002.5	8078.8	8342.3
6.0525	2.7548	0	2.0773	0	0	2.3974	13.43	55.592	155.14	264.96	454.01	654.78	883.61	1201	1511.9	1872.1	2157.1	2532.7	2881.4	3011.7	3592.6	3825.3	4103.1	4638.7	4859.8	5258.2	5554.5	5657.1	5980.9	6456.9	6538.6	6495.9	7108.1	7511.6	7326.7	7834.8	7991	8454.1	8228.9	8615.4	8632	8463.8	8890.2	8745.8	8662	8843	8953.6	8935.4	9178.2
0	0	0	4.7673	0	5.6222	0.75652	19.733	36.802	80.972	173.35	285.38	485.32	686.39	969.44	1343.9	1688.1	2013.1	2557.1	3095.8	3648.8	4144.6	4835.5	5419.7	5854.6	6476.5	7531.2	7782.6	8242.2	9260.9	9553	10012	11031	11583	12165	12838	13165	13508	14191	14564	15264	15687	15911	15682	16156	16239	16468	16650	16633	16607
2.2645	0	0	0	1.3672	3.2239	14.338	21.542	80.571	150.33	245.13	400.91	575.08	822.24	1095.8	1440.1	1705.5	2045	2306.8	2733.3	3379.9	3861.7	4124.5	4623.2	4815.8	5471.6	5791.9	5730.1	6091.9	7014.5	7052.8	7490.4	7562.7	7890.2	8340	8616.6	9045.3	9259.2	9645.6	9607.4	9725.4	10321	10328	10688	10804	11038	11045	11450	11420	11541
0.088124	0	0.0027121	5.9043	0	0	0	6.1087	8.7093	0	10.875	36.935	121.49	232.37	361.22	581.54	916.68	1274.7	1634.5	1663.1	2235.6	2840.9	2821.8	3059.2	3386.4	3649.6	5481.8	4213.5	4305.8	4814	6015.2	5582	6558.7	7264.8	8051.7	8744.2	8517.6	8838.7	9204.1	9140.2	9625.1	9963.5	10042	10648	10749	10750	11074	10806	11070	11076
17.318	4.922	0	0	0	0	4.3065	20.366	62.61	141.42	230.75	376.03	564.77	777.25	1072.4	1382.2	1719.7	1975.6	2349.5	2763.6	3124.2	3535.8	3278.8	4114.3	4433.8	4655.1	4995.3	5270.3	5665.5	5875.5	6076.5	6524.2	6793.5	6709.1	7183.4	7264.3	7506.9	7582.8	7991	7704.2	8138.2	8219.6	8354.1	8488.2	8311.7	8299.3	8427.6	8666.5	8875.7	8866
0	0	0	0	2.1369	8.0176	39.774	58.481	78.912	115.05	160.44	247.54	356.1	505.87	686.18	887.38	1145.4	1415.3	1715.3	2015.9	2447.2	2818.4	3225	3591.8	3938.6	4308.5	4489.3	5009.4	5498.4	5689.9	5866.6	6245.2	6591.5	6837.3	7103.4	7215.5	7658.3	7952.3	8163.9	8598.5	8750.7	8478.2	8643.6	8651.8	8727.2	8886.8	8773.7	8862.6	8810.8	8683.9
0	4.4006	0	9.9679	0	0	0	11.665	52.873	159	280.34	451.44	692.35	972.52	1340	1734.3	2186.6	2636.8	3169.4	3820	4537.9	5259.1	5936.9	6650.7	7213.8	8061.5	9029.9	9001.6	9637	10376	10962	11436	12043	12510	13215	13377	14136	13910	14833	15057	15721	15647	15978	16069	15800	15757	15652	15386	16144	15530
10.13	1.3983	3.7729	5.7868	0	0	0	0	27.781	71.978	135.26	258.1	385.96	540.97	754.49	985.11	1315.8	1723.4	2153.6	2586.3	3203.7	3663.2	4212.7	4827	5397.2	6142.3	6945	7749.1	8346.4	8986.1	9530	10327	11383	12125	12474	13216	13724	13704	15034	14579	15280	16318	16355	16640	16373	16842	17362	17826	17301	18052
0	0	0	53.435	0	37.556	0	3.7626	31.2	91.849	172.23	281.31	414.06	602.62	842.82	1139.9	1403.2	1732.5	2094.9	2502.5	2853.4	3224.2	3738.6	4201.3	4601.3	5057.5	5692.1	6075.9	6625	7239.6	7977.8	8241.8	8911.2	9435	9953.5	10412	10949	11509	12060	12422	12598	12705	12894	13009	13217	13315	13413	13476	13536	13778
8.6063	0.2473	0	4.8406	0	0	0	0	0	3.3298	38.303	103.2	238.25	442.58	676.6	996.98	1370.5	1779.8	2271.5	2889.8	3486	4189.1	4843	5790.4	6588.4	7678.1	8272.2	9205.5	10109	10977	11704	12038	12737	13604	14389	14826	15768	16449	16961	17303	17434	18171	17959	18391	18397	18936	18904	18728	19006	18868
6.8744	17.5	17.454	0	0	0	0	0	39.765	27.093	56.845	216.31	240.21	408.54	742.69	956.55	1242.6	1199.5	1764.8	2100.9	2278.7	2623	2995.6	3261.6	3661.4	4117.2	4426.1	4541.7	4749.9	5061.9	5671	5759.5	5625.2	5980.1	6299.6	6535.6	6657.5	6942	7158.9	7500.5	7558	7820.3	8145.9	8133.9	8533.9	8435.1	8636.5	8474.9	8870.1	8712.3
22.087	5.9757	0	0	0	0	0	7.315	12.509	67.164	168.88	362.22	600.41	981.79	1407.3	1973.2	2614.8	3433.2	3998.2	4967.8	5678.6	6774.6	7573.7	8247.3	9493.2	10092	11264	12107	13225	13416	14203	15432	16248	17016	17293	18661	18962	20643	21092	21136	22122	22855	23236	23847	23380	23841	24662	24178	24372	24339
0	0	0	0	0	79.636	198.36	312.9	519.52	748.33	908.69	1285.8	1620.1	1988.9	2367.2	2810.2	3200.2	3605.8	3993.3	4425.3	4903.9	5296.6	5563.6	5885.7	6404.7	7042.2	7245.4	7851.2	8105.5	8743.5	9306.3	9310.7	9479.1	9698.3	10301	10668	10814	11140	11377	11549	11606	12096	11871	12368	12594	12402	12499	12730	13038	13118
10.44	6.0643	0	0	0	0	3.3333	24.875	34.352	107.89	157.19	242.35	356.25	491.66	631.63	740.51	973.88	1107.6	1415.1	1569.9	1798.6	2025.3	2143.4	2325	2655.4	2902.3	3219.6	3328.8	3502.1	3758.2	4338.5	4684.3	4790.1	5244.8	5252.6	5627.3	5751.5	6015.2	5980.8	6167.9	6039.4	6187.3	6276.4	6535.4	6764.1	6593.7	6771.7	6948.4	7052.3	7031.2
0	5.5867	0	17.457	15.54	0	0	50.077	113.52	267.95	479.77	749.01	1079.3	1408.3	1820.9	2310.5	2876.4	3408.3	3892.2	4432.8	5010.8	5477.3	6086	6604.1	7297.3	7467.5	8215.3	8605.4	8940.5	9614.3	10071	10375	10880	11307	11797	12201	12570	13103	13475	14275	14548	14980	15444	15422	15794	15832	15903	16099	16232	16313
3.806	0	0	0	2.7453	4.2847	0	6.1916	28.738	68.917	116.58	204.15	264.86	400.22	535.53	731.04	901.86	1072.2	1239.9	1465.2	1697.8	1978.4	2247.3	2570.6	2778.3	3063.6	3373.6	3534.8	3750.3	4006.6	4297.7	4499.9	4688.6	4888.8	5089.2	5335.5	5646.5	5614.8	5964.6	5999	6253.1	6527.5	6936.7	7017.7	7108.4	6917.9	7174.7	7214.6	7341.4	7484.2
5.3094	8.9443	0	0	8.4792	3.766	1.6629	0	8.6199	53.163	115.58	230.42	361.58	609.65	818.35	1212.9	1542.3	2011.5	2461.3	3051.6	3506.1	4069.9	4496.4	5220.8	5800.7	6273.7	6762.4	7796.4	8263.8	8670	8827.6	9760.1	10078	10530	10687	11520	12101	11922	11945	12474	12428	12600	13088	14251	13980	14833	14172	14341	14982	15387
30.455	13.45	0	0	0.26483	0	0	0	21.902	65.483	196.65	355.21	576.03	830.71	1084.7	1401.1	1658.2	2052.8	2400.1	2805.8	3220.9	3551.6	4024.5	4327.9	4672	5017	5521.8	6020.8	6246.1	6718.1	6923.4	7304.1	7946.7	7925.6	8121.2	8683.2	9197.8	9372	8823.7	9198	9265.5	9754.9	10170	10273	10881	10851	11226	11183	11541	11417
12.31	6.0547	0	0	0	0	8.5536	90.574	236.42	395.45	661.19	1100.3	1406.5	1935.5	2454.8	2954.4	3509.3	4135.4	4766.5	5400.7	6029.7	6686.8	7541.8	8134.7	8848	9449.3	10221	10788	11240	12042	12601	13431	13996	14588	15450	16150	16620	17194	17405	17920	18107	18664	18717	19303	19550	19621	20087	20230	20619	20481
0	2.4109	0	0	6.5426	4.1857	11.011	57.704	151.99	307.51	489.42	734.25	1129.8	1475.3	1892.4	2042.5	2817.7	3427.9	3794.9	3659.2	4570.8	4531.3	4800.8	5501.2	6659.4	6821	7360.2	7922.8	7473.4	8436.3	8748.4	8105.7	8255.4	8567.7	8781.6	9018.5	9109.6	9375.1	9533.2	9809.3	9614	10047	9987.5	10127	10203	10096	10300	10148	10605	10457
0	0	2.1708	2.2645	0	12.577	1.9399	17.681	40.934	70.142	139.89	206.8	300.58	415.45	563.28	808.46	1083.2	1394	1681.9	2008.9	2497.6	2702.9	3401.7	3488.7	4080.4	4394.9	4853	5324.6	5800.7	6231.8	6316.5	7095.1	7597.6	7663.7	8389.2	8852	8836.4	9488.4	9998.5	10242	10646	11461	11185	11387	11893	11982	11731	11642	12055	11930
0	0	0	9.5454	9.2349	9.3332	25.453	52.641	111.93	161.85	265.11	542.59	743.03	910.09	1278.1	1737.1	2346.4	2446.8	3213.6	3159.1	3746.3	4162.2	4684.4	5103.1	5591.5	6249.2	6844.9	7165.1	7609.7	8224	8403.9	9004.9	9606.9	10070	10479	10938	11398	11812	11995	12308	12479	13057	13262	13622	13936	13903	14017	14076	14240	14532
15.02	12.371	0	5.1287	6.7344	18.7	2.9807	12.875	38.945	139.87	247.38	420.97	624.18	818.64	1065.9	1361.3	1736.5	1993.2	2541.4	2853.2	3359.8	3882.9	4425.9	5049.3	5419.9	5943.8	6609.2	7170.5	8287.1	8451.7	9106.9	9529.8	9586.5	9691.9	10211	10681	11359	11982	12548	12593	12916	13567	13696	13692	13704	14091	14348	14536	14474	15111
0	3.4512	0.17865	9.1886	0	0	3.9331	7.3323	34.041	87.644	157.69	260.14	391.22	559.66	767.36	996.91	1272.3	1518	1789.6	2060.2	2411.3	2685.5	2839.7	3064	3427.9	3586.4	3851	4091.1	4402.3	4493.5	4926.2	5052.9	5210.1	5480.6	5603.5	5578	5856.5	6022.5	6021.4	6082	5956.8	6159.9	6402.8	6401.3	6540.9	6511	6408.9	6434.3	6314.5	6175.5
18.506	4.5248	0	0	0	0	4.4404	51.465	94.873	195.09	278.49	381.67	519.42	699.91	832.1	1015	1262.9	1526.7	1889.5	2096.6	2399.9	2718.8	2996.6	3217.1	3577.1	3945.7	4322.8	4355.8	4727.6	4825	5081.2	5495.7	5837.4	5907.4	6045.9	6377.6	6504.2	6903.7	6801.4	7181.3	7052.3	7087.7	7523	7609.5	7584.1	7551.4	7703.2	8016.6	8156.8	8413
0	5.4034	4.9357	8.0939	0	0	0	25.93	58.49	110.7	239.94	412.53	637.65	940.3	1216.4	1586.5	1904	2414.6	2663.1	3133.3	3618.5	4050.2	4487.9	4816.8	5219.4	5613	6059	6468.6	6847.3	7068.2	7292.4	7563.4	8039.6	8417.8	8837.5	9233.9	9480.2	9748.6	10092	10234	10503	10564	10847	10978	10744	10779	10851	11125	11059	11373
17.616	9.5752	0	0	0	0	7.4356	40.696	58.241	110.05	192.63	312.68	494.26	634.57	933.66	1067.6	1456.1	2478.3	1969.8	2526.4	4362.3	4926	5380.7	5339.5	5043	5730.7	7388.1	5448.3	7225.9	8005.1	8562.3	9439.3	11067	11970	12289	13177	13802	14390	14799	15555	15891	16262	16798	17173	17716	17287	17984	17976	18265	18331
0	0	0	0	8.1753	0.81718	12.795	48.363	84.32	201.08	292.1	466.65	673.18	887.65	1151.9	1452.3	1747.8	2038.9	2370.2	2755.7	3082.9	3384.3	3805	4142	4429.2	4892.4	5304.4	5601.5	5977	6210.2	6626.5	7093.7	7496.7	7883.6	8151	8483.6	8614.6	8706.5	9062.1	9337.5	9720	9626.7	9780.7	10158	10126	10243	10406	10374	10415	10577
0	4.9802	4.5659	1.8874	2.7298	0	0	0	0	0	0	38.305	98.003	170.69	339.7	488.03	690.6	933.48	1213	1490.9	1765.6	2163	2413.8	2784.1	3188.9	3598.3	3881.9	4347.6	4607.4	5026.2	5600.4	5685.7	6387.8	6845.3	7055.2	7504.6	7633	7893.5	8171.2	8330	8859.3	8834.2	9122.6	9130.8	9444.3	9538.3	9365.1	9670.1	9644.7	9578.2
0	19.634	3.9587	0	0	3.8715	13.944	49.786	133.01	261.89	415.81	618.4	927.95	1243.5	1616.5	2007.6	2522.2	2990.1	3450.9	4172.1	4578.6	5554.8	6397.4	7034.7	7693.4	8172	8417.9	8735	9261.7	9808.2	10149	10787	11392	11764	11918	12353	12254	13085	13589	13730	14080	14363	14756	15482	15409	15652	16007	16162	16326	16350
1.1617	3.9506	1.6653	0	0	0	1.4325	11.2	15.814	29.941	81.484	174.91	354.67	597.3	905.11	1231.4	1592.8	2120.4	2553.5	2956.5	3443.6	3977.6	4676.7	5370.2	5933	6265.7	6838.8	6972.9	7661.6	8366	8704.9	9044.9	9682.4	10236	10477	12318	12740	13697	13605	13693	13049	12804	13044	13254	13391	13599	13358	13438	13540	13341
0	4.9173	0	0.17223	0	0.33099	2.2255	0	8.5708	24.115	45.985	132.98	229	333.85	500.86	706.8	880.97	1135	1659.8	1685.3	2021.6	2316.7	2526.4	3588.3	3126.3	3326.1	3814.6	4073.6	5638	4652.8	5013.1	5275.1	5593.6	5882.1	5989.7	5872.1	6319.9	6258	6624.1	6504.8	6966.2	7226.8	7590	8089.2	8179	8338.5	8512.8	8774.1	8930	8944.2
3.473	0	0	0	1.7757	0	21.803	83.168	211.81	414.74	709.49	1071.5	1548.1	2139.5	2745.1	3434.4	4111.8	4853.4	5706.4	6378.3	7520.8	8302.4	9137.7	9652.1	10860	11828	12135	12994	13937	14708	15889	16262	16866	17438	18485	19335	19588	20056	20558	20889	20779	21760	22051	22290	22587	22893	22920	22907	23288	23337
8.7804	31.502	0	6.0016	0	0	1.438	53.245	182.92	363.24	650.42	978.85	1447.8	1950.3	2425.1	3169.8	3874.8	4501.9	5383.1	6057.2	6802.2	7769.7	8526.5	9123	9843	10723	11430	11634	13629	15357	16031	17282	15286	15935	16137	17040	21048	17835	18268	18826	22063	22169	19456	19883	20078	19196	20034	21259	21379	19965
0	0	0	0	3.7935	2.0869	13.969	42.731	96.537	191.6	338.58	522.63	697.29	978.11	1242.7	1555.3	1923.6	2348	2788.5	3256.9	3730.2	4215.1	4604.7	5340.9	5751.1	6171.1	6806.9	7180.5	7580.4	8100.3	8224	8621.1	9270.8	9342.4	9715.1	10001	10500	10675	10807	11149	11171	10871	11377	11699	12073	11988	12356	12200	12161	11994
4.5149	0	0	0	0	6.0022	30.176	78.847	154.27	246.39	402.1	585.54	787.64	1045.9	1302.8	1637	2000.7	2321.1	2582.1	3125.4	3274.5	3917.4	4342.7	4752.9	5139.2	5507.9	5762.2	6152.4	6410.6	6784.1	7030.3	7297.5	7604	7762.1	8034.1	8322.7	8440.6	8673.5	9030.3	9312.3	9553.8	9632.6	10085	10162	10553	10613	10642	10860	10763	11012
10.883	6.2554	4.8761	7.3564	0	0	0	0	0	10.484	75.092	140.28	264.11	401.92	568.25	782.81	1021.1	1312.7	1508.5	1885.9	2359.1	2740.5	3105.6	3522.6	4048.7	4413.6	5051.8	5468.9	6083.6	6627.1	7010.9	7416.6	7763.6	8308.9	8823.7	9466.7	9876.6	10409	10503	10876	11004	11366	12070	12272	12386	12943	13414	13903	13872	14301
0	0	0	1.0608	5.0819	12.717	8.1425	29.928	59.433	131.63	230.34	378.99	518.84	723.89	988.3	1264.7	1564.5	1884.3	2291.5	2636.3	3035	3466.7	3799	4357.3	4577.9	5060.2	5443.5	5848.6	6311.2	6732.1	6895.2	7212.7	7557.9	8056.2	8423.5	8705	9206.6	9473.6	9003.9	10504	10496	11284	11616	11823	11592	11673	11979	11865	11785	11050
0	0	0	0	0	45.957	130.24	283.08	455.23	725.38	1006	1410.9	1856	2339.6	2906.4	3588.2	4407.8	5024.4	5893.1	6764.9	7771.3	8726.9	9701.7	10409	11638	12477	13677	14154	15157	15951	16968	17782	18548	19316	19891	20866	21891	22261	23247	23403	23917	24538	25410	25346	26160	26220	26458	26602	27279	26676
26.072	12.672	0	4.222	0	0	0	0	0	0	57.287	139.93	255.1	442.77	685.01	954.25	1348.7	1661.9	2120.2	2526.6	3026.9	3506.1	4011.5	4523.2	5046.2	5587.4	6004.9	6617.9	7179.2	7448.7	8013.8	8606.7	9099.7	9452.6	10026	10785	11140	11360	12174	12495	12644	12946	13268	13391	13338	13807	13941	13929	14305	14071
12.221	16.897	0	0.8809	0	0	0	0	0	9.1554	18.96	57.417	102.58	202.08	278.33	440.03	700.67	950.05	1254.4	1544.8	1876.6	2202.1	2447.6	2767.5	3106.6	3569.4	3995.5	4284.3	4516.5	4906.9	5386.5	5828.5	6286.4	6697.8	7029.2	7432.6	7689.8	8283.2	8515.3	8961.1	8969.8	9218.3	9585.2	9500.6	9956	9666.4	9796.2	10091	9873.6	10167
0	0	0	5.6805	8.1397	14.132	19.907	36.758	83.981	119.08	183.48	264.92	413.08	622.94	800.59	1000.4	1183.5	1513.2	1711.2	2047.7	2382.5	2980.7	3396.3	3607.9	3880.1	4445.7	4877.1	5477.8	6117.3	6766.1	6966.2	7224.6	7549.9	8023.2	8712.8	8836	9281	9894.8	9898.4	10121	10680	11147	11291	11827	11669	11862	12074	12137	12089	12137
11.46	0	0	1.7925	1.4248	0	0	0	3.2855	45.222	142.19	301.13	526	856.21	1257.6	1659.3	2196.3	2802.2	3405.8	4086.2	4797.3	5434.7	6294	7001.1	7852.6	8634	9259.4	9974.4	10934	11669	12385	13021	14172	14695	15602	16260	16775	17706	18041	18426	18922	18975	19470	20238	20414	20289	20424	20766	20849	20905
15.629	3.126	0	0	0	0	4.691	48.387	124.81	266.42	434.99	661.03	855.09	1087.1	1348.3	1673.4	2011.9	2344.6	2737.2	3047.3	3291.9	3607.5	4013.3	4397.8	4565.9	4741.8	4970.1	5514.3	5756.9	6184.3	6281.7	6537.9	7096.3	7185.5	7574.4	7896.3	7630.5	7655.7	8099.2	8241.4	8430.7	8472.5	8806.7	9030.5	8883.8	9075.9	9165.9	9300	9076.4	9276.3
0	0	0	0	3.0374	8.1797	28.831	61.42	160.69	288.52	557.73	899.63	1277.6	1773.4	2309.3	2911	3700.6	4395.8	5188.3	6079.7	6397.5	6664.6	7368.9	7948.2	8471.9	9729.5	9522.4	11005	11690	12422	12967	13812	15126	14981	15466	16241	17291	18601	19280	19575	19773	20319	21056	22272	21902	22213	21766	20840	21737	21899
0	0	0	8.2355	0	1.174	12.166	56.772	121.5	226.51	380.63	568.28	778.71	1038.2	1388.8	1733	2090.2	2403.5	2862.7	3234.7	3667	4254.9	4703.1	5144.4	5520.2	5927.9	6410.6	6816	7367.8	7811.4	8351.2	8587.5	9143.9	9423.1	9760.6	10202	10363	10669	10671	10615	11124	11343	11518	11802	11746	12147	11907	12229	12302	12458
0	0	0	0	10.078	36.18	36.956	86.673	80.981	158.3	217.39	317.58	409.88	537.19	710.02	887.63	1110.4	1343.3	1623.4	1872.2	2187	2442.7	2788.8	3005.2	3342.2	3793.7	3949.8	4081	4534.8	4747.9	5168	5457.6	5765.9	5962.8	6401.2	6461.6	6752.9	7005.6	7188.9	7423.4	7563.8	7804.3	7822.2	8071.3	8327.9	8339.8	8323.1	8342.6	8403.9	8520.9
0	0	0	0	34.681	80.895	135.64	196.14	272.99	397.49	531.47	694.46	972.32	1190.1	1508.2	1819	2212	2367.5	2652.5	3014.4	3505.4	3806	4108.7	4438.4	4823	5061.1	5422.6	5793.8	5873.8	6200.1	6524.1	6856.8	7126.5	7472.8	7714	7860.6	8035	8044	8614.6	8724.5	8906.9	9569.7	8995.6	8941	9275.8	9192.1	9271.7	9224.5	9375.5	9514.7
16.756	11.175	4.981	0.48388	0	0	0	0	29.805	69.319	154.3	229.19	381.48	527.02	731.74	954.95	1290.2	1518.7	1888.9	2255.5	2730.4	3158.4	3616.5	4136.2	4533.4	4910.9	5516.2	5914.7	6356.3	6948.6	7501.7	7912.1	8377.1	8885	9245.1	9538	9741.3	9402.6	9768.8	10023	9610	9387	9541.7	9439.3	9386.3	9649.9	9572.8	9491.7	9403.4	9733.3
12.341	0	0	0	2.8369	12.895	0	6.555	54.128	142.02	301.36	517.76	788.7	1182	1616.8	1808.9	2291.5	3105.2	3719.4	4456.1	5193.8	6055.6	6818.8	7519.8	8467.6	8871.2	9732.5	10970	11651	12538	13219	14030	14887	15668	16398	17261	18048	18614	19136	19541	19762	20639	20652	21197	21269	19597	20182	20342	20652	20847
2.5983	0	2.228	0	0	2.5519	2.771	19.204	55.499	124.24	214.62	349.49	535.63	759.06	1000.1	1351	1648.3	2012.6	2484.2	2952.2	3405	3841.9	4323.2	4874.6	5346.1	5867.4	6365.2	7100.5	7318.4	7823.4	8392.7	8916.7	9416.9	9870	10402	10897	11234	11670	12539	13002	13358	13792	14428	14860	15062	15246	15543	15764	15681	15675
4.5398	5.0821	8.5157	0	0.77101	0	0	2.5455	29.94	59.559	110.26	175.53	273.09	392	564.09	741.31	930.33	1129.4	1361.2	1599.9	1853.5	2096.3	2377.5	2694.4	3024.8	3353.3	3748.2	4046.4	4361.4	4813.2	5113.6	5319.3	5743.4	6171.2	6422.3	6678.5	7074.8	7265.7	7331.2	7606.5	7745.1	7741.1	8061.3	8001.5	8258.5	8362.8	8187.3	8375.3	8353.1	8397.5
0	12.944	8.1853	4.403	0	0	0	2.0653	44.633	115.58	250.64	383.81	551.75	698.21	929.77	1129.6	1431.8	1733.9	2152.6	2516.6	3055.2	3465.9	3939.8	4475.7	5037.3	5412.3	6241.6	6575.4	7201.6	7886.8	8096.3	8500.2	9057.2	9642.2	10355	10552	10691	11075	11592	11930	12161	12259	12694	12656	12764	13089	13207	13351	13118	13370
11.721	16.519	0	0	0	0	2.5932	36.079	79.938	158.46	241.08	371.07	496.16	680.46	889.84	1141.9	1386.9	1693.4	2008.2	2371.8	2734.9	3113.9	3508.4	3916.9	4403.7	4909.2	5094.1	5501.4	6049.7	6339.9	6752.7	7256.1	7511.7	7889.4	8125.3	8553.9	9006.5	9483.5	9654.2	10008	10238	9940.9	10161	9760.8	9889.4	9590.5	10102	10053	10243	10521
0	0	2.1091	9.0867	2.3307	0	0.24934	1.5176	8.1854	0	0	0	0	18.001	85.733	134.05	218.59	314.66	435.43	615.38	729.63	934.31	1097.1	1325.9	1561.4	1830.6	2143.7	2412	2555	2970	3248.8	3515	3859.4	4148.1	4618.7	4966.9	5015.5	5181.8	5377.7	5667.5	5999.6	5973.5	6197.8	6300.7	6616.6	6610.1	6681.4	6667.6	6929.2	6916.1
37.316	35.554	18.457	9.5312	11.511	0	0	0	0	4.5236	66.706	183.95	339.25	549.78	764.83	1062.2	1415.5	1829.4	2184.9	2625.9	3123.9	3590.2	4115.5	4435.3	4920.5	5310	5728.5	6152.1	6515.7	7118.1	7379.4	7756.5	8247.4	8617.8	9017.2	9286.3	9410.3	9824.4	10119	10742	10887	10564	10833	10899	11229	11407	11317	11532	11369	11262
0	21.531	2.4772	0.27418	0	0	0	4.2164	0	6.3002	9.3316	19.951	65.24	137.69	248.69	368.73	563.14	796.93	1141.4	1440.2	1771.5	2148.4	2498	2870	3428.8	3905.8	4415.5	4921	5631.4	6307.5	6812	7692.1	8252.1	8723.8	9376.7	9932.9	10312	11034	11490	12155	12391	12009	12384	12781	13080	12689	13309	13585	13936	14604
29.628	60.539	54.631	0	51.401	0	0	28.442	44.773	166.47	345.1	528.96	842.67	1254.1	1742.8	2287.4	2943	3898.4	4573.6	5485.3	6771.8	7809.1	8889.5	9841.2	10989	12354	13585	14952	15550	17067	17887	18867	20159	21445	22036	23690	24860	25477	26638	27387	28083	28484	28705	29092	29082	29243	29958	30227	30835	31115
0	6.1089	0	7.4019	0	0.34533	0	14.387	53.837	104.95	210.9	352.35	547.13	772.45	1076	1356.6	1766.6	2126.6	2561.9	2971.9	3522.8	3984.6	4415.1	4960.5	5356.7	5922.8	6552.8	7049.8	7355.8	7960	8653	8887.9	9662.3	10063	10411	10963	10967	11252	11565	11929	12471	12789	12817	13123	13090	13287	12643	13312	13321	13391
0	0	0	11.458	45.757	79.436	74.528	109.1	149.28	196.94	291.07	357.65	454.72	616.46	720.63	854.03	982.7	1195.1	1366.4	1669.4	1907.2	2144.1	2164.6	2358.6	2547.9	2665.5	2958	3195.1	3371.8	3514.7	3681.5	3834.1	4133.8	4404.7	4662.5	4920.6	5241.1	5466.1	5490.3	5839.3	6083.1	6268.3	6448.5	6639	6725.6	6777.8	6816.2	6827.8	7126.9	7348.5
0	0	0	0	38.453	103.02	148.22	230.84	280.82	404.32	597.24	848	950.91	1211	1536.7	1632.8	1790.6	2088.7	2461	3123	3245.7	3726.9	3902.9	4421.9	5242.6	5765.3	6167.6	6880.6	7036.2	8028.3	7445.3	7449.8	7806.3	8289.3	8703.4	9152.8	9545.2	10008	10586	10634	10924	11079	11443	11817	11874	11975	11969	12603	12872	12825
0	0	0	6.8767	0	1.7285	6.101	0	16.219	32.624	49.908	104.33	199.27	337.53	459.63	663.91	867.11	1066	1332.5	1628.7	1937.5	2267	2600.2	3030.4	3320	3449.5	3816.8	4547.3	4788.1	4881.1	5708.3	4079.4	4666	5156.7	5355.4	5581.8	5854.2	6027.4	6479.8	6530.9	6686.1	6827.5	7051.5	7417.9	8098.9	8480.6	8830.8	7918.8	7800.6	7915.2
12.363	0.50619	0	2.9191	0	3.6723	0	0	7.2215	69.201	148.52	266.66	489.59	682.85	915.63	1149.2	1538.6	1926	2340.4	2831.5	3200.4	3769.4	4209.5	4744.8	5238.3	5693.6	6215.6	6783.3	7122.9	7806.5	8253.2	8650.9	9362.6	9993.8	10530	11125	11250	11700	12334	12548	12825	13122	13256	13613	13890	14050	14074	14372	14215	14632
17.39	5.8558	6.31	0	0	0	0	0.26501	7.5345	45.827	90.006	177.71	287.81	422.29	625.34	911.83	1071.7	1307	1573	1859.7	2202.8	2489.7	2855.6	3199.6	3532.9	3832.2	4179.4	4439.4	4937.1	5305.5	5658.9	6020.4	6429.8	6812.4	7163.5	7518	7802.9	8302.2	9007	9081	9595.1	9521.7	9555.3	10021	9989.8	9942.9	10070	10128	10218	10184
0	0	0	0	0	6.9249	20.284	14.248	54.732	83.378	143.81	244.83	392.14	565.82	869.52	1151.9	1533.1	1820.5	2433.9	2710.9	3352.1	3691.6	4130.9	4750.5	5387	5845.7	6328.2	6591.9	7542.4	7870.7	8406.3	8958.3	9325.4	9571.6	10071	10461	10678	11013	11234	11749	12113	12486	12703	12922	13078	13471	13631	13423	13625	13818
16.024	12.634	0	0	0	0	3.3642	36.919	136.53	273.89	482.12	691.83	976.6	1304.8	1564.6	1999	2353.3	2863.4	3412.7	3934.3	4602.8	5191.5	5769.1	6309.3	6963.3	7594.3	8250.8	8722.6	9155.4	9522.1	10227	10855	11602	11758	12291	13083	13443	13497	14171	14581	15184	15718	16034	16040	16168	15916	17104	17244	16719	16710
0.94706	0.74794	0	0	0	0	6.1236	13.675	50.33	121.01	234.91	364.46	517.97	749.66	942.98	1202.2	1487.8	1710.6	2106.5	2452.5	2765.7	3257.6	3565.4	4039.6	4529.8	4960.2	5213.1	5550.2	5945	6361.8	6754.9	7125.4	7599.5	7854.6	8288.8	8633.9	8936.3	9256.2	9567.1	9943.1	10246	10363	10649	10981	11167	11241	11363	11425	11670	11517
0	0	2.3555	0	12.849	0	20.353	60.941	109.31	232.76	421.53	722.05	1224.3	1543.2	2088.3	2654	3238.5	3912.5	4750.1	5414.4	6351	7200.6	7943.9	8862.7	9555.7	10399	11115	11940	12961	13262	15036	13194	13829	14363	15278	15763	16121	16707	17531	17987	18351	18555	18549	18764	18844	18920	19206	18764	18971	19225
0	0	0	11.711	0.32279	13.951	12.536	61.759	136.44	173.2	236.7	379.55	589.44	840.91	1086.8	1436.6	1825.1	2158.3	2590.9	2964.7	3904.2	3956.6	4478.3	4930.6	5577.4	5758.4	6481.7	6931	7067.9	7481.4	8264.3	8617	8845.3	9115.3	9474.2	9866.4	10261	10401	10534	11035	11051	11430	11839	11644	11759	11743	11815	11726	12060	12359
11.253	2.1653	13.273	0	0	0	0	0	22.366	60.859	140.72	240.15	393.44	665.17	931.54	1212.9	1556.7	1953.9	2355.7	2732.1	3238.9	3789.4	4390.1	4789	5381.5	5836.2	6326.5	6765.5	7183.4	7446.9	7739.8	8190.2	8581.3	8983	9475.6	9882.2	10011	10398	10583	11018	11407	10539	10581	10732	10849	11364	11391	11568	11641	11616
50.979	24.647	4.239	0	0	0	0	0	33.116	87.273	178.96	223.54	333.44	491.88	693.87	921.27	1439.5	2322	2638.5	2990.5	3636.1	4095.7	4509.7	4451.5	4058.1	4359.5	4762.7	6439.6	5616.7	5933	6398.9	7974.9	8293.3	8904.4	9313.7	9858	10332	10875	11195	11538	11620	12106	12118	12845	12865	13195	13412	12309	12525	13684
3.7796	0	0	0	0.47066	2.5253	4.2477	12.02	53.766	153.94	256.82	460.82	640.9	916.62	1196.2	1532.7	1925	2413.5	2930	3676.3	4108.4	4807.5	5347.2	5937.6	6389.4	6840.4	7108.8	7672.4	8392.8	8751.7	9109.5	9716.7	10210	10394	11164	11203	11580	11867	12349	12823	12944	13058	13015	13625	13764	13938	13958	14368	14041	14353
24.434	7.9047	0	0	11.578	0	0	0.16117	11.775	33.353	66.645	134.9	198.16	265.66	360.95	440.28	628.29	873.67	1055.8	1341.8	1530.7	1866.8	2059	2317.5	2675.5	2983.7	3357.7	3702.8	4025.4	4243.8	4551	4815	5272.6	5645.6	5950.9	6253.5	6357.1	6740.2	7011.6	7541.9	7660.2	7793.5	8007.2	8116.9	8430	8591.3	8614.7	8667.8	8698.9	8814
0	0	0	2.4165	16.14	5.1548	11.156	27.339	62.343	138.06	223.64	394.5	560.99	796.06	1133	1412.5	1820	2133.8	2620.6	3078.6	3448.8	3968.6	4509.4	4942.9	5380.6	5959.5	6282.1	6750.7	7209.6	7917.9	8224.2	8713.6	9180.9	9735.9	10642	11013	11787	11844	11946	12476	13080	13263	12986	13097	13567	13682	14225	14352	14701	14067
19.069	10.214	0	0	0	0	0	8.7732	27.181	90.239	186.89	339.5	499.46	748.57	848.04	1417.8	1812.9	2242.5	2566.7	3046.6	3557	4045.5	4638.3	5107.7	5808.5	6483.6	7188.6	7739.5	8248.6	8499.5	9187.7	8286	10606	11538	11164	13221	13189	14002	13457	12369	12590	13060	13798	11650	11655	11758	12175	12068	12265	12266
1.286	3.1931	0	0	0	0	8.7572	18.125	67.435	123.11	259.24	389.39	599.13	834.75	724.88	1337.1	1664	1919.5	2194.5	2535.5	2920.9	3123	3601.5	3795.3	4215	4467.8	5149.2	5314.8	5919.2	6393.6	6841.2	7247.1	7471.2	8108.8	8278.2	8764.5	9202.9	9760.6	10227	10476	10921	11054	11438	11714	11882	12062	12157	12314	12186	12266
14.274	14.561	2.9789	0.91228	0	0	0	0	0	29.993	66.915	117.65	188.47	316.57	510.61	736.93	952.78	1239.7	1562.9	1932.1	2299.9	2752	3117.9	3467.9	3868.3	4228.7	4681.6	5231.9	5418.6	5976.2	6189.1	6440.8	6990.1	7416.6	7876.2	8279.9	8629.9	8859	9142.6	9127.3	9064.2	8940.1	9302.6	9592.1	9150	9149.4	9073.2	9808.1	9651.9	9931.3
0	0	2.5089	1.6097	1.6447	0	10.046	37.692	94.854	160.19	291.13	365.32	549.43	729.29	953.75	1185.2	1399.2	1778.5	2053.3	2393.7	2702.7	2942.5	3472.7	3705.5	3916.3	4275.4	4676.5	5178.3	5715.3	6010	6262.4	6166.3	6429.6	6565.4	7193	7501.9	8083.2	8487.8	9004.6	9124.8	9057.2	9562.5	9246.4	9733	10136	10167	10145	10076	10294	10410
4.0908	0	0	0	0.96863	0	1.7759	11.635	8.9186	13.194	30.449	78.76	163.66	270.72	438.02	647.47	873.23	1167.5	1479.4	1779.9	2220.8	2632.6	2974.7	3431.9	3707.9	4116.2	4411.7	4679.3	4992.3	5361.1	5703.6	5996.5	6501.1	7004.9	6930.9	7264.3	7308.9	7679	8057	8186.9	8691.1	8536.8	8560.7	8488.8	8797.6	8958.1	8858.9	9210.6	9112.5	9247.9
12.612	0	0	0	0	12.535	0	28.892	110.76	180.62	315.25	466.57	606.2	817.41	1072	1326	1516.5	1765.8	2118.3	2272.1	2615.8	2778.6	3206.9	3602.2	3595.4	4109	4326.3	4703.8	4761.3	5358.2	5466.3	5477.5	6037.4	6215.6	6513.6	6741.7	6799.9	7078.8	7159.5	7491.3	7455.9	7912.1	7920.5	8075.3	8069	8177.3	8274.5	8397.6	8477.6	8355
0	0	0	0	8.0118	4.6511	25.599	42.974	98.275	163.99	259.24	352.66	579.94	837.09	1030.5	1449.8	1568.6	1878.5	2277.7	2614.4	3087.3	3479.7	3941.7	4347.1	4642.5	5229.8	5602.2	6130.8	6574.7	6945.7	7397.4	8041.7	8206.4	8598.6	9031.7	9459.8	9897.3	10261	10734	10841	11068	11341	11487	11562	11766	12032	12190	11970	12226	12344
4.1388	16.86	0	2.5738	0	0	0	3.3914	0	56.266	144.91	260.27	375.95	601.32	728.87	1051.8	1384.5	1815.4	2294.4	2860.5	3468.7	3787.6	4229.7	4753.2	4964.3	5704.8	6575.2	6861.4	7910.5	7841.1	8540.3	9153.4	9790.3	10212	10813	11476	11924	12767	13010	13703	13296	13547	14293	15369	16109	16904	16625	16378	14728	14585
2.1082	13.028	3.9579	7.3887	0	0	0	0	11.716	17.415	47.887	79.846	118.88	206.74	299.8	381.74	476.37	583.02	742.67	904.77	1092	1381.3	1571.2	1755.1	1972.1	2160.1	2791.7	3476.8	3834.2	4166.3	4233.5	4438.4	4568.9	4931	5268.3	5534.7	5597.4	5631.7	5835.6	6017.5	6273.4	6469.1	6661.3	6798.7	6821.9	6841.4	6940.3	7097.6	7103.6	7117.3
8.6877	6.5266	0	0.53614	3.8594	0	0	0	34.014	105.23	250.57	414.7	658.94	944.86	1248.8	1463.5	1779.1	2189.3	2617.7	2975.4	3434.1	3926.5	4344.8	4880.6	5128.2	5699.3	5839	5748.3	6558.1	6628.4	7159.2	7204.5	7744.7	7757.7	8170.9	8254.8	8689.9	9540.7	9703.7	9663.4	9839.6	10708	10038	10407	10494	10690	10785	10608	10605	10778
11.978	6.0008	1.1528	0	0	0	2.2544	35.195	83.771	183.54	301.67	479.94	685.93	912.2	1159.5	1490.1	1823.7	2157.6	2477.8	2681.7	3055.8	3376.8	3924.4	4043.3	4297.7	4563.7	4904.3	5313.9	5557	5748.6	5942.2	6286.3	6495.3	6993.8	7271.2	7328.5	7608.2	8073.3	8438.8	8657.4	8777.6	8960.1	9113.9	9690.7	9487.9	8945.4	9178.5	9500.6	9798	9797.6
0	0	0	0.79605	6.4486	0	0	4.2719	21.131	20.494	32.49	30.28	63.315	94.06	189.6	351.82	460.94	626.7	877.11	1034.6	1310.3	1522.1	1799.7	1996.2	2276.9	2528.7	2802.2	3465.8	3604	3927.6	4228.7	5062.6	5800.5	6206.3	6417.7	4215.1	4415.3	4576.5	4817.7	4904.6	5092.4	5152.9	5176.8	5234.9	5395.9	5509.1	5721.8	5818.9	5715.7	5895.5
3.4302	11.002	3.6782	4.8139	0	0	0	9.9522	42.403	102.94	199.1	306.3	485.56	896.19	952.36	1280.9	1611.4	1982.2	2465.8	2886	3491.7	3939.7	4490.7	6757.8	5693.2	6328.6	7498.7	7355.3	7831.8	8172.7	8605.5	9185.4	9814	10637	11060	12154	12597	12827	13448	13522	13991	14291	14594	14563	14849	14954	14915	15124	15807	15881
23.71	26.342	0	0	0	0	0	24.113	86.113	181.59	366.49	564.48	832.74	1126.5	1498.6	1723.5	2119.3	2545.7	3088.6	3522.3	4074.2	4710.8	5052.1	5634	6436	7233.1	7778.2	7564.9	8033.8	8626.1	8975.3	9490	9932.2	10343	10698	11318	11556	12205	12248	12853	12790	12450	12847	12934	13370	13088	13387	13673	13649	13592
0	0	7.4705	7.524	3.4691	0	0	4.4173	29.863	82.219	172.25	261.67	399.13	566.75	755.41	989.7	1289.2	1547.3	1890	2219.9	2544.8	2917.1	3293.1	3909	4274.3	4642	5044.9	5281.4	5623.6	5962.7	6237.2	6052.2	6426	6672.5	7011.7	7216.7	7554.3	7670.7	7748	8099.1	8256.5	8445.1	8741.7	8679.3	9085	9266.7	9352.6	9308.8	9057.4	9573.2
0	9.6343	4.37	0	10.451	0	0	12.279	61.27	146.4	263.64	420.42	565.54	790.87	1027.6	1149.2	1420	1746.4	2100.2	2472.4	2787.6	3299	3543.6	4181.6	4350.6	4848.3	5328.3	6311.5	6648.3	7480.7	8344.1	8464.8	9194.1	9711.8	10659	10944	11147	11756	12378	12731	13247	13403	13418	14002	13888	13361	13421	12998	13330	13192
18.933	13.588	10.062	2.4765	0	0	0	0	19.435	70.225	177.14	340.12	489.3	800.76	1083.6	1462.3	1967.3	2437.7	2873.8	3538.1	4177.2	4785	5479.5	6088.3	6854.1	7490.9	8250.9	8975.2	9754.6	10220	10759	11437	11878	12596	12835	13276	13968	13846	13982	13871	14595	14773	15132	15684	15580	15730	15887	15859	15550	15664
0	0	0	0	2.6539	7.8005	11.253	24.649	44.259	83.336	147.27	261.02	396.93	568.95	798.76	1063.7	1344	1671.6	2059.2	2403.8	2671.2	3072.5	3440.2	3750.6	4219.5	4606.4	4910.9	5337	5694.7	5995.1	6269.9	6644.5	7192.9	7503.1	7989.6	8530.3	10624	8589.6	8844.9	9259.5	9354.9	9483.9	9685.3	9870.7	10134	10335	10383	10332	10504	10490
18.76	3.6726	0	0	0	0	0	0	0	3.2553	27.046	90.708	227.66	377.33	553.19	826.43	1028.5	1334.9	1615.5	2010.7	2522.1	2843	3146.1	3794.8	4140.3	4672.5	5036.4	5577.7	6169.5	7116.8	7331.1	7589.7	7919.8	8340.2	9023.3	9509	9655.8	9961.1	10511	10761	10716	11237	11492	11508	11626	11754	11853	11790	12108	11955
2.6608	0	1.0191	4.4879	7.2622	0	0	0	0	0.64855	56.58	124.93	203.81	335.96	524.2	695.95	962	1238.4	1535.7	1942.7	2297.8	2730.1	3138.4	3543.7	4108.2	4676.6	5189.9	5649.7	6091.3	6844.5	7316	7793.7	8316.7	9053	9484.6	10059	10032	10697	10875	11195	11261	11393	11997	12614	12480	12922	12902	13210	13150	13089
0	18.038	23.183	5.4655	0	0	0	0	25.856	92.247	176.83	397.68	638.66	925.02	1246.2	1632	1954.1	2331.1	2779.7	3323.9	3909.6	4301.2	4652.5	5130	5558.7	6057.1	6699.6	7437.5	7760.5	8465.2	9022.3	9873.9	10201	11005	11552	12085	12687	12910	13420	13313	13766	14187	14479	14738	14893	15498	15482	15453	15213	15244
10.736	0	0	0	0	0.37062	4.9966	19.646	85.721	196.02	301.2	429.48	655.62	936.59	1252.6	1583.4	2057.2	2633.8	2844	3315.6	3774.5	4839.4	5017.4	5344.2	6116.3	6703.5	6715.6	7057.9	7280.9	8305.9	8855.1	8865.6	9260.3	9329.9	9738.2	9874.1	10410	10805	11009	11197	11699	11622	11944	11797	12230	12604	12361	12428	12550	13557
24.307	26.712	10.449	0	0	0	0	0	0	11.845	60.512	139.79	258.73	404.13	575.37	790.02	991.42	1353.7	1503.6	1885.9	2390.5	2770.1	3223.6	3532.5	4012.8	4283.1	4729.1	5149.5	5525.1	5814.9	6342.2	6582.3	6927.8	7459.7	7644.7	8098.2	8306.2	8348.7	8552.1	9349	9322.6	9928.7	10046	10001	10152	10458	10658	10559	10677	10536
9.4714	0	0	0.26969	1.1744	0	0	27.425	49.974	129.17	239.6	400.09	615.2	876.65	1237.2	1602.2	2024.6	2521.7	3013.3	3700.9	4284.8	4846.3	5539.3	6278.6	7089.1	7962.4	8733.3	9714.2	10542	11619	12157	12954	13947	15000	15253	15940	16394	16793	17655	18164	18839	18760	19562	20666	20638	20732	20610	20938	20998	20874
0	0	0	5.9844	9.9574	13.115	11.269	32.692	47.778	93.288	175.04	282.11	430.55	633.86	864.11	1157.6	1465.2	1899.5	2193.1	2624.8	2984.9	3402.4	3943.6	4298.3	4791.5	5356	5767.7	6119.1	6420.4	6494.3	6781.4	7160.7	7162.6	7252.3	7668.6	8023.7	8354.1	8602.6	8324.5	8816.7	8932.1	9223	9375.2	9495.5	9331.4	9415.2	9825.7	9723	9734.9	9292.1
8.8729	4.3862	1.0431	0	0	0	0	30.504	71.667	126.46	247.73	402.24	598	836.92	1127.6	1491.7	1859.1	2049.7	2234.7	2662.7	2997.2	3444.5	4336	4760.1	5120.1	5666.6	6360	7836	7915.7	7936.4	8219.6	8363	9052.9	9409.2	9815.4	10059	10218	11114	11548	11635	12064	12305	12759	12866	13020	12836	12915	13479	13697	13747
0	0	0	12.798	0	0.86358	19.339	41.92	96.931	173.43	304.08	416.67	596.3	804.46	1192.1	1293.9	1668.8	1908.4	2311.8	2566.6	2955.4	3756.6	4307.2	4404.6	4999.7	5213	5727.3	5890.9	6006.1	6642.9	6836.3	6822.4	7024.3	7127.6	7453.1	7803.2	8336.9	8116.6	8532.6	8661.2	8950.2	8861.8	8692.2	8620.7	8360.8	8283.1	8149.5	8662.8	8295.6	8349.8
0	0	0	0	4.2495	4.1136	8.7728	14.599	31.03	66.478	109.63	190.24	325.53	471.07	652.29	892.15	1075.7	1298.3	1521.3	1852	2116.8	2361	2478.9	2819.9	3071.8	3518.4	3614.3	4030.9	4273.3	4699.2	5085.9	5084.3	5141.7	5430.8	5865.3	6346.1	6604	6510.9	6927.3	7018.9	6907.3	7253.8	7329.6	7439.1	7427.3	7349.8	7177	7278.3	7233	7341.8
0	0	0	13.727	0	13.781	16.94	23.59	55.729	115.41	167.08	263.71	375.41	484.89	629.37	813.43	958.59	1226.2	1386.3	1624.3	1902.8	2277.7	2625.6	2897.3	3131.5	3418.3	3824.9	4133.2	4395.4	4611.5	4843.9	5017.5	5515.9	5897.8	6172.6	6541.4	6721.2	7068.4	7308.7	7662.3	7735.6	7879.4	8158.3	8440.8	8221.2	8081.7	8235.7	8545.7	8790	8927.6
22.769	14.497	4.903	0	0	0	0	0	10.944	57.428	107.49	200.94	347.29	505.12	706.72	907.69	1258.7	1581.6	1900.8	2312	2733.8	3262.3	3769.3	4230.5	4678.9	5246.6	5775.1	6250.2	6411.7	6697.2	7297.2	7423.2	8112.3	8453.8	9053.2	9286.8	9505.2	10177	10161	10518	10903	10845	11371	11449	11715	12086	11996	12296	12752	12757
0	0	0	6.9428	7.7676	13.339	34.64	86.433	139.97	228.4	364.3	521.97	691.1	838.81	1131.9	1393.8	1634.5	1974	2300.2	2495.1	2944.2	3096.7	3389.4	3548.7	3885.1	3984	4425.2	4679.1	4910.9	5141.8	5479.9	5569	5599.1	6046.3	6094.2	6289.2	6437.9	6538.3	6731.2	6851.8	6914.8	7239.5	7413.6	7512.6	7499.6	7400.5	7548.7	7717.7	7961.8	7481.2
0	0	0	0	6.1172	9.2871	17.154	43.979	97.96	200.37	300	510.18	719.26	970.26	1221.8	1494.6	1849.3	2259.8	2649.9	3029.1	3350.9	3810.6	4148.4	4507.6	4945.9	5292.9	5818.7	6076.1	6354.3	6561.4	6952.2	7267.2	7685.2	7765.2	8210.4	8385.1	8481.9	8781.3	9035.4	9159.1	9397.3	9491.1	9643.1	9687.6	9993.3	9889.8	10066	9984.1	10114	10023
0	0	4.0815	11.047	0	7.2082	9.7226	7.8599	49.647	87.045	146.61	198.32	299.15	386.17	447.65	529.83	664.69	730.36	861.65	999.17	1208.1	1488.3	1712.2	1965.7	2211.1	2454	2831.4	3047.5	3358.4	3617.3	3904.6	4129.6	4414.6	4734	4934.6	5272.3	5620	5752.2	6008.2	6233.1	6408	6485	6656.1	6955.6	7084.8	7023.1	7258.7	7173.5	7109	7314
0	5.0339	0	0	0	0	11.902	43.404	78.191	161.79	247.2	352.16	572.39	771.87	941.83	1214.1	1489.5	1709.7	1993.6	2373.6	2735.3	3158.1	3512.5	3780.3	4009.3	4389.3	4685.5	4911.7	5121.7	5455.4	5696.1	5942.9	6242.9	6495.7	6904.2	6954	7159.9	7436.9	7679.1	7885	8175.3	8247.7	8527.3	8416.8	8436.4	8710.9	8654.8	8872.6	8856.6	9156.4
0	5.8961	0	1.7088	0.85217	7.1831	3.5089	21.544	61.358	150.84	266.12	387.94	571.94	830.64	1081.3	1383.7	1790.7	2165.1	2543.2	3056.3	3424.7	3859.7	4248.7	4767.8	5269.8	5542.1	6070.3	6340.2	6725.9	7101	7304.8	7828.8	8000.4	8031	8314.4	8258	8381.9	8557	8597	9232.5	9074.5	9466	9382.6	9368.4	9613.1	9509.1	9463.7	9409	9503.3	9683.8
17.006	19.184	7.6266	0	0	0	0	0.091256	35.46	72.846	114.4	214.23	364.88	574.64	810.82	1095.1	1470.1	1885.7	2336.7	2908	3549.2	4145	4808.1	5557.6	6182.2	6943.1	7583.9	8357.1	9149.3	9995.3	10541	11223	12289	12547	13509	14412	14764	16195	16648	17506	17906	18103	18382	18790	19252	19985	19789	20263	20534	20620
0	0	0	0.46351	0	4.6296	15.175	34.33	80.995	135.08	204.47	304.24	435.34	567.81	764.53	980.99	1169.6	1300.3	1478.1	1741.9	2040.3	2296.5	2397.4	2780.1	2892.3	3409.9	3599.2	3997.8	4329.8	4850.1	5125.1	5289.3	5483.6	5710.5	6139.2	6546.8	6873.7	7042	7116.9	7090.8	7278.6	7496.5	7669.2	7990.3	7852.1	7944.7	8009.5	7935.5	8173.6	8334.7
4.5594	10.548	0	0	0	0	0	0	1.6277	43.006	131.15	237.89	448.09	672.64	950.74	1291	1551.3	2042	2225.7	2780.2	3281	3751.7	4206.8	4741	5191.1	5662.6	6365.3	6830.5	7403.3	7920.7	8450.2	8926.9	9838.9	10009	10489	11170	11944	12155	12755	13018	13636	14070	14457	15015	14954	15437	15611	15862	15923	15861
0	0	4.4671	0	2.2462	0	5.3141	12.237	24.956	57.157	115.34	193.21	283.89	397.67	566.3	693.5	892.93	1215.8	1332.3	1484.6	1755.5	1968.7	2294.3	2473.2	2728.4	2915.1	3263.4	3506.3	3633.2	3842.1	4067.5	4390	4688	4949.5	5009.7	5376.3	5522.4	5693.1	5965.2	6066.3	6412.5	6634.7	6682.4	6644.3	6929.8	6869.5	7258.2	7153.5	7221.1	7366.6
0	0	0	0	20.233	7.9943	11.014	33.892	60.853	129.6	209.28	326.32	517.39	730.7	1058.8	1382.6	1782	2220.9	2667.7	3154.5	3650.7	4048.7	4711	5241.2	5667.8	6018.6	6634.6	7228.3	7337.3	8714.4	9057.9	8457.3	8660.6	9117.5	9433.1	9617.3	9826.2	10168	10215	10709	10644	10789	11176	11047	11152	11315	11623	11609	11800	11892
17.446	20.415	7.0392	0	0	0	0	32.469	96.977	169.35	302.85	380.6	554.35	798.17	1074.3	1404.1	1662.2	1938.6	2327.7	2764.2	3239.1	3418.3	4160.5	5511.5	4728.5	5663.9	6360.9	6717	7347	7872	8456.3	9092.8	9498.2	10026	10702	11427	11516	11779	12336	12467	12665	13157	13061	13178	13165	13490	13938	13824	14147	14170
17.724	5.8384	0	0	1.6826	0	0	5.7333	28.41	64.418	134.9	263.04	399.56	552.57	803.52	1083.9	1454	1673.7	2051.3	2460	2721.4	3095.6	3559.6	3817.5	3955.4	4500.2	4915.4	5184.9	5689.1	6185.5	6065.4	6682.6	6854.9	7087.1	7313.8	7518.6	7982	8283.3	8757.8	8648.8	8915.3	8718.4	9162.2	9550.1	9718	9644.8	9917.8	9967.1	9858.8	10180
0	17.758	7.3618	2.8104	0	0	1.343	19.781	93.848	191.16	363.05	551.73	907.55	1273.5	1797.4	2137.7	2697	3235.3	3740.1	4189.7	4847	5461.3	6066.8	6528.7	6916.7	7635.7	7664.6	8272.6	8751.7	9154	10358	9782.3	10345	11031	11559	12029	12530	12643	13132	13393	14168	14796	14847	15503	15601	15499	16153	16135	15831	16095
15.931	15.387	3.7585	0.14594	0	0	0	42.704	94.82	233.94	423.28	694.24	1056.8	1519.5	2074.8	2694.1	3323.4	4127	4942.8	5675.2	6594.2	7415.4	8145	9049.3	9550.5	10415	11347	12206	12598	13003	13766	15942	13813	14624	15399	15670	16850	16409	17894	17825	17934	18161	17926	18688	18541	18717	17677	18842	18886	19527
25.148	15.499	0.10721	0	0	0	0	0	0	0	0	44.364	130.64	268.35	472.98	742.8	994.74	1383.7	1785.9	2227.8	2750.7	3309.1	3860.7	4305.3	5068.6	5760.3	6392.9	6827.6	7881.5	8355.6	9221.9	10456	11281	12108	12590	13450	14199	14833	15122	15153	15244	15236	15321	15768	15836	15878	16325	16624	16582	16868
0	0	0	0	1.652	4.6593	8.5234	22.67	67.951	143.84	289.36	466.38	687.61	995.87	1329	1646.6	2004.8	2440.5	2910.4	3475.4	4151.4	4529.5	4156.1	4526.2	5962.5	6478.6	6893.4	7331.9	8207.3	8561.5	7419.6	9098.4	9848.2	10233	10610	10891	11220	11776	11874	12017	12691	12656	13027	13460	13124	13610	13655	13801	13959	13810
0	0	2.3373	7.3491	0	2.7146	1.8483	30.418	77.292	147.05	293.47	442.87	728.49	985.17	1282.3	1671	2094.3	2533.6	3080.8	3421.4	4251.3	4654	5316.4	5818.1	6463.1	7093.5	7653.2	8567	9866.4	10207	10828	11929	12434	12830	13708	14236	14895	15240	15836	16187	16567	17618	17444	17649	17747	17724	17749	17653	17887	17994
20.75	5.7164	1.7495	0	0	0	0	0	23.375	95.53	167.27	307.65	473.31	630.54	852.28	1130.2	1438.7	1762.7	2161.4	2518.2	2885.9	3309	3585.8	4202.5	4601.3	4897.1	5330.3	5857.1	6309.9	7041.3	7478.1	7823.7	8201.9	8710.8	9127.2	9525.5	9768	10124	10494	11125	11200	11507	11926	12158	12494	12691	12716	13255	12749	12903
0	37.556	20.63	11.44	13.264	0	0	0	0	5.6276	71.333	158.04	367.06	598.56	881.36	1328.7	1594.5	2088.8	2481	3185.8	3699	4362.1	4919.9	5714.7	6185.6	6759.9	7708.4	8346.6	8620.4	9157.6	9600.7	10304	11295	12029	12511	13162	13698	13874	14642	15060	15216	15491	15915	16432	16167	16627	16843	16821	17191	16904
0	0	3.517	1.5904	1.7179	0	1.817	0	0	0	10.936	59.744	147.97	287.97	530.79	740.89	1151.3	1389.7	1894.5	2383.1	2862.9	3278.1	3852.1	4369.7	4958.1	5389.9	6301	6850	7722.4	7762	8489.4	9010.4	9623.7	10299	10842	11386	11725	12316	12834	13090	13468	13607	13710	13926	14315	14600	14805	15253	14973	14987
0	0.34674	3.206	0	0	0	13.733	69.944	216.84	416.51	712.79	1086.2	1556.1	2169.5	2718.7	3302.5	4210.8	5197.2	5960.8	7106.3	8229.5	9259.2	10381	11554	12149	12604	14398	15425	16769	17693	18689	19778	20087	20898	21724	22191	23291	23589	23839	24567	24934	25335	25472	25332	25896	26170	26508	26320	26505	26893
0	0	2.2848	3.5374	8.108	7.7566	22.818	57.589	114.54	207.78	333.42	513.29	717.92	1023	1391.1	1744.1	2243.4	2702.2	3235.2	3580.2	4243.1	4663.4	5286	6040	6650.2	7389.8	7926.9	8386.6	8953.2	9652.7	10152	10746	10947	11469	12144	12754	13078	13083	13686	13963	14178	14445	14896	15007	15298	15287	15462	15989	15806	15746
0	7.0372	0	3.1546	2.9483	0	0	0	0	7.2105	0	18.018	35.157	51.42	103.87	173.84	254.43	285.39	435.54	525.51	718.71	962.13	1357.2	1605	1901.3	2298.4	2678.8	3018	3563.5	3955.9	4319	4744.5	5134	5522.5	6281.3	6685.9	6913.3	7094	7672.1	8145.5	8603	8802.2	9236	9391.7	9422.4	9406.9	10046	10402	10469	10574
12.767	3.3616	0	0	0	0	6.7412	76.67	166.42	341.93	571.28	844.27	1249.4	1697.2	2146.9	2645.1	3073.6	3719.9	4279.8	4939.5	5642.8	6294.3	6992.4	7397.3	7972.2	8647.3	9088.7	9850	10295	11165	11414	11711	12622	13567	13867	14407	15359	15605	15931	16549	14899	15362	15745	16447	16693	17069	17375	17957	18261	18213
30.358	24.52	2.6437	5.0578	0	0	0	0	24.142	88.815	173.48	316.8	432.63	617.57	807.82	1123.8	1407	1651.3	2017.1	2327.2	2649.9	2921.1	3413.4	3689.2	3992.6	4263.8	4637.8	5284.7	5544.9	5939.2	6261.4	6510.7	7090.7	6894.3	7202.7	7541.2	7863	8336.8	8400	8358.1	8463.1	8654.3	8827.8	9053.6	9117.7	9352.8	9329.4	9547.6	9383.2	9201.2
14.5	10.563	5.6957	3.5848	0	0	0	2.0959	33.16	90.125	180.19	306.23	465.07	677.48	895.97	1182.5	1477.8	1906.1	2280.6	2748.3	3222.1	3692.3	4272.8	4544.2	4926.7	5586	6128.2	6644.8	7039.7	7597.2	7916.2	8476.8	9052.5	9648.1	10208	10630	11327	11457	11127	11838	12196	13287	13417	13617	13185	13694	13376	13450	13787	13765
0	0	0	16.558	13.893	0	0	6.7054	0	13.568	26.64	49.918	82.008	107.2	160.92	219	285.23	370.94	439.12	591.2	678.22	855.72	1001.3	1155.8	1298.3	1467.8	1684.9	1886.8	2059.6	2365.8	2671.7	2785.3	3130.3	3457.2	3685.4	3944.8	4044.6	4241.7	4479.7	4646.8	4984.6	4977.9	5200.4	5347.5	5426.7	5543.1	5526.6	5713.2	5651.4	5565
14.729	6.0384	0	0.70719	0	0	0	0	21.161	39.797	98.335	169.87	289.49	482.83	653.34	878.78	1066.7	1235.1	1476.6	1757.7	2017.9	2361.7	2522	2935.6	3187.3	3574.7	3723.7	4150.7	4459.2	4906.3	5213.4	5372.1	5626.5	5871.6	6316.7	6707.3	7056.9	7164.7	7247.3	7383.1	7423.1	7991.8	8026.3	8170.7	8203.4	8595.3	8348.6	8629.9	8769.7	8812.4
0	0	0	0	0	11.269	60.865	134.07	245.58	358.72	549.37	772.54	1020.1	1396	1791.4	2283.4	2737.1	3275.4	3872.8	4384.1	5017.7	5486.7	6141.4	6696.2	7140.2	7604.3	8239.1	8685.6	9120.7	9740.6	10108	10441	10958	11050	11705	12230	12409	13072	12948	13551	13709	13522	14089	13985	14112	13888	14072	14114	14379	14244
20.833	5.4316	0	0	0	0	0	26.525	53.255	130.08	231.68	419.1	644.27	918.75	1210.5	1529	1869.6	2200.6	2736.3	3043.9	3411.5	3975.2	4356.5	4655.8	5039.8	5453.9	5891.7	6169.7	6379.2	6669.9	7166.6	7284.1	7699.1	7776.7	7904.1	8412.8	8409	8768.1	8695.9	8990.7	8824.8	9067.6	9448.7	9295.9	9477.1	9227.9	9384.8	9574.7	9696.4	9527.2
0	5.001	3.2804	4.1827	0	0	0	28.56	89.686	200.08	340.09	527.82	763.54	1040.6	1381.3	1655.8	2057.7	2286.5	2645.1	3037	3307.3	3888.3	4373.4	4717.3	5147.6	5623.9	6025.6	6518	7004.4	7352.3	7571.2	7995.5	8059.5	8588.7	9463.9	9792.2	10079	10219	10880	11016	11365	11341	11675	11774	12043	12553	12457	12820	13120	13170
0	9.8613	5.0797	7.7652	0	0	0	0	0	0	11.66	27.876	102.05	212.66	354.06	568.66	784.4	1104.2	1493.9	1934.1	2678.9	2944.9	3664	4152.8	4518.2	5166.2	5891.2	6419.5	6995.9	7652.3	8200.1	8649.7	9101.9	9568.5	10238	10483	10824	10820	10987	11314	11879	12383	12447	12461	12423	12706	12170	12591	12207	12725
25.229	8.4369	0	0	0	0	17.431	54.239	139.78	245.5	371.94	557.69	721.06	943.88	1188.6	1472.4	1760.2	2066.1	2486.8	2843.5	3223.9	3525.5	3995.6	4404.2	4732.7	5097.8	5496.7	5685.7	6142.7	6216.4	6531.2	6633.4	6888.7	7146.3	7271.9	7503.3	7763.5	7931.5	8267.4	8116.4	8272.8	8418.7	8365.5	8577.5	8436.7	8512.7	8421.9	8656.8	8720	8684
0	0	0	0	1.3768	9.8174	3.0307	0	0	4.8729	27.254	81.626	144.66	245.83	387.15	568.48	776.91	996.15	1301.5	1499	1855.1	2199	2550.9	3086.5	3502.4	3958.5	4453.8	4773.2	5273	5809	6189.4	7031.9	7495.4	8313.1	8650.1	8699.5	9739.3	10133	10690	11444	11710	12054	12808	13074	13692	13853	14127	14679	15220	16010
0	0	0	39.341	98.9	100.77	97.881	77.997	177.97	258.68	408.73	623.23	842.51	1096.8	1424.7	1812.8	2278.1	2691.7	3293.4	3738.3	4279.9	5202.8	5745.9	6320.2	6575.2	7228.6	7857.1	8547.1	8877.6	9391.4	9714.2	10247	10662	10880	11486	11960	13072	12563	12750	13148	13523	13598	13910	14075	14227	14215	14511	14544	15002	14801
0	0	0	5.4665	16.821	42.137	43.29	37.774	77.411	104.82	170.37	258.54	383.76	558.88	745.95	1014.9	1248.8	1599.5	1954.5	2312	2754.6	3069.2	3481.7	3864.1	4203.8	4694.1	4912.1	5190.7	5693.4	5981	6398.6	6675.1	7061.5	7263.4	7554.8	7881.2	7986.4	8283	8559.5	9174.4	9261.6	9704.2	9296.9	9646.7	9338.2	9589.9	9670.4	9925.6	10030	9895.1
0	0	0	24.84	14.687	44.486	40.964	33.578	66.961	90.844	167.38	248.88	385.09	554.68	785.43	1055.3	1362.1	1694.4	2084.6	2552.4	2991.3	3400.6	3984.2	4607.5	5076.5	5855.4	6684.9	7334.2	7983.1	8857.3	9585.2	10617	11393	12192	12889	13664	14252	14770	15677	16103	16956	17455	17487	17902	18078	18510	18157	18186	18537	18533
2.3435	8.169	7.936	0	6.3792	0	0	4.9864	36.821	84.985	202.25	351.41	604.6	944.21	1336	1800.1	2324	2913.3	3497.1	4052.9	4869	5578.4	6294	6942.6	7572.4	8205.4	8701.3	9833.3	10852	10962	11775	12549	13067	14161	14749	15710	16647	16908	17464	18043	18195	18642	18963	19108	18849	18592	18223	18868	19159	19169
0	0	0	0	0	16.892	45.532	104.85	164.07	279.03	463.82	637.8	950.74	1375.1	1704.3	2205.7	2691.2	3287	3849.4	4516	5267.7	5878.7	6551.5	7135.9	8031.8	8353.3	9687.2	9731.4	10155	11049	11547	12129	12731	13320	14074	14680	14868	15609	16455	17155	17278	18031	18391	18925	19178	19508	19505	19564	19882	20279
12.648	0	2.6711	0	6.2136	0	0	0	0	23.111	64.874	138.74	235.37	361.91	510.85	718.44	1052	1400.8	1757.4	2185.7	2586.5	3110	3449.2	3984.3	4558.7	5309.5	5723.7	6313.3	6904.7	7426.3	7653.7	8385.7	9055.7	9577.5	9960.2	10405	10572	10829	11164	11737	11975	11851	12356	12754	13219	13109	13346	13683	13712	13658
0	0	4.735	0	10.351	6.8448	0	0	0	14.765	65.502	157.28	273.4	450.85	703.26	929.26	1278.1	1591.4	1984.3	2582.8	2982.8	3441.6	3864.7	4729.4	5093	5480.7	5949.6	7174.1	7174.2	7727.3	8341.1	8602.7	8496.7	8510.5	9273.4	9382.9	9712.8	10352	10892	10279	11172	11577	11777	12018	12268	12648	12898	13144	12822	12629
25.056	20.155	0	0	0	0	0	0	10.082	62.659	131.74	248.43	370.12	602.95	831.95	1056.9	1493.2	1885	2272.5	2695.5	3038.1	3616.8	3921.9	4390.8	4905.2	5514.1	6022.4	6173.6	6764.3	6705.6	7574.4	7966.6	7480.6	8678.1	8074.3	9247.1	8696.4	9172	9406.6	9811.6	10254	10067	10839	10868	11153	10776	10935	10865	11041	11552
0	0	0	5.0926	0	0.94807	19.535	74.572	172.51	331.45	500.66	753.28	940.49	1181.8	1540.2	1840.2	2158.5	2545.7	2935	3269.1	3737.7	4176.9	4554.1	5025.9	5414.3	5863	6409.9	6815.6	7107.4	7547.1	7951.6	8264.3	8684.5	9173.5	9673.1	9824	10254	10862	11030	11300	11559	11855	12112	12165	12339	12481	12794	12847	12928	12870
21.021	2.6928	0	0.14472	0	0	0	14.921	85.347	177.2	331.23	498.43	750.86	1054.1	1380.5	1655.1	1904.2	2313.6	2635.5	3027.5	3405.1	3928.8	4343.6	4677	5178.5	5472.6	6003.4	6373.2	6900	7404.9	7886.3	8163.3	8759.4	9030.9	9438	10021	10246	10559	10798	11506	11617	11978	11930	12340	12205	12419	12803	12812	12861	12711
0	0	0	0	5.6361	15.849	22.997	71.213	120.81	228.72	379.95	605.5	906.2	1304	1640.9	2050.6	2354.2	2909	3451.4	4369.4	4863.3	5799.2	7007.7	7390	8654.2	8895.6	8836.9	9270.2	10523	10721	10846	12010	13376	13896	13129	13946	14921	15252	15161	15694	16511	15678	15805	16259	16437	16860	16756	17064	17040	16913
22.979	15.237	10.409	0.23666	0	0	0	0	7.5919	88.864	289.28	300.43	527.19	773.94	1048.7	1386.1	1778.9	2331.1	2771.7	3218.5	3756.3	4303.6	4665	5343.6	5853.4	6717	6960.1	8659.8	8965.5	9464.9	9046.5	9980.7	11350	10768	10735	11139	11428	11904	12262	12606	12896	12728	13494	13882	13746	14025	14009	14135	14187	14153
27.147	13.433	0	0	0	0	2.0608	0	0	0	7.4011	55.55	116.69	236.08	365.03	515.7	730.4	938.39	1181.1	1366.9	1622.8	1814.8	2120.9	2238.8	2564.9	2848.3	3101.9	3428.7	3698.1	4055	4367.8	4558.8	4874.2	5202.5	5582	5831.8	6074.1	6578.7	7084.5	7233.5	7497.6	7807.1	7926.4	8277	8181.6	8247	8375.9	8373.7	8562.4	8751.9
0	0	0	3.8661	0	1.4561	16.045	39.813	103.01	174.42	262.13	418.81	685.97	909.17	1279.8	1651.8	1790.4	2127.3	2374.5	2980.5	3256.7	3513.9	4271.7	4360.4	4989.5	5048.5	5334.6	5757	6420.7	6761.4	7424.4	7344	7920.2	8386.8	8536	9178.5	9479	9893.1	10472	10854	11172	11610	11847	12204	12546	12476	12785	12866	13005	13262
3.9662	1.8199	0	10.113	2.8325	0	2.2653	33.012	91.093	193.89	288.91	503.54	723.89	1006.8	1299.7	1672	2099.3	2500.1	2963.2	3426	3717.2	4291.3	4776.6	5332	5810	6309.7	6801.4	7357.6	7689.6	8308.2	8667.8	8894.9	9530.5	10042	10485	10835	11199	11558	11828	12320	12542	12556	12576	12846	13028	13301	13365	13957	13692	13879
0	1.3269	0	5.9411	0	0.96458	12.696	16.739	66.088	130.24	267.99	442.72	707.62	1007.5	1406.2	1836.6	2187.5	2668.8	3325.9	3717.4	4201.4	4748.6	5174.1	5737.3	6535.3	7009.6	7862.5	8397.1	8993.7	9586	9943.5	10798	11104	12026	12550	13111	13938	14242	14368	14847	15298	15813	16087	16502	16727	16586	17041	17261	17260	17600
1.4014	0	0	1.547	8.1998	0	0	1.486	4.8436	12.838	32.429	116.01	206.96	347.21	522.56	709.01	856.93	1134.2	1432	1824.3	2343.6	2434.9	3215.1	3799.4	3573.2	3809.2	5220.8	4938.5	5557.7	6025.4	6459.8	6820	7358.3	7952.2	8441.5	8727	9052.5	9179	9627.8	9850.6	10385	10388	10586	10959	11092	11384	11455	11447	11746	11761
0	0	0	0.83317	9.0171	17.407	23.429	34.677	117.07	208.61	375.1	524.03	823.26	1041.6	1382.9	1943.5	2219.1	2787	3065.4	3614.3	4187.2	4692	5227.2	6061.4	7731.1	7067.5	8555.4	9305.8	9731.7	9858.3	10515	10504	9556.4	10463	11977	10836	10943	12739	13239	13359	13486	14245	12696	13821	13863	12914	14866	13421	13253	13625
0	0	0	9.5162	3.8038	4.2593	8.8347	43.364	65.63	144.32	257.81	349.82	557.67	770.51	1038.4	1325.6	1645.3	1989.5	2439.9	2731.5	3250.9	3635.9	4147.4	4660.7	5183.4	5516.5	6002.1	6598.6	6846	7698.8	8041.5	8264.7	8947.2	9182.5	9772.3	10158	10356	10562	10565	10839	11539	11655	11845	11922	12142	12300	12057	12576	12783	12174
0	0	0.54225	0	0	0	17.855	67.848	179.59	311.41	510.6	762.68	1085.1	1456.8	1956	2425	2892.6	3514.7	4064.8	4424.3	5159.5	5800.7	6239.2	6878.3	7358.8	7893	8527.1	9119.9	9753.3	10124	10778	11287	11691	12211	12573	13286	13649	14137	14963	14976	15248	15473	15674	15874	16218	16355	15335	16617	16821	17151
26.104	1.5501	0	0	0	0	6.5097	35.028	108.98	269.37	267.7	454.78	654.15	1062.5	1163.2	1611.2	1693.3	2026.8	2300	2795.6	3416.4	3990.9	3782.3	4262.3	4669.8	5275.9	5650	6136	6764.8	7153.1	7591.1	7971.5	8373.3	8867	9531	10288	10464	11077	11390	11693	12034	12450	12605	12882	12904	13255	13447	13047	13359	13563
0	4.3143	13.799	11.725	0	0	0	21.427	79.415	146.93	237.55	319.58	485.57	704.54	883.53	1219.5	1494.2	1805.2	2187.2	2533.6	2980.5	3396.3	3833.9	4454.4	4821.5	5374.9	5802.8	6475.4	6838.4	7452	7931.8	8553.7	8991.9	9457.9	9920.9	10189	10767	10926	11717	11776	11926	12271	12257	12546	12760	12818	13144	12933	13118	13160
12.329	6.9158	0	0	0	0	27.408	66.172	159.1	260.39	395.11	536.45	675.72	868.67	1148.5	1473.1	1843.6	2155.3	2576.8	3035.1	3514.6	3995.5	4470.3	5015.8	5472.3	5945.4	6518.8	7017.6	7557.9	8115.6	8638.4	8996.7	9469.2	9834.7	9623.2	9986.3	10285	10645	11217	11323	11496	11944	12040	12532	12373	12373	12613	12763	13046	12915
17.264	8.9991	5.1142	0	0	0	11.912	27.951	28.716	121.26	226.8	394.09	400.04	570.05	864.47	1246.6	1369.6	1597.6	1972.2	2171.9	2591.1	2854.5	3152.7	3458.5	3763	4110.8	4514.1	4818.7	5099.7	5419.7	5750.4	6164.2	6516.9	6759.3	6876.4	7513	7753.2	7973.2	8135.5	8563.2	8595	8674.6	8988.5	9039.2	8974.5	8636.2	8965.5	9092.2	9252.5	9298.9
0	0	0	8.5732	0	83.077	122.09	189.23	381.74	608.28	963.88	1411.8	1914.4	2500	3127.1	3920.9	4826	5679.7	6632.2	7772.7	8602.8	9134.3	10162	10835	11794	12704	13480	14376	14742	15610	16035	16533	17255	18176	18746	19230	19628	20136	20518	22100	22026	22305	22446	22800	22947	23089	22911	22903	22484	22298
8.2246	0	0	0	5.2334	4.7183	1.9166	21.809	71.688	156.24	247.65	408.38	603.44	829.71	1042.4	1328.1	1523.2	1834.2	2167.3	2460	2839.8	3214.2	3645.4	4902	4600.9	6142.7	5661.4	6091.9	6474.7	7003.8	7384.7	7927.8	8326.9	9001.4	9429	9902.9	10269	10782	10997	11493	11586	12260	12521	13104	13292	13430	13736	13801	13955	14161
0	13.106	2.53	14.837	0	0	12.883	21.747	54.075	141.33	247.67	413.4	590.57	847.71	1193.2	1599.6	1970.9	2472.3	2966	3575.9	4219	4635.4	5423.1	6029.9	5367	7312.8	8198.7	7996.9	9399.5	10069	10757	11339	11783	12521	13177	13951	14565	15049	15338	15647	16522	16631	17380	17164	17167	17861	17677	18272	17868	18121
4.7367	1.6171	0	1.4538	0	2.666	5.7803	35.447	109.28	221.73	385.24	597.28	855.92	1166.4	1446.3	1720.2	1971.2	2179.9	2530.2	2855	2579.1	3674	4080	4511.5	4961.6	5229.2	5754.4	5975.9	6417.3	6769.3	7272.5	7553.2	8238.9	8615.7	9030.5	9683.2	10144	10391	10967	10870	10747	11106	10830	10668	11000	11178	11138	11346	11441	11274
19.795	0	0	3.6512	8.6976	0	0	0	105.85	239.57	470.18	682.32	977.65	1225.8	1539.7	2050.6	2372.8	2544.1	2947.3	3503.8	3697.4	4268.4	4322.6	5097.6	5557.8	6078.7	6228.8	6469.3	7185.1	7649.9	8147.3	7847.1	8190.1	8423.5	9077.7	9275.5	9741.4	9977.5	10311	10346	10438	10812	10929	11189	11375	11412	11475	11375	11550	11522
0	0	0.048689	7.5817	3.922	7.2529	9.4384	53.495	112.32	206.28	354.98	515.7	722.7	947.32	1151.2	1512.9	1785.4	2080.7	2373.4	2681.9	3106.8	3517.6	3885.4	4135.8	4588	4928.3	5295.7	5615.6	5973.4	6524.7	6488.5	7161	7375.4	7813.2	8016.8	8143.2	8566	8690.8	8193.1	9023.6	8994.8	9296.9	9615.2	9621	9617.3	9775.9	9823.7	10107	10408	9649.7
0	0	0	6.2368	10.629	0	4.0422	34.698	68.201	183.59	333.77	515.63	798.26	987.44	1269.2	1644.3	2040.5	2564.9	3056.2	3445.8	4090.8	4629.3	5165.8	5585.5	6265.2	6822.2	7139.5	7193.5	8394.6	8738.6	9187.6	9013.8	9342.4	9736.7	10149	10693	10985	11185	11625	11898	11874	12279	11945	12483	12704	12902	12998	12991	13056	13288
0	0	0	0	0	10.52	39.344	106.97	171.39	293.65	420.69	610.52	827.45	1174.3	1402.1	1694.3	2118.7	2428.2	2827.3	3474.6	3683.7	4077.3	4399.6	4846.2	5101.3	5683.7	6000.2	6471.6	6676.4	7242.8	7648.3	8257.3	8479.5	8855.9	9343.2	9513.9	9833.7	9933.5	10230	10261	10346	10593	11240	11556	11943	11686	11772	11677	11923	11749
0	0.91214	11.68	0	3.2776	3.5912	21.841	50.121	137.23	262.23	422.57	603.19	884.42	1191	1660.8	2056.3	2763.4	3068.9	3823.3	4231.5	5228.7	5912.9	6658	7496.4	8006.7	8978.2	9749.1	10456	11301	11846	12596	13075	13887	14126	14681	15320	14362	14771	15077	15505	15811	16531	16602	16646	17109	17142	16909	16830	16957	16958
29.778	0	0	0	13.025	28.656	21.081	11.413	12.605	8.11	52.202	137.49	283.87	380.76	656.16	922.57	1197.7	1613.9	1965.2	2408.9	2755.2	3179.4	3572.2	3907.2	4063.2	4993.8	5427.7	5903.6	6383.4	7023.1	7636.1	8204.6	8591.1	9108.7	9700.3	10214	10328	10634	10852	11420	11977	12202	12680	12655	13170	13272	13364	13745	13813	13581
19.771	80.101	0	0	0	0	0	0	33.66	102.73	289	454.17	996.76	1100.7	1371.8	1834.4	2311	2890.2	3806.9	4036.9	4216.8	4676.9	5479.2	6234	6638.2	7467.1	8252.8	8839.6	9695.3	10479	11942	12966	13720	15000	15429	16041	17083	17737	18537	18815	19055	19291	20551	19675	20667	20116	20139	20514	20428	20626
19.441	24.59	0	0	1.714	0	0	0	0	38.524	95.775	225.76	385.78	550.7	750.56	964.61	1364.5	1662.2	1995.6	2463.8	2830	3390.6	3882.7	4298.4	4671.5	5276	5893.8	6377	6849.3	7217.9	7779.5	8255.2	8788.7	9327.2	9601	10203	10313	10451	10932	11378	11704	12004	12105	12692	12639	12605	12626	12755	12740	12877
0	0	1.5472	0.70951	15.113	3.9109	0	7.6118	6.8176	16.488	31.177	105.27	167.25	301.68	448.61	694.85	954.26	1279.3	1490.2	1989.9	2304.9	2530.3	2913.6	3106	3551.9	3969.8	4281.4	4620.5	4952.4	5320	5646.8	6017.2	6366.3	6816.4	7589.6	8116.1	8023.9	8496.2	9247.3	9439.4	9607.8	9978	10649	10518	11174	11101	11310	11463	11679	11722
0	0	0	19.129	1.1439	7.5229	0	0	0	9.0153	15.798	0	10.968	22.009	74.256	183.26	186.29	279.88	455.93	481.29	555.04	687.53	770.53	1029.8	937.33	1066.4	1250.8	1408.5	1483.6	1703.1	1915.8	1799.5	1868.8	1902	2086.8	1657.3	1835.5	1925.3	2125.6	2178.9	2184.4	2187.8	2139.5	2230.7	2370.6	2427.5	2473.3	2533.7	2509.8	2654.3
21.348	7.0692	0	0	0	0	0	0	1.1817	22.802	81.53	164.59	290.44	485.64	673.76	959.07	1240.6	1485.1	1525.8	1784	2075.1	2295.5	2629.8	2925.5	3152	3491.8	3700.8	4093.5	4263.8	4577.6	4796.7	4970.3	5147.8	5304.3	5673.8	5860.2	6016	6188	6376.7	6609.8	7194.4	7455.4	7388.4	7843	7804.2	7801.7	7920.1	8044.9	7961.1	8087.7
7.2267	0.45178	0.56897	6.3973	2.3532	0	0	7.0336	30.271	77.457	155.75	255.8	401.83	599.23	854.95	1173.8	1450	1853.7	2223.5	2827.4	3221.9	3674.2	4219.8	4732.6	5197.9	5959.6	6504.4	7088.8	7517	8214.1	8610.8	9274.5	10112	10602	11076	11675	11920	12429	12754	13268	13761	14333	14762	14879	15392	15748	15770	16180	16038	16076
18.923	1.1159	0	0	0.14256	0	0	0.43498	8.868	7.2168	27.495	46.592	72.607	92.031	130.91	169.28	311.76	407.06	576.46	791.25	963.19	1315.4	1565.9	1870.4	2194.4	2587.4	2980.6	3520.8	3900.5	4551.5	4841.8	5361.6	5845.1	6328.5	6776.1	7441.7	7731.8	8030.7	8579.2	8938.7	9056.2	9209.7	9470.6	10156	10419	10593	10651	10805	10704	11015
0	0	0	2.1769	17.797	18.79	0	16.395	31.497	78.438	121.09	200.9	350.98	556.32	794.91	1119.6	1352.8	1811.4	2253.4	2720.4	3177	3550.4	4101.3	4567.6	4960.5	5635.5	6074.4	6774.2	7522.8	8273.4	8305.7	8655.4	9288.8	9964.9	10560	11230	11711	12402	13390	13650	14116	14582	14746	15264	15393	15310	15384	15611	16136	16361
0	0	0	0	7.6972	4.7663	7.5309	0	17.482	48.709	125.23	255.01	383.46	591.07	778.36	1041	1299.3	1574.4	1882.5	2248.7	2641.8	2930.2	3352.7	3856.8	4197.3	4529.6	5162.9	5628.3	5501.6	6228.1	6636	6983.2	7229.1	7996.9	8340.4	8886.1	9407.6	9487.7	9847.6	10162	10466	10705	10945	11362	11214	11463	11671	11752	11821	11854
0	0.14248	0	4.5731	4.0762	0	4.2242	0	1.7058	10.77	20.975	39.13	56.011	65.458	145.19	224.28	406.47	523.42	785.4	1148.2	1549.3	1991.5	2316.7	2617.5	2820.6	3179.2	3564	3842.5	3770.1	3852.4	4090.1	3493	3983.2	4341.2	4874.3	6287.5	5373.7	5724	6041.3	5807.3	6663.9	6893	7180.3	7140.8	7274.6	7698.8	7742.3	7459	7788.8	7477
0	0	9.3963	13.191	1.7616	0	0.88779	0	4.8276	23.922	34.09	95.69	187.6	372.92	602.78	955.42	1328.8	1600.4	2062.8	2524.5	2988.8	3568.8	4021.1	4430.3	5175.1	5915.5	6739.4	7361.6	7770.5	8204.4	8770	8451.4	8635.2	8778	9496.4	9724.7	10267	11802	10247	11559	12418	11026	12540	11887	12904	12884	11547	13164	11866	11982
1.132	0	0	0	1.0966	0	8.3591	11.404	47.1	87.622	130.1	209.5	262.08	394.8	492.31	630.5	788.79	957.05	1160	1371.6	1663	1919.6	2303.2	2523.5	2785.3	3054.1	3332.1	3680	4053.1	4373.2	4695.8	5095.5	5589.5	5859.9	6156.1	6553.6	7089.6	7315.9	7638.9	7641	8212.4	8348.8	8711.4	8843	8982.9	9335.2	9310.7	9294.4	9140.7	9230
0	0	2.6864	2.4939	4.6964	3.8278	12.01	41.581	33.185	120.52	219.82	361.88	600.64	874.11	1256.1	1566.3	2078.7	2556.2	3125.2	3735.6	4448.9	4872.7	5463.1	6084.9	6752.7	7404	8271.3	8592.1	9216.3	9708.7	10274	11794	12034	12610	13125	13479	13816	13392	13683	13965	14175	14683	15276	15616	15902	15794	16167	16436	16816	16627
7.0538	0	0	0	4.9173	0	8.0727	1.6811	14.263	51.751	113.66	208.91	331.54	503.29	678.92	922.49	1055.9	1415.5	1485.6	1899.2	2342.7	2788.1	2946	3442.5	3828.4	4377.4	4536.7	4957.4	5435	5771.7	6172.7	6252.1	6491.6	6684.5	7092.7	7391.7	7760.9	7853.9	8013.4	8119.5	8068.5	8384.8	8607.7	8880.8	8918.4	9164.3	9012.2	9158.5	9248.1	8628.2
13.692	10.955	0.20501	0	0	0	0	1.1873	0	10.652	34.652	79.319	156.82	269.2	397.43	551.98	709.82	905	1129.8	1371.9	1608.9	1914.4	2221.7	2442.3	2672.4	2976.5	3236.7	3502.8	3682.1	3777.4	4129.5	4210.1	4500.1	4656.5	4932	5192.4	5310	5423.8	5679.4	5637.2	5759.1	5733.2	5764.3	5962.9	5808.4	5821.2	5783.4	5930.8	6125.7	6311.2
0.82768	0	3.8868	3.8588	4.6164	0	0	0	4.0398	18.032	39.825	63.652	142.62	237.82	418.85	630.38	846.33	1147.4	1465	1789.2	2229.1	2588.8	3013.8	3385.1	3771.6	4134.1	4548.2	5054	5377.6	5902.9	6253	6713.3	6856.8	7068.9	7292.8	7503.3	7745	8210.8	8314.2	8794	8670.6	8869.8	8547.8	8859.4	8701.3	8755.9	8886.5	8945.9	8923.9	8766.9
27.143	14.318	0	0	0	0	5.6838	27.246	79.287	180.13	294.43	423.49	624.29	823.94	1120.8	1397.2	1626.9	1902.8	2233.6	2571.2	2939.6	3289.2	3723.8	4167.2	4697.7	5085.5	5441.9	5867.2	6202.2	6607.1	6786	7007.3	6499.6	6738.5	7816.7	8035.4	8232	8456.3	9309.2	8900.9	8996.6	9136.7	9279.4	9581.1	9301.4	9448.5	9369.2	9284.5	9675.3	9832
0	0	0	7.5097	0	8.7294	13.569	0	9.6927	24.056	103.91	223.94	419.49	683.8	814.98	1414.3	1530.5	1902.6	2412.6	2877.5	4335.9	4993.2	5106.1	6088.2	6637.6	7168.6	8217.2	7417.5	9010	8252	8621.1	8953.5	9527.1	9690.3	10333	10580	10814	11145	11273	11496	11720	11503	11400	11329	11521	11303	11399	11260	11043	11190
0	0	3.7472	4.1879	0	12.237	4.9964	18.684	51.947	115.21	182.42	272.49	391.38	484.76	705.6	925.89	1220.1	1433.4	1748.3	2008.7	2513.4	2769.4	3189.7	3404.8	3766.9	4199.8	4491.7	4993.6	5396.6	5677.8	6196.1	6538.4	6879.8	7211.2	7470.9	7859	8177.9	8225.8	8727.5	8959.1	8943.9	9262.5	9781.1	9864.9	10201	10207	10033	10107	10248	10301
0	0	0	12.543	9.5185	23.262	22.134	29.738	62.468	112.2	187.82	337.05	545.6	771.16	1013.3	1420.1	1803.6	2257.4	2856.8	3452.5	4125.4	4708.7	5608.6	6472.1	7179.3	7967.4	8432.5	9149.5	9825.4	10444	10936	11681	11256	11709	12135	12604	13300	13544	14146	14619	14728	14804	15192	15559	15774	15527	16197	15953	15875	16427
18.694	0.81161	0	2.3708	0	0	4.0064	0	10.529	28.19	94.488	197.76	393.38	567.43	765.55	973.13	1229	1485.1	1736.5	2023.7	2283.6	2535.7	3127.5	3757.6	4162.6	4469.4	4653.2	5024.7	5149.2	5390.1	5598.2	5735.3	5929.8	6500.9	6780.7	7138.3	8054.8	7162.8	8946.3	9433.4	10092	9389.4	9657.5	10107	10232	10319	10427	10778	10932	10999
20.253	14.584	0	0	0	0	0	0	0	0	30.67	60.577	106.27	173.17	241.25	315.86	425.88	592.86	780.11	951.26	1220.5	1414.4	1772	1985.6	2271.4	2620.5	2989.9	3233	3537.7	3947.3	4374.3	4657.3	5157.7	5352.1	5736.5	5966.9	6304	6717.8	5803.5	6262.1	6290.4	6688	6920.9	7087	7191.1	7406.4	7659.8	7769.4	7829.9	7917.8
10.551	0.91519	0	0	0	0	2.4759	2.8035	16.114	28.904	67.43	125.57	228.41	381.15	560.36	803.7	982.9	1212.6	1387.4	1667.4	1909.4	2174.5	2321.6	2676.1	3035.1	3466	3545.4	3921.1	4316.8	4789	5097.5	4991.7	5401.9	5645.5	6047	6222.6	6809.9	6870.4	6770	6955.1	6893.7	7157.8	7052.4	7337.7	7353.8	7383.3	7589.3	7551.2	7614.1	7508.5
0	0	0	5.7702	6.6737	1.8138	0	22.171	61.527	142.44	251.41	388.84	563.85	824.25	1148.8	1474	1809.9	2169	2625.3	3132.2	3579	4106.7	4558.5	5055.2	5490.7	6185.7	6531.3	6850.6	7209.8	7824.1	8067.3	8618.5	9061.1	9475.9	9687.6	9822.8	10154	10470	10672	9465.6	11249	10111	9392.2	11378	11469	11375	11628	11147	11103	10587
9.3286	16.658	0	6.3482	9.0178	0	0	0	0	11.219	57.502	171.85	288.74	522.79	787.79	1074.3	1417.4	1900	2315.7	2879.7	3653.1	4236.2	4797.7	6251.1	6500.2	7828.6	7692.1	8551.7	10754	10012	9785.3	10624	11083	11673	12540	12960	13402	14116	14309	14792	15198	15386	15560	15898	16253	16443	16616	16761	16747	16990
0	0	0	2.0596	0	0	12.116	27.911	84.213	159.49	275.38	398.31	602.83	748.74	1027.1	1405.9	1715.7	2028.9	2476	2752.4	3175.4	3887.5	4511.6	4685.3	5344.9	5812.6	6251	6642.2	6751.9	7341.3	8004.6	7949.4	8381.2	8676	9116.5	9577	9844.4	9779.6	10111	10367	10992	11217	11357	11409	11352	11583	11226	11583	11577	11454
27.752	12.065	0	0	0	0	0	0	37.221	67.025	105.1	223.68	295.01	466.55	636.88	869.17	965.37	1217.7	1558.9	1828.9	2069.4	2397.3	2762.4	3117	3336.6	3741	3949.6	4346.8	4681.1	5080.5	5265.2	5584.3	5803.9	6007.3	6269.4	6514.8	6800.2	6962	7533	7459.8	7741.8	7992.3	8514.1	8786.2	8796.2	8396.3	8933.6	9033.6	8836.7	8406.5
6.9215	7.0506	0	0	0	0	0.70286	50.183	114.81	214.95	375.29	586.07	904.55	1233	1676.3	2147.6	2609.8	2972.2	3635.7	4136	4677.3	5374.2	5997.7	6560.3	7150.9	7914	8785.2	9119.5	10160	10395	11123	11442	11852	12424	13124	13655	14043	14476	15025	15370	15698	15990	15901	16206	16103	16663	16688	16690	16499	16556
4.9776	0	0	0	0	4.9768	34.684	123.95	317.08	620.36	970.41	1422.8	1897.6	2586.2	3107	3758	4440.5	5232.4	5880.8	6824.5	7740.9	8311.6	9136.3	9780.3	10637	11126	12054	12739	13503	14072	14712	15247	16022	16742	17748	17925	18192	18853	19538	19649	19920	20370	20481	20500	20977	21386	21264	21410	21199	21461
0.16269	27.345	17.029	17.096	0	0	0	0	14.225	49.61	89.791	134.3	270.11	347.23	539.54	877.69	1250.1	1660	2079	2572.8	3059.6	3514.6	4444.7	4658.7	4310.6	4674.9	5142.3	5576.8	6086.7	6300.5	7005.4	7513.9	8020.8	8332.5	8874.4	9060.9	9486.5	10063	10142	10504	10899	10771	10964	11106	11285	11490	11273	11427	11706	11533
16.081	14.299	3.5668	8.091	0	0	0	0	29.596	82.138	159.53	265.1	415.54	624	845.96	1102	1463.2	1764.7	2161.7	2556.4	3061.2	3538.1	4182.8	4480.3	4827.6	6451.6	6082.8	6659	6973.7	7398.2	7584.6	7970.7	8112.3	8741	9187.3	9426.6	9583.9	9838.5	9601	9864	10171	10188	10450	10713	10634	11272	10809	10555	10382	10316
0	0	0	13.22	15.3	8.2454	14.253	49.041	85.846	202.48	411.01	711.74	1084	1617.8	2201.8	2720.3	3382.1	4196.7	4876.5	5536.2	6103.4	6931.7	7545.1	8217.8	8738.2	9761.2	11019	11881	12145	12575	13542	13150	13913	15645	16159	16923	17876	18336	18822	18987	19574	20498	20319	20599	21100	20901	21490	21723	21842	21629
0	0	0	3.2114	4.5625	9.7564	34.227	76.571	151.65	269.94	467.73	696.92	982.09	1350.8	1765.4	2222.7	2714.3	3285.7	3878.9	4392	4901.2	5619.2	6248.7	6160.2	6488.5	6910.1	7068.8	7676.7	8396	8976.6	9092.3	10707	10573	11281	11499	12137	12779	13175	13632	13804	14149	14358	14593	14746	14906	15293	15377	15372	14580	14970
3.5016	0	0	0	9.8733	2.3412	7.7395	27.529	73.237	194.21	317.51	443.43	651.57	931.51	1224.3	1564.1	1950.3	2230.5	2795	3161.1	3537.3	3998.2	4363.4	4603.6	4806.7	5462	5929.3	6335.5	6965.6	7474.9	8027.4	8330.6	8713.3	9000.2	9562.3	10408	10663	11058	11397	11547	11751	12250	11992	12312	12659	12601	12818	12772	13033	13063
34.787	4.4032	3.8173	0	0	0	0	0	23.719	89.689	162.37	281.45	270.64	361.69	941.93	1225.7	1476.4	1920.5	2468.6	2649.8	3155	3518.7	3826.7	4066	4365.6	4645.1	5447.9	5540.2	5828.5	5882.3	6399.8	6626.3	6534	7018	6794.4	7391.5	7292.2	7406.6	7466.2	7906.4	7722.9	7657.8	9088.1	9040.8	9154.6	8580.4	9006	9053.6	9294.8	9250.2
0	0	5.2649	12.138	4.1271	4.925	4.3969	0	0	0	0	0	27.877	68.547	131.07	256.47	406.62	602.11	871.6	1147.8	1496.4	1713.2	2008.3	2419.8	2655.7	3031.5	3338.3	3662.3	4053	4503.6	4939.7	5373	5751.8	6122.4	6604.3	7016.1	7506.3	7857.1	8436.1	8525.3	8868.1	9384.7	9554.8	9655	9801.9	9959.8	10060	10482	10575	10827
9.0147	16.513	8.1165	15.441	0	0	0	0.22515	65.674	143.58	287.81	454.35	618.48	866.38	1100.7	1420.3	1695.5	2061	2447.4	2831.4	3327.5	3772.9	4321.8	4883.7	5386.6	5630	5991.1	6508.6	7059.7	7559.7	7917.3	8235.5	8797.6	9450.1	9817	10384	10690	11133	11452	11882	12063	12489	12762	12953	13045	13353	13497	13516	13633	13829
16.062	4.5171	0	1.4887	0	2.6055	0	0	18.263	61.304	130.56	212.36	315.68	439.62	557.57	736.56	876.11	1089.3	1318.6	1524.2	1821.4	2025.1	2289.9	2475.8	2727.5	2976.5	3240.2	3353.9	3791.2	3986.4	4059.7	4262.6	4584.3	4778.1	5023.1	5185.9	5312.4	5394	5384.3	5641.3	5683.5	5952.3	5917.8	5954.8	5814.7	5958.9	6186.3	6148.2	6310.4	6085.6
0	0	3.7957	7.2092	0	4.3904	14.173	41.303	76.69	159.86	277.48	435.84	617.17	851.44	1119.7	1541.4	1961.2	2351.5	2774.9	3139.2	3503.2	4146.3	4527.6	5188.3	5717.2	6105.3	6751.5	7218.9	7889.7	8459	8403.1	9250.7	9385.2	8764.3	9681.7	9961.5	10716	11066	11021	11457	11682	12159	12061	12411	12813	12961	12930	12999	13454	13384
0	0	0	20.157	10.405	8.0697	0	9.6347	51.772	180.93	309.63	591.75	955.31	1252.5	1597.5	2026.3	2499.5	3020.2	3566	3969.2	4454.8	5025.9	5404.8	5939.9	6576.3	7014.4	7481.8	7875.1	8400.1	8618.5	9109.3	9469.2	9886.3	10102	10320	10784	10885	11309	11354	11802	11640	12230	12440	12475	12787	12636	13222	13648	13903	13728
0.64103	0	0	0	5.8061	0	28.304	74.146	162.33	255.18	394.31	598.11	846.54	1165.5	1589.5	1950	2516.3	2899.4	3253.3	3855.7	4065.6	4624	4992.1	5607.7	6065.8	6559.5	6889	7943.4	8253.3	8614.8	9331.1	8809.1	9368.4	9522.3	9587.4	9537.8	9903	10223	10631	11136	11262	11334	11558	11890	12688	12844	13072	13097	13761	13655
0	0	26.226	62.843	34.717	15.057	30.812	0	83.093	19.328	129.26	169.42	253.61	417.6	624.65	906.61	1255.1	1595.8	2167.1	2789.4	3086.5	3799.3	4370.6	5210.7	5612.2	6109.7	6924.4	7580.5	8220.1	8941.9	9543.2	10051	11049	11678	12212	13044	13472	14000	14400	15103	15132	15416	15957	16194	16617	16787	16807	16748	16703	16803
25.153	49.712	55.618	0	0	0	0	0	0	28.394	150.87	284.02	518.6	770.17	1144.7	1508.3	1919.1	2476.9	3001	3458.9	3821.3	4531.5	5083	5522.8	5739.7	6407.9	6802.4	7207.2	8019.2	8457.2	8612.1	9028.8	9699.4	10054	10315	10852	11030	11493	11787	12045	12301	12452	12570	12900	13064	13095	13061	13767	13666	13867
10.816	15.942	0	7.195	0	0	0	5.4295	37.781	69.637	121.04	196.81	343.91	693.84	955.21	978.52	1244.7	2044.4	2019.4	2297	2709.9	3263	3666.9	3814.4	4547.1	5210.5	6031.1	6891.8	6857.3	7761.1	10710	8855.4	9327.6	9573.2	10453	10896	11749	11832	12483	13103	13387	13781	13741	14187	14479	14769	14993	15102	15310	15648
22.236	40.633	0	0	0	27.496	8.4015	0	0	35.949	123.89	255.34	456.26	743.88	1082.2	1497.8	1848.1	2464.1	3028.9	3517.9	4229.6	4701.1	5454.5	5754.3	6550.2	7335.5	7753.9	8555.4	8884.9	9412.9	10280	10646	11022	11784	12148	12778	13228	13630	13934	14805	15562	16034	16392	16706	16759	17577	17475	16499	16150	15754
26.638	7.7429	0	0	0	0	0.79814	20.841	66.784	151.84	273.35	436.99	717.32	1045.3	1375.7	1856.2	2443	3030.4	3862.1	4415.2	4937.3	5829.5	6460.3	7469.7	8040.1	9098.8	9951.7	10903	11781	12742	13506	14379	15417	16223	16897	17826	18464	19106	19539	20399	20709	21364	22291	22409	23087	22961	22451	22879	22862	23076
10.784	0	0	0	0	0	16.92	30.39	73.247	132.35	237.33	353.44	555.33	799.98	1018	1324.2	1659.4	1930.4	2305.7	2678.8	3089.4	3546.7	3788.5	4424.6	4825.6	5367.8	5707	6293.3	6943.8	7182.1	7766.8	8034.4	8463.7	8751.5	9187.7	9755.6	10386	10320	10649	10775	10896	11181	11473	12176	11849	11946	12120	12301	12502	12473
0	0	0	0	0	6.9809	18.57	48.286	107.75	206.96	353.47	551.14	783.29	1091.6	1490	1897.1	2442.3	3009.2	3761.8	4478.2	5265.8	6215.5	7141.8	8006.7	9250.1	10345	11335	12743	13953	15761	16728	18174	19660	20793	21762	23193	22934	23956	24849	25779	26762	27409	27974	28467	28879	29004	29284	29806	29942	29953
0	0	0	0	0	14.572	57.477	139.58	259.78	424.03	702.3	1031.8	1578.3	2051.7	2666.4	3304.2	4433.1	5205.8	5883.5	6211.3	7877.4	7900.1	8802.1	10950	12596	13310	14080	14704	14552	14257	16400	14792	15930	16305	17207	17744	17647	18391	19258	19968	20096	21197	21447	21219	21971	22243	22706	22972	22839	23173
29.09	3.0902	0	6.4268	0	0	0	0	0	16.877	51.763	158.38	271.42	436.25	651.34	908.84	1214.3	1572.8	2036.1	2349.5	2786.6	3164.3	3643.8	3980.6	4378.5	4864.5	5373.1	5605.3	6067.8	6481	6820.2	7066.2	7507.5	8006.1	8250.5	8565.8	8695.3	9129.9	9185.5	9410.7	9623.2	9695.3	9829.9	10108	10433	9761.1	10103	10175	10346	10435
31.988	8.3463	0	0	0	0	0	7.237	24.52	61.443	128.33	219.31	298.51	415.65	595.06	771.79	924.59	1108.9	1333.9	1589.4	1891.9	2225.6	2686	3038.1	3296.7	3742.9	4137.3	4652.2	5163.9	5681.2	6120.6	6425.8	6899.9	7257.9	7784	8244.2	8519.6	8798.3	9509.3	9395.9	9851.4	10019	10128	10582	10631	10624	10688	10744	10933	10772
0	0	0	0	0	2.44	39.105	140.64	286.62	538.28	858.82	1270.1	1782.7	2338.5	2985.4	3674.1	4493.7	4962.8	5661.3	6048.4	6912.2	7799.6	8269.6	9077.8	9521.9	10108	10685	11254	11989	12436	12879	13183	13721	14473	14926	15025	15215	15741	16215	16557	17069	16986	17180	17388	17281	17605	17452	17591	17167	17332
0	0	2.7546	2.9857	0	0	5.9512	14.552	54.09	120.82	256.51	487.78	719.57	993.06	1401.6	1817.8	2361.7	2826	3513.8	3938.1	4527.9	4845.7	5680	6418.7	7215.7	7896.1	8537.8	9064.4	9697.7	10290	10726	11206	12055	12290	13165	13698	13997	14577	14233	15099	15551	15742	16704	16515	17275	17419	17908	18026	18161	18185
7.9777	9.6609	2.347	0	1.9738	0	0	0	0	0	5.761	61.845	148.91	327.76	495.76	737.21	1064.3	1374.8	1779.5	2171.9	2655.9	3121.4	3694.4	4195.7	4819.6	5293.1	5824.4	6256.3	6879.9	7499.2	8073.3	8749.9	9198.3	9822.7	10377	10586	11142	11571	11538	12234	12279	12612	13067	13234	13073	13765	13594	13284	14034	13319
0	0	0	0	88.212	338.18	582.35	894.11	1233.8	1672	2052.3	2512.3	3029.6	3596.2	4372.4	4995.8	5627.5	6511	7200.3	7921.7	8744.3	9370.3	10186	10755	11585	12182	12817	13788	14240	14851	15502	16261	17080	17781	18245	19046	19502	20195	20707	21389	21396	22252	22420	21303	22064	22030	22483	22250	22600	22058
24.838	5.5699	0	0	0	0	0	0	0	13.176	58.15	162.57	253.7	426.38	659.25	1074.9	1154.3	1646.5	2001.3	2444.7	2916.7	3132.2	3468.8	4005.2	4367.7	4898.1	5657.4	6203.4	6233	7257.7	7428.8	7713.3	8032.2	8528.3	8747.5	9137.3	9539.7	9664.7	10201	10150	10437	10388	10724	10491	10396	10638	10527	10922	10812	10999
0	0	0	0	6.8769	40.545	49.668	207.87	300.82	485.65	870.19	1074.4	1422.2	1787.7	2271.1	2951.4	3477.3	4184.3	4700.2	4991.3	5643.3	6204.2	6507.6	6352.7	6897.6	7317.3	8029.4	8611	8938.6	9755.8	10726	11346	11737	12638	13177	13728	14495	14796	15636	15829	16015	16662	16597	16986	17057	17359	17481	17409	17685	18027
22.619	10.516	0	6.4843	0	0	0	0.31757	0	0	0	78.94	68.319	249.44	377.61	560.5	836.55	865.59	1199.3	1385.9	1683	2075.8	2489.9	3486	3144.6	3774.5	5127.7	5582.6	6105.9	6208.4	6803.1	6186.8	6532.5	6859.8	6979.3	7640.5	7888.8	9705	8561.9	9327.4	9067.7	9347.8	9822.1	10806	10355	10212	10329	10430	9433.4	9422.6
0	0	0.32307	0.2495	0	0	22.017	4.083	36.298	110.52	246.49	441.27	763.43	1035.2	1248.4	1721	2067.2	2572.3	3141.3	3533.6	4006.2	4681.8	5246.4	5722.9	6384.6	7186.5	8027.5	8866.4	8924.4	9802.4	10886	11533	12223	12689	13845	14113	14496	15270	15771	16409	16974	17623	17740	18237	18566	17896	18957	19268	19220	19316
17.015	1.5592	1.904	3.9282	0	0	0	0	24.217	59.55	122.01	195.43	328.83	521.83	761.82	1023.1	1370.4	1723.8	2071	2443.5	2777.1	3318.1	3762	4196.4	4687.2	5162.5	4602.3	5234.9	5659	6969.6	7093.1	6912.6	8618.7	7580.2	9676.3	10237	10634	11191	11322	11807	12096	12455	12213	12644	12709	13115	13322	13762	13615	13693
0	0	1.9081	20.414	13.794	0	13.85	108.89	212.74	369.19	611.59	826.73	1124.4	1470.4	1894.1	2429	2918.8	3473.1	4119.2	4799.4	5337.8	5868.9	6603.2	7441	7936.2	9502.9	10642	10563	10847	11432	12516	13845	14543	15262	15980	16823	18336	18991	19411	20112	19914	20438	20776	21371	20770	21221	21739	21566	21869	22037
4.4595	0	0	0	0.4116	0	8.5304	3.2636	15.689	18.777	40.27	77.589	137.31	287.12	450.01	674.36	910.08	1233.8	1533.2	1938.1	2343	2767.4	3140.8	3606.4	4041.2	4375.1	4894.2	5256.5	5900	6165.2	6567.6	7086.6	7738.7	8231.7	8564.5	9131.4	9316.1	9932.5	10092	10818	11071	11020	11039	11472	11628	11892	11421	12128	12401	12424
0.71226	7.5155	10.866	5.7115	3.372	0	0	4.4502	38.066	83.778	169.63	311.15	472.95	687.67	965.53	1227.6	1571.7	1871.2	2226.9	2464.3	2832.9	3227.8	3471.7	3756.2	3959.8	4432.7	4890.5	5030.6	5324.3	5543.1	5833.1	6150	6401.3	6608	6856.5	7107.8	6969.1	7260.7	7340.5	7565.1	7748.6	8007.8	8026.5	8193.4	8137.9	8319.9	8435.6	8408.8	8395.9	8693.8
0	26.046	3.8445	23.992	3.2684	0	0	0	0	0	108.79	215.98	382.43	598.69	904.48	1276.7	1663.4	1978.4	2332	2782.4	3303	3734.2	4386.2	4902.4	5251.8	5709.1	6490	7318.7	7876	8482.5	9086	9465	9854	10743	11289	11549	12153	12710	13158	13514	14281	14574	15107	15612	15703	15654	16018	16238	16240	15913
0	0	0	0	6.1717	1.256	25.664	84.688	157.11	275.97	391.32	535.65	709.83	912.15	1179.7	1289.3	1523.1	1780.8	2184.1	2353.2	3122.2	3930.8	3671.7	4004.7	4676.5	4995.9	5836.2	6246.4	6462	7747	7483.5	7708.5	7971	8367.6	8752	9237.4	9684	9760.3	10021	10608	11067	11011	11130	11390	11482	11670	11639	11959	11743	11809
20.86	6.3446	0.42984	3.3283	0	2.9954	0	1.0678	15.679	37.967	99.248	199.76	343.19	567.12	834.06	1167.9	1450.5	1872.8	2286.3	2874.4	3421.5	3843.2	4495.7	5073.9	5570.9	6307.3	7065.1	7568.2	8131.6	8636.6	9446.1	9666.3	10793	11262	11842	12537	13085	13616	14127	14212	14638	14977	15383	16257	16126	16362	16428	16734	16893	17110
0	0	0	15.083	1.2882	0	0	10.959	55.221	97.504	194.83	309.75	430.64	597.78	778.9	903.64	1194	1440.2	1818.7	1953.7	2395	2586.2	2797.4	3131.7	3430.6	4176.9	4205.7	4631.4	5094.5	5333.7	5812.5	6380.5	5160.5	5798.5	5784.3	6041.1	6366.9	6444.6	6679.5	6812.3	6924.3	7136.2	7567.9	7244.9	7464	7648.1	7432	7572.2	7500.4	7716.7
12.536	10.13	0	0	0	0	4.7371	40.005	105.27	223.35	403.08	590.86	901.86	1261.4	1698.8	2155.9	2679	3372	3959.2	4538	5359.2	6033.5	6706.1	7426.1	7971.9	8939.2	9469.4	10024	10794	11251	11605	12214	12626	13257	13774	14370	14754	15336	15075	14741	15226	15209	15350	15394	15494	15723	15757	16096	15674	15546
0	1.418	3.0404	0	0	0.69949	10.624	32.031	71.897	137.83	240.57	400.38	604.7	887.56	1218	1587.3	2058.5	2456.8	2950.5	3621.6	4076.7	4788.7	5435.6	6033.3	6779.4	7143.4	7922.4	8810.8	9590.7	10166	10802	11579	12189	13044	13765	14260	14792	15433	15319	15948	16635	16405	16499	16640	17175	17032	17820	17712	17390	17661
17.917	11.436	8.9167	0	0	0	0	23.187	47.721	134.65	242.45	394.18	602.24	749.97	1002	1229.5	1384.7	1629.1	2062.8	2288.5	2718.7	2855.2	3226.7	3614.5	3732.3	4049.2	4425.1	4725	5104.6	5429.9	5594.8	6304.3	6442.1	6631.1	6897.5	6858	7397.4	7159.7	7784.7	7378.5	7848.9	8037.4	8152.5	8530.4	8505.9	8734.3	8664.2	8814	8787.2	8653.7
0	0	0	38.706	76.377	62.282	113.95	109.87	129.26	125.68	136.35	161.56	224.54	306.41	446.33	655.24	913.41	1150.4	1483.5	1799.8	2352	2773.4	3193.4	3743.1	4186.6	4465.4	4825.3	5149.8	5684.8	5926.9	6429.5	6745.3	7227.7	7378	7927.3	8382.9	8899.2	9446.5	9694.6	10026	10163	10360	10723	10896	11203	11324	11342	11724	11825	12263
0	3.0894	0	0	0	10.16	8.4788	14.888	15.907	35.91	51.632	107.46	193.12	293.9	426.03	578.98	785.91	972.32	1187.5	1433.9	1561.5	1789.7	2079.7	2288.5	2594.8	2769.5	3084.4	3308.4	3627.6	3811.8	4072	4266.8	4595.1	4841.9	4991.2	5245.3	5454.1	5465.8	5816.9	5909.2	6203.5	6340.2	6434.7	6407	6576.5	6740.1	6993.9	6985.3	6938.5	6983.4
0	0	0	11.11	0	6.9889	5.8847	16.616	28.105	28.451	55.528	69.018	132.5	201.82	325.76	620.46	828.44	1120.4	1489.5	1971.9	2455.1	3021.1	3693.1	4144	4739.9	5088.2	5860.6	6519.5	7166.6	7594.2	8398.6	8552.1	8755	9825.5	10656	10854	11772	12067	12974	13544	14056	14751	14879	15503	16064	16158	16388	16333	16715	15879
29.869	8.5425	0	0	0	0	0	2.2703	43.815	133.39	239.04	440.8	634.12	768.64	1270.1	1655.7	2025.3	2411.9	2918	3441.4	3889	4397.4	5106.6	5582.8	6194.1	6880.3	7444.4	8205.9	8893.2	9760.2	10504	11439	12256	12834	13537	14154	14661	15540	16229	16329	16879	17301	18110	18615	18879	18948	19371	19242	19396	19430
9.0287	0	3.3891	0	0	0.46763	8.9269	31.916	64.347	139	257.66	374.96	522.78	676.54	851.41	1050.8	1318.7	1533	1880.6	2223.4	2537.9	2805.5	3330.3	3686.8	4057.4	4512.1	4919.1	5470.7	5881.7	6653.5	6982.8	7500.9	8025.6	8536.4	9168.2	9602.8	9826.8	10382	10674	11140	11534	11690	11887	12095	12545	12815	12954	13355	13398	13458
0	0	0	8.0374	0	2.5095	16.522	46.522	64.823	142.21	209.67	325.97	459.54	593.51	806.94	1036.5	1267.5	1492.4	1815.5	2100	2339.2	2585.1	2914.7	3144.1	3342.1	3653.8	3951.6	4260.9	5167.7	5655.6	6460.4	6445.3	6874.8	7206.4	7481.1	7826.5	8044.3	8241	8624.6	8590.9	8755.5	8897.9	8702.2	9062.6	9061.2	9287.7	9236.9	9285.5	9348.8	9536.8
0	0.4988	3.1679	3.3907	1.4133	0.67826	0	48.865	152.51	321.39	568.86	926.88	1339.7	1812.8	2458.6	3049.5	3709	4491.9	5059.6	5955.7	6568.8	7317.3	8144.7	8866.2	9748.6	10511	11218	11911	12451	13031	13424	13983	14443	15096	15240	15889	16193	16789	16983	17675	17752	17016	17122	17428	17299	17482	17712	17480	17844	18068
16.557	3.0114	0	0	0	0	18.091	62.736	182.94	345.94	578.6	864.62	1234.8	1647.6	2030.9	2562.2	3103	3860.1	4530.2	5270.7	5940.1	6472.4	7160.8	7918.2	8659.2	9243.1	10119	10856	11094	11926	12867	12930	14056	14163	14929	15611	16065	16561	16800	17562	17644	18374	18610	18782	18903	19177	19720	19879	20074	20052
0	0	0	9.9134	18.38	25.795	31.098	80.335	90.045	204.89	349.6	506.34	817.69	1271.4	1541.4	2048.8	2533.2	2538	3598.5	3580.6	4686.8	5189.6	5638	6336.6	6376.8	7279.8	7430.1	8214.2	8716.1	9610.7	9866.4	10043	10857	10695	11793	12130	12512	12978	13244	13362	13624	14125	14228	14680	14869	14649	14271	14527	14703	14542
0	0	1.5896	0.50497	7.8157	0	9.187	4.6258	16.984	48.412	129.07	214.98	364.01	585.78	864.24	1186.5	1548.8	1947.7	2399.3	2860.5	3432.3	3944.9	4449.5	5138.1	5650.9	6197.4	6938.9	7245.9	7818.5	8202	8757.7	9417.2	10056	10408	11075	11444	11999	12386	12806	13148	13459	13464	13921	13987	14112	13970	14223	14110	14351	14414
4.0014	0	0	0	0	11.908	30.352	95.754	213.23	352.79	551.67	773.22	1125.4	1416.5	1797.6	2153.1	2427.5	2875.6	3334.9	3641	4191.3	4561.1	4965.8	5323.9	5535.9	6103.4	6572.5	7012.5	7323.2	7710.3	7957.2	8184.6	8582.7	8934.6	9203.6	9443.7	9482.7	9503.3	9762.8	10036	9879.7	10443	10456	10572	10582	10653	11076	11219	11211	11208
0	0	4.5091	1.5159	0	0	12.099	69.266	149.8	299.95	480.09	701.62	1030.6	1367.6	1858.5	2346.5	2956.7	3533.9	4286	4881.5	5771.7	6437.5	7144.2	8031.7	8517.2	9270.8	9921.9	11123	11842	12328	12955	13485	14261	14891	15564	16038	16707	17576	17454	18104	18582	18952	19465	19557	19967	19918	20330	20164	20378	20490
29.364	18.604	0	0	0	0	0	0	26.979	84.351	185.98	315.95	451.19	653.48	894.06	1181.8	1466.4	1800.6	2143.2	2458.5	2783.5	3242.5	3653.2	3936.9	4456.1	4640.2	5136.6	5530.4	6070.1	6944.9	7449.1	7359.4	7620.3	7987.6	8485.4	8782.6	8832.4	9373.7	9721	9839.8	10095	10401	10824	11252	10962	11060	11044	11228	11477	11363
5.5678	0	1.9545	4.5002	0.084031	0	0	0	0	0	15.57	65.434	139.73	244.54	431.86	701.49	970.88	1300.8	1629.5	2043	2429.7	2917	3361.5	3930.4	4421.4	4899.4	5169.6	5715.3	6870.1	6550.1	6818.2	7278	7655.4	8127.4	8538.3	8725.5	9056	9482.4	9964.6	10059	10554	10668	11477	11506	11452	11702	12089	11939	11900	11989
0	4.5068	4.2848	0	0	12.03	2.2337	34.053	109.08	196.53	358.8	584.09	835.23	1014.3	1378.1	1760.3	2210.1	2577.9	3081.9	3510.2	4079.9	4498.3	4987.4	5319.5	5808.8	6420.1	6861.5	7298.7	7600.4	7962.6	8315.5	8916.8	9137.6	9453.8	8372.4	9034	9144.5	9286.7	9859	9798.3	10197	10160	10799	11007	11429	11523	11733	11833	11755	11906
18.359	4.1827	0	0	0	8.3418	0	0	14.996	44.31	146.12	254.8	406.84	612.44	849.52	1091.7	1408	1798.1	2160	2600.3	3021.6	3487.5	3906.2	4157.6	4647.3	5169.3	5618.6	6009.5	6467.5	6972.8	7472.8	7770	8190.9	8436.6	8714.8	9201.3	9533.1	9839.1	9883.9	10368	10517	10845	10954	11186	11379	11515	11855	11851	11925	11961
32.929	27.719	8.8542	6.1969	0	0	0	0	0	0	0	49.386	114.46	274.08	453.16	647.14	864.01	1141.2	1501.1	1793.4	2140.6	2600.2	2984.9	3429.3	3806	4385.1	4798.4	5338.8	5700.3	6237.5	6771.1	7237.9	7614.1	8177.2	8513.8	9235	9509.4	10044	10320	10973	11750	12371	12664	12847	13234	13023	13300	12823	12812	12848
0	10.357	3.8305	0	2.3746	0	0	8.346	46.6	137.6	279.96	392.49	640.14	872.65	1179.1	1480.1	1950.3	2337.6	2773.2	3297.3	3835.9	4441.8	4928.1	5552.9	6237.2	6682.8	7169.9	7714.9	8250.6	8971.1	9985.2	10146	11035	11474	12074	12556	13281	13505	14114	14367	15434	15670	15896	15563	16249	16637	16543	17333	17543	18024
0	4.2313	0	9.0137	3.0512	0	16.356	44.014	84.814	184.52	312.74	513.75	707.46	948.49	1255	1565.5	1958.8	2313	2655.7	3067.7	3595.5	4073.1	4350.8	4838.5	5329.2	5751	6101.5	6422.8	6869.1	6671.3	7127.3	7556.5	8084.3	8414.5	8764.6	8724.3	9322.1	9841.6	9948.7	10039	10899	10996	11255	11586	11670	11551	11733	11917	11918	11996
5.7101	0	0.98797	5.9367	1.7171	0	0	19.922	63.484	117.56	232	375	527.57	733.9	904.18	1103.3	1384.1	1713.5	2064.2	2441.5	2854.1	3380.2	3903.9	4428	4957.4	5541.3	6086.6	6739.3	7146.2	7750	8269.6	8627.3	9659.5	10163	10507	11115	11670	12302	12702	13401	13427	13854	13894	14734	14646	14726	15281	15177	15257	15125
0	7.6649	0	10.973	8.1818	0	0	0	0	32.943	93.506	198.92	315.87	469.53	676.21	877.37	1202.7	1402.5	1745.2	2005.5	2386.6	2717	3078.6	3317.4	3670.3	4043	4346.3	4657.1	4933.3	5160.4	5729.3	5871.4	6350.8	6796.3	7106	7422	7663.2	7789.8	8153.1	8373.7	8703.1	8822.4	8955	9047	9280	10377	10678	9624.9	9689.6	9582.6
0	0	0	7.4644	5.8227	1.0203	13.922	48.879	90.168	181.03	353	581.21	853.92	1210.1	1683.1	2282.8	2894.6	3420	4119.3	4707.9	5515.5	6339.2	6916.8	7496.9	8142.9	8909.5	9607.4	10366	10465	11826	12424	13029	13691	14386	14863	15025	15265	16195	16692	16545	16971	17910	17943	17929	19129	18914	18844	18827	18910	18946
0	0	0	7.31	20.26	23.309	17.729	46.717	110.07	194.76	356.5	481.27	689.29	992.43	1282.9	1825.8	2187.8	2431.5	3794.5	4540.2	4406.8	4972.6	5452.6	6887.2	6355	7301	7687.1	7983.4	8896.2	9739	10504	10418	10911	11326	11917	12596	13202	13521	13871	14805	15119	15718	15572	15557	15721	15972	15860	16072	16417	17409
0	0	11.764	6.8137	1.0522	0	5.3588	28.921	32.464	115.64	182.81	324.38	484.19	619.37	851.8	1082.7	1414.8	1690.1	2060.8	2215.4	2987.1	3402.7	3885.4	4218.1	4857.3	5258.3	5565.8	6133.3	6382.9	6783.1	7106.7	7284.4	7573.7	7935.7	8424.7	8810.1	9201.5	9550	9808.5	9901	10248	10440	10824	10847	11209	11021	11217	11131	11328	11350
0	0	0	4.8144	3.5821	1.8656	8.397	55.203	107.82	207.52	348.45	519.13	738.69	972.8	1364.6	1669.6	2117.9	2515.4	2929.8	3390	3927.8	4360.9	4827.8	5376.7	5847.8	6411.9	7044.8	7165	7730.8	8108.2	8453.1	8842.7	9348.7	9685.5	10322	10595	11040	11345	11558	11832	12148	12517	12883	13095	13582	13564	13696	13890	14063	14071
0	0.7721	5.2547	0.52169	0	0	7.1091	33.866	93.594	164.83	264.21	362.9	494.39	676.48	859.33	1135.9	1396.3	1694.9	2119.6	2528.4	3007.9	3508.8	4034.5	4625.5	5060.7	5781.2	6369.9	6784.2	7440.2	7922.1	8552.8	8981	9471.8	10101	10822	11550	12086	12344	13141	13599	13766	13825	14232	14366	14588	13715	13870	13844	13892	14390
12.343	0	0	0	0	4.1532	13.487	0	0	0	47.028	67.628	155.55	287.16	430.34	515.5	755.02	1010.4	1184.6	1468.3	1747.5	1943.7	2291.4	2490.3	2710.7	2857.4	2987.6	3248.7	3400.9	3574	3827.8	4017.9	4369.9	4416.5	4777.8	4812.9	4996	5113.7	5287.3	5282.5	5710.4	5687.4	5827.2	6017.8	6004.1	6218.4	6330.7	6384.7	6375.9	6503.2
24.313	10.236	0	0	0	0	0	0	0	25.005	86.984	202.48	323.69	466.91	672.21	911.06	1165.4	1522.4	1837.1	2235.5	2611.7	3062.9	3444.7	3901.7	4349.5	4821.9	5221.3	5666.9	6246.7	6597.2	6710.6	7594.4	8089.1	8661.2	8991.3	9373	9599.7	10093	10558	11253	11578	11534	12020	12229	12448	12470	12432	12607	12717	12830
0	2.1541	2.0074	5.3684	2.7765	0	0	0	22.558	73.013	197.43	364.14	594.44	866.22	1194.8	1563.7	1970	2343.4	2900.3	3289.8	4733.9	4199.6	4921.9	5823.2	5900	5842.3	6839.4	8239.2	7292.1	7691.2	9296.2	8273.3	8842	9006.2	9111.5	9449.4	9965.2	9924.4	10142	10715	10922	10907	11103	11308	11237	11374	11285	11628	11486	11891
11.917	2.364	0	0	0	2.6539	6.049	50.525	135.52	271.65	469.9	769.3	1081.1	1505.8	2015.2	2564.1	2689.7	3043.2	3655.3	4230.3	4670.8	5250.1	6066.2	6898.2	7023.1	8728.6	8025.2	9318.6	9797.5	10350	10603	10858	11395	11732	12246	12704	12876	13290	13646	13969	14125	14206	14387	14807	14836	14930	14785	15169	14962	15388
0	0	0	18.377	11.125	21.994	24.564	51.884	65.339	95.502	139.55	212.57	343	520.47	687.37	968.16	1269.2	1600.7	1924.9	2358.9	2755.9	3127.4	3728	4056.5	4479.2	4915.1	5206.1	5751.4	6189.4	6384.5	7066.6	7476.1	7875.3	8102.4	8404.4	8694.3	9118.9	9314.4	9888.4	10387	10700	11017	11107	11387	11594	11587	11764	11644	11830	11963
6.484	0	1.6605	5.9034	4.9015	0	0	0	0	5.0516	36.906	91.687	179.05	309.28	462.79	638.94	867.75	1094.5	1330	1565.7	1921.9	2187.2	2466	2768	3034	3338.7	3460.5	3774.6	4322.2	4216.5	4880.6	5075.5	4856.7	5527.1	5801.1	5902	5928.3	6814.9	6890	6796.4	7114.5	7254.3	7517	7392.1	7433.5	7449.4	7761.7	7900.4	7865.2	7956.1
5.6452	0	0	11.295	1.0102	0	0	12.99	43.146	131.97	232.38	423.23	609.38	886.75	1230.8	1649.4	2103.3	2605.5	3046.6	3571.7	4039.9	4536.9	5093.6	5477.1	6159.6	6656.4	7352.8	8079	8043.6	8863	9464.9	9891.9	10586	11065	11079	11597	11311	12427	13312	13241	14037	14157	14696	14744	14649	14750	14959	14857	15090	14764
4.392	4.5973	1.6854	0.67872	0	0	0	23.496	71.695	146.63	285.98	449.11	674.38	869.05	1126	1483	1790.7	2190.1	2638.2	3061.8	3571.1	3916.2	4322.7	4753.6	5109.9	5506	5867.6	6241.1	6546.1	6915.4	7006.7	7361.2	7696.6	8112.3	8358.7	8530.3	8755.5	9148.5	9355	9680.3	10017	9914.2	10039	10113	10129	10087	10215	10161	10049	10150
0	0	0	0	1.5938	0	21.103	57.644	123.82	235.49	391.16	523.16	630.13	859.45	1063.6	1421.3	1948.4	2421.8	2821.8	3162.5	3526.1	3963.4	4373.4	4751.5	5101.1	5451.2	5788.8	6171.9	6476.6	6802.1	7254.3	7204.4	7812.8	8153.4	8398.9	8905.9	9214.6	9538.1	9665	9868.3	10184	10043	10258	10296	10719	10774	10845	11008	10925	11172
0	0	0	0	43.556	123.25	237.63	270.51	426.56	601.35	771.42	1049.3	1455.3	1601	2287	2306.7	2744.4	3094	3430.1	3943.9	4238.3	4658.1	4898.8	5484	5808.1	6033.8	6897.3	6742.1	7081.1	7333.9	7593	7895.6	8107.8	8348.9	8629.4	8757.9	9060	9244.4	9305.6	9555.6	9893.2	10041	10062	10183	10446	10385	10457	10663	10763	10840
0	0	0	0	0	28.384	31.099	65.578	84.336	176.99	290.7	509.23	679.12	980.58	1362.4	1680.7	2127.1	2624.9	3141.4	3644.5	4353.2	4813.8	5606.5	6305.8	6455.3	7207.7	8206.6	7862.8	8644.7	8494.3	9654.3	9393.1	9869.6	10302	10717	11061	11219	11588	11743	12001	12059	12520	12706	12744	12784	13055	14006	14301	14703	14526
0.43011	4.8288	1.2514	0	0	0	8.0745	51.015	153.2	280.61	448.29	668.56	971.45	1405	1863.1	2449.6	3141.5	3731.9	4705.2	5220.6	6180.3	6573.9	7148.5	7924.5	8599.9	9873.1	11032	13016	13022	13219	14249	14914	15267	16374	16592	18098	18302	19117	19717	20239	20409	20592	20559	20457	21228	21209	21110	20942	21485	21368
0	0	0	0	0	26.797	30.829	102.67	209.48	323.41	633.99	1076.9	1355.7	1873	2337	2624.6	2950.7	3702.4	3947.4	4521.3	5027.5	5662	6448	6789	7323.4	8060	8567.9	8701	9029.4	9328.7	10152	10343	11060	11463	11895	12036	12414	12733	12897	12914	13344	13272	13246	13433	13338	13159	13311	13607	13856	13729
25.768	4.4076	3.5521	0	0	0	0	0	36.683	106.87	223.64	393.7	555.5	897.48	1142.7	1557.3	1916.3	2359	2776.1	3368.4	3905.2	4311.8	4799.9	5295.3	5862.8	6391.7	6747.6	6761.7	7923.3	7819.5	9059	8492.9	8871.3	9233.1	9558.4	9968	10073	10347	9772.8	10531	11253	11348	11636	11638	12057	11997	12037	12325	12003	12437
1.3881	0	0	5.9696	3.8878	5.8663	0	18.377	78.833	152.02	321.3	519.8	788.12	1122	1436.4	1856.8	2247.9	2687.9	3250	3765	4347.6	4940.8	5691	6263.2	6912.5	7364.7	8378.2	8882.1	9656.3	10191	10619	11287	12032	12571	13115	13434	14247	14438	14784	15940	15896	16557	16452	16507	16871	16851	17222	17268	17443	17061
0	0	0.89013	1.1217	5.2193	0	3.6947	12.858	23.504	60.094	122.02	228.21	297.43	441.33	686.38	900.47	1181.4	1510.2	1708.4	2040.1	2469.9	2801.7	3081.1	3511.4	3902.2	4240.8	4778.9	5388.7	5723.7	6324.6	6662.8	7061.3	7487.5	7909	8348.8	8839.4	9135.5	9663.8	9833.3	10386	10359	10551	10896	11046	11281	11483	11782	11811	11855	11919
0	0	0	0	0	15.094	16.176	51.797	126.31	243.55	326.55	494.18	748.16	1035.7	1332.9	1787.5	2108.1	2579.9	3735	4133.5	4618.1	5149.8	5403.9	6029.9	6896.7	7280.7	7734.9	8313	9156.5	9706.9	10482	10673	11190	11517	12242	13192	13754	14252	14986	15191	15779	13631	14485	13821	16703	16848	16358	16309	16867	17281
5.0912	5.0071	7.4348	6.2589	0	0	0	24.358	104.98	213.66	383.63	595.44	848.34	1105.1	1427.9	1853.2	2294.1	2825.2	3268.3	3789.1	4276.5	4974.6	5603.5	6259.4	6837.1	7275.1	7840.5	8674.7	9095.6	9865.4	10450	10560	11146	11190	11458	11958	12203	12561	12667	12551	13260	13421	13711	13682	13712	13792	13880	13816	13767	13820
0	6.6667	0	0	0	3.4453	15.988	50.478	126.74	224.65	408.46	562.13	828.55	1150.9	1469.1	1858.6	2229.4	2677.7	3056.8	3515	4016.3	4349	4926.9	5248.6	5826.7	6277.7	6860.1	7077.2	7509.2	8000.3	8223.9	8698	9084.3	9619.5	9918.6	10456	10990	10991	11099	11273	11610	11706	12075	12054	12370	12248	12552	12513	12769	12842
15.539	0	0	0.52737	1.3161	0	0	2.731	37.886	84.671	249.21	381.69	556.03	751.39	944.58	1212.5	1501.9	1854.1	2203.5	1906.4	2131.4	2443.7	2794.5	3021.1	3393.5	3697	3965.5	4249.8	4483.5	5197.8	5233.4	5657.5	6279.9	6553.9	6976.7	7375.5	7597.8	7905.6	8408.5	8727.3	8859.9	8967.4	9083.1	9194.3	9292.9	9519.9	9521.8	9835.1	9468.6	9827.8
0	15.701	0.5488	0	0	0	1.931	18.223	66.168	122.6	200.34	264.06	457.44	585.93	877.56	1077	1288.1	1638.2	1982.7	2324.9	2664.5	3130.5	3551	3842.9	4309.2	4727	5204.7	5497.6	5774.7	6153.3	6355.1	6865	7160.8	7526.6	7963.3	8311.8	8562.8	8832.6	9028.6	9452.1	9595.5	9807.5	10014	10410	10686	10449	11074	10856	11032	10899
0	2.2206	0	0	0	0	14.658	41.033	109.34	215.81	345.36	556.5	773.17	1070.5	1362.7	1670.3	2023.9	2340	2688.1	3167.2	3599	3921.5	4756.5	4836.5	5457.3	5837.9	6546.2	6942.2	7400.6	8008.2	8513.8	8725.4	9148	9717	10107	10645	11095	11529	11737	12046	12373	12661	13179	13193	13166	13451	13810	13896	14147	14416
0	0	0	0	27.321	19.754	24.193	26.886	38.68	76.255	154.16	234.54	378.17	579.56	843.58	1141.4	1469.5	1846.8	2353.2	2878.9	3358.7	4005.9	4493.4	5044	5679.4	6314	6996.3	7579.4	8044.9	8845	9562.4	10113	10500	11040	11621	12006	12734	13397	13566	13937	14176	13907	14283	14297	14647	14577	14575	15016	14742	15090
0	0	0	5.6396	9.3839	16.448	40.841	81.633	124.84	240.69	354.35	612.8	928.95	1346.7	1738.1	2228	2735.7	3275.5	3868.1	4529.6	5108.8	5840	6373.5	7045	7563.9	8155.5	8662.9	9222.2	9676.5	9979.2	10678	11215	12010	12666	13129	14085	14033	14243	14899	14707	14350	14027	14554	14564	14271	14107	14519	15309	15598	15784
0	4.4773	1.2202	11.309	1.4389	3.071	4.3613	55.903	100.21	220.26	381.48	608.75	823.26	1093.2	1520.5	1912.8	2349	2819.1	3283.3	3774.4	4455.4	4949.8	5523.3	5930.1	6337.3	6997.6	7437.4	7923	8434.6	8810.3	9401.3	9824.5	10387	10837	11332	11703	12370	12612	12947	13295	13167	13816	14099	14199	14311	14270	14163	14383	14725	14582
25.884	15.539	0	0	0	0	0	11.273	40.141	71.389	137.35	205.25	305.68	451.52	641.29	870.87	1160.8	1456.8	1778.4	2136.5	2540	2889.6	3304.9	3791.7	4200.3	4773.9	5207	5672.8	6164.2	6511.7	6780.9	7095.3	7602	7888.7	8185	8519.2	8784.1	8862.5	9156.5	9293.1	9452.1	9671.5	10045	9839.6	9861.8	9956.8	10147	10192	10020	10482
18.409	6.6599	0	0	0	0	3.8297	0	0	0	0	30.083	98.952	244.86	396.5	603.48	828.58	1032.8	1279.8	1633.8	1953	2312.3	2617.2	3036.6	3395.5	3737.2	3912.2	4275.1	4935.5	5349.8	5728.5	5829.8	6049.9	6548.7	6806.9	7187	7599.9	7679	7754.7	7959.8	8087.1	8223.3	8339.5	8616.1	8735.7	8788	8578.9	8647.1	8775.5	8765.3
4.0934	0	1.6003	2.5676	0	0.045889	0	24.337	80.945	193.55	369.42	573.74	767.23	1118.9	1612.8	2095.7	2422.7	2976.3	3526.7	4136.1	4750.2	5472.8	6340.4	7225.7	7929.3	7464.8	8208.5	8829.2	9449.9	10088	10853	11343	12079	12670	13133	14730	14425	17183	16646	17782	17777	18558	19273	19042	19649	19349	18890	19112	20208	20736
6.5201	0.083092	0.83371	8.1067	0	3.982	0	0	0	3.1298	29.988	109.61	203.54	373.41	542.16	779.22	1098.4	1366.1	1648	2004	2315.8	2787.8	3077.6	3486.1	3734.6	4163.9	4484.5	4952.8	5222.2	5783	5967.7	6364.3	6696.9	7248.8	7599.2	7880.8	7958.6	8305.7	8752.4	9142.3	9273	9307.5	9500.4	9761.3	9955.4	10074	10096	10302	10273	10345
0	0	4.1596	0	4.848	2.0595	7.5392	7.2965	55.606	230.48	416.45	610.49	894.57	1206.5	1575	1970.5	2384.8	2713	3474.2	4294.4	4873	5421.2	5994.4	6788.6	7402.1	8077.4	8783.7	9358.4	9906.5	10749	12007	12402	12314	13600	13956	14262	15070	15414	15564	15805	16422	16733	16949	17207	17687	17444	17844	17878	18280	18087
12.899	6.4498	0	0	0	4.5774	0	7.688	28.258	59.36	100.08	198.78	341.32	539.27	704.06	972.68	1275.8	1729.5	2182.5	2690.3	3224	3811	4394.3	4966.4	5796.2	6175.8	6982.2	7485.1	8366.4	9376.8	10196	10641	11249	11943	12030	12984	13956	14685	14548	15464	15601	16617	16238	16243	16514	16495	16964	17000	17224	17458
0	0	0	0	5.1568	0	16.489	63.488	113.84	199.33	306.89	482.9	719.29	929.2	1253	1542.2	1963.4	2396.5	2863.6	3386.9	3862	4214.7	4824.2	5302.5	5537.6	6482.6	6965.6	7029.1	7653.2	8263.5	8262.2	8512.8	9167.7	10247	10671	10804	11639	11893	12343	12586	13172	13526	13377	13565	13607	13933	13896	14186	14531	14308
0	5.3664	4.1769	6.2536	5.0068	0	0	7.6013	53.913	129.3	230.4	358.56	537.49	795.89	991.13	1318.3	1603	1981.7	2039.7	2584.7	2948.9	3324.3	3721.1	4160.2	4486.6	4785.1	5092.8	5452.1	5817.5	6214.7	6558.1	6870.5	6890.3	7642.2	7835.6	8336.5	8759.3	9048.1	9229.2	9580.9	9850	9683.6	10039	10004	10124	10359	10317	10357	10649	11075
0	0.39919	0	20.767	0	0.5368	0	0	0	0	26.879	89.219	216.28	431.35	628.35	911.36	1163	1409.8	1634	2137.6	2461.8	2792.6	2960.2	3492.9	3769.9	4324.7	4749.6	5098.7	5573.7	6209	6553.7	6646	7079.6	7407.3	7988.7	8558.5	8950.1	9356.9	9605	9741	9585.8	10158	10085	10288	10450	10420	10105	10282	10297	10288
0.058663	4.4201	0	0	5.3772	0	0	0	0	0	28.851	66.654	160.63	248.67	386.54	597.63	858.73	1181.1	1444.8	1839.7	2234.9	2712.8	3136.4	3557.4	4049.7	4476	4913.2	5443.5	5752.1	6015.4	6434.3	6693.1	7094.2	7383.3	7781.3	7994.7	8497.7	8516.9	8850.4	8928.9	8929.1	8969.5	9264.7	9463.8	9276.2	9508.7	9251.9	9382.9	10131	9801.6
0	0	0	6.6428	0	0	28.607	50.135	125.44	193.22	309.67	431.28	637.29	877.62	1152.1	1481.9	1840.4	2231.7	2811	3050.7	3435.1	3892.1	4247.7	4824.1	5043.9	5689.1	6176.8	6698.3	6987.1	7461.9	7840.4	7934.9	8428.3	8614.7	9086.5	9400	9828.4	10152	10325	10823	11240	11315	11552	11932	12224	12172	12645	12618	12527	12677
14.067	8.8153	0	0	0	0	13.191	35.274	95.227	186.87	354	541.98	801.84	1030.4	1364.3	1687.8	2085.8	2503.3	2853	3265.3	3682.8	4211.1	4723	4967	5308.7	5396.9	6159.8	6319.4	7119	7642.5	8972.1	9053.4	9636.5	9807.5	10141	10513	11163	11251	11464	11984	11803	12424	12480	11875	12416	12471	12835	12297	12874	12700
14.949	2.5706	4.3941	0	0	0	0	0	3.3857	2.2493	19.388	96.164	171.98	398.88	591.94	922.27	1197.7	1755.8	2182.8	2799.6	3331.2	4040.8	4850.8	5444.9	6140.3	6549.5	7352.2	8081.4	8663.4	9325.8	9868.5	10147	11272	11820	12556	12955	13484	14257	14637	14555	15111	14536	15279	15382	14663	15029	15143	15311	15438	15345
31.911	0.17051	0	0	0	0	8.9294	12.455	62.653	129.11	217.01	359.24	496.33	683.29	925.39	1144.2	1404.8	1618.8	1822.2	2050	2274.7	2558.9	2857.7	3191.3	3478.2	3885.3	4121.8	4487.3	4832.2	5230	5588.5	5830.4	6227.6	6506.3	6566.4	7022	7092.2	7328.6	7734.4	7746.7	7991.8	8217.9	8488.9	8645	8486.6	8693.8	8655.7	8935.7	9136.9	9093.7
7.6911	0	0	0.94403	0	4.333	13.987	27.19	104.61	232.01	420.95	661.66	997.95	1445	1917.4	2583.6	3361.9	4334.7	5428.6	6556.3	7681.3	8669	10180	11722	12625	13671	14936	16443	17379	18635	19688	20734	21711	22688	23983	24979	25814	26110	27001	27692	27525	28482	28268	28764	27923	28038	28683	28145	28261	27943
0	0	0	6.5554	16.718	7.1424	21.548	16.112	48.448	95.848	205.65	349.87	558.31	861.6	1178.9	1576.8	1914.5	2307.6	2637.3	3126.4	3527.6	3955.3	4062.7	4613.2	4867.5	5382.9	5833.2	6126.6	6546.5	7252.4	7675.8	7766.5	7944.3	8210.8	8483.9	8885.8	9172.5	9149.4	8948.4	8983.5	9074.6	9496.9	9428.2	9716.8	9805.9	9770.7	9875.7	9822.5	9895.4	9800.9
0	0	0	3.9693	0	2.9463	6.2707	15.186	19.043	45.446	118.21	225.69	385.3	556.9	796.95	1098.3	1426.2	1768.3	2193.3	2608	3092.7	3441.6	3944.4	4444	4917.6	5353.7	5830.6	6251.1	6587.1	7140	7662.7	8400.3	8588.5	9144	9591.4	9693.4	10092	10446	10858	11192	11477	11955	12159	12363	12403	12545	12602	12623	12792	12847
31.046	21.876	0	6.0473	0	0	0	0	0	24.967	79.05	168.64	279.4	478.22	718.84	960.92	1363.1	1781.6	2203.3	2672.6	2996.5	3407.7	4050.8	4678.5	5207.7	5887.2	6356.6	7076.7	7532.9	8306.8	8715.6	9316.7	9878.2	10510	11708	11882	12203	13206	13633	14471	14920	15550	15805	16436	16887	16915	17199	17522	17466	18093
0	0	0	10.624	2.8756	0	12.641	48.464	125.67	286.69	514.18	783.93	1139.1	1582.4	2148.2	2569.2	3272.4	3890.7	4550.3	5212.2	5885.5	6686.8	7380.2	8050.8	8663	9718.3	10238	10984	11703	12578	13379	13611	14458	15343	15599	16083	16623	16976	17471	17572	18099	18548	18870	19369	19292	19602	19541	19557	20054	19936
6.0337	0	0	0	2.518	0	0	18.294	41.2	141.04	267.97	488.6	719.82	972.63	1326.4	1640.5	2136.9	2520.4	3186.3	3616.4	4185.3	4809.5	5313.9	6066	6619.2	6970.8	7709.7	8235.1	8187.3	9858.4	10860	10666	11647	11956	12736	12746	13348	13965	14836	14997	14828	15185	14904	15973	16892	16483	16936	17404	17134	17557
0	9.9424	0	9.0508	0	1.0329	13.295	40.454	96.494	218.5	361.82	529.73	763.49	1022.5	1409.4	1746.9	2179	2585.4	3166.5	3774.1	4358.7	4899	5659.8	6425.2	7054.4	7786.1	8369.8	9185	9378	9901.1	10717	11244	11913	12606	13287	13730	14497	14562	15164	15798	16553	16886	17438	17440	17434	17743	17528	17635	17687	17881
0	0	0	0	8.1777	7.1076	31.709	64.955	141.13	217.96	520.47	485.11	955.82	894.04	1602.5	2037.5	2487.7	2979.5	3592.8	4043.2	4794.9	4039.6	4482	6655	7395.3	8109.2	8808.2	7393.3	10257	8595	11300	9811.1	10296	10685	11059	11603	12218	12835	13029	13214	13727	14316	14783	14485	15197	15470	15669	15628	15568	15841
0	0	0	4.443	0	6.5239	3.4777	31.688	97.626	212.4	281.01	413.61	640.16	776.07	914.49	1249.7	1541.9	1883.7	2207.8	2618.5	3026.5	3353.8	3914.4	4105.3	4717.6	4990.5	5640.4	5496	5285.6	5702.6	6490.1	6408.6	6756.7	7289.8	7686.6	8086.9	8221.6	8580.1	9274.3	9654.2	10423	10491	10330	10529	10767	11056	11085	11118	11391	11240
0	9.0948	6.6141	0	0	3.5122	0	0	0.078055	52.965	144.04	269.62	440.98	650.59	938.38	1234.3	1594.4	1922.2	2374.1	2788.8	3271.4	3822.6	4232.6	4809.1	5337.6	5729.9	6382.8	7080.7	7430	7881.2	8263.5	8831.1	9190.2	9505	9902.9	10184	10586	10561	10918	11187	11619	11942	11886	11705	11780	12114	11892	12007	12008	12216
18.38	11.616	0	0	0	0	0	14.928	60.496	144.76	262.04	451.68	631.64	870.95	1179.2	1522.6	1819.6	2192.9	2541.5	2923.1	3353.7	3752.9	4212.8	4718.5	4964.1	5419.5	5777.2	6184	6390.2	6791.4	7200.5	7385.7	7857.8	8156.5	8491.1	8856.7	8995.9	9339.5	9655.4	9713.4	10077	10276	10439	10837	10830	10864	11001	11106	11309	11405
9.5872	12.043	13.185	4.7646	0	0	0	29.444	92.752	199.08	375.13	586.09	871.48	1098.6	1760.2	2261	2791.2	3469.5	4145.9	5035.6	6120.5	7227.8	8397.3	9392.5	10519	11565	13466	14432	16538	15952	17364	18467	18420	14644	21123	22441	23503	25500	26828	27740	28323	28813	29764	29361	31222	32377	30784	30276	30095	31197
0	0	2.518	5.2714	3.714	18.495	45.624	48.814	173.38	321.19	575.66	776.84	1035.8	1424.5	1819.8	2331.7	2834	3281.6	3677.9	4393.4	4904.9	5636.7	6228.6	7245.7	7945.4	8131	8903.9	9140.4	9641.9	10476	10891	11609	12412	13154	13721	14581	15356	15861	16110	16289	16851	17299	17679	18015	18370	18240	18276	18563	18583	18892
0	0	4.4746	11.271	0	0.85594	0.98681	30.779	69.743	148.21	277.8	442.76	644.34	912.22	1275.9	1657.9	2115.9	2512.9	2957.1	3480.9	3987.7	4685.2	5081.6	5351.6	5581.2	5978	6484.6	6932.9	6386.8	6991.9	6957.5	7900.3	8354.1	8620.1	9163.3	9543.4	9825	10116	10515	10735	11043	11552	11898	12258	12612	12484	12550	12834	13103	12902
2.1432	3.9328	4.3795	1.1171	3.6438	0	0	12.564	72.217	151.78	271.2	410.73	596.22	811.68	1059.5	1318.7	1683.1	2014.5	2429.9	2836.4	3399.7	3806	4226.8	4730.8	5117.8	5546.5	6039.6	6427.8	6829.6	7176.7	7510.6	8119	8260.5	8684.1	8860.5	9233.2	9401.7	10055	10212	10538	10802	10936	11271	11200	11518	11825	11663	11838	12059	12962
5.7339	0	0	0	0	8.2124	1.911	8.5377	35.293	76.263	135.82	239.5	335.57	427.98	643.57	806.75	1091.7	1346.6	1499.7	1777.5	2129.3	2609.2	2983.3	3341.2	3710.5	4146.5	4514.4	5045	4215.2	5928.5	6339.9	6740.3	7220.7	7203.4	8225	8827.2	9154.8	9544.4	9778	10021	10375	10801	9953.8	10756	10409	11101	11068	10907	11555	11351
17.741	0	0	0	0	0	15.978	48.999	105.86	225.21	382.1	627.54	980.75	1262.2	1678.9	2163.3	2648.3	3115.6	3669.9	4187.7	4785.2	5428.7	5884.2	6589.2	6971.6	7770.4	8282.2	8753.3	9580.8	10118	10681	10900	11244	11681	12266	13027	13473	13720	14558	14666	14806	15341	15376	16014	15705	16091	15779	15876	16076	16055
0	0	0	0	0	1.4061	34.559	91.068	204.46	372.54	598.42	870.91	1250.3	1696.9	2156.7	2749.4	3328.3	3992.1	4747.4	5406.9	6115.1	6913.5	7418	8342.3	8900.8	9814.5	10417	11108	11588	12173	12702	13176	13604	13987	14857	15493	15659	16070	16552	16876	17011	17580	17224	17579	17628	17706	17698	17678	18048	18185
0	0	0	5.5106	6.0055	8.4923	28.925	16.105	15.713	48.954	96.704	201.73	310.4	477.02	676.63	899.03	1220.2	1507.8	1911.9	2360.8	2826.7	3129.8	3551.1	4168.2	4668.7	5107	5787.2	6158.8	6902.8	7467	7809.7	7727.7	8152.6	8788	9608.3	9633.8	10153	10773	10509	11128	11219	11285	12371	12592	12736	12832	12854	12806	13081	13029
0	0	0	3.6483	0	4.7642	27.839	67.452	138.02	278.53	421.48	661.12	899.06	1210	1560.7	1943.3	2413.1	2794.6	3298.5	3857.1	4649.8	4899.8	5725.6	6358.2	6476.7	6220.5	6953.3	7746.3	8232.7	8809.3	9470.4	10028	10695	11346	12052	12539	13288	13736	14171	14907	14880	14992	15095	15131	15721	15961	16410	16069	16061	16529
0	11.754	10.861	4.1749	0	0	0	22.937	88.466	206.99	378.79	602.06	852.83	1206.4	1625.3	1958.8	2491.2	2899.6	3420.1	3868.7	4422.6	5094.6	5708.7	6179.9	6872.7	7294	8032.7	8533.2	9126.6	9362.6	9711.2	10322	10733	11430	11916	12264	12349	12695	13078	13410	13915	14733	15211	14774	15421	15397	15256	15770	15868	15840
27.555	1.2425	0	0	0	0	0	18.999	9.2372	69.645	166.61	308.02	508.71	793.93	1124.4	1411.5	1879.5	2464.3	3158.2	3686.9	4660.8	4321.6	6038.9	6516.1	7538.2	6052.2	8696.9	9809.7	9940.1	10657	11635	12119	12209	10645	11172	12002	12494	12760	13140	13287	13666	13930	14098	14657	14392	14542	14747	14944	15144	15567
0	0	0	0	0	5.9747	13.097	28.271	67.185	115.01	201.21	308.07	425.23	571.25	640.63	830.69	1047.6	1288.2	1585.1	2054	2089.3	2394.7	3207.1	3049.4	3991.6	4433.7	4881.9	5142	5735.1	6152.6	6433.2	6936.4	7615.1	8043.4	8727.9	9078.4	9793.9	10268	10693	10864	11989	12421	12203	12849	13368	13387	13837	13627	13769	13858
0	0	0	0	0	0	66.806	146.26	254.21	412.54	610.93	838.79	1063.5	1324.9	1587	2004.8	2263.5	2577.3	2863.6	3128	3363.9	3566.4	3962.7	4227	4412.1	4757.2	4842.1	4923.5	5237.4	5563.1	5722.9	5735	5984.3	5992.8	6252.2	6416.1	6595.7	6707	7152.1	7074.8	7149.9	7331.9	7432.3	7779	7636.3	7761.6	7745.7	7913.5	8005.5	7981.2
0	5.2862	3.9203	0	0	1.9856	0.18135	0	12.115	19.047	30.354	32.695	82.819	159.98	269.45	473.72	646.05	893.42	1200.6	1486.3	1867.3	2265.9	2640.9	3081.2	3484	3984.7	4421.7	4742.3	5338.4	5831.5	6186.3	6714.1	7350.9	7693.7	8262	8767	9350.1	9982.4	10562	10949	11158	11372	11675	11712	11886	11694	12227	12065	12182	12296
0	0	0	0	0	2.1422	24.704	75.855	177.09	305.21	537.62	777.91	1209	1547.5	2064.5	2288.5	3079.1	3979.1	4485.5	5109.4	5833.3	6715.6	7465.8	8270.9	8982	10004	10814	11980	12465	13644	15021	14606	15298	15798	16422	17173	17947	18360	18757	19378	19883	20974	20787	21187	20927	21049	21434	21657	21447	21400
0	0	3.7415	4.6487	0	2.0741	5.4495	37.414	153.97	192.13	380.08	557.64	757.33	1136.8	1323.4	1816.7	2218.1	2624.6	3152.1	3678.3	4221.1	4771.8	5241.4	5994.6	6641.3	7203	7890.1	8639.8	9355.1	9399.1	10488	11749	12117	12812	13536	14578	14861	15168	16113	16573	17012	17513	17766	18308	18393	18481	18756	18979	19178	19416
31.508	21.033	0	2.6695	0	0	0	6.8009	36.913	142.25	317.81	530.23	768.47	1118.8	1384.1	1791.3	2237.2	2648	3192.8	3623.8	4073.8	4607.6	5048.3	5424.1	5882.7	6466	7006.4	7443.3	8027.3	8271.2	8918.2	9564.5	9792.4	10456	10629	11687	11790	12471	12753	13272	13421	13805	14360	14454	14678	14621	14862	15021	15241	15384
14.898	6.2932	1.7852	0	0	0	0	23.381	0	5.1299	15.599	65.2	157.53	292.86	519.1	809.16	1138.4	1627.9	2087.3	2492.1	3199.3	3703.7	4315.5	4962.9	5711.3	6135.9	7018.1	7785.1	8143.5	8935.5	9419.2	10062	11216	11685	12632	12936	12909	13831	14348	15096	15011	15283	15988	16208	16217	16511	16449	16618	16919	17266
0	7.6696	3.7772	12.907	14.898	0	0	0	0	0	0	0	35.275	45.219	142.88	283.65	463.62	641.03	821.44	1117.8	1611.7	1593.9	1868.7	2111	2388.1	2589	2914.3	3172.6	3473	3798.8	4049.9	4277.3	4577.6	4715.8	4886.1	5051.5	5453	5658.7	5823	6058.1	6166.5	6235.1	6539.3	6612.9	6795.7	6893.4	7236.7	7399.9	7389	7537
0	0	0	3.2243	3.4637	21.944	43.769	80.57	157.01	244.83	421.52	608.77	799.45	1009.7	1387.2	1545.5	2049.5	2235.6	2688.4	3464.9	3824.4	3962.6	4810.1	4902.9	5369.8	5906.6	6341.6	6852.5	7181.6	7650.1	8320.7	8805.2	9206.7	9583.6	10114	10554	11156	11211	12014	12125	12706	13093	13470	13718	13748	13849	14370	14342	14849	14801
4.3613	0	0	0	0	11.227	10.974	16.356	13.496	32.468	36.071	79.675	118.14	220.33	349.7	519.75	746.06	1045.2	1361.5	1743.1	2129	2652.4	3111.5	3607.4	4043.1	4399.8	4903.7	5407	6042	6655.6	7334.4	7956.6	8768.5	9791.6	10194	10888	11252	12001	12355	12800	13214	13489	13649	14034	14238	14570	14504	14833	14980	15084
0	5.243	0	7.6627	0.49026	0	0	2.4091	18.499	42.171	80.239	128.57	213.86	322.62	429.39	629.25	757.66	968.54	1240.1	1520.3	1851.2	2238.2	2509.6	2758.6	2914.4	3105.4	3395.9	3655.2	3805.3	4206.4	4312.1	4650	4947.5	5123.3	5412.1	5779.5	6077.2	7047.2	7206.5	7531.8	7724.6	8088.6	8190.2	8399.2	8579.9	8579.4	8778.1	8867.8	9038	9122.6
9.4141	0	0	0	0	0	7.5769	23.998	82.321	208.32	420.57	663.08	952.54	1456.3	1955.6	2493	2969.6	4080.3	4634	5598.1	6055.5	7039.2	8221.9	9178.2	9764.8	10564	11179	12233	14444	15957	16043	18194	18353	19463	20203	20657	20663	20691	21342	21896	21083	21176	21503	22180	22204	22324	22601	23202	22650	22353
28.603	12.444	0	0.79996	0	0	0	0	0	0	0	0	0	28.33	73.708	159.75	299.57	514.11	757.08	902.68	1172.9	1405.2	1637.4	1840.3	2039.1	2398.8	2683.2	2806.6	3091.5	3323.2	3521.9	3761.8	3924.6	3117	4212	4503.5	4554.4	5008.8	5118	5600.1	5459	5469.8	5836.4	5863.4	5924	5820.9	6073.3	6193.8	6321.7	6399.7
0.73058	0	0	2.9881	0.07536	1.4569	0.30715	3.81	33.434	77.1	156.14	273.12	409.99	588.29	757.67	913.5	1128.9	1397.9	1704.9	1972.7	2369.7	2750.3	3256.3	3555.7	4266.5	5607.4	5897.6	6504	7071.6	7439.1	8077.9	8489.6	8958.4	9434.8	9953.1	10623	11282	11438	12289	12152	12593	12778	13368	13897	13858	14416	14177	14648	16320	15812
18.523	12.38	0	0	0	0	0	14.575	34.095	111.93	220.84	383.56	618.53	908.05	1223.4	1628.3	2021.5	2470.2	2492.1	3297.3	3876.7	4520.9	4930.2	5381.3	5999.7	6568.7	7138.5	8096.2	8466	8844.1	9461.6	9976.6	10517	11014	11314	12000	12171	12743	13040	13585	13776	14240	14687	14908	15183	15000	15375	15447	15634	15481
0	0	0	0	0.31967	12.692	7.6669	11.141	28.717	83.398	145.69	215.26	324.91	468.72	640.52	856.61	1122.4	1398.5	1705.3	2026	2434.5	2741.9	3119.1	3642.9	3900.7	4263.1	4738.9	5031.3	5349.8	5743.9	6111.2	6546	6696.5	7181.2	7600.4	8138.8	8448	8532.2	8783.4	8866.6	8984.6	9575.3	9634.5	9914.5	9890.9	9965.7	10091	9976.6	10001	10170
0	5.5803	0	3.8078	0	0	8.4616	29.779	91.432	177	295.69	437.17	573.05	830.78	1013	1477.6	1808.6	1965.5	2493.3	2827.1	3488.9	3752.5	4261.1	4601.1	5082.1	5292.7	5826.6	6364.7	6612.6	6894.8	7368.1	7762.5	8452.9	8883.8	9260.6	9682.9	9983	10362	10930	11283	11648	11597	11749	12208	12448	12161	12460	12473	12539	12629
13.604	0	11.677	0	2.6293	0	5.0323	4.8759	36.098	53.165	113.18	104.83	126.72	238.61	328.81	442.42	606.93	827.53	1144.2	1345.6	1639.4	2059	2572.3	3026.1	3175.7	3583.5	4236.3	4515.4	5110.1	5223.2	5856.3	6272.1	6887	6946.9	7332.5	7819	8211.5	8349.7	8732.6	8693.1	9335.1	9396.4	9730.3	9996.3	10136	10407	10303	10387	10375	10359
17.314	15.793	0	0	0	0	0	0	4.5699	17.498	39.182	59.429	92.533	134.04	170.01	245.52	384.21	541.33	708.24	1048.4	1352.5	1621.2	2027.4	2405.4	2768.1	3307.7	3827.1	4404.9	4955.6	5475	5769.2	6507.9	7359.5	7914.7	8253.6	8997.2	9803.7	10077	10769	11611	11679	12417	12782	12895	12808	13354	13598	13586	14012	13980
0	0	0	0	0	7.3765	17.425	40.552	88.968	180.37	308.95	508.25	752.99	1048.2	1341.3	1768.2	2135	2421.8	2874.8	3325.6	3646.2	4263.3	4498.6	4989.3	5333.7	6097.9	6408.1	6901.7	7490.2	7994.1	8563.6	8876.8	9188.3	9615.5	10353	10741	11372	11673	11871	12065	12129	12689	12838	13091	13057	13260	13047	13317	13342	13350
30.157	10.906	0	0	0	0	0	0	0	14.356	59.073	119.09	226.92	365.3	530.18	749.6	1047.9	1347.7	1697.4	2099	2383.9	2860.1	3289	3736.3	4117.8	4590.4	4940.5	5442.4	5658.2	6100.2	6348.5	6783.4	7150.1	7446.1	7991.3	8376.7	8474.9	8913.1	9175.9	9433.1	9553	9620.4	10203	10073	10352	10151	10183	10512	10418	10541
0	0	0	6.3186	0	0	22.55	83.232	200.06	362.48	584.87	884.1	1190.9	1522.4	1930.8	2329.8	2872.7	3303	3707.9	4196	4660.4	5087.4	5429.9	5792.7	6190.3	6609.7	6885.3	7342.2	7645.3	8041.2	8491.7	8855.1	9330.6	9708.1	9908.3	10340	10264	10835	10901	11098	11545	11593	11820	11778	11907	12044	12210	12493	12560	12620
0	0	10.222	0.49954	0.59466	2.6732	0	25.235	67.256	166.64	316.99	481.18	723.68	962.62	1261.1	1618.5	2013.4	2307.6	2675.6	3079.5	3510.3	3893.4	4356.9	4713.9	5265	5657.7	6232.6	6795	7118.8	7579.3	8009	8338	8768	9178.8	9788.3	9913.5	10430	10701	11041	11201	11668	11901	12268	12148	12232	12381	12487	12717	12642	13009
21.384	12.197	0	2.2277	0	0	0	0	9.8837	116.49	222.41	386.6	607.66	886.72	1164.2	1480	1783.5	2147.2	2513	2812.1	3141.6	3647.3	3938.4	4285.5	4594.7	4999.5	5501.5	5769.8	5991.7	6247.6	7048.9	7278.9	7553.2	8119.8	8274.5	9123.2	9259.7	9747.8	9993.1	10513	10537	10775	11020	11172	11274	10179	10687	10894	11098	11086
8.1609	9.3686	0	0	0	0	1.055	12.172	51.043	126.01	231.19	360.7	535.6	716.22	936.93	1206.2	1442.8	1695.2	2065.6	2358.4	2731.6	3178.2	3526.9	3792.3	4162.8	4523.3	4996.4	5387.7	5842.8	6335.6	6584.8	7001.8	7018.3	7201.4	7238.2	7529.7	7810.9	7897.5	8306.3	8126.6	8714	8968.9	9630.7	9962.4	9889.5	10126	9871.3	9569.7	9586.3	9785.4
5.0984	0	0	4.5821	0	5.3004	0	32.374	83.281	162.45	330.96	482.7	677.28	967.26	1279.3	1738.2	1959.9	2397.8	2850.5	3244.4	3698.5	4030.9	4665.3	5011.5	5518.3	6073.7	6563.2	7037.9	7360.3	7896.8	8408	8839.4	9547.2	9989.3	10513	11132	11323	11740	12188	12769	13180	13475	13820	14028	14396	14409	14704	15094	15277	15481
2.4218	8.3255	0	0	1.5193	0.69579	0.32129	0	7.5323	10.776	44.641	100.3	195.51	276.66	430.14	574.24	729.34	910.58	1054.2	1313.7	1542	1833.1	2141.7	2463.5	2769	3101	3386	3575.4	3855.1	4274.3	4456.3	4765.8	5162.4	5354.1	5509	5853.9	6134.1	6370.6	6486.3	6765.7	6818.2	7094.5	7190.9	7278.6	7356	7349.2	7545.2	7692.9	7668.7	7754.6
2.7266	0	0	0	4.6808	3.2665	1.4927	16.157	59.963	145	242.58	391.24	558.15	806.2	1072	1391.3	1718.6	2074.9	2373.3	2798.7	3150.5	3668.5	4041.9	4499.3	4729.6	5258.3	5758	6014.6	6659.5	6811.7	7299.1	7727.6	7983.2	8626	8890	9258.6	9670.9	9513.4	9938.9	10026	9960.5	10430	10764	10886	10923	10860	10754	10823	10936	10992
0	0	0	0	0	8.5483	10.315	22.67	65	111.83	198.56	313.68	470.03	643.24	839.34	1075	1262.7	1516.1	1780.3	2127.4	2460.9	2781.8	3144.3	3507.6	4020.2	4466.4	4738.7	5197.7	5658.7	6121.3	6622.3	6962.2	7427.6	7938.8	8646.1	8983.7	9698.9	9506.6	10024	10123	10632	10852	11269	11205	12049	12117	12042	12439	12316	12443
21.796	17.791	0	0.59873	0	0	0	0	11.758	53.876	140.18	341.92	556.76	739.19	1330.7	1802.6	2329.7	2879.8	3760	4004.6	4329	5812.2	6231.6	6866.5	7410.2	8458.1	8951.9	9565.4	10038	10556	11156	9798.5	10378	10756	11232	11863	12093	12193	12477	12630	12539	12911	12854	13228	13085	13617	13514	13629	13844	13756
0	0	0	7.8462	5.2337	0	11.723	20.996	92.685	179.22	324.35	503.77	779.47	1091.1	1539.3	2129.2	2630	3232.7	3820.1	4440.1	5258.3	6084.3	6895.2	7957	9516.5	9343.9	11119	11841	12537	12906	13801	13325	14149	15275	15580	16482	17459	17853	18907	19731	19909	20485	20865	20918	21349	21473	22128	22381	22155	22501
0	6.781	0	0	0	0	6.9766	31.044	109.7	250.1	453.6	691.57	1031.1	1489.4	1936	2641.6	2994.9	3652.1	4227.5	4791.8	5478.1	6158.4	6506.9	7150.2	7748.7	7967.3	8786.7	9239.7	9830.4	10250	10983	11613	11993	12696	12778	13556	14469	14619	15029	15415	16134	16664	16519	16977	17296	17688	17060	17503	17373	17533
0	0	0	0	4.9661	14.185	7.3177	14.038	37.145	101.01	181.07	330.9	497.15	688.31	874.53	1259.3	1780.2	2141.3	2697.3	3166.7	3597	4115.4	4735	5184.8	5547.5	6185.2	6598.1	7220.1	7524.9	7892.2	8283.3	8814.6	9194.5	9573.6	9901.6	10309	10442	10720	11167	11748	11865	11967	12068	12540	13007	13298	13434	13663	13745	13901
0	0	0	0	4.3969	2.3843	8.6865	16.766	34.531	95.956	188.31	433.25	680.92	841.6	1167.3	1616.6	2017.8	2509.8	2852.3	3472.1	3931.6	4574.9	5239.7	6112.2	6655.3	7248.9	7971.8	8769.7	9276.5	8647.7	9467	11165	11497	12398	13002	13479	14307	14540	15358	15328	16251	16743	18884	17759	18335	18681	19016	19371	19821	19483
0	0	2.4133	3.2991	4.1884	0.83227	0	2.8331	11.496	57.059	117.24	232.67	403.19	623.8	896.3	1187.9	1574.3	2014.5	2349.6	2799.1	3243.5	3714.3	4172	4567.5	4864.5	5188.1	5632	6400.1	6582.4	7181.4	7613.2	8210.4	8668.8	9077.5	9576.3	9995.2	10283	10693	11182	11583	11709	12105	12537	12679	12907	13116	13165	13514	13470	13349
0	0	0	0	20.938	89.631	148.25	202.12	277.9	377.86	557.98	701.52	964.24	1265.3	1586.2	1857	2268.8	2614.6	3059.6	3485.6	3988.7	4363.2	4870.2	5268.3	5918.2	6086.9	6442.1	6996	7557.3	7965.1	8457.7	8635.5	9021.8	9468.8	9717.7	10069	10423	10767	10890	10987	11214	11446	11762	11767	11876	12078	12053	11995	11953	12235
13.712	6.4288	0	0	0	0	0	37.155	125.24	243.22	433.33	669.74	981.14	1324.3	1746.2	2163.9	2567.6	3111.9	3723.4	4263.2	4841.8	5386.5	6040.1	6582.8	7086.5	7665.1	8192.7	8700.7	9080	9498.9	9950.3	10322	10937	11265	11540	11974	12105	12389	13003	13044	13384	13253	13449	13486	13688	14003	13615	14170	14060	14061
0	0	0	0	0	10.384	21.68	31.451	76.555	144.47	245.34	393.75	609.69	868.73	1162.6	1597.9	1983	2411.1	2857	3456.1	3874.8	4428.2	4912	5697.9	6293	6966.8	7399.7	8008.4	8652.9	9226.8	9810.6	10518	11392	12257	13126	13495	14187	14619	14803	15259	15545	15972	16343	16609	16906	17185	17159	17386	17603	17682
31.951	10.509	0	0	0.846	0	0	0	0	0	41.533	114.4	218.02	349.59	503.97	727.24	973.15	1244	1482	1881.1	2119.3	2500.9	2804.8	3032.5	3324.3	3692.2	4131.4	4475.8	4659.9	5005.7	5261.8	5499.8	5942.5	6057.1	6368	6543.7	6898.2	6935.7	7325.2	7504.2	7551.6	7671.9	7758.3	8011.9	8328.9	8565.5	8355.8	8669.1	8351.4	8702.4
74.126	75.639	2.2737	394.85	0	0	0	0	0	0	0	0	6.5192	322.95	567.79	896.51	1295.4	1741.2	2588.6	3370.1	4003.7	4652.7	4467.5	5934.8	6738.9	7814.4	8359	7967.5	8541	9419.4	9712.2	10387	11107	12027	12251	11124	11338	12186	12482	12506	13313	12943	13614	13967	13887	14255	13978	14465	14360	14611
0	0	3.1466	2.3455	2.2252	0	3.0946	26.347	90.102	187.65	335.84	531.59	801.69	1155.3	1452.2	1846.8	2235.8	2772	3424.1	3716.5	4374	4828.8	5323.3	5967.3	6381.3	6417.7	7113.6	7464.2	8102.1	8210.3	8631.9	8994.5	9374.2	9895.6	9818.5	10130	10406	10929	11085	11093	11361	11597	11374	11660	12086	12167	12163	12287	12338	12576
31.91	10.223	0	0	0	0	10.3	10.719	26.325	88.449	152.15	328.84	393.58	574.24	771.12	1192.8	1221.8	1906.8	2271.9	2692.3	3249.7	3648.3	3276.7	4595.5	5270.8	5785.8	5274.2	5750.6	6389.8	8553.8	9452.1	9928	10003	7710.5	8084.8	9197.5	9135	9973.9	10439	10642	14981	11885	11710	12297	11995	11504	12729	12324	13660	14917
0.18851	0	1.7503	0	4.5502	7.5451	0	1.2703	21.134	75.5	160.76	267.6	418	582.81	755.5	1087.6	1316.5	1594.9	1860.9	2193.2	2546.7	2767.3	3274.1	3818.3	4088.4	4333	4962.5	5327	5856.1	6172.8	6501.8	6886.7	7118.9	7682.3	8095.8	8384.4	8845.9	9027.5	9068.3	9293.9	9557.2	10112	10089	10414	10472	10582	10981	11004	11089	11245
0	0	0	4.7947	0	7.3926	34.959	97.257	189.81	336.66	524.52	792.91	1071.5	1377.1	1823.3	2175.6	2689	3225.6	3641.6	4163.9	4924.6	5313.8	5964.9	6670.4	7358.2	7919.1	8528.9	9059.1	9491.4	10044	10425	10941	11379	11755	12284	12665	13201	13383	13827	14470	14597	15249	15333	15710	16163	16189	16178	16560	16800	16778
0	0	0.19822	0	0.49511	0	21.486	65.753	151.35	287.13	437.21	648.88	859.13	1093.9	1377.8	1698.8	2037.9	2366.1	2718.8	3107.4	3432.1	3701.1	4241.8	4720.1	5275.9	5447.3	6256.5	6901.4	7345.2	8039.1	8406	8984.6	9405.4	9717.9	10187	10532	10990	11501	11544	12048	12242	12535	12927	12930	13099	13487	13606	13589	13454	13672
15.255	2.883	0	0	0	0	15.291	24.741	71.641	105.86	274.99	424.28	529.08	571.06	980.76	1314.3	1548.9	1782.1	2074.7	2466.3	2669.5	2558.9	3455.7	3686.9	3993.4	4045.7	4375.7	4585.5	4781	5316.7	5544.8	5878.7	6213.3	6563.9	6982.2	7181.4	7484.8	7809.9	8429.2	8501.9	9025.2	8836.8	9346.6	9833.8	9802	9956.2	10004	10479	10502	10535
11.448	0	0	0	0	0	17.17	49.076	108.18	207.41	389.04	617.22	876.62	1181.3	1601.6	2045.6	2515.4	3148.3	3627.4	4200.4	4846.9	5613.8	6228.3	6704.8	7381.7	7911.7	8629	9184.8	9874.2	10418	10951	11488	11792	12254	12657	13078	13399	13692	14199	14170	14507	14744	15028	15386	15518	15705	15448	15720	15942	16055
0	0	0	0	0	23.77	34.649	65.896	142.14	268.72	463.17	636.22	840.44	1027.3	1482	1924	2362.6	2714.7	3067.3	3476.8	3575.7	4196	4718.7	4668.8	5189	4814.5	5543.7	6099.3	5469.8	6205.9	6419.9	6665.3	6738.4	7176.4	7198.6	7632.1	7751.6	7940.1	8316.3	8431.1	8527.9	8660.2	8976.2	9088.9	9497.3	9557.7	9442.2	9784.4	9559	9792.7
4.6715	0	0	0	0	0.89267	18.915	30.364	77.171	162.38	310.49	492.51	612.53	1041.2	1305.7	1646.1	2149.6	2686	2766.9	3710.1	4122.6	4759.9	5334.5	5897.9	6534	6530.5	7190.9	7872.2	8747.5	8622	9065.2	9194.1	9542.7	9932	10116	10691	11028	11513	11695	11929	11988	12384	12716	12958	13115	12756	13025	13479	13929	13903
0	0	0	0	0	16.953	68.331	137.67	260.48	375.9	535.1	737.03	933.5	1155.3	1419.9	1750.6	2040.1	2331.3	2797.8	3266.8	3666	4242	4605.7	5366.6	5748	6370	6858.6	7646.5	8116.9	8794	9334.4	9611.3	10037	10359	11025	11387	12027	12360	12865	12793	12990	12790	13441	13819	13518	13634	14091	14222	14271	14206
22.116	17.618	0	0	0	0	0	14.227	30.926	81.302	153.92	275.97	408.01	561.74	814.19	960.97	1253.7	1497.9	1807.9	2122.3	2418.9	2688	2987.1	3349.2	3643.1	4049.2	4366.5	4693.9	5062.5	5458	5745.5	6091.5	6479.4	6816.9	6908.8	7302.4	7600.3	8093.9	8437.7	8658.4	8873.1	9002.3	9293	9747	9168.2	8947	9041.6	9194.1	9337.3	9395.2
14.672	0.98634	0	0	0	0.019938	0	16.157	24.456	43.592	96.314	191.53	334.74	499.86	738.68	1021	1368.7	1846.5	2226.6	2792.9	3311.1	3923.7	4512.5	5199.2	5826	6429	7253.2	7853.9	8614.7	9276.4	10002	10318	10672	11670	12048	12929	13359	14009	14500	14730	15149	15272	15465	15664	15829	16250	16138	16640	16722	16624
22.562	6.8319	0	0	0	0	4.588	37.957	92.438	162.52	284.32	599.66	767.28	956.4	1235.9	1830	1949.5	2199.9	2757.8	3173.9	3930.2	4407.2	5028.6	5494.9	6096.7	5971.3	6602.7	7103.3	7738.3	7944.3	8532.4	8837.3	9610.5	9820	10516	10838	11065	11560	12263	12420	12622	12929	13030	13367	13358	13484	13479	13871	13524	13484
0	0	0	0	2.5559	65.127	110.02	185.91	298.86	414.12	709.24	941.91	1377.2	1769.5	2188.1	2723.9	3286.1	3879	4517.5	5166.5	5746.8	6442.2	7030.2	8037.7	8352	9177.3	9726.9	10006	10561	11350	11630	12294	12846	12999	13827	14136	14153	14098	14390	14731	14448	14779	15021	14908	15089	14808	14991	14978	14997	15237
6.722	6.1879	2.7694	0	3.228	0	0	5.8795	38.776	98.158	209.73	399.9	557.98	831.88	1139.2	1477.9	1969.5	2391.7	2845.2	3286.9	3875.5	4343.3	4911.2	5398.4	5838.8	6406.4	6976.6	7449.2	8038.7	8721.7	8650	9147.2	9837.8	10317	10787	11221	12015	12225	12486	12845	12767	13110	13352	13525	13550	13643	14023	13647	13834	13914
0	0	0	0	1.3311	8.1822	1.2065	0	0	0.14089	7.8111	0	13.834	12.506	51.236	119.31	256.87	340.31	537.02	721.11	961.91	1223.3	1547.3	1941.8	2299.3	2685.2	3128.3	3649	4147.7	4695.1	5182.3	5626.6	6010	6250.8	6770.7	8266.9	9727.8	8838.1	9140.1	9426.5	10247	10346	10730	11067	11181	11284	10906	9946	9875.9	10413
0	0	0	0	0	6.0559	19.729	70.071	168.05	325.58	593.27	933.11	1346.8	1733.7	2275.5	2879	3309.7	3529.5	4418.7	5200.4	7367.5	6947.7	7634.7	8306.1	8981.5	9599.6	10502	11319	12254	13094	13103	14288	14763	15256	15962	16252	16894	16981	18089	18098	18818	18984	19212	19803	20324	20296	20513	20665	20722	20759
0	1.6243	3.3963	0	8.5939	0	0	2.2311	6.6854	5.4889	29.263	48.921	85.317	143.6	232.61	397.62	620.08	886.72	1280	1616.5	2124.8	2629.9	3304	3893.3	4487	5164.4	6066.4	6858.8	7555.9	8483.5	8756.2	10048	11106	11983	13095	13705	14422	14717	15107	15621	16302	16554	16748	17167	17621	17661	18003	17972	18065	17993
0	0	0	0	6.9457	9.9843	32.889	69.91	157.91	327.5	559.02	849.11	1080.5	1758.6	2339	2987.2	3708.3	4388.6	5471.3	6280.3	7085.6	8053.3	8833	10343	11076	11657	12727	13447	14621	15123	15757	16845	17803	18116	17263	18360	18064	19073	19692	20261	20236	21454	21519	21622	22511	22484	23287	23186	23328	22783
15.211	12.451	0	0	0	0	5.6108	26.119	74.233	155.81	223.11	371.71	614.97	918.09	1307.4	1732	2318.5	2595.4	3195	3723.1	4284.4	4943.1	5616.8	6086.5	6033.2	7274	7995.3	8143.6	8894.3	9309.3	9871	10457	10805	11151	11863	12346	13020	12976	13556	13714	13528	14422	14519	14649	14569	14788	15036	15113	14992	15107
0	0	0	0	14.873	56.89	73.653	109.42	134.56	146.78	200.63	263.19	389.8	555.8	711.57	918.21	1124.5	1352.9	1644	2038.7	2381.6	2729.3	3011.7	3555.7	3936.2	4495.8	4731.8	5437.2	6001.3	6382	7156.3	7374.3	7664.2	8170.1	8633.7	9296.2	9546.7	9947.2	10476	10478	10637	11099	11040	11341	11374	11525	11681	11559	11632	11900
11.785	64.629	76.826	18.265	0	0	0	0	0	29.924	46.312	0	2.1289	67.891	136.05	234.38	335.67	510.08	646.44	999.09	1157.3	1421.7	1640.7	1914.7	2183.4	2440.6	2883.8	3112.9	3647.4	3830.7	4115.7	4487.1	4799.6	4920.8	5214.3	5505.1	5919.6	5993.4	6246.3	6146.7	6732.2	6796.1	7152.8	7438.6	7476.4	7692.8	7885	7844.9	7775	7891.1
7.504	0	0	0	0	0	15.308	64.915	160.64	325.69	507.41	809.45	1174.2	1564.1	1975.9	2416.3	2857.9	3062.7	3431.4	3972.7	4592.2	5209.6	5618.2	5978.6	6417.2	6963.9	7170	7722.5	8248.3	8575.1	8947.1	8937.7	9648.3	9892.3	10064	10491	10758	11039	11036	11156	11885	11519	11559	11799	12174	12112	11985	12253	12549	12487
0.073869	3.2124	3.6191	0	0	0	9.0653	7.2493	36.006	98.711	152.13	246.16	424.81	618.81	893.69	1212.4	1595.9	2040.8	2516	2846.4	3625.3	4207.9	4420.4	5303.4	5608.3	6392.2	6767.3	7526.9	8277.9	8714.7	8865.4	9768.3	10239	10838	11401	11613	12242	12366	12954	12768	13179	13255	13422	13120	13417	14280	14027	13708	13940	13508
0	0	0	0	62.824	185.69	395.47	550.36	770.57	860.35	976.22	1268.7	1205.9	1547.7	1455.5	1725	1857.9	2016.1	2208.2	2300.1	2593.7	2848.8	3112.3	3401.9	3655.4	4019.7	4373.1	4665.6	5055.9	5314.7	5401.9	5973.1	6089.8	6542.5	6699.3	7190.4	6920.9	7733.1	7695.7	8199.3	8260.9	8752.6	8903.4	8709.4	9083.3	8920.6	9454.1	9574.8	9155.8	9829.8
20.072	11.606	0	0	0	1.8754	0	31.527	149.3	345.39	606.19	943.51	1383.3	1859	2363.4	2954	3490.9	4191.5	4885.3	5616.9	6426	7273.6	8037.5	8982.6	9667.6	10427	11337	12393	13154	14033	14482	15456	14724	15631	14034	14984	15763	16522	15232	16862	16725	17035	17365	18188	18566	19028	20367	20423	20468	20545
17.859	11.596	1.6604	0	0	0	0	21.793	56.194	138.17	250.13	427.49	678.72	953.18	1321.5	1732.9	2166	2637.7	3165.2	3895.9	4550.5	5165.6	5900.8	6678.8	7193.3	7996	8657.4	9430.2	9874.4	10591	11185	11799	12280	12930	13647	13921	14334	15050	15458	15626	16218	16124	16565	16632	16485	16517	16737	16878	17146	16896
0	0	0	0	0	36.016	74.826	102.88	150.54	218.45	345.58	517.59	690.46	969.45	1225	1460.7	1803.4	2189.1	2484.6	2881.8	3356.7	3766.3	4307.1	4775.4	5087	5541.5	6141.7	6381.5	6677.6	7289.2	7419.9	8021.8	8321.8	8682.6	8889.3	9147.6	9448.9	9472.4	10259	10085	10452	10682	11048	11269	11512	11761	11648	11876	11897	11496
21.564	8.5554	0	0	0	0	0	0	0	14.759	40.625	110.04	198.59	346.22	497.52	700.73	929.71	1140.3	1368.6	1666.5	1951.1	2282.2	2644.6	2972.9	3286.4	3628.3	3914.3	4187.3	4598.9	4908.5	5074.5	5428.5	5819.8	6028.1	6326.9	6601.9	6884.9	7153.8	7622.6	7705.3	7984.7	8218.7	8246.5	8678.1	8442.5	8477.1	8599.3	8905.3	8935.7	8938.3
13.214	3.2132	3.9519	0	0	0	0	11.323	26.225	57.659	139.09	213.44	397.74	611.46	881.07	1163	1533.4	1913.8	2316	2828.8	3149.8	3730.7	4278.8	4820.3	5144.1	5738.7	6168.6	6766.1	7314.2	7839.9	8327.5	8812.2	9487.5	9943.7	10209	10730	11024	11356	11854	11801	12350	12435	12596	12901	13041	13348	13432	13615	13718	13639
14.698	11.528	2.3031	0.12873	0	0	0	0	7.4651	68.69	121.81	270.69	446.77	652.97	867.85	1139.3	1565.3	1961.7	2357.9	2726.2	3167.4	3586.5	4010.7	4415.1	4875.5	5321.5	5838.8	6097.4	6546.4	6872.7	7221.5	7556	7963.3	8101.4	8450.3	9149.8	9260.7	9712.6	9785.2	10281	10419	10755	11164	11164	11754	11349	11699	12167	12124	12161
8.3796	4.1146	0	1.1781	0	0	0	15.983	35.662	104.04	194.66	328.06	507.88	739.23	980.09	1095.8	1416.5	1721.1	1986.9	2223.3	2689.4	2881.1	3295.8	3795	3854.7	4340.5	4506	4902.7	5130.7	5148.3	5687.1	5818	6410.1	6925.5	6757.5	7061.8	7528.1	8101.8	8383.9	8492.8	8575.7	8685.3	8939	9038	8915.9	8782.7	8977.8	9116.8	9457.1	9556.4
0	11.743	0.29432	7.6163	1.707	0	0	0	6.6881	30.374	78.314	134.29	228.84	356.27	520.81	837.04	902.85	1122.3	1402.7	1624.3	1887.3	2137.1	2378.8	2677.7	2943.5	3262.6	3558.2	3861.6	4140.2	4520.4	4902.4	5109.9	5527.7	5858.2	6098.5	6315.2	6538.2	6608.9	6850.1	7004.6	7633.4	7612.1	7572.5	7698.1	7371.2	7711.8	7666.5	7776.8	7841.5	8064.3
10.624	0	1.8098	0	0	0	0	9.9604	45.63	96.157	171.39	312.93	477.67	704.64	949.96	1252.8	1611.2	2058.9	2475.9	2958	3558.5	4051.9	4633.4	5191.3	5727.2	6354	6768.9	7431.5	7985.8	8505.1	8873.2	9181.5	9901.1	10498	11003	11374	11714	12185	12761	13015	13318	13258	13344	13819	13999	14446	14246	14576	14696	14874
0	1.7356	0	0	0	0	13.42	45.82	92.25	192.81	312.6	469.21	700.65	921.77	1182.2	1543.2	1780.5	2238.6	2541.6	2917.4	3311.4	3743.6	4048.6	4711.8	5009.1	5351.3	6048.3	6633.2	6772.9	6856.7	8044.2	8232.7	8414	8921.6	9251.3	9640.6	10021	10154	10904	11095	11465	11704	11858	12235	12557	12492	12949	13057	13452	13505
20.524	6.9204	0	0	0	0	6.5018	48.62	138.47	286.07	533.2	765.89	1146.4	1498	1992.3	2553.5	3283.3	4068.1	4828.7	5759.5	6594.5	7424.4	7637.6	8841.4	9895.3	10658	11650	12850	13718	14739	15430	16136	17057	17673	18299	19073	19315	20162	21032	21583	21853	21995	22352	22312	22678	22609	22872	23095	22567	22959
21.311	4.1834	0	0	0	0	0	0	23.766	56.463	135.77	232.76	357.82	524.11	633.75	801.39	965.15	1122.8	1448.5	1721.7	2010.9	2308.8	2640.5	2784.9	3249.3	3493.9	4016.9	4433.4	4730.8	5252.7	5622.6	5929.1	6410.2	6828.6	7032.5	7523.2	7732.1	7932.1	8230.5	8624.5	8773.5	9186.5	9226	9319.4	9325.7	9414	9757.4	9676.7	9752.4	9620
0	0	0	0	8.6515	15.363	56.475	115.13	199.76	323.8	490.07	732.11	1006.6	1333.9	1662	2097	2591.3	3058.6	3561.2	4056.2	4673.1	5310	5756.5	6293.2	6889	7407.5	8125.1	8331.2	8848.7	9383.4	9669	10133	10579	11165	11597	11934	12322	12688	12917	13433	13584	14055	14057	14491	14730	14911	15003	15200	15341	15254
0	0	0	0	0	60.959	65.749	74.237	140.29	275.55	456.83	632.09	907.97	1152.5	1586	2142.1	2508.2	3089.7	2863.1	3214.7	3179.7	3476.9	3842.9	4263.5	4640.1	5079.6	5580.2	5795	6052.7	6749.3	6979.8	7320	7513.1	7664.4	7958.4	8275.5	8561.1	8376.8	8522.3	8846	9463.4	9268.6	10041	10011	9911	9996.7	9802.3	9955.5	9773.4	10246
0	0	0	13.287	21.132	7.108	16.615	53.528	109.36	203.76	343.67	541.72	727.76	1039.4	1497.9	1907.8	2528	3095.1	3649.7	4483.8	5099.4	5849.2	6475.9	7143.4	7821.7	8772	9417.6	10277	10762	12038	13215	12980	13447	14732	15486	15763	16655	17122	17649	18087	18186	18346	18374	18924	19074	19529	20079	20050	20262	19638
0	0	0	12.209	5.7246	0	3.7847	3.3837	29.215	48.307	77.584	176.47	294.6	437.03	647.74	905.59	1139.9	1333.4	1610.3	1907.2	2233.1	2526.4	2781.7	3138.7	3535.8	3899.1	4295.3	4768.2	5000.5	5405.6	5809.4	6305.3	6582.4	6844.9	7184.3	7416.4	7791.9	8234	8263.8	8555.9	8869.2	9095.8	9304.9	9590.4	9880.1	9997	10219	10014	10219	10298
0	0	0	6.6096	0	14.357	8.6369	26.377	32.64	42.115	79.35	126.91	228.56	246.45	312.94	490.18	606.69	782.28	926.22	1230.8	1604.5	1792.8	2063.1	2215.2	2506.3	2813.4	3156	3382.9	3761.4	4012.6	4222.3	4577.5	4922.1	5192.4	5490.1	5845	6129.5	6371.9	6738.8	7121.5	7464.8	7952.1	8192.9	8350.6	8399.6	8609.9	8701.2	8922.9	8984.1	9106.8
1.7077	0	2.3259	0	0.99787	4.4921	2.2138	2.0919	39.423	98.889	189.54	317.79	519.8	723.91	990.79	1303.4	1592.9	1928.3	2297.8	2501.1	2669.8	3522.5	3856	4505.5	4434.3	4694.1	5108.1	5302.7	5525.4	5755.4	5632.6	5931.7	7076	7015.6	7427.6	7739.7	7636.5	8001.5	8213.9	8564	8776.8	9022.3	9100.8	9240.8	9406.8	9431.9	9477.7	9495	9628.5	9878.9
0	0	0	0	2.95	11.792	28.416	92.745	192.37	351.45	576.55	844.06	1189.5	1554.6	1938.4	2368.6	2820.4	3424	3977	4548	5165.7	5623	6135.8	6816.3	7529	8044.7	8535.3	9092.6	9777	10368	10661	11221	12030	11479	12931	13514	14047	14604	14805	15262	15409	16265	16340	15512	15517	15553	16699	16915	17305	17314
18.478	26.477	9.2715	0	0	0	0	27.612	35.612	100.39	206.01	381.71	572.61	823.6	1040.4	1345.2	1739.8	2075	2531.5	2863.6	3301.7	3809	4102.5	4636.6	5068.5	5439.8	5797.4	6046.2	6696.9	6849	7252.6	7675.7	7986.6	8137.1	8497.4	8952.2	9044.1	9192.4	9453.9	9778.7	9675	9747	10132	10040	10228	10279	10190	10699	10792	10798
0	0	0	0	6.6718	12.104	24.503	18.002	17.376	83.269	148.48	268.98	393.83	577.05	841.82	1139.9	1405.8	1729.8	2165.9	2585.8	3176.2	3549.6	4161.3	4774.7	5136.4	5454.2	6316.8	6832	7434.1	8101.5	8736.9	9712.6	10028	10947	11548	12235	12673	13061	13604	14287	14422	15059	15275	15996	15958	16610	16677	16568	17280	17546
0	0	0	0	0.26556	0.47447	41.824	108.44	232.88	423.75	675.94	962.67	1378.7	1838.8	2449.5	3072.8	3727.8	4265.8	5011.1	5719.7	6681.5	7276.5	7847.8	8678.4	9394	9983.6	10494	11474	12273	12596	13351	13759	14100	14752	15207	15988	16601	16933	17529	18112	18313	18701	18785	19061	19801	20150	20232	20395	20408	20596
0	0	0	4.2086	1.457	8.8507	7.9599	54.341	142.24	286.19	457.04	762.82	1124.4	1519.2	1927	2584.5	3085.2	3745.7	4391.1	5033.3	5753.6	6528.4	7272.9	8227.4	9184.9	9735.9	10597	11196	11858	12707	12835	13188	14205	15314	15743	16190	17136	17151	18742	19395	20132	20360	20951	21237	21707	22153	23373	23602	24535	23134
0	0	0	0	0	6.8064	26.353	49.607	143.91	247.74	445.22	703.39	955.7	1352.2	1789.2	2154	2576.1	2975.3	3163.3	3617.2	4960.1	5540.1	6334.1	6769.9	7491.7	8211.3	8961.5	8853.3	9400.2	9888	10681	10777	11571	11877	12640	13154	13619	14141	13610	15205	15225	15817	16066	16555	16398	15601	16073	17294	17067	17267
8.2086	0	0	1.401	0	0	7.1411	41.925	95.351	227.98	389.78	618.64	893.27	1199.2	1524.7	1944.3	2588.4	3065.2	3706.3	4099	4682.6	5470.9	6077.1	6871.6	7382.6	8036.7	8806.5	9202.1	9796.3	10268	10692	11041	11362	11461	11669	12683	12665	13636	14053	14610	14713	16028	15444	15911	16184	16594	16942	16512	16716	16813
12.039	16.871	3.0108	0	4.4731	0	0	0	42.441	130.88	251.3	427.2	740.88	1041.1	1362.8	1740	2016.9	2546.6	3155.6	3529.4	4209.8	3980.8	4443.4	4851.1	5712.1	7181.9	6492.2	7448.8	8025.3	8380.4	8916.2	10074	10586	10973	11032	11766	12007	12675	12643	12299	12399	12285	12735	13254	13395	13232	14345	13664	14575	14078
11.122	10.693	0	0	0	0	0	0	0	0	0	0	0	79.284	139.2	306.84	466.36	629.05	846.95	1166.7	1397.8	1711.6	1979.3	2492.9	2775	3284.4	3526.3	4118	4686.4	4400.1	5397.8	5546.9	5865.7	6077.9	6547.3	6960.1	7014.6	7734.8	7982.1	7993.7	8140.9	8604.2	8575.8	8987	9020.7	9132.1	9046.7	9146	9264	9397.5
0	0	0	0	7.1415	3.2221	6.126	0.4789	0	8.2097	39.035	95.085	206.86	455.16	554.65	797.49	1322.7	1318.2	2086.2	2001.5	2383.6	3305.9	3047.5	3522.2	3891.2	4228.3	4661.5	5047.3	5333.7	5688.5	5958.6	6237.6	6616.9	6812.1	7135.4	7256.6	7541.5	7478	7742.3	7888.7	8033.4	8091.2	8383.1	8394.3	8628.2	8677.3	8660.6	8691.6	8691.4	8752.9
10.156	0.092211	0	0	0	0	4.5795	23.517	73.802	143.54	240.82	370.15	546.67	758.98	935.5	1301.7	1632.4	1998	2439.3	2790.1	3252.9	3831	4275.7	4795.9	5243.7	5299.3	6237	6889	7253.2	7813.6	8270.9	8618.3	9105	9495.2	9878.6	10166	10122	10677	10969	11673	11929	12060	12286	12371	12525	12733	12969	13030	12819	13085
0	0.14857	5.341	5.5318	3.2554	0	0.94487	63.927	172.08	393.14	600.25	949.38	1338	1810.1	2405.8	2938.8	3697.5	4202.4	5255.8	5942.4	6788	7566.6	8230	8971.6	9741.6	10561	11330	11973	12739	13497	13915	14964	15914	16229	17351	17649	18502	18779	19316	20086	20704	20927	20829	21172	21615	22065	21648	21826	22206	22026
10.068	0	0	6.9511	1.0514	0	0	14.57	44.355	139.07	245.95	419.31	597.68	820.23	1100.8	1377.2	1671.2	1960.1	2345.9	2753.3	3211	3476.2	3840.7	4378.2	4959.9	4968.7	5124.9	5549.6	5850.5	6287.4	6619.8	7184.7	7596.8	8049.5	8385.8	8518.8	8719.2	9020.7	9182.4	9385.2	9572.1	9783	9582.6	9533.4	9604.6	9904.6	9845.6	10098	10093	10004
0	0	2.1245	0	5.2931	8.8498	3.937	8.0063	22.246	44.049	64.993	73.182	171.14	338.13	556.29	893.81	1210.3	1593.7	2020.3	2498.3	3049.4	3596.8	4205.9	4473.7	5399.9	6178	6881.5	7386.9	8117.9	8761.8	9497.6	10340	10825	11355	12194	12721	13336	14037	14748	15314	15766	16187	16320	16924	17284	17687	17938	18049	18381	18759
0	0	0	0	62.843	92.021	149.87	236.91	296.75	437.14	571.71	772.6	1045.2	1224.2	1593.5	2067.4	2442.5	3310.1	3730.9	4178	4951.3	5503.6	6118.8	6348.5	7417	8009.7	8792.4	9270.6	10100	10029	10792	11400	11991	12793	13485	13529	13576	14274	14217	14849	15342	15871	13558	15898	16762	16394	16170	16427	16758	16685
30.963	20.16	14.647	9.2238	22.976	0	0	0	20.419	114.12	269.77	481.84	759.12	1031.4	1408.8	1832.6	2237.1	2702.3	3108.1	3612.4	4119.2	4612.9	5235.9	5370.2	5780.5	6195.6	6544.3	7069.5	7420.6	7663.7	8062.4	7208.3	8370.7	7987.8	8336.8	8289.8	8150.6	8562.7	9045.5	9325.6	9229	9360.5	9275	10282	10529	10718	10296	10675	10689	10813
35.114	16.737	0	0	0	0	0	1.3681	4.645	68.876	153.74	298.56	441.1	694.98	896.58	1220.8	1623.8	1927.9	2310.5	2670.5	3137.1	3364.4	3853.3	4071.1	4543.3	5019.7	5532.9	5822.3	6331.1	6145.8	6668.5	6962.4	7218.4	7594.5	7608.5	8048.9	8262.2	8668.5	8581.1	8685.6	8767.5	8842.8	9317.1	9390.2	9743.5	9435.2	9697.1	9631.3	9815	9930.2
16.535	0	0	0	0	0	11.673	43.893	164.02	331.85	607.25	944.93	1397.8	1900.4	2446.6	3076.8	3971.7	4544.2	5283.6	6487.6	7112.4	7899.4	8962.4	9845.1	10602	11418	11746	12890	13662	14434	15508	15313	16172	16713	17592	18251	18797	19382	20030	20853	20589	20463	21095	21504	21290	21404	21500	21615	21346	21706
15.585	2.888	0	0	0	0	0	10.379	12.721	47.151	90.241	163.1	268.68	403.74	545.01	709.69	874.24	1075.8	1228.2	1414.6	1572.1	1832.5	2009.8	2269.9	2450.2	2504	2758.3	2824	2989.6	3269.7	3539.9	3678.3	3847	4104.1	4174.3	4355.6	4192.2	4192.6	4636.1	4840	5083.1	5243.9	5281.5	5361	5433.7	5509.5	5615	5735.6	5603.7	5636.7
0	5.9174	1.4471	0	5.2353	1.9873	0	0	20.281	66.337	121.57	205.26	355.1	543.61	779.67	1025.6	1311.8	1590.4	1935.4	2265.7	2639.3	3079.5	3433.2	3871.1	4171.8	4570.4	4959.5	5364.9	5860.7	6151.8	6494.9	7096.1	7324.6	7727.4	8133.9	8594.6	9044.3	9276.9	9711.2	10186	10216	10444	10626	10912	11206	11429	11600	11579	11735	11958
0	0	0	10.017	65.867	187.44	273.31	332.48	462.93	570.79	846.15	1073.1	1161.8	1472	2096.1	2340.4	2845.7	3454.5	4072.4	4697.5	5326.7	5994	6943.8	7560.7	8409.9	8977.4	9840.6	10696	11239	12021	12752	13375	13894	14477	14995	15725	16353	17058	17068	17293	17652	17547	18105	18268	18584	18461	18691	19469	19190	19332
0	0.15531	0	12.353	10.533	0	3.891	12.86	35.824	83.836	179.04	305.92	500.47	725.83	1012.2	1292	1658.7	2036.9	2432	2982.4	3428.4	3819.1	4319.9	4691.8	5358.7	5714.9	6066.3	6468.6	6754.6	7246.4	7507.9	7487.7	7759.2	8653.6	9034	9444	10691	10910	10775	11352	10896	11066	11550	11377	11340	11547	11552	11647	11650	11994
7.1562	7.512	0	0	0	0	4.778	0	0	11.901	63.755	139.52	263.39	450.13	664.12	873.72	1207.8	1461.3	1721.9	2092.6	2579.7	2902.1	3063.6	3503.3	3696.6	3917.6	4245.6	4530.7	4830.8	5077.9	5725.5	5690.3	6048	6099.4	6589.7	6979.7	7385.8	7337.4	7677.5	7862.2	7748.5	8274.6	8498.9	8776	8726.1	8628.2	8656.1	8710.1	8953.2	8750
0	1.7752	2.7052	0	7.5727	0.78171	0.62139	0	0	5.3352	28.35	121.47	223.29	333.32	543.24	762.62	1108.3	1423.5	1763.7	2164.3	2616.2	3151.2	3651.3	4106.8	4732.6	5266.8	5913	6525.7	6912.6	7879.9	8096.6	8643.8	9414.5	10407	10479	11324	11872	12494	12782	12909	13431	13348	14189	13851	14397	14360	14829	15089	14582	15046
0	0	0	0	3.7142	4.3329	24.94	50.461	119.98	212.64	362.81	581.83	798.56	1085.3	1383.9	1640.1	2033	2451.3	2837.9	3264	3680	4176	4628.1	5165.2	5595.4	6087	6689.9	7035.1	7571.4	8045.7	8500.7	9105.1	9773.9	10047	10400	10853	11133	11530	11612	11975	12216	12428	12591	12838	13267	13336	13486	13572	13640	13603
0	0	0	0	1.512	4.706	19.071	56.331	141.82	243.5	429.24	620.78	926.83	1529.9	1665.7	2147	2552.5	3128.2	3698.8	5062	6137.9	7036	7705.2	7704.9	7295.2	7863.2	8368.8	9172.9	9630.4	10311	10913	11119	12020	12040	12444	13091	13576	13774	14258	14238	14731	14782	14597	14858	15246	15418	15568	15702	15844	16163
0	0	0	0	0	8.2806	25.134	49.136	108.07	171.57	266.63	393.49	563.2	763.31	984.05	1217.4	1553.1	1782.7	2046.2	2359	2630.2	3051.1	3319	3847.9	3958.4	4444.1	4665	5219.3	5659.4	6117.7	6455.2	6753.6	6862.9	7189.3	7840.4	8394.1	8302.5	8487	8763.2	8950	8925.1	9359.2	9525.2	9756.7	9673.8	9872.7	9741.9	9625.3	9624	9557.8
21.54	22.076	1.673	0	0	0	0	0	0	5.9102	60.287	144.79	291.78	472.48	697.76	1052.9	1423.8	1827.9	2263.9	2798.9	3319.6	3793.7	4312.5	4825.9	5386.8	5977.8	6562.8	6882.4	7838.1	8377.2	9111.2	9892.5	10731	11501	12200	12723	13305	13797	14448	14702	15085	15608	15981	16372	16666	17240	17304	17144	17237	17259
0	1.7814	2.5514	5.5868	0.23758	0	0	0	23.01	68.651	152.12	286.92	485.47	761.12	1066.4	1485.8	1847.8	2400.4	2922.9	3475.6	4111.7	4802.6	5411.3	6134.7	6743.9	7674.6	8322.8	9030.8	9831.4	10473	11382	12446	13178	13700	14639	14981	15885	16134	17010	17431	18407	18797	18818	19406	19425	19461	19905	19909	19799	19804
17.081	0.43083	0	0	0.16692	0	0	17.995	40.649	84.624	156.77	250.27	491.24	639.4	981.09	1311.3	1749.1	1934.5	2885.8	2657.1	3302.6	3820.5	4449.7	5773.4	5837.6	6872	7464.3	6640.1	8215.8	8527.5	7866.6	9554.3	8575.7	9092.6	9429.3	9862	10221	10292	10722	10950	11483	11703	11820	11997	12295	12685	12493	12968	12943	11796
11.328	0	0	0	0	0	13.267	35.666	115.45	239.26	401.52	620.51	902.55	1282.5	1628.3	2047.6	2425.3	2919.1	3304.2	3739.3	4413.7	4843.4	5298.9	5738.5	6268.4	6794.7	7193.4	7809.4	8361.8	9122.1	9287	9711.4	10166	10418	10774	11423	11864	12254	12540	12643	12615	13215	13550	13681	13688	13902	13722	13785	14014	14281
0	2.7432	2.3966	0	0	0.97161	13.992	17.143	39.595	89.143	169.27	285.45	423.27	618.31	906.79	1118.8	1387.2	1766.8	2263.8	2551.4	2921.9	3381.5	3839.8	4069.7	4478.9	4617.8	5116.7	5250.1	5571.1	6090.9	6484.4	6591.7	6697.6	7191.8	7270.2	7464.2	7727.3	7890	8268.5	8648.9	8740.1	8992.6	9340.4	9085.6	9510.6	9342.9	9528.6	9459.8	9797	9862
0	0	0	0	0	14.779	14.927	25.35	65.327	131.91	241.81	363.44	514.09	686.71	924.97	1204.2	1425.3	1684.8	2010.4	2369.6	2711	3079.8	3609	4048.8	4486.2	4941.5	5504.9	5821.5	5997.1	6627.7	6870	7447.4	7768.7	8240.6	8639.4	9066.8	9465.4	9495.5	9598.7	9821	10193	10623	10972	11089	11411	11369	11307	11590	11363	11626
0	0	0.93994	13.25	8.6823	0	1.7216	24.219	60.771	142.45	254.48	396.73	632.68	858	1196.6	1553.5	1835	2257.9	2759.7	3186.9	3608	4075.8	4631.2	5038.3	5651.7	6082.9	6682.2	6838.8	7252.5	8021	8482.4	8885.8	9450.6	9722.4	10435	11106	11291	11936	12570	12941	13449	13554	13784	14366	14308	14562	14700	15251	15271	15218
0	0	0	0	0	6.1407	16.605	60.654	144.1	277.75	460.29	679.59	963.26	1262.4	1548.3	1834	2196.8	2597.2	2978	3263.5	3682.2	3990.7	4411.1	4830.6	5172	5581.1	6041.7	6367.4	6854.6	7243.8	7528.4	8180.5	8598	9243.1	9591.3	10099	10713	10993	11490	11606	12146	12731	12871	13509	13661	13907	14925	15099	15547	15669
6.1762	0	3.1058	0	1.0179	0	0	35.98	129.68	275.7	517.22	851.1	1244.9	1795.6	2392.9	2996.8	3712.7	4523.7	5368.7	6173.4	6899.5	7734.5	8405.6	9116.9	10225	11111	11757	12626	13381	14298	14973	15498	16565	17221	17693	18486	18680	19493	19952	20407	21135	21388	21751	21719	22147	21982	21912	22295	22327	22749
18.893	15.076	6.3284	0	0	0	5.9984	21.007	93.643	184.4	354	549.9	818.7	1143.1	1521	1900.3	2308.3	2792.7	3309.3	3817.2	4377.6	4896.1	5361.6	5889.9	6202.3	6656.3	7218.4	7778.9	8299.6	8690.8	9069.2	9714	9994.3	10269	10877	11228	11455	12009	12479	12182	12782	13228	13275	13752	13718	13641	13677	13864	14011	14096
19.324	15.799	4.0188	0	0	0	0	18.735	58.767	148.61	308.73	533.53	823.55	1190.9	1714.1	1979.9	2368.8	3013.6	3595.9	4146.1	4774.1	5074.6	5308.4	5779	6265.3	6951.2	7195.1	7811.3	8390.4	8716.9	9112.6	9688.1	10473	11109	11654	12251	12832	13016	13689	14303	14511	14296	15126	15221	15255	14892	15257	15246	15296	15626
0	7.5529	11.662	3.5595	1.1864	0	0	5.4538	25.5	92.622	203.52	365.54	541.07	819.19	1063.2	1406	1587.4	2016.5	2415.5	2703.3	3133.7	3524.8	3879.1	4367.5	4743	5141.6	5690.6	6146.9	6221.9	6482	6537.5	7136.1	7488.4	8095	8409.3	9013.9	8729.9	8139.1	8262.9	8852.9	9121.5	9519.4	9694.2	9726.5	9166.1	9309.6	9362	9689.7	9956.3	9973.1
18.663	3.7455	0	0	0	0	0	9.4718	43.899	91.787	156.78	286.41	421.44	578.8	760.31	960.97	1259.2	1630.5	1977.9	2395.5	2757.8	3152.3	3594.7	3924.5	4148.7	4632.4	4875.7	5453.5	5576.5	5850.2	5999	6413.9	6748.8	6952.4	7261.7	7487.1	7604.9	7885.6	8110	8233.2	8298.4	8436.5	8646.5	8821.6	9152.4	9236.5	9186.9	9388.2	9336.3	9550.5
11.232	6.7893	0.25535	0	0	0	0	5.5715	54.782	158.37	264.38	521.26	855.22	1208.8	1760.4	2133.3	2901.6	3690.9	4492	5208.4	5986	6881.5	7700.9	8509.9	9141	10215	10838	11438	12353	13072	13525	14455	15411	15831	16073	17169	17358	18240	18719	18897	19597	20131	20228	20479	20511	20631	20819	21064	21301	21291
0	0	0	15.358	0	67.507	132.48	144.9	179.13	269.79	354.82	478.12	621.81	787.97	929.26	1137.2	1462.6	1866.1	2206.7	2557.2	2822.2	3244.9	3638.5	4058.2	4749.9	4907.4	5278	6001.5	6703	7081.4	7713.5	7776.4	8348.5	9253.5	9690.3	10605	11164	11765	11606	12278	12865	12770	13341	13370	13779	14249	14251	14941	14775	15019
14.768	2.7642	0	0	0	0	1.4753	31.146	101.98	244.14	416.64	686.78	923.14	1345.2	1709.9	2308.7	2813.2	3322.6	3976.1	4507.6	5266.4	6021	6698.4	7014.3	7872.2	8624	9303.2	10080	10636	11345	10567	11345	11717	12317	13025	13611	13990	14469	14990	15568	15679	15579	16454	16698	17082	17358	17581	17978	17976	18136
0	0	0	0	2.6545	42.982	84.555	108.47	144.74	210.79	286.74	357.39	454.97	560.02	722.88	841.16	945.51	1121.5	1266.2	1446	1625.7	1784.7	1994.8	2297.2	2604.9	2734.6	3068.6	3434.8	3697.3	4151.6	4435.9	4555.1	4855	5128.5	5345.1	5685.7	5843.1	5940.3	6456.4	6552.1	6631.2	6830.4	7306.4	7475.8	7173.1	7451.5	7557.8	7633.9	7909.3	7997.2
0	0	0	0	10.444	18.49	47.538	85.377	126.74	172.42	266.9	373.64	476.94	619.92	765.41	1009.2	1198.4	1433.8	1640.4	1876.3	2219	2439.7	2857.8	3170.7	3400.8	3787.7	4251.2	5566.7	4982.6	6487.3	5659.6	5839.8	6175.1	6460.5	6826.1	7056.5	7391.9	7021.8	7034	7336.3	7498.8	7548.2	7682.7	7568.5	8001.1	7898.3	8118.8	8241.5	8278.5	8399.8
0	0	0	0	7.4928	10.844	11.547	11.563	42.46	95.915	174.36	274.04	445.38	628.32	849.45	1208.9	1470.9	1764	2348	2816.2	3399.6	3628.2	4027.6	4628.6	5005.9	4956.7	5455.5	5872.8	6511.8	6981.3	7376.2	8019.3	8197.1	8775.1	9282.4	9628.2	9946.5	10223	10523	10786	10718	11251	11260	11298	11478	11375	11508	11586	11740	11547
21.816	7.515	0	1.2337	18.183	0	5.9122	14.802	27.127	106.05	253.04	410.44	574.57	832.07	1099.6	1342.9	1808.9	2131.2	2844.1	3400.8	3756.3	4369	4960.3	5548	6057.5	6682.1	7194.7	7888.6	8498.8	9149.1	9705.2	10396	11089	11397	12079	12547	12874	13681	13975	14402	14723	14839	15296	15572	15888	16214	16204	16500	16237	16557
20.108	12.794	0	0	0	0	0	0	38.302	86.744	153.94	243.55	360.25	512.12	681.04	913.62	1082.9	1361.9	1558.7	1791	2087.7	2374.2	2721.1	2849	3101	3495.3	3557	3632.2	4131.5	4454.9	5317.9	5161.7	5177.3	5944.8	5030.5	5171.1	4602	5582.8	7487.5	5213.8	6186.4	6312.8	5730.7	5922.7	5778.1	6954.5	7936.7	7216.4	7414.6	7432.5
5.8363	0	0	0	0	18.526	57.029	116.16	171.75	296.77	526.88	664.38	881.85	1348.5	1668.5	1726.3	2373.7	2482.4	2766.8	3339.2	4277.1	4017.7	4300.4	4252.6	4684	5403	5526	6303.2	7004.3	7048.5	7171.3	7700.1	6876	7507.3	7402.9	8166.2	8000.9	8475.6	8620.7	8807.7	8831.3	9227.7	9641.7	9629.2	9929.7	9278.4	9850.8	9911.9	9979	10051
0	0	0	0	0	21.487	39.307	79.764	133.03	166.87	353.55	507.02	730.78	991.01	1285.2	1579.3	1922.6	2342.1	2851.3	3260.7	3812.6	4152.1	4592.5	5006	5523.9	5661.4	6211.7	6573.1	6933.1	7303.8	7493.1	7947.7	8256.8	8569.5	8899.5	9289.7	9530.7	9916.9	10080	10350	10469	10644	10919	10895	11134	11230	11224	11430	11187	11393
0	0	0	3.9802	5.3261	12.15	10.937	13.78	0	0	0	0	29.058	93.882	168.34	306.17	438.71	603.57	797.77	995.07	1258.3	1487.4	1765.5	2029.5	2328.2	2532.1	2904.9	3164.2	3490.4	3828.1	4130.9	4543.9	4894.1	5176.9	5464.9	5773.9	5957.9	6357.9	6797	7213.7	7491.2	7981.3	8187	8381.9	8588.8	8697.8	8813.5	8933	9151.5	9359.2
0.10659	0	0.70613	0.7938	0.76038	2.3176	1.1158	19.176	55.829	126.69	231.75	385.64	606.11	863.41	1160.7	1449.3	1736.3	2148.8	2538.7	3684.9	4136.7	4558.7	4581.2	5259.8	5572.9	6129.1	6661.8	7046.3	7502.9	8188.3	8580.9	8970.2	9531.7	9831.5	10205	10675	10554	11012	11266	11829	12257	12685	13163	12555	12613	13352	13155	13599	13509	13840
0	19.265	12.146	1	0	0	0	21.059	35.258	117.37	208.24	358.69	604.45	837.92	1113.1	1541.8	2009.4	2493.4	2946.8	3514.8	4119.2	4696.9	5226.4	5781.2	6204.7	6910.3	7434.2	8246.9	8836.9	9112.7	9846.5	10495	10929	10669	10938	11749	12088	12639	12610	12645	13050	13694	13911	14331	14374	14637	14529	14329	14504	14756
27.493	14.916	9.3232	0	0	0	0	4.2416	15.38	102.88	161.24	322.72	541.85	849.46	1223.3	1686.9	2297.4	3043.1	3893.5	4488.5	5494.3	6530.6	7178.2	8168	9405.6	10454	11667	12602	13447	14207	15155	16109	16644	17445	17634	18833	19098	19943	20268	21362	21444	22493	22760	22854	22976	23001	23421	23606	24275	24532
0	0	0	0	98.014	172.29	236.61	348.24	397.16	581.93	677.83	832.9	971.89	1167.8	1339	1541.4	1797.6	2097.2	2481.6	2820.9	3147.7	3554.1	4053.2	4371.1	4762.1	5077.4	5683.3	6043.7	6384.7	6837.1	7305.8	7677	7792.7	8416.5	8224	8906.3	9206	9417.8	9650	9742.1	10132	10375	10520	10998	11039	11272	10876	10952	11140	10676
3.1866	6.1708	0	0	0	3.9959	0	0	14.15	58.315	210.49	291.89	467.43	706.07	1022.3	1314.7	1651.9	2138	2546.8	2929.7	3438.9	3798.9	4296	4716.7	5234.6	5700.6	6200.2	6662.4	7038.4	7530.2	7976.7	8390.6	8896.1	9270	9615.8	10135	10201	10704	10927	11262	11552	11704	11943	12304	12595	12582	12876	12925	13072	12969
0	0	0	0	10.742	0	13.187	10.146	20.964	8.7724	9.2521	51.846	113.49	219.24	383.51	585.48	905.2	1253.9	1656.8	2016.7	2583.9	3046.8	3512.7	4085	5486.9	5964.7	6771.1	6590.7	7122.8	7839.9	8320.7	8564.4	10890	9721.1	10221	10865	11226	11447	11809	12232	12539	12565	12706	12970	13364	13455	13577	13694	13715	13829
0	6.8372	0	0	0	0	3.2956	43.891	89.401	179.15	270.12	419.86	605.84	816.82	1040.8	1314	1664.7	2001.1	2322.3	2647	3194.9	3542.8	4068.8	4759.7	5071.4	5615.7	6359.9	6973.1	7505.6	8191.8	8647.1	9109.1	10012	10472	11190	11626	12029	11966	12841	12858	13754	14246	14387	14375	14212	13585	13286	13625	13476	13730
0	0	0	0	0	11.841	23.943	76.724	178.06	327.61	515.69	785.59	1128.4	1463.3	1874.6	2297.6	3031.3	3496.9	4152.1	5004.6	5168.2	6819.5	7192.4	7671.8	8253.9	8414.1	9843.6	10754	11337	11164	12098	12653	12796	13984	14796	15497	15370	16541	16188	17311	17149	18319	18176	18375	18802	18394	18485	19213	20961	20026
0	0	0	5.3418	0	7.5779	16.249	95.838	167.33	253.47	415.75	586.5	827.87	1067.3	1346.8	1730.4	2092.5	2600.2	3057	3640.3	4272.4	4891.4	5587.8	6403.2	6926.6	7588.6	8428.9	8950.7	9778.2	10546	11169	11784	12627	13401	14083	14660	15490	16222	16861	17288	17954	18164	18191	18682	18493	18897	19031	18887	19228	19713
2.0902	1.5872	0	0	0	0	9.1418	10.119	25.869	92.267	198.23	342.45	516.44	757.26	1032.4	1317.7	1637.2	2003	2355.9	2719.7	3139.4	3567.4	4084	4469.6	4899.7	5408.4	5916.1	6338.7	6797.9	7195.7	7552.3	7926.6	8551.8	9059.4	9587.4	10296	10603	10914	11544	11427	12301	12501	12787	13314	13273	13354	13803	13930	14145	14377
0	0	0	2.7373	0	7.8915	21.819	59.014	153.57	306.48	537.62	899.1	1303.5	1843	2280.2	3023.3	3709.2	4289.1	5215.1	6133	6916.2	7834.1	8383.6	9198	10003	10879	11536	12196	12876	13601	14382	15081	15237	15762	16063	16903	17012	17672	18390	18482	18350	19004	18274	19925	20288	19486	20295	19715	19906	20196
[truncated: 78 more columns]
