# Supplementary material for: Limits on information transduction through amplitude and frequency regulation of transcription factor activity
Source: eLife. 2015 May 18;4:e06559. doi: 10.7554/eLife.06559 (PMC4468373; doi:10.7554/eLife.06559)
Supplement: Supplementary file 1. — Raw single-cell time-trace data for HXK1 (15259 cells), SIP18 (21242 cells), pSIP18 mut A (18203 cells), pSIP18 mut B (17655 cells), 1× reporter diploid (21236 cells), and 2× reporter diploid (19222 cells). The data are also available from Dryad Digital Repository (Hansen and O'Shea, 2015). DOI: http://dx.doi.org/10.7554/eLife.06559.014 [file elife06559s001.zip › source_data/pSIP18_mut6_DM_70min_690nM.txt]

4.4217	0	9.2476	0	0	0	8.4391	40.059	113.8	256.03	406.08	547.96	789.87	1053	1358.7	1663	1942.1	2286	2603.7	3015.3	3116.7	3642.1	3898.9	4232.6	4398.2	4875.6	4981.7	5557.6	5957.5	5922.2	6387.8	6555.2	7098.1	7448.3	7610.2	7920.2	8348.4	8431	8737.1	8897.8	9107.5	9517.8	9666.9	9567.1	9829.4	9795.3	10098	10166	10145	10247
0	0	2.3069	10.942	4.6723	8.7482	10.77	88.04	176.62	366.64	664.17	989.35	1467.7	1983.2	2547.8	3262.6	3944	4725.9	5444.7	6203.8	7109.9	7846.3	8834.7	9861.3	10584	11650	11939	12801	13598	14240	14709	15688	16242	17202	17789	18806	19351	19827	20164	20901	21827	22136	22871	23104	23804	23830	23664	24218	24162	24500
0	0	0	13.093	0	41.256	90.442	100.52	111.74	234.39	296.22	501.9	874.16	1213	1780.3	2254	3216.9	3733.4	4914.6	5748.9	6761.7	7611.9	8614.6	9783.8	10977	12417	13548	14835	16141	17160	18262	19115	20888	21193	22427	24153	25394	26043	26208	27081	27335	28300	29645	29183	29348	29471	30400	30444	29969	30040
35.538	45.703	47.096	0	0	0	0	0	0	38.714	95.866	198.21	463.98	564.15	862.59	1113.8	1620	2122.2	1764.9	2135.9	3666	2880.2	3270.5	4996.5	5617.8	4276.7	4870.1	5202.9	5575.5	5675	5996.2	9474.4	10068	10567	11599	12355	13105	13342	13844	14701	15586	16201	16109	16912	17373	17375	16894	17389	17711	17773
0	0	0	0	0	17.314	40.752	45.882	54.931	65.011	96.566	139.18	246.19	386.62	637.52	920.04	1263.8	1723.3	1937.8	2403.6	2878.2	3425.2	4059.9	4685.3	5347.5	5874.5	6517.1	6947.1	7587.9	8357.8	9061.5	9793	9924.1	10553	10996	11987	12886	13591	14180	15058	15634	16402	16798	17304	17496	17861	18241	18558	18553	18007
0	2.9466	0	0.6869	0	1.7283	5.102	17.255	40.522	104.51	194.31	345.49	517.41	722.09	932.06	1171.4	1548.4	1736.7	1963.9	2346.1	2666.9	3010.7	3355.9	3768.2	3940.6	4268.4	4527.2	4742.7	5152.4	5554.6	6021	6405.4	6724.7	7092	7492.8	7908.7	8539.4	8903.1	8753.2	9174	8999.9	9172.3	9520.3	9551.8	9740.6	10003	10075	10105	10132	10079
0	14.932	5.927	1.442	0	0	0	0	28.682	58.91	116.4	199.41	371.1	528.26	737.13	1009.6	1295.5	1647.4	2097.2	2464.9	2848.4	3365.3	3769.2	4202.5	4730.7	5218.9	5598.8	6023.1	6530.5	6969.9	7433.6	7778.8	8100.9	8551.8	8790	9284.5	9226.9	9663.1	10172	10308	10418	10708	11210	11625	11741	12268	12387	12971	12826	13007
0.084751	0	0	0	0	8.2448	21.063	96.056	167.59	341.17	547.57	677	929.77	1165.8	1571.3	1883	2509.9	2860.4	3462.5	3927.2	4541.2	5104.2	5496.6	6554.5	6753	7535.7	7489.4	8183.7	8824.3	9371.9	9435.3	9386.2	9360.5	9751	10300	10574	10764	11230	11328	12038	12658	12863	13202	13314	13667	13702	13582	13340	14394	14985
20.332	10.539	0	0	2.6878	0	0	9.445	78.577	220.72	424.64	731.21	1137.7	1573.6	2186	2835.4	3579.8	4443	5123.3	5851.3	6860	7659.5	7915.4	9050.2	9216.6	11151	12176	12607	12253	12960	14394	14035	14853	14992	16652	16836	17779	17997	17970	18306	18824	19382	19215	19453	19805	19832	19943	20433	20294	21466
14.272	0	0	1.5808	0	3.1075	0	0.95753	0	0	10.13	45.792	146.02	272.67	442.35	644.86	884.99	1213.3	1483.7	1797.4	2434.4	2868.1	3397.6	3973.8	4484.4	5034.3	5604.1	6253.9	6871.4	7153.2	7300.1	8262.9	8567	9455.7	9999.4	10546	10959	11275	11685	12066	12503	13034	13145	13497	14201	14006	13961	13868	13877	14166
0	9.2915	12.621	0	0	0	0	0	20.229	49.888	108.06	188.13	307.52	444.27	623.6	790	951.84	1160.3	1295.9	1595.4	1765.4	1937.1	2243.7	2747.4	3059.6	3350.5	3370.5	3933.3	3901.8	4269.3	4298.1	5012.8	5226.9	5493	5937.7	6062.6	6439.8	6616.6	6823.8	7077	7251.7	7670.2	7816.9	8035.8	8063	8110.6	8027.7	8064.2	8465	8402.5
22.279	6.332	0	3.8262	0	0	0	0	0	0	0	42.48	117.61	237.39	402.64	572.2	786.22	1047.7	1316.1	1588.9	1940.9	2343.1	2798.5	3169.3	3558.7	4046.1	4558.7	5061.9	5732	6204.5	6812.5	7417.1	8053.3	8733.5	9386.4	10325	11217	11806	12462	13140	13527	13822	14525	15187	15346	15698	15793	16172	16242	16093
14.15	4.8722	0	0.55638	0	0	0	0	0	16.948	44.045	84.404	138.94	228.21	312.44	423.97	574.22	775.59	945.52	1131.2	1404.5	1651.7	1884.1	2141.3	2393.4	2568.6	2907.4	3213.3	3443.4	3791.7	4115.8	4280.2	3904.7	4464.7	4881.4	5212.7	5510.7	5349	5882.7	6229.8	6210	6715.3	7769.2	6499.1	8112.3	8123.8	7625.2	8775.9	8952.1	9007.4
21.54	19.561	14.319	3.8202	0	0	0	0	0	0	0	0	68.076	170.05	324.2	491.11	715.17	925.07	1235.8	1541.6	1949.2	2381	2863.5	3391.1	3885.3	4421.1	5110.2	5411.6	6299.6	6784.3	7741.4	8143.7	9080.7	9789.4	10274	10899	11527	12415	12922	13286	14082	14469	14548	15193	15259	15381	15789	15859	16026	16116
0	0	1.2557	7.4685	9.9053	17.097	27.65	20.526	87.019	157.25	354.73	557.25	862.6	1228	1627.5	2181.7	3375.2	4215	5094	6036.1	6637.1	7744.7	8450.2	9550.3	10288	9503.7	10535	10918	11740	12407	13353	14412	15043	15803	16539	17493	18187	19214	19951	20640	21643	21882	22383	22785	23347	23300	24020	24816	25092	25122
17.47	13.688	0	0	0	0	0	7.6406	21.38	56.609	97.502	177.21	273.96	425.22	587.46	685.15	1059.1	1174.7	1484.1	1782.3	2016.3	2649.1	3075.5	3534.5	3839.2	4365.9	4801.2	5247.9	5112.5	5957.7	6276.7	6743.3	7488.3	7955.1	8827	9017.8	9504.4	10347	10370	10273	10635	10516	10939	11117	11425	11733	11768	12165	12342	12567
0	0	0	0.32041	0	7.034	8.1782	5.3045	29.066	42.043	79.229	142.47	256.67	369.99	497.69	664.67	829.55	1036.6	1232	1356.9	1541.2	1784.7	1968.3	2284.7	2429	2675.4	2967.7	3220.7	3501.8	3626.8	4060.1	4243.8	4548.4	4871.8	5109	5427.3	5612.4	5941.9	6173.3	6628.8	6982.2	7007.8	7365.2	7442.4	7714.5	8008.3	8171.7	8200.2	8385.1	8526.2
18.801	13.433	11.028	0	0	0	5.9051	0	65.234	147.77	316.21	502.79	839.2	1211	1595.6	2027.3	2587	3105.1	3484.5	3951.1	4590.2	5152.9	5555.9	5961.7	6863.6	7278.2	7877.1	8057.2	8800.8	9257.6	9578.6	9752.8	9806.1	10005	10790	11101	12203	12228	12575	13031	13081	13667	13554	13511	13028	13530	13972	13863	13697	13685
0	0	0	0	8.4046	0	16.154	31.42	65.597	155.4	267.98	442.04	640.12	854.23	1128.4	1408.4	1825.5	2175.8	2634.5	2927.9	3270.3	3683.1	3950.2	4374.2	4678.4	4953.5	5112.7	5570.4	5869.9	6182.4	6525.8	7175.2	7421.7	7604.7	7737.1	8276.1	8771.6	8949.9	8815	9056.5	8968.4	9030.4	9283.5	9160.2	9029.8	9216.9	9509	9733	10014	9851.7
17.369	9.1603	0	0	1.9832	0	0	3.4645	0	12.516	34.543	84.491	134.01	224.67	309.45	444.28	606.16	764.04	880.28	1035.4	1138.7	1265.1	1710.7	1934.6	2135.3	2438.7	2252.6	2562	2773.7	2887.7	3679.4	3694.1	4197.8	4498.3	4599.6	4972	5339.2	5234.5	5422.1	5497.3	5785	5640.1	6026.2	6063.8	6285.9	6303	6314.3	6305.5	6304.8	6372.4
14.794	7.2204	0	0	0	0	2.5558	19.093	73.855	182.53	343.22	519.3	723.73	950.05	1240	1455.3	1798.5	2032.3	2332	2779.8	3036.5	3421.9	3724.5	4339.9	4754.1	5338	5905.7	6110.2	6563.5	6996	7552.2	8143	8686.5	9113	9701.3	10306	10704	10418	11030	11712	12013	12798	12782	13363	13690	13733	14033	14467	14460	14621
8.8406	2.9336	0	0	0	0	10.979	20.177	64.37	117.71	212.22	328.22	513.64	771.91	1118.5	1513.4	1834.6	2221	2756.6	3310.9	3859.2	4444.4	5043.5	5677.2	6348.5	7140.7	7753.3	8572.6	9298.5	9945.3	10513	11204	12016	12961	13286	14116	14069	14544	14841	14826	15188	15810	15631	15704	15696	15921	15852	15849	15730	16127
0	0	14.566	0	28.589	20.179	11.586	13.066	57.3	106.4	196.51	284.91	454.96	667.18	874.89	1027.4	1318.6	1641.2	1844.2	2139.9	2334	2693.4	3143.4	3621.7	3757.1	3981.7	4308	4574	4840.3	5067.1	5373.7	5848	6134.9	7571.9	6994.1	7231.6	7596.8	7672.1	8010.6	8414	8615.4	8845.8	9320.8	9242.4	9618.9	9499.5	9638.4	9681.4	9468.8	9740.8
0	6.5684	3.2234	4.532	1.9555	3.3938	0	5.4039	41.441	90.777	162.75	259.89	398.9	563.85	709.31	950.69	1205.9	1398.4	1706.6	1989.5	2283.4	2675.1	2828.7	3277.6	3881.2	4073.1	4535.2	4854.8	5424.4	5713	6106.7	6507.4	7068.8	7787.9	8113.5	8513	9115.7	9311.1	9900.1	10185	10542	10849	11038	11511	11590	11580	11944	12120	12385	12483
0	0	0	5.2345	0.11506	6.0309	19.619	64.126	189.59	377.63	627.89	858.75	1200.8	1849.3	2268.6	2646.5	3066.7	3571.8	4947.2	4843.1	5506.7	6087.3	6989.4	6926.8	7818.5	8125.6	9024.9	9861.7	9711.1	10286	10772	10924	11701	12201	12835	13054	13637	13786	14285	14607	15010	15152	15778	16126	16304	16679	16730	16762	16574	16766
14.895	13.713	0	0.12449	0	0	0	5.516	54.296	67.71	134.35	237.54	379.65	516.66	684.94	893.28	1137.1	1422.6	1685.9	1837	2150.2	2485.4	2683.9	3015.7	3186.2	3513.8	3503.8	3896.9	4140.6	4435	4487.3	4595.9	4810.9	4924.8	5475.8	5645.9	5956.4	6395.5	6573.3	6620.7	6442.8	6450.6	6937	7188.4	7242.1	7498	7557.4	7577.9	7609.1	7631.8
15.178	12.805	0	0	0	0	0	10.035	50.776	121.33	243.59	442.46	640.84	924.21	1425.8	1771.4	2314.8	2779.4	3369.2	3777	4730.5	5511.4	5812.9	6921	6684.1	7512.5	7921.5	8786.1	9248.4	10560	10497	10554	11448	11796	12306	12289	12845	13588	14016	14362	15938	15778	16594	16621	17192	17474	17787	17984	17970	17993
24.416	2.0756	0	0	0	0	0	34.192	113.29	222.27	368.09	590.4	952.38	1245.1	1658.8	2104.7	2551	3023.5	3634.1	4285.4	4929.4	5581.5	6223.9	6943.1	7529.8	8189.2	8669.5	9826.1	10433	11117	11793	12005	12872	13463	14270	14863	15054	15411	13835	14575	15353	15659	15966	16259	16848	16731	16690	16825	17098	17491
12.805	2.3627	0	0	0	0.33442	0	0	0	0	49.284	90.939	208.09	330.5	512.01	754.19	1038.1	1330.5	1656.7	1988.5	2452.6	2849.6	3220.7	3630.6	3965	4406.4	4806.6	5269	5631.6	6166	6468.7	6729.7	7199.9	7424.5	7956.6	8361.5	8736.4	8780.4	8920.4	9430.8	9739.3	10229	10523	10425	10767	10883	10997	10929	11068	11085
0	0	3.5687	3.3918	35.929	32.766	56.615	71.024	59.204	97.031	135.71	173.9	271.59	395.5	539.33	754.63	944.67	1160.7	1509.5	1760.6	2089	2413.2	2633.1	3083.5	3325.3	3584.4	3975	4187.4	4301.4	4645.4	5017.5	5250.1	5692.4	5780.5	6015.5	6332.7	6662.2	6985	7263.9	7432.7	7535	8068.3	8222.3	8328.9	8586.8	8712	8819.8	8782.9	9255.4	9107.7
0	0.1124	4.8032	10.91	0	1.6831	9.4418	0	22.38	4.5072	22.082	58.828	133.92	250.44	415.34	601.86	881.51	1215.7	1558.4	1926.6	2338.2	2797	3332	3846	4416.2	5018	5404.7	6025.8	6661.2	7322.4	7477	8513.4	9030.9	9444	10150	10572	11212	11582	11915	12450	12777	13126	13501	13528	13848	13647	14010	14244	14331	14565
21.364	15.834	6.721	1.9296	0	0	0	0	15.635	71.47	169.63	310.82	508.28	733.73	969.19	1365	1768.3	2081.5	2624.4	3053.4	3592.6	4022.3	4454.4	4982	5398.9	5917.8	6395.6	6891.1	7204.7	7892	8241.5	8993.2	9827.6	10265	10793	11027	11468	11721	11915	11839	12397	12247	12833	12701	12972	13335	13367	13433	13544	13944
0	0	2.6728	0.75976	0	2.2099	4.4997	32.64	71.566	183.61	351.36	563.8	868.26	1212.5	1638.6	2090	2623.8	3152.8	3749.4	4247.3	4872.6	5514.4	6365.4	7091	7870.9	8564.4	9089.9	9908.8	10624	11464	11952	12480	13369	14144	14787	15528	16316	16704	17129	17567	18191	18982	19932	20235	20763	20626	20844	20901	21337	21374
190.01	88.573	64.53	79.753	0	0	0	0	0	0	0	0	0	0	118.44	341.94	627.24	922.53	1408	1761.7	2203.8	2833.9	3285.7	3685.3	4320.9	5286.6	6118.1	6423.4	7174.9	8053.4	8698	9040.7	9903.1	10886	11684	12046	13123	13322	14218	14873	15204	15682	15824	16494	16580	16957	17201	17146	16892	17250
12.415	17.785	3.7037	2.565	0	0	0	0	0	27.426	63.264	137.37	214.99	320.3	413.68	560.48	688.91	893.09	1039.3	1272.2	1447.8	1656.1	1810.7	2079.3	2410.8	2554.7	2799.2	3094	3399.8	3528	4062.8	4186.1	4425	4837.9	4852.5	5400.3	5674.1	6092.4	6292	6481.6	6873	6883	7022.1	7393.9	7502.6	7427.2	7636.5	7882.4	8214.3	8173.5
0	0	0	0	7.5078	2.2184	48.203	87.9	166.67	298.39	502.91	709.61	1027.4	1301.9	1585	1986.9	2311.6	2772.9	3432.6	3843.3	4349.2	4666.8	5294.1	5763	5918	6565.8	6855.6	7111.7	7808.4	8161.4	8645	9011.5	9264.8	10036	10548	10912	11462	11739	12095	12366	12232	12695	13179	13692	13721	14088	13815	14091	14295	14480
0	0	13.94	1.8249	0	0	5.7981	15.236	72.389	135.1	277.94	419.84	653.88	916.76	1235.4	1541.4	1986	2425.6	3000.1	3485.8	4016.1	4658.3	5277.3	4936	5835.9	6671	7288	7871.5	8050.1	8466.9	9028.8	9440.1	9870.5	10213	10720	11060	11325	11454	11741	12104	12366	12551	12754	12873	12953	12945	13036	13411	13305	13339
0	0	0	0	7.2757	9.7731	29.052	46.603	65.874	94.783	151.86	236.69	302.52	416.34	570.47	712.71	898.17	1100.8	1254	1437	1609.6	1887.4	2172.7	2431.9	2882.5	3204.3	3458.8	3726.5	3954	4425.6	4505.7	5086.6	5505.5	5718.2	6034.1	6450.9	6830.5	7166.7	7620.4	8098.5	8474.3	8809.4	8941.7	8657.1	8959.7	9031.9	9287.9	9336.5	9466.6	9260.2
0	4.0324	1.3761	1.6815	0	0	4.2253	17.949	62.104	118.84	269.74	426.55	691.65	1003.8	1434.4	1824.1	2378.6	2975.9	3592.3	4279.7	5067.6	5927.5	6736.8	7467.2	8462.8	9329.1	10111	10796	11590	12421	13737	14919	14842	15784	17018	17414	18316	18602	19151	20122	20418	20687	21344	21395	21365	21448	21706	22067	22360	22086
0	0	0	0.54458	0	22.788	21.174	63.631	90.251	199.69	310.63	470.58	698.72	962.97	1309.1	1711.8	2120.7	2733.1	3333.9	3919.4	4485.6	5013	5761.4	6114.4	7721.2	8286.3	8785.2	9312.1	10079	10643	12160	11369	11861	12515	13069	13441	13706	13975	14136	14747	15094	15450	16321	15732	15983	15994	14831	15182	15767	15347
10.16	19.104	9.0318	0	0	0	4.0682	1.8535	89.901	194.26	433.06	699.1	996.19	1473.2	2090.3	2434.1	2918.3	3987.8	4741.2	4968.7	5603.4	6969.7	7032.2	8337.4	8211	8686.3	8737.7	10822	9716.1	11881	11048	13007	13288	13697	13792	14534	14946	15293	15802	15386	15333	16323	16248	16121	16470	16146	16342	16884	16950	17525
0	2.9463	0.060768	0	3.2206	3.831	12.766	32.049	85.965	162.95	300.99	431.35	700.59	963.18	1322.5	1697.2	2209.6	2711.5	3304.8	3870	4460.8	5267.6	5814	6577.3	7442.6	8106.3	8802.5	9388.6	10041	10909	11463	11458	11855	12904	13155	14074	14607	14812	15924	16636	16967	17716	18078	18381	18834	18739	19186	19271	19159	19178
17.516	0.25576	0.15199	0	0	0	0	11.302	66.565	109.33	206.53	326.17	532.18	788.34	1091.1	1463.9	1894.5	2300.9	2690.1	3091	3841	4216.1	4888.5	5586.9	6237.7	6903.9	7315	8305.7	8827.6	9247	9722.4	10340	11006	11735	12323	13253	14072	14727	15460	15932	16234	16638	17002	17670	17974	18425	18390	18622	18618	18565
0	0	0	21.831	2.7975	0	13.656	0	26.317	75.931	110.4	222.4	325.56	495.25	676.86	863.94	1180.3	1484.3	1738.6	2190.8	2683.3	3282.6	3435.6	3969.6	4538.8	5017.2	5645.3	6410.8	6877.7	7369.5	8296.2	9013	9347.5	10101	11150	11331	12114	12990	13519	13288	14373	15263	15889	15861	16412	16365	16675	16818	17234	17348
23.728	0	0	4.561	0	1.1471	0	7.6905	9.591	29.168	47.455	106.39	206.06	323.52	607.62	787.13	1140.7	1554	2080	2610	3195.5	3910.7	4512.8	5299.1	6003.9	6747.9	7517.4	8094.2	8739.9	9260.9	9573.1	10494	11430	12106	12550	12845	13193	13693	13822	14352	14386	14852	13514	14821	14275	14435	14873	15113	15201	15186
3.2539	0	0	0	0	0	14.135	42.296	108.86	257	420.48	601.51	897.15	1151.5	1576.4	1823	2133.6	2495.8	2873.1	3315.7	3509.5	3449.5	3776.4	4435.1	4588.9	5245.7	5446.2	5678.4	6076.1	6532.8	6929.9	7511.6	7958.3	8498.4	9041.6	9632.6	10118	10722	11700	12056	12415	12928	13225	13514	13680	13855	14140	14296	14433	14410
5.7419	9.8431	0	3.022	0.83672	0	6.3894	0	0	0	4.0972	48.77	138.59	260.94	446.24	646.16	928.04	1137.7	1508.4	1850.7	2357.5	2724.2	3151.9	3565	3989.5	4599.8	5217.5	5843.2	6174.3	6610.2	7190.4	7693.5	8364.9	8630.8	9178.9	9686.6	10505	11058	11208	11796	12233	12647	12917	13213	13304	13414	13790	14157	14092	14023
3.4539	4.8262	0	0	0	4.1585	4.0638	4.9347	32.978	57.459	151.87	297.77	529.77	833.43	1239.4	1721.6	2248.4	3015	3745.8	4220.3	5580.7	5518.6	6203.5	7691.2	8375.9	9520.4	10265	11073	11108	12364	13842	14339	15517	16187	17459	17885	18658	19268	19522	20456	20852	20940	21904	22566	22966	24067	23320	23372	23503	23841
0	0	8.6942	4.8736	0	1.0448	4.0693	6.3482	33.696	64.734	159.42	277.83	511.55	817.55	1319.8	1804	2435.1	3077.3	3855.8	4755.5	5970.2	6917.2	8346.3	9374.4	11027	12054	13570	15006	16683	17976	19217	21580	23132	23812	25651	27126	27878	29536	29251	30075	30516	32231	32092	33361	33745	33994	33247	34120	33971	33746
0	0	6.1001	9.9818	18.186	21.654	24.385	56.437	92.988	159.18	342.38	517.91	817.23	1134.4	1561.8	1970.6	2376.1	2960.6	3616	4229.2	5078.3	5674	6434.7	7118.4	7850.7	8593.4	9267.2	9783.1	10496	11105	11780	12404	13104	13939	14693	15213	15839	16225	16942	16829	17477	17635	17958	18306	18304	18376	18705	18145	18098	18046
0	0	0	0	41.382	87.684	138.41	134.1	172.92	206.11	207.57	233.04	263.9	280.29	341.52	386.26	450.5	591.09	748.76	964.11	1212	1457.4	1825.2	2243.8	2497	2988.1	3451.3	3926.8	5041.9	5325.6	5940.5	6483.2	7037	7351.5	8013.7	8627.8	8913.4	10031	10007	10468	10835	11076	11932	12150	11990	12432	12537	12714	12817	13051
2.4283	0	0	0	0	6.7376	27.301	53.728	99.852	159.2	273.84	429.11	614.24	804.28	1093.3	1273.3	1543.2	1724.9	2188.2	2514	3028	3429.3	3893	4442	4931.8	5464.1	6108.5	6362.3	6876.6	8211.5	8872.3	9074.6	9621.9	10006	10354	11251	11588	11731	11743	10750	11786	11882	12195	12120	12598	13197	13880	12980	13401	12880
8.4509	6.9804	2.0415	0	0	0	0	0	0	0	21.048	64.627	128.77	244.85	395.63	547.41	667.74	961.16	1194.4	1496.1	1746.9	2375.2	2619.3	2856.7	3217.7	3758.6	4115.1	4375.2	4630.7	5553.2	5294.2	5213.4	5550.9	6799.3	6009.4	6416.5	6786.7	7020.6	7406.2	7936	7909.3	8029.4	8223.8	8483.8	8818.4	8862.9	9301.7	9395.1	9480.6	9458
21.786	5.4816	0	0	0	3.5352	0	17.743	60.016	151.48	296.15	505.99	777.81	1103.8	1486.4	1979.5	2422.1	2917.4	3348.9	3910.8	4418.8	5024.2	5297.6	6084	6718.5	7211.1	7370.1	7616.3	8452.2	8843.6	9412.2	9685.2	10335	10816	11187	12047	12206	12488	12648	13323	13967	14574	14484	14941	15490	15417	15106	15035	15037	15635
0	0	0	0	40.62	209.58	428.68	666.37	932.87	1279.2	1692.2	2108.5	2692.1	3280.7	4065.5	4701.6	5550.8	6581.8	7240.4	8315.5	8774.8	8877.9	9626.8	11032	11903	11902	12439	15357	14480	20122	16783	18630	18953	19761	20497	20899	21789	22602	23430	23938	24403	24513	25275	25473	25449	25544	25869	26168	26375	26567
0	0	0	0	2.7869	0	26.467	61.746	183.53	257.41	399.27	587.43	787.62	1080	1452.9	1928.6	2310	2746.6	3287.9	3774.7	3439.7	4103.8	4578.3	5191.1	5429.4	6119.6	6797.3	7072.3	7687	10218	9229.4	9280.5	9772.8	10189	10832	11218	11687	12123	12535	12921	13416	13535	14427	14800	14664	14910	14816	15166	15445	15593
0	0	4.061	0	7.4092	0	37.013	38.357	110.63	160.58	263.9	395.64	562	793.21	1104.9	1373.8	1777.8	2255.5	2760.8	3325.3	3679.6	4380	4963.4	5724.5	6267.6	7111.6	7857.7	8474.5	9201.9	9668.7	10190	11085	11776	11739	13538	13777	14008	15006	15636	15618	16688	16924	17375	18003	17465	18256	18086	18724	19030	18885
0	0	7.7098	7.9629	0.3658	0	5.1551	20.348	68.787	125.09	215.17	335.97	467.12	646.52	793.46	971.03	1221.5	1450.7	1663.8	1911.6	2147	2436.8	3015.3	3381.1	3788.6	3860.8	4390.3	4542.3	4889.5	5037.1	4822.3	5304.8	5902.9	6328.9	7119.9	7660.9	8043.4	8028.4	8402.6	8953.3	9226.6	9473.7	9825.5	9959.4	10210	10087	10849	11027	11275	11343
3.6536	26.107	1.3989	6.2345	0	0	0	7.7484	64.938	149.56	254.73	415.19	600.7	817.52	1096.5	1321	1587.6	1776.8	2136.3	2418.9	2658.2	2887.2	3176.5	3461.3	3842.2	4223.1	4473.1	4850.1	5079.1	5302.6	5743.8	5976.6	6161.6	6436.6	7118.3	7287.2	7779.2	8276.1	8239.5	8804.6	8660.9	8650.4	8909.7	8994.3	9348.1	9366.5	9174.3	8484.2	9313.8	8347.7
0	0	0	0.26703	0	3.144	49.799	111.89	248.62	416.11	609.92	896.84	1251.7	1690.5	2325.5	2773.8	3289	3901.2	4409.8	5177.7	5934.4	6616	7318.9	8056	8800.1	9804	10572	11404	11812	12723	13625	14229	15178	15727	16465	17070	17414	18242	18418	18818	18991	19242	19710	20722	20973	21397	21265	21338	21169	21244
27.782	9.0303	0	0	0	0	0	0	21.848	72.974	159.98	306.19	509.1	740.89	1155.4	1461.7	1941.9	2396.2	2950	3549.9	4224	4944.7	5689.8	6559.6	7315.8	7852.8	8901.3	9673.2	10329	11318	12228	12912	13816	14491	15303	15530	16553	17424	17270	18400	18302	19005	19389	19845	19866	19720	20117	20247	20071	20251
28.139	51.234	0	22.615	0	2.3822	0	0	0	0	0	37.765	137.17	273.99	416.86	664.65	883.51	1135.4	1335.5	1609.9	2008.9	2252	2674.6	2870.6	3173.1	3521.1	3925.6	4305.3	4444.8	4608.9	4848.1	4975.2	5290.6	5596.1	5986.3	6085.9	6397.2	6798.2	7078.7	7318.2	7413.1	7467.4	7398.3	7663.4	7773.9	8096.9	8058.5	8076.3	8085.7	8084.4
0	0	0	0	11.364	6.0896	15.473	23.655	22.586	66.661	142.97	282.57	494.25	737.19	1126.7	1471.9	1983.5	2524.5	3025.3	3741	4135	4855.2	5447.7	6285.7	6865.6	7556.7	7969.8	8555.3	9313.4	9801.7	10262	10870	11546	12073	12710	13198	13567	14019	14002	14290	14570	14788	15148	15368	15580	15641	15787	15907	16389	16437
29.478	4.5759	0	0	0	0	10.101	60.695	124.09	249.28	401.94	580.22	725.91	984.39	1376.3	1679.5	2100.8	2013.6	2642.8	3277.7	4160.1	4818.5	5289.8	6140.2	6392.2	7440.7	8130.1	9341.3	9878	9355.8	9912.1	12350	13049	13960	14884	15204	16018	16942	17065	17985	18664	18605	19105	19455	19594	20383	21187	21141	21098	21104
7.0242	4.8046	4.8677	0.80325	0	0	0	8.2639	30.537	55.052	115.63	167.28	263.86	371.67	569.25	735.94	917.19	1047.5	1344.6	1615.5	1827.3	2034.9	2458.8	2834	3268.9	3665.6	3972	4288.1	4711.6	4922.9	5313.1	5667	6146.6	6589.5	6823	7186.2	7212.2	7611.5	7564.7	7670.8	7821.1	8225	8793	9039.6	9099.7	9275.9	9277.6	9249.2	9421.7	9339.3
21.533	11.4	0	0	0	0	0	0	0	10.97	45.697	109.98	247.1	438.22	684.46	970.25	1277.4	1541.1	1798.1	2083.1	2479.9	2888	3527.2	4407	4607.3	6210.7	5637.5	6474.2	6553.9	7757.1	7624.6	8360.2	8101.7	8281.7	9338.4	9634.4	10821	11047	11528	11896	11986	12211	12176	12106	11929	12220	12498	12850	12849	13003
0	4.4042	0	0	15.074	0	7.3298	0	3.0917	77.76	111.44	228.87	343.46	588.19	753.32	1060.4	1644.9	1633	2365.5	2366.9	2732.8	3031	3444.2	3993.5	4213.5	4479.6	4649.5	5013.6	5180.8	5837.2	6293.4	6491.3	6714.1	7109.8	7305.3	7934.4	8422	9019.3	8926	9270.5	9719.2	9592.4	9988.2	10167	10324	10611	11189	10897	10920	10937
0	0	0	0	0	0	21.882	63.977	126.35	248.33	410.9	585.17	756.69	960.4	1181.6	1392.1	1650.8	1921.1	2269.3	2667.1	2870.3	3298	3759.7	4356.5	4824.7	5346.3	5537.9	6095.4	6640.4	7262.5	6850.8	8032.8	8826	9296.3	9784.6	10249	10569	10772	10958	11185	11600	12312	12844	13353	13332	13328	13366	13330	13232	13313
49.452	34.726	33.391	0	0	0	0	50.547	70.287	145.28	313.7	499.97	795.4	1068.4	1575.5	2023.1	2740.7	3391.3	4085.4	4862.5	5572.6	6590.7	7488.3	9901.1	9368.7	10169	11299	12178	13631	13536	14288	15059	16759	16893	17545	18732	19890	20596	20696	21444	22506	23577	23673	24355	24547	24776	25272	25590	26056	26145
0	0	2.9224	0	0	3.6131	25.621	87.912	189.03	344.64	547.46	829.09	1083.1	1449.1	1870.9	2319.5	2858.6	3306.3	3936	4567.6	5161.3	5830.5	6542.8	7187.5	7978.4	8556.9	9225.3	9762.3	10552	11297	11821	12324	13073	14059	14607	15156	15483	16273	16728	17202	17555	18411	19042	19930	20268	20561	21351	21466	21712	22178
2.616	5.5753	0.099423	1.2165	4.2782	0	0	0	0	23.939	49.744	86.196	149.25	212.42	298.96	388	588.84	830.09	1065.1	1372.6	1635.6	2166.7	2592.5	3134.3	3685.1	4207.5	4980.8	5636.3	6480.9	7218.5	7976.7	8637.8	9199.8	9881.1	10660	11114	11961	12505	13144	13415	13781	13973	14151	14646	14692	14606	14834	14841	14979	15207
21.243	0	2.6483	0	0	0	0	2.0584	48.109	104.17	209.32	366.8	581.56	874.47	1202.1	1617	2048.4	2472.3	2908.3	3253.2	3719.8	4267.6	4714.9	5259	5739.6	6348.3	7191.7	7574.3	8185.8	8407.5	8776	9419.4	9548	10502	11128	11519	11869	12643	10692	10144	12494	13014	12564	13423	13717	14066	14190	14529	13178	12091
0	13.826	1.9236	7.4248	0	0	0	0	9.703	42.371	141	248.27	418.95	622.87	909.88	1207.3	1591.4	1959.3	2364	2780.5	3222.7	3823.2	4428.2	5022.5	5489.1	6045.7	6994	7229.8	7680.6	8231.6	8816.2	9532.8	10129	10719	11298	11854	12418	13105	13341	14112	14726	15047	15281	15713	15883	16135	16532	16554	16704	16814
0	23.716	0	0	0.87311	0	14.734	41.053	109.44	233.55	392.57	607.1	805.84	1155	1415.1	1850.2	2313.1	2779.3	3257.2	3668.8	4314	4912.2	5261	6183.2	6428.1	6906.4	7494.7	7872.5	8309	8597.3	8983.4	9025.4	9218.5	9576.5	10104	10877	11200	11405	11699	12267	12464	12585	12664	12911	13104	13499	13728	13899	13796	14052
13.503	32.906	5.5119	16.209	0	0	0	0	2.6735	90.376	265.19	411.91	577.11	829.83	1064.2	1061.4	1291.8	1638.2	2015.8	2302.1	2205.5	2310.4	2675	2855.7	2965.7	3349.1	3683.3	3966.9	4164.8	4513.1	4579.1	5168.5	5336.1	5552.9	5931.3	5838.2	6107.4	6319.3	6451.3	6573.3	6687.2	6868	7244.3	7203.3	7524.5	7355.2	7441	7602.1	7726.1	7759.2
0	0	0	0	0	8.1056	40.886	66.864	139.25	206.29	309.07	413.26	593.95	722.83	969.86	1232.1	1655.2	2079.9	2551.5	3052.7	3564.5	4435.9	5135.4	5466.2	6765.7	7432.1	8665.3	9923.8	10420	11210	12383	13680	14344	14741	16251	17028	17708	18139	19020	19775	20434	20533	20656	20614	20460	20440	20804	21238	20910	21015
3.6128	0.40316	1.8039	1.1848	0	0	11.219	40.521	105.94	180.65	289.34	387.1	555.39	721.78	985.96	1165	1405.6	1714.5	2037.4	2378.4	2636.9	2910.1	3309.4	3605.4	3928.1	4114.9	4323.7	4721	4833	5372.7	5349.4	6283.8	6582.2	7021.8	7515	7468.6	7878.3	8125.6	8713.6	8917.4	9143.7	9292.8	9530	9666.1	9881.9	9890.2	10029	9959.3	10167	10325
10.11	3.2859	0	0	0	0	3.0783	0	18.758	41.529	100.44	201.11	411.66	577.25	859.79	1228.3	1570.5	1975.7	2410.3	2788.8	3451.9	4081.5	4386.2	5036.2	5476.5	6106.3	6579.3	7348.9	7573.9	8166.2	8391.1	8841.8	9342.3	9765.2	9696.5	10101	10703	10764	11404	12060	12078	12388	12454	12870	12558	13001	13145	13539	13430	13341
0	0	0	0	0	8.4989	30.018	101.16	211.66	395.53	702.05	1116.8	1495.2	2017.3	2676.9	3394.6	4237.9	4947	5760.1	6784.5	7602.8	9031.5	9635.3	10682	12262	12308	14390	14429	15703	16324	17889	17546	17910	18591	18798	19457	20675	21218	21377	21890	22368	22488	23009	23111	24128	24314	24485	24270	24759	24731
24.268	10.01	0	0	0	0	0	0	12.222	75.06	187.02	332.87	568.15	849.86	1116.9	1516.6	1850.2	2323	2797.9	3194.9	3738.7	4326.2	4881	5573.6	6014.6	6657	7063.2	7868.1	8472.7	8973.1	9616.9	10198	10771	11583	12349	12885	12975	14027	14217	14818	15390	16070	16440	16370	16962	16899	16906	17264	17213	17342
5.4266	2.4359	2.7884	0	6.6873	0	0	8.0374	50.096	172.35	278.09	501.74	820.48	1279.5	1698.7	2211.3	2872.9	3615.6	4332.8	5724.8	6498.3	7306.6	8644.2	9725.3	10965	11805	12894	13941	14825	15748	16909	18494	18787	19389	20902	21870	22621	20596	21343	22043	24965	26270	26865	27805	29191	27426	26726	27156	27892	27968
0	0	5.3179	2.4805	8.1719	11.019	8.0547	18.29	17.612	80.185	187.21	307.31	555.63	766.02	1055.6	1433.8	1807.4	2217.1	2705.7	3087.5	3730.8	4295.5	4789.5	5453.7	5828.4	6595.2	6990.1	7991.4	8586.6	9259.6	9860.9	10640	11364	12538	13440	14213	15106	15544	16431	17374	17820	18660	18726	19449	19635	20311	20357	20369	20844	20514
5.1725	8.2099	1.218	0	0	0	4.0556	0	11.067	43.13	68.003	107.88	137.69	203.54	285.37	384.64	600.42	763.3	1046.2	1262.8	1532	1866.7	2118.1	2582.5	2844.8	3252	3489.7	3857.3	4149.1	4654.1	5005.1	5411.7	5862.8	6141.7	6499.9	7046	7812.6	8035.4	8196	8372.7	8568	8720.2	9096.5	9254	9509.5	9484.6	9532.3	9461.9	9723.5	9654.2
8.5204	6.963	0.34936	0	0	0	0	4.0638	43.903	107.67	254.62	481.14	768.38	1114.5	1580	2040	2728.5	3221.8	3790.3	4530.1	5203.2	5968.3	6724.7	7736.9	8199.2	9118.5	9977.4	10852	11195	12267	12222	12973	13141	13874	13874	14948	15049	17249	17365	18366	19100	18982	20540	17884	17878	17840	18173	19558	19230	18201
0	0	0	0	31.125	14.966	51.856	80.74	123.65	205.19	363.81	679.36	963.74	1332.1	1640.4	2200	2697.8	3220.1	3845.9	4464.7	5253.6	6038.4	7532.5	7272.9	8071.5	8618.6	9504.3	9684.2	10706	11882	12585	13454	13472	13561	13995	14321	15371	16113	15846	15803	16066	16181	16347	16755	16899	17495	18016	17511	17957	17968
0	0	2.1595	0	14.132	0	4.2344	13.263	0	24.546	86.468	199.93	437.94	772.09	1151.1	1652.7	2281.5	2916	3737.9	4429.9	4937.5	5755	6539.5	7460.1	8471.9	9444.8	10352	11301	12203	13519	14419	15582	16292	16704	17803	19151	20091	21286	21743	20289	23260	23649	23763	24436	24398	24575	25348	24512	25614	25602
0	0	0	0	13.116	57.595	132.62	232.05	348.41	484.99	707.08	916.47	1178.5	1515.9	1894.9	2271.5	2709	3378.5	4059.2	4672.4	5198.9	5930	6563.8	7397	8186.4	8572.6	9666.3	10652	11059	11622	12469	12850	14364	13587	13758	14917	15533	16362	17006	17308	17815	18087	18316	18097	18987	19482	19264	19318	19442	20138
3.834	7.5169	0	0.22912	0	0	6.1975	28.436	83.893	156.04	291.63	458.77	622.88	828.19	1075.1	1442.3	1684.2	2019.8	2329.6	2341.6	3037.9	3671.7	4132.5	4476.7	5284.5	4981.7	6201.1	6490	7085.9	7376.9	7765.1	8059.7	6575.5	9177.5	9382.9	9796.3	9999.8	10361	10561	10653	10850	11482	11888	12443	12425	12738	12544	12519	12824	13086
15.412	10.834	0	0	0	0	0	10.379	15.804	59.862	166.23	303.47	497.99	793.75	1136.8	1584.9	2105.7	2663.6	3112.3	3851.8	4500.3	5322.1	5952	6649.1	7479	8016.5	8823.7	9583.4	10019	10957	11773	12694	13178	13876	14396	15648	16468	16632	17535	18233	18837	19614	19323	19659	19832	19686	20221	20369	20749	20575
45.013	30.847	0	1.5617	0	0	0	0	0	0	0	0	21.441	130.53	326.15	292.11	517.5	851.26	1224.8	1588.6	2045.8	2667.6	3052.7	3714.1	4223.1	4733.5	5371.3	5764	7300.8	7079.7	7766.6	8097.9	8730.8	9664.7	9940.2	10271	11012	11479	11787	12806	12887	13490	14116	14098	14531	14360	14444	14623	14791	15005
0	0	0	0	15.482	27.947	78.099	68.173	114.44	140.39	171.51	201.75	231.5	286.36	384.73	514.98	773.19	1052.8	1332.5	1701.1	2035.1	2571.6	3111.2	3570.3	3984.1	4582.8	5076.3	5451.6	6233.3	6741.4	7270.8	7685.6	8401.2	9120.2	9684.1	10270	10651	11414	11370	12205	12590	12836	13198	13821	13747	13746	14107	14522	14664	14601
0	0	0	0	4.3582	39.407	50.917	101.29	226.04	382.89	650.99	984.85	1366.2	1977	2606.4	3302.1	4174.9	4968.1	5956.7	6893.9	8001.1	9153.6	10529	11543	12149	13661	14665	15866	17065	17882	19143	19926	20754	20709	21762	22937	23542	23969	24561	25043	25092	25327	25878	26512	26751	27200	26533	26755	26720	26366
0	9.3302	0	0	0	0	16.907	36.609	95.055	176.49	292.18	458.52	667.84	858.64	1159.2	1500.4	2245.5	2597.9	3169	2934.8	3278.3	3701.2	3921.7	4410.6	4648.1	4866.5	5313.8	6488.3	5866.1	6141.3	7580.2	6823	6905.9	6948.7	7055.4	7578.4	7894.7	7878.5	7885.4	8116.9	8282.3	8409.6	9089.5	9371.8	9779.3	9575.4	9882.5	10096	10362	10273
16.346	0	0	0	0	9.5552	7.1253	18.016	11.353	6.7582	2.0264	42.276	98.307	173.94	263.18	461.84	671.71	1009.4	1251.4	1609	1976.8	2601.5	2967.2	3443.4	3870.6	4529.6	4864.8	5411.5	5790.5	6233.6	6641.9	6961.5	7353.7	7779.7	8348.8	8549.6	8968.7	9006.2	9249.6	9718.3	9794.6	10034	10220	10203	10726	10825	11101	11185	11257	11428
0	0	4.3933	0	27.27	33.565	36.54	45.702	47.082	75.606	154.42	233.63	397.07	623.27	912.52	1210.7	1555.1	1972.1	2423.2	2928.2	3430.7	3976.4	4495.7	5194.7	5584.7	6166.5	6767.9	7479.4	7924	8193.6	8748.7	9387	9980.8	10469	10995	12036	12409	12926	13432	13788	13983	14571	15014	14822	15580	15497	15590	15589	16019	15850
15.447	4.849	0	0.34796	0	0	0	0.93212	47.689	137.43	201.6	362.29	546.27	790.82	624.9	995.66	1373.1	1674	2191.4	2401.6	3049.4	3308.8	3848.7	4250.1	4759.7	5450.3	6098.5	6630.3	7331.1	7701.6	8193.9	8732.2	9414	9927	10411	11281	11882	12623	12874	13604	13898	14004	14805	14700	15063	14949	15795	16085	16028	16390
9.4237	0	0	0	0	0	4.0572	7.6705	20.135	31.144	85.726	147.64	246.85	398.76	524.81	794.32	1030.7	1302.8	1729.4	1858.9	2162.5	2504	2621.5	2977.3	3436.1	3612.9	4044.3	4160.2	4465.1	4799.7	5179.6	5994.1	6332.7	6599.5	7057.9	7628.2	7881.5	8256.6	8475.3	8617.1	8552.4	8641.5	9089.9	9484.5	9737	9949.5	9956.1	10116	10231	10310
0	0	0	22.726	15.573	30.406	34.71	80.505	211.1	262.07	640.56	658.3	1345.3	1692.7	2319.1	2193.2	2742.6	4135.3	4350.3	4454	5072.2	6035.7	6774.2	7617.5	8455	8741.2	9736	10063	11003	11854	13105	11511	11952	11854	12480	12974	12787	13594	14488	14583	14809	14907	15323	16198	16070	15820	16660	16737	16755	16756
0	7.559	0	0	0	0	16.104	25.907	72.24	179.85	329.41	573.05	859.73	1287.4	1627	2181.3	2873.6	3369	4288.7	4999.1	5459.7	6012.3	6763.5	7625.6	7908.6	8482.3	9015.9	9196.1	10081	10839	11508	12245	13280	14399	14485	15714	17235	17870	18487	18732	19559	19718	19990	20400	20350	20947	21327	21551	21278	20868
6.4642	3.4185	0	0	0	4.2791	15.403	5.1694	22.013	68.641	86.656	157.35	229.27	358.32	440.95	628.88	830.19	1131.5	1399.9	1780.4	2249.1	2664.7	3218.7	3704.4	4061.9	4625.9	3800	4385.8	4848.6	5228.4	5651.6	6081.1	6433.3	6945.1	7252.1	7924.5	8045.7	8632.6	8898.5	9194.2	9278	9381.9	10345	9861.1	10010	10427	10190	10778	10289	10604
9.456	10.86	9.3736	0	0	1.4846	0	6.826	27.062	85.044	179.26	361.46	607.75	896.82	1209.6	1553.3	2087.1	2624.1	3077.1	3758	4519.5	5515.4	6229.5	6709.6	7393.4	8423	9528.5	9924.4	10468	11620	12177	12928	13180	14354	14191	14937	15768	16362	17666	16532	18176	17339	17963	17852	18351	17859	18414	18876	18464	19128
0	0	0	0	0.6659	9.9027	10.779	6.6809	15.999	25.242	40.564	97.286	211.28	358.71	551.95	788.82	1081.2	1432	1765.4	2109.9	2490.2	2945.3	3522	3798.1	4011.4	4302.2	4533.7	4990.8	5418	5705.8	5976	6192.5	6526.8	6642.8	6766.8	7384.7	7722.2	7851.8	8073.8	7942.2	8007	8351.8	8780	9321.5	9643.7	9621.1	9875	9596.3	9871.5	9835.5
5.3896	0.26873	3.0752	0	0	0	0	0	0	0	5.4561	30.05	79.457	163.83	280.41	433.23	636.99	854.61	1109.1	1397.7	1682.8	2080.8	2415.9	2799.3	3199.1	3684.9	4121.7	4615	4924.7	5372	5674.9	6265.6	6654.7	7111.5	7408.4	7588.8	8046.5	8432.2	8908.5	8899.8	9298.9	9867.3	10277	10477	10567	10614	10954	10728	10844	10968
0	5.169	0	0	4.893	0	7.3758	27.686	29.276	66.598	123.57	196.43	341.57	460.26	759.16	1002.2	1369.6	1655.4	2119.6	2581.6	3011.4	3577.3	4059.1	4523	4908.2	5587.9	5978.9	6184.5	6718	7359.3	7867.3	8382.1	8418.5	8716.9	9094	9663.9	9919.4	10011	10356	10832	11225	11331	11731	11992	12249	12315	12615	12918	13085	12874
0	0	0	0	5.3274	0	17.034	15.91	53.862	125.76	212.65	347.85	525.1	699.61	983.98	1181.5	1369.5	1725.8	1953.2	2397.6	3022.5	2920.5	3560.2	4122.1	4431.7	4864.8	5051.6	5400.4	6100.2	6492.9	6703	6874.5	7697.3	7849.2	7603.3	8379.3	9021.9	9101.4	9528	9868.5	9828.5	9778.6	9893	10633	10538	11065	10987	11070	10952	10946
0	0	0	0	0	12.751	46.826	100.88	201.54	309.43	497.37	679.99	916.22	1392.9	1362.6	1650.3	2040.8	2386.2	2838	3286.9	3684.3	4427.3	5937.8	6511.6	7238.9	7728.2	8313.9	8672.8	9469.9	9730.7	10700	11276	9614.3	10360	10571	11017	11166	11464	11878	12785	13454	13732	13852	14299	14582	14630	14616	13475	13523	13676
14.436	2.9171	0	0	0.36782	0.83941	0	7.5091	0	8.3417	5.0533	38.054	71.164	148.54	247.64	405.28	520.38	743.57	988.75	1187.7	1494.4	1692.2	1996.2	2301.8	2496.6	2789.4	3085.3	3411.7	3566.6	3891.8	4100.8	4334.3	4801.9	5012.3	5264.4	5520.9	5823	6106.3	6269.8	6730.7	6897.3	7114.4	7382.6	7461.9	7784	7897.3	8091.9	8244.8	8332.8	8580.1
19.263	9.6214	0	0	0	0	0	0	4.85	30.428	72.498	159.04	303.99	495.89	788.83	1175	1623.7	2127.8	2546	3110.6	3568.7	4336.7	5063.2	5710.6	5732.7	6656.2	7496.1	8101.2	8804.2	9672.2	10334	11451	11744	11959	13258	14036	14976	15845	16596	18087	17838	18526	18640	19290	18781	19256	19162	16940	17075	16999
0	0	0	0	23.228	37.506	87.089	129.17	188.92	273.35	372.04	543.1	758.16	933.6	1286.3	1825	2122.3	2573.3	3052.4	3736.6	4229	4946.3	5526.9	6200.5	6932.9	7715	8080.3	8947.9	9685.8	10572	11222	12166	13465	14006	14719	15643	16181	16857	17607	18545	19071	19471	19975	19991	20932	19857	20492	20160	20184	20674
18.476	7.5073	11.039	9.3341	0	0	0	0	0	14.572	56.692	126.12	241.61	380.05	545.17	752.71	991.43	1197	1477.8	1817.1	2177.1	2510.1	2874.5	3285.5	3726	4253.6	4801.5	5428	6040.1	6039.2	6486.2	6549.3	6916.5	7161.7	7572.7	7856.2	8596.1	8726.5	9279.5	9396	9400.7	9927.9	10247	10603	10934	11201	11336	11380	11029	11199
13.971	5.7617	0	0	0	0	0	12.891	34.954	109.73	208.99	345.56	533.13	873.35	1246.8	1697.4	2240.3	2994.5	3800.5	3562.3	2657.2	3852.5	5201	4059.3	4873.2	5293.1	6365.6	7485	8621	9011.9	8146.9	10613	11168	9779.6	10149	10596	10990	11073	11406	11696	11965	12309	12440	12386	12944	12668	13194	13070	13322	13488
0	0	0	0	27.408	194.78	222.38	227.72	317.12	397.65	519.49	708.89	896.14	1176.2	1479.1	1844.6	2226.2	2597.5	3094.9	3336.7	3841.1	4370.4	4969.6	5041.7	5543.3	6151.5	6850.7	7234.4	7679.9	8165.7	9145.1	9171.1	9546.1	10216	10867	11244	11703	11696	12186	12746	12951	13203	13467	13632	14080	14043	14327	14816	14858	15101
0	7.0177	0.0052775	0.45007	0	0	16.197	65.237	166.86	327.08	539.75	898.29	1297.9	1755.6	2262.1	3047.4	3721.5	4516	5442.2	6142.3	7009.5	7924.8	8919.3	9870	10629	11569	12505	13411	14097	15005	16022	16482	17791	18094	18730	19945	20068	20910	21817	22138	22517	22868	23540	23986	24090	24898	24567	24739	24547	25027
11.67	3.3779	1.6577	0	0	0	0.52399	9.7141	37.206	83.411	117.54	182.87	252.3	318.16	395.45	500.17	599.37	715.97	817.68	1009	1132.1	1190.2	1366.7	1676	1832.1	1857.7	2028.3	2297.2	2590.9	2649.6	3099	3294.7	3451.4	3634.6	3917.4	4166.6	4254.4	4556.8	4727.9	5032.7	5132.3	5240.1	5348	5387.1	5502.2	5533.9	5689.7	5752.7	5909.3	5888
0	0	0	20.18	0	31.176	20.586	52.79	145.82	246.89	416.53	648.8	1007.5	1465.7	1878.2	2522.1	3095.7	3670	4367.3	4983.6	6070.9	6644.5	7513.6	8415	9118.3	9818.2	10638	11718	12209	13021	13523	14181	14880	15350	16091	16441	16926	17510	18266	18768	18936	19211	19148	19602	19685	19927	20588	20019	20033	19723
0	0	0	11.155	4.3724	2.1385	13.418	1.0847	9.7509	8.5415	46.608	83.188	162.77	302.68	485.77	637.65	837.52	1077	1391	1663.4	1963.3	2341.3	2634.2	2976.8	3320.7	3781.1	4304	4626	5220.7	5521.6	6048.1	6438.1	6927.7	7277.3	7583.8	8271.2	8868.2	9232.3	9649.7	10346	10343	10927	11417	11574	11847	12296	12359	12256	11642	12243
0	0	0	0	9.5359	12.023	27.908	38.363	93.918	146.36	319.34	467.76	709.78	979.65	1279.8	1591.8	1997.5	2402.5	2715.7	3065.3	3551.3	4020.1	4631.8	4947.5	5526.6	5525.3	6132.8	6348.7	6785.4	7135	7418.8	7493.4	7782.2	8146	8487.2	8919.8	8799.8	8691.9	8686.7	8751	9068.7	8934.4	8739.6	8782.4	8937.7	8845.5	8933.5	9254.9	9282.1	8753.2
27.22	17.428	1.9535	0	0	0	0	0	0	35.004	85.063	134.42	223.76	339.45	504.86	681.33	953.36	1178.1	1507.1	1806.2	2079.7	2582.4	3015.9	3506.3	4074	4544.2	4793.1	5137.4	6023.2	6246.9	6325.7	7030.2	7721.2	7597.6	7829.9	7950.6	8874.5	9122.6	8826.5	9319.1	9376.4	9119.8	9609	10045	10258	10249	10664	10464	10976	11138
0	37.416	0	8.7177	4.2054	2.0861	14.698	54.267	123.99	182.75	295.31	615.52	739.52	999.3	1371.4	1741.8	2153.7	2682.3	3093.3	3463.2	3935.8	4599.2	4889.8	5361	6299	6916	6659.3	7247.9	7821.9	7837.3	8828	9238.7	9265.8	10109	10802	10934	11470	11744	13104	12468	12103	12660	14479	14504	13737	14891	14164	13904	14075	14095
0	0	0	1.4711	0.56535	5.2018	22.016	42.999	90.586	196.25	325.85	544.04	838.99	1216	1665.2	2167.1	2773.1	3348.5	4088.7	4655	5269.6	6120.5	6683.7	7538.5	8065.5	8538.2	9257.2	9795.4	10669	11005	11677	12534	13450	13877	14687	14998	15751	16162	16808	16431	17086	16984	16810	17002	17390	17542	17762	17492	17712	17936
0	5.6458	0	0	0	0	18.355	80.864	205.84	363.39	587.11	862.79	1204	1663.2	2156.2	2782.9	3561.8	4288.2	5037.1	5823.1	6797.1	7920.2	8685.6	9697.4	10572	11650	12789	13736	14662	14901	15879	16359	16734	17460	17573	17975	18802	19183	20109	20896	21059	21431	22031	21267	20188	20252	22073	22280	22735	22851
0	0	0	7.1344	5.1502	17.623	5.3297	11.188	14.143	24.232	46.489	98.266	179.62	296.11	447.24	634.92	835.16	1092.6	1333.7	1570.4	1883.3	2282.4	2727.9	3146.6	3466.2	4117.9	4191.5	4705.8	4945.8	5464.2	5921.6	6440.8	6738.7	7368	7856.5	8245.1	8216.2	9078.6	8958.7	9482.8	9725	10424	10672	11088	11128	11512	11139	11503	11276	11359
0	0	0	21.628	0	25.434	41.606	34.85	69.807	105.67	184.3	203.21	337.79	487.75	681.17	969.58	1263.7	1668.5	2168.5	2488.1	2931.1	3076.2	3469	4162.7	4257.9	4706.5	5028.9	5491.4	5799.3	5987.2	6441.9	6577.2	6634.3	7305.3	7692.4	7974.8	8523.9	9001.5	9189.6	9148.3	9626.6	9745.8	9908.6	10208	10331	10805	10643	10982	11608	11735
1.6492	0	0	0	0	5.0944	26.182	84.71	164.98	312.98	518.47	704.3	997.28	1268.7	1535.3	1893.5	2183.9	2629.1	2887.4	3361.5	4109.5	4488	4255.8	5307.6	5909.7	5328.6	6592.9	7200.4	7875.1	7733.9	8367.3	6693.6	7086.6	7442	6627.9	8474.6	8533.6	8494.7	10632	10471	10697	10843	10780	10588	11256	11868	12043	12015	12195	12174
13.4	1.265	0	0	0	6.2868	11.651	48.9	65.037	198.92	258.1	552.59	739.54	996.49	1356.7	1770.9	2128.6	2788.7	3410.1	4060.3	4896.9	5488.5	6284.9	7077.3	7858	8829	9468.6	10130	10779	11664	11791	12368	13232	13824	14654	15056	15092	15786	15964	16345	16734	17007	16981	17211	17349	17598	17966	18094	18283	18313
14.044	7.006	0	0	0	0	0	16.225	67.516	182.9	336.53	524.15	826.88	1158.8	1540.6	2052.5	2538.3	3120.8	3516	4148.3	4897.1	5349.8	6061.5	6745.7	7418.8	8084.7	8762.5	9391.4	10179	10960	11444	11956	12959	13177	13827	14144	14499	14732	15130	15276	15355	15458	15786	15853	16039	16422	16097	16329	15891	16334
3.3532	1.5943	7.9315	0	0	0	0	11.205	18.444	47.334	68.077	143.71	236.19	337.76	436.84	797.04	1126.5	1363.5	1715.4	1638.3	2104.1	2556.5	2734.5	3231.4	3556.2	3971.6	4191.6	4563.2	5028.1	5474.1	6040.1	5997.1	6320.2	6560.6	6889	7497.2	7753.4	8099.9	8223.6	8434.5	8574.2	8423.5	8965.3	9195.9	9802.3	9850.5	9959.4	10488	10785	10682
0.50966	10.717	0	2.3446	5.2293	0	0	0	3.3264	1.5408	6.8167	16.801	44.938	79.687	136.34	246.32	309.23	456.53	650.38	806.57	956.69	1157.5	1467	1662	1804.1	2215.6	2396.2	2640.1	3010.9	3184.5	3361.4	3554.4	3764.3	4069.1	4431.9	4814.8	5128.3	5440.7	5526.6	5575.1	5696.8	5870.3	6113.9	6377.5	6624.7	6579.4	6662.8	6733.9	6843.2	6733.3
0	0	0	0	1.0187	6.8932	38.23	118.2	262.7	496.38	770.89	1155.7	1609.7	2072.7	2608.8	3201.8	3927.9	4600.9	5336.7	6069.2	6810.2	7927.7	8492.1	9488.5	10257	11139	11602	12181	12959	13821	13786	15595	14704	15011	16219	17171	18076	18347	18631	18914	19297	19652	20304	20721	20947	20968	21073	21293	21635	21443
0	0	0	0	0	6.1508	53.601	116.68	205.82	338.31	476.18	673.36	862.2	1070.7	1439.1	1690.6	1986.4	2278.2	2646.3	2997.5	3295.3	3773.9	4129.5	4576.4	5002.4	5273.5	5573.5	6035.3	6258.2	6659.2	6922.1	7264.1	7945.7	8067.7	8392.9	8367	9048.6	9552	9690.4	10030	9392.9	9752.7	9967.3	10087	10401	10439	10394	9963.4	9930.4	9947.6
0	0	0	0	3.2793	5.0573	28.091	85.092	149.18	285.08	429.06	610.18	809.12	1035.8	1274.7	1586.2	2022	2508.7	3020.3	3675.2	3990.9	4552.8	5208.6	5823.8	6075.7	6861.4	7052.2	7766.9	8545.8	9172.5	9736	10154	10696	10917	12022	12889	13138	13339	13812	14350	14624	15125	15350	15818	16155	16619	16611	16860	16777	16773
0	0	0	0	6.6334	7.5277	13.096	0	2.7583	35.232	57.025	111.97	196.05	311.63	476.88	638.95	923.9	1146	1510.3	1739.3	1995.2	2382.7	2686.9	3093.8	3336.1	3647.8	4048.4	4572.7	4910.5	5303.5	5641.9	5855.4	6238.1	6496.1	6731.9	7307.9	7932.1	8246.9	8569.6	9093.3	9046.7	9089.3	9463.8	9656.4	9795.1	9811.2	10223	10282	10336	10110
0	0	0	0	8.3694	31.784	45.936	54.186	121.1	251.85	367.64	552.47	808.1	1063	1334.5	1792.8	2140.5	2703.2	3255.1	3852.7	4027.5	4685.7	5963.2	6279.4	7310.9	6985.1	8451.2	9251.5	9706.6	10542	11352	11605	10369	10687	11064	11892	12407	12634	12263	12565	12441	12671	12919	13042	13390	13610	13441	13837	13934	13883
1.5484	0	0	0	43.511	3.9059	20.633	57.426	97.905	177.79	240.36	376.45	531.45	660.45	896.16	1079	1252	1615.3	1881.7	2160.4	2477.3	2796.4	3205.6	3663.3	4181.5	4382.6	4713.7	4954.4	5247.8	5314.3	5788.5	5975.1	6356.2	6667.9	6868.5	7032.6	7337.5	7722.5	7802.1	7919	7939.4	8272.5	8440.5	8666.1	8763.2	8835.5	9000.5	9247.8	9230.7	9258.1
14.532	2.5679	0	0	0	0	0	11.839	48.709	126.41	242.17	411.31	625.61	903.14	1201.9	1610.6	1977	2390.8	2940.4	3316.9	4039.6	4549.6	5168.6	5983.4	6457.7	7172.7	7593.5	8317.2	8689.7	9326.5	9659.2	10362	11021	11741	12390	13049	13372	14231	14584	15287	15756	16459	16964	17192	17258	17202	17686	17676	17704	17839
0	0	10.948	17.606	14.9	12.984	17.623	37.179	11.086	53.028	124.14	224.81	356.01	552.35	921.21	1204.4	1587.6	1946.3	2440.1	2925.5	3425.6	3774.8	4396.1	4976.7	5807.6	6177.1	6710.3	7244.4	8110.8	8524.5	8958	9378	10170	10701	10865	11383	11650	11961	12134	12347	12709	13174	13426	13812	13905	14048	14137	14118	14227	14084
7.0989	0	0	0	0.080614	0	2.8976	21.008	51.603	97.027	184.37	316.76	435.33	633.68	869.48	1147.6	1454.1	1864.2	2316.3	2746.7	3286.2	3539.3	3945.8	4354.7	4917.5	5419.5	5691.9	6177.2	6365.9	6906.3	7409.2	7841.2	8492.6	8988.9	9417.1	9909	10486	10998	11266	12011	12806	13087	13472	14313	14586	15110	14855	15233	15204	15524
0	4.0654	0	5.336	1.1922	3.3556	14.271	74.818	131.64	264.49	400.59	704.44	932.31	1436	2164.9	2601	2744	3249.9	3648.6	4609.4	5012	5666	6505.5	7254.2	8233.4	8759.3	9554.8	10311	11146	12059	12898	12829	13982	13984	14570	15723	15738	16118	16566	16891	17512	18252	18720	19779	19684	19991	20038	20166	20200	20247
0	0	0	0	5.7329	30.568	47.57	139.34	261.39	442.67	671.49	962.85	1279.4	1673.7	2195.8	2657.3	3178	3652.8	4311.5	4909.7	5414.3	6100.3	6281.2	6840	7211	8978.8	9469.1	8807.5	10622	10012	10144	10777	11543	12029	12227	12290	12078	12807	12588	12849	12924	13714	13947	14124	14596	14655	14785	14759	14596	14731
0	0	0	11.54	12.867	7.8673	7.9096	20.815	19.945	74.5	131.68	222.1	365.4	580.37	855.96	1201.1	1641.4	2068.6	2506	2904.6	3476	4437.4	5110.3	5833.2	6233.1	6868.8	7628.8	7811.4	8918	10049	10586	10461	11557	12058	13096	12637	13518	13419	14648	15129	15667	16052	16358	16108	15838	16275	16178	16242	15648	16002
0	3.4991	0	5.9238	3.5351	0	0.68234	0	20.331	30.404	73.209	136.89	255.49	447.34	654.05	972.23	1243.1	1593.6	2002.7	2372.3	2799.8	3250.6	3796.9	4208.1	4509.3	4991.3	5349.8	5721.5	6314.3	6764.9	7126	7474.8	7960.3	8448	8547.5	9162.8	9308.5	9576	9947.5	9911.6	10087	10255	10769	11244	11477	11949	11702	11813	11898	12078
26.018	4.754	2.1239	0	0	0	2.7442	36.98	137.67	277.43	523.71	808.06	1208.7	1657.5	2276.4	2833.1	3573.2	4326.8	5122.7	5961.1	6739.2	7548.8	8419.5	9242.9	10276	11026	12035	13036	13796	14620	15368	16389	16874	17518	18248	18911	19659	20107	20973	21387	19459	21552	21726	18914	19311	19467	22616	22533	22730	22905
12.425	10.447	4.0041	0	0	0	1.9743	50.215	124.33	285.61	471.61	803.84	1103.7	1508.7	1939.9	2516.3	3105.5	3785.2	4319.8	5082.5	5846.1	6504	7325.9	7885.7	8560.9	9221.4	9823.3	10608	11030	11297	12323	12886	13544	13712	14511	14931	15579	16733	16342	16610	17126	17747	17953	18121	18105	17752	17642	17814	18164	18951
0	0	0	0	0	46.772	76.396	112.37	133.28	216.21	329.43	432.71	561.39	768.37	947.59	1130.9	1258.4	1180.1	1815.9	1754.3	2541	2872.4	3397.7	3739.5	4172.1	4600.8	4724.6	5600.9	5973.1	6260.2	6851.3	7992.7	8200	8889.3	9383.2	10188	11117	12023	12272	13101	12510	13471	14216	14353	14584	14510	14976	14719	14731	14967
10.128	18.131	15.921	3.6791	0	0	0	0	0	7.6484	46.844	88.648	193.57	296.75	471.18	661.38	801.21	1178.3	1332.7	1556.6	1825.6	2350.7	2649.6	3017.4	3178.7	3642.7	4043.5	4426.3	4707.9	5657.8	6664.1	6687.1	6966.2	7615.5	7806.4	8135.6	8857.1	8609.8	8773.7	9292.1	9331.3	9848.4	10182	10288	10071	10928	10646	10560	10821	11095
0	7.3409	7.4232	0	0	0	2.5304	33.825	94.203	211.44	392.83	654.13	1007.6	1361	1688	2025.4	2954.1	2917	4166.2	4745.7	4248.8	6055.7	5445.4	6045.7	7081.8	7254.2	7843	8639	9358.9	9843.7	10578	11392	11941	12973	13355	13681	14606	15096	15466	15998	16568	17004	17200	17910	18446	18411	18288	18491	18216	19122
0	0	0	0	0	84.515	197.02	359.45	600.43	879.68	1206.5	1649.4	2236.7	2809.5	3406	3992.3	4736.2	5451.2	6312.4	7225.7	8064	8766.2	9294.5	10319	10872	11555	11393	11793	12917	13748	14270	14943	15265	16230	16534	17097	17403	18087	17714	18271	18761	18229	19313	19755	20059	20596	20347	20330	20138	20037
0	0	0	0	3.3636	7.9199	28.385	50.424	51.847	66.368	90.174	116.2	167.38	239.4	333.87	418.46	490.71	570.91	827.27	981.2	1118.3	1274.8	1562.1	1631.8	1872.6	1990.8	2448.8	2591.9	2678.4	3176	3509.7	4005.7	4370.3	4713.7	5010.7	5422.6	5767.8	5869.5	6624	6465.1	6510.3	6833.3	7148.7	7555.1	7880.4	8073.1	8502.7	8562.4	8796	8957.9
0	0	13.317	0	93.984	212.82	277.26	389.88	438.55	488.85	441.66	520.48	679.4	765.02	953.1	1238	1523.9	1740.5	2223.1	2573	2702.7	3174.9	3566.3	3799.5	4096.5	4497.8	4851.7	4998	5472.8	5950.1	6137.5	6482.4	6987.4	7249.4	7883.5	8115	8247.3	8432	8910.1	9271.1	9324.3	9620.3	9718.7	10014	10236	9930	10253	10356	10443	10233
0	0	0	0	20.038	52.184	80.681	132.43	285.64	456.58	740.53	1191.9	1639	2282.6	2869.2	3463.8	4282.3	5130.7	5989.7	6878.9	7686.7	8746.9	9889.2	9410.6	10035	10612	11409	12016	12846	13561	13923	14448	14719	15401	15887	16701	17484	17705	17711	18402	19568	19585	20486	21210	21514	21881	21646	21895	22096	22586
0	0	0	0	8.9247	4.9705	23.474	31.744	63.651	134.95	227.1	329.23	520.24	692.93	924.22	1133.6	1499	1841.1	2283.5	2594.2	3008.5	3470.4	3776.6	4280.6	4624.8	5386.2	5442.2	5786	6442.7	6828.5	7328.6	7926.3	8403.2	8763.5	9005.2	9671.6	10306	10655	10646	10615	10928	10930	11364	11787	11738	11874	12037	11880	12211	12281
0	0	0	1.9188	0	5.0247	0.36571	0	20.9	37.193	94.6	177.3	289.27	414.03	568.73	805.31	1034.3	1292.1	1687	2006	2306.4	2741.4	3220.9	3618	3346.2	4254.9	4374.8	4982.6	4956.4	5352.6	5819.5	5405.6	5690.2	6116.5	6499.5	6685.6	6913.5	7366.4	7561.7	7878.1	8113.1	8223.4	8330.7	8408.4	8454.1	8435.9	8590.1	8781.8	9006.9	8896.7
0	0	1.83	2.9577	0	0	6.6814	35.575	113.66	210.56	360.2	545	784.34	1034.5	1373.1	1625	1965.7	2315.3	2809.7	3262.7	3679.4	4003.8	4569.7	4962.6	5490.2	5908.2	6280.5	6617.2	6999.8	7305.3	7648.8	7920.1	8405.1	8615.2	8703.9	9077.4	9472.8	9600.1	9673.8	9858	10017	10831	11258	11628	11685	11918	12006	12075	12116	12159
0	0	0	39.271	12.011	46.478	36.208	89.186	156	324.43	460.11	714.11	1052	1475.3	1962.6	2492.1	3102.7	3711.2	4330.7	4896.6	5868.2	6268.1	7070.7	8039.7	8547.1	9070.8	9899.2	10377	11105	11616	12231	12763	14035	14848	14848	15895	15838	16459	16813	17376	17905	18642	18437	18524	19199	19341	19336	19518	19862	20225
2.8409	4.0472	0	1.3029	2.8985	0	4.4024	2.2792	25.831	104.06	183.52	327.8	562.42	792.76	1216.3	1676.2	2322.8	2883	3606.3	4436.1	5163	6151.7	7008.9	8070.5	9023.8	10059	11106	11985	12806	13706	14788	16389	16985	18137	19153	20136	21110	22146	23057	23416	24047	24724	25386	25875	26102	26461	26758	27537	27511	27662
0	0	0	0	0	0.82125	38.713	145.41	304.87	553.79	857.3	1296.6	1631.6	2181.8	2786.6	3355	4064.6	4989.7	5797.5	6437.7	7320.9	8235	8839.8	10045	11038	11679	12599	13895	14797	15436	15853	15291	17773	16752	19945	18333	21000	21939	22598	21382	23644	22603	22691	23398	25692	24308	26421	25969	23915	26351
0.7931	3.9626	0	0	0	1.205	6.0695	28.214	30.218	73.529	115.46	237.81	348.08	506.99	803.83	978.69	1367.9	1693	2100.5	2471.5	2791.8	3234.8	3867.8	4278.2	4805.8	5343.8	5617.8	5885.9	6402.9	6677.9	6931.6	7243.3	7685	8123.3	8642.9	8954	9445	9846.1	10540	11012	11032	11415	11506	11611	11674	12383	12752	12890	12688	13021
14.856	0	0.33497	0	0.29994	0	0	13.58	72.542	183.26	317.36	528.64	787.01	1042.1	1294.7	1692.5	2088.3	2500.5	2817.1	3609.3	4141.2	4578.6	5289.8	5940.6	6403.2	7228.7	7613	7933.3	8563.7	9156.7	8873.2	9879.4	10332	10834	11144	11669	12010	12922	13075	13465	14258	14937	15023	14989	15344	15239	14891	15210	14982	15165
0	0	0	1.7323	0	17.746	73.059	190.35	332.71	580.72	960.47	1307.7	1782	2371.5	3025.3	3621.9	4238.7	4962.1	5935.2	6312.6	7300	8039	8769.7	9636.6	9813.6	10546	11321	12027	12174	13386	13795	14478	15473	15623	15862	16873	17281	17747	17989	18770	18905	19242	19696	19927	20543	20338	20589	20722	20537	20886
0	0	0	0	0	5.0695	16.363	36.905	88.073	185.68	341.19	544.92	843.77	1111.1	1422.9	1819.4	2119.1	2663.1	3077.9	3465	4019	4257.1	4705.1	5079	5412.5	6082.4	6429.6	7132.2	7460.8	7707.4	8055.6	8253.6	8746.5	9162.5	9640.4	9943.9	9964.2	10548	10887	11255	11643	11480	11965	12446	12622	12901	12913	13051	13205	13200
0	0	0	6.1739	14.549	36.676	40.126	60.356	84.323	82.65	130.08	193.53	285.45	394.27	542.31	701.01	905.84	1018.8	1299	1589.4	1845.3	2288.5	2524.2	2979.3	3561.2	4101.4	4420.1	4837.7	5508.4	5964	6740.2	7157	7653.8	8265.2	8597.9	9224.2	9941.1	10712	10909	11630	12222	12461	12819	13154	13400	13586	13890	13921	14164	13974
18.625	7.097	0	0	0	0	0	3.1455	0	76.268	150.5	313.4	577.47	907.28	1311.1	1795.3	2177.3	2725.2	3373.4	4222.5	4712.5	5616.1	6307.7	7066.8	7895.1	8577.2	9455.3	10095	10957	12052	12657	13203	14290	14524	14789	15371	16031	16659	17394	17818	18297	18807	19138	19042	19512	19428	19258	18588	18589	18398
0	0	3.0092	0	0	1.5179	20.91	59.228	137.56	235.56	399.75	610.92	910.52	1161.2	1562.7	1920.3	2382.8	2682.2	3383.7	3911.6	4434.5	5112.4	5653.7	6227.9	6840.2	7165.5	8112.4	8387.2	8708.4	9493.4	10187	10609	10994	11930	12128	12337	13000	12960	13654	12821	13060	13387	13559	13657	13945	14147	14427	14526	14557	14525
7.5898	1.6557	0	5.3607	8.5056	10.829	0	0	26.834	145.12	275.71	466.72	761.99	1078.6	1384.6	1841.5	2256.8	2831.6	3353	3516.2	4587.8	5136.3	5639.3	6433.8	6979.7	7386.7	7900.1	9041	9261.4	8993.1	9260.4	8465.9	8954.8	9486.4	9939.4	10184	10205	10962	11143	11686	12063	12406	12828	13014	13133	13075	13455	13642	13645	13911
12.153	3.9421	0	0	0	0	0.58093	8.9046	23.698	60.48	134.59	227.77	388.93	573.74	817.06	1035.3	1357.5	1754.1	2027	2394.1	2815	3412.5	3726.6	4194.5	4570.4	5010.2	5707.6	6206.6	6420.5	7158.6	7605.8	8145.9	8419.2	8729.3	9638.4	9834	10236	10318	10471	10658	11166	11443	11217	11142	11624	11575	12123	12154	12180	12414
0	0	0	0	0	0	35.103	94.489	230.25	440.96	713.55	1038	1439	1927.5	2432.8	3009.5	3688.3	4339	5046.1	5672.1	6355.6	7268.3	7939.9	8636.4	9332	10264	10967	11536	12013	13225	13538	14575	15350	16004	16867	17062	17928	18326	18674	19263	19672	20233	20454	21222	21681	22105	22065	21854	21596	21741
3.0898	0	0	4.6049	0	3.798	1.443	0	5.0568	3.2344	4.5953	16.426	36.846	131.13	301.17	540.23	862.09	1176.8	1762.9	2332.2	2895.1	3556.2	4318.8	5259.8	6109.5	6793.4	7408.3	7748.6	8409	9840.2	10883	11495	12562	13219	13885	14610	14985	15755	15932	16460	16681	17453	17937	18604	18408	18485	18617	18778	18990	18985
0	0	11.618	6.1895	0	0	0.93971	4.5113	18.748	45.073	90.434	174.2	277.97	459.26	685.35	956.55	1189.8	1647.3	1941.2	2409.6	2804.8	3288.4	3773	4294.4	4669.7	5243.5	5848.3	6536.7	7040.8	7838	8206.2	8754.8	9213.6	9645.7	10275	10883	11353	11812	12180	12484	12667	12937	13019	13172	14315	14605	15198	15690	15176	16102
0	6.4298	2.1624	0	0	0	7.4069	9.1408	76.249	142.6	250.26	390.6	551.94	765.92	1023.1	1303.7	1589.5	1891	2258.1	2637.7	2901.1	3263.9	3752.8	3903	4335.1	4728.9	5285.7	5265.5	5735.5	6221.1	6796.4	7739.4	7840.8	8388.6	9249	9263.5	9647.3	10379	11108	11199	11805	11878	12353	12902	12963	12943	13215	13199	13593	13439
0	0.64245	0	7.4968	0.7712	1.1666	0	0.99521	26.525	84.27	178.19	268.65	547.06	667.66	1099.1	1471.7	1946.9	2486.6	2985.8	3606.4	4138.5	5222.6	5593.1	6814.6	7123.3	8126	8535.9	9650.1	10683	10767	11707	13259	11927	12337	13250	13537	14153	15024	15169	15637	15501	15818	15849	15977	16101	16333	16235	16097	16292	15932
0	0	4.1223	0	3.9424	2.4826	16.231	24.765	78.39	177.31	406.58	622.81	933.36	1298.3	1800	2199.1	2816.3	3085.4	3660.5	4117.2	4901.3	5431.1	6391.8	7057.3	7755.3	8069.3	8907.5	9355.7	10739	11485	12028	12253	13020	15347	14537	16531	17115	16907	17513	18975	18990	19459	20934	21570	21850	21928	22148	20001	20445	20738
0	3.079	3.8031	0	1.2702	10.783	5.5388	17.271	43.145	85.62	145.3	316.88	644.73	835.17	1389	1676.2	2685.3	3158.8	3724.7	4486.8	5033.7	5619.7	6253	7039.9	6582.1	7177.6	7743.3	9647.2	10220	9392.5	9833.7	11432	11763	12933	12032	12296	14325	14948	15305	15997	16167	16298	16713	15501	15601	15827	16872	16163	17233	16997
13.214	11.981	0	5.6701	0	0	0	2.5008	41.346	148.36	299.87	536.53	837.44	1186.5	1565.5	1935.6	2450	3012.7	3289.8	3988	4331.3	4780.5	5157.8	5949.8	6022.6	6899.7	7184.4	7901.6	8351.3	8787.8	9542.2	9852.9	10337	10871	11778	12148	12411	13087	13566	13981	14311	14689	15303	14538	15935	16229	16346	16462	16536	16417
0	0	0	0	7.6623	14.529	18.664	34.315	78.673	109.23	160.25	251.2	356.27	529.86	661.17	943.09	1274.3	1677.6	2173.4	2763	3429.3	4208.2	4817.1	5528	6396.2	7207.7	8341.4	9128.1	9971.5	11131	11789	12569	13531	14434	14943	16172	16424	17362	16307	16871	17376	17662	18135	18318	18651	18737	18595	18908	19259	19014
0	0	0	0	0	32.687	109.63	245.58	437.58	696.98	1083.5	1470.7	2041.8	2620.3	3334.2	4033	4752	5682.4	6461.6	7334.5	8365.2	9105.2	9781.2	10558	11184	11890	12638	12822	13706	14223	15061	15769	16236	17018	17598	18390	18688	19039	19539	19813	20413	20829	20783	21165	21662	21594	21536	21684	22206	22025
4.1748	0	0	0	0	5.4869	10.049	16.784	31.128	33.419	41.439	73.539	123.83	187.34	318.13	496.17	627.43	829.55	1110.1	1426.2	1692.1	1997.8	2187.8	2713.9	2832.9	3168.9	3756.2	4219.5	4526.1	4789.1	5499.7	5938.2	6628.2	7089.2	7460.4	7718.1	8945	9186	9985.3	10864	11183	12281	12481	12806	13645	13891	13757	14167	14453	14881
0	0	0	2.0092	4.0106	4.5123	7.5333	28.21	46.824	108.09	217.5	377	617.46	906.01	1354.8	1720	2325.2	2946	3498.4	4256.1	4969.9	6069.1	7061.4	8255.1	9359.9	10401	11623	12017	13312	14678	16263	17531	18797	20400	21857	23493	24837	26275	27350	27799	29485	30419	30832	31281	31264	31884	33019	32569	33063	33142
13.002	12.627	0	0	0	0	7.053	21.663	74.324	163.73	325.87	525.27	804.73	1150	1485.4	1935.8	2352.4	2952	3573.3	4191.5	4871.9	5770.5	6375.1	7128.3	7738.4	8976	9386.5	10391	11210	11732	12315	12885	14030	14668	15291	15463	16303	16585	17037	17815	18429	17899	18607	18736	18661	19230	19089	19307	19165	19443
1.3196	0	0	3.1278	1.7419	10.215	0	0	11.014	38.901	113.38	237.55	412.52	677.24	994.15	1405.2	1805.2	2236.6	2810.9	3275.1	3967.6	4629.8	5261.8	5845.5	6326.3	6937.8	7668.2	8321.8	8892.1	9536.2	10225	11070	11664	12332	12968	13700	14204	14778	15202	15863	16504	17034	16933	17469	17184	17506	17757	17979	18214	17897
2.6979	3.6306	0	1.8779	5.186	0	0	7.932	4.4886	9.9174	44.608	92.339	203.77	317.55	532.57	737.95	1031.6	1332.2	1746	2065.9	2612.6	3119.3	3938.7	4438.1	4884.3	5458.5	6042.7	6633.2	7212.1	7766	8563.3	8903	9590.9	10171	11160	11737	12443	12527	12958	13588	14039	15082	14642	15001	15353	15540	15739	15903	16138	16617
0	0	0	0	9.3795	25.177	18.196	31.733	40.558	52.689	91.911	187.34	321.16	508.07	764.06	1039	1359.9	1737.8	2106.1	2633.3	2907.8	3594.4	4039.2	4551.1	5221.4	5702.7	6193.8	6795.7	7423.9	7901.5	8448.5	8857.1	9728.3	10227	10916	11636	12038	12606	12332	13586	13971	14410	14835	15105	15299	15607	14871	15479	15768	15746
0	0	0	0	1.975	12.468	37.191	57.856	90.263	161.09	231.67	391.37	550.02	702.56	1004.3	1220.2	1515	1805.3	2067.8	2409.6	2820.2	3353.6	3740.5	4193	4453.8	5155.6	5656.2	5851.2	6423	7110.9	7417.5	8220.4	8572.8	8979.4	9466.6	10108	10629	11297	11992	12397	12631	12981	12983	13220	13415	13830	13987	14340	14007	13980
12.777	8.3359	0	0	0	0	0	9.7298	55.54	121.33	243.28	373.68	542.27	728.33	1020.9	1295.8	1632.6	1915.3	2259.5	2638	2900.2	3400.1	3832.9	4241.7	4569.3	4613.6	5097.1	5534.2	5852.9	6314.3	6578.7	6924	7368.3	7720.9	8106.6	8258.7	8616.5	8951.4	9168.6	9646.6	9546.6	9825.1	9784.2	10217	10243	10280	10553	10567	10537	10691
0	0	0	25.685	15.662	26.452	38.033	53.031	108.07	152.84	392.39	585.4	882.58	1222.1	1626.7	2290.1	2835.3	3454.6	4086.5	4870.5	6169.2	6441.5	6995.5	7610.7	8744.5	9564.6	11129	12007	12581	13130	13305	14555	15024	16275	17308	17774	18332	19229	20183	20353	20743	21269	21581	22722	22508	22989	23411	23207	23061	22789
4.9762	0	0	0	0	0.040591	16.76	25.242	35.189	79.373	201.68	344.59	582.66	876.22	1481.7	1576.2	2296.4	2745.8	2754.9	3187	4131.4	3931.5	4418.5	4904.3	5450	5870.1	6497.5	6859.8	7288.1	7679.6	8538.5	8960.3	9455.6	9991	10332	10836	11708	12086	12563	13217	13156	13664	13626	14100	14459	14824	15542	15460	15568	15521
0	0	0	16.263	6.4322	11.591	3.1656	0	26.997	31.341	43.349	90.179	193.94	255.08	371.4	496.63	683.88	835.54	876.93	1153.3	1521.3	1416.3	1610.9	1756.5	1877.9	2198	2387.9	2652.6	2736.8	3127.2	2834.5	3020.4	3328.6	3417.7	3723.4	3848	4014.4	4245.7	4530.5	4736.6	4793.9	4877.8	4898.4	5199.1	5407.2	5773.4	5758.9	5876.3	5867.6	5770.3
0	0.8181	11.658	0	2.1916	3.4302	0	29.274	52.608	138.87	219.65	364.41	600.24	844.28	1177.2	1558.3	2068.9	2490.4	3251.1	3768.1	4333.2	5108.1	5554.8	6337	6962.1	7547	8130.1	8602.3	9167.7	9869.3	10702	11700	10609	10877	11361	11856	11982	12603	12900	13171	13182	13511	14166	14829	15185	15089	14732	15287	15345	15515
20.378	25.555	0	0	0	0	0	29.369	87.324	144.28	267.12	411.03	645.11	953.33	1270.6	1666	2108	2507.9	3179.7	3595.9	4190.5	4794.8	5415.4	5739.5	6673.4	6581	7723.3	8225.1	9005.7	9828.9	9595.7	10354	11084	12076	13014	12949	13154	13850	14055	14416	15033	14790	14976	15207	15486	15469	15394	18660	15545	18718
0	0	0.57027	2.5483	0	0	8.7153	17.95	27.045	52.434	108.39	188.59	343.93	532.58	780.55	1095.6	1455.5	1821.8	2329.8	2697.4	3286	3928.9	4434.9	5012.3	5751.6	6307	7022.8	7915.3	8528.8	9750.5	10311	11001	11725	12402	13873	14286	14981	15549	15914	16214	16684	16768	17300	17145	17399	17720	18066	18361	18439	18618
0	0	0	0.35981	3.1513	0.028743	9.533	10.784	18.694	59.536	67.433	148.21	235.91	412.73	532.2	668.78	965.78	1137.6	1355.3	1816.6	1938.9	2464.6	2869.2	3409.3	3515.5	4114.4	4512.1	5674	6196.9	6825.1	6588.7	7190.9	8001.1	8800.7	9429.4	9915	10601	11127	11675	11754	11694	11975	12390	12483	12723	12778	13240	13478	13591	13646
0	0	0	32.422	11.935	29.523	18.005	7.7653	56.148	170.59	380.71	606.64	917.64	1342.5	1848.6	2302.5	2906.8	3625.6	4305.6	5075.3	5861	6485	7322.4	8202	9104	9892.5	10819	11725	12490	13416	14032	14506	15628	16427	17231	18088	18312	18809	19166	19480	20156	20040	20317	20478	20810	20833	20883	21026	21014	21151
0	0	0	0	17.463	13.908	29.349	70.858	144.12	320.7	558.96	884.38	1289.6	1560.3	2159.9	2669.5	3472.3	4341.9	5548.8	6653.7	6909.8	7458	9317.9	9616.3	10131	10428	12342	14369	15620	16206	17004	13714	14009	15112	15668	16740	17206	18027	18694	19318	19817	20132	20388	21173	20988	21055	21118	21563	21664	21861
0	0	0	3.0176	0	15.098	13.977	27.337	68.694	185.71	325.9	534.14	784.82	1064.1	1513.2	1957.5	2495.2	3013.3	3438.4	4096.4	4693.6	5180.5	5241.1	5621.6	5988.6	6332.4	6765.1	7107.3	7337.6	7589.5	8132.3	8350.5	8907.3	9489.6	9863.5	10508	10792	11344	11536	11951	12312	12799	13300	13410	13629	13934	13944	14192	14031	14182
23.909	12.36	2.2915	0	0	0	0	0	18.279	87.091	187.67	278.96	459.48	667.11	893.21	1122.7	1431.5	1657.9	2026.3	2370.1	2898.3	3203.7	3586.9	4016.8	4494.6	5372.5	5532.9	5994.1	6982.2	6912.9	7372.4	7978.8	8630.3	9009.6	9649.8	10291	10939	11474	11783	12376	12813	12932	13457	13732	13945	14222	14501	14763	14770	14988
8.2087	7.9521	0	0.12771	0	0	0	0	8.64	4.5452	22.017	78.127	177.67	341.54	451.59	585.29	743.26	972.21	1284.8	1549.5	1695.8	2054.6	2544.5	2883.5	3156.1	3529.8	3897.4	4361.3	4615.8	5050.2	5220.5	5293.1	5612.4	6171.9	6453.9	6573.5	7041.2	7465.8	7613.4	8087.9	8712.8	8440.3	9327.2	9471.4	9851.7	10070	10204	10239	10597	10452
0	0.51254	2.2843	3.5538	6.7282	2.0102	0	0	14.914	53.084	153.07	297.73	490.03	788.86	1112.4	1556.5	1999.1	2445.2	2968.3	3402.1	4048.3	4726.6	5464.3	5958.2	6400	7074.1	7575.8	8535.1	8679.4	9565.5	9743.9	10369	11361	11956	12546	12274	13165	14452	15217	15651	15909	16225	16448	16731	17189	17691	17455	17782	17784	17897
0	0	0	0.052984	12.211	20.16	30.971	38.414	76.736	148.41	307.81	513.4	756.85	1041.3	1466	1822.6	2236.9	2616.8	3366.4	3588.3	4120.1	4556.9	5113	5464.3	5990.6	6334.5	6757.8	7289.6	7723.7	8138.5	8875.5	8705.4	8962.5	9370.5	9835.3	10604	11101	11625	11274	11847	12197	12605	12168	12708	14478	12960	13710	14095	14272	14217
16.103	5.2174	0	0	0	0	3.8017	17.014	42.882	98.516	158.6	226.04	323.59	449.79	554.48	690.71	894.8	1005.9	1264.7	1406.1	1647.6	1927.1	2195.4	2497.2	2705.4	3057.4	3417.9	3786.6	4241.7	4686	5306.3	5520.5	5896.7	6277	6875.2	7041.9	7514.5	7697.6	8245.6	8265.6	8521.5	9119.3	8904	9331.3	9047	9843.9	9855.3	9799.6	9982.2	9770.3
0	0	0	0	0	14.344	32.198	22.584	49.368	116.27	179.15	325.47	521.32	692.54	911.29	1210	1665.3	2198.2	2570.5	2955.5	3364.2	4226	4600.5	4874.4	5636.5	6142	6695	7034.4	7628.8	8291.4	8852.5	9117.6	9805.2	9919.6	10442	11565	11380	11622	11631	12363	12225	12962	12768	13505	13565	14065	14343	14080	14621	14138
3.6395	10.201	0	0	0	0	6.3546	52.467	144.56	268.43	483.44	602.12	1105	1509.2	1644	2596.4	3188.4	3613.4	4465.3	4989.6	5877.4	6546.1	7005.8	7733.9	8228.3	8871.4	8443.6	8668.7	10035	10342	11148	11765	12477	13061	13584	13085	14204	14281	14856	15214	15209	15246	15460	15608	15468	15975	15322	15157	15373	15210
0	0	0	0	2.8638	22.855	71.024	124.86	200.7	316.84	398.85	496.89	639.12	751.82	978.32	1166.4	1388.3	1610.8	1865.9	2169.9	2438.3	2771	3092	3384.2	3810.5	4015.9	4316.2	4797.9	5138.1	5286.9	5612.8	6119.8	6388.1	6780.4	7193.1	7637.8	7919	8257.2	8609.4	9097.4	9052.2	9523.7	9638.1	10018	10131	10195	10272	10566	10538	10514
3.0176	6.9292	0	0	0.51207	1.1684	0.08674	14.692	56.811	91.973	179.37	293.59	442.06	629.6	886.36	1146.9	1544.5	1925.3	2336.6	2796.3	3152.8	3790	4305.8	5135	5584	6090	6793.1	7228.3	8063.1	8705	9717.1	10067	10668	11098	11234	12383	12861	13255	13739	14163	14762	14849	15053	15516	15554	15579	16127	16180	16389	16353
36.155	19.156	3.1845	0	0	0	0	0	0	0	0	0	28.077	95.38	187.8	300.87	438.9	619.27	830.19	1082.2	1416.8	1558.5	2079.8	2500.1	2898.7	3410.1	3158.9	3634.4	4083.9	4547.3	5135.6	5597.3	6174.3	6678.7	7088.6	7511	7758	8322.7	8706.7	9172.1	9780.6	10191	10395	10534	10775	10862	11225	11341	11040	11160
16.551	0	0.41694	0	0	0	3.2895	10.698	18.131	19.248	29.798	54.562	113.61	197.11	309.8	461.21	686.67	924.99	1080.6	1380.6	1724.6	2071.5	2371.1	2820.7	3439.2	4068.2	3887.1	4107.8	4360.4	4738.9	4880.9	4978.3	4830.6	4535.6	5069.4	5279.8	6082.7	6364	6954.7	7447.8	7601	7734.8	7398.5	7605.3	7496.6	7954.3	8159.4	8295.2	7974.5	8040.8
12.638	0	8.9519	0	1.5869	10.109	32.195	107.59	260.22	513.11	810.37	1246.7	1686.9	2312.3	2911.3	3930.8	4685.2	5512.7	6364.1	7299.6	7661.7	8753.6	9730.1	10285	11207	12398	13109	13903	14877	15507	16425	17122	17265	17775	18548	18898	20255	21033	21151	22151	22474	22855	22380	22893	22977	22775	22076	22309	22332	22549
0	0	0	24.337	76.395	127.3	188.21	195.06	238.33	271.32	317.81	364.1	441.77	623.07	925.41	1193.4	1532.1	2022	2524.5	3064.4	3599.9	4403.1	4946	5752.3	6624.6	7189.6	8239.9	8886	9822.6	10399	11269	12162	12469	12850	13560	14076	14707	15167	15949	16789	17320	18018	18020	18449	18798	18831	19331	20124	19952	19705
2.0648	0	0	0.43792	0	0	8.694	46.275	97.253	209.46	349.43	524.74	656.75	1000.3	1237.2	1618.8	1894.9	2315.7	2732	3094.7	3756.9	4322	4638.9	5065.1	5715.9	6571.1	6779.7	7891.7	7263.9	8909	9591.6	10163	11058	10512	11331	11658	12269	12543	13406	13974	13896	14168	14495	14589	15034	15259	15190	15453	15691	15760
0	0	0	0	0	19.367	28.977	78.816	141.51	280.19	496.95	770.77	1156.9	1599	2083.3	2665.9	3189.9	3982.6	4715.9	5347.6	6327.9	6965.2	8027.9	8803.6	9644.7	10627	11364	12203	13122	13733	14668	15363	16313	17008	17926	18803	19182	19810	20199	20983	21418	21535	21862	21986	22663	22829	22701	22755	22661	22648
25.347	16.966	5.0419	0	0	0	0	26.631	63.68	184.36	328.41	485.12	748.82	1026.1	1260.2	1594.9	1944.2	2342.6	2802.6	3031.4	3691.8	3812.3	4408.9	4945.6	5118.3	5728.2	6106.9	6659.5	6982.5	7284.5	7776.8	8097.1	8771.2	9280.9	9562.7	9865.4	9944.2	10656	11231	11313	11812	11759	12247	12509	12545	13276	13441	13293	13199	13343
0	0	1.6093	3.0615	13.111	11.549	31.725	37.001	49.547	87.454	171.58	274.94	440.64	663.17	922.52	1125.6	1462.7	1815.7	2189.6	2574.3	2978.7	3575.2	4081	4597	5303.4	5822.9	6324.9	6819.6	7398.6	7988.4	8605.4	9231.3	9748	10272	10944	11694	12365	12914	13382	14045	14518	15038	15332	15884	16227	16220	16429	16687	17020	17182
21.868	19.731	14.542	0	0	0	0	53.053	99.492	182.88	330.22	444.79	713.63	990.63	1260.9	1698.2	2099.4	2477.4	2967.2	3342.7	3682.5	4089.8	4763.3	5082.3	5358.1	5886.3	6407.9	7087.6	7409.5	7896.1	8285.6	9247.4	9912.2	10336	11202	11163	11383	12494	12988	13232	13223	13407	13791	13948	14028	14516	14502	15142	15332	16171
33.951	10.617	0	0	0	0	0	18.89	75.076	174.7	351.57	615.76	958.91	1339.8	1792.9	2897.1	3574.4	3620.8	4794.7	6191.2	7196.6	6932.1	7476.8	8868.6	9185.5	10362	11024	11977	12329	12941	14383	14633	17260	17686	18693	20033	20925	22124	20651	23746	24152	25020	23162	25528	25392	25409	25847	26506	26272	26652
0	0	0	46.633	148	270.52	365.43	487.54	599.29	751.85	943.27	1046.1	1253.1	1443.8	1790.3	2098.4	2425.3	2862.5	3199.8	3745.2	4255.6	4785.3	5243	5806.5	6557.7	7044.6	7648.9	8328.8	8921	9337.1	10256	10450	11157	11876	12328	13101	13778	14240	14573	15377	15631	15664	16146	16604	16437	16919	16782	17080	17139	17194
3.4855	0	0	0	0	4.7895	0	33.614	68.995	167.29	251.17	419.96	676.68	922.6	1273	1636.7	2164.9	2670.9	3120.5	3721.7	4416.3	4940	5574.7	6357.1	6847	7441.8	7951.6	8446.1	8971.2	9895.5	9980.2	10392	10992	11717	11865	12784	12737	13602	13666	14331	14631	15680	15666	15640	16119	16054	16215	16457	16313	16260
14.422	8.5513	0.75378	0	0	0	0	0	25.833	75.23	214.78	386.08	590.32	965.62	1355.3	1872.3	2397.9	2792.5	3307	3730.1	4527.1	5132.1	5765	6463.7	6456.8	7252.3	8115.7	9015.7	8913.4	9800.5	10537	11127	11718	12388	15524	16255	17160	13875	14480	15017	14904	15103	15376	15911	16054	16708	16905	17186	16885	16874
11.377	2.8374	1.2982	0	0	0	0	5.2857	32.452	89.172	208.81	361.69	604.64	874.89	1191.8	1550.8	2004.3	2429.5	2806.8	3256.4	3671.2	4471.4	5141.8	5954.1	6476.1	7114.6	7746.5	8473.4	9068.8	9540.6	10458	11173	11936	12621	12985	13790	13892	14190	14600	15538	15853	16440	17085	17231	17549	17161	17912	18057	18405	18499
0	1.1555	0	4.9193	0.66566	0	6.0828	37.067	131.03	294.15	478.3	715.83	1101.1	1501.8	1839.1	2532.2	3082.1	3772.4	4335.7	4969	5925.9	6571.5	7019.5	7701.8	8270.7	9220.2	9553.8	9856.9	10291	10944	11593	11564	11905	12845	13172	13455	14045	14212	14285	14843	15427	15436	15606	15554	15732	15944	15948	15934	16225	15869
0	0	0	0	2.9744	0.019554	13.977	25.379	52.228	84.234	143.48	221.35	321.14	428.25	610.02	812.24	1031.2	1319.3	1609	1895.2	2268.8	2636.5	2964.2	3417.8	3791.1	4165.4	4400.2	4964.8	5430.8	5848.2	6164.4	6722.3	7456.8	7788.1	8608.6	8707.1	9307.9	9691.3	10003	10207	11066	11225	11816	11578	11899	11902	12077	12121	12535	12396
0	0	0	0	14.62	46.708	82.212	116.84	200.3	294.29	425.33	540.62	749.78	924.45	1208.2	1415.7	1713.7	2093.4	2421.1	2710.7	3189.3	3620.8	4023.4	4477.5	5165.2	5694.8	6269.9	6763	7342.9	8030.2	8739.9	9205.4	9859.7	10504	11057	11972	12262	12744	13361	14023	14186	14792	14897	15477	16320	16360	16549	16837	16812	16278
0	0	12.527	2.9748	7.1309	1.087	0.49752	32.858	98.379	208.19	351.22	510.06	749.18	1017.4	1300.5	1675.7	1900	2285.7	2685.5	3041.7	3492.7	3878.4	4264.5	4628.3	4978.6	5230.3	5797.2	6255.1	6604.2	6953.2	7737.4	7944.3	8167.4	8506.5	9113.6	9491.9	10392	11104	11703	11862	12133	12296	12850	12624	13544	13442	13267	13693	13343	13467
23.15	21.7	7.1112	0	0	0	0	0	0	46.155	142.02	275.92	448.35	700.37	995.86	1332	1709.1	2182.1	2557.2	3129.7	3613.3	3893.7	4741.2	5114.2	5548.5	6154.5	6405.4	6861.3	7456.2	7839.5	8333.8	8669.1	9244.1	9480.2	9888.2	10195	10454	11061	11184	11494	11612	11786	12049	12234	12266	11783	11761	12034	12020	12294
0	2.8809	0.74858	0	0	0	9.2498	10.519	27.531	63.54	187.22	286.16	457.58	622.01	881.48	1105.1	1453.9	1747.8	2086.1	2484	2921.2	3444	3948.4	4347.1	5110.6	5584.2	6304	6841.9	7431.1	8556.9	9297.9	10008	10824	11496	11896	12292	12594	13191	13365	14016	14301	14550	14693	14960	15096	14872	15331	15195	15065	15160
2.6257	0	0	0	3.6228	0	10.505	7.9661	39.694	80.017	155.5	237.21	339.19	468.22	668.81	808.09	1059.6	1342.1	1655.1	2029.9	2377.2	2916.1	3426.2	4088.8	4675	5197.4	5891	6427.2	7385.7	8134	9234.7	9877.4	10765	11712	13321	14053	15189	16104	17218	17996	18922	19675	20152	21039	21304	21422	22302	22549	22476	22959
15.478	2.7773	0	0	0	0	9.7842	30.356	91.843	176.04	334.96	515.95	756.97	957.74	1320.1	1647.6	1951.8	2293.9	2641.3	2800.9	3325	3818	4187.2	4579.5	5196.9	5360.7	6034.3	6642.5	7224.5	7759.1	8316.1	8592.6	8958.5	9153.3	9348.6	9836.1	9792.7	10175	10362	9729.7	11395	11573	11286	12050	12019	12048	12634	11286	11397	11246
23.639	5.7461	3.6094	0	0	0	0	0	22.637	107.6	186.18	319.88	493.38	683.39	873.29	1123.1	1476.1	1753	2094.3	2463	2661.3	3320.6	3623	4142.8	4499.6	4933	6560.4	6149.5	7007.8	7323.1	8097.9	8702.5	9252.4	9523.6	10376	10851	11705	12025	12660	13258	13560	14297	14419	14494	14960	14972	15400	14979	15170	15414
0	0.79259	0	2.1384	0	0	9.0124	38.591	113.69	230.64	399.39	625.01	916.59	1250.4	1636.9	2141.4	2681.5	3321.6	3948.7	4471.2	5109.4	5745.2	6348.4	7091	7689.7	8257.5	8662.9	9142.4	9300	9973.5	10279	10705	11080	11532	11864	12119	12343	12713	12853	13259	13684	13932	14524	14634	14607	15139	14396	14934	14975	15085
0	0	0	0	3.8303	1.5136	15.033	22.324	47.391	85.357	186.46	284.18	513.25	696.73	1013.7	1329.8	1807	2340.2	2671.3	3044.3	3464.2	4120	4659.3	5420.7	6394.8	6966.9	7132.1	7012.1	7519.9	7866.1	9165.5	8142.9	8484.6	9152.7	9706.6	9976.3	10274	10786	11314	11465	11955	12267	12414	12436	13106	13052	13062	13256	13664	13970
29.17	5.3291	4.617	0	0	0	0	0	0	16.283	68.373	162.99	284.57	452.86	672.03	960.91	1284	1690.8	2089.6	2399.6	2873.3	3523.2	3974.2	4787.8	5587.5	6279.6	7182.3	7670.2	8374.2	9026	9736	10458	10494	10483	11488	11812	12664	13190	14040	14417	14663	14982	15166	15759	15248	15417	15809	15898	16149	16192
0	4.4304	2.8416	0.82717	3.5103	0	5.1165	19.016	84.722	190.38	384.87	647.86	951.99	1333	1728.2	2262.8	2981.3	3188.6	4196.9	4668.8	5288.3	6309.6	6789.4	7195.7	8214.8	7640	9603.7	9866.4	10147	11161	11565	11542	12216	12414	13156	13714	13821	12528	12473	12756	13201	13573	13828	14160	14352	14574	14566	14937	17261	17768
0	0	0.61725	0	1.8123	0	36.53	65.02	108.93	211.15	340.14	469.51	664.47	825.68	1119.4	1372.6	1672.4	1931.8	2308.3	2614.6	2893.1	3301	3571.1	4085.4	4441.8	4989.5	5323.8	5831.7	6300.4	6827.2	7414.3	7938.9	8472.6	9197.4	9732.8	10433	10912	11287	11854	12406	12468	13401	14096	14365	14629	15000	15178	15206	15653	15648
13.322	1.7984	0	0	0	0	3.9827	8.6905	20.578	67.678	103.74	181.56	291.49	427.6	584.7	778.84	952.42	1220.3	1497.4	1922.1	2198.1	2582.6	2977.9	3436.2	3955	4135.1	4656.3	5238.2	5542.6	5942.6	6410.8	6845	7128.8	7653.6	7854.7	8406.5	9042.8	9276.3	9572.2	9922.6	10148	10757	10849	11342	11480	11752	11865	11973	12046	11939
5.0489	275.72	0	67.151	0	0	0	0	0	83.805	148.31	445.97	553.37	778.98	882.82	1216.1	1516.6	1934.5	2205.2	2800.7	3316.8	3576.4	4167	4698.2	5107.2	5780.5	6451.1	6690.1	7268.4	7770.9	8714.9	9326.3	9690.7	10390	11204	11784	12577	12690	13281	14025	14182	14828	14812	15326	15309	15391	15481	15837	15799	15619
37.927	0	8.1786	0	0	0	16.516	102.64	240.74	460.78	787.37	1137.8	1647.4	2168	2859.9	3571.4	4388.6	5075.7	5998.9	6896.3	7543.1	8553.8	9443.2	10297	11172	12104	12811	13689	14603	15257	16065	16550	17781	17853	18411	19594	20071	20245	20853	21624	21658	22871	23089	22983	23010	23274	23342	21520	23604	23654
0	0	0	0	0	2.4014	36.556	115.25	288.63	573.96	930.42	1388.3	2009.6	2604.4	3262.4	4112.5	4820	5771.4	6731.7	7485	8453.9	9316.5	10383	11087	11574	13069	13822	13992	15514	16182	16646	17357	18220	19168	17446	20652	20640	20676	21389	21832	22109	23088	23566	23929	23680	21818	23329	24073	24337	24182
21.138	5.7584	0	0	0	0	0	6.811	37.225	85.392	129.12	256.68	345.51	510.32	765.17	1062.8	1396.6	1663.8	2024.6	2444.9	3128.2	3572.1	4005.5	4552.5	4790.3	5459.7	5867	6088.6	6592.2	7073.5	7646.8	8521.1	8983.8	9568	9932.1	10649	11085	11613	11758	12098	12787	12471	13335	13199	13521	13595	13807	13967	13979	14102
2.6024	0.44104	0	0	0	0.54443	12.089	69.76	160.61	274.88	490.08	709.19	922.34	1241	1572.8	1753.5	2308.1	2837.5	4024.3	4457.9	4715.8	5380.8	6004.3	6599.7	7281.1	7861	8411.3	9134.4	9592	10431	11265	11902	12413	13161	13735	14301	14943	15064	15586	15785	16062	16487	16782	16820	17518	17703	18219	18319	18724	18713
2.6293	0	0.53185	0	0	3.4884	1.5027	0	13.581	18.274	47.218	93.992	190.45	326.51	571.98	872.33	1145.1	1574.2	1970.9	2407.4	2888.3	3423.3	3985.9	4575.2	5137.9	5795.5	6378.1	6918.5	7463	8183.5	8773.5	9287.2	9868.5	10370	11013	11493	12095	12547	12749	13630	13877	14033	14296	14526	14687	14853	14972	15183	15230	15260
93.273	177.34	0	0	0	0	0	0	0	245.36	284.46	332.52	406.26	460.76	640.92	817.75	949.75	1043.5	1324.6	1457	1779.3	2019	2402.8	2747	3002.9	3196.1	3422.8	3758.5	4236.2	4528.9	5056.3	5535.8	5994	6563.7	7057.9	6814.7	7122.1	7689.9	8417.2	9064.2	9328.1	9835.2	9925.5	10181	10047	10395	9803.1	10010	9969	9960.2
0	0	0	28.805	0	4.1497	0	67.167	148.53	317.58	561.4	844.52	1194.6	1597.2	2210	2716.7	3400.9	4150	4948.4	5813.1	6361.8	7284.5	7938.8	8757.2	9906.9	10653	11544	12375	12363	13138	14313	15285	15863	16360	15660	17769	17580	19421	19248	20411	20453	21087	21865	22072	22830	22592	22215	23088	23111	23572
17.517	22.97	2.7296	6.2822	0	0	0	0	0	0	25.259	94.629	181.44	294.68	397.62	543.64	710.87	920	1089.1	1305.3	1489.1	1741.2	1854.9	2136.8	2269.9	2578.8	2697.7	2900.5	3179.6	3297.4	3681.3	3846.4	4072.8	4466.4	4770.7	5105	5447.7	5649.8	5806.3	5820.5	5834.3	5846.5	6283.6	6478.7	6696.2	6862.5	6772.4	6903.9	6936	6957.8
0	0	0	7.9025	6.4448	12.143	4.8412	42.343	95.902	184.85	283.62	435.91	633.27	914.13	1243.1	1592	2080.8	2639.6	3213.7	3877.2	4624.8	5096.6	5770.7	6526.2	7403.7	8007.2	8649.3	9537.6	10104	13338	14603	15178	16180	16768	17688	18317	18906	20136	20955	21087	21864	22533	22725	22505	22595	22717	22807	22651	23120	22974
13.815	0	0	0	0	0	14.185	73.382	190.8	373.22	605.41	996.01	1379.9	1804.1	2275.5	2907.4	3326.3	3998.7	4664.5	5247	5848.1	6392.9	7069.5	7960	8194.4	8890.4	9353.6	9955.7	9991	10821	11266	11750	12393	12918	13432	13636	13637	14304	14642	15190	14876	14591	15195	15758	15362	15714	15555	15772	15737	16158
12.68	7.8892	0	0	0	0	7.2918	23.477	83.98	201.77	401.47	659.82	1071.7	1455.3	1898.5	2460.1	2721	3319.1	3987.5	4559.6	5721.1	6578.5	7258.1	7448.1	8619.5	9150.1	9890.9	10794	11183	11523	12255	11973	12784	13292	13874	14240	12220	12539	14981	13818	13025	13973	14470	16690	16798	15366	15986	17111	15588	15863
0	0	0	0	7.1341	5.4649	6.3948	23.052	41.954	116.22	228.82	456.64	745.34	1021.2	1388.2	1875.1	2091.5	2645	3429.5	3675	4587.2	4903.9	5917.7	6807.3	7085.3	7726.8	7739.5	8589.1	10004	10653	11935	11873	12563	13507	13587	14534	15211	16137	15903	16492	17239	17332	17397	17654	18455	18235	18675	18607	18702	18500
0	0	7.5946	2.0747	9.9995	0	0	11.494	11.223	62.13	211.12	347.74	602.31	851.21	1221.9	1589.4	2050.9	2574.2	3098.7	3603.2	4051.7	5190.7	6114	6922.3	7734	8667.4	8394.1	10618	11301	11947	11930	12941	13861	15221	15774	16707	17134	18771	19261	19742	20279	20753	20780	20750	21535	22295	22296	22482	22431	22577
3.3878	0	0	3.4094	5.6036	5.834	0	0	0	15.922	1.5343	23.825	45.422	93.555	178.98	285.41	419.06	607.59	815	1003.6	1269.5	1585.1	1799.5	2151.8	2441.5	2791.6	3037.4	3529.7	3850.4	4118.8	4516.5	4768	4437.4	5618.9	6147.9	6579.9	6977.1	7204.8	7647.9	8158.5	8372.3	8609.3	8888.2	9163.3	9477.4	9725.3	9843	10036	10226	10501
5.8976	2.7575	0	0	0	0	14.023	58.325	119.36	232.22	383.87	620.61	880.37	1226.7	1541.9	1917.4	2262.9	2672.6	3224.7	3608.9	4130	4471.6	4976	5454.6	5743.4	6308.9	6246.2	6702.8	7355.3	7886.1	7757.4	8516.9	9249.2	9418.5	10130	10415	10246	10908	11214	11343	11962	11901	12487	12365	12862	12953	12811	13733	14021	13974
0	0	0	0	5.4804	9.1744	19.646	19.805	33.587	89.181	143.42	225.77	315.49	420.23	579.71	754.52	1003.5	1200.4	1418.5	1712.3	2034.4	2430.2	2670.6	3063	3503.1	3792	4360.2	4650.3	5217.9	5347.2	5837.9	6284.8	6726.4	7183.2	7739.3	8293	8589.9	9092.7	9527.9	9667	10172	10423	10900	11224	11030	11362	11655	11594	11345	11634
0	17.245	0	15.453	0	0	20.013	42.639	48.7	160.46	284.02	492.7	748.61	1052.6	1444.8	1960	2396.2	2957.6	3550.9	3815.5	4704	4962.2	5655.3	5978.2	6502.9	6976.7	7503.8	8208.9	7842.2	8682.5	8242.8	9374.3	9110.6	9104.3	11091	10868	11005	11346	11586	11487	11872	11923	12361	12219	12517	12786	12498	13080	13445	13053
0	0	0	0	0	0	44.886	120.57	302.43	555.39	828.63	1201.8	1783.5	2155.2	2576.5	3053.8	3721.5	4663.4	5099.9	6484.4	7040.5	7907.1	8307.8	8655.1	9650.1	10323	11715	11896	12348	12316	13149	12919	13352	14077	14598	15504	15468	16365	16596	16971	17988	18446	18798	18242	19182	19061	18978	20069	19968	19643
18.522	0	0	0	0	0	26.594	80.808	119.3	211.59	420.1	662.81	965.61	1261.3	1609.4	2157.7	2532.2	2660.7	3191.8	3515.5	4237.9	4639.6	5126.6	5842.9	6193.3	6791.7	7261.8	7849.9	7896	8245	8859.6	9576.1	10362	9367	9793.8	10062	10353	10937	11303	11500	11672	11788	11789	12276	12310	12656	12429	12715	12692	12762
0	0	0	0	0	14.066	50.899	112.36	246.69	420.66	699.95	1017.7	1453.7	1839.2	2372.8	3103	3689.1	4405.6	5298.8	6261.1	7239	8454.9	9552.2	10820	11715	12716	12164	14417	15639	14758	17563	18672	19802	20719	19391	20202	20747	24166	25687	26408	27247	27750	28293	28472	28729	29223	28956	29157	29776	29522
0	0	0	0	2.9772	20.1	46.751	94.682	141.17	343.62	435.13	665.89	883.93	1188.5	1501.4	1843	2245.8	2665.3	2948	3537	3925.9	4325.4	5049.4	5480.6	6040.1	6247.6	6771.8	7357.6	8111.4	7862.3	8524.7	8733.5	9429.7	9892.7	10261	10909	11342	11949	11941	12408	12819	12965	13262	13821	14025	13997	14414	14468	14894	14909
0	1.5119	8.3073	10.734	29.719	3.7191	20.417	32.37	83.55	135.85	228.18	352.28	554.05	761.86	1027.5	1449.7	1955.1	2317.2	2858.6	3282	3916.8	4510.6	5144.1	5859.9	6363.7	7055.4	7596.6	8184	8935.4	9725.6	10285	11161	11561	12504	12896	13650	14230	14868	15507	16207	16838	16967	17333	16520	17535	17751	17990	16810	17701	16978
2.6053	2.7899	0	0	0	4.9263	8.1393	0	20.323	37.426	88.419	245.31	430.73	703.06	1047.8	1421.7	1962.1	2512.9	3181.1	3881	4676.9	5403.2	6032.6	6603.1	7084.3	8017.5	8532.6	9085.1	9760.4	10290	11042	11470	12105	12773	13315	13822	14357	14822	15459	16058	17168	16872	17801	17915	18062	18578	18347	18494	19603	19642
6.7669	0.20473	0	0	1.1221	0	0.91409	5.5521	1.5901	11.517	10.756	43.994	100.9	184.29	303.85	481.74	638.31	816.52	1070.3	1344.3	1631.9	1908.9	2307.1	2594.2	2960.3	3211	3587	4063.5	4320.9	4563.2	4943.9	5387	6125.6	6090.4	6491.8	7100.7	7344	7916.4	8891.2	9083.7	9275.6	9868.4	9894.6	10235	10508	10789	10888	11538	11686	12036
0	0	0	0	0	0	35.315	92.272	203.53	353.86	610.24	835.42	1165.3	1524.2	1946.9	2422.7	2860.4	3361.8	3803.6	3967.8	4741.1	4934.2	5389	5845.3	6196.2	6701.6	7357.6	7700.2	7938.1	8453.8	8712.1	9132.7	9669.6	10278	10129	11225	11137	11237	11544	11665	12034	12504	12689	12596	12968	13036	13054	13081	12948	13162
0	0.66192	0	0	0	4.1442	2.7992	27.808	74.015	135.59	208.61	336.38	461.1	626.85	841.52	1078	1404.7	1664.4	1973.1	2245.6	2513.3	2990.6	3219	3607.1	3995.7	4254.2	4672.5	5100.1	5459.8	5765.7	6381.3	6582.8	7048.3	7545.8	7701.6	8082.8	8406.7	8828.4	9255.4	9306.6	9646.1	10027	10225	10332	10629	10783	10906	11018	11033	11066
10.329	2.0504	0	2.0516	0	0	2.7797	0	0	0	0	0	0	0	40.117	94.028	262.77	393.71	743.17	1012.7	1336	1578.2	2099.1	2438.6	2909	2903.3	3158.2	3711.7	4285.2	5361.6	6114.9	5908.9	6373.3	6846.3	7312.6	7862.2	8260.2	9123.8	9661.8	10064	10672	10715	11029	10823	11221	11733	11517	11571	11886	12287
16.438	23.978	0.34702	13.277	0	0	0	0	6.0953	58.125	102.99	156.96	268.16	389.89	499.55	810.81	892.01	1359.1	1391.1	1762.5	2144.2	2490.7	2977.7	3175.9	3659.4	3908.6	4325.9	4955.5	5278	5880	5961.3	6775.5	7387.6	6876.4	7317.4	7779.7	8109.6	8547.9	9038.2	9173	9356.6	9864.4	10398	10711	11186	11014	11260	11090	11910	11515
5.9345	17.67	0	0	0	0	20.151	19.778	61.632	122.33	250.53	440.82	664.27	988.39	1447.2	1482.7	1915.4	2465.7	3154.2	3565	4477	5155.8	6010.3	7018.7	8663.9	9208.4	10051	10941	12377	13252	14418	15087	16242	17362	18285	19335	20158	21439	22471	23599	23708	24533	25498	26576	26574	27313	27793	28048	28071	27824
13.649	2.1088	3.004	0	1.2974	0	0	1.477	0	19.108	27.846	90.151	181.63	296.6	441.15	649.55	938.61	1143.1	1445.8	1795.1	2142	2565.5	2928	3179.6	3560.5	3989.2	4448.5	4784	5050.2	5440	6014	6304.7	6774.6	6786.3	7260	7541.1	7940.2	8546.4	8465.5	8962.9	9356.9	9487.6	9695.8	9917.1	10068	10084	10353	10539	10533	10597
0.062626	2.7746	0	0	0	7.0213	11.143	16.031	26.617	55.105	83.759	133.72	241.22	317.14	446.21	597.48	746.7	953.14	1030.4	1227.8	1348.3	1729	2011.1	2106.8	2351	2660.8	2918.9	3225.4	3644.1	4035.8	4415.6	4824.1	5200.3	5483.7	5990.1	6366.5	6615.5	7106.7	7375.5	7478.5	6708.5	6977.8	7115	7439.4	7619.6	7514.2	7534.1	7566.6	7620.1	7696.6
9.9123	0	4.4891	2.995	0	0	0	0	18.899	67.351	133.73	232.82	384.37	541.28	737.95	1014.1	1264.1	1525.2	1866.4	2182.8	2520.3	2811.4	3108.4	3631	4056.4	4489.1	4981.5	5326.6	5818.2	5972	6382.6	7056.7	7115.7	7666.4	8197.2	8815.7	8999.4	9126.5	9518	10036	10028	10561	10939	11166	11098	11066	11517	11432	11723	11441
18.961	25.849	8.354	0	0	0	0	0	0	6.8057	66.484	189.21	359.31	637.75	1017.4	1397.9	1847.5	2469.9	2898.2	3516.2	3941.4	4780.5	4685.3	6083.4	7013	7632.9	8221.2	8767.9	9102.5	10088	10640	10966	10991	11385	12309	12780	13519	14090	14901	15543	15502	15988	15672	15964	15934	16262	16559	14063	16946	15739
2.6883	0	3.9292	0	0	7.4141	3.5174	0	17.219	37.169	91.317	198.02	290.21	378.35	583.81	769.9	951.83	1333.9	1602.1	1909.5	2268.6	2847.2	3323.8	3797.2	4220.9	4766.2	5216	5788.6	6085.2	6629.6	6936.1	7110	7515.5	7957	8332	8973.3	9501.5	9912	10501	10745	11086	11294	11546	12015	12421	12541	13080	13108	12698	12611
0	0	2.0539	9.3474	0	0	12.137	0	20.175	38.594	108.2	189.28	308.76	435.37	600.24	796.45	1044.4	1240.4	1493.7	1760.1	2016.6	2739.3	2678.5	2994.1	3324.3	3607.1	4009.7	4350.5	4676.9	5051.5	5295.8	5691.4	6171.4	6432.3	6788.5	6822.7	7449.9	7497.4	7647.4	7970.4	7785.3	8375	8834.3	9054.7	9297.6	9357.7	9439.8	9432.1	9437.3	9551.2
0	0	0	2.6394	4.269	9.7013	6.6225	33.438	52.692	126.5	235.23	344.65	586.31	769.99	1095.5	1420.9	1809.9	2229.1	2481.2	3048.8	3447.2	3931.1	4323.6	5051.7	5802.7	6212.7	6818.8	7328	7708.7	8219.1	8457.8	8927.2	9026.9	9187.5	9996.7	9969.8	10924	11531	12254	12594	12793	12882	12271	12079	12031	12318	12744	13349	13298	13414
0	0	0	5.8646	3.6984	7.2516	21.208	36.911	109.29	209.91	386.13	565.1	852.37	1089	1608.8	1852.4	2242.2	2682	3124.2	3784.9	4088.6	4642.2	4984.2	5850.4	6537.4	6837.9	7218.5	7577.5	8070.7	8535.9	9048	9344.2	9786.1	10156	10664	10796	11141	11245	11678	12097	12264	12538	12576	12488	12620	12699	12967	13019	12962	13068
4.3539	0	1.9495	4.8328	0	0	5.1325	8.868	32.147	74.767	133.52	256.07	394.82	600.23	880.61	1100.4	1424.5	1803	2151.7	2562.8	3027.2	3456.1	3955.7	4353.2	4797	5403.1	5739.6	6231.8	6714.7	7173.8	7600.2	7819.9	8338	9074.8	9456.3	9709.2	9895	9976	10298	10572	10690	11353	11807	12317	12424	12566	12656	12570	12672	12738
0	0	2.2594	6.4182	0	33.153	90.047	198.11	291.58	589.31	828.97	1146.7	1531.9	1928.7	2345.5	2815.1	3345.2	3649.2	4189.9	4713	5078.1	5432	5806.6	6371.8	6627.4	6952.4	7269.5	7522.2	7831.7	8395.9	8476	9110.2	9533.7	9542.1	10034	10575	10638	11411	11800	11916	11806	12188	12740	13234	13501	12056	13383	13818	14027	14005
20.732	1.3114	0	0	0	0	0	15.289	56.107	96.929	169.38	303.87	454.97	643.74	915.65	1257.4	1583.6	1964.3	2438.6	2873.4	3384.3	3763.6	4260.4	4894.9	5617.1	6250.7	7058	7445.7	8208.4	8772.4	9798.8	9996.5	10985	11497	11932	12523	13493	13644	14479	14569	15001	15775	15428	16704	17020	17274	17072	17515	17432	17829
2.9641	0	2.5504	0	0	0	3.7807	19.788	65.144	126.25	244.04	397.7	661.62	913.49	1252.1	1669.6	2135.5	2459.2	2911.1	3480.3	3946.4	4589.5	4711.4	5411.1	5881.4	6155.5	6785.5	7113.9	7965	7876	8405.4	8665.3	9014.9	9450.6	9864.4	10229	10539	11153	11405	11771	11985	12365	12404	12728	12745	13159	13069	13657	13756	13596
0	0	0	3.5848	0	10.602	30.871	63.839	154.89	320.83	517.2	809.94	1065.8	1465.8	1909	2293.1	2772.1	3224.3	3821.2	4259.4	4861.6	5300.5	5975.6	6649.6	7149.5	7550.3	8183.3	8844	9251	9661.7	10299	10760	11485	12135	12857	13131	13475	14189	14625	14775	15552	15892	16142	16501	16655	16607	17238	17691	17974	18274
0	0	0	0.29682	0	2.0628	41.381	108.2	194.04	351.28	527.21	779.22	1163.6	1424	1785.9	1949.1	2495.9	2856.3	3266	3802.1	4128.2	4323.5	4939	5482.1	5714.4	5510.1	5653.9	5777.2	6446.5	6434.6	7647	7353.8	7605.6	8083.5	8489.2	8301.8	8890.7	8775.2	9218.2	8445.7	9211.4	9544.3	10029	9999.8	10201	9821.6	10361	10417	10290	10584
0	0	0	0	2.9161	6.4195	40.659	86.12	123.14	202.04	304.41	450.01	646.64	903.08	1258.2	1548.1	2073.5	2497.3	3133.2	3772.8	4305.5	4986.7	5465.4	6265.6	7000	7609.2	8161.9	9260.7	9733.7	10671	11355	11539	12305	12922	13162	14090	14434	14971	15540	16080	15844	16364	16722	16627	17043	17019	17436	17890	17493	17697
0	0	0	0	0	7.8442	45.981	90.848	216.02	387.18	667.14	1030	1494.1	1976	2647.4	3254.6	4173.9	5040.2	5646	6487.9	7571.4	8524.9	9227.1	9631.6	10403	11608	12014	12535	12781	13393	14007	15420	16038	16861	17569	18088	18701	19362	19390	19721	20203	19997	19817	20134	20316	20290	20483	21058	21465	21329
0	10.525	0	0	0	0	23.382	36.632	82.787	220.4	440.24	745.13	1063.6	1539.5	1929.1	2511.4	3040.3	3714	4521.7	5193.8	5715.4	6321.3	5910.6	7461.1	7678.3	7450.3	7721.8	8269.5	8851.5	9451.2	9989.5	10221	10736	11551	12122	12726	13058	14002	14588	15090	15396	15947	17144	16725	17355	17299	16997	17007	17028	16973
7.5249	6.6912	0.38626	0.038186	0	0	0	0	0	0	12	40.698	128.1	228.48	407.74	638.06	931.17	1271.4	1592.7	2125.9	2571.4	3251.4	3905.9	4697.7	5475.5	6201.6	7036.7	7738.3	8581.9	9426.4	10384	11313	12260	12934	13803	14543	15485	16338	17002	17974	18343	18988	19252	19353	19704	20013	20501	20416	20369	21189
0	0	0	0	0	21.796	91.637	201.49	328.17	535.72	792	1120.3	1569.5	1956.7	2645.7	3125.4	3611.5	4291.9	5018.6	5813.2	6710.2	7517.6	8527.2	9271.6	10035	11528	12438	13105	13882	14067	14551	16133	16779	17845	18837	20113	20689	21731	22122	22875	23671	24261	24839	25257	25510	25580	25976	26430	26509	26735
0	0	0	0	0	0.1295	55.852	123.91	206.1	345.46	550.56	783.6	1096.5	1457.7	1915	2234.3	2696.7	3130.7	3712.3	4355	4805.6	5475.3	6330.3	6981.4	7823.6	8597.1	9233.8	9816.4	10462	11249	12149	12994	13624	14202	15015	15716	16551	17289	17984	18671	19147	19733	19790	20451	20629	20883	20975	21636	21508	21358
0	11.12	17.353	18.701	0	0	0	39.209	67.634	144.44	279.3	442.83	745.31	970.03	1234.6	1647.2	2044.4	2407.4	2889.7	3334.7	3797.9	4410.5	4300.8	5308.4	5645.4	6423	6893.3	6931.8	6655.6	7127.4	6991.4	7857.7	7726	7909.4	7820	7903.5	8493.4	8903.1	9335.4	10102	10084	9797.3	10354	10536	10728	10658	10530	10754	11345	10617
0	15.669	4.0509	26.853	1.0435	0	0	0	0	16.52	111.34	200.02	341.9	499.65	612.22	875.48	1109.5	1466.8	1745.5	2134.7	2513.8	2960.8	2847.8	3312.6	4151.9	3898.7	4757.5	4997.1	5472.8	5493.7	6039	6615.7	7003.2	7395.7	8041.3	8440.6	8898.2	9523	10002	9977	10224	10389	10649	11168	11431	11650	11764	11959	12124	12173
5.1026	0	0	2.2733	0	0	3.2694	26.31	86.455	216.84	317.74	547.53	852.88	1147.4	1491	1917.5	2407.6	2677.1	3330.1	3723.5	4037.3	4755.7	5009.2	5815.8	6001.7	6619.8	6972.3	7659	7970.1	8323.5	8798.3	8982.5	8698.8	8886.4	9083.9	9630.9	10111	10483	10604	11007	11092	11356	11596	11714	11881	12321	12460	12417	12602	12483
8.0306	0	0	0	0	4.6137	11.022	21.264	55.461	104.52	212.1	364.67	562.3	812.33	1078.5	1391.4	1716	2135.3	2472.7	2907.3	3321.5	3852.1	4336.5	4680.1	5198.4	5334	5758.5	6147.4	6541.8	6960.5	7495.4	7745	8133.4	8493.5	8896.3	9364.3	9739.1	10088	10457	10758	10903	11303	11303	11490	11469	11469	11657	11838	12011	11990
7.2533	5.2569	6.2593	0	0	0	0	37.603	93.803	187.96	259.58	396.67	516.58	668.44	851.31	1048.6	1289.4	1463.9	1787.5	2056.9	2338.2	2665.3	2900.1	3325.5	3772.6	4163.4	4364.5	4743.3	5163.5	5381.4	5733.6	6053	6455.5	6788.6	7058.6	7337.1	7582.8	7807.1	8027.1	8313.7	8442.9	8829.8	8957.1	9103	9304.8	9236.4	9745.8	9490.7	9717.1	9941.6
17.237	0	4.885	0.63058	0	0	0.35152	44.678	137.33	301.42	569.38	846.91	1235.3	1710.7	2264.8	2766.4	3443.9	4310.1	5030.3	6068.6	6982.5	7672.5	8772.1	9900.9	10872	12065	13300	14662	15712	17073	17930	19343	20864	21991	22820	24291	25726	26298	28166	29265	29811	30969	30673	32157	32751	32717	33214	33504	33663	33938
0	0	0.93718	0	0	0.78734	25.321	18.275	33.193	67.61	141.32	296.35	470.36	738.09	1076.9	1454.9	1954	2471.6	3087.6	3672.9	4229.3	4856.4	5288.6	6004.5	6544.6	7303.6	7823.3	8254.3	8778.9	9244.8	9701.6	10788	11176	11626	11963	12773	13697	14510	14486	15055	15199	15629	15712	16055	16427	16606	16816	16842	17262	17225
14.263	16.94	0	1.6279	0	11.606	0	0	15.785	51.787	168.76	250.02	404.73	577.76	800.29	1182.2	1605.4	2046.5	2557.9	3116	3717.5	4519.2	5325.2	6245.5	7044.1	8428.2	9659.6	10165	10875	11215	12191	13062	14340	15537	16884	17743	18570	18700	20090	21058	21589	21657	21839	22578	22462	23105	22876	23105	23781	22569
18.391	0	0	4.445	0	0	10.852	56.066	162.31	328.81	624.67	954.56	1459.8	1989.8	2334	3096.7	3819.4	4538	5529.6	5891.8	6783.1	7843.9	8522	9273.1	10275	11002	11645	12768	13109	13562	14121	14972	15881	16017	17002	17149	17404	17837	18328	18881	19036	19056	19257	19261	19776	19856	19983	19765	19738	19375
0	0	0	0	96.388	230.65	360.48	478.6	605.71	902.06	1186.4	1338.3	1817	2124.4	2451.3	2770.5	3111.5	3609.3	4271	4630.6	5128	5397.9	5817.1	5720.1	6311.2	6570.7	7049.2	7501	7766.3	7949	8173.6	8748.3	8384.4	9175.4	8828.6	9085.7	9651.2	9232.5	9703.2	10180	10625	10572	10649	10716	10962	10971	10602	10757	10834	10800
0	0	0	7.955	0	3.3906	13.542	25.534	49.176	117.62	191.74	306.52	479.52	639.54	934.05	1177	1458.4	1723.1	2024.4	2346.3	2683.3	3014.6	3278.5	3712.3	4034.2	4243.9	4509.6	4816	5096.8	5333.1	5717.2	5316.1	5776.2	5683.8	6299.3	6740.2	6544.5	6841.9	6704.5	6822.8	7343.9	7779.8	7762.8	8323.2	8755.7	8833.3	9192.9	8827.9	8850.6	9250.5
0	0.11472	5.8105	0	0.83681	0	1.1067	44.183	102.39	211.77	383.61	591.21	881.61	1216.9	1638	2130.9	2652.8	3133.9	3647.4	4144.9	4872.5	5467.6	5892.4	6616.9	6962.8	7709.9	8161.3	9219	9403.6	9905.1	10475	10998	11544	11562	12034	12674	12616	14077	14749	15123	15559	15586	16051	16362	16523	17201	17268	17382	17496	17518
0	0	0	0	0	31.993	35.513	75.407	46.795	92.169	210.1	386.27	584.2	869.78	1123.9	1586.8	2036.3	2303.7	2800.5	3248.8	3584.6	4265.5	4747.6	5341.2	5807.7	6541.2	7197.7	7622.5	8215.3	8330.6	9119.8	9745.1	10153	10600	11367	12004	12589	12807	13160	13708	14220	14627	14988	15018	15598	16073	16362	16604	16983	17258
16.629	0	0	0	11.626	0	0	18.829	77.663	149.09	282.69	423.46	631.63	966.59	1249.1	1733.5	2152.3	2747.1	3262.4	3797.9	4108.6	5231.2	5723.2	6410.4	7286.3	8357.8	8990.2	9457.3	10142	10532	11507	11822	12189	12508	13333	13868	14129	14738	15184	15314	16253	16311	16792	17242	17211	17499	17150	17453	17618	17713
13.905	5.7186	0	12.795	0	0	0	0	0	13.649	86.557	226.77	449.45	765.09	1151.6	1575.5	2092.9	2701.8	3398.3	4186.2	4923.4	5583.8	6587.8	7143.5	8116.1	9031.4	9754.9	10806	11515	12200	13370	14100	15476	15738	16925	17414	17867	18565	18983	19184	19880	19821	19383	19203	19788	19457	19376	19355	19438	19581
2.6492	7.7872	0	2.8046	0	0	0	0	3.499	4.5924	60.465	109.16	215.58	373.38	647.07	888.69	1179.1	1425.7	1685.8	2740.8	2457.7	3079.2	3275.4	3646.9	4050.3	4626.6	4756.6	5108.8	5100.1	5717.2	5945.9	5834.9	6408.6	6893.4	6928.5	7403.7	7268.6	7497.6	7494.3	7707.5	8025.5	8335.7	8417	8914.9	9007.7	9093.9	9133.5	8992.7	9157.3	9236.9
0	1.8427	16.614	13.661	0	2.5325	11.372	1.9809	26.625	49.868	108.23	179.79	273.22	365.59	507.59	679.75	918.16	1147.1	1419.8	1649	1955.1	2258	2614.6	2954.5	3339.7	3646.6	3927	4365.8	4590.8	4815.3	6124.9	5370.7	5805.9	6011.7	6644.5	6786.9	7158.4	7242.9	7432.2	7843	8030.3	8260.2	8311.5	8592.2	8588.6	8401.8	8499.6	8814.6	8629.5	8667.6
10.889	2.6304	0	0	0	0	0.93679	32.102	83.075	185.25	318.53	495.72	714.96	975.51	1281.6	1703.9	2046.8	2437	2937.3	3530.3	4105.1	4807	5434.2	6197.6	7022.3	7979.8	8955.3	9685.8	10797	11982	12557	13763	14745	15593	16408	16951	18016	18920	19169	20117	20535	21229	21863	21789	22339	22307	22407	22764	22612	22944
0	0	0	0	5.7812	41.086	62.425	119.43	276.07	544.3	894.93	1316.5	1862.2	2587.9	3390	4258.4	5220.5	6067.8	7175.3	7995.5	9405.4	10639	11671	12585	13829	14964	15847	17124	17992	18919	20106	20902	21708	22865	23388	24525	26136	26741	27354	27373	28671	29589	30182	30662	31090	30708	29345	30116	30527	30108
0	0	0	0	15.224	12.07	72.572	130.26	231.53	373.73	531.48	784.66	1042.3	1253.6	1675.4	2022.5	2569.1	2927	3465	4104.7	4583.2	5217.6	5842.7	6430.2	6923.7	7436.5	7994.5	8559	8818.9	9244.9	9746.9	10361	10641	11310	11854	12354	12326	12784	12944	13296	13571	13681	14137	14237	14354	14580	14549	14597	14298	14309
18.51	7.8845	0	0	0	0	0	41.899	132.13	238.17	392.89	585.57	819.99	1058.8	1423.8	1774.9	1897	1851.7	2477.3	3357.8	3696.3	4259.1	4711.5	5270.8	5812.7	6253.6	6411.1	7336.8	7660.5	8185.8	7906.9	8961	9566.1	9799.6	10413	10884	11266	12439	12296	12724	13284	12788	13126	13662	13899	14306	14262	14884	14428	14646
6.9332	17.22	0	4.9127	0	0	0	0	32.31	92.601	189.16	363.63	576.7	860.05	1260.3	1613.9	2040.8	2569.7	3059.5	3554.6	4162.2	4919.1	5441	6050.2	6768.3	7293.7	8028.9	8608.6	9147.5	9464.3	10313	10627	11203	11476	11825	12549	12918	13171	13773	14226	14380	14444	14442	14969	15303	15292	15559	15586	15704	15313
0	0	0	0	0.90907	4.7039	17.784	25.996	78.204	148.01	281.55	459.84	755.52	1039.9	1443.5	1935.4	2422	3010.3	3577.7	4146.5	4866.9	5557.6	6291.6	7030.6	7647.3	8261.8	8810.4	9325.5	10081	10623	11351	11932	12442	12955	13550	14240	14827	15505	15960	16238	16513	16923	17345	18034	18267	18636	18514	18635	18756	18682
13.126	1.7655	1.4463	0	0	0	2.3627	17.994	75.571	212.82	402.31	703.2	959.11	1444.3	1914.7	2548.1	3184.2	4008.6	4811.1	5613.9	6634.3	7281.7	8140.7	9106.7	10218	10651	11507	12454	13446	14492	14998	16088	16525	17547	18444	19380	19812	20130	21065	21065	22059	22870	22172	22041	21891	21939	22261	23112	22598	22674
18.352	11.815	0.051639	0	0	0	0	0	0	0	0	0	61.397	161.95	380.85	691.91	993.55	1417.7	1817.1	2291.3	2812.9	3452.3	3947.2	4638.1	5328.9	6004	6439.5	7032.3	7822.1	8589.6	8390.8	8492.5	8981	9689	10299	10531	11500	12071	12743	13083	13455	13696	13678	13649	13190	13503	14061	14182	14412	14382
0	0	4.4797	0	0	15.598	32.643	126.32	260.55	467.2	695.34	1081.2	1465.3	1917.5	2432.2	2930.4	3501.8	4183.5	4798.7	5507	6278.5	7013.2	7559.7	8013.1	8830	9634.7	10518	10742	10995	12039	12583	12912	13434	14021	14580	14959	15909	16258	16405	16865	17253	18511	18672	19611	19953	20141	20798	21283	21396	21468
0	0	0	0	0	0	13.065	30.096	72.541	176.19	286.58	474.54	729.87	937.06	1462	1830.8	2867.6	3065.9	4120	4479.3	6064.2	7169.5	7243.7	7943.1	8936.1	11843	10850	13490	14260	13590	14746	17805	18693	19415	21277	19771	20440	22697	23589	22546	24416	25117	24631	24201	24967	25074	24958	25409	25387	25660
3.1029	0	0	2.8311	0.81907	3.0571	5.2034	30.573	54.141	137.97	291.72	460.04	618.48	825.98	1194.5	1460.4	1311.7	1760.7	2224.1	2398.2	2755.1	3071.1	3547.6	4502.2	4754.1	5503.1	5024	5044.1	6663.4	6727.3	5690.8	6218.6	6502.6	6886.8	7304.6	7802.2	8087.3	8384	8926.3	8963.8	9352.7	9493.7	9716.9	10005	10125	10401	10413	10379	10443	10620
0	0	0	0	0	34.022	85.513	141.85	222.29	339.78	601.49	707.66	995.32	1365.2	1893.8	2300.2	2854.8	3420.6	4051.1	4717.5	5230.9	6015.3	6701.2	7472.4	8046.1	8565.3	9671.2	10006	11132	11554	12374	13098	14171	13935	14082	14761	15490	15962	16598	16830	17224	17712	17605	17723	18314	18411	18467	18637	18613	18857
0	0	0	0	5.7035	2.14	16.596	49.828	96.956	201.2	378.75	533.72	796.78	1187.8	1486.4	1861	2317.1	2855.8	3379.7	3938.4	4443.1	5031.6	5635	6313.6	6901.5	7440	8094.2	8745.2	9411.7	9970.3	10588	11195	11730	12325	12927	13531	14028	14482	14856	14959	15318	15816	15799	16205	15750	16083	16114	16613	16395	16614
26.27	20.177	0	0	0	0	0	29.405	117.8	263.1	475.25	880.63	1596.6	1992.6	2515.8	3108.8	3846.9	4595.4	4605.7	6037.3	7042.1	7641.6	8072.7	8162.8	8593	9744.8	9532.3	10855	9895.4	12314	12746	11065	11449	11822	12598	13215	13523	13706	13269	13981	14328	14415	14824	15088	15051	14924	15237	15526	15328	15471
12.17	15.106	1.5889	0	0	0	0	54.851	137.05	326.59	547.32	833.38	1181.8	1620.4	2061.8	2553.6	3145.1	3806.9	4404.1	5186.7	5896.1	6471.9	7327.6	7580.8	8435.2	7809.2	8900.3	9980.4	10603	11449	12147	12348	13024	13263	13537	14086	14481	15259	15251	15943	15928	16526	16769	16674	17342	17022	17095	17398	17453	17120
0	0	0	0	0.29236	10.15	11.674	30.397	70.43	120.94	233.21	343.08	605.89	860.79	1118.3	1454.4	1421.9	1633.1	2300.5	2471.5	2627.8	3098.2	3499.4	3693.5	4488.9	4475.8	5578	6138.3	6194.1	7380.4	7787.7	8236.2	8806.2	9325.1	10412	10470	12794	12813	14433	13208	16029	17626	18119	18903	19501	18624	18927	17979	17719	17558
20.757	5.3375	0.72588	0	0	0	0	0	7.7087	48.095	140.42	276.62	460.87	730.92	1090.8	1502.9	1970.3	2582.4	3295	3582.7	4226.9	4775.6	5346.6	6172.9	6782.6	7191.5	8118.9	8796.2	9091	9816.9	10392	11160	11663	12152	12286	12791	13238	13460	13880	14443	14796	15380	14836	14817	15599	15419	15565	15735	16071	16038
7.2602	2.8187	0	0	0	0	0	0.12899	16.878	46.262	106.94	202.97	334.43	509.7	732.06	897.32	1273.4	1482	1686	1914.7	2238.7	2811.2	2986.5	3228.7	3537.2	4214.8	4631.4	4948	4812.4	6124.9	6465.6	6206.2	7628.6	7704.8	8462.5	9200.4	9722.8	9759.1	8500.4	10476	10673	10857	10906	11032	10319	11039	11529	11026	10547	11361
16.312	0	0	0	0	0	0	0	10.317	34.958	46.046	88.293	140.03	214.55	324.78	462	604.02	781.08	1005.6	1185.1	1482.6	1662	2026.7	2272.7	2664.6	2932.6	3371.7	3612.1	3923.5	4520.9	4571.7	5024.3	5261.1	5575	5948.8	6185.9	6498.4	6989.8	7107.9	7084.4	7143.9	7485.7	7826.6	7784.5	8127.6	8017.9	8338.4	8668.8	8670.5	8520.4
25.151	0	0	0	0.50906	0	8.257	20.788	21.396	126.68	239.23	380.04	624.52	870.7	1147.6	1589.2	1870.7	2279.7	2668.9	2947.6	3491.5	3799.6	4264.9	4739.8	5157.3	5462.7	5726.5	6317.1	6840.1	7083.2	7300.4	7576.5	7828.3	8214	8592.4	9175.2	9321	9838.1	9708.5	10206	10814	10903	10661	10427	10747	10707	10653	10774	10746	10833
0	0	0	0	6.2856	8.4987	16.134	80.249	205.93	291.43	523.92	666.1	953.15	1171.3	1602	1894.1	2287.6	2687.9	3139	3711	4044.1	4595.8	5145.1	5740.4	6181.1	6818.9	7311.7	7994.9	8750.3	9368.4	9878.3	10524	11183	11891	12652	13175	13778	14433	15236	15659	16191	16596	17134	17296	17731	17825	18074	18190	18528	18564
61.022	47.23	5.8548	0	12.323	0	0	0	49.117	177.72	305.33	450.14	757.85	870.93	1370	1754.2	1766.4	1903.3	2571.1	2921.7	3275.4	3873.3	4278.7	4990.3	5332.8	6252.5	6987.6	8399.9	8943.1	10517	10802	11066	11583	11813	12918	13631	14109	13565	13685	14532	15012	15319	15283	16033	17222	16934	17570	17659	18011	18195
4.4649	15.188	7.3733	11.826	0	0	0	0	0	0.68885	16.904	60.389	131.7	233.86	389.2	567.7	823.56	1132	1483.8	1917	2299	2766.2	3334	3874.1	4383.5	4905.6	5299.9	5748.6	6255.2	6926.1	7620.6	8030.4	8507.5	8920.8	9715.6	10010	10760	11148	11177	11736	12066	12557	13472	13071	13498	13525	13324	13929	13647	13842
0	0	0	0	12.704	51.405	80.27	88.633	128.01	158.49	206.96	253.57	288.8	329.86	387	480.57	602.56	716.66	831.21	1062.7	1234.9	1476.7	1714	2084	2484	2857.1	3132.2	3370	3907.3	4150.9	4726.4	5048.2	5559	5734.3	6166.5	6738.9	7153.1	7468.1	7780.3	8252.2	8524.7	8814.2	8863.8	9272.4	9499.3	9693.7	9917.1	10214	10257	10611
1.8092	2.2755	0.38985	0	0	0	7.2964	0	0	0	24.937	61.986	91.611	248.09	415.87	600.27	874.35	1217.2	1471.6	1950	2249.2	2802	3262.1	3865.3	4487.8	4630.9	5042.3	5478.1	5955	6514.2	7158.3	7860.8	8295.6	9070.9	9455.6	9691.6	10207	10675	11237	11643	12009	12292	12687	13268	13343	13702	14093	14218	14192	14035
15.292	0	2.6318	0	4.1346	0	0	0	0	6.8391	22.805	39.511	67.418	158.45	194.6	283.69	347.61	472.23	788.97	910.8	965.16	1245.4	1266.7	1566	1640	2119.3	1925.6	2767.3	3022.5	3395.3	3884.8	3263	3533.6	3599.2	4027.3	4110.5	4594.6	4862.7	4947.3	4953.1	5281.4	5480.3	5909.4	6120.2	6243	6161.4	6346.4	6292.2	6520.9	6663.8
0	3.8685	15.508	9.3548	0	0	11.915	26.561	71.978	137.35	238.57	390.56	582.62	812.67	1099.4	1482.3	1892.7	2243.7	2754.3	3094.5	3572.5	4055.3	4408.5	4807.9	5468.6	6002.7	6500.3	7013.1	7138.9	7709.4	8061.9	8687.6	9214.5	10022	10517	11018	12238	12588	13098	13973	14757	14690	15261	15439	16289	16264	16597	16864	15996	16402
6.1068	9.8423	8.7196	0	0	0	0	38.628	78.686	172.09	320.21	498.73	781.51	1108	1544.3	1875.1	2403.6	2903.8	3462.4	3852.9	4485.3	5334.8	5752.2	6328.8	6873.5	7337.2	8371	9036.4	9717.9	9987.6	10585	11687	12236	13072	13474	14503	14965	15486	15725	16103	16372	16437	16901	16679	16864	17162	17360	17250	17794	18030
1.3101	0	0.86443	8.9186	0	0.83575	0	0	2.6187	0	13.116	31.982	57.583	107.34	182.67	277.04	392.93	490.63	735.43	925.48	1165.2	1422.2	1704.6	2010.8	2309.1	2626.3	3115.8	3367.7	3823.4	4288.1	4478.3	4820.7	5286.7	5653.5	6025.5	6263.3	6728.1	7077.3	7242.3	7538.5	7799.8	8187.1	8340.4	8531.8	8457.9	8591.4	9052.1	9144.2	9193.2	9156.3
0.44736	4.0926	0	0	0	9.6108	7.9175	16.573	32.149	61.548	155.22	252.55	400.9	593.1	820	1149.3	1405.4	1773	2161.7	2562.7	3014.4	3290.7	3987	4385.4	4555.7	5215.8	5748.6	6199.8	6714.3	7043	7432.7	7880	8353.7	8846.2	8913.8	9666	10056	10449	10692	10440	10330	10498	11109	11360	11610	11846	11698	11700	12028	11936
0	8.6824	1.9514	5.2134	0	0	9.5048	33.986	76.765	134.54	223.39	350.88	527.01	762.62	1125.7	1460.1	1977.2	2462.7	3080.1	3780.6	4506.2	5219.8	5977.2	6596.3	7446.1	8202.1	8956.2	9600.3	10302	10983	12086	12835	13665	14804	15076	16277	16163	17126	17153	17126	18046	18254	19426	19787	19854	20619	20569	20737	20890	20792
23.951	3.7294	0	0	0	0	0	0	7.7883	30.011	106.78	160.54	226.72	368.86	533.98	661.36	813.14	945.9	1182.4	1369.1	1574.6	1879.1	2184.4	2449.5	2818.4	3166.7	3473.9	3816.6	4176.5	4484.8	4811.7	5127.7	5087.6	5593.4	5850.8	6174.8	6731.1	7232.7	7313	7653.7	7926.3	8496.4	8972.2	9350.4	9443.5	9668.8	9713.7	9768.4	9998.9	10032
19.207	10.464	0	0	0	0	0	15.04	40.07	137.01	256.03	446.2	726.2	1042.8	1407.4	1759.8	2259.2	2591.2	3060	3574.2	4208.9	4814.9	5476.2	6102.7	6709.5	7514.9	7886.4	8663.3	9211.3	10008	10711	10952	11785	12671	13263	13853	14340	14647	15046	16044	16841	17998	18510	18844	19975	19813	20164	20639	21087	21473
0	0	0	0	4.4282	25.059	29.073	57.03	97.715	146.41	242.19	338.69	498.65	736.38	1052.3	1111.9	1437.4	1728.5	2181	2644.8	3097.8	3149.6	3739.7	4272	4693.1	5297.5	5758.2	6202	6778.9	6936.2	7429.2	7915.3	8452	8887	9051.6	9369.5	9465.2	9817	9848.6	9995.4	10339	10817	11194	11591	11538	11572	11808	12108	12330	12188
20.947	6.296	0	0	0	0	0	0	0	25.375	94.673	182.5	334.59	445.94	659.47	810.92	1038.2	1189.8	1462.5	1881.8	2238.5	2612.5	2926.7	3471.8	4068	4457.5	4777	5249.2	6095.2	6831	7506.1	7523.9	9033.9	9638.7	10329	11104	11675	12357	12934	13348	14030	14088	14985	14980	15261	15085	15965	15521	15254	15950
6.4997	0	4.5666	4.8257	0	1.4864	0	15.181	42.661	143	302.96	484.57	780.92	1113.4	1648	2002.9	2627.1	3232.3	3899	4652	5188.6	5914.1	6629.5	7525.9	8383.8	8950.3	10158	10953	11750	12334	13406	13930	14544	15362	15992	16850	17284	16980	16758	17737	17947	18302	18091	18379	18620	18873	18819	19016	19141	19197
30.345	15.125	0	0	0	0	0	0	14.307	55.321	65.982	160.35	287.85	480.73	645	952.68	1215.9	1433.7	1802.1	2090.5	2397.3	2715	3199.8	3584.4	3747.9	4198.5	4456.1	5146.5	5303.4	5588.7	5959.2	6461.7	6892.9	7147.5	7658.2	8225.9	8654.2	9021.9	9077.5	9310.5	9630.4	9888.2	10298	10369	10523	10755	11122	11671	11782	11822
6.9595	21.187	12.193	3.1414	0	11.132	0	0	0	99.964	231.86	428.72	687.7	923.64	1371.1	1744.2	2276.1	2710	3370.3	4028.8	4733.4	5516.9	6197.3	6773.8	7683.8	8328.4	9183.1	9902.8	10951	11454	12893	13955	15229	16213	16938	17829	18808	19813	19997	20950	21383	21656	22213	22551	23244	23235	23418	22331	22188	22604
9.196	0	0	0	5.0342	0	0	4.9621	9.8408	18.574	13.865	33.374	55.169	109.46	161.08	234.28	315.15	401.87	530.88	761	976.75	1261.5	1585.1	1961.9	2295.2	2716.3	3063.4	3466.9	3978.4	4471.1	4937.2	5275.5	5864.5	6160.2	6771.8	7294.3	7517.5	8118.6	8264.6	8739.6	8969.6	9202.8	9291.4	9416.9	9616.6	9766.1	9731.7	9866.4	9860.1	10056
0	0	0	0	0	0.6859	31.862	62.092	136.08	230.88	392.86	565.23	734.35	1016.9	1262.5	1519.6	1858.6	2066.1	2505.1	2704.1	3187.7	3635.7	3796.2	4378.9	4529.8	4818.3	4945.5	5082.9	5364.4	5431.4	5834.9	6007	6242.7	6591	6832.7	7213.8	7573.6	7753	8155.1	8269	8490.5	8400.5	8689.7	8797.7	8958.2	9254	9255.2	9344.1	9328.7	9319.4
8.544	0	0	0	1.6325	0	2.8841	24.536	44.807	85.545	141.78	201.54	291.74	390.34	536.03	639.99	792.3	939.8	1135.4	1342.1	1537.1	1866.5	2106.6	2485.8	2833.5	3135.5	3630.4	4090.8	4590.7	5099.4	5515.9	6077.5	6721.1	7124.4	7780.5	8240.6	8927.5	9628.7	10349	10746	11285	11747	11846	11673	11947	12211	12087	12390	12538	12605
10.837	0	0	0	34.582	54.927	58.968	85.281	173.63	273.48	408.34	575.35	806.67	1061	1388.5	1626.3	2029.7	2284.5	2710.4	3154.9	3516.9	3856.5	4178.8	5013.1	5322.6	5823	6339.5	6663	7032.8	7568.3	8288	8243	8907.2	9199	9562	8026.3	7677.2	11153	11620	12202	12480	12929	13080	13471	13960	14288	14390	14826	14925	15090
25.404	10.236	0	10.419	0	0	0	19.718	90.452	206.27	250.29	422.65	623.48	880.43	1174.8	1461	1848.1	2261.3	2708.2	3157.9	3694.5	4139.8	4665.9	5271.7	5646.3	6253.2	6787.6	7227.5	8167.9	8888.7	9475.1	9906.9	10637	10648	11214	11783	12188	12869	12785	13038	13518	13713	13812	14164	14444	14389	14546	14584	14853	14804
0	0	0	0	0	0	30.582	0	4.3285	0.73851	40.697	173.27	223.54	439.16	671.08	832.58	1144.8	1352.4	1937.4	2014.4	2556.4	2735.2	3202.1	3330.9	3811.7	3885.7	5585.1	5978.4	5570.8	6747.3	6300.9	6874.9	7150	7655.2	8141.4	8681.2	9262.5	9526.7	10160	10570	11004	11034	11047	11347	11574	11688	11989	12067	12253	11956
0	0.61186	0	0.9868	1.6142	0.70138	7.7545	16.459	19.12	21.877	46.168	70.724	135.21	215.94	341.3	494.23	713.08	958.41	1200.9	1509.3	1802.6	2195.9	2568.4	2840.7	3317.3	3646.9	3892.8	4282.5	4655.5	4974	5542.3	5793.4	6297.8	6548.8	7074.3	7258.8	7891.5	8315.8	8755.5	8902.5	9248.5	9718	9829.3	9874	10171	10504	10598	10783	10879	10963
0	0	4.4539	0	0	0	30.904	27.732	37.869	55.085	97.345	160.13	297.85	443.86	671.55	850.63	1128.1	1352.7	1544.6	1927.6	2119	2447.8	2879.8	3397.4	3937.7	4521.5	4902.4	5289.7	5861.6	6159.1	6600.3	7057.4	7675.8	7811.7	8509	8936.2	9481.6	9871.8	10101	10486	10390	10579	11019	11011	11216	11208	11512	11530	11536	11731
0	0	0	2.3696	0	0	26.957	9.86	0	0.88464	7.4472	26.036	83.609	171.84	355.82	521.02	811.77	1111.2	1495.3	1931	2281.8	2766.9	3299.9	3828.9	4281	4955.5	5445.1	5875.5	6678.6	7090.3	7624	8344.5	8962.2	9753.2	10558	11217	11704	12163	12608	13114	13335	13777	14106	14547	14474	14669	15124	14985	15354	15683
8.1029	4.9778	1.1476	2.6402	0	0	0	0	0	0	0	18.701	79.463	145.36	258.12	424.73	617.93	857.08	1078.6	1362.6	1685.4	2008.2	2417.6	2907.2	3361	3785.6	4182.4	4494.6	4987	5392.8	5905	6303.7	6706.4	7092.6	7652.9	8146.3	8572	8697.7	8892.3	9424.1	9667.8	10037	10244	10584	10906	11066	11398	11595	11586	11509
10.871	9.1321	3.7964	0.60505	0	0	0	0.52957	26.565	80.105	176.73	343.84	578.56	839.11	1061.9	1369.4	1550.7	2010.3	2408.9	2702.3	3119.3	3594.9	4121.3	4778.4	5078.9	5909.2	6348	7077.1	7699.2	8831.7	9529.6	9963.8	10974	11398	12329	12914	13225	14124	14735	15091	16006	16188	16161	16710	16900	17349	17400	17508	17651	17428
0	0	0	0	0	32.302	123.22	213.45	388.56	607.02	911.74	1235.5	1612.5	2023.1	2534.2	2908.7	3415.5	4091.8	4491.9	5136	5853.1	6445.7	6733.5	7484.9	8235.2	8333.4	9266	9851	10300	10797	11145	11609	12340	12879	13338	13656	14239	14398	15335	15848	15803	16441	17037	16967	17597	17630	17522	17623	17880	17900
11.254	5.5636	0	0	2.4134	0	3.7039	38.499	104.41	200.83	332.94	537.18	786.41	1104.1	1391.1	1801.8	2196.1	2622.7	3064.8	3605	4225.1	4716.6	5288.2	5850.7	6585	7054.8	7843.3	8471.6	9125.7	9743.5	10217	10736	11373	11861	12374	12887	13671	14291	14753	15062	15190	15486	15641	15829	16313	16057	15879	15905	16002	16149
0	0	6.2179	3.9929	7.0679	0	4.1837	13.082	57.866	121.71	201.58	323.36	478.61	646.22	820.2	1007.1	1296.1	1579.9	1930.8	2180.3	2416	2822.9	3236.1	3577.1	3985.6	4342.1	4655.9	5018.6	5626.3	5936.4	6201.4	6783.1	7262.3	7622.6	7959.5	8375	8747.5	8978.5	9143.5	9836.2	10202	10406	10626	10950	11010	11032	11250	11511	11533	11472
3.7586	0	0	0.30247	2.0975	0	11.906	37.381	110.36	233.62	411.37	672.39	926.78	1291.8	1883.9	2189	2914.5	3320.8	3855.3	4475.1	5053.7	5710.8	6317.7	6933.2	7735.9	8122.9	8856.9	9513.8	10035	10754	11521	12207	12731	13424	14318	14839	15357	15649	16424	17067	17114	17671	18369	18803	18667	18650	19308	19229	19246	19561
67.836	48.376	10.695	5.4026	36.787	0	0	0	0	0	0	0	0	0	0	157.19	319.13	447.61	622.56	686.74	932.97	1197.1	1391.9	1664.2	1996.5	2335.1	2807.5	3377.9	3970.3	4405.1	5085.1	5702.9	6411.6	7077.5	7912.8	8543	9405.7	9718.8	10744	11578	12150	12933	13245	13809	14626	14712	15261	16028	16074	16359
15.573	0	0.61683	0	0	0	0	0	1.9661	12.49	69.847	127.79	284.53	492.08	692.16	1059.4	1405.1	1840.8	2231	2645.8	3354.5	3721.1	4374.2	4875.8	5441.1	6011.6	6546.1	7083.1	7537.5	8290.5	8717.8	9307.7	9822.2	10199	10797	11367	12007	12504	12259	12241	12884	13031	13428	13679	13339	13938	13829	13966	13991	13787
0	47.095	0	0.19931	4.9013	0	4.0137	4.8004	36.901	103.03	190.88	262.8	453.61	705.84	936.8	1163.1	1453.2	1861.7	2188.1	2621.9	2953.7	3270.4	3632.6	4190.7	4665.7	5253.9	5811.7	6234.9	6611.2	6806.5	7337.3	7664.5	7626	7788	8205.3	8720.1	9154.9	9601.1	10474	10541	10425	10786	10880	10853	10261	10503	10285	10960	10901	10701
1.4824	2.8126	0.040804	2.6698	0	0	0	0	17.478	36.862	99.215	182.37	308.2	476.52	676.83	938.63	1281.9	1701.7	2076.7	2445.4	2807.2	3232.9	3735	4228.6	4494.1	5085.4	5435.3	5941.4	6530.7	6897.5	7400.2	7827.2	8255.1	8838.9	9544.9	9982.1	10418	10958	11472	11508	11768	11785	12601	12847	13153	13204	13326	13510	13838	13342
0.71489	7.8143	0	0	0	9.5821	1.3287	54.735	91.577	185.27	358.02	546.32	819.65	1109.1	1399.5	1817.4	2245.7	2589.4	3101.4	3420.2	4134.8	4614.9	5198.9	5375	5911.1	6549.3	7128.6	7050.3	8132	8410.8	8632.8	9941.1	10314	11035	11556	12398	12565	13172	13766	14235	14628	15170	14998	15458	15970	14908	14535	14815	14777	14914
0	5.8007	0	0	0	0	15.483	42.265	85.274	161.34	345.63	445.25	610.94	740.63	925.98	1236.1	1489.4	1706.7	2095.3	2405	2432.1	3394.8	3830	4446.5	4890	5481.6	6103.8	6906.9	7579	7895.5	8241.1	8870.6	9476.7	9908.9	9638.1	10380	10752	11223	11806	12069	12805	13458	13441	14273	14506	14571	15273	15173	15576	15502
0	0	0	38.418	138.15	184.6	151.03	335.41	436.46	489.72	728.76	791.2	1066.8	1046	1237.9	1447.2	1652.9	2351.2	2772.4	3027.5	3413.2	3635.4	3825.1	4474.6	4966.3	4914.4	5385.9	5431.2	5192	5589.6	5783.8	6272.4	6805.6	7218.4	7667	8134.1	8921	9365	9691.5	9564.4	10226	10925	10859	10714	11125	11291	11362	11497	11895	11769
6.3924	2.4098	0	0	0	0	9.4154	44.218	151.75	264.84	462.5	717.96	1015.5	1269.6	1788.5	2264.1	2631.8	3167.3	3516.4	3994.3	4536.1	5158.8	5893.4	6368.7	6768.7	7314.4	7786.8	8095.8	9042.8	8708.1	9615.2	9614.5	9975.5	10654	11184	11476	11760	11845	12378	13309	13854	13931	14452	14712	14865	15032	14801	15322	15080	15088
4.5904	23.533	17.018	13.031	0	0	0	0	0	46.122	131.29	170.83	410.24	547.82	809.83	986.88	1278.9	1668.9	1882.9	2461.2	2964.9	3471	3931.9	4178.1	4786.3	5097.8	5650.2	6146.6	6707.8	7551.3	7786.8	8304.7	8886.3	9323.4	9834.1	10135	10632	10915	11776	11324	11418	11598	11926	11769	12126	11937	11988	12091	12099	12449
17.721	8.7713	3.6515	0	0	0	0	0	11.131	66.666	163.15	248.55	397.16	568.58	852.78	1157.8	1593.2	1851.4	2412	2855.9	3437.2	3876.3	4576.5	5033.8	5715.4	6553	7223.1	7507.8	8096.8	9517.2	9966	10551	11305	11832	12909	13591	14217	14627	15428	15884	16636	17371	17685	18408	18315	18087	18404	18625	18163	18901
1.7829	0.23914	0	0	0	0.67438	10.929	45.007	95.251	155.23	234.81	334.26	490.99	666.09	810.82	1001.1	1295.5	1517.9	1850.3	2123	2460.7	2854.5	3031.9	3364.2	3737.4	4089.1	4300.6	4565.1	4976.8	5232.7	5438.9	5705.7	5965.3	6330.6	6728.5	7032.6	7241.2	7460.2	7824.7	8084.1	8318.2	8369.4	8674.5	8635.7	8728.8	9004	8971.2	9059.1	8982	9212.4
7.8459	0	0	111.07	42.812	82.373	117.59	167.32	207.24	390.96	571.87	826.47	1119.9	1505.2	1947.1	2349.4	3003.6	3488.5	4308.4	4867.5	5622.5	6357.6	7061.1	7853.6	8484.2	9151.8	9884.3	10824	11455	12242	13080	13841	14755	15782	15716	16616	17329	18223	18261	18525	18682	18716	19207	19388	19734	20085	20083	20343	20293	20164
5.6041	0	0	0	1.8908	6.3671	2.9923	41.266	121.74	256.51	428.63	660.47	999.63	1388.5	1816.7	2353	2681.8	3241.6	3898.6	4412.3	5136	5888.3	6400.9	6954.9	7745.2	8327.7	8943.1	9575.2	10329	11366	11950	13063	12952	14004	15074	15658	16066	16303	16399	17025	17791	17937	18200	18038	18171	18772	18359	18107	19179	18691
24.507	12.493	10.837	0	0	0	0	0	15.402	46.141	158.9	291.83	482.99	741.52	1152	1474.4	2016.6	2502.7	3064.5	3708.9	4373.6	5148.8	5869.8	6637.7	7378.4	8028.9	8933.7	9602	10429	10843	11801	12252	13405	13774	14033	15472	15665	16329	16663	17072	17744	18186	18187	18398	18700	18897	18897	19058	19205	19111
11.534	4.1166	6.037	0	0	0	0	0	15.529	55.984	142.02	283.74	497.64	760.97	1130.8	1428.3	1848.8	2290.7	2628.2	3121.7	3514.8	4057.6	4560.1	5169.6	5627.3	6131	6788.2	7270.7	7771.8	8180.4	8791.4	9104.3	9495.1	10111	10298	10736	11181	11397	11793	11946	12139	12450	12637	12865	12931	13095	13238	13576	13533	13405
7.0987	3.7493	0	0	0	0	0	0	35.397	74.191	188.79	321.92	525.09	735.76	963.27	1255.8	1557.9	1947.5	2420.9	2734.4	3037.3	3674.3	3521.2	4269.2	4121.9	5529.1	5877.4	6647	5174.6	5462.4	5847	6127.8	6468.4	6615.3	7255.4	7506.1	8654.7	8227.2	9205.7	8544	9777.4	8695.2	9230.1	9783.9	9949.7	10054	10466	10593	11056	10056
36.23	34.903	3.5904	0	9.6943	0	0	0	11.271	53.146	212.9	418.52	554.8	795.93	1102.8	1414.2	1825.5	2177.2	2561.6	2968.2	3447	3908.1	4263.6	4589.1	5173.8	5676.6	6113.4	6565.3	6971.3	7476.4	7915	8290.5	8717.4	9044.8	9706.2	10054	10786	10551	10875	11086	11391	11568	11633	11843	12488	12632	13047	13341	13409	13342
0	3.1524	0	0	0	0	20.634	47.879	140.67	236.54	398.33	633.67	888.69	1191.8	1485.5	1745.9	2074.3	2563.5	3221.8	3481.2	3878.6	4344.9	4730.7	4882.7	5334	5808.9	6138.1	6673.7	7560.5	8203	8648.2	7804.6	8136	8705.9	9165.5	9647.3	10032	10213	10520	10507	10713	10896	11415	11580	11724	11772	11637	11631	12326	12347
12.314	7.3676	0	7.1273	0	0	0	0	38.544	94.145	224.47	414.81	674.92	930.05	1426.9	1805.8	2280	2734	3297.8	3931.1	4598.3	5121.4	5939.7	6615.8	7723.7	8517.6	9221.6	10093	10617	11557	12004	12642	14012	14368	14471	15519	16080	16825	17301	17172	18150	18365	19313	19637	19721	20217	20497	20707	20667	20687
15.768	6.2598	7.8832	0	0	0	0	7.4765	9.4133	51.222	97.672	188.97	339.02	517.06	734.72	1027.3	1424.2	1804.9	2180.8	2502.6	3041.7	3770.1	4216.8	4756.4	5107.5	5735.2	6348.4	7000.9	6917.4	7671.2	8504.9	8927.6	9271.7	9555.2	10315	10508	10861	10581	10972	11207	11566	11605	11635	11768	12213	12023	12253	12331	12267	12407
12.14	7.2689	11.768	0	0	0	7.7542	55.417	145.32	292.27	528.6	773.81	1470	1679.3	2202.1	2879.7	3584.6	4511.6	5403.9	6041.4	7574.4	9229.2	10486	11387	12414	13279	14183	15595	16804	17373	18904	20072	17158	17803	18300	19257	20257	21076	21525	22369	22319	22074	22453	23014	23392	23326	23590	24051	23718	23688
29.369	15.698	0	6.6465	4.7804	2.6084	0	0	71.762	173.41	308.34	508.74	730.8	1093.6	1499.6	1886.6	2465.7	2845.5	3771.4	4246.1	4959.1	5726.2	6291.8	6950.3	7953.8	8731.8	9361.7	10296	11208	11715	12511	13115	13297	14872	15679	15676	16621	17532	17748	17922	18163	17826	18458	19045	19302	19301	19531	19820	20193	20191
1.9346	0	0	0	0.26624	0	19.637	7.5336	0	28.268	2.7947	13.745	44.798	77.206	147.25	244.9	309.11	486.11	557.44	803.46	940.17	1215.5	1484.7	1771.4	1970.9	2248.3	2540.7	2868.5	3184.4	3479.8	3883.4	4154.1	4623	4986.6	5413.7	5791.8	6445.9	6847.4	7149.7	7474.5	7838.7	8435.5	8542.8	9141.9	8955.9	9128.3	9375.4	9459.1	9638.7	9703.7
4.2418	0	1.6549	0	0	8.3718	0	16.46	54.326	138.04	270.3	411.94	715.15	963.73	1342.5	1699.8	2137.6	2625.6	2957.4	3653.2	4407.5	5072.6	5753	6097.1	7115.6	7876.3	7942.8	8481.7	9224.5	9719.7	10624	11226	11337	11715	13031	13415	14310	14985	14299	14845	16125	15745	16085	16650	17071	17646	17195	17344	17161	17551
11.175	12.756	22.099	0	0	0	0	13.926	36.04	98.405	192.9	311.1	465.11	647.27	865.47	1094.8	1349.6	1661.4	1969.1	2280.4	2615.2	2890.7	3249.6	3556.9	3884.7	4062.4	4423.8	4813.4	5075.5	5367.1	5657.7	5919	6246.3	6344.1	6458.3	6717.1	7141.2	7259.1	7579.4	7986.5	8150.2	8351.8	8517.4	8735.7	8796	8783.1	8894.8	9047.9	9075.1	9209.7
7.8096	8.2924	1.0465	0	0	0	15.537	55.281	146.81	367.68	595.09	825.59	1146.9	1589.5	2053.5	2544.3	3220.6	3848.1	4669.1	5616.7	6691.2	7617.3	8514.1	9659.1	10870	11987	12954	13971	14292	15226	16291	17378	18098	19960	20396	21155	22289	21836	23148	23253	23449	24173	24783	25161	25122	25860	27029	26557	26898	27236
0.70622	0	0	0	0	4.7249	19.417	15.251	26.773	56.656	154.24	316.19	518.02	536.4	799.59	1008.9	1270.4	1554.1	1983.1	2393.8	2673.7	3916	3559.9	4134.4	4666.8	5044.1	5445.5	5802.7	6320.8	6852.2	7375	7565.8	8196.2	8810	9096.1	9663.6	9861.9	10057	10318	10683	11218	11767	12144	12602	12850	12940	13396	13395	13443	13751
5.9661	7.8155	2.7812	0	0	7.1697	0	27.081	67.028	194.8	358.51	619.86	947.83	1292.2	1775	2373.9	2913.4	3695.7	4449.7	5296.5	6279.2	7133.4	8088.1	9132.6	10315	11350	11982	13861	14666	15952	17069	18038	19154	19654	20833	21436	22474	24155	24408	25158	25972	26832	28090	28449	29150	29283	29307	30020	29850	30701
10.67	11.339	0	0	0	0	6.0792	47.54	102.64	181.57	270.97	454.4	651.39	923.72	1199.2	1545.1	1956.8	2207.6	2791.8	3114.4	3873	4452	4854.3	5369.3	6043.3	6593.7	7194.5	7766.8	8170.1	9331	10021	10681	11450	12178	12942	13206	13832	14505	15114	15848	16121	16894	17131	17125	17928	16969	17143	17595	17457	17500
0	0	0	9.0795	3.8139	25.458	32.062	80.135	167.42	315.52	508.48	800.6	1160.6	1542.4	1941.9	2473.7	2924.1	3470.2	4094.8	4520	4839.5	5604.9	6022.9	7620.8	6974.5	8691.3	8137.4	8472.5	8860.2	10504	9773.6	9947.1	10458	11145	11442	11870	12261	12979	13295	13207	13504	13804	14496	14768	15135	15256	15245	15582	15320	15226
13.171	8.1136	0.84051	0	0.44627	0	0	3.3405	21.073	65.473	125.5	201.71	265.53	336.21	461.99	551.11	743.46	927.05	1148.1	1384.7	1649.5	2001.2	2433.8	2838.6	3284	3790.8	4225	4618.2	5079	5623.3	6426.8	6974.5	7262	7797.5	8340.6	9243.4	9381.1	10064	10300	10839	11407	11679	11539	12384	12534	12396	12711	12638	13121	13022
0.35213	5.4934	3.6162	2.1074	0	0	0.74435	15.106	75.898	178.86	318.4	547.39	800.02	1133.6	1478.2	1944.1	2464.7	3056.2	3625.7	3986.9	4639.5	5478.6	6078.8	6911.9	7306.6	8585.1	9941.2	10643	11279	11704	12689	13367	14385	15077	15457	16137	16600	17169	17715	19575	19923	18892	19688	19422	19436	19822	19815	21880	20008	20455
0	0	0	0.99922	0.053917	6.6105	15.147	21.654	60.921	118.44	196.69	304	445.12	613.52	824.89	1039.6	1350.4	1685.2	2003.3	2313	2671.5	3142.2	3570.5	4165	4621.2	4975.4	5400	5757.7	6417	6842.8	7318.6	7971.8	8359	8983.3	9525.8	9889.7	10550	10946	11383	11687	12257	12403	12498	12863	13117	13393	13623	13816	14045	14738
19.041	12.17	0	0	0	0	0	0	0	10.553	28.169	98.605	195.1	317.89	482.99	655.26	954.33	1212.6	1548.6	1854.7	2184.2	2303.2	2539.4	2918.2	3252.2	3597	4066.8	4831.8	5401.9	5672.3	5600.5	6151.5	6755.7	7051.7	7612.6	7953.2	8537.5	9198.6	9343.1	9612.8	9956.6	9944.6	10608	10792	11168	10874	11274	11822	11707	12447
0	2.3751	2.3603	6.7396	11.939	1.7613	5.916	0	14.016	90.167	194.11	350.63	525.04	759.28	1124.1	1476.2	1916.6	2431	2525.3	2999.5	3255.8	3959	4509.2	5022.6	5649.9	6854.5	7520.9	8093.3	8490.4	9227	9669.3	10562	11308	12017	12681	13407	14350	14944	15336	15665	16033	16839	17422	17824	18265	18653	18936	19255	19262	19567
19.133	2.6445	0.66474	13.311	0	0	0	0	25.143	90.12	227.86	410.91	599.98	976.64	1295.7	1705	2206.8	2689.5	3308.3	3841.1	4533	5138.8	5922.8	6445.1	7108.1	7952.3	8856.9	9510.9	9967.4	11039	11624	12283	13091	13813	14730	15489	15970	16569	16565	17033	15034	17499	18183	18486	18519	18960	19153	19208	20095	20461
15.098	1.6936	4.1896	0	0	0	0	0	0	15.367	75.232	179.89	350.61	560.88	856.41	1172.2	1552	1976.7	2470.2	3017.4	3714.9	4379.5	5233	5991.1	6609.1	7547	8132.1	8743.4	9616.2	10090	10978	11807	12318	12979	13117	14067	14123	14763	15461	15957	16202	16881	17039	17302	17445	17373	17669	18280	17947	17871
0	0	0	0	0	8.3927	89.821	65.978	99.858	174.06	322.65	470.45	721.81	935.89	1206.7	1476.7	1844.8	2093.2	2568.7	2875.1	3213.6	3640.1	4023.6	4001	4978.6	5312.4	5532.4	6057	6521.7	7201.4	6590.2	6795.5	6955	7328.3	7388.6	7943.9	8479.9	8856.3	8717.2	8942.9	9157	9219.5	9576.9	10140	10332	10376	10197	10316	10453	10400
0.83062	10.267	0	0	0	7.469	0.067113	25.718	61.689	152.36	311.02	467.66	719.93	1003.8	1354.8	1790.4	2301.8	2770.6	3291.2	3849.3	4422.9	5108.2	5526.5	6494.7	6699.1	7333.1	8054.5	8568.6	9415.1	9379.4	9763.2	9770	10319	11206	11724	11638	11492	12384	12497	12509	13038	12910	13522	13028	13668	13909	13501	13988	14020	13773
3.8607	0	0	0	1.7016	5.4258	17.068	56.336	94.719	200.7	330.19	497.7	763.18	1061.3	1486.6	1942.5	2461	3059.5	3614.3	4065.3	4943.3	5526.2	6188	6990.4	7553.8	8643.6	9485.8	10069	11308	11751	12948	13971	14637	15648	15711	17379	17261	18284	18267	19261	19621	20482	21224	21563	21991	21704	21832	21716	21679	22242
1.2858	0	0.093639	0	0	0	31.753	90.393	200.1	343.96	552.58	768.81	1077	1447	1861.3	2274.9	2811.3	3286	3822.4	4391.8	4850.9	5328.6	5998	6471.8	6679.7	7035.9	7850.7	7976	8448.6	8982.5	9580	9939.5	10613	10694	11124	11185	11676	11748	12228	12243	12313	12731	12908	13033	12928	13343	13470	13217	13559	13690
10.964	3.2598	0	0	3.6404	0	1.5327	10.276	36.2	98.021	217.45	389.53	581.32	851.64	1343.1	1717.6	2133.3	2392.9	3046.2	3508.3	4029.2	4733	5403.4	5986.4	6627.6	7199.4	7803.8	8512.9	9271.6	9810.2	10608	11439	12025	12619	13266	13897	13922	14961	15816	15627	16743	16644	17258	17313	17528	17739	18032	18169	18408	18255
32.671	7.9203	22.423	0.51621	0	0	0	0	0	0	0	67.165	160.52	254.95	403.38	502.53	809.28	1017	1229.2	1450.4	1794.5	1973.5	2279	2461.3	2996.9	3249.7	3828.9	4222	4490.5	4997.8	5387.7	5794.7	6287	6588	6866.7	6985.1	7269	7723.3	7626.4	8130.1	8468	8876.5	8932.9	9216.4	9276.9	9792.3	9808.7	9918.7	9945.2	10230
2.8392	3.882	0	0	4.5998	0	5.6841	32.615	80.474	177.24	315.95	461.64	670.09	824.14	1144	1308.1	1585.9	1779.6	2040.9	2415.8	2552.2	2850.6	3157.3	3510.3	3949.6	4355.1	4690	5045.8	5302.9	5720	6142.8	6626.9	6872.7	7242.2	7609.4	8131	8567	8829.5	9181.7	9592.1	9753.7	10011	10342	10489	9210.3	9338.8	9499.1	9593.5	9606.6	9551.2
35.26	16.854	18.289	0	0	0	0	0	32.811	131.38	327.39	538.53	884.64	1189.4	1655.8	2104.6	2774.3	3377.4	3921.9	4796.6	5625.1	6320.6	6912.5	7774.8	8412.5	8990.5	9977.7	10399	11012	11906	11969	13072	13558	14200	14709	14763	15279	15227	15688	15910	15966	16201	16452	16857	17317	18048	18093	17937	18224	18431
1.5746	2.9815	0	0	0	0	20.817	62.888	157.4	279.85	475.19	645.11	953.91	1211.7	1569.2	1960.9	2334.3	2757.4	3233.3	3554	4067.4	4617.8	4990.6	5547.2	6019.6	6671.8	7089.8	7057.1	7588.6	7834.6	8302.9	8571.1	9057.1	9248.8	9655.3	10281	10446	10910	11168	11169	11320	11476	12118	12377	12555	12727	12650	12776	12605	12596
24.236	0.13109	0	0	0	0	0	3.8488	17.075	110.31	216.41	375.1	609.86	863.23	1148.3	1586.4	1905.9	2488	2904.6	3425.4	4083.6	4648.7	5199.1	5797.4	6395.3	7066.9	7536.3	8187.1	8805.5	9316.2	9904.3	10579	11212	12135	12762	13610	13953	14428	14873	15670	16111	16894	17557	17774	19001	18889	19154	19875	20187	21093
0	7.0075	12.976	0	1.5265	0	12.221	41.864	110.67	216.75	437.71	642.22	982.72	1286	1700.2	2186.5	2736.5	3248.4	3883	4635.5	5204.8	5845.9	6590.2	7308.8	8071.6	8661.5	9301.8	9845.1	10604	11234	11737	12340	13094	13595	14184	15071	15387	15754	16085	16825	16985	17184	17325	17484	17592	17547	17633	17767	17762	17804
0	8.1344	0	0	3.5084	0.5561	12.407	12.994	32.244	82.153	135.78	200.29	303.45	412.55	558.42	687.93	875.02	1089.6	1291.1	1579.6	1810	2248.4	2567.9	2956.3	3457.5	3912	4328	4722.2	5283.5	5768.2	6344.9	6979.1	7517.5	7964.6	8790.8	8885.2	9632.1	9833.1	10352	10872	11305	11502	11596	11986	11784	12003	12207	12192	12447	12560
17.094	4.0428	0	0	0	0	7.7486	70.603	227.29	445.52	714.63	1053.7	1532.2	2063.6	2654.4	3327.5	3891.2	4427.5	5016.8	6181.6	6671.5	8674.7	9960	9172.2	9835.7	10505	11343	11845	12734	13067	13660	14327	15245	15765	16807	17340	17617	18070	18189	18597	19381	19903	20614	20971	21584	21694	21518	22211	21814	21602
0	0	0	0	20.679	25.191	49.199	118.18	153.07	246.48	448.31	656.07	980.57	1409.5	1805.6	2375.7	2933.4	3649.2	4257.8	4860.5	5456	6430.9	7254.7	7787.7	8414.8	9329	9986.4	10615	11131	11602	12158	12846	13391	13849	14914	15304	16210	16573	17369	17221	17495	18220	18848	19052	19235	19550	19384	19239	19771	19334
0	0	0	0	2.4546	20.365	49.169	92.82	187.26	332.7	551.48	783.29	1176.8	1559.6	1756.4	2177.7	2661.5	3164	3717.8	4212	4799.6	5378	6013.1	6638.4	7136.3	7553.3	8237.2	8773.3	9628.7	10831	10619	11021	11352	11788	12379	13181	14028	14039	14303	14458	14504	14711	16112	14921	15277	15708	16040	16333	16719	16603
28.158	10.32	0	0	0	0	0	0	61.164	164.84	315.83	519.26	843.69	1118.8	1457.7	1942.7	2329.7	2864.8	3365.4	3797.4	4526.2	4805.5	5257.8	6121.8	6596.8	7081.4	7464.7	8268.2	8847.1	9361.4	9864.8	10271	10701	11189	11692	12135	12523	12451	12782	13122	13888	14074	14890	14586	14517	14898	14690	15016	14821	15478
12.946	0.37503	3.7002	0	0	0	6.1509	41.903	157.09	409.12	707.16	1176.7	1752.4	2380.3	3190.3	4034.2	5101.4	5978.7	7272.7	8645.5	10008	11125	12231	13302	14807	15682	17185	17864	19479	20809	21431	23498	24261	25104	26098	26405	27884	28349	29230	30390	30036	30471	30905	31132	32404	32189	30474	31480	32022	32497
11.049	3.4661	0	10.91	0	0.044566	0	0	29.996	78.93	206.44	354.48	509.56	779.49	1023.4	1342	1790.5	2382.8	2691.6	3214.7	3776.2	4360.6	4901.5	5475.6	6232.5	6632.6	7490.3	7747.8	7832.7	8200.7	9016.4	9956.8	10119	10564	11022	11703	12657	12093	12675	12937	13198	13604	13504	13353	14292	13992	14274	14148	14288	14616
9.0699	0	6.4105	0	0	0	6.1753	57.047	137.46	311.13	557.13	881.15	1340.8	1855.4	2430.3	3282.2	4152.6	4775.5	5702	6937.1	7579	9225.1	9551.9	10666	11682	12712	13204	14668	15592	15665	16679	18112	20051	20719	21914	22697	22171	24277	24079	24516	25218	25448	26128	26469	25642	27151	26960	27272	27430	26315
26.091	19.415	0	0	0	0	12.367	37.981	96.15	199.9	400.35	628.06	892.23	1251	1699	2127.4	2704.3	3226.2	3780.1	4336.8	4985.8	5483.4	6096.7	6512.5	7524.2	8292.5	8177.1	8728.5	9002	10247	10582	10604	11116	12360	10749	14134	11863	13335	13769	13967	14592	14833	14948	15602	15860	15856	16317	16586	16667	15800
0	15.765	0	0	0	0	0	28.513	49.366	172.2	261.78	435.95	649.18	926.64	1243.2	1570.4	2035.7	2547.2	2968.2	3471.5	4119.8	4673.5	5075.6	5588.7	6186.3	6585.3	7241.1	7482.4	7854.5	8597.4	9151.2	9574.8	10021	10411	10899	10863	11471	11717	12007	12577	12384	12978	13220	13060	13264	13199	13164	13454	13538	13817
0	7.4848	9.6418	0	0	0	1.9325	18.766	37.732	73.055	156.37	206.73	342.36	449.62	565.09	721	916.55	1130.9	1174.2	1571.9	1798.1	1872.9	2284.9	2539.1	2860	3076.2	3361.3	3660	4075.9	4377.7	4797.1	5956.3	5488.3	6168	6424.2	6764.2	7364.1	7445.9	7667.2	8083	8631.4	9091	9200.4	9309.6	9695.9	9676.1	9666.1	9795.7	9931.1	10038
13.024	13.592	2.3636	0	0	0	0	5.6929	51.572	135.46	288.49	495.77	846.45	1138.3	1624.9	2144.3	2411.6	3060.5	3582.3	4244.9	4863	5320.2	5806	6408.9	6998.4	7494.2	7855.5	9026.9	9155.3	9652.6	9837.9	10260	10719	11026	11100	11661	11760	12423	12537	12539	13614	13493	13881	13958	14442	14532	14698	14149	14588	14428
0	0	1.3924	4.5704	0	0.053768	15.391	5.3263	46.178	59.485	130.45	226.3	379.14	560.57	767.76	1011.3	1303.5	1621.5	1928.1	2308.6	2656.1	3080.9	3745.9	4185.1	4605.8	5043.4	5370.5	5611.3	5989.8	6299.9	6534.2	6840	7173.3	7243.8	7372.9	7896.5	8060.3	7840.8	8547.3	8982.8	9002.3	10026	10758	10072	9742.6	10870	10707	9580.8	10557	9659.9
2.9943	2.9497	0	0	0	1.6733	11.535	44.183	142.05	287.13	538.19	805.53	1212.5	1693.5	2189.9	2791.8	3420.2	4176.6	4993	5585.8	6193.2	7090.8	7785.8	8906.8	9230.8	10165	10636	11241	11803	12627	12955	13557	14366	14551	15774	16521	17394	17548	17999	18041	18614	18677	19260	19477	19812	19929	19684	19736	20026	20643
0	0	0	29.425	22.397	28.724	33.957	123.55	222.72	380.76	687.69	950.2	1284.2	1880.2	2604.1	3376	4174.7	4891.9	5653.5	6532.7	7400.9	8150	8920.5	9765.9	10396	11078	11794	13213	13596	14370	15197	15893	16909	17731	18336	19135	19450	20186	20475	20453	21214	21485	21610	18747	19162	19402	19409	19996	19618	19247
17.945	0	0	3.6909	11.126	31.779	44.259	84.208	176.41	239.8	365.57	455.63	598.49	804.02	986.75	1210.3	1458.9	1716.8	1976.6	2340.4	2661.8	2926	3260	3672.8	3955.8	4310.9	4793.7	5164.6	5500	5858.7	6258.5	6594.3	7152.8	7394.3	8024.7	8533.7	8903.4	9516.8	9841.5	10270	10739	11224	11622	11814	12175	12199	11730	12183	12216	12422
13.116	4.9217	2.9903	7.4946	0	0	0	4.3995	36.458	88.231	194.81	250.75	395.11	569.48	822.96	1080.8	1372	1649.9	2026.5	2418.1	2785.7	3208.7	3709	4220.9	4747.9	5247	5851.7	6361.1	7162.5	7508.9	8220.6	8737.4	9023.1	9801.8	9974.1	10177	10962	11004	11029	12049	11854	12351	13110	13545	13433	13728	13904	13854	13701	13733
25.444	3.7514	0	0	0	0	7.7512	47.618	134.39	237.99	425.56	642.52	902.3	1230.6	1641.4	2141	2727.2	3287.8	3887.9	4549.7	5241	6002.6	6626.8	6490.4	7021.3	7992.5	8990.9	9553.2	10025	10502	11221	11783	12226	12363	13308	13995	15093	15143	16038	16778	17376	17772	17247	17649	17487	17691	17657	18220	18385	18191
0	0	0	0	1.3841	9.7345	70.158	168.94	308.32	409.55	573.94	731.98	955.54	1319.7	1719	2235.7	2716.3	3133.6	3649.4	4184.9	4901.5	5396.2	6130.8	6598.6	6996.3	7895.5	8510.2	9207.8	9459.8	8573.6	11415	11535	12487	13191	13494	14683	15093	15034	15737	16017	16668	17547	17932	18657	19333	19357	19714	19833	19396	19511
0	0	0	0	12.315	6.5583	31.852	66.636	111.97	172.39	302.46	485.74	792.69	925.65	1201	1525.9	1922.3	2143	2496.9	3085.9	3501.5	3936.4	4549.5	4894.6	5569.9	5871.1	6571.8	7005.3	7647.7	8275.2	8739.5	8964.5	9633.4	9910.6	10737	11357	12005	12168	12520	13213	13588	14146	14665	14922	15297	15259	15504	15001	15169	15496
0	0	1.8507	0	6.5176	1.7711	1.2195	8.4515	33.395	65.57	94.741	140.26	191.1	258.28	404.61	467.37	553.62	690.15	843.78	1015	1307.9	1527.3	1568.6	1980.3	2333.5	2424.4	2710.2	3202.5	3365.4	3728.5	4049.3	4422.6	4637.5	4856	5192.4	5601.9	6093.1	6313.4	6693.9	7095.2	7230.7	7525.3	7713.8	7701.9	7897.1	7983.3	8108	8143.4	8061.2	8316.4
0	0	0	38.744	22.759	110.98	166.91	238.41	331.65	444.07	610.6	776.51	1002.6	1149	1408	1703.6	2072.8	2442.9	2840.9	3201.9	3728.7	4217.4	4876.2	5406.1	6039.1	6578.8	7037.8	7569.6	8054.8	8579.6	9073	9813.9	10421	10831	11624	12021	12870	13088	13332	13869	14305	14674	14935	15209	15152	15383	15361	15798	15795	15927
31.771	22.374	15.906	9.5179	21.408	0	0	0	26.19	86.404	209.96	428.11	760.76	1160.1	1396.9	1938.2	2573.4	3161.2	3802	4838.7	5581	6393.2	7068.5	8110.5	8427.4	9974.7	10712	11042	12046	13164	13810	14059	14489	16022	16507	16954	17211	17758	18452	19143	19879	19830	20615	20798	20981	20830	21268	21335	21353	21658
0	0	0	0	7.172	6.4908	10.844	27.719	67.262	130.6	227.31	344.95	562.25	723.84	864.7	1110.8	1526.9	1789.8	2117.9	2555	2977.2	3116.6	4072.2	4058.4	4446.6	4804.4	5407.5	5532.5	6324.8	6585.7	7838.4	7788.3	7899.1	8835.6	9020.2	9448.3	9914.5	10391	10826	11008	12151	11562	11910	12256	12384	12382	12584	12848	12774	13114
13.206	5.5554	0	0	0	0	0	11.464	22.809	40.734	117.99	159.45	247.8	382.94	509.73	681.52	907.27	1051.9	1772	1429.9	2418.9	2630.1	2928.1	3439.9	2989.3	4185	4570.4	4104.8	4496.5	4809.3	5046.7	5197.5	5300	5441.8	6157.3	6291.3	6744.7	6740.8	6876.9	7149.7	7239	7362.7	7752.8	7654	7838.6	8149.8	8162.6	8198	8191	8191.4
10.453	2.7786	0	0	0.97432	0	3.955	0	0.75448	0	12.858	41.083	112.5	147.59	287.96	357.06	581.13	742.65	1053.5	1255.4	1320.2	2145.4	2096	2112.6	2521	2661.8	3397.5	3758.2	3757.3	4176.7	4331.8	5033.5	5124.1	5555.5	5952.3	5390.5	5775.9	5502.7	5986	5786	6538.6	6724.3	6949.9	7005.9	7412.6	7467.6	7553.2	7742.8	7825.4	7986.8
0	6.1496	2.2932	0	6.7946	7.4316	11.439	13.799	24.152	19.922	56.606	163.91	249.58	343.29	469.84	624.33	841.88	1032.9	1289	1428.1	1701.6	2071.1	2423.5	2851.1	2787.5	3085.1	3710.5	3950.9	4183.5	4616.5	5163	5212.6	5358.9	5848	6230.6	6633.7	6955	7706.4	7912.7	8368.3	8196.8	8915.8	9168.4	9892.2	9914.1	10501	10102	10245	9979	10119
0	0	0	1.6235	0.93512	0	21.914	58.941	156.81	257.74	464.52	729.55	1081.1	1526	1911.6	2374.6	2980.5	3663.6	4165.9	4570	5183.8	5907.5	6758.5	7121.2	7846.6	8442.4	8935.8	8918.5	9707.9	10870	10704	11318	11939	12285	12109	13052	13303	13691	14074	14151	13936	13859	14300	14699	14956	15248	15368	15095	15541	15225
0	0	0	4.1562	0	7.279	20.274	20.9	35.711	15.762	31.381	58.969	68.475	107.85	187.62	264.66	430.76	675.86	929.48	1333.8	1640.3	2156.8	2584.1	3067.2	3570.8	4050.3	4750.9	5357.6	6128	6750.5	7593.5	8140.4	8983.9	9278.5	9843	10746	11267	11707	11993	12283	12884	12983	13301	13641	13874	13682	14138	14235	14255	14359
0	0	0	0	0	11.78	25.013	56.116	92.319	170.79	264.11	353.84	476.94	605.91	770.51	981.92	1159.2	1319.9	1415.3	1801	1956	2044.2	2296.7	2551.6	2812.5	3159.2	3486.7	3710.3	3904.5	4121.8	4635.2	5412.7	5471.3	6016.1	6091.6	6619.7	6792.5	7436	7471.7	7814.4	8393.4	8149.3	8808.9	8729.6	9349.3	9223.7	9277.3	9451	9835.8	9773.7
6.2441	10.684	0	5.427	0	0	0	19.689	76.854	166.62	345.2	560.94	890.07	1294.4	1836.9	2302.6	2886	3406	4165.3	4994.7	5777.1	6357.6	7244	8209.1	8879.4	9569	10450	11204	12114	12908	13344	13831	14833	15439	16379	16421	16871	17498	17627	17947	18488	19119	19409	19495	19936	20063	19974	19603	19878	19531
0	0	0	0	0	4.4928	44.524	92.83	212.1	343.96	566.82	849.19	1158.2	1590.9	2070	2512.9	3165.6	3781.4	4398.6	5007.5	5639.2	6455.9	7047.7	7529.9	8402.8	8946.7	9383.7	10251	10858	11216	11846	12686	12987	13443	13884	14609	15082	15531	16225	16599	16952	17424	17792	18024	18278	18573	18978	19132	19266	19257
5.811	2.3143	4.2356	0	0	0	16.832	51.528	134.05	243.25	402.1	573.32	808.76	1080.7	1397.7	1648.4	2021.8	2277.2	2765.3	3075.6	3518.2	3748.7	4194.2	4560.3	4896.3	5302.9	5551	5795.9	6324.3	6844.2	6890.1	7362	7517.2	7936.5	8112.3	8481.3	8767.6	8961.3	9291.7	9499.7	9849	9985	10179	10354	10432	10591	10556	10643	10645	10773
19.005	4.7404	8.2832	0	0	0	0	0	7.187	36.909	121.54	226.13	414.53	642.21	948.29	1270.3	1667	2076.5	2450.1	2881.3	3283.1	3723.2	4191.2	4813.2	5243.4	5790.5	6191.5	6548.7	6957.5	7337.2	7971.4	8465	8718.3	8812.1	9367.1	9713.5	10311	10504	10771	11238	11650	11764	11802	12253	12413	12374	12645	12755	12823	12620
0	5.9759	0.20762	0	0	0	2.6051	12.358	21.436	33.892	162.29	279.54	474.44	748.31	1026.4	1409.6	1844.7	2267.3	2780	3374.6	4032.4	4656	5312.3	5944.6	6686.1	7538.5	8257.1	8719.4	8684.5	9177.9	9562.6	10044	10894	11234	11901	12170	11694	12601	13112	13464	13784	14239	14136	14230	14571	14874	14922	14906	15417	15314
20.82	6.8044	0	0.0099832	0	0	0	0	0	9.974	25.281	69.929	148.5	216.56	376.23	572.1	792.46	1059.5	1226	1423.1	1724.3	2077.8	2403.1	2739	3229.6	3687.2	4166.2	4384.3	4579	5018	5315.6	5501.7	5534.2	5581	6322.3	6621.5	7153.2	7472.1	8062.7	8022.8	8360.1	8506.2	8099.2	8395.5	7885.1	8331.4	8492.9	8825.2	8749.1	8678.9
32.067	37.896	10.316	35.394	6.7076	0	0	0	0	0	0	3.0497	107.52	258.34	539.21	537.8	792.06	1100.7	1639.1	2112.6	2862.4	3276	3919.1	4368.7	5273	5963.1	6629.7	7559.8	5184.1	8599.5	9128.4	9691.7	10032	10557	11764	12826	13132	13112	13914	14677	14887	11899	12267	12534	12218	11832	12196	12352	12336	12575
0	0	0	0	0	1.5087	33.429	92.893	216.08	420.94	721.83	1043.2	1308.9	1731	2408.2	2921.4	3587.3	4444.9	5165.7	6329.3	7428.5	8160.5	9242.7	9883.8	10682	11880	12294	12408	13225	14224	14750	15447	15988	16335	16713	17053	17453	17868	19285	18995	19954	20015	20246	20517	20942	21247	21117	21311	21695	21985
13.39	9.6679	0	0	0	0	1.2214	1.1915	24.104	70.013	146.94	241.21	351.1	487.28	680.86	857.31	1164.6	1518.9	1852.6	2263.4	2764.7	3315	3891.3	4442.3	5079.1	5603	6308.2	6717.2	7552.7	8116	8939.8	9230.7	9990.4	10677	11401	12074	12875	13579	14071	14794	15204	15808	16088	16442	16880	16854	17402	17791	17656	17468
1.8091	0	0	2.9817	0	1.8334	11.235	44.66	129.83	226.01	340.36	486.78	688.6	894.68	1065.6	1255.2	1427.4	1612	1731.5	1920.3	2108.9	2233	2358	2506.3	2541.6	2738.6	2738.9	3017.9	3155.6	3361.2	3549.2	3778.7	3946.6	4206.5	4385.4	4582	4813.4	5032.2	5183.1	5380.6	5576.9	5782.7	6033.3	6106	6236.2	6578	6455.9	6511.3	6650.6	6603.7
0	0	0	0	0	26.337	44.208	89.018	183.61	281.47	482.52	719.01	876.16	1220.1	1621.9	1915.6	2419.1	2880	3292.8	3721.5	4058.8	4584	4945.4	5273.1	5550.8	5719.7	6084.8	6555	6770.5	6954.2	6952.7	7314.2	7736.7	7877.1	8353.8	8447.8	8485.6	8818.9	9041.8	9199.6	9362	9462.9	9603.8	9618.9	9952	9864.4	9758.2	9736.1	9979.2	10130
0	24.959	28.836	59.719	0	0	46.817	5.5774	14.255	50.268	51.974	131.75	227.96	224.35	379.4	541.08	786.79	1016	1543.7	1756.7	2335.4	2795.7	3235.6	3508.5	4167.7	5006.1	5741.4	6264.8	6610.3	7701.8	8425.6	9175.9	10000	10851	11454	12208	13017	13428	14064	12732	13823	15917	16696	16660	17205	17339	18322	18564	18418	19162
2.5995	8.3922	2.935	0	0	0	10.266	20.502	81.733	139.43	258.77	452.16	755.13	1043.7	1417.9	1604.2	2072.6	2563.5	3288.9	4403.1	4346.9	5248.1	6255.3	6590.7	8098.7	7940.8	9592.5	9952.5	11003	11490	12191	13721	14477	15174	14854	16825	17244	18424	18604	18646	19500	19740	20617	21190	21395	21432	21256	21295	21621	21732
20.977	3.117	0	0	0	0	0	6.8847	21.813	50.606	92.306	190.27	334.33	534.78	775.77	1110.1	1441.1	2048.4	2592.2	3216.3	3939.3	4512.6	5297.8	5919.2	6585.8	7356.1	8092.3	9023.9	9792.2	10614	11072	11637	12287	13015	13550	14036	14507	15265	15705	16302	16416	16314	16653	17108	17399	17628	17446	17822	18259	18205
22.032	25.551	0	0	12.772	13.643	20.646	44.596	91.843	204.08	313.17	499.17	737.33	1089.2	1379.8	1762.6	2100.8	2067.6	2946.7	3549.6	3633.8	4173.2	5240.3	5657.5	6611.3	8113.5	8865.1	10107	10528	11990	12268	12783	13655	14496	15466	16164	16389	16871	17157	17396	16928	17080	17531	17271	17999	18728	18908	18673	18440	18577
18.602	15.711	0	3.4499	0	0	0	0	21.729	65.76	138.97	230.76	346.87	506.64	696.88	916.79	1169.5	1423.5	1800.4	1996.4	2382.1	2756.5	3104.8	3498.7	3846	4034.1	4369.8	4622.6	5061.8	5418.4	5760.6	6045.3	6626.8	6732.6	7088.5	7430.7	7658.9	7701.6	7945.3	8085	8512.3	8551.4	8865	8944.4	8920.1	9009.2	9112	9213.7	9470.8	9534.5
17.443	19.09	3.696	0	0	0	0	22.794	70.007	182.2	333.85	558.5	862.23	1184.1	1521.2	2030.7	2498.6	3190.4	3543.8	4044.7	4819.4	5307.6	5975.2	6565.2	7311.8	8020.5	8759.4	9325.7	10114	10776	11665	12052	12579	12759	13206	13438	14237	14077	14846	15163	14976	15636	16175	16319	16625	16713	17056	17455	17644	17926
25.068	1.8382	0	0	0	0	0	20.041	62.462	95.159	149.73	248.47	364.97	467.53	610.73	794.78	1005.9	1235.3	1386.4	1631.9	1800.3	2053.1	2291	2603.2	2988.6	3356.6	3683	3976.1	4198.5	4532.8	4787.5	4951.1	5084.3	5648	6458.3	6890.6	7548.7	7791.9	8514.4	8992.1	9146.8	9493.5	9219.7	9309.1	9255.4	9523.9	9733	9994.5	10184	10025
0	0	0	16.813	50.488	57.527	124.21	117.1	62.116	99.842	229.42	380.82	603.85	914.66	1333.6	1729.1	2202.2	2891.8	3437.9	4026.5	4535.9	5532.8	6007	6902.9	7628.9	10457	11297	9707.2	13578	11066	12520	12248	13642	14651	15214	15981	17135	17861	22313	18737	19393	19742	19810	23857	21337	21537	21601	21990	21733	22043
0	0	0	1.8066	4.9364	0	14.395	30.988	106.16	211.79	360.88	566.65	843.11	1134.7	1591	1950.9	2377.6	2929.1	3384.8	3830.4	4323.1	4981.5	5389.6	6000.3	6588.6	6866.2	7303.1	7930.3	8291.1	8942	9306.7	9597.7	10173	10797	11217	11568	11490	12250	12488	12623	12707	13446	13910	13974	13986	14411	14488	14711	14956	14774
3.444	1.2912	2.4173	9.6604	0	0	0.83476	14.454	75.594	181.51	318.19	489.31	730.14	954.48	1290.9	1597.7	1894.8	2222.2	2582.5	3062.4	3578.1	4119.2	4578.7	5013.2	5531.8	6082.8	6640.8	7137.6	7740	8040.7	8473.1	8847.2	9293.4	10007	10431	10843	11116	11146	11452	11804	12066	12322	12902	13244	13406	13886	13826	13809	13721	13767
0.13271	7.424	2.7678	4.6013	0	0	0	0	0	7.415	38.929	76.53	145.73	284.95	433.01	613.36	852.74	1111.2	1448	1827.6	2182.4	2605.9	3002.9	3497	3842.1	4239	4705.4	5244.5	5721.5	6174.2	6571.2	7028.5	7621.6	7845.9	8178.1	8548.2	8988.1	9167.9	9466.5	9636.7	10051	10065	10501	10689	11032	11242	11380	11303	11459	11708
0	0	0	1.1244	1.6283	1.7179	5.9525	14.599	52.455	120.62	230.78	403.32	600.17	886.28	1175.3	1644.8	2063.3	2589.9	3030.9	3702.6	4299.8	4968.2	5645.3	6357.8	7216.8	7815.6	8708.9	9508.9	10222	10926	11924	12662	13577	14930	15193	16154	16885	17903	18833	14869	15179	15934	15861	16377	16631	17049	17231	17554	17786	17861
0	0	0.80785	0.92085	0	4.6499	1.47	75.722	213.57	422.74	666.39	1036.9	1404.9	1849.5	2419.5	3005.4	3646.7	4411.3	4929.2	5627.6	6732.4	7026.4	7790.8	7933	8444	9028.7	9629.4	10442	11158	11505	12178	13035	13666	13546	14410	14455	14702	16199	15820	15654	15881	17047	18458	17333	17664	17393	17213	17511	17264	17210
16.701	11.116	1.9374	0	0	0	0	1.6377	56.878	128.84	226.23	361.16	517.52	756.2	954.71	1312.3	1561.6	1882.7	2286.9	2632.9	3159	3795.8	4240	4577.2	5328.5	5741.5	6313.9	6584.7	6769.5	7351.9	7727.9	8212.6	8843.2	9033.9	9598.2	10409	11335	11717	12086	12520	12486	13061	13361	13669	13244	13922	13929	13919	13818	13934
9.0883	0	2.8214	0	0.44573	0	0	0	1.5203	11.729	33.325	69.108	160.49	281.21	438.49	644.11	824.78	1124.9	1420	1755.1	2453.6	2477.6	2915.3	3356.3	3871.8	4491.7	5082.9	5677.9	6338.8	7146.4	7778.1	8719.1	9323.9	9955.1	10910	11844	12774	13835	14673	15346	15371	16362	16284	17112	17105	17389	17763	18044	18500	19063
16.284	5.2183	0	0	0	0	0	0	0	0	0	0	0	0	79.006	94.026	217.82	332.14	561.73	811.07	1125.8	1473.7	1954.3	2577.2	3248.1	3951.1	4543.6	5309.8	5979.9	6646.6	7395.8	8022.9	8927.4	9790.7	10068	11356	12023	12083	11532	12052	12311	13005	13372	14091	14027	14488	14687	14923	15159	15147
0	0	0	18.251	26.445	23.559	63.771	99.892	145.38	259.02	420.69	580.48	906.6	1178.9	1482.8	1834.2	2268.1	2497	2923.7	3249.8	3550.7	4000.2	4400.4	4484.3	5461.7	6558.6	6761.1	7222.8	5992.9	6529.1	6448.4	6871.1	7062.4	7561	7693.4	8225.6	8803.9	9173.5	9069.7	8700.7	8533.5	8793.9	8819	9037.9	8999.2	9251.3	9232.7	9333.2	9171.7	9194.1
0	0	0	7.5305	12.195	9.3915	12.62	19.734	21.237	68.042	119.22	216.53	347.46	529.36	809.11	1167.3	1528.6	1931.7	2353	2946.4	3422	3866.2	4522.5	5250.4	5776	6321.2	6969	7601.5	8263.2	8870.1	9552.6	10215	10784	11502	11914	11648	12102	12573	13138	13786	14314	15014	15470	15752	16084	16218	16522	16884	16901	16942
21.47	0	0	0	16.272	15.923	0	52.113	110.98	242.18	532.72	845.93	1210.1	1623.6	2103.3	2671.2	3082	3849.4	4283.5	5093.8	5649.7	6286.9	6820.1	7644.2	8553.4	9121.8	9772.5	10105	11236	11548	12559	13016	13872	14250	14852	15687	16022	16369	16638	18314	18540	18813	19511	19435	20383	20488	20807	19755	20517	20658
10.839	6.5819	3.2021	0	0	0	0	0	0	8.5134	35.562	83.844	150.47	228.84	366.85	494.61	699.55	912.63	1030.4	1272.5	1542.9	1847.6	2317.8	2685.7	3652.7	4362.2	4638.4	5486.4	6136.5	6725	7459.1	8075.4	8583.2	9161.8	9568.7	10015	10684	11089	11785	12352	12422	12846	12907	12788	12838	13423	13540	13274	13800	13812
19.018	0	0	5.4492	0	0	5.3059	36.455	62.564	160.16	273.96	452.75	662.91	920.72	1327.9	1671.3	2129.9	2570	3094.3	3744.8	3318.6	3847.1	4319	4800.3	5141.5	5689	6168.8	6519.1	6977.9	7608.1	7894.4	8375.9	8973.9	9361.1	9853.9	10503	10636	10967	11709	11865	12193	12507	12860	13120	13106	13194	13424	13633	13543	13553
13.694	5.8692	0.71888	0	0	0	2.2345	20.854	62.946	149.13	301.17	486.06	760.92	1032.3	1416.1	1955.2	2427.7	2942.8	3582.1	4157.4	5040.6	5691.2	6501.3	7299.2	7940.6	8899.3	9768.6	10899	11567	12267	12820	13839	14054	14907	15566	15864	16384	17530	18170	19140	19013	19396	19810	19979	20376	20853	21101	20822	20959	21345
26.703	7.2237	0	3.1653	0	0	0	0	0	0	0	0	0	0	16.944	74.015	133.69	170.49	239.03	350.54	385.13	540.51	878.01	1165.3	1562.3	2011	2516.7	3102.6	3820.4	4553.4	5098.1	5884.4	6802.3	7643.5	8876.4	9451.5	10509	11532	12438	13293	14206	14785	15544	16079	17400	17965	18243	18235	17585	17406
20.032	1.331	0	3.1154	0	0	0	0	17.661	64.865	158.11	302.34	527.1	757.89	1155.2	1497.7	2013.5	2479.4	2909.2	3509.8	4023.3	4242.8	5412.4	6142.7	6624.2	7204.7	7936.4	8393.1	9327.7	9815.4	10561	10162	10814	10696	11666	12357	12629	13121	13122	13856	14183	14145	14398	14637	15244	14931	15455	15270	15480	15354
0	1.9537	3.583	0	8.7966	10.212	8.0373	23.948	84.22	161.48	282.53	443.67	656.87	884.38	1236.9	1638.2	1951.9	2340.4	2746.2	3111.1	3603.7	4098.6	4534.9	4987.5	5337.5	5743	6172.8	6487.8	6889.1	7240.3	7638.6	7984.5	8301.4	8705.1	8993.4	9540.1	9851.9	10027	10431	10812	10929	11042	11291	11477	11392	11861	11775	11869	11917	11928
5.0116	0	0	3.3233	4.8681	3.0397	3.5954	19.876	46.446	129.56	207.47	337.63	562.34	740.18	1066.7	1373.3	1764.4	2205.9	2725.4	3297.8	3902.4	4554.2	5291.9	6011.4	6636.8	7287.3	7980.9	8426.7	9369.6	9896.6	10607	11286	11626	12140	12721	13605	14081	13689	14281	14433	15724	16802	16598	17454	18465	17554	18905	18914	19238	19542
12.882	4.6452	5.2909	0	0	0	0	0	8.7873	46.068	85.248	164.76	262.92	401.12	518.61	647.29	858.5	1021.3	1176	1371	1638	1949.9	2283.1	2566.7	2912.5	3386.3	3705.2	4243.1	4665.3	5392.3	5818.6	6265	7037.5	7635.1	8022.6	8633.7	9119.3	9573.7	9462.5	9995.1	10209	10734	10998	11060	11396	11655	11667	11444	11558	11613
9.2574	4.5195	4.2084	0	0	0	0	0.38444	16.94	19.192	51.056	73.954	148.65	224.89	289.3	424.49	592.39	783.09	937.7	1130	1639.4	1825.1	2084.8	2373.2	2542.7	3001.6	3186.9	3716.4	4110.6	4117.2	4418.9	4684.2	4916.8	5086.6	5501.3	5693.4	5646.6	5991.8	6169.2	6335.3	6402.2	6488.6	6668.7	6841.9	7047.6	7249.7	7091.6	7066.5	7107.5	7093.9
1.9661	0	0	0	0	0	35.089	104.25	256.58	512.78	844.51	1268.2	1807.1	2316	3260.8	3783.4	4864.7	5842.8	7005	8098.7	8723	9921.9	11115	12638	14279	15541	16709	18111	18527	19604	20692	21851	22903	24382	25413	25766	27122	27873	28496	28940	29755	30801	31397	32177	32463	32495	33229	32760	30993	30885
0	0	0	0	0	12.608	47.256	82.619	183.99	316.06	448.01	711.04	934.43	1187.6	1623	1955.4	2390.7	2945.5	3494.5	3956	4455.1	5076.6	5464.3	6241.1	6619.5	7257.3	7608.6	8177.8	8624	9184.8	9583.4	9870.5	10327	10872	11244	11787	12152	12713	13124	13112	13237	13590	14186	14382	14354	14921	14757	14739	14667	14638
17.847	0	0	0	5.1093	12.718	0	0	27.962	62.436	198.8	319.68	536.41	809.43	1103.7	1809.4	2166	2631.4	3429	3530.6	4353.7	5199.4	6128.3	6994.4	7555.7	8448.2	8928.6	9927.4	10520	11116	10950	11625	12473	12873	13505	14437	15723	16196	16917	17261	18119	18896	19869	19995	20289	20421	21029	21539	21829	22190
0	0	0	0	6.9378	1.184	31.414	32.84	45.123	82.733	118.35	201.27	321.25	432.85	598.7	746.82	932.64	1117.3	1351.2	1608.7	1844.1	2065.8	2371.2	2781.7	3164.3	3313.6	3712.2	4038.2	4665.5	5079.5	5558.3	5920.1	6488.9	6809.3	7364.3	8054.5	8622.7	9034	9769.9	10248	10876	11221	11414	11943	12227	12311	12642	12742	13106	13009
10.095	6.6467	0	0	0	1.6504	0	0	0.1365	20.336	52.306	117.09	212.1	288.12	437.11	582.95	741.1	865.08	1039.6	1233.2	1403.1	1580.5	1718.3	1868.2	2066.7	2278.8	2519.4	2795.8	2956	3182.1	3367.5	3503.2	3894	4056.5	4735.4	4972.1	5180.6	5653.1	5925.7	6137.2	6642.4	6634.4	6913.2	7163.5	7417.7	7101.1	7437.2	7549.2	7664.8	7765.4
16.569	10.712	1.8213	2.8852	0	0	0	0	0	0	27.106	67.901	106.04	181.04	239.56	355.59	494.69	654.93	826.14	1001.3	1294.8	1581.4	1864.8	2190.7	2640.3	2836.7	3353.3	3692.5	4024.8	4490.1	5338.3	5641.8	6067.8	6577.8	6984.9	7520.3	7806.6	8248	8658.3	9065	9532.1	9795.2	9856.5	10287	10419	10651	10629	10784	10988	11303
8.1613	10.052	1.4187	0	0	0	0	38.279	77.263	247.36	390.14	801.37	1063.1	1437.5	1807.3	2253.3	3052.5	3551.5	4152.4	4890.4	5480.2	6343	7053	7876.6	8674.8	9274.1	10070	10640	11152	12187	12418	13176	13908	14807	15389	16285	16969	16768	17490	17724	18265	19148	19222	19802	20033	20181	20145	19915	20383	20344
0	0	0	12.476	17.248	0	0	0	0	20.325	30.227	88.793	149.36	250.39	409.1	627.81	1340.4	1731.4	2138.7	2614.5	3192.6	4002.4	3350.9	3862.8	4496	5090.8	6027.8	6784.2	7409.3	8074.8	8942	9427.3	10307	10763	11779	12580	13103	13117	14202	14655	14946	15138	15740	16079	16728	17023	17528	17214	17764	18227
0	0	0	0	0.32429	8.2944	33.562	84.546	185.16	316.98	462.63	661.48	930.42	1232.8	1633.4	1976	2384.5	2808.9	3099.4	3619.2	4210.3	4442.1	4563.6	5074.9	5663.7	6553.1	6646.7	6906	7434.9	7821	8431.7	8830.7	8998.6	9590.7	9967.3	10340	10763	11324	11928	11548	12037	12271	12429	13199	13521	13594	13552	14072	14281	13874
6.7017	16.695	0	0.65852	0	0	0	6.0502	47.255	146.53	271.63	472.61	688.65	1005.7	1374.7	1726.7	2131.4	2752.4	3155.3	3707.7	4215.6	4672.2	5259.4	5860.8	6277.5	6768.7	7160.3	7816.3	8236.5	8704.8	9151.4	9695	9839.5	10506	11196	11352	12002	12494	12573	12911	13304	13628	14311	14372	14807	14762	15103	15374	15511	16032
0	2.3297	0	4.0374	0	0.68366	11.497	3.9753	26.478	25.384	46.047	54.324	103.22	162.7	225.68	379.42	491.29	717.79	992.13	1277.1	1581.7	1968.6	2320.8	2676.9	3046.5	3535.2	3884.6	4283.6	4658.9	5092.1	5567.8	5999.7	6430.8	6794.3	7271	7887.6	8307.1	8657.3	8931.8	8876.3	9202	9414.5	9978.4	10156	10311	10846	10736	10573	10797	10717
0	0	0	2.8297	0	7.6945	19.525	36.895	84.139	197.72	340.11	564.95	859.98	1200.6	1659.8	1956.7	2239.7	3111.2	3743.7	4253.9	5150.4	6471.8	7290.3	7929.5	8620.6	9962.2	9582.4	10638	11247	13706	13694	15161	16818	16391	19111	19108	21264	20824	22091	20136	22774	21592	24333	24533	25423	24847	23520	25108	25537	25925
0	0	8.7637	0	14.948	0	11.713	72.529	161.63	378.9	626.44	934.3	1292.3	1696.9	2239.9	2714.1	3140.6	4086.6	4756.6	5382.4	5761.2	5882.9	7029.5	7965.8	8435.5	9139.8	10043	10520	11338	9609.7	12512	13031	13814	14006	14573	15561	16142	16236	16928	17680	18448	17836	17842	18044	18195	18565	18793	18396	18976	18839
0	7.0417	3.3812	0.72927	0	0	4.3611	29.544	110.27	234.72	413.09	594.51	895.47	1136.8	1499	1911.4	2415.9	2758.6	3246.6	3600.5	4103.3	4535.2	5390.3	6183.1	6954.9	7588.5	8050.7	8516.6	8700.4	8956.1	8775	8699.5	9147.9	9681.1	9930.6	10407	10412	10970	10907	11469	11500	11581	11831	11900	11971	12282	12357	12408	12439	12305
0	0	0	0	8.5375	0.75993	5.0621	22.478	60.519	116.04	206.46	328.22	418.09	718.41	944.62	1340.4	1835.6	2154	2785.1	3133.1	3595.8	4144	4495.6	5199.1	5301.4	5688.4	6706.2	6561	7233.8	7423.3	7585	7949.9	8750	9236.4	9122.8	10133	10873	10738	11286	11252	11189	11396	12094	12426	12758	12965	12705	13088	13474	13198
0	1.7249	6.7153	0.37282	0	4.2004	3.0683	16.977	46.293	107.18	218.48	364.52	582.18	912.95	1301.1	1800.3	2375.9	2966.9	3872.8	4540.1	5460.2	6109	7194.7	7760	8728.2	10006	10761	11335	12090	13275	13147	14128	14789	15718	16524	16558	17408	17657	18489	19072	19561	20047	20092	20524	20808	20881	21347	21504	21399	21649
0	3.2584	7.7732	4.9444	0	0	0.34881	0	13.306	20.15	83.193	174.66	311.03	462.51	695.37	941.51	1332.6	1652.4	2042.9	2562.6	2997.7	3502.4	4114.6	4838.4	5256.1	5916.2	6521.8	7046.8	7741.7	8395.2	8971.2	9688.6	10537	11129	12048	12446	13433	13843	14210	14422	14578	15008	15384	15738	16126	16096	16234	16722	16738	16710
13.274	32.724	29.916	14.579	5.1616	0	0	0	5.0096	42.078	122.26	228.33	407.82	608.09	808.74	1125.1	1469.5	1897.1	2359.3	2752.5	3359.7	3617.9	4420.9	4729.8	5056.3	5832.8	6572.5	6338.7	7708.6	7870.2	8069.6	8339.8	9007.5	9311.3	9809.2	10344	10866	11567	11506	11961	12588	12785	13015	13061	12965	13549	13624	13786	14025	13919
0.23275	0	2.6626	0	0	0.88486	8.5338	18.476	46.644	67.678	133.86	186.67	276.41	376.69	488.33	634.01	791.22	966.84	1234.7	1377.8	1923.6	2040.7	2970.5	3306.8	3285.6	3598.8	4356.1	4389.4	5022.8	4784.5	5978	5396	5878.3	6445.1	6800.5	7203.8	7545.5	8138.4	8618.6	8951.8	9450.7	9379.1	10075	10024	10021	10147	10229	10421	10486	10296
0	0	0	10.105	43.662	104.51	102.99	148.24	166.1	207.12	217.62	257.59	303.71	340.45	382.23	445.8	455.57	531.04	557.23	677.48	814.99	1009.5	1195.6	1297.7	1581.8	1777.8	1853.5	2265.8	2672.9	3000.3	3387.3	3779.3	4090.1	4454.7	4848.6	5549.3	5738.1	5771.5	6272.2	6699.9	7060.7	7379.1	7659.3	7623.2	8228.1	8387.8	8151.8	8470.9	8516.9	8483.5
14.659	12.297	3.9894	3.2686	0	0	0	0	0	0	23.684	72.733	157.7	345.89	564.95	804.59	1070.9	1383.5	1791.7	2173.9	2650	3109.7	3600.8	4092.1	4676	5341.2	5834.4	6227.1	6546.8	6926.9	7671.1	8239.4	9495.7	10325	10647	11130	11075	11370	11974	12684	13372	14280	14618	15146	15493	15889	16163	16199	16036	15749
23.466	14.128	18.492	0	0	0	0	0	34.692	82.639	256.97	466.68	741.64	1156.3	1635.9	2374.3	2982.7	3561	4428.1	5310.3	6119.5	7268.5	8237.8	9291.7	10282	11091	11928	12476	13471	14657	15675	16335	17129	15380	18130	19066	19854	20883	21504	20288	22072	23242	21676	20979	22830	22714	23006	23229	23367	24398
17.374	8.4194	0	0	0	0	0	0	10.973	41.75	121.47	277.73	447.74	674.93	986.77	1247.7	1622	2094.4	2520.7	3032.8	3659.4	4090.9	4510.5	5130.1	5580.8	6222.6	6763.1	7481.3	7944.8	8286.8	8580.5	8689	9273.8	10172	10142	10622	11708	11590	12198	12248	12881	12822	13769	13619	13920	14114	14275	13470	14578	14626
0	0.52893	0	0	0	3.6823	13.512	55.671	108.33	208.87	336.73	466.79	685.64	866.87	1140.8	1417	1728.5	2114.7	2452.7	2665.6	3081.8	3433.6	3997.4	4224.5	4505.1	4797.3	5335	5597.7	5875.7	6502.6	6910.3	7073.1	7418.6	7611	7851.2	8221.2	8748.4	9043.3	8971.7	9451.7	9624	9568.1	9707.1	9720.2	9827.2	10362	9962.4	9845.1	10079	9776.1
3.0541	10.463	0	0	0	0	0.80361	23.4	50.909	110.59	212.94	401.75	747.39	873.66	1187.6	1528	1940	2407.7	3110.4	3665.5	3763.5	4561.6	5160.8	5675.9	6314	6926.5	7239.6	7768.1	8535.4	8961.9	9669.9	9632.2	10223	10584	11131	11390	12008	12489	13036	13070	13463	14300	14013	14480	15099	14938	15104	14979	15072	15082
12.603	2.6067	0	0	0	0	6.6596	6.9498	14.214	52.275	112.62	221.65	328.38	533.68	765.98	962.64	1499.7	1851.5	2447.9	2920.9	3444.4	4032.7	4375.5	4837.8	4635.4	4879.1	5213.5	5545.7	5828.1	6185.7	6639.2	6537.5	5765.2	8470.3	7828.5	8147.7	10856	9201.8	9518.6	9550	9730.3	9628.9	9771.4	9232.8	9456.6	9746.6	10110	10061	10407	10372
28.566	4.4166	0	0	0	0	0	17.028	40.537	110.22	199.18	318.98	507.85	701.24	995.61	1257.1	1535.6	1860.8	2234.1	2680.5	3055	3560.6	4130.6	4490.8	4983.3	5616	6030.4	6459.8	7055.8	7541.7	8227.6	9037	9221.7	9875.1	10521	11115	11582	12046	12671	12705	13217	13336	13523	13805	14064	13826	14087	14126	14302	14572
12.961	4.9864	0	0	0	0	3.0667	24.47	53.37	102.07	150.25	244.29	360.85	504.54	665.43	857.54	1056.9	1270	1446.2	1685.5	1955.2	2162.5	2351.8	2669	2915.9	3170.3	3471.5	3574.7	3863.7	3938.9	4384.4	4441.9	4681.1	4839.9	5068.4	5232.5	5546.4	5725.6	5959.3	6087.8	6271.5	6356.8	6545	6646	6739.6	6824	6880.7	6957.3	7062.3	7194.6
10.146	15.214	0	0	2.5133	0	0	0	0	0	0	0	0	0	0	0	0	16.49	44.089	133.86	218.75	362.69	499.65	675.85	844.27	1060.9	1316.4	1616.4	1821.7	2146.8	2393.9	2724	3145.8	3623.1	3887	4249.9	4455.5	5028.3	5299.7	5668.3	6115.6	6474.4	6808.9	6803.3	7435.6	7366.7	7321.8	7562.5	7653.5	7622.3
9.7124	0	3.5772	0.87843	0	0	0	0	1.9512	25.077	63.602	116.48	150.97	226.59	367.63	417.61	502.87	598.54	747.85	899.06	1089.9	580.8	732.28	891.71	1086.3	1376.2	1542.6	1808	2230.4	2523.4	2878.8	3221	3659.2	4229.7	4525.4	4870.3	4939.4	5419.6	5561.9	5844	6013.6	6534.4	7163.2	7705.9	7818.7	8200.5	8250.4	8346.3	8446.6	8662.9
12.849	5.9535	1.1555	1.7676	0	3.7122	0	0	11.728	65.925	164.7	287.63	473.89	716.47	997.61	1305.9	1562.5	1999.2	2395.8	2745.4	3157.3	3638.8	4062.4	4485.3	4898.7	5431.7	5810.2	6221.2	6513.3	6779.5	7216	7170.1	7852	8078.1	8132.4	8566.6	8758.6	8910.1	9177.6	9251.5	9339.7	9251.9	9651.3	9811.9	10010	10296	10227	9934.9	10092	10285
0	0	2.2177	3.2923	3.0471	0	1.7017	0	15.01	44.832	103.73	185.34	317.16	556.77	851.8	1122.6	1451.6	1723.7	2336.9	2577.6	3116.4	3733.5	4287.4	4936.7	5388.9	6066.2	6445.3	6976	7616.7	8090.5	8665.8	9223.9	9801.9	10717	11159	11476	11891	12154	12469	12739	13264	13994	14356	15069	15139	15346	15573	15723	16022	16480
0	0	0	0	10.531	17.337	30.586	46.736	51.73	79.396	139.77	214.08	353.05	521.02	821.17	1019.8	1323.2	1687.9	2109.8	2497.5	2864.2	3320.9	3783.8	4275.9	4796	5225.2	5715.4	6184.6	6660.9	7145.6	7336.5	7925.8	8383.3	8833.4	9242.2	9724.4	9499.9	10044	10408	10491	10594	10919	11210	11466	11251	11438	11701	11684	11951	11996
11.311	0	0	0	0	0	8.8561	24.475	93.075	190.12	349.83	544.31	812.47	1116.2	1497.4	1947.3	2365.2	2717.2	3176	3812.2	4575.3	5290.7	4577.9	5100.9	5704.8	6250.9	6652.9	6997.6	7435.5	7931.7	8619.3	8846.6	8992.2	9362.2	9556.2	9915.5	10121	10361	10823	11482	11708	12036	12267	12783	12837	12861	13005	12905	13176	13125
2.4252	0.96459	0	1.6255	1.2916	0	5.1582	18.179	66.334	122.87	258.29	380.72	526.66	699.23	933.11	1138.7	1415.6	1653.2	2039.2	2318.4	2493.2	2923.1	3177.9	3776	3908.4	4392.9	4705.2	5130.2	5541.2	5968.3	6090.5	6472.4	7192	7586.7	7976.2	8294	8266.8	9381.6	9120.2	9407.6	9523.1	9963.7	10364	10370	10519	10957	10738	10689	10773	10552
0	0	0	0	2.66	17.205	4.4429	8.7249	4.0663	0	11.486	31.827	52.404	121.5	195.83	407.82	695.76	883.88	1186.2	1564	1941.7	2410.1	2936.3	3608.3	4274.4	4831.3	5425.9	6102.2	6850.5	7698.2	7932.8	8691.5	9375.1	10127	10788	11437	12177	12684	13428	13808	14348	14756	15256	15669	16091	16532	16664	17005	17270	17685
89.495	63.147	3.8849	11.185	0	0	0	0	0	0	76.047	190.44	423.66	822.73	1219.3	1591.8	2159.7	2678.1	3153.3	4015.7	4671.6	5433.4	6241.4	6891	7294.1	7867.8	8734.1	9172.9	9624	10360	11037	11450	12137	12210	12506	12313	13372	13470	13972	13925	14103	14274	14792	14423	14386	14234	14496	14708	14756	14579
3.4066	1.1854	4.0912	2.7303	0	0	0	6.7343	38.522	95.088	205.96	375.72	583.48	823.06	1044.8	1335.9	1685.2	1954.1	2366.1	2777.9	3187.6	3330.2	3841.2	4324.6	4736.1	5176.9	5746.3	6042.5	6347.7	6909.6	7548.8	8199.3	8823.4	9173.4	9564.2	10421	11126	11690	12423	12789	13244	13539	14225	14312	14683	15380	15597	16288	15999	16269
0	0	0	6.4332	0	19.037	14.332	33.869	81.566	169.5	324.99	494.06	732.88	1004.8	1417.5	1671.3	2150	2638.6	3142.4	3743.9	4262.4	4773.2	5893.4	6103.8	6895.3	7309.3	7895	8724.7	9479.9	10239	9434.5	10425	11258	11665	12476	13199	13796	14262	15044	15755	16162	16582	16706	17061	17559	17831	18371	18670	18385	18589
7.846	0	0	0	0	1.5741	11.581	29.572	28.455	63.026	104.33	200.57	404.88	666.4	905.95	1295.9	1760.1	2316.3	2909.5	3521.2	4382.3	4939.5	5671.7	6754.9	7887.8	8637.5	9864.4	10442	11648	12460	13496	14244	11633	12816	14139	13295	14581	15424	15025	15685	16114	15604	15940	15951	16676	16935	16615	17005	17387	17480
14.157	1.2408	1.7699	0	0	0	0	29.592	60.603	103.4	181.98	280.16	459.71	679.22	965.95	1293.5	1506.1	1919.2	2265	2689.2	2375.6	2745.2	2996.9	3395.1	3706.7	4221.4	4402.9	4837.2	5319.9	5711	6025.6	6232.7	6616.6	7079.5	7579.1	8373.5	8532	8723.8	9252.3	9754.8	10111	10509	10497	10586	11602	10342	10282	10639	10724	10909
0	0	0	0	0.85054	9.1452	24.532	114.53	195.58	423.82	658.42	1124.5	1503.9	2034.4	2739.7	3332.1	4085.9	4990.2	5889.4	6825.4	7568.5	8647.3	9304.8	10484	11338	12306	13282	14032	14778	15634	16900	17553	17661	19006	19849	20631	20960	21822	22521	23033	23138	23571	23822	23592	24986	24947	24810	24703	25153	25362
0	0	0	0	5.0482	9.8151	22.02	44.912	94.883	201.98	358.3	599.96	700.18	1002	1344.8	1699.2	2155.1	2406.3	2885	3337.2	3575.8	4214.9	4528.1	5145.7	5325	5672.4	6234.5	6776.2	7195.6	7674	8259.4	8885.8	9677.5	10240	10621	11101	12260	12697	12718	13070	13171	13528	13761	14197	14654	14666	14678	14576	14784	14703
7.7353	29.273	15.683	11.587	0	0	0	0	0	32.391	77.692	219.31	389.47	639.05	940.97	1117	1403.5	1848	2253	2659.1	3191.1	3688.7	4095.2	4419	4782.4	5259.7	5853.1	6393	6543.1	7108.7	7513.7	7990.7	7725	8705.4	8699.1	8443.8	9285	9924.7	10107	9871.2	10501	9936.2	10524	11422	11707	11679	11606	12066	11509	12446
15.74	0	0	0	0	10.401	36.637	67.095	58.044	113.33	193.13	304.96	452.63	682.2	862.99	1098.7	1463.4	1840.3	2256.6	2504.9	2801.5	2986.3	3564.6	4095.2	3944.3	4824.9	5431.8	5748.8	6074.4	6577.3	6718	6470	6924.9	7298	7647	8101.8	8220.6	8602.3	8609.7	9021	9925.4	10743	11167	11308	11251	11417	11389	10939	11503	11555
12.556	8.5613	0.88577	5.2586	1.2496	0	0	16.1	56.545	116.81	196.45	347.85	542.11	810.53	1125.6	1439.9	1884.4	2231.2	2595.7	3150.1	3466.4	4065.4	4571.7	5090.3	5499.5	6001.7	6476.5	6960.6	7229.8	7766.8	8403.3	9101.8	9436.1	9988.8	10128	10599	11179	11544	12133	12344	12486	12873	13592	13980	14070	14435	13726	13885	14125	14265
18.485	3.2245	0	0	0	0	7.8309	24.509	65.33	88.652	117.81	153.73	226.45	322.2	448.77	567.25	739.27	898.32	1151.1	1371.1	1633.5	1960.5	2198.1	2471.9	2822.7	3221.4	3542.3	3932.8	4379.5	4734.7	5099	5464.9	5808.3	6180.6	6593.3	6859.4	6278	7647.9	8025.7	7042	8149.1	8479.5	8933.2	9173.4	9734	9715.9	9956.3	9990.4	9708.7	9992.4
0	0	0	0	6.2057	19.48	44.458	86.05	137.56	221.12	307.08	440.5	592.74	772.7	972.74	1171.5	1461	1705.5	1981.5	2233.6	2465.5	2624.1	2897.1	3241.3	3519.2	3644.4	3986.7	4410.9	4712.3	4822.2	5079	5314.2	5727.2	6283.3	6871.2	6460.4	6602	7001.8	7189.3	7255.9	7435.2	7513.7	7814.3	7870.8	7959.7	8101.4	8318.3	8407	8600.9	8910.3
8.4483	0.38625	0	5.5406	0	0	7.4245	61.812	125.05	300.07	447.01	720.42	1123.8	1557.9	2156.5	2695.8	3316.9	4061.6	4853.4	5537.9	6306.1	7384.3	8437.9	9378.6	10292	11568	12556	14178	14837	15806	16914	17311	19753	20067	20583	21490	21996	22628	23033	23924	24376	25432	26286	27037	26960	27017	26409	26656	27064	26293
20.21	12.591	6.25	1.3439	0	0	0	16.342	96.999	193.83	376.23	579.37	949.32	1291.6	1647.7	2052.3	2531.7	2975.3	3571.1	4170.3	4753.7	5270.1	5798.8	6287.7	6885.3	7476.7	7853.7	8427.9	9146.4	9605.6	10092	10575	11194	12070	12511	13125	14167	14413	15391	15676	16302	17130	17636	17843	18624	18481	18528	18110	18354	18437
51.165	0	0	1.9882	0	0	18.702	47.337	131.68	289.11	446.25	705.73	921.7	1276.9	1650.1	2071.8	2416.8	2836.8	3197.7	3728.3	4256.4	4886	5392.3	5990.8	6344	6668.7	7185.1	7885.4	8381.9	8703.4	9216.5	10137	9219.3	10200	10596	11250	10286	11716	11582	11406	11666	11936	12530	12007	12201	11935	12509	11806	11768	12537
0	0	0	0.21127	0.099542	6.6942	13.257	40.029	77.817	169.85	301.15	482.14	715.75	997.6	1518.9	1852.1	2461.3	3112.5	4044.6	4844.3	5470	6315.3	6658.5	8098.2	9041.1	9585.2	10354	11509	13639	13443	13360	13449	13973	14743	15444	15883	16513	16903	17916	17777	19255	19114	19806	20044	20176	20487	20841	20974	20612	21264
0	0	0	0	5.5035	13.095	40.556	105.65	228.04	391.41	640.27	937.43	1288.8	1613	2056.7	2590.8	3003	3643.6	4150.7	4711.1	5292.2	5847.9	6374.4	7042.4	6971.4	7939.8	8232.5	9010.9	9404.1	9802.1	11265	11280	11383	11777	12206	12521	12703	12753	13529	14216	14525	14831	14834	15229	15662	15797	15778	16009	16243	15902
19.002	22.548	0	5.1376	0	0	0	0	0	0	0	43.736	109.05	200.58	376.01	524.7	818.72	1204.5	1550.3	1980.4	2553.5	2974.5	3702.4	4212.1	4957.9	5552.2	6204.1	6709.9	7354.7	8373.9	9021.6	9606.2	10647	10890	11209	11923	12290	12849	13317	13765	13950	14240	14641	14676	14606	14536	14525	15275	15047	15054
2.1287	0	2.4848	0	0	0	4.8274	17.433	48.78	130.73	251.57	388.9	562	847.38	1160.4	1501	1843.9	2308.8	2856.2	3491.5	4240.7	4708.4	5258	5801.1	6314.8	6817	7459	8062.2	8664.7	9309.6	9780.7	10628	11500	11383	11873	12739	13250	13721	14401	15076	15360	16034	16433	16520	16839	16953	17168	17459	17419	17623
39.925	35.75	11.508	0	0	0	0	2.0733	50.559	154.03	304.89	541.87	775.4	1225	1617.9	2138.6	2649.7	3250.3	3741.1	4209.3	4805.3	5439	5808.4	5756.7	7200.2	7726.5	8328	8868.1	9261.5	10347	10811	11372	11750	12096	12992	13095	14132	14571	15461	15709	15716	15764	14728	14681	15402	16174	15857	16301	16312	16545
31.099	23.62	0	0	0	0	0	22.784	72.703	169.12	281.01	433.02	586.37	788.09	1070.9	1257.2	1592.9	1777.2	2708.1	2616.1	3328.9	3710.9	3523.1	3751.1	3865.6	4977.3	5477.7	5810.6	6125.6	6239.4	6644.9	5693.4	5976.3	6248.3	6559.5	6718.5	7110.5	7468.7	7606.9	7825.2	8060.2	8289.8	8548.5	8519.1	8760.9	8485.1	8277.5	8430.4	8602.9	9048.1
0	17.108	0	0	2.8698	0	5.0306	1.1772	17.472	84.987	146.45	261.93	429.77	621.95	861.44	1133.4	1535.3	1896.7	2307.7	2678.7	3197.7	3661.5	4116	4598	5174.4	5613	6129.5	6407.8	6966.5	7437.9	7999.9	8074.4	8321.5	8728	8911.8	9387.2	10157	10418	10096	10244	10317	10349	10566	10760	10500	10828	11067	11082	11117	11571
0	0	0	0	5.26	42.914	111.42	201.79	331.97	559.39	781.96	1168.7	1585.6	2016.8	2608.7	3248.2	3837.3	4771.8	5623.4	6291.6	7028.2	8025	8803.9	9907.6	10432	11665	12168	12737	13874	14490	15445	15532	16355	16882	17338	18165	18976	20220	20688	20790	21159	21839	22021	22103	22749	22793	22809	23258	23071	22959
16.761	10.866	0	0	0	0	10.249	53.28	100.09	219.32	357.35	564.23	827.17	1097.3	1491.6	1821.3	2244.8	2605.3	3003.7	2918.5	3260.9	3747.3	4222.7	4628.6	5004.4	5539.7	6142.4	6800.3	7551.8	8046.4	8861.2	9772.1	10638	11458	12122	13021	13885	14629	15269	15878	16181	16927	17263	17597	17974	18046	18228	17813	18374	18531
0	12.517	0	9.8488	8.7519	0	7.1862	44.649	92.977	193.56	369.66	543.84	775.54	963.46	1233.9	1567.9	1818	2196.9	2533.4	2874.1	3351.8	3611.2	4074.4	4389.7	4779.7	5179.5	5330.3	5828.6	6427.1	6540.7	7029.7	7515.9	7696.4	8051.5	8551.5	9032.4	9036.1	9246.4	9343	9803.1	10269	10596	10935	11078	11451	11039	11075	11065	10998	11208
0	0	0	0	27.142	37.599	96.284	73.093	94.688	148.25	171.99	230.24	224.63	312.66	395.96	449.19	592.79	678.45	866.49	1046.5	1253.2	1442.3	1631.1	1956.9	2170.3	2413.5	2652.9	2942.3	3209.4	3581.2	4091.7	4436.3	4684.8	4960.2	5380.8	5536.8	5939.3	6253.6	6866.8	7325.3	7317.9	7874.7	8095.9	8813.7	8980.3	9234	9623.7	9583.9	10590	10528
12.222	1.8423	0.69683	6.2463	0	0	0	0	0	8.1761	27.09	101.98	170.22	273.31	416.67	554.52	776.09	1014.1	1281	1589.3	1880	2347.9	2683.1	3117	3659.2	4161.4	4730.7	5168.2	5729.9	6409.8	6946.7	7705.3	8422.7	9049.8	9907.7	10417	11018	11545	12151	12548	13024	13571	13870	14033	14737	14854	15127	15283	15267	15475
0	0	2.9693	6.598	0	0	24.665	8.0599	41.503	105.96	169.69	285.32	420.83	651.63	935.13	1228.8	1568	1929.7	2381.2	2889.6	3412.7	3807.7	4299.6	4767	5446.2	5987.9	6423.5	6734	7187.4	7219	8083.8	8331.8	8779.2	8405.2	9581.7	9800.3	9797.1	10386	10998	11095	10463	10353	11102	12712	13131	12870	12675	13310	13669	13502
12.497	7.0447	0	0	0	0	3.4839	35.682	103.25	211.28	428.35	577.11	878.89	1127.3	1458.6	1820	2197.7	2648.2	3006.8	3373.4	3951.8	4615	5160.3	5724.2	5216.9	5618.8	5795.5	6672.4	6580.1	7127.7	7829.4	8063.1	8484.2	8781.1	8995.2	9562.6	10002	10491	10364	12649	11244	11373	11237	11631	11816	11973	11999	12345	12451	11917
0	0	0	13.808	0	2.6462	20.971	48.033	90.142	151.05	301.82	433.46	597.48	801.04	1020.5	1272.6	1494.8	1745.1	2041.8	2214.9	2587.8	2679.6	3037.3	3316.9	3353.1	3940.9	4022.9	4475.3	4630.1	4786.7	5021.2	5175.7	5665.7	5821.9	6159	6524.9	6873	7267.4	7324.7	7520.7	7596.2	7777.8	8049	8509.7	8642.3	9254.6	8938.6	9293.6	9260.9	9530.5
13.073	1.318	0	0.16988	0	0	0.24345	19.222	55.82	121.6	235.38	367.33	560.46	840.57	1174.1	1546.5	2004	2442	2980	3645.8	4267.9	4955	5748.8	6469.4	7481.6	8278	8970.1	9467	10243	11096	11926	12326	13207	13992	14393	14981	15249	15762	15940	16079	16803	17375	17833	18235	18536	19159	19862	19766	20042	20007
7.9534	0	0	0	0	2.0031	20.809	75.559	170.6	292.72	472.25	684.31	955.01	1154.7	1417.6	1699.5	2010	2365.8	2656.8	2881.5	3315.8	3881.5	4238.1	4643.5	4803.3	5470.3	6117.2	6369.4	6348.5	7110.4	7294.1	7605.1	8075.6	8499.9	9427.3	9120.7	9684.5	9507.8	9474.1	9830.8	10136	10501	10374	10484	11147	11132	11680	11281	12021	11778
0	0	0	0	6.1232	3.692	4.1967	20.744	43.815	150.45	276.3	462.15	755.08	1059.3	1532.9	1948.4	2536.4	3186.5	3943.1	4572.2	5212	5940.9	6750.6	7765.9	8696.3	9436.8	10487	11289	11903	12728	13794	14603	15316	15993	16802	17371	18496	18863	19541	20331	21023	21007	21518	21966	22114	22415	22890	23334	23369	23684
0	0	0	0	0	13.66	42.502	122.81	249.62	454.14	698.51	1081.9	1428.3	1897.5	2338.8	2852	3340.6	3769.1	4270.7	4852.7	5425.4	5942.6	6553.1	7305.6	7858.1	8691.5	8912.6	9970.9	10479	11029	11362	12385	12746	13398	13546	13938	14608	14757	15204	15350	15903	16165	16549	16899	16876	17192	17275	17323	17249	17487
0	0	0	0	0.99638	13.447	20.391	62.029	134.12	270.06	468.17	689.65	1036.1	1224.9	1639.9	2655.1	3144.5	3261.3	3877.7	5242.4	5707.6	6085.5	6712.7	7973.1	8802.6	9277.7	9788.5	11215	11657	10816	12203	11352	12023	12803	13112	13898	14059	14435	14885	15123	15829	15917	16077	16194	16530	17200	16992	17368	17405	17257
17.528	1.7652	4.4247	0	0	0	0	0	11.979	33.35	82.138	197.87	357.73	565.22	875.27	1143.1	1522.1	2006.3	2522.9	2952.6	3553.4	4029.9	4702.5	5395.2	5990.2	6781.4	7176.1	7588.1	8326.7	8905	9508.5	10156	10875	11210	11737	12428	12592	13495	13823	13969	14235	14608	14352	14952	15014	14968	15417	15235	15821	15818
5.0321	8.381	0	0	0	0	5.1468	0	0	0	0	0	2.8366	4.0743	52.676	65.793	141.46	219.03	310.59	426.66	551.14	751.3	1007.5	1288.8	1622.9	2015.1	2314.4	2518.2	2980.6	3393.7	3706.9	4023.3	4477	4716.9	5020.6	5638.9	5988	6142.2	6410.2	6877	7110.6	7247.6	7598.8	7863.9	8006	8049.2	8446.6	8515.1	8678.9	8258.3
14.446	13.414	0	0	0	0	0.42113	22.777	126.81	138.19	265.55	455.42	713.57	994.58	1375.1	1654.7	2084.2	2541	2986	3399	3770.4	4316.9	4793.2	5402.9	5959.6	6393.8	6929.9	7373.5	7927.1	8411.6	9093.6	9255.5	9647.9	9948.9	10598	10918	11363	11625	11924	12451	12441	12710	12849	13064	13384	13244	13741	13776	13722	13619
15.043	6.4624	1.8307	0	2.0506	0	0	0	0	0	0	34.376	100.84	218.49	338.34	564.16	745.99	977.22	1210.6	1429.1	1687.2	1976.3	2168.7	2395.9	2699.7	3005.6	3173.7	3329.8	3534.9	3794.9	3950.2	4157.5	4327.9	4531.4	4887.2	5129.5	5433.1	5734.5	6028.2	6118.9	6055.2	6515.7	6602.6	6915	6820	7304.2	7296.3	7270.5	7344.2	7506.6
9.8281	0	0	0	0	1.5545	14.745	15.752	14.774	55.203	92.271	148.79	233.12	369.41	520.96	696.27	915.79	1160.3	1368.6	1730.4	2092.1	2560.5	2914.5	3314.4	3640.1	4172.1	4469.8	4807	5245.4	5264.7	5663.7	5922.3	6250.5	6443.9	6729	7249.5	7539.7	7784.7	7949.5	8404.6	8648.9	8946.5	9225.3	9512.1	9594.4	9577	9771.5	9968.8	9967	9966.3
0	3.808	0	0	0	3.8919	22.056	54.284	74.866	73.679	112.24	176.27	261	383.49	552.37	799.59	1038.7	1391	1677.7	2194.4	2322.2	2777.3	3170.7	3707.2	3875.1	4264.3	4789.3	5092	5635.9	5839.4	5866.4	6337.9	6595	7113.1	7031.8	7954.2	8610.7	8928.4	8954.6	9240	9445.6	9630.3	10064	10316	10509	10604	10846	10979	11163	11174
0	0	0	0	11.402	34.173	54.833	81.153	130.73	152.29	202.52	306.48	419.33	563.38	720.04	971.12	1221.7	1545	1940.6	2189.2	2485.8	3038.1	3448.9	4047.6	3224.8	3420.4	4146.4	4391.3	4897.5	5334.7	5731.1	5977.8	6490.2	7029.5	7468.5	7568.5	8128.8	8458.4	8430.3	8573.9	8625.6	8744.4	9595.1	9781.9	9993.7	10149	10204	10314	10589	10625
0	0	0	0	8.0075	3.0631	15.392	45.381	109.02	174.89	244.65	373.28	552.06	708.15	910.38	1153.5	1421.7	1794.3	2131.6	2469.9	2857.4	3475.2	3835.9	4273.7	4732.9	4833.4	5518.3	5933.5	6286	6635	6853.8	7172.2	7461.1	7997.1	8202.8	8859.3	9120.8	9452.4	9458.4	9635.3	10111	9928	10669	11538	11891	12414	12261	12576	13026	13278
10.515	0	0	0	0	0	27.506	71.254	154.32	299.65	517.67	771.33	1060.4	1428.9	1853.1	2053.7	2639.6	3210.4	3779.8	4404.1	5083.5	5792.7	6365.9	7009.7	7719.4	8288.5	8679.4	9360.4	10054	10786	11431	11695	12505	12865	13472	13682	14331	14891	15039	15829	16120	16352	16516	16927	17108	17254	17568	17724	18006	18160
9.9485	0	4.8162	5.7773	0	0	0	3.5627	6.9275	25.775	81.873	154.52	257.24	420.11	600.27	787.44	1029.4	1226.5	1480.8	1731.9	1962.4	2190	2575.7	2896	3134.1	3379	3647.9	3974	4282.1	4639.7	4932.7	5276.6	5637.5	5904.4	6308.7	6564	6840.3	7267.1	7570.6	7806.4	8017.7	8243.9	8447	8583	8784.9	8947.1	9018	9251.2	9150.1	9371.1
17.511	11.952	6.2901	0	0	0	10.514	24.119	46.355	96.139	160.48	248.03	378.22	527.09	801.6	1030	1330.9	1625.5	2099.7	2771.7	3168.4	3634.7	4294.3	4752.2	5627.9	5740.4	7131.3	7976.1	8078	8934.8	10017	10439	11298	13212	13158	13559	14061	16315	18136	17521	17842	17120	19079	18987	19174	19231	19366	18884	20085	19497
6.792	0	0	0	0	5.1298	20.597	43.233	105.33	206.55	400.17	630.89	969.76	1303.8	1679.9	2127.7	2635.6	3175.2	3878.9	4200.4	5162.1	5650.6	6347.5	6744.5	7226.4	7973.3	8414.6	9036.3	9741.4	10564	11025	11176	11757	12264	12102	12320	12333	12789	13415	13897	14609	14413	15028	15148	16039	15798	15796	16268	16355	16056
0	0	0	0.029889	16.887	9.5126	16.867	25.055	70.206	124.39	226.29	367.61	544.35	794.11	1052.4	1386.2	1596.2	1995.3	2447.3	2804.6	3381.2	3635.7	4115.3	4577	5006.6	5554.1	5968.2	6422.7	6888	7247	7695	7977.3	8654.8	9006.4	9492.5	9819.4	10011	10440	10825	11055	11537	11583	11993	12016	12147	12336	12452	12775	12445	12823
0.24846	3.7588	0	3.386	0	0	4.7488	4.4976	16.768	43.647	95.124	169	266.22	347.15	499.43	668.74	826.22	1057.2	1256.1	1387.5	1741.5	2006.6	2275.2	2586	2805.4	3028.6	3264.7	3877.1	3784.2	4048.2	4239.1	4963.2	5407.1	6062.2	6202.6	6714.9	7105.8	7622.8	7847	8639.4	10579	10646	10156	9468.5	9288.8	9503	9606.1	10277	10833	11496
15.865	6.1791	0	0	0	8.4314	0	24.62	54.947	167.1	350.53	556.16	837.41	1237.3	1660	2201.3	2759.7	3398.9	3919.5	4506.1	5324.8	6091.9	6729.2	7755	8156.9	9103.2	9741	10659	11093	12446	12569	12824	13135	14209	14851	15419	15974	16363	16470	17089	17904	18314	18523	18326	18626	18557	18599	18474	18611	18944
0	3.1917	1.8028	12.065	0	0	1.2601	8.1445	36.177	71.907	173.86	307.75	491.36	688.73	1010.1	1306.1	1726.4	2090.3	2574.5	3136.7	3657.5	4190.5	4740.4	5348.2	6117.6	6673.2	7352.4	7865.7	8559.5	9142.7	9781.3	10336	11067	11750	11994	12447	12771	13422	13444	13783	14113	14699	15373	15787	15888	16153	16511	16489	16753	16847
16.678	3.2486	0	0	0	0	6.7169	62.268	137.84	271.66	446.1	637.89	891.9	1197.3	1521.4	1772.1	2135.4	2440.1	2835.2	3232.8	3652.2	4066.2	4524.9	5054.1	5582	6174.1	6743.6	7456.5	7929.7	8737.3	9405.1	10199	11062	11091	11660	12614	13130	13871	14616	15026	15319	15690	16217	16227	16813	17117	17373	17551	17524	17657
1.0305	0	0	0	0	4.2974	41.682	151.43	337.88	611.24	959.06	1346.6	1847.3	2317.4	2906	3408	4036.8	4888.1	5515.2	6152	6886.8	7879.6	8340.1	9482.7	10130	10740	11985	11998	12956	13601	14812	16055	17555	17668	18767	19450	20556	20744	21584	21913	23281	24404	25187	25840	25601	26386	26701	25058	27514	25333
0	21.196	0	20.68	29.025	57.048	0	0	0	0	9.943	81.358	186.65	349.85	546.62	768.92	1064.2	1355.3	1697.3	2097.7	2517.7	2792.8	3350.1	3846.5	4385.2	4841.5	5324.1	5655.4	6639.3	7197.1	7772	8581.3	9007.2	9365.8	9699.5	10369	11152	11825	12617	13363	13715	13924	13977	14709	15196	14730	15364	15317	15869	16551
0	100.81	55.525	61.395	0	0	0	0	0	0	0	33.769	169.94	247.27	387.51	449.34	591.39	678.26	894.66	1192.4	1184.6	1389.4	1723.9	1784.1	1910.7	2023.6	2246.9	2524	2583.8	2942	3144.4	3317.6	3627.8	4013.7	4206.6	4401.8	4849.1	5247.1	5292.9	5666.4	5854	6216.7	6379.5	6553.8	6799.3	6880.6	7036.1	7066.1	7130.3	7347.8
8.3509	4.4504	0	0	0	7.7828	19.543	60.631	109.94	192.8	324	500.21	724.82	1021.6	1311.2	1351.5	1659.1	1953.2	2958.8	3363.8	4082.8	4284.5	4997	5469.6	5970.7	6482.3	6904.8	7440.9	8008.9	8459.1	8725	9014.3	9679.8	10054	10477	11162	11474	12153	12288	12725	13237	13553	13303	13444	14115	14447	14220	14432	14333	14579
18.55	22.438	10.188	0	0	0	0	0	5.641	62.186	140.36	280.67	481.16	718.76	975.33	1326.8	1670.9	2022.4	2399.4	2843.7	3267.8	3741.1	4147.1	4422.4	5034.4	5236.7	5710.1	6034.7	6349.4	6744.3	7097.6	7314.3	7442.3	7723.4	7873	8567.3	8749.6	9043.3	9256.4	9711.8	9732.5	10184	10311	10394	10730	10412	10654	10645	10857	11107
17.676	4.6538	0	0	1.9933	0	0	15.347	30.037	104.77	229.65	345.49	602.01	824.68	1205.4	1615.9	2166.9	2849.5	3358.2	3889.6	4614.4	5415.4	6200.4	6817.8	7545.5	8359.3	9112.2	9532.1	10269	10973	11822	12421	13048	13681	14691	15410	16112	16355	17353	17971	18573	19243	19689	19635	19976	19907	19704	20282	20107	20209
13.229	9.9477	0	5.8182	0	0	0	10.353	66.62	132.71	289.52	467.78	649.52	979.77	1364.9	1678.2	2116.9	2536.4	2983.7	3492.9	3967.7	4397.8	5123.2	5721.5	6211.4	6632.7	7303.5	7820.3	8284.1	8965.8	9285.2	9746.5	10492	11199	12919	13281	14375	15096	15117	13828	13918	13658	15225	16393	15775	16370	15519	15588	15925	15867
0	0	0	17.189	0	3.222	20.087	68.712	165.59	277.05	466.67	702.2	983.06	1297.8	1774.2	2335.2	2954.6	3457.4	4104.8	5002.9	5806.9	6930.5	7851.6	9025.2	10162	11327	12741	13705	15048	16044	17670	18582	19724	21405	22541	24018	25069	25612	27014	27780	28851	29038	29909	30421	30813	31274	31566	32149	32714	32536
0	0	0	0	0	3.2014	21.316	44.042	59.605	154.71	255.49	418.07	589.2	807.05	1035.7	1341.8	1710.9	1995.8	2315.5	2752.5	3170.5	3398.4	3680.6	4381.9	4706.2	4840.2	5094.7	5614.2	5848.7	6605	6403.7	6857.8	6951.8	7325.3	7465.6	8136.6	8742.2	9030.1	9160.9	9455	9536.1	9390.3	9909.4	10211	10454	10597	10568	10611	10849	11112
7.8653	0.15501	2.1207	0	0	0	2.4151	25.556	89.601	165.28	343.81	577.78	884.8	1143.3	1712.8	2255	2728.6	3326.4	3830.9	4634.9	5221.6	6118.7	6885.1	7744.1	8281.7	8928.5	9885.1	10819	11536	12081	12160	12898	13654	14845	15688	16244	16938	17276	17518	18087	18427	19472	20138	20212	20683	20843	21429	21802	21604	21903
40.027	13.205	0	0	0	0	0	0	0	25.554	100.43	181.85	268.13	455.33	598.42	793.24	984.49	1209.9	1390.8	1653.2	1930.6	2137.4	2398.8	2701.1	2930.4	3260.1	3536.6	3878	4032.1	4510.3	4912.5	5071.7	5144.2	5422.2	5674	6014.3	6086.2	6326.9	6567.2	6887.5	6969.7	7183.9	7367.6	7448	7534.1	7592.9	7571.6	7680.6	7742.1	7544.6
8.4137	2.8216	0	0	0	0	24.128	82.875	212.57	409.12	738.43	1047.9	1518.4	2058.4	2740.2	3382.5	4077.5	4912.2	5691.2	6572.7	7372.7	8081.9	8820	9648.9	10266	11319	12158	12893	13825	14294	14064	15446	16117	17320	17405	17974	18214	18626	18942	19438	20052	20861	21259	21940	21774	22091	22333	22362	22850	22863
0	0	25.221	23.362	12.42	0	0	0	29.465	130.53	185.56	427.9	651.38	966.1	1313.4	1644.7	2103.9	2592.8	3079.9	3362.7	3647.8	4369.2	4900.5	5279	5707.8	6239.9	6396.9	6786	7118.1	7363.6	7540.4	7839.5	8074.7	8389.7	8601	8889.3	9160.4	9716.6	9954.5	10231	10682	10607	10659	10875	11130	11385	11424	11608	11682	12042
8.5054	7.0134	0.88368	5.5023	0	0	0	7.1784	38.176	118.38	212.18	344.94	534.62	754.36	1001.7	1276	1583.5	1959.9	2300.9	2704.3	3099.9	3479.7	3926.2	4205.3	4724.8	5102.8	5450.4	5791.2	6246	6723.7	7073.4	7370.7	7762.8	8078.7	8648.8	8835.1	9160.5	9595.6	9801.8	10004	10120	10592	11094	11170	11416	11345	11374	11644	11821	12116
9.6104	8.814	0	0	0	2.9136	0	38.536	120.14	264.74	454	694.64	1037.5	1344.5	1690.4	2157.7	2734.6	3189.4	3919.4	4548.2	5149.4	5953.5	6493.6	7211.8	7913.2	8847.4	9296.8	10306	11117	11644	12288	13420	13764	14263	14739	15174	15616	15844	16443	17291	17658	17594	17917	18251	18460	18672	19042	19187	19326	19229
0	0	0	0	0	5.7232	27.712	90.01	200.02	347.59	593.07	940.15	1299.3	1775.7	2333.9	2958.6	3807.2	4640.3	5360.5	6015	6909.8	8201.8	8651.7	9523.8	10510	11171	12178	13601	13977	14282	15415	15767	16280	17009	17812	18208	19363	19548	20487	20965	21045	21272	21346	21775	22525	22532	23006	22900	23238	23027
0	0	0	0	4.3558	21.104	90.158	141.27	245.76	396.99	567.14	819.99	1067.6	1336.9	1726.4	2097.3	2442.7	2832.4	3220.5	3723.3	4175.5	4702.1	5114.8	5598	6107.8	6634.3	6894.6	7327.7	7816.5	8191.6	8655.3	9014.6	9342.8	9840.1	10015	10530	10806	10708	10998	11350	11459	11989	12118	12439	12548	12676	12829	12960	13146	13361
8.7874	2.2756	0.29951	0	2.0387	0	0	4.889	21.643	85.634	159.47	269.87	474.21	637.19	1061.7	1381.3	1814.6	2124.2	2566	2961.6	3519.3	4040.3	4604.6	5194.4	5873.3	6318.6	7070.4	7591.1	8138.5	8797.6	9215.1	9693.8	10208	10483	11049	11434	11884	12374	12873	13099	13152	13734	13954	14113	14459	14377	15096	15586	15787	15801
4.4823	3.1174	7.1772	0	0	0	0	8.2045	0.19742	27.393	92.903	200.22	374.75	538.17	744.29	952.02	1325.9	1597.5	1918.2	2208.9	2519.1	3090.2	3503.5	4090.1	4149.1	4716.9	5357.1	5838.4	5908.7	6522.8	7311.6	7481	8120	8235.3	8811.5	9151.2	9454.5	9502.1	9777.2	10191	10350	10310	10420	10921	11142	11649	11790	11708	12247	11899
27.713	0	0	0	0	0	24.133	80.978	163.62	299.39	525.13	703.85	993.07	1453.3	1925	2398.4	2923.2	3499.6	4202.7	5140.7	6031.3	6762	8311.1	9057.5	10018	11489	12374	13494	14367	15661	16632	17395	18477	19355	20567	21759	22711	23868	23966	24341	23673	24302	25621	26211	26250	27972	27448	28269	27826	27302
6.608	18.244	5.4976	0	0	0	0	0	0	2.5862	64.055	149.57	327.35	507.03	822.13	1104	1523.7	2019.6	2402.5	2888.3	3321.9	3775.3	4425	4891	5575.5	6449.9	6650.9	7540.9	7885.3	9039.7	9739.6	10158	10691	10902	11023	11996	12077	12881	13293	13933	14431	14808	15172	15476	15294	15161	15543	16227	16354	16321
1.0632	0	2.0172	0	0	0	30.484	65.163	147.24	223.26	368.22	547.56	766.85	995.44	1323.8	1597.2	1965.7	2337.4	2761.7	3297.7	3858.3	4349.9	4740.7	5259.8	5679.7	6163.7	6814.1	7450.1	8024.2	8541.3	9052.9	10059	10454	10699	11355	11914	12991	13550	13836	14596	15038	15370	15652	16120	16474	16508	17046	16767	17225	17015
25.566	73.674	57.669	0	0	0	0	0	0	0	45.136	180.59	327.21	526.99	806.31	1106.6	1486.7	1852.4	2339.6	2758.2	3215.1	3643.6	4186.3	4697.4	5213.1	5613.5	6352.5	6791.1	7491.4	7454	7977.2	8748.8	9179.7	9890.9	10445	10782	11256	11993	11916	12522	12871	13630	13893	14695	14727	15342	15678	15738	15702	15608
24.099	9.6904	0	0	0	0	0	14.859	36.031	92.524	166.17	273.65	490	731.31	1075.7	1418.6	1853.5	2379.8	2946.5	3470.8	4245.5	5011	5714.8	6421.2	7441	8185.7	8700	9870	10719	11245	12573	13526	14460	15180	16367	17339	17539	15551	15399	16363	17099	17505	17581	17660	18401	18441	18649	18523	19222	18743
12.595	2.7631	0	1.7361	2.9849	0	0	15.096	31.222	90.78	168.66	277.01	399.92	549.77	744.8	948.44	1245.8	1490.7	1766	2008.1	2372.4	2725	2974.6	3275.4	3653.8	3816.3	4221.6	4499.7	4791.5	5265.1	5550.9	5941	6135.9	6461.3	6906.6	7146.3	7491.4	7511.1	7856.5	8171.9	8373.7	8487.1	8417.5	8888.6	8849.6	9076.2	9208.7	9332.5	9410.7	9196.4
11.737	1.8486	0	0.84535	0	0	0	0	10.351	14.569	32.432	56.845	100.14	219.44	335.61	517.19	792.12	1111.5	1552.2	1984.1	2465.8	2828.1	3524.4	4278.5	4883.9	5541.1	6186.8	6481	7391.8	7921.8	8463.6	8608.8	9377.7	10174	10574	11162	11429	11581	11689	12060	12496	13042	13336	14058	13928	14114	14298	14320	14081	14185
112.56	0	0	0	24.348	44.739	0	0	0	0	0	12.036	37.792	148.88	258.91	397.15	699.03	968.04	1237.4	1558.1	1831.7	2184.1	2635.4	3152.6	3753.9	4378.3	4850.5	4939.3	5466.6	6063.7	6439.7	6828.2	7292.3	7754.9	8201.8	8770.7	9327.6	9595.4	10299	10824	11586	12057	12200	12965	13034	13459	14022	14327	14677	14879
18.802	0.30326	0	0	1.2931	0	0	14.882	34.274	129.3	261.89	430.83	696.73	1026.1	1416.7	1997.3	2504.5	3116.4	3734.5	4175	4976.7	5483.8	6496.6	6995.2	7975.3	8543.2	9034.2	9916.5	10810	11446	12934	13429	13881	14569	14866	15512	15430	16510	16807	18065	19424	19352	19560	19799	20061	20275	20552	20919	20312	20684
10.914	3.6805	0	2.7872	3.9182	0	0	0	0	9.5853	55.038	128.98	307.36	445.43	619.68	931.03	1195.8	1528.6	1691.3	2016.4	2424.4	2658.7	2913	3508.3	3825.5	4357.2	4490.8	4958.8	5342.4	5969.7	6140.9	6416.7	6672.5	7058.6	7709	8118	8309.5	8331.1	8772.6	9160.4	9723.2	9870	10085	10207	10696	10890	10655	10980	10883	11018
3.7474	0	0	0	1.5869	6.1367	3.4681	23.004	65.594	140.87	277.43	485.47	740.94	1091.2	1480.3	1696.8	2148.5	2709.4	3270.6	3877.2	4425.9	4930.6	5883.2	6405.7	7381.3	8071	8761.8	9429.7	10432	11366	12111	10523	13060	13048	13701	14755	14239	15953	16740	17135	16797	17284	17697	19412	19239	20010	20508	20693	21022	23310
0	0	0	0.28498	0	3.2522	13.144	59.341	142.16	264.5	483.91	702.24	1007.2	1355.3	1766.9	2167.7	2670.4	3159.2	3635.5	3720.2	4552.5	5190.3	5875.2	6366.5	6704.4	7278.2	7640.4	8128.9	8429.1	8687.5	9227.3	9777.7	10162	10497	11116	11511	12084	11909	12101	12998	12863	13042	13545	13591	13992	13888	14000	14253	14287	14376
0	0	0	1.8357	0	4.6707	22.853	89.281	174.23	334.04	499.81	792.66	1045.2	1420.4	1675.1	2189.1	2661.9	3137.9	3592.4	4119.6	4509.2	5090	5343.4	5767.1	6267.3	6754.1	7114.9	7856.3	8262.4	9106.4	9432.8	9483.5	9817.6	10008	10204	10485	10733	11402	11406	12009	12685	13028	13289	13500	13758	13807	14065	14356	14434	15243
23.715	1.1989	4.1107	0	0	0	2.9371	27.9	99.578	242.23	438.02	616.72	912.55	1236.6	1681.5	2234.2	2623.5	3185.3	3801.6	4585.8	5141.5	5541.6	6613.9	7085.6	7922.1	8560.2	9155.7	10087	11051	12202	12496	13590	14756	15753	16037	17246	17836	18737	19300	20594	20750	20754	21665	22463	22493	22675	22791	22663	22794	23320
0	0	0	0	6.3153	7.0416	30.663	35.382	85.463	103.65	152.3	208.34	303.89	404.4	513.9	692.26	869.82	1088.6	1400.6	1552.3	2000.1	2327.3	2708.6	3087.8	3395.3	3881.1	4363.3	4782.9	5182.8	5806.6	6408.4	6862.8	7580.3	8148.5	8695.6	9345.8	9847.9	10436	10708	10895	11308	11510	11938	12404	12805	13071	12888	13205	13042	12995
0	0	0	0.81425	8.6833	2.5326	10.713	14.153	13.038	43.732	71.113	120.73	175.12	324.7	523.14	702.96	962.11	1238.7	1556.3	1872.6	2181.5	2592.2	3009.4	3554.2	4126.3	4471.8	4892.4	5578.1	6102	6736.9	7064.3	7725.2	8208.8	8664	9185.1	9721.3	9709.7	10070	10562	10880	11122	11411	11350	11815	11792	11987	12061	12315	12369	11223
26.517	11.041	0.2565	0.27407	0	0	0	0	34.313	104.73	198.59	332.04	487.48	760.02	1049.9	1386.1	2376.3	2760.2	3255.6	3910.4	4323.9	4784	5150.5	6228.4	6980.1	7727.4	8304.2	8753.6	9121.7	9907.1	10551	11004	9170.8	8981.7	13551	10195	10938	11213	12030	12184	12545	12687	12586	12782	12774	12992	12864	13634	13672	13977
0	3.7047	2.7969	0	0.40346	1.1871	4.8495	6.7417	14.96	6.4715	22.065	47.087	101.53	186.52	313.06	460.54	659.35	881.26	1170.6	1562	1859	2346	2862	2978.3	3449.9	3756.4	4114.7	4433	4751.7	5078.3	5890.1	6451	6898.2	7592.1	8138.3	8421.1	8998.4	9446.4	9740	10224	10543	10903	11107	11519	11875	11815	12221	12496	12636	12594
0	0	0	0	0	0	42.484	134.78	332.67	588.92	1036.5	1615.4	2266	3148.3	3723.4	4625	5679.6	6826.9	7989.6	8939.7	9987	10907	11968	12984	13887	14983	16110	17050	17295	18458	18559	19501	20290	20898	21244	22454	23231	23640	23541	25089	25125	24677	25029	24864	25776	26123	26074	26603	26444	25993
0	0	0	0	0	2.9689	20.159	49.852	84.37	132.56	206.02	306.75	445.58	588.66	813.81	1052.5	1332.4	1705.9	2024.9	2404.5	2798.9	3248.2	3756.7	4180.3	4664.5	5162.1	5577.7	6042.5	6470.3	7017.3	7528.7	7884.8	8418.1	8688.3	9495.8	9584.6	10182	10706	10919	11081	11567	11866	13030	13375	13144	13382	13697	13834	13880	13523
0	0	0	0	26.438	51.525	71.576	174.73	140.21	271.72	401.17	558.81	729.08	928.6	1224.8	1553.3	1944.1	2316.3	2762.9	3201.9	3626.9	4048.5	4247.4	4259.2	4612.7	5216.9	5393.4	5787.2	6142.6	6511.5	6583.6	6593.7	6855.6	7123.7	7385.4	7712	7909.3	8191.9	8429.1	8616.4	8961.8	8991.6	9483.1	9400.6	9753.1	9815.8	9752.5	9921.4	10072	10066
10.522	8.9687	0	0	0	0	0	0	0	0	21.192	104.32	193.68	336.98	506.21	777.57	1084.4	1348.7	1655.7	2005.4	2410.8	2976.7	3329.4	3884.7	4116.8	4759.2	5317.2	5605.4	5905.7	6499	6637	7134.7	7596.1	7949.3	8084.3	8520.2	8838.3	8932.2	9096.5	9382.2	9897.3	10055	10027	9891.9	10618	10551	10725	11004	11257	11160
0	0	0	0	0	18.474	58.591	97.856	224.42	474.31	623.68	988.76	1275	1601.4	2006.1	2573.3	3320.6	3939.4	4684.9	5372.4	6101.3	7264.5	8228.1	9226.1	10437	11644	12267	13493	14726	15913	16865	18103	19945	20633	21270	23378	23082	24613	24497	24231	24212	24771	24965	25774	26920	26788	26870	27708	27645	27178
11.123	4.3213	0	0.069492	0	0	16.522	4.1255	0	0	32.6	57.676	162.7	310.27	578.55	845.63	1124.8	1542.1	1899.3	2384.5	2852.6	3357.4	3969.6	4386.5	4779.7	5341.8	6414.4	7070.6	7053.2	7839	7990.7	9039.7	9597.7	10532	11408	12267	12756	13109	13301	14185	14848	15200	15852	15916	16642	16838	16811	16984	17461	17481
15.729	2.8805	1.4525	0	0	0	0	10.457	44.109	113.28	212.6	341.01	553.11	823.44	1134.4	1439.3	1908.4	2284.4	2599.4	3142.8	3583.8	4265.6	4690.1	5185.9	5765.9	5916.7	6620.5	6963	7579.4	8130.1	8254.2	8727.6	9210.4	9452.6	9724.3	10068	10656	10833	11379	11775	12232	12496	12569	12684	12929	12859	13519	13235	13313	13252
4.726	0.19691	0	4.5699	0	0	1.42	3.6793	6.5749	14.576	16.3	37.185	83.957	134.5	275.58	411.13	631.91	862.54	1150.7	1520.2	1848.1	2321.8	2722.3	3236.1	3810.1	4306.5	4777.6	5218.1	5760.4	6283.5	6987.8	7601.2	7968.3	8698.5	9297	9816.7	10285	11047	11637	12291	12617	13230	13557	13996	14216	14574	14727	15099	15276	15546
3.1329	0	0	0	0	4.7119	16.645	21.562	25.514	58.862	80.204	141.71	238.86	312.37	484.55	958.04	1309	1667.3	2114.2	2765.2	3256.4	4164.8	4940.9	5737.1	6487.5	7071.2	8208	9033.7	10207	11251	12261	13180	14374	10740	15506	16362	17290	17798	18090	15056	18855	19456	16958	17309	17266	17811	18602	18732	18946	21463
61.134	31.57	0	0	0	0	0	0	48.173	131.89	265.46	422.16	625.38	948.99	1273.9	1691.8	2555.3	2698.1	3398.7	3971.6	4652.5	5437.6	6196.2	6922.3	7714.9	8641	9651.5	10487	11347	11664	12768	12628	14196	14714	15886	16541	17166	17759	17982	18739	18841	18784	19465	19779	20103	20522	20787	20737	21129	21007
0	0	0	0	10.579	2.0568	22.014	26.811	22.883	50.888	93.915	176.45	293.4	421.02	660.12	921.09	1195.6	1549.4	1825.4	2251.6	2747.1	3221.2	3689.2	4144.5	4564.9	5021.4	5731.1	5713.3	6674.3	7050.2	7719.3	8194.1	8793.5	9140.4	9462.8	10090	10301	10497	10848	11176	11656	11911	12319	12594	12702	12842	12833	12990	13209	13274
15.229	0	0	0	9.2713	80.321	0	0	0	0	66.812	191	443.68	634.55	1002.5	825.89	1364.9	1636.4	1791.6	2170.5	2808.5	3163	3684.7	3948.4	4735.2	5051.9	5735.9	6244.5	6337.7	6850.8	8100.6	8115.3	7992.9	8412.9	8699.6	9175.4	9693.4	10269	10506	10679	10967	11303	13019	12318	12659	12605	12871	12681	13013	11550
14.519	0	0	0	0	3.3279	3.6305	32.76	76.536	178.86	290.34	470.69	681.42	1004.3	1342.3	1758.7	2201.8	2623.3	3216.4	3956.5	4565.2	5327.1	5895.3	6581.2	7191.3	8246.5	8973.1	9668.5	10121	10579	11185	11972	12521	13238	13866	14312	15040	15126	15528	15685	16258	16222	16354	15878	16100	17111	18757	17021	17026	17439
0	0	0	5.1423	0	1.2378	51.33	158.64	378.06	649.86	1046.3	1462.9	2038.6	2781.8	3497.8	4407.1	5476.2	6871.3	7676.3	8635.8	9853.9	11048	12098	14036	14975	16070	19487	16746	19998	19309	21897	22362	23297	24049	25441	26783	27334	28055	28401	29619	29455	28726	29164	29631	29800	29907	30817	30192	30490	30057
5.2208	0	0	0	3.3572	0	0.89605	0	9.3022	28.675	45.439	88.022	137.19	191.51	264.66	363.85	469.43	563.91	684.64	836.2	959.81	1119.9	1265.6	1449.6	1642.2	1895.6	2061	2254.7	2432.4	2689.9	2908.1	3167.1	3509.8	3788.9	4039.4	4253.7	4610.9	4947.4	5005	5145.7	5375.7	5523.8	5757	5797.4	5872.2	6132.8	6122.4	6187.8	6103.8	6453.2
0.92008	0	0	0	0	0.94546	27.159	79.986	163.11	255.89	402.81	619.23	883.5	1178.8	1572.3	1943.9	2321.3	2948.6	3559.7	4122.4	4950.4	5296.4	5907.7	6689.6	7492.3	8187.6	8973.8	9607.1	10706	11698	11529	12688	13493	14129	13793	13032	14068	14586	14576	15685	16272	16644	18095	18283	18564	18742	18692	18787	19179	18909
0	0	0	2.5734	9.2015	18.805	8.6688	6.801	88.938	152.62	288.08	470.06	663.87	990.78	1277.8	1617.3	2030.3	2390.8	2846.1	3340.4	3782.8	4416.8	4722.4	5253.1	5568.2	6446.7	6937	7587	8125.9	8773.6	9313.8	10043	10437	11552	11922	11974	12253	13154	13933	14278	14640	15006	15077	15454	15264	16017	15744	15606	16162	16345
0	12.032	24.352	0	0.7748	0	0	0	0	16.554	100.94	206.85	365.36	592.23	884.12	1119.4	1476.2	1888.5	2408	2876.2	3400.2	4184.4	4966.8	5837.5	6702.2	7164.3	8007.8	8502.7	9040.5	9784.3	10323	10944	11504	12295	12735	13063	12597	13201	13767	15338	15655	16047	16111	16358	15925	17009	17503	17080	17403	17487
17.233	6.762	0.46284	0	0	0	0	3.9631	23.364	62.221	127.89	244.61	385.64	537.53	742.74	937.48	1161.6	1389.3	1558.3	1801.9	2108.8	2446.1	2861.2	2764.4	3115.6	3409.4	3742.6	4129.4	4277.5	4703.1	5072.5	5166.5	5547.6	5854.3	5888.5	6533.2	6589.9	6770.1	6846.5	7427.6	7456.9	7673.5	8134.9	7749.3	8653.4	8712.2	8724.8	8969.3	8864.8	8052.4
0	3.4703	0	0	0	2.554	8.5114	18.596	65.316	126.99	272.43	439.01	652.43	951.55	1250.3	1479.6	2093.3	2614.7	3115.1	3416.6	4020.5	4691.4	5370.9	6005.5	6676.2	7183.8	7671.2	8344	9047.6	9619.8	10057	10602	11276	11997	12980	13039	13507	14312	14950	15357	15608	16002	16739	17302	17292	17528	17589	17684	18008	17709
0	2.1951	0	0	0	0	13.727	55.519	160.76	298.54	497.78	757.69	1075.1	1431.5	1874.2	2199.2	2697.8	3321.8	3780.6	4317.7	4929.2	5525.7	6054.3	6913.6	7703.6	8394.2	8366.3	8570	9275.3	10211	10077	11317	12252	12919	13257	14158	15147	15122	15724	16564	17037	17013	17174	17679	17888	18033	18516	18642	18780	18901
0	119.29	73.553	42.091	11.194	0	0	0	0	36.398	167.25	295.95	534.35	873.27	1240.7	1653.9	1793.8	2286.2	2493	3245.3	3897.5	3936.2	4480.7	4969.5	5144.5	7163.9	6250.2	6919.1	7969.2	8054.3	8432.1	9568.5	10131	10292	11012	10697	11684	11764	12488	12654	12546	13163	13046	13363	13803	13930	13781	13993	14397	14501
20.628	8.5762	6.5773	2.2343	6.5457	0	0	0	0	0	64.716	138.15	286.3	356.8	614.26	764.86	1073.2	1276.6	1520	1824.7	2311.9	2544.4	3006.5	3614.1	4060.4	4024.4	4573.9	4536.2	5094.3	5817.9	6186.9	6568.7	7128.1	7805.6	8174.8	8962.6	9234.2	10114	10180	10780	11522	11607	11935	12379	12638	12860	13503	13589	13944	13903
12.486	3.9249	0	0	0	0	2.0337	20.041	49.016	83.825	162.42	267.09	371.82	546.44	693.53	859.47	1029.2	1179	1421	1596.2	1799.3	2042.3	2193.7	2389.8	2609.1	2909.6	3180.3	3414	3656.1	3918.1	4259.6	4487.6	4738.7	4939.1	5302.5	5618.9	5903.7	6117.8	6461	6630.5	6803.1	7057	7190.7	7422.7	7425	7254.6	7452.7	7615.9	7595.1	7626
7.417	6.9973	0	8.026	0	4.7584	4.0225	63.583	131.3	202.51	327.56	523.45	774.32	1027.6	1393.2	2060.6	2168.9	3039.1	3639.5	4111.3	4461.9	5128.2	5999.9	6470	6959.5	7314.5	7317.7	9159.4	8131.1	8531.5	9045	9521	10285	10883	11643	12237	12551	14608	13973	14239	14966	15243	16597	16694	17358	17796	17261	17654	18055	18438
0	14.475	26.859	13.989	0	0	0	0	0	5.7104	53.827	126.37	225.04	340.79	433.39	569.22	761.71	998.64	1259.8	1490.9	1759.2	2168.9	2591.6	2934.5	3336	3740.7	4135.1	4482.2	4946.9	5299	5672	6069.5	6480.7	7010.3	7397.3	7629.5	8050.3	8128.8	8410.8	8633.2	8855.3	9093.1	9401	9414.5	9630.2	9410.1	9562	9670.2	9703.1	9588
0	0	0	1.6704	7.0343	11.775	32.62	74.271	109.17	268.51	426.66	668.57	949.68	1315.7	1769.8	2226.6	2804.2	3526	4234.9	4823.7	5477.6	6245.8	7146.5	8069	8935.5	9347.8	10254	11178	11345	12611	13237	13912	14035	14513	15042	15670	16256	16613	17017	17459	17860	18348	18498	18748	18392	19044	19660	19192	19710	19662
1.8317	0	0	0	0	0	32.58	96.753	196.06	372.73	618.21	979.08	1417.7	1994.9	2454	3157.9	3856.5	4340.5	4470.5	4422.6	4916.7	5466.3	6024.7	6724.1	7426.6	8228.6	8663.1	9278.7	10113	10425	10852	10693	11061	11847	12343	13265	12730	13909	13798	14177	14203	14181	15641	15354	15810	16305	16033	16699	16415	16041
0	9.7632	1.3913	0	0	12.356	9.7872	0	36.27	65.658	144.26	193.37	328.07	602.4	786.96	1067.6	1372.4	1852.6	2142.8	2505.1	2831.1	3316.3	3869.8	4095.9	4809.4	4982.7	5566	5431.7	6246.3	5867.2	6434.6	6782.4	6795.8	7503.7	7558.7	8083.3	8317.7	8784.1	9074.5	9317.3	9371.1	9494.5	10117	10720	11396	11251	10648	10621	10736	10656
0	4.4819	0	9.1417	10.01	3.3869	0	17.065	77.058	157.03	312.72	523.32	750.4	1016.5	1369.9	1713.2	2059.8	2488.3	2800.1	3253.4	3742.7	4198.9	4270.3	4811.1	5155.9	5575.4	6009.9	6404.8	6827.7	7578.5	8165.6	8404.5	8849.4	9692.5	9040.9	9611.8	10226	10968	11433	11548	12217	12081	12374	12696	12616	12640	13032	13185	13177	12865
10.781	9.8124	0	0	0	0	0	5.794	36.655	83.299	162.94	255.25	356.63	510.47	667.35	897.2	1138.5	1359.2	1653.8	1909.8	2311.8	2703.2	3063.5	3568.2	3900.3	4414.2	4839.2	5339.9	5740.7	6819.2	7102.6	7670	7975.6	8424.8	8990.2	9232.8	9710	10162	10858	11120	11721	11825	12386	12694	12342	12496	12500	12490	12688	12754
0	1.4007	0	0	0	5.778	19.889	58.224	126.3	199.22	299.63	412.09	563.07	705.48	874.89	1072.4	1271.2	1446.2	1749.6	2049.9	2412.9	2633	3048.1	3376.6	3591.3	3899.1	4178	4495.9	4769.5	5140.2	5476.6	5808.3	6131.2	6555	6865	7200.3	7580.5	7915.7	8211.9	8486.4	8656.4	8875.8	9235.2	9294.2	9518.9	9546.9	9722.1	9846.7	9862.3	9942.2
0	1.9531	0	0	11.833	0	3.551	29.423	109.14	224.63	400.68	654.01	955.25	1344.8	1847.1	2336.7	2776.3	3376.8	4144	4808.9	5642.3	6544.1	6770.4	7256.1	8396.3	8832.5	9366.6	10061	10021	10542	11131	11374	11615	12899	12298	13890	13195	14360	14713	15937	15901	16242	16498	16706	17144	17569	16977	17176	17012	17091
0	0	0	0	7.9621	60.762	158.02	241.8	210.17	255.74	349.67	534.43	780.45	1150.9	1607.6	2098.5	2743.5	3437.1	4262.4	4730.6	5414.5	6170.4	7034.8	7576.7	8316.4	8836.7	9382	9920.1	10656	11384	11775	12763	14357	14358	15189	15127	16258	17187	17144	17347	18206	20841	18549	19498	20594	19528	20670	20749	20557	21399
0	0	0	0	0	51.182	46.879	63.685	79.957	105.78	133.05	191.49	290.74	414.08	605.74	856.63	1123.2	1409.3	1706.3	1958.5	2156.6	2394.1	2741.6	3208.4	3598.3	4038.7	4501.6	4980.1	5386.6	5816.6	6366.3	6779	7246.5	7771.8	8341.1	8904	9227.3	9588.9	10449	10862	11148	11386	11376	11706	11745	12434	11801	12280	12361	11996
0	15.616	7.8081	5.8252	0	0	3.5531	4.9555	36.981	92.236	152.6	301.16	441.5	670.89	913.16	1208.4	1613.9	2087.1	2571.9	2939.1	3404.1	3817.9	4439.9	5196.1	5602.6	6165.7	6965.8	7346.2	7791.9	8767.5	9297.1	10117	10319	10422	10938	11138	11927	12180	12456	12781	12827	13156	13589	13657	13823	13752	13402	13635	13859	13162
36.868	25.249	4.0127	0	0	0	0	0	3.6302	51.576	155.82	301.15	514.2	768.8	1081.2	1383.7	1766.5	2198.6	2653.7	3222.7	3730.5	4205.5	4806.5	5444.2	5954.3	6373.2	7097.1	7494	7950.9	8454	8829.2	9406.5	10352	10799	11269	11827	12446	12829	13261	13710	14110	14193	14617	14747	15003	15182	15294	15370	15662	15623
0	0	0	0	0	14.525	55.192	99.87	198.18	364.27	581.15	859.97	1232.5	1658.4	2172.9	2725.8	3439.8	4055.1	4745.6	5536.2	6377.4	7373	7955.6	9000	9803.5	10392	11688	12181	13102	14226	14851	15723	16521	17583	17454	18859	18617	19226	20036	20974	20421	19993	20474	20269	21037	20819	20472	20564	20318	20316
0	0	0	0	60.226	85.235	77.29	100.6	292.53	395.89	404.27	502.62	855.76	1048.9	1108.4	1661.8	1707	2430.9	3126.2	3484.7	3936.4	4743.6	5077.6	6001.5	6436.8	7122.1	7748.4	8600.9	9001	9253.1	8939.4	8989.5	9245.6	9559.2	10570	11076	11412	11655	12009	11972	12102	12347	12688	12961	13218	13271	13371	13029	13740	13054
15.479	0	0	4.5722	0	0	0	0	2.597	7.3062	20.371	69.269	155.64	268.23	506.51	702.49	961.61	1257.9	1640.9	1953.4	2340.2	2726.2	3224.7	3657.7	4285.2	4525.4	5133.8	5533.5	6101.6	6502.7	6741.5	7296.5	7478.6	8115.3	8525.9	8851.1	9162.1	9577	9573.1	10110	10287	10895	11276	11351	11657	11748	11730	11758	11957	11831
13.284	1.8977	0	0	0	0.33939	0	0	3.5994	0	3.757	30.712	70.852	142.45	243.75	377.2	548.32	771.47	1025.1	1374.4	1706.9	2089	2431.5	2826.9	3393.1	3326.8	3713.7	3986.1	4403.4	4932	5192.2	5525.6	6139	6503.7	6848.7	7143.6	7649.5	8390.3	8517.5	8846.9	9063.1	9424	9783.1	10377	10507	10603	10750	10580	10683	10917
31.401	4.2641	11.66	0	3.772	0	0	11.024	88.572	230.2	370.95	638.52	1074.6	1445.1	1918.9	2506.2	3027.4	3791	4347.5	5128.2	5802.9	6606.3	7419.7	8155.2	9032.5	9956.9	10669	11326	11923	12438	13006	13635	13649	13718	14804	15425	16194	16948	18121	18343	18852	19030	19539	19985	19579	20090	20575	21001	20879	20709
19.588	10.591	2.6839	0	0	0	0	45.371	134.92	229.86	368.87	622.5	835.06	1073.2	1517.3	1793.3	2410.6	3273.5	3769.9	4285.8	4844.9	5581.5	5313.4	6675.6	7226.2	6435.7	8050.5	7135.6	9552.2	10070	11059	11038	11711	11353	11880	12633	14504	13061	13591	14894	14666	14688	15428	15360	16116	16192	16026	16255	16232	16173
20.819	3.2803	1.0481	0	0	0	0	21.306	53.633	129.23	209.75	375.98	572.94	802.49	1089.6	1318.5	1729.1	2001.5	2209.1	2500.4	2894.2	3168.6	3497.2	3967.6	4381.8	4856.9	5087.9	5252.9	5498.5	4962.4	6098.8	6168.4	6504.3	6920.8	7326.6	7776.5	7915.2	7730.8	8099.5	8503.6	8970	9380.3	9579.2	9587.9	10052	10118	9967.1	10217	10254	10427
0	0	0	9.2449	3.7957	29.563	61.223	41.79	38.748	128.75	163.28	219.66	328.37	410.73	602.04	634.45	845.07	922.11	983.18	1159.2	1398	1539.7	1640.3	1926	2274.1	2752.3	3049.2	3527.9	3779.8	4119.2	4611.7	5010.2	5519.3	5902.8	6411.8	6840.3	7275.9	7597.2	8065.6	8539.1	8699	8928.9	9331	9755.5	9762.9	9840.8	10284	10453	10464	10543
0	0	0	2.9373	4.5482	15.413	16.198	22.599	44.001	61.561	88.061	114.28	168.25	239.54	361.43	549.38	699.43	927.14	1188.4	1461.3	1779.9	2067.8	2242.3	3086	3691.2	3979	3648.3	4127.2	5100.9	4384.2	5011.5	5091.6	5396.8	5184.8	5420.4	5906.6	6148.8	6421.2	6699.1	6721.6	6937.4	7439.6	8208	8449.8	8103.6	8235.7	8292.7	8473.2	8581.2	8456.3
0	0	0	10.509	13.148	11.084	18.51	5.0202	0	46.133	115.99	242.92	449.64	749.61	1133.5	1422.8	1752.9	2176.9	2629	3193.2	3675.8	4217.4	4726.8	5325.7	6071.7	6596.6	6960.2	7420.3	7967.5	8747.6	9054.8	9582.6	10074	10748	11472	11928	12386	12687	13266	13784	14022	14472	15315	15056	15307	15708	16129	16102	16428	16012
28.681	10.389	2.1825	0	0	0	0	24.699	84.386	260.36	345.04	566.44	853.01	1226.7	1748.3	2324.8	2918.7	3670.9	4130.4	4888	5796.5	6551.7	7645.4	8488.4	9657.1	10468	11526	12622	13489	14424	15852	17043	17817	18787	19987	21117	21965	22709	23382	23892	23755	24586	25085	25083	25291	25301	25249	26095	25335	26067
0	0	0	18.674	19.236	19.045	38.367	60.871	161.52	303.97	517.92	778.57	1038.5	1374.2	1782.5	2118	2647.1	3067.6	3638.5	4069.9	4588.4	5262.6	5880.2	6554	7153.2	7887.2	8655.5	9158.3	9901	10343	11030	11629	12183	12753	13477	13911	14532	14971	15550	15573	15623	16104	16926	17366	17675	18150	18299	18310	18656	18154
0	6.3171	0	0	0	1.4453	27.386	65.037	124.67	249.35	416.59	657.53	935.66	1314.1	1635.6	2039	2515.4	2995	3788.5	4394.4	5257.8	5987.1	6755.3	7561.3	8343.8	9283.8	9686.7	10221	11464	12168	12943	13809	14826	15061	15758	16444	17901	18053	19070	19601	19598	19775	20588	21158	21486	21569	21453	21201	22114	21711
4.9479	0	0	0.31385	0	0	13.545	47.33	111.65	187.49	290.43	395.85	560.07	742.16	990.91	1333.6	1582.7	1705.6	2170.2	2560.9	3010.9	3390.1	3775.4	4264.3	4615.9	5032.1	5543.9	5939.5	6517.1	6925.2	7259.8	7738	8220.1	8439	9016.2	9364.4	9804.3	10328	10514	10908	11315	11621	11784	12113	12361	12121	12309	12597	12808	12821
0	3.965	9.8702	4.8129	7.1696	0	0	0	2.1256	4.2471	33.4	73.185	164.14	261.32	438.25	639.05	915.22	1206.8	1500.9	1802.4	2078.3	2492.6	2964.9	3566	4088.4	4597.9	5559.9	5941	6518.5	7119.4	7684.4	8334.1	8735	9019.7	9554	9957.2	10417	10920	11343	11726	11949	12831	13117	13378	13948	13687	14123	14312	14387	14626
12.361	9.2448	0	0	0	0	0	1.5308	8.304	36.718	46.61	80.355	139.14	240.39	386.51	525.41	710.31	921.47	1120.9	1790.1	1605.1	1834.4	2639.7	2456	2880.5	3023.9	3387.5	3663.4	3968.4	4961.5	4610.6	5067.6	5445.9	5692.6	6284.1	6589.8	6952	7258.2	7635.7	8047.2	8307.6	8609	8857	9079.3	9201.1	9320.5	9214.8	9499.7	9677.6	9604.2
0	0	0	0	0	11.078	71.232	135.74	245.72	375.92	524.32	681.78	844.07	1061.9	1332.1	1495.8	1893.6	2105.6	2431.4	2636	2861.5	3186.2	3475	3894.3	4187.1	4361.2	4495.4	4924.3	5055.7	5284.9	5607.2	5986.6	6237.8	6438.5	6791.4	7049.2	7328.3	7541.2	7973.4	8345.5	8606.9	8859.6	9056.1	9560.4	9569.5	9820.5	11179	10680	10022	10216
0	0	0	0	0	5.6764	49.947	154.63	271.67	477.22	752.57	1145	1570.7	2083.7	2680.7	3398.3	3993.8	4170.9	4823.3	5328	6006.3	6677.9	7272.2	7825.9	8571.1	8855.8	9684.8	9142.5	10078	10035	10881	11372	11867	12149	12376	12622	11691	12949	13212	13438	14067	14285	14379	14228	14413	14459	14257	14751	14407	14562
21.205	12.547	0	1.8521	0	0	0	0	0	28.365	78.362	183.4	313.28	516.81	780.63	1054.9	1373.9	1847.4	2136.7	2650	3248.1	3493.2	4127.4	4769.9	5335.4	5920.4	6401.5	7097	7656.2	8083.5	8882	9441.4	9705.6	10315	10826	11418	11830	12385	12695	13201	13985	14090	14706	15365	16000	15585	15853	16168	16453	16617
0	43.254	0	6.701	38.887	19.216	12.547	23.091	98.173	294.96	476.18	839.28	1262.5	1745.9	2341.5	2943.7	3629	4332.6	5302.3	5928.4	6960.1	7819	8959.3	9923.6	10602	11562	12444	13241	14166	14930	15837	16534	17342	17890	18673	19420	20138	20951	21732	21833	22713	22651	23409	23784	24114	24497	24077	25024	24961	24536
0	0	0	0	0	10.686	69.857	162.43	318.59	498.42	781.87	1112.5	1469.8	1991.6	2525.8	3357.3	3952.9	4823.1	5883.9	6770.4	8055.2	8864.2	10138	10773	11767	12800	13494	14381	14977	15926	16983	17895	18644	19356	19864	20642	22151	22150	22488	22886	22684	23758	24496	25372	26254	25965	25425	25369	25977	26148
14.13	0	0	0	0	5.5401	9.2423	34.667	107.48	188.58	321.53	481.95	735.41	929.78	1152.3	1583	1846.3	2207.2	2444.2	2716.1	3093	3509.2	3940.9	4364	4728.7	5018.3	4935.7	5651.4	5736.6	5796.7	6592.9	6666.7	6883.3	6993.3	7344.4	7893.3	7553.9	7682.1	8016.6	8167.9	8744.4	8772.6	9173.3	9095.8	9640.1	9480.1	9862.5	9769.4	9546.1	10026
0	0	0	0	0.4315	3.9674	8.0137	22.775	37.71	89.235	187.37	286.67	439.33	612.27	838.5	1068.2	1356.2	1650.1	1997	2335.8	2649.6	2996.7	3355.9	3815.5	4111.7	4403.7	4724	5090.3	5536.1	5915.2	6216.9	6443.7	6748.7	7108.3	7659.6	8105.6	8333.3	8677.2	9114.6	9270.4	9330.3	9626.3	9879.4	10255	10479	10441	10522	10813	11000	11318
0	0	0.27263	0	0	0	13.51	48.648	119.94	228.33	403.15	571.84	826.19	1214.7	1614.3	2142.8	2589.1	2930.8	3482	3910.2	4744.3	5169.8	6126.4	6645.6	6990.4	7848.5	8338.6	9399.1	9210.4	9589.6	10076	10730	11405	11786	12166	12440	13060	13670	14028	14196	14479	14708	14782	15423	15679	16308	15951	16212	16040	16123
0.89794	3.9364	0	0	0	0.76631	9.2717	53.41	113.6	255.91	398.01	667.51	940.99	1236.3	1772	2036.9	2570.7	3008.9	3447.6	3763.5	4534.9	5396	5748.3	6402.6	6704.5	7240.3	8332	8939.7	10385	9119	11162	11728	10964	12648	12767	13145	13538	13942	14865	14615	15664	15298	15714	15518	16230	16249	16851	16718	16950	17025
6.0238	3.3308	0	0	4.0994	0	3.8268	0	6.8095	41.739	81.504	158.56	289.97	415.27	637.61	828.82	1048	1300.5	1608.2	1926.5	2235.6	2588.3	2884.7	3381	3661.1	4037.3	4368.7	4758	5197.9	5678.2	6150.5	6586.6	6845.5	7385.1	7572	7698.6	8126.3	8490.2	8830.9	9010.6	9035.5	9340.8	9362.9	9498.6	9573.7	10003	9971.1	9866.3	10143	10174
8.9029	6.2482	0	1.101	0	0	0	0	0	24.996	106.71	192.59	368.48	614.2	768.82	1048.1	1618.5	1913.4	2170.2	2656.5	3136.6	3611.7	4102.7	4535.4	5962.2	6632.5	6406.7	7143.9	7731.6	8352.9	10118	9207.1	9891.5	10863	11072	11412	11634	12044	12692	13088	13474	14377	14869	15291	15459	15525	15690	15615	15550	15783
10.152	12.656	0	0	0	0	0	7.8589	12.752	40.823	89.141	162.87	266.82	371.41	582.53	724.55	954.27	1147.5	1428.7	1726.2	1933.6	2310.1	2597	3047.9	3393.1	3855.6	4215.2	4846.5	5351.6	5855	6406.8	7011	7537.9	8330.7	9028.5	9588.7	9999	10879	11707	12180	12550	13066	13362	13797	14095	14281	14492	14819	15080	15351
0	0	0	0	0	1.5077	23.156	66.092	141.51	242.86	431.27	653.12	913.58	1225.8	1611.3	1975.7	2439.5	2913.2	3085.6	3513.9	3897.7	4344.5	4667.3	5159.9	5641.1	6166.1	6798.6	7202.5	7630.2	8054.7	8616.9	8818.7	8986.7	9366	9796	10162	10911	10664	10819	11229	11866	11730	11767	11853	12336	12500	12757	12573	12776	13380
17.333	10.823	1.175	0	0	0	0	17.828	58.957	140.86	257.84	437.14	572.7	833.99	1175.8	1355.8	1752	2692.2	2560.9	3030.1	3492.4	3968.8	4567	5132.8	5613.6	6263.5	6796.2	7316.9	7908	8565	9452.3	9451.1	10050	10737	11719	12044	12527	13238	13472	13818	14188	14164	14820	15051	15144	15254	15424	15397	15503	15335
3.5729	6.9558	0	0	12.212	6.2486	5.5681	21.47	64.467	128.97	279.01	397.82	642.81	951.73	1203.8	1563.7	1877.8	2337.9	2739.3	3082	3549.8	3950.7	4360.5	4794.7	5131.8	5590.8	6094.8	6699.9	7147.8	7462.7	7817.5	8356.9	8948.2	9450.1	9729.1	10176	10548	10990	11501	11686	11777	11858	12316	12646	12957	13192	13124	13195	13036	13180
19.591	1.5936	0	0	0	0	0	0	0	28.781	95.64	192.18	318.8	507.28	747.31	958.48	1314.4	1550.8	1905	2278	2721.4	3127.8	3661.2	3988.3	4580	5096.5	5566.8	6172.1	6666.2	7210.9	7477.8	8111.3	9128.7	10386	10861	11308	11678	12115	12054	12780	13352	14045	14405	14859	15209	15425	15787	15907	16048	16158
8.4662	0	0	0	0	0	27.641	84.609	168.68	300.99	518.71	700.52	1015.1	1250.9	1597.6	1937.4	2357.1	2761.8	3121.2	3792.9	4239.9	4955.7	5774.9	6524.7	7419.4	8145.2	9757.6	10070	10456	11471	11941	12440	13025	12609	13702	14167	14951	15783	16323	16948	17259	17402	17175	17210	17546	17996	18012	18435	18489	18594
10.819	0	0	0	0	0	8.1352	29.666	66.996	127.1	257.77	375.33	605.48	850.31	1119	1413.1	1718.7	1949.1	2372.6	2525.1	3038.9	3342.8	3910.6	4297.6	3780.3	4352.1	4718.4	5861.6	5329	6311.8	6637.4	6982	7358	7880.5	8212.9	8587.4	8737.4	9215.2	9665.3	9875.1	10000	10140	10367	10876	11076	11575	11395	11285	11231	11202
13.313	9.607	0	0	1.7805	0	0	2.498	18.331	48.102	96.294	163.5	253.38	396.27	524	743.64	907.05	1147.6	1464.5	1715.6	2006	2380.9	2639.7	3101.7	3421.9	3817.5	4196.6	4611.4	4833.7	7078	6634.3	5948.4	6325.5	6601.3	7001.2	7197.1	7537.8	8040	8148.3	8628.9	9005.6	9224.9	9669.2	9905	10171	10341	10250	10317	10562	10860
0.63678	4.384	0	0	7.0457	0	10.125	15.334	14.655	44.426	114.52	205.79	292.12	435.8	603.66	805.38	1092.9	1320.9	1711	1977.1	2278.7	2610.4	2860.6	3443.4	3698	3910.3	4148.3	4348.6	4688.8	4958.1	5311.4	5715.7	5960.1	6290.7	6491.9	6928.9	7529.5	7861.3	7824.5	8027.7	8188.8	8423.9	8726.7	8940.7	8815.3	8702.5	8483.3	8754.2	9080.5	8875.5
0	3.6023	1.0703	2.2041	4.8307	1.3925	0	0	22.948	76.254	195.29	365.46	613.26	871.83	1239.1	1734.3	2266.5	2818	3404	3827.2	4480.1	4898.8	5448	5954	6370.4	6831.8	7418.6	7639.2	7938.6	8261.8	8699	8792.5	9599.6	9895.8	10318	10967	10791	11077	11350	12019	12185	12409	12642	12928	12776	13254	13338	13450	13674	13648
4.0999	2.9313	0	3.1422	0	4.779	0	2.5884	2.4257	17.868	43.71	76.676	88.662	132.67	163.6	210.56	249.07	355.69	484.85	611.5	815.8	1012	1241.5	1552.8	1839.4	2165.5	2619.8	2958.7	3355.6	3945.8	4563.5	5140.5	5476.3	6155.8	6460.8	7155.8	7619.7	8367.6	8840.6	9350.1	9570.2	9799.2	10284	10519	10916	11004	10960	11045	11276	11369
24.929	4.4021	11.43	0	4.0431	0	0	0	37.536	104.31	223.19	374	599.91	874.55	1302.1	1661.8	2261.6	2651	3172.6	3797.9	4366	4972.9	5563.8	6718	6985.4	7454.1	8176.6	8881.2	9652.7	10067	10699	11197	11591	11914	12096	12821	13468	14404	15349	15494	15839	16052	16477	16366	16600	16595	16724	17016	17300	17109
0	0	0	13.466	0	0	15.565	31.361	48.726	110.89	163.72	301.46	433.38	637.52	850.44	1083.4	1292	1524.5	1830.8	2036.9	2380	2553.1	2846.2	3083.2	3080.2	3305.4	3411	3668.7	3981.4	4100.1	4167.3	4328.6	4648.3	4835	5094.2	4997.8	5301.1	5576.6	5660.4	5702.1	5983.4	5910.4	6248.5	6308	6582	6545.9	6546.3	6607.7	6598.1	6718.4
9.7518	20.089	8.28	0	0	0	0	0	0	0	26.301	81.655	148.33	304.41	509.77	680.3	952.04	1305.4	1536.2	1888.3	2250.4	2635.8	3118.8	3407.1	3835.6	4148.2	4565.8	4867	5158.1	5382.2	5869	5542.1	6217.6	6573	7012.6	7391.9	7822.1	8193.2	8056.1	8632.5	8799.5	9181.6	9327.1	9324.3	9658.7	9577	9716.4	10052	9758.7	10093
17.576	6.938	0	0	0	0	0	17.129	30.673	87.032	187.79	344.53	584.33	831.6	1205.5	1671.3	2212.3	2779.6	3349.2	4060.5	4710.6	5543.8	6388.5	7012.5	7674	8184.9	8843.4	9484.1	10346	10835	11338	12468	12761	13902	14111	14895	15912	15807	16350	17441	15598	16383	16393	16828	17285	17219	17369	17820	17815	17869
0	13.186	3.6414	10.664	1.607	0	0	0	0	4.885	85.454	220.02	342.24	536.2	797.09	1031.2	1308.4	1772.3	2062.1	2482	2877.5	3386.3	3755.3	4345.7	4806.3	5258.8	5941.1	6036.2	6849.6	7430	7910.7	8488.7	9119.5	9461.1	9670.3	10596	11457	11894	12117	12455	12731	12647	13125	13573	13487	13812	14227	14231	14558	14260
0	0	0	0	4.5674	4.7131	46.315	94.535	161.98	289.48	441.52	591.52	837.2	1089.3	1389.9	1675.8	1988.7	2420.2	2756.2	3262	3560.5	4092.4	4489.9	4885.8	5401.4	5892.1	6385.6	6757.5	7012.4	7217.3	7732.6	7821.7	8217.9	8617.4	8644.4	8964.4	8924.7	9357.2	9748.5	9970.5	10185	10243	10503	10424	10770	10620	10804	10812	10768	10884
24.755	12.151	0.37144	0	0	0	0	8.3851	21.663	46.57	75.466	126.95	167	253.3	399.27	562.76	655.57	811.31	1038	1306.3	1448.2	1652.5	1931.2	2335.5	2557.2	2921	3296.4	3677	4237.4	4897.1	5452.5	5887.9	6667.2	7270.4	8189.5	8636.6	9214.1	10277	10928	11226	11637	12105	12812	12954	13246	13837	13890	13053	13415	13592
4.6045	2.6295	0	0	0.86263	0	2.7949	12.719	29.564	67.448	102.48	171.87	267.71	381.9	518.37	719.73	834.71	1036.4	1272.2	1518.7	1695.6	1959.8	2131.3	2320.1	2488.7	2734	2983.7	3259.9	3676.5	4017.3	4501.9	4761.9	5340.3	5484.7	5998.5	6174.3	6630.8	7004.8	7273	7887.8	8240.6	8340.9	8571.8	8904.9	8854.1	9277	9416.6	9383.4	9409.3	9971
9.0653	0	0	0	0	7.17	18.604	47.65	114.71	245.46	376.78	617.44	916.05	1115.7	1647.1	2130.2	2792.8	3248.8	3741	4219.2	4802.1	5850.7	6431.1	6908	7234.8	7713.7	8736.1	9096.6	9414.7	9964.3	10927	11157	11578	12014	12618	13343	13692	13644	14167	14069	14313	14637	15404	15042	15943	15495	15985	16334	16514	16778
31.11	27.259	24.222	0	2.1348	0	0	0	0	0	51.247	154.24	308.61	525.38	789.43	899.09	1241.3	1548.9	2341.7	2101.4	3025.8	3341.9	3839.8	4466.4	4870.9	5083.4	5651.8	6184.1	6511.4	7246.3	8582	8983.8	9651.8	10326	10821	11605	12213	12522	13135	13797	14440	14481	14853	15547	15541	15675	15945	16508	16838	16529
0	10.963	11.343	3.462	0	0	0	0	0	0	3.2581	5.6889	86.557	169.63	274.75	382.82	551.09	770.87	1003.7	1241.1	1563.3	1768.9	2079.1	2372.1	2736.3	3046.1	3399.5	3690.5	3999.5	4382.3	4651.5	4925.8	5302.8	5481.5	5771.6	6052.9	6460.7	6794.2	6866.9	7213.5	7355.8	7722.2	8257.8	8153.2	8564.8	8221.6	8413.9	8783.8	9112.7	9600.7
10.129	5.7044	0	15.479	8.3424	0	0	0	0	3.8536	84.956	207.41	379.78	560.23	795.75	1029.9	1388.1	1726.2	2245.2	2635.8	3072.9	3611.9	4021.6	4852.6	5205.2	5578.4	5967.2	6541.5	7147.1	7699	8418.9	8963.8	9233.8	9521	10250	10895	12243	13048	13168	13451	13844	14090	14211	15015	15408	15736	15844	15964	16678	16747
0	0	11.642	2.6723	4.967	0	0	0	19.38	10.157	40.611	50.889	163.1	270.67	407.67	640.39	963.07	1305.9	1652.7	2125	2599.3	3188.4	3758.4	4363.8	5044.2	5760.8	6454.2	6764.1	7653.9	8245.3	8727.4	9743.3	10285	10890	11798	12234	13041	13438	14224	14768	15507	15675	16317	16551	17189	16882	16994	17663	17591	17753
18.417	8.0592	0	0	0	0	0	0.70013	0	8.0919	2.343	22.697	48.668	107.39	173.01	286.62	465.96	632.98	890.59	1184.7	1519	1927	2328.6	2728.9	3181.9	3678.5	4093.6	4620.1	5241.7	5676.6	6329.4	6601.5	7091.5	7691.3	8221.1	8792.5	9521	9504.4	9936.3	10271	10605	10943	11388	11703	11919	12307	11937	11926	12447	12429
31.597	0	7.1299	0	0	0	1.4118	11.956	25.024	51.621	163.1	292.1	530.88	823.19	1228.2	1756	2248.2	2916	3526.1	4545.2	5461.9	6209.9	6295.4	6852.7	8011.1	8759.3	9954.5	10995	11959	13136	12655	14809	15701	15959	17242	18239	18964	19254	20497	20871	21849	22388	22373	22606	23132	23892	24123	24029	23819	24262
0	0	0	11.857	23.756	53.828	77.932	87.539	86.216	123.75	178.89	271.11	388.78	568.49	873.79	1119.8	1509	1853.6	2370.4	2902.7	3448	4050.5	4754.5	5431.3	6143.6	7007.6	8118.8	8419.3	8854	9799.7	10980	11569	12451	13048	13920	14804	15602	16597	16899	17796	18866	19407	20426	20943	20828	21568	21334	22007	21896	22076
12.259	0	0	0	0	0	31.654	39.652	97.102	194.8	287.93	475.91	748.32	1050.3	1379.1	1528	2013.1	2446.2	2789.6	3355.1	3517.6	3865.1	4516.6	5073.4	5542.6	5575.9	5906.1	6494.6	6948.7	7251	7669.6	8330.2	8595.8	9334	9382.4	9665.7	9759.5	10351	10363	10655	11421	11384	11806	11814	11967	12114	11920	12014	11776	12177
4.4839	0	1.7811	0	0	0	18.18	51.643	115.46	215.17	332.7	466.28	610.68	805.53	1002.5	1183.2	1407	1641.3	1876.5	2165.3	2527	2916.8	3211	3755.5	4196.1	4708.5	5296.5	5696.5	6316.7	7039.3	7495.9	8070	8787.4	9501.3	9912.8	10729	11237	11600	12000	12362	12518	13144	13352	13816	13682	14333	14108	14115	14299	14393
16.162	11.109	0	0	4.4431	0	0	0	0	14.292	22.64	66.438	114.92	182.64	253.97	349.61	485.32	597.3	786.34	941.16	1155.5	1378.6	1608.1	1749.8	2126.9	2398.2	3487.9	3113.6	3186.1	3810.3	4116.1	4115.3	4425.3	4873.2	5172.9	5771.9	5987.9	6214.6	6341.3	6901.4	7252.7	7425	7701.3	7818.4	8253.6	8388.7	8443.5	9162.7	8733.2	9009.3
0	0	0	0	0.12156	12.498	20.097	45.88	75.148	120.18	230.28	371.46	518.14	628.91	858.54	1164.8	1365.9	1685.6	1957.5	2251.5	2589	2934.8	3244.6	3571.4	4194	4491.5	4999.6	5390	5758.8	6210.5	6504.3	6968.9	7356.8	7797.3	8123.5	8589.8	8773.2	9013.4	9199.8	9451.1	9883.7	10078	10160	10193	10590	10615	11178	11118	11391	11245
0	0	0	0	0	11.246	36.936	112.08	216.97	373.1	560.81	814.58	1115.5	1409.8	1809.2	2208.9	2567.1	2957.5	3353.8	3750.7	4114.6	4536	4914.8	5357	5733.2	6032	6338.9	6755.2	7213.4	7628.1	7873	8231.4	8511.8	8914.8	9367.6	9659	9845.5	10237	10435	10428	10678	10972	11026	11161	11314	11504	11636	11734	11710	11814
8.9151	2.4919	0	0	0	0	8.3996	19.066	31.021	85.457	176.88	278.65	442.64	665.53	875.26	1173.4	1432	1619.3	1897.6	2451.6	2909.6	3265	3836.4	4202.1	4790.9	5246.2	5565.3	6124.8	6611	7214	7484.3	7879	8411.8	8949.8	9390.4	9672.5	10351	10767	11171	11565	12060	12111	12241	12555	12770	12657	12928	12672	12855	12890
0	0	0	0	0.96711	4.6995	15.747	18.214	48.608	88.478	175.79	270.4	435.61	594.48	838.38	1116.2	1417	1676.1	2070.6	2407.7	2864.2	3374.4	3885.3	4491.5	4944.9	5586.1	6431.8	7011	7428.9	8105.6	8658.3	9344.1	9873.1	10594	11100	12146	13022	13500	13636	14444	13750	15020	14938	15031	15336	15208	15765	15714	15639	15602
0	10.079	10.572	0	0	0	0	17.556	114.11	303.79	587.4	1032.9	1534.5	2206.7	2950.8	3772.3	4868.4	5824	7146.6	8119	9588.3	10825	11944	13331	14178	15312	16376	17846	18710	20154	21295	22566	23326	22238	22400	26939	28085	28084	29107	29703	26846	28227	30268	29079	29324	29340	30032	28443	28667	28609
40.805	45.687	30.996	9.1802	0	0	0	0	26.275	120.96	402.09	539.63	839.16	1188.6	1999.5	2698.9	3501.5	3785.3	5329.7	6123	7199.5	7853.6	8829.1	10463	11178	11032	12560	13808	14897	15306	16346	17529	18057	18883	19684	19989	21007	22104	22917	23463	23836	24064	24300	24847	25058	25707	25567	25140	25155	25097
10.842	13.105	0	7.3192	9.5498	0	0	0	0	73.651	217.3	404.73	357.4	1002.9	1476.7	1375.5	2681.6	3335.6	4332	5632.7	6844.2	7804	9321	10507	11392	12438	13161	14540	15417	16188	17188	18401	19320	20536	21600	22924	23479	24572	25811	26562	27717	28234	28865	29032	29566	29791	29970	29983	30606	30877
17.374	2.8767	11.516	0.031962	0	0	0	0	0	17.635	40.784	80.752	141.88	258.35	390.17	581.46	774.79	1003.6	1276.4	1656.3	1934.5	2277.3	2692.9	3042.2	3524.8	3912.7	4262	4610.8	5137.7	5868	6311.3	6673.2	7292.1	7793.3	8474.2	9025.9	9587.7	10075	10501	10819	11091	11596	11904	11967	12411	12459	12334	12322	12443	12518
6.6644	8.6055	5.4709	0	0	0	0	0	0	0	20.754	66.008	134.16	191.96	329.04	434.06	581.07	725.93	913.38	1149.7	1318.5	1601.5	1903.9	2305.8	2782.3	3194.2	3499.6	3959.8	4569	5017.4	5504.7	6204.5	6730.8	7103.3	7528.7	8232.8	8950.8	9288.3	9446.2	10210	10708	11015	10996	11578	11376	11462	11885	12135	12110	12141
0	44.003	6.9546	0	0	0	0	0	4.7862	17.067	115.1	155.13	247.17	343.1	499.22	659.88	836.21	1108.3	1346.5	1579.5	1851.5	2207.2	2542	2906.2	3224.4	3635.6	3989.2	4298.3	4642.2	4895.6	5357.2	5749.1	6066.8	6431.1	6705	7051.6	7359.1	7597.7	7814.7	8093.6	8298.2	8573.9	8687	8888.7	8970	8867.8	9114.9	9133.2	9049.7	9304.5
0	0.83427	0	0	0	4.6974	23.38	133.22	279.75	493.95	694.17	1160.8	1536.8	2083.8	2530.5	3172.2	3923.3	4530.1	5253.2	5409.7	6079.5	6554.7	7283.7	8229.3	8325	8967.3	9495.4	9959.5	10587	11077	11693	11441	12190	12088	12909	12537	12888	13536	13997	14156	14296	13897	14521	14800	15677	15723	16125	15912	15938	15556
10.217	7.5607	0	0	0	0	4.6137	28.334	68.865	159.66	267.29	410.62	636.91	871.03	1165.1	1526.1	1867	2142.1	2564.9	3102.8	3404.7	3774.4	4238.8	4633.7	4946.8	5405.7	6133.3	6524.7	7019.1	7546.9	8069.5	8518.3	9352.5	9869.4	10270	10947	11536	12192	12487	13026	13911	13333	14126	14651	14751	14992	15118	15324	15348	16271
15.282	6.7076	0	0	0	0	11.072	110.32	214.46	436.45	668.55	1019.4	1423.9	1850.4	2402.6	3007.5	3411.8	4133.9	4827.2	5440.2	6009.4	6651.6	7109.8	7681.9	8242.1	8637.9	9463.9	9908	10756	11120	11768	12340	12984	13170	14554	15342	14881	15879	16309	17394	18537	18789	19431	19442	20190	18782	19332	19634	19390	19299
28.278	0	5.9065	0	4.7104	24.288	26.628	56.638	148.54	336.12	519.13	735.73	932.75	1223	1492.1	1914.1	2228.3	2488.2	2765.6	3149.9	3368.8	3604.6	3944.3	4135	4439.2	4538.8	4732.1	5010.1	5524.9	5672.5	5790.5	6303.1	6335.5	6337.4	6887.9	6986.6	7540.6	7886.5	8344.2	8487.4	8888.6	8891.7	8943.6	9028.8	9440.2	9315.8	9435.8	9612.7	9780.8	9947.8
13.014	16.522	0	0	0	0	7.9143	29.583	109.47	230.9	413.05	645.24	966.75	1409.3	1920.4	2344.9	2855.5	3452	3961.5	4688.6	5258.1	5979.3	6515.8	7038.8	8138.5	8567.2	9353.8	9750	10295	11205	11227	11641	11783	11785	12454	12600	13263	13948	14809	14874	15248	15541	15275	15519	15022	15269	15706	16215	16295	16054
13.163	0	0	0	0	3.4635	0.71206	22.559	56.137	149.27	235.08	406.53	661.33	968.8	1272.3	1740.1	2147.8	2652.2	3076.7	3886.9	4449.6	4549.6	5515.6	6394.2	6609.2	7433.1	7807.8	7963.2	8773.8	9770.3	9864.6	10180	10560	11589	8230.9	10310	11520	12132	11976	11493	12021	12377	12498	12573	13291	13062	13136	13477	13489	13696
7.9445	0.17958	1.5091	0	0	0	7.3809	41.844	133.78	263.04	507.9	776.78	1193.1	1620.7	2138.1	2740.8	3334.3	3960.6	4724.2	5403.4	6163.6	6915.6	7703.4	8502.5	9271.9	9884.9	10580	11082	11945	12468	13052	13690	14139	15058	15568	16076	16727	17035	17258	17605	18114	18293	18123	18654	18847	18868	19113	19511	19290	19171
0	0	0	0	0	8.6105	50.331	106.77	201.98	354.81	537.4	783.11	1115.7	1518.2	2032.6	2472.4	3029.4	3561.7	4153.2	4946.5	5541.7	6068.5	7915	7410.4	9242.7	9948.5	9650.8	10630	11693	11882	12984	12774	13050	13845	13665	14385	14652	15103	15272	15650	15907	16168	16378	16050	15956	16124	16271	16448	16608	16626
29.7	14.663	2.4716	0	0	0	0	11.945	66.628	109.64	320.05	413.13	772.6	921.61	1160	1496.4	1869.9	2280.9	3005.2	2773	3226.8	3881.7	4564.9	5147.1	6709.7	6425.6	7081.5	7660.7	9050.8	10719	11095	11552	11778	11576	12886	13321	14603	15138	15456	16754	16917	18221	17221	15900	18421	18351	19489	20147	19131	18678
26.827	18.251	10.565	0	0	0	0	0	0	0	0	7.0437	93.015	225.09	426.52	672.42	994.6	1343.1	1770	2239.5	2709.7	3136.6	3561.7	4140.8	4515.7	4913.3	5488.3	6038.4	6609.1	7277.6	7840.7	8667.4	9095.2	9730.2	10121	10894	11620	12254	12207	12036	12526	12483	12867	12961	13024	13237	13351	13415	13588	13699
14.122	1.9355	0	0	0	0	0	0	7.9551	17.707	68.257	130.87	229.46	378.53	533.81	674.78	916	1231.4	1691.8	1958.1	2180	2573.1	2928.9	3028.4	3320.9	3685.6	3992.5	4397.2	4780.7	5054.4	5457.7	5721.5	6174.1	6465.3	6732.7	6772.7	6912.2	7390.7	7680.2	7631.5	7969.5	8258.7	8400.6	8865.7	9024.9	9355.5	10204	10483	10478	9697.4
12.377	1.5437	0	0	0	0	13.319	46.524	97.248	173.36	279.35	440.5	576.48	773.7	937.44	1174.2	1433.2	1689.1	1905	2198.1	2570.2	2816.3	3280.2	3786.2	4181	4575	4964.7	5521.9	6050.6	6374.3	6715.6	7358	7865.1	8429.6	8817.5	9131.9	9606.1	10020	10183	10507	11343	11512	11612	11901	12126	12258	12446	13032	13359	13455
2.5891	11.309	1.2621	9.4066	0.0071043	0	0	0	15.282	13.649	94.861	150.56	294.08	486.2	741.63	1029.2	1416.6	1740.5	2223.1	2589.2	3365	4102.1	4906.3	5656.7	6465.1	7313.9	8093.2	9193.5	9643.8	10333	10998	11710	12883	13684	14807	15633	16100	15873	15842	16453	16915	17509	17448	17851	18592	18465	18317	18849	19211	19235
0.84697	4.0979	0	0	0	0	16.428	17.927	47.898	106.4	201.99	292.6	440.27	613.55	820.65	1052.9	1307.2	1625	1923.6	2314.7	2736.5	3155.7	3668.6	4285.9	5069.3	5678.3	6308.4	7372.3	7337.1	7399.9	8901.5	9607	10246	10793	11412	11974	12556	13281	14074	14978	15316	15945	16236	16710	16797	17199	17766	17881	18068	18208
1.9848	3.528	0	0	1.9601	0	7.8422	32.135	80.274	183.29	310.55	467.87	725.05	956.71	1373.9	1644.1	1989.9	2375.7	2866.5	3325	3840.3	4332	4822.6	5312.4	5773.7	6314.1	6756.6	7019.6	7589.4	7934.2	8546.7	8616.8	9021.7	9359.5	9574.2	10051	10335	10343	10719	10662	10842	10950	10956	11256	11472	11492	11235	11259	11334	11052
0	0	0	0	30.608	49.562	47.653	88.199	112.23	185.85	234.68	297.26	359.59	465.85	587.84	878.62	1082.6	1354.5	1532.2	1851.7	2156.6	2425.7	2716.1	3022.7	3306	3688.1	3879.6	4374.3	4672	5140.1	5256.1	5738.9	5890.9	6340.4	6707.9	7358.3	7381.6	7719.2	7868.8	8329.4	8731.5	9115.4	9153.1	9319.5	9711.9	9642.6	9579.6	10032	9951	9813.8
0	0	0	0	15.498	14.451	44.415	108.86	227.99	351.55	560.43	779.45	1002	1276.9	1546.5	1867	2225.6	2464.1	2611.9	2769.9	3305.3	3524.7	3969.4	4354.2	4665.7	4825.3	5085.1	5396.6	5682.2	6056.7	6383.1	6658.2	7246.1	7534.1	7852.8	8038.9	8615.4	9165.5	9207.1	9428.4	9425.7	9938.3	10048	9892.7	9825.7	9950.7	9910.5	10092	10069	9653.5
6.6689	0	0	0	0.46464	1.1775	0	1.1295	0.32287	4.8309	2.2842	1.9875	0	0	3.168	19.319	49.293	94.57	205.61	302.64	512.66	769.27	976.14	1331.2	1637.6	2065	2449.1	2772.4	3222	3714.3	4318.3	4833.6	5198.9	5875.9	6321.1	6824.9	7312.1	7837.2	8285.6	8861.3	9257.6	9665.8	9765.2	10251	10453	10886	11023	11165	11593	11777
11.654	3.8635	0	1.5458	0	0	0	0	0	24.156	66.588	156.07	289.59	438.68	687.94	921.5	1224	1577.5	1963.6	2310.5	2762.2	3263.9	3850.7	4388.2	4923.2	5621.6	6283.7	6991.7	7523.8	8240.4	9151.8	9641.9	10341	11068	11952	12807	13000	13933	14746	15601	15804	16261	16696	16958	17257	17235	17441	17536	18025	17934
0	0	0	0	0	6.1746	25.143	58.686	86.985	141.23	196.47	252.15	366.98	473.07	697.67	809.23	1113.6	1303.1	1764.7	2121.5	2595.7	3023.4	3513.9	4094.1	4496	5050.1	5921	6509.5	6902.9	7337.8	8199.1	8892.2	9870	10674	11002	11360	12106	12225	12895	13809	14537	15131	14793	15665	15850	15986	15864	15801	16304	16558
16.966	8.7297	0	0	0	0	0	0	9.7862	66.931	165.27	316.16	523.51	787.72	1115.8	1557	2068.8	2676.4	3190	3741.8	4454.8	4995.9	4899.3	5426.6	7789.8	8997	9390.6	10292	11175	12333	13592	14450	15366	16285	17029	18395	19035	19139	19527	19775	20253	20843	20385	20515	21332	21656	22110	21735	22105	22038
4.6144	0	0	0	3.1534	0	0	5.212	16.403	54.297	101.77	185.22	324.31	506.69	746.56	860.36	1357.6	1697.4	2093.8	2575.9	2926.3	3454.3	4154.3	4754	5325.9	6035.1	6642.9	6948.2	7601.6	8488.1	9019.1	10387	10726	11077	12129	12845	13682	13805	14512	14679	15232	16252	15793	17035	17352	17211	17474	17267	17569	17928
0	0	0	0	0	3.3431	33.891	106.25	292.45	579.29	1000.9	1535.9	2225.2	2932.8	3656.1	4892.7	5937.5	6860	8126.1	9084	10362	11436	12885	14038	14621	15501	17490	17859	18461	19759	21197	21299	22421	22761	23281	23738	24622	25299	26328	26678	26867	27637	27272	27978	28905	29058	28896	29219	28945	28653
0	0	0	0	0	22.465	73.88	145.18	374.84	580.5	876.05	1110.8	1344.5	1701.3	2064.5	2485.7	2994.3	3490.5	4147.2	4789.3	5454.1	6349.9	7097.3	8099.5	8845.5	9559.3	10628	11366	12358	12973	13448	14498	15317	16057	16715	17154	17819	18765	19290	19886	20227	20864	21533	22051	22343	22528	22523	22478	23102	23226
3.1109	0	0	3.4773	0	0	8.3287	14.96	55.311	124.13	270.91	384.75	557.66	754.48	983.72	1230.6	1493.6	1738.1	2070.9	2296	2671.3	2976.3	3189.6	3606.5	3934.1	4282.1	4490.1	4971.6	5144.7	5410.8	5958.9	6057.8	6567.6	7064.3	7269.7	7597.9	8167.9	8263.2	8607.5	8910.5	9071.3	9224.4	9623.3	9817.8	10057	10263	10227	10248	10564	10361
0	0	24.025	23.385	10.733	5.3102	0	31.041	87.668	137.93	177.74	288.52	423.02	543.32	763.78	955.64	1127.9	1594	1968.5	2228.5	2817.1	3227.5	3682.3	4358.9	4790	5294.6	5797	6524.3	7343.1	8111.9	8263.6	8903.3	10300	10756	11374	12120	12373	13291	13494	13768	14444	14762	15140	15491	15363	15446	15785	15695	16248	16329
0	0	0	2.4438	10.714	2.4835	7.1379	0	20.584	78.843	125.55	231.68	398.64	570.3	896.1	1081.9	1495.7	1855.4	2233.3	2837.5	3188.9	3683.1	4165.2	4756.9	5649.9	6252.8	6943.8	5614.2	6137.2	6855.1	7298.4	7882	8551.3	9123.7	9332.9	10024	10698	10904	11533	12119	12539	12813	13387	13566	13933	14484	14551	14748	15069	15238
0	0	0	0	4.1161	15.132	33.785	73.572	174.48	289.48	467.26	646.67	920.75	1057.5	1359.9	1698.3	2087.4	2503.6	2988.5	3267.1	3635.3	4085.1	4401.6	4934.4	5217.2	5637.7	5917.8	6360.4	6765.9	6884.7	7446	7507.6	7958.3	8073.5	8394.9	8721.1	8942.7	9656.1	9607.2	9685.8	9990.9	10248	10752	11094	11264	11277	11606	11557	11776	12057
4.3662	0.24237	0	0	0	2.0463	14.743	52.433	133.98	265.06	379.69	585.03	847.84	1168.6	1520.8	1983.5	2533.1	3073	3487.5	4128.9	4548.2	5327.9	5999.8	6612.8	7349.3	8692.6	9587.6	9173.9	10088	9890.2	10745	11319	11582	11682	15202	14911	15152	15943	13916	14341	14840	15258	15797	16189	16214	16905	17259	17237	17486	17066
0	4.1278	0	0	0	3.1658	24.899	63.392	141.66	260.71	423.25	614.19	918.88	1229.8	1630.5	1651.8	2403.1	2538.5	3089.8	3297.5	3841	4335.5	4920.7	5383.1	5707.5	6214.8	6763.4	7132.6	8204.3	8815.7	9132.8	9691.4	10303	10903	10499	11865	12289	12785	13019	13332	13869	14332	14373	14893	15141	14785	15030	15149	15246	15386
30.201	17.611	8.7655	0	0	0	0	19.51	83.266	191.3	373.55	574.68	851.05	1170.6	1461.4	1940	2397.9	2819.3	3199	3668.8	4194.8	4751.1	5275.7	5843.8	6009.6	6577.5	7203.3	7662.3	8087.2	8445.9	8954.3	9475.2	9957.6	10319	11441	11147	11323	11710	12071	12465	12811	13615	13204	13463	13462	13613	13731	13875	13576	14125
0	0	0	0	1.5777	12.999	8.691	28.663	65.042	156.23	287.01	426.09	556.07	744.65	963.21	1162.2	1406.4	1608	1973.2	2249	2527.4	2806.6	3139.2	3340.4	3794.3	4199.9	4461.9	4717.3	5138.2	5701.8	5952.3	6365.1	6890.7	7328.6	7555.8	7940.5	8324.4	8889.9	9424.6	9812	10341	10697	10922	11148	11358	11525	11713	12094	12099	12073
19.615	5.3406	0.18224	0	0	0	0	19.341	60.159	135.72	215.42	342.22	512.25	759.14	1000.2	1298.3	1588.4	1814.3	2300.6	2729	3165.2	3470.3	3946	4284.5	4994.4	5465.3	6117.1	6589.6	7298.3	7776.8	8356.2	8333.3	9115.7	9663.1	10380	11173	11824	12253	12772	12753	13203	14024	14005	14573	14425	14701	15162	15894	15862	15890
13.317	0	0	0	0	0	4.3785	52.841	126.37	261.3	493.16	777.19	1092.5	1511.6	1928.3	2605.7	3328.2	4231.3	4904.1	5749.9	6304.9	7248.1	8107.8	8961.8	9903.8	9913.2	11354	11860	13955	14340	15706	16578	17883	18876	19562	20120	20831	22007	22034	22466	23089	24454	24584	24764	25560	25528	25400	25524	25727	25722
0	0	0	19.721	59.503	105.92	144.64	152.36	182.01	217.58	265.19	348.94	454.63	591.95	811.09	797.08	1071.8	1328.5	1560.6	1923.4	2231	2736.3	3130.6	3591.4	4126.8	4577.5	5009.4	5675.8	6420.6	7092.2	7624.4	8475.1	8811.4	9647.8	10604	11001	11449	11857	12744	13166	13861	13818	14711	15388	15611	15783	16397	16586	16800	16458
0	0	0	7.4554	9.1456	1.2073	28.01	35.446	41.48	61.88	108.13	154.4	262.87	391.78	607	827.52	1106.5	1415.7	1702.3	2153.1	2636.6	3020	3868.6	3915.7	4341.3	5094.3	5482	5720.5	6038.7	7593.9	7633.2	8012.4	9479.7	9857.3	10499	11065	11826	12422	12317	13293	13826	14179	14903	14554	14760	15741	14999	15591	15819	16227
0	0	0	35.114	48.659	33.254	45.966	124.47	283.38	472.25	767.15	994.53	1418.7	1829.4	2596.2	3369.6	3622.1	4289.4	5011.4	6500.8	6486.9	6902.9	7788.2	7853.1	8913	9705.7	9859.6	11360	9914	12234	11337	12569	12783	12806	13151	13249	13506	13921	13600	14824	14177	14229	15363	15313	15789	15924	16209	16267	16273	16518
0	0	0	0	14.527	15.13	10.359	81.628	123.59	320.88	484.37	725.44	995.57	1348.7	1829.4	2241.7	2719.9	3127.7	3608.9	4025.6	4418.2	5063.5	5481.9	6060.8	6363.7	6837.2	7327	7817.8	8297.2	8984.9	9322.9	9751.5	10129	10477	10659	11055	11336	11387	11652	11839	12049	12204	12248	12228	12266	12449	12467	12447	12320	12579
0	0	0	9.3381	95.972	156.1	231.49	312.27	433.75	634.52	864.47	1188.2	1548.7	2002.6	2556.2	3047.5	3697.1	4291.1	4945.8	5846.3	6482.3	7414	8100.3	9181.4	9986.6	10474	10949	11779	12701	13865	14125	14915	15468	16503	16932	17811	18328	19168	19521	19740	20027	20474	21003	21190	21477	21829	21960	22014	22211	22383
0	0	0	0	0	3.6594	16.45	35.008	76.684	125.6	185.65	281.27	409.1	627.1	797.72	1020.7	1293.9	1525.9	1862.3	2090.6	2490.8	2912.5	3084.4	3588.3	3843.9	4180.2	4701.6	4950.3	5295.2	5706.3	6073	6531.9	6757	7322.4	7585.7	7907.1	8334.5	8674.8	9037.1	9444.9	9421.2	9932	10222	10558	10700	10777	10939	11122	11112	11153
108.11	63.934	38.812	8.6282	0	0	0	0	0	0	20.802	96.227	225.1	381.98	573.55	863.61	1135.6	1466.3	1791.5	2306.4	2799.9	3262.8	3857.3	4180.5	4801.6	5603.9	6032.8	6844.1	7309.6	7513	8058.3	8702.9	9462.5	10089	10686	11532	11772	12418	12646	13399	13560	13839	14306	14614	14815	15167	15181	15138	15280	15359
0	0	0	12.489	4.8386	24.479	20.745	43.76	79.423	162.81	215.83	355.37	465.53	626.11	798.76	967.92	1233.4	1498.6	1726.8	1988.5	2272.8	2586.2	2895.6	3171.1	3476.6	3841.8	4010.8	4239	4399.9	4775.7	5022.3	5232.6	5368.7	5444.9	5545.7	5585.8	5740.1	5851.1	5877	5784.6	5940.1	6101.4	6467.5	6329.5	6509.1	6419.2	6465.2	6706.3	6832.6	7098.5
11.227	18.086	0	0	0	0	9.5169	46.9	16.841	58.218	152.39	297.8	454.87	534.48	826.6	1120.3	1553.9	1976.1	2524.7	2883.7	3693.3	4581.8	5240.5	6132.2	6963.8	7615.4	8600.1	9032	9732.9	10902	11457	12156	13197	13961	14350	15356	16190	16928	17527	17919	18194	18523	18871	19987	20611	20453	20864	20571	20173	19836
0	0	0	6.1268	0	0	15.431	26.453	57.905	122.92	261.01	387.78	600.14	858.59	1190	1604.5	2107.1	2537.2	3215.2	3515.5	4163.4	4734.5	5331.6	6054.5	6737.8	7135.9	7975.3	8174.5	8682.1	9094.4	9535	9583.8	10141	10913	11584	11336	11607	11700	12468	12802	12476	13061	13217	13660	13971	14181	14441	14697	14660	14901
5.2125	4.3316	4.5245	0	4.3493	0	0	16.767	62.529	140.57	257.68	411.35	595.4	781.53	1014.6	1287.9	1565.4	1852.9	2184.9	2450.6	2833.1	3161.4	3445.3	3643	3927.3	4371.4	4668.7	4953.3	5425.2	5605.7	5937.1	6035	6290.5	6762.2	7151	7523.7	7655.5	7876.2	8297.4	8399.1	8633.4	8734.8	8930	9268.9	9376.6	9418.6	9574.1	9498.5	9637.2	9869.9
9.5452	2.6878	0	0	0	0	0	0.65841	0	14.453	9.1981	26.75	48.971	67.985	101.93	159.79	214.13	340.85	540.4	773.32	1009.5	1237.8	1684.2	1994	2435.9	2882.2	3413.9	3953.9	4558.9	5254.2	5920.3	6386.3	7259.6	8183.3	9058.3	9857.6	10879	11599	12480	13166	13708	14211	14860	15387	15565	15770	15740	16315	16034	16613
32.16	8.0122	0	0	0	0	0	19.739	57.889	150.26	255.37	417.4	633.42	860.95	1174.2	1569.8	1878.1	2365.8	2765.3	3221.6	3788.5	4199.1	4865.4	5530.1	6330.8	6964.8	7620.1	8208.2	8984.4	9422.3	10234	10842	11461	12103	12701	13263	14220	14627	14973	15376	15814	15800	16382	16299	16458	16752	17067	17112	17008	17488
4.4802	0	0	0	0	6.8469	3.9697	23.926	66.907	179.23	328.34	550.53	808.46	1084.9	1418.7	1841.5	2276.3	2766.1	3033.9	3542.5	4092.7	4653.3	5009.1	5373.7	5629.6	6044.1	6700	6913.9	7332.3	7520.4	7872.8	8326.6	8562.5	8840.3	9059.9	9454.1	9714.1	9570.7	9934.2	9963.4	10414	10506	10468	10583	10826	11088	11239	10665	10790	10732
24.604	17.378	2.9836	10.107	0	0	0	0	18.983	58.957	165.8	258.78	453.06	680.87	869.29	1135.5	1441.7	1792.6	2127.7	2509.3	3022.9	3446.1	4096.4	4341.4	4964.9	5604.9	5978.7	6470.8	6897	6947.7	7718.9	8082	8759.7	9068.7	9865	10200	10431	11129	11201	11708	12128	12631	12786	12779	13214	13096	13410	13258	13760	14235
5.3685	1.5515	0	0	0	1.3272	10.296	43.411	94.664	191.58	340.39	600.06	832.32	1053.7	1420	1717.7	2117.1	2654.5	3076.1	3871.8	3938	4697.4	4946.9	5538.3	6182.8	6454.9	7164.5	7796	8262.6	8682.4	9125.1	9678.2	10219	10621	11003	11536	12212	11494	12458	12921	13093	13009	13308	13361	13611	13647	14035	14138	14378	14125
36.505	0	0	0	0	0	9.4379	4.7107	20.687	73.643	169.85	339.72	573.35	922.87	1511.5	1985	2591	3369.8	4187.4	5106.5	6033.5	6946	8001.2	8937.8	9955.7	10930	12073	13085	14293	15002	16169	17285	18323	18912	20206	20611	21301	22341	22873	23173	24298	24618	25734	25208	25315	25469	25766	26703	26913	26945
0	0	0	14.123	71.887	96.005	162.27	153.01	146.94	245.88	232.08	204.82	290.48	244.93	292.44	371.21	488.98	624.57	907.43	1107.4	1423.1	1700.6	2041.6	2458.9	2889.2	3299.3	3958.1	4209.7	4631.7	5371.7	5850.9	6403.4	6961.3	7374.1	8081.2	8570	9118.9	9415	9920.4	10297	10350	11004	11192	11315	11731	11834	11953	12047	12268	12277
7.533	0.73169	0	0.54052	0	0.53101	4.5418	0	27.052	61.446	198.22	320.5	440.62	630.29	925.39	1152	1389.1	1760	1745.7	2294.7	2717.6	3160.9	2774.5	3966.6	4433.2	5057.9	5501.2	6126.7	5696.1	6108.1	6701.8	7124.2	7964	8574.9	8927	9378.7	9660.1	10101	10315	10792	11250	12078	12639	13459	13750	14738	15637	15709	15981	16050
26.571	14.82	0.13293	2.2896	0	0	0	0	0.61197	78.537	182.08	372.28	657.59	1028.6	1458.8	1892.4	2352.3	2732.4	3436.1	4231.4	4781	5512.5	6098.1	6776.6	7368.9	7896.8	8864	9519.1	10162	10823	11260	12467	12921	13544	14210	14783	15314	15890	16201	16365	16763	17106	17593	17722	17926	17943	18285	18536	18869	18818
8.4834	0	0	0	8.4826	6.7246	0	21.802	45.229	97.83	197.6	309.04	489.59	704.47	949.73	1236.9	1480.8	1895.9	2222	2685.1	3206.4	3768.7	4425.7	5093.5	5824.2	6435.6	6932.8	7712.7	8491.2	10093	10791	9938.3	10460	11065	11557	12486	12934	13495	13495	14154	14673	15442	15504	15692	16246	16680	16320	16681	16433	16822
24.773	6.7984	16.517	5.0536	0	0	0	0	0	8.979	70.965	175.93	362.28	597.84	899.15	1304.4	1722.9	2229.4	2869.8	3571.2	4157.3	4804.5	5552.3	6215.4	6858.7	7410.7	7986.5	8774.7	9410.8	10131	10847	11509	12016	12726	13480	14523	14758	15084	15448	16305	16685	17403	17497	17960	18216	18123	17860	18093	18371	18641
0	0	0	0	7.9038	8.7732	32.494	59.158	89.658	144.95	206.09	414.96	468.32	634.4	787.6	1102.9	1369.1	1645.7	2093.2	2418.2	2837.8	3299	3742.9	4148.9	4585.9	5130.6	6275.7	6191	6811.9	7527.5	7789.2	9144.2	9040.4	9401.7	10049	10528	10930	11240	11295	11607	11780	11590	12912	13136	10868	11170	13134	14144	14210	14230
13.41	1.5227	0	0	0	0	16.672	69.752	157.16	277.73	466.75	707.59	995.49	1398.5	1769.2	2273.8	3013	3680.5	4058.7	4920.4	5506	6343.5	6946.8	8033.1	8264.6	9047.9	10260	10129	10941	11496	12667	12566	12824	13199	14449	14604	14983	15989	16419	16899	17811	18289	18331	18337	18895	19043	18591	19391	19378	19217
0	0	0	0.10096	1.254	6.0452	32.744	28.152	25.847	44.927	78.687	184.07	217.49	336.03	520.15	721.73	999.83	1308.5	1729.8	2095.9	2526.2	2994.7	4000.2	4123.2	5175.6	5196.3	6542.2	6877.7	6956.9	6897.8	8591.3	8590.9	9523.8	9882.7	10299	10932	12408	12969	13273	14215	13723	14711	15005	15770	16195	16247	16513	17083	17362	17296
0	0	0	9.6313	15.586	22.118	15.607	18.137	34.208	45.382	86.034	154.87	260.1	416.85	602.29	852.45	1084	1377.4	1722.9	1982.3	2345.8	2667.1	2974.1	3342.5	3471	4013.5	4159.6	4404.9	4621.3	5037.3	5284.1	5423.3	5678.1	6112.7	6380.6	6689.8	7137.5	7414.1	7608.7	7788.4	7911	8219.2	9019.1	9049.6	9869.8	9387.3	10171	10037	9952.4	9941.3
11.084	7.6938	2.0518	0	0	0	0	0	0	0	0	0	0	35.385	89.792	203.02	364.95	550.82	695.21	904.16	1243.2	1698.6	2121.7	2526.8	2959.7	3419	3970.4	4499.8	4897.2	5416	5953.9	6394.4	6733.1	7259.4	7596	7897.8	8297.3	8373.6	8350.9	8749.7	8953.8	9278.2	9172.3	9127.7	9392.9	9552.3	9775.5	9867.2	9946.4	10340
25.201	10.038	0	0	0	0	0	15.204	52.127	118.15	202.75	362.03	554.23	819.86	1125.7	1400.3	1731.5	2184.8	2594.9	2995.1	3505.7	3966.2	4415.6	4921	5348	5896.5	6351.1	6815.6	7273.6	7510	7975.6	8043.2	8599.6	9006.1	9514.8	9774.7	9939.4	10009	10350	10686	10805	10724	11079	10956	11243	11822	11935	11525	11774	12321
0.94093	3.5984	0	0	7.7792	0	4.9696	13.343	30.672	102.91	169.91	276.25	442.9	579.11	804.92	1034.8	1331.6	1559.7	1922.5	2304.5	2648.7	3149.7	3513.6	3985.3	4474.6	4910.1	5191.7	5701.3	6039	6705.7	6698.6	7409	7750.3	8254.5	9282.7	9414.4	9714.4	9923.2	10561	10788	10978	11197	11354	11441	11475	11516	11688	11823	12117	12120
11.421	4.2044	0	0	0	0	8.4641	25.341	84.516	175.92	309.21	496.46	687.28	972.12	1218	1537.7	1870.8	2282.9	2721.3	3146.4	3498.5	4001	4422.7	4697.6	5058	5471.3	5860	6479.1	6761.1	7206.5	7267.4	7439.4	7697	8110.2	8297.8	8787.9	8428.1	9175	9544.7	9941.8	10075	9934.8	10347	10455	10705	10811	11076	11208	11749	11901
0	0	0	0	0	1.6516	19.818	48.452	100.88	151.5	240.8	341.23	493.15	679.75	935.52	1239	1558.7	1892.1	2395.7	2907.8	3285.9	3961.4	4240.1	4909.3	5422.2	6249.5	6754.2	6935.8	7187.1	8229.5	8838.4	9364	10056	10620	11162	11722	12466	12650	12711	12654	13328	14182	13854	14853	15490	15490	16078	16479	16180	16599
30.519	21.94	11.741	22.08	0	0	0	0	32.194	118.65	263.15	440.24	665.51	929.84	1265.3	1651.8	2025.4	2574	3001	3490.7	4111.6	4979.5	5393.4	6088.8	6746	7450.9	8401.1	9133.1	9580	10307	11245	11780	12474	13101	13856	14387	15356	15546	15829	16597	16633	17207	17379	17523	17976	17922	18929	18681	19004	18897
0	0	0	14.223	24.428	35.575	54.933	86.591	176.34	271.6	374.84	513.59	718.53	950.4	1270	1542.2	1920	2313	2715.8	3196.1	3643.3	4106.7	4612	5308.9	5818	7313.4	6960.9	7452.4	7121.4	7662.4	8309.9	11287	10332	9666.4	13579	12350	11889	13058	13532	14118	14433	14704	15059	15234	15521	15689	16020	16284	16650	16532
0	0	5.1773	14.34	23.878	2.9062	20.801	11.814	23.147	43.199	101.9	158.07	351.91	481.14	749	1072.7	1395.4	1794.1	2253.5	2740.1	3199.2	3781	4346.6	4907.7	5668.9	6255.5	7672.3	8277.7	9326	10158	11211	11560	12503	13778	14783	15571	16059	16860	18262	18406	18996	19512	20182	19673	21315	21913	21329	22537	22820	23357
4.6062	0	0	0	0.34167	0	8.3384	31.099	52.401	97.181	201.83	371.24	584.27	850.44	1242	1610.4	2080.8	2593.1	3203.9	3965.5	4429.5	5287.8	6136.6	6817.2	7516.2	8432.8	9169.1	9958.7	11027	11752	12801	13542	14477	15317	15983	16610	17575	18259	18909	19302	19857	20360	20926	21466	21225	21589	21681	22002	22227	22070
0	0	5.414	0.26165	0.13501	2.5155	4.905	9.8114	43.772	102.84	196.09	325.58	517.77	690.83	939.96	1177.4	1487.9	1884.6	2239.1	2656.8	3045.5	3470.8	3797.6	4138.8	4543.8	4823.2	5259.3	5547.3	5641.6	5868.5	6122.4	6523	6752.6	7257.3	7537.6	7778.7	8313	8721.9	8856.6	9384.2	9673.4	9890.9	10234	10355	10529	10525	10429	10944	10933	10869
15.595	11.37	0	0	0	0	3.0975	33.127	112.12	228.09	399.58	628.83	865.76	1212	1551.6	2077.9	2428.4	2845.5	3232.7	3598	4063.3	4349.5	4852.7	5339.6	5650	6452.1	7006.6	7557.1	7541.4	8268.2	8291.6	9295.6	9809.1	10351	10732	11183	11577	12202	12646	13083	12838	13591	13860	13891	14016	14726	14212	13721	14594	13863
0	6.4796	4.2034	0	0	1.0711	0	7.1744	16.27	11.869	56.813	97.502	187.24	324.15	519.77	680.6	919.15	1233.4	1561.4	1956.2	2488.8	2889.7	3345.9	4014.8	4673.2	4884.3	5662	6143.3	6830.4	6759.7	7859.2	8006.1	8650.8	9129.3	9619.2	10077	10684	11084	11628	12797	13247	13737	13986	13486	13833	13790	13848	14237	14543	14866
0	0	0	0	8.8156	32.131	75.011	120.05	236.77	416.9	653.25	961.9	1331.2	1770.5	2098.8	2776.9	3360.8	3923.2	4716.2	5187.9	5902.9	6549.3	7561.9	7960.9	8382.6	8689	9364.8	9764	10758	10866	11361	11227	12087	12644	13862	14549	13125	13471	13493	13850	13889	14087	14991	15095	15562	16095	15799	15798	15833	15897
0	0	0	0	0	7.9586	31.934	72.126	132.35	267.71	407.6	634.74	868.47	1144.7	1503.2	1796.6	2256.2	2483.7	2992.1	3143.8	3572	3841.5	4705.5	4876.4	6580.8	6757.9	7489.5	8189.6	7450.2	8290.8	9049.7	9069.3	9465.5	10410	10975	11493	11795	12119	12891	13178	13520	13550	13864	14270	14466	14662	15076	15351	15537	15606
0	0	0	9.5329	9.3629	18.177	7.2893	21.439	17.533	17.396	92.46	133.92	201.64	346.55	502.12	715.44	982.69	1384.8	1709.2	2130.8	2671.4	3476.1	3935.7	4666.2	5335.3	6143.6	6982.9	7672.5	8423.9	9226.9	10214	11286	12065	12759	13354	14534	15170	15714	16167	18157	18057	17644	18890	18168	18799	19280	19752	19659	20172	20212
8.786	6.4944	0	0	0	0	0.35568	45.308	80.883	188.92	297.55	461.9	658.05	868.21	1125.9	1428.9	1803.9	2151.9	2646	3132.3	3617.7	4162.2	4678.5	5295.4	5672.8	6253.3	6825.5	7399.4	8006.3	8675.7	9074.4	9478.9	9994.2	10578	10765	11540	11924	12270	12131	12915	13458	13646	13850	14080	14413	14827	14675	14849	14656	14242
0	0	0.83618	2.5581	5.3604	3.6018	1.6922	16.943	55.702	129.87	274.46	433.1	662.89	930.89	1218.4	1542.9	1848.2	2072.3	2473.5	2696.7	3182.4	3469.5	3770	4181.3	4436.5	4809.4	5247.8	5630.1	6100.5	6425	7113.8	7544.5	8011.6	8614.6	8775.6	9226.9	9731.8	10150	10682	11015	11413	11572	11735	11735	12023	12277	12284	12334	12438	12498
0	0	0	1.9036	20.383	23.649	33.894	45.552	56.203	111.04	125.34	130.56	188.4	274.69	342.14	604.73	799.59	730.33	1005.8	1603.3	1428.2	1672.2	2255.2	2408.5	2632.6	3192.1	3757.8	3764.7	3712.5	4146.1	4446.3	4982.2	5276.1	5495.2	5789.7	6289.8	6813.4	7109.8	7049.6	7317.6	7476.2	7735.3	8097.8	8321.3	8747.8	8881.2	9089.3	9283.2	9428.1	9486.9
5.9935	10.719	0	0	0	0	2.4359	0	4.7613	22.849	71.469	138.05	272.71	396.43	622.17	812.45	1099.3	1387.5	1642.7	2012.8	2301.7	2738	3083.6	3578	4082.9	4569.1	5094.2	5403.9	5972.6	6502.4	6954.2	7633.5	7933.1	8294.2	9137.7	9814.8	10143	10388	10753	11296	11496	11690	11963	12178	12502	12682	12996	13120	13243	13152
12.717	2.4416	3.1118	0	2.46	0	0	0	0	0.033351	20.278	72.109	130.72	301.08	486.27	725.75	1069.6	1422.4	1831.6	2298.5	2872.5	3403.9	3623.8	4400.5	4579.5	4668.4	5204.3	5630.5	6475.5	7027.2	8050.4	8559.5	9019.7	9526.2	10179	10434	11127	11060	11806	12168	12519	12666	12710	13276	13380	13835	14163	14746	15021	15068
29.746	8.926	0	0	0	0	0	0	21.262	43.743	144.06	255.8	430.71	717.98	1004.2	1294.7	1371.7	1760.6	2077.2	2429.9	2850.1	3325.6	3746.9	4167	4549.5	4887.8	5299.2	5739.3	6185.8	6742.7	7180	7770.1	8337.1	8961.2	9257.6	9888.2	10473	10963	11205	11448	11843	12109	12243	12511	12693	12881	12800	13089	13157	13214
5.5573	0	0	0	0	0	6.6724	35.935	86.195	156.61	272.87	417.66	596.33	829.58	1131.8	1367.8	1655	1973.3	2437.7	2780.6	3117.9	3670.2	3889.1	4430.5	4982.2	5378.8	5870.4	6415.1	7020.5	7235.2	7854.2	8119.4	9038.9	9367.7	9977.4	10463	10806	11305	11809	11880	12093	12331	12451	12685	12443	12579	12674	12814	12818	13046
0	0	0	5.6494	0	9.3686	8.7538	30.726	76.509	119.65	212.66	280.38	460.2	624.8	852.26	1219.4	1632.1	2153.1	2680.4	3260.7	3759.3	4608	5210	5982.4	6212	7067.5	7581.8	8492.5	9365.2	9899.5	10830	11268	11586	12609	13256	14532	14414	14845	15200	15967	16115	15879	16652	17694	17672	17883	17781	17668	17790	17394
0	0	0	0	8.5491	0.53192	19.601	63.079	119.12	212.4	307.96	434.06	617.98	884.44	1205.9	1371.2	1691.4	2090.4	2480.1	2977.2	3297.9	4035	4183.5	5124.4	5638.1	6127.6	6661.2	7095	7683.6	8271.6	8682.8	9174	9704.9	10051	10618	11000	11368	11681	11984	12393	12733	12975	13239	13464	13635	13740	13921	14001	14086	14205
0	0	2.6174	7.8928	0	9.6086	20.031	19.239	30.421	53.309	85.999	142.95	241.39	364.2	564.24	722.52	1057	1361.1	1694.1	2064.3	2448.4	2927.7	3435.5	3953.7	4294.1	4879	5211.1	5755.5	6220.5	6706.9	7240.8	7884.9	8326.1	8798.5	9523.5	9962.5	10575	9350.6	9642.8	10094	10519	10679	10702	11202	11123	10997	11396	11637	11843	11808
20.704	3.4861	1.0718	1.4452	8.6603	0	0	0	0	0	34.327	161.96	314.76	552.05	800.86	1136.3	1604.6	2050.7	2596.7	2943.9	3470.7	3912.4	4442.8	4978.1	5424.2	6088.8	6561.7	7070.7	7564.8	8057.6	8024.9	8708.8	9478.4	9689.6	10240	11063	11189	11605	11979	12371	12916	12811	13509	13433	13762	14130	14181	14165	14503	14578
0	1.3092	1.8783	0	0	0	13.49	1.7768	0	0	0	0	0	11.776	57.994	153.58	378.44	612.18	1044.4	1353	1833.8	2460.1	3063	3856.6	4300.5	5131	5789.3	6401.9	7253.8	8091.7	9063.5	9811.8	10539	11217	11882	12648	13892	14734	14992	15736	15964	16944	17357	18001	18095	17628	18155	19339	19827	20166
5.8664	3.9298	3.1118	0	0	0	0	17.793	55.027	119.04	184.77	257.79	312.71	446.33	556.58	653.13	837.37	968.32	1092.6	1144.3	1334.1	1502.3	1692.6	1912.7	2355.7	2630.7	3080.4	3513.9	4248.1	4545.3	4821.2	5435.4	5878.8	5960.6	6310.6	6796.2	7611.5	7762.1	8420.2	8777.8	9306.4	9553.3	9748.2	10291	10524	10622	10907	11012	11348	11585
0	0	0	0	5.3138	15.068	38.785	39.809	87.423	172.48	335.28	553.03	763.92	1029.8	1376.6	1660.5	2155.6	2490.1	2957.7	3397.3	3862.8	4588.2	5076.9	5876	6244.5	6873.8	7156.5	7607.2	8181.9	8702.5	9222.9	10067	10144	11015	11494	11895	12548	12927	13043	12434	12982	13145	13416	13902	13957	13991	14271	14213	14433	14555
12.156	6.2752	0	0	0	0	0	2.8853	20.655	58.693	108.37	233.75	361.95	508.36	666.5	903.31	1203.2	1489	1884.6	2112.1	2558.5	3082.1	3512.9	4190.6	4702.3	5254.9	5929.6	6429	6779	7310	7830.8	7945.8	8703.5	9139.9	9567.2	10072	10476	10146	10551	11336	11628	11753	12489	12192	12689	12804	14059	14020	14228	13980
4.5914	0	0.23717	2.7141	0	0	6.77	38.11	108.87	243.19	438.14	703.05	1039.6	1396.9	1865.2	2420.1	2918.7	3509.8	4187.4	5198	6180.8	7114.7	8171.8	9278.9	10268	11004	12385	13194	14175	15721	16493	18170	19725	21236	22169	22916	23534	24577	25548	25681	26613	27356	28076	29375	29675	30151	30687	31027	31732	31569
0	0	0	36.919	48.015	53.699	86.02	122.13	137.47	174.27	200.71	220.64	287.1	355.13	437.36	553.95	712.13	859.76	1042.7	1212.9	1444.9	1742.5	1985.5	2122.6	2456.1	2696.2	3022.4	3260.9	3543.7	3980.9	4306.2	4692	4800.3	5053.9	5544.7	5453.2	6000.6	6569.9	6522	6989.6	6984.8	7129.3	7168	7617.4	7723.9	7953	7824.6	7948.5	8043.6	8284.3
0	0	0	175.35	49.341	111.08	190.25	245.83	313.57	375.16	471.91	616.11	697.64	760.12	863.37	910.68	1030.7	1298	1850	1991.5	2305.4	2666.4	3201.2	3539.3	3940.6	4421.1	4699.7	4924.9	5305.6	5913.7	6268.5	6668.6	7695.4	7974.9	8769.5	9340.5	10251	11451	11819	12468	13686	13924	14550	14645	14658	14480	14733	14725	15742	15942
0	0	0.6489	0	0	11.227	9.4772	35.159	96.43	161.69	292.56	395.48	608.76	845.36	1165.8	1458.6	1880	2402.1	2897.7	4080.6	4770	6141.4	6473.8	7938.6	9057.4	10455	10906	12298	13352	14585	15911	17361	17677	19039	19656	20994	21604	22434	23053	23461	23875	25262	25758	26662	26911	27364	27845	28120	27479	27791
40.671	8.4699	0	0	0	0	0	0	21.151	69.839	154.9	271.23	461	704.76	947.72	1232	1580.6	1933.3	2323.6	2682.8	3120.6	3647.6	3973.2	4368.7	4852.8	5191.3	5549.9	5916.3	6486.9	6908.3	7464.1	7239.9	8024.7	8257.6	8687.3	8836.4	9020	9411.9	9641.4	10076	10006	10589	10843	10669	10745	11044	10995	10884	10810	10787
10.104	9.9278	0	0	0	0	0	14.832	22.646	82.414	122.12	240.76	416.41	657.86	831.23	1105.3	1448.1	1903.9	2383.1	2862.6	3356.8	3870.1	4488.2	4930.9	5491	5998.8	6534.7	7093.6	7517.1	8190.8	8672	9178.9	9752.8	10444	10816	10993	11678	12151	13354	11115	11448	11969	12424	12472	12843	12710	12785	12761	12435	12798
26.18	10.109	0	0	1.8051	0	0	0	0	24.456	67.094	128.26	232.89	363.85	533.82	706.83	942.33	1112.1	1380.7	1659.7	1901.5	2268.8	2436.8	2672.4	3009.1	3277.7	3556.9	3838.3	4202.5	4582.6	4877.1	5121.1	5648.3	6058.6	6327.8	6629.1	6867.9	7507.9	8108.1	8572.6	8540.9	8924.2	9356.7	9374.6	9519.6	9559.4	9924.2	9363.6	9602.5	9664.1
0	11.453	0	2.0822	0	0	16.932	33.625	104.07	207.5	381.48	592.39	860.91	1212	1604.6	1979.4	2402.3	2863.8	3462	3946.4	4580.6	5033.6	5666.5	6236.6	6787.9	7202.2	7817.8	8334.6	8514.7	9141.9	9341.1	10285	10700	11217	11067	11785	12307	12835	12742	12927	13141	13661	13746	14359	14890	14826	14807	15255	15325	15891
28.924	16.579	12.639	0	0	0	19.871	67.027	207.04	383.5	662.41	928.17	1237.2	1598.5	2107.4	2571.5	2957.3	3591.4	4303.3	4855	5511.7	6205.4	6752.8	7097.1	7830.9	8267.3	8929.9	9401.2	9914.8	10298	10546	10988	11578	11849	12186	12849	12782	13590	13908	13159	13801	13485	14109	14278	14623	15100	14998	15189	15505	15624
24.776	2.5612	0	0	0	0	0	4.1902	37.094	91.009	179.02	310.74	489.33	767.3	1053.8	1389.7	1685.4	2093.2	2398.4	2971.3	3278.6	3695	4171.8	4739	5336	5804	6541.3	6929.9	7603.7	7959.2	8322.1	8650.5	8847.3	8856.1	9421.7	9902.9	10476	10848	11803	12247	12373	12369	12412	12535	12380	12887	11245	11385	11366	12570
0	0	0	0	0	7.9867	12.786	20.541	30.603	55.144	83.955	148.27	220.06	303.53	446.27	558.61	769.25	957.96	1174.2	1449	1685.6	1995.3	2327.9	2707.2	3051.6	3400.1	3708.4	4003	4515.8	4911.8	5039.9	5034.5	5343.9	5679.4	6230.5	6034.8	6826.2	7180.5	7479.4	7575	7928.3	8127.1	8267	8353.9	8504	8629.2	8844.2	8968.5	9033.7	9215.2
0	7.4773	3.0915	1.2641	0	0	1.9501	72.85	97.493	187.19	357.42	515.25	987.19	932.89	1327.4	2309.4	2700.6	3293.3	3647.2	4379	5236.8	5764	6549.4	7123	7755.9	8508.5	9033	7391.8	10445	8904.8	9140.9	9339.4	11196	11772	12481	12983	13686	14449	14316	14759	15258	15613	16334	16370	16854	16149	16662	16917	17508	17752
0	0	0	6.0365	6.0469	6.321	23.797	36.313	28.433	45.464	51.103	69.502	121.75	193.38	353.13	556.48	778.36	1103.2	1462.1	1824.2	2263.9	2681	3075.3	3483.3	3918.9	4296.5	4597.5	5127.2	5477.3	6171.4	6533	6882.4	7425.8	7860.4	8253.5	8657.3	9059.6	9380.7	9398.9	9683.1	10173	10333	10557	10409	10424	10628	10535	10679	10713	10815
0	0	0	5.0884	0	14.424	19.656	46.087	60.22	132.73	210.82	317.36	482.45	683.82	986.21	1223.9	1593.9	1941.9	2167.9	2700.4	2852.9	3365	3807.1	4327.1	4778.3	5027.6	5676	5979.6	6935.8	7411.9	8314.8	7080.1	7485.8	8196.9	8636.2	9455.3	9740.9	10287	10670	11148	11301	11732	12079	12515	12618	12962	13420	13459	13416	13827
0	0	0	0	13.006	27.881	36.748	49.238	111.18	149.88	251.45	377.55	535.52	667.69	895.36	1098.1	1412.8	1705.3	2013.9	2357.5	2692.5	3103.7	3452.2	3737.8	4187.9	4636.8	4905	5249.4	5489.3	5919.2	6221.6	6377.3	6613.3	7047.7	7003.1	7626.1	7647.1	8029.3	8476.9	8729.3	9060.8	9089.9	9282.2	8975.5	9053.6	9242.3	9276.4	9358.4	9421.2	9621.7
6.8412	19.873	0	0.24452	0	0	0	0	23.351	82.971	202.13	357.45	559.55	787.06	1072.6	1474.8	1903.4	2313.6	2801.5	3203	3692.3	4536.4	5130.4	5796	5947.2	6996.8	7500.2	7790.8	8427.1	8915.6	9494.7	10149	10567	11117	11695	12504	12619	12709	13254	13590	13887	13985	14199	14109	14646	14969	15374	15392	15580	15677
31.512	15.213	5.1353	0	0	0	0	0	0	0	39.81	82.359	186.64	291.92	442.17	540.23	687.01	921.22	1177	1366.9	1609.3	1850.2	2032.9	2335.4	2611.4	2939.7	3179.2	3380.5	3586.7	3831.3	4419.7	4739	5107.9	5412.9	5616.4	6103.8	6332.4	6679.1	6664.1	7067.9	7330.3	7675.2	7881.1	7981	8157.6	8218.2	8440.2	8677.9	8702.3	8759.7
0	0	0	5.8916	19.426	40.533	55.033	88.005	144.43	211.09	343.04	478.12	708.12	923.42	1182.6	1463.5	1805.1	2260.2	2589.1	2928.3	3293.4	3818.6	4091	4666.1	5146.4	5622.3	5953	6186	6479.2	6841.2	7454.2	7547.1	8223.8	8516.5	9000.4	9446.6	9824.8	10223	10315	10636	10792	11224	11427	11406	11324	11488	11508	11725	12006	12520
26.475	19.564	0	0	0	0	0	0	0	25.824	93.314	205.23	391.48	622.7	961.97	1288	1738.9	2187.5	2689.4	3441.6	4242.5	4984.8	5767.1	6635.5	7456.9	8268.8	9168.6	9969.3	10931	11889	12820	13821	14671	15548	16424	17234	17950	18741	19408	20222	20620	20632	21133	21517	21758	21924	22313	22537	22628	22584
9.838	9.6391	0	0.99233	0	0	0	1.046	15.886	40.472	122.09	203.57	345.25	520.9	730.77	953.58	1226.1	1576.6	1911.7	2277.5	2687.7	3081.1	3464.2	3971.7	4485.7	4983.7	5465.7	6016.2	6777.2	7252.8	8046.4	8396.5	9184.7	9782.5	10330	11390	12146	12674	13437	14204	14712	14999	15246	15715	16162	16283	16884	17210	17179	17145
3.6859	1.462	4.3069	0	4.8372	0	0	0	12.491	52.498	116	229.11	375.85	582.79	870.13	1155.6	1582.4	1896.6	2404.1	2991.9	3323.6	4115.3	4771.8	5310.6	5941.6	6317.8	6824.6	7671.6	8291.6	8705.3	9350.1	9899.7	10486	11139	11857	12705	13236	13584	13722	14690	14831	14769	15526	15650	15825	15920	16424	16427	16301	16350
0	0	0	14.097	38.67	35.546	53.432	62.93	120.76	135.65	188.73	250.13	315.92	379.73	466.07	577.59	595.18	682.1	780.93	841.2	914.36	1013.7	1085.2	1162.9	1297.9	1404.9	1550	1685.7	1893.4	2184.4	2402.8	2620.6	3047.3	3256.5	3547.1	3833.3	4232.6	4649.1	5020.6	5413.4	5799.3	6084.4	6402.2	6665.2	6798.5	7013.7	7171.3	7302.5	7283	7356
11.64	5.024	0	0	0.35826	0	0	3.1881	7.591	26.457	41.875	82.868	137.69	194.78	301.97	420.51	538.14	653.72	797.28	936.37	1085.4	1205.9	1347.8	1494.1	1724.9	1769.9	2104.2	2221.1	2287.6	2603.1	2690.3	2707.6	2815.2	3045.8	3285.8	3445.7	3635.7	3922.8	4026.5	4113.4	4224.6	4465	4637.6	4736	4969.3	4950.9	5044.4	5141.6	5181.4	5330.5
5.4455	1.0758	0	0	0	2.5967	6.8492	26.049	92.559	190.51	327.08	470.14	791.88	837.83	1023.1	1251.5	1447	1680.8	2011.7	2207.6	2599.9	2742.5	3031.6	3418	3664.1	3873.4	4119.6	4527.9	4860.9	4902.8	5229.7	5330.8	5680.9	5853.9	6048.2	6415.8	6571.4	6795.3	6936.5	6941	7375	7499.5	7579.3	7765.3	7963.5	8028	8171.8	8376.3	8566.4	8687.6
8.927	6.4449	0	0	0	0	0	13.668	42.239	112.1	201.26	321.64	442.26	581.99	761.95	940.9	1109.8	1291.2	1548.7	1811.9	2009	2274.5	2379.4	2641.2	2722.4	2938.9	3116.7	3380.6	3753	4033.5	4501.7	4704.8	5054.9	5459.7	5868.7	6450	6700.6	7146.3	7606.4	7660.7	8102	8479.2	8717.1	9002.1	9177.5	9575.6	9882.9	9775.6	10060	10324
0	14.405	0	10.642	0.82079	6.7634	0	6.8814	46.36	60.118	139.8	269.43	430.07	625.91	870.17	1149.1	1464.9	1820.7	2019.8	2200.2	2611	3312.8	3672.6	4122.3	4486.3	5041.2	5499.2	5957.8	6180.9	6685.9	7140	7524.4	8037.6	8442.2	8813	9249.7	9490.8	9715.6	10013	10383	10613	10878	11071	11160	11852	11946	12287	12097	12564	12598
13.182	0	0	0	6.004	3.8322	0	14.8	51.22	161	296.23	464.12	719.79	968.42	1315.9	1641.4	2028.3	2501.6	2901.2	3275.7	3788.8	4399.3	5013.1	5602	5860.7	6702.1	7002.8	7457.6	7997.3	8426.4	9109.6	9804.9	10425	11017	10815	11660	12129	12333	12845	13550	13797	13592	14176	14345	14556	14268	14843	14886	14808	14848
17.133	6.2972	0	0	0.068673	0	2.0559	9.7455	24.663	66.686	154.93	283.18	461.36	675.69	966.79	1297.8	1530.9	2058.3	2493.5	2950.7	3445.3	4016.6	4669.4	5440.8	6285.7	7135.4	7764.2	8671.4	9095.2	9720.6	10346	10468	10872	11562	12403	13432	14326	14910	15541	15891	15699	15719	15724	15514	15536	15721	15770	16188	16149	16716
5.0808	0.027889	0	0	0	0	10.68	7.0187	5.302	35.189	64.335	140.49	231.69	376.39	554.9	720.71	1135.9	1298.7	1733.4	2015.1	2333.7	3209.3	4018.3	4910.2	5809.3	5190.2	6041.1	6079.4	7634	7819.7	7601.4	7919.2	8290.1	8647.7	9029.2	9572	10052	10420	10318	10857	11069	11114	11275	11345	11669	11903	11725	11884	12040	12335
0.76278	4.3963	4.1015	0	0	0	0	0	19.365	73.533	162.03	293.9	403.91	651.58	812.56	1199.3	1528.9	1839.1	2027.4	2517.5	3101.7	3481.8	4111.5	4680.2	5039.5	5438.7	5722.7	6067.5	6657.2	6797.7	6759.2	7560.4	7728.6	8527.2	8714.7	9095.8	9079.5	9504.3	9991.7	10188	10523	10732	10657	10544	10686	10805	11035	11018	11026	10786
0	0	0	0	12.725	0	37.259	88.535	164.69	313.89	453.44	628.01	861.69	1083.1	1425.4	1635.8	1966.2	2306.4	2693.7	3087.2	3411.1	3960.8	4567	5030.3	5762.2	6156.7	6835.6	7553.2	8397.4	9155.3	10110	11114	11782	12873	13558	14522	15025	15607	16837	17376	17688	18212	18552	19020	19509	19722	20101	20017	20130	20087
0	0	0	6.9781	18.148	3.684	43.28	85.832	186.44	324.23	606.43	862.18	1224.1	1608	2231.5	2776.7	3365.7	3896.2	4564.4	5806.6	6276.6	6970.7	7815.2	8236.4	9152.4	9614.4	10083	11002	11618	12487	12776	13536	13933	14238	14220	15044	15133	15493	16165	15932	16452	16791	16580	17042	17312	17502	17302	17228	17428	17601
0	0	0	0	14.919	53.918	90.467	176.38	266.81	436.5	617.79	917.43	1252.8	1573.8	1991.4	2420.3	3131.2	3531.3	4295.7	4753.6	5503.5	6245.3	6887.1	7353.2	8903.7	9847.6	10610	11711	12575	13021	13618	13738	13781	13539	14217	14997	16135	16612	16812	17603	18245	18957	18717	18831	19037	19641	20047	20203	20186	20534
0	0.18866	0	0	1.5854	6.3231	0	13.29	55.15	128.8	284.71	434.11	679.83	972.49	1288.3	1705.3	2184.7	2682.5	3253.4	3718.7	4250.8	4785	5402	5983.8	6602.5	7044.8	7818	8441.3	9004.1	9894.3	10521	10906	11830	12118	12653	13210	13805	14189	14700	15238	15870	16165	16430	16673	16671	16915	17150	17241	17635	17390
0	0	0	2.5458	48.725	85.735	116.66	168.23	292.59	463.27	718.09	1109.4	1622	2236.2	2823.9	3646.7	4682.1	5599.4	6733.9	7730.9	8598	9971.5	10942	12339	13715	14427	15514	16556	17114	18819	18982	20242	20715	21648	21599	22703	24206	25009	25015	25271	25690	26148	26509	26583	27301	27657	28173	27443	27917	23415
0	0	0	1.7269	3.4891	0	2.1925	1.0599	14.919	39.002	76.943	109.88	172.98	246.79	332.23	442.81	606.46	770.34	945.52	1053.7	1279.3	1486.2	1704.7	2001.6	2321.6	2560.8	2813.6	3156.1	3391	3764.6	4130.5	4493.5	4725.6	5155.6	5457.7	6004.4	6403	6810.2	7078.6	7500.1	7883.3	8237.8	8462.3	8818.7	9150.7	9321.6	9595.7	9600.2	10264	10544
1.8626	0.89878	2.7339	0	0	0	2.9545	0.11515	24.635	82.633	214.12	386.95	601.11	937.1	1268.1	1709.2	2089.7	2570.5	3273	3785.1	4386.5	4875.9	5325.9	5777.4	6522.7	6857.7	7379.5	7638.4	8058.7	8795.1	9353.4	9829.2	10235	10824	11279	11527	11805	12670	12414	13522	13590	14088	14364	14588	14721	15062	14845	14801	14936	15019
0	0	0	22.716	98.592	121	193.18	215.32	288.02	396.46	530.87	662.69	889.91	1185.6	1379	1785.4	2223.8	2686	3220.6	3766	4273.3	5151.9	5835.7	6356.8	7146.6	7692.2	8272.7	9165.8	9859.8	10839	11816	12385	13040	13830	15266	15786	16851	17471	18090	18460	18877	19546	19675	20127	20471	20584	20576	20568	21098	20852
10.786	0	0	0	0	0	2.5135	18.611	55.96	122.47	210.63	354.18	533.03	715.64	952.94	1199.1	1350.6	1624.1	1870.7	2156.8	2491.5	2784.6	3044.8	3452.5	3840.2	3970.5	3976.6	4698.8	4942.3	5248	5341.5	5861.9	6276.2	6898.8	7040.8	7206.6	7163.2	7273.1	7537.8	7783.7	7814.4	8055.5	8410.1	8561.3	8796.8	8836.1	8956	9105.5	9120.5	9016.1
0	0	0	0	0	7.2009	19.682	11.42	39.526	74.011	144.56	222.29	299.54	448.87	594.47	835.13	1082.9	1420.1	1861.5	2012.6	2433.9	2886.9	3341.5	3814.4	3981.8	4578.7	4640.1	5492.3	5414.4	5764.7	6191.6	6387.3	7047.6	7264.7	7551.6	10020	8494.3	9025	9115.7	9362.3	9449.9	9956.4	10536	10526	10230	10152	10544	10523	11317	10705
0	0	0	12.025	207.66	390.45	502.08	685.83	350.09	921.47	1167	1089.4	1560.6	1880.6	2147.9	2620.1	3021.4	3388.5	3904.7	4252	4878.6	5416.9	5884.1	6609.1	6846.1	7283.2	8013	8668.1	8519.5	9575.2	9781	9642.2	11216	12829	13544	14369	14747	15953	16446	17106	17495	18068	17422	19375	19613	19632	19863	19861	20225	20336
3.354	13.928	9.5522	0.89916	0	0	0	12.015	63.377	137.83	231.29	383.15	646.8	862.08	1155.9	1635.5	2122.6	2569.6	2948.1	3406.2	3957.5	4599.8	5096.8	5546.7	6179.5	6686.2	7104.9	7536	7986.6	8592.1	9235.6	9189	8788.8	9330.3	10445	10452	11289	11560	11009	12259	11892	12186	12979	13152	13140	13489	13189	13475	13800	13808
1.1582	0	0	0	3.0617	0	7.6701	13.748	38.072	104.93	176	298.95	482.03	647.28	994.05	1306.1	1684.4	2036.9	2469.7	2925.4	3388.9	3861	4316.2	4866.2	5389.7	5884.8	6414	6947.2	7366.3	7936.8	8585.4	9079.3	9492.2	9803.5	10444	9746.3	10354	10541	10830	11271	11529	11940	12039	12352	12482	12637	12719	12753	12609	12630
0	4.9006	6.0378	0	0	0	16.396	60.991	155.31	263.81	478.02	598.66	873.7	1200.8	1504.3	1786.6	2275.6	2771	3230.3	3605.9	4111.1	4971.7	5171.9	5869.1	6407.7	6729.3	7623.9	7903.1	8820.6	11431	9435.9	10484	11152	11536	12091	12374	12765	12823	13278	13541	13828	14165	14563	14858	15260	14886	15480	15457	15720	15682
0	0	0	0.11179	0	0	18.41	27.329	73.021	173.08	323.41	522.8	817.51	1145.4	1642.6	2135.9	2701.4	3349	3990.4	4754.9	5316.2	6284.1	6887.3	7839.2	8366.9	9128.6	9731	10525	11548	12085	13096	13631	14200	14881	15508	16251	17236	17403	18790	19034	19886	20056	20652	20958	21157	21812	22133	22057	22294	22225
25.578	0	3.6325	1.3233	0.32101	0	0	0.96494	54.456	114.59	204.4	410.1	592.49	838.51	1150.8	1479.7	1850	2462.8	3084.9	3683.1	4201.1	4833.3	5398.4	5901.5	6521.3	7090.8	7672	8420.1	9372.4	9353.1	9944.5	10436	11035	11902	12452	13149	13650	14306	15148	15571	16424	16505	17573	18019	18479	18691	18977	19076	19226	19457
0	0	0	0	0	6.862	19.115	48.229	114.95	191.84	326.35	467.78	687.03	886.7	1166.2	1542.6	1912.4	2405.5	3007.8	3546.1	3842.8	4341.8	4802.3	5300	5750.2	6357	6863	6095.9	6321	8347	8732.1	9563.4	10337	10509	11455	11722	12395	12843	13311	13588	13781	14077	12990	14842	14311	14567	14633	15128	14786	14769
0	0	7.2458	0	6.1803	0	0	0	25.19	53.94	132.06	206.18	453.66	479.93	798.56	853.99	1074	1281.9	1532	1711.5	2056.3	2385.3	2870	3061.1	3457.8	3276.8	3538.6	3711.7	3972.3	4223.4	4687.2	4996.4	5419.1	5986.5	6210.7	6811.6	7272.9	7392.2	7973.8	7889.3	8354.5	8702.4	8804.5	9162.6	9323.2	9399.4	9594.1	9534	9862.2	9837.3
12.453	0.34654	0	0	0	0	4.2514	49.005	105.23	184.13	307.22	454.63	633.13	825.84	1036.6	1257.5	1521.2	1831.5	2169.5	2442.3	2858.1	3251.1	3615	4010.8	4544.3	4980.1	5426.1	6061.2	6471.4	6960.3	7549	8115.5	8703.4	8889.9	9884.9	10176	10578	11055	11825	12168	12444	12448	12865	13174	13697	13514	13600	13874	13733	14286
0	0	39.235	24.291	0	51.803	54.923	0	17.635	0	24.435	33.442	98.049	165.7	123.32	226.21	387.47	621.33	904.22	1156.1	1379.3	1648.2	2095.6	2755.1	2667.1	3646.1	4049.7	4487.7	5070.7	5724.2	6089.4	6750.1	7302.3	8092.7	8249.9	8811.6	9412.7	9791.5	10376	10594	11049	11685	11799	12047	12283	12384	12649	12804	12703	12206
0	0	0	3.3722	0.75048	7.9304	11.25	17.446	22.325	50.75	79.204	154.84	250.82	416.67	631.64	830.63	1138.6	1500.2	1843.2	2278.4	2604.6	2923.8	3522.6	4089.8	4608.1	4987.1	5529.2	6135.9	6951.1	7635.5	8567.9	8965.5	9261.7	10384	10998	10987	11380	12117	12519	12841	13196	13709	13719	14213	14655	14812	15240	15418	15507	15819
7.227	0	0	0	0	0	7.1943	8.0651	36.298	100.66	202.31	336.77	543.25	740.47	957.07	1249.5	1579.5	1597.4	2216.9	2249.6	3105.2	3612.9	3322.2	4444.9	4792.8	4895.5	5609.4	6219.4	6646.6	6919	7562.7	7873.2	8360.4	8482	8907.1	9579.3	9796.3	10182	10400	10771	11353	11209	11714	12174	12414	12502	12646	12798	12766	12698
18.227	29.705	0	0	2.9655	10.199	0	0	9.8655	65.761	204.88	356.07	589.49	833.56	1045.8	1389.2	1581.7	2072.1	2534.2	3311.5	4181.7	4794.4	5237	5959.1	6322.4	7198.8	7822	8754.9	9236.7	9519.4	8900.5	8711.5	9322.8	9811	10310	10506	10845	11215	11590	11669	12113	11835	12432	12522	12621	12483	12729	12702	12664	12702
0	14.621	1.6498	0	0	2.263	0	0	0	16.916	99.734	209.97	373.18	546.47	811.91	1075.9	1350.4	1761.2	2106.3	2508.6	3014.6	3780.7	3893.1	4390.3	4880.6	5476.2	5454.3	5769.7	5952.7	6508	6620.2	7031.4	7522	7771.4	8069.6	7804.9	7971.1	8236.5	8464.2	8459	8461.8	8547.5	8989.2	9054.1	9058.5	8862.9	8917.9	9080.9	9132.5	9347.7
0	0	0	0	0	21.769	55.721	119.47	165.14	280.97	478.51	715.86	1039.2	1367	1922	2526.4	3169.8	3864	4182.5	5275.4	6088.7	6729.1	7712.5	8383.2	9373	9682.2	10826	11604	12610	13545	13924	14672	15424	15636	16413	17142	17866	18466	18742	19389	19177	20301	20942	21072	21388	21508	21569	22037	22044	22216
19.46	1.1751	0	0	0	0	0	21.294	81.435	156.3	255.51	398.77	599.75	764.03	1028.5	1236.9	1484.1	1776.9	2105.4	2375.4	2728.3	3042.2	3526.7	3864.5	4239.6	5050.7	5372.3	5540.4	5898.9	6425.1	6863.1	7136.5	7423.2	7754	8211.2	8869.9	9187.2	9703.5	9976.7	10219	10251	10479	10852	11318	11601	11689	11850	11841	12031	12617
15.961	3.7783	1.6758	0	1.8241	0	0	0	1.1708	16.266	29.096	56.949	108.91	180.27	263.29	378.03	520.63	675.9	879.98	1113.3	1287.1	1562	1806.1	1991.1	2335	2614.5	2955	3296.5	3527.2	3800.5	4131.6	4543.5	4601.3	4920.9	5282.8	5447.1	5927.9	6267.4	6376.4	6613.8	6742.3	7029.3	7753.7	7851.5	8178.3	8279.9	8422.9	8630.1	8572.4	8765.1
0	0	0	5.8285	0	32.38	53.864	11.511	4.2908	28.263	92.383	191.42	344.72	548.73	808.76	1124.4	1557.2	2031	2427.1	3021.1	3816.1	4429.3	4857.4	5534.6	6314.6	6815.1	7107.4	7435.4	7994.5	9059.7	8844.9	9796.7	10454	10954	11204	11852	12512	13039	13149	13107	13249	13404	13612	14091	14231	14450	14502	14624	14739	14781
3.459	3.0958	21.184	35.057	0	0	0	0	0	0	73.898	180.45	374.87	566.38	941.19	1279.1	1524.9	1859.7	2106.6	2804.4	2953.7	3621.5	4032.1	4406	4971.9	5251.8	5845.7	6411.3	6913.1	7065.9	7735.9	8068.6	8576.9	9285.8	9646.3	9857.8	10452	10727	11092	11498	11471	11943	11794	11948	12086	12063	12446	12430	12414	12386
13.749	12.951	1.2294	0	0	0	0	0	37.832	75.049	165.37	259.35	423.45	627.17	938.84	1162.9	1561.9	1871.9	2477.5	2859.2	3259.9	3964.6	4258.2	6138.1	5537.4	5919.1	6436.1	6861.8	7347.4	8282.3	9102.7	9134.2	9302.7	12264	10261	11272	11787	11713	12228	10758	10992	11286	11832	12048	12290	12668	12981	12540	12991	13365
0	0	0	0	0	19.104	54.386	92.768	209.52	353.3	526.39	755.38	989.49	1308.5	1682	1968.7	2465.2	2973.5	3465.7	3929.3	4439	5147.2	5856.5	6522.8	7318.4	7858.5	8677.4	9236.1	9895.9	10289	10606	11286	11792	12402	13089	13393	14079	14135	14678	16039	16139	16581	16276	17447	17563	18005	17418	17505	17562	17944
0	0	7.8027	4.5109	0	0	4.535	34.309	123.21	244.09	495	760.69	1133.8	1608.6	2089.6	2691.5	3501.3	4120.1	4649.7	5634.7	6355	6970.1	7948.8	8404.6	8065	9078.9	10834	11583	12503	13091	13887	14721	15204	16124	16812	17222	18154	18576	19171	19492	19900	19816	20417	19919	20276	21045	19943	20064	19391	19072
0	2.6312	0	3.921	3.9912	0	2.2475	26.417	76.535	159.63	244.57	373.27	542.47	753.85	1078.9	989.87	1261.9	1522.4	2219.9	2343.4	2799.9	3308.7	3966.5	4634.5	5205.4	5250.7	6167.4	6659.8	7254.8	8140.4	8992.6	9682.5	10482	11892	12765	11618	12362	15757	16672	17525	18174	18493	19233	19836	20156	20575	20929	21133	21174	21468
0	0	0	0	3.9609	9.9833	39.802	71.886	106.91	179.38	290.59	419.26	602.78	824.9	1063.7	1426.2	1799.6	2074.6	2603.3	2929	3254.7	3599.4	4074.7	4694.5	5088.3	5602.2	5849.2	6387.1	6606	7211.5	7633.5	7563.3	8282.7	8917	9119.8	10037	10148	10057	10529	11509	10789	11134	11468	12436	11829	12247	12171	12098	12857	12189
0	0	0	0	7.1717	5.9755	12.547	6.1328	33.718	82.163	178.25	333.75	543.76	843.72	1199.8	1495.9	2002.4	2501.6	3033.8	3466	4141	4644.8	5262.9	5791.3	6245	6773.6	7818.7	7873.4	8132.8	8557.5	8828.5	8631.2	9451.8	10097	10338	10568	11201	11884	11815	12514	12620	12895	13488	11519	12056	12576	12717	12980	13203	13451
29.074	6.1701	0	0.81029	0	0	4.6852	0	0	1.587	0	7.2956	23.1	37.159	84.086	214.07	268.9	333.13	464.29	680.17	944.2	1140.8	1475.3	1690.9	1878.6	2188.6	2538.8	2856.7	2970.3	3334.1	3815.6	4228	4243.3	4595.1	4964.4	5429.5	5713.6	6015.2	6135	6692	6746.9	6994	7545.1	7713.9	7918.5	8097	8286.7	8349.5	8202.7	8239.9
0	10.542	0	9.4117	0	0	0	15.015	71.681	140.79	286.53	399.14	694.1	631.96	1136.1	1558.5	1941.5	2431.1	2922.6	2671.5	2686.6	3308.5	3606.3	5119.7	5660.1	6317.1	6540.8	6926.8	7253	7631.2	8094.9	8584.1	8814.8	9626	10412	10576	9794.8	11415	11854	11828	11939	11926	12703	13099	13331	13633	13532	13492	13756	13425
0	0	0	0	3.1499	8.9208	8.6171	29.967	66.699	118.32	213.06	320.45	473.86	676.73	854.64	1217.4	1597.1	1963.8	2354	2746.9	3229.7	3713.8	4228.7	4735.2	5337.1	5760.7	6286	6978.1	7184.4	7943.7	8599.5	9241.1	10220	10862	11982	12286	12664	13378	13744	13595	13994	14234	15161	15181	15632	15796	15999	16328	16665	17274
0	11.765	0	0	0	4.0066	22.842	33.315	113.45	245.2	441.75	632.05	853.82	1193.2	1529.6	1879.1	2200.7	2726.9	3301.7	3816.2	4293.9	4794.1	5640.2	6420.6	6856.7	7190	7919.9	8494.5	9156.2	9703.1	10269	11034	11130	11705	12527	13065	13455	13889	13835	13764	14123	14932	14889	15022	15391	15512	15911	15724	16424	15989
0	0	0	0	4.9746	6.3164	19.894	41.417	112.23	233.48	415.83	625.17	790.19	1025.2	1343.2	1766.5	2156.2	2849.2	3191.2	3871.9	4217.4	5244.6	5709.9	6432.9	7078.7	7649.8	8056.1	8882.1	9376.2	10057	10542	11285	11891	12550	12741	13502	13963	14580	14819	15318	15898	16163	16403	16391	16959	16857	16801	17106	17025	17281
4.9951	6.036	0	0	0	0	7.1733	58.417	98.817	214.58	400.51	628.71	932.37	1293.5	1745	2389.8	2997.4	3675	4268.2	5121.3	5770.7	6966.3	7567.9	8572.3	9403.3	10543	11474	12443	13297	14317	15223	16017	16634	17392	18216	18914	19723	19951	20653	21227	21805	22095	22366	22448	22769	22838	23042	22858	23094	23061
31.411	0	4.7388	0	0	0	10.046	40.678	169.01	363	640.98	943.76	1304.8	1814.3	2333	2804.5	3513.4	4213.9	5013	5811.3	7053	7789.1	8832.4	9829	10825	11918	13152	16613	15009	15816	17163	17751	19301	19850	21583	23364	23744	25800	25876	26816	26620	28038	27385	27861	27918	28491	28608	28625	28836	28973
32.873	25.328	0	0	0	0	0	17.041	108.2	156.05	349.18	562.85	825.3	1045.7	1334.5	1683.2	2088.7	2440.5	2969.4	3570.4	4001	4488.1	5028.7	6059.9	6766.3	7587.6	7850.9	8585.7	9028.2	10234	10248	10628	11739	12067	12419	12726	12750	12710	12599	13115	15041	14548	14983	15277	13657	14078	13808	13829	13981	14049
21.669	8.6219	0.67578	0	0	0	0	2.227	29.843	104.6	210.02	378.62	588.74	846.1	1089.3	1359.2	1727.8	2089.2	2515.9	3067.3	3500.8	4166.5	4785.1	5412.6	6040.8	6708.2	7067.8	8108.1	8642.9	9396.9	9800.8	10423	10870	11684	12550	12918	13318	13847	14610	15194	15499	15892	16275	16454	16807	17127	17021	17032	17201	17209
19.486	6.6858	0	0	0	0	0	17.721	53.98	114.18	187.12	293.41	409.46	532.17	737.01	907.9	1080.6	1307.8	1497.9	1830.8	2062.7	2278.5	2575.4	2726.4	3068.1	3396.7	3743.2	4036	4385.2	4738.7	5058.4	5293.3	5685.9	5980.8	6147.9	6835.8	7837.3	8539	8803.6	8913.2	9186	9770.3	9913.5	10015	10349	10493	10587	10632	11080	11004
12.158	4.7638	0	0.16106	0.96143	0	9.0361	0	4.5392	14.144	13.178	50.414	130.22	232.92	396.07	642.84	948.9	1297.3	1642.2	1971	2364.3	2784.8	3155.4	3804.9	4154	4902.5	5532.3	5886.5	6394.3	6734.5	6221.3	6440.3	6623.1	6900	7560.3	7759.4	8760	9136.3	9747.3	9773	10356	10463	10341	10359	10304	10768	11034	11523	11509	11530
14.48	23.595	17.402	2.2082	8.1532	0	0	0	0	0	69.012	253.13	470.03	683.29	1085.7	1654	1956	2458.1	2898.8	3528.3	4068.8	4900.6	5668.2	6182.8	6834	7451.6	8184	8956.1	9587.4	10379	10840	11499	12098	13142	14049	14902	15429	16110	16698	18108	18575	18725	19557	19584	20271	20124	20508	21060	19728	20120
30.378	9.2477	0	2.033	0	0	0	0	0	0	30.768	101.84	221.61	406.45	651.16	918.54	1277.8	1641	2161.9	2657.3	3219	3957.1	4474.4	5263.7	5899	6673	7670.3	8443.6	9184.3	10075	10668	11656	12553	13155	14106	14258	15430	15969	16257	16712	16977	17490	17463	17820	18551	17948	18614	18594	18727	18834
20.383	9.1441	0	0	0	0	0	12.917	0	41.626	116.58	246.65	439.84	693.32	1001.6	1399.3	1828.6	2317.6	2789.4	3287	3966.8	4528.4	5129.2	5379.5	6123.4	6912	7669.3	8188.5	8825.8	9577.5	9919.6	10007	10551	10790	11830	12225	13113	13409	14327	14851	15005	15804	15343	15725	15293	15638	15992	16511	16415	16233
0	0	0	0	6.1877	9.5551	19.519	81.407	128.92	250.47	392.98	585.06	810.92	1043	1364.6	1654.2	2034.3	2629.8	3090.8	3578.4	3945.3	4594.8	5103.3	5798.4	6289.4	6883.7	7332.9	7909.2	8587.4	8965.6	9498.4	9947.9	10420	10930	11532	11989	12510	13161	13502	13743	12232	12394	12509	13114	13125	13603	13726	13821	14175	13979
1.4219	0.95275	0	0	0	0.87294	12.949	71.22	161.55	315.28	554.95	862.08	1265.6	1627.6	2105	2635.4	3162.8	3819.2	4396.1	5042.1	5566.4	6351.3	6780.4	6994.2	7972	8553	9271.4	10005	10532	10802	11799	12164	12643	13124	13723	14235	14551	14503	13282	13118	14113	14479	15570	15888	16117	16119	16551	16755	17407	17466
5.2351	7.405	0	2.4204	0	0.08405	0	0	26.884	123.85	316.3	564.59	890.22	1326.9	1884.4	2476.4	3191.2	3817.4	4600.6	5201.7	5883.9	6776.2	7295.8	7917.4	9281.1	9878.7	10368	11164	11883	12336	13588	13951	14292	14975	15504	16440	17020	17786	18051	18421	18589	18836	19065	19298	19469	19343	19640	19763	19689	19333
0	0	0.91406	0	19.034	6.5307	24.642	11.251	16.639	16.396	23.957	58.545	62.274	103.66	176.7	294.66	423.76	572.57	808.24	991.24	1365.9	1692.7	2069	2530.9	2979.8	3375.5	3900.5	4454	4922.1	5406	5935.1	6650.6	7397.3	7721.3	8502.5	9535.1	10174	11116	11607	12458	12941	13550	13676	14335	14463	15546	15196	15766	16020	15838
0	0	0	14.066	13.448	16.465	17.087	115.58	309.18	589.6	896.56	1412.9	2062	2832.8	3647.9	4617.1	5462.6	6697.2	7693.6	8806	9786.7	10883	12340	13211	13967	15116	15897	16488	18191	18827	19834	20622	21130	22446	22916	23939	25050	25740	26426	26754	26739	27288	27414	28660	27854	28417	28781	28983	29011	28505
161.79	79.973	0	5.0622	0	0	0	0	0	17.008	152.43	281.77	573.05	825.88	1088.7	1652.9	2044.9	2640.7	3071.2	3641.4	4317.8	4861.7	5572.6	6133.3	6564.9	7344.9	7877.6	8642.3	9206.2	9695.1	9834.6	10589	10751	11417	11912	12594	12713	12714	12995	13877	14277	14785	15155	15069	15509	14372	14115	14214	13804	13981
0	0	0	8.1696	0	10.325	36.66	13.22	50.2	165.76	290.75	462.83	724.85	991.42	1443.3	1813.3	2451.9	2941	3618.6	4002.3	4598.7	5243.4	6014.2	6864.7	7566.6	7980.6	8746.3	9392.3	9988.2	10382	10917	11475	12067	12409	13118	13165	13925	14298	14693	15081	15323	15786	16174	16399	16612	16162	16294	16976	16434	16882
0	0	0	0	0	11.138	57.597	121.85	284.49	451.16	715.44	1015.6	1315.2	1592.9	2001.6	2467.8	3064.1	3609.4	4042.9	4472	5141.9	5669.9	6499.6	6294.6	7074.3	7770.4	8087.2	8707.9	9265	9685.5	11259	10519	10840	11696	11891	12625	13128	13827	14160	14818	15359	15529	15438	16027	16154	16591	16288	16744	16509	16831
0	0	0	2.549	7.8806	10.219	4.1696	36.494	68.863	159.55	315.62	525.04	774.3	1093.6	1519.6	1969	2621.5	3211.4	3917.8	4844.8	5714.7	6586.8	7567.6	8468.8	9416.8	10516	11362	12256	13369	14490	15601	16322	17273	18248	19543	19981	20744	21534	21885	22464	23051	22903	23026	23526	23352	23584	23333	23708	23649	23694
0	0	0	10.261	13.542	17.166	5.9948	31.804	55.655	116.44	203.85	353.4	554.53	830.05	1254.4	1640.8	2241.2	2778.8	3148.6	3758.7	4377.4	5126.5	5831.4	6413.1	7278.8	7956.2	8585.5	9388.3	10452	11426	12005	12765	13620	14823	15770	16472	17301	18721	19221	20180	20434	21268	21527	22166	22037	22795	23178	23498	23767	23668
0	0	0	2.4919	5.7183	9.9212	10.098	26.326	27.74	67.398	107.11	185.65	332.38	495.78	846.05	1079.2	1499.9	1926.8	2573	3165.6	3733.6	4402.4	4955.2	6114.1	6651.7	7414.9	8109.2	8588.6	9316.1	10106	10516	10779	11469	11986	12525	13520	13630	14732	14736	15144	15777	16084	16195	16558	16662	16731	16928	17074	17315	17330
2.6753	10.919	0	0	0	7.5961	0	24.599	126.12	266.89	456.14	822.92	1188	1668.2	2419	3033.4	3728.5	4609.6	5658.4	6693.8	7460.9	8562.8	9832.8	10729	11713	12602	13641	14745	15738	18282	19213	19933	21222	22143	23778	24527	25047	25966	26375	27249	27574	29162	32382	34099	34302	34684	34850	34793	35176	34683
95.288	5.5192	0	20.335	0	0	0	0	0	0	0	0	0	8.2983	68.22	174.07	266.61	344.01	477.83	676.54	902.11	957.43	1390.7	1719	1970.7	2139.8	2726.8	3370.3	3426.6	4208.3	4735.5	5623	6189.5	6556.1	7033.6	8153.3	8365.3	8181.7	8960.6	9434.9	10556	10996	10922	11328	11514	11757	11743	12041	12292	12362
22.792	2.1723	0	0.40916	0	0	8.5579	50.162	86.165	190.36	312.18	467.49	650.31	895.72	1144.8	1449.9	1881.1	2059.6	2618.4	2548.8	2974.4	3354.2	3663.7	3726.5	4107.4	4764.2	4766.2	5396.6	5507.3	5998.9	6211.6	6118.7	6235.9	6443.8	7013.2	7098.2	7602.9	7669.5	8212.2	8405.9	8434.8	8836.9	9289	9521.4	9792.2	9609.9	9648.7	9691.3	9675.5	9736.3
0	0	0	4.8216	12.043	24.461	63.454	36.024	74.007	89.22	100.42	133.18	269.71	344.73	474.23	620.63	889.98	1131.7	1487.7	1792	1937.7	2471.6	2733.6	2998.1	3319.2	3462.9	4148.3	5761.9	5115.7	5393.4	5791.7	6453.3	7073.9	7546.7	8176.9	8456	8663.9	9169.3	9131.1	9614	9950.5	10272	10493	10660	10876	11243	11276	11200	11340	11436
0	0	1.6483	0	0	0.78236	21.771	65.993	121.05	228.39	337.57	456.83	636.77	865.25	1114.1	1342.7	1628.2	1915.2	2208.9	2592.7	2889.3	3291.9	3547.4	3940.7	4428.8	4800.4	5302.4	5523.8	5912.3	6345.1	6638	7001	7207.6	7623.3	7888.4	8250.5	8685.6	8756.9	9172.4	9264.7	9655.8	9825.5	10096	10341	10300	10557	10651	10818	11103	11321
0	0	0	1.7544	4.1149	0.80794	0	0	3.7569	23.105	71.401	126.62	195.48	314.56	416.1	595.41	792.98	1028.5	1308.5	1596.9	1852.7	2204.4	2451.5	3035.9	3336.2	3796.4	4079.5	4390.3	4782.9	5261.3	5667.1	6112	6672.1	6187.8	7135	7794.5	8510.6	8899	9424.1	9809.2	9954.3	10357	10296	10555	11007	11138	11254	11560	11592	11556
8.0151	0	2.5878	0.65961	0	0	0	6.4656	21.695	47.384	132.38	219.88	368.78	601.13	836.6	1113.3	1435.6	1694.1	1947.1	2262.3	2771.5	3087.5	3426.3	3788.4	4205.7	4637.3	5173.6	5649.2	5827.4	6056.9	6403.4	6253.8	6834.4	7168.1	7534.7	7896.5	8440.4	8332.1	9236.4	9461.4	9881.2	9829.2	9486.2	9814	10524	10168	10116	10012	10123	9797
20.186	3.9319	0	0	4.2138	0	6.4596	2.1189	20.621	67.371	147.61	295.43	490.96	772.46	1172.4	1888.9	2588.3	3366.7	4312.1	5125.3	5271	6121.8	6739.8	7077.8	8117.5	9311.6	10434	10943	12445	12885	12193	12295	12324	13049	13544	13763	14852	15569	16379	16858	16618	17062	14788	14543	15910	16197	16276	16605	16740	15674
0	0	0	5.1864	17.478	15.105	24.812	26.57	48.699	78.643	152.65	245.74	411.51	578.5	820.88	1075.4	1523.3	1855.7	2301.3	2726.6	3145.8	4055.4	4480.7	5017.7	5476.4	6130.3	6870.3	7592.4	8788.7	9012.4	9603.5	10672	11441	12032	12048	12479	13317	13832	14691	14804	15459	15576	16360	16786	17278	17655	17891	17839	17070	17079
5.3825	0	0	0	0	11.951	26.019	95.55	176.19	301.38	449	612.33	798.25	982.48	1264.5	1509.1	1787.8	2099	2478.6	2939.4	3364.9	3878.4	4372.1	4727.1	5295.3	5818.9	6311.7	6939.2	7364.7	8337.6	8827.4	9535.8	10011	10089	10425	10866	11498	11872	12608	12838	13076	13322	13683	13859	14142	14220	14440	14654	14656	14656
2.5612	5.3646	0	0	0	0	0	3.7609	0	5.7184	2.9708	24.742	66.913	136.54	242.13	411.61	573.67	791.13	1010	1275.8	1596.1	1890.3	2268.9	2560	2892.1	3396.4	3794.1	4245.9	4550.3	5095.3	5438.1	5955.7	6705.2	7229.9	8221.8	8718.3	9251	9661.7	10194	10285	10450	10954	11405	11675	11501	11754	11981	12178	12241	12430
0	0	0	8.3163	23.407	0	9.6252	46.714	97.292	214.43	354.57	574.51	890.61	1248.2	1600.3	2044.6	2432.3	3058.9	3468.4	3991.9	4418.7	4845.4	5422.5	5967.8	6287.5	7133.4	7322.4	7720.4	8549.4	8555.9	9162.2	9905.7	10228	10415	11094	11659	11727	12434	12632	12982	13130	13602	14208	13892	14505	14575	14841	14957	14693	15028
5.9862	2.9637	0	0	0	0	21.617	55.975	147.01	263.05	412.91	631.76	881.1	1146.6	1549.5	1942.9	2369.6	2868.1	3319.8	3755.6	4173.8	4698.7	5170.8	5714.8	6185	6596.9	7236.2	7508.2	8075.9	8681.6	8656.3	9032.4	9131.2	8954.8	9640.3	9874.7	10757	10885	11813	12135	12664	12526	12290	12520	12327	12522	12842	13210	13178	12868
10.832	1.3643	0	0	1.605	0	3.8473	27.162	70.388	140.54	297.85	449.52	713.37	1088.9	1395.4	1864.1	2307.8	2923.8	3430.3	3845.1	4606.6	5136.6	5789.3	6339	6808.7	7850.5	8465.3	8975.3	9651.4	10242	10682	11692	12628	13016	13842	14481	15170	16010	11531	11581	11790	12694	12656	13060	15033	15787	15801	15833	15498	15455
33.365	15.798	0	0	1.1589	0	0	0	0	0	38.68	99.645	263.44	463.84	742.5	1099.4	1506.1	2072.8	2432.3	3052.5	3780	4502.4	5113.3	5710.4	6312.1	6996.9	7721.5	8878.9	9181.2	9688.2	10414	10987	11555	12356	13035	13556	14106	14348	14643	15172	15901	16448	16546	16550	16802	16769	16845	16994	17070	17200
7.362	16.99	20.672	2.1951	0	0	0	12.361	76.559	224.96	265.22	521.06	949.46	1337.7	1572.7	1794.3	2997.7	3547.2	4228.1	5268.6	6177.6	6274.8	7027.2	7717.3	9255.9	8195.7	10165	11106	11544	11149	12966	14113	14742	15240	16066	16457	17569	17935	16812	18798	17789	17629	19671	19388	18878	18736	19835	17929	19861	19600
0	0	7.3333	0	7.5195	2.0745	6.3801	5.0772	14.014	20.599	72.276	124.17	241.92	397.03	610.69	849.63	1252.3	1662.7	2163.6	2854.7	3460.4	4372.9	5325.3	6107.8	7278.4	8340.3	9552.3	10539	11796	12795	14202	15709	16658	18018	19379	20462	21781	22708	22884	23849	24389	25322	25937	26239	26583	26275	26505	26736	26645	26787
20.412	6.6732	0	0	0	0	18.441	64.678	199.39	366.32	603.86	877.11	1268.8	1689.1	2191.3	2744.4	3311.1	3841.9	4532.6	5094.5	5958.7	6555.8	7393.6	8203.5	9085.3	9761.7	10659	11108	11819	12743	13023	14124	14361	14450	15399	16033	16650	17540	18301	19509	19463	19502	19685	20559	20194	20327	20290	20616	20322	20319
0	4.2262	0	2.8859	6.9599	0	0.62022	0	24.096	78.725	172.74	321.13	544.33	770.6	1202.6	1624.3	2065.6	2678.8	3306.6	4018.4	4683.4	5556.5	6322.8	7146.9	8099.8	8902.1	9885	10729	11800	12705	13541	14596	15651	16629	17326	18395	19017	19881	20853	21657	22009	22380	22947	23588	23877	24250	24390	24633	24766	24521
15.05	9.2672	0	0	0	0	3.6629	44.991	127.53	254.87	431.34	734.73	1033	1430.4	1875.8	2390.9	2780.4	3244.2	3861.4	4195.1	4756.3	5186.4	5741.3	6137.3	6291.6	7205.6	7608.5	8382.2	8408	8609.5	9326.2	9729.6	10117	10705	11235	11794	12255	12470	12912	13051	13466	13484	13792	13908	14125	14293	14183	14490	14274	14260
0	0	0	2.3978	0	0	22.918	90.784	183.73	324.7	552.84	822.37	1214	1452.8	1915.3	2563.6	2863.9	3469.4	4037.7	4459.4	5034.9	5557	5989.2	6903.8	6704.8	6910.2	7250.2	8362.2	8301	7720.8	8758.6	10114	10272	10738	11128	11718	12127	12635	12573	13031	12741	13121	13441	13761	13826	14230	14238	15195	15791	15720
6.3329	0	6.8227	0	0	1.653	9.3083	18.393	73.553	187.71	339.37	545.06	802.22	1093.2	1550	1977.5	2335.5	2915.7	3354.3	3963.7	4519.6	4808	5604.4	5789.2	6591.5	6999	7597.1	8206.5	8352.3	9186.3	9683.7	9817.2	9954.8	10582	11180	11338	11529	12205	12567	12808	13115	13457	14060	14014	14430	14364	14555	14864	14676	15006
0.64735	1.8959	0	0	0	4.238	10.035	1.6639	0	4.3584	11.598	64.579	127.4	228.96	371.74	352.39	580.51	750.28	1102.8	1155.4	1634.8	2082	2416.2	2841.7	3396.5	3944.1	4427.3	5016.4	5740.4	6477.6	6543.7	7495.6	8301.9	9331.4	10067	10465	11658	12573	12581	13287	13614	13977	14323	14875	15385	15852	15865	15845	16568	15438
0	0	0	0	68.918	32.92	0	86.965	44.865	227.92	352.09	555.39	889.65	1206.7	1232.2	1616.3	2157.5	2786.2	3441.6	4211.3	4748.2	5638.5	6462.7	7372.8	8077	9079.7	9863	10702	11602	12504	13241	13485	15298	16018	16823	17655	18010	18525	18747	19568	20250	21319	22333	19981	20339	20693	21092	20966	21080	21224
0	0	0	0	2.8608	2.892	30.385	53.113	125.92	214	377.42	537.89	808.98	1082.1	1439.8	1693.3	2008.7	2386.3	2809	3134.2	3624.8	3989.5	4339.3	4718	5192.6	5716.3	6174.9	6732.7	7088.3	7606	8269.1	8931.2	9093.2	8828.5	8920	9255.4	9318	9706.3	9726.7	9875.6	10147	10675	11192	11587	11538	11562	11942	12127	12438	12478
0	4.2876	0	0	0	0	11.558	9.329	40.354	88.286	155.39	241	457.93	656.1	923.18	1154.1	1503.9	1795.8	2320.2	2562.3	2888.4	3433.8	3959.6	4353.7	4862.8	5023.9	6034.3	6386	6743.9	7242.1	8041.3	7578.7	7986.2	8104.5	8225.1	9419.2	9791.4	10173	10383	10432	10391	10382	10764	10910	11061	11334	11154	11193	11303	11197
7.2123	0	0	0	0	0	8.938	20.242	46.812	125.71	193.79	313.39	446.85	634.13	840.8	1082.8	1344.7	1744.5	2046.5	2440.7	2901.9	3309.8	3821.9	4414.6	4770	5241.2	5691.4	6211.9	6615.6	7121	7720.9	8178.7	8561.7	9156.3	9415.3	10210	10656	10906	11297	11801	12399	12446	12655	12771	13159	13516	13619	13400	13690	13768
0	0	0	4.9371	4.3567	8.76	9.1883	31.929	88.357	202.14	374.72	598.05	846.81	1234.9	1730.1	2116.9	2745.7	3306.6	3922.3	4661.6	5362.5	6017.8	6612.4	7394.9	8107.5	8511.4	9082.3	10127	10722	11161	11958	12519	13164	13717	14435	15053	15735	16422	16447	17075	17373	17447	17710	17851	18000	18401	18454	18801	19075	19012
0	131.26	130.89	108.98	45.661	0	0	0	0	0	0	38.777	214.51	571.45	682.71	1064.7	1413.4	1842.3	2416.9	3066.8	3605	4363.7	4737.9	5345.4	6091	6925.5	7344.9	8079.8	8674.6	10856	9946.1	11302	12678	11478	12095	12798	12931	14900	15850	16451	15480	17437	17302	17401	16638	17872	18674	18394	18881	19258
0	0	8.097	10.649	6.6457	5.3976	19.961	57.953	109.55	200.45	333.87	497.51	699.35	927.73	1169.7	1478.7	1850.2	2292.5	2751.5	3073.3	3551.3	4003.3	4465.4	4940.5	5549.3	6094.3	6510.2	6352.6	7240	7614.5	7851.8	8384.9	8577	8909.6	9041.9	8921.7	9300.9	9785.2	9940.6	10080	10183	10549	10718	10813	10838	10799	10862	11250	11348	11516
0	0	0	6.5769	5.8282	0	18.543	29.395	42.201	61.333	81.634	128.67	194.9	345.79	525.72	769.36	1015.4	1251.7	1590.6	1868.4	2336.5	2745.2	3481.7	4108.6	4422.7	4881.4	5304.8	5774.3	6367.7	6600.8	7283.7	7467.1	8028.6	8551.7	8823.6	9305.9	9752.5	10165	10669	11156	11079	11330	10996	11163	11666	12082	11907	11981	11501	11469
14.289	4.1282	0	0	0	3.7313	68.651	51.685	61.544	152.2	514.47	635.02	816.84	1216.1	1530.2	1924.5	2272	3045.5	3499.3	3827.6	4307.9	4884.1	5753.7	7335.9	7749	8560	8829.1	9214.8	9972.9	8360.9	8948.2	9196.7	9754.5	9884.8	10552	11070	11171	11287	11495	11717	12288	13046	12651	12452	12757	12679	12471	12742	12840	13052
0	0	0	0	1.6666	6.6526	10.04	5.665	29.132	58.058	109.13	175.35	292.37	447.34	658.21	965.76	1266.2	1579.3	2026.1	2415	2839.4	3196.2	3622.5	4209.2	4300.5	4946.9	5281.1	5566.2	6286.4	6679	7109.1	7499.5	7768.5	8179.7	8932.3	9238.8	9762.7	10058	10072	10429	10427	10680	11030	11457	11493	11566	11616	11706	11628	11648
0	6.2594	0	5.5336	3.5701	0	0	23.919	74.14	143.3	255.32	401.01	647.38	745.6	1023.5	1341.9	1752.7	2092.6	2586.5	3157.4	3660.6	4294.7	4965.7	5541.2	5964.4	6612	7421.8	7892	8501.9	9009.5	9733.6	10425	10876	11426	12292	12585	13329	13539	13950	14484	15026	15214	15685	15748	15773	16110	16020	16076	16469	16256
0	0	0	0	1.3246	10.658	20.476	49.329	126.61	254.79	397.63	560.35	862.93	1145.3	1436.2	1807.6	2120.2	2483.7	3030	3348.8	3671.8	4285.1	4700.2	5073.7	5349.3	5827	6108.2	6508.9	6909.8	7144.7	7654.6	8018	8227.1	8917.7	9539.1	10167	10635	10532	10960	11328	11499	11016	11702	11741	13252	13892	14263	13997	12551	13874
18.005	15.959	0	0	0	0	0	1.2361	22.486	83.119	157.69	270.23	415.09	588.17	741.97	1007	1190.4	1474.8	1763.9	2055.2	2412.7	2343.1	2598.9	3142.4	3414.5	3725.7	3764.9	4089.2	4490	4719.3	5197.5	5523.2	5776.9	6331.5	6703	7151.5	7414.5	7967.2	8202.1	8423.6	8694.1	8955.7	9244.9	9476.6	9576.6	9958.2	10035	10002	10482	10426
0	0	0	0	6.7913	0	24.399	51.487	129.24	230.19	359.14	566.59	758.34	1044.4	1286.9	1654.3	1986.5	2346.3	2808.8	3199.8	3818.5	4362.5	4902.3	5637.9	5917.1	6716.2	7251.2	7656.2	8125.6	8826	9826.7	9999.2	10703	11178	11898	12302	12919	13516	14088	14539	15057	14914	15123	15693	16049	16181	15944	15939	16310	16250
4.0642	4.233	2.3803	1.2321	0	0	0	2.069	32.094	20.026	73.831	146.63	224.74	380.66	581.37	772.03	934.03	1111.1	1334.6	1670.4	1907.9	2232.7	2464.4	2605.2	2832	3307.8	3530.3	3626.1	3878.5	4259	4471.2	4649.2	5075.1	5322.4	5429.9	5674.9	5895.1	6127.1	6310	6690.9	6858.9	7125.5	7307.2	7511.5	7685.8	7991.3	8018.9	8116	8304.2	8320.7
0	0	0	0	0	19.671	27.176	57.024	120.08	244.76	393.2	627.49	1015.6	1401.8	1916.9	2497.6	3069.5	3755.6	4493.5	5015.4	6065.4	6726.4	7593	8518.7	9824.5	10314	11809	13245	15783	14953	16565	16585	17690	18672	19453	20718	21645	22891	23586	23485	23215	23242	23466	24283	24064	24291	24658	24345	24833	25260
18.557	4.8805	3.5324	5.8707	0	0	0	0	12.57	42.714	100.82	162.14	252.29	378.81	588.65	796.61	1055.2	1255.1	1786.8	2052.2	2484.5	3055.7	3416.5	3966.2	4334	4699.4	5316.8	5914.8	6295.2	6631.3	7045.4	7378.5	7864.5	8448.2	8466.8	9091.8	9495.5	9669.5	9642.1	10060	10334	10690	10832	11182	11337	11582	11652	11424	11365	11457
12.77	12.578	0	0	0	0	0	41.439	96.915	225.2	353.81	544.54	750.72	1049.5	1460.5	1818.2	2219.2	2661.4	3145.6	3722	4576.1	4856.9	5515.6	6113.5	6645.8	7658.6	8752.6	9577	9924.4	10861	11543	11874	12564	13229	13615	14138	14411	15336	15402	16068	16216	16519	17248	17526	17790	18248	18263	18433	18593	18815
0	1.1351	1.6537	0	0	0.94914	6.6667	3.9248	20.551	57.41	99.391	183.15	329.24	502.84	687.94	903.99	1237	1534.7	1900	2268.9	2541	2971.7	3317.7	3835.2	4164.3	4577.9	4855.1	5132.8	5631.7	6053.3	6145.7	6493.6	6922.6	7243.8	7168.9	8075.3	8523.5	8758.7	8950.4	9178.7	9330.1	9677.3	9740.7	10184	10122	10437	10701	10632	10782	10797
19.15	5.6119	0	0	0	0	3.9156	24.452	94.102	190.65	331.91	576.19	899.42	1369.8	1902.8	2367.7	3042.9	3727.9	4441.9	5291.8	5849	6678.8	7454.4	8177.8	8968.7	9659.8	10611	11144	12034	12638	13343	13741	14794	15374	16223	16545	16393	17179	17633	18130	18778	18485	19101	19666	19746	20518	20518	20720	21106	21080
42.62	0	0	0	17.721	0.23256	16.981	47.749	20.676	123.99	194.54	317.47	525.67	770.33	1146.8	1445.2	1973.4	2581	2998.1	3609.3	4366.3	5088.2	5699.3	6424.2	7072.2	7439.2	8137.6	8972.9	9815.3	10417	11056	11813	12311	12589	13545	14020	14993	15398	15932	16500	16891	17410	18028	17959	18017	18146	18050	18802	18546	19129
28.605	4.9047	0.33971	0.64647	0	0	0	0	0	0.1202	25.714	93.567	206.35	395.47	593.58	862.07	1223.3	1667	2101.7	2598	3173.7	4411.6	5045.1	5812.9	6488.9	7232.9	6819.4	8689.3	9366.8	8679.1	9218.1	9909.6	10571	11085	11671	12430	13055	13418	13860	14296	13909	13680	14411	14625	15411	15481	15588	15168	15367	15993
0	17.462	0	3.9231	0	17.655	23.071	28.967	23.264	47.601	58.521	104.48	166.06	277.06	448.35	613.2	936.01	1167.8	1471.2	1881.5	2199.5	2719.2	3052.1	3664.5	4168	4716.7	4977.7	5231.7	5798	6488.3	6962.7	7152.2	7565.4	8083.6	8459	9527.4	9656.4	10142	10019	10195	10636	10923	11127	11417	11942	12066	12050	12378	12533	12836
0	0	0	6.6626	8.6676	16.237	26.021	36.021	39.406	64.826	136.9	226.93	366.11	517.42	736.43	963.22	1315.8	1566	1943.6	2356.1	2762.7	3231.6	3573	4024.5	4412.7	4793	4983.9	5265.1	5860.8	6210.9	6566	6934.6	7289.7	7825.5	8252.3	8535.5	9033.5	9012.4	9384.2	9742.2	10127	10274	10683	10506	10791	10835	10898	10833	10868	11293
2.5032	5.9961	0	5.4706	0	0	7.3065	10.826	2.5051	0	0	11.956	65.413	138.52	251.06	403.74	637.17	892	1203	1498.7	1961.5	2575.3	3027	3554.4	4287.2	4937.4	5674.6	6318.5	7009	7915.2	8489.4	8863.4	9562.8	10455	11107	11899	12118	13269	13790	14410	14644	14374	14944	15353	15347	15898	15771	15911	16142	16209
0	0	0	0	0	20.039	67.286	170.02	317.73	532.44	741.19	1042.1	1359.9	1801.5	2151.7	2663	3080.5	3591.1	4013.1	4527.4	5150.5	5755.1	6157.3	6919.6	7091.6	7861	8081.2	8756.6	9395	10075	10512	10832	11417	11949	12604	13129	13352	13629	14026	14726	14617	15186	16026	16098	16549	16653	16629	17345	16929	17440
31.275	14.295	0	0	0	0	0	0	0	26.939	69.575	151.6	250.65	409.93	585.75	778.6	1034.4	1238.2	1569	1867.1	2205.3	2489.5	2706.5	2963	3349	3520.6	3850.1	4053.7	4298.7	4469.1	4936	5307.9	5508.3	5871.8	6022.4	6386.8	6454.4	6937.3	6816.9	7387.4	7462.1	7456.9	7722	7878.2	8013.6	8021.5	8122.4	7964.9	8178.5	8481.2
0	7.2768	0	3.778	0	15.221	4.2939	18.063	13.397	29.666	95.759	212.31	313.4	576.08	763.86	1115.3	1413.3	1938.7	2011.5	3119.2	2886.7	3476.8	3955.9	5041.3	5150.9	6609.4	8064.2	9292.8	10177	10405	11066	11988	12473	13598	14806	15976	16927	17260	18961	20158	21480	21315	22183	22892	22563	23901	23633	24408	25107	25794
0	0	7.1872	1.8046	0	0	8.0201	33.537	108.68	175.96	313.14	430.77	620.62	804.76	1073.6	1312.8	1586.4	1852.6	2210.4	2529.2	2902.7	3370.3	3707.7	4022.6	4275.8	4669	4922.8	5409.3	5718.3	6100.1	6290.8	6754.2	6876.2	7369.5	7721.3	7949.1	8311.1	8573.7	8848	9328.6	9538.5	9690.5	9833.4	10209	10445	10425	10330	10586	10798	10731
0	0	0	0	7.6974	12.376	17.307	25.307	69.763	172.28	324.28	540.98	822.67	1126.6	1550.9	1913	2549.4	3104.6	3691.1	4494.3	5221.3	6018.4	6921.2	7994	8883.8	8955.4	10285	11349	12287	12248	13042	13030	13523	14470	15747	16957	17957	16673	19207	17420	20976	18942	19612	22161	22245	22597	22714	23181	22917	23731
24.631	5.115	0.85352	0	0	0	0	0	0	0	0	13.679	87.299	213.32	347.64	554.61	756.2	933.3	1177.4	1405.4	1851.3	2068.3	2433.9	2825.3	3068.7	3555.4	4003.2	4521.3	4667.7	5034.8	5271.9	5755.2	6492.2	6552.6	6981.3	7445.2	7812.6	8446.2	8533.6	8891.4	8687.3	9094.6	9179.1	9542.2	9716	10024	10195	10344	10580	10471
3.5587	5.8546	0	1.2893	4.1674	0	3.9266	27.171	85.173	210.88	359.24	584.59	907.99	1254.6	1804.2	2312.7	2889.7	3455.5	4070.3	4622.7	5284.4	5956.4	6557.1	7337.8	8021.4	8817.1	9806.1	10448	10920	11636	12471	12646	13394	13585	13920	14473	14862	15298	15571	15671	16128	16624	16996	17626	18290	18514	19103	19083	19603	19553
37.54	25.117	0	0	0	0	15.028	61.656	143.98	315.12	486.11	738.65	1086.6	1429.3	1770.8	2226.7	2644.8	3140.4	3471.4	4056.5	5104.8	6029	6696	6919.2	8577	8982.9	9978.1	10374	10660	10775	12799	11599	12623	12804	12840	13241	13659	14135	14410	15006	15496	15502	15783	15994	16362	16114	16488	16338	16602	16675
0	0	0	3.5742	5.6036	13.984	12.011	40.608	81.969	191.19	340.24	550.37	840.91	1145.6	1555.7	1939.2	2406.7	2953.9	3542.7	4115.1	4728.6	5458.9	6214.1	7047.4	7833.6	8617.3	9325.5	10077	10453	11959	12938	12934	14284	15049	16385	16669	18085	18656	19006	19233	20332	20268	20468	21645	21727	21323	21920	19959	21480	21186
0	6.5838	0	0	0	4.7403	6.0221	0	2.8725	0	7.3446	42.225	88.403	192.95	302	518.63	748.84	1129.1	1531.4	1902	2329.3	3073.5	3737.4	4450.3	5286.3	6491.2	6714.8	7307.2	8254.9	8394	9436.4	10268	11770	12815	14207	14989	15756	16375	16689	17066	17845	17260	17703	18513	18150	18243	18074	17780	18051	17630
30.854	2.3384	0	0	0	0	1.1826	0	38.554	47.062	83.218	121.55	195.42	280.02	441.2	610.23	763.72	925.42	1067.9	1266.9	1492.3	1745.6	1966.5	2298.1	2616.2	3297.4	3872.3	4030.5	4137.9	4625.3	4682	4987.1	5418.3	5732.9	6136.8	6181.6	7120.8	7619.3	8201	8329.8	8663.9	8844.4	8669.1	8805.4	8608.5	8896.9	9125.4	9385.2	9617.7	9352.8
13.513	0	0	0	0	0	11.557	18.193	45.221	121.01	223.36	321.58	457.22	631.23	803.98	954.78	1135.5	1428.9	1668.4	1922.6	2241.1	2498.9	2721	2997.5	3271.6	3565.7	4034.8	4382.8	4738.9	5117.4	5884	5921	6354.2	6631.8	6992.6	7551.2	7845.6	8101.8	8312.9	8863.6	9330.6	9628.7	10057	10229	10494	10464	10748	10779	10698	10880
16.232	11.221	0	1.164	0	0	0	28.834	78.21	144.8	237.12	330.73	422.91	558.2	674.12	803.17	990.73	1189.9	1358.2	1548.6	1828.7	1985.6	2228.6	2575.4	2648.2	3054.7	3246.7	3670.8	3902.6	4088.5	4317.9	4550.9	4833.5	5119.1	5390.1	5757.8	5985.9	6366	6581.8	6969.3	7104.3	7341.3	7658.1	7898.7	8140.5	8321.6	8233.9	8479.3	8574.2	8693.2
11.212	3.637	0	0	0	0	3.9175	25.638	70.111	133.17	240.66	371.71	532.02	767.77	969.18	1201.4	1449.4	1753.1	1998	2223	2534.6	2776.2	3170.2	3502.1	3659.6	3898.5	4145.1	4490.4	4738	4921.1	5036.8	5108.3	5467.6	5915	6102.6	6219.6	6577.5	7006.2	7034.7	6975.9	7472.1	7458.6	7721.7	7854.8	8262	8476	8477	8458.9	8547.2	8650.3
19.369	0	2.6593	0	0	0	2.9484	18.282	51.227	115.22	174.84	255.99	359.28	462.61	549.75	632.7	758.65	868.27	1000.7	1117.2	1287.8	1399	1569.2	1785.7	2047.1	2317.9	2616.8	2993.2	3323	3698.5	3985.5	4355.6	4793	5188.6	5585.6	6049.6	6707.6	7224.2	7641.6	7892.6	8129	8336.8	8835.4	9407.7	9657.9	9676.2	9823.5	10018	9926.1	10366
22.079	6.8253	0	0	0	0	0	0	0	0	2.6809	6.8524	50.802	155.15	332.97	513.41	754.82	1109.9	1405.9	1714.1	2286.3	2799.4	3291.2	3827.7	4430.6	4777.2	5354.9	5895.5	6484.8	6966.2	7438.5	7879.8	8323.3	8782.4	9416.4	10186	10217	10465	10666	11306	11788	11389	12670	13540	14079	13570	14374	14388	14398	14580
0	0	0	0.21357	7.3089	0.37952	17.223	17.099	52.548	136.69	313.46	589.58	907.03	1376.7	1876	2513.9	3199	3907.2	4801.8	5665.8	6687.7	7490.4	8457	9536.4	10474	11613	12577	13514	14271	15108	16129	17447	18278	19520	20264	20501	21555	22893	23290	23732	24298	25065	25588	25588	25279	26133	26256	26819	26672	26352
47.271	18.722	4.4946	0	0	0	0	0	0	34.653	98.582	216.91	332.59	520.43	758.48	979.88	1299.1	1654.2	2078.5	2462.8	2769.7	3189.7	3552.8	4041.9	4442.3	5096.7	5573.6	5850.6	6251.4	6896.9	7428.4	8038.8	8136.9	8526.3	8652.5	9665.8	10114	10559	10642	10778	11251	11331	11708	12200	12419	13000	12640	12912	12984	13389
13.473	16.717	5.9817	0	0	0	0	5.8888	33.102	72.961	177.69	271.15	438.92	626.66	826.88	1077.6	1349.8	1685.6	2431.8	3044.5	3476.4	4095	4454.6	5075.9	5599.6	5923.3	6497.5	6911.3	7700.5	8209.1	8686.1	9516.3	10208	10472	10910	11565	12823	12900	13016	13179	13492	13556	14111	14935	14935	15171	15488	15981	15911	16006
11.104	0	0	0	0	0	15.034	34.628	42.97	114.54	205.51	351.39	576.25	821.02	1178.6	1523.8	1942.5	2241.1	2731.9	3195.9	3669.8	4081.6	4751.8	5164.7	5750.2	6483.8	6956.1	7380.9	7794.5	8536	9115.3	9595.3	10282	10857	11651	11720	12695	13301	13264	14004	14273	14845	13968	13838	14231	14146	14434	14835	14851	15142
0	0	29.751	31.077	52.782	21.804	0	0	0	0	144.48	254.82	439.68	724.05	1040.7	1319.1	1774.3	2247.3	2736.6	3332.4	3862.1	4343.2	4778.1	5522	6142.9	6254.8	7215.9	7624.9	8128.8	8770.3	9619.2	10020	10339	10811	11285	11932	12504	12755	12867	13247	13583	13838	13764	14129	14163	14514	14404	13980	14617	14863
0	0	2.6894	3.8821	0	7.9104	11.017	30.234	76.798	117.58	212.99	305.09	437.47	598.23	843.31	1067	1402.4	1752.4	2185	2563.8	3032.4	3500.8	4170.5	4613.7	5212.5	5557.2	6091.7	6391.6	6915.5	7423	7882.2	8673	9006.7	9740.6	10205	10732	11055	11153	11469	11730	12283	12448	12892	12904	13093	13182	13376	13608	13794	13699
8.4039	7.8484	0.066795	0	0	2.9899	0	0	0	4.2255	3.8531	30.092	59.588	128.68	209.35	326.67	478	619.39	836.22	1057.9	1306.3	1632.1	1922.7	2260	2630.7	2929.5	3315.5	3754.6	4245	4524.5	5077.1	5368.7	5993.6	6700.3	6995.8	8004.2	8256.7	8765.5	8957.7	9920.8	10307	10595	10901	11444	11302	11650	12138	12102	12209	12254
0	0	0	9.3899	0	26.203	36.044	50.06	59.334	91.497	109.73	185.56	262.6	347.8	486.39	617.63	793.58	972.58	1168.2	1325.5	1568.2	1769.2	1935.2	2140.1	2477.9	2697.8	3126.4	3443.9	3678.4	3988.3	4315.8	4885.9	5354.4	5624.8	6087.7	6689.4	6933	7398.7	7620.6	7702.7	7925.8	8668.9	8714.6	8661.9	8768.4	8733.9	8897.6	9002.8	9234.6	9557.3
0	0	0.20851	0	1.2559	5.7464	9.0488	47.151	97.872	220.84	401.19	629.73	926.46	1251.2	1639.2	2028.7	2510.2	3017	3548.3	4151.4	4615	5059.6	6063.8	6657.1	7088.2	7505.3	8408.5	9069.5	9184.8	9747	10097	11068	11423	12185	12835	13117	13046	13492	13728	13798	13817	14213	14078	14316	14351	14425	14583	14218	14463	14446
0	0	2.4863	4.8356	6.3763	0	3.3023	0.27411	5.7191	5.5556	31.487	79.818	158.16	259.47	480.74	691.65	1059.5	1470.1	1850.8	2355.4	2815.5	3355.6	3907.4	4516.8	5137.8	5772.5	6256.6	6825.4	7288.1	8003.5	8788	9097.6	9975.5	10690	11072	11876	12570	12688	13172	13681	13974	14206	14596	15043	15228	15792	15944	16202	16341	15995
0	0	0	3.79	7.8864	64.124	0	0	0	0	0	0	48.768	128.72	264.86	500.92	748.3	1042.8	1299.5	1593.3	1931.3	2472.2	2906.8	3364.5	3741.1	4315.6	4888.2	5396.2	5612.4	6404	7030.1	7237.2	7738.7	8530.1	8910.9	9276.2	9628.9	9663.6	10045	10558	10473	10717	10904	10819	11493	11623	11889	12155	12222	11898
0	0	0	3.605	9.3764	13.554	18.871	16.81	36.322	49.264	98.775	167.51	282.49	405.28	557.68	790.24	1059.4	1465.1	1813.1	2182.6	2605.6	3174.4	3377.5	4263.2	4740.6	5314.6	5899.5	6341	6934.7	7626.6	8348.1	9021.6	9562.6	10297	10853	10963	11574	12034	12523	12987	13285	13526	14163	14380	14616	14490	14157	14362	14430	14216
0	0	0	0	13.365	17.958	48.348	86.677	150.89	262.02	357.52	532.45	675.71	959.5	1239.2	1742.8	2035	2506.1	2936.3	3376.1	3920.5	4427.3	5105.5	5492.8	5685.8	6222.8	6483.9	6694.4	7012.8	7349.8	7746.6	7972.1	8519.5	9107.2	7081.9	8644.3	8805.8	8778.6	11110	11260	11271	10651	11838	12013	11557	12435	12290	10159	11674	11400
19.789	2.9319	4.2371	0	0	0	0	0	13.121	48.208	124.25	224.82	372.26	603.09	879.74	1216.2	1650.3	2037	2596.9	3119	3687	4286.6	4746.6	5504.5	6155.9	6635.9	7417	7831.6	8502	9464.1	10177	10529	11350	11845	12328	12967	13960	14187	14865	15224	16017	16724	17227	17339	17280	17016	17128	17341	17326	17702
31.075	16.361	12.372	0	0	0	0	0	5.3767	75.78	200.51	312.07	643.51	875.2	1144.3	1620.6	2056.4	2587.9	3179.2	3746.3	4264.2	5034.5	5719.6	6326.7	6982.6	7569.9	7885.1	8771.7	9308.6	9702.1	10851	11679	12375	13220	14265	14774	15197	15687	15716	16310	17348	17638	18107	17953	18512	18253	18305	18689	18617	18712
6.1175	0.91779	0	0	0	0	33.438	119.78	293.12	571.09	907.86	1358.7	1842.6	2489.2	3219.6	3887.9	4510.8	5482.3	6129.5	9346.1	8673.4	9760.7	10564	11690	12167	13658	14933	15404	16682	17100	18461	19130	20006	20796	21150	21879	22703	23430	23662	24735	24983	25446	25538	25589	26033	25750	26191	25521	25890	26804
0	0	0	12.415	3.7374	2.9137	12.922	44.263	98.629	204.66	342.71	497.5	768.64	936.63	1318.1	1615.7	1997.3	2450.9	2523	2957.8	3272.8	3874.2	4323.6	4743.7	4931.7	4689.4	5487.5	6339.4	6326.7	6513.6	6701.8	8552.5	8832.1	8268.4	10175	10035	9095	11338	11181	10377	11083	10922	11615	11774	11914	11961	11891	12242	12446	12411
0	0	0	3.9	6.7004	1.3522	38.559	4.267	15.825	44.336	185.43	342.85	470.31	700.86	928.22	1179.9	1536.5	1826.5	2154.4	2426.7	2986.2	3389.8	3588.5	4101.6	4195.5	4809.1	5407.1	5415	5960	6685.1	6812.9	7339	8509.2	8729.6	9174.9	9825.9	10517	10325	10277	10503	10748	11171	10766	10949	11290	11054	11231	11569	13555	13006
32.353	14.602	0	0	0	0	0	59.892	177.77	326.03	515.94	801.62	1159	1726.7	2104.3	2607.4	3017.7	3855.2	4697.4	5260.1	6235.7	6852	7744.8	8586.7	9405.5	10329	11110	11735	12765	13153	14478	15362	16456	16992	18503	19171	19149	19892	20223	21143	22059	21978	22877	22779	23523	23409	23616	23771	23614	23985
0	0	0	0	18.241	21.07	43.128	46.186	53.805	83.523	141.05	195.51	265.38	378.98	476.21	616.25	777.58	1051.3	1233.3	1476.9	1679.8	1843.3	2225.7	2414.5	2769.9	3102.9	3497.7	3809.2	4227.5	4387.9	4642.2	5507	5729.5	6077.2	6469.8	6985	7269.4	7591.2	8254.6	8875.4	8884.8	9218.5	9704.5	9477.4	9856.5	10124	10159	10745	11769	11873
17.021	0.48439	0	0	0	0	10.203	40.215	100.4	196.08	298.63	500.09	737.74	1012.3	1427.6	1746	2307.9	2879.8	3378	3845	4284.8	5158.1	5671.7	6390.5	7283.5	7986.3	8648.7	9352.8	9701.9	10494	10483	11297	11370	11573	12270	12741	13394	13528	13528	13841	14158	14733	14419	14226	14171	14556	14654	15367	15614	15146
0	35.22	7.0866	21.141	0	0	0	0	0	0	20.774	133.71	285.95	443.94	650.49	942.65	1241.5	1536.1	1794.4	2045.1	2322.7	2697.4	3075.1	3846.4	3995	4402.1	5052.5	5242.9	5510.1	6261.4	6294.7	6876	6518.9	7061.9	7694	7761.1	9646.6	9722.5	10383	10508	11048	11282	11068	11393	10923	11440	11445	12036	11943	11723
0	31.163	47.37	10.208	0	14.779	0	0	0	0	74.218	192.69	379.2	704.09	1016.4	1471.7	1932.4	2393.2	2956.4	3137.9	3774.1	4503.5	4921.8	5398.4	5800.1	6389.6	7320.7	7758.9	7980.6	8940.6	9906.8	10647	11581	10322	10731	11026	11227	11622	12194	12332	12688	12766	13085	13021	13359	14019	13947	14130	13958	14108
0	0	0	13.986	5.2706	8.346	21.175	146.89	246.99	288.12	433.21	693.32	940.4	1285.9	1557.7	1962.9	2366.3	2767.4	3238.1	4044.8	3880.1	5021.5	5288.2	5409.7	5977.3	6443.1	6623.6	7100.3	7851.4	8205.9	9833.2	10520	11347	11711	12224	12645	12897	13526	13708	13905	14016	14487	14767	15713	15299	15690	15584	15567	15659	15302
10.117	2.6613	0	0	0	0	5.2954	13.05	40.83	79.401	176.97	285.3	465.37	688.3	1039.1	1375	1900.4	2588.7	3131.7	3962.2	4776.3	5704.8	6766.7	7862.4	8667.8	9706.8	10913	11994	13053	14210	15182	16114	17185	18297	19399	20014	20840	21360	22086	23171	23410	24002	24426	25042	25355	25259	25697	25948	26127	25893
29.925	1.4155	0	0	0	0	6.8347	42.594	110.04	315.65	414.93	683.44	1061.1	1477.8	2056.5	2644.3	3625.3	4326	5293.3	6280.2	7391.3	8194.6	8938.5	10033	10938	11774	12840	13777	14519	15808	16404	16995	18067	18741	19594	20348	21386	21402	22637	22876	23590	23413	23628	24670	24345	25147	25322	25621	25564	25662
8.6009	2.6136	3.4934	0	0	1.9105	0	0	0	16.897	43.269	116.38	182.35	274.52	444.34	600.96	655.69	772.46	998.11	1200.1	1405.3	1728.6	1925.3	2198.1	2503	2802.3	3081	3262.6	3418	3943.9	4314.3	4286.8	4764.6	5003.2	5316	5605.4	5944.7	5962.7	6072.3	6545.3	6750.3	6861	6843.2	6885.5	7311.1	7340	7680.3	7753.2	7843.9	7962
21.497	8.08	6.7924	0	0	0	0	17.033	78.492	198.42	356.05	544.94	1395.3	1884.8	2456.4	2909.8	3611.3	4371.9	4874.8	5843.2	6603.5	7447.2	7539.3	8269	9508.4	10277	10860	11616	12382	12974	13212	13745	13837	13962	15265	15513	16236	16946	17733	17720	18350	18450	18107	18426	17895	18411	18251	18804	18981	18503
15.024	9.489	0	0	0	0	4.6035	27.943	108.39	202.45	358.36	554.19	780.47	1005.8	1342.5	1738.6	2052.9	2469	2954.6	3468.8	3992.8	4492.2	4867.6	5393.5	5775.1	5918.3	6390.3	6604.9	7073.5	7492.8	7631.7	7896.1	7963.1	7945.9	8566.1	8797.9	10177	9925.1	10263	10753	10665	11918	10974	10970	11151	11673	11653	12023	11359	11618
0	0	0	4.3674	13.81	31.763	28.767	63.667	74.476	151.88	275.08	458.39	744.94	1035.6	1354.1	1772.6	2156	2676.3	2972	3449.9	3798.2	4368.9	4956.5	5503.8	5965	5962	6188.8	6578.5	6927.3	7536.9	8104.7	8517.9	8814.7	9116.6	9698.7	9833.7	10395	10420	10240	10624	11019	11100	11970	11672	11890	11696	11899	11940	11633	11553
0	0	0	0	0	10.165	7.7874	25.907	43.113	84.994	154.2	263	417.37	560.77	704.92	950.88	1211.6	1405.4	1657.4	1917	2264.1	2650	2814.9	3152.6	3452.6	3618.5	5302.1	5731.2	6115.4	6574	6818.3	5171.5	5627.2	5922.1	6048.8	6383	6455	6734	7153.2	7330.1	7621.6	7746.5	7991.9	8164.5	8530.8	8656	8839.5	8783.4	8949.1	9074.9
38.361	10.365	2.3165	0	0	0	0	0	36.112	93.429	172.61	262.25	406.59	631.06	937.05	1283.7	1735.7	2249.3	2782	3532.6	4209.4	4915.6	5776.6	6620.2	7426.3	8193.3	9245.1	9975.4	10827	11337	12462	13143	13985	14627	15398	16073	16460	17156	17569	18145	18256	19012	19045	19453	19528	19588	19496	19801	19750	19970
37.007	8.1402	0	0	0	0	6.4891	93.573	200.94	371.18	622.81	946.98	1387	1822.2	2456.2	2929.2	3514.1	4302.4	5126	6067.8	6930.2	7736.3	8780.7	9579.3	10501	10957	12331	13189	12914	13723	14525	15602	17138	17379	17882	18674	19631	21339	21272	22419	22017	22679	23874	24489	23936	25058	24794	25451	25166	25988
53.44	22.176	5.0189	0	0	0	0	31.93	79.247	152.45	289.35	529.42	821.66	1261.5	1721.1	2259.1	2752.5	3605.2	4218.9	5166.4	5853.8	6884.5	7462.2	8445.5	9408.5	10494	11472	12263	13156	13694	15295	15954	16983	17851	18370	19258	20280	20928	21497	22576	22712	23987	24429	25159	24758	24408	24718	25127	25013	25199
0	0	0	0	200.58	287.75	383.36	506.83	637.98	833.85	1002.1	1269.2	1616	1808.7	2190.7	2592.6	3071.9	3291.9	3697.4	4217.6	4571.7	5211.8	5657.7	6000.5	6570.1	7052.4	7526.2	7992.6	8581	9540.6	9677.8	10662	11296	11785	12406	12994	13341	13776	14493	14919	15649	15984	16582	16678	17354	17272	17156	17893	17863	17971
0	9.8972	1.0416	0	0	0.54705	1.5451	9.4028	17.962	49.388	74.026	177.59	274.07	464.07	643.2	868.76	1151	1436.4	1766.3	2101.7	2641.7	3069.4	3448.4	3932.8	3582.6	4156.9	4295	4628.7	5078.4	5270.2	5855.4	6320.7	6498.4	6096.1	7242.4	7218.7	7933.7	7954.8	8229.3	8594.7	9184.2	9133.5	9831.3	9402.5	10256	10141	9884.2	10006	10109	10601
0	0	0	1.2046	0.78896	2.0133	7.701	23.826	54.916	114.2	184.82	299.55	486.08	701.6	932.46	1209.2	1492.3	1861.6	2164.1	2523	2964.5	3104.9	3883	4165.5	4730.7	5329.6	5781.7	6212.5	6650.4	7027.9	7468.8	8194.2	8656.2	9677.7	9892.6	10553	11255	11674	11527	12424	12635	13125	12988	13173	13256	13905	14220	14420	13962	13839
20.488	5.4765	0	0	0	0	13.906	96.659	193.75	403.29	682.02	1129.1	1609.4	2188.8	2754	3711.5	4366.6	5011.3	5312.8	6067.2	7075.5	7809.9	8913.7	9380.3	9939.6	10848	11261	12161	13055	13198	14338	14802	15250	16201	16594	17418	17601	18442	18439	18941	19850	19533	20678	20238	20621	20947	17540	21181	20934	21143
0	0	1.3459	1.73	1.6523	0	16.77	53.819	131.49	212.35	349.41	471.8	741.05	1008.3	1331.1	1555.9	2071.6	2374.9	2617.3	3272.5	3626.1	4161.1	4687.9	5208	5688.8	6406.6	6771.8	7305.9	8035.3	8268	8862.2	9497.6	10040	10426	11265	11676	12266	12258	12737	12599	13038	13201	13113	13539	13453	13804	13808	13395	13311	13421
9.3484	0	9.2734	0	0	0	3.2451	15.406	49.113	151.77	216.71	336.72	402.7	642.72	749.6	774.93	1067.8	1159.3	1436.7	1472.4	1992.1	2068.3	2335.6	2241.4	2472.3	3073.8	3350.1	3181.7	3875.4	3794.9	4035.1	4401.5	4901.8	5262	5658.9	5873.4	6205	6369.8	6657.4	6748.2	7078.9	7632	7912.5	7887.4	7917.2	8156.1	7721	7633	8152.4	8629.6
0	2.72	4.5269	0	0	0	11.579	59.128	131.19	239.96	419.32	671.39	1043.1	1437.1	1471.1	2019.2	2788.4	3431.2	4066.2	4417.5	5167.6	5986.4	6759.8	7222.2	7945.6	8645.1	9177.5	8283.4	10492	10683	11650	12393	10663	11209	11795	12311	13633	13225	14158	14924	15010	14623	15875	15520	17152	16950	14992	14962	15080	14914
0	0	0	1.8887	8.3724	22.109	30.765	43.325	60.124	78.483	240.94	210.67	473.4	521.23	991.26	908.91	1491.4	1839.4	1964.8	1951.3	2622	2572.4	3061.2	3405.3	3820.4	4297.2	4733.2	4997.1	5464.2	6054	6597.8	6823.2	7210.1	7504	8075.3	8484.6	8970.6	9794.9	9856.2	10383	10574	11091	11282	11470	11752	11637	12033	11858	11978	11538
0	0	0.96822	4.7176	0	2.3014	8.6585	24.71	32.446	92.226	184.38	310.5	510.94	781.4	1215.2	1874.5	2511	2998.2	3575.8	4272.6	4816	5676.9	6289.8	7253.9	8180.8	8937.3	9726.3	10665	11580	12356	13154	13908	14667	15515	16434	17356	17885	18715	19204	19615	20273	20649	21116	21876	22122	22591	22796	23047	23306	23395
8.312	3.6765	0	0	0	0	10.849	41.394	99.782	144.14	237.5	323.48	468.62	646.62	827.76	1090.6	1325.5	1588.6	1976.7	2334.6	2728.1	3166.4	3799.5	4492.2	4805.9	5639	6194.1	6760	7492.7	8438.6	11353	9415.7	10274	10988	12172	12881	13770	13984	15283	15709	16115	16861	16973	17565	17816	18367	18570	18167	18409	18769
0	0	0	0	3.8511	0	23.026	69.078	145.44	292.7	418.5	656.45	904.77	1106.4	1461	1860.2	2267.9	2653.9	3127.1	3613.6	4031.1	4501.4	4983.2	5560	5906.9	6417.1	6923.5	7188.5	7459.2	7961.3	8252.8	8621.3	9141.9	9474.9	9646.1	9980.4	10223	10550	10950	11223	11433	11941	12240	12502	12568	12688	12733	12960	13111	13121
0	3.9984	1.0285	0	3.3767	0	5.775	47.473	42.52	49.11	117.97	205.56	337.46	494.5	747.03	1078	1486.8	1941.7	2376.9	2865.1	3304.6	3887.8	4471.9	5057.7	5891.9	6571.3	7079.3	7757.9	8337.8	8952	9275.6	9700.5	9964.9	9826.6	10766	11081	12028	12179	12962	13405	13593	13954	13645	14015	14163	14920	14963	13922	13821	13669
15.282	3.3007	4.8495	0.082656	0	0	0	2.8588	44.674	131.9	235.87	390.03	564.85	798.39	1405.8	1433.3	1852.2	2261.7	2819.8	3246.3	3750	5386.8	6168.7	6442.6	6898.7	8184.3	9065.5	8016.6	8485.7	9382.8	9861.8	10690	11167	11849	12500	13029	13668	14713	14951	15603	16075	16597	17075	17582	18044	18621	18926	18973	19575	19884
93.601	8.8493	0	63.438	0	0	0	65.197	63.212	83.557	152.61	237.58	493.09	658.07	871.69	1361.2	1694.2	2394.6	2723.2	3655.5	3726	4917.7	5342.6	5394.7	6218.4	7415.9	8092	8019.8	9175.3	9665.6	10216	10441	10900	11331	11836	11982	13209	13483	14008	14513	14870	14986	14920	15009	14690	15496	15707	16286	16118	16423
17.836	0.66984	3.969	0	0	0	0	17.288	74.121	149.7	262.03	406.15	598	769.65	1014.9	1279.9	1603.5	1922.5	2210.4	2652.1	2863.9	3224.1	3568.3	3729.4	4155.3	4556	4714	5170.4	5165.1	5761.6	6049.6	6218.3	6407.7	6453.2	7003.2	7007.9	7511.9	7927.3	8000.8	8042	8121.9	8385.2	8709.7	9052.7	9434.6	9498.8	9679.4	10287	8838.6	8861.6
0	0	0	2.381	10.209	1.211	21.862	38.099	97.685	222.8	444.64	700.47	1033.1	1439.1	2120.2	2657.5	3352.3	4178.3	4857.7	5798.2	6350.8	7206.7	8148.7	9108.9	10285	11185	12182	13221	14107	15017	16040	16397	17502	18339	18927	19655	20518	21037	22039	22639	23313	23189	23863	24119	24621	24513	24873	24707	25336	25242
0	9.5501	1.0285	0	7.8879	0	1.3761	19.094	8.0378	31.772	39.025	80.965	137.59	206.55	392.4	427.73	599.15	774.52	798.28	1278.7	1537.7	1935.6	2213.2	2561	2894	2686	2811.4	3119.6	3270.1	3399.4	3859.6	4087.6	4399.5	4730.1	5053.1	5452.4	5421.2	5652.7	5916.5	6156.2	6361.1	6617	6781.1	6896.9	6958.5	7010.1	7183.9	7322.2	7579.5	7408.4
1.0049	0	0	0	10.687	2.4008	11.778	39.411	47.405	93.084	133.18	251.18	445.97	584.6	868.32	1039.4	1373.7	1358.2	2036.7	2350.1	2732	3041.7	3497.1	3892.1	4520.3	4905.6	5143.9	5956.2	6471.6	6798.4	7248	7818.5	7652.8	8325.3	8938.4	9167.7	9827.5	10276	10784	10928	10376	11192	11447	11533	11839	12097	12151	12375	12542	12998
2.5787	6.9063	0.20182	0	0.91374	0	3.857	7.7179	9.1942	0	0	0	0	66.157	167.98	334.91	551.3	833.44	1070.9	1372.1	1716.4	2149.4	2518	2754.7	3411.6	4004.8	4580.3	5125.3	5677.1	6167.2	6380.9	6844.3	6930.9	7059	7905.6	8087.1	9011.4	9429.7	10048	10436	10919	11045	11043	11275	10762	10924	11220	11761	11787	11688
0	0	0	2.7767	3.4128	8.0093	5.7712	42.23	80.576	197.49	348.15	612.3	957.86	1249.5	1864.1	2431.1	3032.9	3762.4	4786.5	5282.3	6135.5	7182.8	8184.5	8904.7	10002	10678	11541	12663	13552	13830	14855	15549	16152	16859	17794	18234	18984	19196	20145	20456	20688	21365	22175	21626	22072	22533	22541	22450	22535	22986
14.719	0	6.0909	0	0	0	5.1235	65.245	174.51	333.38	600.24	892.49	1254.7	1733.3	2133.5	2531.1	3052.7	3414.5	4017.2	4623.8	5055.1	5652.1	6382.4	6928.2	7686	8364	9211.1	9974.6	10575	11017	11527	12240	13194	13560	14350	15119	15663	16463	17373	18107	18187	18604	19176	18773	18935	19129	19337	19354	19895	20338
19.918	15.569	0	4.4804	0	4.6656	2.7071	22.411	71.594	118.29	250.2	416.52	575.26	902.61	1141.4	1608.1	1985.3	2375	3084.2	3415.6	3966.7	4489.5	5101.6	5657.3	6086.5	7021.5	7255.3	8188.5	8299.1	9110.6	9105	9558.6	10170	10443	11090	11262	11351	11665	12224	12361	12723	12659	13071	12782	13292	13525	13532	13345	13472	12102
16.574	4.6004	0	2.3794	0	0	0	16.705	61.116	134.66	251.62	444.19	704	1052.7	1408.9	1901.2	2354.5	2934.2	3555.6	3974.9	4548.1	5241.8	5879.2	6722.2	7108.3	7320.4	8578.9	9372	10171	10567	11187	12035	12964	13617	13777	14258	14426	15572	15941	16267	16671	16879	17157	16977	17407	17208	17417	17167	17521	17404
0	0	0	0	5.9075	0	11.142	30.364	116.65	246.1	422.88	647.66	955.84	1237.6	1578.8	2040.1	2521.8	3049.1	3552.4	4033.4	4585.8	5089.1	5767.2	6166.7	6502.9	6994.9	6935.1	7325.4	7293.1	7494.6	9379.2	8980.4	9560.3	9887.3	10333	10553	10952	11484	11691	12119	12423	12463	12541	12407	12531	12815	11928	12951	13063	13029
17.96	2.8362	0	0.4171	0	0	0	0	22.581	68.089	147.41	308.74	510.58	784.74	1053.3	1408.8	1834.9	2263.3	2786.7	3301	3851.4	4443.4	4931.9	5534.5	6027.8	6592	6855.9	7487.9	8089.6	8514.5	9197.2	9425.8	10055	10485	11024	11473	11728	12811	12473	12154	12286	12302	12652	12730	12955	13132	12972	12970	13024	13016
35.998	0	16.662	12.192	0	8.4666	7.5849	9.3372	19.864	85.523	129.02	179.34	421.55	633.17	716.78	978	1227.7	1540.3	1717.5	2144	2623.5	3010.7	3521.5	3918.7	4374.2	4832.7	5233.7	5641.2	6626.3	7311	7556.1	8125.1	9081.8	9518.1	10148	11262	11576	11741	12500	12858	13845	14324	14302	14251	14486	15046	15245	15647	14965	15761
0	0	0	0	3.8267	4.9013	7.4594	28.869	42.374	69.17	115.16	201.3	326.44	500.93	700.68	945.7	1387.8	1605.8	1980.1	2368.3	3092.7	3206.2	3750.4	4202.6	5530.8	5284.1	6335.8	6337.7	7020.4	7587.9	9051.1	8564.5	9099.3	9913.2	10584	10985	11518	12092	12431	12983	13147	13547	13712	14048	14340	14679	14925	15060	15016	15131
0	0	0	0	10.876	8.0676	19.512	16.475	54.392	108.37	193.12	442.9	623.8	837.82	1327.8	1664.1	2128.9	2780.3	3420.2	4308.5	4964.9	5796.1	6994.4	7681.3	8357.9	9504.2	10258	11135	12335	12907	14244	14145	15679	15921	17051	18008	18391	17604	18476	19909	19501	19912	21273	20138	21712	22627	21268	22407	22662	23110
7.2555	2.4789	0	0	0	0	11.777	83.437	186.5	412.04	680.5	921.85	1218.8	1643	2240.1	2810.4	3431.2	4056.5	4644.6	5010.6	5545.7	5975.2	6403.6	7276.9	7513	8081.4	9287.7	9722	9697.3	9956.3	10680	10723	10977	11246	11717	12451	12439	12636	13371	13429	14102	13777	13492	14486	14927	14740	14801	14957	14774	13441
9.3683	6.0649	0	5.8106	0	0	0	17.124	35.038	115.11	168.47	436.44	864.43	1253.2	1812.2	2394.1	3020.5	3703.6	4659.1	4947.9	6260.6	7584	8300.5	9382.7	10034	9132.7	10040	10688	11485	12076	13467	13775	14417	14857	15498	16088	16706	16813	17517	17353	18383	17842	17867	17683	18745	18262	19837	19780	19612	19232
1.8123	0	0	0	0	0	26.758	66.106	145.36	264.37	477.46	677.98	916.12	1212	1536.7	1824.3	2332.5	2741	3022.9	3420.1	3880.4	4346	4555.5	5030.2	5480.5	5871.6	6430.5	6782	7447.6	7578.1	7960.1	8377.6	8772.2	9401.1	9471.6	9830.1	10230	10742	11024	11327	11771	11732	12287	12520	12653	13080	12936	13006	13128	13061
16.603	10.72	0	0	0	0	0	10.679	51.537	110.67	190.33	328.87	451.2	673.12	851.39	1134.4	1302.5	1552	1851.6	1964.9	2312.2	2450.1	2825.4	3073.2	3178.4	3465.7	3696.3	4004.9	4207.8	4339.6	4473.8	4531.4	4825.8	5073.5	5384.4	5479.3	5532.4	5997.1	6089.5	6240.2	6463.5	6371.4	6670.9	6646.3	6881.8	7071.1	6975.7	7071.7	7155.7	7393.5
31.297	6.7183	0	0	0	0	8.4746	24.265	57.397	115.26	237.15	380.13	595.36	798.17	1055.3	1347.4	1638.1	1904.9	2587.1	2473.2	3276.5	3233.8	4076.5	4418.7	4776.1	5152.2	5570.7	6103.3	6371.2	6666.7	6750	7291.3	7576.3	7733.8	8461.4	8600.1	9096.8	9191.7	9231.4	9514.7	9616.6	9720.7	9763.2	10022	10334	10712	10620	10788	10729	10658
34.741	29.652	22.49	3.9204	0	0	0	0	0	0	10.95	68.709	170.01	284.83	405.67	567.75	773.71	980.51	1236	1461.6	1737.7	1990.7	2370.1	2663.1	3020	3339.8	3660.2	3946.5	4277.3	4608.8	4883.6	5172.3	5430.7	5969.5	5873.5	6421.1	6375.5	6705.3	6907.8	7170.3	7490.7	7505.8	7785.2	7976.9	7985.1	8179	8362	8546.1	8994.8	8981.5
6.9322	7.8049	4.1516	0	0	0	0	8.3666	26.678	74.8	145.22	214.51	315.97	462.37	683.42	959.89	1191.6	1479.7	1835	2183.9	2607.5	3143.9	3384.3	3741.7	4047.8	4525.6	4940.3	5162.7	5795.2	6194	6864.3	7263.7	7600.9	8207.7	8885.3	9304.3	9744.4	10226	10311	10849	11532	11631	11669	12119	12234	12659	12229	12544	12741	13176
20.384	7.615	0	8.795	0	0	0	7.7584	19.519	56.498	123.52	255.9	422.79	683.94	966.42	1219.3	1554.9	1727	1896.9	2185.4	2744.2	3401.5	3550.4	3961.4	4464.9	5165.2	5529.6	5736.3	6113.4	6417.7	7002.2	7730	8199.3	8588.2	8876.3	9336.7	9598.2	10028	10127	10497	10746	11103	11151	11065	11350	11438	11439	11757	11869	11940
15.121	15.689	0	0	0	0	0	0	6.1553	17.757	84.791	171.15	308.65	536.7	816.34	1104.6	1624.8	2113.3	2622.2	3462.3	4414.7	5456.9	6197.4	6819.4	7942	9221.8	9737.7	10910	11580	12428	13443	14230	14335	16100	14713	16116	17886	16694	17030	17610	17881	18710	18625	18881	18970	19034	19428	19490	19555	19751
13.522	0	7.9015	0	0	5.4577	13.319	0	38.583	65.684	119.88	198.76	274.87	390.57	517.22	662.11	864.49	1061.9	1337.2	1560.2	1856.8	2136.1	2421.8	2623	3100.9	3337.9	3721.6	3897.1	4276	4622.4	5036.7	5271.8	5639.2	5899	6369.3	6631	7228.6	7527.1	7845.6	7737.3	8031.1	8595.9	8700.6	8656.7	8698.3	9065.2	9190.4	9421.4	9376.8	9567.9
22.512	23.03	8.1434	7.7888	0	0	0	6.7649	37.449	77.521	132.98	279.51	406.61	751.4	1078.1	1076.7	1561.1	1946.1	2411	2813.7	3391.8	3908	4503.5	4705.3	5616.2	6123.3	6454.1	7235.6	7938.6	8482	9068.1	9392.6	10221	10879	11368	11964	12177	12650	12731	13006	13414	14120	14681	15298	15269	15452	15666	15798	16121	16205
18.316	3.1354	0	0	0	0	0	0	0	22.861	57.047	169.62	220.23	336.73	513.49	763.84	952.85	1334.6	1602.8	1616.2	2063.8	2442.8	2742.2	3125.8	3644.2	4020.8	4204.3	4682.9	5319.3	5787.6	6098	6689.5	7023.5	7573.7	8126.9	8537.7	8533.3	8906.3	8698.3	8971.1	9315.7	9392.3	9858.4	9979.4	10246	10248	10250	10458	10344	10463
3.1141	5.6835	0	0	0	0	13.717	97.823	129.09	254.04	376.5	526.2	718.82	874.18	1124.3	1398.3	1751.6	2172.4	2571.2	3046.4	3491.2	4164.4	4714.2	5273.1	5821.3	6509.9	7142.9	7814.5	8156.1	9079.8	9710.1	10246	11047	11476	12308	12880	13640	13817	14704	15353	15458	15470	16176	16200	16811	17091	17209	17425	17677	17531
16.252	17.268	0	0	0	0	0	0	0	0	0	15.061	39.972	91.207	153.06	248.92	362.67	567.28	729.87	984.38	1307	1630.1	1896.6	2227.3	2587.3	2962	3330.2	3728.9	4113.7	4525.4	4964.7	5271.7	5640.7	6113.9	6566.7	7025.1	7435.3	7777.5	8192.4	8548.2	9265.7	9333.5	9866.8	10094	10463	10541	10856	10708	10881	10938
0	0	3.498	0	0.053352	2.61	23.001	62.813	146.16	248.87	460.49	668.56	957.06	1295.1	1801.9	2169.4	2837.7	3427.7	3983.2	4522.1	5270.1	6033.9	6826.4	7399.5	8164.2	9161.4	8940.4	9848.4	10761	11177	11858	12762	13127	13779	14555	15161	15193	15895	16692	15136	17009	17003	17573	17860	18103	18224	18038	18623	18685	18487
2.1511	4.9167	5.2383	31.077	0	0	0	3.0904	9.3261	0	0	5.689	0	15.015	55.973	67.933	96.018	216.2	222.33	431.69	526.7	762.19	928.73	1110.6	1293	1565.7	1809.7	2232.4	2743.8	3128.8	3440.3	3726.9	4221.1	4563.9	5015.4	5237.4	5513.7	6047.5	5784	5899.6	6236.5	6378.9	6800.6	6946.5	7286.4	7388.2	8029.3	8381	8357.6	8398.5
3.787	0.75811	4.4173	0.80083	0.59733	0	0	0	0	0	7.367	27.852	69.86	123.91	203.68	309.8	480.08	690.84	945.67	1170.8	1527.1	1804.9	2072	2430.1	2783.7	3119.9	3690	3816.5	4196.6	4883.2	5512.5	5765.9	5856.7	6344.7	6807.2	6915.8	7559.2	7688.7	8092.6	8308.6	8421.6	8576.3	8676.5	9258.8	9749	10061	9976.7	10069	10134	10455
13.087	0	0.21534	0	0	0	23.127	77.283	166.04	295.88	477.3	688.37	977.33	1324	1746	2152.8	2615.3	3184.8	3699	4351.5	4968.1	5499.5	6089.3	6866.9	7253.3	8132.1	8784.7	9822.2	10380	11167	12146	12737	13724	13956	14550	15457	16078	16478	17199	17997	18594	18858	19310	19417	19770	20027	20206	20165	20454	21025
0	0	13.627	19.427	2.8996	14.523	9.5514	45.541	81.638	229.7	345.03	586.98	817.34	1131.8	1500.4	1880.6	2243.7	2810.8	3309.6	3714.4	4201.3	4790.3	5253.1	5713.5	6220.9	6768.8	7019.6	7394.1	7879	8298.1	8388	8790.9	9028.5	10045	10431	10846	11191	10417	10391	10491	11178	11087	11496	11647	11656	11687	11964	12329	12075	12267
18.794	1.8759	0	1.9253	0.64302	0	1.9896	24.848	88.844	204.11	349.08	543.4	836.94	1069.3	1426.8	1802.3	2172.3	2641.1	3084.7	3548.6	4036.3	4535.8	4601.8	4901.4	5309.6	6029.8	6739.3	6880	7419.1	7516.5	8505.9	9550.8	10061	10344	11308	11532	11906	12254	12689	13172	13699	13810	14155	14337	14258	14188	14528	15174	15418	15068
17.141	0	0.29365	0	0	0	3.3503	18.487	79.348	191.85	228.81	358.28	527.43	737.3	954.49	1326.7	1714.8	2046.3	2629.5	3124.5	3572.4	4197.9	4866.9	5454.5	6283.5	6885.9	7809	8625	8960.8	9420.2	10381	10703	11703	12004	12987	13775	14264	14662	14752	15738	15841	16181	16633	16918	16898	17230	17232	17579	17086	17267
3.5185	0	0	0	0.47175	0	17.735	66.969	118.6	216.95	327.02	481.76	679.63	965.95	1325.2	1674	2073.3	2602.1	2997.5	3620.9	4206.4	4696.3	5151.4	5729.4	6221.8	6730.9	7259.9	8248.1	8449.5	8909.4	9539	9749.4	10165	10693	11290	11767	11812	12361	12407	12381	12992	13348	13275	13656	13886	13895	13626	13964	13895	13704
0	7.5651	11.997	17.575	0	0	0	0	70.818	126.11	281.63	471.85	771.58	1152.8	1498.1	1911.7	2427.1	2933.5	3489.7	4087.8	4717.9	5390.2	6075.5	6713.9	7290.3	8295.9	9113.8	9914.7	10554	11119	11629	12013	12461	12819	13198	13674	14057	14604	14814	15198	15604	15794	15909	15794	15845	15686	15657	15725	15938	15876
16.94	6.3641	0	0	0	0	0.48549	0	33.828	82.831	177.33	315.79	506.84	814.58	1240.5	1706	2238.4	2857.5	3593.8	3904.9	5269.2	6044	7101.5	6669.2	7615.8	8836.3	9553	10429	11192	12013	13110	13848	15186	16216	17062	18132	18954	20051	20605	21262	21741	22477	23167	23869	23876	24190	24859	24518	24789	24435
0	0	6.0922	0.61884	0	0	9.4127	0.091334	19.249	47.757	107.53	193.95	335.68	506.51	693.04	896.55	1209.9	1417.4	1827	2041.3	2464.7	2934.9	3251.6	3909.4	4331	4836.8	5389.9	5765.6	6283.8	6685.2	7134.3	7648.4	8109.9	8712.8	9295.8	9667.3	10180	10565	10848	11325	11772	12150	12214	12479	12801	12809	12800	13126	13197	13405
22.333	10.069	0.3733	0	0	0	0	10.253	63.941	171.06	344.01	589.24	901.68	1333.1	1940.4	2530.1	2850.1	3666	4358.5	6032.2	6061.6	7004.7	7950.3	8961.9	10049	10643	10904	11603	12497	13017	16239	15006	15975	16777	17810	19118	19966	20926	21510	22963	23190	23263	23784	23899	24545	24413	24508	24798	25046	25016
8.8452	3.1819	3.4722	0	0	0	1.8235	23.903	66.035	117.09	187.57	310.22	401.15	540.86	841.24	937.36	1203.6	1442.4	1671.7	2111.6	2587.9	3107.8	3497.9	3736.1	4229.1	4506.7	5049.2	5381.7	5788.1	6469.3	6900.3	7479.5	8036.8	8492.5	8647.1	9017.3	9408.7	9876.9	10333	10578	11044	11174	11492	11735	11960	12177	12238	12287	12352	12512
0	0	5.7099	0	0	5.475	9.4154	37.218	119.1	194.82	352.24	517.64	780.67	1009.9	1315.6	1586.1	1966.5	2322.5	2715.2	3129.8	3572.9	4037.4	4500.8	4972.1	5481	6240.4	6749.7	7323.3	7857.1	8262	8352.5	9548.1	9808.6	10460	10978	11423	11575	12204	12455	12926	13361	13599	13939	14061	14638	14273	13700	13967	13766	13733
0	0	0	0	0	29.702	62.512	136.41	221.9	369.55	629.78	846.88	1169.7	1571.9	2029.3	2488.8	3005.2	3517.2	4224.1	4938	5573.4	6346.7	7097.2	7806.4	8585.1	9262.3	9943.1	11107	11933	13741	13581	14860	16129	15536	16750	17285	19029	16892	20880	21621	22852	23039	23809	22801	24578	24265	23867	24472	24187	25270
17.467	7.6861	5.3606	0	0	0	0	22.425	65.259	161.63	298.12	489.21	705.52	1022.9	1126.7	1423.4	2055.3	2488	3027.9	3535.7	4094.4	4580	5231.1	5760.6	6247.6	6912.1	7322.2	8085.2	8644	9154.1	9671.4	10069	10812	11320	11811	12109	12509	12844	13303	13707	14094	14091	15060	15346	15858	16475	16625	16838	16809	16922
0	0	0	10.143	84.895	153.81	258.17	350.38	393.03	558.98	751.43	924.58	1172.5	1428.2	1798.9	2115.5	2600.3	3060.9	3576.4	4027	4521.2	5163.4	5734.2	6374.7	6913.5	7304.9	7953.2	8495.7	8999.6	9276.6	9637.7	10387	10889	11340	11905	12532	13288	13570	13953	14624	14639	14965	14959	15378	15553	15495	15993	15961	16259	16313
13.746	7.9003	0	0	1.2573	0	0	14.255	35.495	71.723	102.76	189.97	301.16	444.61	666.13	959.28	1227.8	1522.4	1947	2383.3	2931.4	3420.4	4044.9	4629.9	5393.4	5910.4	7214.6	7726.5	8358.1	9135	9796.7	9729.8	10460	11185	12040	12571	13555	14039	14692	14693	14567	15119	15739	16139	16940	16455	16915	17095	17713	17823
0	0	7.0288	10.262	15.59	4.9296	16.233	5.576	33.056	74.317	152.55	237.38	408.9	653.93	865.11	1178.6	1490.1	1768.2	2193.3	2516.7	3075.9	3433.2	3858.2	4392.4	4808.3	5447.8	6093.5	6419.3	7129.2	7647.2	8466.7	8894.7	9575.3	10182	10767	11353	12068	12669	13229	13822	14120	14430	15213	15333	15574	16160	16526	16442	16499	16917
14.181	6.1635	0	0	0	0	7.2401	26.199	65.613	116.14	216.55	352.63	541.99	709.61	1029.8	1291.5	1635.7	1946.9	2293.1	2760.2	3124.2	3575.8	3869.7	4693.6	5254.7	5930.6	6588.1	7159.2	8005.7	8909.9	9588.5	10289	11106	11988	12732	13882	14068	14806	14941	15725	16900	17229	18347	18525	18801	18496	18566	18994	18877	17828
0	0	0	32.397	74.294	185.5	287.34	373.27	479.55	598.11	707.18	877.22	1023.4	1415.6	1728.1	2132.8	2438.6	2890.6	3271.2	3770.7	3953.4	4744.7	5355.3	5701.6	6160.8	6771.8	7493.5	8221.7	8670.3	9224.7	9785.2	10340	11416	11862	12380	13040	13039	14060	15422	16086	13626	13568	16965	16966	16962	17252	17431	17822	17643	17806
0	9.6873	5.4097	2.9095	0	0	0	0	4.5118	17.007	50.259	1.723	33.622	99.238	189.51	322.25	459.33	629.83	854.4	1109.5	1356.6	1618.9	1878	2115.8	2569.6	2930.6	3187.3	3572.9	3863.6	4219.9	4486.9	4818.6	5070.4	5541.4	5716.4	6235.6	6621.8	7157.4	7219.5	7368.9	7564.9	7605.5	7840.6	8120.7	8407.5	8654	8771.3	9080.8	9151.4	9185.3
11.244	18.643	13.726	0	0	0	0	0	21.628	78.672	104.42	242.77	346.63	505.58	657.2	788.72	1012.2	1564.3	1674.9	2238.4	2488.5	3147.6	3271.3	3500.8	4052.8	4408.3	4864.9	5446.2	5925.3	6753.9	7127.7	7715.5	8346.4	8682.3	9249.3	9670.6	10432	11029	11395	11973	12338	12894	13521	13693	13775	13727	13848	14145	14490	14767
11.714	4.0891	0	0	0.32693	0	0	20.629	53.362	144.48	258.8	410.61	624.54	904.73	1262.4	1658.7	2111.2	2578.8	3120.8	3706	4396	5160	5780	6671.1	7129.2	7916.3	8395.5	8883	9742.5	10334	10797	11783	12072	12400	13711	14090	14521	15963	16212	16266	16765	17336	17271	18065	18539	18552	18047	18304	18838	18906
16.176	0	0	0	0	0	4.1363	33.773	86.38	175.29	329.31	552.95	877.71	1203.1	1708.1	2108	2668	3095.6	3648.3	4139.9	5252.9	5396.9	5807.9	6242.3	6777.5	8119.7	8701.4	9402.8	9171.3	9757.6	10344	10818	12913	13911	14400	15312	15398	16166	17220	18205	18056	18999	19066	19832	20255	20286	20236	20824	20710	20906
0	0	0	6.7459	13.394	20.006	27.403	41.07	50.821	131.34	164.83	296.3	446.21	578.95	844.39	970.99	1234.6	1478.2	1766.4	2095.9	2348.3	2739.4	3092.4	3428.3	3746.4	4060.6	4406.3	4752	5068.3	5394.3	5732.9	5927.8	6197.1	6471.6	6813.4	6779	6985.1	7116.6	7457.2	7738.1	7860	8005.1	8213.9	8361	8495.8	8530.9	8658.6	8655.7	8707.7	8571.7
0	0	0	0	0	8.2459	30.492	39.93	77.097	146.9	282	419.14	638.54	791.72	1139.6	1423.3	1841.9	2115.6	2303.7	2647.4	2934.4	3398.5	3871.6	4179.1	4719	5241.9	5777.9	6205.4	6695.3	7440.1	7514.1	8000.5	8611	9320.6	9445.2	10017	10532	10653	11015	11308	11743	12356	12843	13223	13737	13793	14187	13939	13631	13616
0	0	5.693	5.0384	5.3252	0	0	0	31.117	45.445	99.226	151.03	227.9	342.65	434.98	600.94	812.91	1016	1168.9	1546.4	1774.5	2214.6	2506.2	3035.9	3522.1	4018.2	4263.9	4680.9	5068.3	5709.4	6339.2	6117.2	7011.8	7561.3	8004.3	8361.5	9018.4	9085.8	9245.7	10087	10278	10999	11169	11595	11523	11592	12006	12235	12099	12152
0	2.2634	0	0.02212	0.39085	5.9918	14.296	37.735	100.06	206.03	379.13	508.52	846.06	1059.6	1420	1776.8	2187.4	2618.7	3136.9	3572.4	4051.9	4999.5	5565.8	6240.7	6518.3	7294.2	7609.5	8111.7	8922.9	9478.1	9877	10275	10882	11715	11998	12251	12520	13169	13193	13952	14230	14057	14315	14314	14151	14406	14079	14553	14568	14448
0	0	0	3.9694	1.5108	10.331	13.82	15.634	39.468	47.493	129.05	222.06	343.04	532.81	717.35	951.4	1312.5	1572.1	2061.6	2522.6	2765.1	3542.6	4396.7	5004.4	5642.6	6016.4	6918.9	7829.8	8635.7	9134.4	9820.2	10542	11283	12247	12630	13090	13406	13954	14396	14116	15429	15599	16317	16106	16065	16067	16489	16253	16909	17001
0	0	0	8.2472	0	7.769	17.664	55.184	156.46	318.54	542.52	854.04	1251.2	1687.5	2249.1	2870.2	3515.5	4202.1	4922.8	5720.8	6315.6	7105.4	7972.9	8708.1	9447.3	10334	10944	11808	11012	11493	12322	12956	13430	14036	14461	15079	15336	15778	16023	15921	16253	16761	17127	17768	17912	17955	18251	18188	18204	18448
0	0	0	0	31.38	33.802	91.536	140.51	172.35	247.82	312.09	490.42	579.92	728.54	924.64	1164.8	1450.4	1750.5	2299.6	2987.5	3862.2	3659.9	4556.7	4851.2	5648.7	5756.5	6306.9	6745.3	7214.8	8002.2	8543.7	8868.5	9546.9	9890.9	9934	10737	11134	11655	11608	12019	11775	12198	12282	12420	12500	12751	12715	13030	13338	13437
6.3511	5.7713	0	0.40188	0	0	3.0632	5.2917	13.748	73.538	128.84	223.51	318.18	478.92	676.79	881.6	1162.2	1457.2	1905.7	2413.2	2870.2	3359.3	3856.8	4422.3	5032.2	5651.4	6245.4	6902.6	7417.7	7924	8582.1	9150.8	9781.9	10691	11369	11617	12159	12680	13483	13825	14390	14735	15245	15969	16062	16259	16217	16669	17013	17023
0	14.463	113.37	82.733	0	73.07	0	0	0	6.1523	72.455	157.06	274.79	383.48	576.68	885.71	1133.9	1472.4	1619.6	2305.1	2479.5	2704.5	3686.9	4064	4319.7	5288.8	6057.7	8366.2	6987.1	10142	7986.5	8367.4	8465.1	9137.8	9707.2	10279	10395	10805	11401	11862	12074	12517	13085	13231	13452	13460	13993	13723	13958	14411
17.838	5.3341	3.4253	0	0	0	0	25.004	48.703	100.78	188.53	341.54	549.2	802.61	1083.1	1500	2028.3	2448.3	3075.3	3713.4	4463.9	5291.1	5998.6	6867.8	7800	8610.2	9248.6	10041	11442	11437	13021	13702	14321	15299	15942	16222	17391	18154	18567	18930	18899	19516	19616	20530	20429	20820	21062	21149	21184	21169
0	78.553	0	66.767	0	0	0	0	17.844	104.85	262.12	310.84	492.22	836.54	1084.5	1523.3	1842.6	2282.6	2657.9	2841.9	3658.4	3991.8	4500.5	4862.7	5160	5625.8	5993.8	6359.1	6671.8	6786.9	7019.6	7443	7895	8070.2	8856.9	9016.3	9000	9308.2	10077	10476	9834.6	10589	10801	11022	10945	11594	11540	11507	11336	11643
19.191	8.761	0	7.0276	4.6696	0	0	13.532	41.57	119.55	177.03	279.04	425.41	598.21	707.22	946.25	1247.2	1461.6	1753.2	1973.8	2373.9	2638.8	3000.5	3316.3	3656.3	4082.4	4464.5	4797.7	5051.8	5450	5460.8	5847.1	6197.1	6432.2	6732.1	6935.7	7109.8	7643.6	7860.3	8097.7	8290.9	8379.9	8632.3	8755.7	8907.8	9107.8	9272.1	9294.7	9406.2	9496.2
0	0	0	0	2.9	6.3123	21.053	53.242	143.23	299.92	439.42	698.6	977.34	1220.4	1649.7	2007.2	2493	2885.1	3361.9	4087.8	4622	4851.5	5572.2	6131.5	6914.9	7568.5	8562.3	9266.4	10171	10934	11964	12513	13255	14622	15253	16317	17264	17933	18784	19849	20344	20706	21324	21846	22297	22565	22703	22725	23074	23092
0	0	3.1689	1.1245	0	2.6548	5.9635	41.123	138.43	254.51	455.43	637.94	961.66	1332.8	1885.5	2254.4	3058.7	3603.8	4424.2	5126.5	5683.2	6813	7849	8721.9	9384.9	10488	11152	11951	13354	13974	14669	15857	16323	17474	18091	18668	19477	20615	20805	21431	20316	22402	21679	23157	24108	23795	24235	24087	24361	24226
0	424.11	624.69	81.593	0	0	0	0	0	0	0	0	0	0	0	0	1.4636	20.884	480.11	822.52	1023.6	1178.2	1643.1	2068.7	2410	2662.4	2315.5	4726.2	3142.6	4448.6	5561.1	5305.3	6923.7	6895.3	8567.3	8935.8	8195.4	8679.3	9203.8	9595.7	9938.9	10356	10283	10320	10920	11145	11091	11458	11383	11324
4.9314	10.779	0	7.3303	0	0	0	0	0	0	22.785	51.998	145.19	278.96	553.97	793.8	1066.6	1376.7	1823.7	2313.2	2721.7	2870.8	3703.4	4226	5053.3	5690.6	6369.4	6986.6	7580.2	8343.8	8992.1	9786.7	10677	11404	12058	12335	13206	13712	14289	14627	15020	15396	16246	16748	16721	16888	17355	17525	18279	17706
0	7.6448	9.8983	0	0	0	2.2411	5.9833	21.125	16.897	60.355	105.36	214.53	279.48	395.27	546.04	732.49	907.59	1181.8	1453.3	1737.8	2216.2	2574.9	3163.9	3888.4	3948.1	4933.9	5409.3	6135.5	6825.8	6733.7	7454.6	7797	8808	9185.8	10092	10601	11012	11568	11709	11988	12735	13045	13212	13672	13836	13361	13965	13864	13709
3.5243	7.5173	6.3737	0	0	2.5522	2.2973	30.309	86.682	151.63	286.62	427.85	599.15	830.19	1127.6	1493.3	1879.8	2272.4	2552.3	3145.2	3689.6	4454.1	5017.6	5715.7	6043.8	6711.3	7304.4	7558.2	7620.9	8311.2	9176.1	9516.7	10187	10473	10821	11499	11574	12199	12300	13120	13663	13947	13956	13971	14041	14407	14460	14532	14568	14880
21.81	0.17803	0	0	0	0	26.861	93.796	202.38	368.33	556	844.33	1204.5	1611.1	2143.6	2821.2	3491.8	4324.1	5206.7	5886.3	6799.4	7832.5	8574.4	9652.4	11792	12525	12634	14791	14898	15921	16628	17460	17429	17553	18802	19279	20481	20649	21060	21774	22222	22379	22122	22325	21899	21915	22627	23301	22848	22639
16.078	6.2951	1.8939	4.571	0	0	0	3.3172	31.534	69.842	128.64	217.94	320.54	498.04	684.14	864.82	1101.8	1417.5	1643.7	1966.5	2206.8	2696.8	3108.1	3437.8	3810.2	4242.3	4604.6	5219.6	5486.9	5860.8	6388	6582.4	7062	7353.3	7803.4	8169.2	8696.9	9248.3	9706.5	9998.4	10270	10584	10911	11104	11003	11444	11308	11664	11713	11861
0	2.5587	0	0	1.6222	0	24.683	38.541	49.145	92.29	157.88	248.6	366.39	490.22	658.12	788.5	1100.3	1341.6	1667.5	1924.5	2151.6	2500	2864.3	3309.2	3643.4	4002.9	4363.1	4432.2	4940.3	5539	5908.2	6305.5	6375.4	6951.7	7180.7	7937.2	8347.4	8596.6	8573.7	8792.8	8830.8	8947.8	9246.7	9644.7	9838.2	9799.1	9435.9	10080	9490.8	9666.4
10.172	0.030116	8.1817	0	0	0	0	5.882	28.659	66.122	143.29	227.02	360.51	499.31	674.53	871.93	1076.1	1287	1534.7	1729.6	2038.9	2284	2666.7	2959.1	3207.9	3489.3	3736.9	4053.4	4325.3	4713.9	4971.4	5247	5655.8	5897.2	6232.6	6526.8	6654.1	7002.3	7248.3	7487.1	7575.4	7848.8	7971.3	8065	8320.8	8399.9	8386	8414.9	8585.9	8662.3
12.908	13.145	2.5105	0	0	0	0.18417	0	8.5117	10.24	36.9	68.472	146.65	296.43	470.57	593.84	847.51	1044.4	1402.3	1738.3	2238.8	2566	2893.4	3334.6	3783.4	4307.5	4841.3	5441.3	6921.1	6025.4	6424.5	6853.1	7415	7960	8319.5	8757.5	8745.4	9304.8	9370	9562.8	9706.8	10640	10996	11691	11824	12296	12473	12526	12751	12917
3.295	0.24032	0.021779	0	0	13.534	7.686	14.12	16.587	13.527	39.193	91.281	176.24	336.32	547.07	849.81	1274.4	1600.7	1970	2619.8	3116.2	3856.3	4543	5201	5877	6641.3	7318.9	8013.4	8673.8	9379.5	9964.9	10866	11246	12046	12916	13522	14331	14493	15047	15828	16330	16418	16765	16985	17328	17548	17735	17995	18399	18242
13.677	5.8567	0	0	0	0	4.5483	40.44	89.019	185.5	273.56	397.11	567.36	724.06	924.21	1171.4	1406.7	1741.8	2011.7	2316.3	2812.2	3098.7	3483.3	3918	4357.8	5043	5565.6	6000.9	6245.7	6783.3	7268.9	7401.3	8049.3	8536.3	8636	9205.1	9783.9	10237	10383	10363	10430	10837	11074	11063	11234	11429	11541	11833	12350	12007
15.878	0.68346	0	0	0	0.8956	0	8.431	4.4833	23.475	52.526	75.009	95.172	136.6	198.59	256.73	320.85	539.17	664.9	862.21	1109.8	1018.6	1218.6	1671.3	1664.9	1855.7	2337.5	2302.3	2604.4	2917.2	3154	3176.8	3819	4012.6	4394.4	4913.6	5137.3	5646.1	6155.9	6446.7	6683.7	7126	7197.1	7375.9	7652.2	7675.6	7850.8	7788.3	7988.2	7852.3
0	4.5695	0	0	0.079028	0.84772	5.4258	27.643	110.6	215.99	337.01	617.31	698.54	923.22	1138.7	1483.3	1777.5	2328.2	2709.2	2899.6	3474.1	3967	4532.1	5676.2	5546.4	6216.5	6961.4	6684.9	7215.2	7735	8800.3	9447	9789.4	10957	11235	11907	11860	12814	12935	13726	13684	14192	14328	14147	14273	14863	14938	15727	15537	15661
0	0	0.42941	1.1437	0	0	15.588	32.832	113.66	269.74	494.21	798.02	1198.4	1645.7	2306.8	2888.9	3610.7	4310.6	5511.2	6430.5	7303.5	7940	9354.3	10454	11292	12186	13031	14021	14505	16511	17353	18522	19622	21081	21789	22621	23350	24186	24589	25327	26254	26196	27607	28510	28815	28428	28763	29323	29220	29267
0	0	0	0	1.5216	17.719	12.695	16.803	30.266	77.314	161.9	234.26	372.01	560.86	782.91	1061.9	1493.6	1851.9	2175	2629.9	2960.4	3422.6	3979	4431.1	4992.5	5456.6	5993.6	6604.3	7136.2	7724.4	8082.5	8387.7	8450.2	9393.4	9782.2	10575	10620	11280	11966	11883	12320	12730	13101	13466	13467	13962	14428	14586	14527	14893
0	19.757	0	17.639	3.5968	2.3174	12.791	18.418	44.412	127.35	224.92	316.62	508.49	867.62	1293.4	1672.2	2109.9	2619.9	3328	4008.4	4673.3	5152.3	5913.6	6679.9	7273.5	8169.5	8734.8	9475.2	10197	10665	11376	11961	12676	13117	14085	14694	15362	15779	16437	17011	17271	17549	18182	18577	18961	19038	19256	19279	19447	19404
2.2586	3.7648	0.96235	0.098158	0.57822	0	0	4.7774	52.749	139.06	212	381.52	572.26	767.48	993.04	1287	1520.3	1757.5	2044.2	2212	2500.7	2832.8	3111	3407.8	3863.1	4280.3	4614.5	4806	5196.1	5546.5	6936.7	6175.7	6354.4	6854.9	7066.4	7422.2	7603.9	7951.5	7997.4	8333.9	8585.8	8863.4	8782.9	9199.1	9350.1	9589.6	9898.1	10271	10248	10559
0	0	0	0	1.2948	21.32	48.598	106.42	189.17	311.68	495.75	710.74	922.85	1190.4	1509.6	1791.1	2183.5	2529.2	2988.9	3379.9	3798.8	4009.2	4391.2	4967.6	5245.5	5683.6	6012.6	6278.2	6558.3	7779.5	7231.2	7593.9	7993.6	8522.5	8802.8	9028.4	9458.2	9772.1	9928	10183	10560	10955	10938	11314	11309	11426	11337	11542	11744	11648
28.173	24.81	0	0	59.807	0	0	26.326	48.996	87.872	256.87	446.55	657.41	1000.4	1364.2	1505.1	1998.2	2389.7	2824.2	3363.7	3897.4	4415.8	4982.3	5648.5	6236.9	7286.5	8061.2	8155	8746.2	9200.3	9691	10166	10649	10869	10995	11765	12267	12572	12826	13534	12966	13138	13903	13940	14391	14641	14505	14198	14411	14475
0	0	0	10.316	8.5309	7.3329	34.002	67.695	186.98	283.49	511.32	763.76	1141.8	1506.5	1945	2403.7	2925.1	3583.5	4324.8	4983.1	5621.8	6503.4	7122.8	7970.2	8049.8	8520.9	9168.5	9735.3	11182	11404	12376	13612	13941	15450	16090	16674	17498	17967	18558	18518	18788	18552	19185	19259	19596	19797	19849	20286	20239	20407
40.83	24.614	18.926	0	0	0	0	0	0	0	0	0	48.408	154.03	272.57	449.69	651.95	953.35	1209.7	1543.2	1873.9	2323.9	2628.1	3245.9	4127.5	4760.9	5415.2	5859.4	6391.5	6961.6	7555.1	8039.9	8403.8	8689.3	9491.6	9848.7	10839	11278	12352	12952	12852	13383	13251	13573	13636	14036	14257	14540	14688	14818
3.3131	1.3208	0	0	0	0	13.366	14.062	29.703	72.908	128.54	236.68	377.12	520.32	923.83	1170.2	1522.3	1726.4	1984.1	2573.8	2808.1	3231.6	3624.7	4055	4447.6	5358.9	5436.2	6193.5	6728.6	7306.1	7792.3	8449.5	8818.7	9236.7	9770.1	11034	11279	11639	12133	12848	13023	13633	13742	14327	14661	14736	14237	15040	15477	15159
0	4.3978	0	4.3791	0	0	2.2173	0	0	0	0	0	10.506	59.553	165.65	272.97	472.75	688.03	990.51	1345.4	1668.3	2155	2643.7	3197	3786.5	4325.8	4937.2	5723.8	6458.6	6850.3	7620.5	8578.9	9315.5	9990.3	10811	11534	12011	12341	12972	13579	13871	14106	14572	14754	14866	15196	15545	15551	16116	15624
0	0.53457	0	0	0	0	25.056	47.432	123.47	308.31	482.48	697.57	997.33	1294.5	1590.9	1984.2	2278.5	2707.4	2982.9	3481.6	3705.8	4088.6	4420.1	4888.6	5158.6	5518	5623.1	5820.3	6303.6	6493.2	6834.9	7162.8	7298.4	7539.1	7691.4	8217.6	8665.4	8992.7	8794.2	9182.5	9272.7	9179.4	9400.5	9617	9728.3	10033	10030	10251	10542	10446
22.664	5.7561	4.0659	6.9998	0	0	0	0	19.275	87.406	216.24	358.67	690.86	1025.7	1422.1	1834.8	2372.9	2938.1	3539.1	4269.1	4829.2	5586.6	6483.8	7428.5	8100	8681.5	9779.2	10738	11728	12751	13734	14790	15680	14993	15292	16042	16904	17683	18612	19331	19547	19885	21082	21088	21254	21712	21787	22271	22301	22410
0	0	0	0	2.7845	10.311	13.2	29.926	42.448	71.097	149.04	256.21	365.43	549.59	719.61	924.85	1184.8	1478.4	1893.4	2183	2519.4	2992.5	3669.4	4217.6	4720.4	4974.7	5433	5869.1	6038.9	6906.7	7241.3	7567.2	7947.8	8505.2	8894.3	9113.5	9832.4	10257	10070	10222	10414	10598	10787	10776	10945	11277	11387	11449	11695	11683
23.096	5.6653	2.0273	0	0	0	0.3887	31.047	82.644	194.1	340.47	539.61	815.7	1135.9	1593.5	2066.6	2574.2	3214.1	3843.8	4316.8	5144.6	6107.3	6701.6	7247.3	8001.2	8673.9	9666.7	10444	11334	11623	12667	13337	14466	15418	15947	16966	17461	18084	18973	20015	20359	20529	21055	21248	21712	21797	22194	23299	23536	23649
85.486	64.47	32.427	37.948	0	0	0	0	0	0	0	44.993	89.957	175.73	253.37	357.74	533.9	697.81	1076.2	1192.3	1484.1	1710.8	2022.7	2419.5	2736.4	3108.6	3370.5	3946.1	4395.3	4608.9	4149.9	4506	4950.2	5267.4	5588	5594.6	6032.3	6338.6	6424.7	6815.7	7001.7	7109	7521.1	7781.4	7912.8	8025.4	8121.7	8420.8	8297.7	8435.4
29.049	9.0533	0.48481	0	0	0	0	0	0	35.723	75.183	165.28	280.08	446.22	642.78	916.69	1049.3	1299.8	1625.1	2058.8	2565.6	2930	2764.4	3503	4095.3	4539.3	4832.8	5297.9	6007.6	6041.1	7163.9	7443.8	7262.1	8475.3	8510.3	8892.1	9114.1	9401.7	9755.8	10062	10396	10540	10621	10929	10970	10845	11073	11187	11601	11475
8.1635	2.0276	1.7807	0	0	0	10.827	54.682	147.58	293.64	418.35	667.41	1029.8	1455.5	1729.8	2456.1	2637.9	3181.5	3789.5	4661.3	5106.5	5358.4	6239.9	7036.1	7282.6	7568.9	8710.2	9208.5	10110	10364	10973	12178	12436	12708	13121	13545	14086	14403	15641	15981	16349	16841	17560	16971	17522	18029	17365	18440	19751	17929
0	0	4.4454	10.191	0	3.4436	0.38445	5.8737	51.061	92.2	183.17	303.78	486.85	702.35	1053.5	1346.3	1715.7	2154.2	2596.7	3160.2	3553.5	4089.8	4619.4	5057.5	5512.5	6089.7	6726.2	6988.7	7508.4	7915.5	8416	8921.5	9240.2	10224	10777	10916	11059	11547	11851	13235	13542	13896	14474	13545	13534	13610	13628	13980	14178	14432
4.1679	3.7565	0.36068	0	0	0	2.572	13.199	45.492	96.761	147.14	191.43	305.05	454.97	619.38	784.98	1033.6	1245	1513.9	1832.5	2097.2	2507.8	2844.7	3224.4	3524.1	3891.8	4393.3	4940.8	5429.3	5740	6195	6597.5	6977.5	7636.7	8049	8209.3	8410.7	9215.6	9899.2	10446	10506	10696	11222	11656	11911	12276	12258	12673	12766	12743
0	0	0	0	17.766	62.253	151.58	253.56	468.2	629.85	1025.8	1348.5	2085.2	2646.5	3373.5	4108.3	4989.1	5633.1	5809.8	6899.6	8416.7	9118.6	10486	11901	13163	14303	15114	15659	16796	17784	18567	19548	20394	21443	22702	23507	24381	25118	25786	26625	27590	27818	28577	29084	29484	29849	29948	30431	30708	30431
28.674	2.3591	7.44	0	0	0	0	0	0	0	0	0	0	0	15.314	55.399	116.34	206.95	336.64	447.87	644.12	870.11	1139.6	1330.4	1661.2	2235.3	2599.1	3036	3582.5	4127.7	4893	5591.2	5873.1	6686.8	7427.7	8388.4	8974.3	10203	10616	11248	11485	12366	12509	12835	12903	12921	13240	13230	13838	13881
0	0	0	11.63	70.297	99.396	104.43	159.67	232.05	375.8	503.25	741.67	1050.7	1391	1929.6	2461.2	3059.8	3714.1	4389.6	4891	5548.9	6382.2	6599.7	7938.1	8270.2	8726.2	9085.6	9651.1	10266	11201	11073	12026	12155	12976	12967	13849	14202	14691	14805	15551	15236	15140	17067	17472	17707	17855	17910	17992	18371	17611
3.1432	0	0	0	16.98	24.719	3.1086	31.763	75.831	174.26	302.02	496.83	727.19	1042.5	1429.9	1917.2	2365	2927.9	3372.8	3968.2	4519.9	5103.9	5606.6	6156.2	6647	7137.1	7411.8	8018.7	8740.6	8654.4	9613.1	9986.8	10580	11339	11794	12348	12780	13177	13319	13816	14339	14907	15240	15352	15818	14793	14781	14982	13703	14012
11.895	10.025	0.59065	0	0	0	0	0	0	26.1	46.134	89.933	153.43	233.25	318.97	445.22	589.48	737.42	904.34	1133.4	1358.6	1586.1	1825.6	2032.4	2408.3	2736.4	2916.8	3362.7	3511.7	3916.1	4205.3	4494.1	4958.2	5239.8	5580.1	5886.8	6185.8	6596.5	6912	7273.3	7273	7509.4	7843.7	7955.9	8065.8	8312.2	8340.1	8431.4	8531.7	8688.2
5.8297	2.8021	0	0	0	0	21.757	75.988	191.49	398.07	641.94	939.48	1451.6	1996.4	2576.5	3423.6	4211.5	4788.5	5774.9	6771.5	7596.8	8407.1	9492	10415	11522	12428	13201	14219	15593	17615	18344	17054	19246	21741	21822	22591	23699	24401	25006	25312	25588	26601	26890	27423	28513	28365	28809	28913	29565	30256
2.5334	11.958	2.0742	0	0	0	24.389	61.404	108.81	240.43	532.08	768.45	1094.3	1348.5	1885.1	2175	2493.7	3277.9	3936.3	4698.8	5060.5	5762.8	6248.4	7141.9	7721.1	8069.2	8550	9111.8	9597.7	10304	10955	11051	12057	12857	12685	12901	13674	14254	14873	14913	15279	15645	15810	16035	15840	16260	15776	15476	15666	15955
16.899	0	0.23978	0	0	1.313	0	0	14.601	37.488	86.82	159.25	256.09	344.49	490.75	619.54	732.42	873.58	1071.1	1259.6	1371.4	1605.9	1811.9	1943.2	2090.4	2431.5	2634.9	3031.7	3245.6	3514.9	3851.2	4001.4	4286.7	4310.6	4909.3	5172.2	5499.8	5797	6116.6	6356.9	6483.3	7006.2	7199.7	7431.2	7409.7	7479.5	7623.8	7692.6	7413.3	7536.2
7.9665	5.1465	0	0	1.894	0	0	15.632	62.984	98.575	209.31	306.9	601.19	716.61	1070.3	1402.4	1730.9	2220.7	2463.9	3037.5	3376.5	4001.3	4150.2	4537.6	5047	5429.9	5492.3	6189.5	6766.7	7283.9	7610.8	8111.6	8487.8	8955.7	9393.6	9440.2	9722.7	10295	10718	10885	11215	11863	11911	12255	12342	12850	13129	13300	13281	13318
0	74.676	19.784	119.5	0	0	37.163	16.506	1.6775	54.966	125.04	168.03	312.45	543.03	733.72	1049.3	1408.2	1732.9	2133.1	2506.2	2893.6	3137.1	3618.1	4364	4667.2	5125.3	5483.2	6032.7	6190.6	6788.2	7261.2	7670.4	7895.4	8369	8568.6	9075.2	9108.2	9370	9674.5	9928.8	9996.3	9959.4	11067	11270	11217	11709	11556	11876	11995	11781
17.269	23.178	10.854	13.639	0	0	0	0	0	27.578	73.212	181.82	314.73	487.69	710.04	927.53	1163.7	1527.9	1796.6	2220.5	2655.5	3217.9	3814.5	4147.2	4596.5	5161.8	5661.9	6089	6340.4	6908.9	7096.7	7587.1	7826.3	8306.1	8852.7	9088.9	9127.3	9742.6	10054	10328	10606	10847	11393	11297	11419	11542	11636	11810	11937	12704
27.511	7.3892	0	0	0	0	8.639	41.207	109.07	221.89	357.91	582.17	848.73	1240.6	1741.3	2174.3	2672.7	3257.1	3923	4509.6	5273.8	6020.3	6854	7459.5	8099.4	8614.1	9804.2	10157	10940	11375	11988	12774	13474	14126	14556	14923	15625	16128	16477	16729	17070	17603	17481	17927	18297	18210	18622	18987	18956	18677
0	11.768	0	1.7037	0	0	1.9146	42.924	52.457	95.915	192.3	298.74	451.33	639.05	840.4	1134	1459.2	1761.5	2168.7	2483.1	2902.5	3191.8	3551.6	4018.3	4333.7	4673.6	5010.5	5374	5815.7	6083.8	6492.6	6866.5	7298.2	7690.3	7988.9	8348.9	8738.5	8970.6	9196.8	9360.6	9775.6	10261	10577	10530	10732	10931	11010	11214	11211	11236
0	0	0	32.696	43.452	35.439	16.876	0.6227	0	8.2147	67.184	116.03	209.69	374.67	572.58	846.07	1113.9	1494.8	1784.4	2143.7	2561.6	2936.3	3406.6	3677	4153.1	4508.3	4767.8	5337.9	5466.3	6248.6	6801.7	7209.9	7561.8	8097.2	8379.1	8773.2	9061.1	9440.8	9621.1	10145	10641	11179	11357	11717	11998	11979	11959	12277	12273	12179
0	0	0	26.251	16.155	0	25.361	59.845	96.438	80.021	209.86	224.76	328.85	474.65	635.65	810.85	1005.4	1559.6	1927	2206.7	2696.6	3034.7	3656.6	3902.6	3766.6	5160.3	5627	6239.4	6660.9	7016.7	7723.3	8543.9	8910.5	9278.7	10477	10707	11160	11304	11101	11587	12126	11654	11927	12423	13140	12488	13542	13613	13847	13981
23.888	10.88	2.4236	0	0	0	0	4.1852	21.505	89.897	180.53	305.48	474.01	662.21	954.61	1161.9	1564.5	1817.1	2251.3	2548	3054.8	3295.9	3863.9	4137.6	4375.7	4793	5066.1	5828.6	6354.5	6950.3	7565.7	7818.2	8472.5	8822.8	9163.9	9522.1	10009	10499	11251	11610	12374	12437	12545	12718	13392	13210	13171	13134	13226	13698
0	97.168	53.215	0	0	0	0	0	0	0	22.435	150.61	311.17	600.74	978.91	1312.8	1693.8	2182.4	2601.7	3178.9	3684.1	4226.4	4749.7	5283.6	5770	6237.4	6698.9	7297.3	7793.5	8497.5	8851.6	9556.8	9930.5	10514	11042	11309	12065	12530	12891	13530	13488	13898	14398	14521	14674	14717	14831	14766	14686	14749
0	0	92.859	172.32	157.6	178.78	180.56	215.33	145	316.52	433.55	513.21	706.77	923.1	1199	1627	2009.7	2557.4	3113.2	3608.1	4215.2	4830.3	5473	6039.4	6533.1	7188	7851.4	8449.2	9057.3	9573.4	10127	10712	11575	11892	12655	13053	13815	14183	14347	14730	15148	14615	15571	15811	15667	16061	16031	15208	15208	15399
0	5.2882	0	1.7945	28.036	27.027	0	6.9148	0	17.884	0	46.758	137.5	271.32	485.96	786.66	1144.6	1515.5	1911.4	2392.3	2980.2	3811.7	4376.1	5120.8	5776.6	6573.3	7473.6	8135.6	8615.4	9479.3	9918	10612	11143	12076	12379	13040	13890	14297	14995	15977	15790	16086	15976	15584	16813	16630	16624	16638	17167	17234
14.33	10.457	2.1339	0	0	0	0	23.451	82.974	222.32	436.22	709.7	1046.3	1452.5	1865.2	2359.2	2980.4	3521.1	4000.9	4853.8	5330.3	5924.3	6713.5	7404.7	8129.2	8749.8	9418.1	10160	10774	11255	12063	12268	12818	13171	13660	14283	14802	15163	15430	16090	16609	17660	18027	18315	18799	18718	18856	19026	19033	19572
16.499	14.542	0	0	0	0	0	0	0	0	0	0	18.113	79.467	132.35	205.53	318.54	404.44	564.53	634.51	927.4	1050.7	1208.5	1405.8	1568	1740.6	1928.1	2221.3	2476.1	2730.6	3142.1	3043.8	3378.5	3831.7	4278.5	4613.3	4977.3	5489.2	5952.1	6279.3	6603	6667.3	7288.1	7383.3	7576.2	7859.5	7854.4	7956.9	8159.6	8260.6
0	2.1625	0	0	0	1.2918	10.635	19.606	38.786	107.59	206.84	358.11	573.92	786.39	1049.7	1338.4	1664.2	2025.5	2521	2839.6	3141	3473	3761.4	4057.8	4355.4	4647.2	4941.4	5197.9	5527.6	5785.4	6040.8	6457.2	6970.6	7079.2	7248.3	7967.7	8621.3	8856.3	8842.6	8960.3	9093	8940.9	9490.2	9768.1	9966.9	10014	10184	10390	10519	10410
4.6097	3.0848	0	1.9206	0	0	7.4747	28.684	91.484	208.49	374.55	561.28	846.22	1078.1	1502.3	1893.5	2362.7	2942	3480.7	4188.7	4725.8	5351.5	6169	6991.8	7596.6	8486.6	9029.3	9667.2	10549	11442	12009	12879	13602	14382	15253	15739	16726	17392	18076	18865	19405	19526	20140	20009	20314	20732	20683	20842	21669	21351
0	0	0	3.8274	15.628	44.233	32.102	83.913	135.06	229.89	319.9	450.59	665	860.24	1133.1	1477.7	1736.5	2303.6	2585.7	2987.6	3555.9	4040.9	4494.6	4767.5	5338.1	5917.8	6324.9	6809.4	7179.5	8004.5	8345.4	8844.5	9465.8	9887.7	10310	10694	11250	11703	12508	12224	12637	12990	13280	13439	13669	13530	13673	13986	14470	14508
0	0	0	4.5996	1.789	12.385	31.117	61.131	120.48	290.57	337.04	536.95	754.38	957.33	1129.5	1461.9	1814.2	2127.1	2481.4	2881.1	3005.3	3351.1	3616	4152.2	4761.2	5201.3	5801.7	6494.9	7088.5	7579.5	7889.2	8610.1	8851.1	10102	10834	11376	11989	12873	13204	13731	13878	13997	14368	14288	14474	14628	14517	14843	14779	15032
15.459	5.1463	0	0	0	2.2401	4.0889	3.2881	46.198	116.37	268.38	465.39	738.67	1075.6	1379.8	2041.3	2174.8	2649.5	3330.1	3844.1	4665.5	5212	5712.5	6184.7	6870.5	7603.4	8137.3	8769.9	9413.9	10292	10870	11756	12636	13112	13207	13928	14604	14559	15352	15873	15839	16604	16336	16604	17257	17543	17284	17388	17468	17823
7.8223	3.2368	0	0	0	0	7.4426	2.1198	0	0	13.25	50.112	133.05	206.77	403.28	551.63	755.31	983.04	1292.2	1635.5	1978.3	2306.1	2614.9	2986.6	3396.2	3532.4	3906.1	4257.2	4616.3	4996.5	5237.1	5431.6	5662.7	5957.6	6241.2	6548.8	6758.8	6913.6	7171.1	7316.7	7395.1	7734.1	7742.6	7840.3	8034	8129.5	7974.2	8243.9	8367.5	8427
2.129	0	0	0	6	0	27.641	50.706	102.22	163.96	254.71	372.46	492.74	661.62	811.98	971.54	1206.4	1447.2	1746.7	2038.5	2353	2815.7	3038.9	3278.4	3500.3	3792	4364.6	4849.3	5426.8	5858	6402.8	6344.3	6560.4	7182.8	7610.3	7875.4	8268.7	8741.7	9126.5	9505.6	9874.7	9966.7	10336	10714	11105	11234	11372	11539	11479	11831
4.5398	11.587	3.0465	0	0	0	1.0784	0.5976	8.0194	6.5332	67.366	140.48	281.3	472.27	691.48	1032.7	1387.7	1761.9	2411.6	2875.8	3734.8	4237.8	4932.3	5627.2	6309.1	7296.9	8053.8	9131.6	9590.1	10141	10821	11339	12190	12771	13074	13953	14588	15811	16434	16706	17252	17075	17502	18750	18382	19390	19464	19592	20004	19953
10.194	14.861	5.8686	0.19259	0	0	0	0	22.583	49.937	141.78	235.81	441.41	643.37	994.7	1431.4	1809.5	2478.1	2862.6	3426.8	3914.1	4557	5119	6079.2	6592.1	7323	7960.1	8325.4	9329.6	10165	11239	11888	12360	13184	13822	14707	15532	16047	16461	16878	18256	18098	18577	18992	19063	19293	19711	19886	19936	20174
0	0	0	0	0.004579	4.9789	22.279	53.553	91.725	171.94	301.26	495.24	711.01	981.3	1371.6	1759.2	2186.1	2740.8	3247.9	3716.2	4324.2	4915.7	5565.4	6266.7	6929.1	7552.3	8075.5	8766.5	9507.2	10171	10667	11115	11835	12474	13046	13736	14139	14818	15271	15586	15715	15909	16285	16554	16579	16736	16816	17312	17412	17794
108.83	54.423	9.5666	0	0	0	0	0	0	20.945	76.384	233.82	408.51	611.08	846.88	1081.1	1513.7	1841	2343	2680.5	3176.8	3699.9	3969.5	4528.9	5047.9	5589.7	6244.3	6906.6	7793.3	8231.8	9113.4	9822.3	10986	11378	11575	12456	13397	14142	14273	15235	15809	15952	16254	16804	17247	17501	18013	17960	18403	18647
4.3387	0	0	0	0	0	24.386	46.401	105.76	183.25	300.66	436.59	640.92	872.39	1110.3	1444.6	1744.8	2165.4	2648.6	2985.7	3408	3823.3	4277.9	4815.6	4935	5498.9	5822.1	6058	6694.8	6849.9	7225	7792.3	8151.4	8364.5	8698.1	9181.7	9481.2	9872.3	10171	10328	10396	10501	11104	11428	11750	11917	11888	12086	12274	12166
0	88.588	69.469	0	0	0	0	0	17.558	157.24	231.71	371.8	628.4	890.27	1286.4	1701.1	2277.1	2815.8	3293.4	4021.4	4966.3	5906.7	6169.7	7319.1	7862	8813.2	10001	10531	11233	12114	12724	13437	12983	11358	10950	15670	12829	14793	14502	16638	16385	16664	16108	16036	16466	17012	16817	16853	16936	17039
15.66	4.8775	0	2.853	0	0	0	4.152	27.719	115.28	208.82	330.55	521.34	703.2	962.9	1222.5	1493	1931.3	2183.5	3538	3149.1	3603.4	4064.5	6076.1	4887.9	5386.8	5372	5936.6	6822.2	7069.9	7431.6	7838.7	8351.4	9213.5	9759.1	10133	10625	10653	10960	11303	11941	12137	12649	12696	12918	13508	13077	13353	13175	13472
0	0	0	20.188	20.388	41.7	28.583	31.429	47.823	68.602	177.37	327.05	546.27	826.41	1331.7	1797	2492.2	3110.4	3700.6	4144.9	4523.7	5085.4	5847.9	5986.6	6835.1	7832.9	8533.2	9231.1	9903.1	10532	11195	12714	13133	12352	13345	13798	15727	16655	17389	16443	16702	16847	17236	17138	19939	19753	18672	19659	18901	18948
15.22	4.7151	2.3065	0	0	0	6.8988	25.716	57.333	119.31	195.42	328.15	491.88	720.7	1029	1353.8	1719.7	2142	2586.5	3124.3	3734.9	4260.7	4935.6	5673.5	6385.8	6730.9	7499.3	8266.1	9211	10211	10817	11585	12670	13348	13642	14552	15185	15834	16716	17433	17689	18460	18958	19455	19478	19724	20175	20867	20825	20896
12.054	1.5684	0	0.85968	0	0	0	0	0.3998	0	0	0	0	7.7094	61.311	139.18	220.7	331.16	529.44	795.55	1085.3	1339.7	1679.8	2037.5	2388	2895.1	3494.3	3888.6	4220.4	4807.3	5241.7	5864.1	6315.4	6879.2	7569.1	7803.1	8364	8620.8	9131.5	9752.4	9898.5	10480	10989	11029	11474	11477	11710	11770	11993	11960
0	0	2.1069	3.9584	2.7235	0	0.73042	15.519	43.974	71.071	156.88	264.04	459.49	810	1210.9	1665.2	2290.8	2986.6	3637.6	4466.3	5342.3	6373.1	7125.5	8101.6	9174.9	10075	11395	12370	13408	14193	15257	15836	16770	17664	18362	19209	19237	20050	20029	20805	20829	21281	21402	21640	22106	22121	22381	22500	22802	22846
9.8467	0	0	0	0	7.2266	14.27	16.999	41.538	77.671	118.09	191.61	298.41	421.05	553.83	721.1	970.74	1177.3	1276	1349	1475.7	1714.4	1949.5	2170.7	2381	2625.5	2974.9	3346.6	3498.8	3589.4	3945.6	4009.3	4055.4	4254.5	4558.5	4811	5274	5291.7	5579.3	5764.5	5781.9	5806.3	6070.8	5984.6	6141.3	6042.5	5955	6137.3	6165.3	6313.1
0	0	0	4.059	9.7507	6.4339	7.5722	17.169	0	14.033	33.559	74.746	144.96	261.43	432.06	588.29	861.76	1186.4	1587.7	1828.2	2291.8	2756.8	3199	3612.9	4221.6	4653.4	5276.3	5674	6398.7	6962.4	7653.8	8393.7	8968	9681.9	10421	11147	11526	11828	12624	12584	13280	13598	13994	13539	13929	13832	14138	14171	14457	14629
8.661	0.15993	0	0	0	1.1094	5.7137	25.328	58.469	140	266.05	450.04	656.12	859.07	1127.6	1410.6	1672.7	1933.1	2359.5	2649.7	2965.5	3363.8	3581.2	4011.3	4266.4	4745.4	5155.9	5384.9	5923.8	6295.7	6654.7	6884.4	7482.6	7963.7	8248.7	8822	9309.8	9706.6	10277	10781	11328	11754	11919	12233	12470	12798	13891	13701	14033	14224
0	0	0	6.7009	3.8218	12.696	47.83	54.867	115.34	198.92	344.88	493.02	702.65	973.15	1302.4	1559.7	1970.3	2343.6	2762	3143.1	3805	4301.4	5597.4	6252.9	6025.1	7007.6	8196.9	8652.7	9436.1	9780.3	10408	10969	11659	12244	12774	13572	14122	14310	14604	15252	15596	16366	16339	17057	17214	17116	17579	17933	17841	17366
0	0	0	25.398	340.48	301.71	372.45	429.26	534.01	600.56	753.09	822.3	996.98	1243.7	1500.3	1604.3	2123.6	2449	2727.5	3161.5	3558.1	3921.5	4200.4	4562.8	5390.9	6065.2	6577.8	7194.5	7386.6	8042.6	8285.2	8765.6	9219.9	9098.8	9657.2	9746.6	10434	9826.1	10415	10906	10872	11755	11564	11659	10487	11477	12006	12182	12023	11786
0	0	0	0	17.373	18.951	38.552	43.121	53.525	83.64	136.46	241.55	367.78	609.07	898.11	1297.4	1757.8	2179.6	2696	3234	3801	4338.8	4892	5531.5	6181.2	6880.8	7535.7	8043.1	8486.9	9185.9	9572.9	10103	10272	9361.1	11594	11801	12719	12985	14283	14465	15138	14198	15315	15753	15470	16143	16876	15952	15847	16019
0	0	0	181.05	214.72	424.4	559.43	549.98	783.4	782.07	1145.7	1304	1673.7	2152.4	2680.1	3128.6	3608	4365.4	5006.5	5750.8	6625.2	7135.8	7865.2	8192	9213.1	9885.4	10727	11532	11900	12582	13540	14068	14563	14628	14737	14638	14741	14753	15397	15710	16180	16260	17065	17114	17551	17771	18114	18211	18554	18583
1.0163	0	4.1896	0	0.0022524	0.5103	3.1549	36.192	60.091	135.24	241.26	416.22	638.03	880.12	1161.9	1554.6	1811.3	2321.5	2619.9	3024.5	3535.4	3735.1	4065.2	4693.8	4974.9	5470.5	5868.8	6290.3	6559.8	7100.4	7519.6	7886.9	8354.9	9001.2	9136.9	9646.5	9900.5	10418	10738	11030	11255	11553	11790	12208	12303	12602	12526	12593	12727	12819
0	0	3.1722	0	0	0.34333	40.101	117.87	221.39	374.72	589.73	804.98	1105.1	1425.6	1803.1	2178.7	2634.9	3060.6	3537.9	3998.5	4638.5	5114.9	5904.7	6451.5	6942	7523.4	8207.6	8925.4	9468.7	9976	10692	11400	11775	12131	12850	13340	14055	14486	14877	15231	15357	15548	15710	15987	16141	16144	15964	16390	16426	16550
0	0	0	0	5.1918	6.4762	15.23	15.177	0	14.345	74.518	185.18	349.73	548.92	847.29	1211.8	1658.4	2161.5	2717.1	3205.8	3717	4513.6	5108.8	5816.7	6423.5	7125.9	7763.2	8300.8	8911.6	9570.2	10507	11024	11686	12237	12771	13685	14403	15279	15642	16260	16441	16766	17632	18157	18434	19327	19049	19319	19923	20132
0	0	0	0	3.2596	11.244	56.395	89.277	181.95	280.16	471	662.7	876.88	1195.6	1525.2	1960.8	2393.4	2889.3	3447.5	3860.6	4775.8	5513.2	6087.5	6900.1	7631.6	8597.4	9329.3	10624	11368	12110	13280	14111	15651	16276	17094	18182	18619	19781	20097	20690	21445	22462	22313	21181	21402	21059	21794	21646	21700	21369
0	0	0.54428	0	0	2.4962	10.688	7.8006	32.255	82.653	203.36	367.71	631.21	864.48	1156.9	1517.2	1881.4	2358.2	2771.9	2662.1	3028.4	3679.1	4494.8	4263.9	5177.9	5609.9	6003.1	6453.1	6993.3	7410.5	8134	9008.2	9378.1	9409.4	10059	11827	11236	12052	12497	14136	14556	14921	15258	17388	15884	15858	16323	16799	17100	17182
0	0	0	0	0	37.398	62.448	126.78	246.89	403.47	624.98	851.12	1177.5	1519.9	1979.7	2373.1	2880.2	3356.4	3893.3	4416.4	4972	5521.8	6080.4	6732.8	7272.5	7845.6	8588.8	9090.5	9801.1	10333	10687	11494	12289	12775	13678	14966	15263	16129	15858	16121	16494	17455	17078	18007	18558	18707	18983	19072	19134	19101
0	0	0	0	0.50686	15.314	46.268	105.3	266	341.95	597.94	895.19	1276.6	1796.7	2259.9	3358.3	4260.2	5007.1	5123.2	5885.1	7591.6	8696.3	9574.3	10803	11836	12525	13638	14754	15537	14307	15195	15545	16248	17149	18040	18897	19669	20372	20996	21731	21573	21969	23091	22788	23056	23237	23293	22911	23211	23264
0.2385	2.5161	0.18644	0	0	0	8.5505	31.34	96.239	202.35	330.86	484.54	662.03	940.07	1231.5	1555.1	1955.3	2279.3	2875.2	3367.8	3769	4216.4	4765.2	5334.3	6006.2	6545.6	6887.3	7591.2	8227	8554.6	9093.4	9712.5	10327	10959	11480	11915	12456	13077	13258	13792	13886	14816	15079	15706	15653	15956	16385	16534	16772	16915
2.1957	1.9367	0	0	0	0	8.7055	15.129	23.258	31.092	42.274	48.704	77.458	118.7	199.08	297.77	458.66	626.53	842.05	1073.1	1354.7	1648.7	2036.5	2382.7	2786.7	3299.5	3702.3	4229.2	4790.2	5345.4	6193.6	6128.7	6442.9	6924.4	7331.2	7772.9	8201.1	8515	8820.8	9279.5	9898.9	9893.6	10321	10371	10438	10524	10859	11027	11145	11133
8.6533	0	2.2922	0	0	0	4.5801	24.351	51.522	107.27	197.14	316.02	473.05	657.32	920.43	1201.7	1591.5	1991	2514.3	3081.7	3547.8	4213.4	4726.7	5402.5	6182.3	6781.9	7506.3	7892.4	8637.2	9330.4	10008	10578	11330	12018	12359	13321	14478	14287	14517	14933	14675	15548	16105	16196	16947	16927	16914	16707	16887	17045
24.838	3.4916	0	0.71486	6.283	0	0	0	0	0	0	0	0	0	0	0	0	57.191	169.8	420.15	720.41	1029.4	1492.2	1929.1	2344.5	2928.6	3468	3929.8	4435.2	5115.2	5626.9	6374.7	7044.7	7582.7	8289.7	9035.3	9610.8	10079	10412	11189	11626	12023	12633	12998	12986	13358	13506	13929	14148	14426
0	100.79	36.975	0	0	32.757	0	0	0	0	0	0	0	0	76.742	332.4	529.57	785.18	1246.8	1494	1986.8	2295.8	2834.5	3650.6	4078.8	5056.1	5317.8	5878.9	6636.1	7337.4	8556.6	9289.8	9777.4	10324	10763	11857	12650	13247	13652	14157	14397	14462	14892	15276	15048	15403	16295	16317	16538	16358
0	0	3.581	0	0	0	12.262	40.356	142.25	259.52	448.68	665.26	847.3	1316.6	1473.8	2110.2	2595.6	3163.3	3789.6	4135.9	5008.6	5684.2	6539.4	7243.1	7710.6	8277.7	8581	9336.4	9512.1	10471	11152	11555	12515	13284	14108	14589	15273	15224	15925	16348	16891	17545	17760	17639	17964	18230	18688	18979	18975	19000
0	0	0.31045	14.789	0	17.265	15.261	22.856	0	5.0808	43.685	96.336	171.69	276.9	473.85	626.02	825.87	1051.8	1338.8	1721.9	2050.8	2416.1	2856.7	3380.1	3944.9	4434	4869.3	5402.8	5979.1	6453.7	6947.3	7494.6	7783.5	8833.4	9359.4	9852.5	10774	11237	11559	11347	11852	12633	13177	13342	13335	13216	13737	13838	13694	13851
1.7141	0	1.2577	0	0	6.9297	19.35	32.306	58.872	95.145	147.13	218.43	306.63	436.28	611.22	780.37	1010.2	1166.4	1482	1680.1	2012.2	2333.5	2555.4	2934	3163.8	3432.8	3799.7	4057	4303.5	4555.5	5039.5	5102.2	5392.6	5744.1	5806.4	6115.9	6383.7	6687.9	7085.3	7021.6	7345.5	7534.5	7737.5	7764.2	7867.7	8085.8	8355.7	8351.9	8518.6	8638.4
0	3.4349	4.9893	0	0.56566	0	5.2091	20.081	40.656	65.082	124.55	237.96	344.95	568.62	778.29	1075	1441.5	1719.5	2239.3	2278.2	3397	3276.9	3878.6	5002.5	4976.7	5588.3	6077	7620.5	7226.8	8572.9	8398.8	9327.4	9701.5	10140	11297	11797	12339	12270	13459	13861	14431	14106	14452	14679	15158	15796	15501	16069	15726	15412
14	2.6825	2.987	0	0.45968	0	0	0	43.066	87.88	189.23	275.44	465.04	614.05	910.45	1210.7	1560.6	1902.4	2273.5	2755.7	3114.9	3656.8	4139.7	4679.3	5951.9	5587.9	6269.2	6836.3	7463.3	7773.7	8885.6	8741.9	9759.7	10469	10851	11452	12233	12625	13181	13931	14128	14918	15001	15242	15844	16054	16188	16117	16302	16818
24.248	6.7524	0	0	0	0	0.79347	20.927	43.329	117.41	186.34	280.49	442.87	619.35	802.43	1012.3	1346	1640.7	1921	2382.7	2653.5	3137.7	3531.6	4038.1	4336.3	4959.8	5213.2	5821.4	6459.3	6696.1	7351.3	7608.9	7959.7	8557	8885	9180.2	9546.3	10032	10195	10424	10986	11167	11273	11173	11597	11487	11763	11634	11859	11905
3.2467	2.4067	0	0	0	2.2079	9.2147	21.521	52.662	125.95	205.63	332.97	414.78	602.37	745.28	886.19	1122.9	1298.9	1579.1	1888.9	2170	2511.9	2823.7	2785.3	3414	3889.9	3892	3780.7	5114.7	5744.7	6297.7	5337.4	6503.2	6767.7	7172.7	7586.7	8342.4	8728.5	8745.8	8986.4	9099.4	9103.2	9446.5	9469.2	9896.2	9738.5	10067	10143	10429	9954.6
5.1309	16.157	12.457	0	0	0	0	0	0	0	0	0	30.503	93.2	192.8	315.8	444.12	630.21	819.54	1059.9	1244.8	1467.2	1710.5	1945.1	2176	2398	2460.7	2681	2703.4	2975.2	3220	3936.7	4215	4453.8	4868	5418.8	5824.9	6070.8	6388.2	6803.6	7218.9	7611.1	8129.6	8409.2	8704	8468.9	8810.4	9063.7	9152.5	9258.4
0.16644	1.6761	0	0	0	4.3127	9.9343	13.778	29.874	73.523	129.38	228.03	350.15	576.02	764.51	1076.5	1330.1	1489.5	2177.3	2422.8	2884.1	3333.5	3860.9	4425.2	4877.5	5525.9	6323.7	6856.5	7424.1	8272.9	9017.6	9690.9	9979.9	11283	11300	11881	12284	12880	13291	14097	14327	14857	15404	15828	16190	16463	16639	16501	16852	16916
25.234	0	0	0	0	0	0	1.7788	25.855	59.667	213.07	298.47	477.1	753.86	980.73	1289.1	1678.8	2286.8	3058	2956.7	3606.6	3983.2	4775.6	5193.3	5878.5	6463.3	7011.8	8399.7	9144.3	8886.4	9040	10193	11300	11479	12276	12340	12678	12826	12619	13285	13551	13635	14295	14604	14491	14855	14747	14748	14824	14717
0	0	5.0369	0	0	6.1093	17.631	18.978	43.915	54.948	114.24	152.23	248.04	336.91	527.21	715.21	974.86	1228.8	1495.4	1861.7	2188.6	2572.1	3028	3428.8	3866.4	4362.4	4817.9	5237.1	5826.5	6281.7	6779	7266.5	7751.1	8408.9	8982.8	9256.7	9886.6	10140	10602	11027	11321	11606	11969	12470	12340	12555	12911	13158	13301	13315
9.2974	0.37875	9.3208	1.6706	0	0	0	0	23.729	77.881	180.51	310.22	444.76	707.96	993.2	1245.5	1588.8	1855	2426.7	2925.9	3427.6	3948	4472.1	5316.6	5597.1	6266.1	6988.8	7471	8080.4	8754.9	9149	8721	9706.5	10476	10883	11565	12123	12700	13462	13506	13987	14256	14457	14566	14649	14432	14599	14323	14474	14914
20.839	22.69	0	0	0	0	3.1935	62.124	157.72	251.33	528.41	825.84	1129.2	1524.3	1991.6	2420	2982	3638.1	3879.2	4374.5	4845	5258	5699.3	6193.2	6283.6	6970.3	7474	8021.5	7524.2	8472.3	8506.9	8887	9119.3	9193.4	10042	10048	10211	10669	10854	11126	11397	11396	11850	11676	11950	12225	12228	12112	12341	12273
31.045	8.9011	1.0007	0	0	0	0	0	12.082	33.585	90.552	168.06	273.09	377.12	520.25	773.46	972.1	1269.5	1477.2	1743.9	2050.3	2474.4	2831.1	3371.6	3895.4	4362.1	4701.5	5052.1	5387.9	5659.6	6082.9	6308	6736.6	6775.4	7158	7311.8	8096	8412.5	9065.1	9510.7	9627.1	9787.3	9731.1	9849.6	9581.4	9752.6	9793.5	10246	10283	10190
22.862	1.4167	0	0	0	0	0	15.74	51.274	132.63	241.92	436.42	669.37	966.2	1236.1	1681.1	1961.8	2425.7	2871.6	3281.6	3804.7	4225.8	4827.8	5074.8	5726.6	6376.5	6222.5	7160.3	7369	7954.8	7856.7	8753.4	9218	9487.6	10117	10298	10658	11204	11481	11975	12171	12173	12603	12773	13108	13338	13207	13374	13446	13672
8.4034	0	1.7822	0	2.092	0	3.3407	4.7827	22.801	49.443	111.1	210.62	344.54	537.91	831.43	1093.7	1442.6	1779.5	2180.8	2603.2	3087.6	3599.8	3986.1	4516.4	5096.2	5806.8	6528.7	7058.9	7356.3	8100.9	8555.2	9090.1	7487.7	9470.4	10290	10515	12113	12101	13079	13708	13844	14325	14488	14723	15062	14873	15217	15328	16302	13934
0	0	12.044	13.979	4.1855	0	0	0	15.03	74.73	205.5	383.08	639.77	852.93	1129.9	1364.8	1750.2	2143.5	2509.9	2999.8	3527.9	3979.7	4546	5002	5529.2	6302.7	6511.6	7299.9	7761.1	8225.5	8726.9	9363.2	9905.6	10458	11014	11369	11763	12275	12789	13082	13155	13882	13693	14227	14249	14678	14932	14996	15271	15184
0	0	0	0	0	79.968	238.51	291.93	767.57	1156.6	1611.8	2066.3	2850.2	3543.5	4236	4731	5441.5	6139.2	7012.8	7720.4	8289.3	9071.4	9757.5	10541	11306	11938	12627	13221	14209	14792	15220	16076	16635	17090	17513	18089	18679	19324	19894	20414	20085	20118	21059	21176	21842	22360	22456	22460	23184	23146
25.602	9.5477	3.3122	7.038	0	0	0	0	3.1141	30.413	69.006	184.54	353.35	569.64	714.8	988.98	1331.1	1726.7	2273.3	2554.4	3027.7	3588.8	4129.4	4064	5088.3	5521.7	6055.4	6367.5	6909.9	7243.3	7744.2	8260.8	8752.2	9186.8	9849.3	10427	10948	11227	10984	11908	11590	11964	12291	12921	12707	12373	13186	13222	13394	13447
0	1.5625	0	0	3.5168	0	13.597	33.198	59.226	148.51	247.7	362.67	555.79	742.27	1214.2	1149.1	1432.9	1787.4	2111.8	2451.8	2749.4	3131.6	3643	4033.7	4541.2	5086.4	5545.3	6002.4	6571.4	7342.9	7893.5	8237.4	9026.3	9665.2	10328	10867	11246	11692	12226	12912	12796	13451	13748	13910	13940	14328	14833	14918	15174	15145
0	0	0	0.12425	4.5581	15.863	33.709	34.203	196.1	414.34	696.34	1104.8	1572	2031.9	2478.8	3132.4	3818.5	4611.3	4748.6	5621.2	6148.7	6918.4	7459.4	7772.4	8442.1	9086.7	9312.4	9717.9	10535	11275	11491	11972	12240	12738	13277	14197	13958	14181	14310	15011	15359	15608	15665	15679	15969	16151	16175	15996	15950	16161
23.818	1.3296	0	0	0	1.8797	0	11.481	8.4219	23.04	38.144	52.215	109.83	157.66	254.12	387.17	508.41	690.41	820.09	1109	1321.8	1556.2	1771.1	2021.6	2301.2	2622.6	2838.7	3140.9	3495	3874.6	4102	4354.1	4669.9	5067.1	5410.3	5950.6	5977.3	5974	6189.3	6731.6	7170.8	7469.8	7630.1	7819.1	8212.4	8217.5	8130.6	8271.1	8400.2	8621.4
0	0	0.60027	3.562	0	0	0	23.298	56.507	124.95	233.07	350.89	547.23	758.63	930.39	1171	1464.4	1690.3	1990.2	2376.9	2653.2	2888.4	3210.6	3372.5	3642.5	3955.8	4200.9	4548.8	4667.6	5130	5249.1	5392.9	5738.7	6097.8	6536.3	6562.6	6964.8	7200.4	7469.8	7527.8	7660.2	7802.2	8326.1	8320.7	8278.5	8638	8663.1	8941.9	8963.3	9128.1
0	0	0	19.054	25.776	30.298	20.561	13.507	97.244	193.37	384.01	581.66	988.06	1365.8	1867.5	2394.4	3117.9	3792.3	4666.7	5495.4	6284.1	7062.3	7983	8887.8	9839.1	10702	11582	12283	13242	14199	15075	15995	16475	17526	18223	18984	18980	20089	19787	20744	21280	21448	21975	22130	21937	22183	22817	22744	22931	23215
2.1859	0.40819	0	0	0	0	14.499	46.443	92.096	186.44	320.82	484.27	693.72	952.38	1265	1573.4	1814.4	2345.9	2663.2	2910.7	3401.4	3645.7	4295.7	4512.1	4809.4	5393	5743.4	5951.2	6341.4	6909.1	7291	7313.8	8006.1	8868.9	9219.6	9233.9	9624.9	9864.4	10320	10037	10723	10489	10773	10982	10820	11219	11239	11859	11469	11240
4.1012	8.5387	0	0	0	5.7404	13.962	57.694	137.24	256.4	402.35	634.2	906.31	1331	1920.1	2417	3038.2	3973.1	4882.3	5740	6850.8	7893.4	9026.2	9854.2	11076	12089	13048	14242	14744	16175	17140	17742	19361	20148	21789	22695	23486	24553	24903	26362	26695	26731	28036	28541	28379	28684	28154	28419	28146	27983
27.367	0.3864	0	0.36703	0	0	0	0	0	0	0	0	14.968	48.642	111.55	186.5	261.14	389.53	475.72	607.51	787.61	952.15	1193.1	1518.6	1847.8	2123.2	2426.5	2672.5	3044.2	3399.3	3750.7	4096.5	4459.4	4687.7	5143.1	5452.7	5795.9	6141.8	6218.5	6590.9	6922.8	7255.3	7849	7520.9	7787	7770.2	8091.9	8010.5	8070.7	8338.8
3.9948	0	0	14.95	0	0	1.1871	13.497	52.179	123.4	275.07	492.33	716.31	1131.1	1591.5	2084	2687.4	3313.7	4123.1	4791.9	5493	6264	7142.4	8136.4	7962.8	8766.2	8440.5	8630.8	9483.1	10437	10868	11752	12256	12821	13360	13983	14509	14772	15029	15130	15725	15999	16407	16467	16804	16720	16578	17070	17352	17591
11.332	0.18127	0	0	0	0	5.8849	0	0	0.31183	0	14.576	35.848	92.626	166.29	328.56	551.69	783.36	1160.6	1394.6	1756.8	2199.3	2489.6	3034.4	3492.1	3971.6	4402	4613.7	5441.2	6026.8	6693.3	7166.3	7715.3	8002.5	8357.2	8942.5	9735.4	10274	10496	10776	11169	11178	11859	12788	12746	12606	13155	13444	13214	13170
35.388	20.869	3.3341	0.99413	0	0	0	0	0	0	25.433	65.577	137.35	248.43	429.1	594.41	827.22	1091.9	1376.3	1708.4	2054.7	2474.2	2784.2	3202.6	3525.4	3805.9	4130	4670.8	4795.5	5434.6	5624.9	5748.2	6045.6	6356.8	6856	6971.3	7498	7767	7939	8376.6	8420.2	8798.8	9153.7	9301.7	9339.8	9625	9808.5	9890.6	10250	10575
0	0	0	0	7.1406	27.422	47.668	111.46	213.98	367.97	598.53	877.74	1200	1627.9	2106.9	2557.8	3231.2	3986.5	4566.8	5240.7	6203.6	6882.4	7852.5	8479.2	9351.4	10113	10927	11386	11971	13159	13771	14717	15156	15867	16520	17025	17973	18526	18582	19294	19672	19906	20476	20525	20962	21137	21247	21564	21719	21986
0	7.2317	0	4.9928	0	5.0009	0	26.904	98.113	224.57	366.93	648.51	927.36	1206.3	1625.9	1805.2	2154.2	2957.9	3597.9	3958	4265.2	4976.8	5532.1	5973.6	6419.9	6971.7	7350.5	7492.1	7931.4	8952.5	9548.8	10180	10662	10970	11427	11720	12268	12835	13222	13325	13620	13878	14224	14246	14657	14722	14872	15375	15458	15666
23.755	7.2576	0	0	0	7.2162	0	2.7837	30.899	85.844	172.84	296.47	480.3	681.42	946.38	1279.6	1691.2	2008.4	2234.7	2624	3078.2	3795.1	4193.2	4511.6	4990.1	5456.7	5785.4	6402.2	6609.5	7587.9	7778.4	8261.5	7568	8261.8	8735.4	9187.8	9684.2	9508.4	10015	10088	11290	10722	10808	10834	11257	11046	11635	10912	11321	11201
0	0	0	0	1.9686	12.863	64.869	56.267	70.766	83.721	103.91	205.09	334.72	412.13	602.92	952.47	1415.6	1676.3	2197.3	2602.3	2944.1	3475.2	3949.2	4287.3	4934	5621.7	6094.3	6325.3	6914.2	7458.7	7927.6	8220.4	8743.5	8970	9322.3	10606	11402	11790	8839.4	12402	12512	9392.1	13128	13067	13531	13529	13284	13227	13398	12282
3.5179	0	14.152	21.205	0	0	21.433	12.06	83.8	133.14	225.62	404.47	626.92	986.35	1242.4	1548.6	2086.5	2500.9	3010.4	3404.4	3676.7	4368.5	5040.4	5194.1	5992	6327.5	6936.1	7306	8840.8	11582	12476	12560	13363	14472	15193	15854	16439	17022	18240	18781	19200	19313	19920	19881	20079	20514	20662	20732	20800	20782
6.5894	7.157	2.5749	0	0	0	8.1571	0	0	0	0	9.3169	42.922	129.34	234.14	413.09	612.22	893.87	1076.4	1386.8	1703.3	2064.2	2364.9	2795.3	3274.1	4012.3	4511.6	4980.6	5420.7	6056	6485.5	6683.9	6947.7	7159.1	7986.4	8180	9204.7	9616.2	10514	10961	11546	11666	11346	11943	11388	11794	12291	12332	12518	12401
18.719	17.149	11.767	0	0	0	3.1046	7.6471	10.946	79.858	142.31	280.58	445.7	611.15	805.6	1071.3	1451.1	1727.3	2188.5	2482	2963.9	3379.5	3930.1	4523	4760.3	5527.3	5711.9	6119.5	6434.7	7209.7	7571.4	8078.6	8351.1	8431.1	8832.2	9576.2	10023	10556	10524	10675	10906	11133	11379	11865	12043	12359	11979	12551	12690	12710
21.875	9.2244	2.9316	0	0	0	0	0	0	29.29	76.561	147.84	268.52	403.82	630.5	802.71	1116.4	1296.4	1687.1	2044	2329	2773.5	3192.2	3869.6	4594.5	5124.1	5606.3	5886	7024.2	7489.9	8128.6	8468	9372.1	9739.9	10523	11104	11703	12475	12575	14067	14569	15310	15554	15523	15194	15359	16033	15950	16685	16535
5.1092	2.3703	0	0.94103	0	2.7297	7.7237	30.974	59.139	83.806	161.02	245.54	411.95	534.46	730.07	1006.9	1247.2	1559.4	1991.7	2321.7	2674.1	3060.7	3514.9	3969.2	4296.7	4767.3	5236.8	5534.5	6144.7	6503.8	7108.2	7517	7942	9091.9	9043.2	9545	9663.4	10291	10621	11673	11943	11508	11609	11762	12313	12744	12330	12233	12332	12441
15.171	4.0216	0	0.30172	0	0	0	6.6351	17.966	52.966	89.365	210.87	309.42	455.02	618.28	861.37	1134.5	1286.3	1513.1	1744.6	2046.1	2225.4	2910.1	3101.7	3449.6	3918.3	4124.5	4480.7	4863.2	4428.8	4593.5	4793.2	5254.2	5476.4	5794.3	6002.6	6237.4	6621.6	6868.7	7032.5	7182.6	7411.6	7644.6	7818.8	8014	8051.4	8239.2	8169.8	8368.4	8445.1
14.199	3.829	0	0	0	0	16.959	55.775	142.38	287.49	514.93	783.9	1125.8	1588.3	2062.6	2623.9	3272.8	4044.3	4747.9	5412	6183.1	6990.5	8027.9	8823.4	9410.9	10322	10442	11532	11921	12271	12908	13941	14498	14561	15630	15526	16009	16531	17433	18066	18140	18772	18667	18731	18700	19021	18709	19384	19240	19188
0	8.0798	0	3.1185	0	2.1375	6.9644	6.4879	39.828	86.173	182.81	298.17	534.31	769.91	1091.3	1427.2	1770.5	2290.6	2851.1	3351.8	3971.2	4670.8	5460.8	6257.6	6985.6	8017.6	8733.3	9275.3	10106	10835	11515	12515	13301	14311	15020	15971	16457	16926	18046	18814	20029	20384	20914	21386	21939	22084	22426	22693	22837	22900
17.711	9.2003	0	0	0	0	0	22.623	65.271	114.92	224.43	402.25	617.94	961.27	1332.7	1929.7	2223.1	2770.5	3307	3535.6	4114.5	4633.3	5111.9	5565.1	6095.9	6518.1	7255.6	7877	8344.9	8375.9	9589.9	9821.7	10770	11294	11895	12173	12740	13059	13835	14382	15382	15292	15385	15572	15957	16044	15794	16179	16351	16657
33.962	0	2.201	0	0	10.948	33.22	92.803	79.149	115.46	174.12	192.26	364.96	511.34	674.89	1007.7	1375.9	1629.4	2010.8	2251.4	2815	3028.7	3443.6	4096.8	4424.6	5057.1	5709.7	6545.1	7052.7	7416.9	8189	8263.3	8903.5	9339.5	9826.7	10313	10773	12024	12172	11959	11657	11981	11458	12105	12070	12120	12127	11928	12390	12120
4.4516	5.0482	0	0	0	0	10.628	62.813	144.88	309.81	517.95	779.73	1161.4	1563.7	2065.5	2569.7	3080.6	3476.2	4461.3	4914.4	5604.3	6370	6708.9	7705.5	8195.8	9073.6	9768.1	10673	10911	11688	12268	12830	13664	14057	14505	15047	15777	16234	17163	17048	17721	18271	18447	19268	19828	19464	19499	19572	19562	19832
14.314	0	0	0	0	2.5068	5.2387	14.523	42.877	74.445	117.71	188.13	278.12	380.04	496	608.66	719.56	860.37	996.36	1156.9	1320.5	1507.1	1751.2	1943.8	2146.3	2447.4	2758.7	2892.3	3233.3	3415.7	3806.1	3881.2	4048.8	4171.3	4648.7	4868.1	5127.3	5356.6	5402	5568.2	5726.6	5888.7	6223.1	6477	6722	6759.9	7067.6	7225.4	7234.8	7293.2
10.432	0	0	0	0	16.181	17.174	25.494	45.197	44.725	72.633	69.095	83.377	81.021	92.16	122.69	161.85	209.07	293.45	355.09	501.12	590.63	750.51	926.23	1119.7	1369.8	1588.3	1901.1	2214	2525.8	3363.7	3164.8	3642	4135.3	4429.9	4842.2	5099.8	5630.9	5967.5	6154.1	6578.1	6680.2	7081.4	7310.3	7702.7	8056.5	8118.6	8488	8745.4	8825.4
15.888	0	0	0	0	0	18.743	61.301	157.83	332.19	594.93	874.86	1286.3	1684.7	2322.3	2799.7	3492.5	4080.5	4764.5	5412.1	6216.9	7025.2	7792.2	8525.6	9348.3	10002	10744	11389	12369	12966	13995	14433	15115	16344	17008	17857	18348	19049	19746	20183	21075	21253	21801	22310	22119	22680	23237	23304	23469	23733
0	0	0	0	0.23636	7.4461	20.504	40.031	32.525	69.513	104.89	234.16	396.87	597.37	887.68	1361.4	1686.6	2426.8	3097.7	3751.3	4198.2	4780.3	5369.1	6079.5	6820.4	7390.2	7858.1	8512.7	9135.5	9698.6	10215	10954	11266	11880	12407	12790	13619	13798	14646	14953	15273	15680	16021	16160	16310	16737	16829	16879	16840	17308
0	0	0.7795	0	0	7.1925	2.6393	12.338	31.421	100.86	204.13	364.6	613.08	907.08	1225.6	1638.7	2179.8	2742.3	3350.7	3838	4558.6	4947.6	5744.2	6138.5	6909.2	7189.5	7758.3	9086.1	9836.9	10503	11188	11789	12607	13027	13902	14666	14426	15489	16171	16969	17126	17430	18098	16670	16857	17256	17154	17753	18286	18391
7.9021	3.1672	1.8295	0	0	0	9.7352	20.713	59.513	101.97	178.26	277.24	432.63	631.73	875.02	1146.8	1500.3	1814.7	2834	2643	3273.1	3720.7	5167.8	4682.2	5248.1	5830	6568.2	6906.7	7755.8	10310	10774	9352.7	10016	10684	11098	11795	12120	12678	13284	13524	14453	13995	17031	14884	14956	17399	17109	15000	16860	16593
0	0	14.087	0	27.182	0	6.0598	0	30.964	70.749	163.23	308.89	481.15	769.83	1075.8	1405.6	1812.2	2232.3	2611.7	3119.4	3692.6	4236.1	4561.8	5150.1	5761.1	6442.8	7109.5	7619.5	8094.4	8635.8	9022.3	9447.6	9527.7	9768.2	10603	10945	11916	12086	13028	13510	13911	13854	13910	13777	13723	14003	14419	14913	14732	14527
0	0	0	0	0	8.0854	38.789	87.297	275.38	316.07	452.52	672.58	859.67	1105.3	1785.3	1693.4	2062.5	2444.9	2892.6	3343.8	3582.7	4087.4	4434.3	4940.7	5154.1	5556.4	6942.4	6088.1	6547.6	6601.2	6811.6	7511.6	7602	7866.7	7907.1	8336.1	9094.6	9419.5	9339.3	9386.6	9448.8	9243	9661.2	10029	10327	10402	10797	10509	10753	10728
23.645	13.246	0	0	3.5956	0	0	18.059	46.448	156.88	312.42	594.46	869.3	1346.6	1936.9	2396.8	3095.7	3600	4277.2	4931	5530.7	6230.7	6942.4	7635.9	8550.3	9649.5	10459	11264	12549	12903	13403	14216	14290	12840	13620	13569	14483	13299	15581	15866	16584	16734	16687	16781	16843	16791	16264	17734	18130	17663
0	0	0	0	2.2425	16.252	20.365	16.105	55.555	105.49	214.3	345.79	570	826.8	1160.4	1620.7	2046.6	2574.1	3235	3679.4	4390.8	5106.3	5739.1	6489.7	7174.5	7389.8	8382.4	8583.5	9297.6	10104	11058	11431	12148	12582	13413	13898	14511	14759	15587	15576	16135	15795	16280	16807	16761	17299	16808	16799	16789	16480
10.177	0	0	0	0	0	14.633	56.138	132.4	230.74	359.1	507.76	712.49	922.23	1207.4	1481.5	1799.4	2100.4	2434.9	2814.8	3128.7	3583	3960.6	4406.3	4819.4	5306.7	5652.8	6321.5	6589.3	7360.7	7544.6	7810	8165	8363.7	9064.6	9475.5	9479	10204	10465	10977	11021	11792	12172	12329	12261	12739	12747	12928	13243	13211
0	3.1557	0	0	8.5776	0	0.32696	18.965	53.65	101.55	231.51	358.89	493.75	694.86	936.85	1245.1	1492.4	1806.7	2036.8	2578.9	2848	3471	3776.1	3971	4412.3	4791.1	5063.7	5907	6203.9	6178.9	6847.9	7965.8	8890.7	9345.1	9686.6	9927.1	10601	10441	11032	11007	11420	11578	11720	11820	12074	12232	12657	12932	13326	13162
15.097	0	0	0.1574	0	0	6.1314	61.828	176.32	360.07	607.63	931.65	1259.7	1772.6	2269.4	2810.2	3407	4056.6	4763.9	5406.6	6037.3	6689.1	7299.3	8206.6	8623.3	9002.5	9641.6	10599	10962	11448	12182	12817	13457	14213	14492	15131	15817	16174	16007	16859	16138	16653	17443	17598	17956	18244	18269	17913	18327	18542
0	4.2089	0	2.307	2.0498	6.9088	5.6267	15.421	39.637	65.641	140.8	275.65	435.5	666.41	957.37	1261.7	1636.8	2062	2499.6	2967.2	3400.2	3880.2	4499.2	4942.2	5535.7	5933.4	6609.9	7149.5	7812.9	8166.1	8656	9265.8	9599.7	10261	10581	11044	11272	12140	12206	12580	12715	12951	13221	13405	13207	13481	13557	13589	13771	13698
7.9416	8.1049	0	0	3.1506	0	0	4.3634	2.5598	25.349	44.37	87.824	145.1	214.98	312.48	500.91	663.05	915.82	1173.8	1527.4	1808.5	2204	2692	3008.7	3656.2	3951.4	4462.1	4962.1	5493.2	6320.8	7151.3	7673.9	8220.5	8865.7	9532.7	10423	11036	11724	12785	13747	13651	14207	14375	15076	15153	15414	15667	15907	15844	16154
13.176	0	1.9366	0	0	0	7.9695	28.05	93.989	155.25	223.69	330.34	478.25	632.65	807.62	1070.7	1306.9	1518.1	1779.1	2136.9	2491.5	2804.3	3094.7	3483.1	3980.9	4257.6	4767.3	4932.3	5317.8	5691.6	6063.5	6405	6804.6	7213	7528.7	7815.3	8418.2	9222.5	9251.1	9778.9	10005	10517	10587	10946	11045	11127	11337	11616	11469	11245
0	0	0	0	0	12.602	28.912	80.431	126.75	267.39	427.9	644.65	917.24	1293.4	1767.4	2490.7	2519.9	3066.1	3648	4047.2	4765.4	5622.6	6206.7	6477	7463.7	7906.9	8306.1	9115.3	9594.7	10416	10650	11431	11831	12266	12848	12745	12968	13631	13869	14382	14748	14961	15399	15416	15436	15345	15660	15878	16112	16211
25.431	15.231	0	0	0	0	0	24.601	93.809	226.36	284	547.52	740.78	950.66	1266.1	1582.4	1960.8	2257.4	2821.5	3027.1	3722.4	4102.2	4458.5	4984.3	5369.4	5740.5	5858.7	6300.9	6639.5	6982.6	7491.4	7147.6	7005.2	7240.5	7570.2	7839.9	8117.3	8399.8	8570.8	9080.6	9341.3	9661.8	9893.7	10238	10568	10554	10540	11227	10869	11087
0	0	0	34.07	31.361	0	0	0	75.754	206.44	426.72	649.94	999.05	1260.9	1655.9	2189.7	2575.9	3089.6	3740.9	4147.4	4783.8	5475.7	6083.5	6630.1	7122.1	7840.1	8315.6	8771.8	9218.2	9687.9	10528	10840	11434	12219	13117	15213	14063	14531	14759	15237	15717	17089	17501	17505	16802	17641	17835	17913	18414	18236
12.701	0	1.6358	0	0	0	0	0	9.0931	39.564	101.33	210.41	375.48	647.33	961.03	1297.7	1786.9	2333.1	2790.7	3623.5	4287.8	5026.2	5854.6	6692.4	8050.8	8818.3	9599.3	10335	11489	12279	13329	13782	14849	15940	16479	17776	17930	18873	19131	20228	20570	20705	20255	21489	20320	21079	21060	21738	21953	21852
0	0	0	0	14.998	75.937	126.58	144.38	208.14	293.54	411.9	583.06	764.09	996.12	1301.2	1525.1	1890.8	2282.6	2627	3042.4	3438.9	3910.5	4385.5	5127.1	5608.7	6048.4	6637.5	7026.9	7634.4	8094.3	8788.1	9121.4	9698.2	10026	10646	11264	11566	11970	12362	12666	12980	13392	13637	13929	14125	14099	14369	14701	14893	14784
0	18.469	0	0	0	49.433	0	0	26.886	56.989	152.72	294.08	600.65	827.98	1221.4	1467.8	1832.3	2196	2747.9	3835	5144.7	4799.3	5682.2	6367.4	6859	7497	8016.3	8959.6	9660.5	10230	10867	10389	10836	11252	11609	12305	13179	13524	14270	14574	15202	15282	15907	16207	16596	16833	16777	16751	17036	17441
11.006	10.894	3.921	0	0	0	0	21.435	63.684	151.41	280.34	468.12	731.08	1012.6	1407.2	1888.1	2356.3	2820.7	3317.5	4103.3	4619.7	5380.8	5775.3	6408.3	7233.9	7471	8217.2	8919	9688.1	10340	10949	11294	11795	12316	12702	13548	14724	15117	14608	15325	14482	15084	14689	15305	16023	15963	16090	16607	15803	16371
0	0	0	2.2536	5.2932	17.966	19.952	26.213	31.53	70.643	141.73	247.74	475.29	702.57	1001.3	1412.7	1797.6	2251.5	2735.4	3324.6	3937.3	4498.2	4984.7	5575.3	6058.4	6719.3	7002.5	7493.6	8088.6	8670.1	9097.9	9239	9826.4	10596	11260	11785	12137	12895	12920	13646	14307	14591	14954	15242	15967	16047	16036	16149	15865	16329
0	0	0	82.26	77.373	11.193	1.5983	27.31	149.55	327.05	457.25	639.88	900.14	1133.2	1408.6	1741.5	2178.5	2717.2	3367.8	3842.4	4744.7	5196	6090	6460.6	7178.9	7925.4	9600.6	9522.9	10673	11669	12175	13079	13463	14249	15005	14912	15475	16494	16782	17228	18081	18844	19447	19386	19424	19334	19759	19725	19870	20089
1.6108	0	0	0	0	1.0985	32.866	101.29	244.06	444.79	701.79	963.06	1336.4	1763.5	2388.6	2877.4	3610.7	4077.5	5121.7	5750.3	6674.4	7452.1	8617.9	9542	10390	11416	12092	12361	13760	13986	14588	14776	15611	16471	17159	17589	17920	18545	18338	18781	19035	19667	20060	20848	20607	20910	20933	20574	20528	20403
0	0	0	0	0	5.1326	25.628	44.073	98.929	187.34	327.01	547.95	841.2	1131.9	1553.4	1989.8	2414.8	3003.8	3644.2	4043.1	4569.3	5351.4	5886	6557.2	7554.3	8253.9	9197.9	9836.1	10751	11030	12162	12539	13124	13688	14607	14825	15557	16069	16087	15845	15837	15914	16834	17332	17336	17970	17765	18171	18349	18038
7.7821	2.4484	0	0	0	0	31.818	44.462	96.389	220.64	332.55	547.61	850.47	1204.2	1349.8	1790.3	2231.7	2560.5	2908.1	3212.5	3677.9	4326.5	4730.3	5585.5	5844.6	6606.2	7325.1	7679.1	8196	8542.8	9436.4	10137	10589	10868	11650	11943	12194	12479	12634	10885	13192	12992	13264	13353	13458	13654	13828	13855	14151	14148
28.335	8.9199	8.6407	1.0638	0	0	0	0	0	45.372	169.38	379.09	691.51	1104.6	1635.6	2124.3	2858.9	3491.2	4397.5	5198.8	6201.9	7198.5	8049.8	9071	10094	11233	12214	13270	14159	15153	16212	17306	18479	19495	20194	21321	22078	23104	23501	24354	25098	25629	26195	26172	26722	26957	27249	27542	27869	27505
18.319	34.834	0	0	0	0	0	27.681	89.321	227.9	404.81	652.65	996.16	1424.3	1959.1	2491.7	2324.9	2678.8	3553.2	3865.9	4590.4	5317.1	6263.9	5202.1	7535.5	6572.7	8492.3	9514	9116.3	10586	11365	10684	11224	11870	12129	13023	13372	13749	14347	14442	14768	15567	16148	16561	17165	17085	17316	17256	17519	17732
0.84191	0	0.48016	0	0	3.6815	10.632	49.655	105	243.1	411.76	727	1014.7	1502.9	2069.2	2772.4	3550.8	4106.6	5272.6	6030.8	6270.1	7524.6	8452.2	9798.6	9788.9	11219	12031	12082	12980	13672	14270	15367	16010	17002	17137	18308	18902	19052	20175	20297	20513	21110	21657	22331	22188	22565	23031	23275	23043	23728
0	0	20.387	0	8.2582	3.0654	35.433	79.668	169.15	288.49	456.44	711.21	1055.2	1347.5	1689.2	2371.2	2981.4	3588.1	4149.6	5119.5	5699.3	6635.1	7396.5	8158.9	8763.6	9597.1	10486	10665	11566	12640	13186	13372	13654	14957	15217	15227	14580	15468	15512	16420	16749	17099	17265	17400	17695	17748	17778	17929	18121	18082
4.3623	0	0	0	0	0	6.8456	21.717	22.611	37.956	47.911	81.826	146.04	238.85	411.05	599.89	872.87	1193.7	1551.6	2004.7	2402.8	3007.8	3562.9	4155.8	4719.6	5372.6	5934.7	6822	7360.6	8264.5	9221.1	10148	10716	11292	12521	13264	13335	14509	15188	15908	16425	16936	17691	18262	18267	18615	19189	19371	19980	19627
6.5216	0	0	9.6694	0	3.3148	1.0896	0	0	8.0559	33.694	39.497	105.5	170.61	243.6	424.5	626.24	806.7	933.09	1237.6	1446.7	1791.5	2073.1	2387.9	2721.4	3062.3	3220.6	3742.3	4146.9	4566.1	4975.4	5489.4	5792.5	6283.7	6837.6	7222.9	7773.3	8274.2	8679.3	9131.9	9440.4	10052	10161	10439	10450	10801	11019	10829	11324	11449
0	0	0	6.7404	5.2505	5.8327	11.583	10.592	14.975	1.0812	16.53	39.175	65.34	87.246	198.5	257.23	350.59	446.82	680.26	783.54	1056	1295	1628.2	2033.7	2456.8	2946.5	3211.7	3637.1	4107.9	4560.6	4920.1	5381.9	6004	6645.4	6656.8	7446.1	7527.7	8246.7	8303	8638.3	8906.7	9463.9	10222	10479	10548	10943	11352	11106	11174	11612
0	0.78283	0	0	4.7336	6.7739	0	0	0	8.3527	15.04	64.654	154.8	298.66	486.85	728.74	993.04	1394.6	1959	2501.7	3085.3	3484.4	4052.4	4707.6	5544.8	6352.9	6961.5	7658.4	8358.7	9370.6	9929.9	10855	11569	12324	13192	13800	14634	15423	16045	16887	17166	18002	18264	18036	18665	18594	18677	19008	19109	19860
0	0	0	9.0672	1.4852	0	9.4469	14.185	12.357	19.018	41.16	55.689	93.46	129.37	231.83	318.08	435.36	580.63	791.21	991.75	1243.3	1509.3	1795.6	2178.4	2545.2	2853.6	3128	3776.3	4293.3	4746.2	5201.6	5653.9	6139.9	6824.5	7387	7668.4	8081.1	8790	9327.8	9385.1	9816.1	10209	10548	11039	11205	11364	11551	12596	8374.5	11161
10.372	7.0734	0	0	0	0	0	7.1194	8.1976	41.933	61.379	90.863	146.04	225.76	321.44	462.61	613.14	819.23	1057.1	1387.8	1707.2	2117	2369.1	2748.7	3153.8	3403.6	4093.3	4516.8	4935.7	5359.9	5915.4	6368.1	6830.8	7387.3	7674.8	8197.9	8432.6	8947.5	9253.3	9875.8	10101	10164	10462	10585	10872	10708	11270	11083	11081	11080
11.064	10.993	0	2.2881	0	0	1.4228	63.301	42.671	180.93	356.57	487.53	719.28	1038.7	1260	1651.8	1972.7	2310.2	2857.8	3267.4	3710.4	4282.3	4535.8	4976.4	5450.5	6119.1	6497.6	6961.9	7207.5	7766.2	8344.9	8637.5	9614.5	10372	10569	11140	11968	12346	12737	12859	12721	12270	12344	12912	13122	13982	13669	13665	14224	13975
41.414	27.47	12.627	0	0	0	0	0	7.7918	130.35	259.88	420.28	642.32	890.3	1142.7	1508.2	1834.5	2199.2	2529.9	2839.8	3320.1	3570.5	3923.1	4302	4611.3	4986.8	5224.5	5522.6	6031.4	6272.4	6458.1	6853.3	7629.5	8045.2	8489	9028.9	9115.1	9427.1	9739.3	10550	10942	10972	11355	11407	11792	11825	11780	12006	12419	12321
28.922	17.944	0	0	0	0	0	0	0	0	0	61.4	115.57	225.1	333.09	479.55	621.08	785.09	1054.2	1260.7	1558.8	1895.4	2321.5	2561.7	2733	3039	3171.1	3507	3641.1	3856.8	3940.1	4158	4612.8	4855.3	4967.7	4971.7	5045.4	5248.1	5400.7	5359.7	5795.7	5471.5	5790.4	5940.8	5971	6510.7	6507	6670.1	6758.4	6570.8
0	0	0	11.758	0	1.6946	16.579	90.983	207.87	440.51	611.58	953.66	1431.7	1879.5	2165.3	2926	3799.4	4667.1	5264.8	6238.6	6302.1	7827.2	8841.3	9649.2	10412	10685	10998	12482	12931	11535	12186	12448	13643	13515	15380	14741	16043	17332	16735	16337	17006	17601	18084	18249	18285	18847	18313	19208	19590	19808
0	0	0	0	0	6.0756	30.563	96.899	181.11	331.42	512.02	733.77	986.46	1260.8	1651.6	1971.9	2431.3	2898.1	3511.1	3953.5	4571.9	5114.8	5794.1	6480.4	7213.9	7982.3	8739.4	9263.8	9374.7	9901.6	10634	11345	12232	12721	14040	14600	15480	16161	16276	16850	17068	17564	18133	18757	18789	19578	19703	19824	20087	20332
0	0	2.2563	0.5883	2.3434	8.7836	4.5515	0	8.5935	11.98	19.356	10.854	5.9629	20.457	64.976	144.86	272.96	434.49	632.62	804.73	1048.1	1355.2	1700.4	2023.7	2351	2682.9	3114.6	3497.6	3948.6	4266.6	4905.3	5493	5845.6	6504.8	6840.6	7522.4	7803.3	8329.9	8630.6	8921.7	9338.2	9576.2	9455.5	9688.6	9730.8	10107	10115	10101	10042	9858.9
7.5454	10.592	0	2.919	0	0	0	0	0	0	7.9972	34.379	63.027	120.83	193.5	295.7	397.69	500.31	588.49	701.98	849.63	964.19	1116.9	1248.6	1348.9	1538.6	1687.2	1921.6	2063.4	2297.5	2462.6	2594.6	2907.4	3075.1	3216.7	3518.2	3687.9	3896.9	4141.3	4300.5	4590.3	4578	4892.4	5080.5	5124.5	5248.6	5283.6	5396.7	5426	5640.2
104.79	47.447	6.9141	0	0	0	0	0	0	24.172	153.69	275.86	472.77	706.08	957.55	1271.1	1627.4	1992.2	2479.8	2889.3	3371.2	3880.5	4272.2	4889.8	5250.8	5590.5	6326	6845.3	7333.2	8091.2	8469.4	8852.8	9282	10155	10348	11142	11338	11387	11837	12379	12811	12852	13075	13202	13433	13301	13512	13817	13862	14226
0	0	0	0	0	9.875	43.593	110.92	205.28	378.55	631.69	930.96	1344.2	1733	2249.3	2741	3286.5	3844.6	4381.6	5041.8	5726.3	6339.6	6899.5	7541.7	8115.2	8530.2	9092.9	9326.6	10106	10550	11227	11439	11884	12390	12846	13315	13951	14282	14600	14912	15076	15218	15275	15614	15969	16045	16332	16475	16520	16494
10.117	0	0	0	0	0	7.7444	19.404	77.656	150.67	337.2	528.46	771.2	1034.1	1303.9	1544	1974.2	2417.5	3318.9	3689.7	4218.9	5051.7	5813.6	6259.8	6574.8	7261.8	7813.9	9100.6	9598.6	9935.5	10459	10086	10494	11135	11464	11777	12103	12457	12968	13483	13729	14029	14210	14536	14496	15037	15392	15562	15217	15471
0.76073	5.8254	0.72871	7.4008	0	0	0	4.2383	58.55	168.46	285.69	453.03	676.58	997.21	1384.6	1709.3	2099.1	2466.4	2917	3387.7	3906	4360.1	4967.8	5630.3	6218.8	6811.7	7558.1	8102.9	8714.7	9131.3	9607.6	10463	10917	11717	12174	12779	13202	13849	13860	14061	14479	15111	15570	15857	16108	16351	16645	17388	16726	16874
0	0	3.4483	0	0	9.9912	17.682	14.333	32.458	50.614	69.335	78.777	133.88	161.25	203.61	238.14	300.04	372.3	481.69	588.55	729.36	915.51	1110.2	1383.3	1659.7	2028.3	2507.8	2929.2	3304.6	3906	4407.8	4956.8	5648.4	5964.4	6862.5	7369.9	7705.2	8938.7	9504.1	9841	10005	10660	10664	11257	11116	11768	12565	11839	12157	12269
0	2.0336	0	0.28036	1.4172	1.981	1.1936	13.781	53.899	104.31	191.68	301.63	480.35	674.73	805.64	1078.8	1454.9	1853.8	2116	2223.5	2388.9	2757.9	3013	3504.8	3855.8	4305.4	4495.7	4349.3	5148.7	5489.2	5664.5	5916.7	6161.5	6372.9	6609.6	6884.3	7100	7210.8	7528.6	7909.4	8043.9	8348	8443.4	8476.4	8472.2	8772.5	8820	8793.2	8906.6	8945.7
7.4602	0	0	0	0	14.727	13.724	47.091	74.721	75.47	125.03	178.75	291.01	438.1	580.23	765.5	842.01	1043.7	1181.2	1364.8	1549.3	1773.6	1935.8	2170.4	2241.2	2304.4	2615.1	3002	3241.4	3627.9	4045.3	4517.3	4880.7	5933.6	6393.5	7047.8	6705	7642	7374.2	7272.6	6685.8	6968.6	7461.9	6767.2	7142.4	7010.5	7450.1	7543.7	7718.7	7628.3
10.045	10.223	10.744	0	0	0	0	0	0	0	0	0	0	0	61.802	145	241.88	348.56	508.2	661.24	841.98	1070.7	1268	1547.7	1677.7	1929.2	2211.4	2532.3	2854.1	3149.9	3350.5	3703.8	4022.1	4302.2	4593.5	4961.4	5237.4	5423.7	5864.5	6189.8	6312.4	6537.5	6747.4	6863.9	7107.5	7228.1	7425.3	7413.6	7607.2	7884.7
34.205	12.552	0	0	0	0	0	0	0	0	29.417	105.85	199.65	339.51	511.34	705.76	985.05	1299	1615	1909.2	2340.3	2826.5	3265.8	3838.9	4481.5	5224.8	5786.8	6504.2	7324.3	7992.9	8483.9	9378.4	9674.1	9962.2	10589	11566	12593	13067	13931	14617	14623	15098	17381	15178	15358	15521	16022	16499	16356	16462
14.568	0	0	0	0	0	12.17	57.658	66.734	159.41	268.87	412.32	625.83	861.92	1098.5	1452.2	1800.7	2244	2781.5	3109.3	3987.4	4210	5075.1	5697.6	6648.5	7820.5	8841.9	9344.9	10338	10875	10930	11516	11089	12229	12560	13227	13673	13481	13886	14460	14611	15675	15425	16503	16648	16327	17118	17428	17504	16982
57.015	27.532	1.6615	0	0	0	0	0	0	0	65.971	156.38	220.14	433.26	660.67	970.47	1307	1627.9	1969.9	2436	2848.1	3547	3996.1	4437.6	5137.5	5866.7	6265.4	6735.1	7105.1	7741.3	7901.1	8501.5	8780.1	9024.4	9989.2	10314	11037	11473	11686	12399	12264	13112	12558	13198	13001	13850	14128	14497	14204	14128
0	0	0	4.8007	14.291	13.737	50.615	104.04	235.04	418.4	687.82	887.6	1355.7	1745.3	2381.1	2948.8	3721.7	4389.5	5287.7	6112	6726.3	7790.7	8524.5	9542.8	10542	11225	12264	12159	13232	13743	15199	15373	16285	17472	18013	19214	19319	20475	20874	21459	22433	22840	23212	23832	24177	23883	24503	24676	24816	25206
33.673	10.578	0	0	0	0	0	1.5461	32.332	123.46	281.3	515.05	835.76	1255.1	1709.4	2253	2754.6	3534.1	4185.2	5053.9	5945.8	7005.7	7853.8	8920.4	9923.3	11305	12000	13168	14163	15303	16031	16644	17802	19005	19909	21318	21918	22664	22767	23725	23967	24125	25253	25791	25479	25744	25507	25704	25194	25429
0	0	0.42144	0	8.6793	12.877	20.93	24.602	67.579	100.38	201.49	272.09	403.6	524.37	739.81	858.79	1114.3	1436.6	1859.8	2211.1	2635.8	3068.7	3607.5	4018.7	4455.4	5036.6	5809.1	6209.7	6871.1	7257.2	7748.5	8302.7	8653.2	9133.6	9793	10543	10553	11149	11214	11546	12434	12228	12816	12765	13185	13351	13132	13027	13323	13176
6.0725	0	4.1697	7.3106	0	0	0	0	0	7.9303	33.393	119.48	276.3	468.13	824.55	1112.9	1621.6	2019.4	2597.4	3192.9	3826.9	4883	5454.2	6335.5	6817.3	7351.7	9060.7	10256	10749	11629	13489	13349	14379	15269	16201	17190	17812	18763	19424	20786	21590	21799	22459	22851	23114	23164	23696	23796	23864	24141
0	1.5687	0	6.2558	0	0	14.093	29.988	73.623	146.1	253.96	387.97	543.16	744.21	966.11	1278.2	1600.6	2038.9	2466.3	2798.2	3175.8	3779.6	4154.1	4818.9	5307.8	5919.3	6106.7	6572.1	6779.6	7061.5	7627.4	8298	8319.4	8852.7	9391.3	10174	10025	10476	10897	10986	10801	11248	11489	12011	12316	12641	12640	12500	12446	12545
22.427	8.3454	0	0	0	0	0	17.924	117.94	229	495.03	827.16	1154.6	1720.2	1749	2222.9	3300.8	4267.1	4454.8	4567.3	5992.9	6939.3	7877.6	7587.6	8266.6	9785.2	9328.5	12065	10158	10905	13075	11791	12297	13058	13498	13909	14190	14791	15025	15119	15321	15552	15742	16002	16111	16011	16156	16247	16692	16405
0	2.6364	6.9713	1.0627	0	1.4666	1.5515	49.068	163.67	371.15	618.59	976.16	1396.3	1844.1	2451	3206.5	3720.7	4638.9	5492.4	6333.2	7393.3	7737.5	8554.1	9403.9	9917.5	10697	11660	12211	13089	14006	14728	15354	16074	16559	17303	17673	18448	18922	19276	19791	20241	20685	21563	21659	22175	22079	22436	22765	22849	23404
15.673	4.0789	0	0	0	3.3444	0	10.078	26.677	102.85	244.9	403.07	632.85	776.93	1120.6	1443.3	1668.1	2066.2	2350.9	2911.3	3440.7	3874.5	4389.2	4922.2	5407.5	6012.4	6390.6	6935	7227.7	8031.5	8772.6	9380	9509.1	10436	10767	10331	11453	12714	12288	12998	13975	14368	14679	14317	15339	15529	15208	15815	15702	16089
0	0	77.451	0	0	65.117	116.55	0	0	44.378	243.77	400.24	514.33	547.58	729.85	965.97	1204.3	1333.7	1738.8	1927	2473.1	2751	3191.4	3628.7	3869.6	4183.5	4484.9	4946.1	5396	5863.4	6308.7	6853.4	7334.2	7735.4	8211.8	9021.6	9983.4	10159	10914	11051	11659	11851	11946	12085	12724	13276	13093	13150	13138	13332
13.536	6.2186	0	0	0	0	6.7235	56.752	129.07	282.87	463.71	653.3	927.93	1272.8	1687.6	2097.1	2589.2	2980.8	3549	3788.3	4364.7	4879.6	5523.1	5991.3	6548.7	7211.6	7645.3	8225.6	8939.3	9402.7	10030	10645	11330	11898	12395	13218	13447	13860	14269	14698	15486	15853	15741	15826	16223	16507	16517	16546	17261	16800
0.35926	8.3224	7.2106	0	0	0	2.3976	46.842	75.693	185.15	340.09	487.99	836.6	1133.8	1576.3	1813.9	2349.4	2926.2	3691.3	4077.7	4614.3	5599.4	5863.5	6545	6929.9	7926.4	7726.5	7722.5	8773.9	8714	8280.1	8862.1	9629.3	10651	10264	11270	13102	11761	12020	14053	13329	13762	13091	14941	14409	14974	15794	16872	16743	16290
2.731	0	0	0	0	0	30.592	77.888	165.63	259.66	326.66	518.74	680.5	837.93	1018.2	1175.3	1437.9	1678.4	1936.1	2216.4	2587.2	2968.2	3346.6	3899.6	4541.7	4766.8	5419.8	5931.3	6562.2	7258.3	8105.3	8917	9527.7	10088	10812	11795	12308	12989	13617	14441	14828	15404	15868	16119	16549	16573	16875	17229	17491	17371
5.2735	11.899	0.83284	0	0	0	1.7552	57.986	125.39	261.1	432.97	717.21	1058.3	1408.1	1824.6	2165	2715	3154	3477.8	4217.6	4751	5025.3	5731.8	6359.5	6485.5	7373.5	7529.4	8600.6	8543.3	9195.5	9350.6	9438.1	9990.4	10435	11051	11654	11595	12226	12902	13145	13512	13557	13704	13915	14201	14819	14682	14873	15136	15205
3.9438	2.0814	0.879	0	0	0	1.8723	43.449	145.43	280.67	525.54	825.06	1200.3	1661.4	2172.2	2630.4	3350.5	4092.4	4662.2	5326.7	6141.1	7185.3	7699.9	8465	9306.9	9708.5	11319	11945	12322	13190	13499	13879	14568	14849	15549	16692	16661	18010	17967	18142	17703	17819	18160	18649	18805	19231	18852	18723	19436	19853
14.273	1.5831	0	2.3817	0	0	0	0	13.058	42.182	87.747	133.89	223.4	393.1	577.78	752.48	958.14	1164.4	1439.7	1728.1	1993.3	2283.8	2634.1	2976.6	3413.8	3729.1	4028.6	4371.4	4737.8	4977.1	5201.8	5492.8	6051.6	6441	6627.5	6830.5	7040.8	7459.5	7466.8	7804.4	8090.3	8609.7	9161.2	9472.4	9505.3	9676.3	10256	10121	10411	10606
0	0	5.8189	2.3661	14.355	0	13.956	6.8216	0	0	31.785	122.47	231.92	393.45	558.12	800.97	1037.1	1300.9	1562.7	1887.7	2305.5	2581.3	2980.8	3422.1	3663.2	4201	4536	5004.7	5184.6	5632.6	5817.8	6269.1	6777.3	6990.5	7264.8	7644.8	7908.5	8316.3	8469.4	8777.8	9280.2	9498.7	9614.8	9912.6	10006	10206	10300	10455	10549	10915
0	0	0	0	7.2636	47.958	76	125.17	169.82	256.39	345.75	446.99	586.74	792.07	962.55	1241.3	1573.9	1822.7	2180.7	2401.6	2885.7	3609.3	3774.2	4123.7	4609.4	5140.2	5689.4	6031.8	6132.1	6790	6671.9	6937.5	7359.7	7850.3	8057.8	8475.5	8879.7	8720.6	8973.7	9189.8	9445.9	9579.6	9667.4	10045	10066	10013	10740	10589	10936	10821
7.0919	0	0	0	0	0	6.1583	8.2579	6.3471	22.386	50.156	108.56	187.69	319.9	501.31	692.81	895.21	1179.7	1318.5	1805.6	1859.6	2328.4	2660.7	3001.6	3509.7	3815.2	4161.8	4729.5	5150.8	5846.1	6295.3	6701.1	7444.3	7365.5	8306.9	8915.2	9459.6	9856.6	10457	10686	10981	11132	11259	11581	11662	11784	11950	12012	12326	12311
2.0232	0	0	0	3.2687	1.1886	5.2571	14.013	33.105	110.83	234.23	426.22	695.56	990.22	1446.5	1860.3	2553.7	2876	3604.5	4342	4921.8	5605.8	6336.6	7378.9	8193.7	8964.9	9746.9	10847	11598	12841	13168	14497	14726	15448	16526	17625	17657	18926	19590	19511	19710	19860	20265	20688	20773	20744	21138	21563	21845	21912
58.803	39.754	20.598	0	0	0	0	0	0	0	0	14.9	139.39	289.14	427.83	567.6	829.49	1059.9	1388.2	1722.2	2008.7	2490.3	2907.8	3208.7	3702.6	4118.2	4408.8	4865.8	5410.9	5701.1	6231.2	7152.6	7042.4	7638.2	7930.9	8395	9045.9	9376.1	9783.5	10287	10589	10967	11009	11564	11656	11739	11595	11964	12144	12252
0	0	0	0	1.5107	0	17.939	57.015	146.61	319.92	527.62	750.5	1020.4	1278.7	1679.8	2035.7	2362.2	2851.5	3205.8	3674	4085.1	4484.4	4904.8	5246.3	5599.7	5885.8	6239.3	6612.2	6975.8	7367.3	7663.5	7952.7	8305.1	8685.3	9089.6	9361.5	9577.7	9870.2	10059	10353	10424	10506	10657	10658	10711	10692	10787	10932	10991	11070
70.57	104.17	102.31	101.66	0	0	0	0	0	0	0	0	0	66.409	186.79	432.51	889.54	1033	1387.1	1896.9	2380.4	3001.5	4497.4	4838.6	5836.2	6644.9	7156.4	7342.7	7916.5	8654.4	9067.7	9908.5	10953	11527	12297	12667	13604	14043	14455	14832	15061	14946	15129	15372	16307	16924	17193	16735	16730	16279
8.34	7.3128	0	0	1.1238	0	0	0	0	0	0	0	0	6.1633	26.551	61.472	139.34	244.54	425.42	620.06	860.15	1138.7	1402.9	1754.2	2025.1	2378.1	2777	3187.6	3538.1	3907.6	4389.5	4734.4	5361.1	5637.7	6261.2	6708.5	7137.6	7484.7	8150.5	8421.9	8738.4	9188.1	9366.5	9636.4	9732.2	9978.6	10120	10258	10400	10460
27.112	8.4073	6.7554	0.60266	0	0	0	0	29.856	92.634	206.99	359.34	548.55	775.36	1041.6	1331.5	1685.6	2066.5	2404.9	2741.7	3176.8	3615.1	4137.5	4673.1	5055.8	5709.4	6083.5	6728.6	7168.7	7875.5	8599.2	8684.9	9067.7	9797.4	10591	10810	11418	11769	12301	12784	13183	13483	13772	13817	14312	14254	14062	14271	14294	14381
30.471	36.942	49.879	27.448	0	0	0	0	0	9.2417	79.76	198.79	329.42	542.77	796.65	984.05	1277	1613.8	2254.9	2577.3	2540.5	2954.1	3373	3634.8	4159.1	4241.8	4653.6	4792.5	5404.1	5403	5744.8	6084.8	6631.6	6916.8	6953.5	7281.2	7340.4	7589.5	7602.3	7930.4	8054.4	8280.3	8206.3	8355.2	8260.3	8154.8	8124.7	8363.5	8400.2	8450.8
0	0	4.1128	5.155	3.077	0	2.6767	20.694	45.29	72.586	135.18	218.65	340.15	507.52	684.92	857.26	1255.4	1560	1923.4	2380.3	2836.8	3469.1	4375.1	4600.6	4685.8	5367.5	5884	5831.1	6015.4	6334.7	6670.8	6924.5	7369.2	7690.2	8392.6	8922.3	9380.7	9829.1	10222	10752	10992	11530	11826	11968	12468	12496	12705	13662	14007	14372
0	0	5.2958	0	0	0	17.262	57.727	135.06	258.91	433.96	637.94	910.56	1235.7	1697.1	2170.9	2667	3276.4	3755.7	4301.8	4931.8	5831.8	6595.3	7407.6	8050.3	9012.6	9693.1	10387	11141	11788	12684	13411	14410	14774	15636	16358	17207	17695	18171	19109	19177	19563	20014	20195	20368	20699	20889	22054	22040	21383
9.7758	5.5157	3.972	0	0	0	0	1.3195	21.415	83.348	209.11	343.77	560.71	846.83	1177.8	1469.4	1883.6	2206.2	2566.9	3071.1	3597.3	4090.2	4696	5201	5800.3	6285.4	6862.2	7444.9	7997	8722.4	9331.3	10001	10877	11413	12264	13077	13573	13649	14849	15444	15707	15936	16229	16546	16692	16590	17059	16988	17087	17435
8.6081	0.48657	0	0	0	3.2193	8.9758	33.552	81.812	136.82	273.53	443.18	631.5	941.85	1191.1	1550.2	1968.7	2546.2	3045.4	3592.3	4110.4	4760.6	5273.9	5927.8	6497.5	7235.3	7911.1	8561.8	9269.4	9950.5	10630	10822	11510	12131	12994	13788	14030	14194	14875	15158	15621	16018	16346	16761	17241	16821	17176	17433	17193	17438
0	0.0018524	1.9723	0	2.6475	0	15.376	23.414	31.472	84.159	123.84	241.95	336.28	497.23	676.06	882.35	1161.2	1421.2	1792.6	2102.5	2459.3	2835.7	3199.7	3744.3	4099.6	4513.6	4990.1	5307.1	5843.4	6091.4	6837.6	7448.4	7761.2	8268.8	8596.7	9116.9	9858.4	10319	10440	10764	10965	11222	11550	12032	12229	12557	12719	12821	13003	13053
0	6.4174	8.6368	0.67812	0	0	0	0	8.0384	39.302	89.438	173.98	365.66	522.33	826.77	987.2	1269.3	1815.1	2244.2	2314	2717.7	3413.6	3838.6	4451.3	4833.1	5505	6191.4	6441.6	6834.3	7217	7784.2	8105.8	8885.6	9042.8	9912	10464	10278	11179	11300	11638	12526	12619	12908	13251	13626	13831	14084	14525	14351	14512
0	0	0	0	0.66192	7.679	7.3421	21.234	43.378	102.07	155.4	246.57	398.33	569.01	697.62	829.42	968.48	1267.2	1486.4	1729.9	2003.6	2419.7	2868.1	3221.7	3587.6	3809.5	4399.3	4955.2	5162.9	5670.9	6309	6896.8	7022.3	7607.2	8347	9204.6	9166.7	9807.9	10072	10247	10458	10461	10741	10384	10862	10988	11376	11318	11509	11710
0	0	5.7725	3.6501	0	4.4589	12.385	43.901	122.96	230.03	362.67	511.6	737.41	1032	1379	1620.8	1983.5	2362.8	2766.5	3107.3	3614.9	4734.6	4551.9	4860.3	5346.8	5759.4	6178.4	6686.5	7290.7	7267.2	7950.4	8366.8	8680.7	9162.8	9619.7	10136	10548	10846	11089	11598	11873	12243	12289	12323	12586	12931	12757	12906	13331	13290
0	5.4054	0.27798	0	0	0.51427	2.8565	35.095	68.791	168.16	297.82	508.86	768.49	1078.5	1404.1	1868	2332.1	2916.2	3306.9	3906.2	4440.8	5042.2	5650.1	6138	6772.7	7422.9	8052.9	8859.5	9408.5	10017	10464	10934	11422	11866	12243	13006	13081	13360	14151	14005	14213	14734	15142	14944	15552	15377	15725	15863	16110	15962
40.416	25.636	15.742	0.8895	0	0	0	0	0	5.0396	14.254	74.74	169.91	301.3	464.18	671.15	906.56	1202.9	1518.3	1847.6	2482.8	2913.2	3393.7	3935.5	3257.8	3720.9	4193.6	4465	4946.8	4991.6	6291	5921.5	6879.2	7882.4	7567.4	8949.9	8763.5	8951.7	9625.8	9463	10263	10456	10134	10927	10552	11003	11192	11195	11423	11639
3.5508	3.2913	0	0	0	0	6.1993	24.358	80.159	194.77	343.01	522.07	848.32	1103.3	1376.1	1824.3	2427.8	2846.4	3423.8	3824.7	4368.7	4873.4	5583.5	6198	6643.8	7238.1	7835.8	8190.5	9067.9	9574.6	10290	10595	10988	11731	12014	12956	13028	13615	13821	13874	14152	14630	14822	14812	15202	15849	15724	15817	16211	16125
[truncated: 147 more rows]
[truncated: 78 more columns]
