# Supplementary material for: Limits on information transduction through amplitude and frequency regulation of transcription factor activity
Source: eLife. 2015 May 18;4:e06559. doi: 10.7554/eLife.06559 (PMC4468373; doi:10.7554/eLife.06559)
Supplement: Supplementary file 1. — Raw single-cell time-trace data for HXK1 (15259 cells), SIP18 (21242 cells), pSIP18 mut A (18203 cells), pSIP18 mut B (17655 cells), 1× reporter diploid (21236 cells), and 2× reporter diploid (19222 cells). The data are also available from Dryad Digital Repository (Hansen and O'Shea, 2015). DOI: http://dx.doi.org/10.7554/eLife.06559.014 [file elife06559s001.zip › source_data/pSIP18_mut6_FM1_5min_690nM.txt]

32.243	33.47	0	0	0.41663	0	0	12.972	67.201	68.929	82.86	123.14	183.9	238.3	200.49	219.85	261.66	290.6	340.86	387.55	422.01	437.83	443.78	474.93	456.09	492.15	491.78	472.83	475.43	501.9	496.45	503.62	482.26	473.66	485.58	479.82	476.03	480.49	469.69	465.19	453.72	446.6	456.15	480.56	474.7	475.9	483.9	488.31	493.74	487.13
23.495	16.623	0	0	0	0	11.732	36.288	82.575	157.33	209.95	325.43	368.94	500.13	571.66	679.28	685.39	801.33	860.53	910.28	931.32	1002.7	1029.4	1004.8	1069.9	1060.1	1055	1059	1070.6	1151	1115.7	1137.8	1204.9	965.74	923.92	1046.4	1125.2	1094.7	1064	1119.6	1094.7	1177.3	1083.9	1068.8	1058.2	1057.9	1048.4	1075.5	1111.3	1065.1
21.091	0	0	0	0	0	39.52	100.13	180.48	334.85	462.68	649.93	832.93	1028.1	1231.4	1422.4	1597.3	1710.3	1858.3	1987.7	2115.5	2229.8	2253.4	2302.1	2391	2478	2535.1	2535.1	2584.9	2651.8	2656.4	2704.4	2711.5	2706.8	2718.3	2746.5	2798.2	2784.2	2754.4	2796.4	2760.9	2854.3	2896.2	2824	2835	2815	2789.4	2857.2	2857	2800.1
7.874	12.205	6.6032	0	0	0	2.6917	20.225	62.909	131.52	196.65	273.91	381.74	496.33	592.46	728.63	846.48	986.88	1255.7	1505.8	1596	1721.4	1779.2	1755.1	1856.8	1881.6	2016.8	2013.3	2004.6	2131.4	2182.2	2115.6	2281.8	2299.5	2147.9	2282.1	2389	2373.9	2176.3	2232.2	2198.6	2135.3	2117.1	2116.6	2092.2	2101.9	2075.9	2103.9	2051.6	2108.9
0	0	1.4174	6.0156	1.8496	0	23.455	85.288	171.04	303.37	470.96	658.72	872.75	1103.5	1322.2	1512	1743.5	1921.1	2131	2314.6	2428.3	2477.4	2498.1	2655.2	2607.6	2655.9	2673.2	2764.9	2748	2718	2768.8	2826	2690.7	2680	2652	2684.3	2721.1	2712.6	2670.5	2684.3	2697.1	2646.3	2672.4	2594.6	2617	2628.4	2643.2	2627.9	2619.3	2638.9
0	0	0	0	13.63	8.1435	33.992	84.71	165.45	311.09	474.18	658.53	830.01	1029.9	1216.2	1427.8	1584.1	1775	1931.5	2146.4	2305	2253.4	2327.6	2385.7	2413.5	2487.3	2505	2624	2637.3	2758.9	2719.8	2734.8	2800.6	2877.7	2937.7	2906.4	2970.7	3061.2	3038.6	2926.8	2841.1	2934.8	2950	2941.9	2908.7	2923.1	2928.3	2897.7	2867.5	2855.7
22.298	6.5022	0	0	0	0	18.716	61.551	155.64	229.9	292.89	479.84	578.48	790.72	883.06	881.08	1088.6	1125.6	1229.4	1253.7	1316.6	1433.1	1411	1490	1561.5	1612.2	1650.8	1611	1629	1594.7	1601.8	1611.8	1620.6	1591.9	1567.8	1614	1629.6	1594.8	1630.8	1637.2	1633.8	1670.8	1646.1	1625.4	1680.6	1688.8	1751	1682.6	1668.3	1661
13.05	0	0	0	0	0	1.4826	0	0	0	0	0	0	8.9545	0	2.7187	5.6559	17.827	17.362	14.987	25.718	30.085	33.24	49.513	76.949	78.375	65.697	60.874	62.225	72.868	70.746	72.001	74.311	49.028	42.46	48.967	52.507	37.437	34.329	40.467	27.125	36.625	24.324	18.269	1.6469	0	0	0	0	0
2.2051	4.5369	10.015	2.3514	0	0	5.0065	36.47	119.32	251.61	322.15	494.69	617.57	784.56	946.49	1083.8	1254.7	1322.9	1442.1	1484.7	1623.4	1725	1759.6	1761.4	1801.8	1782.8	1875.9	1834	1896.9	1860.2	1806.3	1903.8	1937.7	1941.5	1886.1	1898.8	1926.6	1887.9	1872.4	1901.8	1867.1	1845.9	1858.9	1868.1	1875.4	1884.7	1829.4	1831.1	1852.3	1921.2
5.9976	4.5219	10.756	3.6445	0	0	0	0	10.46	36.137	74.343	121.74	181.52	263.25	350.74	386.86	471.22	582.82	614.03	700.7	775.83	671.8	900.5	921.83	949.19	1005.4	1037.6	1059.5	1076.4	1051.9	1160.9	1130.4	1159.1	1140.2	1177.7	1143.6	1147.9	1167.8	1094.7	1146.3	1148.9	1163.1	1161.2	1169	1167.9	1150.5	1161.2	1078.9	1061.9	1089.6
11.061	5.1319	1.1618	0	0	0	0	15.281	62.431	118.8	178.47	246.32	332.69	420.99	480.32	556.82	626.37	679.74	723.68	800.61	861.8	940.36	974.12	986.12	1066.8	1073.7	1112.7	1118.5	1172.3	1218.2	1235.2	1248.9	1285.1	1283.2	1304.4	1329.1	1298.1	1319.2	1305.3	1314.5	1307.3	1312.4	1316.1	1311.7	1310.5	1297.1	1307.3	1250.3	1208.4	1184.3
0	9.8044	7.7006	2.7947	0	0	2.937	44.085	95.622	184.62	287.33	400.49	510.11	642.55	749.43	843.86	1004.8	1060.3	1125.3	1277.1	1325.5	1446.4	1466.7	1528.9	1579.9	1660.3	1669.2	1724.2	1768.7	1778.8	1797.7	1815.2	1835.1	1888.5	1900.8	1838.4	1829.9	1806.6	1874.7	1891.8	1854.6	1875.5	1873.5	1907.1	1898.4	1868.9	1877.5	1910.8	1891.9	1892.2
0	0	0	2.2847	9.7357	24.119	22.582	43.383	86.04	163.79	199.84	276.14	369.49	460	527.22	623.85	668.92	742.34	822.56	827.25	918.16	958.51	941.45	955.29	948.71	1005.6	960.95	1001.8	984.45	1035.6	1001.7	1028.1	1020.7	1019.9	949.32	1031.5	1066.6	1026.4	979.26	971.04	988.71	985.26	944.83	953.03	955.96	947.51	901.36	911.87	892.52	862.41
27.876	54.66	25.908	17.217	16.225	0	0	0	0	0	11.087	43.513	69.321	83.853	127.88	151.9	180.77	176.35	253.77	275.6	295.51	307.62	332.36	376.75	420.73	367.59	439.68	406.84	434.85	470.05	469.03	514.42	495.6	523.23	478.65	439.03	468.91	461.78	447.32	464.15	447.21	424.88	434.2	380.17	366	330.9	317.57	327.28	307.33	283.47
3.2222	2.848	0	0	0	0	10.662	38.248	88.213	158.8	232.42	340.34	388.99	500.15	597.11	704.99	811.53	902.29	971.62	1047.6	1107.4	1247.8	1283.2	1282.2	1330.3	1490.8	1476.8	1587.2	1597.1	1630.4	1632.6	1682.8	1677.1	1703.8	1529.6	1784.2	1808.8	1543.7	1816	1818.5	1669.8	1639	1647.1	1641	1629.8	1603	1627	1604	1594.5	1610.1
2.9986	0	0.39618	0	6.197	0	12.075	20.177	126.96	236.18	355.91	459.9	621.87	766.61	922.22	1078.5	1237.6	1357.7	1507.4	1624.8	1753.9	1829.4	1900.7	1995.9	2042.7	2098.9	2125.4	2202.7	2266.8	2263	2266.7	2399.3	2336	2347.9	2297.2	2231	2256.1	2209.1	2204.9	2200.9	2198.8	2207.1	2221.2	2215.2	2188	2191.9	2202	2170.9	2164.6	2161.8
0	0	0	0	0	0	18.964	61.205	125.17	229.86	333.54	475.15	644.66	762.01	969	1092.5	1212	1375.1	1423.6	1625.7	1663.2	1831	1849.9	1935.2	1974.9	1958.9	1942.2	1928.2	2012.6	1983.3	1994.5	2012.6	2000.6	2001.7	2004.7	2046.1	1945.9	1969.9	1909	1945.8	1967.7	1930.9	1980.2	1949	1887.5	1899.2	1962.5	1928.1	1893	1873.5
3.0722	13.199	3.493	11.661	0	0	0	0	0	0	0	0	0	0	0	0	0	0	0	0	0	0	0	0	0	0	0	0	0	0	0	3.4977	0	0	0	0	0	0	17.445	0	0	0	0	0	0	0	0	0	0	0
3.5431	1.9787	9.3446	1.2115	0.54305	0	0	0	0	0	0	0	0	0	0	0	0	0	0	0	0	0	0	0	0	0	0	0	0	0	0	0	0	0	0	0	0	0	0	0	0	0	0	0	0	0	0	0	0	0
12.331	4.6086	1.4206	2.6363	0	0	0	10.26	40.967	89.241	152.64	220.39	323.38	403.61	505.02	590.36	683.8	756.43	803.64	887	898.14	930.38	998.32	1028.6	1027.7	1067.4	1059.6	1095.6	1052.2	1111.2	1105.5	1085.6	1111.8	1077.3	1082.9	1076.4	1068.9	1045	1054.8	1056.9	1054.2	1058.7	999.07	1007.2	991.67	1007.2	1012.2	977.54	998.24	984.66
0.694	12.209	4.5947	0	0	0	0	8.5884	10.989	36.329	63.247	90.87	133.03	160.78	215.02	253.29	272.02	350.51	350.28	378.28	402.57	399.47	424.77	432.32	474.96	481.42	473.24	480.47	485.91	490.8	518.52	502.93	501.4	502.2	524.18	526.43	533.19	544.24	513.67	513.49	585.62	557.78	590.88	570.77	587.44	580.05	569.86	575.52	576.74	579.52
0	0	0	0	0	6.2311	82.625	213.67	391.83	646.97	950.51	1316.1	1577.5	1936.6	2300.1	2555.8	2930.7	3207.5	3320.6	3404.7	3574.9	3684.5	3864.8	3955.4	4046.5	4103.9	4070.4	4163.9	4286.5	4198.9	4347.1	4342.7	4414.7	4456.3	4420.5	4467.7	4603.9	4573.9	4582.1	4600.2	4537.6	4705.2	4609.8	4546.2	4548.3	4553.9	4539.6	4452.6	4505.1	4561.7
0	2.9991	3.2582	4.9384	6.6767	0	0	0	31.817	67.263	118.68	183.71	274.72	360.26	409.32	453.3	679.9	754.05	693.49	822.08	901.54	779.33	788.68	794.55	802.14	813.2	854	893.44	995.93	980.84	984.05	1017.5	1015.9	1121.1	931.16	1028.2	1029.2	1004.7	1006.3	964.84	935.41	927.36	947.5	939.28	942.55	943.62	938.09	929.61	918.14	927.44
3.1071	13.71	2.5635	4.7962	0	0	0	13.795	41.272	93.403	159.55	199.46	315.31	390.62	448.72	519.58	631.45	672.37	737.93	741.4	893.44	956.76	879.54	953.26	906.13	1035.7	1039.3	1035.5	1032.7	1059.5	1089.1	1114.8	1084.2	1077.1	1087.1	1094.8	1098.4	1092	1055.5	1051.6	1047.2	1040.9	1066.5	1066.2	1045.6	1028.5	1049.7	1051.1	1036.1	1050.4
0	2.745	6.8964	9.2898	2.2586	0	3.1581	46.243	87.162	164.62	235.59	311.15	380.35	485.95	576.1	677.86	794.9	842.3	890.95	986.78	928.23	972.1	972.07	1050.8	1060.4	1118.8	1141.4	1216.6	1185	1195.4	1189.7	1205.6	1197.7	1196.8	1196.8	1149.1	1151	1151.7	1155	1173.8	1189.8	1143.2	1141.5	1131.6	1115.8	1139	1112.2	1131.2	1096.5	1101.9
0	0	0	0	3.4191	22.379	0.57011	38.972	74.07	131.41	205.4	300.45	373.99	473.15	531.72	634.45	703.3	776.82	830.17	915.41	891.03	949.84	946.35	976.83	1069	1043.3	1091.3	1113.3	1088.8	1149	1156.2	1142.3	1122.7	1167.9	1230.2	1204.2	1245.1	1188.4	1231.1	1235.9	1212.1	1237	1208	1158.1	1196.6	1137.5	1170.8	1169.9	1147.6	1141.2
0	0.99564	14.555	8.5172	13.569	16.422	0	0	0	0	0	4.2922	20.269	32.281	65.301	76.609	101.31	80.514	64.225	93.939	135.39	110.94	85.907	122.43	26.214	141.41	142.83	152.98	170.23	163.78	171.56	162.22	152.87	191.29	165.06	163.42	103.83	93.83	122.37	159.46	166.02	168.97	148.4	148.88	141.46	139.53	135.92	146.86	118.85	121.25
17.059	5.306	0	0	0	0	0	18.228	57.322	104.69	146.51	239.32	320.83	430.6	530.81	631.29	711.67	768.21	707.14	873.71	952.6	934.37	1026.3	929.09	1061.1	1064.5	980.66	1099.8	1183.3	1162	1150.6	1134.3	1199.1	1142.2	1155.2	1158.6	1208.3	1172.4	1197	1185.2	1235.4	1185.7	1148	1168.1	1146.6	1161.9	1158.6	1176.3	1147.7	1168.5
0	0	3.7925	6.2611	0	3.995	1.6747	0	17.319	35.891	66.327	104.16	109.68	145.23	200.47	242.66	292.98	322.81	336.06	388.71	414.24	454.2	494.76	509.35	540.46	550.78	532.78	548.02	561.86	604.25	626.93	637.54	656.72	659.33	684.73	669.93	681.79	687.07	699.65	657.84	645.68	635.8	632.21	646.88	636.12	615.77	618.91	671.21	653.26	669.23
8.5283	10.52	0.90897	4.8636	0.54533	0	0	0	2.4333	15.715	34.201	62.724	96.956	130.22	161.57	203.65	226.15	256.36	276.17	298.62	343.55	336.14	367.74	393.2	439.06	463.9	452.38	449.3	466.64	475.41	473.7	494.06	495.24	490.47	489.4	498.35	499.34	584.06	491.18	484.81	496.59	489.25	502.64	482.49	500.89	490.5	478.74	460.61	467.16	450.78
10.612	9.1757	1.8716	0	0	0	16.161	28.054	62.278	133.27	209.4	297.68	401.01	523.89	617.94	742.78	815.73	919.31	1020	1091.3	1191.3	1207.7	1265.9	1350	1365.3	1365.4	1441.7	1449.1	1412	1413.4	1434.8	1561.1	1452.2	1520.3	1446.7	1518.4	1482.3	1360.4	1324.7	1378.4	1401.2	1390.7	1369	1369.8	1345.5	1305.5	1366.3	1357.1	1317.4	1334.4
0	6.0906	0	0	0	1.0614	8.8442	41.711	61.23	89.962	125.13	172.5	203.83	241.3	277.86	343.76	373	407.04	434.17	468.76	497.86	530.98	536.72	571.46	611.61	614.66	638.92	654.94	642.86	661.75	685.77	703.23	714.85	718.72	742.84	780.41	779.5	794.2	798.57	800.79	844.7	842.88	869.56	907.51	918.33	911	894.39	891.78	863.98	903.62
0	0.87263	0	0	0	6.7192	12.809	38.68	75.003	143.05	197.63	248.89	277.61	324.4	362.16	435.27	479.37	517.38	516.75	551.37	593.73	621.55	634.46	645.1	655.86	647	654.69	658.65	662.36	661.12	659.08	676.21	668.2	643.22	672.3	692.64	692.87	667.83	668.72	646.96	639.91	614.19	614.65	619.13	611.77	599.06	587.81	565.58	564.58	564.59
28.757	6.6229	0	0	0	0	0	18.238	103.83	194.1	327.38	480.38	597.72	766.57	911.72	1080	1245.1	1425.4	1495.1	1673.4	1802.1	1918.7	1954.4	2079.9	2204.8	2259.6	2300.7	2398.3	2442.1	2455.9	2486.1	2576.5	2597.5	2590.3	2585.8	2575.1	2558.1	2590.1	2606.3	2647.7	2615.4	2601.9	2545.2	2526.6	2509.8	2511.5	2498.4	2492.8	2463.9	2456.4
6.3006	4.7519	0	0	0	0	7.6537	62.019	132.52	227.94	358.29	485.38	652.23	811.56	938.08	1131.4	1312.9	1421.5	1520.6	1669.9	1739.1	1883.2	1933.8	1923	1939	2006.7	2021.6	2098.8	2055.7	2139.5	2187.2	2273.4	2271.5	2274.7	2220.2	2240	2264.1	2231	2242.5	2203.7	2215.2	2245.7	2261.1	2260.9	2214.9	2204.3	2200.7	2132.3	2153.8	2160
0	9.8949	1.1164	0.10733	0.58056	0	0	0	0	0	0	0	0	0	0	0	0	0	0	0	0	0	0	5.3871	0	4.146	0	4.7528	16.283	34.115	41.766	34.842	51.405	60.29	68.763	79.687	76.673	92.036	85.562	80.361	68.404	71.797	90.61	107.29	90.668	72.476	96.509	114.17	114.8	134.58
9.676	14.87	12.139	0	0	0	3.4676	27.066	126.25	236.86	388.31	546.98	724.58	800.25	1124.5	1340.5	1459.8	1572.4	1695.4	1881.8	1992.8	2152.1	2215.4	2313.9	2325.7	2322.3	2362.2	2461.5	2419.2	2407	2463.7	2511.2	2462	2497.8	2403.3	2565.9	2525.4	2548.6	2438.9	2516.9	2370.9	2360.8	2351.3	2305.6	2199.5	2199.5	2225.6	2176.8	2210.6	2020.9
22.178	9.6206	3.2143	0	0	0	10.653	51.056	131.66	254.2	393.16	541.53	672.98	832.39	1017.4	1191.3	1363.7	1456	1634.5	1769.4	1833.4	1892.5	1972.9	2105.8	2192.7	2220.5	2225.6	2222.5	2327.9	2302.3	2311	2336.6	2322.7	2321.3	2264.2	2309.6	2311.6	2270.8	2290	2309.6	2262.1	2294.3	2211.1	2171.3	2109.3	2096.3	2100.1	2108.8	2142.3	2070.5
21.637	0	5.9702	0.76619	6.3505	0	0	0	37.836	124.69	198.36	292.25	354.98	477.44	412.53	472.98	567.73	678.44	724.68	771.26	857.46	867.51	937.31	950.61	955.04	923.76	955.16	954.93	987.08	1065	1058.1	1080.7	1168	1027.3	994.53	1028.4	946.78	907.31	914.53	907.08	859.12	851.95	842.4	865.77	850.34	869.34	855.84	855.5	888.08	871.82
0	1.2548	0	0	0	8.4492	6.3179	19.603	45.636	94.602	150.38	203.69	271.9	386.06	474.67	534.9	630.58	712.4	745.93	787.05	827.78	865.37	922.37	970.3	990.66	1051.8	1033.9	1037.5	1042.5	1101.7	1144.6	1136.1	1145.8	1020.1	1030.6	1020.2	1053.6	1045.1	1043.6	1016.3	1065.3	1030.1	1042.3	1011.6	1018.2	1009.8	1021.9	1009.8	1011.5	1002.7
23.908	8.12	0	0	0	0	14.268	25.898	60.269	120.18	173.72	265.99	334.13	438.14	511.72	624.68	676.44	717.15	794.73	858.57	925.61	986.35	975.64	1047.6	1098.4	1126.2	1147.7	1129.2	1132.6	1135.4	1133.8	1142.2	1132.7	1129.1	1102	1156.2	1144.7	1154.6	1142.9	1140.7	1154	1204.1	1169.6	1164.3	1161.4	1158.2	1145.6	1162.2	1177.8	1178.6
0	0	0	0	30.505	91.554	184.58	289.24	381.12	263.82	321.04	422.98	523.56	658.24	1286.7	1406.2	1622.6	1676.1	1803.7	1992.7	1936.8	2126.2	2045.2	2151.7	2087.6	2160.6	2163.8	2126.7	2195.1	2209	2229.7	2253.9	2297.6	2213.3	2213.7	2280.4	2292	2268.4	2185.2	2166.7	2204.4	2214.4	2147.2	2128.7	2188	2161.6	2133.5	2137.3	2145.8	2127.3
0	0	1.6138	6.4358	0	0	9.4781	8.0328	38.536	56.943	96.977	130.22	194.36	250.01	315.61	360.25	468.75	507.46	569.3	560.2	681.87	676.45	785.87	812.84	806.29	869.18	902.64	928.51	972.77	976.76	959.69	996.9	1044.3	1055.8	1046.3	1044	1054.4	1058	1175.8	1167.6	1181.9	1134.3	1128	1105.9	1112.6	1111.5	1111.8	1106.5	1088.7	1072.1
45.722	17.439	9.1201	0	0	0	0	3.2156	60.966	170.03	350.16	499.88	712.08	889.65	1075	1292.4	1384	1612.1	1652.5	1848.4	2037.1	2094.4	2152.1	2235.9	2155.5	2459.7	2435.7	2498.3	2645.3	2838.5	2843.2	2834.2	2857.9	2888.3	2784.8	2869.2	2790.6	2784.5	2664.4	2579	2751.2	2672.3	2741.6	2684.8	2738.5	2810.4	2785.2	2690.3	2710.1	2708.3
45.019	13.662	0	0	0	0	5.8558	34.902	99.684	164.1	223.49	319.48	404.14	512.47	611.15	653.98	774.91	822.42	881.2	917.57	1023.3	1032.3	1042.6	1076.8	1132.3	1170	1229.4	1238	1265.6	1293.7	1300.9	1293.2	1287.9	1297.6	1297	1313.9	1300.1	1281.1	1313.6	1317.9	1295.8	1285.1	1301.6	1277.8	1281.1	1248.8	1276.4	1241.3	1241	1215.7
4.4871	3.6698	0	0	0	8.3311	21.474	105.39	235.41	427.93	569.4	769.04	975.4	1186.2	1349.1	1527.7	1706.1	1870	2025.3	2090.6	2360.7	2343.6	2359.2	2490.3	2563.4	2547.5	2494.5	2593	2722.4	2709	2719.7	2664.7	2741.5	2730.2	2733.1	2670.5	2710.4	2774.4	2795.3	2731.7	2744.2	2662.9	2657.4	2661.1	2656	2672.3	2687	2670.4	2655.5	2642.1
0	0	0	0	5.7231	12.895	23.307	43.033	88.208	155.29	252.78	317.24	460.86	549.63	661.83	775.85	876.54	951.03	982.94	1117.9	1158.6	1212.1	1275.6	1304.3	1353.7	1424	1254.9	1222.5	1222	1270.2	1281.1	1281.2	1290.2	1308.9	1228.9	1249.1	1253.2	1241.2	1258.4	1257	1240.7	1249.7	1264.2	1252	1211.3	1178.4	1229.9	1241.6	1220.6	1237.8
27.677	9.4885	0	0	0	0	5.8855	20.968	54.089	110.83	150.78	234.27	290.38	396.73	471.45	551.61	585.16	625.62	710.3	755.52	782.3	871.72	817.03	862.6	887.15	915.91	910.21	915.16	933.89	912.08	953.58	998.47	1005.7	983.25	996.06	1008.3	1031.7	1039.7	1075	1103.6	1107.3	1123.4	1076	1062.6	1073.6	1047.2	1049.8	1022.5	1036.6	1051.9
33.111	9.9253	0	0	0	0	9.0635	53.094	129.45	255.17	376.73	502.86	641.91	815.15	994.53	1133.6	1241.8	1403.8	1559.7	1692	1741.8	1810.3	1959.7	2056.9	2296.7	2387.4	2450.9	2487.8	2597.8	2636.4	2609.9	2666.8	2675.1	2663.2	2646.1	2666.6	2665.7	2692.4	2716.3	2666.2	2606	2659.7	2577.6	2517.6	2507.1	2477.1	2478.4	2431.3	2440.7	2471.7
0	6.1566	0	0	0	5.824	4.9754	11.919	4.0815	2.2686	3.2655	0	1.491	21.925	9.2624	17.053	52.034	23.386	0.021618	0	9.8718	5.2017	11.823	38.089	63.816	103.42	105.13	97.113	83.042	102.02	103.04	115.81	114.99	93.158	94.152	99.652	98.308	116.3	114.03	125.89	140.91	147.33	141.56	158.19	146.89	159.35	144.79	147.55	150.18	146.03
0	0	3.7798	0	9.8613	3.9964	6.5932	10.727	13.797	35.078	57.244	70.161	123.8	183.28	252.38	297.72	385.1	420.52	516.13	589.03	644.08	727.89	746.77	809.58	870.58	927.89	978.98	1026.5	1050.9	1115.9	1130.4	1187.4	1200.5	1222.1	1210.4	1242.6	1272.1	1276.6	1273.5	1301.6	1307.4	1336.1	1329.1	1384.7	1398.8	1408.8	1458.8	1441.5	1448.9	1482.4
0	0	0	0	0.6972	0	22.2	85.084	169.16	278.68	421.52	553.56	704.02	841.07	1019.7	1178.1	1321.4	1492.2	1668.5	1814.5	1873.9	1974.4	2112.9	2174.1	2286.1	2310.6	2325.2	2380.6	2461.3	2537.8	2605	2598.7	2576.4	2608.4	2613.5	2643.1	2666.4	2678.4	2664.4	2688	2693.3	2702.8	2712.1	2683.8	2659.4	2633.9	2670.2	2664	2634.9	2661.7
0	0.54499	1.1985	18.624	0	0	0	33.255	77.886	149.52	264.03	353.24	505.37	665.63	734	861.47	1048	1211.4	1307.3	1644.2	1791.4	2078.9	1811.4	2259	2346.8	2322.5	2289.4	2390.6	2443.6	2492.1	2491	2479.6	2520.8	2440.4	2495	2540	2503.3	2495.2	2477.3	2536.7	2443	2585.3	2755.1	2679.2	2743.2	2738.6	2822.2	2862.8	2786.8	2791.7
0	0	0	6.3277	5.2132	10.276	7.9386	18.519	55.235	115.87	224.96	364.23	501.57	648.85	827.6	1012.1	945.08	1279.5	1434.3	1583.2	1665.1	1738	1839.3	1907.3	1941	1974.3	1994	2043.8	2044.6	2081.5	2101.2	2101.6	1622.5	2032.3	2064.4	2047.6	2043	2033	2027.6	1998.4	2002.9	2016.5	1999	1978.7	2003	1975	1893.7	1897	1884.6	1897.9
0	0	0	0	18.937	80.137	107.52	184.75	282.08	406.51	568.59	680.38	874.49	1021.7	1123.2	1290.4	1369.4	1543.3	1658	1775.2	1820.5	1840.5	1862.2	1908.7	1936.7	2008.2	2044.7	2018.3	1988	2094	2118.9	2127.1	2055.2	2125.4	2081.1	2076.7	2087.3	2097.6	2110	2174.5	2074.6	2103.3	2046.2	2028.9	2065.2	1976.2	2012.8	1935	1945.4	1875
0	0	0	7.8492	7.989	1.7133	5.2838	37.802	62.808	116.4	179.28	253.85	368.34	439.52	489.03	579.26	673.13	711.78	774.82	719.36	857.6	884.93	834.39	954.86	1046.3	1075.5	1068.8	1105.6	1143.9	1145.4	1137.7	1170.9	1193.5	1211.4	1233.1	1242.5	1198.5	1201.3	1274.3	974.46	962.52	966.53	956.36	965.57	975.77	948.67	976.51	968.95	979.21	960.31
0	0	0	0	1.6138	10.62	14.692	48.65	111.51	160.98	248.41	337.56	441.96	512.2	635.83	711.71	778.64	817.48	854.68	943.72	975.93	1008.1	1027.1	1034.2	1083.1	1114.8	1121.4	1115.7	1068	1088.5	1067.7	1072.3	1078.5	1084.4	1053.9	1067.8	1034.4	1033.9	1055.7	1071.8	1050.3	1046.1	1048.3	1036.9	1017.2	1010.9	1022.1	1014.8	1085.9	1102.9
4.3091	1.5897	3.1884	0	0	0	0	9.8579	56.547	113.83	183.15	260.94	344.18	442.02	578.98	625.1	733.01	831.91	925.72	974.2	1015.5	1066.9	1132.9	1189.2	1180.7	1164.7	1211	1207.4	1277.6	1291.4	1297	1302.7	1291.7	1309.6	1307.4	1289.8	1276	1240.5	1229.7	1229.1	1220.7	1221.4	1201.8	1159.7	1188.1	1169.2	1157.8	1136.8	1113.3	1117.9
0	0	16.465	5.4202	31.826	22.196	33.981	104.64	186.6	295.86	404.68	634.7	845.7	1049.6	1259.7	1396.1	1557.7	1725.6	1809.6	1931.1	1926.1	1994.8	2078.5	2145.1	2089.6	2092	2116.1	2105.3	2170.9	2167.1	2174	2140	2183.6	2219.8	2136.6	2195.3	2240	2191.1	2318.6	2196.5	2205.6	2227.9	2179.5	2204.1	2204.7	2226	2200.3	2188.5	2214.4	2274.5
0	0.83052	0	0	0	12.157	0	0	0	0	0	0	0	0	0	0	0	0	0	0	12.359	3.404	0	0	0	11.329	7.7514	0	0	0	0	0	0	0	0	0	0	0	0	0	0	0	0	0	0	0	0	0	19.7	0
15.277	5.721	0	0	0	0	25.99	73.526	174.57	303.4	467.83	692.8	938.9	1154.9	1348.1	1597	1757.4	1954.6	2181.1	2297.2	2413.4	2654.2	2748.2	2878.3	3012.1	3045.2	3138.9	3134.7	3104.6	3166.2	3172.9	3168.1	3250.9	3128.7	3112.3	3174.5	3246.4	3205.5	3203.8	3240.9	3212.4	3175.2	3122.7	3058	3083	3050.2	3071.3	3056.5	3073.8	3092.6
24.811	7.5295	0	0	0	0	0	0	0	0	0	0	0	0	0	0	0	0	0	0	0	0	0	0	0	0	0	0	0	0	0	0	0	0	0	0	0	0	0	0	0	0	0	0	0	0	0	0	0	0
0	11.306	0	0	0	0.4181	18.923	51.52	107.35	192.43	277.73	371.53	430.85	570.55	650.83	752.48	829.32	898.66	981.57	1057.1	1123.3	1188.5	1217	1213.8	1217.6	1260.2	1243.4	1290.5	1280.4	1309.1	1317	1284.8	1271.2	1241.4	1276.3	1294.5	1310	1280.4	1322.6	1271.7	1260.4	1228.3	1262.3	1217.4	1193.5	1230.3	1271.7	1283.6	1300.6	1352.6
0	22.949	4.0541	8.2213	0.96489	0	0	0	12.132	7.6332	30.384	48.957	77.215	129.62	180.7	228.17	272.92	270.58	278.32	207.11	381.2	400.55	392.58	375.1	418.61	398.49	415.72	404.88	403.71	424.81	438.56	417.91	418.25	430.28	428.46	431.71	425.93	403.49	406.2	393.55	326.97	331.38	289.29	285.83	297.89	252.15	259.29	240.75	257.39	220.8
0	35.076	0	0	0	0.69169	0	21.332	130.52	264.31	416.75	624.5	796.3	1038.2	1235.4	1457.2	1653.3	1845	2039.1	2252.8	2341.7	2481.5	2555.3	2549.1	2674.9	2839	2942.8	2879	2926.4	2934	3126.8	3033.2	3075.4	3021.3	3044.1	3105.5	3089.1	3128.1	3049.7	3193.3	3125.1	3157	3057.9	2820.4	2840.6	2750.1	2734	2718.7	2691.5	2699.3
21.721	4.2896	0	0	0	0	1.9188	5.4231	43.125	70.811	117.01	148.62	193.59	239.08	252.17	277.36	272.69	261.96	271.52	277.23	280.23	296.97	275.05	262.01	270.22	287.24	288.54	283.27	280.31	277.1	284.78	278.86	254.13	226.5	227.44	229.13	217.99	226.54	225.6	213.65	201.16	202.41	197.87	198.21	196.42	185.53	183.55	186.14	176.34	167.36
25.071	18.104	0	0.13532	0	0	0	0.71503	29.37	77.224	97.135	161.84	166.98	211.48	228.59	287.36	330.06	366.92	401.76	420.3	422.89	508.09	406.46	474.17	366.28	492.28	482.5	525.8	515.24	501.81	517.14	525.34	490.84	509.85	509.16	494.23	489.59	486.52	500.96	500.88	488.98	481.15	571.92	379.02	383.6	379.65	361.02	359.21	348.98	355.59
0	0	23.823	9.7453	7.6962	15.251	12.548	20.72	53.791	107.97	195.54	351.76	521.68	701.27	938.94	1130.2	1350.9	1565.8	1787.2	1984.1	2185.9	2392.3	2438.7	2607.2	2652.5	2763.3	2791.8	2743.9	2988	3069.4	3056.7	3190.7	3140	3250.9	3241.8	3231.1	3199	3131.4	2983.7	2976.3	2957.9	2927.5	2891.5	2817.8	2842.3	2806.4	2756.2	2788.5	2737.4	2801.4
2.9677	14.147	0	0	0	5.7347	0	48.007	172.86	271.34	355.57	524.24	663.39	738.56	910.28	1063.3	1219.4	1346.2	1468.1	1512.8	1542.9	1638.3	1674.4	1717.4	1871.3	1913.8	1937.2	1914.7	1953.5	1999.4	2005.7	2009.6	1959.1	1999.9	1990.2	1929.4	1930.5	1705.5	1902.4	1907.1	1863.9	1871	1805	1768	1849.2	1819.8	1896.5	1862	1865.2	1837.2
0	0	0	0.64729	11.456	0.76819	3.2733	4.9741	22.683	17.118	19.766	38.227	42.293	57.913	62.034	90.244	100.25	101.59	108.43	114.82	117.29	129.54	180.71	208.83	209.07	218.6	204.53	220.17	236.75	259.53	276.46	270.01	277.02	266.98	265.98	284.17	267.41	258.56	269.49	231.47	223.96	229.27	243.81	254.9	255	282.66	301.15	362.27	413.83	480.27
23.358	11.608	0	0	0	0	5.0362	0	0	0	0	0	0	0	0	0	0	0	0	0	0	0	0	0	0	0	0	0	0	0	0	0	0	0	0	0	0	0	0	0	0	0	0	0	0	0	0	0	0	0
0	3.2959	0	0	0	0	20.696	92.294	159.65	302.84	494.43	671.73	865.05	1059.4	1266.1	1420.7	1563.7	1717.3	1937.2	2032.3	2082.5	2239.2	2293.9	2402.4	2459	2470	2499.3	2493.8	2508.8	2551.6	2539.7	2575.1	2540.2	2566.6	2577.6	2536	2493.2	2516.4	2489.5	2474.9	2479.5	2493.4	2481.2	2437.4	2475.8	2450.5	2464	2366.9	2361.6	2384.1
0	0	0	0	0.72735	3.0409	23.044	78.802	202.15	311.28	513.53	719.66	951.93	1223.9	1493.9	1801.9	2022.1	2248.3	2508.2	2719	2874.3	3055.8	3231.9	3416.6	3470.7	3612	3562.5	3620.5	3650.4	3580.5	3615.7	3684.2	3742.2	3801.7	3729.4	3755.4	3691.1	3649.3	3687.6	3660.2	3600.2	3657.7	3625.9	3658.1	3695	3671.8	3549.3	3638.6	3642.5	3689.4
18.329	19.963	25.639	14.009	0	0	0	0	0	0	4.7939	33.759	52.506	114.02	165.65	207.55	252.92	306.4	346.88	406.82	442.6	489.42	498.55	536.62	581.77	574.12	596.56	582.8	580.7	622.54	599.2	583.84	605.38	602.24	593.74	640.52	660.79	674.86	695.12	715.19	708.67	733.78	747.43	751.97	732.51	689.34	700.81	680.57	718.52	694.73
30.167	12.689	8.2827	0	0	0	7.6937	45.474	135.52	244.26	333.11	487.03	593.74	803.72	939.5	1104.8	1201.4	1238.8	1399.4	1388.4	1503.5	1575.3	1562.3	1712.5	1709.5	1690.7	1720.5	1706.9	1675.3	1588.3	1655.6	1794.7	1761.6	1774.9	1765.4	1860.8	1947.8	1892.4	1934.1	1892.8	1899.9	1955.1	1902.2	1913.6	1938.9	1928.3	1911.7	1933.5	1941.9	1959.8
0	0	5.5032	7.0383	13.886	8.7569	0	2.4249	0	14.509	15.476	49.578	88.082	132.63	194.36	265.21	329.14	356.25	400.06	457.17	439.48	524.01	492.33	547.93	522.3	542.24	534.91	546.73	528.62	517.5	487.93	479.24	480.22	517.6	497.53	483.05	442.78	446.32	447.66	445.02	439.19	404.78	387.89	354.52	355.54	337.38	336.15	345.67	312.94	323.76
0	5.8867	0.91722	0	0	2.9876	0.10874	13.21	6.2204	12.559	2.5505	5.3232	11.943	13.475	16.98	39.589	56.616	58.433	48.934	70.442	51.411	53.187	84.731	103.25	112.76	122.02	112.41	106.12	116.23	107.33	108.23	111.59	113.89	113.44	114.71	102.32	104.8	104.53	87.324	106.23	121.85	135.78	140.2	163.65	185.77	204.13	214.41	235.09	265.32	274.45
16.445	5.8882	0	0	0	0	0	27.595	86.736	178.39	255.59	387.28	486.89	640.48	740.91	869.31	1158.1	1265.5	1397.7	1483	1568.5	1652.1	1705.5	1693.5	1744.7	1831	1833	1933.2	1901.5	1935.9	1990.6	1966.8	1921	1966.9	1888.8	1905.6	1873	1848.9	1831.3	1789.7	1803	1769.2	1777	1759.6	1754.3	1728.6	1733.2	1707.6	1723.8	1727
21.763	11.561	0	0.9564	0	0	0	0	0	0	0	0	0	0	0	0.68565	4.6172	21.491	44.708	71.475	76.964	98.191	113.83	152.21	187.09	245.28	260.56	167.53	304.66	349.64	354.16	405.3	395.81	449.02	435.38	551.66	460.52	487.17	472.94	559.36	516.73	561.9	522.48	551.25	535.86	559.82	588.42	567.57	595.44	578.15
12.144	10.853	0.32187	5.3852	0	0	0	13.813	49.906	155.81	290.77	413.52	581.81	802.18	990.36	1044.6	1028.1	1447.1	1660.2	1782	1923.1	2053.3	2147.4	2243.2	2352.9	2404	2233.4	2334.2	2418.1	2463.1	2493	2567.8	2438.7	2604.4	2509.6	2516.7	2548.9	2496.6	2518.7	2532.9	2596.4	2582.7	2554.9	2522.3	2567.5	2520	2565.8	2551.4	2523.4	2564.2
43.385	26.958	0	0	0	0	0	47.108	147.23	260.01	426.67	600.49	773.12	956.95	1154.6	1316.1	1398.7	1606.6	1692.6	1810.7	1897.7	1881.5	1986.9	2212.1	1972.5	2088.6	2101.9	2312	2117	2121.2	2134.1	2004.2	2106.2	2060.9	1988	1999.7	2040.1	2036.8	1996.4	1993.6	1969.2	2027.4	2056.9	2022.2	1984.5	2004.8	1968.9	1959	1934.4	1960.3
0	9.7152	4.4257	1.7586	3.36	0.079096	0	0	0	0	0	0	0	0	0	0	0	0	0	0	0	0	0	0	0	0	0	0	0	0	0	0	0	0	0	0	0	0	0	0	0	0	0	0	0	0	0	0	0	0
0	0	0	33.341	2.3501	49.292	0	20.706	50.855	152.85	256.63	356.32	468.56	571.14	703.97	870.01	934.78	1051.6	1132.8	1275.1	1202.3	1255.6	1327	1355.1	1380.4	1441.1	1400.1	1399.9	1393.8	1442.2	1411.9	1438	1439.3	1424.1	1406.5	1469.1	1412.2	1338	1405.7	1438.7	1418.8	1411.7	1380.4	1371.8	1421	1405.6	1375.7	1370.7	1333.4	1338.4
14.531	4.9451	0	0	0	0	17.6	69.741	168.59	348.27	531.63	771.12	993.8	1282.1	1595.1	1768.5	2118.6	2409.6	2617.4	2819	3063.3	3206.3	3094.5	3327.5	3300.6	3653.9	3705	3607.5	3757	3837.9	3843.6	3959.4	3881.7	3922.8	3944.3	4060.8	4041.9	4017.2	3981.4	3990	4032.9	3931.3	3879.6	3826.5	3890.2	3863.5	3852.9	3870.8	3756.9	3829.7
19.498	7.6739	11.84	0	0	0	0	12.829	62.567	145.21	227	300.01	453.32	620.8	723.63	884.91	991.71	1138.6	1196.4	1258.7	1308.5	1389.3	1418.4	1491.8	1522.7	1558.4	1586.3	1707	1561.4	1590.1	1605.2	1607.5	1698.1	1614.7	1630.5	1722.9	1560.7	1587.6	1632.7	1594.9	1561.5	1548.5	1556.3	1570.8	1549.6	1562.1	1550	1565.2	1566.6	1539.2
0	0	0	0	0	30.681	72.692	139.4	242.97	363.31	511.04	696.64	892.17	1080.7	1278.3	1431.6	1584.1	1705.7	1869.8	1987.1	2058.6	2160.8	2247.1	2362.8	2452.5	2470.1	2493.2	2347.9	2487.3	2557.7	2427.1	2579.4	2451.4	2499.3	2476.8	2516.6	2613	2554.4	2530.5	2510.4	2605.6	2634.5	2598.2	2533.3	2587.6	2567.5	2580	2578.6	2580.8	2596
3.002	15.465	0	0.12152	0	1.5041	0	0	29.344	73.278	142.57	251.07	334.6	454.33	564.39	649.5	746.09	845.34	924.71	980.27	987.69	1049.4	1062.1	1111.4	1108.7	1189.1	1185.8	1208.7	1232.4	1276.7	1299.9	1285.4	1247.7	1305	1295.4	1350.6	1471.2	1477.6	1472.9	1504.5	1474.9	1539.6	1517.4	1493.6	1525.8	1536	1547.3	1492.2	1520.4	1547.7
18.1	0	0	0	6.4608	0	7.0036	36.013	108.36	230.29	335.4	424.6	605.34	758.3	894.35	1056.1	1153.7	1299.5	1415.6	1573.4	1664.4	1684	1771.6	1773.8	1755.6	1757.8	1803.5	1851.7	1803.2	1852.3	1860.5	1855.5	1930.7	1926.5	1907.3	1945.9	1904	1931.2	1905.3	1880.5	1860.3	1872.3	1866.6	1865	1877	1870.9	1882.5	1920.5	1899.5	1919.8
8.7591	0	0	0	0	0	15.732	51.23	129.57	228.22	363.27	495.78	673.33	824.7	1039.9	1185.2	1395.9	1537.3	1697.8	1797.3	1891.3	1976.9	2039.6	2080	2124.7	2163	2279.6	2341.1	2392.8	2462.4	2347.4	2332.2	2353.7	2426.2	2420	2432.8	2480.7	2493.3	2487.4	2513	2432.1	2528.2	2342	2425.7	2494.3	2458.5	2433.1	2445.7	2482	2475.1
6.206	0.96675	0	0	2.3407	0	7.376	3.8612	8.8141	17.97	15.253	32.912	38.575	53.906	84.77	82.192	112.93	123.8	149.05	163.63	155.41	184.14	198.67	216.48	256.48	223.28	244.67	297.29	283.23	291.1	305.32	283.16	279.05	289.7	275.38	268.3	283.22	287.9	309.06	306.32	322.44	328.19	322.84	322.48	309.15	306.69	331.86	318.14	338.73	331.58
0	0	0	0	4.1772	8.926	40.373	105.19	225.43	339.85	791.03	756.82	1011	1223.4	1149.9	1665.1	1879.9	2063.1	1675.6	2483.1	2644.4	2694.8	2779.5	2972	2920.1	3084.4	3176.1	3243.6	3292	3115.7	3029.6	3203.1	3225.6	3248.4	3262.2	3169.1	3175.1	3172.2	3222.2	3210.6	3191	3226.7	3132.5	3137.4	3119.1	3107.9	3118.2	3098.4	3059.8	3053.3
5.1521	6.2141	0	0	0.26684	0	0	0	0	0	18.323	62.94	79.802	106.69	108.87	162.59	226.89	282.16	277.05	323.76	346.94	385.27	388.95	432.52	422.15	423.59	441.25	444.03	495.44	544.17	543.5	511.47	452.29	497.97	464.29	486.41	494.21	501.25	485.47	526.36	535.61	496.37	488.93	441.42	504.72	442.76	439.92	421.58	402.71	403.74
0	0.76032	7.6282	0	4.3022	0	10.376	24.091	86.941	132.25	182.23	251.24	327.21	381.92	456.58	542.75	613.63	674.32	707.68	756.15	764.84	791.23	825.82	855.92	921.39	933.63	926.58	939.37	973.57	982.33	979.68	1005.2	1009.9	1039	1028.2	1007.4	1004	1003.3	991.88	980.9	1003.2	981.32	996.51	972.7	966.72	976.73	976.01	983.59	956.78	955.67
0	0	0	0	0	0	42.583	118.07	212.39	364.9	535.82	698.3	872.14	1083.1	1311.9	1429.8	1684.6	1883.5	1996.6	2115.6	2255	2302.6	2349.1	2384.9	2477.2	2472.3	2534.1	2599	2668.8	2647	2759.7	2794.3	2852	2937.1	3001	2982.5	3003	2918.5	2977.9	2900.5	2886	2967.2	2871	2979.1	2982	2988.3	2994	3092.7	3122	2988.8
0	6.6114	0.21778	0	0	0	8.0612	14.603	35.511	105.75	157.76	222.15	345.53	468.29	597.21	725.84	845.23	958.51	1006.4	1084.4	1110.3	1189	1218.6	1272.2	1315.5	1293.2	1243	1279.5	1311.8	1308.5	1347.4	1397.1	1360.4	1376.3	1404.8	1421.7	1418.5	1346.3	1319.4	1358.9	1388.4	1416.6	1454.9	1416.6	1495.5	1465.2	1495.1	1435.4	1445.2	1440.1
3.818	7.0753	6.9298	2.7309	0	0	0	0	0	0	0.1077	0	25.48	18.729	26.856	38.363	40.703	30.729	45.163	62.337	62.38	51.388	60.13	44.012	17.273	22.147	33.552	48.593	63.781	64.263	57.405	71.749	51.066	28.944	13.871	2.2762	0	0	23.681	18.586	0	0	0	0	0	0	0	0	0	0
26.921	13.962	0	0	0	0	0	0	0	0	8.8492	39.585	72.492	123.36	156.15	205	266.99	309.52	340.67	412.87	445	484.44	512.59	501.64	537.71	547.18	516.84	542.54	539.55	539.96	541.08	553.41	563.91	569.41	567.85	575.99	560.49	579.59	574.51	548.67	559.28	540.44	547.02	545.78	522.38	504.05	486.5	494.14	473.85	469.52
0	23.589	1.7619	16.667	21.309	25.186	0	0	0	41.114	79.485	150.26	180.54	237.45	303.14	288.57	370.18	378.62	426.58	459.88	486.87	536.46	558.3	578.87	638.52	651.56	663.59	697.59	688.4	716.1	693.39	732.1	749.3	831.39	872.67	898.4	984.22	1085.2	1100.5	1208.6	1296.7	1397.9	1514.3	1641.2	1662.1	1824.2	1876.3	1999.3	2001.6	2119.2
24.367	0.25217	0.15614	0	0	0	0	14.661	65.991	127.95	214.52	356.82	478.11	648.41	817.18	974.16	1107.1	1260	1413.8	1572.9	1661	1682.3	1876	1979.4	2072.5	2043.8	2157.1	2108.6	2078.3	2147.9	2100.7	2092.6	2112	2031.4	2040.5	2079.5	2093.4	1992.1	2069.5	1986.5	2000.4	2003.6	1986.2	1937.7	1875.6	1858.4	1946	1871.1	1919.9	1902.2
36.912	25.898	0	0	0	0.3991	0	26.595	54.698	92.152	135.37	176.18	218.69	284.44	350.38	385.51	452.74	502.15	545.91	566.29	577.55	619.03	634.32	614.82	624.36	573.82	605.05	585.89	611.31	630.12	594.53	595.59	584.85	607.53	577.95	570.24	570.27	557.57	573.01	545.58	561.7	535.61	532.76	527.51	515.06	511.16	518.35	495.74	486.48	480.02
8.3097	0	0	1.239	1.538	0.43815	0	0	0	8.1194	23.241	31.425	38.244	68.574	87.261	101.65	110.03	131.86	152.36	165.43	175.35	193.24	196.32	199.19	221.16	226.49	230.94	221.36	219.5	210.64	227.07	221.82	210.85	206.48	201.15	189.61	203.1	193.72	180.55	186.24	167.74	177.63	157.24	155.6	143.17	130.08	138.55	127.26	125.56	124.06
2.375	6.9387	0	0	0	2.4782	1.249	6.2911	16.207	45.616	56.416	83.996	130.43	156.47	204.11	248.07	277.48	337.05	358.26	356.52	427.61	433.08	460.77	496.84	481.32	497.67	491.84	487.12	504.4	535.05	509.11	551.92	563.32	518.32	517.91	532.31	524.86	524.74	495.72	504.22	533.58	539.19	528.55	530.62	541.61	516.75	521.52	513.16	506.98	530.83
18.949	12.932	0.81008	8.7237	0	0	0	0	8.8008	27.099	61.303	109.73	174.76	237.83	275.43	346.36	382.09	438.91	464	533.95	551.48	566.59	561.5	624.33	646.14	635.95	626.99	645.99	660.16	625.87	625.2	631.11	649.14	613.37	581.94	606.86	605.15	587.4	561.63	568.78	567.72	573.24	556.91	549.56	558.32	550.35	553.15	565.33	550.2	565.98
0	2.4975	0	0	0	7.2094	3.322	37.501	107.48	175.6	236.32	323.26	383.94	465.82	530.26	604.77	661.31	694.85	731.03	839.55	859.87	879.1	886.09	1089.8	1128	1069.3	996.69	967.23	1017.4	1079.1	1057.1	1079.1	1104.2	1103.8	1079.4	966.73	1064.2	993.27	1053.8	992.97	1009.7	1014.9	1010.1	1017.9	999.99	1025	1032.7	1001.7	998.17	992.11
0	4.5748	2.5317	2.0738	15.97	0	0	17.658	89.16	185.71	300.87	445.82	595.48	735.15	918.4	1067.8	1255.9	1415.1	1512.1	1646.9	1776.4	1855	1977	2102.6	2153.5	2263	2351.3	2332.4	2416.7	2497.2	2508.2	2566.2	2574.9	2612.4	2577.3	2574.7	2567.2	2617.4	2564.9	2577.2	2568.1	2637.5	2577.4	2580.9	2604.5	2579.8	2566.5	2600.6	2542.7	2571.4
24.188	8.6255	0	0	0	0	0	33.748	107.13	227.19	339.8	500.15	617.06	777.92	937.45	1067.2	1207.3	1413.8	1549.3	1635.3	1720.6	1847.1	1889.6	1994.7	2172.9	2265.5	2252.3	2338.7	2427.4	2443.2	2475.9	2456.8	2544.9	2455.8	2474.7	2415.3	2441.8	2403.8	2482.2	2527.8	2536.9	2621.5	2623.8	2529.6	2668	2555.2	2632.8	2660.2	2598.1	2625.8
2.85	0	0	22.605	18.653	0	2.1035	42.043	117.31	213.57	320.27	448.19	574.49	728.89	901.13	1053.5	1240.4	1382.1	1535.6	1666	1749.9	1940.8	1960.8	2048.4	2178.5	2274.5	2396.4	2403.9	2423	2551.1	2602.8	2605.2	2615.5	2651.4	2684.1	2698.4	2639.2	2652.7	2682.1	2621.1	2642.1	2583.8	2556.2	2539.2	2557.1	2537.4	2464	2525	2557.2	2554.9
13.692	13.085	0	0	0	0	6.9941	11.123	64.447	117.69	165.86	290.9	391.93	505.66	560.35	709.32	817.6	977.29	1053.2	1088.5	1234.8	1296.2	1371.9	1420.5	1480.1	1509	1610.5	1628.5	1630	1658.5	1698.3	1706.8	1682.6	1768.3	1706.6	1678.1	1776.7	1766.3	1732.3	1801.9	1743	1737.8	1723.4	1756.6	1724.1	1649.4	1729.2	1706.7	1716.4	1728.8
0	3.6957	0	0	0	4.7231	6.2471	38.609	73.827	140.93	217.27	309.99	417.45	522.08	641.16	754.13	837.16	950.1	1005.7	1059.6	1164.5	1226.4	1270.3	1366.9	1349.8	1427.3	1480.4	1630.2	1727.9	1831.9	1803.9	1721.2	1675	1681.9	1761.8	1718.8	1748.1	1754.3	1746.8	1740.7	1724.3	1758.1	1758.9	1744	1723.2	1721.9	1733.1	1747.4	1681.5	1649.8
0.027598	4.1776	2.3972	4.758	0.47999	0	3.1257	44.234	120.04	219.84	358.62	495.2	736.38	865.8	946.28	1193.2	1305.4	1433.8	1632.1	1600.4	1662.7	1752.9	1977.2	1926.8	1967.6	2015.1	2129.6	1981.7	2211.1	2190.4	2062.5	2265.1	2280.2	2369.8	2370.3	2365.9	2221.9	2247.1	2309	2204.1	2271.6	2173.7	2192	2189.2	2154.3	2244.4	2187.7	2202.3	2207.2	2235.2
0	5.6911	2.2528	0	0	0	3.4549	11.068	4.8586	19.943	25.221	35.456	52.12	77.991	127.62	172.72	228.01	303.26	341.85	408.05	456.8	526.54	572.6	630.21	673.15	736.69	739.08	738.49	768.35	787.23	805.11	831.18	812.09	829.16	830.74	806.06	798.41	771.95	776.88	793.75	781.88	763.44	793.67	761.52	765.35	747.46	720.61	705.16	698.55	690.61
4.8732	0.075871	0.062684	1.6927	2.7306	0	0	8.5106	40.317	98.637	160.67	213.93	301.92	372.85	498.53	553.53	703.32	766.05	850.55	936.68	1000.1	1034.5	1020.4	1074.7	1093.9	1055.3	1063.7	1080.8	1096	1135.9	1054.5	1057.4	1044.6	1018	1018.4	1044.5	1040.1	1063	1072.5	1106.9	1096.3	1075.3	1102.2	1060.5	1106.9	1057	1056.1	1083.2	1136.9	1094.3
0.42737	0	0	0	0	0.34045	23.651	88.636	212.5	336.25	599.14	786.05	1003.7	1246.6	1467.9	1683.3	1865.5	1969	2152.4	2264	2344.9	2433.4	2485.5	2518.7	2592.7	2579.2	2677.6	2665.3	2639	2693.4	2740.3	2761	2818.8	2783.4	2761	2907.8	2806	2846.6	2960.8	2963.7	2805.7	2830.2	2820.7	2814.5	2856.4	2788.2	2812	2893.1	2702.8	2884.5
0	0	0	0	7.7356	0.61398	6.5302	30.802	57.466	101.55	138.33	209.52	245.01	306.93	358.21	424.95	478.58	520	576.79	588.63	634.24	695.37	645.45	709.71	734	777.09	830.82	815.71	838.3	843.31	869.09	888.59	884.65	885.87	920.47	927.84	880.77	885.57	898.67	876.36	887.54	869.37	878.2	875.25	870.46	859.09	890.79	878.11	873.66	867.98
24.067	13.869	0.059689	0	0	0	0	8.7722	61.357	120.49	199.48	288.33	354.79	458.92	533.82	641.89	694.13	746.55	826.47	887.23	927.46	902.31	966.53	984.2	1016.8	1037.2	1096.1	1079.8	1142.3	1154.6	1147.2	1161.8	1173.8	1166.9	1104.7	1192.8	1170.3	1130.3	1155.8	1134.7	1104.5	1088.4	1056.5	1078	1068.5	1008.7	999.88	969.9	987.87	951.7
0	0	8.7086	15.876	14.242	13.899	5.5798	4.9256	0	0	0	0	0	0	0	0	0	0	0	0	0	0	0	0	0	0	0	0	0	0	0	0	0	0	0	0	0	0	0	0	0	0	0	0	0	0	0	0	0	0
0	0	0	0	7.3618	11.728	15.596	50.08	111.76	195.26	301.71	452.94	598.89	792.97	968.21	1167.3	1287.2	1424.5	1652.4	1777.8	1963.4	2054.5	2147.6	2322.8	2363.4	2485.9	2540.2	2610.9	2619.2	2664.3	2710.9	2781.1	2843.9	2773.8	2828	2836.5	2914.1	2940.3	2964.5	2940.6	2878.6	2836.5	2822.3	2845.4	2876.3	2844.9	2840.8	2807.3	2848.2	2842
0	6.3306	0.36456	0	0	2.0092	6.1693	26.934	58.012	99.234	142.73	210.19	293.66	411.85	444.5	519.82	640.09	693.48	759.53	735.98	777.03	872.69	875.7	948.68	942.9	1025.6	1014.8	1029.8	1027.3	1040.3	1005.3	1079.6	1170.9	1049.5	1004.3	991.4	983.78	1001	1027.3	1090.6	1135.9	1132.8	1140.7	1147.6	1124.5	1089.5	1106.3	1111	1100.4	1072.5
0	0	0	21.327	31.504	0	6.2564	30.755	78.653	151.58	232.69	310.34	392.74	529.76	637.7	804.66	862.4	992.64	1085.3	1266	1276	1261	1372.8	1358.1	1378.3	1419.4	1481.8	1494.4	1540.6	1647.2	1622	1647.5	1592.2	1623.8	1637.8	1609	1669.9	1737.1	1719.1	1728.8	1723.4	1712.8	1683.1	1666.3	1710.8	1661.9	1684	1710	1737.5	1685.3
18.982	8.4047	8.9323	0	0	0	0	0	35.805	60.812	86.02	175.36	232.86	352.39	393.62	483.89	591.22	657.04	761.24	852.95	883.06	940.66	979.36	1068.6	1139.1	1149.1	1109	1133.1	1164.8	1188.5	1113.5	1174.1	1141.1	1186.3	1174.6	1201.5	1168.2	1147	1094.3	1116.8	1093	1121.5	1062.6	1074.4	1089.4	1043.7	1052.5	1030.3	996.14	1035
0	2.8751	2.5421	2.8499	3.018	0	7.3699	37.805	95.998	191.79	318.02	465.44	632.27	830.58	975.95	1154	1323.3	1482.2	1646.9	1766.3	1921.9	2013	2189	2188.6	2191.8	2318.5	2344.7	2343.7	2406.2	2421.1	2480.4	2477.2	2478.4	2418.3	2419.1	2453.1	2454.5	2472.7	2462.4	2474	2466.4	2469.8	2461	2504.4	2471.7	2506.4	2444.9	2514.1	2562.5	2612.4
13.409	2.085	0	5.0952	0	0	17.056	70.573	172.04	286.45	431.52	619.01	789.77	1070.2	1114.5	1320.3	1500.9	1639.4	1808.4	1995.1	2304.9	2145.9	2312.5	2337.1	2382.6	2422.6	2380.9	2449.9	2495	2455.3	2548.7	2578	2538.5	2573.4	2542.5	2521.1	2554.6	2591.2	2609.4	2652	2610.3	2582.8	2596.5	2537	2545.3	2572.2	2507	2506.4	2525	2511.6
4.3787	14.038	5.4489	0	0	0	0	65.431	176.47	299.22	464.1	648.86	823.04	998.53	1251.2	1383.4	1512.6	1700.9	1851.3	2039	2084.1	2215	2350.5	2426.2	2483.4	2536.8	2457.7	2454.4	2569.2	2555	2739.6	2684.6	2632.8	2615.6	2478.2	2500.4	2384	2441.7	2357.5	2305.2	2271.6	2233.9	2310.7	2273.7	2240.7	2270.8	2266.3	2336.3	2290.7	2307
0	0	6.6324	6.7974	0	0	1.8244	0	3.7161	1.2002	7.6129	24.767	20.754	15.005	19.997	24.773	41.271	53.116	87.873	115.65	149.45	184.63	229.27	272.45	323.81	378.14	414.03	443.04	503.8	504.16	567.99	567.21	558.4	582.08	569	584.37	572.18	645.56	563.38	571.09	588.4	624.93	585.63	573.2	593.37	553.89	545.95	558.99	529.43	548.16
0	0	0	3.676	24.37	34.111	50.732	77.448	111.22	152.52	193.24	245.94	325.17	370.27	430.34	491.33	540.15	542.37	585.47	609.13	624.11	628.39	663.43	676.36	673.53	711.32	704.21	725.67	707.69	712.9	691.57	755.6	709.44	711.63	699.48	724.16	700.56	753.03	754.47	796.17	763.5	789.13	817.42	785.13	753.49	759.18	729.73	705.13	703.39	686.61
7.4115	9.0444	5.575	0	0	0	0	26.88	68.219	138.67	204.99	271.05	326.48	396.79	491.15	567.13	612.56	695.79	754.48	818.18	862.06	894.63	923.31	994.28	1029.1	1022.6	1074.7	1099.8	1133.2	1121.2	1153.6	1164.6	1158.7	1159.3	1176.2	1187.3	1226.2	1230.2	1223.9	1262	1262.9	1268.1	1289.4	1294.1	1340.2	1314.5	1310.9	1276.6	1320.1	1329.4
22.014	8.4805	1.0966	0	0	0	0	3.226	19.501	45.242	72.262	110.21	137.63	184.61	216.52	234.43	273.46	291.69	295.49	338.63	358.55	365.79	381.65	389.29	419.5	420.4	455.32	475.82	482.86	506.36	549.02	649.33	752.48	589.72	593.28	641.58	649.22	681.38	680.82	679.99	711.19	717.05	728.33	745.73	754.6	765.6	766.96	769.66	779.34	784.9
20.366	12.959	0	5.7478	0	0	0	0	0	0	10.431	39.807	43.498	64.822	75.063	117.02	160.06	262.73	313.43	327.47	337.26	358.73	35.742	7.3093	2.2981	0	0	0	0	0	0	0	0	0	0	0	0	0	0	0	0	0	0	0	0	0	0	0	0	0
0	0	0	1.3807	5.513	4.0328	19.45	57.898	100.67	204.24	308.75	396.38	584.17	663	834.28	960.1	1153.7	1278.3	1420.7	1565.7	1708.9	1753.7	1895	1870.2	2062.2	2175.9	2182.4	2297.6	2231.8	2427.1	2420	2556.9	2538.3	2567.3	2516.5	2682.1	2661.3	2698.8	2657.1	2703.5	2781.9	2706.3	2752.9	2784.6	2686.1	2650.6	2634.7	2717.3	2724.8	2705.1
29.272	17.871	0	6.0972	8.5734	0	0	0	10.477	92.196	76.774	119.55	175.95	233.15	291.48	369.9	405.27	445.88	478.08	500.37	531.66	532.68	562.94	610.96	611.3	653.44	617.47	646.52	634.48	660.45	665.1	623.65	624	602.61	588.22	635.69	608.49	644.03	639.56	633.44	633.09	599.1	605.53	586.71	575.67	585.84	562	553.65	555.4	559.28
0	11.722	11.615	7.2511	0	0	0	17.07	47.31	112.33	176.29	268.92	362.38	456.82	584.36	708.1	794.03	860.2	966.58	1033.3	1112.1	1248.6	1294.7	1344.5	1359.3	1427.1	1389.5	1450.7	1480	1487.4	1451.7	1452.9	1416.2	1451.9	1433.2	1385.6	1366.5	1367.4	1397.6	1416.6	1382.5	1386.3	1389.3	1327.6	1336.1	1318.2	1309.2	1293.9	1266.4	1283.7
16.54	9.3923	4.393	1.1353	0	0	0	0	0	37.097	61.662	102.72	164.98	219.6	231.6	288.58	324.97	152.61	195.88	235.5	273.16	304.44	316.3	319.27	323.48	334.85	340.89	339.66	343.37	331.59	338.05	336.81	321.54	326.43	309.79	304.82	294.88	302.56	294.17	286.58	276.56	270.24	280.17	272.71	266.75	259.71	270.46	266.04	259.48	232.78
7.2056	0.71146	0.69826	0	0	0	13.883	47.571	100.38	178.52	245.57	323.26	382.43	470.58	552.4	629.25	675.52	699.17	762	815.28	837.09	847.91	914.17	1010.4	1059.6	1135.4	1192.5	1292.9	1379.4	1502.6	1702.2	1802.7	2025.4	2115.7	2263.9	2573.2	2195.6	2725.7	2838.7	2923.8	3141.4	3292.1	3410.2	3549.1	3631.4	3715.9	3862.7	3889.4	4121.2	4216.4
17.889	3.3232	0	0	0	0	19.569	61.918	132.12	230.24	336.92	495.98	587.08	775.67	927.83	1075.5	1172.7	1286.6	1450.5	1555.8	1641.3	1525.6	1797.4	1883	1941.5	2053.5	2045.1	1974	2142.8	2146.8	2034.9	2088.7	2094.3	1997.8	1973.5	2054.9	2096.6	2000.8	1993.6	2071.2	2053.3	2076.1	2023.6	2004.8	1970.7	1955.1	1945.8	1956.5	1965	1959.9
0	0	2.3444	4.0482	11.064	0	2.0302	1.5348	17	10.186	21.877	31.68	41.012	50.899	55.591	93.46	117.97	159.51	178.17	198.9	181.15	185.92	193.56	133.52	129.8	136.55	122.46	148.64	187.16	237.92	225.05	239.85	309.32	366.77	409.92	463.23	496.29	560.19	615.1	639.91	676.79	711.2	749.51	795.39	809.91	833.69	828.93	880.01	880.96	907.71
2.923	0	0	23.246	5.6251	0.40258	0	39.127	125.2	269.73	448.13	687.14	856.53	1128.9	1294.1	1558.5	1719.7	1981.2	2248.6	2370	2512.8	2733.9	2678.7	2813.8	3037.7	3039.4	3096.4	3152.9	3158.1	3388.2	3397.7	3277.7	3309.7	3421.7	3382.1	3412	3453.1	3504.8	3530.1	3590.2	3581.9	3647.9	3560.5	3522	3604.3	3577.7	3623.1	3565.3	3578.6	3560.2
26.868	5.0985	0	0	0	0	15.541	60.966	154.57	296.62	412.58	598.34	742.53	951.22	1159.7	1292.1	1472	1581.2	1803.6	1903.1	1995.7	2202.3	2284	2414.7	2499.7	2513.4	2577.1	2647.6	2646.6	2689.9	2745.2	2760.6	2789.8	2836.1	2739.7	2784.5	2784.3	2808.1	2813.6	2824	2794.1	2781.9	2753.8	2757.3	2757	2714.1	2734.2	2649.4	2642.8	2646.7
25.704	14.58	0	1.8584	0	0	0	0	0	14.313	36.029	60.46	58.052	90.395	109.87	140.81	189.41	220.84	251.31	286.32	361	352.16	467.75	488.85	418.52	333.92	304.19	233.48	151.46	109.57	142.37	123.05	61.278	39.131	27.265	27.652	24.275	79.142	89.343	158.87	235.77	296.25	378.58	456.41	546.09	633.51	699.19	781.07	847.61	914.83
22.921	7.1243	3.2948	2.479	0	0	0	0	7.3324	27.569	62.668	88.402	133.78	181.27	229.47	270.83	288.46	322.73	342.01	417.87	429.67	444.45	463.16	495.54	514.91	499.19	639.42	762.22	817.19	820.27	838.65	828.42	834.71	822.31	803.51	791.44	787.07	816.84	795.5	807.44	800.29	818.88	794.12	743.87	755.92	712.41	730.02	722.9	730.74	710.77
25.537	15.924	0	0	0	0	0	1.6963	23.915	68.242	109.67	192.05	233.29	321.99	374.99	471.69	494.42	545.76	600.48	647.02	684.25	732.73	708.87	764.54	793.97	842.63	832.23	870.41	851.93	880.08	864.26	867.95	841.22	811.95	802.51	819.27	820.05	805.67	809.89	804.3	779.75	785.02	755.34	745.79	732.09	716.38	706.24	709.69	727.61	699.12
36.244	24.168	0	0	0	0	0	0	6.9693	38.779	81.194	146.49	223.66	285.67	367.38	427.5	487.47	534.3	609.1	633.64	712.31	746.34	807.11	812.11	831.57	851.25	860.67	885.94	898.63	844.13	873.52	897.46	884.94	911.12	949.96	910.17	898.73	912.02	929.98	925.91	921.6	922.78	897.79	920.26	928.93	915.81	896.65	893.68	911.93	929.03
20.036	17.363	0	0	0	0	0	0	0	7.6356	1.3998	26.594	26.16	45.227	50.886	58.652	68.499	83.273	112.41	96.899	92.266	98.316	102.14	113.88	111.23	109.95	119.24	136.62	108.48	116.59	98.689	91.362	64.941	74.6	63.73	67.645	60.028	72.464	99.559	101.12	119.22	133.11	128.49	138.15	128.15	135.64	166.47	162.42	160.23	165.2
27.61	0	0	0	0	0	13.079	57.403	137.79	232.84	356.07	465.15	590.62	719.54	646.91	950.67	846.31	954.02	1017.9	1309.3	1376	1464.2	1514.5	1578.2	1588.6	1590.5	1629.1	1696.7	1656.1	1701.4	1706.9	1693.9	1651.2	1676.6	1677.5	1710.2	1704.6	1685.3	1722.4	1654.2	1695.3	1678.7	1611.6	1636.8	1595.7	1564.2	1550.2	1517.9	1467.8	1472.7
11.273	0	14.179	0	7.3201	0	0	21.57	63.494	128.45	227.61	308.67	421.61	531.72	671.85	778.06	929.89	1012.2	1153.3	1226	1286.2	1353.3	1458.3	1518.6	1582.9	1669.7	1729.3	1735.7	1758.4	1777.6	1823.8	1840.7	1868.7	1861.6	1867.1	1894.7	1899.4	1933	1934.9	1953.1	1960.2	1959.4	1972.9	1997.3	1967.4	1969.3	1978.2	1974.7	1968.4	1973.5
2.0422	5.2587	5.9224	1.7864	4.5461	0	0	0	0	4.1909	2.6027	6.2556	2.2142	1.5567	0.15914	5.6354	0	1.979	14.419	22.372	24.234	30.011	32.756	42.655	57.274	57.726	71.158	75.9	67.626	79.253	82.603	94.909	104.4	76.278	90.075	109.95	87.362	83.433	85.976	71.897	61.913	57.216	56.967	56.014	52.74	30.719	23.499	22.72	22.728	9.4532
24.764	14.168	0	0	0	0	0	0	0	0	0	0	19.148	48.345	83.846	165.87	245.87	305.08	345.8	417.35	446.72	527.94	579.79	620	716.75	732.76	729.06	805.98	818.35	745.5	752.63	845.68	918.73	915.64	916.56	894.87	782.67	697.49	747.93	769.31	783.48	760.59	747.87	732.02	691.17	683.29	690.16	753.86	698.14	737.81
5.5552	1.413	3.723	0	0	0	9.1257	18.476	51.884	89.097	146.98	193.42	237.58	303.24	348.31	393.02	466.63	519.56	529.34	578.29	603.78	643.3	647.27	729.99	729.47	719.55	731.3	749.41	727.84	714.11	702.2	650.65	662.04	705.18	664.76	663.57	678.68	693.47	680.46	695.25	688.88	691.87	674.61	669.14	672.1	652.53	667.59	647.56	665.88	681.78
15.362	3.2643	0	0	0	0	23.021	39.396	88.05	150.19	210.76	288.23	360.79	466.12	545.49	620.04	708.54	761.32	865.88	937.75	967.58	1092.8	1076.7	1119.4	1169.2	1190.5	1214.5	1198.5	1297.6	1308.9	1267.6	1259	1264.1	1232.4	1182.9	1197.9	1186.7	1182.1	1176.5	1151.9	1126.3	1146.1	1108.9	1119.2	1090.8	1100.2	1100.5	1068.7	1074.5	1081
2.5588	0	0	0	6.8209	0	16.512	29.949	82.503	133.98	177.05	253.84	316.82	404.9	502.05	568.49	631.56	659.79	720.29	818.53	868.5	913.71	940.94	920.33	941.23	1024.9	1017.6	996.97	969.95	962.68	1000.7	944.37	915.01	955.38	905.22	935.83	950.8	928.81	943.48	970.25	949.51	939.9	932.33	927.92	902.46	894.59	876.81	899.11	894.79	886.96
0	7.0139	0	45.798	0.64241	9.1834	0	15.711	47.822	109.72	166.66	287.42	326.08	499.4	563.77	698.5	846.07	914.62	990.7	1090.5	1169.9	1196	1288.4	1310.8	1326.5	1359.1	1381.8	1429.5	1473.3	1582.2	1519.1	1566.5	1625.8	1680.4	1661.9	1679.9	1758.5	1608.9	1613.7	1635.6	1656.8	1618	1592.4	1554.7	1530.4	1513.3	1505.2	1540.4	1519.1	1499.1
0	0	0	0	2.2422	22.503	24.886	47.693	6.4026	68.931	69.477	73.719	93.849	98.928	105.31	107.1	121.92	147.85	121.21	144.53	165.51	161.03	168.49	166.68	146.05	153.27	154.25	162.61	139.49	141.48	133.88	132.38	126.23	120.93	86.901	107.43	80.879	86.724	77.836	70.485	68.139	65.227	62.759	68.726	68.059	60.957	61.302	73.381	75.55	76.581
23.671	14.08	0	0	1.51	0	0	0	11.763	39.292	70.945	107.99	167.58	249.82	292.54	368.6	438.1	483.22	546.96	610.32	662.51	707.22	706.92	780.16	819.88	832.85	820.04	866.49	878.07	888.9	884.77	900.29	905.69	894.16	908.87	925.17	950.62	936.05	936.41	945.62	968.79	1005.4	980.17	991.41	940.51	884.61	908.41	923.65	925.91	941.26
0	7.939	1.7251	1.1858	0	0	12.064	43.64	78.339	139.62	196.54	274.85	327.09	390.83	475.09	517.15	585.81	617.42	666.98	728.1	764.04	789.76	818.66	847.14	862.18	866.06	877.28	855.28	890.93	889.85	861.65	886.84	886.89	868.58	896.88	866.5	889.03	894.63	906.79	859.57	860.61	869.19	883.23	892.39	887.93	877.86	885.75	873.27	861.58	860.79
0	0	0	3.3544	0	4.3607	25.232	46.517	97.172	148.65	203.56	292.64	364.35	442.27	526.92	545.49	639.04	701.81	743.05	834.16	844.81	887.97	899.14	938.23	928.38	962.41	973.28	1023.5	1034.5	1036.9	1038.7	1042.2	1042.8	1051.1	1042.5	1015.2	959.36	931.17	926.37	926.41	895.03	921	896.41	923.89	901.14	917.21	892.51	886.54	878.19	881.43
0	0.97938	0	11.552	11.673	0	0	21.459	49.194	97.327	126.39	178.23	250.28	311.84	371.93	427.47	454.47	496.76	551.1	604.07	650.58	658.05	696.64	696.41	707.47	735.08	757.91	736.18	766.39	805.07	807.7	814.17	800.04	811.16	783.54	803.9	781.35	793.15	799.14	760.54	763.93	787.35	762.2	757.66	759.87	759.5	758.27	740.6	751.37	766.66
0	9.0749	3.643	0.92678	0	0	7.7355	44.39	106.97	171.69	238.3	309.77	408.8	494.26	523.82	630.7	689.11	762.38	810.51	874.34	915.27	986.39	1002.9	1006.2	1072.7	1093.6	1103	1124.1	1180.2	1206.3	1241.9	1251.4	1261.7	1225.5	1295.3	1312.8	1296.3	1354.4	1321.9	1317.5	1368.9	1397.7	1325.3	1366.2	1390	1391.5	1414.9	1406.7	1404.2	1411.8
24.601	8.7185	0	0.002777	0	0	0	0	11.892	43.622	100.33	153.41	214.13	281.28	361.09	422.26	514.43	613.72	692.16	766.48	800.27	862.04	901.51	967.88	991.15	1029.2	1093.6	1159	1187	1178.2	1211.9	1223.4	1266	1250.8	1253.7	1208.7	1218.2	1225.5	1241	1225.5	1232.4	1220.8	1204	1212.3	1245.4	1231.5	1233.8	1217	1225.6	1279.3
0	0	0	3.2786	36.404	0	0	0	15.279	16.185	43.82	54.718	84.507	103.21	141.04	152.34	168.68	183.61	206.09	241.43	262.74	290.1	292.75	304.46	347.89	344.24	338.55	325.23	341.54	354.44	375.32	370.6	348.51	354.87	219.16	215.72	214.75	223.86	221.44	211.44	216.46	207.05	225.93	200.07	206.61	205.27	199.16	193.4	181.23	182.49
18.092	4.3638	0	7.1471	0	0	0	0	0	0	9.7619	19.341	25.497	62.279	81.54	144.56	121.14	121.87	127.57	159.01	167.36	192.55	205.47	219.74	210.39	202.68	150.19	124.51	181.41	202.43	182.21	164.82	0	0	0	0	9.2822	0	0	0	0	0	0	0	0	0	0	0	0	0
0	0	6.3998	12.522	0	16.96	16.739	15.928	48.042	92.314	173.01	251.71	372.68	469.89	616.61	456.9	513.13	575.21	626.68	692.63	726.98	1113.5	1168.7	993.27	876.14	847.18	874.03	845.43	911.79	843.19	827.09	821.7	886.79	931.71	909.35	964.3	1026.3	976.7	971.56	965.44	949.7	956.19	1014.6	961.29	975.47	954.01	979.32	970.69	1038.6	985.83
7.3348	12.874	3.7283	0	0	0	15.092	48.948	114.2	205.56	356.75	515.07	726.27	922.91	1161.8	1389.1	1659.1	1836.1	2064.5	2238.8	2315.7	2472	2612.1	2813.5	2897.2	3004.4	3183.4	3145.6	3204.6	3263.6	3247.5	3398.2	3331.9	3478.2	3389.1	3387.1	3417.2	3471.8	3461.3	3443.3	3513.4	3458.2	3475.1	3379.7	3273.6	3276.1	3227.5	3188.8	3127	3066.3
29.613	10.191	0	0	0	0	14.981	56.748	125.06	232.25	342.06	507.61	665.54	866.07	1035.7	1271.7	1426.2	1589.7	1806.5	1928.1	2037.8	2167.9	2265.7	2373.6	2516.4	2535.6	2605.3	2667.4	2759.7	2793.2	2852	2889.1	2927.1	2928.9	2916.1	2982.6	2953	2941.1	2981.9	2961.3	2987.4	3002.3	3009	2957.3	2938.3	2941.2	2912.3	2876.1	2864	2969
21.015	8.3951	0	0	0	0	5.9714	30.436	73.734	130.74	191.35	287.15	349.95	452.9	519.74	617.73	716.6	724.09	775.65	808.4	863.39	866.35	921.44	964.45	1019.3	1044.3	1041.2	1042.2	1099.1	1075.4	1021.7	1088.8	1047.2	1002.2	1018	1016	1035	993.85	1024.3	992	1014.9	1026.2	976.11	992.9	986.59	980.34	962.03	959.98	975.72	1001.1
19.581	11.415	0	0	0	0	11.79	66.883	128.56	214.13	322.39	406.42	524.7	638.88	715.64	888.75	968.48	1101	1210.4	1277.1	1359.9	1376.1	1518.5	1524.4	1511.1	1525.6	1566.9	1613.5	1587.8	1351	1361.1	1403.3	1419.4	1342.1	1366.5	1329.5	1271.9	1290.9	1293.7	1274.5	1274.2	1277	1310.4	1290.4	1233.4	1247.9	1214.5	1184.3	1202.5	1221.3
0	3.435	0	0.26583	0	3.848	21.65	74.301	168.86	288.58	422.99	580.15	754.88	903.86	1024.5	1146.1	1348	1497.6	1570.2	1670.6	1799.5	1900.1	1879.1	1935	1981.1	2056.4	2187	2200	2323.4	2353.4	2458.9	2620.4	2563.7	2695.3	2572	2622.1	2750.3	2638.5	2772.3	2716.7	2707.7	2746.5	2739.3	2755.9	2699.7	2677.2	2658.2	2657.3	2625	2642.9
3.188	7.2828	2.8134	0	0	0	1.6222	26.141	59.301	116.2	171.59	243.4	325.46	468.73	524.59	644.29	787.55	839.24	943.85	1085.7	1177.4	1257.2	1414.7	1425.4	1499.2	1455.4	1572.2	1584.5	1718.2	1725.9	1787.3	1645.8	1845.9	1907.4	1811.1	1840.1	1961.7	1987.7	1987.1	2019.8	2045.2	2005.9	1989.9	1975.2	1959	1937.6	1961.9	1908.3	1939.6	1932.2
0	0	0	0	6.893	6.5131	19.445	60.029	142.52	236.74	344.28	416.71	532.76	677.98	812.48	945.51	1048.9	1133.3	1229.4	1288.4	1316	1436.3	1456.3	1529.8	1577.7	1592.3	1527.7	1574.6	1593.6	1620.2	1608.8	1608.6	1662.8	1686.8	1716.5	1700.7	1738.5	1721.8	1729	1750.4	1752.7	1769.3	1741.4	1792.1	1764.9	1810.1	1900.9	1815.9	1847.5	1858.1
19.292	31.259	10.63	2.6019	0	0	0	0	0	0	2.2243	9.6826	14.908	25.888	34.189	73.727	108.51	128.54	153.27	195.5	186.76	222.73	133.77	138.8	156.19	178.32	181.32	178.63	106.66	135.16	137.63	147.16	132.32	131.67	133.45	124.7	128.23	142.35	115.1	139.61	131.08	114.19	141.8	119.47	105.15	93.762	93.514	94.353	96.985	87.979
0	10.46	0	0	0	11.573	12.237	29.892	78.908	116.04	202.16	235.64	344.49	440.59	510.42	612.39	657.79	795.92	837.88	840.47	897.39	1018.7	1048.6	1086.6	1195.5	1176.3	1191.7	1240	1246.6	1255.7	1245.5	1181.1	1121.5	1164.4	1154.5	1153	1154.6	1143.6	1141.5	1274.5	1124.1	1138.7	1104.7	1041.9	1134	1054.6	1104.7	1076.6	1037.6	1031.4
0	2.7448	2.4303	8.0132	3.0795	0	0.036658	10.552	40.778	92.394	144.23	199.54	299.99	386.28	463.77	539.31	594.15	731.93	772.58	826.49	856.79	932.57	982.94	967.48	1013.7	1028.7	1059.5	1014.8	1025.6	1077.6	1076.7	1071.4	1080.4	1078.8	1108.3	1057.7	1104.5	1130.9	1096.8	1079.9	1065.9	1065.5	1114.3	1096.2	1146.7	1090.7	1083.7	1084.4	1034.9	1060
0	6.986	0	0	0	2.0257	20.533	75.998	163.93	157.98	388.81	573.55	688.81	897.96	1018.5	1187.1	1342.9	1531.7	1669.1	1756.8	1824.6	1941.2	1940.5	1936.6	2045.4	2057.1	2093.2	2081.5	2062.5	2188.2	2151.4	2184.5	2112.8	2124	2135	2203.2	2204	2211	2226	2281.3	2138.1	2154.1	2074.6	2076.3	2139.4	2080.3	2087.5	2036.9	2050.9	2053.3
0	4.0761	0	0	0	0	21.986	65.91	96.754	149.48	239.55	274.31	339.84	370.85	440.2	471.01	515.12	565.25	618.06	673.25	686.68	726.14	743.77	750.65	750.42	764.07	764.38	789.13	811.04	850.04	842.38	864.4	802.74	781.87	807.32	782.85	797.81	809.11	797.24	803.73	815.1	811.46	824.43	780.05	782.24	773.45	741.81	759.14	759.07	761.95
0	0	38.148	37.886	0	78.602	28.643	0	0	153.53	196.49	301.52	379.67	487.76	568.38	615.71	688.02	812.29	879.32	716.99	966.53	915.53	950.31	950.23	967.53	1003.1	1015.5	1057.2	645.81	1055.2	640.01	1034.4	1048.8	1035.4	1054	1034.4	982.14	1029	1106.5	951.2	946.77	944.07	885.1	887.06	912.85	858.65	885.44	898.75	887.36	891.89
0	11.569	1.3291	3.2491	0	0	0	0	0	8.3433	11.351	15.957	7.1613	14.027	10.589	18.594	12.593	8.2545	21.734	26.031	11.821	30.282	22.951	29.034	39.652	33.179	54.037	63.206	51.921	77.074	70.007	92.253	104.95	96.94	107.19	137.97	122.17	128.78	136.25	153.35	145.34	148.17	160.42	155.67	161.46	163.37	173.54	165.84	166.68	159.83
8.3676	6.5351	3.7639	0	0	0	2.8095	22.225	57.565	118.6	195.53	262.73	339.32	443.51	524.32	619.3	676.23	743.47	853.3	913.58	969.14	989.17	995.37	1018.5	1062.4	1032.7	1054	1064.6	1068.5	1061.3	1105.4	1065.5	1055.9	1082.1	999.99	1060.3	1073.4	1061.9	1031.6	1075.4	1033.5	1045.2	1080.4	1024.5	1070.1	1031.9	1019.6	1026.2	1048.5	1005.1
0	0	0	0.15221	17.09	8.839	0.081261	9.1208	19.203	78.901	111.85	168.96	234.22	304.15	393.53	453.01	515.73	568.61	613.11	641.76	660.69	687.41	681.65	748.07	751.65	770.34	779.72	837.59	857.51	857.53	824.36	831.47	812.42	829.3	814.89	811.48	765.04	774.71	790.15	805.69	821.23	782.26	747.28	744.47	755.4	719.08	743.38	731.33	690.72	696.09
29.995	12.807	3.706	0	0	0	0	0	0	0	0	0	0	0	0	0	0	0	0	0	0	0	0	0	0	0	0	0	0	0	0	0	0	0	0	0	0	0	0	0	0	0	0	0	0	0	0	0	0	0
23.684	4.5697	0	0.63226	0	0	0	0	0	0	5.4403	0	0	13.129	11.021	33.58	27.971	24.598	32.293	0	0	0	0	0	0	0	0	0	0	0	0	0	0	0	0	0	0	0	0	0	0	0	0	0	0	0	0	0	0	0
0	9.4595	10.116	0	0.81506	11.775	2.9772	11.216	27.282	65.283	115.73	186.42	270.93	340.3	411.6	520.66	599.07	646.33	687.91	760.17	775.01	790.32	839.6	897.47	894.47	942.94	847.6	882.09	888.41	924.04	940.8	905.07	930.13	905.65	917.14	908.42	822.84	866.72	806.14	794.67	791.84	802.15	730.13	1126.5	1128.6	1090.7	1174.8	1209.3	1213.8	1179.5
18.49	11.936	0	2.8008	0	0	0	0	33.787	65.206	120.64	169.97	266.16	335.51	390.95	490.32	569.88	559.92	665.43	683.98	729.93	738.33	811.63	845.27	874.86	888.17	896.33	936.87	987.05	970.96	959.7	1013.8	988.98	1052.8	1026.9	1042.2	967.23	979.64	995.19	1005.1	1075.7	1064.5	1081.9	1119.1	1127.4	1139.4	1178.6	1271.2	1299.5	1373.4
19.769	12.667	0.32608	3.5556	0	0	0	0	0	5.1304	9.4488	38.957	48.759	75.115	108.55	133.87	159.01	174.41	207.1	246.24	229.95	265.9	287.17	281.21	282.46	340.25	347.84	330.52	312.33	322.86	309.72	321.65	315.27	310.87	294.66	279.97	284.26	301.4	285.99	300.26	311.77	314.74	313.77	293.52	302.58	298.03	284.05	287.09	267.64	270.3
18.439	0	0	0.16819	0	0	0	0	5.3339	28.014	46.088	98.228	125.03	141.09	181.38	196.53	232.65	249.77	275.38	317.97	361.24	390.17	395.12	379.18	418.15	421.69	420.93	437.26	419.81	466.59	408.71	434.87	423.15	415.71	426.95	441.95	429.49	387.18	391.65	419.27	395.19	398.62	382.32	384.03	361	341.11	332.94	331.36	322.43	329.21
5.6001	1.529	0	0	0	4.9642	13.021	34.694	89.822	155.33	232.07	322.92	421.25	521	631.23	713.94	831.6	948.37	1011.6	1065.4	1101.2	1236.8	1255.6	1263.4	1303.9	1344.6	1395.6	1411.4	1400	1456.7	1486.8	1471.7	1512	1475.7	1471.4	1473.1	1464.7	1484.8	1548.9	1510	1496	1531.8	1500.5	1514.1	1537	1511	1556.4	1526.2	1538.8	1546.2
0	0	3.8594	3.328	9.0652	0	19.803	37.087	81.639	171.76	311.83	446.94	568.81	706.79	858.96	1021.6	1160.2	1293	1408.6	1553.9	1617	1701.5	1762.9	1893.4	1874.3	1920.3	1968.5	2055.1	2124.8	2159.6	2134.6	2257.6	2298.6	2317	2213.3	2297.5	2352.8	2272.7	2290.9	2221.2	2079.8	2158.9	2040.5	2067.5	2017.8	1979.6	1946.7	1901.4	1907.2	1908
2.5026	8.3767	0	0	0	0	34.028	88.648	187.35	307.92	419.26	576.79	725.93	931.21	1070.8	1224.6	1358.8	1465.9	1609.8	1634.4	1676.3	1662.4	1745.9	1778.4	1798.4	1844.1	1821.3	1804.1	1842.8	1808.6	1807.6	1803.5	1810.1	1849.8	1777.3	1770.3	1754.4	1672.4	1700	1688.8	1635	1639.3	1695.2	1539.7	1541.7	1573	1581.4	1561.4	1591.8	1558.9
0	0	0	0	0	21.889	72.05	163.13	271.07	408.4	565.99	700.84	899.6	1014.5	1203.7	1332.6	1446	1536.9	1620.4	1738.5	1830	1906.3	2002.3	2046.1	2102.7	2154.2	2168	2184.2	2152.2	2197.1	2191.5	2208.6	2284.8	2281.1	2266.9	2261.1	2245.2	2204	2235.4	2190.3	2182.5	2252.1	2250.1	2260.3	2261.2	2244	2239.6	2228.7	2233.3	2217.9
0	0	4.0377	0	0	21.151	22.387	40.782	48.125	104.93	114.05	193.48	259.91	274.06	331.05	375.68	454.08	540.78	559.24	594.9	624.81	638.45	654.02	670.08	683.23	673.89	674.93	691.78	716.7	737.24	698.35	706.45	683.12	692.98	707.18	672.21	652.51	637.94	664.66	680.89	682.34	652.25	640.75	597.78	606.57	591.46	600.33	614.63	592.99	598.31
24.929	9.623	0	0	0	0	2.7786	20.494	61.362	120.2	181.06	262.93	349.6	418.28	515.32	619.77	689.28	739.32	772.03	862.31	920.5	941.29	979.61	1010.4	1061	1050.1	1050.2	1045	1065.2	1072.1	1045.3	1066	1065.1	1046.1	1030.7	1017.5	1020.7	975.36	969.35	979.86	988.4	935.54	939.44	907.37	915.68	893.26	901.93	879.8	874.82	882.28
0	0	0	0.89659	3.3387	13.555	22.287	35.886	36.959	71.823	109.41	123.63	147.77	180.59	196.39	218.47	237.3	252.91	227.23	247.93	281.2	317.09	291.57	286.45	277.24	296.95	280.29	282.36	275.83	294.62	309.04	317.67	284.64	275.33	262.15	286.96	269.28	274.15	303	265.56	270.59	270.66	282.34	301.97	290.73	271.56	293.08	294.62	298.69	304.01
0	0	0	0	3.4681	21.857	94.184	196.3	330.6	471.9	633.63	869.35	1027.9	1286.9	1403.6	1560.6	1709.1	1926.7	1964	2160.8	2200.9	2207.3	2301.5	2365.8	2386	2332.4	2398.1	2452	2314.4	2364	2405.6	2380.2	2360	2431.5	2331.3	2343.5	2329	2414.3	2407.7	2471.7	2406.9	2394.5	2414	2440	2434.2	2405.4	2379.6	2360.8	2337.3	2341.1
0	2.6321	3.9655	1.2276	0	0	3.9719	23.983	73.372	158.06	249.81	334.51	476.51	516.63	619.1	717.67	764.41	863.95	948.92	942.52	1035.1	1124.4	1176.5	1243.5	1300.1	1320.9	1345.6	1417	1463	1487.2	1481.6	1511.1	1504.5	1508.8	1520.7	1514.3	1516.2	1511.9	1485.4	1500.4	1508.7	1518.1	1560.2	1569.3	1595.4	1570.8	1578.1	1530.1	1529.9	1561.6
13.029	5.5174	0.82813	0	3.561	0	0	0	10.966	35.655	52.003	75.891	110.09	137.51	158.86	189.45	221.21	245.91	275.58	293.95	322.13	344	344.69	368.48	385.1	383.9	363.7	375.58	387.98	397.85	400.63	401.5	390.87	401.34	408.8	404.57	394.06	398.69	403	384.34	395.22	387.11	384.34	388.22	389.07	367.47	374.27	383.22	362.27	362.36
0	0	1.6558	1.8206	7.7947	10.087	13.787	37.064	68.953	131.87	201.1	286.55	391.95	459.66	593.45	654.21	787.79	843.76	915.98	1038.4	1125.8	1181.8	1221.8	1274.9	1298.6	1382.3	1379.2	1392.2	1405.2	1413.7	1353.6	1396.1	1436.7	1471.3	1428.7	1445.8	1423.5	1454.4	1474.9	1485.3	1521.2	1464.8	1409.3	1367.2	1395.3	1406.2	1413	1411.1	1366.4	1369.7
0	4.042	9.6738	0	162.03	0	0	23.796	84.807	190.61	312.95	484.27	616.73	784.64	1000.1	1168.4	1315.1	1591.5	1772.7	1888.2	2015.7	2093	2189.3	2393.8	2504.6	2504.9	2604.9	2618.5	2674.3	2615.2	2705.2	2763	2760.4	2808.2	2861.2	2818	2955.7	2924.6	2915.2	2927	2873.8	2852.7	2852.5	2809	2846.3	2833.7	2916.1	2911.3	2997.8	2999.1
0	5.9656	0	5.5433	0	5.0091	0	0	5.0084	0	5.9099	32.302	39.809	54.47	41.316	76.657	74.686	82.737	93.658	104.9	76.823	88.129	59.291	46.729	77.433	54.444	71.751	87.461	110.2	123.26	65.562	33.96	0	0.74108	0	0	0	0	0	0	0	0	0	0	0	0	0	0	0	0
26.323	9.4384	3.48	0	0	0	2.0007	34.001	142.52	266.9	398.49	597.46	747.11	961.08	1088.7	1246.2	1394.4	1634	1767.7	1875.4	1933.8	2053.3	2154.7	2251	2359.8	2347.2	2452.1	2544.5	2549.6	2613.3	2569	2562.7	2688.2	2607.6	2610	2615.8	2611.5	2584.7	2621.2	2545.1	2564.7	2526.1	2497	2503.1	2481.5	2429.2	2438.1	2415.9	2362	2391.2
31.924	8.3427	0	0	0	0	4.6152	13.706	78.053	186.72	307.26	433.16	634.61	769.78	986.65	1108.6	1248.8	1304.9	1463.9	1487.6	1648.8	1605.4	2165.2	1780.9	1874.3	2275.7	2349.1	2364.3	2408.7	2038.8	1883.7	1919.2	1964.9	2041.5	2003.7	2013.5	1808.2	1815.5	1849.8	1837.5	1877.4	1827.3	1819.7	1864.6	1893.4	1818.1	1824.9	1777.3	1792.8	1790.1
0	3.4844	0	2.8036	0	5.8673	5.6969	0	0	0	0	0	0	0	0	0	0	0	0	0	0	0	0	0	0	0	0	21.228	0	0	0	0	0	0	0	0	0	0	0	1.4647	0	0	0	0	0	0	0	0	0	0
0	0	3.2936	1.1321	3.0875	0.12955	11.18	61.023	147	241.55	365.6	472.56	610.27	801.96	955.97	1122.6	1222.7	1279.3	1413.2	1552.7	1681	1754.6	1967.5	2042.7	2160.3	2125.1	2189.4	2203.6	2204.3	2256.2	2258.4	2271.4	2374.7	2399.8	2415.7	2411.8	2341.6	2353.5	2325.2	2397	2399.3	2382	2419.9	2363.6	2313.2	2297.4	2342.7	2346.5	2288.1	2285
0	0	0.28634	22.308	30.924	60.402	63.822	109	195.33	292.06	437.89	606.46	736.22	900	1077.1	1147.3	1296.3	1375.4	1518.1	1685.3	1779.3	1974.3	1929.4	1944.9	2056	2085.8	2096.1	2095.8	2090.4	2063.8	2014.3	2101.5	2070	2042.7	1910.6	1915.6	1879.5	1892.7	1823.9	1820.2	1858.9	1889.3	1844.9	1874.8	1809.7	1794.6	1819.4	1778.2	1758.7	1776.4
0	0	10.636	48.41	0	0	7.2623	46.707	0	102.46	81.174	168.7	210.77	305.54	363.94	481.75	540.12	902.27	1030.1	1061.4	992.3	1128	1210.6	1274.4	1480.6	1409.3	1387.2	1525.4	1520.3	1536.6	1455.2	1440.8	1601.1	1556.6	1605.4	1602.2	1581.7	1598.2	1577	1543.1	1623.9	1600.2	1610.6	1567.5	1624.6	1560.9	1537.8	1541.4	1523.5	1568.9
0	0	0.78155	0.41724	6.551	0	5.0929	6.6501	24.313	41.83	68.543	111.24	137.82	175.83	203.51	197.05	241.98	253.21	276.86	280.09	310.72	268.21	274.67	283.51	271.02	247.96	250.96	279.91	285.61	277.24	263.07	295	277.15	293.49	263.73	263.83	260.78	271.46	285.08	298.18	300.08	279.65	279.73	289.42	283.78	308.39	279.09	284.34	295.32	307.18
29.42	4.7134	0	0	0	0	12.644	44.221	151.73	272.29	426.83	639.05	834.2	1063.1	1285.3	1507.8	1696.2	1806.2	1939.7	1995.5	2158.2	2264.1	2293.5	2398.9	2423.5	2498	2475.1	2428.8	2514.6	2520	2555.9	2639.2	2679.5	2623.2	2612.2	2609.1	2621.3	2561.4	2550.1	2569.3	2552.6	2623.1	2616.7	2578.7	2552.9	2567	2587.4	2603.5	2607.6	2614.6
2.1438	8.6561	0	0.71027	10.821	0	0	2.5668	42.329	108.25	179.62	262.11	334.03	431.49	515.28	607.77	722.06	810.04	874.81	954.93	962.11	1027.1	1062.7	1121.7	1173.4	1174.9	1205.2	1219.6	1191.8	1264.4	1265.6	1324.3	1303.2	1343.2	1308.3	1338.4	1343	1334.4	1351	1389.1	1360.6	1381.2	1339.4	1362.1	1362.4	1320.7	1326.7	1323.9	1331.2	1359.3
0	0	0	36.295	29.009	50.283	11.226	17.428	40.341	54.74	87.036	114.61	158.8	197.57	236.02	260.25	310.03	362.99	356.85	345.97	421.52	439.73	437.47	444.39	419.78	456.89	445.03	422.58	428.19	446.36	445.68	467.22	457.56	438.32	475.58	467.52	467.96	491.4	481.35	471.02	483.06	479.74	527.15	510.2	534.9	528.94	562.14	509	541.59	603.92
33.51	55.389	0	0	0	0	0	15.675	56.03	106.69	149.08	205.3	230.25	288.71	342.27	383.14	468.16	535.03	539.97	591.97	632.08	665.98	691.3	722.29	802.24	835.5	906.4	933.23	951.81	987.24	997.73	1017.7	992.04	1014	1028.4	980.08	1007.4	996.19	1009.5	1028.4	1031	847.28	842.76	839.64	833.76	838.38	826.63	823.3	806.63	829.51
0	13.545	9.8392	0	0	0	0	5.1708	25.253	63.241	81.258	128.38	186.21	206.54	292.96	372.6	434.99	524.5	566.93	568.06	639.64	694.31	729.04	768.53	798.55	851.68	872.31	915.7	923.32	961.27	955.85	940.3	973.78	971.19	927.52	959.21	927.44	944.46	986.57	979.91	974.26	959.48	976.22	983	973.44	966.56	935.88	955.19	946.83	959.54
3.1243	21.627	10.908	0	0	0	0	22.085	50.156	24.493	157.61	242.76	355.84	417.88	519.54	553.96	679.89	780.44	835.43	951.26	1023.8	1033	1114.5	1149	1139	1177.2	1219.8	1271.5	1299	1321.4	1330.3	1367.6	1365.5	1397.2	1360.9	1360.2	1395.3	1403.9	1426	1438.3	1391.7	1427.5	1419.8	1422.5	1532.4	1539.1	1541.5	1610.1	1531.1	1545.1
0	0	0	0	3.8383	0.62931	13.015	19.101	25.993	32.57	43.521	69.113	78.838	88.923	94.424	109.21	132.2	160.6	178.41	198.52	228.52	260.74	280.42	311.73	369.94	382.89	402.2	414.81	452.38	473.66	468.3	506.85	503.17	531.14	548.28	542.33	563.56	535.54	545.02	564.85	584.35	590.58	577.64	578.7	582.65	564.85	567.27	552.89	546.89	571.76
0	2.3477	0	0	0	2.3848	22.013	54.084	85.88	126.77	189.51	235.03	324.37	388.85	426.32	489.07	430.7	439.78	470.75	489.78	543.65	558.74	558.82	558.58	562.23	561.64	546.9	537.51	539.63	540.64	561.72	540.23	531.49	510.76	526.19	504.56	539.96	466.19	560.74	449.61	554.65	522.77	545.89	518.3	479.65	461.54	452.7	446.31	447.46	440.49
0	0	1.1666	4.7053	20.53	0	0	0	0	0	0	0	0	0	0	0	0	0	0	0	0	0	0	0	0	0	0	0	0	0	0	0	0	0	0	0	0	0	0	0	60.234	56.45	35.918	0	8.1974	8.4513	0	0	0	0
2.5656	0.90048	2.9895	0	1.8033	0	0	0	0	0.65506	15.019	7.1919	6.0819	5.7224	52.108	46.898	50.803	56.047	60.374	97.189	112.24	123.11	113.7	68.58	55.304	38.161	7.5528	0	0	0	0	0	0	0	0	0	0	0	0	0	0	0	0	0	0	0	0	0	0	0
0	0	6.0224	0	0	0	17.622	78.164	160.54	262.4	396.14	525.81	651.74	791.9	923.33	994.68	1148	1279.7	1349	1505.2	1528.1	1646.9	1698.7	1764.3	1884.1	1857	1958	1924.7	1972	1975.1	2002.4	2038.2	2059.3	2067	2080.5	2140.8	2101.3	2120.9	2177.4	2159.5	2208.3	2096.4	2148.1	2168.4	2173	2196.2	2178.8	2182.3	2174	2151.5
14.177	0.56747	0	0	0	0	21.29	76.967	153.4	280.72	388.96	538.86	666.91	824.41	938.81	1100.1	1359	1528	1604.3	1731.1	1784.1	1887	1919.5	1980.5	2019.8	2037.5	2121.5	2150	2198.6	2202.6	2200.5	2231.9	2195.4	2247.8	2226.4	2222.8	2189.5	2219.5	2222	2268.4	2238.8	2231.7	2189.8	2186.6	2174.7	2181.5	2168.7	2227.4	2223.1	2237.1
0	0	0	0	0	32.244	43.825	60.006	75.276	99.417	121.57	148.42	185.82	200.06	233.56	251.55	294.31	308.48	335.21	354.37	363.18	393.24	397	432.39	435.48	458.46	490.62	516.15	498.93	514.13	523.49	530.87	520.21	542.51	515.06	524.64	533.3	551.99	550.22	557.15	531.07	553.5	521.66	524.11	508.6	511.66	501.04	487.15	461.39	476.47
29.015	10.088	2.1792	0	1.3337	0	0	0	22.865	70.619	112.22	156.28	217.87	258.86	309.43	365.52	424.18	486.98	523.35	608.12	632.88	677.52	716.04	738.61	765.89	776.75	773.69	767.78	783.75	818.56	836.38	833.96	846.74	872.61	845.27	868.66	847.89	879.49	880.2	917.08	884.43	882.73	890.19	868.58	868.47	843.74	818.74	826.82	804.52	801.05
0	0	0	0	0	0.59664	31.599	41.053	108.97	198.57	303.11	421.93	527.45	674.61	718.4	807.34	932.76	959.68	1092.7	1134.5	1218.8	1304.6	1325.7	1428.2	1423.2	1453	1461.9	1493	1584.3	1517.1	1518	1602.4	1574.3	1569.2	1595.5	1567.5	1598.6	1553.5	1538.8	1561.8	1524.7	1574.1	1505	1506.2	1528	1520.8	1510.7	1522.8	1535.2	1572.2
39.236	21.89	0	0	13.953	0	0	0	52.753	108.88	168.42	285.41	357.67	509.26	587.47	735.11	859.77	880.39	1032.2	1090.7	1130	1365	1207.1	1272.4	1367.7	1405.6	1395.1	1427.2	1417.3	1422.5	1371.8	1431.4	1380.5	1326.2	1407.6	1440.4	1429.1	1435.6	1336	1399.1	1404.7	1435.9	1367.5	1349.9	1356.2	1398.1	1362.2	1322.7	1314.4	1286.3
9.9224	8.7961	0	0	0	0	8.1167	35.253	88.302	155.37	222.26	314.63	397.06	526.14	637.32	772.96	845.36	979.29	1105.4	1231.7	1318.1	1405.4	1448.6	1531.1	1645.9	1753.5	1762.8	1831	1836.3	1908.4	1926.2	1753.7	1754.6	1823.6	1804.7	1798.3	1810.9	1832.1	1768.7	1868.3	1800.3	1773.1	1803.3	1811.3	1800.4	1784.5	1802.5	1808	1777.7	1797.4
0	0	3.5096	3.2728	8.5839	0	4.6597	43.911	93.28	184.76	298.94	435.85	551.94	661.67	824.25	951.03	1079.3	1223.8	1346.4	1465.8	1570.9	1552.9	1650.6	1748.6	1719.8	1719.7	1840.2	1851.8	1931.4	1825.8	1811.6	1917.7	1890.9	1938.8	1845.9	1810.7	1793.6	1773.5	1856.5	1831.4	1859.6	1886.2	1896.5	1885.7	1933.7	1994.9	2013	2118.7	2127.7	2156.3
18.086	2.5045	0	0	0	0	20.941	62.594	165.5	272.45	425.45	544.06	676.42	825.12	1160.3	1082.1	1608.9	1723.7	1801.8	1544.1	1646.9	1631.9	1621.4	1733.3	1798.6	1781.6	1855	1842.7	1802.3	1816	1852.1	1801.7	1817.2	1828.4	1765.6	1806.9	1861.4	1783.7	1807.1	2093.4	1977	1754	1718.4	1826	1705.2	1991.3	1849.3	1714.8	1664.5	1642.7
0	0	0	13.944	31.537	8.1119	3.5897	15.401	61.83	82.198	173.47	245.41	291.75	381.61	444.43	567.74	626.15	700.83	769.65	814.3	863.59	906.97	988.25	1017.5	1139.3	1162.9	1167.9	1183.5	1284.2	1254	1254.4	1346.6	1312.8	1376.1	1409.7	1414.7	1444.9	1447.9	1490.4	1520.9	1454.3	1492.9	1466	1470.4	1539.2	1513.5	1564.9	1512.8	1504.1	1494.2
4.6917	0	0	0	0	0.052643	27.109	76.156	166.65	263.97	369.45	487	605.49	729.03	830.45	885.75	944.11	1067.8	1135.8	1276.7	1303.9	1367.6	1415.7	1459.8	1491.6	1488.9	1508.4	1543.9	1552	1572.9	1602.9	1664.7	1663	1687.3	1675.4	1740.9	1726	1719.3	1717.4	1694.9	1711.4	1704.6	1708.8	1712	1668.3	1679.3	1716.6	1685.2	1693.6	1688.9
0	2.6837	0	0	5.751	3.019	17.864	52.559	96.043	173.75	229.04	301.23	387.75	450.36	541.76	616.91	640.91	685.23	781.92	883.6	879.45	983.85	919.25	1123.7	827.61	862.04	888.89	883.64	861.73	877.71	846.3	856.21	870.34	888.56	822.11	852.89	867.03	837.75	835.63	802.43	805.67	790.55	768.89	800.98	786.47	764.28	797.35	762.74	767.29	771.27
0	0	1.9453	11.299	0	3.0526	0	5.0849	10.5	44.903	133.31	222.14	285.91	352.19	445.15	516.73	608.42	676.9	736.45	797.51	857.63	906.03	929.75	972.11	956.09	969.38	1036.1	1066.2	1064	1052.2	1098.5	1122.9	1021.5	1059.7	1038.9	1032	963.92	1005.2	1038.2	1085.7	1055.8	1047.4	1012.5	1015.9	1021.3	1003.3	1003.7	994.03	964.62	953.29
0	0	0	9.3116	5.4045	11.443	34.957	69.067	111.98	183.69	232.56	315.61	370.48	445.36	514.42	568.18	578.85	652.64	716.74	766.07	777.82	842.07	851.89	874.93	875.11	892.52	953.01	939.13	947.7	939.82	958.58	961.23	968.02	964.3	968.93	972.72	998.77	999.7	992.81	987.76	1015.7	1006	996.85	987.93	1026.7	997.47	995.37	992.9	1016.4	987.12
6.4727	0	2.5418	1.1	0	0	0	0	0	0	0	0	0	0	0	0	0	0	0	0	0	0	0	0	0	0	0	0	0	0	0	0	0	0	0	0	0	0	0	0	0	0	0	0	0	0	0	0	0	0
6.3863	5.2213	5.8367	3.2245	0	0	0	0	19.631	51.077	87.88	137.03	165.91	206.59	252.13	283.66	326.28	374.41	433.82	447.6	479.43	534.39	534.02	579.74	589.03	613.71	661.05	655.5	664.38	668.56	701.36	704.43	697.42	652.59	699.4	720.69	713.85	714.74	700.99	707.58	699.03	706.38	681.49	691.07	690.03	676.75	668.63	654.04	660.08	626.49
0	0	0	16.204	7.8167	20.89	62.569	56.222	122.94	203.84	281.39	390.62	443.13	539.39	634.01	714.96	782.17	844.69	875.86	968	975.04	966.69	1024	1039.8	1016.2	1160.6	1187.4	1165.4	1234.6	1251.6	1194.8	1147.6	1092.1	1137.9	1132.6	1132.6	1182.5	1159.5	1154.3	1179.4	1140.2	1156	1100.5	1087.2	1135.8	1081.1	1110.6	1068.7	1051.4	1013.7
0	0	0	0	0	4.4535	41.434	65.32	65.829	106.15	122.5	165.03	199.91	225.1	251.69	300.54	344.21	380.43	410.32	456.86	490.85	509.9	551.83	551	611.13	616.01	659.86	679.4	685.3	731.16	737.6	726.71	766.04	747.68	783.98	771.76	796.02	824.75	823.03	805.53	814.59	782.34	838.08	834.56	855.84	732.48	713.26	711.44	709.16	680.83
18.963	7.5586	1.1122	0	2.4497	0	0	20.836	83.938	177.8	286.25	395.63	537.17	661.57	794.61	922.84	1011.3	1096.5	1152.5	1276.4	1319	1405.8	1456.4	1461.7	1584.7	1589.7	1633.3	1592.2	1673.1	1677.2	1660.2	1668.6	1611.4	1586.7	1674.6	1634	1664.7	1680.2	1664.7	1663.2	1701.6	1715.7	1686.6	1703.8	1719.5	1700.4	1664.7	1673.1	1668.5	1664.7
0	0	0	0	0	12.137	65.476	169.59	301.67	465.48	640.15	820.37	1038.3	1225.9	1402.9	1574.4	1667.2	1810.9	1886.6	2021	2104.1	2184	2294.8	2393.3	2410.5	2497.4	2569.1	2605.9	2595.7	2655.4	2662.2	2690.2	2687.2	2730.3	2633.1	2701.1	2663.8	2636.1	2634.2	2635.9	2650.9	2644.9	2606.3	2641.8	2615	2600.8	2518.7	2572.3	2572.7	2531.2
0	0	0	0	3.1391	19.416	65.449	103.17	191.01	298.17	394.27	535.84	629.63	754.97	898.56	1034.9	1177.1	1278.1	1379.6	1484.7	1551.8	1737.5	1790.7	1778.6	1870.8	1956	2042.4	2019	2002.2	2052.1	2130.1	2190.5	2121.8	2209.5	2126.6	2212.5	2246.7	2224.6	2266.3	2221.1	2269.1	2267.3	2248.8	2230.6	2269.5	2221.9	2220.7	2246	2208.4	2248.5
0.92745	0	0	2.6131	7.5354	0	6.0776	22.831	60.639	103.29	176.41	258.24	377.53	487.9	613.99	726.74	845.36	1003.6	1132.4	1222	1312.7	1507.2	1612.3	1753.7	1776	1868.9	1924.4	2027.5	2111.4	2124.5	2200.8	2331.4	2303	2364.3	2348.5	2394.7	2328.8	2313.5	2276.1	2376.9	2374.8	2348	2358.1	2286.1	2237.7	2268	2269.1	2266.4	2255.1	2211.5
0	0	0	7.0733	0	3.8554	13.615	0	15.021	11.617	15.727	34.79	41.151	48.115	39.108	47.23	56.69	48.775	45.824	65.446	65.154	81.077	62.686	55.389	39.464	35.663	13.613	12.798	0	17.79	37.511	30.012	17.827	41.001	17.151	41.767	55.396	45.657	50.565	47.923	36.424	44.693	19.281	15.001	0	0	0	0	0	0
0	0.96938	0.032761	1.4295	3.8244	1.7077	8.4527	17.25	24.32	56.85	53.756	93.873	139.83	156.56	203.22	250.36	282.98	313.12	357.28	432.38	467.76	498.5	500.78	499.7	521.97	542.48	519.95	504.77	514.87	539.93	518.1	559.95	550.36	551.47	517.45	550.28	566.25	568.16	551.29	562.51	580.42	564.55	568.34	560.79	548.08	547.88	545.73	551.52	547.67	548.32
6.3507	3.1839	0	0	0	0	4.9054	37.932	122.23	230.3	387.54	542.98	715.63	895.3	1077.4	1232.8	1432.2	1607.6	1760.4	1924.4	2157	2243.8	2269.1	2415.8	2452.2	2488.2	2559.9	2621.5	2657.7	2639.9	2614.1	2657.8	2699.6	2689.9	2711.4	2624.1	2657.5	2626	2624.8	2664.4	2628.6	2646	2596.6	2594	2671.2	2626.5	2639.3	2609.2	2642	2673.9
0.57256	4.0724	0	1.8937	0.074998	0	0	5.3966	7.5295	29.63	52.092	73.167	96.957	115.35	148.52	187.28	199.3	229.15	267.76	298.74	321.15	347.79	351.11	349.49	342.13	351.62	377	366.02	382.02	420.14	425.53	418.13	428.55	417.95	402.99	402.81	441.51	438.41	428.08	433.35	427.94	430.92	441.34	449.11	424.5	444.77	441.98	421.73	422.72	421.59
16.303	5.5306	1.8962	0	0	0	0	0	0	0	0	0	0	2.7103	0.045439	0	0	4.7965	2.4836	0	1.4928	0	0	0	0	0	0	0	0	0	0	0	0	0	0	0	0	0	0	0	0	0	0	0	0	0	0	0	0	0
0	0	0	0.13392	10.524	0	0	9.5198	17.937	31.399	60.225	82.668	107.99	126.17	168.74	199.97	240.84	263.8	279.64	314.42	334.9	321.67	344.47	365.05	391.67	394.76	288.24	289.18	291.33	287.43	272.48	275.18	276.95	271.43	269.38	271.21	282.19	280.83	273.02	272.03	270.45	278.41	268.1	273.44	267.03	259.01	258.13	269.13	260.82	256.28
0	12.276	9.975	3.0578	0	0	2.755	52.117	100.49	192.3	326.27	438.97	604.72	747.44	914.8	1089.4	1250.9	1350.9	1445.7	1555.2	1644.5	1733.9	1807.7	1804.1	1895.5	1918.4	1911.3	1914.2	2006.8	2021.8	2064	2064.1	2056	2045.3	2066.5	2049.1	2089.5	2077.4	2088.5	2074.2	2084.3	2061.9	2068.8	2033.7	2036	2011.7	2026.2	2034.8	2001.4	2001.9
0	0	0	20.911	17.573	26.767	0	0	0	0	0	0	0	0	0	0	15.612	10.003	15.948	27.059	44.388	73.612	61.277	77.604	70.021	63.083	72.556	79.935	96.58	72.153	68.822	54.584	54.567	77.286	81.293	53.852	17.921	15.193	64.343	74.076	65.678	63.872	45.411	9.5037	23.022	31.445	19.178	25.493	10.612	15.17
0	8.9739	9.0861	4.9641	0	0	0	20.892	63.924	100.51	162.92	240.56	349.89	423.72	542.81	606.03	683.39	782.19	845.83	935.29	847.14	755.61	753.88	933.39	1029.8	1103.7	1103.7	1052.2	1058.9	1077.7	1106.1	1060.5	1075.2	1062.1	1016.2	1034.6	999.54	1016.7	1017.4	1003.5	997.89	1012.7	1005.8	1007.3	1007.4	1022.9	998.58	987.59	958.62	969.84
30.617	12.393	0	0	0.64776	0	0	11.566	43.915	78.516	158.24	224.01	252.2	253.25	283.62	380.93	417.76	438.07	465.32	530.89	353.45	358.88	504.8	518.83	522.62	537.46	507.77	564.2	419.15	516.18	532.3	551.13	528.34	509.4	474.6	516.83	499.82	503.93	518.91	461.88	513.84	491.81	509.53	499.04	476.15	486.88	480.86	495.59	414.09	418.45
2.3622	0	0	0	0	5.1938	17.092	51.959	157.22	271.65	463.45	678.33	916.15	1219.1	1329.1	1537.9	1747.8	1908.9	2081.6	2081.5	2199.5	2288.8	2298.7	2366.9	2282.8	2330.5	2377.6	2386	2389.6	2427.3	2381.5	2439.5	2332.8	2397.1	2290.9	2297.8	2301.1	2305.4	2268.1	2366.3	2240.3	2306.5	2235.2	2236.3	2236.3	2191.4	2170.6	2116.5	2125.3	2106.6
0	1.2237	0.76691	0	6.5501	0	2.7038	36.907	114.23	239.44	370.22	509.08	680.78	846.62	1040.5	1223	1318.7	1488.9	1628.7	1768.7	1865.1	2008.6	2113.5	2181.1	2260.3	2261.1	2319.8	2302.3	2366.4	2441.9	2458.9	2417.9	2511	2521.7	2539	2552.4	2631.8	2631.9	2609.8	2668.8	2599.3	2558.1	2565.6	2538	2623.8	2561.3	2573.1	2566.3	2580.6	2574.8
4.2372	3.9025	5.1503	0	0	0	18.775	42.335	90.814	156.07	216.32	312.68	435.82	547.31	623.23	749.27	842.55	973.85	1079.8	1167.3	1241	1304.6	1402.7	1462.2	1477	1507.1	1580.6	1588.9	1647.6	1634.4	1677.1	1697.8	1683.4	1784.9	1744.1	1821	1846	1825.6	1894.4	1903.8	1922.3	1953.1	1991.7	1966.2	2013.7	1939.9	1981.2	2019.6	1949.1	1973.8
3.2557	0	0	0	0	0	18.634	27.908	73.988	129.12	211.22	302.9	436.25	521.59	657.06	787.54	901.74	1009.9	1120.1	1219.8	1298.4	1434.1	1435.3	1521.5	1601.7	1648.7	1724.3	1695.4	1678.8	1818.4	1720.1	1795.5	1749.1	1802	1734.9	1770.1	1725.1	1762.6	1775.8	1783	1771.9	1787.1	1789.4	1836.9	1813.4	1866.9	1936.3	1966.2	2013.5	2044.5
0	0	0	0	0	2.6509	24.266	45.686	83.602	117.69	179.26	249.99	329.96	414.17	483.58	530.79	631.87	681.75	751.61	871.08	932.4	1010.8	998.13	1140.3	1160.3	1192.2	1183.4	1290.5	1301.7	1232.5	1244.7	1075.4	1031.2	1068.6	1061.2	1115.6	1136.2	1086.6	1089.6	1112.4	1143.7	1145.4	1073.2	1074.4	1091.5	1047.8	1076	1089.2	1012.1	1009.8
19.576	15.795	0	2.1461	0	0	0	0	0	0	0	2.272	0	2.4914	0	0	21.454	13.375	24.616	47.828	32.346	58.393	123	144.72	237.82	326.16	436.17	417.81	422.89	448.36	460.36	467.58	470.14	460.61	437.76	454.36	469.49	464.54	454.69	470.48	457.05	451	433.67	422.84	435.62	424.06	413.67	414.48	416.75	411.72
0.87709	4.0885	0	7.5864	8.4393	0	0	10.513	41.038	76.381	130.54	188.21	219.9	321.43	353.49	414.59	480.72	556.73	615.78	674.1	709.44	743.21	775.57	799.23	876.7	834.89	882.19	924.36	975.08	1006.6	1009.4	995.8	965.89	1022	1010.5	997.19	1047.3	1044.5	1019.4	1062	1003.4	1054.4	901.02	868.15	874.33	845.43	867.09	829.3	839.17	814.52
8.2811	0	1.7067	0	0	0	23.54	72.739	170.81	288.07	416.15	600.48	769.6	978.25	1134.6	1301.4	1416	1543.3	1680.7	1825.1	2063.7	2225.3	2316.4	2457.5	2512.4	2342.1	2430.6	2504.4	2550.1	2530.5	2571.4	2604.8	2628.3	2689.1	2794.8	2841.7	2836.6	2873.3	2800.9	2828	2803.2	2846.9	2823.2	2742.5	2794.2	2699.2	2754.3	2744.7	2656.5	2694.9
8.7402	3.1185	0	1.1837	0	0	0	2.7266	2.6954	0.27925	0	0.75825	0.16766	2.729	12.977	30.375	31.855	42.717	32.594	45.775	51.853	50.977	64.586	76.78	79.597	77.174	87.789	84.067	80.867	101.32	112.11	110.22	116.46	96.807	111.79	115.55	114.35	104.28	92.098	102.46	117.66	127.75	140.3	134.39	148.86	142.57	143.56	147.32	153.89	145.39
0	0	0	0	0	6.7814	23.674	57.425	109.66	219.08	310.1	430.14	566.43	702.81	825.02	1005.6	1133	1261.7	1416.8	1631.7	1687.3	1809.1	1823.9	1962.1	2027.5	2007	2035.5	2092.4	2124	2108.7	2139.9	2164.7	2159.8	2209.7	2191.8	2243.5	2230.8	2237.5	2205.1	2237.3	2213.6	2177.9	2191.5	2166.1	2187.7	2134	2228.5	2171.9	2130	2150.6
12.629	6.3412	0	0	0	0	0	2.1834	20.296	58.57	96.382	146.32	173.43	235.15	293.17	338.19	349.06	397.86	420.45	461.6	470.64	493.33	494.97	517.51	548.44	575.05	572.98	604.7	604.71	596.06	600.57	558.66	510.44	524.67	520.39	508.85	490.22	503.76	494.95	518.88	525.63	499.12	490.29	491.26	479.41	469.01	452.57	469.33	461.95	457.86
0	0	0	0	0	7.4255	28.684	102.05	173.13	304.46	496.79	763.68	794.95	953.01	1149.1	1270.6	1744.8	1524.7	2031.9	2228	2452.3	2413.1	2365.4	2465.8	2213.8	2127.9	2610.8	2611.7	2623.8	2340.9	2382.7	2831.5	2412	2358.7	2358.6	2616.5	2296.4	2697	2484.6	2544.5	2711.2	2720.9	2729.2	2814.3	2851.4	2732.2	2820	2666.1	2721.5	2669.7
20.724	10.581	0	0	0	0	0	0	3.2896	8.1629	17.163	23.027	48.476	76.784	104.22	109.87	144.98	173.04	201.43	223.23	273.45	349.02	336.74	388.83	424.27	468.83	531.57	597.15	634.67	666	720.35	756.44	785.56	812.9	852.09	880.75	903.89	915.18	948.85	963.62	974.7	984.71	1046.9	1020	1025.9	1028.9	1044.4	1033.3	1050.2	1069.4
0	0	0	9.7454	13.434	22.395	28.897	125.38	192.26	331.18	466.59	615.93	821.65	989.92	1202.5	1378.4	1548	1630.4	1721.6	1941.9	1978.9	2130.2	2143.5	2218.1	2218.5	2291.2	2266.7	2346.3	2397.1	2416.9	2391.2	2420.4	2428.1	2380.6	2392.4	2348	2341.8	2372.6	2429.3	2470.9	2447.9	2385.3	2355.9	2366.2	2325.9	2337.7	2341.6	2335.5	2251.3	2231.3
16.178	0	0	0	0	0	4.963	41.533	115.52	214	347.42	540.82	704.6	860.79	1040.7	1246.9	1293.5	1433.1	1617.6	1746.3	1949.1	2165.3	2199.6	2266	2297.7	2289.7	2224.7	2357.8	2375	2366.2	2373.3	2423.8	2301.3	2467.9	2415.9	2406.4	2354.1	2317.9	2362	2392.1	2422.3	2352.1	2335.5	2417.4	2439.3	2405.4	2436.6	2463.5	2427.3	2517.2
6.8414	6.6374	2.9149	0	0	0	0	6.1185	33.648	69.432	109.27	174.41	207.99	262.96	336.03	388.69	428.89	491.31	568.76	614.62	667.95	706.98	766.05	801.97	830.05	850.8	891.44	910.08	932.16	950.56	962.3	985.57	977.86	978.58	977.27	985.5	998.02	1001.6	1028.1	1035.5	1032.8	1021.3	1019.8	1029.4	1047.9	1036.6	1033.4	1026.5	1056.6	1034.6
0	0	0	0	12.618	13.149	43.173	78.387	159.54	271.41	422.36	595.07	740.81	929.34	1111	1295.5	1477.8	1620.2	1748.3	1835.1	1972.8	2102.3	2217.5	2412.4	2526.1	2642.6	2706.8	2651.6	2773.1	2748.6	2745.2	2755.7	2902.3	2943.6	2844.2	2790.5	2696	2561.2	2643.2	2673.4	2722.9	2727.8	2699.2	2692.6	2712.1	2802.6	2702.1	2761.3	2712.6	2700.6
0	3.7096	3.026	0	0	0	16.059	65.116	161.24	324.53	510.78	772.76	987.16	1245.7	1477.2	1725.5	2000.5	2186.9	2405.2	2568.1	2711.4	2891.2	3030.6	2713.8	3084.8	3207.7	3294.4	3331.9	3337.4	3359.3	3342.5	3390.3	3348.4	3495.6	3415.8	3493.9	3315.3	3274.5	3295.6	3379.7	3406.3	3404.2	3345.3	3372.9	3364.7	3323.5	3323.1	3320.7	3330.9	3336.6
9.6618	12.897	3.1201	3.4347	0	0	0	27.946	94.974	172.99	222.06	330.67	439.31	556.16	645.37	770.16	901.15	974.82	1022.1	1153.4	1226	1374.6	1348.4	1407.9	1372	1390.3	1435.2	1495.8	1599.1	1532.9	1551.7	1559.4	1564.9	1523.3	1589.5	1601.9	1616.6	1507.7	1532	1501.9	1464.6	1478.8	1425.6	1427.7	1394.1	1395	1399.1	1385.9	1390.7	1374.8
26.895	6.1044	0	0	0	0	0	0	0	0	4.8257	2.3165	34.475	43.541	48.574	71.15	99.838	104.5	116.98	116.47	153.98	136.46	155.21	157.53	171.23	182.29	152.55	146.83	114.17	105.27	108.54	114.89	91.227	117.51	110.19	101.98	81.223	56.678	71.415	90.822	66.085	45.234	68.721	57.904	65.766	29.395	32.351	75.666	84.744	95.734
0	2.5455	6.9466	8.2697	0	0	0	14.571	27.239	72.535	107.13	149.81	183.34	64.361	85.914	96.949	138.32	189.72	203.16	182.48	172	221.11	231.44	205.23	387.1	394.09	412.55	402.56	385.06	408.29	425.29	421.28	447.45	423.73	443.77	436.94	431.97	437.23	439.86	444.05	450.47	440.03	446.91	428.5	440.17	420.95	411.13	427.44	421.65	438.93
0	14.062	1.8175	6.4013	6.5753	0	0	0	0	14.309	52.003	76.675	108.12	128.76	200.75	236.19	274.73	324.43	331.82	405.17	402.71	409.32	447.48	393.04	423.13	423.4	417.45	382.4	413.55	440.31	381.55	430.24	419.78	450.65	403.37	385.14	380.17	374.74	365.39	377.01	349.64	380.72	354.33	340.44	341.76	334.31	347.86	340.51	324.69	331.24
17.64	4.056	2.6724	0.42195	0	0	0	0.78263	39.746	70.738	116.41	170.5	246.15	316.35	390.64	450.31	523.99	596.2	660.87	655.32	646.73	702.35	726.19	766.66	782.2	812.04	824.02	809.55	839.94	839.11	899.45	883.64	898.45	861.17	848.7	865.48	879.01	869.52	847.63	834.15	855.9	813.8	819.16	807.78	795.87	768.81	784.13	779.38	768.57	766.74
18.351	10.377	0	0	0	0	0	30.753	91.975	170.24	295.02	427.4	533.29	659.06	788.98	863.5	916.5	1165.8	1216.3	1325.4	1369.2	1470.6	1365	1379.7	1398.4	1418.2	1426.3	1451.7	1439.4	1464.5	1492.5	1512.6	1516.5	1521.4	1508.3	1496.3	1514.8	1535.8	1493.2	1547	1514.4	1494	1466.5	1455.7	1470.3	1454.3	1424	1454	1485.5	1488.6
7.8453	3.5637	0	0	7.5221	0	0	2.4954	26.718	36.276	61.742	93.446	99.633	131.48	178.68	199.05	215.91	243.75	281.9	280.11	292.99	329.32	336.19	353.32	381.75	387.13	413.32	410.43	418.3	391.66	407.76	379.82	371.76	360.32	351.57	355.93	334	353.01	346.01	336.37	361.9	349.75	329.19	316.86	326.36	308.81	310.91	312.41	303.15	295.45
0	10.457	2.7264	0	0	0	3.0656	26.344	62.678	108.27	166.9	233.17	310.76	381.84	488.18	567.86	652.54	738.56	847.06	919.98	956.66	1313.8	1419.3	1477.8	1491.5	1565.1	1626.5	1310.9	1330.7	1400.2	1399.6	1376	1348.1	1376.2	1407.3	1422.6	1418.6	1392.2	1365.5	1335.4	1383.2	1386.8	1410.5	1419.9	1393	1376.5	1375.6	1368.6	1366.8	1368.4
33.015	19.8	0	0	0	0	3.8069	32.653	110.76	197.03	338.37	503.69	660.51	841.43	983.7	1115	1278.6	1415.9	1572.5	1621.6	1668.2	1731.5	1741.4	1775.9	1922.9	1922.5	1919.3	1924.5	2052.1	2119.9	2111.4	2107.6	2138.6	2142.3	2072.1	2080.6	2099.1	2060.2	2121.7	2107.8	2104.5	2080.8	2057.9	2052.1	2026.5	2021.8	2029.6	2027.4	2088.2	2009.1
0	6.936	3.4925	0	34.012	0	0	5.5531	21.441	49.571	66.748	71.549	118.94	160.29	172.61	200.18	242.16	167.65	170.89	190.25	225.15	278.78	278.59	284.27	273.13	270.48	270.09	320.17	287.73	270.71	302.27	294.78	284.89	276.33	287.33	304.74	305.21	300.63	307.29	291.21	298.58	286.09	296.51	296.13	292.56	287.11	266.39	255.02	266.88	276.18
3.8507	0	0	0	3.9979	5.8313	14.641	14.396	30.323	67.599	93.501	159.32	218.95	344.42	405.26	499.34	427.3	486.44	462.62	527.73	490.6	525.47	520	555.35	575.46	573.54	585.28	576.59	546.95	531.03	569.62	605.74	655.84	558.7	601.21	629.87	622.84	588.87	595.46	607.48	609.77	581.62	610.52	617.7	607.13	557.29	556.84	578.42	554.78	593.19
0	4.3626	5.5862	0	0	0	4.4186	0.31425	7.8213	18.904	27.03	37.405	49.434	52.674	72.622	86.276	100.21	120.73	130.28	128.22	129.91	139.3	155.03	165.2	159.16	173.93	173.89	176.37	170.72	188.7	193.64	197.77	92.581	191.25	184.82	97.444	154.64	186.24	133.23	131.48	140.79	143.91	145.94	139.17	125.82	120.41	106.24	106.33	100.35	86.466
0	9.5682	0	0	0	12.344	25.978	13.441	27.495	32.588	17.076	21.293	46.405	47.461	59.122	47.219	65.837	52.023	73.171	78.776	88.029	82.19	81.774	54.441	43.842	34.465	48.327	79.387	64.439	68.226	49.904	61.058	37.608	50.906	24.692	27.358	31.406	30.111	48.011	80.272	123.49	124.58	128.27	141.56	172.31	182.46	174.91	161.68	155.33	141.25
3.451	8.1685	8.0671	0	0	0	0	9.4366	27.712	70.94	101.6	140.51	179.94	206.5	242.86	283.14	306.46	330.4	383.04	420.46	445.5	479.05	482.13	469.67	473.12	473.31	474.69	474.52	454.18	461.73	468.22	474.23	469.98	459.88	470.26	464.14	478.51	492.81	505.85	504.69	524.3	567.54	608.01	613.84	635.29	678.17	717.28	740.67	781.28	812.67
0	3.3331	0	5.2305	0	0	18.457	35.087	76.558	159.2	242.37	304.43	423.13	511.61	641.82	615.83	689.91	753.71	812.85	869.73	928.68	991.44	1047.4	1099.2	1145.9	1133.8	1127.6	1113.2	1143.1	1163.4	1156.4	1158.9	1172.7	1134.4	1138.8	1128.6	1138.3	1129.5	1105	1102.9	1111.8	1102.9	1091.9	1096.9	1092	1080.4	1067.8	1049.7	1060.5	1046.3
0	2.7438	0	0	0.52057	0.070634	2.0336	12.019	34.035	63.308	72.553	107.42	134.18	176.08	218.36	251.89	281.17	322.25	346.86	359.27	392.03	397.2	432.88	424.65	444.89	472.12	458.4	470.07	478.09	484.17	478.44	503.69	496.42	511.66	526.46	536.67	525.99	532.25	557.96	557.84	574.29	567.92	555.06	552.37	562.86	563.56	565.77	564.2	575.42	560.78
0	0	0	0	0	11.437	32.854	98.089	209.82	381.9	523.05	705.4	859.93	1026.7	1202.6	1379.6	1468.4	1601.5	1728.6	1777.2	1928.3	1960.8	1983.2	1985.2	2029	2107.1	2035.4	2151.1	2103.6	2108.8	2133.3	2171.6	2161.7	2191.5	2143.9	2176.7	2184.3	2207.1	2165.8	2165.2	2128.4	2118.5	2089.6	2119.3	2166.6	2225.2	2206.5	2198.3	2175	2223.9
0	0	0	4.8161	10.968	0	8.1938	26.202	62.795	113.67	193.52	262.2	383.09	508.06	635.12	793.75	949.45	1124.8	1373.1	1580.1	1684.6	1890.7	2095.8	2309.8	2394.7	2533.6	2586	2812.9	2783.5	2927.8	3009.5	2961.8	3061.1	3084.8	3162.2	3219.6	3210.2	3270.6	3255.2	3182.8	3275.6	3274.4	3277.4	3253.1	3292.9	3247.8	3242.5	3261.5	3279.8	3202.9
3.6627	8.9505	9.2674	0	0	0	3.8402	34.943	68.671	135.05	196.85	294.89	367.66	519.76	618.21	765.58	832.11	977.77	801.49	1093.1	933.39	988.43	1251.3	1034	1067.5	1094.6	1129.3	985.9	1290.5	1364.2	1361.7	1328.5	1275.7	1119.1	1262.9	1123	1126.7	1111.3	1111.9	1114.1	1140.6	1213.9	1187.2	1185.3	1142.4	1097.1	1091.9	1066	1093.7	1093
0	0	0	9.6721	12.297	0	0	5.8305	5.8211	16.574	28.148	42.806	52.787	63.516	95.226	98.6	127.39	134.3	131.22	156.54	159.84	172.07	201.04	215.12	241.87	258.54	182.23	190.49	183.84	192.01	208.67	210.57	211.5	217.6	207.81	227.4	225.4	231.32	226.14	247.65	242.88	241.28	234.52	239.13	247.88	237.63	248.92	240.21	228.86	241.24
0	2.4868	0	0	7.1231	1.5404	9.0363	19.982	31.338	37.76	74.51	105.15	129.27	144.71	197.53	250.34	258.41	319.28	325.94	385.58	393.31	441.96	426.79	473.51	494.33	476.34	505.13	537.64	540.81	540.71	546.17	531.3	555.27	560.87	558.71	552.86	549.61	524.14	497.21	509.78	476.89	456.97	458.08	450.01	418.99	383.38	369.63	356.59	346	326.2
0.59125	10.84	4.6423	4.3412	0	0	0	0	40.205	70.694	108.17	143.75	231.53	283.12	352.82	424.83	458.26	501.13	564.82	600.74	657	730.2	712.74	749.61	745.47	760.23	770.48	777.44	834.84	835.45	875.23	854.62	842.42	825.85	854.11	840.45	883.79	836.92	832.13	789.03	842.61	820.94	813.75	777.02	745.32	755.71	739.95	743.92	723.44	718.21
0	0.89257	0	2.2804	4.7317	0	1.5327	18.855	43.716	69.594	84.487	113.41	159.43	217.29	282.41	322.43	400.58	430.07	490.09	537.39	576	608.73	671.19	707.89	731.33	765.06	771.57	801.06	806.5	822.55	825.85	802.01	827.36	832.12	855.47	841.26	824.15	831.73	825.63	811.07	803.83	839.17	878.53	950.62	1059.1	1108.6	1220.1	1317.1	1421.6	1594
21.867	17.846	8.7143	0	0	0	0	0	1.7525	9.0955	10.866	18.352	25.663	47.837	55.35	53.605	66.938	71.928	77.383	87.144	84.797	95.207	78.869	83.013	81.51	78.398	68.287	77.856	72.397	74.08	64.324	71.175	60.027	40.356	43.281	49.294	45.714	47.775	38.96	34.805	36.441	24.704	25.642	28.618	13.657	11.622	6.0085	0	0	0
3.3052	5.0012	1.3535	1.6259	0	0	0	0	2.4029	6.1253	7.7483	8.9685	1.8631	7.3146	3.7099	11.46	14.322	24.158	51.932	76.753	110.72	131.03	124.98	143.92	148.31	140.83	149.41	160.76	138.62	151.51	162.08	167.15	168.68	158.09	156.6	168.64	168.81	165.79	167.26	167.3	162.34	78.937	98.971	117.51	159.97	203.33	266.51	332.83	412.96	493.57
2.8253	6.7132	0	0	0	0	6.9919	40.816	102.49	186.23	285.2	398.68	544.94	694.96	855.52	985.03	1162.5	1272.3	1384.7	1465	1558.3	1653.6	1745.8	1821	1877.2	1918.9	1902.7	1945.7	1992.7	1982.7	2033.8	2034.4	2025	2024.6	1994	2025.4	2041.3	1957.9	1998.3	1992.6	2028.3	2020.7	2008.1	1957.6	1974.6	1956.4	1910	1925.6	1881.5	1916
29.367	41.588	11.291	0	0	0	0	0	0	0	0	0.34301	0	33.541	45.501	46.432	71.851	81.246	111.76	133.47	135.1	187.89	186.61	230.87	224.04	204.03	202.59	207.93	211.76	213	194.01	245.87	169.25	192.11	143.38	154.42	164.93	166.12	124.38	128.27	146.85	131.91	103.57	108.57	106.4	71.565	61.904	61.588	6.5997	34.178
0	0	0	0	13.053	2.5989	10.237	19.045	76.829	100.85	204.95	175.14	414.42	305.36	648.8	758.92	903.91	999.99	1113.6	1223.8	1371.1	1269.6	1446	1525.7	1513.2	1632.3	1625.6	1673	1691.8	1788.8	1730.2	1785	1732.4	1753.3	1735.3	1736.6	1763.3	1765	1774.7	1772.1	1774	1791.8	1785.5	1765	1711.4	1734.2	1704.6	1799.2	1645.3	1801.1
0	8.4187	0	0	0.27766	0	23.199	47.489	127.06	199.72	326.9	482.48	622.08	838.89	956.9	1121.4	1302.2	1421.7	1579.4	1581.8	1687.4	1778.3	1801.1	1828.9	1793.8	1866.7	1876.7	1983.8	1991.7	2102.5	2165.3	2160	2124.8	2219.3	2184.2	2194.8	2256	2196.4	2217	2247.5	2179.7	2207	2202.8	2202.8	2271.2	2193.6	2224.1	2212.5	2249.9	2251.4
13.028	7.42	0	1.7846	0	0	0	7.5713	28.698	75.79	97.737	151.73	153.99	192.82	225.37	265.57	344.2	375.98	388.94	474.03	485.59	539.05	545.61	543.81	625.82	650.59	659.72	703.54	726.43	704.74	745.18	750.3	759.55	756.79	743	757.86	738.87	748.69	726.87	775.3	761.97	727.87	728.23	708.26	720.59	702.64	699.49	731.17	725.49	711.35
5.2887	5.6565	0	4.5651	1.0443	0	0	26.023	82.333	166.34	274.3	340.42	502.48	630.73	727.99	839.12	981.06	1028.9	1178.7	1234.6	1285.1	1353.5	1428.3	1456	1551.7	1590.7	1644.1	1655	1661.4	1693.4	1692.8	1735.5	1717.2	1751.3	1728.3	1745.3	1698.5	1734.3	1715.1	1709.9	1720	1672.8	1685.5	1673.3	1684.6	1629.3	1635.4	1624.1	1617.5	1627.4
3.3721	8.0539	2.085	1.9456	0	0	0	1.7981	10.835	14.101	32.751	55.207	57.665	79.338	83.29	104.99	111.2	116.78	136.14	148.11	157.66	165.8	165.28	166.08	168.92	172.61	183.19	178.27	183.35	182.88	187.09	184.93	171.05	162.72	172.95	164.86	172.44	169.42	173.34	152.85	152.42	142.32	136.75	130.22	136.1	130.26	127.72	109.12	114.37	113.38
0	0.86179	7.3639	0	0	8.6487	10.796	6.7585	6.6967	28.778	62.54	86.326	115.2	154.73	194.79	217.34	245.59	288.63	331.27	376.8	385.69	416.96	433.21	482.36	486.34	490.29	470.53	487.83	469.69	480.22	468.81	503.29	470.42	470.55	485.12	470.85	470.69	475.38	466.62	480.67	474.93	491.9	474.75	460.73	466.21	462.53	473.75	461.22	450.35	475.13
3.8927	27.162	14.141	6.6141	0	0	0	21.154	91.637	172.57	281.19	433.76	587.39	734.48	906.27	1065.8	1271.9	1399.7	1553.2	1624.1	1712	1933.2	2091.2	2224.3	2340	2458.7	2481.1	2491.4	2581.1	2612.4	2642.7	2696.8	2646.2	2667.8	2710.6	2693.1	2679.9	2689.7	2644	2675.7	2644.6	2617	2683.7	2685.4	2652.3	2645.9	2632.1	2622.4	2598.5	2620.7
10.119	5.2814	0	0	0	0	9.6742	58.896	133.5	233.42	355.49	505.76	615.03	777.13	882.16	1021.2	1176.5	1233.5	1353.1	1476.1	1489.4	1594.2	1627.8	1706.5	1774.8	1773.7	1799.6	1821.3	1848	1816.5	1857.4	1825	1836.2	1832.4	1811	1830.4	1823.5	1833	1869.9	1866.2	1879.6	1887.2	1850.4	1877.9	1874.9	1862.2	1858.7	1901.6	1891.6	1911.6
20.05	13.755	6.6191	0	0	0	0	0	3.3388	33.511	60.146	68.874	108.13	150.44	170.9	178.62	200.61	216.85	232.91	259.28	276.55	314.41	330.2	352.7	372.78	415.1	427.22	469.76	559.89	497.35	494.72	503.4	511.78	543.14	516.16	547.66	540.43	571.54	590.14	618.51	617.22	612.93	618.15	603.16	617.8	618.14	613.04	657.52	651.21	650.92
17.692	14.53	1.9781	0	0	0	0	0	0	0	0	0	0	3.5219	1.1285	13.707	41.199	43.908	50.547	56.118	68.311	95.713	76.895	71.857	74.989	75.915	91.028	57.6	50.22	54.543	55.13	50.802	42.76	30.55	31.836	21.989	23.93	11.251	12.766	12.718	0	4.5272	0	0	0	0	0	0	0	0
0	3.2297	0.49389	0	5.0273	1.4038	17.575	10.629	35.955	52.064	90.005	142.02	207.92	269.85	357.95	407.51	491.46	552.24	602.76	670.36	712.12	759.25	836.63	876.48	863.59	884.12	917.37	944.89	995.9	997.33	992.37	1061.3	1044.7	1059.1	1048.1	1090.6	1128.7	1118.4	1158.2	1156.8	1136.2	1150.3	1154.4	1181.7	1184.8	1195.4	1174.6	1174	1162.7	1186.9
25.101	5.929	2.6743	0	4.2153	0	0	12.426	31.172	58.7	132.73	171.78	239.98	329.48	361.76	451.87	504.19	541.35	542.47	759.35	577.21	615.12	610.12	757.83	698.55	710.86	589.8	637.13	777.23	713.74	669.97	783.75	709.79	761.11	714.79	683.4	771.63	884.28	778.38	674.52	680.77	765.27	651.13	667.51	680.61	706.89	602.33	649.81	606.58	644.47
21.829	10.913	4.644	0	0	0	0	0	0	0	0	0	0	0	0	0	27.129	26.187	34.646	51.547	40.665	61.008	57.522	110.23	115.73	135.39	175.49	141.27	120.16	86.277	85.915	108.41	136.37	120.15	106.48	134.82	120.19	122.85	143.42	132.39	126.39	12.669	62.446	53.21	74.161	52.337	44.884	48.437	36.012	44.748
15.951	12.321	0.58165	1.0353	0	0	0	0	0	0	0	0	0	0	0	0	0	0	0	0	0	0	0	0	0	0	0	0	0	0	0	0	0	0	0	0	0	0	0	0	0	0	0	0	0	0	0	0	0	0
27.76	13.897	0	0	0	0	12.546	0	36.029	143.09	220.14	325.37	387.61	508.72	608.8	726.91	763.73	760.52	838.8	875.28	920.47	1029.6	1073.1	1137.4	1177.4	1214.1	1226.4	1287.5	1333.4	1379.8	1329.1	1315.9	1348.2	1286.2	1254.1	1277.7	1283.5	1270.8	1266.6	1248.5	1210.2	1222.5	1250.6	1218.8	1221.2	1197	1200.9	1261.4	1310.3	1317.8
21.461	6.0947	0	0	0	0	6.1875	38.22	98.336	214.16	337.09	454.63	604.21	772.62	933.35	1123.5	1248.8	1378.3	1548.4	1575.4	1785.1	1750.6	1812.5	1860.4	1944.7	1991.4	2042.2	2047.5	2112.3	2166	2189.2	2155.4	2221.5	2172.1	2237	2183.8	2188.9	2115	2129.7	2067.7	2059.2	2026.7	2000.1	1946.4	1901.5	1982.8	1888.5	1941.1	1857.9	1823.2
0	0	6.253	4.5781	6.2406	0	0	10.303	42.71	81.887	114.06	188.8	243.15	308.07	368.32	457.44	497.36	560.62	627.1	671.53	610.04	664.75	725.59	719.72	790.7	786.82	747.51	759.84	765.7	765.29	803.99	789.8	809.42	805.18	784.23	784.82	792.58	785.87	783.34	774.84	811.44	828.52	832.1	837.96	821.21	786.33	820.02	809.65	788.37	791.44
0	2.2969	7.749	0	0	0	3.8925	9.7446	29.593	61.764	107.84	155.78	221.19	257.01	316.37	406.24	414.04	460.1	486.83	534.42	562.14	580.69	618.98	637.99	662.93	661.96	673.71	650.9	649.94	642.01	634.53	643.8	650.96	666.82	671.17	705.55	731.59	736.38	742.29	738.89	736.63	755.22	763.05	759.49	773.98	758.82	776.06	798.76	834.46	903.19
7.5558	6.0254	4.7322	0	0	0	0	41.962	105.86	192.56	300.3	429.78	558.69	686.88	839.28	994.79	1151.8	1261.2	1383.6	1479	1555.7	1639.9	1682.3	1687.4	1656.9	1768.9	1819	1857.7	1902.8	1924	1920.3	1930.6	1920.9	1925.7	1982.9	1992.3	2020.9	1972.3	1921.7	1948.8	1905.8	1929.5	1957.2	1960.6	1960.4	1952.9	1947.1	1928.7	1925	1926.8
10.953	6.0046	0	0	0	5.2333	19.867	51.626	101.72	171.93	244.55	362.82	463.7	556.58	660.13	745.32	896.4	952.22	1123.4	1170.3	1258.7	1394.5	1520.1	1633.3	1851.3	1962.1	2162.5	2300.6	2504.4	2590.7	2688.4	2905.9	2993.2	3002.5	3165.4	3324.5	3375.8	3389.1	3515.9	3473.4	3651.1	3500.2	3636.5	3550.9	3601.9	3581.8	3620.4	3542.2	3467.3	3586.1
0	2.2913	3.2977	12.5	5.142	0	7.3271	9.5675	16.992	46.314	47.29	71.141	104.45	134.03	150.97	160.03	194.13	168.03	190.91	258.58	256.6	253.19	225.87	182.67	41.742	68.794	52.054	0	0	0	0	0	0	0	0	0	0	0	0	0	0	0	0	0	0	0	0	0	0	0
0	2.5849	4.5595	11.168	5.8325	0	0	28.652	95.054	192.47	311.2	453.68	584.82	756.03	915.23	1053.9	1210.5	1308.8	1384.9	1520.8	1630	1653.1	1689	1881.2	1850.9	1921	1924.9	2047.2	1994.7	2012	2073.2	2083.7	1644.3	2119.8	2118.3	2039	2129.4	2134.4	2165.8	2275.7	2200.7	2140.8	2129.2	2128.2	2128.7	2139	2158	2175.4	2165.6	2090.4
14.07	1.8536	4.1094	0.31393	0	0	0	0	15.546	32.346	44.034	87.264	104.89	143.31	175.29	210.36	230.03	255.64	279.54	259.17	316.94	362.17	364.32	394.33	391.43	396.66	424.17	414.47	419.41	428.81	408.73	444.92	429.9	432.44	397.24	388.72	390.5	393.91	389.52	369.47	369.99	387.6	392.88	397.97	405.06	412.38	420.06	429.93	430.13	438.91
0	0	0	0.067097	20.045	39.072	52.741	93.555	116.51	127.3	178.85	201.05	229.99	258.7	330.05	331.06	407.37	416.85	444.62	476.35	501.83	539.01	541.78	614.24	606.96	614.25	564.71	575.44	563.09	558.31	538.14	546.19	566.48	564.01	567.97	581.69	576.11	591.09	572.88	581.35	555.7	587.37	585.59	622.18	667.78	632.47	590.57	603.08	610.69	608.96
0	0	0	0	2.9117	4.258	4.6383	23.335	37.732	47.036	82.196	100.52	125.42	156.13	179.91	222.93	254.14	280.43	316.92	355.02	363.19	397.24	411.93	455.2	468.02	493.49	479.51	502.55	509.45	508.81	522.99	514.23	520.03	535.62	557.06	566.35	549.86	539.12	542.77	559.22	543.83	544.99	562.3	575.82	568.56	563.04	555.16	566.93	544.39	554.68
0	3.2675	1.3496	16.782	5.252	0	0	0	0	4.5164	0	0	0	0	0	0	0	0	0	0	0	0	0	0	0	0	0	0	0	0	0	0	0	0	0	0	0	0	0	0	0	0	0	0	0	0	0	0	0	0
19.18	0	0	0	4.149	0	4.695	22.449	47.178	81.371	113.35	147.56	204.57	249	279.66	373.72	429.22	441.16	514.76	561.59	614.7	704.51	774.41	769.92	869.94	911.65	916.71	928.48	822.86	553.71	578.63	597.23	837.54	843.64	843.35	870.88	428.82	388.37	389.02	393.57	391.16	381.77	367.57	389.85	361.21	332.93	334.77	333.09	309.16	311.81
0	0	0	11.809	0.72698	0	1.6772	0	0	0	0	0	0	0	0	0	0	0	0	0	0	0	0	0	0	0	0	0	0	0	0	0	0	0	0	0	0	0	0	0	0	0	0	0	0	0	0	0	0	0
23.452	4.7945	0	0	0	0	14.14	8.0665	48.354	83.569	105.57	170.04	229.53	285.31	329.14	394.52	423.36	415.74	484.79	507.77	542.97	583.67	548.32	598.47	610.44	605.26	621.08	615.1	639.63	613.37	606.81	611.9	613.15	591.96	570.57	513.24	609.89	589.82	585.73	492.02	499.77	452.3	436.55	390.05	379.22	367.31	381.5	372.32	381.35	392.23
16.957	13.306	9.435	0	0	0	0	0	0	1.0518	19.148	28.33	58.147	83.638	122.53	173.15	194.26	207.87	271.31	299.09	327.92	346.53	369.78	403.9	396.54	325.56	332.75	329.12	320.47	345.56	311.87	311.17	291.84	267.12	271.25	266.4	278.89	281.89	251.2	262.55	266.61	260.09	262.2	229.26	238.26	213.85	222.06	221.05	240.6	209.28
0	2.8412	1.8355	2.1476	0	0	0	0	3.8841	1.1612	48.603	72.632	97.479	116.95	130.28	164.27	208.44	218.5	235.5	263.7	283.42	294.93	327.86	317.72	349.19	339.89	336.76	345.83	355.68	335.61	338.12	342.71	334.92	338.88	330.83	345.54	347.53	355.36	383.01	353.97	372.98	381.91	360.53	379.26	358.07	295.12	251.88	263.13	289.69	298.58
17.339	11.694	0	0	0	0	2.9399	7.7263	67.078	125.78	211.78	274.5	377.91	467.19	603.26	681.62	824.55	892.13	1022.9	1116.3	1125.2	1179.6	1280.9	1312.5	1323.1	1344.1	1371.1	1388	1344.8	1368	1362.4	1402.2	1400.7	1483.2	1472.1	1403.2	1437.6	1331.7	1348.8	1345.7	1442.2	1416.6	1386.7	1452.6	1500.9	1561.9	1615.5	1657.2	1661.6	1650.6
0	7.0236	7.2624	1.214	3.7724	0	0	0	0	0	0	0	7.5502	46.2	58.565	35.881	81.285	65.069	69.158	71.317	95.27	119.99	135.61	173.17	81.564	141.95	239.26	313.9	424.64	545.95	562.25	663.08	688.17	752.53	915.05	954.35	1040.1	1078.2	1133.8	1222.7	1321.9	1372.2	1305.1	1400	1395.8	1442.3	1516	1447	1482.7	1494.6
3.3834	0	0	0	0.036623	0	18.95	54.108	90.097	147.96	214.17	302.46	398.58	503.73	587.26	699.14	812.32	914.23	1005.6	1137.9	1250.5	1368.9	1637.5	1533.1	1602.2	1626.6	1621.8	1680.8	1596.1	1588.1	1611.1	1635.4	1617.7	1612.3	1601.1	1618	1658.9	1666.3	1682.1	1723.3	1710.9	1683.4	1697.3	1725.9	1712.1	1729.5	1700.9	1724.6	1690.6	1707.4
15.892	9.3965	0.70804	0	0	0	0	0	0	0	6.46	10.588	27.738	38.531	55.885	105.46	135.94	161.16	191.23	213.87	242.53	275.87	291.17	339.62	368.1	403.08	392.48	400.85	385.91	399.29	406.83	389.46	381.82	396.16	405.97	427.78	426.03	421.24	402.25	399.21	339.06	362.15	374.92	374.56	386.74	372.92	391.39	371.63	361.27	354.55
17.52	13.906	0	0	0	0	0	0	28.341	72.468	93.205	166.88	205.12	244.27	295.21	365.92	402.36	455.09	471.65	531.2	544.73	533.92	519.19	576.97	618.5	604.67	592.94	616.82	640.52	662.48	658.22	667.8	644.22	655.03	636.35	624.34	623.75	660.65	603.78	605.68	638.9	633.25	609.53	585.59	583.19	581.33	589.91	565.7	598.58	594.66
0	0	0	0	3.9415	58.782	36.832	58.805	79.658	88.664	111.14	130.94	151.8	192.17	222.46	238.06	247.54	300.04	301.65	321.74	318.73	342.86	366.47	420.34	412.96	401.6	383.14	407.43	420.1	436.25	396.28	466.91	405.26	470.55	425.85	467.68	445.35	462.71	446.4	486.74	479.6	524.64	557.24	561.07	576.43	527.76	525.22	509.75	468.4	470.04
0	0	0	1.0996	1.395	6.6462	12.283	22.159	28.347	35.525	26.208	35.564	30.221	34.396	34.053	37.247	54.257	49.147	46.251	58.055	72.063	85.025	89.575	101.67	123.2	144.02	140.89	145.98	140.34	156.38	153.46	159.79	150.13	152.76	144.48	143.11	157.14	157.07	164.45	167.95	168.13	165.07	161.25	170.21	166.84	167.04	182.85	179.28	175.12	188.4
0	0	0	0	1.8387	19.346	49.884	119.15	228.06	348.16	499.34	697.37	807.92	1016.2	1187.5	1301.6	1470.2	1584.3	1711	1786	1934.7	2034.8	2102.4	2258.3	2301.6	2366.8	2469.9	2471.7	2553.7	2645.2	2772	2873.8	2858.1	2881.1	2829.9	2801.1	2844	2850.6	2907.4	2909.9	2902.9	2849.2	2888.1	2864.3	2950.5	2883.7	2912.3	2895.6	2897.7	2912.3
4.884	11.576	7.9076	3.6292	0	0	0	15.647	59.446	120.55	189.69	261.15	369.23	455.67	543.63	612.09	665.92	717.39	746.34	835.9	834.8	847.79	887.48	879.8	873.05	880.28	888.99	875.08	957.84	938.01	911.83	881.17	924.98	900.78	871.1	855.33	862.69	801.29	834.14	843.68	817.92	807.45	787.79	812.88	837.69	806.82	805.71	805.65	796.44	771.95
4.7026	2.0835	0	0	0	20.165	0	10.458	54.976	93.22	153.53	234.75	292.25	412.54	498.65	591.89	646.01	751.4	824.19	888.72	934.23	998.16	1024.7	1070.2	1073.7	1137.5	1168.1	1228.1	1226.2	1264.8	1443.5	1187.1	1153.4	1223.2	1229.1	1197.8	1229.5	1193.5	1207.7	1240.5	1226.9	1208.1	1145.7	1177.7	1217.5	1182.8	1197	1167.6	1222	1221.5
4.3173	10.941	4.1566	0.41906	0	0	0	7.9009	22.854	66.038	140.8	240.71	387.85	551.57	773.95	971.13	1213.6	1451.4	1666.2	1846.3	2112.6	2371.9	2473.2	2638.9	2797.8	2964	3177.3	3184.6	3421.6	3499.9	3593.9	3670.5	3703.9	3980.1	4281.9	4233.8	4194.4	4024.4	4172.7	4108.5	4162.9	4151	4041	4082.4	4098.6	4087.6	4106.5	4176.5	4234.3	4207
48.122	24.935	0	0	0	0	0	17.385	97.96	160.51	242.79	370.15	481.7	599.46	716.22	760.15	880.83	982.43	1051.7	1113.7	1134.3	1161.8	1167.8	1251.9	1269.9	1340.3	1308.7	1317.9	1346.7	1325.5	1314.5	1371.1	1372.5	1344.7	1354.8	1344.7	1375.3	1348.9	1358.4	1360.4	1367.7	1454.5	1375	1375.4	1397.8	1374.9	1386.7	1384.6	1416.8	1396.5
26.218	10.173	0	0	0	0	0	0	22.284	64.908	96.776	146	204.62	284.51	371.18	447.03	539.86	644.97	721.76	811.93	897.16	966.62	1063.5	1084.6	1175.3	1222.7	1255.8	1251.1	1297	1344.7	1345.9	1365	1376.8	1406.5	1372.1	1424.3	1377.5	1384	1395.2	1368.8	1380.7	1379.3	1395.7	1370.9	1342.4	1358.2	1386.4	1374.1	1352.4	1337.6
0	0	4.8607	8.4001	2.307	7.984	0	9.7365	28.94	91.116	128.83	204.4	282	325.43	425.94	506.79	575.3	595.25	647.5	670.39	711.82	758.39	825.03	866.26	851.73	851.29	877.03	839.8	879.49	895.45	839.64	849.33	854.9	830.88	852.87	778.81	859.67	806.58	840.41	882.3	893.08	842.53	846.6	841.75	844.92	859.92	844.26	876.17	901	959.56
16.583	10.493	0.46396	0	0	0	0	10.788	25.765	63.11	129.08	210.67	295.06	376.3	463.89	587.23	683.16	781.54	834.43	922.51	1002.9	1088.6	1123.5	1152.2	1205.6	1219.2	1233.3	1259.2	1263	1287.6	1281.9	1282.4	1318.1	1335.5	1296.2	1319.1	1305.5	1312	1342.2	1301.9	1337.3	1326.7	1327.1	1337.6	1316	1320.4	1330.5	1330.9	1292.1	1296
2.1316	4.9919	0	0	5.7076	0	1.2552	0	3.9095	13.851	12.051	24.322	65.354	97.77	129.42	133.86	134.45	145.13	193.88	243.89	202.29	161.5	168.22	167.43	157.67	154.93	197.23	223.33	256.26	261.86	273.03	307.86	306.38	299.64	343.65	349.73	367.42	390.66	482.6	536.29	526.72	535.79	552.19	588.91	626.4	634.26	593.5	655.61	673.14	658.95
0	9.0579	0	0	0	3.0882	13.242	32.821	45.166	72.677	101.04	142.88	173.61	206.37	273.99	320.21	389.56	427.19	484.28	500.36	563.3	593.47	653.06	699.77	718.53	762.2	734.04	758.6	763.32	799.15	804.7	812.94	840.92	814.43	807.54	827.59	824.01	821.51	786.81	809.06	804.76	810.8	795.94	804.81	782.4	791.4	780.1	751.32	760.6	734.26
16.54	9.6246	0	12.273	0	0	0	0	0	17.5	51.089	88.369	135.83	187.46	236.7	291.8	348.3	423.24	464.44	537.33	600.08	658.46	704.11	755.14	805.19	843.63	851.81	906.98	926.38	955.54	955.94	994.05	966.63	1017	1014.3	1054.5	1080.1	1079.3	1086.4	1099.6	1108.1	1114.3	1087.6	1096.2	1115.9	1107.5	1103.7	1116.6	1114.5	1107.9
0.68622	0	1.4432	3.7138	7.7964	0	0	4.5374	3.2058	11.365	24.737	37.442	27.857	37.449	55.7	43.92	50.239	57.151	59.111	82.154	100.88	105.42	95.265	98.511	106.37	86.612	84.629	63.87	66.974	83.624	81.063	76.839	86.712	72.648	92.869	94.973	127.61	128.79	138.73	169.74	139.51	153.9	164.93	129.33	153.62	114.38	147.67	153.19	189.37	159.98
0	3.6523	10.512	0	0	0	5.9443	58.766	133.59	244.63	379.38	484.65	674.31	821.95	1014.1	1182.7	1297.5	1401.7	1517.3	1603.8	1668.5	1793.7	1823.9	1945.2	1951.7	1983.9	1964	2004.3	2048.1	2074.4	2073	2052.4	2128.7	2070.5	2076.8	2039.1	2107.8	2089.2	2078.3	2065.9	2055.9	2108.1	2067.2	2058.3	2136.7	2105.8	2110.6	2106.2	2178.2	2196.9
1.4543	13.742	12.475	0	0	0	6.7563	49.655	101.07	210.32	330.02	497.01	657.92	850.1	1016.6	1199.2	1341.6	1495.4	1695.3	1772.7	1875.8	2037.5	2176.1	2385.1	2243.3	2359.7	2390	2456	2489.6	2568	2587.6	2472.6	2416.6	2537.8	2488.7	2499.3	2493.4	2441.1	2430.2	2402.6	2419.3	2442.6	2415.9	2411.3	2427.8	2399.2	2388.4	2384.8	2342.4	2360.2
0	0	0	35.626	119.62	112.14	209.59	266.82	242.59	292.75	196.59	315.97	271.91	282.58	242.15	221.71	245.18	197.61	203.55	210.54	230.89	288.28	287.85	273	233.33	102.6	153.93	150.16	124.92	109.15	148.04	140.4	109.58	117.46	34.44	48.398	55.726	71.147	74.39	78.139	73.36	82.732	72.819	43.037	34.667	30.293	23.887	0	13.09	12.374
0	4.6239	3.802	2.2904	0	0	0	0	0	0	0	0	0	0	0	0	0	0	0	0	0	0	0	0	0	0	0	0	0	0	0	0	0	0	0	0	0	0	0	0	0	0	0	0	0	0	0	0	0	0
0	0	2.6518	0	0	0.0086603	25.601	79.586	189.33	303.33	446.11	569.56	700.02	848.79	978.42	1096.3	1183.7	1298.5	1373.3	1440.2	1490.4	1505.2	1550.1	1618.5	1641	1716.9	1788.2	1724	1738.1	1768.5	1709.7	1763	1726.5	1665.1	1814.2	1758.8	1613.5	1663.1	1593.7	1758.3	1713.5	1610.2	1687.2	1530.4	1534.9	1499.8	1463.8	1454.4	1413.8	1435
53.764	32.743	0	0	1.3094	0	4.4674	0.56253	2.7394	2.8702	0	0	0	25.954	12.065	81.339	87.358	110.11	156.65	178.74	240.65	247.3	270.37	319.21	501.01	369.14	361.89	404.59	418.56	407.87	474.94	472.23	507.39	515	547.7	554.99	577.85	577.69	570.9	598.21	635.74	649.57	623.75	624.42	612.52	612.17	619.38	610.95	619.56	648.45
0	0	0	0	0	0.45706	27.606	63.699	155.14	265.16	414.41	607.62	768.7	959.18	1084.9	1215.9	1443.8	1478.8	1664.8	1899.7	1908.6	2105.1	2132.1	2245.4	2369.2	2404.6	2405.9	2420.1	2461.1	2556.7	2570.1	2463.2	2467.1	2572.7	2541.8	2528.1	2544.9	2528.1	2524.6	2512	2468.8	2426.7	2351.9	2413.4	2343.2	2391.9	2393	2368.3	2384.6	2354.3
2.0563	7.3088	0.32019	2.5727	0	0	0	7.0513	10.416	35.87	50.642	81.036	115.71	167.26	218.61	268.99	318.64	343.11	382.46	420.96	459.61	491.42	502.47	525.42	590.77	599.52	612.43	602.84	622.39	629.12	666.18	681.79	665.19	655.92	656.27	670.69	731.51	727	771.79	871.73	648.08	647.06	678.64	661.41	668.36	658.07	655.74	681.59	689.79	691.13
20.846	12.411	0	1.2243	0	0	0	36.265	79.377	153.96	237.96	331.48	429.43	548.1	438.63	483.24	559.43	588.9	629.34	653.73	698.9	730.93	768.84	757.09	782.98	782.45	785.9	812.6	786.23	807.28	818.34	781.9	777.66	766.78	788.75	770.42	819.32	831.07	848.47	830.19	827.75	818.23	816.39	817.52	807.77	817.22	813.88	808	785.12	786.25
0	1.3224	7.0443	1.8269	0	2.6645	2.0041	0	10.618	27.665	78.445	136.88	184.46	253.64	308.13	355.91	429.16	500.96	564.72	625.8	653.61	723.91	735.12	765.83	802.51	838.22	858.2	884.3	907.68	910.85	905.5	965.67	926.06	1009.4	928.3	939.88	932.39	889.29	922.77	976.59	972.65	950.39	919.07	886.88	902.89	860.64	866.44	823.37	837.9	838.43
26.94	14.429	4.0251	0	0	0	0	0	8.6013	59.852	107.8	143.23	218.69	291.26	378.17	449.39	527.61	572.86	650.05	770.07	796.06	776.88	818.12	913.08	944.91	918.67	991.66	1000.2	1057.2	1145.6	1180.6	1184	1421.3	1460.6	1378.8	1367.2	1398.8	1422.9	1388.5	1437.4	1429.9	1324.5	1296.1	1495.4	1457.8	1473.2	1499.7	1530.3	1504.6	1505.8
7.5068	0	1.6185	0	0	0	2.4769	0	5.1949	22.11	50.147	62.307	106.56	141.96	194.91	236.82	268.56	307.66	333.9	348.71	387.14	432.39	456.87	499.32	499.38	486.97	473.97	498.29	515.16	535.25	520.07	523.37	516.46	488.02	509.49	487.8	528.05	517.61	497.73	496.95	509.18	500.75	523.93	488.57	475.82	456.78	482.92	502.08	539.28	514.81
21.164	21.323	18.069	12.917	0	0	0	0	0	29.628	148.72	227.9	364.14	452.25	558.38	659.92	738.4	736.43	787.92	881.36	901.63	1045	970.67	1065.7	1041.9	1014.8	1040.6	1061.9	1128.5	1051.2	1022.2	1048.1	1065.8	1100.3	1048	1019.2	1062.3	882.38	1052.9	1069.2	1097.3	1101.6	1068.9	920.71	1032.5	972.85	1002.9	1060.3	928.57	911.59
0	0.27018	0	0.18952	0	1.4657	1.4315	2.6787	2.9274	1.7729	0	2.4975	0.56011	4.3471	13.224	36.86	33.159	52.347	43.978	49.653	63.986	55.224	59.607	84.028	88.242	107.06	99.688	113.04	113.1	133.84	158.29	171.53	179.55	202.63	225.74	242.92	260.97	272.54	275.16	269.23	295.92	311.68	320.11	320.21	344.16	340.95	361.3	339.37	343.48	342.48
37.23	14.102	16.952	0	0	0	0	0	0	15.904	33.714	77.862	98.965	132.7	162.45	177.33	220.4	247.16	272.62	262.87	323.98	329.39	334.06	326.66	331.74	336.83	352.49	374.56	345.16	362.58	359.09	372.7	372.46	347.51	343.96	357.52	341.92	332.35	343.2	273.12	311.57	314.14	291.26	283.45	293.21	288.12	277.88	275.53	273.96	256.26
13.385	4.6045	0	0	0	0	14.363	13.438	29.25	48.433	67.845	88.719	113.11	126.77	148.09	174.09	204.13	196.45	217.49	218.86	259.52	238.57	271.35	293.64	290.39	285.7	271.24	263.47	278.71	256.25	230.39	267.21	236.86	260.75	292.73	265.08	246.63	249.12	264.07	255.41	258.48	219.25	233.13	239.48	245.4	227.11	223.74	226.26	198.31	177.12
0.24013	0	2.8099	1.4497	7.3625	0	1.7346	29.876	87.251	158.4	282.4	406.54	612.18	724.59	848.94	1004.6	1135.6	1259.5	1352.5	1447.8	1579.2	1604	1621.6	1715.4	1761.3	1766.5	1810.2	1845.3	1870.1	1926.7	1906.5	1921.4	1966.9	1922.4	1907.2	1901.3	1914.4	1861.6	1903.1	1861.7	1825.3	1809.1	1776.6	1734.4	1721	1792.6	1722	1746.9	1728	1729.5
0	0	0	2.2043	15.807	24.833	40.584	57.264	168.66	299.46	452.54	622.35	804.35	1007.2	1230.1	1434.1	1720.8	1873.1	2194.9	2383.4	2628.6	2644.3	2723.4	3111.5	3292.1	3415.8	3423.2	3574.1	3598.4	3770.5	3826.9	3932	3969.2	3781	3896.4	3913.8	3956.3	3903.1	3817.5	3829.6	3619	3631.8	3725.1	3796.9	3665.7	3651.2	3700.4	3662.1	3582.9	3687.5
19.997	0	0	4.4778	0	0	0	0	9.8739	31.8	37.505	59.393	80.031	97.487	109.21	113.51	137.63	129.1	142.04	113.15	152.8	128.77	170.42	202.26	195.79	162.8	155.99	167.52	158.8	176.85	159.22	170.25	155.41	174.42	207.04	169.82	157.08	172.55	177.63	150.49	150.97	147.9	146.3	155.32	140.54	125.03	123.2	128.86	109.8	133.04
9.9859	3.0112	8.3607	0	0	0	10.132	59.652	134.56	262.31	402.15	545.23	730.4	908.95	1116	1259	1452.6	1573.5	1799	1883.4	2044.5	2137.3	2215.1	2259.1	2329.5	2386.9	2470.8	2522.8	2572.2	2646	2690.4	2732.2	2781.6	2799.7	2873.5	2910	2951.2	3052.7	3065.7	3128.4	3174.5	3123.8	3186.7	3297.5	3398	3475.8	3470	3606.8	3630.6	3720.1
10.151	8.0591	4.1881	0	0	0	0	0	34.341	67.307	112.83	184.52	264.6	336.93	418.31	463.96	528.83	573.66	646.95	694.61	733.75	737.44	759.12	756.25	752.49	773.08	813.61	813.28	841.53	827.71	805.35	825.36	790.93	765.83	759.08	731.55	740.44	723.74	751.84	755.54	762.09	742.47	737.44	751.19	706.85	713.83	705.7	685.84	702.42	685.77
11.858	0	0	0	0	0	38.124	93.043	203.14	339.63	518.05	642.33	819.63	1007.4	1175.1	1362.3	1512.7	1726.7	1824.4	1827.4	1982.1	2081.8	2179.1	2254.9	2295.1	2376.7	2385.9	2429.3	2433.5	2416.1	2458.1	2357.6	2426.4	2556.2	2408.4	2422.8	2470.6	2364.5	2438.4	2378.9	2383	2390.3	2402.2	2365.2	2256.4	2283.2	2259.3	2213.3	2197.9	2212.9
14.38	14.667	0	0	0	0	0	0	5.8677	16.579	32.789	35.208	55.59	123.08	148.03	166.77	190.7	192.57	213.25	241.69	223.7	226.43	230.64	253.21	249.1	234.39	229.84	224.44	212.78	248.67	231.01	237.05	203.87	245.13	180.54	165.86	170.68	198.72	214.84	94.473	93.634	75.855	65.711	66.676	60.058	50.057	45.346	28.136	18.436	30.909
26.028	20.233	5.8326	0	0	0	0	0	0	0	0	0	0	0.75762	31.291	42.667	44.867	87.02	138.66	179.52	208.23	247.06	287.38	318.04	328.32	360.81	347.56	367.93	352.4	392.27	383.22	386.54	423.46	418.01	421.05	394.79	323.48	344.56	292.1	283.27	257.59	232.89	200.87	179.24	184.32	156.73	169.31	160.12	144.98	154.21
0	9.986	12.177	0	6.2344	0	13.741	62.651	171.7	296.06	459.78	447.28	850.08	1059.6	1293	1421.1	1654.1	1916	2015.8	2185.4	2303.6	2443.9	2495.3	2546.6	2518.4	2641.5	2728.4	2782.7	2763.3	2848.1	2859.3	2867.1	2975.2	3014.8	3013.2	3061.8	3074.3	3074.2	3146.2	3092.7	3090.3	3114.2	3108.2	3215.3	3163.8	3160.9	3120.1	2917.9	2905.5	2823.8
0	0	0	0	42.073	108.07	182.97	290.45	390.75	546.56	681.2	829.98	966.93	1118.6	1233	1371.7	1506	1625.1	1612.8	1681.3	1701.4	1697.1	1712.2	1821.4	1810.2	1828.7	1842	1920.7	1910.2	1942.4	1921.4	1926.3	1918.5	1984	1925	1946.7	1966.7	1928.6	1960.2	1963.9	1989.7	1958.3	1913	1920.4	1919.3	1884.7	1935.1	1889.6	1890.8	1901
0	4.1948	0	0.42163	1.7115	0	0	0	2.3779	13.202	0	0	0	0	0	0	0	0	0	3.8406	17.952	11.105	9.2258	0	0	0	0	0	0	0	0	2.8684	0	0	0	0	0.82536	0	6.2249	0	0.92232	0	3.2235	12.727	0	0	3.9118	0	5.0489	3.9761
0	9.3941	21.573	4.3016	0	0	0	20.784	74.588	124.34	257.42	317.63	488.15	601.54	637.61	840.28	927.54	1094.2	1212.8	1219.8	1340.8	1334.5	1404.9	1472.5	1518.6	1688.6	1664.4	1703.1	1701.8	1711.8	1680.3	1736.9	1751	1716.9	1734	1719	1628.2	1610.9	1623.3	1631.4	1651.3	1612.3	1656.8	1627.3	1660.7	1607.3	1632.5	1621.7	1630.4	1631.7
5.341	11.999	4.0758	0	0	0	0	9.1595	35.934	71.058	111.85	144.17	216.61	259.46	298.6	342.03	377.52	437.16	459.8	481.71	516.65	563.62	566.65	618.19	614.17	647.12	629.13	603.39	655	620.71	641.86	673.06	679.79	699.98	684.02	663.97	638.7	609.31	634.64	602.53	642.96	629.79	627.06	625.6	617.1	603.45	618.27	605.69	601.35	597.02
0	0	11.912	0	5.3613	0	7.9257	49.37	115.14	216.45	289.54	413.07	516.8	615.43	740.73	864.21	1003.3	1047.1	1095.2	1162.8	1225.5	1259.5	1239	1279.8	1298.2	1305.3	1292.7	1396.1	1460	1441.8	1379.6	1418.9	1394.2	1414.7	1385	1403.2	1406.8	1398.9	1386.1	1395.9	1408.9	1344.9	1365.5	1367.6	1336.1	1329.2	1326.2	1329.6	1322.6	1293.7
3.9709	7.6681	0	1.1041	0	0.43864	0	4.6428	0	14.562	47.889	106.16	160.53	228.43	338.49	413.48	499.81	550.25	608.31	696.44	749.74	787.92	837.31	898.1	930.02	956.39	994.26	979.91	1018.4	1078.8	1090.4	1108.3	1109.8	1096.8	1076.1	1108.8	1061.1	1073.7	1062.3	1034.3	1075.4	1060.9	1037.1	1055.1	1032.3	1035.5	1020.9	1014	1031.9	1033.4
0	0	0	0	0	12.996	48.747	115.14	196.49	333.45	448.79	622.52	732.43	932.1	1077.9	1324.7	1390.7	1526	1675.7	1779.3	1863.2	2014.7	1969.2	2065.2	2165.8	2120.8	2149.1	2244.7	2320.1	2285.5	2278.4	2220.2	2308.5	2019.9	1960.4	1913.8	1819.1	1785.6	1833	1741.3	1728.1	1695.6	1665.8	1636.2	1703.7	1628.3	1714	1624	1663.3	1661.5
9.6413	6.7609	0	0.21632	0	0	0	9.1955	43.066	72.661	105.64	175.4	222.69	257.31	303.55	354.12	389.81	440.59	444.36	494.49	519.08	551.39	556.5	583.22	600.75	612.53	602.39	594.81	606.93	599.27	601.51	583.69	597.65	577.17	558.88	542.82	537.63	511.91	501.83	500.49	484.76	467.7	449.78	447.69	427.96	416.93	411.55	402.9	380.51	373
8.7982	0	2.6707	0.06221	0	0	0.3259	23.186	78.067	164.97	276.88	414.49	565.79	757.49	953.14	1132	1267.8	1322.7	1468.3	1595.9	1628.5	1720.7	1838.5	1905.5	1950	2018.1	2086.9	2073.9	2126	2154.4	2139.9	2163.4	2188.7	2240.3	2241.9	2211.1	2192.1	2243.6	2240.5	2248.4	2248.6	2221.8	2251	2243.8	2179.3	2174.9	2195.4	2207.9	2182.1	2152
9.4839	0	0	7.5588	0	8.7257	20.199	68.17	130.22	213.67	340.29	439.36	611.74	769.63	818.17	1093.5	1131.7	1270.5	1159.3	1306.4	1288.7	1430	1501.2	1570.9	1846.4	1871	1892.5	1967.4	2005.5	2055.5	2023.6	2130.5	2139.7	2092.3	2086.8	2155.2	2125	2079.1	2118.6	2126.7	2092.6	2069.1	2088.7	2122	2101.6	2078.3	2078.7	2071.5	2064.2	2101.9
4.4668	0	0	5.999	0	0	18.928	77.245	182.48	305.25	436.06	580.37	732.75	890.97	983.16	1142.4	1249.7	1377.7	1454.3	1536.6	1593.2	1665.2	1693.3	1700.6	1738.4	1741.8	1797.8	1799.8	1764	1786.8	1770.8	1753.9	1764.3	1747.4	1752.2	1773.7	1729.5	1741.7	1722	1705.2	1688.9	1680.4	1640.6	1672.1	1673.7	1660.3	1661.4	1650.7	1634.4	1631.7
0	0	0	0	0	7.084	15.445	28.38	64.884	101.26	139.56	200.37	255.91	304.21	355.97	409.61	473.51	508.93	574.45	620.87	635.49	687.33	704.79	725.46	766.8	803.44	819.97	804.3	819.81	809.09	832.58	846.68	816.28	839.71	835.85	860.06	866.21	831.06	839.31	841.57	839.35	830.85	860.7	853.27	845.8	849.12	847.23	840.61	836.57	844.49
1.7223	2.3659	0	0	0	0	21.328	61.418	116.83	195.69	296.51	416.3	559.53	756.49	924.28	1108.8	1261.6	1435.8	1389.2	1717.6	1834.8	1894.2	1985.1	2021.4	2134.4	2158.6	2163.4	2178.9	2256.9	2251.2	2285.7	2367.2	2275.2	2348.1	2315.2	2357.1	2378.8	2396.2	2326.1	2379.9	2359.9	2399	2382.1	2384.1	2553.6	2549	2564.1	2527.8	2560.4	2555.6
0	0	0	0	0	12.89	54.065	0	0	0	0	0	0	0	0	0	0	0	0	0	0	0	0	0	0	0	0	0	0	0	0	0	0	0	0	0	0	0	0	0	0	0	0	0	0	0	0	0	0	0
2.7528	10.796	4.5956	0	2.3247	0	0	0	3.8637	32.92	59.419	79.447	99.827	124.9	151.66	187.72	195.51	221.79	256.84	256.21	279.03	294.86	305.49	326.92	340.4	346.96	377.19	370.53	388.61	404.67	405.76	439.41	433.32	431.19	435.61	441.22	458.74	458.37	459.15	479.21	456.5	498.13	463.03	474.2	481.22	486.9	476.74	470.61	492.43	466.61
0	1.85	1.4429	0	0	5.0583	10.726	16.571	51.696	117.87	241.63	343.57	497.27	647.37	868.78	1043.6	1255.4	1451.3	1639.7	1745	1852.2	2001.4	2100.2	2198.4	2320.4	2407.2	2525.1	2484.8	2582.1	2662.8	2584.5	2694.8	2679.3	2720	2724.7	2725.5	2736.1	2739.6	2757.6	2735.8	2703.8	2682.3	2675.8	2710.6	2686.5	2695.8	2657.1	2665.9	2625.6	2644.4
0.93691	0	0	3.8028	1.2878	0	3.2324	19.255	51.335	80.306	132.62	209.52	257.4	318.31	363.65	452.79	475.82	528.66	556.9	610.32	639.3	646.84	657.27	707.62	691.91	705.28	796.34	811.3	817.35	792.16	810.84	812.95	841.14	829.64	842.69	864.02	867.64	859.12	864.89	854.68	858.26	872.11	862.39	886.3	901.98	903.36	922.46	943.98	921.8	953.71
0	0	0	16.34	8.8968	0.24558	13.135	53.637	130.85	183.25	266.59	402.44	490.09	665.99	790.71	948.87	1112.2	1203	1244.2	1344.3	1336.2	1429.8	1480.5	1561.3	1618.6	1646.9	1557.8	1661.2	1671.8	1759.2	1864.8	1868.6	1804.9	1914.5	1826.8	1828.8	1846.8	1840.8	1787.3	1837.1	1739.1	1749.1	1679.8	1680.9	1645.9	1569.8	1625.3	1568.3	1532.7	1497.6
0	0	0	0	0	7.8036	14.752	18.079	14.558	23.801	18.509	30.727	29.875	0	0	86.312	111.85	127.68	141.52	179.78	192.28	180.96	204.24	218.7	234.82	256.97	230.94	253.74	261.77	278.07	277.7	286.15	283.17	297.79	280.5	302.5	336.37	326.97	307.77	311.6	306.31	321.03	307.05	316.46	331.75	320.74	311.31	299.47	312.64	309.02
20.889	9.8667	0	0	0	0.064076	12.775	27.87	52.614	100.55	151.26	214.02	258.38	329.9	411.94	520.66	572.23	606.32	693.41	773.71	822.49	866.97	889.82	927.23	973.58	1020.9	1022	1062.4	1077.5	1098.9	1131.5	1328	1382.7	1420.2	1554.6	1610.4	1667.7	1696.1	1821.8	1854.7	1979.2	1979.4	2021	2057.3	2084.9	2117.3	2172.5	2224.1	2312	2335.1
6.0059	8.1987	0	0	0.78536	0	0	2.7116	18.717	10.825	25.604	58.669	60.182	109.75	151.92	220.95	226.93	257.21	227.9	234.19	228.47	234.92	244.25	253.81	286.15	290.05	297.11	333.99	344.84	348.15	374.72	411.06	406.65	464.75	480.19	532.59	566.08	614.39	635.59	700.37	741.48	794.25	823.58	866.55	916.53	945.04	1036	1102.4	1151.4	1199.7
0	2.8778	0.45156	0	0	0	20.476	48.71	126.99	196.85	316.49	449.14	593.8	757.27	884.97	978.43	1103.7	1178.8	1284.6	1680.8	1632.4	1568.8	1573.4	1617.1	1556	1597.6	1689.3	1670.4	1691.9	1715.6	1725.8	1811.3	1811.5	1807.3	1824.2	1807.4	1763.2	1643.8	1623.8	1622	1592.1	1604.6	1540	1691.3	1674.3	1842.3	1827.1	1787.2	1790.7	1771.7
30.683	0	3.4674	0	0	0	16.453	53.747	110.96	188.61	269.05	378.81	482.42	628.21	735.36	858.39	556.43	1023.1	890.7	1215	1277.9	1433	1463.3	1526.6	1612.7	1672.1	1677.8	1659.7	1710.3	1711.5	1731.8	1844.5	1850.3	1775.6	1828.6	1842.3	1883.8	1717.7	1714.1	1771.1	1712.6	1751	1560.8	1638.4	1469.3	1396	1488.3	1394.9	1615.2	1684.3
1.2997	11.329	0	0	0	4.5243	0.15886	17.392	26.87	59.32	104.53	158.97	247.21	308.86	386.46	496.76	559.7	593.36	652.07	714.46	806.83	881.24	891.17	950.72	1022.9	1035.7	1048.7	1055	1078.9	1081.5	1095.2	1108.5	1112.8	1116	1099.5	1101.3	1060.4	1072	1065.9	1057.7	1077.3	1073.2	1092.2	1060.7	1061.1	1037.2	1034.9	1023.3	1000.4	1037.9
10.74	11.936	6.4444	0	0	0	0	0	0	0.11218	18.267	36.388	72.369	98.738	125.58	145.7	132.09	144.88	170.8	194.03	211.92	246.1	255.2	270.87	281.98	305.72	316.5	293	249.14	306.63	301.96	313.32	311.38	302.18	296.52	303.59	309.14	299.67	298.8	307.87	313	310.72	310.63	309.19	300.41	302.64	292.54	296.4	304.11	304.93
27.602	17.31	0	0	0	0	0	11.434	47.94	98.81	119.7	194.67	256.92	315.25	389.02	496.68	596.96	635.51	669.16	710.82	808.13	892.45	908.99	1172.1	915.67	971.82	958.79	986.01	1014.3	1031.3	1015.3	1176.4	1261.6	1293.5	1260.9	1237.2	1215.1	1149.2	1129.6	1106.9	1177.1	1097.8	1162.6	1189.6	1141.7	1122.5	1068.9	1083	1059.7	1041.5
2.3607	0.91353	0.39537	0	0	0	2.4322	1.0935	10.665	16.235	21.285	40.555	52.495	58.678	66.439	84.595	89.139	92.755	107.51	120.19	118.04	141.92	120.44	141.45	152.93	144.39	146.49	141.5	129.99	137.97	130.39	144.84	147.17	154.4	151.88	150.44	135.82	118.73	94.739	90.881	94.793	76.69	85.08	71.818	59.525	70.662	74.753	60.964	58.751	65.141
0	2.261	0	16.257	0	30.099	31.269	142.34	312.89	207.16	341.53	517.01	633.05	723.48	853.16	958.43	1102.7	948.29	1310.1	1382.6	1477.6	1606.4	1614.5	1738.8	1724.7	1655.7	1794.9	1764.2	1790.3	1756.1	2416.2	2381.3	2295.9	1764.1	1797.8	1799.5	2340	2183.6	2012.9	1980.9	1985.5	1958.7	1957.3	1994.9	1952.4	1861.4	1882.5	1826.5	1825	1813.7
12.138	2.4514	11.391	0	0	0	5.1039	24.993	39.614	55.607	90.916	142.85	213.61	299.1	390.79	471.2	565.99	687.13	792.88	894.21	989.28	1081.9	1192.1	1297.5	1339.5	1385.3	1355	1381.6	1441.2	1498.9	1567.6	1612	1646.9	1703.4	1728.2	1737.4	1827.1	1777.3	1710.1	1746.2	1699.7	1704	1653.2	1682.5	1653.7	1631.1	1627.9	1624.9	1665.5	1695.8
0	0	0.85578	0	0	0	17.467	15.697	42.326	64.438	81.813	108.24	148.81	181.96	214.44	239.27	260.22	328.08	339.17	314.58	349.44	348.44	368.45	356.96	316.87	347.21	378.52	364.5	374.81	409.66	386.49	403.99	422.65	421.51	409.63	420.58	382.31	406.7	417.78	426.37	443.48	448.56	420.58	426.27	423.06	439.54	406.99	410.22	404.59	403.91
0	5.6813	0	0	0	0	21.833	104.56	199	343.46	502.49	686.4	883.65	1043.8	1204.8	1377.6	1483.3	1620.3	1748.1	1822.9	1883	1923.6	2003.4	2044.4	2054.3	2106.6	2057.6	2042.5	2156.6	2151.1	2164.9	2218.6	2205.8	2128.8	2135.4	2123.8	2161.2	2172.9	2179.6	2150.9	2134.4	2184.2	2192.8	2173.1	2185.6	2188.8	2167.7	2149	2146.9	2146.5
2.9772	0	6.7118	0	0	0.59735	0	6.5212	25.836	57.41	90.281	128.75	179.05	225.72	291.07	342.75	432.52	501.28	543.26	600.06	647.55	696.72	738.17	778.68	841.3	892.3	880.51	916.84	979.08	1030.8	1007	1031.8	997.31	1017.3	1022.8	1009.3	998.8	973.25	982.18	972.13	984.29	980.5	954.82	944.45	962.67	929.58	942.63	936.28	930.57	938.64
0	0	0	4.2248	15.511	12.994	38.068	51.137	65.257	92.349	79.385	102.23	81.404	99.819	110.93	123.24	130.61	126.51	120.05	152.09	147.3	151.04	128.65	105.18	62.959	65.703	53.51	75.722	63.787	93.82	97.322	105.87	90.892	101.46	125.11	124.07	157.3	159.34	174.03	139.86	163.85	155.72	163.78	135.84	134.39	12.351	4.4147	0	5.8812	5.372
0	11.231	10.03	0	0	0	0	23.81	47.865	111.28	160.19	244.57	330.7	382.52	478.94	555.92	655.67	724.16	748.43	819.31	827.08	900.64	917.75	947.85	921.02	957.3	939.87	978.63	973.38	981.8	969.1	994.15	988.75	1009.6	975.17	951.02	943.28	927.15	952.67	980.67	963.35	941.94	918.61	901.8	905.89	894.33	901.35	913.32	896.01	894.69
21.032	3.5575	0	0	0	0	7.5345	40.149	123.97	230.3	344.96	527.63	655.95	887.68	1069.2	1205.8	1314	1393.7	1560.7	1690.8	1740.8	1859.3	1933.7	2017.8	1986.7	1965.9	2049.4	2090.4	2083.6	2063.3	2042.2	2126.9	2158.7	2120.8	2069	2094.3	2138.2	2031.2	2043.2	2014.5	1941.3	1967.3	1918.2	1922.8	1938.6	1944.2	1947.6	1968.1	1956	1986.1
0	0	0	0	12.645	4.4864	31.933	114.95	220.17	357.6	561.07	781.39	1008.3	1238.3	1527.9	1641.5	1937.1	1951.5	2117.1	2358.7	2491.4	2763.8	2845.9	2610.9	2845.2	2841	2869.7	3003.2	2975.1	2978.9	3046.3	2964.6	3086.2	3132.5	3060.4	3087.3	3027.4	3076.5	3132.5	3068.5	3084.3	3111.2	3106.2	3179.7	3236.3	3202.3	3228.5	3202.9	3194	3246.3
3.9334	14.84	4.7087	4.9273	0	0	0	0	0	7.299	8.5592	6.309	54.703	67.969	63.438	65.362	117.39	68.941	94.315	125.62	140.27	138.28	120.67	105.12	93.528	93.715	51.321	70.185	47.955	58.494	98.78	85.512	47.009	42.649	46.534	45.149	56.513	45.883	59.771	67.283	74.827	57.613	75.22	67.043	55.625	46.048	54.394	50.393	46.28	33.279
6.7821	0	0	0	0	0.38152	0	8.8624	27.634	41.375	95.875	140.42	172.04	220.89	260	311.21	385.57	432.03	474.72	518.15	553.91	588.29	616.09	679.13	701.05	752.96	719.46	750.45	765.78	773.8	812.24	838.19	838.58	857.1	849.79	941.97	871.92	828.96	814.5	819.7	829.8	824.69	819.1	844.78	820.04	853.91	834.03	848.17	843.8	848.65
0	4.6499	0	3.6928	10.561	0	0	12.668	25.36	59.742	99.589	128.45	179.59	221.6	280.16	343.66	401.45	451.13	526.39	563.25	594.09	663.44	678.08	704.68	704.26	774	751.21	728.62	766.92	793.82	780.57	788.43	808.39	813.19	810.23	793.78	796.53	802.24	819.48	805.68	799.2	798.08	809.98	794.52	793.9	779.62	789.06	785.44	770.36	781.67
18.76	20.659	3.2819	0	0	0	0	0	0	0.78217	21.904	67.636	81.695	106.2	134.01	176.6	225.72	273.96	293.97	347.83	360.24	403.73	391.9	430.61	471.75	507.09	532.15	562.88	539.99	564.77	565.68	610.19	581.24	604.83	615.75	617.38	582.07	607.89	598.33	631.59	634.65	624.58	631.46	639.29	615.84	627.85	600.6	601.26	603.36	589.21
23.262	7.203	0	0	0	0	0	0	26.338	57.621	83.985	161.52	211.36	277.52	364.9	433.26	495.08	515.53	581.41	631.27	661.9	718.56	754.4	810.14	861.45	883.44	924.41	989.65	952.85	747.22	745.92	797.55	827.54	837.54	825.79	789.43	803.23	827.58	795.81	802.06	793.83	785.25	773.59	776.9	748.33	749.6	727.55	741.56	719.8	727.5
0.80416	8.6716	0	1.3499	0	0	7.0588	63.82	171.82	296.21	448.18	599.37	766.05	989.63	1284.9	1379.4	1574.8	1690.5	1970.5	2139.2	2244.5	2114.5	2207.3	2290.6	2280.3	2347.6	2504.1	2432.8	2414.6	2474.2	2476.2	2483.5	2339.7	2401.2	2390.1	2384	2419.5	2371.6	2402.9	2469.1	2386.9	2361.1	2316.8	2403.8	2325.7	2357.2	2359.2	2327.7	2343.5	2411.1
0	0	0	10.195	14.325	29.231	5.1244	47.969	162.43	185.43	264.68	359.02	439.41	549.75	652.93	761.67	1144.8	989.52	1145.7	1240.6	1646.1	1469.9	1869.6	1919	1603	1742.8	1797.2	1806.5	1809.1	1806	1815	1845.9	1808.6	1826.3	1826.2	1807.5	1856.1	1831.6	1869.2	1821.6	1856.6	1827.8	1833.8	1822.7	1799.9	1784.3	1816.6	1766.2	1793.7	1793.6
0	2.2559	3.2343	7.5518	1.2092	0	1.6687	15.753	46.196	89.884	146.57	182.61	249.18	300.68	351.14	395.58	445.04	516.85	543.33	550.8	556.11	609.54	624.37	636.24	661.97	669.59	681.74	652.35	669.05	674.64	681.79	689.72	695.7	689.77	676.14	668.04	674.92	674.01	670.6	663.99	669.4	661.12	677.34	670.66	670.53	720.91	751.13	747.39	723.44	736.79
13.053	12.308	14.707	0	0	10.384	0	0	15.273	62.188	181.36	270.41	373.78	570.73	734.77	913.89	1030.2	1231.4	1240.8	1312.9	1382.8	1444.4	1521.6	1625.8	1700.5	1790.9	1674.9	1715.3	1777.9	1786.6	1814.9	1879.7	1859.8	1946.9	1919.6	1893.6	1915.3	1841.7	1859.4	1898.4	1797.5	1849.3	1737.9	1758.8	1831.3	1801.9	1813.1	1760.4	1700.7	1705.7
18.402	1.0887	0	0	0	0	10.331	50.247	113.1	203.62	317.79	426.4	537.09	691.82	837.14	1033.1	1210.2	1349.6	1492.1	1655.2	1751.6	2356	2389.8	1988	1992.7	2065.1	2110.2	2101.5	2152.3	2199.4	2202.5	2243.2	2266.3	2245.7	2251.3	2260.2	2294.2	2279	2256.1	2304.8	2332.1	2287.4	2224.4	2235.6	2258.8	2209.6	2138.8	2119.2	2156.6	2154.7
0	2.4511	3.6686	4.1121	0	1.3755	6.0803	46.628	86.806	183.51	284.93	404.52	510.28	619.47	735.04	790.94	1150.6	1132.1	1210	1332.9	1455.7	1543.7	1592.1	1601.9	1644.3	1675.6	1629.2	1675.7	1703.6	1737	1688.5	1710	1756	1782	1815.7	1802.5	1454	1459.8	1523.4	1606.4	1592.2	1556.8	1536.3	1548	1539.9	1534.6	1526.5	1551.1	1572.7	1565.7
8.4148	8.9292	14.024	15.833	0	0	0	0	0	11.203	23.728	49.687	65.639	103.03	121.44	165.51	190.5	220.09	233.26	280.22	281.19	309.97	354.89	374.69	378.79	402.13	414.61	422.91	409.91	395.91	388.79	404.35	374.22	375.64	390.57	372.31	385.54	356.69	387.42	409.74	411.19	393.32	391.36	359.85	380.71	367.44	359.79	351.97	351.68	326.58
0	5.0169	0	8.3317	0	0	4.9514	62.347	122.74	214.11	339.95	488.93	572	699.16	857.2	927.72	1051.7	1153.1	1199.3	1287	1332.9	1447.8	1447.9	1422.2	1434.9	1446.3	1433.9	1526.1	1532.3	1541.4	1515.6	1583.8	1515.9	1579.5	1559.7	1549.3	1550.4	1543.3	1583.8	1578.4	1596.6	1600.1	1584.9	1555.6	1569.3	1543.5	1543.4	1557.4	1548.7	1527.9
0	0	0	0	0	21.381	60.915	141.04	238.46	349.06	521.89	668.16	781.33	930.17	1132.4	1284.3	1505.6	1677.4	1878.2	2091.7	2173.4	2352.5	2442.6	2511.7	2630.5	2624.5	2684.6	2663	2659.2	2720	2705.1	2726	2696.1	2672.1	2649.8	2604	2645.3	2642.6	2602.5	2635.1	2580.1	2606.8	2581.8	2562.1	2637.8	2557.2	2568.9	2617	2609.6	2639
17.26	13.085	5.105	0	0	0	0	0.16305	0.87718	14.412	30.904	51.543	65.833	94	114.71	140.29	152.73	197.52	195.6	213.64	236.95	243.12	232.22	246.72	240.35	259.87	243.47	267.43	263.78	251.81	245.2	223.26	231.44	231.43	236.47	227.46	221.76	242.49	235.44	244.68	227.87	222.74	226.35	227.06	225.46	232.39	219.53	218.07	209.07	212.66
39.869	10.352	0	0	0	0	0	0	32.472	87.014	162.34	227.49	338.67	443.78	553.16	675.46	778.62	917.7	1188.4	1113.2	1348.7	1499.4	1430.3	1448.5	1497.9	1574	1606.8	1652.9	1534.6	1596.9	1601.3	1610.7	1620.7	1671.3	1633.9	1668.1	1686.4	1740	1678	1769.1	1769.9	1775.2	1798.7	1780	1795.9	1735.8	1787.8	1877.7	1814.3	1838
0	0	0	0	2.0901	14.803	48.843	86.363	166.06	291.44	421.48	532.68	682.72	850.55	951.36	1094	1306	1450	1539	1584.6	1684.4	1712.8	1796.9	1770	1873.5	1966.1	1879.4	1935.6	1944.6	2003.8	1986.5	2033.2	2001.5	2116.7	2112.1	2072.2	2089	2085.6	2077.4	2052.8	2067.2	1954	1992.4	2015.3	2013.2	1980.6	1985.3	1959.7	1974.4	2022.8
7.0459	19.227	3.8055	0	2.3564	0	0	22.96	63.773	126.92	193.07	292.2	365.4	499.08	598.35	695.99	789.55	900.84	949.13	996.39	1033.4	1102.1	1153.9	1262.2	1349	1358.7	1365.5	1448.4	1408.9	1460.3	1483.1	1510.6	1506	1435.5	1488.3	1485.8	1518.2	1505.6	1359.1	1324.5	1368	1322.7	1291.7	1330.6	1360.9	1329.2	1370.1	1301.6	1323.8	1352
0	8.658	9.1852	0	0	0	0.8543	15.1	46.845	91.729	167.55	244.7	305.05	393.66	494.12	595.75	692.29	798.48	892.92	978.18	1018.6	1087.4	1158	1304.3	1281.5	1383.5	1453.7	1542	1588.5	1674.3	1638.2	1666.4	1700.7	1707.8	1662.6	1700.1	1648	1681.1	1708.7	1716.7	1671.9	1703	1711.4	1721.4	1731.3	1730.5	1699.7	1730.5	1732.2	1683.4
0	10.58	5.2571	0.95991	0	0	6.1513	32.461	120.29	219.23	347.03	479.34	632.12	763.32	898.32	1035.1	1155.2	1257.7	1382.8	1428.7	1526.7	1585.5	1643	1749.6	1827.8	1851.3	1915.3	1923.2	1922	1975.3	2012.3	2106.2	2058.8	2065.2	2097.6	2047.5	2149.5	2071.9	2057.8	2062.5	2026.7	2037.1	2007.6	1982.9	1997.2	1955.4	1925.7	1893.9	1844.1	1845.1
0	6.5051	1.0752	4.2384	0	0	0	11.195	5.9474	39.374	64.707	113.23	134.97	208.56	265.07	341.32	401.2	438.41	517.15	568.61	613.76	491.57	516.85	514.68	518.88	557.69	509.59	599.39	604.76	597.19	631.59	616.9	597.29	631.91	606.56	605.08	607.08	612.46	616.65	636.58	647.96	636.21	669.73	625.46	638.88	628.81	624.53	637.61	622.41	624.45
22.758	10.269	0	0	0	0	13.922	30.719	102.97	206.9	333.47	524.21	683.05	911.55	1096.3	1332.5	1522.7	1645.2	1846.7	2024.8	2220.6	2278.4	2427.5	2585.4	2611.4	2681.2	2862.4	2826.6	2788.1	2775.7	2810.5	2933.2	2981.2	3020	2924.6	2968	3071.4	3022.6	3055.3	2995.4	2988.3	3048.7	2948.8	2949.2	2973.3	2938.7	2957.7	2957.6	3014	2978.1
38.942	20.345	0	0	0	0	0	18.61	43.761	122.46	209.4	314.04	411.99	500.18	595.91	707.79	849.96	955.57	1042	1150.5	1230.9	1317.4	1439.7	1455	1525.3	1611	1628.1	1715	1747.9	1700.5	1748.5	1797	1768.6	1822.8	1860.8	1888.7	1930	1941.4	1935.9	1954.5	1960.4	1922.5	1974.8	1970.9	1971	1950.4	1939.3	1938.1	1897.3	1907.9
33.163	7.7244	0	0	0	3.6042	55.338	120.49	235.58	389.64	549.37	754.8	930.44	1126.9	1290.8	1470.3	1666.1	1859.5	2074.4	2205.5	2367.6	2569.6	2616.1	2703.3	2742.2	2822.3	2870.9	2969.5	3011.4	2935.6	3050.8	3176.7	3102.3	3071.2	3099.8	3221.3	3186.8	3213.5	3294.8	3293.7	3279.3	3294.5	3276.3	3309.6	3338	3402.8	3391.7	3364.5	3326.1	3327.7
9.9349	5.2121	0.74615	0	0	0	0	25.406	72.009	135.5	206.06	265.82	350.16	445.12	557.69	640.05	736.27	812.61	891.32	995.43	1045.6	1153.5	1198.2	1239.2	1318.2	1370.5	1401.5	1432.2	1462.2	1470.4	1521.2	1548.3	1519.1	1576.3	1641.9	1571.1	1607.5	1608.7	1610.4	1653.3	1650.4	1683.7	1698.2	1708.6	1687.1	1709.6	1739.7	1710.1	1716.7	1714.9
0	0	0	2.5891	18.849	33.215	35.329	67.436	98.409	178.28	191.31	290.36	368.12	490.44	551.8	670.41	645.49	782.38	762.81	929.79	948.04	941.65	948.77	1005.4	1024.3	1070.5	1080.5	1093	908.06	861.7	908.97	899.61	946.38	938.37	926.42	938.41	973.15	885.4	932.4	884.47	905.12	930.09	900.8	852.56	857.88	845.43	861.69	851.25	868.63	886.97
6.8823	3.3911	0	0	0	8.0828	7.6054	15.089	32.964	61.229	97.404	143.14	179.16	228.16	271.99	304.67	342.07	382.82	418.88	451.2	487.85	519.55	532.92	536.46	583.98	606.62	613.12	591.29	628.08	594.01	601.25	598.71	610.35	607.55	589.37	592.28	581.66	578.41	580.36	586.35	593.19	598.37	586.26	584.56	587.88	587.81	596.59	583.95	577.56	585.95
0	25.615	48.98	105.54	0	0	0	0	0.48351	9.5462	8.9883	24.066	3.5631	0	0	0	0	0	0	0	0	0	0	0	0	0	0	0	0	0	0	0	0	0	0	0	0	0	0	1.6425	0	0	0	0	0	0	0	0	0	0
6.8682	2.565	0.091749	0	2.0127	0	0	0	0	9.7003	25.976	44.825	72.543	91.499	109.95	110.52	118.9	137.07	150.26	160.29	138.95	182.68	177.89	182.4	128.92	110.16	111.32	106.56	106.85	99.445	88.871	83.777	72.708	53.582	23.607	18.663	0	0	0	0	0	0	0	0	0	0	0	0	95.775	154.84
0	0	0	0	0	65.204	187.44	323.91	541.93	778.97	1059.7	1355.5	1578.7	1828.5	2168.2	2413.4	2630.4	2770	2962.8	3062.2	3135.4	3130.3	3349.8	3289.3	3348	3422.9	3487.3	3490.1	3433.5	3463.3	3482.7	3542.5	3417.7	3510.3	3503	3530.2	3434.7	3588.8	3477.7	3528.7	3432.4	3480.9	3437.3	3423.9	3393.9	3373.9	3340.4	3340.9	3325.4	3361.4
36.191	21.016	0	0	0	0	0	0	0	0	0	0	0	0	0	0	0	0	0	0	0	0	0	0	0	0	0	0	0	0	0	0	0	0	74.689	112.57	98.855	88.511	107.5	93.506	75.237	49.407	81.699	110.95	94.743	97.132	107.97	146.19	43.633	46.445
34.409	27.565	0	0	0	0	0	0	0	0	0	0	0	0	0	0	0	0	0	0	0	0	0	0	0	0	0	0	0	0	0	0	0	0	0	0	0	0	0	0	0	0	0	0	0	0	0	0	0	0
0	0	0	0	0.83713	11.911	35.53	131.23	242.62	530.4	504.06	673.32	892.17	1063.1	1247.6	1563.7	1764.5	1977.4	2170.8	2421.5	2547.2	2653.5	2652.1	2931.1	2971.9	3036	3068	3166.8	3144.9	3154.3	3173.5	3316.2	3350.8	3260.1	3309.6	3279.3	3250.9	3260.5	3206.7	3193.5	3224.6	3217.3	3206.9	3250.4	3226.5	3204	3244.4	3198.1	3153.9	3228.3
8.8664	17.695	2.5909	0	0	0	0	0	4.8321	24.837	32.589	54.264	81.454	107.91	145.89	177.57	219.35	250.2	290.63	314.69	341.18	363.59	391.37	423.81	417.47	458.79	431.23	423.8	440.11	450.8	447.72	449.18	455.19	455.89	500.04	506.32	565.46	572.48	491.12	516.15	425.4	398.06	434.57	430.59	424.45	421.43	402.1	420.91	413.06	412.45
19.184	1.2839	5.6145	5.7507	0	0	0	0	0	4.2839	0	22.609	29.022	20.037	37.335	66.23	91.949	93.358	77.713	127.97	144.11	132.68	122.82	142.49	145.31	151.47	112.17	161.43	135.09	134.85	101.43	71.202	77.733	106.89	136.7	117.44	69.863	91.378	0	131.5	128.37	79.226	29.279	45.85	0	0	0	49.247	41.733	34.911
5.9816	19.986	11.877	0.026574	0	0	0	0	0	0	20.499	49.893	61.583	93.692	126.88	168.35	214.96	218.21	249.22	291.42	320.51	335.67	361.51	372.83	355.61	359.8	381.63	409.76	416.32	436.88	408.37	415.61	425.4	437.8	431.58	406.32	408.72	413.78	388.62	425.86	452.13	437.56	418.5	410.48	409.96	391.82	383.31	401.44	400.17	367.33
12.598	7.1792	0	0	0	0	4.7718	47.552	110.88	189.21	279.86	402.89	550.84	694.58	846.84	945.42	1088.4	1216.4	1328.1	1475.7	1595.5	1689.3	1813.7	1891.2	1996.3	2064.3	2142.7	2222.8	2259.2	2295.5	2388.6	2446.9	2423.1	2429.4	2482.6	2474.2	2499.6	2455.4	2418.5	2456.3	2428.1	2430.4	2439.2	2368.4	2367.2	2375	2190.9	2277.7	2306.9	2403.6
10.14	25.849	0	2.7649	0	0	0	0	0	29.596	94.753	191.65	211.28	316.24	347.89	403.98	509.78	569.77	652.88	685.6	751.89	841.69	870.72	871.19	872.37	1110.6	1092	1141.5	1116.7	1167.8	1168	1208.4	1179.7	1217.8	1194.7	1244.7	1252.8	1239.6	1248.6	1237.9	1283.6	1192.8	1218.5	1195.4	1191	1162.4	1172	1020.1	992.23	991.97
0	0	6.1796	3.3916	65.978	128.07	90.088	189.79	138.01	202.55	330.97	397.35	486.62	599.59	654.9	765.4	897.57	986.17	1035	1166.1	1218.4	1263.7	1263	1285.8	1279.2	1316.5	1341.8	1348.7	1393.3	1367.6	1407.2	1429.2	1402.5	1440.1	1437.7	1475.9	1545.2	1539.8	1644.7	1579.4	1655.9	1640.6	1621.5	1672.6	1514.4	1638.4	1617.4	1665.1	1774.8	1841.1
0	2.3146	4.4947	0	9.869	0	1.0076	14.916	40.572	68.764	107.48	159.04	199.59	261.64	318.52	396.79	486.44	581.12	623.55	668.37	766.44	833.59	825.91	820.64	872.66	908.26	924.16	955.51	1013.1	1034.3	1084.3	1066	1121.6	1138.5	1177.9	1129.9	1164.1	1109	1127.8	1143.1	1135.2	1151.4	1132.9	1169.1	1181.4	1177.7	1169.6	1169.6	1153.2	1168.3
0	0	0	0	62.51	101.87	171.32	175.3	205.07	67.48	170.73	409.03	513.56	525.98	685.86	703.23	836.13	874.48	957.3	1009.6	1061.4	1109	1183.3	1235.4	1240	1247.2	1274.4	1327.1	1332.2	863.02	813.98	895.4	813.72	894.65	803.3	832.38	821.33	825.56	854.39	883.87	824.65	866.22	840.08	856.04	875	819.34	850.49	841.69	798.78	839.56
0	0	0	0	0	13.202	57.898	134.22	253.82	334.92	474.42	702.51	844.7	1044.8	1201.8	1388.2	1587.2	1704	1863.5	1879.8	1997	2103.5	2191.3	2251	2326.8	2211.8	2216.4	2293.4	2201.3	2319.6	2262.4	2253.7	2256.4	2187.3	2158.1	2180.4	2226.1	2239.8	2198.6	2251	2192.1	2326.7	2225.7	2227.7	2207.7	2197.5	2167	2191.4	2191.4	2149.4
26.033	7.8376	0	0	0	0	0	49.709	123.23	239.08	347.42	507.3	685.26	858.86	1041.8	1204	1377.8	1521.7	1643.8	1665	1786.3	1886.1	2000.9	2014.8	2081.2	2114.8	2188.6	2226.6	2230.7	2241.5	2347.2	2377.9	2427	2504.2	2505.9	2518	2605.4	2655.3	2706	2721.2	2657.1	2679.4	2806.4	2801.9	2854.2	2874	2989.1	3024.8	3048.5	3182.5
0	8.7953	5.3435	7.4771	0	0	0	17.608	36.981	62.827	106.6	137.58	183.28	203.38	269.19	345.63	415.97	463.24	498.31	553.84	589.38	602.71	667.33	657.52	685.47	717.46	708.57	683.76	739.17	720.68	757.77	766.45	775.53	789.16	778.74	791.3	786.83	806.92	835.1	831.29	805.66	809.09	806.6	772.23	815.06	791.21	767.5	755.6	728.29	730.46
0	2.5271	0.52444	3.2591	5.8165	0	0	0	0.8958	0	0	0	0	0	0	6.5916	10.962	8.7209	0	0	0	0	0	11.635	0	0	0	0	0	0.17829	0	0	0	0	0	0	0	0	0	0	0	0	0	0	0	0	0	0	0	0
16.933	7.1052	0	1.9065	0	0	0	30.941	106.88	228.79	377.04	559.37	703.17	914.12	1122.4	1359.8	1619.8	1802.5	1994.9	2155.4	2350.4	2574.7	2677.5	2874	3005.9	3048.2	3162.3	3211.8	3307.8	3424.1	3467.7	3520.6	3591.1	3650.6	3604.3	3640.1	3744	3680.8	3819.7	3816.5	3832.1	3846.3	3859	3900.7	3914	4021.5	4117.8	4107.8	4075.4	3889.3
0	2.2807	0	0	0	0	25.526	78.819	187.16	297.58	442.5	619.26	815.7	1008.8	1227.9	1389.7	1616.3	1784.2	1897.2	2118	2192.4	2365.9	2422.3	2579.6	2523.3	2727.4	2753.8	2684.5	2546.4	2584.3	2579.8	2634.8	2644.8	2703	2575.1	2596.3	2618	2610.2	2602.6	2635	2628.2	2656.6	2593.9	2661.8	2657.8	2689	2681.5	2671	2606.6	2636.6
15.262	1.0236	4.4887	0.38968	0	0	0	0	0	0	0	0	0	0	15.279	11.695	0	3.2531	0	14.623	6.2481	1.2485	0	0	0	0	0	0	0	0	0	0	0	0	0	0	0	0	0	0	0	0	0	0	0	0	0	0	0	0
12.368	2.7197	0	0	0	0	23.107	31.091	62.516	70.237	78.983	114.66	125.66	166.73	196.91	233.25	236.7	249.78	255.6	279.58	285.29	308.17	306.01	369.96	401.44	312.82	303.04	298.2	306.8	299.23	312.06	344.85	330.32	320	332.57	356.15	402.45	370.42	376.53	397.93	399.91	419.39	424.85	425.71	433.38	447.82	457.82	490.2	511.61	529.6
0	0	0	5.7818	3.6335	64.716	74.395	79.949	155.22	200.43	284.94	440.33	479.99	664.11	721.39	845.22	960.33	1040.1	1129.8	1216.7	1229.7	1340.7	1322.5	1396.3	1431.5	1448.3	1602.3	1508.1	1603.2	1645.1	1598.3	1634.1	1557.5	1697.6	1648.9	1599.1	1627.9	1622.9	1631	1644.4	1580	1581.6	1541.6	1565.6	1541.9	1566.4	1570.4	1566.9	1593.6	1630.2
0	1.9327	0	0	0	3.8967	17.764	74.348	144.61	254.34	364.71	500.38	654.96	827.8	1004.8	1120.7	1353.1	1449.1	1608.6	1795.5	1884.2	2038.6	2079.6	2150.4	2218.8	2298	2319.6	2281.6	2380.8	2394.9	2358.6	2414.1	2391.7	2393.5	2428	2350.4	2372.3	2334.4	2286.6	2322.5	2355.8	2494.4	2401.2	2325.5	2309	2340.4	2392.8	2434.4	2333.8	2276.2
0	0	0	0	6.6608	6.7398	13.662	46.887	113.22	188.5	311.68	448.87	591.67	730.11	869.53	1030.5	1220.1	1334.2	1472	1637.7	1736.7	1850.7	1967	2021.2	2085.8	2153.9	2144.3	2256.5	2304.8	2360.7	2383.6	2413.6	2394	2453	2448.4	2480.8	2419.5	2433.3	2508.6	2493.1	2449.4	2443.9	2483.3	2552.3	2578.6	2491.1	2552.6	2583.9	2561	2564.1
0	0	0	0	0	29.826	75.725	145.27	252.15	394.52	581.81	793.45	965.78	1165.9	1360.5	1544.5	1705.8	1832.6	1939.4	2191.2	2246.5	2356.2	2474.9	2453.7	2579.6	2684.3	2639.3	2744.7	2888.6	2906.5	2959	3059.8	3083.9	3045.8	3014.7	3057.1	3068	2996.5	3025.5	3028.3	3049.7	3053.5	2969.5	3035.9	2984	2983.1	3037.3	3035.4	3079.9	3116.3
13.421	10.524	0.42291	0	0	0	0	0	19.467	55.361	89.306	124.67	180.16	231.87	272.37	340	352.14	403.83	449.59	521.45	556.6	588.45	607.66	624.73	637.52	665.83	647.23	673.69	666.94	695.06	696.88	732.53	727.36	720.56	713.44	726.21	749.35	702.52	734.23	700.12	727.24	697.82	697.52	661.67	658.14	640.68	653.61	685.86	658.85	685.49
0	7.1204	0	0.60909	0	0	4.2653	24.775	75.385	163.29	265.28	394.77	586.59	764.99	966.06	1207	1367.2	1574.2	1750.5	1918.5	2022.2	2254.2	2295.4	2374.9	2439.2	2456.7	2510.9	2574.3	2610.1	2610.2	2647.4	2702.5	2757.5	2801.6	2777.4	2799.1	2900.1	2931.7	2965.4	2936.1	2995.5	2985.8	3070.6	3138.3	3095.3	3145.2	3185	3128.7	3203.2	3175.4
0	0	2.0575	2.1556	0.12788	0	16.479	71.419	153.3	292.52	466.05	587.88	785.37	966.29	1321.6	1339.8	1348	1675.6	1555.9	1878	1966.9	2164.9	2162.1	2268.1	2456.1	2488.4	2516.1	2447	2534.9	2506.5	2415.6	2417.1	2473	2489.6	2516.9	2501	2364.2	2359.5	2376.8	2441.9	2631.1	2562.5	2541.3	2554.2	2554	2521.3	2579.1	2588.1	2600.6	2586.1
19.233	10.005	4.2751	0	0	0	0	4.2212	58.397	118.56	207.75	308.8	429.8	552.37	697.64	816.63	877.07	1050.3	1097.6	1186.7	1254	1374.9	1374.1	1423.4	1440.3	1468.2	1507.8	1546.3	1559.9	1532.2	1541.4	1500.7	1514.5	1519.6	1507.6	1544.7	1532.9	1499.2	1526.8	1511.4	1516.7	1556	1548.1	1542.8	1572.8	1554	1579.2	1568.3	1553.1	1544.1
3.7716	1.7654	0.95779	4.2576	1.8944	0	0	10.764	43.924	106.51	216.41	310.86	453.36	590.61	770.6	912.94	1062.5	1229	1288	1459.1	1624.6	1705.7	1781.1	1820.7	1834	1815.2	1864	2111.3	2060	2091.6	2142.1	2145.1	2181.9	2128.3	2165.3	2203.3	2205.4	2201.7	2244.1	2252.6	2196.4	2180.3	2189.2	2131.4	2162.4	2163.7	2171.2	2195.7	2180.3	2179.5
7.6947	0	0	0	0	0	41.84	128.01	283.8	534.77	789.03	1025.5	1361.8	1658.1	1980.2	2169.6	2469.4	2804.3	2929.9	3088.2	3294	3423.1	3527.1	3726.8	3722	3782	3785.8	3737.8	3744.5	3877.7	3792	3899.4	3935.2	3833.3	3759.6	3694.2	3748.8	3679.7	3680	3711.4	3776.5	3766.1	3771.3	3827	3808.9	3914.6	3769.6	3791.3	3583.5	3652
16.639	9.7129	0	0	0	0	0	9.5212	31.564	63.511	104.84	148.99	198.14	244.78	277.05	330.22	366.55	399.12	421.06	471.62	489.89	510.46	533.77	563.32	586.54	582.22	601.49	605.09	607.81	612.9	607.31	607.5	614.34	609.72	592.95	599.44	618.69	607.57	595.63	598.2	576.67	561.3	558.39	555.98	549.88	552.83	551.14	568.31	560.01	550.76
6.6063	8.4499	1.5641	0	0	0	0.18912	9.6411	21.593	39.744	64.903	84.912	105.86	127.33	133.28	163.61	177.26	204.64	216	241.11	246.66	279.81	297.96	294.68	306.44	334.61	339.91	325.78	348.27	364.59	378.54	384.91	365.69	381.2	372.8	370.24	372.08	373.64	388.43	376.15	389.77	379.88	395.57	393.34	383.07	379.58	376.56	365.84	351.44	349.15
13.834	0	0	0	0	0.4387	61.645	173.63	294.41	467.79	644	829.46	1085.4	1302.5	1545.4	1774.2	2016.4	2201	2522.7	2649.2	2749	3004	3151.8	3315.9	3519.5	3711.8	3788.6	3814.2	4046.5	3640.4	3825.1	3934.9	4026.2	4103.3	4117	4036.5	3980.4	3717.4	3827.9	3546	3430.1	3431.7	3466.7	3196.4	3362.4	3346.5	3406.8	3759	3789.4	3780.4
0	0	0	0	0	3.7482	29.723	94.75	200.7	370.38	562.47	788.3	1006.1	1201.3	1459.3	1700	1908.8	2050.9	2104.8	2174.8	2731	2377.4	2891.9	2898.2	3080.1	2980.7	3141.8	3030.1	2888.8	2992.6	2931.2	2960.1	2962.6	3024.8	2927.1	3052.4	3043	3109.8	3115.8	3118.8	3167.6	3117.1	3187	3187.1	3181.6	3191.1	3168.1	3107.4	3129.3	3158.4
0	0.48581	0	0	0	14.897	18.62	51.209	84.34	129.97	174.77	254.17	332.09	422.11	513.93	601.83	696.15	769.49	804.77	870.27	944.93	991.29	1026.6	1029.2	1111.1	1136.6	1121.5	1084.6	1058	1176.4	1130	1065.2	1142.1	1064.9	1033.5	1200.1	1222.7	1192.1	1047.4	905.26	703.57	711.44	735.12	715.04	728.25	680.65	687.43	632.26	642.51	661.63
0	5.5672	2.0915	1.6353	3.2038	0	0.7812	21.915	58.775	102.9	138.06	197.38	282.76	347.08	411.84	481.82	564.37	596.74	660.22	716.95	764.73	805.05	825.46	854.23	833.74	870.14	901.34	892.95	920.26	917.13	930.86	938.09	928.55	925.6	910.14	909.82	910.12	878.72	913.54	926.35	904.32	906.26	906.52	901.87	919.83	927.09	931.37	937.56	873.77	861.44
0	0	0	0	42.819	84.503	108.22	163.19	225.62	283.14	384.28	476	541.97	644.59	723.36	712.32	796.18	1041.5	925.57	909.34	1050.3	1176.5	1155	1411.6	1440.5	1212.8	1329.1	1432.7	1377.3	1590.7	1561.5	1628.1	1635	1668.6	1641.3	1813	1935.4	1913.4	1688.8	1666.7	1663.6	1681.9	1741.8	1860.2	1717.2	1682.1	1710.7	1668.2	1703.3	1697.3
0.76179	0	7.0244	0	0	0	13.762	71.006	146.68	260.59	355.96	530.35	688.59	885.52	1061.4	1248.8	1245.1	1431.5	1645.4	1780.2	1759.1	1902.7	2080.7	2257.5	2258.4	2321.4	2295.9	2387.5	2395	2426.7	2397.2	2503.4	2433.9	2492.6	2445	2454.1	2487.9	2416.5	2443.5	2465.4	2410	2418.1	2449.4	2450.8	2487	2480.2	2486.3	2505.6	2506.1	2599.9
22.189	0	0	0	0	0	42.206	104.03	226.91	391.4	615.5	814.68	1033.6	1239.4	1444.9	1723.7	1920.7	2071	2316.8	2418.2	2559.7	2796.7	2690.8	2834.2	2950.1	2993.6	3088.6	3078.2	3088.1	3030.2	3008.6	2971.7	3041.5	3035.1	2694.7	2972.5	2983.5	2620.1	2643.8	2648.5	2821.8	2835	2768.5	2775	2712.6	2649.8	2729.1	2658.8	2636.6	2686.2
0	0	48.334	0	31.432	66.605	82.254	160.4	213.62	327.58	422.77	545.08	698.27	817.37	956.44	1299.2	1108.3	1086.8	1194.1	1278.3	1401.1	1475	1497.8	1560.3	1603.5	1635.5	1654.4	1640.9	1685.3	1713.7	1691.7	1755.9	1715.1	1766.4	1818.3	1805.6	1835.2	1777.3	1791.5	1827	1659.9	1699.1	1618	1624.2	1619.7	1599.7	1554.6	1591	1578.3	1544.1
24.557	8.3793	0	2.6548	0	0	0	21.416	90.585	200.91	327.49	446.69	582.79	784.76	937.94	1122.6	1307.4	1472.5	1565.8	1808	1919.5	2035.3	2087.7	2187	2281.2	2376.2	2450.4	2492.3	2583.7	2607.4	2618.8	2696.1	2694.9	2746.5	2696.4	2711.8	2735.9	2692	2687.6	2702	2722.7	2673.5	2671.1	2664.9	2734.9	2652.9	2620.2	2622.7	2604.1	2636.8
0	0	0	0	7.822	10.106	19.891	6.7079	31.113	51.217	94.676	121.55	187.88	262.2	309.24	321.23	367.77	429.05	476.4	579.28	581.77	581.8	595.28	617.16	597.35	633.77	708.07	708.17	763.84	749.76	766.43	754.5	758.71	750.8	696.76	731.07	678.27	672.3	670.74	668.67	655.1	650.13	634.66	638.43	615.97	585.8	562.23	539.13	544.11	551.28
35.037	8.4421	0	0	0	0	15.519	55.029	134.84	270.6	378.79	561.66	708.63	933.49	1060	1234.8	1355.9	1516.1	1689	1831.4	1988.4	2119.2	2105.7	2212.7	2234.4	2319.7	2213.6	2183.2	2274.2	2252.2	2231.4	2280.8	2314.2	2365.4	2373	2454.2	2538.9	2553.3	2590.3	2635.6	2609.8	2694.2	2610.3	2668.1	2746.2	2786.4	2801.8	2784.2	2764.2	2838.5
17.105	5.7254	0	0	0	0	0	0.37219	26.182	61.821	104.13	157.03	211.1	265.97	326.48	384.05	444.8	477.01	519.21	551.64	550.25	599.05	616.69	633.26	667.03	669.27	672.72	663.87	664.41	689.69	695.06	707.25	698.86	705.74	706.49	725.22	703.26	676.84	661.55	657.66	654.41	652.57	632.14	633.64	618.94	606.28	603.75	572.55	562.5	531.56
7.8431	0.97504	1.4694	1.1902	0	0	2.2935	19.879	13.723	40.94	75.656	120.69	173.98	221.5	318.04	400.48	481.15	521.7	578.1	628.78	681.18	700.84	735.68	762.97	755.61	839.21	863.99	880.23	896.18	994.75	1004.3	1016.4	1064.6	814.17	622.37	569.32	572.14	565.06	519.87	541.04	542.03	541.9	565.55	537.09	549.77	553.51	520.24	513.68	524.2	516.57
0	12.077	7.9863	0	0	0	19.3	22.731	57.022	93.911	181.76	244.81	335.33	409.46	499.03	555.87	631.2	686.03	746.46	809.35	840.17	867.26	897.88	907.53	924.15	920.78	964.67	939.1	954.25	917.67	925.92	941.45	909.58	888.07	830.93	846.08	824.37	825.45	828.89	827.09	792.11	786.06	782.21	790.19	769.56	767.54	778.13	740.84	747.25	740.96
2.5272	7.4587	6.5684	3.0637	0	0	0	26.874	86.223	186.9	269.49	404.18	539.45	661.88	827.86	979.38	1093.4	1244.4	1317.7	1464.3	1589.8	1590.1	1691.6	1729.4	1737.1	1762.7	1810.1	1786	1806.7	1846.9	1820.1	1850	1809	1898.5	1869.4	1890.8	1899.2	1832.5	1841.6	1902.5	1931.8	1937.2	1942.7	1926.5	1933.9	1935.7	1923.4	1930.2	1880.4	1899.1
21.902	8.0891	0	0	0	0	5.5315	12.768	33.91	79.185	109.05	206.27	268.98	383.89	484.58	564.41	667.3	693.27	800.02	916.09	951.93	1031	1092.5	1162.3	1176.5	1231.1	1236.4	1294.9	1312.6	1388.7	1381	1410.1	1455.3	1477.6	1508.6	1578.4	1664.3	1678.6	1688.5	1723.5	1748.4	1788.4	1802.4	1770.3	1795.6	1749.1	1806.2	1860.3	1831.6	1875.8
0	0.073562	0	2.0605	2.5399	18.96	10.168	34.135	62.575	126.94	205.77	283.35	394.14	444.37	540.83	666.97	794.39	875.21	930.32	1076	1089.7	1133.8	1161.6	1199.9	1206.2	1218.3	1252.4	1301.2	1296.2	1312.8	1278.3	1305.6	1304.3	1298	1259.2	1227.5	1191.1	1192.3	1194.6	1218.1	1222.1	1229.6	1219.3	1236	1264.4	1256	1248.9	1254.4	1211.4	1207.5
0	0	0	0	0	7.8746	14.285	19.228	36.686	54.732	60.481	77.963	107.28	124.05	145.43	159.53	178.26	186.37	210.59	255.31	264.34	283.25	201.73	270.84	0	7.6676	0	0	0	0	0	0	0	0	0	0	0	0	0	0	0	0	0	1.718	0	0	0	0	0	0
0	17.329	0	0	0	1.0773	20.373	58.502	128.44	227.81	336.31	422.51	556.8	670.1	803.83	947.23	1036.9	1148.4	1257.4	1322.5	1350.4	1470.4	1522	1501.8	1565.1	1597.8	1665.5	1651.6	1681.6	1712.9	1683.4	1698.4	1668	1770.1	1653.2	1625.1	1729.7	1710.2	1621.8	1632.1	1714.1	1691.3	1676.4	1658.7	1671.6	1641.4	1636.2	1606.8	1591.1	1600.1
20.706	1.9425	0	0	0	0	16.856	67.307	181.78	334	487.21	669.88	880.17	1105.9	1273.6	1437.2	1632.2	1751	1883.1	1984.1	2183.4	2134.9	2275.3	2362.7	2415.3	2420	2415.9	2491.5	2518.5	2448	2567.4	2519.2	2477	2407.3	2448.4	2484.9	2422.7	2414.7	2432.2	2388.8	2358.1	2411.5	2402	2422.9	2338.7	2389	2476.1	2487.2	2493.6	2590.7
0	5.3988	0	5.2846	3.2905	2.8099	0	4.4727	8.1257	6.9978	24.226	19.616	25.549	31.251	67.331	79.741	102.08	110.14	108.68	158.51	181.59	175.88	205.34	190.48	214.54	215.6	214.88	190.2	207.47	219.7	236.74	227.24	210.69	244.25	213.94	230.58	252.3	243.25	228.8	241.97	230.55	245.22	253.01	211.33	256.52	243.45	254.21	288.17	341.86	370.16
11.619	6.7122	0	0	0	0	17.232	53.145	146.3	255.89	385.2	527.28	684.3	858.57	1017	1168.7	1383	1522.3	1618.6	1738.2	1833.5	1875.2	2024.6	2082.4	2116.2	2179.1	2240.7	2246.6	2249.2	2278.6	2263.7	2300	2294.2	2312	2313.9	2296.1	2347.8	2370.9	2377.9	2423	2440.7	2371.4	2374.3	2361.6	2334.9	2337.7	2376.1	2363.3	2372.7	2353
8.9089	0	10.679	0	0	0	2.7548	24.745	67.691	119.58	182.37	280.93	372.12	417.92	527.79	634.19	684.52	748.65	846.5	928.74	1021.3	1071.3	1121.8	1180.2	1198	1231.9	1309.2	1296.6	1345.4	1332.5	1374	1396.2	1396	1422.5	1433.4	1417.6	1438.9	1465.9	1450.5	1514.8	1371.7	1471.9	1407.1	1407.3	1452.9	1439.1	1463.8	1480.5	1496.3	1486.6
12.11	8.2425	0	0	0	0	8.0939	62.804	118.49	211.07	316.23	412.98	497.86	667.93	779.22	908.99	1018	1016.3	1170.9	1249.5	1299.3	1378.2	1423.5	1454.2	1538.5	1618.4	1614.4	1626.8	1707.9	1724.5	1716.8	1709.6	1715.9	1754.2	1734.9	1715.9	1761.5	1718.7	1722.1	1727.1	1721.5	1669.5	1592.5	1610.1	1656.8	1574.5	1614.6	1534	1506.8	1489
32.785	9.1458	5.3512	0	0	0	0	15.378	72.997	138.06	234.77	299.24	383.02	496.82	554.98	630.62	707.36	790.79	850.56	971.5	989.2	1042	1128.1	1207.5	1262.6	1263	1261	1311.8	1317	1357.6	1388.5	1348.8	1377.6	1389	1353.2	1405.5	1385.6	1422.9	1422.2	1410.2	1418.2	1383.8	1399	1409.1	1359.7	1258.8	1373.2	1415.6	1373	1394.7
0	0	5.717	3.2423	2.264	9.5856	0	5.3916	0	10.842	7.0706	33.435	33.5	51.191	67.796	90.531	119.4	123.48	125.81	155.59	169.85	174	196.7	205.85	186.36	199.63	194.37	226.62	231.63	221.84	197.28	210.38	211.66	216.98	224.05	208.88	199.84	227.35	245.12	266.77	269.26	217.32	170.84	112.69	125.93	108.38	104.18	125.31	118.38	124.55
20.914	13.635	5.874	0	0	0	0	0	31.118	83.48	172.33	272.89	346.04	423.56	515.07	628.33	702.11	781.43	843.22	947.22	1008	1102.5	1127.9	1175.3	1229.5	1246.4	1268.9	1285.8	1302.3	1340.9	1346.8	1420.9	1403	1442	1447.2	1454.4	1474.3	1521.9	1514	1513.2	1595.1	1598.8	1624.2	1668.1	1718.1	1713.1	1738.9	1796.7	1785.6	1803.6
9.6777	0	0	0	1.9114	0.53415	6.607	14.723	32.651	88.599	140.25	192.98	265.65	300.18	376.96	439.16	503.7	561.63	574.91	649.4	705.72	730.87	732.67	767.51	793.09	818.01	846.05	838.73	851.08	879.3	901.05	856.88	907.12	907.94	929.8	931.04	876.2	917.51	987.01	907.45	939.23	875.61	902.8	941.41	914.19	950.95	929.94	948.14	982.69	971.52
0	0	11.218	0	11.107	9.4245	1.6559	27.143	81.714	175.84	297.45	437.27	609.54	737.75	911.19	1042.7	1206.2	1359.7	1553.7	1645.5	1777	1918.2	1971	2025.2	2189.4	2191.7	2262	2343.8	2323.5	2419.3	2340.9	2407.9	2446.2	2510.1	2459.4	2441.6	2499.8	2480.8	2528.9	2491.1	2469.7	2456.4	2449.5	2367.3	2274.4	2321.8	2340.7	2331.6	2269.5	2247.1
21.825	2.3104	0	0	0	0	0	0	41.08	126.07	235.25	326.24	529.64	624.74	767.56	925.88	1088.7	1229.7	1233.3	1238.8	1357.6	1498.6	1593.5	1796.4	1731.4	1723	1791.7	1830.3	1885.6	2007.6	2029.9	2053.3	2105.5	2121.4	2201.6	2206.3	2160.2	2092.1	2199.8	2156.1	2130.7	2109.4	2041.8	2109.2	2072.1	2127.6	2108.6	2154	2165.7	2156.6
4.0356	20.085	0	22.873	25.268	0	0	0	0	0	0	0	0	0	0	0	0	0	0	0	0	0	0	0	0	0	0	0	0	0	0	0	0	0	0	0	0	0	0	0	0	0	0	0	0	0	0	0	0	0
12.172	0.10218	0	4.5189	0	0	5.9689	39.283	125.27	244.16	408.38	631.18	866.57	1129	1313.6	1567.8	1794.1	1921.6	2181.2	2340.6	2466.3	2259.8	2344.4	2465.6	2565.3	2600.5	2608.7	2740.2	2766.9	2763.6	2707.5	2793.4	2879.8	2862.4	2829.1	2809.5	2773.4	2777	2600.7	2385.5	2190.5	2148.3	2507.8	2635.8	2638.8	2490.4	2576.2	2507.6	2662.3	2695
0	0	0	6.4823	14.602	7.5641	19.63	28.467	49.555	81.37	127.47	172.7	225.96	269.17	309.35	364.97	421.24	457.43	502.54	527.1	566.11	597.09	659.59	720.35	745.36	753.32	719.46	760.79	779.58	794.66	805.46	835.29	842.09	843.4	838.96	846.73	829.24	834.44	835.45	838.38	826.21	819.16	837.27	857.81	854.49	819.56	834.07	834.88	842.88	847.58
0	0	5.8982	0	0	15.039	50.507	94.59	104.5	175.32	305.65	391.42	543.26	639.57	765.95	812.43	900.59	1047.9	1066.5	1189	1211.1	1278.6	1334	1362.3	1350.3	1355.6	1436.2	1441.3	1447.6	1524.2	1457.5	1516.5	1483.1	1493.6	1503.2	1525.8	1481.7	1505.9	1473.9	1484.2	1462	1479.2	1471.5	1448	1472.3	1468.1	1438.7	1436.7	1408.4	1420
3.6684	0	0	3.7489	29.147	0	0	0	4.1772	28.806	64.526	123.54	123.18	174.92	200.67	232.43	275.88	347.75	374.67	401.84	487.9	499.42	553.28	570.16	583.75	546.31	459.64	471.86	532.99	593.35	549.76	567.63	517.53	525.73	558.3	520.76	504.81	543.54	504.09	531.37	508.25	451.66	395.36	415.74	407.04	312.88	329.72	326.38	364.19	380.31
0	0	0	0	5.8517	2.9768	21.511	46.453	101.64	151.3	243.61	324.91	456.23	545.24	628.03	747.37	842.07	937.5	1038	1153.4	1183.9	1271.7	1331.5	1415	1480.1	1451.8	1492.3	1551.6	1522.7	1508.5	1515.4	1598.4	1546.2	1545.8	1531.3	1553	1535.9	1576.5	1470.4	1522.4	1520.5	1499.5	1481.9	1507	1537.8	1460.7	1451	1453.2	1414.7	1424
28.694	9.907	0	0	0	0	4.7173	32.544	98.127	175.1	262.04	389.89	494.13	598.63	720.33	838.94	966.72	1002.8	1110.7	1146.2	1166.2	1246.2	1222.9	1371	1357.9	1394.8	1366.7	1408.2	1407.6	1404	1461.6	1495.2	1456.9	1523.9	1512.1	1523	1472.8	1377.6	1414.3	1411.4	1458.9	1370.6	1396.2	1400.1	1405.7	1353.7	1374.9	1432.5	1438.2	1443.3
0.95955	0	0.806	0	0	0	14.354	4.2014	0	0	0	0	0	0	0	0	0	0	0	0	0	0	0	0	0	0	0	0	0	0	0	0	0	0	0	0	0	0	0	0	0	0	0	0	0	0	0	0	0	0
9.0515	0	0	0	0	2.3334	55.541	135.79	301.58	479.37	690.91	884.13	1165.5	1408.6	1595.7	1919.6	2051.9	2237.5	2425.9	2620.5	2807.9	2843.9	3023.1	3045.9	3218.7	3259.6	3231.9	3255.7	3212.8	3252.7	3166	3218.5	3241	3209.6	3408.1	3396.7	3447	3388.3	4132.8	3321.2	3664.9	3780.7	3652.3	3566.8	3262.3	3261.9	3253.3	3259	3283.4	3209
16.15	17.959	0	0	0	0	0	0	25.665	58.43	72.561	121.9	145.26	201.36	197.95	230.8	262.89	285.52	319.98	292	312.89	353.27	378.87	393.41	361.76	375.81	339.17	346.78	365.65	372.12	353.36	350.68	350.34	331.28	319.57	319.07	331.86	331.44	334.92	317.69	327.25	307.73	284.54	291.44	280.65	267.81	276.63	253.01	249.55	235.28
1.9733	16.849	9.6948	0	0	0	0	0	21.442	53.76	92.867	115.12	151.98	199.32	279.9	350.83	359.45	423.87	455.48	530.32	552.37	568.22	514.63	522.75	485.61	459.6	423.43	412.16	399	387.51	371.84	369.59	162.84	166.74	199.42	216.41	256.63	246.6	235.35	280.32	252.88	279.65	252.22	241.98	273.27	201.97	222.64	220.99	242.76	210.73
32.154	7.7887	0	0	0	0	9.8779	45.319	132.36	238.62	345.9	525.14	692.39	845.61	969.01	1119.6	1184.1	1376.2	1526.6	1668.5	1792.9	1747.4	1718.4	1830.4	1824.9	1907	1997.3	1958.6	1982.4	2039.3	2048.7	2023.6	1979.1	2038.3	2022.1	1975.7	2119.7	1982.8	2111.6	2203	2198.2	2168.2	2194.5	2339.1	2270.9	2237.6	2245.6	2169.1	2253.7	2299.1
8.6144	0	0	0.55244	0	8.1918	0	14.24	23.772	9.2587	25.37	56.856	36.622	71.185	74.257	101.52	110.8	139.18	132.95	180.31	207.4	197.07	181.67	200.64	201.41	227.05	226.78	220.17	210.5	200.36	220.59	217.6	212.01	232.75	213.12	169.07	203	196.2	199.56	206.86	185.49	149.72	141.39	143.95	132.13	132.05	134.12	149.66	198.35	181.99
37.234	10.548	0	16.195	0	0	0	0	9.6412	50.068	87.258	136.91	203.81	255.49	345.17	431.18	512.41	547.3	587.7	632.64	713.63	642.28	707.43	751.55	800.36	821.38	794.87	802.88	799.08	787.9	794.75	787.44	805.44	804.53	816.92	816.31	805.94	782.67	790.8	769.72	790.28	755.19	725.01	746.55	816.46	871.06	664.24	660.88	656.66	662.02
0	0	11.062	10.685	7.1583	0	5.9077	24.022	98.172	153.84	268.87	380.43	478.39	592.36	759.69	929.58	1073.2	1186.4	1344.4	1400.6	1446	1520.8	1610.5	1702.3	1788.3	1948.3	1941.8	1949.8	2025.7	2076	2072.7	2141.2	2124.3	2113	2115.5	2093.5	2086.2	2096.6	2115.8	2110.8	2087.5	2119.6	2186.8	2157.3	2167.9	2261	2279	2311.5	2284.8	2156.4
0	0	0	0	10.629	12.589	20.371	56.204	129.35	238.5	374.82	580.73	774.5	1001	1215.1	1424.5	1652.3	1829.7	2004.6	2259	2308.6	2444.6	2540	2729.8	2842.4	2514.6	2966.7	3029.2	2990.6	3025.3	3010.4	2864.1	3088.8	3218.6	3195.1	3123.2	3181.3	3060.6	3103.9	3199.4	3196.5	3118.8	3146.2	3077.6	3003.3	2963.1	2962.5	2929.9	2956.8	2982.5
0	0	0	0	0.10397	37.196	72.804	127.04	198.49	289.5	366.72	514.76	620.84	779.89	908.24	1036.4	1188.5	1353.5	1518.8	1603.9	1729.8	1845.3	1905.1	2013.2	2093.8	2207.7	2238.6	2311	2329.8	2333	2389.8	2457.4	2505.6	2514	2521.8	2600.6	2637.2	2608.4	2637.5	2675.8	2671	2711.7	2638.3	2643.2	2690.5	2626.8	2683.6	2661.3	2661.9	2717.6
0.14882	0	0	0	5.3035	3.964	14.017	30.383	70.121	104.19	158.27	215.48	280.49	320.54	379.44	360.02	407.8	435.38	468.1	529.05	552.21	588.45	575.9	653.43	716.1	749.62	761.82	764.6	797.85	791.77	820.81	828.55	831.95	844.01	866.7	856.12	858.95	842.62	897.11	867.96	881.02	857.1	869.32	893.98	927.78	994.07	954.47	949.31	927.22	962.17
10.374	0.42779	0	0	0	0	14.192	49.225	119.4	211.4	324.64	475.59	658.13	784.34	962.15	1144.9	1288.7	1457.9	1627.2	1798.9	1955.7	2139.2	2306.9	2430.7	2525.5	2653.3	2707	2900.1	2895.3	2944.1	2946.9	2970.6	2993.7	2998.2	2958.1	3007.5	3070.6	3000.2	3057.2	3088.9	3137.2	3192.8	3243	3334.8	3360	3342.1	3307.5	3338.2	3265.9	3371
0.93272	0	3.4807	2.2834	3.1721	0.93348	0	0	10.632	35.096	68.823	88.005	110.22	145.52	223.81	264.88	301.03	340.21	363.98	432.75	511.42	566.24	638.13	653.46	692.97	682.23	698.53	744.86	697.14	721.04	747.8	710.64	773.35	719.97	772.49	790.77	757.54	775.3	780.4	817.1	816.92	817.46	809.38	797.76	814.2	783.94	774.48	772.47	807.8	794.03
0.63633	9.7194	14.664	5.7141	0	0	0	18.893	50.077	132.27	168.45	277.31	357.12	447.15	545.31	649.35	711.52	837.59	849.05	983.32	1056.9	1169.6	1197	1253.5	1312.6	1328.9	1388.9	1399.6	1398.4	1449.6	1432.9	1404.1	1826	1468.5	1431.7	1463.9	1420.3	1425.3	1421.6	1440	1467.6	1477.7	1473.9	1444.2	1456.1	1451	1460.8	1443.8	1407.1	1422.1
26.621	10.278	0	0	0	0	2.8863	21.609	67.574	122.72	158.64	228.1	312.05	413.43	469.09	578.44	632.34	695.27	783.03	845.88	918.23	913.41	964.74	1012.5	1049.8	1162.3	1151.9	1110	1075.1	1149.1	1099.7	1166.7	1139.6	1128.4	1114.6	1139.7	932.91	908.31	913.58	906.88	879.85	927.04	860.41	879.37	866.15	862.21	862.59	874.99	859.56	885.94
9.1755	7.2924	0	2.5039	0	0	10.394	50.826	133.95	226.03	360.78	514.98	623.58	774.44	958.86	1126.7	1293.1	1422.6	1531.7	1708.5	1827	1874	1949.8	2042.8	2141.8	2242.6	2245.4	2291.6	2325.1	2297.3	2354.1	2385	2338.8	2397.7	2463.7	2523.3	2544.1	2526	2546.5	2527.8	2519	2534.1	2494.7	2519.7	2550.9	2520.9	2544.2	2498.7	2531.5	2514.2
0	0	0	0	0	9.1506	3.4957	27.473	56.15	100.28	149.85	222.47	295.08	377.43	480.96	578.48	664.02	737.56	814.51	878.56	927.44	1014.6	1045.5	1083.9	1117.9	1148.3	1164.9	1202.4	1173.7	1237.9	1231.8	1219.4	1199.1	1219.2	1215.8	1234.1	1234.3	1231	1223.1	1237.7	1211.9	1246	1238.4	1257.8	1255.1	1262	1280.2	1291.2	1287.4	1299
0	2.1748	1.146	0.33388	1.853	0	0	0	11.359	60.632	117.76	195.75	270.48	362.33	475.08	557.61	660.29	720.82	822.85	879.27	904.96	971.4	959.57	1004.4	1017.2	1031.4	1020	1051.6	1046.5	1047.3	1013.1	1052.7	1056.4	1055.5	1054.3	1065.6	1102.8	1084.9	1121.5	1085.4	1056.5	1034.8	1006.8	1016.6	1059.8	1067.4	1061.2	999.66	1011.1	1030.2
0	0	0	0	0	19.106	31.368	60.89	157.26	279.72	436.37	649.91	811.29	1039.4	1178.6	1393.1	1602	1476.6	1677.6	1862.2	1864.7	1971.4	1959	2001.9	2110.1	2161.4	2232.1	2353.1	2393.9	2536.5	2451.9	2532.6	2465	2523.4	2506.7	2474.5	2491.2	2489.7	2548.5	2517.7	2527.2	2481.7	2441	2466.8	2501.4	2525.2	2515.8	2473.9	2491.4	2437.9
0	0	5.7477	1.3615	5.5457	0	4.435	50.252	99.293	203.69	314.87	465.64	588.09	753.05	970.99	1103	1247	1131.9	1496	1689.6	1653.4	1923.3	1979.3	2084.2	2068.7	2133	2175.6	2265.2	2292.7	2292.1	2292.3	2356.5	2347.5	2339.6	2343.4	2374.8	2305.6	2380.5	2370.4	2381.7	2334.5	2388.8	2342	2335.8	2330.6	2373.9	2328.2	2323.9	2318.8	2304.1
23.485	23.257	0	3.4821	0	0	0	0	16.966	48.398	97.086	136.35	185.73	224.5	267.67	323.07	375.15	377.5	450.98	495.29	535.56	580.03	577.25	593.97	636.69	677.26	687.06	725.06	718.82	751.15	732.92	742.39	705.05	732.27	701.22	694.45	724.81	697.26	685.81	720.76	710.48	697.19	684.72	704.87	712.65	699.29	679.99	711.93	714.38	725.84
5.3581	16.33	4.4862	0	0	0	0	21.497	91.738	142.85	235.33	302.04	411.46	512.22	625.25	743.63	835.57	867.21	959.11	1061.1	1129.1	1181.5	1213.4	1223.3	1197.5	1227.8	1229.6	1228.6	1247.6	1248.9	1276.3	1264.4	1304.2	1261	1300.4	1293	1314.4	1317.3	1318.6	1346	1315.1	1356	1373.6	1319.8	1372.4	1386.4	1367.6	1405.1	1456.6	1460
0	0	0	0	0	1.774	56.092	146.7	291.37	465.1	628.03	858.12	1074.8	1263.8	1510.2	1729.6	1959.9	2130.5	2310.3	2417	2524.5	2572.6	2730.1	2713.6	2838.1	2953.3	2898	2911.7	2935.7	2957.1	2968.9	2969.6	2896.7	2966.6	2943.5	2960.1	3000.6	2957.2	2975.4	2974.2	2909.4	2926.1	2858.6	2859.1	2901.5	2831.8	2828.9	2830	2810.1	2828.6
6.9202	10.874	6.2946	0.41244	1.5771	0	0	0	0	17.52	48.694	84.176	135.69	167.75	256.99	329.87	416.31	486.94	622.23	734.53	823.41	902.64	964.67	1060.5	1081.7	1169.1	1268.3	1294	1385.4	1442.7	1432.4	1484.9	1496	1520.9	1490.1	1520.5	1499.2	1523.5	1605.4	1529.3	1584.6	1544.3	1621.9	1606.3	1541.6	1583.5	1609.3	1568.9	1573.9	1616.3
0	11.484	17.649	0	0	0	0	24.9	49.126	126.41	185.83	298.83	385.56	483.59	598.86	685.51	801.6	876.74	894.3	990.89	1047.5	1084.5	1099.2	1129.9	1109.1	1153.3	1145.9	1173.3	1168.5	1123.2	1125.7	1115.9	1111.4	1073.2	1133.8	1069.3	1017.3	1061.6	1084.7	1133.2	1161.1	1138	1129.7	1120.8	1116.8	1100.4	1086.6	1120.7	1105.1	1097.2
6.8753	15.768	10.453	3.5167	0	0	0	0	41.735	75.781	130.83	175.74	259.52	318.31	402.91	499	572.76	620.86	694.96	743.71	802.46	862.82	925.2	972.24	1023.5	1043	1052	1093.3	1116.2	1139.6	1163.6	1184.4	1186.8	1166.3	1153.1	1152	1139.5	1124.4	1171.9	1188.9	1161.2	1125.7	1106	1099.5	1099.9	1108.3	1112.8	1112.2	1074.1	1110.4
0	0	2.4708	0	12.282	19.939	27.403	46.389	85.852	75.658	106.67	136.24	167.2	181.51	186.95	242.54	297.25	303.31	348.61	374.27	399.17	419.39	426.78	441.94	434.56	453.43	440.66	396.29	412.75	448.36	452.59	475.91	472.76	439.64	457.09	424.97	420.57	421.52	433.17	427.34	434.28	449.82	450.7	442.59	427.36	440.31	433.06	420.15	393.16	421.69
4.8787	3.2526	0	0	0	1.2913	4.4615	25.327	74.07	116.81	174.91	240.35	308.92	366.64	436.15	495.06	564.22	617.92	648.17	703.59	753.44	785.04	818.01	865.95	886.48	884.17	896.03	924.53	905.61	914.57	927.8	937.01	949.35	954.53	947.22	954.24	953.03	948.14	950.15	952.59	954.28	941.64	938.05	957.19	947.19	929.62	935.03	916.21	890.07	899.9
15.593	9.4384	1.1347	0	0	0	0	0	0	11.337	21.727	43.776	48.138	65.242	79.041	87.491	113.38	134.28	137.73	157.21	162.38	181.84	179.23	191	212.36	228.01	242.19	271.44	264.74	267.26	275.77	299.85	288.45	302.05	302.22	299.85	300.9	300.54	300.68	312.85	323.26	300.07	311.13	274.57	290.91	278.85	266.03	278.47	264.16	270.16
0	12.748	11.893	0	8.8927	0	0	2.0453	32.153	89.687	151.84	232.82	348.24	489.21	603.9	712.89	842.19	667.68	972.28	1025.6	1105.8	1157	1187.8	1239.5	1282.9	1324.9	1393.7	1168.3	1078.9	1017.3	1018.3	1021.1	1039.5	1022.2	993.48	967.89	977.02	955.36	944.56	995.98	953.07	936.49	939.34	953.37	966.89	973.59	980.52	974.05	981.48	1014.7
0	0	0	0	0	2.6897	28.527	69.892	159.55	275.32	420.89	549.4	724.88	885.73	1048.1	1225.2	1363.3	1405.4	1539	1675.9	1738	1863.5	1906.6	1998.9	2012.8	2073.7	2094.4	2088.9	2132	2129	2171.8	2162.4	2095.8	2075.6	2087.5	2068.9	2060.5	2059.9	2032.7	2024.5	2025	2079.6	1968.2	2046.5	1962	2010.6	2021	1994.9	1971.2	1982
0	0	0	0	0	1.3317	16.313	59.365	96.148	190.4	305.78	452.66	618.59	782.03	956.82	1177.8	1396.8	1562.4	1738.1	1883.1	1983.9	2107.2	2242.6	2423	2507.4	2563.4	2687.7	2793.8	2758.9	2857.7	2875.2	2966.5	3010.6	3029.7	2966.4	3012	2960.7	3003.2	3023.3	2966.3	2992.5	2996.8	3019.7	3024	2957.3	2973.1	2995.6	2902	2884.4	2923.2
7.2749	2.0878	7.6842	0.018854	0	0	1.8099	37.093	109.43	219.72	379.97	544.98	741.4	950.45	1148.2	1351.7	1540.6	1775.7	1838.3	2016.6	2121.3	2061.6	2183.4	2289.4	2353.5	2402.8	2428.2	2406.4	2441.4	2462.2	2447.8	2490.8	2530.5	2485.6	2499	2494.2	2572	2593.5	2605.7	2474.4	2420.8	2345.4	2266.5	2212.2	2242.1	2298.3	2159.1	2224.6	2208.2	2274.1
14.506	5.0825	0	2.412	0.60433	0	0	0	3.5234	22.487	56.098	100.08	125.42	161.44	188.1	241.83	295.57	342.43	388.21	432.33	461.98	490.93	541.01	582.8	595.63	640.93	673.25	684.58	675.25	684.69	686.51	689.41	703.42	834.45	795.11	791.81	813.44	811.6	782.07	812.6	750.04	718.93	721.53	720.44	735.92	741.83	721.54	697.34	697.35	678.14
0	5.6334	0	0	0	5.9619	0	0	0	0	0	0	0	0	0	0	0	0	0	0	0	0	0	0	0	0	0	0	0	0	0	0	0	0	0	0	0	0	0	0	0	0	0	0	0	0	0	0	0	0
0	0	3.8019	0	0.6789	1.0574	5.3569	33.824	76.525	132.9	195.37	245.5	312.49	372.97	482.12	560.22	629.87	682.9	726.8	798.55	829.5	880.64	890.57	930.17	957.53	970.84	962.63	974.49	967.89	974.86	979.77	1009.8	968.96	981.38	970	954.99	956.76	951.65	951.61	959.37	937.13	964.35	930.8	947.32	880.8	861.75	836.39	808.59	850.06	858.66
0	9.4104	4.829	0.46587	0	5.9437	0	8.8727	17.207	51.265	64.084	117.94	146.36	206.68	226.83	295.18	335.52	352.32	382.29	414.39	433.61	470.51	483.59	481.76	471.65	493.78	517.99	523.54	516.56	554.69	552.71	536.56	566.38	591.78	574.32	554	487.14	491.48	591.83	534.99	624.62	541.67	530.38	502.13	518.27	496.85	499.65	520.06	499.51	516.14
11.868	9.3717	1.4193	0	0	0	0	0	2.3801	5.6151	8.9669	18.667	40.155	59.362	59.478	88.747	86.183	118.67	117.92	141.92	140.14	187.57	176.74	199.9	197.33	195.94	182.31	177.03	178.51	184.25	197.75	248.69	206.49	261.27	232.4	260.36	322.26	327.39	296.03	352.39	341.58	348.65	356.22	349.12	357.65	323.7	305.82	245.7	226.87	246.38
0	0	0	0	0	17.269	58.946	148.42	238.17	368	505.48	625.57	765.72	911.43	1041.5	1172.8	1244.5	1327	1439.5	1548.2	1604.2	1647.2	1724.8	1683.1	1738.4	1773.6	1854.7	1828.2	1826.7	1812.1	1747.5	1810.9	1796.4	1767.2	1747.4	1720.1	1775.5	1789.4	1741.9	1736.1	1755.6	1688.5	1822.3	1681.8	1710.7	1753.8	1763.2	1769	1722.5	1713.6
15.685	7.0682	0	0	0	0	0	0	0	0	7.0498	184.02	218.37	216.57	235.64	246.54	259.73	268	275.02	303.44	324.07	338.48	356.6	396.82	434.02	461.23	494.66	529.25	559.55	578.58	600.98	622.65	622.87	660.35	694.51	714.42	724.57	755.59	761.21	779.99	809.14	815.06	839.76	860.1	890.33	879.34	894.92	911.51	920.98	922.51
0	6.1823	0	3.7803	0	0	8.3323	42.41	76.042	148.22	228.62	305.57	401.5	535.56	639.59	736.17	833.14	902.43	984.07	1044.2	1077.5	1143.4	1171.4	1170.1	1216	1215.4	1278.5	1281.1	1297.3	1337.6	1317	1348.7	1336.7	1342.1	1357.1	1361	1366	1401.6	1434.2	1446.7	1448.5	1472.5	1497.2	1493.4	1532.3	1536.3	1550	1550.1	1602.6	1583
3.4225	1.8906	0	7.5148	1.5642	0	0	18.347	45.611	100.83	148.58	205.48	285.44	352.38	424.25	491.82	546.54	625.49	665.29	718.09	757.63	783.45	811.71	782.33	835.13	838.77	857.87	826.6	800.2	846.6	877.95	867.04	842.87	850.64	815.45	802.21	829.26	812.88	823.14	825.54	830.96	804.36	804.25	789.5	775.62	775.83	738.25	741.81	729.39	682.02
0	7.0112	1.3555	22.008	23.209	0	0	7.2634	5.1906	22.873	52.374	74.274	121.68	153.88	228	272.96	334.56	364.04	381.46	429.2	472.99	496.39	561.78	595.53	647.18	711.24	746.91	832.27	917.33	964.97	1020.1	1092.4	1147.4	1132.2	1135.2	1145.2	1249.4	1237.9	1262.7	1243.6	1270.5	1244	1226.8	1210.2	1186.9	1207.4	1188.7	1187.3	1166.2	1191.4
10.47	0	20.459	14.001	15.273	22.565	0	1.5485	179.73	403.1	532.64	727.43	950.35	1030.1	1400.5	1285	1499.3	1692.7	2003.3	2279.3	2303.5	2380.6	2490.9	2499.4	2316.6	2764.5	2594.8	2642.7	2767.7	2683.8	2769	2797.5	2802.3	2754.9	2822.3	2777.1	2710.1	2666.3	2588.1	2501.3	2610.5	2530.3	2768.6	2661.9	2643.9	2612	2585.3	2683.2	2521.4	2508.3
19.627	0	3.1401	0	2.7638	0	0	26.9	70.151	138.27	225.73	316.32	422.98	554.39	660.38	763.93	888.98	976.75	1072.9	1155.3	1215.1	1296.3	1334.6	1382.5	1429.5	1473.9	1502.8	1577.6	1587.5	1369.1	1376.3	1377.7	1376.1	1367.6	1348.1	1311	1288.1	1272.6	1232	1259.6	1238	1232.9	1225.5	1226.5	1177.3	1199.8	1201.2	1172.1	1186.4	1164.3
36.208	11.08	1.9621	0	0	0	0	0	0	0	0	0	0	0	0	0	0	0	0	0	0	0	0	0	0	0	0	0	0	0	0	0	0	0	0	0	0	0	0	0	0	0	0	0	0	0	0	0	0	0
9.4172	0	6.1183	3.2374	1.867	6.0647	0	0	46.37	100.76	131.67	244.3	321.29	363.97	455.27	533.25	559.43	626.75	693.21	740.39	805.01	843.79	902.44	947.76	990.84	986.96	965.19	1018	1017.1	1037.1	1078.5	1091.6	1033.1	1119.8	1134.4	1141	1160.7	1125.3	1138.4	1105.4	1164.8	1118.9	1112.6	1129.1	1135.2	1089.8	1071.4	1100	1117.7	1134
0	3.3314	5.7327	12.097	7.0039	0	0	12.484	35.679	79.348	153.1	208.16	281.63	347.71	419.8	501.67	607.1	653.52	710.55	789.47	847.52	865.86	900.76	945.57	954.99	977.84	967.25	1038.6	1032.9	1025.3	1014.2	1026.2	996.42	1038.7	1022	1012.6	1039.4	990	1001.9	993.01	1002.6	959.73	961.28	944.94	939.45	920.77	913.42	921	901.36	902.15
0	0	1.3855	8.4885	0	2.7574	24.945	51.321	97.001	188.6	315.01	478.34	600.16	733.37	876.07	989.44	1178	1252.8	1203.2	1612.4	1581.2	1746.5	1798.5	1846.9	1940.6	2014.1	2002.4	2085.9	2113.7	2167.8	2144	2204.4	2106	2375.6	2325.2	2165.3	2281.6	2354.1	2298.8	2402.1	2433.2	2388.5	2319.3	2353	2359.7	2258.6	2260.5	2268.8	2253.3	2287.9
39.173	39.776	25.051	37.592	14.577	0	0	0	0	102.29	136.59	155.62	274.26	315.4	388.65	459.04	573.55	596.81	689.9	656.61	761.61	757.1	858.2	910.23	985.71	1015.2	963.29	1037.6	1007.6	1029.9	1015	1018.4	1019.2	1081.3	1015.3	1003.8	981.22	1010.1	999.33	950.28	972.08	991.92	960.63	995.15	941.16	972.82	924.59	946.93	967.62	938.45
19.372	3.8573	0	0	0	0	24.184	44.718	133.75	211.5	324.55	454.06	611.61	732.63	884.62	1019.2	1150.6	1268.8	1159.3	1428.1	1330.3	1535.4	1717.6	1680.3	1816	1905.2	1880.4	1871	1803.1	1905.1	1912.6	1966.5	1973.1	2030.6	2043	1969.3	1987.1	2027.9	2020.8	2030.4	2109.6	2147.2	2207.8	2215.5	2174.7	2169.7	2188.3	2208.2	2227.9	2213
29.604	13.711	0	0	0	0	1.2096	0	0	18.495	39.682	72.576	84.795	136.24	159.7	211.22	228.83	206.32	229.27	245.76	250.38	262.19	299	297.72	281.8	314.69	273.87	279.66	268.69	239.51	260.8	264.24	231.16	227.26	207.61	200.79	199.05	161.66	182.34	143.11	154.55	182.59	108.49	114.76	109.92	109.76	75.956	72.218	101.76	123.94
0	3.6001	1.6303	0	0	0	11.951	44.654	95.909	205.36	308.43	425.51	594.39	705.83	859.93	1010.2	1194.1	1279.4	1418.8	1554.9	1667.5	1765.4	1836.5	1910.9	1960	2001.8	2044.8	2092.4	2075.9	2171	2183.5	2172.3	2197.3	2212.5	2147.7	2155	2158.1	2211.9	2188.7	2195.2	2177.5	2230.8	2305.1	2207.6	2264.8	2210	2215.1	2197.4	2216.7	2198.9
0	2.6373	0	0	3.6923	0	7.4844	30.31	61.711	119.83	163.65	220.9	295.55	344.95	418.23	482.39	561.98	601.51	670.11	737.5	716.54	774.25	805.64	842.01	899.59	880.1	931.55	955.58	920.5	894.68	913.13	926.31	967.87	917.35	924.85	901.6	908.86	940.85	933.74	896.17	896.32	910.07	884.35	901.33	888.1	870.37	908.67	905.61	940.9	940.98
0	0	0	0	26.583	38.363	75.631	111.26	182.5	264.03	249.66	410.42	467.68	575.79	675.52	759.46	848.56	919.77	1004.6	1058.8	1091.9	1174.9	1203.6	1254.6	1266.3	1282.2	1256.3	1361.2	1420.9	1431.2	1470.5	1432.4	1467.3	1500.3	1546.4	1583.7	1530.4	1544.8	1563.8	1513.1	1552	1530.3	1576.3	1591.7	1570.8	1540	1603.2	1588.3	1540.8	1569.2
0	4.5279	0	0	0	1.4719	7.0614	37.603	69.573	144.1	232.71	356.61	509.81	681.61	830.62	1001	1253.6	1371.6	1528.4	1628.5	1773.2	1889.6	2003.7	2073.1	2133.7	2228.8	2305	2348.1	2375.4	2419.3	2465.1	2476.4	2480	2479.8	2457.2	2450.1	2439	2439.8	2432.8	2470.7	2433.4	2407.3	2391.4	2403.8	2409.6	2357	2378.8	2344.2	2303.7	2258.5
0	4.3169	0	0	0	0	14.958	51.907	132.95	281.45	497.62	774.83	1065.7	1412.8	1752.2	2084.3	2390.1	2713.5	3079.2	3400	3560.3	3805.9	3798.8	4191.6	4099.9	4252.3	4444.8	4528.2	4484.1	4557.8	4629	4511.8	4549.1	4619.7	4463.9	4475.1	4497.6	4454	4502	4502.8	4533.4	4538.5	4500.8	4487.5	4475	4471.8	4436	4423.7	4369.2	4533.7
0	0	0	0	0	15.052	52.339	122.74	202.06	311.33	439.81	572.57	688.82	799.49	923.09	1039.2	1136.9	1237.6	1325.3	1397.1	1473.7	1514.8	1550.2	1607.6	1652.1	1641.1	1639.2	1644.7	1679.4	1645.3	1648.8	1711.1	1666.7	1724.3	1727.4	1787.4	1821.2	1864.6	1865.9	1919.5	1957.3	2017.8	2018.5	2078.1	2108.8	2126.7	2176.9	2222.3	2188.9	2270.6
15.634	7.3292	0	0	0	0	15.274	40.739	101.68	183.85	271.88	374.51	459.58	628.63	699.7	865.1	950.14	986.28	1110.7	1221.6	1280.5	1368.8	1442.8	1533.6	1663	1701.9	1789.7	1857.7	1890.8	1950.6	1948.6	2021.5	2039.5	1990.9	2068.7	2040.3	2131.7	2083.9	2144.4	2086.3	2151.7	2131.6	2193.3	2142.1	2180.6	2219	2220.6	2214.8	2264.2	2282.6
19.137	15.03	11.726	0	0	0	9.9523	42.301	103.83	211.47	346.34	479.75	638.39	837.59	985.96	1133.4	1374.5	1479.7	1572.6	1810.2	1906	2176.5	2357.3	2408.5	2515	2562.5	2634.1	2710.9	2726.5	2798.3	2853.3	2890.1	2865.6	2957.6	2931.6	2905.3	2901.5	2834.7	2891	2897.6	2954.2	2940.1	2908.5	2839.2	2879.3	2793.2	2819.9	2758.6	2690.5	2706.8
0	0	0	28.601	29.939	0	2.6954	0	20.177	15.938	10.39	35.318	33.841	61.924	113.06	165.03	215.22	215.95	247.2	299.95	334.44	390.5	421.12	404.4	433.3	482.43	493.16	503.4	522.21	554.24	562.12	583.5	591.91	596.46	584.47	559.38	616.03	582.72	609.4	614.43	563.11	582.02	553.18	530.26	543.9	510.73	522.31	510.77	550.64	506.34
0	0	0	2.398	0	0	5.8881	53.815	127.54	246.61	375.27	550.28	734.52	912.46	1118.9	1300.8	1460	1621.8	1698.9	1843.5	1914.9	1862.2	1883.7	1885	1980.7	2063.9	2047.1	2122.8	2132	2145.4	2149.5	2154	2194	2191.4	2163.3	2153.1	2202.2	2196.7	2124.5	2141.8	2109.6	2107.3	1990.6	1978.3	2011.9	1942.9	1995.4	1993	2030.3	2021.4
0	5.2763	0	0	0	0.69022	14.976	33.15	45.224	65.584	88.166	107.13	129.7	143.07	144.85	173.51	167.09	197.52	210.58	215.49	241.67	238.39	232.78	261.64	254.9	285.56	280.15	278.26	267.33	288.71	290.1	278.38	286.26	312.31	310.63	307	353.18	342.34	328.71	321.4	328.8	341.22	351.85	353.25	367.81	368.01	386.9	389.14	404.21	417.02
0	0	1.8503	0	5.5463	0	0	4.077	1.0769	17.608	15.473	17.424	28.843	28.817	34.358	48.255	51.215	54.525	61.194	76.085	76.859	93.097	93.71	107.45	123.79	113.97	128.38	133.37	137.32	152.06	168	178.43	180.01	174.79	184.94	204.42	205.46	205.18	220.01	209.93	216.53	207.22	209.07	200.76	195.2	204.18	184.02	185.23	203.35	180.38
0	0	0	0	2.8263	12.736	19.498	38.207	67.992	89.461	115.62	152.52	179.38	220.5	262.6	318.38	352.92	369.59	359.73	390.78	394.66	405.57	423.01	456.63	482.02	487.76	486.02	514.52	512.12	518.49	551.6	534.56	546.01	551.65	565.76	578.7	565.09	550.97	571.84	560.63	399.38	409.77	406.26	428.64	404.25	398.78	396.43	404.64	397.42	397.64
0	8.6183	5.0057	4.2792	5.3844	0	0	10.466	43.975	67.254	111.93	139.88	195.29	241.89	280.62	317.5	354.29	392.45	414.44	455.17	485.21	516.88	520.3	527.63	541.12	562.01	551.43	540.79	541.19	551.85	561.75	490.33	485.42	460.2	468.17	432.41	448.1	443.37	446.22	444.1	462.82	442.9	467.65	453.29	472.79	453.25	457.68	461.76	468.07	452.47
27.843	7.992	0	0	0	0	0.83576	0	1.7624	14.811	17.917	66.389	96.526	152.11	185.53	250.19	276.08	311.9	372.17	388.73	443.29	510.25	491.22	510.71	552.98	572.63	580.47	537.02	561.32	563.8	570.85	630.59	633.28	630.42	599.44	640.73	670.43	650.6	674.87	697.66	686.81	716.3	680.54	685.34	719.34	809.56	768.59	807.05	821.68	848.22
0	0	0	0	24.653	63.675	136.16	222.19	348.23	454.55	571.87	716.93	813.94	960.54	1070	1209.6	1268.4	1399.8	1516.8	1596.4	1639.7	1736.5	1777.6	1819	1904.1	1900	1910.2	1972.4	1967.7	1934.2	1956.9	1967.3	1995.4	1997.7	1959.5	1940.3	1998	1999	1993.4	1999.7	1985.7	1988.3	1976	1948.5	1968.7	1961.7	1922.8	1857.1	1834.6	1782.6
0	0	0	5.6588	0	14.279	14.262	40.143	100.99	163.68	241.06	266.65	333.04	455.98	523.61	630.08	721.38	818.78	877.58	936.83	1008.5	1081.2	1046.7	1100.5	1200.3	1193.7	1231.5	1249.5	1286.5	1348.3	1375	1406.1	1363.5	1423	1416.3	1436.4	1480.8	1449.4	1480.3	1529.6	1481.1	1515.1	1426.5	1421.6	1436.8	1437.4	1414	1394.6	1415.4	1456.6
0	6.8294	0	9.1697	0	0	0	7.1685	45.304	78.508	131.58	200.06	263.5	333.41	393.11	483.5	585.34	623.85	666.69	767.51	845.06	854.24	964.45	970.56	1013.1	1024.4	1036	1017	1018.4	1038.9	1027.3	1072.9	1066.5	1056.6	1070.5	1058.5	1065.4	1114.7	1054.5	1113.7	1095.4	1085.6	1092.7	1108.6	1073.8	1060.6	1077.5	1048.3	1007.1	1016.8
0	1.2788	1.1537	4.1246	10.072	0	0	0	8.9952	0	1.741	18.471	8.9009	15.203	26.782	42.874	67.965	81.507	123.89	140.22	173.32	201.62	222.94	229.31	292.67	226.37	201.38	227.13	230.9	234.36	104.47	88.897	107.33	104.02	107.48	101.68	90.113	108.38	88.291	74.124	64.866	67.17	68.5	81.634	76.018	51.177	57.953	68.867	70.493	85.67
0	1.0182	2.1756	5.7277	1.5241	0	0	11.047	17.076	52.95	65.573	96.88	110.16	156.46	205.07	277.73	324.19	327.57	394.61	438.21	433.37	461.16	389.86	432.55	422.37	391.37	421.96	448.12	443.91	454.51	459.86	474.48	461.21	467.28	453.9	462.31	484.77	459.63	465.47	474.7	442.15	439.91	438.01	420.16	435.88	413.57	404	409.55	399.7	387.14
0	0	0	4.2769	1.0867	1.6079	5.9213	41.987	96.816	171.61	270.2	358.38	490.85	623.06	733.71	863.08	895.5	1045.5	1113.5	1224.6	1307.9	1398.9	1498	1336.8	1595.8	1662	1684.4	1415.5	1459.2	1478.3	1474.2	1501.8	1519.4	1543.3	1632.6	1817.3	1816.2	1815.4	1809.8	1868.6	1850.9	1931.1	1998.7	2233.1	2308	1982.9	1964.1	1971.6	1999.7	1983.7
0	13.191	14.502	14.433	9.4127	0	0	0	0	36.663	121.28	81.723	115.49	140.72	143.59	181.58	230.17	264.25	269.24	292.75	315.08	306.6	305.16	325.8	317.07	343.89	339.32	352.48	335.92	359.56	336.03	322.65	312.08	308.71	303.4	309.8	296.55	315.26	301.88	281.05	303.8	281.29	288.07	274.29	284.02	293.63	315.25	320.91	304.44	310.89
0	17.067	19.92	24.214	12.971	0	0	0	0	30.319	41.345	112.75	155.65	211.65	242.9	273.64	316.51	351.59	408.7	423.56	467.8	459.39	455.17	472.75	453.27	465.16	458.89	469.23	503.87	477.54	482.93	500.33	488.42	484.9	446.22	436.62	434.9	408.31	417.5	422.99	397.59	414.2	400.71	419.88	415.45	416.57	399.82	389.96	381.83	363.93
0	0	8.0884	56.65	8.1393	147.98	167.54	218.75	224.74	375.54	309.88	401.06	569.51	656.69	700.38	900.45	869.53	948.4	1028.8	1099.1	1083.6	1211.8	1227.5	1200.1	1239.1	1278.8	1275.1	1191.7	1222.7	1259.5	1319.6	1293.9	1288.8	1321.5	1207.6	1275.5	1267.8	1258.7	1279	1187.8	1196.4	1173.1	1143.4	1152.4	1136.4	1127.3	1071.8	1071.7	1072.7	1073.3
0	22.361	0.22411	18.188	5.0285	0	0	0	14.741	36.97	72.841	190.12	278.55	362.57	417.34	514.05	603.64	667.24	717.05	776.28	874.94	962.01	1032.9	1040.1	1081.8	1104.4	1092.8	1100.9	1129.6	1089.8	1083.2	1106.4	1106.2	1106.9	1092.1	1066.7	1064.1	1063.4	1067.4	1081.2	1068.4	1098.6	1075.1	1104.3	1147.4	1127.2	1156.6	1194.5	1131.9	1110.1
0	0	0	0	8.409	85.47	142.96	221.2	311.62	387.35	482.92	561.71	661.14	735.26	805.01	902.1	967.38	954.02	997.32	1015.2	1039.6	1016.3	1052.5	1054.4	1094.5	1074.1	1085.7	1079	1021.3	1051.2	1071.5	1089.2	1082.3	1051.2	1074.7	1056.2	1019.6	1015.6	1032.7	1023	1013.5	1044.3	1029.2	1007.6	1023	983.87	1019.1	1007.5	976.55	975.52
0	7.5007	0.18213	0	0	0	4.7285	19.452	25.729	47.704	69.93	96.974	116.73	181.67	179.45	207.51	232.95	272.62	293.91	331.95	365.35	339.92	401.4	409.53	437.54	452.39	457.07	451.21	471.02	484.52	464.51	490.45	478.21	466.73	478.53	468.4	489.29	415.17	471.29	449.03	469.1	497.5	486.9	507.44	515.4	492.88	472.38	484.51	476.28	473.97
0	0	0	0	7.1089	13.989	38.76	99.197	160.6	280.13	406.38	569.68	733.33	885.92	1041.6	1173.3	1328.3	1499.9	1610.9	1727.8	1809	1903.4	1923.3	1969.2	1915.2	1926.2	1951.2	1977	2053	2011.7	1977.5	2027.9	2030.3	1976.6	1936.3	1854.5	1937.1	1868.2	1872.3	1920.7	1888.6	1891.3	1917.7	1916.2	1915	1868	1929.3	1939.4	1959.8	1943.8
0	2.7081	3.3295	0	0	0	15.63	68.908	138.96	262.32	406.26	578.75	740.9	908.43	1068.3	1227.1	1422.7	1521.6	1668.2	1774.4	1894	2002.4	2031	2101.8	2160.8	2195.4	2308.3	2340.4	2348.2	2377.1	2463.4	2433.2	2436	2483.7	2520.7	2467	2523.3	2571.1	2550.7	2507.6	2553.5	2504.1	2488.8	2563.6	2476.4	2532.3	2573.1	2479.6	2545.9	2534
7.6447	0.85917	0	0	9.5864	0.97022	0	0	0	0	0	0	0	0	11.867	10.277	21.006	28.165	28.264	59.393	76.547	64.485	69.246	58.83	65.957	59.379	52.107	40.14	57.058	65.878	74.677	80.195	101.65	104.51	113.84	122.95	152.83	150.81	181.96	204.2	195.57	225.47	239.77	246.65	281.71	260.89	290.05	316.28	354.41	340.46
0	0	0	8.0573	17.121	5.9952	11.345	31.135	72.951	116.03	210.42	263.84	368.79	484.05	611.78	718.51	833.39	931.02	967.47	1137.6	1232.3	1295.1	1383.3	1453.7	1500.8	1567	1558.7	1092.3	1150.7	1216.8	1319.7	1325	1320.6	1355.2	1694.7	1765.4	1753	1787.8	1793.7	1822.5	1738.5	1754.8	1735.5	1770.3	1749.6	1839.9	1828.4	1788.1	1814.6	1844.9
0	0	0	0	5.2207	14.587	33.006	47.1	62.558	79.274	88.897	116.76	106.5	105.51	109.26	107	102.49	98.298	115.41	114.52	95.073	107.68	100.65	89.688	97.226	87.514	108.27	93.928	96.586	102.32	104.93	110.36	101.38	89.303	97.572	103.6	101.27	88.839	89.184	95.655	89.084	108.17	98.256	102.59	104.98	98.552	89.353	101.53	101.38	92.306
48.651	0	0	0	12.67	0	0	0	30.042	100.7	167.81	251.22	313.77	391.37	503.84	586.84	667.56	608.22	668.45	841.16	880.77	958.07	732.7	832.63	829.7	797.66	837.07	923.54	774.5	805.72	947.09	838.8	840.42	807.14	909.44	940.25	942.66	875.51	945.47	918.82	948.31	905.72	772.43	1012.9	799.39	971.83	953.44	784.98	764.18	859.68
0	3.7791	22.388	26.257	0	12.826	0	0	0	0	0	0	0	0	0	0	0	0	0	0	0	0	0	0	0	0	0	0	0	0	0	0	0	0	0	0	0	0	0	0	0	0	0	0	0	0	0	0	0	0
0	0	0	1.9705	0	2.4534	28.906	80.004	135.28	202.62	305.56	395.51	517.88	596.64	753.87	856.7	928.85	1013.8	1059	1147.2	1222.7	1358.1	1424.3	1431.8	1499.5	1504.7	1510.1	1482.7	1505.2	1517.6	1536.6	1510.3	1508.5	1594.5	1634	1720.4	1887.2	2079.5	2087.6	2013.3	1947.5	1967.3	1913.7	1851.3	1869.2	1847.4	1885.5	1809.7	1839	1774.5
31.279	6.5162	0	0	0	0	1.4669	28.114	90.281	164.02	280.41	402.69	547.44	720.61	817.99	1091.8	1292.4	1393.6	1427.1	1546.8	1776.2	1752.3	1752.7	1669.1	1723.6	1817.3	1803.1	1781.5	1770	1756.3	1783.1	1817.4	1816.7	1742.6	1760.2	1733.6	1754.3	1707.1	1722.8	1657.6	1703.1	1665.8	1688.5	1701	1710.1	1726.1	1664.4	1694.9	1705.1	1692.7
0	0	0	1.8782	4.946	0.50804	1.3766	0	12.647	4.2593	4.9027	18.099	24.954	28.821	44.27	66.725	77.77	96.467	95.794	105.38	114.83	117.46	144.21	160.62	159.83	181.63	170.82	190.87	218.77	241.08	265.91	294.71	330.75	408.52	436.68	448.22	453.35	462.41	494.53	508.07	512.31	509.11	555.21	579.79	549.45	530.45	551.34	546.81	533.68	572.87
0	0	0	0	0	17.642	55.928	146.38	290.7	475.8	644.64	948.88	1162.4	1499.2	1753.6	1958.5	2169.7	2396	2687.3	2803.7	3043.7	3074.6	3112.1	3263.5	3436.9	3720.2	3642.9	3697	3696.3	3698.2	3647.7	3588.8	3610.8	3677.3	3586.1	3622.3	3647.9	3609.1	3659.5	3637.1	3651.1	3624.5	3748.8	3755.1	3826.2	3813.1	3805.9	3809	3864.1	3889.6
6.8831	5.723	0	0	0	0	0	4.7091	32.422	75.702	111.76	154.79	220.23	269.58	331.94	418.47	502.69	513.86	617.87	606.3	650.99	528.67	511.11	499.68	551.84	571.56	547.67	600.58	588.6	596.17	593.91	596.13	582.77	608.66	609.54	586.04	536.62	510.02	524.11	528.3	525.88	508.57	523.54	505.76	509.19	478.6	469.83	469.6	487.74	482.76
0	0	0	37.087	80.477	188.22	238.05	291.81	364.65	496.89	685.84	815.55	1018	1175.3	1409.9	1517.1	1694.3	1773.2	1898.4	2001.4	2107.4	2177.1	2125.1	2176	2329.8	2205	2099.7	2158.6	2351.1	2251.2	2066.9	2292.6	2114.5	2377.7	2254.1	2314.6	2387	2354.6	2260.4	2307.1	2201	2268.9	2155.5	2128.8	2146.6	2132.2	2226.5	2192.8	2172	2189.3
0	3.0198	0	0.39082	12.681	0	0	1.8313	39.663	89.644	162.92	238.14	352.02	460.07	537.84	652.21	765.12	850.07	925.08	1015.4	1064	1122.9	1193.3	1227.3	1283.5	1283.5	1230	1249.5	1260.3	1320.3	1297.9	1297.1	1318	1332.1	1345.7	1353.5	1355.5	1360	1353	1365.9	1363.5	1343	1379.6	1421.2	1411.7	1395.1	1435	1428	1433.6	1437.9
4.9389	9.914	3.7858	0	2.9433	0	0	0	25.496	58.763	111.53	149.49	243.44	285.13	393.09	411.98	491.58	498.81	585.64	663.28	703.13	774.68	794.34	759.95	756.55	790.06	820.55	841.42	888.18	826.43	884.77	889.27	929.18	908.85	917.49	927.45	850.12	870.71	875.37	878.64	847.49	873.9	856.89	876.33	855.58	849.33	816.3	859.21	908.31	909.16
4.2511	2.0317	1.7278	0	0	0	14.234	30.255	84.446	142.37	204.88	327.96	417.45	549.73	601.12	882.61	1039.1	1114.3	1240.2	1326.3	1420.4	1467.8	1525.4	1590.9	1585.2	1623.9	1621	1646.6	1648.3	1667.1	1660.3	1714.5	1692.1	1724.9	1663	1573.7	1701.1	1688.9	1632.5	1648.2	1657.6	1623.9	1632.4	1611	1614.6	1578.7	1590.2	1582.3	1546.5	1590.2
0	0	0	0	2.4013	4.9323	16.626	39.689	66.648	122.8	180.78	257.37	314.26	399.14	458.28	601.77	645.46	732.03	790.38	845.11	883.94	918.9	972.16	1011.2	1045.9	1073.5	1092.6	1100.7	1077.1	1140.8	1174	1141.3	1131	1131.6	1148.2	1173.4	1131.9	1153.4	1102.4	1093.6	1122.6	1108.7	1101.3	1111.2	1114.9	1121.8	1109.6	1124	1105.6	1086.1
0	0	0	1.5174	5.5557	4.6058	4.5624	18.944	57.124	104.05	167.52	224.66	274.26	318.9	369.03	443.16	528.07	546.11	584.02	664.1	671.12	704.05	758.74	778.85	837.93	694.4	677.06	653.47	825.2	852.02	877.65	897.64	897.83	872.59	826.68	779.21	755.23	782.72	784.7	786.41	761.63	756.2	810.66	829.99	795.11	862.44	843.82	726.11	788.97	759.1
21.913	15.086	0	11.836	0	0	0	16.906	50.314	120.93	195.11	273.56	349.2	459.06	519.45	609.98	667.16	746.33	820.51	887.18	959.06	984.8	1005.6	1001.9	1061.2	1078.1	1067.8	1078.3	1094.8	1087.4	1074.5	1113.6	1088.5	1083.5	1076	1064.9	1063	1064.1	1044.1	1053.5	1055.4	1047.1	1029	1029.5	1056.8	1055.4	1056.6	1041.6	1033.5	1068.5
3.292	5.7358	1.8062	0	0	0.44123	0	0	0	0	0	0	0	0	0	0	0	0	0	0	0	0	0	0	0	0	0	0	0	0	0	0	0	0	0	0	83.624	73.193	120.68	147.17	0	0	0	0	0	0	0	0	0	0
0	6.5976	0	0	3.1935	0	0	0	6.501	16.715	8.8745	20.74	36.586	46.279	68.345	86.765	107.88	122.89	133.43	171.6	190.8	226.37	238.01	247.19	226.41	254.01	265.13	378.8	147.54	195.73	231.79	235.88	221.4	210.3	230.62	235.96	271.64	260.49	274.11	260.18	284.39	315.42	380.58	300.99	303.26	309.48	312.09	304.5	321.2	328.95
16.903	3.8908	0	0	0	0	3.1443	41.454	100.09	209.13	321.88	451.08	587.72	715.4	883.02	975.18	1127.6	1230.7	1298.1	1412.4	1438.4	1507.5	1578.3	1588.7	1675.3	1661.1	1731.3	1769.9	1764.3	1744.1	1762.2	1791.7	1808.6	1806.6	1716	1633.2	1591.2	1642.2	1685.4	1665.8	1675.1	1671.3	1687.7	1684.7	1718.1	1718.7	1784.7	1784	1812.4	1888.8
31.054	9.7944	0	0	0	0	0	49.442	148.89	296.46	439.87	608.36	809.6	998.67	1237.1	1439.9	1641.1	1724.1	1964.8	2163.6	2332	2501.4	2645.9	2698.3	2770.8	2901	2962.7	3011.6	3164	3161.9	3169.4	3254.8	3373.3	3285.2	3420.9	3367.1	3419.9	3363.7	3508.7	3529.8	3492.9	3456.2	3477.5	3394.1	3398	3348.4	3240.2	3330.6	3418.8	3390.2
34.651	19.851	13.068	0	0	0	0	2.7487	39.065	109.11	188.73	270	356.68	433.32	559.62	639.02	679.03	780.4	828.28	863.87	876.41	923.23	971.45	995.18	1024	1039.8	1042	1069.7	1086.7	1116.3	1118.6	1125.5	1162.4	1163.2	1136.8	1089.1	1068.2	1069.8	1068.8	1029.4	1055	1051.2	1056.8	1013.8	1058	1061.5	1045.1	1062	1092.7	1062.2
17.485	9.2429	0	0	0	0	4.792	37.642	87.63	178.13	281.16	408.99	530.01	618.02	751.06	871.55	908.15	1084.3	1132.7	1267.6	1383.3	1461.5	1535.9	1582.9	1652	1739.2	1742.4	1732.6	1780.1	1810.9	1832.8	1856.2	1799.6	1797.7	1855.8	1798.4	1783.4	1740.6	1702.8	1749	1718.4	1710.9	1657.7	1666.1	1648.8	1630.7	1618.7	1621	1591.6	1565
0	2.2837	4.0654	20.678	4.5728	6.7774	0	0	0	11.276	7.2625	20.434	27.127	33.453	54.056	38.331	51.614	37.88	50.533	65.453	50.003	76.449	35.797	60.085	9.543	14.518	21.039	43.441	36.746	46.471	40.845	25.713	21.53	58.757	84.634	119.23	53.778	14.939	17.54	32.755	35.407	11.218	0	0	0	0	0	0	0	0
0	0	0	0	0	33.166	121.86	227.46	380.22	679.38	1002.3	1302.8	1546.2	1919.1	2258	2374.3	2023.3	2683.3	2882.7	2885.5	3006.7	3219.5	3166.6	3224.6	3331.8	3316.9	3321.7	3256	3321.4	3408.7	3325.7	3364.8	3271.6	3286	3335.5	3295.2	3183.2	3137.5	3190.4	3149	3186.2	3098.3	3049.5	3072.1	3025.4	3042.2	3053.3	2980.5	2997.1	3021.3
15.958	1.6773	0.75055	0	0	0	1.6405	35.25	79.498	141.07	181.84	229.12	296.77	369.96	448.06	555.95	625.9	711.17	804.73	898.93	1005.3	1111.3	1188.3	1258.5	1321.8	1423.2	1458	1495.7	1497.8	1583.8	1575.8	1622.4	1623.9	1699.6	1747.7	1746.4	1711.9	1807.2	1802.6	1729.9	1747.8	1768.3	1727.7	1749.3	1736.4	1707	1710.2	1708.1	1670.6	1638.6
52.45	21.445	3.9557	0	0	0	0	0	0	0	0	0	0	0	0	0	0	0	0	0	0	82.887	75.297	91.008	104.86	103.3	140.97	96.101	113.75	97.805	108.26	97.699	124.99	123.46	114.31	108.87	101.14	96.926	86.886	72.688	55.992	48.801	41.679	55.64	56.269	50.579	51.546	77.003	77.001	73.101
0	0	0	0.74766	0	2.8582	14.265	41.862	78.409	129.76	193.66	241.85	327.86	397.95	455.92	500.46	560.79	638.69	665.45	713.38	726.44	800.44	819.35	812.01	817.5	885.52	847.64	874.8	837.97	855.31	876.33	817.3	865.27	840.25	853.76	835.55	841.78	821.55	815.87	992.8	819.97	798	748.86	754.22	755.38	744.72	713.63	737.71	694.05	692.67
30.655	9.7807	0	0	0	0	5.6254	0	40.678	89.022	149.59	232.13	277.4	361.3	436.64	505.03	719.57	813	908.86	965.7	926.56	992.03	1078.1	1118.6	1187.8	1270.5	1168.7	1256.7	1148.2	1214.2	1137.2	1131.2	1122.5	1124.9	1063.8	1088.7	1085.2	1089.2	1119.9	1103.6	1122.9	1121.8	1089.2	1085.5	1092	1085.3	1092.3	1067.1	1050.8	1035.8
19.403	3.1208	0	0	0	0	1.4663	14.474	50.812	96.925	175.45	229.92	313.42	358.59	451.75	522.8	594.03	615.44	683.23	731.81	766	809.25	870.53	916.51	955.66	976.01	980.98	981.25	978.31	1033.9	1041	1058.3	1082.9	1098.8	1127.9	1134.1	1128.6	1090.5	1165.5	933.26	984.78	961.74	1013.9	1057.6	1038.6	1055.2	1061.7	1074.8	1087.5	1125.8
25.677	14.104	0	0	0	0	0	50.571	171.62	328.37	522.55	731.41	898.55	1100.3	1318.9	1514.9	1728.4	1865.4	2000.7	2139.7	2242.6	2358.1	2482.5	2545.5	2603	2679.6	2781.2	2779	2759.1	2834.3	2852.2	2821.5	2842.8	2798.8	2789.7	2799.2	2756	2764.2	2766.5	2761.9	2770.3	2743.2	2678.3	2685.1	2644	2584.4	2592.2	2619.4	2610.5	2612.7
0	0	0	0	0	3.4432	23.794	75.962	136.69	269.46	353.76	479.52	608.92	694.23	826.21	915.81	1017.8	1089.1	1271.2	1352.5	1390.6	1494.9	1521.5	1667.6	1696.4	1733.3	1806.7	1809.5	1764.5	1848.1	1865.8	1938.5	1923.3	1889.1	1893.3	1945.7	1921.8	1991.2	1964	1941.5	1979.7	1981.7	2047.3	2058.4	2065.6	2049.3	2066.3	2007.9	2054.1	2022.6
0	16.232	11.44	11.997	0	0	0	26.253	85.312	153.79	265	370.07	485.95	619.45	764.78	883.9	988.2	1121.6	1194.9	1297.3	1384.2	1475	1512.8	1584	1683.2	1662.2	1757.6	1685.9	1641.5	1694.1	1693.6	1791.8	1777.2	1748.1	1706.5	1700.8	1728.3	1688.8	1690.5	1704.1	1654	1710.6	1707.4	1675.9	1741.9	1728.3	1753.3	1778.9	1848.3	1780
0	0	13.195	17.38	23.062	0	0	28.803	9.2294	140.42	94.322	361.1	462.11	448.37	522.17	599.57	669.62	760.73	835.08	891.7	918.51	943.93	980.97	972.33	1023.5	1014.4	1048.8	1041.3	1038.2	1036.6	1049	1062.2	1041.6	1049.5	998.75	1021.4	1022.4	975.03	1004.8	980.71	995.42	996.21	996.2	1033.9	1036.2	1049.4	1084.9	1107.7	1134	1167.3
6.2949	29.708	9.3451	0	0	0	0	58.784	155.97	268.73	434.1	554.41	695.26	830.97	1027.4	1163	1384.1	1504.4	1648.4	1730.3	1865.6	1953.9	2066.4	2109.5	2157.4	2197.5	2225.3	2188.5	2247	2240.3	2269.1	2308.9	2356.6	2406.1	2317	2247.2	2205.9	2235.9	2260.4	2247.6	2309.2	2296.4	2317	2287.9	2278.8	2271.4	2244.5	2226.3	2225.8	2236.1
0	0	0	0	0	3.9705	46.455	97.087	171.54	245.46	347.17	437.44	570.29	633.65	943.86	895.93	966.32	1012.4	972.21	1075.4	1189.1	1163.5	1361.5	1307.5	1385.4	1376.8	1412.9	1454.6	1464	1537.1	1505.7	1494.1	1492	1438.1	1462.8	1454.9	1534.6	1482.9	1483.6	1458.3	1446.2	1469.5	1472	1445.2	1451.9	1402.2	1412.6	1436.7	1441.3	1411.8
7.1685	10.79	2.4557	0.83587	0	0	0	0	12.092	35.287	49.224	138.7	135.1	216.86	245.48	290.32	352.36	358.37	386.28	412.54	445	463.74	479.36	460.86	455.67	471.51	487.92	491.76	472.5	211.54	177.46	272.08	261.97	244.82	240.71	226.21	249.68	204.73	196.74	227.65	235.09	213.03	205.95	194.53	167.46	160.7	152.54	164.07	168.38	180.96
0	0	4.9937	1.4024	7.3288	0	7.6242	2.7999	14.839	0	3.5349	0.40322	0	0	0	0.72402	32.254	40.638	46.641	50.366	57.158	69.589	66.498	100.72	96.701	91.819	72.064	78.794	43.907	33.576	41.683	33.451	27.544	27.877	41.532	57.117	37.799	38.769	31.55	23.241	10.381	18.033	26.18	41.661	25.135	8.7826	7.8011	21.61	22.231	32.068
0	0	31.142	0	0	0	33.456	0	83.8	233	252.92	522.87	668.51	807.71	970.15	1137.5	1316.2	1424.4	1404.9	1391.2	1322.6	1402.8	1427.7	1683.4	1724.9	1511.1	1544.2	1555.8	1597.9	1611.5	1568.2	1568.3	1528.5	1497.9	1470.8	1495.8	1518.4	1413.6	1504.9	1429.1	1660.2	1536.6	1557.5	1559.6	1490.3	1377.5	1408.5	1379.9	1427.8	1426
2.3019	0	0	0	0	0.29366	33.36	57.522	129.98	260.02	400.41	554.3	756	962.92	1142.9	1285	1396.4	1514.7	1682.7	1849.4	1909.4	2113.4	2228.2	2405.9	2535.5	2566.8	2668.7	2727.1	2794.3	2889.1	2877.1	3005	2874.5	3075.1	2955.2	3010.3	3003.9	3006.4	2975	3051.3	3076.8	3135.3	3053.6	3075.6	3145.8	3074	3055.4	3111.5	3132.4	3113.5
0	0	2.0739	0	2.0666	0	10.556	20.639	39.095	70.853	107.21	149.61	218.06	268.1	320.73	368.77	434.7	470.69	530.6	557.61	638.7	657.24	707.73	755.51	774.91	783.44	837.88	826.44	873.19	883.59	953.56	956.06	954.42	1007.8	1030	1061.5	1057	1064.8	1083.5	1152.5	1161.4	1182.1	1150	1167.1	1163.8	1157.6	1167.3	1169.8	1144.5	1152.1
0	0	0	0	0	16.567	42.527	103.77	227.29	369.57	540.63	737.89	920.64	1156.2	1425	1604.7	1855.5	2156.1	2305	2519.8	2543.7	2798.6	2888.4	3061.9	3205.7	3339.1	3462.1	3588.2	3661	3763.4	3824.7	3809.4	3840.7	3848.2	3887.6	3973.4	3953.7	4024.5	4037	4147.2	3974.9	4056.1	4028.8	3824.1	3892.3	3742.3	3823	3729.7	3744.2	3617.3
0.4276	0	0	0	3.9939	2.1711	10.493	26.785	68.222	123.39	191.05	272.51	332.44	448.06	535.19	598.19	645.12	683.77	729.35	804.61	846.57	868.41	895.6	914.8	929	931.03	954.34	973.33	927.92	962.26	968.78	953.68	955.1	964.02	966.97	939.52	909.23	908.8	912.48	871.55	873.58	870.74	850.68	847.94	822.2	786.28	769.1	782.11	752.56	745.39
0	0	0	0	0	7.2994	18.693	58.801	126.25	211.78	322.85	417.34	540.98	658.19	856.48	1003.5	1115.3	1242.1	1334.5	1451.2	1525.3	1590.1	1701.8	1739.5	1781.4	1844	1846.4	1888.4	1898.8	1945.5	1937.2	1967.9	2038	1918.5	1950.4	1933.5	1958.9	1962.8	1940.7	1963.4	1944.5	1968.2	1977.4	1899.1	1916.4	1906.7	1897.4	1793	1808.7	1770.6
0	4.9793	0	3.6252	0	0	5.1894	56.304	108.77	270.55	412.49	543.82	719.76	914.21	1080.1	1297.7	1456.5	1642.8	1749	1865.5	1999.7	2062.4	2091.3	2142.7	2217.8	2210.6	2272.2	2264.8	2348.1	2304.3	2308.1	2280.8	2308.9	2292.1	2310	2229.3	2220.5	2211.7	2239.4	2227.9	2227.5	2237.4	2215.3	2237.8	2278.9	2275.2	2285.3	2258.3	2336.7	2329.5
0	0	0	16.585	22.642	2.4719	21.549	62.795	114.54	153.16	215.28	293.41	372.85	415.63	492.37	554.8	626.23	745.02	801.32	872.76	921.72	973.03	1032.3	1043	1120.8	1140.4	1119.9	1133.3	1156.2	1171.3	1195	1214.9	1202.4	1217.8	1185.9	1188.6	1223.3	1205.1	1214.3	1183.2	1201.1	1202.7	1223.2	1211.4	1211.7	1199.6	1170.6	1178.4	1179.1	1201.9
18.973	13.03	0	1.3467	0	0	0	0	0	7.9129	28.784	46.763	84.439	117.84	151.74	190.21	252.81	255.16	353.85	350.11	367.73	411.22	460.35	459.4	508.52	564.59	563.13	528.02	533.07	540.57	520.87	554.7	556.47	569.9	564.7	290.58	303.89	261.32	280.51	264.19	246.94	231.2	218.55	235.68	221.6	209.1	193.23	197.5	195.81	190.63
24.163	16.888	0	0	0	0	0	0	14.274	18.141	45.321	95.347	122.94	172.5	204.64	245.46	309.7	336.84	376.58	417.29	428.66	446.37	450.92	462	453.89	481.54	513.96	504.4	510.98	548.07	552.54	574.1	575.14	546.6	564.85	555.55	565.33	556.36	559.66	548.37	563.96	571.72	541.69	544.09	518.74	498.73	502.11	505.51	493.1	486.03
5.433	11.39	0	0	0	0	4.195	28.075	117.25	153.94	224.7	279.52	302.82	399.47	473.45	553.82	609.42	679.44	721.45	768.37	775.52	823.28	859.14	891.1	900.49	923.67	911.41	921.85	943.24	939.32	944.32	929.65	932.18	932.17	925.82	951.88	956.62	940.69	936.55	891.38	894.8	886.45	854.45	832.5	842.88	825.94	851.46	843.27	825.49	828.02
4.0219	7.3493	5.6237	10.738	0	0	0	0	0	0	0	0	0	0	0	0	0	0	0	0	0	0	0	0	0	0	0	0	0	0	0	0	0	0	0	0	0	0	0	0	0	0	0	29.463	82.613	123.21	181.74	255.86	250.89	297.96
0	0	0	0	8.5047	6.5668	1.7625	8.6827	14.415	34.218	30.375	31.142	39.892	44.583	46.356	48.657	45.643	43.824	48.79	53.303	73.995	92.811	69.462	63.304	46.616	45.541	36.62	36.977	15.88	33.41	48.853	52.493	26.269	16.712	19.464	12.828	32.159	26.549	20.905	7.3734	2.7267	9.6175	1.5805	0	0	0	0	0	0	0
0	0	0	28.295	36.974	87.545	110.35	148.49	206.14	247.78	347.07	427.13	522.33	641.92	759.88	894.92	886.81	998.08	1045.1	1147.6	1178.2	1225.2	1410.3	1409.8	1362.3	1379.6	1331.1	1321.9	1364	1389.9	1383.2	1474.3	1536	1443.4	1332	1450.2	1691.5	1526.1	1773	1851.8	1801.5	1806.7	1787.8	1680.6	1653.9	1720	1702.8	1714.5	1737.7	1760.8
6.2034	3.6229	0	12.677	6.5452	0	0	0	0	0	0	0	0	0	11.649	39.213	27.96	44.14	39.559	67.879	60.738	68.558	67.414	76.885	86.237	90.756	77.858	70.908	70.774	88.858	92.007	75.067	95.851	76.572	116.6	72.563	76.582	88.03	85.442	106.61	93.353	129.49	153.41	135.54	213.17	245.31	283.53	329.92	394.94	426.05
0	0	10.755	15.672	0	0	0	42.637	100.57	164.27	237.45	309.87	406.34	489.22	573.29	693.75	789.12	872.62	919.92	1014.2	1076.8	1104.5	1202.4	1239.4	1306.6	1316.7	1364.4	1357.1	1352	1378.5	1351.9	1390	1366.7	1418.4	1382.8	1357.9	1305.9	1324.9	1289.8	1276.3	1294.1	1306.7	1299	1322.5	1301.4	1316.1	1310.6	1335.2	1268.6	1325.8
20.098	0	0	0	0	0.97743	33.541	69.122	157.09	263	368.44	519.5	659.49	810.72	942.46	1121.2	1222.3	1374.5	1543.8	1636.1	1756.8	1843.7	1909.2	1973.6	2054.4	2110.3	2144.3	2182.7	2327.2	2336.4	2448.3	2300.2	2309.3	2038.4	2139.7	2143.6	2215	2207.4	2232.2	2237	2304.6	2438.1	2405.2	2538.6	2615	2854.7	2901.5	2926.9	3065.3	3257.3
33.14	9.9322	0	0	0	0	0.01127	35.851	108.61	165.41	236.76	330.37	408.97	530.85	623.16	729.62	842.32	977.12	1082	1060.5	1163.7	1270.7	1262.3	1293.1	1341.9	1417.6	1434.7	1511.4	1460	1471.1	1462.5	1453.9	1414.4	1382.7	1379.8	1433.2	1440.7	1396.3	1426.4	1360.9	1439.7	1450.5	1417.8	1426.5	1405.3	1391.6	1390.1	1360.9	1311	1288.8
1.9918	9.8444	6.3141	0	0	0	3.2094	0	3.9159	1.2	7.8373	34.591	46.751	81.626	97.108	109.21	135.65	198.51	237.87	298.35	294.97	364.98	389.87	475.94	528.39	500.34	535.51	616.39	645.17	648.27	687.57	747.81	693.7	778.93	757.8	798.77	765.38	806.64	784.51	819.39	804.72	820.59	797.65	798.91	772.32	738.88	783.23	740.22	728.93	722.7
24.397	9.5501	0	0	0	0	0	0	36.18	70.918	118.34	159.92	243.05	287.33	373.95	459.6	505.4	578.8	633.6	682.71	703.28	767.25	804.27	749.82	795.21	752.61	738.57	772.35	787.56	601.2	599.57	617.96	628.33	633.21	620.56	616.21	583.13	612.89	590.31	586.96	605.25	569.44	551.79	551.18	553.74	531.18	525.03	535.13	511.73	514.4
0	0	0	0	13.767	10.71	25.866	31.902	50.42	65.927	87.794	111.28	134.26	155.1	187.94	208.33	227.43	257.29	259.96	278.54	299.84	310.12	321.82	353.16	338.17	340.58	335.85	335.44	351.95	355.03	368.76	371.86	380.27	488.81	423.32	429.59	416.35	422.63	432.53	474.38	485.92	486.7	563.12	553.7	489.7	459.76	456.09	468.31	460.57	473.02
32.22	8.8955	4.111	0	0	0	0	0	0	0	0	0	0	0	0	0	0	0	0	0	0	0	0	0	0	0	0	0	0	0	0	28.848	25.775	43.733	57.655	75.591	86.255	100.32	104.51	114.89	132.54	138.08	157.31	161.33	173.57	145.98	163.85	158.43	167.82	169.61
13.962	6.2647	4.2876	0	0	0	2.4209	36.017	87.172	157.59	239.49	358.68	476.87	617.46	717.74	833.23	990.74	1111.7	1241.9	1361.7	1433.2	1568.7	1600.4	1635.9	1719.3	1533.3	1562.8	1588.8	1572.3	1635.8	1645.6	1654.8	1608	1628.8	1680.2	1665.2	1692.9	1690	1650.1	1652.4	1658.1	1698.8	1700.5	1702.3	1694.9	1678.5	1678.9	1696.4	1690.6	1698.1
6.0445	3.4749	0	0	0	0	2.0101	40.987	90.948	180.71	266.69	392.61	525.06	659.73	775.79	903.26	1018.6	1107.2	1194.7	1277.4	1359.9	1439.1	1486.8	1559.4	1560.9	1616.6	1606.1	1697	1674.2	1706.6	1663.5	1701.9	1698.1	1710.8	1646.6	1648.2	1643.3	1640.2	1685.6	1615.9	1655.5	1660.9	1648.7	1637.6	1605.8	1617.4	1618.6	1611.8	1661.1	1652.5
0	0	0	2.9105	18.041	1.4434	5.9707	8.5059	50.828	77.619	133.74	189.31	241.41	312.6	371.46	452.92	516.89	615.88	648.67	733.21	803.75	837.48	872.69	948.24	998.3	1007.3	964.31	1011.7	1022.2	1038.1	1095.8	1095.5	1114.9	1102.2	1126.9	1102.1	1139.5	1136.4	1138	1134.6	1140.9	1131.5	1131.7	1151	1130.9	1120.4	1099.9	1140.5	1125.4	1138.7
20.958	5.8068	6.5125	0	0	0	0	0	64.954	158.41	269.93	419.31	583.22	771	947.28	1157	1362.6	1487.7	1656	1861.7	1956.2	1972.9	2125.9	2172.8	2271.8	2308.3	2332.5	2428.6	2389.7	2461.5	2512.5	2556.2	2545.1	2519.6	2591.8	2604	2610.1	2654.1	2563.2	2550.9	2409.8	2402.9	2499.2	2488.2	2464.6	2529.8	2426.6	2386.5	2386.1	2395.6
10.317	0	0	0	0	0	10.477	69.935	207.51	265.54	393.67	530.9	677.97	821.04	1227	1338.2	1625	1724.4	1870.6	1898.1	1704.8	1794.1	2277.4	1850.7	1900.4	1935.7	1950	1972.6	1971.9	2006.3	1992.3	2033	2000.8	2023.6	2015.1	2048.4	2013.7	2069.2	2034.7	2021.7	2008.1	1992.9	2009	2006.4	1957.6	1943.8	1930	1940.4	1912.6	1910
5.4034	5.6667	0	7.0956	0	0	2.7038	20.858	57.746	109.88	190.2	254.95	362.61	466.23	545.83	599.15	669.5	722.92	881.96	859.79	874.32	903.67	1011.3	1046.1	1062.8	1170.9	1169.2	1147.4	1105.7	1133	1100.3	1095.8	1093.5	1115	1118.7	1107.2	1098.7	1066.4	1098.8	1076.8	1042.5	1057	1062.6	1022.2	1041.3	1044.3	1044.7	1083.4	1019.6	1069.5
7.2324	15.455	4.1917	3.1898	0	0	0	0	0	0	0	9.1021	0	0	0	0	0	0	0	7.8964	0	0	0	0	0	23.151	7.0401	16.387	1.1971	0	0	0	0	0	0	0	0	2.0746	12.679	50.912	32.914	53.069	62.95	94.146	114.8	110.13	98.827	136.03	158.01	200.4
0	0	2.2038	0	1.7031	0	1.413	25.224	45.936	74.575	92.055	116.35	149.52	185.49	198.41	232.9	257.87	264.07	277.68	332.97	342.96	373	382	392.46	397.35	416.8	419.49	448.19	430.92	449.06	477.61	463.13	469.76	476.52	474.19	481.94	533.76	522.26	502.39	475.83	487.42	478.94	497.39	422.89	458.21	445.67	448.02	427.96	430.33	409.93
0	2.641	12.295	0	0.20241	0	0	35.787	85.292	161.15	261.34	335.72	441.58	532.66	620.44	691.12	795.91	897.18	1006.9	1090.5	1108.6	1204.9	1261.2	1337.9	1368	1407.4	1413.5	1397.6	1373.7	1493.1	1425.3	1484.3	1516.5	1488.3	1493.4	1468.6	1501.2	1461.4	1471.4	1513.2	1532.1	1521.9	1504.3	1485.6	1495.5	1434.3	1410.9	1414.5	1456.3	1402.3
0	7.9976	5.6995	2.5477	1.5806	0	0	0	25.553	78.402	121.07	204.8	284.54	380.06	484.48	572.72	670.84	718.68	812.35	860.97	879.34	929.24	951.25	963.82	979.78	1025.4	1014.4	1056	1086.4	1094.2	1075.2	1122.1	1093.1	1117.5	1121.8	1094.6	1103.6	1078.5	1132	1122.7	1154.8	1146.7	1111	1093.9	1092.2	1106.9	1088	1106.6	1112.1	1131.2
0	4.9941	2.7434	0	0	0	17.382	141.42	241.28	412.04	681.36	851.02	1130.3	1388.1	1497.2	1806.1	1976.8	2272.5	2353.9	2720.9	2877.2	2892.2	3067.1	3037.6	3210.8	3222.3	3231.7	3274.9	3344.1	3281.6	3356.6	3291.1	3378.6	3189.7	3105.4	3010.8	3037.3	3252.2	3233.8	3342.9	3316.1	3149.9	3100	3056.5	2984.1	2989.5	3005.2	3007.2	2984.1	3005.6
0	0	0	20.081	74.186	117.25	189.45	254	316.14	364.46	460.99	547.11	666.37	761.9	815.15	919.25	1019.9	1107.3	1134.4	1170.3	1203.6	1189.2	1306.8	1275	1265.8	1324.5	1337.3	1339.8	1406.7	1481.9	1527	1623	1576.1	1614.1	1577.9	1620.6	1585.6	1541.1	1473	1443.7	1481.6	1489.5	1483.3	1512.6	1488.1	1564.3	1581.7	1524.2	1617.5	1581.8
13.851	3.7214	4.6451	7.4697	0	0	0	16.053	49.757	109.28	185.53	373.3	409.68	551.51	683.87	801.22	955.91	1294.8	1213.6	1390.8	1458.8	1898.5	1610.7	1809.3	1843.7	1879.2	1931.3	2029.8	1997.8	1993.5	2051.5	2127.9	2097.6	2181	2242.4	2222.9	2347	2216.9	2346.9	2373.8	2244.4	2192.6	2257.3	2257.3	2207.4	2178.5	2207.8	2199.5	2187.3	2194.9
3.2465	0	0	1.7159	9.7669	0	3.3539	14.475	74.923	119.71	203.01	303.4	388.95	471.61	538.2	607.6	699.73	769.53	860.31	908.89	910.13	900.49	923.23	990.01	1072.9	1099.1	1110.9	1146.6	1272.8	1327.4	1372.3	1409.9	1353.2	1397.7	1416.1	1434	1462.6	1369.8	1466.3	1537.2	1524.3	1531.9	1495.6	1534.6	1550.8	1534.5	1572.6	1561.4	1562	1552.5
0	0	0	37.882	32.825	0	0	0	0	21.45	29.212	57.312	78.077	113.6	144.06	179.64	209.48	242.97	248.05	262.27	282.3	289.97	296.27	312.14	337.89	351.55	353.17	347.32	336.39	359.09	361.8	358.84	387.1	354.41	350.57	355.17	356.82	345.38	322.26	316.74	317.69	314.44	314.98	298.96	300.69	286	279.17	262.65	266.51	257.53
39.093	22.303	0	0	0	0	0	0	36.772	154.33	267.99	421.73	663.33	824.56	1101.8	1277.2	1557.9	1737.6	1853.4	2091.9	2294	2278.5	2483.6	2463.9	2622.6	2650.5	2656.7	2774	2702.5	2834.3	2854.2	2939.1	2899.1	2985.5	2974.1	2957.3	2885.2	2858.7	2894.4	2842.3	2863	2851.4	2824.2	2861.6	2782.9	2802.9	2744.9	2753.1	2771.3	2743
0	7.6352	0.981	0.77184	0	0	7.2701	44.841	108.72	175.55	281.32	395.16	498.68	643.56	790.15	915.62	1089.8	1217.6	1339.6	1462.5	1624.6	1754	1828.4	1901.1	2031.6	2238.1	2246.6	2276.5	2312.1	2347.7	2334.2	2356.2	2336.5	2221.7	2264	2208.1	2316.5	2236.5	2111.8	2119.6	2106.4	2075	2095.6	2096.4	2055.5	2035.6	2066.2	2047.3	2013.7	2051.1
1.1395	0	1.6575	9.3426	0	0	5.5282	42.222	118.4	176.86	244.3	340.95	437.66	505.89	584.51	678.6	727.52	812.78	833.29	931.32	994.26	1006.3	1040.7	1036.5	1069.1	1081.8	1079.6	1060.6	1090.8	1086.9	1093.3	1109.5	1103.4	1086.1	1065.3	1052	1076.8	1060.1	1044.3	1061.9	1062.2	1048.9	1096.8	1060.6	1037.5	1035.8	1032	1039.9	1036.5	1027.7
81.402	31.499	13.367	0	0	0	0	0	49.303	134.82	170.95	326.23	458.89	585.36	691.22	853.93	969.98	1025.6	1117	1136.4	1272.8	1289.8	1329.4	1417.8	1355.7	1470.5	1491.8	1438.5	1549.9	1474	1484.7	1540.4	1532	1482.6	1497.8	1535.9	1514.7	1509.2	1583.2	1586.3	1552.1	1551.3	1573.5	1558.1	1530.4	1508.4	1511.2	1469.1	1496.8	1467.4
0	0	0	0	2.847	10.386	42.401	139.24	257.95	459.15	705.8	954.63	1152.8	1407.5	1644.1	1867	2044.2	2158.1	2360.5	2546.7	2611.8	2785.9	2805.2	2925.1	3038.9	3085	3058.7	3062.3	3101.9	3093.4	3128	3181.8	2945.3	3126.2	3048.9	2983.5	3033.1	3009	2978.6	3014.5	2920.2	2813	2715.8	2721	2737.9	2660.1	2723.8	2688	2661.7	2649.8
0	3.8264	6.3604	0	5.6391	1.5182	0	0	0	0	22.782	36.161	51.813	54.102	76.968	108.82	134.96	120	119.82	113.68	121.69	122.23	132.07	129.27	102.47	103.14	116.2	122.97	120.95	108.56	86.272	72.243	69.066	85.703	62.291	55.497	25.854	19.667	44.15	63.008	72.915	40.197	32.774	9.9373	20.952	117.58	29.518	43.94	20.055	50.636
0	0	7.6472	0	4.7406	6.2456	7.3945	16.293	32.664	68.225	147.84	209.81	303.19	407.96	492.91	617.82	720.24	817.26	919.12	994.5	1032.1	1133.7	1173.2	1229.7	1242.4	1296.7	1317.7	1290	1287.6	1345.8	1375.2	1374.4	1351	1383.1	1334.9	1335.1	1316.6	1353.7	1321.6	1307	1324.6	1339.2	1279.5	1078.2	1076.3	1082.8	1089.6	1074.9	1055.8	1020.3
0	9.2597	0	0	0	12.672	16.052	61.724	133.94	265.29	425.55	612.48	828.89	1054.1	1348.8	1559.8	1806.3	2024.8	2167	2539.4	2578.6	2688.2	2761.9	2890.5	2896.7	2958.1	2762.9	2873.8	2872.6	2969.6	2925.3	2893.4	2813.9	2934.6	3037.6	3230.1	3322.8	3289.4	3435.2	3377.6	3334.4	3362.1	3282.5	3272.1	3299	3167.6	3070.2	3088.9	3160.8	3158.3
26.645	7.7319	0	0	0	0	0	5.9563	38.989	74.777	153.01	226.67	298.26	366.34	438.27	519.18	588.02	652.28	721.64	808.97	841.72	939.95	1044.1	1143.1	1184.6	1087.1	1100.3	1130.2	1113.3	1172.4	1152	1216.7	1129.2	1191.6	1211.7	1139.5	1157.2	1160.7	1127.6	1176.5	1123.8	1118.5	1115.1	1082.7	1101.3	1071.1	1099.5	1090.1	1076.7	1087.5
24.304	4.0667	0	0	0	0	34.967	72.243	160.16	274.45	410.44	585.43	747.24	903.3	1068.7	1269.2	1375.1	1507.6	1598.3	1686.3	1764.3	1794.1	1861.3	1988.3	2034.7	2067.6	2083.6	2125.2	2214.3	2215	2190.5	2166.1	2196.2	2159.5	2169	2192.7	2210.3	2214.5	2208.7	2158.2	2133.4	2194	2489.3	2156	2186.4	2161.1	2229.9	2238.1	2357.9	2324
0	0	0	0	15.445	20.104	51.18	83.983	151.67	216.66	301.07	391.82	510.67	622.94	676.52	801	929.02	1012.8	1085.8	1227.1	1275.9	1348	1453.9	1510.4	1521.8	1535.6	1611.2	1662.2	1696.1	1708.2	1713.3	1687.3	1728.8	1706.3	1729.9	1708.4	1723.4	1732.4	1722.9	1721	1724.3	1743.7	1764.1	1764.1	1747.7	1771.7	1718.8	1750.9	1710.9	1692.5
7.1762	0	6.8533	3.8798	0	0	4.287	28.745	61.486	145.04	208.69	240.55	375.37	432.83	542.67	582.36	646.8	699.77	751.91	802.37	849.08	936.67	964.06	926.01	994.3	1019.2	978.13	949.55	998.71	968.32	1016	1117	1102.7	1057.4	1037.7	1036.7	1050.3	1033.6	1075.9	1072.5	1052.8	1037	1027	986.1	1030.5	956.85	984.17	1003.5	1015.3	972.83
0	0	0	1.0698	2.093	0.53609	12.693	40.477	94.357	186.89	309.06	392.35	554.85	702.22	846.79	961.68	1124.9	1183.6	1291.8	1387.9	1479.2	1488.7	1570.5	1591.8	1693.6	1685.5	1679.4	1638.1	1668.8	1667.2	1654.2	1589.9	1636	1648.4	1663.1	1661	1664.5	1651.6	1635.9	1663.5	1589.2	1615.8	1602.5	1562.1	1577.7	1529	1511.5	1569.2	1555.3	1539.3
26.765	0	0	0	0	0.55274	11.281	20.55	29.353	75.726	99.048	161.02	202.04	258.19	260.16	308.66	316.35	328.43	363.47	347.56	386.64	559.72	462.05	556.81	556.67	581.97	579.64	599.82	478.28	474.04	452.89	478.86	471.44	465.3	455.8	463.69	481.14	467.93	456.26	457.4	455.49	465.31	440.71	430.29	413.24	416.02	415.92	413.59	431.37	444.91
8.0703	0	6.3006	0	0	4.4947	55.376	107.08	244.44	412.43	609.12	912.96	1101.4	1327.8	1606.2	1818.9	1989.5	2173.1	2421.6	2353.4	2496.9	2538	2684.8	2816.2	2873	2980.1	2964.6	3022	3046.2	3039.4	3001.7	3070	2996.1	3061.5	2930.9	2955.1	2943	2902.5	2926	2923.6	2865.4	2843.9	2791.5	2746.6	2774	2727.5	2714.3	2683.6	2741.9	2756
20.857	7.1689	0	0	0	0	11.241	34.369	105.48	195.88	314.17	459.4	557.5	675.8	797.22	936.34	1042	1146	1233.8	1535.3	1380.9	1417.9	1327.4	1505.7	1558.8	1654.7	1641.5	1649.1	1670.6	1709.4	1696	1721.7	1693.9	1739.9	1703.5	1678.4	1675.6	1677	1660.8	1689.2	1702.3	1650.7	1666.1	1687.7	1691.2	1697.4	1755.8	1783.6	1809.3	1824.7
19.871	22.652	14.718	0	0	0	0	7.3496	51.054	116.33	200.63	274.96	376.61	488.38	561.32	613.92	690.25	803.89	825.82	913.26	1003	1058.7	1116.8	1200.5	1224.4	1254.9	1311.1	1350.8	1385.3	1405	1430.7	1161	1209.3	1246.6	1181.2	1447.8	1423.3	1437.5	1442.9	1465.3	1456.7	1468.7	1442	1432.4	1442.3	1395.2	1395.3	1400.3	1416	1367.3
0	0	0	5.6304	14.668	8.2734	35.224	114.27	257.48	505.66	732.19	953.91	1316.4	1552.8	1873	2024	2405.1	2713.2	3014.5	3219.6	3443	3359.3	3262.5	3284.6	3374.5	3413.7	3427.9	3440.7	3434.7	3320.3	3391.5	3398.9	3456.7	3427.5	3343.7	3369	3315	3216.1	3276	3097.6	3215.1	3185.6	3174.8	3215.1	3244.5	3192.1	3196.8	3106.5	3067.8	3155.6
0	1.8789	1.046	0	5.6427	0	10.952	35.404	76.29	141.71	205.51	265.19	367.7	435.76	503.45	586.27	687.22	715.18	763.75	862.37	869.94	889.79	960.46	1004.3	984.72	1029.4	1062.8	1081.1	1065.6	1054	1037.4	1072.6	1053.7	1044.8	1011.8	1011.4	1028.8	986.66	1047.7	988.07	965.9	975.18	965.01	993.9	965.35	968.55	974.76	968.95	964.66	972.76
0	3.2178	0	8.3829	12.804	3.8986	0	0	3.1842	13.164	13.544	37.577	37.386	65.233	71.746	92.432	89.07	103.08	126.69	119.87	173.17	147.15	153.85	153.72	115.76	125.72	117.15	139.19	98.241	92.82	138.71	136.13	78.045	76.651	72.11	58.136	100.34	54.195	58.173	50.923	19.188	20.576	8.5955	0.59156	0	1.8245	0	0	84.244	82.898
0	12.036	2.3793	4.726	0	5.5003	0	11.202	8.6474	48.202	94.165	168.95	220.39	300.39	371.5	466.72	534.08	620.38	677.97	747.36	791.11	841.51	862.26	884.53	937.42	978.57	945.65	959.87	995.94	1017.4	1013.5	1010	1028.2	994.47	957.81	1003	1066.6	992.15	959.35	947.24	971.27	991.18	1008.4	977.83	981.89	999.02	969.69	971.78	959.28	992.06
0	0	2.5936	3.8487	9.8387	0	5.6945	6.2852	22.306	16.475	28.704	54.254	54.634	62.826	82.473	94.874	114.32	139.84	134.71	142.44	106.9	128.05	72.484	80.399	28.979	15.708	0	8.5401	6.0938	3.0373	1.9635	0	0	0	0	0	0	0	0	0	0	0	0	0	0	0	0	0	0	0
0.81722	12.337	8.8129	2.3271	1.9775	0	0	0	0	23.422	88.43	152.53	190.31	229.45	299.22	349.96	401.64	454.19	482.71	566.26	584.75	494.19	498.48	520.78	471.74	512.64	514.19	538.65	538.28	529.21	458.63	472.88	458.9	472.06	465.29	453.08	474.35	472.46	520.1	544.54	555.21	577.02	516.44	526.28	527.27	519.33	512.75	519.19	500.43	511.27
0	0	2.5628	9.8297	13.112	7.6595	0	20.919	54.27	140.35	233.14	301.62	455.43	581.77	695.33	766.54	882.56	935.32	1009.3	1118	1132.7	1190.6	1192.2	1214.8	1239.4	1233.7	1307.8	1273.8	1327.1	1332.6	1292.5	1290.3	1326.7	1284.9	1338.1	1327.5	1322.2	1242.3	1277.5	1306.4	1294.7	1322.5	1346.6	1368.7	1336.4	1284.8	1300.3	1286.4	1292	1342.3
0	0.81507	3.8633	6.0378	0	0	3.1854	107	167.53	287.16	406.78	592.75	740.2	842.13	999.1	1161.6	1318.2	1381.5	1369.2	1493	1586.5	1766	1676.1	1823.9	1859.5	1746.6	1816.6	1923.2	1911.9	1761.4	1779.1	1823.2	1791.3	1760.9	1801.9	1798.3	1702.8	1709.6	1728.6	1746.9	1733.5	1686.2	1647.6	1686.5	1660.2	1594.1	1604.4	1602.6	1597.2	1619.5
4.318	0.08184	0	5.9752	0	12.369	0	1.8215	64.13	107.13	196.67	289.38	388.84	525.01	599.24	729.55	885.61	1020.8	1166.3	1265.7	1338.7	1417.3	1452.2	1571.3	1670.3	1714.7	1766.8	1892.1	1945.7	2008.2	2018.7	2032.4	2057.8	2105.9	2133	2109.5	2135.5	2082.5	2111.1	2096.9	2103.4	2124.4	2076.1	2003.6	2028.6	2014.5	2033	2024.3	2059.7	2023.5
20.337	14.368	0	0	0	0	1.3332	12.475	48.202	102.17	145.72	236.4	321.2	403.26	441.77	536.6	615.07	682.1	727.94	749.23	813.13	820.71	828.22	880	891.06	913.91	1043.9	1122.2	1133.3	1124.7	1127.6	1140.5	1129	1121.1	1139	1148.1	1152.9	1102.9	1123.7	1147.5	1139.6	1121.2	1131.2	1132.6	1140.5	1121	1130.6	1173.4	1207.7	1203.4
0	7.4893	6.1427	9.1057	1.38	0	0	0	0	18.439	57.492	98.956	199.19	230.84	297.09	333.96	396.36	460.54	549.19	561.98	606.93	652.33	680.81	704.07	708.05	706.88	752.22	791.39	808.44	775.72	779.91	794.28	804.57	822.77	800.86	789.96	777.74	755.24	734.33	757.48	748.16	734.11	711.5	750.99	768.54	705.7	684.41	696.07	714.74	728.51
0	0.33177	0	0.23527	0	4.2955	4.2642	4.4976	1.657	13.118	14.378	30.619	34.532	52.55	56.301	90.521	82.026	76.239	57.394	77.429	90.036	76.05	72.553	96.155	95.31	106.87	96.763	94.256	99.07	128.74	57.814	43.351	26.91	15.516	20.869	34.825	32.909	21.671	19.048	6.9199	19.326	25.431	31.585	32.677	17.112	15.197	23.604	6.2352	9.9994	0
0	0	0.56416	2.4135	1.331	6.9409	4.8631	6.1496	0	0	0	0	0	1.8551	10.213	16.272	33.946	23.254	18.355	12.342	19.127	15.44	22.217	35.692	29.088	30.756	17.698	7.9637	4.8029	5.8903	1.112	28.658	19.699	10.009	4.5683	12.628	42.375	38.779	113.31	177.18	181.36	217.98	409.29	388.46	371.74	310.26	328.33	317.11	321.27	320.69
0	0	66.229	43.721	25.828	31.842	9.8196	18.411	39.601	37.778	76.172	100.86	132.81	183.34	244.88	285.77	353.06	401.92	453.79	544.3	637.54	683.88	777.49	862.58	903.38	971.5	983.19	1023.9	1047.2	1124	1102.7	1169.5	1157.3	1166.4	1181.2	1162.4	1175.7	1200.5	1182.9	1171.1	1205.7	1197.5	1223.6	1198.4	1189	1188.1	1183.2	1208.2	1174.7	1145.8
0	0	15.297	10.435	5.3586	8.3795	7.5383	53.681	130.3	250.85	399.59	534.26	718.1	897.57	1120.4	1279.8	1425.6	1611.5	1733.6	1908	1965.7	2017.4	2185.5	2201.2	2141.7	2342.5	2225.8	2306.6	2314.3	2373.1	2397.7	2387.3	2369.8	2370.5	2370.5	2410.3	2437.6	2401.3	2463.4	2428.4	2384.2	2382.2	2398.9	2358.8	2391.6	2370.3	2361.4	2364.7	2363.7	2337.1
16.436	2.1651	0	0	3.8124	0	0	0	0	0	0	0	0	0	0	0	0	0	0	0	0	0	0	0	0	0	0	0	0	0	0	0	0	0	0	0	0	0	0	0	0	0	0	0	0	0	0	0	0	0
16.665	13.043	4.4083	5.0302	0	0	0	0	0	10.184	51.9	84.152	131.39	191.27	265.46	359.85	419.26	518.65	560.58	627.71	652.96	707.96	762.57	793.26	821.81	845.74	844.87	941.29	945.79	967.92	974.65	1073.4	1126.1	1018.8	1032.9	1073.2	1085	1055.3	1051.2	1024.9	1035	1045.4	1095.5	1086.6	1067.5	1089.9	1063.5	1062.4	1039.7	1085.9
5.5281	10.638	11.126	0.91953	0	0	0	10.534	31.789	85.165	119.43	181.22	266.15	331.33	386.52	463.99	548.15	629.28	646.05	694.32	770.92	805.04	848.35	817.95	810.41	817.93	827.72	821.12	803.36	809.59	811.25	794.31	691.15	810.91	664.42	664.79	666.1	630.19	638	647.81	644.49	628.38	613.58	630.05	587.63	525.93	583.61	563.19	566.52	554.7
0	0	0	2.737	5.9406	7.5793	2.511	72.817	201.39	423.24	454.63	637.01	812.82	973.36	1178	1566.4	1918.4	1666.3	2002	1987	2179.3	2070.6	2033.8	2188.6	1983.9	2214.2	2229	2210.3	2185.6	2148.3	2168.1	2082.8	2143	2157.1	1997.5	2139.8	2118.4	2119.8	2214.6	2217.6	2228.7	2184.9	2209.5	2240.7	2226	2197.4	2236.3	2284.4	2248.6	2244.9
16.271	4.4078	0	0	0	0	0	31.527	70.029	145.51	218.49	288.3	356.76	438.83	505.79	582.08	653.54	731.71	768.97	813.25	857.44	879.28	880.66	900.85	907.31	904.63	904.09	903.03	898.04	911.93	919.58	916.42	876.13	862.65	874.43	878.86	892.71	918.53	871.05	870.49	883.09	850.54	855.42	847.35	836.82	828.82	802.32	807.47	804.96	796.27
26.617	21.762	0	0	0	0	0	0	6.9259	27.369	51.344	103.87	118.31	150.19	188.61	215.27	247.63	264.1	315.82	347.4	337.54	371.91	385.67	407.43	415.6	421.49	446.92	459.53	457.14	472.55	482.22	484.89	517.66	502.37	508.32	495.38	506.63	469.27	508.8	482.1	471.02	451.2	441.58	444.22	456.75	442.66	429.27	431.92	450.89	477.52
12.859	8.2262	0	0	0	0	16.564	40.613	134.33	230.13	356.01	484.06	585.94	730.53	882.21	996.32	1123.3	1200.8	1239.3	1307.1	1383.7	1450.1	1467.5	1501.4	1589.3	1575.3	1582.2	1614.4	1665.2	1644	1654.8	1617.1	1628.1	1658.3	1630.4	1646.5	1645.6	1669.2	1650.2	1593.5	1618.5	1600.9	1535.4	1534.3	1580.6	1561.5	1554.3	1596.4	1586.9	1611.4
0	0	0	0	0.04505	22.988	17.725	46.391	104.46	189.01	257.69	401.91	639.62	800.16	892.79	1135.3	1087.1	1165.7	1192.3	1311.8	1236.3	1325	1597.1	1870.7	2003	2102.6	1932.2	1872.1	1703.3	1728.6	1678.2	1662.4	1679.3	1706.5	1704	1699.4	1614.5	1590.3	1619.2	1567.2	1647.7	1612.2	1639.7	1641.6	1569.4	1579.6	1572.4	1574.8	1542.5	1519.5
0	0	0	1.331	8.797	2.5623	5.5804	34.64	59.666	88.803	128.87	165.11	233.66	261.23	281.93	347.31	393.09	443.03	476.43	509.52	560.32	563.39	563.25	598.05	553.72	586.19	499.88	497.87	500.57	496.81	530.82	553.9	546.72	570.76	556.66	570.84	597.83	568.76	590.86	592.25	594.87	578.71	581	568.78	543.99	544.83	568.73	520.96	521.64	507.62
0	0	0	0	0.39718	85.499	134.7	204.49	300.09	451.1	585.28	702.67	845.45	1304.5	1177.7	1246.3	1346.8	1442.5	1540.7	1594.6	1675.9	1722.9	1751	1745.6	1832.8	2404.4	2373.4	2378.8	2411.6	2464.7	1951.9	1933.8	1944.7	2394.9	2232.9	2234.3	1985.2	1906.3	1902.9	1914.6	1885.8	1906.3	1874.2	1906	1907.3	1936.6	1942.6	1933.3	1895.8	1869.4
0	9.5291	1.5713	0.67728	5.0179	0	0	3.3842	12.023	32.069	53.211	74.112	85.517	110.96	107.1	130.93	139.49	161.09	161.42	183.9	184	193.43	200.26	208.7	220.77	207.24	214.65	204.87	201.06	201.67	204.57	209.09	201.52	183.58	181.49	190.67	192.04	176.7	182.11	181.54	160.56	165.97	167.27	152.68	163.7	164.91	146.29	139.96	134.65	130.52
0	0	0	4.3425	27.565	7.0438	0	9.1774	32.381	36.788	78.642	90.296	130.46	135.11	178.42	212.94	302.85	336.71	369.92	394.84	420.74	448.3	445.01	444.32	473.23	481.14	436.32	413.48	383.94	406.02	374.46	390.56	400.02	391.35	390.35	382.01	332.52	346.43	386.97	402.96	425.4	441.85	471.99	483.73	499.26	512.5	531.88	522.63	518.48	540.41
30.668	33.238	0	0	0	0	0	0	43.852	67.112	108.01	194.57	269.81	373.73	461.23	518.86	594.49	696.67	763.98	802.16	822.71	885.96	918.95	941.76	980.71	962.39	994.03	1053	1032.6	1057.2	1046.3	1059.6	1017.3	1019.9	998.7	1010.3	1021.6	1014.9	1030.3	1023	1019.2	1011.2	973.32	991.06	989.15	973.6	973.53	943.34	958.25	935.37
33.8	15.3	0	0	0	0	0	20.314	87.211	170.56	265.13	391.38	547.66	701.33	838.53	1053.1	1185	1284.6	1404.3	1579.5	1636.2	1849.7	1842.1	1952.8	2020.7	2051.3	2056.9	2053.4	2146.1	2170.1	2238.1	2285.6	2275.3	2375	2333.7	2339.7	2371.4	2344.9	2413.6	2352.2	2432.8	2401.7	2384.4	2407.1	2343.7	2338	2329.4	2365.3	2331.6	2355
19.658	7.4706	0	0	0	0	0	0	0	10.75	9.2995	12.72	29.352	33.79	42.528	50.172	49.355	55.497	67.367	91.424	108.78	125.31	119.58	134.33	137.01	141.31	142.41	146.64	127.83	137.16	137.66	144.25	127.86	121.55	109.94	113.87	116.67	126.26	121.11	105.78	102.85	95.606	101.65	97.451	86.54	87.152	81.121	73.811	64.93	63.049
0	0	9.5922	9.5957	13.056	0	0	12.625	7.7596	23.198	38.095	77.019	94.998	123.46	160.27	192.44	239.06	280.81	332.71	372.19	386.77	443.42	465.66	594	614.73	696.96	783.44	853.9	930.37	976.79	1063.2	947.69	816.46	1043.3	1051.1	1102.6	1104.6	1107.1	1146	1146.6	1141.4	1141.7	1162.8	1153.4	1183.1	1169.8	1203.7	1220.7	1219.8	1161.4
0	0	0	6.9776	0	9.7589	7.553	52.592	107.99	198.06	306.36	440.44	555.52	661.03	889.04	851.78	886.46	1317.9	1113.1	1281.8	1569.5	1191.3	1391	1799.4	1870.4	1597.3	1626.1	1873.8	1879.2	1989.3	1934.6	1922.3	1784.2	1909.7	1926.6	1886.4	1905.3	1904.8	1870.9	1905.5	1910.8	1901.7	1874	1895.8	1894.1	1926.9	1909.9	1861.5	1871.8	1858.5
18.187	18.76	0	0	0	0	0	0	0	0	0	0	0	6.4993	18.255	37.691	17.682	3.3796	16.826	25.391	42.78	101.36	116.08	191.44	219.77	181.22	173.17	170.88	171.73	155.36	148.16	158.09	137.57	113.49	103.38	114.31	139.88	111.84	116.78	115.2	111.15	112.06	88.662	92.199	76.517	70.837	63.097	59.206	39.325	56.832
0	8.5803	11.446	8.8254	23.305	0	16.163	72.785	120.28	287.13	438.93	568.37	771.64	1007.8	1257.6	1454.2	1859.7	1880.2	2098.3	2306.1	2472.8	2625.2	2729.8	2804.9	2883.8	2955	2958.8	3033.9	3027.7	3057.4	3046.6	3133	3099.1	3095.8	3152.1	3169.4	3287.3	3242.9	3247.5	3248.3	3297	3304.4	3317.1	3324.7	3263.1	3257.3	3259.3	3200.8	3277.5	3203.2
0	0	0	6.8866	13.022	1.3184	2.5546	0	2.7153	0	0	0	0	0	0	6.1804	24.339	43.646	55.922	67.255	74.232	101.04	124	158.57	155.77	173.71	143.99	185.44	202.39	207.94	221.16	236.98	254.67	266.62	270.74	291.62	272.89	288.22	296.64	283.58	292.6	313.97	297.85	312.1	326.08	295.41	300.13	316.42	308.47	292.78
0	0	0.053056	0	1.1756	4.9454	30.489	46.316	89.843	106.84	128.37	180.54	294.06	408.28	448.27	545.87	578.4	611.52	685.8	739.73	743.8	815.32	809.54	873.12	875.15	936.57	911.5	926.29	910.4	937.32	899.14	951.45	961.63	927.75	910.91	931.93	924.66	897.79	914.99	891.41	870.89	905.33	851.01	843.27	813.87	818.9	818.84	803.59	830.73	822.7
0	0.052571	0	2.5817	6.4822	0	8.5209	7.7805	56.122	86.831	148.48	227.09	304.23	393.84	487.38	562.64	665.18	730.87	841.04	925.91	1034.3	1127	1156.5	1235.4	1302	1340.5	1363.1	1356.7	1450.9	1447	1515.1	1511.1	1556.8	1595	1609.7	1612	1589.2	1619.2	1571.9	1576.5	1572.5	1566.3	1587.2	1627.8	1599.3	1585.9	1547.8	1559.2	1553.3	1548.5
37.437	0	0	0	0	13.011	29.767	77.033	155.25	271.72	411.11	564.77	726.7	909.75	1014.1	1168.5	1270.2	1397.3	1510.7	1583.3	1668.1	1714.2	1762.3	1857.3	1871.8	1886.8	1853.8	1899.2	1919.7	1913.2	1885.3	1923.5	1904	1934.2	1917.7	1873.7	1888.6	1876.8	1853.2	1871.3	1903.2	1918.3	1866	1843.2	1814.3	1838.6	1834.4	1833.1	1805	1829.4
0	29.765	16.698	42.232	28.717	0	0	0	0	9.705	0	0	39.095	34.037	49.878	29.321	66.827	84.072	113.13	168.37	180.83	234.07	297.89	300.74	318.13	302.47	239.72	191.81	229.13	267.64	236.4	243.23	242.72	223.04	361.71	235.43	222.67	227.58	244.26	264.37	237.18	202.38	268.25	211.36	326.45	309.13	287.62	315.37	332.53	318.06
0	0	0	0	14.617	0	3.3752	0	1.8887	0	0	0	0	0	0	0	0	0	0	0	0	0	0	0	0	0	0	0	0	0	0	0	0	0	0	0	0	0	0	0	0	0	0	0	0	4.8037	33.334	54.108	65.381	94.993
0	0	0	0	33.479	40.375	74.034	174.12	294.04	492.87	660.82	931.43	995.46	1499.1	1758.1	1997.1	2297.6	2459.2	2649.1	2761.1	2984.8	3144	3274.2	3369.6	3211.7	3345.7	3333.7	3385.9	3553.6	3597	3634.5	3391.7	3487.3	3351.9	3397.2	3370.2	3358	3398	3315.2	3287.3	3349	3399.6	3419.7	3381.6	3413	3376.2	3398.6	3377.8	3414.9	3332.4
30.943	5.0708	0	6.1822	0	0	0	0	0	15.342	44.256	78.661	143.93	173.55	230.86	300.9	372.24	397.96	446.67	457.89	504.94	508.24	579.17	641.65	665.97	679.43	649.66	660.15	662.85	670.82	630.5	612.95	640.11	624.91	645.32	654.46	618.32	592.69	608.38	563.13	548.12	564.77	539.95	550.19	549.75	508.37	557.56	567.15	581.48	552.67
0	2.8704	0	30.887	29.973	0	0	5.389	64.851	137.49	252.24	347.9	534.76	616.73	713.99	848	950.77	1039.5	1132.4	1207.5	1293.1	1397.5	1362.6	1479.5	1504.6	1535	1554.4	1500.6	1537.3	1537.3	1581.7	1555.4	1585.3	1630.2	1560.9	1566.9	1570.5	1513.6	1516.8	1525.5	1539.7	1540.3	1505.1	1540	1565.9	1558.1	1525.5	1505.9	1497.6	1485.4
3.7943	7.0093	0	0	0	0	5.8209	28.391	95.812	163.49	243.85	405.03	483.97	633.13	699.54	887.4	991.04	1068.7	1140	1186.7	1193.5	1338.1	1365.1	1337.9	1342.3	1400.5	1435.6	1496.1	1509.4	1655.9	1664	1670.8	1497.1	1613.5	1591.9	1645.6	1655.6	1625.6	1660.6	1685.8	1656.3	1670.9	1647.9	1611.9	1615.1	1570.2	1601.3	1552.8	1557.3	1547.3
0	7.7016	1.5611	0	0	0	3.3421	31.461	48.401	92.02	140.35	196.35	256.17	314.92	385.7	459.12	518.73	550.24	590.33	645.57	671.51	713.15	740.66	771.46	794.28	798.22	864.44	884.98	854.93	885.21	899.34	921.09	923.1	915.15	883.93	897.85	893.04	897.06	884.77	886.96	878.97	881.57	909.64	893.08	887.39	896.09	893.5	873.82	878.63	1012.2
0	7.9895	6.7529	0.42694	3.2294	0	0	0.35008	15.7	46.156	48.093	94.793	139.04	177.66	197.98	234.57	242.39	280.83	344.78	408.1	473.89	516.61	553.7	626.39	664.9	695.5	691	788.16	743.55	771.48	840.79	848.6	824.55	781.58	849.7	849.74	901.91	852.18	903.46	912.13	910.04	936.28	933.08	979.81	942	926.08	949.08	927.83	912.43	909.33
0	0	0	2.6274	0	4.9407	11.39	35.697	46.533	101.27	126.01	162.88	190.42	210.86	232.87	253.42	311.72	226.41	259.42	278.54	290.3	292.82	340.64	321.74	304.52	215.59	269.47	220.87	264.53	305.88	324.02	299.16	300.45	296.47	326.84	322.47	356.06	430.99	365.3	180.96	259.23	285.07	323.64	354.88	328.43	198.7	194.92	175.21	177.56	186.31
8.5622	3.2381	4.0499	4.7701	1.6362	0	0	0	0	0	0	2.1919	0	6.5562	47.569	65.831	92.212	85.513	102.44	137.42	148.74	174.3	196.93	211.78	195.86	218.44	221.92	260.55	254.94	247.62	232.24	204.01	234.63	246.26	241.42	214.58	223.87	193.89	225.54	253.53	251.68	240.97	212.55	193.42	215.92	210.12	212.74	218.49	191.15	195.1
16.749	6.2253	0	0	0	0	0	14.778	73.635	139.61	211.89	379.87	406.25	605.41	712.47	830.07	974.66	1104	1211.5	1494.2	1585.8	1757	1852.4	1903.9	1950.8	2005.7	2069.2	2127.9	2144.2	2224.9	2247.5	2226.4	2201.2	2162.7	2237.3	2179.2	2238	2299	2447.1	2282.1	2264.7	2193.1	2247.8	2253.3	2180.6	2219.8	2117.5	2095.3	2014.7	1983.6
0	0	0	1.2081	1.0599	24.946	23.153	31.306	41.389	36.513	0	0	0	0	10.324	18.844	43.326	133.38	74.123	80.137	178.87	164.72	142.42	214.27	193.84	137.54	179.56	277.5	272.86	280.8	288.16	331.02	174.83	203.92	177.23	156.78	164.62	139.05	178.42	212.65	214.85	183.96	160.68	145.24	141.1	150.54	136.52	130.74	97.347	92.899
0	0	0	0	0	0	27.854	58.355	149.63	260.18	395.25	501.1	682.55	791.36	973.03	1124.5	1272.8	1454.6	1467.5	1682	1778.8	1829.8	1959.2	1961.4	2128.8	2295.6	2259.9	2262.5	2252.3	2264	2390.1	2398.9	2422.7	2318.3	2353.9	2349.8	2326.2	2224.7	2264.4	2144.8	2164.8	2139.8	2115.2	2202.1	2168.4	2295.6	2144.8	2129.4	2093.5	2063
0.24977	0	5.0952	1.6045	3.9963	0	0	0	0	9.5336	19.888	45.52	75.709	69.396	127.23	137.26	157.9	147.92	182.28	174.75	222.24	229.46	225.34	248.76	250.5	244.92	269.04	242.33	268.34	264.15	274.31	287.52	294.21	277.64	281.18	277.73	287.91	270.01	282.54	293.77	258.4	255.54	241.54	197.07	211.85	190.14	193	198.37	211.55	174.86
0	5.6711	9.7959	2.6701	0	0	0	15.986	53.908	118.62	179.77	244.55	308.34	384.49	476.13	546.29	644.55	688.06	731.23	806.07	835.02	868.1	894.39	944.39	935.44	970.01	976.17	992.24	1040.6	1053.7	1072.7	1060.6	1067.2	1117.8	1088.1	1079.1	1083.7	1046.2	1082.4	1128.9	1115	1109	1094.8	1055.3	1065.3	1072.9	1086.4	1081.7	1076.6	1067.3
4.9198	3.3872	0.58391	0	3.1618	0	0	6.1277	17.887	52.21	61.811	81.053	136.08	164.38	222.03	252.31	275.52	296.3	333.96	368.46	417.41	451.35	465.96	515.16	537.08	527.8	541.25	541.37	596.6	610.08	594.55	626.14	645.14	560.29	587.85	607.23	624.87	634.61	614.71	621.83	607.79	599.47	615.9	591.15	614.43	604.11	585.91	617.82	606.58	617.42
0	0	0	0	8.103	31.401	39.076	88.016	138.08	221.36	291.42	363.03	462.6	546.77	675.15	765.8	826.49	878	964.88	1036	1089.2	1147.5	1236.1	1288.8	1266.3	1338.5	1741.7	1438.7	1460.9	1450	1468.5	1456.5	1467.7	1467	1441	1436.4	1444.4	1419.8	1426.4	1440.6	1426	1418.5	1375.3	1394.7	1396.9	1377.3	1394.9	1373.2	1375.6	1362.7
13.29	0	0	0	0	0.6348	34.873	85.309	121.75	213.88	251.39	366.87	415.81	525.1	624.29	673.37	740.74	807.8	840.3	886.01	953.02	992.87	988.22	1031.8	1077	1098.9	1051.3	1049.3	1054.9	907.54	860.82	903.59	899.43	834.2	848.47	883.43	913.21	854.29	863.76	852.89	816.33	872.14	818.3	793.7	768.09	757.93	755.34	738.8	736.8	744.75
0	0	0	5.5419	5.5481	10.084	10.266	36.998	68.839	116.93	197.21	261.99	380.82	447.6	606.32	737	846.06	938.78	1190	1240.7	1249.5	780.1	834.74	1174.9	1399	1370.7	1306.6	1314.1	1363.6	1448.1	1214.2	1239.7	1693.1	1697.9	1670.2	1707.6	1681.6	1654.5	1661.8	1733.8	1697	1687.8	1685.6	1659	1682.5	1631.2	1615.9	1637.2	1670.6	1672.4
23.868	4.6498	0	0	0	0	26.631	76.747	166.02	279.29	436.32	648.69	781.73	1001.7	1138.3	1348.4	1438.4	1489.4	1883.2	1721.4	1797.8	2013.7	1848.7	2213.2	2175.6	2072.3	1917	2259.3	2172.5	2265.4	2176.2	2176.3	2328.2	2199.2	1924.8	1948.8	1925.7	1822.9	1824.5	1828.9	1827.6	1860.8	1792.4	1880.8	1837.1	1802.3	1819	1872.6	1814.1	1837.7
34.707	34.479	0	0.81647	0	0	0	7.9083	49.4	99.834	182.53	282.32	403.82	492.97	643.47	747.01	874.41	1038.7	1078.1	1195.4	1299.5	1428.7	1417.6	1699.5	1728	1832.5	1851.4	1883.1	1869.5	1909.4	1852.2	1949.2	1993.7	1965	1915	1931.2	1835	1871.4	1927.7	1870.1	1864.7	1842.2	1852.3	1852	1867.6	1872.3	1800.4	1807.4	1841.9	1858.1
35.603	16.976	4.1515	0	0	0	0	0	58.536	121.23	180.86	285.05	372.81	483.5	579.19	636.77	757.45	844.76	917.86	968.4	1049.9	1126.4	1197.4	1265.6	1264.9	1297.2	1287.6	1314.1	1347.9	1348	1363.2	1331.5	1339.6	1329.9	1364.2	1358.1	1363.3	1344	1455.7	1498.5	1444	1412.5	1375.9	1369.8	1397.4	1344.4	1394.1	1391.9	1419	1335.5
0	26.347	30.414	0	0	0	0	0	5.6496	57.408	108.06	172.5	233.3	317	434.69	539.7	641.68	735.17	813.6	935.77	1001.4	1101.9	1090.2	1201.9	1206.5	1286.4	1342.2	1399.2	1474.5	1483.4	1528.1	1560.8	1468.1	1486.2	1522.2	1506.1	1525.5	1533.1	1562.1	1612.5	1564	1627	1580.5	1543.3	1556.6	1553.1	1569.8	1583.2	1598.4	1574.6
14.194	11.67	4.9795	0	0	0	0	0	0	0	0	0	0	0	0	0	0	0	14.196	16.386	21.227	38.971	27.977	41.501	45.909	34.869	41.106	49.522	41.896	39.176	48.628	42.525	30.958	31.219	42.545	40.238	39.426	39.946	34.605	30.146	26.098	13.456	21.223	29.665	22.554	21.774	14.087	19.188	13.575	9.5406
0	0.20164	0	0	0	3.0936	4.7575	10.266	28.058	39.25	54.202	75.424	91.938	109.67	134.03	173.12	178.45	189.93	201.74	208.73	230.58	226.16	232.65	240	240.96	245.07	247.23	233.02	245.8	255.78	247.34	251.25	259.33	267.4	287.94	296.43	274.81	310.16	289.95	318.16	339.97	385.6	420.2	457.41	482.2	510.08	528.55	557.59	572.62	589.35
19.889	0	0	0.983	0	0	3.3029	2.7641	52.915	105.89	183.16	245.97	358.06	463.62	583.04	701.55	817.67	903.03	994.78	1062.6	1104.6	1128.3	1230.1	1232.9	1315.8	1327	1325.7	1363.2	1335.1	1334.5	1355	1343.5	1372.7	1379.4	1426.2	1433.5	1418.9	1380.9	1410.7	1410.4	1398.7	1395.5	1393.8	1439.6	1386	1378.5	1359.2	1400.5	1407.4	1428.6
0	6.1455	0	0	0.73016	0	3.0782	40.433	80.221	158.39	266.56	372.9	517.49	685.62	837.46	948.63	1016	1147.7	1210.3	1282.7	1388.6	1498.9	1543.7	1573.7	1742.9	1720.2	1771.9	1805.2	1851.5	1884	1893.5	1917	1888	1961.3	1985.2	1906.3	1837.2	1856.5	1874.8	1866.4	1835.7	1808.6	1819.2	1805	1808.9	1772.1	1835	1793	1779	1748
17.536	7.1293	0	0	0	0	32.851	68.862	116.89	198.79	288.76	392.39	477.11	623.86	702.18	818.79	896.06	948.69	1033.1	1088.1	1143.8	1225.6	1201.4	1261.1	1327.9	1324.6	1332.6	1299.3	1363.7	1326.4	1329.1	1388.6	1354.1	1375	1366.9	1367.5	1216.9	1382.1	1150	1361.7	1121.2	1292.1	1134.8	1130.5	1236.2	1119.3	1079	1144.8	1185.6	1143
2.4207	4.1943	0	0	4.4127	0	4.8104	7.3809	28.453	50.422	85.091	111.66	183.7	219.99	267.09	325.6	381.15	408.49	464.87	539.17	563.03	601.5	621.85	675.32	640.53	646.84	710.8	726.27	724.22	742.03	742.71	784.15	761.98	764.92	754.04	750.94	761.24	741.44	720.04	766.23	751.62	702.73	702.4	695.46	677.32	642.41	644.87	642.67	627.85	624.11
0.18685	9.4024	11.481	10.329	0	0	0	26.32	99.193	173.78	264.79	363.87	466.18	558.65	680.35	800.68	913.34	991.96	1022.9	1109.3	1172.1	1173.7	1203.7	1235.4	1292.9	1304	1315.1	1334.4	1415.7	1449.2	1459.3	1514.5	1435.3	1510.9	1446.2	1545.4	1577.9	1606.3	1509.4	1524.1	1514.9	1476.9	1504.1	1529	1457.9	1536	1503	1527.9	1520.6	1492.3
0	0	0	0	0	19.02	53.382	136.26	210.64	326.82	416.42	596.25	765.72	918.03	1086.7	1211.7	1385.3	1455.8	1613	1620.6	1751.5	1911.8	1883.2	1925.7	2030.6	2084.1	2150.4	2132.9	2174.3	2156	2206	2214.2	2217.6	2217	2223.4	2246.1	2268.6	2232.9	2366.3	2360.3	2385.9	2383	2400.8	2225.1	2219.1	2257.9	2299.8	2291.5	2344.9	2343
0	5.7569	0	0	3.3662	3.1666	0	18.764	7.71	25.387	25.629	31.839	41.976	29.892	53.368	68.86	70.442	98.645	94.509	111.59	122.31	123.95	139.26	149.1	127.5	119.91	132.51	154.55	140.81	164.23	148.06	137.39	139.97	202.59	190.2	103.35	86.974	69.185	74.623	97.525	104.34	84.768	66.504	85.214	119.24	164.42	209.45	281.33	346.12	422.43
7.3782	11.333	5.0606	0.54282	0	0	0	0	3.0343	4.2975	0	32.076	39.996	65.733	90.262	102.61	118.14	133.49	121.8	136.76	141.75	157.01	144.49	155.85	177.13	148.2	136.44	138.1	160.05	247.76	288.32	337.83	356.05	390.67	410.11	606.41	453.1	616.87	415.44	409.63	448.52	442.83	447.3	407.32	412.33	421.26	433.42	397.33	392.72	398.06
0	0	0	0	6.825	6.857	21.93	21.969	43.389	41.699	35.583	51.056	47.996	62.94	62.974	67.321	70.012	73.076	69.007	89.088	84.021	81.916	83.367	90.707	96.646	100.98	88.927	87.096	79.646	63.954	56.516	62.978	60.685	50.508	37.326	37.972	48.2	32.522	37.246	49.356	40.241	45.795	58.676	63.181	82.033	66.076	42.4	25.006	20.278	26.725
0	0	0	0	3.6139	9.8367	28.014	81.209	137.01	265.3	377.93	518.24	648.87	772.27	924.35	1120.6	1204.2	1386.6	1480.1	1684.3	1828.1	1930.8	2062.3	2098	2179.6	2288.5	2291.4	2309.7	2397.2	2392	2438.8	2436.5	2525.8	2480.7	2555.3	2530.7	2573.1	2585.4	2589.5	2628.6	2583.1	2599.5	2554.8	2535.6	2568.9	2561.3	2556.4	2548.3	2553.3	2546
0	0	0	0	16.588	52.7	108.1	184.17	279.76	388.52	524.75	647.08	756.46	892.39	1005.3	1189.8	1276.6	1393	1512.6	1670.3	1757.1	1878.4	2003.1	2131	2270.8	2318.2	2296.2	2428.4	2442.5	2459.8	2532.5	2555.4	2510	2587.7	2538.8	2542.2	2454.2	2530.4	2519.6	2511.8	2517.3	2472.2	2484.3	2486.2	2504.5	2472.6	2427.5	2443.4	2515.1	2510.5
0	0	0	0	7.9231	6.0863	16.827	55.598	139.34	257.43	379.08	541.95	679.35	864.11	1018.4	1220.6	1398.7	1609.8	1748.2	1838.1	1969.7	2130.9	2147.8	2238.4	2253.9	2314.2	2292.6	2417.3	2426.8	2426.8	2464.6	2504.6	2501.4	2563.1	2526	2511.8	2497.7	2471.6	2472.3	2445.7	2362.7	2365.6	2407.2	2360.2	2401.2	2407.2	2434.7	2418.7	2377.2	2441.1
0	0	0	20.457	11.552	0	4.2493	32.409	111.43	214.26	317.75	445.71	576.32	716.15	836.27	909.07	1083	1257.9	1395.4	1648.1	1883.9	1973.4	2169.6	2185.8	2171.5	2277.4	2429.9	2494.5	2433.3	2538.5	2554.8	2453.7	2484.9	2498.3	2477.9	2482.2	2635	2567.8	2511.5	2571.7	2519.4	2527.8	2530.5	2442.7	2427.5	2382.3	2450.6	2311.9	2519.2	2425.2
0	0	0.17947	4.9076	11.514	0	6.8013	18.413	69.603	110.57	199.72	323.49	441.91	558.12	728.45	867.14	1041.6	1126.7	1247.8	1360.4	1447.9	1582.7	1645.2	1692.9	1750	1727.9	1760.4	1806.1	1790.6	1835.9	1856.1	1881.8	1918	1907.2	1913.2	1909.8	1903.4	1889	1930.2	1885.4	1865.7	1832.5	1874.4	2068.7	1890.3	1901.5	1942.4	1932.2	1907.4	1961.2
43.641	42.896	35.535	0	0	49.79	44.414	0	0	0	0	0	0	0	0	16.627	22.288	183.49	212.82	246.51	255.32	294.94	285.27	249.81	309.44	286.26	265.95	269.42	289.97	295.13	319.22	287.9	299.13	291.87	188.08	274.56	293.88	324.23	309.76	355.17	298.88	300.8	318.09	283.7	284.61	275.57	288.68	304.3	315.42	278.46
3.6245	0	0	0.38631	0	7.7786	0.93851	5.3397	26.712	54.848	83.337	115.16	158.98	206.34	247.3	278.45	325.58	348.78	385.33	414.83	425.94	467.02	481.12	520.8	531.17	536.68	557.15	555.04	573.24	552.9	574.08	585.33	607.04	560.59	562.05	557.52	539.71	508.48	512.69	534.59	531.02	528.95	531.24	526.68	555.85	526.6	535.81	546.74	540.68	538.96
0	0	0	7.1511	0	6.768	19.72	59.224	122.06	174.74	325.84	397.66	502.05	716.75	837.22	909.78	1008.3	1134.7	1202.6	1330.5	1337.3	1403.9	1430.9	1476.6	1544.2	1645.6	1651.3	1687.1	1788.8	1920.9	1861.2	1837.7	1800.3	1787.9	1740.4	1815.9	1837	1785.1	1799.9	1813.9	1726.4	1759.5	1716.9	1748.8	1829.2	1757.3	1715	1702.3	1671.1	1614
0	0	0	41.158	14.116	122.55	199.5	325.54	330.05	306.29	393.2	393.55	435.44	467.64	482.91	564.46	556.99	651.4	697.14	737.24	789.34	817.73	816.26	839.04	914.64	927.66	929.9	861.64	804.73	849.22	834.72	845.97	845.29	831.81	884.9	912.8	951.2	911.97	860.21	853.58	810.16	871.08	819.79	756.97	790.47	811.83	698.38	671.17	669.2	711.98
18.778	8.4412	0	0	0	0	7.8386	0	5.5315	25.593	23.388	43.099	67.387	82.763	123.12	155.14	176.6	206.63	260.63	300.24	335.38	354.56	379.62	398.21	422.25	446.58	454.88	501.38	512.2	493.91	515.66	547.43	539.85	513.85	529.58	512.36	540.74	525.71	553.05	525.96	505.05	541.55	528.72	521.82	511.46	524.59	531.69	501.35	538.69	589.83
0	5.5241	0	0	0	11.665	11.121	1.7732	40.543	109.7	172.98	278.93	373.99	483.82	583.1	675	763.06	809.97	872.93	912.88	970.58	993.46	1108.3	1077.8	1125.3	1167.3	1133.1	1119.8	1131.5	1172.1	1071.4	1055.1	1020	1044.1	1035	1028.8	999.24	964.88	1021.9	972.79	937.25	927.45	938.99	964.31	929.95	947.11	915.74	937.91	883.12	896.98
0	0	0	0	62.277	0	10.223	33.385	62.509	68.302	121.75	187.19	260.76	318.28	379.39	430.94	494.07	637.72	701.28	791.16	782.24	856.46	868.75	949.7	968.37	963.04	991.7	1018.3	1024.5	1080.3	1052.9	1152.3	1147.1	1237.5	1243.4	1312.8	1372	1401	1433.2	1502.5	1548.4	1608.4	1621.2	1573.6	1561.1	1609.5	1665.2	1673.7	1718.7	1744.6
30.782	12.472	0	0	0	0	0	0	0	3.0504	6.0999	29.66	53.626	83.495	110.32	153.88	193.19	194.02	233.8	260.75	298.86	312.75	347.15	354.1	379.05	406.13	362.81	374.55	377.29	357.44	355.4	340.66	368.35	394.05	387.31	351.42	346.39	334.85	341.31	323.19	296.79	277.74	295.8	308.25	272.69	267.57	258.28	263.93	259.56	265.68
12.178	0	0	0	0	0	8.286	38.111	92.174	186.3	327.04	416.37	577.05	739.27	939.83	1056.8	1263.6	1423.5	1640.1	1828.3	2015.8	2129.1	2138.2	2290.7	2395.4	2477.9	2462.8	2621.4	2570.4	2641.6	2808	2696.1	2855	2782.6	2880.2	2805.8	2855	2907.4	2892.6	2852.5	2811.6	2826.3	2756.4	2758.6	2775.2	2715.8	2756.1	2755.9	2772.1	2752.6
5.9628	13.938	2.509	0	0	0	3.3589	19.872	79.06	133.99	173.62	284.32	417.11	531.6	645.6	702.26	804.74	875.28	925.85	1033.5	1033.6	1110.1	1180.4	1246.1	1261.8	1281.3	1324.6	1345.4	1371.2	1371.6	1359.6	1410.7	1376.2	1370.3	1333	1316.1	1299.1	1273.9	1275.7	1312.7	1327.2	1343.6	1338.3	1287.8	1276.6	1259.9	1294.7	1280.5	1265.8	1231.6
0	0	9.4792	1.9999	0.63754	0	10.188	54.989	102.69	210.55	316.41	454.05	568.83	676.33	847.72	1009	1150.3	1278	1384.6	1536	1632.8	1659.9	1649.6	1717.5	1725.2	1823.5	1809	1908.7	1894.1	1926.1	1952.9	1942.8	1924	2011.9	2004.9	1983.4	2028.2	2068	2082.4	2063.6	2065	2048.8	2028	1964	1962.3	1960.5	1988	1967.6	1959.1	1960.8
9.545	2.0811	1.2337	1.2225	1.6024	0	0	3.7342	24.391	68.488	137.31	199.8	284.37	355.96	430.4	469.7	563.59	608.24	656.5	731.34	752.28	789.83	827.35	900.78	951.12	964.57	1065.4	1124.9	1123.4	1142.2	1151.9	1148.7	1155.5	1151.2	1197.8	1154.3	1158.4	1125.7	1141.4	1155.8	1169.4	1179.2	1114.6	1139.6	1136.2	1133.9	1128.5	1087.8	1090.8	1112.1
7.2248	9.1826	0.22014	0	0	0	5.5253	42.819	117.7	223.49	358.46	504.78	690.74	919.46	1157	1320	1540.2	1701.8	1791.6	1969.2	2109.5	2265.7	2356.2	2375	2467.5	2506.2	2522.4	2537.3	2554.3	2681.9	2722.3	2449.1	2094.7	2196.2	2814.3	2506.8	2514.1	2521.9	2773.6	2798.6	2812.2	2716.8	2682.8	2605.3	2611.1	2611.9	2504.5	2465.5	2528.8	2551.4
0	0	0	99.566	192.74	230.6	262.2	289.57	268.22	272.62	208.81	132.72	115.47	0	0	0	19.866	0	0	0	0	0	0	0	0	0	0	0	0	0	0	0	0	0	0	0	0	0	0	0	0	0	0	0	0	0	0	0	0	0
0	3.1515	0	8.1244	0	1.7033	11.825	1.6602	33.526	61.624	110.93	130.79	196	255.82	264.18	303.22	330.94	387.07	414.99	420.33	398.33	401.96	383.98	359.34	404.14	407.07	409.01	416.81	481.29	491.89	497.99	497.21	495.99	539.54	531.86	583.56	556.54	585.23	605.34	598.52	558.42	573.21	593.76	543.42	618.85	522.6	525.87	495.05	505.55	502.55
0	6.5317	0	0	0	0.46534	3.9112	0	29.653	69.673	136.36	219.32	266.36	387.71	333.28	430.44	478.01	591.21	661.48	720.79	734.57	803.49	831.87	803.34	918.78	938.8	964.11	973.16	1039.3	1073.1	1103.7	1070.9	1031.7	1085.5	1101.6	1117.3	1102.5	1136.8	1142.9	1124.9	1092.3	1087.6	1033.6	1034.1	1074.2	1034.1	1039.8	1001.1	994.88	963.68
0	0	40.817	1.3914	9.6154	24.841	78.436	113.06	100.27	203.3	265.08	276.72	388.14	456.69	543.33	622.05	706.6	720.2	729.18	820.9	837.47	864.69	913.51	938.27	953.64	965.94	902.74	936.7	970.51	999.72	995.32	1007.3	1022.9	1023.3	994.58	1037.3	1011.8	1032.3	1039.1	1079.2	1045.7	1028	1050	1012.2	1033.9	1014.6	1030.9	1052.1	1073.5	1046.6
22.07	10.879	0	0	0	0	0	21.136	52.76	106.99	163.15	230.16	294.11	374.78	441.85	514.39	572.37	680.44	666.38	734.66	763.58	815.61	823.03	839.21	886.78	947.24	940.36	990.71	1018.7	1035	1022.4	1057.7	1089.5	1146.6	1091.1	1072.1	1095	1100.9	1083	1098.4	1064	1097	1090.7	1053.9	1067.4	1058.9	1064.9	1092.5	1078	1050.3
0	0	0	0	0	7.0594	75.446	195.05	386.15	623.55	887.23	1156.8	1133.5	1368.4	1576.6	1786.3	2135	2465.6	2489.4	2547.1	2563.3	2779	2882.8	3119.6	3258.8	3314.2	3370.8	3370.9	3283.6	3621.1	3727.4	3684.1	3427.2	3531.8	3533.2	3644.4	3444.9	3454.8	3436.9	3449.3	3442.9	3631.3	3672	3725.2	3537.2	3573.2	3561.4	3595.2	3609.5	3642.1
17.066	8.9642	5.3723	0	0	0	0	1.8283	7.6193	21.15	35.57	37.96	27.5	28.099	27.417	31.939	33.334	38.749	25.521	35.428	35.463	25.493	30.974	26.597	12.974	22.613	9.0801	24.37	38.18	53.192	61.791	45.16	66.086	50.32	30.411	18.72	16.941	31.543	42.552	0	0	0	0	0	0	0	0	0	0	0
30.724	12.725	1.6716	0	0	0	0	0	0	30.76	67.239	119.57	113.39	178.38	264.29	333.81	381.46	473.2	562.39	618.63	537.15	638.42	700.13	699.37	719.99	762.77	723.89	776.89	798.9	808.41	790.64	820.01	808.45	805.67	795	782.47	785.33	798.96	821.94	831.15	833.45	784.8	791.69	796.43	778.2	784.65	810.91	815.43	786.25	792.04
0	0	0	0	11.476	23.805	58.491	166.69	234.16	379.25	535.92	736.47	859.29	1018.7	1131.8	1364.4	1494.8	1631	1783.5	1887.9	2096.5	2206	2267.5	2331.6	2395.2	2417.6	2527.9	2514.2	2487.4	2486	2532.4	2561.3	2569.1	2593.7	2614.7	2582	2497.3	2529.1	2608.5	2561.9	2621.4	2577.7	2569.8	2527.2	2560.5	2554.4	2583	2556.7	2529.3	2518.3
21.258	11.151	0	0	0	0	2.1152	8.2742	15.946	28.546	27.636	33.129	39.499	65.133	72.414	107.2	108.79	108.09	123.2	152.07	156.86	187.17	174.71	192.74	220.05	241.71	236.27	220.49	243.53	236.13	238.99	250.71	229.27	234.91	236.74	233.03	248.77	239.26	249.97	239.05	243.69	243.16	234.04	221.26	213.99	209.26	207.3	203.6	218.47	217.84
0	5.8975	5.4031	0	1.2905	0	4.5885	11.323	36.201	52.628	87.498	123.97	138.37	197.46	253.57	279.3	356.41	424.61	420.72	546.7	619.77	696.93	725.19	788.77	839.55	854.55	908.65	954.01	987.59	1023.8	1038.8	1036.8	1031.1	1024.7	1019.4	1008.4	1021.8	997.66	1020.4	1024.2	1012.8	1016.6	997.09	1051.6	991.78	1019.9	966.5	986.52	979.23	992.63
0	0	0	57.665	80.109	90.234	54.763	101.44	190.81	308.26	385.44	465.64	635.43	807.66	1081.5	1214.8	1370.1	1582.1	1715.5	1966	2092.1	2219.7	2305.1	2418.7	2484.9	2554.7	2608.7	2619.5	2682.2	2784.6	2802.8	2846.1	2913.1	2823.8	2784.2	2817	2906.2	2886.9	2839.4	2887	2600.7	2662.9	2598	2595.8	2602.6	2559.3	2548.2	2564.4	2606.8	2538.8
28.396	5.113	0	0	0	0	15.963	70.593	194.04	313.17	519.9	719.03	893.31	1181.7	1340.2	1603.3	1926.7	1979.7	2207.2	2415.6	2573.1	2773.1	2795.9	2915.7	2977	3088.6	3130.4	3115.4	3065.8	3131.2	3209.5	3290.6	3290.9	3193.9	3215.1	3081.7	3221.5	3136	3149.4	3121.8	3204.4	3219.4	3153.3	3170	3233.8	3235.2	3085.2	3131.7	3204	3217.9
7.9064	0	0	0	197.88	0	0	0	0	13.756	97.409	153.2	258.47	350.63	651.26	574.75	690.73	757.43	799.39	841.22	949.67	1003.1	1059.4	1069.4	1133.7	1188.2	1196.1	1186	1226.7	1251.2	1231.5	1254.5	1257.9	1286.3	1303.1	1300.3	1253.6	1243.6	1263.9	1187.9	1218.6	1221.4	1288.3	1296.3	1295.1	1304.8	1290.9	1324	1350.4	1392.6
0	10.199	10.864	8.7796	2.7366	0	0	4.7709	40.337	84.635	145.02	212.61	300.25	373.65	457.5	520.19	591.66	646.19	687.07	742.37	757.78	784.01	814.1	812.82	818.75	854.5	844.67	812.94	814.58	847.67	835.43	831.89	793.96	801.88	799.38	753.26	761.1	766.44	722.3	730.88	742.87	725.31	778.73	747.99	772.22	721.29	724.42	737.02	707.71	745.01
2.2119	10.048	6.2845	0	0	0	2.4844	45.874	112.48	205.62	306.44	445	552.98	693.95	782.9	855.36	998.94	1090.9	1221.8	1307.4	1370.6	1435.9	1420.5	1506.9	1557.3	1607.1	1722.8	1716.6	1761.9	1824.2	1862.9	1921.1	1915.3	1918.2	1982.4	2046.5	2019.9	2081.3	2116	2134.4	2168.4	2144.1	2145.2	2139.6	2118.5	2149.2	2178.9	2167.6	2140.9	2130.6
25.694	11.203	1.2572	0	0	0	1.502	0	0	10.661	29.224	60.153	95.105	155.66	190.72	245.02	266.42	305.55	372.95	409.63	440.77	468.62	419.68	468.88	479.02	496.53	426.7	396.01	484.56	472.19	439.18	463.41	443.71	382.42	414.83	546.42	369.57	325.67	344.04	424.54	437.15	349.58	327.22	305.03	301.11	267.58	287.07	427.27	277.01	314.08
0	0	0	5.1821	24.176	31.436	90.52	128.85	149.3	235.55	344.9	445	514.17	631.48	683.14	801.97	851.28	888.63	975.06	1100.2	1106.9	1104.7	1168.2	1230.9	1245.2	1300.4	1295.1	1320.9	1373.3	1370.4	1363.4	1360.1	1386.4	1362.6	1363.6	1416.2	1390.9	1397	1374.6	1343	1379.2	1344	1379.7	1376.7	1326.2	1343.7	1338.8	1336.8	1360.3	1464.3
0	6.8928	2.7721	16.798	0	0	0	30.522	89.68	182.79	298.84	431.82	590.92	750.73	966.97	1161.2	1347.5	1544.9	1702.3	1860.4	1889	1963.8	2031.8	2267.3	2302.5	2278.8	2244.2	2420	2384	2448.9	2462.2	2475.1	2427.9	2450	2440.7	2446.1	2436.2	2469.4	2444.6	2497.7	2497.9	2474.1	2440.4	2316.4	2427	2386.9	2422.4	2325.2	2377.4	2367.9
2.7789	0.55427	0.35483	0	0	0	9.9658	23.019	36.659	62.003	90.517	142.34	189.94	225.11	240.13	306.78	347.1	385.28	448.47	613.06	659.69	709.55	709.38	796.77	828.74	863.37	877.44	995.7	954.07	986.31	1044.3	1149.1	1051.9	1154.4	1153.6	1185.8	1166	1160	1153.6	1205.7	1176.5	1196.3	1192.9	1078.3	1072.5	1006.2	1052.2	1028.4	1037.2	1063.5
14.158	5.6543	0	0	0	0	16.48	34.977	88.792	154.81	222.55	320.03	409.14	538.99	672.54	810.55	852.47	921	1013.3	1065	1115.7	1209.5	1161.1	1236.4	1259.6	1286.8	1310.6	1292.4	1338.3	1306.2	1331.8	1395.7	1353.3	1335.9	1339	1362.4	1388.3	1337.8	1368.2	1351.4	1366.5	1386.3	1337.7	1380.1	1343	1353.8	1323.6	1339.5	1336.9	1373.2
25.563	2.4517	0	0	0	0	16.438	58.701	128.69	229.15	324.38	490.11	601.8	738.82	885.59	1012.7	1111.1	1208.1	1351.5	1448.1	1530.7	1547.7	1605.3	1726.2	1757	1812.7	1840.1	1793.7	1829.3	1857.1	1866.3	1908.7	1926.2	1941.3	1959	2011.4	2039.1	2017.4	2061.8	2123.4	2158.7	2203.2	2191.9	2250.2	2293.8	2303.7	2331.1	2420.4	2414.3	2417.5
16.283	3.8096	0	0	0	0	9.4658	34.808	83.201	138.88	206.35	301.8	356.46	454.64	504.66	614.57	737	794.19	874.37	906.36	946	989.79	845	811.84	822.3	833.57	831.41	833.85	819.74	813.42	819.16	829.35	826.15	821.35	816.27	837.24	854.83	879.94	832.59	871.98	883.49	838.81	818.01	770.66	783.03	781.82	773.29	810.93	787.68	803.13
0	0	0	3.3849	13.248	9.7587	19.976	55.835	91.164	145.13	213.73	264.36	345.55	416.26	492.72	552.12	615.48	676.95	846.18	966.33	1037.2	1394.5	1398.5	1502	1600.5	1639.7	1654	1687	1720	1705.4	1733.1	1733.9	1745	1760.1	1733	1729.9	1761.2	1763	1768.4	1780.8	1783.6	1797.6	1810.9	1844.6	1886.7	1898	1885	1906.6	1908.4	1934.2
7.9072	0	0	0	5.0885	1.9566	0	0	0	0	0	0	0	2.3107	23.121	54.071	84.106	130.46	176	211.08	265.89	300.74	323.14	375.16	401	405.17	414.77	466.93	486.47	540.13	542.76	548.89	565.74	591.38	578.34	601.9	611.37	640.82	628.57	611.19	615.41	611.37	616.13	622.48	615.61	605.8	600.44	592.76	590.12	576.74
0	0	0	4.6765	0	24.389	97.027	182.88	327.88	499.68	523.65	446.11	541.05	603.75	608.66	722.29	839.67	833.69	872.03	915.81	909.26	937.88	978.38	939.51	949.11	987.35	955.77	990.74	1009.3	920.63	912.45	911.23	930.18	905.05	864.56	898.18	959.28	878.32	861.22	837.45	831.58	1017.3	1024.1	969.22	758.29	773.34	768.67	757.72	740.08	786.98
25.349	10.112	1.0277	0	0	0	0	0	1.6548	15.603	16.014	47.856	64.406	97.696	126.08	160.92	178.1	184.35	231.44	237.29	257.93	302.76	290.84	307.14	326.99	337.5	340.8	317.61	344.7	320.98	294.25	292.53	256.51	177.56	170.63	203.17	200.12	179.93	172.63	176.72	160.16	162.9	149.4	131.76	115.02	110.43	101.85	108.01	115.9	121.33
0	1.3484	14.658	10.03	0	1.407	0	28.368	71.985	150.53	243.9	362.24	492.13	603.3	696.66	792.82	915.8	985.98	1126.1	1203.1	1301.4	1329.2	1389.3	1478.5	1520.3	1562.5	1599.7	1654.1	1733.2	1734.2	1732.5	1773.2	1774.4	1785.1	1858.7	1968.5	1998.7	1746.1	1907	1797.1	1663.9	1553.9	1681.5	1694.2	1796.6	1668.1	1759	1772.6	1765.4	1754.8
28.582	16.016	0	3.6497	0	0	0	0	0	0	37.256	110.94	166.17	216.51	280.7	369.27	447.07	505.39	586.42	683.64	755.86	810.92	879.14	924.08	976.67	1019.7	1045.5	1098.9	1085.2	1128.3	1106.6	1142.7	1149.5	1184.3	1148.6	1158.2	1170.2	1180.8	1167.6	1174	1176.8	1182.5	1160.2	1170.7	1184	1165.2	1167.3	1194.1	1161.1	1150.8
29.962	2.4431	0	0.46573	0	0	7.5639	8.3078	60.663	61.221	134.65	292.66	421.52	509.53	592.67	681.99	779.2	872.32	940.63	1000.2	1053.3	1090.1	1159	1166.4	1212.9	1113	1136.4	1258.7	1340.5	1329.5	1381.5	1387.2	1407	1369.3	1371.2	1367.2	1376.3	1341	1379.2	1361	1348.9	1315.6	1348.7	1345.9	1299.3	1240.8	1193.9	1215.3	1203.2	1211.7
0	12.045	10.158	3.1046	1.9667	0	0	0.063167	2.2581	19.701	41.675	75.496	110.75	147.9	204.5	264.47	302.49	357.22	400.04	448.46	522.25	584.88	598.94	657.28	672.03	706.49	734.51	773.01	824.9	861.2	876.7	871.35	914.26	909.53	984.46	985.12	980.85	969.28	956.84	1002.1	998.14	976.04	967.95	972.8	976.13	953.76	922.3	949.35	936.32	917.61
0	11.433	5.5453	9.8958	0	0	0	1.3292	28.119	55.305	104.9	149.47	205.03	242.96	320.26	377.91	411.43	476.18	491.58	562.07	586.85	621.61	656.78	686.36	755.85	734.15	787.99	814.12	842.96	901.69	956.52	1039.3	1065.2	1105.5	1138.8	1178.6	1171.8	1257.9	1246	1262.9	1278.3	1242.5	1328.8	1306.1	1294.7	1259	1352.4	1305.8	1290	1332.3
3.2945	5.0355	6.2102	0	0	0	0	0	0	27.255	110.9	210.48	342.95	481.29	667.35	858.31	1047	1168.9	1192.5	1518	1329.6	1715.6	1826	1811.1	1962.9	2061.8	2183.4	2365.4	2438.7	2392.9	2429.9	2536.4	2595.1	2656.9	2809.5	2777.4	2810	2814.9	2872.8	2878.4	2952.5	2841.5	2922.5	2875.4	2840.6	2855.4	2864.7	2832.6	2867	2928.6
0	0	0	0	6.5101	0	23.653	58.218	138.05	232.22	360.74	488.68	634.97	817.65	990.7	1160.6	1346.9	1466.4	1655.7	1812.2	1891.8	2074.9	2184.6	2291.9	2376.5	2400.4	2471	2579.6	2596.5	2681	2667.9	2720.3	2736.1	2752.6	2764	2781.6	2776	2684	2744.1	2697.9	2728.6	2746.4	2689.8	2687.1	2791.8	2832.8	2796.6	2799	2817.6	2864.1
0	0	0	0	0	5.7615	8.4967	13.314	29.629	0	0	1.8037	0	0	0	0	0	0	0	0	0	0	0	0	0	0	0	0	0	0	0	0	0	0	0	0	0	0	0	0	0	0	0	0	0	0	0	0	0	0
36.303	16.239	0	0	0	0	0	5.3569	14.988	45.648	46.404	88.371	110.07	143.53	169.67	184.07	200.94	216.98	248.37	251.41	279.56	341.96	289.41	330.25	380.64	342.03	383.46	320.22	335.55	371.3	390.08	361.43	368.29	268.01	312.2	320.13	319.12	320.9	290.62	314.09	301.13	290.95	276.11	232.7	218.07	166.85	162.27	164.06	157.41	147.93
15.315	6.6597	4.8386	0.4233	0	0	0	0	0.61253	8.9697	29.208	44.042	74.03	89.781	140.32	163.65	214.07	295.16	278.21	384.91	339.47	300.73	257.99	227.72	209.8	193.44	168.83	128.55	142.22	165.38	163.44	160.65	177.05	152.62	169.31	169.42	198.49	176.13	163.09	186.02	111.58	101.53	97.366	68.859	63.237	22.106	36.993	64.205	76.649	46.645
0	0	0	0	0	15.351	22.038	27.481	47.875	72.354	107.47	181.19	208.38	279.46	286.24	369.09	402.25	480.13	521.85	535.21	568.32	595.84	594.59	599.76	642.53	657.71	695.64	725.56	736.22	798.92	594.3	592.7	588.95	652.53	636.76	674.13	673.27	657.05	644	680.03	643.23	648.03	610.82	577.72	662.42	601.45	625.2	598.39	538.53	520.31
1.1077	4.0283	0	1.9777	0.91387	0	0.13018	12.261	17.645	48.275	66.288	82.737	122.92	146.73	164.17	182.97	209.55	211.02	225.95	232.95	253.87	256.07	283.65	261.37	269.39	273.35	255.54	249.04	244.34	273.99	265.85	232.59	230.57	229.52	234.54	235.73	230.42	239.97	228.46	222.06	239.34	212.61	206.98	200.35	205.44	167.85	179.1	153.14	162.98	168.98
27.189	12.225	0	0	0	0	0	0	53.201	91.056	138.45	175.29	225.69	261.9	321.08	371.32	405.87	464.09	479.86	521.16	529.72	567.08	536.11	541.86	543.82	578.87	558.69	593.97	582.22	598.55	593.57	583.26	585.15	564.42	556.4	532.96	535.05	549.12	552.36	574.54	590.17	569.23	544.04	574.39	551.07	520.25	507.38	510.05	530.53	512.13
0	0.30947	0	0.10054	0	0.071301	14.234	70.085	138.11	261.13	408.5	566.14	733.02	932.35	1163.3	1345.7	1524.8	1644.7	1820.7	1967.4	2094.2	2228.4	2372.9	2476.2	2556.1	2683.8	2854.2	2878.1	2965.6	2940.6	2986.4	3074.3	3030.7	3082.4	3104.9	3237.2	3205.5	3280	3299.3	3238.2	3496	3488.2	3537.6	3677.2	3591.9	3625.8	3679.1	3695.4	3527.3	3362.5
0	1.5039	9.0748	12.335	0	2.5813	0	0	24.1	75.086	159	220.31	318.5	378.12	511.47	624.75	729.62	793.37	827.22	904.68	944.07	1072.8	1113.7	1202.3	1239.8	1226.6	1207.1	1287	1307.9	1291	1335.9	1331.2	1363.5	1386	1355.7	1332.7	1421.2	1405.3	1384	1352.8	1364.7	1371.9	1344	1294	1322.7	1292.2	1339.9	1335.8	1334.3	1279.6
4.6636	0	0	0	4.5687	7.8749	21.434	22.984	50.753	46.396	64.871	101.48	126.93	149.82	190.36	229.84	268.2	281.66	313.09	320.42	357.27	396.85	437.37	451.82	499.93	513.19	523.27	571.84	578.13	356.65	357.16	370.79	360.13	374.26	378.77	394.37	164.38	150.62	157.98	150.64	141.65	132.65	131.7	132.98	118.87	96.9	86.73	84.219	85.212	85.57
26.484	11.133	0	0.50842	0	0	0	0	3.4613	48.94	77.799	123.25	163.52	216.65	279.22	330.31	387.66	444.42	484.06	523.94	566.74	586.23	615.39	653.5	642.29	719.13	683.06	628.99	593.63	601.07	596.87	595.56	577.09	597.13	585.11	580.27	561.77	568.9	567.35	577.17	558.71	561.41	574.94	558.56	556.28	546.64	521.15	542.23	533.04	509.89
36.103	21.073	10.666	0	0	0	0	0	0	3.9486	61.221	101.19	150.21	193.01	241.59	303	348.98	409.85	437.2	537.81	546.48	628.7	643.74	671.7	843.12	985.89	981.61	901.57	938.64	918.54	965.64	1072	1080.3	1107.8	1092.8	1100.9	1103.4	1050.9	1044.5	1061.2	1065.2	1038.7	1007.1	1052	1026.3	978.49	943.82	919.62	907.73	868.1
0	6.8049	0	0	0	2.984	11.479	42.082	82.144	150.86	243.26	326.64	452.52	590.13	703.95	835.71	911.26	984.54	1080.3	1171.6	1261.2	1329.7	1412.2	1519.4	1556	1584.7	1616.9	1617	1633.7	1669.9	1673.3	1680.2	1657.2	1695.4	1685.4	1661.7	1675.2	1639.1	1622	1625.2	1624	1624.3	1643.8	1633.5	1612.3	1581.2	1568.1	1583.6	1592.4	1578.3
9.9694	0	0	0	0	17.621	3.567	49.988	101.96	201.3	300.48	407.1	571.5	688.83	873.08	1016.4	1104.1	1259.2	1342.8	1443.9	1529.3	1622.4	1614.4	1614.4	1685.1	1778.9	1706.7	1739.9	1736.4	1789.2	1768.6	1763.9	1751.1	1783	1795.6	1764.7	1687.4	1630.3	1618.7	1608.2	1663.5	1599.9	1606.8	1553	1523.8	1520.6	1452.6	1452.6	1423.5	1427.3
0	0	0	2.319	9.2894	0.14876	4.2741	2.1527	23.361	47.575	96.501	120.46	160.84	189.37	233.75	274.5	310.87	328.97	367.92	395.82	417.04	439.2	445.42	487.82	483.17	493.09	472.2	507.83	520.69	540.34	551.29	541.5	556.07	548.88	547.49	556.08	548.23	570.42	557.71	529.96	520.33	507.84	525.9	547.13	526.38	509.47	521.23	526.36	538.3	531.64
11.205	0.62568	0	0	2.6663	0	0.14111	2.7187	19.983	60.39	74.383	130.59	156.12	200.69	250.07	261.52	310.23	350.53	365.46	380.88	400.28	420.4	434.45	460.37	495.38	496.49	491.91	478.9	496.96	455.76	476.42	495.02	475.51	464.34	462.73	469.63	461.13	426.64	435.87	468.48	439.93	449.53	443.87	446.52	441.62	446.04	468.69	487.79	497.25	465.37
0	0	0	0	4.5633	10.866	22.508	46.551	104.33	134.66	232.36	319.58	415.7	521.24	555.7	677.35	923.32	1027.1	1156.9	1213.9	1311	1380.2	1473.1	1566.5	1617.8	1717.8	1702.9	1780.2	1801.5	1833.1	1873.1	1915.5	1951.7	2029.4	2078.1	2133.4	2149.8	2195.2	2190.1	2168.8	2115.3	2132.3	2165.6	2183.8	2105	2080.8	2028.1	2074	2061	2040.9
50.528	25.195	0	0	0	0	0	13.123	79.718	118.47	200.16	289.71	351.81	457.77	538.86	619.77	665.41	729.37	783.86	843.59	899.44	929.28	932.89	968.64	1029.4	1011.9	1058	1048.3	1108.1	1065.5	1105.5	1093.6	1090.3	1095.3	1135.9	1097.2	1105.2	1098.8	1085.7	1080.3	1118.7	1110.8	1087.5	1090.5	1123	1102.3	1105.8	1098	1095.8	1107.9
4.7901	2.5204	2.0203	0	0	0	3.9898	11.323	55.193	78.939	119.15	175.89	256.69	347	400.94	485.11	557.27	589.3	693.19	753.19	739.85	794.1	856.76	903.42	945.45	908.76	924.35	980.3	978.19	973.89	1017.7	1097.1	1060.9	1130.8	1093.8	1087.7	1111.5	1105.2	1060.4	1128.3	1097.1	1100.9	1090.6	1108.8	1112.5	1072.5	998.57	1070.4	1082.9	1097.6
0	0	0	18.546	13.826	47.773	98.443	105.64	126.39	217.08	307.18	363.44	446.73	543.36	599.7	700.39	812.83	903.04	964.74	1156.3	1195	1185.1	1208.9	1259.9	1303.6	1301.9	1326.9	1284	1268.8	1265.6	1291.1	1249.4	1216.2	1227.7	1264.9	1265	1243.7	1295	1267.1	1263.1	1278.1	1326.3	1309.4	1372.9	1439.3	1437.5	1349.6	1387.4	1463.5	1449.2
3.6975	0	3.3871	0	0	0	2.56	13.232	32.054	59.095	94.244	167.7	222.11	288.39	371.11	497.48	582.23	670.66	724.01	855.97	932.33	1072.2	1179.6	1262.6	1394	1557.5	1711.7	1704.4	1737	1828.7	1824.5	1852.5	1973.5	1928.3	1929.4	1952.4	1924.6	1974.3	1973.6	1951.9	2025.4	2064.8	2025	2070.8	2069.8	2079.7	2076.1	2065.8	2083.4	2020.7
0	0	0	0	0	6.0413	22.666	51.719	89.19	144.86	176.14	231.17	300.65	422.05	459.46	538.03	558.35	703.05	707.66	714.31	778.91	833.08	863.08	900.37	985.57	970.52	1010	1129.5	1125	1176	1164.7	1139.9	1116	1153.3	1111.9	1172.7	1211.6	1159.1	1162.9	1250.4	1154.4	1185.6	1195	1219.4	1280.8	1423.5	1392.8	1356.4	1371.3	1363.1
0	0	11.914	0	5.1128	0	0	8.7792	0.81326	0.51479	7.561	3.5722	31.592	22.616	53.738	70.069	94.389	122.76	124.99	150.77	176.3	165.53	170.12	173.76	167.5	173.72	184.91	139.97	154.58	140.26	162.91	157.31	134.03	149.94	140.5	137.71	130.03	134.38	192.02	170.69	175.26	151.44	297.97	220.34	100.75	87.964	59.746	99.637	71.749	72.156
8.8558	8.3746	7.7859	4.274	0	0	0	0	0	7.2498	21.358	49.66	78.522	110.57	144.02	162.85	205.86	210.29	259.57	285.69	309.2	321.56	347.84	354.77	343.98	317.23	339.96	417.76	397.36	366.26	382.99	380.92	367.6	355.33	343.53	340.29	342.85	333.26	328.49	328.74	342.08	333.03	216.4	321.43	319.43	335.23	319.95	317.58	318.29	321.88
17.322	4.2175	1.6078	5.8127	0	0	0	0	0	0	0.047447	12.093	31.642	51.383	66.349	82.549	110.04	131.95	157.49	181.87	175.53	217.63	205.36	231.81	233.93	233.37	253.67	245.06	271.13	300.06	314.6	325.13	273.6	316.57	276.72	341.97	272.85	291.93	282.75	272.74	279.56	279.87	248.28	266.99	267.33	254.28	273.56	237.32	251.39	275.47
3.1025	4.0561	3.2058	0.38304	0	0	3.4128	53.773	111.32	220.12	350.44	500.72	626.63	763.68	952.47	1072.6	1229.4	1411.2	1525.7	1591.8	1721.5	1795.7	1883.2	1935.3	2005.9	2062.2	2171.8	2184.1	2193.8	2238.7	2226.6	2285.5	2325.1	2269.7	2387.6	2351.4	2315.8	2294.4	2301.8	2316.4	2289.7	2348.5	2277.1	2313	2308.8	2259.3	2300.7	2331.9	2257.6	2322.9
5.358	6.8112	0.16098	0	0	0	6.5747	51.327	111.01	233.52	352.11	490.27	640.56	805.24	964.78	1160.2	1345	1449.4	1596.8	1711.7	1746.1	1859.9	1985	2105.2	2164.6	2279.1	2288.3	2344.1	2360.1	2428.2	2449.7	2452.4	2445.4	2488.2	2470.7	2463.8	2376.5	2348.3	2405.2	2327.7	2416.8	2466.3	2425.8	2401.8	2491.4	2450	2429.2	2435.1	2458.1	2402.7
0	0	0	0	2.0499	1.973	18.728	65.258	140.12	235.5	351.29	494.3	629.25	807.61	956.83	1056.5	1162.6	1267.1	1384.2	1511	1530.5	1645.4	1681.9	1717.1	1767.5	1765.5	1799.8	1779.6	1799	1840.8	1785.5	1822	1806.2	1812.7	1797.7	1765.7	1787.6	1837.2	1826.1	1819.1	1788	1798.2	1736.9	1764.5	1755.4	1717.8	1708.4	1719.1	1686.8	1715.3
0	3.2029	1.9325	0	0.0057161	0.96352	0.49263	29.287	72.427	143.51	211.25	311.53	419.2	537.56	664.09	743.98	866.28	919.96	1023.2	1109	1086.3	1184.9	1260.5	1233.1	1264.7	1300.1	1295.9	1321.3	1344.8	1359.6	1384.4	1375.8	1398.8	1401.2	1411	1351.4	1333.2	1335.1	1356.1	1356.2	1371.1	1388.2	1386.4	1219.4	1441	1529.3	1541.4	1555.1	1585	1595.5
31.131	13.22	0	0	0	1.4155	0	9.739	52.711	117.19	177.51	298.7	338.2	425.51	583.8	654.39	735.88	793.46	885.07	921.38	978.38	1060.1	1025.5	960.01	1197.5	1235.3	1250.4	1258.2	1333.8	1382	1364.5	1424.2	1432.5	1397.4	1466.1	1470.3	1505	1529.3	1567.8	1586.9	1561.9	1585	1589.6	1578.5	1535.7	1581.5	1584.9	1606	1604.6	1686.9
0	0	0	0	0.016022	97.441	199.4	355.25	546.46	773.87	1021	1269.3	1470.4	1753.2	1970.9	2194.2	2387.7	2504.9	2753.9	2848.7	3015.7	3091	3126.8	3241.2	3245.5	3335.5	3294.8	3396.5	3427.3	3460.2	3470.5	3436.2	3476.8	3455.1	3414.2	3425.1	3458.9	3441.2	3532.6	3436.1	3414.3	3454.2	3578.3	3403.7	3490.6	3298.2	3276.3	3236.9	3344.7	3321.6
0	0	0	0	0.0015363	3.5125	20.993	25.261	41.981	49.114	56.804	75.713	99.131	121.74	128.4	152.2	157.53	164.37	132.57	160.37	192.22	200.2	211.34	272.03	293.7	356.02	326.77	367.55	390.52	389.86	365.54	417.56	362	419.62	411.54	361.29	372.88	371.32	337.4	366.14	369.33	345.06	335.17	312.16	316.37	279.13	315.3	307.26	294.93	301.75
0	0	8.8125	0	0.35017	0.73948	2.1937	36.546	79.42	146.68	253.59	376.43	471.43	608.37	736.5	926.78	1043.3	1184.6	1337.2	1499.1	1572.1	1696.4	1759.3	1856.8	1919.9	1952.8	1986.4	1941.5	1961.3	2014.4	1922.2	1957.2	1974	2019.7	2001.8	1995.4	1992.4	1948.5	1984.1	2012.1	2062.5	2024	2004.6	2017.3	2046.9	2038.9	2040.4	2020.4	2031.4	2032.9
17.472	6.0439	0	0	0	0	22.394	108.72	237.94	435.6	670.07	975.47	1220.7	1392.5	1715.2	1992.7	2210.5	2381.1	2736.4	2890	3045.8	3236.7	3390.2	3386.6	3448.5	3476.9	3594.8	3623.8	3671	3696.4	3645.6	3688	3602	3644.5	3629.6	3619.1	3721.2	3746.4	3697.4	3748.1	3699.2	3752.9	3665.8	3666.3	3755.6	3731.4	3733.9	3711.8	3722.8	3721.4
7.0044	4.1897	5.7044	1.5262	0	0	0	0	0	0	0	0	0	0	0	0	0	0	0	0	0	0	0	0	0	0	0	0	0	0	0	0	0	0	0	0	0	0	0	0	0	0	0	0	0	0	0	0	0	0
0	0	0	10.249	9.6808	9.686	26.448	72.283	102.81	189.3	252.09	357.81	496.09	597.46	739.17	824.55	964.37	1019.7	1142.3	1266.4	1320.9	1363.2	1402.3	1503.4	1528.7	1513.9	1495.8	1525.6	1519.3	1534.6	1565.6	1597.8	1545.5	1630.6	1605.3	1597.4	1617.9	1581.6	1578.4	1646.4	1578.1	1610	1582.9	1577.5	1581	1540.3	1555.4	1507.5	1500.2	1489.8
0	0	0.56653	9.4531	2.6247	0	12.875	40.856	78.713	135.43	204.24	311.12	376.66	483.03	571.32	679.2	738.65	801.36	878.09	916.46	966.88	984.87	995.89	1067.7	1086.6	1120.9	1111.2	1106.2	1076	1085.2	1108.4	1099.3	1083.3	1074.9	1091	1079.8	1080.7	1076.6	1070.9	1064.9	1044.5	1055.7	1036.4	1041	1038.1	1047.5	1071.8	1062.8	1049.5	1049.9
8.2829	15.773	2.3145	0	0	0	0	20.168	35.728	98.449	145.7	218.91	287.61	380.6	436.03	558.17	649.34	736.3	795.27	845.75	927.67	917.45	1004.9	1068.8	1055.2	1143.5	1119.4	1171.3	1202.2	1227.4	1265.4	1241.2	1246	1288.2	1308.1	1334	1371.8	1367.3	1362.3	1303	1392.3	1426.5	1418.9	1450.2	1452.8	1485.8	1509.2	1534.1	1557.4	1603.2
4.4187	0.27572	0	1.0403	0	0	0.18732	19.084	51.339	107.81	163.46	238.05	295.49	368.21	463.91	536.79	597.11	662.21	787.98	1023.9	1039.2	1188.1	1011.4	1014.6	1027.3	922.06	1001.5	991.03	980.22	1033	1002.9	1006.6	1028.4	1039.7	1039.6	1029	957.48	1041.4	1064.7	1048.8	1071.1	1028.7	1030.9	1016	1015.7	1012.8	1019.3	999.39	987.44	890.09
3.0468	8.7179	6.0956	2.7035	2.1549	0	0	0	0	0	0	0	11.022	27.719	71.553	120.25	124.82	132.95	147.51	152.71	190.98	205.04	202.37	227.71	220.41	215.63	210.99	206.2	238.95	280.02	254.78	267.38	253.82	254.29	246.02	258.09	257.24	258.41	234.97	247.96	205.69	223.02	146.07	148.32	163.83	131.84	104.93	133.61	155.27	120.65
11.223	4.105	0	0	0	0	7.1204	37.29	79.513	128.55	180.98	228	297.93	389.33	419.83	476.64	542.5	624.05	646.68	703.6	771.29	823.59	899.96	961.65	971.74	1017.5	1026.7	1055.8	1055.6	1022	1052.3	1045.6	1040.1	1026	1028.3	1029.6	1049.5	1036.6	1045.4	1005	992.05	983.43	980.96	1004	976.81	970.48	957.83	961.17	956.88	963.58
2.1911	8.9466	0	0	0	8.644	0.84271	0	0	0	0	0	0	0	0	0	0	14.012	24.143	16.122	0	67.897	19.077	36.623	82.966	88.089	88.405	493.52	65.479	106.41	103.02	97.812	90.99	121.41	133.35	133.2	153.57	164.22	179.48	212.77	177.93	173.56	132.2	130.56	173.25	145.34	139.82	118.25	129.65	111.95
0	0	0	0.55809	0	2.2451	36.495	84.706	177.68	320.57	422.83	599.02	755.26	977.2	1186	1364.7	1503.9	1656	1797	1950.4	2065.1	2230.2	2271.8	2372.3	2468.8	2506.2	2534.8	2568.8	2642.1	2660.5	2763.3	2693.3	2679.3	2660.1	2512.8	2784.1	2462.2	2786.3	2500.8	2680.3	2529.9	2746.5	2557.4	2625.7	2606.4	2613.4	2656.1	2647.5	2715.9	2706.9
0	0	0	0	13.203	29.774	89.806	130.4	281.49	442.9	697.26	907.59	1141.1	1414.8	1696	1987.4	2129.3	2367	2461.7	2556.8	2831.2	2879.9	3062.1	2952.5	3161.6	3124	3112.3	3347.4	3375	3461.2	3522.7	3468.7	3465.3	3533.7	3532.5	3628.2	3567.1	3665.7	3513.3	3612.9	3517.2	3579.4	3479.5	3532.6	3708	4029.6	3718.7	3653.7	3723.7	3676.4
13.663	7.9236	0	1.0967	0	0.00058425	0	5.9744	42.624	93.199	166.59	249.93	334.89	435.11	502.94	591.42	707.71	744.88	807.95	885.79	965.93	954.21	1028	1044.3	1116.3	1186.3	1225.3	1265.9	1293	1254.2	1289.6	1366.6	1316.8	1352.8	1393	1463.1	1427.8	1380.8	1402.8	1382.6	1389.3	1312.9	1325.1	1328.9	1328.2	1359.2	1335	1275.8	1292.7	1308.7
7.0574	5.6509	0	0	0	5.0922	16.316	67.424	103.01	162.73	221.25	300.82	360.77	427.11	495.89	557.32	638.68	698.08	736.2	811.08	847.41	816.44	826.73	949.71	951.67	999.4	987.8	1038.1	1008.5	1022.8	1026.8	1030.9	1046.7	1023.1	1031.9	1040	1037.9	1052.6	1036.4	1025.9	1018.7	1011.9	1013.9	1030.8	996.31	995.4	993.98	980.2	986.06	959.3
0	0	0	0.3402	4.4565	7.5839	4.2159	26.922	67.191	139.04	197.62	235.66	323.14	389.36	483.63	569.98	636.31	676.75	729.78	750.69	767.52	802.92	807.29	816.31	824.48	812.66	810.71	764.65	780.82	805.25	808.34	802.65	824.68	832.7	858.24	855.89	882.71	871.37	888.92	868.22	853.51	871.28	863.31	836.71	875.94	859.54	904.83	901.25	931.75	893.45
26.416	7.2811	0	0	0	0	19.759	73.45	178.91	285.18	382.42	520.99	636.14	788.91	912.27	980.94	1101.2	1175.4	1247.2	1280	1367.8	1431	1427.2	1442.1	1491.9	1485.6	1526.3	1559.5	1577.9	1558.8	1617.3	1608.4	1595.5	1610.4	1590.1	1618	1640	1576.7	1630.4	1597.9	1591	1572.3	1541.5	1520.8	1577.5	1503.6	1534.5	1465.1	1463.2	1441.8
4.6723	3.0377	8.8126	0	0	0	0	0	30.526	68.899	127.33	138.99	198.15	281.06	346.06	402.66	432.45	462.06	511.37	575.07	589.88	623.74	652.71	671.72	709.31	702.22	676.34	720.61	729.94	741.35	730.86	723.01	706.06	732.63	715.24	719.34	733.13	729.92	736.01	747.5	713.23	720.1	716.89	714.46	749	679.11	708.04	707.67	719.98	708.53
0	0	0	8.6868	58.941	82.329	118.39	126.94	187.24	220.53	204.95	258.18	453.36	295.55	496.63	706.58	818.82	862.3	993.45	1083.4	1171.7	1253.8	1259.8	1376.7	1390.3	1400.6	1479.4	1542.5	1626.8	1546.7	1598.5	1687.1	1767	1780.7	1879.4	1900.7	1971.9	2056.7	2052.7	2154.9	2148.9	2197.2	2248.4	2250	2293.2	2152.2	2281.1	2228.8	2296.9	2269.1
0	2.6758	6.0436	7.6632	0	0	0	7.8614	34.094	67.086	120.29	164.66	220.79	282.94	363.38	449.07	505.82	581.87	617.79	698.67	776.27	823.74	845.38	863.66	893.47	929.23	930.71	916.93	967.18	863.14	906.22	1042.2	959.85	993.7	1000.5	942.67	976.88	977.38	1016.2	970.83	975.5	968.44	991.88	972.67	967.3	956.87	934.21	944.11	938.08	938.02
0	0	1.3397	5.2713	6.8169	0	0.66644	0	5.2434	2.8558	11.769	23.782	10.182	17.178	24.325	38.172	31.636	45.108	36.378	37.815	37.128	32.95	53.744	74.935	69.603	65.371	45.883	63.86	79.625	81.404	95.67	49.769	89.934	92.532	100.16	98.033	98.699	93.605	95.679	49.933	66.773	77.623	84.436	94.712	82.991	59.484	67.992	82.758	75.648	93.281
0	0	12.351	12.436	0	0	0	4.0002	37.113	79.383	123.13	182	255.32	301.46	394.02	468.14	542.33	591.92	619.93	680.36	725.09	757.01	743.76	750.43	741.45	765.3	770.81	751.4	797.7	790.08	758.88	734.25	755.84	800.22	784.56	789	740.53	765.97	782.55	791.83	795.92	757.85	763.39	735.37	721.97	723	724.67	699.07	750.62	728.77
0	0	28.191	8.0943	0	11.723	23.954	46.47	113.01	182.5	234.62	342.48	440.5	521.55	639.08	743.4	892.78	1005.1	1179.9	1326.8	1303.3	1434.5	1749.2	1727.7	1627.8	1872.9	1951.4	1899.8	1808.9	1763.7	1827.7	1786.6	1862.7	1899.4	1865.7	1830.6	1693.7	1749	1835.6	1788.9	1812.5	1715.5	1738.9	1738.2	1686.9	1709.6	1709.4	1715.7	1518.8	1467.2
2.2421	6.9938	3.9446	0	1.0273	0	0	2.72	32.887	78.716	158.3	214.45	301.14	358.89	478.89	519.31	592.87	645.52	722.01	776.86	806.49	843.59	882	905.17	945.32	961.42	969	1007.1	977.85	1010	1005.5	1035.5	1000.2	1012.1	995.83	1003.9	1020.5	1031.2	1001.4	1030.3	1042.9	1047.7	1018.2	1030.4	1013.3	1023.8	1102.1	1089.3	1085.9	1101.9
0	0	0	0	0	2.2157	17.264	46.204	99.697	166.68	278.32	418.12	584.4	588.05	722.48	785.42	914.82	1038.6	1143.8	1235.4	1298.8	1388.7	1468.6	1549.3	1600.1	1646.6	1687.1	1727.8	1780.4	1831.4	1806.1	1869.1	1893	1856.1	1824.1	1856.2	1880.6	1896.2	1954.5	1992.2	2028.6	1989.1	2034.1	2079.5	2087.3	2075	2040.2	2021.7	2072.6	2077.5
33.465	4.2788	0	0	0	0	3.2003	41.922	97.966	160.06	248.65	330.94	427.34	554.39	661.45	764.04	898.27	959.61	1012.2	1100.3	1119.9	1209.2	1224.7	1299.1	1292.7	1322.7	1377	1342.8	1409	1399.9	1423.4	1451.4	1462.2	1423.8	1438.7	1463.6	1419.1	1469.5	1440	1460.2	1461.6	1437.3	1434.4	1439.7	1422.3	1419.5	1391.4	1362	1322.9	1305.3
0	5.0338	5.7234	2.2276	4.9027	0	0	0	17.378	11.887	37.643	70.223	104.6	102.98	153.22	198.94	209.73	263.61	317.6	259.19	351.02	291.06	407.87	341.46	352.92	409.61	352.18	440.24	450.73	365.9	433.31	438.72	450.21	457.02	418.75	433.23	428.79	439.68	359.75	446.65	423.84	364.34	436.8	390.03	407.83	384.35	404.75	417.79	408.34	400.24
10.769	17.359	10.827	4.1599	0	0	0	8.6736	66.399	136.23	264.34	391.83	520.05	672.74	880.59	1050.4	1243.1	1386.9	1563.9	1777.5	1917.7	2153	2224.6	2439.2	2476.3	2558.5	2534.6	2605.7	2668	2714.7	2805.5	2853	2906.5	2936.7	3024.2	3086.2	3108.5	3098.2	3126	3021.2	3167.5	3108.5	3168.1	3137.4	3141.9	3055.7	3023.5	3060.7	2995.9	3069.3
0	0	0	0	0	45.85	96.168	207.87	354.87	511.93	751.33	924.65	1216.5	1438.5	1646.3	1892.6	2062.1	2272.8	2472.9	2715.5	2889.1	2949.1	2793.7	2980.5	3232.9	3238.5	3324	3348.4	3306.2	3393.7	3349.2	3365.8	3416.3	3404.4	3409.1	3380.8	3383.2	3357.8	3411.4	3485	3470.1	3394.7	3492.5	3415.6	3414.6	3402.7	3234.3	3334.1	3280.4	3417.4
0	0	3.3406	7.4006	6.0686	2.8891	5.5771	9.0684	13.808	17.489	29.18	24.587	43.521	59.75	100.28	122.38	123.44	158.03	164.3	210.07	39.555	43.116	27.667	23.257	21.818	15.287	7.4893	6.4883	0	7.7756	4.4571	2.9967	10.011	3.4836	15.385	23.088	36.356	21.469	11.014	22.572	1.4768	9.4153	0	0	0	0	0	0	0	0
0	0	0	0	13.286	0	6.1845	13.983	48.117	64.151	109.37	164.45	211.17	271.69	347.76	417.92	492.71	547.94	621.91	697.76	784.06	850.64	897.57	991.83	1062.4	1117.7	1132.4	1176.2	1197.6	1236.4	1276.7	1321.4	1316.9	1350	1374.6	1368.9	1365.4	1359.9	1396.5	1373.2	1377.4	1382.9	1403.5	1414.1	1431	1403.8	1406.8	1432.7	1425.1	1446.4
21.804	0	11.429	0	0	0	15.537	76.768	180.31	293.72	530.13	743.3	1020.8	1149	1445.3	1732.8	1957.3	1969.1	2342.3	2614	2659.5	2912.8	3008	3196.7	3230.3	3384.6	3471.9	3574.5	3626.3	3596.1	3618.3	3722.3	3676.8	3684.5	3588.3	3640.8	3651.4	3622.2	3563.5	3614.1	3529.6	3508.5	3466.4	3440.3	3404.8	3328.4	3323.3	3277.3	3289.2	3339.3
36.879	11.881	3.1074	0	0	0	0	0	26.299	108.34	185.49	275.04	323.96	344.19	373.36	433.6	466.99	562.11	615.29	689.66	718.31	792.31	865.71	929.56	971.59	969.33	973.91	1075.9	1094.6	1176.9	1215.9	1140.4	1113.2	1140	1145.8	1163.6	1109.1	1157.8	1170.2	1156	1245.9	1204.4	1209.9	1206.7	1170.8	1214.7	1174.1	1145.8	1117.3	1121.5
0	0	11.001	0	27.372	182.19	219.24	260.94	375.65	451.29	579.22	680.63	812.07	869.55	1015.4	1165.3	1256.1	1466.9	1406.9	1467.4	1533.1	1608.1	1587.4	1609.6	1563.4	1565.6	1524.1	1477.5	1514.4	1521.5	1501.7	1453.9	1441.2	1460.8	1488.8	1492.9	1509.2	1460.5	1472.9	1533.3	1501.6	1612.4	1624.3	1545	1509.7	1566.4	1527.1	1546.2	1562.2	1531.2
0	6.023	0	0.8896	4.0638	0	4.0305	0	4.5282	31.475	63.077	88.776	140.2	172.12	217.36	207.31	267.59	301.71	347.02	377.42	414.97	416.3	447.21	452.74	449.9	466.25	502.03	515.83	523.15	541.7	556.38	559.21	584.1	558.15	546.53	532.47	521.47	523.2	531.34	547.99	549.15	570.13	558.01	562.95	502.09	554.12	532.37	533.42	519.65	503.77
12.263	1.3864	0	0	0	0	3.5103	26.242	51.305	129.19	177.45	242.86	309.85	398.73	472.69	550.97	647.15	670.76	730.75	797.44	853.45	905.88	921.7	979.78	1004.2	1027.7	1058.7	891.28	904.87	902.38	909.46	979.27	989.91	935.67	926.25	929.66	935.38	884.5	879.2	889.88	842.72	891.77	855.18	837.52	866.74	841.23	851.57	864.17	848.51	880.84
7.8341	0	0.45912	2.6505	11.359	0	0	26.415	93.854	162.13	276.71	333.57	444.92	562.89	707.16	825.57	925.39	953.08	1077.9	1174.6	1241.4	1286.4	1326	1335.4	1390.1	1421.6	1408.1	1511.8	1489	1524.5	1535.2	1531.1	1519	1545.2	1519.4	1557.7	1540.1	1539.2	1489.6	1491	1418.5	1474.9	1468.7	1469.1	1493	1417.6	1464.6	1463.7	1470.3	1428.5
17.368	8.5657	0	0	0	0	14.312	41.484	92.321	154.76	220.86	285.74	361.68	462.16	526.34	647.03	677.46	801.48	909.52	1050	1161.3	1261.1	1191.7	1217.4	1345.5	1337	1317.7	1362.4	1389.5	1369.1	1342.3	1322.6	1313	1203	1215.1	1231.6	1255.4	1194.1	1220.9	1182.6	1188.2	1187.2	1123.4	1115.9	1010.2	1051	1054.8	990.18	999.05	1023.1
20.265	8.2688	4.2647	0	0	0	0	0	0.85597	17.008	30.005	48.59	75.273	107.72	144.63	175.15	199.6	259.09	273.13	283.26	296.31	297.71	305.18	322.2	327.55	348.67	290.76	351.09	346.64	321.41	293.64	294.64	301.31	299.39	272.39	308.49	280.39	272.78	298.87	279.12	286.96	265.02	278.91	291.46	350.17	360.91	364.61	376.07	368.89	368.54
16.673	17.675	12.34	2.0949	0	0	0	0	0	0	0	0	18.911	17.91	37.556	49.96	60.468	59.514	68.318	72.575	75.939	103.65	98.117	107.79	90.851	102.65	81.623	90.441	62.638	78.601	100.89	70.028	38.632	39.397	5.3813	14.492	32.308	17.111	21.722	0.40865	8.273	6.1194	2.5893	11.868	0.6265	8.2466	4.4571	0	0	0
17.881	11.404	1.0491	1.3003	0.2351	0	0	0	13.016	44.402	90.314	114.43	176.52	252.55	319.48	366.98	427.63	484.02	544.96	581.57	632.8	668.98	657.08	688.64	687.73	705.47	725.95	716.14	714.61	763.96	775.58	749.69	749.86	755.38	753.83	757.86	748.97	763.64	757.28	767.55	765.35	745.64	744.7	756.3	780.68	793.66	843.06	796.04	789.95	821.37
0	0	0	17.463	8.813	5.572	0	0	0	0	0	7.2439	35.804	65.443	101.93	116.41	182.17	193.57	231.38	305.64	340.92	370.3	390.86	408.78	426.21	441.27	492.14	516.72	539.26	559.75	611.77	613.54	600.9	608.27	602.17	620.45	580.35	577.67	633.15	642.48	613.87	617.21	611.24	638.09	653.13	651.25	648.75	657.98	664	674.16
0	0.038882	7.5341	1.2754	0	0	0	13.571	56.811	128.3	183.71	278.69	393.89	541.37	635.21	716.99	830.19	910.55	987.86	1046	1064.7	1138.1	1195.9	1191.9	1177.2	1186.9	1220.9	1212.3	1334.7	1317.1	1228.4	1272	1254.7	1258.5	1270.5	1229.7	1255.2	1207.4	1213.5	1256.4	1191.8	1168.3	1170.4	1154.7	1175.2	1148.7	1149.3	1115.7	1291	1287.4
0	8.0332	0	0.28049	0	0	18.447	79.967	179.34	247.55	333.12	511.91	628.16	705.48	887.88	964.43	1144.6	1030.5	1258.1	1196.1	1363.4	1436.5	1478.7	1508	1660.7	1674.3	1672.4	1706.1	1700.6	1724.6	1715.8	1715.6	1710.4	1695.2	1676.6	1651.1	1625	1652.4	1673.8	1678.1	1699.8	1701	1713.6	1681.5	1686.7	1658	1704.1	1711.3	1655	1640.9
0	1.1699	0	0	7.1006	0	7.6256	34.752	97.039	151.61	239.76	357.52	447.66	561.09	681.23	840.3	912.14	993.84	1064.3	1182.1	1220.6	1283	1336.6	1429.3	1484.9	1505.3	1577.3	1619.1	1643.1	1647.1	1734.3	1713.3	1781.8	1795.6	1758.6	1763.1	1689.3	1712.3	1709.5	1694.3	1695.2	1683.9	1729.8	1719.6	1729.5	1669.6	1703.9	1678.2	1644.3	1669.1
0	11.371	8.4425	0	2.1805	0	0	0	24.693	38.247	65.727	99.204	164.62	215.38	239.71	295.79	358.25	381.95	432.7	449.27	503.32	504.53	545.98	593.18	640.21	585.46	547.43	624.58	616.33	624.86	686.27	709.56	758.94	775.69	809.15	795.4	819.44	824.47	820.02	792.57	821.25	820.19	817.93	846.91	825.04	828.61	804.39	837.48	847.05	844.33
42.192	7.769	0	0	0	0	2.7825	33.646	71.413	95.698	208.68	307.89	394.85	529.18	620.91	741.14	807.94	916.52	1030.5	954.33	1181.8	1208.6	1251.7	1336.6	1293.7	1309.3	1310.8	1236.8	1222.5	1226.6	1217	1212	1251.5	1230.9	1215	1265.2	1282.7	1246.1	1285.9	1302.7	1262.5	1323.6	1304.4	1326.4	1307.8	1307.4	1315.6	1390.5	1455.5	1461.6
0	0	5.4813	14.423	0	31.176	31.917	48.862	81.326	107.59	146.31	207.24	224	262.46	312.72	352.93	359.52	386.24	378.19	410.01	392.64	435.68	424.87	438.73	408.46	409.1	421.08	450.17	439.8	392.77	397.92	360.58	373.87	398.23	373.38	377.82	348.91	432.3	373.02	410.37	508.75	525.84	547.42	438.93	442.86	413.16	441.64	447.33	391.63	397.6
0	0	0	0	15.101	4.2096	32.112	68.432	149.09	247.73	374.69	492.3	613.93	765.79	943.93	1011.7	1173.3	1353.8	1395.3	1578	1582	1666.8	1744.8	1758	1787	1831.9	1900.5	1929.4	1751.8	1660.5	1579.3	1541.2	1572.1	1540.8	1533.4	1516.5	1497.6	1533.3	1474.2	1492.2	1509.2	1430.9	1416.9	1409.9	1444.2	1418.7	1402.3	1407.6	1420	1440.9
1.0872	2.0808	0	0.17718	3.3573	0.62876	0	28.828	74.495	136.64	170.96	247.7	341.93	404.09	475.03	554.3	630.06	690.5	746.19	803.76	870.56	920.95	967.94	982.98	991.93	1018.2	1051.6	1046.9	1085.8	1101.3	1109.9	1098.8	1211.5	1269	1278.1	1297.3	1339.7	1335.5	1376.5	1373.4	1410	1371	1363.2	1351.7	1345.7	1339.4	1362.7	1309.3	1320.6	1315.8
0	0.86677	1.7003	0	9.806	1.6063	0.29006	6.2375	37.27	75.693	136.9	205.04	268.36	348.81	418.37	513.48	596.25	668.25	723.04	756.06	791.3	832.29	874.51	946.64	942.96	960.86	983.54	1022.3	1039.2	1034.1	1041.4	1068.8	1045	1040.7	1050.9	1048.8	1041.9	1038.7	1010.9	1003.5	996.44	974.07	1008.2	1019.6	1010.2	992.83	1016.5	1021.8	1023.4	1024.7
0	0	0	0	0	0	53.9	99.368	207.41	280	468.17	442.15	598.86	748.23	888.59	1309.1	1529.4	1461	1367.4	1967.2	1984	2196.1	2174.8	2410.3	2374.8	2364.7	2527.7	2566.7	2664.1	2644.5	2625	2678	2549.7	2659.4	2630.4	2523.5	2546.2	2488.3	2488.7	2504	2444.8	2448.2	2466.6	2462.4	2433.3	2403.6	2457.1	2446.1	2429.8	2372.1
35.336	20.935	0	0	0	0	5.0247	20.488	57.777	84.718	119.11	159.55	223.08	261.32	311.29	368.37	382.09	394	437	432.71	447.03	458.33	489.14	518.82	540.1	527.85	524.36	489.07	497.34	488.45	459.32	462.5	441.78	408.56	410.86	419.64	422.77	391.14	393.04	378.73	389.14	391.71	347.74	360.73	318.87	327.81	319.21	312.74	294.15	287.86
3.5415	0	0	0	20.27	9.216	10.896	53.672	79.555	151.34	182.14	249.38	329.07	413.43	474.92	561.57	610.72	700.54	796.01	835	842.22	939.15	929.47	941.3	1025.2	962.15	1001.4	1077.5	1072.2	1138.3	1147.8	1179.6	1176.8	1177.6	1156.8	1226.5	1189.5	1235.9	1135.7	1230.2	1168.8	1184.9	1127.4	1131.3	1172.1	1183.8	1263.8	1280.4	1299	1463.4
35.213	12.723	1.7138	0	0	0	0	0	0	0	0	0	1.3229	28.144	40.979	55.258	47.319	40.738	64.236	64.546	82.868	116.3	88.405	78.521	104.66	115.98	98.84	100.71	128.77	113.43	78.846	110.24	122.13	104.01	110.09	81.686	93.942	66.033	67.924	71.45	66.617	88.437	39.847	24.517	25.568	9.0762	0.15124	0.70867	0	0
2.902	1.8255	0	5.9138	0	0	5.3525	0	3.8308	4.4156	9.6846	6.3557	18.073	27.052	29.736	35.127	39.04	44.261	53.443	66.493	74.532	75.917	63.408	55.39	70.628	51.72	65.568	29.729	35.881	32.282	40.526	43.684	37.534	34.376	48.563	22.157	32.802	22	23.628	31.45	35.307	55.116	84.775	108.91	120.63	120.12	139.97	149.27	162.58	175.08
0	0	0	16.284	1.417	0	0	0	0	1.0694	0	0	0	0	0	0	0	0	0	26.409	26.474	53.184	7.2295	37.513	45.513	40.831	16.323	19.109	0	21.948	19.547	7.0415	7.5844	22.057	28.919	32.966	58.415	58.062	44.408	68.354	50.169	155.66	194.84	192.69	245.18	221.64	246.93	259.11	279.33	238.6
0	0	0	0	2.6931	4.1634	8.3829	27.731	82.477	157.16	256.64	362.16	462.63	582.94	712.64	838.94	991.67	1052.7	1157.9	1181.2	1269.6	1295.4	1391.8	1442.1	1475.4	1499.9	1524.2	1575.9	1560.8	1573.5	1568.2	1575.1	1561	1570.7	1527.2	1517.1	1506.4	1515.1	1507.4	1457.3	1485	1425	1467.6	1489.2	1472.2	1467.1	1481.4	1448.3	1460.9	1451.7
19.511	7.0055	0	0	3.7045	0	5.6782	45.746	109.9	185.7	308.67	442.34	532.89	681.31	794.64	938.56	1088.7	1317.6	1290	1340.1	1455.3	1509.9	1559.2	1618.8	1649.3	1682.6	1738.7	1749.1	1779	1715.2	1779.6	1743.3	1706.8	1735.9	1670.7	1706.1	1651.3	1625.9	1647.6	1602.6	1563.8	1553	1572.4	1611.9	1564.9	1538.1	1621.7	1638.5	1592.8	1616.3
0	0	0	0.5311	13.717	4.3009	0.019093	17.367	24.475	14.231	9.5991	25.856	6.212	5.5038	21.359	38.26	47.624	58.842	71.536	100.21	92.97	116.97	128.88	172.54	178.87	182.97	166.14	190.98	213.83	219.9	229.43	212.86	222.21	235.2	236.89	251.65	231.68	219.98	234.77	235.57	245.49	296.27	294.01	324.48	301.26	278.53	287.78	293.73	296.19	299.64
0	3.7556	7.1082	0.52083	0	3.5013	0	2.4667	0	20.449	30.002	56.947	63.238	59.84	88.352	101.68	93.638	107.85	124.25	130.69	114.06	94.278	97.523	95.977	70.149	82.153	71.157	81.466	84.639	100.57	99.751	97.888	117.26	145.27	165.34	178.34	198.28	225.61	274.97	323.51	365.24	363.79	412.4	402.18	461.8	484.11	505.43	555.4	573.91	606.91
22.204	15.245	0.87756	0	0	0	0	0	0	17.645	45.092	93.208	110.73	170	194.3	248.6	297.78	360.18	401.47	449.81	473.68	509.85	530.27	555.27	597.8	670	674.74	684.68	701.13	706.55	718.1	726.35	736.23	784.59	798.01	766.68	789.61	822.91	849.74	901.05	925.91	912.36	979.41	993.59	1016.7	1047	1045.8	1024.7	1048.7	1049.3
0	5.7728	0	0	5.9265	0	11.644	35.183	12.593	69.594	101.15	157.09	269.24	345.06	440.55	503.49	635.49	873.61	970.21	1024.2	1096.4	1171.9	1255.3	1307.5	1407	1454.1	1431.7	1442.7	1480.9	1474.9	1498.3	1525.2	1614.7	1572	1586.6	1647.7	1686.4	1613.8	1609.6	1562.6	1647.7	1655.3	1702.2	1721.8	1619.7	1768.8	1839.8	1797.1	1866.1	1877.1
0	0	0	0	1.7972	0.978	14.206	68.185	155.58	252.4	390.2	557.15	707.44	893.09	1049.4	1219	1345.3	1559.5	1729.8	1802.3	1953.7	2064.6	2096.5	2099	2260.5	2294.1	2348.5	2374.1	2384.8	2460.7	2425.8	2436.3	2423.5	2434	2457.9	2486.2	2476.3	2466.9	2430.4	2417.3	2450.1	2466.4	2399.6	2473.5	2455.4	2437.8	2433	2409.6	2432.2	2432.8
30.123	0	0	3.1463	2.4036	11.003	55.5	122.46	223.01	329.82	409.32	660.19	679.51	780.91	876.25	983.38	1539.3	1641	1680.9	1792.5	1874.6	1980.4	2076.1	2097.3	2101.7	2103	2119.1	2118.2	2118.9	2127.6	2108	2052.7	2083.8	2062.5	1998.3	2029	2001.1	1982.3	1984.7	1919.7	1918.9	1894.6	1879.2	1873.9	1840.5	1828.2	1774.8	1789.5	1755.2	1749
0	0	0	0	28.676	105.77	243.69	376.76	598.9	804.91	1040.9	1298.6	1542.7	1765.8	2010.6	2163.2	2377.9	2485.1	2599.9	2737.9	2799.7	2839	2856.9	3085.6	3254.9	3364.8	3289	3371	3396.9	3455.7	3582.9	3542.7	3411	3459.3	3289.7	3241.1	3255.5	3269.6	3140.6	3169.3	3028.3	3001.5	3006.7	3028.5	3146.6	2987.7	2945	2965	2962.7	2997.8
8.2033	16.287	0.67751	0.67737	0	0	0	12.272	54.331	90.253	175.8	250.13	303.97	370.59	472.91	551.11	639.85	697.92	785.51	851.66	977.58	963.32	1046.3	1048.3	1065	1133.9	1175.5	1136.1	1156.1	1223.6	1185.9	1221.1	1195.8	1291.3	1186.9	1162.7	1212.8	1209.7	1217.9	1199.5	1230	1214.2	1210.1	1229.1	1246.2	1223.1	1207.9	1226.8	1234.9	1238
0	0	0	1.5172	0	5.4222	5.7018	0	0	0	0	0	0	0	26.597	63.804	70.046	75.406	65.315	66.178	79.499	72.082	87.979	86.431	94.546	82.018	67.861	53.558	30.299	55.426	57.884	60.192	27.25	23.807	27.961	27.796	20.887	27.654	26.405	19.412	33.665	46.527	60.119	35.576	45.1	58.213	55.327	55.843	56.305	72.245
5.6654	0	0	0	0	19.174	52.02	101.15	172.93	268.21	359.25	493.73	619.06	776.04	860.29	994.07	1093	1152.1	1325.1	1390	1498	1677.6	1393.9	1774.9	1862	1942.2	1938.5	1993.6	1912.1	1883.6	1948.8	1988.7	2034.7	1778	1974.6	2011.9	2043.5	2035.8	1987.4	1953	1973.3	1985.2	1861.4	2019.9	1992.5	1841.8	1891.5	1829.2	1820	1908.9
0	0	0	0	0	6.9973	18.038	68.738	113.55	167.55	243.89	316.03	416.01	549.46	639.85	739.31	857	934.64	1030.7	1108.9	1173.5	1241.8	1246.5	1285.6	1219	1109.4	1255.6	1131.3	1123.6	1262.2	1110.7	1223.9	1164	1081.1	1233	1145.2	1113.3	1116.2	981.35	1082.3	1069.9	1024.8	939.49	1007.1	995.51	885.82	1011.9	967.72	974.93	950.17
0	0	0	1.1441	21.936	41.371	58.253	144.84	234.84	407.29	533.36	710.09	862.89	1078.7	1209.7	1384.5	1532.9	1666.8	1795.6	1941.1	1984.5	2048.5	2126.3	2184.9	2240.2	2288.1	2323.4	2427.9	2448.1	2513	2492	2459.6	2348.2	2379.3	2412.8	2371.6	2402.3	2374.4	2397.3	2289.7	2341	2359.6	2284.3	2213.2	2303.8	2327.8	2331.2	2302	2342.6	2298.1
0	0	5.1283	0.13148	0	0	7.096	24.799	85.692	182.18	284.67	417.98	574.25	717.39	892.95	1023	1193.5	1303.2	1488	1625.3	1765.9	1879.6	1991.4	1992.2	2057.9	2091.8	2258.9	2226.1	2281.3	2293.4	2303.1	2355.4	2385.7	2372	2353.8	2298.4	2239.8	2220	2261.9	2261.6	2277	2322.8	2347.2	2301.3	2296.3	2203.6	2215.1	2173.5	2177.6	2223.5
14.837	22.867	0	8.7252	0	0	0	0	52.037	133.46	234.64	343.2	496.47	628.08	763.71	930.62	1071	1198.9	1296.6	1417.6	1570.9	1661.2	1759.5	1879.3	1941.5	1967.6	2009.8	2044	2091.5	2228.9	2251.5	2308.3	2285.6	2332.6	2348.7	2347.5	2347.9	2377.7	2394.1	2383.8	2392.1	2390.3	2434.7	2351.1	2373.9	2361.5	2366.4	2404.9	2395	2403.1
0	1.1125	0	0	0	0	20.191	74.217	156.76	266.09	403.43	537.7	723.73	852.96	1037.8	1238.9	1394.4	1547.2	1694.4	1788.9	1882.3	1938.5	2073.3	2161.2	2110.9	2166.4	2264.5	2298.1	2290.3	2305	2353.9	2407.8	2383.6	2400.7	2367.8	2368.2	2403.9	2518.2	2334.9	2355.8	2367.5	2338.7	2359.9	2306.7	2351.6	2348.5	2363.6	2337.4	2347	2397.6
6.2131	4.0304	0	0	0	0	0	19.113	42.767	80.521	98.86	142.08	186.82	235	262.82	308.9	344.75	365.01	390.33	440.3	476.93	535.73	531.7	522.3	503.71	553.8	548.56	556.08	543.82	562.82	594.68	609.83	582.95	584.59	582.38	589.11	615.04	603.12	600.75	579.83	577.85	557.08	588.93	580.1	558.12	558.74	573.87	559.92	570.17	548.47
0.40393	10.991	0	0.14976	0	0	0	3.6048	8.4589	12.221	16.339	27.9	43.816	51.896	74.614	105.21	105.65	116.75	107.66	122.63	145.95	156.74	185.49	203.73	53.41	81.739	34.829	55.057	67.354	80.316	102.39	125.39	137.75	151.89	174.15	194.04	215.91	227.47	212.3	218.58	238.07	233.12	269.43	258.87	271.3	279.42	281.7	271.46	271.81	283.3
0	0	0	0	0	1.3221	18.712	65.075	153.82	264.33	374.21	503.47	672.99	799.29	898.64	1027.2	1156.7	1249.5	1352.2	1482.2	1543.6	1648.7	1648.4	1759.4	1761.1	1829.9	1797	1846.2	1868.6	1856	1882.3	1885.3	1819.6	1831.1	1880.1	1803.6	1811.1	1801.5	1785.6	1772.9	1779.9	1812.4	1760.3	1788.6	1755.8	1757.3	1698.1	1740.1	1660.8	1689.6
0	15.041	8.9801	1.5148	1.6438	0	0	2	12.221	2.7735	20.727	20.165	29.701	28.345	38.639	42.456	48.391	62.402	57.688	72.462	74.131	79.14	91.386	80.139	94.756	110.27	113.11	89.099	86.799	99.394	89.066	88.924	78.894	76.336	35.229	20.126	32.664	50.526	57.195	72.682	91.647	103.47	132.78	128.74	150.46	179.76	180.13	197.85	185.54	212.86
9.2744	4.8803	0	0	2.0769	1.6032	0	11.226	6.7321	19.997	32.286	41.15	53.314	67.41	71.569	61.203	91.182	113.77	102.45	111.39	121.02	131.55	144.2	134.28	137.73	127.46	132.71	133.11	131.68	139.63	156.66	164.32	167.05	179.8	189.87	200.54	220.11	265.57	277.95	272.69	305.68	308.56	338.52	362.37	363.19	392.78	390.21	396.97	431.08	517.6
24.056	14.067	0	0	0	0	0	2.9736	6.7652	19.028	8.7191	39.733	42.388	84.521	109.89	151.92	160.82	166.75	191.94	202.98	228.85	230.97	170.92	207.71	236.14	248.95	250.49	216.32	214.27	202.08	185.16	209.52	201.61	184.23	182.09	200.83	226.69	206.6	185.28	181.54	169.33	174.13	145.28	136.7	147	139.33	133.8	134.72	145.48	161.12
0	0	0.61822	0	0	0	35.606	95.653	192.07	358.85	538.18	766.56	917.97	1134.9	1372.6	1588.7	1780.5	1926.3	2009.6	2283.5	2287.8	2415.9	2419.9	2517.7	2635	2602.8	2608.8	2702.7	2605.2	2663.3	2586.7	2599.2	2567.7	2608.8	2571.7	2613.1	2562.2	2550.8	2452.1	2495.8	2429.4	2380.1	2472.3	2459	2463.2	2367	2401	2363.2	2405.3	2350.3
0	0.66364	3.2612	1.4735	3.7793	2.5071	0.39738	0	4.3634	1.2515	0	15.845	20.677	17.114	15.467	35.561	39.62	45.786	46.515	43.888	50.237	43.02	65.022	73.691	70.384	74.64	57.119	81.509	100.89	86.42	81.912	108.15	84.794	98.712	142.9	129.44	121.37	151.02	138.34	153.82	143	161.57	163.86	189.77	192.07	187.64	197.06	216.9	213.07	218
0	0	0	0	0.64897	13.541	12.392	24.315	68.399	135.94	232.47	334.72	439.94	578.65	652.67	809.38	926.87	1063.9	1294.4	1375.4	1456.2	1583.5	1576.3	1444.2	1509.4	1484.2	1435.3	1383.6	1530	1561.8	1546.5	1617.2	1426.7	1394.6	1360.3	1295.2	1170.1	1138.4	1213.2	1302.5	1252.9	1295.9	1250.8	1243.8	1274.6	1217	1263.6	1162	1173.9	1134
0	0	0	6.9843	19.788	22.402	45.631	52.78	64.771	66.539	77.313	69.077	73.076	74.126	96.268	97.74	81.502	46.091	38.445	50.307	45.319	44.941	31.744	0	0	0	0	0	0	0	0	0	0	0	0	0	0	0	0	0	0	0	0	0	0	0	0	0	0	0
0	0	0	0	0	11.682	34.736	50.139	87.008	117.33	173.47	187.91	235.73	278.85	329.93	396.42	419.63	292.64	205.24	176.18	173.92	177.21	187.31	191.61	187.99	214.75	196.63	233.51	221.4	248.3	243.15	249.46	254.41	252.38	242.98	253.72	224.85	229.36	239.82	218.24	227.13	211.11	206.03	197.73	191.85	176.56	170.3	170.58	141.22	143.53
34.016	10.169	0	0	0	0	0	0	17.206	45.907	55.017	98.626	115.85	174.86	214.46	262.25	282.69	316.51	379.05	399.4	439.57	483.59	482.09	538.63	578.03	565.17	537.19	550.59	567.63	548.15	540.81	586.2	595.61	569.96	562.45	501.95	588.33	575.63	433.82	436.21	447.85	577.69	527.22	527.65	511.76	516.62	511.86	500.4	518.67	508.16
4.4888	7.8223	4.5783	1.6811	0	0	0	22.728	70.796	146.29	259.79	354.83	477.05	657.28	744.35	876.64	1004.8	1122.8	1249.6	1323.2	1438.1	1439.2	1430.8	1523.8	1539	1562.8	1535.9	1562.6	1635.3	1620	1610.2	1682.5	1707.3	1657	1674.4	1627.4	1677.7	1676.7	1698.9	1700.5	1700.6	1602.8	1690.6	1641.7	1698.7	1658.3	1654	1653.5	1722.3	1671
17.944	12.158	0	0	0	0	0	4.7104	40.546	94.107	189.4	262.92	353.5	432.2	502.85	611.71	713.4	746.95	812.93	837.27	870.41	908.42	1007.4	990.76	1020.1	1016.9	978.07	987.38	983.91	994.2	938.91	948.89	947.49	967.24	986.44	960.9	979.14	967.72	966.21	900.96	920.13	881.21	880.78	878.91	873.82	857.8	857.87	864.02	872.84	968.56
27.629	8.5341	0	0	0	0	9.3212	25.037	84.132	142.02	177.35	257.29	348.32	442.62	523	617.29	681.32	745.07	849.86	883.96	964.99	1051.5	1145.7	1180.6	1277.1	1274.7	1295	1315	1300.4	1319.9	1311.7	1379.1	1388.7	1380.9	1430.1	1403.9	1446.9	1386.6	1461.6	1456.7	1443.4	1459.5	1411.7	1402.3	1397.2	1351.4	1326.6	1304.4	1321.7	1326.6
0	0	0	0	0	24.974	81.809	169.42	289.02	459.23	627.5	867.25	1115.6	1338.5	1519	1729.1	1912.2	2056.2	2198.1	2263.7	2368.4	2429.3	2431.6	2457.9	2594.7	2581.3	2621.2	2639.1	2595.5	2648	2698.7	2642.8	2569.8	2684.1	2612.9	2742	2654.5	2664.8	2602.6	2570.7	2551.4	2595	2505.2	2460.8	2492.4	2420.2	2449.5	2366.8	2365.6	2350.5
9.8991	0	0	0	4.645	0	5.6792	26.408	53.23	116.71	159.35	207.53	277.19	372.02	205.24	232.05	264.39	316.88	340.86	382.33	411.9	429.34	428.53	472.09	481.68	486.96	506.14	542.64	583.11	594.74	636.19	631.36	638.35	389.3	376.82	405.18	376.49	388.16	411.08	392.67	388.22	373.69	390.22	391.74	395.26	402.82	395.16	388.03	384.35	362.69
0	5.0876	9.123	1.2428	2.7328	0	0	2.0465	10.267	4.4258	10.119	25.963	40.93	54.748	77.501	102.89	122.09	140.06	169.77	176.69	188.32	210.84	223.33	268.31	291.67	288.02	278.81	318.11	320.18	338.98	350.67	348.88	386.7	385.56	401.08	400.84	393.44	374.84	391.27	374.99	359.95	363.24	360.63	370.87	366.15	348.9	360.5	342.62	351.44	355.29
24.423	19.024	0	0	0	0	0	19.566	75.735	164.99	255.26	377.27	477.82	569.74	707.61	803.9	930.52	1041.6	1042.8	1126.8	1192.8	1214.2	1243.2	1289.3	1369.4	1416.6	1315.8	1397.9	1416.1	1439.4	1445.1	1457	1080.4	1416.8	1409.4	1413.4	1400.8	1437.1	1444.2	1461	1441.7	1460.2	1420.9	1412.5	1406.1	1385.9	1378.3	1396.4	1407.2	1349.7
0	2.1077	0	0	5.4602	2.4713	0.14816	0	8.0288	15.343	21.181	24.985	40.911	66.999	121.95	181.4	361.58	434.13	224.28	254.94	257.36	293.92	300.72	336.53	418.55	466.51	508.84	546.91	574.43	609.39	636.21	699.24	719.13	738.13	761.52	795.23	793.14	816.43	848.98	855.59	859.79	858.63	830.36	865.85	842.91	817.99	833.67	815.21	821.96	821.93
0	0	0	0	0	0.14525	19.456	44.95	101.68	183.73	256.3	367.68	438.63	580.45	659.91	755.76	837.26	957.49	1005.4	1077.4	1144.6	1169.9	1252.6	1350.3	1445.5	1452.8	1493.7	1517.3	1573.1	1618.6	1673.8	1650.7	1653.9	1663	1646.5	1670	1700.5	1681.5	1682.4	1727.6	1696.7	1716.3	1663.2	1653.1	1704.4	1639.8	1683.8	1664.9	1701.6	1702.8
0.42662	9.0709	1.0086	2.8618	0	0	3.4467	26.3	40.725	71.358	115.83	151.75	190.29	250.21	285.98	316.06	360.32	406.7	422.04	454.21	499.77	512.66	533.62	534.29	570.3	566.05	577.82	604.44	596.91	599.87	614.5	607.07	605.21	598.67	589.02	597.34	578.66	571.96	561.54	584.52	573.28	604.76	615.4	590.69	599.89	591.84	598.54	598.13	594.01	598.95
0	33.175	0	0	0	0	10.107	96.556	223.07	381.64	554.83	776.54	934.93	1110.4	1329.8	1522	1673.9	1807.7	1955.3	2687.1	2176	3009.1	3017.1	2382	2449.4	2373.8	2453.1	2471.2	2476.6	2477	2373.9	2393.9	2653.9	2698.8	2581.6	2399.4	2344.3	2322.4	2339.5	2292.1	2304.1	2320.7	2298.3	2308.1	2271.1	2290.3	2309.6	2281.3	2260.9	2293.5
0	0	0	0	0.53401	5.386	37.501	94.878	196.23	293	486.92	667.22	853.8	1116.7	1376.5	1507.4	1749.4	1938.2	2295.4	2200.8	2317.7	2542.3	2639.1	2695.3	2769.9	2901.7	3015.2	2999.8	2831	2849.1	2827	2871.8	2928.2	2879.1	2836.1	2889.7	2938.9	2975	3023.2	3015.7	3022.3	2881.9	2947.1	2969	2915.2	2889.2	2874.4	2872.6	2875	2882.8
1.1035	0.9731	0	0.045071	0	3.1585	6.1122	26.126	42.562	114.43	144.54	171.55	223.45	299.89	342.75	387.27	443.3	473.68	525.79	546.3	597.94	645.15	645.04	643.05	620.91	634.81	647.18	651.08	651.87	626.62	662.85	690.13	698.22	696.57	721.23	752.91	763.12	767.14	778.79	577.85	612.72	599.04	610.59	592.93	609.94	621.16	613.7	623.28	611.12	597.33
0	0	0	13.805	13.574	27.196	30.9	124.34	198.7	382.99	582.6	829.4	1037.1	1165	1452.2	1695.7	1935.8	2151.1	2396	2539.4	2750.6	2865.2	2884.2	2966.4	3012	3139.1	2962	3141.3	3170.3	3136.8	3105.3	3181.9	3193.5	3065.3	3146.9	3124.6	3150.5	3070.6	3170.8	3111.5	3082.1	3140.9	3021.5	2890.6	2907	2927.9	3035.3	2976.9	2962.2	2915
0	0	1.4553	0	0	7.9072	8.4415	29.02	80.204	150.78	276.95	410.51	539.45	754.38	895	1056.3	1206.3	1339.2	1423.8	1632.7	1622.8	1765.6	1786.4	1880.2	1982.4	2066.4	2097.4	2137.5	2178.3	2220.6	2127.1	2157.6	2223.1	2284.8	2371.5	2463.6	2532.8	2482.8	2468.8	2486.6	2425.8	2456.1	2399	2083	2143.2	2086.3	2180.6	2400.6	2435.2	2317.8
0	1.3473	0	0	0	2.8327	20.689	53.673	158.66	246.51	344.24	508.89	604.32	789.41	901.37	1011.2	1181.8	1361.8	1417.1	1560.4	1545	1646.7	1768.7	1820.1	1895.9	1886.1	1924.7	1910	1848	1898.6	1815.1	1829.7	1764.2	1791.8	1877.8	1925.3	1962.7	1921.9	1922.9	1956.9	1925.7	1929	1870	1865.5	1909.8	1811.5	1897	1900.3	1858.6	1879.6
0	0	0	1.4234	3.4279	14.106	19.717	20.423	57.848	74.858	115.05	151.96	174.25	226.78	261.52	295.91	340.89	370.49	414.73	440.64	480.02	520.8	546.84	566.33	565.03	634.27	617.93	676.66	710.51	770.29	819.16	777.16	835.53	879.96	917.03	931.98	898.46	940.9	954.39	953.92	950.66	981.78	991.19	1027.5	1036.1	1019.7	1028.1	1044.5	1063.9	1067.3
0	0	0	9.9391	14.645	0	0	0	3.7188	33.088	82.391	135.31	234.16	327.87	431.64	548.99	643.72	732.78	753.12	843.44	941.98	951.9	1060.1	1077.4	1161.2	1167	1233.4	1224.4	1242.2	1250.5	1242.2	1287.3	1280.7	1350.3	1352.8	1328	1321.3	1343.2	1359.3	1417.8	1365.7	1378.2	1316.6	1380.5	1386.2	1380.6	1384.6	1379.5	1333.3	1333.8
0	2.2189	0.86036	0	0.94598	19.287	10.756	21.578	113.42	229.26	342.89	497.14	634.24	797.65	912.92	1108.4	1262.6	1371.9	1494.7	1426.2	1630.3	1679.6	1727.3	1666.6	1850.4	1802.7	1814.1	1833.6	1938.3	1951.7	1938.1	1920.7	1848.9	1897.3	1878.2	1834.8	1812.9	1784	1857.6	1764.3	1743.3	1725.4	1665	1690	1677.4	1672	1700.2	1584.3	1588	1558.8
0	12.08	9.1815	1.9001	0	0	7.3213	39.479	97.092	163.07	267.35	341.53	478.64	559.75	697.04	765.68	897.91	1002.7	1099.9	1195.9	1282	1334.3	1417.9	1454.5	1435.1	1492.3	1552.7	1547.9	1622.8	1661.9	1603.3	1661.4	1639.7	1650.1	1612.6	1638.9	1691.2	1702	1717.6	1709.5	1724.2	1650.7	1667.4	1676.4	1691.9	1677.1	1654.7	1623.7	1654	1644.3
31.603	17.465	2.0216	0	0	0	0	0	34.1	104.54	176.29	293.38	376.5	476.32	597.96	707.66	828.05	954.18	1064.4	1198.4	1288.8	1480.9	1477.9	1524.9	1617.3	1682.5	1727.6	1828.9	1827.4	1820.2	1892.4	1946.3	2006.1	1978.9	1948.8	2004	1912.3	1938.2	1947.9	1929.5	1976.4	1928.3	1959.8	1936	1942.2	1961.6	1936.9	1927.9	1920.9	1916.3
0	7.0465	0	0	0	7.2813	2.4345	10.669	23.031	49.987	70.435	105.76	143.21	186.48	239.8	290.83	321.38	369.87	391.46	421.39	456.31	477.63	496.6	519.08	565.92	563.11	589.83	590.56	603.5	672.56	629.91	646.87	682.6	687.1	787.88	843.08	950.6	987.41	958.04	1022.4	1028.7	1029.1	1077.8	1055.2	1077	1077.4	1066.6	1060.5	1066.4	1069.9
1.2465	0	0	0	0	0.95049	4.2239	17.315	41.641	82.577	132.39	204.16	258.45	350.36	467.34	544.09	632.99	689.79	751.15	840.22	941.28	982.29	1006.8	1017.5	1057.9	1050.1	1060	1091.2	1083.8	1104.6	1156.4	1180.3	1157.5	1165.3	1190.8	1191.6	1226.3	1239.7	1224	1259.3	1244.9	1216.2	1221.2	1245.6	1244.2	1230.4	1279.8	1279.6	1274.6	1316
0	0	0	0	0.68234	2.0027	7.124	27.054	63.485	136.4	218.19	313.69	428.74	563.64	708.14	834.5	966.89	1058	1157.5	1299.9	1381.5	1503.4	1522.4	1591.1	1636.6	1670.2	1706.8	1742.4	1704.3	1759.4	1810.2	1792.8	1769	1837.5	1897.3	1851.9	1858.5	1882.9	1880.5	1954.5	1939.1	1952.3	1900.3	1875.8	1848.4	1881.5	1888.5	1822.2	1885.4	1846.9
0	0	0	1.1933	10.261	3.5779	18.682	53.17	85.359	141.36	209.34	293.29	351.89	440.47	509.71	581.94	680.16	727.87	813.51	857.28	914.9	958.51	1005.7	1015.6	1031.9	1043.5	1132.1	1123.8	1116.9	1151	1160.3	1155.4	1107.8	1077.7	1081.7	1070.6	1050.3	1049.3	1076.6	1074.6	1053.1	1030.4	1029.8	1032.9	1020.4	1013.3	978.89	951.73	940.42	940.67
18.25	6.7357	9.2515	0	0	0	0	10.15	47.797	82.689	129.02	182.08	241.16	291.43	355.48	419.04	458.79	488.76	520.97	615.05	579.69	640.48	691.98	650.72	664.3	674.79	724.15	664.35	686.66	698.04	686.63	704.18	674.1	667.77	698.88	711.78	653.87	745.45	687.24	659.07	650.4	651.18	650.87	670.52	628.9	630.81	614.35	614.76	607.15	585.09
0	0	0	0	0	16.965	32.831	61.577	116.39	143.68	202.02	280.79	309.37	378.52	400.33	448.85	535.01	599.87	621.7	616.01	637.89	653.37	642.94	662.1	682.53	653.35	694	683.28	766.74	775.99	792.5	777.64	785.42	860.86	881.97	957.51	947.95	950.42	939.79	966.9	930.14	960.67	899.52	890.19	949.33	911.04	932.57	887.33	878.24	854.49
0	0	6.1209	0.24154	0	3.485	0.17816	11.208	23.259	49.389	62.196	91.873	109.98	124.54	156.79	174.97	199.85	223.23	261.41	261.69	285.61	324.35	331.24	321.12	349.01	347.98	373.19	362.87	356.82	369.4	382.75	369.25	366.17	379.87	374.59	380	381.24	381.31	376.03	387.84	394.71	364.21	375.71	364.73	376.98	380.32	372.65	372.8	368.99	365.78
3.5668	0	0.44875	0	9.427	0	2.714	19.481	48.947	86.104	132.88	193.71	251.12	326.88	375.28	452.54	501.73	528.39	552.8	617.24	632.32	650.01	681.28	708.96	721.48	758.58	757.37	766.95	793.62	795.02	820.95	830.22	824.53	882.7	864.11	876.33	837.06	894.58	929.93	969.19	951.01	958.56	1174.1	1123.4	1118.7	1073.3	1045.6	1089	1052.3	1062.9
0	0	0	0	19.468	33.448	48.022	86.146	143.07	186.74	245.37	319.42	383.22	469.83	522.42	574.13	661.44	716.67	773.09	842.02	868.12	942.01	995.66	1002.2	978.45	1024.5	1024.9	1049.1	1046	1043	1015	1032	986.27	1026.9	1004.5	974.36	1023	1013.2	958.93	950.68	965.15	962.47	973.36	991	981.78	935.99	931.23	933.51	919.65	928.27
2.8541	12.902	0	0	0	2.681	0	33.631	73.761	121.72	172.89	247.9	304.62	390.8	481.02	609.5	704.54	795.36	907.68	986.16	1071.4	1115.2	1179.5	1232	1296.3	1363.5	1365.8	1409.6	1502.2	1525.5	1530.9	1554.9	1591.2	1614.2	1576.2	1584.1	1593.4	1713.4	1566.7	1572.9	1629.2	1628.4	1652.5	1556.1	1561.6	1561.6	1587.5	1570.6	1595.3	1623.1
0	0	4.8946	0	0	0	23.553	66.49	146.23	218.9	310.54	452.25	514.05	636.97	752.16	924.69	1093.1	1130.5	1225.7	1377.6	1494.6	1562	1600.3	1578.5	1762.2	1742.1	1553.2	1712.9	1714.1	1760.9	1831.7	1844	1858.3	1950.1	1864.5	1948.2	1873.2	2003.6	1997.1	1960.3	1892.6	1901.4	1880.3	1805.1	1867.7	1841.9	1885.7	1837.3	1825.4	1818.3
21.97	3.0751	0	0	0	0	10.041	40.35	105.71	161.45	212.59	285.02	353.89	446.5	523.96	602	669.16	724.46	791.02	814.33	887.51	908.84	919.69	1020.6	1068.9	1085.8	1110.3	1028.9	1069.4	1115.5	1054.7	1180.2	1126.6	1098.9	1192	1128.2	1138.1	1102.1	1121.5	1135.1	1126	1112.5	1090.5	1104.9	1100.5	1067.6	1088.8	1096.4	1095.1	1099.7
17.023	8.0883	0	0	0	0	9.7553	53.368	111.23	218.88	311.9	431.44	551.9	644.5	772.98	884.44	1018.6	1124	1203.4	1355.2	1375.7	1447	1590.4	1634.5	1691.8	1696.4	1723.2	1809.7	1800.3	1870.7	1862.2	1846.6	1923	1854.4	1859.9	1914.6	1853	1908.3	1905.6	1892.6	1926.5	1908.6	1940.7	1865.9	1878.3	1915.8	1921.3	1862.3	1878.9	1896.1
0	0	0	0	0	9.3621	51.619	140.8	283.37	442.8	605.17	853.41	1084.7	1334	1530.7	1840.3	1903.6	2142.5	2267.1	2396.3	2553.9	2732.9	2817.2	2982.1	2953	3024.7	3262.5	3341.8	3313.5	3374.7	3276.1	3305.3	3238.9	3197.4	3384.1	3373.8	3354.7	3438.2	3454.8	3533.7	3494.7	3465.5	3670.9	3708.1	3738.2	3692.4	3710.1	3737.4	3807.9	3798.7
0	0	13.916	3.0875	16.319	17.03	36.225	20.783	20.932	39.082	41.244	54.84	104.92	156.46	201.12	278.09	390.63	483.38	536.07	524.69	478.96	436.31	453.64	459.32	437.38	441.83	466.02	484.24	507.02	523.3	484.19	479.71	466.07	460.83	418.12	418.27	452.48	417.09	457.43	429.37	444.36	440.99	441.73	396.31	405.42	413.45	431.37	409.6	418.09	420.86
0	0	0	0	0	23.735	44.912	100.01	159.4	219.48	305.01	401.83	489.23	582.77	714.93	831.11	958.83	1030.2	1087.2	1171.1	1235	1332.4	1304.3	1412.1	1269.1	1366.6	1323.7	1383.8	1442.8	1488.1	1436.9	1398.7	1389.3	1478.9	1463.5	1503.4	1481.7	1351	1391.2	1499.9	1464.6	1413.2	1443.7	1408	1342.1	1416.7	1410.1	1409.7	1407.3	1390.9
3.8234	9.165	6.2676	0	0	0	0	13.369	33.823	49.452	74.81	97.81	114.44	161.27	184.91	221.57	251.67	262.51	291.11	337.51	376.24	423.7	426.93	417.26	396.09	436.48	439.55	474.88	454.84	488.73	517.98	527.4	494.61	522.89	517.45	530.93	532.83	515.77	519.51	509.79	472.65	470.28	450.59	451.23	431.59	414.34	419.8	414.3	406.15	397.7
0	0	0	1.7322	0	0	43.905	91.357	162.02	172.97	235.24	308.52	400.33	477.43	602.86	620.93	711.75	742.08	797.5	822.1	830.16	848.45	842.68	887.71	886.76	895.36	873.7	871.91	867.93	885.82	892.24	883.26	863.82	841.05	861.37	845.21	838.19	826.15	827.79	852.77	837.33	848.78	842.22	826.67	809.41	794	802.38	756.2	733.03	732.21
3.6502	5.8859	5.2006	2.217	0.35139	0	0	26.939	50.068	51.4	70.146	106.77	135.58	151.88	183.29	210.81	231.89	242.15	268.03	279.83	297.09	310.61	308.61	308.78	322.16	310.08	323.85	307.39	318.2	319.28	301.72	291.13	301.45	283.32	293.23	292.93	272.42	274.78	265.9	269.13	271.61	241.19	225.8	234.83	237.31	219.52	217.25	199.63	213.48	195.58
13.024	14.238	0	0	0	0	0	8.7532	50.679	122.21	177.68	276.39	407.6	532.41	610.61	756.57	925.63	1052.5	1123.8	1232.3	1316.2	1424.4	1436.5	1446.1	1509.7	1510.5	1523	1550.8	1592.1	1609	1622.1	1613.6	1582.5	1604.5	1490.6	1470.2	1490	1523	1514.3	1495.2	1478.6	1468.8	1480.9	1452.9	1434.1	1436.2	1427.2	1402.3	1481.1	1391.9
0	12.341	0	0	0	0	22.19	63.991	135.12	208.47	306.84	397.97	561.12	650.72	786.25	884.97	984.09	1127.9	1713.5	1851.7	2144.6	2484.2	2713.7	2192.6	2275.9	2325.5	2428	2514.3	2626.7	2657.6	2745.5	2799.5	2825.7	2847.1	2843.6	2911	2965.1	2967.2	2971.7	3070.3	3091.6	3130	3032.8	3191.8	3085.9	3159.4	3136.9	3146.9	3127.6	3164.7
22.792	4.0838	0	0	0	0	0	5.7181	2.2829	17.258	23.56	35.359	36.898	52.878	52.251	67.141	94.916	114.5	118.01	135.92	123.25	112.85	101.04	83.661	81.94	92.511	92.841	105.38	99.352	55.722	47.384	72.138	50.46	54.226	36.886	24.789	18.193	16.851	9.8903	8.6314	4.2549	0	0	0	0	0	0	0	6.3994	0
0	0	0	0	11.197	9.3196	4.2253	6.8285	7.7688	16.977	25.295	36.51	55.898	68.74	83.741	114.17	134.25	155.89	175.13	200.43	196.61	216.85	232.45	279.15	282.74	289.57	273.54	316.05	310.66	302.09	331.2	313.98	320.26	329.31	333.3	339.81	327.53	316.94	312.55	304.83	294.58	292.88	284.74	295.04	288.68	268.67	275.73	286.25	272.38	274.1
0	11.469	0	0	0	15.573	17.945	31.586	60.67	91.817	139.9	192.97	239.85	303.01	332.45	397.17	464.75	496.62	539.02	546.33	576.26	594.58	576.78	606.16	654.46	668.76	676.2	724.74	819.11	837.05	819.87	819.14	834.9	827.35	823.79	851.43	865	843.85	840.5	865.65	823.12	847.54	720.54	694.62	718.53	678.02	697.34	679.3	677.61	657.17
23.75	5.1411	0	1.3858	0	0	2.691	5.2435	44.561	80.475	117.13	176.79	247.65	289.37	358.49	418.36	469.22	527.18	593.01	585.59	667.34	716.41	738.01	730.86	769.93	784.59	807.27	783.02	774.25	805.57	806.77	835.49	858.53	853.62	887.95	851.35	817.93	804.34	835.92	826.47	795.64	787.2	805.79	791.65	787.54	777.07	755.18	762.49	772.31	766.31
0	0	0	0	8.6206	1.8028	6.4965	2.2945	5.1945	0.022944	0.51421	8.1454	17.714	6.6837	21.123	24.654	13.806	5.7553	16.411	33.463	15.539	16.819	24.947	13.652	16.223	11.418	16.683	17.926	0	15.822	0	0	0	0	0	0	0	0	0	0	0	0	0	0	0	0	0	0	0	0
7.816	9.7384	0	0	0	0	1.7942	9.4231	4.0203	17.76	30.727	47.643	94.165	121.41	198.83	267.32	372.27	434.47	460.29	536.5	584.44	644.92	670	714.98	764.34	800.55	834.86	856.77	823.44	841.58	873.69	909.56	911.92	927.84	1000	1000.2	1042.2	1118	1137.3	1176.2	1228.3	1211.9	1242.1	1211.9	1244.7	1251.4	1229.4	1194.8	1227.1	1219.7
0	4.0956	5.9479	4.623	10.9	10.795	0	0	0	0	0	0	0	0	0	0	0	0	0	24.503	9.846	0	0	0	0	0	0	0	0	0	0	0	0	0	0	0	0	0	0	0	0	0	0	0	0	0	0	0	0	0
0	25.131	15.931	0	0	6.2951	6.5104	31.112	28.856	52.708	61.487	120.5	132.97	93.762	144.23	171.41	200.99	193.16	218.8	235.83	253.8	262.95	248.18	265.33	239.51	249.06	241.83	246.3	252.9	254.97	231.84	222.33	222.03	249.36	229.39	220.1	207.55	198.72	217.59	223.52	233.29	206.67	188.71	166.85	185.25	171.18	175.4	173.47	164.04	170.82
0	0	0	49.884	21.527	27.902	38.825	30.401	25.923	40.178	33.539	17.359	50.473	73.64	66.502	65.82	65.597	40.352	52.793	53.5	21.331	36.765	27.307	41.638	4.6135	0	0	0	0	0	0	0	0	0	0	0	0	0	0	0	0	0	0	0	0	0	0	0	0	0
0	0	10.814	10.629	0	0	0	5.8059	0	8.1095	0.59415	12.506	5.3351	7.9176	25.526	29.25	27.645	47.183	50.201	59.502	63.157	63.249	53.918	70.288	37.221	52.42	32.102	57.619	62.568	47.245	47.943	32.604	34.045	67.922	59.153	40.642	35.822	25.247	40.817	52.724	43.815	23.608	9.7003	0	0	0	0	7.5987	0	0
6.9314	0.59642	0	0	0	0	21.079	67.341	145.03	248.41	345.23	480.85	632.47	786.14	916.01	1000.9	1139.6	1167.3	1230.7	1290.6	1327.8	1362.8	1383.5	1406.2	1437.9	1509.2	1476.4	1543.6	1560.4	1577.5	1616	1638.8	1630.1	1635.9	1606.8	1645.3	1675.4	1617.5	1634.8	1631.7	1611.7	1650	1629.8	1617.6	1616.8	1645	1599.1	1578.8	1614.6	1648.6
0	0	0	0	0	15.246	61.906	136.05	260.78	423.35	587.68	793.51	1045	1260.4	1432.3	1622.7	1862.9	2014.9	2120	2266.2	2462.5	2620.6	2635.1	2683	2656.1	2754	2855.7	2838.8	2824.1	2812.5	2867	2783.5	2793.6	2623.3	2646.7	2693.7	2570.4	2634.9	2665.8	2676.7	2707.6	2767.9	2731.3	2656.4	2587.3	2716.9	2698	2698.5	2766.8	2719.2
28.671	15.568	0	0	0	0	0	32.938	114.12	211.11	292.34	459.57	567.96	737.78	877.03	1078.9	1167.8	1306.2	1445.7	1525.1	1606.9	1734.9	1749.5	1814.6	1889	1955.9	2035.3	2015.6	2058.9	2070.1	2052.5	2079.2	2049.4	2044.6	1996.6	2024.8	2037.3	2025.6	2004.8	2019.5	2008.8	1991.1	1926.6	1929.1	1946.2	1991.2	1960.7	1943.1	1973.2	1882.5
0	0	0	0.30994	0	0	26.144	91.724	219.84	376.69	593.49	736.81	937.88	1133.8	1361.2	1535.2	1708.9	1869.3	1880.7	2060.2	2261.9	2355.9	2415.6	2484.5	2527.2	2606.3	2603.2	2587.1	2682.9	2700.7	2749.4	2766.1	2757.7	2792.5	2768.3	2746.3	2882.6	2723.1	2761.9	2833.5	2774.4	2773.4	2741.3	2659.7	2766.8	2701	2715.7	2749.4	2670.4	2640.3
0	0	0	0	20.932	25.14	35.07	71.15	120.23	192.32	253.49	396.65	483.32	629.02	712.21	814.61	908.58	1011.9	1118.8	1177.6	1243.1	1306.2	1304.9	1362.7	1368.7	1382.4	1453.6	1481.5	1434	1470.1	1499.6	1447.8	1466.3	1500.8	1460.1	1532.5	1499.5	1565.5	1551	1518.2	1519.7	1517.5	1502.1	1507.8	1498.5	1493.6	1511.6	1495.3	1461.5	1462.9
0	10.977	0	0	0	6.0699	11.016	53.591	85.433	121.29	174.68	231.63	307.68	342.91	406.07	442.65	516.22	597.78	658.02	665.71	682.11	718.98	747.76	805.61	808.64	830.71	752.97	821.75	842.59	861.48	869.16	894.16	912.76	903.94	897.61	903.59	903.34	873.85	861.1	860.93	881.88	887.22	907.76	905.71	896.05	886.19	910.66	877.2	894.5	989.24
0	0.66326	2.9949	10.877	3.5151	0	9.7247	42.831	92.164	159.83	247.42	318.94	416.74	532.46	632.48	694.72	781.29	858.61	935.75	998.29	1042.7	1099.7	1147.3	1188.5	1181.6	1200.1	1175.2	1206.6	1244.6	1274.7	1327.4	1315	1353	1355.7	1344.8	1309.2	1293.8	1294.6	1307.2	1276	1301.6	1305.6	1371	1509.9	1494.4	1509.8	1567.8	1566.3	1568.7	1622.8
15.87	7.2893	0	0	1.34	1.7355	0	8.8818	57.937	53.219	107.49	213.2	315.79	357.47	423.32	532.09	639.12	627.09	625.15	677.64	780.25	849.65	925.27	988.12	1121	1127.5	1086.7	1096.5	1103.8	1154.1	1085.4	1120.5	1120.8	1126.1	1236	1174.7	1149.8	1144.7	1116.9	1097.4	1002.8	992.96	975.19	957.16	995.86	945.27	943.99	944.31	918.15	917.03
18.857	3.1777	7.6595	0	7.5355	0.98009	0	0	24.769	44.474	113.43	129.31	270.88	390.66	444.51	559.96	652.87	728.73	807.28	990.55	998.49	960.98	1174.3	1044.5	1098.1	978.15	1242.1	1265.2	1275.2	1305.1	1351.9	1340.3	1377.5	1392.5	1386.4	1373.7	1340.4	1368.1	1370.7	1373.4	1376.7	1345.6	1365.6	1332.4	1348.6	1344	1095.3	1048.9	1020.5	1024.7
10.388	8.9878	1.8819	0	0	0	0	31.762	84.117	162.79	255.93	363.22	438.44	563.41	635.23	756.44	816.74	904.07	987.18	1081.1	1154.4	1188	1203.2	1241.6	1359.1	1351.7	1399.9	1408.7	1356	1396.9	1377.9	1402.1	1396.7	1413.5	1423	1444.5	1449.1	1455.5	1458.5	1443.7	1459.3	1468.4	1445.7	1434.2	1443.7	1444.7	1439.8	1451.5	1452.2	1444
0	8.382	0	5.7127	0	0	2.2469	20.086	46.492	104.29	136.46	182.99	239.19	312.24	362.77	407.52	443.34	492.36	519.03	575.58	613.14	626.9	530.03	596.42	382.34	376.16	363.34	378.21	350.64	337.65	358.89	363.72	335.68	311.76	316.21	321.98	343.62	315.61	329.72	288.21	294.79	285.23	281.92	278.92	279.68	251.81	261.94	228.85	237.51	231.03
0	0	3.3398	4.0895	0	10.878	27.921	53.678	115.68	198.93	275.31	365.23	459.87	647.3	795.87	953.92	1106.2	1193.9	1382.8	1576.6	1732.4	1863.1	1962.8	2112.2	2185.5	2248.1	2239.7	2412.2	2456.1	2450.4	2553.6	2618.5	2655.8	2797.2	2805.4	2831.4	2802.8	2775.5	2798.7	2796.1	2800.1	2795.3	2835.4	2817.7	2749.8	2752.6	2743.4	2743.3	2771.4	2728.3
0	0	0	0	78.799	85.843	0	17.58	73.453	141.25	254.65	389.54	529.78	658.84	854.09	989.82	1164.3	1301.4	1333.8	1486.3	1579.8	1719.8	1883.1	1908	1876.1	1881.9	2045.8	2049.2	2066.4	2150.4	2160.1	2147.5	2141.1	2176	2165.2	2216.2	2204.2	2182.7	2208.3	2188.7	2187.6	2181.4	2198.1	2212.6	2197.5	2205.9	2179.5	2141.2	2167.4	2156.4
0	0	0	2.2794	4.0884	8.1444	9.8074	9.2254	6.9352	5.8889	0	3	7.1874	11.291	22.652	7.4567	11.591	17.122	15.652	15.909	28.832	37.227	65.409	75.137	79.452	95.85	79.365	91.563	80.633	98.459	92.832	99.444	92.816	94.872	98.447	101.64	81.616	82.105	65.318	61.141	78.449	91.734	105.62	97.401	109.28	106.19	107.36	103.86	116.26	81.344
64.77	26.068	0	0	0	0	0	51.914	169.49	287.24	446.96	620.01	795.34	1015.9	1240.3	1408.1	1642	1780.5	1953.5	2148.3	2180.1	2180.3	2375.2	2566.9	2711.7	2745.7	2698	2857.3	2860.5	2930.5	2930.4	2960.4	2989.6	2726	2978.5	3059	3004.9	2926.3	2899	3029.9	3036.4	3021.2	3008.5	2896.7	2955.7	2820.4	2800	2833.8	2731.6	2789.9
0	0	0	8.6067	74.927	205.42	177.81	294.87	421.98	593.68	767.94	946.28	1161.4	1346.6	1571.6	1731	1884.6	2102.3	2152.8	2287.4	2417.4	2545.5	2577.1	2693.3	2821	2886.9	2983.7	3029.5	3037.9	3020	3061.3	3093	3259.5	3328.4	3269.2	3313.6	3330.5	3305.7	3325.2	3416.8	3309.8	3345	3305	3227.1	3237.4	3208.1	3297.9	3212.6	3243.5	3279.3
0	0	0	0	1.9667	6.4849	17.073	46.564	90.68	129.4	219.59	249.2	420.34	388.58	498.8	588.51	662.83	704.83	761.51	822.84	859.81	923.57	929.71	950.2	1010.8	1023.9	1032.2	1064.3	1052.7	1091.7	1029.8	1110.7	1074	1090	1108	1081.9	1082.9	1056.6	1084	1053	1055.5	1023.4	1029.2	1027.8	1018.6	1009	998.16	1015.3	1000.8	1031.8
0	0	0	3.4793	14.381	6.1205	15.463	0.15669	5.9384	6.7276	0	0	6.4927	0	5.3094	24.135	35.641	21.784	38.095	15.215	40.951	55.679	66.497	61.152	96.408	76.137	78.721	84.011	86.08	30.906	35.391	33.379	37.296	53.123	60.096	48.585	50.71	11.436	19.844	17.183	0	0	0	0	0	0	0	0	0	0
0	0	0.92631	0	3.6898	4.1587	2.7721	24.561	51.238	94.298	154.81	209.28	261.53	345.94	438.27	488.66	586.14	702.97	768.94	883.63	949.4	1050.7	1132	1228.7	1257.7	1307.9	1366.4	1352.3	1353.7	1311.8	1285.1	1303.6	1316.3	1255	1258.7	1292.9	1330.4	1330.2	1335	1370.3	1349.3	1326.6	1333.6	1353.6	1310.6	1326.6	1343.6	1351.7	1333.2	1369.3
14.146	0	0	0	0	0	15.348	54.914	113.52	191.32	289.2	371.57	441.85	545.67	640.02	728.87	846.82	879.86	930.35	1012.8	1072.9	1179.8	1112.8	1259.4	1243.5	1235.4	1285.5	1308.7	1281.1	1301.5	1340.2	1295.3	1089.7	1073.9	1056.3	1232.3	1215.5	1250.3	1244.8	1213	1231.7	1196.3	1191.6	1264.3	1215	1271.6	1215.8	1239.4	1228.5	1186.2
2.7684	6.5616	6.2781	0	0	0	5.1504	35.401	53.901	69.344	129.41	192.72	278.84	407.42	269.42	367.42	683.13	788.74	882.19	974.83	1040	1126.5	1032.7	1139.1	1162.7	1223.4	1286.2	1266.1	1304.3	1331.8	1313.9	1402.5	1331.8	1376.4	1320.6	1327.7	1313.2	1266.9	1253.4	1320.5	1291.8	1312.5	1277	1267.2	1283.7	1248.8	1296.9	1269	1250.3	1296.7
0	5.7772	1.8219	0	0	0	8.8681	2.2631	6.8657	18.143	23.895	38.384	77.144	83.935	105.64	110.6	148.07	152.98	209.99	219.66	210.18	197.58	230.64	218.52	198.51	189.54	197.8	230.03	212.64	229.09	202.7	227.14	217.43	168.07	191.69	202.5	193.1	160.09	186.22	187.84	154.52	143.94	143	137.44	164.67	173.26	151.33	143.9	144.96	130.46
0	20.781	10.156	2.5942	0	0	0	0	0	12.796	5.6519	23.422	47.359	30.588	48.676	46.587	57.406	9.0275	3.0945	0	0	0	0	0	0	0	0	0	0	0	0	0	0	0	0	0	0	0	0	0	0	0	0	0	0	0	0	0	0	0
0	0	7.8757	0	2.0718	0	5.1048	52.306	139.32	257.4	390.83	600.27	785.69	976.06	1140.6	1332.8	1518.2	1702.6	1832.1	1973.4	2057.5	2162.4	2227.8	2363.8	2435.3	2518.3	2648.7	2682.6	2679.9	2665.5	2675	2779.7	2713	2704.8	2734.9	2806.5	2754.9	2763	2722	2702	2749	2637.9	2614.9	2717.6	2716.8	2672.7	2627.4	2591.9	2603	2585.3
0.59798	0	0	0	8.2376	0	16.723	56.629	138.75	234.38	369.36	498.96	647.02	793.37	943.65	1110	1248.2	1399.4	1588.9	1735.7	1813.7	1901.6	2018	2020.5	2144.3	2215.2	2285.2	2250.5	2368.8	2349.5	2347.8	2337.7	2315.4	2364.9	2382.2	2352.9	2351.7	2329.7	2335.2	2370.4	2288	2318.5	2296.2	2239.7	2280.5	2274.3	2271.2	2284.5	2317.6	2318.2
0	3.7649	3.5803	5.8029	0	0	8.2165	33.886	122.34	217.76	339.87	460.94	611.76	732.79	902.46	1043.7	1202.8	1312.7	1437.4	1550.1	1630.4	1667.2	1640.7	1738.3	1860.7	1903.3	1887.8	1961.6	1968.9	2062.4	2032.5	1983.1	2013.2	2037.7	1991.1	2000.6	2011.8	1953.7	1957.7	1960.2	1964.2	1912.7	1912.6	1921.7	1928	1918.2	1902.8	1934.6	1875.5	1863.2
7.1251	1.6873	1.9786	0	0	0	0	26.151	69.045	135.84	187.91	250.25	323.06	420.48	483.8	549.65	567.72	599.65	636.47	676.44	724.78	721.53	746.37	703.56	730.19	751.08	740.65	713.87	728.75	727.72	727.58	691.93	718.42	675.22	676.17	669.36	705.77	695.81	688.91	683.62	645.64	719.67	684.87	644.27	643	593.92	611.02	650.12	662.15	557.32
0	0	0.39725	14.884	13.075	8.219	13.458	45.176	100.13	173.6	299.96	403.21	561.25	718.1	859.02	997.46	1173.4	1275.8	1439.6	1573.8	1665.8	1777.9	1856.4	1880.4	1942.5	1901.8	1946.7	2025.3	2093.3	2069.6	2062.7	2055.8	2039.8	2097.2	2108.5	2116.1	2154	2138.3	2121.6	2117.6	2108.7	2155.7	2105.9	2058.9	2097.6	2042.3	2034.7	2058.6	2095.3	2065.7
10.26	0	0	0	0	0.95018	10.808	2.4882	44.174	79.773	110.69	186.81	250.41	323.76	403.24	479.12	569.78	626.75	575.29	713.98	690.14	732.93	735.31	912.83	736.14	813.33	744.12	834.47	881.21	850.98	883.67	847.2	826.91	861.76	819.76	826.06	866.37	731.21	732.8	825.68	807.27	806.47	830.15	859.35	808.84	807.98	712.49	742.77	648.5	651.55
0	5.3904	0	0	0	3.3559	16.05	48.425	129.93	204.5	301.07	376.36	493.78	636.44	751.25	846.63	928.16	1036.6	1102.2	1133.5	1223	1184.2	1203.5	1261.1	1255	1268.6	1298.6	1359.4	1299	1323.9	1341.8	1377.4	1254.6	1237.5	1228.6	1203.1	1202.1	1200.5	1230.3	1215.5	1159.7	1167	972.48	1111.8	1147.5	1100.8	1126	1116.3	1074.2	1044.3
3.2516	0	0	6.9743	0	0.09888	0	0.32807	38.566	82.831	100.19	177.64	225.85	297.81	331.9	409.46	472.58	540.87	554.82	561.21	563.37	583.91	545.85	619.52	640.87	639.68	606.33	622.22	661.84	681.28	468.98	411.59	363	417.33	329.96	345.05	311.08	360.98	348.12	376.71	414.67	430.07	336.93	337.55	366.46	316.02	327.32	287.94	298.41	319.84
6.7076	3.6076	0	0	0	0.31134	2.5471	13.462	57.735	91.339	138.49	199.29	237.2	325.78	358.76	457.08	503.31	565.17	604.96	650.7	627.38	667.47	657.33	721.75	747.83	796.81	848.81	856.19	885.23	920.17	943.08	955.92	960.63	997.32	958.37	931.34	981.39	1012.4	976.95	1020.8	967.7	971.91	877.48	929.26	854.08	858.08	900.36	940.77	865.46	934.47
11.139	10.805	0	0	0	0	26.04	74.797	173.74	277.92	450.96	645.45	785.95	1003.9	1150.2	1380.9	1550.2	1704	1999.3	1941.3	2014.7	2140.6	2201.8	2351.8	2447.4	2512.8	2526.2	2550.4	2588.7	2759.3	2806.4	2826.9	2779.4	2844	2793.2	2824.2	2853.2	2844.3	2874.1	2914.9	2839.6	2837.7	2779	2770.9	2844.6	2709.5	2820	2698.6	2721.5	2729.1
0	1.2803	0	0.59089	12.221	0	0	42.828	115.96	206.73	342.86	518.49	681.74	899.85	1078.4	1233.6	1460.8	1677	1823.4	1974.4	2137.5	2256.9	2371.2	2477.2	2429.9	2569.1	2660.1	2704.9	2761.2	2759.1	2799.1	2884.4	2917.9	3020.3	2997.7	2985.1	2913.8	2919.9	3042	2921	2968.6	2912.4	2910.4	2818.6	2862.4	2908.5	2933.9	2833.8	3015.7	2789.4
0	0	0.23674	0	0	0.24425	42.787	75.41	197.33	300.47	430.2	605.21	740.89	912.74	991.13	1142.6	1308.3	1395.8	1574.2	1796.1	1916.6	2119.6	2216.3	2263.2	2398	2510.5	2565.2	2596.9	2662.2	2730.4	2847.8	2828.7	2866.2	2936.8	2887.8	2987.4	2963.6	2917	2908.4	2835.1	2907.1	2912	2888.2	2863.8	2815.5	2838.1	2851.7	2831.2	2985.9	2753.5
1.4533	0	0	0	0	7.4247	22.007	79.828	127.99	212.02	312.63	407.2	540.1	647.83	773.58	926.92	1067.4	1191.5	1292.3	1398.3	1528.9	1623.6	1694.1	1786.6	1868.5	1893.9	1965.7	2036.4	2017.5	2153.3	2181.3	2215.2	2275.6	2278.6	2361.5	2453.4	2471.1	2576.9	2635.5	2690.4	2778.9	2803	2869	2933.5	2984.9	3006.6	3137.8	3207.9	3228.9	3243.7
0	0	0	3.3063	8.4936	9.9117	16.679	22.141	47.246	63.279	87.07	120.07	159.42	223.74	285.34	380.98	477.38	561.37	651.23	740.97	838.48	911.97	1025.8	1101.4	1142.1	1227.6	1250.2	1388.9	1410.4	1554.8	1723.5	1823.9	1935.3	1893.7	1850.5	1884.4	1876	1913	1959.2	1953.5	1954.2	2051.4	2042.6	2054	1871.2	1869.7	1865.7	1942.2	1951.6	1919.2
11.556	3.1843	0	0	0	0	19.815	87.839	178.72	326.19	494.94	708.24	911.26	1099.7	1331.1	1529.4	1770.8	1951.5	2098.4	2251.2	2437	2560.5	2598.6	2671.4	2783.4	2743.7	2816.2	2834.8	2970.9	2986.6	3098.2	3129	3087.7	3049.7	2983.6	3013.1	3047.6	3093.2	3107.7	3109.8	3024.6	3086.6	3103.2	3103	3086.6	3067.1	3077	3115	3077.3	3084.5
0	0	0	16.138	0	5.4341	7.8712	39.992	100.38	186.47	293.33	429.26	563.82	689.32	802.08	963.21	1091.3	1232.7	1361	1474.7	1552.3	1594.8	1666.2	1706.8	1802.1	1832	1890.5	1925.3	1998.9	1991.3	2034.3	2017.8	1964.1	2056.3	1991.3	1972	1981.4	1917.8	1920.2	1890.4	1864.4	1871.5	1815.8	1811.1	1850.5	1784.4	1802.5	1770.5	1784.7	1752.4
2.0277	9.466	0	1.2311	0	0	0	0.61018	24.47	25.268	42.493	71.332	102.83	137.12	145.76	194.96	203.61	223.76	239.23	257.69	265.92	292.07	304.52	327.47	344.8	337.52	323.74	330.94	342.38	335.36	357.71	358.83	362.21	379.79	377.02	372.53	378.08	378.71	437.22	611.1	647.29	688.48	678.02	715.17	711.23	730.34	744.25	759.43	781.67	795.91
33.573	8.2669	0	0	0	0	8.0059	33.873	102.48	193.5	299.49	461.88	610.77	830.83	972.14	1157.9	1307.5	1434.8	1586.9	1682.3	1746.4	1795.2	1876.9	1907.9	1989.9	2034.2	2076.8	2086.7	2108.7	2091.6	2083.2	2113.5	2101.1	2102.8	2067.8	2127.1	2160.7	2114.6	2120.8	2115.8	2116.9	2091.5	2105.4	2046	2098.5	2074	2051.5	2052.2	2126.6	2114.8
14.9	8.6824	0	0	0	0	13.131	12.008	61.842	164.35	225.29	307.6	415.02	558.7	614.54	728.02	751.83	798.09	910.28	939.18	1014	980.23	1066.1	1116.4	1133.8	1133	1182.4	1154.5	1099	1159.5	1175.7	1132.8	1147.1	1116.1	1045.9	1057.9	1116.8	1064.8	1081.8	1055.9	1084.8	1050.5	1001.3	1027.5	1052.7	1017.7	1008.6	971.7	1031.6	1017.6
10.704	0	0	3.578	0	5.4617	0	0	0.03823	8.6777	26.97	44.889	81.828	119.54	146.71	204.45	240.14	223.41	234.12	284.41	305.97	309.97	332.52	319.59	361.44	388.66	364.96	384.86	378.69	368.87	361.84	376.87	369.11	369.94	373.47	351.97	336.59	314.33	323.76	319.41	317.45	282.42	291.78	294.26	283.32	267.01	274.47	269.43	266.77	271.07
16.375	14.047	0	0	1.5198	0	0.86357	27.534	53.141	129.8	126.76	228.5	447.81	599.43	490.55	579.96	674.17	724.9	813.88	864.55	915.12	963.32	1003.3	1037.2	1062.8	1070.4	1129.9	1137.4	1141	1155.7	1169	1130.8	1151.5	1129.6	1129.9	1136.6	1135.7	1175.8	1172.8	1151.4	1185.6	1190.2	1181.4	1146.1	1172.5	1190.4	1209.2	1185.3	1187.8	1207.9
6.3818	7.9706	0	0	0	3.7866	4.1116	29.873	89.415	163.72	239.04	369.45	459.22	612.35	736.62	885.64	1021.8	1165.8	1309.1	1406.4	1508.2	1656.5	1738.4	1748.7	1842.2	1901.2	1977.5	2049.5	2061.8	2098.9	2196.8	2229.2	2231.4	2244.3	2224.1	2256.9	2237.6	2229.6	2254.4	2231.3	2228.3	2240.8	2213.5	2194.1	2194.4	2186.8	2176	2152.2	2161.8	2147.7
27.519	19.89	0	0.054339	0	0	0	10.25	32.946	73.612	112.84	148.02	206.4	258.49	287.3	363.35	400.81	479.85	504.49	540.5	572.06	633.94	688.43	725.73	735.18	750.92	795.48	850.49	853.51	880.43	900.64	894.56	980.36	946.4	885.5	943.88	950.57	989.37	1008.3	1009.6	995.69	986.82	1018.7	1051.8	1075.6	1127.9	1194.3	1262.2	1288.3	1304.8
0	2.094	1.5369	10.884	10.907	4.0711	0	0	0.83958	35.217	74.728	135.03	197.28	252.97	342.52	411.32	497.63	533.73	620.83	710.63	769.06	796.33	861.48	918.48	881.9	898.99	916.32	984.35	976.19	1003.6	966.06	1083	1120.7	1117.9	1161.7	1152.2	1160.3	1180.5	1095.4	1092.4	1112.8	1090.5	1036.6	1033	1082.5	1083.3	1080.9	1052.1	1080.8	1070.6
0	0.24828	0	0	7.5078	0	12.269	9.0913	17.617	38.827	46.316	76.101	96.439	117.58	161.88	162.02	191.84	208.08	254.67	282.83	304.27	302.53	292.71	290.41	293.21	285.61	305.45	330.48	345.16	355.33	312.75	335.16	315.52	307.2	286.53	287.17	262.14	239.84	278.07	259.44	257.4	236.23	242.23	226.29	233.54	253.48	214.74	220.87	212.38	199.88
0	0	0	20.981	73.073	137.91	171.47	243.04	267.78	291.38	362.37	438.46	449.66	533.95	556.87	525.66	451.64	745.63	817.68	1078.4	1005.1	1060.5	1134.1	927.65	895	949.84	911.24	941.89	932.24	985.37	955.15	811.82	810.19	822.08	817.88	816.12	797.57	821.36	766.69	736.56	743.92	750.35	738.05	761.76	762.32	740.96	736.47	719.91	724.05	720.71
0	0	17.119	11.945	26.913	0	0	53.015	139.41	277.92	396.64	563.37	742.76	926.63	1105.3	1300.4	1481.8	1660.1	1785.4	1970.9	2087.7	2147.7	2177.8	2285.5	2320.7	2345	2276.5	2450.8	2492.5	2504.1	2518.5	2471.9	2400.1	2524.8	2491.4	2388.2	2430.7	2402.2	2390.1	2433.2	2407.5	2381.7	2377.9	2342	2352.2	2378.3	2343.9	2368.4	2285.6	2315.9
21.557	3.2645	0	0	0	0	15.015	24.727	68.224	119.07	155.6	222.88	244.8	290.25	349.49	412.92	469.36	532.76	573.17	619.04	648.74	669.45	661.81	670.8	696.18	714.35	731.38	732.22	729.48	645.84	629.3	753.75	756.05	768.63	738.01	706.79	705.58	735.68	759.32	756.23	707.49	723.38	719.75	723.16	565.74	567.03	549.8	557.83	554.16	549.04
18.899	12.603	0	0	0.40427	0	0	0	2.5677	53.312	95.3	183.49	259.87	372.46	423.78	549.78	648.89	716.54	781.83	864.96	968.71	983.76	1017.1	1007	1040.5	1106	1092.2	1096.6	1128.4	1143.8	1139.4	1172.7	1153.6	1138.6	1078.7	1076.4	1046.1	1100.8	1053.4	1078.5	1099.3	1092.3	1089.9	1068.7	1055.7	1048.9	1032.7	998.83	1018.4	1005.9
0	0	0	0	0	9.3452	10.709	18.687	16.788	27.725	31.929	43.617	52.821	65.703	64.031	76.772	71.296	65.841	58.074	63.358	76.489	60.971	80.937	66.83	110.49	108.39	94.929	98.181	105.05	99.519	99.308	110.7	116.08	106.66	130.33	112.9	117.48	98.036	92.93	92.135	104.95	99.783	133.64	97.326	118.66	103.44	119.53	112.67	122.1	121.42
0	0	0	7.8736	6.827	15.278	29.395	56.603	81.868	107.06	216.6	283.52	411.95	490.65	598.98	684.72	767.07	820.69	883.42	943.67	953.79	992.44	1023.9	1062.3	1073	1114.9	1118.6	1135.2	1167.7	1179.4	1234.5	1220.4	1258.9	1282.4	1347.8	1374.9	1432.4	1429.9	1466.7	1484.3	1516.4	1511	1556.9	1499	1495.4	1489.5	1506.2	1483.9	1461.8	1425.1
31.173	15.416	0	0	0	0	0	0	0	0	0	0	0	0	0	0	0	0	0	0	0	0	0	0	0	0	0	0	0	0	0	0	0	0	0	0	0	0	0	0	0	0	0	0	0	0	0	0	0	0
5.3447	10.083	1.345	1.2142	0	0	0	23.13	56.705	101.98	175.76	224.68	290.08	365.69	460.1	541.84	588.55	660.59	712.68	733.08	788.32	839.54	876.56	892.49	969.74	957.52	1017.3	1018.5	994.31	1000.8	1027.9	1028.1	1035.6	1056	1069.7	1064.3	1057.1	1040.5	1023.5	1033.1	1026.3	1042.8	1049.9	1040.1	1073.2	1042.1	1028.1	1008.7	1016	1012.4
2.4004	0	0	0.51242	0	0.74525	36.263	91.636	198.5	312.34	468.03	657.73	851.01	1041.1	1274.7	1397	1604	1771	1792.5	1954.6	2012.5	2142.4	2218.3	2241.8	2332.6	2363.5	2392.4	2441.8	2449.3	2529.4	2538.9	2592.2	2539.9	2527.6	2528.1	2548.9	2548.9	2546.1	2529.4	2473.8	2475.6	2459	2532.4	2509.9	2509	2536.9	2588.2	2597.4	2463.1	2450.7
0	0	7.6429	0	23.835	17.481	15.551	31.618	36.707	53.184	43.478	80.159	76.95	89.639	114.61	129.62	159.95	153.71	167.95	197.12	211.3	208.79	208.56	196.11	184.35	182.17	158.65	192.56	207.56	193.53	185.18	189.71	190.83	206.23	244.42	219.01	169.92	210.39	208.2	186.58	163.73	92.873	21.973	0	9.6357	22.505	3.782	16.968	15.935	15.217
19.643	0.28515	7.7667	0	0	0	0	0	0	0	0	0	0	0	0	0	0	0	0	0	0	0	0	0	0	0	0	0	0	0	0	0	0	0	0	0	0	0	0	0	0	0	0	0	0	0	0	0	0	0
0	0	0	5.7893	11.61	20.284	23.112	35.44	69.04	141.29	238.29	306.18	357.48	428.72	545.86	660.87	700.02	810.05	826.05	924.45	988.2	1018.3	1029.2	1126.3	1112	1117.9	1154.2	1137.6	1146.4	1182.6	1190.9	1159.1	1212.1	1138.8	1186.5	1178.7	1201.7	1142.8	1135.7	1125	1116.7	1116	1109.1	1057.4	1104.1	1095.8	1072	1072.5	1075.8	1031.1
0	0	0.58954	0	0	3.3215	12.798	52.14	116.37	232.09	376.08	602.58	768.97	1018.2	1245.9	1501	1732.9	1954.9	2141	2351.3	2541.6	2736.7	2927.3	3032.1	3157.4	3254.3	3375	3504.1	3646.6	3684.2	3618.3	3660.6	3689	3709.5	3817	3705.4	3751.3	3744.5	3731.6	3769.2	3715.3	3733.4	3705.6	3668.6	3672.5	3605.9	3703.5	3680.4	3666.2	3698.6
0	9.5841	10.602	0	0	0	15.69	105.46	233.47	393.68	559.55	764.27	989.93	1227.6	1452.6	1616.2	1744.3	1939.8	2107.2	2225.8	2317.4	2444	2463.5	2513.8	2555.9	2622.3	2691.8	2798.7	2710.1	2819.9	2830.4	2741.4	2656.3	2584.1	2468.5	2395.2	2385.4	2244.8	2196.5	2251.9	2253	2263.6	2249.7	2219.9	2181.5	2202.9	2100.6	2131.8	2206.3	2260.4
40.637	22.588	0	0	0	0	0	0	4.4878	46.716	67.54	105.49	123.55	186.86	212.79	268.26	273.54	296.34	348.95	368.37	385.86	404.9	403.12	442.56	463.53	472.54	470.06	452.47	458.17	432.82	425.26	445.76	459.81	415.67	405.7	414.84	443.86	422.49	412.51	415.49	378.18	401.43	383.21	351.81	283.83	331.48	272.75	301.87	283.45	291.84
0	17.141	6.5269	11.818	2.2006	0	0	0	0	0	0	0	0	0	0	0	0	0	0	0	0	0	0	0	0	0	0	0	0	0	0	0	0	0	0	0	0	0	0	0	0	0	0	0	0	0	0	0	0	0
0	0	9.1733	8.1097	0	0	1.5391	27.422	68.571	142.29	236.36	346.12	495.41	601.5	743.67	889.85	1006	1163	1323.4	1463.1	1555.1	1716.3	1786.9	1799.9	1932.7	2009	2011.1	2039.6	2057.8	2099.7	2121.9	2126.2	2185.8	2143.8	2152.5	2174.8	2222.5	2241.9	2235.7	2241	2237.9	2243.9	2237.9	2211.7	2247.5	2215.8	2233.9	2247.2	2278.3	2217.4
10.734	2.0254	0	0	0	0	0.35609	7.9448	39.175	60.822	122.06	172.11	236.37	297.57	374.71	449.12	523.52	598.03	622.1	677.67	700.46	768.6	804.53	850.35	830.55	777.4	792.04	851.23	893.94	920.44	930.91	902.47	890.79	902.16	896.15	906.49	899.71	880.13	871.23	882.45	876.22	854.92	859.24	879.44	826.17	838.64	791.24	808.42	830.87	844.53
0	0	0	0	0	8.565	33.208	89.435	163.42	292.03	424.51	598.2	751.94	946.41	1134.2	1273.3	1485.4	1657.9	1792.4	1965.5	2093.8	2243	2319.5	2440.7	2485.7	2586.9	2573.4	2656.7	2767.7	2800.3	2755.6	2821.6	2782.1	2848.6	2762.1	2791.1	2794.2	2838.4	2794.3	2799.6	2893.2	2807.4	2870.3	2820.4	2814.6	2836.1	2814.6	2823.6	2858.5	2860
0	0	0	0.99079	0	0	12.935	50.963	133.17	275.86	403.91	545.82	734.42	878.25	1072	1260.5	1363.9	1510.4	1638.3	1806.7	1898.7	1970.3	2056.6	2085.5	2120	2132.3	2143.9	2156.6	2153.6	2150.9	2129	2130.7	2090.2	2122.9	2079.5	2088.6	2086.9	2095.7	2046	2049.4	2058.7	1998.9	1994	1907.6	1929.7	1914.5	1879.1	1895.4	1854	1855.6
15.525	2.7718	0	0	0	0	25.535	74.478	196.35	328.77	483.3	622.32	746.85	879.17	1008.1	1149.2	1257.4	1318.8	1431.3	1518.1	1602.7	1655.1	1699.5	1774.9	1779.1	1863.8	1873.1	1871.1	1907.5	1939.1	1932.3	1937.8	1980.7	1987.3	1986.4	1950.3	1953	1923	1976.4	1875	1927.3	1885.5	1896.8	1872.3	1905.8	1901.1	1744.6	1733.5	1687.4	1744.8
6.7071	13.1	0	0	0	0.58134	0	10.175	39.734	73.431	130.76	209.11	251.38	328.68	361.46	450.36	494.77	596.92	617.49	629.54	632.59	666.05	657.6	675.59	705.88	649.51	683.44	693.13	747.02	781.02	745.65	721.76	636.81	667.3	652.07	631.65	622.59	622.92	618.74	614.63	591.54	543.19	492.07	462.62	492.68	431.1	458.64	402.45	425.69	402.96
27.326	13.78	0	0	0	0	0	6.7107	52.013	124.65	184.03	281.85	325.29	432.41	514	610.08	742.94	817.91	836.98	959.26	1034.2	1139.8	1348.4	1696.4	1791	1912.5	1843.4	1907.3	1920.4	1938	2005.4	2036.7	1967	1981.5	1970.2	1998	2007.8	1995.2	2015.5	2019.3	1994.9	1998.6	1979.5	2000.8	2022.3	1998.4	1990	1955.5	1958.2	1915.8
4.0198	2.1798	0	0	0.39963	0	0	8.8234	41.945	100.64	175.69	248.66	363.09	443.41	533.04	705.37	728.82	793.7	848.39	1015.7	1083.1	1217.5	1316.2	1322.4	1386.1	1409	1404.9	1413	1459.8	1495.5	1502.5	1501.6	1484.4	1493.6	1477.7	1480	1522.5	1505.7	1482.7	1448.2	1451.4	1451.3	1414.9	1376.3	1368.8	1335.2	1277.6	1281.2	1304.1	1256.2
36.455	6.8793	0	0	0	0	0	3.6766	67.879	139.53	219.42	325.21	400.78	511.49	622.32	707.12	808.57	901.14	999.78	1092.2	1134.9	1223.2	1191.9	1262.4	1303	1292.3	1283.2	1335.9	1287.4	1309.3	1313.9	1297.5	1396.7	1353.7	1292.5	1343.4	1325.2	1342	1371.3	1576.4	1644.7	1607.3	1616	1634.5	1618.5	1683.6	1388.5	1355.6	1358	1324.5
7.2696	5.2092	5.8687	0	0	0	0	0	0	9.4794	18.759	19.481	41.99	74.57	98.283	134.93	155.59	175.64	160.89	200.44	244.38	220.59	232.82	220.19	247.23	211.52	206.97	184.29	181.29	190.41	212.96	183.09	191.44	182.02	156.56	119.38	121.86	113.59	112.12	129.45	80.755	100.85	80.631	83.669	96.199	87.472	107.51	115.93	122.89	103.53
0	0.32414	0	0	0	5.7643	32.399	75.67	183.31	299.26	408.47	552.66	715.02	900.93	981.26	1173.8	1368.7	1457.5	1561.2	1679.3	1677.3	1724.3	1829.1	1876.5	1980.3	1973.6	1981.4	1932.2	2063.4	2083.8	2077.6	2114.7	2014.6	2166.1	2122.2	2116.2	2130.7	2148.8	2032.8	2154.9	1972.2	1994.8	1951	1969.5	2040	2036.7	1988.4	1996.6	1998.2	1964
0	0	1.7347	0	0	0	17.435	6.3821	18.75	32.237	35.256	46.85	76.928	76.215	89.982	87.824	124.63	110.97	129.22	147.21	137.71	120.62	131.33	108.17	68.08	93.06	103.87	123	139.5	124.18	100.55	99.353	101.42	94.862	64.479	60.91	56.428	33.95	43.808	48.959	32.979	23.796	15.508	29.712	11.979	35.704	54.016	36.393	49.029	50.987
0	0	0	0	0	1.4758	30.773	59.868	123.95	196.79	301.9	414.06	538.32	664.25	784.89	883.65	1013.7	1121.6	1169.7	1327.1	1357	1419.4	1476.7	1541.4	1549.3	1623.6	1541.5	1514.1	1672.6	1666.8	1681.9	1690.3	1675.7	1671.6	1624.1	1693.8	1672.2	1602.1	1605.4	1625.1	1620.3	1579	1600	1614.1	1602.7	1572.3	1581.7	1575.3	1540.6	1549.3
0	0	9.5217	0	10.945	0	25.706	88.094	180.73	293.8	432.88	626.46	792.37	988.31	1223.8	1375.2	1580.1	1835.2	2020.8	2150.9	2199.1	2243.6	2318	2450.6	2646.1	2722.9	2604.3	2787.4	2830.6	2950.7	2843.7	2985.4	2921.2	2951.7	2885.6	2860.9	2824.2	2839.8	2825.9	2822.3	2712.1	2736.5	2757.6	2746	2752.5	2686.1	2664.8	2669.1	2654	2587.9
3.241	2.4261	0	7.6494	2.0025	0	0	11.525	55.87	111.71	185.91	286.03	382.83	503.72	597.17	685.32	780.52	899.85	968.98	1079.6	1160	1263.9	1287	1450.4	1511.1	1567.6	1621.1	1707.3	1752.6	1754.7	1844.5	1800.3	1807	1880.1	1832	1816.6	1811.6	1774.4	1816.7	1783.2	1797	1733.1	1781.6	1651.1	1653.8	1643.5	1620.1	1679.7	1620.5	1660.2
0	0	0	0	0	56.089	115.92	195.71	345.31	431.88	564.35	733.92	884.53	977.43	1112	1249.2	1380.8	1450.3	1584.6	1687.9	1722.1	1768.1	1826.3	1871	1894.2	1877	1879.3	1916.6	1874.2	1880.3	1900.5	1893.9	1942.1	1931.7	1878.3	1892.5	1921.2	1893.2	1862	1889	1864.3	1807.1	1840.6	1841.2	1844	1858	1833.9	1843.3	1837	1790.5
0	0	0	24.937	137.4	192.19	274.17	339.63	406.67	497.15	424.45	624.97	662.8	770.37	925.76	899.5	1041.2	1087.2	895.18	1172.4	1124.9	826.96	1081.3	1082.1	1135.1	859.99	843.87	809.18	805.87	879.68	841.22	884.91	924.34	815.76	819.55	848.3	856.79	887.71	745.44	823.75	807.57	819.35	809.48	788.84	806.88	799.27	772.29	769.15	783.23	792.89
23.865	5.0471	0	0	0	0	0	3.2912	0	0	16.125	29.911	44.978	42.49	49.533	84.759	107.45	115.39	132.76	152.17	161.12	175.04	194.3	213.85	207.82	206.6	211.55	215.79	227	190.92	210.47	228.67	265.02	299.32	323.14	338.27	373.37	402.95	436.81	480.43	476.88	514.53	551.06	586.03	634.71	614.52	650.42	645.27	670.03	660
3.713	3.1869	0	2.6306	0.45794	0	1.6601	33.801	91.443	154.76	242.18	332.29	454.04	546.91	660.24	754.95	864.93	956.33	1042.2	1094	1148.3	1228.4	1277.2	1310.3	1375.5	1393.8	1408.3	1466.5	1474.8	1481.5	1488.4	1485.5	1473.1	1488.2	1484.5	1442.1	1458.6	1465.3	1461.4	1494.6	1460.3	1474.7	1438.9	1443.6	1425.3	1426.8	1445.7	1483.6	1468.5	1448.7
0	6.2242	3.7685	7.3699	0.51208	0	0	1.7929	5.1862	0	0.26051	0	1.3701	0	0	0	0	0	0	0	0	0	0	0	0	1.3055	0	0	0	0	0	2.2988	4.6593	20.554	7.2918	16.522	23.878	28.236	36.107	38.911	52.286	23.145	74.56	68.689	61.289	59.035	67.802	65.096	57.648	55.604
13.056	5.1877	1.5809	0	0	0	0.26258	0	4.1418	0	0	0	0	0	0	0	0	0	0	0	0	0	0	4.7279	26.718	35.786	2.4562	9.3368	26.615	29.277	6.1367	64.61	0	0	0	0	0	0	0	0	0	0	0	0	0	0	0	0	0	0
1.0493	0	0	7.4206	0	2.3386	1.9547	0	22.457	41.155	57.609	87.739	121.49	146.68	170.11	243.95	258.31	286.01	294.94	322.94	364.65	365.55	376.54	403.99	420.34	424.14	408.83	445.78	448.06	451.17	430.34	433.5	433.07	463.43	441.58	425.1	413.9	432.6	431.95	447.46	434.21	411.97	431.83	415.21	414.92	413.85	376.75	409.96	404	407.86
22.068	9.3221	3.2862	0	0	0	0	0	0.78689	31.231	67.146	102.75	143.61	191.79	227.04	292.34	327.9	356.04	379.66	409.58	460.97	470.51	501.39	503.17	521.63	514.24	486.58	504.36	458.84	471.02	487.8	468.01	492.71	460.85	445.07	459.52	455.89	475.6	500.79	489.76	504.74	505.3	499.05	481.4	479.65	483.72	446.65	439.23	426.62	435.61
0	0	0	0	0	14.767	64.864	120.93	216.67	328.39	457.06	619.37	755.7	933.68	1065.4	1243.9	1363	1412.2	1632.5	1680.8	1824.1	1844.6	1887.7	1890.1	2022.4	2064	2000.2	2072	2146.2	2211.9	2140.5	2171.8	2215.1	2145.1	2110.5	2284	2260.8	2245	2195.8	2240.1	2248	2270.2	2242.9	2232.6	2265.2	2288.6	2230	2184.2	2210.9	2203.1
0	0	0	8.1358	19.328	13.981	13.398	32.591	34.336	51.771	66.119	69.133	83.367	75.695	129.62	145.16	146.92	154.73	153.12	171.1	186.84	122.34	106.24	116.94	117.88	104.44	122.12	104.73	105.45	138.41	128.01	123.02	132.39	104.34	99.041	95.368	97.03	61.383	70.476	67.657	34.194	52.333	31.045	0	3.4225	0	0	0	0	0
22.298	8.9141	0	0	0	0	7.6304	29.857	63.199	109.3	159.17	220.6	290.3	396.14	471.23	563.04	634.53	659.87	730.48	772.45	826.34	858.45	885.36	948.22	982.37	1027.7	1029.2	1057.2	1096.8	1200.1	1213	1313.3	1246.8	1252.9	1268.7	1283.3	1318.8	1310.3	1380.7	1424.9	1398.4	1442.2	1437.4	1470.4	1493.1	1503.5	1546.6	1590.6	1654	1685.8
0	0	0	4.3032	24.398	23.138	21.224	66.732	71.7	102.18	95.197	87.854	98.327	93.53	112.62	125.84	86.821	112.96	110.97	127.15	123.48	120	123.73	102.82	80.235	99.4	74.98	76.865	58.824	72.729	80.836	96.789	65.893	67.188	64.87	62.325	0	0	0	0	0	0	0	0	0	0	0	0	0	0
0	0	0	1.9485	0	0	93.641	161.21	260.78	392.37	530.83	645.23	782.31	911.96	1001.6	1080.5	1202.1	1267.4	1318.7	1409.1	1476.5	1549	1564.9	1599.9	1603.3	1594.4	1630.6	1615.6	1599.7	1576.5	1591.5	1734.1	1742.4	1696.2	1670.2	1637.5	1637	1596.4	1507	1577.8	1549.2	1592	1540	1542.2	1527	1534.9	1488.9	1470.9	1471	1388.2
0	0	0	13.722	46.291	19.129	37.331	87.248	176.92	246.82	373.31	445.62	542.89	611.96	721.17	725.62	863.13	723.64	935.7	1007.1	1040.3	1110.8	1150.3	1179.7	1269.6	1217.5	1223.2	1204	1221.4	1236.8	1229.6	1258.7	1240	1244.6	1257.4	1234.7	1228.8	1234.3	1239.2	1214.8	1227.7	1206.7	1235.1	1228.5	1218.2	1221	1225.2	1208.8	1184.4	1191.9
13.946	4.5903	6.0139	0	0	0	10.394	18.127	39.781	54.656	100.97	127.39	178.1	233.2	277.05	327.75	349.45	419.8	462.25	526.43	542.67	606.24	650.63	685.69	717.97	713.81	785.72	797.24	853.44	775.03	828.15	860.73	834.67	880.5	864.7	891.72	887.77	866.18	875.08	891.45	884.75	874.98	857.74	872.77	875.7	839.29	865.24	858.2	841.62	867.6
0	9.8023	6.7725	0	0	0	8.061	24.867	82.151	144.7	221.44	316.3	416.8	496.19	607.17	726.41	836.74	948.98	1042.9	1225.4	1352.7	1508.9	1507.7	1608.9	1704.7	1811.7	1851.6	1769	1924	1775.2	1808.4	1848.7	1845.5	1871.9	1882.4	1896.8	1915.6	1899.1	1896.2	1949.7	1874.7	1912.7	1745.1	1736.8	1801.7	1836.5	1789	1776.7	1848.2	1836.4
0	5.8315	1.78	6.5513	0	0	0.16688	33.783	74.235	157.74	259.05	380.33	556.2	716.75	852.91	1096.6	1296.8	1447.3	1572.6	1766.5	1857.9	2015.6	2138.3	2198.6	2217.6	2297.4	2383	2443.1	2453.7	2542.4	2562.6	2567.8	2587.8	2595.9	2529.1	2538.4	2544.3	2556.4	2533.8	2514.4	2538.2	2518.6	2523	2511.6	2520	2525.6	2507.9	2489.9	2424.4	2462.7
0.74035	6.4857	0	3.5573	0	0	1.0718	30.003	83.792	136.97	227.44	300.15	406.57	487.75	616.78	664.6	745.69	823.91	886.24	937.63	977.01	1021.3	1047.7	1070.1	1086.3	1102.2	1124.8	1123.8	1114.8	1112.9	1129.6	1139.5	1108	1099.8	1147.8	1123.3	1109.1	1125.1	1123.6	1152.7	1118.5	1082.7	1102.8	1091.8	1107.3	1072.8	1075.5	1067.7	1057.3	1064.3
0	12.245	0	3.2595	0	6.5823	9.6116	34.635	76.963	115.19	177.76	260.96	356.42	449.01	503.64	577.56	673.94	795.48	822.19	883.94	764.09	698.93	621.96	623.77	643.24	623.17	636.42	616.58	655.61	667.72	642.45	641.26	607.47	683.69	672.91	648	639.64	625.51	617.46	641.69	574.25	602.31	556.39	528.94	531.23	473.38	471.87	430.53	427.64	425.13
0.067327	9.1105	3.9174	2.3317	0	0	1.7948	37.644	80.668	152.31	223.73	302.41	395.67	478.81	602.28	683.13	775.7	851.12	863.95	981.81	1044.5	1078.8	1142.9	1208.2	1298.3	1306.3	1327.3	1363.8	1433.4	1488.4	1517.5	1578.4	1578.5	1611.9	1575.1	1565.8	1581.9	1607.8	1589.9	1589.4	1597.7	1906.8	1629.9	1663.3	1629.4	1615	1611.9	1617.3	1598.7	1636.8
0	3.7157	0	25.812	16.922	0	0	0	0	0	0	0	0	0	0	2.4482	15.371	13.108	4.2012	5.8852	0	0	0	0	0	0	0	0	0	0	0	0	0	0	0	0	0	0	0	0	1.5437	0	1.3512	0	0	0	0	0	0	0
0	0	0	2.1743	10.177	30.428	34.473	74.031	141.76	171.4	247.39	342.27	399.28	484.78	609.92	667.63	735.16	797.45	820.21	900.02	933.64	1013.6	1031.4	1075.6	1059.3	1090.5	1111.1	1138.5	1171.6	1135	1121.6	1181.3	1162.4	1181.9	1149.5	1225.7	1239.9	1222.9	1205.9	1198.3	1216.9	1229.8	1110.9	1191	1209.2	1175.6	1183.9	1151.4	1161.2	1170.8
14.425	5.7096	0	0	0.19662	0	0	3.2466	0	5.8566	2.684	22.251	99.025	141.3	175.16	194.13	242.64	302.19	321.24	358.48	386.75	435.87	432.36	416.74	326.41	455.72	486.4	516.6	529.07	400.49	398.85	394.11	391.89	368.75	382.84	371.49	363.03	386.85	372.39	358.03	343.55	317.61	344.48	292.29	305.19	289.31	290.18	283.36	295.71	323.54
0	0	0	0	0	8.5043	30.246	72.055	154.11	262.04	397.69	553.93	707.95	884.49	1107.5	1293.1	1443.8	1585.6	1637.8	1791.3	1837.7	2020.8	2070.3	2154.2	2265.2	2318.3	2388.1	2450.8	2466.5	2548.3	2555.6	2609	2588.8	2644.8	2659	2614.1	2692.2	2682.5	2675.5	2663.7	2703.4	2684.3	2695.6	2763.2	2741.9	2720.8	2751.6	2722.7	2719.5	2759.4
0	0	0	0	41.916	104.11	165.84	270.4	394.53	550.89	725.49	892.97	1072.3	1223	1436.6	1694.1	1895.3	2001.8	2066.4	2121.1	2377.8	2485.2	2513	2564.6	2582.9	2604.7	2656.3	2765.3	2813.2	2886.7	2878.9	2876.5	2857.4	2800.8	2768.3	2804.8	2755.5	2816.5	2834	2812.3	2758.4	2674.6	2603.6	2570.7	2554.3	2536.1	2560.7	2544.4	2544.3	2537.9
0	0	0	0	10.92	5.226	14.497	25.234	55.148	82.8	123.44	159.55	204.11	269.41	325.56	376.43	410.93	449.28	551.99	580.34	623.98	695.38	661.17	717.67	703.16	706.92	734.77	689.71	701.51	737.76	787.16	739.62	769.42	810.39	790.11	827.67	826.59	804.64	823.69	836.86	811.06	814.21	820.72	851.02	887.4	863.58	828.84	894.89	923.01	909.73
0	13.752	2.2535	0	0	0	15.885	60.084	187.83	326.28	510.35	691.51	876.78	1059.4	1336.1	1463.3	1621.7	1741.7	1848.2	1928.2	2112.4	2202.1	2215	2214	2229.2	2218.9	2205.3	2215.4	2225.8	2261.8	2261.3	2238.3	2239	2221	2170.9	2182.2	2182.1	2200.4	2196.3	2241	2173.7	2278.2	2276.8	2219	2195.1	2168.3	2192.8	2183.1	2234.7	2205
25.305	7.3098	4.7615	0	0	1.3034	0	9.596	12.222	42.966	49.136	87.647	160.43	206.76	245.47	309.79	357.75	397.06	434.89	489.76	550.31	566.81	586.58	593.69	599.06	610.29	624.06	622.54	634.42	640.2	644.94	659.23	642.28	636.08	623.27	672.1	651.8	665.34	627.02	615.56	618.69	601.96	604.68	603.05	619.23	603.21	606.72	623.87	619.19	633.39
0	0	0	0	30.97	6.4257	32.412	75.86	147.55	236.19	339	454.98	598.28	721.62	881.64	1149.3	1239	1350	1539.1	1684	1907.2	1932.5	2014	2067.5	2204.5	2255.9	2181.2	2262.9	2214.4	2191.5	2248.7	2275.5	2269.3	2264.7	2250	2194.7	2195.7	2185.1	2200.7	2205.6	2283.4	2226.8	2315.2	2317.6	2230.6	2237.8	2290	2282	2277.1	2291.1
0	9.8398	6.5688	5.9698	11.857	0	0	0	0	0	0	0	0	0	0	0	0	0	0	0	0	0	0	0	0	0	0	0	0	0	0	0	0	0	0	0	0	2.1343	42.003	40.687	65.064	55.252	113.49	157.53	128.02	179.15	247.06	322.94	433.12	529.84
0	0	6.0736	0	0	1.5416	33.529	59.835	132.26	223.66	327.64	418.46	513.58	733.16	889.83	1068.5	1265.5	1414.5	1570.3	1623	1570.8	1575.3	1671.9	1758.5	1741.9	1807.8	1838.1	1896.9	1997	2275.9	2259.8	2182.2	2087.4	2145.9	2200	2190.7	2203.3	2145.9	2101.7	2108.4	2138.9	2160	2087.8	2088.4	2065.3	2060	2155.6	2153.3	2148.5	2176.3
0	6.3599	0	1.5877	0	0	8.0769	43.338	91.83	173.9	261.79	390.48	476.59	524.43	512.88	594.78	693.18	916.35	1043.7	1110.4	1240.9	1247.4	1292.3	1311.6	1344.2	1294	1336.4	1312.2	1306.2	1361.5	1395.4	1418.2	1406.3	1385.7	1374.9	1373.5	1439.3	1427.6	1379.7	1383.8	1372.6	1351.7	1377.9	1400.5	1372.8	1355	1377.2	1383.2	1368.1	1330.6
0	0	1.1451	0.13538	0	0	8.798	31.531	93.67	180.78	338.7	465.91	671.39	862.19	1088.4	1352.2	1522.9	1782.2	1966.5	2207.1	2368.5	2540.4	2695	2916.4	2847	2955.3	2955.9	3065.2	3066.1	3132.6	3155.9	3167.1	3156.8	3175	3119.6	3241.4	3316	3292.9	3336.1	3311.8	3303.8	3358.4	3332.8	3220.4	3262.4	3225.2	3249.1	3258.1	3262.4	3300.7
1.2823	11.652	3.6829	0	0	0	0	21.181	57.825	111.7	190.58	276.08	404.92	532.85	800.24	767.52	882.89	1014.8	1138.5	1248.7	1193.7	1351.9	1373.8	1467.2	1476.9	1495.5	1571.1	1623.1	1640	1658.1	1736.2	1793	1753.8	1772.9	1792.7	1804.8	1761.1	1810.3	1790.6	1763.4	1804.7	1813.9	1861.5	1808.6	1844.8	1834.2	1843.4	1820.3	1805.5	1820.6
11.268	10.277	11.428	3.4912	0	0	0	32.898	85.071	173.74	282.67	408.48	552.34	678.66	806.95	943.38	1061.7	1148.1	1242.8	1309.9	1386.4	1365.7	1513.8	1550.7	1613.9	1569	1576.1	1641.5	1634.8	1679	1655.5	1678.4	1647.8	1672.4	1733	1737.3	1717	1773.2	1742.5	1810.4	1783.2	1808.8	1832.2	1858.3	1842.7	1895.4	1970.4	2000.9	2065.7	2109.1
44.399	9.5112	11.163	0	0	0	0	0	0	0	0	4.4205	0	4.9757	6.6166	2.7076	13.877	5.8486	23.66	23.199	20.158	26.434	19.224	0	15.552	10.396	13.493	29.755	9.9344	25.418	38.167	12.459	0	6.2732	0	0	0	0	0	0	0	0	0	0	0	0	0	0	0	0
1.9977	2.1783	1.0048	0	0	0	3.1708	15.096	51.05	101.56	183.07	247.03	336.82	443.39	568.33	702.16	785.4	873.81	972.74	1083.4	1186.4	1251.9	1312.2	1375.8	1442.5	1471.7	1504.8	1551.6	1530.7	1536.4	1525.5	1565.2	1546	1537.2	1520.3	1548.4	1529.4	1508.3	1493.3	1496.6	1458.1	1481.5	1454.2	1433.1	1430.7	1387.6	1423	1419.1	1438.7	1402.1
38.444	8.3733	2.127	0	0	0	0	6.6075	46.54	104.59	166.47	259.43	327.9	340.55	448.46	501.7	578.28	582.76	625.29	662.96	678.29	672.05	757.13	766.07	822.24	848.03	843.77	848.45	824.38	877.23	850.57	878.45	841.73	873.43	866.83	860.47	826.03	806.21	839.05	810.46	828.24	819.16	830.12	817.57	815.42	800.57	809.55	797.98	815.25	811.98
0	1.7251	7.3937	4.55	0	0	0	25.041	36.704	121.06	204.26	291.89	409.16	543.28	678.61	843.08	947.62	1090.1	1193.3	1308.9	1433.7	1525.2	1501.8	1587.7	1676.8	1758.3	1806.1	1776.8	1491.3	1488.1	1368.8	1360.8	1419.9	1776.3	1413.8	1487.2	1477.4	1508.7	1723.8	1838.9	1546.7	1672.5	1804.7	1710.1	1810.1	1763.6	1750.1	1748.8	1715	1693.5
21.502	11.478	0	4.7343	0	0	0	23.715	70.52	130.71	208.15	300.87	328.91	415.58	508.05	651.62	807.07	851.68	801.92	1016.4	1066.8	1128.3	1150.1	1156.4	1253.2	1258.5	1302.1	1272.3	1320.9	1267.6	1354.8	1346.4	1289.7	1362.8	1296.5	1377.9	1375.1	1315	1332.4	1331.1	1301.6	1267.2	1209.6	1205.6	1221.5	1196.4	1217.9	1265	1238.1	1268.3
26.559	18.223	0	0	0	0	0	7.8595	56.627	119.78	178.19	269.96	340.83	468.7	504	629.9	698.97	693.33	788.04	829.53	865.02	909.99	905.13	948.68	963.24	976.18	964.48	996.56	977.02	963.87	988.26	1003	965.42	946.77	919.81	947.19	922.12	932.33	932.63	942.54	914.14	950.99	898.82	883.45	910.65	910.36	893.7	891.93	899.96	930.18
13.406	5.2776	0	0	0	0	13.117	64.394	167.92	298.11	448.75	657.31	850.12	1063.3	1251.9	1418.7	1667.8	1835.9	1895.8	1987.9	2151.9	2222.7	1970.4	1964.6	1953	1916.9	1893.6	1894.6	1910	1923.1	1892.6	1911.9	1887.2	1695.8	1674	1660.3	1848.3	1799.1	1788.3	1879.9	1967.7	1670.3	1698	1705.6	1696.5	1682.3	1664.5	1579.5	1571	1578.5
29.413	16.015	0	0	0	0	9.748	26.658	69.606	117.21	170.37	261.26	345.35	468.53	568	677.63	779.08	829.97	956.74	991.03	1106.4	1174.1	1170.7	1237.8	1259.3	1257.5	1281.2	1284.8	1283.2	1294.9	1297.4	1310.3	1271.7	1252.9	1247.9	1299.3	1274.5	1241.2	1225.6	1247.4	1214.9	1246.7	1221.5	1188.6	1199.6	1152.7	1153.2	1189.2	1172.8	1189.7
2.7313	0.82821	3.4834	0.27941	0	0	6.2252	1.1935	39.453	50.863	98.46	122.55	183.61	217.27	254.97	303.26	353.39	406.69	426.8	471.39	475.57	519.22	505.11	517	505.19	541.32	506	532.64	537.52	550.06	536.58	559.13	550.39	542.78	550.61	551.63	560.67	557.08	547.63	556.64	576.47	568.81	564.74	562.86	558.83	586.34	568.17	543.86	536.05	541.47
0	0	0	12.048	31.825	9.0096	0	14.074	33.695	91.054	142.11	246.8	299.13	350.85	466.33	541.77	643.4	703.02	788.77	866.08	911.59	995.62	987.22	1039.5	1080.5	1116.1	1138.9	1145.1	1190.1	1207.1	1176.6	1195.6	1196	1236.5	1239.5	1168.4	1136.3	1140	1167.1	1178.3	1240.7	1193.4	1206.8	1185.6	1207.7	1166	1177.7	1142.1	1117	1130.2
0	0	0	0.98536	5.919	20.185	26.773	34.355	36.377	35.165	38.387	43.475	36.302	69.404	98.902	99.857	145.25	114.35	201.99	228.79	128.1	148.67	172.07	366.45	385.66	471.61	420.06	412.85	463.91	465.16	470.92	476.66	494.73	521.85	583.2	572.9	440.18	449.79	354.47	480.68	481.33	356.45	542.34	533.62	545.09	595.74	692.24	683.1	686.1	703.09
0	0	0	17.18	32.266	52.41	68.356	90.277	120.59	137.82	170.45	201.22	237.56	268.32	308.3	314.04	279.49	311.3	352.44	342.35	371.37	371.69	365.42	419.85	423.34	418.52	457.87	479.23	497.04	509.37	488.87	511.38	497.78	490.36	495.5	514.41	484.63	493.03	512.19	506.42	482.17	469.04	502.69	487.37	499.82	502.5	489.06	489.6	484.9	482.88
20.004	14.407	0	0	0	0	17.423	52.787	113.39	193.81	253.21	361.69	485.95	546.49	706.4	807.97	859.86	941.88	1049.5	1105.8	1209.4	1182.8	1257.3	1319.3	1381.4	1404.4	1396.4	1443.8	1358.7	1427.2	1407.6	1422.4	1409.4	1305	1357.2	1339.4	1338	1327.9	1410.8	1438.3	1456.4	1502.8	1531.9	1555.5	1633.8	1618.9	1693.2	1695.8	1757.2	1810.4
28.614	38.469	0	0	2.3086	0	0	0	0	0	0	0	0	0	0	0	0	0	0	0	0	0	0	0	0	0	0	0	0	0	0	0	0	0	0	0	0	0	0	0	0	0	0	0	0	0	0	0	0	0
8.4804	5.4661	0	0.70676	1.0956	0	0	0	9.4429	18.674	30.2	47.036	47.978	64.869	74.373	105.11	112.4	144.92	123.38	146.31	140.26	181.72	151.49	174.72	179.42	192.94	198.2	223.11	195.29	211.94	242.49	256.06	247.13	253.74	234.13	225.74	234.65	214.4	226.53	231.79	226.92	201.52	192.08	203.55	180.71	164.14	157.47	153.64	138.28	137.1
12.57	11.53	0	0	0	0	0	3.1933	11.102	20.931	29.352	45.882	61.788	70.434	102.89	120.44	146.81	135.87	143.83	159.39	185.35	178.31	186.48	204.29	221.76	225.04	189.73	176.84	181.43	204.84	211.03	185.04	230.82	231.96	257.1	241.93	225.32	222.31	250.27	243.37	232.11	233.2	232.23	242.63	235.37	237.41	226.91	231.34	236.2	225.07
24.085	13.133	0	0	0	0	0	1.8715	20.354	62.073	125.08	198.44	279.87	331.92	431.06	484.27	558.94	654.36	732.26	804.06	880.55	942.29	986.24	917.19	919.71	988.57	979.1	989.5	1001.9	1020.4	1021.7	1056.2	1055.6	1063.7	1118.5	1103.8	1098.6	1064.6	1053.4	1059	1058.2	1063.2	1083.9	1125.4	1105	1115.7	1122.8	1172.2	1157	1168.3
54.292	19.743	0	0	0	0	0	16.867	81.374	177.33	259.81	391.05	518.98	622.12	753.77	875.7	967.15	1053.7	1179.8	1250.7	1314.9	1364.4	1408.3	1467.3	1493.5	1517.2	1539.5	1513.9	1514.8	1462	1453.4	1471.1	1442.5	1377.3	1383.1	1414.1	1425.8	1392.8	1406.8	1443.6	1410.2	1438.6	1394.3	1355	1338.6	1316.9	1317.3	1311	1318.5	1299.8
6.7779	8.0405	0.31317	0	0	0	0	0	1.9472	11.711	23.545	26.786	43.652	58.108	80.709	98.472	111.52	125.55	141.37	145.58	146.38	135.53	156.5	163.09	165.92	159.18	154.68	155.49	148.29	158.45	169.69	173.61	177.74	161.97	171.35	179.86	158.65	153.97	123.61	150.49	166.8	168.42	186.17	176.36	176.9	173.66	192.75	186.23	195.26	286.29
17.108	13.308	0	0.42728	3.7697	0	0	0	0	0	3.0227	27.714	60.226	86.38	140.71	194.28	276.48	276.22	208.17	221.6	264.72	230.31	238.37	179.52	169.75	148.22	109.97	54.597	107.2	110.3	107.73	122.64	97.527	90.702	86.944	94.235	48.018	48.342	65.299	57.147	39.073	13.805	59.446	49.743	39.856	13.545	0	24.688	12.321	2.9433
0	0.62633	7.3683	4.4388	10.666	3.9815	0	29.439	63.905	139.12	236	333.69	434.91	542.71	648.84	782.42	898.88	974.45	1051.8	1130.7	1207.4	1213.8	1289.6	1295.2	1300.5	1381.8	1390.2	1386.6	1421.6	1388.7	1385.3	1433.8	1405.4	1479.5	1453.3	1371.7	1365	1356.1	1358.7	1393.7	1388.9	1361.3	1374	1349.4	1329.9	1319.7	1334.9	1341.9	1292	1297.7
15.909	14.544	4.2622	0	0	0	0	0	0	13.992	15.421	38.761	59.79	87.422	121.01	123.03	166.86	176.46	184.94	221.47	253.9	265.23	261.04	265.99	273.43	276.84	265.44	262.36	268.65	271.99	264.74	268.75	267.54	266.68	263.75	245.3	233.01	249.1	241.07	227.33	229.21	220.09	216.5	230.87	216.28	212.69	206.43	201.72	199.08	200.37
0	0	0	0	9.983	2.5548	11.823	32.717	78.514	147.5	213.62	288.18	342.37	419.07	531.45	574.43	692.22	732.03	828.29	869.58	935.01	992.71	1056.6	1082.7	1134.8	1200.6	1211.1	1281.6	1275.6	1325.8	1323.2	1381	1354.5	1389.2	1357.6	1329.2	1352.3	1379.5	1382.5	1351.5	1363.9	1400.2	1384.8	1344.8	1370.3	1357.2	1377.2	1358.3	1366.4	1372.3
32.548	12.359	6.5517	0	0	0	0	0	13.516	43.29	90.579	154.66	195.9	273.13	345.26	407.99	450.75	510.47	547.54	578.79	576.29	604.86	674.81	683.5	665.65	689.22	698.43	735.68	752.29	753.97	728.24	754.55	776.64	786.81	794.78	802.36	804.05	829.72	818.67	827.32	812.98	800.64	810.72	795.26	816.86	823.14	775.3	780.74	806.61	768.43
1.7012	9.1921	0	0	0	0	30.296	59.767	118.96	180.93	258.29	327.96	388.54	488.62	606.94	700.04	783.54	820.68	897.84	959.43	1007.9	1076.5	1061	1069.5	1140.6	1162.1	1147.1	1166.7	1202.8	1215.6	1241.6	1228.6	1235.6	1250.9	1189.4	1247.3	1190.2	1186.9	1222.6	1181.7	1214.9	1197.9	1220.9	1214.4	1209.3	1203.8	1198.7	1183	1183.3	1131.5
26.222	12.484	0	0	0	0	10.886	23.19	50.886	65.296	129.06	203.68	274.06	321.77	384.09	470.48	503.38	560	608.1	635.77	677.03	741.48	773.64	810.36	701.39	752.96	754.97	765.48	769.79	754.16	765.74	810.02	765.7	763.06	763.14	760.45	785.91	754.32	763.78	775.73	775.56	775.7	759.13	755.86	763.72	741.66	752.89	752.09	782.49	805.76
0	25.184	15.977	71.596	88.611	116.65	0	0	128.8	131.34	165.65	201.1	224.77	85.026	268.91	135.17	213.32	265.48	246.02	353.49	294.43	358.92	366.92	459.61	497.38	526.19	520.82	551.17	587.57	602.64	620.32	649.32	714.45	720.86	764.56	761.95	808.71	829.61	868.94	868.5	864.27	891.16	904.07	913.69	990.4	963.77	966.15	1019.1	1049.8	1043.9
0	7.1394	0.93185	0	0	0.79868	13.802	41.178	75.392	140.76	208.28	283.66	333.39	408.67	487.16	572.46	615.34	669.25	707.59	801.48	830.7	867.73	880.03	924.28	947.47	942.09	954.65	980.84	989.82	1033	1023.8	1013.8	1027.7	1066.8	1053.7	990.21	968.98	987.96	975.38	975.27	1008.9	1023.7	993.56	935.01	936.38	925.48	912.38	863.82	924.72	900.23
0	12.27	0	0	0	0	9.6218	19.328	101.91	172.83	269.35	414.49	504.2	663.19	746.27	871.36	968.69	1086.4	1206	1251.9	1287.8	1327	1389.3	1357.3	1445.7	1441.8	1489.5	1472.4	1533.8	1532.3	1580.8	1576.2	1605.9	1584.6	1538.2	1506.1	1548.1	1505.7	1514.2	1531.2	1505.6	1470.2	1463.2	1461.5	1480.7	1400.6	1430.6	1375.5	1368.7	1374.8
21.425	10.604	0	0	0	0	0	2.0499	36.139	68.669	101.19	168.89	281.42	362.49	471.89	566.46	664.9	775.18	822.27	915.26	1025.2	214.24	310.12	335.44	340.74	353.18	380.09	396.31	386.69	391.47	398.49	416.74	406.44	458.12	466.68	478.49	417.66	390.14	397.97	387.17	397.51	385.43	393.75	406.1	396.01	415.57	391.59	420.36	426.45	434.22
26.867	11.819	0	0	0	0	0	0	43.986	110.39	168.98	236.1	312.59	396.72	452.79	551.88	638.15	670.05	722.7	753.74	838.58	844.91	910.88	884.19	942.65	962.44	946.87	963.33	960.88	945.94	958.57	975.42	953.31	972.43	949.22	955.1	1031.2	908.98	931.3	938.46	949.85	940.45	937.92	946.48	907.87	936.48	929.21	929.24	936.87	922.28
22.4	10.167	0	0	0	0	1.0533	8.798	32.288	99.966	151.6	260.79	317.39	433.25	474.95	579.66	664.88	722.29	813.59	917.88	1009.7	1054.9	1087.2	1219.5	1282.7	1252.6	1234.4	1316.3	1258.3	1278.3	1275.4	1350.1	1369.7	1340.3	1364.8	1380.8	1412.6	1384	1365.9	1345.5	1349.7	1397.5	1350.8	1372.9	1385.9	1327.4	1370	1379.9	1353.5	1350.6
0	0	0	13.074	36.22	0	19.662	32.568	52.568	77.91	131.99	179.66	253	269.17	369.89	400.33	470.08	552.82	579.25	656.25	668.52	717.17	704.85	735.55	750.36	765.29	769.86	761.19	761.78	814.97	763.59	775.85	829.14	759.5	747.18	629.82	613.41	594.76	606.73	571.03	556.22	576.5	572.74	542.74	565.93	530.43	553.8	604.95	619.51	611.28
0	10.606	4.942	0	0	0	0	14.62	57.395	89.104	151.66	221.51	280.79	366.21	471.94	552.4	628.41	678.81	710.7	785.4	800.18	889.68	899.76	959.24	957.31	990.79	983.36	1034.3	1011	1046.4	1001.7	900.57	953.67	989.41	939.81	933	930.94	888.86	947.05	948.77	893.79	925.32	908.87	911.26	894.4	883.29	864.88	856.6	846.26	852.46
0	0	8.3177	0	5.3712	4.4304	2.9983	8.2143	0.38554	16.317	11.261	27.871	20.821	38.986	41.231	55.197	73.566	84.988	111.79	117.24	148.04	158.43	172.22	199.34	207.86	227.89	246.27	245.91	265.85	262.36	285.01	297.95	294.33	284.27	306.82	297.45	308.76	321.66	336.21	317.44	310.32	319.45	317.41	321.27	325.85	330.43	327.11	323.23	319.26	320.55
0	1.8942	5.7333	3.5077	7.6557	3.7097	10.891	4.3283	4.0345	0	0	0	0	0	0	0	2.3352	19.977	47.664	82.664	103.82	141.08	165.85	225.67	223.68	211.92	210.29	258.76	224.15	305.21	289.59	336	271.25	292.04	285.82	303.65	315.69	290.38	287.75	302.49	270.52	282.1	291.56	291.09	274.44	238.58	265.27	267.83	242.05	247.97
21.695	10.27	0	0	0	0	0	8.6892	43.688	112.17	204.49	294.58	382.27	490.7	614.85	704.68	814.21	891.01	948.32	1035.6	1036.9	1080.9	1102.3	1188.2	1209.5	1260.1	1242.8	1272.8	1279.3	1300.1	1337.2	1369.5	1311.8	1367.2	1355.7	1323.9	1327.7	1343.5	1316.8	1316.8	1330.6	1324	1299.6	1301.6	1261.8	1244.5	1237.1	1263.2	1264.9	1232.4
0	4.4154	0	0	4.2185	1.5237	0	4.6384	8.0226	18.307	4.4639	0.88783	13.202	116.32	179.28	196.85	212.69	217.03	216.63	249.95	258.61	275.08	309.02	293.73	288.71	296.06	279.92	287.81	282.79	300.98	310.33	323.88	300.48	295.79	309.33	295	304.81	295.17	325.07	42.668	38.916	45.507	39.998	44.087	41.581	45.269	42.413	27.079	29.422	23.623
24.853	16.544	6.8783	0	0	0	0	0	7.4759	46.573	79.4	104.36	121.83	145.22	220.1	224.91	251.76	295.79	316.49	329.46	349.31	357.41	365.13	365	382.34	403.43	408.25	430.11	434.31	454.08	469.88	473.75	479.38	504.1	473.54	510.2	491.76	493.04	516.17	479.95	483.51	491.26	492.14	481.03	485.25	484.44	496.92	468.98	490.23	533.55
0	0	6.6374	1.6653	15.358	13.958	17.909	17.99	37.455	24.489	17.807	30.104	33.023	34.39	52.543	70.648	88.314	90.594	110.8	128.09	144.35	163.23	174.21	197.82	197.86	199.98	161.82	176.05	175.78	169.09	167.82	157.27	157	173.88	186.48	175.42	176.49	174.2	165.91	169.88	157.05	175.57	186.67	208.67	190.62	172.31	143.52	144.45	134.77	123.07
0	5.067	1.6152	0.31089	0	0	2.1199	34.989	75.79	139.67	222.99	287.94	407.23	515.05	619.3	597.27	682.39	750.44	850.56	882.95	938.35	928.17	1168.2	1460.7	1528.3	1593.7	1591.9	1597.7	1579.2	1498.1	1487.9	1655.1	1657.7	1637.9	1596.9	1606.9	1587.6	1592.3	1558.3	1592.4	1568.9	1596.9	1623.9	1605.6	1609.2	1610.5	1608.3	1607.3	1598	1619.3
14.865	20.849	18.775	0	0	0	0	0	0	0	4.5285	24.788	7.9045	25.76	30.171	56.793	115.13	168.37	162.29	233.98	247.82	320.31	274.3	377.46	349.6	371.73	417.61	445.41	483.49	492.34	474.94	493.62	502.27	501.16	548.09	515.81	487.77	530.09	552.81	594.49	649.54	627.01	654.03	630.69	599.24	612.97	616.28	599.11	568.16	561.91
10.729	3.8187	0	0	0	0	9.4543	38.734	86.488	162	271.07	365.76	515.28	612.83	742.21	854.7	1007.9	1156.1	1235.4	1338.5	1450.4	1566.4	1607.6	1671.7	1736.8	1834.4	1820.6	1864	1887.8	1979.8	1973.1	1984.7	2022.6	2023	2052.1	2083	2077.8	2095.4	2103.6	2067.4	2105.6	2058.2	2103.6	2160.2	2161.7	2173.9	2213.4	2221.1	2219.8	2222.9
0	0	0	0	6.7157	0.86721	17.765	28.75	84.829	147.12	223.68	305.71	371.26	474.64	584.76	624.66	716.34	725.52	812.9	921.89	870.3	794.72	760.85	775.38	798.82	852.78	882.79	896.29	866.42	913.32	875.69	924.98	883.42	915.16	871.81	910.1	895.08	917.2	951.98	920.07	922.93	899.6	916.15	896.47	914.19	872.1	881.69	895.17	892.33	854.1
0	0.41404	0	0	2.1131	0	4.9982	16.818	25.028	56.716	79.389	97.402	130.76	136.57	190.22	186.83	220.42	213.45	234.12	266.47	280.03	293.75	301.1	327.69	367.68	389.42	425.85	447.77	461.41	508.03	495.69	523.46	526.35	555.94	586.64	587.56	585.36	572.52	605.74	583.82	584.51	561.98	508.42	531.84	541.99	534.32	555.83	566.36	554.32	541.91
32.375	16.393	0	0	0	0	36.131	53.702	64.556	120.71	192	280.39	388.04	485	569.65	637.11	775.98	846.87	958.2	1013.9	1117	1154.3	1227.1	1147.6	1261.5	1251.9	1246.1	1268.6	1234.2	1259.5	1264.8	1280.2	1274.9	1328.6	1313.9	1337.1	1360.5	1332.8	1329.9	1167.5	1271	1161.4	1163.6	1132.7	1137.5	1181.2	1114.3	1128.5	1164.6	1113.7
0	13.998	13.145	0	0	6.4359	0	0	0	0	0	0	0	0	0	0	0	0	0	0	0	0	0	0	0	0	0	0	0	0	0	0	0	0	0	0	0	0	0	0	0	0	0	0	0	0	0	0	0	0
0	0	0	0.55664	10.831	10.61	5.193	0	39.332	92.125	193.61	268.04	395.09	485.59	693.4	773.97	950.9	1163.4	1268.5	1421.2	1605.8	1704.9	1811.1	1876	1954.7	2093.7	2165.1	2191.5	2295.1	2308.6	2308.6	2358	2408.1	2394	2431.7	2429.2	2525.8	2468	2513.4	2537.1	2505	2516.4	2466.7	2413.6	2419.4	2382.4	2434.8	2425.4	2464.8	2381.6
0	0	0	0	59.272	110.83	155.84	200.13	304.42	349.25	425	491.29	589.76	648.57	730	788.06	842.52	885.58	880.08	943.32	945.75	975.12	1009.3	974.34	1009.9	1000.7	1053.7	1118	1093.2	1092.8	1061.2	1037.6	1091.8	1078.6	1059.6	1028.1	1031.2	1143.4	1111.5	1152.8	1116.6	1105.5	1084.8	1073.7	1065.7	1053.1	1039.4	1048.1	1019.3	1010.1
5.3678	0	5.9566	0	0	0	0	0	0	3.9619	2.4788	5.1116	0.55393	0	0	0	0	0	0	0	0	0	0	0	0	0	0	0	0	0	0	0	0	0	0	0	0	0	0	0	0	0	0	0	0	0	0	0	0	0
0	0	1.2465	2.0237	4.3749	0	6.5753	36.642	90.995	168.63	287.25	431.3	532.24	641.22	808.77	951.69	1010.5	1133.8	1205.6	1440.6	1730.8	1447.8	1484.7	1518.2	1532.8	1495.3	1521	1532.9	1553.3	1556.7	1560.8	1517.6	1515	1489.5	1509.1	1476	1488.1	1471.2	1449.1	1461.3	1390.2	1403.9	1376.8	1362.2	1354.4	1331.8	1374.9	1378.1	1402.7	1384.4
0	6.8654	6.7209	2.8985	0	0	5.403	43.141	83.535	133.7	222.73	297.04	406.48	517.91	579.23	663.35	727.27	806.86	838.07	898.91	920.73	993.08	996.75	1035	1087	1104.9	1097.3	1096.4	1109.7	1119	1071	1089.9	1062.4	1085.6	1070.1	1060.7	1079.2	1102.2	1073.1	1086.1	1083.6	1099.5	1118.7	1125.1	1123.6	1150.4	1152.4	1181.7	1149.7	1133.8
3.7109	0	0	0	0	0	5.5427	11.656	25.713	38.408	49.518	61.043	62.069	78.286	114.41	133.34	156.39	166.45	172.57	190.56	197	205.73	209.27	196.66	198.61	193.65	203.29	186.36	176.69	174.1	163.79	146.78	143.62	158.83	143.76	122.28	125.71	123.51	139.47	123.43	122.79	117.2	108.27	104.4	77.953	74.976	81.052	73.205	56.415	41.429
45.58	20.41	0	0	0	0	0	0	0	0	0	2.8736	9.9516	34.782	31.353	63.563	65.279	48.199	51.843	57.146	63.79	97.038	33.126	61.124	82.523	95.556	91.887	49.474	65.357	35.931	28.236	42.147	56.298	45.99	32.83	26.602	60.043	41.187	42.478	68.988	100.94	102.73	78.667	76.042	78.742	95.393	92.053	106.39	107.15	109.08
0	0	0	41.107	48.233	85.078	69.322	289.27	384.12	561.63	632.84	782.99	925.12	1095.4	1278.6	1118.2	1229.7	1248.6	1288.1	1371.5	1417.9	1430	1441	1455	1484.2	1477.7	1453.8	1554.6	1506.9	1525.1	1579.4	1643.2	1640.9	1603.6	1438.6	1414.1	1439.1	1477.7	1498.4	1501.6	1496.1	1501.3	1471.2	1457.6	1429.4	1391.4	1379.7	1409.5	1394.4	1384.2
3.0465	8.515	3.4396	0	0	0	0	21.382	72.351	163.92	273.34	399.25	517.08	682.37	854.71	1014	1105.9	1230.8	1348.9	1493.9	1584.2	1611.7	1570.4	1707.6	1765.6	1855.5	1884.8	1906.9	1983.2	1934.7	2031.9	2066.6	2127.9	2112.7	2161.7	2124.1	2145.3	2126.7	2195.8	2119.3	2127.4	2098.6	2103	2103.1	2054.4	2077.4	2053.8	2062.5	2073.5	2079.3
0	0	0.65548	0	2.1947	2.319	6.8531	44.772	72.425	148.6	210.18	290.19	371.02	488.5	622.41	735.79	822.23	958.09	974.67	1036.6	1119.2	1198.1	1273.1	1302.1	1338.5	1357.2	1366.2	1426.8	1429.2	1460.4	1497.4	1542.2	1525.6	1504.9	1554.3	1544.8	1553.8	1571.3	1646	1680.5	1627	1627.5	1651.1	1657.9	1659	1618.7	1603.5	1613.7	1615.2	1608.7
7.9077	0	1.0379	1.8834	0	0	0	3.7511	14.962	26.853	55.113	90.747	119.41	151.95	174.1	211.04	227.45	269.68	293.05	319.84	352.32	349.84	381.65	456.35	484.61	500.89	494.87	501.71	521.6	528.1	525.3	558.63	554.7	558.92	550.19	550.46	562.45	516.31	530.27	521.23	502.46	533.79	522.44	523.53	506.09	503.08	511.38	477.03	474.16	490.34
27.758	8.3748	0	0	0	0	0	14.487	60.359	118.55	190.93	258.54	331.97	403.94	482.01	579.61	639.89	692.95	728.34	781.62	795.2	858.33	882.41	889.33	905.98	924.16	944.45	951.02	938.96	982.87	939.94	922.75	942.05	950.44	932.31	925.82	883.12	940.47	921.82	907.12	910.44	924.78	901.74	885.31	900.91	878.06	863.78	864.28	866.38	852.02
5.9796	1.3462	0	1.0858	0	2.91	0.35873	11.653	18.983	13.613	12.082	29.546	49.184	73.776	113.02	140.72	179.1	221.91	264.71	329.74	352.94	394.7	401.87	443.96	467.81	484.1	495.43	522.59	527.91	555.42	545.26	533.38	541.19	595.44	557.46	543.97	559.77	565.02	590.87	597.73	616.5	635.19	616.93	600.7	625.9	623.08	623.3	645.18	645.21	641.97
8.1662	10.962	0	0	0	0	0	12.021	50.377	92.37	133.7	188.69	262.9	354.5	425.72	485.76	599.95	535.85	582.18	635.66	639.31	707.31	711.29	757.2	751.47	764.21	769.77	768.86	750.44	770.57	809.75	778.34	765.2	740.34	766.86	752.33	777.17	767.49	776.57	771.27	767.24	757.96	735.71	763.14	746.74	920.13	939.92	929.41	908.31	903.14
0	0	0	0	0.053817	2.1103	19.247	78.905	170.77	280.52	408.27	557.38	720.38	905.66	1069.6	1233.8	1400.1	1585.6	1709.9	1872.9	1948.5	2039.2	2103.6	2144.5	2226.3	2300.3	2399.7	2501.4	2400.7	2570.7	2518.4	2518	2530.3	2579.8	2648.6	2693.2	2610.3	2725.8	2728	2768.6	2806.5	2806.7	2822.5	2808.9	2692.6	2722.9	2739.3	2733.7	2709.3	2674.9
9.4497	8.6527	0	0	0	0	0	10.441	22.186	34.733	61.664	100.94	129.93	136.47	151.43	171.94	214.48	260.71	261.8	301.22	306.53	368.66	423.12	469.16	441.29	495.7	508	514.96	535.61	539.3	536.27	561.72	558.53	583.69	560.4	555.66	558.45	526.42	547.4	555.98	511.05	519.3	519.14	514.58	500.95	513.54	520.6	500.13	493.13	496.9
0	0	0	8.1163	3.2079	0.90063	17.814	67.398	117.21	253.4	345.65	557.49	672.09	749.49	939.07	1025.2	1162.3	1266.5	1339.3	1368.8	1436.4	1499.8	1568.9	1561.3	1550.9	1611.8	1568.9	1639.9	1662	1694.9	1665.5	1679.7	1646.9	1740.9	1712.8	1741.5	1699.9	1748.7	1791.8	1850.9	1849.5	1837.4	1866.9	1926	1911.5	1885.5	1939.5	1947.5	1926.8	1939.8
31.834	15.817	0	0	0	0	0	0	2.0542	30.002	41.461	90.389	129.91	172.39	191.54	245.03	277.29	315.87	315.95	423.05	379.99	407.1	453.36	481.69	540.67	549.46	563.64	549.58	568.42	590.46	539.57	575.48	577.35	545.12	495.29	536.22	563.67	548.13	564.93	524.65	515.66	515.39	492.24	474	478.28	463.94	465.81	461.8	447.64	451.13
11.216	0	0	0	0.75836	0	7.301	33.071	80.175	140.77	231.66	321.08	440.78	555.61	640.46	757.65	828.21	920.57	965.52	1051.9	1093.7	1130.4	1151.8	1213.5	1183.6	1215.9	1222.5	1234	1209.7	1175.2	1191.7	1131.2	1116.3	1180.1	1110.3	1114.9	1155.8	1130.3	1071	1100.4	1097.6	1082.2	1112.1	1092.1	1122.4	1113.1	1147.6	1110.9	1145	1189.1
15.622	15.255	5.0159	0.32786	0	0	0	16.29	36.915	95.045	171.45	240.22	313.16	440.31	440.6	508.14	582.72	662.96	777.59	925.24	1061.8	1114.4	1183.7	1232.8	1309.7	1340.5	1408.4	1400.5	1382.2	1428.4	1470.7	1529.9	1595.7	1535.6	1502.6	1506.5	1499.6	1552.6	1547.9	1548.4	1556.3	1572	1580.8	1584	1506.3	1492.4	1473.5	1429.8	1466.9	1456.3
4.9152	0.44462	0	1.9361	0	0	0.33676	11.164	58.164	134.78	243.01	365.23	478.64	621.29	770.73	883.09	990.97	1088.7	1216.2	1335.4	1411.5	1442.8	1506	1607.6	1685.8	1680	1753.5	1773.1	1783.4	1762.4	1806.7	1846.2	1856.8	1904.5	1838.1	1863.5	1834.5	1864	1788.3	1814.3	1831.1	1873.5	1848	1858.1	1862	1872.4	1846.1	1832.3	1794.1	1702.4
0	0	1.3771	0	7.81	0	2.3593	2.2549	0	0	0	0.044411	0	0	0	0	0	0	0	0	0	0	0	0	0	0	0	0	0	0	0	0	0	0	0	0	0	0	0.068392	49.736	56.804	41.598	28.589	18.202	39.126	14.019	23.987	49.2	32.834	23.114
22.192	4.7816	0	0	0	0	2.6303	9.5539	49.119	94.102	144.43	221.47	316.41	388.8	478.8	547.21	650.5	734.03	773.21	802.66	909.91	829.94	934.55	951.45	994.94	1057.9	1007.8	1027.5	1037.4	1035.1	1012.8	1038.4	1093.4	1045.3	1078.5	1104.3	1063.5	1056.3	1062.8	1099.5	1057.2	1021.9	1024.6	1003.4	991.61	1004.6	965.03	958.94	980.35	906.6
0	0.65542	0	0	0	1.4579	20.557	52.69	73.107	138.26	182.94	368.02	506.83	575.76	614.99	735.35	860.2	898.39	1003.6	1131.3	1165.8	1388.3	1431.5	1575.4	1645.4	1551.3	1715.1	1728.6	1820.8	1840.2	1836.3	1934.4	1969.5	2002	1979.8	2031	1966.3	1968	1967.9	2029.6	2074	2107	2225.5	2299	2430.8	2383.1	2467.3	2475	2576	2591.6
0	0	0	4.0392	4.8542	0	8.1202	49.53	129.55	266.59	402.46	550.76	714.62	877.31	1052	1224.6	1385.7	1519.6	1729.7	1889.4	1995.9	2117.9	2167.3	2219.6	2235.8	2320	2336.1	2314.3	2381.1	2442.1	2409.2	2464.6	2377.6	2478	2440.7	2434	2480.8	2519.8	2468.7	2501.2	2441.9	2397.8	2334.6	2382.1	2360	2384.3	2376.5	2379.4	2386.1	2448
6.8972	0.44583	0	0	0	0	0	19.079	72.267	127.32	189.88	275	398.64	514	589.5	762.06	868.01	977.3	1063.5	1211.6	1319.9	1425.5	1552.9	1660.3	1669.4	1696.7	1681.5	1697.8	1674.5	1612.7	1574.2	1615.8	1462	1510.9	1429.6	1439.3	1397.4	1362.3	1247.6	1226.7	1195.9	1182.7	1172.3	1196.6	1202.3	1170.3	1192.5	1185	1165.3	1191.2
0	0	0	0	6.2761	38.387	77.087	155.24	218.99	324.5	466.21	561.58	675.31	765.97	880.04	1015	1116	1261.9	1311.7	1409.7	1463.2	1427.7	1513.1	1593.3	1574.5	1572.6	1564.4	1646.7	1681.6	1665.4	1673.1	1664.7	1721.3	1746.9	1682.5	1693.1	1672.2	1762.4	1761.6	1785.7	1742.2	1703.7	1707.9	1695	1672	1639.7	1680.9	1686.2	1689.9	1694.4
38.529	18.419	0	0	0	0	0	0	52.08	105.68	168.18	290.1	371.23	544.22	637.2	751.33	872.16	1015	1114.9	1154.3	1268.3	1430.5	1369	1485.9	1517.6	1575.2	1615.1	1656.6	1714.6	1780.3	1670.6	1710.8	1744.8	1758.4	1641.1	1752.8	1826	1777.4	1833.4	1833.6	1852.5	1909.3	1914	1950.2	2012.9	2045.1	2140.1	2270.8	2360.9	2517.6
34.679	16.258	0	0	0	0	0	0	31.257	80.275	119.22	172.67	245.33	283.37	357.72	453.4	505.1	557.03	627.21	667.61	748.28	726.62	796.12	821	868.61	910.64	913.85	944.56	963.43	954.59	982.33	976.37	958.81	965.33	994.61	998.37	900.96	904.18	928.74	912.24	911.09	879.16	899.12	924.38	937.99	906.69	901.08	921.38	913.96	915.18
28.745	11.21	1.7559	0	0	0	5.0952	48.279	143.67	248.16	384.28	545.2	727.77	949.07	1187.8	1345.7	1561.2	1818.3	1943.1	2149.4	2257.8	2477.8	2645.4	2571.6	2370.4	2364.9	2405.2	2496.2	2622.1	2675.2	2550	2481	2469.6	2503.9	2487.2	2495.5	2451.2	2487.9	2481.6	2485.7	2529.4	2490.9	2517	2488.2	2486.2	2487.8	2449.6	2393.9	2399.4	2412.8
0	1.9893	3.4387	0.49409	0	4.4521	10.338	36.307	76.472	141.68	226.23	306.87	414.55	493.26	592.74	715.33	769.06	865.51	951.2	992.74	1056.8	1085.7	1196.5	1215.8	1213.5	1283.2	1285.1	1251	1271.5	1344.9	1325.7	1344.2	1350.2	1345.3	1362.9	1409.1	1342.9	1408.8	1408	1435.1	1464.7	1486.1	1489.4	1487.2	1470.5	1554.9	1507.2	1565.7	1639.2	1656
0	0	3.0759	0	0	3.2007	2.7187	0.31904	5.1446	0.85006	8.4786	0	6.9376	13.923	28.666	36.504	56.674	43.378	66.736	73.998	70.789	126.79	149.14	150.44	164.93	169.84	140.02	186.61	165.7	206.45	204.07	206.71	155.05	199.16	192.89	200.77	200.45	214.13	215.14	210.32	218.3	230.98	222.69	225.62	210.3	210.87	220.42	222.1	214.2	209.27
1.0023	10.182	0	0	0	0	1.9479	2.697	19.271	38.697	51.07	85.229	118.95	156.86	182.45	225.76	267.41	285.33	300.28	331.84	349.54	367.52	406.52	423.97	456.87	480.06	504.95	500.2	725.31	738.73	559.03	569.61	743.83	704.05	675.98	650.89	677.59	644.39	590.2	596.93	447.02	450.74	463.71	449.62	456	441.25	429.32	438.91	437.32	404.26
0	0	0	0	0	2.5812	31.419	87.588	137.73	269.63	347.68	494.89	623.71	774.66	875.41	1026	1120.8	1256.4	1367.9	1513.3	1595.5	1728	1767.9	1922.7	1970.2	2002.1	2077.3	2109.2	2263	2320.7	2376.6	2075.5	2336.5	2486.8	2483	2451.5	2235.3	2190.3	2506.8	2559.9	2474.9	2516.6	2477.7	2453.5	2267.8	2436.7	2275.8	2445.5	2278.5	2257.2
4.4868	0.95428	5.9581	0	0	0	0	24.464	37.616	91.481	139.77	190.16	258	342.61	417.1	492.64	560.41	634.6	674.43	725.06	810.74	833.29	878.37	879.76	953.96	1002.6	983.42	1024.2	1032.7	1072.5	1056.6	1106.6	1127.4	1128.9	1131.6	1152.5	1167	1211.4	1186.4	1150.7	1209.7	1176.5	1190.7	1202	1184.9	1275.5	1263.9	1245.5	1322.2	1355.9
22.411	13.52	0	0	0	0	0	0	0	0	0	0	0	0	0.64002	37.982	31.398	41.4	49.634	67.098	72.267	65.839	76.676	76.925	90.63	89.953	83.65	87.727	86.79	102.42	84.777	76.79	77.043	96.912	96.558	107.05	102.45	111.08	109.48	109.8	109.89	112.53	129.86	132.15	155.58	139.97	157.99	156.22	162.43	174.52
7.3552	7.379	2.2991	0	0	0	0	0	10.8	28.298	51.21	86.899	115.11	155.3	154.92	181.89	196.67	208.4	230.17	255.65	263.4	271.03	289.83	271.24	265.63	267.57	303.81	307.23	342.42	348.92	348.19	363.42	362.4	321.43	311.9	326.11	323.97	362.91	393.39	386.15	398.74	429.46	513.95	534.92	551.15	542.86	526.2	540.57	442.23	440.28
0	1.2892	0	0	0	0	19.83	41.506	100.45	171.74	296.07	434.63	605.76	838.74	1010.7	1187.9	1421	1615	1835.3	2041.8	2209.5	2330.4	2460.2	2610.7	2644.5	2683.1	2810.9	2851	2958.3	2963.4	2978.6	3059.3	3023.6	3037.3	3045.9	3049.7	3109.9	3134.6	3146.9	3119.1	3078	3131.7	3101.4	3093.1	3148.5	3167.9	3157.3	3045.2	3046.9	3101.7
0	0	0	4.2187	17.947	7.6022	19.002	16.714	28.467	16.163	25.007	37.725	43.887	57.358	76.971	103.36	119.57	152.58	169.39	193.2	179.55	235.74	231.74	298.39	280.89	326	292.37	344.12	360.38	372.74	427.08	372.46	394.14	416.36	419.43	424.88	423.27	432.49	432.22	447.11	425.15	433.49	431.76	449.43	444.61	440.1	438.03	450.89	444.12	449.24
32.943	0.27721	0	0	0	0	29.228	71.725	218.04	383.91	634.77	881.98	1224.3	1493.7	1699.3	2051	2305.4	2625.5	2798.5	3021.9	3185.2	3357.6	3505.5	3700.6	3819.2	3878.5	3893	3895.9	3754.7	3795.1	3834	3939	3794	3892.1	3803.3	3834.4	3800	3943.6	3824.6	3816.1	3726.6	3680.3	3696.3	3654	3623.8	3655	3604.9	3587.9	3630	3626.9
21.139	9.8926	0	2.0899	0	0	0	1.0352	29.824	78.094	146.22	257.23	296.63	392.37	475.04	548.46	608.6	676.79	738.45	797.94	858.06	907.88	988.85	993.12	1033.4	1057.5	1099.2	1120.2	1050.7	1101.2	1149.4	1146.1	934.49	938.84	922.24	933.74	904.54	886.71	915.65	922.81	943.47	920.43	922.57	904.86	937.06	913.18	908.54	914.73	902.6	917.43
0	37.549	13.54	24.827	0	0	27.757	31.455	60.526	68.527	121.58	232.57	318.53	435.48	601.71	691.78	773.27	835.23	952.92	1005.8	1111.8	1153.5	1146.5	1182.8	1242.6	1286	1270.6	1305.3	1304	1313.3	1342	1381.9	1364	1361.3	1370.5	1442.2	1391.1	1332.8	1348	1345.6	1369.7	1447.2	1418.9	1428.4	1513.3	1578.3	1611.6	1664.2	1697.8	1776.8
10.399	8.9834	0.32706	0	0	0	0	3.4577	25.689	63.378	107.13	184.84	231.71	237.01	282.01	343.64	403.92	451.64	487.32	539.54	574.69	611.68	600.37	562.31	592.94	601.4	625.99	669.16	642.8	667.59	649.29	654.99	646.77	657.79	631.01	652.97	654.96	652.02	662.36	668.45	672.6	659.42	658.59	641.12	659.01	631.7	621.19	619.55	706.27	620.45
33.054	6.4536	0	0	0	0	0	0	0	23.622	41.172	71.675	93.793	117.19	141.27	204.1	212.73	231.24	256.85	308.22	336.69	380.11	406.25	433.88	439.14	478.94	468.76	463.53	444.75	488.63	483.36	517.04	535.02	556.71	559.1	541.45	507.32	478.25	484.58	479.5	480.35	468.76	472.26	507.4	470.51	478.42	472.75	498.56	478.61	495.89
0	0.078756	0	0	0	8.6616	12.086	37.881	127.17	207.98	423.37	624.28	789.23	933.94	1069.4	1251.2	1414.8	1497.8	1588.6	1752.7	1789.2	1872.7	2036.9	2037.4	2171.1	2207	2127.3	2081	2184.3	2268.6	2257.9	2339.8	2296.3	2393.5	2370.3	2359.4	2385.5	2386.5	2405.8	2478.9	2372.1	2399.3	2373.8	2314.2	2320.3	2250.7	2303	2256.3	2265.6	2224.9
0	0	12.03	0	24.757	7.4443	43.619	62.266	140.02	171.21	232.99	285.34	325.61	381.59	361.33	428.58	465.2	442.75	482.43	534.64	571.16	533.19	550.55	556.15	606.21	625.17	646	678.49	672.03	699.81	757.14	751.11	763.84	765.25	780.3	808.43	810.99	849.12	874.13	879.81	866.79	918.74	909.48	904.4	924.54	900.61	937.53	971.32	1037.2	1066
6.0478	7.483	4.0887	0	0	0	0	0	15.865	30.357	52.436	85.376	104.77	144.83	191.8	219.7	259.39	284.02	309.15	344.65	338.57	383.14	383.71	399.92	406.66	507.42	418.27	424.27	445.47	432.7	442.84	425.81	423.42	417.57	423.94	445.3	426.76	434.21	442.26	420.44	442.7	420.38	431.09	436.58	439.35	442.69	449.57	448.15	454.32	453.24
14.377	10.805	0	1.1417	0	0	0	0	0	0	0	0	0	0	0	0	0	0	0	0	2.9712	0	11.93	5.9081	24.017	8.9954	0	0	0	0	0	0	0	0	9.1881	0	0	0	0	0	0	0	0	0	0	0	0	0	0	0.13955
28.541	19.418	0	0	0	0	0	50.68	142.6	273.32	431.8	620.78	776.33	965.49	1136.1	1303.3	1493.9	1631.9	1727.1	1883.9	1861.8	1912.3	1712.1	1970.4	2034.6	2120.2	1918.1	1971.3	1983.7	1994.2	2004.2	2035.3	2011.7	2243.4	2178.6	2204.9	2187.4	2177.9	2230.8	2239.6	2208	2101.2	2231.2	2206	2179.3	2175.6	2193.1	2186.3	2159.8	2153.2
0	0	0	0	1.5359	1.5451	55.205	65.727	132.53	196.34	281.6	360.2	483.54	602.32	650.97	706.16	879.02	940.6	1072.6	1112.4	1162.1	1205.9	1257.2	1328	1350.5	1392.6	1437.9	1461.2	1524.2	1492.7	1496.4	1517.3	1510	1524.8	1514.1	1520.6	1521.4	1546.4	1542.6	1531.2	1489.9	1447.1	1437.2	1399.2	1410.5	1364.4	1343.5	1308.2	1273.5	1252.4
0	0	15.746	13.211	3.7411	15.276	21.051	57.416	68.067	173.95	248.24	380.18	511.53	624.6	747.24	824.66	940.66	1060.2	1188.2	1357.9	1451.3	1530.9	1508.8	1593.3	1616.3	1634.1	1707.4	1775.9	1821.5	1803.4	1836.3	1872.4	1864.9	1906.8	1883.8	1893.3	1531.4	1539.2	1591	1624.2	1647.8	1557	1613.7	1557.9	1573.2	1563.1	1604	1613.2	1631.4	1595.6
0	0	4.7996	8.2908	2.6012	0	6.1782	17.033	41.367	82.697	115.25	157.74	237.62	275.29	328	351.14	402.38	445.27	453.46	503.84	538.43	553.54	585.37	597.5	581.06	626.51	641.55	628	726.55	627.04	656.19	668.25	649.6	662.65	613.55	631.66	628.28	592.07	626.77	615.35	609.08	590.93	588.18	581.19	476.93	558.85	542.3	561.54	558.75	535.21
11.685	16.502	0	0	0	0	0	9.3415	55	108.61	211.01	242.54	321.57	360.47	395.51	428.38	440.15	462.36	505.32	533.44	525.29	531.98	560.38	581.34	576.16	601.05	622.75	595.22	636.32	595.49	584.33	549.5	609.81	640.66	621.09	609.97	604	585.78	601.56	595.41	600.79	594.07	574.49	580.24	585.87	566.9	577.74	563.5	486.51	507.81
0	6.6216	8.7768	0	0	0	0.61039	6.5748	29.491	53.725	111.7	168.8	215.09	285.63	340.73	398.18	429.25	474.37	472.07	527.77	568.61	645.21	693.51	768.56	814.47	790.75	782.5	802.91	801.58	797.5	740.93	755.55	748.52	731.36	767.39	688.42	724.37	720.29	709.43	737.88	686.72	726.27	699.1	688.61	710.71	701.95	733.91	772.43	793.27	766.07
0	0.085613	0	4.5693	0	2.3317	0	16.058	12.201	16.155	18.31	41.909	63.129	91.367	119.68	140.29	191.29	200.15	208.83	216.5	272.19	263.88	302.13	293.48	340.21	367.13	502.24	453.5	476.35	478.26	466.9	487.64	517.9	484.49	467.14	492.03	511.95	497.07	496.34	502.02	520.52	561.1	562.67	541.19	530.78	525.88	504.36	529.16	507.69	568.59
0.69076	0	0	0	0	1.277	39.357	137.26	234.57	390.19	457.95	652.59	792.69	971.42	1185.3	1375.6	1515	1726.8	1919.5	2136.2	2347.2	2530.1	2682.3	2821.4	2917.9	3023.9	3153.3	3215.9	3331.2	3376.2	3410.4	3519	3607.7	3678.3	3626.1	3723.7	3781.5	3774.7	3802	3759.3	3766	3821.5	3755.7	3704.9	3749.7	3691.5	3723.4	3694.7	3663.4	3732.8
19.747	7.1886	0	0	0	0	18.198	96.5	229.76	374.48	616.22	819.51	1128.1	1378.4	1589.8	1818.5	1990.5	2169.8	2380.6	2575.3	2685.3	2846.9	2934.3	3037.9	3174.9	3235.3	3338.2	3392.5	3345.2	3423	3451.9	3515.5	3534.2	3553.7	3489.7	3532	3553.6	3597.1	3527.6	3607.8	3564.4	3617.3	3606.8	3461.5	3496.9	3460.4	3510	3757.5	3721.7	3783
24.739	9.1181	0	1.3371	0	0	2.6909	21.892	86.635	160.2	242.75	320.96	419.5	520.02	611.68	698.1	746.64	830.79	919.6	999.88	1039.7	1143.4	1136.6	1184.5	1196.4	1220.8	1273.2	1373	1337.8	1351.7	1351.3	1414.4	1408.1	1398.7	1385.3	1422	1386.7	1415.4	1409.8	1405.8	1423.1	1424.4	1378.1	1367.9	1393.6	1364.3	1381.5	1353.2	1343.4	1323.6
0	4.548	3.9379	0.57648	0	0	13.391	56.265	101.08	177.88	254.08	324.51	429.7	538.23	630.07	712.77	797.43	863.62	976.81	989.9	1080.9	1087	1125	1115.8	1144.1	1168.7	1162.9	1214.9	1224.1	1275	1288	1311	1308.3	1279.2	1272.2	1260.1	1293	1282.9	1263.1	1274.5	1143.3	1177.9	1415.3	1428.3	1423	1391.5	1338.4	1395.8	1370.3	1268.6
0	30.936	0	0	0	1.4557	12.07	44.524	107.55	210.64	350.42	485.18	648.1	762.4	900.47	1100.1	1224.1	1388.8	1534.7	1712.9	1832.1	1972.4	2095.1	2174.4	2255.1	2311	2354.9	2384.7	2454.1	2408.8	2462.7	2437.6	2409.7	2472.2	2470.1	2433.7	2633.2	2595.1	2541.4	2561.6	2435	2515	2458	2414.9	2468.1	2438.5	2464.4	2313.4	2396.7	2336.4
0	0	0	0	0	26.207	45.593	56.556	78.12	91.934	119.01	155.87	164.94	230	272.3	303.05	304.04	306.15	335.26	355.44	354.16	351.77	344.6	374.13	422.66	443.01	440.52	450.73	475.74	469.24	465.82	484.12	518.13	523.81	519.22	583.19	640.12	661.1	724.99	772.03	737.65	765.03	783.09	756.39	797.47	804.98	817.68	806.46	815.99	853.78
0	0	12.526	8.9098	3.022	0.39223	13.972	48.862	67.124	111.71	214.34	213.26	419.3	427.55	336.09	680.22	860.58	1076	1144.2	1220.4	1414.8	1598.9	1266.2	1508	1668.5	1318.3	1593.9	1720.7	1776.4	1809.8	1843	1865.7	1907.3	1860.4	1881.4	1876.8	1928.2	1950	1948.6	1937.2	1950.3	1909.4	1906.5	1914	1914.4	1890.3	1862.3	1905.5	1935.9	1904.1
6.1737	3.5404	4.9428	7.823	0	0	0	6.308	15.407	48.24	79.48	118.5	188.17	230.85	292.69	355	436.37	461.68	488.06	521.29	534.74	579.22	611.87	630.03	648	659.38	635.93	690.55	686.65	724.43	671.77	685.1	695.21	678.74	657.44	661.47	640.88	619.83	602.03	623.96	582.88	603.04	674.07	650.05	665.53	670.82	654.84	675.4	663.88	580.75
1.5347	0.48982	12.311	3.6852	1.9195	0	0	0	1.1455	5.347	20.077	20.128	21.917	27.392	58.874	59.139	58.772	44.245	42.183	64.619	48.38	52.899	36.438	0	13.447	4.3427	0	0	0	0	0	0	0	0	0	0	0	0	0	0	0	0	0	0	0	0	0	0	0	0
16.34	0	0	0	0	24.518	0	0	2.1298	0	0	14.114	0	6.1065	14.079	41.799	24.017	24.799	24.965	20.928	25.865	23.443	4.3493	22.235	32.534	33.813	28.028	15.69	17.683	0.89461	2.7385	3.5669	0	0	0	9.9829	17.084	0	0	0	0	0	0	0	0	0	0	0	0	0
19.251	11.603	0	0	0	0	0	0	0	1.8293	26.246	66.062	64.071	106.34	128.79	160.26	211.31	240.33	271.49	302.62	322.43	350.42	340.99	354.93	370.6	401.51	427.78	442.94	451.62	457.96	452.96	467.16	464.11	497.1	480.58	484.8	471.69	484.06	499.69	509.53	493.31	488.79	511.01	491.61	490.07	481.56	482.69	470.25	466.47	467.54
3.3517	11.963	0	0	0	2.3107	0	0	7.6942	2.3757	39.584	80.415	78.655	131.29	113.99	175.19	199.63	243.36	267.19	299.06	285.91	261.13	268.11	294.79	315.83	316.56	88.392	121.82	141.77	151.03	145.9	134.22	106.38	106.83	113.03	105.12	110.79	99.481	93.7	133.14	84.558	97.379	73.198	58.577	89.775	50.384	61.713	38.141	44.491	43.88
0	0	0	4.4916	0	3.1817	27.669	80.149	186.78	348.98	454.67	681.92	804.67	1051.2	1126.9	1210.1	1349	1490.5	1525.8	1766.6	1791.5	1794.8	1851.8	1917	1980.3	2087.6	2231.3	2146.7	2253.5	2211.7	2228.3	2267	2218	2144.4	2354.3	2300.3	2160.8	2178	2273.1	2177.5	2169.1	2242.5	2222	2190.8	2206.7	2246.1	2266.9	2283.9	2048.3	2207.6
0	3.3589	0.38813	0	1.9055	0	8.4978	53.425	105.03	178.11	264.8	354.67	429.53	511.41	601.81	685.85	773.85	817.74	889.47	934.24	1013.6	1056.7	1069.3	1111.1	1170	1146.2	1194.1	1215.5	1224.3	1211.6	1240	1249.7	1246.5	1208	1213.3	1213.7	1196.9	1268.7	1184	1173.4	1360.2	1387.2	1431.9	1503	1563.6	1632.8	1695.6	1762.8	1822.3	1884.5
0	2.6656	6.9484	0	0.76182	4.56	10.023	74.891	149.52	304.75	483.26	636.07	806.05	943.12	1123.4	1264.9	1422.4	1532.7	1649.4	1790.2	1878.1	1957.2	1955.1	2071.1	2040.6	2086.4	2052.8	2127.1	2235.5	2168.8	2150.8	2189.4	2154.7	2245.3	2344.1	2173	1943.4	2010.6	2019.9	2054.6	1974.1	1942.3	2053.7	2056.5	2032.9	2085.3	1954	2006.6	2055.8	2205.2
11.114	2.9572	4.0988	0.37917	0	0	0	0	0	0	0	0	0	0	0	0	0	0	0	0	0	0	0	0	0	0	0	0	0	0	0	0	0	0	0	0	0	0	0	0	0	0	0	0	0	0	0	0	0	0
20.854	12.594	0	0	0	0	6.1586	16.648	44.972	106.09	152.28	220.95	288.2	370.6	438.09	507.68	553.7	582.22	658.03	709.25	756.52	762.88	773.84	830.32	886.77	936.76	937.47	938.45	954.99	945.85	946.69	975.37	936.14	920	955.97	1019.8	1066.1	1032.8	1032.2	1035.6	1035.3	1062.3	1019	1033	1023.5	1033.3	1034.5	1005.8	1066.5	1074.3
0	0	0	0	0	11.932	54.076	70.62	155.86	275.6	370.53	598.01	699.7	900.46	1092	1237.1	1356.6	1421.7	1501.7	1610.3	1707.1	1829	1850.2	1907.1	1938.9	1953	1960.7	1998.7	2110.3	2153	2143.9	1881.1	1835.6	1930.9	2224.4	1793.5	2245.7	2227.2	2263.9	2288.1	2215.7	2183.4	2210.2	2151.2	2145.7	2110.7	2119.7	2108.3	2147.5	2127.6
1.535	3.6893	5.1107	2.2091	7.3078	0	0	0	6.976	49.092	97.94	174.08	226.68	323.85	399.46	489.92	562.53	614.75	721.13	803.19	869.45	929.67	955.91	1033.2	1059.8	1104.9	1138.3	1194.2	1172.2	1215.8	1228.5	1258.7	1268.2	1282.2	1311	1256.6	1315.2	1328.4	1335.9	1332	1368.6	1361.8	1355.3	1365.2	1342.2	1367.2	1371.8	1344.6	1404.2	1374.8
0	7.3098	9.262	9.4028	0	0	0	0	31.79	97.017	142.55	225.42	289.24	311.97	430.83	527.97	597.22	604.77	693.81	744.67	788.47	834.52	846.51	854.59	857.63	909.3	907.24	967.31	972.67	1005.9	988.59	1028	1057.1	1027.1	1035.7	1006.9	1029.2	1060.6	1051.5	1078.9	1107.3	1112.8	1083.5	1060.5	1064.9	1032.6	1026.3	1048.8	1033.9	1018
0	0	18.981	22.595	3.1343	10.814	0	16.662	56.776	171.87	234.16	385.73	522.2	646.53	798.64	869.69	1038.9	1111.7	1184.5	1300.7	1401.5	1555.6	1622.9	1697.1	1770.2	1836.5	1929.6	2074.9	2100.4	2141.7	2119.5	2195.5	2169.8	2245.8	2249.6	2182.2	2137.7	2107.1	2177.5	2086.7	2194.5	2204.6	2213.6	2114.7	2222.6	2198.6	2244.9	2245	2284.5	2316.4
8.1149	5.1356	0	2.7056	1.293	1.4634	0	0	0	0	0	0	2.8522	0	2.4776	17.842	36.439	56.028	95.035	118.53	145.55	184.6	194.32	202.51	194.14	202.26	215.89	241.4	197.59	214.6	245.92	251.46	234.04	235.45	208.27	203.36	224.81	216.66	214.39	212.93	217.01	211.58	226.09	237.48	244.46	297	322.92	321.5	372.52	388.81
0.33832	5.187	1.9029	2.6204	0	0	0.45388	1.079	1.7303	15.869	37.324	57.771	93.653	125.34	146.37	172.61	196.24	212.49	204.84	262.43	258.94	274.9	279.45	315.23	305.25	317.47	320.84	305.59	316.28	306.67	305.05	319.95	306.82	287.98	296.56	308.72	343.31	334.41	344.97	383.59	390.59	409.02	430.72	424.13	425.55	443.08	465.63	454.6	482.62	492.63
0	3.2686	0	0	0	5.6138	17.073	59.766	105.81	172.33	263.78	333.55	378.04	499.96	556.63	646.86	658.21	768.57	795.81	825.16	852.89	879.79	916.96	925.76	940.79	962.2	976.81	961.99	973.98	974.94	1018.4	1007.9	1014.3	1038.4	1028.9	1053.8	1070.2	1052.2	1043.4	1057.2	1060.5	1045.3	1063	1042.2	1050.6	1061.5	1055.5	1051.4	1051	1052.7
0	0	10.575	0	6.9584	0	0	0	0	0	0	0	0	0	0	0	0	0	0	0	0	0	0	0	0	0	0	0	0	0	0	0	0	0	0	0	0	0	0	0	0	0	0	0	0	0	0	0	0	0
0	58.738	13.132	17.236	0	0	0	49.984	111.99	214.99	379.04	535.02	743.51	891.34	1115.6	1256.7	1472.3	1679.2	1818.5	1956.9	2129.6	2255.2	2334.4	2490.7	2606	2674.4	2698.1	2763.9	2820.6	2842.1	2827.6	2916.7	2947	3019.8	2694.8	2660.7	2683.7	2693.7	2716.6	2682.4	2695.4	2666	2655.3	2614.6	2649	2650.5	2707.9	2704.8	2725.5	2729.3
1.1677	6.4289	5.0003	0	0	0	0	1.2943	0	19.214	25.235	43.424	60.734	74.917	108.74	140.85	149.01	159.03	170.21	200.21	229.95	216.59	255.01	267.84	295.41	313.54	299.19	317.21	305.82	311.42	319.36	343.97	338.3	336.18	342.52	341.54	336.21	321.71	311.38	307.73	337.06	336.72	347.78	342.95	354.89	343.22	336.3	331.66	334.44	334.12
0	1.9005	8.6504	0	0	0	25.207	20.879	10.166	0	1.776	4.7924	25.221	55.228	16.891	35.084	43.903	63.246	100.67	99.351	115.43	136.15	125.44	146.09	160.45	119.88	126.05	137.55	132.11	148.61	142.3	0	0	2.9548	0	0	0	0	0	0	0	0	0	0	0	0	0	0	0	0
0	0	0	0	12.113	14.797	32.512	72.208	112.88	169.3	214.28	293.31	344.95	406.51	475.74	562.25	602.18	643.38	681.15	737.19	789.15	827.87	854.76	916.55	920.75	937.54	962.42	989.99	1028.2	1053.6	1092.8	1081.3	1082.8	1078.6	1096.7	1006.3	993.4	981.14	946.78	955.82	969.09	961.05	963.5	932.85	952.53	957.36	956.14	899.82	923.5	929.16
0	7.6005	3.4022	0.82359	0	0	3.4326	26.451	50.43	91.839	137.75	178.07	227.72	285.79	336.91	389.38	445.06	452.68	516.59	564.7	594.35	650.54	658.34	684.31	748.42	768.17	775.87	766.7	793.99	821.46	836.89	821.57	823.72	824.65	828.98	828.88	807.16	821.99	816.38	784.02	822.49	822.22	855.76	837.15	833.7	826.73	831.31	812.78	816.36	813.56
1.7107	4.3194	0.80386	2.2989	0	1.4133	1.2703	7.4355	19.037	30.362	46.266	73.43	93.539	124.51	163.06	182.33	213.32	219.77	235.43	252.85	270.72	274.29	273.73	323.98	312.65	339.98	328.41	367.97	380.67	413.99	396.25	427.49	417.43	414.48	422.55	441.43	443.49	440.73	456.03	453.7	466.87	465.36	500.77	503.56	505.13	527.43	532.17	536.13	522.03	555.06
30.025	23.949	2.618	0.038375	0	0	0	0	25.798	69.356	182.51	314.58	430.45	505.46	598.22	722.78	767.19	862.7	967.95	1044.4	1068.6	1136.4	1227.1	1252.2	1269.3	1312.6	1433	1532	1534.2	1559.7	1557.1	1632.1	1542.7	1620.7	1677	1620.6	1671.3	1669.8	1627.9	1647.5	1624.6	1550.1	1638.5	1438.9	1469.2	1454.1	1445.9	1440.7	1426.5	1418.3
0	9.242	9.7924	0	0	0	3.3917	23.236	22.239	52.795	67.081	102.83	148.9	157.87	196.52	238.31	283.83	317.7	344.05	350.24	380.12	391.94	405.4	401.19	406.97	408.23	420.58	451.04	448.59	454.62	472.29	498.56	482.59	504.06	491.22	481.26	460.7	448.72	417.88	398.74	368.06	363.02	324.12	313.32	315.2	301.73	271.48	267.37	262.57	252.54
0	0	0	41.041	1.054	0	2.7608	0	0	0	0	0	0	0	0	0	0	0	0	0	0	0	0	0	0	0	0	0	0	0	0	0	0	0	0	0	0	0	0	0	0	0	0	0	0	0	0	0	0	0
15.597	2.4887	0	0	0.96827	0	0	0	11.222	23.377	42.082	59.236	104.49	123.18	145.43	168.11	186.02	213.32	234.92	256.85	268.87	314.34	343.13	313.86	339	326.35	327.67	337.01	343.32	360.77	381.17	358.6	385.12	365	376.35	405.98	436.06	423.2	430.55	448.03	422.53	403.81	388.47	408.82	400.69	395.72	410.78	403.05	394.86	408.27
0	0	0	12.325	11.408	0	10.78	10.892	26.383	36.361	51.262	74.254	93.824	130.2	144.86	175.35	220.24	235.16	281.34	313.02	299.47	346.69	350.94	397.37	384	406.7	418.05	425.87	430.85	399.11	368.3	405.46	378.28	396.19	340.85	375.14	347.89	337.01	329.38	344.17	320.53	319.51	301.79	312.02	316.53	271.55	284.06	274.54	275.32	262.24
0	4.9013	0.3312	0	0	0	16.087	76.763	172.67	314.55	476.48	639.49	829.22	1001.8	1178.5	1327.6	1521.9	1688.6	1850.3	1993.6	2017.8	2171.2	2216.8	2426.4	2397.5	2393.2	2408.3	2441.5	2515.1	2479.5	2421.1	2453.4	2308.6	2399.7	2353.8	2369.6	2382.6	2381.9	2367.3	2442.7	2405.1	2396.7	2372.8	2422.2	2438.7	2395.9	2440	2408.3	2352.5	2332.9
0	0	0	2.1514	0	0.90692	38.047	93.121	196.75	324.65	474	630.68	794.2	979.72	1132.6	1252.7	1379.9	1492.7	1591.5	1677.9	1708.7	1809.8	1851.4	1914.7	1957.6	1950.1	1952.7	1915.3	1951.4	1954.8	1927.7	1949.8	1935.8	1921.9	1930.3	1915.8	1957.2	1921.3	1965.4	2012.3	2015.2	1998.1	1932.8	1888.9	1869.7	1861.6	1871.1	1868.1	1824.9	1836.9
0	0	1.0989	0.26257	0	2.1511	5.2807	47.172	115.08	212.12	346.75	451.13	618.51	776.2	960.98	1067.3	1222.3	1308.5	1423	1647.9	1707.5	1833.9	1957	2077.3	2196.4	2284	2421.4	2582.6	2641.5	2666	2711.5	2787.7	2733.4	2878	2894.4	2934.3	3027.4	3055.1	3089.9	3120.7	3115	3115.3	3116.6	3011.9	3094.2	3063	3082.2	3103.3	3097.8	3011.5
0	0	0	0	3.5056	5.2507	14.964	40.416	97.016	147.95	212.47	299.14	425.62	553.77	721.21	885.78	1074.7	1252	1484	1664.4	1807.2	2023.8	2209.5	2357.2	2492.6	2633.8	2816.3	2879.1	3016.1	3058.9	3084.7	3140.3	3160.7	3278.5	3272.5	3226.7	3308.8	3376.8	3333.7	3380.9	3262.5	3301.8	3408	3392.7	3448.1	3419.1	3405.8	3436.5	3392.2	3469.2
14.787	8.6449	4.71	0	1.8026	0	0	29.989	103.58	235.96	399.38	652.41	873.28	1128	1331.1	1561	1820	2076	2207.7	2336.5	2584	2689	2860.1	2915	3029.4	3144.2	3094.2	3229.3	3287.8	3277.3	3397.8	3323.3	3306.4	3292	3309.5	3356.4	3369.4	3452	3385.7	3465.6	3433.9	3481.7	3496.8	3585.9	3592	3629	3703.6	3674	3709.3	3828.6
19.623	9.1213	0	0	0	0	0	31.127	92.148	192.3	288.83	401.48	502.45	620.51	739.23	888.24	1009.9	1158	1193.6	1330.1	1399	1433.7	1475.4	1526	1565.3	1586.6	1626.3	1667.7	1684.4	1706.6	1719.8	1732.5	1694.3	1733.3	1711.9	1688.5	1691.6	1711	1695.5	1727.3	1734.5	1736.1	1692	1665.5	1679.6	1622	1625.3	1654	1618.4	1613.9
26.24	12.847	2.0027	0	0	0	0	2.6085	43.293	81.556	121.23	166.5	226.01	295.15	338.57	395.04	465.32	503.25	572.98	605.93	658.81	696.54	708.72	709.33	749.6	753.82	803.3	786.91	833.22	776.03	824.69	787.92	841.97	848.77	806.75	805.19	813.56	825.64	827.51	777.33	817.63	800.43	777.72	788.02	820.39	777.05	806.47	800.33	785.45	783.7
0	0.061974	0	3.4254	5.8718	0	2.6671	4.8483	26.682	30.509	54.011	83.799	103.57	116.72	143.45	195.16	202.13	217.3	247.7	296.39	287.14	328.04	355.37	404	403	406.73	386.14	421.73	449.67	550.84	550.45	518.84	563.44	554.15	577.55	587.19	590.18	587.84	592.96	587.03	580.65	595.61	601.86	609.24	591.84	593.68	581.8	597.3	614.78	650.63
34.212	0	0	0	0	2.2039	6.0322	17.146	27.663	50.735	63.822	97.734	94.811	110.15	120.35	157.03	176.02	202.44	246.99	292.08	288.82	307.35	192.17	157.43	178.39	177.16	173.41	163.82	170.15	175.11	182.37	180.37	160.45	175.18	139.4	152	134.3	148.96	136.79	145.35	151.47	116.77	119.95	129.99	124.64	108.35	92.841	103.03	98.38	103.21
0	0	0	0	71.041	53.808	131.7	0	222.56	280.96	321.6	421.14	492.83	593.84	644.29	738.1	870.15	971.44	1049.8	1134.3	1210.7	1246.5	1352.6	1374.9	1410.5	1449.9	1368.9	1601.9	1494.5	1491.8	1457.7	1456.8	1471.2	1472.2	1571.3	1519.6	1508.1	1509.1	1507.5	1504.8	1450.5	1507.8	1448.8	1461.3	1476.9	1476.1	1464.5	1455	1424.6	1467.8
0	0	0	0	3.8165	8.4857	7.5689	34.867	97.846	211.31	343.07	444.69	589.32	738.47	919.52	1091.4	1250.6	1404.3	1542.3	1706.6	1781.2	1862.4	1993.4	2063.9	2105.4	2177	2111.6	2214.5	2290	2287.5	2291	2302.7	2335	2391.9	2417.6	2440.1	2453.5	2485.9	2450.7	2454.4	2464	2398.8	2390.3	2356.4	2380.8	2309.3	2279	2278.8	2238.1	2345.9
0	2.6159	0	0	4.2367	3.5606	0	2.8352	49.453	79.819	88.571	129.56	168.25	212.89	273.52	303.01	354.99	371.02	423.76	421.41	471.38	490.65	514.82	552.12	578.29	595.71	582.84	588.66	598.94	645.34	617.3	700.41	772.92	779.96	811.51	812.37	838.8	850.96	839.36	873.78	845.39	864.41	842.71	846.26	852.7	837.11	881.43	887.53	854.32	862.58
0	0	0	4.9946	6.6266	0	13.34	53.168	107.48	186.45	289.82	369.31	490.49	600.52	723.7	863.07	948.72	1048.5	1112.9	1189.5	1211.3	1202.4	1270.2	1333.8	1387	1420.5	1412.3	1381.8	1396.4	1469.6	1455.7	1516.5	1510.3	1486.7	1510.6	1522	1563	1555.6	1538.1	1552.7	1502.6	1526.5	1509.2	1451.3	1448	1449.8	1461.3	1449.9	1459.4	1431
0	9.2739	0	0	0	0	12.311	76.661	172.17	310.28	521.38	789.41	1075.4	1383.1	1695.5	1990	2323.8	2541.4	2765.3	2939.3	3164.5	3266.1	3549.9	3684.8	3603.7	3704.2	3762.2	3742.7	3828.7	3846.4	3838	3899.3	3891.7	3913.6	3935.8	3962.3	3986.6	3996	3935.4	3915.9	3972.8	3894.8	3948.9	3931.9	3916.6	3910.2	3899.2	3890.7	3900	3898.3
29.834	29.443	5.1491	4.7036	0	0	0	0	0	0	0	0	4.4859	0	34.468	38.713	62.956	63.931	66.833	77.994	119	72.242	76.484	96.982	124.21	91.302	95.007	87.368	81.76	67.983	68.234	66.017	58.882	73.857	83.043	80.458	37.436	29.328	54.068	43.619	53.642	57.89	77.706	94.621	93.798	90.67	99.012	162.29	154.3	173.15
18.927	10.804	0	0	0	0	0.64325	31.306	47.881	165.83	158.23	179.79	403.7	492.13	598.43	684.21	784.29	830.49	707.08	971.55	998.64	1089.2	1140.2	1054.2	1094.3	1137	1101.2	1193.6	1203.7	1139.3	1171.1	1156	1115.3	1121.7	1026.2	1069.7	1092.6	1145.4	1117.2	1124.7	1109.5	1056.3	1119	1061.7	1046	1059.3	1050.7	1012	1014.3	1010.4
17.468	8.244	1.4829	1.1517	0	0	0	0	0	7.5764	11.489	36.413	44.183	62.713	71.913	95.955	139.16	153.9	155.46	176.78	174.69	190.71	218.49	220.47	252.51	274.6	268.85	266.74	250.58	256.23	237.72	248.6	223.84	249.34	238.35	225.84	221.61	237.06	222.57	242.96	245.78	233.2	221.24	222.06	212.87	210.76	203.85	217.07	173.39	179.1
7.8285	9.6556	1.4124	0.82303	0	0	0	4.5297	30.825	68.556	110.54	165.15	242	287.43	367.44	413.68	466.33	511.97	569.5	620.57	641.68	698.18	735.4	752.17	766.95	796.91	808.63	788.83	840.81	840.45	836.3	843.98	839.57	841.98	858.14	867.06	934.1	927.66	921.78	935.58	928.2	929.48	947.86	972.33	960.56	969.58	974.86	985.29	988.29	1032.1
2.6808	4.1073	0	0	0	0	4.4073	13.315	24.67	39.191	60.203	101.42	132.72	168.39	179.86	207.9	230.14	249.44	290.07	307.76	321.45	325.54	322.41	337.61	347.23	351.28	371.46	352.88	358.52	361.95	373.65	374.99	357.75	345	352.13	349.88	353.06	356.31	348.27	353.22	339.76	326.92	312.04	307.97	303.93	321.77	316.8	301.1	313.77	294.58
0	9.8292	0	0	7.4127	0	6.6137	29.891	50.374	106.9	133.64	208.7	278.16	359.38	427.54	485.67	570.29	649.21	711.54	778.25	877.55	916.73	963.6	998.96	987.26	1039.5	1007.9	1070.9	1079.1	1130.6	1126.2	1147.1	1135.6	1168.7	1139.5	1148.1	1198.1	1177.4	1205.6	1179.9	1188.2	1151.1	1170	1174	1175.8	1166	1164.3	1144.8	1166	1131.4
7.8309	16.887	4.4732	0	0	0	0	0	19.924	38.915	78.765	91.996	159.87	218.99	302.44	332.3	385.88	412.17	460.62	518.43	623.68	543.38	547.16	649.99	643.24	640.05	647.93	663.5	621.05	689.35	639.16	696.19	729.81	701.78	738.15	714.53	732.8	691.3	686.84	667.2	672.66	697.96	622.49	605.56	607.92	608.19	600.31	623.72	616.34	566.18
0	5.6552	0	3.4718	1.6451	0	10.995	61.446	146.2	246.98	377.32	521.57	669.31	829.89	977.02	1126	1268.4	1367.4	1489.4	1640.5	1695.6	1783.3	1820.5	1913.7	1958.5	2005	2058.8	2149	2199.5	2227.1	2220.6	2263.7	2185.1	2251.3	2222.8	2182.3	2241.6	2220.3	2207.8	2186.5	2190.1	2151.2	2160.7	2154.3	2128	2110.1	2036.9	2061.6	2027.5	2048.4
0	0	0.21951	0.2597	0	0	7.7934	32.374	89.21	164.03	254.96	345.79	479.15	586.71	702.63	831.09	944.67	1027.1	1168.3	1210.2	1324.3	1329.5	1446.8	1496	1585.9	1569.9	1611.5	1690.5	1723.5	1608.4	1764.2	1814.7	1952.7	2044.3	1951.7	2023.9	2066.4	2071.2	2152.1	2363	2384.9	2316.6	2436.6	2497.4	2436.2	2467.1	2511.9	2519.3	2524.5	2599.9
0	2.4185	0	8.1933	0	2.0944	5.9973	39.221	89.034	173.38	257.55	371.72	479.51	638.93	730.87	856.75	956.33	1068.3	1129.4	1195.6	1216.3	1310	1351	1380.1	1415	1387.3	1460.8	1461	1531.4	1593.4	1611.2	1579	1500.7	1484.9	1501.4	1482.2	1508.4	1541.6	1512.9	1568.3	1482.2	1504.1	1473.2	1477.4	1639.6	1589.1	1622.4	1559.9	1566.5	1545.9
5.0078	7.3671	12.456	7.9464	0	0	0	3.1469	18.448	50.192	98.517	168.04	253.09	317.35	448.4	472.4	591.23	713.33	673.81	706.6	838.14	808.08	846.09	854.04	765.99	831.02	837.51	849.15	820.22	793.3	775.69	755.48	742.73	768	772.54	761.13	742.97	781.57	772.76	800.33	834.41	815.5	774.79	788.03	779.14	777.62	790.9	811.87	799.52	767.38
10.554	3.9929	6.0504	1.8033	0	0	0	0	0	0	0	9.0121	13.327	37.356	60.889	104.06	169.25	231.47	291.97	381.98	466.18	510.25	590.91	638.87	718.84	778.59	821.97	868.97	874.45	961.86	995.3	988.23	975.39	986.19	1032.2	1065.6	1060.3	1089.7	1067.9	1059.6	1075.6	1042.4	1040.1	1025.9	980.23	1005.5	966.25	975.18	950.91	922.48
0.67837	0	0	0	5.9541	0	1.7402	0	1.1299	0.64935	4.4399	11.582	15.602	22.688	39.497	61.139	86.282	105.95	117.12	145.11	166.85	175.77	195.63	201.96	216.29	239.05	235.27	243.15	235.94	276.33	271.63	292.6	286.13	276.98	275.79	273.21	276.98	284.73	276.09	280.71	286.35	299.7	291.64	297.4	273.37	272.04	290.22	288.25	285.17	286.28
5.1146	10.486	2.2291	0	0	0	6.8881	17.028	54.112	87.335	123.87	183.04	224.4	282.04	327.88	363.23	409.58	438.24	491	518.73	520	535.01	546.83	557.71	541.76	509.41	552.51	567.46	557.51	571.68	586.73	593.86	634.87	630.4	636	615.96	644.04	655.26	679.53	603.42	677.8	678.57	576.43	513.09	636.13	721.44	687.92	688.95	789.19	809.92
0	0	0	10.496	8.1249	26.475	11.414	47.27	59.927	133.25	151.08	224.56	293.88	344.09	418.53	479.22	571.59	643.1	749.24	786.64	839.95	1002.4	1024.3	1089	1052.8	1083.7	1080.4	1138.3	1136.7	1136.3	1182.9	1167.4	1195.4	1205.8	1131	1187.9	1178.7	1180.6	1183.1	1152.9	1172.1	1160.4	1140.5	1113	1087.1	1155.6	1117.5	1062.4	1061	1052.3
0	0	0	167.41	133.88	0	0	0	0	0	7.2089	11.736	3.4798	12.602	25.337	22.523	34.385	36.392	49.321	79.28	90.521	98.406	87.407	98.048	119.79	151.11	142.4	154.08	177.79	154.22	179.31	197.58	143.74	189.32	143.6	133.24	159.6	126.88	118.95	142.44	109.56	127.27	100.22	74.345	76.623	66.604	86.484	77.72	64.352	72.184
22.386	12.434	1.3644	0	0	0	0	21.561	63.776	133	206.51	334.4	437.26	603.28	773.55	878.98	973.42	1097.2	1234.7	1300.3	1386.8	1446.5	1486.6	1571.8	1593.5	1605.4	1632	1635	1668.6	1649.6	1702.7	1750.4	1721	1683.9	1727	1723.4	1698.1	1712.1	1722.9	1697.6	1690.8	1711.1	1661.2	1687.7	1695.9	1667.3	1694	1706.1	1710.1	1786.4
0	0	0	0	5.3565	0.41983	19.371	80.823	195.87	301.18	436.17	577.13	733.16	914.12	1082.5	1230.4	1404.5	1547.2	1731.1	1866.6	1962	2080.4	2154.7	2300.1	2292.2	2369	2370.4	2425.5	2451	2530.2	2523.9	2557.6	2586.8	2607.8	2607.1	2633.4	2570.5	2577.9	2605.6	2597.6	2601.8	2625.5	2588	2627.4	2627.8	2600.2	2566.8	2545	2541.9	2530.8
0	0	0	0	0	6.204	55.805	120.26	250.53	370.85	548.3	741.52	915.11	1105.4	1264.8	1460.2	1663.1	1787.1	1933.3	2040.7	2114.6	2239.9	2289.9	2372.1	2425.2	2499.6	2555.3	2517.6	2551.3	2572.9	2636	2587	2602.9	2594.2	2627.5	2604.5	2613.3	2614.7	2620.7	2589	2584	2590.4	2528.8	2519	2540.1	2510.5	2566.1	2530.4	2492.6	2433.2
0.79855	3.5886	0	0	0	0	9.0016	20.409	76.987	125.43	196.53	260.05	322.42	419.12	477.75	569.51	651.73	670.58	791.32	837.94	898.25	940	975.06	1011.7	1054.4	1040.1	1014.7	990.63	1035.1	1063.8	1066.7	1064.2	1126.4	1119.4	1053	1100.2	1125.6	1091.9	1104.9	1112.3	1097.9	1115.1	1108.8	1135.4	1113.2	1094.4	1160	1116.1	1146.2	1155.1
13.817	15.545	0	0	0	0	5.4529	35.206	94.352	183.3	310.71	492.08	638.19	764.5	973.56	1115.3	1228.8	1491.1	1530.3	1723.4	1730.6	1992.1	2135.9	2254.7	2263.6	2243.9	2326.7	2347.6	2363.9	2399.5	2369.2	2367.4	2365	2338.5	2319.1	2320.1	2259.4	2213.9	2091.6	2094.3	2262.9	2260.8	2152.1	2279.1	2387.6	2421.4	2410	2352.8	2384.9	2344.3
0	9.9112	3.7584	13.747	1.261	0	0	5.0944	47.257	91.185	161.39	226.01	316.95	373.35	495.32	588.47	677.33	752.83	858.18	926.86	1012.3	1040.8	1073.1	1126.7	1054.7	1070.7	1082.2	1085.9	1058.9	1041.3	1204.7	1157	1126.1	1240.5	1273	1313.2	1303.1	1286.6	1289.8	1282.2	1216.5	1253.6	1333.4	1286.4	1254.6	1306.2	1339.8	1259.9	1231.6	1230.1
0	0	0	0	4.2077	3.64	24.375	37.855	73.882	130.82	210.97	315.28	427.86	570.45	573.75	697.07	830.79	938.32	1030.8	1132.4	1265.4	1377.4	1454.4	1532.7	1637	1740.7	1824.6	1851.9	1870	2069.2	2062	2251.8	2381.6	2423	2549.8	2624.1	2736.8	2843.2	2885	2975.1	3140	3245	3463.1	3577.1	3611.3	3614.9	3707.5	3706.5	3823.2	3938.5
26.936	39.831	0	5.2881	0	0	0	0	30.174	76.779	119.91	225.6	229.04	314.82	379.05	463.61	551.38	647.24	698.88	754.41	805.98	897.26	917.9	841.14	1013.5	968.77	968.13	952.52	980.64	995.62	993.48	981.43	925.18	905.3	881.43	930.33	825.22	843.07	847.47	836.2	847.43	803.23	784.5	780.47	761.19	751.29	766.14	992.42	941.6	980.28
5.6695	0	3.5795	0.90156	0	3.8634	0	0	0	0	0	0	0	17.261	49.626	48.512	62.238	56.296	64.924	74.17	78.888	77.668	96.48	91.123	78.771	79.909	50.11	36.829	1.9569	8.8656	0	0	0	0	0	7.0022	0	0	2.5163	0	0	0	0	0	0	0	0	0	0	0
0	0	0	14.327	28.538	6.402	0	1.6052	70.338	106.5	185.1	267.94	322.72	431.27	538.8	632.79	782.55	871.08	1033.5	1095.2	1161	1265.1	1339.4	1443	1467.6	1479	1512.6	1577.7	1629.9	1636.9	1752.2	1750.3	1792.2	1799.6	1813.6	1851.3	1826.5	1820.5	1840.6	1824.2	1834.9	1836.1	1859.2	1857.6	1827.5	1810	1769.4	1816	1817.7	1825.6
27.812	0	0	3.0032	0	0	0	0	52.248	114.29	199.75	283.58	445.73	559.75	699.71	806.35	945.45	1112.6	1100.7	1198.6	1335.4	1209.6	1263.2	1248.3	1320.1	1339.3	1356.7	1388	1391.3	1401.3	1434.7	1433.1	1432.8	1421.8	1404	1471.4	1381.9	1376.7	1352.1	1366.8	1345.5	1328.9	1332.8	1345.3	1336.7	1306.2	1288	1298	1295.6	1288.4
0	0.2609	1.8551	6.1776	0	0.75147	6.9085	47.619	65.737	106.46	181.4	224.46	298.41	381.16	454.01	527.93	562.52	631.76	688.18	692.74	751.91	769.15	783.43	819.38	858.96	847.78	847.67	841.75	825.99	862.26	853.29	904.56	860.14	884.65	831.36	841.6	816.46	827.82	783.23	826.22	857.9	856.77	848.2	861.19	811.91	832.46	840.48	785.8	819.39	834.76
17.267	11.685	1.6341	0	0	0	0	2.9171	21.866	46.701	92.617	143.37	159.89	208.83	249.45	292.03	337.25	376.15	392.9	440.53	464.94	483.16	496.57	535.65	537.1	579.95	580.68	607.94	610.38	601.99	613.43	626.37	617.23	623.63	636.15	634.2	660.37	650.95	652.46	665.64	688.33	637.3	669.49	657.5	634.37	633.73	602.39	614.64	622.82	602.85
30.913	19.858	0	2.306	0	0	0	0	0	20.188	72.824	122.5	199.97	226.25	333.25	366.85	406.52	502.89	534.96	556.11	612.91	568.33	715.92	1028.3	530.27	554.67	537.38	506.55	554.32	528.63	539.88	648.59	667.11	677.71	678.85	633.96	626.78	590.41	603.74	576.16	565.8	524.92	529.64	544.93	522.51	525.9	479.7	482.74	477.28	483.11
10.469	0	0	3.1333	0	0	9.8051	59.534	133.76	232.69	310.19	388.06	500.86	621.18	741.65	829.34	907.75	993.22	1260.4	1162.5	1202.3	1231	1238.7	1277.9	1217.4	1270	1282.3	1574.9	1411.8	1384.4	1234.7	1232.9	1307.5	1218.2	1449.5	1519.4	1387.8	1374.2	1165.5	1150.9	1219	1440.5	1497.3	1198.3	1190.5	1509.1	1216.2	1165.6	1176.5	1148.1
14.662	3.9048	0	0	0	0	0	9.0634	39.986	85.824	126.99	171.25	223.32	258.95	304.28	364.94	395.43	447.66	482.62	508.68	547.71	577.29	621.76	633.75	633.2	650.1	612.5	667.14	673.29	675.53	674.12	647.76	679.7	649.22	654.59	673.46	661.16	669.46	685.52	693.99	710.19	706.26	711.76	699.89	695.31	704.04	695.71	722.75	692.39	692.4
5.5592	0	7.1401	8.1586	3.5906	0	0	0	9.6998	8.1662	0	14.526	10.486	14.328	49.349	70.11	94.051	130.45	139.05	164.37	130.42	168.16	219.63	227.67	188.91	262.19	263.87	274.84	269.51	271.21	267.7	267.02	253.6	267.24	251.2	183.15	174.96	194.36	164.93	188.88	192.65	153.91	154.2	142.99	153.44	120.03	112.81	105.12	106.31	84.289
0	0	9.2868	2.8976	0	0.32763	7.6061	41.995	75.675	156.93	230.55	305.4	431.55	484.21	598.78	656.66	737.79	801.01	859.63	926.82	1005.7	1045.1	1069	1194.4	1200.9	1229	1170.8	1275.3	1227.7	1264.2	1229.2	1256.5	1302.4	1299.2	1279.7	1306.3	1289.4	1311.9	1353	1361.3	1351.7	1381.4	1351.3	1338.7	1306.5	1312.5	1301.4	1295.6	1279.1	1288.9
5.7024	4.2928	1.9185	2.5533	0	0	0	7.2801	19.026	45.265	72.51	116.67	160.85	221.22	275.16	321.07	350.41	401.62	435.05	484.72	526.3	609.32	626.74	654.13	723.58	737.07	774.36	781.11	776.36	792.32	824.44	844.66	852.74	761.5	780.61	795.5	787.38	789.42	764.09	787	800.01	808.13	784.34	784.3	783.9	777.39	767.21	781.4	781.74	782.75
0	0	0	22.839	13.274	12.458	33.066	58.558	121.55	205.09	302.5	449.2	607.61	781.29	914.78	1062.7	1226.6	1236.5	1410.8	1580.6	1705.3	1887.1	1984.6	2154.8	2243.8	2289.9	2403.6	2512.2	2591.5	2586.1	2610.9	2741.5	2683.6	2811.1	2793.5	2895.5	2855.6	2852.3	2871.9	2893.7	2817.1	2859.8	2809.8	2790.9	2811.5	2785.9	2817.9	2825.5	2805.6	2830.9
21.675	11.404	0	0	0	0	11.808	52.939	137.57	236.19	404.22	603.52	802.12	958.77	1153.8	1359.8	1516.7	1668.3	1756.3	1883.5	2141.9	2129.6	2211.8	2249	2381.1	2429.8	2449.2	2505.7	2495.4	2455	2438.5	2466.1	2490.4	2492.3	2528.8	2528.8	2322.3	2308.1	2395.2	2313.9	2381.7	2301.6	2319.1	2330.7	2260.9	2297.7	2285.6	2259.6	2270.2	2251.4
10.693	9.1948	0	3.6651	0	0	4.165	15.627	91.628	173.06	275.68	399.16	542.29	666.8	818.42	958.29	1035	1162.3	1293.6	1346.1	1447.9	1522.1	1563.8	1594.2	1798.5	1878	1739.4	1763.1	1791.4	1805	1772.3	1738.1	1790.2	1682.9	1764.7	1778	1831.1	1746.6	1778.2	1766	1922.1	1864.1	1909.1	1913.1	1873.9	1879.4	1790	1837.8	1788.5	1761.2
[truncated: 21 more rows]
[truncated: 78 more columns]
