# Supplementary material for: Limits on information transduction through amplitude and frequency regulation of transcription factor activity
Source: eLife. 2015 May 18;4:e06559. doi: 10.7554/eLife.06559 (PMC4468373; doi:10.7554/eLife.06559)
Supplement: Supplementary file 1. — Raw single-cell time-trace data for HXK1 (15259 cells), SIP18 (21242 cells), pSIP18 mut A (18203 cells), pSIP18 mut B (17655 cells), 1× reporter diploid (21236 cells), and 2× reporter diploid (19222 cells). The data are also available from Dryad Digital Repository (Hansen and O'Shea, 2015). DOI: http://dx.doi.org/10.7554/eLife.06559.014 [file elife06559s001.zip › source_data/pSIP18_mut6_FM2_40minINT_690nM.txt]

41.25	18.174	0	0	0	0	0	0	28.425	95.944	158.24	266.89	341.95	529.03	624.52	724.24	829.37	939.16	1068.4	770.79	1171.1	1284.8	1398.4	1287.7	1351.4	1402.4	1515.7	1631.7	1784.8	1944.8	2216.9	2401.7	2559.5	2799.2	3106.2	3234.4	3538.6	3875.6	3891.1	4076.3	4267.5	4419.4	4690.5	4923.4	4828.7	4890	4847	5222.2	5357.4	5436
11.155	5.6964	20.752	15.577	0	0	0	0	20.69	24.557	24.599	49.784	55.563	112.77	144.96	223.92	280.03	337.02	461.06	472.12	484.33	572.81	632.01	675.93	756.82	879.94	972.04	1115.4	1134	1299.6	1476.3	1610	1761.3	1844.8	1939.1	1997	2032.3	2034	2086.7	2158.6	2201.3	2208.3	2204	2251.5	2250.8	2284.8	2232.3	2285.2	2347.4	2280.2
7.3473	2.2138	0	0	0	0	8.7697	29.078	60.957	89.544	139.67	223.26	258.22	319.01	361.44	423.6	478.92	571.56	583.96	648.98	681.04	730.17	718.02	771.55	791.66	815.63	856.3	857.68	854.96	872.3	889.84	899.86	931.23	929.07	937.01	957.85	949.39	958.44	988.55	962.27	1006.1	1046	1064	1059.8	1096.1	1105.9	1126.3	1119.6	1148.1	1125.1
10.523	0	0	0	0	10.856	29.345	74.288	119.6	226.8	375.91	517.66	649.89	839.95	928.84	1132.7	1303.6	1444.8	1561.4	1644.8	1743.8	1828.3	1898.7	1998	2076.6	2202.5	2203.1	2319.2	2314.3	2350	2365.8	2400.4	2422.5	2429.9	2463.8	2469.3	2391.4	2452.9	2412.9	2437.2	2478.6	2483.2	2501.5	2488.4	2431.6	2356.8	2341.6	2316.7	2309.2	2330.3
0	0	0	0	1.1991	11.815	9.6894	19.789	49.065	113.63	166.03	266.27	325.7	337.07	453.58	441	509.93	541.91	597.77	639.96	686.12	721.49	705.07	729.08	757.17	756.35	882.11	901.14	1091.5	1083	1345.6	1348	1464.6	1524.5	1789.4	1904.1	2047.9	2180.1	2313.2	2445.5	2552.2	2589	2761.7	2815	2898.5	2959.1	3035.4	3036.4	3157.5	2941.2
23.008	3.9807	4.1361	0	0	0	7.0781	49.47	111.57	191.52	311.84	434.47	587.72	689.56	856.63	982.03	1111.2	1197.3	1286.3	1423.5	1434.2	1527.6	1645.7	1691.3	1609.2	1691.4	1636.7	1640.9	1823.4	1732.8	1806.9	2006.2	2091.7	2141.9	2256.8	2382.4	2558.3	2649.6	2681.7	2818.7	2968.9	3110.2	3177.5	3178.3	3118.6	3243.3	3312.3	3298.6	3285.1	3351.4
28.033	13.233	0	0	0	0	0	16.59	57.721	95.925	138.25	190.53	249.6	279.12	315.7	365.55	390.46	429.82	466.83	536.93	509.97	535.89	521.32	577.96	559.14	610.02	595.38	603.63	575.99	595.33	582.06	610.57	627.21	653.05	651.05	647.61	658	672.87	681.18	640.15	652.77	673.78	654.76	665.78	646.36	634.08	634.99	633.71	623.53	633.72
16.688	33.57	12.814	0	0	0	0	38.615	91.116	205.24	309.9	413.84	561.46	721.66	914.22	988.74	1150.6	1329.8	1483.5	1516.4	1550.5	1605.8	1706.9	1806.4	1694.2	1797.4	1863.4	1871.9	1943.3	2084.9	2097.2	2196	2257.4	2340.6	2415.1	2544.6	2634.5	2687	2752.5	2811.7	2860.8	2935.8	3106.1	3121.3	3131.1	3098.5	3074.8	3080.3	3063.3	3115.4
0	0	0	10.745	5.681	2.5587	7.9631	0	20.367	39.556	73.186	135.71	191.13	236.11	297.21	388.52	461.15	459.23	523.38	585.05	607.78	611.93	679.58	690.06	755.12	749.48	842.23	903.5	924.09	1001.6	1081.9	1042.2	1072.3	1215.5	1262	1371.7	1316	1428.3	1491.9	1543.4	1590.9	1614.1	1631.8	1686.3	1628.4	1653.1	1649.4	1587.8	1649.7	1650.5
24.971	12.545	7.4487	0	0	0	0	30.065	110.44	283.33	523.54	703.72	1011.8	1251.8	1494.8	1707.6	1924.1	2093	2324.4	2529.3	2684.4	2761.3	2857.3	2977.2	3094.9	3150.3	3241.2	3315.6	3338.1	3381.8	3464.6	3438.9	3511.1	3434.1	3429.8	3442.6	3249.9	3307.5	3382.6	3206.6	3118.7	3081.5	3103.2	3418.6	3473.8	3434.1	3379.1	3382.3	3315	3288.8
35.323	2.9947	6.9396	4.0733	7.559	0	0	30.951	71.359	168.06	221.62	342.89	414.32	502.83	616.06	741.26	838.99	920.21	1037.3	1098.1	1182.7	1272.5	1278.2	1387	1448.4	1557.3	1587.4	1664.5	1784	1894	1983.2	2084.1	2162.6	2322	2481.3	2587.6	2714.9	2770.1	2959.9	2974	3169.9	3310.4	2879.9	3112	3205.2	3129.6	3191.9	3215.8	3291	3143.9
0	0	0	0	9.5144	58.574	89.579	153.59	219.36	261.3	331.59	428.98	511.67	608.8	678.07	724.09	825.68	908.18	1008	1002.3	1069.1	1009.5	1081.4	1069.7	1109.8	1164	1193.8	1288.7	1353.6	1335.1	1400.4	1533.1	1590.5	1698.8	1753.4	1970.8	1903	1844.9	1950.7	2008	1989.4	2081.4	2099.5	2157.2	2216.1	2166.8	1789.2	2181.6	2290.7	2325.5
0	0	0	0	0	54.188	77.831	19.888	2.7951	0	0	0	0	0	0	0	0	0	0	0	0	0	0	0	0	0	0	0	20.842	68.25	156.79	215.26	297.06	365.68	460.65	578.66	653.27	714.21	837.05	899.85	978.5	1039.3	1045.5	1129.5	1165	1259.5	1282	1300.5	1376.3	1400.7
0	0	0	0	0	9.7705	29.182	71.634	145.81	209.69	337.92	444.95	613.67	761.11	920.45	1074.1	1230.3	1347.7	1518.7	1664.8	1768.7	1640.4	1631.3	1967.8	1961.5	2104.4	2208.2	2301.8	2348.9	2461.6	2603.3	2716.7	2842.2	2913.9	3006.9	3176.8	3271.9	3598	3471.2	3506.9	3500.5	3541.3	3581.3	3662.1	3636.5	3711.2	3818.2	3831.4	3915.8	4002.7
0	3.4546	0	0.84716	5.1372	0	33.525	85.713	181.02	303.57	433.14	627.87	850.18	1066.1	1155.5	1416.3	1522.3	1807.1	1925.4	2079.5	2146.2	2215.4	2284.5	2529	2496.1	2600	2559.6	2655.8	2688.6	2666.2	2762.6	2816.4	2852.8	2792.8	2761.7	2805.5	2835.9	2829.5	2734.1	2772.1	2835	2790	2886.8	2883.2	2773.4	2860.9	2795.8	2783.9	2789.6	2811.2
14.383	0	0	0	1.9578	1.3171	0.3579	4.4019	1.2194	0	2.0047	0	0	0	0	0	0	0	0	16.347	0	0	0	0	0	16.123	57.421	140.35	198.5	305.84	386.72	539.13	709.98	855.25	978.54	1087.7	1271.5	1435.4	1506.8	1601.6	1636.9	1691.8	1689.5	1749.1	1813.5	1800	1838.9	1801.9	1878.8	1891.6
27.875	25.721	0	4.1189	0	0	0	17.545	173.54	249.9	444.81	525.1	863.48	991.78	909.06	1509.6	1223.1	1892.9	2114.2	2251.1	2354.6	2508.7	2568.4	2650.1	2686.7	2787.2	2940.7	2957.3	2993.9	3077.2	3191.1	3357.1	3193.1	3350.6	3417.5	3598.2	3703	3679.5	3795	3890.5	3960.7	3888.1	3853.6	3849	3703.1	3857.9	3777.8	3716.6	3837.4	3817.3
0	0	0	0.33895	34.963	61.209	85.293	137.55	216.5	195.25	223.94	258.61	279.93	274.05	277.34	329.88	323.91	322.57	374.24	342.19	367.11	384.65	372.62	373.28	363.64	483.06	488.73	375.12	484.91	468.48	475.4	456.37	473.62	438.44	486.29	466.55	434.99	409.62	410.36	389.2	396.31	366.18	383.56	355.3	365.85	333.02	323.43	335.17	322.41	325.12
0	2.7987	7.5988	0	0	0	7.4969	47.511	104.13	172.67	265.31	364.01	441.7	575.12	677.83	762.18	870.56	952.08	991.55	1055.9	1093.4	1168.5	1742.7	1300.6	1274.3	1352.9	1386.2	1387.8	1443.1	1498.2	1545.4	1566.6	1631.2	1634.2	1701.7	1731.8	1790	1854.4	1919.9	1914.9	1956	1964.6	1975.8	2019.2	2028.1	2033	2017.6	2019.9	2002.2	2071.6
45.091	0	0	0	15.124	0	0	0	16.236	28.798	53.892	73.703	112.13	139.17	185.02	216.13	231.21	275.71	286.29	339.72	350.86	358.8	367.96	388.44	381.55	421.17	430.93	443.29	466.94	462.81	489.03	572.54	644.35	740.59	739.48	766.99	832.19	857.83	878.05	893.38	914.24	954.64	955.07	994.31	989.7	1014.4	1011.2	1025	1043.3	1041.1
42.455	23.127	0	5.0522	0	0	0	10.286	62.651	142.76	223.36	318.96	412.08	512.52	613.1	737.39	883.04	914.96	1043.3	1131.8	1139	1285.8	1350.1	1300.2	1413.1	1454.4	1469.3	1559.5	1575.2	1655.8	1745.1	1790.6	1844.9	1921.7	1924.7	1948.8	1965.4	1968.9	2079.9	2110.9	2155.4	2185	2220.6	2272.4	2230.6	2243	2250.7	2227.6	2242.7	2291.6
40.926	14.66	0	0	7.3891	0	0	0	15.391	34.277	78.49	117.64	146.17	178.5	228.17	287.22	316.95	303.08	357.85	372.17	412.25	432.01	414.79	419.31	455.89	511.22	534.4	548.23	627.42	594.89	582.82	606.15	616.77	648.66	631.46	655.2	660.69	690.85	702.67	676.91	700.52	750.66	743.42	766.71	705.85	740.89	692.48	689.2	711.85	714.96
14.471	3.7838	2.8311	0	0	0	0	0	2.7687	2.3097	13.523	46.559	98.715	160.72	205.79	278.72	336.35	419.93	540.47	647.93	723.08	796.83	780.13	808.84	827.87	870.25	893.35	945.64	968.25	745.21	770.57	770.73	887.22	912.93	906.11	973.38	1077.7	1097.4	1142.7	1047.1	1388.4	1530.3	1583.8	1581.2	1564.4	1482.2	1580.8	1548.8	1587.5	1647.2
0	0	0	0	0	4.8957	7.0355	5.6101	11.376	24.933	51.302	65.318	85.746	109.53	133.27	145.45	180.56	191.45	198.48	212.24	227.8	260.68	271.13	282.73	307.97	332.6	377.74	421.36	492.94	556.38	619.57	697.87	779.3	853.56	971.2	1057.5	1183.2	1263.9	1390.7	1458.1	1551.5	1637.7	1747.3	1790.3	1838.4	1923.6	2024.7	2025.3	2110.4	2207.2
11.274	0	0	0	0	0	14.995	14.294	69.493	140.25	220.04	300.2	409.48	544.41	640.29	758.21	855.97	897.5	1001.9	1069.3	1147.7	1232.1	1283.3	1307.9	1325.2	1374.5	1472.7	1505.8	1554.6	1625	1696.9	1764.3	1873.1	1949.7	1964.4	2045.8	2079.6	2152.6	2227.5	2240.5	2258.5	2266	2259.3	2343.7	2366.9	2398.1	2438	2438.7	2443.2	2427.2
0	0	0	0	0	7.5148	47.224	132.02	242.19	405.91	576.11	749.86	959.31	1188.1	1160.7	1246.4	1421.7	1580.5	1791.1	1938.4	1996.1	2182.4	2270	2279	2352.4	2442.1	2442.9	2577.7	2621.7	2595.9	2648.6	2689.4	2651.8	2653.2	2652.7	2683.5	2667.3	2674.3	2638.8	2666.9	2706.6	2711.9	2700.6	2677.5	2694	2681.7	2659.7	2686.2	2715.8	2699.2
0	0	0	0	11.944	8.4388	36.884	55.002	65.492	97.17	132.46	157.19	183.46	221.27	251.28	287.85	329.98	349.27	359.11	392.4	420.72	435.95	483.13	484.86	528.87	533.78	557.58	602.67	648.47	661.95	707.26	735.8	774.15	799.38	838.8	864.54	914.95	924.45	951.09	996.4	995.88	1012.9	1009.5	1045.9	1060.9	1085.7	1076.2	1087.7	1104.4	1098.3
9.611	20.008	0	0	0	0.69744	0	11.735	34.103	18.507	64.22	79.446	95.448	148.07	169.73	212.84	240.33	251.37	279.85	319.05	334.9	386.84	373.67	397.03	431.01	509.77	544.66	619	679.35	780.81	844.81	934.67	1035.6	1147.9	1215.9	1311.5	1332	1451.1	1494.3	1545.6	1646.5	1752.3	1852.3	1914.8	1882.7	1800.2	1826.1	1747.8	1838.2	1956.4
0	0	0	0	0	6.8646	18.248	66.357	129.41	213.84	326.66	422.52	545.7	680.36	818.05	962.52	1078.6	1172.6	1229.3	1310.2	1369.7	1465	1503.7	1550.7	1612.1	1634.9	1691.3	1706.3	1694.6	1807.9	1799.6	1832.8	1858.5	1886.5	1910.8	1902.4	1997.8	1927.8	1977.6	2028.9	2026.1	1999.8	1976	1980	1972.2	2004.4	2000.5	2021.1	2037.9	1999.3
23.575	7.0685	0	0	0	0	0	4.7011	19.758	48.938	85.736	182.36	254.33	325.42	227.9	475.05	367	406.17	453.87	474.92	351.17	532.78	537.08	563.92	596.73	666.9	701.65	751.1	755.84	791.82	846.5	915.46	994.2	1068.8	1046.7	1126.2	1192.4	1277.7	762.43	786.78	825.26	923.08	899.81	949.85	947.41	965.19	970.92	974.19	1014.1	1028.6
64.042	22.086	0	0	0	0	0	0	11.496	51.268	105.46	196.25	311.28	439.46	590.78	721.41	858.38	892.76	1012.3	1164.8	1243.4	1290.7	1372.6	1425.1	1528.6	1475.9	1552	1648.9	1640.9	1632.5	1572.2	1708.4	1714.2	1656.5	1645.2	1613.3	1636.6	1621.3	1693.6	1644.1	1686.1	1598.6	1566.9	1547	1523.8	1531.2	1458.4	1452.6	1464.4	1420.5
0	0	3.7155	0	0	7.573	15.312	40.453	89.741	164.63	270.58	362.34	485.49	587.21	719.22	878.19	976.52	1066.2	1173.5	1266	1325.8	1405.4	1488	1569.5	1550.5	1617.6	1655.4	1716	1785.1	1742.5	1799.4	1781.7	1854.4	1883.9	1935.4	1937.3	1947.6	1952.8	1948.2	1956.2	1969	1966	2005.5	1928.2	1954.9	1961.2	1942.7	2012.6	2000.6	1993.6
19.611	0	0	13.144	1.7605	0	0	0	0	5.3369	27.111	38.932	71.243	103.35	134.41	160.41	177.24	214.91	235.54	265.34	281.46	295.95	322.6	355.89	385.28	432.69	506.79	602.48	686.63	800.13	907.89	1024.5	1236	1220.6	1267.6	1357.5	1476.2	1584.1	1738	1745.7	1826.3	1897.2	1987.5	2017.6	2116	2119.9	2138.7	2145.3	2145.5	2169.7
26.148	5.7378	3.8341	0.58751	0	0	0	11.929	32.761	93.808	132.58	215.04	261.43	325.44	358.57	456.69	539.63	622.42	753.33	833.86	925.55	1041.7	1121.4	1184.7	1278.9	1454.6	1498.1	1621	1682.6	1738.1	1801.7	1854.6	1897	1964.8	2028.4	2111.6	2168.4	2116.7	2170.9	2154.4	2200.5	2334	2295.1	2324	2351.4	2303.1	2326	2282.3	2382.9	2380.9
0	6.0826	0	0.79677	0	1.2744	0	15.674	37.964	59.446	86.419	127.21	157.16	224.02	238.26	287.13	295.7	307.25	355.17	370.59	425.48	470.79	461.72	492.73	528.14	590	660.79	807.36	1004.6	1121.7	1347.2	1473.2	1607.4	1850.6	1965.2	2076.5	2225.1	2426.2	2469.5	2642.3	2715.2	2843	2850.2	2822.5	2858.8	2999.7	3029.2	3249.5	3162.6	3149.7
10.676	1.1257	0	0	0	2.6973	11.716	17.284	63.015	104.39	188.48	260.24	339.46	460.41	549.96	669.46	807.32	910.45	1019.8	1145.1	1238.3	1283.7	1341	1304.6	1373.8	1431.8	1592.8	1536	1643	1754.7	1893.4	1890.3	2050.7	2101.3	2180.9	2215	2205.7	2234.1	2294.1	2409.2	2487	2614.4	2588.7	2465	2688.2	2669.2	2651.2	2562.5	2597.6	2627.8
0	0	11.97	56.096	32.667	49.339	15.687	89.452	165.94	296.22	442.72	529.29	661.58	843.08	1061.2	1303.8	1490.7	1674.5	1856.9	2278.8	2084.7	2490.1	2511.6	2586	2583.9	2723.5	2764.3	2041.1	2982.4	3013.4	2988.8	3153	3304.2	3384.1	3367.1	3226.6	3191	3097.1	3006.6	3141.3	3102.1	3234.5	3206.6	3279.2	3545.6	2998.3	3691.9	3642.2	3700.8	3647.5
3.4126	5.6798	3.7605	0	2.3768	0	0.53551	29.639	52.614	136.62	246.91	361.76	493.09	642.08	733.87	930.99	1061.7	1200.2	1285.6	1473.6	1610	1730.3	1795	1886.1	1944.2	2104.4	2171.3	2178.8	2263.4	2308.4	2405.9	2404.9	2467	2579.7	2735	2689	2819.6	2800.3	2832.2	2847.7	2925.7	2994.2	2987.1	3024.8	3020.4	3030.6	3073.5	3044.5	3093.6	3098.1
43.202	10.797	0.7934	0	0	0	0	11.766	12.744	39.177	58.282	85.251	70.051	96.269	105.36	161.96	208.58	306.45	388.46	416.81	475.31	357.9	304.38	308.61	354.24	374.22	355.22	434.11	487.34	503.34	532.36	563.81	603.51	633.28	700.54	766.79	800.32	853.46	889.09	920.88	1082.3	1110.9	1109.3	1164.9	1135.4	1149.3	1106.3	1125.7	1210.7	1165.1
24.778	16.468	3.6052	6.0311	0	0	0	0	0	0	0	0	0	0	0	0	0	12.428	13.924	36.096	49.374	60.571	77.523	35.989	70.662	87.501	119.2	175.38	223.91	342.3	436.84	555.63	627.38	733.32	1111.2	950.21	1285.9	1020.4	1213.5	1234.1	1230	1252.1	1263.8	1311.2	1157.7	1378.7	1429.2	1411.3	1450.7	1468.8
0	0	2.4978	25.781	11.635	15.057	17.395	3.3373	0	10.891	39.991	19.656	7.505	0	0	10.032	0.33272	1.5773	0.8995	0	0	0	0	0	0	0	0	69.509	135.52	198.22	355.98	450.36	533.03	637.04	770.37	807.51	977.37	1073	1153.8	1212	1328.7	1344.4	1354.5	1421.8	1434.5	1432.7	1457.2	1588.7	1583.5	1532.1
2.9882	3.3095	0	3.3477	0	0	1.8418	34.49	76.781	146.22	221.57	309.55	415.64	484.94	583.68	649.97	790.33	833.67	900.59	966.93	1005.4	1087.5	1117.1	1164.1	1209.3	1210.7	1276.8	1297.7	1293	1286.2	1344	1388.7	1418.3	1404	1371.2	1384.5	1373.6	1357.4	1378.9	1378.3	1422.2	1419.8	1386.8	1348.8	1370.3	1340.4	1364.9	1345	1368.2	1327.5
10.771	6.7519	0	0.64653	0	0	0.97829	34.544	75.891	182.99	273.41	365.46	477.56	607.02	695.64	824.22	888.99	996.3	1086.8	1094.2	1187	1236.8	1234.3	1268.1	1335.6	1584.5	1610.1	1695.3	1778.4	1869.5	1936.4	2032.3	2054.1	2090.1	2130.1	2181.5	1984.6	1999.9	2057.4	2047.7	2086.6	2108.7	2135.4	2163.6	2116.7	2134.1	2081.8	2075.9	2056.8	2106.7
14.618	4.6906	0	0	0	0	9.8741	69.531	167.54	314.76	483.24	665.27	803.74	1042.4	1203.3	1479.2	1637.6	1668.6	1937.4	2074.2	2160.3	2297.6	2407.7	2465.8	2523.6	2638	2714.2	2775.5	2861.2	2935.9	2978	3200.9	3257.6	3335.8	3319.5	3497.9	3531.3	3623.4	3773.8	3818.6	3897.2	3866.4	3859	3826.1	3775.3	3873.5	3918.8	4013.1	4042	4046.3
0	8.2626	0	0.64676	0	9.6371	0	14.15	26.075	49.092	96.649	135.19	238.32	199.87	237.18	302.53	347.91	409.51	438.52	482.78	508.5	539.65	840.85	605.8	654.9	699.52	744.98	749.34	766.61	809.06	851.92	876.59	975.32	990.32	1068.1	1058	1088.2	1123.1	1138.9	1139.4	1168.2	1178	1217.3	1192.6	1245.4	1238.7	1236.9	1235.6	1227.1	1261.3
11.521	0	0	0	4.4018	0	25.165	110.18	246.94	435.72	613.1	851.58	1056.5	1213.6	1430.7	1660	1833.8	1973.8	2156.2	2245.9	2388.1	2796.1	2261.6	2740.7	2709.9	2735.1	2283.6	2690	2838.5	2792.2	2864.7	2949.3	2929	2963	2906	2943.9	3016.5	3055.9	3096.8	3065.3	3071.9	3089.9	3049.6	3023.5	2959.9	2976	3030.3	2983.3	2991	2954.2
29.8	12.417	0	0	0	0	0	0	0	14.059	37.805	61.596	130.92	66.439	59.106	112.83	97.887	148.79	151.77	204.07	239.36	251.11	242.81	255.69	283.39	355.55	364.08	397.39	354.74	478.26	500.23	483.87	502.62	553.63	668.96	509.48	575.93	595.92	598.53	606.45	681.48	684.94	666.2	698.7	674.71	676.3	642.45	648.04	656.99	664.6
18.725	1.6955	0	0	0	0	0	3.7873	14.508	28.884	72.42	111	143.87	213.45	212.87	269.21	388.03	430.84	428.88	444.17	494.38	576.54	573.26	594.79	637.65	639.31	703.48	741.82	762.44	791.44	913.88	943.72	1042.4	1121.1	1206.9	1283.4	1340.1	1359	1440.7	1451.9	1531.5	1596.4	1616	1745.4	1639.8	1641.6	1623.4	1630	1645.8	1691.6
0	1.3986	0	5.6656	0	0	0.63512	18.879	43.871	92.599	152.79	242.27	294.55	391.74	477.78	547.27	653.18	717.28	790.94	831.3	925.89	967.13	1037	1028	1074.8	1096.9	1101.5	1173.9	1289.3	1439.8	1520.3	1617.6	1776.4	1919	1999.7	2193.6	2331.5	2405.9	2517.3	2474.9	2614.7	2732.6	2802.6	2895	2963	2978.9	3040.7	3031.9	3150.9	3140.1
32.396	0	0	5.886	0	0	0	0	0	23.045	47.121	64.631	100.19	122.1	159.58	187.18	225.25	247.54	286.14	325.12	340.39	365.12	387.62	418.27	441.14	455.89	505.95	547.65	574.46	618.28	677.61	701.14	752.51	820.41	844.33	874.48	960.06	939.46	926.49	928.89	934.55	922.45	970.07	990.67	1033.3	1029	1018.8	1018.7	997.52	992.54
0	10.131	4.2751	1.6048	0	6.2865	0	17.546	25.143	63.142	111.23	156.09	181.47	229.93	300.59	380.84	393.51	429.32	481.45	503.13	499.13	512.9	552.62	518.38	554.17	583.06	609.99	595.45	573.42	591.91	669.62	707.55	738.27	866.01	904.44	952.08	926.79	992.61	1061.9	1161.8	1157.8	1226.8	1313.8	1272.8	1359.4	1378	1391.2	1476.3	1395.7	1407.2
38.93	8.6582	0	0	0	0	0.41866	26.903	58.093	108.07	190.43	234.97	338.71	425.41	511.7	681.93	756.46	832.5	928.95	1033.7	1133	1202.7	1169.7	1299.9	1290.8	1485.2	1549	1740.9	1857.6	1855.3	2038.3	2258.8	2404.7	2614.2	2850.2	2895.5	3110.3	3204.8	3355.8	3482.1	3636.8	3759.9	3848.9	4021.2	3999.3	4088.3	4132.9	4200.3	4312.8	4410.5
21.327	0	0	4.157	1.0255	0	0	30.719	95.635	191.76	290.97	389.54	517.97	620.49	764.67	894.73	1017.7	1145.8	1230.3	1347.4	1415.2	1505.2	1587.9	1610.5	1723.5	1343.4	1420.4	1409.9	1419.7	1504.9	1660.8	1656.3	1663.8	1647.1	1997.5	1994.7	2002.5	2053.1	2056.3	2008.3	2012	2036.6	1985.5	1578.5	1850.6	1734.8	1875.3	1849.7	1820.3	1863.8
0	0	0	0	7.0405	18.035	20.188	28.254	66.158	86.528	138.14	184.33	216.9	323.03	280.95	297.26	360.75	376.08	396.89	455.28	458.37	476.56	529.04	542.58	542.82	556.62	572.71	574.93	560.14	624.05	611.91	594.42	606.04	614.22	637.85	638.77	655.05	643.35	678.24	685.74	683.53	700.56	689.29	700.02	697.4	692.19	698.15	720.89	712.13	714.1
14.453	0	0	0	0	4.111	3.1409	33.238	55.189	118.52	199.91	212.44	238.64	314.93	329.77	438.18	454.65	491.49	539.38	572.64	621.04	630.53	649.3	680.72	680.95	758.09	752.24	743.1	676.87	746.68	724.84	773.23	796.76	855.54	858.79	881.09	874.15	890.65	885.87	894.29	910.11	959.94	955.74	1003.6	981.43	999.82	978.86	1009.4	1027.1	1072
0	0	0	0	4.0286	18.361	23.025	24.44	46.93	58.811	63.792	57.532	53.681	56.983	56.934	50.459	50.367	24.33	27.292	32.833	9.629	46.415	52.861	36.94	34.271	31.548	36.831	62.401	78.642	133.1	182.19	220.88	257.73	266.67	334.45	369.45	358.15	408.47	450.38	470.53	473.59	501.6	614.73	645.23	619.15	577.08	582.52	547.09	537.63	505.28
28.281	11.931	0	0	0	0	12.149	10.462	40.354	99.732	150.76	231.31	293.2	430.05	523.94	622.98	723.61	755.64	863.92	968.62	1056.4	1304.1	1359.9	1392.4	1431	1259.3	1280.8	1311.1	1341.4	1308.3	1366.2	1405.7	1406.6	1423.1	1500.8	1520.3	1527.1	1579.7	1670.1	1707.1	1744.2	1787.3	1807.9	1884.6	1926.3	1956.3	2006.7	1988.7	2044.6	2071.4
3.7237	5.5707	5.985	3.095	0	0	0	11.422	20.552	60.046	101.34	161.65	226.96	300.06	298.86	375.59	451.05	517.63	597.64	627.46	678.96	698.96	720.91	714.33	754.55	762.92	715.06	761.27	844.2	848.13	869.69	895.13	919.39	939.29	965.43	1024.9	1074.5	1107.2	1152.5	1133.6	1214.7	1338.1	1292.4	1305.1	1352.7	1360.2	1378.2	1376.9	1429	1418
0	0	0	0	10.092	0.65144	27.578	15.126	31.788	60.72	64.219	90.205	98.896	124.96	128.96	152.24	155.66	157.27	141.17	176.44	201.19	198.09	218.73	200.14	222.31	215.29	241.57	234.13	248.76	271.39	298.44	327	356.03	381.64	370.86	416.24	420.14	456.52	480.05	466.72	500.24	502.84	504.38	476.45	504.34	516.79	529.83	537.19	508.08	541.04
45.469	22.628	5.9125	0	0	0	0	5.4794	57.022	146.17	212.43	317.35	433.41	578.1	661.84	820.78	950.44	1057.9	1214.7	1308.2	1443.6	1491.4	1495.3	1577.7	1651.7	1710.1	1705.8	1774.1	1877.9	1815.8	1850.1	1908.7	1925.6	1835.7	1766.7	1806.4	1844.8	1858.6	1883.9	1891.4	2001.1	2002	1996.4	1601	1555	1588.8	1596.9	1584.5	1560.6	1519
0	8.1664	17.795	0	7.632	2.3184	0	0	0	0	0	0	0	0	0	0	0	0	0	0.58758	36.66	48.098	77.554	82.601	116.4	134.47	167.98	186.22	203.97	244.08	272.89	293.08	337.43	390.11	473.96	485.72	489.68	553.91	577	604.54	643.09	669.41	699.75	706.65	723.8	742.26	742.06	730.24	778.92	734.87
33.579	8.5368	0	0	0	0	0.20157	8.3723	51.735	113.49	229.6	345.3	403.8	620.38	614.56	755.73	738.58	821.2	915.03	1334.9	1181.9	1224.9	1270.1	1313.1	1344.6	1448.6	1486.3	1529.6	1509.7	1574.8	1680.2	1717.6	1742.6	1828.1	1826.1	1893.2	1748.8	1792.2	1830.9	1833.8	1892.7	1892.1	1958.5	1951.8	1976.4	2004.2	1965.8	1988.5	1999.6	2028
6.9257	0.08143	0	0.53077	0	1.7101	0	21.566	69.42	117.63	200.94	292.35	350.09	475.29	522.42	632.82	719.07	777.98	842.74	934.71	898.7	1097.1	1070.6	1090.3	1017.8	1111.9	1052.1	1087.6	1099.5	1139.5	1166.9	1198.2	1229.6	1359.9	1376.9	1428.4	1427	1422.2	1414.5	1457.9	1440.6	1475	1474	1461.6	1420.3	1474.7	1461.9	1498.2	1493.9	1471
34.691	14.514	0	0	0	0	7.0337	52.429	154.97	287.91	382.25	522.1	704.24	874.49	1003.6	1124.8	1284.1	1399.7	1462.4	1580.5	1652.9	1727	1717.3	1790.8	1802.6	1874.3	1981.1	1967.2	1963.2	1980.2	2073.9	2181.8	1533.4	2177.1	2189.4	1780.6	1755.5	1973.5	1819.1	1993.6	2042.7	2031.3	2045.9	2643	2552.6	2658.8	2285	2543.4	2612.6	2284.5
36.495	3.9444	0	0	0	0	0	0	0	5.2416	37.502	67.892	82.189	114.08	137.67	177.26	193.97	223.55	240.77	273.88	270.34	285.29	321.72	328.81	333.81	328.89	350.63	357.25	378.29	386	371.83	378.79	360.31	384.77	378.95	386.94	367.92	373.07	359.24	380.07	379.09	398.16	401.77	433.1	398.47	423.13	431.91	425.77	424.32	440.44
0	0	5.3371	9.054	0	7.7789	19.244	3.6611	26.377	24.569	31.179	44.249	41.486	0	0	63.537	57.374	94.369	85.646	70.49	80.838	79.765	86.151	93.668	107.24	119.95	142.13	154.45	162.77	200.97	240.28	296.14	325.18	335.59	361.32	403.16	366.63	433.67	436.69	444.71	481.76	471.95	497.73	503.11	527.27	528.31	519.86	532.06	564.4	543.23
0	0	0.2474	0	15.592	4.0806	7.1693	29.539	113.86	252.79	364.4	547.04	741.56	1024	1092	1410.4	1581	1713.7	1883.7	2079.6	2218.2	1446.7	2473.3	2506.6	2423.1	2554	2635.7	2794.9	2897.1	2995.3	3112.4	3286.6	3430.2	3625.8	3649.6	3898.5	3964.9	4170.3	4187.3	4222.6	4358.6	4397.5	4573.6	4506.2	4670.5	4726.3	4514.4	4704.5	4660.6	4607.2
0	0	0	15.641	73.222	60.527	46.285	40.43	132.83	130.83	263.79	361.75	495.38	642.75	726.79	791.42	941.01	1046.6	1138.2	1289.5	1315.6	1391.7	1470.8	1472.6	1582.1	1591.5	1694	1779.3	1822.9	1889.6	1952.2	2015.1	2027.7	2121.4	2196	2236	2290.6	2374.8	2353.8	2408.4	2427.3	2469.4	2524.5	2525.8	2595.8	2606.4	2653.2	2669	2645	2677.9
0	0	0	0	1.6596	34.694	86.268	126.33	188.93	307.78	432.1	563.2	744.91	859.79	1020.7	1164.6	1360.3	1439.1	1519.8	1759.8	1704.3	1768.9	1798.1	1936	2022.1	2003.2	2167.6	2243.2	2446.2	2469.8	2611.9	2659.3	2770.5	3035.1	3153.8	3305.3	3521.1	3582.4	3747.1	3789	3751.5	4095.8	4165.3	4155.1	4252.3	4132.9	4256.6	4308.2	4419.9	4350.5
18.739	7.5453	0	0	0	0	0	27.906	63.157	124.59	178.18	214.26	265.11	370.68	374.58	400.52	497.26	557.89	591.63	682.58	773.26	823.21	852.25	900.82	953.67	1063.7	1144.7	1216.2	1283.6	1499.5	1678.9	1860.6	1985	2242.6	2548.7	2824.5	3105.6	3479	3755.3	3941.2	4290.1	4473.8	4725.1	4975.8	5062.8	5289.4	5431.2	5560.9	5690	5779
41.522	5.6722	0	0	0	0	0	21.325	34.673	75.587	96.351	145.17	195.41	247.82	292.92	347.64	365.1	408.05	450.08	508.72	510.68	553.62	577.48	621.44	590.49	599.29	623.71	645.75	683.4	709.77	717.98	749.42	747.93	793.62	816.87	838.77	840.93	887.4	883.38	889.92	897.19	916.15	912.5	938.71	924.29	914.07	894.71	899.41	901.55	889.11
30.021	13.582	0	0	0	0	0	0	6.3003	47.085	99.943	180.48	255.43	321.21	414.18	449.62	517.42	585.44	621.6	669.66	732.34	742.92	761.25	780.27	814.25	828.47	906.04	935.16	1113.2	1116.6	1211.1	1616.9	1367.9	1371.8	1526	1479.1	1674.9	1703.3	1780.6	1787.7	1769	1883.3	1906	1944.2	1975.2	1977.9	2020.9	2000.2	1988	2081
20.99	26.192	0	0	0	0	0.92749	14.517	59.413	145.94	213.28	327.65	445.26	494.77	581.12	685.97	795.42	898.19	967.74	1032.9	1089.2	1113.8	1181.4	1222.8	1302.7	1380.5	1523.5	1568.7	1812.4	1976.6	2232.3	2299.9	2532.2	2707.2	2834.6	3016.6	3185.2	3258.3	3446.6	3506.6	3608.4	3665.2	3825.4	3824.8	3849.4	3856.6	3943.9	3927.5	3954.4	4018.7
26.545	12.309	0	0	0	0	17.114	15.437	84.476	200.6	332.42	482.21	633.11	850.07	1027.8	1175.6	1335.8	1501.7	1630.7	1731.2	1895.7	2029.5	2033.8	2163	2188.5	2291.3	2316.6	2365.8	2362.2	2387.9	2436.6	2442.7	2472	2522	2482.7	2557.2	2536.8	2631.6	2748.4	2596.2	2601.6	2838.6	2378.4	2870	2886.5	2996.9	2920.5	3066.4	3041.4	3086.7
0	0	0	5.3313	0	0	12.652	38.042	102.67	187.19	283.02	482.18	636.58	820.19	1004.8	1163.6	1270.9	1456.7	1539.7	1719.2	1837.3	1977	1959.4	2059.8	2094.8	2192.4	2267.9	2336	2396.9	2398	2432.5	2450.7	2418.3	2471.5	2432.5	2469.6	2382.7	2450.3	2459.4	2426.8	2469.4	2444.1	2443.5	2496.5	2433.7	2446	2403.4	2361.6	2382.4	2418.9
28.804	0	0	0	0	0	10.709	31.755	75.107	152.26	242.25	347.93	385.16	461.54	540.07	656.49	721.11	859.62	937.52	984.34	1051	1135.4	1280.1	1134.9	1295.9	1320.5	1376.2	1398.5	1492.5	1465.4	1520.9	1482	1480.2	1580.2	1624.9	1660.6	1654.6	1681.6	1721.6	1718.8	1633.7	1660.1	1655.6	1656.1	1648.1	1657.2	1633.8	1659.3	1659.7	1657.9
0	0	0	1.1779	6.918	0.2736	9.2976	54.205	145.4	260.38	395.12	575.52	751.67	915.66	1026.9	1207.4	1309.5	1410.2	1587.4	1694.1	1830.3	1916	1963.8	2073.8	2113.1	2170.7	2210.9	2402.5	2485.2	2624.2	2825.4	2960.7	3264.3	3368.6	3522.3	3678.9	3867.2	4036.5	4148.5	4152.2	4348.8	4435.7	4443.7	4516.5	4597.9	4635.8	4522.9	4539.5	4566.6	4647
22.094	9.8937	0	0	0	0	0	30.856	82.495	169.03	218.11	317.23	416.57	494.26	572.16	649.36	737.94	814.19	930.89	973.19	1022.6	1072.8	1107.3	1134.5	1124.1	1135.6	1218.3	1263.9	1062.2	1150	1181.4	1244.5	1365.1	1405	1452.2	1605.7	1692	1793.7	1833.7	1909.5	1965.5	2085	2223.8	2263.9	2336.3	2371.1	2464.5	2400.4	2499.7	2445
25.87	0	0	0	0	4.3786	5.3213	35.268	61.419	100.93	126.49	129.53	169.31	194.14	205.2	246.43	234.51	254.26	255.15	273.15	278.8	286.42	326.82	309.25	324.82	335.62	348.33	369.77	388.23	378.15	402	421.82	419.58	459.28	454.87	485.11	499.12	488.83	503.79	515.71	514.48	567.95	577.25	571.48	569.1	559.62	552.83	538.01	540.27	531.25
27.169	0	0	0	0	0	26.793	71.512	145.3	268.7	423.23	594.01	817.29	1033.2	1252.9	1483.1	1665.1	1892.1	2085.9	1694.5	2439.6	2723.4	2838.6	2856.9	3088.7	3100	3116	3354.4	3317.4	3416.4	3357.6	3385	3437.4	3449.4	3297.1	3326.2	3370.9	3427.2	3277.3	3141	2901.6	3136.2	3122.4	3169.1	3178.8	3306.3	3339.1	3442	3150.5	3110.1
0	0	8.4127	0	0	6.3696	9.2309	15.42	21.386	26.772	27.185	32.091	34.583	37.527	98.043	124.87	121.89	121.13	114.19	138.83	66.005	118.9	126.32	71.34	71.768	69.408	85.85	79.043	78.112	79.509	89.209	92.028	92.864	93.651	115.98	125.3	127.64	132.45	132.72	112.98	135.67	153.98	136.37	223.15	141.66	173.62	147.6	169.19	250.61	259.62
0	12.829	12.921	5.6582	0	6.203	0	0	16.381	5.3433	17.167	18.83	51.158	74.171	72.154	106.24	109.54	130.73	154.93	189.5	215.64	267.83	251.18	265.6	249.82	312.72	336.91	372.68	426.36	430.11	501.22	515.35	621.01	669.43	800.12	847.9	939.81	979.18	982.84	1014	1083.4	1113.1	1140.2	1108.8	1111.7	1129.2	1216.4	1213.8	1187.4	1189.4
10.962	10.529	8.7508	1.1047	0	0	0	0	0	0	0	34.01	27.971	77.567	105.48	147.86	165.02	214.68	236.11	270.05	361.18	519	572.77	575.2	592.74	607.73	622.84	666.67	734.51	785.61	902.44	979.29	1017.5	1145.5	1181.6	1260.6	1388.7	1382.5	1449.3	1537.8	1629.3	1625.2	1679.2	1704.4	1770	1830.9	1779.7	1721.3	1831.2	1811.1
26.282	0	0	0	0	0	7.4641	60.966	147.71	283.65	427.85	624.24	816.32	989.91	1173.3	1418.8	1573.5	1768.8	1955.3	2061.9	2204.9	2338.7	2398.2	2482.9	2579.9	2711	2840.7	2947.2	3028	3181.6	3296.3	3426.1	3530.2	3656.1	3765.3	3955.5	4043.6	4151.6	4281.8	4313.4	4493.8	4564.8	4456.6	4544.3	4616.1	4784.3	4620.6	4625.2	4861	4821.6
15.748	0	0	0	0.75527	7.7908	18.58	60.19	110.3	200.33	358.15	501.99	623.48	788.19	967.7	1126.4	1235.6	1307.7	1440.6	1459.3	1582.5	1667.1	1680.4	1742.9	1823.2	1884.5	1865.9	1866.8	1896.3	1919.7	1894	1924.5	1880.4	1904.7	1885.8	1897.3	1882.3	1860.8	1835.5	1800.3	1844.6	1836.4	1805.9	1813	1780.9	1766.2	1770.6	1753.5	1766.4	1714.6
5.4609	2.3459	9.1735	0	0	0	0	0	0	0	0	0	0	0	11.091	22.531	31.459	38.545	52.977	57.013	87.255	104.19	135.42	136.28	145.56	146.11	173.24	193.48	235.39	256.47	284.99	306.35	338.97	359.51	396.58	416.61	460.2	492.02	515.78	536.6	555.18	588.55	586.1	594.57	605.96	645.98	638.49	789.53	776.4	802.59
0	2.392	6.6372	3.3945	0	7.5564	0	0	0	0	0	0	0	0	0	28.814	35.097	35.977	59.697	62.864	67.904	94.939	95.51	110.09	123.63	169.41	191.74	188.19	234.3	284.04	357.72	445.32	550.95	669.84	706.52	815.91	872.1	955.05	1017.5	1152.3	1191.6	1329	1437.2	1547.1	1652.7	1626.2	1650.4	1726.1	1744.2	1832.7
14.285	4.4268	0	0	5.658	0	0	0	9.0201	30.358	66.511	118.85	143.94	220.35	301.3	343.36	466.26	457.24	501.07	578.74	661.63	637.23	658.42	721.41	759.3	776.41	808.64	760.04	801.07	780.06	832.54	844.31	854.77	812.58	867.32	834.43	839.51	862.04	864.81	874.31	874.42	835.93	858.14	851.65	842.87	842.43	856.18	828.15	824.17	855.85
0	0	0.14421	0	0	0	19.734	54.033	128.68	217.74	345.77	457.45	601.22	723.47	837.11	989.63	1058.7	1136.1	1324.4	1395.4	1407.5	1579.1	1723.1	1721.4	1766.3	1895.2	1936.5	2095.8	2183.6	1852.5	1931.6	1910.4	2027	2043.1	2069.1	2102.7	2192.6	2149.3	2172.2	2173.7	2216.3	2193.1	2195.2	2162.5	2117.5	2120.8	2125.4	2151.6	2137.7	2137.7
2.6559	7.5688	7.8609	0.23316	0	0	0	17.001	36.297	90.655	170.23	248.94	309.15	405.99	442.54	546.26	610.84	715.18	771.91	833.72	880.47	931.94	982.66	1007.9	1055.9	1124.7	1156.7	1172.9	1292.1	1299	1337.7	1395.8	1414.6	1453.3	1529.6	1616.6	1665.9	1632	1704.4	1785.3	1814.1	1944	1908.1	2002	1976.7	2022.9	2045.3	2017.9	2065.2	2117.1
0	0	0	0	16.99	18.859	32.117	38.574	64.55	93.152	105.97	161.81	179.2	222.58	258.86	316.31	362	394.14	402.32	472.75	470.94	548.87	496.73	593.6	595.99	620.78	676	704.01	756.76	794.55	812.25	847.43	865.11	934.59	953.53	973.64	1023.2	1057.8	1072.7	1081.4	1134.9	1138.2	1160.8	1189	1131.9	1142.8	1156.8	1154.6	1170.1	1155.9
1.8011	0	5.079	2.7591	0	0	3.3876	38.448	89.707	178.61	297.12	424.62	531.72	665.74	792.87	935.24	1075.6	1150	1255.5	1344.2	1389.6	1442.1	1520.3	1530.9	1602.6	1628.9	1691.9	1757.3	1840.7	1911.5	1967.7	2058.7	2046.7	2117.6	2164.2	2164.8	2217	2252.4	2283.5	2296.4	2342	2338.7	2341	2335.9	2340.7	2355.3	2321.5	2313.8	2317	2326.4
0	0	0	0	13.346	52.326	75.274	126.5	187.72	297.94	392.56	511.37	660.11	690.36	777.72	858.65	971.82	1072.2	854.53	1062.2	1232.8	1123.5	1189.1	1252.5	1339.9	1519.3	1564.8	1567.4	1606.8	1585.3	1765.6	1862.4	1894.6	1996.7	2206.3	2232.7	1763.6	2500.6	2195.1	2818.2	2823.8	2784.6	3053.7	3092.3	3209.1	3187.5	3180.1	3178.9	3357.3	3294.7
17.94	0	9.6482	0	0	0	6.818	37.349	79.912	130.76	231.95	322.3	396.3	509.78	593.65	753.36	805.08	920.79	1026	1097.1	1162	1318.2	1344.2	1402.4	1479.2	1546.7	1934.4	1990.9	2064.6	2066.6	2064.4	2073.1	2061.7	2032.5	2154.7	2237.1	2313.8	2312.7	2380.1	2409.5	2490	2451	2463.7	2503.3	2490.3	2524.6	2584.1	2540.2	2625.8	2662.7
1.7177	11.449	0	0	0	0.50049	2.8608	16.387	41.197	69.124	123.98	174.66	245.43	315.11	372.08	435.64	539.31	572.72	599.88	681.31	722.47	779.41	811.98	797.47	846.3	832.26	873.42	886.95	873.12	889.61	923.42	954.19	936.36	935.72	966.97	933.48	962.06	946.39	943.51	993.73	981.22	1002.1	969.25	988.04	998.96	991.71	967.39	973.3	918.33	935
0	0	5.125	2.5756	14.221	9.6905	8.4072	8.2466	0.38841	10.124	4.0901	16.603	20.792	34.091	22.848	39.578	56.344	103.69	114.55	141.3	176.25	205.89	234.33	268.37	316.47	364.12	469.64	551.55	647.19	807.2	968.51	1123.2	1395.2	1445.1	1682.1	1968.3	2037.9	2172.1	2240.9	2404.4	2685.8	2861.9	2885.2	3117.3	3100.2	3172.9	3268.6	3480.6	3604.2	3668
27.282	0.065587	0	0	0	0	25.882	77.607	166.61	289.24	410.96	569.27	775.06	912.34	1018	1195.5	1271.4	1450.3	1527.7	1633.9	1645.9	1716.9	1833.6	1835.8	1879.5	1897.8	1995.5	1986.7	2002.4	1922.8	2017.4	2100.5	2027.7	1981	1980.1	2008.4	2018.9	2017.4	2001.9	2072	2032.3	2095	2109.7	2104.8	2124.2	2117.4	2168.5	2117.9	2106.3	2104.1
0.59775	0	0	0	0.83686	3.7155	0	35.585	125.37	252.6	431.67	624.72	889.77	1168	1211.9	1518.1	1675	1628.1	2071.3	2121.7	2279.7	2372	2523.2	2608.6	2648.4	2749.7	2803.1	2927.1	3011	3127.3	3285.9	3412.1	3498.5	3521.6	3626	3794.1	3863.8	3940	3994.2	3958.7	4065.6	4035.7	4016.2	3939.4	3928.5	3978.4	3905.1	4058.1	3992.9	3874.8
24.975	11.211	0	0	0	0	0	2.3827	22.481	42.817	90.047	126.3	151.47	204.33	256.54	340.19	393.89	400.18	476.93	543.68	571.29	617.88	619.21	631.25	667.27	740.58	751.86	817.02	868.31	938.93	1035.6	1168	1273.9	1366.7	1423	1538	1635	1739.2	1819	1901.5	2020.9	2097.2	2131.9	2220.3	2215.9	2301.3	2251	2306.9	2326.8	2421.8
48.527	10.331	0	0	0	0	0	55.197	138.87	265.93	462.77	614.45	810.43	1038.3	1218	1356	1528.9	1648.2	1792.8	1921.5	1969.8	2027.7	2150	2139.6	2046.5	2018.2	2115.3	2004.6	2155.3	2219	2198.6	2291	2356.7	2371.2	2490.7	2510	2602.8	2560	2591.8	2556.5	2568.1	2550.4	2587.8	2569.2	2518.6	2517.7	2544	2554.9	2508	2496.6
26.369	0.91078	0	0	0	0	43.621	44.247	121.47	239.76	394.94	556.87	717.53	915.67	1075.9	826.91	887.91	983.78	1143.6	1218.6	1316.8	1339.7	1446.6	1403.4	1562.1	1447.1	1578.7	1689	1765.3	1631	1644.9	1670.6	1757.2	1738.7	2243.1	1824.3	1943.9	2139.9	1885.4	2206.9	2192.7	1949.1	2049.3	1964.7	1854.9	2002.3	2009.3	2038.5	2143.3	2109.5
0	0	0	3.3683	0.98935	7.225	2.1729	3.2942	34.605	47.864	84.657	120.69	165.28	213.8	272.25	309.68	351.04	420.51	431.81	473.27	486.82	524.53	567.81	572.71	654.67	646.38	659.78	686.8	723.06	780.18	841.42	883.42	962.01	1043.3	1122.9	1136	1080.5	1209.9	1245.2	1348.3	1394.1	1439.7	1465.2	1603.9	1573.9	1574.6	1536.1	1562.9	1561.4	1632.1
33.024	30.631	0	0	0	0	0	34.717	97.565	160.08	268.03	355.27	473.1	569.25	689.73	772.6	839.56	926.57	1020.6	1135.1	1235.1	1308.7	1326.7	1334.1	1392.9	1506.7	1496.3	1499.4	1531.2	1510.2	1549.1	1623.5	1689.7	1716.6	1696.9	1742.7	1523	1743.8	1730.7	1752.3	1808.9	1789.8	1846.1	1851.6	1801	1831.6	1810.8	1773.3	1811.4	1801.2
23.322	10.34	0	0	0	0	0	0	22.16	90.806	124.61	179.65	259.51	307.45	373.9	455.52	527.3	589.99	643.23	674.93	718.89	779.27	804.28	864.23	916.92	986.13	1064	1126.9	1211.9	1317.5	1466.6	1667.5	1781.8	1946	2039.2	2273.5	2373.2	2501.2	2639.6	2755.8	2880.7	2931.6	3007	3109.4	3165.9	3241	3096	3178.6	3171.3	3166.7
29.328	16.021	0	0	0	0	0	17.681	52.988	113.46	191.21	268.89	328.9	441.79	511.1	620.27	679.82	723.95	813.86	870	952.08	1021.3	1034.3	1083.3	1164.6	1193.4	1199.2	1254	1240.9	1285.9	1306	1361.6	1404.9	1430.5	1581.6	1623.2	1671.8	1685.2	1732.5	1779.5	1981.6	2186.5	2203.7	2315.7	2235.7	2285.6	2304.2	2301.8	2326.2	2416.8
26.486	13.338	0	0	0	0	0	8.5209	30.792	81.953	161.03	231.14	338.47	465.74	540.41	695.75	785.81	834.18	958.36	1004.4	1103.4	1145.7	1153.2	1192.3	1251.5	1321.5	1300.5	1298.9	1284.5	1324.4	1327.3	1347.4	1374.8	1404.5	1420.9	1444.6	1417.5	1450.8	1405.8	1369	1399.7	1433.2	1504.3	1490.9	1427.6	1434.9	1397.3	1371.5	1391.7	1394.9
3.456	0.22796	0	0	0	5.7847	25.404	60.685	157.07	275.14	408.85	531.29	660.98	827.56	993.94	1068.6	1319.1	1397.1	1459.7	1551.2	1692.1	1850.5	1943.3	2025.6	1952.6	1937.3	1977	2022.9	2088.4	2197.2	2212.8	2201.6	2216.1	2204.8	2092.6	2381.6	2146.7	2175.1	2154.2	2136.8	2177	2203	2156.6	2211.4	2155.9	2216.3	2182	2192.7	2193.3	2145.3
0	0	2.8833	0	0	0	13.784	79.425	208.07	363.39	554.58	753.72	973.57	1216.3	1395.6	1582.3	1776.5	1936.1	2164	2244.8	2355.8	2577.6	2640.9	2710.3	2835	3032.7	2988.8	3055.7	3210.2	3378.3	3390.1	3623.8	3744.1	3741.9	3833	3902	3984.3	3995.9	4108.2	4071.3	4232.7	4291.1	4409	4395.5	4467.6	4387.7	4452.8	4361	4490.3	4501.6
0	0	0	35.311	6.3651	0	7.9439	10.16	38.784	64.957	67.982	99.806	120.72	191.85	198.55	241.43	313.87	335.89	332.49	361.34	385.43	415.81	391.36	404.5	418.95	465.5	475.85	479.32	543.4	520.84	545.49	569.83	640.16	651.54	700.98	761.27	758.87	811.79	856.19	901.81	945.28	955.4	724.95	805.28	1049.6	1041.5	848.46	997.15	1064.9	1079.7
0	8.4029	1.7	7.1088	0	3.0292	0	24.517	46.649	96.189	167.16	224.76	283.12	395.9	473.66	573.09	639.26	707.91	797.85	843.82	944.23	962.97	999.08	1009	1084.5	1121.3	1152.2	1173.2	1192.2	1200.5	1246.1	1298.4	1340.3	1387.8	1346	1408.9	1395.7	1493.4	1620	1681.6	1773.4	1949.2	1987.3	1956.1	1949.3	1879	1887.8	1881.1	1842.4	1780.6
0	0	0	17.713	34.059	33.511	51.657	78.982	218.56	304.91	406.23	369.05	461.34	486.47	825.94	922.41	1136.6	1237.3	1303.1	1537.7	1610.9	1515.8	1726.4	1748.9	1765.5	1750.4	1876.2	1947.8	1998.9	2083.7	2206	2285.3	2293.7	2409.2	2442.7	2494.4	2651.4	2681.3	2679	2714.6	2788.7	2839.2	2907.7	2818.9	2863.6	2843.1	2840	2818.1	2898	2869
19.983	9.6914	0	0	0	0	0.43598	55.83	137.96	270.6	390.61	562.18	761.65	905.95	1113.5	1085.3	1291.9	1424	1541	1686.8	1702.7	1796	1794.1	1811.3	1904	1942.2	2025	2058.8	2075.3	2143.7	2222.4	2232.3	2259.2	2312	2336.1	2398.4	2437.3	2436.4	2409.6	2415	2482	2508.1	2563.7	2729.1	2735.4	2734.7	2848.4	2798.9	2897.8	3077.9
34.593	11.974	0.68894	0	0	0	0	10.608	61.719	135.33	221.54	323.47	467.06	603.42	730.37	835.88	961.14	1081.4	1189.4	1333.6	1357.9	1421.9	1514.8	1533	1561.8	1664.5	1655.4	1735.7	1690.6	1776.6	1761.8	1752.9	1731.3	1782.9	1784.8	1736.3	1779.9	1765.3	1731	1727.8	1733.6	1725.4	1707.9	1731.9	1709	1742.4	1724.9	1748.4	1760.5	1754.3
0	3.9036	0	14.934	4.3814	5.1211	0	22.577	83.519	146.22	263.36	358.33	484.31	653.82	762.08	924.68	1042.1	1196.7	1294.8	1363.3	1505.1	1544.2	1634.5	1678.6	1789.2	1801.6	1897.2	1946.4	1967.4	1998.6	2108.1	2104.8	2243.8	2278.8	2385.3	2430.8	2539	2614.7	2664	2770.6	2873.8	2911.1	2885.2	2915.2	2977.1	2987.6	3001.9	3007.1	3042.5	3068
0.59787	0	0	0	0	0	48.084	127.68	252.02	428.03	622.47	789.22	1026.1	1270.6	1445.6	1619	1714.5	1910.9	2118.8	2285.8	2407.3	2525.2	2646	2767.6	2824.5	3057.5	3042.3	3104.6	3001.6	2996.5	3074.3	3157.1	2981.2	3298.7	3348.6	3399.3	3511.6	3494.4	3568.7	3582	3669.8	3818	3835.5	3954.9	3948.7	4069.4	4151.5	4171.1	4179.4	4265.1
0	0	0	0	12.076	35.906	68.578	107.87	142.71	168.06	197.36	233.28	272.78	311.44	334.24	375.98	398.57	391.97	421.92	435.23	461.44	463.19	478.68	486	486.31	497.41	513.94	517.94	562.57	576.98	615.67	628.35	665.82	702.1	751.73	773.25	827.81	815.71	865.14	887.78	924.93	960	1051.3	1042.1	1059.2	1034.5	1058.2	1024.1	1094.2	1094
5.4302	6.3959	0.18784	2.0626	0	0	0	4.4683	26.923	44.981	84.047	115.16	158.19	190.85	225.02	279.57	323.96	369.06	433.14	487.15	523.54	563.2	600.08	623.95	651.42	659.38	672.26	727.08	710.73	713.52	709.21	696.2	754.02	708.56	735.6	734.79	726.8	705.7	716	707.87	705.05	721.23	749.43	773.7	716.13	745.42	717.73	733.02	709.34	682.23
24.799	12.52	0	4.0837	0	0	0	0	0	14.152	21.107	44.755	52.458	98.216	108.81	125.74	150.6	169.72	233.03	232.33	265.62	280.18	308.9	299.95	318.2	308.04	352.94	397.94	452.29	448.38	560.99	628.31	668.52	729.14	749.3	825.78	889.42	951.33	982.35	1037.5	1038.7	1111.6	1165.3	1167.1	1190	1280	1302.6	1276.9	1286.7	1267.6
57.2	17.602	3.7183	0.46919	0	0	0	0	28.505	87.739	161.35	248.67	327.75	405.89	460.83	555.64	588.59	690.59	741.69	802.57	842.67	854.95	853.97	885.18	922.28	1005.3	1008.2	1028.4	1049.1	1061.5	1125.5	1230.6	1220.7	1287.5	1295	1341	1323.5	1391.3	1445.8	1483.9	1488.1	1576.7	1580.5	1558.6	1594.9	1591.1	1549.6	1637.7	1680.1	1690.9
22.279	1.3514	12.301	0	0	0	0	0	0	0	7.0687	27.383	38.981	40.951	55.354	113.94	134.17	177.99	204.82	223.18	256.15	297.76	304.16	317.95	371.42	428.9	476.22	528.79	609.21	673.68	770.74	867.27	958.68	1044.7	1128.1	1222.1	1323.4	1346.4	1458.4	1458.9	1542.7	1637.8	1685.4	1665.2	1702.7	1630.6	1644.3	1612.6	1647.5	1679.5
34.116	19.779	0	0.020717	0	0	0	8.1053	55.287	119.94	189.84	283.26	390.74	487.02	579.34	668.83	781.49	854.22	916.84	969.56	1002.9	1100.2	1113.2	1154.1	1173.7	1188.3	1231	1245.3	1323.6	1286.5	1312.3	1359.1	1335.1	1354	1364.3	1326.6	1323.8	1351.3	1153.8	1393.6	1396.3	1411.6	1422.2	1438.3	1428.9	1407.5	1436.5	1395.4	1373	1375.4
0	0	4.7469	0	9.5278	0	17.91	51.054	100.94	210.71	330.15	452.02	486.38	603.15	897.7	851.37	967.41	1085.2	1189	1278.2	1302.4	1688.1	1476.6	1427.8	1549.8	1481.4	1591.3	1576.3	1586.8	1624.3	1645.3	1649.7	1665.5	1613.9	1644.1	1618.3	1641.1	1604.1	1606.5	1626.9	1576.3	1597.1	1554.6	1519	1500.4	1520	1470.4	1444.3	1449.3	1445.4
31.322	9.9875	0	0	0	0	0	0	18.099	47.541	85.329	122.78	159.55	217.3	260.53	305.63	322.43	378.96	414.96	453.94	455.24	503.43	492.21	513	492.3	503.65	535.21	516.75	566.07	574.77	544.27	540.59	536.41	526.17	588.59	631.39	659.52	685.1	696.43	732.45	769.38	794.59	760.68	795.36	781.28	786.59	787	784.94	805.21	793.43
32.599	22.127	0	0	0	0	0	0	0	30.065	84.882	122.79	171.95	249.24	272.5	397.85	410.14	431.38	497.01	529.68	588.6	597.49	614.26	628.23	676.49	750.99	771.31	830.98	850.16	915.57	978.74	1040.3	1073	1210.5	1232.2	1229.5	1296.9	1328.5	1270.9	1373.9	1397	1575.8	1568.6	1516.6	1564.4	1489.8	1599	1574.7	1609.3	1632.5
0	0	0	3.5078	4.3146	10.33	22.735	86.909	130.52	232.63	319.32	489.68	539.4	785.75	879.65	1032.1	1252.4	1366.4	1433.4	1535	1647.5	1805.3	1525.5	1895.2	1615.7	2110.1	2140.6	1761.9	1807.1	2333.9	1922.5	2228.6	1937.3	2428.4	2001.8	2525.9	2382.8	2103.2	2468.1	2615.4	2668.8	2651.3	2447.5	2505.8	2471.9	2448.8	2422.3	2449.7	2447.2	2429.2
38.142	0.67213	0	0	0	0	2.7666	28.885	75.887	147.57	264.58	371.08	482.09	579.08	744.71	899.62	992.39	1180.2	1333.8	1400.5	1575.5	1714.8	1800.8	1847.4	1898.1	1966.5	2069.1	2118.5	2204.7	2231.4	2203.7	2378.6	2406.9	2430.4	2540	2637.3	2688.3	2681.8	2747.7	2757.8	2792.8	2825.1	2828.5	2907.3	2866.3	2876.6	2896.2	2888	2929.8	2887
0	0	3.1915	0	0.67826	9.8152	17.736	25.615	27.257	51.391	78.744	88.795	127.77	161.85	183.31	155.57	190.47	185.52	228.5	194.91	253.66	262.4	285.02	310.47	328.98	375.5	386.18	432.96	470.49	571.38	641.92	707.23	789.78	866.52	902.21	1077.9	1209.8	1205.2	1333.1	1351.3	1456.7	1517.5	1398.6	1590.7	1611.7	1688.6	1752.7	1865.9	1829.1	1596.7
45.159	12.841	0	0	0	0	13.071	71.614	175.34	322.59	489.39	674.22	861.66	1034.2	1265.5	1467.6	1625.8	1812.8	1965.5	2128.3	2180.2	2242.5	2329.5	2578.3	2391.6	2548.4	2618.8	2604.2	2643.5	2470.5	2574.5	2568.8	2609.4	2635.7	2628.3	2706.2	2760.3	2799.2	2814.2	2806.9	2788.4	2791.5	2783.1	2778	2555.8	2576.3	2580.7	2630.5	2633.9	2657.4
32.502	4.0975	7.0597	0	2.8404	0	0	0	26.847	92.302	114.8	201.76	225.65	343.17	435.37	531.87	558.76	652.52	725.78	862.26	957.07	1040.2	1116.7	1334.3	1393.8	1558.2	1585.9	1665.4	1780.9	1844.3	1921.5	2001.8	2068.6	2151	2131.3	2154.8	2228.3	2280.2	2292	2382	2362.5	2423.9	2470	2468.6	2462.1	2494.4	2484.1	2473.7	2598.1	2537.1
0	0	0	0.79546	2.3179	11.653	8.524	48.875	76.801	135.93	243.26	369.54	465.52	595.73	706.81	864.68	1016	1148.6	1293.8	1371.2	1518.6	1569.3	1634.4	1748.3	1815.7	1964.7	1979.7	2001.3	2113.5	2094.9	1734.9	1701.1	1825	1896.2	1966	1988.2	1985.2	1934	2019.2	2065.3	2049.9	2098.6	2120.8	2136.9	2121.8	2085.6	2116.1	2094.5	2095.7	2091.7
0	0	0	0	66.293	105.73	226.42	246.03	309.61	406.85	459.92	543.43	449	598.12	633.34	694.65	735.43	784.27	843.54	773.24	782.71	857.84	893.6	893.51	922.6	977.35	1059	1093.2	1141.8	1268.2	1234	1262.7	1412.1	1487.6	1453.6	1574	1633.7	1724.8	1644.1	1698.3	1737.5	1758.4	1725.6	1820.6	1870.5	1869.9	1925.5	1919.3	1959.1	2030.2
0	10.833	0	0	6.6363	0	0.4705	10.532	0	7.0279	0	15.044	3.0851	3.1854	6.7855	17.05	28.208	19.162	14.942	10.205	2.6395	13.82	13.071	21.031	18.121	31.399	37.933	65.019	80.229	78.604	130.99	148.16	180.87	181.82	218.13	250.73	269.06	315.7	324.79	353.96	368.9	392.65	390.27	389.65	410.18	406.34	404.64	402.79	392.73	428.03
0	0	0	0	120.57	281.52	417.39	387.48	535.05	652.57	663.76	779.91	866.8	972.42	980.97	974.57	1080.2	1091.4	1144	1278.5	1359.5	1424.5	1429.3	1464.8	1526	1573.8	1577.1	1592.1	1650.5	1695.5	1778.2	1829.5	1904.7	1954.2	2000.6	2041	2137.6	2157.4	2317	2291.9	2405	2353.4	2256.5	2314	2267.8	2303.3	2342.6	2346.7	2336.2	2308
4.8646	0	0	0	0	2.9707	10.654	75.416	176.69	337.74	517.48	774.22	957.98	1271.9	1478.3	1788	1982.7	2150.1	2361	2553	2721.9	2926.2	2976.1	3230.7	3177	3292.5	3337.1	3335.2	3454.8	3522	3641.5	3667.7	3651.7	3700.1	3692.9	3753.7	3805.6	3786.8	3848.5	3737.7	3822.5	3803.8	3826	3682.6	3746	3794	3763.9	3774	3780.7	3702.2
31.203	4.0912	0	0	0	0	0	0	0	0	0	0	6.2669	9.3599	23.712	0.42001	22.464	36.402	43.16	59.601	25.245	35.113	33.713	51.733	26.446	27.613	31.433	23.576	4.4381	0	0.72485	1.5014	8.3484	0	0	0	0	0	0	0	0	0	0	0	0	0	0	0	0	0
21.674	0	0	0	0	9.9472	41.245	137.14	278.64	413.23	699.33	942.53	1274	1407.6	1573.7	1771.6	1945.3	2128.9	2271.5	2421.3	2581.6	2735.4	2844.2	2833.3	2912.8	3000.2	3117.9	3233.6	3284.8	3521.1	3580.6	3717.9	3751.5	3934.8	3960.6	4041	3986.7	3979.3	4189.6	4235.6	4275.7	4286.9	4475.5	4546.2	4524.1	4578.2	4642.2	4615.6	4714.4	4770.9
34.384	12.56	5.7573	0	0	0	0	0	0	0	0	0	0	0	0	0	0	0	0	0	0	0	0	0	3.964	7.5239	44.911	79.058	160.11	203	286.62	404.23	437.02	561.18	580.93	723.58	779.77	880.2	982.94	1038.2	1097.4	1154.4	1127.5	1171.1	1147.9	1196.3	1219.9	1208.6	1205.7	1296.1
29.61	15.28	0	0	6.2363	0	5.7341	60.245	139.18	290.3	439.23	612.88	950.27	1059.2	1295.1	1495.6	1722.3	1837.7	2033.6	2194.4	2309.6	2389.7	2509	2783.6	2776.3	2928.4	2956.2	3047.9	3025.2	3219.2	3345.1	3289.4	3509.3	3220.7	3589.1	3641.8	3725.4	3990.8	3941	4112.9	4190.2	4556	4605.6	4325.7	4649.2	4668.9	4611.9	4409.1	4442	4567.3
41.327	10.402	9.8263	0	0	0	0	0	0	0	0	0	0	0	0	0	0	0	0	0	0	0	0	0	0	0	0	55.554	116.95	190.37	288.2	429.38	569.87	703.19	813.55	970.54	1023.1	1202.3	1347.2	1442.7	1588.3	1702	1790.3	1920.8	1960.7	2031.1	2073.1	2154	2156.5	2332.6
12.984	9.8407	3.2024	0	0	0	0	0	5.8045	21.946	56.994	123.61	182.41	254.36	340.42	443.74	551.92	604.82	702.47	765.43	856.08	806.84	1011.2	1026.3	1064.4	1115.9	1159.4	1234.3	1316	1395.5	1482.1	1508.6	1610.6	1635.7	1769.9	1852	1975.6	2019.6	1823.1	1858.5	1943.8	1983.6	2005.2	2036.1	2097.9	2061.3	2055.3	2052.9	2032.4	2087.1
0	0	0	0	13.15	0	0	0	0	11.744	13.264	30.664	37.058	57.854	73.911	101.71	124.79	144.84	170.82	191.58	212.87	266.32	342.92	347.83	379.19	412.46	469.31	520.99	572.53	589.24	649.59	684.27	708.49	710.7	779.98	819.58	858.73	874.81	876.79	918.54	927.03	948.21	956.41	964.11	975.77	992.08	976.99	998.7	999.14	1026.8
9.4076	5.7626	0	1.6125	0	0	0	0	17.23	75.925	101.83	175.96	222.89	298.39	354.55	455	519.29	629.86	656.33	803.02	908.47	1004.2	1026.2	1104.4	1136.9	1225.7	1277.4	1245.8	1276.9	1324.5	1341.8	1355.8	1434.1	1443.3	1339.8	1366.6	1391.3	1336.3	1376.4	1392.9	1358.3	1307.3	1338.6	1337.7	1333.6	1278.9	1281.9	1222.9	1315.1	1255.6
32.861	1.3099	14.883	0	0	0	0	0	0	12.567	47.651	44.122	63.273	110.17	135.64	187.91	197.35	237.73	240.7	277.7	316.62	348.07	341.87	365.79	389.23	437.19	482.69	541.8	553.99	608.7	678.61	769.24	840.78	925.3	1011.3	1128.3	1229.6	1329.9	1508.1	1630.3	1751.5	1899	2022.5	2149	2188.6	2251.5	2380.3	2475.3	2593.4	2690.3
24.483	19.044	0	0	0	0	0	0	0	0	9.2321	24.348	23.596	50.159	48.722	99.514	91.676	98.781	108.21	119.15	165.2	172.05	153.32	154.7	173.44	223.63	224.18	215.53	176.1	174.93	178.12	210.22	200.99	210.23	168.04	168.23	156.94	158.93	172.77	159.28	175.82	202.49	199.18	193.95	148.5	172.2	116.88	127.49	134.3	156.61
0	0	0	15.088	5.4651	5.148	7.9809	17.279	43.645	73.608	119.9	152.77	182.81	236.9	290.65	341.82	378.1	462.47	492.64	536.95	565.55	596.64	605.49	653.1	690.16	721.37	693.63	681.8	651.08	639.56	673.89	677.9	645.1	1099.3	911.48	783.03	821.39	833.83	843.3	821.79	819.51	813.57	803.7	788	821.46	796.63	808.91	798.29	798.98	793.04
26.62	10.444	0	0	0	0	0	22.069	54.494	110.35	149.06	184.17	258.74	326.84	373.86	456.03	475.85	468.79	542.62	531.82	507.81	544.77	541.13	553.22	550.15	570.19	609.47	600.56	567.8	576.15	540.06	571.52	578.1	572.25	577.78	579.76	550.43	496.71	512.15	516.52	506.39	463.89	431.2	473.39	430.95	501.21	517.01	514.82	487.45	474.66
0.37296	0	0	3.8884	0	0	14.62	73.783	181.31	282.56	420.75	558.79	737.49	876.65	1017.1	1161.7	1347.4	1552.6	1652.4	1799.6	1864	2002	2023.4	2069.1	2131.7	2223.1	2262.9	2291.2	2311.6	2368.7	2378.1	2461.4	2541.1	2659	2723.4	2842.8	2955.2	2998.8	3028.1	3113.9	3097.3	3029	3075.6	3120.3	3160.2	3118.2	3126.5	3075.2	3088.2	3081.2
0	0	0	0	0	14.576	53.672	87.955	184.59	283.01	409.57	573.29	718.12	885.66	1037.3	1219	1340.9	1364	1549.7	1584.3	1746.2	1800.6	1866.5	1894.6	1925	2019.1	2021.6	1833.8	2012.2	1880.7	1888.1	1912.1	1882	1881.1	2043.1	2036.9	1926.9	2000.8	2119.4	2071.7	2135.2	2114.1	2077.4	2049	2036.6	2049.9	2036.2	2043.9	2024.3	2014.1
22.01	1.8321	0	0	0	0	64.641	64.391	197.37	393.1	620.72	863.82	1164.4	1462.3	1714.2	1954	2183.8	2305.6	2521.7	2695.3	2736.6	2855.6	2854.8	3035.2	3091.9	3079	3077.4	3089.8	3106.7	3158.7	3132.9	3164.1	3217.7	3206.8	3196.5	3174.1	3171.6	3168.7	3168.9	3189.8	3294.7	3231.1	3258.1	3295.3	3367.2	3362.1	3481.9	3466.3	3528.6	3603
1.9884	3.9709	5.2568	0.24958	0	1.5247	0	15.844	19.254	0	6.2833	14.018	0	38.954	115.02	148.44	145.62	183.34	186.73	183.9	206.14	201.91	192.39	212.55	212.3	280.53	288.24	315	418.45	450.14	608.35	699.9	807.16	855.91	960.47	1095	1154	1266.5	1437.8	1047.4	1546.4	1394.8	1638	1714.1	1560.2	1634.3	1644.5	1672.2	1733.4	1760
1.4586	0	0	0	6.3029	12.45	5.4757	83.094	170.98	330.45	432.68	606.78	792.66	957.9	1152.2	1320.8	1406.4	1588.9	1655.5	1788.4	1946.4	1955.6	1959.5	2023.2	2015.3	1762.2	1878.5	1844.1	1901.2	1955.1	2206.7	2394.4	2518.1	2578.5	2616.3	2615.4	2843.5	2830.3	2788.5	2961.6	2961.5	2957.9	2970.7	3104	3089.2	3182.9	3215.7	3254.8	3299.7	3352
17.584	3.9823	0	0	0	0	8.9103	45.186	101.92	176.47	287.73	367.74	467.92	587.81	677.12	806.24	886.62	942.73	1048.7	1073.6	1173.5	1214.4	1225.2	1234.3	1278	1409.5	1447	1484.1	1492.1	1508.8	1534.4	1599	1668.3	1726.2	1761.2	1780.4	1798.2	1830.5	1862.5	1928.5	1956.7	2049.8	1996.4	2015.5	1991.9	2028.1	2019.4	2054.1	2075.5	2127.8
42.697	22.224	0	25.069	7.7908	0	0	27.463	55.888	124.49	202.32	292.49	395.14	495.13	609.2	681.18	769.42	872.3	991.56	1112.3	1160	1133.9	1231.2	1254.2	1311.9	1270.7	1310.6	1371.5	1291.8	1381.2	1426.7	1365.1	1421.4	1537.2	1496.6	1691.4	1851.2	1894.6	1952.5	1947.5	1961.8	2010.4	2000	2045.7	2010.2	2020.3	1930.9	1947.9	1906.9	1802.5
24.738	0.12189	0	0	0	3.964	0	8.3636	27.085	74.106	143.77	200.96	263.11	304.3	346.84	443.6	453.67	477.51	522.31	584.66	636.71	677.59	672.93	725.59	792.18	935.06	979.16	1057.5	1020.7	1107.1	1196.5	1252.9	1317.8	1374.3	1410.5	1471.3	1484.8	1505.3	1567.4	1603.7	1685.2	1727.4	1739.9	1783.5	1792.3	1762.5	1774.9	1761.9	1851	1841.2
27.945	17.724	8.9787	0	0	0	0	0	0	0	0	0	0	0	0	0.65058	16.238	18.39	46.172	59.297	60.801	77.19	81.345	96.821	131.63	135.96	158.95	189.92	190.36	194.23	226.85	242.29	254.07	253.51	279.2	294.95	322.6	324.61	333.45	389.1	396.31	386.59	395.45	389.43	381.07	421.87	380.62	360.8	372.92	405.26
0	0	0	11.206	0	1.092	16.031	46.092	101.13	177.02	274.92	406.65	578.38	692.62	832.44	973.56	1124.6	1256.7	1323.4	1469.2	1535.4	1598.8	1668.6	1751.8	1801	1874.4	1944.4	1972.2	1996.7	2090	2210.1	2257.5	2374	2412.8	2507.8	2576.6	2635.5	2681.6	2776.6	2864.8	2888.5	2918.3	2978.7	3006.8	2989.1	3035.1	3038.6	3085.8	3068.4	3052.1
0	5.8007	4.1588	8.7372	8.1772	0.78524	5.081	26.868	85.637	167.92	302.9	403.48	506.66	661.32	758.99	913.93	976.58	1046.8	1102.7	1127	1142.4	1202.2	1300.5	1203	1288.4	1258.9	1332.9	1416.9	1517.7	1580.3	1816.1	1913.2	2066.2	2055.2	2144.8	2259.7	2292.2	2376.7	2353.8	2381	2439.7	2433.7	2521.8	2517.5	2529.9	2541.6	2554.8	2670.3	2752.8	2742.9
0	9.0896	0	2.2038	0	11.611	25.185	85.305	145.41	257.53	401.15	512.41	647.86	848.29	968.34	1134.6	1284.6	1406.8	1539.7	1706.8	1871.4	1926.9	2016.4	2088.2	2143.8	2182	2262.4	2291.7	2284.3	2238.2	2339.3	2389.5	2439	2613.3	2605.3	2662.7	2582.1	2600.3	2603.7	2635.9	2701.6	2714.1	2710.6	2821.6	2715.8	2655.4	2629.9	2702.6	2727.4	2656.4
2.6533	0	0	0	0	0	37.508	88.008	158.04	213.03	308.66	428.8	501.19	605.13	722.35	831.19	932.84	1059.2	1158	1362.5	1415.1	1642.7	1628.6	1698.6	1796.9	1788.6	1860.9	2016.6	2095.9	2315.6	2394.4	2437.4	2600.1	2774.1	2838.2	3033.2	3199.8	3374.6	3479.7	3524.1	3660.7	3729.3	3886.2	3865.8	3998.3	4024.6	4162.2	4246.8	4255.1	4330.9
21.366	3.0909	0	32.367	19.934	0	0	36.015	103.8	199.27	288.2	422.84	611.2	795.41	994.36	1171.5	1401.6	1599.7	1910.1	2027.3	2072.6	2207.9	2667.1	2714.7	2705	2629.1	2836.6	3120.6	3365.7	3400.8	3447.6	3474.6	3596.8	3747.2	3522.8	3581.5	3642.6	3782.8	3867.9	4084.4	4090.9	4164.7	4035.7	4114.3	4060.6	3992.3	3987.6	4014.7	4061.1	4028.3
37.796	19.456	0	0	0	0	0	0	0	29.867	74.212	119.46	169.32	232.36	316.24	356.43	426.55	478.46	479.33	522.2	540.93	573.26	582.88	593.99	577.16	585.98	608.78	618.08	686.93	690.6	701.28	702.86	680.04	674.86	707.72	720.48	725.48	715.75	791.91	796.62	704.31	650.38	659.56	681.26	642.93	609.4	607.5	564.37	593.88	592.73
22.876	0	0	13.247	1.0676	0	0	0	0	3.5098	13.087	25.73	59.449	60.556	122.36	135.23	196.58	202.24	256.43	278.65	311.99	326.14	377.76	388.26	405.73	414.21	482.98	559.74	605.53	716.07	813.51	925.21	1052.7	1200.1	1273	1429.6	1598.9	1687.2	1686.9	1849.4	1837.2	2027.7	2103.2	2030.2	2312.6	2335.9	2423.5	2479.7	2485	2592.3
3.6042	0	1.4688	4.0496	0	0	10.821	66.758	200.58	371.35	586.38	874.04	1164.2	1508.7	1731.3	2074.6	2245.4	2468.4	2700.4	2875.1	3001.8	3215.1	3244.4	3318.1	3347.8	3404.7	3568.3	3572.8	3598.3	3575.6	3694.4	3889.7	3860	3965.3	3993.9	3963	3969.4	4065.6	4096.5	4073.4	4194.2	4231.6	4224.4	4213.8	4193	4213.8	3969.7	4048.1	4216.4	4109.9
0	0	0	29.99	82.684	12.171	0	16.635	50.287	131.35	202.85	366.44	469.88	624.84	730.83	954.45	1076.9	1218.7	1393.2	1486.3	1335.9	1375.2	1550.5	1510.9	2002.9	2051.6	1941.8	2225.4	2305.4	2098.2	2165.8	2300.2	2305.4	2395.2	2638.1	2783.1	2886.5	2856.7	2910.2	3055.6	3279.1	3281.8	3436.5	3384.7	3487.9	3484.5	3519.9	3750	3689.2	3800.4
0	10.115	8.9804	2.8634	0	0	0	13.172	38.634	96.32	138.82	202.05	269.17	378.82	474.55	620.74	686.29	739.68	864.67	962.92	1020.3	1112.9	1149.3	1218.9	1281.4	1371.6	1491.6	1511.6	1563.1	1688.1	1828	1861.8	1924.3	2067.9	2132.6	2236.1	2260.4	2297.8	2404.5	2368.6	2469.6	2542.1	2570.9	2630.1	2631.2	2596.9	2726.2	2730.1	2797.6	2798.2
0	0	16.096	5.1489	2.4517	0	0	22.998	42.275	97.542	185.49	286.24	351.95	479.03	555.88	722.43	868.02	942.01	1014.9	1068.5	1109.9	1212.8	1243.8	1276.3	1324.6	1404.8	1411.4	1455.2	1503.3	1523.2	1606.9	1619.2	1661.6	1691.5	1724.4	1797.4	1867.1	1918.5	1953.4	2074.9	2125.8	2191.5	2127.6	2276.1	2189.9	2260.7	2276.5	2201.9	2246.7	2248.8
40.272	1.5808	0	0	0	0	0	0	20.93	41.461	89.222	137.24	178.14	232.61	248.16	308.38	337.81	374.96	417.73	468.68	496.57	570.04	642.63	644.57	581.05	507.18	534.22	535.55	557.24	715.46	590.1	724.38	721.04	746.78	716.64	725.29	724.31	736.98	708.5	710.2	701.53	729.8	722.25	743.29	636.64	659.69	656.17	649.28	625.84	628.1
0	0	0	0	0	4.2251	19.502	44.659	75.94	121.43	184.8	254.16	312.81	394.72	501.28	589.43	680.3	780.98	907	992.68	1080.1	1163	1214.1	1315.1	1320.3	1405.3	1436.7	1470.1	1510.1	1544.6	1564.3	1570.1	1594.3	1580	1639.2	1640.2	1680.7	1644.4	1673.5	1711.3	1735.5	1735.6	1666.4	1677.7	1620.4	1660.1	1638.3	1659.3	1609.7	1640.9
1.8567	0.062678	0	0	0	1.3025	11.382	54.976	107.67	163.76	246.44	300.02	399.82	469.15	533.66	627.76	713.64	755.33	784.18	861.15	906.06	949.81	988.2	1010	1081.5	1058.5	1100.8	1172.4	1214.2	1254.2	1232.4	1295.1	1384	1471.8	1462.6	1531.9	1576.6	1617.6	1679.3	1579.3	1659.2	1664.5	1695.2	1666.1	1685.4	1649.1	1704.2	1676.2	1714.3	1720.6
6.8479	2.2254	0	0	0	0	22.021	43.897	116.67	210.1	381.2	525.86	677.82	841.01	1065	1249	1430.4	1590.5	1728.4	1865.8	1991.2	2144	1820.1	2220.3	2294.3	2303.8	2443.2	2459.5	2711.6	2841	2974.1	2448.2	3167.3	3072.9	3285.1	3340.3	3512.3	3512	3604	3685.3	3596.4	3766.5	3770.6	3808.6	3841.5	3912.9	3922.2	4099.7	4125.6	4232.5
14.537	0	0	0	4.9058	0	18.909	17.95	53.573	64.402	116.25	183.94	214.34	278.88	353.37	416.42	463.12	475.82	565.32	583.4	632.6	646.11	681.51	641.1	678.29	710.52	677.61	699.12	735.33	714.85	731.84	771.86	837.9	880.26	822.92	890.27	795.53	977.26	965.95	947.57	1015	884.65	844.55	848.77	1022.6	884.87	893.84	1019.6	1058.7	1014.9
24.77	4.0621	0	1.703	0	0	1.2267	59.455	174.69	357.91	644.54	918.46	1087.6	1330	1716.2	1852.9	2116.1	2408.3	2482.1	2635.7	2818.2	2900.8	2917.5	3052.7	3122.1	3161	3354.3	3206.7	3317.6	3319.8	3317.3	3422.9	3459.2	3476.3	3499	3528.6	3440.4	3514.4	3689.9	3619.2	3709.5	3776.3	3577.2	3518.8	3492.8	3474.5	3540.8	3485.7	3501.8	3594.6
0	20.029	5.5974	21.84	0	0	0	30.173	102.79	210.79	359.88	475.41	667.86	863	1024.3	1283.2	1314.8	1572.5	1668.5	1917.8	2009.6	2211.3	2229.2	2036.8	1985.3	1640.7	1553.1	1552.3	1620.5	1607.4	1627.4	1681.7	1797.1	1696.4	1702.7	1776.4	1745.6	1780.4	1791.2	1900.3	1958.6	1957.1	1958.7	2062.1	2084.4	2000.3	1999.5	2052.8	2023.1	2075.4
41.6	8.4699	0.80527	0	0	0	0	1.9218	48.301	79.75	145.25	179.46	265.19	346.64	410.97	502.72	552.62	638.54	686.02	784.86	817.1	838.4	880.76	928.68	954.65	964.89	998.72	1041.9	1036.7	1095.9	1157.5	1220.6	1212.2	1271.3	1312.2	1337.9	1360.4	1373.1	1390	1407.9	1429	1433.1	1426	1415.4	1426.8	1431.8	1451.5	1453.4	1427.3	1407.6
0	0	0	46.818	56.869	63.346	94.051	117.28	108.94	61.742	109.36	167.5	133.85	318.72	344.96	432.01	454.71	475.04	525.3	578.76	596.2	588.19	673.26	658.26	667.67	712.18	737.87	724.46	789.87	816.06	882.57	958.76	1029.5	1026.6	1089.9	1225.8	1237	1260	1385.6	1460.5	1512.6	1629	1638.1	1793.6	1898.2	1990.8	2068	2238	2337	2395.2
33.216	15.674	0	0	0	0	0	0	48.301	104.5	188.64	297.03	424.94	556.48	687.31	812.9	944.32	1051.5	1157.2	1261.1	1386.9	1487.5	1575	1670	1727.1	1766	1880.9	1909.3	1910.5	1957.4	2026.1	2006.9	2055.7	2060.7	2060.9	2151.2	2092.8	2162.4	2147.6	2178.1	2154.2	2121.5	2108.6	2142.6	2155	2173.1	2092.2	2106.6	2047.9	2062.3
24.279	9.0872	6.0189	0	0	0	0	9.509	63.183	134.25	240.12	345.94	444.81	553.82	639.22	837.64	905.58	1001.4	1095.2	1169.1	1246	1249.5	1344.2	1355.4	1407.3	1550.3	1517.4	1571.4	1563.4	1592	1553	1551	1581.3	1630	1606.5	1627.8	1586.9	1580.6	1598.8	1605.5	1597.4	1632.3	1627.9	1649.7	1598.4	1650.1	1570.7	1593.5	1616.1	1632.5
0	1.1599	3.8398	0	3.98	0	12.64	14.052	45.413	56.296	90.307	117.19	163.66	217.53	224.24	299.4	321.96	351.74	386.4	455.94	482.89	510.83	532.03	566.97	589.36	602.94	648.9	705.39	728.11	569.11	585.85	630.43	671.66	722.36	762.35	842.97	879.11	941.82	956.05	1019	1063.4	1151	1159.4	1178	1181.7	1220.6	1236.7	1264	1270.6	1279.7
32.332	11.94	2.4857	0	0	0	0	36.221	119.49	242.49	379.58	579.68	811.64	1041.4	1253.4	1459.2	1763.9	1913.9	2086.2	2277.2	2462	2565.1	2662.7	2835.5	2741.7	2805.4	3045.2	3094.6	3314.8	3304.4	3276.9	3340.3	3365.2	3787.5	3896.8	4033.3	4245.4	4373.8	4539.8	4536.8	4727.4	4834.6	4911.6	5034.1	5111.1	5176.6	5300.6	5290.8	5287	5339.4
0	0	0	0	0	28.922	35.184	96.836	160.7	236.47	308.04	424.67	516.15	627.38	734.01	810.26	876.74	918.64	977.35	1003.8	1043.6	1105.4	1093.4	1050.4	1069.9	1077	1165.2	1178.1	1319.9	1328.5	1407.7	1465.5	1501	1577.4	1675.9	1811	1804.6	1750.9	1721.4	1814.7	1845.4	1901.3	1927.3	1960.8	1948.9	2057.2	1965.9	2036.1	1986.3	2068.9
7.4296	0.63643	5.221	1.9014	0.57809	0	0	0	16.55	40.773	57.712	109.9	128.59	206.42	237.73	292.53	320.82	350.68	372.89	378.83	425.66	485.94	459.24	484.75	518.71	542.6	554.9	611.54	668.88	706.52	813.49	854.06	910.73	1019.6	1064.7	1138.7	1215.3	1314.6	1371	1407	1514.7	1510	1543.9	1575.5	1586.5	1578.1	1610.6	1616.4	1699.4	1619.5
20.215	11.46	0	0	0	0	3.6106	18.298	56.053	135.14	199.66	283.33	360.2	443.56	525.79	582.3	694.85	739.45	832.93	830.82	863.81	892.12	920.84	934.43	969.88	1007.3	1055.5	1076.1	1221.5	1225	1252.4	1281.3	1319.5	1335.8	1339.1	1433.7	1499.7	1484	1495.8	1545.6	1540.7	1521.6	1599.5	1608.7	1573.4	1610.5	1670.2	1606.6	1618.9	1643.7
17.188	2.1001	4.2588	6.2092	0	0	0	0	0	0	0	0	0	0	0	0	0	6.6569	7.9673	25.035	42.849	44.252	70.958	69.859	73.129	110.32	128.37	175.39	245.09	298.71	402.74	478.76	559.31	623.07	723.1	813.77	938.31	959.05	1023.2	1082.9	1153.7	1247.9	1262.2	1318.8	1341	1352	1367.1	1432.8	1473.9	1454.4
8.7934	5.976	0	3.0655	0	0	7.5804	21.059	62.257	95.47	144.42	176.78	244.63	322.91	347.71	420.31	458.77	516.86	571.62	598.06	621.73	650.49	699.82	740.85	737.08	799.35	832.58	863.49	914.65	953.94	992.14	892.17	1027	971.78	997.19	977.36	1031.5	992.15	1063.8	1098.4	1132.7	1167.1	1165.5	1137	1109.9	1099.4	1109.6	1071.1	1109.3	1110.6
42.181	0	0	0	0	0	0	0	50.442	104.33	162.06	252.81	306.5	407.24	479.09	570.89	611.76	677.67	766.67	812.04	844.83	834.07	873.86	898.13	866.56	898.74	918.88	921.75	980.25	910.04	925.51	943.14	917.97	924.15	933.16	975.45	987.1	1014.8	1018.9	1029.8	1037.5	1047.1	1030.3	1060.1	1022.8	989.5	1049.7	1065.9	1077.3	1016.8
5.8789	7.5721	1.2764	0	0	0	3.6405	36.692	107.06	202.8	299.42	390.43	551.08	710.09	832.92	1037.7	1217.2	1392.3	1409	1548.2	1668.8	1776.6	1853.7	1835.1	1938	1993.7	2044.7	2178.8	2361.7	2316.8	2436.6	2552.7	2622.7	2841	2923.6	3105.7	3412.2	3466.8	3695.1	3876.3	4091.4	4167.5	4302.5	4328.4	4348	4327.9	4463.9	4539.4	4619.3	4554.1
0	0	0	0	10.287	17.327	26.539	94.353	191.65	331.83	526.32	726.07	910.46	1149.9	1356.5	1554	1719.9	1879	1956.7	2012.8	2287.6	2414.1	2449.9	2474.8	2526.3	2581.5	2647.3	2774.5	2939.2	2990.6	3339.5	3472.3	3475.8	3632.9	3640	3870.9	4009.9	4000.6	4216.8	4155.3	4269.5	4236.5	4197	4207.6	4244.9	4285.4	4302.4	4285.1	4476	4333.7
44.591	0	0	0	0	0	11.91	52.745	139.08	227.69	378.76	520.77	682.97	865.98	1013.4	1224.8	1338.6	1487.6	1641.5	1771.3	1932.5	2034.9	2129.6	2240.2	2377.5	2452.8	2564.2	2632.8	2700.9	3104.1	2687.9	2666.7	2828.3	2870.4	3026.3	2753.8	2879.3	3423.3	3460.1	3440.5	3501.1	3306	3329.8	3441	3479.5	3550.2	3512.8	3616.4	3672.6	3700.7
0	3.0473	0	6.3481	4.8358	4.3452	0	27.017	42.581	68.684	114.38	130.38	155.93	221.33	239	316.9	328.82	359.91	401.09	408.21	450.27	452.59	450.78	498.42	514.83	509.03	519.22	525.7	604.11	632.63	739.25	850.3	992.63	1326.7	1493.1	1637.8	1708.9	1772.3	1813.7	1863.5	2028.7	2031.2	2218.4	2242.3	2354.7	2321.4	2429.2	2544.8	2534.5	2558.6
6.1003	0	0	13.975	4.5166	0	5.2364	29.478	99.307	149.38	237.55	337.6	457.27	599.59	704.2	790.93	954.36	1057.8	1164.9	1257.8	1367.9	1526.2	1603.7	1660.1	1726.4	1829.7	1838.6	1915.4	1975.9	2106.5	2012.2	2053.3	2222.6	2174.2	2270.1	2319	2342.7	2345.9	2302.4	2370.6	2321.3	2399.5	2468.7	2561.6	2531.9	2588.3	2589.2	2566.1	2617.2	2617.5
14.556	0	0	0	0	7.1643	21.517	75.333	160.71	257.91	428.07	564.24	737.43	962.7	1106.6	1330.2	1533.1	1674.1	1815.2	1949.4	2094.7	2207	2253.1	2347.2	2499.5	2598.4	2716.8	2785.7	2878.8	2989.2	3068.7	3132.4	2969.1	3265.7	3266.1	3441.5	3539.7	3614.7	3642.6	3707.1	3888.1	3945	3961.9	3961.5	3953.3	4085	4001.7	4037.1	4081.9	4094.2
0	0	0	1.32	4.3265	17.648	25.365	37.722	73.494	106.08	158.4	236.93	303.48	383.83	431.56	511.68	555.05	640.27	685.49	756.29	924.85	868.85	901.08	956.92	1041.1	924.77	1082.1	1315.1	1373.4	1228.9	1281.1	1340.4	1625.6	1688.7	1853.5	1946.6	1989.3	2248.7	2253.3	2338.5	2420.8	2455.3	2481.1	2523.6	2699.3	2580.7	2707.9	2738.5	2685.8	2704.5
16.84	4.1399	0	0	0	0	0	4.6808	18.939	44.643	73.37	100.87	115.6	142.87	188.94	229.81	254.42	264.47	300.04	376.67	408.27	508.56	426.25	464.59	459.88	449.79	502.98	491.25	510.3	501.69	553.27	551.42	598.3	603.03	646.83	666.94	691.79	725.08	747.86	754.38	888.08	923.43	963.56	993.29	1005.8	1037.8	944.9	1012.9	1058.9	1114.8
0	0	0	0	1.8539	28.355	42.78	74.263	147.61	228.28	343.49	479.83	597.91	730.52	848.69	1001.8	1131.8	1201.6	1357.8	1409.4	1425.2	1509.2	1693.5	1657.6	1700.6	1800.9	1874	1994.7	2042.6	2258.7	2407.4	2569	2652.2	2733.6	3384.2	3606.6	3669.9	3773.5	3996.4	3736.6	3833.2	3933.4	4101.5	3931.7	3995.2	4116.6	3928.1	3977.7	3975.7	4025.6
0	0	0	3.7221	0	15.271	10.538	24.727	57.598	92.213	138.66	223.87	260.15	355.1	433.71	518.81	577.5	623.23	666.34	741.42	796.79	840.28	743.3	855.71	870.05	911.98	927.77	950.3	1010.8	1022.5	1090.5	1198.6	1251.8	1304.1	1282.4	1393.6	1419.1	1272.9	1305.9	1343.6	1402.4	1446.9	1470.8	1493.8	1524.3	1516.4	1514	1512.8	1552	1536.1
44.539	14.219	0	0	0	0	0	0	27.163	69.389	134.44	196.09	275.8	332.27	416.97	475.01	581.06	604.31	658.75	712.8	763.14	790.67	848.09	849.77	897.63	960.49	979.24	1047.5	1027.9	1062.3	1121.9	1237	1267.5	1311.1	1296.9	1381.6	1448.9	1435.6	1482.3	1525.7	1506.8	1532.3	1555.5	1595.8	1558.4	1489.7	1450.2	1473	1488	1501.5
0	0	0	28.286	0	5.8095	34.857	82.949	138.08	187.23	294.69	443.33	541.43	704.67	960.07	1154.6	1166.9	1237.6	1422.6	1585.9	1622.9	1642.3	1499	1667.8	1656.8	1798.6	1925.7	2019.7	2099.8	2233.9	2268.4	2429	2541.2	2601.1	2732.4	2804	2862.1	2983.4	3019.7	3101.1	3151.2	3196.6	3268.6	3387.9	3446.6	3492.6	3443.5	3460.4	3418.3	3422.5
0	0	2.5452	0	0	12.689	6.2984	54.543	113.23	200.2	312.39	421.91	254.11	629.11	793.77	555.79	1087.3	1152.2	1307.6	1419.3	1536.9	1574.4	1631.1	1200.3	1199.5	1664.6	1709.7	1684	1762	1839.8	1901.1	1998.8	1739	2054.3	2113.3	1840.4	1845	1870.1	1937.5	2008.7	2081.9	2104.5	2483.7	2475.9	2411.6	2180.3	2433.6	2421.1	2528.1	2508.3
4.8246	8.5334	12.562	4.2365	0	0	0	0	0	0	0	0	0	0	0	0	0	0	0	0	20.048	0	0	0	13.294	29.948	42.794	64.471	90.355	93.029	128.58	154.71	139.05	211.83	177.04	213.1	253.82	229.78	285.23	317.11	357.28	432.12	406.85	413.98	423.7	418.35	472.46	432.7	425.69	457.55
0	0	0	0	0.87996	15.134	43.801	70.57	111.56	162.11	238.63	335.09	429.44	495.79	593.52	695.16	776.59	878.29	894.68	987.31	1148.6	1228.1	1237.2	1280	1320.6	1328.7	1435.2	1500.2	1493.3	1547.5	1639.5	1637.3	1618.7	1633.9	1676	1807.5	1809.7	1815.8	1820.5	1869.7	1808.5	1872.3	1808.1	1864.8	1949.3	1841	1899.1	1944.5	1920.3	1916.6
30.566	7.529	4.9117	0	0	0	0	0	0	0	0	0	0	0	0	0	0	0	0	0	0	0	0	0	0	0	0	0.17022	43.88	51.236	71.46	95.743	111.68	147.11	177.33	222.42	204.46	257.96	262.02	295.7	305.57	332.58	258.75	254.42	247.75	235.76	230.4	221.87	223.79	203.56
6.5891	0	1.3998	2.6407	4.378	0	0	15.094	68.791	145.86	227.77	332.81	416.1	586.52	646.35	783.8	860.73	977.13	1082.6	1185.3	1260.9	1347.8	1325.9	1247.8	1267	1305.9	1335.2	1354.1	1385.9	1375.4	1438.9	1535.8	1536.7	1588.3	1580.2	1662.1	1641	1633.3	1755.7	1752.3	1740.7	1789.9	1798.5	1845.6	1858	1883.3	1850.8	1840.3	1920.1	1967.5
0	3.0427	3.5225	0	1.2324	0	13.236	31.756	57.239	95.629	108.39	143.75	177.74	216.87	252.81	278.08	315.95	348.52	354.91	393.77	405.68	398.08	428.17	435.12	447.05	446.83	470	469.28	485.81	507.11	532.37	552.02	575.49	586.37	623.78	623.57	679.99	715.08	746.42	777.99	766.36	797.83	811.56	834.52	843.93	841.32	825.07	806.94	806.68	794.39
3.441	4.9995	0.67511	8.4628	0	0	3.7189	11.795	98.766	171.86	271.17	375.06	527.3	682.79	830.3	1191	1216.1	1434.9	1482.1	1662.5	1676.6	1715.5	1713.8	1839.2	1892.6	2055.3	1993.5	2148.4	2323.7	2390.9	2522.3	2652.4	2787.1	2854.2	2991.7	3186.2	3271.8	3351.1	3458.3	3481.6	3649	3711.1	3749.2	3875.5	3783	3888.5	3879	3925.3	3937.7	4010
16.007	5.0035	0	0	0	0	0	0	13.347	27.036	33.255	27.542	53.244	61.756	73.898	82.44	102.65	103.21	132.68	128.95	150.82	147.23	174.19	192.85	202.74	202.71	230.31	203.25	207.92	199.64	223.34	191.46	159.99	153.71	174.59	174.02	183.36	165.87	170.96	169.46	195.14	188.69	192.62	205.3	213.81	223.52	195.13	195.96	194.18	209.69
15.886	7.2745	4.6626	0	0	0	0	0	0	3.5647	6.6174	24.299	50.014	68.691	123.53	160.64	217.44	227.84	271.4	337.92	368.86	405.02	425.06	486.78	530.14	535.51	636.19	669.77	758.78	814.65	922.31	989.98	1046.9	1128.3	1189.6	1276.2	1369.8	1385.6	1434.1	1461.9	1563.8	1636.9	1680.5	1731.7	1711.1	1764.3	1751.1	1715.7	1744.1	1748
34.079	7.164	2.3914	0	0	0	0	6.7233	39.131	99.985	182.95	236.63	316.16	397.18	461.34	577.55	648.9	738.23	809.44	867.95	975.8	1022.3	1046.6	1098.2	1139.5	1227.7	1224.7	1334.8	1269.5	1353.3	1426.6	1505.4	1548.7	1598	1625.7	1697.4	1724.1	1901.7	1990.3	2000	2030.3	1901.9	1927.3	1902	1914.5	1939	1913.3	1936.8	1958.1	2031.7
29.679	4.7484	0	0	0	0	0	0	0	0	0.61044	1.3758	5.5808	25.018	29.513	80.453	69.959	103.02	135.3	147.85	184.78	182.06	183.14	213.24	242.37	288.34	303.21	342.32	359.68	380.03	444.38	490.94	520.24	586.98	595.37	639.5	625.81	699.48	701.26	725.44	781.29	834.65	871.02	898.51	861.68	882.96	828.51	850.46	858.76	919.46
0	0	0	0	160.02	222.26	411.22	395.71	419.14	545.68	560.3	587.54	625.92	637.81	503.28	601.27	698.16	604.62	768.85	713.24	746.38	729.74	748.97	751.87	818.65	870.77	996.91	1072.5	1213.5	1441.5	1676.5	1921.4	2112.6	2379	2670	2921.9	3111.2	3573	3965.4	4041.6	4196.4	4515.7	4511	4719.4	4667.2	4741.4	5020.4	5048.4	5069.1	4929.3
2.2447	6.2626	6.933	0	0.96622	0	6.453	65.504	148.83	232.41	351.98	474.1	618.93	790.5	828.01	1005.3	1070.8	1163.2	1243.9	1365	1420	1477.9	1477.6	1564.1	1548.9	1610.4	1630.9	1747.3	1880	2041.5	2026	2092	2213.2	2318.9	2416.4	2582.9	2687.3	2814.6	2852.1	2900.5	3041.1	3120.2	3187.2	3197.4	3246.7	3316.3	3286.5	3331.4	3358.4	3413
34.652	9.5498	0	0	0	0	0	0	1.019	18.141	40.803	54.028	68.092	98.916	107.54	122.05	142.85	190.81	181.66	216.65	222.96	249.33	251.42	101.28	93.652	61.803	87.459	94.414	127.36	129.36	154.13	180.83	210.05	280.17	318.48	325.21	369.87	421.94	445.75	483.94	528.55	566.79	549.48	586.85	576.15	606.86	601.47	636.9	580.56	631.76
0	1.5505	4.498	2.849	0	6.1878	0.37561	39.148	78.112	151.51	210.55	312.88	401.56	502.27	553.28	656.05	735.18	800.84	921.06	948.77	994.93	1034.3	1079.2	1162.3	1135.1	1169.3	1194.8	1203.4	1201	1284.4	1304.4	1415.7	1458.5	1510.5	1552.1	1576	1568.4	1598.5	1631.9	1706	1745	1751.6	1802.9	1827.6	1834.2	1839.1	1852.5	1874.9	1867.3	1856.2
5.7546	3.8407	5.2754	0	0	0	0	0	0	32.703	51.963	101.04	141.17	218.83	255.3	320.01	371.8	414.86	444.22	508.24	560.68	633.29	688.27	654.39	688.49	758.88	819.73	862.71	936.16	1007.4	1080.3	1163.7	1195.6	1307.8	1334.3	1421.9	1473.2	1548.7	1607.8	1667.3	1700.6	1807.6	1917.1	1940	1948.8	1965.3	2068.7	2004.8	2090.4	2120.6
1.0581	0	1.9448	0	2.136	0	10.337	32.761	58.217	132.82	188.02	281	361.56	440.05	500.02	616.27	683.54	775.91	835.12	856.27	926.35	950.76	1007.9	1052	1104.9	1101.1	1153.2	1207.7	1268.5	1229.1	1341	1303.4	1370.3	1451.1	1418.3	1408.3	1570.2	1475	1585.7	1573.5	1590.6	1603.9	1636.6	1609.8	1597.2	1650.8	1661.7	1617.2	1595.9	1570
35.333	14.972	0	0	0	0	11.651	10.747	52.946	119.85	201.06	300.9	421.78	513.15	666.97	801.38	911.07	967.55	1081.6	1126.7	1181.6	1269.1	1311.6	1452.8	1489.1	1502.3	1515.6	1539	1568.4	1591.1	1593.9	1612.6	1625.1	1611.8	1667.3	1622.1	1607.2	1611	1626.3	1673.9	1600.3	1615.2	1625.6	1599.5	1601.2	1577.6	1557.1	1614.5	1614.9	1611.6
0	0	13.517	7.8986	4.4055	0	25.564	42.357	119.15	160.04	266.69	357.39	481.46	597.14	676.44	817.07	922.47	1009.7	1134.9	1187.1	1248.3	1267.6	1343.7	1354.2	1442.5	1491.2	1469.5	1494.6	1471.7	1471.1	1499.7	1457.7	1463.3	1455.5	1493.6	1472.3	1467.2	1442.1	1483.9	1432.2	1455.4	1428.3	1407.9	1412	1394.4	1351.6	1352.6	1401.1	1374.6	1354.3
23.683	8.9411	0	0	0	0	0	32.685	77.573	167.68	286.89	430.2	539.71	684.92	812.22	948.53	1094.8	1161.5	1312.7	1382.5	1426.1	1502	1528.8	1571.9	1647.9	1670.2	1814.5	1871.6	2106.8	2294.2	2365.5	2616.2	2717.9	2983.1	3070	3397.6	3559.1	3724.3	3813.3	4049.3	4089.7	4241.3	4285.7	4337	4611.6	4535.8	4797.7	4909.5	5028.8	5123.2
71.844	39.491	0	0	0	0	0	0	31.391	144.04	285.91	495.11	691.87	896.23	1167.4	1257	1491.6	1666.9	1778	1908.6	1995.1	2164.4	2116	2218.2	2228.5	2235.4	2341.4	2468.7	2601.4	2743.8	2892.7	3031.5	3141.5	3301.3	3431.8	3554.6	3709.8	3817	4016.1	4303.3	4350.4	4511.5	4648.7	4855.7	4770.9	4923.3	5048.6	4347.9	5115.9	5148
22.483	20.926	0	0	0	0	0	9.0488	37.293	61.097	104.66	184.13	215.19	253.35	285.29	351.45	399.34	406.39	462.45	472.92	543.9	538.93	529.1	581.49	583.5	609.53	635.35	730.77	791.63	808.46	877.43	929.15	969.39	1008.5	1062.1	1172	1183.7	1224.3	1252.1	1250.1	1346.8	1378.4	1452.8	1514.7	1440.7	1484.4	1521.4	1546.4	1543.8	1560.2
17.351	4.2135	0	7.1009	0	0	0	0	0	0	0	0	0	0	0	0	0	0	0	0	0	0	0	0	0	0	0	11.403	19.981	29.365	56.96	83.877	111.21	141.58	138.2	155.83	157.32	197	179.72	184.35	173.41	179.59	190.82	198.87	218.61	234.99	173.83	215.16	191.53	209.49
40.684	8.4378	0	0	0	0	0	0	10.193	36.033	86.49	112.2	159.5	208.39	247.71	349.56	389.56	473.45	529.72	594.51	662.94	689.35	715.29	762.49	811.3	887.06	884.91	967.96	941.6	983	1060.1	1140.7	1203	1273.4	1323.3	1384.6	1397.6	1452.3	1532.3	1516.9	1607.2	1655.2	1671.9	1710	1729.6	1760.7	1836.4	1833.5	1767.6	1838.6
0	0	1.8833	9.0596	0.42392	14.653	6.572	24.206	42.511	80.918	103.86	158.28	198.01	277.77	325.27	380.57	446.82	479.23	533.58	560.74	595.91	639.2	671.79	700.01	702.64	768.54	812.27	774.7	815.24	835.87	889.45	968.46	1038	1117.7	1130.4	1238.8	1299.8	1329.7	1400.9	1525.7	1613.7	1656.6	1743.6	1789.1	1851.1	1849.2	1957.3	2002	1981	2166.7
0	0	8.568	2.9701	0	5.6229	0	14.744	34.826	85.199	144.19	232.38	320.35	457.84	570.64	696.06	793.17	743.65	965.97	1012.3	1101.5	1183.3	1250.9	1266.7	1322	1385.9	1385.3	1452.1	1549	1590.5	1757.4	1825.7	1961.6	2094.6	2199	2366.8	2393.5	2472.7	2653.1	2738.5	2831.6	2984.3	3057	3038	3146.9	3240.2	3258.2	3165.5	3210	3265
0	3.1282	0	6.1033	0	0	7.1892	0	0	0	0	0	0	24.803	0	9.4033	12.637	1.5569	0	9.1607	1.1568	0	0	0	0	0	0	0	0	0	0	0	0	0	0	0	0	0	0	0	0	0	0	0	0	0	0	0	0	0
0	0	0	0	8.5168	17.131	37.091	57.641	92.081	141.17	154.69	166.99	199.42	247.64	277.49	304.7	301.13	274.22	281.72	297.59	278.34	294.55	284.36	274.22	280.68	278.34	294.83	293.43	360.68	340.7	393.92	410.38	441.32	474.29	446.81	520.39	520.86	565.98	590.91	630.06	623.24	673.65	668.61	688.24	668.61	735.89	755.34	735.53	687.32	702.7
8.9507	0	0	0	0	0	39.032	109.63	227.47	408.54	571.19	770.52	1004.4	1239.9	1450.5	1617.6	1812.4	1981.1	2106.4	2290.6	2254.6	2420.1	2462.9	2580.1	2643.4	2668.6	2739.8	2721.9	2733.6	2742.2	2749	2829.2	2861.1	2753.4	2703.8	2752.7	2749.2	2756.2	2690	2729.7	2710	2675.5	2560	2656.5	2585.2	2594.4	2639.9	2625.5	2591	2631.2
0	0	0	0	1.3671	17.537	44.097	112.08	240.53	426.82	642.37	887.85	1194.2	1566.8	1847.3	2161.6	2453.3	2802.9	3038.7	3222.1	3503.5	3855.2	3952.1	3973.6	4187	4257	4168.9	4023.3	4056.1	4186.3	4384.6	4580.4	4712	4893.4	4698.8	4550.5	4447.1	4540.3	4537.3	4360.1	4628	4451.9	4653.5	4781.2	4659	4616.3	4546.2	4497.8	4464	4340.3
34.695	0	0	0	0	0	13.434	41.145	72.269	146.41	219.98	307.9	399.98	506.29	594.33	638.38	746.74	773.84	821.54	966.09	980.63	1021.8	1095.2	1117.8	1108.2	1143.7	1175.5	1189.4	1258.5	1313.3	1347.7	1391.4	1387.5	1442.4	1523.8	1539.2	1595.2	1594.3	1646.9	1646.4	1691.7	1686.8	1736.6	1720.5	1680.5	1675	1728.3	1709.4	1707.9	1711
0	0	0	0	0	0	28.72	69.309	137.61	237.35	367.42	482.67	549.44	675.25	727.7	930.28	966.43	1116.4	1218.5	1309.4	1384.1	1486.8	1544.8	1599.3	1641.3	1776	1833.1	1919.8	2043	2068.7	2140.6	2170.3	2250.3	2382.4	2493.5	2513.3	2708.4	2688.9	2749.8	2872.9	2888.4	3027.1	3042.8	3081.6	3086.8	2951.4	3002.1	3017.4	3187.6	3109.9
0	0	0	12.316	7.2161	5.125	4.5252	11.465	25.526	57.999	125.59	170.67	253.23	319.8	376.83	480.79	548.52	632.77	712.36	696.48	762.38	792.21	842.51	882.68	886.24	932.77	984.8	1082.2	1045.4	1163.4	1244	1218.8	1331.9	1348.3	1462.8	1554.9	1608.3	1715.3	1709.8	1751.3	1797.2	1875.7	1888.2	1984.2	1977.7	1996.7	2007.5	2048.4	2087.2	2101.1
0	0	0	0	73.493	161.93	301.29	492.88	734.27	1022.3	1224.7	1553.1	1825.5	2146.7	2348.5	2552.9	2832.7	3037.4	3243.2	3446	3614.3	3715.1	3828.8	3981.8	4012.3	4102.6	4217.1	4191.3	4123.4	4218.5	4438.3	4289.1	4614	4621.8	4492.5	4693.2	4762.4	4790.5	4501.4	4792.5	4939	4858.9	4851.3	4777.5	4618.1	4685.7	4737.3	4720.9	4791.7	4698.5
0	0	0	8.9308	22.411	69.134	92.315	100.12	150.27	125.43	152.95	173.73	186.25	219.04	234.39	279.58	281.79	310.2	329.79	378.16	416.47	429.1	414.06	462.06	477.4	507.16	507.86	518.93	596.05	556.18	588.61	599.52	644.26	622.03	681.28	764.67	801.6	834.63	928.27	951.52	1050.8	1108.4	1166	1066.7	1009.7	972.22	815.88	791.43	791.07	781.77
26.561	11.461	5.1527	0	0	0	0	0	2.8474	60.536	138.85	228.76	368.87	549.22	734.96	957.75	1142.9	1325.9	1509.9	1768	1852.9	2011.6	2181.1	2265	2386.4	2575	2567.9	2706	2812.7	2868.1	2953.5	3149.4	3157.6	3312.1	3348.5	3367.1	3480.7	3483.7	3521.3	3495.5	3508.5	3476.5	3550.7	3578.4	3512.2	3444.8	3510.9	3530.5	3492.3	3503.7
0	0	10.658	3.3942	0	0	0	0	5.0842	8.7238	15.959	32.773	29.492	58.92	55.395	62.256	41.948	30.34	19.03	20.276	33.026	32.846	3.395	0	7.7317	38.298	54.857	47.441	65.061	76.707	90.023	162.66	156.63	204.69	215.02	229.92	244.82	245.52	309.2	194.08	217.03	222.77	217.94	252.92	287.84	282.56	273.76	242.24	336.15	306.81
27.989	0	0	0	0	0	19.038	96.121	194.66	349.5	549.64	742.44	942.16	1135.3	1342.3	1517.9	1656	1788.6	1933.4	1999.2	2163.4	2269.7	2324.5	2364.3	2413	2481.6	2533.8	2511.1	2390.7	2555.2	2375.3	2431.1	2582.2	2651.7	2678.3	2742.5	2746	2729.2	2756.5	2787.9	2793.9	2923	2797.8	2998.5	2968.7	2966.1	2899.6	2958.1	2842.7	2865.6
6.8973	3.5685	0	0	4.9552	0	25.449	0	3.9274	139.81	269.03	452.82	675.08	873.78	1083.3	1287.7	1495.5	1722.6	1883.8	1961.9	2151.7	2190.1	2373.3	2348.6	2528.1	2548.6	2564.1	2765.7	2803.2	2912.5	2948.2	3143.1	3236.3	3230.1	3403.4	3573.2	3303.9	3495.2	3736.2	3749.8	3910.3	3960.2	4033.9	4157.9	4121.9	4111.4	3775	3632.2	3714.9	3662.5
0	0	0	0	0	19.534	58.881	76.442	93.959	118.6	162.31	202.46	257.8	326.56	394.01	504.85	457.41	573.47	664.78	783.96	869.87	1265.5	1376.5	1546.8	1713.2	1776.2	1948.3	2011.7	1960.2	2148.1	2373.4	1841.2	2240.9	2699.7	2302	2914.4	2533.6	2331.5	2422.3	2455.5	2491.8	2545.1	2579	2590.7	2596	2580.1	2620.9	2598.4	2620.1	2641.2
36.165	0	0	8.0423	14.214	0	38.749	197.22	342.88	538.74	780.17	1021	1310.4	1598.1	2035.3	2295.7	2503.8	2707.3	2893.6	3081.9	3209.4	3387.2	3493.3	3700.9	3828.5	3918.1	3979.8	4122.1	4067.9	4083.7	4186.7	4279.4	4364.2	4298.7	4332.1	4413.5	4341.9	4331.3	4310	4383.5	4426.4	4366	4368.3	4428.4	4389.7	4410.6	4373.9	4409.3	4473.8	4417.2
14.272	3.6473	0	1.9043	4.2135	0	0	11.536	17.013	46.674	83.86	126.63	150.19	201.25	202.38	281.64	296.69	284.57	350.65	391.93	449.69	473.16	500.82	476	509.41	518.13	528.34	519.83	568.89	564.34	627.62	628.02	614.03	617.97	663.33	676.12	722.49	743.39	748.75	718.79	739.47	833.83	810.55	799.09	816.77	837.39	858.53	856.6	885.64	861.11
61.672	61.944	0	10.818	0	0	0	0	42.475	154.06	320.27	504.08	717.07	962.57	1206	1451.9	1711.9	1905.1	2182.1	2473.9	2630	2946.5	3067.5	3299.3	3452	3606.5	3742.1	3963.3	4113.4	4417.8	4452	4569.9	4672.4	4839.5	4909.1	5132.2	5215.4	5278.5	5377.6	5502.3	5614.3	5705	5816.9	5827.5	5857.2	5863.5	5907.7	5884.9	5959.8	5906.4
0	56.049	0	0	0	0	25.157	110.92	214	388.74	562.2	762.68	1003.4	1254.8	1396.7	1615.6	1812.5	2009.2	2163.6	2353.8	2521.1	2663.6	2677	2997.1	3077.5	3256	3334.1	3423.6	3592.3	3725.8	3832.8	3874.7	4032.7	4097.3	4175.2	4051.6	4241.4	4340.6	3807.2	4402.9	4228.9	4193.2	4375.2	4277.9	4349.9	4315.9	4404.2	4496.5	4342.5	4477.5
29.867	8.2211	0	0	0	0	0.51953	34.923	77.611	199.61	234.97	259.52	376.16	477.46	531.18	634.62	738.26	768.74	1153.6	1209.6	1254.4	1298.8	1334.6	1427.6	1085.6	1197.1	1616.6	1645.1	1721.8	1644.3	1827.5	1835.3	1988.7	1959.6	2065.9	2165.9	2243.7	2289.3	2315.3	1967.9	1996.9	2076.3	2076.3	2109.4	2086.2	2100.8	2096.2	2135.4	2176	2204.7
23.68	21.897	3.4883	0	0.43061	0	0	0	0	3.8382	15.104	40.286	57.767	78.085	83.736	150.15	188.74	242.37	285.63	294.93	330.24	330.81	354.96	334.41	341.53	362.22	361.67	387.45	420.5	450.69	512.19	529.02	543.62	601.74	658.7	712.77	767.95	800.3	840.72	837.49	929.5	1011	1046.9	1060.3	1087.7	1010.3	1050.3	1054.7	1086.4	1107.7
0	0	0	0	9.7209	34.039	73.899	106.39	179.32	247.73	379.72	435.74	530.45	624.83	698.18	823.66	865.59	958.9	1048.1	1109.6	1180.5	1251.4	1330.4	1380.3	1400.9	1502	1556.9	1637.9	1684.6	1723.6	1824	1873.8	1920.1	1945.8	2011	2058.9	2157.6	2174.8	2223.4	2247.2	2285.4	2330.4	2381.9	2402.1	2376.7	2421.5	2387.5	2501.9	2533.2	2524.9
45.512	30.95	0	0	0	0	0	0	0	0	30.612	78.682	114.39	169.22	233.8	249.41	316.55	406.8	436.24	470.18	511.35	529.86	530.13	585.15	579.28	604.88	645.96	707.82	829.39	875.54	977.59	1005.7	1110.9	1153.8	1202.4	1246	1246.4	1283.2	1374.2	1453.2	1499.3	1598.7	1579.1	1592.7	1619.7	1627.6	1584.3	1564.7	1613.7	1666.2
0	0.10904	0	0	0	0	25.151	62.072	109.88	173.62	255.62	327.25	392.44	460.25	521.21	609.07	680.62	715.71	835.39	836.81	848.56	930.22	917.61	938.42	1000.8	997.77	1058.7	1105.5	1118.9	1165.6	1182.3	1227.7	1324.9	1357.5	1368.3	1428.5	1466.5	1512.5	1590.8	1543.5	1643.5	1630.3	1637.2	1682	1711	1730.5	1750.3	1763.9	1759.2	1778.8
39.238	17.621	0	0	0	0	0	0	0	0	0	0	0	0	0	0	0	0	0	0	0	0	0	0	0	33.481	89.812	194.63	282.93	364.32	495.95	671.1	805.39	963.67	1105.5	1270.4	1361	1452.3	1630.9	1823.9	1972.5	2161.4	2327.9	2426.5	2372	2376.9	2453.8	2433	2395.7	2556.6
7.4518	7.2066	4.0577	1.989	0	0	0	0	0	0	0	0	0	0	0	0	0	0	0	0	0	0	0	0	0	0	0	0	3.1034	6.2523	31.906	44.258	66.49	66.878	57.909	99.8	110.02	127.57	115.9	146.46	171.31	202.64	224.43	195.52	191.59	205.93	205.57	230.68	265.96	277.91
0	0	0	1.1863	3.1031	0	14.339	21.572	71.851	171.76	252.62	190.52	433.24	377.78	702.48	815.57	949.48	1051.3	1078.6	1200.3	1285.4	1404.3	1485.8	1543.5	1633.1	1738.5	1854	1892.9	2029.3	2121.1	2280.9	2440.7	2495.2	2724	2800.4	2945.8	3109.4	3146.2	3161.4	3060	2993.6	3081.7	3126.1	3118.9	3116.5	3179.5	3187.5	3273.2	3375.5	3307.2
13.335	0.72195	12.807	0	0	0	0	27.549	94.943	186.24	308.22	425.46	541.72	645.54	744.55	945.96	1045.4	1196.1	1286.2	1398.6	1481.3	1597.4	1707.8	1718.1	1853.9	1865.4	1857.1	1992.4	2007.7	2023.4	2081.9	2143.1	2206.2	2230.6	2345.3	2342.3	2429.9	2466.4	2491.3	2515.5	2566.3	2749.9	2659.4	2745.6	2770	2713.5	2872.5	2863.6	2909	2925.8
14.288	4.1975	10.765	12.414	2.0633	0	0	0	0	8.559	45.947	76.133	118.5	149.04	189	274.28	311.8	371.18	452.51	514.8	540.1	588.67	648.32	652.31	690.37	751.73	763.27	773.66	811.53	831.35	863.17	904.06	879.13	883.23	901.73	932.65	985.78	975.21	944.19	970.9	1018.8	1040.4	1035.6	1067.4	1022.1	1046.4	1058.1	1040	1084.4	1101.7
8.9106	0	0	0	1.0955	0	18.135	44.466	97.418	170.32	240.09	328.47	430.84	543.09	646.55	775.02	855.28	915.81	979.11	1150.3	1210	1194.8	1295.9	1310.6	1362.9	1390.1	1409	1433.8	1438.4	1426.9	1460.6	1479	1494.3	1454.4	1485.2	1472.3	1525	1496.9	1483.4	1477.8	1435.5	1420	1409.2	1407.5	1367.9	1344.3	1371.6	1359.5	1360.9	1315.7
16.059	2.6935	2.308	0	0	0	49.982	51.124	128.07	228.78	325.93	471.98	597.71	755.74	883.57	1042.2	1193.6	1284	1490.8	1596.7	1695.4	1789.1	1870.8	1983.5	2068	2095.4	2192	2253	2370.5	2437	2524.7	2593.9	2653	2716.6	2693.6	2755.7	2781.9	2813.8	2775.4	2768.2	2658.6	2926.7	2563.1	2892.9	2683.5	2842.3	2680.5	2691.5	2687.4	2636.3
0	3.9774	7.477	1.9538	0	9.3951	1.3128	15.993	16.698	63.117	91.176	124.91	146.77	181.25	227.85	275.52	298.71	336.5	390.23	384.03	392.4	424.09	543.41	438.53	469.01	502.72	523.7	572.24	624.15	667.51	764.8	835.72	956.66	1085.3	1147.5	1195	1316.4	1338.5	1352.2	1462.7	1525.5	1573.9	1584	1647.9	1583.6	1626	1723.6	1675.8	1647.9	1661.9
4.9265	0.97746	0.4005	0	0	0	6.3806	27.629	84.752	193.86	305.99	463.42	632.42	824.38	974.3	1142.1	1298.4	1417.1	1607.8	1668.6	1989.3	2006.1	2108.9	2160.6	2205.7	2351	2400.6	2385.1	2465.4	2561.9	2764.5	2818.7	2967.1	3026.5	3180.4	3327.6	3460.1	3655.9	3744.9	4000	4009.6	4107	4452.8	4496.1	4526.6	4393.3	4434.2	4469.2	4518.8	4541.2
11.739	16.276	3.4809	0	0	0	0	0	5.0317	28.737	29.83	55.41	81.88	105.08	122.06	141.02	191.36	189.73	211.18	232.79	234.45	224.66	254.68	225.86	261.92	252.72	227.54	324.58	308.04	250.32	252.93	248.9	305.65	296.61	307.2	281.14	312.22	359.15	286.95	260.37	237.18	237.71	225.98	200.99	113.39	121.35	113.53	121.08	98.18	106.71
36.297	17.434	0	0	0	0	0	0	0	16.491	53.807	45.839	65.136	103.32	100.59	175.2	153.78	172.57	179.02	195.89	208.19	246.35	235.34	218.4	256.83	303.6	334.77	378.17	329.75	381.36	469.38	543.66	608.73	718.99	762.86	828.43	875.86	990.77	1060.3	1120.1	1212	1283.3	1344.8	1447	1479.7	1517.9	1550.6	1613.3	1670.1	1712.8
30.788	0.64322	0	0	4.2775	0	0	0	0	0	0	0	0	0	0	0	0	0	0	0	0	0	0	0	0	0	0	6.3181	6.4972	65.675	90.155	156.19	195.16	294.39	307.29	422.64	423.85	525.39	567.83	622.87	671.47	665.66	725.81	777.16	733.91	826.79	798.58	860.98	843.88	823.68
22.348	23.617	0.5442	1.606	0	0	0	21.613	80.222	170.73	270.44	401.97	553.9	689.58	848.48	952.16	1137.5	1331.1	1480.1	1654.4	1710.5	1855.2	1954.3	1971	2060.6	2086.7	2255.4	2369.8	2524.6	2616.5	2733.2	2877.3	2959.6	3049.6	3190.2	3384.5	3438.7	3528.7	3937.7	4036.4	4026.8	4208.9	4149.2	4340	4238.9	4383.6	4458	4334.3	4468.3	4493
0	0	0	0	0	0	23.988	56.132	134.23	241.64	330.67	434.08	588.35	723.42	859.77	975.75	1118.9	1222.5	1309.3	1398.9	1477	1581.7	1596.4	1664.5	1704	1739.6	1815.1	1796.6	1898.2	1883.3	1944.3	1841.1	1877	1897.5	1862.2	1895.7	1915	1924.9	1899.6	1915.6	1911.7	1944.7	1940.9	1969.2	2028.2	1987.5	1992.5	1971.5	1976	1995.5
0	0	3.8803	2.2043	0	0	20.705	43.265	101.08	186.9	291.45	449.23	569.53	723.81	894.68	1056.1	1240.1	1345.9	1457.6	1520.1	1632.4	1787.8	1844.8	1959.7	1947	2067	2178.7	2195.1	2239.1	2191.3	2107	2185.1	2222.9	2277.7	2448.2	2250.2	2520.4	2589.8	2632.6	2606.1	2682.9	2620.4	2714	2740.9	2722.1	2728.3	2641.4	2676.8	2701.8	2642.9
22.675	4.0834	0	1.4156	3.9244	1.3068	0	0	6.1568	30.168	45.225	67.035	106.04	116.19	154.21	177.82	290.8	186	313.64	364.64	356.16	446.39	467.32	459.83	418.42	368.29	367.71	453.3	503.02	551.56	605.72	688.43	815.4	889.39	995.16	1089.4	1210.3	1254.7	1322.2	1383.8	1486.4	1660.8	1811.3	1625.4	1719.1	1738.2	1669.4	1773.6	1677.9	1806
28.965	13.512	0	0	0	0	0	7.6764	57.341	134.94	212.28	291.81	384.79	510.61	623.77	711.91	794.54	904.64	974.75	1042.5	1099.6	1126.2	1184.8	1217.6	1289	1327.7	1444	1478.9	1624.6	1744.9	1787.9	1967.4	2104.2	2311.7	2310.7	2573.6	2665.2	2837.3	2856	2930.9	3010	3128.2	3158.1	3302	3349.8	3398.5	3460.7	3485.9	3471.8	3423.5
11.882	0.76591	1.0894	0	0	0	5.8479	37.184	115.31	213.56	308.83	435.43	546.41	686.63	813.73	908.72	1054.2	1143.2	1244.4	1320	1364.9	1460.1	1452.7	1511	1565.3	1563.7	1647.5	1677.4	1698.1	1730.9	1817.5	1868.1	1941.6	2014.4	2002.8	2055	2104.1	2136.4	2128.1	2155.7	2144.5	2168.6	2216	2141.5	2168.8	2159.7	2176.8	2205.8	2155.3	2232.6
24.815	0.51519	0	0	3.3694	0	21.653	74.903	157.52	280.87	445.13	682.83	897.41	1187.7	1381.8	1638.5	1854.7	1983.7	2265.8	2449.2	2667.9	2878.8	3061.7	3085	3210.1	3363.3	3540.4	3683.1	3918.9	3931.7	4080.7	4162.8	4278.9	4344.8	4525.7	4563.8	4675.1	4822.6	4878.8	5018.8	5030.7	5166.1	5210	5258.8	5249.8	5221.3	5134.6	5171.1	5068.3	5106
0	0	0	0	0	11.915	34.286	78.241	135.44	206.36	311.52	405.22	530.63	660.06	715.85	880.81	947.53	1018.2	1134.8	1207.9	1312.4	1368.9	1463.9	1452.3	1555.1	1667.4	1758.8	1863	2005.1	2126	2259.3	2373.8	2518.1	2646.9	2853.8	3023	3147	3275.2	3412.6	3620.5	3773.4	3860.5	4000.3	4148	4075.4	4168.7	4425.7	4543.5	4652.5	4730.2
15.757	0	0	0	5.0759	0	17.712	57.964	154.6	290.49	478.36	603.49	796.72	1034	841.71	1484.1	1566.4	1389.8	2147	2106.7	2346.4	2413.9	2558.3	2371.9	2791.7	2853.8	3006.5	3151.7	3255.5	3337.7	3333.4	3452.2	3535.5	3531.8	3710.5	3752.4	3778.4	3757.8	3871.8	3905.8	4148.2	4261	4413.7	4293.6	4343.8	4481.8	4550.3	4703.4	4676.3	4670.8
0	3.3692	4.0298	0	0	17.505	17.895	73.553	180.64	315.96	464.33	680.07	849.3	1113	1329	1574.3	1809.5	2059.6	2280.5	2347.5	2516.9	2606.8	2757.7	2770.6	2855.5	2869.6	2946	2918.2	2981.8	2965.1	2970.2	3118	3128.2	3173.3	3116.3	3134.2	3147.4	3104.5	3162.6	3141.4	3164	3176.5	3152.9	3164.2	3075.8	3115.8	3117.3	3049.1	3073.8	3065.1
0	14.013	5.4767	0	0	0	1.7597	32.341	66.585	95.31	144.14	195.61	221.3	312.1	351.79	477.63	504.2	545.49	639.99	694.18	738.27	749.4	781.31	802.2	851.45	927.76	933.55	949.45	1038.8	1040.4	1132.6	1267	1278.7	1346.3	1280	1411.5	1324.4	1315.7	1392.3	1452	1501.8	1487.6	1445.3	1463.9	1452.7	1454.2	1465.3	1490.7	1519.2	1566.8
7.2687	0	7.5379	8.0337	0	0	0	6.7857	40.899	109.9	202.59	288.02	340.4	459.2	544.25	711.89	775.09	877.46	967.81	1055.8	1159.9	1221.5	1234.9	1189.7	1271.4	1310	1376.7	1403.9	1339.4	1375.3	1463.1	1417	1376	1316.3	1229.1	1285.9	1285.6	1253.7	1242.1	1234.9	1124.4	1530.7	1529.9	1488.8	1507.6	1476.9	1429	1419.5	1485.6	1453.7
14.135	11.894	0.93683	4.6913	0	0	0	3.3606	37.467	81.094	157.26	251.97	341.74	448	536.14	645.13	750.33	800.24	991.14	1104.7	1156.7	1194.9	1242	1252.5	1284.3	1288.6	1393.1	1365	1397.9	1455.5	1448.4	1576	1651.5	1634.5	1641.5	1655.6	1612.3	1600.6	1592.3	1550	1587.1	1576.3	1495	1542.9	1525.5	1525.9	1496	1469.4	1425.6	1409.8
0	0	0	1.1692	6.9588	0	6.7232	35.501	69.147	124.87	212.01	250.17	411.15	507.76	577.72	696.95	727.63	816.39	832.2	801.58	810.63	861.66	868.53	873.3	909.91	923.54	897.18	949.79	907.42	935.41	968.32	962.16	983.17	955.46	988.86	989.73	1017.3	1027	997.87	1046.3	1061.6	1056.3	1097.8	1086.9	1132.6	1147.5	1141.5	1180.2	1174.8	1211.6
0	7.7094	21.489	10.8	21.716	25.372	0	0	19.794	82.628	140.94	210.64	276.33	351.97	422.14	507.43	591.6	652.68	746.67	817.73	889.21	1004.8	1324.3	1426.2	1171.6	1190.6	1266.8	1323.9	1411	1447.3	1517.2	1565.2	1692.3	1712.6	1801.2	1776.1	1932.2	1995.2	1984.2	2147.5	2063.9	2136.5	2198.2	2176	2160.1	2195.9	2196.2	2153.7	2215.4	2216.3
4.1188	2.8772	0.45619	8.5881	0	0	0	8.1318	34.134	70.55	151.18	235.86	324.52	413.75	528.76	614.71	715.12	784.72	884.25	976.4	1036.3	1048.2	1077.1	1150	1221	1313.4	1347.4	1447.1	1558.9	1669.2	1757.6	1839.1	1955.9	2045.1	2148.7	2242	2312.1	2361.1	2376.8	2424.3	2482	2517.9	2609.4	2538.1	2560.7	2657.8	2679.4	2728.8	2742.9	2747.2
26.97	12.354	3.3452	0	0	0	0	0	0	0	0	0	0	0	0	0	0	0	0	0	0	0	0	0	0	0	22.22	4.8942	45.032	177.9	248.93	312.1	415.35	502.37	603.58	635.09	759.26	828.42	920.24	971.3	1023.8	1104.9	1138.3	1112.5	1198	1192.2	1200.3	1230.1	1266.8	1275.9
45.184	11.574	0	0	0	0	0	11.608	43.467	96.441	155.1	229.1	302.58	359.77	453.13	559.65	597.05	781.75	834.4	924.74	960.65	1016.1	1053.6	1072.1	1108.2	1136.1	1148.9	1216.3	1268.7	1344.1	1432.8	1509.6	1634.6	1712.7	1812.8	1942.5	1994.9	2095.3	2161.8	2243.8	2333.2	2499.2	2550.3	2683.8	2719.6	2817.8	2896.8	2913.8	2988	3079.3
0	0	3.7855	2.8381	0	11.175	9.3517	71.903	111.26	235.27	143.95	208.07	334.49	334.08	473.89	495.36	817.14	910.51	1161	1209	1282.2	1328.4	1388.9	1413	1450.2	1450.3	1091.3	1410	1386	1419	1368.6	1408.2	1449	1518.1	1474.2	1441.1	1484.1	1447.9	1478.6	1502.2	1522.6	1596.9	1748.8	1773.5	1716.9	1677.6	1696.4	1669.4	1665.7	1584.8
0.40147	3.2943	8.375	0	0	0	4.7194	51.778	99.592	189.84	298.04	424.58	535.49	674.56	829.68	1012.8	1081.3	1269.8	1399.9	1528	1622.8	1737.5	1938.8	1857.5	1890.1	1973.1	1986.5	2022.3	2143.1	2071.8	2078.2	2123.6	2101.5	2084.3	2136.5	2111.2	2175.6	2144.3	2042.8	2007.4	2065.4	2101.7	2064.7	2097.9	1999.9	1972.1	1981.4	1931.4	1976.1	2005.8
14.851	0	0	12.746	12.699	0	0	0	0	0	0	0	0	0	0	0	0	0	0	0	0	0	0	0	0	0	0	21.78	69.176	115.14	209.69	256.9	340.7	415.26	494.41	581.74	587.96	711.96	764.32	851.55	901.91	928.6	1030.6	1062.1	1166	1159.5	1236.1	1233.3	1220.5	1294.6
19.443	15.441	0	0	0	0	0	3.353	38.342	96.157	163.88	222.85	311.03	404.74	504.89	623.18	704.09	788.11	905.43	1029.5	1110.5	1249.2	1314.1	1331.1	1427.2	1514.2	1588.1	1623	1605.1	1651.7	1643.8	1722.9	1790.7	1817.6	1845.7	1895.8	1834.2	1914.2	1969	1943.1	1987.7	2015.4	2027	2065.5	1965	1990.9	1980.6	1916.5	2016.1	2028.9
14.203	3.247	0	0	0	0	4.3822	42.815	82.071	158.1	261.2	337.02	409.25	537.68	606.41	706.39	721.1	799.88	768.16	899.77	962.36	923.51	992.71	999.08	1028.6	1132.5	1162.8	1262.7	1250.4	1248.4	1265.1	1407.4	1418.2	1506.8	1533.5	1541.6	1565.8	1642.7	1702.9	1721.6	1781.1	1846.6	1906.5	1906.4	1905.1	1960.3	1920.1	1972.4	1973.2	2004.9
13.821	18.009	5.3356	0	0	0	0	10.882	57.519	145.98	252.04	363.18	491.59	612.61	755.76	837.07	959.33	1048	1098.4	1193.8	1237.9	1306	1298.2	1402.3	1404.7	1431.4	1528.5	1586.3	1829.2	1940	2118.5	2312.7	2453	2572.4	2743.5	2909.2	2938.6	3109.9	3263.1	3325.2	3241.2	3347.5	3441.3	3567.7	3566.8	3651.1	3826.7	3763.2	3971.5	4084.2
27.581	2.2218	0	0	0	0	0	13.445	33.185	88.719	144.81	234.81	265.62	364.6	472.12	581.9	626.82	690.18	770.53	840.6	887.89	990.09	1019.2	1050	1071	1121.5	1110.3	1191.8	1235.6	1331.1	1415.3	1459.9	1544.5	1609.8	1723	1821.3	1871.4	1985.1	2027.9	2135.2	2144.5	2255.7	2320.8	2328	2389.1	2425.3	2437.2	2460.9	2468.8	2448.8
0	0	0	8.4339	9.1008	1.4675	27.656	55.013	120.85	220.49	347.51	497.1	621.75	769.83	854.3	1010.1	1119.4	1322.2	1403.6	1474.6	1611.4	1710.7	1814.5	1881.1	1968.8	2111.2	2116.7	2194.8	2273.4	2314.3	2337.5	2319.8	2355.4	2343.8	2328.8	2359.8	2381.2	2370.9	2308.9	2200.5	2258	2248.8	2236.2	2275.8	2284.3	2313.3	2275.1	2266.8	2298.9	2282.7
21.547	5.8241	0	0	0	1.7782	0	2.708	12.543	39.702	83.125	108.35	142.01	195.3	220.25	277.64	290.81	318.21	364.7	359.24	415.62	451.15	451.4	447.57	456.32	535.27	557.13	606.32	653.25	731.99	803.67	918.02	1031.2	1135.1	1240.5	1348.9	1445.1	1515.2	1615.2	1702.1	1824.4	1917.3	2031.4	2163.7	2239.7	2307.6	2318.5	2396.2	2456.9	2413.3
52.737	0	5.6562	0	0	0	0	0	0	0	0	19.227	34.296	54.561	78.507	100.34	143.54	149.48	162.42	219.78	217.12	220.98	199.92	201.11	176.29	183.45	219.26	282.37	386.55	475.3	585.77	699.77	817.22	897.41	1028.3	1173.6	1265.5	1275.9	1445.5	1504.4	1600.9	1677.8	1755	1805.4	1812.5	1846.7	1902.6	1939.5	1956.4	2033.7
14.818	11.274	3.4787	0	0	0	0	16.171	29.094	63.853	89.592	123.73	162.3	217.6	229.4	290.58	306.06	354.55	370.84	414.04	471.33	490.15	514.93	564.46	562.94	627.44	644.73	666.3	686.69	707.46	752.02	813.82	862.69	863.45	877.53	914.18	958.66	979.58	1036.5	1026.9	1057.2	1077.1	1069	1076	1067.2	1072.8	1064.1	1001.4	1003.2	988.46
11.887	9.7396	0	0	0	0	17.16	68.587	146.12	289.46	406.39	612.76	783.98	945.53	1138.5	1260.1	1440	1628.3	1756.5	1834.7	2067.7	2142	2281.7	2450.6	2659	2640.2	2767.1	2842.5	3011.6	3142.4	3173.2	3353.6	3425.3	3654.9	3622.6	3796	3877.6	4127.4	4177.1	4297.9	4503.3	4623.2	4535.6	4716.6	4714.9	4704.9	4465.1	4589	4537.1	4521.5
0	0.35704	3.5093	1.4882	0	0	9.8804	69.867	138.68	241.64	369.39	521.41	652.76	797	927.17	1148.5	1252.2	1344.3	1460.4	1586.3	1700	1810.2	1885.7	1916.4	1998.7	2075	2103.9	2228.2	2436.6	2498.2	2676.3	2764.8	2846.8	3008.2	3055.9	3276.6	3407	3472	3556.1	3700.2	3673.2	3823.3	3832.6	3894.5	4002.2	3950.2	3870.6	3964.1	3945.5	3937.8
28.95	15.74	0	0	0	0	0	0.62809	9.698	40.917	88.044	136.39	206.59	306.65	370.92	475.26	496.21	563.01	628.05	694.6	507.07	796.18	841.73	622.51	889.25	1013	1118.2	1202.6	1286	1422.9	1618.9	1749.9	1852	2066.1	2133	2305.2	2357.6	2518.3	2618.1	2670.2	2848.8	2923.9	2884.9	3003.5	3056.3	3183.9	3292.4	3258.8	3266.1	3376.2
26.548	13.561	1.6599	0	0	0	0	0	9.317	44.903	99.607	159.37	218.85	278.5	334.18	466.19	494.74	567.71	618.08	710.6	755.89	840.57	873.34	895.99	981.28	1071.9	1110.7	1181.9	1183.6	1274.2	1284.1	1269.3	1369.8	1389.6	1464.8	1489.8	1456.7	1551.9	1545.5	1630.8	1672.9	1744.2	1710.6	1761.4	1743.9	1787	1766.6	1822.5	1841.6	1875.5
31.776	0	0	0	0	0	11.125	70.984	134.76	253.79	377.13	499.73	630.69	765.74	824.22	987.54	1066.5	1228.6	1279	1404.4	1502.3	1557.4	1608.4	1634.6	1711.8	1762.3	1720.5	1774.3	1827.7	1876.9	1908.5	1897.8	1897.9	1927.6	1986	2041.5	2105	1962.9	1947.4	1976.4	2007.9	2086.5	2019	2017.1	2025.2	2042.5	2008.7	1985.2	1996.2	2003
13.505	1.1219	0	3.7619	0	3.0508	0	8.4068	40.195	58.073	98.551	156.17	206.56	278.16	312.88	414.03	472.33	515.14	589.14	644.73	665.82	751.39	773.05	837.7	837.37	941.49	970.86	1005	958.04	1068.4	1087.4	1097.2	1144.4	1165.4	1119.6	1151.8	1124.6	1170.8	1153.7	1193.7	1221	1264.5	1246.6	1250.9	1213.3	1206.6	1206.3	1196.7	1196.9	1251.4
0	0.69451	0	0	1.0445	0.37943	2.081	20.582	56.186	106.26	153.36	194.24	239.64	286.41	352.67	406.02	417.57	446.3	501.24	517.76	560.1	579.96	602.11	623.3	662.99	635.07	657.65	668.83	695.22	688.48	689.65	702.96	724.42	711.14	727.79	722.54	749.33	746.23	751.63	753.12	731.97	742.72	725.9	745.59	733.4	754.76	732.33	727.06	726.85	756.05
42.073	0.68102	0	0	0	0	8.4513	52.562	105.62	188.76	296.11	401.87	498.6	590.7	662.82	576.73	698.24	773.95	712.11	737.43	806.8	994.8	1015.8	1046.1	1066.1	1119	1152.3	1179.9	1232.9	1268.5	1303	1329.8	1330.4	1364.7	1367.8	1403.7	1472.9	1477.2	1479.7	1521.5	1536.2	1575.1	1585.2	1601	1569.4	1573	1543.4	1536.8	1550.4	1519.4
0	3.8101	3.0874	0	0	8.6495	0	28.363	36.763	69.198	95.987	133.02	145.18	205.27	238.61	275.44	304.01	329.75	354.84	394.95	405.06	416.21	451.54	432.17	454.39	473.94	483.92	450.88	441.99	402.66	432.02	469.69	475.16	479.86	459.55	484.07	447.93	431.06	446.44	447.37	454.94	471.72	474.08	485.93	457.57	423.52	430	457.92	460.62	432.04
16.267	8.8784	0	0	0	0	0	0	2.5651	8.0914	32.521	30.678	19.666	8.9851	20.487	44.056	49.547	82.603	80.29	143.68	141.1	130.29	126.16	137.83	144.27	177.17	188.47	209.06	240.78	289.8	323.8	389.07	456.61	494.55	526.99	596.21	652.53	702.2	720.02	745.22	760.29	804.98	819.22	842.93	834.76	821.91	846.67	880.85	859.02	848.55
35.687	1.1603	0	0	0	0	0	0	0	0	0	0	0	0	0	0	0	7.1684	0	13.041	0	18.467	19.9	30.405	12.572	35.866	36.917	59.598	92.158	103.01	122.91	168.72	183.94	253.16	297.77	379.22	404.32	433.64	449.21	521	559.09	587.39	611.72	652.49	672.33	678.79	683.96	673.97	711.37	682.44
31.626	13.033	0	0	0	0	0	32.326	72.281	145.95	202.61	335.69	410.42	506.02	591.41	661.24	745.68	778.14	852.44	929.34	949.25	974.17	1044.1	1028.2	1125.5	1117.5	1228.4	1305.9	1426.9	1528.7	1717	1896.3	2043.6	2240.5	2386.8	2650.5	2777.8	2939.9	3280.6	3424.9	3584.7	3728.4	3841.3	3965.7	4053.1	4175.5	4234.5	4342.2	4398.5	4454.3
0	0	0	5.8861	45.847	70.128	104.4	121.35	178.81	238.07	353.52	451.45	515.76	600.97	718.01	820.95	939.77	1034.8	1135.3	1186.9	1285.6	1333.5	1341.7	1426.8	1497.5	1510.1	1568.9	1623.8	1661.8	1788.9	1956	1729	1753.1	1740.7	1738.2	1761.2	1803.4	1769.8	1848.4	1889.5	1857.4	1835.2	1828.8	1835.5	1828.3	1862	1858.5	1893.9	1871.5	1903.7
36.437	7.0467	14.541	0	0	0	0	8.6807	52.165	102.27	153.81	189.46	255.23	292.36	349.53	456.17	476.48	542.09	593.76	648.67	727.57	747.47	796.16	805.14	798.33	842.61	892.6	943.04	964.36	982.76	964.93	1004.6	1029.9	996.36	952.74	980.97	1044.3	1052.1	1067.2	1062.6	1050.7	1071.2	1065.3	1108.1	1114.4	1125.5	1145.3	1153	1144.9	1160.2
21.436	12.77	0	0	0.011627	0	7.2232	33.725	44.105	119.78	196.5	277.97	371.06	522.56	541.57	613.68	749.56	859.87	1180.5	1168.1	1303.4	1378.7	879.64	877.82	918.06	941.29	968.67	1028.8	1139.9	1128.6	1245.4	1341.1	1408.3	1529.2	1607.5	1693.5	1750.2	1752.6	1762.5	1783.4	1804.3	1848.8	1788.8	1870	1863.9	1899.7	1939.4	1887.5	1983.6	2035.6
53.432	35.4	0	11.879	0	0	0	0	37.895	148.44	238.01	347.41	468.71	578.96	756.31	888.35	1040.2	1105.6	1290.6	1319.1	1389.3	1491.1	1525.2	1958.5	1958.1	1776.3	1830.4	1967.8	2057.2	1984.3	2040.5	2094.3	2087.6	2107.5	2039.2	2148.9	2130.1	2132.9	2147.7	2158.2	2132.7	2052.2	2006.1	2015.6	1976	1994.7	2014	1981.2	1994.7	1973.3
30.436	4.4889	0	0	0	1.6499	0	16.082	23.249	52.104	105.9	129.33	160.35	207.75	190.8	289.24	275.88	305.06	335.44	364.87	414.73	431.43	448.94	457.33	478.32	562.96	567.33	638.48	662.16	719.4	817.24	879.13	983.86	1046.4	1114.5	1169.9	1200.6	1303.9	1457.2	1475.9	1582.2	1667.6	1536.3	1605.4	1599.4	1639.9	1602.7	1639.3	1660.4	1662.5
22.376	18	0.0547	0	0	0	0	28.351	89.635	197.38	277.48	394.99	522.71	613.95	738.97	865.37	972.2	1073.7	1205.1	1269.9	1349.8	1404.1	1488.2	1560.7	1593.3	1650.2	1699.3	1682.1	1753.2	1738.9	1784.7	1860	1938.5	1910.4	1926.6	1983.9	1979.4	2025.2	2022.3	2064.4	2117	2227.7	2096.7	2041	1943.9	2109.4	2126.3	2082.9	2061.1	2067.3
1.0556	3.5478	2.0082	16.477	2.1434	0	0	0	0	0	2.4613	8.7218	12.09	47.726	43.507	67.094	49.88	58.303	52.392	56.676	71.124	107.19	79.68	81.207	78.942	106.12	110.44	81.681	89.644	89.778	74.6	109.99	82.54	69.34	40.302	57.642	67.959	59.291	85.796	110.81	142.37	165.86	217.47	239.99	227.74	221.41	253.66	223.18	272.96	281.7
4.0642	0.30414	3.9098	0	0	0	5.4693	35.134	54.107	98.767	155.73	208.32	273.27	316.05	366.31	456.11	460.4	537.56	584.6	653.19	711.13	809.95	793.56	869.23	959.78	991.09	1026.5	1018.6	1134.5	1119.5	1173.6	1183.1	1268.2	1362.6	1382.3	1413.3	1464.3	1473.4	1458.9	1469.7	1524.8	1490.6	1485.4	1536.8	1538.5	1573.6	1558.1	1499.1	1503	1548.8
0	0	0	5.9336	3.5057	7.2951	0	21.821	58.278	112.02	180.27	249.83	340.69	436.49	520.16	592.37	679.33	774.16	806.18	870.52	927.11	969.71	1029	1090.2	1174.8	1121.7	1272.7	1310.1	958.38	1224	1410.1	1410.5	1392.5	1369.1	1342.9	1365.4	1284	1316.6	1305.8	1293.1	1303.9	1271.8	1249.7	1267.2	1238.3	1231.6	1196.1	1209.4	1227.1	1195.3
3.4711	0	14.664	0	0	19.454	18.098	0	2.102	25.056	66.641	116.86	81.561	167.21	158.56	206.63	224.22	268.36	316.92	371.35	387.05	375.01	448.74	415.5	442.61	449.66	463.4	464.68	493.68	489.18	470.44	454.27	451.87	484.47	468.29	482.45	473.13	456.26	439.25	462.08	441.12	438.12	445.76	462.15	417.57	415.15	427.14	406.05	411.55	417.43
2.0103	6.4127	0	5.6991	2.7454	0	0	0	8.6165	72.497	57.705	103.61	144.99	216.17	261.33	329.88	339.67	365.42	432.19	462.23	496.14	662.35	676.76	658.92	531.37	560.94	582.78	555.77	547.98	529.29	552.68	561.1	532.13	573.67	558.93	491.01	468.91	565.9	573.39	571.68	625.73	644.99	709.04	833.13	1086.4	1163.6	1266.1	1233.4	1305.9	1293.8
24.918	9.0222	0	0	0	0	0	0	6.8759	14.575	27.429	36.082	54.359	60.826	69.731	97.641	108.06	127.93	127.95	184.57	153.2	153.71	165.08	165.01	166.4	190.48	185.02	189.42	195.91	214.33	212.2	256.02	272.8	322.76	327.13	349.43	402.43	392.6	402	415.25	435.4	435.8	440.31	445.69	452.69	449.34	454.11	479.87	478.52	477.27
29.18	11.025	0	0	0	0	5.7811	53.18	131.2	216.36	327.84	459.22	580.52	723.37	857.17	985.37	1136.2	1194.9	1270.7	1355.2	1485	1582.3	1585.1	1634.9	1684.7	1752.8	1777.7	1746	1717.5	1748.4	1793.8	1824.9	1847.7	1866.6	1929.9	1873.5	1902.6	1926.4	1912.3	1907	1898.3	1877.4	1896.6	1879.6	1867.9	1861.9	1871.4	1889.5	1944.7	1922.3
5.4454	2.9572	2.8057	2.1769	0	0	0	21.066	55.371	84.047	171.07	228.13	327.5	388.37	517.48	587.26	571.23	678.72	752.28	814.13	911.35	926.44	942.87	998.69	1006.1	1056.6	1084.8	1138.2	1192.8	1208.5	1231.2	1335.5	1381.5	1406.1	1424.1	1483	1502.6	1493.6	1554.2	1583.9	1626.2	1579.7	1582.2	1583.8	1586.2	1595.5	1595.6	1598.2	1606.2	1598.9
9.6675	0	0	0	0	0	13.801	23.163	66.618	142.06	188.34	257.17	374.15	464.36	588.49	712.48	812.36	909.91	953.14	1083	1173.3	1245.9	1294.9	1307.5	1357.8	1487.5	1484.2	1524.5	1544.5	1529.6	1514.1	1551.9	1559.1	1521.6	1547.2	1578.7	1601.1	1649.9	1634.6	1669	1685.5	1706.4	1752.5	1780.4	1782.6	1818.2	1899.3	1853.9	1890.9	1920.7
0	3.8466	0	4.3583	0	0	8.6636	59.709	125.44	210.17	340.77	476.34	626.93	781.76	862.42	1071.8	1257.6	1278.6	1473.3	1538	1693.3	1768.1	1818.6	1872.2	1999.9	2169.4	2333	2390.6	2668.8	2787.4	2893.6	3024.3	3183.3	3292.4	3397.8	3564.7	3743.6	3818.5	3938.9	3907.6	4175.1	4212.8	4324.5	4339.6	4434.6	4510.7	4596.7	4539.2	4555.8	4597.9
1.6721	1.9078	0	0	4.0935	0	4.05	9.0594	29.838	67.703	105.6	132.86	185.74	226.2	268.6	311.57	369.79	393.82	427.99	457.65	477.56	522.92	550.28	583.08	595.15	610.75	636.84	685.08	704.1	754.66	750.04	801.6	826.77	855.25	880.87	913.32	961.51	982.89	995.06	1004.2	986.63	1014.5	1045	1795.5	1061.3	1073	1070.1	1090.4	1320	1100.8
10.681	4.9307	7.6133	0	0	0	3.9539	53.532	136.32	262.64	424.56	598.1	788.71	1331.1	1618	1786.3	1721.6	1829	2022.8	2221	2338.2	2497.5	2493.5	2657.5	2667.6	2718.8	2788.5	2888.4	2965.4	3152	3178	3291.1	3429.3	3469.4	3435.2	3630.2	3680.3	3646.4	3673.2	3735.7	3804.7	3871	3960.5	3947	3980.1	4055.8	3999.4	3963.4	4046.8	4068.4
0	0	4.0525	0	0.85381	0.64177	1.1028	5.0358	15.101	28.245	22.168	35.215	39.927	58.703	85.118	92.272	102.67	124.58	147.62	152.22	158.54	187.15	191.68	214.37	217.11	231.29	254.03	273.64	288.53	309.9	336.49	371.48	397.93	421.27	456.09	475.87	526.11	570.82	588.44	627.46	641.18	641.17	665.59	728.55	690.87	703.03	704.01	749.65	770.9	792.63
14.528	1.7131	0	0	3.8024	0	12.318	30.122	90.913	185.75	257.26	377.02	477.21	607.39	735.88	838.27	950.25	1039.7	1207.9	1244.5	1321.5	1402.3	1487.2	1519.8	1496.8	1491.4	1644.8	1674	1839.7	1930.6	2120.2	2319.7	2480.2	2666.9	2778.2	2822.6	2948.1	3148.3	3309	3427	3539.6	3704.6	3660.7	3742.8	3851.8	3931.8	3972.4	4014.1	4020.7	4003.5
0	0	0	3.418	6.4687	7.4437	14.001	45.594	105.06	194.89	300.52	415.16	557.03	705.23	821.58	959.01	1085.5	1245.2	1312.2	1350.8	1487.3	1527.4	1682	1609.7	1794.9	1921	1850.1	2018.7	1949.7	1964.1	2003	1932.5	2032.1	2029.4	1978	1958.5	1931.7	1972.9	1942.9	1964.1	1960.8	1943.1	1924.2	1983.7	1990.5	1984.7	2012.1	1998.8	2004.6	2037.1
0	3.5794	4.0335	0.95207	0	0	6.8615	39.941	89.686	143.63	203.85	312.28	385.33	504.29	578.84	716.95	757.65	847.3	990.42	1083.7	1149.4	1226.4	1254.4	1379	1419.5	1515.6	1552.3	1653.8	1738.5	1771.9	1856.5	1907.8	1988.8	2029.8	2095.9	2111	2184.7	2202.6	2351.5	2396.6	2460.4	2578.1	2503.7	2493.6	2478.2	2541.6	2529.4	2525.3	2514.4	2616.8
0	0	0	0.5643	20.134	49.846	75.838	126.17	172.35	238.44	355.35	430.41	516.62	670.07	743.21	842.69	926.28	932.96	967.88	1063.5	1111.2	1193.4	1211.4	1224.3	1282.3	1278.2	1271.6	1248.2	1303.3	1245.8	1247.1	1307	1255.6	1319	1307	1335	1351	1371.9	1397.6	1418.6	1451.2	1509.3	1492.7	1571.2	1561.9	1571.3	1608.5	1629.7	1656.2	1609.3
26.124	8.5455	0	0	0	0	0.74826	0	17.753	42.448	83.306	111.67	156.81	218.07	267.02	314.22	345.5	360.31	405	448.11	476.6	507.86	527.83	566.31	581.24	566.35	594.29	630.18	612.69	622.03	627.41	646	659.71	680.3	694.71	691.54	721.07	724.69	746.86	740.13	741.09	731.29	756.44	722.27	742.98	726.08	753.35	735.33	719.4	723.2
22.383	5.9619	0	3.42	0	0	0	12.677	53.552	106.96	185.34	260.82	346.33	502.02	645	782.29	967.54	1179.9	1282.8	1386	1545.3	1646.3	1761.1	1830	1842.1	1917.8	2020.5	2115.7	2218.4	2397.5	2491.4	2624.2	2754.7	2827.9	2937.4	2952	3081.5	3207.8	3347.1	3393.1	3503.6	3611.8	3567.6	3678.5	3720.2	3698.4	3724.8	3672.3	3696.6	3803
3.2032	9.5235	7.1962	7.7832	0	0	0	36.439	130.51	176.1	297.78	408.04	543.03	735.47	798.64	978.24	1046.3	1156.4	1295.8	1411.6	1485.7	1589.3	1612.7	1616	1691.7	1716.4	1801.9	1846.4	1884.9	1945.7	2084.1	2156.3	2184	2206.4	2329.9	2399.4	2528.2	2635.7	2692.7	2773	2692.8	2620.7	2683.8	2623.6	2645.6	2626.1	2602.8	2576.4	2585.7	2647.6
58.742	0	0	0	0	0	11.82	72.807	174.74	350.67	568.46	852.01	1052.4	1320.2	1551	1875.9	2074.9	2248.6	2360.8	2571	2738.4	2884	3019.4	2913.5	3102.8	3181.7	3295.8	3251.2	3476.3	3501.3	3708.1	3730.7	3785.3	4065.5	4142.4	4184.5	4250.2	4521.7	4391.5	4556.8	4554	4515.2	4500.1	4511.3	4493.6	4543.9	4594.7	4562.2	4679.1	4610
3.1681	12.941	0	20.982	19.257	0	0	35.398	81.44	181.55	265.23	380.15	513.17	644.07	784.88	935.69	1037.5	1168.4	1308.6	1406.2	1444.4	1534.7	1797.3	1731.7	1722.8	1766.2	1832.9	1877.1	1913.8	1937	2042.1	2161.5	2132.5	2295.2	2269.9	2333.8	2396.4	2467.9	2537.3	2571.9	2595.7	2667.3	2689.6	2728.6	2698.9	2768.3	2801.3	2792.1	2818.7	2786.9
2.2545	6.1074	0	0	0	0	2.4913	27.079	79.816	133.63	232.87	294.37	390.1	475.8	527.77	639.61	589.75	764.62	824.28	881.84	932.13	986.42	997.4	1017.5	1003.7	1046.7	1033	1049.3	1078.5	1114.4	1123.7	1142.7	1150	1124.3	1177.3	1167	1186.7	1228.6	1254.6	1220.9	1210.7	1207.1	1223.4	1251.8	1240.2	1308.4	1252.9	1238.9	1253.4	1272
10.643	8.4677	5.7258	3.3141	2.9801	0	0	0	0	0	4.2547	20.335	24.293	40.748	51.228	111.43	127.25	183.24	203.26	263.69	278.94	321.7	356.35	354.31	390.74	391.59	413.73	417.24	431.39	428.89	438.98	426.83	446.62	443.19	463.23	480.39	496.38	491.3	508.77	491.15	517.27	565.71	560.98	575.4	600.41	584.15	609.91	582.97	594.79	625.4
25.585	8.7	0	0	0	1.3878	0	0	0	0	5.4252	0.45836	21.679	55.143	64.932	107.6	105.15	120.42	137.76	172.02	181.89	211.39	198.83	218.18	223.37	258.4	294.27	295.45	268.2	314.48	335.13	388.24	433.5	456.41	463.91	485.22	522.28	533.52	579.73	603.25	652.13	683.42	726.91	747.12	763.47	767.95	776.51	795.88	852.23	901.96
0	5.7755	26.343	15.988	0	0	0	9.023	0	0.38459	0.59101	0	0	0	0	32.953	19.91	45.126	41.411	51.988	51.338	43.211	47.057	33.313	42.821	50.682	30.072	42.716	48.34	62.374	101.79	148.65	184.13	201.92	252.54	265.78	317.87	319.92	281.61	272.89	301.35	397.17	409.22	449.06	528.81	586.2	664.66	663.19	751.95	835.85
0	0	0	3.2221	3.0483	9.9162	2.6687	0	0	0	0	0	0	0	0	0	0	0	0	0	0	0	0	0	0	0	0	0	0	6.6362	62.222	92.784	108.59	142.74	163.98	207.18	262.72	272.3	282.95	336.09	388.54	430.2	421.35	457.63	480.19	509.02	503.12	504.24	576.68	541.13
38.047	15.231	2.2945	0	0	0	14.172	18.161	94.846	227.17	373.26	517.68	708.5	845.12	1039.5	1129	1269.3	1391.1	1489.5	1579.4	1616.1	1760.4	1774.7	1782.9	1812.1	1811.9	1793.2	1806.9	1799.1	1794.4	1800.3	1814.9	1819.3	1809.3	1777.3	1789.3	1812.9	1784	1786.3	1756.6	1749.2	1708.7	1677.1	1696.9	1712.6	1721.4	1761.9	1735.3	1746.3	1751.9
0	0	2.1698	10.823	3.4315	5.831	33.988	58.598	94.411	145.12	216.92	283.76	365.94	437.24	506.08	606.48	668.22	721.08	796.75	808.07	879.59	923.37	950.16	972.19	956.18	1017.4	1045.4	1005	1027.3	1035	1070.5	1094.9	1115	1144.8	1166.4	1196.3	1203.2	1209.6	1221	1183.5	1200.2	1203.6	1180.1	1216.1	1208.9	1222.3	1263.4	1240.9	1237.3	1253.1
106.19	157.15	125.54	0	0	89.099	0	31.442	129.06	280.74	406.44	687.77	951.98	1281.4	1482.5	1850.9	2111.6	2275.7	2557.1	2776.9	2884.5	3133.5	3180.9	3300.4	3372.5	3457.9	3525.8	3566.9	3677	3628.9	3741.3	3626.9	3722.1	3306.3	3711.9	3631.4	3605.3	3675	3573.8	3010.3	3640	3665.2	3621.5	3562.2	3602.9	3509.5	3576.8	3450	3459.1	3468
8.067	11.963	7.1247	0	0.27672	0	0	0	6.4565	30.817	54.044	94.452	124.52	163.37	212.99	296.68	377.05	451.92	512.17	554.66	627.94	668.5	704.49	711.63	753.3	684.78	704	790.15	862.52	887.45	968.7	987.38	1011.2	1083.8	1112.2	1198.8	1291.2	1278	1365.4	1417.4	1435.8	1729	1737.9	1762.6	1798.5	1820.2	1891.8	1859	1861.2	1908.9
0	0	0	3.6048	0.69968	2.0321	1.543	6.5882	28.395	47.978	73.466	106.15	150.32	189.08	211.74	256.33	248.45	308.81	328.16	371.78	405.39	410.54	441.54	431.96	504.68	522.96	545.13	583.76	624.23	691.73	766.48	824.65	923.73	966.12	1061.3	1084.9	1138.8	1192	1154.8	1140.5	1132.6	1098	1157.3	1243.9	1253.6	1273.6	1279.1	1281.2	1304.1	1337.1
28.142	1.669	0	0	0	0	28.913	118.48	229.78	365.34	526.51	686.93	856.24	994.77	1168.3	1363.9	1482.4	1601.3	1735.5	1859.3	1946.2	2031.7	2129.6	2141.7	2219.6	2278.5	2321.8	2344	2473.3	2464	2502	2535.2	2570.4	2564.4	2705.2	2718.6	2736.1	2779.5	2786.5	2911	2979.9	2943.5	3020.5	2977.7	2982.4	2988.6	3015.2	3036	3041.2	3083.7
65.355	42.555	0	0	0	0	0	0	54.978	140.33	223.14	314.56	425.07	541.84	641.52	743.1	887.71	967.15	1073.1	1187.2	1295.5	1344	1299.1	1383.1	1484.9	1511.5	1585.7	1683.1	1710.4	1783.3	1904	1971.2	2037.6	2129.5	2168.6	2254.8	2301.9	2381.8	2304	2351.8	2390.6	2436.3	2529.9	2326.6	2246.6	2324.5	2360.8	2274.2	2280.8	2258.5
19.277	0.68146	6.9072	0	0	0	5.8738	53.505	136.82	244.59	405.26	588.44	772.41	990.84	1177.7	1374.7	1590.1	1747.7	1913.7	2202.4	2292.1	2421.1	2666.3	2661.4	2828.5	2825.2	3026.4	3025.7	3217.1	3384.6	3626.5	3813.1	3838	4204.4	4379.6	4305.6	4453.4	4614.2	4698.5	4785.3	4721.2	4870.3	4833.8	4728.5	4837.9	4844.2	4978	4850.5	4849.4	4958
12.247	12.691	5.4634	0	0	0	0	0	0	0	0	0	0	0	0	0	0	0	0	0	0	0	0	0	0	0	0	0	0	14.589	53.879	68.105	110.14	129.95	191.46	252.54	326.82	362.55	402.74	353.95	430.43	482.01	521.56	552.98	606.66	654.85	707.72	725.07	787.6	853.57
70.7	14.028	8.9115	0	0	0	0	8.1748	63.714	140.34	260.07	353.84	488.59	600.23	726.25	878.66	990.48	1046.4	1164.4	1266.1	1336.7	1433.3	1562.3	1640.9	1667.8	1689.8	1727.8	1768.7	1769.3	1833.8	1833.1	1770.5	1806.9	1795.1	1738.6	1765.8	1747	1712.1	1835	1767.7	1731.2	1699.7	1668	1621.3	1621	1630.3	1606.6	1606.2	1563.1	1543.6
3.2272	0	0	8.7182	0	0.26008	9.8115	40.683	66.377	119.15	166.16	180.93	222.95	263.94	311.56	333.28	357.47	429.67	478.14	549.76	573.85	626.31	624.19	699.28	752.46	823.98	916.81	1038.4	1172	1341.6	1510.6	1633.8	1742.4	2012.5	2066.7	2193.3	2413.8	2575.5	2601	2714.2	2824.4	2817.3	2942.5	2912.5	3043.9	3083.9	3112.1	3113.7	3181.8	3275.9
0	0	0	0	19.653	12.673	42.324	36.027	36.707	48.003	38.335	49.56	54.644	56.433	49.251	61.974	78.431	70.198	84.402	73.614	62.132	84.339	85.006	68.881	66.052	63.998	71.037	92.689	100.89	102.1	109.39	132.87	135.82	115.24	128.53	126.58	154.04	159.24	165.55	148.63	155.97	179.74	161.4	170.9	135.15	159.25	143.3	127.71	134.07	142.21
22.4	15.602	16.98	0	0.64274	0	0	21.104	43.944	102.1	127.88	206.18	280.04	345.2	380.95	460.76	531.95	581.7	654.22	696.5	769.07	835.85	895.24	931.75	957.59	987.03	970	976.21	1078.9	1100.4	1197.6	1277.7	1400.8	1486.3	1541.7	1635.3	1729.1	1819	1793.8	1881.5	1946.4	1990.9	1950.8	2065.7	2078.6	2148.9	2285.5	2334.4	2423.1	2381.5
20.836	19.378	0	0	0	0	0	0	29.474	72.431	130.57	211.21	293.55	382.68	470.03	503.41	591.18	647.04	701.95	774.66	825.33	887.71	897.51	933.1	1014.1	1040.7	1150.5	1246.4	1561.9	1091.7	1259.2	1290.8	1266.7	1350.7	1413.7	1562.9	1622.7	1701.5	1798.1	1862.8	1918.1	1926.2	1935.2	2040.4	1984.4	1961	1991.1	1943.6	1912.6	1930.9
0	0	0	4.5164	14.826	25.247	68.091	108.74	218.55	392.87	504.04	704.37	880.49	1201.5	1384.5	1643.2	1879.5	2194.8	2386.6	2510.8	2601	2782.9	2866.5	2983.1	3031.1	3076.9	3218.1	3306.5	3379.4	3475.5	3522.9	3557.8	3555.2	3694.8	3769	3773.8	3811.3	3803	3763	3841.2	3858.5	3943.7	3905.8	3831.8	3876.8	3859.8	3868	3801.3	3905.5	3883.4
0	0	1.2218	14.357	10.884	0	0	0	129.73	179.08	403.82	469.32	640.56	803.72	953.35	1090.8	1027.9	1349.7	1447	1466.6	1493.6	1656.1	1724.1	1775.8	1825.3	1872.3	1890.3	1952.4	1973.5	1946.1	1997	1939.3	2033.1	2042.5	1988.4	1954.8	1969.1	1948.7	1984.9	1975.1	1972.8	1929.4	1917.4	1823.3	1742.2	1770.8	1646.8	1605.8	1710.5	1689.8
33.415	0	0	0	0	0	0.14647	13.702	43.294	86.075	138.75	193.75	262.53	328.91	396.29	470.07	508.97	565.33	594.54	666.7	690.85	748.18	802.64	822.65	786.45	782.01	790.28	820.38	836.27	832.77	821.45	808.18	798.08	781.31	778.8	774.04	790.18	729.4	810.25	850.15	846.27	819.6	812.39	820.38	755.02	779.51	715.45	725.54	718.52	701.45
0	0	0	0	0	20.682	23.334	27.467	44.737	63.554	84.293	122.87	167.97	221.14	242.74	264.15	313.12	322.01	433.85	397.18	296.17	314.87	330.81	369.76	377.04	414.95	446.78	458.06	474.39	505.58	537.68	554.09	574.87	605.5	756.04	638.81	695.27	838.51	722.42	729.26	798.57	846.98	884.81	868.45	896.65	892.67	981.1	999.45	1031.3	1059.4
0.73566	0	0.62	0	0	0	18.033	56.025	159.82	253.62	389.8	571.63	666.55	813.25	981	1127.9	1270.1	1325.8	1410.5	1516.6	1508.4	1599.1	1512.1	1614.5	1683.9	1661.8	1831.8	1854.1	1905.1	1911.7	1993	1998.6	2263.9	2176	2178.1	2248	2288.7	2313.2	2391	2405.6	2450.5	2555.5	2580.7	2660.9	2686.9	2782.8	2743.2	2714.9	2777.7	2774.6
0	0	0	0	0	9.6683	24.905	88.38	172.92	299.13	423.77	589.77	670.77	1044.4	1075.6	1232.2	1585.1	1706.6	2030.6	1985.3	1908.7	2238.8	2103.4	2658.1	2516.2	2673.1	2756.1	2933.6	2991.6	3079.8	3322.9	3051.4	3576.2	3755.6	3913.2	3653.5	3840.8	3756.6	4144	3753.3	3742.6	3745.4	3765.1	3847.7	3874.3	3937.8	3796.8	4043.5	4010.1	4105
12.308	11.883	0	0.41951	1.2694	0	2.1898	20.834	93.477	202.42	317.37	471.67	612	777.58	945.81	1101	1215.9	1335.5	1473.9	1560.4	1694.4	1787.3	1866.6	1948.3	1996.2	2015.1	2065.9	2108.9	2261.2	2194.5	2269.3	2337.4	2472.4	2518.2	2558	2709.6	2735.6	2893.7	2932.9	2916.9	2925.3	3003.1	3020.4	2994.9	3088.1	3328.1	2970.7	2970.1	3029	2947.4
21.114	2.7187	0	5.2372	0	0	0	22.626	67.469	134.09	210.02	279.18	426.98	455.6	557.86	627.94	718.02	807.81	868.71	1009	1036.4	1078.3	1094.3	1143.4	1138.4	1181.4	1219.8	1326.7	1640.7	1592.5	1767.6	1909	1977.2	1977.3	2187.1	2414.7	2572.9	2802.6	2901.3	3077.8	3166.6	3334.4	3518	3605.4	3653.3	3631.7	3687.1	3732	3708.3	3644.7
3.7848	4.6101	0	0	12.253	0	0	0	0	0	0	0	0	5.287	0	29.967	28.488	72.681	99.469	121.86	147.43	148.56	168.11	133.6	155.16	203.07	215.37	295.26	374.91	441.5	549.57	649.37	781.5	845.62	966.81	1114.3	1228.1	1350.2	1474.2	1591.8	1791.4	1929.6	2032.5	2182.9	2236.8	2261.9	2462.3	2410.4	2120.6	2175.9
4.8512	3.1354	0	0	0	0	15.55	63.712	152.43	264.6	404.67	560.28	736.39	931.15	1138	1354.2	1606.5	1813.2	2043.9	2179.9	2362.1	2556.2	2658.5	2778.9	2893.2	3048.2	3138.5	3201.8	3295.8	3444.5	3575	3595.4	3710.1	3760.5	3901.9	4052.6	4189.1	4125.6	4213.7	4257.7	4384.6	4359.6	4352.7	4437.3	4460	4457.5	4366.6	4385.9	4406.6	4367.2
13.696	0	0	0	0	0	11.833	10.759	13.012	35.559	69.039	92.893	126.32	157.5	183.51	220.16	217.15	248.87	272.68	308.34	316.77	318.71	438.67	365.95	354.99	400.72	410.08	451.07	507.78	548.71	620.05	667.3	925.18	813.73	861.07	952.42	1283.8	1068.1	1417.4	1535	1377.6	1470.6	1514.3	1645.5	1650.6	1710.6	1725.4	1769.6	1807.1	1854.2
0	0.29852	0	4.7477	2.9781	3.9231	7.9576	10.701	12.627	20.339	32.031	29.64	41.892	52.259	45.43	65.616	61.376	73.83	73.78	70.984	84.024	92.849	105.92	111.01	120.69	148.72	146.67	165.15	190.28	245.88	314.32	372.28	404.84	488.95	547.98	624.65	655.72	704.41	731.15	763.26	818.72	838.97	877.48	873.62	900.09	926.89	932.59	919.68	909.65	960.18
0	0	0	2.8507	0	4.7058	3.7295	20.063	55.469	88.778	141.39	201.03	277.48	360.39	398.08	483.53	529.32	594.6	646.62	694.51	733.3	766	772.14	782.51	797.26	863.53	913.09	1018.7	1146.8	1249.6	1347.4	1476.2	1615	1778.4	1757.2	1921.6	2159.6	2234.6	2356.2	2471.7	2628.8	2724.1	2765.8	2755.4	2775.9	2850.7	2890.1	2883	2954.6	2924.9
0	0	0	6.3431	14.021	13.831	16.458	34.324	59.408	93.496	145.04	190.29	256.21	319.59	370.56	430.4	466.16	556.41	582.39	602.27	642.85	663	705.96	729.6	771	838.03	811.01	860.14	847.19	863.67	848.46	864.54	895.92	876.98	920.22	904.38	867.25	911.84	955.96	917.9	921.28	930.8	935.92	942.5	934.05	924.59	943.33	979.53	959.4	955.41
36.152	5.1552	0	0	0	0	7.5263	39.287	83.534	151.05	307.04	464.34	627.44	780.62	937.27	1088.8	1257.3	1362.7	1466.9	1578.2	1643.1	1729.4	1689	1860	1872.8	1923.7	1974.7	2014.2	1963.5	2000.1	1997.4	2013.9	2017	2011.8	1976.9	1986.7	1957.8	1936	1912.1	1884.9	1847.9	1845.3	1747.9	1697.6	1761.8	1745.7	1764	1707.5	1717.8	1681.3
0	0	0	19.121	9.6597	36.078	59.154	80.4	79.591	99.496	118.65	140.85	172.34	194.9	223.23	241.58	251.93	269.34	280.38	271.53	298.04	298.53	325.43	314.12	332.04	356.34	346.95	371.43	394.5	449.55	506.25	527.91	618.6	619.48	729.31	724.5	750.08	849.46	863.25	867.74	902.2	932.16	921.16	952.34	993.49	991.03	985.2	1022.7	1006.3	1006.7
37.372	10.536	0	0	0	0	0	0.58049	33.795	92.064	195.41	288.53	386.04	539.31	707.64	850.31	981.21	1134.1	1240.2	1351.9	1554.9	1636.2	1736.7	1807.4	1839.2	1944	2052.4	2124	2103.6	2187.9	2316.3	2316.4	2379.1	2396.4	2355.4	2357.6	2389.9	2439.2	2422.5	2426.6	2488.6	2480	2513.8	2532.6	2492.9	2513.8	2461.2	2446.1	2467.5	2470.6
19.331	8.3159	1.5687	0	0	0	0	4.8511	47.278	87.488	158.35	234.29	317.04	376.45	445.64	528.32	526.45	583.56	672.54	767.82	800.11	857.4	901.63	956.56	945.35	1010	994.34	1033.4	1006.4	1048.2	1019.1	1051.6	1075.9	1074.8	1046.1	1064.6	1071.5	1080.4	1065.7	1081.4	1043.4	1075.5	1075	1064.8	1050.5	1019.9	1060.3	1054.4	1024.4	1039.8
20.291	0	0	0.65447	0	0	0	19.02	43.841	84.959	143.81	189.23	241.65	325.18	360.91	321.06	318.06	363.57	416.93	467.26	488.89	530.68	533.83	540.15	586.7	721.9	745.06	809.19	814.78	890.53	969.84	1068.9	1141.1	1235.4	1321.7	1398.9	1465.8	1550.6	1622	1662.6	1757.3	1821.1	1920.1	1919.9	1885.2	1906.4	1874.4	1883.2	1924.3	1954.9
13.64	9.5564	3.1791	1.4002	0	0	0	21.659	103.86	185.47	320.13	432.36	624.86	812.95	875.46	1044.4	1096	1281.2	1572.5	1780.6	1876.4	1967.1	1991.4	1989.4	2083.1	2279.9	2255.1	2358	2392.9	2588.8	2721.2	2941.1	3098.7	3194.8	3414.7	3630.1	3757.9	3883.3	3919.3	3948.3	4123.7	4264.5	4384.7	4347.3	4424.4	4440.1	4359.3	4464.1	4458.6	4543.2
41.326	11.734	0	0	0	0	0	0	0.63233	16.626	40.215	44.3	81.888	104.79	134.53	189.9	212.71	263.48	278.24	381.85	375.66	394.57	439.46	462.04	489.61	565.78	569.18	629.77	666.79	740.22	811.97	897.85	968.51	1002.9	1035	1095.5	1140.5	1220.8	1232.4	1276.7	1269.8	1316.7	1330.8	1379.3	1402	1417	1440.7	1451.9	1485.2	1495.1
17.497	0	0	0	0	0	0	0	6.6338	18.994	66.98	82.783	116.68	155.88	181.03	240.9	255.2	299.26	321.13	370.87	403.18	425.5	436.96	476.39	513.06	577.87	594.28	603.4	615.98	631.12	676.99	712.62	777.8	856.5	865.76	900.55	981.1	1020.5	1080.2	1144.6	1041.4	1013.1	1022.7	1038.4	1095.5	1097.3	1039.5	1011.9	1030.6	1066.3
16.12	0	0	0	0	0	26.138	84.172	171.24	323.18	491.08	670.33	890.8	1120.2	1292.2	1601.8	1861.4	2049.6	2321.3	2540.6	2759	2865.9	2993.1	3159.2	3308.1	3506.4	3590.8	3740.7	3812.4	3894.3	4014.9	4158.9	4171	4212.4	4282.9	4415.2	4420.7	4592.1	4616	4694	4845.9	4740.5	4913.6	4998.6	4863.5	4908.8	5067.5	4967.4	5013.5	5054.1
26.909	12.049	0	0	0	0	6.2045	39.275	111.76	244.68	386.6	548.36	704.97	904.28	1049.7	1314	1447.3	1599.6	1727.1	1824.3	1944.8	2016.6	2065.7	2090.5	2283.4	2317.4	2329.4	2383.1	2420.8	2483.5	2495.3	2586.4	2624.4	2657.5	2645.5	2692.7	2685.8	2750.5	2785.4	2819.2	2891.9	2825.3	2833.4	2843.3	2788.1	2841.5	2786.1	2759.2	2835	2838.8
3.5196	7.9779	0	0	0	0	20.216	86.441	213.47	404.97	611.89	837.07	1045.6	1305.2	1464.4	1680.3	1917.7	2078	2229.1	2387.5	2499.9	2525.6	2769.8	2673.3	2701	2712	2800.3	2868.8	2957.2	2828.3	2985.7	3051.9	3107.7	3185	3182.7	3233.3	3317	3372.7	3416.9	3376.7	3441.9	3521.9	3578.7	3515	3515.9	3513.3	3537.1	3590.2	3654.1	3635.8
40.674	23.754	4.0047	0	0	0	0	0	0	38.294	96.375	168.15	237.82	332.46	417.09	501.69	572.71	572.41	665.09	708.52	705.67	744.7	741.31	733.03	754.48	795.02	832.85	868.69	945.51	976.99	994.98	1050.7	1108.1	1185.5	1246.8	1342.5	1377	1421.1	1522.2	1520.2	1502.5	1537.7	1565	1558.5	1511.6	1515.2	1508	1487.7	1524.5	1514.5
0	0	13.303	41.301	0	0	45.252	64.106	49.115	202.8	295.27	397.34	517.2	788.43	762.57	912.53	1051.7	1103.8	1281.3	1325.5	1423.2	1578.3	1540	1684.3	1714.7	1716.1	1881.3	1922.4	2044.8	2056.5	2162	2263.4	2347.6	2404.9	2498.6	2584.3	2585.1	2618.1	2628.9	2676.6	2737.9	2746.2	2748	2765.3	2769.1	2796.9	2769.9	2719.2	2825.1	2775.3
0	15.184	0	12.607	0	42.101	23.809	20.137	16.185	35.286	64.491	112.03	125.82	411.89	230.23	308.52	321.36	375.24	466.64	441.85	459.97	446.29	482.42	478.73	510.31	545.4	588.78	602.28	632.65	676.78	805.12	859.59	962.43	1077.4	1116	1197	1308.1	1282.6	1399.9	1512.2	1566.4	1646.4	1720.3	1803.9	1811.9	1819.5	1859.9	1859.7	1932.4	1945
27.854	2.7056	0	0	0	0	0	0	11.613	35.015	50.241	93.629	140.09	209.3	303.04	416.47	507.31	649.02	811.74	976.03	1146.3	1292.4	1457.9	1601.9	1713.3	1749.1	1803.2	1966.3	2007.7	2028.3	2076.8	2117.8	2188.6	2234	2234	2157.3	2262.7	2197.7	2313.7	2165.7	2199.5	2240.3	2130.2	2174	2221.6	2189.1	2081.7	2062.7	2150.9	2081.8
0	8.1259	2.7173	0	0	0.044191	7.0686	37.834	55.904	79.858	97.007	132.76	181.24	239.22	273.53	311.88	363.65	378.89	436.38	431.02	455.39	448.94	493.14	479.08	482.91	554.68	590.44	632.74	707.33	770.45	884.31	1016	1132.2	1269.1	1286.3	1417.3	1419.2	1491.2	1594.1	1703.4	1747.4	1840.6	1930.1	1991.4	1944.7	2051.6	2030.3	2036.3	2109.7	2104.8
44.589	10.735	0	0	0	0	5.6247	34.652	95.304	143.74	240.74	297.86	371.75	437.86	529.35	636.03	715.71	808.44	851.01	930.59	989.27	999.33	1047.8	1105.2	1092.9	1101.9	1133.9	1180.8	1211.7	1259.7	1295.2	1375	1439.9	1495.4	1541.3	1588.4	1638.7	1704.8	1720	1749.3	1797.8	1811	1786.2	1874.5	1852.9	1862.7	1882.5	1858.6	1849.9	1825.7
14.546	10.081	0	0	0	0	0	0.026306	23.732	62.611	91.7	125.52	157.98	217.19	248.43	309.32	329.29	385.06	426.39	434.16	475.37	502.83	492.85	484.8	529.38	572.67	590.93	609.3	631.72	672.03	710.68	759.72	812.32	862.92	888.36	926.08	935.6	967.04	1055.5	1071.9	1125.3	1200.9	1214.2	1225.1	1242.8	1253.8	1244.4	1258.2	1244.3	1303.8
8.4486	4.4478	0	0	1.7097	0	0	5.8879	12.81	21.3	51.284	56.783	88.826	107.87	110.93	132.92	142.75	151.21	147.78	167.18	177.86	210.58	222.85	210.02	215.45	202.35	223.67	211.98	225.97	218.18	215.98	231.03	239.38	239.3	223.62	220.08	217.27	207.76	222.31	197.23	201.41	200.05	213.32	205.52	186.9	190.33	175.08	170.98	162.27	147.25
4.2531	10.943	7.9696	0.40622	0	2.5464	0	5.089	6.7766	25.062	45.249	71.372	101.77	167	213.37	258.53	320.58	361.4	405.68	456.96	493.44	495.76	541.41	547.64	567.54	669.26	689.32	726.22	839.73	922.5	1039.2	1166.3	1300.5	1515.7	1502	1649.2	1783.9	1881.3	2062.9	2154.5	2357.9	2366.9	2415.8	2531.3	2565.9	2563.7	2639.7	2685.8	2410.1	2736.3
0	0	0	0	0	17.33	29.326	60.995	139.34	215.6	327	451.62	577.29	706.53	823.07	933.12	1086.9	1185.8	1255.8	1389.9	1534.7	1645.5	1743.9	1805.4	1875.2	1961.8	2140.4	2136.8	2248.6	2366.9	2497.4	2576.2	2644.5	2610.3	2744	2854.4	2799.5	2793.5	2942.7	2856.3	2940.9	2958.9	3047.7	3009.2	3089.6	3061.9	3077.2	3076.6	3082.6	3123
23.48	1.9322	0	0	0	4.8214	0	8.1771	64.158	220.33	387.22	476.1	545.53	733.51	853.86	1034.3	1132.1	1294.1	1345.4	1466.5	1572.4	1638.5	1654.4	1709.3	1810	1903	1965.5	2021.5	2062.7	2131.9	2150.4	2157.9	2266.4	2321.6	2378.4	2434	2479.1	2511.6	2561.5	2626.4	2708.9	2780.4	2807	2865.4	2865.9	2907.9	2885.4	2954	2993.8	2976.2
14.29	0	0	0	3.8115	0	9.3896	40.967	123.48	196.93	283.52	371.22	467.11	604.47	727.66	784.3	847.75	928.72	1004.5	1076.8	1081.9	1124.8	1156.1	1164.9	1220	1231.5	1330.3	1382.5	1455.7	1538.7	1662.9	1745.5	1884.7	2029.1	2009.8	2080.3	2278.4	2393.6	2384.8	2392.3	2494	2425.6	2547.6	2597.9	2605	2594.6	2547.2	2564.7	2636	2650.2
20.17	1.9555	0	0	0	0	19.155	73.999	172.76	329.06	533.86	720.29	912.34	1159.4	1329.9	1597.3	1732.3	1915.7	2087	2245.1	2444.1	2586.7	2677.8	2688.5	2824.5	2990.8	3052.8	3088	3128.9	3192.2	3335.1	3427.6	3570.1	3533.2	3667.2	3711	3723.4	3790	3905.7	3842.2	3995.9	3993.5	4062.6	4046.6	4103.7	4058.7	4113.6	4064.7	4136.6	4292
40.285	2.4857	0	0	0	0	0	4.2569	23.476	78.906	154.13	209.07	277.09	341.99	394.56	504.75	556.23	597.28	666.88	735.43	815.1	884.54	911.89	954.59	997.5	1043.1	1125.2	1198.5	1214.8	1293.8	1383.1	1513.6	1624.5	1730.3	1839	1944.8	2066.2	2193.7	2265.7	2313.2	2521.1	2611.4	2675.9	2765.2	2779.5	2847.6	2816	2847.7	2919.1	3019.2
0	0	0	8.9023	0	4.5349	7.2152	30.615	78.387	155.94	254.55	363.8	500.39	643.02	783.69	968.86	1093.7	1262.9	1414.5	1473.7	1624.5	1714	1856.6	1947.9	1896.2	1971.9	1940.1	2018	2169.8	2208.1	2366.7	2459.9	2573.1	2681.6	2784.8	2931.5	3017.4	3107.1	3144	3236.2	3458	3442.7	3393.3	3453	3439.5	3535.1	3603.1	3585.1	3666.1	3797.9
27.469	16.202	0	0	0	0	0	0	0	0	0	0	9.3252	26.383	31.692	85.135	70.908	75.91	100.54	121.11	159.65	159.72	176.47	168.7	188.91	265.78	294.13	336.39	331.59	381.45	441.32	509.7	558.7	640.65	698.34	734.36	776.66	829.29	715.62	574.9	794.21	811.29	1086.9	909.27	1009.3	991.56	1241.1	1289.1	1333.4	1369.2
0	0	0	0	0	3.7746	22.651	92.927	187.12	324.44	607.48	622.13	796.61	954.6	1048.3	1218.9	1363.1	1477.3	1570.6	1636.4	1742.4	1890.9	1828.4	1974.9	1948.3	2087.4	2169.9	2129.2	2188.4	2118.7	2195.6	2252.8	2315.5	2338.8	2379.9	2368.4	2338.4	2395.3	2401.1	2373.3	2331.8	2430.1	2440.9	2409.5	2407.3	2382.5	2364.6	2390.8	2395.2	2376.7
0	0	0	4.4763	0	6.4996	12.263	15.362	18.08	17.364	18.174	21.276	21.038	27.999	37.616	46.567	39.877	64.212	59.379	55.385	66.517	76.159	99.189	105.53	119.8	145.28	138.92	171.06	210.63	267.24	312.68	350.44	406.51	410.08	509.97	573.27	589.18	652.72	658.01	689.94	736.97	756.48	754.34	783.93	836.96	766.32	831.43	892.86	887.66	949.35
0	1.2964	2.0901	0	0	5.8674	5.7113	65.548	127.91	231.64	359.94	505.5	617.36	785.39	952.93	1120.1	1312	1435.6	1515.7	1638.6	1664.1	1740.3	1810.1	1840	1882.6	1970.5	1999.4	2060.9	2133.4	2190.2	2299.3	2376.1	2469.4	2582.9	2579.9	2677.4	2673.9	2753.9	2710.1	2783.3	2800.4	2870.9	2900	2924.7	2955.4	2895.6	2882	2953.5	2944.4	2907.9
0	0	4.0918	4.8309	7.4181	1.1443	0	10.655	19.536	50.157	82.058	124.02	187.48	241.8	264.65	366.54	405.23	485.23	510.39	589.35	639.12	678.4	694.84	744.76	785.22	816.12	842.06	855.34	909.62	984.19	1040.9	1118.8	1198.3	1283.8	1365.9	1423.1	1476.6	1553	1559.6	1630.1	1699.3	1733.7	1768.2	1819	1840.5	1834.2	1869.5	1876.5	1926.6	1897.4
24.333	0.74443	0.31915	0	0	0	4.4497	35.047	90.571	158.34	240.52	322.37	437.62	563.51	655.49	738.87	845.44	952.94	1023	1125	1155.6	1180.8	1223.2	1263.8	1213.6	1282.9	1284.7	1308.4	1320.7	1393.8	1389	1432.3	1470	1482.9	1524.8	1555.4	1530.1	1577.1	1576.9	1562.8	1597.8	1569.8	1637.1	1591.5	1549.2	1564.4	1563.1	1540.4	1571.1	1512.2
36.601	8.5526	0	0	0	0	0	12.303	39.632	90.349	136.79	180.82	247.01	279.49	338.98	443.18	440.49	503.5	534.59	580.65	579.26	626.86	591.92	606.18	613.26	654.08	648.31	623.63	618.66	634.12	610.58	625.38	614.29	621.31	640.89	602.76	645.71	635.27	654.27	650.09	627.23	638.92	636.45	655.09	643.57	655.81	676.59	676.61	660.4	663.77
0	8.9768	8.5479	0	0	14.965	15.733	32.617	70.394	127.51	251.47	396.57	581.34	781.92	966.67	1204.2	1380.9	1556.3	1767.1	2012.8	2294.4	2303.6	2664.1	2724.2	2447.9	2664.8	2767.4	2888.8	3048.1	3175.2	3458.6	3685.7	3763.9	3925.8	3905.2	2762.9	2897.7	3976	4475.1	4096.3	4072	4091.6	4110.8	4061.9	4138.3	4133.7	4158.7	3998.1	4270.9	4112.5
0	0	0	7.5411	5.2574	19.12	30.075	86.154	164.21	308.94	470.18	628.45	844.79	1048	1202	1403.6	1642.7	1856.2	1990.9	2157.6	2235.7	2421.6	2595.4	2703.4	2720.6	3017.1	3009.8	3157.1	3303.6	3302.8	3577.6	3574.7	3780	3900.3	4091.4	4201.2	4365	4444.5	4531.8	4609.4	4566.6	4621.2	4840.3	4924	5108.9	5139.2	5110.1	5132.3	5171.2	4497.5
0.094897	0	0	0	8.5486	1.9737	1.3205	6.6375	18.78	25.221	15.886	39.4	38.942	55.941	74.058	85.085	100.47	100.06	109.91	105.6	111.66	116.77	120.53	130.56	129.57	137.89	150.34	168.66	183.5	201.07	235.4	268.5	285.68	289.29	313.74	356.11	381.82	398.11	415.77	431.75	449.61	480.85	593.32	596.9	584.78	593.62	598.74	603.65	628.6	623.87
42.283	0.92631	0	0	0	0	0	0	0	0	0	0	0	0	0	0	0	0	0	0	0	0	0	0	0	0	0	0	0	1.3826	6.594	35.605	56.924	128.03	155.88	234.25	257.43	309.6	314.4	385.05	390.94	451.33	463.57	537.28	524.23	549.23	542.65	549.55	604.78	621.4
0	0	2.1972	12.604	5.0174	5.2048	1.8431	5.4178	0	0.51979	10.416	9.3386	9.0048	19.649	23.918	35.229	26.596	41.915	48.159	38.355	0	0	0	0	10.844	31.898	72.451	140.99	200.6	313.49	470.49	544.33	631.09	458.56	509.54	567.14	571.77	616.23	619.46	652.17	697.16	708.83	774.01	819.33	821.57	826.37	811.08	791.12	834.28	771.24
0	2.5243	5.6506	11.204	7.0969	3.9613	0	0	10.508	45.749	77.19	114.18	176.77	237.29	218.13	296.97	332.84	368.4	419.53	463.91	489.12	520.53	492.03	494.65	527.41	558.65	573.35	582.58	609.95	634.99	680.1	695.56	733.92	799.09	808.32	890.76	910.15	953.38	973.4	997.6	1021.3	1110.4	1122.6	1156.3	1099.1	1188.4	1154.1	1210.9	1228.4	1171.1
4.8393	0	7.4809	0	0	0	15.971	47.661	114.79	207.53	362.99	460.05	600.86	735.13	850.36	1016.9	1147.7	1258.2	1330.6	1442.3	1522.6	1626.6	1569.2	1683.4	1698.7	1767.8	1810.8	1815.2	1971.5	2064.6	2084	2164.9	2232.7	2254.7	2396.7	2476.2	2539.7	2559.4	2653.9	2686.6	2794.8	2839.7	2874.5	2886.6	2958.8	2935.2	3032.9	3026.5	3050.9	3045.3
18.643	7.2863	1.1628	8.7432	0	0	0	0	0	0	0	0	0	0	0	0	0	0	0	0	0	0	0	31.087	0	0	0	0	0	0	2.7892	7.4301	32.256	30.99	27.462	19.296	28.446	29.312	32.609	40.325	52.479	56.755	51.788	65.664	57.421	62.719	55.811	46.805	49.154	51.599
19.979	7.4294	1.9806	0	0	0	15.04	12.526	62.55	123.34	185	243.79	297.66	400.21	403.81	485.11	546.56	531.63	599.29	627.45	697.18	689.85	727.32	726.18	785.2	740.95	770.75	770.55	786.43	792.47	788.44	777.22	794.73	839.42	836.44	878.92	893.6	938.95	995.28	1023.9	1052.4	1036.1	1062.2	1100.9	1144.9	1139.8	1209.9	1219.7	1261.2	1250.8
0	0	13.149	0.97572	1.4711	2.7592	7.483	11.86	36.328	38.898	51.372	72.176	86.546	96.664	111.1	121.8	137.94	164.73	161.63	169.8	200.47	205.42	196.65	226.82	248.29	296.48	333.03	371.19	431.35	490.44	561.76	603.98	661.36	731.07	795.31	860.7	922.7	943.11	1007	1008.4	1092.3	1096.2	1147.4	1129.2	1162.9	1161.1	1160.9	1232.5	1213.8	1224.8
30.129	17.194	3.1725	0	0	0	0	34.617	99.978	194.31	273.32	385.54	537.35	645.38	758.13	824.06	962.09	951.55	1113.8	1160.7	1313.9	1327.4	1382.6	1462.1	1450.8	1472	1500	1536.6	1532.3	1491.7	1559	1631.9	1584.4	1697.7	1660.7	1550.6	1579.9	1581.7	1566.2	1563.7	1574.7	1603.5	1493.5	1527.8	1466.6	1498.6	1484.4	1426	1405	1329.2
25.024	16.23	0	0	0	0	0	2.1782	36.767	127.64	229.12	359.74	490.88	632.53	816.62	924	1046.1	1114.2	1232.2	1358.8	1465.9	1544.6	1592.9	1561.8	1684.4	1756.4	1864.3	1919.1	2042.6	2153.5	2294.1	2410.3	2468.7	2623.3	3043.3	3015.5	2963	3067.9	3225.5	3311.5	3346.1	3439.1	3351.5	3354.9	3395.1	3418.4	3537.3	3489.5	3506.1	3607.1
0	0.61416	0	5.3435	0	9.1687	18.363	85.208	154.95	252.27	381.86	539.79	680.24	875.33	1024.3	1162.7	1333	1478.4	1668.3	1725.7	1793.5	1897.2	1950.6	2021.8	2132.3	2202.6	2192.6	2174.1	2181.2	2227.1	1639.7	1567.1	1669.3	1722.2	1684.7	1659.2	1605.1	1652.7	1612.1	1599.9	1630.2	1667.4	1630.5	1627.6	1581.9	1427.5	1542.1	1417.8	1482.7	1440.7
0	7.9202	0	0.55706	0	0	0.70359	24.355	69.096	130.86	205.24	269.59	347.95	408.46	469.26	561.37	663.32	687.03	708.33	758.77	804.3	861.96	923.95	914.61	947.69	981.34	1024.4	1050.5	1041.8	1048.8	1072.5	1048.5	1082.9	1057.7	1035.5	1071.3	1046	1070.1	1053.2	1058.1	1076.8	1042.1	1061.7	1038.9	1060	1056.2	1025.8	1033.8	1037.1	1031.4
0	0	0	4.5923	13.345	1.6776	5.0454	4.0284	22.59	58.305	110.12	169.66	264.08	374.01	444.06	549.3	647.31	797.16	881.79	960.28	1047.2	1119.9	1258.7	1349.4	1446.3	1543.6	1586.6	1739.8	1835.5	1915.7	2053.9	2158.7	2379.3	2432.1	2609.1	2790.4	2890.1	3060	3190.5	3284.2	3494.6	3469.7	3657.3	3665.9	3724.8	3796.4	3829.8	3977.9	4030.5	4065.6
18.353	0	0	0	0	0	11.65	41.731	95.651	198.64	300.09	387.88	520.46	660.32	793.34	880.27	1051.2	1187.9	1273.7	1383	1445.2	1520.7	1588.7	1557.8	1624.7	1600.8	1635.8	1705.2	1683.3	1717.9	1745.1	1754.6	1742.6	1759.9	1755.2	1715.1	1711.7	1771.1	1753.8	1701.5	1668.1	1647.6	1672.9	1687.8	1664.8	1672.5	1626.3	1658.9	1740.2	1656.3
0	6.0883	6.016	3.831	0	3.8978	0	2.6929	0	0	0	0	0	0	0	0	0	0	0	0	0	0	0	0	0	0	0	0	2.3352	18.776	123.34	150.3	234.73	307.98	306.8	347.87	409.8	395.27	407.56	473.27	487.26	554.51	549.12	539	554.33	514.53	535.93	598.27	548.56	500.01
24.968	0	0	15.593	0	0	0	17.455	60.81	156.07	248.08	389.08	526.92	675.75	769.82	867.2	1054.2	1164.2	1297.7	1480.4	1545.9	1658.4	1638.7	1782.8	1862.3	1912.9	2023.8	2121.7	2107.5	2131.9	2211.2	2266.6	2313.3	2384	2381.4	2402	2436.6	2431.3	2472	2478.3	2494.9	2383.4	2430.5	2370.2	2368.8	2397.1	2386.6	2393.1	2378.3	2542.4
0	0	0	0	0	24.269	41.491	87.047	143.4	241.59	356.17	485.57	632.79	812.51	930.89	1024.7	1230	1385.7	1480.1	1590.2	1581.1	1785.8	1882.6	1998.9	2090.7	2128.8	2377.7	2456.5	2520.6	2662.8	2792.8	2844.3	2888.8	2989.4	3178.8	3258.5	3347.5	3372.5	3413.2	3477.5	3519.7	3589.6	3596.4	3626.5	3696.9	3709.4	3696.1	3730.6	3654.8	3803.5
6.7639	9.2426	0	0	0	7.0922	0	25.014	20.01	46.149	70.35	103.31	118.82	202.3	231.62	314.93	356.03	396.72	427.02	530.26	522.76	559.97	595.39	616.76	659.72	685.37	726.72	737.62	753.35	819.83	538.74	603.81	676.5	756.29	796.14	814.26	834.84	830.29	853.93	930.51	943.55	982.64	1018.7	1047.6	1047.6	1070.2	1060.3	1076.8	1081	1081
4.1715	5.5078	3.1779	1.1481	0	0	0	12.446	44.888	96.235	159.69	223.91	282.59	357.62	390.99	460.39	541.07	616.85	686.86	580.42	536.52	844.3	856.04	901.79	962.69	989.57	964.48	963.86	985.17	955.35	981.47	945.46	952.54	956.87	961.75	856.58	976.8	976.88	958.15	954.15	983.1	1038.5	984.04	947.05	1004.4	910.71	999.78	849.81	963.94	966.78
0	0	0	1.4892	3.9328	11.71	8.6051	56.678	99.187	131.82	229.64	276.55	339.86	484.47	535.3	645.52	706.64	778.87	792.99	718.37	864.37	840.14	816.83	927.03	998.29	1088	1097.2	1266.3	1320.1	1539.5	1612.4	1750.2	2085.6	2018.9	2069.5	2081.4	2184.3	2482.1	2578.3	2858.5	2974.5	2753.3	3116.9	3389.8	3248.8	3356.6	3434.1	3399.6	3412.1	3385.9
3.0985	8.6601	5.8737	0	0	0	0	1.8287	40.161	87.156	137.25	216.01	299.73	406.35	526.33	673.76	795.38	908.73	1071.4	1225	1417.5	1520.1	1700.3	1850.8	1842.7	1985.9	2126.4	2111.9	2368.8	2367	2486	2574.7	2667.3	2774.5	2673.2	2822.1	2916.3	3051.2	3105.6	2914.6	2958.3	3104.2	3072.2	3051.2	3119.3	3205.3	3154.2	3081.4	3263.1	3269.8
21.05	15.448	0.33791	0	0	0	0	0	3.4791	0	23.592	12.459	38.323	55.281	76.724	122.24	131.32	182.05	199	268.04	304.37	376.73	446.07	531.67	615.53	752.83	802.64	916.65	970.49	1050.7	1193.3	1236.7	1332.7	1378.2	1466.3	1529.2	1572.1	1580.1	1643.9	1685.9	1726.2	1696.1	1723.7	1685.6	1733.8	1830.6	1881.2	1876.8	1906.7	1923.2
45.217	10.551	15.988	0	0	0	0	0	0	0	0	0	0	0	0	0	0	0	0	0	0	0	0	0	0	0	0	0	0	0	0	0	0	9.6196	2.9263	26.23	34.875	46.747	88.64	89.766	97.804	98.116	114.63	108.18	119.15	125.34	139.45	130.98	138.23	141.59
0	0	0.92321	0	0	3.8751	19.126	75.553	156.06	264.84	370.64	506.66	718.76	888.8	1073.1	1237.8	1410.1	1496.2	1620.4	1740.3	1805.7	1950.6	2013.7	2064.1	2116	2122	2225.8	2368.5	2490.9	2576.2	2748.2	2891.9	2987.5	3099.5	3157.3	3331.8	3353.1	3556.7	3568.8	3589.7	3673.9	3757.2	3846.8	3833.8	3892	3883.6	4042.1	4015.9	4126.9	4003.3
0	0	4.2734	0	0	4.2735	18.435	46.34	107.04	178.06	236.64	294.2	394.16	479.58	572.46	706.61	792.32	879.09	941.69	1064.5	1079.6	1075.5	1151.9	1173.1	1215.3	1284	1305	1268.1	1301	1339.3	1283.5	1338.2	1341.5	1362.6	1323.6	1347.8	1351.7	1348	1346.5	1372	1356.6	1356.3	1357	1331.9	1309.5	1319.3	1321.3	1317.1	1299.6	1335.5
0.90925	2.6573	15.42	10.016	4.3483	0	0	0	20.165	58.321	108.58	175.57	236.63	279.51	336.11	467.03	509.17	600.22	685.36	767.28	734.47	766.47	807.02	762.59	791.59	847.52	859.5	913.19	999.15	1036	1127.2	1208.3	1337.3	1451	1509.4	1624.6	1796.2	1784.4	1856.9	1931.9	2034.2	2167.8	2199.7	2234.8	2254.9	2311.9	2384.4	2364.2	2473.7	2530.3
0	0	0	0	0	0	13.012	45.2	91.219	174.95	277.93	309.93	262.94	327.67	432.89	553.75	657.2	664.51	833.39	898.9	938.92	1056.8	1214.7	1266.1	1308.3	1342.9	1363.9	1484.7	1567.7	1681.2	1828.7	1891.6	2049	1953.4	2208.2	2173.4	2434	2407.5	3047.9	2983.6	3059.8	3171	3219.7	3200.9	3288.2	3316.9	3288	3348.7	3389.1	3430.4
0	0	4.1887	0	0	8.4644	6.9784	33.514	50.809	85.027	122.68	191.86	226.88	300.78	333.58	424.49	471.94	508.48	556.76	585.02	596.82	605.62	598	634.71	645.79	684.47	731.17	737.37	773.15	811.07	917.04	965.52	1041.6	1153.4	1194	1205.7	1315.3	1307.7	1402.6	1470.6	1614.5	1665	1730.5	1793.2	1878.2	1881.2	1911.6	1975.3	2038.6	2038.3
0	0	0	133.38	154.43	89.745	0	0	49.195	125.39	199.92	243.31	315.56	355.13	390.6	505.78	574.86	659.43	648.6	688.17	788.43	770.09	850.67	888.07	862.47	890.18	946.63	946.34	971.35	986.88	1004.7	1059.7	1090.8	1110.3	1212.1	1367.1	1457	1506.8	1522.2	1495.7	1440.5	1415.7	1370.1	1355.4	1339.4	1320.8	1340.8	1308.3	1279.7	1273.4
9.7709	2.3928	9.2931	0	1.699	0	0	0	0	0	0	0	0	0	0	0	0	0	0	0	0	0	0	0	0	0	0	0	0	0	12.071	32.917	45.347	196.82	194.99	152.16	164.83	190.91	220.79	240.68	281.76	314.06	314.25	341.78	355.85	353.61	340.82	329.09	386.6	370.29
22.398	11.903	3.0354	0	0	0	0	11.774	52.011	142.57	226.51	385.4	539.38	721.53	1022.9	1133.7	1370.3	1648.9	1863.3	1909.5	2212.3	2231.1	2279.7	2506.5	2482.3	2634.2	2693.9	2806	2709	2701.8	2853.1	2977	3097.3	3225.9	3211.9	3265.8	3344.9	3443.7	3525.7	3520.4	3505	3658	3649.6	3737.1	3708.2	3695.9	3777.8	3757.2	3734.2	3837.6
0	5.2834	1.1909	0	0	10.317	16.022	67.531	128.1	211.04	305.34	384.53	471.44	639.46	736.15	879.05	1005.5	1110.1	1249.6	1344.3	1439.5	1513.2	1483.4	1703.2	1787.4	1866.6	1934.4	1892	1945.1	1937.9	1974.6	1993.4	2063.5	2097.5	2074.9	2098.6	2181.2	2094	2125.6	2157.1	2140.3	2165.1	2187.8	2221.9	2201.8	2224	2200.2	2204.7	2185.6	2157.7
0	0	0	0	54.96	29.659	17.541	35.284	92.288	106.6	137.39	201.31	159.07	194.76	272.96	270.44	327.31	378.29	379.48	443.25	467.12	481.16	474.28	506.81	537.27	551.16	654.15	700.2	830.56	923.15	1053.1	1216.9	1361.8	1531.8	1656.5	1921.1	2044.9	2184	2263.3	2386.6	2582.5	2692.6	2793.4	2947.6	3070.8	3012.4	3060.5	3196.5	3223.2	3253
46.066	12.879	0	0	0	0	0	0	0	0	0	0	0	0	0	0	0	0	0	0	0	0	0	0	0	0	0	0	0	23.436	63.145	106.4	138.14	215.14	257.07	315.88	336.8	398.46	428.96	466.35	474.75	537.25	555.87	601.6	557.47	580.51	592.76	590.58	609.98	610.94
28.734	25.186	0	9.7218	0	0	0	10.457	62.306	138.85	240.04	336.45	385.81	468.85	520.37	599.47	662.75	759.01	817.54	854.65	879.03	961.44	943.97	845.33	863.84	853.86	954.68	1008.5	1200.6	1313.8	1429.5	1596.8	1737.5	1943.3	2080.6	2215.2	2352.8	2431.2	2596.4	2727.4	2745.1	3050.9	3051.9	3025.6	3176.4	2734	3073.4	2947.7	2940.7	2805.4
10.095	6.2257	6.6437	0	2.4791	0	0	15.182	22.575	59.67	129.4	302.1	237.35	318.88	377.62	506.55	573.11	699.04	810.89	867.59	954.59	979.19	1018.5	1047.3	1098.2	1156.5	1189.6	1267.3	1323.1	1364.4	1401	1439.4	1384.1	1457.9	1481.3	1521.2	1647.9	1633.8	1688.8	1656.7	1640.3	1741.7	1745.7	1766.7	1774.2	1783	1800.9	1782.1	1779.4	1803.7
38.8	0	0	0	0	0	0	1.3493	27.181	52.899	113.36	158.19	231.27	261.22	323.08	400.95	442.27	499.15	548.87	658.83	645.02	734.09	783.24	754.92	762.47	816.02	819.28	838.21	904.39	881.57	869.47	894.61	911.95	944.88	996.84	1040.3	1031.3	1070.7	1043	1054.6	1097.9	1113.4	1069.9	1077.5	1101.2	1094.9	1099.3	1096.1	1109	1138.3
3.7071	6.6114	0	1.4622	0	0	0	5.9972	36.536	37.635	59.209	86.226	108.46	160	157.38	229.36	242.94	297.06	315.07	371.39	405.75	449.31	491.73	549.68	557.42	598.85	666.33	700.98	782.39	803.58	877.23	924.79	937.81	852.49	860.65	977.27	1052	1326.7	1360.8	1361.8	1462.5	1553.7	1298.9	1399.5	1362.2	1395.4	1427.2	1455.2	1471.4	1390.9
13.78	5.691	25.888	2.642	0	0	0	2.1173	14.195	51.397	120.73	159.11	228.8	334.85	337.07	442.04	577.56	680.4	751.39	851.77	856.97	882.89	1025.7	1011.5	1075.1	1051.9	1115.1	1094.9	1265.7	1286.2	1383.2	1365.5	1361.8	1378.9	1459.5	1511.5	1545.7	1572.7	1609.5	1617.4	1683	1734.9	1693.7	1740.8	1772.2	1740.5	1785.5	1838.9	1849	1871.7
12.077	0	10.152	7.1597	0	0	0	7.8104	44.679	97.185	177.37	315.98	413.36	562.08	710	825.73	929.67	1009	1096	1235.9	1268.5	1375.5	1361	1390.3	1516.1	1601.4	1558.4	1641.3	1648	1672.6	1583.9	1643.9	1658	1618.8	1635.2	1694.6	1634.7	1666.6	1701.1	1745	1751.3	1742.9	1754.3	1740.2	1730	1720.6	1685.6	1689.8	1772.1	1771.4
22.061	3.2723	3.3592	1.6444	0	0	0	0	0	0	0	0	12.052	54.173	125.09	269.45	437.35	612.25	841.89	1148.8	1384.6	1585.1	1821.9	1921.1	1988.8	2535.9	2320.4	2834.7	3054.8	3350.3	3136.5	3812.6	3861.3	4107.9	4154.9	4339.9	4306.9	4132.2	4387	4557.4	4574.3	4338.1	4844.7	4522.3	3959.4	4216.4	4204	4109.6	4150	4020.2
0	0	0	24.155	15.927	0.72192	0	25.508	57.16	103.86	167.83	207.02	295.79	375.45	403.6	488.54	556.64	621.78	688.34	743.08	789.66	832.88	971.28	915.1	931.89	917.81	955.01	998.79	1025.3	1044.4	1170.5	1211.1	1297.4	1412.5	1586.4	1674.7	1704	1813.6	1953.3	1996.6	2108.4	2211.7	2326.3	2395.1	2582.4	2656	2770.3	2858.7	2897	2948.3
33.048	4.2266	0.85726	0	0	0	4.4218	58.324	138.87	263.63	376.83	564.61	722.87	949.25	1163.9	1414.3	1655.7	1837.3	2045.3	2305.4	2490.4	2640.6	2855.6	3008	3000.7	3187.7	3349.9	3393.6	3596.2	3516	3800	3935.7	3920.1	4074.2	4038	4154.1	4235.7	4231.1	4271.7	4335.8	4328	4395.5	4374.6	4346.3	4338	4450.2	4534.8	4606.7	4578	4474.5
0	2.826	0	4.5562	0	10.109	0	20.697	14.71	21.371	15.43	22.171	12.116	33.651	33.705	57.304	61.443	66.58	90.202	106.09	85.915	87.52	96.815	115.63	141.54	188.7	252.64	325.59	439.06	537.35	758.63	941.7	1099.4	1321.9	1409.6	1585.5	1728.2	1823.2	1964.9	2046	2119.9	2183.7	2281.1	2327.9	2436.5	2465.6	2468.4	2490.7	2479.5	2459.3
2.423	0	0	0	0	0	17.996	51.704	81.555	140.63	222.84	295.59	389.79	456.89	542.15	623.2	711.13	761.77	855.47	897.15	1029.6	1021	1047.3	1037.6	1105.2	1156	1207.7	1256.5	1266.8	1354.8	1360.3	1342.7	1354.9	1672.8	1383.3	1389.8	1353	1445.8	1428.9	1413.9	1434.3	1431.8	1506.6	1449	1447.2	1462.3	1409.3	1441.9	1447.8	1436
34.514	1.1689	0	3.9304	0	0	0	0	0	0	5.318	12.776	15.912	30.414	30.358	58.629	102.03	135.3	173.24	198.1	200.58	240.71	271.86	296.25	321	317.23	387.03	459.08	514.93	540.07	480.38	522.98	583.15	621.34	658.69	720.17	784.06	831.43	864.79	952.09	1069.7	1146.4	1208	1285.4	1333.4	1343.3	1412.6	1403.4	1488.5	1549.8
31.048	10.112	0	0	0	0	0.10429	0	29.196	75.925	57.791	92.631	164.53	223.36	286.45	342.81	424.4	479.64	531.34	591.48	592.47	706.65	744.44	713.39	741.73	799.43	872.05	924.62	961.3	1011.6	1102.1	1246.3	1254	1317.8	1384.2	1449.5	1479.1	1587.2	1694.9	1749.1	1731.4	1477.5	1497.2	1559.1	1525.9	1578.2	1636.1	1642.6	1628.8	1633.1
23.343	14.172	0	0	0	0	0	28.702	96.605	204.2	330.18	509.75	690.45	813.13	993.75	1178.7	1371	1545.8	1735	1923.2	2016.4	2178.2	2272.2	2376.6	2521.8	2642.4	2801.8	2945.2	3053.3	3283.1	3451.3	3545.9	3561.9	3806.6	3837.4	4328.2	3531.1	4549.8	3778.1	3234.2	3311.1	3815.2	4446.5	4499.2	4445.9	4393.2	4488.2	4554.1	4592.9	4590
0	0	0.14444	3.1127	2.5168	0	3.3492	41.393	59.546	137.24	214.86	335.12	414.96	533.53	636.24	789.27	914.46	1033.7	802.58	1176.2	1395.6	1492.7	1590.6	1679.6	1715.8	1804.6	1792.6	1874.5	1929.3	1877.2	1998.2	2002	2001.8	1941.9	2033.6	2034.6	2030.9	2103.8	2111.2	2018.6	2064.6	2073.9	2031.6	2102.6	2010.9	1943	1982.8	1956.2	2055.8	2030.6
25.685	16.019	0	0	0	0	0	0	24.541	63.05	97.711	157.91	225.88	270.87	339.08	405.05	434.13	476.29	512.15	559.41	591.42	616.42	655.73	655.99	684.21	686.36	683.18	708.76	715.37	712.52	719.05	717.12	733.16	716.89	725.72	722.05	729.42	727.36	712.4	703.09	727.62	699.69	669.33	675.4	680.38	700.16	691.73	692.47	704.68	702.38
13.155	0	0	10.237	0	7.5337	0	0	2.8005	32.936	47.14	64.968	90.649	121.15	124.07	110.23	148.78	177.26	229.81	261.11	301.12	357.24	382.24	380.57	340.56	337.22	382.02	443.69	471.64	570.54	638.1	659.47	719.96	783.46	837.2	884.95	934.51	1028.9	1092.9	1141.9	1213	1278.1	1321.6	1242.4	1246.3	1222.9	1204	1292.2	1263.5	1272.5
0	0	0	4.0971	15.273	23.856	50.425	55.272	124.83	167.35	277.51	385.27	509.6	640.37	709.97	862.52	943.23	1051.7	1075.5	1205.1	1229.2	1274.8	1321	1458.7	1502.7	1616.3	1622	1708.4	1807	1901.1	1953.8	2109.2	2207.8	2287.1	2387.2	2467.2	2615.9	2766.9	2864.4	2862.6	3061.1	3194.5	3265.6	3224.1	3300.3	3442.8	3646.2	3550.4	3613.6	3670.3
0	0	0	0	7.0742	29.158	65.121	120.66	174.64	251.63	324.76	420.52	493.02	577.15	644.11	723.95	801.59	855.18	875.1	929.15	962.2	993.95	1003.4	1076	1089.1	1121.7	1131.7	1170	1195.1	1217	1274.1	1284.5	1325.7	1343.1	1371.9	1386.3	1386.8	1432.1	1437.8	1449.3	1464.5	1470.8	1491.1	1473.9	1460.3	1476.9	1484.1	1547.5	1529.9	1561.7
19.404	17.462	0	0	1.8387	0	0	32.374	106.42	210.19	361.16	507.76	675.73	838.83	989.33	1125	1289.4	1455.9	1606	1701.5	1779.3	1813	1896.9	2021.8	2055.7	2123.5	2150.6	2203.2	2270.4	2344.8	2428.3	2487.3	2579.2	2657.5	2714.5	2908.5	2961.2	3077	2995.7	3077.8	3055.1	3133.3	3156.4	3162.5	3124.4	3162.7	3282.8	3251.5	3293.2	3256.6
1.6413	0	0	5.3923	0	3.798	1.6056	14.809	52.878	98.69	128.59	201.94	264.26	352.42	372.46	510.22	533.48	586.58	650.02	689.08	747.71	806.77	774.51	828.24	882.07	901.92	946.08	936.28	797.61	991.37	793.51	949.64	962.72	1012.3	1004.2	1032.7	1153.3	1172.1	1202.1	1241.2	1204.7	1217.4	1268.5	1212.9	1185.3	1183.5	1094	1140.2	1153	1155.5
0	0	0	0	11.112	12.957	34.318	55.538	81.125	92.411	105.02	146.9	157.72	175.31	189.44	233.77	264.16	262	298.99	293.06	298.6	315.93	337.07	343.7	341.17	360.17	401.57	450.98	518.44	598.05	692.79	734.17	858.05	866.71	979.68	1101.6	1206	1273.1	1327.1	1423.8	1505	1693.2	1701.4	1742.4	1803.5	1845.3	1813	1820.2	1867.9	1866.4
0	0	0	2.8024	0	10.747	22.007	4.9123	45.997	78.751	101.13	136.6	150.21	194.89	230.94	275.07	330.96	343.96	389.48	394.58	421.69	435.82	436.91	478.46	503.27	510.92	621.57	705.79	788.17	919.16	1089.2	1225.7	1439	1504.3	1710.9	1732	1888.5	1842.8	1930.8	1994.1	2050.3	2087.3	2100.7	2145.6	2200.4	2247.9	2163.6	2195	2157.6	2196.2
1.8595	13.138	0	0	0	0.75211	0	9.5123	45.619	72.728	144.39	216.28	321.02	447.14	564.11	730.91	799.79	917.49	1040.8	1128.3	1268.7	1333.3	1392.2	1446.6	1595.8	1644	1711.5	1794.8	1916.7	1931	2004.5	2167.7	2230	2331.3	2421.9	2603.6	2548.9	2736.4	2717	2838.9	2924.9	2932.7	2953.6	2900	2921	2982.9	3011.2	2980	3017.6	3056.8
0	3.4145	7.8404	0	0	0	16.193	45.992	109.95	190.53	277.29	321.19	431.18	526.07	656.24	825.12	903.09	994.03	1143.2	1179.2	1242	1344.1	1378.5	1485.8	1525.3	1422.6	1549	1548.9	1654.1	1651.7	1678.9	1752.1	1721.1	1712.8	1687.1	1761.1	1830.9	1826.5	1798.1	1822.7	1881.1	1880.2	1993.5	1985.4	1985	1952.1	2047.9	2012.6	2047.6	2086.5
22.484	19.574	0	0	0	0	0	0.49246	12.137	12.199	25.089	26.385	30.856	41.579	28.654	61.316	48.844	55.05	56.251	93.079	81.092	78.276	96.865	88.074	83.054	123	132.77	183.8	174.51	206.1	255.58	276.2	312.9	375.55	400.69	435.36	487.8	497.14	500.58	514.55	555.22	574.3	588.49	622.64	630.52	668.31	689.78	712.58	698.9	682.38
6.5316	0.8144	3.8263	0	10.422	0	0	12.322	65.529	151.5	236.02	283.35	390.01	496.93	593.88	690.07	792.48	868.03	985.99	1084.5	1146.6	1231.6	1235.8	1322.6	1427.7	1465.6	1414.1	1393.7	1480.7	1479.2	1519.5	1560.8	1526.4	1533.2	1511.6	1591.8	1601.9	1679.8	1724	1720.8	1796.4	1614.1	1598.1	1685	1652.1	1698.5	1748.2	1699.1	1745.6	1731.9
34.238	15.294	2.2716	0.74131	0	0	0	0	0	20.982	50.528	81.893	150.23	206.63	293.71	371.83	365.14	504.35	584.89	738.43	789.82	819.97	879.71	951.02	848.8	856.38	857.59	908.08	919.88	877.68	921.03	976.99	933.17	913.16	883.05	930.04	956.01	1000.7	1010.1	1025.9	1032.3	1018.9	1045.9	1077.6	1060.5	1052.9	1022.9	1101.6	1057.6	1082.8
23.201	4.3093	0	0	2.1302	0	0	37.825	94.561	162.55	237.06	243.05	318.94	397.07	446.3	502.72	497.87	491.17	559.85	726.39	724.86	725.09	836	864.6	872.82	926.46	930.69	994.4	1026.3	1039.4	1107.8	1110	1202.4	1221.1	1264.9	1293.3	1310.9	1362.4	1431.7	1445.3	1464.3	1481.8	1513.4	1608.4	1585.4	1360	1340	1397.4	1415.9	1450
32.025	15.522	0	0	0	0	0	0	12.127	31.537	50.785	83.276	106.9	147.77	184.78	225.19	248.07	288.54	300.58	378.4	376.9	405.97	420.92	435.69	460.42	489.09	494.92	502.62	510.42	531.62	515.6	530.06	542.26	539.44	523.63	535.65	545.96	554.3	540.04	545.61	555.42	567.84	588.31	555.91	564.71	556.79	585.07	570.77	578.38	581.01
30.088	7.0634	0	0	0	0	0	0	0	3.8997	26.673	35.402	89.616	154.7	212.92	288.15	350.56	479.95	545.62	637.85	699.57	732	804.46	842.5	897.3	985.33	1058.3	1119.5	1214.3	1285.4	1383.1	1520	1632.8	1743.8	1762.2	1823.9	1926.5	1937.9	1910.5	1948	1946.5	1951.3	2014.9	1968.5	1970.4	1925.6	1933.2	1945.2	1900.4	1888.5
3.9652	8.5228	5.6611	2.6342	0	0	0	15.119	46.177	84.376	144.68	193.05	253.3	324.95	384.51	439.52	480.65	536.01	615.27	647.87	687.14	715.97	706.65	756.58	768.65	797.58	829.12	897.78	927.95	979.02	1002.2	1025	1101.5	1158.7	1239.9	1313.2	1328.5	1361.1	1430.4	1470.7	1540.3	1531.4	1499.4	1531.8	1541.6	1558	1522.5	1533.3	1492.8	1542.2
46.265	0	0	0	10.594	1.9742	7.0683	2.0827	6.8595	38.002	128.44	191.35	276.51	398.2	498.11	618.19	693.73	765.83	916.72	967.14	1074.8	1174.2	1231.5	1225.4	1360.2	1499.4	1597.1	1634	1708.8	1776.2	1819.1	1682.8	1765.7	1819.3	1831.8	1907	1950.3	1959.1	2043.1	2083.5	2181.2	2216.6	2286.2	2357.4	2315.3	2398.5	2392.6	2276.1	2246.8	2370.2
40.456	6.3239	0	0	0	0	0	23.813	58.984	145.33	283.18	382.91	552.17	673.39	760.99	905.28	1086	1196.2	1270.6	1381.9	1533.5	1604.7	1830.8	1913.7	1970.3	2120	2088.3	2175.6	2282	2317.2	2313.3	2386.8	2396.5	2335.9	2301.5	2349.8	2351	2362.2	2398.1	2374.7	2417.2	2364.8	2402.7	2421	2411.5	2395.4	2376.6	2299.4	2309.9	2274
0	13.316	0	5.6449	5.2805	0	0	5.3232	43.843	149.58	115.54	152.8	215	373.82	317.8	369.54	425.91	536.91	608.36	533.32	536.38	639.65	716.8	594.74	604.34	628.39	677.02	762.12	817.47	1004.2	945.62	902.6	1173	1239.6	1042.6	1074.4	1495.4	1133.2	1193.3	1191.9	1212.6	1225.5	1220.9	1292.8	1277.7	1275.9	1313.8	1284.8	1344.5	1341.7
12.786	0	0	0	0	0	67.631	67.811	165.16	277.5	427.93	591.59	739.28	924.08	1083.5	1216.3	1396.4	1566.9	1732.1	1876.6	1989.8	2092.1	2186.9	2300	2383.2	2433.9	2487.4	2565.6	2484	2582.2	2574.3	2582.4	2585.8	2595.6	2626.3	2634.4	2655	2633.7	2674.4	2725	2677.1	2634.3	2640.8	2684.6	2718	2684.8	2728.8	2724.4	2768.6	2763.4
27.417	3.2288	0	0	0	0	9.6571	8.2516	61.628	135.58	203.05	303.18	406.32	515.29	625.51	710.98	812.16	861.28	917.56	995.7	1068.7	1129.2	1149.7	1186.4	1252.9	1253.9	1303.8	1359.4	1385.9	1410.1	1437.9	1433.8	1467.6	1509.4	1519.2	1532.8	1527.4	1581.7	1630.4	1646.7	1651.3	1657.6	1638.7	1631	1657.8	1700.4	1670.2	1680.4	1702.5	1712.8
27.338	5.148	0	0	0	0	13.204	63.04	133.46	238.03	273.74	424.99	537.37	642.64	691.61	780.97	845.48	947	1011.4	1029.1	1092.5	1081.5	1097.4	1181.7	1153.2	1139.3	1274.2	1220.6	1245.7	1288.3	1298.4	1408.3	1367.7	1399.5	1360.2	1424.7	1364.7	1434.1	1486.6	1483.8	1491.6	1542	1477.5	1614.3	1591.7	1583	1686.5	1649	1704.8	2537.3
23.434	8.8279	13.005	0	0	0	0	0	0	0	0	6.6391	15.094	33.804	46.032	51.938	77.476	78.818	101.78	98.64	112.41	0	0	0	0	0	0	19.414	57.277	97.297	138.8	196.42	241.36	288.14	326.19	372.72	407.47	452.01	474.85	481.99	493.29	527.19	492.56	515.06	515.21	529.92	538.64	542.87	522.77	523.15
0	0	0	0	0	0	19.084	60.527	135.82	218.08	348.61	503.8	694.76	924.49	1049.2	1311.9	1502.8	1605.8	1780.4	1994.8	2133.5	2282.1	2352	2377	2495.4	2522.4	2578	2649	2795.3	2915.3	3101.3	3151.4	3293.9	3471.5	3643.6	3831.6	3991.9	4048.1	4092.7	4137.3	4352.4	4366	4497.4	4457.3	4505.5	4618.2	4540.9	4668.9	4695	4627.8
9.4599	6.4917	0	0	0	0	0	0	0	0	5.7632	23.971	54.891	86.141	96.734	162.69	186.3	205.37	236.86	272.66	318.55	328.74	355.39	351.52	342.51	353.69	393.01	388.74	402.12	392.37	398.58	419.86	410.78	403.83	407.37	440.73	434.58	468.93	413.23	410.81	459.61	439.32	461.81	417.53	408.33	420.19	399.79	415.2	440.56	401.76
53.15	18.129	0	0	0	0	0	0	0	54.592	115.15	226.86	321.09	421.91	528.66	636.99	777.18	858.3	952	1027.4	1057.7	973.35	1010.8	1225.4	1229.7	1263.5	1257	1259.7	1362.7	1368.3	1411.4	1453.3	1370.5	1378	1321.2	1355.9	1432	1429.9	1486	1516.4	1524.4	1558.4	1570.3	1621.4	1612.7	1606.3	1639.3	1579.9	1615.9	1647.9
28.927	4.9202	0	0	11.081	0	0	0	0	0	16.893	36.092	33.927	65.913	91.697	99.835	90.537	143.06	137.83	192.78	182.96	186.96	187.49	212.46	224.8	236.91	261.66	304.69	351.74	399.55	394.95	442.8	492.75	556.39	546.91	616.34	632.51	662.76	697.73	758.38	738.47	788.66	796.22	773.89	788.26	751.73	763.72	775.45	794.56	778.61
19.223	21.029	7.6328	0	0	0	0	0	6.2377	47.474	102.55	140.65	196.17	137.76	170.87	393.15	339.22	343.24	394.63	455.05	508.9	625.31	668.35	733.65	717.81	703.86	857.49	842.2	918.89	943.5	1082.9	1107.5	1061.3	1181.3	1276.5	1332.8	1304.2	1314.6	1387.7	1372.6	1425.3	1501.1	1510.6	1497.6	1557.8	1597.4	1559.9	1604.7	1559.3	1554.2
0	5.7175	2.157	0	0	0.7114	0.52307	7.3986	26.008	39.756	82.5	115.54	129	205.24	223.57	257.91	279.06	294.27	314.98	344.79	397.91	408.73	401.63	424.6	464.96	541.05	572.31	662.12	783.92	878.54	1073.9	1188.7	1320.6	1422.1	1578.4	1678	1824.7	1926.4	2101.5	2185.6	2292.8	2373.7	2423.9	2602.4	2743.7	2743.5	2758.1	2829.9	3053.3	3107.1
0	0	0	0	12.159	11.787	27.452	60.231	107.81	159.19	222.03	284.52	350.74	408.58	485.57	552.76	655.53	691.41	757.41	766.98	835.91	849.83	901.58	920.8	927.29	983.63	1010.4	1062.5	1114.4	1125.2	1209.9	1277.3	1327.5	1351.6	1460.2	1530.7	1671.5	1713.6	1768.3	1874.3	1858.2	1970.1	1979.5	2017.4	2091.1	2207	2232.6	2189.2	2278	2299.9
0	0	0	8.7497	13.182	21.28	23.667	42.613	39.567	52.692	70.177	89.388	146.98	194.84	232.76	301.61	353.71	425.34	484.58	545.34	597.81	676.84	715.3	752.64	804.59	858.28	912.35	957.64	1052.6	1168.9	1246.7	1347.4	1398.7	1446.1	1554.7	1612.3	1628.8	1728.9	1793.7	1823	1933.4	1934	1989.4	2066.4	2046.7	2080.7	2062.6	2088.7	2082.6	2111.5
7.8022	0.090176	6.8107	3.0916	2.1539	0	0	5.32	26.585	74.782	128.44	210.91	299.98	381.38	422.82	584.32	670.35	780.69	887.07	983.65	1085.2	1119.7	1196.5	1231	1302	1373.8	1394.7	1436.2	1540.2	1628.6	1657.4	1715.2	1718.6	1763.5	1863.4	1871	1989.4	1983.3	2017.3	2113.7	2105.6	2240.2	2188.4	2235.7	2234.8	2206.2	2290.1	2181.4	2245.3	2280.2
30.06	20.469	4.1419	0	0	0	0	17.619	96.413	208.01	323.78	470.42	618.47	811.38	945.27	1080.8	1256.8	1391.2	1452.2	1649.8	1701.6	1806.9	1883.7	1995.3	2068.4	2157.5	2289.9	2393.4	2545	2772.4	2824.6	3117.6	3225.3	3378.9	3242.8	3449	3580.9	3750.7	3816.7	3905.1	3996.3	4063.5	4123.7	4264.5	4208	4256.2	4326.6	4335.1	4404.4	4360.4
0	0	0	1.9018	3.0346	6.2105	14.059	41.777	80.979	82.078	168.1	214.7	253.67	319.41	419.77	419.21	577.85	527.36	802.92	776.05	941.19	995.3	1038.9	1044.5	1026.9	1062.4	964.72	992.26	1033.5	973.85	966.72	1152.7	914.59	1212.6	1212.6	1272.6	1255.8	1321.4	1356.6	1401	1409.1	1399.3	1439.7	1467.7	1461.3	1493.7	1511.1	1534	1543.1	1575.9
0	0	12.55	0	6.1594	2.2361	12.14	4.4042	0.79837	12.354	25.15	50.98	77.758	82.489	4.5141	15.693	19.365	37.812	47.676	37.363	41.484	61.026	82.812	90.786	100.34	146.64	175.1	231.68	286.21	354.15	473.05	561.48	630.15	732.75	863.48	975.42	1052	1125.5	1178.7	1269.7	1352.8	1399.5	1438.7	1460.4	1532.8	1539.7	1580.7	1530.9	1570.1	1664.8
4.4385	0.36994	0.03831	0	0	0	24.569	23.067	66.407	117.61	182.34	242.13	278.74	380.57	456.93	550.57	630.45	742.04	847.9	887.48	1037.1	1093.5	1131.3	1210.8	1269	1291.8	1331.5	1387.2	1413.1	1462.7	1534.4	1631.3	1894.4	1917.7	1928.1	1631.1	1607.4	1608.5	1702.5	1744.8	1812.9	1807.3	1766.1	1762.1	1784.6	1793	1779	1770.2	1801.2	1799.8
20.121	8.0891	1.1728	0	0	0	0	0	0	0	11.357	50.799	91.566	125.46	183.56	217.04	277.73	330.38	358.55	408.21	453.66	465.99	477.8	505.71	480.74	506.82	531.02	601.29	673.79	733.97	802.16	869.16	899.61	929.34	1002.3	1168.7	1127.6	1396.7	1473	1487.5	1523	1629.7	1653.3	1732	1769	1832.3	1912.8	1848.6	1800.5	1827.8
24.183	7.9176	12.564	14.198	0	0	0	17.341	62.349	134.04	171.4	267.26	313.15	406.94	540.29	587.82	715.63	758.86	862.07	817.12	959.86	1008.1	1081.1	1077.9	1201.4	1246.5	1268.8	1296.8	1394	1453.8	1460.7	1523.5	1588.5	1561.7	1642.2	1665.3	1625.3	1578.7	1619	1667.7	1712.5	1731.2	1696.8	1723	1697.8	1716	1683.1	1671.4	1721.5	1718.9
4.6466	2.8237	8.2488	2.4827	0	0	0	5.3231	32.836	64.936	79.461	135.23	150.68	242.43	282.37	342.55	384.9	431.56	482.94	517.25	580.11	636.39	608.94	638.88	653.34	725.92	628.55	782.61	780.36	874.59	830.28	989.66	1039.7	1106.9	1029.3	1088.5	916.23	879.19	923.05	963.17	1007.2	951.03	918.36	1018.5	920.67	1030.4	978.08	941.39	1056.7	1065.7
22.759	0	0	0	0.97869	11.948	2.9999	20.299	39.106	55.016	107.8	147.89	199.16	241.4	286.73	347.96	358.55	424.27	438.65	466.71	465.5	530.54	559.05	595.53	574.65	589.09	600.35	594.3	668.43	669.63	692.9	686.26	697.1	715.81	616.91	594.43	568.74	605	589.42	604.09	620.59	629.68	617.2	627.75	580.09	583.82	569.21	568.83	583.57	570.45
0	0	0	5.2668	0	24.901	33.656	66.5	74.33	79.513	95.674	124.89	138.53	176.9	168.21	218.25	217.61	209.96	221.53	238.96	247.43	266.68	241.91	238.6	225.77	242.52	294.94	361.32	450	545.54	492.32	571.01	694.12	1011.2	873.08	997.31	1063.9	1406.8	1554.2	1653.1	1768.3	1851.6	1924.6	1943.6	1950.6	2013.2	1994.8	2072.4	2100	2125.2
27.81	5.5753	0	0	0	0	0	0	0	0	0	0	1.0616	3.1738	10.261	26.983	16.719	27.715	21.835	34.855	2.025	23.887	20.941	11.752	0	5.0913	24.04	56.088	113.77	172.84	259.02	352.47	433.39	561.05	673.4	795.58	879.55	984.69	1067.2	1150.7	1222.7	1277.3	1333.6	1390.2	1396.6	1427.4	1483.6	1529.1	1559.5	1560.2
0	0	20.55	22.23	0	3.7804	12.99	0	46.99	80.89	195.13	255.88	430.91	541.64	615.01	746.02	828.59	966.56	998.21	1123.8	1239.2	1279.7	1436.2	1538.9	1610	1769.4	1698.3	1734.1	1692.4	1691.5	1728.1	1669.7	1715.4	1707.2	1732.2	1708.8	1700.1	1746	1784.8	1675.3	1676.7	1694.4	1701.4	1770.8	1762.2	1767.6	1780.2	1721.9	1744.1	1717.1
0	0	0	0.35661	10.47	27.634	48.304	89.459	112.37	146.97	226.06	248.3	304.63	341.3	404.92	428.07	512.39	525.66	599.79	637.79	669.72	717.39	752.65	750.97	773.81	779.72	775.46	774.16	734.04	726.32	708.45	692.4	692.58	681.46	654.02	657.14	633.56	646.07	649.66	664.03	647.95	649.06	638.16	636.4	636.78	615.15	621.95	613.09	597.36	604.44
0	0	0	0	14.62	46.183	82.057	137.62	235.48	328.56	433.7	504.98	632.7	753.59	882.13	1043.1	1087.8	1275.1	1397.1	1565.2	1542.9	1595.7	1656.8	1764	1780.9	1750.1	1734.7	1759.9	1780.3	1771.7	1798.2	1904.6	1989.5	1945.6	1901.4	1882	1861.3	1810	1850.2	1860.2	1829.3	1817.1	1832.8	1759.2	1775.7	1725.5	1718.1	1777	1693.3	1723.4
15.325	0.17661	0	0	0	0	21.031	19.884	28.062	36.533	38.796	59.928	64.457	88.171	97.739	113.24	140.51	155.71	216.06	286.82	408.13	517.18	669.84	841	1006	1136.9	1276.4	1454	1599.6	1851.5	2042.9	2148.9	2305.6	2410	2583.8	2739.4	2660.3	2771.3	2735	2864.7	2895.5	2812.8	2836.3	2838	2981.9	2941.1	2968.2	2883.8	2952	2971.2
0	0	0.097016	12.68	2.7124	7.675	0	13.172	31.222	71.642	127.79	190.26	212.75	319.53	380.66	491.04	558.13	631.34	724.61	760.77	806.24	855.93	901.15	936.56	949.34	1004.3	1074.9	1071.3	1056.5	1074.4	1146.5	1193	1232	1252.3	1210.9	1208.4	1203.6	1211.6	1210.1	1187.6	1198.9	1214.9	1247	1251.6	1252.5	1215.9	1212.9	1211.2	1209.6	1173.5
33.907	0.37827	0	0	0	0	8.372	27.825	55.867	102.71	170.76	234.42	313.54	387.05	465.65	546.58	605.25	669.09	727.43	759.97	836.57	901.56	928.72	1006.2	1050.7	1077.8	1093.2	1147.1	1194.1	1200.6	1243	1250.1	1314.5	1314.5	1406.4	1461.8	1511.5	1523.1	1553.6	1605	1651	1687.3	1776.5	1787.2	1750.1	1753.9	1793.6	1806.4	1781.9	1806.3
45.023	4.0154	0	0	0	0	0	0	0	0	0	0	0	0	0	0	0	0	0	0	0	0	0	0	0	0	0	0	0	3.6656	24.5	47.91	99.982	159.27	178.33	232.37	246.45	273.61	304.15	329.96	347.01	376.1	389.36	434.52	403.48	407.31	407.36	414.8	411.57	436.23
0	0	0	5.5486	7.5294	12.532	25.388	39.153	88.641	151.52	171.54	221.75	322.03	372.87	486.2	532.34	620.28	696.84	752.99	822.19	910.79	975.01	1033.5	1077.4	1122.1	1217.9	1262.2	1324.7	1375.4	1423.6	1505.9	1551.4	1644	1701.2	1744.7	1783.5	1816.4	1831.3	1907.4	1955.1	1974.8	2034.7	2084	2092.6	2108.9	1997.3	2044.8	2115.1	2031.9	2042.2
25.205	19.851	0	0	0	0	0	0	0	0	0	0	0	0	0	0	0	0	0	0	0	0	0	0	0	0	0	0	5.2041	65.336	156.36	221.47	286.94	334.12	459.6	565.49	620.14	605.63	664.32	755.17	773.21	834.59	897.84	969.74	986.41	956.63	997.51	959.98	1032.1	1049.3
27.452	13.032	2.8994	0	0	0	0	18.498	73.597	147.26	242.56	310.13	412.93	521.14	616.09	727.81	783.6	848.67	955.32	991.44	1041.8	1064.5	1157.4	1142.8	1188.4	1222	1248.3	1248.5	1280.1	1239.8	1304.3	1322.7	1328.9	1351.6	1364.5	1369.6	1407.6	1473.3	1427.8	1446.9	1438.5	1460.5	1436.7	1463.2	1413.1	1405.2	1409.2	1408.3	1403.3	1378.4
1.8586	8.4313	4.7546	5.5868	0	0	0	22.483	15.126	53.051	87.758	145.36	184.62	240.2	280.51	365.81	460.41	517.2	577.81	637.28	695.2	750.35	776.66	771.61	795.75	828.36	838.95	859.06	899.99	911.53	945.54	962.32	934.89	957.55	965.36	997.07	1009	1014.3	1051.5	1044.5	1068.2	1105.5	1083.6	1108	1150.5	1128	1120.4	1075.7	1126.3	1129.4
10.678	1.9036	3.5514	4.6145	0.038752	0	0	0.62566	1.5534	23.791	50.196	82.008	104.11	146.06	155.44	218.21	262.74	327	374.47	396.01	228.8	255.44	271.89	216.75	239.08	262.34	249.97	283.78	318.04	324.28	389.51	397.53	407.77	446.5	491.29	512.94	549.24	595.28	614.8	633.26	677.96	745.46	731.95	780.66	774.94	755.75	748.85	737.84	765.28	764.98
2.461	3.1689	0	0	0	7.6094	0	3.8725	0	15.662	9.3086	14.06	29.615	37.992	9.5732	7.9552	0	0	0	0	0	8.2625	0	0	0	70.796	138.15	296.68	502.19	707.97	800.03	1199.8	1395.9	1701.6	1943	2244.4	2517.7	2757.4	3038.1	3162	3302.5	3540	3771.5	4009.3	4095.3	4374.5	4329.1	4543.7	4642.1	4707.5
20.512	6.7167	0	0	0	0	5.7186	57.628	126.05	198	304.59	420.41	556.81	690.39	800.54	944.03	1054.2	1174.9	1241.5	1452.7	1515.6	1580.5	1624.6	1705.4	1683.5	1762.1	1757.1	1780.4	1763.4	1791.8	1741.9	1806.6	1792	1803	1810	1825.9	1832.1	1877.1	1910.1	1916.1	1880.2	1930.8	1952.3	1957.2	1941.8	1928.4	1970.3	1988.9	1960.2	1974.1
0	0	19.655	22.155	2.773	15.216	28.28	36.27	86.716	85.416	89.498	110.76	166.33	208.46	217.95	259.17	295.31	312.92	354.08	370.69	382.89	443.27	439.44	448.8	490.59	494.11	524.8	571.63	585.71	624.55	662.35	667.29	687.23	702.21	704.56	699.99	738.33	714.1	742.73	739.34	709.98	732.93	707.55	719.46	709.92	701.92	703.67	749.84	742.71	767.34
39.576	2.4046	0	0	0	0	0	0	13.956	21.392	41.912	73.237	110.53	133.77	150.97	216.64	218.84	248.3	273.91	285.13	328.96	333.95	386.47	422.8	410.35	396.64	426.93	454.19	508.96	553.33	569.13	651.24	692.22	761.66	807.58	866.07	897.02	920.01	935.39	974.4	1029	1016.4	1020.1	1051	1001.1	1007.8	1020.4	1015.6	1035.8	1044.8
0	0	0	0	0	13.842	16.303	73.897	120.62	211.06	287.21	352.93	434.86	545.03	615.55	714.6	800.57	813.04	852.29	883.85	923.16	921.73	953.05	1013.6	1028	1070.4	1118.8	1256.5	1363.9	1374.9	1584.2	1656.5	1838.9	1858.3	2222.7	2226.5	2427.3	2439.4	2589.9	2702.7	2660	2963.1	2700.5	2783.3	2775.1	2755.5	2694.1	2604.2	2699	2654.5
0	0	0	7.846	9.3065	8.6946	11.255	25.652	28.608	35.959	51.911	47.456	50.643	35.152	36.552	27.484	29.298	21.71	15.786	5.5038	7.7387	8.3776	1.5079	0	0	0	0	0	0	0	18.026	16.618	39.686	47.298	51.57	65.563	51.862	71.325	79.395	89.208	104.95	89.856	107.16	92.183	84.944	89.353	76.297	60.781	60.687	67.653
27.965	12.223	0	0	0	0	1.64	7.7522	56.717	123.57	312.01	261.1	343.36	443.93	504.4	576.16	673.94	767.71	856.3	866.3	931.29	951.69	976.92	988.37	1025.4	1038.2	1070.7	1079.8	1138.3	1155.1	1214.3	1256.6	1318.8	1346.5	1251.5	1257.2	1217.1	1288.2	1255.4	1232.4	1254	1116.4	1171.5	1181.9	1170.2	1209.3	1264.9	1230	1272.2	1237.9
22.046	5.5162	1.6473	0	0	0	0	0	8.753	31.373	85.183	88.773	158.62	144.69	229.94	213.87	229.81	266.92	279.21	383.97	310.78	339.99	356.28	411.01	441.08	435.93	430.58	443.35	459.69	447.76	471.98	495.39	498.86	523.86	564.53	582.45	567.24	577.38	604.94	615.37	636.77	672.69	734.67	699.28	676.23	731.39	757.88	670.95	667.54	635
0	0	0	0	0	18.934	138.21	313.61	592.35	900	1296.1	1619.9	2023.2	2403.2	2770.3	3101.9	3415.2	3741.4	3888.7	4032.4	4251.9	4450.5	4448.3	4508.7	4399.1	4535.9	4503.8	4677.9	4479	4285.8	4474.1	4233.6	4306.4	4250.8	4240.8	4171.3	4179	4170.4	4179.5	4271.1	4203.6	4145.7	3857.6	3810.7	3796.4	3947.3	3868.5	3856.8	3966.6	3898.3
5.5117	0	0	0	0	5.1411	23.115	24.444	69.38	148.24	242.17	339.76	434.97	480.59	629.18	690.31	783.4	867.8	943.42	1020	1123.1	1301.3	1335.9	1413.3	1472.1	1529.1	1556.4	1605.2	1609.8	1644.7	1722.2	1788.7	1794.8	1829.5	1815.6	1858.3	1859.3	1888.5	1916.5	1935.4	1922.1	1921.1	1887.3	1883.7	1945.5	1938.4	1937.4	1931.5	1908.7	1892.8
14.764	1.6058	0	0	0	7.7183	0	12.312	30.97	69.417	122.21	158.02	216.64	252.85	297.91	387.9	392.6	438.43	442.32	500.52	503.44	570.15	620.76	600.48	616.57	641.81	678.07	690.95	643.81	633.7	648.16	626.57	627.52	644.74	649.09	650.15	627.87	621.24	679.01	642.29	646.96	676.4	649.42	639.72	641.79	623.92	589.71	619.37	598.26	613.03
0	0	0	16.654	6.1379	39.937	50.033	78.97	106.65	174.81	202.82	246.11	306.14	359.56	376	437.61	460.38	500.72	509.56	578.86	586.96	616.56	618.67	598.36	633.5	677.25	708.26	775.52	885.08	914.17	1003.8	1115.9	1165.9	1235.7	1241.4	1314.5	1340	1374.9	1398.8	1464.8	1509.3	1536.9	1557	1533.3	1562	1593.1	1555.4	1564.3	1551.4	1560.4
24.795	5.1985	0	0	0	0	0	31.101	69.287	153.67	223.57	285.67	367.28	450.28	517.08	618.55	642.51	716.4	755.63	831.17	919.86	978.6	1006	1035.8	1082.9	1177.9	1213.8	1230.3	1315.1	1311.8	1375.1	1364.9	1414	1453.5	1523.9	1534.3	1608.8	1293.7	1303.9	1359.5	1388.8	1430.2	1446.4	1404.2	1322.6	1398	1338.7	1374.5	1406.6	1442.2
0	0	0	2.4267	5.3799	3.5304	8.4215	13.887	12.24	31.122	36.885	73.544	56.522	91.752	82.888	65.446	54.358	39.52	15.816	22.421	15.294	41.916	21.951	22.918	35.073	102.71	140.25	213.11	307.98	358.96	468.99	624.36	675.76	807.55	874.91	1023	1125.8	1203.3	1322.7	1343.3	1488	1549.1	1647.6	1670.2	1782.1	1844.1	1880.3	1888	1976.1	1994.3
5.4522	5.1188	6.2782	8.9436	2.5801	0	0	0	0	0	0	0	0	0	0	0	0	0	0	0	0	0	0	0	0	0	0	0	0	3.6378	27.161	51.392	90.344	100.97	145.2	194.15	266.81	265.84	277.75	312.67	350.32	447.33	413.43	437.35	453.65	476.83	514.15	460.69	510.03	546.48
0	0	1.5795	4.8107	0	3.947	3.7185	16.103	36.722	82.382	155.86	239.22	325.52	411.13	486.43	594.24	668.22	755.51	790.86	865.89	921.96	1007.5	1048.4	1089.1	1122.3	1141.7	1158.8	1213.9	1240.8	1269	1283.6	1236.6	1278.6	1278.3	1311.1	1280.3	1305.6	1318.2	1307.8	1292.7	1341.2	1314.2	1310.6	1319.4	1336.2	1313.7	1333.1	1358.1	1347.1	1424.5
0	0	0	6.6755	23.504	0	20.084	33.586	103.22	167.73	274.73	364.01	490.41	627.92	758.5	910.18	1011.9	1115.1	1221.8	1319.4	1395.1	1466.4	1508.5	1661.3	1628.3	1727.3	1792.6	1830	1861.5	1834.8	1896.8	1929.1	1913.2	1942.3	1974.6	1977.9	1983	1978.5	2032.2	1986.4	1981.6	2006.6	1994.5	1964	1985.3	1984.7	1984.9	2025.5	2007.3	2018.2
36.306	19.511	1.6855	0	0	0	0	0	4.8607	25.371	77.084	76.166	97.194	153.59	166.05	217.01	229.16	258.52	326.73	343.6	384.3	411.08	368.87	409.13	394.78	497.28	540.71	539.15	499.34	519.42	573.87	586.53	615.11	689.63	666.98	700.69	731.09	721.46	766.77	781.54	828.75	857.57	882.24	911.93	874.83	887.96	867.57	873.9	895.77	909.79
0	0	0	0	10.182	74.389	147.17	208.85	257.78	340.68	423.99	500.92	559.1	615.38	754.76	820.36	862.72	907.92	948.83	1003.3	1046.7	1101.9	1123.3	1146.8	1216.1	1171.2	1262.1	1290.3	1256.9	1247.2	1268.4	1276.7	1266	1264.3	1304	1332.1	1348.2	1313.8	1294.4	1301.6	1294.4	1320.8	1316.3	1299.2	1297.2	1313.5	1281.6	1254.6	1234.8	1265.7
0	0	0.02699	5.0914	0.2563	11.256	3.3871	0	0	0	1.1706	0	0	0	0	0	0	0	0	0	0	0	2.0347	0	17.339	59.624	109.48	218.94	316.77	502.86	658.35	867.76	1007	1268	1464.2	1703.4	1866.2	2099.3	2308.1	2448.8	2619.8	2635.2	2797.8	3013.4	3036.2	3055.1	3087.7	3066.5	3235.4	3229.9
29.411	1.9645	0	1.7885	0	0	0	0	18.931	58.093	91.656	152.17	178.94	234.34	301.72	312.11	406.82	460.66	528.91	589.31	601.1	645.36	672.91	709.77	867.96	874.02	909.64	829.39	872.04	885.43	881.51	984.95	999.68	1025.5	1057.1	1063.9	1097.6	1161.3	1190.7	1214.9	1243.5	1278.5	1341.9	1408.9	1437	1417.3	1422.1	1449.6	1461.6	1546.3
7.5114	4.7726	0	0	0	0	4.229	29.621	64.21	126.51	185	251.62	333.92	434.27	530.43	578.54	701.99	798.05	877.71	965.58	1025.5	1275.3	1212	1209.3	1332.3	1384.6	1437.1	1478.5	1545.8	1585.4	1676.7	1719	1876.9	1841.1	1927.3	2023.4	2061	2092.1	2148.7	2232.9	2245.8	2279.9	2381.6	2344.7	2484	2461.4	2479	2517.7	2526.1	2595.9
0	1.4254	0.055226	1.4715	3.787	11.808	0	9.1362	0.71293	2.6067	10.145	15.692	2.6425	43.336	74.357	111.83	120.45	118.16	142.07	144.58	165.99	172.05	183.88	208.76	219.11	238.98	269.6	283.04	348.79	389.17	466.02	572.13	677.16	731.54	743.68	845.73	883.5	933.54	945.9	1030	1088.5	1154.1	1124.7	1159.3	1183.1	1195.9	1185.7	1223.2	1243.5	1269.4
18.146	6.7614	0	0	0	0	20.492	69.712	182.56	378.86	550.39	782.1	963.24	1129.7	1342.4	1530.2	1762.8	1897	2146	2268.9	2384.9	2463.5	3093.1	2634.8	2739.2	2776.1	2847	3082.5	3094.2	3133.6	3078	2705.4	2998.6	2929.4	2882.5	3048.4	3063.4	3125.6	3136.8	3168.4	3172.5	3268.3	3299.3	3233.7	3212.3	3255.5	3252.6	3283.8	3268.9	3223.7
0	0	0	1.3587	2.0577	41.091	58.407	103.09	144.29	224.12	302.49	427.11	496.94	700.01	818.94	960.63	1113.6	1236.4	1341.8	1398.8	1563.7	1665.4	1768.3	1825.8	1923.7	1995.7	2043.1	2056.6	2150	2181.6	2149.9	2244	2259.4	2349.2	2384.9	2394.2	2427.7	2433.2	2475.7	2560	2597	2607.2	2727.1	2651.5	2678.8	2730.6	2655.8	2685.1	2752.7	2721.7
0	0	0	7.5735	5.4132	1.6875	9.3927	7.1209	8.4822	17.697	36.261	73.825	72.045	84.533	95.6	104.35	122.27	157.74	159.13	162.62	171.49	167.33	184.74	190.64	209.37	219.36	245.34	269.16	323.74	375.75	458.37	529.44	602.8	679.72	755.28	825.42	856.4	932.55	982.04	1018.8	1069.8	1102.1	1140.2	1180.6	1184.2	1231.5	1235.6	1291.9	1314.3	1331
10.968	8.8748	0	0.11399	0	0	0	0	0	0	0	0	0	0	0	0	0	0	0	0	2.4109	0	15.359	12.207	25.236	34.655	70.504	91.473	133.45	171.55	258.59	312.98	379.87	403.92	497.99	534.05	590.19	597.35	656.16	664.2	709.9	740.37	747.17	759.66	784.32	778.03	798.8	817.41	785.22	840.12
30.954	14.539	0	0	0	0	0	0	0	38.447	78.937	121.24	174.17	217.3	285.56	337.85	386.45	458.28	453.47	500.13	532.48	584.33	561.2	590.61	589.01	570.15	666.72	687.88	736.09	776.72	837.33	954.72	906.05	1014.6	1084.3	1148.9	1146.3	1330.9	1384.7	1430	1427.7	1569.1	1623.6	1480.9	1465	1434.6	1485.6	1613.8	1639.3	1495.2
6.7302	1.8226	7.1401	3.8753	1.5804	0	0	0	0	29.796	64.465	94.504	126.92	165.2	224.36	298.71	353.47	437.82	489.55	525.87	572.84	601.72	640.53	648.83	680.27	708.82	694.52	711.85	718.03	700.19	712.39	708.77	693.61	671.21	654.06	679.05	721.65	713.58	684.14	700.08	713.69	731.98	688.99	707.64	693.73	651.3	642.18	636.92	658.39	657.32
0.81586	0	0	0	0	0	14.471	49.371	106.92	168.11	257.73	360.46	473.96	625.33	731.7	891.42	1019.1	1124.3	1241.9	1346.2	1444.1	1501.7	1493.8	1610.7	1684.5	1755.3	1853.6	1973.2	1985.8	2095.8	2249.8	2349.5	2460.3	2582.7	2764.2	2878.6	2988.5	3055.3	3170.6	3300	3472	3549.5	3601.6	3732.6	3776	3850.6	3815.2	3826.9	3913.9	3912.8
46.659	17.895	2.4485	0	0	0	0	0	26.381	53.598	98.062	183.59	164.79	298.95	400.6	468.41	511.3	598.09	645.3	730.47	771.3	739.61	771.55	802.64	868.53	941.36	1022.1	1129.5	955.17	995.3	1102.7	1172.7	1277.7	1355.6	1424.5	1532.8	1698.6	1837.2	1923.1	1992.8	1999.3	2101.8	2110.1	2184.6	2230.5	2233.1	2312.9	2301.1	2260.7	2343.8
2.0225	2.516	0	0	0	0	8.6332	15.174	62.8	116.32	195.99	276.82	367.24	477.86	606.93	703.75	860.16	956.18	1071.5	1142.1	1217.1	1295.1	1374	1438.4	1484.5	1562.4	1648.8	1703.2	1751.6	1779.6	1830.4	1872.2	1902.4	1896.3	1975.2	1988.4	2029.4	2071.7	2080.1	2095.8	2101.7	2148	2115.8	2130.9	2070.5	2174.1	2158.3	2135.3	2169.8	2095.3
41.164	4.3554	0	0	0	0	1.9748	24.502	71.76	150.7	238.83	348.86	443.51	516.49	645.25	744.24	823.48	899.65	970.97	1027.5	1080.9	1146.1	1173.8	1211	1284.3	1349.2	1394.5	1412.8	1459.5	1517.2	1540.6	1618.2	1675.6	1725.7	1815.2	1932.2	1972.6	2082.2	2139.2	2211.5	2283.1	2321.5	2369.9	2464.3	2466.1	2512.2	2580.6	2664.6	2678.4	2693.1
0	0	25.448	6.1351	9.7251	0	0	21.856	70.999	163.41	262.47	379.86	469.45	667.12	763.33	818.54	879.61	994.69	1072.1	1198.1	1241.8	1246.9	1301.6	1309.2	1447	1446.8	1453.2	1535.1	1605.6	1523	1559.2	1601.9	1455.8	1576.5	1556.5	1569.7	1642.2	1656.6	1711.9	1767.4	1795.6	1898.8	1857	1938.1	1931.9	1974.9	1986.5	1918.5	1964.4	1934.8
32.201	0.71646	0	0	0	0	0	3.185	7.948	30.246	67.856	98.56	127.85	168.62	204.98	242.2	281.01	309.2	314.82	352.36	347.5	366.85	383.6	426.34	406.47	403.88	404.67	406.63	415.17	415.44	429.36	390.56	392.23	390.33	387.69	412.45	417.06	448.85	445.19	442.48	456.43	491.5	310.76	313.62	279.36	274.03	267.68	268.22	259.63	246.23
7.3865	4.4228	0	0	0	0.27629	2.7594	0	9.2682	14.528	13.523	25.121	1.2157	0	10.195	26.544	60.235	64.967	59.503	60.041	59.642	34.948	16.844	14.171	32.79	56.394	161.49	226.05	333.66	492.91	632.69	796.38	951.13	1076.9	1240.3	1379.5	1550	1668	1788.6	1923.6	2151.5	2296.6	2378.6	2440	2485.7	2470.7	2507.5	2537.8	2511.9	2547.7
47.665	6.1051	0	0	0	0	0	15.222	59.969	133.26	216.94	323.56	447.5	569.1	694.73	808.65	861.99	954.73	1078.4	1202.1	1227.5	1321.4	1434	1476.5	1487	1525.5	1554.7	1623.2	1609.2	1619	1606.8	1650.5	1632	1673.6	1689.2	1705.8	1655.3	1644.8	1661.6	1641.3	1639	1667.2	1659.6	1727	1688.2	1702	1678.5	1683.9	1732.3	1720.3
5.0439	0	0	0	0	0	81.931	84.903	210.65	317.23	506.08	644.95	832.77	1052.5	1542.7	1423.2	1534.5	1680.9	1755.9	1800.3	1888.8	2033	2097.6	2070.3	2094.4	2221	2086.9	2489	2090	2084.5	2054.3	2118	2160.9	2149.6	1991	2067	2007.4	1994.3	2001	1995.6	1953.5	1964.2	2071.5	2092.1	2092.7	2033.4	2075.2	2033.8	2027.2	2057.7
7.3132	3.6084	1.6429	1.7314	2.186	0	0	0	0	4.9315	6.9621	19.646	17.469	37.573	42.749	52.917	65.756	76.454	90.36	85.093	89.262	91.618	132.83	112.9	135.01	117.62	162.44	154.92	178.27	185.31	217.35	235.69	279.35	302.94	321.74	333.63	359.72	381	389.58	425.25	407.46	447.39	420.19	458.56	329.67	366.91	335.64	333.22	313.17	342.21
28.314	4.0187	1.3936	0	0	0	0	0	5.8357	25.448	47.371	73.845	115.02	171.55	207.4	242.64	301.35	354.24	384.08	414.51	436.66	482.05	508.08	537.38	550.48	569.88	584.72	601.28	565.86	587.91	629.27	621.43	625.47	633.31	591.63	613.97	574.79	593.62	599	594.65	614.79	590.22	581.99	572.98	603.9	610.21	611.6	605.12	617.57	628.34
6.091	5.2209	0	4.7099	0	0	12.309	65.657	142.84	268.75	369.04	503.62	642.83	814.33	913.1	1025.4	1150.2	1234.8	1339.7	1395.4	1490.8	1613	1628	1654.5	1678.7	1822	1927.6	1967.6	2031.7	2091.4	2183.8	2256.8	2231.5	2358.8	2344	2386.1	2490.8	2500.3	2687.2	2137.8	2175.8	2185.7	2122	2087.4	2087.3	2063	2048.2	1964.9	2059.3	1996.5
0	0	0	1.1258	5.0088	8.0484	23.273	62.741	124.36	219.13	331.99	461.51	560.29	702.96	818.92	927.97	1044.5	1210.6	1290.8	1367.1	1440.7	1514.5	1608.5	1549.8	1668.6	1670	1745.5	1795.2	1694.5	1771.8	1948.1	1826.9	1938.9	1958.5	1976.1	1894.6	1993	2044	1943.3	1964.4	1967.8	1993.8	2022.2	2009.7	1991.3	2014.3	1981.2	1958	1965.3	1976.3
24.637	0	0	0	0	0	32.049	126.88	258.39	415.09	633.27	840.81	1045.1	1252.8	1479.6	1647.6	1797.8	1947.3	2113.2	2160.3	2357.5	2416.6	2470.6	2507.7	2533.5	2492.1	2576.3	2567.7	2641.8	2579.2	2580.4	2599.5	2618.8	2630.5	2743.9	2735.7	2770.8	2738.5	2756.9	2779.9	2785.8	2775.5	2768.2	2815.5	2748.8	2764.7	2719.6	2756.4	2754.7	2746.7
15.799	6.3089	0	0	0	2.9353	0.059199	0	0	0	0.82514	0	0	0	3.9277	0	11.082	0	3.0918	4.4622	16.578	13.27	13.284	21.086	37.107	21.741	49.771	35.357	41.528	40.917	53.689	56.108	59.838	53.571	65.036	63.464	66.77	63.07	69.499	55.287	73.127	105.97	86.533	72.889	99.19	95.84	72.436	0	17.544	3.8936
27.831	0.35363	0	0	0	0	16.383	58.432	124.22	220.48	312.26	411.67	503.77	651.31	753.78	715.5	759.55	815.26	804.59	894.32	892.49	959.39	998.3	985.33	1009.6	1049.5	1054.7	1030.3	1040.8	1022.8	1060.6	1109.6	1076.1	1109.4	1205.4	1314.4	1275.3	1309.9	1290.4	1283.8	1282.6	1313	1277.1	1297.4	1281.8	1233.9	1224.8	1249.7	1270.4	1230.7
0	5.1835	9.3021	3.9956	0.1312	0	0	6.2361	6.5248	29.493	54.928	89.799	107.41	119.95	161.63	199.35	247.89	275.01	318.86	333.26	373.96	398.21	415.3	409.22	432.56	445.78	477.01	500.29	529.82	441.54	610.34	629.71	658.09	697.39	764.44	790.85	838.36	848.95	848.09	896.09	895	1007.3	1032.7	1064	1047.5	1099.4	1137.7	1119.8	1155.8	1177.2
9.2155	0	0	9.9251	0	0	4.4549	52.927	125.48	235.45	283.67	439.49	575.39	662.21	829.07	890.39	1000.7	1116.3	1153.9	1295.7	1250.3	1334	1344.2	1435.4	1475.6	1508.9	1579.7	1611.2	1667	1640.7	1849.7	1886.8	1990.7	2063.8	2096.7	2153.3	2322	2313.1	2416.6	2547.6	2504	2546.6	2554.1	2588.2	2621.9	2585.1	2482.7	2453.7	2458.8	2521.9
0	0	0	0	13.713	3.8028	8.5019	2.0439	0	1.5054	0	4.4836	0	0	0	2.5716	1.7447	0	0	0	0	0	0	0	0	0	0	0	4.2158	0	0	0	0	0	0	0	0	0	0	0	0	0	0	0	0	0	0	0	0	0
43.262	21.094	0.44574	0	0	0	0	1.1548	47.805	162.38	259.63	388.58	527.51	677.56	847.7	1018.3	1155.3	1324.1	1421.1	1499	1677.8	1766.7	1897.5	1926.9	2096.5	2115.4	2233.7	2252.4	2504.4	2505.3	2623.9	2765.8	2844.7	2976	3076.1	3266	3440.5	3551.7	3659.6	3697.9	3777.7	3854.2	3924.2	4006.3	4113.7	4008.4	4184.7	4180.3	4169.3	4077.7
10.479	0	0	0	0	17.718	9.1262	18.993	24.147	43.185	76.065	99.46	113.09	150.26	173.15	254.87	264.19	290.34	320.46	347.03	411.77	413.35	433.53	463.28	491.04	608.47	723.88	906.29	1080.8	1234.6	1366.2	1616.5	1710.4	1933.1	2121.7	2314.9	2492.3	2615.8	2792.8	2913	2782.4	3040.8	3104.6	3326.8	3316.1	3480.9	3493	3592	3666.1	3643.5
13.14	0	0	13.008	0.13073	5.4745	0	12.876	88.672	177.01	313.97	373.1	538.3	692.39	823.91	984.98	1111.7	1195.6	1422.8	1512	1640.1	1789.9	1879	2030.6	2158.5	2204.8	2244.7	2499.1	2569.2	2569.3	2618.8	2683.1	2706.1	2716.1	2775.1	2860.2	2883.7	2966.5	3038.5	3076.4	3064.8	3085.2	3119.9	3220.8	3291.3	3138.3	3065.7	2999.5	2938.6	3162.3
28.016	10.083	18.808	0	0	0	0	0	0	27.787	61.671	128.77	197.34	287.2	372.01	499.78	541.93	664.17	723.67	766.03	890.94	889.23	931.12	879.52	971.54	1050.3	1088.1	1070.8	1188.5	1241.5	1302.8	1352.7	1451.4	1511.9	1567.4	1657.8	1769.3	1734.9	1825	1853	1909.1	1984.2	2030	2096.5	2119.8	2161	2199.2	2174.1	2223.4	2156.6
7.2267	15.984	15.596	2.1601	0	0	0	0.73162	47.873	52.797	78.684	185.79	204.12	229.91	433.26	553.24	628.09	632.53	745.82	779.52	846.86	949.26	1013.6	1038.6	1058.4	1140	1196.5	1174.1	1220	1240	1322.5	1398.9	1476.6	1557.1	1549.6	1654.1	1631.8	1686.6	1732.5	1806.1	1870.1	1893.8	1927.2	1969	2067.7	2018.1	2054.8	2078.9	2147.3	2118.3
0	0	0	15.652	6.0274	4.8551	6.8949	26.195	62.984	120.62	195.17	275.26	367.01	462.33	528.46	651.36	681.29	771.21	825.37	836.57	845.21	894.55	990.36	998.11	1072.6	1107.6	1140.7	1166.9	1225	1296.3	1400	1545.5	1674.7	1377.9	1411.6	1442	1465.9	1474.5	1521.6	1569.3	1492.3	1513.3	1546.2	1560.1	1579.8	1582.1	1564.8	1566.9	1559.6	1567.9
2.8686	8.2553	4.0083	0	0	0	0	2.0048	45.11	106.68	181.39	300.84	410.05	504.52	613.93	755.64	818.17	878.65	982.49	1028.7	1084.8	1179.1	1194.8	1207.2	1243.1	1271.7	1315.4	1355.5	1039.4	1377.5	1105.1	1464.4	1471.3	1541.9	1549	1629.7	1690.8	1702.8	1571.4	1797.7	1844.2	1816.6	1897.7	1846.8	1894.1	1832.3	1839.1	1573.9	1688.9	1918.3
44.756	2.1173	0	0	0	0	0.86236	38.207	81.472	184.22	305.3	437.96	573.58	719.89	878.67	1031.6	1143.8	1272.1	1344.3	1385.1	1561.6	1622.6	1737.6	1821.7	1811.5	1893.7	1849.4	1856.3	1894.8	1946.1	1990.6	1911.5	1791	1822.4	1857.6	1915.7	1836.7	1838.2	1848.9	1852.7	1840.6	1832.2	1778.3	1819.1	1731.3	1777.1	1741.9	1729.5	1773.6	1757.9
0	0	0	0	1.2171	5.0734	15.805	25.819	31.331	38.112	52.288	58.672	72.279	79.187	94.31	103.88	92.343	106.64	128.19	110.16	149.87	157.18	150.28	155.55	127.64	199.37	228.56	284.97	346.34	429.47	515.31	585.09	680.87	767.74	892.77	894.82	1055.8	1063.6	1128.3	1027.8	1168.5	1236.8	1288.9	1126.6	1293.5	1326.4	1332.1	1351.9	1375.6	1395.1
0	0	0	0	19.152	76.42	53.242	113.15	378.6	503.13	652.78	852.88	1121.8	1337.6	1490.3	1635.8	1764.6	1884.1	2100.4	2340.1	2442.6	2583.2	2628.2	2778.9	2940.2	3062.8	3120.7	3267.3	3323.8	3365.6	3432.7	3583.8	3763.7	3647.7	3636.4	3722.9	3856.6	3977.4	4010.4	3929.8	4097.8	4025.5	3986.7	4048.7	4130.6	4165.6	4045.1	4093.8	4122.8	4044.4
35.194	7.5909	0	0	0	0	0	1.7354	21.127	56.128	96.401	151.75	171.79	207.96	255.51	295.07	302.31	376.07	382.27	426.55	422.74	466.76	499.64	508.54	494.65	493.7	509.8	511.26	529.12	548.12	520.55	540.02	535	537.2	557.54	573.89	562.67	575.19	564.83	590.6	586.85	599.23	584.06	599.67	590.72	589.83	581.53	593.51	603.38	595.13
14.047	4.6036	0	0	7.7982	0	0	26.33	75.044	157.13	242.79	280.66	467.57	460.11	616.77	870.17	995.53	1132.9	1254.4	1286.9	1339.5	1170.2	1236.2	1530.3	1555.5	1557.6	1476.3	1572.3	1526.3	1487.7	1601.9	1621	1648.1	1694.9	1682.2	1693.9	1774.9	1898.7	2217.1	2382	2402.7	2509.8	2577.3	2592.4	1973.7	2078.9	2143.7	2169.3	2222	2199
4.2019	18.833	1.7011	0	0	7.5045	0	48.324	90.429	182.06	267.87	431.04	536.6	658.34	783.17	907.89	991.76	1110.9	1207.2	1319.7	1418.6	1438.3	1496.8	1561.9	1632.6	1643.6	1705.3	1779.7	1978.3	2064.4	2154.4	2382.3	2443.4	2599.4	2777.9	2898.4	2961.5	3252.2	3388.2	3476.5	3606.5	3621.5	3786.2	3898.4	3928.2	3988.4	4131.4	4061.2	4231	4657.3
0	0	0	0	24.496	48.844	46.515	67.959	68.55	92.686	77.653	83.147	79.874	98.706	81.093	141.5	131.11	149.49	160.01	146.07	171.31	177.01	171.15	173.05	171.16	203.71	196.92	158.26	151.84	114.38	165.47	155.09	180.4	166.31	149.13	157.75	148.45	134.29	118.94	149.87	117.93	120.66	138.62	151.44	113.91	99.198	96.707	135.33	129.36	90.363
0	3.3526	1.8831	0.078249	0	2.8092	0	54.007	110.85	206.59	300.4	429.53	543.3	688.29	828.42	995.04	1125.4	1232.8	1401.1	1474.2	1517.9	1577.6	1606.4	1784.9	1876.3	1977.7	1970.2	1966	2027.5	2001.3	2158.5	2182.5	2162.8	2250.6	2266.8	2310.9	2317	2301.8	2357.9	2415.9	2443.5	2491	2504.8	2588.3	2560.5	2577.6	2609.6	2590.1	2691.3	2649.5
0	0	4.1362	0.45466	11.12	0	0	31.179	3.6264	35.76	68.552	82.735	81.62	115.3	113.61	348.85	208.5	169.04	183.07	167.4	187.59	187.28	178.68	165.85	169.89	207.7	205.75	228.14	291.21	363.1	463.45	517.9	575.86	683.03	772.11	826.02	969.85	1027.8	1046.8	1111.8	1199.7	1257.4	1276	1344.3	1374.7	1386.4	1403.5	1358.3	1460.9	1501.4
22.334	16.051	7.3039	8.2423	0	0	0	0	0.56308	20.838	43.773	38.257	62.268	80.714	74.525	88.368	72.816	68.329	88.984	147.4	167.48	163.93	157.83	148.56	174.63	220.55	233.08	257.3	262.86	316.45	383.04	431.74	494.65	537.39	611.89	638.48	670.48	687.65	763.67	815.21	853.18	930.65	983.39	1000.6	1026.9	1006.9	966.94	993.1	962.74	1016.1
0	0	1.4583	6.1013	3.4635	0	21.996	30.995	70.035	103.68	145.46	215.57	267.25	344.45	403.95	515.49	599.72	634.1	659.46	706.93	749.32	817.78	835.72	917.21	922.93	1001.7	1022	1087.6	1214.1	1279.6	1339.7	1384.7	1469.4	1698.8	1744	1875.6	1966.5	2062.8	2196.7	2304.7	2407.4	2493.5	2625.8	2606.5	2633.2	2686.3	2751.4	2785.5	2937.5	3014.8
15.136	4.4586	0	1.0305	0	0	7.0859	58.727	135.85	216.04	318.23	474.2	639.96	774.68	925.74	1031.4	1128.9	1303.2	1447.9	1590	1583	1697.6	1526.4	1549.7	1564.5	1631.2	1768.6	1779.9	1867.9	1964.1	2028.2	2152	2178.6	2100.4	2195.6	2263.3	2312.9	2444.6	2505.1	2642.2	2637.2	2616.5	2602.2	2596.3	2661.9	2541	2554.5	2566.9	2530.3	2538
24.173	18.174	0	0	0	0	0	2.4167	8.9394	22.136	67.91	82.034	116.61	165.43	185.98	223.67	262.91	284.87	341.01	383.62	404.71	434.17	379.64	417.51	491.8	539.27	566.91	591.45	562.2	618.34	659.88	698.67	752.61	786.63	788.83	804.12	849.52	869.14	944.55	933.34	960.52	1003.5	1031.5	1038.9	1030.9	1065.1	988.22	1017.4	1038.8	1067.9
0	0	0	5.8224	0	7.3911	17.049	53.276	119.79	203.77	296.26	433.03	516.98	688.8	795.62	977.47	1026.7	1149.3	1209.5	1284.1	1393	1416.8	1690.6	1546.1	1629	1656	1752.5	1817.4	1899.8	1972.4	2197.3	2129	2287.4	2396.6	2452	2511.6	2603.6	2673.5	2678	2740.5	2848.8	2859	2877	2860.5	2972.1	2992.9	2948	2994.4	3052.7	3103.8
0	3.4536	1.3174	0.15968	0	0	8.8659	0	0	0	0	6.6855	14.503	23.949	47.672	73.18	103.76	123.64	150.25	168.48	199.62	243.06	247.43	268	299.62	331.32	360.51	382.25	419.07	460.25	500.26	528.74	547.59	593.25	685.74	714.01	773.28	776.81	832.44	836.98	856.78	887.31	897.37	910.87	887.43	937.5	920.53	955.1	985.92	994.4
24.461	9.0996	0	0.85361	0	0	0	38.051	111.43	178.99	271.16	367.68	536.36	594.96	747.26	923.61	923.31	1319.9	1692.4	1653.5	1704.7	1737.6	1793.3	1559.4	1525.5	1705.1	2173.4	1867.7	2029.2	2522.9	2595.2	2561.9	2583.2	2640.7	2656.6	2776.3	2887.4	2965.3	3015.3	2958.7	3048.8	3010.5	2992.4	3030.2	3024.2	3047	3055.1	3070.3	3108.2	3109.2
0	0	20.863	8.9663	31.306	16.128	64.079	71.808	97.917	127.03	192.17	228.76	307.17	346.77	351.79	430.94	439.14	440.67	492.4	518.33	527.03	499.28	569.4	552.59	532.63	533.94	540.93	587.86	647.98	661.34	665.57	716.87	819.49	879.13	923.13	991.46	1000.4	1067.9	1054.2	1101.9	1180.8	1238.5	1262	1192.7	1228	1234.7	1287.4	1236.9	1219.4	1283.9
26.562	13.784	7.9841	0	0	0	0	0	0	26.341	95.437	154.77	220.66	305.4	378.07	572.2	576.85	831.65	913.77	976.52	1105.1	1173.6	1247.3	1318.5	1323.3	1503.1	1534.7	1469.3	1497.9	1561.6	1328.1	1678.7	1710	1756.4	1876.3	1940.3	1905	1983.2	1903.7	1998.6	2034.4	2092	2211	2258.4	2212.4	2248.7	2245	2247.9	2231.1	2343.3
0	5.5899	2.0142	3.567	1.0218	11.703	0	0	0	0	0	0	0	0	0	0	0	0	0	0	0	0	0	0	0	0	0	0	0	0	0	0	0	0	0	0	0	0	0	0	0	0	0	0	0	0	0	0	0	0
0	0	0	2.212	18.318	18.976	25.566	28.362	40.74	69.667	79.19	91.405	88.323	107.59	96.109	95.126	130.01	111.77	132.66	137.39	148.85	160.19	154.39	273.24	257.04	282.76	308.3	342.4	418.62	444.27	471.85	542.49	596.16	692.55	718.01	798.65	844.45	919.03	966.36	1026.6	1061.2	1120.1	1156.5	1185.3	836.84	858.88	823.93	859.94	857.51	866.31
11.551	7.0259	18.679	0.91465	0	0	18.274	21.089	74.452	149.44	202.94	306.62	430.19	480.39	630.53	694.87	846.91	878.91	981.51	964.33	989.86	1052.8	1094.1	1113.5	1158.6	1115.4	1162.6	1202.2	1230	1215.2	1198.4	1202.5	1196.6	1258.9	1217.4	1191.3	1185.4	1139.4	1186.2	1189.6	1157.2	1155.1	1101.8	1110	1103.3	1108.9	1067	1054.9	1063.7	1031.7
0	0	0	0	0	1.1181	46.192	141.99	287.64	468.54	606.64	874.89	1052.8	1296.2	1499	1646.2	1783.2	1998.3	2066.7	2177.5	2350.3	2513.5	2708	2801.4	2837.8	2972.6	3112.9	3175.1	3260.3	3396.2	3516.8	3589.7	3729.5	3724.9	3865.4	3970.2	4039	4214.2	4227.9	4324.9	4381.4	4482.3	4530.3	4576	4634.1	4687.5	4700	4692.1	4708.8	4772.4
0	0	14.874	0	11.517	37.705	62.553	107.43	156.85	203.38	314.57	400.31	463.83	596.72	675.44	771.8	826.42	879.63	984.34	1028.6	1060.1	1115.2	1149.7	1220.3	1236.4	1285.3	1325.1	1386.2	1538.9	1602	1783.5	1931.9	2087.3	2236.8	2259.7	2442.3	2499.3	2576.5	2658.6	2688.5	2705.3	2528.2	2771.7	2791.6	2705.5	2680.9	2580.6	2864.2	2798.6	2837
30.412	16.612	16.129	0	0	0	0	0	0	0	0	0	0	0	0	0	0	0	0	0	0	0	0	0	0	0	0	0	55.229	74.736	156.56	229.86	273.51	349.43	385.76	500.08	561.99	623.04	699.17	655.02	738.73	857.71	896.47	931.79	866.48	884.61	913.37	942.97	1008.5	879.5
0	0	0	6.2051	1.517	1.6767	6.8533	39.71	84.877	148.66	260.63	353.87	494.07	629.41	743.28	890.27	1019.8	1175.3	1302.9	1390.8	1503.3	1590.4	1667.6	1761.2	1850.6	1917.6	1889.3	1913.8	1944.5	1984.8	2004.9	1912.3	2022.3	1948.9	1991.3	2052.2	1983.4	2014.1	2013.2	2046.1	2070.4	2029.5	1993.1	2001.4	1974.6	1964.7	1978	1973.2	1982.6	2019.5
8.1897	9.8621	8.1542	3.6657	2.6077	0	0	0	0	7.5283	38.849	42.682	47.855	90.548	81.389	163.99	147.68	189.66	236.45	294.42	353.15	418.49	436.98	391.62	430.99	494.52	629.18	668.36	806.15	800.62	825.88	862.74	882.96	900.12	974.78	1003.4	1132.7	1082.2	1136.9	1182.5	1156.2	952.54	942.09	960.55	983.79	1016.7	1060.7	1015.3	1132.3	1063.4
31.854	29.7	0.026827	0	0	0	0	0	45.361	135.7	243.17	383.99	544.84	706.47	879.68	1072.7	1289	1416.3	1612.8	1709	1779.3	1926.8	1972.2	1963.3	1968.5	2169.9	2305.7	2287.5	2392.3	2527	2649.3	2726.8	2855.1	3046.9	3155.5	3277.5	3324.2	3407	3603.1	3656.1	3733.3	3851.2	3918.8	3986.4	3934.5	4022.1	4036.1	4019.4	4082.4	4167.4
2.6728	0	0	0	0	1.6761	9.0835	40.534	109.94	199.39	323.27	457.87	654.14	845.06	1016.7	1282.9	1512.6	1891.4	2051.4	2361.5	2615.6	2693	3165.6	3261.8	3426.7	3375.1	3620.1	3858.2	4027.1	4067.6	4375.9	4301.4	4632.3	4588.8	4706.1	4894.2	5050.7	5163.9	5286.6	5197.5	5332.8	5498	5544.4	5690.7	5803.2	5803.4	5965.2	6112.7	5674.3	5870
47.464	11.217	0.19586	10.148	0	0	0	0	0	32.649	54.664	93.658	149.91	232.22	258.58	313.63	366.45	425.06	451.07	463.94	514.25	546.74	556.32	605.94	634.04	654.78	678.04	656.58	765.08	783.21	840.16	875.94	922.36	937.86	964.03	1000.2	1022.7	1082	974.58	938.41	974.63	958.27	947.49	972.56	994.96	1045.9	1034.2	1025.8	1014.8	1002.3
14.106	0	0	0	2.7274	0	0.62701	0.35197	0	0	0	0	0	0	0	0	0	0	0	1.3428	0	0	0	0	0	0	0	0	0	0	0	0	9.3514	48.571	56.444	68.002	58.562	80.273	74.911	93.28	106.73	133.72	150.98	135.1	107.75	110.74	110.92	97.354	110.59	109.06
0	3.0032	0.3288	3.9379	3.8341	0	0	0	37.584	122.34	234.83	361.07	513.36	639.35	763.24	916.65	1049.8	1198.8	1273.9	1418.7	1470.9	1578	1682.6	1729.1	1806.8	1877.1	1877.8	1971.4	1980.5	2069.9	2247.2	2227.8	2210.7	2304	2391.5	2422.3	2465.5	2593.3	2655.5	2653.9	2615	2746.4	2681.1	2709.2	2720	2744.2	2719.1	2863	2756.9	2744.3
24.776	4.2062	2.0934	0	0	0	0	0	4.6629	12.403	28.048	32.162	53.718	67.142	84.815	99.643	118.96	144.88	147.29	201.67	193.92	184.04	204.91	198.96	191.37	254.71	311.19	405.63	530.6	736.12	901.58	1173.7	1398.7	1593.5	1879.9	2090.8	2459.2	2682.1	2927	3105.5	3209.2	3579.5	3709.5	3869.8	4097.6	4148.7	4222.1	4287.5	4355	4402
25.292	4.5991	0	0	0	0	1.1855	19.228	74.986	149.38	282.28	394.67	584.55	735.06	899.01	1115.2	1212.5	1387.5	1502.7	1721.5	1841.6	1850.6	2008	1944.9	1998.6	2077.7	2091.5	2063.4	2115.5	2125.1	2191.8	2161.3	2186	2225	2213.2	2198	2225.9	2277.1	2271	2277.8	2275.2	2305.2	2299.4	2259.9	2256	2259	2230.6	2251.3	2264.7	2252.9
36.409	10.493	0.35826	0	0	0	0	6.6085	45.765	75.395	163.32	215.42	271.58	363.32	414.58	517.42	587.1	633.63	701.15	752.64	799.34	782.21	880.81	839.49	859.65	955.44	952.43	897.39	932.89	908.15	965.41	1001	1020.2	1037.2	1029.7	1062.9	1085.4	999.27	1018.9	1018.4	977.7	983.23	960.93	953.14	928.8	915.61	909.61	920.95	933.29	932.83
60.4	0	0	0	0	8.6805	31.795	90.329	143.94	235.31	328.91	428.45	529.75	640.97	770.22	874.07	920.78	1006.6	1112.3	1168.2	1246.9	1314.5	1433.9	1470.3	1489.1	1553.9	1536.5	1535.4	1545.8	1597.2	1588.5	1589.5	1592.7	1580.9	1598	1664.9	1622.3	1598.2	1591.4	1573.4	1627	1658.2	1622.1	1635.7	1619.3	1626.4	1580.3	1603.7	1590.1	1602.4
0	5.2775	0	0.67887	16.906	0	0	1.2469	2.6608	1.1045	31.152	43.813	48.66	67.949	71.166	94.305	121.81	118.85	129.73	141.18	156.68	170.59	171.19	178.4	184.68	226.71	253.68	255.1	294.25	315.42	387.38	419.97	475.82	491.65	508.27	557.13	606.89	617.27	670.61	702.02	758.2	784.25	815.04	815.25	791.7	771.27	720.35	724.57	770.19	746.41
0	0	0	0	30.897	59.716	142.09	220.19	301.32	458.47	568.53	726.23	877.11	1049	1218.8	1318.4	1465	1588.2	1666.8	1798.5	1999.7	1997.9	2084.7	2231	2235.7	2254.9	2386.2	2376	2478.2	2407.7	2430.8	2503.1	2552.1	2575.9	2488.4	2617	2614.9	2569.4	2681.6	2635.6	2706.4	2718.5	2717.5	2743.2	2736.9	2666.7	2721.9	2737.3	2756.1	2672.7
41.884	19.727	0	0	0	0	0	0	24.825	81.299	152	256.59	401.29	480.2	609.19	713.79	795.78	693.5	722.26	483.18	540.82	774.48	688.44	849.89	905.24	751.16	818.88	580.46	750.64	822.14	1811.7	2052.6	2519.5	2881	2843.1	3078.1	3265.5	3345.9	3808.7	4048.2	4106	4399.3	4216.3	4716.3	4391.9	4371.3	4157.4	4087.9	4142.3	4257.4
0	0	0	0	7.9399	38.227	46.058	89.334	139.42	212.81	310.9	403.34	474.03	578.15	690.45	814.57	896.59	878.59	1174.5	1261.5	1328.5	1385.7	1492.9	1520.4	1599.9	1650.6	1735.2	1814.4	1894	1959.1	2070.4	2097	2173.8	2270.3	2239.5	2370.2	2430.8	2436.3	2496.7	2616	2601.4	2654.7	2707.5	2661.2	2823	2716.5	2756.8	2815.5	3067	2785.3
0	0	0	0	0.048989	25.451	28.44	127.37	244.42	366.75	533.34	736.27	1152.7	1230	1513.3	1666.3	2034.4	2281.6	2598.2	2689.4	2648.7	2954.3	2938.3	3099.6	3132.8	3257.6	3203.7	3268.3	3423	3331.3	3501.5	3561.4	3625.3	3634.2	3719.2	3672.6	3668.7	3660.6	3670.6	3610.3	3638.2	3687.3	3700.5	3600.4	3567.1	3594.8	3487.3	3531.1	3464.1	3407.6
0.80636	1.8014	0	5.0362	0	0.92522	3.8518	20.711	40.809	55.139	89.22	116.12	141.6	160.96	184.01	214.6	242.61	264.45	310.77	322.88	335.86	381.99	363.38	371.9	385.79	395.29	406.01	405.76	399.62	407.49	411.11	395.71	408.58	400.83	405.45	417.58	392.12	392.06	378.77	372.94	399.57	449.95	511.61	581.33	676.81	684.65	672.99	691.49	718.85	741.99
2.4974	2.6293	0	0	0	0	23.525	41.897	79.555	144.67	228.13	305.79	383.3	479.6	535.84	661.69	709.92	814.04	880.74	973.32	1022.7	1071.3	1120.6	1185	1236	1292.8	1405.8	1570.1	1614.8	1779.3	1953.7	2134.4	2320.1	2465.9	2695.9	2823.2	3030.7	3238.3	3343.7	3441.8	3534.3	3793	3875.3	4002.2	4005.6	4074.6	4014.7	4281.7	4230.2	4441.3
39.891	11.269	0	13.252	0	0	0	0	41.331	101.74	184.44	261.21	381.96	500.31	654.71	811.15	926.84	1110.4	1194.7	1306	1423.5	1530.9	1600.4	1663	1724.9	1792.7	1816.3	1853.9	1837.8	1911.3	1936.8	1971.7	2032.7	2084.6	2106.4	2154	2203.3	2177.1	2265.4	2279.7	2300.6	2378	2386.9	2427	2472.6	2462.4	2464.1	2559.3	2572.8	2662.3
0	8.2112	7.8982	11.704	0	3.1832	0	13.557	39.057	67.795	126.39	150.24	188.31	272.87	290.2	310.95	345.65	366.49	481.48	460.15	492.42	568.53	560.23	625.83	641.69	717.77	770.12	839.06	875.89	926.45	1183	1153.3	1224.7	1378.5	1499.4	1396.3	1642.1	1731.8	1792.2	1814.2	1923	1903.2	1872.9	2053	2047.4	2104.7	2151.3	2298.9	2336.7	2349.3
0	0	3.451	0	0	5.0011	8.5233	21.076	30.853	40.023	50.697	79.984	93.21	108.54	127.83	135.79	156.66	160.08	183.23	190.87	221.77	237.27	253.79	249.91	259.65	290.29	296.13	302.1	325.86	346.62	396.92	408.37	470.25	495.41	546.74	551.16	616.49	632.05	666.49	683.2	741.56	747.23	782.69	795.27	806.33	820.86	826.88	857.01	882.65	891.84
0	2.9458	5.9308	4.0187	2.0452	0	0	17.99	44.895	68.377	109.5	190.02	194.76	298.06	353.54	405.33	471.06	534.57	621.54	676.63	695.36	789.35	806.8	852.99	933.91	1041.5	1132.7	1204	1345.2	1417.4	1616	1659.6	1887.8	1974.5	2111.6	2201.4	2338.2	2447.2	2550.5	2633.5	2755.2	2868.8	2910.6	2976.7	3001	2982.4	3033.2	3074.3	3051.6	2999.9
0.45655	0.69347	8.5479	3.857	5.3779	0	0	0	0	0	0	0	0	0	0	39.096	0	0	63.4	22.332	32.143	187.02	84.091	65.765	100.68	128.85	123.53	128.83	196.04	340.34	246.14	250.05	268.69	485.32	499.32	391.79	459.68	467.11	391.58	421.5	549.05	516.03	520.41	539.5	549.13	530.33	574.82	545.24	576.61	588.73
29.737	16.074	4.1196	0	0	0	0	0	0	0	3.8429	0.96508	15.57	10.308	5.2332	29.691	31.779	42.703	31.223	76.449	79.033	66.254	77.472	84.024	73.946	88.836	97.139	131.86	34.25	54.463	69.254	122.83	164.98	212.66	236.79	267.93	329.05	354.38	382.85	436.3	444.95	466.59	464.42	491.25	517.45	521.6	535.34	549.35	557.16	564.55
11.242	7.1004	0	0	0	2.9567	8.0919	12.747	24.243	41.317	50.381	60.44	65.587	92.177	125.78	144.5	158.09	162	167.99	170	158.65	177.82	183.66	169.34	166.64	195.4	260.57	334.96	393.11	518.12	650.74	738.31	895.85	1005.5	1045.8	1155.9	1248.4	1348.2	1490.5	1448.4	1641.8	1561.8	1686.5	1712	1733.6	1795.4	1790.6	1772.4	1772.4	1830.3
0	1.2905	1.5332	0	3.3769	3.5804	0	3.2116	66.333	69.798	122	267.14	365.24	484.3	414.18	493.91	525.35	661.72	644.41	694.05	796.77	851.73	865.08	825.36	887.33	931.17	1098	1075.2	1109.2	1262.6	1149.5	1371	1416.5	1416.6	1519.4	1435.4	1546.7	1567.2	1623.1	1676.3	1743.9	1733.6	1812.8	1793.8	1837.7	1940.2	1844.3	1806.1	1872.1	1848.7
0	0	5.9133	2.6778	8.6755	6.5931	7.6583	21.243	39.181	63.849	100.88	117.96	146.49	204.49	226.07	290.41	329.64	384.66	367.38	426.95	455.47	504.35	543.14	484.42	635.04	530.49	584.79	512.12	534.42	586.34	495.43	578.47	498.57	559.84	604.94	595.78	585.7	602.09	596.42	575.08	600.84	598.37	593	609.97	612.04	575.75	568.99	557.72	569.19	595.02
0	10.478	0	0	0	0	24.492	72.398	190.56	313.72	524.29	750.57	1028.7	1305.8	1483.5	1750.4	1983.6	2105.1	2332.5	2517.5	2660.1	2755.7	3265.8	2905.6	2933.8	3003.6	3131.4	3170.2	3207.3	3224.3	3304.2	3268.2	3223.2	3323.2	3367.2	3388	3386.5	3422.4	3435.7	3445.8	3505.2	3504.6	3556.6	3424	3526.3	3583.9	3534	3584.1	3625.9	3573.5
0	0.31178	7.1537	0	0	0	9.8317	28.161	55.446	85.751	114.16	205.99	277.7	306.22	331.96	303.28	331.17	388.8	424.77	468.27	505.72	509.23	525.95	587.36	606.36	651.28	661.27	676.01	706.56	755.1	775.98	789.48	805.66	829.32	841.88	846.96	875.59	789.2	783.98	810.62	784.22	775.9	784.77	777.4	756.51	784.36	763.09	781.62	762.77	767.72
11.613	4.33	8.6561	0.8883	0	0	0	10.482	64.518	129.22	226.15	321.73	445.04	572.41	693.11	823.35	931.68	1087.1	1245.8	1261.7	1475.3	1467.8	1577.2	1737	1773.6	1559.4	1583.8	1521.5	1672.8	1983.4	2204.1	2172.1	1901	1991.8	1988.6	2068.2	2070.8	2101.6	2132.3	2133.3	2132.7	2186.3	2172.4	2189.4	2179.6	2175.1	2188	2190	2201.8	2249.1
32.278	4.0881	6.9515	0	0	0	0	15.307	52.868	132.93	222.09	341.84	464.72	614.56	786.1	957.46	1024.7	1221.9	1306.8	1428.5	1653.3	1820.6	1881.4	1977.2	2103.9	2169.8	2207.5	2282.8	2349.8	2281.8	2399.7	2414.6	2509	2482.1	2510.3	2321.2	2417.5	2336.8	2435	2279.1	2281.3	2358.5	2324.6	2343.6	2346.6	2323.1	2395.9	2321.8	2386.8	2394.5
24.44	10.944	0	0	0	0	0	0	23.086	46.204	116.57	172.03	229.7	295.31	357.74	453.58	542.39	592.65	659.28	734.43	780.54	854.79	903.69	914.63	958.25	1060.2	1058.1	1057.2	1123	1098	1090.4	1139.3	1178.7	1259.4	1240.5	1256.7	1255.7	1280.4	1290.7	1263.2	1285.4	1295.6	1322.8	1348.7	1272.3	1308.9	1286.9	1350.6	1396.5	1426.8
33.427	8.7129	0	0	0	0	0	10.833	74.445	174.26	265.14	393.4	469.57	626.54	761.46	788.13	986.7	1071.8	1131.6	1233.7	1341.4	1282.2	1341.9	1397.6	1405.8	1402.7	1483.6	1508.4	1572.7	1546	1534.4	1409.1	1549.8	1577.4	1574.6	1667.7	1627.7	1635.7	1544.4	1594.3	1589.2	1579.9	1499.4	1624.1	1481.4	1434.1	1416.6	1328.2	1300.1	1279.3
0	2.0047	0	0	0	7.3478	21.299	48.924	110.54	172.1	222.42	302.37	362.97	480.98	567.18	671.24	719.33	783.69	868.59	900.92	928.27	993.36	1077.4	1092.9	1138.3	1236.8	1262.9	1342.9	1357.2	1402.5	1492.9	1622.2	1720.8	1794.3	1688.7	1881.7	1888.5	1886.7	1994.5	2073.6	2151	2213.8	2279.8	2288.7	2384	2401.7	2458.7	2520.9	2512.8	2517.9
19.154	5.8195	0	8.8508	0	0	0	0	0	0	1.9398	3.1262	30.392	25.381	53.79	55.712	61.417	94.629	103.47	120.01	103.29	132.58	155.49	162.2	182.76	253.04	318.62	457.25	549.7	681.06	814.75	995.88	1161.8	1369.2	1484.5	1624.2	1813.8	1850	2019.4	2079.8	2136.8	2236.7	2312.4	2299.3	2360.2	2278.9	2264.3	2327.6	2278.3	2209.3
7.1037	5.2606	4.9171	0	3.0921	0	0	23.595	48.398	109.03	178.15	265.54	326.69	402.44	441.1	550.41	545.57	659.64	565.02	723.14	784.72	900.45	890.08	706.26	983.75	957.19	977.22	1004.1	1078.9	1063.6	857.36	806.25	1103	833.21	1118.9	1146.9	1240.7	1198.9	1166.3	1181.6	1185.9	1273	1236.7	1247.6	1025.4	1195	1243.9	1222.5	1223.6	1196.4
18.874	6.7008	0	9.0222	0	0	0	39.76	108.1	232.39	337.6	509.66	657.48	985.72	1214.6	1382.2	1767.7	1914.4	1973	2220.4	2694.7	2794.8	3013.6	3182.6	3366.2	3377.7	3512.1	3649.8	3914.4	3755.5	3936.9	3966.5	3958.8	4034.1	3992	4209.6	4285.8	4288.8	4333.5	4248.8	4352.4	4273.5	3900.9	3453.6	3342.8	3427.8	3482.9	3393.6	3329.6	3309.3
44.036	13.848	0	0	0	0	0	0	7.8103	51.401	92.357	150.03	186.24	245.62	337.82	446.42	509.96	569.74	629.76	672.28	692.27	749.61	794.08	842.25	850.73	913.58	894.55	934.29	943.52	977.64	970.42	1001.5	1031.4	1047.2	1024.1	1110.4	1134	1132.5	1134.8	1197.6	1164.7	1219.3	1208.8	1234.8	1232.6	1254	1227.1	1191.8	1231.2	1231.8
0	0	0	15.25	8.1069	20.223	14.842	18.426	42.368	58.01	105.65	174.37	241.39	298.91	356.32	403.7	438.83	492.32	506.02	511.07	562.57	599.03	633.73	635.46	671.23	721.14	741.3	742.19	762.66	811.25	836.51	871.98	927.32	958.42	1065.8	1128.1	1149.4	1209.3	1240.8	1287.1	1300.8	1316	1358.5	1320.2	1239.8	1287.5	1251.3	1220.1	1211.5	1251.6
16.456	0	0	0	0	7.7471	44.912	80.725	156.42	280.86	389.15	527.47	640.07	784.91	880.94	968.53	1054.4	1093.4	1174.8	1285.3	1325.3	1383.2	1445.4	1457.7	1489.3	1484.2	1518.1	1539.6	1554	1537.7	1556.1	1554.3	1523.1	1552.5	1588.6	1567.3	1555.6	1518.5	1500.7	1524.7	1511.6	1533.7	1491.5	1453.4	1445	1409.3	1435.6	1390	1347.9	1355.3
0	0	0	21.839	5.9136	22.488	11.781	78.479	176.14	290.13	452.86	636.95	819.07	1027.6	1200.3	1286.3	1482.6	1593.1	1699.5	1805.1	1871.2	1909.4	1886.5	1975.3	1994.1	1976.3	2034.5	2115.2	2161.6	2261.2	2378.9	2433.4	2667	2855.6	3022.5	3345.8	3494.7	3748.4	3804.2	3924.4	3959.3	3826.8	3997	4035.4	4144.1	4376.3	4240.5	4252.4	4159.9	4314.7
14.062	0.215	0	0	0	0	17.013	47.581	84.577	120.36	179.42	226.99	263.27	329.81	404.4	470.58	517.54	579.91	623.1	683.75	712.08	760.26	767.56	771.96	796.27	821.51	866.21	883.21	904.82	930.3	958.75	984.54	1051.1	1088.1	1128.2	1139.2	1198.1	1241.2	1287.1	1328.4	1385.3	1402.6	1450.9	1478.9	1499.7	1492.6	1495.2	1527.2	1507.6	1496.7
32.834	19.466	0	0	0	0	0	0	0	3.6392	31.382	31.88	69.662	120.24	102.72	146.62	160.72	183.7	199.28	224.05	267.17	269.75	282.61	275.99	269.3	359.24	373.08	390.33	381.5	407.17	434.01	511.53	527.84	578.91	601.88	646.88	605.4	651.41	699.24	733.25	800.6	836.35	863.52	901.88	895.64	855.38	875.27	908.13	915.47	943.69
0	0	4.5503	4.4364	8.6294	1.4109	0	12.512	2.086	7.7058	17.177	34.254	31.112	55.385	44.231	93.251	111.58	161.1	164.67	165.96	186.07	231.61	257.73	94.147	120.06	117.8	223.79	315.33	464.04	512.91	657.91	769.18	883.93	989.85	1116.9	1228.2	1381.7	1473.3	1572.7	1600.1	1689.8	1807.3	1773.3	1835.7	1870.4	1925	1951.9	1909.9	1992.7	2004
0	0	0	1.7443	0	0	8.6426	27.744	62.427	114.84	180.35	241.69	328.3	419.39	500.68	568.47	639.81	686.17	746.02	822.77	874.51	925.32	937.27	933.54	966.23	983.75	1007.4	1030	1033.3	1038.3	1050.4	1076	1117.8	1127.5	1167	1254.9	1231.8	1210.4	1248.4	1253.1	1281.1	1264	1310.1	1322.8	1337.5	1348.1	1336.3	1350	1341.7	1318.5
0	0	0	34.34	121.68	45.803	108.07	188.04	235.08	367.35	454.94	579.15	734.22	881.12	1025.4	1163.1	1243.5	1346.6	1541.9	1607.7	1658.6	1808.7	1856	1876.6	1943.6	2071.7	2184.4	2298.9	2503.8	2544.8	2729.7	2858.2	3113.6	3348.2	3495.7	3664.1	3668.3	3863.1	4016	4211.2	4441.5	4628.9	4683.5	4897.3	4954.1	5216.2	5231.6	5287.8	5372.5	5377.5
6.9565	25.613	0	0	0	0	0	26.166	76.104	133.25	203.5	326.23	440.73	582.64	632.3	761.67	880.56	958.75	1032.6	1099.7	1164.7	1232.5	1280	1259.7	1329.5	1366.2	1351.2	1525.9	1556.5	1689	1782.3	1906	2023.6	1986.3	2213	2262.7	2421.9	2568.4	2663	2542.2	2811.4	2869	2990.3	2970.5	2838.9	3004	2966.4	2982.4	2836	2904.7
27.308	10.121	0	0	0	0	0	0.47074	15.602	36.327	96.552	123.9	191.27	237.01	198.76	281.81	317.74	375.66	417.55	439.63	492	508.63	509.52	565.07	602.31	670.63	679.38	716.15	720.74	731.08	779.63	807.68	829.98	875.54	892.35	932.54	928.64	993.18	1011.6	1041	1071.6	1107.9	1168.7	1193.5	1151.6	1156	1144.4	1161.7	1154.2	1187.2
0	0	0	65.677	104	168.87	190.76	287.85	459.29	641.95	803.91	1052.7	1297.6	1479.1	1660.3	1930.8	1958.2	2161	2199.5	2233.3	2226.9	2254.7	2364.7	2324.3	2442.5	2577.2	2509.8	2534.8	2802.4	2836.4	2956.2	3078.5	2981.5	3029.8	3205.6	3292.8	3355.1	3502.9	3508.6	3636.5	3580.5	3728.9	3781.6	3826.5	3858.4	3964.2	3967.6	3994.4	3886	3920.1
0	8.5866	6.3765	8.9474	3.2766	0	0	0	0	2.3254	7.3058	11.192	6.3811	38.372	52.461	67.028	78.535	75.58	104	93.069	100.22	85.717	107.2	92.542	123.55	147.44	136.9	111.17	131.5	118.53	145.35	147.38	202.87	199.8	178.33	190.31	199.15	179.04	184.44	205.31	195.56	221.9	225.9	290.43	291.78	489.05	528.81	522.92	446.05	411.38
16.705	17.436	9.159	0.82362	0	0	0	0	0	0	0	0	0	0	0	0	0	0	0	0	0	0	0	0	0	0	0	0	0	0	0	0	0	0	4.9419	24.847	63.454	68.656	87.155	125.33	163.5	229.51	228.45	230.26	262.68	252.88	285	280.33	314.51	327.48
11.341	0	0	5.4651	3.4014	0.053684	11.306	73.169	149.08	269.74	391.22	539.77	667.69	851.24	1004.6	1138.3	1286.7	1448.8	1578.2	1725.1	1751	1819	1921.8	2025.2	2081.4	2117.9	2167.3	2199.5	2193.8	2337.8	2341.7	2290.7	2374.4	2337	2369.4	2385.6	2413.1	2473	2454.2	2485.1	2531.6	2477.2	2505.4	2499	2493.4	2539.3	2566.3	2557.2	2529.9	2550.5
6.371	8.4108	3.286	8.2193	0	0	0	0	2.3792	8.6026	9.0054	31.995	48.964	82.816	77.28	109.82	132.1	128.72	151.16	175.8	187.27	207.34	192.84	185.15	228	269.3	351.76	446.83	570.59	673.72	827.22	1003.2	1164.6	1328.6	1474	1640.3	1740.6	1891.1	2018.2	2108.6	2262.6	2354.9	2449.7	2522.4	2598.2	2781.4	2777.5	2856.7	2898.4	2952.7
29.149	4.2704	0	0	0	0	0	25.799	83.167	187.62	381.01	534.29	737.95	1026.1	1210.4	1505.7	1707.6	1930.5	2094.5	2290.3	2550	2614	2740.8	2868	2951.8	3118.7	3191.1	3329.4	3280.6	3264.7	3289.4	3392.6	3418.4	3403.4	3430.4	3463.7	3472.2	3510.7	3559.9	3555.3	3619.4	3607.4	3653.4	3656.4	3627.8	3617.3	3591.2	3632.8	3602.2	3617
12.001	15.042	0	0.14183	0	11.039	0	4.157	11.135	36.803	40.864	60.454	77.727	94.805	113.43	126.41	145.45	173.83	183.54	188.27	202.48	212.55	186.68	203.69	218.39	216.1	248.95	269.92	316.93	333.19	354.96	384.29	386.31	391.44	425.08	466.58	440.85	426.86	487.47	455.24	463.97	481.78	524.11	641.15	615.6	552.68	592.28	535.09	656.2	588.09
0	3.362	21.899	1.189	0	6.2248	0	0	0	0	12.22	19.11	32.93	52.008	65.071	103.19	124.26	142.98	157	188.32	205.94	206.72	204.33	214.65	228.34	268.61	295.02	297.9	354.46	402.24	492.51	562.75	605	703.62	738.55	842.65	874.67	899.65	1012.9	1062.7	1121.9	1197	1205.8	1225.8	1273.3	1290.8	1318.9	1321.6	1350.1	1330
0	0	0	38.651	49.604	0	15.707	60.663	150.41	261.63	406.21	577.66	752.66	954.51	1115.8	1373.1	1491.7	1642.1	1744.5	1881.1	1913.6	1960.1	2208.1	2088.4	2208.6	2329.3	2373.5	2452.4	2621.7	2811.6	2952.3	3031.4	3106.7	3250.9	3445.4	3431.9	3428.5	3574.3	3460.9	3517.9	3620	3720.2	3756.8	3823.4	3752.9	3794.3	3767.2	3855.1	3846.5	3866.5
0	0	0	0	5.0082	2.2603	24.104	68.457	97.775	181.51	265.92	349.52	373.4	523.17	627.46	741.37	836.63	886.94	967.83	1035.2	1046.8	1094.7	1137.4	1166	1195.8	1200.1	1235.8	1299	1308	1327.1	1327.8	1370	1374.9	1413.6	1409.2	1442.8	1420.3	1417.2	1406.4	1392.5	1413	1395.7	1385	1362.2	1377.4	1376.2	1377.8	1369	1375.5	1391.6
19.469	1.2978	0	4.4246	0	0	0	11.556	56.445	123.33	181.7	278.54	365.99	457.63	557.5	634.54	729.86	825.88	919.43	995.15	1044	1092.8	1099.2	1131.1	1202.3	1203.9	1213.9	1238.6	1249	1273.2	1277.1	1306.1	1352.1	1383.3	1336.9	1343.2	1354.8	1372.9	1333.4	1305.5	1303.3	1299.6	1309.5	1325.2	1321.2	1308.2	1285.8	1301.6	1311.5	1313.8
35.202	12.133	2.8959	0	0	0	0	0	24.824	40.675	82.738	116.56	155.17	205.48	271.26	316.05	364.4	404.9	423.9	531	548.73	526.01	631.84	606.71	638.77	649.63	656.24	667.32	664.3	688.56	675.01	709.17	726.23	723.42	690.29	727.73	714.39	722.3	710.81	718.6	726.33	719.16	731.62	722.16	678.34	678.71	682.36	705.13	692.86	708.66
25.138	3.8096	0	10.778	0	0	0	0	0	19.8	52.314	69.004	105.36	153.51	190.49	223.75	264.57	333.71	389.42	413.22	374.03	408.95	427.84	428.65	474.14	473.52	479.8	501.62	499.78	539.65	566.78	508.75	527.31	493.73	468.98	477.93	481.5	483.48	495.02	492.85	488.38	440.1	453.75	461.56	466.13	451.59	403.04	424.11	407.39	416.71
1.0751	5.2607	0	0	0	0	23.806	73.85	159.77	299.03	440.89	625.76	829.27	977.01	1165.6	1391	1629.4	1750.7	1928	2188.8	2312.8	2411.7	2589.8	2658.7	2754.2	2792.6	2801	2984.9	2984.3	3086.2	3078.9	3116.7	3203.5	3254.9	3248.2	3276.8	3371.5	3439.9	3408.5	3386.9	3424.8	3356.2	3469.6	3338	3493.1	3460.7	3500.5	3620.8	3550.7	3610.8
28.521	4.6761	0	2.0024	0	0	0	0	0	0.39978	2.6922	2.0579	21.12	17.636	33.036	29.343	45.335	68.358	71.511	72.28	91.525	86.98	83.887	65.301	73.495	78.49	122.12	184.5	240.92	320.02	396.99	495.3	636.82	799.19	883.09	1011.2	1165.5	1240.3	1343.6	1461.9	1579.2	1640.6	1700.9	1890.9	1809	1794.5	1847.8	2025.4	2023.5	2079.8
0	0	0	8.9235	7.4602	15.125	21.73	10.039	23.614	10.02	28.812	41.868	45.078	52.295	76.415	65.241	91.028	82.234	93.783	106.84	106.99	113.12	129.64	120.48	117.95	126.52	144.22	155.21	155.52	187.79	230.87	266.56	292.29	324.08	355.04	389.25	476.64	490.08	525.67	536.7	561.09	566.68	589.78	606.79	604.5	637.23	640.57	676.4	673.48	663.33
0	0	0	10.133	1.8482	29.765	49.543	89.043	105.95	117.72	147.62	175.9	192.78	256.24	279.65	345.31	394.92	429.77	494.96	514.57	532.45	574.76	593.46	609.94	639.81	699.07	779.07	863.35	936.52	1054	1233.2	1294	1505.1	1682.9	1740.4	2056.8	2386.9	2395.1	2592.2	2772.1	2896.6	3141.2	3240	3374.5	3270.9	3242.1	3275.6	3325.8	3376.7	3551
26.863	9.441	0	0	0	0	0	8.8668	41.415	91.223	157.7	239.52	325.32	408.9	510.51	599.06	662.99	811.33	867.72	1010	976.79	1051.8	1115.4	1129.5	1174.8	1197.8	1224.2	1263.6	1250	1274.9	1261.4	1303.2	1335.2	1347.6	1320.7	1324.1	1363.6	1355.8	1364.9	1368.7	1351.6	1336	1360.7	1324.4	1343.5	1343.6	1327.3	1333.9	1318.4	1339.5
0	0	0	8.7287	14.416	7.8406	39.873	53.909	77.78	142.61	188.34	267.56	345.95	418.19	479.46	584.46	658.3	710.61	771.21	830.2	834.41	904.73	913.26	926.88	979.02	954.2	1003.4	1026.3	1005.7	1071.4	1044.3	1026.5	1028.9	998.58	996.75	989.07	995.47	998.26	963.05	957.48	992.13	963.03	941.07	970.51	915.31	909.7	914.2	910.56	928.12	894.96
0	0	0	6.9973	0	5.6592	22.623	76.22	187.22	326.16	513.35	696	904.96	1229.4	1388.3	1587.9	1787.9	2040.8	2190	2416.3	2578.7	2502	2691.5	2632.8	2714	2879.5	2889.9	2993.1	3130.1	3134.2	3211.7	3385.9	3426	3434.3	3435.2	3640.1	3669.9	3741.9	3840.3	3831.4	3899.8	3814.7	3748.8	3689.7	3627	3675.7	3603.9	3598.8	3617.9	3730.5
31.271	0.11152	0	0	0	1.3604	0	0	40.694	126.22	225.19	359.3	496.48	652.94	818.29	1002.7	1093.7	1147	1264.7	1394.2	1509.9	1555.6	1614.8	1692.1	1654.4	1689.3	1768.8	1791.3	1938.1	1984.7	2065.8	2125.8	2222	2349.6	2437.9	2605.2	2621.4	2766.6	2765.3	2820.8	2911.3	2948.2	2957.8	2892.1	2852.4	2830.1	2940.1	2994.9	2953.8	2998.7
11.249	7.5306	0	3.8939	0	0	0.67107	0.7504	21.571	32.749	11.932	57.191	60.751	74.339	113	99.236	121.24	142.16	146.42	195.23	200.15	207.67	208.34	180.61	203.19	193.83	261.59	298.44	366.93	449.66	527.89	597.84	669.18	687.92	774.77	808.21	839.24	867.74	949.63	974.95	1103.2	1172.4	1157.7	1154.8	1114.7	1160.7	1206.2	1152.3	1205	1226.1
19.445	11.151	0	0	0	0	14.146	65.282	166.38	314.01	434.93	649.85	877.78	1118.5	1459.3	1696.4	1999.7	2181.4	2389	2561.5	2750.2	2864.2	2959	3048	3203.1	3245.5	3105.8	3326.5	3435	3400.5	3339.5	3403.9	3493.6	3505.7	3490.1	3593.3	3566.3	3647.9	3711.1	3712.1	3678.4	3796.9	3768.3	3822.8	3813.1	3872.7	3838.8	3866.6	3691.6	3648.6
29.574	15.663	0	3.0616	0	0	0	5.4271	42.384	95.18	168.82	252.41	338.19	429.73	515.08	572.41	675.81	731.2	816.1	901.18	908.55	981.8	972.66	1018.3	1032.1	1117.5	1179	1253.8	1428.6	1513.7	1659.7	1857.8	2008.7	2170.5	2351.9	2576.4	2705.3	2878.1	3043.8	3070	3257.1	3407	3534.2	3637.2	3626.1	3694.3	3804	3743.9	3759.8	3823.3
0	0	0	0	0	6.8769	33.068	91.126	217.29	355.34	574.92	811.51	1064	1337.9	1577.2	1805.8	2046.7	2279.1	2396.9	2668.7	2689	2799.6	2949.3	3035.8	3147.4	3280.3	3362.3	3472.1	3602.5	3121.2	3787.2	3848.4	3861.5	3904.6	4004.5	4136.6	4194.9	4205.5	4145.7	4177.1	4404.1	4396.6	4424.3	4255.1	4289.6	4061.3	4087	3911.6	4028.1	4160.9
7.6688	5.8701	2.7202	0.86105	5.1022	0	0	0	0	0	1.6885	22.533	40.958	36.295	4.1677	42.738	59.014	68.281	93.525	83.228	106.65	110.86	112.64	104.61	95.497	154.45	148.52	217.46	303.63	327.45	422.55	499.86	599.85	672.12	764.94	863.28	982.46	1046.6	1130.2	1232.7	1340.2	1438.8	1460.4	1530.6	1595.2	1591.1	1672.5	1663.1	1748.3	1776.9
28.349	15.756	0	0	0	0	0	0	27.891	82.651	113.74	175.63	249.93	326.24	407	496.17	594.09	615.42	709.78	747.77	780.36	846.39	883.44	908.74	953.53	997.46	872.53	921.61	952.36	888.45	889.14	830.63	822.94	832.87	859.13	844.01	833.33	880	855.44	870.35	877.99	841.29	852.32	843.83	866.23	878.46	879.36	871.97	879.61	916.93
6.3903	3.8449	0	0	0	0	8.7468	38.923	104.81	201.14	364.82	538.49	721.18	873.84	1084	1222	1394.1	1486.3	1642.3	1776	1899.7	2097	2175.5	2251	2323.7	2391.3	2474.5	2640.2	2750.9	2868.9	2956.3	3149	3058.1	3157.8	3307.4	3361.9	3531.2	3645.2	3552.2	3471.9	3612.5	3735.7	3649.7	3651.2	3618.7	3634.8	3626.2	3451	3483	3401.5
25.243	0	0	0	0	0	8.9896	0	38.987	66.837	114.24	155.28	209.63	256.97	283.46	343.06	382.77	442.5	458.45	535.82	542.57	530.64	543.54	574.26	572.86	625.7	638.38	660.92	678.5	673.13	709.69	745.9	795.11	798.37	828.75	852.61	885.41	890.86	899.37	886.84	889.05	924.4	938.96	958.24	957.56	961.22	967.58	957.49	937.4	940.72
29.065	4.6387	0	9.4866	0	0	0	10.688	49.195	99.534	142.18	308.94	265.86	334.83	386.48	416.25	501.61	543.83	588.79	659.3	677.03	707.39	964.45	753.27	784.13	785.11	826.65	865.12	854.1	884.47	886.47	870.14	896.39	893.94	868.04	891.78	913.53	915.47	894.77	898.41	925	921.02	920.17	938.66	928.14	919.97	900.28	920.07	898.27	911.55
0	0	10.648	12.348	4.6947	0	0	0	0	0	0	45.088	55.941	57.347	70.751	133	147.84	178.1	201.32	228.21	243.21	284.45	306.8	278.76	304.17	358.41	396.81	502.73	592.53	714.41	831.13	951.81	1119.1	1263.9	1407.3	1544.3	1727.2	1781.2	1903.8	1973.7	2030.8	2128.9	2144.1	2175.3	2289.8	2276.9	2304.5	2388.4	2397.3	2436
1.2837	0.66872	5.3073	0	0	0	0	10.289	27.484	63.054	119.1	182.58	217.21	280.86	336.56	421.12	558.76	655.03	712	765.83	819.69	864.69	918.66	909.37	952.23	1026.7	1020.1	1040.1	1069.5	1099.4	1150.9	1157.4	1146.6	1149.3	1182.7	1217.8	1259.2	1233.2	1251.3	1226.6	1256.5	1359.7	1329.1	1315.6	1331	1297.3	1331.9	1255	1315.8	1311.2
33.561	13.152	0	0	0	0	0	0	0	0	0	0	0	11.215	25.898	38.897	65.319	61.819	100.81	110.34	133.06	186.18	242.9	288.85	380.5	288.12	255.6	294.83	347.91	407.31	493.23	557.48	638.14	720.96	793.39	898.13	960.3	1068.4	1168.9	1239.1	1317.2	1344.4	1426.2	1462.4	1568	1594.8	1674.8	1706.2	1751.5	1885.1
0	0	0	1.0726	0.33222	10.305	18.585	51.587	97.94	182.63	270.19	390.14	527.83	620.39	726.79	938.12	983.36	1154.7	1199.2	1236.7	1365	1385.2	1358.3	1433.8	1501.3	1649	1734.9	1859.5	1919.2	2063.3	2250.6	2310.7	2521.6	2646.7	2764.4	2860.7	2927.9	3001.4	3077	3152.3	3181.5	3202.4	3211.9	3251	3315.2	3301.6	3309.5	3406.5	3334.2	3378.2
5.9553	5.6281	0	0	0	0	27.029	26.974	76.725	133.64	204.33	251.1	308.03	374.97	451.74	762.04	851.52	883.66	956.87	1035.3	1104.2	1177.2	1127	1139.8	1204	1260.7	1303.7	1291.8	1297.6	1441.7	1470.2	1560.9	1625	1685.1	1628.5	1659.4	1650.1	1371.6	1722.3	1367.6	1413	1846.3	1879	1886.5	1909.8	1913.9	1904.7	1476.1	1498	1513.4
0	0	0	0	0	55.321	92.953	178.31	269.21	398.51	444.53	539.67	659.07	796.08	996.71	1083.1	1249.4	1345.3	1434.7	1600.2	1595.5	1676.2	1754.5	1765.7	1826.1	1846.5	1875.7	1857	1887.7	1904.6	2005.8	2006.7	1999.9	2062.4	2162.5	2167.6	2182.2	2146.9	2154.7	2161.5	2210.7	2230.1	2256.9	2270.6	2171.8	2252.9	2301.5	2211.3	2228.3	2311.4
26.421	16.206	0	1.6532	0	0	0	2.9629	35.623	92.319	164.29	236.02	329.26	372.48	459.57	520.18	630.49	674.24	732.33	748.99	789.31	827.76	772.82	845.37	827.37	873.87	947.67	1091.4	1177.2	1243.3	1350.6	1469.2	1671.6	1785.1	1923	1998.7	2159.8	2232.3	2406.3	2548.3	2690.5	2847.7	3003.6	3107.3	3068.9	3130.8	3084	3072.1	3174.6	3357.4
0	6.1526	4.4367	0	0	8.267	5.2331	42.995	73.99	140.98	180.69	227.51	258.24	362.15	449.74	595.99	672.86	734.62	776.06	863.46	878.89	852.2	919.01	862.75	928.02	930.39	963.56	963.49	946.16	949.78	1020	1073	1092	1127.9	1123.8	1177.9	1157.1	1050.6	1037.4	1032.1	1080.8	1257.7	1156	1215.7	1320.2	1340.2	1302.3	1296.1	1243.2	1194.5
18.541	0	0	0	0	0	20.987	87.147	190.74	335.85	504.52	664.07	861.62	1040.3	1248	1467.7	1611	1820.6	1989.3	2095.2	2286.1	2338.6	2497.6	2507.6	2639.3	2728	2750.4	2831	2816.5	2863.6	2557.6	2495.5	2511	2554.4	2587.8	2604.4	2668.8	2698.8	2765.5	2778.4	2793.7	2783	2806.3	2823.7	2837.3	2816.1	2932.1	2885.4	2911.2	2916.2
10.376	7.9506	8.1059	0	11.148	0	0	0	0	0	0	0	0	0	0	0	0	0	0	0	2.7173	2.796	12.541	0	0	0	0	0	0	0	10.808	22.259	6.7858	0	6.1539	16.465	29.662	9.8315	26.25	12.881	39.683	88.688	79.208	71.268	85.855	87.892	137.4	126.5	183.33	183.56
0	0	0	13.81	32.578	87.015	63.56	85.795	107.11	138.57	182.02	231.58	235.37	264.99	330.27	361.37	437.43	447.28	512.58	539.56	512.48	551.02	587.46	601.71	612.62	695.1	664.76	610.15	628.77	563.61	583.24	598.1	593.12	629.91	588.31	612.34	582.05	547.34	549.23	568.34	557.55	642.08	647.38	697.55	594.76	618.62	599.13	634.7	694.09	699.88
12.21	13.503	20.656	0	0	0	4.1998	0	41.877	76.643	71.837	146.65	175.11	220.85	232.94	300.26	328.44	363.11	390.08	432.59	411.31	458.97	478.74	478.17	452.09	510.11	480.54	525.22	553.1	589.86	637.01	654.86	669.01	691.17	765.48	803.5	838.05	869.55	928.08	914.32	959.16	1064.3	1032.8	1082.3	1086	1078.3	1101	1087.6	1146.4	1147.9
9.8916	4.1719	0	0	0	0	3.394	10.695	93.551	184.22	283.92	397.17	524.01	652.36	777.46	973.86	1050.7	1169.1	1323.3	1400.2	1466.7	1548.7	1615.8	1665.9	1697.5	1784	1848.2	1910.1	1992.2	2078.1	2152.6	2209.6	2295.2	2390.2	2447.3	2530.3	2552.8	2620.5	2781	2822	2891.4	3004.5	2854.2	2915.6	2866.3	2906	2928.8	2936.4	3001.4	3021.5
22.61	0	0	0	0	0	15.307	44.443	111.74	187.12	290.96	383.61	488.62	604.95	698.61	772.76	940.21	944.93	1063.2	1118.6	1120.4	1248.4	1306.8	1419.7	1351.6	1435	1466.6	1520.6	1555.2	1534.8	1645.4	1675.6	1713.1	1726.3	1740.7	1380.4	1353.5	1862.3	1862.2	1902.3	1871.4	1509.7	1489.7	1867.6	1849.4	1857.9	1914.5	1875.1	1883.2	1875.2
5.3101	0	0	0	6.4506	0.43622	9.404	69.631	121.88	221.79	337.31	543.2	711.01	932.43	1113.2	1271.4	1509	1570.3	1858.3	1962.4	2055.2	2116	2254.9	2293.8	2327.1	2370.3	2579.2	2495.8	2508.5	2467	2515.2	2546.3	2646.3	2578.4	2626.1	2555.6	2660.2	2638.5	2770.8	2741.2	2686.1	2685.8	2688.3	2781.6	2862.9	2811.6	2739.9	2725.8	2694.1	2748
0	0	0	0	8.8999	4.3174	17.041	84.298	187.32	310.12	463.91	657.24	779.5	1029.6	1148.6	1344.5	1478	1527.4	1635.1	1665.2	1762.3	1983.1	1917.4	1925.3	2047	2164.4	2198.4	2396.1	2279.3	2166.7	2064.9	2173.2	2199.2	2325.6	2284.4	2545.8	2606.1	2614.9	2771.2	2877.3	2924.4	3081.8	3064.8	3116.2	3172.7	3205	3170.3	3204.1	3298.8	3416
29.787	21.268	0	0	0	0	0	0	41.48	76.612	155.3	208.82	258.92	346.04	405.71	560.64	631.2	694.25	601.63	621.32	863.38	970.67	1144.4	1204.3	1267.2	1335.8	1501.6	1623.9	1744.5	1776.6	1993.6	2157.3	2223.4	2297.1	2291.5	2373.4	2563.8	2525.6	2631.1	2712.2	2923.5	2861.1	2810.6	2739.1	2789.5	2886.3	2818.3	2747.8	2768.5	2719.1
24.229	0	0	0	0	0.10852	20.562	65.113	120.73	196.4	304.91	362.17	443.77	550.5	648.61	749.64	813.3	894.65	1023.6	1162.8	1614.8	1664.2	1667.9	1429	1466.3	1551.2	1596.6	1642.1	1647.8	1747.8	1777.3	1781.4	1816.8	1787.2	1923.4	1995.6	2038.6	2127.2	2222.7	2288.1	2356.5	2465.1	2517.8	2554.8	2567.7	2637.5	2620	2657.8	2612.8	2663.3
20.921	13.338	8.5302	0	3.6461	0	0	15.136	58.955	122.64	196.25	323.94	390.52	502.92	558.84	694.93	831.06	968.19	1028.1	1101.9	1161.3	1249.8	1288.5	1310.2	1396.5	1444.3	1471.5	1529.7	1619.9	1627.7	1606.3	1637.7	1617.3	1667.4	1746.9	1750.2	1825.5	1822.5	1863.3	1863.1	1860.5	1983.1	1995.8	2009.5	2020.8	1999.4	2015.3	2011.9	2079.4	2093.3
33.11	12.386	0	0	0	0	0	0	0	0	0	2.1216	17.225	26.915	44.809	65.346	92.9	124.7	134.29	155.18	176.27	185.48	171.27	159.66	173.84	194.62	242.91	272.99	342.18	395.09	441.6	507.24	559.73	508.35	589.38	656.41	694.79	756.94	854.58	919.15	949.55	1021.2	1100.5	1175.1	1136	1400.8	1547.5	1569.7	1668.1	1704.8
0	2.2831	0	0.98421	0	4.2482	19.716	58.487	136.11	239.79	397.19	563.09	705.9	838.13	968.63	1133.5	1209.7	1273.3	1395.6	1424.8	1498.5	1560.1	1676.2	1623.8	1714.1	1808.7	1854.1	1848.1	1855.7	1968.5	2104.6	2089.9	2210.1	2358.4	2287.6	2455.6	2561.1	2582.8	2678	2679.9	2661.4	2743.1	2708.9	2759.2	2687.7	2718.7	2678.1	2726.3	2757.3	2683.1
0	0	0	0	17.509	14.071	30.206	66.928	115.78	172.65	244.46	313.79	368.03	445.37	522.16	574.15	659.13	691.89	761.23	774.77	854.98	884.39	971.67	970.42	1032.2	1038.5	1051.7	1065.9	1120.5	1119.3	1195.3	1224.6	1269.7	1277.8	1306	1351.8	1371.8	1419.4	1373.2	1422.6	1409.9	1435.2	1438.4	1440.5	1436.2	1423.8	1427.9	1464.8	1448	1446.7
4.4165	6.9989	0	0	3.5993	0	0	22.456	78.063	142.96	236.81	342.24	437.84	562.26	693.65	797.96	885.64	1004.7	1114.4	981.17	1055.9	1174.5	1159.8	1174.6	1139	1148.1	1186.4	1218.3	1251.8	1348.9	1384.9	1486	1566.9	1614.1	1676	1782.3	1796.9	1843.3	1868	1882.9	1896.2	1909.9	1988.8	2007.6	1975.9	1991.9	2012.6	2068	2091.8	2037.1
0	0	0	0	1.7888	22.799	42.235	88.827	185.24	242.14	331.12	403.53	487.65	641.11	691.25	847.17	811.15	993.8	1101.1	1106	1160.4	1250.7	1240.1	1317.8	1289.5	1382.8	1455.9	1455.7	1443.2	1451	1556.4	1453.2	1564.8	1466.5	1565.3	1618.2	1635.4	1528.5	1546.8	1577.1	1532.6	1587	1521.5	1531.9	1512	1556.2	1462.6	1491.5	1499.4	1448.6
21.737	5.0188	0.38381	0	0	0	1.6666	0	33.81	90.449	144.57	203.79	349.43	457.28	542.13	682.57	662.03	777.48	868.97	803.92	852.17	919.95	937.4	999.33	997.31	1008.5	1032.2	1077	1093.1	1164.5	1211.3	1230.6	1305.8	1346.1	1334.1	1365.8	1363	1389.2	1431.7	1388.3	1443.3	1443.4	1449.1	1460.2	1476.4	1512.8	1476.1	1519.4	1528.4	1504.6
0	0	3.2453	0	0	0.62117	19.786	43.768	100.96	139.94	183.86	230.81	278.24	334.34	356.46	405.13	467.03	496.28	529.68	563.72	600.2	642.55	655.59	683.84	713.57	741.9	778.73	784.2	792.2	809.97	839.02	817.56	832.5	844.7	839.64	847.46	867.66	833.1	864.03	846.71	850.12	853.7	839.13	833.36	838.06	848.24	836.74	868.07	835.76	847.03
31.75	2.9887	0	0	0	0	0	46.513	146.49	262.37	422.18	592.12	771.59	953.48	1127.9	1289.1	1445.4	1503.2	1639.7	1821.6	1840.3	1938.7	1939	2077.9	2080.3	2126.2	2120.8	2215.6	2189.7	2273.5	2211.2	2252.5	2234.3	2251.7	2269.8	2278.4	2212.7	2253	2329.4	2304.9	2261.5	2264.5	2218.4	2251.8	2122.5	2236.8	2219.2	2170.8	2194.3	2144.5
3.7226	2.4401	0	0	1.2158	0	0.070568	39.87	102.8	182.18	292.04	429.47	514.11	651.18	725.62	1019.8	955.94	1085.1	1217.9	1349.2	1404.2	1945.3	1620.8	1643.1	1713.2	1826.5	1849.2	1905.7	2030.2	2086.2	2180.3	2263.9	2386.6	2464.1	2394.3	2625	2724.1	2850.3	2891.5	3006.1	3038.2	3078.5	3125.2	3152.1	3216.7	3304.4	3268.8	3304.1	3318.1	3272.1
5.7161	2.7583	5.3041	0	0.9642	0	0	0	0	0	0	0	0	0	2.0491	9.017	17.753	15.637	18.044	15.733	7.7208	16.77	16.375	15.644	17.265	26.343	40.426	55.768	70.945	100.3	128.31	144.9	177.34	183.54	217.98	246.21	290.25	310.47	323	357.5	373.88	375.96	390.67	398.23	396.33	425.91	417.43	430.69	444.81	472.94
0	0	0	15.227	14.122	4.6225	6.7521	44.261	82.032	161.47	249.98	345.38	450.32	568.5	701.57	789.02	906.59	1065.8	1136.4	1209.2	1221.5	1318.4	1355.2	1372.1	1466.9	1522.9	1559.6	1614.4	1679.2	1770.8	1798.2	1867.8	1992.3	2075.8	2058.1	2239.7	2245.5	2319.5	2378.6	2425	2508.6	2526	2530.4	2505.4	2576.8	2497.7	2504.2	2378.5	2676.4	2720.6
8.9606	2.4816	3.7138	0.52667	2.463	0	0	17.711	43.956	89.508	160.12	236.52	314.63	411.11	462.98	595.87	629.14	739.16	792.24	848.03	943.52	1002.8	1036.9	1017.5	1074	1132.9	1155.1	1157.7	1205.7	1266.8	1320.2	1341.7	1370.6	1404.5	1438.9	1503.7	1561.2	1530.8	1583.2	1619.6	1654.9	1748	1720.1	1717.1	1720.2	1686	1702.6	1666.1	1735	1703.5
30.276	8.9528	0	0	0	0	0	0	36.815	135.65	236.68	342.02	359.31	467.44	577.84	667.52	766.43	853.84	909.48	853.73	884.33	985.04	1094.7	1113.8	1034.3	990.05	1375.8	1114.2	1098.6	1081.2	1181.9	1136.2	1055.7	1143.9	1129.3	1098.9	1124.6	1159.6	1128.7	1098.9	1095.4	1146.9	1193.9	1190	1205.6	1235.4	1210.2	1244.4	1242.6	1241.1
32.607	0	0	0	0	0	0	0	0	0	0	0	0	0	0	0	0	0	0	0	0	0	0	0	0	46.469	56.143	101.18	95.799	134.25	189.82	233.4	272.84	339.83	359.87	394.76	436.38	502.39	559.06	601.69	636.04	701.74	745.97	765.7	793.09	799.87	823.19	826.55	870.27	917.05
0	0	0	1.2934	0	7.4495	8.4988	25.704	69.095	120.93	208.28	278.25	361.81	447.91	527.4	659.87	733.54	786.18	882.14	954.63	967.44	1021.6	1072.3	562.81	566.68	581.16	614.36	645.98	710.73	760.56	825.65	881.21	979.53	1075.4	1097	1249.9	1305.5	1396.1	1521.5	1558.7	1676.9	1743.7	1823.4	1839.6	1889.4	1973.1	1947.1	1998.4	2001.5	2025.1
26.98	12.322	0	0	0	0	0	0	0	0	16.075	15.01	32.348	64.364	61.014	103.82	104.82	110.67	137	142.14	166.02	182.2	186.19	189.36	202.44	257.15	262.43	289.51	297.08	245.6	265.66	325.6	358.05	404.96	398.07	419.74	448.78	478.47	505.11	543.45	584	612.05	657.51	691.7	670.68	696.56	650.14	649.07	680.86	684.49
5.8945	11.087	0	0	0	2.4668	1.6747	15.066	64.096	126.21	253.74	351.27	492.23	596.61	712.72	891.6	1075.2	1105.3	1196.8	1312.3	1349.8	1460.8	1453.9	1522.7	1533.7	1580.3	1701.2	1768.7	1955.3	1407.1	2029.6	2268.7	2450.2	2678.6	2732.3	2994.4	3149.3	3303.1	3309.9	3406.6	3433.4	3543.4	3564.7	3632.5	3551.4	3577.2	3714.1	3696	3798.6	3836.9
5.6816	0.19248	0	0	0.81723	0	9.4182	32.803	90.338	133.02	250.91	331.42	433.7	527.3	645.03	749.17	804.49	880.98	947.61	1045	1101.9	1118.9	1214.6	1328.1	1319.4	1366.8	1412.4	1564.2	1717.6	1788.9	1926.9	1996.9	2072.7	2169.6	2246.1	2424.3	2507.6	2414.4	2557.7	2616.3	2655.8	2704.1	2744.9	2840.3	2765.1	2792	2822.4	2782.2	2832.7	2791.5
0	0	0	0	19.028	31.989	53.184	54.963	69.33	99.569	117.25	167.67	207.81	272.78	316.27	400.15	462.51	497.3	540.95	575.86	622.65	607.98	445.74	652.37	801.66	806.88	850.48	914.77	937.66	946.11	970.72	1014	1051.9	1040.7	1065.3	1071.5	1091.1	1143.8	1121.9	1159.7	1178.1	1192.8	1180.2	1181.6	1213.1	1202.4	1183.1	1189.5	1185.1	1220.4
19.275	1.2578	0	7.0451	0	0	0.80757	80.576	194.48	348.47	533.41	754.45	888.52	1140.8	1304.2	1409.8	1561.4	1757.8	1877.5	2020.1	2170.5	2198	2247.6	2314.6	2355.9	2308.3	2319.8	2358.4	2305.8	2409.8	2516.3	2482.3	2480.9	2547.8	2604.4	2507.5	2685.5	2628.3	2644.7	2601.3	2556	2557.9	2510.5	2516.2	2527.9	2622.5	2589.5	2588.8	2535.9	2621.3
22.724	10.087	0	0	0	0	0	0	5.6377	44.802	99.895	135.49	183.2	237.17	259.88	339.34	370	413.08	462.45	496.56	574.1	605.94	597.36	635.97	673.35	723.1	734.93	767.26	704.01	741.66	715.96	750.01	746.99	767.98	742.48	741.51	718.92	753.59	747.6	733.39	754.78	761.36	771.9	772.3	739.68	770.9	739.67	741.26	775.9	798.7
0	0	0	0	8.5494	3.7042	0.79873	0	0.54967	0	0	0	0	0	7.4191	18.612	36.304	33.528	50.081	54.546	49.195	69.51	89.95	90.01	93.62	107.73	119.7	125.68	145.85	142.95	155.04	158.77	166.11	146.08	159.03	153.61	169.53	163.38	172.2	166.01	179.08	185.54	171.05	161.79	153.92	145.73	136.3	144.65	149.27	135.48
14.458	9.9678	0.77203	1.2646	8.684	0	0	0	15.317	60.323	85.074	103.26	106.31	116.28	168.32	201.84	281.11	325.97	346.39	377.62	392.6	457.41	488.66	523.82	538.52	567.23	625.19	659.64	775.87	892.34	982.65	1065.1	1189.2	1263.2	1344.4	1412.6	1502.5	1623.2	1704.8	1741.3	1927.9	1965.3	2025.6	2154.8	2235.1	2189.2	2276.9	2370.3	2215.4	2370
5.7885	0	0	0	0	1.257	14.21	36.544	121.99	231.87	346.92	495.18	645.13	825.35	999.8	1138.5	1344.8	1544.9	1644.2	1801.5	1876.5	2097.4	2080.1	2151.5	2264.1	2287.9	2395.9	2544.6	2673.4	2711.3	2799.8	2546.6	2939.9	2792.2	2751.9	2769.3	2821.1	2987.9	2870	3038.6	3069.1	3392.3	3417.4	3098.6	3356.2	3056.2	3193.2	3549.2	3346.4	3581.3
25.337	14.953	0	0	0	0	5.2901	48.317	153.1	282.47	448.88	613.55	842.43	992.48	1215.6	1347.3	1522.6	1648.6	1790.6	1861	1944	2150	2136.2	2225.8	2318.7	2412.3	2534.6	2652.4	2926.5	3099.6	3105.8	3203.5	3507.7	3825	4028.6	4235.3	4167.3	4291	3936.2	4028.1	4167.5	3718.8	4588.7	4712.8	4641.8	4825.3	4786.1	4756.5	4832.3	4879.3
28.432	14.609	0	0	0	0	0	4.2269	22.081	64.464	120.46	140.11	195.7	222.91	271.27	353.97	364.11	389.76	407.59	443.57	482.15	501.04	500.92	489.78	523.26	578.31	585.38	597.88	523.25	574.88	576.94	617.61	612.74	618.62	623.68	632.71	650.44	657.69	671.85	682.6	701.87	693.92	690.54	700.08	679.36	693.88	653.02	672.56	693.42	674.5
10.03	0.46496	0	0	0	0	4.2436	7.3292	41.636	85.492	122.95	164.78	253.23	286.21	359.52	399.99	464.17	501.86	553.51	600.83	647.09	639.03	683.88	704.22	764.41	765.94	820.9	891.28	938.7	986.39	1078.1	1170.9	1246.1	1263.7	1381.6	1429.5	1498.7	1532.9	1634	1660.2	1803.7	1812.5	1903.6	1970.1	1881.8	1917.3	1975.6	1978.5	1987.2	2083.2
11.95	0	0	10.384	6.6522	4.8454	0	15.379	48.179	89.97	157.62	212.7	271.56	331.07	388.15	426.26	522.32	589.08	689.65	784.78	816.01	895.47	809.73	956.68	940.25	967.57	955.65	963.78	949.7	993.51	943.94	970.55	1014.4	1015.3	1020.8	1025	1011	1031.1	1026.4	1018.7	995.82	1015.9	1004.5	1027.1	1015.1	1005.3	956.93	985.93	963.18	1003.2
5.9339	0	3.823	0	0	18.458	0	0.27759	13.306	0.33744	0	0.73764	0	0	0	1.118	3.7219	0	0	0	0	0	0	0	0	0	94.831	180.98	342.28	473.05	684.59	796.57	976.85	1112.6	1371.8	1557.9	1797.5	2010.1	2152.8	2354.2	2363.1	2585.7	2695.4	2730.6	2926.8	2854.1	2974.4	2948.6	2800.4	2949.8
21.914	0	0	7.3065	0	0	0	0	0	0	0	2.992	47.657	79.022	104.67	125	173.41	213.16	262.61	277.87	298.97	347.29	359.24	374.43	419.44	429.58	466.69	530.68	597.67	661.53	751.82	841.24	909.37	992.02	1036.3	1126.1	1175.4	1240.1	1269.6	1236.5	1317.8	1324.4	1365.9	1427.7	1520	1457.6	1555.6	1501.5	1410.5	1397.8
11.99	4.2603	0	0	0	2.3776	11.873	33.572	67.797	101.35	135.16	164.06	194.45	219.52	272.06	315.8	379.25	383.86	430.05	437.31	447.78	493.62	533.32	556.65	581.63	585.12	668.19	710.11	800.98	888.71	1003.8	1112.7	1192	1261.1	1337.6	1444.4	1547.7	1670.3	1751.7	1883.3	1937.7	1972.9	2049	2097.5	2127	2176	2169.5	2185.4	2271.2	2296.2
8.8334	0	0	0.0012486	0	0	20.709	19.304	36.573	64.634	101.92	128.93	151.16	205	223.29	247.75	277.92	277.36	315.92	341.8	349.6	388.35	394.22	397.65	412.97	435.39	445.08	455.99	428.39	463.39	472.18	451.65	475.77	469.37	450.42	461.68	459.78	451.3	475.65	467.22	466.58	444.94	440.37	441.17	447.61	468.65	448.82	450.79	444.3	449.75
5.2942	0	4.9304	0	0	1.0645	7.415	23.191	35.18	59.544	72.221	98.249	121.82	154.09	166.57	193.83	190.31	195.84	219.93	228.5	262.2	303.01	283.41	288.72	311.71	331.77	383.91	454.54	504.03	603.18	707.73	843.96	931.78	1048.4	1152.6	1294	1375.3	1455.7	1569	1591.5	1689.2	1759.7	1817.6	1958.5	1989.9	2015.8	2042.6	2115.5	2223.2	2204.3
0	0	0	0	52.368	126.02	216.46	308.42	417.23	560.19	699.42	900.89	1037.6	1160.6	1326.9	1491.8	1531.9	1666.7	1764.7	1871.2	1923.2	2019.4	2044.4	2188	2208.4	2168.4	2194.7	2270.9	2265.8	2210	2259.6	2172.8	2350	2358.7	2539.7	2648.4	2475.2	2491.7	2472.7	2581.4	2418.2	2161.3	2195.3	2141.1	2127.7	2145.8	2215	2216.8	2270.1	2250.6
2.9638	8.5767	1.6322	0	0	0	0	2.2513	30.529	64.254	105.52	182.57	252.35	349.5	381.2	452.83	524.01	545.45	639.6	722.24	770.57	772.35	823.62	867.3	888.8	847.68	886.16	907.09	888.87	898.43	915.91	902.88	897.02	892.19	876.54	896.96	889.74	885.34	823.81	836.31	824.57	841.88	838.78	804.84	756.92	759.27	784.84	775.32	774.53	765.84
42.357	0	0	9.6425	0	0	0	9.3597	48.154	123.01	225.23	304.84	455.27	570.79	696.58	809.44	943.49	1027.1	1135	1272.8	1331.4	1457.9	1502.3	1508.5	1580.8	1591	1674.6	1746.9	1781.6	1832.4	1865.9	1935.6	2013.4	2055.8	2059.8	2122.2	2169.7	2200.8	2152.2	2198.4	2261.1	2245.4	2339.5	2449.6	2497.9	2449.8	2537.2	2585	2592.7	2627.9
1.9091	7.7823	0	0	15.63	0	0	5.5558	40.468	85.917	121.21	200.19	255.32	352.83	431.44	546.13	560.95	640.08	692.27	758.45	856.41	943.36	953.73	973.99	1046.5	1054.8	1090.4	1141.9	1221.1	1273.4	1294.4	1358	1399.5	1468.4	1462.7	1548.3	1565.7	1578.9	1679.9	1669.9	1754.2	1794.3	1770.7	1813.9	1794.9	1799.8	1776.6	1730.5	1782	1775.2
32.109	10.347	0	0	0	0	0	9.2413	41.592	84.288	142.76	179.5	242.69	302.18	339.8	401.43	442.57	491.15	519.83	555.7	600.01	639.97	636.67	663.55	680.37	745.76	718.64	767.8	699.08	745.66	769.7	843.49	862.76	890.6	861.41	923.35	918.97	917.67	936.84	930.04	960.07	974.74	990.91	1044.6	1021.9	1024.7	1030.4	1054.6	1048	1084
27.447	13.878	0	0	0	0	3.8171	33.079	108.56	192.25	271.95	370.04	500.14	639.36	747.77	866.5	992.28	1049.8	1173.7	1234.7	1269	1366.6	1419.3	1450.7	1480.3	1502.5	1519	1551.4	1610.1	1609.1	1684.4	1714.7	1797.9	1929.8	1922.9	2001.8	2080.8	2119.7	2154.8	2216.5	2296.3	2321	2363	2459	2428.5	2455.4	2408.9	2409.8	2503.4	2443.1
0	14.565	12.278	2.1649	3.7846	0	0	10.556	4.7552	28.304	63.473	92.311	108.31	139.19	142.8	227.22	236.8	297.46	337.4	371.54	360.8	383.44	424.63	438.65	452.61	459.61	442.19	459.34	446.93	459.78	476.54	447.62	449.32	460.74	441.08	470.2	509.28	483.85	463.45	515.92	524.3	548.53	555.24	553.02	565.37	563.57	563.32	575.42	651.52	661.41
0	0	0	0	0	16.492	65.68	115.54	207.47	324.99	465.3	593.72	738.12	900.89	998.5	1076.6	1135.5	1362.8	1455.5	1615.8	1627.6	1706.1	1817.1	1726.1	1780.5	1832.5	2015	2120.8	2081.5	2089.2	2200.6	2254.3	2406.1	2213.7	2538.8	2617.3	2732.1	2728.8	2821.8	2946	2958.2	2938.2	2880.4	2940.7	2930.9	2956.1	3024.9	3066.1	3093.4	3083.7
0	0	7.3158	0.20834	1.6016	4.3291	10.889	20.539	53.993	84.035	139.85	179.75	235.72	286.74	348.22	406.06	456.84	518.37	566.41	622.93	670.61	766.51	817.12	877.88	983.68	1038.3	1118.4	1225.7	1315.3	1418.4	1601.8	1703.1	1838.2	1926.7	2051.5	2203.6	2366.2	2407.2	2522.1	2616.4	2643.9	2727.6	2750.7	2747.9	2780	2857.6	2863.2	2945.6	2966.5	2998.7
32.057	0	0	0	0	0	11.416	47.623	104.32	195.01	330.23	434.11	549.46	707.53	869.74	1082.7	1138.9	1266.1	1381	1510.1	1602.8	1731.5	1843.6	1867	1975.5	2051.6	2086.3	2215.3	2338.5	2408.8	2349	2438.4	2463.8	2622.3	2635.5	2755.6	2798.3	2923.4	2938.5	3015.9	3033.5	3106	3165.8	3274.6	3251.2	3318.2	3345	3399.8	3414.9	3398
40.161	6.7449	0	0	0	0	0	0	3.2583	26.448	63.762	88.117	124.31	178.94	204.35	293.26	335.21	294.11	296.86	299.8	367.53	420.17	450.78	526.29	587.23	703.34	789.14	924.88	988.44	1038	1160.6	1284.3	1415.4	1538.2	1620.1	1775.4	1839.9	2109.9	2250.5	2367.1	2444	2524.1	2587.9	2650	2589.7	2626.8	2655.7	2693.4	2648.3	2761.8
0	4.2519	0	0	1.0642	0.027349	2.7595	3.161	25.988	59.184	29.532	70.557	149.02	198.64	161.06	155.15	170.79	185.43	188.04	221.03	236.41	263.85	276.01	280.47	289.73	428.79	479.28	555.33	708.47	832.96	1006.7	1110.5	1245.8	1441.5	1562.7	1716.2	1813.1	1932.2	2114.5	1852.3	2002.6	2085	2119.4	2245.7	2262.5	2317.1	2225.2	2254.5	2330.5	2337.4
41.365	24.99	6.6433	0	0	0	0	14.983	109.6	241.94	385.94	624.07	835.88	1106.5	1356.3	1591.4	1882.9	2129.2	2338.8	2595.2	2716.4	2880.1	3061.1	3170.7	3182.9	3406.9	3559.5	3578.5	3622.1	3799.8	3854.7	4006	4094.3	4323.3	4234.6	4497.6	4593.7	4765.2	4794.9	4653.8	4692.9	4955.3	4956.6	4699	4770.5	4761.6	4728.4	4710.6	4918.5	4810.4
15.335	6.6525	3.5647	0	0	0	5.9582	51.864	136.63	199.95	294.19	411.14	494.71	642.9	733.88	824.28	949.59	1055.4	1159	1223.4	1311.8	1420.5	1430.7	1510.6	1567.8	1661.2	1598.5	1614	1603.8	1594.6	1642.3	1613.9	1641.5	1692.4	1827.1	1821.6	1860	1827.5	1875.6	1811.2	1943.5	1858.1	1872.6	1855.3	1866.5	1856.7	1861.2	1826.2	1859.7	1851.2
18.33	0	0	3.9816	0	0	2.8124	6.6977	43.374	81.565	146.37	207.3	262.29	381.12	431.22	535.5	623.33	708.96	786.83	887.14	1015.3	1077.1	1112.9	1103.3	1168.2	1212.4	1208.1	1189.2	1262.6	1282.7	1275.6	1317.3	1317.9	1335.6	1345.5	1403.8	1376.8	1374.5	1366.9	1381.3	1430.7	1396.6	1415	1433.7	1380.3	1343.8	1378.2	1377.7	1364.6	1364.6
14.435	10.643	2.0739	1.6319	0	0	0	0	0	0.32828	13.828	37.829	43.849	41.396	30.677	71.012	103.9	131.76	148.71	171.51	193.04	214.86	206.63	181.31	179.34	202.26	203.48	217.68	268.64	246.94	284.74	290.07	269.72	286.24	281.27	322.69	362.28	345.25	340.87	363.27	387.48	454.56	450.87	449.96	463.4	503.96	476.89	494.78	532.29	483.93
0	0	0	46.052	67.894	152.89	159.02	219.83	271.84	289.47	361.89	384.06	357.8	484.97	493.37	567.13	572.29	557.33	567.28	589.54	595.48	593.44	615.43	655	619.95	709.45	710.91	782.39	839.34	870.45	989.21	1061.3	1196.2	1331.6	1421.7	1518.5	1679.3	1712.8	1891.8	1980.8	1996.6	2064.3	2020.3	2112.6	2144.6	2201.4	2149	2137.8	2208.4	2151.9
52.492	46.649	0	0	0	0	1.2047	60.241	164.05	296.91	443.07	623.77	746.33	951.61	1081.2	1250.9	1448.7	1570.2	1661.5	1780.9	1854.1	1979.1	2117.9	2100.9	2105.9	2115.7	2362.1	2502.8	2715.4	2763	3111.4	3423	3727.3	3982.2	4211.4	4231.1	4389.5	4909.6	5105.8	5180.9	5241	5459.4	5570.6	5802.4	6085.5	5925.7	6137.4	5809.7	5845.4	6240.9
19.453	13.272	0	0	0	0	0	2.4015	31.895	71.812	138.15	214.97	296.75	371.66	416.53	526.76	527.43	599.19	674.19	720.01	763.3	819.28	814.57	843.57	870.84	876.47	917.68	916.77	870.78	904.74	869.71	842.7	837.87	819.06	853.28	859.7	847.2	866.43	843.97	850.56	863.2	836.67	808.29	776.33	734.34	740.13	749.63	749.21	748.49	753.8
0	0	0	0	0	12.461	46.921	145.05	254.53	471.47	717.51	984.41	1243.4	1506.2	1798	2156.8	2447.7	2715.2	3022.5	3526.1	3782.6	4148.9	4206.5	3864.8	4062.1	4272.6	4368.9	4437.3	4523	4517.9	4361.9	4831.5	4987.9	4938.8	4997.4	5015.8	5035	4975.2	5247.3	5303	5230.6	5188.9	5070.4	5012.8	5626.3	5176.9	5304.1	5093.8	5353.3	5122.9
6.7303	5.8417	1.4237	0	0.23885	0	0	0	3.2771	13.42	32.821	38.982	62.961	73.449	87.228	101.25	124.44	131.72	161.3	164.65	183.04	210.82	218.81	265.26	290.06	317.23	338.23	354.16	414.99	452.39	511.69	579.47	681.34	784.03	874.88	944.42	969.07	967.12	1008.1	1036.3	1141.9	1165.3	1212.5	1286.5	1298.1	1372.7	1357.3	1411.1	1471.6	1482.5
22.24	38.642	19.698	9.8889	0	0	0	0	0	26.982	58.921	104.98	145.23	233.44	309.96	413.11	441.06	527.1	571.54	657.09	746.66	787.59	857.97	855.8	910.99	984.17	907.9	948.05	1025.1	1085.3	1160.8	1176.5	1240	1302.7	1274.5	1377.1	1381	1378.9	1423.6	1472	1536	1586.7	1579.1	1584.6	1597.7	1587.5	1603.6	1623	1591.5	1636.8
16.35	10.14	1.6254	1.4505	0	0	0	45.316	85.618	174.14	264.91	362.94	445.14	573.25	647.14	791.97	851.22	945.13	1012.7	1011.3	1104.8	1118.2	1224.1	1207.5	1232.5	1294.1	1289.4	1287.3	1364.8	1334.7	1352.5	1349.6	1331.1	1325.8	1346.3	1391.2	1444.1	1462.3	1466.3	1532.6	1611.9	1696.4	1713.1	1752.6	1836	1834.5	1921.7	1867.2	1967.3	2047.2
33.993	0	0	0	0	0	0	24.655	72.059	139.2	229.14	314.19	421.24	500.44	583.63	690.94	751.61	830.31	894.21	935.15	974.03	1045	1097.1	1127.5	1211.6	1241.7	1229.5	1295.3	1308.8	1341.7	1211.1	1380.2	1412.8	1434.9	1416.8	1462.5	1524.6	1515.7	1520.1	1515.6	1501.8	1534.8	1542.5	1547.5	1460.2	1493.5	1502.7	1508.9	1505.6	1476.7
21.614	3.9131	0	0	1.0344	0	0	21.67	54.652	97.572	145.88	199.59	256.41	336.33	370.24	428.81	440.55	468.07	509.63	556.02	566.86	635.55	685.28	690.24	728.73	775.28	818.76	871.88	980.21	1008.3	1066.6	1138.2	1133	1217.2	1117.8	1355.8	1398.6	1468.1	1537.6	1474.6	1534	1587.8	1616.4	1711.9	1690	1743.2	1760.2	1807.3	1802.3	1857.3
3.8539	6.688	0	0	1.7595	0	0	0	21.091	53.301	64.068	81.456	109.87	125.21	158.04	194.29	225.94	213.2	225.98	255.06	263.78	299.53	268.82	292.5	303.09	315.26	358.72	394.36	487.58	546.42	630.61	648.27	716.65	774.03	863.05	836.32	892.8	913.91	957.84	1100.9	1013	1059.7	1044.6	1085.1	1113.9	1114.4	1122.8	1136.6	1135.8	1204.9
28.51	19.782	0	0	0	0	0	0	0	0	0	0	0	0	0	24.889	6.1938	15.173	24.966	33.586	52.729	82.881	59.527	68.417	83.048	123.31	124.74	140.78	133.73	142.04	159.53	212.72	232.37	243.19	243.57	251.11	241.09	257.26	261.04	276.04	283.59	311.08	319.38	312.3	278.53	286.11	246.49	243.34	279.4	280.11
1.7035	0	12.107	7.9266	0	0	0	0	1.8927	21.018	31.299	59.67	61.472	112.77	146.89	184.34	176.41	213.64	232.82	250.93	273.19	287.42	302.56	326.78	325.71	335.46	353.43	343.97	325	301.67	346.09	344.45	308.74	385.26	353.16	385.71	346.53	335.05	334.1	321.96	299.07	317.9	312.99	338.12	291.55	274.3	271.88	274.3	278.03	259.23
10.978	7.1655	12.148	3.9982	0	0	0	0	0	0	0	0	0	0	0	0	0	0.45891	2.3888	16.1	25.045	28.906	70.764	0	0	0	0	26.654	112.34	204.57	323.84	434.95	566.39	698.15	825.81	1016.3	1163	1289.1	1526.3	1534	1704.8	1880.1	1929.3	2049.9	2180.8	2204.8	2492.3	2305	2361.6	2470.2
16.873	9.7164	0	1.304	0	0	3.7081	47.387	114.89	186.81	311.16	433.7	557.27	675.2	805.81	944.2	1069.6	1136.3	1221.6	1346.3	1417.8	1461.3	1495.8	1567	1585.5	1685.9	1818.4	1876.2	2087.3	2264.9	2471.8	2636.2	2829.7	3061.4	3228.1	3455.7	3664.7	3926.8	3896.5	4039.6	4206	4232.1	4442.4	4600.2	4477.4	4610.1	4731.6	4778.3	4748.4	4987.3
24.864	19.207	5.3037	6.0661	2.693	0	0	0	0	22.996	62.973	140.56	186.96	284.37	337.3	377.5	480.92	533.57	588.97	614.95	623.99	640.98	696.95	703.38	750.07	818.24	877.93	928.67	1032.9	1120.2	1267	1410	1497.7	1658.5	1730.9	1844.7	1963.7	2075.3	2154.7	2258.1	2329.9	2378	2421.7	2512.3	2530.3	2587.5	2571.1	2582.6	2609.4	2547.3
6.546	5.2261	0	6.5842	0	0	0	0	0	0	2.1726	13.129	27.375	30.883	38.565	55.578	50.36	76.569	82.456	104.66	129.57	129.68	135.1	132.16	158.19	168.24	199.49	206.69	228.63	248.66	292.83	302.15	369.59	396.92	422.61	436.62	485.09	536.15	549.07	577.52	626.32	619.28	637.9	650.57	648.95	676.52	672.19	678.74	683.63	693.06
46.063	18.316	0	0	0	0	2.1988	48.874	90.189	186.63	253.04	354.82	503.18	596.46	710.59	811.28	975.97	1016.8	1104.7	1169.1	1215.5	1321.3	1376.6	1434.7	1471.8	1513.1	1546.2	1563.8	795.33	772.37	829.22	865.68	1054.8	927.37	894.13	1045.4	1266.2	1282.2	1411.6	1333	1345.8	1388.3	1579	1519.5	1726.3	1553.3	1934.6	2013.2	1966.3	1998.5
0	0	0	0.80775	0	6.0853	16.875	36.642	87.906	143.61	203.55	283.85	341.59	427.76	506.85	571.79	618.33	657.51	741.92	752.99	793.01	857.82	973.46	863	880.3	906.51	962.4	958.06	1033.3	1071.7	1120.6	1147.5	1229.6	1279.1	1280.2	1340.1	1374.4	1382.3	1414.3	1457.5	1497.7	1526.2	1568.7	1570.9	1618.4	1561.8	1597.6	1583.5	1658.5	1652.3
0	0	0	4.373	0	14.303	25.463	53.044	93.893	147.03	244.64	314.2	437.26	528.48	591.8	695.43	764.28	873.74	950.45	1043.9	1082.8	1144.7	1203.4	1266.7	1268.9	1363.1	1405.5	1512	1664.2	1687.1	1937.4	1938.9	2064.1	2112.5	2299.4	2436.9	2556.3	2510	2673.5	2769.1	2907.8	2907.8	2986.9	3065.5	3101.3	3233	3348	3433.7	3534	3588.1
16.106	0	0	0	3.377	12.163	20.186	63.668	95.26	168.12	236.21	330.09	426.49	491.86	584.62	619.14	703.42	762.06	782.21	868.49	866.64	987.97	1008.6	1034.7	1010.6	1028.7	1063.2	1072.6	1088.4	1135.5	1138.3	1135.6	1154.8	1217.9	1201.2	1265	1272.7	1271.1	1275	1302.6	1350.2	1371.7	1374.6	1381.7	1416.6	1393.1	1408.5	1396.4	1388.2	1381.1
23.723	3.5695	0	0	0	0	5.6057	34.038	95.843	162.8	260.62	429.01	517.6	659.53	764.6	915.63	1045.2	1149.2	1239	1328.6	1372.6	1408.6	1485.3	1443	1528.8	1538.6	1579.2	1608.3	1633.8	1648.4	1654.1	1709.5	1734.2	1794.2	1763.2	1830.9	1860.9	1838.3	1863.7	1894.7	1909.6	1886.5	1874.7	1868.7	1850.1	1823.8	1835.9	1830.3	1823.3	1797.5
2.7327	9.0577	3.2715	1.8232	0.27595	0	0	25.671	43.822	80.682	151.46	259.4	385.9	468.5	542.83	668.65	780.7	932.33	1057.2	1026.4	946.69	1020	1039	1056.6	1091.6	1179.9	1106.9	1175	1231.1	1212.7	1256.9	1292	1334	1343.3	1389.9	1453	1504.2	1487.8	1540.1	1567.4	1645.7	1714.9	1677.4	1720.3	1730.8	1718.7	1710.8	1692.4	1725.1	1709.9
25.191	0.79207	0	16.17	0	0	0	0	31.987	66.009	99.42	147.48	218.82	246.14	305.61	317.98	382.08	445.47	507.76	514.48	578.89	593.03	647.65	711.29	691.53	715.71	731.42	752	763.43	776.82	779.31	745.76	755.15	805.13	786.55	812.43	836.34	842.99	860.77	848.3	849.76	865.09	883.7	870.84	864.49	873.7	827.46	798.26	786.38	797.53
7.9368	0	0	3.9568	0	11.064	20.597	28.532	65.57	111	173.69	211.14	334.16	386.45	428.23	511.37	557.91	609.47	660.47	684.09	688.68	752.21	799.84	832.83	871.41	885.97	976.15	1018.4	1078.3	1127.3	1201.8	1268	1419	1584.9	1615	1703.2	1736.2	1842.2	1953.2	1958.1	2017.6	1992.5	2003.1	2047.2	2092.8	2135.7	2073.1	2124	2108.6	2129.6
0	0	8.4622	0	6.3339	0	0	0	0	0	0	0	0	0	0	0	0	0	0	0	0	0	0	0	0	0	0	0	0	0	0	0	0	0	0	0	0	0	0	0	0	0	0	0	0	0	0	0	0	0
32.898	19.402	0	0	0	4.6236	0	0	0	0	0	0	0	0	0	0	0	0	0	0	0	0	0	0	5.7623	54.592	43.852	58.922	28.338	63.238	112.98	145.45	161.44	233.18	224.4	251.86	194.77	228.59	285.33	308.91	339.57	410.23	427.43	450.56	437.59	497.63	493.34	529.93	573.2	631.26
24.376	0	2.4448	0	0	0	14.519	13.177	47.474	82	118.97	160.15	218.14	273.12	319.29	360.42	394.9	421.64	492.08	513.01	557.03	586.84	593.45	609.78	631.23	620.35	644.65	694.59	682.85	703.4	707.61	755.63	772.02	813.05	793.2	806.73	825.41	853.91	883.34	850.38	867.28	822.52	839.77	833.12	873.37	879.29	892.79	878.21	838.38	846.74
12.137	5.8269	10.846	0.46747	0	0	0	9.6485	19.665	72.894	129.92	209.28	284.61	393	478.63	594.61	728.33	777.75	937.56	953.38	1094.9	1148.3	1220.3	1237.5	1326.9	1382.6	1426.4	1472.5	1593.5	1532	1624.5	1696.5	1711.6	1709.7	1834.6	1837.5	1747	1707.2	1777.2	1746.9	1772.4	1910.7	1983.6	1953.1	1687.3	1896.3	2025.8	1915.9	2056.9	1936.1
30.824	8.5087	6.1783	0	0	0	0	19.287	67.523	122.4	213.78	241.74	366.76	480.2	572.96	620.64	728.51	849.38	957.72	1027.9	1077.6	1099.1	1159.5	1182.6	1146.5	1231.1	1260	1340.8	1358.3	1438	1454.9	1504.3	1629.2	1603.7	1751.3	1714.9	1773	1766.9	1803.9	1819.3	1863.3	1897.2	1915.5	1965.7	1965.2	1963.3	2003.4	2037.6	2041.8	2049.4
0	32.703	4.592	15.431	2.0599	0	0	0	0	0	0	0	10.274	16.15	3.6758	11.862	38.408	35.999	73.378	83.452	91.523	122.38	98.836	130.94	144.37	175.71	225.37	254.03	362.92	457.24	522.3	606.18	713.08	762.89	826.59	858.59	935.9	975.59	1035.4	1055.4	1122.2	1138	1173.8	1137.9	1190.2	1174.7	1190.2	1217.6	1212.8	1187.6
18.839	0	0	0	0	11.301	8.1144	33.542	63.086	109.38	179.34	230.89	297.22	356.03	385.79	460.94	493.09	516.04	529.39	539.99	567.78	593.67	602.8	596.15	668.68	642.32	660.87	710.6	688.57	660.17	679.68	680.9	668.2	688.94	646.97	639.24	600.92	593.91	593.74	575.16	585.08	606.06	590.45	586.78	556.98	534.16	488.87	470.45	469.28	463.46
0	12.884	2.2841	0	0	15.831	18.297	77.232	130.04	186.6	271.51	339.41	351.65	474.01	555.02	659.2	755.6	860.11	847.54	883.17	920.03	951.74	1028.6	1025.2	1079.4	1167.5	1174.5	1154.6	1202.9	1260.2	1407.8	1347.7	1479.1	1503.7	1504.4	1559.2	1623.9	1647	1693.7	1748.6	1748	1757.3	1780.3	1820.8	1820.4	1753	1766.3	1819.2	1778.8	1784.7
8.4891	13.442	4.2798	0	0	0	0	0.54174	32.153	66.289	159.31	219.43	320.83	416.7	450.97	593.06	667.75	747.61	843.24	930.65	1004	1083.9	1169.3	1368.4	1447.8	1462	1508.6	1509.1	1571.2	1598.1	1676.5	1761	1849.9	1890	1941.7	1990.8	2010.9	2096.4	2063.5	2155.4	2212.9	2193	2280.7	2266.6	2209.5	2304.9	2327.9	2283.9	2257.3	2266.8
37.65	45.186	0	27.482	0	0	6.5248	0	15.251	91.389	188.19	253.03	337.84	439.46	475.47	692.52	675.4	791.8	841.3	860	954.08	936.41	1030.6	1043.3	1115.9	1155.9	1226.8	1278.8	1276.2	1288.1	1382.5	1391.9	1502.7	1562.6	1681.9	1789.7	1845.5	1915.4	1970.9	2090.7	2188.9	2228.3	2353.4	2429.9	2438.8	2505	2578.6	2608.4	2608.5	2713.7
14.426	8.1176	4.4377	0	0	0	0	1.8762	20.426	80.2	133.86	202.45	256.76	338.44	420.6	498.89	598.5	650.34	718.22	767.14	815.61	873.4	864.08	952.51	999.9	1068.7	1137.9	1214.9	1336.9	1427.6	1498.1	1660.8	1782.2	1929.8	2108.5	2180.7	2338	2482.4	2558.2	2734	2956	3083.5	3213.7	3353.6	3429.2	3680.5	3742.6	3870.1	3993.9	4114.1
15.894	1.035	0.6012	0	1.409	0	0	0	5.6197	0	9.566	7.0494	1.6341	0	14.726	15.072	19.516	14.309	9.6817	28.113	26.693	35.173	41.264	47.912	80.996	89.753	79.904	61.838	115.31	164.43	199.58	258.78	309.55	355.34	430.54	491.91	549.73	591.76	645.93	708.55	742.6	843.15	868.95	800.72	883.88	883.96	877.91	939.17	919.04	1026.5
0	0	12.984	1.5159	10.734	14.046	13.122	11.066	21.23	34.337	71.887	95.38	132.87	166.95	171.79	213.07	253.33	282.96	316.9	330.82	363.39	396.97	511.53	418.19	407.99	424.4	443.17	445.95	459.71	463.82	486.68	522.49	567.69	588.59	636.88	674.84	749.11	784.68	832.49	819.99	847.48	929.07	942.1	944.28	951.63	930.34	992.81	1022	997.35	999.69
0	3.1073	0	11.257	0	6.0601	3.9593	37.463	65.573	126.26	202.42	249.82	324.69	444.35	571.5	709.09	759.02	859.58	974.77	1010.6	1109.1	1120.4	1147.4	1189	1240.5	1283.2	1369.1	1472.2	1595.1	1686.8	1844.3	1966.9	2267.2	2362.6	2496.3	2637.6	2723.5	2934.3	2977.8	3023.2	3019.6	2875.2	2956.8	3229.9	3077.7	3251.6	3278.8	3339.1	3422.7	3398.9
38.973	9.9464	0	0	0	0	2.872	5.5627	40.453	96.897	158.23	227.91	303.38	404.77	532.96	574.9	612.11	658.08	735.48	795.75	799.99	815.88	841.18	905.18	920.06	975.65	969.12	1012.5	1028.5	1088	1103.7	1146.8	1207	1283.2	1323	1323.2	1385	1441.3	1336.7	1325.8	1357.2	1413.6	1427.8	1438.9	1496.9	1501.9	1548.7	1574	1605.8	1622.8
37.384	0	0	0	0	0	6.9328	75.636	175.43	293.89	420.02	581.99	730.78	888.84	1030.1	1184	1264.3	1375.4	1478	1566.4	1649.8	1739.2	1736.1	1794.5	1908.8	1952.7	1970.4	1988.3	2029.8	2038.5	2162.5	2174.2	2179.2	2134.5	2189.4	2272	2350.3	2358.6	2402.7	2402.5	2396.4	2407.4	2419.6	2413.3	2414.7	2408.9	2405.3	2394	2394.6	2360.5
0	0	0.075527	0	1.3861	0	9.2159	58.921	110.27	206.68	355.57	462.44	613.62	770.04	873.16	1053.9	1191.2	1290.8	1394	1526.9	1601.9	1661.5	1709.6	1703.9	1793.8	1797.4	1796	1841.9	1817.9	1853.6	1861.3	1904.2	1929.6	1894	1926.8	1974.4	2033.9	2040.2	2153.2	2159	2122.2	2197.6	2187.9	2169	2206	2208.9	2175.2	2147.1	2182.8	2139
20.601	1.7275	0	0	0	0	46.338	154.7	296.57	528.2	749.3	1060.8	1329.6	1571.7	1828.9	2050.6	2130.4	2448.7	2669.7	2603.5	2764.4	2878.8	2851.8	3047.9	2881.3	2922.6	3096.9	3102	3201.6	3353.2	3469.9	3764.7	3881.4	4104.2	4181.4	4404.5	4518.2	4684.6	4633.3	4809.1	4898.7	4925.5	4885.2	5012.9	5058.2	5218.9	5261.3	5200.9	5416.4	5399.1
34.784	8.5923	0	5.4486	4.955	0	0	0	0	0	0	0	0	0	0	0	0	0	0	0	0	0	0	0	0	0	0.24748	26.682	47.78	115.2	208.71	244.68	337.71	456.38	459.98	525.86	532.25	580.7	617.73	633.95	730.25	738.19	761.3	775.15	811.95	802.19	807.88	857.61	823.08	816.17
9.087	0	0	0	0	3.5519	25.857	68.024	127.95	217.04	329.63	447.22	600.09	712.62	775.84	948.47	1038.3	1135.5	1307.6	1386.3	1489.1	1548	1634.1	1597	1636.7	1549.1	1764.6	1913.3	1771	1821.3	1940.6	2017	2187	2260.6	2330.2	2448.2	2540.5	2604.8	2797.9	2855.3	3048.3	3136.7	3178	3267.6	3328.7	3366.3	3363.6	3446.2	3535.8	3528.9
38.112	19.636	17.206	0	0	0	0	1.9817	45.864	117.47	187.12	248.22	335.8	449.25	540.73	576.7	684.88	710	787.01	850.7	867.54	898.37	994	1083.3	1063	1156.8	1067	1124.1	1119.4	1137.1	1162.5	1133.6	1147.4	1190.4	1173.3	1204.4	1230.1	1224.4	1300.3	1261.9	1318.1	1382.2	1285.6	1374.3	1405.3	1407.6	1257	1223.8	1238.2	1266.9
0	0	0	0	39.381	181.43	301.47	260.32	391.53	507.89	571.55	680.9	707.14	819.19	749.73	801.65	859.48	904.04	1015	1034.5	1071.6	1090.7	1189.5	1201.6	1255.4	1316.6	1289.8	1318.8	1390	1466	1552	1580.8	1635.5	1684.1	1824.9	1974.4	1976.8	1976.5	2114.3	2165.9	2272.1	2355	2377	2372.1	2407.2	2447.8	2446.2	2516.9	2518.6	2536.6
0	0	0	2.1375	0	2.1218	16.88	11.87	52.155	100.21	173.2	252.42	456.9	569.54	662.26	804.27	990.91	1073	1237	1305.1	1490	1607.9	1676.8	1789.5	1835	1866.8	1923.3	1987.9	2012.2	2046	2117	2095.2	2137.9	2139.3	2183.5	2168	2180	2130.5	2185.9	2171.7	2263.5	2247.6	2243.7	2220	2191.7	2150.8	2185.3	2215.4	2196.5	2213.7
19.924	0	0	21.663	0	7.8503	0	2.8946	35.482	86.74	148.93	210.79	294.62	353.7	428.67	472.02	544.24	665.3	701.58	776.65	820.38	867.33	887.97	950.35	1002.4	971.43	1033.1	1140.9	1188	1226.4	1315.7	1366.6	1517.4	1580.8	1640.9	1718	1686.7	1744	1816.4	1789.9	1893.4	1885.3	1950.5	1962.4	2016.2	1981.3	2039.9	2048.9	1999.9	2020.2
0	0	0	0	20.807	79.473	144.76	214.08	324.02	475.53	590.18	713.62	906.39	1086.7	1235.8	1415	1553	1687.7	1783.9	1947.9	1989.5	2120.3	2254.3	2302	2412.1	2435.6	2389.4	2434.6	2575.5	2531.1	2628.1	2676.8	2751.9	2678.4	2758.2	2758.6	2679.5	2769.1	2756.5	2750.6	2765.3	2841.9	2795.1	2815.8	2776.5	2777.6	2732.9	2774.3	2779	2749.1
0	0	0	0	57.891	40.624	103.71	108.77	127.2	203.07	216.48	270.18	358.15	426.63	501.09	524.17	587.25	652.98	684.33	826.18	856.37	878.94	819.33	832.87	794.61	989.39	900.16	916.26	980.09	1177.2	1079.2	1091.6	1130.7	1478.5	1565.9	1732.2	1826.5	1867	1669.6	1716.7	1663.9	1646.3	1642.4	1716.1	1884.3	2085.5	2223.7	2138.8	2234.8	2238.9
0	0	0	2.8635	4.3507	5.7459	2.275	3.1927	16.567	42.831	78.533	127.92	167.88	196.98	220.35	254.57	284.04	322.17	340.6	380.29	403.58	428.24	481.75	489.47	530.04	564.22	610	673.1	736.81	831.47	943.32	1053.4	1182.4	1312.6	1447.2	1616	1710	1887.6	1968.5	2099.7	2188.8	2317.6	2447.3	2507.8	2656	2697.3	2757.6	2770.5	2855.3	2808.9
0	0	9.2987	0	1.2174	6.248	23.169	65.761	155.31	273.07	428.79	628.49	819.79	1066.1	1272.2	1507	1706.5	1881.3	2084.5	2265.9	2390.7	2608.7	2631.4	2685.3	2769.7	2916.8	2936.2	3079.4	3152.2	3099.9	3253.7	3324.5	3250	3315.6	3404.1	3547.6	3541.3	3585.3	3691	3005.2	2977.6	2971.2	3060.5	2997.4	3004	3000.5	2999	3013.6	3056.6	2995.5
0	0	0	2.3746	2.3293	4.4234	21.198	67.219	108.56	167.5	249.27	340.21	425.51	512.29	560.45	689.71	761.38	878.22	930.79	991.7	1072.2	1157.5	1180.3	1236	1339.5	1389	1465.5	1539.8	1646.3	1688.7	1745.3	1761.5	1815.5	1853.2	1849.7	1982.8	2000.5	2121.4	2161.9	2177.2	2335.1	2339.1	2395	2358.1	2430.7	2427.9	2461.5	2485.5	2501.2	2561.6
0	9.449	0	1.1213	0	0	0	0	0	0	0	17.835	22.973	43.274	45.826	61.584	75.627	74.629	88.398	118.02	131.68	154.35	175.42	210.49	240.57	318.54	379.9	462.13	572.1	655.71	766.62	893.09	971.95	1080.5	1206.6	1338.8	1485.3	1500.3	1593.9	1672.1	1823.7	1912.7	2024.8	2049.4	2026.8	2181.3	2389.8	2474.9	2554.1	2515.3
0	0	0	15.525	1.3582	5.618	16.748	20.011	38.536	48.825	91.893	119.56	139.39	196.38	216.98	259.83	277.76	299.52	311.73	333.86	368.29	379.07	414.77	427.38	451.73	478.18	508.07	439.1	442.12	465.71	482.24	496.12	519.29	534.87	558.24	588.97	628.29	628.03	645.3	643.5	678.72	682.01	678.59	694.68	678.05	706.84	685.45	689.26	695.99	703.49
0	0.58245	0.059725	0	0	3.4549	9.8284	26.33	82.871	155.36	230.84	332.5	436.28	585.01	675.69	799.19	924.62	1049.5	1160	1261.2	1339.7	1424.5	1412.9	1533.2	1456.9	1601.3	1649.7	1745.8	1802.5	1950.8	2097.7	2118.7	2092.3	2362.4	2509.7	2685.8	2686.7	2766.1	2728.5	2846.1	2944.9	2944.7	3016.8	2999.8	2969	3017.7	2844.4	2958.8	2852.9	2945
0	4.0081	0	0.53074	1.9611	0	0	0	11.596	17.659	31.751	60.317	85.975	97.648	116.17	166.34	169.45	194.93	207.57	231.86	251.09	261.28	280.26	287.86	307.51	314.84	340.97	345.08	369.34	377.58	389.2	420.99	440.85	441.76	480.14	498.5	512.33	525.88	560.49	560.02	585.19	606.13	616.89	616.38	612.23	609.98	617.55	602.77	620.45	634.37
22.278	3.5886	0	0	0	0	13.528	47.114	128.8	234.01	399.14	525.05	696.77	874.38	1073.1	1283.2	1438	1637.6	1744	1930.6	2101.8	2268.4	2210.9	2499.6	2633.8	2769	2832.3	2783.6	3014.2	3014.8	3189.4	3286.7	3319.9	3204.8	3475.5	3499.2	3572	3647.3	3590.5	3700.6	3724.9	3694.5	3806.9	3825.3	3679.1	3555.5	3731.9	3645.7	3655	3628.5
22.593	4.5557	0	9.3882	0	0	0	0	20.001	66.922	130.04	189.44	286.65	364.88	471.26	542.49	613.93	704.72	777.16	874.42	925.51	1036	1066.8	1104.6	1196.4	1211	1262.7	1432.7	1502.6	1615.3	1760	1853.7	2003.7	2238.5	2306.4	2518.4	2552.3	2614.5	2684.8	2817.4	2990.5	3097.6	3099.2	3255.2	3238.1	3238.5	3199.4	3264.3	3219.3	3278
20.147	19.617	0	10.752	7.7964	0	0	0	8.5772	36.252	38.958	85.982	88.053	137.35	169.16	153.31	201.86	253.23	298.79	295.89	338.96	343.89	358.84	361.14	386.58	400.64	491.74	571.2	730.75	800.79	942.71	1074.6	1242	1317.3	1312	1487.5	1564.8	1648	1714.1	1722.1	1805	1868.1	1804.5	1917.4	1787.5	1778.6	1831.6	1781	1844	1788.6
0	0	0	0	18.254	19.728	33.786	65.433	107.81	160.8	223.29	285.7	349.38	435.88	475.99	542.5	618.3	688.03	756.16	781.88	832.15	876.67	843.43	920.91	974.58	993.18	1052	1068.5	1112.5	1159.9	1238.5	1286.1	1379.9	1403.8	1424.5	1468.6	1414.5	1420.3	1469.4	1478.2	1507.2	1530.4	1547	1557.6	1558.1	1592.6	1588.3	1558.4	1599.3	1585.2
0	5.1989	2.3666	0.20642	1.1225	0	0	0	0	0	0	0	0	0	0	0	0	0	0	0	0	0	0	0	0	0	0	0	0	0	0	4.4177	29.095	63.695	86.07	110.12	138.9	155.96	180.39	240.67	275.43	313.78	296.53	338.65	374.79	373.55	383.99	359.16	439.58	447.6
0	0	0	18.931	5.3661	15.813	12.294	51.374	102.79	173.75	282.76	389.64	524.73	695.38	791.91	998.56	1130.2	1210.5	1395	1520.3	1656.9	1699	1872.6	1964.5	1971	2099.1	2253	2262.7	2341.8	2458.7	2598.2	2664.9	2782.6	2858.9	2838	2922.2	2967.3	3118.1	3282.7	3397.8	3473.9	3585.5	3586.7	3557	3625.3	3476.3	3574.4	3589.3	3197	3226.8
0	0	0	3.0478	14.391	7.2595	18.953	33.4	50.312	72.284	96.815	105.9	162.54	193.58	218.21	260.5	273.26	318.1	319.6	325.24	260.16	375.52	413.04	363.19	379.53	374.93	405.38	419.9	450.19	535.74	618.43	675.3	739.21	784.51	868.16	941	1016.8	1043.4	1116.1	1151.4	1168.7	1220.5	1236.5	1262.3	1288.1	1331.7	1294.6	1369.9	1364.5	1391.3
29.409	6.4481	0	4.7265	0	0	0	0	31.122	102.97	185.75	295.97	410.05	522.71	671.06	741.47	802.6	920.77	1015.7	1114	1052.5	1141.7	1169.5	1182.7	1164.3	1207.8	1287.6	1360.5	1369.7	1496.5	1559.1	1632.6	1713	1747.4	1788.1	1894.4	1985.9	2013.9	2038	2021.9	2095.3	2104	2090.1	2128.9	2168.8	2244.4	2114.8	2160.2	2150.1	2181.5
43.138	18.628	0	0	0	0	0	0	0	0	32.958	40.883	54.323	89.313	100.2	156.85	154.11	150.66	187.16	204.01	217.91	241.07	230.18	252.66	296.5	336.82	352.49	380.73	400.29	440.06	506.04	518.81	573.68	609.05	672.35	723.23	761.05	830.94	878.51	949.02	1048.3	1093.6	1161.7	1186.4	1175.5	1214.2	1225.3	1180.8	1211.7	1243.4
29.852	5.3786	0	0	0	0	0	0	0	0	24.694	30.775	60.92	108.51	122.14	209.15	189.31	223.89	273.58	289.34	350.4	384.18	392.71	425.3	437.8	507.91	482.53	490.93	448.65	448.64	458.48	481.23	473.74	492.54	509.37	514.09	513.69	501.71	381.2	349.39	362.4	378.63	374.89	373.45	321.25	315.26	272.87	284.08	251.46	282.76
26.528	0	0	0	0	0	0	29.548	63.497	124.08	169.42	234.05	319.66	379.78	439.81	487.79	520.85	566.44	612.52	659.49	636	684.83	671.07	743.91	701.52	699.12	749.21	813.05	857.99	925.66	1029.1	1058.3	1199.5	1262.4	1355.2	1459	1521.1	1651.1	1720.7	1738.9	1799.7	1879.7	1891.5	2039.8	2043.3	2050	2027.1	2076	2169.6	2182.9
48.651	85.123	0	39.219	34.073	0	6.139	23.406	42.786	64.291	120.68	184.72	252.83	334.6	444.07	541.04	645.57	454.88	768.18	825.83	879.38	911.61	880.12	540.05	962.05	676.4	749.59	910.56	1266	1513.4	1772.8	1859.8	2088.5	2245.1	2417.1	2603.6	2547.5	2877.7	3114.2	3195.1	3098.5	3761.3	3623	3657.6	3662.6	3822.8	3805.5	3667	3807.4	3841.9
18.863	2.7409	0	8.137	0	0	0	0	19.113	52.179	99.279	143.62	187.24	236.17	264.59	287.1	317.13	381.83	438.07	469.09	285.71	317.8	339.63	331.66	363.79	373.96	392.54	445.65	488.1	533.97	619.13	683.24	743.66	803.97	901.05	935.09	997.23	1078.5	1104	1109.4	1194.6	1193.4	1224.5	1282.9	1294.5	1302.5	1299.2	1334	1296.4	1342.3
35.834	27.205	0	0	0	0	0	14.216	73.161	142.03	246.25	346.64	482.4	542.32	637.14	732.19	860.36	953.13	1022.3	1130.6	1185.1	1215.5	1210.5	1292.1	1286.7	1318.2	1420.8	1418.8	1635.7	1611.1	1722.4	1771.1	1798.9	1880	1938.2	1972.5	2145.1	2313.3	2052	2027.1	2084.9	2081.3	2208.9	2169.6	2200	2140.7	2231.6	2042.9	2182.8	2321.2
14.504	0	0	7.4264	0	0	0	0	0	0	0	18.399	10.935	19.518	36.398	14.451	18.419	31.889	40.492	57.098	63.393	110.73	176.26	220.45	243.62	331.05	395.11	490.83	526.28	613.54	744.06	790.63	865.45	935.9	986.78	1021.3	1105.3	1161.2	1240.8	1292.5	1338.6	1310.9	1379.9	1351.2	1328.7	1355.5	1357.3	1410.6	1366.8	1369.4
0	0	1.067	13.315	22.432	8.7914	17.426	32.261	88.503	183.51	341.32	509.53	650.93	814.64	1005.6	1172.1	1328.6	1513	1556.8	1726.9	1741.6	1823.9	2035.1	2020.3	2077.2	2126.8	2209.5	2283.6	2393.6	2447.4	2661.7	2744.9	2913.2	3106.6	3392.5	3524.9	3481.1	3783.9	3790.3	3807.8	4051.3	3803.4	3541.2	4027.3	3921.1	3903.4	3900.6	4008.9	3961.5	3902.5
19.169	23.446	0	0	0	0	0	10.785	44.457	124.2	217.38	299.42	409.89	559.32	614.37	784.82	869.92	980.43	1106.8	1169.5	1209.7	1249.2	1296	1284.6	1373.4	1462.5	1513.7	1568.9	1674.7	1693.4	1846.2	1884.2	2130.7	2132	2285.5	2530.9	2572.2	2648.3	2720.6	2859.2	2947.8	3075.5	3101.3	3212.1	3291	3337.1	3460.6	3385.4	3462.9	3415
0	19.098	15.5	7.5821	4.3318	0	0	0	11.309	0	57.364	37.438	61.164	123.71	127.58	122.59	126.37	147.06	207.42	146.17	173.67	225.42	223.77	182.77	194.68	240.84	280.66	348.41	423.57	474.46	636.3	708.11	808.26	961.64	1042.3	1086	1273.1	1259.1	1421.8	1456.5	1520.2	1627.8	1629.6	1682.7	1667.1	1654.6	1703.4	1695.6	1784.5	1777.9
12.823	0	0	0	0	0.23409	22.149	38.705	80.184	138.81	224.39	299.79	378.17	474.29	602.05	741.62	853.06	950.95	1016.2	1078.1	1125.4	1231.3	1208.7	1248.2	1307.5	1271.8	1342.1	1418	1404.6	1477.4	1481.9	1498.4	1533.2	1613.4	1655.1	1679.7	1716.5	1722.8	1698.6	1700	1710	1720.5	1760.4	1751	1723	1738.2	1736.1	1756.4	1749.6	1742.2
23.808	0.68838	0	0	3.345	0	8.4259	50.389	128.43	216.48	385.25	506.83	665.2	868.7	1018.7	1255.9	1420.4	1611.2	1827.7	2052.2	2175.9	2349.1	2514.5	2602.3	2750.3	2832.8	2867.2	2930.8	3021	3046.8	2941.7	3072.2	3113.9	3181.1	3100	3038.5	3137.5	3167.5	3117.9	3094.5	3115.7	3147.9	3098.3	3078.3	3129.4	3122.8	3137.6	3129.7	3097	3074.9
0	0.40962	12.921	0.12189	0	8.6389	0	12.864	34.595	63.242	27.995	85.673	58.223	114.06	184.59	225.22	256.84	215.25	210.57	227.12	206.56	218.16	206.84	225.66	230.24	251.01	313.29	266.13	240.42	276.88	439.95	461.17	555.7	593.59	633.79	599.92	747.38	828.91	798.07	873.28	804	1311.6	1466.5	1097	1112.1	1133.1	1157.8	1224.2	1235	1267.7
29.557	8.7094	0	0	0	0	15.269	14.042	63.178	122.81	199.33	264.23	355.84	453.08	512.83	622.65	684.09	738.23	826.72	901.82	959.01	1029.5	1034.3	1010.5	1021.5	1086	1132.8	1130.7	1196.7	1218.2	1239.2	1249.5	1243.9	1265.5	1311.2	1308.9	1294.4	1309.4	1288.5	1312.4	1310.6	1296.7	1334.4	1225.4	1236	1244.6	1244.9	1238.8	1262.3	1256.2
0	0	0	5.6367	24.625	14.921	31.253	49.836	101.16	179.05	271.01	350.15	504.46	608.94	801.19	916.04	1065.8	1177.4	1265.9	1373.9	1423.8	1520.5	1591.2	1652.6	1703.9	1737.2	1825.1	1933.3	2032.3	2135.1	2305.7	2408.5	2590.2	2717	2931.4	3079.7	3075.8	3233.3	3364.3	3501.3	3673.3	3734.1	3811	3923.5	3803.1	3967	3912.1	3990.6	4001.3	3873.1
40.334	11.489	0	0	0	0	0	0	0.19077	32.886	44.587	78.294	89.02	156.28	183.46	234.79	280.66	358.18	426.93	436.98	482.76	504.56	521.11	537.69	561.35	574.89	602.55	575.31	596.72	600.42	646.42	696.27	801.14	815.61	751.95	738.85	701.29	742.76	767.52	791.01	774.07	756.52	703.56	721.26	725.51	685.32	746.08	736.85	742.77	746.82
33.794	0.20103	11.346	0	0	0	0	0	0	0	0	0	0	24.751	55.526	61.066	87.717	101.11	122.78	142.19	149.91	195.68	178.42	196.09	216.5	224.91	255.51	307.14	334.7	413.64	446.13	480.1	544.31	595.19	619.22	691.29	747.35	783.44	846.55	865	864.44	907.01	933.21	935.95	959.44	976.82	1044.3	1009.6	1037	1006.2
0	2.7644	0	6.3516	0	0	13.807	47.347	114.29	181.95	295.44	410.56	570.64	731.97	988.54	1203.7	1351.3	1475.6	1600.1	1720.5	1890.4	2003.7	2065	2231.8	2220.1	2188.7	2376.8	2727.7	2685.7	2617.2	2773.4	2817.4	2909.3	2927	2954.8	3020.8	3083.1	3225.5	3301.5	3460.2	3723.1	3562	3914	3862.2	3939.1	4250.6	4244.4	4388.1	4311.6	4436.7
11.921	0	0	0	0	13.53	0	5.1048	0	11.086	9.1355	57.763	84.326	120.82	122.45	201.96	231.41	215.32	246.84	292.11	358.13	386.67	343.51	377.38	406.34	454.62	480.72	526.52	525.16	553.42	643.92	745.89	810.58	870.11	919.94	1069.5	1111.6	1213.8	1248.2	1325.8	1340.1	1061.1	1109.5	1128.2	1089.3	1089.7	1085.2	1115.1	1125.2	1156
21.548	0	5.0262	0	0	0	7.1657	27.225	73.028	134.59	207.75	297.98	375.12	473.82	551.73	628.54	692.43	721.42	800.03	842.91	904.14	933.63	966.23	1002.8	1008.8	1031.3	1126.1	1125.7	1177.1	1212	1311.1	1315	1338.7	1444.1	1425.1	1475.2	1535.7	1542.8	1601.4	1603.2	1592.8	1593.8	1604.9	1601	1577.6	1552.2	1561.7	1607.5	1594	1590.6
8.9465	9.8083	0	0	0	13.896	4.5705	0	0	12.774	47.712	40.524	112.28	99.88	109.44	114.35	132.13	168.4	194.81	192.32	231.17	237.87	227.77	219.65	260.09	285.85	428.77	575.71	798.09	990.56	1202.1	1442.9	1643.3	2016.7	2140.9	2427.7	2659.7	2774.7	2982.9	3218.8	3249.3	3249.5	3294.4	3411.2	3540.8	3616.2	3820.2	3683.7	3801.9	3831.5
0	0	0	14.303	3.9856	11.001	13.896	71.353	151.37	291.84	417.26	572.58	708.73	902.13	1030.5	1230.5	1446.2	1566.3	1720.4	1869	1990	2150.3	2265.3	2372.4	2404.3	2538.8	2588.1	2658.9	2659.3	2713.1	2729.8	2750.9	2836.2	2908.5	2950.5	2985.8	2991.2	3040.5	3101.7	3116.3	3153.6	3176.9	3226	3296.2	3211.6	3274.3	3236.5	3211.1	3209.1	3252.9
11.7	15.051	22.066	35.52	26.316	0	0	0	0	0.067683	0	5.729	17.872	67.093	79.312	144.68	154.06	207.67	234.26	231.33	240.73	269.89	278.68	263.27	311.06	312.18	310.04	334.64	409.98	406.23	454.02	494.08	573.12	641.61	719.14	780.89	916.41	939.19	1005	1079.1	1156.9	1267	1283.4	1315.5	1405.7	1409.9	1471.3	1437.4	1568.7	1487.8
0	0	0	6.9974	3.7152	8.0512	11.362	12.706	13.916	9.2714	25.022	17.903	23.774	28.961	70.74	46.155	58.957	72.985	76.894	77.831	99.391	100.48	120.2	109.54	124.5	125.39	133.22	143.3	140.9	171.29	182.54	200.75	237.63	228.8	247.59	260.45	270.22	264	289.47	285.79	301.21	303.33	308.21	305.39	316.51	313.88	310.3	315.89	314.77	329.3
13.753	11.648	6.5061	0	0	0	0	2.3765	22.3	55.203	98.882	181.45	200.4	317.03	370.24	456.79	491.69	562.24	615.4	637.94	698.67	743.69	772.61	798.01	879.43	874.61	931.6	1041.6	1143.9	1358.8	1374.2	1570.5	1732.1	2033	2080.5	2507.1	2591.2	2744.5	3034.3	3028.6	3239	3337.6	3460.3	3617.2	3849.4	3973.5	4058.7	4042.6	3954.7	4231.1
5.9791	6.3111	0	5.3495	0	0	0	0	0	0	0	0	0	0	0	0	0	0	0.077481	14.828	16.949	25.929	35.215	31.73	47.809	56.745	82.436	69.522	82.667	91.398	98.945	112.06	120.99	132.05	133.82	154.42	142.01	146.32	167.36	161.12	156.17	154.15	177.26	154.31	169.2	136.36	141.26	138.87	139.67	137.66
0	8.2894	0	6.1028	0	0	21.044	37.54	95.134	199.96	329.49	441.55	569.25	662.2	758.03	929.61	1035.2	1120.8	1165.7	1252.1	1347.4	1435	1482	1461.1	1543	1614.5	1660.4	1752.2	1711.5	1803.9	1797.2	1825.9	1938.6	2045.8	2061.6	2092.7	2054.7	2123.3	2159.9	2213.5	2232.7	2291.1	2324	2354.5	2378.1	2394.5	2378.4	2360.9	2363.5	2441
1.7783	9.2293	10.324	2.4294	0	0.96441	0	0	0	0	0	0	0	0	0	0	0	0	0	0	0	0	0	0	0	0	0	0	0	0	0	0	0	0	0	0	0	0	0	0	0	0	0	22.089	11.543	0	0	0	23.444	0
14.507	5.523	0	2.3971	0	0	0	0	0	0	0	0	0	0	0	0	0	0	0	0	0	0	0	0	0	0	0	0	0	0	0	3.0604	37	79.641	83.849	114.15	100.56	143.36	164.5	179.83	219.82	217.23	257.04	271.08	252.74	253.81	241.38	246.5	272.63	285.85
14.934	8.5887	11.261	1.9309	0	0	0	8.6014	16.661	67.541	127.49	193.92	250.85	321.13	361.23	442.34	539.33	619.2	674.64	730.9	811.92	853.15	842.61	912.35	895.9	1035.9	981.04	1094.5	1149.1	1270.7	1285.4	1435.1	1567.9	1593.7	1719.9	1801.1	1993.4	2014.8	2214.1	2156.3	2208.4	2446	2375.8	2602.5	2400.3	2602.8	2674.8	2572.2	2837.3	2923.7
32.247	5.9646	6.7901	0	0	0	0	0	0	0	0	0	0	0	0	4.9406	0.37319	14.474	3.5458	70.904	19.458	20.289	16.064	21.02	7.1336	45.253	64.851	93.389	146.83	169.21	218.16	289.06	349.78	403.21	457.57	518.52	637.23	700.98	768.29	830.05	866.77	935.47	954.54	981.96	1017.8	1047.1	1083.3	1098.4	1120.4	1124.7
46.11	12.476	0	0	0	0	0	20.411	72.035	115.16	186.22	232.61	346.13	412.6	479.97	594.03	662.75	712.32	758.31	890.89	897.47	915.53	992.57	1003.5	1053.8	1100.5	1044.7	1179.8	1190.7	1226	1260.6	1312.2	1257.9	1318.9	1331.5	1299.7	1363.5	1373.1	1401.2	1387.2	1392	1382.2	1383.4	1356	1376.9	1389.4	1377.9	1420.6	1422.2	1402
0	2.9297	4.2198	0	0	1.1175	3.1177	49.804	90.055	176.98	261.86	399.6	568.92	709.43	855.48	1075.6	1152.2	1277.6	1559.9	1619.9	1719.7	1832	1918.2	1973.9	2058.8	2152.7	2224.2	2248.6	2360	2417.9	2594.3	2675.1	2808.1	2905.1	3086.8	3124.5	3234	3209.9	3335.5	3461.8	3521.8	3618.5	3699	3802.4	3834	3812.9	3807.1	4001.1	3915.3	4009.8
34.751	23.165	1.8582	0	0	0	0	0	41.968	125.27	227.42	348.56	488.74	606.12	741.16	835.77	985.82	1094.6	1204.8	1367.5	1372	1415.6	1411.8	1611.5	1536.5	1661.6	1720.8	1937.3	2094.5	2229.1	2469.9	2595.2	2746.7	2977.9	3156.4	3421.9	3558.4	3657.3	3856.7	3920.3	3971.6	4136.6	4206.9	4232.4	4306.7	4371.8	4304.7	4524.9	4637.5	4559.8
12.222	7.0896	0	0	0	6.0811	0	6.3171	29.801	96.022	155.33	227.06	314.99	354.58	418.42	492.28	599.45	640.68	712.88	778.13	819.47	869.78	883.45	903.74	934.91	1007.9	1073.1	1175.8	1391.7	1390.8	1535.8	1756.7	1826	1864	2167.4	2601.9	2777.1	2953	2585.4	2634.2	2734	2863.3	3010.2	3099.7	3154.5	3316.8	3405.1	3412.9	3418.9	3495.7
27.87	18.766	0	0	0	0	0	0	0	0	0	0	0	0	0	7.9491	0	0	0	0	2.3852	5.63	0	0	0	32.322	50.879	75.679	70.094	121.5	173.99	232.35	280.27	346.97	358.07	429.52	487.55	553.25	579.95	619.49	684.19	745.06	698.4	832.85	801.89	839.98	835.26	853.45	865.41	918.84
0	0	0	11.141	29.735	59.201	85.304	157.6	226.75	320.99	467.18	620.35	763.94	922.43	1053.7	1261.2	1390.5	1500.9	1577.7	1700.8	1746.8	1928.8	1993.5	1991.4	2103.4	2164.6	2066.4	2126.4	2227.5	2219	2430.4	2383.4	2432.6	2556.2	2594.1	2566.3	2583.3	2648.8	2606.1	2684.1	2720.9	2772.8	2792.9	2805.4	2836.1	2819.5	2858.6	2897.2	2854.7	2864
0	0	2.0038	0	8.787	0	4.55	19.877	49.292	109.48	168.25	250.72	332.14	435.93	532.54	613.98	727.07	796.38	865.35	958.3	979.51	1032.4	1100.7	1107.7	1134.1	1177.5	1188	1205.8	1191.8	1191.5	1228.7	1248.4	1248.6	1236.3	1179.1	1186.3	1204.5	1197.4	1188.2	1174.6	1179.8	1210.4	1145.5	1142.4	1149.5	1130.2	1111.8	1108.4	1118.5	1098.2
1.3403	9.164	1.3572	0	0	0	6.3079	23.147	79.242	168.36	282.1	391.7	431.72	592.34	681.43	746.05	842.47	877.69	962.97	1034.8	1109.4	1141.9	1139.9	1206.2	1241.5	1291.3	1388.2	1462	1565.5	1693.1	1755.5	1834.4	1963.9	1998.1	2095.5	2190.3	2394.8	2672.3	2920.2	3294.5	3532.1	3544.6	3642	3766.2	3760.6	3624.6	3504.9	3210.8	3349	3348.6
28.604	22.691	0	0	0	0	5.3396	52.293	146.44	290.25	441.56	639.91	847.52	1043	1201.6	1402.9	1548.4	1623.1	1758.3	1897	1957.8	2024.3	2020.2	2062.9	2170.7	2275.4	2353.8	2528.4	2592.5	2709.2	2860.1	2992.2	3105.2	3219.2	3353.9	3546.8	3587	3725	3889.5	3907.1	4077	4128.4	4241.5	4242.4	4172.1	4339.6	4419.1	4324.8	4266.3	4456.8
14.23	13.093	5.9036	0	7.1275	0	0	0	22.951	40.351	87.39	133.44	197.91	268.95	319.95	409.24	493.97	588.21	660.71	725.76	804.19	911.61	901.23	877.74	881.8	833.26	798.46	809.44	842.05	846.96	891.59	907.07	916.56	956.4	1002.3	1034.1	1069.6	1080.2	1117.6	1101.1	1124.1	1215.2	1210.4	1237.9	1270.6	1631.7	1349.6	1305.3	1343.7	1342.6
0	0	0	0	0	8.2671	44.034	91.78	180.94	287.92	409.07	552	716.4	851.03	982.49	1138	1251.2	1377.7	1538	1617.4	1700.9	1809.4	1830.3	1917.8	1964.7	2061.9	2107.4	2171	2250.7	2298.1	2435.1	2473.3	2584.5	2624	2757.9	2820.8	2932.6	2959.8	3006.8	3127.5	3181.3	3218.4	3258.3	3296.8	3273.5	3319.3	3381.4	3405.5	3414.8	3464.2
0	0	3.4394	0	0	15.62	0	23.509	27.306	39.676	55.688	59.243	67.127	105.69	134.48	197.33	214.99	262.4	289.33	295.5	309.47	326.64	288.3	295	366.27	410.03	441.99	491.72	526.32	532	582.85	631.85	671.57	740.12	743.29	741.11	757.67	784.8	831.42	859.17	873.25	648.53	689.32	731	725.14	708.21	738.35	747.76	759.03	711.67
0	0	0	6.4707	7.2182	3.5631	4.8574	15.129	44.824	74.049	118.16	159.54	220.18	278.12	323.84	386.93	430.41	491.66	497.52	553.55	620.66	630.65	694.65	725.94	748.94	841.52	785.94	870.48	959.35	1075.2	1165.5	1060	1122.7	1204.2	1394.3	1882.4	1985.1	2163.1	2338.3	2539	2583	2579.9	2723.7	2787.3	2953.1	3068.6	3105.2	3060.8	3163	3283.1
2.6127	2.4078	0.44751	0	0	0.75651	1.7799	29.437	57.677	68.183	113.37	157.19	181.34	201.56	237.8	274.45	309.26	341.08	374.76	404.01	428.95	466.72	480.8	492.07	526.06	536.48	565.7	575.2	613.74	635.44	639.74	701.6	750.74	771.27	789.53	831.47	832.32	824.22	896.21	898.18	898.68	916.59	925.14	946.76	949.51	963.23	973.06	952.82	966.68	958.22
0	5.2347	9.5404	3.9924	0.054957	0	0	0	6.4696	32.628	75.768	127.69	164.29	222.01	260.8	364.85	415.11	490.38	537.48	580.58	634.62	658.94	705.43	685.87	705.78	778.82	791.84	808.2	890.28	876.18	928.52	937.56	1008.4	1057.4	1130.1	1169.8	1256.8	1284.1	1362.5	1390	1390.9	1506.5	1552.6	1589.6	1634.7	1686.9	1741.8	1725.5	1813.7	1842.8
10.084	13.54	9.9175	8.7119	0	0	0	0	7.2675	9.5261	14.112	16.383	7.0659	34.901	28.28	41.457	36.136	49.464	0	0	0	0	0	0	0	0	39.093	142.27	179.54	243.48	297.18	404.06	538.2	642.99	662.88	872.45	920.04	1003.5	1091.9	1158	1251.6	1284.9	1350.5	1430.4	1441.1	1481.3	1587.8	1588.7	1683.3	1623.3
1.402	11.811	0	0	0	2.0604	0	30.233	73.953	148.77	235.42	306.11	413.72	497.8	584.37	740.2	794.47	876.3	971.34	1035.1	1095.5	1143.9	1216.5	1221.6	1233.7	1283.5	1331.6	1337.6	1347.9	1366	1303.1	1340.9	1334	1398.6	1420.6	1441.2	1489.8	1461.2	1456.3	1514	1540.4	1571.1	1589.9	1646.3	1626	1607.1	1621.9	1629.1	1606	1621.5
42.665	8.6396	0	1.4364	0	0	0	1.6521	43.844	86.728	138.67	210.42	280.26	352.08	415.88	496.94	559.79	627.09	656.44	730.54	745.51	785.75	1017.7	876.9	865.73	899.32	882.06	883.93	886.32	887.2	896.47	905.35	923.84	939.87	918.4	925.75	935.11	921.95	895.86	903.96	868.88	874.77	870.31	908.67	904.47	922.73	893.05	883.69	895.18	870.89
12.435	0.40944	0	0	0	2.481	57.938	153.78	287.73	459.82	681.59	934.25	1159.3	1387.9	1620.1	1759	2017.7	2124.1	2412.1	2615.1	2682	2848.7	2767.5	2744.3	2816.4	2750.1	2916.7	2951.4	3164.7	3119.6	3037.5	3058.2	3053.6	3054.9	3083.1	3135.7	3161.6	3214.8	3228.5	3279.3	3237.3	3306	3294.9	3428.4	3433	3485.3	3527	3480.6	3475.6	3527.3
24.527	9.9738	4.0502	0	0	0	0	0	36.322	74.66	123.79	191.36	264.8	349.9	438.45	554.54	631.79	717.47	828.68	931.86	980.45	1125.2	1183.5	1233.9	1277.9	1365.4	1440.7	1526.9	1607.7	1686.5	1723.3	1867	1982.2	2023.1	2108.5	2077.1	2192.1	2260.4	2306.8	2379.9	2441.4	2506.9	2527.5	2543.3	2538.4	2615.4	2634.9	2625.4	2651.8	2620.8
32.739	15.515	0	0	0.8666	0	0	0	0	0	0	0	0	0	0	0	0	0	0	0	0	0	0	0	0	0	0	0	63.43	99.216	197.26	298.71	395.49	479.16	515.69	656.96	759.12	866.7	943.71	1013.7	1083.1	1179.1	1227.9	1313	1146.4	1360.7	1207.6	1446.3	1264.2	1438.7
15.521	0	0	5.12	0	0	2.4875	61.218	150.16	284.9	423.79	560.22	756.46	917.8	1029.1	1204.1	1288.5	1433.1	1508.5	1625.1	1700.5	1777.4	1770.7	1791.4	1846.9	1879	1924.5	1923	1901.7	1898.5	1911.2	1828.7	1976.8	1978.8	1967.7	2029.3	2032.3	2090.7	2034.2	2024.8	2014.1	1986.4	2031.6	2094.8	2119.7	1979	1932.3	1916.7	1854.3	1897.3
25.072	11.97	1.3821	0	0	0	0	23.724	66.146	144.32	184.33	267.24	341.22	442.9	483.7	592.24	656.46	707.17	788.23	865.72	917.75	932.98	892.98	998.69	1054.7	1056.8	1107.8	1136.5	1195.4	1220.1	1354.5	1429.7	1537.1	1630.8	1742.2	1907.5	1983	2120	2179.1	2313	2373.5	2412.7	2487.3	2620.4	2606.1	2656.4	2745.9	2783.9	2802.8	2947.4
7.1701	7.7734	9.3226	2.1622	0	0	0	6.1853	25.975	62.214	112.6	181.23	210.62	270.31	304.23	400.62	444.6	532.88	602.26	658.45	742.02	779.91	826.51	851.73	895.18	973.53	985.35	1051.3	1117.5	1116.9	1177.2	1195.7	1270.8	1372.6	1425.3	1489.4	1518.5	1522.5	1591.8	1546.4	1568	1614.4	1634.6	1678.5	1613.8	1697.1	1736.5	1709.1	1780.6	1833.2
28.628	16.043	0	0	0	0	2.8437	7.2189	46.241	79.651	132.42	175.91	233.93	300.44	377.4	407.85	455.07	478.96	558.97	646.19	703.25	759.15	796.85	834.96	898.69	880	873.83	912.73	880.27	947.73	1011.5	1025.7	1007.1	1017.7	997.25	1008.3	964.25	954.81	953.72	923.36	947.42	936.12	970.42	954.01	976.17	978.2	986.78	971.76	992.42	992.35
0	7.8755	9.306	3.727	2.7857	0	0	15.368	47.796	109.94	193.92	274.52	353.71	458.6	514.23	656.25	789.86	923.51	1011.5	1106.2	1217.7	1272.8	1353.5	1386	1460.9	1528.7	1550.8	1611.9	1724	1756.1	1883.3	1883	1803.8	1902.7	1949.2	2041.4	2108.3	2107.3	2202.7	2237.1	2308.8	2382.4	2422.7	2466.9	2477.8	2454.8	2474	2495.6	2471.6	2458.3
24.73	2.8476	0	0	0	0	9.5561	69.936	195.04	367.03	501.09	718.18	949.89	1169	1304	1535.7	1680.7	1853.9	2047.1	2155.3	2234.4	2357.8	2320.6	2354.7	2512.6	2509.6	2593.1	2696.8	2827.2	2912.5	3133.1	3275.7	3420.1	3592.8	3796.5	3751.8	3871.9	4008.2	4107.8	4175	4162.9	4198.5	4343.6	4243.4	4288	4401.2	4453.5	4436.2	4424.2	4249.7
15.191	10.115	3.7662	4.0032	0	0	0	0	9.2837	20.07	43.697	70.883	111.72	150.96	190.71	246.28	299.89	286.18	299.13	349.82	377.01	426.19	426.2	419.89	408.05	414.01	485.63	571.31	664.96	756.87	904.04	1081.7	1236.3	1394.4	1568.2	1798.2	1960.3	2091	2270.5	2360.7	2610.5	2755.9	2826.2	2855.8	2781.3	2827.4	2854.8	2885.5	2955.9	2993.8
11.081	0	0	2.8697	0	1.9817	11.673	0	31.055	82.921	160.32	243.07	367.41	452.36	572.69	717.21	841.76	944.94	1076.2	1144.1	1231.2	1295.5	1304.4	1360.2	1371.4	1418.9	1464.8	1467.5	1548.4	1524.7	1593.6	1653.1	1584.9	1586.4	1667.8	1621	1687.1	1688.4	1643.9	1702.2	1690.8	1686.2	1691.5	1696.4	1656.7	1638.4	1646.1	1635.8	1649.2	1634.6
0	0	18.505	0	3.4522	0	0	8.7424	32.013	78.287	100.77	191.67	240.42	276.43	317.33	390.34	472.12	493.24	550.71	538.06	495.26	546.14	530.96	484.16	509.79	520.51	565.15	675.81	774.1	888.86	1050.8	1221.2	1648.3	1559.6	2025.6	1890.7	2353.9	2491.2	2596.9	2672.2	2749.4	2882.4	3031.5	3151	3169.4	3206.9	3300.4	3194.2	3298.6	3334.2
10.662	17.78	7.8669	0	0	4.9195	0	0	52.871	80.101	119.57	191.66	305.26	415.73	473.11	600.06	526.86	637.04	866.78	1018.5	1032.4	1288.9	1212.7	1354.1	1479.7	1576	1550.3	1620.8	1609.3	1749.4	1811.6	1749	1801.4	1850	1867.9	1919.1	1938.1	1928.1	1952.5	1998.2	2067.3	2077.2	2117.8	2091	1997.9	2100	2096.8	2112.2	2124	2089.5
0	0	0	0	0	4.1728	48.822	137.44	295.86	465.52	748.38	1027.5	1305.7	1683.3	1895.4	2257	2457.3	2670.9	2983.7	3150.5	3219.4	3420	3632	3682	3750	3963.7	4014.2	4159.5	4249.5	4113.1	4576.1	4518.2	4611.6	4719	4710.2	4811.4	4730.1	4699	4798.6	4693.4	4681	4682.3	4605.3	4580.2	4654	4700.5	4635.9	4836.7	4746	4881.8
31.221	16.758	0	0	0	0	8.0792	6.4752	37.819	89.706	135.65	204.33	286.81	349.01	421.2	511.54	609.55	639.24	721.04	754.99	813.99	875.9	904.69	927.3	954.71	938.34	972.28	968.74	956.57	946.8	982.73	987.08	1000.5	1010	1028.6	1055.8	1038.2	1045.5	1073.6	1026.5	1027.5	1009.4	1041.6	1019.4	1023.5	1054.1	1050.7	1021.4	1047.8	1060.1
11.723	3.0821	0	0	0	0	25.543	77.086	157.76	257.36	355.79	500.25	608.67	715.44	823.12	972.31	1179.7	1218.4	1274.5	1457.9	1527.7	1696.5	1810.1	1606.8	1695	1690.2	1761.5	1774.2	1764.4	1811.6	1833.7	1769.7	1785.8	1812.2	1886.4	1845.3	1912.5	1920.4	1887.9	1935.3	1945.1	1981.2	1930.1	2144.2	1980.7	1984.1	1931.6	1947.9	1963.3	1941.2
0	0	0	3.1992	11.509	0	14.76	61.887	105.43	203.07	282.32	406.48	523.54	667.48	803.88	939.22	1092.9	1221.1	1387.4	1415.2	1522.7	1646.6	1992.8	1842.7	1907.6	1911.4	1999.8	2043.1	2152.4	2843.2	2902.9	2954.9	2401	3006	2499.7	2578	2647.5	2726.7	2707.1	2796.4	2835.5	2901.9	2945.6	2928.6	2906.3	2974.6	2926	2929.1	3025.9	3009.3
0	0	5.5878	8.0981	0.88986	0.70732	0	13.036	10.409	67.509	108.49	75.115	13.054	56.197	151.16	244.21	305.46	360.47	403.76	480.33	568.67	582.51	645.61	692.3	720.68	793.6	989.02	1217.8	1271	1412.6	1510.8	1629	1662.1	1792.3	1473.1	1586.9	1663.4	1666.6	1690.5	1809.4	1832.4	1965	1964.5	2101.8	2137.1	2158.5	2196.5	2153	2226.9	2269.8
12.065	3.739	0	0	0	8.7076	3.2864	40.279	80.492	191.69	297.83	398.38	501.71	688.26	812.73	999.64	1093.3	1233.7	1341.7	1485.5	1568.2	1650.8	1728.4	1777.2	1918.1	2110.2	2163	2231.4	2234.4	2324.4	2391.5	2476.1	2524.8	2623.1	2689	2739.8	2841.3	3028.6	3095.2	3080.8	3202.4	3247.5	3335.1	3371.3	3396.1	3457.2	3356.3	3500.2	3479.7	3572.9
38.452	1.9397	0	3.2998	0	0	0	7.7612	37.4	65.999	119.51	135.96	211.27	252.04	295.92	343.74	379.62	390.43	432.63	478.85	509.69	523.86	564.46	587.6	595.07	617.1	621.97	621.66	629.89	607.87	613.96	631.73	643.6	550.99	531.39	558.96	617.49	679.23	662.54	647.86	647.18	670.82	676.59	696.35	690.69	688.3	717.38	711.99	728.55	730.5
0	0	0	4.9287	5.9597	6.4673	19.634	24.816	52.521	92.151	145.36	214.23	300.86	371.27	429.36	531.27	568.86	661.31	737.43	808.57	909.75	909.17	980.15	1037.1	1078.7	1144.8	1167.7	1204.7	1284.2	1311.7	1472.7	1525.4	1629.9	1418.5	1508.4	1546.5	1530.5	1668.3	1550.7	1609.8	1653.3	1694.7	1692.1	1673.4	1686.3	1691.8	1647.6	1619.3	1645.7	1606
0	0	0	0	96.293	136.32	181.05	185.99	356.47	396.87	432.68	619.75	666.26	857.07	957.55	856.45	1076.4	1070.6	1203.2	1257.2	1289.1	1400.6	1661.2	1367.8	1320.2	1434.5	1431.4	1462.4	1564.6	1617.6	1707.4	1751.6	1900.2	1989.2	2104.1	2179.7	2231.5	2302.3	2437	2464.4	2362.3	2402.3	2567.3	2549.2	2595.4	2213.8	2527.6	2426.5	2533.6	2668.3
35.122	7.1139	0	0	0	0	17.862	15.94	73.863	177.24	265.64	350.32	495.49	618.31	724.35	857.4	980.94	1187.2	1249.2	1333.3	1358	1465.2	1577	1643.9	1771.7	1815.4	1830	1910.2	1894	1947.1	2007.6	2001.2	2037	2076.4	2044.9	2077.3	2068.5	2077.2	2016.1	2036.2	2017.9	2029.6	2032.8	2010.9	2054.5	2009.8	2024.7	1964.1	1979.1	1969.1
19.465	15.545	7.1027	22.165	0	0	0	0	39.913	105.75	203.56	317.17	552.71	670.84	838.92	932.14	1212	1202.1	1368.9	1515.7	1662.5	1701.5	1560.8	1732.3	1853.3	1918.5	2097.2	2220.9	2322.4	2476.1	2716.8	2910.5	3108.1	3402	3511.3	3650.6	3893	4076.6	4196.6	4347.6	4392.4	4632.5	4536.7	4733.9	4527	4560.7	4702.7	4491.5	4469.7	4554.6
0	0	0	21.127	7.1318	2.11	0	0.51096	0	0	0	0	0	0	0	0	0	0	0	0	0	0	0	0	0	0	0	0	0	0	55.618	91.822	120.58	178.72	191.32	241.36	235.55	261.39	260.94	289.15	301.45	386.53	393.08	442.98	423.17	427.43	479.15	512.37	535.85	558.61
0	0	7.5966	0	0	34.526	46.135	73.033	144.73	160.27	244.87	350.83	415.47	533	669.43	774.48	844.41	1173.4	1083.7	1436.7	1526.7	1547.2	1613.6	1580.2	1675.7	1756.6	1849.2	1985.8	2060.8	2203.3	2386.4	2557.4	2689.7	2983.4	3035.2	3249.5	3451	3546.1	3619.8	3764.1	3682.2	3730.2	3840.6	3881.3	3982.8	4022.2	4046.1	4042.2	4097.3	4143.4
0	0	0	0	0	44.85	67.074	141.7	216.89	351.45	448.93	591.52	722.03	841.77	871.85	1091.7	1169.8	1232.1	1398.6	1520.8	1547.8	1618.8	1704.2	1422.9	1410	1438.9	1411.5	1546.9	1550.5	1562.2	1639.3	1874.6	1616.4	1931.8	1996.8	2076.7	2035.1	2069.5	2106.9	2137.2	2180.1	2175.8	2229.4	2216.3	2243.5	2208	2213.3	2244.5	2253.7	2241.9
10.121	8.6371	4.2352	3.2753	2.9565	0	0	0	0	4.763	38.546	93.203	130.31	184.5	223.18	340.07	406.64	501.81	586.95	636.19	724.05	757.64	822.24	848.58	903.96	1006.4	1029	1064.8	1187.5	1205.1	1317.6	1379.5	1398.5	1497.4	1585.9	1613.7	1731.4	1820	1890.2	1935.7	1977.1	2116.2	2077.4	2185.4	2165.5	2126.5	2162.6	2091.9	2178.4	2187
8.0655	0	0	0	0	7.3055	32.134	83.165	171.31	274.29	427.35	542.2	677.72	825.37	922.49	1066.6	1145.4	1266.2	1348.5	1420.5	1510.5	1556.5	1603.3	1606.4	1636.2	1709.6	1740.8	1750.5	1755.7	1768.1	1736.5	1765.7	1767.1	1809.6	1763.2	1744.9	1694.4	1764	1756.3	1754.3	1742.5	1699.7	1708.4	1715.7	1703.7	1680.8	1626.5	1590.8	1632.5	1634.1
0	0	0	9.0734	17.15	31.943	37.201	72.95	128.32	174.35	251.9	297.86	416.76	450.8	525.92	374.95	368.93	430.32	498.04	532.44	582.43	598.02	559.83	575.5	589.55	682.41	682.93	715.8	731.03	763.5	845.43	914.75	1027.3	1112.5	1124.4	1224.3	1305.5	1399.2	1457.4	1507.5	1628.6	1665.8	1745.4	1805.1	1775.2	1883	1882.3	1931.6	1978.4	2002
14.944	18.347	0.224	0	0	0	0	30.716	56.387	107	148.61	209.61	243.52	288.81	374.3	494.25	556.94	687.38	772.7	907.73	1012.1	1114.9	1230.6	1286.9	1414.3	1527.8	1583	1651.3	1772.4	1825.7	1929.5	1960.6	2016	2132.5	2214.6	2262.8	2346.9	2368.1	2483	2481.1	2590.9	2697.6	2743.4	2802.1	2879.4	2981.8	3131.1	3043	3166.2	3161.1
44.7	0	0	0	0	0	0.041889	50.093	132.53	249.33	435.89	640.11	847.72	1001.7	1154.8	1403	1559.5	1713.8	1892.1	2044	2192.5	2337.9	2460.8	2605.6	2621.9	2727.3	2801.5	2794.1	2925.4	2843.4	2835.3	2944.5	3015.6	2913.9	3115.2	3058.2	2981.7	2968.6	2928.7	2920.8	2889.1	3025.4	3051.3	3055.8	2978.4	2984.4	2985	2943.1	2854.3	2866.5
3.7174	0	2.3757	0	0	0	1.9832	33.9	66.171	113.99	191.01	260.79	316.55	398.27	427.13	523.92	588.76	667.41	768.68	833.65	901.71	956.14	1039.2	1109.1	1143.7	1208.6	1224.3	1240.3	1340	1560.6	1415.5	1435	1476.5	1492.6	1545.5	1565.2	1644.9	1622.5	1702	1681.1	1930.1	1743.4	1718.1	1775	1746.6	1742.3	1790.4	1797.1	1786.3	1785.7
0	0	8.9692	0	25.722	0	0	0	0	0	0	16.211	11.903	55.267	94.065	132.28	125.71	174.11	246.3	260.04	254.25	312.14	282.49	306.34	385.33	391.03	409.63	437.98	422.37	481.09	488.15	542.59	540.96	557.46	584.75	584.33	590.46	576.09	618.1	659.32	739.24	765.92	741.11	762.77	771.62	776.22	764.46	746.86	793.05	769.41
0	0	0	0	6.44	0.92608	20.81	17.715	17.815	52.894	71.422	117.58	147.24	195.16	231.65	283.36	359.86	399.36	450.41	488.44	515.2	557.06	588.21	601.58	624.84	628.62	676.19	724.79	804.14	876.83	913.13	1064.3	1169.4	1083.1	1167.7	1199.3	1281.4	1339.8	1387	1442.7	1456.2	1476.1	1518.3	1503.3	1500	1534.4	1517.9	1575.1	1571.4	1589.6
56.945	9.065	0	0	0	0	0	7.3593	22.377	76.154	145.17	210.34	296.01	403.43	453.66	578.69	617.63	713.24	789.89	903.82	1012.1	1120.3	1194.9	1164	1245.2	1359	1445.5	1579	1776.7	1840.3	2118.5	2105.1	2495.6	2560.4	2677.7	2858.3	3024.6	3109.1	3221.1	3328.9	3443.6	3543.9	3638.4	3700.9	3779	3738.1	3838.1	3935.2	3970.6	4022.9
23.355	1.8858	0	1.2628	0	0	1.9049	23.394	88.895	184.05	302.48	428.82	621.93	854.88	1046.6	1285.2	1472.7	1672.1	1841.6	2077.1	2126.3	2218.9	2378.6	2360.1	2507.8	2612	2766.1	2861.3	2922.9	3048.7	3062.8	3169.9	3266	3327.9	3397.1	3318.9	3496.4	3509.2	3625.9	3609.4	3639.5	3574.4	3655.8	3580.3	3793.6	3900.6	3862.3	3929.9	3943.9	3938.5
44.647	24.616	0	0	0	0	0	30.23	110.84	200.98	376.96	474.63	586.52	812.36	912.89	1105.3	1234.9	1331.2	1384.8	1459.4	1701.9	1720.4	1762.2	1782.3	1917.9	1952.1	1956.8	2063.9	2020.9	2002.3	2115.2	2100.7	2123	2163.9	2176.6	2167.3	2181.4	2116.7	2163.5	2204.3	2210.8	2230.3	2246.3	2234.5	2202.4	2203.2	2163.5	2129.3	2144.9	2121.6
31.739	3.5609	0	0	0	0	3.9621	29.689	75.301	137.77	225.28	309.97	378.85	470.77	540.22	621.71	673.94	770.42	805.49	891.7	871.57	896.45	947.69	993.42	965.77	1025.4	1072.3	1127.3	1173.6	1224.1	1317.2	1375.1	1467.9	1515.5	1545.3	1563.5	1618.2	1677.9	1713	1748.8	1796.1	1781.4	1837.3	1868.7	1864.7	1889.1	1878.3	1877.2	1894.9	1905.4
5.652	0	0	0	0	13.927	13.142	0	4.3116	4.5325	14.535	4.3153	15.357	30.332	43.716	52.22	70.258	67.208	56.341	73.243	79.866	71.923	61.31	78.842	28.172	19.005	63.463	99.802	185	268.09	415.68	510.05	667.51	802.32	941.81	1106.2	1228.6	1306.8	1465.1	1527	1708.1	1803.7	1918.3	1893.4	2061.6	2107.9	2110	2110.3	2173	2201.9
0	0	0	0	19.38	11.164	21.132	33.049	40.395	46.322	49.872	62.227	65.352	82.124	97.991	98.981	124.38	137.94	146.93	154.72	158.01	152.66	175.72	183.26	192.8	192.95	206.57	220.44	229.94	244.1	254.86	265.53	269.28	274.01	282.39	302.45	315.7	340.46	334.93	338.05	359.18	366.79	357.7	367.93	333.14	348.85	344.56	353.26	363.5	348.98
19.835	13.246	0	0	0	0	0	14.645	46.115	86.804	154.53	217.28	275.44	356.64	463.76	506.85	632.31	687.04	745.5	816.25	836.06	883.91	910.22	919.1	987.59	998.89	1065.9	1126.6	1161.5	1208.6	1281.4	1328	1416.3	1470.4	1542.3	1617	1620.8	1660.7	1717.2	1713.5	1762.5	1784.4	1784.9	1589.8	1577.1	1541.6	1538.5	1535.5	1514.7	1584.5
6.6582	0	0	0	2.6311	3.6905	6.3317	11.548	43.713	70.604	113.99	149.71	187.6	197.47	278.11	378.41	423.23	508.24	535.96	599.25	650.44	697.6	721.16	716.61	715	785.11	792.28	873.47	939.25	989	1067.6	1137.2	1207	1293.4	1410.9	1494.5	1595.7	1637.4	1814.4	1792.3	1930.6	1888.4	1992.3	1943.7	1978.1	1990.5	1964.4	2000.7	2029.2	2020.4
14.813	3.5436	7.9494	8.1128	0	0	0	0	0	0	0	0	0	0	5.4124	49.814	60.773	92.231	99.561	121.24	138.29	172.51	171.9	161.04	171.13	185.4	192.06	188.6	232.45	279.62	324.44	321.16	375.92	395.36	450.8	491.91	572.22	554.98	583.72	624.98	664.18	734.02	766.94	785.9	809.38	795.11	840.78	837.26	884.56	884.08
10.217	2.134	0	0	0	2.7131	7.5749	5.8137	27.81	52.237	88.449	121.2	159.32	204.33	263.1	317.67	381.25	338.71	395.05	417.58	426.77	418.61	406.77	491.07	522.71	521.66	581.05	607.79	648.74	683.84	771.68	814.64	867.75	919.6	1063.3	1076.2	1134.8	1186.1	1281	1347.3	1395.7	1422.2	1464.6	1500.4	1523.7	1623.5	1580.2	1587.4	1583.1	1632.2
0	0	11.589	4.1545	1.1713	0	0.42976	9.4676	42.374	79.917	106.12	175.73	214.28	293.11	382.21	469.86	546.98	598.17	717.68	780.8	819.9	908.06	963.05	989.01	784.44	872.62	979.05	900.31	997.88	1002.4	1077.5	1100	1116.5	1238.5	1292.7	1297.4	1287.4	1438.7	1399.9	1473.1	1569.9	1503.4	1577.8	1622.5	1533.4	1575.4	1629.1	1691.7	1691.4	1686.3
106.02	49.75	23.553	0	0	0	0	0	0	6.0837	86.916	182.48	233.42	334.4	452.14	517.24	612.99	651.76	790.11	844.06	946.68	1124.6	1167.7	1223.9	1402.3	1419.2	1479.4	1546.5	1562.5	1580.4	1685.9	1705.7	1712.3	1761.9	1814.6	1856.4	1874.4	1925.9	1986.2	1938.4	2018.1	1986	1987.5	2018.3	2024.3	2031.2	2025.2	2013.9	2076.2	2092.2
15.52	0	0	15.086	0	0	0	0	0	17.77	33.151	50.953	73.668	81.042	117.19	117.29	148	176.07	201.58	227.22	250.73	267.42	302.41	300.15	353.22	372.31	447.94	553.67	723.55	872.84	1096.2	1314.3	1348.5	1491.7	1622.4	1883.1	2141.7	2451.4	2708.5	2903.2	3051.1	3275.4	2936.4	3427.5	3587.9	3607.9	3675.2	3750	3710	3516.1
23.891	0	0	13.177	0	0	2.1979	55.558	139.47	286.63	440.07	618.99	796.96	998.33	1201.7	1314.2	1575.7	1811.1	1879.5	2028.2	2103.6	2243.2	2259.1	2331.5	2334	2355	2513.7	2660.4	2712.6	2882.2	3021.3	3146	3263.1	3508.3	3691.6	3875	4024.7	3957.8	4061.5	4281.3	4397	4333.6	4383.8	4574.8	4376.5	4329.7	4355.1	4280.5	4310.7	4353.8
21.608	15.803	0	0	0	0	0	53.522	115.62	246.05	438.98	795.27	956.01	1081.9	1318.5	1504.4	1906.6	2058.2	2148.9	2206.8	2609.7	2838.2	2982.4	2815.9	3222.1	2950.8	3125.1	2903.3	3085.7	3369.7	3465.1	3336.5	3351.6	3368.6	3530.9	3476	3567.5	3538.4	3631.7	3639.4	3671	3871.5	3731.2	3701.4	3747.5	3736	3711.4	3657.3	3668.3	3576.4
30.291	7.2994	0	0	0	0	1.5319	29.935	120.03	241.98	418.06	616.18	831.24	1071.5	1283.4	1498.3	1756.3	1987.5	2151.6	2415.9	2530.8	2606.7	2819.5	2934.3	3127.6	3134.7	3288.4	3324.1	3375.2	3465	3446.4	3539.3	3604.6	3671.1	3672.6	3641	3702.4	3697.7	3585.2	3783.5	3673.5	3769.7	3784.7	3819.2	3728.5	3691.5	3696.2	3849.7	3728.9	3760.2
0	0	0	0	0	1.1739	16.114	71.561	179.31	304.74	476.02	655.54	844.94	1005.9	1215.7	1379.7	1547.3	1699.7	1963.4	2098.2	2232.5	2337.3	2392.6	2501.5	2546.8	2535.8	2729.5	2792.5	2785.8	2788.9	2782.8	2867	2873.9	2907.2	2907.3	2967.7	2915.2	2894.9	2938.1	2926.5	2961.2	2974.3	2943.2	2945.7	2963.5	2999.8	3029.6	2994.5	3035	2977
0	4.0479	7.7739	2.4529	1.4128	0	0	21.44	38.983	83.053	137.18	183.62	235.81	293.6	329.47	420.8	489.93	565.17	623.15	679.31	734.54	802	843.66	856.3	907.82	948.44	963.43	974.43	1039.7	1045.2	1112.1	1124.6	1132.3	1135.6	1189.9	1213.9	1267.3	1253.6	1315.3	1335.3	1375.1	1411.6	1400.1	1409.2	1452.5	1432.8	1492.4	1474.8	1503.7	1533.1
0	0	0	0	0	2.8216	26.993	87.413	158.24	251.74	383.94	501.37	622.05	750.02	822.85	1018.9	1102.4	1204.3	1335.1	1423	1547.4	1580.9	1612.5	1653.7	1727	1800.1	1801.8	1858.1	1948.8	1914.8	1981.3	2028.1	2038.5	2106.7	2175.5	2266.2	2552.7	2586.8	2701.5	2328.5	2379.6	2491.9	2505.4	2564	2590	2642.4	2681.5	2664.6	2699.6	2732.2
3.0765	5.7882	5.678	0	0	1.0424	0	0	0	0	0	0	29.174	34.646	45.151	58.241	82.912	104.97	131.98	164.08	162.53	176.41	234.92	194.34	201.4	207.07	205.87	214.58	209.33	217.95	219.31	246.06	249.43	252.03	260.68	293.79	296.1	291.5	321.35	281.76	300.37	310.41	321.93	302.52	323.69	320.54	318.97	321.61	334.36	338.19
0	0	0	45.081	44.531	0	0	0	1.0621	0.46495	19.952	97.551	74.613	95.857	171.57	109.73	167.26	120.22	166.77	170.54	169.2	156.2	149.33	196.63	153.54	105.99	141.57	227.76	272.28	343.24	426.52	532.08	594.45	661.24	731.84	864.89	927.07	995.02	1060.6	1135.4	1243.2	1286	1349.3	1359.3	1376.6	1465	1482.5	1515.8	1513.5	1561.5
0	0	0	0	1.9518	10.681	30.699	30.811	74.257	106.7	151.84	198.7	241.54	277.97	319.11	377.77	420.03	465.87	493.03	526.89	575.99	605.37	630.49	653.41	675.91	723.61	721.02	763.6	800.18	826.55	848.12	883.53	918.91	931.94	964.95	959.59	1008.2	975.04	1033.1	1043.4	1051.1	1071.2	1090.7	1086.2	1076.3	1069.3	1076.2	1094.8	1091.7	1128.3
0	0	0	0	12.426	9.3302	14.599	44.887	57.442	114.39	172.41	241.17	328.99	414.34	471.83	601.65	654.42	776.85	841.84	922.93	1001.5	1088.3	1088.2	1152	1223.1	1236.3	1242.3	1316.2	1409.8	1439.6	1570.7	1650	1667.1	1710.2	1821.7	1865.8	1904	1967.4	2038.6	2048.5	2100.4	2212	2234.6	2297.5	2300.1	2333.4	2437	2430	2484.5	2537.6
14.407	11.399	0	0	0	6.3136	0	6.441	3.0335	3.2975	8.2268	5.5276	0	0	10.904	44.63	76.794	73.016	115.88	115.64	139.8	127.81	143.21	187.03	175.82	193.71	230.62	244.78	272.41	302.13	354.77	388.89	495.52	410.16	491.14	509.74	529.78	499.31	566.69	573.85	612.81	642.96	664.57	667.21	715.83	757.6	762.24	709.47	707.16	712.93
22.043	5.1646	0	0	0	0	8.4505	27.385	79.611	146.71	201.4	280.64	356.53	437.32	517.13	623.77	669.84	782.89	846.37	908.22	975.63	974.17	1075.2	1078.6	1126.7	1166.2	1153.6	1252.4	1331.7	1398.2	1424.2	1513.7	1546.5	1663.3	1698.1	1765.7	1805.4	1850.8	1819.6	1843.7	1866.1	1877.2	1843.4	1878.7	1921.6	1990.2	1992.3	2004.8	1996.8	1981.3
0	0	0	3.2187	5.4762	10.369	11.591	35.36	66.88	113.57	192.48	256.38	336.66	431.9	517.22	604.46	702.33	774.59	868.15	927.64	1030.9	1089.8	1101.1	1162.3	1219	1255.9	1345.5	1455.8	1549.2	1695.6	1801.2	1952	2094.9	2192.2	2323.4	2507	2536	2671.3	2797.5	2870.1	2992.7	2961.1	2982.6	3088.2	3167.9	3199.1	3246.6	3191	3205.9	3156.4
15.69	21.683	0	0	0	0	0	2.4613	37.642	113.76	186.51	257.96	371.48	485.04	584.97	699.59	762.39	864.96	931.54	1049.9	1126.6	1166.7	1232.1	1247.6	1319	1395.2	1380.5	1414.6	1362.1	1368.3	1399	1421.4	1421.7	1445.3	1438.6	1416.2	1376.8	1423.1	1457	1475	1508.1	1495.5	1520.2	1523.9	1489.8	1511.9	1464.2	1495.8	1501.9	1529
27.981	21.399	1.4664	0	0	0	0	0	0	0	0	0	0	0	0	0	0	15.732	24.751	30.97	35.162	38.716	38.781	25.319	33.036	55.27	99.524	165.85	255.78	335.51	433.19	555.78	654.76	709.22	808.43	940.96	1059.9	1180.2	1291.4	1410	1463.8	1564.5	1668.6	1723.4	1775.8	1784.8	1849.6	1853.6	1921.9	1976
0	0	0	0	0	60.12	133.91	244.65	374.63	598.25	785.72	993.87	1294.3	1625.2	1811.6	2142.3	2323.2	2576.1	2692	2730.8	2893.3	2971.9	2999.2	3108.2	3170.1	3421.5	3602.4	3540.8	3608	3711.3	3666	3749	3791.3	3803.6	3925.5	3978.1	4037.9	4121.1	4421.8	4467.7	4477.5	4449.6	4560.8	4618	4592.9	4553.2	4569.3	4540.6	4497.8	4461.1
0	0	6.81	21.425	0	0	0	0	0	0	0	1.5203	8.7885	28.918	26.939	5.2444	19.61	45.279	45.727	56.621	45.402	65.246	67.154	62.916	65.697	51.294	64.749	54.899	49.104	28.863	40.235	53.602	58.353	43.599	37.574	42.654	26.41	39.746	46.179	26.064	42.156	23.512	15.679	43.317	17.011	12.653	0	0	0	0
6.106	0	0	0	1.0447	0	19.646	54.627	160.19	204.4	403.81	496.35	755.53	976.4	1198.3	1410.2	1541.9	1647.3	1746.3	1991.9	2209.6	2307.5	2363.4	2496.9	2618	2832.4	2854.9	2902.4	3012.8	3265.4	3245.2	3413.8	3473.4	3490.9	3334.7	3502	3599.6	3582.2	3700.4	3727.8	3817.3	3824.7	3844.9	3878.7	3841.9	3909.4	3916.5	3841.1	3874.1	3956.2
21.384	9.7961	5.2522	0	0	0	0	1.9982	28.916	57.577	103.57	147.35	187.71	238.32	293.89	348.67	423.37	453.61	492.79	537.8	588.66	644.38	719.56	632	643.86	660.1	739.55	807.08	922.32	1014.8	1195.1	1286.7	1468.9	1509.2	1680	1838.7	1916.3	1970.4	2047.9	2108.3	2163.1	2211.5	2220.1	2251.2	2462	2403.5	2426.3	2453.3	2800.3	2887.4
0	0	0	0	1.1378	34.888	57.73	163.29	290.47	430.51	643.82	805.39	1058.3	1225.6	1360	1520.8	1642.5	1774.3	1824.6	1958.7	1962.5	2107.1	2155.8	2205.5	2309.1	2344.7	2414.9	2437.1	2527.3	2626.2	2758.6	2795.8	2892	2953.7	3143.4	3204.3	3204.2	3305.1	3285.4	3415.9	3377.4	3373.3	3430.1	3444.9	3431	3440.9	3526.1	3574.1	3615.6	3703.3
0	0	0	0.30892	12.863	13.668	42.301	63.651	109.32	179.12	184.96	357.08	417.07	561.88	660.69	736.65	825.18	864.27	921.86	992.27	1024.1	1161.3	1182.2	1236.6	1245.8	1388.8	1477.3	1477.1	1146	1484	1205.4	1223.7	1254.4	1297.4	1283.5	1576.1	1652.6	1654.7	1650.2	1632.7	1689.7	1659.2	1680.9	1692	1685.1	1672.8	1682.9	1715.3	1712.4	1716.3
0	0	0	0	0	7.8043	12.969	59.422	138.49	220.81	333.69	536.02	677.8	834.32	963.72	1009.1	1153.2	1268.6	1261.1	1433.3	1536.2	1726.6	1720	1715.1	1785.5	1718	1777.3	1755.2	1837.9	1838.5	1804.7	1888.2	1887.7	1910.6	1911.5	1926.4	1911.6	2016.2	1946.3	1944.5	1949.8	1958.6	2009	1940.3	1968.8	1946.6	1967.8	1975.3	2028.4	1989.2
36.153	9.9573	0	0	0	0	0	0	9.1708	46.156	102.98	147.81	195.87	277.37	326.07	419.78	514.58	561.71	615.27	653.13	726.33	773.93	770.06	787.76	834.77	937.12	949.88	965.7	523.38	602.7	627.38	683.37	713.27	812.63	801.35	946.7	925.4	1016.9	1015.9	1062.6	1117.1	1193.8	1263.7	1283.4	1316.2	1357.4	1362.6	1358.2	1382.9	1463.6
0	0	0.24622	0	8.4244	0	7.6875	26.388	42.892	71.033	104.5	131.69	165.88	186.4	210.49	247.74	292.14	310.75	318.44	344.61	343.3	347.18	382.84	401.27	394.1	381.45	391.63	393.97	424.81	407.4	404.04	422.99	413.35	396.63	405.13	422.45	430.83	397.95	399.53	378.6	408	398.16	380.01	394.6	360.98	386.19	384.24	371.02	370.09	383.87
29.994	12.098	0	0	0	0	0	0	0	14.513	36.33	61.827	94.802	119.07	133.01	201.76	200.77	206.16	255.55	262.61	316.21	315.12	315.02	332.03	370.2	404.95	404.99	411.35	364.35	375.85	368.1	390.94	353.06	370.12	368.09	382.61	330.24	328.72	327.78	336.06	361.19	386.73	386.09	403.48	380.46	366.06	355.81	359.88	351.67	392.99
24.579	10.336	0	0	0	0	5.4221	54.56	128.18	269.01	386.06	587.85	735.38	893.21	1062.2	1269	1414.8	1570.3	1681.4	1787.4	1881.7	1989.4	2081.1	1974.1	1906.8	2000.9	2113.7	2130.3	2301.9	2449.7	2510.4	2767	2747.6	2870.2	2962.4	3120.9	3296.7	3478.6	3671	3764.3	4028.5	4434.3	4562.1	4642	4643.6	4816.9	4875.2	4852.5	4911.7	4926.6
1.0436	2.1241	0	0	5.6085	0.87589	1.9454	4.7391	5.29	16.872	22.178	23.5	18.099	28.54	37.935	58.973	55.539	60.724	88.585	77.411	59.324	89.334	47.691	76.053	80.158	94.866	129.29	222.86	309.45	404.7	513.38	635.65	775.51	873.31	1008.5	1089	1187.9	1333.4	1418.8	1541.7	1648	1693	1741.1	1780.4	1822.9	1846.2	1880	1952	1949.1	1971.9
9.1826	9.1126	7.5107	0.048856	0	0	0	2.5604	7.0024	52.165	110.71	163.81	212.22	283.49	332.43	411.74	469.35	554.94	603.23	663.73	769.04	834.12	840.83	889.31	924.11	972.35	863.19	1031.3	1114.2	1092.7	1110.9	1149.8	1171	1169.2	1182.5	1192.7	1227	1220.4	1241.9	1244.8	1297.1	1283	1269.3	1297.5	1271.9	1295.6	1324.4	1287.7	1325.5	1323.7
0	0	0	0	0	10.932	38.57	119.07	249.79	402.19	570.17	786.79	963.68	1231.8	1446.1	1783.5	1959.8	2111.9	2376	2539.3	2680.3	2818.9	3016	3004	3139.3	3279.2	3378.2	3374.1	3342	3425.8	3502	3528.9	3483.2	3521.7	3525.9	3419.1	3384.1	3257.8	3333	3347.2	3262.6	3272.6	3209.6	3226.5	3124.6	3075.3	3009.8	3086.2	3083.4	3089.4
35.671	5.4205	3.0445	0	0	0	3.562	40.208	137.3	261.54	453.67	657.48	881.98	1130	1325.8	1609.6	1765.6	2031.5	2154.9	2404.5	2537.2	2563.9	2643.4	2697.9	2823.2	2839.4	2914.2	2928.9	2923.2	3011.1	3040.3	3069.1	3112.7	3114.1	3028.1	3050	3156	3193.4	3197.5	3210.4	3186.6	3175.7	3070.1	3017.5	3042.1	3032	3043.2	3033.7	3030	3004.1
48.108	17.163	0	0	0	0	0	38.927	127.73	268.41	444.15	635.78	776.57	1020.1	1170.7	1517.6	1698.5	1955.5	2184.9	2353.1	2560.5	2681.2	2802.2	2973.5	3260.7	3338.4	3468.1	3608.1	3627.7	3683.4	3702.7	3804.2	3855.6	3891.3	3915.1	3984.8	4015.9	3825.2	3859.1	3793.7	3830.2	3842.8	3870.1	3879.8	3853	3818.9	3801.5	3742.9	3693.9	3701
0	25.201	0.74055	52.288	33.503	18.034	0	39.026	0	34.881	0	0.77522	0	73.854	106.13	76.904	117.66	115.8	188.71	217.18	215.02	261.73	311.43	296.43	388.12	438.11	392.94	417.53	457.47	519.15	564.06	599.34	680.89	709.02	742.74	817.08	798.67	823.51	903.02	964.97	894.72	971.73	1025.5	1049.9	1076	1050.8	1060	1130.4	1103.7	1062.6
0	4.3847	4.2194	3.3845	0	6.6429	0	13.813	11.258	24.216	37.285	57.012	85.012	149.09	191.6	262.64	312.87	351.86	389.43	426.37	460.39	480	501.43	499.36	540.74	567.14	583.54	616.94	674.16	755.85	880.79	988.37	1079.5	1195.6	1304.3	1416.3	1534.1	1560.5	1622	1755	1868.7	2066	2190.6	2444.5	2429.6	2339.5	2374.6	2424.8	2503.7	2502.9
34.34	0	0	0	0	0	10.571	63.422	141.46	256.36	377.62	528.65	663.75	821.46	984.11	1141.7	1300.1	1400.7	1557.3	1671.6	1812.9	1936.2	2087.6	1993.3	2134.3	2172.3	2602.1	2338.3	2422.5	2518.4	2590.4	2679.4	2745.4	2839.1	2935.4	2956.4	2919.9	3050.6	2909.6	3065.9	3061.4	2912	3142.2	3132.3	3084.6	3102.9	3082.2	3070.6	3047.6	3038
0	0	0	0	6.7146	13.703	29.638	83.108	159.76	302.69	454.07	603.14	778.13	971.3	1170.1	1293.7	1506.4	1691	1801.9	2044	2090.7	2171	2315.8	2333.7	2407.3	2479.9	2523.4	2669.1	2703.5	2806.4	2922.8	3109.7	3247.9	3356.1	3375.2	3449.1	3565.3	3599.9	3652.2	3760.6	3787.2	3758.7	3802	3788.6	3850.9	3777.4	3763.1	3823.5	3646	3568.6
0	0	0	0.44723	1.8815	7.3723	0.12768	32.165	62.483	120.81	157.59	226.74	299.43	360.2	417.08	494.32	533.42	568.46	611.69	640.45	654.35	689.01	693.18	702.42	727.02	718.62	742.49	750.6	770.38	794.46	824.23	835.75	873.94	883.47	916.55	963.64	955.85	962.64	984.35	991.41	1030.9	1043.8	1046.4	1080.6	1086.7	1083.2	1059.8	1076.4	1139.2	1141.1
30.255	16.467	0	0	0	0	0	38.642	81.026	125.56	182.33	230.26	287.77	369.81	414.31	497.96	553.23	562.09	583.86	635.64	700.76	749.58	720.06	780.04	783.49	920.23	915.46	1024.5	1038	1098.3	1125.4	1226.8	1306.6	1364.2	1398	1425.6	1463.9	1542.2	1527.4	1580.4	1623.4	1682.1	1714.3	1746.4	1686.4	1669.2	1671.7	1652.6	1673.9	1674.3
37.958	16.82	0	0	0	0	0	0	0	0	0	0	17.637	26.453	38.014	103.01	83.013	98.457	119.32	126.44	171.17	171.88	173.11	181.23	199.26	254.57	289.94	345.14	366.08	435.28	511.4	620.1	676.28	768.73	805.7	849.67	902.1	1004.5	1060.4	1114.7	1182.6	1263.5	1314.6	1379.1	1387.3	1476.9	1476.2	1445.7	1497	1576.5
14.3	15.548	5.4681	1.6336	0	0	0	0	47.059	100.44	186.97	297.99	439.19	548.74	653.68	742	846.6	949.25	1080.8	1099.3	1182.1	1247.5	1278.9	984.89	1347.9	1131.8	1451.8	1260.1	1736.7	1856.1	1937.9	2090.2	2180.7	2286.4	2372.8	2407.9	2508.5	2604.8	2634.8	2716.8	2743.8	2760.8	2769.9	2833.7	2733.7	2809.2	2817.6	2796.7	2804.8	2771.5
0	0	0	0	3.2709	16.374	24.425	44.663	90.318	132.85	193.13	272	363.34	431.83	525.38	621.09	715.55	801.1	886.57	927.23	1048.6	1110.4	1125.7	1200.8	1242.6	1329.7	1369.6	1429	1534.5	1546	1538	1521.7	1555.9	1569.8	1609.7	1598.1	1669.3	1656.7	1618.9	1504.4	1500.7	1562.7	1573.6	1546.4	1523.7	1522.6	1503.7	1526.5	1506.8	1525.6
0	0	0	0	6.9824	30.863	70.877	125.43	214.76	255.26	367.85	444.3	513.4	581.29	722.63	779.18	805.88	836.58	916.11	990.93	1024	1066.3	1104.2	1135.5	1138.1	1177.5	1233	1229.9	1303.4	1438.9	1503.7	1550.3	1580.9	1744.2	1855.9	2023.1	2087.9	2268.1	2346.5	2448.6	2567.5	2725.7	2768.7	2898.4	2880.2	2925.1	3023.8	3069	3165.1	3187.7
28.113	11.268	0	0	0	0	0	0	0	33.116	75.821	101.47	140.29	174.23	198	248.26	242.7	292.67	324.49	420.98	411.09	421.31	480.52	459.67	492.58	514.83	540.41	598.37	608.27	696.37	726.92	790.1	927.29	926.85	1054.7	1082.5	1184.7	1280.8	1361	1422.4	1473.4	1536	1613.9	1602.6	1568	1588.2	1657.6	1691.2	1699.7	1704
5.2961	7.842	13.159	4.5675	5.3526	0	0	5.5872	4.2679	39.244	80.267	116.69	163.63	193.58	231.82	322.43	380.93	443.52	493.84	526.26	560.98	582.35	632.75	647.78	659.62	683.24	668.62	721.8	727.34	742.36	751.5	766.74	758.96	765.61	795.23	816.15	864.55	855.97	867.18	894.09	931.92	1012.5	987.03	1035.1	1031.3	1014.7	1021	926.21	970.79	924.97
8.7309	14.144	1.788	8.7169	0	0	0	0	0	0	0	0	0	0	0	0	0	0	0	0	0	0	0	0	0	0	0	0	66.765	133.79	215.05	303.31	457	531.28	620.82	763.1	858.43	974.17	1135	1179.8	1309	1360.1	1467.5	1497.5	1564.9	1619.8	1655.4	1654.7	1702.8	1706.3
19.324	5.9056	0	0	0	0	0	0.33595	36.36	105.14	196.95	300.57	430.65	543	677.61	875.37	1007.8	1128.5	1244.9	1462.5	1422.4	1564.7	1631.8	1641.7	1697.6	1838	1868.6	2000.7	2089.9	2268.7	2398.6	2483.7	2504.7	2676.9	2767.3	2897.2	3175.8	3214.3	3186.1	3709.8	3485.8	3665.2	3555	3712	3737.2	3640.1	3681.7	3854.6	3777.3	3891
0	0	0	0	8.0224	22.808	49.344	86.865	183.28	326.73	460.5	663.41	842.54	1054.5	1197.7	1502.7	1719	1774.6	2058.9	2175.1	2419.8	2446.5	2554.2	2705.6	2810.1	2886.1	3016.3	3090.4	3173.3	3151.8	3197.8	3299.1	3304.2	3283.5	3373.7	3474.6	3493.6	3547.4	3505.8	3544.4	3549.1	3492.3	3491.6	3485.3	3475.6	3525.4	3490.1	3503.2	3468.9	3487.8
27.558	10.59	0	0	0	0	0.55711	26.147	60.397	125.51	194.91	257.6	331.63	409.12	477.68	555.66	608.48	649.11	711.26	738.73	828.74	856.27	873.49	902.5	920.91	1020.4	1013.7	1052.7	1030.5	1045	1083.3	1120.6	1131.8	1177.2	1171.1	1128.4	1147	1154.5	1148.1	1171.3	1234.7	1214.5	1183.3	1212.6	1150.3	1233.9	1122.1	1144.1	1231.2	1204.8
0	0	0	17.338	16.131	8.7618	33.898	112.39	232.24	348.18	475.48	664.35	803.45	982.77	1108.4	1338.1	1480.2	1526.2	1725.2	1785.1	1859.1	1981	2033	2028.9	2075	2158.9	2191.1	2186.7	2255.5	2244.8	2341.1	2371.3	2418.2	2501.7	2411.9	2470.7	2501.3	2458.3	2471.4	2460.4	2356.3	2464.7	2473.6	2525.9	2518.2	2495.5	2488.5	2557.3	2526.5	2474.3
0	6.9306	0	16.331	11.615	0	2.0879	0	2.5062	12.009	34.453	48.867	71.566	60.354	107.66	143.99	185.21	174.71	190.52	207.25	235.43	280.8	298.05	278.62	315.7	310.66	368.32	417.55	495.8	518.24	636.48	736.15	816.77	892	1055.3	1128.7	1110.8	1213.4	1102.8	1351.2	1328.4	1554.5	1608.2	1672	1707.9	1731.8	1758.3	1807.4	1702.5	1809.2
34.691	16.066	0	0	0	0	0	0	0	0	7.955	0	48.702	37.243	52.253	77.529	65.436	100.32	100.92	161.29	140.06	152.53	176.16	167.46	196.77	213.61	226.69	237.49	251.82	252.84	257.39	297.62	311.46	326.18	331.39	341.47	397.15	403.16	411.98	416.46	418.55	452.88	466.8	493.06	494.99	510.07	520.56	538.51	532.41	574.91
0	0	0	0	0	15.266	37.273	107.45	231.33	422.99	555.3	851.16	1009.7	1197.5	1459.3	1711.5	1931.8	2015.3	2139.4	2247.3	2357.5	2644.8	2675.5	2619.6	2612.3	2784.6	2719.7	2860.4	3023.5	3229.9	3353.3	3487.6	3528.4	3709.8	3782.3	3902.9	3887.8	3952.1	3834.5	4051	4021.4	4252.2	4118.5	4139.8	4115.1	4106.1	4153.5	4080.1	4201.7	4259.3
31.026	9.9955	0	0	0	0	0	0	15.723	52.906	119.74	198.47	289.52	405.7	556.09	717.74	839.6	993.92	1140.4	1314.2	1431.2	1534.5	1684.9	1717.6	1811.1	1907.9	1960.5	2065	2015	2109.3	2140.7	2287.2	2284.9	2430.3	2461.2	2492.1	2585.1	2627	2611.3	2587.5	2677.9	2751	2818.4	2767.1	2767.3	2789.6	2861.8	2815.8	2826.8	2785.9
21.139	26.448	1.258	0	0	0	0	4.5815	47.243	107.43	204.6	296.76	424.4	563.31	707.74	885.01	942.75	1064.8	1193.6	1268.1	1405.1	1452.3	1514.8	1599.6	1670.5	1765.6	1814.2	1841.8	1837.6	1894.8	1961.9	2076	2095.8	2167.7	2240.3	2321.6	2327.2	2393.4	2421.5	2517.7	2627.9	2680.9	2719.3	2790	2792.7	2850.4	2833.8	2831.3	2865.9	2886.2
7.4944	7.845	7.2907	0	3.2456	0	0	0	4.8383	29.373	55.919	96.7	135.75	207.67	240.31	313.8	345.1	411.71	449.12	487.81	538.2	621.15	662.87	681.23	703.7	721.53	768.78	827.57	890.6	930	982.1	1097	1166.5	1293.9	1296	1397.5	1451.6	1508.5	1641.3	1457.6	1494.9	1480.4	1557.1	1605.4	1586.5	1599.6	1620.6	1592.9	1819.7	1746.1
3.3605	4.6848	0	6.835	4.9566	3.3493	0	7.5089	29.05	94.167	106.61	149.43	187.5	221.58	285.33	303.5	379.08	411.69	493.49	529.05	576.78	615.98	667.54	676.73	729.24	718.23	843.55	855.09	878.56	928.23	1072.6	1130.2	1201.9	1243.1	1323.3	1378.8	1435.5	1461.4	1406.8	1507	1568.7	1627.4	1625.3	1705.2	1703.1	1735	1713.8	1715.2	1818.5	1791.6
5.2863	0	0	1.2802	0	0	15.914	29.1	91.187	177.03	261.61	363.3	484.36	652.17	784.39	953.7	1070.1	1155.3	1312.6	1408.9	1508.4	1709.3	1675.9	1886.9	1979.8	1986	2087.7	2199.4	2287.1	2376.4	2595.5	2760.9	2810.8	2902.8	3186.5	3220.5	3361.7	3557.8	3681.7	3568.1	3855	3744.3	3968.8	4007.7	4064.4	4097.7	4069.9	3971.7	3893.7	3969.3
12.087	9.9727	6.0017	3.5407	0	0	0	0	0.61014	16.279	30.637	62.422	73.951	100.61	106.23	183.14	212.02	272.29	282.43	264.51	284.31	293.38	313.98	300.62	301.63	343.59	351.37	397.18	431.09	432.17	521.5	596.79	606.59	567.03	615.27	680.35	771.66	738.08	764.88	785.48	865.98	911.55	925.66	932.13	934.23	886.77	884.6	892.81	889.88	901.19
45.555	7.3828	0	0	0	0	1.3974	10.819	34.891	106.94	156.38	194	272.1	344.07	413.46	618.7	743.76	843.62	897.21	966.32	1029	1079	1147.5	1183.8	1122.3	1188.3	1184.9	1163.8	1225.8	1066.4	1053.2	1067.9	1048.5	1076.1	1104.8	1121.7	1127.2	1090.6	1096.4	1106.9	1144.8	1151.2	1121.5	1136.4	1114.1	1108.9	1098	1113.7	1125.4	1125.9
7.8724	7.5445	0	2.4535	0.38219	0	0	0	0	0	0	0	0	0	0	0	0	0	0	0	0	0	0	0	0	0	0	0.17414	16.475	47.553	84.662	116.29	143.89	177.07	229.64	239.06	258.38	289.41	307.7	311.09	361.21	360.87	381.62	393.31	409.2	411.42	420.51	410.93	411.1	432.35
0	0	7.6012	11.813	0	0	14.751	80.957	168.25	319.49	499.12	691.9	853.78	1045.7	1228	1408.6	1537.7	1727.2	1839.7	1917.8	2002.2	2081.2	2037.5	2204.4	2281.4	2324	2277.6	2347.1	2394.4	2402.7	2566.3	2564.7	2716.7	2729	2806.7	2797.6	2874.4	2942.6	2918.8	2952.1	2906.6	3006.6	3033.5	3056	3080.9	3053.2	3089.8	3094.6	3129	3122.6
27.45	6.723	0	0	0	0	0	0	0	0	30.95	26.859	66.063	68.014	102.14	156.76	155.7	158.18	200.61	190.43	242.39	235.66	233.58	236.81	249.86	300.32	347.35	364.87	367.37	405.33	446.05	507.26	568.41	599.15	629.95	704.32	707.73	768.92	818.02	845.51	901.65	955.85	989.19	1041.9	1003.9	1063.6	1039.2	1033.8	1061.7	1116.5
21.45	20.371	0	1.6717	0	0	11.429	31.072	61.705	127.7	178.36	228.45	284.03	385.55	446.66	545.05	589.44	648.35	692.95	809.6	801.97	834.32	969.31	989.39	923.84	1069.7	1094.4	1083.5	1088	1259.5	1143.3	1205.6	1271.5	1420.3	1190.9	1181.3	1430.9	1451.6	1331.8	1302.8	1384.2	1496.8	1465.4	1439.9	1537.5	1496.7	1531.1	1429.1	1348.3	1349.1
31.717	11.292	0	0	0	0	0	8.4956	61.387	136.35	185.31	307.09	431.57	547.31	677.49	791.68	864.25	975.38	1108.8	1158.5	1298.7	1388.4	1493.5	1547.6	1740.2	1531.9	1622.5	1683.5	1824.2	1869.7	2008	2151.9	1968.8	2107.1	2119.3	2234.1	2338.2	2491.6	2551.3	2646.3	2793.8	2734	2787.7	2830.6	2838	2959.2	3032.2	3110.2	3233.5	2960.2
0	0	0	0	27.025	58.761	131.12	247.65	419.52	611.21	925.48	1172	1445.7	1696.8	1955.7	2162.8	2386.1	2696	2788.7	2933.1	3174.6	3340.6	3389	3643.2	3855.8	3868.3	3923.4	3809.9	3640.5	3722.3	3652.1	3641.2	3495.2	3442.6	3642.6	3689.1	3835.4	3635	3803.9	3860.9	3907.9	3834.4	3841.6	3967.2	4005.5	4018	3907.4	3896	3870.1	4119
31.628	4.7696	0	0	0	0	0.010906	4.0174	28.092	60.964	105.69	159.57	206.69	257.08	286.3	363.91	361.5	385.69	442.17	454.81	448.34	469	504.08	502.47	510.08	502.57	416.2	439.91	517.94	435.08	487.69	462.64	544.16	559.28	565.65	687.28	687.38	743.6	730.82	774.84	785.89	835.21	840.88	870.5	872.49	874.74	886.92	887.86	943.53	942.1
41.121	16.259	0	3.557	0	0	0	0	0	0	0	0	0	0	0	0	0	0	0	0	0	0	0	0	0	0	0	0	0	4.5013	26.778	97.503	117.8	156.6	177.63	251.95	223.89	245.36	236.69	265.73	334.13	375.42	433.43	491.8	518.58	628.74	613	755.12	821.14	851.3
37.444	0	0	0	0	0	0	0	0	0	0	17.801	22.305	34.306	41.468	62.771	50.488	78.931	97.909	101.39	67.197	106.1	89.58	99.262	89.893	87.144	95.755	138.92	171.09	190.08	218.89	275.59	309.24	349.95	365.57	409.9	458.96	462.72	492.79	455.07	495.35	541.11	535.11	561.73	546.72	548.73	591.2	608.96	621.28	607.38
44.216	7.1794	0	0	0	0	0	0	0	0	0	2.4533	4.2639	10.209	12.258	24.435	20.018	21.186	27.752	33.251	14.202	29.826	40.568	56.971	28.229	31.72	33.769	55.769	81.611	58.985	61.824	86.726	110.77	145.06	159.61	198.57	219.18	251.19	267.26	309.46	327.8	374.64	422.11	467.21	434.77	469.46	499.75	521.47	546.14	531.39
25.212	8.6492	0	0	0.99179	0	0	0	12.688	43.759	68.113	110.25	151.17	193.01	250.79	292.76	345.78	376.67	437.98	477.6	533.04	545.61	567	588.02	621.89	649.02	655.09	678.35	701.19	712.12	774.91	809.95	839.72	885.28	916.77	978.57	976.14	1008.7	1059.1	1054.5	1075.3	1071.3	1089.4	1145.3	1259.2	1366.8	1390.1	1445.9	1490.8	1519.5
17.093	1.4796	0	7.7391	0	0	0	0	10.024	50.195	70.942	112.63	165.88	208.68	249.32	296.94	335.5	381.27	370.38	422.61	438.76	457.39	514.37	523.28	536.52	572.69	586.47	668.07	712.59	774.13	819.56	902.24	1005.8	1081.5	1140.4	1195.1	1276.1	1354.8	1388.7	1461.2	1486.7	1550.7	1632.4	1679.1	1746.2	1703.1	1743.2	1792	1713.9	1720.1
0	0	0	15.618	27.387	75.441	124.48	140.09	85.918	105.55	148.25	156.02	149.06	193.94	172.35	223.15	190.77	290.59	208.01	215.82	229.08	328.28	207.08	210.4	201.21	224.48	177.92	215.01	237.47	274.48	327.79	358.84	394.36	430.71	458.73	516.47	558.75	614.55	631.82	679.57	698.83	782.23	793.04	829.24	839.19	885.51	883.31	826.86	895.48	919.54
2.7218	0	0	0	10.487	5.8754	33.686	53.86	147.28	226.38	369.81	515.88	689.7	835.74	969.96	1135.8	1210.6	1304.4	1336.9	1418.1	1472.5	1600.9	1777.4	1665.8	1735.8	1726.2	1820.5	1817.6	1893.3	1953.4	1937.8	2060	2063.2	2122.5	2163.1	2213.3	2231.6	2345.9	2285	2345.6	2368.1	2391.1	2373	2418.1	2339.9	2317.4	2378.8	2356.7	2397.2	2414.1
24.491	0	0	4.2433	0	0	0	8.0428	57.599	96.685	154.45	216.12	281.59	380.22	440.82	497.08	582.44	668.46	695.13	750.67	784.53	892.43	890.13	929.61	925.58	983.81	1013.7	1035.5	1031.1	1097.2	1093.3	1142.9	1129.3	1193.6	1270.9	1270.4	1310.6	1359.1	1361.3	1375.9	1364	1363.2	1294.1	1347.7	1351.3	1354.5	1353.5	1360.1	1352.3	1398.9
0	0	1.9798	3.5468	0	13.012	8.5163	33.758	30.773	38.749	31.982	36.413	14.953	27.591	26.536	28.573	31.804	12.747	25.176	0.74166	0	6.3816	0	0	3.0999	52.233	80.837	132.93	196.25	288.81	405.93	527.65	624.78	798.35	869.44	958.18	1004.1	1094.9	1212.4	1183.9	1365.2	1288.7	1333	1396.8	1350.5	1338.9	1334.6	1372.3	1357.1	1384.5
1.2045	0	5.1547	0	6.5866	0	0	1.8092	0	3.3099	8.2128	4.729	1.1544	7.0555	16.032	13.893	30.8	36.612	52.699	69.882	82.069	102.44	122.01	129.34	158.79	171.12	193.76	222.63	245.6	254.14	262.67	304.02	314.1	312.77	329.9	347.1	348.59	370.54	450.56	364.45	394.78	436.55	364.77	430.79	440.39	379.13	359.46	365.69	374.71	403.31
0	0	0	15.037	4.5033	19.765	19.024	69.996	77.469	107.52	180.38	216.59	251.43	333.38	385.35	433.24	482.55	550.99	602.09	597.09	681.46	696.51	710.78	740.78	754.58	814.27	872.17	895.7	970.16	1003.9	1095.3	1178.9	1245.7	1334.3	1384.7	1445.9	1538.4	1586.7	1651.5	1709.7	1797.6	1849.9	1888	1932.4	1998.9	2017.9	1992	2034.6	2031.1	2081.8
32.363	7.9075	3.2338	0	0	0	0	0	16.691	54.95	141.28	175.01	238.51	328.54	431.58	473.85	540.84	577.18	680.5	700.42	787.07	890.99	971.42	987.87	1040.4	1059.4	1083.5	1200.5	1190.2	1237.5	1279.2	1306.2	1295.5	1272.1	1286	1278.2	1279.1	1344.5	1323.8	1328.3	1359.7	1361.4	1348.4	1338.9	1417.6	1499.1	1534.2	1476.6	1510.7	1459.7
0	0	0	5.7215	0	52.6	89.818	142.32	220.45	318.04	403.11	481.17	500.58	604.5	615.13	738.4	775.45	819.27	921.25	963.59	969.6	998.49	1061.3	1096.9	1169	1225.6	1320.1	1468.1	1596.2	1747.5	1921.2	2062	2250.2	2353.9	2517.5	2633.3	2704.4	2780.2	2915	2959.8	3010.2	3004.9	3171.8	3204.5	3266.8	3304.7	3398.2	3482.8	3494	3562.5
0	0	0.21742	0	6.1833	8.0663	15.191	13.405	17.523	14.502	21.172	20.813	19.263	22.348	17.179	6.4215	3.2042	0	0	0	0	0	0	0	0	26.342	68.065	123.27	182.48	273	351.36	422.78	541.52	615.48	727.65	776.71	892.47	926.56	1015.9	1080.1	1145.9	1204.2	1263.9	1259	1318.4	1367	1371.7	1439.7	1425.7	1477
0	0	5.577	0.15106	0	0	36.385	81.353	153.55	281.51	408.16	534.63	654.9	782.61	916.52	871.54	1111	1092.6	1312.2	1226.3	1522	1425.5	1459.9	1473.1	1499.8	1560.3	1572	1602.3	1673.8	1719.7	1758.9	1785.7	1823.4	1919.1	1937.2	1959.2	2018	2028.4	2068.4	2067.6	2107.8	1963	2151.4	2115	2167.1	2198.6	2197.7	2150.5	2231.7	2246.6
0	0	0	8.955	0	14.452	42.216	108.57	231.66	431.81	625.95	883.64	1147.3	1460.6	1718.1	2056.7	2203.6	2429.2	2593.3	2710	2832.8	3010.8	3186.6	3220.1	3172.3	3307.9	3422.7	3452.3	3635.7	3536.1	3628.3	3726.6	3733.7	3784.6	3900.4	4030	4052.7	4097.7	4296.2	4239.3	4345.2	4343.1	4439.7	4365.4	4367	4400.4	4390.2	4361.5	4424.6	4332.8
0	0	0	0	8.6195	17.134	46.455	83.152	152.07	260.9	375.67	530.12	733.53	886.57	968.19	1107.3	1264.8	1348.3	1466.7	1535	1604.9	1787.4	1890.2	1896.7	1943.6	2007	2122.3	2098.7	2255.8	2260.5	2417.8	2320.4	2432.1	2519.8	2603	2635	2700	2758.5	2914.9	2823.1	2791.4	2939.8	2852.2	2873.4	2891	2882.3	2867.5	2918.8	2944.6	2926.4
0	0	0	11.859	7.2493	8.6725	0.6898	24.044	63.631	100.9	194.92	328.57	519.47	695.66	907.99	1188.4	1387.4	1652.8	1810	1963.9	2124.5	2255.2	2404.7	2547.6	2576.6	2766.6	2739.5	2980.1	3074.2	3101.6	3274.1	3342.2	3517.7	3699.4	3832.3	4008.9	4136.3	4258	4356.4	4369.5	4528.9	4543.6	4527.3	4637.9	4718.5	4836.5	4784.7	4890.3	4983.6	5081.5
1.6804	0	4.6684	6.6177	1.3022	0	0	12.954	35.07	75.883	122.05	188.09	216.05	282.69	320.07	432.97	446.23	526	574.41	614.23	702.53	709.55	755.42	761.44	842.97	837.67	814.91	832.6	851.81	867.24	887.12	885.88	857.3	854.72	808.38	841.52	854.67	870.77	880.91	904.27	937.46	990.6	993.25	1009.2	1047.8	998.29	990.34	929.16	914.55	928.85
21.511	14.899	5.9598	2.7883	0	0	0	0	0	0	0	11.811	4.4194	18.391	6.1878	55.881	50.061	78.242	68.266	74.368	135.46	146.8	155.72	141.45	132.42	172.65	193.25	211.97	248.34	268	327.11	352.8	374.09	421.33	463.14	537.1	588.39	594.41	645.19	653.75	675.21	733.07	738.29	785.13	794.27	804.75	830.82	815.58	844.75	854.02
0	0	0	0	0	126.55	161.63	184.1	276.73	347.19	424.84	533.09	603.98	811.44	931.4	1067.3	1162.7	963.05	1329.9	1438.9	1124.9	1586.6	1384.4	1454.4	1550.2	1619.8	1753.1	1794.1	2121.7	2066.5	2181.7	2200.7	2278.9	2426.9	2470.7	2647.6	2951.5	2925.7	2759.9	3035.3	3060.3	3075.4	3202.3	3200.9	3180.8	3290.2	3262.2	3284.9	3272.6	3296.3
0	0.10035	0	6.8244	2.4944	1.6124	3.4368	17.61	11.49	36.155	69.04	104.01	131.27	167.16	188.62	278.24	323.42	336.97	364.99	433.34	441.82	513.97	559.03	504.71	521.94	565.07	637.88	694.2	786.86	900.97	1010	1026.5	1222.8	1243	1419.3	1455	1621.2	1626.2	1849.5	1819.4	1894.3	1992.2	1893	1924.5	2012.3	2239.2	2126.3	2151.2	2489.1	2409.6
13.711	0	0	0	0	0	73.868	73.354	217.91	396.5	637.03	866.89	1096.7	1379.8	1523	1776.1	1981.3	2176.5	2417.4	2696.8	2770.9	2961.3	2968.6	3033.3	3172.3	3095.5	3162.3	3418.3	3496.3	3574	3851.9	3982.7	4066	4223.3	4274.8	4473.3	4447.4	4505.1	4645	4322.5	4425.6	4511.1	4609.8	4659.5	4687.5	4847	4841.4	4785	4765.5	4793.3
26.177	2.5701	0	0.63897	0	0	0	21.927	81.064	169.87	269.77	379.96	523.59	634.47	744.17	807.89	890.14	981.56	1097	1199.3	1177	1305.6	1364.5	1424	1503.1	1503.7	1495.2	1535.6	1550	1593.4	1684.9	1636.6	1768.7	1743.7	1792.2	1870.1	1915.6	1944.8	1953.4	1973.5	1998.9	1948.9	1928.1	1972.6	1984.8	2128.7	2123.1	2154.8	2119.7	2226.4
11.402	2.2324	0.23129	0	1.4499	0	0	25.946	62.852	127.73	193.98	269.35	356.41	472.93	546.5	643.55	706.03	760.35	818.5	869.85	888.01	955.91	987.02	991.13	1031.2	1028.9	1047.7	1063.1	1077.3	1077.3	1084.3	1097.4	1081.9	1074	1087.5	1048.7	1067.1	1067.5	1055	1046.8	1053.6	1038	1026.1	1012.6	969.71	983.22	972.26	954.89	948.92	975.39
0	8.2003	0	0	0	9.3184	0	35.61	43.561	89.751	136.14	202.43	224.58	317.44	389.26	473.24	558.22	624.98	709.83	732.23	815.04	838.32	889.23	928.75	929.66	1001.8	1059.3	1090.8	1146.4	1182.8	1241.8	1289.7	1324	1416.4	1413	1470	1508	1460.9	1550.6	1584.6	1659	1760.1	1842.7	1880.8	1872.5	1888.2	1910.6	1923	1903.1	1951.2
9.3248	0	1.8767	0	0	0	7.8826	39.968	117.53	214.5	329.36	424.64	548.16	671.58	802.85	921.01	1057.1	1084.4	1205	1315.9	1386.7	1502.8	1498.8	1629.1	1603.2	1596.6	1665.7	1747	1836.4	1819.4	1900.7	1903.3	1996.8	2063.6	2111.1	2021.9	2175.5	2227.1	2292	2220.5	2329.3	2303.6	2326.2	2373.4	2441.4	2436.5	2442	2457.3	2397.6	2480.4
0	18.873	29.037	18.437	14.186	0	0	16.64	49.486	121.66	270.6	375.55	441.78	590.59	765.58	847.72	1062.1	1228.1	1285.6	1449.3	1481.5	1634.4	1801.7	1750.7	1699.7	1776.5	1764.1	1855.4	1949.5	2148.6	2097.8	2152.2	2221	2232.6	2201.9	2464.2	2516.6	2586.7	2516.3	2565.6	2607.3	2655.7	2605.8	2677.8	2747.5	2755.6	2711	2266.6	2330.4	2444.7
0	0	4.1558	9.8994	7.6157	20.843	17.197	0	12.286	30.318	71.86	119.3	159.41	189.41	202.04	220.54	233.99	263.88	292.99	310.74	319.04	311.62	356.17	344.9	292.6	377.23	409.59	448.71	488.23	507.92	603.19	626.07	658.08	647.62	766.28	822.31	869.01	880.72	932.85	958.75	959.27	1017.5	1003.4	974.97	1018.7	1028.8	1024.4	1055.8	1064.3	1063.8
36.599	0.58025	0	0	0	0	0	0	0	25.366	52.088	84.242	105.93	138.91	157.65	187.28	194.42	217.64	237.17	263.91	250.47	292.71	311.99	324.72	329.98	335.97	348.34	329.27	364.81	342.32	347.2	346.66	325.61	319.64	308.66	315.22	301.78	303.39	293.45	280.66	298.58	287.08	284.06	293.28	263.79	255.47	239.75	247.64	227.57	213.28
0	0	0	0	9.0776	1.8823	22.695	64.298	108.5	226.2	260.09	426.82	429.58	684	817.09	878.48	978.29	1068.1	1160.8	1259.5	1303.3	1364	1399.8	1442.3	1469.6	1517	1557.8	1550.4	1606.4	1602.5	1661.3	1625.8	1629.3	1621	1645.5	1628.9	1688.6	1632.9	1629	1642.3	1658.7	1625.9	1648.4	1654.7	1587.6	1619.1	1605.7	1603.4	1592	1602.1
0	1.6635	3.0932	0	4.1872	0.79976	4.7534	6.1907	2.2208	9.4206	7.3097	14.175	21.741	25.965	38.811	34.262	40.115	33.936	37.463	42.138	46.619	56.293	45.439	59.149	55.575	61.09	76.324	90.201	101.54	138.46	165.49	177.67	208.53	218.03	250.53	276.61	313.55	333.77	351.16	378.16	411.57	439.22	456.4	461.97	462.09	480.54	466.21	479.77	495.93	524.01
0	0	0	0	7.4519	98.951	182.08	274.68	394.98	541.62	694.84	834.98	930.97	1147.2	1334.4	1544.9	1698.1	1854.8	1956.6	2183.2	2206.3	2389.5	2463	2648.3	2751.3	2879.7	2925.1	2967.1	3147.1	3189.2	3372	4415.4	4588.5	3441	3422.7	4530.8	3415.9	3416.9	3406	3440.6	3530.1	3555.7	3732.1	3632.2	3592.8	3706.9	3616.7	3564.4	3599.4	3597
9.0492	12.701	1.7159	0	0	0	0	28.839	65.683	100.17	161.93	224.47	278.61	311.03	410.78	482.3	564.76	630.31	709.55	771.96	838.58	908.36	963.67	1011.7	1043.1	1108.6	1235.2	1390.3	1444.7	1625.4	1774.7	1894.3	2014.5	2149.9	2311.3	2515.2	2570.2	2757.8	2932.5	3060	3148.4	3193.4	2776.7	3338.6	3456.7	3527.7	3561.6	3637.4	3669.1	3752.6
0	0	11.343	0	1.0346	0	12.79	54.397	84.822	151.03	244.93	340.79	452.73	551.66	595.55	726.92	814.41	910.12	989.17	1087.2	1142.7	1181	1261.3	1282.3	1342.5	1404.9	1414.5	1444.8	1549.6	1548.2	1587.2	1639.5	1651.7	1713	1814.9	1795.4	1901.5	1897.4	1973.2	1937.1	2040.6	2107.2	2061	2122.6	2160.7	2171.8	2214.2	2173.7	2267.4	2258
0	0	0	5.4937	6.0838	0	1.5698	12.004	31.201	81.128	126.29	221.11	283.68	395	463.7	565.16	570.21	655.36	728.86	822.7	880.86	1003.7	1063.6	1054.5	1094.7	1189.1	1220.3	1269.2	1385.9	1465	1511.9	1636.2	1691	1768.1	1833.8	1943.3	1940.2	2079.2	2180.9	2219	2240.9	2237.1	2257.3	2313.5	2328.1	2447.7	2365	2314.1	2389.6	2418.9
7.5208	0	0	0	0	2.9656	17.276	72.277	146.92	254.61	396.72	528.99	598.03	928.15	1062.5	1159.7	1395.1	1555.2	1655.9	1750.5	1813.5	1885.5	1894.9	1994	2065	2114	2160.3	2271.8	2242.6	2439.3	2586.1	2610.8	2688.3	2791.7	2846.7	2970.8	3100.5	3127	3225.5	3246.1	3305.4	3351.3	3407.2	3438.4	3476.6	3522.7	3523.8	3534.1	3547.5	3567.6
24.906	10.954	5.2195	0	0	0	0	0	0	0	0	0	0	24.492	47.167	89.045	126.57	148.87	171.11	185.36	206.14	214.69	217.39	236.45	249.74	225.89	253.03	217.35	223.33	249.43	242.71	239.41	263.28	281.52	268.29	270.9	294.64	314.47	400.29	391.28	482.21	508.87	817.62	677.12	625.92	656.37	693.19	914.38	709.23	902.42
15.903	3.5855	0	0	2.119	0	7.3614	48.573	113.02	235.99	340.74	521.8	625.86	836.13	938.94	1146	1326	1484	1630.7	1745.3	1843.9	1967.1	2041.4	2113	2226.3	2144.2	2197.6	2299.9	2461.3	2463.6	2594.4	2711.7	2795.8	2921.4	3039.2	3182.3	3351.2	3313.2	3334.7	3399.1	3434	3539.2	3723.3	3698.3	3740.2	3651.2	3685	3772.5	3710.3	3765.4
0	0	0	0	3.7021	0	10.787	49.242	100.17	184.6	276.55	430.97	500.46	667.05	773.04	897.67	1004.1	670.1	976.52	1003.2	1084.7	1304.4	1243.8	1344.5	1502.2	1666.6	1723	1772.3	1827.9	1895.7	1926.4	2057.7	2018	2105.6	2165.8	2206.6	2274.6	2293.4	2265.5	1655.9	1800	1795.4	1798	1808.3	1835.2	1755.3	1794.8	1786.4	1835.2	1814.3
29.088	12.297	0.22499	0	0	0	0	0	5.3655	29.778	85.101	126.92	158.21	235.7	256.99	358.37	379.42	447.23	481.77	525.43	571.29	613.99	640.85	663	677.7	748.74	738.3	792.73	689.36	595.17	655.79	705.55	787.32	844.33	816.61	899.64	878.5	908.63	953.05	955.11	1023.2	1047.6	1058.3	1050.9	1018.8	1028	963.21	950.34	943.56	1009.7
0	0	0	2.2557	16.003	0	10.75	22.301	92.079	184.18	277.88	403.53	541.77	671.16	576.13	927.94	978.73	1091.2	1245.3	1215.9	1270.2	1288.5	1407.6	1390.9	1464.7	1519.5	1545.6	1519.3	1611.4	1590.1	1256.2	1382.9	1621.1	1639	1382.6	1668.8	1721.7	1442.3	1530.8	1511.9	1878.1	1917.2	1850.3	1895	1896.9	1852.6	1888.7	1894.6	1919.1	1916.3
0	0	17.993	0.5956	39.151	6.5791	44.498	126.7	233.26	364.44	551.26	881.38	947.85	1154.9	1385.9	1593	1648.7	1820.7	2120.7	2364.6	2266.7	2395.5	2433.1	2517.2	2538.9	2649.6	2691.2	2731.1	2837.8	2911	3016.7	3020.8	3081.2	3136.5	3232.6	3331.6	3478.2	3484.2	3656.8	3648.7	3749.2	3866.2	3830.9	3912.7	3983.7	3989.6	4081.5	4048.3	4171.9	4168.5
22.507	0	0	0	0	0	31.638	31.415	98.886	173.99	277.89	376.61	507.49	625.2	727.6	831.68	935.1	1030.9	1130	1172.6	1228.8	1314.6	1352.9	1352	1340.9	1389.3	1373.1	1359.2	1359.3	1368	1401.7	1379.5	1372.3	1399.6	1338.5	1337.3	1356.2	1291.3	1352.1	1330	1319.5	1295.9	1292.9	1268	1311.3	1293.5	1306.3	1293	1306.4	1275.7
2.0457	0	0	18.065	15.696	0	2.8313	12.681	61.437	140.67	320.67	353.78	456.79	561.03	699.68	821.42	902.18	934.35	985.2	1049.2	1165.2	1257	1419.3	952.88	1025.3	1140.1	1277	1230.3	1338.9	1618.4	1726	1840.2	1996.3	2080.3	2086.1	2312.9	2290.7	2412.8	2459.5	2547.3	2625.5	2696.1	2712.3	2715.4	2738.8	2696.1	2705.6	2787.1	2861.7	2801.5
43.5	0	8.3395	2.9747	0	0	0	0	29.887	48.204	122.01	178.1	222.87	310.1	376.88	441.57	492.76	566.09	624.09	683.36	718.06	742.74	761.85	742.66	734.36	790.6	836.03	882.67	909.67	955.14	1018.8	1076	1157.5	1216.8	1251.3	1338.7	1388.2	1442.4	1473.9	1503.5	1495.6	1573.3	1574.9	1576.5	1557.2	1592.4	1525.2	1589.4	1579.2	1593
0	0	0	0	0	45.686	73.728	123.9	209.39	265.73	361.84	468.15	530.86	659.2	725.83	790.46	918.68	945.1	1027.7	1140.2	1204.5	1199.1	1255.2	1281.1	1304.7	1388.8	1414.5	1399	1389.7	1408.3	1492.9	1530.3	1616.5	1651.5	1647.6	1666.9	1662.4	1700.2	1750.6	1807.2	1847	1867.9	1903.2	1914.6	1935.3	1946	1953.1	1991.2	2039	2043.9
1.6833	0	0	0	0	18.99	30.541	48.216	68.003	119.31	162.45	207.57	274.24	350.47	408.59	484.91	519.54	566.17	630.27	665.9	691.67	761.25	789.37	874.24	926.58	952.13	1007.3	1090.1	1213.4	1243.4	1228.6	893.01	971.13	1499.3	1601.5	1656.9	1737.1	1798.3	1889.3	1967.1	2015.3	2059	2133.5	2193.7	2101.3	2175.9	2141.6	2191.8	2219.1	2212.7
25.543	20.337	0	0	0	0.50731	0	0	0.42489	15.824	34.813	50.57	77.834	122.88	124.38	188.8	205.09	211.92	224.55	255.82	287.92	302.39	304.14	330.54	351.03	390.29	399	416.89	425.57	450.07	470.87	513.34	550.82	622.32	593.07	631.06	629.59	714.11	758.34	762.4	818.85	894.68	912.31	935.08	942.53	988.22	999.09	1006.2	1034.8	1102.5
9.245	1.7755	0	9.1104	0	1.9507	0	12.644	21.321	62.25	117.31	170.33	253.27	344.57	403.53	467.9	565.53	583.14	613.29	672.7	701.44	733.5	746.83	794.08	824.54	874.39	997.99	1074.1	1221.3	1301.3	1426.9	1472.3	1493	1656.6	1793.4	1983.7	2143.1	2303.6	2448.4	2558.5	2682.7	2867.3	2939.2	3099.3	3139.7	3163.8	3315.6	3298	3397.9	3529.8
0	0	0	13.056	30.846	6.0481	0	4.9951	0	23.175	17.858	37.032	59.156	111.62	134.01	213.9	233.59	271.88	279.54	345.57	346.48	369.5	315.23	395.61	449.2	513.67	536.36	583.09	636.66	702.63	820.58	927.21	1040.6	1165.6	1191.7	1308.3	1398.3	1466.1	1593.6	1722.7	1847.2	1847.9	1907.2	1985.2	2020.7	1999.6	2044.5	2031	2158.6	2142.2
24.87	15.983	0.90074	0	0	0	0	20.112	78.026	177.27	247.4	363.91	456.55	588.77	692.91	781.7	894.3	1014.1	1100.9	1169.6	1271.2	1276.8	1296.3	1405.2	1423.9	1503.4	1516.6	1558.2	1635.3	1593.4	1590.8	1680.4	1651.6	1724.2	1689.3	1716	1739	1764.2	1737.5	1725.3	1898	1904.9	1885.1	1417.8	1329.1	1336.1	1288.2	1308.9	1305.2	1249
0	0	4.9828	0.72561	1.449	0	0	22.889	84.199	189.15	282.25	440.83	600.37	773.64	920.38	1069.6	1185.8	1368.7	1510.4	1623.9	1772.5	1903.4	2023.4	2003.8	2081.3	2132.3	2209.7	2309.8	2379.6	2520.4	2548.7	2673.3	2878.2	3011.6	3041.9	3197.5	3327.2	3428.7	3447.4	3545.4	3710.4	3833.4	3824.4	3685.1	3769.6	3818.5	3887.7	3828	3912.1	3886.9
0	0	4.094	0	0	0.50112	13.258	31.557	76.544	116.6	198.76	269.33	355.52	434.99	515.12	612.36	696.55	774.19	856.55	913.13	977.82	1017.6	1063.2	1113.6	1159.2	1223.2	1270.6	1283.4	1306	1339.5	1403.1	1393.1	1405.4	1421.9	1484.1	1502.2	1544.1	1516.8	1555.2	1589.5	1597	1619.7	1644.5	1600.4	1611.6	1593.8	1580	1631	1648.6	1660.2
22.799	10.045	0	0	0	0	0	44.175	136.84	266.67	435.57	624.82	841.18	947.08	1055.9	1173.3	1351.2	1485.8	1682.5	1807.2	2059.8	2190.3	2360.4	2160.9	2419.8	2223.1	2507.2	2566.6	2529.6	2660.5	2752.9	2822.3	2793.7	2872.3	2913.1	2990.6	2966.9	2996.7	3019.1	3055.5	3220.2	3371.5	3255.5	3331.1	2941.8	2912.2	2887.5	2834.5	2792.3	2702.7
0	0	0	9.8792	184.24	277.02	422.02	508.36	564.35	716.08	829.07	910.39	996.09	1086.3	1172.6	1188	1280.1	1330.2	1461.5	1644.3	1667.5	1660.8	1762.4	1725.8	1679.9	1688.8	1769	1663.8	1763.5	1830.3	1937.8	2038	2180.6	2252.2	2337.8	2541	2566	2763	2948.5	3035.8	3154.4	3274.2	3238.4	3483.6	3386.5	3355.2	3407.9	3418.3	3550.9	3504.7
4.4465	0	0	0	0.921	5.9842	8.6434	15.533	43.127	74.09	139.76	163.59	242.68	307.71	349.15	474.31	506.06	555.6	623.93	680.37	710.76	754.42	801.84	823.45	853.08	928.96	929.89	937.76	907.63	923.5	909.95	927.74	906.27	981.22	952.68	962.39	911.25	957.1	995.24	950.09	987.47	935.82	980.72	979.51	891.32	871.6	903.86	875.24	876.28	918.8
0	0	0	0	9.0116	15.619	42.828	96.857	150.16	267.29	375.21	523.87	677.59	756.79	862.22	1022.1	1121.4	1174.9	1335.3	1320.2	1378.5	1582.3	1581.2	1670.5	1574.2	1719.3	1763.6	1707	1714.6	1690.1	1747.1	1800.5	1689.8	1824.6	1892.1	1875.8	1910.2	1828.6	1927.3	1828.6	1879.8	1861.2	1863.9	1818.8	1778.5	1798.8	1774.8	1800.9	1777.7	1834.7
37.323	5.1473	0	0	0	0	1.6232	45.844	141.79	256.51	415.64	588	760.75	968.6	1127	1329.5	1510.6	1673.4	1833.8	1968	2002.6	2110.5	2127.4	2164.5	2228.3	2290.9	2409.4	2407.4	2457.9	2594.1	2564.8	2654.4	2728.4	2859.9	2827.3	2894.8	2976.5	3053.5	3111.1	3170.5	3283.3	3306	3279.1	3087.4	3523.6	3662.7	3620	3733.4	3743.2	3730.3
17.43	10.146	0	0	2.657	0	4.1854	24.024	68.684	135.55	180.43	265.11	341.24	413.59	499.26	546.67	610.43	684.87	731.45	752.85	789.54	809.75	851.98	858.01	890.66	928.07	986.31	1014.6	911.44	977.97	1063.3	1145	1238.6	1260.8	1284.7	1387.5	1423.1	1486.8	1492.9	1536.2	1576.8	1509.1	1678.2	1712.6	1717.5	1816.7	1839.6	1877.1	1933.8	1934.6
20.357	0	0	10.501	0	0	0	0	0	0	12.067	21.578	62.152	84.596	113.67	135.7	167.09	210.92	231.25	248.27	274.75	282.85	294.13	288.31	324.2	338.99	367.04	441.18	493.5	575.6	664.98	730.22	794.62	882.14	977.21	1066.4	1156.2	1257.5	1328.6	1368.8	1394.2	1491.5	1504.8	1585	1579.6	1597.5	1541.2	1566.9	1549.3	1594.8
51.852	0	0	0	0	0	1.4053	8.706	52.723	96.763	156.96	223.33	318.66	408.9	525.13	693.58	825.1	970.52	1174.6	1354.1	1579.8	1764.7	1965.1	2148.3	2299.8	2460.1	2608.6	2756.1	2922	2948.8	3167	3182.5	3171.8	3278.6	3291.5	3360.7	3388.3	3400.7	3383.6	3341.9	3450.4	3451	3399.5	3404.6	3409.1	3409.1	3424.2	3415.1	3310.6	3297.8
19.834	13.494	0	0	0.46974	0	0	2.3731	9.8812	48.665	59.914	106.41	132.24	188.75	227.99	269.37	330.18	383.07	448.53	462.63	508.62	540.3	551.15	572.39	607.28	657.43	762.82	836.49	959.01	1058.4	1215.6	1412.3	1631.7	1890.6	2026.8	2310.2	2453	2729	2854.4	2962.8	2960.1	3198.8	3288.1	3366.2	3530.3	3642.9	3742.5	3718	3852.5	3830.8
40.398	9.915	0	0	0	0	0	0	11.892	48.981	83.078	101.84	142.47	204.43	274.18	320.35	362.9	407.72	420.85	546.72	536.1	614.4	622.96	667.17	692.28	771.23	852.66	930.25	944.03	1078.9	1107.6	1191.5	1251.6	1327.3	1441.2	1462.9	1565	1590.2	1636.1	1666.5	1721.2	1700.9	1726.3	1751.3	1791.8	1865	1875	1861.5	1916.7	1955.3
39.631	42.683	20.897	0	0	0	0	10.726	70.625	156.08	272.73	379.02	506.55	631.61	744.45	843.86	1026.7	1090	1206	1336.5	1354.7	1426.2	1460.7	1495.4	1501.8	1610.1	1650.7	1807.3	1866.6	2066	2209.7	2310.3	2506	2747.1	2871.9	3055.6	3224.5	3387.6	3540.4	3746.9	3863.4	4015.7	4093.2	4210.3	4153.7	4333	4442.5	4403	4549.1	4585.9
11.626	0	0	0	0	23.754	36.023	79.886	137.59	227.74	409.49	504.88	693.04	873.26	999.93	1214.4	1369.7	1480.1	1626.4	1726.6	1911.1	1987.2	2146.7	2229.2	2336.3	2604.4	2703.7	2775	2857.3	2976.6	3120.1	3108.1	3362.1	3364.8	3639.9	3656.7	3700.8	3792.1	3834.5	4020.1	4114.8	4337.3	4312.4	4404.7	4490.7	4610.3	4544	4579.1	4585.5	4800.8
39.551	17.4	0	0	0	0	0	39.653	92.751	192.34	268.68	414.51	588.4	752.33	888.62	1094.7	1217.5	1402.7	1453.4	1558.6	1709.3	1656.1	1728	1964.3	1946.3	2033.7	2102.5	2195.3	2233.4	2291.9	2380.2	2462.9	2541.1	2648.8	2647	2800.3	2802.2	2847.2	2903.9	2993.4	3076.7	3096.3	3110.3	3085	3114.9	3159.5	3155.3	3130.4	3108.6	3047.5
0	0	0	0	4.7425	22.642	42.327	37.489	65.702	82.06	104.08	137.19	167.33	212.75	240.38	282.08	335.13	378.38	453.64	509.64	570.87	619.69	670.53	761.58	795.26	839.43	902.68	972.32	1029.6	1103.6	1170.6	1239.1	1253.7	1314.2	1442.7	1461	1568.9	1592.2	1668.4	1602.6	1606.7	1686.7	1643.4	1654.5	1663.9	1639.5	1613.9	1646.8	1669.2	1654.5
2.5753	0	4.5633	0	0	0	5.3999	8.3583	39.893	94.755	152.75	220.41	313.46	387.03	452.89	524.86	625.23	692.81	742.56	793.24	879.15	921.37	944.37	993.83	1011.5	1058.7	1080	1109.4	1310.4	1283	1208.6	1311.4	1259.4	1313.7	1412.6	1224.8	1458.1	1536.9	1561.2	1408.1	1511	1460.5	1477.4	1434.8	1505.4	1482.4	1381.9	1476.2	1371.9	1503.3
0	0	0	23.083	9.0936	0	1.6776	10.895	51.13	74.375	144.53	226.46	374.37	417.33	510.96	608.93	690.12	827.14	930.29	1066.2	1201.5	1208	1335.4	1424	1504.9	1664.9	1700.3	1774.1	1828.2	1889.8	2043.5	2134.1	2246.3	2347.8	2448	2492.3	2536.2	2657.2	2723.8	2657.6	2704.5	2740.3	2721.6	2830.6	2822.9	2804.2	2865.2	3042.6	2964.8	2969.8
0	0.53155	4.8589	3.2226	8.0453	5.2735	0	0	0	1.6375	0	0	0	19.923	19.944	35.943	51.491	30.954	18.687	45.014	80.759	108.05	79.952	94.22	110.7	140.32	161.15	221.29	288.65	371.72	479.6	594.65	664.1	795.74	852.9	971.98	1056.6	1156.1	1214.7	1345.9	1439.7	1549.5	1592.9	1676.6	1664	1710.4	1743.3	1761.4	1785.9	1788.3
8.914	5.0426	1.0427	0	0	0	0	2.6379	39.817	52.755	87.926	118.69	173.4	194.69	229.3	270.46	291.27	352.38	375.16	388.9	418.57	453.12	454.2	460.56	463.01	476.93	482.87	494.8	463.99	463.11	471.75	481.97	457.06	498.57	493.73	456.04	467.04	439.46	441.29	449.64	448.68	463.58	445.52	428.09	458.52	428.43	443.83	443.32	482.48	444.28
37.821	3.1111	0	0	0	0	12.367	85.593	202.94	325.67	513.04	697.35	868.36	1080.8	1284.1	1467.1	1651.5	1749.5	1902.4	2013.1	2210.1	2301.2	2387.9	2432.3	2554.3	2579.6	2602.4	2613.7	2656.7	2638.5	2615.7	2599.6	2586.2	2525.8	2606.8	2620	2597.9	2576.2	2582	2601	2517.8	2535.9	2489.3	2460.7	2467	2420.4	2368.1	2332.9	2340.6	2301.8
25.924	14.202	3.2008	0	0	0	0	0	0	0	0	0	0	0	0	0	0	0	0	0	0	0	0	0	0	0	0	0	0	0	0	35.481	79.038	89.635	129.02	175.01	269.87	275.52	326.45	346.2	407.59	491.81	480.56	532.87	580.27	545.49	612.22	555.74	603.31	613.53
[truncated: 78 more columns]
