# Supplementary material for: Limits on information transduction through amplitude and frequency regulation of transcription factor activity
Source: eLife. 2015 May 18;4:e06559. doi: 10.7554/eLife.06559 (PMC4468373; doi:10.7554/eLife.06559)
Supplement: Supplementary file 1. — Raw single-cell time-trace data for HXK1 (15259 cells), SIP18 (21242 cells), pSIP18 mut A (18203 cells), pSIP18 mut B (17655 cells), 1× reporter diploid (21236 cells), and 2× reporter diploid (19222 cells). The data are also available from Dryad Digital Repository (Hansen and O'Shea, 2015). DOI: http://dx.doi.org/10.7554/eLife.06559.014 [file elife06559s001.zip › source_data/pSIP18_mut6_FM3_25minINT_690nM.txt]

4.1172	5.1974	0	0	0	3.6154	0	13.855	7.7979	44.271	64.346	100.2	142.19	167.92	217.52	270.54	300.02	358.11	386.58	461.92	510.77	616.66	678.68	787.81	915.63	1024	1061.4	1225.9	1322.3	1440.9	1525.3	1559.2	1618.9	1683.1	1645.8	1777.2	1772.1	1786.1	1795.9	1842.4	1906	1925.5	1921.8	1977.3	1983.3	1999	1991	1972.3	1979.7	1977.7
0	3.9137	0	0	7.5057	11.741	4.1542	41.376	77.029	154.26	251.07	353.93	492.38	657.7	787.55	944.31	1024.2	1148.3	1317.9	1531.7	1710.6	1874	2027.8	2152.2	2267.6	2646	2856.9	3128.2	3329.1	3402.7	3569.1	3858.6	3908.8	4307.4	4371	4454.8	4620.9	4829.8	4349.7	4395.4	4330.6	4359.3	4374.5	4588.4	4698.4	4862.6	4754.3	4950	4914.3	5023.6
15.008	12.872	3.0152	0.58225	0	0	0	0	0	0	0	0	0	0	0	0	0	0	0	14.118	18.506	63.245	167.76	207.68	277.94	364.72	458.07	510.49	589.34	679.44	776.44	836.42	899.61	1033	1129.5	1195.8	1391.6	1499.5	1560.5	1640.2	1708	1783.4	1875.7	1905.5	1912.8	1988.6	2044	2120.3	2169.3	2283.5
0	0	0	0	7.3476	10.286	9.9036	50.932	96.053	162.7	297.58	404.55	583.47	666.36	780.69	984.59	1065.5	1180.5	1321.5	1413.5	1541.9	1639.3	1766.2	1902	1906	2011.1	2052.2	2129.9	2237.4	2266.1	2319.3	2402.6	2453.7	2581.9	2695.2	2807.4	2969.8	3068.2	3208.9	3528.4	3644.3	3818.6	3952.6	3999.8	4130.4	4235.6	4405.1	4456.5	4640.7	4715.1
0	10.407	0	72.738	10.51	0	0	0	0	0	28.253	111.84	140.03	224.4	282.9	489.22	598.23	561.23	653.15	804.18	859.16	1034.1	1055.5	1193.3	1244.1	1133	1207.3	1407.4	1694.1	1566.1	1566.3	1636.6	1871.2	1973	1995	2044.8	2269.7	2437.9	2611.4	2592.3	2490	2477	2455.8	2540	2681.6	2542.7	2644	2684.1	2731.3	2710.2
0	0	0	0.46192	1.7586	17.26	23.208	88.396	128.93	213.75	308.29	434.47	520.52	662.64	799.31	983.3	1073.4	1220.4	1339.1	1457.8	1605	1743.2	1817.3	1972.6	2007.8	2096.5	2167.4	2271.9	2262.4	2283.4	2370.8	2429.2	2429	2519	2639.5	2501.1	2575.7	2551.3	2635.5	2727.7	2758.2	2880.5	2724.4	2819.1	2919.4	2890.1	2895.8	2852.2	2962.2	2910.1
0	0	4.4212	0	3.8585	0	8.2561	26.027	75.925	126.49	181.98	265.27	337.09	396.57	493.77	559.79	644.59	723.84	812.79	874.84	927.09	1006.4	1084.9	1172	1193.2	1287.8	1336.1	1382.4	1443.3	1505.5	1510.8	1558.5	1623.7	1660.7	1698.6	1829.6	1882.4	1914.7	2031.1	2095.9	2145.4	2146.9	2222.4	2321.3	2340.9	2439.7	2462.9	2551.9	2617.4	2638.2
0	0	0	0	1.7554	7.1016	27.093	52.449	118.71	203.89	345.77	490.73	599.44	763.14	887.95	1139.2	1313.4	1518	1753.9	1864.2	2062	2411.7	2552.9	2207.8	2384.5	2092.9	2192.5	2329.8	2663.8	2562	3013.7	2733.1	3133.7	3407.2	3563.1	3561.2	3675.8	3703.7	3776.4	3764.4	3957.2	3769.7	3973	4179.9	4133.5	4055.6	4297.2	4300.6	4494.4	4508.8
0	0.87177	0	0	0	3.3639	12.021	29.715	47.846	72.984	120.93	153.44	198.45	241.64	301.68	360.12	407.96	446.23	493.64	539.58	607.45	634.11	713.94	755.24	862.76	943.67	936.91	1036.1	1063.3	1202.9	1254.1	1326.7	1412.2	1446.8	1494.9	1555.6	1598.6	1620.8	1642.6	1606	1628.7	1642.6	1736.3	1660.5	1714.6	1794.8	1816.9	1787.8	1846.3	1868.8
0	0	0	0	19.475	0	26.533	49.722	157.86	283.09	440.44	562.8	794.84	1017.2	1235.5	1487.2	1645.5	1806.3	2094.6	2250.7	2390	2596.3	2712.1	2851.3	3006	3065.8	3116.6	3225.6	3255.2	3332.2	3375.8	3449	3476.5	3465.3	3596.9	3622.1	3621.9	3756.3	3918.4	4033.8	4012.1	4067.1	4095	4199.3	4268.3	4230.6	4224.3	4156.2	4182.7	4117.2
2.9913	0	0	2.4252	4.1474	8.2203	0	0	0	0	0	0	0	0	0	0	0	0	0	0	13.813	75.019	99.447	155.72	168.52	212.67	228.57	269.75	322.93	408.77	408.53	465.8	491.46	529.67	561.04	599.61	646.85	727.73	726.75	570.19	630.86	631.3	681.7	688.41	705.8	712.87	734.37	737.9	773.03	758.39
9.7374	0	0	0	0	0.46529	4.9879	13.66	18.394	16.579	28.865	50.664	77.008	105.57	114.01	143.08	174.76	181.52	191.5	236.33	247.94	280.76	342.56	382.04	420.43	478.66	521.06	507.05	624.14	674.35	706.85	733.51	787.11	841.04	895.36	950.76	952.6	1019.7	907.12	1046.3	978.17	1114.6	1168.5	1222.3	1249.1	1310.2	1433.3	1471.1	1441.4	1563
0	0	0	0	52.609	122.42	221.2	329.66	520.63	667.61	914.46	1117.4	1351.6	1549.9	1718.3	1882.4	1924.5	2083.2	2240.5	2451.9	2624.6	2809.4	2982.4	3132.1	3232.6	3437.1	3540.3	3634.9	3811	4037.5	4095.2	4152.1	4280.3	4398.3	4552	4646.5	4590.7	4701.6	4760.9	4917.7	5000.9	5043.3	5172	5237.9	5263.3	5311.3	5358.8	5529.2	5416	5509.5
10.23	2.285	0	4.1341	0	0	0	0	0	52.495	104.97	154.25	237.11	311.26	396.06	488.23	537.12	638.91	702.19	775.71	884.78	1004	1078.5	1147.6	1211.5	1290.6	1448.2	1537.2	1694.4	1770.6	1909.7	1991.4	2125.5	2206.3	2288.9	2379.9	2455.3	2504.4	2559.4	2675.5	2767.8	2847.8	2872.2	2874.6	2829.8	2914.9	2919.4	2883.7	2901.2	2960.1
4.0226	0.22367	0	0	0	0	17.595	64.079	143.58	260.54	423.79	580.42	798.64	1016.1	1227.4	1445.3	1653.9	1842.4	2045	2223.9	2444.5	2665.3	2849.6	3028.4	3230.1	3327.4	3493.7	3684.6	3695.9	3932.9	4066.3	4166.1	4324.2	4556	4756.8	4962.4	5086.1	5103.8	5330.1	5297.9	5570.3	5879.1	6117	6183	6462.5	6605.5	6678.9	6930.5	6869.9	7011.5
6.5007	11.401	0	0	0	0	25.589	51.426	100.9	161.39	305.87	408.53	549.38	631.45	770.35	875.08	1013.1	1171.3	1227.5	1368.8	1436.7	1531	1569.1	1668.9	1741.2	1784.6	1831.7	1799	1872.4	1906.1	1898.6	1880.3	1912.5	1897.9	1946.6	1956.6	1975.8	2004.3	2002	1996.4	2098.8	2099.2	2129.4	2140.2	2207.1	2293.5	2294.2	2260.1	2363.4	2391.5
14.621	6.8264	0	0	0	0	0	19.733	158.33	261.22	389.83	553.54	654.67	873.75	856.43	1006.2	1083.4	1238.3	1365.2	1482.7	1619.3	1703.4	1858.8	1833.6	2043.9	2126.6	2085.8	2178.2	2224.4	2214.7	2194.5	2194.9	2409.3	2492.9	2711.4	2854.5	3001	3150.6	3409.8	3565.9	3785.1	3925.4	4095.3	4250.7	4233.1	4530.9	4567.1	4478.9	4623.3	4699.8
0	0	0	0	0	15.003	69.571	214.14	398.27	635.24	918.6	1239.6	1534.1	1897.6	2234.6	2616.8	2878.2	3233.2	3636.7	3869	4217.4	4565.4	4782.4	5197.7	5316.8	5687.5	5989.2	6186.9	6483.8	6508.8	6745.5	6793.9	6919.9	7193.2	7454.2	7554	7731.7	7894.9	8201.9	8317.7	8517.7	8736.1	8900.6	8957.8	9155	9278.9	9201.5	9413.9	9499.2	9677.9
5.8489	1.2481	0.5843	0	0	1.8593	3.4321	34.586	98.041	196.77	334.96	464.48	639.27	808.38	953.83	1158.6	1351.8	1516.1	1572.1	1717.6	1526.3	1669.8	1832.2	1960.4	2215.5	2323.8	2440.7	2556.8	2735.5	2807.7	2967.9	3111.3	3381.8	3511.3	3733.8	3756.4	4004.9	4222.3	4352.6	4615.6	4713.9	4940.4	5091.1	5381	5511.9	5655	5676.4	5913.8	5936.4	5913.5
20.696	6.7186	0	0	0	0	31.985	38.968	153.1	237	398.01	574.14	894.35	993.38	1215.7	1574.3	1841.6	1957.3	2168.9	2347.5	2452.1	2778	2858	2878.2	3039.4	3193	3330.7	3523.5	3504.1	3497.8	3542.9	3752.5	3912.7	4151.1	4171.8	4209.1	4234	4315.4	4438	4602.1	4603.8	4650.3	4588.1	4679.4	4773.3	4677.8	4819.4	4796.1	4779.9	4823.8
0	0	0	0	0	0	28.434	71.431	137.66	215.8	309.78	402.37	565.05	663.1	794.82	910.81	1020.3	1158	1276.2	1401.5	1554.2	1610.5	1718.7	1786.2	1883.3	1988.8	1940.3	2011.1	1958.6	2161.6	2142.2	2208.4	2231.5	2117.4	2122.7	2130.2	2130.8	2189.4	2216.2	2230.6	2253.9	2359.9	2389	2405.4	2457.6	2449.6	2506.6	2496.8	2500	2530.2
14.762	2.0172	0	0	4.5732	0	9.6902	17.788	58.192	91.659	154.08	203.77	263.17	308.78	380.58	438.95	480.17	520.12	591.84	673.7	721.53	740.5	766.53	807.09	852.34	853.53	864.53	906.49	870.08	893.98	926.74	922.18	906.25	945.4	937.78	945.41	905.43	922.19	907.02	903.85	897.57	895.56	882.91	880.94	876.88	859.9	863.91	851.99	849.02	837.66
0	0	0	0	0	0	26.006	73.341	161.96	291.08	430.24	597.07	714.11	918.9	1031.8	1212.9	1224.4	1405.4	1510	1583.7	1731.5	1811.5	1904.1	1966.8	2153.8	2121.8	2215.1	2224	2168.7	2365.1	2329.5	2383.8	2438.1	2458.3	2511.5	2554.7	2581.7	2565	2543.1	2649.4	2625	2643.6	2672.6	2770.9	2581.7	2562.6	2591.4	2603.6	2659.7	2676.6
12.988	7.5638	0	0	0	0	5.6546	58.001	127.34	276.53	446.91	623.2	789.4	996.29	1151.9	1340.6	1427.5	1591.6	1756.4	1879.7	2057.6	2082.3	2166.7	2243.4	2284.3	2266.5	2412.4	2338.7	2348.1	2466.2	2127.8	2519.6	2571.2	2589.3	2712.7	2702.2	2115.3	2855.3	2795.7	2260.5	2959.6	3053.7	3119.9	3127.6	3133.4	3170.9	3185.8	3210.7	3274.1	3267.3
22.267	2.6273	0	0	0	0	4.5777	12.584	50.117	83.691	167.42	241.37	331.68	367.42	457.78	543.16	606.69	652.89	724.93	817.65	905.96	981.56	1075.5	1139	1205.8	1296.6	1298	1363.3	1416.3	1471	1504.7	1598.5	1718	1808.7	1949.2	2110.3	2258.9	2519.8	2669.3	2858.7	2946.5	3053.2	3222.3	3365.7	3487.8	3604.7	3642.3	3652.3	3706	3761.2
5.8418	9.6919	6.7874	0	0	0	3.538	0	0	21.074	56.33	88.21	116.14	176.88	229.35	302.24	383.44	413.07	454.15	502.22	571.32	646.66	724.74	803.39	850.63	1029.4	1140.6	1257.8	1295.5	1339.3	1434.7	1502.3	1617.7	1634.1	1705.3	1719.1	1822.3	1978.4	2135.2	2184.4	2364	2444.4	2537.1	2390.8	2430.6	2560.4	2599.2	2745	2634.6	2702.2
3.6582	8.1229	0	0	0	0	0	0	0	0	0	0	0	0	0	0	0	0	0	4.4812	56.702	170.16	297.75	452.83	542.39	514.89	672.8	1133.4	1205.5	1375.4	1561.4	1956.7	1555.5	1710.8	2564.3	2472.7	2127.1	2923.6	3140.5	2849.3	3505.8	3178.3	3911.1	4153.5	3940.4	4457.6	4547.1	4009.9	4685	4808.4
0	0	0	26.092	15.036	0	4.5208	14.736	26.705	49.878	75.712	108.17	127.06	169.47	202.7	201.89	276.83	347.67	405.91	470.17	559.03	563.13	631.8	712.72	698.41	772.1	839.61	974.93	1062.5	1108.2	1150.8	1170.3	1260.9	1368.8	1526.8	1569.1	1548.9	1806	1576.9	1407.9	1584.1	1677.3	1779.8	1703.7	1762.2	1735	1856.5	1902.8	1650.2	1789.1
0	0.072221	2.9944	0	0	0	19.274	60.329	144.78	268.62	398.28	508.39	692.62	876.68	1032	1188	1327.6	1501.8	1618	1695.8	1822.6	1920.3	1980.3	2027.7	2005.9	2169.6	2136.6	2199.9	2308.4	2288	2359.8	2291.7	2361.5	2362.9	2349.4	1902.7	2376.9	2411.9	2486	2525	2640.3	2681.4	2787.9	2813.3	2786.3	2888.3	2939.1	3042.4	2902.4	3087.7
13.487	12.623	0	0	0	0	0	34.742	81.103	183.9	295.22	448.6	593.91	790.03	939.3	1075.5	1205.7	1359.3	1545.4	1575.7	1754.1	1825.3	1960.2	2029.5	2062.3	2096.2	2104.7	2176.6	2216.9	2186.7	2141.1	2209.5	2181.4	2248.3	2224.1	2305.2	2365.1	2409.8	2507.7	2628.6	2612.5	2713.3	2793.4	2857.8	2968	3010.7	3004.2	3118.5	3180.7	3239.1
0	0	0	0	0	0	27.522	69.464	165.37	314.21	465.22	677.19	903.73	1101	1345.2	1572.4	1730.5	1789.3	1982.5	2070	2208.6	2301.5	2412.6	2598.8	2633.3	2763.6	3035.2	3248.8	3249.9	3532.1	3401	3690.4	3672.2	4008.6	3820.2	4177.7	4146.3	4502.2	4440.1	5200.4	4988.5	5166.6	5404.8	5375	5331.9	5544.7	5444.6	5493.6	5639.3	5815.9
0	0	0	0	4.5064	11.427	26.585	55.224	76.213	146.65	259.73	370.68	505.6	637.5	754.31	916.12	1047.4	1212.7	1342.2	1493.5	1642.1	1807.6	1834	1953.1	2065.5	2199.9	2175.6	2280.7	2313.7	2387.6	2452.8	2517.2	2637.8	2754.6	2783.8	2907.2	2953.6	2926.4	3000.9	3094.9	3158.2	3221.2	3281.6	3376	3426.7	3524.8	3519.2	3542	3681.6	3715.2
13.009	4.2112	4.8977	0	0	0	12.393	22.128	39.097	103.34	140.75	178.36	234.54	282.51	326.16	364.94	385.42	437.6	483.23	517.69	552.56	599.34	651.01	709.54	782.24	845.27	885.82	924.95	966.01	1025.3	921.86	1073	1106.4	1109.3	1135.1	1155.2	1124.8	1195.4	1255.5	1280.6	1281	1273.5	1300.2	1281	1252.2	1296.8	1352.2	1408.5	1472.2	1528.1
15.911	11.127	0	0	0	0	0	0	0	0	0	0	0	0	0	0	0	0	0	0	0	28.047	78.292	204.07	316.59	401.8	472.72	572.93	715.42	825.99	905.36	908.03	1098.5	1225.6	1374.5	1456.2	1624.1	1751.7	2001.8	2049	2202.5	2279.3	2405.8	2516.5	2600	2615.3	2767.1	2782.8	2869.7	2870.9
4.5252	0	2.474	2.8489	7.3209	0	2.1251	0.29123	3.2657	21.292	46.486	82.275	108.09	148.92	146.41	206.53	229.39	257	284.96	338.2	402.36	499.22	646.78	737.49	960.23	1005.2	1198.6	1408.9	1674.1	1658.5	1739	1877.7	2055	2155.4	2260.3	2328.8	2497.3	2432	2539.6	2479	2668.4	2665.6	2789.4	2854.2	2953.6	2805.8	2857.7	2813.5	2824.7	2820.8
17.386	5.5789	0	0	0	0	0	5.3992	41.416	78.41	119.59	198.66	246.29	312.83	384.67	435.15	562.92	573.78	645.95	747.62	855.7	963.55	1079.3	1256.6	1423.1	1602.7	1730.1	1933.1	2062.5	2279	2378.3	2379.1	2600	2696.5	2971.1	3172.3	3408	3547	3735	3928.6	4040.8	4192.1	4320.6	4397.9	4606.7	4615.5	4643.1	4757.1	4872.4	4961.2
0	6.1348	1.2748	4.9889	1.5029	4.1485	0	6.5342	4.9221	13.173	37.881	43.215	74.315	65.952	84.129	189.09	180.11	122.4	153.62	168.5	200.17	272.14	289.8	367.9	427.63	482.18	583.33	638.3	707.95	782.07	852.46	943.37	1071.8	1230.2	1244	1499.1	1680.2	1733.5	1887.5	1983.9	2158.3	2428.1	2505.5	2673.3	2785.5	2799.7	3148.3	3175.4	3391.3	3316
0	0	0	0	0	2.4287	18.439	46.838	93.416	149.04	203.83	254.84	319.89	379.64	441.43	499.52	544.32	584.54	690.91	743.15	807.74	847.33	889.6	971.45	1080.4	1115.2	1181.1	1271.2	1356.1	1568.4	1466.2	1547.9	1571.7	1670.8	1796.6	1842.5	1984.8	2082	2126.6	2209.1	2315.7	2425.7	2536	2614.8	2699.2	2739	2155.9	2106.2	2398.2	2615
0	0	0	0	21.859	54.235	86.106	113.24	193.39	271.37	379.02	522.01	661.72	761.55	884.28	1032.6	1185	1339	1429.4	1535.7	1661.3	1822.9	1934.5	1994.4	2047.6	2255.8	2421.8	2465.6	2577.2	2594.1	2714.8	2850.3	2970.1	3029.3	2856.5	2815.7	2864	2944.1	2948.1	3038.9	3132.3	3104.4	3211.8	3112.4	3156.4	3320.4	3322	3231.1	3270.7	3385.1
18.4	0	0	0	0	0	13.494	15.678	42.85	92.1	142.15	232.47	313.64	388.27	439.21	517.02	557.58	619.12	692.18	824.93	905.16	997.34	1105.5	1211.7	1350.6	1444.7	1505.3	1590.2	1660.4	1724.6	1811.3	1863.2	1940.1	1996.9	2067.4	2125.1	2195.2	2248.7	2318	2356.5	2418.9	2489.6	2531.8	2555.6	2614.1	2629.2	2677.7	2708.4	2722.5	2781.2
13.785	8.4385	13.146	5.7551	3.5726	0	0	39.765	53.786	177.31	253.05	334.57	436.03	518.63	605.28	686.6	805.32	899.55	967.74	1005.6	1114.7	1137.5	1224	1282	1308.7	1168.7	1189	1234.6	1245.3	1279.1	1264	1309.5	1363.1	1414.4	1486.6	1538.1	1554.9	1631.8	1718.3	1829.4	1842.4	1887.4	1986.6	2149.3	2219.2	2304.9	2354.7	2382.9	2492.9	2547.9
23.547	1.3444	0	0	0	0	6.6646	30.912	86.446	160.69	242.14	306.05	308.2	388.46	450.88	518.59	586.34	609.5	679.54	740.59	848.24	898.17	957.44	1020.9	1089.7	1149.5	1146.6	1237.1	1284.8	1289.2	1321.3	1372.5	1390	1403.2	1435.1	1471.7	1483.1	1514.9	1568.6	1571.2	1576.9	1597.5	1598.4	1608.9	1633.2	1619.4	1659.7	1651.7	1629.5	1653
0	0	0	52.4	136.83	149.34	186.08	315.54	373.47	411.29	482.99	505.93	437.31	590.84	597.13	567.52	623.18	604.32	679.96	703.56	778.34	778.52	908.77	931.63	972.66	1020.9	1034	1138.6	1178.9	1243.2	1248	1190	1167.7	1150	1188.4	1167.3	1175.7	1264.8	1232	1279.6	1261.2	1225.7	943.86	954.82	962.61	918.47	893.91	911.88	885.89	917.63
21.637	18.167	1.9119	0	0	0	0	0	21.479	61.032	105.36	162.22	223.94	313.7	357.52	442.73	521.23	548.5	638.32	735.46	826.76	912.96	1051.1	1120.7	1275.4	1276.6	1323.3	1443.8	1561.7	1560.9	1595.9	1609.1	1739.4	1797.7	1874.6	1928.4	2020.6	2131.9	2171.3	2278.2	2341.4	2460.1	2477.2	2600.8	2586.9	2590.6	2628.9	2594.7	2604.2	2585.3
22.313	13.385	9.8671	0.48368	0	0	0	0.22889	7.9151	34.81	67.452	131.59	173.51	207.05	277.51	302.34	365.49	390.85	501.23	521.89	580.26	653.25	777.81	875.56	974.03	1057.1	1171.7	1236.8	1394.3	1584	1684.6	1863.4	2029.7	2360.8	2519.6	2747.9	2839.9	3047.2	3220	3521.5	3703.9	3831.2	4129	4241.8	4538.9	4593.9	4668.4	4863.1	5055	5077.7
0	0	0	0	1.3366	0	25.51	83.694	204.6	356.97	571.33	806.58	1054.5	1349.4	1570.5	1816.6	2040.6	2332.1	2570.5	2782.8	2980.9	3148.9	3293.5	3438.9	3573.2	3667.4	3035.2	3119.9	3259.8	3192.1	3148.7	3208.9	3242.2	3306.4	3441.2	3477.8	3591.9	3705.1	3808.8	3940	4021.4	4142.2	4329.2	4409	4429.3	4605.9	4660.3	4635.5	4700.3	4727
27.413	16.103	0	9.511	0	0	0	3.2237	39.386	95.308	179.61	275	398.44	534.86	637.62	766.6	869.12	1019.9	1114.8	1255.9	1408.4	1619.8	1697.8	1890.1	2123.9	2455.2	2505.6	2842.8	3011.9	3218.5	3355.6	3556.3	3836.8	3945.5	4148.2	4463.9	4407.6	4651.7	4787.7	4892.6	5084	5071.9	5278.4	5442.2	5540.1	5750.8	5692.3	5888.3	5762.3	5843.5
24.447	10.54	0	0	0	0	0	0	0	0	0	2.0011	12.541	15.728	28.797	15.576	29.312	38.669	50.757	95.818	72.163	103.13	83.299	56.9	94.594	114.41	114.98	133.5	145.05	152.97	178.5	193.48	249.55	336.16	391.7	474.92	539.51	619.19	694.45	763.83	839.55	902.79	802.02	884.1	900.02	998.02	952.18	1094.4	1096.4	1105.7
0	0	0	0	0	32.835	111.23	220.15	333.42	487.86	612.28	810.72	1045.3	1226.1	1389.7	1624.7	1712.3	1821.2	1994	2254.5	2326.5	2498.6	2685.8	2739	2861.7	2958.9	2948.6	3108	3289.6	3392.2	3421.8	3526.9	3610.2	3658.1	3816.9	4020.2	4136.2	4241.1	4614.9	4541.6	4615.6	4778.2	4842.2	4970.5	5032.9	5107.2	5091.3	5167.7	5145.5	5163.5
7.7806	3.0587	0	0	0	6.0627	0.97887	14.858	46.914	85.443	144.36	191.03	274.48	375.44	419.84	509.04	579.24	652.6	681.32	717.19	788.55	856.12	889.16	890.3	921.97	987.26	1006	1001.9	1033.3	1049.5	1087.4	1071.8	1080.3	1063.2	1112.4	1140.6	1159.9	1169.1	1210.6	1234.1	1198.5	1261.4	1242.1	1226	1271.9	1304.7	1283.9	1291.1	1281.5	1279.4
5.8166	1.6599	0	14.834	5.3939	0	0	0	1.4924	14.445	28.222	47.262	72.145	87.845	134.86	156.9	185.75	222.72	271.6	320.28	367.75	443.97	517.01	643.85	754.29	794.51	854.87	931.58	1047.5	1167.3	1291.7	1402.8	1699.1	2015.4	2074.8	2228.5	2326.3	2463.1	2612.9	2714.9	2778.9	2925.6	2945.2	3105.8	3242.2	3312.8	3457.7	3472.1	3545.6	3573.5
0	0	0	0	0	11.218	15.259	39.128	70.299	122.71	177.64	213.15	276.04	324.21	379.18	391.7	460.69	546.46	567.79	617.77	665.2	684.88	809.88	836.24	968.33	1056.1	1192	1328	1314.1	1409.6	1523.9	1603.7	1829.2	1965.5	2113.4	2333.2	2299.6	2472.2	2689.2	2690.5	2826.8	2983.3	3254.4	3306.9	3413.8	3515.4	3535.7	3645.7	3739.6	3925.8
2.3052	0	0	0	0	4.7747	10.416	29.709	74.613	143.31	248.57	338.16	398.33	480.13	568.55	651.32	720.65	769.97	870.58	921.11	1018.3	1102.1	1238.2	1393.6	1537.7	1718.8	1826.8	2098.7	2189.4	2370.4	2144	1947	2579.5	2881.2	3240.1	3388.6	3614.9	3966.5	4207.1	4516	4825.4	4829.8	5423.9	5708.5	5818.5	5796.8	6354.6	6036.8	6223.9	6260.2
0	0	0	6.1255	54.575	69.253	56.139	46.362	86.996	122.14	129.41	173.37	194.66	227.24	271.82	338.59	330.41	329.59	337.02	350.14	441.7	426.34	494.03	558.46	708.74	771.14	845.07	847.65	984.23	1026.9	1146.4	1222.3	1303.7	1303	1498.1	1558.3	1662.4	1773.4	1848	1985.5	2092.5	2125.9	2170	2228.1	2310.9	2350	2443.1	2397.2	2464.2	2464.8
0	0	0	0	0	0	33.062	53.613	97.167	125.04	175.2	214.58	278.66	318.56	373.66	408.33	456.21	515.83	545.74	615.99	636.64	678.53	742.68	815.31	913.07	928.59	1039.7	1095.1	1129	1267.4	1264.5	1370.7	1394.7	1420	1510.7	1505.6	1551.7	1609.2	1665.2	1677.6	1731.4	1704.8	1783	1808.5	1833.1	1828	1873.5	1935	1927.7	1955.6
0	0	0	0	0	24.4	18.163	39.48	25.447	3.9278	48.454	15.433	69.331	78.41	83.349	90.318	110.03	136.93	85.011	170.92	197.53	219.49	254.55	292.14	356.77	378.72	338.23	412.7	403.12	448.65	473.92	495.46	537.38	542.38	572.79	608.82	646.5	615.31	654.65	693	675.29	702.31	694.35	701.78	731.84	731.48	745.29	736.66	761.76	771.3
5.9918	0	0	1.3218	0	0	1.1121	30.735	49.542	90.275	148.55	168.25	271.2	299.44	352.73	425.06	485.34	507.14	538.75	619.06	675.52	696.63	761.71	758.01	792.28	815.08	823.36	865.77	904.67	890.84	891.3	939.74	978.14	1004.5	971.64	972.72	992.35	1057.2	1046.4	1074.8	1103.3	1087.8	1109.4	1148.4	1177.9	1168.1	1213	1201.1	1174.1	1218.2
0	0	0	0	3.4975	3.7287	2.3355	9.335	22.982	64.263	115.85	181.93	235.75	310.51	390.15	486.13	568.54	649.25	707.26	769.98	901.81	1007	1158.3	1312.1	1399.9	1616	1687.9	1816.5	1945.3	2106.6	2231.9	2360.7	2461.7	2539.3	2622.8	2688.7	2763.5	2794.9	2966.9	3184.6	3063.2	3184.1	3531.6	3572	3234.4	3681.2	3703.5	3633.1	3702.6	3801.6
0	0	0	0.94945	30.963	48.777	92.161	122.19	251.64	354.19	464.12	594.41	747.82	925.82	1048.5	1201.4	1158.5	1436	1421.2	1516.5	1614	1634.1	1775.3	1817.4	1918.4	2030	2021.7	2072.7	1995.8	2106.9	2129.9	2130.1	2177.9	2254.8	2368	2330.5	2416.3	2506.3	2599.2	2683.2	2736.8	2819.2	2854.1	2902.2	2986	2989.8	3006.5	3372.2	3256.1	3246.5
0	0	2.3677	0	4.1607	0	9.5186	27.679	73.004	124.95	194.79	261.47	370.73	454.6	552.09	605.88	730.31	787.12	888.13	1001.1	1123.8	1281.6	1446.8	1519.8	1660.7	1796.5	1723.2	1840.9	1937.9	2033.6	2123.5	2238.8	2409.7	2525.1	2736.8	2891	3023	3189.5	3336.8	3490.9	3639.5	3777.2	3938.5	4134.5	4144.3	4139.7	4236.7	4228.5	4387.4	4420.6
20.665	8.6989	1.9654	0	0	0	0	0	19.355	49.269	77.086	114.91	163.19	218.23	263.33	306.98	371.86	387.35	421.48	569.58	574.39	715.48	852.47	907.74	1046.4	1185.1	1317.4	1375.2	1718.5	1687.3	1913.2	1974.9	2230.7	2325.1	2486	2323.3	2314.7	2401.9	2482	2578.3	2692.6	2757.8	2865.5	2927.7	3030.7	3083.9	3160.9	3178.3	3225.9	3291.1
0	0	0	9.7568	76.786	133.69	173.73	193.75	225.99	247.01	246.24	298.86	310.32	314.07	323.61	342.78	366.06	361.05	386.43	401.67	446.5	491.83	599.01	650.95	703.75	801.44	859.93	947.45	988.04	1037.6	1095.7	1192.6	1246.1	1347.2	1387.9	1486.2	1518.9	1622.2	1648.8	1725.3	1726.4	1801.5	1908.8	1952.6	1966.5	2006.9	2132.2	2063.2	2083.1	2140.1
21.965	11.223	0	0.17783	0	0	0	0	0	0	0	0	0	0	0	0	0	20.985	8.5057	29.909	82.215	120.42	183.25	294.6	352.97	439.18	524.82	669.87	791.32	902.82	996.93	1151.1	1305.1	1456.1	1687.5	2188.4	2154.9	2260.1	2810	2894.1	3103.1	3202.6	3522.2	3398.5	3299.6	3780.3	3157	3662.4	3293.5	3565.1
0.45306	0	0	0	0	0	11.024	32.348	69.909	122.41	198.29	281.15	357.19	439.24	539.89	637.48	736.7	813.89	893.17	963.69	1044.3	1084.9	1145.3	1195.8	1250.4	1272.9	1314.8	1378.6	1361.3	1419.5	1444	1437.3	1483.9	1505.8	1491.5	1481.8	1503.2	1539.3	1580.8	1555.5	1524.6	1522.2	1532.9	1546.9	1561.1	1584.6	1580.3	1609.7	1575.5	1621.6
0	0	0	6.2009	0	62.123	92.972	98.868	120.36	152.16	262.72	351.34	439.33	542.8	656.89	745.95	824.91	845.84	917.76	978.45	1066.4	1246.2	1236.4	1318.6	1341.5	1460.7	1537	1637.8	1690.6	1660	1750	1825.3	1869.3	1832.3	1683.3	1467	1743.5	1787	1893.6	1882.1	1898.8	1854	1947.6	2093.7	2030	2123.2	2071.6	2089.9	2089.4	2124.1
0	12.682	0	0	0	0	32.895	85.58	169.9	295.98	440.99	617.77	787.53	1046.4	1312.1	1457.6	1705.5	1853.4	2063.7	2228.7	2524.1	2680.2	2872	2979.7	3089.8	3337.4	3542.4	3872.2	3877.8	4130	4181.1	4280.4	4531.2	4554.7	4525.2	4589.2	4931.5	5091.8	5103.3	5056.8	5239.7	5387.4	5488.6	5613	5561.1	5753.7	5573	5656	5857	5963.6
35.325	20.396	16.867	0	0	0	0	0	0	0	0	0.37409	0	0	1.2361	12.106	37.922	19.264	43.857	53.528	105.63	140.8	208.36	242.76	287.91	340.7	415.53	535.76	600.57	663.64	733.91	783.54	858.43	998.6	1059.2	1133.8	1133.5	1156.7	1312.2	1436.3	1378.1	1370.4	1494.1	1569.6	1659.2	1675.2	1600	1631	1719.6	1727.4
0	0	0	1.2986	3.2178	6.4069	6.0588	24.3	58.468	142.7	231.97	352.55	489.47	583.15	710.82	857.52	916.72	1029	1107.6	1204.7	1337	1399.8	1509.8	1529.9	1571.3	1646.7	1672.6	1897.3	1981.4	1907.9	1952.2	2008.7	2080.5	2157.1	2274.7	2455	2558	2645	2791.8	3076.9	3136.1	3318.3	3386.3	3495.2	3499.7	3558.3	3639.4	3669.7	3774.9	3748
9.9146	3.5397	0	0	0	4.6926	0.24452	27.873	91.455	177.94	277.55	387.43	543.5	703.76	830.37	1002.8	1068.6	1204.3	1386.8	1541.5	1692.9	1802.1	1952.8	2103.9	2229.8	2411.9	2456	2611.5	2760.1	2945.2	3134.4	3167.1	3225.8	3208.7	3289.5	3384.9	3406.9	2876.3	2736	2769.2	2853.5	2711.7	2667.4	2706	2623.4	2709.8	2717.5	2778.5	2829.5	2875
30.098	16.025	0	0	0	0	0	0	2.588	6.6818	31.494	60.006	83.346	111.68	127.26	189.88	217.83	272.69	340.23	389.11	516.43	612.46	751.63	836.69	985	1088.6	1279.2	1545.2	1422	1819.1	1810.8	1799.9	1993.6	2226	2372.5	2551.2	2696.7	2741.7	2951	2980	3133.6	3295.4	3424.7	3213.6	3562.3	3376.8	3481.3	3406.9	3454.9	3641.5
0	18.939	0	0	0	11.546	25.35	51.735	85.571	124.14	183.89	230.2	280.19	330.39	403.83	464.04	504.88	555.54	571.84	614.47	665.81	750.11	790.98	829.61	864.08	930.08	952.86	968.84	1006.9	972.03	1029.3	1047.3	1076	1126.7	1136.9	1088.5	1185.2	1145.6	1197.3	1208.1	1209.1	1227.2	1237.7	1243.5	1215.2	1238.6	1185.1	1228.4	1222.5	1198.4
0	0	2.0039	0	0.52001	0	4.6429	42.151	103.9	193.22	304.63	418.63	550.33	684.04	820.62	883.18	1141.5	1112.3	1194.2	1266.1	1365.5	1435.4	1516.5	1585.3	1664.2	1755.1	1738.7	2011.8	1962.9	1843.3	1844.6	1894.9	1953.9	1990.8	2053.8	2148.7	2116.8	2191.5	2270.8	2300.2	2347.6	2449.8	2469.8	2523.6	2580.8	2607.7	2615.3	2602.8	2740.7	2713
10.628	1.1827	0.11907	0	0	0	19.451	81.019	180.3	345.71	516.58	736.8	945.7	1139.5	1332.6	1565.3	1666.8	1892.1	2136.1	2331.1	2536	2727.3	2998.6	3205.3	3362.7	3591.9	3690.9	3876	4092.5	4159.9	4258.9	4480.6	4774.5	4942.1	5337.6	5374.5	5424.2	5588.7	5554.5	5598.9	5752	5826.2	5979	5619.3	5942.2	6100.6	5824.6	5928.7	5924	5911.1
5.5494	0.46725	0	0	2.3781	2.6464	0	4.4698	0.19615	15.124	12.911	6.4407	23.44	32.572	28.972	28.448	39.203	55.887	75.132	85.976	109.84	156.71	198.56	236.98	271.43	311.72	327.01	349.91	403.46	443.61	490.12	502.01	570.88	588.24	630.44	671.82	654.23	770.6	799.91	858.48	942.32	1031	1070.2	1128.7	1142.4	1129.3	1149	1243.4	1245.7	1263.3
0	0	0	0	18.739	41.081	140.22	296.29	544.64	822.48	1199.2	1544.4	1971.3	2430	2734.7	3158.3	3509.7	3750.9	4125.7	4534.1	4725.9	5075	5118.8	5415.8	5481	5456.5	5600.6	5662.5	5836.5	5946.2	6122.3	6123	6037.1	6155.7	6277.2	6240.4	6275.5	6119.5	6044.1	6029.8	6275.6	6222.5	6230.5	6208.8	6179.8	6122	6195.3	6268.7	6213.9	6217.4
8.5901	6.6387	0	0	0	1.371	0	21.745	52.428	102.96	164.63	252.34	341.37	475.59	613.85	781.86	828.51	1071.9	1156.3	1307	1480.2	1681.9	1761.7	2024.2	2200.7	2400.8	2448.1	2592	2710.7	2811	2895.6	3148.3	3037.7	3114.7	3391.4	3528.2	3542.6	3672.6	3745.1	3922.5	3988.2	3974.3	4045.5	4130.7	4234.8	4365.6	4386.4	4266.7	4222.9	4225.4
18.716	8.0548	0	1.9141	0	0	0	5.6889	29.411	84.93	149.48	216.31	297.29	386.52	473.88	603.65	679.14	775.99	853.9	952.8	1029.6	1072.5	1095.6	1186.3	1220.4	1264.3	1249.8	1342.7	1400.2	1386.9	1400.8	1351	1456.4	1560.5	1631	1576.2	1524.8	1528	1489.6	1491.1	1546.8	1541.3	1495.7	1370.8	1303.3	1286	1264	1319.8	1237.9	1251.8
25.359	13.731	0	11.371	0	0	0	0	0	0	0	0	0	0	0	0	0	0	0	0	0.61967	36.961	2.795	47.508	73.181	114.32	146.82	228.85	231.41	317.75	318.82	359.77	455.11	590.46	799.31	930.35	1013.2	1187.9	1333	1568.3	1782.7	2006.5	2202.7	2379.9	2524.3	2661.4	2814.1	2860.5	2924.2	3011.7
14.999	5.152	0	3.256	0	0	0	0	22.004	67.357	115.21	161.46	199.22	259.74	302.31	365.68	391.07	469.99	500.28	576.69	662.79	745.4	783.32	904.48	978.09	1082.6	1128.3	1275.3	1336.2	1433.8	1507	1528.3	1581.9	1624.7	1805.8	1774.6	1836.3	1849.2	1895.1	1916.4	1969.5	2150.5	2213.4	2208.4	2210.9	2317.1	2229.3	2340.3	2379.3	2449.7
17.146	11.587	0	0	0	0	0	0	0	0	0	0	0.78524	8.1834	12.662	28.045	28.467	52.571	40.246	43.659	67.706	77.709	103.2	127.09	150.33	142.06	150.73	155.6	182.83	204.97	212.7	240.41	207.11	227.06	210.33	243.12	244.36	296.63	306.53	317.65	332.22	353.22	412.39	457.28	469.12	489.14	439.47	463.88	480.24	505.69
0	0	0	0	11.476	30.567	80.302	146.31	252.43	388.61	505.61	675.65	762.49	942.55	1054.1	1265	1396	1526.7	1607.1	1782.6	1354.5	1394.8	1479.5	1640.2	2160.3	2337.1	2421.3	2508	2608.1	2639.6	2620.5	2672.3	2631	2624.9	2549.5	2588.6	2615.2	2665.3	2631.6	2614.8	2596.8	2615.9	2697.4	2703.7	2736.4	2698.7	2728.3	2726.6	2719.1	2770.3
0.51372	0	0	0	2.3226	1.915	5.7002	22.066	57.453	82.971	123.66	171.13	225.33	253	308.4	365.61	415.38	453.7	500.81	547.9	579.21	580.58	639.93	638.65	647.14	730.77	683.17	745.88	791.38	773.16	821.03	796.59	837	836.69	886.02	895.32	938.68	931.42	1030.3	994.3	1032.5	1057.5	1059.2	1076.4	1116.9	1187.3	1236.8	1287.8	1365.4	1415
0	0	2.7919	0	3.9998	0	18.519	45.932	120.81	196.23	327.82	496.66	659.74	834.05	990.16	1132.1	1324.5	1436.8	1636.5	1759.2	1942.4	2111.9	2370.4	2522.2	2685.6	2697.7	2900.4	2934.2	3021	3211.6	3374.7	3325.6	3609.2	3644	3781.3	3963.8	4177.3	4376.4	4567.4	4752.4	5094.7	5197.2	5645.2	5683.9	5931.8	6130.4	6321	6461.5	6785.4	6925.7
17.426	8.3992	0.65305	0	0	0	3.6453	84.43	138.06	265.26	396.63	583.85	741.55	770.58	1020.2	1263.7	1395.8	1531.4	1748.3	1864.5	2004.9	2074.7	2223.3	2352.8	2464.4	2515.1	2544.8	2656.1	2710.8	2798.4	2904	2969.3	3045.4	3056.1	3118.3	3158.6	3220.3	3263	3217.6	3325.1	3283.9	3283	3298.6	3290.5	3349.7	3363.1	3301.2	3294.7	3267.1	3291.9
18.942	3.1265	0	0	8.6438	0	0	0	19.818	49.996	90.704	173.43	242.9	347.49	401.5	710.79	803.22	701.97	785.76	903.65	1000.2	1123	1264.6	1379.4	1553.3	1585.1	1706.2	2567.4	2625.5	2828.8	2138.1	2200.5	2351.2	2406.3	2645.8	2722.1	2830.7	2955.1	3120.4	3254	3343.4	3470.6	3556.6	3632	3725.2	3771.5	3845.8	3932.6	3881.8	3864.7
9.1894	0	0	0	7.1295	8.2429	9.9848	6.5204	16.24	30.048	59.066	90.841	126.36	151.66	203.29	239.35	265.21	292.37	339.7	417.62	446.76	457.54	501.94	567.51	621.94	666.37	670.35	722.8	750.5	757	757.13	800.18	825.35	846.53	850.3	884.57	883.4	887.73	915.17	878.34	881.41	922.7	900.77	893.26	879.77	861.93	901.19	869.01	890.92	890.8
20.131	0	0	0	0	0	17.183	96.761	168.3	233.5	387.18	545.73	706.68	824.02	1008.1	1216	1366.8	1557.4	1668.5	1846.2	2004.3	2128.3	2186.8	2270.7	2425.2	2578.9	2613.3	2683.4	2823.1	2781.6	2905.4	2893	3063.3	3093.8	3216.9	3269.5	3223.2	3142.2	3309	3312.4	3348.2	3393.5	3415.7	3462.9	3518.6	3450.9	3474.1	3557.9	3635.3	4100.8
11.526	6.0306	0	0	2.1897	0	0	0	0	0	4.7767	0	0.63684	16.08	26.034	27.86	22.513	32.139	51.073	65.467	146.98	194.24	309.28	416.89	527.18	667.04	720.28	849.48	972.74	1041.1	1173.1	1286.7	1453.6	1555	1786.6	1951.9	2232.1	2508.1	2522	2972.7	3000	3105	3080.7	3425.9	3648.3	3996	4153.4	4035.7	4209.4	4260.6
8.9058	3.4741	0	6.6351	5.4535	1.3746	0	0	6.6762	22.905	42.459	82.887	121.1	160.26	187.45	210.97	259.52	297.9	325.89	391.97	443.73	480.19	580.88	670.03	771.88	880.16	937.3	1031.8	1153.7	1253.8	1314.7	1327	1477.3	1587.8	1739.8	1852.3	2052.5	2086.2	2237.8	2381.2	2471.3	2618.1	2723.5	2821.3	2863.6	2969	3006.7	3088.5	3209.5	3221.5
14.747	0	0	0	0	6.1223	20.578	10.556	19.301	19.985	45.877	74.955	102.29	122.04	116.22	128.02	110.69	139.84	141.11	59.613	78.148	92.017	126.43	166.16	186.33	207.42	236.49	270.87	317.4	323.35	367.27	377.44	415.3	469.82	527.02	597.21	650.65	731.81	851.51	923.99	1005.7	1137.5	1171.7	1267	1358.6	1369.6	1397.7	1493	1578.2	1655.8
0	0	0	6.807	15.555	8.4785	26.344	29.392	43.759	52.775	88.386	122.77	138.69	182.22	196.92	224.7	234.67	277.17	305.38	323.83	401.68	439.97	491.41	560.17	670.56	712.81	802.84	855.94	915.99	954.6	998.42	1043	1087.8	1089.4	1162	1209.6	1300	1386	1442	1528.1	1597.6	1658.8	1681.8	1722.5	1771.1	1762.4	1866.5	1867.3	1921.5	1897.7
6.5417	2.5821	0	0	0	0	21.407	95.989	184.11	369.92	553.04	752.89	944.07	1189.5	1375.6	1597.9	1727.3	1979.5	2033	2168.5	2361.2	2394.5	2543.7	2711.8	2747.5	2683.1	2787.3	2801.1	2800.9	2809.9	3005.7	2880.5	2810.8	2804.4	2987.1	3016.7	2876.8	3645.2	3105.1	3122.1	3072.9	3127	3180.8	3157.2	3247.3	3121.7	3092	3057.2	3128.6	3100
4.5938	0	1.5889	0	0	0	9.1246	25.99	90.791	173.41	300.03	431.67	588.36	721.54	876.54	1020.3	1120.2	1280.8	1421	1580.6	1693.9	1848.8	2019.6	2167	2253.4	2458.3	2608.2	2730.6	2902.5	2906.5	3029.2	3139.8	3283	3388.2	3533.6	3668.4	3776.5	3820.6	3930.9	4062.2	4195	4368.3	4487.9	4604	4644	4860.8	4857	4810.6	4989.8	4957.9
0	0	0	0	0	108.49	191.57	279.75	407.51	582.42	758.2	880.66	1108.4	1295.3	1551.7	1816.1	1912.4	1963.8	2286.4	2207.7	2224.1	2389.1	2495.2	2697.9	2716.9	2978.4	2960.1	3174.8	3325.6	3320.8	3314.9	3310	3090.1	3151.7	3327.2	3745.1	3348.6	3449.7	3193.2	3449.9	3293.6	3440.7	3287.7	3252.5	3312.6	3376.3	3389.8	3522	3694.2	3397.8
19.291	11.817	0	0	0	0	6.1939	52.214	139.27	269.94	446.37	596.61	739.17	926.46	1081.2	1296.2	1375.5	1617.4	1650.1	1837.3	2025.9	2209.4	2423.3	2680.9	2920.7	3177.8	3390.6	3781.9	3959	4232.9	4531.5	4742.6	5087.8	5234.3	5423.4	5613.1	5685.2	6045.1	6083.2	6376	6531.5	6735.5	6896.9	6952	7155	7201.1	6388.7	7452.5	6508.7	6698.3
0	0	2.4793	0	7.0335	0	91.969	70.359	159.32	284.89	414.11	575.2	743.52	970.32	1181.1	1317.3	1472.9	1594.6	1809.8	1435.7	1566.8	1578.4	1683.3	1689.9	1768.9	1820.8	1812	1875.3	2316.6	2053.2	1998.7	2085.1	2186.5	2195.8	2188.2	2212.2	2193	2268.6	2221.9	2263.1	2324.5	2438.3	2550.3	2514.9	2733.4	2681.9	2641.3	2714.8	2711.5	2712.5
0	0	0	12.574	2.8761	0	0	46.886	93.077	178.02	256.26	376	512.87	613.61	781.3	966.31	1218.6	1148.4	1224.1	1175.1	1415.1	1476	1602	1785.5	1921.4	2132.7	2357.4	2544.2	2831.4	2879.4	2967.8	3183.1	3444.7	3547.5	3721.5	3780.6	3976.3	4133.7	4273	4352.3	4582.6	4698.3	4893.6	4809.5	4980.3	5145.4	5287	5139.5	5411	5425.6
0	0	0	0	0	9.8071	28.894	50.683	128.87	233.1	342.85	503.82	623.77	757.98	847.08	1020.7	1216.7	1314.5	1462.3	1583.7	1790.4	1917.7	2121.6	2226.4	2416.5	2582.6	2758.4	2816.6	2920.8	2964.9	3170.1	3155.9	3407.8	3573.9	3558	3686.7	3820.6	4168.7	4040.2	4127.1	4272.2	4290.9	4445.4	4647.7	4218.8	5338.7	5382	5368.2	5497.5	5443.1
27.388	6.6596	0	0	0	0	0	3.0253	20.051	45.071	75.192	116.73	173.15	200.48	257.56	324.12	347.88	412.42	453	513.49	558.84	627.87	671.27	699.38	732.44	780.56	846.4	860.08	898.6	942.72	945.81	962.17	979.2	958.92	1013.2	1016.7	1004	1000.5	992.93	991.69	996.7	974.91	968.6	939.23	942.52	944.28	912.32	934.13	903.71	920.55
0	2.2056	10.691	0	3.4313	0	0	0	0	4.8932	33.511	47.703	81.705	104.63	124.83	158.74	194.46	213.87	251.33	290.55	377.42	460.54	556.22	661.08	771.17	907.92	1005.5	1109.4	1198.4	1305.2	1410.3	1537.2	1650.1	1745.2	1840.6	2015.5	2152	2288.3	2374.4	2543.6	2627.8	2654.3	2786.3	2882	2900	3127.2	3159.7	3112.1	3247.9	3329.1
0	0	0	0	43.411	151.02	268.87	423.59	660.84	895.03	1199	1470	1739.1	1986.4	2262.1	2482.2	2733.8	2761	3077.3	3235.8	3584.7	3632.5	3753.2	3836	3985.8	4094.4	4176.1	4188.3	4225.4	4268.1	4211	4321.3	4239.1	4388.9	4423.6	4503.5	4599.6	4515	4484.4	4437.3	4406.8	4404	4412.4	4532.2	4570.6	4549.5	4491.7	4489.5	4486.8	4490.4
1.9866	1.7318	0	5.2838	0	0	0	0	4.4331	13.449	22.743	23.278	44.856	66.925	92.116	110.55	121.81	140.65	153.83	179.5	176.18	246.55	292.32	378.46	451.17	527.46	627.38	692.4	1058.9	826.89	941.78	984.51	1074.5	1122.3	1260	1343.3	1375.3	1483.1	1566.9	1680.7	1790	1866.7	1893.6	1965	2082.6	2113.9	2254	2256.8	2252.9	2272.6
5.9921	12.727	3.0108	1.9572	0	0	0	0	0	0	0	0	0	0	0	0	0	0	0	0	15.346	49.594	98.323	155.33	199.94	228.56	264.57	287.38	369.22	410.3	459.3	449.25	538.67	582.51	626.26	699.67	766.09	869.15	909.55	970.99	1099.5	1174.5	1187.9	1323.5	1413.8	1431.5	1426.4	1555.1	1634.3	1627.6
2.6355	2.916	0	0	7.7999	0	0	15.889	36.649	71.792	129.34	164.85	235.87	322.62	378.32	453.5	538.74	607.48	696.4	762.73	860.95	941.41	998.46	1087.6	1198.9	1274.8	1275.1	1377.1	1409	1452	1515.2	1543	1617	1559.7	1673.8	1688.7	1720.1	1720.9	1767	1789.9	1761.5	1768.1	1777.7	1784.1	1774.9	1852.6	1830.2	1819.5	1832.6	1824.3
0	0	0	0	13.737	12.889	26.322	53.869	134.23	157.87	349.99	535.33	700.54	864.85	972.02	1129.2	1284.9	1413.4	1570.5	1711.9	1789.9	1941.8	2084.5	2234	2378.5	2590	2658.1	2739.5	2885	2916.4	3084.8	3225.1	3272.6	3491.9	3575.4	3794.1	3917.3	4165.7	4293	4569.6	4710.7	4868.6	4940.1	5051.3	5114.5	5268.5	5479.4	5500.8	5519.9	5555.2
11.006	3.7959	0	1.8875	0	0	0	10.78	16.513	24.979	56.3	93.709	118.56	129.56	191.55	230.16	279.78	324.78	279.34	332.95	358.8	426.31	518.34	589.5	622.87	687.12	787.4	800.29	851.74	883.4	929.01	976.13	1026.4	1070.3	1072.8	1120	1183.5	1206	1257.2	1270	1301.1	1346.5	1402.4	1401.1	1469	1472.9	1519	1550.3	1548.1	1591.1
4.8749	4.3716	6.0734	1.2702	0	0	0	0	6.7083	27.207	78.344	160.32	118.73	171.96	225.78	313.53	382.09	434.03	462.02	556.78	578.59	685.74	757.96	878.14	1029.9	1198.8	1288.3	1329	1498.1	1610.4	1752.2	1893.2	1955.1	2171.4	2382.2	2483	2798.2	2972.5	3325.8	3476.9	3695	3820.3	4055.7	4267.3	4423.5	4705.8	4577.1	4780.2	4866.4	5095.7
0	0	0	0	0.043004	9.4941	12.934	43.7	70.466	125.26	179.3	247.27	311.07	368.37	424.5	529.38	563.21	617.34	664.55	701.25	799.41	860.67	963.37	1051	1100.3	1162.7	1257.1	1357.7	1431	1489.1	1625.2	1676.5	1759.4	1807.8	1888.1	2010.1	2058.4	2123.6	2195.9	2309.9	2411.5	2479.2	2548	2639.7	2626.1	2674.9	2583.9	2323.1	2660.5	2580.9
10.588	3.7924	1.5197	1.4426	0	0	1.2025	6.6845	26.13	57.313	69.518	109.91	134.47	185.27	175.37	200.56	224.79	246.87	280.73	306.27	339.97	354.38	390.26	438.57	506.22	530.34	566.38	623.61	653.63	677.02	723.41	787.27	829.4	819.77	871.03	885.39	923.87	1003	1078.2	1011.1	1109.4	1135.7	1197.4	1212.5	1238	1269.4	1335.1	1367.7	1375.2	1405.8
0	0	0	0	31.572	49.588	84.158	154.82	166.88	356.4	478.42	464.37	555.67	652.7	1146.8	1277	1501.4	1590.1	1664.5	1807.4	1885.6	1837.2	2114	2189.1	2250	2253.8	2278.8	2304.9	2324.8	2380	2377.1	2326.4	2411.4	2426.8	2515.8	2542.7	2741.2	2882	2885.2	3150.3	3396.7	3386.6	3535.4	3577.2	3696.5	3757.1	3794.1	3875.5	3913.2	3970.2
12.904	0	6.2868	0	0	0	7.8958	0	0.041379	8.3978	33.087	47.097	72.688	92.197	101.8	139.87	147.15	174.11	218.96	225.39	251.51	280.49	336.55	381.27	443.56	460.08	536.83	663.89	724.72	739.22	776.95	855.82	950.79	1019.1	1085.4	1192.2	1314.3	1463.2	1526.1	1679.3	1727.4	1818.6	1898.9	2006.5	2047.5	2064.2	2133.7	2112	2243.5	2304
11.568	0	2.494	2.4709	0	28.674	0	0	4.9334	91.847	39.763	112.83	188.57	268.69	182.13	237.93	338.57	315.39	325.77	341.45	384.45	434.08	534.77	490.54	498.35	538.12	518.56	534.05	535.16	583.37	605.65	615.67	627.02	651.94	657.76	675.19	750.9	753.97	838.1	884.21	924.9	963.52	1067.8	1069.7	1155.7	1205.9	1198.3	1244.9	1273.5	1301.3
19.263	7.9874	0.89222	0	0	0	0	0	0	0	0	0	0	0	0	0	0	0	0	0	5.3904	44.243	175.29	222.41	342.08	488.94	578.68	705.21	834.57	932.62	1090.2	1206.2	1282.4	1396.8	1439.8	1531.3	1613	1634.9	1743.8	1779.1	1723.1	1786.1	1885.7	1852.2	1903.4	1868.2	1915.5	1942.1	1925.6	1936.4
19.091	10.2	3.0497	0.94583	0	0	0	1.2021	6.0179	43.813	75.53	119.47	174.76	246.52	316.39	427.71	505.37	524.66	604.46	671.42	768.32	801.23	913.42	1019.3	1105.2	1183.1	1209.8	1285	1409.7	1333.1	1555.7	1655.4	1656.7	1708.5	1694.5	1844.2	1775.2	1917.8	1884.3	2029.2	2120	2209.2	2251.9	2261.6	2195.7	2232.2	2180.5	2188.6	2207.5	2200.5
0	0	0	0	1.9414	5.6056	33.265	51.862	122.97	186.09	285.25	404.81	552.34	664.82	761.54	857.55	974.71	1113.8	1334.1	1468	1587.6	1749.6	1966.8	2158.1	2346.4	2445.6	2559.7	2825.3	3014.6	3126.3	3288.7	3419.2	3471.7	3857.9	4173.8	4255.9	4488.6	4663.4	4677.2	4964	4940.5	5341.9	5358.4	5356.5	5602.6	5634.4	5741.8	5808.2	5953.6	6048.9
7.4279	4.5323	0	0	8.3287	0	0	1.1621	12.643	17.408	34.984	22.748	35.68	38.527	26.686	40.607	50.723	26.411	39.738	52.413	78.462	98.128	140.47	187.69	246.89	328.91	367.55	498.82	482.4	651.9	679.84	756.36	811.53	877.16	952.25	921.31	1078.3	1165.8	1292.5	1312.2	1393.2	1413.4	1464.2	1516.4	1509.8	1594.3	1665.1	1748.9	1726.9	1779.3
24.589	8.6072	0	0	0	0	4.6802	23.754	83.23	142.23	268.63	406.58	570.46	674.87	816.86	974.52	1118.3	1246.7	1365.8	1466.4	1620.8	1759.4	1942.9	2139.4	2360.4	2456.6	2629.9	2780.7	2900.5	3092.6	3097.3	3220.5	3402.6	3609	3593.2	3752.4	3863.4	3885.3	3974.5	4193.1	4241.6	4334.8	4289.9	4399.2	4445.6	4297.9	4388.9	4492	4471.3	4588.8
18.415	4.0301	0	0	0	0	1.9854	49.878	107.06	190.04	268.37	389.7	470.3	598.11	672.6	745.32	846.49	899.15	939.48	1094.7	1110.9	1204	1322	1351.5	1400.1	1489	1544.5	1557.3	1695.9	1610.9	1661.8	1673.4	1735.4	1723.4	1769	1767.7	1787.3	1813.1	1826.4	1845.6	1823.7	1803.8	1845.7	1876.4	1899.6	1934.9	1936.5	1960.5	1989.3	1984.1
5.5311	9.0145	8.5655	0	0	0	0	25.557	53.371	99.585	148.08	186.83	239.12	264.59	336.47	386.57	447.34	489.05	567.27	616.7	698.38	733.09	803.24	854.59	935.68	1006.9	1099.8	1178.6	1185.7	1317.7	1372.1	1460.7	1559.7	1684	1776.5	1882.5	1984.6	2126.7	2308.8	2436.7	2585.1	2657	2800.9	2936.3	3069.4	3235.9	3298.2	3415.7	3465.1	3450.4
0	0	0	0	3.9728	5.8694	8.915	27.934	63.336	140.21	233.6	342.96	488.74	608.96	707.07	815.47	931.53	1031.1	1166.7	1214.4	1361.6	1475.3	1653.3	1835.7	1962.7	2068.9	2202.3	2248.8	2588.3	2622.8	2612.6	2804	2858.9	3003.9	3161.4	3216.6	3300.3	3545	3661.7	3748.2	3855.7	3832	4005.7	3979.6	4117.8	4286	4374.3	4451.2	4450.3	4307.4
12.092	1.2823	18.901	0	2.7768	0	0	0	0	16.457	63.802	130.31	239.44	328.81	386.93	472.84	595.9	617.49	731.02	795.46	949.81	994.23	1060.1	1145.2	1265.8	1368.8	1494.9	1581.5	1669.7	1720.7	1839.1	1907.8	2035.9	2218.9	2359.6	2491.6	2655.1	2808.5	2908.7	3186.6	3451	3530	3722.4	3763	3908.3	4109.7	4151.4	4097.8	4087.6	4199.1
0	0	0	0	0.28716	0	21.703	68.018	138.61	274.5	341.61	515.43	593.47	787.51	827.01	1069.8	1151.3	1199.7	1531.7	1463.4	1576.8	1712.9	1787.5	1834.6	1952.9	1997.8	2013.4	2044.6	2042.2	2117.8	2126.5	2221.2	2254	2253.5	2226.7	2267.9	2294.8	2314.7	2337.5	2354.9	2372.1	2350.4	2339.2	2343.1	2360.7	2344.1	2335.7	2370.7	2313.4	2306.5
15.364	2.5947	0	0	3.4167	0	0	0	8.1986	16.729	18.354	34.238	36.099	53.061	67.932	65.357	96.993	83.122	108.99	137.76	179.73	240.52	284.25	390.74	389.29	400.32	463.3	541.66	628.27	728.12	769.5	860.47	895.21	962.01	1008	1067.9	1168.8	1250.5	1311.9	1396.4	1473.7	1518.7	1528.4	1596.6	1629.4	1645.6	1705.2	1764	1740	1808.9
0	0	0	0	7.0616	19.031	23.017	38.228	60.776	92.865	154.07	237.43	298.84	383.1	447.58	548.91	605.89	690.75	741.87	827.85	926.09	1045.9	1133.6	1254.6	1344.7	1576.3	1706.8	1886.5	1984.9	2133.8	2050.8	2124.2	2287.7	2292.6	2401.9	2441.2	2683.3	2781.2	2928.3	2819.2	2989.5	3032.2	3119.9	3231.2	3154.6	3330.3	3365.2	3525.4	3512.8	3546
26.367	19.388	2.5158	0	0	0	0	0	0	0	16.536	19.559	40.156	44.34	72.492	102.94	114.79	163.17	209.34	237.04	255.73	246.14	241.93	272.05	283.48	304.69	309.39	330.71	343.18	385.23	315.42	291.49	368.84	398.18	532.6	552.59	563.01	649.92	714.87	825.77	905.97	1022	1124.8	1213.4	1273.1	1370	1439.5	1610.7	1585.6	1691.7
2.1552	7.3887	0.7568	0	0	0	1.2756	4.0055	0	7.9521	2.6008	1.5813	51.486	40.997	72.611	99.602	123	99.797	159.31	146.22	205.64	237.9	274.84	353.95	424.21	510.46	546.99	626.2	658.54	728.54	766.58	795.37	884.91	946.71	941.22	976.24	979.74	1035.7	1098.3	1162.7	1144.2	1223	1255	976.12	948.19	961.8	947.78	954.11	951.54	985.81
0	2.4787	0	4.556	0	0	9.6466	39.003	98.695	192.7	289.16	401.76	533.97	666.96	788.48	908.26	1033.6	1171.4	1276.2	1301.5	1462.2	1622.5	1765.5	1962.3	2068.3	2320.9	2505.7	2740	2864.2	3005.1	3136.4	3279.8	3515.6	3541.1	3681.1	3751	3905	3982.9	4135	4176.7	4206.3	4218.6	4239.6	4177.6	4159.7	4328	4351.7	4469.9	4495.5	4442.7
0	0	0	0	11.055	12.043	30.519	64.113	138.19	210.33	314.9	404.24	552.93	667.87	794.77	907.23	976.24	1088.8	1165.6	1240.1	1255.8	1437.9	1564.3	1720.9	1756.7	1928.6	2056.4	2177.1	2144.9	2438.6	2413.9	2552	2556.4	2745.8	2923.5	2878.3	3032.9	3206.4	3242.9	3386.7	3465.1	3592.8	3647.4	3707.6	3867.4	3958.5	4069.3	3965.6	4144.7	3997.3
0	0	0	75.771	90.572	129.24	39.396	47.797	104.87	130.77	233.09	246.68	243.1	242.22	325.08	358.11	266.63	401.07	493.77	588.26	650.62	725.65	859.92	1027.2	1163.5	1286	1456.5	1539.7	1534.7	1978.2	2042.1	2248.2	2487.1	2381.9	2428.6	2609.1	2612.2	2746.4	2932	3106.5	3278.8	3165	3444.6	3489.1	3755.9	3924.1	3951	3986.8	4120.7	4083.9
22.9	7.202	0	0	0	0	0	48.11	127.92	227.62	343.86	474.17	633.68	862.21	1041.9	1243	1441.4	1548.2	1763.6	1899.6	2010.2	2135.8	2224.6	2385.7	2544	2675.9	2832.3	2998.5	3162.4	3244.6	3228.7	3431.4	3456.4	3534.8	3772.1	3819.1	3964.9	4067.9	4042.1	4066.6	4169.1	4198.1	4269.8	4256.8	4374.4	4426.1	4360.4	4375	4402.5	4545.9
0	0	0	0	0	14.508	26.109	53.391	119.97	170.1	172.13	197.82	266.32	334.36	380.51	443.79	506.8	570.87	621.22	752.82	786.36	891.74	986.71	1131.4	1294.7	1434.5	1521.9	1628.5	1733.6	1854.6	1938.6	2057.6	2149.2	2298.4	2289.7	2480.2	2621	2834.5	2976.1	3139.3	3225.6	3353	3479.5	3560.8	3604	3731.4	3872.6	3536.4	3686	3669
8.0796	3.6821	0	0	0	5.6914	0.81028	13.541	7.2693	19.434	16.354	26.47	16.533	31.422	31.211	18.9	16.677	23.544	33.394	30.829	64.247	87.233	127.94	189.72	210.22	293.86	298.13	339.98	371.08	445.55	502.12	535.82	595.67	620.49	655.09	693.61	746.38	799.84	855.03	913.23	966.86	1001.1	1044.3	1085.9	1152.6	1110.6	1087.6	1110.6	1050.4	1083.7
0	0	0	0	28.983	45.751	70.992	130.24	185.22	259.9	344.11	437.8	530.18	591.7	703.05	857.3	886.96	929.89	999.39	1133.2	1225.4	1331.6	1418.1	1543.3	1576.8	1609	1751.4	1879.4	1923.9	1941.2	2055.4	2098.3	2175.7	2253.9	2295.6	2422.5	2537.6	2644.5	2671	2703.9	2808.4	2885.1	2947.2	2962	3067.9	3077.2	3112.9	3153.9	3226.4	3332
17.368	0	0	11.918	0	0	0	34.382	105.53	237.08	400.28	567.27	710.56	940.59	1083.2	1309.4	1435.3	1620	1764.2	1881	2032.7	2119.2	2192	2268.5	2357.2	2336.6	2362.8	2326.2	2274	2305.7	2378.2	2320.7	2429.4	2464.1	2624.1	2570.1	2540.5	2565.4	2652.2	2627.5	2748.5	2806.2	2953.3	2970.4	2940.5	2994.4	3049.5	3135.2	3079.4	3139.3
19.635	19.727	11.345	0	0	0	0	0	0	0	0	18.835	15.996	39.68	64.518	71.153	96.816	134.99	204.89	250.1	418.92	538.3	706.96	865.26	1027.7	1161	1292.3	1431.6	1512.3	1713.4	1812.3	1963	2140.5	2839.2	3044	2586.6	2725.3	2827.2	2999.4	3196.6	3243.6	3236.4	3677.1	4085.5	4342.6	4540.5	4678.8	4867.4	4967.1	5199.7
0	0	0	0	2.8956	19.261	44.958	108.31	181.34	301.55	424.84	540.35	700.02	842.77	979.64	1077.2	1188	1259.3	1447.6	1528.2	1691	1833.3	1905.1	2071.9	2157.2	2281.2	2352.9	2381.9	2418.3	2560.5	2661.7	2782.2	2779	2717.6	2820.9	2921.7	2883	2931.4	2986.3	3045.2	3028.9	3113.8	3092.5	3072.1	3127	3049.3	3042.5	3055.4	3078.3	3046.1
1.1221	0	5.0361	0	0	0	15.497	33.253	88.909	137.19	229.08	318.33	419.4	529.66	649.69	737.49	861.01	929.32	1013.8	1115.6	1243.2	1306.4	1442.6	1541.8	1684.1	1804.3	1836.5	1947.3	2019.7	2200.8	2238.9	2309.4	2513.7	2585.9	2727.9	2756.1	2926.2	3049.6	3005.5	3099.5	3126.6	3206	3336.6	3344.5	3343.7	3416.2	3445.3	3565.9	3537.7	3624
2.7655	1.4732	2.8423	0	0	0	8.6332	41.506	110.37	231.57	376.42	566.39	770.61	992.36	1176.7	1441.7	1627.4	1802.6	1963.9	2152.2	2366	2541.9	2732.9	2920.5	3076.3	3240	3405.6	3509.5	3713.9	3792.8	3984.1	4203	4463.9	4559.9	4686.4	4670.8	4826.7	4924.3	4985.2	5049	5333.7	5315.4	5493.5	5556	5482.1	5601.3	5538.2	5915.9	5861.5	5966.7
16.687	9.7261	0	0	0	0	0	0	0	0	0.022454	3.9938	0	0	3.5184	0	0	0	27.655	32.226	44.047	73.329	83.306	121.09	148.23	166.12	184.79	195.42	205.91	286.42	317.93	333.38	358.19	404.71	427.67	424.14	492.06	543	593.54	624.04	680.79	720.48	775.34	841.71	893.82	915.31	976.38	1010	986.22	1027.2
10.654	3.3971	0	0	0	0.67726	0	20.811	51.183	100.23	168.92	236.43	309.86	401.81	479.45	552.3	621.45	656.42	735.88	856.21	889.43	957.81	1035.2	1088.6	1103.7	1164.1	1125	1206.5	1210.6	1215.4	1263.7	1230.9	1297	1284.6	1295.8	1357.7	1334.9	1366.6	1371.1	1361.7	1375	1349.4	1385.6	1349.6	1428.7	1441.5	1445.2	1455.1	1438.9	1469.5
14.317	0.85233	0	0	0	0.15833	0	16.48	44.189	79.645	127.63	197.92	275.42	357.27	431.05	498.89	603.67	643.72	721.76	868.7	986.51	1159.4	1344.4	1479.2	1671.2	1880.2	2086	2259.8	2476	2667.8	2808.5	2985.9	3228.2	3490.9	3654	3927.4	4146.2	4350.2	4485.2	4787.4	4963.2	5207.8	5299	5517.5	5527.6	5800.9	5799.6	6120.4	6020.5	6082.4
19.584	12.345	4.1222	3.9087	0	0	0	16.577	109.32	234.37	413.36	600.96	807.5	1044	1208.3	1468.1	1687.1	1903.6	2107.7	2328.7	2569.5	2635.4	2878.5	2946.1	3359.4	3466.1	3564.9	3835.3	4021.4	4153.6	4370	4502.2	4687.4	4841	4905	5127.8	5235.5	5304.8	5438.4	5491.1	5424.7	5523.9	5610.2	5719.6	5718.1	5763.1	5742.8	5878.2	5845.2	5848.7
0	0	1.65	10.874	3.7658	1.6795	1.3643	0.6418	1.0047	19.704	18.79	14.46	37.825	51.083	60.157	83.579	102.32	95.088	101.53	130.24	137.89	187.24	217.21	262.11	299.84	385.78	405.94	433.8	476.36	510.94	560.8	585.87	590.91	667.98	636.74	690.78	709.63	769.58	802.63	834.95	895.71	892.56	920.81	913.93	973.82	985.84	1226.3	1432.3	1484.7	1482.8
11.13	5.0304	0	0	0	0	6.8804	27.536	60.643	100.93	163.57	215.65	269.15	337.02	393.62	470.93	582.38	642.74	736.35	635.08	990.1	1067.7	1160.4	1315.6	1397.7	1484.5	1629.9	1661.4	1769.3	1843.7	1897.2	2090.1	2166.5	2356.3	2303.9	2479.9	2475	2611.6	2745.8	2868.1	2985.9	3137.8	3390.3	3276.8	3438.6	3322.9	3435.5	3568.7	3631.1	3653.4
5.9393	8.6973	1.3683	0	0	0	0	31.81	60.157	91.697	138.5	195.24	226.78	281.41	325.42	371.74	440.44	471.53	504.83	537.78	573.41	615.25	637.98	690.08	710.34	775.33	793.43	806.38	781.13	830.73	891.88	925.96	942.9	991.36	1017.3	1039.9	1096	1174.5	1203	1288.9	1380.4	1387.2	1458.1	1462.9	1609.9	1609.3	1723.9	1775.5	1870	1887.4
2.7268	0	0	3.1875	1.4878	0	21.511	59.826	101.32	187.47	289.18	380.75	411.06	506.96	648.8	740.33	834.69	577.72	1020.1	1088.7	1136.9	1206.9	1313.7	1412.1	1489	1491.2	1464.6	1458.7	1475.8	1562.3	1615.6	1689.3	1704.7	1699.9	1731.2	1737	1739.4	1766.6	1797.2	1798.8	1763.3	1747.9	1811.2	1782.3	1754.9	1802.6	1784.7	1806	1797.1	1808.4
0	10.448	8.2926	1.4941	0	0	0	4.5812	19.761	33.364	50.289	76.74	97.55	136.91	169.87	208.81	220.43	256.15	280.02	347.18	433.45	533.75	613.72	692.5	804.66	855.85	1034.7	1150.4	1241.8	1343.5	1465.4	1535.5	1664.2	1759.2	1858.1	1908.8	2073.5	2133.1	2373.4	2413.3	2628.7	2665.3	2789.5	2957.5	2976.2	3096	3209.7	3368.2	3124.7	3240
4.9706	0	0	0	0	7.5358	8.9082	64.006	109.86	189.81	270.5	351.61	434.2	531.59	580.85	631.06	698.88	762.37	829.6	852.85	910.93	1005.6	1068.7	1167.8	1198.8	1246.5	1330.2	1393	1474.4	1514.7	1591	1677.2	1701.5	1727.4	1790.4	1876.4	1937.4	2060.8	2161	2262.4	2283.5	2381.1	2460.3	2508.1	2600	2639.8	2633.1	2679.5	2719	2745.9
0	0	0	0	0	0	31.858	78.08	180.4	307.89	468.2	635.26	868.46	1085	1243.4	1464	1593.8	1808.2	1942.6	2140.5	2385.2	2608.6	2789.3	2972.8	3225.5	3383.1	3704	4092	3896.8	4239.1	4331.1	4497.5	4638.5	4703.5	4894.5	5027.3	5309.5	5483.2	5814.4	5701.9	5714.7	5885.1	6063.7	6038.1	5993.6	6032.7	6127	6133.3	6108.7	6148.8
0	0	0	0.64191	0	15.611	8.0643	36.605	82.336	138.63	253.5	336.03	454.78	578.04	745.14	898.83	951.74	1087.4	1204.2	1335.8	1552	1619.9	1758.3	2035	2120.6	2226	2468.3	2516	2716.9	2882	2976.1	3218.8	3431.2	3718.4	3858.5	3941.4	3764.7	3981.6	4186.2	4554.5	4558.9	4638.3	4878.2	5491.4	5481.8	5623.1	5692.8	5833.8	5824.6	5676.1
0	0	0	0	0.84763	5.9946	40.199	89.67	166.16	283.1	392.97	535.11	667.82	848.48	968.69	1172.7	1320.4	1458.9	1681.4	1732.9	1866.2	2051	2159	2278.6	2419.9	2614.3	2696.1	2822.2	2932.6	3048.3	3076.4	3275.3	3316.1	3493.8	3536.2	3502.5	3611.3	3743	3840.6	3947.7	4049.6	4105.7	4290.1	4419.1	4396.3	4428.9	4514.9	4438.8	4527.8	4676.8
3.8173	4.528	1.0277	0	0	0	8.2404	12.709	65.188	124.33	208.69	336.16	433.08	562.03	710.83	828.6	955.9	1090.8	1240.8	1398.5	1491.7	1577.9	1741.1	1822.8	1937.7	2023.4	2090.7	2199.5	2329.5	2420.1	2448.9	2549.3	2727.7	2837.9	2915.5	3092.6	3165.6	3250.5	3414.3	3569.4	3675.3	3786.8	3890.5	4019.6	4123.7	4402.6	4379.1	4335.5	4459.9	4466.1
19.317	2.642	7.1544	0	0	0	0	0	5.5459	44.486	127.04	180.29	238.9	357.85	409.7	429.55	657.66	723.5	773.87	917.57	989.34	1038.8	1093.8	1145.9	1186.9	1230.4	1282.2	1302.5	1366.2	1396.2	1371.8	1365.7	1401.5	1393.3	1434.5	1403.8	1465.6	1491	1457.9	1478.7	1489.9	1450.6	1479.1	1446.1	1467.9	1443.9	1460.2	1419.5	1425.9	1434.2
14.691	5.7978	0	3.7107	0	0	3.539	61.477	127.75	217.64	341.66	468.88	585.23	746.29	915.98	1037.7	1157.4	1320.7	1407.3	1541.8	1644.9	1700.1	1806.2	1852.1	1965.4	1976.3	2080.2	2167.8	2280.2	2229.7	2259.1	2291.8	2318	2325.4	2383.6	2428.4	2470.7	2462	2505	2542.5	2533.2	2484.1	2519.6	2466.2	2508.1	2469.3	2448.3	2368.1	2343.9	2333.6
0	2.694	0	6.7074	0	0	0	0	0	0	0	0	0	1.1516	0	6.4733	6.3802	35.143	28.948	49.988	112.89	216.62	295.31	423.37	549.75	633.93	828.78	1006.5	1113.1	1274.7	1305.5	1411.5	1495.4	1604.4	1649.8	1720.7	1879.5	2134.6	2243.3	2337.4	2443.5	2503.1	2756.8	2931.9	2918.1	2973.2	2844.2	3175	2992.6	3011.6
0	0	0.4308	0	5.1095	4.1599	25.955	69.618	133.39	231.08	379.44	513.91	654.89	886.56	1047.3	1239.2	1254.8	1492.2	1631.1	1765.6	1922.2	2076.5	2112.6	2116.9	2247.5	2411.2	2480.7	2489.8	2530.9	2609.5	2670.7	2793.2	2826.3	2887.5	2965.1	2904.6	2995.3	3053.6	3090.6	3185.4	3268	3243.1	3335	3346.9	3291.9	3378.5	3385	3386.9	3352.7	3376.8
14.324	14.717	0	0	0	0	0	0	0	0	0	0	0	0	0	0	0	0.89065	0	1.3739	1.105	27.339	44.174	72.926	77.021	86.988	65.414	35.066	59.287	69.745	66.663	62.65	97.31	111.79	133.05	159.47	170.54	215.68	242.16	290.16	327.67	382.58	419.59	457.94	463.37	471.97	486.01	505.66	514.07	516.96
15.561	14.19	0	3.025	0	0	0	0	0	4.763	20.734	53.653	85.457	98.487	120.46	151.47	139.36	150.42	126.46	156.49	171.27	158.63	167.45	185.44	172.58	162.86	163.42	163.38	177.34	180.08	187.5	221.76	321.01	316.99	335.79	357.36	362.09	428.94	438.14	498.77	516.93	549	614.54	642.53	652.03	667.7	638.82	673.15	702.75	693.43
0	5.8305	0	0	0	13.862	15.897	77.923	172.69	293.92	428	610.77	762.32	952.42	1138.8	1312.8	1451.6	1629.1	1724.2	1819	1930.7	2138.5	2219.7	2342	2362.4	2504.8	2523.7	2544.8	2606.4	2549.5	2552	2609	2613.4	2691.9	3240	3410.4	2865.9	2794.7	2859.4	2907.1	2975.3	3051.4	3033	3100.3	3273.6	3087.3	3164.2	3344.1	3320.3	3398.3
0	0	0	4.9203	6.2027	0	0	0	2.7507	15.22	67.323	85.071	117.21	195.63	236.14	223.33	278.88	284.53	276.49	311.86	397.33	454.72	490.62	548.28	586.4	721.7	802.38	859.02	989.83	996.81	1020.5	1048.6	1131.6	1096	1105.6	1072.1	1059.9	1133.9	1146.6	1096.2	1203.1	1176.1	1137.5	1081.3	1088.2	1096	1071.3	1164	1028.1	1107.7
16.793	14.101	0	0	0	0	0	20.247	45.418	117.93	170.03	252.02	341.86	458.73	534.52	651.29	741.99	870.83	542.16	619.27	1175.6	1247.2	1378.9	1265.9	1542.5	1558.1	1825.9	2049.6	2148.1	2243.1	2328.5	2240.8	2695.9	2771.9	2948.9	2835	3090	3207.8	3450.7	3582.6	3788.2	3910.1	4037.7	4183	4265.3	4363	4410.6	4451	4587	4744.4
0	29.39	0	9.5569	7.0332	9.8309	0	13.1	66.118	159.94	252.49	382.77	479.58	596	603.88	601.36	655.17	758.07	793.59	866.29	1058.3	1078.3	1099.2	1156.9	1240.7	1247.1	1221.4	1170.4	1203.3	1202.5	1226.7	1167.4	1248.8	1248.7	1228.1	1248.9	1300.9	1343.1	1404.7	1366.4	1388.9	1424.1	1385.7	1452	1487.3	1449.7	1540.8	1540.7	1610.8	1490.9
4.487	5.223	3.9957	3.6761	0	0	0	25.363	70.836	123.23	176.07	252.68	325.81	395.69	497.93	573.53	638.31	690.24	759.37	802.4	889.58	952.81	1011	1069.1	1136.1	1188.6	1275.1	1318.2	1372.7	1416.1	1479.2	1518	1545.5	1589.6	1639.4	1714	1814.5	1863	1964.5	2036.5	2099.9	2058.7	2183.7	2168.6	2241.2	2318.3	2293	2285.6	2309.2	2347.3
3.3366	2.0393	6.2116	0	0	0	5.4952	20.511	53.076	94.886	166.67	232.72	304.4	377.52	457.19	496.32	576.48	651.27	741.87	806.38	852.77	915.39	994.99	1038.9	1135.4	1203.1	1276.3	1346.4	1391.4	1486.6	1535.8	1584.8	1642.7	1626.6	1721.9	1761.3	1789.2	1863	1964.6	1970.5	1991.8	2053.9	2078.3	2067.3	2048.1	2178.5	2245.3	2326.1	1871.1	1850.3
15.321	0.081455	9.056	0	2.2958	0	0	20.03	50.965	103.41	197.85	313.06	417.51	520.03	624.56	728.19	820.09	917.46	1020.5	1108.2	1291.5	1387.3	1531.8	1676.1	1877.5	1928.5	2077.9	2133.6	2277	2331.8	2422.5	2539.1	2656	2861.8	3000.2	3239.3	3222.2	3273.4	3519.4	3613.3	3731.8	3907.4	4066	4449.7	4919.5	5495.4	5441	5516.8	5733.3	5808.5
0	0	0	0	0	0	44.719	104.19	202.45	356.44	471.77	653.84	792.1	1042.5	1201.8	1395.5	1555.3	1702.9	1875	2012.1	2169	2349.7	2589	2587.9	2837.3	3037.8	3135.7	3352.5	3559.3	3714.5	3867.8	3991	4226.5	4237.4	4452.8	4589.2	4701.1	4797.7	4961.3	5113.3	5082.3	5244	5173.2	5297.6	5367.6	5310.8	5259.5	5465.7	5453.7	5373.8
0	0.065001	0.17766	5.6267	2.3381	0	0	14.824	47.5	104.38	189.16	296.46	416.16	555.62	723.33	894.08	1045.3	1182.6	1326.1	1423.3	1605.7	1754.7	1965.7	2066.3	2196.3	2384	2435.9	2560.2	2673.8	2732	2829.5	3020.9	3019.4	3067.1	3151.5	3128.3	3180.7	3280	3287	3350.3	3348	3420.3	3432.1	3479.8	3547.9	3593.1	3625.7	3512.4	3540	3556.2
0	0	0	0	7.8007	41.026	80.363	116.94	157.78	179.47	215.05	235.45	292.93	342.86	371.89	410.67	431.24	468.61	499.29	537.57	587.84	664.39	719.59	825.26	859.17	940.36	1037.9	1178	1233.7	1379.8	1499.8	1548.3	1628.6	1735.4	1813.1	1870.7	1975.9	2111.7	2257.1	2357	2433.4	2507.8	2638.2	2690.4	2722.7	2802.7	2871.6	2867.6	2921.4	3015.3
0	0	2.935	0	0	0	11.55	18.106	62.462	111.86	174.83	289.05	395.46	505.16	622.05	734.46	789.94	938.65	998.29	1128.9	1307.3	1471.4	1583.6	1800.8	2068.6	2210.6	2463.4	2650.6	2761.9	3048.5	3220.9	3375.9	3539	3716.2	3903.1	4019.1	4235.9	4343.6	4314.3	4487.5	4631	4668	4892.6	4839.3	4932	4983.8	4981	5085.5	5101.3	5050.1
10.994	0	0	0	0	5.6798	21.656	54.704	116.4	211.46	309.54	405.61	514.88	581.83	729.73	815.22	891.75	969.68	1043.1	1121.4	1199	1217.4	1322.5	1372.1	1471.9	1573	1587.3	1691.6	1723.4	1833.9	1847	1951.4	1992.6	2108.7	2178.6	2308.6	2302.6	2443.5	2501.5	2638.4	2700.5	2822.8	2936.6	3018	3050.9	3070.3	3151.5	3183.3	3233	3287.8
0	0	0	0	0	28.917	37.742	35.569	53.306	66.623	101.1	123.39	155.62	226.68	272.22	295.37	377.74	374.65	410.65	477.12	521.2	562.36	599.29	618.99	688.11	683.82	693.61	635.33	641.44	653.31	661.67	648.64	698.14	700.27	685.36	675.96	706.47	718.59	707.67	740.22	740.88	761.46	781.99	825.24	831.27	852.9	871.72	927.67	984.41	1045
0	0.71423	0	0	0	0.99643	7.2601	50.547	98.025	170.19	276.04	371.85	501.99	615.91	729.81	905.48	1251.7	1076	1161.6	1249.4	1375.9	1401.8	1522.3	1578.9	1609.4	1731.5	1737.5	1835.4	1906.7	1909.1	1964.5	1932.6	2064.6	2031.8	2068.7	2147.1	2219.7	2238.9	2304.2	2325.3	2396.8	2428.8	2478.1	2493.5	2565.4	2596.6	2606.2	2636.9	2698.9	2706.5
0	0	0	1.753	0	13.681	45.914	76.265	107.8	150.2	175.31	242.84	271.22	308.55	332.25	416.05	460.48	477.1	508	531.85	609.5	690.96	806.89	940.35	1107	1184.1	1360.1	1519.7	1771	1800	1952.7	2077.6	2269.4	2462.8	2674.1	2915.7	2964.9	3179.3	3523.2	3628.2	3585	3700.1	3868.4	3945.9	4179.8	4321.7	4150.2	4373.9	4620.5	4510.5
8.73	0	4.8943	4.7306	0	0	0.069775	0	0	0	0	0	0	0	0	0	0	0	0	0	12.77	21.121	52.097	60.94	101.84	129.69	127.6	192.14	221.7	306.29	310.37	344.49	324.59	437.5	363.35	421.17	505.43	433.37	569.64	506.62	610.99	507.62	557.03	564.25	567.35	585.06	630.52	649.41	650.27	675.01
20.544	7.2316	0	0	0	1.7752	0	23.654	96.626	171.3	296.14	431.01	555.03	694.05	853.6	987.78	1086.3	1165.5	1260.7	1298	1347.8	1476.4	1476.5	1505.3	1564.8	1569.3	1603.5	1687.4	1678.8	1783.7	1765.4	1777.1	1889.6	2027.7	2197.9	2463.6	2542.9	2751.4	2981.8	3183.4	3495.8	3814.6	4077.6	4216.2	4448.3	4645	4800.1	4924.2	4864.2	5094.7
0	0	0	0	0	104.9	19.106	106.63	92.574	137.4	149.26	177.56	185.28	210.78	192.74	214.01	263.9	264.36	303.54	344.98	334.02	423.7	492.19	568.99	645.3	801.45	842.56	934.4	970.19	1070.2	1152.9	1249.4	1305.6	1438	1545	1654.4	1761	1881.8	2018.8	2210.7	2276.6	2435.3	2471.7	2596.3	2710.9	2713.5	2850.5	2917.4	2929.1	2983.3
0	0.84469	21.614	13.712	13.368	0	12.917	40.791	158.59	191.88	306.63	451.92	568.49	718.49	775.58	881.97	990.51	1051.7	1169.9	1247.7	1277.1	1405	1546.8	1589.8	1665.3	1734.5	1784.9	1887.3	1909.2	1959.3	1990.5	2053.4	2120.9	2144.5	2175.6	2191.9	2260.6	2275.4	2288.3	2269	2357.2	2310	2444.2	2443	2499.1	2554	2545.8	2563	2598	2588.3
22.123	0	0	0	0	0	14.667	61.77	136.2	225.01	344.37	476.53	577.61	711.61	813.17	918.94	988.16	1085.3	1126.3	1221.1	1276.3	1303.1	1312.5	1345.9	1427.9	1470.8	1435	1445.7	1443.2	1479.6	1457.2	1519.2	1503.5	1507.7	1488.1	1489.2	1460.3	1505.2	1494	1534.8	1497	1514.3	1496.4	1486.1	1491.3	1475	1531.2	1540.4	1539.2	1540.7
21.918	8.4682	0	3.1561	0	0	0	10.994	51.619	113.93	156.25	238.45	309.63	377.09	447.52	635.96	678.17	719.3	774.9	795.13	877.81	897.47	1026.4	1072.6	1144	1319.2	1460.9	1542.5	1701.6	1609.3	1697	1765	1791.6	1806.8	1852.9	1866.1	2017.9	2011.6	2056	2103.4	2124.4	2156.2	2092.5	2088.3	2123.6	2118.5	2112.3	2119.2	2121	2149.6
0	0	0	0	24.491	95.447	147.76	200.18	242.25	329.02	359.15	421.76	467.56	522.95	560.23	597.03	644.94	728.22	726.8	775.49	875.49	949.52	1028.9	1113.9	1227.8	1319	1393.8	1511.1	1614.7	1648.7	1722.2	1815.6	1889.6	2023	2126.4	2216.9	2302.4	2289.5	2384.9	2497	2562.1	2693.6	2820.1	2785.5	2886.8	3076.2	3103.6	3080.1	3050.1	3058.7
0	0	0	0	24.001	27.322	61.29	89.668	122.47	146.26	193.35	341.42	386.69	414.53	455.35	524.68	572.23	644.54	658.07	715.08	777.73	830.01	900.26	993.11	1034.3	1099.7	1134.4	1156.9	1223.7	1031.6	1078.8	1436	1197	1220.4	1287.9	1339.4	1310	1374.4	1368.6	1423.2	1452.8	1503.8	1491	1525.9	1524.6	1536.2	1546.6	1534.8	1588.9	1587.8
0	0	0	1.2888	1.144	8.7884	5.9734	8.3491	17.402	40.325	64.768	91.129	122.9	141.28	175.32	206.45	217.8	241.17	278.19	313.57	342.25	405.49	477.75	549.34	635.8	707.2	775.59	764.69	786.13	986.16	1028.2	1168.9	1203.8	1350.1	1436.1	1544.4	1633.6	1787	1887.6	2006.7	2184.6	2360.2	2414.9	2467.8	2626.5	2620.4	2933.2	3112.1	3120.9	3209.9
0	0	0	0	0	16.292	53.973	60.023	99.853	192.44	318.58	373.47	485.13	718.45	750.96	807.14	990.01	972.56	1325.2	1463.7	1619.5	1740	1938.5	2115.5	2253.2	2347.8	2514.5	2600.6	2784.4	2842.6	2962.3	3066.4	3102.9	3207.6	3239.8	3317	3407	3611.6	3547.2	3612.1	3649.4	3475.6	3769	4175.8	4139.5	3891.9	4167.1	4115.4	4194.7	4180.9
8.9181	14.64	0	0	0	0	0	0	0	17.447	39.324	78.251	134.54	202.01	226.2	303.9	356.45	427.39	476.94	539.23	627.04	681.65	796.76	815.04	871.45	1014.3	1095	1222.5	1280.2	1263	1318.4	1332.7	1385.2	1420	1419.7	1480.3	1548.7	1549.3	1727.1	1726.1	1788.9	1758.7	1812.8	1900.7	1920	1967.9	1917	1954.3	1900.9	1944.2
21.932	5.9948	0.65276	0	0	0	1.7713	28.866	90.315	177.68	310.6	427.78	588.86	766.55	921.34	1158.4	1343.1	1468.2	1631	1751.7	1829.7	1953	2002	2011.8	2092.4	2159.1	2358.9	2441.2	2550.6	2564.2	2610.4	2589.9	2696.7	2749.1	2728.2	2779.4	2846.8	2992.2	3022.1	3103.9	3135.3	3188.8	3223.4	3206.2	3192.7	3265.2	3278.4	3321.3	3282	3401.2
0	0	0	3.7101	15.204	37.864	0	4.5219	0	0	2.5617	11.17	27.774	65.957	98.476	147.46	185.33	237.23	277.72	343.54	389.45	462.52	505.33	585.98	646.03	697.87	783.98	831.14	879.34	978.39	1048.5	1087.5	1127.7	1151.2	1199.9	1223.6	1252.8	1315	1346	1383	1390.8	1384.9	1416	1421.5	1419.1	1467.2	1455.3	1483.7	1453.9	1471
0	0	0	0	0	41.526	163.59	294.92	462.99	663.65	887.92	1127.4	1367.8	1554.6	1747.9	1798.7	1797.9	2223.2	2369.9	2551.7	2653.5	2807.3	2952.5	3053.3	3106.4	3214.5	3299.2	3171.7	3150.6	3577.8	3587	3684.4	3826.7	3827.6	3832.7	3831.3	3963.1	3977.9	4007.3	4095.7	4157.3	4147.5	4259.5	4309.6	4281	4333.4	4340.2	4460.2	4422	4463.7
0	0	0	0	72.883	138.55	177.73	288.98	375.04	481.06	593.49	705.77	827.73	955.39	1100.7	1229.4	1316.3	1315.6	1526.7	1610.2	1672.5	1747.5	1777.1	1920.6	1974.4	2115.5	2249	2410	2388.8	2465.5	2587.4	2597.5	2702.7	2781.7	2930.1	2919.1	2983.4	2937.6	3083.2	3027.2	3046.4	3132.5	3047.3	2980.4	3066.3	3101.4	3073.3	3102	3095.1	3089.6
0	33.709	6.3357	0	3.572	0	13.86	42.924	101.22	196.45	327.08	505.23	637.05	862.13	990	1190.2	1450.7	1585.9	1836.1	1946.9	2143.9	2275.1	2422.1	2447.4	2614.9	2719.3	2781.3	2864.1	2890.4	2904.1	2955.1	2977.5	3029.9	3104.8	3136.7	3112.1	3029.3	2994.2	3056.7	3157.2	3273.8	3232.5	3274.5	3286.8	3373.1	3507.9	3447.9	3404.1	3500.5	3549.1
20.492	3.8404	5.8826	0	0	0	0	17.753	30.676	69.416	127.47	162.39	236.11	313.38	376.9	479.74	520.07	604.56	681.85	745.6	761.37	808.51	875.9	917.28	924.12	958.58	1038.8	1059	1125.7	1153.5	1194.4	1268.9	1301.5	1419.3	1482	1534.1	1668.3	1772.2	1919.9	2012.1	2110.2	2269.8	2329.5	2455.4	2565.8	2672.6	2715.1	2824.9	2909.1	3033.4
0	0	0	0	21.313	75.12	142.79	228.6	312.8	418.14	568.4	683.25	863.08	998.12	1133.2	1289	1442.5	1624.9	1778.7	1901.2	2009.3	2225.2	2377	2456.8	2521.4	2540.3	2652.5	2691.1	2740.6	2667	2750	2815.5	2892.7	2905	3151.8	3195.9	3246	2950.4	2972	3016.5	3099.3	3170.5	3272.2	3340.1	3320.6	3467.5	3428.2	3528	3539	3584.9
0	0	0	0	2.7129	18.677	45.661	102.76	192.19	302.48	468.25	595.23	765.56	985.83	1139.1	1305.6	1257.7	1617.9	1757.6	1974.7	2071	2142.6	2347.9	2469.5	2590.4	2788.8	2975.3	2827.4	2753.6	3015.4	2931.5	3077.8	3075.2	3161.5	3184	3187.1	3139.2	3095.2	3151.3	3131.8	3142.7	3172.8	3099.1	3140.8	3126.8	3119	3174.3	3175.2	3103.1	3111.4
0.7257	0	0	0	0	0	25.567	111.78	219.22	362.81	550.47	744.13	935.05	1243.4	1402.8	1742.7	1888.2	2042.5	2175.1	2282.7	2415.7	2630.7	2738.3	2938.3	3139.7	3368.2	3605	3693	3508.2	4264.3	4169.9	4184.5	4247.2	4348.3	4409.8	4501.5	4365.3	4443.3	4540.6	4496.7	4623.6	4634.2	4673	4638.2	4652.6	4726.4	4748.3	4770.9	4842.7	4767
13.119	0	0	0	12.254	0	2.8434	0	11.853	14.78	0.67323	23.305	15.172	39.099	40.568	29.107	23.145	28.3	42.597	85.781	177.44	265.41	412.25	595.27	722.73	915.19	874.9	1271.3	1481.4	1607.4	1771.4	1798.9	1711.3	1816.3	1980.6	2169.7	2275.1	2389.5	2545.6	2758.1	3197.8	3193.5	3455.2	3543	3652.6	3717	3823	3839	3888.5	3975.6
0	5.836	4.2928	0	0	0	6.3886	11.506	40.05	65.672	111.9	154.61	232.13	258.97	318.17	381.98	429.68	481.26	533.81	534.3	612.03	664.91	765.43	819.16	910.96	1030.4	755.42	820.42	911.1	973.34	1182.2	1318.4	1476.4	1561.4	1678.5	1802.5	1868.4	1986.5	1974.8	1946.5	2100.3	2185.2	2264.4	2377.2	2410.8	2389	2448.9	2377.7	2414.5	2376
9.265	0	1.271	0	0	0	0.059105	0.47361	0	4.7542	22.285	30.262	59.449	71.362	90.57	124.26	142.01	189.13	260.3	313.33	409.34	497.2	614.47	704.85	866.74	987.35	1131.1	1219	1336.3	1494	1622.8	1742.6	1805.6	1859.2	1986	2058.3	2150	2151.4	2390.8	2413.5	2399.7	2357.5	2456.9	2471.6	2488.3	2498.5	2548.3	2520.6	2535.2	2569.2
0	0	0	0	4.3304	59.039	112.67	213.35	301.23	407.37	592.63	700.5	854.42	1006.4	1111.7	1205.1	1287.2	1395.6	1496.4	1627	1683.6	1762.6	1858.1	1841.5	1988.9	2136.8	2235.2	2274.6	2275.3	2341.1	2516.3	2487.9	2598.7	2622.8	2634.3	2678.6	2703.8	2773.2	2827.5	2897.9	2852.2	2904.5	2940.7	2961	2960.5	3003.8	3014.3	3092.4	3105.2	3075
12.191	9.9501	2.7964	0	0	0	0	32.598	64.13	124.52	200	283.29	361.51	469.22	540.4	666.16	711.39	827.36	898.45	1001.7	1058.7	1125.8	1199.1	1273.2	1380.7	1463.9	1477	1547.5	1649.1	1706.3	1776.1	1810.7	1899.9	1962.8	2038.7	2055.1	2040	2127.2	2158.6	2192.9	2259.4	2319.4	2377.6	2407.8	2438.6	2414.5	2417.4	2420.8	2415.2	2472.5
23.048	16.326	4.0967	0	0	0	0	0	0	0	2.9803	13.99	28.597	64.843	70.921	103.88	119.52	158.1	152.94	203.45	238.62	313	390.06	475.7	577.13	638.49	705.26	806.69	908.32	960.02	1073.6	1190.6	1293.8	1369.3	1465.7	1659.2	1776.7	1897.9	2057	2224.9	2345.8	2495.7	2608.9	2725.6	2819.9	2953.3	2983.7	3062.9	3175.1	3210.6
0	0	0	0	25.33	66.387	88.605	112.32	192.17	250.64	326.83	380.7	424.78	502.42	424.59	489.92	506.99	554.46	604.43	629.81	706.85	765.3	776.44	872.94	942.31	992.38	1041	1121.7	1151.9	1207.2	1233.8	1275.6	1405.7	1474.3	1629.6	1679	1703.4	1796.8	1863.5	1963.1	2066	2187.4	2288.3	2227.2	2374.5	2481.1	2538	2633.4	2620.1	2612.2
34.021	12.772	0	0	0	0	0	0	0	0	0	0	5.0551	0	13.277	14.051	14.119	18.963	23.648	36.522	42.105	56.812	54.259	54.696	48.856	50.232	46.681	47.787	50.241	51.205	49.406	43.391	45.336	52.437	44.871	40.279	48.011	37.559	31.093	26.584	16.283	17.995	19.575	22.291	24.629	26.762	22.475	29.248	14.332	3.606
27.356	17.738	2.0199	0	0	0	0	33.501	114.12	165.29	260.44	376.82	497.11	633.51	743.35	861.8	958.91	1031.7	1070.4	1248.9	883.51	928.38	1690.5	1978.5	2229.7	2517.1	2637.8	2990.7	3203.2	3312.1	3508.9	3574.6	3741.5	3880.6	4013.8	2970	3133.2	3184	3313.6	3361.7	4146.7	3288	4065	3353.9	3443.4	4082.3	3567.3	3569.6	3739.9	3734
0	0	0	0	0	11.813	13.418	31.844	40.857	65.299	91.831	141.71	199.92	226.04	335.17	420.47	384.07	494.77	562.3	616.96	706.97	773.73	868.55	993.67	1118.9	1151.8	1228	1363.7	1330.1	1466.9	1520.5	1612.1	1677.5	1696.6	1769.2	1836.7	1799	1882.7	1986.5	1972.9	2069.7	2076.3	2129.3	2172.2	2138.5	2204.5	2148.4	2239.7	2266.3	2241.1
12.565	8.3925	0	0	0	0	0	2.507	10.551	30.947	37.523	64.456	83.954	117.51	143.9	175.43	195.43	253.51	267.45	289.56	347.93	397.83	430.05	495.52	531.41	547.68	552.27	574.9	610.62	642.3	690	764.14	690.28	724.42	801.7	787.66	843.66	1037.7	1102.2	1132.6	1196.7	1264.8	1339.2	1377.6	1418.8	1475.2	1476.5	1484.6	1480.3	1508.8
0	0	0	0	0	0	15.504	37.43	67.349	103.13	166.35	226.78	302.04	378.34	430.38	494.8	567.44	593.41	665.48	717.66	788.15	847.62	895.15	955.63	1013.7	1047.7	1090.2	1120.4	1124	1199.1	1251.5	1269.5	1288.3	1292.5	1312.9	1311.5	1348.8	1385.1	1496.7	1479.1	1517.8	1513.5	1563.1	1478.4	1450.3	1503.4	1508.4	1484.2	1468	1472.9
22.451	3.0384	0	0	0	0	17.083	44.784	133.5	204.95	317.68	439.67	601.92	697.38	792.36	968.31	1014.8	1151.7	1210.2	1303.7	1338.9	1472.4	1542.1	1569.1	1665	1795.3	1807.4	2031.3	2157	2288.7	2367.1	2386	2487.2	2612	2806.3	2881.3	3028.7	3160.9	3312	3543.6	3674.3	3740.5	3862.9	3822.5	4029	3976.9	3910.4	3939.7	3944.2	4004.6
26.557	0	0	0	4.6038	0	0	0	0.57491	0	0	0	0	0	0	2.7565	26.028	26.048	63.466	101.24	193.7	259.59	348.76	439.16	531.02	601.51	707.23	807.39	902.51	1070.2	1113.7	1211.5	1290.3	1391	1529.3	1635.3	1704.6	1724.1	1743.1	1879.6	1945.5	1945.2	2066.6	2094.7	2197.4	2260.9	2294.6	2268.8	2437.5	2283.4
36.222	1.8778	0.37765	0	0	0	0	0	0	0	0	5.2008	12.474	5.4614	33.688	51.395	63.435	86.267	121.27	146.39	177.36	214.32	260.73	312.98	364.96	411.34	385.07	446.61	494.27	519.88	523.17	561.81	573.05	625.75	642.1	682.41	691.16	733.27	721.53	759.92	740.26	778.93	747.14	775.07	758.73	753.8	739.85	752.18	732.79	736
2.6099	19.421	12.032	0	0	0	0	0	15.579	45.773	99.87	164.88	229.36	323.32	355.8	375.77	440.7	494.67	540.19	610.32	685.54	809.74	949.15	1132.1	1205.9	1427.6	1657.3	1901.1	1970.7	2106.4	2257.3	2426	2613.9	2674.3	2783.5	2914.6	2878.8	3084.7	3284.6	3340.7	3455.4	3490.3	3846.2	3880	3954.6	4010.2	4123.2	4159	4118.7	4162.8
0	7.5772	0.22032	0	0	2.7082	0	3.9997	12.641	58.258	104.77	186.49	285.79	409.71	479.88	629.63	770.87	914.16	1022.7	1120.6	1239.6	1389.6	1411.6	1600.1	1766.6	1934.6	2120.7	2189	2305.5	2342	2489	2542.3	2616.1	2660	2776.6	2867.3	3048.8	3161.7	3428.2	3596.3	3760.7	3899.4	4050.9	4180.8	4315.4	4383.1	4439.7	4580.9	4603.5	4515.2
12.801	2.022	3.5066	0	0	0	0	30.826	78.218	146.02	253.31	360.61	477.23	599.21	684.22	809.59	1009	1063.2	1204.7	1327.3	1392.8	1486.2	1548.5	1632.3	1907.2	1847.3	1976.4	2056.3	2165.6	2171.7	2248.7	2225.6	2315.8	2354.6	2451.2	2500.6	2714.8	2582.7	2968.3	3031.1	3199.8	3423.6	3439.1	3231.9	3260.8	3234.8	3267.4	3270.4	3355.7	3458.6
35.261	9.8998	1.3997	0	0	0	0	0	0	0	17.292	55.774	104.89	155.7	189.48	234.02	288.51	320.78	375.86	472.3	477.18	524.66	575.02	648.12	712.97	736.23	784.99	791.34	822.77	824.94	844.98	839.03	841.2	873.98	884.84	921.19	952.27	968.59	997.22	1020.1	1023.4	1052.5	1058.2	1047.4	1105	1120.1	1120.9	1135.1	1126.6	1125.8
0	0	0	0	5.1933	8.2959	11.583	4.5124	5.8209	15.995	23.805	0.18606	26.527	37.467	31.039	46.863	47.007	41.361	44.394	70.289	85.304	155.25	209.49	284.47	347.75	458.27	645.6	726.13	876.23	920.94	1073.2	1190.1	1270.4	1310	1458.9	1602.5	1691.6	1901.5	1892.2	2045.2	2214.5	2270.1	2445.2	2386.5	2543.5	2586.8	2731.2	2716.4	2838.4	2972.8
0.91488	3.3362	1.8581	0	1.6034	0	12.053	35.972	28.556	73.927	128.69	168.33	231.93	232.33	293.53	344.36	411.11	451.42	491	543.29	589.77	621.41	691.35	741.32	799.49	890.85	907.3	980.12	989.44	1078.1	1130.6	1200.8	1226.7	1234.5	1253.7	1283	1288.7	1313	1353.4	1404.4	1362	1408.3	1400.2	1388.4	1366.2	1401.3	1389	1436.8	1426.8	1441.9
20.066	7.5779	0	0	0	0.23569	0	0	14.553	21.356	39.047	73.337	97.474	118.1	164.17	200.6	222.85	237.65	275.45	331.97	347.66	405.58	498.19	535.09	640.41	740.8	834.05	953.89	1063	1174.9	1231.4	1314.5	1413.6	1523.3	1600.3	1688.5	1714.7	1820.4	1865.2	1900.3	1957.7	1980.5	2016.9	2019	2026.6	2006.1	2043.2	2035.9	2026	2082.5
0	0	0	0	0	27.669	79.274	160.55	300.71	482.2	676.15	889.87	1110.8	1416.1	1582.7	1833.1	1993.8	2153.9	2277.1	2394	2521.4	2704.7	2883.2	3063.8	3093.5	3222.4	3308.4	3545.6	3562.3	3657.8	3655.4	3647.2	3636.4	3685.5	3766.9	3802.8	3788.3	3808.4	3864.6	3843.2	4067.6	4016.4	4047	3965.6	4080.3	4086.3	3911.9	3937.2	3855.2	3828.6
24.453	0	0	0	0	3.0192	0	16.44	26.885	68.297	110.38	163.72	217.05	295.28	358.61	399.88	481.18	496.3	581.16	595.94	647.99	673.17	739.37	738.53	792.33	822.44	878.52	884.25	905.4	901.03	948.8	965.04	990.48	1008.3	1009.7	1042.3	1094.2	1123.4	1169	1186.5	1168.2	1191.4	1234.6	1223.9	1263.4	1306.4	1285.3	1284.5	1328.4	1308
20.789	16.423	17.745	0	0	0	8.8067	47.131	138.88	231.5	377.31	510.81	657.48	849.17	1091.6	1162.3	1442.5	1539.1	1759.2	1862.4	2068.8	2198.2	2348.7	2161.4	2132.5	2309.5	2427.3	2300.1	2539.5	2477.5	2671.5	2719.5	2898.3	2950.3	3118.4	3241.2	3330.7	3442.5	3646.5	4126.1	4664.7	4513.8	4867.7	4966	4623.4	4804.5	4866.1	4912.5	5102.7	5161.4
0.63374	0	0	12.366	0	0	0	22.248	40.891	87.931	140.51	193.26	275.47	337.53	412.75	469.46	530.56	605.85	675.34	754.46	884.23	1006	1129.9	1330.8	1464.5	1642.8	1762.1	1874.1	1928.3	2055.6	2186	2338.9	2462.2	2486	2607.1	2784.7	2895.1	2912	2898.8	2935.1	3066.2	3094.1	3109.9	3068.6	3196.1	3136.6	3084.2	3173.9	3199.4	3201.8
3.546	0.51092	0.41508	0.0096923	0	0	2.006	34.501	0	26.186	0	8.576	5.6371	0	0	0	0	0	0	0	0	0	17.186	71.29	140.94	225.34	267.58	352.81	421.73	531.25	593.53	655.58	749.26	778.95	892.58	939.8	966.88	1083.2	1203.2	1202.9	1215.8	1223.4	1320.1	1117.7	1026.5	1255.8	1367.3	1393.2	1386.3	1392
1.348	7.4278	1.1629	1.4078	0	0	2.4854	15.441	36.09	67.234	100.16	133.39	173.08	220.62	261.79	312.9	358.06	390.58	457.42	486.67	535.78	551.31	641.45	697.35	723.96	807.45	835.95	913.96	877.8	947.59	1020.6	1132.4	1122.7	1204.8	1257	1319.7	1452	1518.8	1631.6	1684.1	1782.1	1853.7	1945.2	2007	2064.5	2137.2	2207.4	2276.4	2322.1	2372
35.004	10.932	5.2138	0	0	0	0	0	12.952	23.988	54.23	88.382	122.7	163.39	182.05	212.3	236.73	266.48	285.06	327.65	390.48	456.04	535.88	627.18	726.17	751.88	744.43	806.03	877.24	912.68	933.09	947.48	983.46	1068.5	1083.7	1027.6	1055.5	1102	1066.5	1109	1137.3	1168.3	1171.4	1230.3	1265.7	1195.2	1152	1187.9	1187.5	1202.6
1.4685	0.81195	0.58724	0	0	1.0915	7.0983	19.574	34.805	85.817	139.39	171.14	259.59	325.13	419.56	483.38	544.49	581.74	663.51	778.82	879.05	1007.3	1135.4	1266.6	1412.7	1497.2	1646.8	1770.5	1824.2	1902.2	2037.8	2191.1	2311.1	2467.7	2690.2	2637.5	3042.4	3037.2	3387.6	3564.6	3758.2	3875.2	3845.4	4088.9	4173	4338.8	4418.9	4586.8	4744.2	4721.2
0	0	0	15.055	19.916	0	37.015	79.437	171.37	305.83	436.33	625.52	797.68	958.05	1122.7	1301.3	1420.6	1549.7	1717.4	1808.6	1927.1	2018	2106.7	2136.1	2232.6	2359.5	2341.2	2438.2	2447.8	2408.8	2532.5	2615.2	2676.5	2675.7	2633.9	2641.7	2676.6	2728.4	3578.7	3614.1	3161.8	3020	3072.5	3064.1	3034.4	3112.2	3209.7	3054	3483.3	3235
0	0	0	2.1073	15.339	32.739	44.485	88.909	119.32	168.26	217.82	292.68	354.45	414.11	465.72	524.01	571.71	619.76	615.68	675.11	671.54	749.92	856.67	908.4	1013.8	1112.6	1169.9	1234.1	1281.9	1332.7	1333.7	1386.7	1452.4	1449.2	1475.1	1567.6	1629	1628	1651.1	1625.9	1645.8	1700.9	1638.3	1770.4	1863.4	1846.6	1861.4	1846.7	1855.6	1854.5
4.8881	0	0	2.2557	0	0	12.148	25.687	67.68	114.46	182.42	277.34	350.81	465.41	551.75	639.48	746.42	848.96	929.54	1042.5	1154.7	1268.4	1394.9	1269.2	1431.1	1507.5	1664	1753.7	1878.1	1934.2	1978.2	2040.2	2197.6	2313.1	2553.5	2667.8	2849.1	3083.7	3196.3	3401.5	3522.8	3631	3821.7	3861.8	3975.7	3965.6	4154	4222.6	4241.9	4551.9
2.9816	0	0	0	4.3201	20.008	25.608	65.287	148.33	292.55	475.99	695.58	870.69	1123.3	1457.7	1636.4	1883.1	2194.7	2366.6	2595.7	2807	2984.4	3088.1	3304	3484.3	3665.5	3770.5	3837.5	3969.8	3999.5	4017.1	4140.6	4115.9	4244.5	4168.2	4254.6	4247.2	4311.3	4353.3	4371	4377.3	4233.9	4243.1	4235.3	4299.4	4209.3	4336.3	4328.6	4318.8	4356
14.091	13.609	5.4974	0	0	0	4.5598	27.64	85.519	150.09	243.81	337.48	465.43	548.98	669.76	795.59	880.22	980.26	1096.5	1174.1	1310.2	1317.4	1417.7	1481	1523.5	1622	1745	1796.5	1846.6	1919	1986.6	2003.1	2030.4	2103.6	2107.3	2167.9	2124.5	2228.3	2253	2248.2	2223.2	2242.5	2259.5	2218.7	2262.1	2277	2267.5	2324.9	2236.6	2239.8
0	0	0	12.756	122.76	75.395	182.4	302.09	492.88	636.48	858.12	1049.5	1201.1	1334.9	1470.4	1651	1792.5	1978.3	2038.8	2187.2	2245.7	2348.8	2388.2	2403.2	2516.8	2598.5	2505.1	2555.7	2604.8	2629.1	2674	2714.9	2876.6	2950	3023.8	3165	3341.7	3467.1	3710.6	3747.7	3951.9	4080.7	4162.2	4102.3	4161.8	4296.6	4230.4	4201.3	4374.2	4177.3
0	2.022	0	0	0	0	17.645	44.55	89.747	152.75	225.98	299.48	374.61	431.85	528.65	605.76	667.93	782.43	817.71	890.18	973.52	1045.4	1100.4	1176	1227.1	1300.4	1290	1400.4	1386.8	1484.5	1537.4	1588.7	1677.7	1684.1	1730.3	1772.3	1791.2	1862.4	1903.4	1974	1952.1	1997	1975.7	1973.4	2062.8	2120.2	2126.3	2149.7	2188.7	2222.7
0	11.909	15.142	14.681	0	0	7.9612	13.843	18.231	27.653	47.776	100.55	178.36	201.81	268.34	314.94	353.77	363.67	413.34	419.65	497.74	486.28	510.26	563.63	607.58	669.16	667.7	725.59	727.14	783.46	823.2	831.9	847.84	934.01	950.12	953.42	993.94	1037.7	1041	1081.5	1108	1080	1144.1	1144.5	1180.6	1168.9	1183.7	1201	1260.5	1260.2
13.96	6.6121	0	0	0	0	15.121	70.439	131.28	234.51	367.48	519.21	663.6	790.62	920.44	1104.4	1205.9	1342.6	1479.8	1618.3	1771.8	1886.7	2066.5	2230.8	2377.7	2440.4	2608	2759.3	2785.8	2900.6	3057.7	3174.3	3290.8	3417.3	3445.1	3609.7	3717.6	3887.1	4075.5	4093.5	4291.3	4405.3	4626.2	4669.5	4900.6	4810.4	5053.6	5241.4	5209.6	5263.3
12.872	11.577	0	0.48497	0	0	0	4.1872	11.218	34.636	41.741	75.192	89.812	122.78	137.74	170.06	187.62	224.69	234.87	250.31	285.42	327.31	392.83	480.4	532.24	604.28	688.62	762.58	844.02	902.46	1000.9	1073.8	1140.7	1220	1250.7	1377.9	1454.3	1574.3	1731.8	1791.6	1897.6	2063.8	2190	2280.3	2303.9	2417	2423.2	2531.7	2617.7	2663.8
6.0857	0	0	0.93099	0	1.7072	15.079	23.054	66.081	143.55	195.91	290.51	313.37	424.36	558.88	594.24	719.76	761.24	832.86	995.97	1035.1	1184.3	1324.8	1492.5	1603.1	1801.7	1820.6	1759.3	1799.8	1885.4	1926.4	1971.5	2113.5	2126.8	2158.1	2258.2	2302.6	2351.4	2356.5	2524	2465.9	2450.4	2523.6	2484.6	2549	2527.4	2548.3	2560.6	2572.8	2643.5
0	0	0	3.3494	0	0.80149	16.174	24.845	51.63	114.19	214.44	313.05	413.63	537.3	607.27	734.55	896.57	983.6	1098.9	1226.9	1328.4	1389.4	1425.4	1521.5	1705.5	1802	1975.8	1996.8	2156.5	2148.8	2323	2434.9	2546.9	2579.5	2787.8	2534.1	2493.7	2680	2669.5	2789.7	2929.4	2998.6	3139.3	3141.7	3282.5	3369.3	3460.3	3427.7	3585.6	3562.9
11.61	6.3322	0	0	0	0	0	34.447	116.47	220.28	388.1	567.35	804.49	1038.6	1287.6	1461.6	1698	1832.7	2131.1	2330.5	2452.3	2721.1	2941.3	3268	3415.3	3611.3	3820	4085.1	4148.8	4404	4622.8	4838.5	5035.6	4907.2	5052.9	5249.6	5244.7	5339.7	5503.3	5568.9	5745	5673.9	5916.3	5959.8	6006.7	6022.9	5870.3	5957.3	5823.2	5938.9
3.3932	6.5509	0	0	0	3.1771	3.2662	22.147	59.122	98.755	146.57	216.91	246.49	342.96	374.21	442.83	545.48	539.86	613.59	632.17	657.36	689.52	779.04	832.6	870.74	976.27	1044.9	1145.1	1047.7	1114.7	1188.4	1234.3	1267.1	1343	1355.2	1397.5	1324.5	1456	1612.5	1664.5	1741.3	1797.7	1838.2	1854.3	1906.7	1918.4	1967.7	1993.6	2055.7	2062.7
12.819	0	0	0	0	0	2.5961	12.632	35.115	68.166	65.444	93.259	124.98	152.54	211.55	251.19	303.43	331.38	388.38	482.83	600.35	692.13	751.53	860.45	980.48	1129.4	1214.9	1284.1	1356	1484.4	1529.8	1756.5	1828	1940.5	2157.1	2247.3	2466.9	2751.5	2783.1	3021.8	3296.7	3422.1	3514	3590.7	3787.4	3854.2	3986.2	4040.4	4205.3	4321.9
18.133	11	0	0	0	0	0	8.4272	17.749	53.835	84.835	104	160.94	238.59	290.64	368.65	431.97	538.5	601.66	653.37	738.66	799.99	863.39	904	985.36	986.04	1042.4	1100.2	1093.4	1109.3	1202.4	1155.6	1191.2	1193	1205.4	1227.9	1294.8	1334	1257.2	1281.1	1305.7	1329.2	1342.8	1299.3	1292.4	1263.5	1198	1209.1	1194.8	1164
42.888	9.5909	0	0	0	0	0	48.429	131.14	258.29	395.6	543.71	754.98	917.77	1103.9	1206.9	1345.7	1496.6	1643.7	1764.9	1854.4	2036.3	2100.1	2166.7	2261.9	2280.1	2366.4	2406.5	2452.3	2521.7	2549.8	2620.4	2623.8	2603.8	2649.2	2664.6	2685.9	2707.8	2690.4	2612	2686	2735.2	2746.2	2776.2	2837	2810.3	2835.3	2848.9	2913.9	2997.2
4.4277	0.30832	0	2.3555	0	0.46019	0	11.516	18.935	18.725	13.854	10.809	11.497	10.167	39.448	41.61	69.437	61.348	79.105	84.425	107.81	119.83	162.2	244.28	297.3	339.33	337.21	401.11	418.93	494.85	503.66	556.79	586.44	644.85	644.34	670.34	677.28	744.96	789.49	763.84	779.94	785.13	826.17	842.55	846.67	855.43	892.23	890.65	895.42	874.98
7.6355	6.101	3.4087	2.9989	1.014	0	0	4.683	0	0	0.81239	0	0	0	0	0	0	0	1.5735	0	8.2107	1.6061	10.888	24.397	44.964	54.86	62.942	94.736	102.1	134.48	156.14	212.22	236.71	272.89	315.62	370.59	457.54	511.62	637.59	730.56	791.43	836.92	888.65	984.19	1037.5	1089.8	1156.1	1255.8	1250.6	1320.1
2.8252	2.5399	0	1.167	0	9.7075	0	7.0904	39.961	96.875	142.34	226.45	297.98	414.67	518.29	611.55	732.32	691.21	767.39	852.29	843.67	942.55	993.74	1105.5	1190	1340.2	1388.4	1707.6	1725.4	1769.3	1540	1951.3	2008.3	1860.7	1944.5	2008.7	2027	2071.4	2137.2	2160.1	2179.7	2215.8	2259.5	2283.2	2330.1	2377.3	2372.6	2423.6	2381.5	2427
1.9123	0	0	0	0	1.0076	22.151	111.05	232.11	402.38	579.12	793.96	1091.1	1284.6	1573.2	1815.8	2123	2316	2502.4	2638.6	2826.6	3024.7	3168	3432.3	3564.8	3733.5	3842	3877	3976.5	4088	4151.8	4291.8	4534.4	4654.4	4916.7	5229.2	5462.4	5739.8	4551.5	4795.1	5190.3	5151.7	5747	6267.5	5923.5	6294.3	6484.5	6774.2	6824.7	6423.1
13.439	0.62356	0	0	0	0	19.875	41.294	127.58	259.01	396.77	594.66	722.22	920.46	1105.8	1322.4	1423.3	1572.2	1687.9	1798.1	1822.2	2072.2	2070.9	2167.5	2318.3	2390.1	2460.6	2492.5	2578.3	2670.8	2619.1	2571.7	2639.8	2717.3	2810	2833.6	2601.1	2684.5	2780.1	2954.2	3150.8	3235	3258.1	3399.2	3489.1	3494.5	3687.8	3735.7	3809.4	3881.2
5.0631	4.4149	0	0	0	0	7.8026	25.023	64.864	140.81	215.5	272.7	371.82	526.02	626.24	757.73	880.05	1018.1	1133.2	1196.5	1336.2	1426.9	1502.2	1632.8	1778.9	1833.9	1815.2	1898.7	2117.9	2014.9	2140.3	2127.3	2260.4	2317.7	2292.9	2333.8	2411.8	2440.5	2462.2	2527.2	2508.5	2561.5	2667.5	2674.5	2659.9	2678.8	2632.1	2668.7	2669.9	2599.2
28.519	14.849	15.349	0	0	0	0	0	0	0	0	0	0	0	0	0	0	0	28.55	84.628	196.31	289.32	454.56	543.13	650.91	683.25	777.58	898.63	995.71	1156.2	1249.5	1383.8	1529.4	1712	1821.7	1863.3	2037.8	2177.5	2387.7	2560.6	2751.5	2800.3	3048.6	3208.2	3315	3489.8	3602.1	3693.8	3697.5	3932.9
11.242	5.52	6.324	10.018	0	0	0	30.735	84.89	163.75	249.9	307.92	420.69	545.35	584.81	689.54	861.45	976.82	1046	1168.7	1255.5	1300.4	1354.9	1450.7	1513.7	1626.2	1696.4	1805.2	1827.6	2015.6	2076.2	2154.2	2288.2	2458.3	2581.3	2697.3	2903.4	2904	2962.8	3074.6	3198.7	3365.4	3448.3	3657.7	3712.6	3783.3	3771	3899.6	3958	3930.1
20.345	23.721	0	0	0	0	0	55.268	110.66	179.92	288.9	354.72	505.82	634.72	745.47	860.19	1358.3	1058.4	1172.4	1239.8	1354.5	1404.4	1501.9	1546.6	1613.8	1694	1698.3	1787.2	2299.4	1787.6	1859.3	1857.8	1943.9	1898.4	1925.7	1940.8	2007.4	1960.5	1993	2023.6	2028.2	2038.2	2428	2014	2030.9	2045	2020.4	2052	2016.8	2167.3
0	0	11.178	0	29.319	0	13.724	46.498	104.12	186.35	263.77	387.53	473.49	592.47	683.28	747.87	819.28	988.93	1055.8	1152.2	1372.4	1471.3	1586.2	1762.3	2003.4	2250.5	2343.9	2581	2529.6	2582	2707.9	2884.6	2865.2	2886.7	3333.4	3245.5	3515.8	3451.9	3565.7	3474.5	3610.5	3865.8	3731.7	3730.7	3880.3	4082.5	4083.6	4165.4	4169.8	4275.6
0	0	0	0	1.4686	28.565	42.872	105.23	154	269.42	401.77	491.86	611.02	559.48	831.46	961.51	1032.5	1169.4	1258.9	1375.9	1452	1534.1	1692.8	1807.4	1860.6	1974	2070.4	2060.8	2172.9	2262.1	2375.6	2508.2	2627.1	2816.6	2966.1	3098	3217.6	3376.4	3499.5	3605.3	3756.3	3830.6	3992	4098.8	4137.4	4286.6	4321.6	4394.1	4540.9	4390.4
0	0	0	1.8622	2.4077	0	16.904	50.231	92.601	146.02	215.48	285.04	381.19	454.15	535.89	609.55	679.14	782.07	863.58	951.47	1052.8	1181.6	1379.5	1566.5	1683.4	1854.8	1964.2	2075.7	2200.9	2371.5	2499.8	2641.8	2804.6	2906.4	2969	2927.9	3066.5	3200.3	3176.3	3332.8	3372.2	3457.5	3588	3569.3	3585.1	3652.8	3671.9	3661.1	3699.2	3707.6
25.076	3.0474	0.74887	0.54618	0	0	0	0	0	0	0	0	0	0	0	0	0	0	0	4.3543	0	27.142	126.47	195.72	253.65	362.62	470.59	542.02	612.47	701.87	793.89	887.05	989.64	1078.5	1162.6	1218.3	1311.8	1377	1478.3	1549.7	1605.2	1638.7	1720.7	1693.9	1765.1	1795.7	1820.4	1839.8	1773.5	1805.3
10.981	15.733	0	0.066399	0	0	0	35.689	79.554	191.92	322.38	488.59	671.55	848.02	1026.2	1237	1366.9	1501.3	1732.3	1919.3	2108	2227.3	2409.3	2548	2706.4	2817.7	2943.8	3072.6	3220.3	3346.1	3490.1	3470.4	3581.1	3609.7	3729.6	3804	3807.8	3877.7	3852.5	3893.7	3985.1	4031.4	4065.5	4074.4	4088.4	4055	4030.7	4023.6	4021.1	4070.5
0	0	0	0	0	0.49122	44.862	111.94	264.79	440.99	621.54	944.32	1106.7	1404.8	1862.1	2244.1	2534.7	2813.4	3123.1	3395.5	3730.8	3870.8	4147.6	4236.8	4473.8	4840	5105.3	5243.3	5411.1	5621.5	5648.3	6116.4	6324.1	6217.5	6514.9	6499.4	6663.8	6618.4	6900.9	6759.4	6791	6786.5	6863.9	6912.9	6968.2	7027.4	7050.7	6951.9	7154	7023.4
20.674	3.6988	14.144	0	0	0	0	16.268	73.397	122.33	208.51	317.29	391.24	670.98	604.34	738.43	848.99	857.25	973.5	1070.8	1202.3	1292.8	1407.3	1523.1	1655.8	1771.8	1796.5	1914.6	2122.1	2101.2	2126.7	2260.7	2344.2	2392	2510.8	2616.1	2502.5	2564.2	2884	2958.6	2994.4	3030.9	3086.2	3231.7	3242.5	3404.2	3334.5	3393.4	3549.5	3570.8
0	0	0	2.1806	0	2.175	13.571	35.115	73.476	102.63	154.46	183.9	215.13	263.73	307.39	354.42	368.19	415.44	470.11	509.24	529	563.18	604.28	651.72	726.18	848.54	926.19	1030.5	1140.6	1271.9	1337.2	1474.6	1532.2	1670.6	1767.4	1956.1	2007.2	2183.2	2311.6	2366.4	2564.1	2643.1	2797.1	2884.1	2942.8	3092.6	3179.2	3294.2	3334.4	3402.1
20.705	17.358	3.0464	1.8453	0	0	0	0	13.943	69.968	95.089	198.03	260.34	414.88	472.88	571.68	630.71	720.92	759.35	831.53	922.49	959.85	1036.1	1124.7	1185.5	1306	1369.6	1433.8	1509.9	1487.7	1546.4	1594.5	1747	1751.9	1848.5	1940.8	2087.1	2321.9	2795	2643.8	3112.4	3259.3	3324	3463.8	3725.7	3908.9	3877.4	3890.9	3961.8	4074.3
0	0	0	0	10.105	3.076	6.8645	3.9618	18.34	51.173	85.363	127.39	189.98	234.77	289.03	337.91	389.39	423.27	470.4	519.66	577.11	652.09	693.42	773.64	816.97	891.5	920.58	1009.2	1064.9	1078.8	1143.5	1233.3	1285.1	1420.2	1538.4	1648	1743.2	1856.7	1971.6	2128	2322.8	2393.3	2562.1	2670.8	2722.7	2761.7	2926.8	3007.4	3049	3123.6
0	0	0	3.2558	0	6.1842	14.154	59.613	138.54	275.66	424.51	598.89	795.18	997.59	1256.7	1427.6	1772.8	1851.6	1960	1985.5	2291.7	2378.7	2505.7	2744.4	2841	2969.8	3129.8	2995.6	3279.2	3047.2	3105.5	3162.3	3020.1	3158	3231.6	3217	3359.7	3272	3308	3303.5	3502.9	3575.1	3546.4	3485.6	3638.8	3507.8	3644.2	3524.4	3597.8	3667.7
10.857	11.159	0	0	2.4354	0	0	0	8.0327	38.856	75.251	78.474	105.96	147.51	180.28	197.03	250.99	238.75	270.08	319.68	351.57	404.81	418.85	489.32	535.4	589.35	627.14	683.59	766.98	825.93	812.44	831.38	856.91	833.96	889.76	994.59	974.39	1139.1	1150.9	1253.8	1266.5	1331.4	1392.7	1466.3	1534.4	1500.3	1625	1692.3	1766.5	1695.7
6.2133	2.5859	0	0	0	0	1.3571	22.324	82.67	154.23	238.96	320.63	377.29	460.44	576.61	694.97	757.37	795.66	913.45	973.08	1052.1	1185.6	1208	1369.1	1425	1461.2	1509.3	1705.1	1689.7	1689.5	1644.6	1715.8	1692	1772.9	1757.1	1653.2	1771	1845.7	1715.8	1879.7	1801.4	1898.6	1929.2	1861.7	1940.9	1964.9	1826.2	1984.2	1753.5	1738.4
0	0.80036	0	0	0	14.36	9.3277	12.388	11.501	48.002	22.006	31.117	42.014	64.359	64.817	81.181	93.229	123.31	131.6	138.19	156.45	165.55	196.43	206.66	227.54	227.29	236.59	242.66	259.55	278.6	321.34	358.82	436.1	554.99	667.02	739.66	792.78	907.17	1021.6	1124.9	1261.1	1425.8	1538.4	1753.1	1755.4	1936.1	1976.5	2066.1	2203.6	2327.8
0	0	0	0	1.9837	24.391	66.832	126.88	239.39	307.29	450.25	596.02	743.78	960.12	1128.1	1205.4	1316.9	1467.6	1603.5	1715.2	1831	1971.7	2134	2243	2325.2	2553.4	2716.8	2659.1	2788.8	3149.4	3238.3	3317.3	3555.6	3673.5	3687.6	3925	4080.6	4161.7	4327	4411.5	4413.2	4480	4601.8	4678	4685.2	4784.9	4324.8	4717.5	4687.2	4751.2
18.093	1.721	0	0	0	0.27343	23.624	60.732	139.95	234.53	414.99	555.92	682.43	822.28	948.01	1145.7	1282.8	1450.2	1543.9	1739.3	1927.1	2065.6	2209.2	2395.6	2510.2	2602.3	2741.2	2905.3	3004.7	3055.3	3243.3	3386.4	3392.4	3590.7	3696.1	3765.2	3958.8	4011	4064.8	4195	4276.6	4479.4	4554.5	4621.4	4729	4740.9	4809.9	4827	4932.8	5004.4
31.211	18.936	0	0	0	0	0	7.5584	15.631	15.311	19.669	36.179	47.149	61.363	65.318	76.001	100.78	109.71	134.08	220.91	254.23	371.88	471.79	533.85	644.76	770.16	832.29	935.39	1038.5	1091.2	1165	1234.7	1316	1330.8	1417	1430.2	1500.7	1498	1524.2	1525.6	1517.4	1507.4	1524.2	1507.2	1527.1	1522.6	1512.7	1523.2	1477.9	1437.3
2.9989	8.244	1.6696	3.0461	0.50217	0	0	0	0	0	0	0	0	0	0	0	0	0	10.962	17.244	36.8	72.767	116.42	155.2	189.03	228.42	267.67	320.95	380.63	419.75	455.71	489.86	561.54	597.04	719.89	813.69	921.43	1031.5	1099.1	1382	1591.2	1688.3	1941.4	2050.3	2147.7	2348	2279.2	2428.8	2495.3	2525.7
15.233	0	9.208	1.1529	0	0	0	10.645	53.949	97.185	143.18	215.32	297.89	269.32	322.33	467.02	521.43	566.88	679.98	796.18	943.16	1106.3	1289.3	1406.5	1602.3	1743.5	1934.1	1944.4	2098.9	2295.9	2530.3	2696.8	2821	3034.6	3050.4	3099	3087	3189.5	3496.7	3333.2	3452.9	3482.7	3511.1	3486.8	3535.2	3614.4	3518.1	3517.6	3493.1	3351.6
7.6394	0	5.5597	0	10.143	0	0	5.171	23.764	57.767	112.24	186.39	224.35	319.53	369.35	435.08	499.96	604.4	721.61	745.97	807.29	936.33	1038.6	1097.5	1384.6	1478.6	1531	1656.3	1597.6	1669.9	1920.5	2121.7	2212.4	2459.9	2338.2	2778.3	2933.4	3257.5	3286.6	3847.1	3665.6	4104.5	4299.1	4319.2	4564.6	4694.5	4658.3	5132.7	5366.6	5125.1
8.4074	12.758	0	1.2013	0	0	0	24.58	83.519	157.45	283.38	303.78	496.77	631.22	733.76	934.15	1034.2	1169.4	1228.1	1390.6	1545.7	1648.8	1746.6	1930.9	2099.7	2319.7	2378.7	2554.9	2740.8	2838.3	3103.5	3130.4	3382.4	3568.4	3941.8	4149	4192.5	4449.2	4702.7	4707.9	4786.5	5189.9	5459.1	5555.6	5829.8	5726.6	5650.7	5985.6	6051.5	6244.9
0	0	0.52048	4.0347	8.0773	0	11.568	23.422	43.451	91.162	138.14	204.76	277.5	356.85	408.94	419.87	510	649.46	675.2	764.23	820.32	914.14	1035.5	1131	1208.2	1333.5	1506.4	1603.7	1597.6	1770	1812.9	2044.6	2277	2116.1	2045.7	2048.4	2160.4	2174.1	2254.3	2354	2388.1	2450.4	2491.4	2384.5	2348.4	2451.3	2423.3	2554.9	2489.7	2555.3
20.74	2.3497	0	0	0	0	0.63622	0	0.95398	3.5518	27.215	29.949	42.044	37.9	42.446	55.713	55.029	63.487	70.952	87.427	110.44	135.66	155.73	203.26	231.18	246.6	270.84	301.42	328.63	331.72	366.08	394.79	458.6	536.46	580.64	670.03	728.46	788.63	824.75	999.43	1039.3	1067.1	1149.9	1176.5	1159.3	1246.1	1285.8	1334.6	1341.8	1365.4
6.928	2.8281	0	0	0	0	0	0	2.7993	32.029	78.082	141.29	220.76	297.23	351.58	449.13	527.62	611.36	688.06	783.6	888.19	992.61	1093.6	1236	1442.9	1525.4	1723.7	1839.7	2011.7	2152.2	2301.5	2422.7	2571.8	2642.6	2818.3	2827.5	3084.4	3237	3370.7	3484.7	3541.2	3572.7	3711.8	3825.2	3893.2	3874.7	4004.7	3984.8	4003.4	4084.7
5.1367	9.4866	0	0	0	0	0	27.833	31.709	59.536	76.774	107.8	130.87	149.3	176.14	239.82	226.4	277.39	292.87	316.02	350.75	403.54	455.21	513.76	626.13	619.27	632.35	726.17	780.08	861.28	880.39	953.94	1050.9	1142.4	1188.6	1263.8	1251.6	1362.2	1421.9	1535.7	1742	1833.8	1913.7	2003.8	2049.3	2106.6	2130.4	2212.4	2233	2310.8
14.701	3.9329	0	0	0	0	10.907	49.814	175.04	306.48	494.1	736.41	960.36	1207.8	1454.6	1612.6	1720.8	1961.9	2155.5	2336.8	2413.4	2541.8	2584.4	2733.9	2836.7	2891.5	2884.1	2888.2	3037	2974.6	3026.6	2943.8	3099.7	3183.9	3336.7	3382.6	3511.3	3588.3	3780.8	3888	4063.7	4138.2	4345.2	4465.8	4563	4598.1	4566.9	4614.1	4760.8	4890.6
0	0	0	1.0631	0	2.9847	8.5015	5.9794	8.979	19.111	31.817	29.144	51.7	48.028	59.497	81.632	86.05	86.936	119.78	114.95	138.31	153.63	157.83	194.64	217.72	244.12	246.26	262.54	258.44	322.37	317.92	367.79	364.88	390.2	364.52	377.82	384.91	401.86	451.91	467.52	474.66	478.71	464.62	517.64	495.76	532.27	540.39	559.02	577.68	589.76
19.361	10.829	3.4503	0.55341	0	0	0	0	0	0	21.796	59.663	94.051	118.58	154.97	221.12	283.17	273.35	289.63	371.24	445.18	451.42	583.34	604.71	688	834.9	864.99	1019.6	1025.6	1089.6	1125.2	1177.2	1156.7	1314.9	1289.6	1316.7	1378.2	1464.1	1501.1	1533.7	1594.8	1624.2	1653.7	1673.3	1732	1786.9	1799.9	1819.4	1845.2	1891.3
0	0	0	1.7163	0	3.2926	15.116	39.907	100.35	180.25	273.71	372.81	514.81	640.53	755.23	922.01	1097.5	1253.7	1319.8	1445.6	1520.7	1655.2	1649.8	1696.9	1665.8	1721.8	1755.1	1842.8	1834	1818.1	1844.5	1734	1922.8	1939.8	1894	1880.4	1887.4	1988	2060.9	2149.7	2288.8	2348.5	2438.4	2498	2543.3	2612.6	2709.8	2946.1	2796.2	2841.4
3.232	73.142	0	58.293	70.584	67.215	0	76.88	0	0	0	0	0.40829	22.673	9.8604	14.281	14.131	34.137	2.914	0	0	9.4722	13.246	0	0	0	0	0	0	0	0	0	0	0	0	0	0	31.618	54.414	93.834	149.73	174.16	215.54	257.7	259.17	280.04	262.24	276.52	316.33	316.74
17.165	8.5332	0	0	0	0	8.8149	49.558	97.288	169.73	301.62	402.41	574.14	734.21	877.17	1082.1	1154	1454.4	1652.6	1814	2014.6	2149.2	2293.6	2349.3	2464.7	2499	2568.7	2691.8	2716.6	2780.2	2851.8	2830.7	2719.1	2740.5	2846.8	2816.7	2810.3	2812.6	2828	2930.2	2978.8	3038.6	3023.7	3031.8	3100.7	3086.5	3072.1	3082.9	3033.4	3252.2
0	0	0	0	0	3.415	28.721	59.133	130.41	218.6	347.37	435.64	559.77	698.88	822.27	975.63	1058	1177.7	1317.9	1459	1671.2	1862	1978.3	2178	2491.6	2738.8	3068.3	3166.8	3372.2	3504.4	3327.1	3641.7	4291.1	4600.9	4787.3	4920.5	5326.1	5626.4	5769.2	5115.2	6174	5520.3	6378.5	5996.3	6171.7	6307.5	6987.1	6265.2	6322.9	6395.1
11.206	4.6343	0	0	0	0	19.995	82.245	169.33	326.08	495.37	661.23	849.06	1094.3	1343.2	1586	1795.5	2010.5	2221.5	2290.5	2461.1	2597.1	2811.6	2956	3103.1	3157.4	3338.9	3442.5	3554.8	3601.5	3743.9	3741.9	3853.5	3907.1	3883	3932.5	3953	3914.1	3820.8	3943.5	3913.1	3994.1	3990.5	4110.9	4060.1	4025.9	4075.4	4039.4	3959.9	4041.5
12.877	6.6449	0.46073	0	0	0	3.6035	15.527	17.571	42.535	70.113	90.774	136.64	145.28	171.51	218.5	232.03	286.43	340.76	359.77	407.68	401.38	433.22	457.86	467.85	509.84	513.96	534.73	518.54	558.76	580.75	627.49	632.12	631.05	638.06	693.31	699.77	743.85	858.68	877.8	851.28	859.19	955.31	972.71	1110.4	1012.2	1044.7	1081.3	1097.3	1136.6
1.1613	1.881	0	4.9003	1.5861	3.45	0	5.241	11.176	36.352	68.417	89.858	136.88	153.08	195.29	227.5	277.86	299.68	346.27	391.46	425.66	465.97	502.43	551.13	558.34	600.51	668.68	699.39	731.26	740.23	768.22	786.98	799.14	806.01	831.43	868.1	860.32	867.17	884.59	891.71	892.03	902.21	907.18	881.83	905.81	900.1	885.1	892.94	892.35	902.54
0	13.577	0	29.159	7.6317	0	0	0	0	45.323	111.45	186.92	272.4	370.75	460.86	331.21	383.38	745.53	747.55	850.8	952.51	1010.7	1109.5	1216.5	1336.7	1366.7	1424.6	1512.4	1708.1	1666.7	1719.1	1736.5	1942.7	2105.1	2315	2482	2672.3	2906.5	3082.2	3231.7	3443.9	3603.2	3812.1	3905.8	3929.8	4284.6	4258.7	4385.2	4447.9	4553.7
8.5705	0	0	8.5235	7.3431	0	1.8144	21.741	15.957	23.765	20.784	29.565	30.738	44.713	36.038	42.141	76.083	35.943	49.839	37.304	39.542	58.691	66.245	74.762	90.144	120.5	196.98	240.28	235.65	302.84	301.97	334.36	330.28	363.12	383.37	415.04	418.06	479.57	532.61	544.89	556.02	581.13	650.44	597.95	615.24	638.67	669.57	695.74	689.6	728.68
8.0525	0	0	0	0	2.7515	1.9546	19.213	18.3	25.372	32.017	47.291	40.495	62.408	58.666	69.591	66.928	82.271	82.991	89.82	107.44	108.27	135.18	150.72	171.06	173.83	193.39	225.41	249.53	268.6	292.19	327.35	340.08	364.86	386.74	410.97	451.09	471.85	521.69	543.26	566.35	602.39	637.22	638.61	681.02	701.95	709.03	739.04	757.62	774.6
3.5157	0	2.4576	0	0	0	18.061	57.862	127.24	244.31	374.45	575.47	738	892.53	1072.1	1289.7	1430.9	1592.8	1734.2	1918.5	2124.3	2316	2502.6	2662.9	2828.7	2980.5	3091.6	3176.4	3290.7	3426.9	3551	3613.9	3759.6	3795.5	3871.1	3900.5	3847.2	4012.7	4039.7	4068.7	4021.9	4145.4	4168.9	4194.7	4188.2	4140.7	4155.5	4217	4202.3	4312.1
0	0	5.4212	0	4.6588	0	4.941	27.763	71.472	122.67	196.83	263.77	342.26	420.68	508.5	559.68	662.7	720.73	821.88	865.8	925.27	973.87	1034.5	1074.1	1151.5	1177.4	1214	1232	1279.5	1326.3	1298.3	1334.7	1391.1	1368.9	1379.8	1388	1389.9	1394.3	1395.7	1418.7	1419.4	1419.1	1421.1	1448.2	1445.1	1471.3	1458.5	1458.7	1465.9	1479.6
5.5543	1.6681	0	0	0	2.5357	23.449	57.111	157.27	243.76	384.78	557.55	726.27	885.8	1082.6	1247	1438.6	1578.1	1667.9	1807.5	2009.8	2198.6	2425.8	2605	2649.9	3084.3	3261.9	3373.9	3507.6	3747.2	3782.8	3916.5	4111.6	4176.7	3991.7	3847.9	4016.7	4126.5	4270.7	4269.3	4325.4	4339.4	4335.9	4523.6	4592.5	4727.2	4769.9	4835.4	4768	4754.5
6.8524	0	0	1.6194	0	0	12.693	65.249	155.69	257.65	385.32	512.77	733.55	870.47	1119.2	1247.4	1444	1623.2	1832.4	1956.7	2298.8	2475.3	2728.3	2962.4	3187.9	3251.9	3502.8	4109.9	3833.1	3963	4034.3	4291	4440.2	4335.3	4426.1	4515.1	4681.6	4819.7	4823.7	4887.2	4949.1	4910.5	4950.5	5019.5	5103.7	5071.6	5114	5184.2	5242	5247.9
35.786	8.8864	7.5214	0	0	0	0	0	0	6.5427	38.457	62.77	84.101	115.79	150.89	188.1	243.59	252.47	269.62	339.38	350.16	402.82	493.7	525.62	531.02	626.59	641.44	665.48	695.47	700.13	737.19	781.99	783.2	846.24	920.49	892.43	1022.3	1202.6	1320.8	1381	1423.1	1432.8	1487.5	1571.2	1592.4	1595.7	1483.3	1519.7	1483	1489.9
1.6348	0	0	0.52694	0	0.73383	9.145	2.8163	10.871	43.194	63.358	140.8	208.16	227.37	246.89	306.19	341.63	416.68	467.37	509.52	550.29	574.13	609.36	651.25	699.2	716.92	725.84	783.61	775.26	874.82	906.27	921.41	947.79	980.99	1020.4	1066.9	1105.3	1181.9	1211.8	1269.5	1303.5	1327.1	1418.7	1396.4	1431.3	1481.3	1484.9	1515.8	1530.1	1584.8
17.534	0.71888	0	0	0	0	19.779	49.043	111.48	179.48	248.04	348.29	406.86	530.52	622.43	707.55	755.81	773.11	819.04	924	949.33	931.12	951.29	988.09	1092	1135	1181.2	1317.6	1365.8	1411	1399.6	1404.9	1450.3	1719.6	1653.5	1687.2	1908.5	1874.7	2033.6	2209.6	2265.1	2381.7	2380.7	2477.2	2652.4	2593.2	2736.5	2743.3	2759.9	2871.1
8.2819	5.8693	0	0.83182	4.5888	0	0	19.95	40.829	91.644	145.53	210.24	293.74	330.39	394.64	484.06	519.25	558.1	615.47	645.33	688.57	710.88	759.47	791.37	843.05	884.52	897.22	937.82	993.26	895.28	941.76	971.9	988.79	982.22	994	1041.3	1050.2	1101.2	1160.4	1257.5	1347	1393.2	1513.3	1525.9	1604.8	1737.7	1774.3	1820	1921.6	1953.3
0	0	0	0	0.82664	5.8699	22.487	44.196	66.426	111.91	159.46	189.63	273.59	309.39	395.09	446.28	521.65	612.2	700.07	783.22	902.88	987.03	1155.6	1266	1357.8	1563.3	1664.4	1744.9	1885.1	1943.2	2140.4	2233.5	2401.8	2404.5	2578.8	2665.7	2792.5	2825.4	3054.6	3137.3	3296.3	3476.7	3531.8	3604.1	3700.7	3748.7	3768.2	3898.6	3948.3	3928.3
0	11.973	5.7697	14.177	14.472	0	0	1.251	0	6.7246	26.724	51.005	82.909	98.404	148.58	160.17	227.81	222.64	314.86	352.57	422.46	511.39	697.19	777.95	924.8	1045.6	1167.9	1258.2	1433.9	1582.2	1650.1	1737.8	1802.5	1977.5	2107.2	2285	2289.7	2499.2	2525.7	2699.6	2848.1	2925.3	2921	3059.5	3174.6	3293.3	3284.4	3300.6	3278.1	3371.4
0	0	0	50.422	121.67	169.22	12.718	43.067	60.46	0	28.901	22.954	159.91	25.663	27.557	334.35	140.78	137.08	187.61	218.84	79.277	101.53	307.7	215.19	460.52	447.06	330.85	412.74	556.21	550.1	735.34	621.72	610.09	742.44	753.24	790.69	866.83	1212.1	1214.6	1321.8	1390.3	1535	1582.5	1673.5	1737.4	1851	1866.7	1945.7	2059.1	2072.1
2.05	0	0	0	9.2215	0	19.105	23.464	58.074	119.37	187.75	254.47	341.36	439.53	502.66	616.64	629.92	726.14	819.99	902.44	997.98	1121.4	1256	1349.9	1468.2	1652.7	1819.8	1936.8	1857.3	2132.6	2304.7	2511.1	2535.9	2662.3	2788	2716.2	2916.4	3014.2	2999.9	3143.3	3213.4	3237.2	3294.3	3380.2	3471.4	3399.6	3475.3	3448.2	3391.5	3452
18.152	11.445	1.9576	0	0	0	0	2.1154	8.6312	55.566	70.159	112.69	142.54	177.39	142.5	161.45	204.9	248.44	272.29	293.37	386.08	421.8	502.93	623.14	716.39	738.29	805.55	920.16	1017.7	1109.6	1242.5	1338.7	1396.8	1501.1	1529.8	1613.3	1735.2	1855.4	2053.3	2089.6	2234.8	2342.7	2417	2504.1	2483.8	2560.6	2637.8	2775.5	2673.6	2718.7
0	0.089062	4.6417	4.8198	0	0	5.3431	36.867	64.706	140.53	237.28	351.15	488.43	636.73	771.02	908.47	1142.7	1306.8	1465.2	1582.7	1744.6	1853.3	2048.8	2122.5	2251.5	2350.9	2461.3	2393.4	2718.5	2830	2902.1	3007.3	3151.5	3200.6	3281.5	3195	3206	3297.9	3362.5	3370.6	3425	3492.9	3524.6	3486.7	3474.5	3492.1	3463.9	3505.2	3556.2	3508.8
0	0.69678	0	0	0.7466	0.64166	4.5919	10.552	37.516	71.983	146.96	251.15	362.58	481.02	327.01	638.92	799.17	905.82	873.87	799.5	799.28	1020	1510.8	1597.2	1747.9	1980.3	2164.9	2274.3	2485.6	2516	2683.2	2839.9	2975.7	2937.1	3066.2	2985.8	3128.3	3497	3669.1	3697.9	3669.2	3993.7	3742.3	3834.6	3965.2	4545.2	4417.5	4480.7	4416.7	4450.5
3.7449	0	0	0	0	14.645	57.697	190.91	383.49	582.31	842.74	1128.5	1343.7	1623.8	1874.3	2052.3	2203.1	2403.2	2571.2	2721.5	2934	3168.5	3393.2	3547	3916.9	3916	4064.9	4198	4268	4258.7	4204.6	4171.4	4321.7	4550.3	4739.2	4627.1	4586.4	4814	4865.1	5006.4	4722.2	5130	5200.6	5272.2	5161.9	5237	5387.6	5405.3	5427.9	5438.8
0	0	0	0	0	2.8	29.209	68.515	160.01	304.6	489.7	704.41	899.55	1162	1422.1	1659.4	1909.4	2125.7	2246.9	2456.9	2626.8	2693.4	2909.6	3029.1	3057	3293	3286.5	3325.8	3400.2	3488.3	3481.3	3592.3	3656.1	3751.1	3743	3760.1	3805.8	3849.6	3968.9	3950.4	3975.1	3964.7	4060.2	4065.9	4009.9	4119.3	4086.7	4028.8	4069.7	4084.1
0	0	0	0.85873	15.259	0	3.9534	14.953	55.215	105.2	169.97	216.05	304.55	371.54	450.77	551.29	598	653.58	695.22	755.47	813.81	848.92	897.84	928.76	946.61	989.01	1024.3	1038	1014.9	1033.4	1042.9	1062.4	1066.3	1105.8	1091.9	1121.2	1160.9	1209.8	1200	1215.3	1259.3	1269.8	1317.4	1309.8	1354.9	1402.3	1456.1	1495	1539.1	1534.9
0	0	0	5.3516	3.829	7.0477	4.3599	1.3676	0	0	0	0	4.0393	5.5906	0	0	0	0	0	17.658	47.748	117.64	207.11	284.67	355.93	486.27	569.47	675.48	752.08	840.42	911.97	1037.8	1129.9	1217.7	1293.7	1349.3	1459.9	1536.1	1641.1	1727.1	1813.3	1874.6	1962.4	2009.9	2083.5	2069.1	2231	2421.2	2459.9	2460
0	4.0302	0	11.682	1.5112	0	0	4.3293	2.5623	7.5905	12.96	37.896	55.188	56.639	88.548	111.75	131.95	141.94	166.31	186.3	209.88	229.29	289.45	310.45	358.06	403.87	419.74	454.52	474.74	525.15	535.88	575.99	601.46	639.76	600.64	636.63	637.05	655.71	604.74	662.08	726.76	639.91	662.96	673.18	675.93	688.67	730.27	698.03	731.81	778.92
0	0	0	0	0	6.1261	57.121	178.9	304.53	528.42	759.15	1005.7	1241.7	1474.6	1703.6	1956.6	2163.6	2373	2590	2846.1	3104.7	3188.3	3428.2	3547.8	3816.2	3854.8	4017.7	4157.8	4273.7	4495.2	4562.1	4511.4	4638.1	4697.6	4751.4	4830	4835.5	4999.4	5039.3	5098.1	5104.7	5173.9	5204.9	5197.2	5217.8	5207.5	5172.3	5200.3	5263.6	5281.7
22.854	2.6453	0	0	0	0	2.1374	28.998	78.502	146.22	194.63	318.43	400.66	555.1	682.82	868.6	1027.6	1267.6	1400.8	1561.8	1728.7	1922.6	2140.3	2378.5	2645.8	2869.1	3048.9	3346.1	3583.7	3762.9	3906.7	4038	4078.2	4181.5	4339.7	4551.8	4499.6	4657.5	4769.7	4813.5	4945.6	4970.6	5138.9	5098.6	5198.7	5159.7	5157.5	5229.1	5363.1	5507.1
31.331	1.0649	4.2683	0	0	0	0	0	29.779	80.56	194.37	296.73	437.45	536.38	721.03	852.75	985.62	1070.9	1283	1364.3	1510	1657	1819.7	1953	2138.4	2302.8	2463.8	2564.5	2623.4	2692.1	2908	2929.6	3060.6	3134.2	3132	3307.2	3312	3509.3	3598.9	3673.1	3646.1	3788.7	3804.5	3851.7	3917.3	3944.2	3980.7	3994.3	4039.6	3973.2
11.869	4.391	0	0.84406	0	0.7941	0	0	0	0	0	0	0	7.6056	27.88	97.033	172.67	279.23	377.95	485.54	617.04	727.95	900.97	1016.2	1114.1	1274.6	1326	1381.9	1272.6	1389	1503.7	1519.7	1685.3	1762.7	1852.2	1912.5	1957.2	2009.1	2053.4	2124.2	2128.2	2147.7	2149	2106.6	2161.1	2226.1	2187.2	2229	2210	2210.5
0.053726	0	0	0	0.97374	0	19.503	34.394	105.02	194.97	240.35	345.17	470.42	676.21	724.17	1028.2	1208.6	1245.6	1464.9	1628.8	1569.3	1960	2243.6	2301.9	2642.9	2731.6	2950.5	2923.4	3463.2	3510.9	3605.3	3593.5	3757.1	4008.2	3912.3	3980	4542.2	4786.8	4303.1	5207.1	5480.1	5777.4	5974.8	6080.6	6339.3	6338.1	6539.9	6576.9	6931.1	6789.8
6.4904	7.195	0	0	19.865	0	0	0	0	0	20.789	38.744	37.068	49.754	58.896	59.368	84.221	97.528	119.91	161.36	202.52	225.48	296.82	397.38	467.66	540.74	608.59	671.18	758.54	858.84	919.16	964.38	1073.1	1231.8	1322.9	1508.2	1588.3	1777.8	1962.4	2101.7	2212	2363.8	2420	2514.8	2734	2674.2	2909.7	2969.4	3203.2	3270.4
12.545	4.2804	0	0	0	2.0519	6.8272	0	20.419	37.832	83.266	119.66	153.32	189.19	213.97	238.69	262.48	304.94	355.37	391.87	488.69	562.72	657.58	742.94	849.03	939.3	1022.8	1140	1437	1538.2	1382.4	1817.7	1583.7	2053.4	1840.5	1958.6	2059.8	2151.9	2576.1	2303.8	2438.9	2537.8	2563.1	2673.4	2711.8	2804.4	2909.3	2932.2	2978	2978.6
0	0	0	4.7471	5.3124	14.05	7.6575	9.455	19.509	33.224	44.216	54.388	69.772	78.807	104.47	119.05	143.01	171.18	169.16	181.27	210.99	240.65	335.43	354.47	439.67	509.36	605.15	638.95	706.99	767.48	827.58	923.79	992.78	1061.5	1212.2	1328.7	1424.7	1641.4	1657.1	1880.8	2078.8	2145.7	2266.4	2356.7	2420.7	2598.9	2622.8	2721.1	2797.3	2788.1
12.351	4.7056	0	0.065366	0	0	0.33655	16.498	59.941	93.702	147.78	203.36	277.15	361.95	400.11	511.92	582.03	622.24	713	772.66	862.27	931.45	1008.5	1111.2	1197.1	1300.2	1361.4	1452.9	1844	1595.3	1700.5	1779.9	1859.1	1976	1979.7	1955.1	2115.5	2262.4	2232.5	2257	2415.9	2393.2	2477.9	2459	2598.6	2404.4	2597.9	2501.4	2665.2	2489.1
6.6551	0.64823	8.3027	0	3.2824	0	0	0	4.0408	7.7581	26.382	43.216	59.999	77.402	91.152	99.853	128.01	141.51	163.33	189.97	205.44	231.04	263.21	316.15	343.31	397.65	447.61	495.04	552.61	604.77	661.94	714.72	811.46	869.47	991.55	1089.8	1240.9	1437.6	1554.9	1731.3	1959.7	2113.5	2278.4	2479.3	2656.4	2835.7	2925.1	3167.5	3305	3447.8
2.3227	0	0	0.70906	0	5.3173	11.825	51.928	108.5	157.72	257.74	327.08	451.34	626.99	784.66	919.38	995.35	1163.8	1347.1	1424.7	1574.9	1674.5	1780.5	1896.6	1986	2132.7	2183.3	2272.1	2358.8	2459.7	2573	2532.7	2528.6	2554.1	2644.2	2625.1	2696.1	2782.7	2877.6	2924.2	3014.7	3050	3013.2	3082.9	3113	3263.4	3208.9	3306.1	3325.4	3396.2
7.3786	4.2506	0	3.0436	0	0	5.7989	48.975	104.94	181.47	295.07	422.9	537.91	675.41	777.74	935.65	994.01	1071.4	1214.6	1282.2	1393.5	1426	1583.3	1667.6	1765.5	1833.4	1967.7	2085.6	2147.5	2180.3	2254.9	2312.6	2365.8	2519.2	2509.6	2559.2	2690.4	2681.7	2805.2	2915.9	3021.3	3081.7	3171.7	3239.5	3315.3	3341.6	3351.5	3322.4	3399.6	3472.8
0	0	0	0	7.6315	33.275	55.918	96.076	167.72	233.12	341.77	450.6	537.09	645.98	749.28	858.71	877.27	942.33	1031.4	1122.4	1169.8	1243.8	1143.2	1310.8	1192.4	1359.1	1329	1324.3	1296.9	1362.4	1409.9	1577.5	1527.7	1630.4	1561.4	1691.4	1607.3	1635.7	1658.8	1576.9	1609.6	1653.8	1679	1745.4	1705.1	1684.8	1812.9	1693.5	1714	1692.4
23.361	11.32	7.15	0	0	0	0	14.947	78.481	192.32	310.35	503.2	660.43	865.8	1068.2	1229.9	1434.8	1661.4	1798.8	1925.5	2081.4	2209.3	2295.2	2550.2	2620.8	2781.7	2903.1	3083.3	3068.9	3225.1	3277.8	3370.9	3359	3506.9	3767.1	3719	3518.3	3893.4	4025.3	3975.1	4160.6	4249.5	4588.6	4695.5	4775.9	4618.3	4966.1	5024.7	5028.2	5165.3
0	0	0	0	2.7458	16.93	21.721	39.709	21.445	36.215	40.644	32.099	46.017	35.342	20.898	40.253	36.824	53.474	71.599	120.83	159.46	176.38	211.25	233.44	254.8	255.1	260.54	266.88	272.24	297.95	320.24	340.01	375.71	397.12	274.16	303.62	304.18	149.5	155.18	177.86	208.83	225.19	250.34	272.94	290.97	280.56	262.05	265.88	288.08	294.17
18.232	9.3519	0	0	0	0	19.998	67.783	139.45	233.77	349.17	510.29	672.61	854.06	1015.5	1208.7	1348	1565.3	1688.1	1851.6	2011.6	2176.3	2297.2	2463.8	2657.7	2863.7	2987.4	3310.9	3550.6	3638.8	3579.2	3651.3	3822.4	3843.5	3977.4	4041.1	4207.8	4256.4	4216	4241.5	4254.4	4313.8	4322.4	4287.4	4394.5	4325	4344.2	4360.5	4307	4256.6
22.426	12.565	0	0.36773	0	0	0	0	2.7391	18.756	55.774	98.749	154.11	208.93	277.84	321.01	380.18	454	528.95	634.8	688.3	785.2	664.26	735.84	854.58	1142.5	1192.4	1306.7	1342.5	1381.5	1455.8	1511.4	1606.4	1775	1797.1	1844.2	1880.4	1897.5	1927.5	1896.7	1912.8	1977.8	1985.1	1999.2	2013.8	2042.4	2010	2024.3	2023.7	2026.8
24.294	10.973	3.7622	0	0	0	0	4.2684	0	7.9996	16.1	19.649	37.951	48.941	47.65	42.462	44.994	75.81	82.631	84.354	118.87	139	203.83	242.92	264.88	357.15	404.28	458.35	540.25	581.36	641.48	691.62	734.68	768.37	788.8	842.28	905.71	861.7	936.06	938.27	972.91	973.62	983.96	980.92	988.64	960.86	961.34	968.17	984.32	984.45
11.716	0	11.83	0	0	0	9.4307	19.147	71.672	115.41	163.95	249.4	332.72	421.97	471.54	549.44	652.69	719.33	853.22	979.63	1221.1	1381.8	1616.2	1901.5	2095.3	2271.3	2574.9	2823.5	3042.2	3194.8	3360.2	3475.9	3668.5	3827.6	3915.1	4049.6	4003.3	3957.9	4145.1	4142	4199.9	4132.8	4145	4235	4250.4	4190.4	4111.7	4191.5	4100.7	4020.3
15.482	10.589	0	3.6972	0	0	0	0	0	0	0	0	0	0	0	0	0	0	0	0	7.7669	8.8514	0	31.916	51.918	78.559	95.08	163.69	161.98	194.29	165.66	147.06	170.86	211.53	296.73	314.18	292.42	372.34	488.5	641.84	773.27	828.17	851.34	886.52	980.66	1077	1201.5	1355	1266.9	1260.6
4.122	0.024685	0	0	0	0	12.365	45.29	95.061	194.48	298.87	409.7	546	701.26	833.39	962.62	1075.8	1257.3	1419.2	1464.8	1585.1	1700.2	1878.2	1994.9	2149.5	2289.1	2335.9	2455.5	2559	2651.2	2783.3	2732.5	2936.2	2967.7	3045.8	2998	3026.3	3067.7	3122.9	3156.1	3271.4	3293.4	3385.7	3256.6	3255.9	2585.8	3270	3259.3	3390.9	3386.3
0	2.5979	2.3233	4.6221	0	0	1.7546	0	0	14.194	23.572	22.761	37.576	23.693	32.755	55.81	51.009	48.51	86.861	93.408	109	122.2	158.95	209.42	250.1	284.52	300.74	393.12	441.4	505.93	571.81	635.44	698.06	733.17	817.95	872.85	920.92	1020.5	1123.7	1145.5	1176.5	1212.6	1329.9	1311.4	1303.8	1455.4	1486.4	1509.6	1500.9	1532.9
29.867	20.915	6.5364	0	0	0	0	3.1486	29.078	84.451	149.74	230.54	307.92	419.82	536.92	627.53	701.54	737.61	824.55	894.73	997.2	1088.1	1206.1	1257.2	1375.4	1431.8	1535.9	1648.2	1717.7	1773.3	1859.4	1993.1	2053.9	2186.4	2302.6	2408.1	2610.4	2756.9	2967.7	3168.9	3326.7	3473.9	3476.2	3748.7	3909.6	4118.5	4224.8	4352.1	4087	3869.1
9.1457	6.6249	0	1.4934	0	0	0	0	6.7279	14.687	22.687	48.161	55.39	62.227	89.903	99.934	109.14	122.65	137.89	150.94	198.46	224.34	290.56	353.93	415.45	503.98	559.31	629.43	689.13	761.38	801.01	889.53	973.24	1035.5	1126.3	1228.6	1314.2	1449.4	1541.6	1684.4	1706.1	1831.4	1910.3	1986.2	2073.6	2145.8	2198.7	2233.1	2305	2308.5
0	10.813	0	3.9569	0	0	11.795	10.694	34.067	83.717	150.38	219.49	289.08	410.89	485.92	579.29	682.85	767.41	875.64	908.87	664.91	1237.7	1359.1	1567.5	1726.4	2019.9	2201.9	2268.4	2490.2	2696.3	2880.7	3028.1	3188.2	3356.4	3757.5	3580.6	3912.8	3804.2	4051.8	4210.1	4276	4343.3	4415.9	4463.2	4442.9	4551.5	4564.2	4655.8	4563.9	4556.3
18.151	8.7898	0	0	0	0	1.1943	34.689	86.447	161.2	259.24	355.44	485.3	641.75	700.11	865.89	943.1	1045.2	1135.2	1315.4	1376.7	1542.6	1642.2	1742.3	1839.6	1965.2	1982.4	2094	2133.7	2248.9	2283.5	2294.9	2382.4	2387.5	2411.3	2467.9	2475.9	2479.5	2594.7	2518.1	2519.6	2526.5	2533.8	2508.7	2557.9	2535.5	2561.2	2523.9	2518.8	2584.1
0	0	1.493	6.357	3.0768	0	0	0.74906	4.6318	0	0	0	0	0	10.076	2.0979	9.07	5.8596	25.244	43.541	113.31	173.36	274.46	365.73	447.81	594.92	683.33	756.85	875.15	950.06	1026.8	1125.4	1199.4	1266.9	1285.1	1352.2	1397.3	1498	1569.2	1617	1626.8	1643.1	1721.2	1703.2	1711.8	1726	1715.6	1731.4	1773	1690.5
9.6171	10.773	0	0	0	0	4.4504	12.323	35.772	89.832	129.02	187.96	239.76	297.8	319.11	362.86	384.72	442.84	451.23	502.24	561.71	578.94	627.88	683.18	750.07	748.59	778.69	848.28	848.05	900.78	948	972.21	978.76	1013	1030.9	1070.2	1089	1132.3	1262.2	1216.9	1143.9	1143.9	1179.4	1252.7	1204.8	1210.8	1153.3	1148.4	1140.8	1244.6
12.139	0	0	0	0	0	0	0	0.068446	1.8981	0	0	6.5333	16.964	0	0	0	5.4642	17.26	16.84	67.306	45.859	110.46	127.59	183.67	233.43	306.66	337.95	380.17	422.11	466.12	505.37	542.86	583.52	606.08	609.82	680.52	700.67	730.33	770.12	816.22	800.03	839.02	859.65	862.97	831.22	834.91	816.38	815.08	811.93
8.7187	12.137	0	0	0	0	14.836	93.097	210.99	375.18	576.08	808.1	917.35	1248.9	1332.5	1718.5	1779.5	2042.7	1985.1	2200.2	2379.5	2532.8	2592.4	2834.7	2793.3	2988.6	3010.2	3359	3634.8	3448.6	3565.8	3580.6	3884.9	3821.2	3982.5	3899.3	3615.7	4402.2	4670.5	4823.6	4891	5045.2	5866.3	5814.6	5583.6	6113.7	6160.2	6454.9	5986.6	6132.8
13.741	0	0	0	0	3.5056	13.007	83.124	154.69	268.55	392.18	562.97	671.57	777.78	888.8	1038.3	1155.9	1242.7	1348.3	1428.6	1508	1603.7	1679.1	1749.7	1702.7	1777	1832.4	1867.1	1977.6	1932.2	2007.5	1994.4	2050.6	2094.2	2066.4	2174.5	2247.5	2376.4	2360	2364.2	2367.3	2428.9	2468.9	2447.9	2483.6	2481.7	2460.8	2494.2	2544.8	2502.7
0	0	5.7322	0	0.20619	0	6.3013	16.087	63.778	127.46	214.68	312.39	442.17	558.04	653.92	821.04	938.1	1032	1161.3	1273.3	1431.4	1510.2	1623.4	1781.5	1908.9	1991.9	2110.4	2229	2318.9	2394.1	2547.2	2579.9	2761.6	2828.4	2909.1	3091.8	3177.2	3328.5	3446.3	3606.6	3717.7	3698	3814.9	3926.6	3965.1	3973.3	4071.1	4159.7	4267.2	4192.6
12.872	7.5535	0	0	0.362	0	0	0	8.9028	13.306	34.881	81.973	97.431	137.99	178.75	235.87	269.42	305.2	364.51	406.63	441.77	477.14	501.98	574.85	603.62	614.64	608.58	685.25	671.6	721.47	688.45	750.69	816.73	885.24	938.22	972.08	1092.4	1197.6	1283.5	1283.8	1353.4	1388.8	1432	1454.8	1497.3	1593.8	1635.6	1711.1	1782.8	1784.3
31.428	35.48	30.31	0	0	0	0	0	0	0	0	0	0	0	0	0	2.7724	0	29.451	63.57	176.45	279.47	397.32	499.46	630.62	780.52	919.39	1063.5	1227.2	1317.6	1497	1695.9	1866.6	2042.7	2230.7	2352.5	2362.4	2547.1	2600.3	2717.2	2909	3003.9	3152.4	3472.1	3549.7	3378.1	3595.9	3664.2	3601.5	3575.6
0	3.6803	0	4.5197	0.80742	0	8.2305	49.982	143.78	263.02	429.46	582.75	729.1	922.66	1080.7	1200.4	1312.3	1405.3	1509.1	1710.5	1781.9	1917.3	2038.9	2155.4	2279	2423.4	2644.8	2718.7	2804.4	2873.9	3063.5	3178.1	3051	3389.4	3192.1	3342.6	4079.1	4230.9	3960.5	4131.9	4689.3	4655.8	4651	4749.5	4798.9	4962.3	4966	5196	5062.4	5158.3
3.639	4.299	3.4601	2.6787	0	0	3.4268	0	25.495	40.656	70.443	106.3	160.82	178.67	191.76	218.71	248.86	279.29	302.64	342.25	353.28	371.36	389.59	401.11	393.01	416.7	343.89	341.25	330.17	349.41	320.02	324.89	339.68	323.65	329.84	315.6	317.01	300.86	302.48	303.72	300.35	301.75	279.28	313.96	309.86	324.72	290.82	280.88	296.64	265.75
0	0	0	13.806	6.396	0	10.489	26.105	80.372	134.41	210.41	276.64	341.93	422.92	478.76	587.23	656.13	719.62	830.11	979.74	1052.2	1165.9	1326.9	1458.9	1615.5	1727.2	1852	2007.4	2158	2249.9	2352.2	2442.7	2661	2751	2890.7	2999.3	3106.4	3232.4	3260.6	3472.7	3583.3	3703.9	3803.1	3977.5	4041.1	4130.1	4173.2	4219.6	4262.4	4391.4
0	0	0	0	4.1282	6.3723	14.439	16.133	57.148	98.728	155.26	209.99	278.96	370.2	360.44	443.72	493.06	565.15	588.59	674.96	724.96	814.28	962.89	1141.6	1317.2	1392.7	1341.4	1461.9	1586.6	1670.5	1757	1909.1	1989.1	2127.9	2207.9	2285	2461.8	2581.1	2663.1	2839.3	2976.8	3163.8	3250.5	3285.7	3363.7	3497.1	3670.9	3721.9	3932.6	3874.5
14.957	5.3149	0	2.1425	0	0	0	6.2734	23.704	61.027	97.21	153.23	210.71	259.44	303.35	351.52	464.64	507.7	474.92	581.4	528.81	545.85	645.94	619.18	681.01	691.17	719.18	747.37	755.03	782.61	797.83	847	830.64	881.82	917.36	975.35	1046.8	1079.4	1140.5	1188.8	1276.8	1329.9	1398.6	1410.7	1491.4	1549.4	1599.7	1686.9	1682.3	1696
19.375	17.415	2.8333	0	0	0	0	0	0	13.615	12.119	36.92	52.526	85.222	99.975	121.2	147.39	169.52	169.27	194.32	241.05	238.28	300.77	329.22	364.71	414.14	450.26	477.89	640.58	562.26	593.09	583.43	640.47	650.65	674.51	715.45	744.67	770.01	799.42	842.36	884.37	914.08	929.47	955.72	963.91	947.95	921.66	963.97	952.25	957.18
27.953	5.0535	0	0	0	0	0	0	13.405	36.033	57.054	97.332	136.1	177.86	227.79	232.5	289.12	321.74	350.48	391.43	429.87	475.24	493.2	519.29	547.54	578.4	561.86	592.08	615.45	632.69	625.99	653.83	667.55	691.85	700.52	733.26	691.19	751.19	749.22	766.46	782.52	864.21	873.55	885.09	908.82	916.38	964.41	960.52	960.96	997.65
0	0	0	0	0	0	56.92	147.9	263.38	385.34	586.53	716.22	972.44	1054.6	1281.6	1477.6	1610.8	1714	1853.8	2014.5	2159.4	2279.7	2468.4	2625.8	2823.5	2933.9	3094.9	3287.7	3361.8	3595.5	3742.8	3854.1	3992.9	4066.2	4317.9	4426.3	4532.1	4606.9	4682.8	4740.4	4877	4970.6	5055.4	5078.7	5111	5202	5257.9	5274.3	5308.6	5354.4
0	1.1681	1.3648	1.4054	0	0	0.87411	6.727	33.672	83.185	187.55	309.06	458.98	604.67	773.36	915.02	1056.6	1245.2	1365	1466	1594.5	1767.9	1890.5	2067	2114.9	2353	2466.9	2582.2	2690.3	2696.8	2846.8	2902.5	3013.7	3025.4	3086.3	3136.1	3250.7	3356.9	3497.9	3514.5	3651.7	3708.6	3784.8	3846.5	3947.2	4149.6	4193.3	4324.4	4186.2	4263.6
0	0	0	0	0	0	45.591	113.92	206.56	322.05	511.92	668.69	910.49	1117.5	1333.4	1494.9	1680	1783.1	2065.9	2208.7	2356.2	2567.6	2712.8	2779.8	2909.2	2985.5	2981	3086.4	2981.7	3242.3	3261.5	3379.2	3437.4	3366.5	3381.8	3549	3520.8	3631.9	3705.9	3681.8	3757.3	3787	3846.5	3835.6	3911.8	4017.4	3904.2	3997.4	4062	4175.1
2.4277	0	2.3467	3.8514	0	0	0	0	0	2.244	27.487	37.764	57.761	92.224	84.555	121.63	129.81	139.87	156.32	176.72	203.62	219.39	209.64	213.23	231.21	224.24	232.63	254.78	255.73	244.82	235.1	274.3	317.15	367.9	452.31	525.64	603.55	706.47	844.01	911.19	1037.2	1165.2	1227.6	1308.6	1409.8	1524.2	1619.4	1692.3	1807.9	1823
27.505	10.35	0	0.72778	0	0	0	0	7.6497	25.958	51.617	89.697	139.17	163.83	204.15	253.19	306.97	328.61	371.37	460.47	459.07	466.62	532.67	551.7	571.7	699.72	718.31	794.54	812.47	850.86	861.09	892.53	1025.1	1217.6	1141.4	1146.8	1174.5	1242	1258.3	1302.3	1307	1341.2	1391.4	1362.4	1368.3	1391.8	1417.5	1413.9	1396.2	1392.3
13.525	0	0	0	0	2.1773	36.696	96.941	221.04	406.06	627.34	881.1	1175	1417.1	1703.1	1986.3	2235.1	2440.8	2659	2859.9	3144.9	3300.5	3505.5	3708	3809.4	3789.7	3934.6	4017.9	4055.3	4060.3	4120.6	4148.5	4193.7	4256.4	4265.5	4264.5	4256.1	4293.5	4353.2	4265.5	4315	4239.5	4285.3	4283.3	4332.7	4281.6	4287.8	4310.2	4333.6	4298.8
0	0	3.7006	0	0	5.5726	10.13	6.2963	34.118	47.021	79.849	115.64	159.78	202.23	220.13	256.67	308.22	336.13	377.39	411.21	457.79	507.01	556.89	597.55	627.88	666.1	698.57	711.93	750.04	803.18	809.02	829.66	870.86	879.45	921.13	931.66	953.08	972.82	976.77	1010	1004.9	1018.2	1011.8	1030.9	1034.9	1093.1	1079.9	1093	1113.8	1126.8
17.804	9.514	0	0	0	0	3.7803	7.2938	31.908	51.918	75.922	117.44	153.25	198.46	68.405	85.816	80	121.26	147.93	198.82	333.67	430.37	566.39	682.64	828.07	963.83	973.21	1248.2	1191.1	1336.7	1405.4	1459.2	1612.2	1722.5	1969.2	2112.2	2282.6	2401.9	2455.3	2612.4	2724	2822.1	2738.2	2744	2935.8	3091.3	3156.7	3297.4	3371	3499.7
13.769	0	0	0	2.6633	4.3935	0.4454	30.177	36.122	65.988	123.77	177.06	245.83	329.12	399.85	474.22	529.88	605.56	668.47	740.48	786.52	815.13	884.87	945.78	961.72	1051.1	1088.3	1113.3	1181.4	1173.5	1303.7	1322.7	1299.7	1333.8	1156.7	1349.2	1400.3	1436.6	1380.8	1422	1408.6	1419.3	1404.9	1420.9	1322.2	1432.5	1419.8	1441.7	1438.9	1450.1
3.9716	0	0	0	0	1.2386	21.092	55.612	96.835	121.39	191.68	200.45	295.7	347.23	253.42	436.45	449.48	523.32	604.3	647.89	709.64	752.75	855.73	887.94	898.59	958.57	1027.1	1136.6	1194.1	1292.9	1394.8	1468	1514.6	1504.6	1545.3	1555.6	1577.4	1619.2	1687	1728.2	1718.4	1692.8	1745.1	1724.1	1710.5	1751.5	1754.2	1762	1763.6	1770.1
13.017	0	0	0	0	3.5431	5.4453	2.0904	19.89	24.728	27.484	69.331	80.174	85.851	90.172	83.051	112.83	109.39	112.45	146.89	128.29	158.72	196.39	189.97	221.38	255.9	278.05	310.07	307	329.59	354.42	404.81	469.38	563.56	661.52	796.22	926.56	1092	1237.5	1340.6	1535.4	1650.1	1813	1964.3	2146.2	2227	2367.6	2450.1	2544.9	2659.9
19.942	9.103	0	0	0	0	0.37563	7.6946	49.738	96.877	185.75	310.01	459.74	604.04	774.28	964.42	1078.7	1208.5	1452.7	1526.3	1673.5	1827.1	2014.7	2077.2	2223.9	2397.8	2440.3	2492.1	2517.7	2566	2587.9	2550	2592	2628.1	2649.6	2671.1	2700.1	2746.1	2731.1	2723.7	2711.2	2690.9	2571.2	2574.7	2644.9	2551.8	2560.1	2580.1	2553.1	2564.4
4.3553	7.076	0	7.6871	0	17.193	0	25.073	68.545	162.99	296.96	373.69	534.93	842.99	905.91	1265.6	1326.3	1576.8	1698	1887.4	2097.1	2241.2	2393.9	2699.5	2777.6	2985.4	3124	3324.9	3378.7	3404.4	3577	3627.7	3730.3	4135	4138.2	4704.2	4772.8	4637.6	4530.5	4500.3	4500	4455.4	4111.3	4421.1	4504	4503.8	4628.2	4595.7	4607.3	4155
0	0	1.6532	11.154	0	0	0	30.49	61.423	110.97	186.19	250.88	335.84	397.51	500.64	553.7	622.7	687.42	750.75	775.43	837.79	870.62	928.1	952.92	969.67	953.41	1015.7	1012	1007.4	1014.8	1034	1051.2	1113.9	1181.1	1249.1	1399	1427.1	1596.5	1748	1809.4	1972.2	2111.1	2184.4	2275.7	2371.6	2461.3	2526.2	2547.6	2692.4	2646.9
28.076	3.639	0	0	0	0	0	0	31.586	75.429	95.993	155.31	191.02	261.98	205.69	220.02	224.29	241.38	196.42	236.4	279.41	328.22	378.16	444.66	509.63	549.4	593.91	694.97	774.88	858.86	935.2	945.02	1076.6	1269.5	1516.5	1711	1908.2	2125.7	2375.7	2660	2897.9	3108.7	3386.8	3597.1	3783.5	3920.8	4158.4	4359.7	4437.3	4678.9
8.8882	8.3662	8.4572	0	0	0	0	0.18378	7.4529	38.114	47.014	98.016	133.6	183.11	237.95	271.51	309.9	366.73	438.47	500.12	521.21	568.54	617.83	672.95	724.96	690.79	963.26	1026.8	1083.3	1117.5	1138.1	1170.6	1256.3	1311.4	923.24	857.49	878.19	965.2	1035.6	975.48	1040.8	1077.1	1110	1273.2	1254.1	1392.4	1472.8	1487.5	1341.9	1347.8
0	0	0	0	0	10.163	0	2.2014	7.1218	12.942	21.323	27.491	67.716	70.924	111.68	161.75	170.83	177.05	204.65	252.49	300.93	338.58	443.28	438.62	473.06	523.17	631.56	706.06	763.45	802.3	864.06	910.96	914.81	1025.7	1011.3	1055.3	1092.8	1128.5	1131.1	1181.2	1226.1	1224.2	1222.3	1275.1	1343.3	1329.4	1374.7	1343.3	1322.9	1346.5
0	0	0	0	2.5417	8.3297	18.775	33.84	79.081	160.5	251.92	350.59	509.99	590.84	687.83	807.81	935.47	1028.1	1148.5	1252.4	1396.6	1439.5	1580.1	1675.7	1801.6	1871.8	1966	2098.7	2105	2281	2304.7	2369.2	2584.2	2647.8	2715.5	2869.9	3004.1	3028.2	3260.7	3378.5	3557.7	3720.3	3829.9	3934.1	4051.5	4133.3	4260.1	4404.2	4512.4	4454.5
0	0	0	1.3255	0	19.994	24.656	34.197	77.396	124.69	159	217.27	291.52	321.93	354.55	361.76	351.51	533.21	551.73	503.14	597.93	724.23	695.37	813.77	904.06	997.54	1019.4	1040.7	1154.2	1275.2	1311.1	1383.7	1446.5	1498.4	1518.9	1643.1	1722	1798.9	1831.7	1979.2	2062.9	2157.6	2172	2234.3	2430.9	2485.8	2580.4	2578	2667.9	2671
24.04	11.066	0	0	0	0	0	12.417	59.255	149.49	257.28	393.42	556.64	740.42	912.36	1066.9	1264.4	1364	1543	1708.7	1890	1926.5	2111.5	2211.4	2310.5	2493	2565.9	2714.2	2900.7	2911.4	2811.4	2950.3	3131.1	3035.4	2774	2836.2	2944.4	2944	3077	3193.6	3301.2	3245.3	3208.4	3246.3	3315.4	3448.4	3459.5	3487.5	3497.8	3521
23.748	4.8988	0	0.3083	0	0	5.2274	0	24.396	49.688	113.62	203.41	236.55	326.05	351.29	383.1	493.81	541.71	542.43	667.63	749.08	694.61	892.01	906.19	1022.6	1061	1177.5	1187.5	1286.8	1266.1	1327.2	1323.8	1364.5	1360.3	1483.6	1508.2	1541.2	1691.1	1646.2	1779.1	1731	1893.6	1992.4	1960.3	2030.7	2015.4	2074.4	2112.8	2122.4	2128.5
0	0	0	0	3.9166	32.625	83.952	120.47	246.29	355.78	469.1	632.76	754.79	963.98	1144.5	1293.2	1452.9	1581.2	1583.3	1690.3	1827.5	1935.8	2028.5	2122.1	2110.9	2249.8	2230.1	2311.4	2298.3	2364.2	2359.1	2378.7	2386.7	2441.4	2348.9	2329.3	2377.3	2453.2	2359	2332.1	2340.9	2329.5	2282	2283.7	2339.1	2370.5	2356	2294.7	2345.8	2284.6
29.343	10.326	0	0	0	0	0	0	0	0	0	0	0	0	0	0	0	0	0	0	1.6423	63.292	128.28	234.49	325.85	435.21	459.2	619.48	737.98	717.18	824.48	912.53	984.59	1083.4	1297.1	1465.7	1530.7	1638.5	1706.1	1896.6	1951	2067	2031.2	2087.2	2245.7	2202.2	2302.7	2348.7	2416.2	2470.2
13.551	14.933	0	0	0	0	0	13.696	46.483	92.413	152	216.54	280	360.78	447.3	440.05	471.38	702.82	689.44	819	797.25	902.31	1023.4	1030.1	1039.2	1085.6	1213	1268.9	1250.4	1236.2	1324.1	1418.9	1399.7	1364.9	1513.7	1464.4	1519.4	1535.6	1550.8	1519.8	1577.8	1605.3	1529.6	1613.1	1638	1356.1	1375.2	1382.8	1693.4	1443.1
0	0	0	0	11.457	24.002	42.023	56.662	59.372	94.593	123.18	162.88	257.84	378.81	487.78	633.57	743.61	900.89	1020.1	1146.5	1320.4	1389.9	1544.5	1677	1795.7	1854	1856.6	1988.2	2097.8	2162.2	2224.8	2238.7	2348.8	2393.2	2567	2677.2	2818.4	2980	3060.2	3264.5	3448.1	3546.8	3695	3611.6	3714.8	3785.4	3783.7	3872.8	4070	4128.9
21.809	21.302	0	0	0	0	0	13.955	57.751	148.91	250.05	383.32	530.75	674.5	804.71	968.08	1085.5	1204.8	1307	1445.9	1590.7	1726.5	1926.8	2080.5	2299.5	2449.4	2516.2	2618.8	2712.1	2913.1	3045.6	3185.2	3331.6	3345.8	3611.3	3761.2	3909.5	4121.9	4247.4	4388.9	4502.4	4622.7	4812.6	4985.8	4965.8	5132.4	5155.1	5326	5374.3	5311.3
0	11.228	0	0.59843	0	1.0255	0	0	0	0	0	0	0	0	0	0	0	0	0	0	53.432	69.148	157.34	221.22	300.46	413.82	482.44	572.85	648.1	756.22	822.86	905.74	970.47	1016.6	1063	1146.3	1222.3	1316.3	1360.9	1397.8	1485.2	1496.9	1535.6	1569.4	1607.3	1693.8	1719.7	1751.3	1781.2	1792.7
0	0	0	0	0	4.1016	16.686	32.215	41.641	67.946	92.779	120.44	148.13	168.34	205.66	221.2	238.11	252.05	273.72	289.99	327.93	364.69	375.76	413.04	467.44	497.53	531.65	567.73	586.46	622.32	669.38	743.86	780.41	766.59	807.91	866.14	902.5	982.05	1033.5	1067.8	1125.7	1168.5	1263.7	1283.7	1356	1376.5	1423.3	1428.7	1431.8	1510.2
9.2077	8.0727	0.62744	8.8472	0	0	0	0	35.974	79.989	159.03	230.72	288.27	364.95	457.73	562.9	628.93	700.93	786.3	879.37	907.35	928.59	979.5	1033	1101.8	1142.7	1148.9	1137.3	1137.3	1143.3	1151.6	1126.9	1167.2	1193.2	1344.2	1373.8	1404.4	1543.6	1590.7	1688	1836.3	1962.2	2043.5	2125.3	2156.9	2202.7	2273.4	2430.6	2378.4	2371.6
2.564	0	3.0859	0	0	0	14.032	34.863	56.795	111.33	146.04	190.74	256.08	280.52	357.24	440.09	469.61	506.98	601.72	593.38	609.01	652.05	732.58	820.5	899.94	995.89	1063.7	1163.1	1201.3	1281.6	1388.3	1361.9	1503.7	1542.8	1613.7	1580.9	1730	1788.9	1855.5	1922.4	1989.9	1929	2001.2	2035.8	2081.5	2114.5	2115.4	2199.4	2204.2	2219.5
1.0805	0	0	1.6558	0	3.1799	4.9101	0	0	0	0	0	0	0	0	0	0	0	0	18.229	35.536	84.458	158.71	246.76	311.59	421.77	468.52	549.69	725.09	740.88	823.29	926.54	1005.7	1099.2	1157.2	1263.2	1370	1523.7	1562.7	1681.6	1762	1846.5	1938.6	2000	2052.1	2159.4	2294.3	2240.7	2279.1	2266.6
0	0	0	0	6.8558	7.0898	38.144	93.841	168.26	271.12	383.44	524.73	633.81	739.23	883.61	979.35	1139.4	1223.3	1312.1	1417.8	1536.8	1665	1789.9	1833.4	2101.8	2257.9	2117.7	2135.8	2245.3	2200.3	2133.5	2214.5	2388.5	2516.4	2770.3	3072.7	3261.9	3502	3598.1	3747	3877.7	3983.8	3985.5	4083.3	4247.7	4233.5	4257.2	4184.1	4228.6	4178.2
8.5544	0.26143	0	1.5263	2.9101	0	1.9156	41.569	92.453	102.15	162.15	216.02	269.36	352.29	391.92	752.59	991	821.37	936.89	1055.2	1267.8	1329.1	1586.5	1767.3	1789.7	1845.7	1847.3	1958.1	2585.1	2125.7	2296.2	2511.5	2628.2	2628.3	2686.9	2754.9	3006.3	3095.7	3205.9	3016.6	3176.6	3286	3427.5	3463.6	3707.3	3783	3627.6	3463.8	3672.3	3756
19.49	6.7537	0.45594	0	0	0	0	0	13.066	23.308	34.121	74.445	90.332	135.56	180.1	194.15	217.57	276.94	311.66	333.93	404.5	442.9	547.54	633.34	746.54	913.92	969.69	1178.8	1310.7	1427.4	1487.2	1594.9	1815.9	1914.4	2166.6	2294.1	2477.4	2640.3	2888.9	3074.3	3239.9	3335.8	3477.4	3558	3711.1	3747.5	3810.5	3876.2	3887.4	4021.9
0	0	0	0	1.659	28.701	67.96	96.963	133.67	188.29	224.12	277.86	340.27	397.77	467.38	510.16	570.68	633.75	701.88	802.32	797.12	934.71	984.31	1078	1412.5	1550.8	1709.3	1825.8	1943.5	2131.8	2309.1	2263.8	2434.3	2551.2	2649.2	2762.2	2802.6	2868.6	2953.3	2910.7	2939.5	2961.9	2751.3	2794.8	2810.4	2792.8	2835.1	2910.4	2918.4	2833.8
0	0	0.37234	0	0	6.7246	21.534	69.955	156.26	263.15	429.3	607	797.21	981.73	1195	1399.9	1530.8	1713.7	1830.2	1992.6	2196.1	2258.7	2406.2	2577.8	2650	2654.4	2831.8	2843.5	2941.8	3054.5	3131	3145.5	3105.1	3224.3	3169.4	3294.1	3346.6	3309.5	3378.2	3420.7	3452.5	3465.9	3456.9	3429.2	3463.2	3471.6	3527.2	3473.5	3471.2	3474.1
6.9679	3.1296	0	0	0	0	7.0993	52.656	114.35	207.84	308.54	432.1	589.83	718.42	862.3	1039.4	1106.1	1280.5	1428.8	1478.7	1649.9	1784.9	1854.8	1985.9	2138.9	2314.1	2439.2	2434.4	2606.9	2668.6	2746.4	2799.1	2947.8	3035.2	3162.8	3322.3	3453.8	3641.3	4009.4	4174.2	4442.2	4642.9	4893.3	5003.5	5295.4	5469.3	5463.2	5641.3	5740.9	5912.9
0	0	0	0	3.5296	34.967	59.556	105.86	146.71	234.7	290.52	379.39	480.6	584.83	683.01	800.71	869.1	1132.8	1251.3	1050	1047.2	1193.6	1256.6	1381.2	1498.4	1621.1	1862.2	1922.9	2092.3	2146	2196.8	2309.3	2469.6	2557.9	2541.1	2666.5	2706.7	2824	2942.3	3123.1	3194.3	3276.7	3447.3	3574.1	3578.4	3690.5	3723.8	3822.9	3902.5	3882.6
5.3309	0.54263	0	10.375	0	0	8.8197	43.769	110.63	203.48	366.69	524.7	730.54	984.04	1238	1520	1796.9	2158.3	2372.9	2609.3	2844.9	3032.7	3289	3528.7	3791.2	3948.9	4119.9	4315	4509.3	4625	4804.1	4946.6	5143.4	5181.3	5344.6	5440	5507.6	5590.9	5614.4	5729.3	5784.7	5799.8	5813.7	5267.4	5713.1	5655	5707.8	5250	5364.3	5779.4
18.273	7.6782	0	0	0	0	20.344	0	23.668	44.96	113.09	172.98	264.67	305.68	375.43	475.36	553.35	612.96	733.55	792.21	881.45	962.53	1050.5	1208	1316.2	1419.5	1498.4	1605.1	1701.3	1819.3	1882.3	2029.2	2031.8	2126.3	2249.8	2349.1	2362.8	2494.3	2545.2	2621.8	2696.7	2760	2843.9	2956	3069.5	3021.1	3097	3181	3190.3	3219.6
22.707	5.4691	0	0	0	0	6.0794	37.965	63.511	142.25	180.14	216.24	292.39	411.07	469.42	640.72	662.68	808.45	883.58	1045.9	1116.4	1211.3	1292.4	1412.5	1579.8	1690.8	1756.2	1633.4	1953.6	2177.2	2303.1	2390.6	2506.8	2178.6	2634.1	2702.6	2798.8	2921.6	3038.2	3286.7	3398.3	3503.5	3637.8	3755.4	3789.6	3901.4	3951.2	3957.8	4049.9	4117.1
9.3064	0	0.04921	0	0	0	14.677	48.106	83.086	170.8	243.95	333.36	435.18	501	615.65	716.78	752.44	839.88	971.7	1073.3	1197.6	1275.9	1383.5	1408.5	1569	1685.2	1753	1790.5	1842.2	1981.6	2138.1	2187.2	2225.6	2248.5	2325	2371.4	2381.3	2412.2	2464	2504.5	2530.9	2477.3	2526.9	2438.4	2389.5	2454.9	2415.7	2401.7	2503	2525.4
13.382	10.943	1.1175	3.1221	0	0	0	6.7015	52.519	129.38	233.58	345.19	446.96	589.69	709.67	967.58	1000.6	1030.7	1196.7	1330.4	1459.5	1594	1790.9	1973.5	2126.3	2310.6	2372.9	2517.2	2696.4	2944.6	3052.9	3136.8	3355.2	3415.7	3765.8	3488	3610.1	3707.6	3826.4	4015.7	4264.8	4340.6	4719.3	4778.5	4641.2	4876.7	4930	5139.1	5205.4	5196.5
43.891	23.213	12.665	0	0	0	0	0	39.715	85.586	145.36	269.93	367.83	481.63	577.36	680.86	750.31	836.75	987.66	1234.1	1166.5	1229.4	1329.3	1412.9	1718.8	1846.2	1803.5	2009	2051.2	2382.4	2394.7	2361.2	2371.1	2541.9	2545.3	2541	2526.1	2476.1	2497.9	2549.9	2614	2559.8	2593	2561.9	2593.1	2647	2650.3	2606	2590	2602.9
2.8008	7.1826	0	0	0	8.8295	13.191	65.199	327.7	544.67	760.85	1059	1321.7	1612.8	1902.6	2210.7	2417.9	2598.9	2914.2	3099.3	3383.6	3495.2	3683.5	4005.1	4028.3	4282.4	4276.8	4423	4509.7	4654.5	4745	5098.6	5109.3	5340.2	5412	5450.3	5616.6	5771.3	5828.7	5952.3	6063	6202.9	6350.3	6361.2	6422	6623.6	6562.8	6898	6451.5	6528.8
0	0	0	2.6207	2.342	0.56896	6.4575	11.039	14.295	13.449	19.465	11.445	21.117	28.703	25.522	34.493	39.147	37.597	66.276	49.704	86.555	105.13	127.21	156.61	167.82	226.57	254.65	317.93	319.99	374.4	419.27	468.82	499.97	520.24	557.43	605.43	636.79	675.9	776.86	571.91	806.47	808.38	912.14	945.84	990.62	1038.3	1102.3	1179.9	1220.5	1298.9
11.486	9.8696	0	6.1735	0	0	0	8.6509	9.6566	35.172	40.133	59.913	64.112	96.52	112.86	138.3	156.54	181.11	65.376	23.479	38.711	39.232	42.361	36.985	38.247	30.716	34.547	28.106	45.689	50.989	66.603	70.154	108.91	133.73	182.21	216.04	267.5	301.92	389.85	454.16	527.66	589.43	682.24	740.76	738.91	812.54	829.68	889.33	946.07	996.48
32.229	8.8133	0	0	0	4.7395	0	0	18.885	35.565	57.034	88.998	103.28	122.12	164.95	176.88	196.22	222.77	261.18	262.94	269.75	292.28	306.86	306.95	299.87	326.92	290.74	293.2	281.28	282.9	293.63	283.8	273.82	275.64	263.18	254.03	272.28	251.52	255.2	253.08	242.44	258.71	265.41	266.66	278.13	265.1	272.64	277.44	280.67	276.13
0	0	0	0	0	11.847	41.069	72.309	120.92	227.83	283.6	397.68	521.41	709.3	876.73	986.21	1176.5	1331.1	1328.7	1460.8	1580.5	1665.4	1731.2	1837.6	1944.8	2105.4	2151	2263.6	2310.2	2423.5	2431	2523.7	2586.1	2624.2	2664.8	2592.8	2651.2	2691.6	2657.8	2754.4	2730.1	2816.4	2787.5	2827.8	2876.7	2934.5	2805.3	2766.9	2826.1	2809.4
0	0	0	0	0	4.6326	9.9327	12.505	33.824	84.971	134.7	196.21	260.22	309.77	369.67	454.82	516.78	578.45	661.99	751.97	898.01	983.23	1097.5	1229.7	1354.1	1408.7	1597.5	1688.9	1789.4	1848.4	1894	1977.6	2028.7	2120.4	2208.6	2259.7	2354.8	2452.2	2504.8	2552.4	2618.8	2732.7	2746.4	2758.7	2804.4	2865.5	2831.3	2837.9	2852.2	2833.9
19.026	0.079065	4.7597	0	0	0	0	17.814	21.377	47.565	49.527	87.693	126.56	147.35	153.12	201	234.41	289.98	307.02	350.4	393.15	423.23	488.85	525.53	550.32	576.99	589.89	614.36	650.96	648.09	685.74	648.26	705.22	699.62	689.74	716.05	728.92	748.16	775.84	816.02	813.31	819.94	861.79	880.27	888.66	880.72	832.84	844.66	839.24	833.78
0	0	0	0	0	1.2039	15.943	30.53	44.926	85.043	137.39	178.34	265.2	323.16	396.36	476.9	539.6	603.31	668.45	749.71	862.27	951.22	1119.2	1231	1381.9	1552.8	1643.7	1771.9	1882	2073	2277.5	2406.4	2519.8	2648	2834.3	2940	3125.2	3256.6	3464.9	3618.8	3595.7	3708.1	3857.3	3872.5	3777.6	3815.5	4028.2	4151.3	4094.4	4184.2
12.773	3.5683	0	0	0	0	6.2257	50.445	140.93	238.61	354.95	468.08	557.24	733.78	770.48	914.05	1022.8	1075.6	1191.2	1332.6	1435.3	1550.9	1558.9	1721.9	1752.4	1854.3	1941.6	1942.3	2126.7	2288.1	2285.5	2400.7	2445.9	2447.6	2399.5	2515.5	2444.2	2660.4	2656	2751.3	2772.8	2775.9	2808.8	2857.1	2893.3	2885	2948	3015.2	3062.2	3034.5
23.669	0	0	0	0	0	0	0	0	0	27.849	0	0	0	0	0	0	0	5.8901	34.856	62.427	90.351	129.26	186.73	258.5	351.27	391.87	465.95	538.91	581.61	625.74	682.61	720.39	803.37	826.66	893.95	923.37	971.9	971.01	1022.9	1005	1045.6	1062.8	1107.5	1124.3	1090.1	1120.4	1147.1	1176.7	1178.4
0	0	0	0	0.76589	29.707	53.504	90.164	170.4	246.62	392.89	542.19	734.65	873	1045.3	1276	1390	1545.6	1718.2	1866.3	1954.3	2085.8	2247.7	2335.7	2517.8	2608.9	2711.7	2822.8	2893.2	2974.5	3020.6	3125.3	3196.4	3191.5	3325	3380.5	3401	3526.3	3664.6	3649.2	3752.7	3909.2	3851.1	3918.8	3968.9	4035.2	4062.2	4122.2	4133	4155
7.5378	6.1674	0.081575	0	0	0	14.911	55.093	157.67	256.55	424.72	575.59	741.98	939.89	1110.4	1267.7	1460.1	1540.9	1710.9	1857.4	1964.8	2152	2345.8	2423.1	2538.8	2804.6	2928.5	3055.5	3234.5	3340.2	3376	3603.1	3690.5	3861.4	3921.6	3911.7	4225.4	4406.7	4699.6	5107.9	5274.6	5206.5	5345.5	5270.5	5646.3	5721.3	5770.4	6026.4	5943.3	6080.6
25.965	0	0	24.321	24.305	0	0	42.037	141.41	242.45	426.41	553.64	748.15	973.1	1084	1282.7	1481.1	1522.2	1691.4	1824.3	1971.9	2041.2	2217.5	2332.4	2448.9	2574.9	2641.5	2788.8	3291.4	3013.1	3000.8	3057.4	3166	3209.8	3380.7	3464.7	3431.8	3574	3729.8	3709.3	3744.7	3892.2	4026	3988.7	4111	4057.8	3940.8	3994.9	4011.3	3955.5
10.296	9.2985	0	0	0	0	0	0	2.038	4.0833	17.466	39.38	59.12	78.894	98.624	93.213	125.39	129.16	138.49	188.29	172.07	216.08	254.99	280.57	365.98	459.56	544.93	652.84	784.39	913.17	1012.8	1170.4	1268.5	1394.9	1505.6	1665.6	1753.4	1845.1	1971.6	2085.3	2166.5	2242.8	2340.9	2450.6	2625.9	2699.6	2782.6	2817	2929.5	2919.9
7.1707	6.3738	4.6181	2.1121	0.88869	0	0	0	0	0	0	0	0	0	0	0	0	0	0	0	0	0	29.274	165.18	142.95	191.3	250.98	275.27	344.25	445.5	474.38	546.13	538.36	604.69	662.34	666.11	698.16	737.68	697.6	687.51	651.45	695.76	724.28	732.86	744.5	807.51	778.67	770.9	788.37	812.09
4.5254	0	0.0036627	0	0	0	18.487	67.028	123.58	203.79	319.25	399.55	523.85	663.92	793.07	887.37	1018.7	1115.3	1277.1	1342.6	1471.5	1576	1629.5	1743.3	1808.5	1933.1	2008.4	2051.8	2061.5	2166.6	2135.6	2203.6	2350.5	2394.5	2515.9	2627.3	2627	2790.7	2904.1	3011.8	3100.5	3143.3	3229	3253.3	3319.6	3424.5	3428	3535.5	3577.4	3565.2
21.111	22.931	0	0	0	0	0	10.181	49.378	102.85	170.96	296.39	409.04	520.58	611.75	677.16	775.45	897.43	908.32	1044.6	1119.4	1279.2	1329.4	1454.8	1475	1694.7	1822.3	1950	1970.4	2040.8	2015.9	2077.2	2202.4	2292.1	2282.2	2359.6	2431.6	2520	2696.2	2796	2858.9	2927.1	3020.1	3058.9	3106.3	3149.2	3141.5	3279.2	3235.3	3251
18.881	9.1484	0	0	0	0	13.815	76.631	154.39	247.5	391.58	505.12	659.64	823.06	953.84	1108	1253.3	1370.3	1500.6	1577.7	1685.5	1743.8	1797.7	1867.8	1946.3	2002.6	2059.5	2074.9	2156	2102.2	2155.4	2162.3	2137.7	2106.4	2172.4	2172.3	2177.8	2172.3	2248.8	2223.3	2199.1	2227.9	2189.3	2205.4	2177.5	2239.2	2201.7	2181.3	2143.1	2149.2
15.268	11.694	0	0	0	0	0	0	6.969	11.274	11.349	26.506	25.096	37.158	52.997	57.139	81.166	77.058	99.231	129.42	134.17	168.94	243.36	33.507	56.647	73.053	58.918	87.461	107.65	124.18	161.48	173.03	161.5	179.71	199.81	185.7	217.21	272.61	274.56	292.29	331.65	374.69	366.66	400.48	386.89	407.38	422.2	434.03	380.17	348.7
0	11.574	8.9722	4.6531	0	0	11.213	74.212	107.63	217.73	350.24	488.66	607.79	750.42	896.1	1082.6	1248	1285.8	1415.6	1536.9	1632.2	1699.1	1752.1	1830.8	1887.9	1941	1989.2	1775.2	1944.1	1915.5	2128.9	2163.2	2214.6	2208.6	2183.2	2223.8	2127.5	2202.7	2306.1	2344.9	2282.3	2420.1	2501.9	2590.3	2614.3	2712.3	2676.4	2747.5	2881.5	2928.5
13.416	7.6439	0	0	3.5154	0	0	29.888	101.29	197.35	345.67	507.51	629.18	823.63	1005.4	1185.1	1460.4	1630.8	1677.4	1785	1837.7	2089.6	2202.5	2368.6	2482.3	2662.7	2824.6	3046.7	3709.7	3106.7	3093.4	3172.8	3321.7	3379.8	3508.8	3545.5	3644.3	3762.9	3716	3809.6	3780.9	3958.4	4062.5	4127.2	4092.4	4126.1	4179.3	4157.8	4223.7	4014.1
0	0	0	0	6.6949	7.2766	17.148	27.124	33.034	50.53	71.086	77.307	122.07	178.85	232.26	306.16	366.16	420.91	483.7	572.28	646.21	792.18	921.73	1089.8	1212.4	1420.7	1534.4	1595.1	1705.9	1845.4	1991.3	2094.3	2227.5	2421.9	2669.5	2839.2	3116.9	3399.7	3599.5	3858.1	4149.2	4389.8	4597.8	4846.9	5007.5	5175.2	5389.6	5935.8	5854.5	5898.8
13.934	13.425	2.7296	0	0	0	0	0	17.308	79.554	121.44	169	210.14	289.53	300.96	395.21	435.93	531.48	571.76	651.56	749.75	793.79	905.2	952.63	1015.7	1134.3	1104.7	1158.1	1236.7	1363.6	1462.4	1503.3	1607.6	1655.3	1785.6	1808.1	1969.6	2057.4	2164.3	2351.6	2480.6	2558.8	2660.1	2742.9	2821.1	2978.4	2905.7	2893.8	3004.6	3049.9
9.0467	1.8994	0	0	0	12.503	9.4385	13.729	44.787	56.452	12.203	53.709	196.02	242.41	267.49	255.43	366.04	376.81	374.78	484.21	489.5	652.88	790.16	907.43	1037.1	1166.3	1276.3	1406.1	1517.3	1587.4	1729.9	1815.8	1894.1	2051.9	2144.8	2276.8	2361.4	2433.2	2638.7	2596	2614	2689	2764.3	2877.1	2956.5	2971.2	2926.5	2974.1	3021.3	3048.3
5.2331	6.7401	3.5332	0	0	0	0	0	0	0	0	19.653	36.361	48.911	60.997	87.22	107.99	132.21	138.61	176.22	214.36	289.08	308.94	378.08	419.99	566.55	626.51	668.28	663.42	684.35	747.44	722.6	779.25	754.45	748.14	698.8	749.86	768.51	841.34	817.26	846.87	824.25	815.92	811.85	791.91	860.99	838.78	896.93	810.62	872.65
0	0	0	0	17.089	23.701	66.753	123.42	166.45	222.09	264.17	312.61	384.92	434.09	488.06	556.81	581.27	657.61	728.4	749	849.02	911.97	965.6	1068.3	1142.4	1238.5	1329.7	1409.1	1502.4	1503.4	1635.3	1698.3	1847.6	1882.9	1855.9	1931.1	2011.4	2142.8	2097	2164.8	2277.2	2184.7	2235.2	2285.2	2317.9	2333.5	2370.3	2339.9	2409.9	2436.1
0	10.034	7.4101	6.5758	0	0	2.6587	3.0412	0	0	17.488	0	14.402	17.597	6.3957	0	4.3342	0	11.839	29.244	11.197	34.03	16.758	84.806	97.169	151.41	120.17	133.6	142.88	176.32	162.97	176.32	198.42	241.35	260.54	303.58	300.43	328.58	342.97	304.57	285.68	339.27	323.8	341.53	405.27	463.48	473.89	500.52	505.99	554.65
11.763	0.79085	0	0	0	0	19.234	72.781	157.14	230.07	366.15	523.87	721.76	817.42	1187.2	1379.8	1508.9	1737.5	2005.1	2317.8	2517.2	2622.6	2822.6	3036.8	3235.8	3428.4	3602.1	3690.3	3747.9	4031.9	4203	4281	4438.4	4490.7	4567.2	4954.3	4890.8	5120.5	5324.1	5737.1	5821.2	5915.1	6058.7	6269	6421.6	6464.8	6715	6797.2	6926.4	6970.2
15.426	9.6517	0	0	0	0.62351	10.388	57.257	116.4	195.62	282.37	357.4	441.49	550.58	645.82	748.09	831.59	914.99	927.79	925.63	1002.3	1062.1	1070.1	1069.1	1108.6	1111.7	1127.3	1110.1	1112.2	1115.2	1127.7	1112.5	1146.9	1190	1185.9	1209.5	1193.9	1248	1280.4	1333.1	1373.6	1416.9	1440	1440.2	1464.1	1424.7	1417.4	1439.7	1436	1440.3
5.1743	0	0	0	0	7.5385	35.358	78.518	100.41	179.25	251.76	348.07	429.35	480.96	534.86	601.99	675.05	746.91	754.26	815.21	843.19	882.57	922.68	987.94	997.89	1033.9	1072.1	1121.2	1190.2	1202	1271.2	1316.6	1351.7	1363.9	1464.8	1538.3	1678.8	1818.8	1876.9	2015.4	2032.4	2179	2330.9	2354.5	2395.6	2615.5	2600	2622.5	2759.9	2751.7
6.0637	5.3987	0	0	0	0.68439	10.946	35.662	86.59	132.7	207.35	284.92	371.97	454.03	523.71	582.77	627.58	741.74	772.29	828.37	917.15	973.95	1033.3	1125.4	1187.8	1248	1298.1	1242.7	1363	1534.6	1526.7	1544.6	1558.3	1574.6	1629.4	1652.1	1688.6	1751.8	1751.7	1782.8	1888.8	1861.3	1942.1	1907.5	1963.7	1967.3	1978.4	1954.9	1959.9	1929.2
22.591	9.1279	16.406	0	0	0	0	5.7713	59.215	118.05	197.81	293.52	400.96	539.8	633.18	726.56	811.43	873.03	983.97	1076.8	1252.4	1357.8	1457.9	1494.5	1693.2	1769.8	1802.6	1812.8	1907.3	1984.8	2075.8	2164.8	2313.6	2444	2566.4	2658.9	2748	2949.6	3109.1	3357	3427.5	3574.5	3722.7	3766.7	3944.3	4011.6	4016.1	4007.6	4064	4099.6
15.554	11.265	14.885	0	0	0	0	0	0	9.341	31.433	50.02	83.512	107.76	116.26	143.45	189.97	251.51	275.74	323.97	401.49	456.63	554.64	662.63	800.78	892.05	985.01	997.57	1097.3	1148	1256.3	1321.8	1371.4	1418.3	1585.8	1565.1	1680	1694.8	1770.2	1874.4	1925.9	2048.3	2104.7	2167.9	2206	2260.9	2318.2	2347.4	2358.5	2426.9
13.051	7.5351	0	5.1697	0	0	0	4.7806	35.52	90.068	162.46	230.07	323.37	432.22	531.8	657.43	804.54	943.24	1043.7	1128.1	1298.6	1464.5	1688.7	1848.7	2051.9	2166.9	2303.3	2385	2413.1	2488.4	2630.5	2661.6	2497.1	2833.7	2356.8	3008.1	3128.2	3243.8	3330.4	3518.9	3608.8	3255.4	3358.1	3891	3964.7	4097	4282	4362.7	4359.3	4460.6
11.01	12.972	0	0	0	1.1936	0	0.16824	17.508	54.672	93.89	139.65	180.12	237.12	262.88	325.3	367.02	398.02	427.1	479.56	545.35	571.65	624.13	699.46	771.72	828.69	876.28	918.3	998.79	1069.4	1139.4	1164.4	1160.5	1240.8	1200.4	1196.7	1332.3	1374.7	1425.2	1446.6	1598	1622.4	1713.9	1632.4	1678.8	1660.5	1704.9	1704	1754.2	1765.8
7.4036	7.9945	0.40584	0.60939	0	0	0	9.4464	5.4119	24.021	39.426	71.283	98.229	134.05	176.32	206.32	229.48	246.96	276.39	302.2	356.01	402.92	442.32	516.92	584.72	680.7	742.31	828.92	908.97	983.3	1073.6	1130.9	1232.3	1221.1	1280.9	1370.3	1396.7	1449.2	1511.8	1535.1	1653.1	1608	1686.2	1694.4	1725.6	1767.9	1773.3	1775.1	1824.8	1834.5
29.006	14.544	7.8996	2.9021	1.6252	0	0	0	0	0	22.647	51.947	106.55	147.42	184.79	215.54	232.56	268.79	313.75	360.27	463.49	591.82	737.79	920.94	1099.8	1375.7	1534.3	1683.1	1898.2	2063.8	2184.5	2253.3	2579.9	2677.2	2981.1	3180	3436.5	3651.8	3933.1	4267.8	4220.5	4494.7	4492.6	4699.1	4836.4	4986.2	5148.1	4979	5085.3	5157.4
0	0	0	0	0	16.217	96.831	232.67	393.12	423.82	817.13	884.2	1365.8	1432.4	1950.8	2197.4	2415.5	2722.9	2996.9	3163.9	3389.5	3604.9	3851.3	3987.7	4241.6	4327.6	4442.6	4639.5	4715.6	4879.8	4965.9	5046.9	5184.7	5241.5	5352.8	5399.9	5468.3	5547.1	5603.5	5810.5	5833.5	5851.1	5980.2	6044.4	6075.9	6231.1	6234.3	6260.5	6286.5	6274.9
11.311	0	0	0	0	5.5502	0.32052	20.567	28.833	87.832	150.84	214.92	269.91	342.84	381.44	476.47	503.14	595.94	671.96	782.43	877.18	851.49	1103.5	1141.1	1346.8	1532.3	1591.5	1770.6	1862.3	1975.7	2172.3	2066.2	2282.5	2360.2	2487.3	2440.2	2528.1	2594.2	2506.6	2547.7	2738.3	2762.2	2843.2	2853.1	3006.4	2967.5	2999	3030.6	3000.8	3072.7
13.19	6.4233	0	0	0	0.90204	9.1709	31.965	100.98	238.88	354.47	508.4	762.96	832.57	1003.4	1104.8	1210.7	1324	1452.6	1560.5	1648.1	1669.6	1854.6	1892.1	2102.3	2223.3	2303.8	2431	2479.8	2630.3	2742.3	2862.2	2955.1	2949.6	2924.1	2998.9	3033.4	3123.5	3136.4	3262.6	3280.6	3308.3	3337.2	3364.7	3369.6	3362.9	3356.3	3259.7	3306.2	3349
0	0	0	0	0	27.508	55.885	112.16	128.01	198.15	279.1	344.93	436.58	511.76	582.88	609.06	653.43	743.22	781.83	803.52	870.87	907.21	973.16	1020.6	1027.6	1035.1	1075.2	1082.9	1107.5	1121.2	1098.6	1082.5	1108.4	1100.1	1089.7	1139.7	1107.8	1135.1	1139.1	1177.9	1150.4	1198.7	1247.8	1304.1	1313.8	1293.2	1338.9	1332	1380.1	1370
2.6671	0	0	5.7984	0	0	2.024	32.514	66.067	118.57	182.75	257.55	316.83	406.44	507.28	619.48	682.89	749.64	864.46	984.48	1125.6	1211.4	1316.9	1440.6	1606.9	1782.5	2003.6	2148.6	2256.4	2476.2	2412.2	2628.1	2760.6	2950.3	3075.1	3285	3457.4	3463.2	3559.9	3697.7	3752.3	3985.8	4005.3	3911.3	4077.3	4190.2	4314.9	4386.8	4480.8	4539.9
0	0	5.3893	0	2.8638	0	0	0	1.5354	0	8.1641	22.779	27.261	38.698	59.751	67.279	85.254	96.603	121.7	195.1	281.73	398.5	560.88	721.95	899.91	1139.8	1346.9	1539.5	1775.5	1968.5	2164.1	2370.6	2535.7	2732.2	2996.1	3224.6	3479.4	3726.5	3900	4128.7	4542.5	4547.7	4653.4	4891.1	4953.4	5208.5	5202.8	5371.9	5161.2	5328
21.803	11.303	16.139	0	0	0	0	0	20.977	45.017	72.036	128.34	158.23	201.57	250.91	310.72	349.77	300.89	363.81	418.21	492.55	541.39	632.21	702.72	811.94	937.55	1006	1137.2	1209.7	1311.9	1390.7	1441.5	1504.6	1660.5	1759.6	1866.7	1843.9	1911.3	1990	2029.7	2157.7	2184.6	2327.4	2436.2	2642.4	2780.2	2870.8	2894.5	3016.2	3032
0	0	0	0	0	29.894	10.008	25.74	18.73	29.33	43.107	59.675	78.116	89.29	110.32	121.62	152.56	153.98	183.41	196.01	223.35	250.91	312.3	301.84	341.81	386.54	382.85	426.46	436.75	450.87	449.04	468.1	478.24	521.99	547.33	581.94	637.5	709.6	785.68	878.73	970.41	1036.1	1208.3	1261.5	1396.2	1457.6	1524.8	1677.9	1727.6	1809.1
22.079	4.0175	0	1.8826	0	0	4.7062	31.623	144.46	245.7	372.85	569.33	699.17	880.3	1078	1317.6	1434.3	1597.9	1789	1974	1987.1	2152.8	2297.4	2161.3	2573.5	2481.5	2567.1	2746.6	2816.2	2932.3	3018.1	3163.1	3387.9	3394	3622	3652.9	3680.1	3802.5	3988.4	4220.7	4099.6	4226.3	4439.9	4548.6	4497.8	4533.9	4667	4640.7	4827.4	4684.5
10.466	0	0	0	0.3828	0	25.209	61.685	127.76	200.36	277.87	403.36	494.53	622.8	707.71	849.85	926.1	1010.8	1020.7	1189.9	1264.2	1423.2	1544.6	1696.3	1868.9	1995.3	2090.5	2310	2297.4	2421.8	2481.5	2523.2	2773.5	2968.9	3154.9	3320.7	3406.9	3539.7	3762.7	4036.3	4110	4254.6	4337.8	4563.1	4812.9	4718.9	4880	4862.1	4960.3	5035.4
5.4238	7.6594	0	3.8286	0	0	0	39.082	114.44	236.14	389.37	539.83	709.67	905.28	1085.2	1329	1508.8	1773.9	1964.7	2235.3	2451.8	2656.5	2828.5	3075.4	3290.3	3561.1	3676.4	3814.8	4217	3842.3	4166.5	4338.3	4766.4	4318.5	4837.5	4536.2	4595.7	4791.7	4969.1	5181	5222.8	5221.4	5434.9	5568.6	5439.6	5786.7	5859.7	5889.6	5830.3	5746.7
0	0.11814	0	1.9591	0	0	21.598	49.504	48.346	93.795	129.74	162.47	221.12	268.73	297.79	332.39	368.36	401.24	451.7	470.34	518.95	519.85	538.96	589.37	628.04	644.99	661.37	704.88	653.77	530.07	761.61	775.5	792.95	791.36	786.83	830.87	778.07	832.06	837.76	794.2	752.91	725.75	764.6	742.73	730.72	707.36	724.73	708.89	692.66	722.34
4.9351	0	2.9885	0	0	1.5723	44.078	89.632	191.36	335.49	501.31	702.82	867.14	1038.9	1168.4	1343.6	1560.6	1591.3	1722.8	1872.3	2023.6	2136.7	2263.5	2403.8	2519.1	2569.7	2742.7	2858.5	2949.9	2978.1	3102.8	3178.6	3237.2	3283.3	3445.9	2771.9	2976.6	3199.6	3284.3	3409.4	3523.1	3591.3	3617.3	3654	3788.4	3768.6	3878.3	3875.1	4053.6	3905
17.881	0	0	0	0	0	16.487	56.102	136.17	226.67	389.66	529.34	726.5	893.15	1028.5	1168.6	1385.7	1429.5	1589.4	1764.4	1978.7	2130	2372.2	2410.7	2638.7	2829.1	2809.9	3042.3	3236.9	3382	3439.4	3556.5	3632.5	3776.9	3937.2	4019.8	4202.5	4355.7	4484.7	4695.1	4847	4968.7	5101.1	5110.8	5247.2	5401.2	5581.5	5712.1	5821.3	5935.7
7.2846	0.34125	0	0	0	17.285	6.3518	35.965	43.601	62.291	88.858	112.6	158.15	183.54	210.84	242.33	260.99	309.73	347.85	371.12	425	463.63	534.43	586.06	669.15	707.71	784.11	869.05	961.86	948.35	1035.1	1092.5	1135.6	1223.3	1249.6	1277.4	1332.9	1377.4	1418.6	1460.5	1492.8	1475.5	1526.6	1489	1549.1	1540.5	1458.5	1504.8	1525.8	1522
0	0	0	6.5163	16.622	28.966	62.583	88.559	155.95	226	347.98	427.56	551.75	681.92	805.28	898.54	971.02	1080.2	1241.7	1329.6	1462.8	1603.7	1778.8	1961.9	2093.8	2349.3	2426.8	2618.6	2674.1	2801.2	2956	3141.9	3166.8	3282.4	3381.7	3472	3592.9	3741.4	3888	4134.2	4153.1	4324.6	4390.3	4495	4589	4630.1	4759.6	4864.3	4908.1	5035.4
0	0	5.3582	0	4.8696	7.2857	10.525	18.639	6.6554	26.991	43.562	71.005	71.503	108.92	107.14	133.99	140.65	155.77	207.38	254.47	296.21	364.73	438.04	513.46	624.35	647.23	728.29	839.36	870.77	954.48	1036.4	1085.9	1125.4	1146.3	1238.6	1269.5	1305	1341.3	1394.6	1523.3	1558.4	1610.3	1636.6	1660	1697.2	1670.1	1704.8	1645.9	1697.4	1682.4
3.224	7.0896	0	8.5502	0	0	0	35.839	107.5	209.27	321.98	446.48	530.5	657.34	760.75	813.39	880.13	978.37	1176.1	1237.7	1365.8	1501.2	1580.9	1752.1	1843.8	1970.8	2070.7	1940.7	2159.2	2452.5	2591.8	2639.7	2828.1	2875.7	3146	3115.4	3125.7	3212.5	3318.1	3435.3	3653.8	3615.2	3736.3	3910.3	3975.9	4139.5	4198.1	4370.6	4395.4	4376.6
3.5623	0.98332	1.9323	0	1.3622	0	9.3423	46.795	103.34	182.82	259.56	345.25	648.14	582.3	711.79	798.76	689.27	862.48	997.61	1104.8	1215.6	1285.7	1458.6	1577.9	1658.2	1871.4	1972.7	2104.6	2442.7	2315.4	2394.9	2630.2	2772.1	2876.6	2983.7	3193.4	3475.6	3541.1	3761	3946.2	4135.1	4227.9	4391.4	4471.8	4550.6	4722.2	4741.1	4713.5	4854.8	4888.6
8.1876	0	0	0	0.64347	5.4989	18.216	46.798	97.966	161.58	274.1	387.38	514.16	628.26	804.82	966.8	1087.8	1207.7	1347	1484.9	1625.8	1748	1854.6	1933.3	2022.6	2073	2052.4	2118.7	2143.5	2151.4	2127.1	2181.9	2176.7	2217	2167.2	2180.3	2181.2	2186.7	2181.9	2164.4	2137.2	2137.1	2086.5	2132.5	2111.7	2007.1	2027.4	2012	2009.1	2001.1
0	4.0022	10.564	9.3313	4.3413	1.5722	2.845	0	3.8274	0	7.1934	18.722	50.11	78.472	75.433	100.17	141.19	123.78	168.76	221.84	254.54	265.84	364.08	404.15	463.03	547.44	586.28	660.81	670.48	711.85	763.65	844.32	893.65	906.51	946.35	948.93	1007.4	1042	1042	1085.3	1109.5	1150.5	1140.1	1162.1	1175.3	1190.1	1134	1166.9	1179.7	1193.3
0	0	0	3.2041	0	3.6879	3.9853	41.455	82.843	113.13	180.17	257.44	324.43	399.7	476.55	548.39	615.95	702.01	749.92	791.32	879.86	948.61	992.27	1050.1	1076.5	1160.6	1225.7	1274.6	1325.8	1393.1	1388	1515.3	1619.9	1663.6	1752	1855.8	1947.4	2123.7	2168.4	2259.7	2457.9	2557.8	2760.6	2857.1	2894.8	3049.4	3148.7	3218.6	3226.5	3236.7
1.1997	0	0	0	9.2743	9.3001	5.5664	0	3.4232	22.647	45.301	59.009	55.048	49.417	65.64	62.146	79.343	80.805	53.406	107.28	148.95	217.76	244.32	350.94	383.46	425.27	457.36	511.65	588.21	615.03	650.64	669.14	689.79	811.75	874.9	966.03	980.94	1096.3	1179.3	1252.8	1287.1	1440.6	1504.5	1520.9	1590.8	1645.3	1711.2	1781	1821.7	1897.2
17.009	6.7228	0	0	0	0	15.638	28.746	160.5	256.72	403.62	516.26	618.68	776.8	957.95	1169.8	1349.6	1434.2	1578	1311.2	1457.5	1522.5	1580.6	1718.1	1817	1879.6	1955.7	2022.8	2106.3	2113.9	2564.3	2272	2677.2	2836.1	3016.1	3051.5	3221.1	3372.4	3394.1	3442.8	3582.4	3954.2	3956.9	4077.5	4224.2	4247.6	3498.1	3569.3	3718.8	3783.4
7.7164	2.8029	0	0	0	0	7.3414	5.3007	10.662	20.97	38.454	43.784	74.64	64.966	9.7834	104.36	53.745	127.52	125.71	81.477	146.2	159.81	199.03	227.21	273.41	330.75	361.63	430.78	464.23	541.14	541.91	545.73	395.44	543.98	556.26	617.21	633.36	669.09	727.94	699.2	726.54	715.68	733.11	727.2	745.77	780.49	754.07	799.86	807.3	819.4
10.833	0	0	0	1.1394	0	1.4882	0	0	0	0	0	0	0	0	0	0	0	0	0	0	25.88	100.42	156.45	255.62	360.91	468.21	563.98	655.88	727.87	854.53	911.07	1023.6	1047.6	1157.9	1208.2	1245.3	1257.9	1302.5	1400	1436.7	1450.5	1468.8	1537.8	1520.9	1493.6	1506.6	1533.4	1563.3	1549.7
1.2269	0	0	2.9639	0	0	10.92	50.815	83.971	141.49	219.23	302.73	392.3	445.78	530.68	616.97	698.04	764.6	848.67	905.49	1051.8	1152.9	1294.9	1389.2	1526.7	1665.6	1794.1	1909.9	1963.3	2018.6	2118.2	2308.1	2462.3	2490.3	2574.4	2737	2885	3063.5	3166.6	3277.8	3454.6	3503.1	3616.4	3733.3	3833.7	3933.2	4033	4044.6	4159.5	4097.5
0	0.88977	0	0	1.6095	0.68344	5.0889	1.7165	0	8.685	20.377	25.444	35.115	60.472	68.281	85.392	84.013	108.54	120.5	152.73	187	213.85	247.46	319.28	363.17	442.93	479.54	543.34	570.81	642.13	645.24	757.22	630.73	770.33	900.26	956.14	1118.1	1227	1454.3	1608.5	1789.7	1950.8	2081.7	2212.9	2513.5	2616	2877.9	3083.4	3316.1	3454.7
22.579	6.8104	0	0	0	0	5.9889	19.909	70.542	120.06	162.16	238.6	343.24	399.33	390.7	492.01	500.23	559.6	623.27	709.97	780.01	808.24	903.04	1030.3	1147.3	1257.8	1304.6	1440.6	1544.1	1664.3	1707.4	1674.9	1854.8	1867.3	2036.1	2110.6	2244.1	2364.8	2489.4	2605.5	2790.9	2861.1	2937.1	3002.7	3140.1	3056.7	3097.6	3098.4	3117.3	3185.5
0	0	2.5814	6.3062	0	0	3.429	13.535	22.366	40.891	80.576	105.47	154.09	173.18	209.14	252.72	285.1	313.89	366.2	394.68	447.09	469.95	544.36	568.08	646.61	708.54	745.62	774.04	816.61	844.47	883.36	908.77	952.8	1018.4	1018.9	1000.3	1012.5	1078	1131.2	1134.1	1161.5	1176	1192.2	1155.1	1138.2	1197.4	1224.3	1201.5	1209.5	1211.7
21.801	12.332	0	0	0	0	0	0	2.6352	14.927	17.272	21.811	14.25	26.648	37.106	31.382	45.801	43.449	63.119	58.565	67.556	82.518	108.07	134.55	133.46	112.61	105.03	93.484	74.164	132.15	128.36	112.72	104.82	104.6	139.35	152.06	174.99	259.94	280.81	311.94	371.65	444.71	507.96	555.95	645.35	678.82	727.05	760.57	789.24	828.14
0	0	0	0.28322	0.29705	0	10.153	23.739	73.883	125.41	205.73	278.38	342.94	424.44	504.88	590.17	661.38	738.08	819.89	907.29	963.72	1049	1108.8	1219.3	1264.5	1208.1	1297.2	1315.5	1336	1432.8	1418.5	1503.5	1596.3	1713.8	1830.9	1973	2038.8	2201.4	2376.1	2505	2742.9	2842.2	3036.3	3168.2	3329.6	3496.5	3587	3596	3620.9	3773.1
0	0	0	0	38.852	32.333	69.871	94.965	140.02	178.7	223.79	271.01	319.97	359.57	371.11	460.56	498.38	520.47	559.32	575.42	685.07	714.84	750.4	792.11	825.8	888.88	922.85	1053.5	1097.5	1171.5	1234	1259.4	1360.7	1408.5	1537.6	1606.2	1651.2	1857.9	1986.3	2050.2	2287.4	2408.6	2613.9	2628.5	2759.1	2947.4	3051.9	3150.7	3169.9	3296.3
14.183	15.021	0	0	0	0	1.0547	23.33	46.829	101.13	149.91	213.27	285.18	373.27	427.91	500.24	567.01	665.25	736	846.56	943.72	1042.3	1185.1	1318.7	1401	1445.4	1573.5	1716.5	1773	1899.5	2038.8	2100.2	2283.2	2409.7	2662.8	2831.4	3004.5	3212.8	3356.5	3567.1	3728.7	3852.7	4036	4294.5	4358.7	4511.4	4524.9	4587.7	4699.1	4795.2
5.6844	2.4116	4.4392	0	5.4192	0	0	0	0	0	2.2442	21.012	31.585	85.586	110.18	160.02	192.02	249.91	263.45	338.68	376.64	490.74	553.51	668.17	717.15	864.06	999.01	1114.7	1248.3	1362.8	1461.1	1592.6	1787.7	1926.8	2118.1	2261	2489.4	2705.8	2901.8	3132.7	3369.7	3569.7	3738	3966	4111.3	4280.5	4368.2	4500.8	4569.7	4514.4
6.0939	0	0	0	0	2.417	10.141	27.433	58.003	100.14	148.43	257.49	323.66	389.87	440.2	487.34	561.97	631.7	724.29	802.68	840.9	905.33	987.92	989.81	1023	1086.6	1111.4	1141.8	1203.2	1198.5	1198.5	1250	1250.4	1285.3	1286.7	1332.7	1338.7	1314.6	1327.9	1318.1	1320.2	1335.2	1343.9	1333.9	1363.8	1365.1	1379.3	1370.7	1348.7	1393.8
0	9.3007	0	0	0	5.3933	0	0.61826	0.15719	0	0	0	27.538	36.015	0	0	0	0	0	0	0	4.1074	27.568	85.779	116.49	150.03	183.89	241.29	273.31	339.05	362.55	411.45	454.7	524.51	622.77	706.21	770.91	887.07	935.26	1003.7	1062	1114.1	1172.3	1229	1291.4	1275.1	1307.4	1356.8	1400	1364.1
7.8849	10.884	5.2425	0	0	0	0	18.751	52.588	111.21	200.03	277.54	402.17	502.24	601.43	721.34	815.35	969.23	1099.8	1267.9	1407.1	1568.2	1923.6	1731.2	1805.6	1902.1	1978.9	2069.6	2146.4	2174.3	2288.6	2320.4	2453	2497.6	2554.8	2662.9	2718.8	2827.1	2824	2907	2969	3022.7	3145	3240.2	3256.4	3265.5	3233.8	3225.5	3315.2	3305.8
0	0	0.7508	0	1.1323	6.097	4.9024	2.9213	4.1796	3.6815	10.065	9.6748	17.116	21.864	31.458	35.746	45.87	33.563	43.634	58.485	78.936	116.73	155.55	202.42	246	303.83	383.28	577.43	628.95	672.45	676.64	765.02	830.98	822.35	932.42	989.9	1074.8	1141.7	1178.1	1273.3	1352.8	1392.1	1445.8	1514	1523.6	1570	1630.2	1656.5	1685.2	1712.2
10.166	7.4758	0	0	0	0	5.1285	25.042	64.75	111.95	165.13	230.9	305.1	395.79	456.76	517.79	547.12	621.6	612.17	602.15	663.4	828.72	887.01	920.36	1013.5	1342.3	1457.9	1515.8	1663.6	1790.7	1847.4	2000	2097.6	2154.8	2280.4	2429	2616.6	2733.5	2772.6	2984.7	3172.9	3223.2	3255.2	3520.1	3602	3607.2	3776.7	3878.8	3828.2	3857
13.416	8.1392	0	0	0	2.1773	0	12.279	16.157	21.991	38.265	64.616	81.827	113.06	138.83	162.77	167.2	176.32	226.84	234.34	283.69	323.42	351.06	400.58	409.44	442.17	497.64	516.16	537.28	573.39	611.98	663.86	691.04	753.26	822.45	871.84	961.5	1007.9	1092.3	1159.7	1240.3	1288.7	1364	1366.6	1465.4	1488.6	1522.3	1566.6	1638.9	1635
20.115	17.3	0	0	0	0	0	18.194	26.045	70.463	121.06	164.67	207.64	275.2	313.39	387.58	454.9	559.87	608.64	676.57	755.09	826.67	922.4	1005.4	1106	1150.6	1217.6	1270.9	1316.4	1412.6	1463.4	1530	1575.8	1609.2	1686	1750.9	1791.3	1839.4	1836.9	1907.7	2047.7	1976.4	2005.2	1864.6	1935.5	1881.7	1875	1879.2	1913.2	1903.9
0	0	0	0	1.8594	10.859	7.6377	21.5	44.105	99.471	184.75	259.51	326.55	422.06	492.43	568.34	645.95	724.46	764.68	880.68	968.71	1074.5	1081.2	1189.9	1191.6	1302	1402.6	1464.7	1581.8	1654.6	1668.7	1754.3	1836.1	1997.7	2128.4	2201.8	2371.6	2457.8	2530.4	2603	2768.8	2807.4	2940.2	3029.7	3134	3274.8	3468.7	3518.1	3658.3	4018.3
17.121	17.777	0	0	0	0	0	5.3883	59.894	93.371	135.16	196.55	267.98	374.17	424.6	502.23	551.89	608.78	663.69	767.55	881.59	1005.4	1192.2	1400.5	1569.4	1727.1	1937.5	2128.2	2393.4	2490.8	2607.8	2508.6	2721.9	2722.3	2817.9	3015.4	3215.8	3313.9	3505.2	3729	3854.6	4020.5	4157.8	4378.8	4422.5	4569.6	4685.6	4708.1	4790	4902.5
0	0	0	5.3621	20.561	8.1271	12.986	38.309	44.619	67.299	98.918	137.55	139.53	166.91	171.22	199.84	233.08	252.63	248.62	279.4	321.15	356.46	392.89	479.5	502.32	578.02	602.57	635.21	690.02	725.51	752.41	763.94	773.18	853.75	891.87	898.02	918.59	957.52	970.87	993.92	1003.2	1025.3	1076.6	1064.5	1069.7	1056.4	1091.2	1094.3	1120.3	1163.9
33.346	0.54239	0	0	0	0	0.96734	0	30.581	70.714	126.37	182.69	266.74	324.05	371.08	450.47	556.88	594.3	690.61	777.8	845.78	891.61	977.22	1069.6	1109.7	1186.5	1238.7	1266	1316.3	1381.2	1401.2	1489.1	1474.5	1579.6	1648.2	1695	1754.5	1841	1874.8	2010.8	2052.2	2139.8	2149	2237.3	2251.8	2312.6	2384.3	2442.2	2436.4	2510.1
1.7681	0	0	0	2.328	9.8594	9.8095	23.82	34.246	59.223	99.512	170.48	200.19	261.16	303.35	364.53	432.44	469.94	498.04	593.6	609.56	697.06	793.61	845.2	933.78	1018.6	1061.9	1134.3	1188	1261.2	1278.7	1381.4	1474.8	1555.4	1712.5	1923.5	2002.8	2143.5	2301	2488.5	2651.1	2792.6	2875	3009.5	3135	3233.6	3327.9	3477.7	3353.8	3477.5
22.063	7.9039	0	0	0	0	0	0	0.78558	15.125	46.289	69.165	112.36	139.15	180.61	212.48	267.76	291.44	358.31	380.9	416.29	500.92	545.21	588.74	642.67	744.31	775.49	853.78	942.93	964.98	1012.7	1091.8	1132.2	1174.1	1252.8	1304.2	1350.5	1375.2	1635	1551.9	1702.5	1684.8	1776.2	1785.7	1849.7	1915.6	1930	2017.7	2013.5	2074
14.762	10.446	5.1339	0	0	0	0	0	0	33.861	56.212	71.401	110.62	161.42	180.69	229.77	258.73	327.03	348.89	403.58	486.45	528.05	634.2	680.64	751.57	796.53	877.46	896.71	963.66	1037.9	1060.8	1076.7	1157.4	1143.9	1191.9	1259	1211.4	1257.1	1260.9	1298.4	1279.9	1340.1	1341.5	1342.5	1292.4	1256.6	1242.8	1198.9	1199.5	1192.9
0	0	1.3966	0.55474	0	1.4852	12.227	41.337	81.802	122.24	206.17	294.57	379.51	459.96	568.99	637.43	741.58	837.42	946.17	1055.9	1205.6	1317.9	1440.1	1561.6	1683.4	1815.9	1916.8	2091.3	2321	2229.6	2305.6	2377.4	2529.5	2569.3	2699.8	2784.2	2906	3138.9	3239.5	3357.9	3541.4	3599.1	3711.6	3746.6	3880.4	3980.5	4119.1	4119.1	4210.7	4298
15.37	0	0	0	0	0	8.4432	44.938	94.888	152.06	236.93	304.07	413.97	582.94	712.08	778.42	896.2	1009.1	1127.9	1219.3	1349	1442.5	1633.8	1707.4	1866.2	1995.2	2098	2153.7	2175	2231.1	2326.4	2382.1	2506.3	2440.9	2664.2	2731.7	2932.7	2990.8	3026.7	3256.6	3375.6	3403.4	3527.7	3448.8	3561	3670.2	3610.4	3711.8	3679.4	3647.1
7.2857	7.2546	0	0	0	0	11.337	45.815	91.679	178.91	256.35	355.58	439.9	554.44	661.62	769.18	879.01	978.09	1087	1203.6	1312.1	1391.6	1534.1	1789.6	1843.5	1979.2	2119.3	2197.3	2329.6	2453.8	2596.3	2689.8	2930.7	3119.7	3394.6	3460.1	3697.9	3802.1	4233.8	4292.3	4480.5	4619.2	4797.9	5368.9	5392.3	5579.3	5592.2	5785.5	5745.9	5875.9
24.535	16.903	0	0	0	0	5.6473	24.364	78.036	144.25	221.95	291.68	416.07	494.44	609.83	712.49	793.08	902.71	976.63	1088.7	1157.6	1225.7	1287.3	1315.5	1388.8	1413.8	1493.2	1531.6	1552.8	1546.6	1487.7	1538.7	1577.4	1598.9	1615.9	1651.9	1634.1	1675.3	1642.9	1694.1	1622.8	1678.1	1642	1609.8	1611.3	1651.2	1626.7	1638.9	1672.9	1677.1
15.87	0.62027	0	0	0	7.9481	0	9.9792	10.403	37.074	61.25	88.311	119.15	151.09	177.28	218.59	241.58	284.95	322.55	365.09	396.72	416.67	455.94	511.85	548.03	584.27	605.17	622.82	657.72	696.44	726	780.61	824.92	823.63	897.64	931.97	952.91	1000.3	1070.3	1047.3	1067.7	1077.3	1118.6	1091.1	1044.1	1084.1	1117	1133.4	1130.2	1147.6
13.907	7.4199	1.5421	10.898	0	0	0	4.0059	52.45	54.737	137.19	180.17	217.68	364.38	456.01	544.7	609.06	729.34	839.85	931.02	1020.5	1087.6	1159.6	1236	1342.4	1433.1	1469	1532.7	1590.9	1655.9	1751.9	1846.4	1852.5	1865.1	1914.2	1939.3	1963.2	2033	2112.6	2153.6	2152.5	2096.2	2160.4	2204.5	2178.6	2251.6	2264.2	2251.2	2262.9	2329.4
16.783	6.9426	0	0	0	0	0.41824	17.889	53.016	110.61	170.01	242.52	296.63	343.37	400.61	455.97	508.37	564.56	606.69	686.95	732.61	736.64	789.65	840.33	896.72	900.83	953.85	982.46	1021.8	1038.1	1062.7	1095.7	1127.5	1226.7	1333.1	1381.3	1407.8	1487.6	1522.9	1591.3	1612.5	1681.4	1768.2	1828.7	1864.4	1921.4	1964.9	1986.7	2079.9	2128.1
29.544	27.349	0	6.3987	0	0	0	0	0	0	0	0	0	0	0	0	0	0	0	0	0	0	0	0	0	0	0	0	0	0	0	0	0	0	0	0	0	0	0	0	0	0	0	0	0	0	0	0	0	0
10.366	0	1.37	1.8836	3.2423	0	0	1.0392	14.239	47.764	56.459	110.38	0	0	0	0	0	0	0	0	37.436	75.512	154.35	121.1	183.47	218.84	285.55	336.87	516.27	462.51	500.47	560.8	688.25	764.97	923.13	1011.8	1184.3	1366.1	1494	1661.7	1840.3	1941.1	2143.2	2197.5	2274.6	2362.7	2465.9	2450.7	2506.2	2572.3
0	0	0	1.2378	0	13.06	48.656	102.63	182.15	364.17	513.64	700.83	926.89	1264.3	1444.1	1711.6	1642.1	2167.6	2329	2511.2	2592.8	2816	3098.1	3213	3424.7	3642.6	3768	4054	4137.7	4327.6	4469.6	4692.7	4644.4	4820.9	5129.9	4990.2	5174.3	5328.9	5334.8	5573	5751.3	5945.6	6248.5	6366.9	6304.4	6385.9	6544.6	6621.4	6629.1	6743.4
0	0	0	0	19.499	60.213	131.95	244.04	396.33	620.65	857.72	1041.2	1234.7	1421.1	1571.9	1863.5	1959.8	2193	2372.1	2580.9	2658.4	2857.9	2991.6	3129.6	3379.9	3673.9	3812.5	4066.8	4102.4	4323.1	4429.4	4471.4	4630.9	4840	5003.3	4980.7	5052.4	5068.6	5215.3	5406.5	5225.4	5129.5	5398.2	5399.7	5464.3	5528.8	5709.8	5747.1	5629.4	5628.5
0	0	3.0776	0	0	0	20.758	59.22	129.33	268.84	430.73	619.76	868.98	1073.8	1270.2	1512.5	1627.6	1759	1854.8	2171.3	2264.2	2497.5	2580.4	2870.9	2957.3	3256.3	3410.7	3435.1	3775	3643.4	3812.3	4046.6	4186.3	4264.4	4376.2	3538	4651	4794.6	5060.4	4939.8	5323.6	5114.1	5197.4	5495.1	5543.9	5929.7	5964.9	6154.2	5999.5	5872
7.0798	7.6972	1.1893	0	0	0	0	4.3647	0	0	0	0	0	0	0	0	0	0	0	0	0	0	35.022	85.346	146.28	172.45	207.55	258.21	306.85	380.72	437.78	488.37	552.1	580.88	621.02	706.92	760.66	796.52	769.95	843.42	892.91	923.75	965.24	962.2	1028	1051.5	1037.4	1063.8	1083.9	1081.8
1.8266	3.7203	0	0	0	0	6.1864	22.585	41.134	64.95	88.991	119.38	184.74	193.05	101.02	246.2	298.57	316.53	350.9	382.23	400.26	411.39	429.57	484.35	512.96	531.63	562.01	615.49	618.87	668.47	704.97	733.94	760.79	769.18	788.09	827.62	829.47	877.31	934.94	954.58	960.31	971.48	1044.6	1043.4	1073.4	1095.5	1063.5	1097.7	1127.2	1151
3.2726	5.8894	0	5.3008	0	0	21.065	17.082	34.384	62.612	170.89	170.22	217.23	275.52	362.98	401.48	499.82	541.81	647.75	679.76	732.11	748.24	811.84	825.6	901.62	934.91	978.2	1076.7	1071.5	1134.7	1130.6	1253.7	1260.2	1283.7	1283.1	1304.9	1323.3	1344.9	1362.9	1380.8	1379.1	1357.7	1390.1	1390.2	1380.3	1403.5	1371.6	1427.2	1317.3	1330.1
22.913	17.794	10.636	2.6637	0	0	0	0	31.517	107.97	90.294	208.7	282.78	393.56	576.87	705.23	805.87	919.37	953.9	1073.5	1210.5	1422	1561.7	1594.6	1764.9	1902.4	1968	2121.5	2197.3	2293.3	2389.1	2465	2553.9	2637.9	2720.7	2768.8	2916.7	2982.5	3135	3262.5	3383.3	3506.1	3694.2	3817.8	3999.9	4039.1	4169.5	4097.8	4345.7	4416.8
1.7581	18.775	9.5068	3.4783	0	0	3.4509	0	65.035	119.6	186.92	284.7	330.48	383.8	470.36	574.86	651.15	712.3	758.24	830.81	921.29	960.89	965.03	1010.5	1011.9	1123.3	1096.3	1174.1	1123.8	1135.2	1145.9	1172.4	1283	1256.1	1278	1273.7	1368.8	1446.8	1613.3	1634.6	1727.2	1808.6	1899	2012.7	2062.7	2166.4	2212.7	2364.2	2278.2	2357.6
10.76	3.382	0	4.4303	0	4.7537	0	6.0849	20.617	36.139	68.252	110.14	129.71	172.52	218.92	262.94	301.15	321.36	345.47	419.35	442.34	521.7	626.58	673.93	763.46	859.1	886.94	953.1	1012.5	1056.5	1078.8	1181.8	1209.6	1311.5	1375.9	1432.9	1523.1	1565.5	1682.3	1690.9	1772.8	1835.8	1841.8	1845.1	1884.9	1948.5	1963.1	2054.5	1990.1	2039.4
6.3468	0	0	0	0	0	20.122	49.535	115.77	205.89	340.09	449.81	589.62	723.75	858.74	1020.1	1110.6	1268.5	1387.9	1494.6	1604.4	1706.4	1693	1917.3	1986.9	2004.9	2057.2	2033.8	2078.6	2116	2082.4	1983.5	2085.6	2139.9	2175.4	2229.9	2273.3	2291.2	2271.6	2469.5	2398.5	2445.6	2518.8	2653.5	2631.5	2640.1	2704.6	2773.5	2946.7	2887.2
23.265	13.893	0	1.304	0	0	0	0	6.6989	47.136	91.552	147.94	198.49	283.16	326.11	399.93	453.16	523.06	597.47	651.02	708.86	754.53	844.33	885.49	951.5	1036.3	1079.6	1118.6	1204.6	1228.9	1281.7	1300.2	1348.2	1388.5	1424.4	1431.7	1518.9	1511.5	1569.2	1604.5	1625.9	2037.3	2039.7	1750.9	1766.3	1776.3	1776.7	1794.8	1815.2	1837.8
6.1078	1.1119	0	0	0	0.27588	13.888	69.994	151.02	252.2	371.03	513.47	637.92	802.65	913.24	1136.8	1203.1	1287.6	1455.8	1564.7	1634.7	1750.2	1857.4	1861.8	1920	1981.4	2086.7	2179	2137.3	2282.8	2358.5	2442	2522.8	2571.8	2876.8	2686.6	2818.9	2989.1	3056	3262.8	3360.1	3461	3650.5	3676.4	3689.7	4053.1	4103.9	4080.4	4145.1	4147.6
0	0	0	0	0	5.2564	48.679	123.86	255.07	371.12	531.68	694.41	894.49	1038.4	1184.6	1324	1461.2	1530.7	1554.6	1715.9	1826.8	1950.3	1960.1	1928.2	2013.5	2124.6	2147.3	2254.5	2100.9	2215.8	2297.9	2422.6	2363.4	2425.9	2419.9	2453.8	2449.5	2458.4	2599.7	2517.8	2524.7	2656.1	2545.8	2560	2737.1	2718.7	2602.5	2729	2710	2725.6
19.869	15.737	0	0	0	0	5.6458	22.229	75.22	108.51	183.08	275.79	322.05	405.17	474.61	509.57	583.73	665.06	700.77	757	853.75	898.98	960.56	1109.2	1178.2	1341.5	1384.1	1480.4	1657	1719.6	1765.9	1745.4	1920.6	1998.8	2216.4	2220	2337.2	2424.1	2475.3	2577.1	2680.5	2642.4	2749	2761.5	2867.6	2912.5	2946.8	2997.4	3021.6	3105.9
20.512	13.208	0	2.362	0	0	0	39.478	109.98	197.18	310.64	409.32	534.18	688.73	828.42	961.81	1076.6	1166.1	1289.2	1330.7	1509.9	1622.6	1602.5	1658.3	1830.5	1821.6	1959.3	2055.5	2207	2277.9	2166.3	2068	2242.9	2242.6	2504.4	2563.6	2792.5	2884.2	2972.9	2980.4	3097.8	3218.5	3154.8	3397.7	3312.3	3457.8	3476.6	3846.4	3793.3	3889.8
0	5.197	0	4.9951	0	0.5264	0	0	0	11.032	38.792	41.904	59.865	83.089	100.73	110.28	123.84	150.89	182.1	198.36	219.39	235.37	244.43	270.32	288.79	303.07	276.04	293.78	305.81	312.99	299.2	320.87	308.22	318.07	336.48	325.15	306.29	327.03	339.77	359.19	346.35	372.6	386.16	392.71	398.44	412.67	443.42	468.82	468.98	490.33
9.3522	1.8977	0	6.5225	0	0	0	0	16.15	45.195	71.047	107.99	153.62	178.62	223.22	238.66	282.58	319.62	323.96	395.79	356.97	423.11	469.6	442.79	499.65	542.78	575.32	604.46	623.58	640.59	669.1	693.55	726.93	741.86	783.73	810.21	828.85	864.47	873.31	886.59	892.97	864.08	912.58	927.95	958.22	985.42	1004.8	1018.9	1014.2	1052.5
16.106	22.653	4.1371	0	0	0	0	8.3504	31.47	77.706	119.97	179.44	234.12	341.29	384.7	459.65	507.95	596.16	656.61	741.19	831.61	925.16	1047.8	1092.1	1241.3	1270.1	1367.8	1435.4	1550.8	1613.6	1686.9	1723.3	1849.5	1903.1	1946.5	2026.9	2074.9	2162.9	2189.4	2250.6	2300.9	2350	2377.8	2425.2	2429	2449.7	2391.9	2419.2	2440.4	2411.2
0	0	0	0	1.7453	6.7099	0	1.3054	0	6.3026	20.767	2.117	29.272	28.049	45.882	55.488	61.633	53.522	63.995	83.706	123.99	177.04	184.24	265.76	292.09	362.19	338.76	380.73	438.44	493.16	552.32	596.04	668.93	764.35	875.83	960.77	1129	1242.9	1351.8	1584.2	1646.5	1876.6	1977.3	2095.4	2162.8	2272.3	2504.8	2565.7	2600.6	2597.7
5.8403	5.101	8.3083	3.8992	0	0	0	1.1821	23.894	49.356	88.195	145.2	209.42	285.59	340.81	422.16	477.45	542.1	638.26	713.7	837.6	972.83	1022.9	1175	1312.2	1421.5	1646.5	1752.1	1949.5	1991	2192.8	2365.4	2570.3	2690	2798.8	3006.8	3177.3	3324.7	3561	3650.2	3770.8	3734.9	3931.4	3884.2	3937	4087.3	4161.7	4410.6	4490.4	4533.8
0	0	0	5.5709	15.213	20.396	29.275	29.583	29.828	21.711	29.65	18.827	17.106	6.2575	21.371	36.576	24.932	25.05	36.451	69.979	126.34	243.06	384.44	499.06	657.65	859.41	1110.8	1270.3	1541.7	1651.4	1784.5	2015.9	2170.5	2389.6	2606.7	2781.7	3046	3298.6	3532.3	3736.6	3979.1	4093.6	4259.6	4402.8	4531.3	4697.2	4791.6	4909.3	4947.3	5045.6
1.8536	0	0	0	1.0147	0	10.107	16.166	38.404	82.608	136.24	208.15	241.81	290.93	344.97	511.3	556.94	519.85	603.91	682.37	771.65	891.39	978.13	1120.3	1206.9	1251.8	1394.8	1858.2	1825.2	1749.2	1818.6	1836.7	1916.4	1903.5	2029.1	2097.5	2182.8	2247	2281.6	2246.3	2360.1	2430.2	2509.8	2592.5	2536.7	2554.4	2608.1	2527.2	2547.8	2631.6
12.926	0	0.44977	0	1.7634	0	14.647	59.732	138.21	288.02	459.72	635.18	798.28	974.97	1156.9	1364.1	1477.8	1661.9	1798.1	1987.1	2214.2	2436.4	2528.1	2681	2980.4	3040.4	3262.6	3343.2	3428.3	3563.3	3813.9	3834.8	3753	4033.9	4242	4072	4017.7	4333.4	4734.5	4761.9	5082.2	5276	5456.8	5576.4	5675.3	5708	5838.2	6036.7	6050.7	6154.8
6.8768	6.4202	0	0	0	2.0564	2.0159	19.944	31.439	81.47	110.73	135.68	178.6	237.16	280.62	324.07	388.27	431.77	485.21	635.19	728.53	784.71	847.16	896.79	1003.9	1036	1093.6	1147.8	1206.8	1297.5	1354.3	1362.3	1464.5	1566	1651.3	1751.4	1812.7	1373.1	1455.8	1538.9	1656	1729.6	1793.6	1873.3	1929.1	1895.3	1929.2	1965.9	2022.5	2004.2
30.41	5.22	0	0	0	0	1.6054	19.289	77.246	159.93	251.65	383.89	501.58	603.78	742.59	853.99	986.65	1051	1100.7	1256	1384.9	1459.7	1559.7	1650.3	1752.3	1772	1921.3	1967.9	2069.7	2075.5	2163.3	2125.6	2187.9	2338.3	2294.5	2321	2420.7	2433.3	2480.9	2582	2560.7	2574.6	2572.5	2578.8	2635.2	2688.9	2696.1	2728.3	2740.5	2785.8
20.783	7.494	17.075	0	0	0	0	9.5866	61.344	122.29	185.19	289.65	385.15	499.19	572.36	673.06	825.91	924.74	1092.5	1125.3	1260.2	1347.4	1377.3	1427.3	1481.9	1537.9	1598.7	1563.2	1574.3	1652.6	1667.6	1747.2	1790.7	1886.1	1828.4	1869.5	1792.5	1782.9	1855.9	1908.9	1946.6	2009.4	2078.5	2091.6	2232	2170.3	2253.1	2222.3	2319.9	2311.7
13.133	7.7861	0	0	0	0	0	13.235	44.981	91.058	163.58	246.24	347.75	428.73	551.91	601.42	666.72	760.49	823.04	922.92	998.75	1001.9	1119.4	1070.8	1133.4	1173.5	1261.1	1285.5	1324.1	1273.1	1303.2	1294.4	1302.1	1319.8	1362.9	1334.5	1337.9	1375.6	1368.8	1355.8	1305.7	1365.2	1346.2	1330.6	1375	1320.8	1355.7	1319.8	1315.3	1347.7
0	0.36437	0	4.4177	0	8.8601	13.537	13.45	38.19	57.415	81.644	126.36	175.48	204.18	281.02	330.48	369.8	433.75	451.63	510.43	547.79	656.23	719.92	865.73	925.53	1107.4	1219.7	1364.7	1454.2	1499.7	1550.8	1681.6	1834.2	1930.6	2143	2296.3	2537.5	2917.1	3198.6	3316.2	3782.8	3811.5	4139	4416.1	4491.9	4712.1	4908.3	5149.7	5092.9	5294.9
19.416	7.6102	3.0259	0	0	0	0	0	0	0	0	0	0.43939	30.398	31.973	54.541	66.54	75.126	89.026	102.96	138.81	150.61	248.29	41.409	31.602	21.107	3.3306	0	0	6.03	21.371	31.036	37.169	59.173	104.61	108.89	220.63	159.65	213.03	290.31	273.17	314.71	362.27	414.35	407.34	459.94	424.28	463.19	495.66	471.96
34.346	17.635	0.72642	0	0	0	0	0	0	0	0	0	0	0	19.324	15.709	38.775	49.092	79.195	95.556	118.21	139.87	158.25	145.2	164.12	176.98	189.25	209.13	213.98	206.51	211.01	232.87	244.81	298.67	341.35	384.96	442.76	517.39	593.57	659.57	740.5	805.45	879.66	939.92	1025.1	1081.3	1189.3	1282	1317	1392.8
0	0	0	7.2324	22.548	16.694	37.628	69.945	160.79	240.28	320.36	420.23	562.41	693.88	776.23	894.17	980.07	1058.8	1147.4	1251.3	1315.1	1413.1	1451.3	1492.8	1543.4	1620.8	1641	1652.6	1688.2	1742.7	1735.2	1748.1	1812.9	1815.2	1872.9	1850.8	1901.4	1900.9	1956.3	1952.1	2049.8	2017.1	2101.4	2072.8	2082.2	2157.5	2046	2117.6	2159.2	2173.7
0	1.911	1.0296	0	1.2793	3.1049	0	20.639	40.575	68.457	106.72	124.86	171.17	205.98	253.56	267.92	301.49	325.03	378.55	396.37	435.14	460.57	488.51	505.82	512.72	541.49	583.2	585.24	565.42	608.88	625.66	613.08	681.56	695.72	643.07	672.03	658.54	692.91	717.24	728.93	743.66	749.03	755.05	754.86	765.7	775.56	767.34	773.58	787.95	780.55
0.17496	9.0086	0	1.2515	0	3.8216	2.5666	43.692	128.85	251.56	409.21	569.44	725.08	905.44	1086.7	1291.9	1459.8	1578.9	1759.9	1873.3	2014.2	2092.2	2217.1	2309.4	2381.8	2431.1	2503.9	2537.2	2551.6	2592.8	2600.5	2590.6	2613.5	2590.8	2644.7	2632.4	2588.6	2579.2	2581.2	2604.1	2611.2	2605.9	2644.8	2573.1	2680	2646.6	2598.7	2622.9	2599.1	2600.3
16.634	0.39043	0	0	0	1.3157	4.4841	0	7.1765	32.807	94.487	148.69	206.86	291.76	358.68	470.06	539.3	656.71	728.34	857.02	994.96	1118.2	1187	1346.6	1440.4	1518.5	1524.3	1549.1	1656.8	1665.5	1698.8	1813.2	1823.5	1846.1	1924.1	1912.6	1917.5	1971.5	2045.5	2092	2122.7	2186.2	2159.2	2176.8	2178.9	2168.8	2168.2	2198.8	2202.7	2188.8
32.22	2.0901	25.066	9.1561	0	0	0	33.808	78.045	150.4	157.5	342.94	428.04	593.78	509.69	638.08	850.81	1140.3	1090.2	1075.8	1170.1	1224.6	1314.5	1383.8	1518.9	1514	1542.5	1689.4	1748.4	1802.8	1876.1	1987.9	2112.1	2156.6	2280.4	2298.1	2328.9	2329.5	2495.5	2710.3	2852.4	2766.2	2867.5	2946.8	3078.1	3276	3302.9	3316.2	3366.2	3340.7
17.931	9.1398	0	0	0	0	0	0	0	14.826	27.074	55.046	88.47	111.9	131.64	162.98	201.11	218.44	255.27	325.82	359.99	433.33	545.28	572.83	671.64	772.19	854.42	911.53	1047.7	1033.4	1061.5	1114.7	1193.3	1238.9	1307.1	1356.5	1402.3	1449	1518.2	1553	1625.6	1640.7	1657.8	1698	1750.2	1793.9	1815.3	1852.8	1812.8	1864.1
0	0	6.2455	0.96189	6.4145	0	25.197	47.823	113.18	167.48	263.44	393.94	494.26	616.24	745.3	852.62	822.97	1081.8	1194.2	1276.7	1497.4	1626.7	1800.8	1950.6	2192.7	2323.6	2535.1	2694.2	2927.9	3061.3	3251.2	3447.5	3486	3581	3785.8	3924.5	4114.2	4272	4229.3	4397.8	4549.1	4539.9	4735.2	4879.5	4885.3	4904.7	4873.4	4638.4	4647.8	4209.1
0	0	0	0	0	18.793	83.304	145.1	242.77	357.76	499.33	625.92	776.8	950.27	1046.4	1175	1251.8	1410.7	1489.4	1578.3	1654.8	1666.1	1794.3	1843.7	1965.6	1998.9	2109.3	2191.6	2234.5	2264.9	2267	2348.6	2416	2511.7	2597	2592.7	2693	2749.4	2800.5	2888.2	2936.6	2925.5	2999.2	3099	3104	3188.3	3088.7	3076.6	3110.8	3177.9
0	0	0	5.7376	41.214	89.008	94.985	122.53	193.24	279.67	408.82	555.54	660.07	785.5	926	1049.4	1220.1	1331.6	1464.1	1668.3	1795.1	1947.7	2102.4	2270.2	2399.9	2485.7	2646	2776.7	2764.9	2908.5	2955.5	2998.4	3066.8	3146.4	3168.6	3247	3267.9	3366.2	3408.8	3498	3421.1	3468.8	3481.1	3498	3510.3	3543.2	3522.1	3549	3477.7	3562.2
10.507	3.3981	0	4.1017	0	0	0	11.746	94.721	202.92	401.71	623.75	912.57	1132.6	1465	1772.5	1956	1984.9	2475.5	2437.8	2653.2	2841.3	3057.8	3302.5	3399.6	3505.4	3669.5	3814.7	3888.8	3995.9	4143.5	4099.7	4316.8	4344.7	4591.3	4747.2	4786.1	4874.8	5069	5300.3	5597.7	5779.5	5944	5963.3	6164	6280.9	6395.4	6560.5	6552.7	6661.4
10.99	2.6185	0	1.6091	0	0	0	14.955	53.501	132.47	199.58	292.73	401.56	482.34	601.53	707.43	819.17	881.06	994.02	1097.6	1163.5	1256.2	1395.5	1409.9	1514.2	1602.5	1676.8	1806.7	1845.3	1854.3	1950.4	2031.8	2080.1	2160.3	2167.9	2225.6	2303.9	2348.3	2425	2465.1	2542.6	2563.5	2636.2	2681.2	2781.2	2827.5	2864.9	2917.3	2910.7	3009.1
10.865	6.1627	0	0	0	0	9.0102	20.271	57.282	121.87	181.68	274.61	342.88	397.35	482.44	545.2	582.48	658.28	729.05	879.54	1061.9	1173.8	1444	1621.6	1881	1996.5	2126.6	2330.4	2583	2548	2978	3255.9	3479.4	3754.5	3828.3	3935.9	4027.1	4173.4	4206.5	4316.5	4498.1	4600	4705.1	4769	4809.9	4865.2	4965.6	4895.2	4986.9	5001
43.692	8.385	0.34762	0	0	0	0	0	0	0	0	11.192	27.472	56.602	70.481	109.78	142.32	178.42	186.13	226	267.11	333.77	383.22	468.64	529.43	558.56	646.68	681.49	773.26	761.07	839.31	910.65	956.55	1005.9	1054.5	1105.8	1132.9	1191.2	1230.7	1333.9	1340.1	1408.3	1474.4	1549.4	1545.8	1551	1543.3	1601.2	1603.4	1640.8
32.183	13.53	12.576	0	0	0	1.058	16.9	45.4	105.74	170.22	237.61	304.02	392.45	480.49	506.4	546.65	648.04	729.63	769.07	820.09	883.9	936.8	990.95	1123.3	1224.2	1204.4	1396.1	1483.1	1485.1	1542.5	1490.8	1636.8	1747.5	1806.8	1959.2	2094	2251.1	2395.9	2612.1	2758.7	2877.7	3002	3116.2	3182.7	3124.8	3188.3	3366.3	3308.2	3355.6
2.9358	2.5649	12.169	0	2.4173	0	0.70749	18.878	83.765	157.32	248.64	375.49	461.13	575.91	732.17	814.36	925.13	957.17	1026.8	1077.9	1137.4	1155.8	1217.7	1287	1416.8	1380.7	1463.8	1458.3	1420.8	1481.3	1495	1436.5	1504.1	1544	1544.7	1569	1614.3	1694	1744	1916.6	2015	2081.2	1976.1	2065.6	2181.3	2269.7	2275.7	2362.9	2360.5	2385.6
28.103	7.0324	0	0	0	0	0	93.161	141.8	149.17	234.86	342.93	448.15	575.1	677.71	767.09	909.92	989.7	1092.7	1187.7	1347.5	1431.8	1595.4	1700.6	1807.1	1941.9	2080.2	2126.8	2326	2447.9	2582.9	2649.9	2753.4	2828.3	2921.4	3021.6	3188.2	3324.5	3480.6	3569.3	3580.4	3748.8	3745.4	3845.8	3862.8	3866.1	3867.4	3913	4006.6	4063.9
0	0	0	0	0	14.533	53.411	61.544	95.427	196.31	259.49	324.86	454.54	505.46	623.08	725.96	797.8	938.33	1005.8	1037.9	1091.5	1182.3	1244.1	1287.6	1330.7	1380.2	1389.3	1479.3	1575.8	1627.8	1717.4	1771.5	1875.4	1841.2	1971.2	2031.3	2049.2	2101.5	2094.6	2185.6	2263.3	2281.4	2325.8	2331.3	2340.4	2315	2313.9	2318.1	2319.6	2362.7
13.337	2.9851	2.9705	3.5588	0	0	0	3.3171	30.723	67.964	116.26	154.77	201.59	265.89	324.39	388.28	422.51	458.49	518.51	555.47	596.5	656.92	740.66	796.79	849.79	926.69	1013	1017.1	1075.1	1147.9	1171.2	1215.2	1314.4	1306.3	1390.8	1468.2	1592	1608.2	1672.8	1765.5	1887.2	1927.4	1970.4	2026.7	2063	2161.5	2188.7	2196.1	2281.7	2273.8
19.843	3.9122	2.5743	24.198	0	0	0	32.39	98.387	190.64	282.88	429.11	585.15	719.57	840.07	1038	1100.5	1318.1	1371.4	1503.8	1638.6	1733.7	1886.1	2020.1	2200.8	2330.3	2459.3	2631.8	2635.6	2826.2	2884.7	2905.7	3098.5	3133.2	3365.1	3555.5	3655.6	3863.7	4042.3	4104.8	4273.5	4435.7	4427.8	4525.5	4617.4	4597.8	4615.3	4635.1	4767.5	4838.3
7.9934	7.1856	0	0	0	0	8.3365	76.049	158.38	323.62	510.59	673.6	843.52	1096.4	1280	1493.3	1623.1	1752.9	1970.6	2058.1	2153.3	2209.5	2292.7	2421.5	2507.7	2589	2501.8	2673.3	2707.8	2903	2871.8	2884.2	2935.5	2975.8	3096.6	3198.3	3290.6	3349	3392.1	3663.2	3728.4	3942.2	4155.7	4214.3	4279.7	4335.3	4428.3	4543	4627.5	4695.9
16.39	8.1483	0	2.837	0	0	0	0	0	0	3.9402	7.0825	12.947	23.878	18.805	39.876	40.945	67.188	88.913	110.56	178.51	263.11	338.86	439.46	537.44	606.27	720.14	879.73	1004.5	958.4	1098.8	1084	1211.5	1490	1643.7	1641.9	1841.8	1882.1	1969.2	2135.9	2301.5	2424.3	2541	2552.7	2777.1	1892.9	2051.8	1981.9	2054.7	2084.4
0	0	2.7517	0.60528	0	0	6.2606	0	9.3056	7.3547	25.974	39.28	42.025	62.971	76.622	71.853	89.013	107.97	114.15	142.32	176.93	215.39	253.74	292.45	354.78	415.32	477.69	512.24	528.68	583.69	634.63	668.88	765.15	843.34	929.24	991.5	1084.8	1153.5	1286.2	1357.4	1471.7	1545.3	1624.3	1723.7	1802.9	1948.2	1930.6	2000	2107.1	2144.9
0.44016	5.9941	2.6293	0	0	0	6.9132	12.182	71.029	128	209.01	414.64	440.27	565.69	708.51	839.8	734.96	1082	1194.3	1280.8	1401.1	1547	1671.8	1675.2	1778.6	1846.1	1814.9	1879	1950.7	1955.7	1669.5	2158.5	1812.2	1824.8	1899	1920.7	1923.4	2421.9	2042.2	2113.7	2128.9	2174.2	2257.1	2251.5	2343.6	2275.1	2199.5	2220.3	2419	2471.3
0	0	6.0374	11.085	4.2631	0	0	48.776	74.62	127.09	199.92	300.35	379.9	504.71	573.79	658.07	787.34	828.57	944.4	1041.2	1100.1	1167.4	1279.7	1305.5	1403.2	1493.3	1544.7	1580.6	1611.1	1662.6	1664.5	1753	1834.6	1884	1983.9	2020	2100.5	2164.6	2215.3	2278.5	2335	2344.6	2509.4	2550.2	2583.1	2625	2542.6	2590.8	2648.4	2698.6
0	0	0	0	0	15.703	8.8956	3.9333	0	0	0	0	0	0	0	0	0	0	0	0	27.056	74.606	151.54	210.38	301.29	377.2	461.97	539.24	614.94	679.97	764.99	866.97	1000.2	1146.8	1232.7	1352	1460.3	1545.5	1706.2	1815	1934.8	2084.1	2179.6	2365	2483.2	2296.5	2631.1	2733.7	2656.1	2846.9
12.268	4.6238	5.8304	0	0	0	0.97122	31.044	68.719	145.71	222.11	297.33	371.65	487.81	549.2	594.64	673.7	719.31	780.78	845.05	928.23	960.58	1065.6	1086.3	1131.8	1189.4	1180.2	1247.1	1263.5	1341.6	1349.4	1377.1	1449.9	1497.9	1581.2	1620.1	1612.8	1645.6	1749.2	1867.3	1932.7	1994.6	2082.2	2214.5	2323.9	2471.4	2416.7	2497.1	2632.7	2661.7
28.65	6.3606	0	0	0	0	0	6.5042	47.777	107.89	175.4	253.26	333.37	382.55	473.61	563.25	608.26	665.52	694.45	768.48	814.96	865.13	922.84	681.4	1001.2	1072.4	1099.1	1143.8	1225.1	1264.5	1304.1	1291.6	1332.1	1301.7	1393.8	1502.7	1527.1	1501.8	1494.4	1602.7	1625.7	1767.8	1804.7	1650.2	1795.3	1872	1867.7	1904.2	1934	1976.4
0	0	0	0	15.455	18.785	38.478	29.45	78.425	112.71	204.81	324.93	438.71	561.92	543.35	570.77	613.43	742.55	917.96	922.93	1105.7	1267.2	1224.8	1312.1	1532.6	1669.7	1721.6	1868.6	2046	2103.4	2376.8	2440.9	2644.8	2899.9	2961.7	2947.5	2941.4	3064.8	3166.4	3400.3	3530.6	3647.1	3751	3801.7	3813.2	3962.5	3918.4	3917.6	3936.5	3936.2
9.1839	3.3449	3.348	6.9123	0	0	0	2.5638	19.421	35.783	71.604	99.142	141.27	184.78	208.67	234.32	277.49	318.56	326.45	353.34	391.33	460.2	485.43	545.53	642.7	744.18	821.08	924.12	995.36	1083.8	1211.3	1279.4	1465.8	1497.1	1619.3	1756.6	1906.6	2181.6	2390	2536.1	2108	2226.8	2228.5	2463.3	2702.4	2858.1	2948.6	2921.9	2932	3125.8
0	29.386	0	0	0	14.965	10.955	25.031	117.91	252.69	402.11	564.85	707.32	988.06	357.2	1204.1	1554.9	1570.8	1612.2	1657.8	1852.5	1934.8	1825.3	1881.4	1917.1	2155.1	2199.1	2198	2296	2231.6	2156.6	2118.7	2230.5	2249.4	2298.4	2342.8	2370.2	2482.8	2587.3	2644.6	2685.8	2816.9	2894.9	2916.8	2942.3	2976.2	3008.1	2956.8	2444.6	2501.1
9.2152	5.7991	0	3.3116	0	0	0	10.279	7.4165	12.681	19.108	27.294	37.847	47.166	62.54	74.032	73.824	73.534	94.291	96.786	138.18	141.92	167.5	198.38	225.38	256.66	276.7	300.48	326.36	334.55	362.48	368.51	407.68	403.2	421.93	428.88	448.88	447.55	480.32	499.32	520.17	530.35	548.18	556.74	563.88	581.04	593.71	605.13	642.02	632.97
11.402	13.982	0	0	1.4865	0	0	7.177	38.673	64.298	139.57	206.31	319.35	354.25	510.53	592.01	678.83	725.12	789.25	900.4	902.89	987.84	1090.5	1097.3	1172	1267.1	1305.7	1316.8	1402.1	1490.1	1476.2	1532.4	1555.9	1562	1612.3	1670.7	1671	1735.8	1807.5	1829	1830.4	1819	1823.2	1891	1957.8	1990.4	2033	1983.6	2009.2	2037.9
17.281	0.72308	0	0	0	0	25.526	55.061	93.177	168.36	266.17	339.78	431.95	521.23	604.95	659.6	724.88	781.2	905.61	1086.2	1260	1529.2	1816.5	2130.8	2407.8	2713.6	2967.5	3193.8	3455.7	3598.2	3757.8	3990.2	4149.6	4278.1	4362.4	4355	4304.3	4345.1	4351.4	4544.3	4335.8	4453.8	4550.5	4267.4	4344.8	4367	3923.3	4070.3	4006.6	4195
19.659	19.09	7.5224	0	7.6544	14.245	0	13.857	62.025	152.36	235.57	425.2	518.8	709.62	826.97	951.61	1107.2	1242.7	1347.4	1408.7	1482.7	1525	1745.6	1868.9	1933.4	2157.9	2253.3	2393.3	2423.5	2545.7	2588.2	2661	2815.3	2940.5	3059.1	3227.4	3472.4	3530.1	3656.6	3829.2	3944.9	4029.3	4227.6	4406.8	4435.1	4545.9	4613.4	4749.8	4916.1	4954.6
10.584	3.4225	0	0	3.252	0	0	1.8563	31.592	90.321	162.99	243	370.13	560.21	641.59	834.16	984.34	1112.4	1268.4	1415.2	1595.2	1449.5	2090.5	2247.4	2587.9	2864.1	3042.2	3126.8	3427.1	3552.5	3637.7	3787.9	3980.3	4342.4	4468.1	4757.2	4504.6	4798.8	4976	4829.2	5278.6	4984.7	5192.9	5164.3	5038.5	4977.4	5592.8	5486.5	5220.8	5726.1
7.8705	0	0	0	5.3095	0	2.9873	0.35645	9.2862	15.715	16.71	36.481	49.162	64.203	62.202	88.948	90.944	100.82	133.93	154.53	183.16	209.59	263.5	291.42	369.43	374.03	504.22	515.06	625.73	672.65	762.41	812.4	854.46	880.8	968.16	996.88	1062.9	1170.5	1265.5	1368.1	1476.3	1549.4	1633.4	1705.8	1755	1782.7	1829.4	1930.7	1939.1	2009.7
13.674	6.5869	1.8929	0	0	0	2.6944	24.781	44.213	97.478	137.41	187.47	237.91	286.26	334.91	382.84	447.6	595.89	630.17	684.56	739.42	802.47	858.72	943.48	1027	1041.2	1077.6	1098.8	1190.3	1229.2	1270	1300.2	1363.1	1399.2	1438.7	1455.1	1452.8	1505.1	1538.2	1597.2	1727.5	1724.7	1724.3	1098	1083.4	1089.8	1053.3	1036	1030.5	1008.6
0	0.46118	0	0.040678	1.2739	0	6.1054	5.612	22.181	44.334	66.062	94.838	134.99	184.38	226.47	284.51	337.48	377.8	445.24	529.88	607.69	735.33	859.02	956.94	1057.1	1190.6	1271.3	1465	1559.2	1668.6	1733.1	1822.8	1941	2057.1	2209.7	2297.1	2528.8	2618	2686.8	2930.8	2997.4	3165.7	3243	3380.4	3481.8	3608.2	3777.5	3821.4	3892.7	3924.9
21.089	1.9713	0	0	0	0	0	9.9959	22.032	49.795	77.473	125.87	169.25	205.4	242.08	261.54	326.55	335.16	377.63	470.22	478.6	544.49	640.47	675.55	761.03	845.55	877.35	969.64	1039.2	1089.5	1111.1	1166	1234.9	1189.6	1238.7	1314.2	1389.7	1408.8	1406.2	1464.2	1488.5	1504.1	1505.5	1564.4	1592.3	1613.6	1619.7	1632.8	1617.9	1648
0	0	0	26.476	0	82.32	68.141	126.6	153.02	171.81	217.39	241.57	277.41	277.42	320.38	317.61	349.35	407.57	511.86	664.92	747.95	829.2	906.95	970.05	1016.3	1047.2	1081.6	1109.5	1129.1	1189.8	1187.9	1206.1	1237.8	1290.7	1299.8	1250.4	1317.9	1298.8	1332	1287.5	1324	1319.9	1266.9	1286.2	1329.4	1254.1	1305.2	1331.3	1285.3	1295.4
29.263	8.678	0	0	0	0	0	0	10.576	7.329	12.574	38.901	49.564	70.014	87.553	106.14	131.27	129.97	158.06	199.42	183.84	209.46	265.86	282.65	302.07	360.17	387.25	416.42	444.64	461.11	493.41	532.61	557.19	598.25	631.99	684.78	757.56	784.77	813.36	809.56	792.48	808.31	823.48	843.54	879.25	898.79	924.49	977.57	946.09	975.45
2.4151	0.68425	0	7.4648	0	0.60687	0	0	0	0	16.712	57.176	94.038	153.45	200.74	262.78	322.47	389.24	451.45	539.99	641.73	697.56	786.32	872.82	958	1128.4	1301.1	1494.9	1661.5	1637.1	1779.2	1831.9	1835.8	1779.4	1829.1	1750.7	1802.1	1807.4	1886.7	1864.5	1963.7	1930.7	2008	2048.5	2226.6	2410.1	2435.1	2488.5	2522.7	2543.5
0	11.624	0.69611	0	2.2179	0	7.0272	7.9644	29.325	64.553	119.43	172.76	251.07	338.28	428.34	475.87	557.26	635.54	694.7	820.89	896.53	1023.9	1185.9	1252.9	1355.1	1553.5	1626	1691.6	1849.6	2010.6	2065	2257.6	2364.8	2370.9	2437	2675.9	2814.8	2863.7	3004.2	3084.1	3240.5	3234.3	3238.1	3224.7	3247.9	3338.5	3411.6	3356.2	3368.8	3357.4
10.758	5.8361	0	0	0	2.7031	0	0	5.6709	21.779	47.089	69.707	109.88	123.13	185.43	223.67	277.08	319.72	360.69	416.96	452.63	550.46	595.71	663.54	757.51	801.8	853.62	891.95	943.7	951.65	1000.2	976.83	1055.2	1092.6	1111.4	1167.8	1171	1174.2	1237.3	1253.3	1234.5	1266.4	1342.1	1319.1	1334.6	1313.3	1318.7	1318.9	1309.6	1308
14.932	0.72048	0	0	0	1.4722	5.4486	0.30812	9.0778	4.2547	24.541	32.152	45.87	55.718	66.435	90.161	110.87	148.76	168.41	212	255.56	297.78	361.33	449.36	510.55	557.4	616.73	687	752.62	802.17	839.57	869.3	926.57	1039	1072.4	1104.8	1162.3	1189	1216.5	1268.9	1284.3	1305.9	1331.9	1364.4	1397.8	1379.7	1415.1	1433	1433.6	1439.4
14.578	5.2906	11.436	0.49089	0	0	0	0	2.3126	6.1442	15.421	35.439	54.63	54.683	76.895	103.84	141.91	126.01	163.51	199.11	261.29	338.59	416.24	496.03	553.26	635.85	750.6	865.82	956.49	1094	1129.6	1234.9	1383.6	1517	1629.6	1652.3	1760.6	1854.6	2058.7	2195.2	2345.6	2427.6	2522.7	2656.2	2651.8	2842.7	2860.5	2856.9	2951.4	3085.3
0	0	0	0	0	2.5096	5.9605	28.574	73.821	133.86	229.19	320.79	448.29	541.86	652.29	790.05	881.27	959.26	1101.8	1197.7	1321	1408.6	1508.4	1612	1706.9	1851.7	1962.3	2087.4	2154.8	2230.3	2373.1	2493.6	2647	2813	2930.7	2880.3	3182.3	3222.3	3260.2	3436.3	3484.7	3540.2	3670.1	3745.7	3889.7	3897.4	4109.7	4181.8	4254.4	4282.8
16.578	0	0	11.971	9.7414	0	3.1215	25.208	42.04	70.43	122	163.89	212.8	272.75	340.47	386.9	438.88	467.43	529	545.51	575.98	677.6	750.95	787.5	909.35	878.66	964.77	1032.5	1106.4	1148.7	1193.2	1180.1	1276.5	1257.7	1286.9	1312.5	1411.7	1477.1	1504.9	1596.2	1552.8	1586	1626.8	1628.4	1656	1653.6	1662.2	1618.1	1608.1	1586.2
4.2954	2.6992	5.4755	0	0	0.181	4.3423	21.15	35.028	87.175	185.64	274.93	391.43	493.04	542.37	673.07	700.8	841.79	932.01	1086.1	1205	1319.5	1472.6	1746	1883.9	2086.9	2151.1	2281.4	2430.9	2549	2708.4	2810.6	3045.8	3373.2	3413.2	3560.3	4155.2	4291.1	4658.1	4811.3	4789	5084.4	5335.7	5477.3	5547.9	5658.2	5905.9	5957.7	5724.6	5954.2
37.649	26.501	18.319	0	9.0089	0	0	0	60.033	173.88	287.23	451.66	589.73	772.88	930.18	1073.4	1206.5	1062.6	1233.4	1238.3	1442.4	1547.9	1678.3	1902.1	2000.6	2177	2343.2	2479.5	2571.5	2637.4	2775.9	2806	2954.4	3093.3	3094.4	3268	3425.5	3422.7	3693.8	3836.8	3787.2	3920.4	4104.3	4244.2	4443.9	4545.7	4510	4461.2	4545.7	4680.9
0	1.284	0	0	0	7.5946	7.5828	9.6831	18.936	29.139	32.63	19.749	16.447	18.638	7.6345	14.915	17.892	28.566	38.349	64.212	67.621	85.552	121.74	196.44	184.16	223.89	230.64	273.6	313.28	376.02	378.39	433.19	477.86	500.09	527.22	569.08	638.35	705.33	783.75	722.14	795.17	886.37	925.26	974.98	1089.5	1093.7	1101.6	1115.6	1159.1	1183.9
21.913	8.3013	2.3779	0	0	0	0	0	0	0	0	0	0	0	0	0	0	0	0	5.4225	10.675	61.275	146.75	210.17	285.66	409.69	502.7	558.91	696.99	712.56	821.15	861.53	985.75	1018.2	1089.8	1184.3	1240.6	1331.2	1395	1427.7	1406.8	1451.7	1516	1564.6	1613.9	1565.7	1522.1	1575.3	1586.2	1653.7
19.556	16.063	0	0	0	0	0	34.68	92.339	198.84	314.85	493.68	623.1	813.06	992.17	1134.4	1334.7	1469.8	1675.7	1811.6	1987.2	2099.5	2374.8	2512.9	2717.9	2953.4	3098.3	3309	3464.3	3445.5	3672.8	3832.9	4086.6	4181.3	4166.1	4501.4	4606.9	4793.4	4873	4900.3	5025.2	5136.4	5364.6	5444.3	5542.6	5682	5884.9	5913.3	5987.4	6081.4
0	0	0	12.258	32.048	64.332	70.102	112.46	129.13	173.05	207.67	258.13	237.29	375.83	406.02	454.64	498.92	549.92	597.94	671.37	688.06	719.08	815.2	886.39	954.8	998.67	1043.2	1124.1	1152.5	1201	1278.2	1349.8	1371.6	1439.2	1482.7	1602.4	1619	1716.1	1769	1827.3	1968.1	2055.6	2153.5	2189.7	2377.6	2532.5	2500.6	2602.2	2631.1	2709.4
18.675	1.2778	2.9486	0	0	0	0	0	0	0	0	5.3145	5.2672	2.1848	6.9256	19.198	33.704	45.591	41.434	85.301	127.28	178.17	227.85	324.79	374.11	434	497.06	548.08	603.8	683.61	750.68	777.37	853.77	953.81	1036.9	1124.1	1202.1	1298.7	1361.9	1464.1	1572.6	1650.6	1700.1	1790.9	1817.5	1874.4	1941.5	1943.1	2034.7	2080.8
10.056	0	0	6.9005	0	0	0.59159	18.975	36.504	51.161	84.8	111.08	148.24	168.73	195.21	235.95	262.08	293.37	312.18	335.61	366.81	420.86	474.76	574.58	620.48	684.13	750.7	837.12	900.05	979.26	1050.5	1159	1203.8	1286.9	1359.9	1513.2	1604.5	1740.4	1815.6	1912.9	1857.1	1887	1987.7	2018.4	2057.8	2078.7	2078.5	2114	2130.3	2207.3
3.997	0.68226	0	0	0	13.262	5.1738	12.621	0	9.169	0	0	0	0	0	0	0	0	0	0	0	19.125	69.353	116.68	171.35	208.02	265.36	312.31	377.96	426.59	501.83	539.99	665.73	620.6	669.06	786.49	807.4	862.78	871.12	951.94	992.7	1066.2	1161.9	1179.2	1221.2	1212.5	1274.8	1343.2	1349.8	1438.8
0	0	1.7279	1.9777	7.4221	2.5813	9.6719	21.178	70.128	108.01	169.21	237.19	308.72	367.13	446.63	519.44	586.84	649.8	707.39	700.8	781.21	814.31	887.82	925.67	967.97	1037.4	1076.5	1172.4	1167.4	1252.3	1291.2	1332.9	1348.3	1306.8	1309.1	1341.2	1346.6	1330	1391.6	1440.1	1478.6	1525.1	1558.5	1589	1610.6	1704.4	1727.9	1675	1724.8	1699.6
0.67713	0	2.1209	0	0	6.3377	13.536	32.498	86.41	164.17	268.73	369.2	556.76	667.66	837.77	935.46	1061.3	1192.4	1264.3	1390.2	1514	1688.9	1848.7	2066.1	2153.5	2260.4	2469.3	2590	2713.1	2899.4	2935.9	2970.1	3114.2	3243.1	3242.9	3259.5	3215.9	3353.2	3447.2	3486.5	3511	3551.4	3651.2	3680.7	3615.8	3754.1	3755.8	3901.1	3844.7	3945.5
16.437	11.552	0	0	0	0	0	0	0.28263	13.614	25.844	45.332	73.828	111.43	138.12	165.57	195.06	240.02	256.15	288.67	316.15	339.57	366.44	408.42	431.55	434.96	447.91	453.05	451.53	453.58	470.63	450.56	457.08	454.98	438.41	454.48	449.3	456.06	450.52	507.68	485.48	504.3	494.24	506.42	513.5	470.69	460.77	455.64	462.51	474.08
0	0	0	59.562	69.271	140.93	180.2	178.14	218.78	254.84	267.05	288.82	352.04	344.69	461.1	483.87	553.83	591.06	645.47	747.02	777.29	825.51	916.21	968.03	986.61	984.21	1064.8	1170.3	1272.1	1210.5	1261.2	1327	1386.1	1428.6	1403.8	1392.2	1419.4	1404.6	1449	1487.4	1494.5	1571.5	1599.1	1622.4	1699.4	1747	1954.4	1870.6	1828.8	1819.7
10.81	11.145	0	0	0	3.5485	0	19.172	51.495	116.77	210.17	290.53	413.54	580.21	664.29	852.79	1006.1	1186.5	1225.8	1442.6	1571.4	1882.7	1542.7	2241.6	1817.4	2490.4	2080	2875.1	3035.7	3117.4	2640.6	2605.5	2732	2800	2969	3007	3032.5	3092.6	3131.9	3222.8	3293.6	3253.7	3361.9	3413.4	3456	3490.3	3527	3615.3	3560.9	3546.7
28.167	16.302	18.85	0	0	0	0	0	21.957	60.457	112.83	200.38	297.82	407.99	490.71	585.02	655.56	713.49	813.09	877.63	1046	1092.5	1244.2	1325	1410.3	1490.6	1551.5	1630.4	1607.4	1737.3	1797.4	1887.7	1940.9	2230.5	2303.2	2353.8	2620.3	2765	3039.7	3228.9	3321.4	3496.1	3852.4	4111.3	4173.3	4417.4	4364.2	4373.7	4753.7	4686.6
8.1427	0	3.9542	0	0	0	2.5646	0	6.359	36.795	55.896	66.698	118.04	165.74	204.23	260.3	313.5	379.37	456.1	540.66	587.31	743.9	947.95	1071.3	1190.1	1319.3	1514.5	1715.8	1786.9	1744.9	1818.7	2091.1	2177.6	2332.7	2447.9	2487.1	2722.3	2612.2	2850.6	2889.7	3002.3	3342.8	3198.6	3165.2	3391	3525.5	3567.7	3605.5	3707.8	3639.3
9.7957	6.6331	0	0	0	3.5931	3.0546	0	29.275	71.151	145.97	195.59	240.25	301.39	363.47	405.02	461.55	519.6	560.13	610.08	600.33	639.17	659.02	710.77	701.14	666.43	665.08	676.03	767.1	693.57	686.06	702.04	721.81	765.08	800.86	873.66	902.36	922.06	951.65	1006.2	994.68	1133.5	1170	1206.7	1245.9	1262.7	1330	1346.7	1392.8	1424.8
16.643	15.233	0	3.8988	0	0	0	0	0	0	0	0	0	1.1218	58.894	52.047	64.402	47.268	83.329	92.915	92.27	110.41	166.89	143.5	157.08	171.98	171.83	215.01	227.21	233.12	263.35	264.21	319.3	373.83	344.29	369.37	385.64	379.62	439.3	500.56	503.44	559.14	531	581.52	625.38	629.87	688.07	769.92	738.27	776.33
0	0	0.45159	33.148	3.2755	3.5595	8.0795	0	6.1982	15.472	27.358	39.657	69.702	107.52	151.54	185.69	223.6	264.39	327.93	329.83	433.85	540.59	658.46	753.48	924.4	1034	1209.3	1281.9	1421.6	1524	1749.5	1843.5	2026.7	2080.8	2198.1	2331.3	2433.1	2623.4	2780.5	2822	3034.4	3142	3285.9	3271.7	3421.2	3557.3	3613.5	3654.3	3815.7	3791.4
15.799	0	0	0	0	1.775	7.6554	0	0	0	7.5523	32.948	19.195	15.246	16.865	12.287	22.524	10.402	27.106	31.056	60.244	52.966	94.85	105.01	145.32	122.53	40.877	64.926	39.699	56.812	44.206	80.318	98.857	154.03	229.03	291.99	325.27	379.95	445.42	561.44	606.13	709.2	786.27	871.91	885.45	900.49	958.86	919.73	939.11	1018
18.186	9.243	0	0	0	2.1534	9.0122	46.245	94.641	187.9	279.97	390.04	524.54	657.81	839.4	1000.2	1169	1249.4	1420.2	1053.2	1185.5	1266.2	1404.9	1552.2	1703.4	1801.1	1879.1	1995.8	2104.8	2170.5	2277.4	2266.8	2409.4	2455.3	2482.7	2610.7	2587.7	2654.5	2743.3	2822	2922.4	2966.6	3049.1	3160.8	3230.7	3305.7	3249.5	3301.1	3301.4	3379.3
4.5663	1.7844	0	0	0	0	9.6414	67.77	154.03	271.38	400.11	542.75	680.24	839.33	966.36	1082.8	1227.4	1320.5	1493.6	1620.8	1681.2	1780.7	1813.1	1830.2	1832.5	1938.7	1955.1	1920.5	1893.8	1988.3	1988.7	2007.9	2001.3	2094	2064.2	2046.5	2044.8	2048	2092.1	2063.2	2100.8	2084.7	2107.6	2128.1	2100	2111.9	2114.5	2113.8	2118.8	2096.8
0.61807	0	9.9351	5.2036	0	0	9.7209	46.071	124.1	240.3	377.86	508.01	1033	1219.9	1401.2	1568.3	1702.4	1927.1	2086.4	2238	2397.8	2557.8	2772.1	2833.1	3642.8	3077.2	2673.4	2788.5	2769.9	2828.2	2949.4	3049.3	3110.4	3126.7	3145.7	3175.3	3204.3	3181.8	3191.1	3200.8	3122.7	3143	3162.5	3101.1	3138.8	3134.7	3085.4	3055.4	3040	2975.1
11.004	1.767	0	1.2794	0	0	0.75298	21.056	56.142	96.3	146.31	202.37	254.56	304.34	343.74	396.01	395.93	449.51	484.72	548.26	592.4	641.82	777.33	807.6	888.24	1017.8	1064.3	1133.1	1260.6	1327.3	1339.1	1451	1496.3	1580	1665.6	1737.2	1771.8	1842.6	1951.3	1940.5	1988.1	2062.4	2090.1	2103.4	2143.3	2148.8	2180.7	2195.6	2169.5	2217.8
0	0	0	0	0	27.679	97.142	166.14	278.88	403.7	554.37	718.29	941.65	1102	1304.9	1488.9	1603.3	1766.2	1983.1	2086.3	2249.4	2332.4	2494.5	2568	2635.1	2698.2	2677	2805.9	2809.8	2905.1	2913	2898.1	2932	2905.9	2983.6	3003.3	3065.3	3002.6	3044	3039.5	3051.3	3018.4	3025.8	3051.4	3038.9	3038.3	3018.5	2958	2962	2993.5
0	0	0	1.8505	4.0073	6.8775	20.98	55.983	120.32	207.04	322.24	435.09	547.33	701.04	828.94	955.53	1075.3	1198.1	1299.6	1400.1	1521.4	1663.2	1825.3	1921.4	2018.8	2189.7	2353.9	2770.1	3007.2	2611.7	2786.7	2869.9	3010.6	3118.5	3281.7	3414.5	3527	3672.2	3750.9	3988.2	4148.9	4157.4	4175	4242.6	4255	4296.2	4345	4318.3	4448.2	4428.7
32.324	9.1816	14.483	0	0	0	0	8.0691	31.358	88.069	143.42	240.28	309.63	426.58	523.4	622.98	710.36	833.49	964.85	1050.5	1153.7	1250.3	1320.5	1329.2	1364	1394.5	1362.9	1694.3	1705.3	1678	1524.6	1512.9	1549.3	1715.1	1774.4	1751.6	1824	1911.8	2040.7	2183.6	2383.9	2398.6	2609.4	2687.9	2868.4	3002.3	3021.5	3082.4	3262.2	3365.6
0	0	0	9.5593	2.5309	1.2407	0	11.168	19.218	39.915	78.559	109.65	151.62	175.16	217.08	305.56	256.01	304.6	297.46	347.15	426.17	471.53	532.06	586.68	689.12	774.6	874.71	977.04	1055.8	1127.3	1146.3	1201.3	1261.3	1436	1437.3	1411	1487.1	1510.7	1690.3	1588.5	1701	1727.8	1736.7	1675.7	1727.4	1738.6	1760.4	1807.2	2057.1	1802.3
33.099	26.087	0	0	0	0	0	0	32.182	101.88	152.91	221.01	275.66	339.85	378.34	503.99	503.88	574.98	639.32	720.76	755.63	817.58	903.59	1016	1008.5	1086.4	1208.5	1333.9	1389.2	1432	1489.4	1493.1	1628.2	1748.3	1915.7	1915.9	1903.4	1991.5	1998.9	2039.6	2141.1	2153.3	2327.2	2372.5	2394.2	2422.4	2526.4	2583.4	2456.4	2394.2
0	0	0	17.635	45.727	77.183	117.84	149.89	203.12	259.84	354.77	444.99	516.73	584.83	712.14	766.36	910.55	963.94	1013	1103.4	1106.3	1219	1262.7	1296.9	1309.7	1469.3	1467.5	1543.3	1554.9	1568.6	1563.3	1606.4	1590.9	1667.7	1569.2	1708.8	1732.2	1740.3	1760.2	1816.8	1840	1862.1	1886.3	1925.1	1962.7	1955.9	2003.3	2061.4	2003.3	2062.5
7.5608	0	1.7408	0	0	3.0424	3.4482	11.983	41.001	81.588	133.07	184.59	260.9	339.43	430.65	523.54	583.85	660.77	742.66	839.48	946.46	874.35	887.55	924.9	1012.5	1115.7	1155.2	1245.4	1343.1	1360.6	1463.4	1521.6	1574.1	1682.9	1711.7	1816.4	1935.6	2019.3	2034.8	2188.9	2258.8	2317.8	2330.6	2390.7	2374	2321.1	2413.4	2355.4	2387.1	2364.5
0	0	0	2.4221	12.061	10.114	8.6627	32.914	43.91	61.935	74.117	83.279	93.336	108.46	124.02	124.85	145.61	151.92	147.54	176.95	200.58	218.82	303.03	267.8	308.96	369.47	382.36	403.28	427.3	443.76	464.42	486.8	525.63	607.99	655.1	742.43	852.51	951.06	1053.7	1144.2	1264	1389.4	1498.6	1554.9	1701.2	1743.2	1839.3	1887	1920.5	2020.5
25.311	11.451	0	0	0	0	0	2.3614	27.795	48.794	104.09	131.76	176.06	212.74	269.63	425.69	481.99	395.79	432.58	479.33	579.95	637.47	742.06	831.09	929.01	1017.1	1046.4	1207.5	1321.6	1389.4	1474.8	1605	1702.3	1906.9	2051.6	2248.7	2462.1	2571.3	2900.2	2918.8	3116.4	3234.5	3384	3549.9	3735.8	3768.9	3963.3	3983.2	3920.5	4291.4
3.6666	3.0166	0	6.164	0	0	0	7.4049	38.017	71.078	110.41	179.66	238.3	285.3	346.15	430.56	518.11	567.09	631.44	755.49	963.02	1055.8	1053.4	1129	1191.8	1324.3	1347.9	1473	1489.7	1566.9	1610.7	1659.1	1769.3	2150.2	2163.5	2245	2321.9	2369.7	2528.2	2578.4	2748	2792.1	2892.2	3068.7	3128.8	3172.4	3186	3170.4	3190.4	3257
0	0	0	0	45.514	90.609	80.202	103.16	170.48	216.09	259.67	320.98	374.22	445.2	484.57	743.71	799.77	662.56	777.12	823.55	946.72	1013.2	1105.4	1243.2	1306.4	1396.1	1491.3	1582.4	1591.3	1802.3	1855.6	1987.8	2060.1	2143.5	2275.4	2333	2491.4	2560.8	2670.8	2834.5	2973	3044.4	3173.3	3308.7	3487.6	3443.2	3570.3	3654.4	3660.6	3662.1
6.4336	0.40481	0	9.6004	0	0	0	22.562	44.849	91.843	169.21	248.85	355.13	477.63	605.2	742.36	882.64	924.98	1035.2	1171.4	1265.6	1392.7	1570.1	1710.5	1897.5	2004.6	2137.9	2439.4	2736.3	2429	2617.3	2754.6	2930.5	3085.5	3234.2	3378.6	3638	3843.8	4021.3	4263.4	4496.8	4663.6	4804.7	4984.9	5169.7	5297.8	5281.5	5439.3	5626.7	5611.3
0	0	0	0	0	0.43042	58.66	115.81	198.08	296.86	415.07	589.57	747.26	952.68	1066.5	1230.2	1313.1	1336.1	1503.7	1502.4	1682.3	1690.9	1765	1959.6	1999	2252.1	2342.3	2442.9	2602.5	2604.2	2701.2	2675.9	2771.9	2911.7	2976.2	3037.5	3123.6	3235.6	3233	3264.7	3266.4	3318.7	3350.6	3310.3	3431.1	3465.3	3430.8	3493.8	3243.2	3284
0.39578	0	0	0	0	5.1762	22.422	68.252	105.27	185.87	226.77	311.71	356.89	430.71	489.24	574.9	599.92	669.61	741.52	825.86	874.2	1009.3	1130.7	1200	1213.6	1307.7	1374.5	1478.3	1557.2	1592	1658.9	1715.2	1766.2	1838.3	1831.1	1862.3	1884.8	1914.7	1889.1	2000.7	2020.4	2086.1	2114.1	2078.8	2024.8	2087.2	2034.4	2027.9	2017	1984.8
18.758	13.01	0	0	0	0	0	0	0	29.044	57.989	74.648	90.818	114.57	0	0	0	5.3539	4.5644	29.464	53.476	79.305	133.72	198.96	233.23	247.23	264.82	277.42	340.56	422.41	482.08	514.7	574.27	623.17	673.9	758.76	807.45	889.73	976.37	1090.1	1130.4	1265.5	1312	1353.6	1372.3	1427.7	1462.4	1490	1564.5	1502
0	0	7.1662	10.224	0	0	8.5448	20.005	2.1855	0	0	0	0	0	0	0	0	0	0	0	0	0	0	3.5514	9.3292	20.785	21.512	57.632	117.56	158.47	180.72	235.82	271.37	337.55	399.41	474.9	574.07	716.92	842.65	967.24	1132.8	1250.1	1439.2	1540.5	1633.1	1862.7	1916.1	2049.3	2148.9	2233.4
28.773	13.243	0.80152	0	0	0	0	0	0	0	0	0.48109	10.272	2.1275	10.652	13.477	31.305	53.79	41.134	74.767	65.375	100.58	174.91	180.41	291.3	378	387.64	442.89	516.97	539.72	585.53	644.59	682.6	757.65	782.79	855.39	873.05	917.87	968.8	1038	1053.8	1056.6	1105.8	1142.7	1153.6	1165.3	1202.7	1201.4	1188.7	1214
25.093	12.086	0	0	0	0	0	0	0	27.706	46.813	89.16	140.46	206.44	264.58	305.97	369.02	494.96	553.8	636.26	723.66	796.42	892.52	883.45	955.27	1030.2	1073.9	1104.5	1144.1	1191.5	1150.3	1199.7	1254.7	1245.1	1256.9	1259.8	1266.5	1307.1	1328.5	1268.9	1248.1	1272.2	1290.3	1295.7	1318.3	1299.7	1258	1331.4	1306	1316.8
10.211	0	0	36.904	22.389	0	0	71.146	186.65	385.96	484.22	645.61	805.03	1044	1155.4	1722.9	2324.5	2321.1	1852.1	2429.1	3092.8	2240.8	2858.9	2637.8	3194.3	3457.4	3167.8	3745.1	3987	4129.1	4277.5	4126.9	4484.6	4569.7	4788	4963.5	5187.9	5205.1	5339.4	5387.2	5569.3	5588.3	5703.8	5486	5597.9	5741.6	5780.9	5677.9	4592.2	5437.8
0	0	0	0	10.955	67.01	109.48	196.85	302.31	367.16	449.56	561.06	689.53	791.54	901.65	1014.4	1074	1195.7	1278.2	1347	1453.1	1591.8	1762	1950	1978.4	2130.9	2249	2409.1	2458.5	2554	2578.9	2632.7	2810.6	2756.1	2827.5	2834.7	2993.4	2992.6	3208.9	3408.5	3547.9	3699.7	3927.2	4106.8	4195.9	4392.9	4537.8	4637.5	4694.6	4865.9
11.33	4.5317	0	0	0	2.2829	5.9619	43.926	81.6	134.37	171.75	280.3	320.86	427.19	508.29	575.83	624.93	707.47	739.87	830.22	830.03	912.92	1008.3	1088.9	1122.4	1189.7	1223.2	1304.7	1335.4	1377.2	1451	1425.9	1447.1	1492.5	1537.4	1575	1593.6	1612.4	1593.1	1602.7	1627.8	1619.4	1705.1	1631.6	1657.3	1676.3	1657.3	1700.4	1656.4	1669.5
12.257	13.146	0	0	0	0	0	36.054	96.838	185.17	304.27	452.79	622.28	613.36	901.23	1104.5	1304.2	1469.2	1627.3	1828.6	1976.1	2119.4	2123.8	1850.4	2019	2324.4	2396.9	2487.7	2691.3	2845.4	2887.9	2846.4	3059.4	3164.1	3522.6	3597.3	3763.7	3935.7	4073.6	4356.3	4668.7	4835	5104.5	5429.7	5669.9	5834.6	6057.4	6184.1	6387.8	6644.9
15.495	10.97	0	0	0	0	0	5.62	24.019	59.631	97.117	149.41	181.72	232.81	284.67	345.47	394.37	451.36	489.78	543.9	635.8	692.59	794.21	856.74	956.89	1049.2	1107.5	1185.5	1247.6	1289.8	1378.4	1469.9	1553.4	1694.2	1681.3	1736.9	1820.4	1939.5	1989.9	2029.9	2060.9	2149.9	2182.1	2216.9	2268.5	2245.4	2281.2	2259.1	2289.8	2300.3
0	0	0	0	0	0.28082	21.395	61.171	137.56	224.79	353.96	481.42	609.02	754	862.92	1012.9	1366.1	1277.2	1399.1	1529.5	1609.5	1814.9	1866	2015.4	2156	2250.7	2362	2684.4	2850.6	2554	2758.4	2835.7	2980.3	2927.3	2931.2	3024.5	3002	3115.4	3054.1	3107.6	3128.1	3106.9	3155.9	3151.7	3146.9	3217.2	3166.6	3211.8	3217.7	3214.9
0	11.248	0	0	11.946	0	29.22	68.547	167.54	263.54	443.7	529.66	696.55	822.02	1005.7	1125.2	1223.3	1364.4	1488.1	1642.8	1726	1760.9	1798.1	1818.2	1839.9	1888.9	1911	2022.6	2392.4	1999.4	2022.8	2106.9	2183.8	2193.6	2251.8	2284.8	2296.8	2377.6	2468.7	2508.5	2574.4	2588.7	2648.6	2676.7	2763.9	2791.5	2778.6	2910.8	2833.9	2846.7
2.0538	0	0	4.584	0	0	5.5	22.58	71.201	150.88	256.73	390.51	506.35	681.52	817.63	984.06	1078.7	1190.8	1316.7	1423.9	1544.3	1654.5	1842.9	2019.5	2037.6	2227.6	2371.1	2561.9	2740	2723.4	2885.1	3078.1	3176.7	3128.3	3060.4	3039.1	3168.1	3277.8	3404.2	3581.1	3585.7	3616	3816	3835.9	3827.1	4040.1	3987.5	3958.8	4021.2	4272.7
0	0	0	0	16.278	0	14.747	34.619	95.014	175.88	266.66	383.25	470.48	611.99	732.65	866.99	1012.8	1103.9	1218.4	1326.5	1433.8	1611.1	1812.5	1931.4	2102.5	2342.4	2405.9	2557.5	2713.6	2848.1	3090.3	3194.6	3257.7	3581.3	3741.5	3893.9	4100.5	4297.6	4539.7	4649.4	4822.1	5012	5136	5178.9	5271.1	5369	5523.3	5654.4	5686.2	5694
20.376	14.922	0	0	0	0	0	0	0	0	0	0	0	0	0	0	3.8203	11.8	7.5702	0.50743	26.767	43.832	50.165	99.987	129.91	153.91	150.21	175.25	210.53	250.24	258.67	262.25	301.21	353.73	376.09	414.26	428.53	452.81	481.59	504.14	605.1	595.17	589.98	627.97	640.55	658.48	623.01	658.6	546.49	591.55
0.02079	4.996	0	0	0	0	5.8161	21.379	37.712	94.332	153.14	220.19	319.7	378.57	484.48	588.48	705.75	809.54	983.71	1069.8	1249.1	1296.4	1440.9	1623.6	1769.5	1928.6	2094.9	2223.1	2271.5	2462.8	2584.1	2712.9	2787.6	2892.3	2962.5	3100.7	3228.6	3345.3	3408.4	3560.6	3620.9	3641.8	3774.4	3721.4	3785.9	3830.6	3829.9	3928.1	3951	4010.5
2.1694	2.7819	0	0	0	0	18.301	64.3	121.93	206.91	335.63	441.44	584.48	693.67	815.89	918.59	979.7	1176.3	1306.9	1409.4	1474.7	1611.4	1770.4	1864.7	1989	2149.8	2276.5	2341.4	2483.3	2526.7	2659.1	2810.2	2753.1	2898	2725.2	2963.6	2862.1	3154.4	3280.4	3279.3	3211.3	3438.2	3473.1	3546.9	3446.8	3542.8	3499.6	3595.7	3618.6	3687
0.93667	7.1847	1.1452	2.44	4.3032	0	0	0	0	0	0	0	0	0	0	0	0	0	0	0	0	0	0	0	0.42505	28.118	41.008	68.542	102.26	86.369	111.56	137.05	182.09	218.42	278.52	350.88	420.04	511.78	596.2	716.75	766.13	868.21	984.39	1074.6	1157.4	1259.7	1265.9	1323.1	1383.4	1433
4.5325	8.8976	0	0	0	0.082417	6.4125	38.055	62.358	126.68	176.4	244.11	326.26	395.46	464.83	543.38	560.7	684.19	729.48	828.47	931.75	1032.7	1141.9	1221.7	1353.3	1409.6	1458.8	1542.9	1654.3	1708.7	1773	1866.8	1916.9	2001.5	2068.3	2149.9	2229.8	2289.7	2433.8	2515.5	2623.8	2632.9	2691.5	2812.3	2761	2806.4	2868	2877.1	2968.4	2933.4
17.898	20.532	4.0783	1.8012	0	0	0	0	0	0	0	0	0	0	0	0	0	0	0	0	0	0	0	9.302	51.898	54.659	48.788	44.281	125.8	113.79	119.72	141.19	213.43	270.66	354.12	461.11	544.47	667.8	756.79	922.04	1035.7	1198.3	1294.7	1473.8	1543	1576.8	1667.4	1726.8	1833.4	1842.2
20.143	19.201	0	0	1.808	0	0	0	44.194	174.57	250.78	363.97	452.09	493.66	727.73	877.16	913.45	1056.6	1014.9	1150	1283.5	1456.6	1577.5	1788.5	1799.8	2067.7	2224.1	2491.6	2695.6	2732.4	2885.7	2922.8	3085.2	3201.5	3309.2	3373.5	3468.6	3425.7	3518.8	3581.9	3679.2	3292	3353.9	3354.2	3366.5	3373.2	3327.2	3329.3	3396.6	3421.8
9.8557	0	0	0	0	0.84245	9.1246	23.951	57.707	119.07	155.61	221.28	278.74	358.01	432.17	497.9	588.31	573.81	573.33	601.15	699.25	743.76	795.54	899.51	960.36	936.4	973.24	941.89	964.38	918.71	935.91	951.12	1014.8	1075.8	1095.6	1139.6	1194.6	1284.6	1337.1	1422.6	1528.3	1618	1732	1757.4	1882	1863.6	1876.9	1970.2	2010.4	2050.5
0	0	0	0	4.9302	2.4825	27.614	56.609	114.78	221.26	315.74	424.22	591.63	748.72	934.46	1123.9	1251.2	1333.4	1480.1	1728.8	1770.9	1853.2	1937.3	2120.2	2098.2	2181.8	2300.3	2365.2	2580.7	2464.2	2657.1	2598.4	2696.3	2810	2998.6	3205.9	3390.8	3361.2	3523	3674.4	3794.7	3991.9	3857.8	4153.1	4301.4	4281.4	4318.8	4384.1	4678	4601.8
3.1588	0	0	2.263	0	0	5.519	5.5663	8.6998	13.548	9.3626	5.3124	12.232	10.135	0	0	0	0	0	0	1.0156	29.846	91.661	150.81	223.64	302.6	387.96	473.32	542.52	636.7	721.98	823.51	902.6	944.89	1024.4	1108.5	1158.3	1240.2	1379.2	1461.8	1531.5	1573.9	1685.4	1630.1	1660.9	1764.8	1799.7	1884.2	1920.5	1970.6
0	0	15.367	12.857	2.4237	3.5911	0	0	0	15.587	40.279	70.558	86.55	121.77	124.83	162.88	154.93	186.17	190.34	218.53	284.99	294.69	331.52	428.14	457.31	545.79	537.92	600.78	710.1	786.18	704.91	762.31	893.4	914.86	750.97	793.48	835.33	900.12	996.12	1065.2	1110.6	1169.3	1225.1	1270.9	1314.9	1348.1	1297.2	1358.2	1424.2	1387.5
21.762	17.361	0	0.031519	0	0	0	0	0	0	0	0	0	0	0	0	0	0	0	0	38.501	52.606	70.732	122.28	153.74	219.42	243.65	331.33	408.03	380.86	469.49	487.52	582.6	638.04	761.94	828.31	879.58	984.29	1061.9	1190.9	1343.4	1460.8	1652.5	1708.5	1826.4	1991.3	2155	2299.7	2271.9	2424
0	0	0	0	9.0595	29.981	54.291	89.153	170.58	240.71	391.57	541.69	624.24	747.57	795.77	893.07	944.31	1085.3	1127.3	1136	1322.4	1373.5	1436.1	1517.3	1607.5	1637.9	1718.8	1806.7	1873.3	1888.3	1902.3	1944.2	2000.1	2105.7	2148.8	2289.7	2352.4	2451.6	2532.7	2551.1	2667	2726.3	2761.6	2773.5	2865	2908.5	2923.9	3004.5	3016.4	3142.5
15.226	6.2145	0	1.8481	2.2068	0	0	0	7.6443	25.469	40.363	45.127	39.361	66.153	75.17	100.14	113.56	154.48	213.5	275.16	381.28	509.07	636.52	833.33	1002	1203.8	1389.3	1481.3	1712	1946.8	2093	2208.3	2407.3	2546.8	2818	2868.5	2935.5	3087.5	3161.6	3314.4	3489.4	3480.3	3713.7	3791.3	3931.9	3949.8	4060.1	4119.6	4122.8	4162.6
4.7752	0	0.18015	1.1509	2.3865	0	1.1206	5.6949	0.47067	14.272	35.919	44.938	44.378	56.842	63.938	74.859	77.104	74.319	101.65	104.13	120.73	144.69	212.36	236.7	294.08	360.16	421.24	482.43	542.16	644.1	719.46	780.35	813.36	905.23	932.05	994.92	1053.8	1140.5	1242	1219.6	1270.3	1267.1	1349.7	1351.5	1400.2	1518.4	1480.4	1641.4	1408.7	1452.7
0	0	15.237	2.7763	0	0	13.415	13.887	63.482	132.38	234.79	370.78	562.84	822.57	982.38	1188.1	1387.3	1545.2	1781.9	2018.6	2152.4	2525.2	2747.9	3158.2	3272.1	2753.1	3758.4	4127.8	4307.6	4524.3	4219.8	4530.1	4714.9	4831.9	4410.5	4768.7	5344.2	5163.7	5741.4	5837.8	5775.6	5884.9	5945.8	6092.2	6243.8	6357.8	6343.5	6221.6	5930.6	5883.6
18.366	9.7342	11.673	0	0	0	0	0	0	20.831	41.897	78.448	90.852	139.3	169.67	224.84	275.79	303.55	405.11	472.53	592.94	696.79	810.72	971.93	1103.6	1217	1379.2	1510.6	1714.1	1845.3	1966.4	2133.1	2238.5	2379.3	2444.9	2579.6	2706.8	2828.8	3090.3	3298.9	3569.1	3611.8	4036.9	4249.8	4302.7	4456.1	4445.6	4130.1	4014.4	3835.3
12.525	0	0	0	0	10.334	9.3404	22.841	57.075	95.313	163.98	224.47	293.86	350.28	433.77	497.96	589.57	627.51	713.35	776.64	873.63	944.01	1014	1101.6	1206.5	1207.7	1283.7	1358.4	1462.4	1511.8	1546.2	1579.1	1682.8	1812	1870.9	1956.1	2067.2	2140.4	2177.7	2248.4	2278.7	2337.7	2425.9	2476	2537.8	2509.6	2570.6	2607	2579.5	2598.6
0	7.3207	3.103	7.1578	0.38168	0	8.1828	0	0	0	0	0	0	0	0	0	0	0	0	0	0	6.2962	47.525	94.03	165.85	212.36	263.34	344.2	377.84	434.94	492.3	534.33	632.09	686.25	565.88	594.85	490.07	702.55	546.1	893.02	578.22	662.31	1056.5	910.73	936.65	915.89	790.27	820.76	1023.4	1101
0	0	0	0	0	27.719	74.532	140.08	208.67	283.26	399.73	467.99	614.83	644.35	810.85	888.42	1015.8	1072.3	1172.9	1255.5	1304.3	1360.4	1405.9	1487.9	1618.5	1705.7	1813.2	1876.1	1883.6	2005.2	2093.7	2204.1	2436	2459.7	2595.5	2672	2804.9	2977.1	2983.9	3109.2	3161.4	3244.8	3334.6	2335.2	2312.1	2401.7	2395.4	2444.2	2404.8	2450.7
17.18	5.1304	0	3.5078	0	0	0	23.229	51.549	107.67	163.04	254.2	354.8	439.38	510.69	685.64	827.79	963.09	1153.6	1340.3	1600.5	1881	2086.8	2325.3	2729.9	2950.5	3129.9	3241.8	3556.7	3663.9	3751.4	3839.1	3961.1	3970.3	4064.4	4313.9	4254.7	4328.5	4355	4339.1	4374	4374.4	4392.7	4283.7	4456.6	4484.7	4508.9	4495	4446.8	4478.2
0	0	0	4.402	12.745	19.81	20.722	83.542	137.49	207.02	298.93	407.39	506.87	667.25	806.67	939.93	1051	1132.8	1231.7	1302.5	1441.4	1495.2	1600.2	1676.9	1763.9	1882.4	1944.4	2058.1	2135.3	2150.1	2185.8	2315.8	2405.8	2518.5	2550.4	2720.7	2839.2	2984.3	3060.4	3202.9	3284.3	3247.5	3499.3	3470.6	3469.2	3377.3	3524.1	3706.6	3786.1	3820.6
5.4156	8.2835	0	1.9061	0	0.90445	0	7.2211	45.088	89.482	143.74	206.48	299.93	395.67	469.75	526.56	585.72	674.23	721.05	861.24	882.21	937.35	978.68	1041.3	988.64	1062.8	1113.9	1126.3	1112.1	1114	1150.8	1167.3	1231.2	1235.5	1271.5	1314.9	1358.1	1334.4	1398.5	1432.4	1424.7	1449.1	1459.5	1509.2	1522	1501.9	1550.6	1629.6	1370.2	1369.2
0	11.661	0	0	0	9.1144	6.1733	5.9738	4.2744	4.4872	0.72672	2.013	18.801	0	6.4742	0	9.2894	6.2458	10.507	16.255	23.586	33.912	40.693	43.85	62.516	64.175	75.642	95.548	111.73	140.08	118.2	135.65	167.63	185.79	275.9	325.07	417.56	487.61	576.32	682.7	763.44	816.8	912.29	970.9	1271.4	1213.5	1136.7	1410.5	1426.3	1513.1
0	1.5599	0	2.4198	0	0	4.5724	48.789	113.35	227.1	319.27	445.68	569	713.37	879.77	957.15	1093.2	1245.3	1352.9	1383.7	1509.8	1597.1	1673.6	1754.9	1829.2	1847.9	1960.9	1917.5	1958.3	1965	2058.8	2026.1	2045.6	2088.6	2064.8	2089.5	2069.3	2088.9	2098.1	2085.5	2112.7	2100.6	2083.8	2058.9	2052.3	2058.4	2042.1	2008.1	2069.9	1975.1
0	14.324	4.5448	0	0	0	2.9379	1.6045	22.044	17.629	51.099	66.872	87.127	114.56	141.37	164.33	192.6	204.75	237.3	286.52	333.09	407.56	471.43	531.01	629.68	724.57	793.5	859.48	923.64	1025.3	1060.6	1161.7	1247.7	1293.7	1412.9	1471.2	1566.4	1652.5	1726.3	1836	1904.1	1999.6	2144.8	2198.2	2251.3	2323.1	2390.4	2403	2517.1	2530
19.88	0	0	2.7651	0	0	13.208	50.651	119.1	219.67	328	464.72	606.86	758.76	873.38	1023.8	1099.2	1182.4	1333.2	1394.1	1490.6	1632.1	1753.3	1898.6	2082.5	2193	2222.5	2894.3	3046.7	2714.9	2757	2774.8	2952.3	2973.1	3234.4	3272.4	3280.8	3574.3	3591.4	3761.5	3830.1	3788.4	3856	3884.6	4030.7	4188.9	4134.5	4019.6	4127.3	4091.1
9.2732	0	0	0	0	0	10.25	33.984	61.735	106.18	156.77	214.13	272.94	343.09	409.21	464.96	482.94	559.4	657.39	674.69	737.71	783.46	789.68	833.74	857.38	884.29	892.08	913.47	924.5	941.64	975.81	979.91	989.67	1090.8	1099.3	1000.2	1024	1023.7	1219.2	1197.8	1056	1049.9	1063.5	1059	1176	1040.9	1054.7	1039.3	1040.5	1049.2
25.832	25.256	0	0	0	0	0	0	58.002	134.09	209.6	324.13	438.49	560.62	664.35	769.28	921.85	984.62	1109.6	1170.1	1335.3	1492.9	1681.1	1838	2118.2	2328.8	2502.3	2736.3	2975.4	3140.3	3215.3	3290.3	3394.1	3645	3912.8	3775.6	4015.2	4208.9	4445.2	4345.9	4525.2	4559.6	4713.5	4692.5	4956.1	4911.8	4875.2	5005.7	5051.5	5169
9.2617	0	5.0024	2.2168	0	0	0.9356	3.1002	35.362	49.287	96.557	158.75	238.85	322.21	374.76	434.96	477.1	560.06	633.7	691.94	784.65	898.9	966.75	1057.8	1115.8	1254.1	1413.6	1506.5	1674.1	1749.1	1758	1801.6	1915.3	2006	2086.8	2105.9	2287.7	2370.3	2414.3	2526	2621.5	2685.2	2739.7	2803.8	2847.4	2902	3000.3	3063.1	3071.9	3124.1
17.285	7.8765	0	0	0	0.18095	0	0	28.95	63.133	96.479	137.44	156.24	220.71	244.78	298.88	291.76	339.61	399.58	424.57	503.56	559.44	635.67	727.05	814.06	940.98	1048.5	1188.6	1438	1427.9	1538	1653.1	1758.7	1889	1981.4	2100.3	2180.2	2299.5	2401	2470.3	2564.4	2651	2748.2	2778.5	2832.7	2888.6	2926.7	2928.3	2954	3085.6
0	0	0	0.52038	0	0.37995	13.175	49.697	138.95	223.71	351.81	455.69	616.13	764.74	913.37	1007.4	1159.9	1292.5	1361.5	1479.3	1581.1	1674.4	1758.5	1854.8	1818	1967.3	1914	1960.1	2011.6	2038.9	2034.1	2121.4	2217.3	2211.4	2299.2	2397.9	2633.8	2831.2	2944.2	3133.6	3317	3377.2	3559.8	3774.1	3958.9	4039.5	4217.3	4265.9	4368	4396.8
1.2537	3.7636	1.9387	0.39743	0.22859	0	0	0	12.26	34.279	71.652	118.66	177.61	234.16	284	372.23	440.15	497.33	566.48	658.28	754.44	842.13	969.13	1058.2	1163.3	1264.6	1318.3	1423.9	1476.4	1564.2	1629.7	1755.2	1828.4	1904.1	2057	2166.3	2292.3	2444	2572.9	2710.9	2841.6	3008.5	3099.6	3151.6	3231.7	3331.4	3455.8	3491.6	3580.7	3711.2
5.0108	9.3373	0	0	0	4.3518	0	21.919	33.308	67.187	89.7	121.25	158.81	200.49	241.82	293.85	339.09	391.89	401.15	432.91	508.58	561.41	629.39	711.33	784.46	821.62	887.22	943.47	1041.4	1064.1	1169.3	1208.4	1281.2	1275.6	1336.4	1419	1424.5	1512	1569.3	1598.7	1639.6	1673.9	1731.1	1747.5	1711	1692.5	1679.7	1714.4	1729.9	1755.6
0	0	0	0	0	0	79.179	127.09	170.63	263.93	329.24	465.16	610.46	705.58	747.54	837.73	933.04	1018.7	1171.2	1230.7	1426.7	1492.3	1648.8	1874.3	1946.6	2057.3	2220.8	2341.8	2569.2	2727.9	2674	2734.4	2902.3	3000.4	2442.9	2603.9	2790.2	3055.5	3121.8	3265.4	3348.4	3457.9	3600.9	3582.4	3647.5	3662.5	3716	3753.2	3837.5	3857.4
14.312	0.12456	0	0.98248	4.233	2.9348	0	0.54333	0	0	0	0	0	0	0	0	0	0	0	19.058	42.734	53.185	56.951	91.22	107.96	125.19	124.3	154.39	156.52	145.82	173.67	175.91	185.38	219.48	198.42	186.2	202.45	191.51	205.16	207.83	223.87	214.25	229.48	242.33	251.18	260.05	249.24	240.66	255.07	263.7
15.537	11.129	0	6.6661	0	0	0	0	20.037	26.306	59.342	110.45	149.57	189.09	213.29	236	291.01	309.56	322.99	410.59	389.12	443.06	507.48	463.66	497.34	544.7	538.44	570.93	555.6	549.67	555.89	567.48	571.61	597.94	624.97	680.93	699.28	747.31	731.89	744.07	773.1	784.05	823.94	813.91	845.91	840.32	871.87	862.23	858.98	886.18
26.898	3.9916	0	0	0	0	0	0	0	0	0	11.539	12.86	21.869	18.348	16.598	16.304	27.235	30.208	37.923	61.289	68.445	113.7	157.52	178.5	241.64	237.65	302.75	345.19	385.79	411	421.76	467.53	522.85	567.57	615.15	674.62	710.09	784.63	868.36	898.4	994.3	1018.3	1118.2	1164.9	1213.9	1292.5	1319.7	1379.2	1440.8
0	0	0	0	13.58	18.666	8.792	12.209	58.645	63.072	107.22	170.41	214.42	248.57	299.01	317.27	362.54	397.73	426.46	495.42	499.1	538.28	651.35	716.31	849.68	885.65	959.89	994.07	1039.4	1098.8	1103.1	1135.7	1187.4	1194.8	1225	1282.9	1296.5	1338.8	1380.4	1380.1	1426.9	1440	1435.6	1450.5	1468.6	1515.6	1499	1516.2	1487.7	1492.4
30.742	7.1347	0	0	0	0	6.3481	20.681	85.021	152.33	273.54	406.93	572.39	706.95	841.48	998.87	1134.7	1252.5	1393.4	1480.9	1675.5	1828.3	1933.3	2129.6	2320.4	2494.8	2651.8	2710.1	2805.3	2918	3075.4	3107.8	3150.4	3333	3395	3481.7	3586.7	3635.4	3795.4	3823	3867.8	3984.2	4097.3	4100.1	4172.9	4253	4252.9	4343.2	4363.1	4451.2
14.379	6.0441	0	0	0	4.9119	25.651	38.687	84.533	113.89	179.75	243.66	309.87	383.35	448.77	526.48	572.36	644.98	691.01	788.56	880.39	928.06	958.03	1069.8	1122.1	1193.1	1205.2	1265.8	1288.9	1298.5	1218.8	1248	1290	1324.9	1348.5	1361.6	1414.4	1429.1	1477	1493.5	1521.6	1568.8	1593.2	1606.2	1655.4	1692.5	1737.1	1789.1	1845.1	1898.9
0	4.1778	1.8131	0	0	0	0	0.71653	0	0	0	0	0	0	0	4.2515	0	14.718	40.889	85.105	115.7	175.49	271.7	355.74	464.37	546.6	637.94	721.41	798.52	819.86	913.22	961.71	990.57	1130.7	1188.4	1264.4	1307.9	1457.3	1505.8	1603.4	1589.2	1801.2	1819.9	1873.1	2141.3	1996.3	2119.2	2136.6	2142.5	2222
22.863	0	10.881	0	0	0	0	38.497	109.01	176.05	280.12	377.43	465.96	579.25	693.91	745.41	858.71	955.13	1043.8	1119.3	1233.6	1360.8	1543.6	1674.6	1848	1986.9	2074	2284.9	2435.9	2524.6	2630.7	2773.7	2851.9	2850.1	2918.2	3036.6	3053.1	3225.3	3410.1	3541.6	3741	3788.9	3896.5	4007.6	4158.6	4149.4	4215	4331.4	4440	4460.7
0	0	0	0	0	15.818	23.24	60.206	72.985	131.27	148.37	173.44	200.41	234.42	251.13	264.21	292.14	320.19	328.75	346.36	380	426.16	487.69	558.2	631.25	685.64	712.23	772.1	812.43	885.87	948.71	976.79	1076.3	1123.3	1174.4	1276.6	1343.9	1420.9	1438.1	1527.4	1584.8	1606.4	1667.2	1439.5	1555.4	1679.3	1668.1	1761.8	1770.5	1812.6
20.766	5.5587	0	0	0	0	0	0	14.063	37.526	72.056	111.93	165.11	183.46	254.7	302.91	356.31	405.73	466.29	553.53	631.34	720.38	875.05	949.66	1077	1226.6	1312.6	1412.7	1507.5	1654.8	1716.7	1703.2	1839.5	1792.5	1914.5	1980.8	1982.6	1976.5	2076.2	2103.4	2191.8	2193.3	2176.7	2195.5	2174.8	2211.1	2212.5	2198.7	2237.5	2514.6
2.7552	17.881	0	14.482	0	0	0	0	0	0	0	0	0	0	0	0	0	0	0	0	30.173	44.113	89.589	135.02	190.95	272.85	328.33	377.38	465.3	541.08	557.3	683.3	750.13	786.01	874.55	999.29	1035.3	1086.3	1202	1293.4	1358.9	1436.2	1459.4	1535.2	1565.5	1639.6	1673.3	1715.2	1783.5	1836.4
11.747	0	0	0	4.6527	8.8971	17.501	43.41	102.65	169.94	278.99	392.99	512.63	621.21	752.63	882.08	1037.4	1129.5	1281.3	1350	1522	1476.7	1661.7	1714.4	1799.8	1893.3	1855.1	2010.7	2191.9	2350.6	2347.8	2329.2	2356.2	2394.8	2373.4	2424.2	2461	2504.8	2552.1	2619	2580.9	2667.1	2726	2694.3	2644.3	2667.8	2704.2	2713.7	2705.4	2792.4
11.53	2.6035	0	0	0	14.015	0	0	0	32.097	69.255	129.47	146.18	237.47	279.22	332.62	396.98	486.84	531.02	576.26	639.42	721.63	817.69	928.11	1006.4	1085	1194.9	1260.3	1346.2	1458.6	1549.8	1615.5	1713.4	1748.8	1837.1	1984.5	2024.9	2111.4	2205.3	2280.7	2403.4	2351.1	2406.5	2479.1	2500.8	2514.3	2504.7	2537.7	2569.9	2577.8
0.61925	4.1713	1.0329	0	0	0	3.4289	27.863	66.497	143.71	230.56	304.37	411.35	488.92	611.15	690.65	789.82	890.93	980.37	1077.9	1122.9	1207.1	1295.4	1339.6	1397.6	1453.7	1503.8	1532.4	1552.3	1631.2	1638.4	1690.5	1705.8	1739.4	1751.9	1778.7	1851.7	1923	1981.9	1981.6	2024.1	2050.9	2126.9	2107.5	2164.4	2217.2	2239.6	2303.1	2300.4	2356.8
0	9.0859	0.26794	0	12.144	0	0	0	0	0	0	0	0	0	0	19.873	20.479	0.92601	31.869	43.857	83.097	176.23	255.91	363.35	437.6	616.77	765.78	868.61	1020	1145.2	1320.1	1408.1	1554.6	1676.7	1803	1963.7	2175.8	2416.2	2631.9	2911.2	3304.6	3522.7	3368.2	4158.5	3434.3	4646	4580.4	4859.7	4887.9	5093
13.291	1.3284	0	0	16.489	0	0	11.253	54.435	149.9	253.45	359.38	450.96	563.91	667.13	758.9	853.71	993.26	1107	1221.7	1332.9	1358.8	1428.8	1546.2	1620	1762.4	1771.4	1883.3	1918.3	2082.5	2068.4	2071.3	2189.8	2389.6	2641.9	2711.4	2706.9	2916.7	2975.4	3105.2	3297	3500.7	3778.3	3892.1	4053	4207.8	4317.6	4483.3	4514	4670.8
13.673	6.3311	0	0	0	0	3.6529	54.619	135.57	195.25	297.27	410.37	500.21	634.49	737.68	841.22	921.27	970.88	1059.9	1152	1194.3	1223.7	1362.4	1339.9	1379.9	1452.1	1381.6	1447.9	1459.2	1470.2	1513.4	1530.3	1546.3	1587	1631.4	1728.6	1725.7	1707	1734.9	1768.1	1771.1	1798.4	1831.2	1819.9	1867.6	1859	1911.3	1917.3	1932	1954.2
20.218	5.4355	0	0	0	0	6.7618	38.851	97.982	163.75	243.26	353.98	445.18	584.81	682.5	820	916.92	971.92	1033	1140	1090.3	1402.7	1522.2	1668.6	1832.9	2032.6	2230.9	2558	2665.5	2801.8	2883.4	2882.7	3061.2	3235.9	3445.9	3569.7	3748	3886.2	3918.6	4025	4330.6	4544.5	4636.8	4545.5	4685.5	4545.3	4534.6	4439.5	4454.3	4524
10.425	2.2911	1.0351	0	0	0	0	0.46523	0	10.129	29.061	24.227	40.914	48.521	72.594	85.02	98.245	117.36	151.19	160.03	204.53	244.01	299.32	358.82	450.77	505.34	544.58	641.39	700.18	784.68	865.52	972.11	1042.6	1104	1186.6	1248.6	1296.6	1368.5	1490	1572.7	1638.5	1707.6	1811.9	1844.2	1881.8	1959.7	2060.7	2099.9	2119.3	2196.1
3.0098	2.7522	0.3471	0	1.7032	0	0	8.0803	11.784	10.476	26.089	32.708	49.012	45.27	22.346	45.03	59.688	65.677	99.865	108.03	152.71	177.91	274.58	348.08	398.03	487	557.49	595.54	647.36	749.41	794.69	879.67	930.55	951.88	1024.3	1090.3	1107.5	1163.1	1249.4	1205	1294.3	1344.8	1404.6	1338.8	1345.9	1412.3	1426.2	1428.2	1427.3	1479.6
12.331	4.4555	0	0	0	0	6.7719	0	13.332	38.501	55.633	136.5	87.353	105.35	127.2	166.72	200.97	268.17	325.16	374.52	481.83	571.29	695.84	621.98	784.21	881.45	1046.2	1133.1	1285.2	1359.3	1520.4	1652.3	1851	1911.6	2033	2181.9	2227.1	2312.2	2254.8	2394.7	2516.6	2480.9	2548.8	2459.6	2497.4	2464.9	2533.7	2575.6	2518.4	2530.7
7.0788	0.10618	0	10.547	0	0	8.1864	51.696	151.46	272.21	433.7	620.34	776.99	978.17	1186	1373.1	1563.2	1760.3	1880.5	2055.2	2222.1	2441.6	2555.1	2672.1	2791.7	2907.1	2973	3057.1	3112	3191.3	3208.5	3213.3	3251.7	3329.4	3293.4	3377.3	3372.9	3323.6	3324.6	3337.3	3640.6	3624.2	3656	3707.7	3681.6	3647.3	3647.3	3650.3	3611.4	3628.3
19.799	4.8159	1.6934	0	0	0	0	0	18.442	14.928	28.624	45.452	55.542	82.996	83.471	100.07	97.127	109.93	132.62	189.77	259.16	381.35	469.25	614.71	732.11	905.56	1017.9	1218.8	1364.7	1514.3	1504.3	1526.3	1700.9	1736.1	1906.5	1950.4	2073.7	2124.9	2187.3	2290.6	2408.8	2417.8	2387.4	2469.6	2501.8	2473.8	2480.8	2402.5	2520	2433.7
24.778	4.9961	0	0.34748	0	0	0	3.9077	26.594	61.306	100.1	123.08	171.17	196.03	244.18	292.05	331.01	366.89	411.44	462.63	499.15	584.33	640.46	700.79	746.24	817.85	873.58	928.3	984.6	1052	1087	1095.6	1130.7	1194.9	1201.1	1299.4	1290.6	1321.2	1346.1	1361.2	1406.7	1420.8	1424.1	1416.4	1468.8	1470.3	1469	1479.3	1461.5	1469.3
11.654	0	0	0	2.9756	12.876	10.462	29.726	60.117	84.138	151.88	202.89	276.37	357.59	428.21	502.74	595.03	629.45	691.92	749.88	842.76	919.2	972.84	1063.5	1143.8	1204.3	1291.1	1323.5	1414.5	1476.2	1533.9	1587.6	1619.5	1688.9	1741.6	1822.7	1833.8	1893.9	1982.2	2040	2023.6	2084.3	2116.6	2179.3	2219.9	2214.7	1720.1	1756.7	1739.3	1773.5
0	0	0	1.9695	7.1088	2.315	22.17	46.113	111.53	178.59	254.12	344.61	438.59	371.95	565.08	643.92	692.08	714.32	806.86	893.56	907.59	942.92	992.68	1035.6	1092.6	1083	1150.1	1151.1	1168.2	1216.2	1226.2	1231.4	1266	1302.4	1348.5	1343.3	1426.6	1457.8	1512.4	1557.1	1644.5	1720.8	1664.7	1851.9	1891.2	1939.8	2012.3	2048.9	2078.1	2146.2
25.158	20.314	18.61	0	0	4.7904	0	52.429	48.263	107.56	165.39	241.03	310.07	398.32	463.59	530.15	598.74	655.21	782.53	754.82	881.71	975.25	1026.6	1073.6	1221.9	1196.1	1229.4	1318	1433.5	1495.9	1586.3	1629.5	1721.8	1750.9	1799.1	1751.1	1801.4	1857.2	1887.1	1885	1864.7	1880	1900.2	1909.8	1941.4	2010.3	1999.5	1976.6	1975.8	1996.5
0	0	0	22.775	10.21	18.548	49.581	40.611	62.38	56.254	81.87	131.57	162.55	229.33	259.34	346.04	390.07	424.67	483.61	555.44	660.08	800.14	965.15	1163.3	1384.5	1589	1755.1	2056.4	2220	2481.1	2657.2	2687.8	2932.5	3079	3144.8	3244	3388.1	3502.2	3533.6	3732.1	3831.3	3916.6	4016.4	4056	4058	4004.4	3994.5	3914.6	3958.1	3976.5
12.531	5.1056	1.1066	3.7973	0	0	0	0	0	0	0	0	0	0.35594	0	20.066	40.039	48.874	51.069	84.357	172.72	256.63	363.15	522.26	634.59	761.48	813.48	1019.3	1238.1	1414	1556.1	1669.6	1790.5	1933	2099	2204.9	2329	2592.5	2740.7	2876.8	3233.1	3461.7	3865.8	3654.9	4126.5	3884.5	4371.9	4499.4	4433.8	4830.7
13.853	4.5085	0	0	0	0	12.398	25.071	48.927	91.912	117.6	143.65	172.17	182.59	239.28	294.71	304.7	309.9	392.56	377.31	450.1	442.77	435.51	469.93	510.89	486.49	536.57	615.58	672.26	735.39	818.44	809.21	849.62	924.86	992.41	1043.8	1118.7	1217.9	1267.9	1362	1489.7	1498.9	1614.3	1849.7	1871	1783.6	2076	1917.3	1945.3	1984
0	0	1.8636	3.7365	0.21403	0.59962	9.6751	3.2321	7.7499	0	0	0.21217	0	4.0654	0	0.30341	12.208	17.504	6.2023	10.37	20.875	71.254	92.25	139.46	157.73	273.07	347.89	460.2	525.1	594.76	610.23	686.93	769.69	770.82	806.86	813.04	951.64	940.01	971.35	996.7	1080	1099.4	1125.6	1202.2	1178.6	1285	1232.5	1331.9	1275.2	1326.2
0	7.9427	0.35627	3.7846	0	0	0	18.721	94.463	146.16	270.85	371.87	510.09	649.18	765.13	908.54	975.73	1106.4	1176.9	1276.8	1429.4	1562.1	1682.8	1802.3	1845.9	2108.1	2206.8	2348.9	2552.3	2533.1	2612.1	2682.8	2870.6	2906.2	2855.1	2854.9	2926.7	3164.4	3276.8	3220.8	3288.1	3255.2	3397.4	3416.8	3458.7	3574.5	3559.9	3675	3597.8	3666.5
0	0	0	0	3.4422	7.76	12.952	38.091	95.486	191.03	314	441.05	592.22	758.81	939.09	1096.2	1221.3	1406	1550.8	1642	1807.7	1968.7	2154.6	2306.4	2409.9	2601	2692.8	2785.2	3051.8	3134.3	3211.3	3370.4	3324.7	3791.8	3972.7	4035.5	4285.2	4316.1	4504.6	4511	4588.2	4700.8	4738.9	4742.7	4711.7	4610	4719.8	4738.7	4745.2	4637.1
15.338	14.56	0	0	0	0	0	23.461	64.615	151.13	242.13	336.37	445.71	559.65	671.45	788.97	871.82	1000.5	1057.9	1142.1	1258.3	1362.6	1413.4	1508.8	1664.1	1667.6	1744.2	1834.5	1895.3	2016.9	2032.9	2052.8	2137.3	2136.4	2189.9	2254.8	2320.4	2292.9	2331.5	2374.5	2421.5	2429.8	2472.8	2466.7	2465.2	2474.9	2394.9	2439.8	2431	2465.5
11.015	0.37004	2.5835	1.8689	0	0	0.75791	7.8548	6.3126	33.83	63.2	76.238	115.13	130	156.44	178.35	208.5	245.5	292.34	338.86	376.97	429.01	496.15	593.52	680.48	867.73	1030.9	1110	1202	1251.7	1342.8	1461.9	1551	1631.8	1703.2	1770.3	1862.3	1976.6	2080.4	2096.4	2134.9	2092.8	2265	2244.4	2296.2	2373.1	2436.9	2492.1	2504.2	2570.6
0	0	0	0	0	1.1742	32.44	87.833	168.45	294.84	410.87	543.75	633.38	853.86	1039.9	1142.1	1310.6	1467.8	1641.1	1853.3	2028	2100.7	2163.8	2234.2	2383.8	2497.4	2589.6	2660.5	2621.8	2848.7	2900.7	2983.9	3109.6	3231.8	3363.8	3585.5	3625.4	3777.8	3983.2	4099.3	4103.7	4359.4	4425.8	4508.8	4619.5	4692.5	4663.5	4789	4864.5	4908.2
26.475	10.854	0	6.7596	0	0	0	0	0	14.693	103.96	159.26	253.09	346.27	453.69	581.47	679.49	813.47	903.16	975.38	1105.2	1205.4	1361.3	1497.8	1619.1	1712.3	1842.5	2042.9	2151.6	2307.7	2332.1	2396.7	2576.4	2730.4	3046.7	3253.1	3344.7	3550	3865.1	3811	3875.3	4665.7	4598.9	5063.8	5290.9	5185.4	5676.4	5272.2	5613.3	5965
0	2.7301	2.5345	0	0.60434	0	13.287	39.192	69.752	130.95	212.31	275.69	354.78	406.5	553.85	586.01	631.87	734.71	777.94	853.31	925.07	1047.3	1179.9	1290.4	1430.3	1638.9	1760.5	1916.2	2026.3	2225.7	2387.7	2562.2	2671.1	2771.2	2959.3	3085.3	3241.9	3435.2	3504.5	3663.4	3733	3754.7	3904.5	3928.2	4016.9	4092.2	4087.4	4162.5	4214.1	4328
2.0422	2.4912	0	0	0	5.9812	6.8515	11.615	21.381	21.627	30.657	52.247	65.458	75.906	85.282	96.222	125.14	119.65	136.58	194.09	217.1	250.61	289.55	363.18	415.43	445.7	478.35	559.48	626.25	670.16	703.12	813.01	904.97	1001.1	1077.5	1193.5	1321.5	1502.4	1644.5	1741	1806.5	1958.3	2155	2253.6	2427.4	2531.8	2539.5	2593.6	2737.8	2753.5
17.45	11.816	0.70335	0	0	0	0	0	0	0	0	0	0	9.7552	2.7363	9.8916	22.062	26.484	38.264	45.023	50.445	85.86	118.14	133.11	171.33	185.32	191.42	186.69	240.09	266.59	283.62	293.51	354.28	365.68	393.3	426.25	459.67	501.9	520.13	559.28	603.76	664.31	703.58	718.72	718.66	705.78	707.31	731.97	759.68	772.95
16.11	11.304	0	0	0	0	4.4762	33.01	79.305	153.58	223.58	315.87	426.62	524.9	615.89	680.27	541.89	808.29	850.01	924.95	1012	1040.3	1098.2	1222.4	1366.5	1485.5	1555	2127.8	2384.8	2115	2212.5	2256.3	2446.5	2593.7	2843.1	2930.7	3146.7	3273	3436.5	3473.1	3622.8	3739.4	3939.8	3937.3	4037	4093.2	4228	4283.1	4333.6	4375.5
0	0	0	0.8154	0	4.6614	36.842	77.492	135.84	233.59	366.98	494.56	692.94	901.58	1077.9	1259	1431	1647.9	1791.3	1956.1	1886.9	1993.1	2113.6	2379.4	2452.6	2225.3	2400.8	2933.5	2947.4	3022.3	2961.4	3048.6	3055.6	3267.1	3412	3539	3583.6	3789.8	3892.4	4108.5	4339.8	4514	4823	5037.1	5007.1	5208	5322.2	5525.5	5609.6	5755.3
19.226	20.44	0	1.5216	0	0	0	0	16.471	48.617	95.068	78.235	112.1	143.38	192.34	276.1	319.92	369.83	412.42	445.63	501.01	508.58	566.21	593.86	668.05	741.63	743.94	822.22	892.85	893.57	933.95	934.53	959.59	1022.2	1108.6	1069.5	1091	1059.2	1111.4	1119.1	1164.6	1259.3	1241.2	1223	1282.5	1378.5	1374.5	1408.3	1294.1	1342.4
9.297	7.475	0	0	0	0	3.1428	12.138	24.911	60.69	68.178	98.765	131.85	163.59	207.67	250.13	283.22	322.46	351.69	367.32	406.05	428.96	490.78	543.12	567.51	563.27	565.92	564.09	602.27	600.6	618.37	631.82	652.06	675.63	704.3	754.72	739.6	796.66	796.33	897.58	1101.2	1156.1	1208.9	1254.4	1267.3	1285.6	1323.3	1376.4	1353	1401.6
0	0	2.0014	0	0	19.21	25.691	37.66	40.494	65.262	80.501	87.727	117.32	138.62	144.21	166.27	184.25	188.83	213.65	263.07	302.01	319.99	383.73	449.11	487.76	521.88	570.59	622.55	683.56	742.65	780.91	846.89	847.43	924.19	970.9	1000.1	1107.6	1110.3	1158.7	1165.5	1188.6	1184.4	1196.9	1162.5	1191.4	1183.4	1193.3	1207.3	1231.8	1243.5
0	0	0	0.83156	0	0	25.226	91.301	160.32	314.81	495.29	656.97	843.86	1056.3	1248.7	1446.1	1658.1	1700.2	1914.1	1935.9	2031.6	2256.6	2269.4	2444.5	2344.3	2473.2	2551.5	2673.9	2695.4	2742.5	2739.5	2781.4	2813	2800.8	2799.9	2885.9	2963	3110.2	3238.7	3379.6	3461.7	3541.8	3673.1	3814.4	3854	3943.4	4014.2	4147.2	4161.4	4363.9
20.001	7.0725	19.82	0	0	0	0	0	13.132	74.045	159.55	268.85	354.05	447.84	668.33	728.3	765.86	957.6	1084.6	1105.7	982.24	1605.9	1601.7	2064.4	2366.9	2147.9	2793.4	2905.2	2875.4	3199.7	3397.7	3788.9	3735.1	3930.9	4189.3	4297.8	4500.8	4668.2	4555.4	4742.1	5027.4	5233.6	5258	5319.8	5406.8	5531.4	5658.7	5720.2	5887.3	5762.3
0	5.5634	5.3344	8.875	0.43938	0.94742	8.2201	23.167	56.63	114.6	197.81	278.23	383.71	509.77	585.4	688.29	817.45	865.96	756.25	833.26	927.53	1003.3	1123.4	1205.8	1231.5	1398.4	1719.8	1811.5	1939.8	1941.2	2044.5	2057.4	2218	2308.4	2437.8	2599.8	2856.4	3044.5	3228	3446.7	3701.8	3957.5	4186.1	4473.5	4524.4	4928.2	5021.3	5297	5169.5	5293.5
0	0	2.9251	8.18	0	0	0	42.582	99.691	168.58	264.03	329.78	422.01	468.37	586.4	661.99	737.51	808.06	846.35	933.3	948.78	1008.1	1016.1	1067.6	1127.8	1158.2	1109.4	1105.5	1136.9	1140.9	1142.4	1143.1	1215	1221.7	1243.7	1258.6	1272.4	1320.4	1254.3	1279	1329.9	1335.9	1326.7	1341	1320.9	1333.2	1350.8	1397.8	1375.3	1376.4
0	0	0	0	11.239	4.3622	37.816	70.343	152.79	287.55	433.87	610.37	771.87	962.7	1079.1	1284.2	1426.9	1584.4	1748	1957	2083.5	2235.2	2371.8	2602.8	2736.3	2900	3143.9	3343.2	3472	3420.1	3673.8	3813.7	3927.8	4096.2	4329	4473.2	4744.7	4872.8	5068.7	5313	5536.4	5654.4	5730.8	5883.3	6121.2	6338.4	6348.8	6434.7	6432.7	6581.5
8.6182	3.9242	3.2147	1.7528	0	0	0	0	0	0	9.4129	4.498	12.83	20.761	40.546	60.25	71.256	84.742	99.323	113.69	107.77	126.6	137.89	167.55	172.6	196.35	184.21	228.02	198.68	260.18	247.5	292.57	313.58	332.35	364.54	411.89	457.62	526.54	603.02	659.51	693.52	742.15	838.32	859.75	895.88	978.7	1034.7	1130.1	1168.8	1195.9
0	0	0	6.8503	0	19.25	37.62	77.077	141.72	251.07	365.89	491.47	624.92	767.03	908	1036.9	1096.3	1267.4	1417.8	1535.5	1652.3	1781.7	1926.4	1914.5	2074.9	2111.1	2230.1	2298.9	2397.4	2421	2421.6	2503	2559.1	2453.2	2593.3	2663.8	2583.5	2511.1	2551.3	2657.6	2680.1	2832	2801.7	2826.8	2901.8	2941.1	2909.3	2905.4	2931	2905
0	0.28377	0	0	0	3.3272	10.681	28.71	65.215	102.11	129.4	171.58	217.58	269.13	301.58	362.18	406.77	446.59	465.61	510.51	560.15	599.44	612.27	651.12	637.5	620.96	606.47	622.62	576.35	610.87	581.84	631.05	616.83	616.3	615.59	635.04	690.82	731.87	770.35	782.16	860.22	872.66	902.12	929.03	982.7	959.37	981.09	946.49	973.7	984.53
0	0	0	0	7.36	3.4958	38.263	99.277	222.95	395.24	576.25	811.2	1018.1	1216.3	1482.4	1688.3	1929.3	2119.7	2283.9	2473.7	2690.3	2884.9	3085.8	3256.3	3493.5	3639.8	3950.8	4143.3	4050.8	4467.4	4472.1	4702.9	4800.7	4899.1	5036.4	5212.2	5243.8	5175.9	5299.1	5510.3	5670.3	5829.2	5865	5828	5945.3	6148.4	6086.4	6039.5	6194.7	6046.9
0	0	0	0	35.657	29.055	6.7659	23.441	64.698	119.48	206.81	338.35	483.15	608.7	805.01	990.94	1181.2	1297.8	1482.8	1581.1	1716.8	1789	1948.9	2028.7	2212.5	2295.5	2399	2488.1	2609.8	2646.5	2721.7	2828.2	2831.9	2875.7	3014.2	3041.7	3117.7	3142	3091.8	3213.7	3177.4	3212.5	3313.4	3274.9	3336.5	3434.3	3493.9	3448.5	3466	3477.2
25.084	3.6698	0	17.04	8.1426	0	0	0	28.898	72.518	115.57	211.8	259.89	340.85	366.07	471.36	462.03	532.02	562.18	575.35	629.13	680.91	638.26	666.08	672.15	691.64	694.52	767.96	794.11	855.62	862.18	778.73	824.2	850.68	889.06	888.63	891.12	851.98	870.63	878.16	910.81	956.5	1035.1	1032.9	969.57	991.09	1007.5	1090.6	1059.1	1036.3
2.7357	0	0	1.6344	5.7185	0	3.1873	3.6975	15.394	46.932	61.689	99.043	129.88	156.06	185.5	196.58	209.49	230.04	276.87	300.54	327.84	351.99	374.64	388.52	460.68	490.43	584.64	642.97	684.87	765.21	819.85	898.05	941.05	989.29	1125.8	1181	1280.6	1383.6	1492.4	1569.6	1683	1711.3	1816.3	1914.8	1988.1	2024.6	2079.2	2172.1	2199.3	2245.6
0	0	0	26.877	3.0061	0	14.007	25.378	62.297	122.19	223.17	311.3	426.78	553.48	645.51	770.77	827.32	910.53	995.69	1056.7	1183.5	1233.4	1345.1	1394.7	1472.4	1581.3	1626.4	1638.9	1695.8	1725.8	1783	1810.3	1850.7	1897.1	1904.7	1978.6	2010.7	2068.5	2102.1	2148.4	2205.3	2190	2213.3	2246.9	2231.9	2280.2	2341.5	2350.7	2370.8	2403.8
0	0	0	0	28.316	55.013	77.24	120.31	200.81	332.4	394.7	506.7	684.5	732.45	967.82	1129.3	1151.3	1225.6	1289.9	1341.3	1413	1500.1	1597.4	1609.9	1711.8	1634.6	1766	1800.4	1898.1	1859.2	1921.9	1867.4	1962.9	2044	2160	2240.1	2321.6	2441.5	2466.9	2521.3	2643.8	2724.1	2809.7	2972.4	2946.3	2963.8	3067.7	3106.9	3139	3198.1
1.6357	6.8817	3.4145	5.4178	0	0	0	1.6077	0	0.30145	14.458	3.6338	15.324	11.153	14.479	7.695	5.3677	18.434	31.212	22.536	44.215	60.524	87.95	117.65	172.4	244.06	259.78	327.61	346.39	419.21	480.28	558.67	613.89	695.58	773.46	817.06	949	1076.2	1189.9	1268.2	1378.7	1462.4	1591.5	1654.4	1665.1	1772.6	1846.8	1923.2	1988.2	2016.1
20.866	6.7815	0	0	0	0	0	0	2.656	8.4751	13.433	29.684	37.506	59.427	85.101	112.84	116.37	137.67	150.76	202.84	232.37	309.96	385.51	447.34	571.87	661.87	717.41	853.48	994.94	1065.5	1162.3	1138.4	1322.6	1392	1589.7	1641.3	1818.7	2011.5	2144.8	2312	2365.7	2496.4	2573.7	2636.4	2800.5	2695.2	2728.5	2727	2724.8	2734.7
41.589	34.395	71.094	43.684	34.295	0	0	0	29.786	56.337	143.13	184.24	213.77	446.26	355.23	456.1	744.18	607.76	785.27	939.08	1060.4	1214.4	1273.4	1359.3	1440	1501.9	1697.8	1788.2	1857.4	1886	1971.5	2111.3	2159.7	2211.7	2265.3	2300.9	2393.1	2372.7	2495.8	2507.6	2582.5	2636.5	2619	2640.4	2671.6	2760.4	2714.7	2720.8	2746.1	2748.9
10.88	10.274	0	8.3404	0	0	0	2.4808	12.962	17.611	86.04	92.881	136.06	164.75	190.29	247.05	269.1	301.1	340.99	383.38	410.1	477.31	483.31	555.8	650.65	720.52	750.64	863.9	960.13	1003.9	1100.1	1130.5	1262.5	1386.1	1516.5	1610.9	1747.7	1766	1911	2004.6	2172	2165.7	2141.4	2032.6	2288.4	2421	2416.4	2527.6	2550.3	2581.7
0.60172	0.58725	0	0	3.4844	0	5.6426	32.494	62.572	123.7	177.32	225.64	312.08	385.67	434.86	460.72	539.64	583.19	643.54	702.45	721.63	755.91	820.08	818.19	830.16	892.65	868.76	941.28	927.8	984.72	1029.9	1035.3	1050.9	1059.3	1115	1106	1118.5	1143.4	1197.8	1209	1237.2	1231.2	1270.7	1223.4	1226.9	1223.4	1253.4	1274.2	1247	1288.7
15.412	2.2727	0	0	0	0	4.3691	24.686	76.94	123.03	198.35	299.54	390.89	501.59	615.17	765.25	813.34	929.23	1041.2	1110.6	1222.3	1149.4	1286.2	1404.1	1572.3	1701.8	1815.7	2045.5	2192.4	2342.1	2449.4	2555.2	2720.1	2855.2	3126.7	3212.2	3313	3505.8	3637.3	3762.7	4004.1	4094.6	4283.2	4244.1	4373.2	4470.6	4434.9	4510.4	4515	4606.2
1.7354	0.25679	0	0	0	0	5.7554	12.577	21.704	32.569	58.048	85.927	118.77	157.07	168.96	202.01	223.77	262.64	284.56	335.27	397.14	444.57	504.75	576.96	682.2	768.51	822.13	887.3	978.86	1046.4	1135.3	1231.2	1235.7	1281.7	1355	1371.6	1353	1414	1464.2	1494.1	1570.3	1548.2	1607.2	1594.4	1632.5	1673	1710.9	1718.1	1735	1773
0	0	0	0	4.2902	6.4427	11.262	20.764	34.538	68.118	127.3	157.69	233.79	309.71	388.52	478.94	556.11	633.78	742.56	853.65	941.52	1043.3	1117.2	1262.9	1314.1	1457	1526	1604.2	1722	1775.6	1816.7	1880.8	1945.1	2089	2132.1	2251.2	2423.6	2497.6	2619.9	2711.9	2844.3	2882.6	3050.7	3130.6	3206.2	3257.1	3378.9	3445.1	3483.2	3540.3
1.3929	0	3.8219	1.3413	0	0	7.696	26.986	56.925	127.93	199.8	235.3	322.02	380.42	416.38	492.82	569.39	639.89	705.37	746.41	801.4	890.62	1012.4	953.17	1041.3	1104.3	1180.6	1304.9	1649.8	1475.1	1582.8	1606	1688	1795.8	1787.5	1838.7	1825.4	1895.9	1919.1	1953	1989.3	2057	2104.1	2129.2	2116.9	2217.9	2274.6	2371.9	2760.7	2398.4
5.4	0	0	4.8617	10.682	0	4.9332	49.885	106.56	125	256.67	372.86	483.44	579.75	681.83	783.66	868.37	950.39	1052.8	1048.8	1134.7	1150.3	1193.9	1265.9	1361.6	1427.3	1467.3	1537.9	1584.4	1697.4	1690.4	1683.1	1811.3	1854.5	2045.1	2076.5	2207	2306.8	2402.7	2537.1	2647.5	2745.4	2835.3	2919.9	3005.6	3061.5	3083.3	3128.1	3148.3	3209.6
0	0	0	1.1941	1.0217	3.471	7.8249	31.72	70.481	110.48	169.78	218.69	327.38	378.1	357.5	454.56	494.59	541.98	583.55	624.25	657.67	702.72	732.39	773.46	837.54	924.8	964.2	1010.5	1018.4	1083.6	1078.6	1183.6	1225.4	1204.1	1298	1299.1	1307.7	1373.1	1421.6	1432.7	1441.9	1443.1	1478.3	1422.3	1404.9	1434.4	1466.8	1460.5	1479.6	1476.8
0	0	0	3.0099	17.833	5.7599	13.78	10.601	7.2077	0	18.983	22.489	26.398	40.007	23.827	21.401	0.22336	0	0	0	32.607	62.082	154.29	195.33	300.53	354.12	452.51	575.35	680.25	758.54	938.02	1009.9	1123.7	1245.4	1214.7	1395.3	1560.7	1701.7	1799.5	1928.9	2086.7	2198.7	2263.9	2394.3	2479.2	2495.1	2557.7	2637.7	2667.7	2715.5
11.599	17.502	0.01782	0	0	0	0	8.7254	25.32	70.679	111.87	160.42	218.45	306.41	402.25	469.19	515.34	543.81	594.79	670.8	752.38	823.35	899.66	1012.6	1104.6	1176.5	1220.6	1316.3	1395.8	1509.7	1545.2	1632	1722.6	1779.5	1912.1	1966.4	2033.3	2078.3	2137.4	2206.7	2080.8	2211.4	2243.2	1866.4	1886.2	1863.9	1815.8	1840.2	1827.6	1835
0	0.34094	0	0	4.8021	7.8739	15.073	29.645	39.418	65.502	88.419	105.69	128.89	147.09	159.93	205.92	221.74	243.49	288.77	307.25	331.5	367.19	383.21	407.74	460.33	481.5	497.82	522.35	518.07	560.86	553.85	591.11	611.62	646.15	623.4	656	711.77	748.78	750.69	780.17	822.23	812.54	862.95	862.72	923.74	951.67	923.33	959.38	974.46	966.49
27.472	14.903	0.78892	0	0	0	0	0	19.468	42.05	65.456	105.06	138.46	180.25	200.34	228.99	283.97	296.87	324.16	374.5	377.52	427.41	474.45	494.28	529.34	586.78	592.23	631.78	652.08	695	697.75	688.83	720.99	716.52	591.26	636.32	647.39	649.55	647.64	644.84	664.1	672.81	729.22	715.43	818.13	863.46	926.33	995.12	1055.6	1144.1
0	6.0749	0	0	2.5861	1.1241	31.016	79.334	204.88	392.79	592.11	766.5	968.29	1208.8	1300	1496.1	1510.1	1748.7	1886	1980.6	2091.6	2223.2	2144.9	2285.8	2565.5	2609.1	2661.5	2677.7	2789	2968.7	2914.4	2924.7	3235.3	3317.4	3421	3584.4	3707.6	3655.9	3694.6	3727	3868.9	3936.2	4012.8	4415	4628.8	4784.4	4633.9	4670.9	4531.5	4628.9
13.035	5.7096	0	0	0	0	0	17.977	34.393	49.254	73.646	82.299	105.11	124.4	137.42	151.23	171.11	171.9	187.01	214.84	214.45	244.79	267.14	266.46	281.57	298.4	315.43	345.8	353.98	390.65	388.67	407.74	432.72	434.31	468.68	499.2	525.95	504.58	557.2	577.81	602.53	613.41	635.04	625.9	668.8	666.05	659.51	691.7	688.39	693.87
10.882	3.0144	0	0	0	0	7.5088	21.569	84.637	149.52	233.45	314.51	398.54	490.75	610.49	676.62	766.97	797.91	884.49	968.81	1045.2	1110.2	1161.7	1252.2	1324.3	1342.1	1400.1	1114.4	1414.8	1596.3	1637.1	1681.5	1680.3	1735.3	1729.1	1811.4	1863.7	1756.6	1801	1898.4	1984.7	2051.1	2129.8	2238	2300.5	2387.5	2378.9	2532.7	2570.6	2793.5
10.011	9.0811	0	0	0	0	8.2914	66.766	158.42	299	474.71	681.44	874.64	1079.2	1341.7	1628.9	1873.2	2138.5	2325.2	2568.8	2681	2743.3	2847.5	3035.6	3131.6	3203.3	3376.8	3494.8	3600	3749.1	3727.7	3700.7	3805.4	3852.2	3821	3971.4	3970.1	4045.7	3951.8	4067	4031.2	4038.9	4040	4105.4	4135.2	4123.6	4151.8	4144.6	4160.4	4151.6
0	0	0	0	7.6217	0	6.0617	9.3621	25.114	53.956	84.697	112.66	151.77	174.52	193.84	233.28	277.28	310.98	359.41	407.61	458.67	517.52	590.49	662.27	754.24	840.24	907	1015.1	1065.7	1248.5	1312.8	1376.8	1508.2	1569.4	1746.5	1797.2	1900.4	1968.9	2065.2	2180.5	2190.4	2306.3	2373.1	2419.9	2466.8	2572.2	2660.1	2641.9	2697.5	2723.1
0	0	3.4546	0	3.6234	0.19763	7.8968	0.59566	14.577	23.413	33.576	50.78	72.927	93.843	104.16	121.89	144.35	150.86	168.51	178.38	239.55	277.71	323.8	378.76	447.39	533.03	431.69	492.29	551.9	610.71	661.23	734.55	810.28	912.09	990.05	1136.8	1231.1	1377.1	1545.4	1761.1	1949.2	2116.6	2374.6	2538.5	2755.1	3032.9	3129.9	3371.9	3482.4	3552
1.6941	0	0	5.5112	0	13.804	19.199	65.7	139.76	229.89	351.78	499.45	631.87	751.25	928.23	1066.6	1183.8	1346.1	1489.1	1723.5	1904.8	1962	2213	2275.9	2386.8	2406.3	2536.9	2565.4	2708.2	2667.6	2747.2	2828.8	2848.6	2948.2	2911.1	2899.7	2924.2	2939	2940.2	3121.9	3100.9	3146.6	3333.8	3378.4	3473.6	3382.2	3353.7	3381.7	3420.4	3418.8
11.345	0.40537	0	15.216	19.305	0	0	0	0	41.117	89.527	79.409	110.48	161.17	199.3	258.54	298.89	366.67	402.32	474.51	612.52	731.07	866.23	1029.9	1248.7	1472.7	1589.8	1801.3	1955.8	2164.3	2354.7	2502.8	2598.2	2851	3069.1	3269.4	3379.7	3545.4	3696.9	3798.7	4028	4200.9	4396.9	4421	4563.5	4618.9	4726.7	4876.3	4912.1	4793.7
16.952	13.424	0.61811	0	0	0	0	0	0	0	0	2.6825	3.5504	22.579	28.232	40.371	64.026	89.029	90.356	108.26	148.62	183.47	249.7	297.86	332.62	446.94	464.95	491.07	534.73	608.07	630.87	672.05	756.52	768.99	844.1	870.92	909.58	945.17	970.19	1017.9	1060.3	1089.7	1130	1138.6	1145	1160.9	1162.1	1174.6	1204.4	1189.3
20.902	13.556	0	0	0	0	0.48476	0	23.23	42.984	91.253	126.79	189.06	235.4	292.38	325.11	364.3	438.76	470.49	525.84	558.98	586.16	667.39	694.98	746.15	764.54	818.72	820.44	880.52	974.62	1101.2	1038.6	1151.9	1189.9	1364.9	1429	1642.9	1753.7	1895.3	2020.4	2120.3	2245.3	2278.6	2409.6	2520.3	2531	2633.5	2725.5	2733.9	2729.5
3.2679	3.53	9.9798	0	0.82529	0	1.3775	0	0	0	0	0	0	0	0	0	0	4.6149	0	7.5923	39.122	113.24	161.28	237.59	285.52	437.59	548.25	691.8	778	894.25	1028.6	1095	1269.9	1388.7	1511.8	1579.9	1694.9	1875.7	2058.5	2122.2	2161.1	2261.9	2421.1	2521.9	2601	2785.1	2748.9	2962.1	3024.6	3023
11.044	0	0	0	0	7.7382	26.048	62.914	148.09	251.34	359.68	486.4	596.97	710.94	822.36	909.59	1014.3	1150.8	1180.8	1298.2	1332.2	1419.8	1458.1	1527.1	1542.5	1616.6	1573.9	1640.9	1667.5	1621.2	1643.2	1663.9	1686.1	1743.5	1771.9	1865.5	1869.6	1916	1906.6	1963.3	1899.5	1937.8	1940.4	1950.7	1947.3	1971.1	1982.6	1985.6	2000.9	2009.3
0	0.12573	3.2422	1.733	0	0.045857	0.75551	48.852	88.857	163.27	226.8	306.77	395.9	486.2	570.62	657.94	733.05	784.74	823.37	871.8	918.62	969.15	1028.2	1057.9	1051.1	1102.7	1143.6	1114.1	1114.9	1107.1	1129.7	1176.1	1155.3	1171.7	1210.2	1200.9	1192.5	1232.2	1254.5	1296.2	1299.1	1343.4	1339.4	1330.5	1375.1	1334.9	1321.9	1337.5	1349.5	1299.1
0	2.2624	0	1.0235	0	2.0309	4.2082	0	0	3.6068	5.3804	10.616	47.606	59.622	82.684	113.93	121.26	143.55	169.19	205.22	252.96	319.46	404.46	484.74	579.93	661.27	731.5	860.03	933.38	1019.3	1125.4	1190.5	1302.8	1460.5	1659.9	1806.1	1972.8	2150.4	2242.1	2436.7	2610.1	2772.5	2924.4	3005.6	3078.1	3088.1	3319.6	3460.9	3569.9	3556.6
17.999	2.765	0	0	0.15471	1.9172	0	0	0	0	0	0	0	0	0	0	0	0	0	0	0	7.4031	25	69.769	101.23	142.96	149.1	195.75	246.01	292.3	311.2	349.45	430.83	497.84	603.09	740.34	823.68	936.36	1062.2	1189.3	1279.8	1425.3	1542.8	1671	1783.6	1953.5	1988.4	2044.5	2149.6	2299
0	0	0	0	5.9466	5.1138	21.8	46.012	81.04	127.69	208.02	289.12	384.98	466.15	499.09	611.12	685.74	749.46	833.49	880.59	1003.1	1067.9	1104.6	1118	1215.7	1227.6	1289.4	1305	1387.7	1394.3	1435.5	1469.4	1535.8	1531.7	1605.4	1625.7	1682.6	1747.1	1771	1809.7	1862.6	1819.7	1974.8	1877.9	1976.8	1963.7	1954.7	1965.2	2026.6	2034
0	7.8331	0	3.0165	0	0	9.0922	46.48	93.96	168.63	239.34	457.95	649.06	743.36	863.09	985.5	1118.6	1232.1	1244.2	1404.4	1555.6	1629.2	1968.7	2117.4	1937.2	2586.2	2274.4	2416.7	2520.1	2707.6	2809	3007.3	3079.5	3153.6	3302.9	3415.4	3480.8	3658.6	3767.8	3839.4	4059.2	4055	4174	4192	4238.3	4333	4418.7	4462.9	4598.3	4569.3
19.41	7.5244	0	0	0.039882	0	0	1.5118	19.228	57.88	83.799	169.53	251.13	336.34	426.84	473.1	552.75	581.36	684.25	768.47	805.99	842.67	943.74	996.04	1170.4	1223.3	1295.1	1454.8	1570.6	1691.2	1781.3	1809.8	2005.7	2082.3	2235.6	2293.9	2439.8	2463	2350.7	2348.3	2380.2	2437.7	2463.4	2495.3	2593.6	2560.3	2574	2439.9	2558.9	2755.9
8.079	0.97558	5.1946	0	1.7484	0	0	0	28.469	54.305	76.116	126.97	182.25	200.62	245.19	269.46	323.14	333.79	365.64	395.34	439.13	490.06	555.07	642.6	696.44	772.75	847.57	935.52	993.34	1025.9	1059.9	1118.2	1209.3	1286.5	1429	1494.9	1572.4	1696.8	1809.4	1932.8	2026	2107.4	2126.7	2283.5	2351	2333.7	2350.2	2712.2	2818	2767.7
14.283	8.5915	1.5	3.9512	0	0	0	3.1664	18.317	64.264	94.705	130.46	187.78	253.21	267.13	321.27	347.01	361.24	405.69	473.04	623.56	727.48	846.02	1037	1242.1	1442.4	1560.8	1756.8	1908.3	2197.5	2288.6	2440.5	2598.4	2979.4	3281.9	3647.3	3821.9	4215.2	4347.1	4712.5	5034.3	5037	5068.7	5287.8	5709.5	5349.5	5432.6	5593.1	5613.8	5658.2
0	0	0	0	0.83405	10.256	20.009	59.371	106.28	159.26	242.08	286.58	381.58	465.45	521.11	604.96	689.34	754.87	882.48	965.5	1072	1148.8	1284.5	1381.2	1396.8	1553	1649.3	1728.7	1782.4	1894.5	1997.3	2050.8	2136	2216.4	2284.2	2447.6	2420.3	2593.4	2689.9	2738	2754.7	2874.2	2906.2	2939.6	2971.6	3100.4	3144.5	3040.4	3106.6	3115.8
26.477	14.111	0	0	0	0	0	11.363	27.74	87.829	142.37	164.63	225.65	295.45	379.49	472.05	589.06	624.14	674.3	810.61	901.47	1047.9	1207.8	1332.5	1423.7	1660	1784.7	1970.2	2383.1	2385.4	2585.6	1709.7	2435.6	2496.9	2581.9	2475	2909.8	2919.2	2753.4	3081.8	3005	3198.7	3145.5	3268.9	3461	3476.7	3532.2	3594.4	3636.6	3694
0	0	0	0	11.272	1.3434	30.782	36.632	90.047	152.23	303.64	335.82	451.69	552.28	656.5	770.94	834.28	928.74	1010.8	1074.2	1133.3	1192.1	1234	1270.1	1344.1	1302.9	1313	1352.4	1393.3	1409.6	1414.2	1381.2	1379	1396.6	1428.2	1383.7	1434.1	1474.2	1472.1	1533	1525.9	1522.6	1567.6	1583	1591.6	1584.3	1598.5	1591.5	1592.1	1611.1
2.9826	0	2.3077	0	0	0	11.139	28.161	89.873	160.05	246.1	344.43	460.31	555.13	617.3	763.04	991.43	921.81	1033.7	1144	1252	1327	1519.4	1614.4	1756.2	1908.5	2042	2199.6	2413.9	2565.6	2676.2	2816	2937.4	3123	3095.4	3249.2	3411.1	3670.5	3875.1	3930.3	4041.2	4117.7	4193.6	4330.4	4367.7	4488.3	4527.1	4600.1	4649.9	4636.2
6.1845	0.95582	0	0	0	0	7.8938	17.218	51.152	74.622	107.09	136.75	173.26	213.99	241.36	256.33	335.23	323.49	371.29	419.84	434.72	549.46	606.08	716.04	800.46	929.34	1031.1	1165.3	1282.4	1494	1631.3	1765.9	1835.4	1988.8	2030.6	2050.4	2131.4	2338.6	2343.6	2425.4	2508.1	2561.8	2604.7	2615.5	2680.2	2653.9	2729.9	2755	2826.1	2878.5
24.59	14.734	8.6156	0	0	0	0	13.342	39.213	70.627	102.9	163.62	227.06	291.05	313.42	356.98	399.92	443.96	498.14	532.95	643.39	760.72	883.81	1000.3	1176.8	1316.9	1479.8	1604.7	1786.1	1885.9	1941.5	1985.3	2067.8	2173.6	2327.9	2345.4	2433.3	2494.5	2632.3	2607	2665.1	2688.5	2754.1	2780.8	2865.4	2876.2	2892.5	2917.9	3003.3	3059.2
0	0	0	0	73.266	121.04	189.81	281.52	414.96	560.02	729.75	894.08	1070.4	1264.5	1418.2	1606.7	1700	1893.7	2012.4	2072.5	2218.3	2267.9	2440.4	2501.3	2587.5	2609.2	2660.5	2670.3	2718.2	2733.1	2788.9	2692.4	2710.4	2775.6	2753.8	2762.2	2852.2	2883.2	2857.8	2934.3	2930.1	2950.8	2898	2885.3	3000.1	2961	3022.9	3003.9	3018.1	3068.5
0	3.4596	0	0	0	7.2082	13.824	41.915	81.5	157.43	231.59	325.14	428.95	533.46	630.65	690.15	817.59	867.08	933.82	1104.4	827.17	969	1076.2	1155.9	1247.7	1323.4	1469.2	1670.3	1743	1545.6	1486.9	1588.6	1648.3	1644.5	1772.9	1826.9	1942.2	2003.1	2050.4	2117.4	2192.1	2206.7	2253.1	2316.6	2395.7	2363.7	2417.9	2274.9	2458.4	2406.6
24.351	17.425	0	0.03503	0	0	0	0	0	0	1.4089	4.6866	2.1908	21.912	26.369	53.608	42.487	56.194	85.931	70.606	113.69	143.05	177.18	180.25	235.94	279.26	288.96	329.42	358.07	350.02	413.2	431.8	484.63	546.8	510	567.63	627.5	645.7	690.4	728.93	757.29	771.34	808.01	784.38	828.19	877.3	881.69	984.3	958.65	959.16
0	0	0	0	0	11.88	5.4304	16.039	9.9372	64.651	108.03	94.96	163.34	209.17	240.5	304.57	315.65	396.88	410.24	463.78	472.93	553.94	579.23	643.27	713.85	801.4	901.93	953.32	1027.5	1053.1	1132.1	1169.9	1220.8	1368.2	1510.2	1669.2	1819.6	2048.9	2200.4	2400.8	2624	2708.7	2814	3018.7	3205.8	3309.4	3487.3	3565.5	3571.1	3740.7
0	0	6.1772	0	8.612	1.1965	0	3.5266	16.483	17.67	42.32	49.112	59.851	63.114	55.404	56.695	58.627	67.545	85.848	70.271	73.511	77.642	109.25	94.466	123.35	106.94	112.82	119.9	128.42	107.79	146.81	135.37	162.22	180.26	239.81	315.94	368.84	433.57	476.67	529.12	611.31	649.75	741.74	697.32	763.84	767.31	805.01	855.71	903.81	932.04
1.8592	0	0	0	0	0	25.278	50.434	123.3	216.46	298.61	440.96	506.32	648.81	702.47	824.55	928.33	1026.7	1109.5	1171.7	1256.7	1339	1503.7	1498.4	1692.4	1769.4	1911	2077.9	2061.8	2221.5	2336.2	2321	2478.7	2577	2702.3	2764.3	2907.4	3017	3056.7	3274.5	3303.7	3360.9	3481.8	3441.4	3517.9	3501.2	3557.4	3585	3585.5	3603.8
0	0	8.4068	2.4751	8.7349	0	5.0638	0	0	0	1.2154	0	0	1.6781	0	0	0	9.0007	32.971	53.234	128.88	121.51	189.81	236.38	338.28	360.28	580.46	777.86	855.55	944.81	1048.8	1142.9	1275.5	1135.8	1433.4	1546.7	1651.9	1516	1613.9	1959.2	2057.5	2156.8	2248.1	2048.3	2520.6	2358.7	2491.2	2746.6	2793.6	2801.7
0	0	0	0	2.848	9.813	42.417	45.909	69.675	94.372	123.72	159.47	180.99	195.9	216.23	211.89	238.79	264.75	299.2	332.21	358.58	386.11	424.75	435.1	510.77	509.75	564.85	509.34	541.63	603.41	631	668	727.87	786.02	927.85	999.15	1095.2	1226.1	1297	1433.8	1511.1	1635	1760.6	1908.2	2019.8	2074.2	2171.3	2256.8	2329.2	2336.6
0	0	0	10.972	7.6698	5.5986	5.8628	52.687	121.24	180.37	304.66	359.96	498.92	595.45	718.57	885.15	999.18	1137.8	1254.4	1387.6	1632.4	1809.3	2054.2	2311	2651.7	2841.2	3024.2	3187.5	3455.4	3637.7	3842.8	3932.7	4113.7	4303.2	4494.9	4501.1	4677.4	4891	5181.6	5109.7	5322.8	5219.1	5238.5	5399.4	5365.1	5518.2	5355.5	5265.6	5285.5	5368.3
15.317	10.693	0	2.4183	0	0	0	4.4001	20.034	61.312	96.523	148.03	183.28	221.09	267.47	308	354.18	381.89	375.33	462.63	412.32	493.92	559.86	565.71	653	693.35	756.76	809.9	835.46	916.75	902.92	956.23	1037.1	1073.8	1072.4	1130.4	1145.1	1196.7	1277.7	1307	1324.7	1329.8	1414.1	1359.4	1380.5	1372	1354.4	1356.2	1332.7	1394.7
5.0731	7.0246	4.2266	1.1324	0.18548	0	0	0	0	0	0	0	0	0	0	0	0	0	0	114.75	141.19	189.24	245.06	302.18	369.42	487.24	566.3	680.97	797.1	898.8	992.97	1035.8	1173.4	1302.7	1499.2	1664.6	1848.6	2034.9	2241.5	2438	2677.5	2808.3	2990.9	3088	3354.9	3582.2	3647.4	3757.3	3932.8	3959.8
3.6715	0	0	0	5.0538	9.3203	0.86318	44.637	107.08	196.63	297.55	424.64	528.26	677.81	764.84	951.81	1048.7	1149.2	1260.3	1342.8	1471.4	1568.7	1663.2	1842.9	2083.8	2211.3	2306.7	2364.8	2519.9	2512	2618.2	2649.8	2458.5	2623.7	2956.2	3080.3	3139.1	3235.9	3218.5	3110.1	3253.3	3435.6	3529.9	3724.8	3630.4	3652.8	3629.8	3706.8	3722.2	3742
19.303	16.474	0	0	0	0	0	4.3369	43.229	130.87	233.7	342.05	452.64	635.98	804.86	1008.4	1078.8	1263.9	1408.6	1515.9	1690	1826.4	1925.9	2075.7	2217.3	2366.4	2594.1	2714.1	2849.4	3009	3090.1	3186.4	3324	3365.9	3535.1	3625.2	3690.1	3787.7	3835.5	3971.2	4100.3	4141.3	4177.9	4225.6	4270.6	4150	4174.8	4272.2	4299.9	4340
34.978	9.7164	0	0	0	0	0	19.707	81.142	169.62	303.51	456.96	616.62	755.35	924.06	1117.5	1263.9	1393.1	1553.9	1722.1	1865.5	2008	2144.8	2263	2396.2	2505.9	2541.1	2694.5	2778.4	2882.9	2915.3	3012.2	3071.8	3119.4	3189.9	3349.9	3360.4	3413.7	3389	3538.7	3504.2	3550.4	3582.3	3652.3	3767.7	3695.6	3780.2	3786.4	3778.9	3858
0	0	44.052	23.021	21.955	33.436	0	62.945	168.34	299.72	516.72	669.8	955.21	1257.6	1451.2	1753.4	1955.8	2159.6	2417.8	2672.9	2948.1	3138.2	3513.1	3756.3	3906.2	4214.2	4330.2	4530.2	4732	4793.4	3811.8	3787.6	3982.9	3915.8	3933.3	4022.3	4043.8	4154.4	4148.6	4194.7	4269.7	4277.8	4435.5	4400.3	4275.7	4592.6	4661.8	4904.1	4726.6	4938.1
0	2.8825	0	0	0	7.426	12.031	27.797	38.56	110.06	176.19	241.87	341.34	453.7	520.34	637.25	709.65	637.72	876.76	980.15	1102.6	1098.4	1152.3	1191.9	1215.7	1260.9	1297	1316.4	1287.5	1304.5	1337.7	1344.4	1360.8	1470.3	1532.6	1566	1617	1637.8	1599.5	1732.2	1788.4	1826.4	1865.4	1900.7	1953.9	2039.3	2054.8	2133.9	2122.6	2113
22.311	0	0	11.647	0	0	0	0	0	8.5016	26.556	47.227	60.949	61.537	53.724	76.062	61.234	65.66	71.422	93.899	116.74	123.75	139.89	184.71	209.24	237.61	292.88	351.75	406.15	427.87	461	535.38	563.88	650.73	670.65	687.66	728.6	780.13	837.24	859.85	848.97	897.19	858.18	898.65	964.67	971.41	953.67	959.83	1018.4	996.19
20.973	3.3892	1.8016	5.394	0	0	0	7.8975	9.3294	46.097	90.742	161.75	232.84	313.21	392.92	494.44	539.3	624.42	735.67	839.71	967.85	1071.9	1161	1347.8	1451.6	1530.2	1754.9	1812.3	1940.6	2066.1	2159.5	2276.2	2379.3	2481.4	2586.1	2689.7	2797.4	2832.6	2940.6	3069.2	3120.7	3137.8	3351.3	3238.2	3277.1	3281.7	3160.5	3213.5	3309.5	3378.8
0	0	0	11.225	14.099	42.834	97.355	141.11	239.72	341.71	493.16	588.75	748.45	568.18	1021	1187.1	1258.8	1403.2	1532.4	1712.8	1172.7	1870.7	2047.9	2128.8	2283	2080	1996.2	2614.2	2712.4	2758.4	2814.9	2898.9	2908.5	2950.4	3001.7	3147.9	3112.3	3054.7	3154.1	3289.5	3347	3290.9	3308.2	3214	3294.7	3218.2	3245.3	3327.1	3284.3	3288.5
0	0	0	0	0	14.04	92.43	195.98	362.25	530.36	790.09	1032.7	1337.5	1557.2	1864.3	2096.9	2367.7	2524.8	2907.1	3059.2	3331.3	3445.2	3653	3857	4011.3	4208.9	4238.9	4408	4571.5	4724.9	4922.6	5359.6	5484.1	5679.7	5524.7	5779.5	5550.1	5680.5	5770.8	5900	6077	6157.6	6131.9	6353.4	6436	6523.5	6631.6	6797.3	6907.7	7018.3
0	0	0	0	0	0	12.387	70.781	143.01	228.6	355.07	499.56	661.75	805.1	985.08	1177.7	1296.8	1461.8	1609.5	1687.1	1814.4	1921.6	2051	2190	2287.3	2448.6	2517.2	2646.9	2663.7	2754	2864.2	2969.6	2990.4	3111.9	3233.1	3350.2	3408.1	3536.7	3564.6	3664.9	3752.3	3862.5	3965.6	3958.8	4065.6	4099.9	4165	4332.4	4398.5	4437.3
13.835	5.4019	1.2773	0	0	0	11.65	76.781	161.61	277.65	429.41	610.61	817.74	1025.3	1199	1254.4	1398.4	1819.5	1994.3	2107.7	2314.4	2504.3	2593.5	2699.6	2837.1	2991.1	3072.5	3167.2	3276.4	3421.9	3420.5	3487.9	3657.6	3724.5	3948.1	4160	4245.8	4342.4	4517.1	4601.5	4818.8	5038.6	5253.6	5331.7	5439.6	5568.1	5589.3	5888.6	5903.4	6007.9
6.2967	0.30798	0	3.3795	0	0	8.0218	24.025	36.678	74.881	120.15	145.45	193.73	247.67	301.7	315.63	349.02	424.4	483.23	499.13	522.74	563.74	611	645.96	699.38	712.38	723.55	746.86	758.96	838.12	843.53	916.16	958.65	953.07	971.97	1013.9	1029.6	1057.8	1141.7	1132.7	1177	1168.2	1231.1	1224.9	1233.7	1248.5	1271.6	1311.1	1298.4	1350.7
0	1.9773	0.94241	2.6702	0	0	2.165	10.905	13.876	19.288	18.338	20.041	10.954	23.283	11	12.571	9.1561	19.555	16.312	58.756	26.501	46.363	125.91	88.005	140.16	192.26	216.58	283.81	286.59	374.24	406.51	472.51	530.12	533.3	692.72	822.61	901.27	1028.7	1120.9	1263.9	1362.4	1499.4	1630.7	1717.2	1890.2	1928.1	2016.4	2130.3	2170.8	2217.2
20.235	22.636	0	0	0	0	3.033	26.849	18.86	91.524	258.17	433.18	589.36	855.22	940.5	1268.1	1458.4	1684.5	1964.1	2212.6	2325.1	2635.5	2730.7	2905.5	3381.6	3531.6	3798.5	3670.3	3789.3	3672.9	3892.4	3278.1	3299.1	3603.7	3496.2	4271.4	4227.7	4381	4891.6	4606.3	4688.4	4757.3	4804.8	4912	4828.9	5033.5	4987.3	5208.4	5224.5	5241.9
15.902	2.2404	0	0	0	0	23.758	77.569	178.31	341.5	571.89	799.61	1026.2	1311.1	1568.5	1843.4	2190.3	2449.2	2752.2	2965	3294.5	3496.4	3796.3	4146.8	4317	4723.3	4774.8	5190.3	5551.7	5507.9	5524.3	5785.5	5928.3	6032.1	6276.3	6428.3	6490.4	6324.1	6354.1	6409.8	6468.4	6170.7	6207.8	6007.9	6050	6098.5	6141.8	6130.3	5971.3	6119.7
0	0	0	0	0	7.5534	18.734	62.974	114.35	199.05	293.59	405.66	562.87	717.91	874.2	1022	1163.6	1322.6	1465.9	1613.2	1766.4	1882	2072	2225	2286.2	2500.6	2658.4	2771.9	3003.7	3220.7	3249.8	3445.9	3876.3	3830.3	3779.1	3784.1	3886.1	4047.3	4089.7	4176.7	4093.3	4177.2	4220.4	4081.2	4190.6	4170.9	4223.3	4299.3	4146.6	4297.1
3.4332	0	0	0	0	8.1489	8.3274	25.17	48.351	92.207	157.15	204.1	257.05	300.76	341.87	407.12	432.99	467.48	505.39	635.49	699.49	777.63	877.36	1036.6	1169.4	1229.1	1338.7	1434	1502.4	1629.3	1699.7	1767	1799.1	1886.1	1938	1986.1	2028.5	2049.4	2171.5	2171.2	2183.9	2226.6	2198.1	2256.9	2280	2288.3	2274.6	2304.4	2383.1	2368.3
0	0	8.936	35.561	46.168	0	0	36.802	64.933	199.05	188.98	438.09	539.24	502.95	601.38	694.7	779.81	1171.1	951.56	1124.8	1129.8	1228	1357	1395.5	1526.1	1673.7	1704.3	1774	1768.7	1835.6	1895.2	2027.7	2099.8	2069.1	2078.9	2049.7	2110.5	2160.1	2202.8	2126.4	2194.8	2130.2	2152.4	2075.4	2123.1	2009.3	2010.3	2030.8	1864.9	1892.3
0	0	0	0	1.0173	0	22.058	49.808	139.12	310.21	473.14	741.81	915.4	1161.6	1135.8	1406.9	1697.3	1785.5	2044.8	2253.8	2413.5	2528.4	2629	2892.8	3111.9	3255.3	2811.8	3684.3	3523.8	3804.6	3866.6	4023.3	4067.5	4132.8	4384.7	4462.9	4930.7	5018.4	5250.7	5310.6	5577.9	5600.9	5780.6	5896.2	6019.4	5915.5	6088.4	6085.3	6153.5	6250
6.2199	4.2976	0	0	0	0	1.6712	62.868	139.66	252.32	402.12	568.85	730.26	940.38	1112.5	1381.9	1523.3	1666.5	1813.9	1922.1	2004	2166.1	2235.1	2458.6	2478.7	2642.7	2652.1	2566.7	2503.4	2646.4	2536.8	2598.7	2547.4	2602.5	2603.8	2643.1	2664.2	2748.5	2814.4	2747.4	2787.4	2770.7	2792.7	2837.7	2893.5	2941.1	3013.7	3062.8	3039.2	3154.1
0	3.1711	0	0	0	0	12.401	34.002	77.12	170.18	254.56	336.46	410.19	490.1	588.52	651.53	797.33	882.11	935.6	1035	1162.6	1252.6	1349.8	1490.4	1511.6	1690.7	1722.9	1873.5	1962.5	2099.6	2167.3	2251.1	2252	2363.7	2587.7	2740.8	2390.9	2935.8	2820.6	2708.5	2851.7	3069.7	2963.8	2913	2853.2	2426.7	2560	2539.9	2490.1	2465
13.593	4.2432	0	3.72	0	0	0	0	17.887	61.687	131.59	225.35	354.03	470.44	646.98	901.84	1075.5	1219.3	1346.9	1514.2	1733.7	1804.7	1874.4	1999.2	2025.6	2110.1	2109.3	2238.3	2023.6	2248.8	2294	2287.6	2263.8	2331.4	2385.4	2360.9	2338.8	2278.3	2284.4	2270	2264.2	2274.1	2303.2	2299.1	2257.1	2210.1	2227.7	2307.2	2149.8	2183.3
10.093	1.714	14.857	0	0	0	0	2.9989	5.3944	18.691	42.698	74.72	99.555	162.82	186.03	212.7	280.2	342.81	391.97	429.36	514.5	577.41	625.67	737.07	791.49	811.89	897.36	942.47	998.31	1066.6	1161.2	1281.5	1389.4	1548.5	1553.8	1691.9	1861.9	1974.4	2193.4	2411.3	2510.8	2762.9	2976.8	3183.2	3292.6	3522.6	3602.1	3714.2	3863	3858
0	0	0	0	0	0.33948	42.635	120.93	304.94	481.46	782.1	1084.5	1482.2	1739.6	2166.8	2317.5	2581.4	2854.4	3092	3296.4	3573.4	3678.6	3729.8	3876.4	4031.1	4140.2	4324.9	4506.9	4611.3	4675.4	4741.1	4837.6	4956.7	4985.4	5233.8	5363.1	5525.1	5656.1	5738.2	5821	5914.8	6045.1	6050.2	6115.4	6137.4	6161.9	6173	6185.3	6166.7	6233.8
13.167	5.6906	0	2.783	0	0	0	4.0817	9.9902	27.257	75.759	122.81	189.71	248.08	307.85	368.18	414.29	445.38	549.22	593.69	696.7	706.04	753.26	854.18	892.37	953.15	1066.5	1053.4	1113.8	1081.9	1164.5	1332.7	1346.9	1283.3	1443.7	1440.4	1430.9	1445.5	1435.7	1499.1	1560.3	1437.4	1509.4	1503	1462.5	1504.8	1482	1394.6	1455.4	1464
14.503	16.767	9.5592	0	0	0	0	0	0	0	0	0	0	0	0	0	0	0	0	0	0	0	0	77.883	125.19	199.02	287.58	346.96	396.03	476.44	560.43	660.89	775.82	999.52	1131.4	1298.2	1500.6	1701	1766.4	1903.6	2046.4	2180.9	2328.2	2405.6	2449.6	2800.9	2847.6	2932.7	3004.9	3052.7
14.847	12.667	0	0	0	0	0	9.2976	31.767	99.518	140.85	212.78	266.44	351.77	391.51	458.98	519.38	561.33	611.11	659.82	669.08	776.09	894.34	1020	1091.8	1118.4	1201.9	1254.2	1296.9	1313.5	1476.3	1593.6	1308.4	1332.2	1454.6	1553.8	1640	1698.1	1816	1928.9	2082.7	2174.6	2250.4	2339.2	2339.4	2444	2324.6	2356.9	2433.6	2488.2
3.3241	2.6275	0	0	0	0	4.3409	30.033	75.447	135.02	191.68	303.46	392.3	477.94	577.13	684.69	763.18	890.16	987.51	1074.5	1209.7	1382.3	1567.8	1767	1988.1	2147.6	2281	2443.7	2614.2	2770.4	2987.5	2992.5	3283.9	3543.4	4345.2	3008.7	3485.4	3788.9	3985.6	4096.2	4217.6	4390.5	4580.1	4515.8	4767.3	4705.7	4756.8	4720.4	4857.4	4884.2
4.9378	0	2.2768	0	0	0	18.975	52.603	91.501	183.29	283.46	462.04	584.75	730.23	866.13	1042.4	1076.7	1203.4	1303.1	1437.1	1605.8	1733.9	1856.7	1996.4	2180.3	2301.8	2490.5	2633.3	2898	2994.4	3103.9	3171	3390.5	3324	3554.3	3599.9	3668.4	3782.5	3820.8	3965.6	4160.5	4263.5	4315.7	4335.9	4405.1	4438.3	4416.2	3831.2	3908.7	4012.4
6.3328	0	0.65679	0.92079	0	0	12.227	32.049	59.935	124.77	194.68	253.65	330.71	415.81	496.8	579.02	603.98	744.69	819.81	901.94	995.48	1102.4	1258.2	1427.8	1593	1739.6	1836.7	1820.6	2037.9	2451.1	2856.5	3025.8	3117.5	3258.9	3450.4	3748.7	3932.3	4131.1	4368.3	4626.2	4637.5	4746.8	4894	4943.6	5101.7	5192.2	5213.1	5346.4	5425.4	5574.4
0	0	10.562	5.9354	2.9472	0	6.3496	4.1468	0	0	0	0	0	15.09	8.9637	21.503	18.896	20.81	29.318	59.324	103.43	190.17	246.03	360.68	499.01	578.42	577.1	732.19	834.47	799.46	1038.3	1128.4	1320	1426.4	1526.2	1520.6	1645.4	1910.3	2040.2	2147.8	2350.7	2282.7	2379.9	2499.8	2644.3	2727.1	2775.2	2881.9	2847.7	3029.4
0	0	0	25.474	40.139	0	8.57	8.0685	19.896	2.9142	13.415	0	0	0	0	0	0	0	0	0	2.5711	16.696	99.262	184.91	282.77	378.54	425.34	509.24	613.7	712	830.13	876.95	990.07	1089.8	1161.5	1237.1	1263.8	1303.2	1472.1	1590.6	1688.7	1695.7	1716.7	1771.8	1853.9	1942.1	1883.8	1914.2	2000.1	1996.2
0	0	0	6.2196	5.1394	0	0	23.54	33.871	52.318	71.246	98.791	128.68	151.95	183.3	215.03	221.74	241.9	258.19	280.24	335.97	341.81	405.06	415.06	462.99	532.97	577.08	635.34	640.42	682.39	737.4	732.65	746.3	807.6	786.25	827.09	816.57	832.13	870.06	875.83	879.52	901.86	892.05	875.14	887.78	866.68	897.99	882.01	913.83	883.48
24.748	0	0	1.0495	0	0	1.6577	23.02	76.437	139.25	216.51	334.15	454.73	582.35	689.9	817.77	884.79	1009.5	1169.5	1230.3	1292.4	1366.8	1470.1	1472.8	1569.5	1651.2	1676	1651.8	1790.3	1800.8	1863.2	1928.4	1867.1	1933.8	1959.3	1947.6	2027.3	2041.2	2092.8	2093.8	2096.3	2130.3	2157.7	2207.8	2169.5	2142.1	2183.6	2162.5	2192.8	2215.9
0	0	0	0	13.779	15.492	16.166	33.086	133.56	248.73	370.57	553.36	785.88	1020.8	1143.3	1351.7	1525.8	1672.4	1881.2	2029.9	2085.5	2228.9	2294.7	2371	2460.5	2592.1	2595.8	2632.7	2701	2750.4	2820	2822	2923.4	2984.8	3070.3	3227.7	3298.9	3495	3697.1	3833	4002	4132.7	4408.6	4565.4	4666.5	4805.4	4815.8	4854.4	4966.2	5045.5
0	0	0	2.148	1.5272	6.9239	15.681	27.12	65	122.67	171.38	235.53	297	367.25	446.74	498.69	520.8	600.18	640.77	657.59	735.26	795.29	889.27	966.54	1012.6	1337.5	1136.2	1208.6	1233.7	1219.7	1328.1	1412.1	1665.7	1458.6	1804.1	1508.7	1561.5	1548.9	1869.2	1614.3	1966.2	1684.7	1691.1	1685.2	1666	1882.9	1749.8	1724.8	1715	1706.9
7.9183	3.4873	0	0	0	1.2217	0	9.2885	40.803	77.957	114.75	153.85	184.89	251.83	292.43	357.34	474.1	424.13	479.39	526.61	628.71	697.6	769.98	888.25	1011	1139.8	1227.6	1371.1	1525.1	1617.7	1633.2	1747.7	1895.5	1974.9	2038	2035.8	2189.8	2299.3	2412.3	2424.8	2469.8	2445.7	2545.3	2616	2660.4	2629.9	2710.4	2766.9	2811.9	2803
4.8217	9.2514	7.7249	0	2.4358	0	0	0	0	0	0	0	0	0	0	0	0	0	0	0	0	33.697	104.9	191.62	250.32	325.79	421.14	493.88	600.56	648.01	683.02	782.04	861.96	904.29	1007.8	1103.7	1073.7	1211.2	1337.5	1429.4	1453	1446.2	1467.4	1520.6	1550.5	1655.8	1693.7	1707.9	1814.9	1799
0	0	0	0	3.5545	0	31.013	59.901	156.25	276.74	425.52	598.35	775.99	945.44	1097.9	1219.9	1425.4	1520	1640.4	1837	2034.5	2186.6	2410.3	2546	2707.3	2849.4	2985.3	3071.3	3310.6	3404.3	3482.7	3624.7	3764.1	4071.9	4318.7	4375.8	4557	4930.6	5142.5	5376.1	5551.4	5747.2	5766.8	6061.7	6249.6	6580.3	6731.5	6764.5	6841.2	6956
15.617	7.1526	0	0	0	0	4.8085	30.705	62.99	132.19	208.84	274.45	345.29	435.56	506.39	583.31	696.17	705.32	766.19	897.68	916.66	981.23	1007.7	1078.5	1096.7	1080.7	1071.9	1132.8	1143.9	1182.3	1215.4	1331.5	1400.8	1871.9	2024.4	2041.2	2297.7	2484.2	2582.3	2703.8	2966	3060.5	3291.5	3451.1	3660.2	3720.8	3850.2	3936.5	4075.5	4138.3
6.926	0	11.157	1.6066	0	0	16.652	47.108	70.516	122.67	195.88	250.39	332.11	381.95	432.85	501.71	521.99	563.47	607.58	646.55	820.84	728.94	812.2	877.14	899.64	1005.6	1085.1	1133.9	1169.2	1295.4	1331.6	1373.7	1442.6	1477.6	1589.9	1701.5	1741.4	1832.8	1880.9	1959.1	1969.7	2056	2215.4	2193.2	2258	2270.1	2326.8	2499.9	2449.2	2406.8
0	0	7.4095	2.9445	0	0	10.21	40.533	101.71	172.91	265.41	406.58	546.3	673.08	804.88	971.79	1100.7	1145.1	1193.3	1300	1440.6	1552.3	1746.6	1933.8	2101	2325.3	2501.7	2760.9	2907.3	3035.4	3181.2	3280.9	3483.8	3508.8	3680.6	3729.1	3762.6	4070	4191.7	4457.2	4666	4578.2	4689.9	4799.1	4825.2	5041.2	5004.4	5472.5	5266.6	5354.5
0	0	0	0	0	26.201	57.202	85.304	124.88	176.82	237.59	316.89	373.43	481.8	570.75	650.34	748.68	810.55	858.6	980.88	1003.2	1101.4	1209.1	1215.1	1301.1	1380.4	1429.3	1497.7	1574.9	1624.8	1663	1708.5	1754.2	1801.3	1855	1927.8	1913	1977.6	2001.5	1998.7	2030.2	2012.8	2058.9	2036.3	2059.2	2046.8	2067.3	2040.2	2012.6	2023.5
0.51298	4.6615	2.9073	0	0	0	0	10.776	28.039	33.819	46.663	80.621	82.689	112.71	123.44	139.21	150.99	167.95	176.25	173.42	184.97	241.77	267.1	299.61	360.98	414.93	463.22	561.44	591.94	617.42	667.95	732.18	843.12	894.61	886.76	973.92	1078.6	1194.5	1401.2	1443.2	1561.3	1423.7	1812.1	1963	1961.8	2094.4	2233.3	2440.1	2486.7	2558.4
0	15.105	0	0	0	0	10.36	67.67	122.72	194.11	320.45	474.3	601.42	770.6	994.6	1105.8	1230.5	1358.8	1547	1621.2	1724.6	1846.4	1978.1	2056	2121.7	2202	2281.4	2356.2	2418.2	2443.1	2493.5	2507.8	2530.3	2550	2588.2	2636.6	2693.7	2706.4	2768.2	2804.5	2829.3	2856.1	2890.7	2903.2	2766	2938.8	2943	2910.3	2905	2915.6
0.17782	0	0	0	0	0	28.788	64.093	108.94	176.86	255.12	308.72	394.02	469.97	544.91	595.71	656.52	730.13	816.99	851.02	928.06	990.24	986.6	1036.8	1082.9	1162.6	1184.8	1185.5	1370.5	1443.4	1206.9	1267.8	1294.3	1237.3	1348.7	1356.2	1400.1	1463.6	1496.8	1523.6	1549.1	1604.5	1708.8	1760.8	1791.7	1839.3	1895.1	1969	1961.1	1995.6
33.112	8.4118	0	0	0	0	0	23.597	77.874	147.95	249.97	341.68	462.07	553.05	657.35	782.23	874.44	976.74	1038.9	1117.3	1177.8	1219.6	1272.1	1343.3	1389.1	1441.5	1472.7	1549	1578.1	1560.7	1599.6	1650.1	1684.6	1736.9	1794	1827.5	1959.6	1924.1	1957.9	2010.4	2017	2104.3	2085.9	2068	2053.7	2022.2	2054.2	2113.9	2088.8	2152.3
55.907	0	2.4011	11.84	11.465	0	0	40.389	79.565	102.18	127.52	183.12	194.76	237.75	271.21	294.34	325.02	316.23	375.83	413.75	463.89	485.86	518.77	531.63	545.94	536.77	538.33	551.84	562.42	592.68	578.2	632.28	704.35	832.28	908.98	1008.5	1090.9	1184.9	1365.1	1491.9	1748.1	1844.8	2096	2295.7	2604.9	2827.9	2956.7	3110.5	3360.8	3548.4
32.469	10.301	0	0	0	0	0	10.482	39.166	74.963	112.15	163.36	213.41	285.93	352.83	439.72	442.84	506.5	555.53	596.79	685.33	751.07	832.14	902.05	989.34	1052	1116.6	1166.5	1240.9	1258.6	1278	1332	1362.8	1435.3	1441.7	1508.4	1594.7	1609.4	1701.7	1725.1	1755.9	1808.7	1830.6	1764.5	1766.9	1791.2	1813	1819.2	1867.7	1799.2
24.848	10.758	14.192	0	0	0	0	9.1901	34.045	89.528	133.24	223.29	303.18	399.19	464.56	554.41	629.69	664.46	785.51	854.99	960.39	1089.7	1229.8	1347.7	1476	1482.5	1598.8	1746.4	1886	2079.2	2201.4	2222.2	2326.6	2510	2590.6	2741.5	2752	2908.3	3024.1	3037.1	3154.2	3261.5	3429.7	3616.4	3689	3759.2	3820.8	3853.1	3857.8	3887.4
12.072	1.6958	0	8.3533	0	0	1.2236	40.594	87.527	153.22	244.71	354.24	491.02	603.92	718.75	860.9	1001.3	1149.3	1218	1375.5	1509.9	1603.8	1759.5	1899.4	2039.6	2157.9	2322.6	2266	2303.5	2320.5	2405.9	2409.6	2530.5	2583.1	2648.7	2646.9	2801.4	2798.7	2891.9	2976.2	3150.1	3195	3277.8	3285.8	3300.7	3433.8	3380.2	3457.1	3477	3499.5
15.945	4.5591	0	0	0	0	1.6736	25.779	61.602	99.892	160.36	216.8	272.87	361.71	401.72	491.65	546.41	594.39	640.7	715.03	745.71	782.91	841.21	879.21	940.4	993.81	1046.8	946.3	1115.6	1137	1181.2	1229	1143.1	1329.8	1485.1	1505.3	1647.6	1769.8	1899.4	2094.2	2158.2	2028.4	2143.2	2166.5	2247.2	2409.3	2491.4	2613	2593.4	2663.8
17.973	1.6877	0.7303	2.4879	0	0	0	5.1412	0	0	0	0	0	0	0	0	0	0	0	0	0	0	0	0	0	0	0	0	0	25.177	23.986	56.838	91.826	132.8	192.65	201.28	288.64	367.39	408.09	504.44	608.49	666.41	757.37	873.61	980.98	1076.3	1101.6	1175.9	1225.2	1332.2
0	0.52436	8.7857	0	0	0	13.886	4.9262	40.167	61.578	148.79	216.56	292.13	362.64	397.19	521.75	538.15	660.51	726.08	803.7	875.23	1020.2	1050.5	1152.7	1179.4	1274.5	1421.2	1486.3	1559.6	1441.7	1597.8	1565	1762.2	1555.9	1653.9	1625.5	1705.2	2043	2104.1	2227.2	2292.1	2335.4	2149.6	2484.1	2421.2	2428.2	2566.2	2521.6	2517.2	2555.1
130.46	102.48	46.996	0	0	0	0	0	0	0	0	0	71.749	124.21	157.16	281.84	395.41	398.88	460.18	448.69	536.86	577.82	651.23	664.83	688.4	715.97	800.8	831.45	865.15	904.69	981.64	1039.3	1066.6	1167.3	1168.8	1208.7	1384.9	1445.6	1534.8	1595.9	1665.7	1737.6	1755.2	1852.3	1938.6	1990.8	1972.7	2038.8	2040.6	2097.2
0	0	0	0	2.787	8.0304	22.067	47.707	72.064	138.47	205.21	229.38	318.58	380.42	489.99	577.53	627.23	695.36	776.79	769.25	885.59	887.37	957.42	995.81	1048.1	1102.6	1156	1149.1	1197.2	1265.2	1288.1	1361.7	1453.6	1454.7	1546.2	1664.2	1684.3	1732.7	1760.3	1814	1723	1780.1	1897.5	1932.3	1940.4	2000.4	2101.7	2146.3	2179.2	2269.6
36.218	25.715	7.4411	0	0	0	0	27.747	96.177	173.09	276.62	416.63	537.55	722.28	806.46	1061.9	1225.8	1282	1411.1	1457.4	1673.1	1748.8	1877.2	1975	2133.9	2264.1	2388.3	2326.9	2475.2	2689.9	2756.9	2815.5	2915	3066.9	3123.3	3300.8	3418.8	3567.1	3767.3	3897.7	4000.5	4127.6	4285.2	4290.7	4253.3	4428.7	4256.4	4427.4	4325.6	4341.2
13.419	6.0368	6.4859	0	0	0.33087	1.1185	0	27.155	51.939	85.765	131.5	188.16	271.72	299.41	414.42	446.72	328.06	362.74	420.43	430.61	482.96	507.18	523.53	551.06	586.82	561.15	562.63	613.6	632.54	582.49	663.36	709.93	778.42	800.69	873.77	1019.2	1142	1291.8	1433.7	1572.2	1684.9	1831.5	1833	1984.9	2187.6	2315	2326	2580	2540.1
0	2.0229	0	10.006	0	0.88183	8.7006	16.937	46.913	94.655	149.05	210.65	274.94	366.08	424.57	485.66	566.34	488.18	527.22	567.2	636.61	636.05	622.34	699.04	687.55	706.07	769.63	738.04	803.44	912.35	907.39	902.93	928.58	939.85	954.95	881.69	891.06	966.48	1047.8	1087.6	1095.9	1150.5	1174.4	1220	1231	1202.2	1209.8	1274.3	1310.5	1280.9
0	4.617	9.1418	4.0415	1.6509	11.257	1.2769	29.446	32.2	65.531	82.74	130.25	157.66	192.17	227.15	272.47	298.25	334.29	377.13	483.53	517.04	628.48	764.97	899.55	1089.6	1287.9	1443.9	1792.6	1951.7	1990.2	2084.3	2419.4	2610.3	2619.2	3199	3319.7	2881.6	2766.9	2951.8	3096.5	3110.2	3245.1	3036.6	3162.4	3257.1	3270.5	3274.9	3192.2	3418.9	3342.7
12.896	0.4981	0	0	0	0	7.9981	35.507	67.423	109.51	143.41	196.32	235.35	329.86	376.79	416.27	491.88	544.44	587.85	637.07	686.45	737.42	786.65	860.87	969.98	1037.3	1090.9	1200.8	1250.2	1344	1424.2	1409.9	1553.1	1564.2	1712.5	1757.6	1822.6	1884.5	1993.1	2105.4	2182.4	2265.7	2248.9	2370.1	2393.9	2435.1	2432.1	2472	2527.7	2545.6
0	0	0.20908	0	0	0.11056	7.4169	19.816	43.556	72.108	120.2	151.08	216.83	273.59	312.8	345.98	400.37	425.48	471.43	514.64	538.43	551.8	592.93	599.03	616.11	621.88	602.38	604.95	585.52	629.6	676.22	669.24	666.57	636.21	633.82	635.35	634.41	644.56	648.79	671.76	652.78	624.15	646.76	603.72	595.84	602.65	601.25	614.35	609.92	624.91
0	0	0	0.99745	0	0	32.145	88.334	174.14	281.15	413.55	554.62	708.14	883.22	1055.1	1149.2	1320.4	1446.4	1592.7	1632.8	1717.1	1732.3	1961.5	1982.8	1939.2	1942.9	1978.4	2084.5	2134.4	2138.6	2117.2	2040.7	2030.1	2018.3	2118.6	2256.8	2288.8	2439.3	2511.2	2662.9	2655.9	2598.8	2587.2	2745.6	2722.2	2942.3	3015.9	3205.7	2985.1	3159.5
0	0	0	20.676	19.483	24.647	0	11.788	43.697	93.129	182.61	244.21	281.88	390.5	415.34	508.2	560.57	647.04	698.79	768.62	880.13	882.01	915.3	996.85	1039.6	1082.8	1089.4	1200.1	1236.6	1246.8	1259.7	1242.2	1288	1278.1	1347.8	1338.8	1319.7	1296.6	1289.7	1232.3	1279.6	1274.9	1312.9	1288.3	1258.2	1257.4	1226.6	1292.7	1149.9	1190.7
0	0	0	0	1.7161	2.4631	21.295	22.31	59.338	85.764	133.22	171.93	206.63	242.84	276.53	334.7	362.08	365.5	406.26	426.34	441.84	472.69	514.61	539.5	582.07	646.5	683.02	703.57	777.88	769.71	882.79	885.99	849.72	914.2	973.76	1004.4	947.79	962.21	965.22	982.33	971.11	950.98	944.76	943.84	954.77	940.32	1033.7	1044.8	1055.9	1062.1
29.532	11.462	0	0	0	0	0	0	0	0	0	10.287	27.73	40.652	55.899	74.776	73.852	105.47	117.56	137.23	118.09	150.1	169.07	221.2	250.91	298.21	290.65	337.85	403.3	445.96	451.87	442.12	542.38	588.77	775.43	818.96	1009.9	1099.3	1263.3	1395.2	1487.4	1617.9	1769.7	1912.6	2089.1	2151.4	2219.2	2379.4	2481.6	2573.7
0	0	1.9958	3.8486	1.8639	0	52.096	47.509	49.29	106.72	153.72	260.19	338.13	456.08	494.77	626.01	699.23	871.35	987.6	1167	1269.3	1370.4	1556.1	1725.2	1949.4	2091.7	2157.2	2357.3	2520.9	2648.1	2797.2	2871.3	2995.4	2958.7	3045	3076.8	3075.4	3114.5	3080.2	3139.3	3119.5	3075.5	3098.5	3042.3	3112.7	3072.1	2968.7	3003.8	3033.5	2994
0	0	0	0	15.589	21.556	65.026	107.16	201.62	274.59	493.92	641.17	751.18	930.12	1056.3	1292.7	1450.3	1559.7	1702.4	1783.7	1986.8	2232.6	2414.4	2601	2723.3	2980.2	3138.3	3352.7	3391.7	3653.1	3794.3	3806.8	3980.9	4139.8	4216.2	4307.8	4260.6	4422.5	4395.7	4460	4440.3	4453.2	4520.8	4440.4	4519.1	4487.2	4531.8	4511.9	4468.1	4448.1
27.893	13.415	0	0	0	0	0	0	0	0	0	0	0	0	0	0	0	0.36501	0	11.847	41.554	85.173	105.06	130.36	157.74	165.51	170.71	205.66	222.84	304.09	349.4	391	445.71	492.8	471.16	520.88	593.72	555.34	627.68	667.83	696.65	718.5	764.83	793.34	783.88	807.36	744.26	752.79	774.78	791.47
19.896	2.6721	0	0	0	0	2.3677	32.663	53.239	87.946	150.17	203.68	256.28	314.59	371.35	438.1	467.74	505.48	598.29	624.58	721.29	805.15	850.96	948.77	1030.4	1143.2	1191.4	1291.8	1384.7	1353.6	1470.3	1523.5	1583	1629.2	1709.9	1689	1793	1770.4	1833.7	1842.4	1844.9	1863.5	1903.7	1863.7	1905.1	1870.7	1877	1846.6	1866.3	1861
0	0	36.413	17.819	0	0	92.155	146.17	243.26	173.71	327.54	510.46	840.62	1107.4	1306.4	1485.4	1683.1	1842.8	2117.9	2307.9	2531.9	2686.7	2931.7	3174.8	3280.9	3246.2	3501.5	3573.9	3638.2	3959.4	4025.7	4056.3	4234.5	4504.1	4617.7	4753	4767.4	4774.6	4940.9	4964.7	5040.6	5116	5191.6	5076.8	5250.6	5322	5409	5342.7	5439.7	5422.2
7.3868	5.5698	7.607	0	0	0	0	35.192	13.031	40.183	65.146	162.86	178.12	249.46	282.38	340.87	378.08	540.88	516.09	574.07	557.51	584.59	639.03	700.22	722.74	812.44	828.25	853.7	880.21	966.4	991.07	1040.6	1057.1	905.99	1027.9	1040.2	1051	1072.7	1005.6	1012.7	1022.8	983.3	1209.9	1155.6	1197.1	1243.2	1197.2	1198.2	1203	1223.8
0	5.774	3.0627	0	0	3.9221	13.179	44.051	82.477	140.59	218.92	288.54	309.55	374.14	413.04	398.96	466.82	489.8	566.71	563.73	612.38	683.86	731.71	745.27	828.31	882.39	906.09	945.21	955.06	1039.7	1074.3	1099.4	1142.4	1211.2	1255	1296.9	1338	1377.6	1553.9	1645.5	1697.3	1833.7	1944	1936.5	1988.2	2071	2068.6	2113.7	2138.2	2108.3
8.2651	0.23616	5.2428	0	0	0	10.053	66.072	127.41	235.35	345.55	477.47	609.24	734.43	858.97	988.14	1112.6	1230.7	1356.4	1492.8	1652.7	1719.8	1888.4	2012.1	2111.5	2216	2292.2	2341.2	2462	2535.9	2706	2745.6	2943.4	3073.7	3165.2	3326.3	3339.6	3402.7	3629.7	3833.3	3955.6	4098.5	4283.5	4415.9	4520.7	4695.6	4795.8	4850.8	5109.3	5077.2
17.484	12.364	6.1231	0	0	0	0	0	3.9222	24.929	34.615	50.34	81.845	98.534	108.52	120.43	135.15	161.81	166.94	201.69	214.64	239.62	297.7	318.26	377.63	413.93	413.39	453.19	485.96	513.18	553.14	585.19	637.14	684.07	714.96	770.63	817.52	735.89	869.02	952.81	963.09	1021	1091.5	1139.6	1199.2	1213.5	1173.8	941.5	942.48	1248.8
3.7652	13.04	0	0	0	1.433	0	4.3494	39.816	67.928	108.36	161.04	178.07	220.83	256.36	327.61	372.25	395.02	440.34	473.38	540.77	605.22	690	802.13	915.66	1002	1084.9	1211.6	1301.1	1375.2	1468.6	1597.8	1685.3	1784.6	1876.5	2025.5	2161	2298.7	2362.8	2483.4	2611.1	2732.8	2848	3051.7	3068.7	3164.3	3339.7	3350.3	3427.2	3500.3
10.024	6.7031	0	0	0	0	0	5.6015	24.262	61.858	85.115	127.31	153.05	210.3	250.56	310.93	334.51	406.35	429.67	537.18	542.21	630	642.48	686.25	752.52	770.96	778.01	808.76	883.4	1017.3	1027	1050.7	1170.4	1215.1	1241.1	1314.4	1347.6	1288.8	1320.1	1411.2	1475.9	1539	1587.6	1698.1	1733	1736.7	1732.2	1787.6	1820.3	1818.4
15.56	27.235	0	2.2861	0	0	0	0	19.912	60.5	153.39	222.36	287.86	439.32	522.35	677.96	746.79	880.19	977.01	1077.1	1246.4	1513.5	1677	1838.5	2053	2310.2	2482.4	2753.2	2757.5	2256.1	2955	2983.4	3184.8	3210.9	3422.6	3635.3	3663.1	3908.2	4147.5	4500.8	4864.2	5054.8	5429	5662.1	5787.3	6166.4	6363.9	6616.2	6582.2	6768.7
23.591	4.3695	0	0	0	0	0	50.019	142.42	284.9	402.2	562.4	759.67	916.64	1075.1	1286.5	1445.4	1612.2	1734.4	1893.1	2013	2012.5	2234	2377	2467.9	2552.3	2643.5	2757.4	2776.3	2821.4	2922.5	2840.2	2820	2880.5	2830.8	2834.4	2880	2907.2	2876.9	2909.9	2991.7	3020.5	2989.1	3019.7	3066.9	3031.8	3008.1	3108.7	3063.9	3032.2
0	2.1636	0	0	0	6.6269	19.064	42.033	114.47	202.56	289.93	386.59	484.63	610.35	711.52	909.05	1106.7	1059.8	1158.9	1279.2	1343.7	1400.2	1507	1672.8	1666.7	1756.4	1790.3	1792.6	1862.1	1986.4	2010.2	2057.4	2023.7	2108	2143.7	2163	2240.5	2255	2331.7	2256	2272.7	2334.4	2289.3	2394.6	2325.6	2435.2	2494.7	2503.7	2505.7	2505.6
7.9507	3.2724	0	0	2.0947	0	0	0	0	0	0	0	0	0	0	0	0	0	0	0	0	23.725	86.996	140.71	254.06	358.78	479.94	559.01	624.01	740.03	835.94	952.39	1115.1	1273.5	1422.1	1582.4	1835.5	1982.3	2145.4	2340.6	2483.2	2755.2	2886.9	3024.8	3159.4	3227.3	3424.4	3470.9	3519.6	3580.3
2.4998	5.316	2.1505	0	0	0	1.6918	0.2982	0	0	0	0	0	0	0	0	0	0	0	0	0.49541	21.169	72.654	158.84	223.14	312.37	404.43	493.57	564.08	681.9	809.2	935.1	1073.5	1175.4	1296.4	1438.4	1542.8	1669.7	1829.9	2011.2	2087.3	2209.7	2295.7	2392.1	2500.5	2568.8	2667.6	2706.8	2814.4	2970.6
0	0	0	0	0	5.4015	10.081	49.335	113.67	214.37	331.85	449.13	617.21	769.68	910.45	1063.3	1219.9	1376.7	1525.8	1681.1	1878	1996	2228.8	2373.6	2523.3	2683.1	2662.4	2902	3033.9	3147.2	3165.3	3262.5	3299.2	3373.7	3462	3341.4	3456.5	3594.5	3578.3	3536.6	3530.3	3548	3592.9	3474.2	3489.7	3446.6	3475.3	3470.9	3461.7	3441
0	0	0	0	1.9905	0	32.314	65.941	138.49	240.55	332.58	454.59	591.16	755.76	912.09	1102.7	1276	1420.4	1583.8	1647.9	1861.3	1999.8	2251.7	2408.1	2438.2	2664.2	2741.1	2877.7	2973.2	3125.3	3180.1	3254.1	3374.7	3586.4	3637.4	3713.5	3568.5	3636	3631.3	3708.7	3799.5	3791.2	3875.4	3934.7	3981.2	4017.2	3892.7	3991.5	4004.3	3917.2
14.931	14.358	0	2.9883	0	0	0	0	0	24.728	31.578	43.259	56.535	82.986	107.25	111.4	117.96	151.62	175.21	192.84	230.61	266.01	314.11	358.28	390.88	404.08	411.97	444.55	479.21	480.59	530.44	553.73	636.12	671.39	720.04	779.51	824.1	959.65	1027.2	1150.5	1213.6	1357.2	1439.3	1583.4	1643.5	1688	1731.2	1818.4	1858.2	1885.7
8.0424	2.9049	0	0	0	0	11.582	45.051	91.787	194.11	281.36	396.14	485.2	644.63	742.9	915.09	970.72	1053.2	1146.6	1243	1381.8	1528.4	1634	1749.5	1830.9	1839.2	1945.5	2076.7	2188.3	2297.1	2330.5	2360	2426.2	2492.6	2554.9	2554.1	2540.8	2766.8	2804.9	2816.2	2957.1	3038	3069.1	3048.6	3083.5	3103.1	3077.7	3000.4	3016.1	2945.7
7.3482	10.264	0	2.4998	0	0	0	5.3999	2.4435	0.84335	10.683	17.666	30.864	36.518	58.202	69.896	78.046	41.144	79.649	80.112	150.97	174.22	245.75	332.81	435	547.6	707.65	774.44	1005.9	1147.9	1252.6	1348.1	1519.5	1680.3	1888	2103.8	2328.1	2532.3	2730.4	2813.8	3046	3081	3182.6	3360.2	3353.1	3488.8	3510.8	3686	3835.7	3850
23.598	3.3476	0	0	0	0	0	19.001	73.361	141.46	231.84	301.25	417.28	512.52	649.48	731.61	802.02	939.01	1023	1115.6	1221.9	1310.1	1480.5	1533.3	1621.4	1727.9	1747	1886	1910.3	1969.1	2119.5	2139.5	2231	2323	2336.3	2384.2	2451.1	2442.9	2542.6	2631.9	2702.6	2780.5	2804.2	2825.5	2822.5	2886.2	2891.7	2927.2	2917.4	2960
0	7.5189	3.6511	0	0	0	6.6478	30.762	84.907	140.52	220.51	303.69	379.48	478.85	540.98	608.22	672.85	753.95	804.25	855.51	981.32	1049.1	1174.2	1232.5	1333.2	1418.6	1476.5	1576.7	1659.9	1756.1	1822.9	1884.5	2052.9	2041.4	2193.9	2362	2399.4	2576.8	2679.3	2798.1	2970.8	3004.5	3155.6	3309.4	3308.5	3359.4	3458.4	3452.7	3589.5	3624.6
4.5605	0	0	0	0	6.0708	19.011	66.673	146.03	221.43	317.8	421.74	520.66	638.63	725.59	846.08	906.9	1007.7	1099.1	1146.7	980.63	1302	1274.5	1407.5	1385.5	1473.3	1582.4	1578	1582.7	1596	1666.8	1704.7	1722	1749	1734.5	1751.6	1820.1	1894.5	1898	1933.1	1902.4	1970.7	1997.8	2003.1	2069.6	2076.4	2075.3	2132	2146.7	2125.5
15.984	0	0	2.5552	0	0	0	0	30.539	140.97	258.73	373.19	473.97	672.41	729.02	896.54	996.62	1104.8	1268.1	1404.9	1556.8	1680	1755.3	1826.6	1902.6	2011.6	2087.8	2148	2144.6	2217.2	2244.8	2280.9	2370.6	2271.8	2354.9	2357.1	2430.6	2315.9	2206.4	2195.2	2253.7	2254	2325.7	2307.2	2273.7	2312.6	2297.8	2358.6	2248.5	2271.6
14.383	2.7063	0	0	0	9.6767	0	37.071	105.52	220.25	365.29	534.37	704.21	889.59	1109	1287.7	1476	1630.2	1807.6	1930.8	2144.2	2246.2	2368.7	2631.6	2667.3	2909.9	2943.3	3191.2	3258.5	3344.5	3508.9	3470.4	3610.6	3722	3823.4	3931	3862.1	4008.3	3912.5	3934.4	3965.9	3955.4	3935.5	3989.7	4032.8	4115.1	4045.6	4161.4	4154.8	4123.3
0	0	17.964	6.9798	4.2304	0	0	30.605	73.996	136.01	255.57	399.26	576.59	779.55	891.26	1060.8	1205.4	1299.3	1420.1	1597.2	1714.3	1866.8	1990.8	2200.2	2351.9	2562.1	2689.9	2941.7	3028.2	2993.4	2715.2	2825.4	3020.3	3015.7	3026.7	3092.8	3118.8	3157.3	3326	3391.6	3515.8	3486	3557.7	3569.8	3563.6	3602.8	3483.1	3527.6	3432	3442.1
1.2938	5.2107	1.7553	2.8642	4.4847	0	0	0	29.006	50.245	101.15	150.18	227.52	290.65	321.83	350.16	460.38	529.34	557.69	627.04	709.79	816.45	912.5	982.57	1105.6	1184.6	1318.6	1353.7	1408.4	1526.6	1575.7	1729.5	1826.9	1860	2045.1	2114.9	2263.7	2330.5	2523.2	2606.4	2659	2819.3	2840.6	2913	2995.8	3140.7	3189	3255.1	3341.6	3421.6
0	5.3577	2.4675	0	5.8799	1.2332	3.4832	12.327	20.075	42.229	75.765	163.83	223.29	278.89	415	533.58	610.63	653.85	768.27	755.03	992.09	1127.4	1236.3	1334.2	1582.7	1608.4	1830.8	1856.5	2071.6	2125.4	2295.2	2362.9	2495.8	2509.3	2619.6	2838.1	2870.4	2929.6	2947.5	3054.8	3076.9	3044.3	3230.8	3343.3	3449.3	3436	3500.6	3479.9	3533.5	3495.5
15.02	14.787	0	0	0	0	0	0	0	0	0	0	0	0	0	0	1.292	15.142	0	0	11.214	16.16	55.534	94.08	101.95	122.58	124.85	123.71	139.15	170.08	200.4	257.9	264.34	321.5	269.28	295.36	324.6	359.85	424.94	492.31	522.09	576.62	651.3	741.64	773.88	816.69	826.74	881.84	929.06	931.24
7.0025	6.2472	0	6.7463	0.89777	0	0	0	0	0	0	0	0	0	0	0	20.803	36.117	55.493	118.71	210.47	343.3	482.34	684.51	876.66	1030	1253.8	1388.2	1486.9	1698.6	1898.7	2086.5	2223.1	2516.6	2677.4	2903.9	2882.1	3109.1	3236.8	3405.8	3331.8	3556.9	3592.5	3723.6	3984.3	4153.6	4276.5	4212.1	4362	4432.8
17.536	7.8364	0	0	0	0	0	0	5.2683	0	0	9.5862	13.749	46.671	44.387	55.36	49.88	67.23	66.385	70.663	99.766	126.4	175.64	180.23	251.08	320.46	353.29	462.79	528.75	572.67	641.17	616.77	693.39	661.85	821.19	808.34	865.62	899.56	990.68	1060.1	1117.4	1160.4	1217.7	1236.7	1274.5	1309.8	1316.4	1282.2	1339.2	1356.7
6.6935	8.2017	2.1289	5.0075	0	0	0	38.336	94.444	198.88	317.36	424.46	582.94	722.91	835.1	976.39	1102.9	1239.7	1326	1419.2	1548.7	1645.3	1782.8	1898.3	2021	2108.7	2256.8	2371.2	2506.7	2674.1	2734.6	2794.8	2901.1	3000.8	3252.2	3347.7	3422.3	3527.4	3666.2	3878.4	4067.1	4221.7	4398.3	4377.3	4360.2	4521.3	4533.6	4631.2	4630.5	4654.5
20.665	0	0	0	2.1868	0	0	7.5119	3.5286	0	0	0	0	0	0	0	0	0	0	0	4.341	52.47	112.44	213.09	371.38	410.33	498.09	621.07	817.88	790.42	1015.3	1026.8	1200.2	1323.3	1889.8	1708	2324.3	2468.7	2275.1	2525.7	2721.5	2914	3155.7	3361	3537.2	4014.2	3902.8	3871.3	3916.2	4267.1
[truncated: 78 more columns]
