# Supplementary material for: Limits on information transduction through amplitude and frequency regulation of transcription factor activity
Source: eLife. 2015 May 18;4:e06559. doi: 10.7554/eLife.06559 (PMC4468373; doi:10.7554/eLife.06559)
Supplement: Supplementary file 1. — Raw single-cell time-trace data for HXK1 (15259 cells), SIP18 (21242 cells), pSIP18 mut A (18203 cells), pSIP18 mut B (17655 cells), 1× reporter diploid (21236 cells), and 2× reporter diploid (19222 cells). The data are also available from Dryad Digital Repository (Hansen and O'Shea, 2015). DOI: http://dx.doi.org/10.7554/eLife.06559.014 [file elife06559s001.zip › source_data/pSIP18_mut6_FM4_175minINT_690nM.txt]

10.694	7.8587	0	0	0	1.4828	8.9933	56.223	119.23	215.24	337.91	485.79	673.17	844.23	959.5	1070.3	1196.4	1328.4	1502.8	1643.9	1801.1	2071.1	2702.8	2485.4	2649.1	2674.1	3185.2	3314.6	3411.7	3453.5	3553.9	3518.7	3744.2	3814.5	3956.8	4494.6	4487.6	4800.4	4800.4	4912.7	4818.1	4875.5	4936.8	4960.3	4858.9	4838.2	4757.9	4723	4737.7	4721.7
15.55	9.3057	2.9014	0	0	0	0	14.096	31.566	99.483	189.31	273.32	391.78	452.57	560.84	682.77	771.34	961.68	1077.1	1197.7	1366.8	1605.4	1719.3	1891.8	2114.3	2262.8	2505.2	2682.4	2864	3107.3	3127.2	3291	3544.2	3835.4	3882	4167.4	4260.3	4509.2	4714.6	4846.7	5105.9	5252.4	5311.5	5481.8	5700.7	5746	5993.8	6129	6153.5	6366.3
0	0	10.513	3.7699	0	0	1.9707	33.406	70.789	140.35	204.94	301.82	415.41	516.45	592.14	767.07	964.9	1068.4	1206.8	1350	1646.4	1785.2	1895	1988.2	2082.3	2196.9	2361.5	2471.2	2543.1	2648.7	2721.3	2812.9	2968.8	3006.6	3060.7	3123.5	3204.2	3256.1	3322.9	3464.4	3415.7	3407	3570.2	3588.1	3531	3751.9	3811.6	3777.2	3894.9	3715.4
0	6.9602	0	10.811	0	0	0	0	0	0	0	1.1846	12.88	24.202	35.661	43.366	61.236	100.39	165.56	216.61	290.51	361.18	419.91	472.24	524.88	576.51	664.5	687.71	785.28	888.44	1059.9	1133.4	1194.7	1296.9	1350.2	1458.4	1529.3	1517.7	1640.9	1678.7	1818.8	1914.9	1987.9	2102	2135.9	2164.2	2302.1	2310.7	2454.1	2564.9
0	5.0593	7.1905	3.8994	0.91035	0	0	0	0	0	0	0	0	0	0	0	0	0	0	0	6.5355	73.93	105.46	167.16	214.62	306.06	409.53	495.12	634.19	764.76	898.76	990.71	1101.8	1194.2	1335	1444.4	1537.6	1613.8	1711.2	1853.9	1937.6	2083	2161.2	2321.8	2458.7	2420.9	2560.9	2567.1	2524.7	2509.2
0	0	0.96477	0	0.55236	4.2594	6.1151	0	0	0	3.9339	0	0	5.277	16.526	8.4523	8.9303	22.376	19.607	26.409	16.338	19.619	39.283	15.123	17.823	65.081	178.03	283.01	408.12	569.53	755.66	902.94	1177.3	1350.6	1507.7	1712.8	1735	2020	2173.7	2406.3	2629.2	2706.5	2884.5	2829.6	3082.4	3018.7	3251	3322.1	3179	3139.6
0	0	0	1.3516	105.94	158.08	68.828	115.57	176.41	288.57	361.31	564.44	680.46	861.62	1094.7	1307.9	1467	1689.4	1871.1	2018.2	2203	2399.8	2479.9	2668.2	2814.4	3045.1	3115.5	3407.9	3458.5	3781.9	3675.4	3779.5	3818.8	3944.4	4035.2	4053.4	4044	4169.8	4355.3	4409	4527	4587.9	4827	4923.1	5172.6	5394.2	5522.7	5456.5	5329.8	5473.2
17.737	3.0939	0.4121	0	0	0	0	0	0	0.86789	4.2301	10.645	22.43	22.492	47.222	53.231	103.95	158.24	246.57	333.96	417.93	486.11	591.45	695.25	811.33	895.55	998.16	1068.5	1163.7	1226.8	1282.1	1250.6	1405.2	1429.2	1457.6	1540.1	1602.5	1676.1	1756.2	1788.7	1854.9	1953.4	1999.5	2073.2	2088.7	2110.2	2186.2	2223.7	2272.8	2310.2
3.8097	0	0.7759	0	0	0	17.647	68.171	141.67	230.2	320.75	459.08	591.1	730.04	860.79	1049.6	1159.5	1324.2	1508.8	1715.5	1916.3	2204.3	2502.2	2670.4	2735.7	2927	3087.9	3256	3500.9	3662.3	3789.4	3860.3	4046.3	4071.5	4178.7	4404	4583.1	4772.2	4925.3	5117.8	5376.9	5385.6	5553.3	5586.4	5715.5	5707.8	5877.8	5933.3	6034.5	6147.1
0	0	0	0	3.2022	43.022	66.345	82.553	142.77	224.52	153.05	177.82	186.52	212.13	249.92	279	288.68	316.13	352.8	412.13	426.31	474.69	529.91	549.39	558.73	630.29	671.41	711.91	782.21	850.65	825.17	900.38	898.65	915.63	984.49	1045.9	1067.1	1100.3	1127.3	1162.7	1201.3	1181.3	1242.1	1282.1	1315.6	1322.5	1383.6	1371.3	1366.6	1399.9
0	0	0	0	0	7.5983	36.691	74.578	111.73	132.91	184.7	225.56	248.68	302.64	317.64	341.79	369.04	380.47	414.49	454.64	421.17	519.59	527	486.1	478.97	506.71	562.9	619.18	678.4	750.6	797.41	842.01	913.43	988.71	1058.8	1150.3	1216	1318.7	1469.3	1519.3	1670.2	1717.8	1790.5	1862.4	1913.8	2041.3	2121	2176.4	2305.2	2396.2
41.791	20.715	0	0	0	0	0	0	0	17.072	50.463	88.174	58.842	77.277	166.67	205.03	209.36	335.83	329.51	479.36	371.79	608.99	717.3	796.5	875.75	999.19	1140.6	904.43	1302	1447.1	1195.8	1242.9	1364.9	1996.7	2219.3	1670.2	2473.2	2425.5	2122.7	2924.7	3085.3	3255.6	3284.3	3475.6	3547.5	3462.5	3731.7	3733.4	3921.2	4056.5
13.858	9.5557	6.6056	0	0	0	12.11	54.142	101.72	175.67	264.75	357.02	472.94	592.41	678.1	849.82	937.29	1017.6	1160.6	1343.6	1420.9	1548	1555.9	1613.1	1709.8	1779.2	1876.7	2076.3	2155.8	2276.7	2428.1	2432.5	2607.9	2888.9	3052.2	3200	3316.5	3527.2	3643.3	3809.8	4008.7	4113.6	4189.1	4268.5	4505	4486.9	4599.6	4703.5	4803.8	4884.3
13.426	8.0839	8.35	0	0	0	10.268	34.63	73.543	135.92	202.77	297.21	354.35	407.55	517.81	606.19	706.05	755.17	872.69	974.26	1016.6	1108.9	1113.4	1208.7	1274.6	1356.5	1418.6	1377.3	1467.7	1596.6	1590.4	1456.5	1587	1569.8	1571.6	1596.5	1618.8	1691.9	1813.6	1881.7	1938.2	1979.4	2023.3	2078.1	2025.5	2073.1	2087.1	2123.3	2180.5	2216.8
0	0	0	0	0	7.8255	31.118	88.533	173.39	241.24	347.86	466.31	564.02	656.19	736.35	863.38	899.88	962.62	1024	1141.5	1209.3	1251.7	1297.5	1309.6	1390.3	1431.6	1486.1	1550.5	1615.3	1707.2	1776	1792.7	1832.1	1900.5	1956.4	1995	2142	2190.3	2289.2	2397.2	2449.7	2451.5	2616.3	2637.9	2721.4	2744.6	2842.3	2939.6	3002.1	3053.3
28.855	29.875	17.809	0.66367	0	0	0	0	0	0	0	37.665	50.351	49.891	84.843	132.39	153.34	210.47	272.67	320.81	450.79	565.97	595.42	333.41	251.64	341.79	378.12	416.33	435.72	485.77	507.33	559.58	799.79	949.88	982.44	1102.8	1208.1	1259.9	1302.7	1347.3	1424.8	1590.4	1540.5	1557.8	1668.4	1702	1668	1695.6	1148.7	1189.5
32.412	15.171	0	0	0	0	0	29.73	97.02	155.33	248.97	284.16	366.69	427.11	504.59	556.87	565.1	633.72	717.51	797.37	864.72	970.88	1169.2	1126.8	1185.9	1334.6	1393.9	1461.8	1559.2	1621.8	1791.5	1907.3	1949.6	2128.8	2250.3	2376.9	2496.1	2615.5	2698.7	2812.6	2995	3138.7	3340.4	3633.1	3629.3	3740.4	3974.5	4100.6	4101.3	4252.6
0	3.2358	7.3863	0	0	0	0	5.5825	24.487	44.433	91.165	136.11	174.21	240.77	267.08	313.88	355.1	400.94	400.76	411.5	494.27	540.85	605.24	626.33	672.79	795.74	466.87	305.94	268.56	274.26	340.77	473.06	568.07	635.35	698.44	878.96	1040.8	1165.2	1460	1556.3	1730.2	2005	2309.2	2226.2	2614.2	2670.2	2843.7	3034	2924.7	3155.3
15.489	2.4704	1.4682	0	0	0	0	34.939	67.61	149.94	248.44	341.11	455.82	546.23	667.26	748.47	851.12	986.6	1081	1287.3	1429	1621.9	1754.1	1904.2	2147.2	2328.4	2533	2692.5	2829.8	3000.8	3200.2	3222.6	3407.2	3583.6	3625.2	3698.6	3825.5	3770.7	3848.9	3905.2	3977.1	4034.3	4059.2	4140.2	4175.1	4085.9	4245.5	4117.7	4199.2	4155.2
2.3403	7.8757	0	2.0127	11.593	4.8265	15.255	3.1068	38.575	61.623	108.84	148.21	190.22	265.22	326.37	413.41	526.66	717.36	907.87	1141.5	1402.6	1732	1976.5	2152.6	2435.2	2595.1	2846.9	3298.2	3568.7	4138.2	4683.4	4912.8	5317.6	5482.3	5709.3	5874	6301.6	6348.8	6596.3	6529.5	6669.6	7154.5	7004.2	7158.7	7310.9	7433.3	7576.4	7566.2	7475.8	7518.4
3.9315	6.2306	0	0	0	0	6.6066	54.154	105.05	231.94	374.73	551.64	701.28	893.72	1034.7	1225.5	1445.9	1589.5	1764.9	1990.9	2153.9	2348.2	2434.5	2610.8	2758.5	2985.6	3058.1	3084.8	3115.2	3212	3217.5	3279.6	3384.2	3522.8	3554.6	3704	3802.6	3964.7	4036.5	4236.7	4395.3	4570.1	4675.4	4784.5	5012.3	5104.5	5229.8	5351.8	5397.2	5498.9
6.1415	0	0	0	0	0	19.535	45.017	96.682	175.91	246.08	326.19	446.07	544.33	652.42	747.25	852.39	936.76	1027.4	1105.2	1131.3	1274.9	1335.7	1352.1	1466	1688.8	1890.4	1807.3	2131.7	2355.6	2633.7	2584.1	2593	2818.3	3015.9	3578.1	3782.5	3543.6	3824.7	4456.5	4050.5	4280	4353	4514.5	4361.5	4560.2	4718.5	4886.8	5013	5079.4
0	0.095765	0	0	8.1616	10.623	2.2506	0	0.37728	43.676	75.837	147.73	165.1	218.8	233.98	298.14	308.14	347.04	395.88	463.08	511.89	561.07	585.31	647.12	696.3	758.67	795.92	868.62	922.71	965.38	1050.6	1121.2	1261.2	1448.1	1529.8	1630.5	1755.1	1931.1	1881.3	1999.9	2091	2085.4	2053	2188.5	2288.5	2337.1	2379	2405.2	2428.6	2463.9
5.642	4.1226	4.0025	0	0	0	0	6.0487	12.915	12.695	45.967	62.093	109.12	116.51	123.14	138.9	187.96	262.48	362.1	483.12	638.37	776.34	970.05	1107.5	1294.2	1511	1720.3	1966	2147.8	2395.5	2651.3	2930.8	3132.5	3237.6	3551.9	3761.5	3891.7	4190.9	4228.7	4477.5	4707.9	4880.5	5022.6	5057.7	5321.1	5500.4	5682	5799	5424.4	5533.8
13.413	11.579	0.94769	0	0	0	0	2.9142	11.364	33.042	59.057	88.894	126.22	150.65	223.49	285.22	346.33	424.46	500.09	580.58	618.26	703.04	684.3	773.85	842.21	914.57	1000.3	1036	1131.6	1242.8	1335.1	1402.9	1319.7	1425.8	1476.3	1571.5	1720.6	1783.3	1799.3	2020.5	2118	2362.4	2309.5	2467.4	2575.7	2750.3	2843	3012.2	2987.8	3030.5
0	1.8836	0	5.4092	0	0	20.826	28.214	64.946	126.31	160.25	257.92	326.3	399.46	474.06	545.58	523.59	675.47	834.87	949.42	1114.8	1285.6	1415.2	1549	1709.2	1894.5	2087.1	2287.2	2406.7	2628.4	2810	3070.5	3145.7	3246.3	3399.7	3490.9	3646.5	3900.8	3904.1	4154.4	4239.5	4353.6	4758	4748.4	4926.2	5061.5	5099.6	5100.9	5166	5432.9
8.9592	3.8473	13.976	0.83675	0	0	0	17.551	28.48	73.537	117.17	161.41	217.6	280.22	177.24	388.88	421	480.13	597.61	601.21	697.98	760.56	842.5	847.13	1402.9	1230.1	1219.2	1202.7	1221.1	1190.9	1188.7	1216.9	1154	1182.5	1171.7	1187.2	1206.5	1180.8	1230.5	1283.3	1307.8	1340.9	1277.8	1235.7	1253	1282.7	1300.6	1349.2	1349.6	1341.5
0	0	0	0	6.9543	0.10946	12.861	37.317	94.169	143.94	243.47	324.37	404.02	470.99	550.66	608.93	731.39	833.26	996.73	1154.7	1283.9	1485.7	1626.2	1615.3	1770.4	1834.4	2065.3	2138.7	2183.2	2405.8	2682.7	2809.9	2825	2988.1	3151.6	3263.2	3362.3	3489	3596	3786.3	3833.5	3954.5	4198.1	4250.3	4436.2	4486.3	4479.5	4653.4	4744.3	4790.6
0	1.3772	7.5373	6.2472	0	1.6759	5.8912	0.45307	6.4669	9.4815	27.882	6.3088	13.165	30.93	66.419	46.397	96.302	137.87	265.73	485.67	588.37	639.78	758.91	790.51	870.61	927.09	969.51	1151.6	1219.3	1305.6	1382.2	1482.3	1558.6	1773.7	1881.7	1983	2172.2	2288.9	2416	2454.4	2685.7	3026.2	3099.2	3289.4	3305.4	5080.2	4082.4	4300.2	4336.4	4620.2
0	10.388	14.571	7.724	3.703	0	0	18.771	49.223	134.27	185.59	274.29	415.34	556.04	594.4	712.58	865.86	1000.6	1206.2	1350.9	1537.2	1801	2014.8	2054.1	2219.2	2349.4	2590.7	2817.7	2925.4	3127.5	3340.4	3610.2	3593.1	3683.3	4025.5	4066.6	4255.7	4488.6	4521.6	4887.3	4982.3	5172.2	5452.7	5507.8	5881.3	6016.1	6213.8	6285.2	6418.9	6509.6
0	0	0	20.108	33.517	6.2846	19.049	30.411	50.071	87.381	151.73	227.55	300.42	381.56	434.81	515.66	638.28	762.77	922.13	1093	1281.5	1489.7	1745.8	1917.6	2175.4	2426.2	2639.4	2906.5	2983.4	3312.9	3593.7	3905.8	3914.3	4278.3	4590.3	4763.4	4910.8	5292.3	5314.4	5472.1	5511.5	5846.1	6192.3	6272.6	6508.3	6804.3	6692.2	6828	6674.5	6783.6
9.6453	8.4892	2.3066	0	0	0	0	0	0	0	0	3.3163	13.426	0	8.1886	20.394	44.008	56.878	93.164	119.72	123.51	158.51	169.64	217.2	262.1	300.88	333.64	358.8	398.32	454.06	460.36	555.34	621.32	748.27	763.11	807.43	900.74	978.52	997.32	1114.8	1184.2	1369.8	1319	1335.9	1440.9	1497.4	1519.9	1541.5	1370.3	1423.2
0	19.5	0.52979	13.734	10.127	0	0	0	0	33.923	41.2	53.141	73.583	97.88	138.03	175.47	226.16	315.57	373.13	461.78	488.58	573.67	622.55	668.36	698.87	775.74	830.77	873.21	960.18	1018.8	1121.4	1220.7	1267.8	1383.5	1456.2	1514.9	1618.1	1660.6	1752.4	1779.5	1867.6	1986.5	2059.3	2087.6	2119.4	2171.1	2223.4	2259.2	2383.1	2357.7
0	2.8449	0	4.8221	0	2.9894	10.114	1.6381	25.955	76.887	140.97	226.67	310.6	411.12	511.17	587.31	699.9	828.29	997.66	1099	1289.9	1471.3	1621	1712.7	1855.8	2057.6	2189.7	2306.5	2529	2715.5	2888.8	2971.1	3092.6	3238.7	3342.9	3482.2	3603.7	3589	3725	3783.7	3868.8	3885.7	3991.5	4134	4166.8	4163.8	4243.2	4245.5	4234.6	4239.7
0	0	0	6.7706	0	15.193	16.459	32.96	85.113	180.17	302.09	461.58	567.85	745.25	884.16	1032.2	1248.4	1382.7	1659.6	1813	2048.7	2240.8	2365.8	2611.7	2790.6	3041.7	3241.5	3291.6	3584.7	3668.7	3834.7	4091.7	4045.2	4223.5	4488.4	4596.4	4713.8	4689.8	5050.4	5025.4	5052.5	5120.6	5198.4	5154.9	5428.4	5330.8	5446.5	5451.6	5461.1	5431.8
3.8546	21.063	11.931	11.36	0	0	0	0	0	124.01	149.04	143.94	158.28	164.62	64.212	57.063	83.827	116.36	162.2	193.8	205.48	236.68	266.19	311.17	377.55	417.14	468.51	527.53	583.81	640.87	682.77	721.08	764.69	813.31	837.96	880.08	966.62	1021.9	1085.3	1170.2	1296	1364.5	1489.1	1594.4	1652.3	1848.4	1871.7	1974.3	2029.8	2139.8
0.39827	0	0	0	0	2.7595	16.194	31.114	91.585	161.76	271.29	346.96	482.13	575.4	718.77	837.71	1000.9	1147.6	1318.6	1490.2	1698.9	1798	1961.3	2113.5	2299.5	2478.9	2609.6	2808.6	2922	3116.5	3305.5	3460.1	3522.6	3589.7	3763	3877.1	4083.3	4234.4	4464.7	4630.7	4785.7	4953.6	5143.4	5240.7	5369.2	5523.9	5520.9	5551.4	5521.4	5649.6
0	4.0028	0	0	0	1.9445	11.453	8.9873	23.131	29.198	42.991	50.526	76.296	86.743	123.16	119.86	159.6	195.28	225.87	246.59	303.07	354.76	372.76	461.25	488.57	535.71	491.03	708.31	806.33	710.54	957.19	1065.6	956.07	1080	1219.1	1348.5	1564.1	1625.7	1832.1	2005	2215.1	2382.5	2455.5	2539	2770.6	2902.6	3081	3229.5	3342.7	3608.2
17.866	9.8117	8.5162	0	0	0	0	0	0	2.9289	7.5287	22.375	28.634	50.903	60.921	99.301	124.69	180.22	242.36	317.97	401.45	523.57	618.01	650.14	710.89	831.91	986.24	1123.6	1261.7	1424.2	1554	1629.7	1754.8	1869.6	2032.7	2064	2184.5	2298.8	2385.3	2457	2567.9	2624.2	2662.6	2570.7	2428.9	2360.1	2427.4	2493.1	2485.6	2430.8
9.1315	4.7083	0	0	0	0	6.7736	11.838	39.844	51.936	89.341	132.47	193.18	237.4	285.64	342.26	387.28	426.79	496.04	544.53	550.67	611.2	638.02	1052	1198.3	1287.5	1371.8	1491.5	1535.7	1671	1773.8	1859.3	1945.4	2033.7	2111.9	2179.9	2225.8	2337.8	2374.9	2559.1	2426.6	2526.7	2031.4	2036.4	2065.2	2081.7	2253.1	2290.5	2281.1	2333.7
0	0	7.0104	2.8136	0.81947	0	4.9987	3.9893	20.941	66.22	118.97	163.84	240.85	342.4	437.39	547.77	640.19	789.19	923.61	1065.6	1251	1401.6	1767.1	1970.8	2174.2	2283	2572.7	2719	2958.2	3117.1	3388.1	3576.8	3983.4	4122.6	4401.1	4610.6	4774.1	5000.8	4812.2	5076.9	5342.4	5580.3	5675.1	5890.5	6099	6336.8	6431.7	6675.2	6855.5	7137.4
39.4	18.382	15.024	0	0	0	0	3.582	99.456	143.14	259.43	408.58	543.92	667.43	833.07	899.25	1108.9	1270.4	1406.5	1557.8	1620.6	1760.9	1953.4	2059.8	2091.5	2301.6	2464.5	2458.9	2533.1	2745	2566.1	2727.5	2721.4	2766.1	2947.3	2891.3	2902.9	2947.1	3055.6	3156.4	3197.9	3263.2	3211.8	3400.9	3309.8	3478.7	3487.2	3444.4	3496.6	3499.4
11.785	13.308	0	1.1369	0	0	0	3.6273	8.5031	20.645	29.564	25.104	43.977	83.737	71.391	87.831	98.52	98.281	106.01	154.96	175.99	239.11	345.52	301.88	307.82	341.89	415.09	459.31	474.53	530.21	613.51	682.94	637.64	642.28	772.6	751.01	909	961.93	1086.6	1280.9	1373.4	1451.6	1649.2	1768.3	1870.4	2025.9	2030.2	2251.1	2437	2524.6
0.066172	6.3754	0	4.6879	0	0	0	15.864	61.087	152.38	275.17	405.08	534.64	700.32	825.83	972.44	1135.9	1298.1	1513.2	1686.6	1933.7	2171.1	2378.5	2592.8	2825.2	3061.3	3221.3	3470.4	3797.6	4019	4095.7	4457.9	4419.4	4654	4864	5088.3	5284.5	5314.6	5677.6	5732.1	5961.1	6067.5	6190.1	6290.7	6492.6	6455.9	6528.1	6690.4	6731.7	6863.2
0	0	0	0	13.922	9.6329	39.722	89.445	149.03	212.27	341.87	400.72	531.11	618.84	755.59	846.07	986.84	1104.9	1280.3	1402.7	1568.5	1592.2	1755	1883.4	2001.4	2155.6	2218.6	2367.4	2497.1	2583.9	2760.9	2858.7	2892.2	2982.4	3052.2	3084	3230.7	3290.1	3184.5	3285.5	3416.3	3382.5	3587.3	3509.3	3639.8	3609.1	3684.9	3674.5	3713	3798.2
14.819	16.579	0	0	11.054	0	0	21.893	84.568	167.8	258.08	345.72	423	528.3	617.09	693.83	816.8	884.24	1031.5	1123.9	1192.1	1272.8	1359.7	1385.7	1490.9	1617.5	1721	1743.8	1868.4	1600.2	1656.8	1710.4	1812.7	1927.4	2012	2137.6	2234	2319.9	2412.4	2498	2612.1	2706.7	2698.2	2785	2866.3	2944.3	2916.6	2942.2	2979.8	3073.8
19.621	2.9764	0	0	0	1.0616	0	7.5115	8.689	11.328	15.119	21.592	18.467	31.399	45.013	51.462	75.912	95.997	138.29	173.56	223.21	298.49	375.3	407.26	464.58	505.16	589.51	671.22	737.2	865.01	916.83	1011	1107.9	1180.7	1354.4	1437.9	1526.8	1654.5	1800.9	1928.2	2007.7	2117.3	2174.4	2243.6	2363.1	2440.8	2486.7	2550.3	2580.1	2658.2
17.191	7.4421	0	0.084348	0	0	0	0	0	0	0	0	0	0	0	0	0	52.322	118.35	174.74	271.08	396.26	477.99	534.5	638.19	738.25	818.49	929.04	1025.4	1197.5	1480	1708.4	1443.6	1517.8	1593.4	1684.6	1820.1	1977.9	2156.3	2275.8	2547.1	2690	2931.4	3064.7	3217.7	3396.8	3505.5	3617	3658.8	3755.4
2.2059	0	3.7482	3.2696	5.3106	0	0	0	0	0	0	0	0	0	0	0	0	0	21.394	53.83	87.878	161.18	257.59	299.55	376.11	438.95	535.71	642.58	703.63	794.89	909.48	989.83	1053.9	1156.2	1251.1	1353.8	1443.6	1516	1589.3	1720.9	1789.3	1890.4	2004.8	2056.7	2081.1	2197.4	2275.2	2403.6	2404.5	2455.8
11.092	4.3197	0	0	1.4519	0	0	18.673	64.551	108.25	146.47	195.1	248.43	281.96	362.79	394.3	428.62	513.74	580.92	635.06	654.22	701.08	714.94	744.69	781.12	815.08	844.76	852.69	951.21	1006.1	1068.2	1388.3	1167.7	1182	1168.2	1231.4	1320	1365.6	1443.3	1541.8	1610.3	1670.2	1745.7	1817.2	1829.3	1937.2	1932.9	2036.8	2079.9	2106
5.5086	0	0.58687	0	3.3624	0	7.6895	4.0319	7.8724	16.745	31.545	47.209	54.663	60.933	4.8054	0	0	0	0	31.273	67.565	144.39	222.42	243.56	316.04	359.94	407.01	481.99	508.2	633.08	704.02	840.79	935.31	1012.2	1082.3	1238.9	1323.7	1590.3	1715.8	1991.9	2175.4	2331.5	2491	2518.4	2720.9	2876.5	3073.6	3235.7	3169.2	3365.6
0	2.954	2.689	4.0729	0	7.8651	11.358	19.767	24.039	46.682	59.767	78.978	75.797	109.07	123.85	137.7	165.88	190.4	245.57	235.06	276.12	307.76	382.17	419.71	490.89	598.17	705.04	835.07	1007.1	1105.4	1276.4	1408.2	1498.1	1645.1	1788.8	1946	2142.9	2319.6	2522	2731.9	2936.8	3150	3320.2	3492.4	3718.9	3857.2	3968.8	4081.3	4229.4	4203.2
0	0	0	0	1.4069	9.8017	29.844	61.512	115.76	163.7	246.63	315.79	405.93	525.42	633.3	765.52	868.77	984.84	1131.9	1276.4	1370.1	1478.7	1635.8	1676.4	1774.9	1860.2	1929.6	2081.2	2141.6	2225.9	2309.4	2310.4	2394.8	2399.5	2369.6	2592.8	2674.6	2708.8	2760.3	2805.3	2880.1	2853.6	2899.5	2922	2936.8	2955.7	2931.7	2950	3003.9	2998.7
0	0	31.047	107.87	70.853	160.56	0	0	30.178	118.73	148.22	187.39	185.4	223.32	231.4	224.08	341.48	444.71	530.4	849.57	819.33	1095.7	1369.1	1527.1	1756.1	1757.7	2270.5	2513.4	2671.2	2913	3148.8	3065.1	3231	3341.1	3430	3851.6	3819.7	3933.4	4089.3	3987.1	4056.2	4220.2	4316.9	4363.5	4406.8	4312.5	4488.8	4728.3	4772.1	4681.4
0	0	0	0.41099	2.2592	3.3859	5.7475	4.7785	18.163	33.296	60.3	85.518	112.33	157.36	181.88	219.61	232.27	275.44	283.23	321.49	331.08	367.32	395.78	419.94	471.47	483.32	541.62	588.39	607.4	639.93	668.35	671.39	695.02	713.4	744.66	780.13	784.9	788.19	798.43	790.55	839.67	850.75	850.86	860.85	863.55	891.12	886.25	911.61	909.25	939.84
0	0	0	0	0	9.6624	17.322	16.827	24.846	56.299	89.688	147.39	196.36	271.48	324.39	372.66	521.03	609.93	681.82	777.19	841.89	873.74	926.42	1007.3	1043.7	1094.4	1123.8	1196.8	1234.6	1289.7	1303.7	1326.9	1402.1	1421	1492	1561.2	1652	1782.2	1936.6	2134.2	2364.3	2523.3	2739.8	2934.2	3193.2	3364.4	3435.4	3569.9	3647	3785.1
5.0251	5.4755	9.0214	11.688	0	0	0	0	21.101	47.313	101.66	162.26	223.78	293.13	381.62	449.9	534.46	596.57	670.72	756.31	854.99	914.94	1027.2	1074.5	1112.4	1211.1	1261.5	1317	1323.7	1397.7	1433.3	1386.9	1370	1436	1421.6	1439.9	1475	1526.6	1576.6	1602.6	1692.8	1723.5	1812.1	1851.8	1907.5	1929	1937.3	2064.7	2109.4	2110
10.334	0	0	0	3.4838	0	3.7423	16.547	39.596	69.329	91.014	140.29	172.07	220.43	262.32	308.06	362.54	472.08	513.86	630.44	692.63	759.09	768.12	945.05	1021.2	1108.3	1188.6	1222.9	1313	1339.4	1407.9	1474.5	1528.9	1526.7	1579.1	1648.1	1760.5	1880	1960.1	2043.3	2133.5	2198.4	2278.4	2357.5	2389.4	2552.4	2537.3	2628.1	2686.4	2710.6
0	0	0	0	0	18.701	46.39	99.54	173.55	291.99	430.27	555.53	655.38	773.24	963.13	1080.8	1204.6	1354.4	1497.2	1630.8	1784.5	1838.7	1974.8	2116.6	2179.6	2262.3	2358.9	2455.5	2498.8	2613.2	2803.5	2946.4	2874.2	2991.3	3106.9	3176.2	3260	3356.3	3516.5	3465.6	3631	3688.5	3819.1	3883.3	3949.7	3985.3	3968.2	4040.1	4057.3	4115.2
0	0	0	0	36.012	34.247	48.98	127.78	201.41	352.57	373.81	653.77	751.94	1082.5	1307.3	1510.3	1761.9	1987.2	1730.5	1884	2123.7	2349.1	2268.6	2503.8	2667.4	2766.1	3446.3	3115.7	3641.9	3693.7	3853.4	3889.1	3906.5	3991.6	4110	4192	4266.4	4329	4288.1	4376.1	4380.3	4381.3	4364.5	4394	4305.4	4388.1	4318.7	4414.1	4369.5	4368.7
1.1868	0	0	0	1.0041	0	10.934	12.803	16.549	28.378	51.366	66.125	58.182	59.898	11.251	0	0	0	0	0	0	0	0	0	0	0	0	0	0	0	0	0.086959	44.175	78.234	144.46	181.76	338.88	523.75	571.75	727.56	812.53	883.08	951.76	918.44	1045.8	1201.7	1226.6	1266.2	1206.1	1249.3
0	0	5.2782	2.236	3.2208	0	0.74596	37.475	78.568	78.736	172.83	235.87	290.02	358.93	417.56	456.53	513.28	591.03	835.46	944.12	912.16	1011.3	1126.6	1235.8	1320.7	1463.5	1556.4	1683.4	1822.1	1928.5	2047	2129	2199.9	2320.7	2373.9	2421.4	2517.9	2594.3	2634.7	2706.2	2767.6	2860.8	2859.9	2847.6	2878.1	2906	2920.7	2945.5	2898.5	2890.4
2.1852	1.1518	5.1991	2.8955	0	0	1.427	1.1518	0	0	0	24.261	51.266	86.113	127.01	192.85	288.4	361.08	454.55	576.07	690.89	836.72	924.31	1072.6	1229.1	1368.2	1498.3	1699.8	1842.7	2072.3	2175.4	2324.6	2591.2	2772.9	2996.5	3259.2	3449.7	3772.4	3942.7	4367.9	4604.7	4826.9	4945.7	5259.8	5473.6	5804.8	5933.9	6010.1	6124.7	6335.2
0	0	0	0	0	2.3474	35.801	97.043	172.19	270	354.34	503.93	637.54	747.16	932.53	1147.6	1200.8	1271	1541.5	1729.6	1887	2069.5	2172.1	2312.2	2420.2	2585.3	2761.1	2903	3070.3	3175.9	3294.4	3380.2	3472.7	3571.6	3619.3	3640.6	3754.4	3882.1	3915.8	3945.2	4075.4	4074.4	4125.9	4202.9	4145.5	4228.1	4293.2	4339.3	4375.7	4468.5
7.9575	3.8411	0	0	0.085166	0	3.1583	15.091	43.85	88.336	134.08	166.51	224.74	261.97	314.83	364.71	414.83	472.03	536.33	579.66	605.01	672.25	722.17	807.11	861.77	892.83	901.29	1045.7	1056.1	1147.6	1164.6	1212.5	1246	1249.1	1252.3	1287.8	1347	1349.4	1369	1457.1	1400.6	1439.8	1460	1451	1478.9	1473.4	1497.2	1521.4	1511.8	1514.3
0.61764	0	7.8085	0	0	5.1508	17.527	32.702	57.271	106.39	172.25	266.96	360.84	463.51	551.34	657.59	788.86	903.86	1066.2	1298.7	1484	1672.2	1924.2	2079	2395.5	2630.1	2874.6	3036.9	3203.9	3424.2	3512.7	3793.9	3904.9	4008.7	4192.9	4323.6	4282.1	4420.9	4377.2	4516.9	4714.8	4659.4	4868.7	4732.6	4900	4966.5	5068.5	5214	4952.6	4852.7
6.2469	0.49194	0	0	0	0	14.025	12.378	47.151	70.526	97.342	124.18	160.34	188.82	197.99	237.57	287	329.22	363.02	452.45	492.83	515.86	592.9	639.57	703.27	758.59	886.53	968.45	1027.2	1163.8	1226.2	1362.1	1458.7	1615.6	1743.1	1876	1986.8	2149.8	2283.1	2387.7	2474.6	2606	2740	2817.4	2889.1	2975.7	3036.5	3152.6	3232.1	3305.8
0	0	0	0	19.288	110.09	170.23	255.96	287.72	484.19	604.35	814.92	836.03	1047.1	1169	1352.9	1503.4	1645.5	1868.4	2162.9	2418	2615.9	2795.2	2974.1	3228.6	3333.8	3458.4	3728	3919.2	4082.3	4280.2	4365	4528.8	4501.5	4540.1	4437.5	4430.6	4366.9	4376.1	4434.4	4327.3	4426.2	4628.9	4635.3	4575.8	4475.4	4599.8	4531.4	4567.6	4485.6
0	0	0	0	11.016	16.351	49.795	82.163	149.49	233.32	260.66	350.81	444.23	476.03	567.9	641.85	745.09	796.87	888.85	944.56	995.2	1077.6	1190.9	1241.6	1261.6	1281.2	1358.4	1406.1	1445.1	1525.4	1542.6	1571.3	1618.7	1655.1	1690.5	1757.3	1744.9	1758.6	1744.1	1785.7	1845.6	1874.9	1918.2	1957	1978.8	2012	2034.9	2088.6	2134.2	2176.9
0	3.1255	11.851	9.4371	0	0	0	11.651	27.795	63.474	124.66	188.13	255.75	302.06	351.65	441.13	544.15	629.87	747.52	857.98	982.25	1077.1	1140.2	1262.2	1367.8	1513.7	1600.4	1756.7	1868.4	1927.1	1964.7	2071	1934.7	2052.5	2156	2210.3	2291.6	2450.3	2536	2671.4	2781.9	2936.4	3214.3	3756.8	3851.7	3931.3	3977.6	4080.5	4216.2	4266.5
0	0	0	3.8972	16.559	17.917	48.291	113.85	176.46	262.94	394.26	543.63	698.68	878.5	932.66	1031	1230	1483.4	1705.2	1685.1	1779.7	2277.3	2577.3	2536.8	2862.3	3088.2	3354.8	3525.3	3754	3876.4	4118.2	4331.9	4388.1	4497.1	4894.8	5037.4	5059.1	5203	5535.7	5902.4	5956.4	5958	6216	6305.7	6455.8	6619.3	6746.8	6746.1	6783.2	6806.8
20.501	13.319	2.9873	0	0	0	0	0	0	0	0	0	0	2.5121	31.411	90.933	146.69	236.54	342.95	450.62	547.9	703.6	793.37	901.54	969.39	1126.1	1323.1	1409.8	1583.1	1693.4	1767.1	1825.5	1899.6	2066	2120.7	2294.8	2382.6	2454.9	2523.7	2609.3	2670	2689.3	2773.9	2815.6	2788.9	2864.3	2889.1	2992.9	3026.8	3060.7
0	0.87059	0	0	0	13.179	27.703	58.364	119.85	200.51	290.04	375.2	489.44	574.49	672.14	770.24	913.86	1040.4	1243.1	1422.2	1560.5	1620.5	1761.7	1779.2	1877.2	1875.8	2113.3	2125	2279	2380.4	2482.2	2620.4	2653.3	2836.4	2862.6	2915.4	2999.7	3077.5	3178	3190.8	3310.8	3392.3	3451.2	3456.9	3564.3	3582.8	3623.7	3692.1	3667.7	3752.9
0	0	0	4.0817	0	10.447	5.7128	14.447	18.102	35.879	69.528	67.97	102.18	122.15	124.1	127.97	131.58	159.1	241.54	253.36	312.24	388.71	476.2	507.34	539.61	577.37	631.13	670.71	753.37	807.81	901.73	993.19	1005.6	1098.8	1118.9	1198.4	1262.6	1251	1347.9	1357	1437.5	1509.5	1592	1698.8	1784	1837.3	1881.3	1913.7	1930.2	1895.3
10.381	25.978	11.371	29.113	0	1.1616	0	0	0	0	0	0	0	0	0	0	13.353	105.12	157.43	252.99	364.09	444.13	598.61	638.87	770.58	792.99	854.85	1148.3	1174.1	1275.3	1410.7	1509.5	1580.7	1760.3	1886.1	2035.8	2141.5	2194.4	2395.4	2448.5	2532	2812.6	2741.4	2839.4	2926.3	3154.8	3236	3189.2	3195.5	3316.7
3.3252	0	0	0	2.1455	0	5.9787	30.267	75.039	131.95	189.81	259.04	352.9	392.96	499.78	556.78	625.64	762.8	810.14	937.61	1035.3	1146.5	1250.2	1318	1437.6	1560.9	1617.5	1757.8	1857	1945.7	2001.1	2069.8	2124.5	2226	2307.2	2385.2	2442.5	2489.6	2526.9	2525	2563	2640.4	2646.4	2658.4	2725.2	2675.9	2710	2722.8	2733.7	2732.2
22.353	7.1245	1.902	0	0	0	0	25.414	87.692	142.25	228.87	330.15	418.57	498.13	611.61	701.91	814.31	930.69	1029.7	1127.5	1242.8	1351	1494	1526.7	1603.8	1719.6	1753.6	1788	1751.6	1820.5	1894	1895.3	2039.5	1993.9	2007.1	2077.4	2086.8	2159.1	2153.3	2149.1	2139.4	2189.3	2226.9	2258.3	2219.4	2235.7	2233.1	2256.4	2244.2	2207.3
0	8.8381	18.088	17.634	0	0	0	0	0	15.219	43.726	107.23	188.09	282.89	380.88	496.12	677.8	886.79	752.16	1339.1	1616.5	1749.3	1837.7	2322.4	2666.6	2978.6	2613.4	2883.1	3320.5	3544.7	4026.9	4169.7	4592.6	4889.6	4945.9	5381.5	5641.1	5956.9	6224.6	6507.6	6709.7	7055.4	7145.9	7337.2	7567.5	7641.5	7882.8	8050.4	7963	8189.1
0	0	0	0.84963	0	11.986	14.683	24.036	39.909	78.367	115.44	192.95	264.39	329.4	422.96	476.93	575.74	630.16	760.94	824.3	944.13	1027.3	1135.3	1229.7	1327.3	1386.2	1539.8	1629.2	1708.3	1784.9	1809.9	1887	1951.3	2036.3	2129.1	2190.7	2254.4	2252.7	2280.7	2287.6	2366	2361.1	2347.8	2296.5	2375.6	2430.4	2451	2459.6	2470.2	2469.1
16.352	3.5916	0	0	0	0	0	0.41574	5.1427	0	2.2032	0	3.5714	0	10.771	15.309	19.358	39.422	32.344	43.723	88.393	123.52	185.23	184.6	199.17	195.5	267.09	283.54	279.46	326.27	356.01	374.04	391.73	361	439.88	394.35	446.65	494.15	505.79	145.87	130.22	133.44	125.2	125.85	111.94	101.02	99.107	120.92	114.55	113.98
0	0	0	0	7.9616	2.9973	19.132	41.126	103.74	173.89	267.43	405.43	514.71	610.05	740.21	890.19	1015.6	1154.9	1320.9	1492.4	1674.9	1814	1966.1	2064	2200	2340.7	2416.2	2558.5	2599.6	2647.8	2713.4	2710.7	2698.1	2756.1	2816.7	2873.4	2958.6	2938.7	3040.4	3161.9	3244.6	3244.2	3343.5	3392.4	3475.6	3379.1	3526.8	3540.8	3640.2	3708.1
4.2383	2.7926	5.2907	2.4652	0	0	0	0	0	0	0	1.601	7.5036	64.576	49.579	93.93	107.72	137.39	188.78	232.5	267.49	353.89	409.63	411.64	458.54	509.65	608.59	617.61	706.27	811.25	808.78	776.95	821.12	866.9	904.68	953.65	1006.9	1076.1	1145.7	1204.9	1342.5	1323.8	1340.3	1338.1	1381.4	1392	1453.4	1469.4	1517.4	1594.5
0	1.9923	0	0	0	4.0829	14.91	35.444	69.507	133.83	193.54	280.1	390.66	485.47	628.52	712.69	866.17	991.37	1168.8	1300.5	1526.7	1732	1832.1	2024.7	2040.4	2141.2	2304.9	2377.1	2512.5	2545.6	2693.3	2836.7	2894.2	2936.3	3044.3	3100.7	3311.7	3331.7	3355.9	3485.5	3537.3	3573.1	3549.5	3535.5	3590.3	3669.4	3714.7	3780.1	3857.6	3883.3
4.6557	3.3393	0	0	0	7.2967	8.5642	23.128	41.739	65.263	102.22	125.73	168.37	221.21	264.28	299.86	352.78	414.49	521.53	560.97	649.7	762.09	863.27	928.43	1020.4	1094.6	1214.2	1262.9	1375.5	1530.6	1220.2	1726.6	1776.2	1911.2	1938	1994.5	2045.8	1996.2	2109.5	2129.4	2138	2152.7	2041.2	2055.4	2085.3	2124	2199.8	2260.4	2238.9	2235.2
0	0	0	0	0	14.546	130.44	271.9	508.14	823.55	1136.2	1422.6	1677.7	2014.5	2277.5	2592.3	2887.3	3230.9	3485.7	3796.7	3978.9	4242.4	4458.7	4317.7	4498	4497.5	4671.7	4594.3	4712.5	4804.5	5055.2	5168.9	4965.2	5055.5	5110.1	5053.6	5294.9	5292.5	5205.2	5459.7	5485.1	5532.4	5476	5681.7	5754.8	5911.6	5821.6	5860.2	5616.7	5708.4
4.7013	12.184	2.675	8.5438	0	0	0	0	0	20.112	72.056	114.86	156.75	201.16	263.14	345.99	427.77	503.7	597.53	674.25	779.05	873.55	895.45	1018.5	1116.7	1206.3	1299.9	1387.3	1450.7	1487.2	1538.3	1576.3	1673.6	1802.5	1834.9	1971.8	2102.7	2192.2	2357.4	2555.4	2853.3	2991.5	3046.5	3131.8	3288.1	3431.6	3598.1	3676	3674.5	3868.1
45.406	12.826	0	0	0	0	0	16.034	95.827	162.43	278.13	386.8	398.72	602.5	710.87	847.17	998.77	1236.9	1468.7	1680.9	2037.6	2115.2	2371.2	2804.1	3003.4	3272.4	3565.8	3720.8	3909.6	4065.4	4292.9	4461.6	4626.7	4670.7	4959.7	4924.1	5396.7	5535.9	5615.6	5745.6	5880.1	5986	6018.1	6369.7	6309.3	6280.4	6361.5	6494.8	6552.5	6728.6
2.6954	0.2312	0	0	0	2.873	3.8559	1.1397	17.986	28.568	42.699	65.573	92.049	115.18	126.54	137.69	181.78	208.24	231.26	294.63	338.17	397.34	459.19	524.82	602.55	675.45	756.09	828.24	881.77	996.39	1049	1140	1244.9	1306	1421.4	1474.8	1528.4	1633.6	1660.5	1736.9	1761.3	1874.6	1901.9	1935.8	1968.2	2032.2	2047	2163.5	2173.5	2223.1
33.342	8.3292	0	0	0	0	0.12875	18.375	79.684	179.14	297.35	401.43	514.85	643.59	719.69	861.47	985.87	1086.2	1126.8	1274.8	1425.9	1546.5	1630.3	1778.5	1879	2048.7	2126.7	2346.3	2552.3	2723.2	2874.1	2942.7	3056.5	3125.9	3134.4	3369.7	3502.6	3646.2	3675.3	3886.6	4150	4121.8	4052.8	4404.3	4411.6	4336.5	4431.7	4538.8	4601	4808.6
7.8112	0	0.63512	0	0	0.66672	4.6245	29.517	63.076	125.06	173.25	223.89	284.71	324.63	404.1	461.71	473.16	580.84	612.55	662.43	730.19	756.44	848.43	892.51	924.73	994.81	1045.8	1105.1	1097.2	1147.2	1145.5	1126	1169.1	1214.3	1230.8	1250.4	1265.2	1313.6	1359.1	1331.4	1336.9	1359.9	1400.2	1383.2	1357.7	1350.2	1332.2	1490	1299.7	1314.4
14.695	15.964	0.99279	0	0	0	0	11.575	18.586	55.183	42.325	105.62	190.05	182.89	231.34	304.14	364.68	413.95	512.67	690.81	803.13	919.34	1057.7	1122.1	1298.8	1435.5	1631.8	1741	1847.9	2065.4	2142.9	2286.1	2351.1	2486	2638.5	2739.2	2916.2	3013.4	3140.9	3229.2	3291.7	3550.8	3600	3681	3864.9	4000.8	4031.7	4206.8	4204.7	4322.4
0	1.1938	0	4.1108	0	0.15396	6.6436	12.346	39.423	69.846	87.543	143.22	171.55	209.28	254.1	292.08	338.27	393.45	466.2	523.99	587.55	644.01	717.83	754.15	793.95	850.98	904.11	964.24	1023.2	1064.1	1097.3	1156.3	1159.9	1197.6	1228.3	1265.3	1341.7	1322.7	1386.9	1240.2	1368.7	1400.8	1402.4	1399.1	1433.8	1453.6	1471.2	1491.7	1508.1	1501.5
1.0057	10.05	3.006	3.6962	0	0	4.3865	45.95	90.769	172.95	277.73	387.97	469.7	582.57	667.46	810.44	916.36	1017	1164.6	1325.2	1408	1580.1	1701.3	1790.6	1877.9	2062.4	2247.3	2357.7	2573.7	2664.3	2765.4	2873.4	2957.8	3038.5	3164.9	3275.6	3405.8	3547.9	3677.7	3701.4	3815.9	3971.7	4001.7	4116	4112.6	4291.9	4331.3	4392	4459.8	4564
43.15	0	0	33.183	9.4752	0	0	19.387	84.09	274.17	329.08	411.26	712.63	870.83	1097.1	1221.4	1433	1629.9	1860.6	2200.8	2209.6	2443.9	2674.5	2703.8	2836.8	3120	3190.6	3305.6	3447	3565.4	3742	3843.9	3885.2	4039.2	4153.4	4370.1	4480.5	4752	5000.9	5041.6	5152	5370.6	5514.1	5703.2	5518.5	5931.7	6002.8	5861.9	5976.8	6342.8
9.8696	5.467	0.73448	0	0	0	0.38972	34.817	90.991	167.94	255.16	363.17	446.92	539.36	630.68	717	841.34	935.18	1048.3	1138.3	1247.6	1394	1675.5	1581.2	1667.8	1779.6	1818.2	1882	1957	2074	2102.3	2113.9	2167.7	2299	2320.9	2347.4	2462.9	2472.3	2534.2	2577.2	2589.9	2688	2635.6	2626.1	2673.5	2719.4	2678.3	2725.4	2739.2	2786.7
17.659	3.3975	0	0	1.8689	0	0	36.521	81.181	166.64	254.11	370.96	497.19	605.9	697.9	870.27	997.73	1138.5	1234.5	1397.7	1559.4	1717.1	1860.3	2024.2	2135.2	2277.8	2435.3	2564.9	2706.8	2869.8	3097.4	3235.2	3420	3571.8	3712.9	3941.9	4041.5	4153.9	4337.3	4510.9	4685.8	4671.9	4684.2	4848.1	5013.3	5118.6	5143.9	5265.7	5214.7	5349.6
2.511	0.62903	5.1723	2.2662	0	0	0	46.556	86.604	146.22	240.72	353.04	479.42	607.33	671.51	803.84	996.95	727.48	789.55	983.88	1052.7	1114.3	1156.3	1264.7	1308.1	1359.4	1451.8	1592.6	1765.5	1921.9	2039.4	2222.3	2304.3	2418.8	2535.8	2741.3	2980.4	3075.6	3097.6	3319.8	3497.8	3677.9	3745.4	3947	3976.3	4124.1	4191.4	4206.1	4395.4	4406.8
22.646	5.6865	3.3288	0	0	0	0	46.922	126.63	184.11	350.78	439.73	577.25	756.43	722.71	1006	1123.5	1340.1	1480.6	1673.5	1767.3	1510.1	1909.9	1633.2	1718.6	1796.5	1875.2	1960.3	1984.7	1993.5	2002.2	1996	2121.1	2053.9	2101.4	2145.2	2158.5	2137.6	2156.9	2169.8	2201.3	2192.8	2221.4	2212	2225.9	2221.4	2205.9	2293.3	2285.8	2302.1
0	0	0	0	2.1226	1.2459	21.311	44.499	82.297	136.09	208.36	269.28	345.46	436.3	396.18	465.38	497.15	745.87	1058.9	1179	1271	1402.9	1186.1	1299.2	1415.1	1426.2	1591.7	1607.2	1717.6	1825.6	1979.4	2258.9	2495.5	2213.5	2336.8	2727.2	2538.8	2570.1	2680.4	2741.2	3318.9	2905.7	3424.1	3292.1	2923.8	3231.7	3412.7	3064.2	3447.1	3092.3
25.555	14.496	0	0	0	0	0	0	0	0	0	0	0	0	0	0	0	0	59.899	129.11	198.5	288.65	379.38	474.27	598.27	750.5	820.98	904.46	1009	1093.1	1216.4	1326	1414.8	1505.7	1571.5	1396.5	1451.6	1488.5	1554	1557.6	1587.8	1629.9	1646.7	1672.5	1629.8	1719.1	1668.8	1659.7	1735.5	1717.8
16.265	8.2807	0.19691	0	0	0	0.88122	29.06	59.305	91.505	152.21	245.77	305.86	368.08	461.09	548.94	683.32	812.52	1004.5	1192.9	1413.2	1573.9	1889.9	2101	2297.6	2646.1	2730.1	2948.1	3175.9	3436.9	3577.3	3870.8	4086.6	4278.9	4567	4593.7	4836.5	5078.7	5216.8	5288.8	5374.6	5560.2	5678.3	5703.2	5666.1	5624.4	5573.5	5715.7	5684	5715.5
7.2905	2.3153	2.7879	2.0429	0.99673	0	0	0	13.403	28.063	49.847	68.204	104.45	129.08	165.84	189.37	215.4	248.98	275.73	307.63	333.23	356.06	353.35	392.43	407.83	427.26	487.81	568.04	650.89	716.64	818.36	916.72	985.44	1098.8	1209.2	1364.9	1469.7	1580.1	1729.9	1896.5	1990.8	2158.5	2303.7	2481.8	2614.7	2780.7	2937.7	3105.5	3229.4	3295.1
7.102	14.596	4.0314	0	0	0	0	0	10.819	42.808	78.955	121.97	154.65	188.02	251.62	297.91	354.94	403.58	440	475.71	521.48	561.44	598.73	664.57	742.51	761.4	843.74	871.16	928.48	985.45	1024.7	1102.6	1133	1243.6	1333.2	1470.1	1634.7	1747.1	1908.1	2143.9	2387	2619.9	2790.1	2953.2	3185.5	3386.7	3598.1	3741	3805.6	3788.6
21.976	2.6725	0	0	0	0	0	28.382	84.201	150.59	286.57	413.82	553.25	643.35	782.81	960.95	1183	1392	1638.9	1943.8	2149.4	2481.2	2777.7	3029.5	3385.8	3632.2	3866.1	4231.4	4359.1	4608.8	4936.3	5169	5210.9	5498.1	5816.4	5868.4	6070.9	6204.1	6401.1	6505.1	6714.4	6803.6	6781.4	7059.2	6986.7	7276.7	7291.8	7441.3	7531.4	7422.7
13.657	2.4031	2.8517	0	0	0	2.7878	19.713	73.478	131.61	195.89	263.32	331.75	381.86	450.34	505.7	570.12	628.05	726.84	832.74	925.01	1278.6	1366.3	1481.3	1561.5	1644.8	1720.7	1823.5	1961	2110.7	2224	2311.8	2419.6	2516.9	2783.9	2953	3139	3282.2	3320.5	3493	3620.3	3824.1	4044.3	3954.5	3938.7	3975.2	4091.1	4182.9	4504.6	4462.9
35.021	4.9786	1.3453	0	0	0	0	19.245	78.815	128.93	204.49	277.24	335.54	385.01	460	553.01	630.81	705.45	765.24	817.78	893.09	942.54	961.08	977.35	1042.8	1050.4	1076.2	1133.3	1178.3	1210.2	1256.5	1228.9	1250.9	1250.2	1259.1	1246.1	1270.7	1290.3	1308.4	1298.3	1315.3	1346.9	1363	1399.1	1400.8	1426.6	1391.5	1408.2	1397.7	1433
36.473	24.868	0	0	0	0	0	0	40.764	106.18	184.99	251.03	328.84	397.98	495.09	567.33	649.67	736.26	840.9	921.22	1029.5	1060.9	1120.1	1139.5	1188.4	1310.2	1387.8	1426.8	1456.3	1482.2	1608.2	1691.5	1708	1795.5	1869.5	1985.9	2133.8	2237.8	2379.8	2547.8	2678.1	2850.5	3035.3	3259.1	3332.5	3465.6	3554.1	3706.1	3539.9	3618.7
0	0	0	5.5503	1.8694	8.2737	12.305	1.7014	9.0599	16.244	38.547	39.253	79.086	107.68	118.62	31.074	24.578	34.015	54.079	79.026	125.86	152.28	208.74	236.34	210.81	252.35	342.18	395.81	524.84	676.21	820.92	958.1	1051	1181.1	1307	1441.9	1596.6	1675.6	1840.3	1908.4	2090.3	2182.4	2262.8	2433.7	2529.5	2640.5	2753.2	2691.2	2721.6	2769.6
6.8584	3.4654	0	0.62203	0	0	4.2738	31.933	95.991	184.21	270.77	363.31	521.69	612.95	763.77	955.16	1096.2	1228.8	1370.9	1421.8	1572.6	1860.5	1918.9	1992.8	1951.5	2091.5	2174.8	2249	2427	2551	2571.6	2667.2	2739.1	2943.3	2979.5	3168.5	3116.6	3159.6	3323.6	3498.2	3407.9	3552.7	3621	3649	3620.8	3605.9	3659.5	3692.1	3831.6	3879.7
2.1936	2.4161	0	0	0	1.82	10.869	7.1349	28.909	54.067	150.51	112.7	266.82	345.78	371.27	399.56	464.64	503.5	567.67	575.94	625.76	695.69	703.67	770.59	688.11	773.22	831.55	887.11	992.7	995.68	871.86	1113.9	1004.8	1020.9	1101.4	1111.6	1234.3	1196.4	1276.6	1335.2	1336	1399.6	1394.3	1401	1500.9	1663.9	1503.5	1512.3	1530.4	1622.4
37.12	23.148	0	0	0	0	0	0	0	22.987	80.008	134.78	172.03	190.12	304.68	409.82	506.8	609.06	652.12	745.4	808.11	744.57	845.03	1082.4	1209.7	1334.4	1405.9	1476.5	1470.3	1589.8	1599.8	1506.6	1647	1798.2	1811.3	1869.2	1970.5	1971.8	1956.4	2039.2	2110.1	2204.9	2234	2274.7	2327.9	2393	2377.3	2449.9	2519.2	2601.7
0	7.0558	5.5822	0	0	0	7.5071	2.3509	16.124	28.782	44.012	51.049	52.921	66.919	80.877	68.331	130.92	171.49	243.14	327.5	412.83	493.34	556.98	609.35	705.54	760.17	847.4	956.58	1028.4	1130.5	1190.1	1261.5	1250.4	1370.2	1460.1	1439.7	1480.2	1643.7	1736	1878.9	1937.5	2024.7	2190.4	2276.9	2495.4	2537.7	2568.4	2623.5	2794.3	2864.9
0.69093	0	0	0	0	0	29.427	111.32	238.24	393.04	626.29	922.48	1225.3	1513.9	1867.1	2174.4	2471.2	2960.8	3116.6	3497.4	3872.3	4210.8	4519.1	4747.7	4984.7	5335.3	5582.2	6083.3	6367	6744.7	7242.4	7434.4	7720	8067.2	8385.1	8891.3	9137.1	9269	9349.8	9646.9	9944.1	10186	10401	10703	11006	11020	11300	11283	11213	11283
5.2744	0	5.9348	0	0.075919	0	7.2264	20.278	52.908	103.68	176.74	233.04	388.59	494.04	491.07	499.24	557.33	673.02	772.96	911.48	1005.6	1117.1	1757.3	1800.6	1545.5	1676.5	1776.7	1878.6	1958.6	2160.1	2366.6	2597.9	2706.9	2882	3064.9	3194.9	3300.8	3596.4	3683.5	3910.8	4078.7	4362.5	4713.7	4857	5137.8	5302.2	5450	5510.7	5575.2	5814.3
10.239	6.8495	2.3077	0	0	0	11.01	34.817	85.704	135.5	195.78	193.52	333.21	386.45	388.23	583.93	576.23	616.47	702.75	777.83	804.66	972.16	1007	1026.1	1033	1090.6	987.19	1099.3	1073.8	1045.7	1197.4	1206.6	1211.6	1239.1	1289.3	1311.8	1521.2	1539.2	1684.1	1748.4	1921.2	2031.2	2172.6	2373.5	2271.6	2444.7	2716	2683.3	2725.4	2826.6
0	0	0.44972	1.0337	4.1807	4.6391	7.1283	0.74865	7.0399	15.403	20.67	27.419	29.68	62.902	87.833	86.767	106.96	128.75	150.8	171.75	172.89	187.86	218.65	213.87	179.96	191.97	223.61	252.71	297.21	314.23	373.4	394.48	442.89	486.28	508.39	613.13	655.98	757.3	814.28	917	1007.4	1065.1	1125.8	1209.5	1208	1302	1341.6	1418.8	1444.8	1471
25.943	3.4107	0	0	0	0	13.869	79.222	156.78	272.03	445.45	601.69	778.47	953.95	1136.7	1353.9	1527.4	1637.3	1881	2082.4	2242.5	2436.5	2643.9	2787.1	3086.5	3135.2	3274.1	3432	3627.4	3698.9	3827.8	3957.2	4122.9	4027	4365.7	4517.8	4650.5	4878.4	5113.4	5145.9	5341.4	5480.9	5620.7	5710.2	5821.3	5888.8	6022.5	6087.1	5718.8	5937.1
7.6143	2.2688	0	0	0	0	0	20.817	70.778	153.18	242.6	335.84	458.67	558.34	683.89	818.74	935.57	1112	1303.3	1527.6	1730.3	1915.9	2133.7	2325	2549.8	2791.9	2958.8	3150.9	3338.5	3497	3623.5	3890.7	3860.3	3924.7	4134.7	4243.8	4352.9	4359.4	4512.8	4668.4	4630.2	4804.7	4822.9	4829.2	4926.6	4972.9	4980.7	5054.6	5092.7	5147.5
0	0	0	0	0	11.887	35.983	62.711	129.6	164.08	240.99	327.95	422.98	536.24	590.51	664.23	732.94	845.19	907.97	1000.4	1059	1154.5	968.9	1276.9	1322.7	1370.3	1418.2	1530.2	1576.2	1675.9	1687.2	1446.1	1759.4	1857.4	1895.8	1973.4	2036.9	2077.4	2161	2249.4	2283.7	2013.7	2437.5	2510.2	2171.8	2522.2	2503.5	2730.5	2744.1	2841.2
8.7647	3.9232	0.19686	0	0	0	9.8293	43.634	119.4	228.06	366.6	554.25	714.18	854.74	1038.9	1284.4	1393.3	1589	1689.3	1773.6	1917.5	2024.1	2164.5	2082.6	2149.2	2221.3	2199.1	2306.7	2364.2	2438.1	2423.1	2445.1	2476	2560.4	2578.8	2573.7	2539.8	2623.7	2685.7	2699.2	2752.4	2699.4	2732.2	2706.4	2712.9	2773.9	2746.5	2794.2	2824.3	2838.6
0.27555	7.5768	7.1574	0	0	0	0	0	0	0	0	6.1776	19.126	44.611	37.246	68.457	94.453	125.82	165.08	228.51	295.13	373.96	455.68	367.26	412.53	488.2	580.05	658.63	729.71	773.77	876.77	951.37	945.52	1051.5	1153.2	1101.7	1211	1287.8	1396.6	1349.5	1454.4	1457.1	1532.5	1537.5	1575.3	1552	1634.9	1574.3	1604.4	1649.9
0	0.75796	0	0.84377	0	0.3017	4.9983	33.521	61.122	152.38	221.22	309.43	419.08	537.04	613.74	714.44	814.29	877.73	982.92	1015.2	1188.3	1229.3	1265.4	1330.6	1285.2	1348.7	1333.6	1395.2	1464.3	1559	1609.7	1637.9	1744.9	1786.3	1838.9	1944.1	1863.6	1898	2027.1	1750.2	2350.2	1935.9	2369.5	2607.6	2356.6	2341.8	2395.8	2368.9	2358.3	2339.2
0	0	0	0	39.049	152.6	272.58	416.17	551.6	695.29	892.79	1045.3	1186.8	1396	1492.5	1606.3	1730.7	1904.5	2026.7	2071.7	2275.3	2295	2863.6	2478.3	2600.6	2603	2771.1	2842.5	2888.7	2962.4	3825.4	3779	2986.9	4058.6	4319.8	4095.2	3383.2	3092.6	3043.9	3323	3222.4	3734	4321.3	4450.5	4445.6	4649.8	4702.5	4745.2	4011.8	4070.1
33.125	25.065	15.929	0	0	0	0	0	42.748	94.377	227	295.77	411.1	498.24	556.45	811.42	858.55	1098.8	1276.5	1499.4	1857.6	2328.5	2471.3	2649.7	2976.6	3178.8	3396.6	3595.3	3842.8	4071.9	4248	4392.6	4471	4651.8	4554.8	4869.3	5091	5381.8	5625.9	5917.4	6232.2	6436.8	6283.7	7046.1	7060.1	7595.4	7741	7591	8062.5	8184.2
0	0	0	51.522	40.498	118.82	105.76	146.35	201.76	348.17	427.86	545.91	687.81	941.18	973.26	1062.8	1112.5	1244.4	1356.6	1393.7	1573	1688.9	1839.4	1880.1	1974.7	2016.3	2062.9	2249.7	2381.4	2511.4	2697.4	2957.4	3104.7	3135.1	3396.8	3647.4	3790.5	3937.7	4267.3	4644.8	4882.3	4994.4	5031.5	5464.1	5644.7	5883.6	5888.8	5887.2	6034.7	5954.5
20.82	13.554	4.8354	3.8082	0	0	0	6.4658	54.996	97.807	167.05	268.31	373.84	447.34	531.8	555.14	659.28	752.35	864.36	912.62	1026.4	1155.1	1149.3	1450.5	1486	1593.9	1669	1815.3	1922.2	1994.9	2060.5	2223.2	2335.7	2528.9	2599.4	2671.6	2832.7	2619.2	3027.4	3067.9	3257.2	3393.2	3463.2	3538.8	3564.8	3619.6	3692.5	3779.4	3807.1	4074.4
14.866	10.711	0	0	0	0	0	17.843	32.149	104.49	165.66	257.47	344.66	399.62	512.51	643.2	795.35	953.52	1120.8	1328.4	1729.7	1744.8	1941.9	2196.1	2323.3	2635.4	2910.4	3157.7	3325.1	3572.8	3725.3	3936.1	4062	4199.6	4385	4541.9	4891.2	4911	5162.7	5404.6	5434.3	5662.2	5754.5	6084.7	6364.5	6490.9	6671.7	6816.2	6763.4	7077.3
26.746	19.523	0	0	0	0	0	0	0	0	0	0	0	0.68669	22.122	19.138	34.593	78.341	43.791	58.986	46.785	54.399	82.839	108.84	128.22	158.82	175.51	204.1	223.97	268.47	309.61	390.5	386.75	435.21	492.03	526.09	620.54	645.35	718.54	772.39	844.59	872.84	936.39	1030.2	1083	1109.5	1089.7	1103	1181.3	1217.5
0	3.0196	0	0	0	4.5243	6.9255	4.2106	6.1115	9.4907	17.507	14.327	36.376	49.856	74.338	89.07	150.98	222.73	344.7	437.23	604.82	770.99	960.31	1108.8	1283.6	1436.9	1679.4	1885.3	2088.3	2208.5	2447.3	2580.5	2684.6	2961.5	3140.3	3371.2	3688.9	3892.6	4273.7	4418.8	4621.9	4776.6	5050.5	5239.8	5621.5	5957.6	6372.8	6456.8	6402.4	6658.2
0	43.003	0	5.6528	0	0	0	13.218	0	36.477	101.11	179.36	308.76	321.95	436.15	503.02	524.73	588.18	618.89	689.96	814.24	771.17	886.85	884.16	937.99	1026.4	1081.5	1191.6	1294.6	1347.4	1500.6	1553.3	1704.1	1811	1878.7	1976.9	2073.3	2208.6	2286.1	2326.7	2438.5	2352.7	2433.4	2481.7	2556.6	2516.8	2503.4	2515.4	2526.1	2569.8
11.822	0	0	0	0	0	38.66	75.455	162.84	283.16	436.59	600.23	777.65	1032.1	1224.1	1388.7	1630.6	1878.1	1978.7	2175.7	2292.5	2502.4	2629.2	2734	2827.8	2972.5	3057.5	3298	3374.9	3554.2	3413.7	3439.4	3484	3518	3561.4	3524.4	3622.5	3648.5	3662.3	3655.2	3658	3734	3881.5	3944.1	4000.3	4049.9	4142.5	4204.4	4311.2	4407.1
8.0898	0.37203	1.5967	0	0	0	3.055	69.323	123.18	235.35	357.59	460.2	633.67	765.72	962.74	1142.3	1251.8	1426.6	1563.8	1659.6	1811.1	2052.6	2064.5	2184.5	2340	2363.1	2552.2	2677.4	2763.4	2927.9	3131.8	3279.3	3454.5	3578.8	3751.5	3858.2	4143.4	4294.7	4456.8	4528.7	4739.1	4905	5077.7	5251.1	5346.4	5499.1	5652.2	5844.7	5873.2	6051.3
45.07	27.368	3.3022	0	0	0	0	0	0	0	0	0	0	15.781	30.624	34.817	50.925	84.505	122.4	146.04	154.62	161.91	212.68	270.99	297.14	357.83	430.76	481.87	525.81	567.63	692.25	735.87	831.2	883.59	926.07	986.51	1085.2	1148.9	1296	1351.3	1451.3	1576.5	1602.7	1780.4	1918.5	2326.8	2415.5	2582.2	2543.8	2696.8
0	8.8332	0	13.162	0	11.12	0	0	11.845	22.543	47.653	132.78	137.28	161.74	196.14	204.85	317.27	287.76	365.3	378.75	416.46	379.33	348.79	372.14	390.81	338.72	468.84	428.65	674.91	784.51	909.83	948.63	1152.7	986.36	1416.1	1599.3	1805.6	2077.2	2327.2	2537.7	2930	2813.2	3056.7	3449.5	3645	3507.7	3426.6	3798.2	3500.5	3871.4
0.46552	0	0	0.2744	0	0	12.827	17.409	33.709	48.168	57.143	69.381	88.279	102.14	134.71	155.73	209.73	305.51	388.07	527.73	1087.2	1356.3	1430.4	1484.3	1843.6	1471.8	1624.2	1725.2	1843.4	1888.1	1855.1	1963.2	2067.6	2220.6	2297.6	2356.5	2540.3	2664.8	2676.9	2803.2	2970.9	3137.5	3232.5	3295.2	3273.3	3264.7	3353.7	3460.7	3518.1	3553.1
9.3535	5.1822	7.4648	0	0	0	12.4	53.106	139.46	259.22	413.22	594.04	779.56	1008.4	1249	1523.9	1750.4	1952.9	2261.6	2413	2761.7	2997.4	3258.3	3378.7	3549.8	3794.5	3893.8	4069.4	4275.7	4514.2	4562.3	4622.3	4783	4858	5050.1	5028.7	5441.9	5682.2	5799.3	6062.2	6198.1	6346.6	6672.3	6773.8	6919.5	7122	7180.5	7264.4	7361.4	7360.8
0	5.5571	0	0	0	11.485	12.415	38.422	94.572	174.37	264.89	362.57	497.09	583.08	675.47	793.03	871.82	940.99	1061.8	1076.5	1216.1	1272.6	1339.2	1364.8	1380.8	1424	1522.7	1540.3	1636.4	1716.7	1822.9	1911.9	1939.4	1999.1	2101.2	2211.4	2351.7	2434.1	2629.3	2709.9	2895.5	3141.5	3223.5	3539.9	3566.1	3626.8	3799.9	3890.5	4000.6	3916.8
0	0	0	5.0589	5.8829	0	13.121	30.521	65.252	114.17	159.95	202.36	279.85	470.78	375.53	431.05	481.05	515.19	586.25	629.51	682.02	742.16	907.35	835.01	847.73	864.03	877.81	940.33	1003.7	966.44	1185	1194.4	1131.2	1175.4	1167.3	1230.4	1285.6	1300.7	1312.5	1334.5	1405.3	1443.1	1552.4	1558.5	1516.4	1510.3	1572.9	1645.7	1603.7	1665.9
0	0	0	0.69082	0	3.8356	18.054	47.003	98.526	191.66	272.11	375.56	489.93	576.25	678.1	796.36	925.12	1096.3	1264.6	1466.3	1611.7	1791.2	1994.4	2119.7	2257.1	2479	2545	2637.8	2800.5	2861.9	3106	3104.1	3082.1	3222.1	3356.1	3263.5	3372.4	3447.3	3615.1	3829.5	4264.8	4375.2	4369.5	4480.1	4736.8	4627	4749.1	4820	4377.9	4352.4
0	15.888	10.926	12.057	0	0	16.331	59.395	114.93	134.66	219.28	302.73	405.44	481.43	571.63	610.1	741.52	746.72	852.32	868.59	938.78	955.28	942.19	953.21	985.41	1047.3	1067.4	1136.3	1159.8	1222.4	1253.9	1322.9	1322.8	1401.4	1456.4	1507.3	1622.1	1683	1813.8	1945.1	2079.1	2165.8	2389.4	2518.3	2738.1	2835	2881.1	2961.1	3003	3081.7
13.953	0	0	0	0	0	9.8434	28.865	80.12	155.5	219.78	292.6	386.89	476.5	563.05	653.13	747.26	822.33	936.53	973.7	1070.4	1113.3	1213.5	1232.5	1285.3	1382	1464.3	1589.3	1603.7	1721.7	1787.9	1852.4	1854.3	1867.8	1975.4	2017.9	2090.2	2184	2297.5	2314.2	2359	2362.9	2387	2470.9	2491	2522.6	2514.1	2532.8	2588	2558.7
0	0	0	0	6.7801	11.595	10.499	15.07	27.501	51.161	107.08	159.09	225.29	302.25	399.28	466.94	583.5	693.7	792.35	895.34	1002.2	1166.2	1285.5	1382.4	1491.9	1653.1	1815.9	1971.7	2151.1	2338.8	2518.6	2786.7	2941.8	3188	3400.7	3670.1	3816.7	4019.1	4188.2	4383.7	4576.6	4800.4	4911.3	5109.8	5215.9	5307.7	5329.7	5511	5571.7	5548.7
0	0	0	1.8159	18.53	29.583	68.387	103.14	133.55	163.96	181.04	232.11	256.11	274.56	312.41	339.85	359.84	376.02	458.4	554.66	610.66	680.15	696.36	747.84	846.73	918.82	1048.4	1154.3	1303.5	1443	1644.7	1747.5	1870.5	2046	1963.9	2062.7	2215.7	2295.5	2407	2494.7	2671.4	2835.1	2923.8	3019.5	2996.5	3150.3	2912.5	2960.1	2959.3	3061.6
7.4551	0	0	0	2.8022	0	13.999	75.365	191.07	364.09	552.9	755.49	992.27	1161.8	1488.6	1724.6	1903.2	2148.5	2451.3	2608.8	2907.3	3855.2	3710	4004.3	4275.7	4374.8	4607	4602.3	4841.9	5170.9	5516.4	5682.5	5809.3	5798.7	6057.4	6182.9	6341.8	6446.8	6292.2	6265.4	6341.1	6233.1	6536.5	6527.8	6294.1	6261.5	6644.2	6619.1	6380.5	6243.2
2.5188	13.897	0	0	0	0	0	0	0	0	0	0	0	0	0	0	0	32.214	102.59	178.41	246.41	427.01	480.21	630.49	781.64	903.89	1014	1183.1	1391.3	1602.5	1738.5	1978.4	2134	2306.2	2477.5	2395.4	2392.6	2570.8	2842.6	3079	3175.8	3349.5	3535.8	3433.4	3554.7	3583.7	3602.3	3700.5	3762.8	3724
7.424	3.5668	0	0	0	0	4.5074	11.019	41.752	73.504	136.95	161.22	214.6	272	305.48	374.04	420.18	494.1	539.69	636.76	681.75	761.3	812.53	897.63	945.13	1043.7	1111	1154.5	1187.3	1332.2	1346.9	1426.4	1495.8	1565.1	1632.8	1722.5	1786.8	1849.4	1891.8	2090.4	2170.6	2240	2301.1	2319.6	2347.6	2312.3	2343.8	2408.3	2370.7	2385.7
10.407	3.6807	10.227	4.8562	1.5802	0	0	0	0	0	0	0	0	0	0	0	22.408	82.877	177.34	299.7	460.04	613.66	761.43	907.4	1068.8	1244.7	1350.9	1498.9	1616.9	1784.8	1917.4	2088.8	2227.3	2364.6	2515.1	2583.8	2791	2938.1	3042.4	3331.9	3416.3	3488.9	3672.3	3723.2	4020.2	3926.2	3950.9	4092.4	4053	4087.7
10.402	6.3408	0	0	0	3.2606	4.316	53.852	86.617	113.21	177.28	254.79	332.09	414.52	504.37	532.42	654.71	670.96	792.19	848.68	790.56	1006.7	1058.3	1128.7	1142.1	1152.8	1056.5	1124.2	1149.9	1341.9	1391.5	1310.5	1548.4	1660.9	1680.6	1728.1	1830.2	1901.4	2017.5	2105.3	2159.2	2288.2	2346.2	2389.5	2518.6	2548.4	2661.6	2769.5	2829.3	2879.3
29.185	12.989	0	0	0	0	0	0	33.995	89.541	150.57	202.59	270.84	334.87	441.81	522.72	685.62	898.82	1161.5	1418	1720.5	2066.4	2390.2	2661.8	2844.6	3147.7	2892.8	3187.7	3495.5	3657.5	4105.4	4175.7	4250.1	4184.4	4166.1	4359.9	4739.8	4827.9	5097	5231.6	5366.8	5559.6	5613.3	5868.2	5855	5890	5991.5	6085	6020.8	5991.7
0	6.0224	0	0	0	0	9.2561	28.566	83.611	131.54	234.94	346.93	423.12	543.89	697.96	840.01	962.99	1131.4	1265.4	1496.8	1583.9	1799.9	2075.9	1998.8	2179.1	2373.7	2494.8	2670.7	2805.4	3001.9	3229.9	3340.2	3387.5	3451.9	3626.4	3765.4	3804.2	4011.8	4035.2	4105	4211.8	4268.6	4394	4426	4510.4	4649.5	4557.1	4676.4	4737.3	4741.1
0	7.4343	1.9812	0	0	6.1891	17.666	65.627	144.81	250.16	273.74	396.79	463.77	546.92	729.68	866.81	1009.3	1150	1337.2	1499	1718.2	1875	2051.2	2084.4	2011.5	2108.1	2268.8	2238.6	2662.8	2768.1	2788.9	2867.3	2924.2	3085.8	3160.4	3244.9	3370	3457.9	3587.6	3660.8	3722.9	3864.8	3952.5	4037.7	4127.4	4168.2	4328	4442.5	4421	4352.5
25.315	2.96	0	0	0	0	0	0	7.4366	20.493	30.974	41.686	78.473	100.35	96.406	114.29	141.07	199.49	227.68	287.99	286.16	310.41	347.97	384.19	431.72	464.44	495.61	555.61	567.36	565.73	607.53	637.19	616.83	600.2	613.82	619.2	681.05	700.58	763.14	809.33	846.44	895.03	963.89	1005.5	1015.8	1035.9	1070.7	1072.2	1042	1057.9
0	0	7.9544	0	0	0	20.471	84.671	183.7	326.84	450.65	628.67	783.44	968.58	1019.3	1074.6	1273	1482.2	1683.4	1901.2	1927.5	2104	2184.1	2253.3	2325	2395.9	2533.2	2598.6	2632	2689.5	2803.1	2863.6	2887	3045	3263.4	3214	3421.9	3466.2	3590.3	3789.9	3876.7	4080	4294.2	4286.8	4472.9	4701.4	4779.4	4936	5017.2	5047.8
8.1025	0	0	0	0	2.8188	13.578	10.725	17.734	23.809	34.964	36.61	57.715	79.033	81.074	101.83	113.38	125.7	157.48	179.14	240.22	304.73	359.91	424.3	523.96	591.9	683.05	783.87	845.15	945.01	1014	1074.4	1160.3	1180	1249.7	1289.4	1350.1	1457.2	1487.9	1527.1	1633.8	1697.7	1772.4	1803.9	1857.7	1916.8	1985.1	2009.8	2015.2	2117.5
0	0	0	2.4475	2.2849	2.5693	10.257	18.666	34.49	56.071	75.335	96.259	119.12	161.62	230.35	268.98	316.39	387.27	460.88	533.16	589.19	668.39	732.54	771.64	889.27	973.22	1086.7	1142.2	1219.5	1296.9	1409.2	1527.1	1629.5	1744	1836.6	1905.3	1973.2	2059.9	2073.9	2169.6	2215.2	2265	2323.3	2330.9	2326.7	2385.8	2423.6	2418	2409.1	2454.1
0	2.6262	0	0	0	2.046	10.623	19.976	54.501	99.573	163.31	246.42	335.39	425.5	519.14	632.43	762.31	812.18	916.03	999.41	1076.2	1168.4	1185.6	1192.4	1182.1	1166.8	1275.1	1293.6	1351.1	1683.5	1722.5	1964.6	1828.6	2006.3	2067.3	2124.6	2384.1	2600.2	2720.3	2915.5	2590.3	2761.1	2880.7	2978.6	3025.2	3182.3	3332.4	3480.6	3549.7	3619.6
0	0	1.014	0	3.5535	6.1388	4.5755	4.8416	2.268	7.487	5.2573	25.523	58.039	109.71	195.61	282.1	375.19	440.45	552.65	676.47	751.88	885.06	937.66	1004.3	1098.2	1172	1238.9	1298.1	1339.4	1360.7	1411.1	1373.8	1442	1492.3	1505.6	1578	1601.4	1670.5	1729.7	1744.4	1867.7	1915	1979.7	1994.9	2087.9	2121.8	2223.2	2312.8	2367.6	2383.7
0	0	0	0	5.2912	3.5383	22.571	39.109	50.5	81.866	142.62	174.38	219.31	282.18	325.65	367.69	412.85	476.77	540.23	494.43	656.63	629.61	692.76	823.76	803.11	808.78	874.91	925.65	1001.8	1032.4	1120.7	1188	1219.9	1287.3	1442.3	1558.9	1752.1	1700.9	1787.3	1911.6	2301.9	2103.3	2355.6	2382.2	2392.7	2499.8	2822.3	2917.3	3052.1	3134.9
0	0	0	2.5654	0.57748	0.30425	28.753	37.878	48.513	76.056	117.06	155.16	195.59	227.81	233.84	280.87	311.21	366.69	380.27	519.74	664.96	787.78	972.07	1071.2	996.29	1401	1510.4	1786.7	1890.9	2162.9	2409.6	2651.9	2868.5	2929.2	3278.3	3482.8	3579.6	3916.5	4201.5	4404.5	4599.9	4929.3	5188.8	5233.7	5436.9	5725.4	5929.3	6029.2	6098.8	6224
0	0	0	0	0	0	63.874	153.4	307.85	446.58	609.9	804.24	1053.9	1250.5	1453.1	1655.4	1827.2	2039.5	2329.3	2455.6	2783.5	3014.7	3274	3382.6	3763.4	3733.4	3980.9	4094.6	4378.6	4405.1	4812.1	4893.3	4735.3	4804.7	4907.8	4942.1	5012.6	5102.3	5107.9	5059.7	5122.2	5208.2	5284.3	5170.3	5310.9	5411.2	5353.2	5368.2	5433.8	5389.8
0.72373	22.147	17.603	9.4714	0	0	0	0	0	15.897	19.308	72.334	110.65	142.52	176.6	209.37	265.96	319.08	364.97	423.77	471.55	533.65	622.82	655.08	679.84	730.5	768.79	826.9	861.72	887.78	932.56	1020.5	930.46	1006	1036	1072.3	1115.3	1172.7	1208.5	1236.1	1281.4	1276.4	1365.6	1358.1	1401.8	1358.8	1428.1	1442.2	1453.6	1503.9
6.9652	9.244	5.3771	7.5338	0	0	0	0	0	6.3954	30.497	45.648	61.149	135.61	195.37	266.05	216.82	411.98	538.84	662.05	756.14	931.66	1024.3	1153.9	1307.9	1432.1	1512.5	1705.6	1808.8	1946.6	2052.6	2130.7	2259.2	2316.6	2334.3	2427.8	2472.1	2690.1	2342.5	2943.2	2935.3	3053.2	3166.9	3112.9	3137.9	3405.7	3448.4	3490.3	3511	3612.1
0	0	0	0	0	14.641	10.057	72.114	159.87	275.26	378.54	545.02	743.66	931.1	1064.8	1243.5	1364.8	1595.6	1699.3	1829.2	2072.5	2254.7	2599.1	2558.6	2774.3	2961.5	3207.5	3342.3	3526.1	3744.3	3768	4033	4023	4307.6	4297.4	4468	4584.7	4918.5	5253.7	5157.9	5399.8	5491.9	5695.8	5703.4	5864.3	6101.1	6311.8	6696.9	6871.7	6729.1
8.1295	0	0	0	0	8.6253	4.3451	22.403	32.107	73.109	103.16	134.77	194.39	207.36	250.83	319.3	416.9	512.81	679.83	867.62	978.79	1193.9	1364	1567.2	1809.4	2041.3	2243.3	2369	2492.8	2714.4	2870.2	3091.4	3339.4	3570	3585.3	3795.6	3915.3	4049	3884.7	3947.2	4105.8	4384.7	4477.7	4442	4644.6	4709.4	4887.8	4873.2	4798.4	4918.8
8.2397	4.6634	13.774	0	0	0	4.1401	20.748	68.07	137.63	201.48	315.88	433.13	543	681.11	790.91	955.74	1121.4	1226.8	1386.4	1543.9	1631.6	1924.1	1881.1	2007.1	2100.2	2152	2262.4	2398.2	2496.3	2668.5	2784.1	2833.9	2634.1	2750.6	2825.8	2653.7	3056.4	2768	3258.7	3422.9	3208.7	3572.8	3638	3838.2	3851.9	3949	3959.3	3985	4042.9
0	0.86024	0	5.3025	9.9814	1.6499	0	0.33442	17.226	30.779	72.286	110.67	157.88	177.81	219.98	242.55	290.23	308.73	323.53	386.97	376.96	444.9	493.33	497.23	485.27	536.26	603.87	669.11	731.3	792.06	834.58	918.09	929.59	988.65	1066.4	1115.4	1215.1	1289.6	1372.8	1472.5	1521	1670.2	1720.9	1763.2	1825	1895.7	1967	1922.3	1995.8	2043.6
0	0	0	0	0	2.1441	23.027	24.302	42.58	68.484	104.05	126.99	164.25	198.46	230.14	248.71	280.39	295.87	314.6	341.26	378.75	384.46	414.38	419.28	427.39	418.26	478.48	503.67	544.93	540.1	598.56	614.61	650.3	655.8	702.2	735.15	787.56	830.5	866.64	881.95	964.59	997.54	1041.9	1094.7	1076.2	1140.4	1213.9	1247	1290.9	1357.7
0	0	0	11.052	0	14.263	18.045	31.65	82.241	170.78	325.65	397.28	615.87	746.88	854.54	1035.7	1249.4	1430.1	1687.2	1891.4	2008.1	2165.4	2328.9	2495.8	2623	2718.6	2837.1	3002.2	3122.4	3189.5	3424.6	3575.1	3475.4	3709.1	3828.6	3889.5	4176.6	4187.9	4585.6	4624	4973.3	5129.3	5382.2	5439	5676.9	5791.1	5933.1	6115.6	6213.6	6312.5
2.797	0	4.8721	0	0	0	12.331	57.728	136.4	260.86	410.28	573.2	773.21	973.98	1136.6	1318.8	1488.9	1661.3	1881.7	2119.6	2326.9	2572.9	2621.8	2756.9	2858.8	2901.7	3069.6	3291.6	3399.9	3536.7	3750.2	3688.6	3825.8	3946.2	4144.1	4273.5	4463.9	4587.7	4794.4	5071.5	5255.7	5333.8	5570.9	5902.3	6175.1	6228.2	6486.2	6574	6493.9	6833.7
0	0	2.3638	5.2802	0	0	15.464	43.673	88.095	143.64	205.98	289.73	433.9	535.88	652.64	748.7	930.8	1058	1236.2	1389.7	1636.8	1852.9	2066.1	2226.6	2444.7	2588.4	2800.7	3180.6	3379	3771.1	3921.6	4278.9	4644.3	4889.7	5182.1	5413.1	5579.2	5764.9	6204	6516.3	6586	6861.1	7229.1	7349.6	7687.2	7775	8042.2	8009.8	8094.4	8187.9
8.3644	0	0	0	0	10.894	27.167	96.363	171.82	288.92	407.27	543.5	648.14	779.6	919.7	1037.4	1116.8	1202.3	1319.3	1387.1	1467.2	1497.9	1560	1574	1599.2	1671.8	1671.2	1841.3	1882.3	1878.7	1914.5	1937	1912.1	1952.1	2055.2	2099.5	2122.8	2109.5	2134.1	2181.4	2121.3	2190.9	2204.1	2291	2207.2	2182.6	2140.6	2114.8	2145.4	2148.2
31.969	15.684	0	0	0	0	0	5.5046	33.114	78.02	142.75	208.08	285.26	342.81	399.98	508.93	588.69	688.77	778.68	887.54	988.93	1109.8	1284.3	1292.5	1361	1428.4	1553.1	1624.1	1678	1768.5	1827.3	1910	1911.9	1976.4	2038.1	2095.4	2101.1	2131.8	2203.4	2234.1	2312	2404.9	2414	2480.2	2550.7	2528.2	2604.8	2643.3	2676.4	2688.3
34.297	9.8485	4.5026	0	1.0715	0	0	0	0	0	0	0	0	0	0	0	0	17.606	64.921	115.59	174.75	244.53	288.13	344.88	416.72	528.74	595.76	702.8	849.84	900.07	1105.5	1133.5	1263.3	1337.5	1519.4	1581.7	1841.4	2062.3	2099.6	2347.8	2697.1	2819.5	3114.7	3386.5	3517.9	3701.8	3817.4	3954.1	4138.3	4299.8
0	0	0	0	0	44.171	24.188	31.226	28.899	36.47	30.68	36.832	54.301	48.011	60.944	69.728	81.518	100.84	165.06	176.71	206.81	252.55	268.75	335.89	348.79	391.74	462.25	526.19	547.88	648.48	669.59	676.73	751.99	783.84	829.04	880.86	919.09	965.04	1038	1054.3	1097.6	1156.6	1152.2	1193.3	1176.2	1187.9	1254	1266.7	1247	1261.2
0	0	0	0	5.725	2.509	11.251	5.3065	8.2228	14.663	10.449	0	0	0	0	0	15.912	39.611	88.911	151.18	197.56	292.49	356.7	398.46	464.98	556.72	646.66	798.01	880.11	1066.8	1050.2	1320.9	1310	1460.5	1522.5	1653.2	1791.2	1857.9	1932.1	2098.2	2156	2241	2299.1	2321.9	2374.8	2427.9	2591.4	2726.7	2818.2	2786.8
28.005	10.214	0	0	0	0	0	16.094	51.222	116.32	205.5	257.79	355.63	428.67	495.76	618.86	731.59	827.7	979.35	935.76	1206.7	1355.9	1494.4	1565.8	1714.2	1955.4	2227.1	2333.9	2506	2636.8	2919.1	2987.5	3252.8	3469.2	3543.6	3739.6	3959.7	4066.5	4341.2	4598.7	4757.5	4949.4	5101.5	5381.2	5431	5487.6	5741	5854.2	5994.5	6112.4
11.492	8.0565	3.6448	6.5148	0	0	0	28.077	79.642	142.92	252.42	366.36	483.43	599.94	738.9	867.5	1014.6	1086.1	1233.1	1336.6	1456	1566.6	1649	1714.2	1795.9	1968	2020.7	2100.8	2289.5	2392.2	2491.6	2633.1	2815.4	2890.6	3054.3	3215.1	3427.4	3636.4	3798.2	4003.2	4275.6	4423.4	4557.1	4942.7	5226.2	5404.2	5551.8	5880	6062.9	6317.2
0	6.2553	0	0	0	0	15.49	35.872	77.121	151.69	252.34	377.65	492.74	594.27	709.74	904.53	1006.4	1079.3	1227.4	734.95	1417.2	1478.4	1556.5	1584.3	1569.6	1590	1646.7	1245.2	1840.1	1969.4	2093.9	2053.7	2127.7	2189	2293.5	2411.4	2422	2595.3	2710.1	2837.6	2967.4	3076.6	3202.1	3322.9	3409.1	3501	3554.6	3713.1	3791.5	3842.9
0	1.9074	0	2.9373	0	0	9.7047	33.694	69.279	120.27	178.95	227.82	323.7	380.46	519.66	621.26	641.3	807.59	999.16	1100	1264.4	1413	1550.7	1672.3	1800.7	1981.2	2170.2	2295.8	2391.3	2523.9	2629.6	2726.1	2887.2	2937.4	3010.1	3118.5	3316.7	3399.8	3577.7	3404.3	3691.8	3652.1	3589.7	3719.5	3863	3818.2	3949.8	3961.8	3964.6	4049.8
16.768	9.0731	5.7928	2.6478	0	0	0	0	6.0681	43.469	83.343	157.14	200.26	223.15	301.94	361.01	437.16	532.84	644.09	691.63	817.94	944.98	1003.8	1217.4	1281.2	1403	1544.5	1539.1	1795.3	1837.1	2001.5	2049.9	2281.8	2483.5	2617.7	2785.2	2875	2980.2	3064.4	3146.8	3170.9	3380.5	3410	3468	3549.9	3594	3646.3	3653	3621.8	3691.7
0	0	0	6.1742	0	12.767	24.007	62.384	113.28	232.17	320.3	438.78	612.51	686.9	792.55	938.17	1039.5	1223.6	1373.2	1569.4	1672.7	1829.1	1905.5	2128.7	2292.9	2421	2441.9	2582.2	2755.3	2937.5	3075.9	3107	3166.4	3315.8	3389.4	3474.1	3525.4	3510.5	3650.5	3786.7	3817	3794.5	3902	3967.2	4009.6	3949.8	3892.3	3946	3947.8	3930
7.8217	6.0965	1.5061	0	0	0	17.73	62.132	136.52	249.94	372.63	476.55	593.96	728.62	870.22	1023.2	1194.8	1350.6	1571.8	1803.4	1978.3	2174	2420.5	2584.5	2785	2925.5	3076.4	3180.6	3293.6	3363.7	3352.5	3410.1	3457.9	3584.2	3582.6	3573.1	3681.7	3803.9	3869.1	3998.6	4123.3	4095.4	4195.6	4235.5	4301.1	4338.7	4407.4	4542.5	4571.8	4569.6
5.478	3.4234	0	0	0	2.3269	2.816	3.554	0	4.2818	0	0	1.5594	1.3844	3.3434	0	27.863	50.571	114.75	172.6	260.41	335.91	426.93	505.83	563.71	627.61	750.81	811.35	883.79	943.94	1006.9	1068.8	1070.1	1164.7	1220.5	1336.3	1437	1493.9	1621.2	1707.4	1864.3	1970.7	2054.8	2140	2302.5	2322.8	2433.5	2557.7	2622.9	2712.3
12.666	0.095077	1.9032	0	0	0	0	32.898	66.925	124.92	198.16	267.01	360.94	439.05	540.56	659.69	780.37	881.87	980.94	1052.2	1200.5	1308.1	1406.8	1444.1	1565.2	1625.5	1688.8	1777.7	1844	1853	1919.6	1926.3	1995.1	2045.1	2068.3	2100.4	2102.8	2149.5	2165.6	2189.8	2217.6	2226.8	2215.7	2237.6	2236.1	2194.4	2180.9	2179.5	2184.2	2191.2
31.869	23.596	1.3706	0	0	0	0	12.585	107.91	167.22	128.09	220.41	306.65	500.06	622.55	702.73	834.62	1002.6	1148.8	1317	1525.3	1663.6	1865.8	2031.9	2244.9	2438.5	2644.1	2812.1	3079.7	3307.1	3642.5	3738	4227.8	4363.1	4675.8	4742.8	5019	5190.4	5577.7	5834.1	6167	6277.5	6508.6	6752.5	6961.8	7111.3	7265.8	7382.9	7647	7867.9
0	10.381	3.9707	8.9962	0	0	2.0227	16.968	60.289	101.25	155.68	262.14	337.37	446.73	487.4	574.94	700.82	853.29	1092.7	1256.8	1466.9	1670.6	1784.8	2047.2	2134.9	2401.5	2576	2799.8	2932.5	3126.2	3257.6	3367.2	3492.5	3572.1	3715.1	3800.2	3858.7	3943.8	4047.2	4118.4	4202.4	4325.4	4453.7	4459.9	4625.4	4661.5	4649.4	4667.2	4744.8	4736.5
0	3.8026	0	5.9136	0	8.3423	5.4704	0	6.69	26.346	0	0	16.523	40.074	60.644	111.71	180.33	254.2	407.45	534.61	741.99	882.32	1085.9	1233	1397.3	1585.1	1794.6	1869.6	2113.9	2286.9	2547.2	2666.1	2844.9	2974.2	3089.8	3343.7	3491.6	3577.6	3721.4	3830.8	4026.1	4259.5	4327.6	4615.3	4708.9	4774.2	5107.8	5091.5	5181.3	5231.6
0	0	0	10.424	0	0	7.862	0	0	39.209	80.845	120.95	156.87	190.5	218.88	258.06	301.09	361.93	432.89	525.6	675.37	702.03	806.13	899	931.73	1079.6	1124.9	1196.8	1298.8	1396.4	1549.1	1667.6	1673.4	1711.8	1779.1	1885.1	1959.4	1880.6	1967.2	1979.3	2080.9	2054.5	2125.4	2161	2167.4	2184.3	2204.4	2080.3	1965.9	1935.5
0	2.4655	4.187	0	0.34933	0	0	0	0	8.5676	16.628	20.505	29.652	49.954	57.917	69.141	104.4	122.12	184.21	251.24	318.36	414.36	523.53	601.48	704.89	819.27	932.83	1082.2	1234.8	1388.8	1537.4	1802.9	1661.2	1871.6	2056.3	2287.6	2449.8	2603.7	2885.2	3098.3	3227.7	3566.3	3754	3978.8	4134	4151.5	4290.8	4503.5	4617.3	4860.8
31.182	11.898	0	0	0	0	0	28.813	103.96	213.42	333.49	441.48	631.49	796.13	943.21	1074.9	1245.4	1462.2	1556.1	1783.7	1829.5	1947.4	1930.1	1954.9	2373.6	2519.9	2540.3	2634.6	2803.6	2857.4	2955.1	3075.6	3122.5	3174.4	3218	3306.7	3465.1	3594.4	3727.6	3740.2	3872.1	4124.7	4259.4	4422.4	4464.7	4493.4	4529.4	4645.8	4636.2	4700.2
18.559	7.269	4.3008	0	0	0	0	4.0574	13.618	39.01	67.582	95.179	139.92	175.27	205.41	255.59	301.18	340.05	356.11	418.68	444.88	482.65	492.41	501.93	560.49	590.79	637.08	703.96	735.55	823.89	909.41	993.92	1093.5	1217.6	1341.5	1427.1	1519.3	1690.2	1774.1	1903.8	2021.9	2131.1	2324.9	2411.3	2464.6	2567.4	2649.8	2733.7	2785.8	2854.3
13.812	8.7779	0	0	0	0	3.5871	3.8687	25.928	46.391	72.831	91.904	127.28	166.05	211.64	251.56	329.36	367.63	422.49	495.87	587.27	671.34	727.29	816.49	928.96	1032.8	1122	1232	1325.2	1437.8	1553.7	1680.6	1831.9	1898.5	2067.3	2047.9	2164.7	2274.7	2488	2665.6	3551.8	3166.9	3333.9	3373.4	3445	3597.2	3580.7	3776.9	3911.2	4014.9
5.2451	5.4776	11.354	0	0	0	0	16.478	40.856	60.554	97.941	143.56	185.94	252.7	293.15	350.86	382.23	421.78	488.52	542.54	589.87	659.06	707.53	728.39	739.41	819.96	913.44	975.26	1073.3	1153.9	1246.6	1326.2	1404.3	1503.7	1622.8	1714.7	1802.1	1912.3	2021.8	2119.9	2226.8	2266.4	2310.8	2365.8	2423.5	2475.2	2518.1	2581.2	2600.7	2683.7
11.791	24.996	0	2.2922	0	0	0	0	0	0	0	0	0	0	0	0	0	0	0	35.902	114.46	197.65	269.86	348.67	444.1	527.82	628.26	700.36	803.77	906.74	1052.8	1145.5	1279.8	1259.7	1373.2	1488.3	1661.5	1799.1	1940.5	2197.1	2296.6	2467.8	2573	2703.1	2721.7	2898.5	2958	3184.2	3397.8	3601.9
0	0	0	8.1703	3.5015	0	54.928	60.996	123.29	209.22	291.1	382.42	480.43	514.44	695.79	824.75	867.71	972.61	1021.2	1191.5	1355.7	1442.3	1505.3	1568.3	1616.2	1723.2	1795.1	1800.7	1870.1	1996.8	1895.9	2018	2005.6	2085.4	2081.7	2143.9	2197.8	2199.9	2286.1	2261.8	2359.6	2370.4	2406.5	2519.5	2539.5	2513.9	2618.2	2642.7	2712.8	2723.3
7.1602	11.306	0	0	0	0	4.1493	0.67594	13.27	27.966	48.065	95.3	144.98	197.56	243.7	317.63	377.66	459.34	526.47	621.02	670.71	743.29	840.4	895.94	980.57	1052.4	1147.8	1204.1	1235.2	1316.4	1355.8	1397.9	1437	1479.5	1546.2	1553.4	1590.8	1628.7	1655.5	1691.6	1700.6	1788.1	1814.2	1799.7	1835.1	1810.2	1735.4	1703	1697.2	1709.7
0	4.1958	0	1.4029	0	3.4211	1.434	22.649	58.485	133.18	221.07	328.74	456.65	621.33	834.98	962.92	1032.8	1303	1402.8	1494.1	1527.5	1694.7	1777.4	1787.2	1931.5	1974.1	1950.6	2075.6	2123.5	2069.3	2258.5	2191.5	2276.4	2416.2	2481	2451.5	2564	2642.1	2670.8	2703.7	2708.6	2800.4	2965.4	2889	2861.3	2963.5	2812.5	2973.2	2573.3	2629.6
0	17.215	19.44	0.62485	0	0	0	0	0	0	0.65433	0	5.2046	18.473	52.815	63.406	105	159.18	215.81	249.15	344.94	384.96	425.32	484.09	547.92	624.66	422.75	459.57	515.26	594.05	688.26	759.57	827.23	930.91	1018.9	1096.6	1107	1156.8	1373.5	1511	1553.6	1639.8	1727.7	1752.9	1746.3	1845	1804	1837.3	1822.3	1816.9
8.1547	3.9651	0	4.1788	0	0	0	2.8165	8.0037	25.781	35.014	71.526	111.71	149.33	194.63	192.39	228.9	251.85	326.78	349.81	408.46	486.42	546.74	581.99	618.74	695.42	754.57	828.25	930.11	967.86	1021.9	1115.5	1177.5	1243.9	1301.9	1385.4	1495.6	1478.2	1557.5	1606.5	1665.5	1693.9	1686.2	1714.4	1972.6	2071.4	2050.3	2042.3	1980.7	2040.3
0	0	0	0	6.2189	18.771	22.803	38.654	75.94	152.27	223.68	307.41	419.08	518.13	651.12	714.65	833.44	940.37	1053.6	1150.9	1296.1	1402	1456.5	1527.5	1670.3	1751.8	1865.7	1975.7	2000.2	2115.5	2199.4	2233.1	2370.3	2461.6	2525.8	2807	2832.1	2990.4	3140	3366.7	3567	3730.6	3760	3760	3908.3	3978	4130.6	4264.4	4251	4345.3
7.5108	7.476	0	0	0	0	8.6032	4.5166	46.596	85.456	153.58	208.76	314.23	386.39	389.37	429.24	669.78	751.56	858.6	992.5	1087.8	1187.8	1312.9	1398.9	1462.2	1626.2	1665	1978.1	1920.4	2117.4	2181.9	2268	2443	2509.7	2676.2	2736.1	2894.5	2951.7	3031.4	3130.9	3216	3294.4	3424.6	2883.6	3469.3	3355.4	3432.1	3231.1	3496.4	3559.4
0	1.9701	0	5.8221	0	9.0231	11.153	37.516	120.91	225.4	369.01	500.02	635.48	835.79	1015.6	1203.7	1395.2	1510.5	1785	1958.8	2260.9	2456.6	2712.8	2947.1	3245.8	3451.4	3671.8	3926.4	4271.5	4442	4693.9	4777.1	4893.8	5107.7	5191.2	5394.8	5376	5472.9	5678.4	5831.7	5892.1	5964.4	5848.6	6050.3	6129	6022.2	6514.8	6418.1	6423.2	6498.2
0.79573	12.352	0.50893	0	0	1.5532	0.50352	47.138	109.71	211.91	329.03	489.22	670.95	844.68	1008	1202.2	1411.5	1606.1	1821.6	2101	2290.4	2897.8	2664.3	3360.5	2458.1	3136	3329.5	3437.3	3457.5	3648.5	3650.8	3746	3829.8	4002.5	4094.8	4174.6	4323.3	4323.9	4405.3	4561.4	4747.7	4961.3	5097.8	5106.9	5234.8	5318.9	5315.4	5423.7	5461.3	5542.9
0	0	0	15.922	0.195	19.275	21.104	31.523	34.338	46.609	38.426	64.84	96.082	111.68	107.48	115.69	94.607	145.42	146.72	210.55	261.76	276.01	280.11	323.62	400.39	465.05	477.13	539.75	559.42	610.01	585.97	610	661.96	603.47	638.49	642.34	698.94	785.29	894.7	944.44	1076.6	1126.2	1282.9	1438.5	1499.5	1607	1602.8	1673.2	1727.3	1787
9.0569	6.4659	0	0	0	0	24.523	88.259	204.97	360.53	574.22	700.4	951.19	1123.2	1321.4	1540.9	1753	2068.7	2345.4	2500.6	2826	3075.3	3368.7	3801.7	3829	4044.8	4117.2	4515.1	4733.7	4821.8	5010.5	5149.8	5263.3	5347.9	5549.8	5590.4	5805.5	5874.5	5833.5	6108.9	6099.2	6133.3	6191.9	6248.1	6282.5	6398.1	6390.7	6386	6406.8	6422.5
6.184	6.0946	0	6.8273	0	0	5.7588	49.932	110.35	178.26	249.09	357.35	414.96	517.25	572.28	659.53	751.17	761.97	797.93	850.06	929.53	927.59	997.53	961.86	1027.1	1068	1074	1162.6	1195.9	1210.2	1323.8	1361.2	1390.7	1431.9	1476.9	1630.5	1714	1785.4	1888	2204.9	2192.7	2169.5	2360.7	2406.6	2501.3	2463.3	2509.1	2649.4	2703.7	2828.6
0	0	7.5493	1.255	0	0	7.0341	9.8033	35.133	46.976	81.822	102.76	126.43	204.68	173.46	192.1	245.89	284.77	364.47	470.33	572.99	678.08	786.75	830.39	964.54	1086.8	1255.1	1462	1617.4	1809.5	2039	2256.7	2433.7	2679.1	2928.6	3117.4	3264.3	3438	3591.2	3785	3983.7	4115.6	4354.9	4414.4	4487.8	4638.1	4691.8	4747.1	4770.3	4846
0	0	0	0	0	22.772	79.383	142.94	237.27	339.83	480.15	592.57	758.67	950.15	1085.5	1231.6	1387.1	1504.7	1659.3	1809.2	1939.1	2034.8	2203.5	2330.7	2372.7	2467	2614.4	2717.4	2821.5	2931.5	3048.1	3163.7	3234.8	3229.9	3343.9	3570.5	3635.2	3822.7	3860.3	3936.1	3967.3	4031.1	4106.2	4184.7	4163.8	4220.4	4196.7	4351.6	4405.6	4402.1
0	0	0.80203	1.1648	5.7499	0	3.351	0	0	0	0	0	0	0	0	0	7.4955	31.538	70.5	100.39	138.42	189.71	248.01	288.45	335.2	395.4	471.31	549.77	590.24	669.36	760.02	818.05	877.47	955.91	1070.1	1136.9	1267.3	1324.3	1420.6	1556.9	1634	1807.4	1859.1	1945.1	2046.3	2093.3	2168.8	2309.4	2463.1	2541
0	4.0436	0	3.4802	0	0.41065	10.258	8.2145	12.879	28.303	34.171	58.067	99.574	126.39	158.89	192.51	237.91	242.49	320.41	370.17	619.37	741.08	796.87	467.99	392.33	374.87	432.99	469.79	530.24	610.22	697.25	844.73	924.56	1109.3	1228.2	1213.4	1318.8	1364.6	1441.9	1508.9	1557.4	1613.7	1699.1	1689.2	1750.2	1822.1	1894	1951.2	1909.3	1977.9
14.189	4.3813	4.7144	3.1944	0	0	0	0	0	15.257	56.896	117.38	218.25	299.27	379.99	476.65	607.83	687.44	801.2	930.41	1032.6	1177.9	1295.5	1381	1449.2	1517.3	1619.2	1768.4	1813.6	1974.5	2007	2172.1	2181.2	2349.8	2489	2576.8	2842.4	2904.2	3086.2	3344	3465.3	3527.3	3772.2	3925.2	4115.4	4187.4	4273.2	4308.9	4318.6	4447.5
24.591	1.0468	0	0	0	0	0	4.6626	46.801	65.376	130.57	172.93	191.8	222.96	269.59	340.65	335.15	433.65	438.31	473.37	531.76	528.1	561.19	556.73	578	613.24	630.77	677.52	739.93	740.68	759.05	770.58	867.03	888.09	899.46	929.8	952.79	981.31	965.76	1080.7	1031	1039	1002.9	1114.2	1092.1	1090.9	1091.6	1107.8	1099.7	1140.6
0	6.0502	0	5.0034	0	8.6153	8.231	25.157	43.251	119.2	192.82	278.59	390.74	505.71	596.94	785.94	824.6	973.92	1108.7	1207.8	1326.1	1638.2	1652.2	1738.5	1911.1	2001.7	2202.3	2399.8	2823.1	3046.8	3271	3416	3623.2	3894.5	4242.8	4479	4684.3	4817	5105.9	5304.8	5589.5	5854.3	6096.9	6540	6740.1	6759.7	6916.8	7068.7	7202.5	7369.4
6.9992	0	15.696	0	0	0	9.156	70.295	191.43	332.11	507.5	681.44	889.83	1106.4	1358	1522.3	1770.1	1972	2171.1	2417.2	2627.9	2830.7	3612.3	3149.4	3932.8	3566.4	3616.1	2944.8	3454	3852	3861.7	5002.3	4469.7	4177.6	4243.8	4337.6	3889.2	4447.2	4426.5	4506	4559.1	4724.1	4873.9	4887.6	4965.2	5013.4	5060.4	5107.6	5171.3	5180
0	6.5804	0	0	0	1.5328	10.374	14.68	0	3.0692	4.5937	0	4.2201	0.70484	0	0.29608	37.65	91.016	205.32	307.37	400.34	566.42	712.81	740.24	885.54	1001.8	1193.9	1376.8	1593	1792.3	1946.4	2225.7	2353.8	2426.3	2478.2	2952.9	2870.5	3235.8	3462.7	3584.4	3760	3908.1	3938.8	3910.6	4136.5	4283.4	4360.8	4411.5	4403.9	4491.4
0	0	0	11.575	7.3483	6.5537	10.164	10.075	18.767	47.545	77.62	98.764	140.35	220.3	205.04	237.72	296.32	359.4	443.75	489.32	592.54	694.29	886.17	851.86	965.99	1042.9	1089.3	1136.9	1214.4	1317.8	1431.8	1499.6	1504.1	1616.1	1655.7	1805.9	1837.1	1849.8	1977	2004.4	1989	2142.3	2330.7	2367.3	2510.5	2511.6	2647.3	2693.9	2711.9	2738.1
0	0	0	0	2.8253	1.1458	6.4151	26.77	78.521	146.08	235.06	322.34	423.64	518.28	654.98	761.03	893.48	996.46	1139.6	1245.1	1327	1488	1583.3	1688.4	1772.4	1846.8	2258.7	2431.2	2173.5	2346.6	2439.9	2540.6	2660.2	2817.8	2922.4	3098.1	3162.4	3385.7	3459.2	3579.8	3695.6	3839.4	3926.7	4093.8	4088.8	4261.2	4135.4	4741.1	4365.2	5086.5
0	0	0	0	14.337	72.862	176.91	358.02	592.75	834.26	1149.1	1458.4	1711.8	2009.5	2374.3	2630.7	2957.2	3180.5	3416.6	3538.6	3763.9	3866.7	4016.1	4090.6	4164.2	4426.2	4383.7	4498.6	4711.3	4733.9	4797.7	4906.9	5073.2	4934	5003.6	5108.7	5121.7	5237.1	5331.5	5330.2	5360.8	5240.7	5205.5	5420.4	5387.2	5359.2	5334.9	5478.6	5474.8	5358.4
0	0	0	0	17.074	61.743	111.25	147.36	169.8	230.24	264.74	307.56	349.07	362.36	372.13	406.96	419.18	527.09	597.69	706.48	772.65	894.49	975.68	1029.9	1188.4	1301.3	1407.2	1514.2	1605.9	1760.3	1826.1	1902.9	2033.6	2102.8	2191.7	2301	2333.5	2486.7	2536.2	2711.6	2812.8	2964.2	3127.9	3141.3	3254.1	3274.3	3324.1	3445.5	3524.8	3581.5
0	2.2604	0	16.016	2.4328	3.0508	0	0	0	0	3.5332	0	2.0521	15.251	22.109	0.29027	0	0	0.15621	0	11.543	10.889	28.343	8.5413	0	0	16.894	3.2051	78.731	158.5	277.22	348.41	375.12	416.11	491.63	551.12	600.1	634.75	684.31	748.9	792.65	864.32	942.45	921.23	959.23	958.16	1049.1	1040.5	1105.6	1133.9
5.6486	0	0	0	31.007	0	0	22.498	66.105	148.87	244.53	347.55	449.68	594.56	757.91	865.06	998.69	1115.2	1273	1512.2	1705	1897.1	2110.9	2230.4	2404.2	2500.2	2860.5	3044.4	3256.8	3324.3	3376.5	3525.3	3636.6	3802.1	3914.5	3993.6	4222.7	4553.8	4640.8	5087.9	5234	5454.6	5769.7	5967	6239.7	6534.8	6697.8	6764	6871.9	7067
0	0	0	7.5232	0	5.9735	13.906	9.4568	28.83	76.946	168.62	303.01	422.7	502.04	484.37	581.77	663.75	871.96	979.66	1164.1	1341.6	1543.4	1648.3	1762.6	1897.7	2019.9	2093.4	2149.1	2348.5	2155.8	2295.8	2307.8	2456.1	2547.9	2525.1	2724.7	2839.3	2932	3083.6	3262.9	3447.6	3642.9	3851.4	4066.9	4217.8	4383.9	4986.8	4681.7	4662.7	4681
0	0	10.215	4.754	1.0636	0	11.165	4.3079	11.228	26.326	61.277	79.705	80.895	122.78	171.28	207.12	255.02	322.41	370.2	441.93	514.57	575.61	720.95	719.46	807.63	902.31	983.74	1049.8	1107.1	1234.6	1302.3	1377.9	1469.9	1579	1607.1	1692.9	1778.1	1968.5	2074	2174.1	2358.8	2440.8	2628.5	2664.6	2740.8	2837.4	3217.8	3209	3305.6	3303.2
0	0	10.18	0	0	2.4806	7.8887	22.422	0.44733	0	12.558	4.8353	0	0	0	14.011	6.6731	42.198	35.857	39.922	59.951	97.09	166.76	177.2	196.26	225.59	263.39	290.59	315.61	326.82	408.46	398.79	435.43	444.54	507.19	580.2	630.45	732.46	903.76	1013	1159.8	1257.8	1353	1484.5	1562.4	1695.3	1774.1	1790.5	1848.8	2049.6
0	0	0	0	4.4411	12.48	33.394	36.393	71.226	111.37	155.44	235.96	335.05	392.37	487.47	539.16	633.9	759.36	862.02	1026.2	1293.9	1424.1	1725	1833.9	1905.3	1770.6	2134.5	2477.1	2591.8	3020.6	2877.9	3416.8	3540.7	3808.4	3976.7	4179.8	4504.8	5147.7	4970.3	5040.1	5212.5	5497	5773.7	5775.6	6031.8	6310.1	6483.2	6677.7	6690	7129.8
2.9838	0.38438	0	0	0	0	19.01	45.385	102.66	204.17	322.9	449.9	615.76	762.29	896.64	1077.8	1261	1391.8	1551.7	1696.8	1857.7	1932.7	2051.2	2147	2189.6	2325.7	2422.2	2450	2535.5	2578.6	2531.6	2653.2	2661.6	2737.7	2698.1	2683.1	2824.5	2861.8	2843.8	2876.7	2951.9	2969.7	3046.5	3075	3080	3089.7	3108.5	3136.3	3176	3203.2
0	1.9106	0	6.4363	0	3.8532	13.181	37.768	87.278	161.98	272.33	352.34	640.98	782.45	921.02	1103.6	1224.7	1389.1	1542.2	1684.6	1810	1983	2089.7	2192.8	2335.8	2477.7	2530.8	2592.9	2838.7	2989	3172.9	3276.5	3453.6	3691.1	3757.6	4087.3	4359.8	4563.5	4910.2	5121.9	5711.4	6111.3	6472	6827.2	7130.7	7350.7	7629.6	7792.9	8126.4	8317
14.544	9.4368	6.5304	0	0	0	0	2.7931	13.572	53.521	98.065	141.92	218.72	266.59	290.2	402.81	435.24	537.7	570.61	646.19	721.97	808.61	953.19	975.05	1047	1114.8	1200.4	1268.9	1340.4	1389.1	1530	1510.7	1528.1	1629.7	1660.4	1902.1	1921.8	2138.8	2313	2060.9	2018.4	2010.3	2039.7	2038.6	2059.2	2103.9	2046.9	2093.8	2083	2170.1
7.3797	11.938	0	0	0	0	8.3733	19.236	70.832	131.54	204.78	299.87	395.04	538.59	617.45	733.78	796.97	920.02	1052.2	1200.4	1316.7	1536.6	1641.7	1757.7	1899.2	2000.4	2178.2	2270.1	2277.3	2404.3	2494	2547.2	2579.1	2613.6	2692.6	2733.3	2796.9	2978	2974.4	3081.1	3112.2	3273.3	3412.8	3448.2	3546.7	3518.4	3602.2	3629.7	3729.7	3525
0	29.547	52.371	65.922	0	0	0	0	78.426	0	143.68	68.638	241.89	372.38	207.49	264.74	328.96	370.71	423.38	470	556.94	712.44	628.27	584.64	563.85	588.13	680.93	766.42	857.82	1032.2	1180.1	1253.3	1341.9	1445	1643.8	1718.3	1932.3	1982	2101.8	2270.2	2470.5	2648.7	2840.1	2830.9	2896.4	2963.3	2953.8	3082.3	3167.2	3135.3
9.6929	11.595	0	2.4155	0	1.8034	0	45.452	83.713	167.44	258.39	354.21	423.67	544.16	670.47	733.04	826.4	950.64	1091.4	1174.5	1239.7	1317.3	1455	1457.9	1554	1599.1	1677.2	1746.4	1800.3	1844.1	1816.3	1823.7	1893.5	1944.3	2033.8	2041	2018.4	2008	2148	2125.5	2253	2142.8	2227.2	2251.6	2258.8	2248.1	2219.8	2291.7	2311.3	2356.8
17.276	10.074	11.31	0	0	0	3.4816	7.7448	38.575	71.065	124.6	205.72	298.89	361.02	456.87	540.74	622.54	720.19	808.05	937.85	1050.9	1165.4	1255.1	1348.2	1525.6	1600.3	1716.5	1831.8	1926.5	2002.5	2101.9	2195.1	2277.7	2289.6	2509	2452.5	2598.4	2718.1	2840.4	2965.1	2989.9	3073.8	3217.5	3177.7	3329.6	3399.3	3399.2	3502.7	3551.1	3648.3
12.674	12.115	5.1734	0.40153	0	0	0	0	0	0	0	0	0	0	0	0	0	0	0	0	0	0	0	0	0	0	0	0	0	0	0	0	0	0	0	36.821	102.3	155.15	227.61	334.39	442.74	583.42	622.85	806.09	1065.2	1251.4	1307.3	1415	1397	1496.7
22.758	0.35903	0.11769	0	0	0	0	25.996	44.377	96.229	152.31	207.81	257.8	329.93	398.67	486.23	578.31	708.02	863.21	983	1153.9	1337.7	1547.4	1699.4	1920.5	2135.5	2323.7	2383.3	2729.8	2959.2	3317.5	3370.6	3696.4	3845	4173.7	4383.2	4559.4	4795.1	4963.2	5191.9	5310.5	5434	5638.3	5643.3	5712.3	5831.4	5948.5	6134.3	6260	6317.3
19.803	1.1462	0	0	0	2.4679	0	0.33109	19.197	26.626	45.639	46.03	52.633	46.203	43.777	42.28	62.297	70.624	98.368	105	106.43	120.2	132	145.84	171.96	237.85	252.14	263.31	286.87	288.82	331.46	337.63	369.55	400.61	390.24	399.44	467.83	491.15	518.43	532.23	576.99	619.6	655.67	763.83	724.8	749.92	726.56	759.82	787.63	833.78
25.586	5.4525	3.5583	2.4691	0	0	0	10.78	37.093	71.399	128.12	166.48	262.84	310.31	403.37	424.67	570.4	737.94	802.04	954.17	1095.9	1152.8	1325.6	1552.5	1726.7	1738.1	1923.4	2150.5	2455.6	2595.8	2301.5	2605.8	2801.3	2927	3120.1	3269.6	3421.1	3649.7	3777.3	3906.4	4094.3	4150	4277.4	4526	4627.5	4685.6	4751.7	4853.4	4873.9	4748.6
0	0	0	0	0	14.778	37.106	75.533	133.58	242.79	371.35	440.42	564.92	744.15	912.08	1054.9	1271.3	1428.8	1634	1783.3	1974.4	2158.1	2304.5	2499.4	2608.3	2701.5	2981.8	3120.7	3361.2	3554.6	3643.3	3847.1	4003.3	4176.8	4396.5	4653.1	5004.4	5026.5	5481.7	5828.6	5995.5	6310	6465.1	6655.1	6865.5	7046.8	7157.1	7588.5	7491.3	7733.2
0	0	0	21.024	19.831	12.406	24.477	27.734	27.667	78.041	102.77	129.3	137.39	172.18	223.45	235.74	291.47	368.1	453.74	674.58	710.59	811.58	881.78	940.11	1100.7	1134.8	1236.7	1281	1349.9	1470.1	1555.2	1666.8	1691.5	1746.2	1841.4	1866.5	1980.1	2022.3	2107.2	2222.2	2261.4	2327.8	2381.4	2472.2	2507.1	2580.6	2597.3	2654	2692.5	2738.8
0	0	0.13322	0	17.175	14.967	26.688	49.082	103.54	205.18	342.81	486.67	618.96	830.86	933.22	1118.8	1241.9	1300.5	1401.3	1505.3	1548	1691.2	1844	1872.6	1998.8	2061.8	2112.3	2161.5	2248.4	2297.6	2369	2318.5	2380.9	2369.5	2339.4	2376.3	2408	2477.6	2503.3	2503.2	2551.9	2628.5	2592.4	2640.3	2690.8	2715.6	2778.4	2837.7	2908.2	2897.3
0	6.7797	33.789	35.115	0	0	0	0	0	31.426	76.206	123.39	190.25	282.04	362.8	449.62	548.61	659.11	804.46	947.66	1128.5	1329.6	1464.7	1594.5	1720.4	1851.5	2006.3	2168.8	2363.4	2467	2622.9	2781.6	2833.1	3077.1	3199	3371.3	3534.5	3546.2	3753.3	3824.5	3982	4179.2	4170.3	4256.3	4251.6	4220.9	4412.6	4498.7	4488.6	4514
0	0	0	4.9752	6.7236	16.441	10.241	1.4345	1.949	22.261	53.116	45.787	87.819	113.8	119.46	142.82	179.32	196.6	285.16	348.68	424.17	522.95	586.28	629.37	714.96	773.62	848.47	885	1034.6	1092	1192.9	1279.6	1350.4	1429.2	1472.8	1657.6	1689.4	1711.4	1809.1	1845	2022.9	2079	2252.7	2366.7	2382.7	2353.8	2464	2496.8	2579.5	2705.2
32.344	26.848	0.54241	0	0	0	0	18.747	95.58	108.19	232.76	395.95	509.94	640.09	765.03	905.88	1065	1211.4	1387.6	1606.3	1792.7	1872.1	1898.6	2167.7	2382.3	2665.9	2755.2	2892.9	3418.2	3320.7	3407.7	3476.6	4275.2	3639.1	3937.7	4253.7	4780.5	4407	4846.5	5034.5	5261.3	6005	6007.4	6048.8	5912.8	6060.4	6102.4	6228	6431.4	6798.3
3.7365	0	4.0555	0	0	0	13.65	7.8227	69.313	133.25	243.88	307.04	452.01	543.27	638.08	759.65	881.89	1076.9	1055.7	1287.2	1562.6	1747.4	1873.5	1878.2	2166.1	2300.7	2206.2	2443.8	2605.2	2938.7	3005.2	3371.8	3318	3435	3516.6	3723.7	3879.7	4336.4	4288.7	4683.2	4847.7	5193.7	5229.6	5334.1	5511.3	5703.5	5847.1	5964.3	5896.2	6189.6
0	0	0	0	0	1.4706	11.841	28.755	101.06	175.58	310.24	396.55	492.4	665.4	747.82	762.11	955.61	1399.4	1272.3	1451.6	2097.3	2008.3	2337.5	2276.8	2194.2	2453.3	2412.2	2565.7	2770.6	2921	3002	3091.7	2933.7	2965.3	2955.1	3636.5	3718.2	3777.5	3834.7	3966.8	4010.5	3735.9	4016.3	3881	4048.4	4115.1	4146.1	4055.8	3919.5	3952.9
4.9487	9.3082	0	0	0	0	10.775	60.419	147.19	230.64	345.68	465.89	596.59	813.58	845.69	987.6	1112.1	1232.6	1303.4	1428.7	1489.6	1639.6	1665.8	1693.7	1723.4	1659.9	1819.8	1782	1828.3	1951.2	2107.5	2177.5	2111.2	2159.3	2243.8	2254.7	2397.5	2426.5	2476.1	2577.1	2609.8	2834.3	2897.9	2866.7	3120.4	3113.1	3231	3281.9	3229.6	3240
6.5732	0	0	0	6.8499	0	37.715	112.8	202.1	330.06	458.36	701.38	973.5	1102.1	1280.7	1481.9	1625.7	1835	1970.5	2135.2	2312.4	2432.5	2599.7	2673.3	2769.7	2911.9	3079.3	3157.4	3203.8	3300.5	3423.3	3475.1	3540.6	3596.4	3653.2	3719.3	3726.8	3855.5	3887.9	3830.3	3882	3971.3	3942.6	4001.1	4080.6	4077.8	4097.8	4133.3	4188.3	4166.3
0	4.8528	5.177	6.9703	0	0.056377	0	0	0	3.4654	33.074	62.296	107.72	152.93	192.17	274.79	373.59	390.75	509.7	688.49	823.14	928.46	1033.5	1105.6	1173.2	1282.5	1357.1	1470.6	1577.4	1673.5	1837.1	1955	2026.1	2171	2364.3	2443.6	2553.8	2607.4	2965.5	2921	3330.7	3572.6	3741.4	3910.6	4098.5	4168.2	4350.9	4492.7	4557.9	4618.4
0	0	0	0	0	2.091	28.044	70.732	135.92	206.47	309.74	424.54	513.86	638.63	750.09	860.21	936.89	1067.4	1202.2	1330.8	1427.8	1542.9	1876.6	1755.1	1849.1	1912.1	1974.7	2085.1	2224.2	2362.4	2350.2	2422.6	2481.1	2503.7	2554.8	2656.7	2734.1	2905.2	2953.4	3081.5	3146.8	3274.1	3423.6	3482.5	3505.5	3619.1	3703.3	3691.1	3845.4	3919
15.072	1.5693	0	0	0	4.3877	1.047	20.251	17.164	27.101	31.724	40.385	47.878	64.801	69.963	91.794	97.449	140.87	178.88	223.47	275.45	314.81	371.12	416.31	497.51	540	596.2	655.61	687.68	709.97	754.54	779.02	801.35	832.89	842.56	837.92	852.3	879.25	871.55	863.98	944.18	962.9	991.43	976.55	952.74	962.68	962.34	961.53	959.92	960.59
20.369	5.5813	0	4.4237	0	0	0	0	0	0	0	0	0	0	0	0	0	0	0	54.573	60.137	94.404	97.507	155.43	219.13	278.35	349.87	176.4	239.72	317.79	381.59	443.78	501.68	642.16	703.02	767.94	900.75	988.6	1082.9	1145.2	1288.4	1408.6	1466.6	1519.6	1691.6	1789.1	1976.8	2057	2069.3	2107.7
0	0	1.0869	0	1.1392	0	15.833	63.887	175.19	320.71	481.55	661.11	861.35	1080.4	1257.8	1489.2	1699.9	1852.2	2038.2	2284.5	2496.2	2606.8	2757.8	2895.4	3012.5	3160.5	3225.3	3367	3465	3321.6	3504	3591.4	3690.7	3755.1	3846.2	4022.4	4262	4428.2	4625.2	4840.9	5164.4	5354.1	5567.8	5706.9	6007.7	6173.7	6339.4	6559.8	6679.8	6815.7
0	0	0	0	0	2.2604	17.796	7.5363	6.2845	8.0846	49.284	65.564	73.169	103.15	134.91	123.93	200.94	256.92	343.27	330.65	432.52	530.1	488.27	682.44	772.59	880.56	962.88	1057.8	1086.5	1132	1229.3	1130.2	1359.4	1287.2	1456.5	1481.7	1459.6	1559.6	1568.9	1505	1632.2	1801.4	1731.6	1926.3	2058.2	2139.1	2236.3	2380.1	2448.9	2565.4
0	0	6.1862	6.1336	5.9296	2.3125	8.4952	28.161	60.581	98.749	164.32	222.11	293.24	352.05	434.77	512.99	619.83	679.25	830.81	971.91	1099.2	1233	1342.7	1474.6	1581	1717.6	1809.2	1983.5	2088.1	2264.3	2434.4	2480.5	2603.7	2649.1	2760.8	2939.8	3031.1	3158	3273.1	3320.1	3427.6	3541.8	3605.4	3684.8	3788	3778.1	3941.1	4109	4131.6	4225.6
0	21.372	7.3748	14.967	5.7511	0	10.087	36.658	68.151	184.01	243.26	367.39	468.11	595.26	683.3	800.51	926.98	996.61	1048.5	1222.7	1336.3	1423.4	1541.6	1616.4	1794.6	1871.8	1996.2	2070.8	2179.4	2314.6	2423.6	2514.7	2553.5	2651.6	2698.7	2816.5	2936.5	2943	3014	3116.4	3102.3	3114	3074.2	3100.8	3137	3036.6	3085	3099.8	3121.5	3195.3
9.6998	0.22172	0	0	6.6228	0	0	5.3694	7.0873	36.674	55.336	74.509	103.35	119.7	159.51	198.07	247.08	324.3	381.85	478.49	551.68	639.68	728.34	786.51	858.24	960.35	1045.6	1135.7	1285.5	1373.7	1455.2	1563.5	1642.1	1671.8	1711.5	1830.9	1947.8	2125.4	2195.5	2232.6	2230.5	2288.5	2415	2482.7	2549.7	2586.5	2579.4	2677.1	2682.6	2697.7
0	0	0	0	17.877	52.6	102.04	154.99	209.3	253.89	196.99	113.97	109.03	283.45	288.68	301.16	389.3	412.62	439.85	572.35	587.09	610.1	1037.6	744.99	796.86	901.4	864.68	918.6	1011.7	1081.3	1191.1	1216	1293.1	1392.2	1464.6	1526.8	1619.3	1650.2	1759	1827.1	1885.9	2032.6	2119.8	2135.4	2249.9	2300	2338.6	2399	2428.3	2431.6
19.098	0	0	1.8852	0	0	0	1.4269	13.275	39.739	74.468	108.04	144.04	189.4	244.04	285.75	319.84	366.89	413.94	455.76	496.07	541.17	620.43	613.71	651.01	679.75	745.5	777.32	801.18	823.41	860.46	891.56	879.27	899.26	937.61	952.44	1014.9	1021.5	1038.7	1082.1	1120.8	1157.5	1188.7	1230.6	1184.5	1151.9	1219.1	1232.2	1230.9	1321
17.169	10.189	1.3668	0	0	0	5.2392	49.809	110.19	220.21	334.32	476.82	631.96	769.88	903.41	1075.3	1215.9	1417.1	1673.5	1874.9	2069.1	2282.2	2458.4	2624.5	2781.9	2989.8	3217.3	3295.5	3477.8	3593.7	3788.8	3847.2	3987.6	4091.3	4131.1	4207.8	4313	4378.9	4479.9	4582.2	4598.9	4724.6	4785.1	4815.1	4824.7	4936.7	4853.6	4868.5	4831.2	4933
14.224	0	1.8852	0	0	0	0	17.122	47.211	94.695	189.89	275.71	376.97	470.68	566.25	693.54	822.85	985.77	1164.5	1279.5	1475.8	1572.7	1760.7	1910.2	2148.1	2249.9	2350.9	2534.3	2668.5	2807.5	2924.5	2995.5	3206.6	3105.5	3245.7	3334.3	3556.1	3817.9	3805.5	3885.2	4105.8	4236.4	4298.5	4489	4615	4630.8	4749.6	4844	4881.1	5075.3
0	1.7457	1.8571	0	0	0	33.543	103.68	183.52	293.13	424.31	609.95	755.1	894.21	1021.7	1236.8	1333.8	1535.9	1678.2	1760.6	1939.3	2120.2	2240.1	2281.1	2391.8	2447.4	2573.8	2652.9	2678.4	2702.7	2740.2	2767.4	2740.7	2862.5	2868.3	2824.9	2881.2	2967.8	2975.2	2978.3	3072.8	3075.9	3095.9	3114.7	3086.4	3077	3056.6	3166	3152.6	3179.2
0	2.9049	2.0057	1.8943	0	0	3.1958	0.16541	7.9025	16.442	31.402	62.919	83.932	92.471	102.74	143.92	185.7	243.96	327.67	489.92	627.26	818.04	1007.4	1110	1284.8	1529.3	1660.7	1839.4	1989.2	2123.1	2111.9	2208.7	2374.5	2507	2157.7	2206	2293	2483.6	2518.3	2718.7	3102.5	3235.7	3459.4	3507.6	3849.9	4076.2	4372.8	4495.1	4494.3	4761.5
0	0	0	0	46.165	0	0	0	26.961	46.083	102.78	162.45	277.5	425.73	427.21	494.55	608.44	700.58	847.46	968.16	1156.9	1342.9	1609.7	1612.6	1834.3	2166.8	2423.6	2732	3230.3	3595.8	3694.7	3851.9	4178.4	4315.4	4585.6	4723.2	4972.8	5328.4	5234.5	5432.6	5578.5	5870.4	5835.2	5814	5876.7	5971.6	5916.5	5835.2	4979.8	5064
2.0785	14.222	0	4.7345	0	0	0	0	0	0	0	0	0	0	0	0	0	0	43.601	87.37	140.71	237.86	284.84	369.93	525.58	605.21	785.01	928.79	1060.2	1237.5	1436.8	1612.9	1760.6	1932	2113.9	2277	2467.3	2614.8	2804.7	3002.7	3213.7	3340.9	3499.7	3611.5	3791.3	3890.8	3575.9	3805.8	3803.9	3931.6
36.852	18.101	0	0	0	0	0	17.198	91.282	169.29	267.58	353.29	446.35	554.7	654.99	816.69	910.9	1083.1	1231.2	1430.3	1593.7	1699.2	1889.3	2001	2236.9	2435.3	2545.9	2764.9	2922.7	3114.2	3245.3	3434.4	3631.1	3806	3647.7	3766.2	3945.8	4303.7	4614.2	4629.3	4801.4	4952.4	5059.4	5332.3	5316.9	5473.8	5625.3	5760.7	5786.3	5905.5
0	0	0	0	0	10.504	68.315	219.29	378.21	649.92	859.44	1169	1426.9	1708.6	1899.2	2201.5	2488.2	2675.8	2934.2	3187.7	3381.4	3623.9	3711.7	4339.3	3836.6	3934.6	4129.9	4211	4368.4	4473.9	4540.4	4529.2	4623.3	4687.9	4752.5	4716.4	4772.2	4851.3	4779.2	4812.3	4912.8	4856.3	4894	4994.5	4896	4802.7	4893	4836.8	4949.1	4956.7
23.216	6.5516	0	1.4792	0	0	0	0	12.465	76.297	169.2	264.05	372.71	480.22	569.52	700.66	846.47	1022.8	1141.3	1298.6	1497.8	1576.6	1828.1	1879.4	2130.5	2181.1	2416.3	2403.7	2725.4	2738.8	2986.5	2948.6	3109.4	3316.8	3545.2	3683.9	3843.8	4049.9	4153.4	4509	4764.2	4904.2	5274.7	5311.6	5268.4	5428.1	5798.4	5852.6	6025.9	6036.8
0	0	0	0	0.25258	17.22	38.76	69.08	104.29	175.86	269.56	346.88	437.36	519.74	577.01	675.79	736.28	829.34	968.97	1099.2	1277.3	1419.3	1534.5	1668.6	1763.5	1908.3	1930.5	2076.7	2247.5	2422.7	2603.6	2692.2	2764.5	2888.4	2898.2	3043.2	3075.1	3139.4	3223.7	3375.5	3427.7	3514	3649.1	3898.2	4016.5	4028.9	4209.9	4155.8	4150.1	4232.4
0	7.5116	0	0.15205	0	0	13.1	35.209	88.129	130.51	196.02	299.25	396.77	547.87	630.58	727.96	883.67	945.01	1099.4	1227.9	1350.4	1516.7	1662.5	1812.7	1884.5	2083.1	2253.9	2389.4	2563.9	2626.9	2698.4	2817.2	3044.8	3073.6	3125.8	3164.4	3432.8	3437.1	3553.6	3560.1	3629.8	3818.5	3786	3745.5	3944.4	3960.1	4067.3	4149.2	4131.6	4165.9
17.645	15.651	7.9802	2.8229	0	0	0	0	0	0	0	0	32.554	34.256	0	9.0485	91.698	116.19	159.01	225.53	302.33	358.22	453.29	530.32	640.12	750.28	869.84	968.67	1094.1	1231	1318.5	1474.6	1634.6	1774.9	1913.5	2054.6	2235.9	2349.9	2467	2680.1	2752.9	2900.5	3012.2	3134.1	3134.6	3248.3	3421.4	3569.2	3624.6	3713.2
0	0	9.7254	0	1.2389	0	0	0.59313	15.673	54.093	120.83	225.4	323.37	477.56	539.78	664.41	770.17	929.58	1025.8	1200.5	1336	1465.7	1661.2	1649.5	1824.4	1913.6	2053	2090.8	2194.4	2292.5	2433.3	2486.7	2541.7	2569.7	2679.9	2785.9	2939.2	3262.5	3201.6	3454.5	3625.2	3724.8	3963	3954	4141.1	4204.4	3954.4	4312.7	4210.4	4291.9
0	0	1.7717	0	0	0	33.972	95.71	186.21	273.22	363.62	473.59	565.47	675.15	771.73	914.07	1000.1	1107.5	1281	1381.3	1498.5	1549.7	1804.1	1736.2	1863	1937	2104.1	2131.5	2213.2	2261.2	2310.4	2390.6	2413.6	2478.8	2496.2	2491.2	2487.6	2609.2	2662.4	2716.9	2807	3401.4	3418.4	3501.2	3536.6	3597.3	3562	3637.6	3632.7	3811.7
10.716	0	0	0	0	4.0645	37.087	115.66	243.81	340.07	476.91	639.57	962.27	1128.6	1285.1	1585.2	1756.1	1966.3	2136.6	2383.2	2567.8	2760.1	2839.9	2953.2	3011	3218	3298.7	3400.2	3468	3656.4	3733.5	3752	3774.7	3848.5	4069.8	4162	4268.1	4300.3	4398.9	4361.9	4328.1	4389.9	4456	4656.7	4671.2	4757.8	4794.7	4813.8	4757.5	4707.4
4.306	1.8484	0	0	0	5.4411	15.896	31.995	76.307	137.2	198.06	296.1	391.87	493.54	601.54	701.2	832.45	913.03	1041.6	1110.7	1287.8	1413.5	1525.7	1573.6	1632.9	1542.6	1843.1	1955.9	2003.8	2091.2	2088	2273.1	2310.9	2374	2022.1	2492.3	2167.9	2581.7	2730.4	2729.2	2764.9	2731.8	2678.6	2830.8	2828.1	2982.7	3083.3	3293.9	3424	3551.6
6.3585	10.847	2.5812	0	0	0	0	6.432	0	6.0926	18.55	32.006	50.357	45.102	55.798	94.607	98.864	136.94	173.92	223.4	272.17	326.94	356.2	415.1	492.68	589.35	630.69	716.09	804.18	902.09	978.37	1045.9	1171.4	1318.9	1396.6	1476	1615.4	1703.3	1791.3	1893.9	2025.1	2088.2	2167.4	2169.1	2281.5	2311	2461.9	2531.9	2528.4	2658.6
0.45265	0	0	0	2.4908	0.35841	12.04	52.755	112.86	208.47	297.65	396.67	568.12	675.92	829.01	974.42	1088.3	1227.5	1369.5	1475.1	1557.8	1776.9	1860.8	2011.3	1991.9	2230.2	2126.4	2262.9	2330.7	2450.9	2482.1	2627.2	2747.4	2728.1	2801.5	2906.2	3009.2	3086.3	3235.3	3272.7	3404	3505.2	3603.5	3622.8	3798.5	3869.4	3801.2	3891.4	4015	4013
0	0	3.4945	6.2106	3.0216	2.3353	2.8117	5.2067	22.247	36.195	86.974	106.58	134.67	176.6	234.63	237.9	298.44	343.26	378.83	416.74	452.82	464.38	487.34	501.62	505.94	510.84	575.45	600.65	585.45	626.27	650.92	682.31	711.3	720.5	728.61	790.37	805.12	843.31	864.55	880.41	964.23	1050.4	1101.5	1142.7	1191.4	1269.6	1301.6	1358.4	1420.9	1433.6
0	0.72922	0	0	0	0	23.394	91.635	202.19	389.95	652.73	930.37	1217.9	1515.9	1881.2	2169.5	2396.6	2758.6	3031.9	3387.4	3681.5	3967.3	4472.7	4415.2	4744.2	4903.6	5128.7	5234.5	5540.5	5797.9	6134.7	6401.2	6403.9	6556.3	6863.9	6912.5	7295.3	7457.9	7431.8	7680.6	7734.4	7761	7918.1	8185.4	8132.1	8385.2	8261.7	8457.4	8433.8	8533.9
0	0	0	0	1.8389	5.5905	28.059	56.757	55.375	166.61	251.79	337.93	435.62	544.22	669.71	753.04	867.84	984.49	1118.2	1136.9	1202.5	1230.9	1427.6	1834.4	1806.3	1993.8	2116.5	2136.9	2209.8	2294.3	2409.4	2336.3	2495.1	2513.1	2559.5	2570	2714.8	2561.2	2500.6	2509.3	2571.1	2584.6	2635.4	2704.6	2802.8	2734	2729.8	2799.3	2812	2828.7
0	0	0	0	0	1.7386	34.811	91.95	167.7	239.27	399.03	517.44	675.38	842.99	1001.9	1137.5	1217.8	1325.6	1468.3	1569.8	1615.3	1713.3	1766.3	1852.9	1887.3	1904.7	2021.5	2054.2	2164.4	2291	2330.9	2473.6	2506.4	2637.4	2622	2729.4	2866.9	2971.3	3075.2	3161.6	3262	3402.2	3398.9	3165.8	3194.7	3310.5	3509.3	3830.5	3564.4	4095.4
28.909	0	0	0	40.264	0	23.47	85.32	273.3	473.87	736.39	1048.5	1324.8	1561.7	1902.3	2115.2	2257	2516.1	2700.5	2683.2	3036.4	3233	3871.1	3856.1	3838.4	4022.2	4317.8	4590.2	4781.7	4909.2	4917.3	5388.6	5103.1	5526.4	5605.2	5998	5949.2	5840.9	6086.5	6293.4	6475.8	6438.9	6673.7	6458.8	6808.3	6733.3	6832.7	6863.8	7130.6	7279.5
0	0	0	0	51.501	95.281	159.9	223.45	317.23	425.75	556.4	668.11	822.06	949.65	1057.2	1164	1344.8	1465.2	1561.6	1722.7	1822.9	1795.9	2052.7	2025.2	2185.6	2148.7	2165.5	2148.4	2299.8	2539.1	2590.3	2711.5	2741.2	2866	3006.3	3188.1	3312.2	3412.3	3668.9	3790.3	4062.6	4030	4248.6	4386.4	4686.1	4710.7	4712	4844.7	5101.8	5234.6
9.185	10.118	0	1.6171	0	0	0	0	4.8105	29.674	57.665	97.757	147.05	180.36	232.32	287.03	320.67	422.08	453.26	481.05	532.67	584.42	675.77	669.99	680.41	710.42	749.41	761.04	788.57	805.25	814.6	977.43	873.43	830.91	875.49	926.87	983.71	1017.1	1070.4	1119.2	1206.2	1277.6	1345.7	1391.2	1404.9	1524.7	1556.1	1601.3	1607.7	1671.2
10.26	4.5307	3.7312	0	0	0	1.2525	5.1764	25.428	35.48	66.593	95.158	151.03	192.44	228.16	323.08	366.22	470.68	548.42	627.13	699.1	827.08	889.9	901.06	953.85	1037	1131.2	1212.6	1359	1436.8	1562.2	1589	1699	1853.8	1878.7	1973.6	2062.3	2173.6	2335.3	2303.6	2432.6	2490.7	2649.1	2709.4	2731.3	2799.1	2750.1	2843.9	2871.9	2848
0	3.6186	0	0	0	7.3579	15.847	36.468	71.692	117.22	176.36	232.37	334.22	413.23	508.84	601.69	679.94	799.23	966.36	1015.9	1162	1325.6	1407.9	1525.6	1626.5	1743.9	1857.5	2047.1	2213.9	2290.4	2378.4	2614	2461.3	2522.5	2645.9	2595.4	2712.9	2743.3	2809.3	2861.3	2946.2	2972	3047.2	3029.1	3044.2	3083	3134	3198.7	3107.1	3186.6
0	4.3719	0	0	0	5.2503	4.5014	31.398	67.835	128.42	188.66	287.94	370.1	459.03	562.11	646.88	723.55	818.68	920.15	1022.6	1134.6	1289.6	1327.2	1441.5	1443.5	1578.8	1661.5	1746	1859.9	1890.7	1939.7	1992.8	2085.2	2074.8	2179.6	2223.9	2304.2	2330.1	2383.9	2369.3	2439.6	2462.3	2498.4	2499.3	2622	2649.3	2627	2626.9	2583.1	2626
0	0	0	0	6.7664	7.7271	39.929	31.503	34.428	42.511	48.94	86.548	98.502	117.91	144.67	180.39	205.66	250.8	357.36	456.34	594.83	712.29	883.68	1001.1	1153	1292.5	1485.7	1663.1	1857.9	2001.6	2160.8	2343	2492.5	2659.6	2713.2	2842.8	2906.9	2955.4	3006.8	3128.6	3195.4	3233.3	3243.1	3280.6	3230.9	3295.3	3280.4	3253.9	3283.5	3307
0.30736	0	0	16.279	19.526	4.1743	0	0	27.124	23.844	48.171	119.72	126.71	133.88	166.34	223.14	253.3	286.98	379.94	478.24	545.57	634.38	685.67	829.57	923.98	1037.8	1141.2	1221	1342	1417.2	1513.3	1542.8	1587.4	1716.3	1762.1	1816.2	1924.1	2027.3	2051.4	2138.6	2186.8	2356.4	2308.8	2468	2524	2701.7	2783.6	2870.8	2586.4	2685.9
0	2.0656	1.8617	15.094	0	0	3.6674	31.779	79.15	133.66	229.49	323.51	411.25	479.56	587.92	673.26	789.47	900.34	1088.3	1247.3	1463.7	1643.2	1872.3	2085.2	2303.8	2466	2659.4	2952.1	3122.1	3328	3509.6	3609.3	3753.9	4056.2	4282.9	4392	4591	4769.6	4873.6	5193.6	5276.6	5418.2	5712.7	5785.4	6044.3	6095.3	6218.4	6553	6674	6968.4
15.453	1.5266	0.25488	0	0	0	3.4293	26.406	59.31	93.329	144.89	224.05	277.37	375.98	468.82	559.64	649.52	776.88	874.35	975.44	1096	1198.9	1310.8	1432.5	1544	1676.3	1806.8	1896.3	2022	2103.9	2261.1	2309.4	2428.2	2497.4	2508.1	2591.4	2655.3	2703.3	2766.6	2851.4	2833.6	2833.9	2856	2931.9	2935.6	2817.2	2922.3	2894.4	2891	2879.2
0	0	0	0	1.1779	8.4247	9.7655	10.115	35.607	88.836	140.67	192.13	267.04	333.04	396.58	456.85	541.63	613.99	767.19	871.71	942.6	1150.1	1299.7	1312.9	1424.6	1481.1	1780.5	1721.6	1860.8	1988.1	2308.2	2415.4	2365.4	2617.7	2499.8	2511.6	2368.8	2341.6	2416.9	2397.8	2434.6	2467.4	2560.3	2680.5	2774.8	2737.2	2654.9	2632.6	2630.6	2596.6
0	0	7.1713	6.9883	3.8898	0	7.1297	44.826	114.12	214.74	326.18	452.1	581.2	718.96	898.46	960.01	1112.9	1273.1	1425.8	1612.9	1751	1947.8	2139.3	2088.4	2236	2502.1	2801.8	3009.8	3195.6	3431.3	3593.7	3643.1	3726.3	3891.9	3991.5	4260.4	4434	4514.7	4772.9	4873.4	4884.2	4948.5	5120.7	5275.9	5420.7	5450.1	5524.2	5522.5	5615.2	5651.2
0	0	0	0	5.4049	3.2722	16.251	36.829	59.184	105.42	159.56	217.24	272.12	323.36	376.56	430.76	496.53	567.84	595.4	666.53	685.83	751.81	798.22	832.42	864	878.16	937.12	1005.9	1025.4	1050.8	1088.4	1112.2	1187.9	1226.8	1301.5	1347.9	1379.9	1397.1	1458	1483	1489.8	1626.4	1647.4	1655.6	1819	1799.5	1825.5	1958.5	1897.9	1937.9
27.418	18.788	0	0.84606	0	0.52501	0	0	44.313	132.45	245.91	353.98	540.36	744.81	719.85	831.9	948.63	1104.1	1247	1307.8	1490	1538.7	1713.7	1813.8	1928	2037	2130.3	2310.1	2465.5	2696.8	2918.6	2851.9	2980.3	3196.6	3337.7	3508.5	3584.4	3733.1	3925.9	4047.4	4547	5068.8	5304.5	5474.8	5419.7	5519.9	5695.9	5729	5856.5	6037.7
1.9104	0	2.4684	3.9732	0	0	22.663	57.381	140.58	196.96	285.21	411.47	461.98	578.54	643.49	835.9	982.39	1051.8	1210.4	1354.9	1517.4	1675.8	1871.1	1904.8	1966.5	2209.2	2338.9	2540	2484.1	2839.7	2962.2	3087.6	3210.9	3176.3	3411.3	3549.1	3743	4036.8	4125.7	4415.8	4654.6	4975	5116.3	5302.9	5488.4	5755.1	5912	6411.7	6230	6494.6
8.2545	10.353	3.014	0	0	0	0	2.6796	3.4088	0	0	0	0	0	0	0	0	0	0	2.2341	21.979	32.828	56.87	77.198	130.83	158.87	220.39	273.4	332.42	421.67	476.17	565.13	672.17	766.65	862.85	914.21	1064.2	1242.6	1423.4	1621.9	1817.7	2099.8	2282.1	2513.5	2802.4	3039.6	3254.5	3471.1	3648.6	3884.1
14.835	14.203	6.7336	2.6936	0	0	0	27.955	104.46	145.25	220.56	304.44	404.74	510.33	552	664.38	705.24	767.22	850.58	856.42	924.94	980.84	1014.6	974.87	1022.4	1072.5	1107.4	1131.1	1137.2	1163.2	1205.8	1206.2	1206.8	1229.5	1236.7	1291.3	1282.9	1351.9	1369.6	1392.5	1437.9	1459.5	1467.8	1431	1454.3	1431.6	1436.7	1464.9	1473.3	1436.8
0	0	0	0	0	0	36.455	86.829	191.32	316.41	517.56	710.83	911.87	1131.3	1384	1555.4	1839.6	2069.3	2364.9	2623.2	2757.9	3064.5	3451.1	3550.9	3728.8	3935.8	4119	4390.3	4670.9	4715.5	4853.5	4966.4	5204.1	5161.7	5294.8	5459.7	5370.2	5390.5	5795.9	5583.9	5758.6	5794.6	5899.4	5751.6	5937.9	5983.7	6025.9	5959.7	5835.2	6149.1
33.548	12.362	0	1.1656	0	0	0	5.6363	21.972	53.167	79.628	115.47	93.544	119.17	156.64	215.34	274.82	405.27	426.42	530.02	652.99	669.75	758.17	755.84	814.09	904.03	1020.4	1110.4	1291.9	1380.2	1425.6	1472.5	1598.7	1689.1	1926	2070	2195.7	2326.6	2391.9	2462.3	2586.8	2505.6	2535.4	2698.2	2545.9	2690.6	2619.8	2707.6	2695.4	2664.1
0	0	3.7003	13.546	0.34581	17.033	0	0	4.7865	0	0	0	0	0	0	0	0	35.426	68.249	112.91	162.8	236.32	335.88	285.3	466.95	521.67	637.53	746.47	863.24	1017.3	1120.4	1168	1359.4	1142.4	1525.4	1406.8	1705.3	2061.8	2218	2369.2	2313.9	2304.6	2651.9	3065.1	3181.6	3363	3419.5	3569.8	3643.6	3820.5
6.6266	2.387	3.8519	0	0	0	6.6377	11.129	42.294	65.52	109.92	149.4	194.35	206.44	274.73	362.13	390.84	464.91	519.61	619.85	647.33	682.24	715.63	788.99	787.73	856.03	928.31	1015.6	1049.9	1074.9	1136.7	1238.6	1207	1283.6	1328	1370.4	1497.7	1556.5	1616.8	1709.4	1761.2	1836.9	1940.7	1953	1997.5	2061.1	2100.3	2180.8	2071.3	2108.6
0	0	0	6.1937	1.2164	1.1725	19.41	29.97	99.716	185.76	282.82	389.12	543.08	692.1	814.57	960.12	1091.5	1168.2	1202.9	1595.3	1790.4	1974.8	2125.9	2235.7	2469.7	2659.7	2785.1	2976.8	3095.8	3263.6	3382.6	3440.7	3641.1	3775.3	3803.5	3968.2	4120.9	4317.9	4472	4579.7	4819.2	4937.4	4959.9	5170.9	5193.5	5386.3	5327	5278.4	5382.3	5434.9
34.146	14.329	0	0.85596	0	0	0	53.266	144.65	301.26	474.56	670.9	873.82	1125.4	1394.8	1610.6	1885.5	2054.5	2392.8	2637.9	2813.4	3065.8	3174.7	3288.7	3066.1	3267	3475.2	3578.5	3636.1	3664.1	3641.7	3611.3	3620.1	3624.1	3641	3400	3823.9	3547.9	3683	3964.6	4093.7	4122.8	4204.6	4448	4670.4	4764.9	4807	4948.7	5045.2	5117.5
9.373	3.4866	1.67	0	0	0.64554	5.3497	18.764	50.018	72.316	106.89	137.11	176.52	209.5	248.26	302.99	399.51	464.24	555.02	674.24	763.12	920.05	1049.5	1148.8	1311.6	1422	1618.3	1731.4	1850	2008	2086.2	2201.9	2368.1	2516.1	2686.7	2730.8	2777.9	2941.7	2866.2	2972.9	3049.8	3207.1	3356.1	3374.6	3438.2	3496.8	3417.3	3471.2	3494.2	3536.9
13.816	0	0	0	0	4.3314	20.14	59.134	140.71	233.19	340.68	521.87	682.25	830.06	1037.6	1185.9	1334.7	1513	1713.6	2271.8	1751.2	1962.7	2033.8	2191.7	2394.8	2523.8	2606	2638.7	2811.9	3037.5	3161.5	3290.5	3283.9	3339	3438.3	3529	3593.4	3803.5	3933	4071.7	4140	4317.2	4491.5	4334.5	4336.3	4696.1	4591.4	4593	4671.5	4755.3
0	2.7655	2.3757	0	0	0	5.855	0	5.749	5.1757	8.5585	15.329	16.507	36.086	41.82	48.328	71.933	92.357	132.11	166.87	185.88	248.82	275.95	302.96	348.47	400.11	421.81	475.57	539.57	577.83	640.44	689.99	717.03	798.35	823.09	915.81	1032.8	1093.9	1202.5	1225.4	1313.4	1471.9	1531.1	1537.5	1607.8	1628.2	1723.8	1741.5	1793.8	1804.6
0	10.496	0	0	0	5.9122	9.2849	15.793	14.52	28.91	26.018	29.46	70.637	78.981	101.77	91.845	119.63	111.72	135.25	144.82	173.18	235.3	230.5	244.53	226.89	214.15	281.02	303.3	329.21	400.51	421.14	431.23	443.5	483.46	493.55	501.77	598.22	593.91	679.4	759.41	857.9	919.72	989.44	1039.3	1147.7	1220	1337.7	1497.6	1555.7	1695.5
0	0	0	0	0	15.164	112.19	258.28	421.37	655.19	911.35	1211.5	1482.7	1683.7	1954.8	2174.6	2438.5	2816.7	3063.2	3294	3529.9	3673.6	3973.9	4011.7	4102.8	4332.7	4418.5	4617.7	4731.5	4845.9	5073.9	5273.5	5393.6	5600.8	5699	5779.8	5893.6	5956.3	6069	6184.2	6415.8	6371.3	6679.7	6747.6	6692.4	6800.3	6871.9	6907.8	6822	6865.5
11.947	16.572	4.784	11.198	0	0	0	0	0	22.628	52.719	86.065	149	159.61	232.27	302.43	398.15	472.37	554.47	696.1	787.33	959.09	1100.4	1166.5	1285.3	1372	1536.4	1741.4	1799.4	2080.5	2031.8	2015.4	2243.4	2270.5	2349.9	2509.4	2540	2702.3	2846.3	3049.8	3067.2	3146.5	3353	3455.4	3721.5	3747.2	3888.7	4120.3	4226.1	4176
0	40.022	0	0	0	0	13.105	61.139	134.3	270.18	398.12	538.53	680.69	827.48	1018.7	1216	1472.5	1732.2	1852.6	2086.2	2357	2633	2809.5	2946.4	3144.5	3327.1	3545.9	3674.2	3818.1	4179.5	4395.9	4318.9	4686.1	4178	4123.2	4124.4	4269.7	4549.3	4799.2	4631.5	4815.1	5230.7	5146.5	5326.1	5324.4	5739.5	5732.4	5868.4	5735.2	5815.9
0	0	0	0	2.7697	12.291	31.575	68.806	113.09	164.91	251.59	295.71	367.08	439.01	521.97	540.72	588.21	642.43	724.06	755.18	827.93	872.23	944.44	965.44	1004.4	1070.9	1127.6	1124.4	1229.4	1259.9	1375.1	1360.5	1366.8	1372	1434.4	1462.4	1526.7	1455	1438.4	1448.8	1469.5	1472	1541.5	1602.2	1601.9	1578	1574.3	1567.6	1560	1545.1
5.9203	0	0.325	0	0	0	5.8105	19.883	28.317	40.549	78.285	128.82	170.32	216.38	291.51	361.43	400.44	480.4	553.53	612.09	660.78	761.22	789.95	809.71	861.79	946.85	996.31	1030.7	1120.2	1143.9	1258.7	1260.4	1287.9	1396.1	1438.2	1512.8	1513.1	1597.5	1665.5	1314.3	1345.4	1410.9	1419.8	1456.9	1458.4	1477.8	1464.1	1492.6	1516	1486.5
0	6.7568	4.8872	0	0	0	8.3946	50.081	108.57	182.18	296.77	377.94	478.81	595.67	682.54	790.25	896.72	1014.7	1156.5	1248.7	1346.4	1540.1	1670.6	1810.8	1941.1	2135	2170.2	2496.1	2662.8	2730.5	2864.5	2982.4	3080.5	3280.2	3542.5	3703.6	3916.8	4293	4619.4	4834.8	5116.5	5352.3	5475.6	5605.7	5919.4	6053.9	6186.6	6407.7	6517.7	6434.3
0	0	0	7.1484	0	16.921	34.881	69.575	155.62	294.57	435.29	621.88	841.79	976.31	1167.3	1424.4	1639.7	1868.1	2130.7	2278.8	2647.1	2813.4	2998.3	3291.9	3496.4	3734.3	3834.2	3847.8	4056.4	4298	4469.2	4554.3	4736.5	4858.2	4976.6	5143.2	5236.7	5263.9	5459.8	5446.6	5525.7	5700.3	5698.5	5823.6	5833.9	5883.2	5879.4	5880.1	5874.4	5966
0	3.4292	0	0	0	0	35.084	28.482	63.422	90.978	132.76	184.47	267.77	315.28	337.18	426.54	484.13	537.31	584.43	656.18	734.47	838.31	991.8	1050.8	1237.6	1368.4	1508.5	1712.2	1791.3	1963	2157.1	2387.5	2429.7	2620.7	2697.9	2895.6	3035.5	3253.4	3322.5	3456.1	3571.7	3648.9	3766	3677.3	3878	4061.1	4201.2	4168.6	4144.1	4213.3
21.939	17.409	0	0	0	0	0	0	0	0	28.668	32.522	45.743	49.686	97.661	129.62	196.05	282.71	512.74	723.08	1079.4	1439.9	1852.4	2176.5	2429.7	2861.5	3108.7	3293.2	3432.6	3778.1	3702	3995.6	4095.7	4292	4284	4458.2	4525.8	4419.4	4535.8	4464.1	4682.7	4692.3	4739.2	4809.5	4621.2	4719.2	4762.6	4679.4	4878.2	4888
0	0	0	0	0	9.825	30.383	55.63	84.098	98.139	126.19	160.45	196.88	204.38	229.18	281.63	335.33	358.72	416.64	480.46	511.8	654.55	644.24	690.68	736.59	819.25	888.86	926.07	1027	1078	1128.9	1182.9	1250	1327.7	1391	1412.5	1464.9	1507.3	1647.7	1687.6	1756.4	1886.3	1872.9	1923.1	1965.9	2009.4	2039.6	2092.8	2105.9	2145.4
0	0	6.6955	0	0.61308	0	8.6149	23.174	58.322	125.52	202	285.19	403.64	501.44	694.44	796.67	935.35	1056.6	1201.4	1345.8	1453.8	1566.7	1753.1	1862.9	1932.7	2097.1	2237.3	2349.6	2445.7	2537.3	2630.5	2680.5	2739.2	2826.3	2915.4	2878.4	2932.2	2941.2	2909.7	2986.1	3103.6	3087.9	3093.9	3107.6	3058.9	3070.4	3096.3	3195.5	3144.6	2797.4
10.382	0	0	0	2.2183	0	6.1614	10.729	7.7434	16.534	24.033	20.999	32.173	30.773	45.391	58.688	75.227	119.35	158.17	196.77	259.42	324.46	358.31	360.35	411.44	468.32	523.23	638.42	717.76	823.23	904.66	994.55	1068.5	1151.7	1258	1364.2	1487.4	1597.3	1708.3	1806.5	1911.3	2005.1	2036.1	2128.9	2138.7	2222	2278.3	2352.8	2355.3	2458.8
0	0	0	0	15.996	45.231	104.89	184.37	284.14	393.1	524.48	640.79	818.93	1008.2	1086.4	1191.7	1327.3	1492.4	1663.6	1755.8	1931.7	2067.3	2230.8	2361.6	2497.9	2627.8	2803.5	2896.8	3068.5	3233.1	3407.8	3570.4	3797	3915.3	4017.6	4194	4410.9	4464.7	4474.5	4700.5	4868.8	4948.6	5033.8	5061.4	5114.9	5227.3	5548.4	5547.9	5631.4	5720
81.301	0	0	0	0	0	0	0	0	1.5646	66.606	117.43	152.75	271.44	299.72	420.47	449.27	599.13	752.58	909.25	963.91	1097.3	1349.8	1298.2	1507.5	1678.5	1697.9	1994	2076.4	2315.5	2444.1	2698.7	2872	3051.1	3008.3	3333.1	3556.8	3868.1	3988.7	4181.2	4486.2	4681	4834	5068.7	5150.6	5372	5480.1	5813.7	5957.6	6003.8
0	0	0	0.62715	0	4.0311	3.9421	1.0363	13.455	32.717	60.811	97.486	125.78	148.97	189.87	215.31	246.93	304.88	385.61	435.56	532.69	642.87	690.33	767.28	793.89	916.69	943.45	979.09	1115.1	1244.9	1529.8	1641	1468.8	1583	1635.9	1751.3	1834.7	1834.6	1988.2	2064.9	2160.3	2315	2427.4	2533.8	2638.4	2666	2744.9	2772.9	2846.1	2881.1
7.3859	3.3356	0.51621	0	0	0	4.118	16.052	49.458	95.911	176.47	242.16	339.3	421.65	510.33	585.02	730.37	888.66	1038	1253.9	1378.3	1503	1658.3	1771.5	1944.1	2100.8	2368.1	2488.8	2590.3	2790.1	2985.4	3031.3	3255.1	3405.1	3526.4	3755.5	3883	4044.6	4085.1	4317.6	4561.9	4786.7	5096.8	5061.1	5200.1	5258.4	5318.6	5407.8	5461.4	5463.8
0	0	0	0	0	14.011	21.723	44.322	63.97	113.31	138.24	189.05	244.82	281.84	306.51	292.58	346.98	357.59	430.91	448.51	552.59	605.52	660.14	709.71	711.77	717.25	836.19	874.32	969.43	975.69	1029.4	1098.8	1110.2	1173.8	1241.6	1291.4	1354.7	1400.9	1414.8	1421.8	1477.5	1507.6	1464.1	1453.8	1499.1	1507.3	1744	1735	1611.9	1553.8
0	3.3952	2.2792	9.9872	0	3.3505	0	0	0	0	0	17.595	151.39	212.17	248.52	285.07	383.41	457.74	621.53	800.66	1016.9	1228.5	1470.7	1663.6	2132.2	2532.6	2942.7	3205.3	3572	3873.3	4319.3	4496.4	4671.7	5107	5310.3	5601.7	5763.5	5935.8	6396.1	6555.7	6806.6	7049.8	7353.8	7638.8	7846.6	7836.1	8261.2	8356.6	8302	8390.3
5.0137	0	0	0	0.38713	6.4227	23.099	46.175	94.084	161.52	252.94	317.57	404.57	478.84	582.11	719.22	869.28	1059.1	1238.5	1452.7	1593.1	1784	2021.2	2195.3	2371.7	2610	2876.8	2995.8	3190.4	3352.7	3539.6	3625.8	3707.7	3749.7	3890.5	4101.7	3915.8	4079.2	4206.4	4368.5	4460.5	4589.5	4694	4694.2	4722.6	4883.4	4901.9	5003.5	5203.3	5162.9
0	0	0	4.2753	4.7445	2.504	21.179	21.95	43.329	51.581	63.068	72.137	71.255	85.472	106.89	123.86	126.56	154.05	190.49	259.51	303.59	370.1	446.9	492.7	595.71	661.26	713.34	793.05	858.69	893.65	937.6	1027	1090	1159	1207	1287.6	1299.5	1326.4	1445.2	1467.7	1501.3	1543.3	1621.8	1609.9	1632.4	1654.1	1698.2	1710.8	1764.4	1722.5
0	0	0	10.144	7.2683	6.445	4.7888	12.096	21.623	49.077	94.933	123.85	175.52	207.57	237.81	359.31	347.92	404.36	494.64	531.42	656.96	739.82	797.3	860.45	1167	1011.9	1113.8	1174.1	1281.5	1357.1	1485.5	1518.8	1540.1	1647.6	1727.1	1652.7	1718.8	1641.9	1799	1813.5	1948.6	2012.7	2096	2140.8	2182.5	2210.5	2301.9	2275.1	2336.3	2299.5
11.115	10.175	0	0	0	7.8253	2.5482	35.072	37.602	38.439	62.174	57.748	59.821	76.777	89.61	109.81	89.988	126.65	75.31	106.13	122.12	108.42	166.87	126.85	170.56	159.43	184.13	200.44	183.62	198.71	219.43	182.68	171.29	179.59	254.17	272.29	325.05	391.05	517.09	575.89	630.75	715.47	811.2	934.72	1094.3	1172	1162.1	1290.4	1379.4	1492.8
0	0	0	0	5.1781	9.766	18.011	52.831	73.751	125.78	217.09	305.95	330.06	465.67	661.42	718.39	901.32	1104.8	1317.8	1459.2	1756.3	1928.6	2116.7	2180.9	2351.6	2542.5	2613.5	2787	2843.9	3070.4	3189.4	3346	3572	3483.6	3233.8	3964.6	4123.5	4347.3	4397.3	4688.3	4817.2	4863.5	5102.2	5059.1	5179.3	5406.6	5587.3	5788.1	5588.4	5761
35.298	19.278	0	0	0	0	0	65.333	222.12	393.62	626.68	885.17	1146.6	1412.8	1715.4	2009.7	2241.3	2578.9	2926	3095.8	3409.1	3694.3	3896.1	4068	4321.4	4495.7	4617.9	4860.8	5112.8	5325.2	5572.5	5609	6069.5	6135.9	6303.2	6425.2	6623.9	6868.1	6955	6975.5	7353.3	7322.4	7485.1	7911.5	7967.6	7873.3	7999.3	7948.5	8129.5	8108.4
0	3.7524	7.6436	3.4457	0	0	14.749	24.119	78.837	120.36	193.29	282.41	313.51	479.14	561.22	653.58	812.64	962.3	1131.8	1267.1	1504.2	1644.5	1836.9	1984.2	2139.7	2375.2	2490.5	2653.3	2730.5	2873.8	3038	3103.5	3135.3	3316.4	3472.4	3502.5	3646.3	3816.9	3932.2	4161.7	4306.4	4461.7	4741.6	4947.3	5143.8	5402.3	5528.4	5682.9	5820.3	5874.9
10.444	0	2.9079	0	0	0	10.939	32.329	94.152	198.56	318.75	482.97	640.27	819.43	1024.4	1268.1	1433.3	1640.7	2021	2237.9	2382.8	2777.3	2892.3	3235.1	3536.5	3879.1	4106.8	4524.6	4623	4810.1	4818	5360.1	4900	5197.9	4785.9	5659.1	5820.1	6172.1	6470.2	6543	7074.7	7365.1	7539.5	7816.9	8168	8465	8536.2	8514.4	8748.6	8746.1
0	0	0	7.1968	0	8.8782	13.05	26.583	60.919	101.5	150.88	225.25	301.75	372.19	455.23	519.62	599.38	684.21	809.08	921.83	1056.1	1204.2	1262.1	1370	1472.1	1595.7	1719.8	1779.9	1892.7	1991	2245.8	2330.1	2433.4	2582.3	2606.7	2693.3	2842.9	2831.8	2931.7	3000.4	3121.2	3125.4	3279.8	3354	3345.7	3414.1	3513.2	3454.2	3633.8	3648.8
8.6057	7.4855	0	0	0	0	10.177	80.634	170.61	320.82	475.49	653.26	826.44	954.86	1119.6	1312.8	1482.4	1643.3	1749	1881	2041	2267	2372.4	2533.7	2618	2788.1	2934.1	3026	3124.5	3181.4	3361.5	3323.1	3595.1	3755.6	3710.6	3789.2	3939.1	3900.6	3877	3908.9	3924.5	4022	4024.7	3961.9	4041.3	4038	4045.1	4103.1	3991.6	4071.1
0	1.248	2.4921	0.74978	0	0	3.4411	8.8028	30.296	43.587	73.754	120.93	128.57	155.14	196.29	198.82	224.81	260.11	306.92	369.7	330.38	431.58	461.87	484.78	506.82	524.99	534.57	565.87	599.52	598.36	597.9	617.57	608.67	583.87	622.97	624.36	666.17	642.41	677.51	707.6	715.92	762.11	785.69	776.44	784.38	799.86	852.92	856.84	842	846.17
40.705	25.279	0	0	0	0	0	19.152	69.105	82.776	135.28	164.87	218.49	269.83	309.38	395.04	448.67	527.29	559	634.94	703.67	789.68	873.52	938.6	958.68	928.91	943.61	976.99	960.85	984.01	964.56	951.74	1008.1	984.09	1034.8	1075.3	1117.3	1111.1	1162.1	1170.5	1205.8	1211.8	1270.4	1261.2	1310.9	1260.3	1258.8	1292.9	1309	1330
0	0	0	0	0	16.684	51.531	98.524	157.1	230.94	299.55	378.64	463.49	509.16	565.7	650.51	726.77	787.93	872.17	917.08	982.56	1063.6	1088.6	1144.5	1206.4	1286.4	1357.7	1402.8	1475.4	1548.6	1962.8	2075.5	1735.8	1881.7	1848.8	1976.8	2086.3	2152.8	2165.9	2302	2317	2423.9	2367.6	2372.7	2408.6	2516.7	2453	2486	2492.4	2506.5
19.172	4.4653	0.0066703	4.2967	0	0	0	0	0	7.9056	10.809	26.751	40.173	65.277	69.018	103.36	114.78	173	197.3	209.42	247.88	297.59	342.53	315.35	321.52	379.92	383.85	410.3	421.55	430.95	435.88	414.2	458.1	481.28	490.13	496.58	533.06	583.24	618.34	635.27	693.85	718.03	769.93	788.1	797.86	822.86	819.23	853.35	890.89	923.31
0	0	0	0	0	15.082	61.278	135.85	247.47	350.58	509.79	728.2	916.04	1105.9	1266.2	1543.9	1787.7	1984.8	2201.4	2463.7	2753.6	2995.6	2989.6	3440.9	3545.7	3203.8	4053	3905.1	3772.2	4010.3	4216.8	4289.9	4622.5	4694.3	4913.9	5146.7	5337.5	5587.6	5704.2	5979.7	6100.2	6185.7	6570.3	6796.9	6881	7096.4	7149.4	7317.3	7341.3	7540.9
11.378	7.1331	7.0394	0	0	0	7.4666	38.381	90.715	164.08	248.09	351.42	461.7	600.24	721.04	832.79	958.09	1048	1167.3	1211.9	1235	1404.5	1476.8	1572.3	1629.6	1708.6	1773.2	1903.3	1958.1	1959.8	1980.8	1986.2	2072.6	2059.3	2147.6	2167.2	2270	2362.1	2406.8	2426.9	2510	2575	2581.7	2610	2657.2	2711.9	2764.6	2893.7	2872.6	2957.2
0	3.5111	5.3608	0	0	0	0	3.368	25.433	41.472	72.487	100.96	132.51	163.08	200.62	251.61	329.55	417.07	547.7	644.15	743.89	902.27	1079.7	1168.7	1358.1	1472.8	1645.6	1809.2	1935.9	2112	2255.6	2438.4	2478.5	2638.1	2782.3	2870.6	3051.8	3116.6	3231.3	3337.9	3369	3492.4	3572.9	3607.6	3822.5	3845	3888.6	3919.9	3979.4	3993.7
5.7897	0.68241	0	0	0	0	7.5659	0	6.7348	5.2634	7.9557	3.1959	24.435	26.375	21.288	45.585	63.632	114.69	132.6	181.07	240.62	303.96	358.2	407.51	479.7	525.8	608.35	642.8	610.34	675.96	717.9	829.99	782.27	857.78	900.34	997.06	1116.5	1215.1	1332.2	1514.7	1629.4	1817.5	1976.5	2136.3	2258.8	2435.3	2468.1	2708.3	2840.4	2842.7
11.414	4.0058	0.15484	0	0	0	0	0	0	0	0	2.9575	1.945	0	4.3626	2.3051	19.694	53.627	95.44	174.81	228.11	318.1	381.45	451.95	591.9	694.01	904.16	1076.3	1179.2	1381	1506.5	1592.5	1809.6	1986.5	2258.3	2345.9	2630.2	2908.6	3084	3301.3	3556.8	3837.1	3980.3	4193.3	4413.3	4544.1	4843	4997	5147.1	5428.4
6.0706	0	12.687	6.2007	0	0.51374	0	11.728	14.097	57.438	106.06	179.39	295.76	332.28	511.81	625.3	809.41	883.76	1105.9	1211.7	1417.1	1584.7	1700.3	1847.2	1933.7	2085.8	2185.4	2321.7	2332	2350.4	2318.3	2418.4	2462.8	2734.2	2758.7	2862.6	2979.6	2961.6	3039.8	3089.9	3246.7	3523	3650.8	3674.4	3731.8	3689.7	3761.6	3758.6	3713.2	3830.1
0	0	0	9.984	5.7844	6.5684	32.127	19.957	17.633	21.676	3.5274	3.577	0	0	0	0	0	0	0	0	0	9.1612	20.839	0	0	28.321	65.504	113	138.76	183.01	231.59	271.72	297.08	345.17	398.36	456.05	472.17	574.88	637.02	722.67	801.26	814.72	888	935.75	935.93	1021.6	1081.7	1136.7	1141.4	1171
7.5126	12.841	0	0	0	0	3.8473	26.23	106.2	111.17	162.17	251.56	331.12	298.34	476.5	542.98	442.68	489.57	577.43	631.31	744.7	827.82	896.96	1012.1	1068.3	1162.6	1238	1322.3	1432.9	1497.8	1601.9	1619.1	1754.3	1804.3	1895.1	1963.8	2034.7	2088.8	2126.9	2195.1	2227	2365.2	2366.3	2358.8	2499.7	2497.6	2528.8	2600.5	2643.9	2655.1
0.97281	13.579	0	0	0	5.799	10.085	5.6734	10.471	14.387	8.7894	14.468	25.178	39.533	41.376	61.617	91.569	130.29	196.77	236.66	307.74	408	457.2	541.73	625.38	651.12	771.77	854.32	959.42	1034.2	1115.7	925.45	1259	1384.8	1441.9	1297.7	1599.6	1683.9	1828.7	1898.1	1787	1884.4	1960	2007.5	2064.2	2195.5	2193.6	2327.2	2327.6	2417
14.498	13.905	0	0	4.2155	0	0	27.772	97.529	205.93	347.63	491.14	713.39	764.7	950.04	1087.8	1185.6	1365.1	1533.6	1772.4	1834.7	2085.3	2419.2	2553.2	2761.6	2941	3112	3250.3	3329.6	3448.1	3658.2	3354.3	3687.4	3635.7	3763.5	3772.8	3806.7	3856.6	4006.3	3999.2	4059	4019.8	4126.1	4068.7	4129.3	4118.1	4039	4023.5	3960.4	4011
24.55	17.191	0	0	0	0	0	0	0	0	0	0	0	0	0	0	0	0	0	42.272	89.401	158.57	249.83	290.53	388.79	440.58	528.2	610.06	677.71	788	862.32	880.5	955.58	994.45	1146.1	1211.5	1328	1435.8	1583.2	1722.7	1809.6	1951.9	1909.1	2035.2	2166.2	2219.9	2345.4	2486.6	2541.8	2629.7
4.6577	12.098	0	0	0	0	17.297	71.57	161.31	303.48	478.39	639.24	836.94	992.75	1181.9	1330.4	1561.2	1682.9	1851.7	1969.1	2010.7	2101.3	2150.7	2253.6	2290.4	2342.1	2462.2	2546.3	2679.5	2680.7	2810.5	2950.5	3133.8	3150.1	3236.5	3374.5	3527.3	3656	3799.4	3972.8	4013.4	4166.6	4215.4	4324.9	4431.6	4494.2	4605	4614.6	4541	4675.7
0	0	0	0	0	2.1692	39.732	92.997	175.75	306.42	446.23	618.49	785.51	933.92	1056.6	1260.1	1447.3	1668.6	1924.3	2179.6	2435.3	2638.7	2801.3	2952.4	3046.4	3132.1	3264.1	3484.1	3619.9	3711.9	3796	3751.1	3887.8	3853.6	3974.4	3942.6	4046.9	4139	4081.8	4161.1	4140.6	4231.7	4383	4435	4513.1	4489	4603.5	4494.9	4498.6	4609.3
0	3.2845	0	4.9332	0	1.7887	17.123	40.296	85.58	143.47	212.93	323.4	459.73	587.54	760.97	894.44	1063.5	1223.2	1429	1670.8	1852.4	2122.4	2277.2	2469	2633.4	2774.2	3007.3	3218.1	3380.3	3460.9	3677.4	3800.5	3906.6	4143	4259.3	4390.7	4543.7	4668.8	4904.4	5025.4	5196.3	5425.7	5442.1	5564.6	5695.5	5743.6	5951.3	6152.7	6048.2	6163.8
0	0	0	6.8136	4.552	14.555	41.261	84.431	164.53	266.89	389.62	504.95	653.5	779.95	907.85	1020.4	1201.2	1390.4	1501.8	1653.1	1779.8	1904.9	1956.4	1987.6	2058	2101.6	2211	2286.3	2337.4	2415.9	2418.2	2445.3	2471.9	2532.2	2604.7	2630.2	2575.6	2670.1	2609.8	2599.1	2690.4	2737.5	2796.3	2802.9	2937.6	2937.4	2856.1	2889.2	2838.8	2863
2.1001	6.9845	10.298	0	7.8657	0	0	9.7377	28.337	67.702	115.01	176.93	256.68	317.14	325.9	347.09	456.35	488.66	607.19	655.46	755.71	858.69	987.37	1024.5	1118.5	1226.6	1347.9	1460.1	1602.3	1790.9	2021	2260.2	2418	2528.8	2812.5	2975.7	3248.1	3642.2	3968	4396.5	4825.5	5052.9	5377.6	5506.4	6031.8	6610.4	6752.5	6846.7	6757	6952.1
10.723	9.457	0	0	0	0	8.746	18.73	48.627	88.583	147.82	203.05	295.68	386.92	483.22	613.11	747.35	891.48	1060.1	1282.5	1418.5	1574	1703	1873.1	2055.7	2114.5	2324.5	2482	2571.4	2866.7	2921.3	3018.3	3363.8	3513.3	3676.8	3705.9	3823.2	4141	4248	4380.1	4500.2	4743.2	4839.4	4857.7	4887.8	5066.6	5100	5173.9	5164.6	5247.5
1.0421	19.215	0	4.3841	0	0	0	0	14.178	29.863	75.279	118.89	163.75	218.12	225.42	273.52	309.73	346.61	443.02	513.37	598.23	694.25	761.04	830.65	921.63	981.28	1008.7	1067.6	1167.8	1203	1398	1461.7	1510.5	1558.5	1539.7	1568.4	1737.8	1609.3	1732.9	1693.2	1752.7	1788.7	1864.7	1935.7	1959.6	1919.3	1966.9	1922.9	1914.8	1931.1
0	0	1.1306	0	0	5.3102	20.484	36.399	75.559	122.98	189.25	250.27	337.09	417.2	532.31	600.77	684.53	807.28	997.88	1112.9	1277.6	1412.5	1610.5	1778.4	1983.1	2109.8	2297	2545	2672.9	2855.1	3039	3184.9	3325.5	3599.9	3702.6	3947.8	4097.7	4106.7	4229.5	4362.7	4453.8	4566.6	4663.5	4787.7	4910.5	5016.3	5130.9	5108.8	5132.3	5252.2
0	0	0.14357	0	16.156	0	0.036011	29.635	77.057	144.67	237.61	369.56	663.31	788.87	930.73	862.42	993.04	1167.3	1309.1	1461.3	1590.7	1745.1	1933.1	2029	2169.6	2361.4	2471.4	2710.7	2726.1	2937	3051.1	3594.1	3278.6	3260.4	3438	3677.8	3657.9	3976.1	3911.4	4007.5	4110.4	4107.1	4173	4162.2	4325.4	4328.4	4409.2	4521.4	4416	4627.2
15.425	4.6779	0	2.0469	0	0	0	0	0	0	0	0	10.422	13.588	0	0	8.919	0	0	9.9142	79.84	114.09	175.77	226.23	271.34	335.03	403.27	468.64	523.19	631.02	703.65	831.93	904.59	996.01	1068.1	1251.3	1372.8	1553.3	1717.2	1849.8	1942.2	2208.4	2247.2	2359.3	2627.6	2662.8	2724.4	2877.1	2932.6	3000.3
11.866	8.4334	1.3019	0	0	0	8.4274	32.021	76.056	144.65	227.22	279.83	369.45	456.17	524.21	605.09	653.86	712.02	783.47	834.31	951.1	1004.7	1038	1068.9	1149.8	1206.8	1269.1	1312.1	1343.5	1439.5	1522.1	1578.2	1546.8	1640.1	1742.5	1808.3	1948.1	2015.3	2130.1	2241.7	2396.3	2610.9	2742.6	2924.8	3055.9	3245.9	3473.7	3619.9	3776.1	3988.3
13.814	12.673	1.1653	1.0045	0	0	0	25.524	59.988	92.972	166.68	219.62	326.8	358.83	431.13	500.59	555.73	664.35	771.46	861.15	934.53	978.92	1410.8	1293.9	1368.2	1481.7	1586.3	1695.1	1788.2	1952.6	2250.6	2289	2268.2	2425.2	2538.2	2559.6	2662.9	2880.5	3000.5	3240.7	3373.6	3671.1	3740.4	3867.8	3951.4	3990.3	4097.7	4096.4	4107.3	4200.1
3.5893	1.4985	2.1053	0	0	0	0	27.757	68.001	128.76	219.13	289.98	406.78	653.6	617.11	680.71	776.83	922.3	1101	1283.6	1504.8	1694.6	2254.5	1921.8	2093	2190.6	2493.7	2685.4	2864	2981.5	3149.9	3320.2	3412.5	3635.1	3838.2	4090	4218.4	4502.5	4655.3	4778.6	5062.8	5071.8	5411.5	5276.5	5667.6	5920.7	5689.7	6039.4	6090.4	6192.6
0	0	0	9.7278	0	4.4746	12.691	18.304	52.128	95.615	156.39	228.23	299.39	393.67	481.87	547.95	679.84	807.17	964.73	1074.3	1223.2	1455.5	1538.8	1700.8	1834.6	1828.3	1975.4	2032.5	2273.2	2461.5	2646.7	2862.9	2829	3110.4	3190.9	3402.9	3547.6	3667.4	3892.9	4024	4158.1	4358.2	4511.1	4678.5	4855.5	4881.3	5031.6	5171.1	5176.7	5301.2
0	0	0	0	1.7508	0.90532	8.1413	12.77	28.499	45.049	82.845	119.14	177.32	267.17	327.32	428.51	495.52	606.29	743.58	867.29	991.24	1094	1220.3	1316.7	1459.2	1525.3	1640	1744.9	1804.3	1923.3	1999.4	2067.8	2191	2166.2	2226.4	2261.3	2240.3	2325.9	2307.5	2429.9	2385.3	2392.9	2421.2	2390.8	2391.7	2430.4	2462.7	2444.2	2455.1	2444.1
0	0	0	4.1565	17.169	3.1136	12.778	32.075	132.48	197.73	319.72	436.24	580.56	710.51	871.5	987.36	1126.7	1255	1422.9	1490	1760.9	1868.8	2042	2103.8	2239.2	2224.6	2342	2520.5	2636.8	2709.6	2895.2	2984	2918.6	3111.2	3227	3279.9	3401.9	3458.6	3555.5	3675.7	3781.7	3917.8	3899.6	4027.5	4237.2	4299.4	4372.7	4378	4468.1	4513.5
13.264	2.7224	0	0	0	0	15.653	31.971	84.236	131.41	207.86	243.7	356.82	432.64	497.73	574.62	662.22	771.61	867.17	982.51	1076.1	1125.3	1181.4	1255.7	1389	1462.6	1570.3	1674.7	1695.7	1778.5	1854.8	1918.7	1970.3	2065.1	2185.4	2205.2	2308.8	2369.4	2447.9	2595.7	2674.3	2865.3	2995.9	3088.1	3185.3	3362.6	3437.4	3570.8	3686.3	3827.8
26.457	7.3009	4.9897	0	0	0	0	0	4.5033	6.8176	21.047	19.45	52.531	63.952	87.654	128.36	155.1	156.82	164.18	232.79	309.42	322.68	314.02	314.27	340.71	407.95	453.62	538.14	632.98	733.24	816.79	849.63	936.9	980.14	1029.3	1133.9	1208.1	1324	1410.1	1447.8	1530.2	1595.9	1670.7	1839	1780.5	1921.3	1799.1	1918.8	1992.3	1960.4
0	0	0	0	7.4295	4.8887	9.2557	19.25	32.356	59.81	90.553	130.05	165.32	206.94	247.72	284.37	339.66	386.52	461.37	513.23	541.08	632.58	701.39	736.75	817.94	905.31	942.53	1002.9	1078.5	1099.1	1143.2	1158.5	1197.2	1262.8	1334.6	1414.1	1402.5	1459.8	1504.8	1599.9	1669.8	1704.6	1766.5	1761.4	1772.6	1848.9	1901.5	1986.6	1960.5	1990.9
0.042476	0	0	0	0	5.6417	34.94	109.03	187.44	294.27	428.44	554.78	705.88	881.82	966.69	1182.7	1276.3	1452.8	1720.7	1893.5	2133.7	2340.8	2607.9	2611.8	2731.9	2867.2	3100.7	3306.6	3423.3	3600.8	3790.2	3932.9	4055.1	4174.6	4313.2	4517.6	4654.5	4815.1	4999.4	5106.4	5284.2	5584.1	5817.5	6012.3	5992	6136	6299.3	6473.8	6609.2	6530
0	0	0	3.7772	121.61	58.332	98.216	143.34	175.62	239.24	298.68	388.51	472.61	510.42	626.31	699.73	700.18	757.5	793.22	868.04	888.61	780.14	1258.8	1060	1114.5	1132.4	1305.7	1372.9	1370.9	1518.6	1570.5	1680.5	1772.2	1899.7	2044.7	2136.3	2251.8	2368.7	2392.6	2510.9	2536.8	2548.1	2590.8	2625.2	2650	2734.2	2822.4	2895.9	2880.3	3006.5
4.6009	7.1677	0	0	0	0	10.913	2.7531	7.463	5.8572	10.916	4.067	13.611	5.972	0	0	4.1225	4.6688	0	0	5.1059	16.97	50.314	79.228	125	173.21	249.51	300.91	352.25	440.26	472.81	566.96	634.93	690.07	754.18	786.97	850.36	913.47	995.46	1065.1	1134.5	1241	1321.8	1361.2	1366	1397.3	1382.1	1452.5	1514.3	1564.8
21	17.953	4.795	6.3018	0	0	0	0	0	0	0	0	0	0	0	0	7.602	19.244	67.337	101.7	126.2	207.49	264.18	274.48	307.96	379.51	442.84	548.14	620.16	666.19	750.78	770.16	850.19	888.49	974.44	1048.3	1150	1232.8	1284.7	1329.8	1412.5	1422.2	1426.8	1397.7	1393.5	1395.5	1424.2	1428.1	1457.6	1481.9
0	6.3228	0	0	0	0	29.224	64.472	27.412	158.25	271.39	295.15	412.36	551.36	667.57	901.29	1004.7	1108.3	1280.5	1391	1572.4	1572.3	1682.7	1822.4	1791.5	1909.4	1821.6	1939.7	1937.8	1870	1835.2	1952.2	1992.7	2024.2	2031.8	2138.1	2186.6	2140.7	2176.7	2249.4	2385.8	2361.8	2450.4	2501.2	2569.2	2532.1	2626.1	2607.7	2543.4	2523
13.265	2.6978	0	7.2562	0	0	0	9.7689	11.449	14.933	25.907	37.945	48.786	63.147	91.615	128	192.72	272.99	394.38	509.28	623.89	862.47	922.8	1054.9	1326.7	1371.5	1623.8	1822.7	2072.9	2376.6	2781.1	2932.8	3091	3277.6	3573.7	3743.4	3988.8	4177.6	4416.9	4652.4	4807.2	4911.4	5327	5278.8	4752.2	4791.9	4839.7	4900.5	4987.4	5165.3
8.3362	5.5412	0	0	0	0	5.3007	19.568	47.924	75.251	128.28	160	213.97	291.74	336.72	390.04	459.27	564	627.48	740.82	832.73	929.73	1019.1	1060.2	1223.2	1316.5	1386.7	1498.5	1525.4	1597.4	1678.7	1754.3	1796.3	1868	1953.7	1948.2	2019	1993.3	2058.5	2084.4	2062.1	2096.5	2103	2082.4	2118.7	2105.6	2029.3	2082.7	2084.5	2132.4
11.409	8.1559	0	0	0	0	7.4395	0	27.367	34.268	62.977	95.107	132.14	188.52	220.47	267.71	314.29	365.89	451.77	539.93	609.28	673.18	749.34	810.7	929.57	991.41	1077	1182.9	1204.3	1324.1	1371.8	1454.8	1560	1611.8	1706.3	1771.1	1825.8	1962.5	2010.7	2099.9	2139.2	2230.4	2326.3	2296.3	2331.8	2328.4	2301.2	2446.3	2434.7	2414.6
13.953	1.9437	0	0	0	0	19.91	51.236	94.923	187.63	278.52	362.99	477.64	560.16	664.24	757.06	901.9	1038.9	1209.9	1349.3	1589.8	1869.3	2133.1	2370.1	2685	2973.2	3231.4	3552.6	3845.4	4161.6	4477.7	4733.5	5043.1	5263	5687.9	5726.6	6019.6	6017.9	6217.8	6389.7	6433.6	6434.3	6513.3	6531.2	6624	6647.3	6666	6765.2	6860.5	6838.2
0	0.33896	0	0	3.2465	0	11.783	28.149	26.2	33.295	33.173	29.225	33.636	27.799	30.891	41.855	64.968	108	157.95	225.67	309.56	382.13	459.85	542.71	639.73	711.41	775.95	843.16	930.49	1018.7	1110.5	1222	1314.1	1419.6	1549.4	1689.5	1866.3	2038.9	2218.6	2365.8	2556.5	2664.1	2784.4	2960.8	3076.1	3198.1	3290	3405.4	3439.1	3471.2
6.0555	2.3552	0	0	0.71545	0	5.5539	19.763	56.007	92.505	161.81	252.16	359.64	446.2	515.99	597.28	640.25	647.32	638.72	701.84	743.02	785.68	909.01	957.79	985.51	1082.5	1103.5	1151.3	1195.2	1295	1382.3	2226.6	1495.8	2194.8	1719.2	1736.3	1816.6	1993.2	1956.3	1937.6	2121.7	2175.7	2316	2226.8	2285.9	2295.2	2521.9	2496.9	2455.9	2554.3
0	0	2.7994	0	10.159	9.1225	13.092	11.063	26.191	32.853	53.456	55.587	69.944	100.4	126.72	153.5	197.69	254.23	313.03	392.11	499.1	594.75	739.41	835.71	967.16	1058	1238.2	1352.6	1497.1	1601.3	1717.3	1818.7	1969.2	2066.7	2113.6	2274.1	2393.2	2434.3	2470.4	2543.6	2613.8	2701.5	2755.9	2734.5	2715	2763.3	2813.1	2881.4	2911.2	2949.1
0	0	0	0	32.187	58.176	76.708	52.407	53.457	61.434	64.21	53.852	46.322	102.03	6.0236	0	0	0	0	0	0	147.26	75.391	0	0	0	0	0	0	0	59.474	0	0	0	0	0	11.004	39.505	49.702	84.239	148.27	140.6	153.15	167.63	283.5	375.07	468.1	532.17	519.75	561.14
0	0	0	1.4616	0.63523	29.723	16.232	21.998	20.209	12.48	0	29.643	13.877	35.178	91.204	98.685	156.53	208.34	298.91	374.94	463.99	635.43	713.17	827.1	911.84	1111.1	1245.2	1454.9	1668.6	1913	2111.1	2353.6	2494.7	2655.3	2949	3138.9	3389.8	3500.1	3728.9	3983.3	4082.7	4292.6	4451.2	4566.8	4813.2	4918.2	4918.4	5149.9	4755.5	5255
0	0	2.9634	0	0	0	33.514	81.101	191.2	285.35	434.91	602.42	798.29	964.29	1114.7	1269.5	1374.4	1485.3	1624.8	1736.3	1827.6	1812.9	1800.4	1895.8	1864.2	1904.5	1968.1	1967.7	2023.6	2098.5	2152.4	2137.5	2183.9	2311	2440	2471.4	2637.8	2714	2903.5	3115.8	3375.9	3563.7	3833.4	4006	4348.8	4678.8	4599.1	4785.4	4822.1	4885.6
0	3.847	3.9463	0	0	5.429	6.1819	1.5149	4.2902	5.4218	15.083	36.955	65.217	99.119	128.48	156.45	181.46	235.09	276.18	330.97	351.33	443.52	578.72	557.27	609.22	657.39	759.72	848.8	903.11	989.02	1122.6	1221.1	1264.2	1322.4	1414.7	1526.4	1570.7	1666.5	1757.4	1859.2	1951.6	2060.2	2117.2	2175.4	2202.9	2302.2	2347.5	2447.6	2605	2780.8
5.9552	0	1.9555	1.9108	0	0	10.079	53.186	100.51	188.89	288.37	436.99	572.32	691.82	835.16	1037.9	1172.4	1312.6	1548	1689.4	1974.8	2132.4	2355.8	2375.7	2256.8	2534.1	2786.1	2885.1	3077.1	3227.7	3369.4	3432.4	3587.7	3733.7	3843	4043.2	4049.9	4240.2	4523.5	4580.8	4749.3	4852.6	4866.3	5094.6	5095.4	5096.3	5321.8	5295.4	5622	5708.5
0	0	0	10.803	51.521	81.447	126.06	220.33	254.02	330.82	395.59	428.99	469.83	467.59	550.57	647.87	695.66	784.32	792.88	810.23	861.61	819.61	882.21	931.97	956.88	990.5	996.83	1029.1	1063.5	1079.8	1134.3	1178.6	1160.7	1163.3	1181.8	1184.6	1240.1	1243.2	1274.9	1269.2	1285	1340.1	1333.4	1387	1366.3	1375.4	1407.3	1411.7	1384.8	1383.8
0	0	0	0	0	3.5928	23.552	74.464	157.11	255.59	372.68	490.09	623.38	765.46	912.53	1054.9	1209.9	1352.6	1532.6	1732.5	1917.8	2064.8	2310.9	2418.2	2646.3	2813.1	2956.8	3150.3	3254.2	3458.8	3598.7	3706.9	3721	3871.2	3912.4	3999.4	4167.1	4285.7	4374.4	4444.1	4433.5	4531.3	4638.4	4668.5	4731.6	4740.9	4704.3	4767.9	4703.2	4800.4
7.6711	1.5399	5.5657	2.3835	0	0	0	42.405	66.066	147.48	213.29	300.54	376.8	458.12	521.41	615.5	736.73	748.94	886.4	1021.2	1193.2	1436.5	1573.2	1708.4	1836.2	2145	2466.3	2622	2805.3	3067.4	3270.1	3448	3811.1	3940.7	4291.4	4666.6	4829.5	5339.7	5933.8	6163.7	6707	7075.7	7190.9	7182.7	7572.6	7817.1	8000.5	8178.5	8466.6	8523.5
0	0	0	0	1.9121	9.611	10.271	56.831	174.83	304.26	456.36	619.25	718.48	877.16	1019.5	1214.3	1389.7	1446.8	1690.7	1789.7	2039.3	2129.3	2218.5	1704.2	2459.4	2771.4	2824.5	3042.8	3260.6	3536.3	3655.3	3905.7	4169.5	4473.2	4690.9	5065.4	5275.8	5662.1	5843.8	6168.9	6397	6723.3	6927.7	7218.6	7452.7	7779.7	8101.5	8152.3	8068	8245.2
0	0	0	0	9.3527	4.1362	17.594	48.961	103.58	188.98	299.3	374.38	560.01	731.32	898.81	1035.8	1197	1236.6	1599.7	1587.3	1848.1	1794.7	2154	1969.1	2296.3	2381.1	2504.5	2643.7	2707.1	2722.7	2712	2668.8	2784.8	2865.7	2794.9	2907.3	2871.4	2840.9	2844.6	2832.9	2940.8	2987.9	2961.9	2959.2	2839	2964.5	2935.8	2895.7	2936	2946.8
0	0	3.4362	0	0	3.1004	5.2649	7.4039	18.269	34.858	54.909	85.302	136.45	199.35	257.93	311.93	380.79	420.64	484.17	525.29	633.56	696.93	751.2	723.75	731.11	731.17	810.66	863.64	982.02	988.23	1039.1	1050.6	1082.2	1190.3	1227.7	1264.8	1358.8	1358.9	1411.5	1502.8	1551.8	1664.5	1700.7	1699.6	1790.1	1840.4	1942.9	2029.8	2046.2	2090.2
0	2.6686	12.328	0	0	22.743	0	0.79752	5.8324	24.18	84.287	111.18	191.62	213.22	283.01	348.56	388.93	445.57	508.88	545.32	579.26	596.76	609.49	719.53	772.13	856.1	884.01	947.3	1019.2	1126.5	1201.3	1347.6	1411.3	1489.2	1570.1	1652.4	1746.7	1804.8	1832.6	1887.4	1957.1	1993.6	2010.2	2091.9	2071.3	2076.1	2111.4	2147	2187.6	2228.2
0	0	0	0	3.723	5.4929	24.016	51.555	124.14	180.16	259.83	370.4	452.16	547.47	666.98	757.72	898.21	1042.1	1190	1362.3	1478.7	1654.8	1744.6	1899.5	2021.3	2177.2	2329.6	2586.1	2760.9	2947	3051	3226	3363.1	3580.5	3758.5	3903.4	4155.2	4209.5	4276.7	4322.8	4336.6	4551.5	4515	4502	4506.8	4505.1	4589.5	4593	4540.9	4572.7
13.572	2.7879	4.0198	0.63634	0	0	0	2.6003	10.832	13.612	18.242	38.537	46.572	65.368	77.915	118.79	154.93	201.1	269.99	382.5	436.24	582.38	644.26	675.38	779.51	890.05	978.22	1081.4	1161.1	1233.8	1311.3	1302.5	1377.2	1471.6	1520.5	1578.7	1681.1	1816.7	1879.2	1925.1	2004.3	2075	2139.1	2166.6	2150.4	2239.6	2242.4	2309	2288.9	2307.8
4.9542	0	3.7969	2.8595	0	0	1.2524	7.4522	15.834	42.576	82.804	126.24	178.43	210.63	239.68	276.74	324.42	411.15	442.82	520.47	556.24	656.87	736.18	728.28	755.17	769.65	821.39	822.77	852.68	825.4	832.7	904.26	924.29	938.17	978.73	936.22	955.3	1110.1	1108.5	1292.2	1295.1	1417.3	1559.7	1467.6	1688.1	1808.5	1963.1	2044.6	2012.2	2095.6
27.756	0.21866	0	0	0	0	12.664	49.16	143.33	270.46	421.83	624.41	838.34	1076.5	1316.3	1623	1883.6	2161.2	2427.3	2749.5	3016.4	3243.7	2938.7	3771.8	3989.6	4021.7	4259.6	4557.3	4427.5	4970.4	5182.5	5213.9	5549.7	5755.5	5782.6	5975.7	6282	6491	6674	6849.7	6999.5	7287	7414.2	7625.6	7543.4	7715	7932.6	8184.3	8270.8	8051.9
4.1382	0	0	0	0	0	16.237	54.931	131.27	220.47	306.21	423.49	538.82	633.69	787.74	915.72	1044.9	1204.6	1350.3	1514.3	1654.2	1839.7	1980.3	2137.4	2261.6	2428.9	2519.8	2641.6	2775	2991.1	3105	3215.5	3255.7	3314.1	3368.4	3423.4	3517.9	3512	3535.5	3590.6	3611.2	3603.5	3639.8	3644.5	3643.1	3715.3	3653	3650.2	3575.4	3611.7
0	0	0	0	8.7477	74.179	136.23	201.11	330.26	480.92	655.34	786	977.03	1116.8	1333.2	1489.1	1720.6	1912.1	2130.3	2263.5	2377	2587.1	2634.9	2875.5	2868.2	2913.2	2694.7	2850.5	2983.3	2912.8	3035.6	3141.7	2841.5	3147.8	3426.2	3419.7	3496.5	3471.9	3530	3578.6	3748.2	3717.8	3668.4	3552.1	3531.7	3614.7	3646.5	3741.8	3723	3777.9
0	0	0	7.8239	4.448	11.379	13.397	8.0918	20.715	49.527	77.831	108.44	150.53	179.14	221.34	264.88	305.63	343.97	415.58	445.89	559.78	607.48	704.18	760	820.33	876.8	999.44	1063.6	1169	1303.4	1458.3	1422.8	1522	1659.9	1776.3	2048.5	1999.2	2667.3	2966.3	3358	3642.5	4025.4	4337.9	4561.4	4826.2	4936.5	5283.5	5449.3	5762	5894.3
0	0	0	7.1612	0.071818	4.5123	13.449	21.761	61.516	140.26	228.74	317.62	412.6	541.13	605.43	703.68	836.86	945.94	1087.7	1190.4	1377.7	1545.6	1666.1	1798.2	1923.7	2031.9	2199.1	2236.8	2476.2	2611.8	2771.8	2843.6	2977.4	3069.9	3175.3	3762.7	3882.4	3845.7	3938.3	3811.7	3830.6	3918.9	3996	4069.4	4068.7	3883.9	4139.1	3960	3994.5	4083.5
36.386	13.797	0.66037	0	0	0	0	0	14.429	66.404	121.64	190.29	291.25	368.97	449.46	562.76	646.67	760.15	838.69	960.58	1063.4	1086.2	1241.2	1243.3	1295.6	1427.7	1539.4	1579.7	1663.9	1744.3	1841.1	1926.2	1955.2	1998.8	2103.3	2206.9	2349.3	2525.7	2652.5	2853.7	3015.2	3074.5	3382.5	3648.4	3782.3	4046.8	4218.2	4392.5	4552.3	4637.5
7.5189	0	0	0.72174	1.6178	0	3.9188	17.39	16.173	23.09	26.561	31.276	18.066	31.02	25.702	33.139	50.664	62.376	77.577	97.865	131.12	174.8	231.55	258.07	325.87	346.37	387.3	410.67	431.54	468.7	496.46	513.52	535.31	534.8	565.62	573.81	615.21	651.66	741.54	728.05	676.44	689.31	731.5	721.17	783.69	743.93	722.27	715.58	701.07	718.4
22.555	14.906	0	0	0	0	0	4.3707	18.764	61.505	114.66	181.29	266.24	324	429.32	537.93	625.12	696.01	821.97	920.94	1019.4	1130.5	1296.5	1377.1	1515.1	1624.7	1791.4	1958.4	2121.9	2284.4	2403.7	2493.9	2724	2822.4	3154.2	3245.2	3348.5	3638.3	3769.9	3991.3	4221.7	4438.6	4725.8	4747	4781.1	4860.3	5100	5158.9	5347.1	5466.4
0	0	4.7474	27.61	22.09	9.1474	13.383	78.366	149.2	176.36	330.45	376.13	524.39	636.44	691.87	867.2	1021.6	1186.6	1294.5	1453	1612.7	1789.3	1897.4	2147.2	2352.3	2500.7	2638.8	2801.8	2957.3	3240.2	3417.9	3616.8	3762	3987.6	4099.6	4262.5	4325.8	4521	4582.2	4606.6	4654	4689.2	4774.7	4825.9	4903.8	5027	5041	5080.2	4999.1	5136
0	1.0351	0	0	0	1.5648	12.495	59.171	118.4	205.41	287.25	388.97	512.54	616.15	722.5	833.62	919.37	1016.1	1152.6	1243.7	1373.1	1463.8	1604	1678.2	1735.2	1867.4	1959.7	2068.2	2209.8	2197.4	2253	2287.9	2330.1	2469	2540.5	2605.9	2749.8	2771	2861.3	2936.2	3075.9	3232.2	3242.3	3285.4	3857.9	3496.6	4094.1	4232.5	4313.2	4319.1
0	4.9952	2.0694	0	0	4.8338	3.6619	0	0	0	0	0	0	12.183	11.497	12.197	46.437	74.858	142.72	215.52	330.94	447.28	533.46	629.87	699.14	856.94	987.94	1156	1353.3	1617.2	1821.8	2015.4	2208.7	2402.6	2586.5	2805.8	2991.5	3177.2	3480.4	3743.2	3993	4303.8	4501.9	4879.6	5067.9	5267.8	5641.2	5642.7	5771.8	5914.7
2.2033	5.3656	3.4904	0	0	0	17.62	49.71	109.71	203.54	282.07	382.86	468.07	592.55	667.48	834.68	942.28	1010.4	1182.4	1301	1469.6	1683.2	1790.7	1886.2	1963.7	2124.1	2370.1	2540.9	2712.9	2834.1	3103.1	3277.1	3450.2	3622.5	3868.9	4126.6	4245.1	4480.6	4579.1	4815.8	4970.3	5208.3	5311.1	5561.3	5537.6	5579.4	5832.7	5904.5	6039.6	6132.8
0	1.3827	1.0153	0	0	8.9255	11.531	5.3928	17.386	62.345	96.115	157.68	181.29	253.46	293.45	367.38	467.06	531.29	646.22	767.5	866.86	999.99	1108.4	1145.4	1242.3	1279.9	1400.2	1387.4	1563.9	1801.1	1774	1994.9	2139.6	2300.6	2409.1	2534.8	2724.3	2825.2	3246.1	3330.1	3145.1	3350	3604.3	3695.3	3789.2	4121.2	4172.4	4165.4	4221.8	4257.2
0	0	0	0	0	0	55.724	49.56	35.796	32.337	55.69	56.128	77.919	122.67	166.51	176.86	223.75	264.1	310.64	342.75	414.85	449.1	498.87	508.59	570.68	644.49	698.62	756.35	796.98	843.74	887.24	998.3	1050.6	1151.6	1251.1	1261.8	1294.9	1350	1382.1	1486.2	1560	1586.5	1696.5	1718.9	1731.1	1758.3	1828.8	1901.5	1965.4	1991.8
0	0	0	0	2.6812	34.918	73.124	107.95	192.96	312.19	433.39	547.71	678.84	808.84	986.74	1134.9	1297	1496.4	1622.4	1769.9	1972	2159.4	2329.5	2443	2587	2733	2836.1	2913	3085.3	3294	3429.8	3613.5	3714.9	3928.8	4120.6	4324.1	4432.6	4477	4628.3	4731.8	4820.5	4996.2	5210.9	5286.3	5318.8	5253.4	5449.2	5363.7	5412.1	5363.9
0	0	0	0	0	5.4744	16.843	16.818	47.736	77.674	113.93	146.12	212.92	247.62	277.63	323.91	377.39	426.4	436.99	455.64	480.7	534.8	597.64	583.82	620.69	639.71	660.1	698.06	697.75	757.96	740.22	792.29	828.21	866.01	939.75	894.06	883.47	931.57	927.01	964.06	1017.4	1114.9	1216.8	1387.9	1008.2	1025.6	1021.7	1054.1	1076.9	1085.2
24.99	10.699	0	0	0	0	0	34.05	131.65	249.04	403.95	563.76	680.31	885.5	1068.3	1253.8	1442.5	1657	1940.2	2187.8	2404	2681.6	2830.2	3026.4	3210.4	3350.5	3621.3	3722	3809.3	3916.7	3890.3	3796.5	4325.3	4409.3	4562.2	4646.6	4709.7	4830.3	5044.9	5193.8	5248	5471.3	5458.4	5612.4	5756.3	5837.6	6034.8	6041.8	6116.3	6244.1
0	7.5735	0	0	0	12.791	62.847	74.781	98.267	0	0	0	0	0	0	0	52.49	99.316	194.6	286.44	418.46	511.15	621.35	689.08	803.11	961.82	1093.1	1232.2	1373.3	1528.1	1693.5	1774	1885.3	2064.5	2177.6	2353.8	2725.5	2973	3132.2	3342.9	3585.9	3878.6	4040.6	4094.9	4290	4407.5	4318.2	4587.7	4548.8	4756.2
0	1.5404	0	0	0	0	39.511	76.698	167.56	256.18	381.3	521.25	671.3	842.02	954.37	1066	1194.5	1307.9	1502	1617	1781.7	1900.9	2101.5	2234.1	2330	2479.2	2658.3	2752.2	2932.4	3056.7	3196.2	3304.4	3789.3	3916.1	3991.6	4109.3	4256.5	4321.4	4633.7	4965.5	5075.8	5230.4	5097.8	5031.5	5102.3	5217.1	5330.9	5500.2	5498.7	5697.8
25.765	19.132	0	0	0	0	0.067758	43.646	119.43	212.53	321.11	453.92	517.42	602.28	657.46	758.72	841.06	909.56	995.57	1159.2	1246.3	1320.2	1429.5	1518.5	1613	1743.5	1798.4	1891.9	2002.5	2051.2	2182.7	2188.9	2296.5	2389.7	2436.3	2494.5	2607.4	2629.9	2744.4	2768.8	2822.2	2855	2939.4	2974.8	2995.8	3069	3056.2	3088.5	3141.7	3190
0.36558	5.9559	5.0952	1.671	0	0	0	0.87517	13.613	24.901	40.34	58.864	75.628	87.504	120.86	143.88	158.47	182.72	213.64	241.67	279.1	284.18	313.92	305.02	339.88	353.97	384.56	437.75	479.02	529.4	642.11	682.24	727.93	816	904.98	969.2	1055.2	1164.4	1316.3	1367.6	1456.6	1593.7	1771	1775.3	1877.6	1964.8	2109.4	2158.1	2219.3	2287.2
0	0	0	0	0	9.6587	83.257	100.67	126.4	169.97	187.62	193.05	216.28	251.16	272.29	315.67	360.63	390.42	413.05	466.66	452.5	463.06	518.65	564.03	606.72	618.91	631.82	626.75	650.25	711.88	700.84	755.49	775.54	793.95	845.25	818.07	891.12	921.14	984.92	1034.2	1106.2	1212.1	1232.5	1223.1	1236.7	1275.7	1260.5	1324.9	1372.6	1420.5
0	9.544	3.6643	1.9947	12.834	0	0	0.54592	0.96639	7.3204	25.431	35.046	53.513	74.214	112.25	114.78	157.51	209.64	263.79	352.4	572.14	558.99	661.66	724.83	799.47	942.96	1058.7	1193.2	1325.1	1515.3	1598.1	1624	1860.8	1874	2096.2	2261.1	2437.3	2482.7	2614	2662.4	2745.1	2923.3	3043.1	3090.7	3141.4	3257.2	3212.8	3399.7	3403.4	3420.9
0	5.3298	0	0.38208	0	1.8856	8.7571	11.675	14.14	20.607	25.354	27.733	59.478	77.245	84.198	87.683	111.8	166.09	251.82	300.59	429.57	507.02	557.17	647.82	638.6	719.87	803.54	881.6	936.58	973.7	1059	1062.4	1087.7	1165	1218.6	1207.8	1264.9	1257.5	1211.4	1271.6	1292.4	1277.7	1269	1241.7	1284.8	1286.8	1305.7	1369	1347.2	1387.4
0	0	0	10.73	9.4434	2.1263	12.454	0	0	0	0	0	0	0	0	0	0	40.663	119.26	190.07	310.6	425.93	513.51	584.35	678.73	746.61	812.63	905.03	973.5	1104.3	1216.7	1265.4	1369.9	1399.4	1479.9	1544.3	1622.3	1674.8	1811.1	1872.3	1928.1	2004.6	2187.1	2170.7	2264.8	2268.5	2306	2466.3	2530.5	2469.1
8.5157	13.414	0.43473	0.36383	0	0	0	23.399	53.87	80.274	133.5	209.44	257.15	320.7	386.24	428.74	529.64	585.45	640.42	726.99	793.64	871.83	941.55	1007.5	1074.8	1142.9	1174.6	1322.8	1410	1477	1507.9	1605.6	1492.2	1535.6	1560.7	1604.3	1670	1649.7	1746.6	1785.8	1778.1	1825.1	1847.9	1875.1	1833.2	1766	1794.8	1757.7	1802.6	1834.9
0	15.754	0	3.3612	0	0	0	0.91505	0	0	0	0	0	0	0	0	0	0	0.82372	29.343	65.818	91.471	136.03	175.8	178.97	208.92	240.43	268.75	311.43	328.73	343.98	374.47	392.94	387.92	391.58	436.23	455.22	513.88	540.68	583.63	618.18	644.26	706.03	765.74	762.66	803.82	867.24	911.85	889.9	947.13
0	0	0	0	0.31928	1.3137	31.408	93.942	198.82	304.61	478.99	770.36	977.09	1170.1	1419.1	1677.9	1967.9	2225.2	2374.4	2727.2	3088.4	3229.5	3387.1	3554.7	3810.9	4124.7	4270.6	4495.6	4641.9	5004.9	5131.6	5342.8	5468.9	5739.5	5834.5	6038.1	6163.2	6367	6595.3	6950	7035.9	7238.6	7442.7	7690.5	7988.4	7987.1	8118.8	8213.3	8126.4	8293.2
0	0	0	0	0	4.2242	23.011	62.627	128.89	215.95	332.16	466.44	581.51	684.66	821.75	927.26	1077	1170	1375.7	1488.9	1637.8	1837.3	1872.8	2079.6	2226.1	2382.7	2432.7	2568.8	2527.3	2626.5	2697.2	2830.5	2859.6	3093.9	3170.6	3174.1	3399.1	3182.1	2940.3	3347.2	3492.6	3629.2	3597.9	3731.9	3761.1	3882.6	3914.8	3992.6	3932.9	3975.2
20.023	5.2678	0	0	0	0	0	9.7705	34.143	72.842	129.24	202.71	292.61	297.84	373.16	494.97	564.33	626.15	704.3	774.46	860.6	937.04	1028	1044.4	1113.8	1196.8	1249.9	1365.9	1434.2	1525	1626.9	1645.9	1779.5	1883.6	1956.5	2024.2	2107.1	2239.8	2389.7	2366.5	2529.6	2523	2694.1	2772.2	2742.8	2818.6	2866.7	2925.7	3009.9	3045.5
0	3.7119	0	6.961	0	1.7891	6.6073	0	0	0	0	0	11.114	17.924	22.204	39.6	70.237	113.91	172.69	195.7	295.52	399.65	477.21	534.71	561.88	610.27	735.81	886.91	974.37	1145.9	1337.5	1477.9	1647.8	1808.3	1862.8	1836.6	1961.2	2039.2	2301.8	2261.4	2382.1	2558.1	2730.3	2850.1	2943.7	3006.7	3166.3	3157.7	3764.4	3406
0	0	0	0	1.0067	12.213	28.491	52.558	71.274	108.95	161.41	213.93	271.71	360.85	423.38	536.5	648.29	781.27	979.12	1135.8	1277.7	1528.8	1677.8	1855.3	2022.1	2200.6	2364.5	2640.7	2759	2882.5	3011.3	3150.9	3311.5	3452.6	3514.6	3662.5	3685.7	3742.2	3845.2	3910.3	3979.2	4016.9	4082.2	4135.1	4173.7	4256.8	4270	4357.4	4482.2	4501.9
15.62	4.417	0	0	0	0	4.2278	4.2733	7.8595	21.96	25.836	34.833	57.153	72.15	78.816	93.855	136.35	141.14	176.16	228.45	256.68	293.96	325.53	365.31	407.83	455.07	496.77	548.42	594.32	654.66	668.2	772.64	839.83	847.23	888.82	933.96	973.56	1031.1	1083.8	1067.2	1159.8	1221.8	1269.6	1263.9	1291.1	1338.6	1339.5	1473.8	1511.8	1599
4.2887	10.387	0	0	3.1187	0	0	3.7793	22.78	72.289	102.35	142.51	203.54	220.31	296.03	363.04	450.76	520.92	650.13	763.54	889.49	1048.6	1140.6	1277.5	1297.7	1425	1570.1	1625.1	1733.7	1782.9	1886	1970.7	1997.3	1977.8	2072	2107	2212.6	2297.6	2301	2414.6	2433	2537.2	2607.5	2630.2	2708.5	2703.4	2746.6	2833.4	2892.7	2958.5
0	0	0	0	6.2557	5.8688	18.932	10.02	23.192	30.206	35.853	81.46	53.331	90.546	147.38	151.95	206.85	254.57	260.94	341.26	396.95	458.76	503.55	563.63	666.16	699.35	828.92	935.7	1010.6	1054	1151.4	1139	1214.4	1337.3	1484.1	1441.6	1501.5	1559.4	1611.8	1628.2	1810.9	1502.9	1638.3	1728.3	1643.1	1712.3	1816	1775.9	1836.2	1896.1
10.72	9.8774	6.9789	1.3959	0	0	0	18.09	62.779	121.13	223.72	311.82	453.68	532.42	659.64	773.17	873.92	968.29	1049.7	1158.4	1241	1314.9	1391.8	1431.1	1536.6	1588.9	1669.2	1714.7	1784.7	1861.3	1908	1933.3	2029.2	2121.6	2148.4	2221.9	2302	2326.7	2393.4	2444.5	2525.9	2612.1	2621.1	2618.2	2671.7	2722.9	2821.3	2828.7	2858.8	2839.5
7.7261	4.6964	0	1.2932	0	0	8.0617	27.896	68.853	112.69	169.54	208.04	275.34	336.08	413.01	463.65	582.85	637.02	732.2	877.96	955.97	1063.4	1168.4	1272.1	1404.4	1503.7	1679.6	1800.2	1914.6	2123.2	2269.5	2456.8	2626	2782.3	2979.7	3248.3	3483.5	3761.7	3943.8	4233.3	4552.4	4765.6	5078.1	5296.9	5451.8	5828.6	5879.9	6170.4	6262.1	6507.2
0	0	0	0	9.3387	11.535	32.438	68.451	162.58	282.12	420.63	583.07	705.85	885.14	1051.8	1236.8	1480	1642.1	1953.1	2152.2	2340.3	2587.9	2753.2	3006.6	3106.2	3352.6	3690.7	3934	4147.5	4390.8	4555.7	4698.2	4857	5152.6	4903.9	4938.3	5076.5	5136.1	5066.8	5296.3	5348.6	5453.4	5473.4	5460	5583.6	5584	5587	5618.3	5663.3	5714.1
0	0	0	0	16.703	23.643	66.254	115.53	188.43	233.85	304.96	362.04	472.52	598.31	709.2	618.76	699.18	797.35	797.16	941.74	947.84	1284.2	1144.1	1181.7	1248	1256.4	1278	1383.5	1411.4	1471.5	1467	1506.9	1500.6	1523.2	1630.3	1650.2	1647.1	1641.1	1681.2	1766.9	1785.1	1807.6	1894.6	1783.2	1833.4	1821.4	1855.7	1740.7	1745.3	1706.3
0	0	0	0	27.204	40.704	78.501	127.97	231.11	346.79	468.51	604.42	741.43	855.56	1016.3	1111.2	1234.5	1327.1	1489.4	1633.5	1778.8	1938.3	2128	2178.2	2309.6	2396.7	2590.8	2753.7	2867.8	3034.8	3272	3410	3620.7	3796.1	3989.6	4200.2	4505.6	4692.1	4905.5	5278.7	5523.6	5821.9	6086.6	6299.9	6447.6	6665.9	6866.2	7139.4	7325.1	7656.1
0	0	0	4.5295	32.457	55.155	57.236	83.117	93.653	110.94	123.74	133.91	142.98	159.63	171.91	177.91	193.63	221.83	257.69	328.85	434.12	504.44	579.62	619.47	679.13	710.04	774.73	814.33	892.09	990.57	1124.3	1217.6	1319.5	1429.5	1545.6	1704.4	1826.8	1914.6	2081.2	2256.3	2411.6	2581.3	2737	2885.6	2967.2	3156.7	3230.2	3317.2	3396.9	3461.3
0	5.3227	0	5.7007	0	2.3114	4.0813	0	3.5918	48.529	173.07	227.51	260.34	327.2	368.28	397.84	473.37	478.08	541.02	539.77	602.37	663.36	687.49	753.06	787.65	817.35	927.17	975.83	1057.8	1167.5	1311	1453.2	1595.9	1725	1839	1963.8	2108.1	2176.9	2411.6	2502.5	2719.4	2919.5	3066.7	3240.3	3469.2	3555.4	3709	3842.3	4032.9	4173.6
0	6.6048	0	0	0	4.4374	11.191	35.438	34.429	86.708	161.95	162.71	364.66	411.51	514.08	593.43	672.19	746.45	787.94	844.03	984.58	1026.5	1140.2	1183.7	1271	1393.4	1424.6	1420.8	1456.3	1464.1	1513	1590.4	1606.2	1617.4	1687.7	1662.4	1588.3	1589	1705.5	1661.4	1690.2	1748.9	1782.7	1788.6	1823.7	1727.3	1746.3	1780.7	1789	1756.9
0	0.99732	0.78725	4.8868	0	0	13.12	23.944	77.145	131.35	235.25	334.17	438.17	546.69	653.06	743.2	854.93	1014.7	1122.2	1223.4	1354	1430	1630.8	1711.1	1880.7	2015.3	2155.5	2247.7	2343.1	2430.4	2547.8	2664.8	2734.5	2899.3	2995.2	3131.2	3262	3415.3	3530.6	3669.6	3836	3935.2	4049.9	4118.7	4241.8	4342.8	4379.4	4562.2	4528	4649.3
0	0.78397	0	0	0	0	17.429	47.656	116.35	195.5	277.27	356.75	459.91	543.02	670.5	785.13	915.06	1007	1093.4	1202.2	1363.6	1490.6	1547	1595.2	1759.4	1799.1	1927.2	2033.8	2122.6	2217.7	2365.7	2453.7	2544.6	2665.6	2750.3	2816.1	2805.8	2996.2	3056.9	3190.3	3171.8	3278.4	3365.2	3373.7	3403.6	3525.1	3522.1	3555.4	3569.8	3630.2
0	0	0	0	5.7834	1.2284	8.6508	9.7541	52.411	79.041	130.64	192.06	254.13	309.06	379.6	414.78	484.67	560.79	630.54	720.81	759.78	855.91	947.28	979.03	1037.3	1133.4	1168.6	1260.1	1285.1	1299.3	1368	1381.9	1375.2	1429.6	1433.6	1460.3	1433.2	1391	1412.3	1475.4	1473.6	1472.6	1486.9	1458.4	1506.1	1471.2	1475.6	1503.1	1471.5	1522.3
3.2926	0	0	0	0	0	22.194	55.061	81.248	143.11	209.62	297.73	379.68	473.56	604.72	737.23	814.95	926.88	1064.5	1264.4	1388.4	1564.5	1742	1856.5	2058.9	2243.5	2430.2	2518.1	2705.2	2838.7	2758.1	2705.8	2722.8	2777.1	2809.4	2957.4	2944.7	2973.7	2923.8	2997.9	3024.6	3028.7	3041.3	3039.2	2973.6	2953.4	2963	2981.9	2949.3	2944.9
0	0	0	0	8.3872	21.471	0	0	18.197	92.449	189.93	319.92	556.65	824.02	1045.2	1406.8	1751.2	2067.1	2473.4	2805.3	3164.8	3419.6	3919.5	4303.1	4603.8	4942.2	5256.5	5512	5756.1	5998.7	6112.2	6452.5	6630.4	6798.3	6920.8	7156.3	7283.8	7335.2	7534.2	7666.5	7907	8006	8135.5	8197.7	8293.8	8338.3	8599.2	8503.5	8628.7	8651.9
0	0	0	14.803	162.75	36.677	250	252.47	313.29	260.78	501.58	614.43	651.79	649.5	743.69	790.15	816.06	931.12	949.94	1056.4	1035.3	1126.5	1106.2	1236.9	1182.1	1237.8	1287.2	1360.3	1484.8	1573.2	1600.2	1699.8	1820.8	1948	2005.1	2103	2166.8	2218.1	2275.8	2381.1	2448.5	2584	2570.2	2628.1	2747	2773.7	2773.6	2818.7	2862.8	2891.7
32.088	4.8065	7.9854	0	0	0	0	8.3653	36.434	55.673	113.34	170.84	218.7	264.99	317.6	376.81	460.93	550.08	625.98	709.12	762.88	790.15	932.09	959.9	1152.9	1026.5	1044.6	1140.7	1178.4	1203	1223	1230.6	1268.1	1318.7	1303.8	1346.3	1379.2	1444	1511.9	1505	1590.5	1658.7	1636.7	1643.7	1683.8	1634	1671.9	1660.2	1678.3	1670.8
0	0	5.0715	1.9559	0	0	4.0173	8.8409	26.017	53.37	82.094	145.77	187.94	237.24	294.9	346.32	392.68	459.85	536.45	634.14	714.85	783.17	821.49	874.08	969.62	1025.7	1093.3	1177.9	1316.3	1374.2	1494.7	1536.9	1630.2	1761.2	1855.5	1942.7	2082.7	2150.7	2282.2	2374.2	2480.5	2584.1	2706	2762.4	2831.9	2880.5	3004.8	3077.6	3130.9	3201.1
0	2.4255	0	0	0	0	24.085	84.806	174.68	292.23	410.45	552.78	700.29	858.39	1006.8	1168.1	1326.1	1524.8	1690.2	1880.2	2071.9	2185.2	2258.6	2310.5	2409.9	2582.4	2644.6	2729.8	2904	2999.6	3049.2	3082.9	3221.4	3316.2	3342.3	3459.7	3479.9	3525.7	3606.7	3655.1	3668.5	3786.1	3784.6	3725.8	3851.3	3852.2	3856	3831.6	3896.1	3917.2
17.618	0	0	0	0	0	0.58362	28.215	54.732	97.024	145.8	207.53	274.13	316.5	388.35	447.9	489.59	539.85	585.94	625.41	658.86	679.06	734.36	738.61	784.7	791.12	845.03	835.22	852.69	840.26	882.97	858.1	863.39	865.54	880.63	872.56	869.26	868.74	893.2	895.68	885.21	917.38	879.87	871.62	868.13	840.72	861.18	857.73	835.21	823.82
0	0	0	0	12.053	5.4018	22.64	74.757	137.85	263.32	402.92	552.03	690.4	789.22	940.25	1085	1247	1364	1500.5	1622.8	1730.4	1808.1	1933	1943.2	2043.3	2163.6	2171.9	2235.6	2370.9	2408.4	2443.4	2486.4	2511.3	2557.3	2601.3	2686.3	2756.3	2809	2876.1	2988	3081.1	3190	3236	3312.1	3324	3453.5	3545.2	3647.1	3649.9	3692.3
3.1375	0	0	5.912	0	0	13.441	47.489	114.97	200.08	292.25	427.84	577.52	705.95	781.87	949.72	1060.8	1186	1204.5	1381.9	1561.2	1687.4	1798.7	1922.5	2091.2	2313.3	2445.4	2665.2	2971.2	3218.8	3607.9	3776	4156.5	4144.8	4564.1	4743	5105.2	5475.1	5837.1	6016.7	6275.2	6532.8	6076.2	6573	6534.1	6095	6750.8	6933	7163.5	7108.1
0	0	5.7603	0	0	3.5879	20.088	22.273	67.319	101.31	161.66	218.46	297.32	359.78	386.24	494.53	637.12	512.24	595.66	640.08	731.63	778.97	795.76	832.48	961.42	987.37	1287.6	1142.2	1123.1	1217.2	1230.9	1306.7	1382.9	1414.4	1511.6	1548.6	1587.4	1706.6	1731.2	2325.4	1886.3	1982.6	2052.2	2106.7	2216.7	2244.5	2291.6	2324.9	2397.2	2451.3
0	0	2.6145	4.956	10.292	7.6837	0	1.8429	9.2963	4.5183	34.404	57.748	85.662	145.02	216.08	250.03	313.75	427.61	519.72	604.19	730.42	873.26	971.15	1036.9	1149.7	1241.2	1370.2	1454	1522.3	1651.6	1676.3	2094.7	1775.7	1873.7	1988.1	1990.5	2042.4	2057.1	2097	2140.8	2160	2163.8	2206.1	2283.5	2301.8	2250.9	2311.2	2330.3	2331.1	2380.2
0	2.9769	0	0	10.959	0	0	3.29	0	18.571	61.491	108.3	149.15	211.59	285.36	349.38	438.7	499.3	629.42	725.25	810.32	912.13	1041.8	1102.7	1166.4	1286.9	1349.8	1403.4	1433.6	1568.5	1723.2	1704	1762.5	1827	1950.1	1995.9	2104.9	2094.6	2170.5	2210.5	2300.5	2349.5	2283.6	2417.9	2390.8	2472.6	2432.7	2477	2524.1	2613.4
38.779	17.696	9.5621	0	0	0	0	0	61.967	126.96	239.47	372.55	613.34	792.31	953.07	959.39	1105.3	1233	1296.4	1504.8	1657.1	1861.4	1820.9	2118	2232.1	2399.1	2522	2713.6	2788.5	2974.1	3015.1	3087.8	3366.5	3509.3	3685.8	3841.8	4142.2	4313.4	4595.5	4814.5	5054.6	4598.7	4907.3	4963.8	5100.8	5205.4	5413.6	5522	5957.7	5807.2
2.881	3.6555	0	0	0	0	9.3945	15.45	34.493	71.63	116.22	153.75	193.05	254.4	297.49	340.04	392.92	476.59	514.17	602.13	624.56	695.94	737.23	764.42	799.94	867.75	895.2	924.08	935.79	1000.6	1015.1	1066.6	1074	1106.3	1178.6	1250.2	1259.9	1313.9	1357.6	1391.7	1429.8	1522.3	1630.7	1642	1629.2	1635.8	1621.1	1596.9	1552.6	1559.3
0	0	13.531	1.4201	0	0	11.521	0	0	0	26.277	66.41	89.992	141.99	238.6	241.24	307.34	406.9	511.53	667.74	835.21	940.55	1109.5	1230.2	1440.3	1587.6	1746	1929.1	2053.4	2372.2	2446.7	2642.5	2823.2	2965.9	3017.6	3298	3443.3	3712.2	3881	4252.4	4629.9	4794.2	4975.6	5134.6	5329	5619.2	5759.9	5982.3	5932.9	6089.7
7.0829	0	0	0	0	12.592	54.073	152.2	313.47	504.13	746.15	955.36	1173.1	1446.7	1702.3	1974.1	2285.4	2432.1	2768.1	2838.7	3028.6	3181.1	3233.2	3258	3367.9	3546.8	3643.6	3634.1	3706.3	3688.9	3811.5	3805.5	3888.2	3933.4	4093.3	4080.2	4152.8	4058.4	4177.1	4125.5	4175.5	4262.8	4255.1	4310.6	4326.5	4357.9	4422.2	4379.4	4417	4476.2
7.3429	17.589	5.9367	0	0	0	4.4091	19.872	52.133	87.098	135.63	185.7	234.36	302.98	358.16	455.68	512.44	583.57	685.24	782.81	850.25	962.45	1082.4	1148.7	1236.1	1404.1	1480.5	1529.6	1606.4	1684.8	1765.6	1759	1808	1910.4	1912	1924.6	1991.7	2058	2179.1	2228.1	2397	2507.9	2579.3	2660.7	2677.7	2709.3	2753.5	2823.4	2846.7	2897.7
0	0	0	1.458	4.4905	5.9843	1.7526	0	0	27.14	77.862	126.52	177.99	248.86	316.97	418.77	543.51	666.14	878.63	1089.1	1410.9	1782.5	2032.9	2346.8	2709.2	3014.6	3455.8	3671.7	4041.9	4559.6	5046.7	5326.2	5907.7	6173	6320	6616.9	7167.9	7331.6	7835	8170.8	8405.5	8637.5	8935.4	9334.9	9503.2	9826.7	9938.9	10229	10342	10520
0	0	0	0	0	1.4398	19.268	39.614	102.37	178.36	296.34	389.26	494.42	622.66	725.68	845.69	1000.2	1156.9	1369.9	1569.1	1813.9	2073.4	2261.3	2456.2	2677.4	2888.1	3090.4	3114.9	3316.3	3528.8	3820.7	3777.5	4035.3	4219	4376.4	4589.9	4661.5	4798.3	4885.9	5002.3	5177.4	5353.4	5469.5	5656.8	5701.6	5950	6003.3	6004.6	6236.9	6215.4
0	0	2.4462	0	0	9.9792	25.099	55.856	102.53	180.1	250.51	337.26	479.35	584.16	728.15	824.22	947.49	1042.1	1176.1	1253.3	1362.6	1472	1550.3	1593.6	1650.8	1713.8	1787.3	1848.1	1864.1	1853.9	1943.1	1977.8	2020.7	2047.9	2024.6	2149	2240.1	2349.6	2408.3	2531.2	2625.5	2758.5	2845	3029.6	3081.8	3262.9	3367.9	3482.3	3665.4	3699.8
40.381	15.497	12.364	0	0	0	9.3481	43.595	127.39	219.69	356.16	443.52	606.18	704.45	854.55	1008.1	1029.8	1210.5	1277.8	1369.9	1546.5	1574.2	1572.4	1735.5	1759.9	1784.4	1895.6	2054.5	2217.2	2404.5	2564.1	2620.5	2818.2	2855.2	3076.5	3250.3	3437.4	3637.3	3929.3	4105.1	4376	4494.1	4747	4798.5	5323.9	5724.5	5676.9	5824.7	5726.5	5793.3
15.38	5.1848	6.01	3.4278	0	0	0	23.657	57.317	138.1	227.28	339.57	453.01	524.07	650.56	761.68	898.1	1047.3	1216.7	1449.4	1637.6	1874.5	2115.3	2288.4	2455.5	2732.2	3000.2	3239.7	3443.1	3693.1	3862.4	4064.3	4237	4447	4678.2	4749.6	5059.8	5136.7	5530.9	5524	5712.3	5767.2	5929.8	5998	6137.2	6246.3	6171	6325.3	6468.1	6562.2
29.449	26.45	33.705	9.1963	0	0	0	0	0	0	54.71	104.07	152.45	226.62	286.91	420.08	487.51	620.62	738.24	841.95	1003.3	1134.8	1194.7	1263.1	1368.5	1499.1	1603.7	1771.5	1997.8	2061.8	2207.6	2357.1	2511.9	2580.1	2829.6	2834	3146.4	3295	3599.3	3546.7	3783.3	3846	4043.3	4273.4	4396.4	4555.8	4648.4	4685	4888	4852.3
0	0	0	19.507	66.693	0	12.282	37.951	53.949	78.613	71.255	119.11	141.1	184.17	206.22	207.74	231.1	275.12	332.96	395	459.79	512.17	599.24	637.74	716.23	791.42	887.59	1013.8	1115.5	1225.5	1353.8	1478.9	1567.8	1707.9	1997.7	1887.1	1939.6	2006	2138.4	2105.9	2248.6	2285.1	2298.7	2307.1	2353.5	2341.3	2341.7	2366.9	2371.1	2354.5
0	10.332	69.429	41.159	0	0	0	0	0	27.916	117.16	215.66	330.32	427.46	539.57	639.24	736.26	830.78	979.33	1062.6	1148.9	1306.3	1364.8	1472.3	1545.7	1572.2	1728.2	1815.5	2045.4	2203.2	2261.9	2469.1	2501.2	2692.5	2790.6	2811.9	2959.1	2981	3166.8	3248.5	3422.4	3504.4	3560.7	3568.4	3680	3814.1	3896.8	4053.7	4157.4	4271.2
0	0	0	0	12.227	0	17.642	25.459	88.734	187.53	290.92	427.22	581.54	768.67	955.84	1112.8	1333.3	1492	1615.3	1760.2	1990.5	1957.2	2075.1	2145.5	2239.5	2398	2504.7	2642.6	2769.6	2950.3	3116.6	3319.3	3388.1	3656	3874.6	4145.5	4362	4580.3	4893.5	5151.5	5460.8	5596.2	5827.4	6052.8	6203	6464.7	6593.7	7045.1	6924.8	7139.4
16.64	2.7161	0	0	0	0	2.1075	0	10.879	14.979	21.774	32.68	59.55	73.295	72.348	98.659	140.35	176.83	205.32	271.13	316.83	370.05	438.39	498.01	555.51	638.94	728.35	826.28	863.68	1007.4	1106.9	1233.3	1384.5	1456.6	1642.4	1765.6	1867.6	2020.8	2232.2	2396.6	2564.4	2763.8	2970	3077	3286.3	3406.1	3456.8	3655.9	3865.4	4086.3
0	1.5899	0	0	0	8.3167	28.179	50.505	81.083	129.39	164.54	238.98	317.27	414.8	450.34	491.35	612.78	679.75	741.67	762.79	997.73	972.42	1052.3	1158.8	1105.7	1246.2	1318.7	1394.4	1499.1	1458.3	1456.1	1368.4	1395.8	1445.7	1438.1	1487.1	1773.8	1780.7	1836.4	1664.7	1712	1715.4	1717.8	1653.7	1766.7	1770.2	1826.5	1876.7	1854.6	1853.3
7.6428	4.5028	13.281	0	0	0	4.0339	13.651	38.448	68.772	127.68	211.62	176.55	429.29	520.78	477.68	814.17	965.56	1094.1	1330	1282.7	1686.6	1638.7	1994.4	2144.7	2293.7	2472.8	2666.5	2858.4	2946	3141.7	3348.3	3481.7	3726.3	3934.9	3889.3	4000.3	4387.5	4390.8	5069.5	4883.2	4701.9	5106.9	5222.8	5266.6	5468.2	5529.6	5629.3	5682.1	5837.4
0	0	0	0	0	21.712	35.132	38.342	37.999	33.827	36.106	40.839	52.724	42.581	35.167	30.452	37.042	45.242	73.962	92.851	136.32	164.87	208.89	234.58	287.34	329.63	403.73	480.51	573.8	690.58	802.53	881.77	1034.1	1121.9	1337.5	1560.7	1791.9	1931.7	2210.7	2414.4	2529.3	2805	3023.4	3167	3274.8	3536	3691.5	3661.9	3699.9	3856.9
0	0	0	0	0	13.931	64.227	149.73	248.38	365.7	506.29	631.48	805.08	949.01	1108	1277.2	1465.4	1664.3	1855	1958.9	2181.5	2357.3	2568.2	2629.7	2756.6	2998.9	2951.3	3195.9	3284.8	3483.5	3541.4	3749.9	3732.7	3770	3905.6	4041.1	4177.2	4208.2	4345.5	4394.1	4487.5	4555.2	4651.2	4620	4720.9	4790.2	4835.9	4929.2	4944.4	4993.8
0	0	0	0	0	12.603	21.884	38.646	86.295	163.45	197.72	297.68	412.32	514.74	626.43	779.58	908.39	1049.8	1229.2	1326.3	1570.1	1713.8	1851.6	1951.5	2082.2	2159.9	2313.2	2273.6	2432.4	2570	3037.4	2985.9	3086.8	3159.8	3154.8	3264	3344.6	3384.4	3560.2	3648.7	3741.4	3935.2	4091.7	4298.1	4288.4	4290.9	4447.3	4486.4	4522.3	4505
0	0	0	11.154	7.8088	10.062	29.024	32.462	58.852	97.906	111.4	152.43	187.34	229.77	297.26	340.48	377.09	470.85	555.89	625.24	744.04	832.6	938.72	1002.5	1085.7	1192.7	1289.5	1389.4	1522.1	1641.1	1776.9	1878.3	1971.5	2063.7	2151.6	2236.5	2342.8	2465.8	2553.5	2613.8	2714.2	2819.7	2863.7	2938.8	3017.4	3081	3110.8	3111.7	3261.8	3292.7
25.031	20.136	2.1107	0	0	0	0	0	9.6361	26.738	57.018	97.35	130.79	156.03	202.19	244.43	308.39	375.41	446.02	549.7	704.1	813.36	966.24	1066.7	1190.4	1331.1	1451.7	1483.3	1617.5	1805.6	1914.1	2074.5	1997.1	2001.2	2123.1	2214.9	2378.7	2549.7	2666.6	2831.8	2971.9	3042.2	3206.3	3336.5	3532.4	3539.7	3578.9	3727.5	3922.9	4004.9
0	2.0936	2.0346	0	0	5.9051	21.04	37.544	58.841	128.54	160.59	245.16	351.28	401.33	452.62	561.84	629.03	723.04	820.31	926.71	1067.1	1178	1260.8	1378.3	1461.3	1588.6	1653.2	1774	1958.1	2016.9	2028	2202.2	2207.3	2379.9	2441.3	2533.1	2629.3	2670.8	2776.1	2908.4	3012.5	2972.6	3098	2984.8	3100.5	3115.1	3258.8	3330.3	3275.2	3509.4
0	0	2.5137	0	0	5.0277	18.827	48.381	92.468	154.8	229.52	321.17	398.09	484.27	573.02	621.59	713.89	725.24	795.85	844.81	925.28	1181.5	1295.1	1276.2	1201.9	1213	1482.8	1407	1510.8	1559.7	1734.8	1765.9	1559.8	1604.9	1623.5	1577.9	1569.8	1649.3	1604.3	1598.5	1644	1633.6	1666.2	1649.8	1698.5	1733.4	1704.9	1741.1	1697	1714.8
6.1473	2.8414	0	0.14333	2.4441	0	0	49.858	101.83	164.96	239.55	334.32	406.39	443.64	527.83	616.42	672.38	815.31	933.52	937.53	996.29	1080.6	1203.2	1217.5	1232.7	1349.8	1315.6	1445.8	1447.5	1423.6	1488.7	1599.5	1562.8	1621.2	1607.1	1631.9	1721.8	1733.6	1736.3	1900	1806.1	1896.2	1893.1	1968.2	1980.7	2183.5	2104.7	2009	2126.3	2123.7
0	0	0.010144	0	0	0	33.932	86.324	163.35	301.05	446.38	590.17	758.18	917.14	1059.2	1263.6	1500.6	1763	2024	2287.9	2486.4	2874.2	3114.6	3130.6	3230.5	3717.1	3892.1	4147.8	4291.7	4577.7	4650.2	4716.1	4946.3	5207.4	5120.6	5602.1	5331.3	5473.1	5685.8	5594.2	5846.6	6038.1	5857.5	5730	5880.2	5966.4	6003	6073.6	6091.5	6074.9
26.498	13.589	0	0	0	0	0	0	0	14.144	28.75	88.281	127.89	189.65	235.67	315.4	420.78	485.59	581.36	673.56	758.79	907.04	1091.6	1177	1337.5	1473.1	1721.6	1949.5	2120.1	2347.1	2594.2	2791.6	3119.7	3377.2	3877.7	4245.9	4532.7	4785.1	5234	5718.3	5921.9	6151.5	6470.1	6887	6930.6	7148.2	7170.5	7448.5	7585.6	7672
44.577	13.552	2.5523	0	0	0	0	0	7.239	48.568	107.75	163.57	232.95	306.2	427.53	544.24	649.75	832.9	992.79	1200.7	1444.3	1633.8	1790.9	1957.5	2102.6	2252	2371.4	2534.5	2649.2	2934.3	3084.5	3154.9	3252.4	3344.9	3556.1	3594.7	3787.8	3905.1	4028.2	4003.1	4208.6	4277.4	4104.5	4331.6	4197	4537.2	4541.4	4321.4	4413.5	4372.9
7.4957	7.2086	7.2353	0	0	0	0	0	0	0	0	0	0	0	0	18.53	61.604	119.26	246.57	378.05	452.29	609.03	725.53	842.93	1065.7	1124.1	1287.3	1454.1	1629.5	1767.2	1954.5	2141.8	2419.2	2615.6	2704.7	2795.3	2999.1	3121.6	3132.5	3304.6	3462.3	3557.6	3484.6	3455.5	3507.6	3492	3537.4	3592.6	3578.9	3661
5.5039	7.5014	0.46887	0	0	0	3.1273	5.2844	11.976	20.125	29.319	35.087	56.354	68.729	74.058	95.006	116.19	125.89	132.41	155.22	154.78	146.01	174.9	235.69	265.32	311.16	381.64	423.92	454.2	562.27	610.06	695.08	769.64	863.19	967.26	1081.4	1176.6	1255.9	1368.4	1490.1	1586.5	1649.9	1742	1751	1805.5	1872.6	1887.6	1965.6	1987.5	2050.2
0	2.6394	6.8406	20.773	8.9011	0.89937	0	0	16.847	75.32	190.81	273.55	458.48	556.02	683.04	787.65	996.74	1145.1	1243.8	1441.1	1623.6	1772.9	1888.9	2032.1	2228.3	2403	2568.7	2763.4	2778.8	3180.9	3662.3	3936.7	4223.6	4296.9	4636.9	4452.8	5549.2	5319.2	5574.4	5853.3	6060	6232.7	6559.6	6751	6979.4	7203.9	7225.9	6958.6	6873	6656.4
0	2.2344	0	2.8331	0	1.8268	9.9292	14.814	53.113	122.7	199.88	267.12	340.33	406.72	492.57	554.01	616.05	687.58	805.3	857.5	994.54	1112.6	1203.2	1222.7	1282.8	1350.2	1389.3	1498.1	1641	1698.1	1881.3	1960.7	1996.8	2185.7	2232.4	2427.4	2489	2498.2	2639	2762.7	2846.5	3061.5	3174.3	3279.3	3416.1	3554.8	3680.8	3725.5	3733.6	3801.7
0	0	0.90609	0	7.5612	7.5634	12.071	15.408	27.1	36.517	57.83	85.827	99.555	116.57	143.25	178.21	219.25	242.63	289.55	327.74	349.17	418.75	447.06	467.32	540.24	579.77	677	773.57	883.25	942.36	1099.7	1227.4	1381	1509.3	1642.2	1834.2	1968.1	2100.3	2200.5	2395.4	2480.7	2631.1	2745.3	2845.9	2883.7	2894.3	2934.9	3007.5	3050.4	3110.5
0	0	0	89.822	136.53	99.028	144	465.53	379.76	575.58	807.39	1000.1	1226.9	1825.4	1732.2	2009.2	2175.5	2470.9	2822.7	3055.7	3219.1	3529.7	3591.2	3868.6	4017.6	4157.5	4364.6	4517.2	4527.9	4650.3	4841.1	4927.3	5018.1	5017.4	5019.9	5103.1	5158.7	5129.9	5109.7	5355.2	5452.4	5402.3	5621.7	5745.1	5812.8	5887.8	5905.1	6079.2	6251.6	6395.2
0	9.1272	0	0	178.59	200.71	284.08	375.6	520.67	562.59	688.84	901.18	1039.6	1112.5	1265.8	1436.4	1671.5	1826.3	1979	2226.2	2108.7	2354.8	2425.9	2502.1	2600.8	2671.7	2575.6	2734.3	3038.1	3337.7	3140.5	3222.6	3476.5	3455.7	3439.3	3409.3	3491.7	3537.3	3566.1	3695.3	3679.7	3737.9	3837.5	3867.5	3880.2	3940.3	4082.4	4150.4	3924.4	4077.5
0	3.4836	1.3054	0	0	1.0237	8.443	34.58	82.947	133.04	230.08	349.56	483.33	559.82	671.89	798.08	974.64	1103.8	1208.5	1381.4	1472.8	1702.1	1780.9	1958.2	2125.4	2249.3	2312.5	2432.3	2495.3	2748.9	2805.9	2948.1	3114.4	3290.1	3491.1	3732.7	4002.8	4215.7	4567.3	4943.9	5244.8	5572.7	5758.2	5965.6	6210	6497	6768.1	6953.7	7007.7	7157.5
0	0	0	4.9652	1.7263	6.2441	24.407	86.902	190.81	317.51	468.89	608.87	776.43	916.78	1082.9	1244.5	1375.9	1545.4	1682.7	1857	1949.4	2020.3	2117.3	2232.6	2220.2	2350.9	2388.4	2549.6	2627.2	2712.8	2779.9	3017.3	3109.3	3120.2	3173.7	3335.2	3489.1	3641.5	3704.3	3979.9	4053.7	4206.1	4397.9	4504.4	4553.4	4838.3	4913.9	4936.7	5054	5149.5
27.094	0.28183	2.2873	0	0	0	0	0	0	0	0	0	0	0	0	0	26.6	86.158	145.34	256.9	333.62	435.83	520.56	586.16	698.68	813.18	869.52	982.79	1106.3	1262.8	1298.3	1324.3	1435.3	1447.9	1489.4	1555.5	1608	1718.1	1686	1783.2	1878.6	1922.3	1964.9	1983.1	2013.2	2084.7	2163.5	2229	2220.9	2273.8
0	0	4.1849	0	0	3.329	35.271	91.568	133.32	225.52	368.77	523.58	680.81	853.17	1060.1	1266	1232.5	1400.1	1673.6	1860.9	2177.8	2417.6	2681.3	3062.4	3176	3493.2	3678.8	3882.5	4099.4	4440.3	4655.2	4768.9	4768.3	4799.5	4838.6	5072.5	5086.1	5169.8	5194.8	5281	5268.7	5456.7	5498.1	5367.4	5591.5	5841.9	5794.6	5909.1	6068.7	6024.9
0	1.7427	0	7.5412	0	6.2182	2.6925	13.081	46.323	115.73	216.76	308.27	386.31	502.47	604.94	728.2	831.55	918.6	1127.2	1093.9	1157.9	1316.4	1379.2	1426.1	1502.2	1629.6	1778.1	1757.3	1990.5	2003.3	2177.3	2234.3	2323	2370.3	2430.7	2188.3	2504.4	2485.5	2584.6	2589.1	2711.8	2835.5	2902.5	2978.5	3051.7	2978.5	3194.7	3072.9	3047.6	3073.6
0	0	0	0	12.519	43.006	73.916	111.1	121.88	140.29	161.24	185.49	180.12	225.82	227.99	260.47	273.65	299.08	359.89	399.55	425.14	510.61	612.99	656.26	682.1	825.07	945.66	1090.9	1194.4	1295.9	1505.6	1603.5	1723.1	1887.4	1952	2084.3	2165.8	2374.6	2548.8	2702	2856	3006.6	3127.6	3128	3386.6	3495.2	3626.7	3708.9	3802.4	3771.5
0	0	0	0.97734	7.8108	0	7.7277	21.631	63.119	91.988	139.76	201.41	254.33	292.78	327.77	373.31	467.56	537.24	639.39	768.05	890.95	1036.2	1214.3	1228.9	1362.5	1524.4	1673	1912.1	2084.3	2300.2	2526.4	2690.9	3000	3154.8	3338.3	3542.5	3607.2	3817.5	4011.7	4190.3	4336.3	4377.6	4460.8	4509.2	4677.6	4707.3	4824	4929.8	4924.3	5044
4.3227	6.2192	0	0.73372	0	0	1.3384	11.661	30.451	71.771	138.87	201.21	225.24	394.41	463.6	592.06	764.86	897.26	1089.2	1328.9	1526	1783.6	1915.2	2165.1	2435.3	2636.8	2808.8	3073.5	3168.1	3389.8	3604.9	3820.6	4000	4054	4427.5	4583.7	4612.2	4969	5221.7	5647.5	5862.3	6018.3	6314.9	6468.4	6728.5	6802.1	7076.5	7004.7	7147.8	7056.4
11.902	9.7764	0.25108	0	0	0	1.2636	13.701	37.379	92.115	152.87	227.77	299.19	383.07	440.98	547.78	605.22	699.29	724.21	797.15	854.14	939.32	967.06	959.35	972.95	1006.1	1058	1130.8	1172.1	1185.5	1293.9	1342.9	1389.3	1482.7	1520.7	1603.5	1734.7	1889.8	1993.2	2113.5	2266.5	2329.2	2400.5	2561.7	2538.4	2679.9	2754.9	2872.5	2912.7	2954.5
0	0	11.238	1.1071	4.9444	10.563	0	29.77	26.942	73.995	139.12	191.4	315.4	384.67	482.99	597.41	716.79	829.65	955.66	1077.3	1145	1270.3	1385.4	1484.8	1578.4	1573	1693.8	1706.2	1718.8	1741.8	1823	1875.9	1844.3	1825.8	1877.4	1849.4	1844.3	1839.3	1824.8	1809.1	1837.2	1815.2	1775.8	1770	1756	1705.4	1631.2	1606.8	1634.7	1658.3
0	2.0714	2.9085	1.5484	1.7741	0	15.342	59.319	138.68	219.11	312.32	443.08	547.38	676.95	787.39	901.42	1060.7	1184.7	1384.6	1513.6	1683.5	1868.4	1987	2071.8	2315.9	2450.8	2665	2834.3	3049.4	3198.9	3358.6	3440.2	3523.7	3641.3	3670.7	3691.9	3734	3834	3810.7	3769.3	3715.2	3753.6	3759.2	3736.7	3752	3776.4	3746.2	3712.2	3772.7	3768.4
0	52.538	28.952	8.8696	0.040471	0	0	0	0	0	3.4441	4.0704	45.509	12.458	38.159	73.566	68.915	130.6	159.8	269.6	364.42	484.32	522.26	646.21	757.1	893	1002.9	1164.5	1396.3	1575.3	1730.8	1810.9	1980.8	2100.3	2178.1	2204.8	2292.8	2442.6	2664.2	2726	2824.4	2864.7	3050.7	3173	3222.4	3274	3279.2	3604	3986.3	3999.4
14.725	4.141	0	1.1118	0	5.6953	0	0	3.3817	9.344	22.294	26.157	49.498	67.712	108.05	130.06	154.71	186.12	210.28	231.16	235.51	247.39	254.24	265.19	278.76	322.01	338.58	381.76	412.63	454.46	466.42	492.34	535.25	558.63	592.27	589.79	624.15	678.15	684.08	694.18	696.91	689.77	704.81	731.01	763.49	748.2	747.06	757.55	757.32	780.03
0	10.621	0	7.0903	0	2.6206	0	2.7713	21.378	74.171	140.39	218.89	307.87	414.47	492.64	647.13	750.18	892.55	1078.4	1199	1349.7	1604.1	1656.5	1847.3	1963	2091.9	2144.1	2158.3	2302.6	2433.4	2540.2	2698.9	2704.3	2757.2	2828.7	2902.8	2933.9	2899.3	3052.2	3081.3	3164.6	3254.6	3202.4	3306.7	3302.6	3229	3288.7	3216.7	3227.4	3155.5
24.592	19.095	0	0	0	0	1.1636	0	13.286	45.847	118.32	183.87	284.87	420.34	476.3	564.45	625.25	723.2	810.1	836.07	938.37	1024.3	1087.7	1105.1	1187.4	1267.7	1342.9	1461.1	1537	1592.4	1715	1823	1935.2	1968.8	2050.8	2171.6	2409.2	2541.2	2738.5	2866.3	3165.6	3434.9	3564	3889.7	3986.3	4210.2	4400.5	4408.9	4692.9	4823.3
26.004	4.0662	0	3.8614	0	0	0	0	4.9396	27.276	66.447	101.24	145.2	174	239.41	277.17	295.47	348.26	361.42	399.01	441.28	468.27	492.06	506.92	519.36	581.1	582.97	608.02	625.85	656.53	664.01	658.28	674.66	673.21	694.66	697.91	698.64	732.73	788.32	798.66	800.54	843.31	871.52	897.82	937.23	938.09	959.19	1014.8	1027	1032.8
0	0	0	8.9627	0	0.64428	11.118	44.26	100.29	201.76	315.2	457.41	598.66	759.3	936.03	1103.5	1213.7	1402.8	1472.6	1665.7	1841.2	1976.7	2105.1	2068.4	2079.1	2438.1	2401.8	2425.4	2471.2	2474.4	2627.8	2757.3	2620	2861.1	2715.5	2829	2929.4	2947.5	2770.6	2864.3	2967.5	3070.2	2961.7	3376	3318.2	3639.2	3410.9	3730.1	3444.9	3487.2
0	0	0.10862	0.062359	7.2584	1.2847	7.9673	13.073	28.123	45.894	92.209	122.8	158.11	216.42	289.38	319.49	377.93	481.71	572.49	675.75	793.65	926.38	1062	1164.4	1278.6	1380.9	1521.4	1638.5	1804.4	1952.7	2144.9	2220.2	2349.8	2446.9	2600.6	2787	2926.1	3042.1	3229.5	3394.7	3620	3757.2	3846.7	3943.2	4089.5	4181.3	4380.5	4575.7	4540.7	4715.1
18.26	0	0	0	0	3.7161	0	2.9834	0	12.444	30.322	43.841	79.812	119.62	174.62	210.52	282.76	368.1	473.72	587.8	682.25	843.59	936.91	1025.5	1151.5	1283.1	1408.8	1557.9	1639.1	1690.8	1780.8	1812.6	1904.1	1906.6	2089.6	2210.8	2345.3	2429.1	2581.4	2674.6	2859.5	2989.6	2966	3103.1	3259.5	3294.2	3405.1	3512	3600.1	3717.9
14.527	1.6954	0	0	0	3.0675	5.525	45.601	93.566	171.69	271.9	377.42	521.44	645.45	801.39	949.53	1091.6	1258.1	1418.2	1598.2	1713.4	1760.4	2267.8	2039.9	2187.8	2230	2215.2	2243.3	2360.6	2398.7	2536.1	2651.3	2568.2	2677.4	2824.9	2916.1	2963.9	3094.4	3167.3	3160.2	3302.8	3344.7	3480.3	3478	3566.7	3532.3	3610.4	3616.5	3658.2	3846.9
8.2072	3.1298	0	0	0	0	10.422	19.819	44.305	101.99	136.13	221.7	288.64	347.98	440.61	534.26	593.62	672.85	765.12	823.88	923.95	1026.9	1131.2	1198.5	1341.4	1405.3	1483.8	1595.5	1654.8	1754.9	1778.2	1848.8	1925.3	1995.7	2066.8	2016.2	1875.9	1854.8	1892.1	1964.8	2004.2	2041.3	2100.5	2068.9	2048.7	2098.9	2065.7	2108.6	2155.1	2119
0	0	2.5041	10.402	0	0	11.96	12.993	0.8634	0	0	0	0	0	0	0	0	0	14.413	32.477	37.678	111.97	84.148	76.653	96.312	118.81	175.45	253.88	332.74	393.41	422.96	509.16	564.88	652.98	708.8	807.92	877.44	936.11	1076.2	1142.6	1276.1	1303.1	1391.7	1385.1	1444.7	1444.2	1497.2	1518.7	1552.3	1559.5
0	0	0	0	3.5996	0.6294	6.2517	2.6289	11.571	6.3365	17.53	29.906	28.658	42.416	56.23	60.998	86.972	77.954	91.558	101.65	111.3	118.49	133.52	158.08	162.03	180.44	188.96	227.44	259.01	306.62	338.94	383.72	401.92	439.42	470.79	481.13	557.21	580.13	623.15	672.11	679.14	718.37	792.91	788.14	824.32	807.84	844.48	827.6	895.42	970.26
0	0	0	3.9729	0	33.637	78.083	139.67	226.68	328.63	444.28	567.81	675.75	800.6	946.36	1018.9	1176.6	1248.6	1463.3	1522.8	1768.2	1843.5	1926.6	1991.6	1985.2	2149.4	2227.7	2294.8	2495.3	2556.3	2722.9	2775	2815.4	2961.5	2976.9	3090.1	3150.8	3256.6	3429.3	3541.8	3682.7	3653.5	3371.5	3305	3508.2	3571.7	3580	3655.5	3642.1	3636.9
7.7542	11.95	6.6629	0	0	0	0	0	9.924	20.446	42.024	68.553	90.423	91.263	136.71	156.41	233.99	313.79	398.91	508.64	644.3	840.71	908.93	1052.3	1316.5	1472.4	1510.7	1733.6	1855.7	1789.6	2030.5	2231.1	2324.6	2582.7	2571.4	2732.5	2913.5	3027.7	3160.2	3300.9	3435	3611	3806.8	3899.5	4043.6	4180.6	4295.6	4324.2	4352.5	4505.6
0	0	0	12.352	67.89	116.63	161.82	217.88	293.58	324.44	424.95	523.27	663.82	757.24	826.43	936.73	1069.1	1229.5	1354.3	1540.1	1666	1818.7	1915.7	2071.1	2280.4	2400	2514.6	2650.9	2666.4	2718.2	2776.1	2796.2	2992.1	2958.2	2982	3129.9	3144.2	3234.2	3328.3	3356	3457.8	3528.8	3582.2	3722.7	3881.4	3879.9	3986.5	3955.6	4136.5	4124.6
0	0	0	7.2384	38.985	50.963	88.987	154.19	208.89	287.6	387.19	483.05	572.22	687.37	801.71	904.44	959.09	1085.5	1131.2	1226.5	1298.3	1394.1	1465	1532.1	1557.2	1712.7	1747.4	1804.9	1912.9	2021.7	2128.8	2164	2316.4	2333.2	2460.3	2585.9	2620.5	2740.8	2514.6	2788	2831.2	2918.2	2967	3067.6	3077.9	3161.4	3100.6	3149.3	3167.5	3226.3
30.325	9.7267	1.8755	0	0	0	0	19.106	41.359	93.396	161.42	224.01	265.59	498.35	438	482.87	560.91	648.03	734.55	810.97	861.82	967.56	1281.8	1066.1	1164.9	1220.7	1273.9	1357.4	1431.4	1489.8	1607.7	1672.6	1829.9	1880.4	1998.7	2052.2	2174.3	2206.2	2309.4	2357.1	2400	2480.4	2461	2547.1	2594.1	2635.5	2734.8	2742.9	2901.5	2926.5
0	0	0	0	0	3.5476	41.029	110.05	174.1	299.48	455.35	600.59	756.65	939.91	1090.1	1303.6	1487.8	1701.7	1954.4	2137.3	2394.6	2603.6	2835.4	3023.4	3219	3402.3	3614.9	3784.3	3953.2	4227.1	4322.7	4468.9	4584.2	4740.4	4792.6	4945.8	5086.6	5190	5221.3	5260.9	5196.5	5210.5	5284.9	5291.5	5300.1	5320.2	5336.8	5384	5420.4	5442.1
16.94	2.7494	2.9499	4.2944	0	0	0	0	0	4.5524	28.822	48.713	87.358	102.79	133.26	166.53	218.06	248.71	301.67	372.65	438.01	486.25	554.85	597.95	691.41	750.64	825.02	946.35	1033.7	1177.9	1261.2	1397.1	1518	1638.2	1780.6	1851	1928.8	2094.2	2187.1	2363.9	2170.1	2537.7	2678.8	2748.9	2739.9	2891.8	2908.6	3001.2	3006.9	3087.4
8.5651	8.5154	0	0	0.34633	0	0	0	0	0	0	0	0	0	0	0	0	5.889	17.398	22.314	38.885	41.447	56.646	60.699	75.375	82.083	96.173	126.6	142.29	174.63	204.78	256.89	256.33	283.27	290.62	317.18	350.53	361.16	421.08	453.11	514.51	512.83	585.27	593.61	604.07	648.39	658.43	716.22	699.49	748.62
0	0	0	4.8175	5.2252	0.44096	24.413	46.615	63.932	89.652	115.16	150.28	115.41	178.02	136.54	248.22	287.49	371.31	474.74	581.16	692.7	846.5	984.74	1054.7	1245	1414.6	1529.7	1779.3	1986	2041.6	2153.3	2373.5	2648.1	2826.8	2948.5	3167.6	3444.2	3737.9	4115	4235	4424.8	4897.3	5250	5638.2	6000.5	6343.1	6669.4	6801	6916.6	7263.4
0	3.5283	0	0	0	0	20.232	42.783	69.142	110.02	150.79	221.01	258.13	313.15	370.1	433.04	471.17	513.07	554.97	593.46	619.42	728.43	712.83	799.27	805.75	845.01	902.12	948.08	996.15	981.74	1024.5	1114.4	1086.2	1168	1203.4	1267.6	1372.9	1449.2	1521.5	1578.1	1643.6	1706.8	1652.2	1759.2	1803.1	1824.6	1849.7	1926.3	1951.4	1993.2
22.859	9.6719	0	0	0	0	0	30.951	83.787	144.75	233.18	309.67	397.73	495.82	529.31	630.7	731.15	835.76	914.92	1024.6	1063.7	1109.4	1162.8	1276.9	1323.8	1430.6	1508.1	1523.7	1601.7	1546.8	1699.4	1751.5	1798	1842.6	1816.3	1861.4	1971.5	1924.8	2022.8	2019	2069.3	2110.5	2148.7	2135.2	2145.1	2145.3	2133.5	2109.2	2150.1	2198.5
0	0	0	0	13.591	11.036	10.918	17.862	30.396	44.862	68.658	97.984	124.11	165.58	203.03	242.41	271.14	303.13	352.8	375.11	413.1	418.07	440.57	436.89	447.79	476.5	502.74	535	563.5	595.92	664.41	692.39	736.74	799.89	881.58	945.86	1042.6	1148.1	1233.4	1318.3	1457.1	1517.6	1612.5	1703	1755.6	1848.5	1946.2	1997.9	2124.9	2148.7
5.582	5.9141	0	0	0	0	12.248	25.691	60.625	102.1	183.85	261.01	358.02	451.61	482	589.28	733.1	821.54	971.62	1110.4	1253.8	1455.8	1616	1731.9	1985.7	2250.2	2467.8	2588.3	2749.9	2931.5	3100.4	3247.9	3289.2	3482	3749.7	3880.5	4028.6	4426.2	4585.8	4960.4	4058.8	4189.4	5490.3	5530.8	4812.4	6066.4	5176.1	5614.9	5563.3	5791.4
0	0	0	0	7.3078	38.575	83.251	128.59	246.23	367.75	527.83	644.19	765.06	858.22	1027.7	1187	1307.5	1435.4	1547.7	1665.5	1784.1	1800.8	1897.1	1936.2	2075.5	2108.6	2223.2	2304.8	2351.2	2387.9	2512	2629.4	2602.1	2662.1	2751.8	2785.2	2866.9	2822.1	2896.2	2926.1	2982.2	2969.5	3068.7	3116.6	3227.8	3247.8	3166.2	3192.1	3206.7	3217.1
34.969	10.313	5.0568	0	0	0	0	27.238	90.879	189.71	360.65	517.8	648.11	883.23	921.05	1229.9	1303.5	1507.9	1590.9	1743.4	2120.5	2320.7	2328.4	2621.1	2674.4	2825.2	2757.4	3135.4	3339.4	3590.5	3796.5	3802.2	3941.1	4181.4	3875.6	4228.4	4259.1	4232.1	4462.3	4954.9	4438.8	4602.6	4640.8	4730.5	5028	5108	5147.7	5218.1	5105.8	5064
0	0	1.1388	5.9298	0	0	5.3113	28.476	71.408	131.23	173.88	249.08	296.66	368.08	440.98	517.18	581.87	637.51	673.05	717.51	764.42	819.08	820.98	849.07	905.81	941.81	1032.5	1109.2	1225.1	1283.9	1384.6	1475.2	1601.7	1694.1	1766.7	1861	2012.8	2095.5	2250	2376.3	2429	2589.6	2722.6	2813.3	2920	3077.3	3177.5	3196.4	3361.1	3305
0	0	0	6.3224	10.842	31.494	36.859	87.744	128.17	151.43	180.17	234.82	278.5	310.85	335.16	376.06	423.01	469.9	518.52	576.2	597.41	665.98	698.02	763.51	826.1	852.57	890.28	944.96	968.29	1016.4	1043.5	1076.7	1089.1	1100.1	1135.7	1150.6	1182.5	1176.7	1181.3	1166.8	1190.5	1217	1213.2	1224.4	1216.9	1200	1236.6	1208.5	1206.8	1215.5
0.77876	4.8312	13.649	0	0.70017	0	0	4.6265	14.237	42.21	66.437	121.63	158.83	197.23	215.77	282.83	320.36	378.33	463.72	651.68	757.62	922.18	1073.8	1128.4	1256.7	1426	1521.1	1650.4	1620.1	1784.6	1883.7	1948.1	2034	2139.9	2215	2328.8	2467.7	2730.1	2818	3048.5	3323	3526.3	3805.3	3914.7	4217.4	4383.2	4641.8	4979.6	4921.7	5117.8
0	0	1.0018	5.0019	5.1779	2.7392	2.0055	7.3083	4.7913	11.253	16.39	22.635	22.626	23.302	31.701	55.671	80.771	96.087	221.13	219.22	397.84	398.97	361.44	543.03	475.21	523.74	754.3	854.41	702.1	997.84	784.92	1102.5	1101.7	987.61	1223.4	1196.1	1047.5	1094.7	1032.9	1055.9	1074.9	1076.6	1104.3	1090.9	1116.7	1113.4	1122.4	1144.3	1127.3	1152.5
0	6.4753	2.317	5.1299	1.9605	0	8.3307	18.726	44.294	91.025	140.34	189.92	204.39	399.41	314.23	365.87	447.36	529.26	626.16	710.23	802.56	864.68	834.22	984.12	1071.1	1054.3	1135.9	1246.1	1322.2	1384.3	1497	1642.6	1694.4	1770.8	1845.6	1926.2	1951.5	2055.4	2173.9	2235	2348.6	2487.7	2545	2674.1	2691.6	2819.5	2858.7	2852.7	2902.6	2934.1
20.633	4.1646	0	0	16.649	0	0	0	8.2563	23.614	67.055	100.62	138.62	258.96	221.36	247.81	326.28	366.75	399.57	462.08	531.85	581.39	699.68	683.91	734.55	807.38	869.14	878.12	928.79	943.64	980.87	1223	1022.3	1045.3	1043.8	1088.7	1113.3	1093.5	1124	1098.2	1157.5	1128.5	1134.4	1123.4	1123.4	1092.4	1113.5	1114.4	1127.1	1093.7
0	3.7696	0	0	0	0.76914	13.316	28.723	52.5	112.11	182.02	240.85	340.09	416.02	502.71	583.81	726.34	861.66	1044	1231	1416.3	1644.4	1853.3	2084.4	2345.4	2513.6	2778.9	3051.9	3352.2	3490.8	3688.7	3839.8	4008.4	4225	4421	4631.1	4761.5	4933.7	5062	5068.7	5204.8	5385	5292.6	5230.2	5513.8	5678.5	5613.5	5855.7	5894.3	5949.9
0	2.4751	0	0	0	0	11.162	23.372	41.804	84.62	151.48	213.69	305.57	391.2	510.9	615.43	774.61	925.71	1075.6	1278.7	1495.4	1626	1642.4	1666.3	1786	1929.3	2057.7	2219.3	2352	2497	2669.1	2855.2	3048.3	3121	3323.1	3541.2	3710.9	4030.5	4160.4	4376.2	4608.8	4873.6	5015.5	5095.6	5439.9	5598.2	5734.9	6014.3	5734.5	5515.7
0	0	0	0	0	0	9.7034	6.9358	35.956	64.584	86.519	120.27	158.29	196.72	229.39	245.37	310.13	352.24	397.84	473.59	526.67	597.45	649.37	656.7	679.59	744.58	785.14	874.59	973.04	1063.3	1127.1	1166	1251	1350.3	1427.9	1509.9	1599.7	1700.3	1818.8	1926.7	2003.8	2079.4	2174.8	2173	2213.6	2308.4	2384.5	2418.5	2459.7	2525.3
0	0	0	0	0	9.2282	29.081	81.073	179.02	277.82	413.35	552.51	690.83	850.77	1005.6	1192.5	1312.1	1524.6	1689.3	1886.9	2070.1	2212.5	2410.5	2602.6	2737.5	2976.7	3077.9	3289.1	3505.3	3666	3874.1	3956	4093.4	4216.4	4435	4699.4	4802.8	5008.7	5295.4	5461.6	5612.2	5733	5902.5	6240.6	6241.1	6439.4	6551.6	6841.8	6813	6984.8
0	0	0	0	0	0	16.069	51.699	104.73	193.33	294.59	432.98	621.32	829.54	992.35	1184.1	1399.4	1604.6	1840.3	2074	2272	2417.3	2682.2	2858.1	3040	3256.8	3363.1	3631.1	3762.5	3863.3	4055.6	3834.8	4132.3	4324.9	4480.5	4657	4749.5	4978.4	5051.5	5241.2	5285.7	5272.4	5556.1	5749.5	5786.7	5811.3	6014.1	6039.6	6346.3	6392.7
0	0	0	13.204	48.147	139.5	170	239.39	348.21	435.45	583.91	706.28	865.6	815.08	1033.1	1086.4	1249	1410.5	1552.6	1771.8	1964.7	2202.8	2479.7	2613.6	2794.4	3013.8	3058.8	3371.5	3436.4	3585.3	3715.4	3760.9	4020.8	4262.7	4285.5	4361.3	4390.5	4486.1	4546.5	4758.5	4707.9	4844.4	4863.1	4876.3	5006.5	4961.7	5076.6	4943	4893.3	4975.8
0	0	0	0	2.1631	37.523	87.548	180.43	311.21	465.34	650.29	810.1	1029.8	1233.6	1408.3	1538.7	1831.8	2033.2	2269	2583.2	2744.7	3088.4	3367.9	3564.8	3828.7	4040.4	4280.8	4504.6	4753.5	4919.2	5150.3	4654.4	4880.4	5682.9	5214.5	5759.1	5976	6036.8	6249.5	6450	6568.4	6531.3	6570.3	6754.6	6728.8	6442.7	6612.2	6562	6875.5	6593
0	0	0	0	0.83686	20.31	31.196	69.038	134.77	220.46	309.81	407.23	536	601.67	730.27	781.65	886.7	1044.9	1105.4	1197.7	1301.5	1234.7	1504.8	1711	2071.1	2201.8	2243.3	2357.1	2478.4	2633.2	2650.5	2720.7	2886.4	2953.4	3139.5	3158	3281.9	2392	2466	2554.3	2535	2595.4	2730.1	2740.4	2842.4	2841.5	2862.5	2918.2	2946.6	3409.3
0	0	1.1288	0	0	4.1412	18.266	31.319	67.19	92.18	153.51	194.18	251.76	292.08	368.51	405.29	455.57	509.49	578.35	650.12	727.23	772.22	859.89	912.24	1002	1075.8	1124.3	1242.7	1314.7	1402	1517.8	1533.6	1628.2	1638.5	1780.6	1898.6	1977.4	2071	2047.9	2099.1	2254.8	2257.1	2291.9	2451	2435.8	2529.9	2546.5	2674.9	2748.2	2803.8
6.9875	0.2423	0	0	0	6.0723	3.1808	24.858	43.948	77.025	134.46	191.58	262.85	313.59	406.05	511.17	628.81	755.63	934.33	1133.2	1324	1551.5	1774.5	2004.5	2233.3	2476.6	2755.9	3016.6	3231.5	3617.3	3843.2	4202.3	4374.2	4730.3	4888.6	5154.9	5467.9	5700.4	5845.7	6061.5	6264.5	6524	6705.7	6879.8	7175.9	7256.8	7305.3	7457	7800.1	7450
16.246	0	0	0	0	0	4.8845	2.7358	0	0	0	0.92039	0	0	0	0	0	0.15661	13.106	40.393	80.761	107.24	144.07	189.94	220	286.9	369.9	462.25	576.69	712.66	804.08	964.9	1054.6	1137.5	1251.2	1375.2	1588	1732.5	1874.5	2027.5	2181.6	2320.1	2433.9	2569.1	2635.8	2758.1	2830	2927	3000.2	3065.7
0	5.6255	0	2.0642	0	2.0592	7.0859	2.3294	0	0	0	0	10.428	13.761	35.461	33.474	56.48	87.1	121.36	145.86	180.63	224.61	264.44	286.24	316.79	293.25	377.01	418.84	457.77	449.18	477.29	507.79	494.28	557.87	568.48	561.09	673.65	625.95	706.8	709.26	711.43	749.24	736.23	717.55	750.31	779.03	818.93	841.24	896.68	920.57
0	0	0	0	5.9342	44.408	74.887	100.36	117.77	148.21	157.05	187.2	195.17	221.31	219.32	236.2	269.03	282.39	301.42	325.82	388.27	432.02	495.85	591.64	657.26	752.02	841.65	960.42	1021.3	1159.8	1213.9	1297	1405.1	1465	1556.2	1627.2	1690.4	1806	1822.2	1867.6	1916	1977.5	2062.5	2057.6	2097.1	2121	2074.8	2109.2	2159.3	2195.4
0	0	0	1.9978	3.7158	0	11.964	26.307	77.517	114.66	183.87	263.03	327.56	401.21	486.37	522.65	579.96	655.95	718.93	772.81	806.3	894.28	993.66	997.42	1070.1	1101.7	1219.1	1352.6	1368.2	1549.2	1616	1709.4	1822.7	1907.2	2032.6	2142.2	2267.3	2419.8	2510.1	2528.5	2636.3	2796.4	2862.1	2950.6	2930	2924.6	3019.3	2989.8	3064.8	3052
0	4.7019	0	0	0	7.3222	5.6461	9.0809	0	0.71261	3.5111	4.7519	19.597	27.021	35.728	48.7	87.35	146.26	250.76	324.67	440.3	599.06	738.15	823.74	967.12	1086.5	1277.4	1411.1	1612	1790.6	1991.7	2213.7	2269.8	2536.8	2700.4	2878.9	3123.9	3254.3	3495.5	3760.9	3918.1	4297.3	4484.6	4515.6	4875.8	5000.4	5199	5358	5549.8	5643.7
0	0.12293	0	0	0	0	12.199	58.642	121.3	212.29	305.66	438.73	536.37	653.44	780.22	911.48	1007.7	1145.7	1294.9	1406.3	1473.8	1639.8	1732.3	1809.5	1921.6	1969.7	1959.7	2087.9	2166.4	2274.3	2303.3	2291.7	2313.9	2377	2409.3	2411.3	2506.8	2492.6	2562.8	2640.8	2682.5	2628	2698.8	2717.8	2753.8	2714.3	2740.7	2816.8	2800	2842.8
0	0	0	0	0	3.3809	26.658	56.792	142.29	226.65	335.96	461.16	633.3	765.17	945.6	1153	1307.3	1558.7	1724.5	1953.3	2098	2303.8	2398	2579.1	2658.6	2918.9	2964.5	3131.5	3312.6	3341.7	3402	3535.4	3532.4	3627.9	3681.5	3747.4	3818.6	3914.8	3890.8	3913.6	3996.2	3945.8	4059.4	4067.9	4065.6	4217.6	4242.5	4185.6	4204.2	4226.3
0	0	1.6692	3.7585	3.2758	1.4809	5.6186	0	0	0	0	0	0.12848	6.3379	0.77007	8.9656	42.289	103.64	183.97	286.63	368.58	516.85	635.15	758.96	882.32	1022.7	1125.9	1310.1	1466.8	1591.1	1721.5	1869.6	2041.3	2187.7	2321.2	2475.6	2699.3	2798.6	3094.1	3245.1	3393.6	3671.2	3880.3	3989.1	4160.5	4130.3	4345.1	4409.8	4453.7	4457.2
0	5.7056	0	0	1.3497	16.068	9.2955	22.946	18.251	28.84	55.657	45.191	44.027	54.58	79.869	87.711	121.95	175.76	227.73	316.52	325.03	291.49	367.97	483.64	592.61	687.69	807.1	911.78	1034.5	1057.6	1055.8	1177.6	1306.6	1530.3	1569.6	1684.7	1881.7	2009.3	2035.6	2202.5	2333.7	2507.4	2682.5	2783.2	2946.5	3103.2	3105.7	3247.5	3180.8	3467.6
0	1.9198	6.1235	4.5572	0	0	3.9044	0	6.3444	14.303	35.081	37.348	47.811	19.929	22.215	11.313	53.211	97.742	168.22	213.57	284.73	357.02	387.51	460.58	550.4	642.04	754.3	839.42	930.63	1050.3	1199.9	1300	1485.7	1697.4	1759.6	1739.8	2058	2199.9	2300.9	2467.5	2631.1	2637.7	2822.5	3002.4	3168.7	3212	3325.5	3460.5	3495.8	3569.6
14.822	4.6195	0.56312	0	0	0	0	0	7.6044	2.9389	12.964	8.0032	19.936	21.188	23.385	39.664	66.64	95.852	155.91	221.56	314.49	413.38	520.21	600.43	731.47	793.24	936.78	1084	1121.2	1290.9	1312.1	1440.2	1487.5	1533.9	1606.5	1620.4	1669.3	1741.3	1776.2	1819.7	1878.2	1941.4	1998.6	1947.2	2100.5	2153.4	2143.7	2091.6	2126.9	2201.4
0	0	0	0	1.5694	21.908	38.529	65.332	87.205	151.74	190.37	265.3	333.87	394.83	460.52	534.92	608.97	698.6	757.92	811.86	855.57	903.96	938.93	951.23	965.6	995.32	994.81	1012.6	1062.9	1062.1	1065	1087.3	1218.2	1151.7	1154.9	1159.2	1209.3	1246.3	1294.9	1354.8	1429.1	1460.5	1499.5	1524	1611.4	1648.5	1646	1688.2	1722.1	1721.7
18.364	11.539	0	7.173	4.7324	0	0	0	0	0	0	0	0	0	0	0	18.903	98.615	149.45	233.01	280.34	348.91	418.67	507.28	611.89	710.53	791.52	896.62	970.77	1086.9	1235	1342.5	1502.3	1699.6	1792.2	1950.9	2157.9	2368.1	2582.3	2817.6	3114.9	3502.2	3707.8	3910.3	4164.4	4410	4525.7	4684.6	4876.9	5071.1
0	8.606	0	0	0	4.8738	23.497	22.063	72.909	137.2	209.48	277.33	371.55	419.05	496.28	572.21	648.92	776.4	893.74	999.01	1118.8	1136.7	1207.5	1286.4	1366.3	1432.7	1535.3	1674.8	1714.2	1763.1	1842.9	1883	1966.4	2064.4	2146.3	2203.2	2245.1	2370.4	2524.5	2694.1	2798.8	2926.9	3112.1	3170.2	3312.5	3427.9	3530.6	3685.8	3790.2	3877.8
0	0	0	9.3243	7.3314	0.59892	12.201	43.59	61.341	103.12	187.33	227.45	280.45	361.3	432.34	510.12	601.08	674.65	806.47	884.96	959.82	1029.7	1132.7	1182	1268.2	1293.7	1402.9	1526.2	1603.3	1760.1	1879.7	2023.7	2133.2	2257.2	2395.3	2517.1	2671.5	2736.1	2801.8	2931.9	3018.4	3045.7	3072.7	3199.7	3144.4	3180.3	3234	3265	3314.6	3333
23.372	8.0777	0	0	0	0	4.4631	28.39	119.02	215.47	353.8	494.36	645.45	829.27	979.36	1228.5	1375.7	1611.9	1903.8	2121.6	2368.7	2568.9	2864.4	2958.9	3105	3462.7	3396.6	3619.6	3699.7	3923	4052.3	4215	4351.1	4410.3	4570.8	4683.9	4842.7	5141.9	5085.5	5333.2	5213.4	5227.9	5439.7	5407.9	5691	5912.5	5906.8	5975.7	6121.9	6225.6
39.366	12.058	0	0	0	0	0	0	11.118	24.695	75.12	100.71	126.26	180.32	218.61	232.66	285.75	361.57	422.18	487.43	545.95	612.36	655.88	760.39	883.69	1026.1	1055.6	1168.7	1250.2	1305.5	1323.9	1205.8	1355.4	1384.6	1465	1536.2	1623	1668.1	1802.1	1916.9	2032.8	2117.4	2261	2366.2	2384.2	2510.6	2533.1	2623	2666.2	2731.8
0	0	0	12.05	9.9907	23.156	88.018	205.72	388.32	556.32	767.65	1017.9	1194.5	1300.4	1519.3	1709.1	1918.2	2032.4	2244	2441.4	2572.7	2786.5	2831.5	2925.7	3054.5	3289	3352.7	3498	3581.8	3686.6	3799.4	3901.2	3677.8	3837	3972.8	4040.1	4106.6	4206.6	4290.2	4279.4	4405.2	4305.4	4415.2	4531.8	4601.4	4556.7	4625.5	4636.7	4662.3	4745
8.9387	4.2723	0	0	0	0	0	0	6.3926	20.089	41.353	67.048	103.59	140.18	169.66	208.22	251.87	320.2	375.28	478.73	552.68	625.94	709.34	772.91	871.94	955.57	1065.8	1176	1227.9	1334.5	1406.2	1471.7	1537.9	1611	1652.4	1712.1	1783.1	1792.6	1827.4	1865	1880.6	1959.2	2053.7	2050.9	2050.3	2051.1	2063.4	2065.1	2064	2139.7
12.158	4.7296	0	0	0	0	3.1677	22.583	37.126	70.478	119.9	165.65	215.03	305.74	367.25	427.98	493.85	569.1	638.34	817.02	940.04	1115.3	1157.7	1388.3	1537.3	1667.1	1837.1	1962.7	2119.8	2281.1	2438.1	2428.7	2534.4	2749.8	2910.7	2958.1	3156.6	3344.7	3584.4	3764.5	3955.8	4226.3	4257.7	4526.3	4720.9	4932.6	5263.6	5386.3	5735.6	5881.7
30.355	17.343	0.15586	0	0	0	0	8.1571	50.565	142.99	197.59	277.27	308.49	442.97	568	721.67	791.63	920.37	1048.3	1222.9	1273.8	1490.2	1216.1	1525	1681.8	2008.5	2100.2	2277.8	2515	2690.8	2524.5	2731	2861.2	3156.6	3361.7	3577.6	3740.4	3991	4158.4	4333.6	4557.5	4607.7	4867	4896.2	5084.8	5272.6	5260.9	5491	5535.7	5507.8
10.767	8.347	4.2066	0.8258	0	0	0	8.107	15.902	54.46	104.23	160.88	248.06	300.55	372.12	460.66	547.82	617.43	718.33	786.01	853	913.03	906.5	943.34	981.78	1043.5	1100.4	1254	1342.3	1418.8	1490.2	1706.5	1808.3	1963.8	2111.5	2389	2575.4	2838.7	3012.3	3398.9	3745	3874.4	4030.7	4181.8	4399.2	4484.2	4514	4542.5	4668.6	4842
3.2928	2.1726	0	0	7.2094	0	1.852	27.342	54.152	109.52	172.92	244.07	342.66	384.69	455.04	524.57	590.29	684.01	737.38	793.03	884.53	967.8	1203.1	1010.3	1054.1	1148.2	1170.2	1289.4	1353.9	1421.5	1446.5	1526.7	1498.3	1441	1470.2	1510.6	1511.8	1558	1607.8	1593.9	1690.9	1613.3	1681.5	1658.5	1741	1732	1770.2	1820	1772.8	1754.3
0	0	0	0	13.041	12.548	19.667	43.523	84.801	153.41	225.83	315.83	406.7	522.82	611.16	730.33	862.41	1011.7	1180.3	1351.4	1508.2	1652	1774.7	1935.8	2144.1	2269.4	2395.5	2531.9	2666.5	2711	2842.6	2949.3	2934.9	3034.2	3057.7	3166.6	3267.8	3321.6	3498	3504	3733.7	3580.7	3698.4	3788.4	3863.7	3866.2	3977	4041.5	4044.8	4045.7
13.765	6.9412	0	1.016	0	0	5.8492	33.811	37.577	96.412	164.96	239.77	311.03	421.98	473.84	547.17	582.69	677.06	805.09	889.96	921.98	1042.1	1274.5	1284.8	1334.4	1536.7	1547.2	1669.4	1718.1	1807.9	1902.6	2005.7	1941.2	2073.5	2215.3	2156.1	2259.7	2379.6	2478.1	2545.2	2603.5	2849.5	2600.9	2521.4	2626.8	2577	2818.8	2611.2	2927.6	2977.5
0	8.6972	0	0	1.1945	0	22.153	74.6	179.18	336.63	506.44	684.17	942.5	1119.2	1368.1	1562.9	1815.3	2037	2286.1	2496.4	2677.8	2971.5	3165.7	3263.1	3484.9	3565.8	3747.6	3894.4	3924.7	3919.5	4125.8	4129.2	4199.4	4216.5	4346.9	4403.3	4400.3	4435.5	4502.1	4459.1	4487.5	4606.6	4597.6	4633.9	4625.7	4504.1	4651.5	4665.7	4710.1	4725.9
0	0	4.5333	0	0	0	17.48	48.077	72.551	118.06	188.77	216.39	289.31	332.85	401.05	476.93	496.07	572.54	604.88	650.6	665.21	814.62	779.94	787.34	815.97	867.29	815.33	955.22	974.88	934.13	863.85	1073	1177.1	1192.5	1223.8	1283.5	1416.8	1446	1574	1638.3	1788.5	1895.4	2096.8	2178.6	2319.3	2419.2	2522.2	2561.5	2616.6	2714.4
6.5728	3.072	1.8889	2.2365	3.6266	0	0	0	3.0599	19.626	44.804	75.013	104.17	129.9	173.42	223.77	271.68	325.87	383.96	459.7	511.5	567.35	615.89	639.48	733.05	810.03	846.16	966.58	1061.4	1185.7	1245.4	1330.3	1456.3	1546	1549.9	1610.9	1703.5	1781.7	1814.9	1923.4	1960.4	2037	2065.3	2096.7	2111.6	2128.8	2141.5	2215.8	2160.3	2205.4
0	0	0	0	0	14.652	35.481	119.57	230.38	379.76	543.75	706.6	975.86	1149.8	1450.8	1699	2023.6	2350.1	2751.4	3010.6	3295.8	3688.9	4002.3	4333.4	4687.8	4916.9	5162	5512.7	5709.5	5900.5	5982.8	6167.2	6457.7	6681.5	6910.5	7172.6	7421.4	7318.9	7486.8	7517.9	7745.8	7678.6	7724.8	7804	7927.3	7768.1	7986.1	7995.3	7916.6	7999.7
5.7187	0	2.1102	1.9622	0.59304	0	0	0	0	7.5584	34.233	53.288	100.69	128.17	140.81	167.13	250.04	327.08	440.06	606.25	773.44	947.23	1163	1276.3	1466.3	1678.7	1915.7	2078	2270.3	2492.5	2718.4	2885.2	3139.5	3477.5	3926.9	4065.1	4399	4847.8	5114.9	5292.2	5563.3	5931.5	6160	6014.8	6505.9	6595.2	6512.3	6708.5	6628	6863.1
0	0.80692	2.5577	0	0	0	9.8554	17.999	50.297	80.635	154.25	205.94	290.04	366.89	438.21	469.93	588.03	667.62	800.33	924.9	1068.7	1179.1	1272.3	1352.3	1501.3	1623.7	1786.9	1835.2	1981.3	1833.4	2032.3	2179.7	2237.1	2369.6	2408	2509.7	2513.4	2687.3	2756.1	2813.7	2886	2947	2887	2978.4	3058.6	3050.4	3138.1	3310	3350.9	3377.6
9.6654	0	0	4.6911	0	0	3.1168	33.808	71.183	122.93	229.97	344.66	440.74	563.3	681.42	789.57	899.37	996.26	1105.7	1203.8	1331.1	1398.6	1543.6	1486.2	1529.4	1492.6	1792.4	1970.9	2094.7	2298.2	2500.9	2538.9	2782.6	2859.7	3201.6	3314.4	3471.4	2553.1	2727.8	2737.4	2775.8	2935.7	3039.4	2896.7	2967.6	3013.2	2996.1	3088.7	3076.1	3030.9
0	0.14681	0	0	0	7.8951	14.095	34.545	68.384	108.47	164.43	225.04	293.43	367.77	464.31	511.44	490.97	502.85	570.39	564.43	573.05	670.52	629.78	697.48	713.3	719.81	789.26	809.05	827.85	816.58	863.22	852.49	817.21	867.87	867.09	865.84	966.86	936.56	1024.2	1056	1127.2	1239.3	1282.8	1479.8	1577.2	1726.9	1802.5	1895.2	1902	1857.7
10.281	0.49003	5.8746	0	0	0	0.33464	34.282	79.47	167.37	248.97	358.64	455.84	554.44	630.55	751.47	765.69	854.69	935.63	982.45	1031.9	1074.5	1070.8	1502.7	1159.7	1194.9	1222.4	1175.6	1192.8	1224.9	1243.6	1224.1	1364.5	1416.9	1456.3	1445	1463.7	1468.2	1478.3	1515.7	1534.8	1623.8	1554	1500.3	1607.2	1579.1	1662.2	1672.6	1498	1500
0	0	2.8376	6.1717	0.5973	0.87199	1.3744	24.335	45.124	80.603	123.87	173.37	204.56	212.8	295.35	371.44	435.56	532	647.33	748.25	859.36	1003.3	1092.2	1176.9	1314.3	1441.7	1533.9	1670	1845.4	1949.3	2088.3	2173.1	2272.3	2357.1	2465.5	2485.9	2652.7	2707.2	2828.7	2858.2	2932.6	3019	3110.1	3139.2	3200	3315.9	3353.2	3350.2	3405.8	3459.6
15.247	4.2557	0	0.24403	0	0	14.038	73.199	149.79	295.97	396.34	495.64	657.42	683.75	843.4	964.24	1076.1	1167.8	1257	1310	1350.1	1412.5	1711	1514.4	1612.4	1641.5	1702.7	1753.8	1836.4	1913.3	1987.2	2058.4	2138.5	2128.8	2299.5	2348.6	2422.1	2482.3	2571	2623	2724.9	2437	2885.3	2623.1	2653.1	2687.3	2709.9	3019.2	2854.6	2791.8
0	0	0	0	1.0531	3.3543	5.2174	1.4325	2.4368	0	0	0	0	0	0	0	37.643	91.744	145.7	267.14	321.82	402.41	475.06	532.98	651.36	744.87	879.68	938.55	981.66	1096.2	1169.3	1214.7	1227.2	1330.5	1386.8	1421.9	1465.1	1535.1	1593.2	1689.1	1712.8	1837.6	1900.5	1894.7	1934	2046.5	2036.4	2097.5	2065.7	2127.9
0.72749	10.328	0	0	0	6.3955	15.474	66.301	158.93	300.09	434	663.3	734.99	909.88	1051.7	1240.8	1357	1503.1	1611.5	1798.8	2008.3	2231.3	2450.8	2527.3	2607	2674.5	2886.8	2854.6	2862	3072.6	3171.8	3197.8	3156.8	3093.5	3317.5	3318.2	3567.6	3594.3	3720.1	3775	3687.8	3760.5	3781.2	3953.8	4042.8	3995.7	4015	4020.9	3959.2	3983.7
0	0	0	20.029	0	17.786	0	0	10.092	22.453	0	0	0	0	0	0	0	0	95.943	173.1	267.02	405.77	533.75	617.56	698.47	809.56	988.6	1098.2	1298.3	1485.6	1688.4	1787.2	1999.8	2198.4	2438.2	2552.2	2741.4	2936.2	3197.6	3429.5	3795.3	3926.5	4256.5	4325.3	4697.6	5000.4	5294.3	5619.1	5452.9	5524.8
0	3.1889	0	0	5.5997	1.5245	0	0.58446	8.7492	5.7112	12.036	19.954	22.527	14.595	37.134	44.428	78.141	128.29	190.47	264.34	335.44	406.99	519.56	564.27	628.71	727.97	805.9	916.97	986.87	1110.5	1190.1	1226.3	1355.2	1394.4	1474.8	1547.3	1647.1	1711.2	1701.8	1730.7	1791.5	1817.5	1834.3	1920.3	1878.2	1939.9	1970	2002.8	2043.2	2071.8
15.904	17.302	0	0	0	0	0	0	1.583	18.689	37.277	42.377	72.104	81.727	116.04	126.16	155.42	198.85	221.45	237.76	278.99	292.01	312.57	332.51	346.8	347.02	355.79	372.8	405.32	415.16	445.9	473.85	480.26	478.22	486.32	480.96	501.26	524.27	553.29	553.08	589.74	598.13	640.31	645.45	654.85	683.93	700.45	709.53	726.43	738.08
20.026	5.8521	0	0	0	0	0	17.044	83.133	123.26	172.08	232.18	279.21	364.25	413.75	476.75	527.98	617.61	688.7	792.87	858.08	948.18	1051.1	1157.7	1212.4	1368.7	1399	1487	1555	1589.1	1761.5	1890.5	1939.3	2079.7	2095.9	2215.6	2381.7	2461.3	2594	2652	2722.3	2861.9	2997.5	3262.7	3190.2	3302.6	3352.8	3381	3485.4	3592.7
23.203	6.0306	1.7922	0	0	0	0	1.2829	4.297	25.785	49.812	87.858	105.54	137.15	184.06	217.83	269.07	301.51	352.15	385.05	420.16	449.88	487.65	473.9	524.47	563.65	625.76	625.17	640.96	655.75	688.67	670.11	707.88	694.15	681.86	688.26	688.26	718.89	725.95	727.16	747.05	769.58	751.66	759.49	770.39	772.38	774.27	758.35	743.66	729.56
3.1502	5.0537	0	0	0	0	17.884	55.356	137.09	214.83	311.72	468.06	604.33	732.31	812.11	956.49	1098.1	1249.9	1450.8	1633	1730.6	1993.4	2186.7	2247	2468.7	2738.1	2874.3	3126.4	3115.1	3569.3	3753.5	4011.7	4110.9	4334	4523.4	4675.9	5045.9	5307.5	5531.3	5681.7	6113.2	6218.9	6499.5	6490.6	6744.9	6934.3	7181.6	7547.1	7302.3	7318.1
0	0	0	0	0	8.3276	11.108	8.8963	15.842	17.937	19.68	19.061	21.198	24.791	33.67	54.288	92.752	133.46	215.39	288.83	377.31	458.16	564.53	655.28	780.61	955.1	1075.9	1253.2	1428.8	1563.5	1722.3	1886	1947.2	1989.5	2132.8	2204.3	2389.8	2294.6	2545.5	2623.8	2906.9	3005.6	3044.3	3147.8	3296.9	3349.9	3509.9	3572.8	3711.7	3701.8
16.99	0	0	0	0	0	0	15.701	28.943	43.483	68.512	94.79	114.91	128.99	163.39	178.33	203.69	244.31	283.26	341.95	409.84	498.66	590.93	668.1	738.01	820.46	905.86	1011.4	1070	1174.2	1250.1	1341.2	1420.9	1467.7	1508.9	1556.7	1628.7	1658.3	1750.6	1750.5	1773.3	1817.7	1857	1864.5	1903.7	1883.5	1953.1	1966.2	1989	2007.7
0	0	0	0	10.465	3.1126	32.251	40.183	71.916	116.19	187.13	285.97	397.82	508.01	603.04	691.59	824.61	950.53	1119.8	1304.5	1449.7	1666.6	1903.2	2059.7	2350.8	2544.3	2727.3	2893.3	3126.7	3265.5	3231.5	3399.8	3478.7	3841.7	4112.7	4180.8	4338.6	4612	4686.6	4821	4867.3	5193.1	5441.6	5322.4	5475.6	5781.5	5790.4	5926.2	6027.3	6158.5
11.622	4.9607	3.0995	5.7361	0	0	0	0	22.278	23.965	57.017	93.67	131.04	165.05	207.57	257.57	307.2	376.4	451.81	502.57	580.22	626.97	705.96	758.17	811.63	878.89	928.8	981.1	1050.9	1158.5	1224.4	1546.4	1437.8	1504.3	1613	1667.8	1815.4	1887.5	2040	2151.6	2246.7	2338.1	2450.7	2540.2	2688.5	2823.6	2896.9	3016.7	3087.7	3156.8
0	0	0	0	4.8554	0	12.796	48.479	115.46	155.49	233.63	307.29	388.74	452.66	533.34	623.89	680.51	750.95	845.79	928.75	985.84	1033	1125.2	1102.2	1211.1	1225.9	1242.6	1305.5	1357.5	1334.1	1401.9	1394.2	1397.1	1413.2	1381.1	1437.1	1415.2	1410.4	1438.5	1474.9	1473.8	1473.2	1494.3	1513.2	1520.8	1524.7	1556.2	1561.7	1488.7	1490
0	0	4.2198	7.619	1.3042	0	13.55	14.456	56.529	76.188	140.45	171.58	227.59	246.21	316.09	334.64	411.13	448.26	531.32	591.78	635.8	663.88	663.1	684.07	758.14	844.36	902.91	1019.8	1106.1	1293.2	1313.5	1542.2	1711.3	1908.3	2128	2408.4	2653.2	2933.9	3163.9	3403.9	3842.3	4036.6	4312.5	4472.7	4765.3	4900.6	5045.8	5204.9	5341.2	5454.4
0	0	0	0	15.047	0	6.4748	34.719	67.611	137.47	226.99	346.41	467.97	517.45	705.79	864.78	1031.7	1146.9	1315.7	1534.2	1676.1	1901.6	2222.7	2371.2	2477.1	2750.3	2957	3009.5	3171.1	3413.7	3551.1	3661.2	3901.4	4044.5	4276.6	4294.1	4474.1	4601.8	4754	4944.5	5075	5144.3	5371.6	5453	5555.8	5918	6177.4	6359.7	6427.1	6510.2
18.987	6.6117	9.7065	0	0	0	0	11.864	24.681	63.256	106.07	178.32	235.78	295.39	360.48	433.37	523.02	609.02	716.45	814.06	912.74	1024.5	1138.8	1169.6	1250.9	1365	1436.7	1514.4	1634.4	1698.2	1761.7	1857.4	1855.2	1923.5	1994.5	2077.9	2112.1	2225.8	2414.2	2515.4	2663.7	2744.3	2932.3	3032.5	3167.4	3260.8	3345.7	3495.6	3615.2	3717.3
0	0	0	11.059	0	6.9076	9.3556	25.754	53.994	97.546	147.14	206.93	277.43	354.58	401.74	467.59	540.21	594.48	702.77	767.56	845.84	924.67	992.79	1039.7	1080.7	1167.3	1230.4	1263	1424.7	1581.4	1678.9	1837	1914.1	2026.8	2188.7	2376.8	2463	2461.9	2756.1	2859.1	3030.1	3276.5	3367.2	3567.1	3611.7	3735.2	3878.1	3852.9	3980.2	4140.2
22.655	9.1733	0	0	0	0	0	11.547	30.548	66.466	103.21	174.66	217.39	266.78	308.15	372.51	460.53	522.21	634.76	727.8	836.33	1018.5	1124	1215.9	1300.1	1393.3	1540.3	1665.3	1788.6	1948.9	2012.3	2024.4	2128	2243.8	2336.5	2369	2541.6	2603.3	2660.4	2647.1	2748	2803.9	2832.9	2843.5	2924.9	2846.3	2844.1	2835.9	2922.3	3013.7
0	0	0	0	0	0	44.889	112.38	220.55	334.38	471.94	619.18	800.64	923.65	1119.5	1263.1	1498.3	1607.7	1866.5	2049.9	2230.9	2418.9	2595.1	2720.3	2775	2865.5	3091.3	3166.8	3309.9	3409.4	3372.5	3498.8	3588.6	3681.8	3812.8	3928.5	4013	4162.4	4268.3	4333.5	4366.2	4581.8	4677.7	4652.9	4758.9	4721.9	4795.6	4879.9	4887.7	4962.1
0	0	0	0	0	8.5133	13.679	22.861	35.017	40.323	57.206	86.46	110.91	134.42	162.37	165.92	199.1	245.55	293.46	348.2	387.84	461.53	507.56	533.27	495.97	544.9	727.69	617.55	670.68	549.1	935.38	1031.7	737.08	1126.9	867.46	1212.4	1365.3	1377.6	1453.5	1527.1	1631.4	1741.1	1741.2	1685.7	1784.5	1967.2	2060.4	2114.8	2149.6	2191
0	0	4.8651	0.51556	10.566	2.0584	11.624	9.9509	0	9.3122	4.0262	0	0.42952	7.8233	19.493	29.184	46.734	99.696	179.21	269.4	309.17	398.61	491.69	559.46	609.32	697.17	798.24	910.81	983.14	1133.7	1236.1	1260.8	1368.7	1470.6	1589.8	1672.4	1780.9	1951.7	2086.4	2286.1	2417.8	2506.8	2625.8	2711.2	2797.3	2875.5	3049.7	3103.6	3234.5	3639.9
0	4.7014	4.1419	10.499	0	0	0	0	31.161	114.53	155.05	273.78	385.56	450.76	393.39	494.93	876.97	814.71	935.34	1421.5	1562.8	1789.9	1837.1	2184.1	2273.1	2550	2677.5	2821.9	2989.6	3147	3355.1	3516.2	3522.6	3656.3	3721	3857.9	3941.3	4044.3	4211.6	4301.8	4465.3	4728.5	4778.8	4863	5012.8	5221.7	5203.7	5334.8	5287.4	5271.9
33.865	0	0	0	0	0.86033	0.15421	31.431	56.758	108.27	158.65	225.49	308.61	390.58	461.97	551.86	630.13	734.47	828.95	927.26	1026.3	1102.3	1224.8	1279.3	1405	1472.9	1556.6	1660.2	1687.5	1804.3	1837.6	1872	1915	1955.5	2014.1	2015.1	2053.4	2106.2	2173.8	2201.4	2214.2	2292.3	2231.9	2305.9	2274.6	2288.7	2245.5	2210.3	2237.8	2230.7
2.0498	7.3336	0	0	3.848	4.2449	7.4445	64.351	141.2	247.74	401.68	552.97	687.25	885.85	948.7	1202.6	1384.5	1590	1866.3	1981.3	2161	2342.2	2410.4	2524.8	2811	2995.5	3020.4	3220	3256.3	3504.8	3812.9	3289.6	3451.8	3591.5	3827.4	3930.5	4075.2	4047.3	4170.6	4240.1	4502.4	4601.1	3629.5	4194.7	4114.5	4301.2	4287.1	4314.5	4145.7	4257.2
0.93414	9.0837	2.6618	6.5064	0	0	0	0	3.769	6.7447	24.677	20.431	44.955	61.95	127.28	133.22	144.65	202.66	266.8	360.25	463.27	575.6	703.17	826.16	912.07	1094	1185.8	1411.3	1642.1	1857.6	1961	2333	2477.7	2645.8	2893.2	3069.4	3228.1	3427	3556.6	3739	3805.3	4008	4062.7	4260.8	4440.9	4461.9	4572	4498.7	4529.8	4622.4
8.6922	0	0	0	0.77211	4.7283	0	13.851	29.253	86.612	174.3	289.48	400.89	542.19	714.57	910.17	1057.4	1250.7	1435.5	1758	2033.5	2225.1	2505.3	2642.8	2855.5	3026.5	3259.9	3487.8	3743.4	3881.7	3991.1	4060.5	3804.2	3768.5	3861.6	4038.1	4164	4407.3	4453.4	4690.2	4836.8	4980.3	5155.7	5244.5	5405.7	5493.2	5399.7	5493.8	5633.3	5715.3
30.223	5.5843	0	0	0	0	0	11.943	21.522	44.064	60.941	75.223	139.81	120.26	149.11	194.36	227.04	279.29	342.56	410.9	494.71	586.05	612.13	675.62	715.21	808.46	872.45	962.55	1047.1	1141.5	1142.8	1123.7	1250.8	1317.5	1355	1464.8	1579.8	1638.3	1693.4	1839.7	1933.3	2061.8	2183.6	2403.3	2406.8	2654.5	2810.4	2866.4	2916.8	3005.1
0	1.5154	0	8.9095	6.751	4.6645	2.5703	0	0.048023	2.2877	28.845	46.922	87.232	109.26	131.51	159.05	221.72	290.21	403.51	500.4	657.48	766.94	879.72	989.21	1119.4	1231.9	1416.3	1559.1	1802.2	1984.8	2177.2	2329.6	2592	2797	2975.2	3174.3	3377.8	3529.1	3751.1	3962.1	4201.3	4450.6	4625.4	4867.1	5057.6	5202.9	5464.9	5527.4	5644.7	5707.9
0	0	0	0.25016	0	1.1324	48.365	104.75	212.04	312.09	430.3	581.81	737.82	846.42	1042.1	1155.1	1291.2	1408	1500.3	1601.2	1689.6	1798.9	1819	1842.7	1910.7	1997.4	2019.4	2120.7	2153.6	2181.4	2198.5	2273.8	2181.8	2323.7	2402.7	2425.2	2497.8	2546.2	2594.4	2681.4	2741.4	2848.4	2825.7	2885.9	2958.3	2965.4	2998.6	3041.9	3076.4	3031
0	0	0	9.236	57.793	66.244	79.451	173.22	232.78	341.36	426.58	571.89	662.75	838.72	961.62	1133.3	1294.9	1513.4	1787.2	1985.2	2094	2453.3	2727.6	2956.8	3207.8	3470	3599	3996.1	4040	4133.3	4288.8	4344.5	4464.3	4392.1	4633.9	4533.9	4549.9	4690.9	4695.3	4738.7	4736.4	4883.4	4904.1	5038.9	5170.6	5274.4	5205.8	5229	5227.8	5477
12.935	2.4985	0	1.2948	0	0.9637	0	0	0	0	0	0	0	0	0	0	16.147	37.004	64.952	133.19	177.43	289.49	338.49	391.64	447.23	495.36	589.1	679.39	747.7	978.23	1089.5	1008.5	1104.6	1213.2	1369.9	1435.9	1600.3	1697.6	1841.5	1871	2068.2	2248.9	2321.4	2469.7	2580.2	2632.8	2694.9	2755.7	2837.2	2864.9
0	0.69799	0	10.05	0.58162	2.009	6.1831	0	0	0	0	0	0	0	0	0	14.026	67.209	148.66	240.94	346.39	461.31	613.86	737.22	858.44	931.2	884.38	989.51	1135.6	1303.4	1392.1	1555.5	1694.5	1786.5	1924.4	2047	2124.7	2141	2280.9	2395.8	2370.4	2513.4	2485.7	3186	2744.8	2717.4	2899.8	2741.8	2882.8	3429.4
0	0	0	0	3.4605	3.5535	25.547	51.821	104.94	164.75	246.9	343.01	432.06	504.29	606.27	655.18	755.9	815.3	861.17	985.35	1065.6	1112.2	1135.3	1176.2	1251.4	1308	1381.3	1435.7	1534.6	1588	1651.9	1697.5	1715.7	1782	1844.2	1969.2	1919.5	1957.5	1973.5	1962.5	2046.9	2072.9	2103.9	2103.6	2114.5	2109.6	2181.4	2190.3	2220.8	2248.5
0	0	0	0	0	15.353	44.178	72.907	133.51	206.47	258.61	351.34	480.96	567.12	577.2	669.37	762.55	839.86	915.5	1006.9	1145.6	1296.7	1390.4	1511.7	1636.8	1741.7	1953.2	2084.1	2214.2	2389.7	2379	2272.5	2364.3	2395.2	2527.8	2601.8	2814.6	2940	3011.8	3124.1	3253.9	3431.9	3382.9	3522.4	3623.2	3768.5	3905.6	4151.5	4209.7	4400.2
33.745	10.96	12.464	0	0	0	0	1.7901	31.607	68.321	128.52	177.01	255.11	287.29	401.08	502.08	559.6	655.49	741.16	846.89	944.05	992.41	1058	1164.4	1260	1378.6	1494.9	1598.7	1754.6	1841.5	1981.8	2067.5	2195.1	2316.2	2410.1	2535	2697.9	2761.5	2988.6	3063.4	3236.4	3307	3512.2	3669	3685.1	3808.8	3909.5	3537.4	3551.7	3628.4
0	1.9638	0	2.1562	0	7.2608	9.9724	2.4002	6.8378	10.628	10.097	7.204	0.94473	0	0	0	10.48	24.162	80.177	103.45	163.04	204.49	229.01	277.26	333.47	398.22	456.15	515.68	586.59	644.96	728.53	810.41	795.62	905.29	969.79	1008.9	1058.2	1114.8	1147.3	1198.7	1283.9	1314.7	1435.9	1409.4	1458.8	1494.2	1518.1	1575.2	1588	1630.3
0.91503	0	0.72265	0	2.3627	0	13.102	22.938	64.777	102.76	170.63	241.58	346.33	431.63	502.2	533.84	596.69	665.66	748.67	804.35	853.27	1002.1	1152.3	1022.6	1060.9	1132.9	1320.8	1382.8	1486.1	1575.8	1678	1914.8	2054.1	2220.6	2285.5	2483	2604	2828.5	2968.3	3027.8	3250.9	3446.6	3602.9	3798.7	3790	3871.9	3905.3	4009.7	4105.7	4086.5
0	0	0	0	6.5649	1.1926	8.7438	42.709	103.8	198.3	304.84	413.78	503.04	624.44	768.96	876.18	998.05	1085.7	1152.8	1262.7	1312.9	1379.6	1446	1480.8	1532.6	1542.7	1628.3	1701.6	1712.4	1784.8	1873.8	1854.7	1837	1925.8	1921	1986	1962	2011.8	2055.9	2075.8	2107.8	2166	2174.2	2195.2	2158	2213	2241.7	2248.8	2271.6	2332.2
7.9405	8.7983	1.4368	0	0	0	3.9724	0	0	0	0	0	4.5894	0	12.195	17.09	47.144	63.561	94.774	135.34	170.33	202.64	245.36	299.63	356.27	453.02	546.14	654.19	720.08	879.32	991.79	1123.8	1245.3	1390.2	1558.3	1738.7	1862.9	2061.2	2290.7	2458.6	2597.9	2801.2	2991.5	3195.2	3380.9	3492.5	3431.6	3490	3556.1	3634.1
0	0	0	0	0	0	35.633	67.426	127.06	218.15	329.04	469.2	590.57	702.83	807.79	957.57	1138	1295.7	1397.2	1639.1	1756.9	1895.6	2017.3	2109.9	2181.4	2390.3	2555.5	2716.9	2943.5	3110.1	3393	3479.5	3680.4	4025.9	4221.7	4747.9	4992.9	5382	5674.5	5966.7	6139.3	6357.2	6747	6446.5	6721.6	6846.7	6966.9	7118.3	7342.9	7440.2
0	0	0	37.714	52.771	0	23.231	0	6.1909	14.535	65.919	51.044	67.332	69.66	81.553	91.415	137.7	185.45	230.55	342.69	405.58	586.4	711.29	797.25	952.26	1049.6	1213.2	1353.4	1538.4	1731.7	1938.4	2030.3	2127.1	2328.7	2569.7	2722.9	2916.6	3135.4	3329.3	3480.3	3771.3	4136.2	4659.6	4769.1	4695.1	4763.7	4805	4898.8	5088.8	5148.7
0	0	0	0	0	32.223	90.074	127.99	222.63	333.25	455.05	566.8	731.76	872.3	1067.5	1192.3	1404.9	1528.3	1770.1	1992.9	2140.9	2071.1	2333.1	2554.9	2781.5	2862.2	2981.5	3059.3	3123.8	3276.9	3352.3	3410.8	3485	3565.8	3617.3	3426.8	3343.3	3529.8	3444.8	3387	3383.3	3395.5	3418.4	3408.8	3446.1	3470.9	3371.8	3469.9	3439.2	3526.2
0	2.8156	0	5.274	0	3.3389	0.013593	0	5.1141	36.077	64.374	90.516	157.91	264.93	235.98	254.2	308.97	347.98	401.33	463.15	544.21	622.65	783.32	720.3	763.22	801.91	823.79	853.04	950.54	1020.8	1096	1224.1	1227.9	1251.3	1278	1378.4	1409.8	1389.2	1465.7	1511.4	1460.1	1489.6	1558.6	1583.6	1682.7	1652.7	1695	1697.8	1724.7	1741.6
0	0	0	0	1.4398	2.4252	5.7713	5.664	5.2274	0	0	0	0	0	0	0	0	0	5.2009	34.719	35.61	49.748	91.86	94.521	125.95	155.15	222.23	240.72	274.79	312.38	351.59	378.48	450.45	461.32	491.08	542.93	569.88	593.81	620.28	620.05	688.22	703.06	717.41	679.34	687.21	727.46	725.05	764.49	776.98	814.66
50.157	36.104	6.76	0	0	0	0	0	0	0	0	0	0	0	0	0	5.4038	18.364	20.844	34.446	33.268	44.754	62.654	62.492	80.617	100.17	115.32	139.43	144.96	161.97	176.3	213.14	231.06	240.35	253.5	264.07	266.32	302.74	329.02	340.94	364.51	396.22	389.08	395.53	404.56	402.34	395.24	398.32	387.31	384.7
0	0	0	0	14.359	0	11.867	9.1707	28.365	28.063	42.151	48.238	50.102	56.409	94.133	106.26	134.68	179.87	216.55	269.79	323.04	364.09	410.52	440.73	477.4	502.44	567.37	564.64	590.16	605.84	654.17	666.25	692.3	731.63	789.79	819.77	887.86	949.1	1003.1	1064.2	1166.3	1231.1	1318.7	1371.3	1404.1	1405.6	1492.9	1547.7	1642.7	1619.1
18.645	13.521	6.1868	0	0	0	0	30.134	114.57	248.12	394.62	601.63	865.73	1095.1	1152.3	1520.1	1759	1941.1	2181.9	2336.6	2566.7	2550.4	2883.5	2954.7	2845.5	2963.4	2970.7	3448.6	3378	3179	3236.4	3498.8	3379.6	3402.6	3480.1	3453.1	3149.5	3136	3062.4	3088.5	3066.6	3059	3067.4	3068.3	3135.6	3156	3158.4	3064.2	3029.2	3033.9
0	0	0	0	0	10.563	21.145	43.896	86.603	144.06	222.44	284.76	390.73	458.76	544.07	657.64	743.39	882.21	986.57	1163.6	1249	1321.6	1397.4	1515.5	1595.2	1715.7	1815.3	1895.1	1901.4	2002.8	2022.4	2076.8	2115.6	2120.5	2212.8	2274.3	2343.3	2344.3	2406.4	2459.5	2471.8	2529.3	2578	2652	2676.2	2715.7	2632	2656.2	2695.2	2676.3
37.109	3.5218	0	0	0	0	0	0.0059629	24.28	55.03	106.84	150.97	175.26	250.51	234.45	321.49	364	481.53	569.24	673.88	825.44	944.87	1094.2	1190.5	1325.4	1513.5	1563.5	1781.6	1887	2094.2	2159.9	2261	2337.5	2327.9	2434.6	2543.1	2685.6	2822.9	2889.6	3048	3177.4	3287	3483.3	3614.1	3636.7	3798.3	3869	3968.9	4137.8	4174.4
0	0	2.2081	10.625	0.88214	0	3.8135	21.704	75.188	173.54	258.03	404.91	604.67	757.23	832.76	1233.7	1501.7	1786.8	2020.1	1954.4	1671.3	2635.4	2815	2018.2	2110.1	2057	2697.7	2953.3	2934.9	3723.3	3457.3	3277.6	4088.5	4294.5	4466	4520.5	4613.6	4740.4	4594.8	5516.6	5955.1	5776.1	5734.7	5926.3	6028.9	6049.5	5268.2	6425.5	5506	5618.4
0	0	0	0	0	4.2581	19.924	53.621	107.42	216.85	334.43	433.05	588.05	721.87	832.21	1004.7	1199.8	1350.8	1520	1665.1	1846.7	2144.3	2335.6	2465.7	2618.1	2775.8	2859	2979.3	3101.8	3172.8	3266.3	3380.4	3435.8	3570.7	3671.8	3716	3829.8	3850.1	3894.8	3900.9	4005	4030.5	4031	3976	4062.7	4006.7	4122.9	4159.1	4123	4159.4
0	0	0	0.095067	15.099	0	6.449	0	0	0	0	0	0	0	0	0	0	0	0	16.923	53.05	74.05	107.5	108.31	137.38	178.41	200.36	220.21	244.61	284.43	303.82	322.86	332.6	356.13	377.51	404.67	443.07	477.66	517.73	555.23	575.92	640.7	644.95	699.43	739.99	760.3	769.36	811.57	874.68	911.19
0	0	1.9611	7.6743	12.65	0	6.5097	0	0	0	0	0	0	0	0	0	0	0	10.872	66.783	120.03	139.53	225.93	247.4	307.43	374.87	437.78	486.02	458.36	500.64	578.03	621.28	724.42	842.82	858.77	921.69	934.54	1001.4	975.15	1145.5	1000.7	993.99	984.11	894.55	981.13	1017.5	1106.4	1112.3	990.68	976.51
0	0	0	8.9699	3.976	1.7106	1.5659	5.7364	6.5924	10.72	12.727	7.7895	8.9594	7.1687	19.944	13.269	27.468	43.856	67.649	95.99	127.26	166.35	220.12	249	311.65	363.97	416.5	503.03	562.18	633.5	714.62	849.71	801.36	899.79	965.85	1047.6	1146.8	1235.6	1341.4	1395	1513	1639.2	1773.1	1844.5	1956.7	1988.7	2060.9	2098.5	2173.7	2266.4
10.351	10.438	0	0	0	0	15.684	39.045	103.8	166.36	231.68	324.58	437.27	547.41	635.41	733.98	903.2	1021.7	1145.5	1296.2	1395	1548.6	1670.6	1738.3	1895.5	2038.7	2212	2293.6	2382.1	2492.1	2559.7	2601.2	2697.2	2779.8	2864.5	2913.8	2985.1	3143.6	3147.4	3282	3387.4	3291.8	3467.7	3463.3	3532.2	3516	3523.4	3588	3623.8	3521
9.9754	3.4301	0	0	0	0	1.8601	18.605	45.863	79.767	135.51	185.23	261.19	372.39	391.27	423.38	421.59	673.14	763.26	852.14	848.13	893.24	952.51	1036.4	1187.3	1476.2	1610.4	1703.1	1741.5	1896.7	1968.5	2031.4	2227.9	2313	2448.9	2608.5	2730.4	2879.2	2917.6	3136.6	3265.8	3463	3503	2754.8	3408.9	3428.9	3642.3	3804.7	3896.4	4010.3
32.012	14.385	0	0	0	0	0	0	0	0	4.3296	22.009	34.822	57.881	72.551	89.852	108.02	185.98	241.65	292.66	336.62	439.93	599.96	759.35	932.78	1075.6	1255.1	1437.3	1660.5	1924.8	2178.7	2362.3	2636.1	2932.9	3228.7	3518.2	3731.5	3884.2	4081.7	4332.8	4412.5	4592.9	4739.2	4834.6	4918.3	4742.5	4952.6	5000.2	5315.3	5422.3
0	0	0	0	0	15.318	26.449	40.239	56.92	61.672	80.545	83.378	108.81	118.52	128.54	138.32	170.23	200.85	238.19	295.41	318.45	371.2	409.7	455.75	506.72	554.56	632.99	693.75	743.32	829	847.38	893.57	949.98	1016.4	1087.1	1141	1177.3	1221.6	1257.8	1348.7	1380.8	1432.1	1508	1533.5	1549.2	1577.1	1580.6	1565.8	1619	1654.9
0	0	0	47.794	108.89	91.324	128.55	247.33	340.34	465.74	602.29	758.84	956.51	1052.7	1205.1	1525.1	1612.9	1699	1888.3	1944.9	2155.3	2324.1	2302.5	2395.1	2509.2	2598	2686	2936.2	3062.7	3210.5	3435.9	3534.3	3874.4	4075.8	4237.5	4375.5	4577	4725.7	5071	5156.3	5377.2	5471.4	5531.7	5817.6	5747.5	6026.7	6528.4	6528.3	6408.5	6719.2
0	0	0	4.5553	0	4.2183	22.953	35.448	72.017	148.57	213.42	295.12	373.41	475.09	553.46	645.98	712.05	831.72	932	1029.6	1141.2	1277.1	1352	1402.4	1491.1	1579.8	1569.9	1594.1	1683.9	1683.5	1716.9	1887.7	1893.3	1989.6	2035.2	2090.1	2148	2062.7	2164.2	2113.4	2144.7	2204.7	2193.2	2234.3	2271.4	2201.5	2218.4	2167.4	2172.7	2130
0	0	2.8743	0.23981	0	0	11.311	33.112	83.599	150.55	258.72	387.36	557.54	705.26	816.8	1020.9	1158.7	1331.8	1492.8	1659.8	1744	2016.1	2161.5	2212.6	2394.9	2674	2873.1	3105.2	3143.1	3324.4	3303.1	3268.3	3530.2	3548.5	3662.2	3762	3805.9	4054.7	4202	4303	4519.2	4602.8	4881.3	4863.9	5036.1	5223.7	5418.1	5618.2	5719.3	6153.9
0	0	0	0	0.42617	0	15.311	58.014	155.23	277.04	424.13	608.16	824.16	1119	1219.4	1390.6	1566.4	1750.7	1931.3	2135.2	2317.1	2519.3	2769.3	2775.7	2950.6	3084.8	3321.1	3472.8	3684.3	3806.4	4084.4	4146.9	4325.7	4489.6	4620.5	4811.6	5179.1	5241	5567.4	5711.7	5778.5	6041.1	6212.1	6322.4	6319.4	6473.1	6618	6669.1	6759.2	6807.4
0	0.68162	0	3.4836	0.6714	3.4967	10.395	1.667	9.8026	52.675	108.81	179.32	247.74	361.28	440.79	591.39	668.41	824.16	1004.9	1165.4	1365.9	1576.8	1708.1	1904.9	1971	2156.6	2222	2425.7	2581.3	2771.9	2936.4	3052.2	3222.9	3364.2	3457.5	3608.3	3767.5	3829	3890.3	3956.1	4060.3	4156	4262.8	4328.5	4415	4468.1	4654.9	4452.3	4527	4469.5
18.851	0	0	0	8.846	4.7778	12.601	60.79	105.37	129.61	206.92	232.11	299.49	346.35	400.43	406.47	517.65	545.89	582.68	657.26	713.8	733.71	761.53	801.2	768.13	987.42	873.27	953.69	1063.5	1150	1253	1248.4	1376.6	1422.7	1497.4	1656.8	1832.2	1923.2	1865.2	1967.2	2144.5	2222.8	2354.9	2535.4	2502.8	2672.5	2744	2822.4	2966.2	3054.8
1.7009	3.9483	0	0	0	0	25.394	74.384	146.2	224.96	334.16	403.82	532.48	620.19	729.13	811.27	939.51	1100.1	1200.1	1369.9	1537.1	1674.3	1738.8	1844.3	1945.6	2053	2119	2247.4	2349.3	2419.5	2477.5	2521.4	2506.7	2582.4	2612.9	2664.9	2735.9	2699.9	2738.8	2677.2	2652.1	2713.4	2672	2719.4	2666.6	2654.6	2629.4	2674.9	2725.2	2754
0	0	0	16.659	33.95	51.868	60.11	104.54	90.174	146.52	149.32	188.82	183.83	309.19	398.28	462.51	508.32	614.24	758.8	875.68	1019.2	1138	1199.8	1317.6	1395.7	1527.5	1627.7	1717.1	1817.7	1894.3	1944.6	1970.5	2101.2	2134.5	2289.6	2355	2348.4	2390.3	2433.9	2503.3	2551.4	2616	2637.8	2691.4	2669.5	2680.7	2698.3	2731.4	2696.2	2737.4
28.721	7.2906	0	0	0	0	0	0	62.372	129.78	267.15	386.38	537.75	709.22	862.54	1052.8	1177.2	1406.7	1492.4	1648.6	1769	1842.2	2089.1	2092	2263.4	2508.9	2577.9	2777	2766.1	2814.4	2947.6	2952.1	2971.8	3084.7	3224.7	3505	3447.5	3598.3	3836	3921.9	3967	4310.2	4308.4	4751.4	4692.7	4736.1	4862.3	4957.3	5115.1	5099
0	0	0.01275	0	0	0	18.662	58.423	119.79	203.99	320.53	431.5	583.02	692.13	862.08	966.88	1116.7	1251.2	1429.9	1594.2	1791.6	1988	2141.4	2304.2	2507.2	2709.2	2863.5	3027.2	3248.9	3482.2	3701.7	3839	4097.2	4296.1	4374.1	4599.5	4618.4	4732.3	4716	4761.1	4736.7	4812.9	4807.2	4771.8	4857.7	5247.8	5148.3	5257.2	5222.1	5230
30.412	8.9557	13.512	0	4.4148	1.1145	0	0	0	0	0	0	0	14.886	47.19	92.759	151.41	217.68	265.06	313.51	414.55	486.14	558.02	608.93	637.41	745.13	833.04	849.86	960.09	973.23	1075.1	1125.8	1215.2	1170.9	1246.5	1232.8	1326.1	1395.6	1364.9	1344	1390.4	1379.3	1436.3	1421.5	1437.3	1394.8	1459.2	1459.7	1447.6	1465.4
0	0	0	0	1.3946	2.4857	15.526	52.788	152.2	273.22	508.68	746.86	1010.8	1302.9	1602	1867.6	2141.8	2369.3	2734	2967	3267.9	3380.8	3692.6	3738.9	4089.4	4140	4316.4	4599.2	4504.9	4663.8	4867.4	4819.9	4778.8	5129.6	5128.7	5153.1	5320.5	5536.1	5476.1	5544	5918.3	5750.1	6035.6	6252.7	6194.3	6143	6143.5	6310.8	6527.7	6523.5
5.1576	6.8243	0	0	0	0	18.043	25.218	81.764	140.75	231.22	359.58	480.94	630.3	785.73	795.88	979.3	1112.8	1217.1	1434.1	1562.7	1721.4	2209.5	2016.8	2204.7	2375	2541.7	2682	2882.4	3586.8	3714.8	3828	3658.4	3887.6	4030.4	4166.7	4337.9	4400.7	4585.1	4708.7	4795.7	4850.3	5011.2	5094.3	5177.9	5248.6	5358.7	5481.7	5368.7	5456.9
0	0	1.3471	0	0	5.5176	13.19	57.014	114.46	202.83	284.95	397.77	521.93	596.38	699.69	747.15	984.35	852.03	977.52	1117.1	1306.2	1466.5	1552.9	1643.7	1779.4	1824.7	1884.2	1653.4	1726.9	1830.7	1919.1	1984.1	1966.6	2116.9	2104	2135.9	2203.1	2259	2380.2	2423.7	2518.9	2613	2739.2	2777	2851	2848.7	3063.5	3042.8	3133.8	3209.8
16.497	5.0411	12.339	0	0	0	0	34.158	79.977	150.88	264.08	383.67	521.1	605.63	743.2	870.01	955.77	1107.3	1184.6	1254.2	1313	1420.1	1488.1	1498	1585.1	1647.4	1693.2	1779.2	1750	1763.5	1814	1859.1	1882.1	1862.6	1877.6	1886.7	1871.4	1929	1949	1924.3	1918	1932.5	1916.9	1907.7	1843.2	1761.5	1737.2	1779.5	1762.3	1773.3
0	11.289	6.85	8.5422	0	0	0.86073	0	14.109	69.003	135.3	198.82	215.09	308.29	342.01	424.49	537.84	622.02	800.71	824.82	1084.9	1264.6	1387.7	1532.5	1705.4	1846.2	1980.4	2092.9	2271	2304.8	2470.2	3128.5	2661.3	2742.9	2911.8	2947.6	3073.4	3205.4	3359	3421.3	3607.1	3777.8	3755.7	3823.6	3941.3	4103.8	4041.9	4196.9	4313.4	4381.5
2.596	7.1379	4.1613	0	0	0	0	16.353	35.699	75.272	97.111	129.98	183.24	236.9	270.09	332.56	369.06	443.3	518.97	606.73	753.29	894.45	1026.5	1054.9	1173	1282.3	1395.7	1568.1	1689	1842.5	2007.2	2117.5	2216	2382.4	2490.6	2624	2798.4	3024.9	3217.1	3399.2	3691.6	3928.7	4161.6	4346.7	4622.7	4709	4853.9	5123.2	5244.8	5296.7
0	2.9652	5.4921	0	0	0.25997	3.5978	9.7546	24.138	50.946	97.322	118.24	144.29	193.39	232.08	259.46	305.37	341.09	404.98	456.99	508.93	674.95	596.84	648.43	684.92	716.98	806	842.1	912.72	962.71	1063.4	1344	1090.9	1161.4	1242	1278.5	1366.4	1404	1540	1613.2	1628.9	1684.3	1792.7	1820.7	1861.4	1826	1945.3	1969.6	2009.5	2035.9
0	0.7444	0	2.9448	0	6.0766	4.7601	6.0359	1.5213	17.89	0	0	0	1.4764	27.799	24.914	50.547	82.083	130.88	200.24	264.96	393.02	426.93	538.99	670.87	755.16	918.5	1121.3	1252.7	1495	1503.9	1659.6	2023.1	2187.2	2429.8	2615.3	2890.3	3261.5	3529	3655.5	3929.1	4189.6	4146.8	4478.7	4573.3	4540.8	4898.7	5016.4	5129.1	5355.6
13.918	9.7602	0	0	0	0	10.078	46.004	96.568	175.23	267.17	379.56	511.71	708.58	740.42	889.29	983.02	1123.3	1284.5	1317.7	1468.7	1658.4	1854.1	1911.9	1796.8	1942.6	2104	2140.2	2324.6	2410.6	3538.2	3466.7	2903	3079.5	3167.6	3046	3237.5	3318.7	3360.6	3317.2	3370.1	3401.2	3439.3	3335.6	3461.6	3516.3	3485.8	3511.4	3473.3	3458.7
0	5.0831	2.9234	4.1171	0	0	8.0608	32.226	75.653	118.74	186.74	278.07	354.06	478.35	549.65	632.99	704.54	805.13	872.21	901.96	923.57	995.87	1023	1083.7	1094.8	1099.7	1165.6	1226.6	1258.6	1280.3	1351.8	1374.2	1402.1	1462.7	1588.2	1587.1	1718.5	1679	1749.4	1793.5	1748.3	1798.2	1825.6	1788.1	1837	1902.7	2010.5	2054.9	2129.8	2185.4
0	5.3501	0	0	1.5279	4.2046	13.35	6.6651	5.0296	3.5239	19.986	33.752	54.293	74.329	104.42	127.98	148.96	195.65	293.04	337.4	420.49	528.84	596.75	696.52	822.86	862.36	977.25	1073	1210.9	1284.8	1370	1481.9	1502.8	1620	1671.8	1720.7	1791.7	1794.7	1834.7	1904.3	1942.1	1998.6	1935.6	1924.5	1972.5	2062.5	2084.6	2122.1	2150.7	2228.8
0	0	0	0.71101	6.3962	11.883	9.5775	0	0	0	54.533	63.304	86.371	90.163	132.45	116.62	243.38	243.58	339.55	521.18	611.21	703.03	801.24	892.21	1017.6	1137.8	1235.1	1383.5	1537.8	1683.2	1873.6	1955	2004.8	2167.9	2257.9	2399.6	2509.6	2658.6	2810.8	3033	3069.8	3321.7	3502.6	3557.1	3650.5	3709.5	4004.4	4140.7	4172.5	4193.5
0	0	3.6446	2.2326	3.5167	0	2.707	0	9.9286	12.266	25.102	22.64	37.803	41.585	43.035	72.484	88.647	131.16	202.53	295.14	366.14	480.33	589.92	660.1	805.48	809.85	932.99	1037.6	1238	1637.5	1875	2070.1	2248.4	2587	2761	2875.4	3261.6	3333.2	3545.5	3744.3	3713	4104.5	4299.8	4493	4661.3	4687.5	4665.1	4783.9	4767.5	4865.2
0	0	0	0	8.6301	55.724	72.361	128.16	162.31	174.46	210.67	262.84	294.78	322.62	348.59	387.25	396.42	418.32	426.91	441.11	450.75	440.39	471.11	456.82	498.06	504.12	516.23	516.36	559.52	612.13	649.89	660.81	708.02	749.5	812.29	857.22	917.5	979.1	1036.9	1028.2	1031.8	1093.3	1095.5	1147.5	1117.9	1109.1	1130.7	1133.5	1158.5	1190.1
1.4079	2.3995	5.3402	3.7001	0	0	0	0	2.4892	3.8391	12.573	17.824	34.374	62.294	86.588	108.58	180.8	218.06	291.32	357.69	473.68	584.08	780.49	815.77	868.5	1049.7	1146.9	1340.8	1500.2	1721.9	1901.5	2069	2246.1	2404.9	2593.9	2762.3	3006	3133	3340.7	3477.4	3614.5	3777.6	3961	4202.3	4471.7	4516.5	4684.9	4615.2	4597.2	4743.3
14.271	15.205	25.39	0	0	0	0	23.007	63.138	159.79	256.14	428.92	604.29	607.53	854.49	1019.8	1115.3	1332.7	1583.5	1728.6	1890.3	2080.8	2293.7	2406.5	2407.9	2556.3	2775.9	2850.9	3019.1	3026.5	3061.4	3017	3053.7	3122.2	3072.2	3133.7	3389.6	3594	3616.5	3640.1	3718.3	3784.5	3742.2	3786.7	3775.6	3770.5	3641.4	3601.4	3688.1	3639.7
20.043	8.9891	0.84357	0	0	0	0	31.904	103.39	185.33	280.94	448.11	566.74	709.17	889.34	993.95	1099.7	1267.6	1428.9	1555.1	1596.4	1939.4	1821.9	1875.9	1888.5	1892.3	1966	2062	2108.3	2187.7	2258.9	2258.8	2351.2	2407.3	2534.1	2541	2632.8	2740.7	2803.5	2860.4	2948.8	3002.3	3136.7	3205.7	3259.9	3220.1	3270.2	3435.3	3544.1	3638.8
0	7.8066	0	0	0	7.4765	10.1	23.844	94.458	142.19	209.22	291.47	403.15	492.78	583.64	697.93	825.25	983.28	1090.4	1189.8	1376.1	1537.3	1667.7	1821.9	1995.8	2156.4	2326.3	2454.6	2476.5	2518.4	2553.8	2587.8	2634.3	2627.7	2765.1	2820	2846.8	2948.1	3054.9	3230.3	3279.5	3521.3	3600.9	3725.6	3782.1	3892.2	3912.8	4061	4098.5	4354.9
0	0	0	0	0	10.458	29.232	49.755	99.041	149.62	233.56	309.99	386.39	493.94	609.8	691.08	760.7	836.02	916.31	1042.6	1062.6	1148.2	1152.8	1269.5	1299.4	1317.9	1397.7	1431.8	1477	1519.8	1567.6	1590.6	1664.2	1702.7	1729.5	1846.1	1847.5	1870.3	1857.5	1851.6	1863.5	1861.8	1851	1848.7	1856.9	1840.2	1855.7	1882.2	1866.7	1847.8
25.214	0	0	0	0	4.0202	22.31	57.037	97.891	140.42	179.07	223.69	287.54	341.75	394.54	475.66	531.21	605.46	649.85	739.16	746.33	809.8	864.5	957.8	1011.3	1084.2	1198	1273	1380.8	1523.3	1646.5	1751.9	1841.8	1975.7	2082.8	2165.4	2304.4	2472.6	2671	2838.3	3000.7	3123.9	3188.6	3373.3	3406.3	3631.9	3657.5	3778.8	3892.4	3976.3
14.257	11.463	7.603	0	0	0	0.88844	32.353	55.799	95.695	154.74	202.53	266.34	316.49	364.93	457.35	546.24	690.12	851.85	1010.8	1172.7	1348.4	1463.8	1608.5	1782.3	1971.1	2111.7	2204.3	2395.5	2450.3	2547.1	2644.8	2737.4	2914.5	3024.4	3151.7	3205.9	3300.2	3384.7	3492.2	3588.2	3687.6	3715.8	3771.5	3895.3	3993	4049.1	4151.8	4097.8	4109.7
4.7061	1.9463	0.60215	0	0	0	4.9499	8.6651	42.754	105.4	191.03	283.1	340.99	457.39	536.38	567.51	709.12	776.7	863.24	978.93	1070	1162.6	1285.6	1331.6	1415.6	1493.7	1569.4	1600.5	1694.4	1724.4	1831.3	1886.6	2005.5	1958.3	2039.9	2066.4	2108.7	2314.1	2341.4	2493.3	2501.7	2479	2627.3	2513	2579.1	2639	2691.2	2777	2663.1	2654.3
0	4.3019	7.6522	1.7238	1.8585	0	1.0047	7.9231	7.9812	26.304	52.882	78.467	126.71	155.5	161.65	174.74	173.61	220.44	269.78	348.17	413.59	425.31	487.79	529.72	595.89	661.57	757.63	910.05	995.79	1126	1225.8	1369.8	1493.1	1643.4	1848.7	1955.5	2121.3	2385.7	2520	2711.5	2841.5	3315.2	3508.4	3898.3	3700	3869.7	3976.2	4080.7	3988.6	4130.5
5.8764	2.6389	0	0	0	0.56328	10.872	19.678	46.4	80.892	136.89	187.77	256.06	320.08	377.26	455	555.28	633.04	725.15	826.38	911.72	1030.2	1108.8	1188.7	1290.2	1373.7	1503.2	1573.2	1626.7	1720.8	1756	1842.4	1862.2	1950.8	2067.1	2088.7	2156.8	2211.5	2262.2	2325.8	2376.9	2422.6	2508.9	2560.4	2584.1	2596.6	2630.6	2702.7	2726.4	2737.8
0	0	0	0	0	4.908	9.6101	12.705	23.745	42.879	77.888	105.22	148.22	203.67	232.43	261.97	336.11	391.74	481.14	560.15	643.55	726.6	812.45	824.57	935.29	962.24	1030.2	1105.6	1203.9	1274.6	1360	1449.6	1518.7	1639.6	1745.3	1798.1	1950.4	1986.2	2137.5	2259.2	2355	2447.1	2522.6	2580.3	2699.1	2795.6	2870.6	2993.9	3060	3137.8
0	6.1328	1.6172	0	0	0.9204	9.8681	9.5462	13.179	19.275	26.37	23.091	38.096	53.827	78.102	139.54	228.42	324.92	439.79	566.61	711.93	893.54	1050.1	1221.2	1378.3	1543.5	1770.7	1967.2	2227.2	2424.4	2612.2	2817.5	2945	3249.7	3481	3710.1	3980.8	4125.8	4368	4471	4657.7	4895.2	5097	5100.9	5429.8	5502.4	5800.7	5895.5	6130.9	6220.9
0	0.50653	0.33833	0	0	9.5886	13.872	28.955	35.536	65.689	104.22	129.1	184.31	214.86	191.7	329.6	376.39	419.24	475.41	537.85	607.77	672.83	737.31	771.39	814.27	860.1	971.62	1057.3	1116.8	1188.1	1133.6	1245.7	1215.1	1275.6	1349.6	1335.2	1380.8	1403.7	1416.4	1428.2	1474.7	1472.6	1413.4	1415.9	1453.3	1486.5	1518.2	1530.9	1566.7	1589.4
7.3418	0	0	0	0	5.442	13.681	83.597	186.57	341.86	538.99	749.96	987.15	1208.8	1470.9	1720.1	2072.9	2330.2	2605.6	2909.8	3159.5	3451.5	3770.5	3919.8	4227.1	4371.5	4733.3	5027.5	5167.3	5435.4	5560.5	5663.6	5735.3	5997.9	6020.9	6159.7	6334.4	6391	6610.5	6677.8	6841.9	6864	6900	6900.1	7142.5	7131.4	7150	7236	7019.2	7239.3
7.8314	4.3817	0	0	0	0	2.6369	1.6639	9.1225	9.0161	26.69	28.613	37.02	56.86	93.803	114.85	126.51	162.14	193.36	229.31	296.44	320.73	374.71	452.25	553.39	638.23	778.93	862.99	962.43	1102.8	1222.3	1383.4	1491.4	1602.1	1773.1	1874.9	1984.1	2005.3	2141.6	2279.1	2381.4	2494.9	2430.7	2462.6	2605.4	2699	2769.2	2851.4	2904	3044.1
0	0	0	0	1.9038	18.709	23.64	46.54	59.863	96.8	126.23	152.1	194.19	228.61	258.56	288.67	332.87	366.48	418.89	463.12	528.92	587.91	656.98	729.23	793.96	850.11	976.69	1040.5	1189	1289.5	1378.3	1491.4	1580.3	1707.2	1782.8	1858.3	2015.2	2001.2	2139.6	2190.4	2284.8	2329.3	2295	2356.3	2417.9	2513.6	2554.1	2621.1	2624.7	2690.3
0	0	38.247	0	0	3.2187	103.07	123.2	250.94	255.92	397.27	464.28	673	701.24	762.22	923.24	1001.4	1140.4	1217.6	1231.9	1349	1426.4	1553.2	1588.1	1649.1	1777.3	1862.3	1954.8	1996.3	2010.7	2033.6	2105.6	2197.3	2199.4	2227.7	2186.6	2261.5	2444.3	2418	2456.1	2584	2726.7	2612.3	2694.3	2870.2	2844.5	2944.1	2978.8	2956.1	3011.9
0	0	0	2.2803	0	0	27.46	117.94	234.24	403.3	575.72	820.86	1007.5	1243.5	1464.6	1708.7	1923.7	2139.3	2372	2561.4	2763.7	2923.5	3097.4	3154.1	3201.8	3338.7	3425.1	3512.7	3707.9	3768.9	3809.1	3877.7	3858.9	4053.7	4068.1	4078.7	4297.5	4481.9	4611.9	4607.3	4693.9	4742	4762.3	4850	4872.9	4912.2	4965.6	5022.2	5055	5083.4
27.164	9.2826	0	0	0	0	0	54.283	135.54	234.16	340.65	477.74	604.72	732.7	878.33	1057.2	1182.8	1363.1	1492.5	1672.1	1813.5	1952.7	2048.3	2229.4	2455.1	2498.6	2644.7	2705.8	2835.8	2890.5	2907.5	2908	2966	3024.5	3070.2	3143.3	3258.7	3327.1	3417.5	3412.2	3422.9	3455.6	3589.5	3565.8	3629.4	3567.3	3797.7	3926.4	3900.9	3994.8
0	0	0	1.5925	7.0862	19.546	39.028	106.54	208.34	373.72	522.78	545.36	695.09	874.69	956.66	1122.8	1240	1419.2	1569.3	1619.7	1734.5	1917.2	2159.9	2178	2226.5	2318.6	2341.7	2510.8	2603.7	2620.9	2688.5	2853.9	2845.5	2906.8	2865.3	3075.4	3277.5	3199.7	3300.7	3395	3409	3588.2	3878.2	3814.4	3886.8	3833.9	3826.8	3771	3678.8	3755.7
0	0	0	0	0	13.807	23.315	39.69	59.35	112.19	198.74	250.66	244.54	360.56	438.15	513.28	648.52	772.42	1023.4	1123.7	1460.9	1660.2	1789.4	1912.5	2083.1	2262.3	2461.1	2601.7	2711.5	2905.6	2888.8	2960.2	2934.3	3139.8	3183.5	3240.5	3345.6	3354.6	3449.9	3456.9	3464.9	3499.2	3405.4	3416	3405.6	3480.5	3472.5	3551.6	3523.2	3520.8
5.3734	0	0	0	0	17.834	49.298	126.49	259.02	446	701.58	989.93	1232.3	1503.5	1575.7	1936.1	2229.7	2393.2	2751.8	3150.8	3198.5	3532.7	3895	3978.6	4252.7	4394.7	4702.3	4873.4	5292.7	5405.4	5676.3	5981.2	6287.2	6501.9	6686.7	7032.6	7337.7	7393.4	7530.4	7574.4	7832.6	8277.2	8207.9	8482.1	8629.3	8703.1	8934.2	9061.9	8915.3	9008.3
0.2873	5.6978	0.60023	0	0	0	4.8959	36.194	84.973	162.65	266.25	393.24	366.37	450.29	505.46	630.89	734.03	861.14	973.35	1100.2	1168.1	1340	1577	1631.7	1847.6	1970.9	2147.6	2342.7	2481	2655.6	2877.7	3063.5	3347.8	3438.1	3474.2	3454	3581.6	3778.2	3994.7	4200.6	4290.3	4483	4584.3	4637.7	4918.4	5103.7	5136.9	5345.7	5235.7	5398.5
0	0	0	0	37.777	99.669	155.75	195.8	307.74	448.16	597.87	751.38	746.68	840.84	940.01	1071.9	1161.8	1306.1	1493.8	1505.1	1753	1874.4	1962.9	2110.1	2171.8	2333.8	2443.9	2640.4	2701.3	2644.7	3129.7	3248.3	3494.6	3687.1	3800.1	3954.9	3955.4	3966.4	4062	4147.1	4861.4	4936.3	5071.4	5206.5	5208.3	5167.8	5218.2	5199.4	5144.9	5187.3
0	0	0	0	5.643	3.7053	8.2346	24.448	59.679	99.964	168.1	246.64	318.95	406.63	485.05	565.1	679.08	741.72	868.22	974.56	1006.9	1099	1165.2	1228.2	1318.4	1399.3	1412.8	1523	1560.6	1618.2	1700.9	1667.1	1698	1753.2	1741.5	1792.9	1797.5	1809.1	1774	1844.7	1835.4	1913.4	1887	1917.5	1916.6	1938.6	1934.2	1969.8	1962.9	1945.3
0	4.4813	4.6737	10.912	5.3727	0	0	0	6.2417	37.184	59.746	84.381	131.06	155.21	192.29	221.55	230.78	276.75	322.9	384.72	447.14	512.41	560.66	591.76	616.45	645.64	716.16	811.4	956.21	1081.6	1247.1	1376.3	1470.8	1712.9	1832	1948.9	2055.8	2068.6	2265.9	2293.7	2408.3	2503.8	2584.9	2656.8	2737.6	2674.4	2789.5	2753.3	2753.8	2809
0	0	0	4.8486	8.8464	4.5688	36.364	56.511	76.324	87.534	139.29	197.42	277.28	373.89	459.45	548.81	714.8	869.18	1057.7	1264.7	1501.8	1740.7	1912.8	2092.8	2277.9	2502.6	2758.6	3094.4	3286.1	3493.3	3758.5	4009.5	4293.1	4436.9	4715	4969.9	5100.9	5387.6	5621	5852.1	6001.5	6130.2	6474.7	6556.8	6972.9	6878.6	6955.3	6957.7	6965.1	6941.4
0	0	0	1.4626	3.7408	9.3398	24.144	42.095	106.04	204.49	303.51	422.27	549.36	665.16	825.46	928.11	971.84	1254.6	1236.4	1366.3	1560.6	1733.8	1936.7	1965.1	2066.8	2225.4	2191.2	2312.2	2405	2473	2569.4	2619.3	2732.5	2724.5	2785.2	2842.2	2891.6	2973.2	3004.5	3059.9	3130.3	3241.1	3243.5	3310.8	3387.6	3476.4	3540.2	3634.9	3627.7	3624
5.3719	9.9612	0	0	0	0	0.29351	0	0	0	3.3953	0	9.1125	9.8607	8.048	10.221	28.373	36.206	48.422	74.95	101.59	118.39	147.17	177.51	215.58	242.15	309.55	361.85	405.87	500.43	551.51	630.71	718.02	815.17	896.2	986.45	1057.1	1130.6	1241.3	1331.3	1057.7	1549.5	1626.6	1653.9	1751.8	1845.1	1797.5	1892.4	1898.2	2006.8
17.067	9.4648	0	0	0	0	0.68222	40.66	93.939	182.82	285.51	418.46	538.36	637.05	773.33	945.44	1055.8	1227.6	1377	1550.9	1640.7	1839.9	1968.8	2137.8	2278.5	2419.2	2512.9	2617.6	2671.8	2807.3	2929.8	2949.3	2988.7	3110.2	3232.9	3288.6	3314.9	3294	3426.1	3387.6	3365.1	3529.5	3553	3557	3549.4	3611.1	3577.7	3643	3680	3599
0	0	0	7.4733	1.2105	16.54	42.007	100.35	210.4	324.82	450.77	642.82	799.57	840.18	1030.1	1216	1299.2	1510.2	1727.4	1686	1926.5	2065	2172.7	2159.9	2494.5	2375.3	2484.5	2914.6	2921.5	2843.1	3070.3	3172.4	3177.2	3370.6	3522	3618.7	3727.5	3790.5	3800.8	3661.1	3801.6	3874.5	3923.1	3951	4002.5	4144.7	4134.8	4305.6	4110.3	4221.5
16.535	17.208	0	0	0	0	0	4.6845	19.674	46.868	93.539	141.45	187.27	243.21	323.66	394.83	511.31	652	820.83	993.02	1165.5	1334.4	1460.7	1648.9	1790.4	2011.8	2248.6	2509.8	2646.2	2983.1	3178.1	3453.2	3585.4	3967.5	4166.7	4396.2	4513.8	4683.6	5053.8	5142.2	5406	5748.5	5983.9	6025.1	6468.4	6584.8	6582.2	6910	7021.1	7059.9
6.9594	0.41668	0	1.6777	0	0	3.7893	0	2.5194	0	1.8538	8.1571	22.733	32.947	36.902	49.948	79.86	113.84	144.57	210.6	247.52	307.28	365.16	426.26	522.99	602.33	658.76	743.86	844.23	925.72	1032.7	1152.1	1297.2	1414.3	1687.7	1788.8	1949	2109.5	2168.7	2307.9	2458.4	2570.9	2702.1	2779.7	2896.9	2968.7	2960.7	3078.3	3102.6	3256.8
54.123	25.168	0	0	0	0	0	0	19.492	75.093	139.51	205.07	250.69	366.47	456.29	560.27	529.67	599.22	631.23	690.24	757.16	831.66	952.82	1056.5	1143.7	1245.7	1269.6	1351.8	1409.5	1446.4	1513.4	1595.7	1628.3	1756.5	1780	1828.7	1885.5	1887.4	1952.7	2004.3	2088.2	2112.8	2095.1	2191.1	2129.3	2149.2	2178	2210.2	2177.2	2206.1
0	15.67	0	0	2.9365	1.9039	0	0	0	0	0	0	0	0	0	0	0	0	95.832	129.42	263.64	398.15	421.55	540.55	617	822.07	917.48	1082.5	1190.7	1313.2	1442.5	1600.4	1817.8	1966.6	2110.1	2311.8	2509.1	2689.7	2846	3114.9	3283.3	3402.9	3649.1	4014.8	3993	4264.1	4379.9	4568.6	4602.8	4785.4
14.473	6.2384	0	0	0	0	2.9324	20.3	55.423	97.379	136.79	191.55	269.71	317.79	340.03	411.43	465.36	567.89	663.65	777.36	861.94	903.25	1043.3	1101.8	1213.7	1313.3	1377.7	1466.3	1517.8	1669.4	1730.4	2036.6	1850.1	1915.1	2039	2093.9	2217.1	2285.7	2316.9	2432.8	2522.4	2619	2693.1	2726.1	2812.6	2839.5	2863	2930.6	2990.4	3024
4.8791	3.7034	0	0	0	0	6.8686	23.777	83.057	148.65	214.52	290.98	379.46	485.03	522.68	614.03	709.47	827.25	944.81	1114.6	1330.1	1457.2	1617.4	1703.6	1883.5	2036.4	2164.1	2326.3	2468.7	2434.3	2523.8	2593.1	2689.8	2751.5	2879.1	3002.2	3134.1	3170.4	3327	3434.3	3489.8	3552.1	3569.6	3625.3	3753.7	3788	3860.6	3807.9	3863.7	3909.9
44.153	19.792	3.3482	0	0	0	0	0	45.525	116.4	244.86	371.86	538.6	652.2	883.08	999.13	1257.3	1394.2	1702.8	1861.5	2071.3	2275.9	2420.3	2578.7	2774.8	2867.7	3036.4	3101.5	3212.8	3417.9	3563.7	3789.7	3731.1	3808.5	3856.1	3979.8	4057.7	4189.2	4335.1	4408.2	4533.5	4572.1	4608.3	4744	4704.4	4688.4	4670.6	4697.5	4876	4842
1.7359	0	8.1705	2.4661	0	0	3.7417	38.441	76.122	177.99	243.68	299.45	413.61	493.73	537.55	697.14	736.48	892.94	983.65	1076	1164.8	1196.6	1353.8	1464.8	1489.6	1558.7	1605.4	1639.7	1737	1732.5	1746.2	1776.1	1777.8	1854.8	1839.4	1829.9	1885.7	1923.7	1944.3	2039.9	2059.4	2073.5	2160.5	2171.5	2252.3	2274	2288.6	2340.7	2321.8	2330.6
0.12418	0	0	0	4.8194	0	17.218	51.274	79.502	128.45	197.23	246.45	337.23	395.02	456.74	542.23	619.82	733.04	793.77	883.05	1048.6	1083.7	1154.1	1249.4	1309.1	1400.3	1491.5	1566.5	1585.3	1697	1835.7	1830.7	1897.7	1952.4	1988.8	2121.5	2171.8	2192.1	2174	2182.5	2248	2314.2	2261.7	2322.1	2332.6	2318.1	2335.1	2448.8	2541.4	2507.8
13.971	0	1.844	0	0.19588	0	0	28.723	68.478	130.12	193.61	246.23	300.46	369.62	410.93	485.93	539.16	621.94	670.81	771.7	853.64	864.03	953.49	1003.3	1064.6	1113.3	1215.7	1269.2	1430.9	1556	1708	1747.9	1903.4	1960.8	2112.6	2303.4	2385.6	2541.9	2606	2723.7	2799.6	2825.9	2866.8	2962.3	2959.6	3091.1	3068.3	3120.8	3187.7	3268.5
8.1765	7.5743	0	0	2.1794	0	0	20.95	60.051	69.968	127.64	165.74	214.32	254.81	322.55	382.82	439.45	518.35	561.52	658.12	693.81	742.03	836.29	891.16	901.15	977.26	1032.2	1147.7	1237.3	1361.7	1413	1554.5	1593.8	1618.6	1754.6	1869.1	2008.8	2119.9	2191.4	2361.2	2466.2	2658	2786.6	3090.8	3139.9	3320.4	3347.3	3403.9	3443.1	3731.5
4.5554	12.016	0	0	0	0.30993	15.668	56.399	133.35	261.1	397.26	565.61	805.47	916.86	1154.4	1294.8	1493	1639.4	1862.4	2008.1	2103.7	2277.8	2352.8	2454.8	2660.5	2750.5	2911	3047	3147.4	3410.4	3215	3400.3	3623.3	3760.2	3937.7	4094.6	4220	4608.2	4762.2	4968.5	5122.6	5357.7	5605.5	5730.2	5858	5937.7	6073.5	6189.3	6333.3	6343.7
0	0	0	0	4.46	10.306	28.417	52.347	75.315	150.49	221.03	315.58	386.29	478.26	593.9	714.34	846.2	1006.8	1196	1415.2	1604.4	1776.1	2016.5	2203	2472.9	2712.6	3001.7	3268.5	3517.6	3782.3	4083.7	4290.9	4502.9	4815.7	5130.4	5433.6	5665.1	6022.2	6161.9	6560.1	6840.7	7214.9	7483.7	7624.3	7901.9	8121.8	8295.4	8507	8486.3	8514.3
0.6982	5.9905	1.5982	0	0	0	2.5207	25.233	70.015	136.32	224.69	329.42	455	557.05	682.66	816.86	906.04	1028.8	1165.3	1310.2	1475.5	1601.7	1740.4	1848.4	1913.6	2066.4	2185	2228.8	2379.2	2494.7	2638.4	2661	2777	2929.7	3013.6	3085.7	3249.7	3329.6	3968.2	3878.6	3588.4	3696.7	3852.1	3852	3843.7	3871.6	3895.5	4049.8	4078.8	4068.4
6.8364	3.9712	3.1759	0	0	0	3.1965	45.522	115.26	226.26	353.01	508.12	736.27	973.24	1126.7	1275.6	1476.8	1617.9	1743.8	1834.3	1615.7	2044.1	2389.1	2469	3114.9	2887.1	3776.7	3335.8	3637.3	3720	4753.6	4201.5	4310.6	4746.3	5121.9	5128.9	5606.3	5608.3	4157.5	4076.8	4471.5	3519.6	4429.9	4307.8	4605	4562.9	4596.1	4729.5	4625.3	4576.7
0	0	1.5126	0	6.5323	0	15.979	73.991	172.42	280.64	416.47	557.71	679.3	825.59	928.9	1101.8	1262.3	1305.8	1411.6	1525.8	1599	1656	1681.6	1756.5	1767.1	1802.7	1869.3	1827.7	1898.9	1945.1	1917	1999.2	2004.5	2022.1	2038	2022.9	2142.3	2118.9	2202.4	2230.2	2308.9	2333.9	2465.4	2520	2628.5	2684.1	2686	2727.8	2782.8	2820.2
0	0	1.0517	0.47894	0.33273	0.53039	14.144	45.205	94.894	153.75	232.53	307.42	380.34	471.17	575.84	648.34	726.09	808.01	871.99	944.8	984.79	1067.2	1274	1205.2	1298.1	1292.6	1319.4	1365.3	1415.2	1424.1	1517.9	1587.5	1762.9	1733.6	1679.5	1784.8	1787.5	1805.8	1852.7	2018.7	2096.2	2150	2171.8	2220.3	2320.7	2366.1	2444.2	2465.4	2521.7	2578.9
53.721	10.999	0	0	0	0	0	0	0	0	1.7919	1.0939	16.618	16.382	43.35	31.465	66.917	96.107	174.38	225.19	270.65	289.92	338.85	395.32	439.4	527.2	599.55	648.24	771.18	792.95	887.18	1038.5	1079.7	1174.3	1297.2	1348.5	1416.5	1491.6	1626.4	1639.2	1768.1	1827.5	1885.9	2001.8	1985.8	2024.9	2022.6	2138	2207.4	2188.6
8.3913	9.2024	8.4762	0	0	0.68272	0	0	4.0012	5.6404	1.6559	0	12.689	17.713	22.043	39.189	57.255	72.609	95.725	156.62	139.07	219.37	265.42	203.45	273.73	404.52	617.83	738.46	843.13	995.86	1111	1236.3	1353	1486.4	1651.3	1778.7	1916.8	2093.3	2263.6	2475.9	2650.9	2896.8	3085.5	3187.1	3313.9	3497.2	3561.7	3794.3	3979.2	4108.7
16.798	7.8324	4.4275	0	0	0	0	2.5696	31.99	84.303	144.09	179.67	248.3	301.02	370.22	449.92	535.89	612.59	733.82	911.89	1064.9	1239.6	1321.2	1497.9	1658.3	1781.9	1898.6	1350.4	1511.2	1605.8	1698.8	1809.2	1935	2059.7	2135.3	2176	2321.8	2265.6	2388.1	2482.6	2515.9	2710.6	2690.7	2792	2870.1	2970	2979.9	3062.5	3040.8	3198.5
0	0	0	2.644	21.475	55.673	35.128	195.96	279.98	426.1	644.36	836.96	1071	1283.1	1469.4	1771.8	2022.6	2378.1	2664.2	2939.9	3308.2	3668.4	4021	4347.3	4349.8	4598.6	4869.7	5130.9	5326.6	5593.2	5714.9	5863.2	5970.1	6087.9	6215.2	6330.4	6575.6	6584.4	6686.5	6753.3	6889.8	7098.4	7012.5	7231.5	7178.2	7254.3	7255.8	7438.8	7457.2	7410.8
12.289	2.4744	0	0	4.2451	0	7.192	59.056	131.51	242.69	377.6	530.21	669.43	857.68	1020.9	1245.8	1439.5	1774.2	2034.3	2226.1	2591.8	2775	3354.3	3429.5	3778.9	4118.7	4334.2	4573	4958.8	5164.4	5388	5656.6	5844.3	6013.9	6156.4	6175.4	6401.3	6555.4	6765.8	7008.9	7165	7169.7	7363.2	7335.6	7288.7	7652	7393.5	7513.9	8028	7822.4
26.016	7.6376	0	0	0	0	0	3.9976	112.59	208.89	354.03	488.49	649.98	805.74	904.93	1125.2	1253.1	1440	1525.5	1699.2	1765.1	1858.3	1965.3	2109.3	2146.1	2263.5	2466	2577.9	2707.8	2882.3	3281.7	3042.3	3191.7	3882.4	4131.9	4331.4	4511.7	4719.6	4827.3	4843.3	4859.9	4914	4698.6	4581.2	4610.9	4680.1	4752.9	4906.2	4895	4883.8
27.018	0	0	0	0	0	3.9832	55.858	104.39	216.45	375.06	532.73	753.69	953.59	1186.5	1302.4	1568.3	1912.7	2214.7	2487.6	2806	3147	3475.4	3757.1	4178	4524.8	4774.9	5230.6	5462.6	6056.6	6252.1	6446.9	6641.2	7075.1	7104.4	7466.7	7599.5	7654.6	7779.2	7923.8	8228.6	8303.2	8635.9	8669.2	8724.2	8790.1	8838.2	9193.9	9172.3	9358.2
0	0	0	0	7.3062	21.07	40.507	64.811	86.739	116.67	150.73	172.71	204.17	229.2	235.19	286.46	324.24	367.06	446.61	542.05	636.5	714.83	719.74	726.85	819.81	911	1068.9	1138.4	1237.7	1426.9	1544.7	1680.7	1879.9	2024.4	2251.4	2478.7	2595	2821.3	2912.6	3091	3189.4	3320.8	3509.4	3603.5	3623.6	3708.7	3720.5	3873.7	3886.6	3972.2
14.6	2.6825	8.4943	0	0	0	3.0038	46.243	91.596	170.76	259.58	364.47	434.41	527.77	653.4	759.77	858.91	959.82	1131.3	1290.4	1382.9	1479.2	1667.4	1762.3	1831.8	1878.6	1983.2	2090.7	2236.3	2332.3	2338.5	2342.8	2481.4	2664.3	2679.3	2640.3	3008.6	3133.4	3212.3	3337.8	3377.7	3516.2	3630.1	3651	3681.6	3760.2	3731.8	3757.8	3651.6	3686.4
0	0	0	0	11.143	42.263	93.243	183.03	270.69	428.72	594.1	827.21	1001.3	1237.1	1483.7	1719.5	1923.8	2106.1	2331.4	2551.9	2689.9	2887.4	2964.6	3103.1	3241.2	3261.1	3314.9	3470	3498	3540.8	3680.8	3761.1	3829.3	3907.4	4080.2	4163.3	4312.2	4383.2	4512.5	4640.5	4745.3	4973.1	5068.5	5135.2	5322	5404.4	5426.9	5560.3	5490.7	5531.8
0	0	3.587	0	14.478	3.778	3.0875	67.282	136.79	206.2	324.53	412.9	526.4	665.13	704.3	936.73	882.26	965.62	1454.3	1408.9	1524.4	1591	1664.4	1688.2	1798.6	1788.3	1762	1945.2	1868.9	1989.9	2149.6	2113.7	2065.3	2167.9	2202	2298.8	2398.6	2215.8	2411.8	2407.8	2528.9	2412.9	2595.8	2620.1	2616.7	2684.2	2701.1	2767.8	2828.2	2891.8
0	0	4.8567	3.2229	0	7.6465	15.624	43.528	87.971	150.25	268.46	355.7	478.12	623.68	711.17	794.05	944.86	1135.5	1315.6	1496.3	1649.3	1832.5	1937.2	2047	2219.8	2298.8	2367.6	2505.6	2513.3	2634.4	2635.3	2683.1	2769.9	2775.7	2877	2907	3007.2	3037.1	3131.5	3290.3	3389.3	3492	3672.5	3690.8	3746	3737.2	3824.3	3842.5	3963.6	4063.3
3.311	9.7092	0.13941	4.3783	0	0	0	29.678	72.843	164.28	260.14	377.27	510.91	625.14	749.25	914.37	1067.5	1231.7	1405.7	1594.5	1801.5	2000.3	2115.3	2276	2569.7	2787.1	3003.3	3173.5	3355.6	3525.7	3735.6	3897.6	4025.6	4321.4	4403.6	4593.9	4875.9	4948.3	4979.2	5227.7	5350.6	5549.3	5610.8	5745.5	6046.3	6143.3	6222.5	6307.4	6351.8	6499.6
0	0	0	0	50.55	94.187	187.4	240.32	303.96	375.29	423.94	523.78	524.45	570.56	533.56	622.78	683.06	715.57	734.41	813.2	878.53	919.57	1018.6	1295.1	1080.1	1134.1	1252.6	1717	1452.4	1560	1653.4	1730.1	1885.3	2063.9	2195.3	2388.1	2636.5	2976.4	3228	3529.1	3809.8	4033.1	4301.8	4522.4	4638.4	4871.4	5105.7	5371.5	5473.4	5644.2
25.526	0	2.1406	0	0	0	0	28.983	68.029	156.22	211.24	267.05	422.56	564.47	603.92	720.79	867.3	982.54	1198.9	1381.1	1551	1764	1888.2	2041.5	2199.8	2254.6	2364.8	2451.8	2532.5	2603.6	2695.8	2736.2	2759.3	2845.6	2868.8	2948.8	3034.9	3103.5	3165.6	3175.6	3244.2	3355.5	3417.2	3464.3	3508.7	3510.2	3584.9	3452.5	3445	3468.3
11.667	0	4.6886	5.1654	0	0	0	14.592	34.216	80.952	117.59	186.29	250.99	319.52	388.57	467.87	530.83	621.47	728.56	871.98	1000.1	1155.2	1295.1	1231.4	1300.3	1436.9	1603.2	1758.2	1914.2	2112.5	2265.2	2372.9	2607.1	2810	2845.5	3148.4	3371.4	3621.4	3685.3	3674.1	3842.1	4014.8	4118	4253.4	4389.6	4515.7	4490.4	4506.5	4666.5	4724.3
0	0	0	0	6.9688	6.7688	9.3104	3.7262	12.767	22.007	19.369	32.621	29.839	51.853	67.36	78.762	91.82	110.64	125.64	136.06	126.7	141.17	171.3	153.04	150.64	157.13	201.76	214.71	247.23	261.59	311.53	318.52	356.39	391.76	427.56	490.28	551.19	604.43	644.68	703.23	777.46	870.75	941.17	1007.2	1036.8	1134.9	1229	1345.1	1329.6	1435.6
0	0	0.91249	1.0836	0	0	23.269	58.691	137.13	236.9	401.14	553.42	740.75	964.57	1076.8	1282.6	1539.4	1842.1	2123.4	2388.6	2642.7	2920.2	3096.9	3161.6	3009.4	3234.1	3388.2	3560.7	3678.1	3643	3757.1	3916.1	4095.6	4269.3	4446	4615.1	4763.3	4860.2	5057.9	5200.2	5478.7	5469.8	5606.7	5595.5	5805	5892.1	6028.7	6028.9	6055.7	6034.1
5.7586	0.84756	0	0	0	0	17.248	64.884	127.33	250.42	397.93	579.5	771.31	949.64	1087.6	1350	1401.3	1706.7	1885.3	2067.6	2225.6	2369.9	2623	2734	2993.7	3184.6	3298.2	3426.7	3514.6	3740.2	3919.2	4097.2	4141.8	4527.1	4718.9	4741.7	4642.2	5078.3	5013.4	5170	5285.8	5456.9	5620.6	5608.3	5765.7	5818.9	5944.6	5937.8	6058.1	6115.4
9.8311	4.3131	0	0	0	0	0	0	0	0	2.214	0	0	0	0	0.70839	22.66	83.042	148.87	209.51	303.14	384.49	503.17	614.94	726.36	854.71	967.34	1126.9	1286.1	1461.1	1552.5	1724.6	1880.5	2021.2	2176.4	2292.2	2280.4	2429	2489.6	2606.6	2686.3	2771.7	2832.7	2918.2	2898.2	3069.8	3112.9	3163	3186.7	3259.8
0	0	0	0	0	5.3668	43.744	81.705	168.69	277.95	424.56	609.05	807.91	981.28	1152.7	1363.2	1594.1	1661.7	1800.1	1894.6	2109.5	2226.7	2233	2284.2	2283.4	2219.7	2310.3	2301.2	2351.6	2303.2	2348.7	2394.6	2417.8	2454	2524.1	2487.6	2628.9	2658.5	2716.6	2734.6	2760.8	2799	2833.7	2791.6	2798.9	2886	2946.9	2986.8	3021.7	3073.5
7.3495	0.74936	4.885	0	0	0	2.148	0	0	5.8818	13.489	20.668	48.465	79.914	87.592	146.96	175.31	230.85	275.36	356.04	410.06	504.45	584.52	601.96	658.02	656.62	760.5	835.28	871	958.57	1011.6	1082.8	1157.4	1234	1286.3	1381.5	1470.3	1603.5	1680.6	1771.1	1972.6	1979.8	2057.2	2051.4	2117.3	2173.7	2194.7	2260	2286.7	2252
0	0	0	10.461	10.815	17.724	22.973	43.307	114.01	187.9	306.64	474.55	629.99	763.54	896.42	990.4	1113.6	1261.3	1382	1573.3	1707.1	1828	1972.3	2052.4	2237.5	2130.3	2208.8	2434.7	2618.6	2724.6	2800.7	2928.4	2890.6	3198.1	3173.7	3242.4	3482.8	3585	3727.8	3782.9	3884.9	4093.1	4153.6	4057.2	4410.2	4526.8	4480.9	4312.4	4540.1	4685.7
11.501	1.1385	0	0.60215	0	0	19.354	51.455	86.593	154.27	241.15	331.42	373.42	508.3	602.63	760.01	904.14	1118.2	1394.3	1675.2	2027.8	2076.5	2776.2	2940.1	3250.7	3574.7	3799.7	3981.5	4295	4454	4616.3	4777.2	4763.3	4759.8	4867.5	5040.5	5044.8	5158.9	5287	5330	5350.9	5516.8	5475.6	5532.6	5240.5	4412.1	4444.3	5359.7	4621.9	4620.3
12.12	7.0342	2.7447	0	0	0	0	9.6512	17.872	53.508	107.63	158.47	218.95	270.62	327.27	412.07	492.14	543.66	616.62	706.06	746.24	797.87	818.44	886.95	964.65	1036.2	1082.6	1108.5	1101.3	1155	1163.2	1176.3	1226.1	1319.7	1313.3	1366.2	1418.5	1430.1	1432	1498.8	1560.2	1578.7	1522.9	1531	1579.7	1659.2	1646.7	1671.4	1712.3	1712.5
0	0	0	0	8.6292	27.878	53.023	88.475	112.91	276.55	304.2	348.38	436.35	545.33	870.45	929.02	1028.3	1280.2	1323.7	1452.5	1512.3	1421.5	1748.9	1781.7	1807.4	2025.7	2071.8	2237.9	2435.8	2449.2	2554.8	2603.8	2567.6	2619	2699.7	2678.2	2729.4	2747.4	2786.3	2835	2841.8	2860.2	2911.9	2890.1	2944.5	2962.1	2991.2	3038.8	3004.1	3020.3
12.45	0.77844	1.2561	0	0	0	7.6821	15.46	53.649	115.66	174.75	270.08	351.93	467.97	602.24	749.63	858.01	963.15	1139.4	1305.9	1451.3	1631.1	1782	1923.7	2108.5	2290.1	2332.4	2515.7	2656.7	2832.7	2868.4	3027.5	3110.2	3241.6	3335.7	3318	3462	3458	3472.1	3584.4	3496.1	3605.4	3586.7	3576	3631.7	3712.9	3416.5	3233.8	3177.7	3212
0	0	0	0	14.909	21.115	35.062	46.964	48.493	93.104	144.56	163.04	248.45	280.9	348.01	417.51	502	532.2	570.12	618.51	679.91	748.1	749.34	759.31	809.92	787.39	788.85	851.41	845.68	872.29	910.03	1029.3	1046.6	1102.8	1022.9	1034.7	1144	1349.2	1449	1598.3	1756.3	1911	2078.2	2082.8	2341.4	2468.6	2739.4	2926.5	2852.7	2985.8
7.0227	0	0	1.3774	0	0	6.9501	15.617	55.241	91.829	144.86	218.27	328.66	378.94	440.16	541.75	644.99	734.92	841.3	955.54	1071.7	1177.1	1360.5	1454	1624.7	1784.2	1966.3	2069	2292	2606.1	2837.2	2933.7	3115.2	3256.7	3516.3	3570.3	3644.2	3943.9	4033	4346.6	4496.3	4558.3	4720	4814.8	5080.5	5269.9	5357.7	5502.4	5408.1	5522.4
0	10.817	0	0	0	5.0127	11.9	24.865	47.181	82.337	118.44	155.77	217.37	280.72	326.81	415.79	517.3	611.78	792.15	902.78	1052.4	1264	1410.3	1422.5	1600.2	1650.2	1842.6	1974.6	2154.4	2259.6	2238.6	2402.5	2428.1	2316.8	2586.7	2721.6	2805.7	2868	3039.4	3136.3	3191.4	3226.2	3284.7	3435.4	3384.9	3462.7	3453.3	3494.2	3581.4	3903.3
5.3246	0.65276	0	0	0	0	12.026	40.753	60.43	102.08	163.23	211.25	308.27	376.88	452.47	538.34	660.77	791.77	964.39	1221.9	1434.3	1640.2	1950.6	2066.9	2430.9	2687.1	2960.4	2856.9	3415.5	3655.9	3874.5	4322.7	4354.1	4645.2	4889.3	4944.1	5253.2	5706.4	5933.7	6228.5	5788	5988.7	6073.3	6124.7	6498.4	6664	6760.4	6865.6	6843.9	6919
0	1.8693	0	0	4.9111	0	4.388	29.434	69.665	114.9	208.04	296.26	398.49	487.58	560.44	659.02	826.01	925.86	1065.4	1243	1345.3	1535.8	1720.6	1831.7	1945.6	2162.1	2239.5	2488.2	2605.5	2797	2991.5	3053.3	3277.1	3412.5	3548.5	3656.7	3819.7	3906.5	3998.3	4221.1	4382.6	4375.2	4465.3	4507	4596.7	4549.5	4701.1	4680.3	4795.1	4778.8
0	0	0	0	0	10.162	32.879	75.885	129.06	240.43	352.95	463.3	610.6	767.38	922.83	1116.3	1247.6	1356.2	1505.6	1539.2	1589.7	1737.4	1750.7	1833.5	1919.4	1972	2213	2281.9	2449.1	2486.9	2567	2629.2	2772.6	2883.1	3068.2	3115	3347.4	3347.2	3522.2	3534	3591.8	3704.1	3878.2	3811.2	4017.7	4088.8	4181.1	4314.5	4448.4	4529.3
0	0	0	48.37	41.875	56.645	125.86	137.61	215.06	349.15	451.99	609.3	800.72	971.46	1269.6	1426	1632.8	1862.8	2072.8	2215.9	2509.5	2588.3	2727.3	2813.8	3078.3	3229.6	3389.4	3758.1	3758.9	4324.8	3909.2	4281.5	4198.5	4526.2	4462.2	4394.1	4742.3	4654.8	4815.8	5167.4	5280.2	5492.7	5718.9	5799.5	5772.5	5655.4	5874.1	5978.4	6034.4	6128.7
0	0	12.812	2.483	0	0	9.7481	11.683	60.099	108.36	174.83	257.11	340.89	429.32	514.23	625.56	758.35	924.86	1188.5	1376.1	1578.8	1799	1943	2024.5	2109	2292.4	2470.1	2705.2	2863.5	3024.4	3174	3395.8	3519.7	3711.4	3798.5	4042	4108.1	4243.8	4283.1	4491.9	4618.8	4718.1	4923.9	4950.6	5002.5	5127.1	5107.7	5196.7	5226.3	5326.9
0	0	0	0	0	5.9974	27.111	56.441	103.94	159.61	266.3	393.48	491.73	643.57	788.73	926.52	1080.1	1240.4	1408.2	1484.6	1691.4	1873	1982	2076.4	2220.2	2282.9	2375.6	2543.4	2695.2	2804.8	2930	2995.5	3219.1	3290.5	3400.8	3518.1	3673.3	3774	3808.7	3896.5	3995.4	4062	4061.5	3962.3	4080.4	4231.5	4235.7	4485.7	4336.1	4447.5
6.7185	4.0674	0	0.2222	8.8748	0	2.2462	0	25.422	75.375	119.66	145.24	211.91	240.84	297.79	363.51	425.43	536.44	615.83	818.91	825.06	1041.9	1136.7	1131.9	1195.9	1332.7	1458.1	1461.6	1645.3	1682.6	1907.9	1984.3	1987.5	2039.2	2185.1	2347.4	2458.3	2497.7	2614.9	2726.6	2890	3000.8	2980.4	3107.2	3376	3395.4	3491.9	3509.6	3588.3	3758.6
7.0871	6.0859	0	0	0	0	1.4705	14.344	54.187	98.337	145.62	223.49	289.77	362.84	443.28	479.98	527.33	570.8	600.89	656.04	699.32	742.61	812.99	829.51	878.55	996.01	1022	1101.1	1152.2	1194.3	1181.7	1289.3	1354.5	1484.6	1563.8	1648.4	1712.7	1772.6	1879.1	1920.2	1956.1	2089.6	2147	2191.2	2196.7	2209.7	2259.4	2240.7	2290.7	2334.2
32.086	2.9553	0	0	0	0	13.668	28.82	69.314	125.69	167.76	250.93	346.1	406.78	512.31	633.92	717.9	871.61	996.7	1110.1	1230.1	1375.4	1416.5	1510.5	1601.8	1697.7	1755.3	1863.4	1923.3	2023.9	2091.9	2086.9	2152.8	2136	2185.1	2247.3	2190.2	2219.8	2216.5	2282.4	2221.3	2315.7	2337.4	2330.3	2354.1	2301.4	2326.6	2308.7	2313.8	2296.4
0	0	0	19.262	6.0159	9.2296	5.1135	28.869	45.257	78.745	124.21	180.78	233.61	327.9	330.98	383.33	432.33	510.25	633.43	737.5	882.97	1000.3	1200.6	1317.9	1476.4	1625	1785.7	1968.3	2102.2	2293.9	2368.6	2652.3	2769	2937.8	3128.1	3356.7	3497.5	3815.2	3899.8	4185.1	4521	4540.7	4295.1	4759.5	5040	5201.7	5393.1	5475.5	5723	5864.8
17.303	4.2804	0	0	0	0	0	24.628	51.062	98.324	147.79	225.84	265.52	340.53	415.04	449.03	514.63	562.96	627.48	648.53	721.91	772.66	809.43	861.53	893.31	894.49	999.71	1079.7	1098.8	1226	1278.3	1282.7	1356	1473.6	1693.7	1709.3	1838.8	1930.6	2099.3	2194.2	2228.4	2332.5	2564.7	2593.9	2334.6	2672.9	2867.3	3025.2	2650.6	2541.5
69.109	91.219	139.22	102.93	50.887	0	0	0	0	0	0	0	0	58.709	21.993	201.16	495.7	781.71	828.88	917.97	901.27	1147.6	1185.6	1375.4	1318.7	1474.2	1328.8	1554.6	1766.5	1883.2	1996.2	2041.3	2277.7	2381.2	2553.2	2614.6	2797.1	2945.4	3072.8	3111.8	3327.5	3410.8	3493.2	3715.9	3744.5	3719.7	3834.7	4037.9	3855.7	3865.5
0	0	0	0.34718	6.0306	11.856	46.853	92.083	178.48	293.26	379.36	520.9	626.7	747.38	884.36	990.06	1109.7	1293	1445.9	1652.5	1817.8	2021.5	2187.4	2286.8	2475.3	2726.1	2830.1	3004.4	3069.8	3204	3350.6	3427.7	3551	3557.2	3647.7	3664.2	3791.3	3882.1	4144.7	4283.3	4352.6	4560	4772.9	4923.4	5127.1	5196.2	5354.4	5568.8	5593.2	5766.4
5.6558	0.88901	7.0248	0	0	0	7.5603	13.538	42.978	85.09	140.13	187.18	248.25	289.96	366.24	428.22	490.58	531.98	628.85	693.38	788.47	909.97	973.09	982.29	1043.1	1115.8	1188.5	1272.5	1347.5	1386.7	1464.9	1486.4	1518.4	1553.4	1581.6	1607.1	1654.5	1695.2	1750.9	1795.6	1820.2	1835.6	1789.7	1846.7	1775.5	1786.1	1768.8	1756.5	1765.6	1800.6
7.5438	6.2372	0.3949	0	0	0	0	0.21441	2.7499	3.4526	0	0	2.4114	0	0	0	22.864	44.612	106.52	170.46	225	314.58	374.71	441.07	559.05	652.75	771.5	900.53	989.96	1125	1211.2	1332.1	1382.3	1537.3	1631	1723.5	1851.2	1948.7	2068.6	2161.8	2290.4	2386.7	2487.4	2582.8	2642.5	2667.2	2641.4	2730.8	2755.3	2835.1
0	0.082412	0	4.3783	0.052199	1.3068	1.3158	1.57	15.585	42.383	80.213	98.527	163.79	195.03	249.81	317.42	378.42	481.67	605.52	755.94	849.99	1009.4	1170	1388.2	1500.6	1679.3	1972	2209	2394.9	2695.4	2899.8	2992.6	3237.7	3462.8	3654.1	3904.5	4141.6	4415.3	4741.6	4945.4	5263.1	5646.7	5943	6205.8	6508	6783.3	6955.1	7245.9	7250.3	7386.3
4.5196	11.688	0	10.124	0	0	0	13.41	37.248	82.186	148.81	186.47	273.74	302.73	389	451.34	555.12	629.94	741.72	845.16	992.37	1086.1	1247.7	1289.9	1433.1	1588.2	1693.2	1881.7	2052.6	2175.8	2325.3	2767	2602.8	2708	2803.2	2873.1	3003.6	3099.3	3244.5	3430.9	3528.6	3588.3	3719	3757.6	3896.7	3928.9	4022.1	4243	4347.6	4257.3
6.7187	0	4.0351	3.0264	0	0	10.332	0.13211	32.022	68.034	115.89	147.12	192.73	238.96	300	376.22	417.72	507.24	659.68	662.95	780.61	888.38	1208.4	1067.1	1291.6	1334.9	1423.7	1525.9	1618.7	1729.2	2181	2256	2367.8	2446.1	2559.4	2633.6	2707.1	2774.4	2864.7	2962	3034.8	3118.5	3142.3	3216.2	3298.1	3368	3411	2812.6	2712.4	2705
4.5584	5.9744	8.3588	0	0	0	0.59597	0	0	0	0	0	0	0	0	0	0	22.367	60.599	181.78	266.81	444.33	567.16	757.41	870.13	1019.3	1160.6	1369.2	1602.5	1855	2027	2225.8	2252.9	2335.8	2669.8	2711.8	3073.9	3218.2	3349.4	3346.3	3534.2	3776	4038.6	4188.6	4456.8	4580.5	4922.8	4828.7	4763.3	4897
0	0	0	4.6599	17.029	14.058	33.008	62.505	142.99	219.45	332.79	452.3	565.03	652.35	757.98	821.97	908.56	986.27	1074	1117.7	1147.4	1195.7	1235.1	1219.6	1261.4	1291.7	1295.5	1298.9	1301.5	1317.3	1353.1	1337.1	1326.8	1341.5	1393.2	1420.5	1415.6	1413.3	1445.3	1462.6	1493.9	1540.3	1551.3	1544.8	1553	1618.7	1636.2	1603.6	1661.7	1664
0	2.6092	0	12.663	0	5.1293	7.2566	0	0	0	0	0	23.102	67.343	104.22	134.89	179.14	273.86	388.98	504.88	676.17	845.39	1098.9	1274.8	1425	1539.4	1602.6	1880.9	2048.1	2211.9	2421	2646.3	2800.3	2983.4	3156.2	3270.7	3443.5	3570.9	3742.2	3935.7	4091.5	4265.6	4381	4567.3	4630.4	4681.7	4892.4	4908.9	4980.1	5002.3
0	0	0	0	0	6.3937	83.588	226.17	456.35	704.31	1023.9	1377.6	1702.7	1966.5	2297.3	2534.5	2845.9	3234.1	3369.7	3675.2	3984.6	4250.6	4530.2	4666.4	4880.9	5120.1	5283.1	5459.5	5729.5	5854.7	5983.2	6065.9	6059.9	6104.3	6322.7	6370.5	6554.7	6462.8	6543.6	6583.5	6791.3	6845.6	6853.1	6945.6	7045.8	6907.2	7037.6	7003.7	7098	7087.6
7.4355	14.398	0	0	0	0	10.313	30.902	73.825	133.05	194.92	252.35	287.55	411.99	516	604.63	684.36	787.49	952.32	1069.8	1129.2	1308.2	1489.6	1570.7	1658.8	1744.2	1970.8	2063.7	2249.3	2368.3	2419.2	2595	2714.9	2842.3	2984.6	3089.6	3280.8	3407.7	3687.9	4067.6	4265.2	4476.3	4573.2	4657.2	4813.3	5008.6	5186.3	5349.7	5428.4	5595.4
21.98	0.8827	5.0948	0	0.37383	0	0	5.1128	18.671	60.813	101.05	147.72	205.48	247.82	312.19	387.67	478.51	584.41	697.27	808.21	928.21	1073.2	1185.3	1292.7	1420.5	1562.4	1640.9	1777.5	1867.2	1978.5	2031.4	2031.8	2141.9	2240	2317.8	2415.5	2455.8	2551	2660.8	2657.1	2730.4	2839.1	2873.3	2970.6	3000.7	3059.5	3142	3210.2	3224.3	3250.3
27.643	0	0	4.3571	0	0	0	0.63377	0	8.6318	24.269	44.384	79.037	108.97	149.22	187.87	258.09	359.5	479.82	662.32	794.5	936.75	1132.4	1260.1	1484.5	1608.2	1808.7	2034.2	2269.7	2511.1	2624.5	2742.3	3154.3	3274.7	3626.6	3878	4001.8	4368.8	4635.8	4849.4	5000.9	5102.3	5335.2	5582.9	5716.7	5794	5815.3	6077.6	6126.8	6175.2
0	0	1.4139	0	0	13.974	27.386	40.588	74.295	113.65	195.54	248.45	333.5	383.21	479.61	557.27	689.52	830.13	919.7	1077	1081.4	1316.7	1428.7	1525.3	1643.3	1766.1	1986.4	2045.3	2116.4	2276.7	2420.3	2480	2800.1	2639.2	3227.9	2863	2623.6	2773.2	3712.3	3727.9	3935.2	4001.5	4266	4262.8	4568.2	4554.8	3602.5	3650.7	3463.6	3533.1
3.4516	12.726	11.179	0	0	0	1.3996	0	1.7254	0	0	0	0	1.6365	0	10.833	25.255	77.748	140.09	242.36	329.8	465.34	603.54	691.17	794.71	947.23	1123.3	1270.5	1357.3	1531.4	1658.7	1763.3	1879.5	1952.7	2134.8	2229.4	2316.9	2554.2	2668.3	2734.4	2971.4	3120.9	3199.7	3390.2	3459.7	3668.1	3725.1	3892.1	3926.6	4010.7
18.019	8.2903	0.72847	0	0	0	0	3.0148	11.844	42.085	67.409	80.964	97.4	136.44	154.15	191.75	242.31	318.82	394.41	484.61	563.85	639.36	730.37	808.93	905.15	979.04	1032	1074.6	1175.9	1260.9	1303.9	1881.3	1492	1546.1	1574.2	1593.9	1644.5	1683.3	1746.6	1807.6	1845.3	1851.4	1899.9	1965.4	1965.5	2015.9	2026.9	2022.4	2032.4	2103.4
2.5029	9.6355	0	22.925	0	0	0	42.907	78.868	115.92	175.7	272.37	358.67	434.65	531.01	632.78	726.96	856.64	935.4	1089.6	1230.1	1361	1491.3	1653.5	1836.5	1897.9	2121.1	2169.2	2329.2	2609.1	2914	2924.1	3182.7	3266.3	3523.7	3586.9	3662.9	3835.5	3902.7	4069.1	4331.4	4326.5	4697.3	4783.5	4956.2	4896.4	4840.2	4986.1	4997.4	5093.9
0	8.6965	6.3641	0	0	0	0	0	0	0	0	0	0	0	0	0	22.812	59.21	124.46	193.83	281.43	380.71	467.86	533.72	644.78	724.61	839.57	952.46	1013.2	1111	1172.7	1238.8	1355.9	1422.8	1503.1	1583.8	1664.1	1683.5	1691.8	1756.8	1863.5	1967.8	2065.3	2102.4	2134.4	2116.7	2200.9	2235.3	2238.7	2265.3
0	0	0	0	0	0	42.161	115.95	209.41	356.59	476.38	634.25	800.4	956.76	1109.3	1278.5	1415.2	1561	1636.6	1587	1894.6	2128.7	2500.6	2685.1	2899.1	3086.3	3376.4	3616.4	3896.5	4182.9	4264.1	4351.7	4020.3	4109.2	4209.8	4515.3	4838	4916.9	5166.4	5146.2	5549.4	5772.2	5766.5	6063.7	6282.2	6577.5	6639.3	6716.5	7329.7	6862.7
0	1.933	5.4734	0	0	0	10.075	44.499	105.24	197.79	276.77	408.86	516.51	661.31	769.13	905.32	1087.7	1317.1	1482.6	1869.8	2151.8	2468.5	2797.6	3180.5	3434.8	3757.4	4094.3	4396.1	4576.8	4758.7	4917.3	5197	5417.5	5607.6	5861.7	6143.5	6335.6	6568.3	6673.7	7026.1	6974.2	7014.7	7035.2	7200.8	7216.3	7300.2	7409.8	7238.5	7301.1	7289.6
14.315	19.735	13.188	0	0	0	0	14.447	37.571	108.99	174.18	272.74	383.88	470.04	566.6	612.53	744.91	800.65	904.82	958.27	1004.3	1095.8	1073.7	1127.8	1193.7	1214.5	1334.6	1425.3	1554.2	1622.7	1816.4	1916	1961.9	2074.7	2189.3	2373	2582.3	2498.1	2679.7	2740.5	2846	2950.4	3042.7	2998	3153.7	3130.3	3236.2	3311	2826.9	2861.4
12.149	5.7999	2.8638	3.1397	0	0	0	0	17.949	32.457	63.559	88.212	119	143.12	192.34	210.81	243.01	290.95	351.13	404.23	454.81	497.78	565.96	580.52	640.98	706.38	737.16	798.15	844.18	870.42	891.33	956.87	969.51	1041.6	1062.8	1110.7	1112.9	1112.6	1170.7	1186.7	1220.4	1262.2	1277.8	1289.4	1325.3	1320.9	1332.7	1337.5	1348.1	1354.7
0	4.0301	11.192	0.98902	7.0235	0	0	0	0	0	0	0	0	0	0	0	0	0	22.929	75.449	93.314	129.32	172.61	214.94	241.02	277.52	315.97	359.5	393.64	448.53	498.13	545.08	592.78	630.26	661.16	710.3	792.43	822.5	908.22	968.93	1027	1102.2	1189.8	1293.3	1350.8	1380	1440.4	1492.6	1529.2	1558.3
0	0	0	3.583	5.7178	8.3823	26.924	38.151	51.527	83.081	131.57	172.28	212.5	243.02	298.12	345.47	414.91	492.65	538.34	600.4	630.5	701.83	821.26	802.76	874.58	949.41	997.6	1084.9	1244.4	1295.6	1424.2	1532.6	1635.9	1780.7	1874	1963.9	2110	2204.8	2377.4	2519.9	2711.5	2583.9	2920	2704.2	2766.9	2824.2	3301.7	2870.9	3058.5	3102
0	0	2.1772	0	0	7.1841	7.3644	2.8513	22.791	37.027	76.136	116.94	160.65	220.51	274.41	327.13	376.72	418.41	454.51	494.84	533.43	563.96	587.97	622.05	595.5	660.59	658.24	698.48	719.38	742.45	783.68	809.14	837.24	838.61	864.51	925.99	965.4	1022.8	1064.7	1097.8	1141.6	1185.4	1226.6	1257.8	1290.7	1288.5	1327.5	1367.6	1396.5	1448.5
0	0	0	16.55	8.8654	36.532	48.029	48.081	58.77	65.421	85.52	91.732	112.39	107.59	124.56	120.72	128.74	121.66	168.62	180.46	230.55	278.57	305.19	332.01	344.09	381.77	418.61	454.47	511.94	571.38	654.52	671.01	704.23	716.32	768.08	665.56	669.28	646.08	699.46	760.74	891.4	992.15	1083.7	1090.3	1186.6	1145.4	1268.5	1236.6	1348.3	1362
26.412	7.1477	1.6676	0	0	0	0	9.7969	46.847	94.925	141.62	185.16	273.95	339.74	434.01	504.21	556.88	673.4	734.73	793.16	890.83	950.74	1011.7	1099.1	1145.9	1209.6	1322.4	1355.3	1404.1	1444.7	1525.4	1547.1	1594.1	1654.8	1666.9	1689	1706.2	1772.9	1812.2	1825.1	1886.8	1865.3	1930.5	1951.7	1990.8	1971.7	1927.7	1900.1	1864.5	1891.7
0	0	0	0	10.602	48.969	116.29	175.01	315.28	374.43	533.08	614.49	757.49	780.01	938.49	1127.9	1202.1	1351.2	1457.4	1651.9	1802.3	1898.3	1565	1967.9	2073.1	2107.1	2179.2	2284.4	2327.9	2463.9	2428.7	2383.7	2601.1	2669	2677.2	2799.8	2925.9	2956.4	3009.9	2999.2	2989.3	3116.6	3292	3283.6	3477.5	3656.1	3609.3	3925.8	4041.4	4010.9
2.6579	0	1.4942	0	0	0	12.387	12.721	22.796	53.54	111.42	144.16	218.22	215.59	316.91	344.02	446.93	547.41	696.2	797.64	953.83	1057.3	1165.4	1211	1389.3	1521.3	1635.4	1748.5	1963.2	2075.3	2057.9	2147.4	2319.2	2425.4	2655.6	2759.8	2754.1	3265.3	3360.5	3410.5	3700.2	3941.8	4122.1	4364.3	4383.7	4702.4	4543.6	4853.6	4861.2	4912.6
0	5.1483	0	0.0093142	0	0.13581	0	19.758	27.16	75.933	140.74	219.89	321.48	418.22	504.41	596.78	707.33	843.6	1005.3	1174.3	1346.5	1550.8	1681.3	1891.3	2063.3	2182.3	2360.2	2545.4	2654.6	2788.4	2907.3	3013	3077.5	3340.8	3393.7	3497.7	3631.7	3732.9	3897.1	4029.3	4104.9	4263.9	4369.8	4495.4	4692.5	4784	4803.8	4920.8	4988.1	5024.7
0	3.8255	0	7.0804	0	6.4225	4.7466	9.1064	26.201	73.998	98.659	93.485	181.1	241.87	295.11	307.47	343.31	379.89	460.19	493.99	584.65	668.77	718.28	742.24	763.83	775.65	864.82	924.57	1067.7	1198.3	1368.4	1484.6	1591.5	1732.4	1833	1894.4	1966.8	1964.8	2033.5	2071	2245.2	2316.6	2379	2508.3	2572.2	2624.7	2904.9	2804.7	2884.3	2862.9
0	0	0	0	3.519	0	12.76	64.16	144.46	258.01	454.54	639.26	897.71	1147.3	1272.7	1528.9	1831	1993.3	2277.9	2659.8	2833.5	3074.7	3562.7	3406.8	3788.6	4008.4	4295.2	4073.9	4406.5	4571.8	4647.5	5208.3	5109.7	5168	5301.7	5184.3	5283.5	5204.1	5247.3	5401	5388.7	5686.9	5769.7	5477.9	5808.1	5911.5	5637.5	5776.4	5611.2	5579
0	0	0	0	54.671	109.19	135.17	194.25	291.02	337.19	514.41	643.85	803.11	899.87	1086.4	1259.3	1424.9	1558.7	1742.6	1887	1996.4	2136	2377.4	2405.7	2561.6	2650.7	2795.2	2926.8	2991.6	3131.3	3178.5	3326.5	3249.7	3401.6	3515.4	3622.6	3725.7	3751.3	3815.7	3561.9	3928.2	3914.2	4008.9	4119.8	4093.8	4285.9	4184.7	4087.6	4257.9	4347.3
21.804	12.195	0	0	0	0	0	0	0	13.121	27.14	31.563	34.073	41.015	56.866	58.906	74.157	86.211	141.81	168.67	199.16	224.72	272.31	353.02	362.95	444.38	537.62	626.24	759.88	837.88	968.04	1117.3	1193.3	1364.7	1508.1	1640.4	1829.9	2014.1	2192.3	2439.8	2603.7	2782.1	2920.7	3160.9	3174.6	3294.6	3497.9	3463.1	3522.8	3664.3
0	16.925	17.794	13.604	0	0	5.2088	34.068	88.177	153.32	245.46	329.55	481.26	586.15	606.5	648.51	801.42	878.38	955.08	1038.7	1124.6	1582.6	1677.7	1276.6	1377.8	1480.3	1548.4	1663.6	1812.2	1968.7	2093.8	2774	2322.6	2380.3	2582.5	2719.8	2911.3	3153.7	3292.2	3545.9	3701.9	3931.1	4237.7	4329.6	4565.3	4762.4	4894.6	5055	5171.4	5238.3
4.1719	5.9	0	0	0	0	12.857	24.285	64.855	135.12	226.65	306.08	419.31	518.27	536.64	651.14	766.67	855.05	956.98	1055.8	1050.2	1319.1	1302.3	1411	1539.8	1639	1768.9	2110.2	2003.2	2081.1	2371.7	2337.2	2432	2558.8	2835.8	2770	2981.2	3035.9	3184.7	3385	3542.5	3678.4	3710	3765.9	3881.5	3973.6	4472.5	4276.8	4354.5	4844.8
0	1.9288	0.060108	0	0	3.7137	4.3895	19.064	12.775	7.2414	7.3366	2.3478	19.041	58.523	44.771	63.604	62.228	73.663	114.42	134.11	180.67	248.4	298.21	321.82	347.61	382.56	484.98	568.6	655.15	749.85	834.07	934.52	1018.8	1114.5	1279	1404.9	1550.1	1652.6	1846.9	2056.5	2149.1	2383.9	2443.5	2451	2682.3	2816.3	2962.7	3107.9	3201.8	3360.2
0	0	0	3.5376	6.3688	6.9436	9.4254	25.429	33.178	44.97	72.132	108.21	113.25	143.66	183.46	183.15	241.54	266.49	279.56	332.43	358.13	447.23	503.21	566.69	623.25	688.28	746.88	833.11	931.62	991.52	1063.7	1147.1	586.62	624.63	663.96	721.02	771.58	792.88	888.07	932.7	958.11	991.57	1059.7	1100	1125	1160	1183	1258.5	1280.6	1341
0	0	3.2339	6.4443	1.3537	0	0.88468	2.7589	0	0	0	0	0	0	0	12.773	68.082	146.31	251.72	377.62	485.88	613.24	760.63	892.33	1046.9	1188.2	1335.5	1495	1699.2	1903.2	2105	2348.9	2364.3	2570.8	2621.5	2714.4	2923.2	3025	3174.5	3288.2	3418.8	3556	3651.3	3754.9	3864.7	3943.7	4013.6	4088.5	4122.2	4151.5
0	0	0	0	16.133	33.514	79.371	122.47	192.84	268.26	373.98	484.31	604.05	736.93	832.61	883.15	1007	1119.1	1247.7	1278.6	1391.8	1494.2	1770.6	1564.6	1656.7	1717.2	1782.7	1791.8	1851.4	1938.2	2000.4	1933.5	2057.4	2136.9	2165.1	2232.5	2314.8	2374.9	2384.1	2420.6	2489.7	2528.9	2571.6	2584.8	2595.5	2645.7	2681.7	2668.3	2758.3	2798.5
0	0	0	9.4178	0	7.2824	22.589	62.369	109.7	147.97	221.19	272.44	358.57	405.24	476.73	526.04	383.63	668.97	770.3	894.97	984.59	1167.9	1238.2	1388	1445.3	1632.7	1739.1	1826.7	2043.1	1942.8	2297	2417.9	2369.1	2517.5	2855.9	2496	3154.9	3189.3	3428.9	2980.6	3689.9	3786.5	3782	4018.4	4050.7	4010.5	4229.7	4329	4266.5	4167.9
0	5.0593	2.7502	2.3487	0	0	0	0.38472	7.2579	31.184	77.737	118.11	162.31	188.19	239.65	313.39	369.01	449.91	529.83	667.27	724.55	878.8	988.71	1119.3	1356.4	1481.4	1650.3	1773.5	1864	2013.9	2120.4	2265	2460.9	2595.6	2867.6	3020.7	3236.8	3499.2	3722.3	4009	4294.5	4673.3	4868.1	5075.2	5521.2	5824.4	6421.6	6630.6	6597.4	7004.4
8.9558	2.6362	0	0	0	0	0.4054	24.227	49.141	61.297	125.49	161.93	241.32	268.4	370.81	423.94	515.9	660.97	777.92	917.38	1089.9	1493.3	1388.6	1500.2	1648.9	1799.7	1955	2125.9	2234	2353.3	2545.7	2660.3	2821.8	2956.9	3057.6	3246.7	3321.1	3516.1	3620.9	3892.9	4004.3	4240.8	4465.9	4587.8	4709.1	4830.9	4998.1	5166.3	5267.2	5385.9
26.361	7.1522	0	0	0	0	0	20.341	58.187	107.29	186.25	281.02	388.56	478.85	605.01	699.47	811.83	961.75	1115.5	1208.5	1344.3	1413.9	1565.1	1718.3	1833.2	1953.3	2078.8	2160.2	2292.4	2449.2	2571.6	2669.4	2765.2	2849.6	3024.9	3071.8	3129.9	3161.5	3256.2	3286	3367.2	3443.8	3513.8	3642.3	3520.3	3557.8	3676.8	3622.4	3689.5	3859
33.334	5.2557	0.23381	0	0	0	0	6.1535	33.531	79.669	133.79	161.86	214.99	243.36	306.61	393.07	448.79	527.82	596.33	668.48	774.78	816.61	876.77	959.16	1018.4	1107.2	1130.4	1248.9	1302.9	1336.9	1428.5	1509.9	1522.8	1519.6	1621.1	1742.6	1858.5	2015.5	2186.3	2313.9	2612	2836.6	3127.1	3344.5	3477.2	3696.5	3727.7	3530.2	3659.9	3768.6
0	0	3.0959	0	1.9326	0	2.9909	0	10.505	0.41024	17.96	26.116	25.248	40.503	57.264	61.98	66.718	72.254	105.19	127.37	131.86	136.06	48.447	39.786	40.916	32.382	73.903	72.987	55.948	85.814	76.626	60.557	83.963	101.29	104.06	145.32	144.22	209.04	218.84	241.56	318.72	375.19	407	463.22	489.73	547.27	613.22	706.22	779.52	800.68
19.116	0.78238	0	0	0	2.0054	0.16678	15.792	58.31	103.22	161.72	209.89	285.37	334.92	419.46	478.84	554.94	645.28	690.41	763.32	833.57	920.58	1010.4	1108.2	1145.7	1249.1	1313.6	1362.7	1453.9	1457.2	1581.5	1645.2	1681.4	1714.6	1704.1	1642.7	1696.8	1678.6	1729.7	1711.8	1745.3	1755.6	1775.6	1830.2	1808.3	1862.3	1870	1838.3	1906.2	1940.3
13.424	0	0	0.72404	0	2.0704	0	53.7	117.19	187.1	315.3	423.79	540.65	662.59	829.04	939.3	1065.7	1230.5	1323.6	1493.9	1581.7	1649.9	1782.5	1882.8	2021.4	2059.6	2157.3	2170.8	2225.2	2256.6	2320.6	2365.8	2388.6	2442.7	2483.4	2468.8	2492.7	2540.3	2565.9	2605.3	2603.9	2547.1	2642.4	2630.4	2651.2	2603.4	2629.7	2662.1	2628	2638.9
0	3.8956	0	0	0	0.35066	16.324	30.802	68.135	120.93	183.56	263.15	326.2	368.75	452.24	483.65	535.91	603.74	687.31	772.58	818.91	889.08	978.51	1028.7	1052	1126.7	1224.7	1304.6	1418.8	1450.8	1581.5	1662.5	1754.6	1859.6	1925.6	1981.7	2171.6	2168.9	2282.4	2321.7	2367.9	2393.2	2448.1	2430	2519.4	2623.1	2701.6	2827.6	2850.4	2895.7
0	0.99219	0	6.4463	0	4.2057	5.2939	0	0	6.2092	30.062	31.085	41.833	63.857	66.142	70.242	86.225	77.612	110.36	122.49	165.17	207.04	226.66	244.19	263.12	279.68	305.57	331.39	394.65	481.09	557.44	625.58	665.8	706.89	744.56	825.35	848.7	867.53	907.3	948.86	1007.9	1081.6	1139.4	1213.3	1247.1	1204.6	1265.2	1225.3	1252.9	1319.9
15.508	0.75079	0	0	0	0.27664	23.162	96.145	206.04	327.38	471.77	615.08	831.92	1022.3	1151.4	1158.2	1471.9	1711.7	1913	2181	2370.4	2570.9	2686.1	2902.2	3130.5	3244.2	3420.8	3503.7	3832	3957.4	4104.8	4265.7	4501.3	4652.4	4787.3	4920.7	5125.9	5145.2	5252.4	5506	5506.4	5524.5	5410.8	5625.9	5599.9	5856	6031.8	6292	6191.5	6269.5
4.9502	0	0	0	0	0	18.954	57.099	105.18	186.72	269.42	363.04	451.48	532.19	617.2	753.7	857.29	911.6	1044	1159.9	1221.7	1344.9	1398.7	1464.8	1550.6	1605.3	1702.2	1778.7	1890.7	1978.7	2060.5	2196	2265.3	2356.4	2446.6	2528	2646	2823.2	2873.4	2952	3077	3282.8	3329.2	3452.7	3554.5	3619.3	3720.7	3828.8	3898.2	3999
0	0	0	19.242	80.207	207.86	228.11	237.65	336.41	360.29	377.96	441.51	531.96	608.49	631.83	763.74	843.55	959.27	1029.7	1143.6	1287.2	1417.9	1514.8	1549.3	1734.9	1887	1939.5	2033.9	2179.5	2279.6	2280.1	2424.9	2491.6	2607.4	2525.4	2627.2	2688.6	2831.5	2821.2	2946.9	3092.7	3198.3	3403.1	3406.1	3663.7	3808.1	3936	4089.2	3895.4	4005.4
0	0	42.948	0	0.14013	0	16.488	28.613	59.645	105.12	175.93	254.87	336.3	428.36	460.53	568.4	652.35	777.54	903.69	1071.3	1145.7	1275.9	1453.1	1521.3	1715.7	1834.2	1922.4	2070.5	2168	1637.7	2308.9	2541	2647.6	2720.6	2644.1	2693.2	2760.7	2957.9	3012	2974.4	3196.6	3246.4	3564.6	3392.3	3524.6	2963.7	3693.5	3777.9	3633.8	3743.2
0	0	0	0	7.3282	2.4661	12.57	12.993	13.19	10.595	4.6341	11.229	6.3903	8.4357	21.454	26.068	44.826	65.06	93.102	133.15	169.13	195.09	242.24	264.36	297.95	355.39	392.56	504.73	552.14	625.3	661.75	738.65	807.45	865.42	957.96	1017.5	1071.6	1122.4	1194.2	1246.8	1336.3	1349.3	1412.2	1481.4	1487.7	1516	1559.8	1562.7	1586.9	1617.2
18.815	8.638	0	0	0	0	0	13.531	59.183	114.62	203.77	276.55	407.24	485.15	626.97	745.63	862.77	977.17	1065	1149.6	1267.1	1316.3	1394.2	1470.5	1555.1	1634.7	1701.9	1805.8	1841	1943.1	2016.3	1977.8	2082	2213.6	2201.5	2348.6	2330.7	2388.4	2483.2	2497.8	2550.1	2650.4	2586.9	2588.9	2609.8	2609.6	2713.2	2685.6	2656	2689.1
14.773	6.0549	0	0	0	0	5.5523	45.482	109.64	204.96	304.34	419.38	550.59	664.14	794.37	909.36	976.31	1124.8	1298.9	1399.4	1578.1	1968.2	2135.6	1945.9	2023.3	2208.2	2286.9	2402.2	2600.1	2503.7	2858.6	2828	2843	2970.2	3056.5	3200.9	3378.1	3547.3	3629.6	3754.8	3852.8	3965	4030.8	4130.4	4216.2	4094.2	4252.7	4276.8	4284.4	4381.6
2.4192	0	0	0	0.51348	12.746	12.378	38.684	61.351	68.866	71.084	55.248	73.738	99.064	87.774	110.67	131.09	141.47	184.73	213.73	238.07	250.21	278.03	302.14	132.41	156.98	200.24	255.7	300.94	379.42	406.01	444.52	518.48	565.32	607.43	671.97	750.55	813.34	911.29	952.41	1053	1074.9	1137.6	1176.4	1224.9	1266.2	1476.8	1435.1	1352.3	1400
0	0	0.1522	0	1.0329	0.21824	18.656	35.589	83.683	137.74	196.8	291.54	499.17	452.19	524.03	584.95	668.62	735.12	815.82	919.96	967.03	1095.6	1121.9	1168.8	1246.1	1342.1	1409.4	1557.6	1644.4	1732.3	1816.4	1971.7	2014.2	2204.9	2389.7	2547.8	2733.3	2883.3	3090.5	3301.4	3450.8	3649.9	3751	3905.3	3972.8	3837.5	3975	4047.7	4023.9	4137.1
0	0	0.2118	1.4767	4.4027	5.2487	0	15.888	38.996	81.09	158.18	232.44	279.85	370.14	428.55	514.36	571.04	690.61	822.26	906.44	1005.6	1033.8	1271.5	1334.3	1382.4	1478.7	1633.3	1794	1899.5	1953.7	2094.7	2217.5	2487.2	2580.4	2898.7	3039.4	3231.7	3440.8	3637.4	3828	4036.9	4158.4	4312.7	4527.6	4639.9	4814	4954.1	5147.5	5202.5	5349.9
9.6101	7.5406	1.7191	0	0	0	2.4677	0	3.8695	10.063	24.567	37.132	64.513	81.421	105.47	143.43	195.11	267.56	346.86	475.04	577.77	690.89	817.34	907.59	1032.4	1196.6	1363.3	1451.2	1583.5	1709.8	1863.9	1993.6	2175	2300.1	2482.4	2571.9	2729.6	2862.4	2980.6	3125.1	3337	3482.8	3718	3792.7	3996.6	4108.7	4068.9	4338.6	4370.5	4470.6
7.6989	0	9.0084	0	6.1013	0	0	0	0	0	0	0	0	8.6315	0	0	21.94	22.487	39.02	71.132	95.516	165.3	202.94	189.4	229.71	284.91	306.85	342.36	331.79	351.26	346.45	404.12	437.51	437.14	458.85	484.6	505.27	606.31	536.94	679.07	697.64	729.13	765.78	624.18	683.73	756.6	823.38	835.53	733.42	823.57
0	0	0	0	9.7988	15.934	5.9779	3.4363	7.6843	0	5.268	6.633	13.622	18.975	11.637	0	0	2.5431	41.668	40.411	110.51	150.82	178.23	196.11	216.01	225.84	285.08	386.18	484.29	604.86	777.14	900.24	999.54	1136.4	1233.2	1404	1555.9	1657.7	1868.1	1980	2230.3	2395.9	2518.3	2774.9	2886.8	2906.1	3077	3129.9	3188.6	3172.6
19.105	0.53533	7.8742	0	0	0	0	11.782	36.652	84.809	144.41	210.56	272.6	325.63	413.1	486.64	567.06	638.55	696.08	750.73	813.4	871.83	914.93	940.35	977.24	1058.9	1061.5	1089.3	1096.7	1139.1	1182	1180.6	1259.3	1265.6	1299	1328.2	1378.1	1400.2	1416.5	1428.8	1460.1	1459.5	1504.3	1521.4	1592.5	1592.4	1611.2	1610.7	1644.9	1660.4
6.2198	0	0	0	0	2.9852	5.0412	37.923	94.789	169.56	290.65	418.4	576.74	693.03	855.94	912.83	1042.1	1127.7	1242.4	1336.2	1429.9	1641.3	1687.1	1697.5	1833.6	1995.4	2064.8	2131.7	2221.3	2248.3	2272	2359.1	2391.1	2523.7	2655.8	2707.6	2885.5	3002.2	3148.6	3301.2	3541	3808.7	3843	3939.9	4215.5	4387.6	4524.9	4637.2	4747.9	4900.8
0	0	0	0	0	7.8826	36.157	68.483	137.02	240.28	362.34	490.16	610.32	757.49	896.79	1040.5	1147.5	1267.1	1411.2	1519.1	1672.7	1877.2	1944.7	2033.8	2146.5	2274.6	2316	2393.9	2520.2	2622.4	2649.7	2841.7	2869.8	3021.4	3026	3156.7	3202.1	3163.2	3416.6	3366	3492.5	3780.3	3812.2	3909.8	3920.4	3998.8	4056.8	4004.6	4103.9	4129.4
33.47	9.4058	0	0	0	0	1.3445	15.689	26.96	61.51	103.55	157.74	219.22	294.76	402.24	470.08	562.83	632.97	717.93	829.02	908.92	984.29	1103.9	1200.9	1258.3	1374.2	1266.5	1321.5	1482.2	1485.5	1875.5	1966.3	1788.5	2165.2	2202.9	2212.5	2453	2062.7	2107.6	2480.1	2281.4	2270.9	2332.1	2407.9	2426.6	2402.3	2473.7	2500.4	2446.8	2507.1
7.3941	3.2849	0	0	0	0	9.5853	30.017	73.845	118.04	167.33	218.99	302.33	364.21	431.98	496.57	573.11	634.76	721.01	795.32	848.67	925.64	963.52	960.01	972.57	1064	1123.7	1152.6	1194.7	1214.7	1237	1227.9	1242.5	1272.8	1303.2	1286.9	1300.6	1375.8	1397.5	1391.4	1423.6	1445.9	1483.9	1441.1	1469.6	1474.2	1408.3	1431.6	1431.9	1447.7
4.8838	2.573	0	0	0	0	9.6176	40.992	99.882	164.85	272.74	374.91	514.16	617.71	777.11	862.65	983.44	1087.9	1238.5	1377.1	1447.6	1584.8	1701.1	1798.9	1878.6	1975.8	2039.2	2243	2323.3	2450.2	2566.7	3263.2	2794.2	2954.9	3069.7	3169.6	3275.6	3448.2	3581.3	3721	3891.4	3959.7	4103.8	4280.4	4361.5	4513.5	4517.2	4654.6	4716.7	4848.5
0	0	12.97	11.1	0	0	12.396	19.694	46.129	84.662	111.8	128.37	196.51	245.29	268.65	267.95	313.59	358.27	464.7	518.51	572.66	641.33	709.9	782.81	824.35	890.08	1011.2	1094.5	1200.3	1315.1	1403	1544.2	1608.2	1782.1	1871.9	2028	2237.3	2366.5	2502.2	2697.6	2892	3094.4	3221.7	3293.1	3446.2	3604.2	3709.1	3950.4	4062.1	4140.7
2.2691	16.563	4.7291	3.3579	0	0	0	0	0	4.6678	12.593	28.441	45.122	56.647	78.941	106.47	140.42	190.36	231.54	317.79	338.38	399.98	423.08	480.34	535.94	615.79	674.96	724.8	738.82	690.43	749.3	813.05	836.93	868.83	936.73	1000.1	1104.7	1093.6	1174.2	1243.4	1262.1	1319.7	1387.8	1414.7	1470.1	1485	1514.5	1553	1558.6	1592.9
0	0.97163	0	9.5072	0.04446	7.9757	4.3284	34.577	34.02	125.8	227.87	297.9	394.09	512.53	626.15	700.51	783.97	931.22	1053.8	1205.8	1360.3	1513.8	1633.1	1779.1	1874.7	1927	2029.4	2104.5	2186.3	2283.9	2410.5	2515.5	2515.2	2626.5	2627.5	2671.1	2696.2	2730.9	2796.4	2843.8	2861.1	2917	2953.9	3001	3141.4	3077.4	3158.1	3109.6	3083.9	3092
21.711	18.11	0	0	0	0	10.369	42.291	104.89	195.03	336.32	464.88	611.42	724.08	888.49	1117.2	1246.3	1441.9	1618.2	1800.2	1984.8	2182.2	2243	2281	2368.9	2480.7	2664.2	2799.6	2853.8	2951.7	3050.1	3602.8	3329.4	3566.7	3861.6	4122.9	4285.6	4179.8	4414.2	4598.9	4785.8	4880.7	5236	5517.7	5662.8	5840.8	5930.3	6073.6	5726.5	5880.5
2.6532	5.4788	0	0	0	0	9.7616	19.593	35.713	97.446	152.9	225.09	309.29	406.57	460.21	552.21	631.11	753.09	850.2	973.64	1093.8	1203.9	1303.9	1418.7	1552.4	1667.1	1763.9	1855.1	1896.6	1979.7	2072.9	2145.7	2185.6	2228.5	2309.4	2222	2313.4	2385.9	2394.7	2476.6	2546.2	2652.9	2714.6	2730.7	2756.8	2834	2820.1	2849.5	2884.3	2920.3
0	2.8816	1.6009	0	0	3.0257	22.736	58.42	107.7	169.74	238.75	333.91	408.17	522.3	638.99	723.2	831.35	917.34	1054.3	1194.1	1289	1425.6	1534.4	1586.9	1747.1	1876.5	1905.9	2097.7	2268.9	2337.1	2529.1	2540.3	2646.2	2830.9	2869.8	2950.1	3110.3	3179	3265.7	3397.2	3492.5	3491	3596.7	3724.4	3832.6	3972.5	3960.7	4041.2	4139	4113.1
14.913	11.225	0	0	0	0	0	0.32861	0	0	0	0	0	0	0	0	32.925	64.38	125.61	206.63	296.03	362.17	458.06	530.01	639.26	715.9	847.5	941.65	988.82	1114.8	1204.5	1282.8	1367.1	1458.3	1536.7	1624.6	1721.6	1846.3	1946.7	2067.7	2128.7	2235.9	2346.9	2432.2	2509.8	2588	2615.5	2716.1	2781.7	2872.9
0	0	0	0	1.6703	7.8057	36.218	87.009	157.73	243.04	347.94	468.38	565.97	702.22	842.12	935.21	1006.1	1146.9	1228.7	1325.3	1375.5	1472.2	1561.7	1542.8	1601.9	1659.8	1695.4	1768	1846.7	1854.1	1890	1969.8	2029.4	2052.1	2121.4	2234.4	2233.8	2278.5	2301.2	2395.7	2359.2	2412.2	2477.2	2469.7	2555.5	2517.6	2507.8	2514.8	2535.1	2544.5
0	0	0	0	10.861	31.049	61.304	124.06	170.73	256.97	325.85	405.62	470.4	545.34	634.55	711.94	837.62	882	1054.4	1161.4	1283.4	1468.4	1531.6	1708.1	1834.4	1958.7	2195.8	2305.7	2497.1	2630.2	2897.1	2975.7	3122.2	3362.6	3500.4	3647.1	3964.4	4240.2	4424.1	4664.7	4986.1	5414.2	5638.3	5896.4	6295	6523.1	6764.1	6984.7	7101.3	7325.7
0	0	0.022245	2.3966	0	0.53196	6.199	21.895	34.954	33.866	34.12	49.262	26.934	25.188	12.735	21.007	24.407	20.794	27.453	51.172	76.211	108.33	159.79	108.08	174.84	236.83	272.01	338.29	383.07	448.81	467.33	538.08	654.26	656.66	725.36	766.39	789.52	925.71	882.04	932.17	999.61	1027.6	962.51	903.64	997.67	1061.6	1081.1	1088.5	978.76	974.52
34.116	7.5547	3.9441	0	0	0	9.587	58.137	129.24	225.82	345.11	470.21	611.86	704.2	868.38	977.57	1055	1177	1306	1431.3	1535.3	1668.2	1811.5	1887.1	1991.1	2118.1	2175.2	2259.8	2329.6	2370.2	2431.5	2438.8	2549.7	2584.6	2668.5	2703.9	2732.4	2736.5	2832.7	2834.3	2904.9	2872.5	2880.3	2917.8	2915.8	2941.8	2905.8	2913.5	2944.5	2914.4
0	0	0	6.5818	0	3.4944	5.3923	0	0	0	0	0	0	2.9422	0.98111	0	7.3864	23.732	107.51	145.77	239.55	392.96	429.21	496.14	559.82	616.18	745.3	846.88	953.65	1071.7	1163.9	1313.8	1012.4	1368.4	1422.6	1484.4	1507.3	1529.8	1574.9	1712.2	1763.7	1912.3	1964.7	2170.3	2197.4	2262.8	2317.9	2317.8	2355	2283.2
0.81906	10.295	0	7.2383	9.7271	0	0	2.1437	39.023	86.456	135.58	194.98	238.48	327.2	387	458.15	511.84	570.9	647.2	739.14	787.11	840.12	905.22	916.14	956.61	989.72	1020.5	1017.5	1054.6	1063.3	1104.9	1186.1	1135.8	1186.1	1226.1	1234.9	1300.6	1369.1	1403.6	1452.7	1495.6	1538.3	1562.2	1638.6	1676	1728	1809.1	1765.8	1789.7	1821.9
5.8869	3.7893	0	0	7.0056	6.5961	0	15.03	14.535	52.443	26.558	49.559	68.14	21.825	37.938	76.468	106.06	106.26	182.98	334.29	432.88	595.11	651.81	872.58	1016.2	1093.2	1272.3	1408.9	1523.4	1673	1825.4	1895.9	1891.7	2108.1	2143	2277.9	2318.2	2512.7	2565.3	2662.9	2793	2963.1	2915	2969.1	3088.8	3147.4	3086.8	3354	3199.9	3249.7
30.461	7.6523	1.5322	0	0	0	0	8.7111	47.107	88.483	177.48	241.12	330.21	400.28	534.83	577.52	692.7	828.55	929.81	1038.8	1169.6	1354	1504.3	1678.5	1698.2	1832.8	1922	2075.7	2245.2	2394.6	2537.2	2699.6	2850.8	2942.6	3164.9	3332.1	3551.7	3642.5	3929.1	4180.7	4384.6	4524.9	4715.3	4972.2	5066.5	5103.2	5212.7	5420.3	5644.7	5846.8
0	9.139	5.4102	0	0	0	7.6264	28.614	69.156	121.98	208.44	293.64	408.94	523.93	621.81	737.62	853.27	991.74	1165.2	1279.2	1365.1	1533.7	1660.8	1707.2	1775.7	1948.4	2031	2147.8	2254.6	2259.8	2367.5	2363.8	2400.4	2452.1	2462.4	2499.9	2531.8	2695.8	2647.1	2738.8	2791.5	2756.4	2734.5	2808	2764.7	2860.3	2824	2816.5	2884.1	2891.6
0	0	6.0824	2.027	1.284	0	11.294	0	0	0	0	0	0	0	0	5.8922	0	4.6692	12.977	17.122	29.796	43.781	60.538	63.144	91.728	108.7	162.58	203.7	269.85	324.1	391.28	478.49	556.43	662.44	757.59	836.27	955.07	1072.2	1204.3	1284.6	1450.7	1514.4	1661.8	1739.5	1794	1927.2	1966.3	2072.8	2151.6	2225.5
11.545	11.393	2.8171	3.2912	0	0	0	0	2.6993	35.731	64.613	100.82	162.45	199.74	233.73	263.87	308.06	399.02	462.31	543.84	639.93	752.06	811.55	870.03	1002.8	1133.8	1247.2	1346.8	1474	1617.2	2060.7	1573.6	1962	2090.4	2142.7	2300.1	2422.6	2511.6	2601.5	2670.6	2749.7	2887.7	2866	2933.8	3017.8	3220.6	3129.6	3114.3	3125	3306.2
0	3.9801	8.5516	0	1.9985	3.4106	12.198	32.443	57.223	82.116	137.79	222.53	364.69	575.77	524.98	607.52	737.61	767.05	850.99	1030.7	1250.6	1494.4	1685.8	1852.6	2157.1	2327.4	2472.6	2731.6	2915.9	3136.9	3342.5	3619.8	3753.7	3829.2	4090.6	4279	4473.6	4859.4	5119.2	5340	5549.7	5744.6	5908.4	6039.8	5843.5	6138	6303	6289.2	6317.2	6401.8
42.239	24.091	0	8.5368	0	0	0	0	0	28.145	84.772	177.68	230.85	298.84	395.41	456.74	587.99	554.25	638.19	757.86	849.06	936.32	1065.8	1121.3	1249.3	1370.5	1442.7	1552.6	1637.1	1689.2	1793.4	1900.2	1926.4	1969	2045.9	2108.3	2064.8	2223.6	2302.1	2348.5	2329.7	2396	2440.3	2522.7	2514.9	2553.7	2605.7	2658	2607.6	2745.4
26.559	9.8686	8.8404	0	0	0	0	0	0	0	8.1951	10.075	17.984	36.922	42.284	85.869	110.05	157.13	194.47	263.16	366.56	416.77	452.77	532.45	583.42	711.55	756.99	905.27	1036.6	1125.6	1226.4	1305.7	1419	1495.8	1592.3	1706.3	1943.7	2000.2	2193.5	2128	2222.5	2306.8	2443.3	2516.4	2561.1	2750.5	2585.8	2770.9	2888.3	3086.2
0	0	0	0	35.712	14.347	20.467	16.891	42.323	88.893	156.76	243.37	324.2	406.24	487.24	577.98	679.66	740.08	803.21	850.21	847.07	925.63	921.71	945.43	1037.8	1051	1081.1	1056.4	1136.8	1311.4	1412.5	1462.5	1547.5	1729.9	1789.4	1773.9	2202.3	2290	2471	2582.6	2651.6	2155.9	2176.9	2245.1	2294.1	2437.2	2415.8	2429.4	2436.7	2542.1
5.2988	22.685	7.4331	7.5595	0	0	0	7.174	13.937	30.876	45.543	54.241	57.589	67.324	70.457	83.136	103.27	148.68	178.43	209.3	142.56	195.43	220.35	270.54	308.33	324.52	404.14	409.19	441.83	458.55	518.04	533.06	565.33	579.55	585.95	622.1	650.03	693.82	740.49	712.82	777.84	803.65	787.32	640.42	649.23	670.68	704.54	714.3	689.94	708.57
6.425	9.4944	0	0	0	0	9.6929	39.359	87.135	177.42	296.81	409.08	551.11	685.8	830.53	973.1	1201.3	1406.7	1603.1	1781.5	1939	2199	2286.1	2498.5	2687.7	2810.6	2911.7	3120.9	3154.3	3442.6	3435.8	3451.7	3707.5	3723.6	3751.9	3762.2	3930.1	3949.9	4027.8	4114.4	4114	4275.4	4193.9	4219.6	4313.6	4346.6	4341.7	4315.6	4230.7	4285.9
0	11.642	0	3.1878	4.63	12.059	12.876	29.945	72.255	144.41	234.02	377.4	502.48	599.81	770.35	979.31	1102.6	1242	1483.2	1744.2	2027	2333.8	2486.9	2804.3	3076.8	3217	3552.1	3758.3	3977.5	4272.4	4345.7	4640.6	4900.2	5173.8	5313.7	5481.9	5748.5	5783.6	5893.6	6018.9	6060	6330.9	6321.8	6306.7	6448.6	6561.6	6638.6	6709.3	6656.2	6808.4
0	0	0	0	0	0	31.015	89.159	200.65	313.36	476.72	627.66	813.92	934.66	1126.1	1249	1418.3	1634.2	1827.9	2052.2	2254.8	2467.4	2658.8	2856.3	3061.3	3299.8	3496.6	3829.4	4012	4441	4783.9	4985.9	5305.6	5416.1	5958.9	6190.3	6726.5	7023.6	7440.2	7856.8	8036.3	8466.9	8534.4	8753.6	9171.1	9487.9	9840.3	9962.9	10116	10548
0	4.9976	5.7387	0	6.3533	0	4.4095	0	0	0.99132	0	0	0	0	0	0	0	0	39.532	80.01	131.45	225.52	304.51	320.38	365.73	429.64	550.7	610.7	703.21	723.13	808.85	826.21	872.23	939.67	1070.5	1079.7	1132.9	1255	1348	1374.2	1469.1	1532.5	1539.5	1653.1	1679.2	1739.8	1799	1854.3	1878.1	1941.9
20.687	8.523	2.2419	0	0	0.6234	0	0.78728	0	16.208	41.393	59.477	103.46	119.7	150.92	185.91	228.49	283.15	348.01	452.59	523.02	630.36	634.67	751.07	879.15	967.13	1108.3	1193.2	1363.4	1479.4	1618.2	1695	1679.9	1826.7	1889.8	2071.6	2159.4	2255.8	2341.5	2488.8	2631.1	2813.4	2851.3	3031.5	3215	3328.6	3376.4	3517	3525	3742.9
11.218	3.5644	4.5264	0	0	0	5.4112	27.382	66.926	141.88	231.51	322.61	446.39	563.13	693.7	821.59	958.62	1048	1161.4	1318.8	1442.4	1521.8	1613.2	1656.7	1759.8	1900.6	2003.1	2103.5	2132	2231	2282.1	2378.7	2441	2476.7	2625.7	2595	2713.8	2759	2876.3	2938.3	3004.3	3121.9	3172.6	3201.1	3254.2	3338.4	3281.4	3391.2	3356.1	3477
0	0	5.7773	16.244	6.0835	1.0842	5.8139	12.063	41.358	81.537	154.92	248.04	333.53	421.67	526.31	283.87	357.86	458.92	549.71	640.82	760.32	1462.3	1694.7	1806.7	1234.9	1395.7	1462.3	2325.1	2417.3	2483.3	2589.8	2707.2	2936.3	2531.6	2679.2	2704.9	2779.3	3267	3352.9	3560.5	3238.4	3332.8	3461.4	3325.2	3450.4	3459.4	3586.5	3642.8	3547.5	3488.4
0	0	0	0	0	2.8792	10.586	19.671	4.1596	0	15.238	25.723	63.859	77.027	90.538	57.473	78.366	77.015	109.69	120.05	156.63	179.98	208.86	224.72	256.04	261.87	311.82	336.53	393.17	404.87	438.74	467.64	508.53	576.06	605.23	636.62	715.37	713.62	772.35	824.29	856.39	875.49	890.05	896.59	994.66	1052.3	1085.4	1095.6	1108.3	1145.1
6.2228	0	0	11.011	0	7.306	9.4622	44.232	65.979	111.06	208.48	302.41	408.83	488.57	591.92	681.14	780.24	892.14	1008.2	1181.3	1276.3	1445.7	1598.1	1651.4	1695.4	1756.5	1867.2	1578.6	1577.3	1643.2	1701.9	1696.2	1715.3	1699.2	1797.2	1811.4	1850.5	1905.4	1966.5	2042.2	2129.8	2158.2	2275.1	2298.4	2376.4	2386.7	2498.2	2549.3	2748.8	2867.8
14.061	15.09	0	0	0	0.011939	0	15.237	22.051	72.689	118.31	171.1	199.01	237.51	291.68	292.6	400.29	484.98	575.67	648.55	753.22	927.87	1001.5	1137.9	1273.1	1511.9	1648	1764.2	1598.3	1767.7	2089.7	2284.9	2287.4	2609.1	2692.9	2837.5	2973.8	3041.6	3163.1	3403.5	3574.5	3571.7	3682.7	3755.7	3902.4	4000.3	4166.6	4195.6	4247.4	4348.9
0	0	0	0	3.3672	39.531	46.612	63.358	93.891	164.13	184.03	305.28	378.66	451.91	566.33	620.77	714.29	793.15	961.26	1067.5	1145.6	1270.1	1386.6	1557.6	1887.7	2026.1	2236.7	2538.8	2696.5	2850.8	3047.5	3252.9	3447.1	3624	3819.1	3982.5	4168.9	4194.2	4349.4	4460.6	4558.9	4679.6	4284.7	4299.1	4355.5	4446.2	3436.7	3570.7	3598.6	3613.2
0	6.7302	0	0	0	14.937	13.173	36.454	47.66	71	87.76	136.17	250.16	305.08	376.15	408.29	517.44	653.07	684.39	779.08	871.42	933.3	1019.7	1072	1114	1192.9	1304.3	1315	1394.7	1446.3	1482.6	1499.2	1501.1	1577.2	1584.6	1614.1	1607.2	1651.7	1685.8	1652.6	1635.3	1657.7	1630.5	1615.4	1565.6	1592.2	1641.1	1671.9	1673.4	1712.2
16.474	11.741	0	0	0	0	0	26.822	72.881	137.89	208.71	302.52	393.46	465.33	570.22	628.14	794.06	999.1	1180.8	1372.3	1565.7	1722.2	2008.7	2202	2341.4	2590.3	2857	3003.3	3320.6	3498.6	3618.1	3822	3834.5	3957.1	4091.6	4215.7	4316	4439.4	4559.2	4614.6	4593.3	4815.8	4836.5	4872.8	4888.1	4974.4	4829.8	4789	4880.9	4822.9
33.459	7.2213	0.16741	0	0	0	0	4.4485	24.239	83.492	129.1	190.39	346.46	431.64	457.45	541.97	608.29	693.98	808.06	924.89	1045.8	1137.2	1329.2	1329	1425.8	1531.2	1609.4	1723.5	1791.4	1878.4	2023.1	2359	2421	2478.7	2606.1	2671.9	2805.7	2944.2	3083.1	3262.3	3346.7	3568.2	3665.8	3827.2	4016.5	3971.2	4152.4	4220.3	4306.5	4312.9
15.782	4.1623	9.0473	1.0775	0	0	0	17.14	50.336	117.18	190.46	266.88	346.68	446.94	525.27	640.58	725.51	849.92	978.07	1077.3	1197.3	1345.4	1417.3	1494.3	1523.6	1625.6	1698.6	1837.2	1836.7	1896.7	1912.4	1945.8	1958.1	2026.4	2031.6	2067.6	2121.3	2184.1	2275.1	2334.2	2432.8	2467.9	2524.3	2597.5	2605.1	2618.3	2632.3	2684.6	2721.8	2715.7
0	0	0.88792	0	0	0	24.157	36.219	57.887	98.745	125.19	167.5	242.95	304.01	262.94	407.87	472.31	537.95	564.61	612.95	758.47	759.84	824.08	912.13	940.22	860.51	1140.2	1298.4	1324.8	1581.7	1720.8	1783	2017.3	2254	2529.7	2649.6	2845.7	3066.2	3212.7	3370.1	3545.1	3681.3	3818.6	3985.7	4177.8	4382.4	4441.9	4437.9	4555.7	4571.2
11.979	4.3294	1.3138	1.063	3.534	0	0	2.1421	19.032	50.595	97.237	148.25	190.91	250.44	295.81	356.32	386.72	487.6	527.89	614.24	686.31	748.7	842.91	876.8	918.23	983.15	974.6	1032.7	1095.6	1124.1	1162.7	1189.5	1199	1179.7	1131.4	1193.5	1212.8	1248.6	1262.3	1282.8	1326.2	1414	1406.7	1442.3	1512.9	1558.4	1539.9	1604.9	1607.6	1631.8
0	0	0.034469	3.2549	6.6987	0.28148	0.3193	0	0	1.5659	10.785	24.222	44.512	48.976	65.453	88.186	105.92	146.39	184.84	197.75	218.16	270.1	301	340.74	379.34	439.19	477.71	530.52	594.74	670.17	784.72	841.65	944.71	1066.6	1158.5	1308.1	1466.8	1610.1	1725.9	1889.6	2064.5	2213.5	2361.9	2470.6	2605.2	2786.6	2878.4	3011	3142.2	3210.8
24.189	11.918	0	0	0	0	0	5.8475	7.8355	38.427	80.298	121.27	165.45	226.62	292.22	379.46	460.56	606.23	729.64	846.48	945.28	1134	1241.2	1389.4	1517.2	1667.5	1807.4	1983.8	2108.6	2309	2519.1	2265.9	2804.5	3049	3155.1	3301	3573.9	3730.7	3919.5	4092.4	4264.7	4345.7	4521.7	4539.8	4602.4	4752.7	4823	4926.6	4855.7	5021.7
0	0	2.4079	1.8304	3.9542	0	5.964	10.506	36.011	65.935	122.31	168.72	228.9	315.4	407.23	454.66	540.83	624.79	731.11	863.1	955.79	1041.5	1158.5	1219.6	1290.9	1359.3	1486.2	1563.1	1643.6	1712.9	1808	1830.8	1924.2	2019.7	2066.1	2177.8	2242.4	2378	2407.4	2575	2743	2937.9	3127.4	3375.5	3580.5	3811.2	4084	4372.4	4630.6	4860.8
9.5848	13.225	2.4544	0	0	0	0	0	4.4534	3.9892	9.2589	6.0374	28.712	31.591	44.063	59.555	87.835	126.26	147.5	193.23	219.26	264.89	305.55	360.7	421.66	475.45	527.6	586.69	660.56	741.98	806.93	875.57	940.5	1015.4	1100.4	1198.3	1308.9	1415.2	1494.6	1586	1646.1	1776.3	1878.9	2002.4	2045.3	2119.1	1993	2082.1	2116.6	2141.3
6.8586	1.8239	0	0	1.3048	0	0	5.5404	26.495	76.249	133.03	168.52	242.72	266.5	330.58	376.83	438.54	539.09	581.02	685.01	803.8	879.86	1002.7	1057.6	1164.2	1275.9	1417.1	1414.1	1716.5	1732.5	1922.9	2071.1	2076.9	2277.3	2270.8	2413.8	2505	2566.4	2802.9	2839.6	2940.3	3155.4	3418.8	3440.6	3617.9	3809.3	3924	4060.1	4202.4	4218
8.6775	0	0	0	0	0.05215	23.702	66.635	122.57	202.54	306.95	421.67	548.79	641.22	798.37	920.78	1073.5	1166.6	1265.8	1369.2	1491.3	1578.3	1619.7	1656.9	1712.9	1746.5	1837.1	1856.1	1907.1	1638.9	1642.7	1684.7	1662.7	1655.8	1693.7	1650.2	1656.6	1722.8	1817.3	1799	1814	1873.4	1950.3	1994.1	2148.4	2168.8	2120.6	2118.3	2176.1	2187.2
25.039	7.8089	0	0	0	0	0	31.031	74.951	130.85	216.06	326.48	428.68	547.8	667.72	762.59	853.05	1026.5	1194.7	1354.7	1519.1	1642.2	1823.6	1977	2162.4	2240.8	2364.2	2565	2604.5	2729.8	2798.8	2787	2907	2971.5	3002	3005	3042.2	3229.1	3251.8	3352	3380.9	3448.9	3423.4	3576.5	3597.6	3597	3676.5	3646.3	3623	3738.9
14.542	0	15.176	0	0	5.019	0	14.206	28.193	97.965	166.3	242.87	289.2	350.81	452.64	513.51	635.68	727.51	862.96	1007.1	1181.2	1426.1	1549.8	1717.6	2032	2218.5	2474.6	2713.9	2996.4	3212.1	3494.7	3742.5	3950.6	4413.7	4631.4	4781.6	5077.3	5232.7	5473.6	5659	5521.9	5592.8	5730.1	5452.9	5759.4	5829.5	5973.2	6069.7	5937.3	6068
39.421	12.993	0	0	0	0	0	27.276	95.385	174.19	303.66	398.11	565.66	662.19	855.37	1058.5	1057.9	1280.3	1458.3	1633.2	1736.6	1858.6	1931	2227.4	2417.6	2624.8	2706.1	2890.1	3027.9	3195.9	3349.2	3455.2	3537.6	3779.7	3804.4	3887.6	4030.2	4244.7	4486.4	4587.4	4739.2	4828.4	5132.6	5232.2	5612.6	5829	5840.7	6041.2	6170.8	6622.6
0	0	0	2.8057	0	12.155	17.343	25.755	60.162	119.2	198.08	278.59	451.29	554.59	681.85	783	1003	1165.5	1334	1554.1	1737.8	1880.5	2094.4	2247.9	2355.1	2512.6	2759.3	2885.5	3034	3159.9	3335.4	3341.4	3726.2	3568.1	3667.4	3678.5	3770	3817.5	3887.6	3909.4	3979	3796.4	3978.1	3724.6	3918.3	3850.7	3844.3	3876.7	3843	4025
0	0	0	6.003	9.9523	11.838	15.748	21.534	30.188	67.63	117.17	174.76	263.18	354.48	473.14	610.83	829.12	898.54	1115.5	1314.5	1671.6	1989.1	2190.2	2494.2	2707.4	2855.7	3135.6	3346.1	3651.6	3840.1	4067.6	4208.1	4361.7	4661.4	4868.1	5097.1	5179.8	5465.9	5595.4	5827.7	5975.7	6127.9	6231.2	6207.5	6321.8	6421.9	6389.1	6412.3	6666.2	6567.5
14.674	8.9824	0	0	0	0	0	9.0246	38.15	73.389	121.1	159.69	204.58	235.4	299.69	346.84	440.23	581.92	731.4	951.14	1164.5	1369.2	1634.9	1834.5	2046.2	2367	2516.2	2756.9	2939.5	3096.5	3295.8	3452	3501	3537.8	3659.7	3860.5	3900.9	3991.5	4020.7	4307.4	4377.6	4542.2	4644.1	4774	4684.6	4729.9	4835.3	5037.5	5204.6	5268.8
0	0	0	0	0	2.2463	27.241	93.48	166.34	309.28	474.14	700.27	889.29	1116.3	1355.4	1560.7	1798.5	2066.1	2349.3	2537.4	2880.3	3177.1	3527.7	3752.5	4081	4352.6	4667.1	5019.7	5254	5543.9	5810.6	6163.2	6271.2	6600.9	6821.5	6985	7028.7	7444.4	7785.7	7910.4	7773.8	7775.8	7844.2	7965.9	7964.4	7930.7	8149.5	8203.5	8051.6	8043.1
0	0	0	0	0.91883	1.0327	32.999	111.69	250.89	426.52	648.94	888.75	1142.5	1417.9	1652.8	1925.7	2270.2	2565.1	2778.2	3125	3360.1	3712	3864.7	4124.6	4148.4	4404.8	4655.1	4686.9	4891.6	5089.7	5224.5	5328.3	5468.1	5489.6	5641.4	5807.2	6220.3	6386.7	6623.1	6763.7	7192.7	7476.6	7645.4	7768.8	7948.4	8342.8	8661	8796.5	8850.7	9003
0	5.3096	5.2446	0	0	0	10.077	38.004	101.66	186.85	291.24	397.98	549.94	685.48	841.3	1008.1	1185.3	1335.4	1660.6	1881.9	2144.1	2360.3	2498.7	2724.1	2908.3	3131.1	3378.7	3462.2	3729.8	4060.9	4213	4364.6	4576.4	5015.6	5098.4	5294.9	5420.9	5786.6	6103.9	6208	6396.9	6507	6889	6962.6	7216.6	7412.6	7619.8	7723.8	7874.3	7793.9
13.553	0	0	0	0	2.4999	16.273	67.987	175.8	290.33	447.63	564.69	723.32	858.81	1032.6	1218.4	1363	1611.4	1209.4	1288	1560.4	1546	1862.1	1744.9	1852.7	2007.9	2080.6	2846.8	2354.5	2649.1	2804.8	2676.4	2888.6	3025.1	3761.8	3900.2	3855.3	3838.8	3705.1	3988.8	3805.5	3746.4	3737.7	3742.5	3759	3431.3	3542	3461.7	3508.3	3525.2
0	3.871	8.1611	2.1392	0	0	4.4626	36.531	83.791	158.31	261.34	369.45	506.15	629.77	748.97	891.49	1011.2	1144.7	1250.8	1417.8	1602.3	1788.4	1988	1930	2100.4	2284.5	2391.1	2543.3	2750.7	2819.8	2944.6	3110.3	3108.8	3379.8	3443	3672.2	4003	4250.7	4477	4611.2	4700.4	4926.2	5063.1	4986	5589.1	6210	6069.3	6221	6240.3	6359.3
0	0	1.9256	6.1151	2.4264	5.2158	0	0	0	0	0	0	101.45	274.36	207.77	244.26	312.18	406.07	775.47	929	1122.3	1358	1448.6	1579.9	1875.6	2135	2294.4	2431.4	2711.9	3092.5	3161.3	3331.4	3540.3	3686	3708.3	3849.1	3973.1	3925.6	4113.5	4125.6	4253.9	4403.8	4437.5	4684.9	4715.7	4746.8	4843	4913.9	4807.8	5040
0	0	0	0.70937	4.3647	14.585	31.533	44.199	52.246	59.374	63.378	71.639	80.015	81.209	96.776	95.083	95.514	114.33	149.23	200.26	227.2	267.7	331.26	369.78	427.38	510.36	632.14	741.49	833.94	961.09	1128.8	1239.7	1376.6	1551.2	1677.5	1888	2067.6	2282.1	2498.1	2647.1	2938	3096.4	3282.5	3499.8	3630.7	3842.1	3977.4	4286.8	4271.7	4481.8
0	0	0	7.7831	1.0146	0.40945	10.506	29.359	62.958	110.6	164.17	214.96	284.38	349.99	405.29	443.61	524.92	597.14	653.89	716.07	770.55	850.6	882.96	896.02	933.36	958.49	1044.7	1072.6	1145.3	1148.9	1255.4	1278.4	1316.6	1388.9	1459.7	1523.3	1548.1	1651.9	1713	1738.2	1801.2	1844.5	1914.4	1933.3	1951.4	1938.8	1991.6	2047.5	2130	2141.9
0	7.5969	0	0	0	0.23441	13.502	76.429	152.79	298.02	446.32	640.25	741.23	946.49	1120.6	1255.4	1464.5	1549.5	1792.2	2008.9	2077.4	2294.1	2383.6	2458.1	2696.3	2734.8	2978.1	3109.8	3167.4	3398.7	3557.1	3772.4	3867.1	4055.2	4183.6	4359.6	4663.4	4707.3	4780.2	5061.5	5189.3	5207.2	5333.6	5475.7	5836.4	6008.3	6087.3	6026.6	6071.4	6093.3
0	2.9316	0	0.48799	0	0	7.999	21.747	59.79	129.15	137.32	251.06	325.35	500.81	579.02	719.81	813.87	1109.8	1293.3	1557.2	1853.6	2100.1	2403.2	2580.7	2879.8	3018.3	3547.1	3410.4	3523.2	3711.9	3858.6	3892.5	4061.3	4232.5	4223.2	4368.7	4601.3	4389.6	4417.6	4560.3	4637.5	4609.6	4663.3	4581.4	4912.3	4678.4	4753.6	4844.9	4803.6	4790.6
1.7955	0	0	1.3126	0	0	5.0874	1.0052	11.255	20.003	49.428	70.952	115.86	138.67	183.22	210.43	260.68	324.61	368.02	453.55	521.13	600.27	655.87	720.11	906.43	884.71	1010.1	1060.8	1067.3	1186.7	1184.3	1214	1284.9	1328.4	1365.6	1378.7	1355.6	1441.7	1489.9	1534.6	1515.9	1556.4	1558.3	1556.2	1578.9	1571.4	1535.6	1594.1	1535.7	1600.4
0	0	0	0	8.9866	68.175	149.48	201.03	283.59	402.08	557.98	657.94	843.51	1026.8	1144.9	1308.8	1474.4	1664.8	1867.6	2127.5	2235.6	2541.2	2689.6	2920.3	3098	3311.3	3630.3	3806	3841.4	4065.8	4171.8	4215.2	4498.1	4661.6	4818.7	4930.8	4831.8	5165.5	5235	5436	5419.2	5527.9	5559.8	5576	5760.1	5840.9	5694.7	5882.7	5908.9	6004.4
0	6.0725	0	0	0	0.12293	13.32	40.862	131.05	233.45	314.79	472.05	614.9	744.46	905.36	1007.9	1143.3	1282.1	1447	1556.7	1765.8	1880	1855.1	2019.1	2105	2229	2351.8	2318.8	2343.2	2396.6	2540.4	2662.4	2736	2799	2886.3	2944.1	3013	3149.6	3208.1	3357.6	3505.4	3615.4	3747.5	4167.7	3817	4415.6	4451.1	3950.8	3980.7	4088.5
0	8.9826	2.3193	6.6129	2.5125	0	0	0	0	0	0	0	18.238	10.455	31.549	31.407	91.172	127.4	246.57	334.02	464.07	645.87	786.94	895.33	1127.8	1321.8	1488.8	1685	1870.4	2131.2	2475.6	2720	2938.1	3072.6	3434.9	3720	4061.8	4303.9	4836.4	5002.7	5448.5	5645	5929.9	6444.7	6793.1	6918.2	7279.4	7436.6	7491.6	7493.7
37.04	11.086	0	0	0	0	0	0	0	0	0	2.1975	5.4783	9.83	20.484	35.183	57.255	113.22	156.03	208.1	278.18	343.14	397.54	453.32	517.66	608.18	675.05	770.13	840.49	926.97	1050.9	1152.7	1248.9	1318.9	1447.9	1500.1	1628.8	1719.9	1883.5	1955.4	2006.2	2116.8	2127	2242.2	2246	2274.9	2286.3	2313.1	2342.6	2378.5
0	5.7331	2.0447	4.9222	0	0	20.965	30.4	117.36	186.69	216.46	307.13	381.42	481.71	553.97	688.3	802.33	897.5	1070.9	1252.8	1384.5	1542.7	1755.6	1785.6	1944.9	2043.4	2174.4	2366.1	2474.2	2589	2625.8	2711.3	2797.8	2819.5	2950.5	2950	3045	3257.9	3367.6	3450.6	3609.2	3670.1	3777.7	3877.6	3938.3	4076.7	4129.4	4296.2	4391.6	4407.1
0	0	0	0	0	8.0922	18.604	30.087	32.141	70.82	96.608	124.58	162.8	210.52	237.63	260.28	309.86	348.41	475.37	500.74	837.2	1074.2	1139.7	1212.3	771.69	508.32	825.34	655.58	695.85	730	954.25	1003.7	705.87	1094.5	1018.5	1136.1	1257	1199.3	1277.9	1324.1	1501.7	1566.4	1499.2	1598.5	1617.5	1640.8	1678.5	1682.3	1679.6	1730.3
0	0	0	11.19	10.401	8.9751	12.798	5.5762	0	0	0	0	0	0	0	0	0	0	0	0	8.0639	49.19	88.396	89.234	0	0	0	0	0	0	12.013	6.7464	0	0	28.857	58.054	84.397	64.404	114.32	227.23	338.41	509.61	515.13	737.23	726.99	660.28	759.28	845.97	824.77	890.04
0	0	0	0	0	0	21.603	61.082	134.33	216.28	341.79	468.66	600.18	759.95	904.06	1088.1	1332.3	1558.6	1851.8	2049.4	2348.5	2506.7	2812.8	3167.7	3384.1	3569.3	3831.4	4093	4358.2	4743.9	4915.6	4953.3	5212.7	5435.6	5747.3	5916.7	6085.7	6238	6561.9	7075.8	7168.3	7334.4	7716.4	7644	7990.6	8022	8213.5	8127.6	8328.7	8217.5
0	7.127	0	13.25	9.7052	3.1712	13.342	42.079	79.569	156.55	268.96	380.9	510.9	673.49	740.23	889.02	990.15	1128.8	1230.7	1390.7	1515.8	1757.9	1722.2	1909.8	1997.9	2079.9	2207	2265.8	2300	2475.1	2538.5	2497.9	2517.3	2562.3	2681.1	2835.7	2824.1	2779.9	2652.3	2790.8	2721.4	2954.2	2825.1	3034.7	3002.1	2986.2	3035.7	2952	3074.9	3072.1
0	0	55.416	0	0	19.505	79.791	114.54	216.74	361.64	484.02	683.68	893.83	1019.2	1235.4	1451.5	1562.6	1804.8	1966.7	2223.7	2206.6	2388.3	2355.1	2487.3	2586.2	2668.5	2777.6	3018.2	3031.6	3186	3136.8	3309.1	3405.1	3472.8	3568.5	3619.9	3681	3721.9	3816.1	3900.3	3891	3793.4	3879.5	3841.6	3891.8	3959.2	3972.5	3937.3	4047.1	3965.7
3.123	5.2765	2.5037	4.0885	1.9983	0	0	0	0	0	0	0	0	0	0	0	0	0	0	0	0	0	0	0	0	0	0	0	20.692	42.876	63.73	103.36	150.26	181.95	213.04	223.43	264.79	268.91	296.41	317.32	318.67	358.27	375.69	403.52	393	399.15	410.05	407.85	436.97	435.42
12.167	8.5742	0	0	0	0	0	21.239	62.701	105.82	150.57	220.06	295.64	360.67	424.14	476.02	551.7	664.26	719.42	779.66	885.01	995.72	1089	1112.8	1198.8	1303.8	1304.5	1428.8	1531.1	1581.4	1677.9	1858.4	1839.7	1836.4	1979.4	2045.4	2086.7	2127.7	2165.1	2281.8	2305	2385.9	2394.8	2435.6	2492.1	2510	2575.1	2621.3	2555.3	2681.4
0	0	0	2.3688	1.0176	0	3.6223	3.3321	10.421	21.068	37.047	54.158	53.52	73.1	101.17	127.25	174.16	246.98	282.4	322.14	434.66	512.66	596.19	666.05	719.19	780.15	872.81	921.5	1013.4	1057.4	1131.1	1175.7	1244.8	1270	1349.8	1399.8	1467.7	1497.1	1494.1	1540.2	1566.7	1627.3	1671.1	1681.7	1692.5	1785.1	1819.5	1868	1885.2	1940
6.6226	10.274	10.686	0	0	0	0	3.7484	15.069	54.232	109.2	165.49	321.23	332.79	397.1	463.53	623.06	726.22	884.86	1030.5	1230.9	1401.4	1686.8	1674.7	1870.7	2037.2	2145.8	2324.8	2515.6	2723.7	2945.6	3078.2	3290.4	3429.3	3614.7	3884.3	4046.4	4128.6	4218.5	4419.7	4538.5	4605.1	4776.5	4888.9	5033.3	5022.9	4878.8	5066.1	5081.4	5169.2
0	0	0	7.5962	13.783	0	0	7.459	15.193	45.778	74.796	101.65	143.61	174.95	231.79	272.43	339.46	384.56	452.45	491.65	558.67	633.88	711.45	758.07	805.94	852	902.25	962.31	1008.8	1031.2	1055.5	1038	1055.1	1057.1	1120.5	1093.1	1111.3	1121.9	1113.8	1184.6	1203.4	1259.5	1250.7	1282.8	1329.2	1316.8	1378.4	1402.2	1413.1	1441.9
0	4.323	3.6274	1.6022	0	0	16.419	39.758	136.97	232.81	397.03	543.31	765.68	906.44	1079.7	1291.2	1517.7	1684	1931.2	2124.1	2357.8	2525.6	2755.3	2873.9	3005.7	3218	3453.9	3580.7	3768.7	3849	4059.8	4166.8	4449.1	4630.1	4850.1	4946.7	5174	5165.8	5196.2	5352.3	5470.6	5505	5775.9	5741.6	5879.9	5812.3	5893.4	5976.7	6039.7	5951.7
9.8175	1.5157	0	0	2.4935	0	0	0	0	0	0	0	0	0	0	0	0	47.908	97.559	155.07	238.88	303.1	399.37	460.21	541.15	659.5	696.46	781.45	871.44	938.69	1021.1	1025.2	1054.1	1039.1	1071.6	1101	1111.4	1136	1181.5	1226.1	1283.9	1297.1	1313.7	1325.2	1330	1310.5	1307.2	1367.4	1374.5	1400.9
16.098	14.254	7.4673	0	0	0	0	0	0	0	14.463	27.574	48.926	72.707	101.02	147.47	179.95	204.68	242.81	264.05	285.45	342.63	376.11	460.1	537.79	611.85	704.48	755.94	859.6	985.84	1082.5	1039.2	1178.3	1328.8	1413	1529.5	1631.5	1681.3	1795.9	1862.9	1957.5	2066.5	2116.2	2194.7	2350.7	2401.4	2453.1	2470.9	2393.3	2511.4
33.913	17.984	0	0.35766	0	0	0	5.3441	58.57	116.22	210.3	239.95	314.87	464.28	474.32	595.71	700.25	830.94	1048.4	1038.2	1033.7	1148.3	1274.1	1456	1493.1	2063.7	2161.3	1899.5	2130.7	2405.5	2577.5	2968.8	3009.4	3684.6	3847.2	4079.8	4336.4	4624.9	4803.9	4965	5048.5	5345.3	5512.1	5902.6	6010.1	6149.4	6151.2	6239.9	6404.5	6447.7
21.253	17.897	0	4.1871	0	0	0	0	0	0	0	0	0	0	0	0	0	47.379	122.75	161.98	243.05	434.21	502.34	577.18	649.76	809.59	778.75	970.22	1004.6	1100.5	1267.4	1344.2	1440.7	1520.6	1719.7	1688.8	1687.1	1876.5	1912.1	1944.1	1892.2	1914.9	1880.5	1973.2	1868	1939.3	1953.4	1928.1	1864.6	1910.4
0.13455	6.1607	0	2.0861	0	0	4.8008	32.727	73.459	141.29	229.6	328.86	406.9	538.48	641.92	762.43	919.21	1062.1	1206.2	1335.6	1520.8	1758.7	1958.6	2099.1	2192.4	2359.7	2576	2798.5	2984.2	3188.8	3348.4	3512.3	3695	3865.2	4010.1	4368.1	4494.2	4587.4	4800.7	5190.9	5267.7	5382.2	5537.3	5783.5	5996.5	6092.3	6210.8	6283.4	6275.1	6423.7
0	0	0	0	9.9069	31.827	56.417	76.503	95.256	136.11	179.79	192.78	210.22	254.14	290.72	308.08	331.52	372.9	401.67	438.45	451.69	520.25	572.87	617.95	693.32	730.17	853.71	959.51	1042.2	1160.3	1294.7	1369.9	1497.1	1636.5	1703.5	1871.8	1972.8	2094.1	2141.9	2256.9	2461.7	2569.2	2593.4	2713	2692.1	2851.2	2906.8	2961.8	3036.1	3162.8
11.76	17.235	4.7995	0	0	0	0	0	16.017	39.13	62.148	98.356	144.62	201.12	224.3	285.25	355.45	415.74	483.36	599.64	668.3	723.58	849.23	875.2	1011.3	1024.3	1173.4	1228.8	1245.7	1399	1391.7	1426.2	1439	1490.7	1549.3	1556.9	1543.6	1636.1	1703.3	1827.1	1896.1	1929.4	1995.4	2075.4	2199.1	2191.8	2208.3	2294.3	2290.5	2290
0	2.8747	1.1402	2.1142	0.18595	0	3.711	19.084	60.893	122.92	195.15	273.73	394.06	469.09	542.15	629	680.51	761.17	782.98	917.13	928.2	966.4	1048.6	1051.6	1157.7	1147.1	1111.1	1182.2	1173.4	1222.6	1241.3	1396.3	1440.5	1529.9	1634.8	1616.4	1683.3	1972	1980.9	2045.5	2109.6	2101.2	2212.2	2169.4	2309.7	2451.8	2708.6	2673.4	2401.4	2467.4
1.4443	6.3026	0.73933	2.0316	0	0	0	7.248	20.819	50.395	86.69	120.73	152.67	172.85	222.65	303.16	381.95	510.23	635.54	733.09	850.8	959.11	1077.4	1333.5	1454.9	1675.2	1865.3	1969.4	2048.1	2054	2174.8	2284.8	2388.9	2603.1	2623.7	2738.3	2937.1	3142.7	3261.1	3313.9	3536.5	3949	4069.9	4261.2	4480	4699.4	4874.7	5060.3	5089.7	5332.6
0	8.9663	0	2.3867	0	0.12391	18.056	28.684	62.95	121.93	202.16	278.63	388.48	491.42	561.6	648	819.6	941.72	1125.4	1246.4	1434.4	1590	1718.6	1856.3	1988.4	2017.3	2244.9	2296.5	2402.9	2566	2605.8	2760.5	2848.9	2944.8	2978.5	3035.2	3071.7	2999.9	3065.1	3155.4	3280.1	3195.6	3296.3	3071.4	3437.1	3378.2	3518	3632.4	3587	3661.4
0	0	2.5941	0	0.87368	12.643	9.9538	13.069	33.961	68.813	102.05	134.14	180.89	237.36	303.67	363.97	428.77	488.3	592.45	643.16	699.08	785.58	864.37	924.63	988.58	1025.8	1112.9	1177.6	1274	1350.6	1435.8	1553.5	1669.2	1742.2	1859.7	2003.2	2131	2225.1	2281.4	2432.5	2495	2601.7	2736.3	2826.7	2847.1	3025.4	2975.6	3098.9	3197.2	3410.1
18.981	16.872	2.9776	0	0	0	0	41.129	120.16	291.8	505.1	784.85	1049.8	1345.9	1639.8	1991.6	2282.6	2663.9	3017.9	3513.8	3967.1	4391.2	4556.4	4988.1	5385.3	5797.8	6229.1	6422	6594	6807.6	7037.9	7262.3	7434.5	7736.8	7958.6	8340.6	8724.1	8795.4	8013.1	8426	8413.3	8559.4	8659.6	8709.9	8749.3	8843.2	8799.3	8865.5	9008.6	9127.8
0	0	0	0	1.8441	8.2848	15.028	37.839	69.739	119.58	213.27	272.08	342.06	428.34	531.68	622.87	767.92	911.23	1124.3	1311.8	1476.1	1686	1867.1	2060	2227.6	2464.6	2683.4	2852.5	3096.5	3212.6	3450.5	3649	3800.8	3892.9	4190.9	4445	4506.4	4650.9	4763.9	4925.6	4964.9	5288	5251.2	5517.8	5448.2	5635.5	5746.1	5650.8	5783.5	5710.3
0.70486	6.2664	0.84641	4.6314	5.4903	0	0	23.689	90.858	202.35	340.72	485.58	665.96	833.56	1028	1227.3	1474.6	1483.4	1827.1	2113.3	2329.7	2518.5	2684	2741	2916.2	3178.5	3295.1	3542.8	3651.1	3770.3	3872.8	3979.8	4022.1	4143.8	4226.8	4305.1	4386.2	4453.9	4601.8	4665.5	4769.6	4816.4	4822.2	4974.2	5054.9	5115.8	5127.2	5227.1	5171.8	5291.9
0	0	0	0	0	47.399	119.22	227.42	353.53	550.4	752.01	1011	1170.8	1370.1	1540.3	1699.8	1882.3	2067.3	2187.3	2311.6	2432.8	2619.6	2677.8	2810.2	2914.4	2965.6	3027.7	3091.6	3141.5	3217.5	3205.7	3235.1	3289.1	3365	3266.8	3386	3387.8	3387.4	3389.4	3461.1	3524.3	3622.5	3563.7	3579	3688.1	3637.8	3693.1	3728.5	3661.6	3722.7
3.6836	10.5	19.907	0	0	0	0	3.9296	0	3.071	2.7108	28.171	40.94	53.545	46.509	67.709	124.67	196.19	294.88	447.36	593.61	798.09	967.61	1089.6	1299.8	1503	1685.5	1873.6	2001.1	2162.8	2214	2306.2	2429.5	2621.1	2729.5	2832.1	2877.7	3062.9	3214.8	3309.1	3543.7	3754.9	3864.8	3886.8	4180.1	3739.9	4558.7	4662.3	4651.3	4768.3
13.693	13.282	0	0	0	0	0	8.4879	26.738	65.022	101.65	179.31	229.73	298.94	380.73	469.41	489.67	592.66	613.89	696.93	804.13	911.81	984.03	1027.1	1100.5	1151.7	1215.6	1610.8	1824.3	1594	1780.6	1852.5	2085.3	2276.1	2488.3	2650.8	2874.4	3055	3155.9	3348.6	3433.9	3579.6	3718.2	3653.3	3736.1	3704.8	3722.2	3796.2	3790.7	3824.9
30.05	0	0	44.963	0	0	0	0	0	9.429	61.325	96.789	59.295	126.05	157.77	343.87	468.08	547.36	646.22	752	910.58	1006.2	1068.8	1246	1393.5	1535.3	1601.9	1751.2	1867.8	2012.2	2089.2	2230.8	2281.1	2376.6	2385.4	2468	2566.4	2635.2	2709.4	2666.1	2722	2800.9	2819.8	2924.6	2891.7	2959.9	2951.4	2883.1	2824.4	2888.8
16.582	9.531	0	0	0	0	0	29.155	76.936	144.49	243.66	318.44	431.89	488.81	587.79	708.3	803.91	922.77	1024.6	1141.9	1283.6	1389.5	1516.9	1618.9	1752.1	1896.5	1919.3	2004.9	2119.8	2114.3	2343.9	2556.7	2299.7	2340.5	2343.7	2235.6	2341.6	2423.3	2536.8	2582.1	2598	2634.6	2731.9	2835.7	2859.2	2974.2	3025.7	3102.4	3099.2	3121.8
10.822	13.46	7.597	6.9048	1.6965	0	0	17.933	21.304	34.832	76.215	95.7	168.64	219.09	198.16	243.83	265.69	345.21	361.88	410.13	450.98	465.22	489.78	548.46	552.7	570.74	649.05	587.52	649.72	694.06	692.06	739.78	787.26	752.6	812.21	822.34	840.79	856.23	903.95	909.48	979.69	986.72	1042.1	1042.6	1061.8	1110.6	1115.7	1142	1150.2	1137.1
38.815	0.023166	0	4.213	0	0	0	0	12.926	64.594	130.25	199.54	263.03	435.4	404.93	443.31	679.63	757.57	911.88	1129	1272.2	1608.2	1664.7	1931.7	2150.9	2241.7	2275.4	2606	2752.9	2910.9	3104.2	3256.4	3498.1	3673.4	3943	4085.2	4218.6	4371.7	4502.8	4746.7	4780.9	4875.3	5093.5	5125.6	5150.1	5479.8	5448	5450.2	5549.5	5851.1
0	3.7517	0	3.8391	0.2317	9.1028	6.1284	0.14951	0	6.5916	20.467	40.151	45.609	59.535	82.88	89.043	114.55	148.7	193.54	250.08	327.23	397.74	445.43	463.37	516.71	552.97	579.73	606.64	656.13	746.41	805.06	822.13	837.79	890.81	883.64	912.26	970.47	928.19	897.99	883.74	963.04	1056.2	1055.6	1136.6	1158.7	1071.2	1142.4	1143.3	1118.7	1123.5
0	0	0	1.9808	0	15.997	31.066	43.096	64.19	146.32	249.88	362.93	441.82	555.28	659.04	792.39	890.37	986.82	1144.2	1293.3	1443.5	1578.4	1807.3	1779.1	1892.8	1935	1993.1	1969	2113.9	2191.3	2312.5	2384.5	2483.3	2565.2	2589.8	2785.5	2892.9	2827.1	2930.4	3057.7	3144.6	3308.8	3354.7	3461.5	3550	3502.6	3677.3	3685.7	3745.2	3764
6.9997	1.8374	3.8091	5.1765	0	0	0	1.9533	0	0	0	0	0	0	0	0	0	88.782	219.89	408.4	550.13	825.32	994.4	1257.5	1437.6	1658.4	1850.9	2091	2386.7	2594.4	2966.9	3120.3	3478.1	3796.9	4192.7	4358.5	4559.8	4797.7	5192.7	5577.6	5911.6	6023.7	6290.5	6482.4	6506.6	6622.5	6914.9	7145.3	7069.1	7167.9
0	0	0	9.807	33.009	0	0	0	0	0	0	0	0	0	0	0	0	12.045	23.649	51.406	108.77	127.16	193.41	246.98	274.64	354.85	351.34	446.23	522.4	599.36	621.44	678.02	741.1	775.8	810.6	852.85	902.1	944.39	955.57	1047.6	1082.7	1117.4	1159.1	1139.6	1171.4	1228.3	1207.4	1264.9	1281.4	1291.9
4.768	2.3833	9.3983	0	0	0	1.0305	17.563	81.049	136.85	242.19	343.2	427.45	594.84	619.81	697.33	804.4	913.3	1038.5	1181.7	1304.2	1494.1	1570	1654.9	1740.6	1853.3	1961.5	2066.1	2225.3	2346.4	3353	3274.5	2738.5	2941.2	3110.8	3158.9	3403.9	3573.8	3804.8	4127.6	4310.2	4549.4	4665.9	4837.7	5080.5	5168.4	5598.8	5565.7	5836.3	6128.7
0	70.994	17.13	27.548	1.2321	0	0	0	0	0	0	0	0	0	0	0	0	0	0	8.2467	55.161	143.9	181.66	252.12	250.23	348.5	385.84	480.12	538.39	600.14	619.52	642.09	704.5	697.72	766.05	771.49	793.19	830.81	897.53	934.36	929.88	960.7	1005.8	997.79	986.21	1004.5	1025.5	1041.9	1006.2	1042.9
0	5.5653	0	2.9372	0	1.6468	7.7898	36.415	100.21	197.56	317.65	460.37	579.03	755.37	954.5	1152	1287.8	1514.3	1732.8	1953.5	2166.4	2419.4	2588	2805	2995.6	2982	3295.6	3498.5	3690.4	3821.2	4053.4	4250.9	4384.6	4487.1	4454.4	4749.6	4903.2	5060.3	5185.4	5466.5	5741.9	6029.7	6196.9	6397.1	6668.4	6840	6830.4	6932.7	7000.3	7137.6
0	0	0	0	0	26.092	70.938	86.892	136.57	203	231.84	275	346.79	381.04	437.38	472.35	545.71	573.7	626.76	669.3	726.65	781.03	824.37	836.65	883.97	936.07	963.56	1040.2	1050.5	1063.6	1126.1	1202.7	1243.4	1295.9	1353.9	1363.1	1407.9	1449.6	1503.8	1572.1	1661.8	1690.6	1873.8	1844.7	1963.8	1996.6	2003.6	2133.9	2130.9	2226.7
0	0	0	1.7001	0	2.6104	19.776	24.936	73.226	196.54	362.13	521.45	727.55	970.05	1211.8	1335.1	1740.7	1973.2	2293.1	2378.1	2650.9	3000.2	3513.7	3640.1	3736.5	3950.1	4262.3	4474.9	4721.6	5003	5136.7	5381.1	5429.1	5548.8	5704.6	5942.6	6173.7	6121.1	6346.7	6605.2	7001.8	6569.2	6356.5	6900.2	6902.7	7103.7	7062.2	7334.5	7034.8	6992.1
39.089	45.384	35.262	0	0	0	0	3.4085	42.62	142.82	244.86	382.66	486.82	628.1	869.57	909.6	1261.4	1496.2	1753.6	1996.6	2305.2	2570.4	2665.3	2994.6	3268.1	3538.4	3810.6	4054	4261.2	4554.9	4649.5	4950.8	5147.5	5270	5458.3	5593.7	5799	5973	6149	6312.7	6196	6355.7	6427.9	6464.5	6597.9	6678.9	6691.7	6685.2	6682.6	6790.6
0	4.2577	6.3386	0	0	0	6.6948	7.4873	43.518	61.227	122.11	138.9	139.5	166.85	208.89	248.19	350.76	407.33	455.31	529.55	610.83	707.72	697.33	758.97	835.94	860.64	933.06	1003.9	997.77	1121.9	1162	1277.2	1389.6	1515.9	1697.8	1947.7	2136.1	2280.6	2406.5	2569.1	2776.2	2915.7	3151.2	3298	3434.5	3603	3632.5	3764.6	3829	3950.7
0	0	1.8833	0	6.951	0	11.209	21.282	27.865	48.698	72.236	74.552	98.561	136.43	201.4	220.88	261.62	312.84	332.19	395.26	418.6	455.99	499.95	481.63	529.75	584.06	646.97	701.25	743.9	815.83	887.15	967.05	1019.7	1075.7	1181.9	1221.7	1370.9	1415.6	1524.6	1602.5	1731.9	1824.7	1886.1	1963.3	1978.7	2077	2141.2	2171.5	2191.5	2282.2
0	0	7.2278	6.9776	0.26962	0	6.4179	12.405	43.284	86.021	122.9	144.14	173.9	239.78	321.5	367.05	423.13	492.09	588.58	642.15	709.45	780.61	848.8	932.84	999.09	1043.3	1113.9	1217.5	1249	1400.7	1495.6	1564	1659.1	1733.3	1838.3	1950	2060.7	2165.8	2250.1	2405.1	2519	2699.2	2789.6	2946.9	2951.9	3134.3	3201.7	3296.6	3375.9	3468.4
25.606	8.5654	1.3672	0	0	0	0	45.182	107.75	196.55	327.86	436.72	546.83	674.98	820.66	977.07	1118.1	1292.4	1502.9	1683.3	1955.3	2099.7	2295	2375.8	2588.6	2829.5	2958.5	3159.1	3431.5	3691.3	3905.1	3974.2	4171.2	4212.5	4469.9	4706.3	4837.4	5090.2	5245.7	5361.2	5559.6	5436.1	5657.6	5921.8	5796.5	5669.6	5858.1	5832.9	5844.7	5851.4
0	0	0	0	0.66167	1.1961	2.3212	7.7364	8.5141	13.075	10.978	1.5057	0	0	2.689	22.217	60.507	25.305	77.149	97.436	205.98	199.31	245.84	298.94	382.07	442.79	491.85	514.75	593.74	631.06	700.68	728.63	734.71	996.64	763.55	784.49	835.56	819.13	854.54	827.25	845.16	874.03	907.31	902.56	909.04	915.01	922.75	919.44	927.57	910.36
0	0	0	0	0	0.83235	33.144	51.835	118.7	232.62	361.63	507.52	626.31	785.92	960.95	1140.8	1240.1	1486.3	1672.5	1703.7	1920.4	1982.9	2156.1	2249.7	2374.1	2434.7	2458.7	2636.1	2712.4	2748	2917	3027.6	2986.7	3035.6	3197.7	3327.6	3422.3	3637.5	3744.8	4047.3	4179.3	4367.2	4528.1	4637.4	4648.9	4902.5	5149.7	5170.5	5202	5207.4
8.9639	6.0809	7.1542	0	0	0	1.4709	57.29	110.39	206.97	316.56	446.94	566.59	676.64	825.7	967.28	1136	1280.2	1495.1	1721.8	1929	2183.3	2336.8	2529.5	2749.8	2914.3	3155.8	3306.6	3531.8	3788.2	3940.8	4054.3	4161.3	4208.5	4306	4408.9	4640.8	4712	4827	5039.6	5074.8	5124.9	5121.7	5298	5309.6	5396.6	5421	5476.4	5444.1	5460.1
0	0	0	0	0.60494	27.278	59.633	125.09	244.74	432.05	570.97	736.61	893.25	1077.9	1232.5	1432.3	1645.7	1731.4	1991.6	2211.1	2415.9	2611.1	2840	2910.6	3016.5	3189.4	3223	3228.5	3551.6	3642.5	3302.2	4007.1	4078.6	4191.7	4368.2	4390.2	4637.1	4641.4	4890.3	4696.8	5217.3	5604.4	5626.1	5793.7	6065	6178	6314.4	6411.7	6374.9	6633.1
0	0	0	0	2.9339	6.2006	20.381	69.14	105.83	177.48	271.88	363.66	452.12	514.38	629.95	743.23	870.06	965.62	1040.9	1224.7	1357.7	1468.3	1599.4	1687.7	1893.9	2012.8	2083.2	2184	2324.1	2381.2	2466.2	2551.1	2648.9	2777.2	2816.9	2912.7	3024	3085.9	3109.9	3231.9	3327.4	3479.4	3495.5	3486	3657.5	3684	3701.2	3798.7	3814.7	3819.2
0	1.9018	0.73604	1.015	0	0	8.7678	26.544	79.439	133.88	202.86	286.11	380.68	485.01	579.64	676.73	771.6	860.19	1013.4	1172.3	1308.7	1561.6	1791.9	1854.7	1984	2194.6	2354.5	2559.7	2786.3	2930.5	3098.2	3292.6	3500.2	3605.4	3780.3	4001.9	4168.4	4167.1	4344.4	4578.2	4740.7	4707.5	4896.3	4904.4	5119.2	5106.3	5087.8	5083.6	5195	5144.8
0	0	0	2.4839	0	8.458	4.3243	0.39629	15.762	26.306	86.828	137.25	216.4	313.26	286.55	356.18	410.71	455.79	555.66	621.74	718.79	770.61	818.83	839.13	898.6	958.88	997.91	1006.6	1017.6	1098.4	1161.4	1188.7	1235.5	1276.1	1346.8	1414.9	1417.2	1445.3	1538.7	1586.6	1663.1	1796.6	1884.8	1929.7	2023.6	1976.1	2074.5	2111	2045.8	2103
5.4491	4.3471	0	0	0	1.7066	0	8.0571	17.75	30.273	51.549	97.079	127.61	152.85	193.4	235.3	286.68	352.29	418.26	493.1	555.78	618.73	697.65	747.06	836.78	882.02	937.36	961.97	1025.8	1096.4	1148.7	1175.4	1195.3	1236.2	1249.9	1255.5	1304.3	1361.2	1392.3	1410.1	1457.2	1512.1	1564	1596	1673.3	1645.2	1690.3	1716.8	1761.5	1762.8
34.49	4.132	10.659	0	0	0	0	3.3169	57.999	124.03	187.01	276.6	400.77	532.66	574.31	705.55	841.41	1033.3	1210.9	1421.6	1664.7	1836.7	2035	2208.2	2334.5	2514.2	2704.6	2881.9	3040.3	3140.2	3404.4	3374.7	3445.2	3598.7	3661	3732.9	3871.5	3916.9	4069	4222	4417.9	4620.7	4742.5	4588.8	4668.9	4792.7	4845.8	4958.6	5002.6	5108.7
0	0	0	0	56.861	124.93	220.27	277.5	347.71	465.24	535.91	634.29	731.21	817.73	931.48	970.61	1034.1	1118.6	1178.4	1188.4	1207.8	1253.7	1344.1	1294.5	1397.4	1459.5	1486.2	1540.4	1621.6	1654.4	1796.6	1998.8	2043.7	2100	2178.6	2256.5	2323.6	2318.9	2363.9	2442.1	2493.9	2736.7	2757.3	2961.8	2891.5	3013.5	3131.8	3257.5	3197	3221.7
0	0	0	0	0	5.1667	44.007	130.5	236.68	386.97	576.13	799.34	1016.1	1319.1	1580.4	1724.2	1906.8	2174.2	2345.5	2579.3	2647.1	3015.3	3040.3	3046.3	3100.4	3217	3317.5	3328.7	3437.7	3397.6	3514.7	4070.7	3570.4	3544.8	3448	3560.5	3608	3535.7	3552.2	3506.8	3572.2	3686.3	3796.8	3643.3	3644.4	3784.1	3744.2	3799.6	3823.6	3887.8
9.6882	10.632	0	0	0	0	0	0	0	0	6.1138	5.6568	19.3	12.258	14.251	24.077	43.426	66.134	96.223	166.87	221.75	302.21	366.23	430.87	535.6	630.03	763.61	879.4	893.13	997.46	1083	1184.4	1264.9	1319.7	1386.8	1448.8	1547.3	1671.7	1678.8	1753.2	1787.6	1892.5	1953.2	2058.7	2046.6	2040.3	2055.3	2151.2	2170	2232.1
0	0	0	0	0	13.065	48.145	111.26	208.51	317.92	462.01	611.34	728.37	924.97	1100.4	1216.9	1404.4	1602.4	1753.7	1872.9	2036.4	2220.1	2323.7	2284.8	2279.1	2398.8	2432.2	2521.6	2645.8	2629.4	2666.3	2696.9	2765.8	2878	2959.2	3014.9	3065.4	3167.1	3255.4	3245.1	3357.8	3433.9	3545.7	3609.3	3641.2	3735.8	3774.5	3794.1	3889.4	3937.7
12.881	20.686	15.305	2.1941	0	0	0	0	28.937	49.46	68.69	92.025	143.09	153.73	162.18	168.27	208.04	275.45	265.98	329.17	380.15	397.37	425.59	453.11	515.84	526.72	583.83	604.7	647.81	719.37	716.21	782.44	823.99	860.45	931.31	992.51	1053.3	1118.2	1158.6	1205.3	1250.2	1331.5	1401.5	1374.6	1426.4	1452.3	1415.2	1480.5	1519.3	1513.1
13.656	7.898	0	0	0	0	0	0	0	0	0	0	0	0	0	0	0	0	0	0	0	11.056	27.829	45.912	59.295	76.349	117.57	166.23	207.78	260.09	334.44	525.23	459.1	511.23	571.35	632.9	672.16	779.1	862.52	916.21	972.29	1042.4	1048.1	1126.1	1156.4	1217.2	1246.2	1273.8	1292.6	1336.6
0	0	6.8829	1.9649	0	0	0	0.841	14.069	50.952	99.597	123	157.46	119.75	270.11	325.31	393.9	407.6	481.42	517.6	599.97	619.34	682.07	666.9	699.29	731.22	766.89	815.21	867.84	953.51	1045	1077	1252.4	1391.9	1482	1605	1759	1961.7	2051.9	2153.8	2330.8	2481.1	2537.8	2651.1	2769.5	2790.8	2833	2895	3053.5	3088.1
0	0	0	159.08	147.14	0	0	0	0	51.256	135.42	203.96	292.11	356.01	477.46	575.28	662.37	821.86	948.73	1125.1	1230.9	1328.9	1421.6	1582.8	1660	1823.9	2028.2	2143.5	2399.1	2458.6	2686.2	2763.6	2985.3	3021.7	3111.8	3288.7	3444.9	3515.7	3619.8	3748.4	3883.9	3909.9	3929.9	3868.2	3919.1	3876.9	3887.9	4001.2	3984.9	3998.7
39.786	15.993	0.77394	0	0	0	0	0	0	0	0	0	0	4.891	4.2189	5.5012	16.063	25.823	43.24	74.848	81.431	82.24	112.04	142.17	149.63	186.16	210.02	235.09	258.64	258.73	294.98	318.75	376.65	421.89	470.67	552.74	731.31	888.11	1035.4	1199.9	1471	1675.5	1738.6	2022	2300.1	2485.8	2682.5	2859.8	3000.5	3111.6
41.77	17.327	0	0.49138	0	0	0	4.6145	58.029	117.95	182.81	248.32	322.51	373.83	464.9	544.26	613.91	695.98	802.25	866.29	910.3	918.9	1001.3	1064.5	1132.5	1253.8	1266.8	1323.4	1370.9	1337.6	1417.7	1371.9	1531.6	1549.3	1617.3	1639	1711.9	1745.1	1811.6	1959	1993.8	2114.3	2060.6	2173.4	2247.6	2241	2239.2	2287.2	2322.5	2408.8
0	0	0	10.283	0.90273	2.5255	6.4597	0.5343	31.435	84.01	134.68	216.29	302.6	409.74	463.65	530.11	607.41	664	762.32	834.51	915.29	973.24	1027.4	1041.3	1057.5	1106.1	1158.9	1214.3	1252.7	1352.7	1407.4	1450.5	1469.8	1544.4	1610.5	1694.8	1730.1	1682.4	1773.5	1816.1	1831.1	1936.4	1919	1926.6	1916.3	1887.8	1929.9	1942.9	1789.2	1702.8
0	0	2.1485	12.146	5.3813	0	0	0.47471	1.4877	0	0	7.5774	5.8793	12.19	7.9285	20.183	44.605	69.231	120.76	193.16	273.28	386.75	488.82	591.82	668.67	781.96	902.26	1077.8	1202.4	1313.5	1408.9	1593.4	1762.1	1848.9	1996.4	2175.7	2258.6	2363.8	2475.2	2675.1	2800.9	2927.2	3156.7	3336	3540.5	3697.8	3842.7	3966.4	4057.3	4054.2
0	0	0	0	2.7442	2.8275	26.966	75.208	149.14	265.48	423.53	586.01	735.13	863.49	976.48	1213.5	1411.1	1622.2	1803.6	2015.8	2192.8	2437	2737.1	2786.1	3006.1	3194	3362.6	3630	3620.7	3729.4	3829.6	4016	4068.2	4191.5	4232	4259.6	4288.3	4468.4	4476.7	4560.3	4858.6	4753.7	4830.3	4793.7	4919.9	4997.8	5137.4	5233.7	5087.5	5193.9
9.3407	9.0926	0	0	11.536	0	0	0	0	0	19.859	35.884	99.774	116.62	93.015	150.3	217.5	252.2	359.69	453.93	489.28	621.39	677.31	816.99	919.72	1063	1107.9	1244.4	1296.8	1434.3	1482.9	1574.3	1629.1	1745.3	1756.4	1848.4	1890.2	1902.8	1931.7	1984.3	2003.9	2073.3	2027.2	2077.4	2127.4	2113.5	2133.5	2150.6	2089.3	2149.9
0	0	0	0	15.38	18.44	48.24	74.132	127.97	255	392.6	515.53	660.55	812.77	945.66	1154.6	1287.1	1492.1	1662.5	1948.3	2364	2502.9	2799.9	3002.7	3142.8	3380.2	3557.4	3793.2	4029.8	3994.9	4127	4258.2	4457.8	4508.4	4554.9	4632.9	4883.8	4661.6	4681	4598.1	4606.9	4653.7	4638.3	4671	4716.1	4649.3	4518.9	4647	4752.4	4623.5
5.2711	17.658	4.0454	0	0	0	0	0	0	0	0	0	0	0	0	0	0	0	0	0	0	0	0	0	0	0	0	0	0	0	0	68.078	144.15	181.37	216.32	239.43	268.97	276.21	293.42	334.52	351	406.18	464.98	486.34	554.39	557.69	584.65	612.56	654.09	699.27
36.576	25.998	2.1526	1.5461	0	0	0	0	0	0	21.928	57.269	68.738	99.446	202.9	250.78	327.66	452.91	560.46	578	640.95	719.09	800.42	843.13	866.49	923.8	995.12	1051.7	1117.4	1191	1240.1	910.11	1406.9	1491.7	1570.6	1380.5	1396.4	1517.5	1585.6	1672	1724.4	1872.7	1968.2	1941.2	2064.6	2004.6	2088	2088.7	2111.1	2204.2
28.403	12.055	0	0	0	0	7.7783	78.067	209.16	384.91	585.14	736.51	925.45	1062.8	1241.8	1389	1552.6	1741	1890.9	1966.1	2028.3	2162.5	2237.1	2283.8	2315.6	2381	2455.6	2476.8	2518	2576.6	2676.2	2731	2848.5	2860.5	2865.2	2971.1	3037.7	3068.2	3049.1	3117.8	3211	3267.7	3279	3399.1	3406.1	3415	3476.9	3545.7	3680.4	3835.9
16.007	0	0.66641	0	0	0	8.4397	22.45	44.435	114.06	211.96	319.91	449.08	601.7	783.28	870.83	1076.1	1244.3	1447.3	1712.8	2016.5	2134.6	2391.7	2478.9	2848.9	3099.5	3335.7	3455.4	3601.5	3437.8	3537.4	3963.1	3780.9	3813.6	3978.3	4098.4	4211.5	4341.1	4395	4394.4	4541.2	4535	4764.4	4604.4	4771.5	4919.7	5245.8	5610.1	5546.7	4368.4
0	0	0	0	0	15.703	28.615	31.832	46.525	58.047	63.228	68.033	95.574	102.59	107.09	110.89	146.78	174.99	198.38	249.71	287.78	335.76	380.6	426.97	511.77	549.67	609.58	671.56	687.8	752.76	798.99	847.3	874.82	946.96	1014.7	1030.5	1094.4	1161.8	1207.8	1268.1	1306.5	1437.3	1448.4	1478.5	1551.5	1529.4	1577.9	1615.4	1660.7	1661.9
22.884	13.234	0	3.8494	0	0	0	1.4787	32.669	83.232	179.82	262.91	395.79	529.96	743.91	826.31	973.94	1124	1293.2	1424.9	1578.2	1680.6	1748.1	1944.2	2111.2	2291.2	2442.4	2700.6	2779.9	2861.6	3018.8	3157.7	3188.2	3240.1	3315.6	3423.4	3537.6	3580.7	3673.9	3892	4075.3	4214.5	4236.9	4508.1	4594.2	4652.2	4853.9	4948.1	5201.9	5325.5
41.238	10.447	5.9521	0.24007	0	0	0	0	0	0	0	0	0	0	0	0	0	14.664	79.96	164.46	278.39	355.94	445.28	535.64	620.46	764.06	827.07	932.73	1042.9	1155.9	1205.1	1270.1	1347.5	1383.5	1457.6	1568	1714.6	1835.3	1938.5	2028.3	2273.5	2357	2512.4	2606.8	2769.4	3005.4	3035.1	3187.7	3285.9	3362.6
8.6781	1.1423	0	0	0	15.207	4.1291	15.684	23.445	42.23	56.858	75.245	45.98	69.151	101.21	118.48	118.36	135.22	149.04	182.65	206.4	242.4	279.08	301.01	340.8	357.69	424.73	475.57	532.83	602.21	718.9	639.31	767.66	848.54	1040.7	1080.6	1148.7	1285.8	1412.8	1462.3	1519.1	1610.6	1709.1	1762	1834.6	1889.5	1878.4	1966.1	2013.6	2106.5
0	0.46886	0	3.4944	0	0	15.759	62.437	145.82	254	395.82	573.92	747.26	901.89	1090.9	1268	1467.7	1781.8	1899.5	1967.3	2107.5	2177.2	2329.9	2331.7	2441.5	2525.3	2640.1	2747.7	2939.2	3014.6	3024.2	3059.5	3107	3138.5	3151.8	3284.8	3288.7	3327.6	3437.5	3387.4	3466	3428.6	3432	3465.6	3376.6	3419.8	3416.7	3429.4	3426.5	3487.6
0	0	0	0	1.3877	0	19.406	63.81	158.72	260.99	357.13	460.77	599.89	714.95	846.33	1009.1	1110	1297.3	1431.5	1573.4	1688.2	1846.4	1965.7	2014.1	2152.1	2281.8	2334.3	2450	2587.8	2683.6	2774.6	2900.2	2987.6	2951.3	3069.2	3132.4	3279	3385.4	3501.9	3560.9	3638.6	3688.9	3713.8	3808.2	3724.7	3749.1	3701.4	3759.6	3811	3810.6
0	0	0.22554	0	2.0425	3.5108	17.928	27.158	72.431	120.77	181.42	251.71	322.77	389.11	476.85	542.18	608.71	707.11	780.73	893.03	946.97	1049.5	1155.2	1184.4	1281.9	1390.4	1480.5	1543.8	1636	1691.6	1769.2	1798.7	1918.4	1954.8	2051.8	2108.6	2151.4	2206	2206.7	2274	2251.9	2316.2	2337.7	2391.1	2348.2	2402.2	2454.7	2475.3	2504.1	2523.6
13.199	6.123	0	0	0	0	0	42.966	93.082	199.09	322.66	466.12	621.91	814.11	976.61	1142.4	1327.4	1533.3	1660	1877.7	2078.4	2367.5	2477.1	2709.6	2961.4	3138	3367.3	3484	3662.2	3894.8	4073.6	4292.4	4424.2	4663.6	4816.6	4102	5202.1	5278.5	5565.3	5805.5	5767.7	6202.1	6354.4	6389.3	6515.6	6711.3	6855.4	7012.1	7060.6	7242.2
0	0	1.503	0	6.2763	6.0696	9.3018	24.918	65.744	104.63	146.82	210.09	283.41	341.53	433.5	527.54	613.8	680.59	773.41	844.35	918.03	1012	1065.4	1096.9	1197.3	1281.2	1304.8	1399.4	1427.1	1503.7	1597.2	1683.9	1755.9	1877.1	1930.4	2050.9	2162.2	2241.3	2391.6	2435.8	2551.5	2687.8	2705.3	2744.8	2809.2	2828.6	2850.9	2816.8	2813.5	2850.6
0	0	0	0	4.0634	0	18.233	43.021	94.483	152.7	246.95	352.34	472.54	556.93	686.94	740.86	886.89	1038.5	1176	1349.8	1462.3	1638.4	1842.6	1931.9	2104.7	2285	2339.3	2582.4	2638.2	2749	2863.7	2825.9	2855.1	2923.4	2978.7	3116.2	3126.1	3262.5	3427.4	3428.9	3496	3556.5	3601.7	3658.1	3797.2	3811.3	3766.1	3851.6	3945.1	4035.2
0	2.9883	5.3497	7.5045	0.74799	0	0	3.7693	7.7701	0.8617	6.9321	0	0	0	0	0	17.432	46.446	108.95	185.28	256.9	345.99	393.32	504.71	573.8	649.13	738.38	827.42	935.09	1028	1129.1	1192.7	1209.1	1294.8	1350.5	1434.9	1556.6	1578.5	1677.7	1742	1842.7	1976.7	2000.8	2064	2065.6	2177.8	2114.3	2155.8	2211.8	2237.4
0	6.5909	9.1042	0	0	23.794	25.481	41.939	65.104	108.66	179.57	237.54	320.47	433.81	494.58	583.68	678.98	857.66	988.94	1222	1426.5	1338	1426	1840.1	1942.5	2091.8	2177.8	2309.8	2396.7	2562.8	2613.5	2479	2867	2962.7	3048.9	3201.9	3324	3416	3622.4	3663.7	3828	4050.4	4167.3	4311.2	4335.2	4372.9	4446.7	4395.8	4444.4	4541.9
2.6096	0	1.9854	0	0.50957	0	1.3858	8.3107	10.783	31.986	39.039	45.203	67.428	66.07	51.934	49.327	61.564	42.297	28.753	17.843	13.464	0	0	0	47.436	48.86	98.945	164.01	221.7	257.95	351.52	510.14	617.81	681.75	827.74	913.16	977.4	876.11	923.19	1020.8	1014.6	1054	1098.6	1055.4	1158.7	1176.5	1278.2	1305.1	1178.8	1230.8
2.3021	2.2382	1.0327	0	0	0	9.9984	50.485	88.854	126.28	194.6	255.12	317.26	391.41	462.86	550.09	629.97	686.85	773.93	834.67	917.7	1082.4	1205	1228.2	1308.4	1450.9	1571	1690.1	1797.8	1946.3	2088	2158.8	2249.1	2432.5	2517.8	2713.8	2819.7	2980.9	3196.5	3243.7	3326.5	3376.8	3453.7	3515.4	3527.3	3551.3	3597.3	3789.3	3844.4	3893.6
12.76	7.0781	0	0	0	0	0	0	0	0	0	0	0	0	0	0	0	33.179	54.405	80.006	118.87	139.24	182.02	216.65	243.94	274.99	332.55	386.56	455.42	514.44	576.41	685.76	614.11	768.12	830.73	837.43	911.38	996.17	1045.5	1127.7	1244.7	1207.9	1292.3	1298.9	1337.8	1442.4	1477.8	1520.3	1494.4	1549.6
7.6298	10.367	0	2.3871	0	0	0	0	0	0	10.225	26.553	49.994	72.199	131.7	167.82	221.71	288.69	344.37	443.88	547.95	620.82	727.09	814.96	913.04	999.02	1102.6	1242.8	1255.8	1325.8	1400.9	1443.1	1548.5	1667	1676.5	1794.5	1832.2	1900	2023.5	2114.6	2174.7	2240.9	2291.3	2372.7	2435.2	2469.1	2470.3	2517	2587.4	2585.8
0	0	0	9.7344	0	0	9.8096	15.288	45.602	88.49	134.84	203.49	274.55	333.07	442.4	471.45	520.74	544.29	631.26	657.53	726.35	783.6	813.17	866.28	848.33	861.26	915.26	927.16	976.75	1019.3	1097.9	1148.1	1195.5	1230.4	1271.9	1330.7	1362.7	1382.9	1502.1	1505.5	1650	1768.2	1925.3	1892.2	1964.8	2053.9	2185.3	2299	2411.3	2471
0	0	0	0	0	0	12.869	15.833	48.178	86.372	130.88	195.58	273.51	324.72	384.16	464.48	553.43	577.41	669.72	758.82	855.34	956.37	996.56	1044.5	1156	1220.3	1255.2	1318.9	1365.3	1379.3	1436.3	1862.2	1496.4	1550.8	1595.8	1647.9	1722.1	1740.8	1820.2	1886.1	1893.3	2024.2	2036.6	2144.8	2215.6	2221.8	2331.3	2360.8	2445.5	2496.7
2.6799	9.8679	0	4.7842	2.9783	0	0	20.147	70.255	150.21	246.33	329.99	457.63	576.23	718.03	836.02	991.47	1123.3	1248.6	1368.6	1504.1	1604.7	1677.3	1797.4	1862	1970	2003.1	2173.4	2140.2	2269.7	2350.4	2436.5	2536	2641.6	2679	2743.3	2835.2	2920.8	2955.4	3007	3083.2	3185.4	3140.2	3229.4	3316.8	3343.4	3369.1	3327	3362.5	3344.9
19.569	11.232	0	0	0	0.68299	0	5.712	40.465	80.968	104.89	132.36	205.85	224.11	249.24	282.57	338.35	386.65	467.11	524.4	596.37	628.31	713.84	777.75	869.99	895.51	1022	1050	1060.7	1216.8	1235.5	1156	1291.1	1351.5	1405.4	1520	1499.8	1584.3	1624.3	1679.2	1713.6	1781.6	1865.6	1928.2	1910.9	1996.5	1996.4	2022.4	2075.8	2141.1
0	0	0	0.25577	0	1.9047	17.794	14.944	24.899	51.203	81.204	110.14	172.92	205.91	202.36	280.21	262.03	287.24	338.74	373.05	571.01	506.01	553.39	559.23	597.65	652.33	672.56	728.93	839.97	918.3	1031.9	1109.9	1166.7	1243.7	1312.9	1421.4	1500.5	1484.9	1610.9	1644.7	1775.2	1871.8	1922.4	2044.1	2130.9	2135.2	2258.1	2305.4	2337.4	2398.3
0	0	0	0	0	10.193	17.792	70.961	136.74	236.61	354.8	487.37	606.6	734.06	849.37	995.22	1091.3	1256.9	1411.9	1541	1708	1788	1920.1	2078.1	2170	2310.4	2396.1	2533.9	2669.3	2869.5	2973.5	3144.7	3241.7	3360.1	3462.1	3555.6	3636.6	3785.2	3773.7	3832.4	3948.7	3937.6	4002.7	3989.4	4061.3	4220.6	4132.5	4120.4	4121.8	4140.5
0.69687	0	0	0	0	3.9084	16.056	15.063	17.045	27.199	48.457	69	96.182	111.66	138.31	140.74	199.28	235.87	299.32	357.01	433.5	529.95	599.86	658.43	711.02	746.68	813.42	865.67	926.54	986.39	1075.7	1031.3	1105.4	1155.9	1180.6	1187.3	1300.3	1254.1	1312	1307.9	1383.3	1374.8	1374.7	1352.7	1376	1384.2	1423	1496.9	1467.8	1489.8
0	0	0	0	17.595	60.46	82.78	162.56	187.02	231.77	303.94	390.85	444.33	535.72	639.98	741.41	857.7	1015.9	1133.9	1385.1	1579.2	1710.3	2022.9	2085.3	2181.3	2325	2490.8	2631.8	2867.9	3014.7	3103.9	3195.4	3456.3	3322.5	3608.9	3694	3923	4114.4	4193.6	4317.9	4489.6	4700	4981.3	5078.3	5028.3	5222.5	5319	5346.9	5568.5	5607.1
8.5869	5.2728	0.021572	0	0	0	4.6257	4.2778	27.984	57.028	125.65	187.73	262.17	336.4	350.41	473.42	590.85	661.72	802.95	937.31	987.6	1218	1392.7	1445.7	1511.9	1750.4	1864.5	1942.4	2068.5	2344.2	2437.9	2628.3	2954.5	3009.4	3491.6	4093.7	4388.5	4915	4975.3	5405	5465.2	5821.2	6190.8	6240.1	6613.6	6797	7093.4	7327	7160.4	7497.1
0	0	0	0	4.9565	0	11.989	27.827	36.681	71.198	122.67	176.28	238.4	287.56	368.94	464.42	597.19	705.27	812.42	1024.6	1174.9	1282.4	1349.7	1620.8	1768.2	1962.6	2151.7	2408.3	2775	2849.3	3100.8	3466.7	3626.4	3850.4	3979	4223.5	4382.3	4668.7	4732.7	5069.6	5346.3	5502.9	5636.5	5956.8	6221.5	6540.3	6910.4	7008.8	7221.5	6982.6
0	6.2586	18.358	0	0	0	39.927	72.639	136.53	227.03	354.65	497.74	625.43	808.69	1009.1	1153.2	1328.6	1458.4	1676.5	1785.8	1943.4	2112.9	2248.7	2351.9	2391.2	2377.4	2505.1	2661.7	2735.3	2812.9	2807.5	2895.9	2899.9	3079.8	3136.4	3141.6	3259.9	3178	3320.4	3126.7	3251.2	3342.4	2909.8	3278.5	3289.1	3245.6	3358.5	3389.8	3392	3442.7
0	14.947	12.201	16.156	0	0	0	0	0	20.778	63.396	117.4	195.82	267.13	349.36	434.72	482.53	532.23	660.84	730.94	836.27	949.48	1022.1	1088.4	1139.9	1179.8	1209.7	1265.3	1337	1319	1410.2	1507.6	1485	1486.8	1518.7	1551.9	1577.1	1583.3	1619.5	1647.3	1718.3	1789.1	1834.8	1851	1858.8	1748.4	1791.8	1802.4	1774.1	1724.8
34.387	6.3675	0	0	0	0	0	36.284	104.45	225.95	389.94	540.1	765.07	923.77	1134.9	1339.3	1563.2	1798.3	1964.3	2198.9	2436.4	2642.8	2710.5	3504.8	3619.8	3249.7	3332	4246.3	4478.8	4558.3	4041.5	3982.3	4264.3	3811.2	3754.5	4434	4497.1	4524.5	4669	4662.8	4749.9	4760.2	4843.2	4742.6	4838.7	4870.5	4756.5	4808.8	4816.5	4809.1
5.4518	3.3317	9.4249	3.3761	0	0	0.82329	25.35	65.9	122.85	202.22	295.01	365.77	488.14	591.45	710.21	814.83	908.46	1035.1	1140.7	1214.4	1287.1	1351.1	1395.1	1406.8	1490.1	1535.7	1629.7	1680.2	1722.5	1759.8	1821.8	1760.8	1847.8	1845.2	1884.2	2043.1	2117.2	2225.5	2251.7	2286.3	2346.7	2399.5	2372.6	2385.1	2474	2481.4	2512.8	2556.4	2544.7
0	9.5223	1.7226	1.0443	0	0	4.3894	3.7205	9.436	23.268	38.584	59.877	102.03	135.42	165.12	176.53	230.47	249.37	302.21	326.35	356.9	416.26	444.82	505.74	528.11	548.54	628.48	673.7	707.98	737.98	813.63	889.12	893.57	988.39	997.49	1043.5	1122.2	1141.9	1133.8	1170.3	1210.7	1240.2	1279.2	1305.1	1428.2	1559.7	1710.4	1937.2	2147.8	2382.5
0	0	0	6.9164	0.82603	5.4102	2.8164	0	17.169	50.223	93.614	140.74	198.9	230.69	267	314.57	383.14	432.2	584.79	664.89	804.87	921.36	1027.7	1112.9	1133.8	1287	1367.3	1457.9	1688.5	1821.7	1973.1	2122.9	2233.3	2424.3	2557	2739	2892.7	2956.4	3234.3	3239.2	3590.9	3702.2	3966.4	4034.6	4161.1	4196.5	4361.1	4421.6	4514.4	4546.6
13.005	0	0	0	0	5.2914	0	17.123	45.802	116.78	179.76	257.73	343.15	412.04	526.77	670.13	808.11	982.15	1124.7	1327.1	1605	1785.8	2054.4	2157.2	2350.1	2594	2672.8	2649.9	2834.4	3046.8	3217	3349.1	3515.5	3655.5	3841.4	3989.2	4193.5	4356.9	4394.1	4550.8	4428	4628.9	4824.4	4917	4871.4	4916.2	4935.6	5040.7	5241.6	5281.3
34.105	0	0	0	0	0	0	9.6713	79.908	125.77	218.49	301.6	391.26	469.6	560.19	670.2	742.47	972.29	1106	1304.4	1425.2	1561.2	1688.5	1868.9	1988.8	2270.2	2371.5	2540.5	2823.9	3097.6	3167.4	3318.3	3554.8	3653.8	3828.6	3959.1	4134.4	4237.2	4463.8	4598.7	4696.9	4795	4956.4	5109	5121	5194.1	5231.1	5300.3	5354	5440.5
14.367	3.6091	0	4.4326	0	0	0	9.0504	33.621	89.277	159.79	241.29	346.07	444.47	557.35	664.38	731.41	868.24	1000.5	1126.7	1283.1	1366.3	1527.9	1632.6	1741.3	1823.1	1972.3	2063.2	2242.6	2349.3	2513.2	2565.2	2772.1	2771.7	2939.3	2940.2	3212.1	3364.5	3542.7	3557.7	3705.3	3908.4	3920.7	3903.5	4166.3	4051.8	4153.6	4173.8	4225	4376.9
26.316	9.1951	0	0	0	0	0	0	11.942	31.789	68.147	90.516	103.37	133.47	209.82	227.41	273.2	314.37	342	404.13	512.71	561.47	667.08	745.87	914.44	881.93	987.51	1056.5	1205.4	1354	1544.6	1691.8	1862	2082.8	2279.3	2431	2718.6	2812.1	3203	3419.7	3621.1	3842.6	3950.9	4338.2	4472	4639.7	4899.5	4991	5274.9	5494.7
0	0	0	5.3417	8.0322	2.477	7.9166	1.0923	8.22	0	0	0	0	0	0	0	0	0	0	0	0	0	0	0	0	0	0	0	0	38.577	87.038	144.95	206.02	268.91	323.83	415.55	509	595.07	672.55	749.04	892.15	969.03	1112	1204.8	1264.1	1385.2	1496.2	1568.4	1691.3	1756.3
0	0.74237	3.3046	0.44847	5.6661	1.3923	0	0	27.546	54.047	89.219	121.2	142.94	200.91	247.38	296.49	330.87	368.91	416.23	476.86	502.66	536.76	556.44	563.57	590.79	644.5	716.69	861.78	900.67	988.07	1082.3	1221.2	1333.5	1493.7	1599.8	1777.8	1889.2	2061.7	2178.8	2330.2	2481.1	2639.7	2789	2892.5	3002.8	3251.5	3338	3359.2	3390.7	3445.8
23.872	2.0466	0	0	0	0	0.66955	73.363	128.96	196.66	301.8	386.98	468.09	575.49	636.81	802.07	878.74	1026.9	1124.9	1306.3	1427.8	1539.9	1821.5	1699	1826	1982.5	2136.9	2706.2	2339.9	2458.8	2561.8	3019.6	3179.8	3647.4	3134.2	3294.3	3381.8	3477.5	3703.7	3736.5	3808.5	3892.1	4452.1	3885	4000.8	4063.4	4072.9	4165.2	4203.8	4206.9
18.107	9.3918	0	0	0	0	0	7.5757	23.754	52.703	87.651	127.2	171.43	206.53	241.18	287.23	345.54	382.22	461.13	511.82	581.88	674.14	779.41	823.43	877.49	933.36	1001.6	1072.9	1123.5	1201.6	1291.6	1320	1377.1	1443.6	1486.9	1558.9	1685.8	1634.8	1785.9	1779.5	1875.1	1906.2	2017.7	2046.7	1978.9	2054.2	2078.7	2204.6	2190	2263.5
0	0	0.084451	6.2981	0	1.2509	12.15	30.875	93.736	170.11	272.4	349.41	465.44	575.25	703.34	860.27	970.73	1121.1	1249.2	1399.5	1549.8	1704.1	1875.8	1976.9	2113.8	2280.2	2447.2	2598	2724.3	2800.2	2952.9	2943.3	3064	3078.3	3217	3265.2	3384.2	3457	3567.4	3699.8	3759.3	3817	3999.9	4087.4	4050.7	4159	4224.6	4325.8	4441.4	4446.7
[truncated: 78 more columns]
