# Supplementary material for: Limits on information transduction through amplitude and frequency regulation of transcription factor activity
Source: eLife. 2015 May 18;4:e06559. doi: 10.7554/eLife.06559 (PMC4468373; doi:10.7554/eLife.06559)
Supplement: Supplementary file 1. — Raw single-cell time-trace data for HXK1 (15259 cells), SIP18 (21242 cells), pSIP18 mut A (18203 cells), pSIP18 mut B (17655 cells), 1× reporter diploid (21236 cells), and 2× reporter diploid (19222 cells). The data are also available from Dryad Digital Repository (Hansen and O'Shea, 2015). DOI: http://dx.doi.org/10.7554/eLife.06559.014 [file elife06559s001.zip › source_data/pSIP18_mut6_FM5_13minINT_690nM.txt]

0	0	0	0	0	5.1632	28.131	55.371	156.75	253.2	379.98	525.4	627	811.94	972.51	1083.9	1228.9	1423.9	1576.3	1822	1947	2104.8	2357.2	2462.5	2654.7	2647.8	2736.8	2907.1	2970.4	3071.6	3201.9	3193.1	3319.4	3314.5	3451.4	3506.3	3571.8	3619.5	3694.8	3665.5	3646.2	3808.9	3714.6	3784.1	3825.2	3905.7	3871.7	3974.1	3911.1	3824.2
14.975	9.0765	5.1345	0	0	0	0	33.122	75.558	152.92	275.07	379.89	555.23	682.82	848.18	1067	1252	1410.5	1595	1809.6	2033.7	2217.1	2397	2674.7	2709.4	3070.6	3127.4	3234.2	3672	3876.8	4198.9	4429.9	4658.7	4995.6	5141.5	5289.7	5502.9	5851.1	5913.2	6127.6	6177.2	6320.8	6271.3	6550	6599.3	6825.1	6738.7	7065	7043	7065.7
7.8986	0	0	0	1.3076	0	8.1156	22.294	37.366	54.902	96.633	139.06	194.76	270.96	366.8	467.71	558.63	683.66	769.18	903.22	1058.5	1139.6	1102.1	1407.1	1539.3	1639.6	1842	1842.4	2006.7	2064.3	2129.7	2198.6	2356.7	2401.1	2405.3	2566	2667.5	2785.9	2800	2891.3	2958.4	3166.2	3167.8	3226.3	3376	3507.7	3679.4	3658.3	3751.9	3813.2
16.615	9.4922	0.035345	8.109	0	0	0	0	0	0	0	0	0	0	36.941	77.007	189.86	268.53	385.7	498.7	614.51	753.79	895.39	1073.2	1277.4	1447.6	1562.8	1704.7	1902.3	2113.3	2265.3	2500.1	2662.3	2952.5	3061.4	3270.6	3481.4	3827	3888	4213.8	4481.1	4624.1	5018.1	5164.8	5430.9	5616.2	5754.6	5809.5	5792.5	6006.1
0	0	0	47.473	115.89	155.69	243.91	280.31	372	469.02	535.94	657.04	744.39	846.87	971.56	1054	1283.4	1419.6	1531.1	1641.4	1844.7	2021.2	2210.2	2495.9	2623.4	2847.4	3041.2	3352.8	3550.5	3905.4	4216.1	4664	5066.1	5423.9	6008.9	6410.7	6773.6	5525.2	6132.2	6322.8	7727.8	8602.8	8571.2	9232.5	10078	10229	10461	10812	10678	11178
9.023	15.433	0	0	2.0897	0	0	0	0	0	3.8965	14.828	0	0	0	0	0	0	0	0	21.949	34.179	51.225	67.062	76.474	124.46	140.19	155.58	165.38	217.7	343.26	415.35	533.31	637.1	740.72	849.26	961.1	1126.6	1242.2	1458.2	1653.8	1853.2	1977.4	2256.8	2506.8	2684.6	2896.9	3005.1	3278.1	3420.8
19.137	12.869	0	0	0	0	0	4.4316	23.493	63.968	103.28	141.75	223.19	303.12	412.65	522.52	670.95	799.99	951.18	1080.6	1296	1475.8	1657	1852.7	2088.1	2219.6	2435.8	2642.7	2844.5	2980.4	3127.5	3137.4	3241.1	3313.1	3378.7	3515.2	3496.5	3596.6	3564.9	3580	3666.6	3694.5	3639.9	3635.4	3727.5	3710.9	3727.4	3684.5	3755.1	3674.5
0	0	2.0045	3.6236	5.2757	0	30.498	57.218	181.55	289.94	440.9	609.33	767.43	919.69	1107.5	1339.9	1514.7	1723.1	1867.1	2010.6	2132.3	2380.8	2572.7	2812.3	2952.8	3172.9	3389.6	3561.7	3848.4	3988.9	4349.7	4482.9	4619.5	4789.8	5151.6	5312.5	5444.2	5676.1	5827.5	6076.7	6217	6409.3	6554.1	6683	6796.9	6909.3	6978.4	7116.6	7153.3	7183.2
0	0	0	8.6179	0	1.9988	4.7235	16.709	32.034	66.848	111.07	169.48	181.93	237.49	310.08	395.24	547.4	682.47	837.49	888.36	1033.4	1186.9	1334.6	1461.7	1640.2	1637.8	1623.9	1998.1	2179.7	2333	2522.1	2600.6	2749.1	2494.4	2938.4	3050.2	3135.1	3281.2	3469.7	3547.6	3620.9	3714	3865.4	3956.4	4066.1	4173.6	4299.1	3933.3	4515.7	4582.4
12.698	0	0	0	0	0	12.095	31.209	86.659	154.33	241.2	362.43	490.66	631.44	732.37	861.36	986.44	1133.8	1230.9	1307.3	1431.2	1531	1654	1745.4	1967.3	2108.2	2250.4	2282.7	2402.5	2575.1	2801.5	2964.1	3251.2	3349.2	3704.1	3863	4334.1	4695	4877.6	5134.7	5361.5	5594.7	5632.6	6019.4	6266.5	6265.2	6451.5	6670.4	6789.2	6953.6
18.829	3.7892	0	0	0	0	3.1402	0	21.331	34.304	54.743	66.141	92.818	150.43	227.84	341.9	509.64	732.75	1031.2	1347.3	1622.3	1971.4	2322.3	2630.9	3209.9	3551.4	3858.5	4330.2	4622.6	5135.1	4678.4	4960.7	6123.7	5346	5673.2	5910.4	6228.4	6429.5	6748.9	7052.2	7276.7	7577.5	7822.2	8067.6	8460.8	8707.6	8882.7	9269.7	9307	9362.9
6.2361	2.9474	0	0	7.1572	0	0	8.3613	38.967	92.658	141.09	210.45	314.64	377.54	483.57	570.24	656.11	790.1	796.92	873.6	988.21	1019.7	1193.8	1227.3	1366	1297.9	1452.1	1701.6	1890.4	2053.7	2240	2357.3	2680.9	2565.5	2731.7	2976.7	3047.9	3465.4	3572.7	3726.5	3983.3	3950	4275.8	4392.8	4548.4	4700.4	4694.4	4825.2	5055.6	5186.6
28.432	20.451	0	0	0	4.3667	0	25.048	60.81	105.34	192.26	291.65	406.41	582.79	680.37	885.96	1018.8	1048.6	1219.5	1364.3	1514.3	1576.6	1696.4	1835.2	1867.7	2032.4	2104	2200.1	2302	2351.6	2498	2542.2	2583.2	2570.2	2592.8	2639.3	2599.2	2702.7	2677.5	2711.5	2737	2834.1	2774.2	2740.9	2785.4	2794.3	2794.1	2796.4	2817.4	2868.5
0	2.9398	0	5.0722	0	1.4694	6.6528	35.952	85.823	148.84	226.43	294.99	414.74	473.91	571.33	705.92	853.18	1029.4	1149.7	1253	1381.7	1544.9	1715.6	1944.4	2205.6	2371.7	2389.9	2716.9	2885.1	3086.7	3395.8	3595.1	3758.3	4032.1	4267.9	4454.1	4741	4837.8	5004.3	5407.9	5511.8	5741.8	5809.7	5998.5	6272.4	6388.8	6325.8	6516.5	6743.4	6856.6
0	9.8944	2.4815	3.2106	0	0	0	0	0	9.8631	6.7014	8.8265	21.545	56.016	76.889	157.62	245.2	394.68	476.58	598.92	714.9	763.52	846.58	993.96	958.72	1047.7	1087.4	1186.2	1253.3	1380.4	1304.8	1298	1357.8	1390.4	1437.4	1476.5	1514.5	1583.7	1647.8	1776.1	1923.1	1957.4	2019.7	2022.4	2078.1	2303.5	2333.5	2201.3	2275.3	2309.8
0	0	0	1.7202	1.2415	13.244	28.213	86.658	159.06	266.66	383.84	512.47	666.62	883.03	1040.8	1240.7	1409.2	1612.9	1733.4	2122.7	2372	2589.2	2845.5	3115.8	3313.5	3521.3	3807.2	4066.1	4054.1	4307.1	4487.9	4592.9	4943.4	5066.4	5277	5421.1	5546.8	5710.6	5820.1	5899.8	6070	6305.6	6195.4	6573.8	6640.9	6786.3	6818.3	6701.7	6868.1	7019.7
0	0	0	0	6.6954	32.57	95.42	156.35	228.31	317.7	425.7	560.71	664.67	883.42	1015.6	1159	1295.7	1530.4	1668.6	1895.5	2073.4	2207.3	2385.1	2549.2	2767.1	2934.8	3097.4	3261.5	3481.4	3641.3	3843.1	4043	4165.3	4259.5	4421.2	4461.8	4568.8	4698.5	4826.5	4857.1	4758.6	4781.9	4839.5	4906.4	4999.9	5154	5191.9	5239.1	5279.4	5356
0	0	0	0	8.9703	0	20.693	26.473	81.039	132.44	201.3	283.24	335.94	430.37	549.01	643.45	756	849.82	988.34	1090.6	1230.3	1398.6	1579.9	1688.3	1838.5	2112.3	2381.5	2460.8	2631.7	2871.6	3078.6	2192.4	2264.3	2351.4	2484.9	2628.7	2753.3	2852.9	2920.4	3019.1	2994.9	3069.8	2989.7	3096.7	3162.7	3267.8	3334.3	3277.3	3258.4	3287.2
2.5646	4.8516	0	0	4.5918	0	0	0	0	0	0	0	0	0	0	0	0	84.014	163.22	255.18	395.45	453.81	572.89	793.19	918.35	1052.6	1242.9	1388.4	1487.6	1586.2	1806.3	2170.8	2554.8	2697.4	2868.7	3296.3	3583.7	3806.9	4136.6	4404.1	4769.2	4879.1	5163.8	5388.5	5568.1	5917.6	6030.8	6236	6210.8	6324.9
0	5.7636	0	0	0	0	26.062	104.42	184.79	307.2	454.99	615.34	801.72	928.85	1087	1321.6	1506.7	1707.7	1858	2015.8	2211.1	2379.7	2507.8	2671	2804.8	2882.5	3040.6	3138.2	3355.2	3536	3534.6	3647.6	3869.1	3818.9	3934.5	4029.1	4097.7	4128.8	4086.2	4451.4	4427.4	4587.9	4609.7	4670.1	4709.3	4853.5	4897.5	4896.9	5035.8	5058.1
0	0	0	0	2.8722	10.702	5.9657	13.495	22.989	62.953	112.24	139.86	182.94	339.31	284.22	336.61	404.53	506.15	560.66	625.16	711.95	743.11	813.55	872.61	1129.4	986.29	1053.8	1090.5	1183.8	1526.7	1210.1	1335.5	1379.7	1417.6	1459.6	1495.6	1510	1614.9	1610.1	1646.3	1658.1	1680.5	1698.7	2012.5	1789.3	1858.1	1841.6	1825.8	1845.4	1842.2
20.689	6.9372	0	0	0	0	0	6.3992	40.97	62.24	104.3	137.55	180.37	201.71	268.32	325.45	365.9	426.17	470.08	529.57	577.85	657.46	684.42	744.72	755.42	790.14	781.77	837.77	875.22	877.5	913.72	962.56	964.51	1031.9	1034.9	1113.6	1114.5	1219.6	1275.9	1320.6	1444.1	1521.6	1576	1751.8	1836.4	1978.3	2072.3	2147.1	2256.5	2344.5
3.4358	1.6654	0	0	12.342	0	0	2.9897	38.039	84.581	155.65	218.29	291.1	358.47	450.47	585.32	733.31	895.45	1048.2	1260	1445.3	1632.3	1948.6	2250.1	2536.7	2893.8	3292.9	3238.4	4104.9	4567.9	4987.9	5493.1	5958.2	6399.4	6560.5	6896.8	7383.7	7987.6	7968.8	8526.2	8520.6	8511.7	9289.2	9155.2	9735.8	9690.4	8963.5	9200.1	9317.8	9335
17.99	0	0	0	5.1944	0	0	6.7867	36.864	111.94	181.22	230.72	300.8	379.72	370.37	663.74	870.45	897.7	1143	1197.9	1577.3	1871	2114.4	2345.1	2680.9	2764.7	2542.4	3038.9	3246.4	3572	3706.2	3959.7	4122.3	4261.3	4080.6	4583.6	4662.2	4828.3	5104.2	5166.4	5244.3	5258.5	5049.8	5529.4	5486.9	5865.2	5952.7	6246.5	6266.2	6356.4
0	0	0	2.6447	5.4095	0	1.5325	7.0788	9.9499	5.3449	16.609	13.943	3.5364	39.966	67.732	112.31	176.88	277.01	358.66	440.69	557.26	661.39	829.69	851.51	948.91	1084.8	1185.1	1328	1428	1586.4	1717.8	1802.9	2021.7	2077.8	2321.6	2541.8	2662	2959.4	3218	3322.2	3588.6	3654.3	3932.9	4030.2	4132.6	4322.1	4410.5	4566.5	4664.5	4766
6.1798	0	1.4646	0.21353	0	0	9.3261	19.117	59.608	95.909	169.04	231.83	322.89	409.62	514.25	648.68	764.06	899.4	1014.4	1128.8	1318	1417.3	1547	1647.6	1776.8	1879.7	1994.9	2000.3	2166.7	2209.7	2320.7	2337.2	2386.7	2436	2487.6	2584.1	2570	2638.3	2610.3	2717.1	2808.1	2941.4	2939.2	3088.5	3060.3	3156	3161.9	3292.2	3247.6	3411.4
15.026	7.2148	0	1.3781	6.0486	0	0	0	0	25.974	49.241	110.08	160.3	238.29	340.57	438.25	608.54	777.18	880.78	1009.1	1110.2	1198.8	1289.1	1404.7	1519.5	1551.4	1643.8	1745.3	1855.9	1938.4	2139.1	2073	2120.3	2266.7	2471.4	2389.9	2772.7	2798.6	2804.2	2913.5	3112.4	2902.4	2888.9	3041.1	3259.9	3280.2	3524.3	3405.3	3558.9	3678.5
8.9019	0	0	0	7.5423	0	4.2019	5.9057	35.214	164.41	352.98	685.92	867.56	1073.3	1313.3	1675.3	1918.3	2091.6	2425.7	2545.3	2695.5	2942.9	3107.7	3340	3549.7	3780.4	3755.1	3851.9	3859.9	4173.5	4143.2	2614.7	2695.9	2708.1	2755	2887.1	3042.8	3165.3	3387	3555.2	3707.9	3848.9	4030.7	4282	4447.1	4687.8	4715.7	4972.2	4862.5	5028.3
0	0	0	69.033	1.4879	7.449	0	26.115	53.381	203.71	355.39	482.62	634.3	867.91	1129.6	1382.6	1842.9	2197.8	2532.9	2824.8	3115.2	3472.5	3836.6	4065.6	4586.2	4802.9	5089	5266.8	5538.1	5832.9	6134.8	6579.3	6443.3	6713.4	6899.8	6864.8	6780.1	7085.9	7337.4	7399.1	7501.7	7558.9	7460.7	7687.7	7707.2	7953.2	8043.9	8126.5	8260.2	8392.9
10.15	6.9658	0	0	0	0	4.6879	9.4402	46.496	65.831	94.882	135.16	168.2	255.18	344.39	436.45	526.65	689.81	895.18	1087.1	1262.6	1462.2	1756.2	1946.6	2223.3	2393.6	2595.9	2793.5	2882.5	2996.6	3370.2	3595.7	3913	4048.6	4159.8	4271.5	4428.3	4629.9	4739.3	4750.7	4943.2	5053.9	5178.8	5398.6	5488.1	5703.7	5776.5	6044.9	6148.2	6303
15.182	11.719	1.8708	0	0	0	0	25.189	87.316	181.07	267.25	388.69	496.75	645.51	756.15	944	1068.6	1276.2	1400.7	1595.2	1743.6	1959.7	2158.1	2394	2520.1	2663.2	2730.1	2862.3	2982.5	3152	3243.8	3450.1	3294.9	3320.9	3356.9	3466.5	3516.3	3510.1	3542.6	3674.3	3747.4	3878.6	3949.3	3985.1	4074.7	4172	4164.3	4188.7	4278.6	4346
0.029528	0	0	0	0	14.147	12.834	31.55	43.448	79.213	97.157	143.45	178.62	196.59	245.7	272.55	344.45	404.26	490.51	547.21	596.43	678.23	747.22	800.77	836.6	897.03	955.99	1000.2	1050.7	1073.3	1114.4	1145.8	1188.7	1259.4	1305	1403.1	1446.8	1494.2	1544	1635.2	1713.2	1757.6	1810.3	1828.6	1930.5	1944.5	2027.9	2075.7	2107.4	2149.2
30.817	16.793	0	0	0	0	0	3.5783	8.0349	5.1848	28.217	44.351	81.451	130.53	141.22	199.06	272.73	361.75	466.5	539.55	630.51	736.79	799.35	967.57	958.17	812.72	812.54	908.48	891.44	1030.3	1119.9	1137.1	1181.2	1072.7	1174.3	1192	1297.5	1384.6	1442.7	1494.4	1485.3	1638.7	1686.2	1712.8	1781.4	1887.2	1923.9	1882.6	1921.9	1892.1
0	11.706	0	31.669	0	6.1154	0	31.513	143.77	233.97	395.62	571.12	749.96	970.64	1262.8	1518.8	1783.8	1986.4	2236.3	2441.2	2704.5	2954.2	3109.6	3398.9	3705.3	3879.7	3993.9	4085.3	4496.2	4786.4	4793.1	5107.9	5116.7	5430.6	5515.4	5300.5	5294.1	5550.5	5748.5	5967	6034.7	6242.6	6545.8	6734.7	6880.3	6731.1	6759.4	6871.7	6926.4	6973.3
19.23	10.874	1.1099	0	0	0	0	0	19.933	62.507	98.423	150.01	208.67	266.57	363.28	430.24	511.58	598.02	685.98	784.95	855.85	922.58	1009.8	1094.6	1186.4	1208	1238.8	1300	1355.8	1443.6	1593.1	1604.7	1710	1661	1803.2	1831.5	1905.9	1958.4	1998.3	2060.8	2065.4	2155.1	2149.3	2159.8	2266.5	2250	2307.9	2285.7	2300.2	2335.3
49.309	32.285	0	0	0	0.025456	7.2909	23.232	64.973	126.53	173.22	247.69	362.82	411.56	503.94	604.08	698.09	835.95	993.66	1106.3	1238.5	1354.8	1443.7	1598.8	1731.1	1821.4	1889.2	1983.3	2107.4	2175.4	2309.9	2376.2	2458.9	2523.7	2585	2650.1	2704.6	2832.4	2820	2901.8	3069.6	3150.8	3237.4	3230.1	3391.4	3369.4	3440.3	3479.9	3557.8	3644.3
0	3.0953	0	3.3692	6.981	9.5793	3.271	0	14.983	0	6.7998	37.497	58.228	64.158	107.67	99.602	179.22	202.76	256.07	336.39	350.05	344.43	411.8	518.3	630.22	735.24	876.21	952.92	1027.8	1130.6	1286.5	1382.5	1521.9	1606.2	1565.5	1615.9	1703.6	1826.4	1886.1	2026.7	2101.7	2180.8	2210.3	2205	2271.7	2395.4	2393.5	2479.9	2418.8	2511.3
0	0	0	7.7612	0	38.977	66.328	106.34	167.76	266.44	363.07	478.82	594.1	709.01	799.58	981.08	1063.5	1247	1389.8	1547.2	1690.9	1808	2013	2190.6	2523.9	2714.2	2764.1	2970.3	3119.6	3212.6	3342.6	3548.5	3658.9	3762.8	3870.7	4100.7	4229.5	4436.9	4542.5	4714.4	4800.4	4922.1	4926.5	4602.4	4496.9	4389.8	4479.8	4504.3	4518.6	4553.8
17.389	0	0	0	0	0	5.5094	22.833	64.54	99.042	156.09	191.75	253.7	332.33	407.31	508.73	604.36	579.8	660.26	775.1	836.26	951.44	1067.3	1197.4	1376.1	1359.5	1447.3	1771.2	1908.1	2079.9	2231.9	2405.1	2278.7	2400.5	3040.9	3349	3743.9	3906.8	4248.3	4488.2	4692.6	4963.7	5153.4	5589.3	5852.9	6224.5	6575.3	6987.7	6992.4	7201.4
0	0	0	0	12.597	15.463	9.323	13.02	37.905	100.57	168.29	234.3	327.55	412.74	489.89	638.06	769.37	902.4	1002.2	1165.2	1312.9	1373.8	1494.9	1671.4	1777.9	1895.3	2009.9	2124.3	2244.9	2289.9	2426.1	2589.4	2716.5	2949.8	2907.3	3238.9	3175.3	3315.2	3385.3	3532.3	3622.9	3692.9	3779.2	3796.3	3937.5	3981.3	4073.6	4181.7	4223.6	4302.5
0	0	0	0	1.7723	8.3299	12.792	43.536	113.05	200.69	306.02	403.1	516.79	657.63	794.57	949.99	1069.7	1424.5	1434.8	1773.7	1920.8	2073.4	2260.4	2554.2	2686.5	2913.7	3179.7	3355.9	3554.4	3707.4	3914.5	4142.4	4255.1	4379.9	4514.4	4757.7	4667.4	5015.8	5169.4	5258.6	5520.1	5636.4	5748	5857.4	5933.5	6006.7	5906.3	6311	6437.6	6464.1
0	0	4.426	4.5956	0	16.269	11.028	50.513	117.42	183.81	267.79	354.01	452.25	530.02	661.45	788.09	878.86	1087.4	1174.1	1314.9	1391.3	1617.4	1764.1	1864.2	2112.7	2225.1	2482.6	2707.6	2892.4	3031.4	3306.2	3504.7	3714.4	3852.6	3964.1	4162.2	4260	4443.7	4483.6	4696.6	4872.8	5196.2	5318.3	5309.3	5425.5	5406	5550.6	5702.5	5700.9	5987.5
0	0	0	0	2.9447	24.08	34.426	80.97	120.6	170.03	227.9	334.16	399.24	468.89	563.48	620.48	696.6	782.72	813.11	885.72	951.03	1016.6	1053.5	1109.5	1176.3	1239.3	1173.1	1205.4	1224.2	1218.8	1270.5	1355.4	1382.6	1455.5	1542.8	1636.2	1721.9	1807.2	1950	2114.3	2273.3	2364.3	2502.5	2607.8	2678.4	2815.4	2997.5	3039.4	3210	3230.8
0	0	6.7604	5.7263	4.5754	0	16.966	86.293	145.98	375.5	562.01	697.23	931.07	1274.2	1457.1	1873.2	2038.6	2584.5	2916.3	3137.1	3486.8	3371.7	3589.5	3743.6	3988	4323.7	4530.8	4741.2	4873.6	5223	6262.4	5638.1	6099.4	6180.8	6553.1	7710.4	7026.1	7373.6	7660.5	8193.4	8480.7	8685.3	8699.1	8907.4	8789.6	8728.8	8837.5	8832.9	8870.7	8729.4
14.499	8.1471	0	0	1.184	0	0	0	0	0	0	2.8809	0	0	0	0	0	1.0792	0	4.1233	28.927	53.674	77.052	95.047	135.35	189.16	205	248.72	283.24	338.16	384.81	443.71	512.34	591.77	710.41	811.58	887.68	1036	1193.8	1331.8	1508	1625.7	1822.5	1986.6	2151.5	2273.4	2496.8	2633.2	2678.3	2866.2
0	0	0	0.65886	0.44495	12.925	4.0754	9.9612	29.191	34.272	49.024	72.377	92.329	116.69	135.74	199.06	242.26	344.32	408.27	531.42	624.18	726.76	864.14	1012.9	1159.3	1248.2	1436.5	1593	1698.2	1838.5	1970.4	2082.8	2150.2	2181	2305.1	2399	2407.6	2590.4	2691.9	2764.1	2846.2	2902.7	2827	3015.5	3078.2	3098.8	3171.1	3244.2	3250.4	3137.8
3.0772	7.0352	0	4.7381	3.6979	3.2633	0	6.4668	13.395	31.469	56.95	79.79	101.63	153.82	229.92	320.69	435.74	576.6	691.16	810.45	979.55	1130.8	1254.9	1454.5	1535.4	1696.6	1762.6	1859.1	2007.5	2112.1	2174.1	2278.8	2347.3	2353.5	2398	2463	2486	2491.8	2478.1	2565.9	2567.1	2603	2660.5	2649.1	2611.2	2575	2556.9	2542.8	2551.5	2578
0	7.042	0	0	0.41675	0	19.503	63.341	132.78	216.61	327.9	480.53	659.62	862.37	1041.1	1292.4	1654.7	1873.8	2163.7	2538.9	2911.6	3194.9	3560	3994.6	4310.3	4574.2	4898.3	5003.6	5365	5583.1	6021	6078.8	6372.3	6179.5	6485.3	6552.2	6861.7	7115.3	7309.3	7522.1	7461	7624.4	7524.2	7784.2	7974.2	8272.6	8226.2	8244.1	8276.2	8434.2
17.945	7.3221	0	1.1989	0	0	0	4.8248	23.782	43.379	56.171	87.463	117.08	197.52	255.12	355.22	428.94	550.92	643.53	817.38	944.52	1043.5	1218.3	1339.3	1452.6	1575.4	1653.9	1872.1	1997.5	2166.8	2264.2	2396.6	2413.6	2419.7	2499.9	2575	2745.2	2706.6	2755.8	2828.6	2798.1	2970.4	2967.9	2981.3	3081.8	3033.2	3095	3317.4	3341.8	3411.2
8.7234	7.1044	2.7016	0	0	0	3.5025	3.818	0.30263	2.2647	0	0	0	16.603	64.213	67.452	95.304	140.69	189.29	221.23	309.73	390.76	543.69	634.26	788.75	1050	1333.1	1523.3	1673.8	1798.5	2050.6	2306.3	2457.6	2767.7	3000.3	3294.8	3553.5	3969.2	4155.1	4445.2	4614.5	4977.6	4817.7	5126.3	5491.5	5728.5	5897.9	5886.7	6033.2	6159.6
4.149	4.6219	0	9.07	10.105	0	0	0	0	0	0	0	0	0	0	1.5186	32.323	51.452	94.266	138.58	163.86	227.08	275.28	350.66	383.13	450.25	570.34	463.81	445.13	438.92	461.91	529.28	562.29	660.7	727.88	812.96	861.63	927.69	1014.2	1070.6	1199.2	1241	1198.7	1295.6	1429.9	1406.5	1529.1	1561.5	1602.2	1726.8
0	5.4801	0	0	0	12.933	67.312	110.16	225.35	339.64	530.56	764.78	957.4	1173.7	1337	1628	1890.1	2223.5	2618.8	2519	2751.9	3126.3	3235.1	3395.9	3513.8	3909.9	3607	3579.9	3523.8	3780.8	4021.1	4038.9	4041.5	4549.1	4446.5	4769.8	4997.8	5179.3	5371.2	5527.3	5833.3	6032.7	6251.8	6538.6	6738.2	6939.1	7195.2	7487.2	7691	7862.9
28.061	10.53	0	0	0	0	1.0777	10.534	48.789	80.862	132.79	187.45	243.85	287.72	352.99	472.4	565.62	672.83	680.86	883.02	965.14	1063.1	1202.3	1369.4	1409.8	1475	1541.5	1682.9	1681.9	1703.2	1783.1	1797.5	1840	1871.6	1890.6	1913	1939.2	1988	2021.3	2046.9	2106.8	2177.4	2262.4	2374.8	2461.8	2542.7	2612.4	2695.9	2767.4	2915.9
2.3636	0	0	41.318	56.795	0	0	26.62	103.41	221.63	334.88	545.38	732.2	928.91	1131	1343.5	1661.4	1929.2	2225.5	2500.8	2755.2	2990.3	3151.7	3530.7	2802.1	4018.7	4504.5	3704.7	4439.7	5138.1	5095.8	6094.3	5844.8	5988.1	6258.3	6639.6	6902.8	6883.3	7048.8	6458.8	6940	6334.7	6702.1	8240.7	8358.9	7818.7	8350.8	8903	8899.1	8938.4
0	0	0	5.2972	0	0	12.327	31.476	87.394	126.55	185.2	236.13	289.69	326.83	356.32	428.34	469.73	492.51	732.74	736.45	780.97	656.18	687.02	733.76	762.89	919.59	964.65	914.66	992.65	1237.6	1375.9	1208.8	1578.8	1428.7	1670.3	1975.1	1959.6	2101	2069.3	2203.8	2305.1	2352.5	2579.3	2749.3	2951	2448.3	2747.7	3157.4	3205.7	2947.7
0	0	0	0	0.7145	13.765	24.421	59.127	120.16	218.66	331.86	476.15	632.87	795.73	916.52	1089.4	1221.3	1398.2	1529	1710.6	1927.7	2084.1	2264.8	2396.8	2527.3	2748.2	2780.4	2921.3	3255.5	3350.5	3500.5	3671.1	3844.9	3957.9	4134.8	4297.3	4424.1	4617.7	4684	4905.7	4928.7	5128.9	5197.5	5284.4	5406.1	5507	5437.2	5609.4	5687.2	5777.9
22.814	4.547	0	4.0488	0	0	0.87842	33.453	82.972	158.03	242.77	298.64	383.06	501.36	674.3	785.16	987.09	1188.1	1310.7	1486.7	1694.7	1797.2	1998.1	2130.3	2231.3	2412.5	2563.3	2647.5	2761.6	2850.5	2980.5	3058.9	3101.4	3153.7	3193.9	3252.8	3286.2	3248.2	3359.1	3462.9	3537.4	3724.5	3715.2	3788.1	3662.3	3642.6	3617.1	3928.1	4117.7	4001.3
6.542	0	0	0	0	0	22.042	79.994	186.25	349.69	519.73	715.17	959.99	1188.4	1462	1800.2	2023.5	2380.6	2716.7	3170.2	3498.6	3649.3	3938.4	4203.3	4535.7	4755.2	4862.9	5117.2	5325.8	5495.2	5694.6	5823.8	5922.4	5982.7	6117.8	6193.5	6201	6198.4	6198.6	6278.2	6313.8	6200.6	6285.4	6407.6	6444.2	6327.5	6375.4	6427.6	6513.4	6334.4
10.405	0.60334	0	0	0.22466	1.3221	0.35852	26.014	51.6	79.987	109.39	172.86	217.88	237.16	312.92	373.55	456.55	549.12	588.18	660.68	779.41	852.86	949.31	995.37	1093.1	1215.5	1282.2	1419.9	1551.6	1675.6	1793.7	1890.2	1922.6	2021.9	2104.1	2281.3	2294.8	2461.2	2521.5	2613.7	2711.7	2809.6	2855.5	2905.8	2923	3000.5	3019.4	3026.4	3167.1	3170.2
0	0	0	3.1719	1.2827	1.4187	17.139	20.927	63.184	102.27	147.64	223.6	280.28	368.14	486.72	620.94	764.55	900.36	1071.6	1240	1373.6	1583.2	1695.3	1540.3	2042.1	1721.4	2228.7	2357.5	2552.8	2681.5	2793.3	2876.3	2995.5	3057.8	3152.7	3198.6	3319.3	3369.1	3454.6	3469.8	3627.3	3562.9	3738.4	3790.8	3882.2	3956.9	3950.9	4056.2	4125.9	4025
20.578	12.911	0	0	0	2.047	10.682	33.941	52.946	86.408	106.91	148.47	199.53	273.16	340.63	434.16	534.37	664.14	808.55	907.88	1038.8	1163.7	1327.6	1507.4	1666.5	1870.1	2037.3	2254.3	2496.2	2730.5	2985.7	3126.3	3327.4	3552.2	3809.5	4080.7	4275.2	4510.4	4654.9	4875.3	5136.3	5264.2	5640.5	5865.1	6118.4	6275.4	6513.2	6505.8	6875.1	7031.2
0	0	0	0	9.5759	7.5124	6.4415	29.939	76.971	121.14	189.92	262.76	311.17	414.03	510.48	620.69	775.98	946.65	1059.5	1175.6	1376.3	1546.5	1707.5	1977.3	2148.9	2381.4	2554.6	2720.7	2886.1	3130.3	3310.3	3488.2	3633.3	3741.4	3909.9	4103.8	4234.2	4420.3	4671.8	4836.3	5188.5	5228.2	5683.7	5949	6111.8	6357.5	6532.5	6710.1	6775.4	7289.3
19.499	5.8089	0	0	0	0	0	0	0	0	0	0	0	6.2113	34.078	76.708	134.91	206.54	269.08	344.69	434.84	537.95	628.5	708.11	802.09	913.8	970.03	1087.7	1161.2	1295	1388.9	1467.2	1648.4	1697.4	1885.1	1946.3	2076.3	2227	2283.4	2365.4	2438	2669.7	2760.9	2955	3066.5	3098.5	3242.6	3251.5	3257.6	3365
3.9885	1.9593	10.08	0	0	0	25.889	138.22	253.16	458.97	645.69	895.57	1147.3	1380.3	1708.6	1957.4	2240.4	2528.6	2778.8	3049.4	3261.1	3349.5	3562.1	3739.7	3802.2	3998.2	4139.3	3978.7	4055.3	4119.9	4038.7	3979.6	4265.8	4134	4234.9	4164.5	4252.3	4324.4	4319.9	4345.4	4319.8	4313.4	4496.9	4393	4564.6	4120.8	4401.6	4079.7	4284.3	4479.1
7.617	12.81	0	0.35536	0	0	1.103	39.102	115.06	220.41	317.69	440.9	589.3	705.03	880.13	1075.1	1250.7	1490.1	2040.7	1936.3	2213.8	2405.9	2675.3	2866.6	3068	3199.3	3335.5	3571.1	3662.6	3883.3	4070.8	4235.4	4419.4	4455	4629.1	4853.4	4960.1	5092	5202.8	5406.6	5518.3	5645.7	5760.1	5838.6	5849.3	6047.7	6025.1	6207.4	6265.4	6316.7
0	0	0	0	2.6717	36.459	39.313	64.883	102.88	144.89	229.94	334.54	418.99	530.77	658.01	775.26	872.9	1035.3	1199.8	1363.7	1569.8	1675.9	1891.4	2019.9	2280.7	2322.1	2277.9	2577.3	2726.3	2915.1	3159.1	3314.6	3315.4	3460.7	3453	3619.1	3663	3891.4	4086.2	4188.1	4293	4491.6	4571.8	4789.8	4869.2	4915.3	5043.5	5106.7	5151	5309.2
13.415	5.3049	0	0	0	1.0934	0	9.4242	11.638	33.714	76.177	124.36	193.46	300.53	437.28	616.87	833.33	1079.5	1326.5	1597.9	1900.3	2207.5	2506.3	2824.4	3085.9	3484.7	3825.1	3923.2	4306.6	4559.3	5013.4	5130	5235	5670.6	5703	6071.8	6286.6	6399.4	6354	6574.8	6787.6	6844.1	7076.7	7016.5	6932.4	7070.3	7091.9	7152.8	7245.8	7404.5
17.525	8.6427	2.8093	3.6674	0	0	0	0	0.87982	9.267	31.19	50.318	56.551	63.995	89.807	139.56	180.55	282.1	322.07	383.75	472.84	564.53	667.92	785.11	891.49	1087.2	1277.8	1509.4	1677.2	1928.6	2078.6	2385.2	2633.1	2748.5	3004.2	3153	3632.8	3896.2	4047.7	4359.8	4739	5044.5	5448.9	5601.6	5428.5	5777.8	5721.4	5933.5	6109.5	6057.5
0	0	0	8.6641	2.3907	8.9752	8.3151	18.444	46.063	67.522	100.62	158.45	204.69	273.55	323.95	380.6	451.18	574.13	593.87	545.51	641.3	679.84	833.87	858.29	910.07	985.13	1069	1313.2	1273.8	1397.1	1518.6	1629.3	1653.8	1754.9	1952.6	2075	2225.3	2187.6	2164.7	2494.6	2646.2	2529.4	2734.9	2835.5	3015.6	3042.6	3153.9	3268.3	3454.6	3370.7
52.764	27.329	0	0	0	0	0	0	20.945	66.664	160.01	248.7	236.57	505.66	666.39	775.46	758.82	1006.4	1346.8	1610.6	1837.2	2119.9	2416.1	2657.7	2966.6	3239.4	3455.6	3748.5	4020.6	4282.8	4555.1	4766.1	5046.6	5073.5	5357.4	5440.1	5546.9	5807.5	5865.7	6047	6025.3	6172.9	6507	6474.4	6564	6701.1	6921.2	6970.5	6940.7	7171.3
10.068	0	0	3.0435	0	0	1.3597	0	0	0	0	0	0	0	0	0	0	0	3.4864	0	10.266	27.163	37.069	92.17	141.4	204.8	284.4	336.86	419.5	526.7	572.34	680.38	739.56	803.4	863.15	933.45	1028.3	1136.7	1182.6	1323.9	1494	1669.4	1787.1	1957.9	2101.5	2256.8	2351.2	2504.4	2588.6	2759
0	0	0	25.494	139.13	205.42	274.28	387.49	472.3	636.86	758.31	857.95	901.94	989.48	1346.9	1306.5	1518.4	1695.1	1851.6	1698.6	2016.4	2285.3	2376.2	2499.6	2614.9	2675.3	2921	2960.1	3121.6	3302.6	3404.5	3571.6	3610.3	3663.7	3621.5	3810	3929.5	4102.5	4177	4341.2	4319.6	4446.1	4421	4456.6	4551.1	4777	4693.8	4672.6	4753.1	4664.4
0.21804	2.0496	0	0	6.6299	0	0	3.7737	21.167	33.64	45.311	82.806	101.48	127.13	159.17	199.12	260.38	319.15	383.37	435.17	522.81	598.53	673.14	798	845.72	940.78	1022.1	1093.8	1190.4	1244.7	1346.8	1449.8	1646.9	1782	1598	1682.5	1715.9	1849.7	1946.9	1952.3	2141.9	2228.8	2338.3	2424	2590	2671.1	2744.7	2839.5	2896	3023.1
3.0754	0	0	0	0	4.9788	19.367	38.521	82.155	138.77	208.82	278.26	359.07	465.33	556.29	668.74	847.94	543.27	696.35	802.13	881.4	1008.8	1172.4	1298.2	1374.5	1460.4	1588.2	1757.1	1811.2	1870.3	2006.6	2126.8	2288.8	2384.1	2520.1	2633.1	2873.4	2975.9	3126.6	3249.3	3512.2	3267	3697.8	3816.4	4069	4179.6	4278.6	4731.4	4668.3	4603.8
0	0	0	0	0	10.675	26.849	40.875	27.934	49.143	59.127	87.338	126.13	158.41	196.77	273.22	360.4	448.2	528.31	661.45	760.74	886.32	993.77	1074.2	1164.2	1258.3	1329	1382.5	1379.8	1481.4	1495.6	1553.1	1608.2	1592	1656.7	1652.1	1682.7	1695.9	1697.9	1781.8	1842.1	1836	1902.4	1761.4	1824.1	1786.5	1815.1	1590.4	1901.3	1883.7
19.707	17.796	1.5918	0	1.8192	0	0	0	0	10.443	9.3989	29.432	139.25	154.81	218.54	354.56	480.98	591.23	750.94	886.08	1071.5	1264.3	1409	1686.7	1877.6	2128.8	2238.1	2466	2760.9	2924.1	3211.4	3482.5	3570.7	3820.8	3955.7	4289.1	4585.9	4650.9	4881.5	4993.7	5258.9	5371	6509.4	5734.9	5742.8	6054.2	6349.1	6332	6419.1	6472.1
13.587	7.8708	0	2.1838	0	0	0	40.616	115.86	215.23	329.25	457.72	578.57	756.37	909.72	1106.8	1284.4	1443.3	1685.3	1801.5	1997.4	2174.1	2345.7	2534.3	2772	3121.5	3288.2	3485.1	3634.9	3823.4	4090.2	4270.4	4687.7	5564.8	5123.7	5582.7	5827	6019.9	6265.4	6633.8	6676.1	6887.4	7104.2	7278.5	7426.5	7740.5	7773.7	7853.3	7831.4	7821.3
2.3928	0	0	16.695	9.037	0	0	35.518	67.208	117.97	274.24	360.53	493.25	640.25	809.87	959.11	1192.3	1427.1	1679.1	1934.9	2215.8	2483.3	2632.7	2766.8	3210.9	3334.3	3562.6	3895.4	4029.7	4155.4	4226.8	3344	4625.8	4888.1	5174.1	5411.2	5702.1	6086.4	6322.5	6431.8	6589	6497.6	6754.2	6820.9	7175.4	7284.4	7470	7624.6	7624.7	7310.5
0	1.3847	0	7.1963	0	4.2568	0.82763	10.014	21.837	47.572	72.977	119.15	167.77	249.12	308.65	358.05	414.67	519.44	585.84	668.96	743.86	840.02	955.85	1093.9	1145.1	1039.1	1110.8	1210.5	1249.4	1354.8	1384.5	1448.6	1443.3	1536.9	1566.7	1630.7	1715.9	1678.2	1734	1699.8	1745.2	1826.4	1817.3	1859.5	1896.9	1908.4	1977.1	1973.4	1993.6	1992.4
0	2.0706	0	10.054	2.3423	0	0.074859	23.879	92.481	172.71	289.14	452.03	610.72	727.48	965.36	1275.5	1504.4	1677.9	1855.8	2058.4	2376.8	2475.9	2747.2	2945.4	3139.1	3407.5	3739.2	3660.4	3968.6	4072.6	4317.2	4544.9	4679.7	4696.4	4983.9	5139.7	5011.8	5463.3	5847.3	6061.5	6183.5	6481.1	6604	6763.4	7234.1	7238.1	7148.3	7382.3	7549	7568.7
0	0	0	0	0	7.6646	5.5569	12.028	6.1661	20.175	16.23	35.874	33.762	50.173	62.386	72.725	120.75	168.6	222.15	267.81	297.23	343.9	421.8	475.01	577.09	652.15	705.67	786.18	809.68	928.97	986.84	1027.3	1142.9	1165.1	1282.7	1403.7	1497.4	1567.3	1639.5	1772.5	1875.5	1971.7	2084.6	1939.7	2051.4	2136.5	2243.6	2308.3	2397.5	2263.6
30.619	7.6438	0	0	0	0	10.777	59.295	142.39	247.14	359.46	500.41	676.99	823.14	1058.9	1268.3	1458	1667.7	1908.8	2210	2381.7	2626.4	2810.1	2919.7	3097.1	3269	3383.5	3576.8	3726.2	3763.7	4024.1	4138.6	4225.6	4253.9	4429	4403.3	4518.8	4653.4	4739.7	4766.8	5027.5	5135.9	5193.7	5188.9	5254.3	5458.6	5616.8	5615.1	5701.6	5784.2
10.012	14.189	4.8954	0	0	0	0	33.992	84.634	167.98	260.86	383.77	519.39	652.08	806.84	1006.2	1182.4	1241.5	1360.2	1529.2	1651	1787.5	1959.4	2088.9	2313.4	2575.3	2632.6	2854.4	2966.7	3114.5	3284.7	3589	3729.6	3922.7	4218.1	4224.4	4626.6	4665.6	4904.8	5325.2	5478.1	6103.8	4574.6	5994.3	5113	5307.8	6943.4	7159.8	7248.8	7242.9
15.334	7.6495	1.4069	0	0	0	4.7432	12.626	21.371	21.767	27.67	31.665	44.525	43.394	74.402	144.33	223.29	273.91	349.3	438.85	548.21	662.59	778.64	909.49	970.6	1038.5	1163.6	1236.2	1561.6	1726.5	1874.8	2133.3	2251.3	2409.3	2586	2695.1	2911.8	3029.6	3266.5	3314.7	3703.9	3746.9	3985.6	4253.1	4352	4434.6	4569.8	4731.2	4783.6	4920.1
5.3066	6.45	2.1825	0	0	0	0	2.5565	32.667	43.53	75.811	89.925	136.84	165.25	211.36	265.15	288.45	339.33	389.38	453.78	493.51	573.63	662.34	837.71	991.16	1204.9	1377.7	1582.4	1761.7	2070.5	2333.7	2679.3	3077.7	3334.4	3641.5	3955.3	4235.7	4584.7	4857.2	5223.7	5608.1	5713.1	6145.8	6346.4	6198.7	6651.7	7004.7	7286.6	7505.6	8111.7
11.551	11.152	0	3.9671	4.5144	0	0	0	31.844	68.498	120.85	242.79	264.45	266.74	344.52	457.54	627.23	676.17	791.37	908.89	1227.5	1355.8	1483	1580.2	1709.1	1843.2	2254.6	1961.5	2181.5	2352.2	2489.9	2639.2	2705.4	2848	2912.8	3151.7	3212	3313.3	3238.4	3402.2	3582.6	3428.7	3533.1	3448.9	3641.7	3637.3	3728.5	3772.5	3683.1	3781
13.524	11.548	0	21.514	12.587	0	0	0	0	0	0	0	0	2.9339	1.7122	46.92	145.31	251.7	564.6	781.44	983.59	1203.4	1432.1	1702.2	1991.9	2205.1	2465.4	2050.3	2866.9	2508.8	3223.8	3348.7	3417.2	3588.5	3685.1	3805	3850.1	3963.7	4074.5	4301.9	4278.6	4483.9	4615.6	4752.2	4817.9	5012	4922.4	5043.4	5056.6	4990.7
5.0192	2.6797	0	3.1561	8.8961	0.2383	0	5.632	17.067	39.492	66.947	85.413	130.77	156.06	189.74	243.85	268.93	365.82	462.55	485.53	564.84	677.33	822.3	907.05	1141.6	1459.6	1588.5	1775.9	2027.9	2160.6	2372	2613	2648	2777.6	3065.7	3209.7	3508.4	3543.3	3730.9	3709.9	3933.7	4088.7	4125.8	4730.7	4364.9	4588.1	4774.8	4673.9	5066	5295.2
13.916	0.35393	3.1044	0.46765	0	0	0	0	3.224	39.833	78.738	128.78	165.22	227.97	291.47	339.67	438.35	552.44	680.15	921.92	922.21	1008.7	1150.1	1300.1	1322	1525	1531.4	1561.3	1617	1642.2	1687.4	1886.4	1951.2	2181.8	2169	2090.2	2219.2	2379.8	2458.3	2628.1	2769.7	2877.3	2818.6	2945.1	3131.8	3336.1	3516.1	3638	3652.8	3774.9
12.31	0	1.9292	0	2.2818	0	0	0	0	0	10.214	29.228	35.556	36.445	63.746	106.41	194.58	349.79	471.07	637.23	743.27	853.18	1019.6	1208	1381.8	1682.5	1950	2115.1	2329.8	2376.8	2506	2772.8	3005.3	2927.9	2972.5	3087.5	3355.2	3283.6	3365.9	3577.2	3656.7	3648.2	3798.7	3690.8	3855.9	3888.9	3873.9	3863	3779.1	3852
17.102	11.485	0	0	0	0	0	0	0	0	0	0	4.1952	1.7538	44.716	95.062	183.11	279.48	381.75	497	589	710.79	878.39	1069.8	1197.3	1338	1405.9	1640.3	1862.1	2050.3	2174.1	2413.3	2588.3	2722.1	2930.1	3143.3	3262.6	3331.9	3511	3695.4	3841.5	4052.8	4234.8	4323.6	4537	4563	4695.2	4751.8	4845.5	4960.3
0	0	0	8.3024	7.6109	7.3847	3.6442	26.94	39.959	44.771	68.754	114.24	102.68	142.84	189.48	229.66	289.45	369.05	430.24	504.65	619.32	707.5	801.93	902.57	1103.9	1289	1368.4	1537.4	1679.7	1318	2048.4	2228	2368.5	2379.2	2550	2775.7	2934.9	3197.6	3386.1	3688	3895.8	4040.3	4075	4426	4538.1	4708.8	4981.6	5131.6	5198	5286.4
23.131	4.7823	0	0	0	1.0613	7.4878	43.862	105.75	185.37	274	426.23	537.12	695.03	911.59	1124.6	1329.5	1536.2	1865.4	2128	2399.9	2634.6	2799.3	3149.4	3326.4	3563.4	3799.8	4145	4387.3	4553.5	4849	5181.5	5338.8	5662.8	5879.9	6217.8	6098.4	6521.9	6799.9	6709	7075.5	7075	7140.3	7405.4	7677.5	7712.5	7666.2	7813.4	7807.6	7937.8
16.601	14.429	8.5675	0	0	0	0	0	0	6.5754	2.8965	6.5064	17.218	40.752	60.479	78.074	93.653	126.15	160.7	187.93	224.24	256.77	284.46	326.35	361.67	408.99	487.33	508.4	577.39	655.25	783.46	835.74	933.77	977.61	1076.9	1163.3	1319.4	1395.1	1460.1	1630.6	1789.3	1885	2041.9	2124.8	2253	2304.2	2428	2504.1	2676.6	2775.1
0	0	0	110.09	0	0	0	7.0111	19.851	43.792	57.237	92.722	137.38	196.48	252.26	296.4	401.38	426.32	498.28	602.33	718.36	744.08	868.28	887.44	1011.8	1021.2	1147.4	1219.6	1250.9	1379.3	1584.5	1546.1	1713.1	1673.1	1730	1831	1870.7	1947.7	2025	2176.8	2251.4	2345.6	2390.4	2505.4	2622.4	2643.7	2775.3	2842.5	2888.9	3032.3
0	0	1.3042	23.127	16.731	0	0	33.991	56.193	115.59	156.49	254.42	333.77	453.5	563.67	654.13	844.27	1001.7	1156.4	1429.6	1650.6	1890.6	2062.8	2442.1	2630.1	2923.1	3177.3	3333.1	3555.1	3677.4	3870.6	4219.5	4082.5	4176	4217.7	4240.9	4432.4	4576.2	4682.5	4630.5	4898.6	5031.9	4880.3	5060.7	5268.3	5479.1	5465.4	5649	6004.8	6130.6
0	1.5604	0	8.0318	1.1336	0	5.2464	10.467	17.108	28.067	49.253	70.213	81.756	154.06	204.56	271.21	336.69	395.32	456.54	494.63	584.09	670.21	733.31	817.4	768.33	909.41	915.37	1015.5	1035.2	1123	1155.4	1196.1	1254.5	1260.9	1373.3	1466.3	1469.1	1561.4	1596.5	1658.2	1753.8	1768.4	1859	1863.8	1877	1853.5	1908.2	1941.5	1983.8	1950.4
0	0	0	15.113	7.6002	0	3.1789	23.441	32.579	66.156	107.88	151.16	184.99	233.41	281.59	330.97	405.22	473.11	503.69	494.46	588.89	628.11	689.83	749.99	775.5	851.69	933.37	1058.4	1100.6	1229.2	1321.2	1311.9	1464.7	1593	1765.6	1905.9	2008.3	2187.8	2422	2566.2	2880.5	2999	3263	3507.9	3638.8	3834.1	3976	4125.8	4249	4430.5
17.151	6.9018	1.2905	0	1.6218	0	0	9.0647	27.754	80.288	129.78	217.11	221.4	326.48	498.34	696.15	865.19	1147.5	1361.2	1532.3	1638.9	1810.9	2080.9	2361.5	2673.8	2742.7	2955	3026.8	2982.5	3239.6	3500.7	3872.5	4138.8	4302.4	4676.8	4826.4	5140.7	5350.5	5793.4	6163.4	6562	6790.3	6827.2	7002.4	7270	7157.7	7621.5	7934.1	8073.5	8437.8
8.2856	11.13	0	0	0	0	9.9064	9.7417	36.605	71.33	127.93	194.6	258.09	348.57	435.46	527.61	634.02	741.16	865.82	937.88	1025.4	1149.7	1223.8	1273.2	1392.8	1437	1577	1627.9	1685.2	1775.2	1821.8	1923	1964	1989.9	2066.3	1970.2	2022.6	2034.9	2171.2	2220.2	2250.7	2335.3	2454	2587.3	2624.8	2679.3	2767.6	2925.5	2922.2	3007.4
0	0	0	0	1.6767	17.543	20.447	41.034	99.397	184.21	328.72	447.38	574.74	777.73	942.48	1197.2	1363.9	1566.1	1783.3	2040.7	2163.7	2472.6	2734.9	2964.4	3243	3537.7	3883.1	4285.8	4573.8	4863.6	5191.2	5373.7	5209.3	5333.5	6003.9	6309.4	6615.4	6627.2	6886.3	7171.2	7265.1	7571.4	7789.9	7972.1	8089.9	8069.3	8321.9	8450.3	8515.5	8556.2
16.455	5.7279	0	0	0	0	0.50126	7.683	78.234	139.68	272.18	377.15	483.44	518.5	585.25	753.7	890.56	1067.6	1273	1426.4	1415.8	1600.6	1752.4	1994.2	2090.2	2621.1	2780.1	2690.4	2908.3	3365.4	3637.2	3610.9	3668.6	3847.1	4024.1	4174.1	4375.4	4577.8	4400.5	4500	4688.7	4733.7	4901.3	4995	5180.2	5073.2	4764.2	4816.3	4870.3	4844.2
33.589	15.356	0	0	0	0	0	0	0	0	0	0	0	0	0	14.993	28.152	72.42	92.244	127.34	153.04	190.73	229.68	272.51	289.44	343.96	377.18	382.01	419.86	467.53	485.99	529.79	548.78	582.99	590.58	634.47	653.6	704.9	761.57	831.05	878.23	963.08	1039.1	1077.2	1168.7	1252.2	1324.9	1429	1464.6	1545.2
14.83	18.965	0	0	0	0	0	0	30.187	99.236	139.87	241.47	276.78	367.03	427.77	496.49	616.21	713.02	780.68	792.07	878.67	962.35	991.01	1048	1112.1	1180.5	1208.2	1283.7	1318.1	1370.1	1355.4	1430.4	1438.9	1535.2	1619	1737.6	1804.5	1967.9	2018.1	2147.6	2276.8	2268.6	2410.9	2447.6	2511.5	2574.8	2649	2708.8	2801.9	2847.7
0	0	0	0	8.0476	15.114	10.277	15.5	33.799	64.902	106.07	134.8	191.24	259.29	277.09	364.85	457.27	525.26	612.02	711.47	826.03	915.44	1031.4	1118	1182.3	1271.9	1348.4	1466.3	1534.8	1598	1686.7	1793.5	1967.8	2042.1	2131	2260.2	2275.5	2419	2455.5	2507	2568.2	2528.2	2599.6	2674.6	2699.8	2739.2	2776.4	2756.2	2766	2831.2
0	0	0	4.0511	6.1146	0	11.974	46.368	115.08	204.36	317.61	451.31	574.21	736.02	897.72	1112.6	1352.7	1568.9	1859.7	2091.6	2354	2628.9	2804.1	3125.3	3357.1	3657.6	3921.3	4117	4332.2	4484.3	4821.8	4980	5177.9	5313.9	5439.5	5532	5721.7	5838.4	6036.7	6247.4	6204.7	6522.9	6557.8	6835.4	6915.4	7036.1	7246.9	7245.6	7469.9	7770.4
0	0	0	4.3982	10.104	2.8746	6.9125	14.004	25.431	43.547	86.998	122.41	162.57	146.72	254.25	254.95	375.2	468.05	603.13	686.13	696.51	876.03	953.77	1108.2	1250.2	1438.2	1520.8	1671	1742	1780.6	1941.2	2156	2274.4	2531	2345	2582.1	2588.7	2745.5	2931.7	3052.5	3151.4	3273.6	3374.8	3470.4	3597.5	3698.9	3795.3	3920.1	3895.6	4114.9
13.427	5.3058	0	0	0.16256	0	0	0	0	0	0	0	0	31.168	26.507	81.441	132.45	220.26	326.7	477.82	594.47	701.4	876.3	1036.4	1190.5	1387.7	1505.2	1644.4	1759.1	1947.9	2114.8	2168.4	2219.3	2298.5	2474.3	2519.1	2583.1	2515.1	2640.1	2621	2504.7	2631.6	2566.9	2593.3	2572.8	2644.3	2632.1	2555.8	2566.9	2576.4
21.367	7.6508	0	0	0	0	8.3124	52.863	162.95	276.51	435.53	589.18	803.11	1056.6	1278.5	1576.4	1747	2078.8	2349.9	2636.6	2933.4	3206.7	3352.1	3674.1	3965.7	4060.3	4312.4	4276.7	4541.8	4811.6	4931.2	5103.3	5499.8	5326.9	5570	5824.9	5895.8	6169.4	6170.1	6290	6416.8	6260.1	6405.1	6101.4	6202.9	6213.5	6272.6	6318.9	6396.7	6472
16.167	17.11	0.7727	8.5164	0	0	0	0	0	10.076	11.44	32.848	42.943	69.033	124.52	168.31	275.55	344.31	469.91	565.12	651.56	799.25	901.42	1043.1	1186.6	1257.7	1356.4	1515.1	1646	1877.4	1958	2114.6	2250.2	2186.8	2491.5	2671.4	2727.9	2938.7	3080.6	3191.9	3312.9	3436	3605.7	3788.3	3817.1	3944.5	4077.2	3965.8	4321	4302.6
22.162	3.0883	0	0	0	0	3.368	8.0462	3.857	19.894	27.912	56.575	131.9	212.65	317.96	460.83	571.17	735.05	909.1	1042.5	1162.7	1330.2	1463	1623.7	1797.3	1879.8	1932.9	2032.3	2175	2341.4	2493.5	2613.2	2719.3	2508.3	3006.8	3175.9	3167.9	3320.3	3407.1	3513.1	3590.7	3765.3	3775.7	3865.5	4074	4013.3	4143.3	4229.7	4291.3	4338.2
0	0	0	0	0	3.7016	71.219	173.71	339.47	526.7	803.87	1075.9	1303.3	1607.5	1754.9	1961.9	2254.3	2613.6	3013.8	3097.1	3142.6	3194.6	3221.3	3389.8	3630.6	4213.4	4048.4	3773.6	3887.5	4164.7	4140.7	4080.2	4592	4817.1	4841	4968	5082.9	5292	5667	5982.9	6046.1	6227.2	6346.3	6695.2	6824.6	7061.1	7252.7	7535.5	7810.7	7706.3
38.656	7.876	0	0	0	0	4.256	1.1972	0	0	0	0	0	10.093	23.022	75.089	115.78	171.67	269.28	317.97	383.46	474.73	565.19	667.91	739.18	921.12	1007.4	1089	1223.6	1340.1	1463	1528.3	1648.5	1539.6	1456	1603.6	1542.4	1640.8	1650.9	1754.3	1795.1	1835.1	1893.5	1941.1	1964.4	2030.1	2058.2	2062.7	2160.4	2149.3
0	3.5414	0	0	3.9898	11.294	4.1369	2.4347	1.2312	15.821	28.111	32.26	47.892	67.115	79.468	113.19	177.85	233.42	313.41	375.97	461.28	553.65	640.09	732.26	799.77	915.99	1006.8	1159.2	1157.3	1288.7	1501.3	1608.9	1655.3	1816	1900.3	2087.7	2096.8	2308.4	2474.1	2593.9	2772.8	2906.4	3043.7	3194	3380.1	3491.8	3543.9	3647.5	3767.4	3879.8
1.8062	0	0	3.263	3.6512	3.0652	0	13.779	66.039	132	206.73	294.55	415	543.3	665.92	775.29	919.59	1116.2	1294.7	1503.5	1692.1	1915.2	2099.7	2173	2314	2412.3	2518	2617.7	2807.4	2990.8	3172.6	3265.9	3380.5	3394.3	3536.2	3680.7	3797	3887.5	3941.6	4056.8	4285	4371.5	4497.5	4572.5	4631	4601.8	4801.8	4908.5	4938.7	5022.4
20.016	2.6655	0	0	0.61173	0	0	0	3.7259	28.62	82.023	134.99	191.55	255.91	333.4	442.26	556.08	665.72	849.16	1011.6	968.76	1115.9	1260.8	1410.1	1574.9	1427.6	1625.7	1644	1742.2	1892.4	2006.3	2139.4	2105	2180	2298.1	2392.7	2476.7	2542.7	2592.8	2621.8	2681.8	2567	2535.1	2649.1	2676.1	2756.8	2674.9	2765.3	2835.1	2879.1
0	0	0	7.4564	0.0065811	3.6192	6.3272	47.05	83.956	124.72	196.87	275.91	340.39	490.15	631.02	851.84	1035.1	1298.5	1550.1	1696.4	1950.7	2221.6	2484.4	2678.6	2860.7	3153	3284.3	3512.2	3805.1	3932.6	4039.6	4169.6	4311.6	4455.1	4610.1	4686.8	4747.1	4935	4887.1	4970.4	5189.3	5153	5288.7	5383.7	5213.4	5234.6	5402.1	5394.1	5428	5559.5
0	0	0	8.1202	0	16.289	31.398	74.975	185.54	445.27	673.58	898.19	1144.2	1496.6	1738.3	2177.9	2485.6	2843.1	3070	3534.9	3931.7	4311.3	4203.8	4586.2	5156.4	5109.3	5169.8	5365	5570.7	5788.6	6024.8	6128.7	6256.5	6326.5	6580.7	6524.8	6863.3	6878.5	7065.8	7012.2	7086.3	7061.2	6877.7	6791.8	6594.5	6929.8	6875.4	6958	6815.9	6883.5
0	0	4.044	0.90993	2.6928	1.5173	1.6869	0	3.9841	15.359	44.884	67.026	83.929	118.04	153.1	231.16	288.64	339.41	432.29	549.06	623.33	718.79	784.26	879.31	942.58	1030.1	1132.7	1172	1260.4	1299.8	1318.2	1410.5	1490.9	1624.5	1645.5	1701.5	1749.7	1835.2	1876.2	2028.6	2095.5	2126.4	2200.1	2226.6	2327.7	2394.9	2389.6	2542.4	2572.4	2537
5.4187	5.7102	0	2.6198	0	0	0	46.363	144.57	213.37	396.94	467.38	628.69	835.61	1026.4	1182.8	1487.7	1832.4	1950.8	2216.2	2379.3	2554.5	2668.6	2764.5	3123.1	3255.6	3408.8	3558.5	3864.2	4093.3	4464.6	4751.3	4937.2	5111.9	5440.4	5577.1	5896.8	5942.1	6151.4	6683.5	6933.7	7293.5	7597.2	7617.9	8135.2	7987.4	8365.6	8651.2	8166.6	8352.7
1.1452	8.2671	0	0	0	0.54632	24.918	69.725	132.91	209.56	342.8	440.59	574.09	750.3	843.18	1005.1	1126.9	1265.1	1402.8	1519.7	1616.5	1660.2	1759.5	1885.9	1923.4	1975.6	2001.9	2055.9	2073.8	2089.7	2156.9	2213	2235.2	2200.1	2263.2	2240.7	2261.2	2385.6	2363.6	2311.8	2308.7	2371.9	2349.8	2341.5	2295.9	2338.6	2319.9	2379.9	2374.1	2394
12.013	1.314	0	0	1.9085	0	11.348	39.681	58.773	100.49	116.75	130.94	178.94	253.38	342.68	481.23	666.58	837.19	1013	1179.2	1411.8	1590.2	1838.4	2107.7	2353.5	2563.7	2797.8	2987.3	3351.4	3649	3859.3	4174.5	4429.9	4604.2	4946.5	5233.6	5377.3	5621.8	5766.1	6038	6273.6	6405.5	6559.1	6764	7087.9	7073.7	7227.7	7190.3	7162.5	7286.2
0	0	0	0	10.369	7.2203	6.0772	22	75.417	132.43	209.35	285.68	438.7	590.53	778.95	943.63	1017.2	1214.5	1390.7	1623.5	1835.1	2038.7	2200.7	2458.1	2695.6	2739	2876.1	3054.5	3188	3376.7	3506.9	3693.1	3737.3	4003.7	3841	4032.8	4200.9	4332.1	4304.4	4348.8	4564.6	4594.1	4645.2	4657.4	4791.2	4857.9	4942.4	4967.4	4975.9	4974.1
0	0	0	0	0	0	34.294	77.29	171.56	272.83	422.08	529.51	643.85	749.44	928.87	1080.3	1321.4	1413.4	1613.1	1755.3	1753.3	2042.7	2128.3	2244.2	2318.3	2352.2	2460	2514.5	2476.2	2576.1	2631.8	2737.2	2735.6	2761.2	2793.9	2881.1	2953.4	2977	3015.4	3061.9	3053.1	3040.4	3060.7	3108.2	3118.3	3196.2	3173.5	3208.5	3224	3300
0	0	0	4.966	7.5773	6.0342	6.6515	19.487	18.025	34.023	70.367	85.6	121.41	183.24	255.52	401.94	526.6	712.19	891.27	1042.7	1245.3	1411.1	1679	1867.3	2122.1	2302.6	2494	2715.4	2837.1	3041.9	3382.6	3486.6	3657.1	3811.2	4083.6	4146.6	4424.9	4551.6	4691.5	4917.8	5081.8	5254.7	5327.7	5460.6	5489.9	5575.1	5657.8	5790.2	5893.5	5912.2
17.263	7.1958	0	0	0	0	0	13.042	36.553	78.658	133.52	204.3	326.35	439.41	585.22	744.09	914.33	1061.7	1307.2	1268.8	1415.6	1631.4	1764.2	1912.9	2054	2141.2	2233.1	2323.4	2438.1	2501.9	2677.1	2691.2	2832.7	3017.1	2890.5	2945.7	2954.2	3001.5	3063.4	3057.7	3092.2	3162.3	3160	3131.2	3173.5	3157.7	3187.2	3254.2	3242.9	3234
0.69079	0	0	0	0	25.904	15.116	21.428	35.865	38.979	51.337	67.399	80.029	125.54	158	224.13	282.43	391.78	537.27	663.34	809.68	956.91	1095.8	1333.7	1424.8	1566.8	1683.2	1750.9	1857	2110.6	2220.2	2403.4	2509.2	2666.3	2705	2863.5	3018.1	3058.8	3252.2	3344.1	3487.2	3580.6	3709	3748.7	3857.3	3912	4079.3	4040.6	4120.9	4230
6.2629	9.4302	0	4.0452	12.671	0	0	25.671	87.686	168.91	301.2	435.08	482.97	530.55	669.36	769.94	858.37	1034.8	1154.7	1221	1398.3	1605.5	1775.6	1810.7	1903.1	2087.2	2162.5	2537	2545.1	2700.6	2851.8	2941.4	3048.2	3031	3153.9	3382.7	3410.5	3602.7	3693	3932	3946.7	4010.7	4111.9	4229.5	4420.9	4559.9	4624.8	4672.4	4791.7	4913.4
0	0	1.8351	10.111	15.934	0	0	0	3.9399	17.418	0	0	0	0	0	0	22.957	96.464	168.5	200.79	212.95	263.15	297.22	371.91	563.56	599.34	665.76	672.19	777.51	701.37	804.89	881.99	887.26	915.53	868.09	882.48	1006.4	985.03	1040.7	1048.5	1147.3	1271	1291	1347.2	1521.6	1666.9	1692.4	1617.7	1620.8	1703.6
13.771	11.369	0	0	0	0	11.002	35.344	92.616	145.22	227.58	312.78	378.82	471.39	520.85	618.18	738.41	811.15	884.6	1005.3	1091	1178	1197.4	1253	1335.8	1409.5	1478.6	1540.8	1623.5	1685.9	1805.9	1842.2	1878.5	1928	1995.4	2010.7	1966.4	1982.5	1998.2	2009.4	2069.5	2063.2	2053.9	2078.7	2135.9	2062.8	2089	2027	2042.7	1942.2
26.552	25.095	3.6045	0	0	0	0	0	0	0	0	0	0	0	0	6.9538	57.645	128.3	191.14	275.31	338.37	397.61	469.68	554.39	647.91	747.3	853.16	944.34	1064.2	1137.2	1212.6	1310.2	1434.6	1512.8	1579.2	1677.8	1780.2	1932.8	2005.6	1981.9	2030.1	2089.1	2115.7	2229.1	2281	2288.8	2314.7	2282.5	2278	2356.4
3.2596	0	0	1.5901	12.179	11.475	0	9.8791	3.5293	17.218	26.743	37.203	64.431	93.36	144.16	210.19	288.65	393.2	493.03	624.26	778.63	971.26	1085.2	1302.7	1513.5	1755.4	1941.9	2064.5	2255.9	2550.8	2607.5	2837.7	3082.7	3340	3418.3	3717.6	3848.3	3966.6	4272.4	4111.3	4449	4557.9	4650.4	4743.6	4737.8	4785.4	4828	4864.1	4949.3	5000.7
14.294	0.68224	3.378	16.555	5.2202	0	0	4.7794	102.43	188.52	505.27	663.91	986.22	1188.7	1622.2	1916.9	2241.8	2594.3	2968.5	3303.5	3640	3888.5	4047.6	4271	4537	4713.8	5215.2	5331.9	5465.8	5694.4	5780.6	6189.5	6440.7	6743.8	6749.3	6845.9	6960.6	7300.4	7520.8	7810.8	8220.3	8113	8265.1	8467.4	7228.3	9091.2	9557	9678.8	7503.4	9397.1
29.238	13.307	9.8122	7.0932	0	0	0	5.8629	0	0	0	0	0	0	0	0	0	0	0	0	0	0	0	0	0	6.7497	53.174	113.91	171.6	246.57	312.04	382.39	493.19	552.73	619.72	656.19	745.55	840.95	902.77	1032.7	1132.9	1157.7	1295.5	1371.5	1466.7	1524.2	1654.5	1731.2	1658.7	1802.8
0	0	0	55.346	174.6	172.08	386.22	372.4	465.99	617.3	881.46	1132.5	1257.7	1486.8	1931.3	2170.9	2376.1	2392.9	2655.4	2793.6	3021.7	3367.7	3467.5	3639	4012.2	3834.5	4257.8	4191.6	4684.4	4919	5100.5	5238.4	5298.7	5399.2	5849.2	6090.1	6052.4	6397.1	6517.1	6412.5	6553.6	6648.5	6595.8	6682	6719.2	6991.8	6894.9	6833.8	6885.9	6926.8
6.9536	0	0	0	1.1679	2.6428	5.2541	57.966	122.05	186.61	295.27	404.62	511.67	625.68	731.69	934.63	1081.3	1222.3	1380.7	1506.2	1701	2286.1	2612.4	2291.6	2856.7	2547.7	2683.8	2614.6	3707.3	3198.9	3264.9	3362	3392.6	3568.5	3541.7	3646.2	3722.6	3836	3903.1	3913.3	4017	3777.8	3645.6	4035.1	3802.8	3939.1	3961.1	3962.2	3718.6	3985.9
6.0404	0	0	1.1375	0.89445	4.4586	0	11.988	39.07	65.489	79.53	107.69	131.84	149.99	181.83	232.2	325.39	396.96	472.07	562.55	647.08	750.16	811.63	873.08	978.92	1096.2	1207.2	1311.7	1410.5	1535	1692.9	1748.7	1862.6	1891.8	2019.8	2134.8	2147	2270	2356	2510.3	2504.5	2650.8	2714.6	2753.1	2935	2960.3	3027.4	3035.9	3076.5	3228.5
0	0	0	0	0.14047	0	24.004	64.845	122.07	216.21	311.34	388.21	479.52	626.01	792.38	828.35	973.08	1130	1266.9	1411.8	1561	1731.8	1903.3	2022.7	2154.6	2225.1	2426.8	2506.3	2480.4	2562.4	2709.3	2764.6	2834.9	2865.2	2973.2	2930.8	3100.2	3203.6	3219.8	3330.8	3187.1	3156.5	3019.6	3109.1	3125.9	3113.5	3118.6	3145.2	3199.1	3177
13.299	4.9196	0	0	0	0	5.8358	36.608	105.39	175.57	244.43	311.16	502.38	664.99	856.13	1000.3	1202.9	1375.7	1658.2	1630.3	2138.9	2329.2	2599.4	2831.7	3225.5	2760.4	3054	3937.6	4328.2	4375.5	4571.3	4869.7	4613.8	4544.2	5499.8	5741.6	5902.7	5852.1	6208.7	6308.9	6475.4	6718.6	6872.9	6924.2	7113.9	7215.8	7098.8	7473.4	7516.7	7693.7
0	6.6391	0	0	3.9654	10.71	0.47761	11.65	46.402	79.684	127.5	152.17	208.38	235.85	276.73	325.64	394.33	478.94	559.12	676.58	766.26	867.86	942.23	1034.5	1160	1183.6	1297.6	1437	1507.7	1479.9	1607.3	1633.6	1769.4	1827.6	1958.9	1925.4	2138.4	2234.8	2292.9	2281.1	2473.9	2382.4	2359.9	2688.5	2755.3	2754.1	2845.8	2810.9	2850.6	2861.2
2.6218	0	0	0	17.879	0	4.5223	0	7.4599	28.384	35.535	53.984	58.806	91.49	90.148	110.95	136.44	181.58	238.68	288.77	366.01	454.3	526.32	679.21	768.99	794.44	823.76	815.93	869.82	954.67	1070.2	1173	1254.3	1370.6	1407.1	1558.3	1660	1832.5	2080.2	1964.5	2397.6	2484.2	2724.9	2878.6	3072	3271.4	3493.1	3530.4	3575.8	3615
12.689	4.2039	0	0	0	0	8.1467	17.955	69.108	113.93	206.34	281.54	351.54	433.49	548.91	685.46	825.12	945.36	1062.1	1192.6	1288.3	1451.8	1553.3	1665.1	1765.3	1864.2	1954.1	2185.4	2389.6	2515.3	2631.4	2743	2852.8	2926.1	2945.7	3033.3	3050.6	3091	3141.1	3159.9	3203.7	3231.7	3327	3353.2	3308.9	3374	3394.2	3401.6	3380.2	3423.8
0	0	0	6.7149	8.0879	0	23.013	133.22	198.81	383.15	517.66	630.02	832.81	1038.5	1202.1	1315.8	1587.9	1811.8	1999.8	2188.1	2296.5	2498.8	2577.2	2917.3	2904.4	3152.9	3159.4	3209.5	3359.4	3444.5	3523.8	3692.4	3667.9	3718.7	3798.8	3978.3	3841.9	4055.1	3958.1	4031	3988.4	4130.7	4197.7	4114.8	4154.1	4208.9	4271	4325.3	4489.6	4443.7
0	0	0	13.39	26.997	8.5539	23.836	59.613	113.61	219.93	294.45	518.63	489.1	634.77	736.19	887.93	1017	1069.5	1200.2	1303.6	1432.7	1493.3	1585.7	1681.4	1758.2	1807.2	1884.3	1956.7	2042	2025.3	2120	2181.6	2181.1	2204.1	2288	2354.7	2314.3	2433.1	2460.9	2527.1	2513.9	2574	2556.8	2588.2	2644.6	2576.5	2602.1	2555.6	2534.3	2578.7
8.9872	6.3125	0	0	0	0	20.235	82.614	189.37	335.86	522.67	714.01	931.88	1220.8	1422.4	1731.8	1941.9	2260.2	2517.1	2904.7	3237.1	3523.1	3821.7	4072	4468.5	4609.5	4742.7	4964.4	5191.2	5394.3	5620.6	5780.8	6069.1	6017.7	6259	6429.4	6498	6538.2	6658.8	6764.3	6788.1	6909.7	6944.1	6959.1	7047.1	7063.9	7087	7192.8	7136.6	7058
0	0	0	8.717	0	0	21.737	29.803	64.496	135.25	231.77	340.81	445.37	613.09	710.7	805.04	992.19	1073.3	1192.9	1412.8	1528.1	1551.3	1658.9	1762	1968	2133.8	2234.7	2325.4	2488.7	2477.7	2567.3	2686.6	2854.2	2922	2973.3	2966.2	2949.4	3001.3	3086.3	3221.8	3291.9	3396.3	3488	3418.3	3601.9	3677	3738.7	3856.5	3865	3958.9
21.86	18.967	0	0	0	0	0	19.229	124.94	206.47	256.5	363.79	386.99	546.56	660.42	780.39	903.36	1067.3	1384.5	1416.8	1435.7	1748	1782.8	1898.4	2080.8	2076.9	2016.9	2269.4	2314.9	2470.1	2381.2	2342.6	2319	2358.6	2419.9	2428.2	2466.2	2499.3	2499.5	2519.4	2581.6	2613.9	2571.7	2622.3	2651.1	2701.9	2725.7	2712.3	2720.3	2734
16.243	12.042	0	0	0	1.1535	0	3.0964	58.724	107.95	159.47	221.26	303.4	415	517.35	628.34	737.57	915.18	1053.2	1148.6	1286.7	1410	1534.7	1640.2	1743.3	1834.5	1933.7	2000.7	2044.4	2090.4	2207.5	2333.4	2415.4	2384.1	2502.2	2563.5	2595.6	2683.8	2644.7	2713.6	2778.2	2857.9	2865.5	2963.7	3004.4	3055.7	3092.8	3106.1	3134.6	3174.1
0	0	0	0	21.231	36.696	97.156	148.49	276.33	441.67	615.87	803.13	849.4	1005.7	1193.8	1418.6	1622.2	1771.3	2071.6	2275.4	2378.6	2447.1	2485.4	2709.2	2609.1	2995.3	3253.7	2914.4	3080.9	3056.3	3163.5	3290.1	3385.7	3395.4	3583.3	3729.1	3868.3	3831.1	3902.4	4065.9	4362.2	4318.1	4583	4613.1	4614.6	4710.2	5001.8	5018.9	5125.9	5203.3
6.326	1.348	0	3.9007	1.6413	10.634	0	2.4283	14.004	19.654	22.573	31.062	32.003	52.255	69.149	103.04	146.34	214.69	281.27	331.45	411.82	495.61	610.88	697.74	803.75	924.79	991.25	1141.6	1262.3	1489.6	1456.9	1754.3	1795.9	1994.7	2081.5	2259.4	2384.1	2613.5	2709.7	2891.8	2931.5	3158.5	3234	3336.3	3546.5	3776.6	3817.4	3855	3900.5	4152.8
0	0.21697	4.5929	5.0659	0	0	0	28.826	15.533	32.053	52.021	69.516	86.468	115.46	150.23	168.78	206.17	275.66	286.2	314.41	303.97	331.37	366.27	368.9	417.94	528.57	579.32	609.71	633.7	696.78	814.64	872.38	1029.5	1156.7	1200.5	1301.9	1396.1	1537.9	1720.1	1908.1	2099.6	2252.2	2373.1	2589.4	2766.1	2829.8	3074.6	3235.4	3254.4	3350.7
0	1.72	0	0	0.47147	7.2086	0.20074	13.467	16.455	46.8	75.025	106.23	139.39	207.17	230.54	296.44	384.65	452.73	558.05	650.75	758.19	803.6	950.07	993.63	1070.2	1144.6	1216.6	1213.8	1285.9	1367.8	1423.8	1469	1539.2	1528.8	1623.5	1675.2	1713	1727	1729	1846.6	1810.4	1779.4	1835	1908	1902.1	1931.5	1947.1	1963.8	1968.5	1971.9
0	0	0	0	18.243	32.929	38.163	0	17.047	47.312	108.72	142.63	194.22	251.97	297.33	361.91	438.79	513.62	582.12	657.37	740.84	819.96	920.55	1001.7	1090.2	1149.8	1294.2	1336.5	1438.1	1510.1	1535.1	1616.5	1696.5	1718.2	1895.5	1895.9	1996.9	2090.5	2133	2412.9	2451.4	2539.5	2604.6	2646.6	2670.5	2785.3	2746.3	2859.4	2903.4	2902.3
28.756	0	15.353	9.4106	8.1039	0	0	33.166	35.801	91.207	124.73	172.38	265.02	364.14	421.13	549.4	597.24	687.56	802.36	843.93	987.69	1073.3	1076.1	1210.6	1270.8	1391.6	1397.5	1583.7	1659.8	1797	1950.3	2038.6	2078.6	2068.4	2138.1	2241.3	2364.3	2453.7	2310.4	2380.8	2437.3	2435.4	2513.8	2468.3	2540	2593.2	2614.5	2620.2	2710.4	2704.3
0	0	0	38.469	21.135	50.737	85.79	129.61	204.19	352.41	477.66	616.2	717.95	861.16	1024.4	1257	1435	1544.7	1860.8	2061.8	2298.4	2459.1	2703.3	2866.9	3203.5	3448.8	3595.7	3752.9	4088	4185.4	4325.2	4689.9	4800.7	5035.8	5250.8	5533.5	5776.3	6234.1	6551.8	6705	6950.5	7282.4	7706	7997.8	8398.5	8492.7	8935.4	9109.4	9513.3	9409
0	0	0	7.2667	9.7783	12.615	19.9	102.08	183.72	361.4	606.32	771.35	967.31	1202.1	1415.9	1733.3	1994.6	2305.5	2486.9	2723.8	3028.2	3225.7	3499	3762.5	3866.1	3955.8	4110.4	4405.5	4466.2	4690.8	4697.9	5000.7	5099.1	5185.5	4579.7	5197.1	5491.5	5470.5	5627.9	5661.1	5709.2	5830.4	5919.8	5943.7	6080.4	6130.3	6045.6	6062.8	6096.5	6087.2
0.034919	2.1861	0	0	1.7776	0	10.991	20.659	39.47	70.063	133.67	210.21	266.44	365.89	532.31	685.01	900.1	1111.4	1325.6	1556.7	1773.3	2011.3	2310.8	2653.3	3020.5	3290.2	3539.3	3651.8	4021.3	4226.4	4690.6	4995	5048.9	5460.1	5705.1	6028.5	6086.8	6553.9	6628.3	6998.4	7258.8	7618.2	7777.7	8038.8	7919.4	8398.1	8419.4	8222.2	8532.4	8623.4
20.387	23.154	16.776	18.421	0	0	0	0	0	2.3833	24.915	0	0	0	0	0	0	2.2312	1.7643	48.671	69.664	113.48	139.8	198.22	243.57	341.45	397.1	494.24	542.29	681.85	732.69	837.01	920.13	1002.1	1076.5	1117.7	1215.3	1394.9	1441.3	1573.9	1643.9	1756.6	1889.6	1899.4	1995.6	2054.8	2236.6	2332	2401.7	2424.8
3.7546	0.50523	0	1.2155	0	4.2216	3.4425	10.623	26.266	46.703	78.486	99.349	117.92	153.04	222.19	264.51	364.58	427.94	523.65	651.11	746.03	850.46	969.17	989.52	1113.6	1218.7	1350.3	1474.8	1563.9	1714	1815.8	1902.3	1991.8	2107.9	2173.7	2213.1	2394.9	2427.3	2436	2525	2680.8	2380.2	2786.7	2963.7	3025.5	3153.7	3162.9	3249.4	3339.2	3526.4
7.342	0	10.631	0	0	0	0	40.723	96.786	202.6	327.62	463.56	634.48	773.41	936.75	1172.9	1399.8	1618.2	1892.4	2091.6	2354.9	2670.1	2835.4	3196.6	3392.5	3526.8	3704.7	3616	3900.3	3851.2	4214.7	4459.6	4534	4530.9	4802.7	4192.1	4145.5	4590	4727.3	4635.8	4783.4	4868.6	4904.4	5122.1	5155.5	5476.6	5486.9	5567.1	5668.2	5792.8
0	0	0	0	2.9223	0	19.404	72.989	163.73	279.27	451.43	625.28	774.18	977.76	1206.5	1464.5	1622.6	2041.2	2308.3	2706	2824.8	3186.5	3430.6	3699.1	4048.9	4605.2	4853.8	5216.1	5388.1	5838.2	6006.7	6249.5	6387.5	6544.9	6748	6779.6	7014.8	7167.5	7264.2	7424.2	7569.3	7718	7718.5	7804.3	7677.8	7724.6	7831.8	7791.5	7531.8	7193.5
0	0.80589	0	0	0	4.2018	40.533	107.13	173.26	254.85	353.17	429.08	502.31	600.87	733.28	856.38	1001.6	1203.1	1281.6	1478.2	1653.5	1824	1991.7	2104.4	2298.3	2463.9	2604.4	2707.2	2977	3112.5	3293.1	3342.8	3339.4	3504.3	3508.2	3622.5	3712	3767.5	3792.3	3874.3	4024.9	4052.5	4135.6	4307.7	4333.9	4382.3	4602.4	4335.5	4428.6	4393.9
0	0	7.386	8.4895	0	7.0245	21.802	72.741	121.48	188.96	296.48	380.5	501.78	623.51	735.05	872.45	1002.6	1124.8	1197.7	1287.6	1440.7	1551.5	1720	1825	1975.9	1969	2205.5	2436.6	2690.1	3163.9	3500.9	3752.2	4139.9	4217.6	4440.6	4686.6	5024.6	5289.7	5626.8	5955.1	6278	6708.6	6393	6622.7	7049.5	7352.6	7267.4	7582.7	7648.8	7031.9
0	0	0	5.9582	0	11.873	14.59	41.193	113.85	188.73	305.4	445.27	582.12	730.08	865.32	1092	1152.5	1402.4	1584.5	1601.1	1748.9	1999.2	2290.2	2373.3	2575	2603.1	2886.1	2857.4	3073.9	3209.8	3308.6	3401.8	3368.4	3533.5	3543.1	3693.9	3823	3899.8	4015.9	4072.6	4126.1	4262.4	4188.7	4271.9	4268.7	4387.4	4374	4504.2	4522.6	4376.5
27.128	6.8433	0	0	0	0	1.951	36.992	111.29	205.63	319.02	521.34	755.46	966.75	1199.9	1395	1688.7	1948.1	2147.5	2447.5	2643.6	2962.9	3275.3	3322.7	3385.9	3612.7	3797.2	3800	2928.1	4264.3	3321.9	4258.4	4405.9	4136.7	4408.7	4607.4	4898.5	5061.7	5411.1	5601	5874.6	6152.8	6385.5	6587.5	6915.9	7148.4	7185.3	7419.3	7399	7922.7
0	0	0	0.067008	11.215	1.5626	15	28.542	50.462	62.178	91.191	133.75	182.25	220.85	273.64	354.23	469.08	550.55	587.71	667.73	800.45	891.18	1010.7	1097.6	1216.3	1283.6	1224.3	1193.7	1221.2	1248.1	1327.8	1384.9	1541.1	1611.9	1571.4	1701.5	1867.4	1965.7	2008.8	1886.2	2498.4	2579.9	2641	2506.1	2706	2567.2	2690.8	2699	2755.8	2713
31.94	12.048	8.6031	0	0	0	0	0	20.959	31.885	83.578	142.05	146.38	191.21	236.08	309.01	369.01	442.39	462.14	509.61	563.49	681.54	835.16	910.83	788.6	920.37	984.26	1203.1	1302.5	1445.8	1691.1	1645.2	1996.1	2146.4	2401	2606.5	2989.8	3107.8	3412.8	3601.7	3893.9	4148.2	4236.3	4505.1	4754.1	4908	4969.7	5300.3	5275.5	5429.7
0	0.97867	3.2328	10.505	6.2067	0.17678	5.6169	30.635	57.301	102.33	163.51	242.5	346.58	489.22	478.13	742.62	851.52	1027.1	1207.1	1369	1564.3	1716	1873.1	2070.1	2308.1	2433.1	2531.6	2639.6	2820.7	2945.9	3044.5	3042.8	3186.5	3186.7	3297.8	3374.6	3483.2	3588.7	3765.3	3866.1	3871.9	3963.5	4152.1	4235	4314.6	4432.9	4465.6	4564.9	4599.6	4713.2
28.835	6.6237	4.5169	4.9803	0	0	0	22.595	84.608	173.01	275.71	365.15	475.31	579.41	741.17	859.37	1015.3	1237.9	1271.5	1537.2	1816.4	1946	2068.8	2352.6	2514.4	2813	2921.2	3063	3401.1	3702.6	3992.1	4220.2	4577.3	4872	4960	5338.3	5621.3	5769.9	6116.2	6403.9	6649.3	6741.9	6878.7	7097.7	7459.3	7732.5	7918.5	7993.8	7852.5	8098.5
2.2661	0	0	0	0	12.642	4.5361	6.4584	10.737	24.85	33.174	42.265	49.735	86.831	69.006	125.67	165.64	195.4	239.39	274.09	373.69	359.05	413.96	474.83	530.35	571.23	693.03	875.12	946.34	1107.7	1227.5	1310.8	1412.9	1595.1	1633.9	1657.2	1717.7	1773.9	1856	1971.5	2048.4	2090.6	2088.7	2135.9	2282.9	2297.9	2335.6	2409.2	2416.6	2368.6
0	0	0	8.0287	2.6929	15.68	16.533	43.985	132.39	219.53	333.01	463.49	626.72	799.7	933.32	1187.5	1409.2	1750.1	1934.9	2316.3	2582.1	2820.3	3114.9	3376.1	3719.4	3963.5	4140.5	4424.5	4704.1	5048.9	5365.7	5451.3	5911.2	6177.8	6412.2	6675.9	6951	7087.9	7449.5	7597.4	7932.5	8165.9	8335.9	8262.4	8099.1	8201.7	8289.7	8436.1	8420.3	8222.4
0	0	0	4.4499	8.1035	7.4746	3.5208	6.4326	11.039	26.825	36.275	57.831	75.666	110.01	149.98	204.26	252.55	371.99	367.05	541.26	617.9	719.45	833.67	832.14	941.07	1331.8	1428.8	1569.4	1667.1	1824	1938.4	1923.4	1957.6	2167.7	1897	2124.1	2385	2273.1	2580.7	2462.4	2748.8	2693.3	2863.4	2886.8	2922.7	2862.9	3023	2999.2	3062.5	3056.5
11.062	3.9301	0	0.82002	0	0	0	7.7462	17.07	40.285	53.854	71.837	110.79	125.9	198.85	283.26	370.79	453.74	524.93	608.68	685.23	761.85	892.74	972.04	1093.1	1199	1299.8	1476.9	1597.3	1732.4	1841.1	1940.1	2012.3	2121.5	2180	2312	2343.8	2553.7	2619.2	2791.7	2904	3070.2	3227.7	3363.9	3537.5	3617.6	3694.4	3884.3	3823	3882.5
1.7127	0	0	0	0	0	27.215	76.136	169.62	273.03	407.53	537.09	643.13	834.41	936.62	1057.2	1157	1301.3	1422.7	1537.1	1666.8	1733.2	1929.4	2048.8	2234.2	2427.8	2525.3	2635	2775.9	2887.9	3057.1	3171.9	3295.6	3384	3557.7	3639.2	3741.4	3848.5	3987.6	3992.3	4055.6	4132	4205.5	4242.6	4309.7	4358.6	4397.7	4510.5	4574.7	4623.4
0	0	0	0	0	2.4031	32.684	53.331	144.41	220.73	292.75	392.45	464.49	592.06	690.44	789.32	896.4	1019.4	1130.5	1258.8	1362.9	1545.1	1639.5	1794.7	1891	1992.7	2038.1	2140.2	2267.3	2329.7	2450.2	2585.6	2772	2810.2	2947.4	2962.7	3035.9	3152.5	3438.4	3761.9	3990.6	3877.8	4134.9	4281.8	4408.7	4528.5	4535.9	4667.3	4711.3	4813.9
21.011	8.2452	6.0539	0	0	0	2.3634	25.551	85.627	177.69	284.69	422.74	525.6	711.46	874.15	1001.6	1143.7	1322.9	1442.6	1597	1713.2	1828.1	2017.3	2296.9	2500.8	2720.7	2829.6	3170.9	3426.1	3733	4045.7	4259.5	4548.6	4866.8	5241.3	5527.9	5677.9	5792.4	6162.2	6548.4	6836.5	6817.3	6902.9	7099.8	7276.7	7343.4	7407.3	7830.8	7852.8	7972
26.832	0	0	0	0	0	34.676	62.407	182.22	270.24	408.76	535.27	645.03	793.83	961.52	1152.3	1349.2	1549.3	1736.8	1944.3	2039.3	2237.8	2409.8	2502.5	2691	2861.3	2952.4	3022.1	3099.3	3340.9	3423.5	3542	3715.5	3760.3	3996.9	4106.2	4269.9	4374.6	4566.1	4709	4774.6	4967.8	5100.5	5173.8	5423.4	5474.1	5592.3	5690.5	5705	5788.5
16.498	9.4032	0	0	0.56211	0	0	0	11.758	40.919	61.273	86.345	118.05	164.64	236.72	306.13	416.41	498.83	681.36	706.54	823.21	949.85	1089.6	1174.3	1380.9	1492.9	1598.3	1810.6	1939.8	2162.9	2299.3	2468.4	2673.9	2852.5	2947.2	3087	3340.1	3443.9	3467.9	3830.2	4009.4	4193.1	4373.3	4402.7	4633.8	4681.3	4690	4584	4404.8	4448.5
9.3813	2.4956	0	0	1.6146	0	0	0	10.708	27.793	25.332	59.189	68.851	103.09	116.07	141.4	183.41	212.43	246.23	296.6	331.31	381.88	432.29	457.06	523.74	581.16	675.6	702.7	751.05	883.9	1038	1090.2	1220.8	1280.6	1425.6	1497.1	1636.5	1739.2	1802.8	1955.5	2066.2	2163.3	2321.7	2412.4	2512.4	2563	2612.7	2662.4	2820.1	2859.6
2.2316	6.9694	0	1.061	0	0.95433	0.89071	0	6.9299	7.8063	7.8238	15.892	20.683	44.313	93.317	193.78	380.14	554.78	762.96	1004.1	1121.5	1305.7	1487.8	1779.4	1966.5	2229.8	2389.5	2512.8	2738.7	2848.4	3038.4	3400.8	3587.6	3633.7	4037.6	4206	4216	4387.2	4436.4	4705.9	4727.5	4589.9	4827.9	5175.7	5286.4	5426.2	5524.8	5633.4	5643.8	5651.8
0	0	0	95.074	61.591	62.58	42.871	272.66	279.68	472.33	635.89	538.63	883.29	1102	919.27	1077.4	1136.5	1717	1682.3	1728.7	1943.2	2014.7	2058.7	2300.3	2257.3	2364.5	2515.8	2506.3	2392.3	2699	2271.5	2629.4	2635.3	2614.4	2654.5	2820.8	2719	2723.4	2750.4	2734.8	2855.8	2776.3	2600.4	2748.2	2477.8	2709.3	2768.6	2704.8	2804.9	2771
0	2.9791	0	0	0.88865	7.307	8.8307	4.4567	1.1694	20.965	44.32	59.01	73.453	106.19	111.64	177.4	232.37	304.72	372.77	461.63	566.78	642.86	772.85	903.42	998.66	1141.1	1259.8	1385.6	1531.2	1710	1849.2	1963.6	2112.9	2218.8	2313.6	2409.3	2456.5	2634.4	2910.5	3082.8	3110.6	3230	3269.9	3451.9	3465.3	3428.3	3697.9	3669.5	3721.6	3918.7
12.804	14.526	0	0	0	0	4.2004	14.606	42.151	86.132	135.41	247.16	395.84	549.47	626.92	769.36	940.94	1128.1	1244	1523.1	1846.2	1721.2	1878.2	2044.9	2161.6	2287.8	2417.2	2593.3	2763.9	2958.9	3160.4	3333.4	3540.6	3656.2	3802.8	4174.4	4245.4	4185.5	4261	4612.9	4773.8	4778.9	4894	5111.3	5202.7	5343.5	5459.3	5251.8	5532.4	5414.6
7.5447	7.586	0	0.35902	0	0	7.4064	43.409	114.25	228.02	357.2	564.83	638.56	777.9	1010.7	1232.2	1461.2	1692.2	1867	2137.4	2360.7	2534.1	2782.8	2963.7	3162.3	3301.7	3397	3524.7	3737.2	3904.2	4043.1	4098.6	4070.8	3999	4241.1	4371.2	4477.8	4514.5	4481.9	4761.7	4779.5	5170.6	5317.8	5398.8	5748.1	5483.1	5528.8	5588.2	5685.5	5836.9
16.468	6.5069	0	0	0	0	0	0	0	0	0	0	0	0	15.192	58.845	149.21	242.43	308.62	401.73	521.06	676.55	803.38	943.56	1132.2	1281.6	1472.6	1596.1	1709.2	1947.4	2073.8	2153.3	2202.3	2242.4	2468.5	2507.3	2462.2	2574	2755.2	2805.3	2764.2	2984.4	2909.2	2960.3	3051.9	3019.5	2936.4	2956.9	3007.3	3179.6
38.964	10.603	9.5047	0	0	0	0	0	64.77	151.3	225.74	389.75	466.64	631.27	841.82	1040.4	1230.9	1416.9	1564.2	1812	1960.3	1777.9	2281.8	2278.9	2342.5	2356.1	2660.1	2891.7	2913.6	3058.9	3157.5	2983.3	2949.2	2820.5	3092.5	3136.4	3216.6	3191.4	3176.9	3259	3097.1	3170.1	3114.4	3128.7	3117.7	3029.4	3025.8	2983.1	2958.3	2946.3
30.706	5.935	0	0	0	0	0	5.8674	16.177	40.545	46.316	63.088	82.419	124.45	152.38	219.72	283.44	356.59	475.45	517.41	562.42	646.13	713.5	786.66	806.43	898.9	866.21	969.7	1167.1	1201	1207.9	1344.2	1431.6	1429.1	1464.5	1537.4	1336.9	1495.8	1762.4	1506.1	1636.7	1613.4	1990.3	2083	2162.4	1810.9	2192.6	2134.7	2226.6	2251.5
10.128	7.8154	6.2439	0	0	0	0	0	17.12	72.207	120.41	200.28	270.41	369.51	508.11	697.27	889.57	1104	1337	1568.5	1799.5	1992.4	2232.2	2483.6	2750.5	2992.3	3199.7	3382.2	3552.4	3852.6	4113.8	4269.9	4531.9	4633.9	5024.8	5204.4	5368	5481.9	5665.5	5792.8	6152.9	6204.8	6306.8	6599.1	6677.6	6784.8	6790.8	6916.8	7097.9	7106.1
3.7057	14.197	0.84934	0	0	0	0	0	1.1519	4.7699	0	11.709	16.155	74.438	87.714	89.65	93.352	170.85	226.53	334.22	444.35	452.91	588.63	708.24	748.57	810.44	811.42	921.09	1023.1	1061.4	1215.2	1090.6	1162	1205.6	1303.3	1298.4	1359.2	1351.8	1406.6	1442.8	1477.6	1573.8	1588	1681.5	1719.4	1797.6	1832.5	1874.6	1961.7	2059.9
20.078	5.4658	0	0	0	0	0	0	18.692	30.867	66.298	107.49	156.52	235.86	287.05	354.48	405.38	550.85	639.52	691.56	779.48	1029.3	1174.2	1259.1	1363.3	1469.2	1542.5	1636.6	1807.7	1895.1	2051	2090.6	2121.7	2206.7	2319.7	2351	2476.9	2571.6	2514.2	2419.3	2485.5	2570.3	2632.3	2634.4	2665.1	2688.1	2738.9	2732.3	2769.9	2797.1
13.661	0	0.79864	7.3116	0	0	1.3976	0.91642	14.606	26.552	8.7538	20.845	24.892	73.203	110.52	206.8	318.89	503.8	690.57	959.57	1160.5	1413.3	1717.1	1795.9	1668.1	1963.5	2012.8	1928.1	1919	2187.6	2197.7	2430.2	2802.4	2909.1	3128.7	3441	3866.1	4152.8	4478.7	4752.4	5254.7	5490.7	5770.9	6100.9	6554.8	6751.7	6995.9	7348.8	7526.9	7395.3
20.243	0	0	0	0.78555	0	0	16.91	77.668	170.03	291.43	431.09	584.18	746.71	948.58	1184.7	1448.4	1721.2	1950.9	2238	2444.9	2617.7	2869.6	3278.6	3600.6	3888.9	4117.2	4227.4	4515.6	4931.8	5268.8	5626.4	5849.2	6053	6383.1	6495	6856.6	6965.7	7317.1	7171.7	7465.7	7526.5	7658.7	7804.6	7697	7898.5	7832.6	8001	8011.8	8017.3
16.025	8.2945	2.7918	9.1681	0	0	0	0	11.895	45.387	95.576	138.8	224.78	283.77	420.93	556.11	791.59	1074.1	1415.2	1663	2224.5	2455.6	2554.7	2759.4	2962	3770	4208.8	4335.4	4873.2	4412.8	4821.9	5126.3	5786.5	6134.6	6737.8	6312.9	6140.8	7662.6	7163.9	7473.1	7480.3	7486.9	7691.5	7853.9	7953.8	8073.1	8180.7	8530.9	8599.3	8699.2
0	0	0	12.183	0	5.1338	0	2.1964	8.9692	7.5047	7.7886	27.858	19.352	53.354	67.98	120.66	158.4	223.55	306.82	404.1	501.55	524.1	588.49	662.43	667.65	820.85	903.34	1055	1120.4	1216.8	1307.8	1421	1419	1611.8	1659	1795	1830.2	2019.1	1991	2065.9	2202.2	2245	2278.5	2320.2	2330.2	2425.5	2406.9	2451.7	2552.6	2582.4
1.3572	0	0	0	0	3.9732	15.513	31.221	68.44	141.34	251.83	333.83	441.41	571.69	694.08	882.62	1044.4	1316.3	1520.4	1678.9	1935.9	2049.3	2326	2550.1	2794.4	2985	3084.3	3418.3	3600.3	3713.7	3964.8	3943.1	4217.9	4126.8	4277.5	4516.7	4683.5	4751.1	4751.4	4918	4983.8	5014.6	5063.2	5024	5162.6	5074.4	5191.9	5167.1	5179.9	5182.7
0	3.1217	2.9057	9.9875	2.5764	0	3.584	33.792	43.59	96.497	156.57	227.64	302.18	395.56	477.22	588.67	741.95	851.4	974.16	1100.1	1263.7	1366.4	1520.9	1688.1	1750.5	1924.9	2056.1	2232	2331.6	2414.6	2536.5	2606.3	2733.7	3024.6	3213.7	3277.4	3421.9	3582.5	3617.2	3700.1	3920.6	3985	4134.6	4433.4	4385.1	4849.2	5286.1	5310.5	5283.5	5394.3
14.417	0	0	0	0	5.8026	11.148	48.676	94.059	194.56	243.62	348.37	451.71	529.6	597.24	680.83	721.25	774.08	830.16	850.62	879.73	933.42	935.05	1039.6	1217.5	1312.9	1364.1	1486.8	1555	1629.9	1682.9	1692.3	1744	1792.2	1940	1973	2070.8	2191.6	2244.7	2350.5	2470.7	2540.6	2642.3	2771.1	2805.6	2851.5	2988.9	3021.1	3051.7	2858.2
26.356	8.5689	0	0	0	0	0	0	25.944	37.122	98.886	116.02	148.64	286.1	299.69	434.23	658.26	854.83	944.76	1083.4	1350.2	1553.7	1838.2	2039.9	2420.2	2717.9	2714	2890.7	3665.1	3908	4325.9	4643	4997.9	4286	4507	4832.8	5144.2	5260.2	5646.4	5916.9	4641.2	6292.5	6367.1	6548.8	5930.9	7190	6448.3	7264.7	7334.6	7446.2
26.545	15.269	3.166	0	0	0	0	0	10.462	53.79	113.68	186.97	243.04	307.4	414.46	490.08	631.68	785.22	933.34	1091.4	1271	1426.6	1550.4	1825.9	1797.1	1837.4	2151.6	2247.3	2517.7	2565.3	2859	3219	3153	3327.3	3389.7	3414.1	3532.9	3800.5	3698.9	3966	3983.8	4233.1	4200.6	4210.8	4617.1	4546.3	4678	4920.7	4827.9	4847.5
25.746	4.6945	0	0	0	0	0	4.2749	18.442	43.749	63.44	97.46	147.52	226.39	313.8	427.81	545.64	606.04	774.16	881.14	1034.1	1195.5	1307.4	1451.3	1602.3	1757	1916.7	2073.1	2271.5	2396.8	2918.3	2676.2	2855.8	3044.8	3243.6	3146.6	3195.3	3321.6	3410.1	3538.4	3730.3	3767.7	3880	3985.5	4067.6	4143.4	4292.8	4387.3	4536.8	4634.4
11.23	24.941	13.583	0	0	0	0	0	3.9732	22.262	28.975	36.425	19.704	55.342	70.889	77.614	109.79	136.4	179.07	215.18	270.73	267.38	338.78	444.94	607.88	804.68	1059.5	1335.9	1687.2	1984.7	2458.9	2848.3	3321.9	3601.1	4005.1	4602.5	4890.9	5274.8	5663.5	5865.8	6162.7	6452.8	6847.2	7020.7	7359	7548.7	7698.2	7801.4	8035.7	8139.6
18.242	4.3488	0.56668	0	0	0	0	31.797	88.247	162.82	255.49	356.27	450.39	564.89	692.92	844.83	947.33	1231	1407.3	1645.9	1832.8	2119	2437.8	2769.8	3039.6	3152.6	3506.1	3734.2	3976.8	4374.7	4545.7	4851.4	4993.8	5233.4	5577.7	5841.9	6157.8	6230.3	6405.8	6484.1	6686.8	6745.1	7165	7265.2	7310.1	7300.4	7255	7297	7397.2	7504.8
1.4923	3.923	0	0	0	0	20.464	64.786	135.74	246.79	350.39	496.47	661.4	755.9	984.13	1165.9	1309.5	1528.2	1938.2	1926.4	2115.4	2285.1	2568.1	2771.9	2988.1	3327.8	3553.1	3819.3	4214.8	4582.1	5088.7	5348	5620.9	5834.6	6206.3	6437.8	6668.1	6859.2	7590.3	7877	8078.8	8176.6	8621.1	8910	9251.5	9609.1	9754.1	10096	10098	10291
22.839	6.4109	13.905	0	0	0	0	0	7.8596	27.395	98.791	126.07	170.57	216.13	268.21	347.47	432.63	548.3	595.47	736.23	838.05	966.18	1069.3	1143.6	1285	1353.3	1527.1	1623.5	1769.1	1924.9	1999.3	2203.4	2499.3	2963.9	2672.2	2836.9	2986.3	3028.5	3136.6	3091	3147.8	3383	3667.4	3777.6	3927.8	4094.3	4315.7	4384.6	4606.7	4497.6
4.7915	3.7113	0	0	1.1288	0.33945	0	0	20.418	38.868	82.585	131.51	218.81	287.79	395.69	546.25	705.82	881.83	1095.2	1232.2	1486.5	1652.9	1922.9	2103.1	2355.3	2538.1	2690.5	2946.1	3148.5	3397.2	3438.6	3844.9	4039.4	4238.7	4248.8	4771.1	4929.5	5290.7	5422.7	5593.6	5801.5	6120.7	6460.3	6870.5	6950.1	7232.2	7152.6	7320.8	7701.5	8062.1
30.292	9.7817	0	0	0	0	0	18.671	49.02	107.41	146.56	183.63	241.91	316.96	393.59	485.16	568.88	674.82	797.5	908.15	1012.4	1136.7	1247.5	1350.1	1462.6	1564.3	1642	1751.3	1849.3	2054.7	2236.4	2306.3	2510.3	2766.6	3013.6	3151.1	3312.3	3460.6	3636.8	3902.8	4195.4	4263.4	4501.5	4649.9	4977.6	5005.2	5137.7	5293.4	5438.4	5608.7
1.5506	5.868	5.3317	1.9565	0	0	5.2404	48.915	86.641	138.94	197.66	237.55	293.17	363.92	398.2	460.55	488.7	539.56	571.98	572.38	640.75	673.48	725.07	783.35	646.29	832.88	872.22	931.89	1007.5	1036.8	1098.6	1113.4	1172.7	1278	1329.5	1359.3	1420.7	1519.8	1571.3	1625.7	1762.2	1765.9	1866.7	1879.8	1939	1959.9	1984.6	2048.4	2178.5	2162.8
34.995	9.9339	0	0	0	0	9.1552	72.608	152.22	244.17	418.97	575.47	753.36	921.41	1141.4	1323.8	1600.8	1565.4	1778.3	2006	2205.2	2350.3	2538.7	2760.9	2937.1	3144.3	3229.1	3420.7	3486.9	3604.6	3863	3971.1	4089.7	4087	4208.2	4356.5	4474.5	4510.8	4543.8	4617.8	4617.5	4782.9	4832.7	4792.9	4879.3	4791.1	4875.7	4888.1	4888.8	4851.9
0	0	0.258	0.37893	17.188	2.8023	17.76	17.815	55.551	84.895	155.81	206.7	222.11	370.48	473.65	727.61	979.7	1158.8	1466.3	1611.7	1944.7	2210.8	2511.6	2896.8	3234.1	3447.6	3652.9	4031.9	4210.3	4710.2	4931	5173.9	5535.1	5634.2	6096.4	6071.9	6407.7	6721	7305.8	7480.5	7688.2	7692.5	7943.8	8277.8	8377.2	8562.4	8846.8	9183.8	9238	9136.2
8.1787	0	0	0	0	6.7275	4.2871	19.098	17.585	12.683	0	0	0	21.525	85.451	110.31	141.07	166.49	225.31	247.99	291.77	353.4	418.15	478.28	542.5	655.1	715.82	836.83	941.86	985.59	1142.5	1213.1	1310.9	1357.8	1445.9	1448.2	1505.9	1612.8	1709.6	1847.8	1974.3	2085.6	2161	2267.6	2421.3	2519.8	2666.1	2763.1	2928.8	3041.6
0	13.809	15.365	0.1439	0	0	8.5224	30.548	36.71	71.263	157.2	256.38	290.82	397.43	554.06	724.54	795.13	1021	1132.1	1210.2	1496.7	1643.4	1731.1	1827.5	2061.4	2245.3	2422.7	2633.3	2721.5	3064.6	3181.8	3269.2	3299.7	3567.4	3568.6	3624.1	3901.7	4081	4190.6	4128.3	4435	4563.9	4619.5	4751.4	5020.1	4868	5005.3	4953.2	5034.9	5165.6
13.871	5.9255	0	5.6661	0	0	0	0	38.615	75.102	116.08	157	252.55	331.51	422.08	503.5	661.83	787.78	875.66	1026.5	1134.1	1233.8	1297.6	1522.9	1679.9	1665.9	1933.8	1876	2003.1	1980.8	2155.8	2363.5	2343.3	2362.3	2422.5	2416.6	2510.9	2595	2616.9	2702.7	2737.6	2794.6	2751	2823.8	2946	3020.4	3034.5	3103.7	3142.2	3139.7
15.973	5.2919	1.3579	0	2.4578	0	0	0	0	13.095	21.631	13.718	34.402	51.251	58.943	84.145	119.65	153.39	186.1	200.19	222.66	262.15	213.15	255.06	321.65	419.96	509.84	547.64	606.31	726.05	782.02	1157.8	1052.6	1285.4	1326.2	1661.3	1840	2042	2345.5	2581.8	2581	2779.2	3010.2	3266.4	3579	3706.1	3943.9	4115.9	4336.7	4487.3
11.793	6.209	0	0	0	0	7.3016	44.56	109.29	192.8	293.73	416.22	514.74	681.89	842.53	981.5	1093.4	1262.2	1486.1	1668	1795.6	1939.2	1864.6	1995	2161.5	2361.1	2558.2	2720.9	2827.9	3051.6	3226.4	3469.3	3682.2	3863	4114.5	4405	4757.1	4988.6	5150.6	5553.4	5714.9	6069.7	6212.2	6484.4	7023	7159.5	7279.5	7629.6	7779.8	7703.6
0	0	0	7.2392	1.2982	6.0933	3.5224	6.3612	31.622	47.647	86.327	120.69	184.06	250.97	319.75	462.42	585.69	749.28	902.53	1077.5	1232.5	1335.8	1595.8	1673.1	1837.8	2019	2120.2	2232.8	2380.5	2495.7	2627.4	2814.7	2970.9	3512.6	3786	3907.3	4211.2	4382.3	4642.8	4795.5	5027.4	5206.8	5189.2	5221.5	5365.5	5376.9	5524.5	5594.1	5745.1	5738.8
0	0	0	7.5525	22.842	17.6	23.922	27.204	48.677	117.65	155.95	212.31	235.38	303.18	365.54	417.2	480.33	536	581.8	625.35	684.46	710.15	831.11	912.47	999.44	1109.1	1180.4	1233.6	1303.9	1426.1	1484.4	1560	1676.8	1799.7	1882.7	1958.9	2061.3	2166.3	2247.9	2392.5	2514.3	2524.4	2651.7	2734.5	2822.7	2863	2831.3	2857.5	2831.6	2914
0	0	0	0	3.7761	0.99353	13.222	25.676	75.233	150.52	255.38	354.38	448.1	597.9	736.72	876.49	1015.1	1168	1261.2	1398.4	1549.7	1687.4	1762.4	1883.2	2008.4	2099.7	2157.1	2166.2	2366.4	2401	2354.3	2408.5	2359.1	2437.9	2433.6	2522.3	2504.3	2628.1	2689.5	2693.3	2649.3	2638.1	2613.6	2653.7	2756.7	2911.1	3015.9	2961.6	3081.8	3153.4
7.2347	0	0	0	0	0	12.982	22.712	59.909	126.67	182.24	294.75	368.76	532.05	686.22	952.04	1190	1355.2	1463.4	1680.2	2002.4	2329.8	2631.9	2892.7	3226.4	3666.6	4006.8	3206.9	3390.5	3656.5	3787.5	4127.7	4369.6	4604.7	4662.9	4745.1	5016.4	4983.3	4867.3	4810	5246.5	5435.9	5625.3	5641.2	5805.5	5991.9	6067.7	6124.7	6097.8	6158.6
20.485	2.6006	0	4.0253	0	0	7.8688	15.754	51.652	98.182	140.14	189.05	253.53	313.87	404.66	487.71	600.29	692.83	817.43	921.9	1048.9	1131.5	1254.4	1330.4	1447.8	1548	1629.3	1692.2	1792.9	1918	2084.4	2125.4	2242	2285.4	2316.2	2411.2	2512.6	2554.2	2571.6	2662.7	2719.8	2801.9	2835.5	2869.9	2960.8	3000.6	3009.6	3063.5	3088.5	3107
3.4387	10.492	0.69946	0	0	0	13.113	4.6549	0	9.1875	26.684	44.466	41.05	82.549	102.04	119.17	141.49	184.37	181.82	219.86	233.77	310.02	319.59	472.95	601.75	845.3	1022	1180.6	1411.7	1573.3	1760.7	2067.3	2373.1	2790.7	2808.8	3138.4	3429.7	3696.6	3684.9	4116.6	4333	4813.3	5162.1	5448.4	5685.1	6062.9	6186	6389.2	6974.8	6767.6
3.1369	0	0	0	0	0	30.821	71.471	154.7	266.77	385.62	525.68	659.35	843.3	1001	1205.7	1370.9	1619.5	1844.4	2111.7	2322.9	2515.2	2720.3	2959.2	3176.7	3394.8	3561.4	3785.1	3987.7	4049.1	4219	4409.5	4595.3	4804.6	4898	5084.9	5201.4	5319.4	5396.5	5555.6	5656.7	5624.6	5870	5940.1	5834.3	6153.8	6388.3	6515.9	6272.7	6421.2
0	0	0	1.319	13.373	12.285	5.0158	31.222	73.119	142.75	213.02	306.87	377.07	509.64	652.38	754.92	937.12	1120	1340.5	1505.1	1303.8	1819.6	2137	2038.8	2630.1	2875.5	3174.2	3351.1	3588.4	4642.5	4663.1	4278.6	4791.6	4620.1	5206.6	5578.3	6400.3	6144.2	5867.8	5929.4	6152.1	6305	6275.2	6451.9	6608.4	6504	6757.1	6830.6	6902.5	6971.3
21.902	12.837	0	0	0	0	9.0075	23.315	37.332	79.888	113.92	153.46	160.78	216.88	249.43	331.67	418.95	541.86	665.49	805.77	916.24	1046.8	1174.3	1354.2	1444.4	1589.2	1726.3	1808.5	1947	2084.9	2266.4	2401.9	2619.8	2655.4	2813.2	2988.2	3263.1	3368.6	3547.9	3824.8	3961.7	4237.6	4479.8	4796.6	4896.9	4981.3	5178	5271.8	5354.5	5525.9
0	0	0	0	8.405	15.554	18.839	28.531	65.298	100.1	128.63	189.02	221.15	295.97	379.51	506.75	356.81	409.79	468.33	564.75	608.93	627	686.92	774.34	771.45	906.8	949.99	1034.5	1107.7	1206.7	1269.9	1291	1446.3	1531.3	1635.7	1669.8	1606.8	1765.8	1897.6	1954.2	2062.9	2177.9	2309.4	2379.6	2425.4	2519.8	2606.6	2694.5	2706.7	2817.9
0	0	1.8135	0	10.249	21.519	30.374	76.919	124.21	202.6	337.26	418.5	567.35	705.1	862.18	987.34	1206.8	1433	1561	1711.9	1940.2	2062.5	2128	2324.4	2482.4	2683.8	2845.7	2897.8	2951.4	3207.5	3232.6	3286.6	3318.2	3324.6	3481.7	3592	3665.9	3738.1	3833.5	3844	4066.3	4124.2	4283.9	4232.6	4388.6	4341.7	4544.7	4630.5	4498.7	4655.2
42.093	18.593	0	0	0	0	0	28.86	63.454	98.839	136.86	195.96	277.44	357.6	463.58	537.67	636.26	790.2	929.98	1081.6	1190.1	1347	1468.5	1564	1668	1784.9	1845.1	1942.5	2061.9	2140.4	2240.4	2331	2389	2370.3	2422.1	2452.3	2517.9	2572.5	2523.3	2534.1	2616.1	2587.1	2620	2634.3	2628.8	2716.4	2661.1	2708.8	2665	2729.5
10.684	0.092269	4.6339	0	0	0	2.0338	32.331	72.203	95.985	158.42	207.49	243.16	306.2	358.29	423.82	497.22	559.29	621.44	704.12	760.72	804.43	890.38	982.56	1069.5	1065.7	1141.7	1173.6	1309.2	1418.2	1440.4	1553.1	1597.2	1478.7	1617.3	1724	1879.6	1995.2	2183	2296.7	2519.6	2641	2889.1	3102.5	3309.3	3416.4	3578.2	3826.8	3931.9	4016.9
6.2393	6.4575	1.3097	0	0	0	11.275	54.924	151.29	307.81	460.55	682.21	844.76	1142	1343.1	1669.8	1925.5	2268.9	2613.6	2960.8	3204.4	3457.3	3819	4114.6	4374.4	4635.4	4802	5044.8	5341.6	5500.2	5717.5	5923.4	6010.7	6246.7	6322.3	6463.2	6477.1	6611.1	6642.8	6687	6758.3	7069	6889.3	6798.3	6785.1	6818.1	6961.1	6971.3	6931.2	7248.8
0	0	0	16.112	13.506	17.66	35.374	51.64	71.458	165.74	218.08	298.87	404.06	491.92	581.19	679.11	836.49	978.73	1124.2	1240.4	1381.4	1513.4	1624.9	1869.1	1913.3	2100	2133.1	2237.5	2375.3	2643.2	2772.6	2844.5	3073.7	3114.7	3347	3456.9	3583.2	3712.5	3896.9	3999.2	4215.6	4214.1	4389.6	4496.2	4747.6	4728.3	5007.7	5169.2	5096.2	5339.3
15.244	0.012139	0	1.5562	0	0	3.8946	0	20.169	48.971	83.904	155.15	218.57	353.44	460.12	653.46	790.57	1019.8	1276.1	1501.4	1781.3	1963.9	2297.4	2568.7	2823.4	3123.9	3354.8	3699.1	2928.2	3256.1	4412.9	3424.6	4956.1	5133.3	5388.5	5599.9	5816.8	6000.8	4500.4	6418.5	6296.4	6697.8	6841.7	5141.4	5161.9	5288.3	5576.8	6045.8	5557.6	7339.2
4.6422	7.734	0	0	0	5.0877	5.9881	0	0	31.541	54.88	77.503	111.72	158.33	188.2	247.47	323.35	386.38	467.89	557.34	675.73	733.62	847.71	966.37	911.5	1052.6	1139.2	1215.5	1349.8	1488.2	1650.4	1758.7	1950.6	2033.2	2176.6	2282.3	2373.7	2542.2	2599.9	2714	2823.1	2821.2	2936.1	3039.8	3180.8	3237.2	3454.3	3390.8	3444.4	3577
0	0	0	10.83	1.3497	2.0752	0.17362	11.124	38.44	83.79	125.56	176.18	239.35	321.79	378.52	477.43	540.13	671.67	774.32	867.18	956.71	1095.8	1248	1344.6	1487.2	1634.7	1771.4	1966.3	2093.9	2198.3	2296.7	2354.1	2396	2509	2545.2	2593.6	2653.2	2711.9	2827.2	2909.6	2876.3	2939.6	2888	2890.4	2973.6	3003.2	2998.3	3398.6	3303.4	3250.3
2.5553	0	0	0	0	3.4575	35.473	92.345	202.95	346.33	513.47	707.92	877.38	1050.4	1237.5	1433.1	1651	1847.7	1733.6	1892.1	2204.3	2311.1	2478.1	2591.1	2690.1	2723.8	2373.1	2951.8	2956.8	2980	3018.3	3247.8	3211.2	3270.7	3419.4	3467.7	3550	3574.5	3680.2	3790.3	3798.8	3872.8	3979.5	4089	4066.6	4095.3	4160.9	4174.5	4207.9	4218.3
1.7637	10.902	3.2795	0	0	2.8376	0	0	32.452	79.615	137.63	204.96	280.95	424.15	459.38	590.95	708.39	754.27	917.65	911.67	1133.5	1304.9	1514.9	1751.4	1784.4	1730.8	1816.3	1947.2	2040.5	2206.3	2386.4	2770.9	2912.3	3141.3	3127.5	3308.7	3507.9	3559.6	3535.5	3771.8	3673.1	3658.8	3826	3939	4084.1	4012.8	4273.3	4174.5	4153.6	4183
0	0	0	3.2668	0	0	9.8397	25.124	56.731	98.607	122.15	160.93	212.28	276.06	348.49	405.25	460.67	519.73	561.04	592.26	681.03	732.05	789.81	869.49	923.07	1019.7	1044.2	1173	1179.6	1249.9	1285.4	1406.4	1419.4	1482.2	1542.1	1642.8	1683.3	1747.3	1776.9	1875.2	1936.1	1838.4	1883.6	1886.1	1920.3	2050.5	2128.3	2088.2	1932.2	2132.8
0	0	0	5.5922	1.9042	1.7438	9.2592	25.072	63.298	134.75	202.89	290.33	344.61	438.64	517.57	619.86	722.75	858.15	957.8	1081.3	1205.1	1350.8	1563.9	1727.6	1939.3	2149.2	2325.6	2528.6	2692.5	2927.1	3079.1	3205.4	3368.7	3442.7	3607	3692.9	3844.3	3925.8	3977.9	4130.3	4189.1	4311.6	4391.3	4548.1	4643.5	4662.6	4625.9	4703.6	4819.1	4764.4
20.145	15.336	0	7.6956	0	0	0	0	0	0.20042	0	0	0	0	20.052	57.861	122.54	158.14	222.74	292.76	262.23	337.35	396.06	467.51	538.44	614.14	627.19	735.24	826.17	888.68	948.72	1004.3	1038.9	1112.2	1218.7	1265.5	1326.6	1411.4	1516.5	1650.1	1674.1	1821.7	1861.6	1931.3	2071.5	2138.8	2216.4	2237.8	2256.7	2339.5
15.417	8.8324	0	0	0	0	12.647	27.434	64.774	110.99	209.54	315.99	336.51	442.03	552.37	696.12	879.18	1016.7	1156.5	1389.8	1580.8	1832.6	2003.1	2325.2	2577.1	2845.8	2982.2	3210.5	3302.8	3548.3	3969.4	4005.3	4212.1	4452.7	4550.9	4695.9	5170.8	5129.1	5225.9	5371.7	5609.7	5758.2	5805.5	6034.8	6237.4	6499.1	6794.5	6851.1	6921.5	7035.1
7.9557	3.5465	0	0	0	0	6.8246	18.415	63.089	92.935	139.37	206.59	236.43	291.12	352.69	395.11	457.19	603.16	677.32	767.39	727.88	803.44	898.85	945.73	1073.5	1163.2	1243.1	1260.8	1309.3	1487	1531.7	1648	1818.3	1943.2	2036.5	2152.7	2306.4	2463.1	2693.7	2777.6	2913.4	3025.2	3188	3309.7	3415.7	3460.9	3605.5	3730.5	3811.9	3861
20.546	8.0743	3.5633	0	0	0	0	32.221	109.31	193.35	316.29	370.16	446.15	705.84	855.31	1072.5	1255.5	1365	1724.5	1732.6	2001.9	2283.9	2456.7	2723.8	3014.5	3484.6	3798	3606.6	3776.7	3945.6	4072.9	4348.2	4427.2	4541.4	5020.2	5066.5	5227.9	5367.1	5609.8	5705.7	5791	5866.2	5893.2	6093	6185.6	6354.4	6302.5	6524.8	6451.4	6540.9
20.694	7.9007	0	8.1862	0	0	0	0	0.8316	5.948	12.209	16.923	54.525	59.373	108.67	149.24	223.66	326.75	414.76	577.22	700.32	800.33	931.89	1179.2	1379.9	1661.2	1951.2	2072.4	2312.7	2403.5	2631.4	3114	3391.7	3581.4	3708.8	4048.2	4206.1	4431.6	4948.2	5319.7	5533.7	5780.8	6217.6	6617.8	7035.7	7224.5	7597.1	7922	8145.8	8284.2
25.959	12.682	3.541	0	0	0	0	19.467	58.89	111.12	202.89	267.81	410.35	480.8	586.65	709.13	833.15	973.22	1014.8	1240.8	1350.8	1488.4	1568	1779.5	1950.5	2201.6	2372.6	2581.4	2434.4	2674.4	2721.6	2771.9	2914	2958.1	2888.6	3034.7	3113.8	3316.4	3574	3702.6	3888.9	3913.4	4172.2	4288.3	4341.1	4414.6	4514.7	4592.5	4804.1	4691.2
25.634	10.164	2.9203	0	0	0	0	0	4.853	20.479	31.873	38.564	60.34	81.993	118.8	146.22	248.7	318.49	407.95	508.5	608.46	680	816.57	896.64	1058.7	1207.2	1323.4	1456.7	1599.3	1824.7	2069.2	2202.2	2275.6	1996.6	2175.8	2308.1	2304.2	2434.4	2433.9	2556.8	2644.9	2744.4	2824.1	2984.1	3060.3	3093.3	3175.4	3134.9	3229.9	3348.4
0.83161	0	0	0	0	1.1322	16.191	8.8007	12.382	14.618	8.1487	11.757	16.854	45.23	93.165	156.08	240.25	326.64	478.25	562.86	720.08	842.06	983.42	1063.3	1250.4	1351.6	1539.5	1600.4	1744.8	1915	2045.7	2225	2412.9	2383.8	2787.8	2988.9	3360.5	3442.4	3759.7	3918.8	4132.5	4434.8	4430.2	4624.7	4790.7	5075	5257.9	5166.7	5352.5	5264.8
11.27	0	0	6.5772	0	0	7.5961	12.626	48.61	82.76	155.51	219.67	311.4	397.09	495.53	650.74	758.42	900.72	1052.3	1169.9	1312.8	1512.6	1582.7	1707.7	1909.4	2056	2115.6	2223	2405.1	2474.2	2685.3	2726.7	2822.5	2894.6	2969.2	3018.6	3078.8	3075.8	3077.3	3106.2	3077.1	3094	3176	3158.4	3237.5	3315.7	3291.5	3468.7	3317.4	3320.1
0	0	0	0	1.923	11.954	6.047	23.402	37.375	87.562	155.09	174.53	242.57	310.15	331.58	413.99	497.91	598.64	709.53	825.89	961.55	1022.5	1173.9	1213.1	1342.4	1442.9	1520.4	1657.1	1763.4	1832.3	1913.3	1995.8	2109.4	2126.3	2247.4	2318.5	2342	2453	2521.2	2608.4	2634.3	2667.6	2751.4	2848.3	2965.1	3048.3	3045.6	3073.7	3096	3190.9
0	0	0	0	0	5.3374	8.9012	36.475	90.276	169.28	242.86	348.51	433.8	529.34	625.82	742.3	873.94	1075	1153.3	1293.9	1518.8	1688.9	1829.2	1957.8	2133.5	2193.6	2354.9	2435.9	2505.2	2666	2767.4	2926.9	3013.4	3115.8	3218.4	3394.6	3340.7	3574.8	3660.5	3724.2	3780.1	3921.1	4125.2	4157.5	4196.2	4338.2	4455.3	4417.7	4480.2	4531.6
11.868	6.0364	8.5691	7.2829	10.433	0	0	6.107	97.518	142.84	251.29	385.65	461.13	612.81	857.51	1072.3	1111.7	1295.5	1403.8	1535.7	1568.7	1652.6	1727.8	1830.4	1978.7	2089.2	2189.3	2392.9	2493.5	2606.1	2630.1	2701.7	2714.9	2792.3	2782.3	2902.4	2998	3138.6	3133.6	3164.8	3148.8	3104.6	3066.9	3072.7	2789.1	2876.7	2871	2871.6	2898.1	2882.1
10.751	8.8284	0	10.329	0	0	0	0	0	0	0	0	0	0	0	0	0	0	29.107	51.505	59.155	54.55	40.873	52.368	0	85.926	132.19	139.33	179.67	101.69	164.86	158.36	195.68	210.35	209.91	227.39	283.22	251.64	81.525	118.79	147.07	117.3	79.288	96.603	147.53	131.97	150.9	186.34	165.88	136.14
0	0	0	0	0	10.279	28.267	85.388	180.98	291.5	452.63	592.61	818.74	994.77	1188.1	1453.1	1648.3	1916.5	2115.8	2288.2	2466.1	2729.3	2970.2	3166.1	3433.8	3495.5	3808.7	4245.9	4309.3	4313.2	4593.8	4767.7	4842.6	4892.8	4920	5105.7	5162.7	5274.9	5338.4	5356.1	5331.5	5421.6	5415.4	5453.5	5377.6	5314.3	5324.5	5432.4	5491.3	5458.9
20.259	3.5308	0	0	0	3.6319	31.024	91.421	182.78	311.48	437.22	584.46	740.47	890.1	1062.4	1272.4	1371.2	1527.3	1686.9	1800.6	1926.9	2129.6	2217	2420.8	2465	2539	2586.2	2703.9	2818.3	2963.3	3036.6	3098.6	3083.6	3109.1	3127.6	3252	3313.4	3412.6	3448.8	3489.8	3537.4	3503.2	3437.7	3510.1	3579.1	3684.8	3657.7	3713.5	3631.5	3665.6
22.655	8.6484	5.4792	3.1292	0	0	0	0	0	0	0	0	0	0	16.605	50.26	136.34	299.23	415.45	621.44	792.6	903.08	1166.2	1287.7	1628.9	1788.8	1976.9	2034.2	2088.3	2438.9	2860.2	3253.9	3655.1	4094.4	2951	4522.3	5115.2	5410.9	5930.2	6556.2	6721.4	7162.6	7713.5	8009	7857.9	8468.4	8545.5	9120.5	9465.7	8835.8
3.458	0	0	0	14.337	0.57066	0	6.7517	32.088	49.579	77.064	113.36	144.16	197.94	279.16	346.42	450.41	553.47	690.85	798.65	947.39	1109.4	1223.6	1416	1559.4	1745.9	1834.1	1924.8	1924.5	2088.3	2181.7	2303	2426.4	2578.7	2648.8	2811.9	2949.6	3087.2	3286.6	3420.7	3656.3	3767.4	4017.3	4071.4	4219.5	4246	4444.5	4490.4	4522.3	4496.2
7.59	5.0198	0	0	0	11.833	13.756	55.067	127.63	237.71	317.48	532.95	708.32	854.18	1059.9	1235.2	1409.6	1611.5	1756.2	1990	1849.7	1948.8	2097.1	2276.2	2497.9	2652.9	2844.5	3091.1	3153.4	3346	3630.9	3629.2	3943.2	3872.8	3961.2	4155.9	4196.4	4322.6	4447	4455.3	4665.3	4643.7	4729.4	4835.7	5053.3	5155.6	5067.3	5178.1	5134.8	5251.8
0	0	0	7.3047	1.507	24.54	44.844	90.152	171.69	252.37	351.41	456.73	543.46	657.32	717.85	901.94	961.47	1121.6	1259.1	1384.6	1500.1	1631	1742.3	1820.2	1977.6	2054.3	2199.3	2301.7	2376.4	2411.8	2575.7	2660	2783.3	2955.2	2867.2	3036.1	3093.2	3128.8	3217.1	3179	3264.9	3358.3	3385.5	3428.3	3427.4	3529.7	3594.2	3675.7	3731.6	3730.3
0	0	0	0	9.1572	10.008	8.7378	31.902	27.007	58.201	94.738	126.38	156.35	210.35	254.73	307.08	349.18	407.79	522.91	569.02	623.6	695.75	755.48	871.19	915.87	1016	1003.3	1023.1	1111.9	1224.3	1340.8	1390.9	1429.3	1500.5	1559.9	1716.4	1758.9	1792.7	1883	1887.9	2024.9	2020.5	2056.3	2116.8	2234.4	2224	2276.3	2328.2	2320.8	2377.3
0	0	0	0	0	12.945	61.41	149.59	189.7	270.06	367.28	480.75	576.61	668.93	773.81	916.85	1051	1166.9	1284.3	1388.8	1572.6	1717.6	1755.3	1800.4	1809	1958.1	1989.5	2063.3	2140.3	2170.7	2277.1	2271.5	2328	2417.1	2539.2	2516.1	2599.6	2771.9	2769.9	3039.2	3062.1	3276.6	3344.8	3252.8	3434.2	3427.2	3503.7	3538.5	3610.9	3617.1
0	0	0	11.517	9.975	9.7876	0.86767	73.116	72.208	224.92	291.49	387	460.77	546.44	629.79	730.56	829.02	906.38	983.49	1013.8	1059.8	1169.4	1204.9	1291.7	1348.6	1387	1383.5	1494.1	1532.9	1582.6	1597.2	1656.5	1709.6	1728.8	1746.1	1824.4	1822.5	1868.9	1841.2	1939	1986.7	1996	2057.9	2179.9	2270	2233.1	2291.9	2285.4	2324.2	2379.7
27.012	6.931	0	0	0	0	17.633	47.927	123.04	216.28	307.84	435.68	560.83	655.43	793	936.98	1047.9	1213	1354.8	1423.7	1532.3	1612.3	1746	1788.1	1855.2	1963.7	1996.3	2075.1	2101.5	2167.8	2276.9	2317.8	2360.9	2479.3	2644.8	2688.8	2704.6	2697.4	2701.6	2750.4	2842.7	2792	2892.9	2931.5	2886.9	2955.4	2969.5	3001.2	2969.3	2995.4
6.0284	5.5892	6.7621	0	0	2.784	0	0	3.2806	7.4874	13.288	52.096	69.302	61.591	78.957	112.07	135.05	169.27	270.68	299.11	267.54	337.65	384.1	460.4	529.51	557.88	634.98	654.31	765.28	836.07	937.83	1012.2	1093.1	1131.6	1199.4	1265.8	1321.8	1357.5	1502.3	1509.1	1594.2	1554.5	1674.5	1783.6	1775.6	1786.3	1834.4	1871.5	1865.1	1871.6
0	0	0	10.966	51.246	85.83	22.674	220.23	348.83	516.8	695.41	1148.3	1375.8	1801.1	2124	2046	2557.6	2781	3136.4	3196.6	3575.1	3534.3	3635	3741.5	4548.2	4391.7	4508.5	4297.8	4450.7	4638.4	4661.4	4936.4	5435.1	5291.5	5136.2	5228.7	4849	5135.9	5591.3	5848.8	5004.2	5634.6	5724.5	5626.5	6054.2	6113.9	6248.3	6133.1	6062.8	5851.7
14.316	7.981	4.0698	0	0	0	4.156	14.602	51.814	118.68	201.36	288.48	393.75	453.59	545.88	693.13	924.36	836.96	1020.3	1117.1	1195.2	1278.2	1377	1373.2	1526.9	1736.6	1874.1	1919.3	2033.3	1930	2066	2196.1	2636.7	2773	2856.6	2656.8	2797.1	2892.1	3305.5	3045.6	3174.1	3167.1	3335.4	3332.7	3439.3	3505.9	3804.4	3880	3848.3	3839.1
12.439	1.8856	1.583	0	1.7735	0	0	0	0	17.601	67.534	102.93	125.39	151.86	231.23	346.55	446.57	569.21	670.27	828.34	995.31	1213.5	1297.3	1524.2	1658.1	1831.2	2090.3	2179.5	2201.2	2318.5	2543.4	2895	2884	3312.5	3229.3	3335.1	3448	3505.1	3499	3503.5	3519.5	3646.9	3818.9	3763.7	3820.6	3799.8	3833.5	3965.3	4080.3	4005.6
12.147	6.8416	0	0	0	0	0	6.3248	24.889	56.547	81.208	122.88	140.7	180.15	220.26	235.32	316.29	373.76	461.89	460.09	528.12	600.05	666.91	721.68	805.65	886.56	958.97	1026.3	1079.6	1145.9	1196.2	1270	1434.4	1377.8	1418.6	1450.2	1487.6	1516.4	1573.2	1626.5	1642.9	1668.9	1740.7	1736.6	1785	1817.5	1843.2	1875.2	1863.9	1909.1
13.548	0	0	3.0305	1.5952	0	0	5.1871	36.71	83.601	143.75	218.02	269.91	335.24	432.18	525.31	638.42	802.13	911.62	1007.5	1192.8	1306.9	1448	1676.6	1876.6	2063.8	2158.8	2510.5	2782.3	3020	3296.6	3508.5	3707.4	3961.9	4190.3	4492	4855.4	5056.7	5341.4	5530.8	5550.7	5823	5998.8	6235.1	6394.8	6458.5	6837.5	6663.5	6737.1	6855.6
3.0666	0	0	0	5.7782	0	6.8221	47.101	121.51	259.34	362.35	478.05	649.58	809.1	958.25	1102.2	1186.4	1277.6	1345.3	1457.4	1519.9	1572.7	1756.1	1908.6	2062	2222.6	2267.6	2265.2	2417.2	2586.3	2743	3010.7	3189.9	3272.9	3531.7	3616.3	3798.9	4021.6	4489.8	4589.4	4850.5	5079.7	5178.1	5564.1	5791.9	6004.8	5978.6	6234.8	6115.2	6412.1
13.757	8.2205	0	0	0	0	12.83	40.446	138.58	247.84	288.13	347.01	610.88	822.12	1016.7	1130.3	1381.1	1605.2	1676.3	2017.4	2299.4	2404.1	2518.2	2955	3033.9	3390.8	4159.3	4146.5	3928.5	4226.9	4947.5	4209.3	4660.3	4927.6	4733.5	4992.6	5320.3	5359.8	5499.7	5448.1	5754.7	5706.7	5886.8	6138.7	5742	5733.5	6225.9	6263	6273.1	5812.5
40.246	0	0	0	0	0.36582	3.9899	34.067	86.638	150.02	219.16	416.29	554.54	732.11	1011.3	1237.4	1471.6	1727.1	1987.9	1804.8	1989.1	2174	2790	2550.4	2670.6	2783.1	2782.4	2927.1	2850.6	3138.4	2895.2	3239.3	3302.7	3349.4	3402.2	3345.5	3469.3	3389.9	3535.8	3493.1	3517	3425.7	3505.5	3497.5	3558.1	3606.9	3635.5	3632.6	3539.3	3606.3
25.323	5.4023	0	0	0	0	0	16.911	43.729	89.012	133.68	189.68	266.54	459.71	586.06	718.49	625.7	750.99	907.96	1103.6	1249.5	1408.5	1516.5	1700.2	1840.3	1954.5	2108	2293.2	2464.8	2696.8	2934.2	2780.5	2998.5	3118.5	3213.7	3486.9	3583	3877.1	3959.4	4127.7	4152.3	4377.3	4485	4507.2	4499.9	4474.8	4727.5	4819.7	4899.8	4968.7
0	0	2.9004	0	0	10.051	28.06	68.365	129.94	198.94	340.7	471.04	608.94	750.75	925.17	1163.1	1389	1643.2	1816.6	2088.6	2250.9	2440.3	2746.5	3039.8	2856	3576.3	3739.4	3847.8	4109.7	4324.5	4277.2	4302.1	4505.9	4872	4421.4	4723.9	4822.5	5016.2	4759.6	4847.3	4716.1	4871.4	4947	4942.7	4969.5	4792.1	4636.3	4662.8	4632.4	4639.5
0	0	0	0	0.53102	1.0895	21.666	40.181	124.17	242.68	368.24	433.56	718.16	877.18	1107.9	1314.3	1524.3	1711	1863.3	2155.6	2323	2633.4	2768.6	3000.9	3217.9	3637.9	3714.2	3904.6	4162.6	4402.6	4722.2	4838.1	5164.2	5390.7	5601.3	5703.3	5979.4	6303.4	6696	7023.9	7210	7506.4	7560	7807.3	7815.4	8151.3	8266.3	8382.1	8534.8	8695.3
16.919	12.162	4.2148	0	0	0	0	0	0	0	0	0	0	0	0	0	0	68.726	182.77	237.85	334.36	330.7	422.44	532.17	625.53	999.02	1125.6	1011.6	1109	1438.9	1420.8	1327	1985	2040.1	2206.6	2180.5	1838.7	2398.1	2610	2108	2234.8	2292.5	2387.3	2496.6	2477.1	2610.6	2657	2763.7	2688.6	2784.9
17.213	11.016	0.77412	0.74262	2.3207	0	0	0	0	5.6131	4.7117	5.447	2.6265	6.4054	1.0927	0	19.797	56.754	106.33	144.4	127.02	174.12	237.66	275.82	394.76	430.51	435.61	546.98	581.6	677.55	721.18	824.77	831	867.29	1020.3	1023.7	1170.2	1367.8	1346.3	1433.6	1414.9	1528.6	1551.2	1694.5	1854.8	2060.5	1931.5	1985.9	2024.1	2056.6
14.993	12.218	6.4743	0.069219	0	0	0	25.344	49.163	97.644	124.52	195.71	275.72	318.57	405.68	478.74	560.87	619.35	666.5	741.73	766.36	843.15	896.24	947.75	981.13	1038.4	1073	1132	1197.7	1249.2	1318	1357.4	1435	1477.5	1511.5	1524.1	1592.2	1601.4	1671	1769.8	1796.7	1846.5	1888.8	1917.4	1910.7	1959.2	2066.3	2066.7	2094.1	2116.3
12.603	3.7739	1.5553	0.05952	0	1.9386	0	0	0.31097	3.3217	4.8217	2.7835	19.109	31.136	78.225	132.3	219.18	330.42	416.22	520.95	645.18	793.25	902.1	1060.4	1240.7	1383.3	1534.8	1707.3	1891.9	2076.8	2293.3	2407.3	2465.3	2554.1	2758.3	2869.7	3062.4	3196.9	3370.3	3661.2	3704.2	4084	4297.6	4366.7	4527.6	4462.6	4611.3	4677.7	4803.8	4845.2
10.69	2.7738	0	2.4994	0	0	1.3529	41.283	94.36	178.02	271.91	366.26	442.93	552.74	674.57	763.26	877.67	988.9	1086.7	1170.5	1307	1376.1	1439.4	1565.9	1669.9	1775.3	1843.5	2047.6	2124.5	2341.3	2486.2	2652.9	2739.3	2888.5	3085.1	3327	3455.2	3765.9	3986	4279.4	4502.8	4804.1	5050.5	5325.9	5767.1	5998.4	6083.6	6338.3	6372.5	6585.1
0	1.2057	0	4.5541	0	0	14.407	49.582	122.16	220.39	299.62	412.51	547.89	672.8	818.66	950.33	1124.7	1343	1452.7	1549.3	1564.5	1718.2	1852.8	1917.4	1993.2	2140.3	2042.4	2255.8	2328.8	2394	2417.9	2539.5	2539.1	2486.9	2681.7	2748.9	2779.2	2903.4	2989.4	3165.2	3211.7	3358	3449.6	3508.4	3711.2	3858.8	3898.8	4038.1	4017.5	4128.7
16.345	3.745	0	0	0	0	0	0	0	13.144	17.618	33.254	35.924	54.125	89.937	127.83	183.06	276.88	345.17	427.49	521.48	628.62	752.02	899.92	1030.1	1187	1153.3	1296.2	1389.2	1563.3	1638.7	1855.5	1924.9	2024.7	2189.1	2359.3	2462.1	2555.1	2685.2	2826.2	3027.2	3111.4	3215.1	3257.9	3344.6	3408.9	3493.4	3583	3547.6	3568.8
0	0	0	2.7838	0	0	12.698	55.734	127.08	219.99	380.52	493.87	629.88	782.89	981.79	1141.6	1351.2	1507.5	1806.9	2007	2065.5	2334	2457.4	2655.8	2859.8	3103.3	3328.4	3523.2	3633.3	3837.8	3944.4	4204	4414.5	4869	4870.4	5063.9	5350.7	5251.1	5366.9	5513.7	5647.7	6039.5	6171.8	6357.1	6588.5	6741.8	7015.4	6883.5	6881	7310.1
5.9416	9.9025	0	0	0	0	3.0428	0	0	0	0	0	0	0	39.356	69.254	148.81	241.41	378.35	599.07	756.78	928.47	1163.9	1345.4	1473.6	1719.8	1986.4	2151.9	2402.9	2529.3	2612.4	3124.1	3819.7	3702.6	3951.9	4048.3	4230.1	4652.2	4806	4880.5	4977.8	5206.5	5381.4	5543.5	5651.1	5774.4	6428.9	6101.2	6060	5868.2
10.621	0.78823	0	0	0.81137	5.8386	5.4771	6.5395	7.9956	30.038	38.154	51.713	63.068	87.509	117.44	136.58	180.48	250.28	284.83	324.93	364.3	423.97	506.21	569.31	642.65	715.64	749.13	845.13	904.68	850.96	1019.7	1051	1091.2	1109.9	1136.4	1233.6	1270.9	1328.5	1322.7	1339.3	1378.3	1371.9	1399.9	1409.1	1439.7	1448.8	1445.9	1452.7	1450.7	1462.6
0	0	0	0	0.32811	12.015	15.414	27.017	50.278	102.94	159.07	207.51	280.57	349.09	411.99	513.98	596.63	710.62	816.29	914.84	990.31	1062	1212.7	1370.5	1427.3	1498.2	1614	1712.5	1819.3	1887.1	2000.2	2112.8	2163.7	2290	2357.9	2503.2	2622.7	2756.3	2811.5	2951.7	2998.6	3009.3	3015.1	3037.8	3139.3	3223.4	3164.1	3152.4	3212	3248.2
9.7171	12.432	3.4517	4.4012	0	0	0	5.0142	43.498	104.96	166.6	225.17	300.22	353.36	442.46	513.06	597.56	617.55	673.29	725.88	831.81	841.76	913.7	990.46	1034.1	1094	1165.3	1247.5	1334.2	1441.3	1495.8	1608.5	1575.9	1663.5	1695.7	1801.4	1839.1	1941.7	1966	2052.5	2107.7	2228.2	2277.7	2350.9	2463.1	2464	2613.5	2550.6	2641.2	2796
12.992	18.462	0	0	0	0	8.8811	28.3	95.393	175.36	328.13	428.35	485.1	646.4	764.61	944.8	999.04	1254.7	1453.6	1645.2	1913.7	1869.7	2122.8	2314.1	2352.5	2406.4	2619.5	2636.9	2866	3071	3133.9	3259.4	3424.1	3571.4	3759.4	3549.2	3873.5	3920.7	3888	4132.9	4103.3	4262.7	4290.5	4433	4329.2	4353.4	4515.7	4634.1	4699.5	4757.6
14.334	17.666	2.9961	0	0	0	0	9.976	46.327	64.369	112.83	178.58	235.14	311.11	373.18	468.01	562.48	741.49	838.36	983.08	1130.2	1261.2	1358.6	1496.2	1535.3	1661.9	1822.8	1890.4	2085.8	2226.8	2371.1	2692.4	2853.5	3243.6	3500.9	3271.2	4031.6	4283.9	4577.5	4805.1	5194.6	5457.5	5688.8	6746.3	6820.7	5343.7	7315.5	7359.6	7515.3	7418.1
26.259	0	0	0	0	0	13.177	42.036	86.774	135.32	190.75	295.33	464.45	619.53	813.41	1035	1298.4	1516	1758.1	2045.5	2407.9	2737.2	3034.2	3351.1	3583.3	3983.4	4111.5	4409.2	4798.4	5106.5	5349	5494.9	5675.8	5432.9	5347.4	5305.3	5343.1	5016.3	5206.6	5456.6	5455.4	5350.1	5342.2	5394.3	5406.8	5409.1	5508.2	5627	5667.1	5737.8
0	0	0	1.2948	6.9499	0	12.02	45.032	93.103	172.36	269.27	364.74	428.66	602.85	778.57	991.87	1208.9	1553.7	1913.5	2228.4	2533.1	2807.5	3207.8	3454.5	3882.4	4167.7	4413.1	4834.5	5115.2	5366	5654.9	5996	6180.6	6317.8	6654	6905.7	7174.5	7236.6	7660.6	7706.5	7690	8054.5	8230.4	8351.8	8500.6	8537.8	8802.3	8905.5	9183	9188.9
28.294	15.16	0	0	0	0	0	0.063966	17.556	38.887	77.707	89.827	167.1	183.6	247.85	327.06	444.01	538.79	618.49	734.88	854.06	902.35	1015.6	1126.7	1505	1445.1	1669.9	2258.7	2062.7	2502	2410.4	2581.8	2732.7	2837.8	2922.8	3061.7	3183.8	3268.1	3314.9	3349	3425.4	3422.4	3516.3	3482.3	3528.3	3545.2	3592.1	3621.6	3570.6	3613.1
13.885	0	0	7.066	9.5011	0	0	0	27.922	81.1	144.51	199.74	273.22	347.72	457.76	598.01	747.79	975.4	1209	1571.2	1668.5	1940	2244.1	2522	2867.8	3163.8	3464.3	3769.8	4013.5	4386.7	4724.4	4620.4	4766.1	4962.7	5428.5	5664.9	5977.3	6031.2	5977.9	6108	6402.6	6525.7	6861.5	7385.1	7705.4	8054.8	8295.1	8563.5	8723.3	9087.7
11.424	14.838	0.9973	0.84092	0	0	0	2.8408	8.4095	0	8.0137	1.5257	0	18.117	16.236	99.025	142.75	282.33	336.17	468.7	544.12	695.51	836.74	954.13	1138.2	1166.8	1325.8	1475.4	1596.9	1740.4	1902.1	2148.1	2288	2396.9	2509.2	2683.2	2859.1	2973.5	3216.5	3405.8	3684.2	3845.7	4089.7	4177.9	4245.9	4313.9	4430.8	4522.4	4722.4	5067.7
23.5	0	0	2.9648	0	0	0	22.651	62.279	148.15	263.74	360.31	467.33	587.15	769.93	882.84	1028.4	1280.9	1218.2	1573.9	1715	2063.9	2213.2	2304.6	2470.5	2730.6	2842.4	3011.2	3206.9	3383.8	3401.2	3884.4	3982.1	4464.9	4525.8	4642.7	4762.6	4898.8	4810.8	5049.5	5096.7	5257.7	5531.4	5590.3	5585.4	5734.2	5918.9	6124	6195.5	6448.1
18.731	13.678	4.3692	0	0	0	0	0	0	0	0	0	0	0	0	16.154	52.794	105.71	132.07	199.61	276.73	369.13	475.72	601.98	720.9	904.21	1032.9	1207.5	1412.2	1590	1721.4	1897	2039.6	2445.1	2711.1	2938.3	3157.5	3318	3464.7	3644.9	3959.2	4196.5	4557.3	4615.9	4814	4925.7	4988.1	5061.5	5211.2	5293.3
11.89	1.1929	0	0	0	0	18.13	36.462	72.977	104.98	148.42	213.61	280.88	372.2	494.31	651.81	825.62	1065.1	1339.2	1599.7	1875.1	2080	2514.2	2782.4	3175.3	3514.9	3825.7	3939.8	4057.9	4382.6	4744.8	4406	4390.8	4626.8	4328.4	4150.9	3671.5	4100.4	4280.7	4620.1	5405.6	5517.9	5649.4	5673.6	5761.3	5894.1	5833.7	6021.2	6010.7	6181
0	0	0	0	6.4386	16.174	55.616	155.63	259.44	443.97	645.72	913.88	1058.5	1358	1539.9	1816.6	2115	2362.8	2517.9	2834.2	2951.9	3241.2	3474.3	3770	4013.7	4219.1	4432.5	4642.9	4842.8	4966.6	5322.7	5522.5	5646	5961.1	5917.2	6058.7	6342.6	6370.6	6763.6	6916.2	7179	7274	7619.7	7729.4	7888.3	8129.1	8067.5	8341	8363.3	8449.9
0	0	0	0	0	5.7116	24.801	35.764	47.596	41.785	84.157	76.535	97.848	127.18	159.4	200.26	289.3	361.97	412.65	471.25	575.75	621.75	722.66	804.09	878.64	992.7	1061.7	1091.9	1143.1	1203.3	1261.1	1298.7	1340.7	1399.9	1452.3	1497.5	1510.1	1554.6	1635.5	1657.1	1716.5	1743.3	1849.9	1875.2	1897	1929.2	1998.3	2040.6	2047	2118.8
17.061	0.78576	0	0	0	0	37.683	102.25	209.51	380.8	576.07	773.85	1029.9	1286.1	1497.2	1775.2	2041.1	2249	2587.3	2844.6	3067.5	3365.2	3949	4245.2	4438.1	4607.3	4935.3	5134.1	5449	5627.8	5932.7	6106.9	6214.5	6256.4	6493.1	6624.6	6678.1	6824.2	6875.2	6997.6	7218.5	7220.6	7275.8	7303.4	6921.8	6894.4	6965.6	6776	6740.7	6852.3
13.231	5.6397	0	0	0	0	16.814	60.142	129.83	226.24	326.26	430.7	582.95	695.58	805.99	906.59	1064.5	1142.9	1245.2	1344	1486.2	1529.7	1663.2	1701	1839.4	1908	1972.5	2011.9	2090.1	2170.2	2273.6	2282.4	2403.5	2389.6	2507.5	2607.4	2609.5	2614.2	2602.9	2581.8	2668.6	2711.7	2785.7	2825.7	2868.4	2842.4	2825.6	2796	2819.6	2899.8
26.584	13.92	0	0	0	0	7.2644	42.883	126.42	218.33	352.56	514.23	671	865.95	1088.3	1389.2	1641.2	1951.7	2283.2	2460.7	2811.7	3219.7	3354.6	3619.6	3868.1	4115.4	4358.8	4607.4	4859.9	5110.6	5469.3	5610.6	5887.3	5953.1	6382.2	6557.5	6879.2	7141.7	7142.6	7254.1	7416.5	7659.1	8234.2	8055	8157.6	8247.9	8260	8291.1	8358.1	8397.2
0	0	0	0	5.3202	31.897	73.89	164.7	292.28	488.79	689.64	925.68	1114.4	1368.8	1583.9	1715.7	2086.7	2160.6	2386.4	2550.4	2812.5	3095.5	3275.3	3462.8	3676.1	3930.8	3979.5	4205.8	4286.9	4539.8	4870.8	4803.4	5123.9	5118.1	5182.8	5432.9	5526.3	5822.3	5889.5	6159.7	6052.6	6250.7	6381.3	6254.5	6488.4	6558.9	6512.1	6861.4	6583.2	6713.2
20.168	5.1586	0	0	0.74027	0	0	0	2.1233	0	25.675	54.515	66.728	137.71	187.11	322.05	438.82	599.86	753.24	887.26	1112.8	1274.5	1533	1766.8	1992.2	2296.2	2200.6	2322.4	2570.5	3077.4	3137.9	3691.2	3834.4	3856.1	4223.3	4191.6	4229.8	4334.4	4578.2	4841.5	5069.7	5282.4	5515.7	5884.5	5997.4	6122.1	6283.5	6425.3	6678.5	6642.7
0	0	0	0	0	13.991	21.942	35.806	52.966	68.933	119.13	134.15	142.26	192.97	262.02	312.34	429.03	385.42	466.46	562	686.66	809.54	958.81	1066.1	1203.7	1350.9	1444.5	1636	1731.2	1848.5	1978.4	2092.8	2212.6	2369.2	2563.9	2735.8	2815.1	2916.4	3153.4	3366.2	3519.2	3638.2	3799.8	3966	4115.9	4394.3	4506.7	4543.6	4608.1	4931.7
4.8225	0	0	4.483	0	1.3409	1.0991	0	0	11.244	9.5377	25.43	35.889	70.552	87.109	141.69	188.54	259.55	342.65	401.77	509.52	582.48	706.89	797.61	960.06	1015.1	1198	1353.5	1413.3	1529.4	1609.2	1707.2	1739.2	1820.8	2196.1	2282.1	2428.4	2575.7	2746.4	2905.3	3020.3	3027.6	3294.8	3550.3	3702.7	3562.9	3627.7	3924.6	3987.3	4089.2
0	0	0	41.79	66.896	149.09	93.048	0	98.292	48.391	140.02	250.48	343.54	368.02	466.84	529.69	658	804.87	1048.1	1133.1	1176.6	1311.8	1407.7	1597.2	1780.1	1771.9	1863.6	1967.3	2166.7	2091.9	2258.5	2321.8	2620.6	2609.6	3005	3088.6	3073.2	3208.4	3157.9	3545.6	3797.5	4013.4	4066.2	4287.8	4321.6	4758.3	4822.7	4809.7	5011.2	4792.7
0	0	0	9.0634	5.3061	0	5.9561	28.325	27.171	43.169	67.231	86.902	131.07	186.45	287.71	401.12	556.04	734.07	897.84	1075	1281.1	1449.1	1689.9	1857.6	2009.8	2256.8	2590.7	2837	3015.4	3293.3	3349.1	3592.4	3807.4	3932.9	4128.4	4129.6	4228.6	4204	4197.3	4476.2	4614.6	4717.4	4737.9	4730.6	4787.8	4820.5	4955.1	5014.9	4933.9	4829.8
25.625	4.986	0	0	0	0	6.823	51.49	143.83	270.18	408.59	567.6	733.93	902.78	1170.4	1341.4	1617.2	1898.1	2150.9	2168.3	2515.9	2895.6	3120.8	3421.6	3846.2	3876.7	3985	4064.6	4223.7	4452.4	4714.6	4997.2	5314	5471.7	5735.3	5725.4	6285.5	6578.3	6882.3	6967.7	7371.8	7255.3	7734.1	7495	7561.8	7455.5	8467.7	8747.7	8689.7	8748.7
0	0	0	9.4938	15.827	28.817	80.642	171.46	327.89	462.18	646.57	835.3	1063	1259.9	1519.3	1708.8	2106.7	2395.2	2583.8	2799.1	3118.8	3378.8	3827.2	4080	4227.1	4308.2	4540.8	4483.3	4658.4	5503.5	5271.8	5912.6	5848.6	6252.8	6010.9	6660.4	6629.2	6868.9	7073.1	7168.5	7532	7607.7	7158.3	7320.4	6921.5	8646.4	8601.6	8646.9	8489.6	8748
1.4009	4.6393	2.4471	7.3658	2.5685	0	0	6.9904	7.914	6.7831	18.271	12.246	18.209	26.364	44.969	53.897	85.259	104.51	118.64	128.63	174.71	202.89	252.91	534.79	565.06	673.24	729.71	805.75	959.41	1081.9	780.44	862.73	973.9	1073.2	1216	1319.6	1441.2	1561.1	1664.9	1827	2034	2117	2246.9	2427.8	2527.5	2630.2	2636.3	2799.7	2923.1	3054.1
2.5176	0	9.1778	0	1.1393	12.984	0.70562	2.7887	0	0	0	0	0	14.914	48.51	56.911	97.151	151.26	179.24	191.73	258.07	311.21	313.49	366.21	399.17	415.74	462.32	482.34	516.42	513.27	487.24	571.41	555.81	570.95	627.18	621.35	576.16	650.51	689.54	655.17	716.85	713.75	760.92	771.54	811.01	763.61	780.58	884.9	817.2	887.85
9.0073	5.1444	5.0513	0	2.2884	0	0	5.3111	2.859	0	10.051	5.9905	0	0	11.351	47.571	58.874	81.289	122.14	141.96	169.1	184.38	230.1	305.85	377.27	520.02	650.88	757.48	907.97	1026.2	1166	1333.7	1511.7	1678.8	1868.1	2010.4	2272.4	2400.6	2777.5	2998.4	3331.2	3510.9	3826.1	4129.9	4450.2	4701.3	4894.6	5189.5	5345.8	5551.1
28.383	10.513	0	0	0	0	11.92	0	61.727	112.19	162.96	221.71	307.48	416.59	476.8	609.61	544.71	691.27	1095.4	1291.1	1102.7	1241.7	1295.4	1449	1550.5	1620.1	1610.8	1853	1981.8	2055.4	2310	2392.1	2544.4	3048.8	2743.1	3249.9	2938.2	3535.3	3497.2	3735.1	3704.2	3942.3	3892.9	3906.1	3931	3965.9	3912.9	4127.2	4089.2	4327.5
0	6.8285	0	1.1273	0	0	9.1189	21.758	55.938	94.666	122.32	161.2	213.2	255.9	300.75	385.59	457.81	501.63	584.04	637.1	708.1	818.98	903.34	998.59	1148.4	1259.5	1483	1585.6	1775.2	1842.6	2078.8	2149.4	2301.9	2405.7	2639.9	2782.2	2865.3	3123.9	3209.6	3449.3	3375.5	3397.1	3320.9	3359.2	3426.3	3396.1	3427.8	3441.5	3453	3500.9
0	0	0	2.928	2.093	7.3486	7.7165	37.719	96.363	191.64	295.21	441.43	575.79	699.71	886.3	1098.8	1245.5	1456.5	1721.7	1950.6	2094.8	2208.8	2453.4	2680.6	2825	2974.1	3255.8	3375.3	3509.4	3619.4	3883.1	3900.8	3997.8	4218.3	4205.3	4353.5	4604.5	4630.3	4887.4	4879.9	5116.5	5246.1	5328	5509.4	5587.8	5764.1	5895.5	5998.3	6103.9	6181
15.441	10.28	0	0	0	0	18.665	71.117	185.07	318.09	527.92	725.08	853.31	1126.9	1334.4	1574	1702	2007.4	2235.9	2529.5	2830.3	2607.6	2555.5	3560.3	3700.4	3903.7	4020.8	4205.2	4319.4	4521	4623.3	4704.6	4908.5	4891.5	5016.3	5254.1	5262.5	5333.9	5355.4	5442.5	5584.5	5670.5	5689.2	5759.3	5788.3	5901.9	5794.1	6006.7	5950.1	5996.3
0	0	0	0	10.658	12.504	31.636	65.076	138.36	246.18	375.78	508.2	670.81	830.67	956.95	1140.9	1329	1513.5	1746	1866.7	2071.8	2218.6	2378.8	2568.8	2705.6	2886.3	3097.6	3242.1	3412.9	3524	3728	3782.3	3940.5	4001.8	4155.1	4308.6	4422.7	4612	4640.1	4773	4877.9	4882.4	4971.4	5041.2	5181.1	5142.2	5216.5	5187	5171.6	5236.4
21.749	16.367	0	0	0	0	8.6304	47.684	132.39	251	387.8	536.21	725.2	950.22	1137.4	1183.7	1330.8	1536.1	1682.3	2049.8	2075.4	2207.4	2384.5	2532.8	2801.9	2947.6	2953.1	3127.3	3329.4	3462.5	3601.9	3550.8	3715.1	3776.1	3781.5	3927.5	4088.5	4135.2	4255.1	4334.7	4322	4410.7	4515	4680.9	4723	4887.7	4926.8	5015.7	5164.3	5295.8
24.695	15.759	8.8763	0	0	0	0	30.012	54.463	141.26	222.4	331.23	419.63	540.53	611.82	798.3	946.57	1053.3	1136	1272.8	1362.2	1486.5	1557	1706.8	1820	1960.2	2119	2439	2555.3	2592.3	2684.2	2753.6	2859.6	2812	2948	3038.4	3206.1	3148.3	3130.4	3332.2	3295	3390.6	3237	3331.4	3402.1	3326.4	3200	3248.7	3318.3	3177.7
0	0.45444	0	15.677	0	4.0781	26.779	22.176	64.168	100.5	150.01	192.35	211.33	258.51	318.4	365.39	467.26	594.99	711.38	859.14	966.07	1082.5	1210.5	1412.7	1504.2	1636.9	1876.7	2033.8	2451.5	2681.2	2932.1	3220.7	3486.3	3932	4226.6	4307.9	4488.3	4683.8	4828.1	5120.5	5464.4	5845.7	6113.6	6344	6629.1	6771.9	6623.2	6828.3	6764	7064
0	0	0	0	9.2731	0	23.6	55.118	128.02	152.58	163.74	354.67	384.4	467.97	529.9	745.56	748.63	865.92	1022.6	1064.5	1202.3	1239.1	1422	1541.3	1553.7	1738.5	1862.4	1949.2	2058.5	2195.9	2239.5	2337.9	2460.5	3216	2682.2	2784.8	2884.8	3014.5	3775.1	3748	3589.8	3989.5	3851.8	4000.1	3993.2	4017.1	4227.5	4110.6	4064.8	4286.4
8.9894	2.7697	0	0	0	0	10.897	50.923	130.01	228.95	370.43	513.05	663.73	919.58	1078.2	1380.8	1537.9	1776.2	2086.6	2373.8	2582.8	2840.8	3056.2	3280.6	3468.5	3710.3	3844.5	4026	4172.5	4392	4543	4615.1	4797.4	5005.1	5098.8	5241.7	5270.7	5576.4	5538.5	5760.8	5850.8	5940.7	6007.4	6038.4	6179.7	6168	6317.8	6337.3	6394.6	6475.8
0	0	0	0	15.349	3.0839	4.8422	26.479	59.336	118.05	183.85	279.77	344.14	416.46	522.72	648.65	756.33	908.37	1058	1166.1	1245.7	1382	1491.3	1624.6	1663.7	1741.7	1838.7	1884.3	1943.9	2074.1	2097.9	2164.9	2152.5	2283.9	2396.7	2423.3	2493.3	2539.1	2672.8	2700.4	2867.6	2849.5	3015.1	3153.7	3148.3	2971.3	3063.9	3109.9	3102.2	3209.8
0	0	0	0	4.9865	57.378	122.94	191.92	282.29	317.81	252.38	71.109	96.159	145.08	132.14	93.041	178.04	199.48	272.06	293.71	302.91	379.87	428.96	572.88	780.32	848.61	903.54	961.29	1030.2	1125.8	1160.8	846.28	883.09	936.38	1122.4	1169.4	1305.4	1396.5	1490.5	1447.6	1535.4	1482.6	1473.2	1553.1	1570.8	1748	1773.2	1761.4	1741	1746.9
0.3163	0	2.8392	8.9147	0	0	0	14.209	32.158	80.349	122.3	152.3	211.13	290	371.82	433.92	508.69	617.02	635.79	696.55	846.84	940.18	1018.6	1113	1199.8	1166.3	1238.4	1465.7	1566.3	1621.2	1696.5	1769.7	1707.3	1750	1957.8	2026.1	2142.8	2184.6	2324.3	2412.6	2570.5	3189.3	3377.5	2918.3	2958.7	3086	3089.4	3081	3171.9	3251.5
0	0	0	8.1011	3.743	14.437	29.124	63.463	115.21	205.93	306.72	398.49	495.46	643.6	773.81	859.97	978.25	1156	1260.4	1329.7	1467.1	1647.8	1761.4	1850.4	1920.7	2004.4	2148.1	2350.3	2384.9	2516.5	2633.8	2827.6	2727.3	2883.9	3024.9	3061.1	3169.5	3326.3	3408.9	3507.2	3550.4	3656.2	3741.3	3796.3	3872.7	3929.3	4069.6	4103.5	4192.3	4170.3
17.71	8.6558	0	0	10.849	0	0	0	4.5749	4.6704	29.618	56.771	85.502	140.12	205.07	297.39	391.71	529.43	713.93	865.76	961.85	1092.9	1220.9	1500.2	1693.4	1870.7	1994.2	2137.2	2340.2	2483.6	2708.4	3076.9	3315.5	3566.4	3727.8	4000.8	4433.3	4620.9	4958.8	5265.9	5628.6	4751.6	6480.4	6519.1	7017.3	7235.7	7557.7	7879.2	7742.2	6616.8
15.467	9.0747	0	0	0	0	2.5016	54.15	102.08	175.23	282.47	342.65	461.29	559.09	681.14	875.27	947.88	1180.6	1282.9	1436.3	1528.8	1695.5	1785.8	1957.2	2086.3	2191.9	2342.5	2459	2569.3	2759.2	2889.5	2993.4	2989	3012.6	3116.4	3295.3	3297.6	3414	3412.7	3534.5	3588.2	3637.7	3691.9	3678.2	3746.6	3609.7	3723.1	3715.4	3725.2	3780.2
0	0	0	0	5.319	10.552	24.056	65.773	145.34	232.11	364.48	548.38	672.9	912.45	1071.1	1411	1627.7	1987.2	2322.9	2694.9	2986.7	2968.8	3566.7	3897.8	4012.8	4555.7	4680.3	5071.3	5412.4	5421.1	5853.9	5849.2	5972.7	6139.2	6858.2	6893.2	6987.7	7033.9	7409.5	7319.4	7460.1	7822.9	7836.9	7864.2	7908.9	7705.1	8073.7	7830.3	7793	8104.2
19.126	4.0181	0	3.0781	0	0	0	0.53144	36.661	36.825	78.308	101.39	141.4	192.69	241.38	277.44	374.23	474.96	559.71	658.39	786.49	940.8	1060.5	1225	1354.6	1518.4	1612.8	1796.4	1962.7	2061.8	2242.6	2388	2403.6	2596.1	2659.4	2833.1	2838.5	2921.6	3084.8	3079.7	3228.8	3298.6	3321.3	3421.3	3427.6	3528.6	3490	3581.1	3591.8	3617
4.3959	3.4145	1.9549	0	0	2.0996	0	0.48733	14.865	10.843	0	2.2248	3.1224	17.418	34.262	73.986	137.35	210.89	276.17	397.67	480.29	589.38	708.82	872.18	1045.2	964.19	1069.2	1516.8	1702.5	1955.5	2181.1	2359.7	2547.5	2906.8	3140.8	3244.7	3716.4	3903.8	4218.7	4626.7	5076.7	5593.8	5857.6	6237.5	6768.4	6877.4	7326.5	7665	8133.1	8129.6
0	0	0	32.005	58.23	75	93.931	127.59	358.05	573.99	853.39	1007.4	1152.7	1350.4	1639.5	1939.7	2149.7	2374.4	2664.6	2769.9	3000.2	3298.6	3594.4	3497.9	3854.4	4148.6	4380.7	4451.8	4804.2	4997.4	4903.3	5311.9	5461	5529.6	5770.3	5747.3	5875.8	5925	6192	6108.6	6335.9	6264.5	6608.8	6424.9	6487.3	6452.9	6563.6	6483	6384.1	6657.6
24.373	11.719	4.6141	0	0	0	0	0	0	41.098	96.333	159.41	221.29	277.59	412.85	496.71	644.51	818.41	889.67	1060.6	1230.5	1444.1	1584.3	1806.4	2022.7	2215.8	2545.8	2735.5	3054.3	3127.8	3341.9	3919.8	4027	4882.7	5011.1	5217.4	5651.5	6051.6	6048	6422.1	6634.7	6918.4	7462.2	7225.6	7682.5	7646.9	7885.1	7959.3	8377.5	8464.4
3.7945	6.1994	0	3.3497	7.5955	0	0	0.18372	0	6.3957	14.852	12.377	14.307	7.5823	43.506	95.157	207.45	322.32	468.23	624.02	801.78	1012.4	1197.3	1366.6	1577.3	1778.3	1943	2106.9	2172.6	2394.3	2505.8	2643.9	2722.3	2741.6	3029.2	3550.2	3617.5	3836.3	3829.5	3963.2	3983.9	4094.5	4041.2	4134.8	4216.1	4049.1	4217.8	4195.8	4218.8	4250.7
0	0	0	0	25.296	37.842	83.682	132.13	168.53	268.77	342.68	435.2	594.98	681.98	848.94	1049.4	1257.4	1527.9	1692.6	1908.8	2071.2	2268.1	2560.3	2773	3013.3	3259	3423	3700.8	3898.3	4130.8	4312.3	4548.8	4815.8	4940.7	5257.6	5406.1	5659.4	4943.9	6568.4	6705.6	6660.5	6784	6970.9	7291.9	7426.7	7529.4	7953.3	8053.8	8301.2	8356
0	2.3963	0	0	5.1632	0	22.22	44.478	95.575	155.62	226.29	316.09	392.17	402.97	538.86	657.3	786.31	900.95	1000.2	1210.6	1339.6	1518	1696.2	1833.1	1965.3	2161.8	2282.3	2433.5	2615.7	2764.3	2922	3119.4	3272.8	3410.6	3570.9	3847.6	4081.8	4298.9	4513.2	4749.1	4763.5	5007.1	5175	5351.7	5647.2	5845.6	6046.7	6008	6220.1	6255.5
0	0	0.97956	0	0	20.579	38.759	12.608	26.671	46.221	38.853	39.014	31.555	99.172	100.22	160.98	206.63	244.03	302.4	389.73	461.1	523.91	613.71	704.01	820.97	873.02	1008.1	1093.9	1268.4	1402.4	1612.9	1824.7	1983	2018.4	2213.9	2412.9	2496.4	2721.3	2889.2	3064.5	3319	3729.5	3937.7	4110.3	4108.5	4319.3	4525.7	4646.4	4681.7	4785.7
10.915	0	0	0	2.953	0	0	3.7422	24.368	61.057	92.617	123.29	171.86	223.09	315.67	461.84	633.07	826.11	975.28	1158.6	1366	1554.9	1753.2	1984.4	2196.7	2405.3	2641.9	2840.7	3076.4	3315.5	3569	3759.8	3879.9	4045.4	4170.2	4460.8	4664.4	4970.1	5166.5	5440.5	5750.8	5850.4	6212.1	6455.2	6674.9	7034.3	7056.5	7332.2	7223.5	7636.4
0	27.157	5.9349	13.353	2.5233	0	0	8.0616	40.173	103.39	161.1	208.06	289.35	395.56	476.29	577.23	712.55	836.54	1002.4	1116.9	1262.3	1392.9	1514.5	1664	1730.7	1996.4	2133.4	2226.8	2437.3	2699.3	2736.3	2889.5	3122.5	3163	3433.7	3508.6	3748	3981.2	4161.4	4395.9	4793.7	4897.3	5262.1	5440.3	5631.4	5886.2	5910.3	6254.9	6410.8	6700.3
15.591	25.41	4.0897	0	0	0	0	20.151	66.25	126.59	218.15	278.81	357.82	471.78	533.04	595.23	825.44	970.02	1190.8	1285.7	1596.7	1576.7	1891.2	2167.2	2269.8	2688.8	2828.5	2943.5	3011.4	3133.9	3213.5	3561	3671.5	4000	3860.5	4005.3	4145.4	4230.4	4353.7	4554.6	4578.6	4648.1	4803.7	4845.6	4840.8	5026.6	5111.3	5222.2	5096.4	5094.4
11.991	8.5323	2.8343	0	2.4896	0	0	3.0472	26.829	75.309	107.47	134.89	200.52	261.11	351.65	456.92	595.47	771.55	991.18	1086.7	1309.4	1521.8	1782.3	1969.4	2111.4	2324.6	2540.5	2597.3	2778.9	2864.9	3195	3377	3606.6	3719	3749.8	3993.5	4173.6	4318.9	4470.1	4682.3	4919.3	5150.3	5201.9	5440.6	5605.7	5727.8	5771.7	6050.3	6434.5	6547.8
0	0	0.14393	2.2929	11.846	1.7172	0	13.605	54.27	87.916	138.84	195.3	251.38	318.71	378.94	519.05	653.65	717.92	797.24	894.39	925.59	996.66	1041.4	1198.3	1346.6	1363	1364.1	1286.2	1383.5	1437.6	1469.3	1560.6	1605.7	1641.4	1753	1867.7	1913.6	2047.3	2200	2198.3	2285.1	2324.7	2378.6	2469.6	2554	2721.3	2703.2	2827.2	2882.7	3012
0	0	0	29.208	42.383	4.0172	32.694	97.923	212.97	341.55	652.51	824.13	1066.7	993.34	1183.8	1480	2243.1	1904.3	2902.2	3099.2	2715	3052.4	3329.8	3609.9	4594.7	5442.6	5609.5	4756.2	5229.3	5370.5	5619	5648.5	7200.3	5948.5	6174.1	6257.7	6483.4	6753.5	7032.8	7437.9	7495.2	7597	7787.2	7913.2	8067.2	8173.3	8306.1	8475.3	8378.1	8604.3
8.3109	7.5586	2.7783	0	0	0	7.8089	61.804	122.84	223.63	352.65	492.68	679.55	827.9	1020.3	1309.9	1526.8	1769.4	2038.4	2251.3	2451.8	2703.1	2846.6	3110.2	3256.4	3439.9	3709.3	3822.5	3936.6	4041.3	4190.4	4319.4	4414.9	4522.6	4565.6	4686.1	4859.2	4796.8	4787.9	5006.3	5007.3	5098.1	5126.1	5092.3	5147.3	5129.4	5248.8	5205.9	5237.7	5222.2
9.2061	5.5504	0	0	0	0	7.2635	19.053	54.853	83.744	139.59	210.31	245.14	312.9	370.36	443.32	516.36	607.59	701.31	778.37	754.9	819.17	885.6	932.87	1015.5	1050.7	1101	1091.1	1116.5	1192.2	1228.7	1300.7	1370.2	1434.9	1480	1664.2	1704.1	1852.2	1943	2020	2066.9	2148.8	2235.5	2317.8	2332.3	2448	2449.5	2548.9	2514.8	2562.2
14.036	9.1677	0	0	0	0	2.4149	24.568	60.208	135.77	229.28	380.22	474.05	573.06	612.83	702.59	852.82	1053.8	1126.6	1395.5	1397.7	1485.6	1637.4	1877.3	1956.3	2124.2	2262.9	2325.3	2481.7	3254.5	2883.5	3613.6	3952.1	3582.9	4088	3755.3	3942.4	4027.4	3917.2	4031	4142.6	4239.3	4391.2	4389.5	4262.2	4696	4691.3	4789	4869.2	4872.7
0	0	0	1.7152	2.3383	8.6407	29.671	26.991	72.846	97.507	165.64	194.27	235.22	289.95	337	390.11	498.43	621.6	731.63	864.45	898.67	1014.2	1095	1324.9	1566.7	1669.4	1688.2	1803.2	1809.9	2070.8	2173.6	2312.4	2410.2	2454.5	2661.6	2779.9	2650.5	2718.2	2839.7	2790.5	2844.5	2866.7	2649.5	2688.4	2665.7	2795.4	2861.4	2837.1	2780.9	2811.4
9.7088	1.6436	0	0	0	0	0.66956	6.6438	43.757	63.09	104.09	126.48	172.97	196.77	250.9	291.04	330.86	308.49	363.25	387.39	433	474.99	521.8	578.09	659.04	736.63	796.13	882.69	1005.2	1097.9	1202.8	1307	1405.2	1523.5	1693.3	1821.1	1922.2	2041.9	2221.8	2299.1	2510.2	2546.5	2583.3	2648.3	2823.6	2899.4	2968	3068.8	3106.2	3229.3
1.7979	0	0	0	0	6.5513	29.088	62.227	110.26	193.75	286.44	357.48	461.96	578.65	689.27	788.92	906.75	1067.7	1204.9	1211.3	1350.6	1393	1432.1	1581.6	1737	1826.5	1927.1	1935.2	2057.7	2027.4	2508	2658.9	2814.8	3040.5	3168.2	3176.9	3171.1	3396	3642.2	3502.6	3856.6	3742.4	3902.8	4067	4312	4285.6	4278.4	4716.3	4338.8	4748.4
20.012	5.0623	0	0	0	0	7.69	43.64	113.59	199.31	345.55	502.14	645.75	879.18	1108.7	1443.6	1610	2000.5	2140.3	2572.9	2773.1	2778.2	2832.9	3156.3	3458.7	3610.5	3758.9	4181.2	4445.4	5213.7	5291.8	5406.6	5512.1	5492.9	6076.5	6176.5	6177.2	6307.4	6387.1	6531.4	6627.2	6754.6	6696.3	6904	6952.1	7036.8	7029.4	7047.1	7195.6	7215.6
0	0	0	0	17.749	14.786	16.6	34.315	35.425	64.395	83.564	121.17	141.71	173.13	173.88	186.88	177.63	197.18	218.41	204.47	204.34	224.8	245.42	228.06	255.2	230.31	211.01	184.21	205.71	243.5	260	241.77	212.03	218.15	235.3	233.24	250.32	262.41	324.37	366.09	463.65	475.21	566.25	623.95	740.56	770.38	839.66	894.79	881.74	981.88
26.046	0	0	0	0	16.443	0	24.323	31.492	43.28	60.387	51.792	59.39	47.399	63.538	141.53	227.28	331.57	513.44	609.51	767.96	889.99	1083.7	1367.1	2294.6	1472.1	1629.2	1736.9	1976.9	2244.5	2608.7	3268.9	3504.1	3663.7	4118.7	4285.9	4675.1	5009.6	5254	5535	5882.5	6112.3	6283.2	6605.4	6743.4	7104	7200.3	7447.4	7600.5	7734.8
15.273	11.478	0	0	0	0	5.5481	38.9	69.652	104.36	153.23	200.51	257.16	364.3	441.1	546.48	703.47	706.35	763.55	940.3	1206.6	1360.7	1510.3	1607.3	1858.7	2106.1	2295.8	2195.6	2389.1	2685.2	2840	2825.6	3390.4	3543.2	3478.1	3711.1	3958.4	4057.8	4246.7	4444.5	4668.3	4813.7	5303.2	5466.9	5719.9	5789.2	5942.9	5986.2	6001.1	6110.3
31.193	0	0	0	0	6.9965	15.236	72.057	104.81	183.73	327.21	447.25	670.65	856.96	1119.9	1423.7	1718	1890.9	2057.4	2149.5	2317.4	2572.2	2815.5	2751.2	3085.1	3351.8	3418.9	3518.8	3681.3	3713.4	3704	3752.2	4164.1	4287.9	4280.3	4200.7	4632.4	4755.3	4993.1	5191.8	5252.4	5373.2	5555.3	5708.2	6016.3	6219.7	6471.5	6495.5	6558.5	6982
0	6.3552	6.1953	0	7.1268	0	4.5012	5.856	20.538	34.864	33.994	82.025	120.48	162.97	205.66	245.42	308.88	442.61	523.17	622.57	742.07	827.89	989.01	1064.8	1203.7	1302.9	1400.7	1541.3	1648.6	1800.5	1930.4	1990.3	2033.7	2034	2257.2	2304.9	2303	2567.1	2705.8	2772.2	2859.8	3085.3	3090.2	3175	3170.3	3324.5	3376.1	3499.2	3542.2	3577.7
7.4162	3.3779	0	0.10961	5.0771	2.8293	0	0	0	0	0	0	0	0	0	0	0	2.3015	35.825	73.93	143.66	214.51	288.15	327.64	432.78	476.65	535.27	650.82	698.67	759.31	845.56	859.23	913.49	926.22	895.53	1001.9	1075.4	1033.2	1058.5	1133	1210.1	1203.7	1240.5	1344	1414	1507.6	1537.1	1641	1684.5	1739.4
21.062	12.388	0.26669	0	0	0	0	0	0	0	0	0	0	0	0	3.0124	28.162	69.027	87.604	125.75	167.42	198.38	242.87	281.89	333.18	417.14	453.52	523.56	560.81	677.9	756.75	857.41	922.85	777	815.99	907.68	934.83	990.51	968.29	1005.7	1005.2	1032.6	1068	1114.4	1132.9	1113.5	1143.9	1122.9	1166.9	1137.1
0	0	0.69398	0	0.45511	6.7287	11.633	35.244	73.084	102.34	160.34	202.51	273.19	376.31	474.73	568.67	672.86	778.81	825.79	924.47	998.6	1021.7	1160.6	1265.2	1338.6	1363.6	1411.4	1467.6	1550.5	1593.7	1563.6	1623.5	1660.6	1665.6	1739.1	1787.9	1783	1876.1	1936.1	1959.3	1983.1	1988.6	2033.3	2061	2066.4	2096.1	2020.8	2055.4	2035.7	2049
0	0	0	5.2969	0	7.3452	20.446	71.192	135.07	217.87	343.73	465.87	599.57	752.56	919.41	1100.8	1281	1554.9	1812.2	2023.5	2219.8	2452.3	2670.1	2695.6	3008	3023.9	3337.4	3409.9	3648.6	3703.4	3806.9	3767.2	3892.7	3816.8	3940.5	4005.6	4215.7	4185.4	4369.7	4342.1	4444.9	4592.9	4641.6	4609.4	4697.1	4811.6	4892	4926.7	4982.4	5059.4
6.7183	0	0	0	0.58784	0	7.1004	17.348	58.093	98.36	159.32	238.16	255.28	320.64	408.09	448.6	536.77	558.99	716.95	737.43	682.78	728.53	818.73	890.33	962.07	1081.4	1117.6	1181.7	1233.6	1278.1	1322.5	1407	1527.7	1505.7	1604.5	1677.7	1711.7	1770.8	1843.2	1903.9	2006.2	2121.3	2212	2256.9	2336.9	2452.1	2568.9	2647.8	2672.4	2874.9
40.576	23.383	18.035	0	0	0	0	0	12.842	47.845	82.6	117.26	141.89	198.29	261.97	307.93	376.63	457.24	519.08	600.98	674.92	739.97	821.86	877.4	947.62	1000.9	1031.7	1123.8	1153	1241.4	1310.8	1352.1	1366.5	1389	1488.2	1528.4	1580.3	1653.2	1674	1770.9	1818.4	1862.2	1913.5	1992.4	2100.6	2092.4	2152.8	2146.2	2222.2	2236.1
24.835	12.591	0	0	0	0	11.327	45.457	120.16	232.09	347.21	476.4	619.76	738.04	962.34	1160.3	1306.9	1573.3	1728.6	1886.9	2027.6	2211.6	2378	2529.1	2685.4	2843.8	2986.2	3300.5	3487.6	3658.1	3712.8	3914.6	3949	4108.7	4101.8	4143.4	4242	3987.5	4334.7	4364.8	4458.2	4496.9	4460.7	4485.8	4644.6	4628.9	4710.6	4803.1	4739.8	4803.5
24.881	0	0	0	0	0	21.679	34.111	66.341	88.241	106.48	107.75	94.67	144.2	172.14	222.86	266.43	376.24	448.35	568.15	697.72	862.78	1051.9	1238.4	1448.3	1567.9	1925.8	1952.9	2175.9	2369.8	2494.5	2743.5	2926.3	2960	3306.2	3554	3852.7	4151.4	4330.3	4461.8	4687.5	4957.9	5043.4	5309	5444.7	5272.2	5588.5	5908.4	6083.3	6382.8
0	14.172	4.5425	4.9007	0	0	12.728	0	23.222	10.82	16.061	25.675	18.212	37.374	62.413	125.93	214.72	290.78	459.25	575.77	727.57	892.42	987.03	1153.9	1293.1	1495	1652.1	1723.3	1901.3	2039.6	2282.8	2504.9	2682.8	3237.4	3011.5	3139.5	3324.3	3645.4	3896.3	4157.5	4543.3	4797.7	4714.9	5100.3	5206	5334.4	5260.6	5266.6	5492.2	5536.8
0	0	0	3.1394	6.9411	5.081	41.9	85.788	192.04	280.71	427.18	596.04	726.55	1000	1228.1	1483.8	1885.7	2305.4	2726.5	3019.6	3445.4	3864	4108.8	4615.4	4770.5	5202.5	5477.3	5831.6	6120.7	6275.8	6675.7	6818.2	7099.8	7164.9	7415.6	7502	7657.7	7834.9	7532.3	8049.5	8332.6	8521	8508.2	8474.8	8607.2	8754.6	8867.3	8813.9	8833.1	8850.8
14.494	4.2294	0	0	4.7679	0	0	0	0	0	0	0	0	0	3.9554	44.23	93.667	150.93	206.07	312.6	432.54	531.24	667.67	849.89	1070.7	1294.3	1485.8	1782.4	2124.4	2643.5	3083	3585.4	3831.2	4070.2	4372.8	4801.3	5115.8	5529.2	5983.5	6462.6	6769.9	7193	7453.5	8000.6	8198.8	8774.9	8774.7	9127.9	8150.1	8385.2
2.2959	0.6347	3.5348	4.6661	0	0	1.0767	33.645	102.26	185.35	312.67	474.81	503.56	650.87	744.14	842.44	982.67	1096.4	1195.9	1232.5	1295.9	1374.7	1441.2	1525	1573.1	1653.5	1907.7	1765	1831.9	1906.1	1949	1936	2515.4	2455.8	2202.4	2301.8	2292.6	2308.2	2469.3	2422.6	2510.5	2601.2	2684.5	3559.7	3648.1	3031.5	3910.3	3954.6	3732	3942.1
0.57479	0	0.41472	3.9093	0	2.1118	8.0033	4.1806	8.6279	2.0209	0	0	45.586	79.072	139	243.69	339.89	460.16	557.41	799.44	961.74	1173.6	1360.7	1552.4	1746.3	1921.4	1964.3	2253.7	2378.9	2455.2	2660.4	2910.9	3088.9	3261	3580.5	3654	3918.3	4343.5	4395.4	4646.2	4789.9	4920.2	5040.1	5349.3	5571.1	5763.8	5962.3	6085	6143.7	6222.9
0	4.2221	0	0	2.6308	16.249	6.9505	26.9	46.558	109.2	176.75	237.3	308.57	418.92	468.16	494.76	558.28	661.74	760.91	873.51	987.55	1095.7	1227.7	1524.3	1610.5	1739.3	1814.2	1788.7	1875	2019.6	2085.4	2209.9	2329.3	2434.8	2544.3	2609.6	2605.7	2699.3	2728.4	2865.1	2898.4	2971.7	2987.5	3176.5	3135.3	3281.9	3270.3	3291.2	3365.1	3432.3
16.895	0	0	0	6.7856	0	4.4898	35.061	83.275	167.75	293.16	372.39	512.16	614.22	767.33	894.98	1078.1	1214.5	1325	1459.7	1554.8	1673	1680.9	1737.7	1780.9	1957	2159.6	2132	2222.9	2286.3	2272.8	2468.1	2560.5	2719	2617	2571.2	2786.6	2717.7	2679	2737.7	2719.5	2881.3	2940.3	2846.6	2925.2	2851.7	2852.3	2818.2	3135.7	2920.8
0	0	0	0	2.3134	14.042	8.4829	24.316	37.464	89.52	143.37	173.28	216.24	275.73	297.63	406.39	478.11	538.28	555.91	642.57	700.66	739.81	824.51	871.12	917.88	953.92	1080.3	1085.4	1143.1	1220.3	1268.2	1343.7	1450.6	1488.2	1565	1679.3	1712.1	1810.3	1870.7	2013.4	2086.9	2116.8	2158.4	2211.2	2251.1	2319.5	2321.2	2376.1	2395.6	2418.1
15.839	0.31701	0	0	3.4541	0	1.9971	20.238	64.157	145.18	216.72	293.97	387.4	528.72	708.25	937.89	1185.8	1436.8	1740	2069.7	2309.4	2586.6	2927.6	3182.5	3534.9	3761.8	3790.2	4195.7	4404.2	4750.7	4667.4	4886.6	5210.8	5333.3	5397.1	5516	5968	6018.7	6125.4	6485.9	6372.3	6471	6597.5	6808.9	7038.7	7251.4	7644.5	7732.5	7715.9	7875
2.848	2.5611	0	0	0	2.5643	3.2641	24.466	68.48	137.21	222.67	301.18	448.54	548.43	710.23	811.73	926.7	1030.8	1138	1219.2	1355.3	1430	1595.3	1686.4	1756.1	1818	1793.3	2023.6	2111	2212.2	2205.7	2361.1	2257.5	2260.5	2436.5	2578.1	2535.3	2503.2	2589.6	2607.4	2621.6	2610.2	2636.6	2701	2673.8	2729	2691.9	2722.6	2769.2	2806.9
11.462	8.2358	0	0	0	0	0	58.266	99.682	147.11	224.06	274.25	359.43	407.21	618.99	771.67	952.5	1124	1235.6	1382.2	1573.7	1712.9	1837.1	2053.9	2202.9	2338.9	2369.7	2530.9	2730.5	2871.3	3033.7	3336.3	3548.5	3743	4015.2	4169.1	4418.4	4660.1	4993.8	5178.6	5485.4	5734.6	6124.4	6345.1	5996.2	6747.8	7241.1	7350.5	7688.2	7965.9
24.547	6.8178	7.4886	0	0	0	0	1.439	35.142	98.447	151.22	241.2	312.09	437.19	599.7	774.19	968.91	1193.6	1789.6	2165.3	2076.3	2347.6	2718.1	2929	3288.7	3470.4	3557	3891.3	4136.3	4276.5	4570.7	4933.5	5069.2	5137	5505.5	5611.3	6054.4	6277.1	6509.9	6740.2	6913.4	7158	7434.6	7665.2	8026.8	8116.9	8401.6	8741.6	8847.9	7896.9
0	0	0	0	0	81.783	186.09	356.38	528.8	752.54	1007.3	1304.9	1586	1944.8	2226.3	2576.3	2785.1	3118.2	3406.2	3726.5	3955.7	4210.7	4444.7	4717.7	4965.2	5097.3	5278.2	5417.9	5639.2	5766.3	5985.5	6131.6	6225.5	6349.6	6522.9	6623	6695.1	6931.2	6929.7	7106.8	7251	7228	7423.5	7454.2	7448.6	7428.6	7634.4	7618.7	7630.8	7659.4
6.3856	6.5142	0	4.3347	0.83434	0	0	45.131	100.59	215.26	351.23	512.12	653.53	798.38	1041	1203.4	1451.1	1673.2	1922.1	2139.1	2189.8	2490.9	2810.2	2834.2	3121.6	3347.4	3537.5	3683.8	3889.3	4163.3	4011.2	4368.1	4582.3	4741.1	4820.8	4931	5061.6	5059.2	5146.1	5298.6	5372.5	5264.7	5120	5025.7	5480.5	5465.9	5170.9	5203.9	5146.6	5355.6
0	0	0	0	0	13.213	34.779	37.815	79.822	131.69	175.27	213.3	261.86	312.7	367.41	456.66	526.6	607.01	688.35	774.22	840.94	946.47	1002.7	1131.4	1192.9	1347.2	1451.3	1615.3	1597.3	1711	1808.1	2045.9	2124	2203.9	2259.3	2440.3	2462.5	2508.5	2590.2	2798.1	2728.6	2766.5	2839.1	2931.8	2984.4	3023.7	3068.6	3118.2	3105.2	3191.6
16.514	34.999	0	4.3161	0	4.7787	0	0	10.215	18.048	78.476	117.34	165.64	143.91	215.25	252.67	313.43	422.06	479.47	576.02	693.96	834	1006.7	1106.2	1424	1511.8	1439.9	1667.5	1904.6	2203.9	2476	2576.1	2810.4	3034.3	3063.3	3296.3	3564.1	3808.1	3962.6	4108.1	4305.3	4367.5	4530.8	4791.3	4749.7	4903	4970.9	5013.9	5289.3	5227
13.332	2.3941	2.1569	7.8071	0.74363	0	0	0	0	0	0	2.6775	21.509	24.316	57.057	83.312	111.09	216.46	336.85	382.3	503.4	633.1	662.95	868.07	974.91	1099.8	1236.3	1332.4	1450.2	1531	1655.2	1877.6	2196.9	2302.9	2452.3	2600.4	2814.7	3093.4	3349.7	3838.9	4235.6	4446.3	4891.8	5404.8	5445	5874.2	6135.7	6168.8	6282.8	6637.1
7.7339	2.1696	0	0	0	0	6.6747	35.98	98.946	222.6	352.78	645.23	650.83	886.78	1076.7	1248.4	1462.3	1712.5	1814.1	2106.2	2339.9	2521.6	2737.8	2933.6	3136.6	3207.1	3499.8	3576.8	3731.9	3872.2	4068.8	4196.5	4311.8	4380.5	4673	4803.3	4919.6	5093	5122.9	5265.3	5335.3	5440.4	5791	5584.8	5513	5807.1	5993.1	6119.3	6089.1	6217.8
15.496	10.602	2.4268	0	1.6684	0	0	24.049	87.696	186.44	245	348.42	471.44	633.38	785.51	927.51	1088.6	1282.5	1440.2	1673.7	1874.8	2020.5	2225.8	2483	2630.3	2820.3	2928.2	3049.5	3203.3	3370.8	3516.2	3649.9	3863.7	3966.1	4182.5	4331.1	4500.6	4640.7	4778.4	4916	4878.5	5102.4	5200.2	5242.9	5453.6	5432.7	5578	5633.7	5616.8	5648.4
23.748	12.248	0	0	0	0	0	12.668	63.529	107.01	173.81	261.19	329.37	422.21	499.86	598.99	662.49	775.14	841.9	957.3	1055.7	1103.3	1195.5	1371.7	1609	1712.2	1719.6	1826.5	1911.5	2107.3	2128.8	1874.6	2029.6	2071.3	2283.6	2303.5	2548.4	2601.5	2737.9	2704.5	2713.9	2732.1	2725.6	2753.3	2779.3	2881.1	2916.7	3003.5	3024	3055.9
0	3.5225	0	2.2018	0	0	6.7561	39.895	109.5	167.01	308.43	403.72	466.36	696.41	710.38	859.32	1045.5	1279.8	1441.5	1721.2	1693	1793.6	1967.2	2153.6	2212.2	2723.6	3034.6	3197.7	2739.7	2905.5	2943.2	3208.2	3332.1	4087.1	3520.4	3694.6	3702.6	3861.8	4005.8	4088	4190.2	4232.2	4314.4	4372.6	4538.3	4497.9	4611.2	4667.9	4650.2	5106
2.7057	0	0	0	0	0	19.197	72.992	160.33	261.08	418.62	562.44	695.02	934.68	1066.8	1316.6	1551.8	1765.8	1971.8	2082.2	2280.2	2561.7	2618.4	2876.2	2910.6	3066.4	3263.5	3377.5	3695.2	3907.8	3945.8	4192.5	4242.8	4267.7	4412.3	4402.5	4541.8	4619.4	4698.4	4855.3	5069.4	5009.5	5010.9	5065.1	5054.1	5095.4	5082.4	5237	5249	5374.1
0	3.8305	0	0	1.039	7.4851	0	8.4656	37.082	102.85	161.72	230.9	398.91	469.51	641.55	859.35	1074.1	1574.2	1569.4	1698.2	1977.6	2258.5	2402.7	2692.2	3024	3134	3324.4	3441.1	3901.1	4221.2	4148.3	4465.3	4281.1	4425.1	4968.4	5054.7	5083.4	5521.2	5609.6	5785	5981.4	6228.9	6135.5	6190.9	6445.5	6634.2	6852.3	6891.3	6817.3	6997.9
4.5473	0	5.6026	0	0	0	31.119	35.079	84.983	173.93	247.23	348.83	495.75	583.38	736.06	834.21	957.02	1131	1270.4	1409.1	1522.5	1585.7	1782.1	1954.2	2122.9	2148.9	2340.1	2429	2526.3	2602.3	2747.1	2940	2838.5	3171.2	2961.6	3309.1	3340.6	3640.4	3628.2	3809.1	3887.5	3996.7	4126.4	4204.6	4359.7	4516.7	4823.2	5019.1	4681.8	4767.7
0	27.991	0	0	52.338	12.068	0	1.8163	0	0	0	0	0	12.844	27.83	127.06	255.68	412.21	612.48	749.26	950.43	1116.4	1291.9	1498.3	1697.7	1843.1	2016	2138.6	2351.8	2633.9	2817.9	3074.5	3165.8	3360.6	3171.1	3541.4	3657.4	3899.2	4119	4246.3	4442.2	4607.6	4918.3	5193.5	5241.4	5135.4	5355	5411.4	5455.6	5440.6
20.805	8.9245	6.6648	0	0	0	0	0	0	0	0	0	0	0	0	0	0	0	0	0	0	0	0	8.8385	76.162	152.48	274.14	381.41	494.3	678.24	817.16	931.18	1111.5	1176.2	1354.5	1478.9	1674.4	1946.7	2058.8	2325.9	2678	2882.4	3132.6	3278.6	3460.5	3623	3874.4	4018	4018.7	4043.2
0	0	0	0	0	0.23773	23.211	24.727	42.99	69.847	109.4	144.32	185.63	242.57	352.17	449.05	588.36	690.16	870.41	1031.7	1198.7	1405.3	1608.9	1841.4	2107.8	2360.9	2648.5	2835.5	3226.1	3252.8	3399.1	3531.9	3725.6	4470.7	4246.7	4508.4	4623.4	5037.6	5186.2	5577.6	5432.4	5866.2	5867.5	6859.7	7261.8	7703.2	6858.3	7767.5	7801.9	7794.1
0	1.414	1.2505	23.616	21.525	0	0	17.939	14.597	14.72	12.475	46.761	7.3838	42.436	65.143	123.88	209.6	286.98	359.33	450.53	594.37	699.89	820.41	925.64	970.92	1168.7	1291.3	1505.4	1604.3	1752.9	1935.7	1989.6	2146.3	2263	2398.1	2459.4	2535	2786	2790.2	2817.6	2900.6	3103.3	3325.1	3215.7	3260.6	3377.5	3400	3302	3351.5	3483.7
26.917	25.761	3.0416	0	0	0	0	0	0	0	11.224	126.16	155.05	279.43	364.41	509.2	592.37	783.44	1001.5	1109.6	1221.9	1352.4	1574.1	1596.9	1690.5	2306.7	2425.6	2394.3	2072.5	2291.8	2336	2337.1	3138.6	3234.4	2684.7	3379.1	2891	2926.1	2987.2	3127.6	3160.4	3227.2	3280.9	3324.3	3396.8	3420.3	3491.1	3602.9	3518.9	3625.8
5.2542	6.7271	0	0.12663	0	0	0	15.185	22.572	55.328	79.833	85.434	131.35	168.28	196.28	239.3	267.97	272.84	302.94	328.15	362.28	379.89	429.01	451.19	535.53	597.13	636.89	764.5	827.85	909.51	962.79	1071.8	1123.2	1182.2	1216.1	1280.2	1425	1474.2	1610.8	1810.1	2028.3	2298.3	2468.1	2824.8	3152.5	3492.7	3659.7	3832.3	4220.9	4429.9
11.764	4.3646	0	0	0	0	13.004	18.861	88.992	155.82	227.77	366.1	474.53	630.65	796.96	966.49	1053.6	1287.2	1489.1	1658.9	1851.8	1929.8	2161.2	2269.7	2476.4	2574.9	2706.8	3129.1	3292.2	3454.4	3557.3	3659.2	3710.7	3771.6	3961	3970.7	4093	4149.8	4186.9	4208.1	4284.3	4429.6	4413.6	4474.8	4621.6	4653.8	4732.5	4859.4	4852.5	4995.3
11.983	12.155	0	0	0	0	0	3.9381	76.954	110.88	180.31	270.07	371.54	484.83	584.47	771.81	773.4	966.08	1051.1	1153.1	1247.2	1322.7	1403.8	1449.7	1658.3	1683.2	1701.5	1750.2	1840.7	1877.3	1877.5	1914.9	1872.7	1904.7	1981.8	1909	1957.4	1994.2	2018.4	2046	2000.6	2075.7	2073.1	2050.7	2122	2068.2	2135.3	2175.2	2161.5	2097.4
0	0	0	6.2124	4.2212	16.307	20.72	40.718	80.283	134.17	215.38	303.76	399.72	533.48	665.55	867.98	1076.7	1286.6	1498.9	1571.6	1746.3	1906.6	2122.8	2272.6	2467.9	2637.8	2799.1	2868.1	3051.3	2932.3	3118.6	3275.7	3440.8	3426.3	3564.8	3646.1	3806	3838.1	3818.2	4010	4079.2	4147.4	4213.6	4267.6	4356.2	4364.6	4440.5	4476.1	4467.3	4208.5
31.662	4.9122	0	0	0	0	19.472	7.6563	5.5304	5.4373	37.72	57.249	57.615	74.307	92.505	154.33	224.23	306.04	379.65	435.68	574.97	621.72	716.38	886.03	899.78	1000.5	1057.3	1129	1222.8	1274.8	1324.9	1406.7	1461.9	1403.6	1501.1	1537.7	1575	1589.2	1641.6	1719.1	1771.9	1784.9	1804.1	1829.3	1832.8	1919.2	1981.7	2005.5	2039.5	2085.5
0	0	0	0	0.86357	0	24.694	53.281	114.95	200.96	318.93	463.18	603.92	774.88	1023.8	1181.1	1306	1433.5	1648.9	1752.3	1965.3	2067.3	2392.6	2603.4	2707.3	2881.2	2948.4	3148.8	3255.5	3471.1	3663.8	3739.1	3701.3	3802.1	3901.1	3890.5	4101.5	4132.5	4234.7	4291.1	4308.7	4448.1	4475.5	4631.9	4707.4	4730.8	4807.5	4710.9	4639.8	4642.4
0	0	0	0.37293	3.7057	6.6643	5.6452	54.034	140.4	225.65	342.02	474.87	617.4	752.03	924.74	1094.9	1255	1385	1583.7	1664.5	1832.2	2003.5	2129.3	2350.4	2296.4	2536.1	2724.3	2505	2587	2795.7	2852.6	2983.8	3139.5	3693.1	3381.8	3457.9	3537.1	3711.7	3851.6	3994	4122.6	4105.7	4213.4	3847.7	4244.6	4408.8	4521.7	4696	4764.5	4816.6
24.855	8.5667	0.98831	0.29338	0	0	0	41.646	71.509	134.33	204.79	305.53	419.29	561.67	763.91	1024.6	1176.8	1376.2	1316.1	1597.5	1888.9	2014.1	1968	2182.4	2312.9	2475.1	2657.8	2793.6	2929.5	3142.1	3260.6	3323.1	3565.3	3606.8	3862.6	3932.4	4109.4	4358.3	4552.7	4786.6	4993.5	5059.5	5235.3	5388.8	5505.3	5737.7	5896	5922.2	6158	6105.3
0	1.7312	0	0	0	10.013	13.383	36.367	65.818	132.71	187.14	241.83	284.42	376.83	451.5	532.24	648.26	640.91	783.57	833.78	916.27	997.1	1102.4	1165.3	1227.6	1231.1	1315.7	1409.8	1369.7	1457.3	1465	1554.7	1595.9	1575.9	1630.6	1665.4	1635.4	1729.4	1738.4	1811.9	1793.1	1846.6	1852.7	1913.6	1919.8	1989.5	2028	2025.4	1979.4	2039.8
0	0	0	0	6.0813	19.304	36.337	60.179	123.57	191.97	273.67	359.19	470.51	478.49	591.37	779.27	995.27	1234.5	1539.1	1844.6	1963	2166.7	2392.2	2699.6	2992.7	3107	3127.1	3252.1	3458.5	3640.4	3799.1	4023.3	4011	4113.4	4425.2	4511.6	4702.9	4752	5025.4	4962.3	5103.6	5143.7	5138.4	5257.3	5227.2	5442.7	5469.4	5607	5623.8	5770.6
18.007	4.1476	2.1462	0	0	0	2.5964	22.223	76.062	138.39	184.44	205.99	300.72	381.72	437.2	537.33	595.08	727.88	713.27	838.07	937.55	995.78	1103.4	1157.1	1222.8	1283.1	1326.6	1428.4	1497.8	1579.8	1680.6	1801.5	1942.2	2045.1	2305.5	2256.9	2568.4	2624	2881.4	3067.9	3139.7	3381.1	3622.1	3716.2	3910	4120.3	4174.4	4113.2	4436.5	4469.9
0	0	0	0.76495	0	5.365	13.792	31.529	74.042	108.49	185.52	235.13	302.34	362.81	442.16	538.05	646.28	813.86	947.1	1124.1	1309.4	1491.4	1798.4	1881	2100.4	2348.4	2552.8	2794.1	2961	3302.1	3379.3	3599.6	3563.2	3911.3	3865.2	3885.5	3893.5	4014.7	3973.2	4059.4	4174	4399	4287.2	4329.7	4374.8	4315.8	4303.2	4404.7	4443.7	4422.7
35.591	0	0	0	0	0	0	21.524	63.353	128.69	226.75	342.35	448.38	581.79	752.92	902.68	1118.4	1222.6	1351.6	1568.3	1771.3	1939.4	2068.1	2287.8	2564.6	2678.1	2828.4	3035.5	3261.5	3269.8	3480.4	3634.7	4025.3	3958.5	4324.9	4330.1	4531.6	4843.2	5062.7	5435.6	5939.4	5808.1	6144.4	6300.1	7148.9	6615.1	6894.7	7439.7	6813.2	7827.4
17.914	0	0	8.0779	4.8155	3.1992	0	16.106	38.165	70.965	137.53	188.6	250.78	308.11	319.08	420.18	596.02	696.02	809.97	974.48	1002.9	1128.5	1245.2	1472.9	1690.9	1676.3	1700.2	1679.5	1752.2	1912.4	2008.9	2057.7	2117.2	2159.2	2218.4	2242.9	2296.1	2305.1	2374.6	2306.6	2370	2303.4	2187.7	2259.8	2189.7	2282.5	2270.4	2297.8	2261.8	2263.9
0	1.7665	0	0	0	0	31.679	60.743	128.31	224.23	338.63	468.24	561.92	701.12	821.87	944.82	1080.7	1149.6	1288.4	1415.8	1476.9	1640.6	1774.1	1809.3	1863.2	1964.9	2064.3	2122	2149.9	2288.9	2367	2369.3	2464.5	2471.3	2590.6	2659.1	2709	2728.5	2771.2	2827.4	2850.5	2844	2902.3	2904	2920.3	2965.9	2934.2	2934.7	2955.2	2936.5
13.005	0.91702	0	0	0	0	31.987	119.42	267.94	448.44	657.27	931.62	1173.7	1511	1731.8	2039.2	2366.5	2703	2968.6	3243.6	3447.7	3777.8	4062	4363.5	4659.4	4920.6	5081.9	5297	5338	5737.8	6193.2	5993.6	6297.9	6367.2	6663.3	6845.6	6951.8	7117.9	7125.3	7261.5	7360.6	7532	7613.9	7785.6	7840	8011.3	8103.4	8145.9	8306.3	8307.3
0	6.7249	0	4.6061	6.3966	10.394	5.5429	44.473	92.727	151.86	236.97	333.68	408.7	535.92	564.5	566.49	648.82	834.29	875.26	972.77	1235.4	1200.2	1373.1	1476.6	1560.5	1865.3	1988.3	2189	2388.1	2583.4	2769.9	3021.7	3367.2	3562.5	3867.3	4199.5	4334.7	4631	4924.7	5363.8	5471.2	5720	6099.3	6113.2	6246.1	6731.4	6562.3	7066.1	6830.2	7050.2
0	2.0888	0	0	2.8712	5.9267	12.967	12.978	0	0	12.07	44.338	68.284	116.97	160.68	211.92	272.34	364.1	471.56	537	640.73	746.62	847.87	958.76	1045.2	1129.8	1201.6	1237.2	1282.5	1411.1	1511	1553.9	1568	1558.3	1579.4	1630.5	1676.3	1673.6	1744.7	1721.3	1802.7	1782.5	1771.8	1808.1	1850.1	1816.8	1869.9	1862.7	1862.5	1931.9
1.5611	0.54919	5.624	5.879	3.5322	0	0	0	0	0	0	0	0	0	0	0	0	0	0	0	2.2464	0	0	74.876	122.81	183.09	263.87	286.94	372.54	368.53	538.27	715.82	848.24	990.13	1111	1170.7	1298.8	1429.8	1546.3	1651.4	1809.4	1869.9	1861.7	1836.9	2028.3	2091	2183.5	2252.9	2146.6	2291.1
21.063	0	0	17.562	0	0	0.27124	7.4498	29.122	64.4	115.94	114.98	186.66	218.06	235.41	305.6	358.38	392.27	437.62	524.03	533.46	340.13	424.74	408.06	465.89	568.76	604.01	625.72	661.16	740.77	715.97	797.76	913.04	946.71	1042.5	1101.1	1033.4	1157	1113.4	1193.5	1280	1530	1494.1	1750.4	1811.6	1761.2	2125.1	2174.9	2189.4	2281.3
0	0	0	4.7734	7.8633	9.0205	14.816	9.748	24.558	15.155	15.938	21.61	26.339	28.543	45.529	53.802	61.231	90.661	109.81	105.87	110.08	130.84	133	156.25	162.38	183.93	199.9	237.52	243.3	279.67	288.59	355.92	378.66	414.16	465.27	543.54	595.89	638.36	707.48	838.05	954.25	1066.1	1168.5	1315.6	1443.2	1517	1568.4	1712.5	1813.1	1842.9
5.3813	5.1011	0	2.1909	7.2897	0	0	40.493	80.867	149.8	181.5	248.46	347.13	428.24	492.19	584.49	650.72	727.78	787.21	850	955.88	1082.4	1171.5	1245.9	1247.8	1378.8	1528.8	1548.3	1735.9	1823.5	1904.1	1914.5	2047.2	2100.6	2142.7	2285.2	2337.7	2436.8	2356.5	1773.2	2251.4	2636.2	2872.7	2803	2915.9	2956	3071.6	3078	3131.6	3215.6
0	0	0	3.278	0	10.616	30.281	101.92	204.19	325.78	456.64	617.76	751.5	901.4	1046.3	1212	1288.9	1480.4	1577.1	1671.4	1787.4	1923.2	2043.3	2162	2255.8	2323.4	2469.8	2593.8	2668.5	2769.8	2901.2	2934.5	3046.5	3088.8	3163.4	3212.8	3381.2	3370	3462	3542	3494	3595.8	3703.2	3648.4	3670	3756.8	3766.3	3759.3	3839.6	3849.1
0	0	4.6263	0	0	3.8618	4.6745	20.31	48.261	74.758	118.44	138.93	150.49	223.03	274.39	365.89	425.54	545.98	672.15	796.7	832.43	1015.2	1155.6	1205.8	1388.1	1389.3	1509.4	1590.7	1881.1	1966.8	1961.8	2087.1	2110.2	2100.2	2212.4	2273.3	2301.9	2348.1	2404.9	2442.1	2435.4	2456.6	2450.1	2463.8	2486.8	2461.8	2481.4	2515	2512.7	2510.6
0	28.885	0	0	89.202	0	0	0	0	0	0	0	0	0	0	0	114.79	0	193.01	164.58	250.37	235.4	319.55	165.65	475.33	470.22	512.94	482.32	354.42	723.05	771.32	892.27	1091.7	1215.5	1218.4	1471.6	1423	1633.6	1740.2	1635.5	1920.5	2076	2146.4	2142.3	2428.5	2536.5	2764.8	2671.5	2707.9	2755.5
11.003	6.5853	0	0	3.128	0	3.2803	37.83	83.475	145.27	194.44	290.42	361.65	442.53	535.57	603.59	741.08	845.86	897.61	987.96	1040.8	1124.6	1208.4	1342	1372.7	1517.9	1504.7	1629.5	1656.4	1700.7	1677.9	1703	1787.7	1891.7	1991	1942.7	2029.2	2094.4	2150.3	2180	2245.6	2316.3	2381.6	2362.1	2441.7	2536.8	2623.6	2665.9	2681.2	2760.2
0.78092	0.13944	0	1.8873	4.595	3.4354	0	5.3997	12.852	11.953	29.182	53.864	80.845	103.6	158.86	201.76	261.25	301.99	357.5	402.91	471.29	525.51	551.78	637.85	665.96	717.2	718.11	739.89	755.12	801.99	820.51	869.67	854.05	864.44	891.75	890.65	898.29	907.26	947.83	992.31	1039.5	1032.8	1033.3	1084.3	1144.1	1016.3	1073.9	1120.1	1132	1172.2
0	0	0	26.284	1.0864	0	2.4823	52.624	76.561	128.57	226.16	252.76	386.31	475.56	564.72	677.21	798.87	967.03	1042.3	1225.3	1323.7	1474.6	1617.8	1777.5	1815.5	2043.4	2312.4	2429	2602.2	2791.8	2921.5	3058.4	3215.7	3377.7	3476.8	3650.7	3845.4	3897.5	4014.6	4150.3	4328.5	4391.2	4625.6	4801	4788.1	5308.7	5319.8	5320.8	5363.2	5604.3
0	0	0	2.9829	4.7915	11.729	36.439	97.624	202.64	364.6	543.12	767.84	1011	1351.1	1619.5	2033.7	2432.4	2816	3098.3	3474.6	3707	4207.6	4600.2	5162.4	5404.2	5679.5	6080	6233.2	6437	6857.4	7106.6	7098.7	7262.4	7597.3	7447	7827.3	7846.6	8029.7	8299.1	8221.4	8450.4	8585.7	8573.2	8858.6	9005.8	8945.2	9199.2	9064.3	9325.6	9281.2
0	0	1.6831	11.312	0	0	0	14.351	13.164	18.454	43.458	127.62	93.432	105.7	132.33	177.12	225.92	277.77	542.79	551.25	420.58	430.37	493	508.29	507.27	563.75	601.1	676.73	720.34	780.14	792.59	794.58	800.55	837.91	897.6	891.23	890.62	927.77	986.67	984.97	1096.8	1153.7	1232.1	1226.7	1214	1205.1	1292.2	1261.3	1301.6	1388.8
0	0	0	5.3494	6.2714	9.5911	13.246	14.554	47.454	67.368	103.34	143.64	194.52	262.75	307.68	403.82	515.52	713.7	819.94	935.99	1085.2	1311.7	1482	1703.3	1986.9	2112.9	2319	2602.4	2681.1	2798.5	2982.3	3141.2	3203	3416.3	3502.7	3628.4	3752.1	3497.6	3720.2	3835.9	3984	4084.7	4501.9	4231.3	4462.1	4718.4	5010.7	5460.8	5426.6	5556.1
4.1683	0	0	0	0	0	15.85	41.831	96.845	177.9	313.65	455.72	528	694.53	884.41	962.07	1219.8	1444.6	1587.7	1740.6	1988.2	2138.4	2210.2	2344.5	2554.1	2648.5	2766.1	2876.9	2905.1	3119.6	3284.2	3480.2	3553.2	3522.9	3523.8	3549.2	3660.8	3717.8	3996.7	4164.6	4314.4	4452.9	4548.3	4741.8	4677.2	4739.1	4785.7	4915.5	5026.7	5088.1
0.30583	0	0	0	0	3.3645	14.208	53.974	119.97	197.96	314.63	461.18	627.99	750.37	933.27	1043.5	1217	1330.8	1560.4	1651.2	1922	2126.9	2306.7	2411.3	2617.6	2659.6	2969.9	3046	3493.3	3664.8	3812.5	3930.9	4052.5	4127.3	4060.8	4300.8	4283.7	4515.6	4554.2	4959.9	5211.3	5383.5	5544.5	5758.5	6065	6046.4	5821.4	5837.1	5699.3	5767.3
18.19	17.847	0	0.38246	0	0	0	0	0	0	0	2.0845	20.926	43.699	67.788	91.716	145.11	209	276.17	356.59	439.13	518.01	641.85	726.98	881.29	1042	1176.5	1350.9	1529.1	1690	1948.5	2099.6	2277.6	2393	2662.3	2864.6	2954.9	3196.7	3286.4	3431	3604.9	3961.7	4069.3	4176.3	4316.5	4346.1	4423.8	4401.2	4620.1	4717.2
0	0	0	0	0	12.868	50.7	89.181	164.16	251.93	344.64	486.99	588.87	769.73	909.96	1076.9	1240.2	1480.7	1830.8	2015.5	2318.5	2458.5	2891.5	3092.9	3490.6	3703.7	3986.6	4282.2	4512.5	4830.8	5116.3	5305	5506	5790.6	6232	6246.9	6406.7	6630.5	6899.5	7055.3	7029.9	7192.6	7441.6	7540	7610.1	7689.3	7866.5	7909.4	7962.5	8165.8
0.99573	7.2552	14.101	0	0	0	0.33957	11.938	42.339	78.997	130	155.59	190.49	253.61	292.04	369.81	417.59	491.79	575.18	661.23	753.02	836.77	895.23	968.79	1052.8	1137.5	1251.6	1302.1	1434.4	1535.9	1554.6	1638.6	1703.2	1725.5	1829.5	1894.7	1947.4	2036.8	2105.1	2109.1	2155.2	2222.3	2211.7	2290.8	2348.2	2351.8	2434.7	2502.8	2464.6	2527.1
19.647	11.916	0	0	0	0	0	0	0	0	13.274	44.796	90.264	158.59	269.05	384.26	568.41	686.06	807.55	981.8	1132.5	1261	1397.5	1575.3	1712.6	1779.7	1894.9	2033	2153.3	2224.9	2232.7	2305.6	2327	2307.3	2411.9	2409.5	2353.7	2441.5	2294.6	2515.5	2500.8	2468.7	2538.2	2491.6	2603.3	2585.5	2615.7	2650.8	2603.5	2642
0	7.9368	8.4533	0	0	0	22.312	43.965	104.45	142.25	167.5	187.82	298.39	353.45	466.47	618.96	743.04	1069.6	1351.3	1454.1	1641.7	1790.2	2025	2189.8	2436.6	2624.3	2713	3022.9	3317.8	3303.7	3489.4	3854.7	4286	4434.2	4951.8	4974.8	5049.7	4619	3936.2	4320.7	4567	4800	5039.2	5221.1	5378.2	5951.1	6099.8	6510.7	6714.3	6930.1
5.9488	4.3832	0	0	0	0	1.0915	0	0	26.73	41.215	48.917	100.55	146.16	190.61	218.74	267.52	296.1	353.06	423.07	484.17	550.26	619.32	660.47	702.04	754.65	803.57	817.82	861.16	919.74	973.28	1055	1125.7	1134.5	1177.9	1243.1	1258.8	1320.9	1349.3	1398.3	1435.2	1488.7	1533.3	1640	1623.4	1664.8	1703.2	1696.8	1757.4	1786.2
0	0	0	0	10.65	25.002	9.4194	23.238	31.568	36.979	48.346	71.461	86.791	148.52	240.48	316.4	418.73	547.13	702.47	812.94	967.79	1100.8	1288.1	1543.1	1782.7	1955.9	2109.5	2097.8	2215.8	2436.4	2645.8	2807.2	2949.9	3091.5	3346.3	3505.4	3721.6	3775.5	4084.1	4167.9	4389.5	4560.2	4630.3	4801.5	4985.1	5130	5388.6	5706.8	5778	5802.2
0	0	0	3.3383	14.184	23.691	16.538	73.738	179.06	284.71	505.41	647.38	733.75	901.16	1092.9	1280.7	1520.5	1931.3	2261.4	2548.3	2671.3	2899	3169	3400	3611.7	4216.9	4513.5	4395.2	4506.8	4904.5	5421.9	5323.6	5319.9	5294.7	5691	5778.2	6005.3	6276.9	6559	6902.7	6986.2	7105.7	7267.2	7534.3	7452.2	7709.1	7804.4	7613.5	7718.9	7839.9
31.263	23.101	0	0	0	0	2.1272	7.4733	39.449	71.357	105.51	142.04	166.36	206.38	224.1	319.58	366.01	425.12	505.82	543.6	601.78	711.37	777.45	810.87	909.03	965.08	1027	1027.6	1172.4	1214.2	1346	1376.1	1420.4	1629.5	1631	1805.3	1878.6	2120.8	2307.4	2366.6	3264.8	2219.2	2199.4	2301.9	2363.7	2482.8	2384.4	2211.7	2342.6	2423.3
0	0	28.534	0	0.07521	0	19.41	69.936	173.07	304.78	527.03	725.88	917.94	1181.4	1359.6	1686.8	1889.3	2162.7	2382.5	2799.7	2852.3	3166.7	3370.7	3641	3982.1	4076.9	4453.4	4708	4899.9	5106.9	5309.8	5371.2	5657.1	5802	6317.6	6184.4	6422.4	6773	6920.1	7273.4	7485.4	7405.8	7591	7870.3	7914.7	8178.9	8444.8	8943.6	8767.4	6330
10.909	17.147	0	2.228	0	0	6.3459	69.841	148.26	322.24	488.72	703.68	888.71	1043.2	1280.8	1543.4	1920.8	2027.8	2346.4	2590.5	2864.3	3238.4	3547.4	3743.7	4033.5	4101.5	4498.8	4882.8	4930.6	5107.3	5663.5	5864.9	5854.9	6404.7	6341.3	6490.2	6652.9	6572	6804.7	7417.4	7440.6	7777.9	7577.1	7856.2	7799.7	7939	8062.4	8131.3	8172.2	8151.8
0	0	0	0	12.511	2.3481	0	19.634	42.216	77.636	110.24	170.78	209.19	317.22	380.81	462.74	551.95	703.36	812.83	994.19	1124.6	1287.9	1414.3	1602.6	1746.1	1844	2001.8	2088.1	2230	2350.5	2548.4	2667.4	2741	2893	2896	3135.3	3172.3	3235.3	3444	3475.9	3670.4	3562.8	3763.4	3891.6	3881.1	3921	4005.7	3995.3	4035.8	4099.9
6.3073	0.82543	0	0	0	0	16.012	23.727	57.936	110.79	138.33	153.35	180.35	256.79	254.85	284.77	318.07	338.71	362.23	400.16	437.64	463.79	490.99	550.12	636.7	688.76	776.16	858.92	918.01	1068.4	1159	1319.4	1418.8	1583.7	1741.1	1944	2032.9	2221.4	2249	2479.6	2674.3	2721.2	2834.3	2963.1	3180.7	3257.9	3375.8	3429.8	3569.6	3715.6
0	0.13008	0	5.1926	1.4596	7.9279	3.0029	12.267	24.318	40.622	67.116	108.18	158.78	200.25	267.13	359.47	444.25	595.81	710.01	862.51	1055.5	1232.4	1416.4	1597.4	1768	1950.6	2121.9	2317.3	2514.6	2618.8	2795.3	2972.4	3094.3	3186.7	3391.2	3485.3	3669.4	3759.4	3836	3990.8	4180.9	4263.2	4332.2	4433.5	4569.4	4554	4614.1	4719.3	4808.7	4883.2
20.491	7.0586	0.50606	0	0	0	0	0	0	1.3165	29.696	22.615	23.225	35.696	77.058	100.34	142.82	203.42	217.75	294.47	345.9	397.88	447.4	537.51	635.95	759.84	940.26	970	1135	1215.4	1319.5	1529.9	1691	1902.3	1853.2	1899.2	2081.3	2115.1	2014.3	1906.4	2044.9	2200.2	2320.5	2241.9	2286.4	2354.7	2479	2575.9	2610.1	2583.7
35.73	0.15484	1.5562	0	0	0	0	38.879	97.312	205.11	325.73	434.14	544.04	735.05	811.21	1125.8	1363.6	1637.4	1898.4	2077.9	2312.4	2649.7	2820.7	3273	3627.4	3828	4042.7	4016.4	4294	4582.3	4858.9	5351.7	5563.5	5717.5	6119.6	6328.6	6562.9	6782.3	7129.2	7272.2	7296	7626	7823.5	8110.1	8123.5	8401.5	8294.5	8591.8	8439.7	8670.8
29.46	13.214	0	2.3429	0	0	0	0	0	0	0	0	0	0	0	0	0	13.207	51.213	143.72	219.86	314.02	433.43	587.73	736.67	935.19	1059.8	1164.6	1455	1619.6	1777.2	1966.6	2122.1	2264	2514.7	2631.5	2712.8	2937.9	3065.9	3185.5	3254.6	3340.8	3543.4	3626.5	3662.2	3721.6	3740.4	3851.3	3949.5	3954.3
0	0	6.4662	0	0	1.7714	7.4808	10.637	7.8028	22.083	19.553	17.141	0	34.273	87.372	131.26	290.78	352.2	535.17	724.21	902.64	1129.7	1281.1	1509.3	1763.6	2097.5	2347.5	2583.6	2650.1	2779	3014.8	3184.7	3370.3	3921.9	4177.8	4181.4	4804.6	4792.9	5057.2	5093.5	5257.3	5426.5	5506.5	5447.6	5713.6	5692.2	5815.4	6040.1	6056.1	6095.4
5.2059	0	0	0	0	2.5158	22.428	65.384	125.59	220.43	320.75	452.07	561.03	714.62	840.3	962.01	1114.9	1138.9	1302.4	1379.2	1553.7	1696.3	1849.3	2039.6	2318.4	2657.5	2689.6	2944.5	3217.5	3556.2	3683.6	3852	4004.5	3970.9	4334.9	4159	4371	4972.6	5078.5	5338.3	5481.2	5049.6	5768.4	5799.7	5923.8	5678.8	6175.3	6255.4	6339	6416.8
0	0	0	0	13.378	25.044	76.726	148.21	244.53	369.28	510.35	687.24	833.84	971.48	1129.7	1321.5	1529	1811.7	1960.5	2275.9	2529.5	2842.1	3168.1	3361	3820.4	4148.2	4304	4563.4	5029.7	5234.2	5473.2	5764.2	5855	6022	6441.7	6589.5	7068.5	7273	7490.5	7854.1	7898.2	8084	8060.7	8433.2	8465.1	8742.9	8887.5	8839.1	8963.2	9051.6
17.095	13.525	1.6121	3.058	0	0	0	0	0	0	0	0	0	0	0	0	21.602	100.35	157.65	226.47	293.28	335.95	421.88	494.44	659.59	755.43	907.21	1006.9	1095.2	1158.1	1326.1	1502.4	1623.3	1810.1	1783.2	2086.5	2211.6	2381.8	2429.1	2659.1	2650	2978.1	3080.7	3200.3	3406.4	3542.2	3673.4	3776.8	3674.9	3761.9
0	0	1.6088	10.61	8.3746	0	3.984	1.9424	22.161	48.446	97.041	129.59	177.2	253.43	325.67	386.98	642.11	700.16	672.27	785.95	870.37	976.74	1084.7	1126.1	1219.7	1330.3	1416.3	1480.7	1480.9	1546.8	1616.9	1685	1785.5	1696.9	1626.5	1694.3	1669.6	1740.3	1813.9	1840.7	1881.9	1888.6	1954.6	1954.4	1961.2	2009.9	2022	2051.6	2007.3	2060.6
14.463	0	0	0	0	0	23.681	38.488	100.04	162.04	271.95	383.24	468.24	575.78	685.23	811.9	898.58	1052.3	1185.9	1265.4	1383.1	1490.7	1617.1	1709	1709.2	1823.4	1817.7	1930.2	1912.2	1944.9	1975.8	2033.4	2038.4	2092.9	2092.2	2050.2	2078.3	2033.5	1953	1973.9	1964	1955.7	1967.6	1952.7	1928.2	1946.7	1944.1	1975	1962.9	1973.5
16.878	14.722	6.7917	0	0	0	0	0	0	0	0	0	0	0	0	6.1678	55.505	86.031	116.09	139.65	210.2	258.75	311.71	417.34	475.37	610.05	714.94	797.58	915.59	1011.1	1144.1	1205.4	1386.1	1450	1565.5	1602.6	1691.1	1778.5	1807.9	1969.6	2039.5	2084.3	2152.5	2163	2210	2232	2269.2	2357	2363.4	2415.7
20.544	18.749	2.2942	0	0	0	0	0	0	0	0	0	4.7816	14.91	27.053	34.852	72.378	59.661	130.79	157.94	228.14	210.58	216.26	274.61	297.75	331.86	350.92	364.8	390.82	471.45	603.78	719.34	842.35	913.81	1092.9	1271.8	1446.5	1630	1880.3	2118.2	2393.9	2644.7	2886.4	3131.9	3546.4	3711.6	3928.4	4249	4402.5	4484.9
0	0.45869	0	5.3985	0.98736	0	7.2364	42.673	80.674	137.53	203.79	367.25	374.4	458	555.77	633	786.34	902.6	1161.3	1028.5	1201.8	1221.8	1365.9	1533.5	1614.1	1700.3	1781.1	1984.8	2066.5	2201.4	2242.9	2293.2	2328.3	2462.5	2615.4	2615.1	2657.4	2842.5	2838.1	2885.5	3122.5	2966.9	3103.3	2985.3	3080.8	3007.1	3069.4	3195.8	3215.7	3154.9
2.8788	0	0.78766	0	0	3.8716	2.0841	0	0	0	0	0	0	0	19.61	134.21	253.15	407.09	545.78	752.24	742.31	959.24	1080.8	1316.3	1487.8	2141.3	2439.7	2174.5	2405.2	2628.2	2801.6	3035.1	3888.1	4377.9	3899	4085.6	4293.9	4539.4	4595.9	4786.9	5092.6	5297.7	5616.1	5703.4	5801.8	6023.9	6674	6450.2	6530.5	6988
20.171	7.3766	1.1658	0	0	0	0	12.879	47.066	105.3	146.5	217.5	282.36	408.2	505.05	633.14	782.89	931.78	1090.9	1319.4	1555.8	1787.4	1981.4	2188.4	2454.2	2547.9	2730.3	2897.5	2972.8	3224.3	3468.7	3702.6	3943.5	4042.9	4435.8	4521.3	4860.8	5000.5	5433.7	5681.3	5654.8	5911.9	6201	6312.3	6469.2	6622.3	6708.6	6811.4	6895.4	6923.8
0	0	0	0	42.385	77.539	33.526	57.898	43.899	30.866	0	15.554	0.71323	0	0	0	0	0	0	0	0	0.93772	32.316	39.346	83.969	85.393	83.658	146.01	162.83	171.63	203.69	227.91	221.88	211.81	239.53	275.49	274.27	285.81	288.81	376.56	337.6	359.35	328.52	383.76	434.08	458.01	484.37	476.38	490.89	507.96
4.8538	0	0	3.2276	4.6655	0	11.936	1.826	44.006	56.439	88.707	126.8	192.17	208.7	269.59	307.24	380.47	430.21	558.81	615.43	673.19	728.41	773.67	853.83	869.81	875.99	884.06	948.87	980.97	937.51	1028.9	1059.5	1181.6	1098.1	1739.3	1070.7	1214.4	1269.4	1105.9	1080.4	1320.5	1323.2	1398.6	1405.9	1544.4	1598.9	1592.6	1657.8	1717.2	1786.4
0	0	0	0	12.473	33.376	55.523	110.9	206.8	346.25	529.09	722.97	913.57	1174.9	1403.4	1707.2	1977.1	2266.3	2529.9	2830.4	3205.2	3329.9	3714.9	3970.2	4204	4433.4	4603.8	4854.2	5133.7	5312.9	5590	5829.5	5889	6057.1	6293.7	6508.2	6627.7	7009.4	7014.1	7276	7306.4	7572.8	7611	7804.9	7579.6	7427.1	7453.7	7398.7	7514.1	7597.1
0	0	0	0	2.0841	14.294	6.9489	11.276	21.335	65.212	109.8	139.79	172.64	221.86	265.11	346.31	405.68	526.76	584.11	705.02	810.12	915.65	1047.9	1170	1380.3	1467	1630.1	1822	1960.5	2147.1	2236.2	2365.5	2586.9	2701.4	2869.1	3061.5	3050.6	3238.9	3154.3	3319.9	3359.1	3471	3522.8	3697.8	3809.1	3770.4	3796.9	3834.1	4056	4034.9
32.496	16.523	0	0	0	0	0	0	0.33145	0	2.2759	0	5.2756	13.122	35.985	62.775	80.028	113.1	139.15	151.09	223.33	264.05	336.51	370.82	426.6	502.97	585.05	610.39	675.73	697.52	773.63	893.32	999.47	1068	1180.2	1264.5	1355.1	1434.3	1562.5	1680.3	1789.3	1864.9	1961.6	2084.8	2149.5	2289.2	2417.4	2484.5	2474.5	2592.4
0	0	0.65518	3.8481	1.7478	0	0.88017	0.36987	6.9336	14.609	11.52	20.07	20.803	44.561	50.378	71.924	53.831	59.477	55.511	68.469	59.719	95.189	124.57	154.08	175.76	266.68	303.47	403.22	485.57	560.4	623.5	722.05	793.07	888.46	1013.5	1077.8	1133	1226.7	1279.2	1291.9	1447.6	1512.6	1641.6	1650.7	1668.5	1700.7	1733.3	1838.2	1865.5	1896
8.2575	0	2.5141	4.8039	0	0	0	25.247	52.332	106.92	174.66	242.92	328.12	406.93	487.78	593.14	673.53	731.03	812.92	937.9	1011.4	1051.3	1098.9	1159.8	1242.3	1262.1	1265.7	1324.2	1358.5	1416.2	1438.5	1499.9	1442.1	1438.1	1532.2	1562.1	1590.6	1664.3	1734.4	1773.2	1830.2	1899.4	1946.2	1940.6	2009.2	1992.3	2080.4	2092.6	2120.3	2255.5
19.166	11.146	2.9019	0	0	0	0	0	25.648	92.475	108.4	141.73	220.6	295.87	377.45	472.67	573.23	708.03	813.84	912.74	1146.7	1191.8	1526.9	1467.6	1622.7	1879.9	2204.7	2331.7	2424	2824.3	3241.5	3289.9	3564.6	3769.5	3965.6	4278.8	4212.2	4577.9	4651.6	4720.3	4652.7	4848	4923.8	5041.3	5299.8	5338.1	5412.1	5292.4	5446.8	5435.5
2.882	3.773	0	0	0	2.8993	6.2256	11.989	13.154	15.22	30.517	10.319	20.041	44.587	79.934	119.21	202.27	266.18	397.52	525.81	575.99	673.1	793.9	904.91	1065.1	1481.6	1486.3	1526.1	1689.4	1805.7	1970.8	2115.3	2456.7	2510.6	2664.7	2875.7	3422.9	3628.8	3775.4	4016.1	4143.7	4429.2	4610.5	4368.2	4565.6	4823.9	5033	5090.4	5182.3	5234.9
7.5108	2.1059	0	2.9162	0	0	1.5046	18.221	54.009	130.28	216.69	287.28	358.79	420.22	577.85	710.01	990	1198.7	1483.4	1709.3	2054.1	2209.7	2550.3	1858.3	2137.3	2935.7	3353.4	2732.7	4418	4547.3	4705	5092.6	5280.6	5625.7	5656.6	6056.5	6255.2	6454.9	6661.4	6725.2	6999.7	6979.5	7217.3	7331.1	7562.2	7669	7854.2	8064.1	8031.8	7862.5
23.087	11.227	0	0	0	0	0	8.5734	67.147	175.71	337.91	519.49	588	820.86	1049.5	1272.4	1664.5	1947.9	2255	2540.7	2416.3	2613.7	2832.1	3103.1	3365	3594.7	3678.5	3672.1	3904.4	4102.3	4384.9	4584	4791.1	5071	5082.9	5096.4	5338.7	5470.1	5677.2	5822.2	5997.3	6218.7	6111.1	6312.4	6422.7	6636.6	6756	7042.7	7084.5	7437.2
24.931	7.3286	12.592	0	0	0	8.4475	75.926	141.97	238.34	370.65	411.64	707.21	858.19	1083.4	1309.9	1549.8	1724.2	1961.4	2175.8	2491.5	2672.6	2882	3155	3442.5	3616.5	3819.3	4110.4	4331.2	4632.7	4701.5	5004	5489.2	5584.4	5861.7	6061.3	6239.9	6556.3	6644.7	6944.3	7070.6	7343.3	7278.6	7644.1	7821.3	8009.3	8281.8	8391.9	8290.4	8352.7
13.422	9.1959	0	2.0237	0	0	2.067	17.18	68.375	105.23	183.97	263.89	317.26	427.5	463.67	542.05	614.99	707.89	822.15	945.08	1048.9	1076.1	1226.3	1372.1	1453.9	1595.7	1639.5	1766.5	1888.8	2032.1	2126.9	2202.3	2307.3	2374.9	2536.2	2606.1	2693.4	2727.9	2856.6	2891	2897	3011.9	2924.2	3064	3071	3083.7	3191.9	3338	3320.9	3478.3
0.95259	0	0	4.88	10.361	4.0165	11.673	10.798	20.744	26.57	60.289	77.104	97.291	112.52	152.52	213.5	316.98	413.79	451	580.88	676.38	788.15	891.4	1036.5	1095.2	1228	1392.5	1428.8	1599.3	1740.2	1801.9	1944.4	2042.3	2286.6	2158.6	2231.1	2316.5	2368.1	2229.3	2383.6	2303.5	2494.8	2481.2	2607.6	2624	2669	2728.6	2716.8	2834	2813
0	0	0	35.699	42.789	0	59.524	42.768	158.63	227.44	298.37	391.04	508.46	628.42	740.76	829.31	950.59	1169.1	1205.9	1376.1	1490.2	1566.3	1700.7	1782.1	1844.8	1915.1	2072.6	2087.7	2103	2058.7	2165.2	2449	2384.6	2597.2	2618.6	2671.3	2706.8	2819	2913.6	3128.7	3164.6	3245.8	3406.1	3477.6	3521.4	3629.8	3753.8	3741	3781.6	3801.7
0	0	0	0	9.5822	12.807	33.571	63.977	102.56	183.18	244.23	337.22	402.24	492.53	554.92	606.68	717.13	803.36	884.41	964.28	1006.2	1091.5	1160.7	1190.2	1220.1	1248.8	1255.5	1361.2	1350.6	1396.8	1437.6	1495.1	1556.1	1547.8	1563.9	1635.9	1633.9	1689.4	1732.2	1776	1817.8	1825.9	1890.1	1898.1	1866.9	1907.7	1881.9	1897.1	1899.7	1939.7
0	0	0	11.239	16.708	18.018	60.311	152.25	242.68	407.38	579.53	777.43	959.4	1176.2	1454.7	1697.5	2029.8	2372.3	2670.9	2967.9	3198.2	3562.1	3834.8	4004.8	4319.5	4445.9	4734.5	4859.6	4949.6	5295.9	5415.3	5579.2	5608.9	5586.5	5703.6	6031.6	6253.2	6407.6	6646.3	6844.7	7039.2	7347.7	7559.9	7648.8	7758.3	7720.4	7965.2	7965.2	8090.8	8315.2
0.1238	0	0	0	0	0.32267	18.825	59.341	129.31	245.45	369.53	498.93	646.8	782.25	945.28	1130.5	1261.2	1391.4	1582.1	1665.3	1800.1	1895.5	2038.3	2159.9	2314.5	2438.8	2448.6	2580.3	2751.7	2888.9	2960.1	3095.5	3283.5	3438.7	3688.7	4000.6	4216.2	4455.1	4709.9	4987.8	5208.2	5438.3	5664.8	5895.4	6194	6491.6	6664.4	6935.4	7020.8	7256.1
21.63	3.1856	1.7642	0	0	0	0	18.675	60.375	123.96	194.33	276.47	374.99	476.64	597.21	696.32	850.04	1041.4	1175.1	1312.3	1429.6	1568.7	1709.6	1801.9	1943.9	1994	1985.8	2201.4	2312.8	2436.3	2354.5	2568.3	2690.2	2652.2	2662.4	2871.8	2907.6	3056.8	3004.7	3194	3311.1	3357.3	3501.1	3633.3	3911.3	3949.5	4162	4143.6	4243.9	4381.4
3.8673	0	2.2557	0	0	0	9.8608	24.653	69.107	157.67	245.93	341.13	443.65	616.2	682.19	847.94	1084.5	1175.8	1327.1	1518	1661.8	1840.3	1898.7	1980.7	2118.8	2314.4	2418.9	2509.8	2386.2	2236	2366.5	2604.4	2811.2	2942.9	3058.2	3185.1	3345.4	3445.1	3713.6	3754.7	4116.7	4184.5	4546.4	4775	5187.6	5120.3	5297	5846.3	5928.1	6142.3
0	0	0.31426	0	10.64	0	5.5752	0	32.029	109.13	243.54	360.79	552.48	729.45	1005.5	1262.2	1531.1	1945.3	2327.1	2534.2	2920.7	3132.1	3389.1	3663.3	3893.8	4846.4	4665.1	4725.8	4749.1	4787.1	5116.5	5222.9	5705.7	5565.2	5868	6575.2	6731.8	6839.1	7168.7	7534.3	7473	7519.8	7560.5	7599.9	8427.4	7978.9	8065.9	8235.3	8228.1	8311.7
12.401	4.7206	0	0	0	6.4684	3.2896	0	0	0	16.792	4.1756	8.456	8.7996	22.168	210.9	134.74	214.42	311.38	454.86	599.64	706.88	864.78	1004	1150	1270.2	1411.4	1579.7	1710.8	1807.5	1910.4	1994.8	2169.3	2194.2	2262.8	2395.6	2442.5	2596.6	2586.3	2673.3	2701.1	2612.1	2694.9	2706.9	2735.1	2766.2	2835.6	2808.5	2834	2869.3
0	0	2.202	9.3745	1.8492	0.73477	0	20.829	55.37	124.54	219.05	280.26	358.81	539.39	706.76	894.57	1047.1	1244.1	1409.1	1590.1	1829.4	1947.8	2240.3	2324.1	2437.3	2851.1	2960.8	3253.2	3366.5	3545.5	3853.4	4019	4086	4295.8	4460.2	4557.6	4775.6	5022.7	5232.8	5416.3	5667.4	5873.8	6002	6196.2	6348.6	6433.3	6710.2	6992.3	7023.5	7581.5
13.412	4.5061	0	0	0	0	5.9752	54.078	145.59	276.19	484.6	704.78	880.14	1035.5	1253.3	1490.7	1710.1	1850	2113.6	2337.3	2491.8	2732.2	2859.8	3051.9	3213.1	3720.3	3908.5	3370.1	3631.7	3848.7	3972.2	4217.9	4756.6	5325.5	4720	5035.5	5427.6	5765.8	5602.3	5668.9	5961.5	6324.6	6560.3	6657.5	6679.1	6893.1	7132.1	7518.4	7658	7127.9
20.303	0	0	0	0	0	2.4134	30.322	88.285	153.12	250.49	379.85	475.45	581.31	685.84	822.8	971.39	1028.8	1120.4	1154.2	1225.6	1320.5	1423.5	1433.4	1495.3	1563.9	1693.7	1657.9	1702.7	1719.1	1930.9	1897.1	2060.4	2111.3	2097	2038.9	2222.3	2119.3	2266.8	2307.2	2367	2420.8	2428.4	2538	2562	2661.7	2354.4	2483.3	2511.8	2372.3
0	3.7855	0	1.71	12.203	7.2472	5.4182	1.347	10.381	32.849	60.2	92.57	138.79	161.06	262.56	378.99	512.84	676.46	830.85	1026.5	1228.5	1379.7	1612.5	1765.5	2127.2	2387.5	2621.6	2775.7	3178	3459.4	3814.1	4034.9	4468.5	4920.4	5023.7	5300.5	5607	5806.6	6179.1	6304	6743.8	6816.4	7044.9	7091.7	7589.5	7429.7	7590	7749.8	7663.1	7952.1
8.614	3.8831	0	0	0	0	22.726	71.324	169.05	276.01	406.3	559.02	709.92	879.41	1093.6	1285.5	1475.1	1647.5	1914	2152.5	2321.6	2519.7	2743.6	2878.6	3088.3	3136.1	3338.4	3402.6	3540.6	3742.6	3828.1	3882.8	4016	4032.1	4128.2	4193.7	4270.3	4423.3	4390.8	4652.3	4588	4644.5	4689.2	4761	4926.9	4874.1	4963	4977.7	5087.6	5135.3
0	0	20.344	31.82	35.578	0	1.1882	3.7096	0	0	23.521	0	17.528	62.923	93.133	188.72	144.25	228.88	314.02	397.14	521.18	636.42	818.75	953.12	1026.6	1257.2	1354.8	1571.6	1713.9	1875	2011.6	2202.5	2379.2	2648.9	2859.1	2984.6	3264	3444.7	3694	3925.1	4270.3	4606	4918.1	4896.7	5151	5196.8	5312.6	5434.2	5621.4	5727.1
50.174	37.952	11.427	11.268	0	0	0	0	0	24.556	28.645	137.02	85.816	116.5	165.51	189.6	271.57	305.73	579.66	439.36	498.85	541.28	594.94	650.45	732.33	882.76	823.81	854.32	939.4	1003.6	1061.2	1143.1	1260.1	1370.2	1314.5	1459.2	1505.8	1549.2	1575	1726.3	1755.5	1796.9	1938.9	2098.7	2066.7	2066	2292.1	2297	2357.9	2388.7
0	0	0	11.079	7.2523	33.89	13.288	51.907	63.727	106.62	117.96	140.62	159.93	200.29	237.41	315	378.52	477.38	586.03	647.96	768.61	845.16	1021.1	1172.6	1204.7	1253.6	1463.1	1547.8	1672.9	1690.8	1840.2	1871.7	1885.4	1948.7	2093	2115.1	2268.6	2089.3	2138.3	2130	2144.8	2210	2198.9	2230.3	2264.5	2278.8	2334.5	2263.1	2294.1	2231
16.909	8.2365	0	2.6639	1.9177	0	0	0	5.7842	33.401	53.093	92.108	122.33	183.7	267.93	324.06	436.78	495	580.14	689.86	776.04	885.38	977.15	1085.4	1197.6	1294.2	1383.8	1492.3	1560.1	1643	1748.6	1833.7	1881.2	1899	1961.3	2048	2061	2141.7	2170	2247.3	2274.9	2365.8	2397.1	2444.9	2556.1	2581.3	2610.7	2689.4	2684.2	2779.5
0	3.416	0	6.2644	0	0	0	16.157	52.568	114.58	178.08	281.47	356.46	481.49	616.78	750.31	876.02	1013.6	1124.3	1163	1338.9	1430.5	1576.9	1743.3	1866.9	2061.8	2125.4	2336	2525.4	2623.3	2709.8	2852.4	2963.2	2983.7	3106.7	3134.4	3187.4	3381.8	3383	3477.6	3493.5	3624.2	3691.5	3714.4	3694.6	3774.2	3858.2	4006.4	4023.6	4171.5
0	8.1533	6.1695	7.5187	10.622	0	0	10.185	18.604	14.52	48.93	58.77	61.398	73.552	88.767	115.21	106.93	104.35	165.74	158.53	129.51	133.34	130.64	152.42	148.73	243.32	271.43	309.78	381.14	445.8	470.36	521.96	710.67	825.49	869.14	964.41	1004	1189.1	1316.1	1443.3	1813.8	1965.5	2149.3	2190.5	2269.2	2369.7	2524.1	2717.4	2622.9	2704.7
0	0	0	1.1616	10.691	18.67	11.236	40.088	107.93	182.55	265.25	340.22	445.07	525	678.64	787.53	937.31	1312.3	1490.9	1737.7	1856.4	2082	2332.8	2594.5	2852.4	3164.3	3404.9	3816.7	4082.8	4313.2	4526.7	4869.5	5087.9	5272.7	5457.9	5647.4	5975.4	6043.4	6293.9	6442.9	6591	6754.6	6671.7	6854	6974.1	7076	6987.9	7111.3	7279.6	7293.3
19.608	2.1328	0	0.50515	0	0	0	0	0	0	0	0	0	0	0	0	0	0	0	0	0	0	0	109.31	151.98	238.71	375.97	447.26	532.72	599.91	719.98	967.97	1176.8	1287.1	1460.9	1530.3	1772.2	1835.7	2116.2	2291.3	2654.9	2780.3	2997.6	3180.8	3478	3608.3	3797.8	3945.9	4140.7	4379.3
0	6.9713	0	0	13.274	8.3147	3.9492	17.382	62.204	121.34	189.81	281.32	345.11	417.24	504.16	625.83	745.84	875.13	1001.1	1056.8	1187.7	1219.1	1344.7	1482.1	1427.6	1482.9	1661.8	1694.8	1779.3	1833.8	1888.3	1954.6	2036.9	2042.9	2034.9	2116.4	2115.9	2183.3	2154.6	2198.4	2255.9	2218.3	2210.8	2264.5	2322.4	2320.7	2339.4	2349.1	2375.6	2394
0	0	0	0	0.87081	8.5268	20.29	64.632	121.35	199.97	292.5	450.64	509.69	731.17	877.05	1143.6	1266.5	1406.4	1595.7	1607.3	1851.3	1813.3	1999.4	2066.5	2163.3	2238.9	2334.1	2362.3	2443.2	2560	2519	2623.3	2700.2	2769.6	2717.8	2785.9	2788	2858.3	2928.7	2977.1	2942.2	3045.1	3100.7	2985.1	3036.1	3072.5	3096	3107.2	3084	3138.8
19.703	7.7161	0	0	0.27786	0	0	11.889	88.208	164.03	279.06	388.35	510.77	670.34	783.13	885.05	1064.8	1266	1505.1	1612.8	1730.8	1806.3	1947.3	2215.4	2202.7	2436.7	2709.7	2870.3	3215.1	3385.6	3756.8	4075	4355.9	4700	5032.7	5498.9	5922.3	6119.7	6476.9	6949.8	7351.4	7770.6	8209.4	8379.2	8497.7	8814.1	9156.9	9370.3	9333.9	9477.8
0	0	0	0.49955	4.2061	6.7085	12.908	51.785	116.48	179.19	278.7	385.21	444.34	586.06	668.74	861.47	1004.3	1171.4	1340.9	1495	1648.1	1934.7	2114	2381	3078.2	3525.9	3909.6	4018.5	3529	4579	4042.9	4110.4	4313.1	5685.3	4480.4	4873.8	5014.7	5199.6	5463.8	5569	5705.5	5826.5	5851.3	7023.1	7201	7235.4	6087.5	5966.6	6124.7	5981.3
24.209	3.4127	0	0	0	0	26.831	47.806	104.24	155.88	227.49	260.93	329.18	360.31	518.11	654.33	761.3	913.76	1002.3	1107.2	1226.9	1354.7	1551.4	1612.2	1725.1	1875.6	2020.9	2147.8	2282.1	2423.8	2496.1	2617.4	2671.2	2752	2806.5	2788	2911.1	2905.8	2978.3	3084.8	3150.3	3128.5	3214.8	3300	3360	3515.8	3175.4	3067.6	3263.6	3310.4
8.677	3.3608	0	0	0	0	7.4722	84.284	132.47	212.34	292.95	419.53	396.07	592.33	613.07	955.85	925.34	1108.4	1304.2	1542.4	1813.1	2027.6	2245.2	2533.2	2780.5	3156.8	3377.3	3667.4	3886.7	4118.8	4419.7	4425	4926.4	4889.8	5148.2	4969.9	4898	5478.7	5361.6	5565	5685	5851.5	5835.9	5992	6132.6	6306	6558.2	6636.9	6707.4	6665.7
0	0	4.3517	6.5543	0	4.9881	21.252	36.909	22.023	67.26	98.156	123.44	160.22	176.08	219.98	235	282.7	315.98	332	346.44	356.79	403.17	416.17	407.95	514.12	591.39	634.78	720.82	742.74	815.41	955.29	1055.6	1170.9	1246.1	1333.5	1385.1	1497.1	1595	1701.3	1809.7	1923	1993.8	2067.4	2152.4	2239.9	2315.2	2419.4	2487.2	2541.1	2612.4
14.809	14.849	0	0	0	0	6.1701	24.921	59.667	111.22	156.25	189.2	222.39	296.94	430.09	541	642.21	794.1	922.06	1013.1	1194.7	1254.2	1383.7	1500.2	1584.1	1649.1	1650.1	1665.4	1731	1831.4	1937.2	1987.6	2097.8	2168.4	2287.6	2390	2495	2569.6	2666.2	2800	2913.9	3067.5	3180.9	3233.4	3422.7	3481.9	3653.8	3644.3	3634.8	3782.1
35.093	14.15	0	0	0	0	0	12.328	44.486	99.612	150.7	214.41	307.05	422.45	535.25	693.08	814.33	965.31	1183.8	1349.2	1538.4	1726.1	1937.9	2092	2279	2431.7	2572.1	2757.2	2946	3050.7	3247.3	3408.4	3560.9	3582.2	3706.5	3743.2	3785.4	3976.2	3890.9	4146	4218	4218.9	4527.8	4444.6	4503.2	4643.1	4676.4	4715	4661.7	4716.6
0	0	0	0	0.20594	5.8724	46.368	90.44	186.77	291.28	460.89	611.42	789.34	1000.2	1133.1	1382	1566.9	1669.1	1913.6	2075.5	2287.1	2386.6	2540.8	2742.2	2838.3	3088.9	3264.5	3486.9	3669.6	3782.3	3887.5	4053.6	4167.2	4177.7	4408.5	4578.2	4769	4811.7	4777.3	5034.3	5165.7	5313.3	5246.8	5544.5	5481.4	5726.8	5688.4	5822.8	5985.7	6010.4
36.456	8.6539	0	0	0	0	22.128	76.58	188.28	303.7	448.97	573.16	723.96	836.72	981.12	1122.3	1230.6	1420.6	1533.5	1612.5	1609.6	1660.6	1710.4	1907.6	1940.4	1999.8	1967.5	1898.3	1963.8	1978.4	1995.9	2006.6	2092.2	2095.6	2106.3	2188.5	2191.6	2218.5	2281.5	2311.7	2426.3	2453.2	2481.8	2555.8	2584.3	2697.6	2759.8	2739.5	2740.7	2762.6
12.298	5.2885	0	0	0	0	8.1716	62.692	134.8	277.21	408.56	612.28	738.77	957.63	1191.7	1440.3	1723.9	1974.3	2280.5	2454.2	2674	2843.2	2799	3048.3	3328.5	3340.9	3348	3693.6	3736.8	4004.8	4173.5	4390	4405.4	4438.9	4834.3	4914.6	5102.4	5173.1	5419.9	5578.7	5441.4	5717.9	5692.2	5793.5	5896.4	6032.6	6072.7	6078	6227.1	6290.5
0	7.0994	5.1825	4.7984	1.4469	0	0	8.2548	32.227	66.042	100.02	158.31	196.9	273.24	342.06	406.56	474.76	573.51	656.41	749.09	803.14	893.37	959.31	1005	1119	1174.1	1247.6	1292.2	1350.1	1412.3	1518.1	1586.1	1615.3	1656.8	1703.4	1794.3	1857.4	1923.9	1982.4	1993.1	2081.9	2127.1	2266.1	2242	2270	2324.4	2291.9	2294.1	2337.1	2303.1
5.153	0	1.2996	2.6518	16.336	9.0992	0	3.1543	41.861	90.158	150.86	233.5	299.18	409.25	491.9	643.67	789.63	945.3	1087.3	1222.4	1511.8	1606.8	1727.6	1995.5	2300.2	2408.2	2565.5	2748.1	3022.8	3286.6	3575.2	3949.5	4199.1	4399.6	4722.9	4934.9	5217.9	5425.5	5723.4	5957.8	6259.8	6394.9	6556.4	6967.7	7030.7	7448.6	7538.7	7847.2	7795.9	8084.7
0	0	0	6.5197	0	5.3706	5.4466	21.659	52.99	76.994	117.57	171.59	200.67	262.74	331.06	393.19	443.13	520.11	613.61	621.6	661.59	749.91	960.02	880.78	1062.5	1091.6	1059.6	1306.9	1338.6	1489.9	1505.4	1369	1368.8	1420.4	1772	1540.2	1608.4	1671.6	1727.6	1761.1	1810.2	1926.6	1897.7	1912.7	1908.7	1993.9	2018.1	2077.8	2137.7	2154.3
0	0	0	0	0	26.075	34.42	96.458	197.84	315.37	440.39	689.28	882.46	1082.3	1242.8	1409.1	1680.7	1967.9	2072.6	2311.7	2595.2	2850.8	3021.2	3204.9	3382.2	3244.1	3675.6	3708.8	3151.4	3243	3743.8	3899.7	4329.2	4084.2	4285.9	5137.7	4540.5	4692.3	5067.5	5723.1	6379.3	6585.1	6869.1	6976.6	6933.6	7120.8	7246	7372.4	7486.4	7538.6
0	0	0	7.5464	29.277	0.19255	11.881	1.9213	33.21	77.731	130.4	179.86	192.12	281.29	363.27	474.66	601	681.53	945.03	959.71	1141.3	1304.4	1429.5	1610	1796.2	1898.8	2096.9	2403.9	2629.2	2876.9	3256.5	3480.1	3693.3	4974.1	4277.9	4466.4	4985	5179.7	5544	5707.5	5995.6	5752.2	5830.8	6086.5	6280	6571.9	6504.5	6568.9	6891.8	6915.2
0	0	0	0	0	17.077	37.31	84.002	162.81	279.29	409.66	557.9	737.58	914.73	1042.7	1210.4	1378.9	1614.5	1739.1	1958.1	2141.3	2286.4	2550.3	2749	2923.3	2964.4	3024.9	3118.5	3234.1	3294	3371.2	3479.1	3476.9	3568.9	3637.3	3657.7	3581.8	3673.7	3706.7	3734.6	3709.3	3777.3	3838.8	3904	3867.2	3898.2	3943.2	3898.7	3903.6	3887.7
22.411	16.104	3.6501	2.9699	0	0	0	0	17.362	54.271	104.59	173.41	248.26	327.13	480.49	629.23	825.83	1031	1168.6	1416.1	1601	1878.1	2118.4	2409	2849.1	3211.8	3452.2	3725.6	3936.7	4279	4489.5	4882.3	5128.6	5448.9	5676.8	6003	6121.5	6489.6	6779.9	7142.2	7343.1	7765.5	7704.7	8120.8	8151.8	8609.8	8856.8	9071.1	9015.3	8929.8
28.511	4.3697	0	0	0	0	0	0	52.819	70.311	147.57	210.35	224.46	312.06	351.52	455.2	516.81	573.44	653.15	760.82	775.61	786.77	812.76	961.57	1081.6	1073.7	1072.7	1063	1053.8	1105.1	1172.1	1233.2	1215.5	1243	1323.9	1379.6	1363	1395.2	1425.9	1371.4	1377.6	1319.8	1110.3	1148.3	1070.2	1199.3	1120.7	1167.7	1152.4	1154.6
25.094	15.76	3.8334	0	0	0	0	19.346	91.881	168.33	279.52	370.25	500.23	651.73	760.01	848.62	964.45	1167	1314.9	1370.1	1433.7	1673	1763.6	1876.3	1848.8	2006.8	2177	2233.4	2378.4	2577	2699.7	2928.5	3066.5	3102.1	3304.2	3641.5	3628.9	3860.9	3977.5	4065.9	4299.3	4466.2	4545.5	4404.8	4686.6	4713.1	4880	4741.5	4800.7	4673.8
4.5179	0	0	0	0	0	11.479	12.87	14.953	32.782	54.395	86.047	127.35	187.21	286.34	389.41	544.92	706.75	887.46	1031.1	1228.4	1462.7	1725.7	1849	1981.5	2184.7	2448.2	2550.7	2751	2899.3	3181.4	3284.1	3382.8	3626	3721.7	3874.1	4153.6	4311.6	4444.5	4637.3	4642.3	4756	4769.6	4883.7	5024.1	5152.9	5285.8	5293.2	5345.9	5392.3
0	8.6717	0	24.06	4.9566	0	0	0	10.122	28.938	72.227	111.72	162.9	250.45	362.59	486.65	430.9	537.15	770.06	926.99	929.68	1106.4	1211.4	1349.9	1477.4	1961.5	1988.6	2237.6	2346.1	2025.8	2164.7	2255.4	2842.1	2991	3018.9	2598.7	2729.4	2821.2	2954.1	2995	3125.3	3177.1	3258.3	3294.5	3387.9	3565	3510.2	3661.5	3675.5	3679.5
0	0.81842	0	12.469	3.9893	0	0	4.4134	9.5772	14.642	39.077	85.588	79.63	110.3	169.92	244.49	291.15	359.82	440.33	522.03	601.79	711.85	788.73	791.93	930.92	1170.6	1086.1	1176.2	1260.1	1348	1438	1527.7	1596.2	1607.7	1803.1	1918.7	2023.7	2140.6	2194.8	2366.7	2464.5	2552	2743.9	2821.3	2889.8	2926.7	2941.8	3048.2	3079.1	2748.8
0	0	0	3.3747	0	0	22.277	72.746	180.53	281.18	454.62	596	754.9	873.27	1051.5	1117.1	1285.3	1451.8	1699.5	1862.9	1995.8	2066.7	2120.1	2216.6	2237.4	2435	2520.6	2379.4	2531.6	2231.6	2825.8	2855.1	3025.2	3146	3514.9	3556.5	3744.7	3956.4	3966.2	4188.2	4467.1	4571.7	4648.1	4750.6	4964	5081	5201.4	5408.7	5390.6	5610.3
15.466	10.027	0	1.7426	0	0	0	0	17.373	34.942	68.257	112.74	148.42	215.89	273.94	327.68	349.86	447.69	500.74	596.61	648.59	695.64	756.43	774.45	858.8	914.19	901.81	963.1	968.13	1053.1	1071.4	1095.7	1101.2	1136	1196	1261.3	1286.6	1401.2	1473.4	1544.5	1576.1	1624	1720.2	1725.6	1758	1862.2	1899	1997	2016.6	2125
0	0	0	0	0	5.3144	174.81	270.95	404.25	553.48	632.67	1193.2	1414.9	1607.7	1955.9	2195.7	2384.3	2704.2	2820.2	2363.3	3239.1	3513.2	3926.4	4093.9	4272.5	4523.3	4559.6	3864.8	4925.6	4184.9	5109.7	5205.7	5634.8	6010.7	6114.6	6313.8	6342	6629.7	6083.7	6347.3	6214	6402.5	6732.1	6908.7	6670.7	7287.2	7489.3	7470.9	6987.3	7539.5
0	0	0	7.1909	7.2627	0	10.778	43.757	128.59	229.53	389.61	523.22	772.66	972.02	1394.1	1696.9	1930.6	2322	2581.2	2875.4	3100.7	3373.5	3562.2	3890.8	4510.4	4452.1	4661.1	4805.3	5089.3	5769.8	5856.2	6262.1	6500.1	6774.3	6666.6	6934.2	7190.4	6532.6	6743.7	7017.9	7237.2	7315	7479.4	7595.4	7626	7659.4	8109	7850.8	7994.5	7903.7
12.395	10.1	8.6734	3.1662	0	0	0	10.816	28.918	50.296	109.22	167.08	197.7	276.82	331.04	393.79	457.24	518.98	513.82	547.38	549.25	618.84	643.3	687.35	721.49	777.8	790.07	855.92	907.4	1000.1	1066.8	1092.2	1187	1277.2	1335.2	1355.4	1414.8	1468.7	1517.2	1713.4	1757.7	1806.6	1855.6	1939.7	2047.5	2063.8	2174.5	2276.9	2291.6	2312.2
13.325	0	0	3.2282	8.2257	0	0	0	0	0	0	0	0	0	0	22.301	39.881	98.709	180.47	277.6	350.96	464.02	593.01	741.3	844.34	974.15	1068.4	1146.9	1414.5	1742.5	1939.9	2075.8	2231	2352.9	2494.5	2644.1	2803.6	2873.9	3121.5	3070.8	3299.3	3313.3	3374.6	3502.4	3553.8	3592.8	3557.6	3573.6	3668.7	3854.5
0	0	0	1.1894	3.0404	11.58	10.492	29.738	43.513	61.934	100.82	158.29	218.4	291.4	377.12	484.19	597.83	742.29	876.07	1003.5	1138.6	1367.3	1520.9	1668.7	1840.5	2010.9	2192.4	2301.3	2442.1	2606.8	2716.2	2841.6	2908.5	2976.7	3136.5	3213	3336	3443.1	3525.9	3619.5	3740.9	3877	3958.9	4014.7	4121	4134.6	4216.8	4278.1	4394.5	4351.3
18.75	9.1722	2.1787	0	0	0	0	0	13.943	37.546	71.142	96.522	117.88	162.84	211.18	291	496.13	579.4	658.17	636.25	818.6	969.38	1044.9	1169	1393.2	1482	1635.7	1814	1907.1	1959.4	2124.7	2290	2553.1	2591.2	2752.9	2976.3	3120.7	3127.9	3307	3359.6	3505.7	3325	3593.3	3661.1	3856.7	3938.4	4141.5	4270.1	4319.2	4190.9
16.277	1.7379	4.2506	0	4.4345	0	0	5.4536	31.664	46.523	86.615	102.33	134.84	173.02	243.06	324.49	392.78	545.72	668.91	799.04	875.87	1022.1	1145.4	1291	1462.4	1634.9	1733.7	1813.7	2002.3	2235.2	2501	2790.9	3212	3364.2	3614.6	4268.3	4479.4	4723.1	5026.3	5347.3	5579.5	5929.2	6337.2	6792.5	7136.9	7226.8	7461.1	7952.4	8186.3	8386.3
0	0	0	27.778	19.109	27.509	33.198	34.355	71.572	135.41	174.53	240.95	291.01	413.59	502.87	646.47	797.19	836.1	1043.9	1231.9	1294.1	1604	2041.6	2599.8	2732.3	3234.8	3609.1	3635	4434.4	4768.3	5156.1	5435.8	5111.9	5472.6	5621	6063.8	5518.8	6185	6279.1	6617.1	6694.8	6684.1	6790.8	6974.6	7027.1	7248.7	7196.3	7457.2	7442.7	7740.7
4.2336	1.2669	9.7486	7.2977	3.3411	0	0	5.3775	38.802	83.957	158.77	249.71	315.2	389.23	462.62	571.83	657.55	747.73	869.79	1010.6	1113.6	1189.8	1347.8	1737	1955.3	2014.4	2121.7	2517.8	2741.4	2612.9	2958.4	3150.8	3285.8	3857.9	4018.4	4105.3	4414.1	4562.9	4696.9	4825.9	4901.9	4897.1	5499.5	5880.6	5845	5978	6080.3	6165.5	6332.8	6385.2
0	0	0	0	2.2921	11.443	13.577	19.028	0	14.323	9.9388	8.4046	11.138	20.034	37.444	66.726	116.94	161.28	187	239.19	315.55	386.78	470.35	552.09	644.56	739.16	841.47	953.91	1016.6	1126.1	1230.3	1290.4	1401.8	1466	1629.5	1706.8	1811.1	1935.6	2030.8	2187.8	2223.1	2312	2304.4	2399.1	2395.1	2436.5	2427.4	2500.4	2410.6	2540.1
22.33	12.568	0	0	0	0	13.663	53.416	104.12	166.85	234.38	330.18	426.73	539.02	678.84	826.13	946.84	1089.6	1236.5	1379.2	1510.6	1635.9	1778.2	1974.2	2113.2	2268	2351.4	2537.3	2724.8	2852	3030.9	3271.2	3382	3484.4	3588.6	3833.8	3856.8	4107.3	4247.6	4380.9	4494.1	4655	4740.3	4843.7	4939	5085.2	5137.4	5225.5	5250.7	5309
6.0831	4.3489	0	2.9255	5.6039	0	0	4.9704	30.767	99.965	200.61	317.34	380.34	364.55	495.31	589.8	720.76	964.83	1118.6	1210.8	1233.1	1337	1331.3	1478	1547.3	1744.1	1884.5	1894.5	1934.4	2062.1	2074.4	2301.1	2442.7	2721.4	2673.4	2677.5	2715.5	2805.7	2840.9	2827.8	2857.2	2975.9	3026.1	3089.5	3075.2	2999.1	3085	3305.4	3280.2	3159.3
36.972	15.954	0	0	0	0	0	10.802	25.994	43.193	67.106	89.318	138.33	226.12	287.23	379.13	397.55	477.91	484.06	555.8	611.64	682.12	932.62	992.79	1045.1	1096.8	1194	1212.6	1289	1504.5	1644.8	1753.4	2004.9	2147.5	2405.2	2346.3	2760.6	2860.1	2612.5	2664.1	2873.5	2893.6	3026.7	3015.7	3080.8	3538.8	3259.9	3657.3	3798.3	3845.2
24.596	3.3685	0	0	0	0	11.7	25.579	62.838	83.088	123.52	149.17	185.15	213.76	288.24	359.35	431.05	500.4	622.04	688.78	809.89	877.79	957.66	1091.2	1130.3	1237.2	1277.1	1322.6	1409	1476.1	1529.4	1581.1	1643.2	1672.9	1715.3	1620.8	1628.5	1831.8	1878	1934.8	1963.7	1954.6	1991.5	2000.8	2005.1	2032.6	2061.6	2093.3	2095.5	2105.1
17.76	19.047	10.108	6.3954	0	0	0	0	0	20.607	55.879	107.81	168.88	249.53	394.42	557.57	686.58	983.86	1253	1544.9	1848.2	2046.4	2565.8	2541.2	2943.6	2950.5	3338.4	3889.3	3968	4398.4	4200.4	4466.4	4966	5322.2	5597.2	5967.8	6205.4	6604.1	6907.8	7305.7	7301.9	7769.4	7925.5	8345.1	8313.6	9020.1	9300.4	9435.7	9911.2	10077
9.77	1.1725	8.1711	0	0	0	5.5937	13.443	49.802	81.853	141.33	207.25	278.11	481.15	414.78	715.63	796.61	1204.7	1389	1648.2	1614.2	1861.8	2102	2306.4	2853.1	3232.8	3497.3	3667.9	3905.4	4064.3	4353	4638.7	4819.3	5148.4	5632	6103.2	6105.4	6241.1	6460.4	6874.4	7385.5	7756.8	7584.6	7861.4	8155.9	8447.2	8539.7	8685.3	8784.8	8634.4
0	0	7.149	0	92.662	36.028	68.778	100.4	209.45	261.61	316.18	311.47	304.65	345.48	367.34	398.55	431.67	566.14	581.9	630.63	637.18	569.66	703.98	794.18	836.97	917.92	927.52	1051.2	1078.8	1086.7	1175.5	1354.9	1357.2	1410.6	1495.3	1632.2	1775.6	1957.4	2153	2437.3	2592.3	2862.1	3155.3	3296.2	3597.6	3796.6	4007.9	4277.5	4404.3	4621.6
1.254	11.141	0.15634	6.3784	7.5936	0	0	0	2.7213	18.115	44.819	61.185	89.942	118.95	191.42	243.06	325.18	430.02	526.75	606.05	741.39	820.92	935.84	1015.5	1118.8	1239.5	1304.7	1431.1	1527.4	1681.6	1782	1871.2	2032.3	2112.9	2278.9	2428.7	2517.1	2632.3	2709.6	2840.9	2903.7	2967.4	3035.9	3077.7	3278	3285.5	3294.5	3318	3366.8	3466
0	0	0	8.3814	29.809	47.058	69.644	99.199	163.45	238.58	391.48	502.79	638.09	745.48	945.84	1117.6	1322.7	1686.7	1887.6	2086.4	2488	2767.9	3050.1	3353.8	3637.5	3778.2	4031.3	4292.8	4384	4295.3	4618.5	4669.3	5336.3	5703.5	5318.8	4957.8	5121.1	5234.4	5413.2	5763.8	6092	6307.5	6568.1	6782.8	7141.3	7216	7532.6	7908.1	7936	8099.4
5.7767	0	0	1.1376	2.037	0	7.3414	16.509	53.2	92.911	161.2	231.13	272.89	382.44	476.52	592.44	684.47	834.06	1027.2	1092.9	1267.5	1461.5	1706.3	2015	2170.8	2445.7	2623.4	2860.8	3128.8	3381.1	3629.5	3908.3	4004.7	4234.4	4406.7	4430.7	4575.2	5121.1	5277.4	5410.4	5586.4	5713.2	5713.8	5903.3	5947.7	6157.6	6241.7	6196.9	6400.2	6381
17.305	0	2.3531	0	0	0	0	26.162	77.64	179.31	311.33	387.66	562.02	727.84	924.86	1126.4	1316.9	1593.8	1462.9	1833	2206.1	2501.4	2618.9	2812.7	2828.4	3079.4	3416	3632	3427.6	3677.1	4252.1	4227.6	4302.5	4692.8	5221.6	5192.2	5311.8	5537.2	5614.9	5645.6	6014.7	6323	6307	6689.5	6721.7	6823.3	7067.3	7381.7	7419.8	7385.8
8.1783	2.0806	0	0	0	0	0.89471	23.315	68.461	125.93	176.08	240.21	290.18	371.14	454.82	548.87	637.96	776.92	962.66	1042.6	1069.7	1183.3	1295.9	1434	1512.6	1887.7	2013.5	1889.4	1992.4	2127.9	2185.1	2280.3	2560	2698	2423.4	2609.1	2648.6	2792.4	2833.3	2952.7	2968.6	3099.4	3238.1	3297.1	3349.4	3470.5	3454.4	3563.8	3592.2	3668.3
7.5756	0.42208	0	0	0	1.0849	3.7685	10.828	27.325	42.687	55.748	87.021	112.11	156.29	204.23	283.49	382.34	534.52	679.28	802.96	935.03	1076.9	1250.8	1392.2	1493.2	1598.2	1664.5	1744.3	1875.2	2066.2	2185.1	2298.7	2310.4	2427.5	2445.5	2584	2623.9	2763.2	2771.2	2763	2891.1	2872.8	3009.3	3171.6	3100	3179	3160.8	3180	3137.5	3097.2
0	0	0	9.4751	12.186	6.2421	0	0	11.996	6.1136	16.524	17.26	25.701	47.223	73.178	84.891	95.573	123.25	154.17	175.75	192.12	232.79	261.42	363.13	401.67	459.18	501.23	557.12	690.69	854.01	942.31	1047.5	1132.7	1274.6	1380.4	1503.5	1557.6	1658.6	1841.7	1906.6	2044.2	2156.7	2210.2	2362.1	2451	2515.4	2616.6	2698.1	2748.7	2864.9
0	3.7827	0	0	0	11.696	6.2087	14.407	30.973	95.47	137.04	186.98	270.04	343.27	444.05	573.94	689.51	746.19	916.2	1027.8	1212.9	1293.6	1454.9	1541.3	1686.6	1788.5	1948	2067	2193.8	2315.8	2412.1	2584.6	2679.3	2812.3	2953.9	3107	3166.2	3330.3	3422.8	3508.7	3595.5	3525.2	3727.2	3769.2	3866.9	3857.7	3855	3865.3	3875.3	3958.8
0	0	0	6.7093	7.3279	0	0	15.77	76.868	174.39	310.23	426.44	550.3	791.16	1016.4	1276.1	1581.8	1804.3	2044.1	2314.9	2591.4	2757.9	2856.3	3252.1	3418.2	3619.4	3676.3	3799.4	3962.7	4125.1	4278.7	4321.6	4482.6	4539.5	4002.8	3957.3	3955.9	4005.1	4060.5	4056.2	4208.8	4157	4207.3	4329.7	4360.8	4285.3	4359.4	4417	4439.4	4402
24.938	9.0289	7.0402	0	0	0	0	37.074	89.536	192.67	309.67	416.5	545.91	664.35	789.82	983.41	1190.3	1321.2	1473.9	1714.4	1907.1	2035.7	2181.5	2352.5	2470.6	2639.2	2677.9	2868.3	2986.6	3063.1	3130.5	3232.6	3279.6	3402.1	3359.4	3368	3485.8	3581.4	3686.9	3701.7	3594	3623.9	3645.9	3611.8	3565.4	3659.6	3811.4	3815.6	3798.7	3702.1
21.14	6.3425	0.54268	0	0	0	8.2617	54.563	121.28	213.38	201.56	286.02	408.08	560.26	705.22	806.47	914.79	975.57	1048.9	1158.2	1240.1	1327.7	1409.1	1436	1534	1691.2	1730.2	1780.5	1870.5	2001.3	2080.4	2197.4	2528.3	2677.7	2617.8	2733	2830.9	3025.8	3112.3	3315.5	3515.8	3580.2	3760.9	3896.9	4111.9	4068	4171.4	4236.9	4347.6	4478.4
0	0	0	0	0	24.987	95.18	179.07	283.63	424.5	712.18	891.01	1098.3	1324	1568	1984.8	2256.6	2665.9	2978.3	3232.7	3416.5	3704.6	3927.4	4063.4	4586.4	4886.2	5142.4	5499.4	5903.4	5933.2	6211	6393.6	6559.5	6735.7	7101.6	7247.3	6722.9	6630.6	6951.1	7138.1	7184.4	7395.2	7715.4	7252.3	7407.2	7540.6	7240.9	7349.9	7661.5	7603.5
12.471	9.2244	10.116	4.0447	1.4517	0	0	32.168	53.548	109.2	184.51	237.63	294.47	355.58	488.72	619.91	814.54	980.57	1179	1392.5	1592.8	1833.9	2012.7	2179.7	2400.1	2624.7	2704.8	2897.5	3118.1	3265.9	3369.8	3430	3614.7	3698.8	3830.4	3916.5	4092.4	4191.3	4282.9	4422	4577	4572.2	4651.6	4873.3	5029.5	5109.7	5315.8	5453.2	5518.9	5665.6
0	0	0	0	0	7.1517	24.232	49.653	111.36	169.98	286.94	355.5	439.97	539.28	626.54	730.69	800.65	894.18	969.37	1074.5	1112.6	1212.1	1306.7	1347.2	1466.9	1515.6	1530.9	1615	1714.9	1719.6	1712.4	1856.9	1881.6	1925.1	2002.8	2083.9	2172.6	2240.2	2337.7	2417	2508.6	2598	2666.5	2675.3	2768.3	2850.8	2849.9	2889.5	2935.9	2955.9
20.092	0	0	0	0	0	0	0	3.5345	2.942	0	0	0	0	10.317	57.219	130.84	199.86	285.05	330.71	383.28	459.82	548.19	721.02	914.53	886.34	921.84	902.63	807.67	1047.3	1030	1236.1	1320.5	1383.3	1532.5	1643.2	2034	2363.7	2763.5	2385	2725.2	2829.8	2809	3027.2	3090	3400.9	3413.9	3370.7	3487.7	3565.3
20.637	0	16.706	0	0	0	12.215	88.247	159.73	293.34	462.78	589.36	736.84	622.6	554.56	1107.4	774.26	1143.7	1545.1	1666.8	1421.1	1491.5	1648.6	1733.7	1774.2	2211.7	2412.4	2182.9	2524.4	2616.2	2693.2	2781.4	2820.2	2928.8	2852.4	2788.3	2931.2	2835.3	2711.1	2750.3	2726	2895.8	3060.9	3127.4	3137.7	3216.2	3266.8	3394.9	3595	3488.4
0	0	0	0	72.277	126.4	182.6	275.07	384.71	528.27	642.62	766.28	848.57	1029.7	1136.4	1282.9	1520.8	1652.3	1798.7	1877.8	2021.4	2107.4	2279.7	2385.7	2533.1	2500.9	2335.4	2744.6	2873.2	2989.1	3134.2	3242.9	3317.5	3329.3	3298	3359	3407.8	3443.5	3500.1	3601.2	3627.3	3777.4	3821	3900.7	4098.9	4119.9	4255.7	4296.5	4419.7	4483.6
12.047	5.9844	0	0	0	0	14.735	88.11	185.9	360.18	516.71	733.81	925.73	1209.8	1509.8	2010.7	2249.7	2710.2	3711	4022.8	4080.1	4511	4383	4705	5059.4	5680.3	6178.3	5949.7	6053.1	7196.9	6943	7411.6	7470	7478.1	7684.8	7738.6	8018.7	8140.7	8473.4	8750.6	8819.6	9060.4	9334.3	9440	9665.6	9872.8	9886.1	10210	10108	10321
0	0	0	0	0	11.872	43.754	90.393	176.09	307.61	455	641.33	783.21	952.74	1116.6	1277.8	1495.7	1721.1	1822.6	2030.7	2159.6	2328.3	2502.4	2845.8	2974.3	3106	3396.3	3522	3706.5	3915.6	4320.4	4646.2	4690.2	4874.3	5365.8	5352.5	5734.9	5937.7	6108.2	6291	6644.3	6680.1	6858.9	6954.7	7103.6	7493.9	7577.4	7624.6	7866.3	8023.6
0	0	0	4.7149	0.94005	20.202	31.933	41.777	92.295	136.8	210.26	326.31	397.4	529.42	645.5	768.8	918.45	1083.6	1229.6	1331.1	1466	1595.7	1763	1863.6	1896.8	2001.2	2031.5	2249.6	2342.9	2345.7	2398.7	2465.4	2578	2596.6	2672.3	2751.2	2838.8	2939.1	2938.5	3004.3	3190.9	3312.6	3391.4	3453	3421.7	3434.1	3429.9	3496.8	3538.2	3665.8
0	0	0	7.7866	2.4819	6.2516	16.744	74.774	158.07	269.88	390.67	548.26	677.88	867.79	1027.4	1281.2	1533.4	1862.2	2171.7	2363.3	2705.3	2875.2	3157.1	3390.5	3653	3887.4	4080.9	4364.7	4490.9	4799.6	5009.7	5301.6	5414.1	5663.4	5908.3	6039.4	6297.7	6334.5	6491.9	6743.8	6903.3	7012.6	7052.5	7158.7	7266.1	7335	7384.6	7518.8	7665.7	7653.6
16.971	11.623	3.1509	0	0	0	0	0	34.449	64.94	127.1	188.27	256.15	336.46	451.88	519.93	634.33	684.87	828.41	870.33	950.96	1037.7	1175.4	1319.6	1477.3	1595.8	1750.9	1731.6	2087.2	2286	2495	2416.7	3000.2	3301.6	3554.2	3659.8	4447.2	4378.6	4773.9	5346.8	5835.5	6370.1	6699.8	7064.7	7439.9	7827.2	8028.3	8281.1	8659.4	8721.7
0	0	0	0	2.034	10.852	23.389	54.764	113.62	167.85	275.52	392.15	485.92	603.85	730.02	902.47	1038.5	1240.4	1400.1	1581.7	1822.2	1986.6	2262.2	2434.4	2749.3	3031	3229.1	3555.3	3728.2	3900.2	4104.5	4186.6	3962	4609.6	4490.9	4701.8	4985.3	4847.8	5070.7	5091.9	5113.8	5273.3	5217.3	5268.6	5304.1	5307.4	5296.5	5408.6	5460.1	5446.5
27.407	0	0	0	0.58391	0	0.17646	8.6152	21.041	40.295	60.732	77.896	84.662	107.34	125.1	152.03	193.47	239.51	293.3	307.03	395.03	447.91	509.12	525.18	616.36	711.67	736.79	832.45	858.19	907.21	967.34	1043.6	1054.1	1097.3	1119.8	1207.1	1167	1254.4	1281.7	1322.3	1364.5	1390.3	1440.8	1432.5	1478.6	1547.1	1551	1623	1580.7	1584.6
0	0	0	12.476	27.159	41.638	42.992	31.02	55.917	81.106	101.56	192.97	150.5	175.27	197.86	303.64	342.26	352.99	397.43	410.85	453.81	517.22	562.21	645.05	663.57	685.09	735.31	723.98	802.91	875.54	925.82	958.13	994.6	1038.6	1017.9	1080.3	1123	1111.4	1204.5	1209	1259.4	1231.8	1273	1308.4	1366.2	1381.8	1416	1386.8	1411.2	1397.8
22.678	2.2294	3.2484	0	0	0	0	13.719	47.324	112.32	181.97	259.04	338.78	497.49	588.85	733.84	818.6	1016.7	1257.8	1468.3	1646.9	1644.4	1827.5	2010.3	2212.6	2423.2	2551.4	2750.3	2933.7	3097.6	3177.5	3290	3395.5	3361.5	3611.8	3707.7	3805.5	3745.2	3908.6	3852.8	3762.2	3906.7	3871.9	3746.5	3528.6	3556	3636.7	3605.4	3641.7	3663.7
23.546	13.354	2.4983	10.967	0	0	0	0	3.2724	0	10.623	10.539	37.818	50.738	102	120.92	157.73	366.75	329.84	512.29	453.01	558.32	610.2	692.98	788.65	860.02	934.23	1004.5	1050.3	1092.2	1213.1	1372.6	1507.5	1659.2	1691.6	1820.2	1978.4	2115.1	2364.4	2519.5	2530.7	2795.9	2959.7	3069	3374.3	3588	3712	3856.9	3932.3	4065.5
17.63	8.4788	6.5703	0	0	0	0	3.8644	0	0	0	0	3.0769	0	3.2713	37.676	56.173	93.742	117.49	209.56	280.32	332.4	395.3	434.51	477.68	577.74	636.21	688.06	734.6	795.14	856.06	907.05	970.12	1049.2	1124.5	1140.9	1198.3	1265.6	1325.1	1413.4	1488.8	1533	1566.3	1624	1684.5	1710.7	1822.6	1879.1	1867.4	1952.2
11.562	0	0	0	0	0	17.867	71.251	201.63	310.04	573.9	796.08	942.08	1266.5	1554.1	1762.7	2093.2	2270	2632.5	2785.4	2888.6	3195.4	3340.4	3602.8	3512.5	3733.9	4045.6	4061.2	4262.3	4508.5	4747.5	4991.3	5159.3	5711.7	5587.5	5572.3	5879.5	5956	5855.9	6408.9	6763.4	7165.3	7406.2	7500.8	7813.6	7999	8238.6	8446.8	8803.3	8955.3
1.8597	10.479	5.5053	2.9228	0	0	0	41.159	79.698	140.4	207.72	220.1	279.29	346.23	418.11	501.65	603.45	673.7	728.01	843.27	918.67	1007.7	1053.6	1147.3	1264.8	1368.6	1437.1	1627.9	1730.1	1899.1	2028.4	2254	2450.9	2653.7	2800.6	2939.2	3151.6	3377.4	3523.6	3712.6	3769	3915.8	3867.1	4041.9	4217.6	4188	4377.5	4499.6	4556.9	4866
0	0	0	31.438	390.81	89.404	127.08	179.32	296.92	352.31	422.55	468.92	549.12	646.71	720.96	921.53	1033.3	1148.4	1289.8	1429	1580.1	1734.9	1978.5	2120.2	2272.9	2539.7	2591.4	2666.7	2860.1	3081.6	3267	3427.6	3566.6	3733.3	3856.8	4139	4221.9	4307.3	4650.4	4688.1	4873.5	4947.1	4907.2	5099.2	5255.4	5376.3	5530.7	5727.6	5830.3	5937.3
0	0	0	4.0167	0.53364	0	13.676	44.387	86.664	140.24	204.88	275.73	346.7	423.78	466.11	577.61	677.12	819.29	910.95	976.89	1200.6	1314.9	1525.9	1740.7	1886.9	2141.4	2306.1	2621.7	2724.9	2929.7	3255.2	3333	3525.9	3743.6	3970	4107.8	4288.2	4468.5	4642.7	4803.8	5152.7	5175.7	5378	5448.5	5439.9	5676.8	5699.8	5823.1	5777.6	5991.5
9.3315	8.433	0	0	0	0	6.9478	40.428	96.644	167.32	223.79	345.01	402	486.56	600.24	708.81	833.73	945.14	1064.4	1241	1415.8	1519	1693.1	1937.5	2347.3	2486	2703.9	2867.9	2976.8	3230.3	3479.9	3031.2	3255.9	3277.4	3525.1	3634.8	3714.5	3942.9	4081.3	4225.2	4366.6	4511.9	4545	4762.1	4879.3	4885.7	4995.8	5022	5056.8	5098.9
0	0	0	0	1.4976	23.017	13.174	24.499	32.383	73.964	118.02	156.5	210.94	279.38	311.94	416.03	511.25	618.58	675.71	823.07	966.42	990.06	1136.8	1308.8	1471.5	1621.7	1740.6	1928.9	2043.1	2170.1	2347	2599.1	2764.1	2867.5	2986	3061.3	3205.7	3325.8	3371.5	3680.9	3666.9	3873.4	3882.8	4036.7	4476	4276.3	4383.9	4467.9	4195.7	4394.7
5.1199	14.275	5.016	4.8379	1.0772	0	0	0	6.977	21.233	51.2	78.348	114.16	176.77	200.8	274.86	356.98	422.52	521.06	784.83	901.53	896.91	1042.2	1188.7	1218.7	1372.1	1463.3	1646.3	1832.1	2004.1	2086.5	2271.2	2366.1	2584.8	2751.5	2873.8	2924.2	3122.1	3364.9	3285	3469.8	3535.6	3506.8	3542.1	3659	3544.2	3711.7	3656.9	3801.8	3827.8
11.528	4.0137	0.51702	0	0	0	6.7625	19.193	59.912	110.25	167.63	242.97	328.42	464.21	617.17	695.49	864.58	990.18	1123.7	1235.5	1397.7	1560.4	1687.1	1820.7	1950	2098.4	2196	2299	2418.2	2568.2	2742.3	2846.9	2946	2966.3	3156.2	3211.3	3344.7	3354.7	3473.5	3662	3778.3	3919.6	3999.8	4136.4	4229	4338.4	4482.5	4475	4612.3	4613.6
12.064	9.6002	1.0884	8.4184	0.31891	0	0	0	0	0	0	6.1355	6.0276	4.3067	12.427	5.8041	18.928	50.451	86.634	125.02	159.51	174.96	226.45	320.95	400.6	489.17	579.24	594.69	658.74	661.84	760.85	836.85	891.96	943.12	919.66	999.2	1061.3	1165.3	1346.3	1397.8	1540.5	1614.4	1662.6	1793.8	1901	2029.5	2117.7	2149.8	2202.4	2282.5
0	1.9319	0	2.6086	0.89777	0.65997	0	41.824	90.096	159.42	216.13	285.46	363.63	456.01	603.18	751.3	938.4	1043.2	1179.4	1284.3	1505.1	1601.6	1785.3	1934.8	1971.6	2259	2393	2665.8	2805.2	2984.6	3081	3128.7	3366.2	3463.5	3609.4	3858	3876	4216.9	4435.5	4560.8	5010.4	5146.5	5599.4	5722.9	5958.3	6282.4	6360.4	6614.1	6590.4	6948.5
7.7639	0	0	0	0	2.8163	1.7087	6.5411	11.787	31.227	34.298	72.572	89.079	120.99	161.32	193.71	251.42	302.19	363.42	397.62	457.26	523.78	605.37	669.91	733.31	815.98	827.5	924.1	983.54	1041	1065.1	1162.8	1169.7	1166.1	1250.4	1341	1305.4	1376.5	1436.8	1474.2	1499.2	1559.7	1580.4	1653.2	1677.2	1771.3	1840.9	1879.9	1862.9	1952.1
19.701	3.151	1.8426	0	0	0	0	0	36.498	66.672	103.53	113.7	133.17	105.73	147.67	186.66	286.44	265.1	401.67	533.94	630.63	723.59	757.28	782.06	887.83	1115.5	1278.6	1107.2	795.52	835.86	912.2	1052	1089	1345.9	1259.9	1349.3	1466.6	1486.9	1379.8	1434	1544.5	1727.8	1719.4	1706.8	1751.6	1832.3	1925.3	2027.7	2084	2048.4
5.794	0.59644	0	0	0	0	8.9452	7.9024	38.613	49.933	79.314	112.72	137.42	209.98	255.54	374.58	456.58	622.65	821.84	1054.7	1257.5	1451.7	1746.9	1992.9	2245.6	2450	2645.9	2954.6	3124.6	3526.1	3747.3	3916.3	3919.6	4137.6	4260.8	4359	4456.5	4523.8	4542.5	4543.3	4576.5	4648.1	4624.4	4677.5	4741	4790.9	4875.8	4920.3	4842.3	4974.9
11.539	6.6691	0	9.1034	3.7507	0	0	0	0	0	0	0	0	0	24.389	58.905	128.19	203.46	264.75	339.27	427.51	533.85	630.02	719.73	861.85	964.02	1031.6	1160.4	1285.9	1417	1512.8	1617.9	1716.9	1787.1	1808.2	2045	2093.2	2270.5	2280.9	2316.3	2436.9	2572.1	2680.4	2739.2	2872.8	2834.7	2900.9	2912.6	2941.8	3045.3
6.4377	0	0.69014	7.7284	0	0	0	0	0	0	0	0	0	3.3356	30.373	90.001	162	284.14	401.62	515.26	628.77	689.51	853.47	1072	1208.8	1430.5	1588	1783.8	2044.5	2197.2	2492.6	2198	2466.2	2770	2778.2	2955.6	3259.7	3508.6	3691.1	3995.7	4113.9	4413.6	4397.7	4688.7	4894.8	5031.4	5170.3	5335.7	5363.8	5391.7
0	3.5578	0	0	1.3894	0	21.297	58.208	148.16	227.38	336.44	503.22	579.35	725.81	849.47	953.68	1102	1344.5	1520.3	1688.2	1708.7	1836	1938.9	2110.4	2036.2	2072.9	2243.3	2262.7	2313.1	2496	2738.5	2923	2945.6	3102.2	3251.8	3309	3241.2	3530.9	3656	3762.1	3818.9	3448.7	3573.4	3694.9	3706.1	3774	4192.1	3909.1	4415.7	4173.7
5.3752	11.495	6.7052	1.3291	5.2534	0	0	0	25.773	26.352	53.649	90.922	118.15	172.8	216.91	313.86	374.7	471.93	514.63	559.52	721.8	802.38	909.79	1034.7	1089.9	1286.8	1401.6	1474.2	1620.7	1788.1	1912.6	2031	2157.5	2385.8	2423.3	2542.9	2578.4	2793.9	2915.2	2986.8	3147.8	3202.5	3358.6	3336.5	3477.5	3435.8	3509.3	3632.3	3660.8	3885.7
0	6.3895	0	2.1457	0	0	11.149	48.195	75.465	141.15	217.6	316.15	383.89	441.83	567.09	631.08	724.16	847.8	878.41	956.97	1022.6	1128.5	1250.7	1365.7	1453.5	1536.7	1567	1648.3	1711.8	1803.9	1844.4	1997.1	2055.7	2143.4	2259.3	2398.9	2366.4	2554.4	2680.7	2771.5	2911.9	2966.6	3136.9	3164.6	3250.5	3333.8	3419.4	3420.9	3546.7	3678.4
0.91376	4.1179	1.1782	0	0	0	28.334	71.847	109.61	201.54	336.57	524.12	691.38	872.19	1157.8	1482.1	1739.9	2101.5	2432.1	2602.2	2810.3	3222.5	3860.4	4121.6	4225.9	4531.4	4868.6	5051	5342.8	5673.8	5870.2	6186	6416	6317.8	6410.4	6710.7	6979.3	6924.1	6866.7	7184.9	7394.2	7435.2	7488.8	7544.4	7596.2	6562.7	7779.6	7763.1	7845.6	6180.4
0	0	0	3.2599	2.9815	20.009	1.5951	1.7263	25.069	42.449	45.832	64.945	89.854	112.07	137.08	170.94	220.48	259.83	282.22	321.23	413.56	436.98	506.16	506.57	561.13	614.12	619.62	648.72	690.5	712.3	745.76	772.75	844.49	888.18	913.25	941.47	975.99	1007.2	1041.4	1112.9	1122.3	1131.7	1172	1114.5	1220.7	1245.2	1401.9	1407.6	1445.6	1604.5
17.79	6.5585	0.96057	0	0	0	0	5.8888	29.754	63.869	107.2	128.84	163.74	215.83	269.52	298.49	369.69	449.18	525.04	622.47	693.92	834.4	929.81	1033.5	1130.6	1241.2	1322	1444.3	1541.1	1712.1	1874.6	1938.3	2087	2134.6	2244.6	2348.6	2535.3	2641.9	2683.7	2855.3	2931.4	2987.2	3082.3	3075.3	3180.6	3313.5	3303.8	3328.7	3437.1	3411.2
0	0	0	0	0	9.059	31.425	64.851	69.104	121	152.19	190	235.74	277.75	265.33	312.35	368.21	386.06	412.52	441.89	475.81	495.46	558.05	605.96	624.02	644.03	717.66	766.74	778.48	848.87	886.01	1022.7	1119.5	1137.9	1273.6	1360.4	1423.5	1535.6	1653.5	1765.3	1722.6	1823.6	1836	1887.9	1997.5	2023.8	2021	2034.7	2018.8	2056.4
0	0	0	0	0	8.8283	73.517	156.55	282.24	383.35	581.06	723.89	940.36	1207.7	1403.7	1676.6	1951	2080.9	2504.2	2752.8	2525.6	2690.1	2938.2	3152.4	3289	4035.1	4259.8	4399.6	4769.5	4900.4	5097.4	5251.8	5343.4	5448.3	5660.6	5833.6	5954.7	6144.7	6371.7	6500.8	6814.1	6709.8	6779	6820.6	6950.6	6855.3	6870.7	6916.3	7026.7	7100.4
0	0	0	1.201	0	11.803	18.843	24.597	43.141	64.732	85.371	102.39	124.25	159.4	191.24	272.17	354.2	446.76	509.61	588.74	679.67	749.08	909.34	1037.4	1177.5	1233	1355.1	1528.9	1621.5	1713.2	1792	1883	1938.7	1992.2	2100.2	2131.6	2224	2241.9	2327.1	2328.4	2366.6	2503.2	2496	2557.8	2507.3	2617.7	2682.3	2680.7	2737.1	2766.9
0	0	0	11.105	8.1843	25.763	92.308	133.75	200.85	246.43	309.52	335.2	418.92	438.58	536.3	593.13	693.37	844.95	941.04	1086.9	1181	1247.3	1494.5	1592.1	1674.8	1973.8	1975.5	2219.5	2474.9	2676.6	3120.9	3315.6	3935.9	3986.5	4265.9	4329.2	4689.6	4864.9	5043.6	5329.1	5445.3	5482.9	5533.2	5684.5	5751.1	5889.1	5994.6	6492	6433.9	5537.3
22.332	8.7729	9.0872	0	4.4974	0	0	0	33.668	77.719	183.68	255.65	318.82	411.26	562.36	671.63	836.45	1063.1	1309.3	1211.2	1750.3	1781	2061.3	2375.4	2663.9	2888.7	3227.2	3455.4	3689.8	3809.5	4054.3	4316.2	4672.9	5150.8	5098.7	4296.1	5675.9	5678.4	5736	5224.1	5133.7	6532.9	6184.5	6919.2	6739.4	7466.3	7623.2	7381.8	7919.5	8025.1
13.992	9.3259	7.2453	0	0	0	0	0	0	0	0	0	0	0	0	7.7265	54.045	130.93	198.36	297.27	416.18	524.29	700.02	847.75	1080.1	1192.7	1444.6	1622.7	1732.4	2019.2	2211.7	2531.8	2762	3096.4	3384.3	3678.4	4100	4403.1	4593.1	5003.7	5419.4	5556.9	5811.8	6082	6269.6	6500.8	6781	6919.6	7229.9	7541.7
4.9753	0	0	12.626	0	0	15.872	0	35.398	50.084	113.83	154.67	171.66	260.63	311.07	336.05	407.56	459.33	515.73	575.7	631.79	709.32	787.42	1005.7	1049.8	1245.3	1424.8	1606.9	1740.7	1973.6	2103.4	2480.8	2766.2	2820.7	2815.8	2971.8	3108.7	3215.6	3433.2	3717.6	3959.2	3694.9	3722.8	3780.5	3996.9	4217.8	4431.5	4208.2	4154.8	4263.7
0	0	0	4.2981	0	9.6441	20.351	68.457	119.11	181.36	251.55	322.75	378.85	469.98	549.53	643.73	723.66	819.8	883.14	1000.1	1047.6	1221.3	1425.1	1588	1799	2025.3	2222.2	2368.6	2538.8	2752.3	2928.3	3004	3079.1	3246.9	3438.9	3508.7	3569.7	3594.2	3581.6	3573.7	3670.6	3806.8	3750.5	3770.2	3796.2	3831.9	3851.8	3896.9	3938	3914.8
24.929	12.147	0	2.4633	0	0	0	0	32.967	83.625	181.73	209.89	268.55	385.9	477.35	540.74	639.15	647.48	771.14	798.21	906.54	908.14	1036.4	1058.9	1093.9	1262.3	1368.4	1429.7	1461	1561.2	1677.3	1763.2	1823.9	1865.3	1939.2	2018.7	2031.5	2145.2	2147.7	2252.2	2629.8	2321	2424.3	2558.2	2581.1	2571.4	2554.1	2660.2	2574.3	2745.7
0	0	20.896	0	41.281	17.986	0	0	0	0	0	0	0	0	0	15.483	184.71	342.49	507.91	700.89	920.44	1111.3	1356.4	1609.6	1847.7	1935.1	2195.1	2358.1	2595.1	2853.2	3198.3	3405.9	3638.8	3723.4	4033.7	4229.7	4429	4605.3	4752.3	4769.3	4861.9	5027.8	5171.8	5604.5	5852.8	5158.6	6026.7	5454.9	5821.4	5886.4
18.258	6.6749	0	0	0	0	10.738	39.024	98.361	185.53	301.67	405.62	560.64	721.62	843.35	1002.2	1121.9	1274	1510.1	1580.3	1718.5	1856.3	2025.8	2139.7	2204.4	2320.1	2436.5	2501.4	2496.3	2632	2688.4	2785.7	2806	2876.2	2877.2	2985.3	3000	3053.4	3151.8	3178.7	3172	3206	3210.4	3287.3	3349.1	3316.6	3356.7	3366	3332.6	3360.5
2.8435	2.9316	0	0	0	6.4805	7.5377	34.505	53.104	106.03	155.41	203.9	266.91	332.7	401.14	487.61	585.81	655.38	750.13	831.81	920.95	1036.7	1072.2	1150.6	1204.8	1304.8	1340.9	1418.9	1454.2	1532.2	1577.7	1645	1737.1	1802	1768	1897.3	1998	2111.1	2165	2369.2	2481.8	2552.5	2659.3	2755.7	2869.1	3055.7	3145	3329.5	3346.7	3549.9
0	0	0	3.7312	3.7621	15.118	20.932	54.559	97.465	143.12	206.47	286.46	343.05	420.96	485.98	585.12	670.6	751.22	831.15	888.06	962.71	1032.7	1171.8	1193.3	1231.1	1354.2	1419.3	1540.5	1619.7	1671.7	1802.1	1876.8	2018.7	1664	1791.7	1839.1	1895.8	1966.1	2007.6	2094.5	2087	2213.8	2180.8	2285.5	2304.2	2319.2	2389.8	2437.7	2521.4	2569.1
0	0	2.9801	0	0	12.706	12.534	19.079	58.949	87.993	141.85	159.71	203.19	260.03	327.05	403.19	437.08	509.41	571.88	637.83	733.96	815.74	854.14	953.79	980.32	986.2	1045	1081.1	1186	1227.1	1302.6	1343.2	1452.3	1622.5	1565.7	1627.2	1695.8	1774.5	1842.9	1973	2025.2	2119.5	2148	2254.6	2337.6	2434.3	2489.5	2557.1	2563.4	2412.9
0	0	0	2.0187	16.355	27.016	97.566	138.21	212.03	317.32	443.71	545.86	664.72	779.66	921.7	1026.2	1125.7	1225.5	1360.3	1474.5	1616.1	1738.1	1912.1	2060.7	2062.9	2181.2	2284.1	2472.9	2508.1	2745.6	2868	3068.2	3159.4	3208.6	3382.2	3540.5	3700	3857.4	3995.4	4216.6	4342.5	4499.7	4662.1	4782.3	4916.3	5075.3	5101.5	5270.6	5371.9	5519.7
0	0	0	4.5405	0.6218	4.5327	9.0367	15.157	21.378	27.632	50.665	68.159	80.017	111.44	134.6	198.54	264.12	358.56	458.32	570.42	685.58	792.16	931.14	1040.9	1180.9	1317.8	1415.9	1581.1	1710.2	1769.2	1874.5	1947.5	2102.2	2166.9	2336.9	2325.2	2525	2616.6	2658	2778.5	2806.5	3011.5	3044.3	3148.5	3264.6	3265.3	3382.5	3351.2	3555	3618.7
0	0	0	2.9089	21.846	20.979	23.041	63.599	118.47	233.03	374.7	492.95	607.68	715.05	939.04	1079.3	1269.4	1458	1608.8	1776	1888.1	2106.4	2285.2	2368.2	2487.9	2622.9	2756.2	2922	3117.1	3319	3578.6	3769.3	4013.1	4410.1	4119.4	4323.5	4684	4838.9	5010.9	5098.1	5140.7	5402.7	5710.8	5689.2	5722.1	5923.8	6013.6	6154.2	6368.5	6313.5
23.571	10.496	10.962	8.006	0	0	0	0	0	0	0	0	0	0	0	0	0	2.4897	12.76	18.051	54.67	52.491	132.36	197.89	190.8	374.39	398.04	331.33	348.5	391.59	510.17	529.98	585.68	573.87	589.53	585.41	624.64	662.87	747.23	908.67	998.45	1078	1220.6	1260.1	1390.9	1421.3	1603.7	1710.4	1734.4	1926.4
0	0	0	0	0	0	28.658	67.658	170.54	352.37	525.1	656.94	849.93	1068.9	1279.3	1530.1	1813.3	2134.2	2406.5	2671.3	2932.5	3232.2	3522.8	3792.5	3998.4	4306.6	4674.6	4866.2	5104.1	5501.8	5836.4	6008.2	6345.2	6473.5	6571.9	6713.2	7007.8	7159.6	7424.2	7572.3	7710.7	8014.3	7960	8109.2	8363.8	8384.4	8356.9	8540.1	8476.5	8463.6
0	1.4992	0	15.784	15.282	0	9.5761	76.099	125.04	249.97	428.03	644.02	753.22	1029.8	1256.1	1413.6	1726.7	1986.3	2326.3	2410.6	2705	2922	3142.7	3306.6	3390	3696.8	4475	4122.4	4395.4	4466	4616.5	4741.4	4939.1	5112.1	5090.4	5360	5469.4	5622.6	5902.6	6132.7	6180.5	6038	6310.9	6172	6223.6	7095.4	7423.8	7460.1	7926.1	8021.5
24.128	10.657	7.9501	0	0	0	0	0	8.4396	22.938	32.804	67.071	113.59	225.76	367.59	566.03	773.22	1024.2	1254.4	1514.5	1775.4	1985.7	2170	2434.4	2748.4	2788.1	3046	3360.9	3484.8	3818.8	3920.7	4227	4447.7	4261.4	4930.8	5321.5	5628.9	5756.3	5695.8	6134.7	6410.6	6414.6	6756.5	7057	7255.2	7350.8	7379.4	7514.2	7313.2	6955.6
0	0	0	7.8733	0	0.56736	5.5465	7.6476	14.364	38.013	59.433	77.899	100.45	136.89	156	224.15	281.08	365.08	417.03	504.93	579.62	661.11	795.41	873.48	975.78	1060.9	1199.3	1299.4	1392.7	1547.6	1635.5	1649.3	1708.8	1798.6	1886.4	1942.9	2016.1	2093.8	2146.5	2230.7	2272.6	2320.5	2377.9	2451.4	2484.6	2482.5	2503.6	2591.6	2572.3	2576.1
0.9652	8.6826	8.2668	10.003	0	0	10.218	28.518	78.897	122.87	138.62	209.85	260.69	413.09	507.65	676.23	778.34	911.07	1042.4	1191.9	1546.9	1839.4	1998.4	2233.4	2334.7	2500.2	2609.7	2893.1	3283.9	3279.4	3545.3	3604.2	3583.5	4330	4308.5	4376.4	4738.8	4724.6	4939.7	5037.4	5073.5	5325.4	5430.4	5360.9	5527.8	5732.5	5809.7	6006.5	5546.3	5807.7
4.5815	0	0	6.2597	0	0	21.211	32.606	96.258	153.35	222.93	294.68	367	489.52	585.75	744.16	854.49	1038.7	1235.5	1463.4	1688.1	1878	2109.9	2348.5	2606.6	2845.8	3103.5	3269	3547.7	3838.6	4135.2	4388.1	4594.5	4823.9	5045.1	5355.9	5738.6	5973.8	6146.3	6321	6096.1	6315.6	6486	6733.9	6809.7	6893.7	7047.3	7237.8	7253.7	7435.9
7.2461	0	2.2094	8.0855	0.53899	0	0	11.656	17.471	7.084	19.831	25.473	46.043	46.885	69.616	114.01	149.52	203.18	317.95	280.35	349.68	408.89	516.7	619.97	677.25	881.78	986.98	1018.9	1149.9	1335	1313	1428.7	1494.3	1595.9	1699.1	1710.6	1901	1997	2111.9	2191.6	2400	2535.5	2811.1	2890.7	3025	3215.3	3401.1	3557.4	3588.4	3831.4
0	0	0	4.6363	20.452	0	11.716	41.788	116.01	181.92	331.14	399.66	545.05	735.78	840.76	1017.3	1177.8	1308.9	1531.7	2203.2	1820.4	1985.1	2173.8	2333.1	2457.5	2708.6	2890.5	2895.4	3111.7	3255.7	3295.3	3490.1	3631	5051.3	3802.7	4018.8	4118.2	4231.1	4403.3	4452.7	4504.2	4549.7	4793.3	4804.3	4830.2	4945.9	5021.6	5145.4	5006.3	5167.5
0	0	0	0	4.4812	5.9293	22.678	61.641	124.03	215.17	308.93	430.3	562.86	694.57	824.67	1035.8	1420.3	1680.6	2032.7	2356	2578.4	3029.5	3304.1	3714.6	4218.2	4616.7	4986.6	5221.4	5529.3	5917.3	6244	6713.7	6984.4	7223.1	7610.5	7710.3	7717.7	7802.3	8118.3	8096.2	7872.6	7842.4	7783.1	7857.5	7845.2	8101.7	7805	7925.6	8139	8180.1
1.4087	6.0689	5.2902	0	0	0	1.9634	41.1	98.476	188.82	293.62	443.22	624.81	778.03	959.96	1173.1	1426.6	1650.3	1943.3	2213.5	2455.1	2775.4	2996.7	3258.9	3565.4	3766.2	3971.5	4383.3	4513.9	4935.8	5051.3	5217.4	5456.8	5475.8	5873.3	5878.5	6122.5	6200.8	6359.1	6640.1	6794.5	7065.9	7238.9	7503.5	7630	7643.7	7896.6	8199	7959.9	8103.8
12.641	2.0282	0	0	0	0	11.365	20.239	38.939	67.217	85.314	132.18	158.22	183.55	227.99	283.43	366.27	411.57	481.66	557.75	634.04	707.43	811.32	904.44	967.95	1051.6	1115.1	1223.8	1269.1	1402	1417.7	1532.9	1630.1	1632.9	1649.9	1653.1	1740.6	1825.4	1827	1906	1967.3	1998.6	2071	2074.6	2100.4	2174.4	2157.6	2124.6	2192.2	2209.5
0	0	6.3124	8.4753	13.967	0	0	0	0	0	0	0	0	0	0	0	0	34.538	87.999	149.21	211.22	314.19	398.28	533.33	616.43	748.78	863.36	988.38	1160.2	1280.4	1480.6	1685.6	1766.3	1912.2	2036.4	2160.7	2207.1	2221.4	2454.3	2476	2584	2616.6	2665.1	2782.4	2819.5	2858.7	2996.8	3007.7	2999.8	3140.3
0	0	0	9.6009	65.002	56.973	151.82	290.27	422.45	613.33	849.42	1305.4	1627.2	1757.8	2007.6	2089.5	3035.2	3160.5	3656	3620.5	3766.3	4082	4725.7	4643.5	4771.1	5295.3	5443.9	5638.2	5957.6	6397.1	6236.6	5982.4	6363.5	6236.2	7004.3	7394.7	7791.5	8583.7	8506.8	8378.1	8805.4	8880.8	9058	9160.1	9186.5	9498.8	9683.3	9676.7	9804.2	9900.4
4.4918	2.9381	0	8.6622	0	0	14.817	52.218	135.85	233.24	306.83	297.24	432.02	551.71	664.58	745.85	843.07	1015.4	1036.2	1037.6	1264.4	1283.2	1283.5	1445.3	1527.7	1657.9	1786.1	1852.5	2086.8	2094.7	2284.6	2708.6	2823.5	2950.8	2967.8	3267.2	3528.1	3556.7	3644.9	4087.2	4099	4348.6	4446.6	4737.8	4888	5181.4	5292.7	5478.6	5569.4	5589.1
6.8368	8.3593	4.5982	0	7.0698	0	0	0	15.239	59.834	88.433	152.96	171.69	225.31	313.45	444.53	567.5	728.8	866.36	1018.2	1223.8	1385.3	1514.4	1661.5	1836.4	1985.3	2163.4	2300.7	2427.8	2683.4	2759.4	3002.7	3156.4	3201.8	3444.2	3738.4	3868.1	4065.9	4317.4	4474.5	4731.4	4823.9	5155.7	5184.1	5099.7	5345.4	5665	5776.9	5738.4	5810.4
29.245	15.643	0	0	0	0	0	14.539	45.026	100.23	150.51	220.14	317.86	381.67	464.24	563.87	614.86	723.8	857.28	865.27	911.97	989.67	1007.5	1143.4	1158.3	1252.3	1291.1	1370.8	1550.9	1578.3	1730.4	1761	1849.2	2056.3	1963.5	2093.9	2115.1	2277.5	2288.5	2405.3	2508.4	2514.9	2623.6	2640	2746.3	2777.1	2845.5	2896.4	2857.1	2871
0	0	0	10.592	0	26.723	39.874	81.992	154.11	247.26	374.24	489.69	645.92	751.67	925.24	1085.1	1238.8	1370.2	1446.8	1569.8	1692.2	1846.7	1951.3	2032.7	2120.6	2257.6	2437.7	2457.7	2583.9	2757.6	2810.8	2931.4	3076.5	3471.3	3286.9	3446.3	3507.1	3672.7	3746.3	3853.5	3977.7	4047.7	4210.6	4207.1	4347.5	4263.7	4529.8	4582.4	4619.3	4543.4
0	1.9154	0	0	0	7.7381	0	14.353	27.94	56.821	83.188	134.32	160.57	197.34	277.11	308.53	402.65	450.32	533.67	579.98	674.4	755.8	913.72	995.53	1122.4	1236.1	1313	1456.2	1601.8	1723.7	1941.9	2194.7	2330.6	2527.3	2739.3	2897.3	3142.5	3280.8	3567.7	3845	3770.4	3913.7	4052.2	4215.7	4346.8	4316.5	4484.2	4517.5	4748.8	4400.4
31.854	20.837	22.085	0	0	0	0	49.567	85.7	110.6	181.21	237.09	303.57	418.22	500.56	655.48	766.24	885.35	950.73	1059.4	1180.5	1367.3	1579.5	1613.9	1563.6	1845.9	2031.1	2190.8	2283.6	2484	2501.3	2643.2	2749.1	3232.2	3293.4	3334	3640.9	3726.4	3980.7	4034.6	4449.3	4525	4614.5	4809.5	4892.7	4937.8	4966.3	4871.6	4894.1	4844.6
0.69246	1.1368	0	4.4351	2.4354	1.6476	0	0	0	0	0	9.9301	12.93	39.85	48.939	133.33	202.62	309.86	406.12	494	615.01	698.86	904.33	1042.5	1178.1	1361.4	1574.5	1757.8	1909.4	2109.6	2277.6	2457	2574	2711.9	2915.4	3029	3154.4	3279.6	3404.3	3552.9	3666.5	3828.6	3832.9	3996.8	4085.8	4191.5	4229.2	4365.4	4495.8	4443.9
3.9735	11.109	6.264	1.2546	0	0	0	0	0	0	0	0	0	0	0	0	0	4.8561	8.6088	35.557	70.216	75.932	109.18	122.56	169.94	226.15	239.39	259.16	273.91	331.38	462.57	516.15	599.4	654.49	772.65	860.29	1008.7	1041.4	1139.2	1245.1	1320.7	1477.8	1572.5	1646.5	1791.8	1864.6	1905.5	1932.8	2035.6	2158.1
13.928	3.9347	0	0.25718	0	0	0	0	13.773	47.782	91.365	117.39	159.24	200.69	251.57	300.36	376.09	467.02	561.56	636.7	753.29	841.58	930.52	1026.7	1110.6	1176.4	1215.1	1288.4	1335	1415.6	1461.2	1520.2	1559.7	1584.4	1670.3	1741.1	1786.1	1891.3	1895.8	2033.6	2106.9	2272.7	2320.4	2433.6	2505.7	2520.3	2641.2	2647.7	2701.2	2820.4
0	3.5908	0	7.1521	0	5.2131	3.5419	0	9.487	21.602	43.8	67.308	88.629	122.8	158.58	244.12	329.28	452.85	510.26	645.74	756.64	911.66	1057.5	1191.5	1351.5	1555.3	1687.4	1859.4	2009.3	2132.3	2319.9	2346.4	2407.6	2711.6	3189.7	2745.8	2902.7	2910.1	3004.8	3115.3	3231.4	3291.1	3316	3444.8	3425.1	3483.9	3567.1	3638.1	3729.1	3671.8
0	0	0	0	0	94.598	189.81	221.87	271.08	329.07	410.38	483.94	580.62	735.21	858.39	972.56	1087	1237	1334.3	1372.2	1506.6	1613.2	1722.3	1885.1	1958.9	2062.3	2163.8	2237	2274.2	2446.5	2469.3	2579	2635.7	2797.1	2813	2934.4	2951.6	3050.4	3099	3291.6	3294.3	3338.5	3364.3	3525.4	3510.1	3489.7	3627.6	3658.6	3674.7	3669.9
8.1937	11.101	2.5188	3.883	0	0	0	4.6995	0	0	0	0	0	0	7.8807	39.03	105.67	185.49	227.19	326.2	433.12	528.83	633.46	743.34	871.76	996.23	1050.2	1127.3	1307.7	1406.3	1540	1682	1813.8	1917	2025.8	2153.4	2438.5	2519.6	2736.8	2742.1	2821.7	2836.7	2950.9	2999.2	3071.8	3153.7	3191.7	3178	3117.7	3086.6
12.399	0	0	0	0	0	28.687	92.856	168.46	260.44	393.68	596.53	759.75	972.91	1189.8	1413.2	1633.7	1856.7	1995.4	2199.5	2457.5	2697.6	2905.8	3053.6	3253.4	3324.2	3421.9	3475.7	3591.4	3658.7	3831.3	3961	3987.7	3990.1	4037.3	4258.9	4225.7	4311.3	4305.9	4510.9	4835.9	4924.7	5019.2	5034.5	5103.3	5066.3	5066.6	5118.2	5140.9	5162.2
0	0	0	0	12.784	5.3081	6.3062	29.543	12.408	23.066	9.33	9.759	0	4.9589	2.2263	21.731	18.002	21.295	22.124	31.219	53.198	78.478	115.96	162.58	154.78	194.62	194.99	258.52	282.95	307.94	275.21	245.57	288.15	332.81	424.02	446.04	494.69	546.73	544.11	604.85	715.68	784.6	857.99	880.52	903.55	978.67	1027.9	1065.9	1122.3	1182.9
22.985	19.269	6.6317	0	0	0	0	0	0	0	0	0	8.3546	14.256	38.258	69.378	96.616	163.29	190.98	257.82	337.4	415.24	493.37	629.44	736.27	829.57	944.81	1144	1334.2	1486.5	1839.8	2019.6	2116.2	2568.6	2530.7	2709.8	2899.3	3016.6	3429.7	3496.6	3726.1	3906.8	4122.9	4348.6	4413.1	4591.7	4595.2	4825.3	4974.9	5250.3
9.6071	2.418	0	0	0	16.515	0	16.653	77.607	156.36	227.27	356.97	377.66	450.97	631.63	652.71	838.25	1156.9	1240.5	1455.4	1502.6	1827.8	1962	2177.5	2359.8	2508.7	2659.4	2884.4	3091	3265.2	3425.8	3623	3732.5	3781.7	3974.4	4125	4254.4	4399.4	4503.9	4734.4	4742.6	4740.3	5072.8	5226.7	5462.3	5470.9	5575.2	5646.7	5756.7	5801.5
0	0	0	8.5943	3.9229	3.7611	12.246	25.93	69.207	126.63	205.64	331.36	483.07	637.79	802.65	1002.9	1306	1588.1	1806.4	2104.2	2350.6	2654.8	2937.5	3103.2	3416.2	3634.1	3990.9	4316.3	4491.6	4640.9	4954.3	5005.4	5173.3	5283.9	5524.1	5642.5	5979.7	5985.8	6010.5	6268	6403.9	6505.2	6715.9	6578.5	6726.6	6867.9	6259.7	6831.6	7067	7136.6
0	0	0	13.564	30.087	54.315	80.701	107.11	167.91	170.82	219.29	281.95	268.43	367.41	435.29	554.82	650.64	817.27	922.55	1017.9	1155.8	1338.3	1494.9	1637.1	1768.7	2037.2	2095.3	2354	2412.6	2598	2755.3	2863	3084.1	3236.8	3545.8	3739.8	3823.8	3835.2	3973.4	4172.5	4083.4	4115.5	4363.7	4413.7	4560.1	4766.1	4896.4	5011.1	5146.5	5354.8
26.323	6.5461	5.0168	0	0	0	11.893	41.051	117.07	214.63	308.49	418.09	538.24	728.18	918.22	1111.1	1208	1432.5	1588.6	1814.8	2075.1	2286.4	2641.4	2781.4	3099.8	3264.6	3384.6	3572.4	3759.1	3807.1	3868.3	4139.2	4317.9	4266.1	4694	4764.4	4976.6	5025.4	5378.2	5498.8	5687.6	6010.3	6230.2	6449.8	6810.5	6972	7118.4	7546.8	7533.8	7654
0	0	0	0	12.538	4.5533	67.327	143.06	257.22	457.62	655.3	777.05	929.73	1256.6	1372.9	1622.1	1841	1866.6	2687.1	2243.6	2344.7	2657.5	2796.7	3035.9	3224.8	3352	4666.8	3784.4	3431.3	4237.6	4564.6	5068.3	6122.8	6236.9	5611.8	5755.1	6045.1	6191.9	6499.7	6604.7	6973.5	7013.7	6937.8	7080.9	7303.8	7601.7	7372	7425.5	7174.7	7227.5
0.26151	0.58071	0	0.27721	5.156	0	3.0147	3.2977	54.505	96.884	149.67	223.69	277	365.45	436.68	546.85	690.58	839.16	893.72	1028	997.94	1142.1	1571.1	1784.6	1766.1	1990.5	1962.8	2223.3	1921.5	2684.3	3011.9	3062.9	3174.3	3427.6	3521	3693	3799.1	4137.9	4385.5	4464.9	4536.3	4623	4764.7	4887.2	5127.6	5420.6	5490.2	5434	5490.6	5797.4
0	4.4325	0	0	0	3.4911	17.745	54.54	109.65	224.95	299.12	445.52	564.67	694.66	847.22	990.09	1175.3	1361.8	1507.2	1651.7	1825	2023.6	2157.9	2264.6	2391	2503.8	2621	2800	2869.2	3025.1	3164.1	3197.8	3346.2	3447.1	3591.8	3652.2	3708.1	3825.5	3896.2	3987.2	3984.6	4100.1	4131.2	4262.8	4417	4431.9	4484.6	4239	4281.5	4288.7
26.798	3.0379	0.99531	0	0	0	0	13.024	71.479	142.33	223.79	324.49	420.14	572.39	676.18	843.56	1021.7	1133	1259.5	1363.9	1467.1	1729	1810.7	1955	2252.2	2360.7	2501	2582.5	2744.8	3002	3240.8	3829.5	3991.4	4304	4664.6	4947.6	5324.5	5668	6111.3	6291.1	6586.1	6913.9	6928.9	7183.6	7210.9	7601.4	7611.8	7692.9	7744.9	7927.6
0	2.9515	3.2132	10.762	0	5.7766	0	0	0	0	0	0	0	0	0	1.5863	40.025	119.32	175.84	268.32	364.04	456.28	598.57	688.79	985.06	916.51	1056.3	1161.2	1266.6	1391.6	1531.1	1602.4	1682.5	1737.9	1803.2	1893.6	1952	2016.1	2085.5	2087.4	2174	2243.4	2251.3	2268.6	2246.5	2214.6	2175.1	2243.1	2358.7	2291.1
21.901	4.1569	3.4008	1.0846	0	0	0	0	0	0	0	0	0	71.388	182.21	370.38	630.3	970.48	1281.6	1619.4	2012	2251.1	2428.5	2602.7	3689.6	3966.3	3712.3	4153.4	4463.9	4273.4	4854.5	4681.2	5336.6	5571	5764.3	5603.6	5280	6305.8	6267.4	6224.4	5197.2	6135.2	6504.9	6630	6768.4	7188.7	7399.6	7411.7	7894.1	7770.3
0	23.992	0	0	0	22.127	11.336	0	0	11.472	39.795	125.65	160.41	200.56	278.81	375.82	469.29	654.45	816.26	954.41	1090.1	1255.6	1429.6	1561.6	1688.1	1867.8	1939.1	2075.3	2204.8	2350	2567.5	2611.3	2711.7	2741.4	2941.4	3107.5	3070.7	3284.5	3414.7	3487.4	3618.4	3743.6	3833.7	3941.3	4040.2	4173.4	4216	4266	4381.7	4396.8
24.267	9.6555	0	0	0	0	0	16.442	71.417	148.61	255.92	365.02	474.78	597.2	732.85	845.48	993.69	1154.2	1255.8	1347.1	1459.5	1581.4	1651.4	1759.4	1857	1866.7	1897	1977	2072.1	2187.5	2226.4	2231.8	2203.7	2250.4	2215.9	2297.1	2243.9	2227.4	2336.7	2366.9	2361.3	2424.7	2404.5	2379.3	2390	2392.5	2424.4	2482.3	2483.6	2469.5
5.2618	3.196	0	0	0	0	3.186	33.876	97.42	160.53	247.89	328.95	431.44	544.96	659.19	823.16	956.74	1067.3	1211	1351.8	1480.7	1530.8	1712.4	1735.3	2027.9	1979.8	1995.7	2183.3	2210.6	2323	2433	2476.9	2622.4	2757.8	2695.1	2707.3	2731.2	2873.4	2924.2	3022.9	3056.6	3167.1	3277.3	3318.1	3315	3343	3441.2	3495.5	3493.6	3579.2
24.964	7.2427	6.3602	0.46437	0	0	0	1.9944	55.449	122.82	174.25	237.97	308.9	419.53	506.52	643.65	841.09	1047	1347.6	1451.4	1612.9	1812.4	2134.1	2389.5	2707.1	2884	2957.8	3373.7	3553.6	3903.3	4133.2	4567.7	4647.1	4765.6	5017.6	5282.1	5437.5	5619.6	5883.6	6492	6600.7	6794.2	6813.2	7079.3	7081.2	7583.7	7481	7908.7	7876.8	7765.7
0	4.7254	1.5603	5.6548	0	0	0	4.6176	23.688	32.983	58.266	67.442	76.275	110.54	146.52	191.76	222.32	279.88	333.01	413.4	481.76	590.8	641.95	711.61	727.32	844.21	590.73	598.58	625.44	627.29	628.63	659.31	677.79	691.08	716.2	741.57	807.88	860.68	875.22	886.96	929.66	900.24	855.63	876.76	898.46	904.34	1016.3	1070.1	1079.9	1097.8
0	0	0	0	0	13.938	48.431	111.63	186.7	307.68	436.2	596.95	758.75	920.64	1106.1	1340.9	1524.8	1834.8	2131.9	2421.9	2685.3	2903.3	3230.1	3433.7	4020.7	4562	4643.9	4296.4	4442.2	4889.7	5005.5	5282.3	5351.6	5617.3	5818.8	6043.2	6494.9	6583.2	6711	7007.1	7287.2	7567.3	7602.8	7853.2	7929.6	8293.4	8712.9	8927.1	8936.2	9120.6
32.749	12.204	2.4292	0	0	0	0	0	0	0	0	0	0	0	2.1998	4.0386	25.858	22.089	19.846	84.912	107.75	140.4	169.36	184.07	233.94	213.32	239.53	224.86	277.78	339.12	452.12	575.08	704.68	979.24	1086.3	1225.4	1427.2	1546	1781	1946.2	2127	2352.2	2538	2779.1	2950.6	3171.4	3345.8	3415.7	3557.3	3655.5
11.1	11.558	2.2472	0	2.7594	0	4.5726	15.945	60.409	126.77	203.85	304.74	384.76	553	718.55	924.69	1094.8	1250.6	1483.6	1717.9	1879.9	2103.4	2338.8	2604.7	2913.4	3496	3223.2	3443.9	4269.1	4608.5	4140.2	4333.6	4487.1	4614	4750.3	5023	5232.8	5386.5	5755.5	5939.6	6242.2	6442.4	6704.4	6956.6	7249.2	7524.3	7545.3	7837.3	7852.8	8166.7
6.5629	0	10.71	0.042675	5.352	0	0	0	34.514	85.305	182.77	260.67	327.08	403.8	494.48	582.48	666.66	712.96	844.84	920.99	981.34	1069.3	1141.8	1184.7	1171.4	1198.4	1292.5	1352.4	1413.9	1412.3	1420.8	1539.9	1558.5	1570.2	1622.2	1659	1711.4	1742	1777.2	2058.3	2034	1942	1979.6	2083.8	2087.3	2120.2	2183	2243.3	2276	2306.8
17.217	1.8899	2.7791	0	0	0	0.64447	14.565	16.064	92.019	160.28	211.99	305.62	307.86	415.66	509.36	664.24	940.26	998.12	1124.5	1429.7	1543	1689.7	1941.2	2095.7	2423.4	2576.2	2829	3116.8	3265.9	3426.3	3546.6	3936.1	4388.9	4372.6	4414.4	4808.7	4599.2	4564.3	4612.9	4778	4948.1	5142.1	4971.1	5038.3	5179.4	5089.9	5281.9	5410.7	5371
0	0	0	0	8.8649	7.4955	8.9575	37.07	89.915	143.14	199.55	251.33	317.58	375.15	431.65	525.01	667.18	697.07	786.77	839.4	913.09	972.05	965.8	1038	1022.3	1071.8	1029.3	991.88	981.73	1039.7	1017.2	1051.4	1015.2	966.24	982.14	1044.2	1059.6	1027.2	1089.8	1047.4	1130.1	1086.3	1155.5	1183.1	1230.1	1209.2	1271.7	1299.8	1282.6	1318.8
8.4243	7.3618	1.636	6.5457	0	0	0.91221	53.846	93.942	178.16	313.56	456.56	588.65	739.6	908.14	1133.2	1327	1407.5	1561	1761.4	1865.6	2000.9	2217.3	2278.5	2395.4	2441.4	2588.6	2715.2	2838.5	3018.9	3253	3334.7	3566	3720.8	3963.8	4155.9	4454	4589.5	4506.3	4863.5	5070	5307.3	5469	5620.5	5835.2	5734.7	6110.3	6178	6186.6	6368
41.923	1.2397	0	0	0	0	0	40.093	99.858	225.66	330.51	490.58	631.57	811.98	987.12	1116.7	1330.5	1558.2	1763.6	1919.2	2191.2	2349.3	2647.3	2746	2962.6	3161.6	3356.1	3556	3846.6	4072.6	4170.7	4382.2	4508.6	4525.7	4737.5	4754.3	4951.4	4933.2	5070.6	5266.8	5206.6	5395.7	5395.6	5430.9	5584.6	5674.4	5765	5761.7	5816.6	5753.7
0	0	0	3.7428	8.2528	4.9381	17.272	40.165	103.24	171.23	256.9	368.57	525.76	629.66	795.91	910.65	1072.4	1220.6	1358.8	1453.2	1685.7	1785.5	2005.2	2131	2327.2	2492.7	2618.1	2744.3	3035.6	3113.5	3155.6	3408.2	3506.1	3490.9	3505.9	3646.7	3769.4	3879.5	4008.8	4135.3	4457.7	4525.7	4795	5071.2	5166.1	5373.9	5640.1	5929.5	5946.1	6047.3
0	0	0	2.4475	10.49	5.2447	0	22.389	50.906	121.75	187.25	266.87	393.22	487.18	590.66	763.94	928.97	1106.3	1276.4	1430.1	1655	1754.9	1936.9	2129.4	2295.2	2429.6	2573.5	2777.2	2899	2991.9	3171.1	3268.5	3465.2	3511.9	3662.7	3770.8	3909.4	4019.3	4142	4277.8	4358.4	4541.7	4580.4	4772.2	4774.7	4862.7	4987.7	5046.1	5119.2	5285.5
0	0	0	8.0918	16.801	22.463	47.834	106.83	158.58	301.98	450.03	645.67	836.34	978.34	1239.2	1472.8	1723	1849.3	2172	2491.1	2608.3	3032	3277.8	3578	3864.5	3976.9	4246.9	4660.5	5050.4	5458.8	5666.6	6170.9	6221.9	7745	7226.2	7453.8	7826.8	8342.5	8585.3	8652.1	9248.1	9259.1	9624.2	9897.8	10197	10801	10698	10499	10521	10716
18.766	7.9099	0	0	0.17055	0	0	0	0	0	0	0	0	0	0	0	0	0	0	0	0	0	30.446	76.789	162.78	228.6	282.65	397.03	506.91	609.36	706.57	850.32	938.47	1035.2	1126.3	1250.3	1365.6	1539.6	1729.5	1914.7	2131.8	2339.9	2604.3	2833.6	3193.8	3369	3527.6	3827.6	4072.1	4190.2
0	0	0	3.4762	18.905	10.311	8.6086	20.51	45.924	106.25	97.618	263.36	350.65	478.2	537.26	593.3	383.41	636.25	819.19	924.01	1037.3	1174.4	1358.5	1586.5	1700.7	1832.7	1939.9	2112.2	2261.6	2416.8	2638.8	2764.7	2961.6	3247.9	3179.3	3322.3	3497.1	3667.8	3958.1	4101.6	4354.8	4543.9	4664.8	5058	5138	5273.4	5496.8	5571.5	5741.7	5826.9
6.3059	5.3197	0	13.458	0	0	0	0	0	0	0	0	0	0	43.535	118.3	265.51	483.25	650.75	825.48	985.04	1255.4	1488.8	1773.3	2024.9	2319.2	2595.3	2872.9	3127.3	3288.2	3519	3865	4152.5	4530.5	4556.5	5005.6	5194.6	5359.9	5694.6	6315.4	6484.3	6704.1	6876.8	7281.1	7568	7669.4	8161.1	8359.1	8355	8376.7
0	0	0	3.2438	6.8566	25.499	34.317	68.494	75.71	101.44	148.99	215.71	254.31	292.08	303.45	307.73	380.45	404.32	488.6	596.38	688.64	784.97	882.17	985.04	1082	1194.3	1515.8	1361.8	1450	1587.7	1661.6	1778.1	1878.5	2028.3	2088.2	2199.1	2235.8	2309.1	2413.4	2535.1	2628.4	2701.4	2769.2	2857	2970.6	2997.8	3068.7	3152.2	3153.5	3199.1
29.815	22.698	0	0	0	0	0	23.386	43.148	100.53	147.24	226.02	302.08	401.03	494.33	595.45	663.02	790.07	906.51	1045.1	1131.8	1202.1	1318.6	1473	1541.4	1644.4	1727.1	1815.5	1908.7	1935.1	2070.4	2133.6	2194.7	2171.6	2287	2385.6	2390.2	2492.9	2512.6	2607.1	2732.2	2805.1	2899.7	2920.2	2986.2	2998.6	3030.8	3029.3	2796.3	2791
26.609	9.9039	0	0	0	0	2.178	13.974	33.179	70.409	104.93	179.25	164.94	289.27	300.42	444.44	517.27	620.48	549.39	905.27	947.44	1080.5	1215.8	1307	1412.5	1176.7	1400.6	1640.9	1785.6	1858.3	1968.7	2132.4	2124.9	2015.6	2300.5	2387.9	2370.2	2502.3	2497.1	2579.8	2610.7	2647.9	2676	2856.3	2687.5	2748.3	2911.3	2997	3019.3	2845.3
0	1.2835	0	0	0	0	17.679	43.758	106.91	207.09	351.12	489.67	655.32	827.18	1115.2	1222.2	1426.8	1705.4	1923.6	2111.8	2273.8	2487.2	2795.6	3021.9	3119.6	3394.9	3618	3766.6	4016.7	4246.8	4476.5	4719.7	4792.7	4931.2	5220.1	5464	5659.3	5985.3	6163.1	6447.1	6612.4	6934.2	7085	7429.1	6849.9	6097.7	7456.4	6364.7	7317.8	7567.7
0	0	0	0	39.9	35.112	81.217	131.16	257.23	414.88	580.12	698.19	959.39	1124	1306	1677.1	1974.1	2221.9	2488.9	2600.7	2921.3	3130.9	3473.7	3777.8	4064.2	4126.5	4532.9	4787.4	4911	5178.2	5587.1	5649.7	5692.6	7441.7	6536.1	6906.5	7283.9	7384.1	7591.7	7776.9	7799.5	8013.2	7906.1	7998.6	8222.1	8447	8517	8397	8432.8	8487.1
11.819	12.456	2.0424	2.7642	0	0	0	0	37.188	79.269	133.12	180.11	203.14	292.64	306.36	290.64	396.77	399.7	434.78	520.45	541.54	578.18	646.06	781.17	835.21	961.07	1115.3	1090.2	1087.9	1284.8	1342.7	1756.4	1960.9	1988.8	2287.5	2181.7	2452.4	2691.7	2935.1	3193.1	3110.5	3403.7	3591.4	3754.9	4010.8	4195.3	4443.4	4527.6	4621.3	4738.8
0	0	0.34032	0	3.7756	0	13.293	36.033	69.04	134.34	211.1	315.6	405.17	489.83	658.22	808.41	983.21	1178.1	1386	1544.3	1770.9	2013.1	2187.6	2386.6	2751.8	2717.8	2980.4	3009.7	3003.7	3128	3236.7	3211	3136	3266	3363.4	3543.3	3686.7	3762.8	3885.7	3968.6	3927.2	4048.2	4119.6	4156.5	4265.9	4430.9	4527	4511.3	4523.3	4284.2
15.049	0.35188	0	5.2089	1.1	0	0	44.913	123.05	227.33	357.04	466.81	605.37	741.18	838.55	1026.2	1281	1351.4	1520.2	1634	1765.2	1908.2	2046.4	2276.8	2442.8	2417	2519.5	2530.7	2678.2	2694.6	2848.3	2968.9	2937.7	2970.2	3010.1	2920.1	2966.9	3020.5	3106.9	3061.5	3051.2	2989.5	2889.2	2963.4	2956.5	3150.5	2961.3	3080.5	3049	3021.7
40.051	0	0	0.7452	0	0	0	35.872	114.39	214.15	369.73	541.65	700.86	910.9	1147.2	1340.5	1542	1773.4	1993.5	2236.3	2399.9	2567.3	2752	2930.3	3134	3194.1	3517	3516.1	3994.8	4246	4478.5	4630.7	4944.8	5175.6	5585.7	6144	6619.7	6060.1	6306.6	6642.5	6951.7	7382.2	7579.6	7951.3	8194.5	8385.1	8432.8	8667.9	8832	8445.8
16.161	8.5976	5.1847	0	0	0	0	37.232	109.28	214.69	337.3	527.98	643.4	833.97	1011.6	1182.6	1246.2	1397.6	1986.1	2046.9	2176.2	2240.9	2454.6	2588.2	2896.9	3049.1	3204.6	3356.2	3537.8	3546.5	3584.2	3806.3	3830	3761	3827.2	3951.8	4075.4	4103.7	4078.7	4305.5	4421.3	4663.6	4730.2	4740.5	4856.6	4792.2	4970.1	4906.3	4833.2	4953.2
15.823	6.0429	0	0	0	0	0	17.059	80.009	155.47	391.83	366.64	491.66	598.36	792.34	959.4	1197.3	1401.9	1657.6	1830.4	2102.4	2322.2	2647.5	2931.2	3279.4	3636.2	3572.3	3926.8	4200	4649	4762.5	5094.1	5278.4	5358	5570.3	5671	5778.7	5899.1	6102.8	6271.5	6703.5	6744.4	6870	7070.9	7378.6	7411	7574.7	7565.2	7720.1	7797.7
15.264	18.923	0	0	0	0	2.6181	62.486	191.78	330.57	453.6	688.62	856.51	1021.5	1215.9	1309.9	1586.2	1697.7	1881	1953.9	1949.2	2228.3	2180.2	2282.8	2430.9	2747.6	2878.3	2859.1	2879	3011.9	3096.1	3109.2	2892.1	4178.7	3331.2	3417.7	3253.7	3268	3292.5	3347.5	3388.7	3400.3	3700.5	3674.3	3866.2	3932.9	4088	4183.6	4270.7	4314.6
9.6947	5.5153	5.8427	0	0	0	0	14.82	13.075	23.428	31.187	40.845	58.955	74.307	81.284	107.12	120.38	102.29	104.9	145.15	139.82	184.15	207.93	221.97	250.62	307.04	354.44	404.46	435.68	515.52	540.16	585.42	648.06	663.2	706.1	740.19	815.72	1069.9	1075.7	1209.6	1388.4	1416.4	1389.6	1441.5	1521.1	1455.5	1563.4	1606.6	1609.4	1746.7
39.382	13.74	0	0	0	0	0	5.7669	20.24	53.033	87.896	91.079	149.38	203.11	264.59	381.37	439.68	540.63	631.84	715.64	803.12	944.85	1008.9	1158.2	1247.4	1304.6	1380.9	1519.4	1625.6	1728.9	1869.4	1827.6	1929.2	1969.2	2144.4	2138	2241.4	2289.6	2382.3	2428.7	2470	2536.1	2565.9	2629.4	2656	2595.3	2703.1	2689.8	2721.6	2774.3
28.021	10.471	6.7154	1.1943	0	0	0	0	0	0	0	0	0	0	0	0	0	0	0	0	0	0	26.087	66.371	209.76	286.69	453.18	700.08	780.97	1028	1205.1	1332.5	1496.3	1570.8	1932.1	2153.3	2436.1	2589.6	2810	3049.8	3166.5	3376.6	3563.3	3818.1	4106	4244.8	4285.9	4511.2	4323.4	4566.5
3.4295	0	0	3.1653	3.2052	0	7.0876	44.32	121.47	209.07	322.56	455.25	546.27	712.5	867.58	1083.9	1307.6	1548	1802.7	2069.4	2337.7	2610.2	2784.6	2957.9	3215.6	3512.7	3753	3962.9	4158.3	4371.6	4500.6	4678.7	4775	4843.8	4958.1	5160.1	5172.6	5425.4	5405.8	5571	5655.2	5835.3	6144.4	6209	6369	6388.4	6655.8	6700.6	6780.2	6932.9
12.845	0	0	2.7353	2.9605	0	7.8614	6.1215	67.79	157.56	251.92	276.66	366.63	438.32	594.6	680.83	882.93	969.49	1150.9	1286.7	1425.7	1616.7	1791.1	2172.2	2318	2421.6	2609.2	2743.3	2927.8	3325.1	3510.3	3736.3	3822.7	4066.9	4311.8	4333.1	4707	4641.5	5083.1	5015.6	5197.6	5294.1	5373.3	5567.7	5728.1	5838.5	5883.9	5982.3	5943.2	6065.7
12.888	0.8533	0	0	0.14751	0	5.1672	38.262	64.218	190.19	321.36	492.41	623.51	779.55	913.6	1262	1471.3	1609.5	1813.4	1921.2	2073	2183.7	2240.3	2434.1	2623.3	2660.3	2677.8	2708.6	2818.5	3018.4	3127.1	2662.4	2690.9	2804.1	2945.2	2869.5	2977.6	3064.3	3302.3	3221.4	3327.2	3376.5	3416.2	3430.9	3537.3	3812.2	3822.9	3938.8	3965.1	4050.8
0	25.335	12.062	0	0	0	0	0	0	0	0	0	0	0	0	11.875	38.413	121.48	159.58	182.06	263.13	316.61	427.57	497.82	605.3	756.96	918.04	968.5	1161.3	1259.2	1447.9	1636.4	1776.7	1895.3	2034.1	2207.2	2334.2	2636.3	2834.7	2780.6	3323.7	3310.7	3679.9	3643	3491.6	3711.4	3890.7	3872.3	4010.1	3905
13.742	14.089	2.9659	0	0	0	0	0	0	2.5005	22.505	17.99	43.72	82.363	138.72	200.67	299.08	380.86	524.86	663.72	806.77	946.64	1133.4	1332.6	1536.7	1739.7	1945.2	2103.1	2233.1	2504.2	2777.5	3004.3	3351.1	3467.2	3691.8	3973.1	4130.7	4376.2	4469.9	4593.6	4806.6	4983.3	5127.4	5125.4	5282.2	5381.2	5479.9	5509.2	5551	5657.8
0	0	0	0	70.535	58.641	106.68	194.79	293.64	425.49	531.91	641.99	687.65	861.54	980.83	1163.7	1286.5	1446.2	1500.6	1642.2	1897.2	2136.2	2297.2	2325.8	2618.1	2643	2889.1	2985.8	3071.9	3213.7	3320.5	3553	3820.6	3713.3	4132.2	4250.7	4533.7	4781.5	5015.4	5364.8	5377.1	5810.9	6132.6	6337.8	6471.5	6673.3	6998.3	7467.4	7539.2	7691.6
21.672	9.839	5.9881	0	0	0	0	0	46.807	105.76	178.73	291.19	316.62	440.43	562.2	669.22	818.2	978.49	1062.5	1299.6	1404.5	1611.4	1772.9	1952.1	2075.4	2294.4	2383.2	2440.5	2692.5	2761.8	2941.7	3107.2	3229.7	3289.8	3447.4	3523.7	3707.1	3690.5	3836.9	4016.3	4095	3972.9	4070.1	4093.3	4305.5	4170	4253.1	4269.7	4196.2	4163.2
6.4708	0	0	0	2.9508	1.4508	10.159	54.13	106.22	156.49	241.92	366.74	454.6	536.98	665.79	789.95	906.31	1023.3	1120.1	1170.2	1294.9	1466.7	1553.6	1654.5	1772.4	1961.9	2034.5	2092.8	2165	2280.7	2357	2390.1	2459.2	2513.3	2598.6	2613.3	2711.1	2772.1	2825.5	2928.1	3038.3	2887.6	3057.2	3050.6	3210.9	3207.7	3293.2	3309.3	3349.6	3350.6
15.404	9.0292	0	0	0	0	6.9912	48.786	90.221	157.19	243.5	333.09	437.25	571.36	669.8	814.83	922.37	1048.2	1146.7	1237.5	1348.7	1473.1	1525.2	1626	1708.2	1797.2	1827.1	1906.5	1934	2005.7	2045.4	2060.3	2152.9	2141.9	2191.9	2210.8	2209.9	2311.9	2305.8	2436	2421.3	2440.1	2492.4	2464	2487.9	2545.8	2631.3	2647.5	2641	2651.5
4.8836	3.4316	0	0.84489	0	0	15.005	65.57	212.56	388.61	620.99	870.94	1191.2	1438.6	1911.9	2266.1	2486	2999.4	3226	3609.3	3955	4024.6	4264.9	4644.5	4996.2	5387.6	5629.9	5661.9	5912.4	5980.2	6093.3	6514.9	6724.4	6741.3	6909.1	7014.2	7171.9	7520.2	7438.2	7750.1	7765.2	8129.8	7918.6	8300.8	8458.7	8451.4	8626.4	8607	8574.8	8421.4
0	0	12.165	14.485	6.0426	0	0	0	0	0	0	0	0	0	0	0	0	0	0	0	18.706	46.106	79.929	111.15	142.09	221.67	252.67	321.94	402.63	502.83	572.58	628.49	732.21	873.37	957	1032.9	1123.9	1257.2	1398.4	1455.3	1583.8	1755	1923.4	1918.3	2017.9	2099.9	2221.8	2280.7	2224.2	2368.2
13.512	5.905	6.2093	2.5398	0	0	0	0	0	0	0	0	0	0	0	0	0	27.968	81.645	149.05	222.04	284.19	397.87	466.57	571.66	670.35	786.22	856.44	959.84	1014.8	1117.8	1272.4	1417.9	1556.6	1661.9	1848.9	2107.5	2206.3	2459.2	2620.1	2923	3091.7	3319.1	3572.6	3767.2	4115.6	4165.2	4368.1	4671.4	4986
7.525	2.474	0	1.5833	0	0	0	2.5566	10.349	23.424	40.399	41.188	57.646	90.081	156.16	247.84	362.07	523.65	644.49	808.1	945.48	1080.1	1245.9	1412.6	1706.1	1863.6	1952.6	2197.5	2467.5	2595.7	2938.2	2992.1	3168.5	3258.1	3382.1	3620.1	3881.7	3837.1	3998.9	4186.7	4352.7	4337.3	4545.4	4815.1	4887.6	5121.5	5060.7	5333	5347.4	5532.6
11.422	9.7134	0	9.2335	4.3933	0	0	0	0	0	13.307	31.322	72.354	117.85	177.43	203.88	311.57	445.26	563.49	698.77	906.96	1046.4	1257.2	1506	1719.9	2064.5	2399.2	2599.5	3013	3404.2	3776.7	4121.5	4484.6	4981.1	4981.5	5269.1	5623.6	5925.7	6183.8	6445.2	6617.1	6988.2	7237.3	7601.6	7746.1	7889.1	8441.8	8645.5	8626.3	8822.4
17.868	12.709	0	5.8175	0	0	0	0	0	0	0	0	3.756	0.99447	25.784	46.135	86.175	119.93	145.43	172.84	193.95	254.49	274.44	305.54	353.99	380.86	415.62	465.59	572.24	677.15	727.75	833.39	960.63	1061	1185.7	1303.5	891.88	1003.8	1114.9	1293.6	1424.8	1471.2	1639	1717.4	1827.4	1905.9	2058	2132.3	2218.1	2300.3
8.4108	12.45	7.827	5.0261	0	0	0	30.087	51.709	122.1	194.68	283.99	379.01	498.16	620.13	708.04	878.21	1028.5	1116.7	1171.2	879.68	925.07	993.64	1053.4	1140.2	1255.5	1312.8	1486.1	1568.4	1793	1826.2	2019	2163.3	2241.4	2320.4	2450.3	2620.3	2848.8	3026.2	3201.5	3332.9	3445.6	3653.1	3775	4062.7	4148.4	4382	4443.2	4473.4	4504.1
12.378	4.9211	0	2.7505	0	0	0	0	0	11.362	15.132	23.041	30.042	41.637	94.392	167.64	280.62	376.15	498.16	606.96	740.6	846.57	973.12	1062.4	1225.5	1368.5	1476.2	1622.6	1717.3	1833.9	1950	2064.3	2165.8	2155.8	2221.3	2333.3	2435.8	2541	2515.4	2673.7	2750.6	2934.7	3031.2	3034.3	3145.9	3143.9	3217.2	3287.3	3309.6	3324.2
34.226	15.882	0	0	0	0	0	0	45.545	113.92	171.6	267.21	321.12	454	544.96	693.08	844.98	1019.7	1219.5	1347.1	1371.8	1519.1	1665	2078.1	2164.9	2561.8	2765.6	2664.6	2921.6	3111	3335.7	3688.3	3756.5	4356.4	4584.4	4733.8	5105.3	5160.8	5554.7	5468.1	5686.5	5946.5	5981.5	5954	6161.8	6321	6441	6621.7	6779.9	7029.5
4.415	0	0	0	0	4.9319	29.726	11.227	64.049	169.01	329.33	360.3	473.94	673.48	782.6	962.38	1109.1	1337.8	1967.5	1550.4	1710.8	1812.9	1923.6	2032.8	2294.5	3024.6	2288.7	2400.4	2575.5	2727.8	3711.7	3771.8	3942.6	4048.5	4548.1	3876.6	4140.5	4327.7	5207.4	5610.2	5049.6	5240.9	6442.9	6841.4	7311.4	7460.3	6280.1	7918	8043.9	8549.6
39.175	0.49739	0	0	0	0	18.752	92.853	193.83	335.55	490.01	679.21	945.6	1133.3	1364.5	1601.2	1864.1	2137.8	2343	2697.3	2921.2	3177.2	3323.8	3621.6	3689.9	3869	4061.4	4097.9	4318	4549.5	4694.7	4798.3	5035	5167.5	5298.5	5470.1	5582	5695.7	5742.9	5768.5	5932.9	6115	6194.8	6233	6191.3	6547.6	6315.5	6496.2	6788.4	6892.3
0	0	0	8.2474	13.852	0	9.6109	17.577	15.739	42.026	60.302	77.709	94.464	146.6	228.75	276.19	363.88	441.62	538.47	633.44	754.51	848.8	979.84	1073.8	1253.2	1395.9	1593.9	1700.6	1924.5	2118.1	2351.3	2419.7	2501.6	2666.5	2887.3	3086.8	3360.6	3549.5	3826.4	4018.1	4174.3	4392.2	4479.1	4676.6	4967.8	5175.8	5504	5554.8	5692.9	5752.7
1.9509	3.1087	0	0	0	7.2419	15.91	70.229	155.64	282.14	428.62	590.41	746.36	935.71	1156	1389.7	1594.1	1822.4	2222.7	2548.5	2589.8	2626.7	2832.9	2966	3132	3295.3	3327.3	3510.9	3783	3950.2	4001.7	4146.2	4244	4350.3	4401.2	4623.1	4715.8	4844	4908.5	4959.7	5066.1	5235.1	5271.8	5290.8	5443.4	5469.2	5606.6	5648.2	5592.8	5827.4
36.547	14.022	0	0	0	0	0	0	0	0	0	0	0	0	0	0	0	0	0	30.618	0	0	1.3206	41.585	93.787	220.52	310.01	302.68	371.99	493.07	698.66	811.6	931.52	1031.2	1203.7	948.42	1486	1641.4	1542.2	1917	2065.5	2412.2	2440.8	2522.8	2290.4	2774.1	2917.9	2893.9	2884.8	3081.4
0	0	0	0	3.1499	11.128	14.629	36.767	78.588	162.01	249.14	343.89	450.88	577.6	682.59	836.27	1003.1	1258.4	1357.1	1507.3	1724.2	1843	2100	2195	2479.6	2652.6	2345.3	2492.7	2543	2687.3	2811.9	2889.2	2949.1	3074	3144.4	3283.1	3326	3516.6	3683.6	3791.2	3888.9	3864.7	4248.2	4416.6	4599.2	4839.6	5013	5191.7	5326.3	5500.9
0	6.6498	0	0	4.7766	0	0.77642	0	21.444	37.447	94.22	245.11	302.53	402.13	487.72	629.7	741	922.81	1081.3	1261.6	1420.9	1506.3	1723.5	1905.9	2143.8	2222	2358	2514.3	2706.7	2901.8	3035.6	3224.4	3329	3390.6	3599.8	3688.2	3878.6	3947.8	4059.1	4153.1	4197.4	4314.4	4362.6	4423.1	4610.7	4664.3	4670.4	4708.5	4793.8	4821.5
0	0	0	0	0	3.3701	25.412	52.39	90.94	142.97	190.96	268.69	338.84	473.1	594.21	734.34	869.47	954.07	1087.3	1292.4	1539.4	1712.4	1830.2	2095	2229.8	2400.5	2448.8	2721.2	2831.9	3022.6	3126.8	3213.6	3030.8	3338.6	3650.3	3866.3	4097.2	4246	4517.8	4839.8	5088.9	5138	5145.7	5479.8	5706	5970.3	5942.3	5994.5	6263.2	6117.8
0	4.6811	0	3.9418	0	2.5872	5.3012	44.669	160.58	235.11	329.13	452.27	611.9	696.93	843.16	955.06	1071.3	1246.2	1369.6	1544.7	1670	1751.7	1811.7	2016.6	2067	2181.3	2393.3	2273.9	2338	2433.2	2616.2	2743.9	2894.7	3060.7	3031	3059.3	3213.8	3307	3359.2	3665	3735.3	3788.1	3898.9	3929.6	4042.4	4111.4	4183.3	4272.6	4310.5	4420
18.263	8.6834	0	0	0	0	10.951	83.66	241.41	459.9	722.89	1073.8	1396.3	1742.3	2244.1	2719.5	3116.2	3814.1	4179.2	4613.3	4852.1	5516.1	6044.5	6512.7	6964.2	7583.8	7882.2	8588.4	8908.8	9279.8	10301	9068.3	9300.2	10984	10737	10211	11888	12718	13158	13645	12992	13086	13186	13630	13389	13964	14243	14504	14486	14390
14.283	2.4765	5.3768	0	0	0	0.95494	36.553	121.13	251.19	375.04	510.51	675.6	847.03	1143.7	1312.7	1531.3	1794.6	1965.2	2019.3	2338.9	2336.2	2669.3	2820.3	3059.5	3230.4	3273.7	3583.9	3699.4	3911.5	3947.2	4166.1	4317.7	4566.4	4564	4618.8	4596.7	4772.8	4468.7	4949.8	5048.9	5476.5	5977.8	5510.1	5759.7	5131.6	5320	5292.3	5415.9	5594
19.226	11.289	7.442	4.0538	0	0	0	6.4942	53.249	117.27	193.28	322.34	454.71	633.62	764.39	904.95	1181.3	1440.8	1587	1762.4	1819.6	2082.7	2222.3	2476.7	2562.8	2701.2	2841.1	2905.3	3075.3	3266	3353.3	3351.7	3539.5	3612.2	3830	4009.1	4332.4	4511.3	4720	4959.9	5281.9	5527.7	6016.8	6170.9	6322.3	6538.2	6697	6787.4	7143.6	7189.5
1.9095	0	0	0	0	0.32998	37.916	106.56	236.72	392.25	560.26	737.02	891.44	1140.6	1352.4	1611.2	1877.5	2206	2508.4	2875.7	3165.1	3399.7	3827.2	4099.4	4494.8	4720.2	4886.7	5207.2	5451.4	5885.5	5853.7	6263.8	6483.5	6578.8	6517.3	6990.3	7159.1	7207.3	7044.5	7113.5	7418.7	7099.1	7491.7	7379.5	7211.9	7646.6	7554.8	7661.5	7473.1	7504.9
0	3.6518	5.8547	0	0	24.85	33.975	42.022	49.783	72.528	77.014	141.42	140.92	211.14	257.33	296.17	352.72	434.15	496.22	542.73	631	704.46	854	923.76	973.25	1137.7	1244.5	1455.1	1547.5	1827.9	1846.5	1885	2033.9	2157	2257.3	2403	2565.8	2754.3	2913.7	2931.5	3216.4	3334.3	3545	3492.3	3645.7	3764.4	3835	4013.8	3908.8	4181.2
0	0	0	18.949	72.75	80.733	107.85	167.11	265.47	388.42	554.67	715.73	885.14	1115.5	1284.4	1575.3	1740.4	2063.8	2313.1	2502.2	2763.6	3003.8	3172.6	3422.6	3462.8	3717.8	3798	3922	4034.6	4144.9	4341.7	4509.5	4754.7	4831.5	4591	4823.3	4890.8	5130.1	5227	5355.5	5431	5525.6	5748.8	5734.1	6101.6	6208.9	6324.4	6406	6407.1	6382.6
0	0	0	10.663	7.3628	0	0	0	0	0	8.4451	20.321	29.197	49.9	85.678	104.7	169.48	265.04	323.74	429.57	539.54	701.77	808.57	941	1091.7	1216	1377.3	1445.5	1641	1812	1937.2	2017.5	2208.3	2242.3	2329	2426.4	2636.2	2855.5	2994	3157.4	3242.7	3404	3344.1	3524.3	3613	3824.9	3863.6	3905.6	3899.8	4035.9
30.702	21.808	0	0	0	0	0	7.1126	49.061	85.495	161.02	198.89	247.43	319.14	401.08	524.89	595.75	700.97	778.18	883.49	949.84	1043.9	1179	1319.3	1328.4	1444.8	1597.4	1604.4	1646.7	1756.1	1867	1919.3	1971.6	2180.1	2215.9	2281.1	2306.6	2475.6	2392	2363.3	2381.2	2510.3	2483	2498.7	2480.5	2439.2	1920.4	2328.9	2349.8	2578.1
31.914	0	0	0	0	0	0	5.2011	72.855	174.24	281.38	351.48	250.92	296.11	382.44	527.93	659.4	795.72	923.33	1026.6	1104.3	1257.3	1379.3	1617.9	1894.5	2032.4	2085.5	2159.8	2364.2	2692.8	2910.7	3317.8	3771.7	4119.8	4346.4	4586.1	5022.7	5345	5600.8	5896.5	6189.9	6324.5	6650.9	6971.1	7189.3	7574.7	7804.3	7999.2	8180.9	8299.2
14.015	0.61817	0	0	0	0.37441	0	13.327	33.993	80.546	125.92	185.97	244.27	323.22	441.68	537.94	660.11	808.98	936.93	1118.4	1288.1	1447.9	1581.6	1762.3	1950.2	2058.2	2268.8	2335.5	2604.4	2605.8	2745.8	2958.1	3047.1	3140.7	3395.4	3575.1	3614.2	3800.7	3933.9	4007.9	4192.8	4358.6	4448.2	4478.2	4657.1	4813.7	4832.8	4734.7	4726.9	4929.4
23.501	0.49506	0	0	0	0	0	2.7665	39.74	72.481	114.39	166.23	238.86	315.66	448.81	583.81	775.42	957.48	1171.7	1406.6	1650.4	1992.2	2238.1	2481.3	2786.7	3065.2	3280	3554.2	3707	3990.9	4260.8	4403.9	4679.8	4753.9	4890.9	5094.4	5401.3	5392.4	5637.1	5879	5990.9	6099.6	6199.4	6292.6	6509.6	6494.9	6708	6694.1	6814.2	6836.7
0	0	0	0	13.172	28.998	45.744	80.34	117.84	219.16	298.17	407.99	517.53	628.09	824.71	1021.4	1209.8	1442.2	1665.4	1811	1983.7	2313.1	2474.8	2725.3	2905.2	3062.7	3303	3472.4	3680.4	3896.1	4185.4	4440.3	4796.8	4838.1	5174.1	5443.5	5642.7	5824.1	6219.9	6380.5	6681.9	6940.3	7022	7328	7500.3	7840.2	7955.8	8198.5	8302.7	8314.2
6.4376	0	0	0	5.558	0	6.1827	26.368	82.464	168.39	279.82	368.37	488.88	606.95	739.52	908.12	1102.9	1211.8	1389.1	1576.5	1695.1	1818.1	1957.8	2131.7	2291	2684.4	2696.9	2469.5	2553.6	2661.6	2799.5	2986.7	2835.7	2825.8	3025.5	3218.9	3372.8	3394.8	3604.6	3552.3	3736.6	3887.9	3754.3	3956.6	3905.3	4321.2	4252.3	4411.7	4345.5	4237.2
0.46516	2.6029	4.935	0	0	0	12.281	49.338	97.484	152.96	161.44	236.58	285.03	389.78	491.16	531.52	641.54	645.31	671.53	694.65	830.55	850.76	925.9	972.94	963.57	930.43	1145.1	1040.9	1077.1	1084.8	1095.3	1148.4	1330.9	1491.7	1309.1	1370.1	1502.9	1578	1738.1	1859	1911.3	2046	2043	2374.3	2345.4	2546.3	2632.6	2804.8	2829.4	2812.8
30.387	31.472	7.2646	0	0	0	6.8351	12.767	50.697	131.92	210.58	310.4	467.84	537.87	627.4	738.71	893.73	1001.2	1166.2	1219.3	1387.5	1568.8	1708.8	1837.6	1842.8	1986.9	2010.8	2057.2	2150.1	2312	2477.9	2526.2	2723.7	2747	3310.6	2916.2	3035.2	2975	3101.8	3155.8	3151.6	3259.8	3308.4	3400.6	3553.7	3678.4	3696.5	3807.9	3944.4	3874.8
8.3138	0	0	6.7195	0	3.726	7.1509	29.748	75.152	106.86	200.93	282	253.76	377.75	420.63	386.51	459.24	597.91	736.07	936.98	1042.6	1216.4	1476.1	1580.4	1794.1	1799	1878.6	2063.1	2175.3	2308.4	2335	2390.6	2373.6	2381	2208	2534.9	2578.1	2661.1	2698.6	2849.8	2884.7	2914.8	3075.7	2988.9	3093.8	3159.2	3216.4	3393.1	3249.8	3350.5
0	0	0	0	0	1.7779	19.763	18.282	56.896	87.479	147.25	206.17	266.08	326.27	405.9	528.85	649.63	746.4	900.6	1038	1161.1	1303.1	1425	1519	1648.5	1697.9	1801.6	1907	1929.7	2063.2	2103.9	2204.4	2313.2	2320	2396.6	2465.7	2527	2596.5	2606.2	2680.5	2755.8	2851	2929.8	2970.3	2988.4	3032.9	3025.8	3118.3	3082.5	3096.4
0	0	0.35278	0.35421	7.1205	0.078299	0	12.1	35.947	75.812	109.14	162.4	228.11	301.07	355.26	426.88	507.83	616.48	715.7	773.19	849.93	960.25	1049.9	1134.2	1197.3	1302.4	1248.1	1321.7	1399.9	1479.4	1557.3	1583.3	1505	1577.1	1707.5	1767.6	1758.3	1813.7	1842.8	1875.2	1940.5	1856.5	1886.7	1913.2	2006.5	1991.5	2037.7	2037.3	2041.1	1999
8.8887	8.5156	0	1.9022	0	0	0	19.487	46.547	102.27	133.23	166.14	255.32	256.95	328.59	394.4	476.51	559.07	668.38	732.39	852.22	916.38	1058.1	1135.6	1290.6	1346.5	1619.8	1637.8	1705.5	1808.4	1834.4	2041.5	2158.9	2268.8	2390.5	2493.9	2652.4	2605	2808	2865.5	3149.3	3161.8	3253.6	3441.5	3544.6	3635.5	3602.4	3836.8	3835.6	4041.5
0	0	0	16.279	18.839	0	2.039	11.809	16.13	27.903	64.823	98.964	112.99	202.16	244.29	282.42	377.36	436.69	512.48	679.63	893.52	1088.6	1120.5	1157.6	1336.2	1472.2	1575.1	1678.1	1890.6	2060.3	2265.9	2477.7	2617.7	2659.2	2979.5	3283.9	3503.1	3664.1	3889.7	4113.6	4229.4	4538.1	4729.8	4923.4	5223.1	5073.2	5423.4	5646.1	5734.3	6158.6
6.2585	2.2962	0	0	0	0	21.389	45.628	142.62	251.62	397.88	581.92	715.41	960.82	1145.7	1350.2	1510.8	1775.3	1942.7	2205.9	2401	2501.6	2750.1	2884.4	3048	3253.6	3267.3	3443.5	3656.5	3593.5	3646.5	3659.9	3766.9	3863.5	3983.6	4042.2	4041.6	3998.7	4132.7	4049.8	3953.6	4047	4058.7	4003.7	4036.4	4011.4	4010.1	4052.5	3914.2	3956.9
5.9667	1.9036	0	0	0.29943	1.7021	1.6425	1.8514	0	0	0	0	0	0	0	0	22.054	52.283	77.743	104.09	155.95	212.98	262.07	296.35	338.74	393.5	417.76	453.39	462.77	522.68	524.95	584.38	609.48	632.14	672.72	682.89	722.85	766.95	796.49	882.66	903	937.87	1000.4	1029.3	1083.4	1157.3	1218	1265.3	1327.4	1387.4
0	1.3418	0	0	0	0	13.511	38.667	91.027	148.28	242.16	347.65	472.11	563.69	763.7	844.99	1024	1175.5	1371.2	1477	1626	1937.7	2116	2284.4	2399.3	2599.9	2834.1	2894.6	2999.9	3098.6	2919.9	3537.4	3614.8	3778.3	3963.4	4259.5	3699.8	3877.6	3794.6	4316.9	4593.1	5552.6	5677.4	5982.9	6470.7	6547.3	6685	6783.9	6871.3	6949.2
7.2318	0	0	0	0	0	26.946	106.31	180.43	354.55	593.32	769.51	985.2	1269.9	1472.1	1769.1	2109.5	2451.9	2721.2	3008.2	3140.2	3517	3604.9	3879.4	4092.1	4206.5	4533.7	4531.4	4760.7	4873.5	5064.6	5333.8	5448.7	5783.1	5603.1	5555.9	5514.4	5804.7	5753.1	5755.4	6006.2	6197.7	6593.6	6463	6423.8	6760.4	6928.4	7162.3	7316.2	7336.5
0	0	0	0	18.863	44.1	62.776	98.4	127.76	160	211.14	244.72	287.16	339.21	376.68	470.34	556.77	598.66	649.33	791.88	842.7	872.85	1020.3	1160.4	1332.2	1577.6	1730.5	1748.9	1980.4	2146.6	2378	2616.8	2917.2	3206.2	3224.3	3464.8	3718.6	3930.3	4206.6	4391.8	4585.1	4776.4	5153.2	5404.3	5523.3	5697.9	5925.2	6040.1	6103.4	6292.9
0	0	0	1.4307	2.1056	0.081099	14.491	21.016	44.56	60.267	82.731	118.04	141.8	171.23	217.29	256.21	304.65	326.41	381.53	372.83	424.98	481.86	532.63	561.34	584.67	641.29	635.24	659.47	707.24	732.01	717.9	781.85	801.03	817.55	847.15	881.39	889.77	928.27	998.04	1066	1100.8	1179.5	1227.6	1313.3	1376	1406.8	1467	1529.9	1568.6	1588.3
6.9073	0	0	0	0	0	27.733	90.609	184.81	296.82	448.01	610.32	725.32	870.77	1093.4	1330.5	1560.6	1713.4	1874.9	2122.7	2384.2	2481.7	2696.4	2898.1	3138.6	3296	3278.7	3857.1	4052.1	4379.2	4564.3	4767.4	5124.4	5109	5481.2	6029.9	5853.6	5930.1	5893.4	6107.5	6334.3	6278.5	6800	7066	8039	7671.4	7759.3	7877.3	7847.9	7866.7
0	0	0	52.687	0	30.95	125	77.392	226.6	302.67	448.96	460.32	610.47	717.39	851.14	1106.4	1144.4	1426.8	1556.1	1733.6	1858.1	2015.5	2216.6	2348	2512	2664.4	2891.5	2915.3	2963.6	3183.1	3453.1	3475.9	3634.1	3738.7	3773	3638.7	4120.1	4360.1	4381.6	4478.6	4883.9	4977.9	4987.4	5207.3	5610.7	5372.1	5766.4	5930.7	5976.8	6293.6
2.3631	6.2201	1.221	5.1248	3.7826	0	0	0	0	0	0	0	0	0	0	0	40.333	109.43	126.34	234.31	388.2	520.36	641.77	808.33	930.23	1060.3	1086.8	1367	1542.6	1718.9	1887.4	2073	2117.6	2204.7	2209.6	2330.9	2547.7	2497.8	2685.6	2713.3	2810.6	2874.1	2891	3081.4	3119.8	3199.3	3265.5	3297.2	3294.1	3359.7
0	0	0	4.6355	10.596	12.918	9.2454	14.269	59.077	89.25	124.41	178.63	208.46	268.1	319.6	381.98	442.15	508.36	573.95	628.66	722.02	822.64	931.45	1096.3	1167.3	1204.3	1315.4	1398	1436.1	1552.5	1627.4	1794.6	1866.1	1947.9	2040.7	2205	2262.4	2381.8	2556.9	2582.7	2796.4	2887.3	2917	3128.2	3246.6	3311.5	3443.3	3504.1	3551.4	3687.8
4.8792	0	0	0	0	8.5539	4.6002	0	0	0	0	0	0	0	0	0	28.364	66.965	83.837	110.52	148.33	194.36	246.96	263	323.03	326.05	330.86	389.53	389.61	411.42	433.13	458.11	482.61	515.53	532.07	612.23	623.85	654.16	697.2	750.27	773.42	813.4	872.84	872.24	960.03	980.08	1067.2	1120.3	1112.9	1212.5
2.43	0	0	0	1.3823	0	16.372	19.033	60.517	99.627	177.61	312.56	390.23	526.28	699.79	923.85	1120	1356.5	1598.9	1756.2	2011	2223.8	2413.7	2664.3	2891.4	3068.7	3274.1	3424.4	3758.4	3832.6	4187.8	4398.9	4526.5	4615.5	4845.1	4946.2	5220.8	5434.8	5518.6	5620.4	5730	5923.4	5949.6	5945.2	6282.2	6409.8	6681.4	6632.5	6215.5	6483.4
13.995	3.8432	9.2883	3.8514	5.0968	0	0	0	5.6746	41.67	91.99	136.6	181.24	205.1	275.64	352.44	435.07	707.72	752.89	836.25	910.13	958.82	1002.6	1090.8	1102.5	1200.3	1250.9	1274	1309.6	1298.1	1375.6	1055.2	1257.7	1486.8	1194.4	1224.5	1251.8	1252.3	1174.7	1188.2	1145.3	1265.1	1353.8	1295.1	1136.2	1248.8	1265.1	1303.7	1364.2	1319.3
14.848	5.764	0	0	0.75313	1.7942	0	88.255	281.96	513.26	736.31	974.56	1283.3	1524.5	1846.8	2080.6	2374.9	2757.3	3047.1	3343.3	3658.5	3894.5	4141.8	4452.4	4805.5	4609.6	5035.7	5310.2	5421.9	5702.1	5739.8	6058.1	6530.6	6572.3	6842.6	6941.6	7259.5	7566.8	7837.9	8109.1	8589.8	8488.4	8774.8	8700.7	9038.3	9272.5	9500.8	9501.3	9590.5	9449.9
7.4912	0	0	0	4.2308	0	2.0704	21.783	85.746	151.85	196.81	451.21	535.59	489.57	634.84	739.53	862.22	981.91	1341.7	1430.1	1391.4	1556.4	1741.6	1884.7	2028.6	1961.4	2188.6	2422.3	2598.3	2649.4	2769.9	3066.1	3307.8	3496.1	3568	3562.3	3925.1	4011.7	4108.6	4435.4	4650.9	4830.4	4714.3	4839.8	4871.5	4927.9	5158.1	5440.1	5331.9	5504.7
23.402	5.0567	0	0	0	0	0	2.5338	46.919	76.616	140	194.65	245.02	277.29	416.05	512.41	642.32	771.24	925.65	1046.3	1147.1	1305.4	1441.4	1426.4	1625.8	1580.3	1667	1820	1936.6	2022.4	2121.2	2239.9	2321.1	2393	2421.8	2474.3	2579.4	2751.7	2827	2912.4	3005.1	3124.2	3109	3147.4	3257.2	3176.1	3285.7	3348.2	3347.8	3434.3
0	0	0	4.6505	3.352	8.9092	7.8509	10.568	13.981	21.074	32.855	38.592	54.034	86.184	113.31	186.22	261.61	361.6	441.68	561.54	684.86	811.59	974.64	1102.4	1210	1340.1	1485.8	1649.2	1798.9	1960.2	2294.7	2393.5	2433	2556.6	2682.3	2798.4	2962.7	3057.7	3181.3	3348.9	3361.1	3487.7	3486.9	3535.2	3659.8	3685.9	3796.2	3891.7	3894.8	4002.3
0.25306	1.3994	0	0	0	4.7778	9.5588	70.126	167.57	288.13	384.55	548.18	749.04	862.74	1014.4	1173	1316.9	1462.5	1544	1647.2	1698.1	1837.7	2006.2	2225.3	2362.6	2763.1	3016.5	3237.7	3683	3756.2	4107.6	4427.2	4691.5	5014.1	5192.5	5526.1	5626.2	4939	5089	5155.5	5521.6	5629.4	5727.6	5757.3	5655.9	6046.2	6178.2	6192.6	6265.5	6156.8
0	0.10417	0	18.03	0	0	1.49	31.638	135.54	220.36	344.38	475.62	571.83	686.3	797.73	937.16	1156.3	1372.5	1477.5	1725.7	1674.6	1975.6	2098.1	2280.9	2498	2476.3	2727.7	2805.9	2935.2	3027.1	3202	3501.9	3636.7	3796.2	3252	4201.4	4452.3	4458.3	4569.1	4804.5	4910.5	5189.8	5385.2	5654.9	5800.4	6076.1	6206	6342.8	6024.6	6461.9
0	0	0	0	3.8789	18.244	30.958	63.476	110.89	232.51	320.7	428.62	532.6	697.74	849.63	1101.4	1378.7	1670.7	1930.6	2286.3	2706.5	2843.7	3316.8	3900.8	4147.4	4476.2	4859.5	4976.9	5603.3	6104.1	6277.6	6141.6	6292.7	6661.8	7108	7132.6	7479.2	7704.2	8203.2	8215.6	8426.6	8142.2	8249.5	8463.6	8313.2	8468.1	8569.1	8485.9	8089.4	8403.7
0	0	0	0	6.3511	0	7.0015	11.464	48.014	87.265	120.4	183.91	226	280.45	357.8	465.09	609.96	798.99	963.36	1172.4	1407.6	1653.6	1891.1	2163.1	2459.7	2621.7	2942.5	3129	3480.8	3765.8	3944.5	4351.6	4635.7	4917.6	5434.8	5670.4	6008.5	6167.6	6641.3	6876.5	7185.4	7369.4	7409.8	7914.2	8013.7	8283.2	8354.1	8405.1	8619.4	8829.9
16.556	9.6641	0	0	0	0	3.121	33.373	109.1	178.24	258.9	360.04	467.98	559.62	643.21	736.98	844.17	974.94	1099.4	1197.5	1304.3	1390.1	1552.8	1648	1818.1	1906.2	1955.1	2071.1	2192.2	2334.4	2440.7	2527.4	2645.9	2620.8	2790.9	2939.9	3038.5	3070.7	3161.7	3238.3	3288.4	3388.1	3423.1	3532.5	3598.7	3663.1	3729.8	3818.2	3740.7	3843.6
16.325	16.007	0	0	0	0	0	34.464	54.926	86.571	107.98	156.3	195.38	235.95	269.61	337.02	446.34	499.11	616.25	717.58	810.9	931.73	1034.1	1153.8	1202	1412.2	1451.8	1649.7	1708.6	1846.5	1882.7	1897	2032.1	2055.8	2139	2252.3	2836.5	2357.4	2396.8	2584.2	2655.4	2701.8	2895	2958.6	3052.9	3236.2	3355	3295.9	3353.4	3364.4
20.058	16.959	5.6216	1.7777	0	0	0	0	9.8884	40.008	70.602	131.25	178.09	218.67	303.47	376.5	465.04	550.41	626.97	724.28	833.36	903.02	1023.2	1074.9	1166.3	1226.1	1289.8	1405.2	1380.1	1485.3	1498.8	1463.8	1461.9	1481.4	1537.9	1538.1	1588	1651.1	1668.9	1746.8	1786.1	1833	1866.7	1822.6	1943.6	1873.3	1972.1	2066	2062.6	1957.4
0	0	0	8.3546	1.1765	8.13	0	9.0712	32.397	63.024	103.56	148.42	200.24	258.55	315.35	381.37	437.84	522.25	571.12	638.8	716.7	788.05	874.6	952.04	1043.3	1115.7	1185.2	1293	1194.1	1260	1309.7	1332.8	1318.7	1361.2	1382.7	1402.2	1476.8	1420.2	1448.1	1482.3	1501.4	1581.1	1531.1	1530.3	1517.4	1530.5	1524.5	1565.6	1618.7	1578.7
2.3066	0.083279	0	0	0	0	14.673	59.996	111.35	223.66	320.07	447.34	609.75	750.82	926.72	1060.6	1221.3	1281.3	1469.8	1533.9	1597.5	1636.6	1751.2	1869.6	2060.3	2127.6	2190.1	2346	2445.4	2609.5	2623.7	2853.6	2974.7	2996.6	3067.5	3179.4	3211.4	3332.6	3437.7	3500.3	3595.3	3659.6	3681.8	3771.5	3895.2	3924	4074.6	4097.3	4203.8	4287.4
0	0	0	0	0	20.286	87.993	190.18	428.42	627.1	916.36	1130.3	1419.3	1776.7	2024	2392.4	2775.8	3210.7	3411.3	3721.8	3973.2	4370.1	4541	4847.1	5020.2	5160.5	5241.9	5599.8	5657.4	5956	6016.5	6266.1	6333.8	6393.8	6607.9	6776.2	7173.6	7152	7305.5	7727.9	7856.2	7932.7	8082.5	8421.8	8490.8	8784.7	8588.7	8784	8791.6	8906.4
3.6041	6.6581	4.8668	0.14176	0	0	2.1112	12.214	35.381	85.484	141.6	224.82	276.33	359.2	520.49	669.54	851.38	970.66	1141.2	1372.4	1533.9	1752.9	1981.1	2158.8	2390.9	2595.3	2752.5	2958.7	3156.8	3352.7	3606.9	3732.5	3679.7	4038.9	4109.2	4304.3	4407.6	4459.3	4493.5	4618.1	4825.5	4936.6	5004.2	5141.6	5090.1	5357.8	5387	5329.9	5358.5	5385.3
0	0	0	22.45	8.9984	0	0	12.214	98.748	170.14	352.1	577.52	700.86	805.53	983.54	1134	1321.1	1629.3	1799.4	1965.1	2063.4	2330.4	2460.1	2670.7	2914.7	3122	3282.4	3748.2	3929.6	4048	4247.6	4903.5	5465.8	5660.5	5249.2	5508.3	5713.3	6092.9	6170.6	6556.2	6623.5	6970.3	7400.2	7850.9	7864.2	8361.8	8426.3	8961.2	9490.8	9615.6
9.4931	7.6559	1.1118	4.1953	0	0	0	0	11.018	31.193	79.119	111.37	133.67	221.82	264.33	379.89	502.78	619.1	746.35	968.4	1029	1146.1	1333.4	1508.2	1682.9	1781	1866.7	1946.6	2004.8	2064.8	2175.1	2248.2	2373.7	2364	2648	2674.9	2912	3116.9	3193.6	3391.9	3322.8	3509.9	3628	3701.2	3662.3	3852.8	3980.5	3966.9	4073.5	4084.3
0	0	0	20.252	5.9582	7.4675	10.959	10.362	28.6	26.553	53.559	80.067	98.428	140.47	165.44	229.24	276.56	374.34	431.76	521.8	625.62	764.66	878.63	987.14	1083.7	1230.1	1383.7	1497.6	1611.6	1704.9	1803	1878.2	1916.3	2039.2	2161.7	2199.2	2317	2372	2421.3	2513.1	2557.8	2685.8	2670.8	2776.2	2796.2	2872.7	2920.2	2953.3	3062.9	3076.2
9.7712	0	0	0	0	0	9.1381	0	0	0	5.4387	6.0083	5.7886	0	22.515	39.619	71.894	112.12	152.79	164.04	202.03	304.1	415.52	507.48	604.79	677.69	828.92	911.06	1046.7	1196.8	1333.2	1490.4	1598	1831.1	2081.7	2295.9	2557	2875.7	3138.7	3346	3506.3	3661.4	3822.7	4135.8	4487.8	4868.8	5027.3	5176.7	5325.9	5434.7
0	1.7691	0	2.5166	6.9257	0	28.078	60.244	101.36	183.69	296.94	482.63	640.55	851.32	1100.9	1310	1575.5	1779.3	2044.2	2254.1	2551.4	2791.9	3044	3304.9	3675.7	3926.4	4229.8	4404.4	4588.9	4873.9	5095.6	5295.2	5523.4	5700.4	5791.4	6025.3	6206.6	6657.6	6810.9	6986.6	6992.5	7283	7303.7	7428.9	7636.1	7695.6	7929.2	7790.8	7895.6	7906.1
19.557	0	0	0	1.4492	0	0	7.7724	20.985	53.528	78.742	134.5	185.25	241.99	277.52	335.8	420.41	534.81	618.34	693.44	795.94	917.81	1039.4	1137.8	1204	1318.8	1382	1487.7	1618.3	1707.1	1774.4	1892.2	1934.4	1972.5	2063.5	2134.9	2154.6	2274.9	2386.3	2406	2472.2	2469.1	2599.3	2536.4	2664.1	2720.9	2697	2769.9	2698.8	2771
20.687	13.33	0	0	0	0	0	0	0	0	0	0	0	0	0	0	0	0	0	25.379	38.67	45.249	83.998	122.29	159.5	181.72	194.8	255.53	278.59	225.58	273.71	393.5	434.86	478.71	455.24	554.65	652.07	768.14	791.43	989.52	1042.6	1191.5	1244.2	1486.6	1483.4	1668.9	1761.9	1967.9	2029.6	2046.2
15.088	1.1676	0	0	0	0	22.556	108.52	281.32	498.17	734.81	1084.8	1348.2	1756.4	2034.8	2351	2632.8	2994.3	3175.7	3507.5	3766.6	3783	3655.6	3841.5	4381	4500.4	4697.6	5207.9	4743.6	5428.7	5063.7	5223.5	5165.7	5342	5516.6	5668.9	6327.5	6055.8	6093.7	6086.7	6348.5	6772.4	6325.6	5924.9	6587.2	5036.7	4791	4815.4	4831.4	5269.8
5.0418	2.029	0	1.9854	3.5253	0	0	0	0	0	0	0	0	0	0	24.359	58.025	122.59	168.59	259.18	354.04	434.71	615.77	839.59	975.9	1092.6	1170.4	1384.1	1572.6	1707.1	1906.9	2132.2	2230.5	2182	2428	2568.2	2732.2	2871.8	2988.6	3055.1	3271.8	3366.7	3240.8	3335.7	3410.2	3433.5	3528.4	3622.7	3572.8	3652.4
7.9039	1.2131	0	6.5498	0	0	6.8432	19.226	102.91	210.93	327.6	484.44	669.49	915.36	1194.6	1408.4	1696.9	2000.8	2372.4	2708.9	2902.2	3150.6	3363.1	3708	4076.6	4473.1	4655.6	4866.9	5003.1	5274.8	5557	5727.4	5702.2	6164.7	6359.9	6730.1	7030.5	7304.3	7753.5	8082.7	8180.9	8022	8323.1	8344.1	8638.8	8857.4	8437.4	9380.6	9287.6	8961.2
0	0	0	9.1541	2.7555	9.6804	7.8614	8.6597	14.18	22.56	21.245	15.356	45.031	60.6	57.66	143.12	221.59	366.17	491.43	623.7	631.96	972.99	1122.4	1346.2	1591.4	1761.7	1890.7	1767.9	2314.2	2543.4	2692.3	2883.8	3183.9	3286.1	3494.5	3712.9	3894.5	4060.9	4119.5	4591.5	4693.9	4779.7	5165.4	4985.2	5482.3	5431.9	5717.2	5664.3	5769	5974.3
11.548	1.9904	0	0	5.4509	0.63909	0	0	18.621	55.185	89.411	133.86	169.45	197.12	294.18	413.65	552.57	711.7	946.25	1099.7	1279.9	1502.8	1690	1957.3	2174.1	2337.2	2318.6	2755.3	2907.5	3251.5	3452.1	3577.1	3726.4	3856.9	4046.3	4323	4400.5	4581	4656.1	4907.2	4942.4	5148.3	5237.9	5204.1	5406.4	5445.2	5508.3	5586.9	5556.9	5537.1
0	0	0	0.7754	4.0936	17.503	33.358	44.819	88.018	136.65	190.22	238.95	288.46	363.02	392.93	509.54	542.39	668.77	737.98	759.04	870.75	925.11	979.23	1099.8	1150.4	1240.7	1350.3	1416.3	1501.7	1627.8	1766.1	1851.9	1853	1942.4	2095.1	2215	2331.3	2371.2	2663.1	2618.5	2715	2809.6	2852.8	2953.1	3056.7	3128.3	3194.5	3162.6	3256.5	3317.3
0	0	0	14.851	11.915	0	0	20.257	47.903	105.91	175.98	259.72	325.75	433.34	523.09	636.5	751.06	843.23	1012.5	1071.5	1135.7	1200.9	1321.9	1407.7	1550.1	1667.3	1739.6	1791.3	1830.3	1997.1	2075.5	2116.5	2222.1	2853.5	2505.7	2492.2	2509.5	2624.1	2646.7	2709.7	2663.3	2727.9	2778.8	2760.8	2763.6	2772.1	2825	2913.2	2861.1	2870
0	0	8.1667	0	0	2.3229	7.4405	22.567	44.118	80.81	141.64	230.05	312.06	390.88	530	685.44	856.34	988.74	1178.3	1303.9	1464.7	1620.7	1720.1	1912.9	1988.8	2115.5	2274.2	2344	2517.6	2663.7	2775.3	2894.7	2943.5	3047.2	3143.1	3258.9	3369.4	3474.1	3543	3715.8	3893.3	3873.5	3999.8	4045.9	4091	4183.2	4233.4	4363	4319.6	4381.2
11.126	5.6837	0	2.9836	8.1417	0	0	0	0	0	0	8.8658	4.5024	7.8697	12.133	22.671	70.843	118.38	173.47	217.19	287.17	317.6	419.95	531.51	646.15	713.31	859.54	1204.7	1484.4	1630	1837.8	1363.2	1574.7	1519.9	1546.8	1632.9	1813.4	2002.8	1939.6	2239.5	2485.2	2614.6	2626.2	2729.4	2934.2	3021	3042	3156.8	3038.4	3246.8
0	0	0	0	0	0.6383	26.04	68.109	149.7	231.63	341.32	430.75	556.92	671.99	789.35	884.85	997.7	1143.3	1196.9	1261.8	1325.6	1428.5	1493.4	1534.2	1594.6	1736.1	1808	1880.7	1962.3	2024.6	2066.3	2223.9	2207.5	2101.1	2257.2	2543.8	2472.3	2604.1	2693.8	2789.7	3015.3	3078.2	3233.4	3261.8	3374	3467.1	3404.7	3603.7	3594.9	3572
32.831	17.872	0	0	0	0	0	17.563	49.3	92.753	145.49	214.54	315.16	425.5	504.84	639.85	722.97	832.7	1000.3	1346.5	1446.8	1625.8	1744.5	1901.3	1995.2	2113.7	2306.2	2365.9	2498.5	2638	2736.4	2833.8	2824.9	3013.8	3210.2	3252.6	3288.3	3499.8	3641.9	3627.4	3736.3	3931	3982.9	3912	4141.6	4122.4	4180.7	4273.7	4286.8	4390.3
0	0	0	5.4316	2.0363	10.812	22.956	58.729	110.69	172.23	246.12	323.23	395.83	468.11	544.45	649.74	753.45	922.81	1011.4	1044.1	1175.4	1294.3	1464.1	1534.3	1651.1	1805	1889.6	2001.5	2175.5	2107.9	2201.4	2295.6	2370.3	2363	2467.9	2518.6	2631.5	2681.2	2722.1	2667	2789.5	2869.1	2848.2	2925.9	2952.7	3022	3037	3188.4	3188.7	3185.7
0	0	0	0	12.738	32.111	58.657	92.142	249.85	393.28	587.91	815.48	1171.6	1478.1	1634.6	2073.1	2341.9	2600.9	2864.8	3024.8	3225.8	3501.3	3800.3	3896.9	4154.6	4222	4387.9	4585.8	4798.4	4947.4	5066.8	5212.5	5225.9	5241.6	5591.9	5862.8	5946.9	5983	6492.3	6524	6495.8	6934.1	7031	6757.4	6922.3	6858.9	7259.5	7074.3	7101.9	7182.6
29.762	10.758	0	0	0	0	0.7193	4.684	24.158	46.245	65.751	82.438	108.85	162.34	215.94	287.62	305.1	369.35	396.45	400.09	451.32	490.76	581.61	646.24	730.28	845.35	911.82	982.79	1072.8	1140	1271.4	1388.9	1440.5	1526.9	1549.2	1632.6	1705.3	1735.9	1813.4	1864.3	1912.5	1968.2	1973.6	2028.5	2030.7	2032.5	2023.1	2085.8	2069	2083.1
0	0	0	0	1.2691	19.284	27.668	51.983	72.48	153.53	224.77	287.06	387.7	463.97	546.69	665.71	771.89	798.6	875.37	954.21	1064.5	1077.2	1216.4	1272.5	1270.8	1387.8	1459	1521.4	1571	1607.4	1671.4	1713	1779	1799	1839.2	1887	1893	1990.8	2001.8	2046	2019.6	2127.1	2155.5	2231	2295.7	2324.8	2331.5	2353.5	2399.5	2453.7
28.614	8.4246	5.6921	0	0	0	0	0	0.79443	8.4295	35.334	54.337	83.308	110.95	174.64	276.32	366.86	475.01	523.54	635.22	752.2	895.04	987.74	1086.2	1248.7	1361	1565.6	1711.3	1737	1897	2060.3	2368.5	2387.9	2569.1	2759.8	2857.1	3032.6	2937.4	3343.6	3352.5	3622	3788.7	3968.1	4268.1	4427	4367.4	4475.6	4650.8	4959.6	5069
0	0.80523	0	2.2102	11.708	0	0	20.695	65.966	113.5	183.6	239.32	325.42	434.48	519.57	630.16	721.01	864.97	1002.9	1141.8	1225.3	1385.2	1567.7	1787.8	1932.3	2052.5	2226.6	2248.3	2483.4	2729.2	2899.3	3089.3	3307.7	3470.3	3627.3	3864.3	3937.7	4143.5	4359.3	4375.1	4529.7	4655.4	4760.3	4924.3	5200.5	5328.8	5717.9	5716.3	5765.6	5977
0.9699	9.2603	0	6.6234	0	0	0	8.1455	18.396	33.713	49.303	78.95	77.903	134.78	188.11	239.52	304.36	410.78	660.45	587.51	688.86	772.51	885.12	1008.7	1077.6	1621.5	1587.3	1366.5	1523.8	1682.5	1757.5	1857.9	2243.9	2610.1	2230	2284.7	2338.6	2525.8	2572.6	2697.5	2819.1	2930.5	3127.9	3173.7	3200.6	3312.7	3377.2	3357.3	3179.9	3489.1
9.0412	11.214	0	6.9892	0	0	0	4.0899	42.182	91.555	154.54	209.89	293.75	375.6	463.26	568.26	623.93	713.29	831.79	889.03	943.23	1013.1	1222.6	1423.8	1551.4	1613.8	1746.6	1599.9	1663.8	1657.4	1739.2	1874.2	1936.3	2086.4	1930	1924.7	2039.5	1980.6	2188.1	2298.6	2412.1	2480.1	2600.7	2657.6	2758.6	2952.4	2930.6	3100.2	3154.4	3222.9
0	0	0	12.802	18.154	0	46.666	43.445	72.679	118.22	188.47	249.77	325.18	414.07	538.84	670.92	789.65	987.15	1150.6	1335.7	1476.3	1588	1780.7	1867	2108.2	2241.9	2377.9	2451.1	2680.7	2810.4	2910.9	3027.1	3134.8	3298.5	3436.7	3522.2	3605.4	3644.1	3764.8	3700	3803.8	3910.3	3959.1	4027.7	3591.3	3640.6	3725.3	3831.2	3892.6	3956.9
0.4735	2.7976	0	1.1009	4.9217	0	3.8691	34.378	71.629	124.08	176.5	236.73	290.82	393.09	460.89	566.36	705.39	785.99	897.89	959.61	1083	1239.9	1390.4	1588.2	1701.4	1928.1	2140.6	2034.5	2571.4	2308.9	2562.7	2467	3239.2	3292.7	3542.6	3669.7	3757.8	3857	3920.2	3963.9	4173.4	3973.6	4141.2	4284.8	4399.9	4512.3	4624.2	4598.9	4653.1	4835
7.7928	7.5716	3.2622	0	0	0	0	37.017	61.877	119.25	188.26	261.34	315.37	428.81	540.56	667.07	818.17	1037	1100.9	1182.2	1464	1680.6	1911.3	1952	2120.3	2518.2	2729.1	2573.3	2946.2	3214.7	3154.3	3224.9	3423.6	3765.1	4003.6	4119	4422	4600.3	4934	4507.4	4881.7	4401.5	4798.1	5657.6	5742.5	6112.1	6289.7	6569.3	6459.2	6585.1
0	0	0	0.30545	3.0345	13.773	55.737	114.36	177.36	246.44	328.39	439.31	532.82	627.19	727.75	854.2	942.86	1019.6	1093.1	1188.4	1254.2	1374.7	1502.7	1644.2	1707.5	1796.1	1902.2	1999.5	2043.7	2174.7	2289.4	2377.5	2463.2	2480.4	2634.1	2717.8	2908	2992.4	3129.9	3189.5	3339.4	3313.4	3459.8	3480.1	3525.6	3552.3	3708	3684.9	3810	3884.5
23.925	0	0	0	0	0	22.703	51.622	97.194	193.07	319.05	410.44	548.42	652.76	806.62	963.36	1175.2	1362.3	1453	1671.7	1905.2	2081.1	2222.5	2450.3	2378.6	2647.9	2725.4	2804.1	3144.3	2904.1	3286.8	3032.3	2909.3	3201.6	3065.3	3175.8	3316.4	3358.9	3371	3402	3472.1	3525.8	3779.6	3718.2	3773.4	3737.1	3788.3	3966.6	4125.1	4110.3
16.94	20.298	0	0	0	0	0	20.7	95.556	187.21	294.29	433.52	590.92	821.87	998.17	1170.5	1370.5	1565.8	1786.6	1959.5	2058.9	2049.1	2350.8	2384.9	2616.9	3155	2641.8	3417.9	3343.2	3219.7	3473.6	3235.9	4021.7	3656.5	4171.9	3984.9	4075.6	4253.5	4439.8	4444.6	4495.9	4690.4	4702.3	4814	4858.8	4968.2	5088.9	5134.9	5120.1	5247.7
0	0	0	0	0	17.271	36.621	82.443	164.32	258.38	349.97	467.81	638.58	758.69	868.59	1038	1125	1272.9	1394.8	1559.6	1674.8	1871.1	1930.4	2049.4	2202.3	2360.8	2403.4	2543.5	2757.5	2845	3106.5	3172.6	3357.4	3412.4	3615	3645.2	3749	3959.7	4091.7	4193.6	4227.3	4448.1	4612.9	4593	4717.7	4822.8	4976.6	4982.6	5112.9	5196
26.81	17.411	7.8339	0	0	0	0	13.013	71.772	259.49	380.19	510.92	667.18	867.45	1130.4	1358	1646.7	1888.8	2219.8	2474.9	2744.6	3009.6	3315	3558.1	3587	3875.2	4252	4456.8	4686.4	4948.8	5428.1	5442.6	5734.8	5804.4	6115.3	6336.6	6610	6935.9	6982.6	7371.6	7660	7958.2	8241.4	8256.1	8695.4	8680	8911.6	9117.5	9288.8	9427.4
7.0375	0	0	0	3.3678	0	1.1023	0	5.7769	17.775	45.645	65.785	83.038	122.29	159.98	186.28	261.96	324.4	375.66	469.96	550.11	654.36	733.04	881.9	965.85	1041.9	1129	1262.8	1404.3	1555.7	1670.8	1742.8	1781.4	1976.5	2007.5	2107.3	2221.9	2420	2669.2	2880.5	2936.1	3023.4	3090.2	3204.4	3350.1	3513.6	3687.7	3762.7	3847.6	4113.4
0	0	0	0	42.707	121.89	137.93	179.79	217.79	274.02	340.42	428.65	476.25	662.81	719.85	815.17	958.31	669.79	748.8	822.44	795.23	898.26	938.85	1127.3	1318.7	1324.1	1451.4	1556.1	1726.2	1890.6	2191.6	2412.4	2655.9	2967.4	3219.7	3513.5	3830.6	4110.9	4541.3	4639.6	4991.2	4952.1	5432.5	5655.5	5814.4	6262.4	6348.8	6437.5	6573.2	7083.8
22.7	14.859	0	0	0	0	0	0	0	0	0	0	0	0	0	0	51.587	116.07	187.54	277.22	420.86	524.86	613.54	744.02	841.55	976.43	1096	1129.5	1267.9	1371	1581.1	1685.6	1785.4	1995.9	2036.3	2099.5	2286.1	2367.5	2549.6	2680.2	2736.7	2866.8	3089.3	3136.7	3275.4	3390.2	3368.4	3385.5	3456.5	3492.1
19.913	9.3333	3.5703	0	0	0	0	10.478	53.83	112.98	184.53	268.22	303.1	394.24	450.35	524.23	602.74	662.31	727.26	814.74	936.08	989.33	1068.6	1161.8	1309.2	1406.4	1451.8	1588.5	1669.1	1763.9	1862.2	1951	2055.3	2065.4	2152.4	2235.8	2295.5	2400.7	2472.9	2464.5	2504.5	2569.7	2597.1	2602.1	2710.1	2720	2692.2	2723.5	2765.7	2780.8
0.1953	1.396	0	0	2.3354	0	10.632	16.12	47.325	76.672	130.88	202.24	273.23	343.87	492.9	588.94	798.67	1028.2	1235.4	1407	1555	1754.5	1994.5	2197.8	2329.7	2427.6	2714.2	2794.9	2980.9	3168.8	3356.3	3570.4	3759.1	3771.7	4137.1	4411.7	4814	5027.5	5377	5596.5	5835.6	6162.8	6295.2	6513.5	7131.1	7312.5	7434.9	7606.8	7758.6	7831.8
12.314	3.5575	0	0	0	0	6.1416	13.69	25.03	32.422	49.632	57.083	77.793	122.7	146.63	204.86	252.95	363.08	483.11	623.16	730.39	820.65	1020.2	1176.1	1337.5	1502.7	1590.9	1766.3	1882.6	2051.1	2101.6	2218.4	2226	2298.3	2495.5	2560.1	2620.5	2723.1	2683.3	2699.2	2723.2	2862.5	2888.1	2934.2	2994.9	3035	3106.9	3283.1	3355.7	3305.9
10.824	9.6961	0	0	0	0	4.3785	11.694	39.365	85.722	141.23	195.27	238.57	301.42	393.74	450.6	554.35	640.48	677.8	768.19	759.87	856.71	838.63	935.46	949.02	1080	1341.3	1409.3	1566.5	1639.9	1717.2	2000.9	2014.2	2277.9	2288.6	2437.1	2612.9	2758.7	2729.4	2902.8	3170.9	3448.9	3608.4	3822.1	3972.2	4207	4367.4	4761.8	5107.4	5095.6
24.616	23.464	8.0072	0	0	0	0	3.0031	74.099	164.35	224.87	305.07	411.24	571.91	710.93	848.72	970.99	1105.2	1268.2	1416.3	1540.3	1629.5	1652.9	1803.8	2020.7	2198.5	2388.1	2476.7	2712.9	2938.6	3276	3315	3584.8	3707.3	4055.3	4279.5	4307	4470.3	4495.9	4624.4	4759.7	4954.4	5029.9	5219.3	5234.5	5125.3	5269.7	5192.9	5210.5	5238.7
8.3146	5.8974	0	17.455	3.57	0	0	0	75.513	164.41	325.03	426.38	590.67	676.78	805.72	873.97	1024.9	1137.2	1267.1	1388	1468	1621.7	1731	1910.7	2082.1	2299.3	2500.5	2729.7	2945.9	3044.5	3309.7	3610.3	3844.8	4005.1	4019.7	3818.6	4490.4	4566.8	4814.4	4999	5398.2	5508.8	5684.8	5913.9	5975.2	6077.4	6168.9	6477.6	6343.9	6244.8
0	0	0	4.6446	6.9389	6.2633	15.047	31.115	65.653	107.1	169.32	270.95	328.25	431.37	541.03	687.42	834.23	1027.1	1134.2	1315.2	1448.3	1622.5	1800.6	1921.3	2054	2145.4	2316.4	2394.6	2535.9	2660.7	2739.1	2816.3	2822.9	2860.6	2928.7	2982.1	3062	3069.9	3139.6	3141.4	3155.4	3237.6	3163.3	3137.7	3128.3	3093	3179.8	3181.7	3221.5	3185.9
33.938	13.718	0	0	0	0	0	0	0	0	0	0	0	0	2.3432	36.429	60.92	33.778	85.353	116.55	135.77	193.51	210.83	268.84	293.39	307.02	338.94	372.79	429.75	451.9	531.76	598.56	668.66	742.43	816.61	875.26	930.94	1021.5	1089.2	1151.8	1194.2	1334.7	1360.9	1426	1466.3	1501.4	1568.6	1591	1660.5	1692
0	1.4536	0	3.1388	5.7531	0	6.6133	24.864	44.557	63.526	105.8	164.72	226.03	305.52	377.04	470.62	544.85	646.07	682.78	832.91	891.15	954.42	968.46	1072.9	1137.1	1249.5	1308	1458.6	1593.9	1776.5	1872.5	2035.7	2190.1	2059.8	2179.9	2425.4	2505.9	2788.5	2972	3053.1	3145.5	3304.7	3223.7	3458.1	3536.4	3711.7	3839	3857.7	3946.8	3934.6
7.6323	3.9549	0	3.2792	0	2.0002	0	7.3117	50.21	83.364	130.66	176.29	247.69	306.1	358.91	426.96	557.67	836.59	995.07	1130.3	916.24	1170.4	1348.7	1523	1832.6	2511.9	2280.6	2226.4	2474.8	2637.9	2857.7	3124.5	3301.3	3484.7	3818.3	3721.2	4274.4	4562.8	4850.1	5010.7	5321.2	5590	5775.2	6123.6	6323.8	6784.4	7073.7	7261.8	7127.9	7488.5
35.612	7.4103	0	0	0	0	0	0	0	0	0	0	0	0	0	38.821	91.013	142.89	230.48	300.91	362.91	455.31	568.84	699.69	810.82	918.45	1027.7	1145.1	1253.9	1354	1478.4	1570.9	1688.7	1692.1	1752.9	1882.1	1889.5	2076.6	2091.8	2152.1	2293.7	2360.8	2455.7	2491.5	2545.8	2609.7	2685.6	2700.4	2803.8	2885
0	0	0	0	1.9907	11.641	2.9854	14.203	7.8391	62.184	158.03	217.95	286.4	373.47	353.55	605.43	630.93	744.25	899.46	1004.6	1137.1	1179	1508.4	1668.5	1815	1979.9	1953.7	2077.5	2303.1	2296	2425.7	2504.2	2619.8	2711.4	2855.7	2859.6	2912.6	3040.3	3070.6	3125.9	3128.8	3251.6	3387.7	3426.7	3471	3515	3535.5	3546.3	3539.9	3659.1
22.31	12.483	0.50652	0	0	0	0	14.246	48.986	84.42	172.13	236.08	344.63	436.29	553.85	729.39	855.62	1020.1	1196.2	1337.4	1362.7	1585.3	1746.9	1808.1	2129.3	2497.8	2804.8	2927.5	3322.8	3409.8	3870.8	4144.3	4339.6	4567.2	4829.7	5184.1	5522.3	5540.2	6086.5	6283.1	6682.6	6796.9	7126.6	7340.4	7662	7632.7	7768.2	7793.2	7763.3	8357.1
25.961	9.851	4.9528	0	0	0	0	0	28.298	65.085	114.08	175.16	244.77	319.62	405.14	491.02	615.64	672.02	850.45	939.2	1104.4	1253.7	1401.6	1549.1	1737.8	1857.5	1955.5	2135.3	2271.4	2405.3	2604.1	2736.3	2819.4	2903	3082.9	3224.2	3448.1	3480.4	3617.7	3655.2	3864.3	4187.6	4429.3	4466.1	4626	4689	4847.3	4958.5	5005	5334.2
28.022	6.7833	4.1902	0	0	0	0	0	0	0	0	19.848	30.8	70.692	99.978	162.54	243.25	297.83	331.63	474.35	567.68	670.93	733.44	862.72	993.25	1146.4	1166.5	1228	1352.7	1437.7	1550.6	1696.1	1814.6	1839.5	1955.8	2080.7	2157.5	2273.9	2392.4	2578.9	2681.3	2797.9	2877.9	2922.7	3011.1	3134.2	3239.1	3329.7	3896.6	3390.5
0	0	0	0	100.02	173.33	193.97	308.92	411.65	521.86	667.87	742.28	1034.3	1267.1	1588.2	1869.9	2008	2253.6	2444.7	2714.2	3024.9	3254.8	3193.6	3246.6	3437.5	3364.4	3234.1	3388.7	3726.6	3932.7	4470.9	4795.4	5421	5386.5	5722.4	6135.5	6704.1	6968.7	6627.9	6681.8	6940.2	5828.8	5920.4	7196.9	7362.8	7756.2	8098.5	8673	8776.5	9011.8
0	0	0	19.45	9.5447	3.4365	5.439	0.17104	0.34249	0	0	0	0	0	0	0	0	0	0	0	0	0	0	27.277	91.803	177.88	311.19	401.96	604.66	799.97	1011.5	1180.6	1426	1685.3	1875.1	2052.4	2411	2684.8	3077.1	3340.7	3726.6	4037	4194	4471.4	4680.7	5148.4	5630.6	5844.6	6051.9	6266.6
0	4.8721	0	5.0641	1.5647	0	0	0	7.1913	4.2993	10.926	23.898	19.695	0	17.867	81.426	190.02	289.08	374.19	562.75	648.26	585.08	618.66	816.1	876.44	1175.2	1289.7	1353.3	1477.8	1632.1	1632.7	1686.8	1858.1	2056.8	1888	1948.5	2069.4	2218.1	2268	2367.7	2567.4	2618.6	2695.8	2768.3	2826.8	2874	2937.2	3043.4	3071.4	3177.4
0	0.70661	0	0	17.22	12.337	0.93814	33.315	73.897	113.85	209.62	348.29	448.89	624.27	852.15	1070.9	1378.1	1480.1	1848.2	2055.1	2400.7	2539.6	3039.1	3330.9	3668.7	3932.3	4024.6	4182.8	4430.4	4882.2	5011.2	5064.5	5375.1	5541.5	5779.9	5993.6	6144.9	6526.8	6743.2	6678.3	6801.9	7113	7072.7	7548.3	7454.9	7512.4	7877.9	8021.5	8093.5	8026.3
4.6048	0	0	0	3.1218	1.3703	5.5434	25.082	59.018	108.28	153.32	213.33	273.18	340.71	398.77	443.66	540.1	619.08	714.89	776.92	894.28	957.05	1092.3	1170.1	1191.1	1317.8	1344.7	1458.3	1549.9	1626.6	1647.4	1800.1	1829.7	1902.4	1933.9	2092.9	2179.9	2234.4	2269.7	2431.2	2507.8	2400.2	2458.6	2490	2558.3	2655	2590.3	2638.1	2738.9	2747
35.215	11.739	0	0	0	0	0	0	0	0	9.5269	14.676	29.195	51.885	95.897	130.2	179.43	245.52	332.54	414.64	505.49	587.74	701.33	828.68	925.8	1064.4	1206.8	1251	1395.7	1514.5	1675	1819.4	1903.7	1992	2106.2	2296.2	2364.9	2518.3	2660.5	2722.9	2856.1	2983.6	3108.1	3167.6	3306.9	3474.2	3582.6	3693.4	3715.3	3613.5
1.3683	0	0	0	1.0932	1.7657	7.7758	24.496	57.285	117.03	177.05	255.61	321.79	434.24	533.37	658.74	792.56	947.28	1065.4	1213.3	1378.4	1528.3	1746.8	1890.7	2165.1	2316.3	2420.4	2708.8	2849.1	3123.5	3239.7	3412.9	3618.6	3841.6	4027	4162.2	4239.2	4451.9	4687.3	4788.8	5196.7	5308.7	5610	5579.6	5830.7	5976.7	6010	6271.7	6250.8	6280.9
0.29477	5.3183	0	4.5763	0	0	13.008	44.615	112.01	192.08	283.08	400.32	530.63	629.62	742.74	828.67	1013.4	1166.5	1393.3	1516.7	1648.6	1790.1	1899.8	2022.5	2286.2	2557.3	2727.7	2836.1	2993.8	3109.4	3258.9	2498.9	2776.6	2881	2913.7	2916.3	3105.1	3062.3	3082.4	3205.6	3417.3	3476.9	3452.4	3611.2	3646.5	3859.3	3912.5	3987.5	4018.3	4020.2
2.5255	0	0	0	0	0	24.496	33.88	103.19	163.79	274.09	393.88	516.78	639.16	785.28	951.47	1087.9	1242.4	1408	1505.5	1626.1	1744.4	1837.3	1892.3	2012.1	2111.1	2151	2267.9	2360.8	2400	2479.9	2580.1	2593.8	2655.1	2696.8	2797.2	2839.9	2944.4	3072.8	3205.8	3343.8	3417.9	3569.8	3546.9	3809.7	3811.5	3792.9	3866.1	3826.5	3966
0	0	0	0	4.9877	1.467	12.856	50.141	114.01	225.77	346.14	507.46	622.33	787.64	1034.5	1189.4	1389.9	1665	1932.5	2169.5	2386.1	2638.9	2721.5	2986.6	3177.1	3471.2	3765.4	4013.8	4312.7	4326.9	4666	4886.4	5174.2	5667.6	5685.6	5890.6	5973.7	6150.8	5932.5	6243.3	6361.2	6372.9	6659.3	6753.1	6705.6	6877.2	6747	6769.1	6999.5	6995.1
0	0	0	4.3627	3.671	0	9.7616	37.577	96.955	176.76	274.72	379.58	496.8	668.18	795.97	1001.3	1190.3	1432.2	1618.2	1808.9	2043.3	2250.3	2495.6	2687.6	2904.5	3099.1	3316.3	3444.2	3639	3815.6	4051.2	4199.1	4300.3	4463.1	4633.2	4802.9	4948.6	5013.7	5264.4	5317	5421.1	5601.3	5706.9	5805	5878.9	6013.6	6009.9	6197.1	6316.2	6310.2
0	0	0	5.1792	13.221	18.073	14.044	41.505	57.073	67.33	116.69	160.27	193.13	276.54	334.74	447.74	570.2	542.13	807.55	918.24	708.75	1219.4	1413.9	1268.2	1658.8	1533.3	1923	2119.2	1947	2073.2	1996.8	2251.8	2269.2	2742.4	2379.5	2356.1	3161.1	3255.9	3316.1	3455.6	3482.2	3572.7	3596.6	3621	3519.6	3569.5	3713.7	3573.5	3497.2	3435.3
19.498	4.7017	0	0	0	0	0	19.149	52.871	97.844	150.08	233.19	256.09	322.15	398.07	454.86	554.55	667.74	779.42	903.27	1005.7	1124.4	1270.4	1365.4	1501.8	1672.7	1708.6	1952.6	2087.5	2271.4	2329.9	2577	2668.6	2587.5	2763.5	2894	2968.9	3111.1	3084.3	3278	3433.5	3500.3	3538.8	3753	3957	3686.3	3751.4	3940.9	3929.5	4034.4
12.039	5.4897	0	0	0	0	17.49	44.552	133.23	185.12	310.95	435.07	535.27	716.14	845.6	1022	1185.8	1349.6	1482.7	1707.2	1983.8	2132	2344.8	2437.9	2724.9	2954.2	2996.9	2981	3117.9	3290.9	3376.3	3161.3	3256.1	3449.7	3620.5	3759.3	3870	3958.8	4184.4	4326.5	4402.4	4517.3	4694.1	4664.7	5003	5073.5	5182.4	5515.5	5543.8	5653.2
6.4273	2.8855	0	1.2827	0	0	0.44598	0	0	0	0	0	0	0	0	0	0	0	0	0	0	0	0	0	0	0	0	0	0	0	1.7787	46.001	111.86	187.68	237.54	354.76	447.89	572.02	687.9	799.24	979.27	1045.3	1188.5	1274.6	1399	1501.3	1629.9	1717.6	1927.5	1953.2
13.509	0	0	0.32252	0	0	10.724	63.186	165.5	287.42	452.05	689.23	795.59	984.22	1182.5	1292	1621.3	1849.8	2194.4	2485.9	2608.6	2961.3	3456.1	3794.1	4057.3	4312.8	4611.4	4985.4	5268.6	5529.6	5798.3	5963.1	6357.6	6740.8	6966.6	7241.1	7551.6	7699.7	7615.2	7690.1	7790	8097.9	8102.7	8130.9	8511.2	8462.6	8501.9	8480.1	8761.1	8839.3
0	5.3515	5.775	2.0225	8.0484	0	0	33.908	46.988	74.82	113.37	141.57	177.29	206.56	278.05	324.67	389.95	440.09	543.35	599.25	666.77	722.22	829.51	955.89	996.83	1124	1216.1	1295.5	1413.4	1519.6	1554.8	1684.9	1726.1	1912.4	1976.2	2038.8	2135.3	2206.8	2273.6	2344.1	2520.8	2547.7	2657.5	2801.5	2746.8	2845.2	2839.1	2948.3	2962.2	2538.8
17.431	3.3133	0	0	0	0	0	20.141	24.206	60.013	82.119	99.519	119.59	148.25	211	303.79	422.09	501.3	587.34	696.16	769.42	939.33	1031.3	1068.8	1074.5	1205.3	1246.3	1349	1321.3	1387.6	1438	1461.4	1500.2	1674.8	1529.4	1663.3	1749	1798.2	1844.9	1864.9	1925.3	1940	1959.1	2013.1	2109.7	2193.8	2183.3	2191.1	2264.8	2302.9
0	0	0	0	18.12	64.394	134.71	205.89	323.58	434.43	554.19	711.82	795.12	970.03	1119.1	1267.6	1298.5	1456.4	1564.3	1680	1777.6	1891.7	2046.3	2165.9	2409.1	2502.9	2692.4	2915.4	3103.9	3394.9	3739.6	3945.4	4231.3	4469.8	4835.9	5196.1	5550.4	5751.6	6134.7	6316.9	6438.8	6965.1	7120.6	7212.1	7555.6	7829.2	7830.8	8119.6	8353.5	8587
0	2.0369	0	0	0	9.5529	29.225	61.673	88.387	101.58	121.26	159.7	204.97	277.5	337.36	426.54	477.99	532.55	618.06	685.62	782.06	833.38	927.41	1002.9	1060	1129.9	1199.3	1293	1371.4	1490.1	1592.8	1612.5	1664.8	1684.4	1745.3	1811.3	1801.8	1962.2	1995.1	1984.3	2087.7	2127	2099	2193.5	2208.9	2185.4	2185	2221.5	2240.6	2262.5
5.9297	5.9254	0.10152	0	0	2.2788	0	0	9.7637	8.7292	0	27.894	36.823	39.512	48.201	75.653	135.43	215.87	270.61	370.49	440.58	485.77	595.33	708.27	832.32	1002.4	1143.2	1181.7	1322.9	1401.1	1584.8	1808.1	1892.2	1945	1977.8	2024.3	2194.5	2244.2	2344.9	2417.1	2517.6	2549	2605.4	2549.5	2597.1	2753.5	2808.9	2920.2	2888.3	2946.7
0	0	0	0	0	7.5016	15.312	26.136	74.452	127.74	235.27	341.51	496.42	521.87	655.72	804.3	938.96	1122.5	1705	1762.8	1557.2	1702.5	1867	2036.7	2148.1	2827.7	2739.5	2557.8	2669.7	2859.4	2870.1	2999.6	3286	3148.7	3337.9	3438.4	3490.7	3617.9	3694.1	3792	3919.2	3866.9	3990.7	4048.4	4136.7	4161	4263.7	4291.1	4323.1	4393.6
0	0	0	8.4073	38.02	39.035	111.6	199.93	390.12	620.07	828.39	1120.6	1387	1503.7	1814	2093.9	2342.2	2691.9	3070.7	3313.7	3918.4	4290.6	4365.8	4991.7	4964.9	5477.9	5401	5631.7	6026.3	6105.5	6398.3	6307.2	6123	6238.9	6830.1	6688.5	6867.9	7240.3	7764.1	7816.7	7982.5	8048.6	8394.2	8317.4	8701.1	8483.9	8212.9	7898.3	8066.7	8724.2
19.703	14.207	0	0	0	0	0	0	0.16618	0	11.27	19.11	17.849	45.56	122.73	193.63	285.67	386.33	514.15	650.78	767.53	859.72	1008.9	1142.1	1232.5	1349.2	1487.9	1625.4	1722.9	1791.5	1956.3	2179.1	2213.2	2275.5	2433.2	2611.8	2820.8	2886	3107	3335.3	3674.4	3886.3	4082.4	4488.9	4823	4868.5	4884.9	5259.6	5381.3	5824.7
0.57898	0	0	1.7826	3.1873	3.7148	4.8551	2.508	9.9607	23.361	31.159	42.014	54.92	105.93	114.01	152.44	179.11	253.2	319.01	413.24	474.57	531.49	627.21	678.76	799.01	888.23	952.73	1044.3	1173	1322.3	1429.3	1465.9	1599.9	1638.9	1794.9	1833.3	1883.8	1876.6	1816.8	2012.7	2063.9	2145.8	2149.9	2170.8	2186.9	2262.2	2223.8	2339.5	2355.7	2408.9
2.5371	2.2577	3.1844	2.049	0	0	7.3803	31.94	81.831	147.22	241.82	347.46	466.39	580.91	731.77	915.46	1107	1351.7	1484.4	1653.9	1905.3	2129.9	2399	2443.4	2630	2860.3	3038.7	3296.5	3411.1	3774.4	3736	3897.9	4244.4	4689.5	4641.8	4725.8	4835.7	4706.8	4745.2	4668.6	4697.4	4613.1	4831.9	4857	4972.5	4928.7	4933.8	5095.8	5160.5	5110.4
10.462	0	0	5.2499	5.9548	0	0	0	29.221	38.645	69.599	97.282	106.79	112.54	143.61	186.21	212.28	281.11	355.43	413.93	453.55	510.37	554.63	631.17	725.7	791.38	940.73	988.45	1069.9	1200.8	1279.3	1434.9	1546.5	1582.1	1541.3	1647.8	1763.1	1849.3	1894.9	1950.9	2034.3	2026.8	2023.4	1988.5	2050.3	2141.2	2130.5	2185.2	2114	2134.7
0	1.2073	3.2134	0	1.2635	0	20.615	14.757	0	2.3657	15.164	28.093	9.9904	35.586	112.82	181.31	303.65	452.45	625.35	807.6	1032.8	1272	1549	1803.2	2090.1	2450.4	2889.2	3168.4	3455.1	3736	4086.4	4225.6	4509.2	4810.1	5080.6	5301	5488.5	5802.3	6149.1	6407	6557.6	6830.9	6657	6933.5	7119.8	7324.8	7515.8	7516.1	7638.8	7684.1
6.7587	1.7807	0	0	2.2811	5.7119	4.4677	10.799	6.5092	20.437	8.7675	5.3279	0.45172	21.637	2.5618	0	17.023	16.324	27.605	17.209	35.239	34.07	27.77	29.271	54.121	69.605	79.513	78.734	103.91	122.91	117.2	158.71	168.43	188.06	264.69	320.15	355.13	395.98	443.78	517.58	578.2	612.24	656.42	676.28	736.36	756.42	786.22	802.72	793.95	833.72
13.616	5.093	0	1.1111	0	0	0	0	0	0	0	0	0	0	0	34.912	127.11	223.85	288.61	385.39	495.69	658.81	789.18	991.09	1150.1	1326.1	1632.4	1820.5	2107.8	2183.9	2360.2	2747.3	2940	3257.2	3353.1	3385	3608	3649.9	3841.1	3910	4178.3	4334.8	4524.4	4667.4	4742.2	4823.7	4803.9	5025.1	5103.3	5244.1
0	0	0	16.464	2.6907	1.6943	3.7248	38.467	82.597	141.78	211.29	294.76	328.72	472.53	579.42	770.66	910.05	1077	1284.7	1460.8	1696.3	1894.1	2189.4	2382.3	2606.9	2874.3	3076.4	3334.3	3479	3759.6	3750.2	4123.8	4166.6	4239.1	4422.6	4487.6	4655.5	4737.5	4811.2	4955.7	5209.9	5259.5	5315.4	5318.5	5371.9	5420.9	5401.7	5521	5511.1	5561.1
11.225	6.2954	0	4.8736	0	0	0	0	0	6.8894	19.989	48.766	58.099	91.795	130.66	169.64	223.73	325.87	421.48	450.17	547.21	649.33	750.63	852.94	971.16	1100.5	1218.9	1318.7	1422.2	1549	1683.1	1791.6	1966.7	2029.5	2207.8	2336.5	2458.9	2546.1	2652.5	2834.5	2876.4	2918.3	2995.5	3046.3	3047.2	3078.7	3040.3	3042.5	2995.9	2995.2
14.645	0	1.9633	6.9161	0	0	0	1.0689	33.269	113.42	188.72	279.54	349.81	434.64	546.41	693.24	849.21	961.69	1131.4	1295.1	1430.3	1594.6	1746.1	2011	2218.4	2384.8	2553.4	2731.5	2960.5	3189.8	3279.4	3474.4	3588.4	3551.7	3664.8	3808.9	3860.4	3997.8	4017.5	4194.3	4187.1	4104	4169.3	4336.3	4307.8	4227.1	4350.6	4293.3	4197.9	4268.3
0	0	0	16.909	8.1746	12.185	8.9846	16.403	50.555	58.004	73.693	96.905	114.57	157.38	212.44	265.71	319.14	376.36	469.68	565.61	617.9	709.68	825.64	960.33	1055.4	1140.8	1202.4	1347.3	1485.1	1624.5	1714.5	1806	1894.3	2041.6	2155.4	2222.3	2306.7	2430.3	2586.8	2694.9	2868	2910	3032.2	3258.1	3376.3	3465.3	3547	3788.3	3903.1	3918.3
0	0	0	13.661	11.943	0	10.05	45.125	118.86	206.12	344.54	473.7	599.44	740.74	919.54	1104	1246.1	1404.8	1594.3	1713.1	1853.9	1983.4	2114.1	2331.5	2469.8	2578.5	2749.6	2750.8	3020.5	3174.7	3261.9	3364.8	3500.7	3565.8	3659.7	3746.1	3784.5	3814.5	3887.3	4017.6	4072.9	4023	4027.1	4097.7	4242	4130.4	4255.6	4147.1	4152.2	4246
0	2.2175	0	0	0	8.721	24.044	85.853	195.32	324.22	452.86	631.89	807.88	931.67	988.87	1076.8	1260.4	1365.1	1534.7	1718.9	1606.3	1759.6	2002.6	2108.3	2819.7	2880.1	3131.9	3146.8	3264.6	3422	3562.6	3802.4	3934	4096.1	4119.5	4514.7	4606	4696.5	4859.1	5084	5193.4	5188.5	5372.1	5523.6	5640.6	5696.1	5607	5595.9	5689.5	5639.7
17.891	21.104	10.564	0	0	0	0	0	0	0	0	0	0	7.3535	32.4	78.596	163.21	258.76	360.03	441.12	565.82	692.92	816.79	961.69	1083	1244.6	1384.6	1473.1	1584.9	1719.5	1907.8	1922.4	2068.5	2126	2243.7	2389.6	2360	2395.1	2464.1	2622.9	2706.4	2834.5	2989.8	3092.4	3149.2	3215.3	3325.2	3354.7	3426	3404.8
0	0.88702	0	6.133	11.464	3.0828	0	0	7.3656	22.293	34.929	86.666	106.39	189.48	263.5	384.63	533.04	721.67	915.58	1141.7	1361.5	1679.2	1928.4	2319.1	2568.5	2868.7	3123.5	3449.4	3685.6	3914.6	4266.1	4550.7	4777	5068.9	5194.3	5528.1	5649.6	5923.1	6253	6066.9	6594.7	6638.7	6846.3	6860.2	7049.6	7062.8	7313.2	7404.5	7425.4	7631.3
0.15542	4.0765	0	0	11.763	0	3.8845	24.087	57.799	103.94	141.99	212.81	321.08	329.51	526.92	466.96	556.44	613.26	663.99	945.26	757.99	1074.9	1172.6	1129.6	978.67	1023.3	1069	1385.1	1357.9	1495.8	1458.2	1337.5	1534.7	1423.9	1644.8	1550.2	1677.3	1653.9	1728.7	1787.2	1845.9	1869	1933	1962.3	2080.6	2269.8	2409.9	2440.9	2514.3	2588.1
0	0	0	0	0.47724	5.4684	19.623	52.807	122.08	207.16	304.42	480.43	602.3	755.48	913.16	1068.3	1194.7	1293.7	1405.2	1513.6	1550.9	1648.3	1737.9	1786.9	1835.2	1894.8	1980.2	1949	1985.3	2017.9	2033.8	2079.4	2049.3	2086.1	2166.2	2207.6	2193.3	2218	2230.2	2241	2213.8	2166	2295.7	2254.8	2279.2	2321.2	2337.9	2375.8	2403.3	2413.6
14.991	0	0.41443	4.7002	9.4844	0	0	0	15.289	53.932	86.365	142.49	184.47	230.92	277.08	362.81	484.69	546.15	618.14	480.81	522.35	574.41	585.15	733.83	939.63	966.13	1147.1	1079.1	1228.3	1418.9	1535.1	1800.6	1647.1	1828.1	2266.5	2422.4	2619.7	2806.1	3097	3232.6	3407.6	3528.7	3570.7	3738.1	3789.7	4061.8	4176.6	4252.4	4131.6	4305.3
14.252	0	6.5969	0	0.96727	12.095	7.0258	14.347	51.672	115.51	168.83	273.84	337.9	443.55	578.39	693.99	830.74	996.61	1139.1	1278.7	1450.8	1621	1814.1	1960.2	2129.2	2311.9	2450.5	2617.9	2788	2991.8	3193.5	3409.3	3599.9	3717.1	3977.5	4193.9	4316.5	4647	4673.9	4861	5040.5	5067.5	5265.6	5379.4	5396.8	5469.1	5533.2	5601	5718.1	5646.7
14.602	7.4464	0.38658	0	0	0	2.4946	12.812	44.789	95.529	151.16	191.06	242.85	288.26	343.95	381.2	431.63	460.62	512.64	534.54	574.72	603.14	662.03	682.83	748.52	772.35	832.21	877.81	928.13	977.57	1075.8	1113.7	1155.1	1185.5	1250.8	1332.9	1394.8	1455	1456.4	1522.6	1588.4	1655.9	1679	1777.6	1873.4	1906.8	1927.7	1964.4	2015.5	1986.7
0	0	2.6689	9.6698	5.9639	0	0	0.11547	19.494	27.636	82.646	117.58	172.18	218.17	252.07	341.5	380.04	459.62	510.94	599.16	699.65	794.81	795.13	1035.4	1000.9	1180.3	1260.5	1240.4	1306.2	1456	1550.5	1595.3	1536.1	1626.3	1599.3	1702.4	1744.3	1719.4	1786.3	1778.3	1874	1861.6	1897.5	1929.2	1911.6	1921.1	1921.8	1940.4	1931.6	1943.1
0	0	0	0	3.7624	12.084	32.71	70.41	113.12	157.76	217.35	264.4	319.34	319.4	375.34	422.34	516.33	627.54	789.03	875.32	998.86	1114.3	1297.1	1492.6	1640.3	1875.9	2060.9	2280.2	2477.6	2809.8	3003.6	3250.9	3473.7	3712.2	3937.3	4077.5	4418	4688.4	5005.6	5274.8	5350.1	5641	5912.1	6156.7	6250	6363.4	6482	6678.2	7124.1	7487.9
5.5999	0	0	1.8992	0	0	0.047193	17.267	51.511	97.706	187.57	308.66	432.65	553.72	704.4	904.64	1095.3	1298.1	1557.7	1746.2	1968.3	2114.5	2320.3	2468.2	2628.8	2770.2	2905.4	2992.3	3089.3	3289.5	3380.5	3511.5	3645	3649.5	3726.6	3770.9	3759.7	3710.6	3672.9	3679	3719.2	3702.9	3744.7	3855	3687.8	3701	3667.2	3695.8	3625.4	3687.4
0	2.7016	0	17.238	0	0	0	0	0	0	0	0	0	60.135	122.86	222.79	337.89	494.91	621.23	724.18	864.33	1068.9	1277.8	1496.9	1653.3	1899.4	2086.3	2311.5	2611.9	2942	3197.8	3515.1	3818.2	4018.9	4372.2	4653.2	5040.9	5120.7	5408.4	5876.6	5570.7	6260.6	6053.4	6193.7	6667.4	6588	6634.9	6626.8	6870.6	6936.8
22.147	13.819	5.1955	5.5018	0	0	0	0	0	0.30523	43.547	119.77	135.73	117.27	189.91	208.39	279.59	342.08	394.12	472.09	509.03	546.73	556.62	696.81	812.29	930.95	1043.5	1121.6	1272	1415.4	1552.7	1800.3	1925.1	2160.8	2260.3	2311.9	2567.4	2795.1	2944.6	3044.5	3185.4	3145.4	3415.9	3579.4	3687.2	3892.4	4098.7	4188.8	4190.7	4197.8
15.378	12.623	0	0	0	0	0	38.892	111.54	242.91	400.85	584.82	746.64	949.58	1203	1422.3	1579.8	1763.1	1970.2	2064.4	2317.9	2425.8	2529.9	2618.8	2771.6	2752.1	3213.2	2981.6	3077.8	3141.4	3661.6	3332.1	3637.9	3680	3847.4	3667.9	4087.3	3928.7	3950.2	4037.3	4076.9	4282.2	4343.9	4759.1	4368.9	4585.2	4667.5	4505.9	4616.3	4834.1
0	0	0	4.2735	0	8.6571	38.943	123.61	241.77	441.41	693	991.34	1228	1558.1	1838.7	2181.8	2395.1	2646.6	2872.4	2691.7	2926.3	3802.2	4239.9	4611.8	5326.1	5822.7	6015.9	6464.7	6786.7	6850.6	7216.4	7169.7	7503	7715.4	7980.7	8156.2	8585.8	8570.4	8530.6	8568	8382	8477.5	8972.7	8856.6	8767.7	8758.6	8853.3	8639.5	8681	8795.4
6.3454	4.4463	0	0.11462	0	0	15.841	14.931	39.025	76.042	106.65	153.56	168.51	280.77	362.5	499.4	611.18	829.57	1011.8	1198.2	1356.3	1534.8	1716.7	1933.9	2194.5	2359.9	2519.2	2759	2946.8	3110.3	3145	3324.4	3516.3	3643.1	3843.6	4067.6	4257.8	4391.4	4418.1	4616.2	4666.6	4844.3	4955.2	5115.7	5197.1	5266.9	5561.5	5563.5	5568.1	5809.5
0	0	0	0	1.7005	12.95	29.035	39.112	67.902	79.733	123.3	161.87	205.1	258.08	381.88	509.84	705.05	850.8	1053.5	1238.7	1476	1769.1	1953.5	2163.3	2473.9	2736	3080.4	3302.6	3686.8	3919.3	4283.3	4531.6	4698.9	4955.2	5267.7	5535	5769.2	6288.2	6517.1	6638.7	6831.6	7077.5	7009.7	7329.5	7535.2	7709.9	7866.6	7841.8	7907.7	7779.4
15.392	1.8993	0	0	0	0	13.043	38.079	61.636	100.06	138.55	187.56	262.55	347.92	437.98	584.01	675.07	844.04	1004.1	1181	1368.5	1495.1	1699.9	1894.2	1995.1	2162.6	2285.6	2340.8	2505.6	2635.7	2829	2878.5	2946.4	3037.7	3139.8	3248.6	3340.3	3465.3	3487.1	3480.3	3520.4	3583.9	3689.6	3698.7	3727.8	3708.3	3777.8	3797.1	3829.4	3878.6
13.994	0	2.1586	0	10.292	0	0	0	0	0	0	0	0	0	0	0	0	0	0	14.159	31.772	53.587	118.04	224.08	346.01	342.15	359.62	359.55	396.54	512.56	614.45	615.65	614.82	642.58	735.08	757.77	834.08	891.07	1045.4	1016.2	1060.5	1012.9	990.44	1047.7	1044.4	1233.8	1204.6	1208	1245.1	1273.6
0	0	0	1.6292	7.0392	0	12.928	60.079	107.45	149.58	200.79	281.05	326.57	434.29	521.38	631.35	747.49	923.08	1025.1	1131.7	1340.4	1449.5	1649.2	1752.6	1824.2	1998.6	2077.2	2205.8	2417.3	2547.3	2664.6	2818.3	2929.9	3074.7	3115.3	3154.6	3253.9	3329.9	3432.7	3411.9	3599.5	3622.6	3716.7	3755.1	3871.4	3844	3961.5	3965.7	3930.5	3941.9
22.94	8.5397	1.5399	0	1.5902	0	0	2.3875	40.978	105.83	184.23	297.09	396.35	524.27	754.64	902.76	1112.6	1352.9	1563	1870.6	2032.2	2279.1	2450.4	2657.4	2761.4	2991.4	2954.7	3186	3059.4	3739.5	3817.2	4214	4522.1	5048.2	4811.4	5075.5	5446.1	5703.2	5750.3	6096.6	6243.3	6660.2	7263.9	7304.4	7539.6	7877	8040.1	8309.1	8492.5	8657.5
0	0	0	0	12.281	11.24	21.204	37.255	70.387	101.09	161.68	222.32	273.38	355.45	427.02	473.23	546.31	629.15	637.3	709.82	776.5	864.74	917.76	1082.3	1207.7	1322.9	1410.5	1573.1	1696.5	1807.7	1906.9	2027.5	2118.2	2217.7	2375.4	2398.1	2490.2	2506.2	2629.1	2659.7	2753.5	2702.1	2896	2963.3	3048.2	3061.7	2993.5	3084.3	3045.9	3077.5
28.597	16.104	0	0	0	0	0.187	7.0069	23.636	31.082	60.813	74.311	103.03	100.37	121.59	124.37	142.99	215.97	295.23	331.25	363.54	429.48	485.92	572.06	646.68	688.88	805.43	919.92	1128.7	1263.3	1501.1	1659.1	1862.1	1906.7	2035.4	2106.6	2200.2	2342.6	2404.5	2445.1	2544.1	2643.4	2697.4	2756.7	2753.2	2752.3	2869.2	2870.1	2946.3	2934
0	0	0	0	2.3249	15.144	11.801	30.445	51.654	96.561	140.76	172.66	237.89	285.84	365.88	519.8	676.83	863.11	1065.1	1251.7	1468.5	1677.6	1983.9	2217.1	2400.4	2655.7	2951.9	3081.3	3294.3	3489.4	3717.8	3871.6	3988.5	4164	4264.4	4454.3	4506.6	4692	4661.6	4982.7	4898.6	5187	5150.6	5374	5368.6	5124.6	5094.6	5174.4	4964.4	5002.2
18.969	6.5428	5.248	0	0	0	0	38.203	120.84	240.63	392.91	616.15	757.34	1083.2	1263.1	1555.2	1865.2	2131.1	3154.6	3350.6	3064.2	3412.2	3904.7	4243	4738.3	5467.7	5569.9	5354.5	5429.3	5655.8	5728.7	5976.1	6158.5	6209.7	6372.5	6466.8	6708.2	6856.7	6899.7	7354.8	7414.5	7414.3	7571.9	7822.3	8219.5	8257.4	8068.1	8693.7	8608	8769.4
0	8.5982	22.856	35.57	0	0	0	0	0	0	27.625	67.485	77.305	121.01	150.95	198.09	248.01	290.49	418.92	460.29	419.88	490.61	524.98	587.46	661.66	745.07	773.01	895.21	940.25	1023.7	1073	1153.3	1437.5	1530.6	1456.3	1500	1602.7	1649.7	1759.3	1930.7	2029.9	2063.5	2126.2	2202	2282.4	2317	2432.9	2544.4	2551	2565.1
19.46	7.3222	0	0	0	0	1.6642	23.492	35.52	101.79	132.84	174.3	253.17	355.83	427.31	534.79	639.09	780.38	923.56	1064.6	1236.7	1317.8	1441.8	1565.9	1787	1802	1875.7	2001	2082.7	2203.2	2272.5	2309.5	2404.4	2377	2410	2451.2	2538.1	2522.2	2619.8	2602.7	2601.4	2782.6	2794.3	2800.7	2860.3	2869.3	2874.7	2887.6	2954.5	2984.2
0	1.9005	0	0	0	0	25.64	62.675	138.55	203.47	315.76	439.19	551.91	661.41	787.64	974.07	1212.8	1377.7	1469.6	1530.6	1807	1912.6	2083.9	2361.9	2597.1	2901.9	2983.3	3283.2	3520.3	3719.1	3981.8	4108	4336.8	4550.1	4839.6	5036.3	5563.8	5821.1	5881	6087.4	6333.1	6644.8	6911.1	6971	7085.2	7364.1	7576.1	7647.5	7762.8	8101.2
25.553	9.0305	4.8567	0	1.2766	0	0	0	31.496	77.685	131.59	180.66	269.63	392.92	508.06	641.62	807.22	994.31	1197.6	1372.3	1585.7	1813	1978	2260.9	2563.8	2757	2980	3173.6	3383	3787.2	3932.3	4197.9	4586.6	4657.5	5036.2	5164.9	5489.2	5443.3	5570.8	5843.8	5943.2	6048.7	6207	6325.3	6495.5	6480.9	6522.8	6433.3	6376.5	6211.5
20.454	12.461	4.4767	0	0	0	0	0	0	0	0	0	0	0	35.506	78.969	195.87	363.38	513.89	680.94	884.95	1064.8	1303.1	1448.3	1664.9	1894.4	2027.6	2215.2	2398.2	2559.8	2788.9	2956.1	3091.7	3145.5	3296.9	3305.7	3331.7	3581.5	3690.9	3792.3	3876.3	4026.1	4088.9	4184.8	4376.6	4339.4	4440.2	4554.3	4784.1	4626.3
13.027	4.9714	0	0	0	0	12.99	76.631	164.9	287.43	419.1	582.29	729.54	905.04	1140.5	1407.1	1681.2	1913.8	2202.2	2381.8	2650.7	2874.5	3071.8	3367.3	3764.2	3995.6	4119.3	4439.3	4601.2	4921.7	5061.9	5294.3	5369.5	5556.5	5733.4	5961.9	6297.9	6240.1	6290.4	6559.9	6850.9	6788.7	6958.3	7069.6	7305	7546	7503.3	7517.8	7676	7896.8
0	0	0	0.52238	0	10.163	34.216	102.64	201.26	346.07	481.95	674.59	815.31	1034.6	1224.5	1428.9	1648.7	1791.1	2057.2	2309.8	2529.4	2773.2	2914.6	3083.8	3194.4	3365.2	3475.6	3563.6	3678.6	3211.1	3265.7	3341	3400.3	3343.4	3422.7	3500.1	3591.2	3603.6	3628.3	3671.6	3759.1	3796	3793.1	3760.9	3841.9	3884.5	3886.5	4015.1	4070.2	4079.5
0	0	0	0	5.4213	1.5124	12.8	14.13	9.3653	18.924	38.184	37.933	12.932	21.224	82.511	158.83	251.84	425.42	559.32	747.23	886.69	1088.8	1206.5	1348.8	1484.5	1635	1845.4	2004.6	2167.2	2362.9	2559.7	2871.1	3127.2	3537.5	3600.1	3775.1	4049.1	4193.6	4288.9	4487	4745.6	4997.5	5151	5324.9	5435.4	5515.1	4610.1	4793.6	4977.6	5011.9
0	0	0	8.1389	0	6.3768	21.403	67.33	188.49	330.78	453.48	628.88	792.91	1022.7	1154.8	1367.7	1521.8	1777.1	1947.3	2170	2361.7	2531.5	2801.6	2946.6	3167	3298.7	3499.7	3661.3	3845.5	4138	4267.2	4345.9	4508.1	4571.5	4702.8	4775.5	4942.9	5021.6	4905.8	4948.7	4986.8	5292.4	5332.2	5315.6	5398.8	5397.9	5598.7	5610	5743.5	5820.6
15.714	6.0155	3.4919	0	1.249	0	0	10.435	47.209	117.07	186.4	259.07	349.04	503.48	646.94	804.68	998.48	1208.1	1495	1688.6	1862.7	2135.3	2384	2535.4	2880.7	3011.2	3262.7	3471.9	3605.3	3955.5	4200.4	4330	4380.8	4564.3	4943.8	5214.5	5390.5	5677.9	5784.9	6039.2	6210.2	6407.8	6624.6	6964.2	7056.2	7126.4	7310.2	7622.9	7625	7794.9
2.0393	3.2089	4.1204	3.6888	4.5134	0	0	35.211	76.215	130.32	207.36	272.27	361.76	482.47	566.19	667.26	851.2	945.69	1131.1	1235.9	1383.1	1553	1655.9	1800.1	1771.3	2010.4	2049.5	2137	2204.8	2300.6	2353.2	2320.6	2494.8	3045.2	2600.8	2721.4	2859.5	3162.9	2976.4	3012.5	3068.6	3092.3	3183.4	3495.7	3129.9	3127.5	3136.1	3227.8	3103.3	3346
0	0	0	3.1178	6.8022	10.787	0	1.6094	7.4738	22.485	36.927	52.072	63.359	81.057	74.237	76.875	95.325	84.321	115.42	118.13	118.45	117.99	128.52	175.09	177.96	208.5	206.99	169.78	184.46	182.25	242.8	271.86	283.33	351.65	397.25	456.49	540.26	531.24	666.07	687.41	787.52	799.35	841	879.65	943.02	958.24	1051.6	1089.4	1074.7	1089.7
8.6318	0	0	0	0	1.4398	3.0656	19.395	54.482	91.058	129.51	188.52	224.65	304.83	362.12	448.28	551.68	673.11	738.89	848.63	1014.2	1197.9	1303.1	1435.9	1511.5	1512.1	1643	1762.9	1756.7	1898.5	1959	1929.2	2073.7	2062.7	2159.2	2214	2306.9	2321.3	2413.5	2445.4	2662.6	2709.5	2750	2806.3	2897.3	2993.2	3036	3194.3	3081.3	3097.3
11.096	13.97	0	0	3.8416	0	0	46.608	113.83	214.23	342.11	478.91	580.76	745.48	907.54	1039.8	1296.6	1552.4	1641.6	1955.3	2353.5	2427.4	2643.8	2878.7	3093.4	3378.3	3765.9	3771.2	3891.3	3979	4189	4409.2	4591.3	5075.2	5233.8	5409.5	5603.1	5946	5915.7	6283.9	6660.4	6901.7	7503	7356	7786.1	7836	8309.9	8744.5	9026.4	8831.1
0.57214	0	0	5.8277	0	0	19.81	57.307	155.51	260.04	389.62	546.1	667.34	851.38	988.79	1169.5	1435.5	1613.4	1789.6	1986.5	2175.3	2385.6	2525.2	2706.9	2929	3132.9	3317.1	3487.5	3657.4	3705	3917.5	4063.4	4219.8	4345.6	4482.5	4644.8	4698.8	4848.8	4936.2	5079.7	5120.6	5162.5	5292.6	5333.1	5324.9	5187.5	5028.7	4998.5	4961.7	4988.5
0	0	0	0	3.118	47.379	196.9	301.47	271.47	405.88	489.09	611.52	701.1	829.81	1019.3	1129.7	1280.9	1389.1	1390.9	1507.6	1679	1774.2	1922.1	1994.7	2122.7	2210.1	2433.1	2577.3	2665.4	2861.8	2864.3	3064.2	3254.9	3424.4	3539.8	3681.6	3900.6	4017.2	4141.5	4147.1	4269.2	4431	4438.7	4554.5	4908.9	5041	5358.4	5335.6	5555.9	5518.6
0	0	0	0	10.77	35.626	83.174	149.93	252.41	386.3	520.07	683.17	849.42	1029	1395.2	1691.4	1936.9	2076.3	2509.8	2663.5	2756.9	2619.3	2668	2802.4	3103.6	3062.4	3328.6	3408.7	3744.1	3908.8	4025	4227.6	4469.1	4696.6	4823.8	5053.9	5194	5529.7	5694	5925.6	6165	6269.4	6641.7	6761.2	7055.9	7342.7	7443.6	7714.5	7767.5	7932.5
2.5487	4.939	0	5.5304	0	0	0	16.055	3.7891	42.12	59.973	103.65	128.42	179.42	260.57	314.79	401.38	520.06	637.23	751.94	859.38	982.92	1098.2	1216.2	1270.7	1466.1	1569.5	1606	1699.8	1308.5	1948.2	2070.9	2111.9	2156.1	2387.7	2506.7	2605.3	2709.6	2845.7	2997.6	3053.8	3167.2	3297.6	3396.9	3505.8	3587	3649.8	3683.7	3710.3	3800.7
7.4987	5.9672	0	0.28856	0	0	7.69	36.175	83.808	181.03	380.61	541.39	656.96	863.67	1065.7	1338.4	1534.6	1824.2	2065.5	2399	2658.7	2868.1	3224.4	3379.6	3760.1	3959.5	4173.5	4391.1	4587.3	4702.7	4768.7	5051.1	5207.2	5264.7	5420.2	5550.9	5701.3	5805.2	5853.2	5825	5947.1	6090.4	6077.1	6118.6	6216	6358.7	6329.7	6478.8	6685.8	6581.8
11.027	0	0	0	20.879	0	0	29.817	112.3	230.8	304.34	470.63	711.98	927.28	1074.8	1319.9	1481.6	1758.3	1953.9	2169.8	2232.1	2467	2600.8	2856.2	3185.7	3357	3645.8	3580.5	3834.9	4174.2	4438.6	4737.3	4913	5045.7	5212.5	5135.1	5243	5645.2	6020.9	6163.1	6446.2	6629.2	6978.7	7216.9	7480	7570.3	7705	8148.6	8154.9	8436
30.896	11.426	0	0	0	0	0	0	0	0	3.3858	24.415	20.9	29.231	37.625	71.826	110.04	152.27	200.28	263.95	356.58	431.89	532.48	623.55	674.21	793.96	906.67	1001.6	1098.8	1177.1	1315.7	1419	1533.3	1646.1	1673.9	1760.9	1886.5	1978.6	2149.3	2161.5	2277.5	2393.9	2436.3	2474.1	2518.5	2667.8	2663.3	2858.2	2914.1	2955.2
4.4529	0	0	0	0	0	8.8273	41.586	57.437	105.84	183.25	318.62	446.84	578.09	699.5	832.15	984.52	1154.4	1349	1466.4	1613.2	1802.8	1983.9	2175.1	2433.2	2552.9	2701.8	2850.3	2949.2	3242.1	3283.3	3481	3625.7	3754.2	3852.9	3962.1	4119.1	4315.4	4526.4	4783.3	4946.9	5041.5	5308	5633.4	5845.1	6090.4	6265.3	6450	6579.6	6728.3
7.6153	3.7758	0	2.5509	0	0	0	0	0	15.349	60.232	94.782	173.83	232.16	301.65	413.16	568.82	772.25	928.51	1196.9	1374.5	1522.5	1706.8	1914.1	2304.8	2259.3	2424.1	2851.3	2929.4	3000.5	3135	3557.3	3661.6	3530.6	4003.7	4201	4596.2	4755.1	4868.6	5212.5	5287.2	5425.5	5775.1	5957.9	6088	6317.5	6627	6968.6	7071.1	6854.7
22.692	0	1.1022	0.70669	0	0	0	0	0	0	12.848	15.472	35.353	53.026	89.646	173.28	215.72	379.64	455.35	573.04	685.63	809.2	885.25	995.49	1037.9	1268.6	1516.4	1512.2	1693.6	1770	1899	2068.5	2236.4	2547.9	2469.2	2555.5	2666.4	2695.6	2640.4	2712.6	2777.4	3095.5	3077.6	3103.1	3137.6	3247.3	3264	3543.7	3578.6	3682.3
1.5493	9.6939	0	0	0.48111	0	2.7406	0	10.236	26.1	42.74	68.482	98.098	117.19	149.85	162.95	220.38	215.1	245.06	281.56	322.66	360.52	406.77	433.78	494.36	527.68	563.64	611.5	679.84	773.35	847.28	821.39	989.4	952.48	1013.3	1067.1	1149.7	1199.7	1254.3	1339.1	1433.3	1447.8	1480.9	1581.2	1643.6	1675.5	1755.4	1765.8	1756.6	1755.8
19.851	0.8971	0	0	3.6039	0	0	11.795	34.801	80.618	150.9	249.88	274.54	348.85	477.03	576.9	761.27	912.62	998.08	1154.5	1292.4	1370.2	1515.8	1686.4	1800.5	1968.2	2345.1	2557.1	2725.4	2930.7	3065.1	3500	3768.3	4252.4	4489.9	4575.7	4941.5	5062.8	5132.1	5246.5	5430.9	5673.4	5950.1	6200.8	6263	6577.1	6754.3	6890.3	7308.1	7369.8
0	9.5795	0	0	0	0.49861	8.9955	38.986	72.12	132.69	198.06	313.06	421.56	506.24	688.24	892.87	1051.7	1312.1	1580.1	1811.8	2121	2332.7	2548.7	2799.7	3074	3246.6	3799.2	3965.1	4257.3	4517.9	4798.5	5151.1	5437.6	5874.1	6138.7	4904.5	4932.2	5325.6	5836.8	5962.8	6239.2	6381.1	6904.2	6921.4	7361.5	7233.5	6805.2	6072	6022.9	6141.6
13.304	0	0	2.458	0	0	8.8068	7.3167	21.649	33.352	51.316	71.582	78.38	106.95	130.16	169.75	195.63	237.96	283.2	319.02	348.65	399.38	443.58	506.23	558.2	646.36	688.28	774.12	614.7	906.25	915.18	1009.4	1010.6	1071.7	1108.4	1165	1225.2	1265.5	1289.8	1328.6	1411.6	1537.7	1545.9	1623.3	1641.1	1696.5	1759	1810.5	1879.8	1947.5
0	0	0	0	0.66175	10.38	8.8235	22.261	59.918	91.098	118.96	192.55	209.52	265.69	338.48	437.75	555.87	650.39	744.02	836.31	1060	1240.2	1042.4	1548.7	1780.2	1693	1788.4	1899.9	2018.9	2215.5	2405.3	2472.1	2668.2	2819.4	3311	3638.7	3384.8	4302.7	4592.3	4682	5101.4	4829.4	4904.8	5091.6	5341.5	5417.3	5574.4	5917	6139	6071.6
0	0	10.48	14.055	0	0.23835	25.795	128.03	174.43	303.18	450.2	518.86	739.62	953.23	1146.1	1360	1525.8	1800.5	2021	2211.2	2483.1	2791.2	3057.6	3269.7	3348.2	3553	3682.8	3954.6	4179.5	4430	4472.6	4623.1	5003.2	5097.6	5181.1	5469.6	6018.3	6433.7	6125.9	6276.8	6639.6	6793.7	6982.7	7268.2	7539	7752	8055.6	7905.5	8582.8	8555.7
32.632	10.912	0	0.39953	0	0	0	5.1944	64.978	114.96	221.63	308.91	392.99	501.24	583.38	703.71	743.94	842.02	890.88	1001.4	1007.3	1110.9	1173.2	1212.9	1246.7	1290.5	1425.7	1333.5	1356.6	1359.8	1401.1	1431	1430.3	1435.2	1385.5	1462.8	1477.9	1561.9	1511.7	1586.6	1643.7	1716.3	1863.1	1940.9	1955	2091.2	2252.7	2279.7	2315.1	2305.3
14.618	0	15.279	2.863	3.067	0	0	15.523	47.312	81.214	144.16	210.62	243.92	317.71	355.35	511.99	598.44	656.95	725.02	798.61	826.38	894.62	983.7	1142.5	1359.6	1385.2	1485.4	1583.6	1686.8	1917	2036.9	2189.1	2338.4	2473	2674.3	2794.5	2991.2	3098.3	3451.9	3429.7	3567.7	3648.8	3766.9	4055.8	4025.9	4201.9	4207.7	4319.4	4357.9	4496.5
1.1034	0	0	7.5355	0	0.97405	5.6848	2.5885	0	2.8344	0	0	0	0	0	1.2157	30.115	61.035	110.94	149.67	190.71	265.5	323.35	397.26	470.87	536.26	594.6	660.12	728.77	787.56	853.22	904.31	957.32	1037.6	1110.3	1197.5	1214.1	1359.4	1461.4	1604.2	1634.6	1719.2	1878	1984	2139.8	2216.1	2266.2	2363.1	2388.2	2470.5
0	0	0	9.1436	4.2615	5.595	29.139	63.342	119	202.1	282.82	395.11	487.19	616.64	712.66	839.71	967.15	1096.8	1226.3	1332.7	1465.7	1572	1780.3	1794.9	1902.8	1954.6	2053.3	2190.1	2298.7	2372.2	2472.8	2432.3	2551.7	2641.5	2710.3	2835.3	2817	2957.5	3024.9	3035.5	3152.5	3276.7	3266.1	3303	3407.8	3523.8	3585.7	3635.8	3695.8	3704.2
14.865	10.834	6.6246	0	0	0	0.93233	66.707	151.34	243.25	375.17	526.53	684.08	875.81	1070.6	1328.2	1560.8	1715.4	1941.1	2166.8	2352.7	2514	2655.3	2798.2	2901.1	2972.7	3113.4	3267.5	3329.7	3548.3	3507.4	3676.2	3851	3867.8	3990.4	4091.8	4249.7	4416.1	4493.4	4660.7	4783.3	4793.3	4860.9	4608.2	5055.1	5135.7	5208.9	5196.8	5487.5	5656.5
20.15	0	0.8713	0	1.3492	0	0	13.894	21.889	51.009	85.657	105.15	129.79	176.33	247.93	341.64	477.8	636.27	741.1	945.02	1115.1	1258.1	1361.9	1560.9	1773.1	2032.3	2200.5	2371.7	2617.3	2612.6	2829.6	3262	3621.2	3971.9	4150.5	4288.8	4466	4623.7	4529.3	4836.5	5077.4	5371.2	5729.1	5656.9	5953.2	6120.8	6414.1	6544.2	6641.1	6699.3
11.545	9.2407	0.28299	8.8756	0	0	7.2452	88.193	154.72	251.89	355.23	393.74	544.14	639.18	822.64	964.79	1084.7	1305.8	1400.6	1628.5	1795	1912.5	2071	2078.8	2390.7	2420.6	2594.7	2631.3	2689.6	2832	2904.4	3138	3154.1	3116.3	3153.6	3140.4	3227	3377.1	3345.4	3453.1	3579.7	3646.9	3725.5	3620.3	3618.9	3673.6	3776.2	3782.6	3781.6	3930.6
0	0	0	1.807	2.8403	1.6347	17.025	31.367	79.157	109.8	177.99	262.93	302.59	420.79	539.47	679.07	871.95	1048.5	1184.5	1494.6	1656.3	1898.4	2011.2	2391.2	2611.5	2927.9	3107.9	3403.4	3645.3	3854.2	4245.6	4604.2	4801.7	5038.2	5340.3	5445.1	5714.7	5992.6	6322.2	6553.2	6716.3	6950.6	6992.1	7308.7	7498.9	7746.3	7886.2	7749.9	7893.3	8038.8
45.048	7.4161	0.72364	0	0	0	0	0	2.1531	0.62003	10.978	18.57	19.668	30.103	44.819	92.682	130.51	168.71	217.88	270.6	349.56	434.82	543.32	634.13	702.54	833.58	898.89	971.03	1056.6	1131.3	1236.8	1340.5	1382.2	1449.5	1526.3	1599.7	1676.7	1780.8	1900.4	1957.8	2091.2	2209	2308.2	2369.2	2546.2	2578.1	2697.2	2767.1	2850.6	2909.6
0	0	0	3.195	32.914	55.882	42.108	44.443	37.484	45.517	49.238	57.159	44.12	48.707	92.448	133.02	179.73	245.86	306.23	358.94	419.89	499.19	588.04	675.23	741.91	871.16	929.38	1068.4	1188.7	1321.2	1444.2	1525.1	1670.6	1797.1	1994.1	2105.4	2232.2	2442.4	2582.9	2774.2	2913.5	3033.4	3055.4	3147.7	3297.3	3403.6	3503.8	3511	3593.1	3704.7
0	0	0	0	2.8906	26.012	37.462	101.55	193.51	351.17	498.78	639.16	810.37	981.6	1196.9	1414.1	1646	1874.3	1991.8	2222.5	2525	2650.1	2912.2	3061.4	3283.6	3516.6	3593.4	3948.5	3975.8	4165.9	4391.2	4553.2	4658.4	4834.8	4906.5	5094.9	5124.8	5448	5471.4	5650.3	5636.6	5653.8	5646.3	5702.4	5964.9	6020.3	6176.1	6101.2	6095.4	6234.7
11.574	0	0	0	0	1.8669	10.072	35.996	67.682	122.64	169.85	255.88	329.84	401.67	489.99	594.79	748.9	904.17	1092.6	1306.7	1499.6	1780.8	2056.2	2349.2	2664.1	3005.7	3182.4	3490	3799.6	4078	4198.8	4503.2	4753.3	4792.7	5217.9	5390.4	5490.3	5709.2	5966.8	6378.4	6594	6803.2	6959.6	7143.2	7337.9	7503.4	7563.8	7868.8	7921.9	7809
12.23	14.651	0	0	0	0	0	2.9581	27.594	72.685	109.66	128.66	189.64	255.56	291.72	342.12	370.04	411.94	524.54	601.12	586.71	613.22	680.76	736.18	800.03	845.52	895.11	931.35	1002.4	1072.9	1177.8	1202.9	1327.6	1369.6	1353.8	1521	1592.8	1605.9	1566.1	1644.2	1676.8	1811.4	1782	1818.3	1867.1	1859.3	1874	1849.5	1902.9	1848.1
0	0	0	0	0	20.429	39.341	74.76	136.63	199.84	249.81	319.58	382.62	441.16	479.01	567.14	634.12	754.33	806.61	878.48	956.41	1066.5	1165	1256.7	1322.2	1429.8	1549.8	1647.7	1720.2	1788.2	1891.9	1902.4	1943.7	1956.8	2037.6	2027.7	2080.7	2099.1	2127.3	2176.7	2246.4	2324	2254.8	2297.9	2335.9	2324.9	2359.9	2301	2369.6	2286.9
22.934	7.4602	9.422	0	0	0	0	0	0	0	0	0	0	0	0	0	0	0	0	0	0	0	0	0	0	0	40.312	138.78	214.97	338.63	396.75	537.84	665.98	792.28	1039.5	1271.8	1433.6	1490.8	1744.4	1930.6	1965.1	2061.5	2176.1	2315.2	2471.8	2564	2487.9	2595.7	2613.5	2556.2
13.862	4.6432	0.58356	3.7345	0	0	0	0	0	0	0	0	0	0	20.102	79.783	179.53	262.24	355.06	449.29	564.37	669.44	773.88	875.51	983.4	1072	1108.2	1212.2	1258	1393.4	1439	1471	1535.7	1550.5	1614	1733	1760.5	1875	1917.2	2060.8	2143.7	2211.6	2257.9	2242.2	2371	2437.7	2560.7	2599.1	2676.4	2745.8
0	0	0	3.7354	2.5875	0	4.6383	23.231	57.777	114.6	173.86	239.88	306.89	404.59	513.5	643.37	719.92	842.32	943.17	1148.9	1245.6	1370.2	1552	1678.3	1818.2	2050.5	2114.9	2178.5	2413.2	2533.2	2604.2	2691.3	2831.5	2888.6	2895.3	2976.7	3078.6	3254.7	3450.9	3537.6	3658.3	3748	3756.8	3948.2	3944.2	4180.4	4290.8	4435.9	4485.3	4836.5
15.406	0.30371	1.5848	1.8257	0	0	0	20.548	46.601	99.355	159.81	286.53	296.35	396.99	497.69	680.64	794.47	963.63	1089.1	1251.3	1416.9	1543.3	1666.2	1827.5	1897.3	2203.3	2563.8	2369.3	2527.3	2703.5	2809.4	2985.8	3181.7	3544.2	3133.6	3336.4	3468.1	3491.4	3679.9	3520.1	3895.1	3854.9	4171.9	4094.7	4238.9	4187.9	4324.1	4273.7	4395.7	4351.3
20.272	13.105	0.84821	0	0	0	21.337	68.898	146.69	249.57	342.34	465.03	605.68	746.62	874.24	1013.7	1080.8	1224.1	1343.9	1415	1493.3	1586	1643.9	1709.6	1775.1	1770.6	1768.2	1846.5	1869.9	1943.5	2019.9	2047.8	2109.6	2093.5	2172.8	1956.4	1987.4	2034.4	2092.7	2097.2	2210.4	2237.1	2286.3	2333.4	2377.2	2377.5	2394.3	2489.8	2550.1	2569.5
12.541	19.665	5.788	7.7841	0	0	0	0	0	0	0	0	0	0	0	8.4936	0	8.4407	0	0	2.6164	20.954	92.53	95.759	166	175.26	280.41	372.56	458.81	563.38	681.93	861.02	926.29	1159.3	1247.3	1438.6	1665.9	1866.8	2025.5	2230.1	2520.5	2653.3	3030.4	3223	3302.1	3449.1	3514.8	3390.2	3498.2	3651.1
16.267	4.0983	0	0	0	0	3.5548	31.949	113.65	208.14	331.9	500.3	655.9	897.68	1141.8	1428.9	1733.1	1996.5	2215.5	2653.3	2812.5	3230.6	3379.2	3771.3	4164.2	4359.8	4742.3	4977.4	5255.5	5580.3	5859.6	6156	6476.8	6545	7065.7	7419.1	7398.5	7655.7	8051.1	8411.3	8200.2	8648.2	8786	9015.2	8813.7	9324	8923.7	9625.9	9748.8	9884.3
24.451	24.873	0	0	0	0	0	28.987	97.94	150.71	242.25	363.06	451.96	662.43	797.41	987.95	1174.1	1446.4	1662.1	1919.2	2102.1	2358.7	2552.9	2854.5	3073	3176.3	3458.4	3711	3753.7	4120.5	4252.9	4305.9	4541.4	4587.5	4641.1	4839.4	5088.9	5013.6	5149	5360.1	5394.5	5549.9	5631.9	5609.1	5803.2	5973.2	6055.1	6146.8	6114.2	6155.8
0	0	0	0	2.5942	24.818	50.712	135.84	297.22	517.05	781.14	1011.8	1271.3	1627.3	1801.7	2151.8	2465.4	2796.3	3019.9	3290.9	3487.8	3748.6	3898.3	4278.9	4533.5	5518.4	4986.7	4625.2	4835.1	5420.6	5359.4	5857.7	5999.2	6179	6439.6	6704.2	6883.2	6917.4	7312.5	7403.6	7679.3	7974.6	7882.2	8040.7	8130.8	8281.9	8425.8	8874.2	8974.7	9097.7
0	0	0	0	16.148	45.785	100.29	133.07	205.05	293.99	416.35	550.49	643.01	756.61	877.85	1010.9	1180.3	1314.2	1458.8	1611	1779.9	1950.8	2157.5	2252.4	2441.1	2635.1	2827.3	3022.8	3172.3	3352.4	3508.9	3775	3883.8	4110.5	4341.1	4538.4	4724.2	4941.5	5055.1	5377.8	5440.3	5572.4	5789.2	5732.9	6088.5	6026	6166	6264.8	6344.1	6458.9
27.578	10.98	9.0238	1.3529	0	0	0	0	0	0	9.8837	23.338	31.866	40.539	48.371	65.887	102.1	110.5	119.21	187.65	204.81	237.32	245.63	299.24	340.29	451.58	473.08	553.15	622.18	756.16	896.79	1056.5	1261	1341.9	1451.9	1567.1	1783	1991	2108.7	2289.3	2489.1	2645	2848.7	3013.2	3202	3369.4	3504.9	3682.2	3603.4	3773.2
0	0	0	5.0114	0	0	32.718	82.93	192.64	320.71	489.94	658.12	821.34	1067.5	1200.3	1454.5	1591.8	1824.3	1949.7	2048.4	2023.2	2290.3	2576.1	2735.1	2944.2	3393.2	3730	3876	4093.4	4214.4	4437.7	4484.9	4759.2	5326.4	5169.7	5319.8	5648.2	6577.7	6822.5	6760.6	7274.7	7299.9	7386.2	7566.8	7631.9	7794.8	7818.3	8114.3	8120.7	8128.7
0	0	0	0	0	15.503	12.85	0	0	0	0	0	0	48.724	71.515	100.44	150.98	230.79	271.24	364.12	459.56	521.22	657.3	696.01	786.62	686.73	744.73	901.53	1120.1	1283.3	1372.8	1424.2	1329.4	1407.9	1873.1	1755.3	1854.7	1876.7	2036.5	2082.3	2101.9	2201.5	2212.7	2303.3	2327.4	2435.9	2480.8	2587.9	2607.1	2667.7
10.978	4.5445	3.5592	0	0	0	3.3465	29.045	59.872	119.52	197.36	312.2	439.76	562.76	743.72	939.66	1165.3	1379	1545.8	1831.5	2092.4	2375	2662.4	2983.9	3300.5	3616.8	3998.3	4322.6	4504.9	4753.9	5102.5	5483.8	5680.2	6121.4	6255.9	6460	6827.2	6957.9	7251.9	7500.6	7726.7	8123.7	8261.9	8535	8695.5	8836.6	9141.6	9231.1	9213.6	9616.8
0	0	0	0	0	3.4081	27.004	81.868	170.88	317.4	404.25	572.86	787.75	952.15	1143.2	1361.6	1574.1	1779.2	2021.5	2225.2	2454.4	2726.8	3013.1	3305.9	3483.1	3661.7	3933.1	3974.5	4260.7	4604.5	4719.9	4865	5231.8	5311.9	5393.1	5665.3	5634.9	5745.6	6118	6074	6489.2	6430.5	6501	6703.2	6744.7	6788.8	6950.6	6881.8	6828.9	6979.9
26.583	4.1543	0	3.5602	0	0	0	16.826	90.784	144.86	230.63	320.97	400.4	568.75	646.51	818.12	940.99	1085	1201.6	1426.7	1652.1	1920.7	2094.3	2308.6	2591.5	2924.9	2940.9	3327.3	3535.3	3884.2	4128.2	4412.7	4805.9	4833.3	5186.2	5531.6	5747.9	5839.2	6248.4	6455	6832.2	6831.1	7237.8	7508.9	7673.7	7827.3	8123.5	8300.4	8218.4	8515.9
0	0	0	0	3.3612	12.884	12.922	24.303	35.015	62.123	110.13	147.27	180.7	223.49	278.16	356.42	451.57	509.25	590.51	630.02	791.24	847.7	992.2	1184.7	1283.4	1489.9	1676.9	1875.5	2031	2298.5	2469.6	2744.5	2952.6	3139.6	3617.5	3765.7	3939.8	4318.5	4353.5	4656.7	4786.1	4990.3	5168.3	5183.7	5406.8	5496.5	5676.5	5700	5601.9	5764.6
3.7326	0.8328	0	9.5193	0	0.40449	0	10.851	33.53	54.276	83.986	136.1	168.99	222.54	274.54	360.33	478.98	591.94	704.7	863.44	997.22	1156.6	1312.7	1476.3	1656.1	1828.9	1981	2165.7	2284.5	2459	2514.3	2643.1	2744.3	2801.5	2957.7	3229.6	3195.7	3409.3	3504.5	3572.4	3579.5	3749.8	3905.3	3983.5	4030	4086.4	4170.5	4351	4343.7	4366.2
6.0027	0	0	0	0	0.28063	22.317	67.939	144.83	230.11	355.27	496.48	641.1	780.54	838.43	1037.5	1230.8	1321.6	1690.5	1618.7	1766	1861.9	2002.1	2164	2274.6	2451.1	2486.1	2759.1	2721.1	3035.7	2937	2948.2	3013.2	3208.7	3124.8	3295.4	3285.8	3490.7	3577.8	3654.8	3744.6	3773	3840.7	3863.1	3940.6	4086.7	4063.8	4129.5	4130.8	4143.3
10.608	2.1311	0	1.5346	1.4598	1.2459	0	8.4614	55.868	115.7	182.92	265.48	338.77	381.69	492.62	554.68	643	766.33	878.14	960.49	1096.6	1167	1293.9	1389.8	1476.7	1560.9	1598.6	1730.6	1776	1863.8	1914.8	1967	1999.1	2042.3	2099.6	2155.2	2144.1	2238.5	2224.3	2265.1	2257.2	2333.1	2336.6	2369.7	2385	2321.4	2432.6	2376.6	2406.4	2451.4
30.203	14.74	0	0	0	0	0	18.866	58.007	123.1	200.39	315.96	455.13	622.4	632.94	689.61	799.73	956.3	1124.2	1186.3	1323	1409.4	1370.8	1441.9	1594.3	2559.4	2619.5	2722.6	2948.4	3064	3155	3286.5	3496	3284.5	3770.6	3867.6	3902.9	4113.2	4284.3	4373.5	4679.9	5029.3	5112	5163	5288.3	5478.1	5599.8	5984.6	6091.3	6271.6
12.878	1.5883	0	6.0311	0	0	0	3.9821	11.416	29.85	46.401	47.244	82.094	135.56	205.18	343.66	497.03	672.8	852.1	1044.2	1240.1	1394.6	1545.9	1724.4	1830.4	1946.4	2085.3	2228.8	2364.3	2503.9	2686.2	2770.5	2942.4	3080.6	3168.7	3340	3530.6	3543.8	3889.7	3958.2	4119.4	4170.4	4304.2	4364.8	4594.2	4563.5	4665.4	4761.6	4763	4866.6
4.8559	0	0	0	2.0699	3.9115	1.6823	10.381	21.351	50.06	69.036	109.58	134.74	178.94	209.66	242.39	266.69	319.36	321.66	333.71	385.42	421.04	460.73	485.3	545.86	618.14	620.69	736.47	830.42	882.69	1022.5	1257.6	1247.5	1481.1	1754.2	1999.7	2163.4	2472.5	2681.6	2840.9	3303.1	3408	3575	3717.7	3947.1	4194.9	4260.2	4400.4	4442.8	4636.6
0	0	0.72017	48.044	100.9	9.1731	32.437	138.44	81.671	185.64	197.13	195.57	268.24	355.81	453.57	495.14	616.85	714.89	759.58	830.4	976.78	1087.8	1186.7	1360.2	1394.7	1723.4	1806.3	1949	2050.8	2154.9	2313.1	2362	2533.7	2625.2	2763.2	2868.3	3050	3173.1	3241.2	3361	3613.7	3696.6	3841.3	3944.2	4008.3	4171.6	4246.5	4374.7	4374.2	4511.8
9.8742	8.4301	0.077454	0	1.7071	0	0	0	1.3991	14.322	18.867	24.89	43.1	63.356	82.416	87.879	125.55	166.06	184.97	217.38	261.29	331.17	395.38	421.07	516.74	590.54	665.93	729.14	801.59	919	981.21	1128.4	1215.6	1261.5	1394.4	1491.1	1548.7	1572.1	1632.4	1768.8	1802.9	1853.3	1961.8	2052.4	2131	2135.3	2246.6	2210.4	2306.7	2291.9
2.2013	0	0	0	1.1492	6.4909	9.209	30.219	51.845	90.438	160.48	213.86	264.79	319.63	423.75	506.67	613.82	722.13	807.38	925.2	1033.7	1180.4	1166.7	1254.6	1262.4	1336.9	1450.2	1483.9	1600.5	1709.9	1787.3	2016.8	2159.1	2474.7	2406.6	2416.4	2686.4	2760.7	2617.4	2826.1	3006.5	3277.2	3477.5	3551.5	3668.8	3868.5	3986.2	4199.3	4274.6	4365.5
17.368	11.086	0	0	0.4294	0	0	0.86359	4.1225	23.73	26.418	30.756	31.927	48.368	64.561	90.383	157.58	214.25	254.21	284.98	364.17	418.23	459.56	546.88	610.17	642.12	760.16	784.82	814.58	972.38	1093.8	1167.6	1213.4	989.99	1058.9	1137.1	1231.9	1290.8	1310.7	1301.8	1317.7	1436.3	1482.8	1567	1595.4	1632.1	1674.4	1619.7	1698	1746.7
25.986	6.3438	9.5518	0	0	0	0	0	0	0	0	0	0	0	0	0	11.826	74.148	129.46	195.72	283.94	384.1	441.38	621.05	799.48	965.28	1155.4	1291.7	1450.8	1624.1	1852.3	1887.9	2078	2193.5	2390.4	2503.3	2843.1	2986.3	3318.4	3568.7	3603.5	3942.5	4067.9	4488.2	4776.1	5014.7	5155.2	5232.5	5430.9	5659.2
3.4514	0	0	0	2.5684	0	10.465	0	7.8145	16.612	33.509	68.093	47.646	69.891	106.75	132.46	179.62	220.09	275.75	285.82	331.66	386.27	434	532.75	552.9	611.5	626.1	576.92	678.67	749.8	794.24	869.46	889.87	859.08	981.84	1079.1	1146.1	1158.2	1313.5	1337.1	1493.7	1502.3	1568.1	1738.9	1716.7	1756	1889.8	1916.4	1925.6	1891.7
8.1143	14.252	6.3804	0	0	0	3.8532	36.543	94.702	201.64	305.43	435.68	610.33	758.05	985.47	1193.8	1356.4	1587	1866.2	2148.3	2350.3	2649	2957.4	3046.4	3227.8	3422.3	3615.6	3718.7	3942.2	4148.7	4412.2	4478.8	4627.2	4803.4	4996.5	5164.6	5373.6	5530.7	5474.8	5682.4	5733.3	6001	6176.6	6279.1	6654.5	6732.2	6772	6781.5	6943.8	6905.9
0	0	0	68.048	64.273	114.66	157.38	215.21	251.55	315.26	369.62	377.13	421.45	413.43	539.27	527.58	544.51	632.53	679.63	690.45	725.34	749.84	738.01	741.42	742.14	754.09	721.97	736.04	729.64	762.8	751.79	809.53	792.72	791.53	801.97	870.79	911.37	932.14	998.79	998.96	1030.5	1052.5	1154.6	1179.2	1174.1	1183	1247.6	1188.3	1167.7	1189.6
0	8.7085	0	0.47512	0.17657	0	0	13.469	7.9412	7.2508	15.472	23.725	55.926	55.448	73.039	91.12	120.77	104.33	99.935	127.77	123.6	122.49	122.74	116.46	91.192	116.05	115.6	138	122.28	233.22	240.09	271.05	20.722	28.382	64.49	52.673	89.249	97.495	136.86	195.11	245.62	276.71	317.97	320.65	383.38	384.77	477.82	520.82	559.09	668.2
0.98656	0	0	10.195	3.8432	1.3693	13.027	42.169	109.06	182.83	240.68	381.23	459.18	634.25	783.87	965.61	1126.8	1389	1611.9	1697.2	1784.4	2111.9	2282.3	2510.9	2644.2	2962.3	2977.9	3115.6	3521	3702.3	3713.9	3997.8	4022.6	4200.1	4131	4409.4	4407.9	4540.8	4691.7	4751.1	4957.8	5041.2	5216.4	5158.6	5145.4	5372.4	5471.3	5564.5	5512.5	5709.7
12.294	6.6962	0	2.6441	0	0	0	6.6696	27.524	62.701	95.309	159.61	199.43	265.04	320.21	423.74	499.58	606.08	688.62	799.31	892.73	1028.5	1110.1	1227.5	1360.5	1460	1527	1609.8	1710.8	1890.7	1962	2043.1	2064.8	2263.6	2312.3	2459.8	2569.5	2725.9	2759.8	2894.7	2945	3051.4	3196.5	3266.1	3408.6	3354.5	3504.7	3532.9	3609.2	3738.5
0	0	0	3.7435	1.2088	0	9.8171	45.117	101.97	157.85	215.42	277.84	350.46	442.56	537.47	626.68	763.96	872.99	974.79	1075.2	1210.3	1327.7	1443.7	1599.9	1707.1	1803.8	1878	1982.3	2108.7	2218.2	2294.5	2379.9	2546.1	2645.1	2744.4	2842.4	2939.9	3108.2	3155.5	3171	3336.9	3391.3	3519.6	3665.5	3611.3	3653.8	3817.9	3888.2	3907.4	4041.3
20.631	6.9333	0	0	0	0	0	24.6	58.937	109.87	173.44	240.45	337.9	391.24	476.54	587.74	714.41	851.08	1000.6	1086.3	1224.4	1357.8	1525.8	1655.4	1789.9	1923.1	2056.5	2130.3	2242	2389.3	2673.7	2843.3	2979.3	3205.4	3412.2	3604.6	3822.2	4003.3	4287.1	4362.5	4565.9	4874.2	5058.2	5149.3	5346.4	5467.4	5595.7	5695.8	5802.5	5795.9
0	0	1.822	4.674	2.2558	10.484	0.062653	4.6565	19.704	9.7819	43.013	58.715	94.022	105.2	151.72	232.53	316.53	438.78	535.65	655.02	734.73	872.74	1009.2	1163.3	1288.2	1436.4	1574.7	1690.1	1847.6	1900	2050.4	2129.9	2176.6	2214.1	2376.1	2430.2	2578.8	2659.2	2684.3	2820	2896.5	3024.1	3038.8	3108	3180.5	3187.9	3240.3	3328	3335.5	3375.7
20.489	4.893	0	0	0	0	4.0507	31.986	81.14	144.43	203.08	360	334.18	405.54	495.49	581.16	683.23	757.03	876.03	1389.2	1088.2	1201.1	1305.2	1391.3	1565.5	1720.4	1770.5	2018.6	1739.1	1886.2	1980.2	2151.4	2213.5	2237.6	2594.7	2741.7	3230.8	3156.2	3383.2	3633.6	3899.5	4040.3	4254.5	4401.6	4784.9	4920.2	5107.1	5335.4	5418.8	5834.9
0	89.996	74.213	70.685	0	0	0	21.314	35.159	179.57	259.51	330.68	497.27	784.93	753.48	396.71	489.75	1319.5	1414.1	1571.6	1787.4	1886.2	1087.9	1147	1930.9	2228	2204.5	2353.2	2555.9	2745	2799.1	3002.5	3187.1	3204.6	3384.7	3520.5	3656	3994.1	4102.4	4379.2	4566	4688.7	4981.3	5103.5	5326.2	5409.1	5579.1	5585.6	5626.5	5739
25.673	26.017	0	0	1.1961	0	0	6.6009	34.868	68.469	143.57	200.02	262.32	304.16	375.98	477.27	419.38	589.6	566.35	701.35	750.92	848.35	869.06	702.89	873.78	803.59	959.34	1017.9	852.62	1119	1219.8	1049	1380.1	1309.2	1256.5	1405.6	1696.8	1360.3	1292.2	1338.3	1454	1522.7	1721.4	1747.2	2208.8	2379.2	2547.4	2016.5	2622.3	2991.4
0	10.017	12.603	0	0	16.632	57.24	41.366	45.351	68.138	80.393	54.682	140.88	231.51	324.77	382.64	395.2	498.18	569.27	637.68	755.27	820.62	816.76	1021.3	1270.5	1454.6	1607.3	1741.5	1958.8	1723.2	2545.5	2928.2	3142.9	3487.1	3852.6	4003	4405.3	4775.7	5187	4757.3	5002.5	5013.9	5831.5	5985.2	6112.6	6420.6	6575.6	6841.6	6401.6	7017.4
0	0	0	0	0	6.2299	45.108	84.735	180.15	304.68	453.97	596.66	828.59	1022.8	1252	1483.7	1806.9	2059.3	2351.1	2574.2	2934.1	3201.1	3332.8	3752.9	3923.2	4323.9	4754.3	4036.6	4231.8	4404.4	4794.5	5221.2	5498.6	5523	5906	6058.6	6432.2	6623	6800	6996.5	7556.8	7914.9	7990.8	8136.4	8225.5	8340	8360	8541.9	8737	8848.5
5.2823	1.4548	0	0.4159	0	0	2.4959	23.666	91.007	149.36	230.99	327.68	414.1	471.6	595.75	684.96	814.72	908.63	1043.1	1178.9	1413.4	1562	1738	1901.4	2130.6	2411.6	2521.5	2758.8	2990	3068.5	3234.6	3515.9	3817	3959.6	4113.7	4159.2	4289.8	4590.2	4962.2	5072.5	5354.6	5581.5	5651.1	5897.5	6120.9	6438.8	6470.5	6748.8	6928.5	6975.6
14.35	6.3619	0	0	0	0	0	0	8.1456	34.829	60.76	92.863	152.67	181.1	252.27	367.29	477.31	628.54	742.95	907.92	1016.3	1257.3	1461.2	1600.8	1882.8	2105.5	2382.9	2567.8	2866	3204.5	3440.9	3874.2	4005.6	4364.6	4523.2	5011.8	5251.1	5542.4	6166.9	6438.4	6673	7075.9	7565.6	7642.8	7599.4	7840.4	8223.8	8881.9	9068.6	8929.2
14.699	0	0.71975	0	3.24	0	0	21.664	74.917	132.21	211.05	287.09	366.29	481.07	582.71	684.45	755.57	921.88	1064.8	1237.4	1390.8	1510.2	1723	1831.8	1940.9	2044.4	2235	2539.1	2719.1	2896.1	3041.5	3275.9	3562.9	3667	3943.2	4214.9	4435.7	4495.7	4527.9	4677.7	4779.1	4870	4963	5066.5	5186.1	5278.3	5238.3	5478.3	5494.8	5444.7
0	0	0	5.745	2.563	6.3508	6.1718	10.591	11.563	18.841	17.611	66.626	72.348	95.384	109.41	154.11	188.67	254.91	282.8	343.74	402.86	443.42	531.76	584.64	639.76	733	811.72	910.05	1003.9	1110.2	1210.2	1213.1	1221.4	1271.1	1400.1	1406.3	1438.7	1452.9	1484.9	1550	1578.2	1651.9	1648.6	1663.2	1711.5	1801.3	1858.6	1528.5	1583.9	1567.9
0	3.1158	0	0	4.131	7.9705	6.1838	11.531	36.011	87.77	123.89	171.6	223.46	263.21	292.09	408.66	557.19	691.85	816.59	988.71	1162.1	1283.6	1484.3	1499.5	1699.5	1929.5	2029.3	2176.3	2296.5	2450.5	2682.1	2836.9	3088.4	3259.4	3408.7	3586.1	3610.1	3821.7	3834.4	4162.4	4261.7	4322.1	4453.7	4469.9	4560.7	4651.1	4687.9	4702.7	4743.7	4842
7.6521	4.482	0.030621	0	0	0	6.6015	34.85	106.14	205.21	348.23	458.56	594.8	736.29	903.66	1040.3	1184.1	1387.2	1667.4	1770.1	1801.7	2074.5	2233	2412	2586.8	2732.6	2766.8	2888.4	2985.5	3166.3	3370.2	3427.9	3679.2	3745.5	3896.8	4061.8	4239.6	4362.2	4359.7	4492.5	4582.2	4691	4673.4	4736.2	4886	5024.8	5070.3	5101.6	5215.4	5217
11.903	11.769	0	0.1101	0	0	0	50.746	106.93	204.74	324.31	462.84	627.32	766.11	901.35	1126.2	1348.1	1607.1	1921.4	1904.3	2176.3	2513.2	2732.6	3116	3163.8	3466.5	3631.6	3823.6	4146.8	4265.7	4405.3	4552.1	4861.4	4942.8	5117.4	5261.7	5417.9	5640.5	5785.5	5973.6	6213.2	6351.7	6367.5	6483.8	6768.9	6870.2	6960.6	7155.7	7248	7136.2
31.241	24.385	7.0658	0	0	0	0	21.15	42.6	122.36	201.36	299.08	384.24	505.09	658.73	761.33	1000.1	1233.8	1651.7	2149.2	2029.7	3069.5	3127.7	3443.9	3516.7	3772.1	3496.2	3696.8	3441.1	3759.9	3833.7	4061	4885.7	5496.7	4827.4	5286.3	5347	5984.5	6249.9	6220.1	6792	7063.8	7392.9	7425.5	7814.9	8150.1	8344	8533.7	8381.1	8916.7
9.0071	0	5.2365	9.4552	0	0	0	23.391	70.037	104.39	137.4	177.33	221.23	252.74	316.84	385.05	451.58	478.41	553.15	591.44	661.71	705.62	753.65	810.45	932.19	996.73	1088.9	1211.3	1263.8	1403.8	1492.3	1576.1	1634	1664.2	1763.5	1921.6	1998.6	2093.1	2154.9	2332.7	2392.1	2551	2614.5	2715.3	2820.8	2818.2	2953.9	2989.9	3083.3	3272.5
0	5.2034	18.683	3.9539	13.399	0	0	8.423	50.379	159.99	195.3	294.9	358.69	382.48	436.06	793.5	832.38	635.4	1031.3	811.53	846.65	949.29	963.33	1070.4	970.56	1032.8	1237.4	1228.3	1308.3	1357	1401.8	1459.4	1566	1553	1623.2	1828.6	1698.8	1701	1765.3	1791.2	1906.1	1913.9	1976.6	2015.7	2034	2082.9	2102.4	2156.4	2152.2	2166.1
12.053	0	0	0	0	0	0	23.147	50.669	68.912	113.1	143.78	170.98	215.43	274.5	360.15	453.68	577.21	851.42	972.07	1142.2	1278.7	1527.9	1778.3	1904.8	2162.9	2438.8	2704.8	2942.1	3287.2	3568.4	3840.5	4161.8	4125.6	4524.6	4712.9	4849.8	5165.8	5485.5	5751.5	5878.2	6105.7	6357.3	6562.5	6656.2	6960.6	7113.5	7509.2	7618.8	7737.3
0	0.34255	5.2983	0	6.9497	0	0.076134	22.767	39.682	77.61	115.77	147.57	197.03	241	284.56	363.87	410.28	460.52	515.83	562.83	607.87	680.16	716.54	747.48	813.52	841.93	977.19	1009.9	1055.4	1118.4	1145.5	1199.6	1220.2	1245.5	1325.3	1426.3	1515.4	1588.2	1643.7	1692.6	1590.6	1477.3	1472.4	1499.4	1487.7	1509.5	1475.2	1510.5	1495.8	1500.9
5.7326	0	0	0	0	0	29.796	121.15	240.49	395.88	373.39	816.1	934.1	1214.7	1169.8	1547.4	1805.6	2033.6	2313.4	2509.2	2790.7	2955.7	3176	3494.6	3999.5	3700.8	3917.8	4451.2	4417.7	4760.9	5038	5372.2	4314.6	4486.8	5777.6	5780.4	5944.4	6185.3	6482.9	6373.6	6405.8	6387.3	6497.2	6670.9	6629.2	6811.5	6901	7109.1	7060.8	7317.8
8.9491	0	0	0	0	20.008	28.558	51.4	80.522	110.57	112.97	138.88	169.97	204.03	243.24	300.09	350.22	403.9	504.33	597.64	681.26	776.62	848.48	953.88	1004.9	1070.9	1106.5	1196.6	1317.4	1350.4	1463.3	1458.4	1539.1	1493.2	1617.9	1666.7	1663.4	1698.1	1721.9	1726.2	1724.4	1792.8	1815.6	1794.9	1832.7	1847.7	1862.7	1864.1	1914.9	1911.4
46.869	34.204	0.88065	0	0	0	0	0	0	0	0	0	10.612	24.41	30.194	32.927	52.556	42.155	42.665	66.589	57.012	65.42	91.135	98.062	112.81	153.55	195.62	242.76	299.67	352.26	414.42	463.62	567.99	588.59	672.97	701.94	739.97	848.66	912.93	1050.2	1177.9	1232.8	1337.2	1403	1515	1614.6	1750.7	1833.9	1920.7	1964.9
6.3564	0	0	0	2.5121	0	9.5709	54.774	130.9	232.73	318.54	447.04	588.08	725.68	869.27	1066.5	1295.9	1502.6	1709.4	2017.2	2236.2	2506.5	2759.4	3091.1	3422	3701.4	3928	4337.2	4567.3	4868.6	5171.3	5470.7	5716.4	5921.6	6216.4	6359.3	6545.4	6872.9	6967.8	7207.2	7435.3	7581.1	7820.8	7897.5	8094.1	8131.3	8415	8544	8551.2	8693.1
0	0	0	1.6637	0.18275	8.2234	13.529	10.914	28.473	39.179	63.52	90.995	131.05	169.95	203.49	278.52	332.98	400.11	448.51	514.52	598.49	699.66	820.37	867.19	979.45	1108.6	1260.8	1428	1564.4	1729.3	1940.7	2111.4	2217.7	2352.6	2523.3	2649.8	2785.1	2968.9	3085.2	3179.5	3360.9	3535.4	3587.9	3696	3801.3	3852.9	3936.9	4113.5	4165.8	4188.7
0	0	0	0	15.061	29.543	21.016	43.432	66.563	83.618	111.7	133.44	69.872	88.289	112.71	158.01	188.27	267.28	347.7	390.04	455.28	514.61	610.65	717.66	797.18	1001.9	1095.1	1180.4	1324.6	1511.6	1653.7	1791.4	1825.9	2036.3	2128.3	2328.3	2402.5	2460.5	2628.7	2700.3	2929.2	3013.6	3140	3240.1	3458.1	3411.7	3637	3646.6	3690.9	3748.3
0	3.1638	0	5.6382	1.9206	0	4.6865	21.405	73.889	156.98	236.19	364.49	482.73	670.42	835.55	971.78	1078.9	1207.6	1332.1	1438.8	1640.9	1791	1985.8	2194.4	2239.7	2534.6	2714.3	2890.1	3043.9	3219.1	3370.5	3514.1	3694.4	3935.5	4058.4	4193.8	4348.6	4520.1	4584.8	4761.8	4912.9	5008.5	5244	5325.9	5315.1	5391.6	5544.3	5573.9	5698.9	5656.5
4.2941	7.4956	6.7594	0	0	0	0.84606	12.705	55.528	117.1	194.73	289.65	391.01	500.3	662.5	835.55	1082.5	1196.5	1394.8	1495.1	1624.1	1704	1664.5	1711.8	1717	1732.5	1820.6	1878.4	1922.7	1914	1886.2	2029.1	2314.7	2339.8	2355.2	2484.4	2510.5	1997.9	2117.1	1973.3	2066.3	1841.7	2043.7	1965	2184.5	2051.7	2175.1	2408.7	2454.6	2312
34.163	9.8063	0	0	0	0	0	0	6.0658	12.69	2.1725	0	38.385	74.504	135.55	208.78	269.31	353.12	414.13	525.42	655.6	751.82	853.47	951.7	1011.1	1110.8	1021.4	1213.4	1377.1	1530.7	1702.4	1802.3	1881.2	1985.9	2003.5	2151.2	2168.6	2302.9	2392.7	2519.6	2623.6	2771.9	2887.1	2865	3016.7	3044.1	3126.1	3202.9	3254.4	3363
48.479	39.226	0	0	0	0	0	40.166	99.754	181.25	247.05	381.84	512.35	629.48	751.08	955.69	1097.8	1283.5	1483.8	1644.7	1826.4	1994.4	2130.7	2339.8	2497.3	2646	2755.4	2910	3078	3207.4	3379.4	3529.4	3666.5	3683.2	3824.6	4009	4076.6	4252	4324.5	4414.9	4445.5	4585.4	4659	4667.7	4682.3	4707.4	4737.2	4742	4830.4	4870.5
18.596	0	6.5513	3.7993	0	0	0	0	6.3633	48.385	87.142	166.35	233.77	324.04	471.81	569.93	727.04	877.4	1059.3	1207.4	1391.5	1434.5	1686.8	1885.5	2088.1	2313.3	2613.4	2711.5	2957.6	3190.6	3358.8	3409.1	3673.9	3937.3	4129	4448.1	4797.4	5190	5406.8	5870.9	5869.4	6441.5	6707.9	6870.6	7261.4	7781.9	7724.5	8160.8	8249.1	8415.3
0	1.0796	0	6.2825	5.4753	5.8222	0	5.1604	10.297	8.7359	18.382	37.726	36.754	65.054	93.751	124.9	172.59	251.65	336.63	428.77	494.68	609.43	676.13	854.18	859.76	912.91	947.07	967.42	1011.9	1092	1145.5	1231	1190	1342.3	1326.5	1339.7	1369.9	1440.2	1508.5	1518.4	1705.6	1537.7	1618.5	1643.2	1730.4	1605.7	1777.8	1806.4	1788.6	1881.7
0	0.61263	0	0	3.0672	14.34	9.3267	17.36	39.303	78.024	114.32	153.26	199.99	272.75	319.42	482.82	460.13	559.1	669.67	751.59	883.81	985.63	1160.1	1326.8	1407.5	1511.7	1704.4	1720.9	1837.8	1920.4	2014.8	2169.6	2300.1	2361.5	2450.1	2525	2548.9	2628.4	2657.6	2748.2	2775.1	2845.6	2816.5	2888.2	2914.6	2943.9	2921.9	2944.4	2956.3	3002.7
0	0	0	6.7651	22.789	35.964	77.732	151.76	189.26	175.97	256.77	334.52	330.69	449.24	483.27	592.6	605.22	724.27	872.1	933.71	874.03	998.12	1110.3	1209.3	1274.5	1370.8	1393.6	1510.4	1632.5	1672.4	1773.6	1847.9	1909.8	1852.2	1765.8	1753.3	1797.5	1777.6	1880	1904.4	1946	1928.9	2066	2080.8	2124	2156.7	2152.7	2207.2	2154	2189.8
0	1.8893	0	5.012	0.36186	11.981	5.6963	35.209	38.63	121.12	204.76	295.95	434.33	612.57	801.11	1040.5	1284.9	1588.1	1810.4	2142.5	2419	2736.9	3042.7	3470	3715.1	3912.1	4279.6	4717.5	5104.7	5216.3	5572.2	5809.2	6102.1	6208	7101.3	7253.1	7029.9	7356.1	7313.9	7669.4	7688.8	7938.1	8146.2	8035.5	8341.1	8091.5	8434.1	8612.5	8669.3	8788.1
0	0	0	22.771	47.565	64.991	55.26	95.445	81.795	88.265	97.479	91.325	83.432	112.61	132.71	179.04	232.06	343.84	338.06	373.04	435.06	495.31	626.82	790.35	923.56	1143.3	1244.5	1354.6	1595.7	1462.8	1619.1	1822.9	1855.9	1941.9	1990.9	2081.4	2324.1	2370.8	2567	2655.8	2581.7	2935	2679	2757.3	2866.1	2829.3	2945.3	3139.6	3329.3	3340.5
34.208	23.071	7.4627	0	0	0	0	9.675	31.553	70.797	118.46	174.97	252.22	309.19	399.72	548.6	644.23	722.92	769.8	945.99	1027.4	1172	1285.2	1395.2	1531.2	1739.9	1894.3	2112.4	2279.5	2428.3	2635.8	2823.2	2930.9	3142.9	3391.8	3498.6	3837.3	4095.9	4292.2	4725.9	4950.7	5094.1	5392.7	5402.4	5864.2	5961.2	6333.4	6369.8	6581.6	6856.9
0	0	0	6.3083	6.1458	0	3.7406	0	19.193	45.269	102.06	155.08	204.54	286.93	344.38	411.83	486.23	537.36	618.4	677.58	773.12	870.28	935.79	1084.1	1267.3	1464.2	1599.2	1699	1919.5	2045.2	2307.6	2363.4	2487.3	2611.2	2771.3	3030.6	3193.8	3493.9	3796.9	3977.2	4291	4336.4	4442.2	4731.9	4984.5	5233.4	5092.2	5189.1	5399.7	5396.5
6.9916	6.985	3.6697	2.993	0	0	0	26.862	47.912	102.25	155.1	218.18	267.19	341.03	417.45	530.67	688.24	837.09	786.04	912.89	1191.3	1454.1	1626.8	1802.6	1938.3	2095.2	2281.7	2384.6	2512.5	2613.4	2699	2933.3	3091.7	3158.6	3202.6	3375.5	3550.7	3585.5	3872.5	3946.6	4013	4226.9	4311.4	4371.1	4487.6	4562.2	4593.5	4678.5	4684	4810.2
0	0	0	0	1.9095	124.08	289.36	552.34	802.24	1122.3	1379.6	1707.8	2019	2267.5	2581.1	2743.5	3037.4	3288.8	3508.1	3669.8	3837	4021.3	4076.7	4238.6	4300.6	4569.2	4662.3	4838.1	4952.3	5063.5	5113.6	5009.8	5275.6	5186.4	5382.5	5321.6	5538.9	5636.8	5682.7	5738.9	5919	5912.7	5858	6009.8	6062.7	5926.8	6059.9	6033	6026.9	5947.8
19.47	4.5825	0	0	0	0	0	0	1.572	19.852	55.042	75.813	97.666	134.2	198.36	243.31	318.41	413.27	443.84	556.82	600.48	692.74	701.03	793.64	869.61	981.92	1134.2	1207.6	1294.6	1379	1523.9	1700.6	1858.9	2126.4	1986.4	2164.6	2293.7	2341.7	2270.1	1904.8	1951.8	2200.6	2316	2236.3	2255.6	2307.5	2318.4	2466.1	2540.7	2414.8
23.401	11.765	0	0	0	0	0.59038	34.451	90.042	199.37	339.61	509.83	724.38	946.85	1158.1	1451.2	1618.7	1872	2178	2412.6	2484.7	2803.2	2952	3152.9	3293	3492.6	3590.5	3871	4135.6	4042.6	4290.7	4385.5	4536.7	4536.5	4801.5	4887.8	4864.2	5034.5	5124.8	5142.5	5227.9	5286	5388.8	5363.5	5507.5	5740	5608	5654.3	5770.2	5808.2
0	0.24381	0	7.0582	0	7.0631	5.6557	17.252	57.515	88.656	134.79	168.02	206.11	262.32	307.84	353.72	413.88	469.83	508.79	606.27	616.21	674.96	763.88	819.43	894.82	915.9	989.73	1045.8	1129.7	1165.2	1234.4	1298.5	1352.1	1391.6	1672.3	1588	1656.4	1732.3	1758	1496.4	1538.4	1667.5	1750.4	1800.1	1860.2	1891	1908.6	1937.1	1938.1	1903.3
16.377	9.4292	10.188	0	0	0	0	0	20.743	90.684	135.34	202.67	285.15	390.06	497.07	583.3	733.22	846.77	958.56	1103.7	1215.6	1347.8	1404.7	1480.7	1607.4	1663.5	1728.3	1822.1	1856.2	1923.8	2082	2101.4	2230.3	2272.7	2293.9	2345.3	2347.5	2394.1	2389.5	2462.8	2495.2	2494.7	2463.9	2478.9	2491.9	2481.2	2484.8	2446.8	2501	2402.2
28.608	15.363	0	0	0	0	0	23.696	66.577	163.65	285.92	426.92	648.18	903.41	984.7	1192.6	1307.3	1643.5	1790.4	2207.7	2348.7	2692	3011.6	3317	3562.9	3781.6	3846	3826.9	4527.9	4404.4	4607.2	5095.4	5297.5	5333.2	5616.4	5708.4	5825.5	6045.7	6270.6	6427.1	6504.2	6715.1	6891.9	6989.6	7096.7	7089.7	7081.6	7670.6	8093.4	8199.5
0	0	0	3.1025	7.4277	35.412	62.888	88.978	178.03	251.34	373.01	434.4	549.51	664.27	783.08	972.92	1128.7	1292.5	1461.7	1663.5	1808.1	1999.9	2220.6	2434.4	2573.5	2696.7	2997.8	3301.3	3446.3	3619	3851.7	3966	4269.6	4222.8	4375	4590.8	4796.4	4872.2	5057.1	5239.3	5424.2	5543.7	5657.6	5680.4	5724.7	5847	5784.1	6103.5	6242.5	6294.2
24.691	11.143	0	2.7684	0	0	0	0	26.529	85.945	153.67	225.21	294.39	366	511.48	655.9	848.8	1024.8	1225.2	1448.3	1630	1915.1	1927.4	2144.6	2417.3	2614.5	2804.1	3080.8	3284.5	3597.4	3790.9	3965.3	4319.1	4434.2	4774.9	4902	5147.9	5437	5670	5950.2	6095.2	6079.4	6490	6396.2	6712.9	6631.4	6788.2	6795.4	6919.7	6915.6
19.705	14.105	0	0	0	0	0	26.503	66.658	98.795	131.86	199.71	257.74	315.11	392.47	473.68	565.74	663.57	781.75	910.32	981.9	1067.8	1172.5	1263.4	1407.3	1446.9	1503.2	1598.1	1724.5	1794.5	1903.1	1700.1	1741.2	1754.4	1858.3	1853.4	1914	1958.4	2029.1	2061.1	2110.3	2192.3	2252.6	2290.5	2399.6	2443.1	2447.8	2541.3	2604.5	2627.8
7.5041	3.0133	5.527	2.6121	0	0	0.96302	17.725	30.98	23.815	37.737	73.274	101.04	149.07	187.91	249.38	291.01	375.23	480.52	568.36	717.25	872.43	980.52	1086.6	1236	1478.3	1776.5	1731	1906	2354.7	2242.7	2400.3	2419.4	2793.5	2814.2	3144.2	3261.9	3458	3644.6	3624	3733	4151	4189.5	4338.7	4370.9	4615.3	4837.3	4879.5	5153.9	5144.3
12.642	7.9809	0	1.1734	0	0	0	20.199	59.544	115.95	171.51	243.45	291.86	377.97	492.64	615.47	808.45	935.72	1139.8	1313.8	1482.4	1808.9	2047.2	2415.1	2537.4	2830.9	3041.8	3104.5	3289	3449.9	3640.4	3876.2	3859.2	3692.5	3783.4	4192.7	4148.7	4353.1	4316.2	4669.8	4721.7	5041	5234	5325.5	5608.3	5708.5	5849.7	5837.8	6054	6023.6
0	0	0	0	2.7434	7.814	18.216	28.095	63.198	113.18	173.19	196.23	279.61	346.45	431.01	543.26	639.91	744.41	813.4	921.1	1028.6	1103	1204.4	1316.2	1420.6	1491.1	1614.8	1739.6	1844.4	1961.1	2072.3	2146.1	2298.5	2347.4	2480.9	2533.2	2587.7	2716.5	2761.9	2906.5	2952.3	3076.6	3133.1	3238.5	3379.4	3384.1	3485.7	3563.3	3654.2	3699.3
0	0	0	21.185	134.12	201.18	288.41	384.96	425.59	549.23	615.3	671.5	709.86	794.22	860.06	1033	1092.4	1132	1193.8	1321	1389.9	1436.9	1541.4	1590.7	1467.8	1721.7	1744.5	1882.5	1907.9	2001	2070.7	2169.2	2222.1	2265.7	2362.4	2403.3	2486.3	2626.1	2601.5	2698.5	2725.4	2821.3	2867.1	2925.7	2933	3051.8	3152.6	3152.8	3151.2	3264.1
0	0	0	3.243	3.9158	6.7195	9.9099	50.786	111.55	184.64	294.16	415.76	532.24	660.41	852.1	1017.1	1114.6	1345.6	1428.6	1649.9	1814.4	1959.1	2194.1	2238.7	2414	3152.2	2733.5	2872.6	2958.3	3042.6	3193.6	3250.8	3264.9	3369.8	3418.3	3493.9	3613.7	3559.3	3677.1	3718.1	3776.1	3842	3888.2	3943.4	3948.2	3960.9	4046.9	4095.5	4090.2	4106.3
19.708	8.7631	0	1.794	0	0	0	0	18.033	41.681	77.227	100.76	154.54	211.16	292.39	378.68	506.15	649.47	804.35	955.15	1130.1	1303.4	1449.8	1657.3	1821.7	1960.5	2087.6	2250	2392.1	2463.1	2553	2597.9	2775.8	2740.4	2751.5	2848.1	2897.5	2945.8	2944.5	3046.3	3047	3143.1	3101.9	3149.4	3185.4	3209.9	3235.8	3213	3227.1	3258.4
22.008	2.7431	0	4.3324	4.2306	0	0	0	0	0	29.898	65.069	50.41	74.569	138.93	248.05	411.38	577.27	921.37	913.45	1091.5	1264.9	1518.9	1797.9	2110.9	2269.1	2457.5	2711.7	3106.7	3476.2	3793.6	4208.3	4186.5	4339.8	4521.2	4841.7	5015.5	5250.5	5557.7	5837.4	5796.9	6163.4	6525.4	6731.5	6873.9	7277	7401.1	7789.3	7772.4	7903
0	0	0	8.0003	0	6.8106	15.197	29.842	58.014	99.947	132.1	199.49	250.31	315.34	358.66	491.12	569.21	718.83	815.81	915.46	1009.5	1144.6	1258.8	1364.7	1485.4	1554.5	1654.5	1789.4	1846.5	1914.8	1974.4	2016	2008	2009.9	2124	2101.6	2193.6	2153.4	2230.9	2261.5	2249.3	2333.4	2252.5	2231.2	2246.4	2132.5	2089.7	2089	2108.5	2035.6
29.485	4.2747	0	5.022	0	0	0	0	0	0	0	0	0	0	14.762	88.552	158.43	257.91	425.78	538.53	612.49	746.41	860.92	1101.6	1197.9	1426.2	1904.5	1725.4	1897.5	2055.6	2286.1	2492.5	2580.1	2764.7	2903.3	2958.8	3079.8	3259.8	3360.2	3489.4	3610.5	3678.8	3798.1	3861.5	3927.3	4048.6	4191.8	4266.3	4330.6	4501
9.0502	10.96	1.6975	0	0	0	0	7.9383	22.545	59.164	81.864	122.34	174.5	222.81	332.22	412.14	550.21	678.94	812.42	965.53	1155.3	1261.1	1465.1	1623.8	1858.2	2017.4	2222.6	2291.9	2534.5	2835.5	3120.5	3332.8	3569.7	3706.8	4094.7	4164.8	4504.4	4754.1	4999	5301	5585.9	5836.2	5982.4	6359.1	6769.8	6834.3	7011.7	7033.8	7221.3	7246.9
0	0	2.1534	8.628	2.7302	14.188	10.113	30.99	88.527	166.98	305.75	485.13	661.02	840.45	1014.6	1186	1368.2	1692.1	1825	2054.3	2224.2	2398.1	2615.2	2739.6	2893.4	3005.2	2981.4	3160.8	3184.2	3225	3268.3	3194	3209.7	3196.1	3069.5	3020.2	3117.6	3070.1	3061.6	3087.1	3089.4	3069.6	3101.9	3112.9	3051	2974.2	3069.6	3114.6	3066.2	3140.5
15.329	28.573	8.8506	0	0	0	0	0	0	43.828	101.42	168.31	235.17	320.09	440.68	575.95	716.76	928.22	1185.3	1408.9	1597.5	1808.8	2043.9	2266.2	2467.8	2661.7	2791.8	3006.6	3268.1	3522.5	3732.6	4077.1	4195.7	4347.9	4555.8	4698.5	4987.3	5184.1	5351.2	5465.5	5681.3	5762.2	5847.1	6131.4	6211.6	6266.6	6524.8	6563.1	6589	6566.4
9.8643	0	0	2.0376	0	0	7.5474	38.854	109.16	181	278	359.23	448.8	554.01	677.84	812.07	926.7	1025.3	1123.9	1197.4	1219	1316.7	1431.6	1553.8	1601.1	1771.7	1865.5	1947	2140.2	2350.4	2533.1	2670.4	2841.7	3164.5	3174.2	3399.9	3582.8	3845	3854.6	4138.5	4329	4478.5	4508.9	4548	4784.9	4842.7	5026.6	5191.4	5241.5	5504.4
27.858	12.651	0	0	0	0	14.386	46.348	109.12	190.12	269.56	379.7	501.82	646.49	788.17	1002.5	1146.6	1349.8	1614.5	1781.3	1959.8	2208.9	2431.4	2655.4	2742.6	2927.4	3061.1	3200.7	3391.8	3471	3651	3748.7	3887.7	3971.7	4103.6	4227.2	4214.6	4251.4	4354.9	4315.6	4426.5	4500.8	4739.6	4811.5	4861	4930.9	4927.6	4929.4	4969.1	5093
15.237	4.7322	2.9251	9.5181	0	0	0	20.715	31.579	32.522	45.883	48.474	47.011	53.549	97.662	187.85	309.03	418.61	536.29	738.09	932.57	1069.2	1345.1	1496.1	1672.6	1822.4	1960.6	2072.4	2341.6	2375.4	2482.1	2616.3	2655.1	2648.5	2939.7	3104.6	3076	3061.2	3264	3472.3	3659.6	3690.8	3940.3	4119.2	4405.8	4221.9	4455.8	4709.6	4841.3	4952.2
18.065	19.058	5.7716	2.8903	0	0	0	23.677	71.361	103.43	143.91	253.62	335.17	395.12	458.18	543.88	570.91	685.62	743.2	851.38	917.3	986.49	1050.4	1073.5	1122.7	1204.7	1229.9	1292.4	1322.1	1403.6	1494.5	1496.3	1599.2	1584.1	1645.6	1681.9	1731.8	1788.9	1759.8	1825.7	1833.1	1857.9	1858.5	1947.7	1979.4	2002.5	2050.3	2028.3	2033.7	2045.3
8.3015	0	0	0	3.7094	0	1.5464	13.481	25.749	37.747	83.597	117.3	151.29	198.37	268.67	316.58	395.45	477.94	532.95	593.35	643.45	599.97	627.58	695.71	700.62	829.46	919.97	991.79	1086.1	1191.4	1285.6	1417	1570.1	1910.9	1835.2	1898.6	2035.5	2075.1	2031.8	2077.6	2142.8	2323.5	2501.5	2409.1	2358.3	2416.9	2510.5	2571.6	2629.2	2565.3
0	0	0	10.368	3.6204	2.1596	0.34444	13.516	32.54	63.287	102.4	161.77	206.38	286.72	352.06	438.07	533.12	623.05	707.45	787.79	903.97	1023.4	1139.3	1262.6	1357.4	1486.1	1598.3	1698	1800.7	1935	2196.9	2482.2	2712	3036.4	3348.2	3543.8	3559.1	3821.7	4339.2	4456.5	4676.7	5351.5	5524.8	5770	5787.3	6080.7	6487.1	6728.9	6946.5	7363.1
10.985	14.626	1.3036	12.603	0	0	0	55.136	100.91	96.04	198.92	300.13	255.64	326.19	448.13	555.03	849.86	1377.2	1428.2	1715.5	1894	2194.4	2448.2	2797	3035.6	3337.8	3516.2	3751	3963.2	4114	4243.1	4290.9	4497	4497.8	4657	4733.6	4936.1	5000.3	5037.3	5162.6	5191	5220.2	5377	5441.8	5547.7	5486.6	5603.9	5485.7	5607.6	5445.9
0	0	0	2.1917	3.1914	0	14.646	32.557	92.705	167.43	252.15	348	423.08	548.31	650.67	786.68	935.05	1039.6	1171.3	1336.5	1522.7	1672.8	1726.4	1903.7	2103.1	2261.6	2277.4	2371.1	2513.8	2611	2764.4	2871.9	3066.4	3075.5	3217.5	3199.6	3364.2	3567.4	3743.9	3945.8	3958.1	3831.1	3846	3932.8	4061.6	3687.5	3768.5	3785.9	4152.9	3986.8
0	0	3.0182	0	0	2.479	24.385	58.083	99.76	185.98	275.91	420.77	553.66	703.12	883.45	1062.7	1200.9	1327.4	1458.4	1522.1	1626.6	1812.5	1919.7	2083.3	2341.3	2399.5	2547	2707.3	2825.3	3018.4	3211.8	3384.2	3467.7	3565.9	3800.5	3978.9	4137.5	4405.9	4523.7	4768.2	4972.2	5134.1	5299.6	5444.2	5504.7	5714.6	5955.8	6083.4	6217.1	6423.8
15.776	12.786	0	0	0	0	0	4.6513	37.953	68.248	120.53	192.51	263.16	378.29	449.12	549.61	623.94	758.49	866.51	1041.5	1182.6	1268.7	1528.3	1646.4	1906.5	2034.9	2149.6	2347.2	2525.1	2650	2785.7	2943.9	3044.1	3088.9	3198	3271.1	3369.8	3497.3	3570	3548.7	3608	3615.4	3704.4	3726.6	3822.9	3856.8	3798.9	3854.4	3823	3868.9
8.39	6.496	0	0	0	4.5364	0.80364	8.9665	16.321	41.648	57.509	98.048	140.92	187.34	259.31	328.65	382.99	443.02	522.88	692.57	720.15	756.5	799.8	894.88	969.91	1050.6	1059.1	1096	1078.7	1124.7	1119.6	1161	1327	1380.7	1688.5	1590.1	1721.7	1638.6	1857.1	1815.1	1966.2	2005.7	2055.9	2190.9	2314.3	2388.9	2482	2572.7	2423.5	2365.5
12.411	9.7607	0	0	9.8143	0	24.753	6.4351	21.536	46.267	47.4	6.2833	61.372	103.35	189.78	286.07	464.07	616.4	813.85	989.3	960.81	1160.5	1359.3	1589.1	1865.6	1960.2	2048.4	2097.3	2277.1	2447.2	2620.3	2806	2941.7	3027	3256.1	3380.8	3520.2	3583.7	3809.6	3858.7	3735.4	3767.3	3894.1	4018.2	4024.2	4247.6	4280.3	4399.2	4384	4593.5
0	1.9945	6.3012	0.78734	0	0	17.095	66.286	150.2	266	429.7	610.69	777.94	964.17	1249.5	1393.7	1612.6	1878.1	2057.3	2198.4	2346.1	2545.3	2803.2	2891	3175.9	3358.9	3609	3762.4	4005.2	4110.5	4425.7	4798.4	4963.7	5203.4	5533.4	6008.5	6348.1	6802.2	6988.2	7047.5	7125.7	7349.9	7232.4	7301.5	7646	7859.6	8021.9	8086	8312.6	8453.1
0	0	0	0	39.577	0	12.899	28.388	60.597	80.677	80.296	170.62	139.87	205.06	222.55	404.74	213.6	334.58	445.44	460.05	687.81	769.55	888.03	1012.3	1060.8	1197	1248.3	1411.5	1480.7	1554.2	1614.5	1694.9	1733	1770.1	1782.5	1849.9	1893	1929.4	2058.1	2025.7	2034.8	2173	2260.8	2310	2267.4	2383.1	2421.1	2418.5	2405.9	2520.5
16.015	10.724	0	0	0	0	0	0	20.788	57.177	93.906	151.77	202.72	261.61	336.3	401.64	487.29	572.05	621.48	781.83	860.47	929.59	987.18	1058.5	1135.4	1163	1156.5	1262	1269.1	1348.2	1389.7	1392.8	1434.7	1426.5	1453	1500.6	1505.3	1545.3	1580.1	1672.8	1682	1736.5	1759.7	1798.6	1849.9	1817.4	1850	1838.1	1843.5	1900.7
17.416	8.561	22.275	0	0	0	7.5681	0	11.184	81.763	162.79	124.37	175.89	244.63	348.88	417.49	532.4	663.51	687.52	813.41	956.46	1020.1	1145.6	1276.2	1330.8	1502.1	1588.6	1726.6	2111.5	2172.2	2350.3	2614	2857.8	2993.7	3238.1	3420.3	3697.8	3895.4	4223.8	4256.9	4584.4	4502.2	4828.4	5007.8	5349.5	5413.7	5487.9	5726.2	5780.2	5757
0	0	0	10.001	9.1126	11.295	9.0916	24.697	25.668	57.949	75.912	127.49	181.94	267.17	368.15	472.65	575.18	686.44	801.71	862.84	972.6	1109.4	1230.8	1390	1545.8	1666.8	1760.7	1851.8	2000.9	2188.8	2315.2	2513.1	2587.3	2667.2	2927.8	3093.4	3159.2	3245.3	3384.4	3556.7	3681	3749.7	3861.6	3981.4	4117.5	4172.4	4305.3	4329.4	4475.1	4548.3
4.6914	1.0966	0	0	3.5047	0	0.70228	0	0	0	0	15.706	14.663	30.354	57.761	121.09	202.57	312.98	395.96	536.03	673.92	859.25	955.97	1172.6	1373.1	1576.3	1785.4	2014.4	2318.8	2515.7	2742.3	3044.9	3185.2	3371.7	3525	3773.9	4025.1	4268	4701	5092.4	5283.6	5558.9	5775.2	5982.5	5978.9	6487.6	6899.7	7197.3	7174.6	7531.9
5.6815	11.005	0	0	3.0914	0	0	0	30.7	66.481	148.15	187.55	291.69	387.33	519.99	674.73	842.3	1050.4	1242.9	1428.9	1634.9	1839.1	2044.7	2358.6	2702	2966.2	3238.7	3449.7	3966.6	4068.9	4230	4672.9	4883	5164.2	5336.3	5777.8	6258.7	6057.2	6279.9	6710.4	6624.6	6967.5	6990	7572.1	7732.8	8245.3	8373.5	8338.3	8438.1	8844.8
38.446	5.2221	0	0	0	0	17.61	68.087	164.27	252.75	359.86	475.43	619.76	732.26	847.68	1001.2	1119.9	1239.6	1365.3	1547.9	1623.4	1720.9	1795.9	1910.8	1975.1	2072.4	2137.6	2168.9	2208.2	2242.7	2350.1	2399.1	2428.9	2481.7	2466.7	2504.9	2502.6	2589.4	2596	2561.2	2601.6	2624.1	2690.6	2677.3	2746.7	2751	2794.1	2805	2724.2	2815.4
0	0	0	1.0904	10.192	31.79	43.377	115.34	223.95	354.33	545.36	769.65	988.11	1199	1445.7	1693.5	1980.7	2285.4	2549.4	2737.7	2809.7	3147.4	3325.2	3526.7	3895.9	4147	4214.9	4415.5	4726.1	5114.3	5123.3	5360.6	5653.5	5707.2	6093.6	6156.3	6419.1	6870.4	7080.5	7178.2	7331.3	7501.1	7673.6	7831.1	8036.3	7989.2	8026.5	8151.6	8124.1	8090.2
14.273	11.871	15.856	0	0	0	0	0	12.965	8.6101	46.741	58.277	65.696	94.815	113.72	157.91	218.35	300.86	341.71	374.37	408.8	477.77	563.73	599.34	680.35	798.47	889.31	924.94	978.18	949.4	1330.8	1418.4	1362.3	1541.3	1574.9	1615.9	1763	1855.1	1901.6	1855.6	1961.7	2055.2	2215.5	2349.2	2347.9	2436.8	2406.3	2556.5	2575.2	2592.4
0	0	0	50.179	60.196	22.422	36.272	82.27	43.136	17.089	57.509	79.484	49.185	0	27.341	78.186	192.5	328.79	399.79	470.38	607.99	764.99	825.81	1066.4	1081.4	1202.7	1439.6	1562.9	1750	2033.4	2237.3	2454.7	2534.6	2729.6	2734.4	3051.1	3024.2	3184.7	3442.8	3743.8	3837.6	4250.4	4615.3	4969.2	5594	5651.6	5662.4	5911.8	6090.9	5973.3
0	0	0	0	8.0472	41.172	60.542	97.14	148.22	154.25	193	209.56	237.64	211.94	328.98	378.05	457.43	538.91	585.44	737.74	797.39	886.78	892.97	934.9	964.56	1093.7	1190.1	1258.3	1008.3	1074.8	1153.4	1277.8	1423.8	1729	1662.5	1719.6	1915.7	1994.6	1993.1	2108.4	2295.6	2591.4	2790.1	2887.8	2938.6	3160.5	3141.6	3048.7	3156.4	3156.6
6.1604	0	0	0	0	3.172	9.1651	7.1282	7.2348	18.861	17.005	33.899	42.975	64.038	90.596	115.58	185.99	262.44	322.63	380.14	469.19	577.16	686.68	764.46	877.88	991.48	1090.4	1197.6	1253.3	1179.9	1437.4	1560	1635.7	1738.6	1832	1982.8	2069.6	2210.3	2297.6	2586.5	2739.4	2912.6	3057.8	3220.8	3415.7	3498.5	3631.2	3880.6	3898.2	4103
34.755	14.861	0	0	0	0	0	32.416	69.169	142.77	184.28	268.6	370.61	443.8	551.58	669.34	770.28	919.89	1117.4	1249.9	1459.4	1553.9	1717.8	1886.4	1984.2	2133.1	2224.5	2370.1	2488.9	2713.6	2985.6	3059.1	3193.6	3292.5	3458.9	3574.2	3691.4	3947.1	4041.6	4212.8	4349.6	4545.5	4611.5	4768.3	4823.7	4921.4	5041.6	5286.4	5233	5271.7
0	0	5.1781	12.115	3.4003	0	0	0	0	0	0	0	0	0	0	0	0	15.973	64.515	106.75	137.59	145.51	196.8	292.1	383.91	481.06	532.2	568.29	617.24	647.01	726.94	911.29	1072.7	1182.4	1186.4	1321.8	1495.9	1619.3	1840.8	2006.1	2212.4	2333.5	2541.2	2603.2	2826.9	3055.6	3327.7	3315.8	3706	3702.3
12.095	0	0	10.158	0	0	0	5.0792	57.224	117.96	155.46	232.36	320.24	404.62	495.76	535.55	629.99	740.66	847.85	982.27	1001.5	1016.4	1121.2	1241.9	1364.6	1447.1	1522	1354.7	1454.1	1476.6	1601.3	1858.4	1936.3	2057.2	2110.3	2323.9	2584.3	2586.5	2804.7	3097.7	3301.8	3296.6	3437.3	3483	3665.2	3756.3	3965.5	4140.1	4293.1	4484.6
28.994	8.442	0	0	0	0	0	0	0	0	0	0	23.88	39.822	86.746	112.71	153.3	220.72	247.94	291.5	379.41	475.07	532.7	595.56	662.63	761.4	769.73	903.12	1103.2	1150.3	1108.6	1181.2	1128.4	958.76	1083.9	1117.8	1158.2	1232.5	1319.2	1393.2	1451.6	1529.1	1651.1	1604.3	1659.3	1686.8	1743.1	1754.1	1783.6	1835
7.5193	0	0	6.2806	0	0	7.2297	23.662	85.226	165.44	266.58	330.36	480.43	605.78	742.83	855.49	1034.7	1214.4	1433.1	1628.7	1803.9	1930.3	2119.4	2285.2	2254	2174.3	2348.1	2996.2	3057.5	3299.2	3532.6	3819.3	4142.2	4085.7	4542.2	4653.5	5113.1	5450.1	5270.4	5725.8	5961.1	5818.3	6226	6415.3	6752.4	6705.3	6891.9	7373.2	7533.6	7842.8
8.8452	12.719	0.54602	15.225	0	0	0	0	0	2.1282	45.608	84.032	50.343	67.454	95.923	149.95	206.73	300.14	400.57	492.4	586.79	690.39	757.38	883.45	958.55	1432.6	1465.7	1289.7	1340.5	1416.7	1377.5	1411.3	1476.9	1517.7	1559.3	1574.1	1719	1758.8	1924.5	2121	2181.5	2091.5	2109.9	2074.8	2168.9	2196.1	2303.2	2304.1	2314.5	2427.8
1.5474	0	0	0	7.2418	6.2399	18.299	28.967	70.603	103.59	138.57	180.73	233.39	271.46	280.23	372.24	476.35	568.03	684.8	764.19	819.17	912.27	969.9	1199.5	1390.9	1461	1534.5	1622.5	1708.5	1938.7	1996.5	2179	2273	2286	2454.2	2556.8	2680.6	2783.6	2911.2	2949.4	3026.6	3069.3	3082.2	3195	3239.9	3478.7	3502	3585.1	3561.1	3627.1
23.418	7.3198	0	0	0	0	0	0	0	16.491	57.493	105.43	131.8	150.77	210.26	277.87	361.52	465.83	513.4	615.36	674.37	765.55	801.8	857.89	936.7	1084.5	1203.8	1302.3	1448	1516.5	1650.6	1863.6	2016.9	2363.2	2174	2500.9	2701.8	2817.8	2511.7	2696.5	2778.7	2895.1	3018.9	2980.1	3049.3	3081.6	3199.5	3327.1	3396.7	3299.2
21.894	10.256	6.6018	0	0	0	0	0	0	0	0	0	0	0.40989	37.43	72.877	157.36	230.62	309.94	382.26	479.58	623.39	728.94	850.82	1020.7	1112.1	1363.9	1424.3	1593.2	1730	1912.3	1973.5	2033.9	2401.8	2288.3	2412.6	2510.6	2611.3	2662.7	2796.7	2877.4	3026.9	3068.9	3253.6	3340.9	3354.3	3434.3	3473.7	3547.5	3597.4
7.442	3.715	1.4272	2.7822	0	0	13.23	55.026	99.153	170.61	292.06	436.03	536.62	655.91	777.16	958.67	1096	1228.1	1316.1	1464.5	1556.2	1702.9	1791.6	1843.4	1982.9	1980.5	2112.1	2282.2	2310.7	2515.8	2723.8	2853.8	3081.1	3160.6	3438.6	3566.3	3505.7	3649.5	3866.6	4247.1	4415.4	4641.6	4845.4	5072.3	5346.6	5406.8	5788.9	5905.4	5928.8	6161.8
17.594	3.9313	0	0.50893	0	0	0	0.90999	27.802	77.841	144.09	197.84	295.27	385.4	505.65	603.54	755.32	904.69	1056.1	1172	1354.8	1491.4	1598.9	1707	1852.6	2040.5	2079.6	2191.6	2273.4	2334.4	2361.4	2434.8	2545.6	2574.2	2658.1	2755.6	2762.4	2795.5	2866.9	2907.8	2920.8	2865.1	2978.2	2988.8	3014.9	3024.8	3077.6	3026.5	3035.7	3046.4
2.9449	5.486	0	1.6536	0	3.9091	3.5194	15.217	40.75	53.644	93.889	109.01	149.38	165.73	248.89	316.65	409.8	479.77	526.51	662.54	772.3	874.21	981.31	914.32	1021.8	1035.9	1181.6	1464.9	1646.1	1928.1	2038.3	2203	2105.8	2344.7	2646.9	2862	2899.5	3065.7	3206.4	3421.6	3520.3	3607	3628.5	3730.8	4113.8	4225.5	4336.5	4342.4	4379.6	4468.2
0	0	0	0	8.8321	27.902	43.464	63.026	73.734	127.46	168.29	221.61	258.54	296.46	329.82	409.92	446.16	526.5	574.69	609.18	773.39	851.73	935.72	1005.4	1242.8	1329.9	1391.9	1576.3	1701.8	1810	1879.3	2027.4	2082	2134.7	2292.3	2425.1	2569.8	2665.7	2748.9	2840.4	2804.7	2963.6	2913.6	3063.7	3114.4	3169.1	3205	3170.3	3143.5	3185.6
0	0	0	31.65	0	0	0	0.10839	8.3223	12.48	16.858	35.982	76.423	64.076	94.417	163.03	209.75	350.15	461.43	549.3	676.24	864.14	1031.9	1166.4	1329.5	1512.8	1599.5	1742.3	1870.3	1987.7	2253.1	2350.9	2425	2454.5	2582.6	2572.5	2692.5	2712.6	2753.6	2789.8	2774.3	2872.2	2886.4	2989.8	2996.6	3039.2	3104.9	3190.8	3233.8	3271.2
0	0	0	0	3.8262	10.048	44.89	81.005	165.55	279.7	369.84	541.38	695.44	891.21	1011.4	1101.3	1338.7	1306.3	1410.2	1909.1	1817.5	2198.2	2423.3	2537	2729.5	2954.9	2677.9	3026.4	3244.9	3261	3346.1	3450.6	3590.7	3624.4	3585.5	3585.4	3824.3	4034.5	4184.4	4132.4	4354.9	4227.2	4398.2	4363.9	4068	4614.2	4737.4	4464.3	4542.2	4413
0	0	0	0.28456	20.236	2.7899	9.5721	25.019	63.545	98.83	146.06	210.41	243.38	313.9	380.57	445.62	519.32	609.35	711.44	770.13	825.55	939.3	1013.9	1121.5	1202.3	1294.3	1375.3	1393.2	1518.8	1580.1	1717.7	1831.9	1926.2	2024.3	2171.3	2288.2	2392.5	2485.2	3119.9	2794.4	2957.6	3015.9	3113.4	3221.5	3360	3454.9	3659.1	3731.8	3727.7	4240.7
15.138	3.4805	0	0	0	0	0.57971	19.357	62.465	124.64	219.4	299.05	395.29	451.75	597.76	732.16	880.16	1045.9	1112.8	1323.5	1462.7	1614.1	1707.4	1878.3	1926.3	2185.1	2195.4	2442.5	2651.8	2809.8	3013.4	3312.1	3692.9	4223.4	4352.9	4472.3	4800.5	5047.3	5210.2	5304.7	5570.1	6075.1	6513.2	6632.2	6804.5	7025.6	7192.4	7488.5	7676.9	7910.7
27.99	39.168	38.582	2.3599	0	0	0	0	0	15.409	69.609	135.88	219.34	353.25	507.28	663.87	934.37	1181.1	1347.6	1659.7	1941.7	2022.8	2364.9	2621.8	2848.1	3125.8	3345.5	3463	3588.6	4028.8	4087.6	4183.3	4738.9	4498	4822.4	4946.9	5223.6	5228.3	5427.6	5483.8	5884.4	6093.6	6147.7	6558.6	6717.5	7182	7212.4	7422.2	7561.6	8179.9
0	0	0	60.575	207.61	273.69	387.62	442.4	554.99	579.96	584.64	616.77	586.84	632.28	689.48	784.99	808.3	947.33	994.77	1080.5	1212.4	1379.8	1460.8	1739.4	1886	2053.6	2181	2380.6	2452.8	2730.6	2758.9	3018.5	3165.7	3283.7	3565.8	3655	3890.8	4043.4	4315.3	4378.5	5336.8	5352	5203	5413	5303.3	5662.7	5717.3	5882.2	5912.6	5914.6
2.6164	0	0	0.77136	0	0	19.01	47.319	111.16	162.94	259.63	351.95	435.57	536.84	657.04	808.88	904.93	1081.8	1152.6	1240	1363.9	1477.8	1617.8	1652.9	1818.8	1907.6	2042.6	2154.6	2246.6	2422.5	2455.7	2639.8	2648.8	2802.7	2899.1	2946.4	2997.6	3097.9	3180.6	3215.3	3156.4	3327.9	3360.9	3383.2	3329.7	3414.6	3356.9	3418.2	3413.9	3450
0	0	0	0	10.63	12.074	16.368	21.85	27.513	63.378	92.818	115.12	148.59	194	209.13	278.15	336.36	379.02	452.1	513.01	618.41	631.76	728.31	818.21	860.47	935.09	1040.7	1123.3	1214.6	1351.6	1479.5	1593.4	1734.6	1842.1	1955.7	2049.3	2159.5	2284.7	2400.1	2596.4	2660.5	2764.3	2818.4	2914.7	3008.4	3112	3239.8	3282.2	3290.3	3421
0	0	6.4822	0	4.3664	0	19.394	109.14	237.69	370.74	536.64	670.19	810.6	1030.6	1260.8	1489.2	1681.3	1925.5	2161.7	2406.9	2647.6	2852.7	3152.9	3345.4	3515	3643.5	3870.4	4063.3	4259.8	4475.3	4597.3	4850.7	4928.3	5053.3	5138.5	4983.6	5317.2	5614.1	5503.4	5695.6	5647.7	5766.6	5724.9	5866.7	5995.4	6009.6	6151.3	6233.1	6350.4	6379.5
29.39	13.564	0	0	0	0	0	0	15.355	42.307	85.89	146.19	195.52	261.17	311.48	439.96	588.06	688.95	787.32	972.39	1212.1	1355.9	1543.5	1699.1	1970.6	2150.3	2417	2659.5	2755.2	3134.1	3411.9	3595.1	3894.6	4205.2	4484.1	4793.8	5016.8	5400.1	5394.2	5828	6104.3	6235.7	6599.5	6603.2	6982.8	7198	7282.5	7374.4	7498.6	7381.1
0	0	0	0	0	19.415	23.732	48.179	95.214	174.39	274.59	402.56	536.49	658.59	865.88	1060	1282.4	1466.4	1731.7	1944.1	2163.7	2378.7	2659.3	2882.5	3056.6	3224.1	3328.2	3415.5	3577.8	3684.4	3880.4	4050.3	4082.8	4094.6	4093.7	4214	4154	4148.7	4281.5	4243.7	4367	4346.7	4260.9	4347.8	4365	4402.5	4473.9	4473.3	4377.1	4471.8
0	0	0	0	0	1.0701	17.887	32.758	63.75	107.42	173.97	249.85	335.54	450.83	589.78	786.99	933.62	1186.5	1536.2	1725.2	2003.4	2306.8	2582.3	2951.4	3244.8	3522.8	3857.8	3897.5	4256.5	4425.1	4635.5	4828.3	4977.2	5235	5252.1	5246.6	5413.8	5464.7	5588.2	5204.6	5309.7	5328.5	5329	5370.1	5554.5	5665.1	5569.8	5537.7	5507.1	5443.7
2.7866	0	0	0	1.9169	0.19768	19.606	53.732	113.68	558.22	707.39	1009.7	1172.5	1243.8	1589.8	1725	1976.6	2298.1	2568.6	2883.8	3167.1	3510.6	3838.1	4221.9	4726.8	5010.4	5213	5439.1	5770	6060.9	6309.3	5180.3	5320.1	5571.3	5811.2	6136.3	6409.1	6733	7053.6	7288.1	7568.9	7843.9	7954.5	8310.1	8541.4	8992.4	8963.9	9259.5	9294.4	9507.5
17.002	0	0	0.50507	3.7163	0	0	4.0518	18.704	60.248	109.3	166.79	221.6	287.99	322.54	453.89	583.13	711.71	863.98	985.5	1124.4	1279.9	1475.4	1686.8	1938.9	2101.3	2239	2367.6	2599.2	2843.3	3056.1	3439.4	3464.5	3637.9	3982	4230.2	4531.6	4772	5053.9	5301.5	5611.1	5757.1	5930.1	6178.4	6426	6775.9	6869.7	7146.3	7261.8	7738.4
0	0	0	5.9558	9.9965	2.5091	15.103	40.244	104.64	171.95	285.65	360.69	452.28	615.48	760.05	944.27	1163.1	1350.3	1526.1	1726.9	1926.9	2156.4	2297.2	2375.8	2638.8	2884	3000.2	3218	3333.7	3473.1	3594.2	3774.2	3885.5	4242.5	4261.5	4575.6	4562.8	4478.6	4642.6	4663.1	4712.9	4734.8	4777.8	4810.9	5127.7	5183.9	5127.4	5123.5	5237.4	5233.2
0	0	1.1603	7.5533	0	5.6923	40.647	87.201	159.24	238.95	296.71	426.82	522.66	624.11	776.96	938.79	1049.8	1137.3	1332.8	1409.8	1586.7	1768	1874.1	1997.8	2208.1	2301.9	2370.8	2565.8	2681.2	2832.1	3037.9	3188	3262.2	3371.9	3443.4	3602.7	3680.7	3774.3	3967.1	4124.8	4101.2	4316.7	4453.1	4533.5	4693.6	4744.2	4914.1	4988.7	5029.6	5126.9
0	0	0	2.7931	1.3194	0	12.622	13.08	33.384	73.347	116.27	167.1	206.81	276.63	315.71	402.61	517.18	592.73	662.4	769.42	846.83	955.82	995.87	1116.5	1259.5	1326.9	1419.8	1428.9	1524.7	1679.1	1747.2	1858.6	1984.4	2096.8	2241.9	2461.7	2558.9	2747.8	2893.7	3055.8	3223	3400.4	3529	3683.8	3811.9	3990.4	4146	4156.5	4234.4	4393.5
8.7503	11.731	0	3.9226	0	0	0	45.167	51.9	112.72	178.76	257.44	332.01	443.87	518.86	694.91	808.55	885.88	961.38	1081	1216.1	1312.2	1434.1	1565.9	1524.7	1500.2	1579.8	1652	1797.1	1941.1	2014.3	2141.7	2341.7	2427.1	2542.5	2655.5	2740.7	2912.1	2964	3111.2	3193.7	3365	3493.1	3376.8	3409.9	3497.6	3519.2	3509.9	3568	3600.2
6.0213	0	0	0	0	1.1532	34.51	67.273	126.62	198.15	322.07	409.42	502.26	595.87	741.61	812.03	912.77	985.66	1052.5	1197.5	1299.9	1396.5	1506.6	1551.2	1612	1684.6	1801.6	1894.4	1904.1	1972.4	1741.8	1811.8	1808.2	1857.3	1885.7	1912	1976.9	2009.6	2075	2127.2	2153.3	2119	2206.2	2215.7	2203.9	2203.1	2218.6	2246.4	2215.3	2266
[truncated: 78 more columns]
