# Supplementary material for: Limits on information transduction through amplitude and frequency regulation of transcription factor activity
Source: eLife. 2015 May 18;4:e06559. doi: 10.7554/eLife.06559 (PMC4468373; doi:10.7554/eLife.06559)
Supplement: Supplementary file 1. — Raw single-cell time-trace data for HXK1 (15259 cells), SIP18 (21242 cells), pSIP18 mut A (18203 cells), pSIP18 mut B (17655 cells), 1× reporter diploid (21236 cells), and 2× reporter diploid (19222 cells). The data are also available from Dryad Digital Repository (Hansen and O'Shea, 2015). DOI: http://dx.doi.org/10.7554/eLife.06559.014 [file elife06559s001.zip › source_data/pSIP18_mut6_FM6_10minINT_690nM.txt]

17.407	4.7867	0	0	0	4.0918	1.4754	6.342	23.255	46.548	64.622	103.81	134.02	178.49	201.38	238.69	289.46	348.06	411.69	468.33	506.67	519.01	550.58	655.31	742.83	730.28	776.55	810.56	869.71	938.26	999.31	1113.9	1109.5	1193	1158	1200.6	1193.2	1236	1223.8	1255.6	1359.3	1494.8	1457.6	1474.1	1572.5	1384.7	1587.4	1451.8	1118	1072.6
34.085	22.571	0	5.755	0	0	0	0	21.64	53.802	96.039	127.46	172.51	242.28	317.92	425.43	468.33	572.82	671.15	794.15	1009.1	981.69	1064.4	1126.3	1191.6	1328.4	1457.8	1570.2	1611.7	1711	1854.6	1920.6	2020	2151.9	2244.2	2337.8	2447.1	2567.7	2647.6	2739	3123.5	3023.5	3228.1	3257	3196	3075.5	2985.9	3184.1	3174.6	2932.7
12.909	11.606	0	0	0	0	0.28303	17.713	31.55	97.315	141.7	194.13	276.27	334.45	449.13	511.11	638.87	767.21	893.07	1070.7	1295.8	1585.3	1713	1857.6	1740.8	2037.9	2136.2	2355.8	2488	2558.4	2793	2883.7	3184.7	3166.1	3261.9	3561.4	3600.1	3649.9	3850.9	3910.2	4048.4	4036.9	4021.9	4186.2	4089	4088	4091.2	4109.6	4210.6	4200.9
28.486	8.6702	0	0	0	0	0	22.577	90.825	161.95	243.25	363.98	492.81	692.61	863.33	1083.7	1400.5	1714.2	2006.5	2304.4	2599.3	2735.4	3017.1	3385.2	3519.6	3800.3	4033	4424.5	4263.7	4462.2	4628.5	4865.4	5048	5280.6	5518.1	5705.7	5660.7	6145.9	6279.6	6540.2	6702.7	6665.5	7000.7	7127.1	7402.8	7421.6	7645.8	7701	7921.3	7967.4
4.7799	0	0	0	0	0	21.731	69.314	97.758	175.56	243.89	349.89	418.58	513.51	612.13	701.27	792.99	893.25	968.9	1066	1142.9	1228.1	1281.3	1400.9	1475.6	1511.9	1649.2	1753.2	1907.3	2018.7	2127.2	2317.5	2524	2652.3	2825.3	2849.2	3131.4	3358.7	3674.2	3596.6	3841.7	4008.5	4158.1	4391	4406.8	4558.3	4715.8	4917.4	4903.2	4957.4
80.214	31.507	12.609	0	0	0	0	0	0	23.972	77.725	86.338	153.31	234.41	285.49	372.29	452.81	509.55	623.86	703.59	787.2	869.27	885.48	995.96	1101.7	1257.8	1350.1	1491.8	1565.9	1729	1859.4	1984.7	2157.3	2307.4	2457.3	2545.9	2644.3	2876.4	2974.9	3076.2	3223	3396.7	3531	3552.2	3795.2	3820.4	3985.8	3962.9	4115.6	4101.7
1.2018	0	0	0	3.2729	9.5359	6.1699	44.919	83.071	120.56	189.48	251.1	293.24	449.97	611.28	773.99	960.44	1166.9	1329.9	1457.6	1531.7	1635.2	1736	1862.7	2099.3	2308.6	2535.4	2696.9	2730.1	2845.8	3061.1	3272.6	3503.7	3459.4	3691.3	3733.4	4118.3	4320.5	4770	4795.1	4844.1	5307.2	5379.1	5323	5536.9	5943.6	5918.3	6232.1	6114	6394.8
0	0	0	7.2994	0	15.373	23.761	49.332	110.06	227.26	329.31	456.47	588.33	735.3	857.88	1023.8	1152.3	1376	1490.9	1610.9	1810.5	1966.5	2174	2433.5	2578.4	2799.7	2971.2	3133.4	3365	3510.7	3604.7	3769.4	3746.2	3866.3	3951.3	4137.1	4306	4323.8	4466.3	4540	4674.3	4859.6	4933.2	5025.7	5095.9	5198	5230.1	5344.2	5497.9	5378.3
0	0	0	16.047	29.202	73.271	120.75	138.09	232.38	314.18	427.41	511.21	620.34	719.29	860.69	958.12	1206.5	1497.1	1692.4	1943.1	2063.8	2517.2	2746.1	2933.5	3278.7	3495.4	3842.3	4010.9	4336.4	4477.5	4680	4808.4	4989.4	5238.3	5087.1	5430.1	5530.2	5691.7	5936.5	5839.8	6623.2	6542.2	6559.2	6684.1	6597.3	6851.7	6975.6	7496.9	7419	7885.4
0	0	13.791	7.6564	8.0241	1.5593	0	5.0439	26.3	39.652	103.08	173.39	244.8	325.76	390.77	432.17	494.88	563.5	641.41	718.22	835.11	1166.6	1267.4	1402	1490	1773.2	2015.8	2142.8	2310.1	2576.4	2954.9	3105.4	3235.5	3088	3688.3	3893.2	4050.3	4227.5	4471.5	4784.3	5102.3	5175	5679.8	5858.9	6158	6378	6675.6	6854.7	7088.4	7260.5
0	0	0	0	35.112	73.851	98.075	123.54	170.18	190.65	261.43	308.24	384.68	443.82	473.09	547.35	579.18	680.05	759.65	801.98	918.45	973.75	1031.7	1140.9	1157.6	1363.1	1415.7	1595.1	1706.8	1815.6	1940.5	2154	2338.5	2562.8	2712.4	2892.6	3021	3144.2	3416.7	3558.8	3730.9	3833.2	4040	4330.4	4620.2	4927.8	5241.6	5377.4	5392.7	5476.2
0	0	0.87364	0	0	10.712	15.342	40.043	76.366	118.51	163.26	251.22	330.43	432	557.13	713.72	868.43	969.42	1178.3	1350.7	1551.2	1744.1	1925.8	2138.5	2308	2540.1	2752.8	3025.8	3160.8	3495.1	3561.8	3690	3762	3838.5	3967.7	4022.2	4343.6	4399.3	4731.6	4610.1	4644.9	4860	5192.7	5239.2	5366.4	5433	5700.3	5614.5	5921.4	5813.1
17.135	2.6888	0	0	0	4.8156	0.39639	10.57	15.814	39.388	59.023	106.08	174.85	283.49	435.95	616.73	815.65	971.02	1172.3	1424.3	1745.2	1993.6	2226.4	2487.3	2777	3225.6	3524.2	3883.7	4151.3	4441.1	4722	5204.9	5451.4	5675.1	6108	6417.4	6805.2	7043.2	7442.8	7810.7	8133.4	8359.1	9019.3	9180.7	9416.4	9453.7	10111	10072	10404	10494
0	0	0	0	4.4039	5.2615	15.364	26.203	15.318	30.49	51.601	62.327	90.864	131.04	150.33	202.37	259.92	329.45	377.42	429	465.65	546.69	566.43	643.77	692.19	752.45	790.22	829.24	873.49	748.48	818.85	1277.1	1289.6	1386.2	1436.9	1488.2	1424	1440.4	1600.6	1664.2	1781.5	1784.6	1822.5	1999.9	2275.7	2480.3	2646.1	2626.4	2590.9	2696.3
30.273	1.9375	0	0	0	0	0	0	9.3104	38.065	44.841	81.705	117.42	171.53	254.91	303.28	403.8	455.7	579.56	674.57	776.87	853.87	1025.7	1126.1	1317.5	1463.6	1535.1	1610	1944.8	1979.2	2072.3	2249.8	2461	2571	2750.9	2731.3	2948.5	3263.1	3391.6	3578.6	3885.5	4035.9	4457.8	4546.9	4819.5	5023.1	5317.1	5302.3	5452.5	5569.3
27.35	17.749	0	1.21	0	0	0	0	16.358	60.259	83.63	160.97	231.69	321.97	444.47	594.56	767.31	897.9	1097	1285.4	1433.7	1604.6	1753	1886.9	2077	2296.8	2443.5	2593.5	2813.9	2972.9	3199.9	3307	3573.1	3674.3	3905.6	3905.4	4111.3	4238.2	4408.5	4494.4	4623.9	4858.2	4956.2	5034.9	5103.9	5125.8	5298.3	5255.4	5147.2	5159.3
3.0995	0	0	0	0	5.8589	7.0484	80.239	164.84	318.03	394.6	649.98	855.28	1083.2	1362.6	1599.8	1727.1	2046.3	2358.4	2590.7	2743.6	2905	2895.9	3268.8	3430.9	3580.5	3683.8	3973.1	4044.4	4211.2	4446.8	4559.6	4693.1	4920.8	5101.3	5251.9	5304	5481.3	5522.1	5700.5	5758.1	5957.3	5942	6135.7	6531.5	6827.6	6884.4	6969	7156.8	7094.9
2.3682	6.8503	0	0	0	0	0	0	0	0	0	0	0	0	0	0	0	0	84.802	151.47	186.51	310.29	429.55	528.71	638.81	711.37	813.92	887.31	982	1081.1	1675.6	1678.8	1816.1	1377.3	1489.4	1509.7	2193	2193.1	2264.3	2246.8	2252.5	2256	2296.1	2215.8	1815.1	1764.2	2121.1	2098.2	2191.8	2290
0	0.55253	0.20431	9.9291	25.189	17.035	0	19.778	63.847	136.58	202.62	339.2	417.8	544.84	756.23	956.31	1164	1365.9	1597.9	1503.1	2167.8	2444.3	2719.9	3015.1	3408.7	3670.1	4036.3	4270.6	4249	4474.6	4738.6	5017.7	5210.4	5679.9	6250.8	6569.1	6895.5	7864.1	8070.4	8403.7	8656	8875.6	9102.6	9085.9	8864.6	9061.5	9068.1	9479.3	9560.2	9303.1
9.7324	10.784	3.1897	0	0	0	1.4062	16.44	33.164	34.133	76.165	80.607	121.71	214.59	272.19	355.8	466	560.36	687.41	779.3	879.54	1006.3	1160.7	1257.2	1366.5	1441.4	1517.7	1612.6	1789.7	1797.1	1972.4	2108.2	2155.8	2283.8	2324.7	2364.6	2362.7	2400	2485.8	2581	2686.4	2751.7	2688.1	2723.4	2812.7	3272.8	2900.6	2762	2750.4	2762.9
0	0	0	0	0	11.186	78.29	146.15	222.1	369.02	505.67	625.65	819.57	939.66	1108.2	1313.2	1592.7	1770.1	2043.7	2267.8	2550.4	2756	2987.2	3230	3591.8	3729.8	3977.5	4144.7	4288.6	4374.2	4617	4659.8	4813.9	4950.8	4907.8	5208.4	5263.9	5272	5477.1	5543.2	5602.1	5718.1	5960.7	6062.2	6162.5	6212.1	6358.5	6398.9	6414.4	6553.6
14.877	0	0	22.099	14.548	41.65	0	39.563	48.644	60.84	73.039	97.606	119.73	149.16	201.6	279.26	313.48	388.54	439.46	537.34	624.06	735.88	828.52	915.78	1003.3	1178.8	1270.1	1414.8	1520.4	1600.1	1677.1	1788.3	1891.8	1903	2108.9	2097.9	2258	2336.5	2394.5	2414.8	2544.7	2558.5	2570.1	2697.5	2678.2	2725.5	2865	2834.8	2897.2	2946.8
22.105	0.92878	8.6623	0	0	0	0	0	0	0	0	0	0	0	34.525	79.17	134.17	177.67	280.27	374.61	499.73	609.02	728.37	930.22	1090	1257.9	1412.6	1617	1901.6	2037.5	2170.8	2452	2577.5	2776.6	2305.3	2973.1	3225.9	3231.9	3675.1	3823.5	3747.7	3902.1	4144.2	4133.9	4201.1	4244.1	4267.3	4426.6	4518.5	4562.5
0	7.2679	6.7403	6.2083	0	0	8.5203	13.872	40.626	38.176	70.712	122.92	201.94	277.07	383.72	523.07	771.76	822.19	969.07	1125.1	1297.7	1703.2	1676.9	1681.9	1745.5	1930.3	2450.6	2473.6	2766.4	2355.7	2823.9	2925.4	3066.3	3544	3996.2	3194.2	3795.2	3961.9	4180.4	4340.7	4462.8	4614.5	4744.4	4956.6	5119.3	5349.5	5493.9	5603	5844.6	5935.4
16.676	0	0	0	0.85458	0	0	50.76	77.472	176.52	255.12	405.95	548.98	723.07	915.32	966.24	1380.9	1621.7	1991.2	2129.7	2392.9	2727.3	2845	3334.6	3499.6	3700.8	3865.3	4213.8	4594.1	4924.1	5266.9	5628	5881.3	6357.7	6498.2	6721.2	7060.7	7193.2	7705.2	7997.2	8407.4	8743.2	8865.5	9227.9	9521.7	9530.9	10022	10207	10236	10600
0	0	0	0	20.365	8.8414	32.224	18.983	6.0841	3.5132	0	2.4211	33.379	85.431	150.1	206.86	295.32	383.05	471.27	598.36	718.49	798.78	900.27	980.7	1097.5	1202.8	1276.9	1422.7	1494.2	1679.7	1700.1	1827.1	1888	1892.9	1975.9	1992.3	2104.2	2177.4	2213.8	2449.4	2502.4	2659.2	2870.8	2797	2895.8	2960.4	2995.5	3071	3226.8	3276.6
25.071	6.4117	0	0	0	0	11.302	47.251	107.16	201.94	303.68	371.28	472.53	643.91	767.56	946.42	1112.7	1100.8	1276.7	1416.4	1560.2	1684.3	1892.5	2010.6	2237.4	2598.5	2717.4	2995.7	3290.4	3431	3701.4	3800	4181.3	4313	4607	4958	5051.9	5356.4	5776.1	6052.7	6394.9	6728.8	7174.7	8057.9	8550.6	8584.7	8490.7	9327.8	8971	9575.4
0	0	0	0	0	5.3877	16.261	66.214	152.49	264.29	417.89	531.97	725.61	901.41	1083.3	1267.1	1485.9	1763.5	1946.1	2075.2	2255.9	2538.7	2679.1	2696.9	2861.5	3125.4	3306.5	3537.2	3709.7	3743.6	3881.2	4201.5	4413.7	4530	4505.1	4542.9	4599.9	4637.1	4891.6	4765.5	4676.3	4768	4914.1	5011.4	5237.2	5546.7	5680.8	5696.2	5440	5513.3
0	0	0	60.012	10.491	7.2816	0.75486	40.06	80.512	149.02	291.74	349.92	486.28	620.84	835.99	1033.1	1167.9	1300.6	1459	1610.6	1904.9	2120.3	2204.1	2490.3	2673.3	2864.6	3043.5	3157.3	3337.9	3721.8	3882.6	4059.4	4253.5	4492.8	4765	4805.2	4876	5023.7	5254	5477.6	5600.7	5760.8	5970.9	5975.5	6037.2	6098.5	6249.9	6364.6	6280.1	6276.9
0	0	0	0	0	11.063	44.072	98.194	189.47	279.57	412.86	543.19	709.13	855.81	997.58	1106.7	1251.7	1323.7	1469.5	1584.9	1777.6	1930.6	2031.6	2170.3	2259.2	2333.7	2500	2651.7	2752.9	2860.4	3003.9	3134.7	3310.1	3406.2	3605	3723.6	3897	4190.3	4336.8	4556.6	4752.6	4956.8	5090.8	5253.5	5327.7	5614.3	5639.5	5823.4	5896.3	6020.8
0	0	0	5.778	0	0	11.005	44.163	101.5	164	221.91	287.63	431.72	596.46	758.64	934.8	1260	1317.8	1651	1926.1	2220	2272.2	2429.2	2650.2	2939.6	3141.5	3273.5	3585.4	3962.4	3741.4	3924.9	3899.4	4102.5	4318.6	4361.5	4421.2	4613.1	4967.4	5247	5332.4	5304.8	5544.5	5663.7	5976.8	6063.5	6100.2	6307.3	6146.3	6325.1	6100.5
52.092	11.399	0	4.3272	0	0	0	0	0	0	0	0	0	15.143	87.724	158.95	267.27	366.12	491.93	579.8	711.35	891.18	958.17	1157.1	1265.3	1390	1475	1548.9	1657	1791.3	1871.6	1879.3	2071	2223.9	2283.6	2377.3	2408.6	2517.4	2665.6	2775.4	2954.6	2918	3072.7	3194.2	3207.6	3346.6	3391.5	3484	3395.7	3538
2.7461	0	0	0	0.74885	0.98983	3.4198	7.5742	31.596	69.564	86.433	145.01	199.4	308.46	429.41	596.93	725.02	864.31	984.98	1159.1	1311	1585.6	1738.1	1964.4	2273.7	2532.9	2697.3	2943.9	3089.5	3373.7	3320	3499.3	3697.7	3863.8	4109.8	4271.8	4401.5	4687.1	4799.1	4962.4	5263	5328.8	5749.5	5797.9	5966.1	6122	6326.9	6574.5	6597.8	6908.9
3.5187	7.0009	0	0	0	0	12.19	57.83	116.26	199.02	270.54	381.88	500.37	649.19	797.69	1002	1163.1	1399.5	1609.2	1839.1	2116.8	2332.4	2611.8	2696.1	2749.7	2973.6	3241.6	3380.9	3275.1	3688.4	3763.6	3964.7	4251.6	4374.1	4531.4	4736.4	4834	5039.6	5088.2	5169.4	5347.2	5444.3	5577.9	5707.5	5998.3	6044.7	6125	6262.2	6330.7	6362.5
0	0	0.88929	0	3.6014	10.5	9.1384	24.802	62.508	92.481	123.89	183.87	241.24	329.83	424.58	517.28	602.74	731.07	874.39	1027.6	1159	1369	1711.6	1701.4	1840.5	2006.2	2199.8	2354.8	2532.5	2615.5	2764.1	2897.7	3076.6	3212.9	3250.1	3403.8	3573.8	3709.8	3815	3994	3994.2	4232.7	4354.8	4381.9	4606.4	4701.3	4766.5	4974.9	5112.1	5360.1
13.342	6.531	0	0	0	0.83615	0	21.596	32.445	70.343	131.18	157.39	228.15	297.18	390.46	521.21	612.97	766.47	843.91	960.03	1018.9	1197.3	1197	1381	1537.6	1647.7	1655.2	1774.8	1974.5	2119.2	2412.4	2560.9	2772.6	2954.5	2827	2969.6	2947	3080.9	3373.1	3544.1	3767.7	3976.2	4250.6	4733	4610.2	3532	3925.3	4146.4	4088.2	4195.7
2.7437	5.3662	0	0	1.6081	1.7566	0	0	0	0	1.3874	0	0	3.2942	37.597	105.24	141.83	229.71	270.55	352.16	419.12	533.69	628.7	779.7	911.66	1026.8	1145.2	1291.7	1421.3	1449.4	1506.2	1613.4	1703	1780	1914.7	2025.8	2026.5	2240.1	2335.8	2527.6	2739.9	2821.4	2980	3060.2	3286.1	3359.2	3440.5	3648	3732.8	3982.6
35.857	24.357	0	0	0	0	0	0	0	0	0	0	0	20.337	51.645	126.14	215.39	322.68	446.44	592.13	702.6	844.16	986.97	1167.2	1356.2	1623	1699.1	1921.1	2067.8	2243.9	2373.8	2562.7	2827.1	3070.7	3371.8	3479.8	3672.5	4053	4296.8	4636.5	4896.5	5149.7	5416.9	5621.6	5985.6	6218.8	6463.6	6687.4	6842.7	7010.4
4.6645	5.5129	0	4.2053	0	0	0	0.6136	24.134	55.879	101.45	146.96	211.53	309.18	414.46	527.88	679.77	794.92	931.65	932	1086	1221.4	1247.7	1897.2	2047.2	2147.3	2340.1	2300.5	2481	2550	2700.1	2867.9	2946.4	3099.2	3226.5	3414.3	3469.6	3671.1	3789.5	3982.2	4163.2	4233.9	4467.2	4564.3	4679.5	4809.3	4880.5	4907.1	5015.6	4984.2
0	19.205	16.468	5.7704	0	0	0	52.162	74.33	183.64	272.05	386.71	501.84	690.06	854.78	966.71	1094.3	1267.7	1408.2	1573.7	1716.5	1750.6	2053.5	2200.1	2235.3	2510.1	2661.1	2797.1	2972.9	3083.2	3077.4	3289.9	3421.5	3549.8	3935.1	4095.5	4103.8	4329.8	4369	4356.6	4259.8	4683.9	4762.2	4757.6	4850	5137.8	5295.3	5271.3	5595.3	5749.6
13.847	34.095	0	7.0871	2.4704	16.026	0	0	0	0	0	0	0	0	0	0	0	27.864	67.829	150.73	261.95	395.21	441.04	560.02	669.47	815.52	899.52	1102.3	1254.4	1578.5	1793.6	1946.1	2138.2	2240.9	2508.5	2634.4	2894.1	3139.2	3219.7	3572.3	3606.7	3761.3	3890	4055.7	4029.6	4194.8	4274.8	4467.6	4339.8	4505.7
19.354	7.9866	0	0	0	1.4562	0	0	0	0.41231	0	0	9.0575	53.913	103.72	205.84	352.45	473.17	631.89	764.78	921.62	1069.4	1213.6	1398.9	1580.5	1705	1831	2005.7	2064.6	2230.5	2295	2396.9	2464.3	2606.6	2624.7	2640.2	2728.2	2829.1	2896	2858.5	2934.9	2960.5	3066.2	3183.4	3159.4	3215.5	3286.2	3409.8	3399.4	3516.6
3.9868	1.6961	3.3114	0	0	0	10.909	51.713	140.31	234.4	368.84	527.77	700.3	845.9	1140.3	1369.1	1671.6	1906.8	2178.2	2557.4	2809.9	3026.5	3292.4	3471.5	3746.5	3962.4	4001.8	4236.6	4607.6	4857.1	4974.3	5236.9	5507.3	5654.3	6020.7	6139.1	6446.4	6673.7	7044	7514.5	7861.6	7922.1	8016.3	8555	8718.1	9055.4	9186.6	9557.3	9910.5	9916.1
8.3665	0	0	0	0.6633	0	12.463	17.576	30.441	61.981	89.131	121.67	196.02	271.2	326.73	373.81	505.6	457.46	511.9	623.88	707.15	754.78	923.51	1001.6	1210.9	1401.3	1564.4	1832.5	2154.2	2265.4	2340.4	2688.6	3033.8	3275.2	3485.2	3725.7	3868	4090.8	4283.8	4473.3	4677.9	5001.1	5189.1	5357.1	5608.7	5871.7	6019.8	6045.1	6525.1	6425.6
0	0	0	15.833	72.021	109.91	161.65	266.99	384.28	525.23	702.99	863.08	1127.2	1162.2	1567.1	1785.8	2098	2291.4	2564.6	2834.2	2994.8	3279.8	3393.6	3672.6	3790.6	3902.2	3987.7	3905.7	4112	4234.6	4363.8	4515.1	4688	4842.6	4737.6	5111.7	5098.2	5279.2	5320.6	5455.3	5590.3	5630.9	5778.4	5825.3	5872	5875.7	5960.4	5998.6	5885.9	5898.8
6.8165	0	0	1.8257	0	3.0154	2.9462	50.561	98.009	185.12	299.51	388.62	312.73	611.27	777.25	1070	1239.7	1468.7	1505.1	1618.7	2094.2	2445.9	2570.3	2841.3	2599.7	3237.8	3462.2	3676.9	3912.8	4116.6	4270.1	4481.9	4606.7	4675.2	4792.2	4909.8	5166.8	5199.4	5275	5105.7	5180.2	5132.4	5175.1	5395.4	5839.1	5841.3	5871.9	5808.2	5956.5	6215.1
9.945	0	3.4186	5.4003	6.5324	0	0	0	0	0	1.6602	46.062	49.394	64.323	103.51	130.92	179.87	243.19	282.16	382.45	458.41	511.85	561.21	672.99	745.37	971.11	986.19	1060.4	1194.1	1429.2	1500	1631	1853.2	2118.8	2346.4	2026	2578.5	3097.9	3354.9	3691.6	4166.3	4836.7	5127.1	4929.9	5733.1	5928.5	6389	6480.1	6942	7165.8
0	0	0	0	1.0838	27.243	54.662	80.727	112.87	209.87	283.4	231.77	302.12	347.57	411.23	515.41	625.51	734.86	842.64	1004.9	1213.5	1370	1495.9	1664.5	1748.3	1969.1	2215.8	2653	3078.3	3125.6	3246.6	3629.6	3405.1	3701.1	3730.4	4068.8	4302.5	4343.4	4541	4420.2	4425.1	4431.9	4412.8	4729.5	4910.6	5041.2	5147.7	5290.5	5278.7	5669.9
0.46762	0	0	4.7189	2.3351	3.628	0.1137	4.4705	0	0	3.6994	0	4.067	2.127	19.3	57.088	105.17	180.04	235.96	357.1	453.03	552.17	637.29	802.43	919.39	1059.5	1171.3	1351.6	1537.4	1596.6	1815.8	1846.9	2014.3	2226.8	2417.9	2416.2	2501.8	2488	2611.7	2602.7	2709	2601.5	2527.9	2474.9	2565.4	2669.8	2742.9	2695.6	2658.4	2544.1
0	0	0	0	2.4692	0.78519	26.532	35.938	80.821	135.42	210.06	295.39	402.49	493.61	565.46	696.62	794.72	966.05	1096.8	1320.8	1521.2	1712	1949.1	2167.4	2390.5	2621	2761.2	3023.7	3187.8	3514.1	3824.2	4034	4365.1	4551.8	4787.9	4989.2	5589.3	5781.4	6063.9	6402.2	6655.5	6971.1	6971.2	7336.7	7149.8	7243.4	7387.1	7725.7	7713.9	7706
11.066	10.295	0.93978	7.0186	1.8838	0	0	0	0	0	0	0	0	0	0	0	52.138	187.2	187.88	300.08	386.89	492.09	564.33	668.73	751.43	882.77	1056	1237.1	1472.6	1706.7	1932.8	2163.4	2439.8	2813.6	3069.9	3379.2	3857.9	4206.8	4596.6	4983.8	5436.4	5811.5	6179.7	6652.6	7119.6	7453.4	7862.2	8027.3	8246.6	8523.6
8.0071	4.8033	0	8.0239	0	1.9291	0	36.176	109.26	270.47	452.35	639.34	865.57	1114.8	1454.5	1748.3	1970.8	2350.9	2847.2	3119.6	3561.5	4016.4	4382.7	4689	4789.7	5264	5649.2	5926.6	6278.6	6511.3	6809.7	7009.1	7248.8	7394	7774.7	7910	8203.7	8453.9	8581.5	8465.2	8761.4	8887.8	8895.8	9192.6	9469.8	9574.4	9642.6	9484.2	9552.2	9615.4
16.308	0	11.993	0	10.804	2.1225	0	18.439	50.561	110.95	201.88	295.51	370.34	510.19	674.28	866.5	996.12	1228.8	1446.3	1662	1807.9	2021.9	2366.1	2639.8	2970.9	3050.2	3105.7	3304.8	3541.1	3902.6	4211.6	4703.9	4969.4	5113.1	5353.5	5543.3	6068.8	6333.2	6688.1	7023.9	7263.6	7636.8	7754.3	8114.2	8366.2	8557.2	8851.5	9231.7	9373.4	9568.1
17.519	6.4806	1.539	0	0	0	1.5261	36.3	96.929	143.74	191.65	431.09	565.84	765.47	925.97	1142.3	1364.2	1574.9	1629.7	1830.5	2016.1	2248.1	2418.4	2606.1	2850.1	2936.5	3164.1	3393.1	3514.3	3655.1	3845.9	4032	4190.6	4481.6	4341.1	4411.6	4583.9	4649.1	4722.2	4883.4	5017.8	5265.5	5305.4	5434.8	5738.4	5451.3	5886.9	5817.6	5991.4	6035.5
36.032	11.552	1.2094	0	0	0	0	0	4.0898	0	8.524	38.658	36.873	67.006	49.117	39.763	66.352	54.876	86.907	104.08	171.07	190.76	261.17	287.76	317.11	382.04	565.59	653.13	763.67	826.88	968.45	1025.1	1206.4	1333.2	1488.7	1616.1	1775.3	2006.5	2264.6	2588.5	2736.8	2937.8	3123.4	3346.7	3462.1	3515.4	3623.6	3682.7	3900.8	4167.6
0	0	0	14.767	27.02	41.489	54.528	77.681	131.69	242.96	359.38	479.62	602.55	767.2	914.08	1097.5	1306.5	1450.9	1520.5	1708.6	1844.2	2110	2158.7	2421	2588.9	2825.4	3008.9	3293.8	3404.2	3595.8	3898.4	4093	4351.1	4576.3	4810	5128.2	5387	5610.4	5782.6	6126.1	6395.6	6553.7	6614	6547.5	6730.9	6765.7	6873.6	7018	7057.8	7199.1
0	0	0	0	4.2276	5.8973	15.77	27.553	98.163	128.6	222.22	314.23	416.59	549.83	680.05	881.91	1042.1	1266.5	1450.7	1639.7	1831.8	2030.5	2167.6	2381.5	2507.8	2761.8	2844.4	3011.1	3235.7	3432.2	3778.5	3922.1	4113.8	4318.4	4604.5	4782	4935.2	4972.2	5215.3	5617.8	5563.2	5923	6130	6293.2	6511	6488	6684.6	6745.3	6912.5	6905.7
20.154	16.412	0	0	0	0	34.814	136.1	306.35	508.21	710.09	927.29	1234.5	1566.8	1966	2342.8	2803	3243.6	3752.8	4230.9	4587.6	5103.4	5390.8	5674.8	6234.8	5940.7	6331.7	6300.7	6593.7	6794.2	6834.1	7034.9	7321.2	7379.4	7499.9	7469.1	7647.8	7885.2	7967.9	8255.8	8151.3	8271.4	8278	8450.5	8638.9	8648.8	8591.9	8633.8	8678.3	8662.3
33.844	7.321	0	0	0	0	7.2974	35.616	102.16	285.13	385.55	447.57	595.47	822.37	1015	1194.2	1363.2	1681.1	1978.7	2275.8	2568.2	2467.2	2768.2	2906.5	3170.4	3392.3	3698.6	3800	4038.9	4319.3	4588.4	4934.5	5162.2	5171.1	5501.6	5771.1	5945	6064.5	6198.9	6579.6	6685.3	6818.3	6945.9	7032	7143.5	7328.3	7229	7385.1	7541.6	7744.1
10.301	0	4.194	0	0	0	1.2761	18.957	45.981	93.574	142.94	181.17	285.46	359.65	460.6	584.52	675.34	824.36	969.09	1181.5	1363.3	1547.4	1743.4	1908.4	2072.1	2199.9	2339	2520	2660.1	2765.3	2928.5	3039.6	3229.5	3288.4	3339.6	3411.6	3655.3	3729.5	3842.2	4070.7	4179.5	4110.3	4129.4	4302.2	4423.2	4427.7	4502.6	4613.8	4851	4891
2.5632	6.1938	1.6265	0	0	2.7104	0	17.486	70.839	146.26	240.83	335.43	428.08	545.49	652.6	753.4	845.8	910.68	1029.8	1120.9	1235.3	1327.3	1360.1	1394.2	1393	1480.2	1361.8	1509.4	1540	1452.7	1620.7	1594.2	1544.3	1598.5	1597.5	1634.9	1686.1	1718.2	1795.3	1850.7	1876	1907.9	1990.8	2053.2	2103.9	2171.7	2244	2310.4	2360.8	2441
10.982	5.7252	5.8797	0	0	0	0	42.565	84.317	154.86	232.19	351.3	468.78	629.04	784.48	945.07	1172.8	1347.8	1547.7	1745.1	1923	2135.7	2327.4	2526.9	2755.6	2987.3	3133.8	3286.7	3616.8	3859.8	4141.7	4373.5	4705.6	4968.4	5298.2	5442.3	5505.1	5596.1	5986.4	6343.4	6644.9	6820.3	7015	7362.9	7449.8	7611	7990.5	7965.4	8192.8	8060.6
0	1.7272	0	4.5227	0	7.0423	33.377	69.6	129.96	176.27	291.55	437.88	561.19	744.94	978.59	1254.3	1484.9	1886.8	2182.6	2524.9	2918.3	3207.3	3561.7	3862.2	4184.7	4456	4872.4	4820.4	5352.5	5472	5638.8	5974.8	6306.3	6390.6	6750.8	6739	6939.8	7324.6	7465.1	7761.6	7931.7	8120.9	8405.9	8538.3	8719	8976.4	8996.4	9059.2	9129.6	9392.6
0	0	0	10.824	0.79528	6.6807	12.353	21.233	28.584	27.777	36.05	52.463	54.127	79.371	126.28	146.37	155.9	210.73	244.75	275.25	296.56	340.29	377.94	419.68	457.34	500.91	586.75	659.8	742.99	784.25	898.8	973.4	1085.2	1201.9	1350.2	1471.1	1549.8	1768.3	1912.1	2069.4	2250.5	2337.8	2484.7	2543.2	2744.7	2941.1	2989.4	3124.8	3358.1	3574.3
0.05132	0	0	13.137	2.8148	0	7.0196	27.672	64.357	119.41	176.11	288.18	407.36	534.95	715.08	934.97	1101.1	1261.1	1449.8	1715.3	1854.4	2071.3	2188.8	2429	2528.9	2827.4	2915.2	3194.1	3373.3	3525	3525.6	3734.3	3891	4036.2	4141.5	4265.4	4184.2	4386.6	4445.8	4593.7	4619.1	4694.8	4840.3	4883.2	5088.8	5084.4	5253.3	5297.8	5273.3	5208.8
0	1.9678	11.157	7.2404	0	0	0	0	0	0	0	0	0	0	0	5.0149	18.188	8.1783	6.7548	32.476	326.5	445.86	462.06	514.88	587.94	656.35	793.92	847.46	901.78	1033.3	1096.2	1202	1291	1336.7	1362.1	1539.6	1573.7	1677.2	1744.5	1914	2084.1	2390	2567.8	2727.9	2757.7	3120.4	3168.8	3334.3	3436.3	3440.8
46.489	19.887	20.384	0	0	0	0	21.212	62.041	171.53	263.18	400.73	566.91	771.18	783.93	954.73	1462.6	1646.4	1864.9	2022.4	2107.1	2159.4	2833.3	2726.9	3044.5	3025.1	3281.3	3508.6	4104.6	3627.3	3733.3	3945.5	4016.2	4081.9	4315.8	4116.3	4386.1	4474.9	4545.9	4610.5	4699.7	4755.2	4834.6	4874.9	4779.4	4879.5	5055.3	4958.1	5027.8	5161.1
14.404	4.2228	4.1296	0	4.8434	0	0	8.0522	9.9415	37.22	55.077	71.374	140.75	201.01	247.46	352.48	459.23	633.92	732.85	911.82	1014	1251.3	1295.2	1612.2	1740.5	2000.1	2059.5	2217	2359.6	2428.1	2675	2841.6	2955.1	3228.3	3397.3	3648.9	3719	3757.1	3985.7	4266.5	4374.4	4574.6	4739.9	4884.7	5164.2	5412	5596.8	5737.5	5761.8	5897.6
2.1554	0	0.64912	11.73	0	0	0	0	0	11.577	14.168	27.777	65.212	116.03	298.87	294.76	352.54	490.48	591.82	706.01	848.64	944.63	1067.6	1142.9	1288.5	1412.4	1477.6	1596.2	1667.8	1837.7	1888.8	1998	2123.8	2215.2	2309.7	2388.8	2573.9	2702.9	2900.2	3070	3209.2	3323.2	3487.3	3711.9	3825.5	3961.7	4012.4	4251.8	4490.1	4629.1
28.731	16.213	0	0	0	0	0	0	20.381	56.737	108.47	166.4	249.92	358.63	474.95	615.54	765.8	935.64	1198.3	1380.2	1572.6	1743.4	1939.9	2238.2	2425.5	2667.4	2759.1	2978.1	3148.4	3433.4	3648.9	3977.3	4136.4	4337.5	4533.9	4450.8	4668.8	4762.9	4807.9	5102.3	5188.2	5394.3	5535.4	5549.1	5794.9	6189.6	6259.8	6398.9	6596	6500.3
5.9136	0.30078	3.2228	2.4234	0	0	0	7.4371	26.609	60.469	93.825	130.47	177.27	219.74	301.91	373.02	457.4	467.27	530.28	644.08	878.11	1284.9	1457.3	1782	1684.5	2016.4	2356.5	2393.5	2602.2	2746.5	3178.9	3278.7	3565.5	3805.6	4112.4	4046.4	4497	4800.2	5103.4	5157.2	5384.5	5578.2	5875.6	5819.7	5999.2	6253.5	6460.7	6522	6709.9	6818
13.023	7.2072	0	0	0	0	22.073	95.024	196.8	341.15	462.69	640.56	841.73	1061	1267.4	1488.5	1735.6	1992.8	2318.2	2507.1	2782	2951.6	3207.3	3433.9	3601.9	3890	4083.4	4416.4	4587.5	4676	4762.5	4960.5	5150.7	5293.6	5527.2	5637.9	5624.4	5818.6	5947.3	6092.1	6187	6239.4	6275.1	6484.8	6019.5	6175.5	6335	6375.7	6584.8	6451.3
0.80106	1.9179	0	8.0501	0	0.8401	8.0366	50.639	105.03	190.6	311.81	435.99	567	657.25	809.07	945.1	1088.9	1180.1	1302.3	1514.2	1589.2	1738.4	1995.7	2169.7	2177.1	2227.2	2473.2	2521.6	2613.1	2775.2	2903.3	3115.7	3188	3246.2	3194	3202.1	3298.3	3302.8	3407	3571.5	3573.8	3728.2	3898.4	3985.8	4078	4240.6	4172	4285.6	4344.8	4488.9
17.167	3.764	0	12.295	3.7192	0	0	0	8.4785	81.966	174.63	210.67	226.93	298.23	394.44	581.21	742.75	790.2	978.89	1188.4	1402	1552.4	1681.5	1907.1	2040	2174.3	2424.8	2626.7	2855.9	3198	3491.9	3633	3904.5	4145.8	4333.8	4421.2	4695.4	4716.2	4921.6	4900.3	5333.4	5268.2	5530.8	5936.8	6288.8	6467.1	6432.7	6509.2	6553.2	6875.3
0	0	0	0	15.418	32.251	81.252	150.57	239.68	378.04	433.27	610.18	744.02	951.81	1154.1	1298.8	1488.5	1672.2	1846	2104.8	2421	2572.4	2754	2848.4	2945.8	3122.6	3338.1	3412	3604.2	3767.9	3891	4049.3	4237.1	4301.8	4465.4	4544.7	4844.6	4990	5092.3	5111.7	5357.1	5475	5588.8	5657.4	6105.8	6244.2	6397.6	6411.9	6372.4	6418.2
12.33	6.4415	0	0	0	0	19.133	73.297	170.73	317.71	503.14	670.68	910.65	1158.6	1392.5	1664.1	1797	2139.7	2286.2	2382.6	2772.7	3027.8	3133.5	3394.8	3509.7	3802.1	3796	4004.7	4087	4265.6	4550.5	4713.9	4951.7	4704.1	4789.3	5028.6	5201.1	5197.7	5258.8	5628.1	5599.5	5830.8	6067.6	5995.5	6141.6	6042.7	6077.9	6357.8	6262.1	6320.4
15.749	0.51235	6.6424	4.644	0	0	0	3.8688	20.084	74.597	124.62	182.56	260.45	369.97	515.05	666.82	801.96	979.6	1225.8	1388.1	1704	1863.2	1949.9	2335.3	2493.1	2731.4	2933.3	3255.5	3617.2	3897.5	4051.9	4298.8	4396	4621.4	4843.8	4917.6	5201	5193.7	5524.6	5508.4	5608.4	5649.5	5672.7	5815.4	6185.8	6375.8	6431.3	6450.3	6855.8	6992.7
0	0	0	0	0	21.532	48.064	112.31	197.08	321.13	470.4	630.95	830.76	1016.7	1325.9	1560.2	1707.1	2000.5	2246.5	2599.8	2821	3096.9	3302.6	3468.4	3601.9	3775	4120.8	3992.3	4585.9	4467.6	4635	4705.1	4942.8	5161.9	5183.8	5357.7	5703.6	5679.4	5924.8	6076.3	6302.7	6463.2	6758.1	7047.9	7384.2	7496.9	7584.6	7621.7	7725.2	8053
0	0	4.7946	1.9879	12.324	5.3672	2.3472	16.928	46.79	74.936	88.991	159.13	191.31	275.17	358.95	429.46	495.46	661.36	807.31	904.49	1078.3	1173.3	1247.2	1526.8	1814.9	1843.5	1979.1	2114.1	2174.7	2345.4	2612.3	2642.9	2918.2	3059.2	3188.3	3300.5	3510.5	3809.9	3961.9	4062.5	4499.3	4720.4	4750.5	5252.7	5385.2	5450.1	5856.9	6045.7	6303	6384.4
0	0	0	22.994	44.482	65.612	81.321	128.55	158.78	199.37	213.21	236.19	250.8	274.38	351.28	413.49	498.92	575.77	635.41	733.53	827.71	906.94	977.64	1111.8	1184.5	1236.7	1319.2	1348.2	1474.4	1547.3	1615.3	1758.3	1834.2	1943	2030.5	2104.4	2271.3	2474.4	2998.6	3185.5	3403.9	3567.7	3803.9	3960	4201.2	4314.6	4543.7	4640.9	4825.5	4941.9
0	0	0	0	0	20.162	27.876	63.817	89.417	138.3	249.29	332.15	431.92	601	770.52	959.72	1160	1427	1639.3	1843.1	2081.9	2199.3	2384.1	2540.1	2628	2905.9	3106	3230.4	3319.9	3423	3585.5	3701.4	3832.4	3873.6	4034.8	4313.2	3963	3842	3983	4050	4062.4	4038	4094.1	4183.7	4331.5	4600.8	4693.2	4625.5	4618.2	4722.9
0	3.1459	9.3723	0	0	0	5.1911	6.8254	9.8519	11.851	17.797	27.078	23.012	23.781	32.416	42.165	34.199	58.744	84.326	131.23	134.87	186.93	250.53	339.81	432.25	546.84	631.46	751.09	913.96	1058.4	1290.5	1461.6	1676.5	1966.4	2242.1	2435.7	2711.7	2910.2	3229.2	3566.6	3860.5	4193.5	4622.4	4893.6	5209.4	5238.5	5426.3	5884	6053.3	6067.6
34.423	13.665	5.3325	0	0	0	0	12.032	64.994	135.54	224.26	311.07	380.68	473.59	561.37	623.05	783.14	890.19	959.44	1053.7	1145.1	1259.2	1366.5	1469.6	1511.3	1525.9	1583.6	1745.3	1776.1	1715.4	1816.2	1835	1795.9	1644.9	1719.5	1593.8	1669.1	1750.3	1951.5	1929.3	1066.4	1233.6	1361.4	1433.7	1547.7	1659.8	1787.6	1856.7	1946.9	2021.5
30.317	15.729	0	0	0	0	0	28.229	69.465	145.86	215.63	285.67	428.68	494.3	588.94	678.22	802.14	910.8	996.07	1116.9	1215.5	1331.2	1455.2	1534.1	1572.1	1704.2	1757.2	1910.5	1961.8	2059.9	2159.7	2277.8	2399.5	2469.9	2515.6	2601.4	2683.4	2726	2830.2	2875.1	2958	3042.5	3088.3	3300.4	3190.9	3362.2	3388.8	3498.5	3515.6	3418.9
22.46	17.54	3.8857	0	0	0	4.3992	40.584	77.976	151.39	238.72	302.64	419.13	565.25	667.36	847.03	1002.1	1086.5	1250.7	1323.8	1442.8	1551.7	1694.4	1752	1927	2042.1	2193.7	2390.5	2405.9	2526.3	2670	2663.4	2872.1	2988.3	3079.1	3287	3393.5	3596	3741.1	4009.5	4010.3	4132.3	4228.3	4258.3	4574.5	4655.8	4870.8	5004.3	5083.4	5081.1
19.872	10.169	0	0	0	0	0	0	0	1.8351	18.508	30.347	45.912	67.31	90.072	102.35	130.89	158.1	160.99	211.35	251.16	284.07	345.15	375.31	439.03	507.21	533.19	604.56	597.01	639.78	703.74	720.63	754.12	769.73	762.24	835.5	859.95	920.93	1032.9	1047.8	1206.2	1322.4	1516.6	1592.3	1737.9	1808.5	1977.9	2121.5	2266.3	2379.1
6.7056	0.70103	0	0.94475	0	0	0	23.107	46.919	123.85	192.4	287.3	383.55	507.16	650.46	796.26	889.14	943.2	1148	1383.4	1605.9	1808.6	2000.9	2192.6	2425	2676.7	2900.8	3111.4	3217.8	4057.8	3787	4204	4468.6	4327.9	4520.2	4741.3	4830.2	4935.5	5234.8	5456.3	5656.4	5826.1	6228.1	6461.7	6236	6266.7	6805.4	6682	6806.5	7212.9
14.632	7.6935	0	1.5908	0	0	0	8.3906	4.6351	31.818	65.535	98.988	169.84	247.68	313.72	445.28	565.52	755.21	919.45	1117.4	1261.2	1463.7	1577.7	1904.4	2103.8	2328.8	2441.7	2570.1	2841.1	3109.8	3205.2	3397.2	3425	3630.6	3708.6	3791.2	3833.3	3943.9	4041.1	4233.2	4355	4407.6	4396.4	4721.4	4568.9	4680.9	4894	4991	4952.6	4666.4
22.711	28.507	19.243	0	0	17.316	0	0	0	0	0	0	0	19.73	53.525	112.09	264.88	379.19	535.72	686.95	900.54	1113.9	1316.9	1533.7	1953.8	2405.3	2487.1	2908.6	3124.2	3520.5	3781.8	4179.9	4564	4700.6	5010.7	5007.2	5500.7	6118.3	6132.7	6171.4	6622.9	6966.9	7143.4	7192.4	7478.3	7618.8	8002.2	8131.4	8481.3	8188.9
0	0	0	0.34136	11.842	41.809	80.168	176.75	301.86	499.71	691.73	897.92	1178.4	1389.7	1552.9	1844.3	2025.4	2202.4	2420.8	2574.6	2748.1	2895.7	3131.1	3311.9	3406.4	3586.9	3755.8	3924.8	3931.5	4135.9	4247.6	4393.5	4571.5	4718.1	5054.8	5060.8	5067.1	5291.7	5157.5	5532	5598.9	5441.1	5509.3	5737	6083.1	6323	6155.6	6261.4	6335.1	6285.8
0	3.2332	0	0	4.562	13.978	0	4.5952	0	6.8436	54.934	89.571	140.48	208.29	201.93	363.99	486.02	599.05	712.93	894.28	1058.4	1181.7	1307.6	1463.4	1692	1889.5	2127.5	2409.1	2622.1	2910.7	3160.8	3318.7	3632.2	3903.7	4097.5	4455.3	4750.1	4849.5	5175.3	5437.4	5552.5	5851.4	6126.7	6121.1	6497.7	6745.1	6842.5	6865.4	6962.1	6810.2
16.979	7.3206	0	0	0.34208	0	0	4.0589	7.5019	0	0	0	20.383	16.312	35.27	67.958	160.67	226.25	258.08	327.11	388.97	544.97	641.63	860.12	1041.2	1260.1	1338	1428.7	1677.9	1973	2235.1	2412	2584.3	2875	3086.5	3308.4	3498.7	3568.5	3856.5	4126.4	4273.5	4565.9	4607.1	4820.8	5131.6	5399	5628.9	5678	5845.7	5994.3
8.8798	8.1482	7.6331	0	0	5.0442	0	10.194	21.431	64.862	101.82	169.66	203.29	292.39	372.91	496.88	582.68	738.86	884.54	1034.6	1190.5	1368.2	1632.7	1773.5	1975.8	2149.1	2388.1	2571.1	2806.4	3108	2705.6	3455.3	4007.9	4281.2	4468.2	4032.5	4136.8	4349.4	4466.4	4549.3	4695.7	4607.9	4913.7	5080.6	5117.5	5338.6	5412.9	5428.3	5538.6	5599
0	12.36	7.3894	0	4.0011	0	0	0	43.772	136.31	224.89	322.77	413.13	557.59	737.93	851.56	1007.5	1172.8	1305.7	1458.4	1618.8	1794.2	1962.2	2035.7	2168.2	2346.6	2602.3	2745.6	3040.4	3210.3	3412.6	3686.7	3874.1	4033.2	4247	4239.6	4501.9	4676.9	5014.3	5229.6	5767.8	5900.6	6251.2	6316	6695.7	6994.4	7344.1	7503.3	7740	7830
0	0	0.94628	0	0	2.0096	17.589	43.136	72.582	112.7	178.5	241.62	320.83	390.25	551.47	634.4	773.4	865.9	1025.1	1138.1	1274.2	1463	1626.8	1731.2	1872.9	2022.3	2137	2206.1	2441.3	2482.6	2732.4	2763.1	3071.6	3211.2	3222	3436.1	3533	3650.8	3831.9	3758.5	3927.5	4050.2	4140.1	4107	4169	4201	4271.5	4270.9	4364.4	4345.8
0	0	0.082161	1.6507	0	12.499	17.523	53.956	103.7	163.5	231.34	305.5	414.81	547.02	684.72	848.15	933.28	1119.7	1287.2	1434.6	1639.7	1764.4	1849.7	1913.1	2094.2	2101.6	2316	2399	2489.2	2588.1	2727.2	2768.9	2910.3	2925.2	3055.4	3156.9	3171.3	3344.1	3402.6	3571.4	3713.7	3826.7	3889.9	4070.4	3909.4	4002.4	4068.4	4182.6	4283.3	4404.6
0	0	10.794	2.5006	7.646	9.4159	2.6359	37.048	93.163	149.22	228.46	298.65	448.59	595.05	755.78	900.86	1184.1	1462.6	1661.7	1903.4	2292.9	2554.7	2861.8	3142.2	3326.4	3569.3	4064.6	4326.5	4576.4	4707.8	5193.9	5479.2	5762.8	6516.9	6491.6	6565.1	7066.7	7617.6	7832.6	8067.7	8075.3	8222.1	8800.7	8826.5	9022.2	9210.1	9190.5	9248.5	8969.1	8799.6
23.107	17.597	9.6116	0	0	0	0	0	0	0	0	0	0	18.236	101.23	181.28	367.51	471.33	607.88	748.86	946.96	1077.1	1392.5	1548.7	1847.2	2183	2463.2	2791.3	3098.3	3474.2	3756.6	4178.4	4565.8	4706.5	5125.6	5186.3	5391.9	5776.9	6060.4	6244.3	6400.7	6535.1	6877	6923.2	7114.7	7277.8	7430.3	7410.9	7520.2	7460.9
16.565	34.604	6.7873	0	0	0	0	5.1279	22.375	86.796	132.3	218.36	286.92	391.88	574.07	681.65	817.89	992.41	1290.5	1522.6	1608.2	1931.8	2182.9	2418.1	2761.6	2999.7	3420.4	3833.8	3966.1	4298.1	4441.2	4755.9	4989.5	4912.6	5282.6	5356.9	5394.2	5780.1	5869.2	6157.8	6134.4	5992.5	6369.8	6497.8	6639.5	6494.2	6635	6747.7	6591.6	6674.5
0	0	0	4.6427	9.1309	0	32.87	90.77	170.76	262.76	407.36	526.79	704.72	898.62	1118	1243.7	1471.3	1623.1	1878.8	2107.4	2284.1	2422.2	2800.8	3027.4	3143.8	3354	3618.9	3698.8	3805.8	3883.8	4059.9	4211.7	4440.1	4589.1	4629.2	4761.9	4922.9	5065.4	5140.3	5087.1	5612.1	5802.7	6109.3	6351.7	6523.9	6675.9	6755.4	6860.1	6979.8	6586.5
0	0	7.701	7.805	0.24584	0	7.3483	13.599	50.427	86.748	142.27	223.59	282.78	428.98	588.07	781.9	992.98	1204	1478	1780.2	1918.9	2247.1	2580.4	2832.2	3068.4	3298.3	3539.6	3728.2	3808.4	4013.4	4356	4530	4948.5	5145.4	5267.6	5634.1	5655.9	5882	6177	6295.4	6552.8	6750.3	7039	7034.6	7270	7410.2	7601	7721.1	8026.3	8784.4
3.0286	3.7249	2.8111	1.3927	0	0.87652	0	14.801	27.167	98.153	203.25	309.3	435.15	566.51	770.8	935.88	1141.4	1582.4	1881.6	2066.8	2317.3	2624.5	2390.2	2571.5	2666.5	2836.5	3076.7	3178.5	3322.1	3420	3583.7	3808.9	4004.5	4040.1	4002.1	4301.5	4423	4596.2	4819.3	5044.4	5234.7	5331.9	5464.2	5805.6	5877	5798.4	5950.1	6196.6	6228.3	6380.8
25.187	9.6105	1.1154	0.72197	0	0	0	0	3.3783	32.544	44.423	67.188	104.36	156.94	262.75	363.44	478.98	572.48	785.98	918.67	1110.4	1261.7	1473.6	1707.5	1970	2277.7	2467.8	2749.1	2980.9	3127.8	3516.6	3671.2	4019.6	4122.7	4199.9	4488.4	4558	4613.3	5032.4	5193.3	5352.7	5505	5778.5	5881.4	6186.4	6164.5	6358.2	6358.3	6430.1	6786.4
0	0	0	18.628	4.199	0	17.526	68.272	92.047	160.6	269.42	385.53	495.81	600.02	805.81	989.83	1104.7	1357.3	1593.5	1710.6	1934.1	2124.1	2401.2	2448.4	2654.1	2980.2	3205.5	3231.7	3405.8	3687.5	3874.4	4237.4	4506.8	4764.8	5020.5	4937.4	5680.2	5869	6116.1	6156.4	6414.3	6473.1	7083.3	7161.9	7182.1	7384.9	7982.3	8135.5	8349.1	8506.2
9.9237	1.4631	2.9398	0	7.0872	0	0	22.412	47.228	99.422	180.22	184.83	271.31	347.58	451.11	587.17	841.2	826.02	1029.5	1169.4	1334	1674.3	1911.3	1849.5	2070.6	2266.1	2489	2691.2	3525.2	2969.2	3250.4	3595.2	3312.2	3796.3	4784.2	3840.1	3997.6	4035	4069.6	4687.1	4726	5006.8	5100.1	5410.1	5679.2	5223.4	5777.4	5883.5	5929.2	5804.9
3.4103	0	5.5672	2.1551	0	2.8342	0	6.4208	2.7056	2.2154	1.6465	3.2491	13.209	17.021	25.864	69.018	110.11	159.66	209.51	270.04	329.57	394.53	454.97	547.96	590.35	701.82	751.09	836.79	932.33	1020.8	1096.8	1188.7	1230.1	1323.7	1419.1	1485.6	1580.9	1615.9	1750.4	1782.1	1856.3	1942.9	1982	1986.3	2107.3	2209.4	2228.3	2311	2382.8	2480.5
28.216	6.2445	0	4.9961	0	0	0	22.779	32.407	86.141	124.28	210.88	301.96	404.79	539.28	696.02	897.96	1080.4	1214.5	1404	1598.2	1866	2023.9	2217.2	2351.3	2604	2680	2870.7	2975.3	3112.5	3302.8	3412.3	3457.2	3612.6	3649	3699	3940.5	4261.2	4506.3	4635.4	4820.5	5122.2	5439.2	5527.2	5534.7	5853.5	6103.8	6350.2	6504	6691.3
30.578	18.19	0	0	0	0	0	0	0	3.176	34.268	41.927	69.331	101.88	147.5	195.06	240.3	306.03	358.7	456.29	545.06	658.37	783.06	850.95	946.84	1153.5	1212.4	1428.8	1466.8	1560.3	1661.2	1823.9	1972.2	2064.5	2227.2	2348.3	2676.5	2708.5	2926.3	2919.8	3053.3	3095.7	3295.5	3395.3	3462	3506.8	3531.5	3603.4	3576.1	3786.4
7.5314	3.3832	3.5432	0	0	0	0	0	0	0	0	0	0	26.846	65.51	121.42	169.21	296.2	406.03	504.72	603.02	749.01	664.23	895.33	973.76	1127.5	1226.1	1266.3	1375.5	1508.9	1582.7	1468.3	1532.1	1691.2	1793.7	1727	1776.7	1843.2	1934.3	1955.9	2123.2	2130.2	2258.9	2430.5	2451	2400	2418.1	2502.1	2573.2	2738.7
0	0	0	0	1.9756	3.9845	9.8469	44.324	74.236	155.91	234.95	324.52	428.69	574.96	649.64	819.52	1002.2	1076.2	1399.8	1614.5	1792.1	1999.7	1418.8	1529.5	1650.9	1800.3	1955.3	2152.4	2260.1	2625.9	2662	2810	3070.3	3294.8	3578.7	3639.4	3968.3	4110.4	4130.8	4454.1	4831.7	5319.2	5326.6	5979	5931.4	6081	6561.1	6520.6	6911.3	7082.3
1.3904	0	2.93	0	6.3967	0	0	44.456	98.526	192.69	303.05	459.18	614.45	836.62	1002.5	1171.2	1465.2	1667.6	1924.2	2143.4	2529.8	2849.1	3212	3380.2	3326.1	3689.1	3757.9	3787.7	4038.4	4497.8	5010.6	5142.7	5552.1	6376.1	5983.8	6025.2	6458.8	6969.1	7371.4	7688.7	7457.7	7922.3	7736.9	8389.8	8643.8	8687.4	9037.2	9047.2	9207.9	9396
0	0	0	7.7821	5.4371	13.811	35.013	125.11	255.2	399.18	601.54	808.92	1059.3	1278.2	1536.5	1848.7	2134.4	2380.6	2669.4	2953.3	3154.8	3354.1	3549.7	3787.4	3967.5	4109.3	4363.4	4466.5	4598.7	4719.6	4835.9	4913.4	5152.3	5181.4	5302.9	5355.4	5386	5553.8	5590.9	5677.9	5674.9	5703.6	5824.1	5924.9	5868.1	5795.3	5909.5	5827.4	6001.7	6083.8
30.825	28.143	0	0	1.9971	0	0	6.1852	54.722	121.72	225.14	299.36	473.2	460.63	585.86	802.5	800.8	1007.7	1060.8	1617.3	1758.9	1806.5	2284.7	2485.4	2603.4	2934.9	3224.3	3498.3	3621.9	4019.4	4286.9	4410.9	4697.9	5314.7	5491.1	5214.1	5977.3	5872.1	6437.5	6898.2	7165.2	7276.8	7649.5	8086	8438.1	8641.7	8747.1	8891	8923.6	9155.3
0	0	3.5546	6.4549	1.8195	2.382	3.4213	0.57144	6.5308	20.038	39.572	58.112	82.474	125.59	163.65	201.44	260	332.64	389.58	483.59	540.25	606.45	707.14	769.66	879.67	993.17	1020.8	1101.9	1243.7	1337	1427.9	1516.1	1656.3	1817	1966.5	2179	2557	2808.4	2984.7	1949.6	1949.5	1987.7	2043	2127.4	2180.3	2229.2	2276.2	2327	2488	2522.3
0.7824	4.8749	0	0	0	0	4.5092	40.574	101.95	211.71	325.89	467.7	638.54	818.69	1040.6	1278.7	1497	1729.7	1956.2	2064.5	2358.3	2536.1	2716.5	2744.8	2981.8	3105.9	3239.6	3344.5	3457.2	3515.8	3680.6	3854.9	3883.5	4036.2	4015.3	4076.1	4226	4371.9	4527.1	4609.9	4807	5020.7	5139.9	5278.4	5447.7	5416.6	5494.9	5545.9	5747.4	5772.7
0	0	1.5102	0.97818	0	6.2049	0	18.096	33.875	78.681	96.197	138.77	174.55	210.37	276.15	358.05	398.58	427.86	503.95	557.8	620.88	691.77	738.75	777.35	800.74	868.54	912.26	969.94	1007.1	1068.8	1116.6	1198.2	1237.7	1310.8	1374.2	1508.5	1500.6	1692.6	1741.4	1813	1995	1994.6	2093.9	2265.1	2401.5	2368.5	2467.9	2668.5	2691.7	2746.7
12.969	7.8486	7.3018	2.6576	0	0	0	0	5.1008	40.171	68.139	110.67	183.11	272.23	385.41	492.14	612.52	750.41	890.35	1072.2	1197.2	1370.1	1534	1698.9	1821.1	1949.3	2046.3	1961.1	2297.8	2591.1	2832.3	3022	3267.2	3230.4	3269.9	3397.9	3585	3763.5	3923	4190.2	4455.6	4657.1	4910.7	5198.7	5356.7	5535.6	5451.8	5656.6	5931.8	5851.9
1.169	2.7816	0	0	0	0	13.948	63.57	134.73	256.24	364.24	554.05	731.22	941.37	1125.1	1354.4	1705.3	1945.6	2244.5	2468.2	2751.9	2970.4	3244.3	3502.7	3838.3	4038.5	4208.5	4356.7	4650.1	4785.9	4944.1	5135.5	5367.9	5538	5647.5	5880.8	6069.8	6272.8	6441.5	6660.9	6785.3	6843.1	7010	7209.5	7435.8	7486.3	7582.2	7907.4	7972.1	8147.1
0	0	0	0	0.43125	6.9717	7.4	17.039	44.073	69.331	116.88	145.97	218.89	301.28	364.77	452.92	540.58	641.51	730.17	815.58	954.39	1027.2	1148.6	1270.3	1353.2	1433.9	1549	1654.4	1768.5	1868.3	1986.1	2132.5	2234.5	2327.7	2482.4	2501	2551.9	2684.5	2767.3	2915.6	2981.9	2967.3	3096.1	3146.4	3179.6	3240.3	3270.8	3347	3441.3	3415.5
5.1954	0.74485	0	0	0	0	18.87	0	0	61.787	198.69	361.51	461.36	642.92	833.66	896.99	1021.3	1218	1490.8	1748.4	2106.2	2615	2650.5	3111	3090.9	3297.8	3592.1	3814.5	4151.9	4369.9	4716.8	4870.1	5109.9	5503.2	5552.8	5615.5	5985.4	6532.8	6608.7	6809.7	7237.8	7220.2	7577.6	7719.9	7937.2	8197.2	8679.4	8357	8416.7	8475.1
30.488	14.959	0	0	0	0	0	18.606	65.481	134	198.58	232.81	341.84	416.89	542.79	640.06	798.01	925.85	1095.8	1253.8	1363.4	1620.7	1764.7	1892.8	2032	2360.5	2476.3	2889	2961.5	3012.4	3182.8	3369.5	3484.4	3486.4	3552.6	3448.9	3802.1	3784.4	3833.2	3985.6	3993.6	4087.2	4180.3	4234.2	4292.9	4447	4571.1	4579.9	4578.5	4529.4
22.73	9.5053	0.75188	4.6427	0	0	0	2.3694	41.375	102.12	173.4	274.84	391.39	532.01	731.86	996.82	1170.8	1402.9	1734.4	1970.5	2262.7	2457.9	2742.1	3129.8	3422.1	3594.4	3991.8	4240.6	4486	4815.4	4995.2	5176.3	5311.3	5675.2	5725.1	5962.8	6433.5	6518.1	6723	6709.3	7130.1	7359	7563.7	8101.9	8538.1	8721.1	8969.3	9000.8	9225.9	9369.8
0	0	0	0	143.41	232.21	278.25	330.5	415.53	551.77	553.07	668	767.31	890.06	1001.4	1146.9	1248.2	1390	1531.5	1715.7	1823.6	1957.2	2148.6	2239.1	2483.1	2776.7	2785.8	2977	3087.4	3401.4	3382.2	3540.2	3573.1	3764.4	3722.7	3745.4	3776.1	3758.7	3837.3	3964	3922.5	4019.7	4070.2	4158.4	4082.7	4187.3	4306.3	4317.8	4349.3	4292.4
24.533	19.57	0	0	0	0	0	0	0	0	0	7.6287	13.539	62.173	105.46	166.1	236.99	319.8	419.65	560.84	616.73	728.8	864.66	1016.9	1160.9	1327.4	1431.9	1607.9	1717.3	1857.9	1970.7	2022	2066.7	2271.7	2148.6	2329.3	2190.6	2326.5	2410.3	2530.1	2472.4	2587.8	2593.7	2698.9	2689.5	2732.5	2702.9	2879.7	2842.8	2819.2
39.629	8.6498	0	0	0	0	0	35.566	101.45	195.02	320.57	413.74	539.3	670.38	818.29	949.51	1089.4	1199.8	1320.3	1454.1	1563.5	1682.9	1691	1702	1803.8	1890.8	1980.1	2093.1	2174.3	2332	2449.7	2522.7	2621	2763.7	2878.6	2957.9	3078.9	3166.3	3277.5	3439.1	3603.2	3584	3651.3	3811.2	3862.1	3986.3	4129.3	4132.3	4296.1	4334.1
0	15.204	9.4209	0	0.04668	64.347	0	50.442	132.58	297.4	402.69	531.35	689.94	844.04	956.09	1103.7	1348.5	1478.3	1127.3	1368.8	1426.6	1813.5	2289	1848.1	1973.3	2472.1	2777.5	2900	3086.1	3226.7	3408.8	3607.2	3765.5	4052.2	4179.2	4503.2	4879.4	5518.2	5293.2	5393.2	5859	6138.1	6708.1	5306.6	7196.8	7192.9	7528.6	7674.1	7639.8	7998.2
0	0	0	1.9903	5.7431	0	21.799	3.6973	9.364	24.209	43.606	81.839	111.84	149.72	201.58	285.04	349.92	465	676.03	778.78	944.24	1124.8	1385.2	1576.3	1777.6	1979	2206.3	2310.1	2481	2668.6	2878.3	2968.6	2330.1	2532.2	2596.6	2709.8	2914.1	3093.6	3406.3	3629.4	3837.9	4045.6	4224	4453.1	4769.2	4865.3	5160	5347.1	5546	5801.4
0	15.917	0	0	14.713	31.544	7.7666	22.534	0	0	0	0	0	0	30.243	66.387	134.39	183.97	265.09	315.11	454.4	584.72	667.03	895.66	1007	1188.3	1325.6	1479.7	1645.7	1721.3	1872.6	2032	2187.5	2365	2565.9	2618.1	2785.7	2771.3	3050.4	3120.6	3255.7	3216.7	3295.9	3402.2	3661.3	3936.7	4089.9	4182.6	4149.2	4000.4
16.185	16.133	2.051	0	0	0	0	12.824	30.654	67.159	94.621	187.63	268.17	361.41	491.54	593.95	712.44	889.54	1005.2	1102.4	1269.1	1300.8	1295.3	1467	1645.9	1876.3	2015.8	2172.9	2227.5	2505.3	2599.4	2858.1	3135.7	3219.5	3421.7	3625.7	3721.7	3935.4	4260.4	4252.8	4356.7	4481.5	4786.6	4847.7	4825.7	5011.8	5039.7	5056	5161.4	5164.6
27.275	0	1.5372	4.9177	0	0	0	0	0	0	3.126	15.161	41.033	77.172	101.22	168.12	246.26	329.54	456.19	601.85	767.82	628.87	778.41	940.45	1123.7	1294.7	1449.7	1698.1	1935.1	2247.8	2524.3	2748.8	3017.9	3347.6	3687.8	3996.7	4305.2	4653.6	4981.6	5396.1	5734	6074	6437.7	6506	6763.7	6970	7070	7089.5	7055.9	7247.7
32.563	22.159	0	31.32	0	0	0	1.0128	0	0	18.122	39.849	73.441	181.23	308.63	441.73	602.77	881.92	1079.1	1473.7	1790.2	2193.2	2648.7	2912.4	3322.5	3714.8	3934.8	4436.2	4780.6	5145.6	5205.3	5735.7	5913.7	6430.9	6705.5	6847.1	6971.4	7297	7782.1	7847.1	8052	7768	8068.2	8047.6	8607.3	8626.2	9098.7	9226.8	9467.3	9743.7
3.2866	4.8643	0	0	0	10.505	3.344	10.76	12.135	4.3874	70.959	68.256	106.59	146.73	198.16	284.91	358.06	517.31	650.41	742.94	924.56	1058.8	1073.8	1379.1	1523	1713.4	1937	2157.3	2338.9	2484.8	2663	2870.8	3131.3	3239.5	3439.8	3781.3	3834.3	3971.7	4254.5	4277.3	4529	4625.5	4672.9	4751.3	4981.7	5410.4	5634.4	5617.8	5748	5835.3
7.0089	0	0	26.269	0	0	8.5038	73.85	190.09	361.24	611.84	824.43	1061.4	1379.5	1699.8	2066.3	2424.2	2758.4	3126.2	3566.7	3925.3	4321.4	4572.4	4786.9	4966.9	5365.8	5782.7	5962	7108.1	6298.8	6358.5	6450	6691.6	6898.1	7285.7	7300.6	7672.3	7903	7999.1	8212.9	8347.3	8396.2	8411.2	8473.6	9181.3	9163.4	9084.5	9161	9276.3	9072.2
23.141	0.88218	0.11788	5.9043	0	0	0	2.0178	27.496	102.21	177.6	279.5	395.76	510.79	635.06	775.23	873.87	1284.2	1275.9	1480	1629.5	1743.7	1821.4	2083.4	2232.3	2483	2710.8	2894.9	3046.7	3510.7	3885.4	4110.3	4283.1	4544.6	4994.3	5186.8	5559.5	5609.5	5915.6	6167.6	6600.7	6537.7	6692.6	7015.8	7574.6	7783.8	7686.7	7925	7994	8318.1
0	0	0	14.21	19.857	27.57	57.383	106.23	158.06	247.17	372.06	489.23	647.91	861.79	1081.2	1275.5	1547.2	1737.4	2027.2	2151.7	2343.4	2627.4	2836.8	3319.6	3572	3603.4	3780.8	4092.2	4229.4	4401.8	4563.2	4522.4	4751	4752.1	5055.3	5161	5369.1	5691.8	6069.8	6200.7	6223.1	6456.9	6717.9	6898.4	6888.2	7153.7	7005.1	7267.7	7196.6	7315.9
7.1373	1.6252	8.8901	0	0	1.3872	0	0	9.0234	21.673	50.593	94.918	145.86	201.02	264.6	342.3	446.62	512.86	603.24	753	871.76	999.42	1130.9	1278.1	1403.4	1538.2	1668.2	1848.4	1968.4	2122.4	2303.7	2491.7	2660.4	2806.4	3051.7	3112.1	3286.2	3436.9	3554.9	3831	3916.8	4081.3	4182.2	4385.6	4472.6	4632.6	4680.4	4818.9	4830.6	4820.9
24.244	11.692	0	0	0	0	0.82902	51.763	141.53	276.27	416.59	555.17	688.83	862.34	1048.2	1194.8	1383.8	1563.5	1776.7	1951.3	2142	2213.9	2293.5	2408.5	2562.9	2702.4	2817	2876.6	2964.7	2990.6	3100.1	3304.3	3435.3	3537.7	3524.8	3603.6	3829.5	3919.1	4049.5	4136.5	4184.4	4414.4	4435.3	4566.8	4629.3	5000.7	4903.8	5086.6	5001.3	5115.1
0	0	0	0	0	4.2146	34.296	86.649	159.1	204.99	303.29	421.58	530.78	694.06	805.65	1119	1223.4	1471.3	1524.6	2153.3	2354	1970.1	2139.8	2356.6	2390.5	2495.3	3126.2	2737.7	2653.2	2736.1	3085.1	3018.2	2915.5	3127.6	3331.3	3316.9	3397.7	3256.8	3309.4	3196.8	3147	3239.9	3065.4	3356.8	3332.6	3401.9	3314.5	3477.7	3370.6	3429.7
3.1458	0	0	4.4472	0	11.446	0	0	7.565	17.644	45.357	66.848	109.81	197.61	279.38	393.7	510.81	654.87	805.64	968.84	1115.4	1202.9	1328.8	1370.6	1494.5	1642	1766.5	1877.3	1884.1	1910.3	2012.2	2169.8	2192.1	2199.9	2254.9	2347.1	2462.2	2593.4	2623.1	2653.6	2819	2946.1	3023.9	3027.8	3178.6	3278.3	3418.6	3630.1	3639.4	3772.6
0	9.6676	11.73	13.934	0	25.232	0	45.137	33.85	43.571	52.193	39.403	40.071	85.415	119.81	180.33	250.05	327.2	538.92	715.46	848.22	819.18	894.99	1279.3	1327.5	1613.9	1623.9	1983.3	1798.1	2590.3	2633.1	2849.7	2999.9	3160.8	3490.5	3453.8	3768.5	3911.8	4044.4	4328.4	4558.8	4900.1	5254	5620.9	5662.3	5946.6	6141.6	6322.2	6615.9	6729.9
0	0	0	0	0	10.068	56.705	151.47	302.77	507.77	790.11	1017.4	1254.4	1578.7	1902.4	2237	2424.3	2751.1	3033	3334.4	3627.4	3992.3	4254.7	4412.4	4676.1	5011.8	5265.3	5517.7	5656.3	5631.2	5795.2	5861	6040.3	6112.7	6196.2	6219.4	6324.8	6514.8	6418.8	6580.4	6631.5	6500.8	6590.5	6381.3	6432	6423.4	6330.7	6434.1	7106.4	6977.4
14.052	0	0	0	0	0	14.931	73.336	171.63	321.2	495.11	649.8	862.93	1101.5	1304.9	1500	1304.1	1750.1	1843.7	2285.4	2533.2	2568.8	2620.4	3011.5	3161.9	3234	3699.7	3821.2	3642.1	4410.7	4764.7	5060.9	5435.7	5718.5	5928.7	6103.6	6527.7	6668.2	6948	6763.2	7028.7	7246.7	7566.1	8137.6	8735.7	9027.2	9162.8	8749.7	8988.7	9203.4
0	0.37658	5.2975	18.793	0	0	0	81.408	163.05	242.29	374.9	551.8	745.31	1002.3	1270.3	1591.6	2035.4	2420.8	2906.6	3323	3878.3	4318	4602	5099.5	5605.8	5917.8	6340.3	6961.3	7110.9	7347.7	7613.6	8073.2	7073	7238.6	7153.7	7699.7	7953.3	7771.4	7758.2	8017.7	8094.1	8001.3	8251.6	8285.6	8559	8510.6	8584.1	9169.8	8629.3	8883.9
9.3779	1.0378	0	0	0	0	4.7724	50.616	97.761	175.33	285.37	436.9	547.04	695.68	854.83	1016.1	1159.6	1289.7	1450.2	1590.8	1763	1937.3	2043.3	2098.6	2348	2426.9	2701.1	2745.8	3043.5	3129.5	3151.3	3331.6	3495.8	3635.1	3862.9	3912.4	3834.6	4126.6	4130.4	4262.6	4274.6	4291.6	4490.7	4550.8	4534.9	4751	4993.5	4878	4978.8	4891.2
0	3.2067	0	0	0.83434	8.224	18.588	46.292	75.986	136.18	249.21	320.85	413.05	554.07	717.39	839.98	975.66	1182.1	1332.5	1461	1619.9	1738.7	1803.5	1979.8	2101.8	2187.3	2350.5	2462.3	2451.6	2553.6	2551.2	2702.6	2703.4	2741.7	2709	2869.3	2787.5	2804.7	2956.1	2890.7	2892.8	2897.7	2873.6	3033.1	3041.4	3223.5	3300.3	3324.1	3189.1	3326.3
32.476	18.508	0	0.31933	0	0	0	0	3.522	21.546	39.325	79.465	104.3	153.63	191.98	216.36	226.39	281.19	316.74	327.89	325.24	339.9	471.06	552.35	664.84	818.46	875.66	865.63	923.22	1007.4	1070.8	1206.4	1290.6	1313.1	1275.9	1256	1225.2	1320.8	1356.6	1437.1	1431.7	1464.8	1485.2	1513.2	1551.5	1632.4	1759.4	1752.5	1713.6	1786.4
0	0	11.925	5.2064	14.966	6.5194	0	0	0	0	0	5.7823	10.407	24.235	59.413	124.97	167.49	219.39	300.82	395.75	497.32	632.89	738.74	829.71	911.21	1090.4	1320.7	1511.1	1690.5	1927.1	2043.3	2326.5	2546.1	2709.1	2964.5	3249.7	3559	3667	3950.4	4253.5	4703	4799.7	5205.1	5424.7	5708.3	5879.2	6052.9	6224.6	6374	6682.1
12.658	5.0253	7.8302	0	0	0	0	6.0191	18.723	55.006	85.866	124.5	164.84	211.53	272.75	336.1	409.45	466.13	570.04	675.72	766.76	863.76	967.18	1179.4	1361.1	1546.4	1654.3	1768.8	1903.7	2029.2	2135.9	2272.4	2490.6	2501	2587.1	2662.7	2732.8	2805.5	2900.8	2974.1	3033.1	3061.9	3121	3227.6	3225.1	3260.7	3300.2	3255.4	3331.5	3350.6
3.0991	0	0	0	1.3216	5.7974	2.667	13.626	35.413	41.263	95.024	178.23	303.6	473.33	688.23	942.17	1170.7	1368.4	1651.3	1913.3	2191.8	2568.5	2523.2	3074.5	3223.2	3409.9	3619.5	3714.2	3990.1	4201.4	4503.1	4674.3	4943.5	5060.3	5186.6	5403	5387.9	5581.1	5867.5	6270.8	6198.2	6641.9	6780.9	7125.4	7332.9	7476	7777.3	8036.4	7889.8	7966.9
0	0	0	0	6.5676	16.615	7.7514	28.566	33.33	49.229	77.363	105.25	134.46	213.89	310.45	448.35	580.01	720.14	857.2	1052.2	1217.9	1458.2	1649.6	1861.5	2133.4	2437.5	2640.5	2834.2	3030.6	3310.6	3549.7	3784.5	4020.5	4212.3	4499.1	4807.6	5124.8	5333.1	5622.5	5781.3	6144.1	6352.8	6776.3	6149	6206.7	6254.4	6351.3	6519.2	6647.9	6619.3
5.4623	0	0	0	0	6.0268	21.449	54.657	107.19	146.91	171.8	297.62	364.32	461.81	605.18	753.68	890.05	1037.7	1213.3	1398.1	1593.7	1864.6	2227.1	2236.9	2425.7	2651.9	2843.3	2964.7	3089.4	3267.4	3401.7	3505.7	3788.7	3793.3	4323.8	4023.6	4178.2	4174.2	4277.4	4245.4	4399.9	4491.8	4553.1	4611.2	4786.9	4887.4	4894.5	4838.1	4763	4765.8
2.1279	0.24593	0.68107	0	0	4.877	10.619	97.447	246.99	382.37	536.6	750.18	939.27	1149.2	1458.4	1711.6	1911.6	2142.6	2428.3	2765.8	3034.8	3382	3745.5	3714.9	4055.4	4306.6	4624.1	4878.4	5112.8	5333.3	5685.6	5864.4	6048.1	6446	6702.5	6832	7173.8	7140.3	7313.3	7376.4	7614.3	7682.4	7962.2	8228.2	8654	8618.5	8540.8	8808.8	9405.1	10015
4.5501	0	0	2.0046	0	12.188	5.7853	39.848	68.959	120.74	174.29	249.3	325.45	432.9	575.38	666.47	702.67	890.76	672.85	738.48	867.93	903.02	951.59	997.08	1169.3	1315.7	1415.1	1479.9	1608.6	1800.8	1924.1	2136.1	2278.9	2405.7	2670.8	2817.4	3029.9	3378.1	3630.4	3843.8	4152.1	4617.6	4863.5	5100.9	5388.3	5710.4	6121.9	6408.4	6643.4	6788.9
0	0	1.4127	0	0	0.28841	15.584	20.887	36.248	95.957	159.19	190.75	287.12	392.18	485.91	643.12	747.71	872.8	992.11	1153.3	1341.4	1468.4	1604.1	1709.9	1900.5	1999.3	2174.2	2333.7	2565.6	2820.9	3107.8	3355.3	3573.5	3812.6	4005.4	4351.6	4689.2	4999.7	5310.3	5695.1	6071.6	6381.3	6858.8	7183.9	7352.4	7763.4	8043.1	7999.2	8209.9	8644.2
13.491	12.897	7.7565	0	0	0	0	0	0	0	0	0	0	0	0	0	36.836	63.452	95.054	154.85	263.94	319.46	401.81	476.53	443.86	618.1	627.24	788.3	751.4	865.03	954.85	1010.2	984.51	1191.2	1314.2	1195.4	1200.9	1473.7	1484.7	1616.3	1684.3	1854.9	1919.1	1843.6	1877.9	1856.8	1816.6	1900.3	2056.4	2097.8
0	7.2653	0	0	0	3.3477	1.6169	20.552	29.613	59.648	72.87	101.83	140.41	177.22	221.05	326.25	398.88	406.87	539.49	637.55	968.97	1011.1	1138	1236.7	1278.6	1342.2	1469.6	1573	1645.5	1709.4	1783.3	1809	1948.3	1938.2	2005.8	2046.8	2095.9	2167.8	2212.1	2313	2484.5	2585	2709.8	2836.2	2761.6	2873.6	2949.3	3082.5	3131	3467.7
0	5.0739	0	4.6407	0	0	1.4126	4.4034	4.2731	13.37	42.282	76.849	110.56	186.35	257.76	364.28	530.77	656.77	803.01	1003.6	1264.9	1445.9	1653.1	1928.5	2168	2438.5	2770.1	3111.1	3390.7	3579.2	3908.2	4309.3	4654.2	4973.4	5294.6	5624.3	6163.4	6357.7	6696.5	7117	7331.8	7496.7	7709.5	7696.9	8024	8128.9	8258.9	8369.3	8550.1	8742
2.3685	10.159	7.3593	4.9624	0.33725	0	0	0	16.488	28.547	53.785	99.224	159.26	221.89	264.94	370.52	445.06	524.52	646.56	732.19	817.65	851.73	914.41	969.33	1029.3	1061	1250.6	1326.6	1358.5	1394.3	1422	1493.3	1628.6	1786.9	1831.3	1919	2084.6	2310	2468.3	2646.2	2819.8	2953.3	3119.4	3338.9	3482	3483.3	3670.5	3811.3	3861.7	3938.3
12.2	5.8309	0	13.246	0	0	0	0	15.207	39.032	72.28	108.98	177.58	254.05	357.22	451.5	577.56	688.78	864.86	1028.7	1272.8	1387.3	1452.2	1621.4	1813.4	1970.5	2263.6	2426.6	2840.7	3028.1	3050.2	3410.6	3553	3745.6	4136.2	4295.1	4687.3	4906.5	5028.5	5274.3	5520	5674.4	5979.3	6178	6478.3	6495.8	6940.3	6928.9	7269.4	7370.7
8.006	3.319	0	0	0	5.5713	18.193	102.3	222.59	369.98	558.62	769.03	1065.7	1330.8	1603.8	1897.6	2273.3	2603.8	2910.2	3275	3626.9	3905	4271.3	4607.5	4999.1	5326.9	5687.3	5901.4	6158.8	6375.9	6564.3	6891.8	7044.8	7322	7569.2	7726.3	7989.9	8163	8380.4	8714.4	8898.4	9173.7	9553.7	9670.4	9966.9	9941.4	10245	10402	10529	10689
0	0	0	1.5946	12.232	21.649	23.168	27.446	43.364	34.383	43.269	63.446	91.175	129.65	170.68	244.2	320.93	390.17	498.19	554.16	685.81	802.74	881.48	929.58	1040.5	1156.9	1298	1370.4	1455.6	1569.9	1630.9	1734.9	1801.1	1869.2	1949.5	1934	1999.5	2092.3	2170.9	2216.1	2250.1	2275	2292.4	2288.3	2342	2425.7	2449.8	2373	2553.5	2616.8
21.505	17.538	1.7347	0	0	0	0	0	17.796	67.001	88.74	156.04	240.06	357.01	534.5	688.09	885.35	1025.9	1269.2	1424.2	1666.8	1796	2027.9	2219.8	2528.8	2761.7	2990.3	3254.4	3406.6	3334.3	3576.9	3841.2	4123.8	4332.5	4608.2	4778.2	5078.2	5345.5	5470.2	5803.5	5993.7	6216.2	6527.8	6770.1	7091.1	7298.5	7533.3	7776.1	7942.1	7977.3
0	0	0	5.1754	7.0738	9.2334	4.4825	10.652	14.845	10.805	10.548	36.676	73.57	156.16	256.83	365.4	492.81	640.16	765.2	915.05	1125.1	1314.7	1428.7	1586.1	1745.5	1907.8	2055.2	2203.3	2234	2431.4	2606.5	2662.5	2814	2855.1	2957.4	3044.1	3147.2	3335	3424.9	3592.4	3658.2	3743.1	3861.5	3880.7	3974.2	4057.7	4196.4	4087.9	4252.2	4297.6
26.8	17.092	0	0	0	0	0	51.687	121	218.3	305.67	422.62	543.21	673.71	774.29	874.06	1000.6	831.61	812.78	1274.5	1399.6	1469.1	1167	1748.3	1395.8	1424.4	2164.6	2208.6	2574.7	2716.9	2705.4	2832.4	3144	3298.8	3332.9	3446.1	3692	3822.5	3917	4192.4	4352.4	4491.1	4499.9	4688.2	4859	5033.6	5243.9	5296.1	5366	5408.3
15.185	8.4863	7.0408	1.2673	0	0	0	0	0	0	0	0	0	17.273	46.39	97.238	142.22	183.12	226.93	274.77	297.47	344.29	381.5	435.09	493.92	542.19	559.89	595.61	620.34	685.61	712.08	714.86	747.69	762.63	808.65	780.11	808.86	808.78	866.88	918.48	936.15	940.08	987.36	1053	1126.6	1095	1145.2	1182.4	1241.2	1244.8
5.1921	4.8012	8.5897	0	0	0	0	0.6777	0	18.994	13.065	8.2182	11.65	18.131	8.2517	17.039	14.371	8.1732	35.556	67.28	121.08	169.05	239.72	306.96	402.66	515.87	600.78	710.28	858.13	964.14	1097.3	1160.3	1291.5	1438.9	1531.1	1561.2	1714.8	1745.5	1827.7	1927.2	1959.6	2042.5	2143.9	2161.4	2205.4	2260.8	2311.8	2409.5	2446.9	2427.3
33.226	4.5371	0	0	0	0	0	22.46	47.86	126.07	212.24	341.45	462.38	636.62	777.75	933.13	1065.1	1248.4	1331.6	1546.2	1682.6	1947.9	2081.9	2204.6	2391.2	2441.7	2732.5	2936.8	3172.6	3358	3431.5	3839	3804.6	4400.4	4633.7	4867.5	5028.9	4923.6	5442.5	5383.6	5617.2	4331.3	4802.1	4744.8	4628.2	4765.6	5058.9	5219.5	5718.9	5351
21.531	15.642	0	0	0	0	0	2.4412	15.375	52.049	75.935	141.99	202.11	271.89	345.64	441.59	527.73	642.31	761.72	876.26	953.43	1068	1229.3	1222.6	1347.1	1479.9	1591.6	1734.4	1833.9	1979.5	2061.3	1821.5	1932.4	2101.9	2301.6	2374.3	2527.1	2761.2	3010.4	3321.6	3474.7	3730.9	4003	4237.8	4422.1	4689.7	4656.6	4990.4	5138.7	5361.2
0	0	9.3974	0	18.264	4.2344	0	0	0	0	0	0	0	0	0	0	0	0	0	0	0	0	0	0	0	0	23.758	177.31	347.15	435.45	542.01	676.19	593.19	746.18	832.39	926.99	1135.8	1019.3	1062.3	950.11	918	843.08	874.47	1020.7	1154.2	1223.4	1090.9	1128.9	1145.2	1149.9
15.492	4.3138	0	2.2342	0	0	3.4278	60.487	133.85	297.01	450.42	640.98	904.54	1091.1	1279.5	1488.6	1759.4	1975.3	2295.6	2560.8	2798.1	3008	3223	3419.9	3708	3958.3	4419.1	4634.8	4993.5	5040.7	5305.2	5506.6	5618	5837.1	5900.9	6075.9	6466.9	6475.7	6911	6796.5	6931.1	7260.9	7525.6	7949.9	8580.5	8730.2	7948.9	7804.5	7950.6	8122.2
14.794	4.2443	0	0	6.7607	0	0	20.493	48.387	105.35	180.99	268.99	346.3	451.86	591.84	692.99	756.8	893.86	1153.9	1388.3	1579.4	1677.2	1919.3	2133	2325.8	2526.8	2791.7	3136.1	3414.9	3715.7	3805.4	4111.3	4301.2	4569.1	4904.8	5321.7	5526.2	5824.9	6278.4	6157.4	6158.2	6459.3	6850.4	6930.5	7370	7702.3	7813.7	7936.6	8136.2	8487.6
0	0	7.1563	6.1674	0	2.9653	0	20.148	67.839	88.553	155.53	208.53	304.55	434.03	648.54	843.8	1101.2	1339	1670.5	1938	2223.5	2546.8	2831.8	3194	3592.2	3823.3	4183.1	4403.1	4808.5	4998.1	5047.6	5449.1	5533.6	5892.5	6049.1	5991.6	6342.4	6432.9	6430.8	6713.7	6680.3	6810.2	7097.3	7223.6	7215.4	7087.6	7272	7454.6	7691.6	7603.6
7.0722	1.1475	0.064512	7.974	0	0.86748	0	21.69	33.673	72.843	110.6	194.83	251.8	422.87	547.38	707.47	974.19	1166.3	1303.1	1590.7	1842.5	2075.3	2361.7	2549.5	2812.8	3086.9	3278.9	3587.1	3778.8	4200.4	4443.7	4818.4	5027	5308.7	5495.9	5710.5	6052.7	6280.5	6482.2	6781.5	6983	7218.5	7529.3	7779.5	7935.7	8139.1	8340.3	8424.6	8624.8	8451.1
110.25	65.825	23.631	0	0	0	0	0	78.296	207.37	375.12	598.49	822.26	1128.4	1447.4	1850	2206.1	2566.5	2902.9	3064.4	3455.5	3917.4	4228.6	4545.1	4761.7	5188	5689.4	5879.7	6312.5	6589.6	6905.8	7280.2	7187.3	7255	7623.1	7789.9	7999.3	8471.4	8974.4	8827.2	9194	9616	9799.3	9844.3	10114	10133	10518	10752	10705	10751
0	0	0	8.9376	0	38.962	7.7833	46.084	73.369	125.02	219.81	303.13	408.07	565.65	728.94	940.13	1158	1094.7	1305	1527.2	1738.5	2069.8	2211.1	2527.2	2884.2	3139.2	3305.9	3527.7	3802.7	3760.5	3869.5	4240.1	4402.3	4610.9	4750.5	4885.7	4613	4511.8	5161.9	5263.8	5463.5	5671.6	5759.1	6092.3	6168	6372.6	6611.1	6759.1	6834.7	6909.8
0	17.701	9.9792	6.198	0	0	0	0	16.711	52.775	48.09	96.028	109.08	156.84	254.38	358.44	464.3	571.64	714.97	854.29	1022	1126.2	1259.1	1395.1	1508.1	1605.7	1791.4	1894.1	2024	2164.3	2244.2	2344.4	2598.4	2583.7	2741	2822.8	2898.3	2974.3	3151.8	3111.8	3184.2	3155.7	3286.2	3312.1	3342.7	3395.2	3391.1	3253.6	3297	3440.9
0	0.51584	2.9347	5.0596	2.4258	0	0.056371	21.362	50.975	78.573	127.06	211.61	253.15	352.76	427.88	520.23	592.21	655.38	773.94	942.85	1139.6	1301.4	1478.2	1687.7	1410.5	2139.8	2293.3	2391.9	2685.6	2785.3	2993.2	3325	3475.9	3344.6	4088.1	4247.3	4592.2	4876.9	4956.8	5375.4	5730.7	5752.7	6323.2	6282.5	6565.9	6713.2	6911	7184.1	7346.5	7016.2
9.9307	4.4429	0	0	0	0.39625	13.573	77.858	148.48	276.53	334.24	513.71	684.76	846.93	1050	1213.9	1343	1575.2	1782.7	1877	2081.5	2289.8	2366.2	2637.1	2890.2	3132.5	3339.9	3506.2	3644.3	4010.9	4367	4673.6	4809.9	5114.8	5120.8	5187.4	5463.4	5769	6088.6	6076.6	6155.5	6538.1	6505.7	6721.1	6813.2	6978	6866.4	6754.7	6945.1	7119.2
0	0	0	0	18.447	31.266	104.27	154.45	219.63	329.68	390.84	471.81	553.54	683.41	740.11	891.27	1015.3	1216.3	1468.8	1691.6	1920	2129.9	2388.1	2711.9	3029.5	3311.8	3611.2	3799.1	4161.4	4582.7	4833.3	5088.8	5286.9	5727	5607.9	6153.8	6576.7	6751.8	7071.3	7527	7896.3	7576	7670.4	7964.8	8194.7	6810.9	8520.4	8469.4	8468.7	8599.2
31.748	3.4449	0	0.24409	0	0	0	0	0	0	0	0	0	0	0	2.4351	0	29.41	60.954	113.03	130.56	191.04	264.25	372.55	493.56	617.95	703.15	803.71	892.17	964.27	1031.4	1122.6	1190	1331.7	1374.5	1455.7	1458.5	1566	1645.1	1778.6	1803.9	1869.2	2019.5	2095.5	2245.6	2345.6	2471.3	2603	2592.3	2615.1
29.01	11.281	0	0	0	0	0	53.468	148.13	280.95	429.88	638.52	863.99	1140.4	1347.7	1656.8	1901.8	2159.9	2522.6	2798	3134.6	3427.2	3809.2	4156.5	4451.8	4844.2	4904.3	5183.5	5435.7	5553	5769.9	6228.4	6360	6828.3	7064.7	7115.1	7177.5	7506.2	7693.2	8190.6	8255.6	8774.4	8821.6	8869.1	9213.4	9311	9584.9	9695.3	9891	9987.4
0	0	0	0.84127	1.4527	2.7222	21.938	32.1	50.521	80.807	103.68	127.49	172.05	225.1	262.8	322.78	400.12	425.07	484.84	568.71	692.89	785.5	911.41	1047	1187.9	1294.1	1505.6	1670.4	1891	2169.1	2405.1	2640.4	2872	3099.9	3308.1	3494.5	3795.1	4048.7	4399.3	4631.9	4805.6	5020.4	5201.6	5493.4	5577.1	5640.6	5708.3	5773.5	5888.3	5931.6
45.877	23.325	0	0	0	0	0	0	0	18.158	76.69	116.34	190.98	237.72	269.84	403.94	471.61	565.24	678.37	798.37	898.12	1031.4	1145.6	1238.5	1325.6	1410.2	1520.9	1627.2	1701.9	1730.1	1760.8	1921.3	1994.4	2050.7	2178.8	2254.9	2360	2427.8	2535.5	2606.1	2735.3	2842.3	2906.4	3102.3	3126.8	3386	3482.5	3495	3542.3	3587.9
30.435	11.425	0	5.5229	0	0	0	0	0	0	9.7304	49.493	41.427	115.51	175.01	303.93	450.63	510.62	593.89	723.98	872	1055.3	1237.7	1349.2	1581.8	1724.3	1820.7	2339.3	2457.2	2589.1	2650.6	2835.8	3546.3	3581.6	3952.8	4062.4	4261.4	4514.2	4938.7	5235.8	5058.8	5578.8	5986.3	6309.1	6542.9	6792.4	6964.6	7225.1	7359.7	7670.6
1.2398	0	4.1061	0	0.20023	0	3.3094	0	16.408	16.64	33.092	64.058	101.51	144.35	200.03	242.71	299.39	365.47	475.52	540.28	622.8	681.74	722.9	753.96	822.6	898.56	974.17	1005	1069.4	1142.7	1166.5	1205.5	1271.4	1343	1381.2	1485.6	1645.9	1796.8	1995.2	2139.2	1744.9	1868.3	2580.6	2563.9	3004.1	3202.7	3345.5	3318.3	3380.9	3612.5
18.211	0	15.093	2.9849	0	0	0	0	0	0	0	0	0	0	0	18.473	55.036	114.4	172.25	243.18	290.35	339.35	434.08	556.33	663.02	798.35	917.19	1004	1068.6	1212.4	1434.8	1630.5	1725.1	1755.7	1744.4	2046.1	2153.8	2404.2	2559.4	2819.1	2951.4	3064	3293.3	3551.6	3759.9	3893.8	4169	4169.7	4463.3	4491.6
22.384	13.342	4.3773	0	4.5001	0	0	0	27.763	78.528	137.26	161.58	224.25	306.61	427.15	763.72	944.14	765.91	865.33	938.02	1099.9	1499.9	1557.4	1657.6	1535.5	1616.9	1794.4	2100.6	2151.3	2145.2	2074.1	2156.9	2193.1	2513.6	2595.9	2476.9	2474.1	2429.3	2391.2	2379.7	2403.6	2566.5	2536.9	2560.8	2578.9	2543.6	2631.6	2543.3	2651.7	2642.8
0	0	0	0	11.016	3.9832	28.802	65.388	163.31	273.92	353.13	535.63	730.61	899.55	1086.6	1361.4	1645.3	1947	2170.2	2437.1	2555.7	2847.9	3089.9	3454.6	3635.5	3853.7	3972.8	4324	4524.6	4790.4	5015.2	5230.7	5406	5730.5	6150.9	6270.9	6544.5	6534.3	6803.5	7066.7	7197.7	7548.9	7895.6	7920.4	8225.3	8429.9	8839.4	8625.1	8992	9306.2
2.3076	0	0	2.3657	0	0	10.167	38.22	86.383	141.25	247.11	340.91	430.56	571.13	696.32	847.34	1010.3	1172.6	1383.1	1545.5	1738.7	1950.7	2136.5	2364.2	2492.5	2689.6	2940.6	3161	3363.6	3474.6	3597.7	3832	4131.1	4334.3	4508.6	4578.6	4789.6	5074.6	5317.9	5504	5547.3	5751.3	6051.3	6209.9	6496.3	6536.3	6830.6	6906.2	6981.9	7189.8
12.512	8.6416	5.0956	2.1344	0	0	0	0	0	0	0	0	9.2526	17.244	66.628	138.61	206.84	314.08	414.86	516.62	658.32	818.01	964.79	1152.3	1304.4	1409.5	1545.2	1692.5	1774.1	1885	2053.9	2106.7	2190.9	2344.6	2386.1	2479.2	2480.5	2592	2651.5	2735.4	2772.1	2889.8	3043.1	3089	3177.5	3189.4	3150.9	3161.9	3146.2	3151.1
29.176	6.6206	0	0	0	0	0	0	0	0	0	0	0	8.2819	41.413	87.824	134.93	104.1	138.69	168.91	233.45	294.59	322.24	406.13	440.94	577.07	620.67	718.96	715.58	760.48	883.51	908.23	1008.7	1088.6	1143.2	1143.5	1120.8	1409.4	1426.3	1567.7	1574.6	1671.1	1929.3	1912.8	2012	2080.3	2087.9	2212.1	2102.9	2177.1
15.452	6.5739	12.34	0	0	0	0	1.6917	31.989	67.919	105.01	164.68	216.93	290.04	359.31	432.76	534.82	644.36	819.1	970.37	1203.2	1429.9	1655.6	1806.6	1965.5	2129.1	2332.2	2462	2679.4	2731.2	2952.1	3033.5	3232.5	3443.8	3462.3	3587.7	3779.9	3834.9	4128	4262.3	4323.3	4311.4	4519.5	4651.6	4607.5	4687.1	4777.6	4733	4759.8	4898.9
12.195	9.2374	0	0	0	0	0	35.187	51.917	118.72	128.04	241.35	333.62	462.3	500.14	601.7	647.12	680.68	778.99	936.98	923.31	966.78	1137.9	1284.1	1417.9	1462.5	1550.8	1776.8	1800.2	1775.8	1865	1925.8	2017.9	2029.4	2038.8	1975.9	1952.1	1992.9	2009.8	2129.7	2049.4	2046.3	2102.2	2128.2	2122.8	2166.4	1943.4	2252	2210.1	2200.1
0	0	0	5.9701	20.474	8.513	22.848	80.155	140.9	229.02	327.09	443.25	608.83	734.54	910.54	1080.5	1346.8	1560.4	1778.1	2005.9	2262.4	2507.9	2676	2769.2	2931.2	3278.9	3567.2	3789.2	4069.3	4284.1	4499.7	4848.8	5022.7	5522.5	5666.3	5777.9	6252.9	6707.3	7117.4	6963.2	7157.1	7318.7	7453.4	7565.7	7639.7	8012.4	7837.1	8144.4	8207	8362.1
26.333	9.5859	0	0	0	0	0	0	12.888	34.117	46.114	107.51	142.12	192.07	227.59	278.19	320.93	398.45	458.17	542.81	593.42	677.61	788.17	945.65	1120.2	1342.4	1447.9	1664.5	1774.6	1949.3	2047.5	2218.4	2404.8	2605.7	2796.2	2723	2772	2896.5	3109.8	3257.8	3259.7	3430.4	3572.9	3692.4	3862.9	3985	4208.5	4208.7	4279	4381.5
6.2827	0	0	6.9136	4.8861	0	0	12.383	72.425	154.94	236.11	383.89	534.93	713.64	869.26	1058.8	1305.4	1513.9	1747.4	1970.5	2151.7	2411.5	2622.8	2771.3	2972.9	3152.2	3369.3	3573.6	3768.9	3779.7	3903.6	3892	4066.1	4427	4520.2	4857.7	4957	5300.5	5552.5	5540.8	5295	5287.5	5416	5407.9	5307.6	5308.6	5366.7	5263.2	5446.8	5474.1
0	0	0	10.266	6.0739	16.983	0	0	0	2.4314	13.699	38.295	44.56	104.02	197.99	372.87	595.6	719.68	900.44	1047.4	1231.8	1364	1646.2	1876.4	2076	2099.7	2290.4	2501.2	2648.6	2704.2	3093.1	3023.3	3112.1	3585.7	4079.1	4618.1	5128.3	5593.8	5695.5	5952.5	6246.1	6250.4	6783.8	6539	6783.6	7050.7	7167.7	7372.7	7585.5	7650.8
13.337	1.7333	0.77272	0	0	0	13.621	34.344	116	178.1	248.56	322.99	400.91	472.61	499.91	585.81	713.45	775.33	838.45	865.95	870.48	858.77	867.4	942.38	956	999.51	1029.2	1076.1	1151.1	1238.1	1306.9	1353.8	1484.7	1589.7	1640.7	1614.7	1759.6	1654.5	1788	1890.9	2063.7	2232.3	2260.4	2378.3	2581.1	2660.5	2640.5	2589.5	2819.1	2992.5
5.6904	0	15.699	0	0	0.90244	6.37	24.771	100.26	152.14	302.97	475.7	602.16	806.29	966.32	1158.1	1398.3	1510	1595.3	1775.6	1857.5	2066.9	2259.6	2409.7	2376	2577.4	2834	2792.5	3005.4	3184.3	3399.7	3602.4	3818.3	3982.5	4058.5	4399.4	4649.3	4902.8	5040.3	5401.7	5209.6	5970.6	5523	6385.8	6473.7	6719.7	6809.5	7092.5	7197.4	7016.3
0	0	0	6.1431	0	3.8999	0.59809	12.642	18.253	27.166	46.665	68.226	96.463	128.05	164.55	206.88	270.64	354.01	431.66	511.84	591.62	654.33	731.49	770.53	822.91	906.08	1011.7	1045.4	1144	1158.3	1233	1317.1	1420.7	1538.7	1568.1	1632.2	1797.1	1882.7	2056.8	2100.5	2096.9	2213	2331.1	2461.3	2495.4	2553.5	2619.5	2630	2734.1	2847.6
0	0	0	0	0	6.6785	29.444	93.766	176.68	289.91	435.87	620.71	806.61	1070.5	1270.8	1569.6	1817.1	2199.8	2528.2	2254.6	2539.9	2621.8	3678.9	3986.7	3468.8	3544.4	4858.9	3906	5112	5573.7	6033.6	6168.5	6533.7	6744.1	6937.9	7347.9	7686.3	7987.7	8174.4	8126.2	8329.9	8549.5	8700.1	8768.8	8960.2	9149.2	9247	9216.3	9350.3	9377.9
0	0	0	0	0	3.3872	11.269	38.368	64.035	109.43	177.26	224.19	298.83	408.47	512.34	637.78	839.83	948.51	1132.9	1262	1526.9	1616.4	1773.1	1919.9	2094.1	2207.5	2384.3	2450.8	2672.1	2722.8	2896	3081	3336.3	3501.5	3584	3995.3	3382.9	3384.5	3566.2	3519.5	3628	3562.5	3600.7	3675.6	3995.3	4073.1	4159.8	4180	4216	4176.5
0	0	0	16.745	16.028	9.0196	14.704	20.461	20.51	0.036103	5.2983	21.919	56.707	96.454	157.97	217.39	328.98	454.58	624.44	745.6	925.08	1116.4	1319.7	1501	1728.4	1977.6	2157.4	2384.3	2479.1	2523.6	2764.7	2971.2	3150.5	3244.8	3537.4	3663.1	3994.4	4151.4	4479.7	4663.2	4965.9	5261.5	5432	5777.6	5960.4	6175.8	6367.3	6631.6	6829.1	7040.7
6.5503	0	1.6198	5.5923	0	0	0	16.512	42.52	85.412	143.56	199.25	290.15	374.16	521.53	684.68	827.54	955.89	1125.7	1363.3	1507.4	1684.3	1891.3	2086.6	2262.3	2470.3	2692.4	2858.6	3039.1	3180.4	3349	3441.7	3553.6	3739.4	3915	4106.1	4356.3	4519.7	4858.2	4981.1	5056.5	5471.2	5716.9	6072.2	6425.5	6684.1	6738.4	7020.8	7203.1	7247.9
0	0	0	13.295	0	4.1212	20.763	21.911	10.847	7.3832	0.75485	0	0	0	0	21.755	52.283	95.033	143.41	201.41	270.4	378.37	484.35	613.15	810.04	959.67	1136	1219.9	1550	1643.7	1889.7	2036.7	2231.4	2429.2	2588.3	2806.5	2819.1	3053.4	3078.6	3168.6	3345.4	3396.9	3518.9	3624.7	3621.1	3744.8	3886	4002.9	4109	4101.7
5.4689	0.69745	0	0	5.8755	4.7509	0	7.5451	24.342	51.144	62.003	84.568	110.2	158.37	226.25	287.2	409.8	472.34	600.11	753.04	943.07	1096.9	1299.4	1529.3	1708.8	1872.8	2183.1	2369.2	2585.8	2857.3	3044	3184.8	3353.6	3561.1	3706.2	3882.6	4062.2	4193.9	4416.6	4717.8	4902.8	5121.4	5360.1	5532.4	5734.1	5841.3	5950.1	5916	6133.8	6226
4.4707	8.8521	1.9985	0	1.463	7.1509	4.5275	0	10.054	17.102	30.029	52.577	75.294	160.69	286.65	422.71	562.71	734.65	881.12	1076.2	1232	1090.3	1266.6	1062.6	1248.8	1374.9	1431.2	1688.1	2292.1	2348.3	2676.4	2995.5	2897.3	3257.2	3483.2	3840.9	4172.1	4422.5	4803.3	4961.2	5394.1	5895.9	6240.6	6213.7	6157.3	6458	6521.1	6643.6	7212	7277.5
23.976	12.206	7.9546	0	0	0	0	0	0	0	18.332	58.673	96.376	173.05	237.98	314.01	419.3	516.83	649.91	757.04	885.88	1001	1142.8	1317	1469	1570.6	1734.9	1807.9	1897.4	2082.5	2125.8	2448	2541.1	2598.3	2841	2992.7	3222	3455.6	3512.4	3678	3809.8	3907.3	3999.7	4159.6	4375	4517.8	4631.1	4543.4	4681.7	4805.5
0	0	0	11.902	19.294	44.237	59.348	137.65	217.06	344.19	496.77	697.33	896.46	1099.1	1296.9	1531.5	1847.4	2118.2	2337.4	2557.6	3113.6	3294.7	3602.3	3828.9	4093.4	4375.6	4525.9	4620.4	4652.7	4857.6	5019.1	5228.5	5530.5	5595.9	5692.8	5904.3	5940.3	6331.8	6382.8	6695.2	7000.4	6816.9	7103.9	7222.8	7539	7255.2	7438.5	7719.9	7775.4	7603.5
35.742	30.279	0	0	0	0	0	0	0	0	0	0	0	0	0	43.936	110.97	174.38	249.82	345.8	454.43	522.15	661.71	757.68	950.07	1057.3	1167.1	1364.8	1506.5	1711	1809.5	1934.8	2130.3	2262	2445.9	2537	2630.4	2864.5	3034.4	3151.7	3346.6	3452.1	3660.2	3832.6	3230	4230.9	4356.7	4259.3	4083.5	4102.3
0	5.7236	0	0	0	1.4808	11.831	34.919	83.687	175.75	297.09	460.19	681.93	927.35	1209.3	1546.6	1892.1	2240.6	2628.6	2885.3	3374.6	3753.6	3989.1	4380.3	4600.9	5024.9	5044.7	5528.1	5653.5	6107.2	6227.6	6431	6831.7	7051.4	6947.6	7394.8	7302.9	7357.2	7553.5	7595.8	7668.8	7727.9	7825.2	8192.8	8514	8555.9	8864.9	8707.6	8564.7	8689
0.63633	4.7478	0	0	2.2561	0	13.278	15.715	56.651	62.837	177.07	253.46	335.52	434.93	580.19	661.75	708.39	1048.3	1236.4	1410	1552.5	1700.6	1652.1	1755.2	2317.2	2415	2636	2665.1	2501.9	3079.6	3239.2	3451.3	3567.9	3381	3642.9	3966.4	4175.1	4497	4800.6	4931.6	5171.7	5475.7	5568.5	5733.5	6052.1	5676.5	6333.3	6375.9	6314.1	6352.6
5.1776	1.8151	2.1713	4.898	0	0	0	20.95	44.32	76.31	138.71	206.67	262.05	347.32	442.61	548.36	679.3	835.87	1042.6	1251	1466.7	1742.5	2015.6	2227.5	2498.3	2745.7	2877.3	3180.4	3394.8	3712.9	3914.8	4109.3	4300.8	4577	4677	4809.2	5097.3	5214.7	5549.9	5727.8	5992.8	6336.4	6510.1	6823.7	6947.1	7049	7336.7	7433.6	7800.8	7841.8
41.932	17.157	2.4503	2.2392	0	0	0	3.6727	32.844	66.063	114.07	149.97	218.3	322.94	417.21	539.24	692.66	851.1	1005.5	1169.5	1349.5	1548.5	1736.2	1915	2057.8	2267.1	2428.2	2647.8	2717	2905.2	3050.6	3138.1	3329.9	3408.6	3664.7	3622.2	3693.3	3908.5	3929	4051.7	4137.6	4406.6	4414.5	4665.1	4699.5	5002.9	5141.6	5198.5	5346.1	5383.3
12.812	9.3024	0	0	0	0	2.492	5.1528	2.3796	2.7171	32.783	21.418	48.378	84.375	112.76	174.65	214.76	274.38	340.83	407.95	512.01	568.43	615.21	734.65	790.99	888.43	965.56	1008.6	1113.3	1207.1	1332.1	1442.4	1536.4	1655.7	1869.6	1991.2	2070.8	2071.7	2259.1	2313.5	2327.8	2408.8	2401	2601.5	2849	3046	3210.3	3225	3189.4	3190.8
0	0	0	0	3.1673	6.1536	18.466	41.669	64.778	108.08	159.61	190.68	258.65	310.72	415.03	577.57	683.31	863.89	1005.3	1206.2	1384.6	1578.9	1850.1	2168.1	2429.7	2645.1	2892.6	3378.5	3434	3611.6	3914.8	4212.9	4353.4	4993.5	4988	5213.8	5443.1	5471.2	5945.3	5921.6	6200.8	6378.2	6775.4	6982.8	7406.4	8430.4	8348.5	8388.4	8610.7	8290.5
21.179	1.3947	0	0	0	0	0	18.234	0	30.054	64.601	90.32	159.52	266.54	414.78	570.96	795.54	1005.7	1231.2	1497.3	1793.6	2148.4	2495	2823.7	3125	3535	3886.7	4487.5	4671	5042.9	5609.2	6022.8	6145.2	6451.4	6809.5	7120.8	7426.6	7462.1	8093.6	8392.1	8584.2	8821.6	9110.2	9169.2	9017	9340.3	9354.4	9139.7	9249.3	9642.9
0	35.228	5.1938	0	0	0	0	60.928	193.61	332.08	546.17	735.29	924.15	1198.4	1594.8	1965.2	2286.9	2715.5	3106.6	3619.4	4054.6	4381.6	4877.5	5074.7	5472.1	5993.7	6345.1	6715.3	7158.7	7507.8	7926	8101.5	8422.9	8448.2	8534.5	8562.9	8899.3	9318.1	9524.7	9619.8	9789.9	9857.6	10183	9860	10457	10706	10687	10771	11001	10802
43.244	17.158	6.587	5.2221	0	0	0	0.95146	22.634	43.448	96.989	150.16	294.79	451.22	472.95	674.03	889.04	901.74	1024.8	1227.4	1394	1670.7	1774.8	2332.2	2460.6	2672.1	2760.8	2985.8	3287.1	3527.5	3843.3	4054.3	4216.6	4419.3	4731.4	4766.2	4901.8	5023.5	5290.3	5576.2	5518.1	5618.1	5810.3	6099.1	6001.7	6230.8	6259.6	6362	6399.6	6565.2
0	0	1.911	0	0	0	17.621	58.69	126.39	212.35	336.94	448.65	584.36	735.45	848.55	992.39	1104.6	1205.1	1318	1396.1	1532.7	1726.7	1753.6	1732.4	1838.5	1959.9	2224	2360.2	2295.1	2318.2	2682.9	2654.1	2862.1	2698.6	3268.6	3424.7	3343.2	3353.5	3761	3586.6	3772.4	3915.3	3997.3	4002.8	4061.3	4162.9	4200.6	4336	4307.9	4372.7
0	0	0	0	15.561	53.362	62.828	106.4	135.47	170.95	197.49	259.91	317.51	366.01	445.52	533.55	639.31	691.61	786.65	888.3	999.59	1105.8	1207.2	1302.3	1411.6	1550.5	1650.1	1838	1947.2	2054.3	2178.2	2324.3	2430.5	2612.1	2629.8	2679.7	2860.7	2949.9	3110.7	3233.1	3219.2	3338.3	3408.1	3471.6	3504.1	3626.1	3703.9	3708.7	3793.2	3789.5
5.5302	0	0	8.7388	7.582	0	0	0	3.1017	0	0	0	0	33.475	71.53	150.18	225.44	346.02	457.52	601.53	689.46	786.4	900.29	1031	1131.4	1266.1	1451.5	1479.6	1629.6	1943.7	2089.6	2279.1	2661.5	2754.3	3110.5	3477	3926.5	4366	4784.8	5143.3	5621.1	5988.3	6522	6742.7	7278.7	7610.2	7901.1	8120.6	8488.5	8640.9
36.383	9.8384	0	0	0	0	0	0	0	0	0	0	0	0	10.954	93.059	193.01	276.07	335.05	428.37	483.52	658.97	809.93	970.02	955.05	1041.4	1217.1	1308.1	1429.5	1602.6	1650	1856.4	1938.7	2232.5	2397.1	2593.8	2833.2	2302.8	2811	3086.2	3371.6	3314.8	3433.9	3471.9	3555.6	3616.9	3685.2	3755	3802.3	3876.3
8.6479	0	0	3.3394	0	2.6593	0	2.1391	8.6227	40.612	66.77	105.93	151.92	202.97	297.51	374.35	435.14	517.04	663.87	756.73	909.9	999.74	1171.6	1399.3	1463.1	1627.5	1881.9	2152.3	2185.1	2373.6	2532.6	2713.6	2911.3	3077.8	3230.4	3385.2	3695.2	3822.4	4260	4320.5	4571	4600.1	4851.7	5044.1	5682.1	5878.2	5966.7	6050.9	6235.5	6487.5
0	0	0	0	0	9.5088	26.516	77.257	150.63	256.13	467.91	592.61	736.04	965.99	1144.9	1366.7	1601.4	1827.8	1998.3	2207	2373.3	2577.8	2534	2756.4	2892.7	3071.4	3255.8	3300.2	3236.3	3353.3	3367.4	3576.2	3678.9	3848.1	3987.3	4004	4033.7	3846.3	4072.7	4067.9	4012.2	4086.6	3994.3	4174.6	4165.3	4194.1	4332.3	4279.3	4411.6	4296.4
7.62	9.5091	1.032	0	0	0	4.6699	21.739	33.703	67.135	96.986	141.48	180.08	283.05	350.9	426.22	563.25	663.69	801.88	962.87	1056.4	1156	1170.7	1272.5	1398.9	1511.7	1695.2	1743.6	1825	1969.4	1987.5	2133.5	2210.7	2296.8	2256.7	2387.2	2417.1	2563.1	2640	2753.2	2780.8	2944.3	3006	3020.1	3128.4	3128.2	3242.6	3219	3276.5	3314.2
0	0	0	0	0.18024	3.8262	16.221	29.625	43.541	31.945	40.289	23.592	16.48	21.764	43.404	70.661	140.25	222.44	219.78	286.35	316.7	352.8	375.57	447.92	520.92	658.29	711.74	790.99	875.05	950.43	1090.7	1224.8	1439.7	1672.7	1969.5	2093.3	2231.6	2321.5	2475.3	2686.1	2813.9	2959.4	3238.1	3308.6	3470.2	3535.1	3653.9	3820.2	3791.8	3974.5
5.888	0	6.0346	3.9022	0	0.11371	0	2.7391	4.8411	5.127	4.7983	0	13.413	28.396	68.484	125.24	188.55	242.2	319.85	386.84	460.86	531.91	592.05	620.35	714	837.41	895.8	898.02	899.27	999.82	1045.1	1108.1	1141.5	1218.4	1313.2	1298.4	1431.6	1500.9	1607.5	1739.2	1962.1	1998.9	2349	2385.8	2532.5	2681.2	2804.1	2858.4	2995.4	3053.2
0	0	0	5.2295	6.0898	12.315	0	18.792	23.311	38.953	40.802	55.54	88.717	133.28	225.21	332.86	443.08	567.53	702.63	903.91	1012.8	1074.7	1094.1	1169.2	1358.3	1386.1	1449.5	1830.1	1905.1	2118.1	2168.7	2372	2589.2	2690.5	2826.2	2924.2	3018.6	3274.7	3335.5	3473.5	3549.5	3692.1	3803	3840.9	3940.4	4052.3	4242	4321.5	4422	5104.1
13.979	7.6232	2.854	0	0	1.8457	0	28.242	76.399	160.65	245.76	359	453.97	625.49	792.92	960.18	1122.4	1281.4	1520.7	1723.8	1950.7	2150.2	2465.4	2664.4	2860	3055	3423.7	3483.7	3668.2	3960.6	4191.3	4375.9	4520.6	4686.6	4963.2	4970.5	5054.3	5168.5	5299.1	5598.7	5453.5	5696.1	5706.8	5882.4	5851.1	5960.6	6060.1	5947.8	6019.3	5961.9
0	0	0	2.0919	0.10134	6.4084	2.853	7.8975	14.36	11.182	11.188	15.929	44.208	76.541	109.82	174.47	238.16	306.05	392.56	469.22	586.11	697.8	773.78	853.95	973.5	1084.8	1249.3	1357	1470.7	1634	1797.6	1925.9	2060.4	2251.7	2302.6	2541	2790.1	2944	3042	3300.5	3544.5	3650.6	3670.3	3821.1	3938.8	4075.8	4359.8	4450.2	4560.5	4232.1
0	0	0.79601	6.666	0	9.2803	0	0.79648	0	0	0	0	0	0	0	0	0	9.4414	25.001	49.749	75.272	116.95	147.59	194.31	236.11	279.21	341.26	387.93	462.84	489.07	575.44	601.74	678.51	772.92	804.36	879.93	944.54	1036.6	1104.9	1174.5	1258.7	1306.3	1350.6	1367.6	1445.4	1477	1520.1	1551.4	1673.1	1429.3
6.8458	3.8441	10.943	0	0	0	0	25.112	55.23	107.47	149.51	218.64	290.52	375.93	474.35	589.67	753.01	888.61	1065.3	1257.6	1491	1641.6	1853.4	2115.2	2232.2	2399.7	2675.8	2828.8	3096.3	3318.9	3478.6	3636.5	3829.9	4116.1	4191.7	4175.4	4386.1	4621.9	4981.3	5166.6	5190.4	5474.7	5641.6	5771.4	5993.9	6032.7	6140.4	6128	6307.2	6372
0	0	0	18.037	50.615	111.47	147.81	217.68	249.25	331.11	440.27	413.56	503.3	520.93	588.25	677.33	754.25	849.99	909.35	1002.8	1147.8	1244.7	1326.7	1502.5	1534.6	1642.9	1619.2	1715.3	1858.7	1959.3	2052	2179.4	2267.1	2318.8	2320.8	2422.5	2465.9	2497.7	2681.9	2597.9	2703.4	2596.1	2759.6	2865.3	2965	3273.8	3324.2	3364.4	3290.2	3240
0	2.8585	0	4.9899	0	4.9679	2.2182	4.9626	7.6855	10.756	15.19	41.971	67.117	137.53	207.22	299.45	415.54	563.85	696.9	864.87	1064.5	1235.1	1375.9	1579.6	1770.1	1868.2	2070.7	2272	2387.1	2572	2591.6	2753.1	2906.1	3061	3155.2	3177.3	3334.8	3516.7	3640.8	3789.5	3799.8	3941.5	3948.4	4010	4082	4054.9	4187.5	4294.3	4285.3	4392.2
0	0	0	0	0.73331	21.42	36.377	72.246	93.315	129.76	167.77	186.08	262.51	327.86	398.52	484.53	515.82	617.23	700.79	823.38	941.21	1023.7	1085.8	1236.8	1325.6	1476.1	1618.5	1713.8	1814	1953.2	2022.7	2059.1	2192.1	2385.8	2457.5	2488.9	2634.1	2795.6	2768	2867.1	2930.9	3096.8	3064.9	3149.5	3160.6	3210.3	3214.3	3289.1	3369.3	3471.1
0	0	0	2.7918	62.797	127.67	179.35	257.89	327.95	396.05	431.47	517.43	595.05	707.75	813.25	938.99	1142.1	1291.8	1500.1	1737.8	1897.9	2121.3	2268.6	2456.3	2692.4	2987.8	3318.1	3526.3	3759.9	4021.9	3941.9	4063.5	4383.5	4703.2	4648.3	4860.2	5086.1	5457.5	5366.9	5701.3	5769	6011.7	6348.5	6346.1	6601	6846.5	6971.9	6981	6987.2	7106.5
2.6497	0	0	0	1.783	11.461	10.288	16.799	35.761	74.008	150.29	212.16	301.91	405.55	503.62	623.97	805.08	971.32	1117.7	1253.7	1424.1	1545.6	1710.6	1931.1	2027.9	2192	2344.5	2478	2585.5	2791.2	2937	3073.3	3255.5	3439.3	3622	3743.2	3928.4	3974.8	4264	4538.2	4766.6	4850.1	4956.2	5282.1	5665	5988.9	6184.4	6275.3	6571.8	6632.7
0	0	0	0	17.062	97.33	138.89	207.44	293.75	408.13	552.49	700.45	841.03	1041.2	1368.3	1657.9	1974.9	2126.8	2411.3	2597.9	2855	2962.6	2379.9	3383.1	3584.2	3774.3	3953.6	4091.7	4272.3	4423.3	4739.7	4813.3	4942.9	4970.3	5085.1	5264.2	5597.3	5718.6	5995.1	6026.3	6400.8	6479.1	6696	6870.6	7033.5	7036.7	7297.5	7389.2	7664.9	7830.4
37.537	15.991	0	2.0781	0	0	0	0	4.4401	27.906	51.347	63.466	108.79	165.73	248.67	359.35	493.8	518.39	681.41	868.83	1170.3	1385.7	1649.6	1903.9	2193.5	2445.1	3217.4	3426.7	3761.6	3929.5	4279.7	4557.7	4691	4925.5	5026.8	5345.6	5582.1	5716.4	5869.3	6031.7	6164.5	6333	6576.5	6608.6	6867.9	4844.8	4821.7	4875.2	4905.2	5009.2
3.9487	10.401	0	6.1815	0	0	4.379	52.181	141.39	278.3	454.22	667.68	778.75	957.73	1215.1	1293.2	1804.2	2231.4	2668.3	2960.3	3158.4	3507.7	3543.5	3855.4	4058.7	4278.3	4413.3	4614.8	4626.2	4489.9	4793.2	4850	4811	4948.9	5162.1	4984.1	5133.9	5137.8	5190.6	5325.6	5436.4	5353.5	5452.1	5594.6	5507.8	5662.1	5564.2	5775.9	5653.7	5640.2
25.602	5.8296	1.0965	0	0	0	0	0	0	24.797	67.038	117.18	161.12	201.57	223.34	317.01	326.56	357.82	403.18	485	566.78	644.83	768.83	805.89	870.91	965.84	1158.3	1348.4	1516.7	1691.5	1817.7	2099.8	2270	2436	2697.7	2803.1	3141.6	3474	3439.6	3620.8	3781.9	4317.4	4386.8	4531.2	4864.6	5083.6	5278.6	5290.9	5513.7	5668.4
0	7.2034	0	6.1498	0	1.5473	0	18.006	56.217	129.01	229.45	306.16	417.73	559.88	658.38	809.9	981.8	1123.1	1280	1421.2	1669.3	2125	2248	2729.2	2572.6	2730.1	3010.2	3450.9	3410.3	4238.1	3710.4	3992.5	3801.4	4382.3	4773.1	4773.5	4752.3	5332.7	5335.5	5501.1	5175.6	6152.5	6228.5	6448.3	5736	6616.5	6803.7	6789.2	6951.6	6934.1
17.448	15.457	1.1809	0	0	0	0	6.1392	8.3455	46.985	74.367	138.57	186	258.88	310.94	381.43	444.35	589	814.29	1006.1	1199.3	1401.7	1537.1	1763.1	1974.6	2250.3	2429	2664.7	2923.6	3289.9	3401.1	3271.1	3682.4	3732.8	4140.5	4202.9	4359.5	4899	5047.7	5314.8	5490.9	5851	5664.8	5878.2	6278.9	5572.5	5684	6653.8	6706.9	6766.1
0	0	0	0	0	5.989	8.5201	32.019	93.643	167.6	251.1	361.01	491.08	493.22	721.42	817.1	965.69	1089.9	1338.9	1359.8	1584.5	1764.5	1867.3	1814.3	1808.4	2016.3	2071.1	2181.8	2296.6	2403.9	2455.6	2632.9	2691.8	2969	2824.5	3055.9	3149.4	3234.1	3424.4	3547.5	3627.8	3619.3	3734.4	3795.8	3824.7	3989.4	4129.7	4206	4256.6	4317.8
21.994	17.697	1.3246	2.6178	0	0	0	27.958	39.73	158.34	289.36	442.64	595.36	696.06	881.34	1111.8	1290	1496.7	1727.2	1984.8	2138.8	2407.3	2553.7	2770.5	2972.1	3353.4	3508.6	3755.7	3817	3970.5	4143	4430.7	4359.8	4608.4	4434.9	4495.2	4849.9	4908.7	5118	5122.9	5173.7	5343.4	5540.8	5703.8	5885.3	6032.6	5981.1	6096.8	6173.1	6291.1
17.328	4.081	0	8.9222	0	0	0	14.157	40.526	111.82	177.93	271.54	428.38	599.24	846.98	1081.4	1370.4	1670.1	2085	2405.1	2799.5	3234.8	3676.7	4095.5	4415.4	4962.8	5303	5631.7	6037.8	6318.1	6777.3	6983.5	7459	7710.9	8776.2	8169.5	8330	8544.1	9131.3	8995	9480.3	10012	10504	10578	10833	10999	11312	11628	11707	11784
41.337	19.416	0	4.6707	0	0	0	0	0	16.519	53.75	101.46	136.1	200.93	251.53	294.51	389.22	449	556.61	607.58	692.65	747.88	846.2	875.59	907.56	954.79	1037.1	1101.5	1172.5	1225	1317.3	1406.3	1493.3	1552.4	1650.1	1631.8	1754.4	1839.9	1907.3	1961.5	1982.9	2038.1	2126.8	2211.1	2246.8	2297.3	2382	2374.4	2439.2	2470.1
36.867	9.2666	5.4266	0	0	0	0	0	0	0	0	0	0	0	17.141	54.916	90.259	151.53	217.9	307.17	411.8	558.04	679.12	772.99	891.5	976.44	1131.3	1279.3	1290	1339.5	1520.5	1719.8	1819.7	2028.2	2136.4	2188	2340.9	2404.9	2554.4	2554	2783.6	2802.4	2953.7	2900.5	3053.9	3003.3	3075.8	3164.1	3162.9	3273.3
4.7415	10.125	0.94494	0	0	0	5.0034	32.441	41.692	71.415	76.215	87.121	99.614	133.41	192.32	271.01	317.73	420.79	530.68	648.59	768.87	875.06	1010.3	1104.8	1179.2	1280.8	1451.4	1549.7	1630.5	1769.9	1896.2	1980.1	2192.7	2274.3	2425.4	2489.4	2354	2400.6	2736.1	2791.8	2869	2980.7	3005.9	3110	3228.5	3272.7	3203.6	3428.4	3410.1	3522.9
0	0	0	0.74374	0	16.594	31.26	99.484	211.33	341.01	513.95	696.55	900.81	1131.6	867.86	1471.8	1671.2	2025.2	2246.2	2239.5	2228.4	2278.4	2322.4	2635.7	2666.2	2782.2	2959.9	3114.7	3198.5	3418	3432.1	3524.8	3722.5	3902.8	4184.9	4185.8	4429.9	4910.1	5030.7	5143	5266.4	5425.5	5480.7	5600	5522.2	5595.6	5617.2	5739	6008.3	6205.3
0	0	0.1528	0	3.6622	1.0711	11.348	11.964	24.813	22.158	36.617	56.219	74.02	89.825	123.15	158.64	227.22	266.56	359.76	474.19	551.57	657.64	757.41	865.38	1033.7	1141.5	1242.1	1361.6	1505.3	1650.2	1852.5	1967.1	2087.7	2225.3	2305.5	2572.1	2618.2	2900	3126.8	3457.8	3715.3	3916	4120.6	4124.8	4362.7	4587.5	4555.7	4721.7	4637.5	4661.2
0	0	0	0	78.234	123.75	144.34	171.27	232.52	279.54	372.04	395.75	452.23	459.31	494.87	509.11	520.75	575.1	591.43	629.46	672.82	655.68	638.9	727.27	775.68	882.28	978.24	1073.6	1142.4	1271	1420.8	1612.6	1719	1964.4	2112.3	2260.8	2402	2657.6	2766	2934.8	3077.9	3301.4	3632.6	3713.7	3983.2	4079.6	4219.2	4422.1	4537.7	4575.1
30.172	0	7.0556	14.054	0.79676	0	0	51.304	149.15	211.7	284.43	525.42	732.04	971.18	1191.5	1355.2	1327.7	1972.7	2282	2533.8	2761.2	2855.8	3270	3242.2	3739.9	4513.3	4734.8	5046.5	5462.5	5574.8	6030.1	6237.5	6793.9	7397.1	7851.9	7511.9	8001.9	8262.8	8365.8	8558.4	9041.3	9354.7	9630.3	9906.6	10034	9968.4	10290	10366	10288	10346
2.8023	1.9166	0	0.078347	0	3.4148	7.6305	35.406	61.43	114.35	188.43	267.27	353.88	427.42	508.11	636.47	716.16	780.45	849.91	982.56	1061.8	1211.4	1332.3	1382.6	1480.1	1576.2	1702.9	1804.5	1880.9	1947.5	2081.7	2096.3	2163.9	2264.2	2220.3	2327.7	2385.8	2566.9	2535.1	2589.7	2611.5	2624.1	2729	2779.1	2844.1	2857.9	2900	2937.1	2863.5	2928.3
23.991	8.5306	8.7162	0	0	0	0	5.7982	50.836	111.53	218.28	365.91	472.64	606.22	838.5	975.18	1137.3	1315.2	1452.9	1727.7	2136.7	2284.6	2322.3	2897.4	3071.5	3446.5	3848.5	4069.2	4432.3	4710.4	4932.6	5204.8	5451.5	5630.5	5741.4	5973.2	6406.6	6516	6817.5	7008.4	7685.8	8195.3	8360.4	8964.9	8844.4	9241.5	8107.9	8184	8191.2	8344.5
0	0	0	0	0	12.432	41.904	91.217	130.51	207.85	271.14	349.65	419.28	513.26	629.84	720.97	827.31	919.02	1010.9	1137.3	1228.2	1316.1	1446.4	1535.5	1626.3	1714.1	1798.5	1833.7	1919.7	2026.1	2151.9	2273.4	2365.7	2390.3	2467	2451.8	2568.6	2691	2765.6	2880.2	2914.8	3012.8	3072.4	3168.5	3265.2	3273.4	3336.2	3357.8	3490.9	3431.8
0	0	0	9.5705	4.7335	0	3.5515	28.144	83.431	129.14	211.15	300.54	397.34	517.64	615.94	702.93	820.38	893.74	1021.9	1137.7	1284	1448.9	1677.1	1683.8	1834.9	2057.4	2334	2654.6	2901.7	2944.2	3265.9	3303	3631.1	4081.8	4283.4	4738.2	5057.3	5297.9	6101.2	4914	5098.8	6382.9	6659.7	6926.5	7206.5	7203.9	7516.4	7858.3	8208.5	8313.6
0	0	0.18153	13.035	2.6792	4.328	11.107	34.282	92.1	160.58	232.03	381.9	521.54	642.8	791.1	860.88	1019.1	1208.6	1311.4	1454.1	1544.6	1621.5	1756.7	1896	2047.9	2154.4	2253.5	2284.9	2445.2	2629.2	2763.5	2913.2	2970.6	3048.2	3513.9	3340.8	3440.3	3555.2	3722.4	3775.9	4553.4	4609.9	4930.8	5141.8	5559.7	5517	5753.6	5903	5994.8	6036.1
33.802	5.4535	0	0	0	0	0	13.871	60.75	148.2	220.53	330.19	464.47	627.48	817.38	958.73	1165.9	1363.9	1495.3	1739.5	1942.1	2141.5	2288.5	2455.7	2769.4	2804.4	3011.5	3215.3	3413.2	3469.3	3748.9	3886.1	3641	4369.5	4500.1	4461.4	4493.6	4387.9	4533.9	4316.3	4631	4714.4	4837.7	4857	4156.5	4216.3	4761	4791.4	4346.1	4327.6
8.2999	10.375	0	0	0	0	0	8.3841	50.871	89.06	168.1	241.58	327.79	469.7	588.81	713.68	896.31	1078.2	1228.5	1365.4	1580.5	1761.6	1923.4	2024.4	2234.9	2425.7	2602.5	2691.7	2782.5	2921.1	2938.2	3062.9	3077.4	3249.3	3294.8	3325.1	3524.9	3594.2	3647.9	3767.3	3754.6	3765.5	3795.6	3923.3	3975.7	3929.9	3909.1	3929.6	3969.9	3943.4
0	0	0	0	0	13.563	22.296	19.355	77.992	124.71	129.46	187	271.36	391.35	510.64	607.11	698.44	889.95	1031.1	1044.2	1065.4	1501.4	1695.9	1772.7	2037.6	2406.5	2593.3	2793.3	3044.6	3291.5	3491.8	3862.3	4015.9	4225.1	4467.4	4749.5	5124.9	5249.8	5327.9	5741.9	5920.7	6150.4	6862.8	6810.2	7054.5	7342.2	7578.3	7889.1	8074.1	7947.6
19.454	13.057	5.3837	0	0	0	0	17.966	63.99	140.5	209.04	335.85	442.84	579.51	728.82	856.78	1028.1	1120.6	1285.8	1462.1	1529	1615.4	1679.2	1755.4	1979.7	2059.7	2141.9	2276.7	2268.5	2366.5	2421.9	2599.8	2633.3	2745.2	2773.5	2812.8	3068.1	3106	3213.4	3305.2	3344.1	3397.9	3476.1	3434.5	3433.4	3481.1	3400.7	3443.4	3543.7	3429.6
42.412	14.894	0.82917	0	0	0	0	0	1.7056	15.62	26.895	64.47	120.33	174.9	238.59	290.44	365.75	476.47	556.89	633.93	758.88	835.12	880.51	1040.1	1188.2	1299.7	1419.6	1547.6	1753.7	1754.2	1857.7	2026.5	2099.5	2106.7	2429.2	2300.5	2338.2	2448.3	2541.2	2552.9	2629.2	2601.2	2608.5	2726.4	2701.8	2737.8	2824.5	2879.2	2890.9	2927.9
22	14.449	8.9029	0	1.1983	0	0	3.559	16.889	62.947	79.804	124.1	199.64	290.5	404.34	541.2	678.6	762.39	921.04	1015.5	1194.9	1331.2	1492.5	1652.5	1884.6	2119.8	2250.4	2483.8	2639.1	2816.2	3062.4	3286.2	3486.7	3562.7	3809.2	4010.3	4195.2	4148	4235.2	4313	4357.4	4662.1	5028.3	5239.1	5108.8	5584.1	5883	5889	5794.8	6072.3
0	0	0	0.25398	0.63349	6.2186	11.114	23.105	35.5	67.257	106.85	152.79	202.98	281.74	356.93	407.37	512.11	594.03	723.54	813.26	973	1106.2	1239.7	1352.9	1541.5	1663.5	1755.3	1945.7	1927.4	2056.8	2133.3	2332.1	2402.7	2464.7	2624.3	2712	2737	2780.9	2938.6	2989.8	3030.2	2948.6	3072.4	3194.3	3272	3590.3	3671.8	3562.1	3530.2	3531.7
20.334	2.4559	5.3642	0	0	0	0	46.311	100.27	202.11	290.36	392.3	501.14	651.78	808.17	1002.4	1164.8	1308.7	1548.9	1812.3	2010.3	2255.9	2483.7	2895.4	3309.1	3413.9	3908.8	4209	4494.8	4925.3	4665.9	5648.5	5928.8	6332.5	6680.1	6994.6	7487.9	7689.5	8193.7	8507	8885.8	9304.1	9602.5	9238.5	9457.5	9890.7	10191	10503	10901	11170
9.4775	21.71	0.75768	1.5914	0	0	0	4.5833	39.35	114.63	152.75	223.64	326.62	443.14	666.25	901.32	1191.5	1423.8	1751.9	1999.6	2277.5	2593.7	2790.1	3112.1	3370.2	3506.1	3716.2	3820.1	4165.4	4432.8	4561.7	4634.7	5085.7	5249.5	5584.7	5529	5910.3	6048.1	6334.9	6387.9	6608.5	6806.2	7029	7262.4	7504.9	7732.6	8029.1	8104.4	8185.8	8078.1
6.4654	5.8516	3.5714	0	0	0	0.0244	21.147	68.605	134.23	223.3	342.06	509.32	710.35	889.41	1116.1	1359.5	1675.6	1945.8	2178.7	2432.5	2764.7	2962.5	3250.7	3573.2	3834.1	4035.2	4330.1	4402.4	4678.2	5022.8	5168.6	5259.4	5458.2	5685.3	5887.4	6052.6	6215.8	6318.6	6439.8	6607.9	6977.8	7153.2	7301	7385	7552.8	7693.9	7722.9	7931.4	7840.5
0	0	0	0	4.9504	4.9487	21.663	14.156	14.276	8.1827	19.722	23.673	44.809	57.267	109.04	166.17	246.89	354.33	436.39	561.79	697.74	808.5	933.81	1102.3	1207	1417.7	1578.9	1788.7	1913.1	2052.8	2331.7	2533.7	2795.9	2972.6	2805.5	3426	3550.2	3658.2	3923.6	4091.9	4303.5	4439.4	4706	5002.6	5192.7	5489.7	5684.9	5743.5	5723	5775.2
13.313	11.719	0	1.7531	0	0	0	5.4486	37.593	74.343	131.99	170.96	274.66	367.46	502.13	654.3	768.94	916.44	1044.3	1189.4	1397.4	1502.3	1732.6	1804.6	1927.9	2147.7	2382.6	2486.6	2678.9	2898.6	3079	3310.2	3458.9	3565.9	3795.6	3925.9	4074	4277	4371.5	4547.5	4682.1	4849.8	4931.8	4941.2	5076	5152.3	5276.1	5435.8	5458.5	5554.8
30.254	14.298	0	0	0	0	0	6.1391	24.869	67.828	102.15	188.8	289.04	360.02	481.9	635.55	724.26	952.67	854.46	932.7	1358.9	1501.4	1623.9	1804.2	2131.3	2252.7	2212.6	2439.7	2570.2	2748.2	2865.2	3283.2	3170.8	3420	3876.6	3825.8	3880.1	4138.6	4259.5	4361.4	4490.8	4709.6	4644.1	4594.2	4705.7	5016.7	5205.9	5275	5197.6	5174.4
40.208	14.629	0.27678	0	0	0	0	16.393	54.853	73.391	145.03	217.62	334.95	481.4	645.2	843.06	1101.2	1343.6	1582.3	1792.5	2102.1	2461	2721.7	3048.8	3360.2	3631.8	3899.1	4114.3	4380.7	4848	5223.8	5519.7	5835.7	6054.5	6459.3	6522.5	6801.3	7000.7	7253.4	7593.8	7731.4	8000.3	8338.8	8548.7	8792.2	9003	9261.9	9409	9557.7	9935.7
0	0	0	1.3305	29.804	0	15.175	42.132	60.229	95.933	141.54	180.66	205.37	276.66	352.23	465.56	533.46	649.99	787.81	885.29	1029.6	1149.7	1182	1357.4	1344.3	1418.2	1568.8	1641.9	1796.2	1892.8	2011.4	2179.1	2256.9	2471.3	2658.6	2847.1	3122.2	3138.9	3423.6	3492	3671.4	3612.4	3771.1	4023.5	4513.3	4306	4423.8	4277.2	4481.1	4665.4
5.8708	0	0	0	9.8365	0	2.9718	36.738	86	189.31	288.13	425.19	592.08	815.72	1053.4	1281.3	1552.1	1739.3	2031.2	2318.2	2605	2881.7	3131.1	3432.5	3570.1	3857	4111.5	4440.3	4640.5	4739.6	5106.7	5257.2	5345.8	5286.2	5534.9	5583	5661.9	5901.5	6029.2	6361.5	6045	6474.1	6582.1	6817.1	6904.9	7035.5	7137.6	7383.7	7538.6	7740.8
35.401	11.509	0	1.384	0	0	0	0	0	17.572	42.681	62.075	111.66	164.02	211.17	271.99	318.16	420.44	482.49	577.24	691.34	769.11	884.35	1005.4	1095.5	1173	1299	1363.7	1336.7	1497.7	1496.2	1611.8	1711.2	1803.9	1879.2	1965.6	2063.8	2119.2	2185.9	2266.2	2291.1	2404.8	2426.9	2523.7	2594.5	2731.9	2792.5	2835.3	2919.3	2957.5
46.728	13.535	0	0	0	0	0	10.759	57.039	103.93	182.81	259.52	343.74	427.7	522.41	616.73	776.29	845.24	910.6	1100	1215.4	1348	1456.4	1606.6	1719.4	1808.1	1993.9	2123.1	2354.7	2538.6	2703.2	2846.3	3050.5	3189.2	3450.6	3641.6	3742.2	4021.5	4214.2	4451.2	4596.7	4652.3	4871.1	5049.2	5185.2	5348.1	5428.8	5571	5720.9	5832
28.501	7.6143	0	0	0	0	0	0	0	0.34661	17.131	28.351	71.811	105.08	169.24	216.16	245.66	324.11	434.7	375.52	433.93	479.79	524.63	561.53	567.48	613.47	645.11	728.75	775.18	835.43	845.56	928.52	1023.8	1042.8	1076	1060.4	1176	1208.7	1250.3	1348.8	1365.2	1486.8	1465.8	1555.7	1698.7	1764.9	1803.5	1800.4	1816.8	1835.2
10.311	0	0	0	0	0	3.6491	34.607	60.393	127.48	213.29	307.27	394.59	542.29	641.24	809.69	963.11	1058	1231.2	1359.9	1457.7	1572.7	1664.9	1818.2	1991.6	2073.9	2207.8	2270.8	2459.6	2528.4	2681.2	2909.3	2867	3019.5	3100.7	3171.4	3298.5	3379.8	3489.1	3617.4	3823.1	4087.8	4210.9	4367.4	4503.4	4916.3	4736.3	4604.5	4664	4708.1
24.832	8.3599	0	0	0	0	0	0	0	4.3536	4.389	2.0264	23.475	51.384	102.07	159.64	248.06	318.47	451.18	527.01	721.99	867.21	1061.8	1272	1487.1	1666.7	1959.4	2105.8	2384.7	2677.3	2970.7	3142.1	3453.3	3743.5	4020.2	4197.6	4445.9	4480.3	4424.3	4517.2	4846.9	4868.4	4971.8	5230.6	5356.7	5471.3	5760.4	5858.6	6035.4	5964.1
3.4623	0	0	1.7594	9.6191	0	0	18.755	46.828	74.135	115.24	184.67	231.83	281.11	349.48	458.61	572.59	727.05	891	1010.8	1184.5	1391.5	1619.7	1817.4	2117.6	2280.4	2504.5	2749.9	2970.8	3459.3	3890.3	3897.6	4484.9	4924.8	5197.8	5752.4	6046.4	6512.3	6669.3	7055.2	7546.6	7937.6	8255.7	8732.9	8900.1	9264.7	9338.4	9639.3	9989.6	10072
18.907	5.7367	4.4608	0	0	0	7.0084	48.588	88.888	159.61	213.33	298.36	407.93	509.2	645.18	810.13	966.43	1149.7	1424.3	1670.7	1976.1	2280	2582.9	2932.5	3236.5	3706	3987.6	4304.7	4711.6	5092.9	5417.5	5752.6	6142.8	6572	6907.6	7024.3	7375.8	7645.3	8198.7	8379.4	8445.6	8932.5	9230	9465.9	9532.5	9818.4	9816.9	9801.8	9853.5	10156
0.69958	2.1876	2.2728	0	0	0	8.0716	42.1	76.763	145.99	250.54	330	474.65	532.77	742.6	849.41	909.29	1209.6	1405.6	1559.7	1790.8	1986.5	2009.6	2419.9	2575.5	2855.1	3000.1	3307.7	3532.5	3860.7	4053.2	4203.9	4485	4804.3	4870.7	5061.1	5216.5	5390.9	5734.3	5881.7	6135.9	6403	6741.8	6948.3	7181.5	7743.1	7794.7	7994.1	8086.7	7828.9
20.293	13.492	1.1387	0	0	0	0	25.984	51.203	102.33	180.55	223.06	342.22	437.29	548.75	653.36	729.98	873.01	997.1	1088.8	1193.7	1364.9	1410	1573.8	1749	1814	1962.9	2033.7	2236.9	2453.1	2609	2818.6	3051.9	3233.4	3408.6	3571.4	3682.9	3689.2	3995.2	4280.2	4461.1	4690	4844.2	5331.7	5316.9	5651.2	5935.7	5998.6	6136.4	6270.3
26.696	10.528	5.1517	0	0	0	0	0.79774	8.4858	43.872	88.194	153.88	208.8	311.76	437.23	579.54	700.41	906.31	1079.5	1245.9	1430.7	1590.8	1874.3	2001.4	2120.2	2309.6	2477.6	2757.2	2786.5	2954.3	3042.4	3246	3395.5	3515.7	3693.8	3713.4	3909.4	3996.8	4123.7	4185.1	4254	4307.2	4445.7	4415.9	4557.5	4629.1	4674.1	4759.5	4736.6	4730.5
7.5974	7.7405	0	0	0	0	5.7799	18.35	80.075	172.61	240.24	382.99	519.19	637.44	784.02	933.61	1048.3	1195.3	1354.4	1561.6	1688.3	1780.5	1956.1	2127.2	2230.4	2304.3	2438.3	2480.3	2520.9	2558.7	2637.3	2751.5	2700	2771.5	2834.8	2865.3	2868.6	2872.4	2943.9	3016.2	2971	2979.6	2999	3004.1	3006.8	2924.9	2980.5	2889.7	2838.8	2772.3
20.234	7.5928	0	0	0	0	0	64.201	164.55	306.8	448.88	630.64	1029.9	1098.3	1330.7	1576.1	1897.3	2152.7	2533.9	2793	3057	3410.2	4123.2	4031.2	4337	4563.4	4783.5	5131.7	5386.6	5691	5936.4	6319.6	6624	6886.9	7080.4	7210.5	7491.6	7772.2	8007.2	8251.3	8303.4	8375.8	8767.3	8718.9	9132.5	9095.1	9321.5	9266.8	9488.3	9587.7
39.516	2.0232	12.727	5.6489	0	0	0	17.846	57.79	130.68	271.54	347.18	508	703.92	1026.2	1244.7	1512.8	1970.4	2363.4	2665.3	3185.6	3452.2	3449.3	4155.6	4450.9	4790.9	5161.1	5565.3	5538.9	5994.4	6256	6472.4	6549.4	6921.7	6698.9	7234.5	7399.3	7679.4	7959.9	8054.6	9069.9	9915.4	10259	10552	10646	10877	10927	11222	11283	11351
18.671	11.76	0	1.6062	0	0	0	0	0	0	0	11.359	2.8805	0	0	0	0	31.885	90.703	255.14	410.46	535.48	772.49	903.65	1084.5	1329.1	1668.5	2037.9	2460.7	2629.6	2909.1	3213.7	3602	3890.4	4071.7	4401.1	4309.9	4860.1	5155.6	4930	5239.8	5342.4	5224.2	5765.3	5935.8	6212.6	6343.6	6507.7	6426.9	6499.1
54.747	33.519	0	0	0	0	0	0	0	0	0	11.663	88.54	199.56	368.35	525.52	754.48	954.31	1193.2	1424.2	1572.4	1737.2	1940	2124	2316.2	2734.9	3313.9	3559.5	3868.9	4211.7	4486.7	4941.5	5381	5554.6	6105.7	6337.5	6532.2	6885.4	6937.1	7114.9	7437.8	7566	7922.9	8294.2	8493.7	8771.5	8974.1	9253.4	9298	9493.2
11.563	0	1.5984	2.882	0	0	0	0	3.2425	0	0	0	10.641	34.615	61.706	126.43	227.02	329.28	456.28	595.09	793.5	928.1	1187.3	1443.4	1625.9	1871.6	2196.7	2441.8	2887	3187.8	3509.7	3939.6	4293.9	4716.1	5051.3	5439	6009.7	5710.9	6226.4	6403.1	6760.2	7002.4	7378.6	7689.9	7995.8	8144	8329.9	8472.4	8723.6	9171.8
5.8991	2.9917	0	3.5654	0	0	2.8005	34.115	82.211	158.56	259.11	350.76	441.56	596.52	738.93	873.16	948.33	1218.7	1430.9	1579.5	1791.4	1831.1	2074.5	2271.9	2405.2	2480.5	2591.1	2452.8	2596.8	2535.3	2604.1	2921.2	3114.7	3209.7	3278.7	3444.8	3733.3	3967.9	4229.1	4464.9	4651	4933.1	5317.3	5230.5	5899	5997.1	6141.8	5972.8	6378.2	6440.8
34.073	18.124	0	2.721	0	0	0	0	8.4619	26.725	39.738	77.394	117.87	158.81	201.63	295.68	398.47	519.27	640.45	775.65	864.43	992.37	1156.6	1263.6	1432.9	1652.4	1695.1	1908.7	1999.9	2016.8	2216.2	2374.1	2544	2551.6	2624.6	2652.9	2610.3	2689.8	2706.9	2843.1	2876.3	2941.7	2913.4	2999.7	2935.9	3099	3159.2	3214.2	3129.5	3188.9
0	0	0	9.6507	11.36	14.764	19.331	15.628	17.968	31.731	63.153	83.611	127.38	177.52	238.58	316.28	374.81	483.16	591.03	684.13	764.49	890.29	1182.2	1304.3	1373.3	1500.2	1543.2	1627.6	1761.2	1878	2064	2249.4	2448	2518.1	2560.3	2706.1	2788.4	2794.4	3059.5	3095.3	3197	3157.6	3264.5	3408	3581	3810.7	3883	3809.8	3831.4	3817
32.829	8.4264	0	0	0	0	0	22.021	58.929	135.54	246.4	396.98	500.26	684.33	867.63	1101.7	1397.1	1459.4	1693.4	1934.3	2211.2	2354.2	2573	2787.2	2996.1	3263.1	3268.3	3722.6	3702.6	4126.9	4131	4534.8	4569.1	4926.3	4912.6	5255	5367.8	5495	5716.6	5962.8	6240.2	6455.9	6666.3	6864.2	6583.8	6858.3	6982	7354.1	7420.4	7295.9
15.088	2.0843	0	0	0	0	8.8536	48.208	111.42	149.79	232.06	325.81	470.79	610.94	752.64	970.71	1325.8	1357.9	1655.4	1891.5	2150.7	2455.2	2621.3	2754.9	2949.2	3043.1	3315.2	3478.1	3612.3	3813.1	3955.6	4123.2	4376.5	4594	4740.3	4937.8	5290.4	5520.2	5793	6013.6	6224.9	6609.7	6969	7074.4	7433.7	7757.4	7999.6	8124.8	8415.4	8716.4
0	0	0	54.145	33.501	21.379	0.43961	9.278	0	0	0	0	0	37.304	90.451	192.96	257.66	353.84	459.47	564.78	691.57	859.86	1028.9	1186	1367.6	1537.5	1705.4	1827.9	2019.4	2024	2210.1	2265.5	2386.6	2571.7	2599.9	2715.6	2871.9	2940.6	3140.1	3295.7	3363.6	3559.1	3587.6	3568.6	3469.3	3704.7	3759.1	3912.7	3988.4	4022.3
22.749	0	0	0	0	20.999	30.324	77.776	196.54	287.75	453.37	612.91	816.17	998.95	1269.5	1508.5	1748.9	1986.1	2212.8	2497.6	2758.1	3252.6	3438.6	3625.4	3844.6	4331.1	4763.9	5173.4	5305.7	5586.7	5654	5904.3	6215.1	6388.1	6592.6	6897.8	6963.2	7292.4	7388.8	7710.8	7848.9	8116.1	8326.4	8395.5	9031.1	9200.4	9341.5	9635.5	9808.5	10178
10.694	16.519	1.5499	0	0	0	0	5.3865	14.48	44.132	50.191	62.124	85.508	135.44	194.17	250.05	323.05	393.17	515.95	582.92	678.92	734.16	858.47	902.67	1073.7	1213.6	1323.3	1472.4	1530	1789.7	2001.1	2143.1	2299.5	2383.3	2408.2	2572.7	2771.6	2953.3	2938.4	3054	3146.3	3264.1	3529.7	3506	3561.8	3609	3777.2	3824.1	3820.2	3778.8
7.0803	0	0	0	0	0.22467	6.157	31.492	61.301	168.92	250.45	338.09	442.95	577.04	727.71	899.9	1100.6	1245.2	1427.5	1664.1	1906.1	2120.6	2310.6	2440.5	2575	2804.4	2907.8	3070.9	3166.2	3254.6	3437.1	3529.3	3587	3642.2	3662.5	3774.4	3822.7	3984.1	4007.7	4042.1	4046.8	4090	4103.7	4120.5	4137.8	3531.3	3746.5	3604.7	4135.7	4060
0	0	0	0	8.1018	0	17.135	32.031	75.356	137.89	222.99	315.78	415.85	541.28	661.56	921.79	1134.7	1314.8	1509.7	1723.7	2019.9	2234.2	2497	2783.3	2962.1	3237.4	3517.4	3810.1	4146.2	4576.8	4804.9	5146.6	5378.8	5519.7	5863.6	6135.8	6321.6	6445.5	6731.9	7060.3	7215.3	7659	7883.6	8040.7	8382.7	8585	8821.6	8955	9162.4	9551.7
0	0	0	0	4.1102	12.946	7.4929	38.981	88.115	189.9	325.61	365.46	515.18	730.93	846.53	1226.4	1467.3	1729.4	1953.4	2279.2	2667.9	2878.6	3150.7	3662.3	3939.6	4004.9	4332.2	4512.2	4756.4	4753.6	4664	5035	5076.3	5329.9	5311.9	5524	5532	5866.9	5967.9	6249.8	6628.2	6562.3	6528.4	6888	7162.1	6889.5	7069.6	7087.8	7398.3	7421.6
0	0	0	0	5.633	28.952	33.597	48.05	52.669	73.148	111.27	116.74	176.39	249.03	309.52	387.35	511.32	624.17	723.73	848.24	984.01	1087.5	1168.1	1307	1368.2	1540.6	1646.2	1775	1881.5	2049.8	2199.9	2385.5	2576.6	2861.9	3129.4	3333.3	3549.4	3664.8	4136.2	4290.1	4720.4	4859.5	5052.6	5426.5	6072.1	6560.9	6977	6860.4	6966.5	7283.3
17.985	11.936	0	0	0	0	0	25.974	63.426	123.2	195.85	258.6	325.5	444.86	568.42	718.43	854.73	1020.2	1246.6	1456.9	1661.1	1682.6	1802.3	2053.7	2217.5	2409.7	2557.9	2753.7	2833.6	2978	3136.8	3263.8	3364.5	3627.4	3832.3	4021.2	4128.8	4370.3	4644.6	4859.3	5045.7	5233.9	5458.7	5447.6	5199.3	5411.5	5499.4	5534.8	5544	5542.2
10.322	3.6104	0	0	0	0	6.6007	28.714	74.89	168.14	236.98	329.31	449.58	542.97	623.29	751.91	849.55	917.96	992.3	1046.6	1109.6	1155.8	1196	1242.7	1312.9	1381.3	1385.3	1427.3	1525.5	1566.3	1614.4	1733.4	1819.1	1925	2007.7	2020	2204	2219.1	2436.6	2511.3	2554.3	2656.4	2679.5	2844.4	2981.5	2935.3	2939.8	3015.2	3113.9	3129.4
18.838	3.6643	0	1.4106	0	0	0	12.032	34.114	35.352	28.805	80.875	87.982	188.49	276.57	429.41	608.25	845.04	1116.7	1365.9	1506.9	1721	2002.2	2326.7	2607.5	3002.1	3447.7	3998.7	4547.8	4284.4	4754.4	5264.4	6021.8	6603.8	6735.1	6855.3	7030.2	6874.4	7059.7	7085	7904.8	8619.4	8832	8854.5	9210	9646.8	10019	9930.8	10183	10232
18.404	4.6115	2.1589	6.7663	0	0	0	0	0	0	0	26.907	66.811	140.02	271.24	388.76	526.52	713.9	916.57	1144.8	1472.7	1859.9	2168.2	2551	2867.3	3277.7	3571	3922.8	4270.4	4703.7	4954.9	5309.4	5423.4	6034.1	6125.5	6250.7	6752.6	7181.5	7247.7	7513	7742.3	8157.1	8450	8563.9	8774.5	9046.9	9061.1	9367.9	9620.7	9673
10.353	3.3492	5.1338	7.3677	0	0	0	0	0	0	0	0	0	0	0	0	0	7.3802	29.434	39.745	68.024	119.44	133.14	148.98	166.4	172.91	201.97	259.92	313.3	336.44	377.55	393.98	462.47	526.99	610.29	692.11	809.81	902.02	1031	1121.8	1145.8	1247.6	1361.5	1544.9	1704.2	1642.8	1680.3	1774	1861.2	1941.4
0	0	0	0	0	7.3658	231.3	261.92	287.15	272.04	304.98	302.97	368.79	394.84	463.53	538.32	526.11	676.45	785.98	894.86	994.49	1195.6	1304.9	1424.2	1547.4	1674.1	1799.9	2017.9	2165.2	2336	2385	2561.5	2696.8	2931.9	3138.8	3278.1	3329.9	3417.3	3553.7	3522.9	3772	3749.3	3836.8	3876.5	4296.1	4419.5	4479	4539	4377.7	4519.7
27.662	9.5601	0	4.3018	0	0	0	0	0	27.903	38.287	51.45	81.393	100.29	142.13	176.02	233.68	206.55	246.24	298.03	367.64	421.96	618.21	696.37	796.9	952.59	1085.9	1228.4	1319.8	1711	2031.1	2327	2398.8	2714.2	2804.2	2967.2	3066.7	3381.5	3645.3	3784.8	4332.8	4645.5	4844.8	5098.8	5312.8	5455.1	5649	5865.3	5835.7	5967
0	0	0	0	1.8306	4.5693	9.9504	3.9906	41.512	89.608	150.79	211.35	299.48	365.56	502.15	645.5	791.78	932.74	1062.1	1271.6	1386.3	1354.4	1779.1	1938.6	2122	2245.2	2487.5	2633.6	2812	2935.8	3170.4	3362.8	3621.7	3710.2	3822	3896.8	4171.7	4447.6	4682.8	4845.2	4904.8	5150.7	5262.3	5292.8	5422.3	5563.1	5767.9	5951.2	5836.4	5989.6
0	0	0	4.8948	0	0	20.336	41.002	126.12	247.57	388.54	521.34	743.77	968.73	1210.9	1493.3	1746.8	2093.3	2291	2661.1	2892.5	3170.7	3535	3759.5	4054.5	4297.2	4425.1	4776.7	4929.3	5340.8	5625.7	5688.5	5865.2	6050.1	6252.3	6607.3	4872.4	6220.9	6689	6699.8	7019.6	7619.6	7766.4	7942.5	7994.4	7985	8343.7	8712.6	8835.2	9057.9
1.6245	0	0	6.8016	0	14.219	0	17.316	17.194	31.793	44.34	78.074	108.31	148.28	246.81	338.96	401.05	502.57	636.99	724.07	879.61	956.55	1029.6	1194.3	1200.6	1252.7	1496.5	1597.1	1857.7	1952.2	2051.9	2259.6	2236.4	2377.2	2435.9	2494.6	2724.9	2657.7	2833.3	2824.7	2837.7	2795.2	2866.7	3328.3	3271.1	3524.8	3483.8	3216.7	3423	3576.9
29.028	5.5717	8.0993	0	0	0	0	17.181	38.218	131.34	235.25	319.89	483.7	614.28	776.1	996.36	1249	1413.2	1543.8	1777.5	2018.8	2280.7	2378.2	2733.3	2994.1	3249.6	3441.3	3403	3624.8	4198.7	4181.4	4579.3	4584.7	4986.5	5444.1	5325.7	5888.6	5900	5772.6	6331.7	6997.6	7043.9	7253.4	7558.6	8461.4	9225	9667.3	10171	9609.1	9738.3
0	3.873	0	0	2.2835	0	1.941	0	4.6243	30.816	72.186	121.57	232.13	375.22	536.03	722.33	934	1123.2	1354.4	1617.9	1905.2	2129	2389.2	2644.7	2868.1	3073.5	3362.6	3501.1	3770.9	3962.1	4286.6	4289.3	4496.5	4755	4869.7	5251.2	5197.2	5403.4	5622.3	5735.6	5828.9	6053.5	6030.3	6120.5	6101.6	6295	6411	6343.1	6364.5	6398.3
7.089	5.738	0	0	0	0	17.973	97.212	228.4	347.73	518.45	680.09	878.8	1063	1359.1	1648.6	1389.6	2247.4	2527.1	2796.9	2908.7	3574.1	3410.6	3474.3	3645.3	3921.7	4256.4	4365.8	4539	4613.9	4981.7	4897.5	5201.3	5288.3	5478.4	5530.3	5598.4	5775	5855	6885.6	6606.8	6821.9	7238.4	6909.1	7648.3	7601.2	7441.4	8008	7587.4	7852.6
16.683	4.0702	0	4.022	0	0	8.176	84.468	168.48	292.15	417.86	609.92	786.03	990.21	1172.7	1392.7	1551.7	1771.1	1918.3	2227.1	2294.3	2530.2	2848	3098.2	3493.2	3723.2	4043.8	4239	4665.8	4872.9	5091.2	5404.5	5623.4	5921.5	6088.6	6239.9	6367.5	6692.5	6854.1	7021.7	7172	7468.2	7440	7595.1	7768.7	7975.1	8230.3	8288	8551.2	8572.1
29.505	14.878	4.4232	6.5759	0	0	0	0	0	0	0	0	39.953	122.15	257.97	424.47	664.5	843.93	1107.2	1321.5	1524.9	1706.7	1896.4	2048.4	2139.8	2177	2284.4	2327.3	2346.1	2387.7	2425.5	2408	2441.5	2419	2463	2387.5	2470.6	2577	2656.3	2702.3	2814.9	2977.7	3103	3182.5	3291.8	3485.8	3648.4	3849.8	3917.6	3884.5
22.654	4.8456	0	0	0	0	7.1651	37.57	83.961	190.78	287.51	434.1	465.1	800.7	964.33	1184.8	1257.1	1433.4	1648.6	1917.9	2211.6	2077.1	2637.2	2825.5	3204.3	3374.2	3544.5	3698.6	3984.5	4274.9	4509	4648	4701.7	4931.1	5204.6	5375.3	5089.1	5212.6	5385	5550.8	4911.4	4662	5245.2	4738.4	4895	5101.3	5663	5653.2	5308.7	6227
8.7701	0.43256	0.57131	6.6208	0	0	4.3506	40.454	93.929	145.92	225.71	329.22	408.57	550.63	730.26	1009.9	1265.5	1481.5	1643.2	1869	2153	2408.4	2635.7	2775.6	2851.3	3145.2	3303.6	3591.7	3829.2	4046.5	4323.4	4624.5	4727.8	5108.9	5151.7	5227.9	5715.3	5829.3	6356.8	6489.7	6602.1	6869.3	7181	7449.4	7659.6	7759.3	7888	7882.3	8063.9	8279.7
18.855	9.5283	0	0	0	0	0	0	0	9.4199	0.69452	6.7091	12.686	18.953	48.778	104.38	119.04	180	249.63	313.97	391.68	463.75	547.11	614.76	696.3	775.49	899.32	939.24	1009.7	1071.5	1129.6	1176.9	1279.5	1324.9	1373.5	1483.9	1549.5	1566.2	1627.3	1637.7	1757.8	1772.6	1831	1897.7	1969	2085.7	2136	2145.1	2185.2	2391.6
0	0	0	0	2.4464	0.51394	18.045	37.767	58.354	87.942	116.35	179.07	235.17	323.32	435.7	595.06	771.34	999.21	1272.9	1499.7	1832.7	2029.9	2416.9	2282.5	2444.8	2648.4	2831.1	3012	3176.1	3326.2	3425.2	3688	3882.6	3986.3	4154	4249.7	4350.1	4591.5	4707.2	4859.8	5091.2	5146	5250.9	5383	5494.6	5406.4	5491.6	5533.1	5520.9	5541.5
25.692	30.034	0	0	0	0	0	0	6.3612	26.049	54.282	82.793	134.19	158.35	236.06	313.76	236.03	252.91	339.27	436.4	342.73	405.84	455.35	571.76	723.95	906.91	1039.3	1181.9	1343	1526.3	1692	1822.3	2010.7	2096.1	2306.5	2297.3	2492	2564.3	2642	2757.6	2868.9	2936.8	3089.8	3090.4	3113.9	3191.7	3371.8	3330.8	3378.6	3414.7
0	0	0	0	3.1787	8.5262	37.865	50.121	84.758	147.69	201.86	280.97	411.56	529.3	673.97	818.39	1039.4	1184.6	1355.3	1580	1797.3	1989.9	2158.3	2402.7	2377	2823.6	2910.1	3094.3	3367.2	3682	3642.4	3970.1	4168.3	4335.4	4572.7	4579	4676.9	4847.3	5038.4	4963.2	5124.4	5266.2	5338.3	5400.1	5679	5832.6	6069.2	5849	5823.3	5915.4
27.087	2.7186	0	0	0	0	0	20.281	76.055	130.47	190.49	269.83	328.7	442.89	551.42	683.27	816.06	953.24	1080.3	1278.6	1387	1577.7	1667.8	1818.4	1975.4	2120.1	2322.9	2386.4	2464.2	2708.4	2826.1	2750.2	2889.4	3069.6	3195.9	3240.1	3266.2	3033.4	3453.4	3672.7	3719.5	3438.2	3429.5	3709	3784	3877.6	3801.8	3863	4188.4	4039
0	2.5382	0	0	0	0	21.189	66.282	164.22	255.51	376.93	509.44	696.01	877.99	1062.2	1202.8	1368.2	1564.8	1713.7	1904.1	2108.7	2325.7	2439.3	2603.2	2795.6	3028.9	3248.9	3366.5	3538.6	3543.1	3849.7	3963.4	4221.1	4530	4709.1	4753.7	4997.5	5111.9	5361.7	5571.5	5829.6	5893.4	6137.4	6260.3	6545.6	6701	6855.9	6995.8	7117.1	7232.3
14.862	11.104	5.1642	0	0	0	0	13.725	48.592	82.262	112.34	170.2	238.95	294.91	383.7	459.45	475.49	607.2	696.56	823.37	865.32	974.82	1041.6	1194.4	1288.1	1482.5	1722.3	1895.6	2046	2206.6	2289.5	2339.8	2460.7	2517.9	2595.6	2642.9	2770.4	2872.8	3093	3137.7	3316.7	3467.1	3568	3741.7	3798.2	3891.8	3912.3	3980.2	4296.6	4428.3
24.669	7.3318	8.4949	0	0.69295	0	0	23.632	31.252	57.299	105.83	162.69	234.72	326.87	452.14	558.09	760.14	849.06	1071	1176.6	1223.4	1508.8	1575.6	1759.3	1946.7	2141.5	2323.5	2461	2847	3003.9	3301.3	3464.3	3717.4	3913.3	4082.3	4249.4	4390.7	4521.4	4858.1	5134.1	5342.3	5525.3	5729.5	6035.7	6069	6303.3	6564.8	6710.7	6695.2	6865.3
1.3512	0	0	0.35048	0	1.8956	24.735	93.88	222.45	406.58	644.55	871.19	1188.4	1376	1593.4	1873.6	2061.1	2316.4	2588.9	2856.7	3054.1	3287.3	3448.4	3834.2	3970.5	4073.5	4263.9	4569.1	5030.1	5031.5	5225.4	5452	5403.3	5562.7	5773.1	5884.4	6050.4	6110.4	6229.4	6269.9	6319.9	6477.9	6587.7	6833.8	7137.4	7084.7	7228.8	7178.9	7208.9	7311.2
0	0	0	0	23.91	21.81	48.079	72.917	93.075	109.8	136.34	130.35	262.47	266.2	341.87	498.93	575.27	647.31	832.73	1006.9	1225.4	1496	1603.6	1978.6	2175.7	2553	2857.1	3114.9	3379.8	3783.1	3951.7	4339.1	4387	4535.8	4592.4	4754.8	4854.7	5032.6	5322.3	5576.7	5758.5	5996.4	6084.5	6338.9	6289	6546.6	6626.8	7062.3	7081.2	7013.4
0	0	0	0	2.3745	0	20.235	37.562	83.8	163.78	188.29	278.92	344.97	493.93	578.21	674.01	825.51	961.08	1122.6	1279.4	1425.1	1612.1	1786.8	2023.2	2185.1	2356.9	2505.7	2910.4	3075.7	3308.5	3361.7	3668.8	3809.1	4144.7	4186.2	4450.8	4736.6	4940.1	5227.1	5485.2	5734.6	6150.4	6260.5	6424.3	6639.3	6442.9	6858.7	6867.7	7091.5	7208.7
0	0	10.57	21.015	0	0.13433	0	23.289	76.311	194.69	296.23	400.86	548.96	651.92	802.82	999.47	1085.7	1271	1396.7	1560.2	1684.8	1751.4	1917.1	2043.5	2275.8	2466.2	2528.3	2671.4	2717.9	2840.9	2932.5	2926.5	3124.8	3216.9	3179.7	3210.4	3303.8	3490.6	3474.1	3458.7	3700.7	3846.7	4065.2	4082.9	4176.8	4342.9	4202.2	4212.4	3838.5	3819.5
15.092	12.606	11.797	0	0	0	0	8.5665	0	83.391	156.18	220.82	358.53	474.02	353.92	842.31	1126	1386.2	1614.6	1829.1	2013.6	2143.9	2221.1	2569.1	2745.7	3001.3	3124.9	3259.6	3466.8	3763.3	4107.7	4328.8	4505.5	4874.7	5174.8	5250.6	5495.9	5593.3	5938	6386.6	6660.5	6992.5	7022.7	7289.1	7377.1	7536.3	7962	8003.2	8255.2	8353.3
0	11.247	0	0	0	0	15.217	43.549	78.001	153.54	232.8	294.46	409.43	475.86	580.6	690.9	830.45	962.35	1014.8	1126.7	1248.7	1427.3	1548.9	1702.4	1846	1947.3	2064.2	2331.5	2692.9	2516.7	2635.3	2857.5	2994.9	3424.1	3583.2	3810.4	4017.2	4261	4531.3	4707.5	4896.9	5209.8	5515	6195.3	5900.3	5993.1	6196.2	6339.9	6448.1	6047.2
20.905	10.105	3.5344	0.53634	0.42665	0	0	24.956	19.798	153.03	233.86	352.5	498.57	610.45	785.24	1030.3	1259.9	1498.3	1799.2	2112.6	2449.2	2683.6	3042.2	3185.6	3465.2	3817.3	4068.7	4421	4283.9	4897.9	5072.8	5286.6	5514.6	5705.8	5834	6118	6279.5	6635.2	6482.1	6818.7	6896.6	7084	7352.4	7468.5	7593.8	7765.3	7854.2	8000	7938	7839.2
0	0	0	25.402	32.401	51.63	79.998	132.73	149.84	187.17	284.52	359.46	307.51	436.46	513.1	576.55	666.99	778.3	961.68	1057.5	1141.6	1253.4	1466.2	1638.3	1873.6	2011.9	2236.1	2421.9	2395.8	2696.7	2903.5	3075.6	3252.3	4291.4	4313.2	3736	3880.8	4129.4	4191.8	4312.5	4448	4546	4677.9	4799	5163.7	5270.7	5598.1	5606.9	5628.4	5637.8
0	0	0.85753	0	8.5163	0	7.4424	24.65	66.292	120.87	203.15	289.62	412.92	518.54	633.28	757.17	930.6	1029.7	1135.1	1381.2	1381.7	1581.5	1786.2	1911.6	2084.6	2421.5	2567.8	2738.5	2974.4	3266.4	3454.5	3590.1	3897.8	3771.4	4165.6	4339	4667.7	4743.9	5027.1	5361.3	5486.1	5738.1	5939.8	6174.1	6324.3	6421.1	6495.9	6726.8	6912.3	7067.5
2.5856	0	0	2.5602	1.5747	0.32832	0	2.6179	37.192	87.007	136.7	218.64	297	419.74	573.71	745.44	932.64	1175.1	1456.2	1718	1922.1	2169.4	2414.6	2791.5	3085	3467.1	3841.2	4042.1	4304.1	4590.5	4846.2	5115.4	5449.1	5565.9	5766.8	6091.5	6408	6884.4	6984.4	7176	7395.6	7714.8	8025.3	8136.5	8799.6	8730.6	8594.4	8914	8935.2	9364.4
7.4679	0	0	2.2243	0	0	26.066	82.648	174.85	309.78	475.91	662.82	871.54	1084.5	1219.2	1499.1	1863.3	2156.4	2489.1	2700.2	3023.9	3142	3332.7	3546.2	3683.3	3887.6	4195.2	4327.9	4586.4	4626.3	5015.8	5086.7	5268.6	5624.1	5579.8	5718.3	6006.5	6306.8	6559.8	6962.4	7217.3	7588.1	7671.7	7772.6	8202.4	8305.9	8589.7	8984.3	8987.1	9417.8
24.711	8.0245	0	1.9091	0	0	0	0	0	0	0	0	38.683	103.55	184.15	305.1	474.03	654.92	895.03	1103.8	1335.3	1614.1	1886.3	2114.8	2323.8	2566.6	2765.3	2996.8	3219.9	3310.9	3609.6	3721.3	3890.3	4175.7	4292	4423.7	4490.5	4659.4	4868.2	4964.2	5162.9	5338.9	5504.3	5709.3	5888	5871.6	5898	5962.4	6078.9	6013.4
26.849	14.561	3.015	0	0	0	0	0	0	0	0	0	0	0	0	0	0	0	34.162	91.992	184.9	256.09	366.45	446.32	606.47	749.6	874.09	1064.6	1228.5	1464.1	1529	1591.3	1751.7	2020.6	1969.8	1977.9	2078.6	2368.4	2530.6	2822.7	2991.9	3016.8	3142.2	3293.9	3580.2	3427.8	3714.8	3812.7	4001.6	4010.5
0	23.137	0	0	0	28.404	0	22.554	34.745	32.147	63.577	78.963	161.58	220.75	370.96	590.84	731.84	883.25	1045.8	1247.1	1454.8	1610.7	1802.6	1971.2	2156.5	2280.5	2571.5	2913.9	3102.1	3325.1	3575.8	3728.4	4173.4	4333.5	4522.9	4944.2	5317	5415.4	5639.6	5758.2	5931.7	6226	6430.5	6914.5	6953.9	7299.5	7287.2	7353	7533.1	7539.1
0	0	0	0	0	0	39.938	92.838	179.23	288.86	412.12	560.7	725.92	918.78	1103.5	1287.5	1536.3	1927.6	2109.8	2547.8	2986.7	3321.1	3654.3	4116.1	4482.4	4892.9	4994.3	5349	5754.2	6036.4	6319.1	6440.7	7206.5	7219.5	7410	7806	7937.9	8254	8675.9	8853.1	9279.7	9450.4	9263.6	9439.3	9642	9762.7	9700.7	9642.1	10146	10070
11.413	22.983	1.4325	0	0	0	0	22.335	49.296	111.35	136.27	213.87	259.61	309.12	384.99	457.38	513.45	553.99	610.28	692.27	745.5	808.9	884.4	975.95	981.79	1083.1	1184.6	1254.4	1270.6	1359.7	1393.3	1445	1588.3	1632.2	1742.9	1779.7	1805.2	1890.3	1954	2006.9	2082.7	2168.6	2295	2358.8	2391.9	2507.4	2525	2594.5	2664.7	2715.1
0	0	0	0	0	93.531	156.39	248.73	328.31	526.53	743.26	775.25	895.54	1137.8	1437.7	1628.7	1806.7	2061.3	2303	2500.9	2802.5	2780	3137.4	3576.7	3768	4162.6	4394.8	4741.8	5151.7	5418.2	5523.5	6051.2	6236.6	6556.9	6810.5	6926.7	7255.3	7230.9	7454.1	7539.4	7532.9	7692.1	7934.5	8199.4	8936.1	9041.1	9121.1	9042.2	9030.8	9178.6
56.369	39.388	15.491	0	0	0	0	0	0	82.72	130.24	210.99	276.9	404.25	500.4	589.34	736.33	887.96	1030.1	1205.3	1396.2	1577	1719.5	1884.9	2019	2148.6	2244.9	2401	2646.2	2718.9	2923.6	3127.5	3180.1	3267.9	3486.3	3446	3512.3	3709.2	3824.6	3912.4	4057.4	4142.2	4325.5	4524.5	4521.4	4229.4	4196.9	4215.3	4458.3	4412.9
7.6727	6.6719	0	3.5464	0	0	0	0	11.151	16.95	34.486	59.018	89.022	154.74	193.87	298.13	395.9	484.97	621.51	759.76	816.65	941.95	1124.1	1255.7	1288.2	1473.8	1588.3	1735.7	1935.1	1958.6	2137.3	2197.3	2464.8	2624.3	2800.5	2932.8	3272	3401.5	3805	4035	4356.6	4692.7	5117.4	5495.4	5770.9	5961.3	4773.3	4860.1	5131.9	6663.2
11.564	5.0192	0	0	0	0	2.6884	40.671	115.66	171.45	323.57	438.44	566.27	682.73	891.23	1097.2	1327.8	1549.5	1986.4	2321.5	2500.6	2646.6	2967.8	2779.3	2690	2911	3029.6	3247.9	3431.7	3327.4	3588	3772	3718.9	3667.3	4068.5	3973.6	3968	4102.7	4287.1	4492.2	4521.2	4785.2	5112.5	5292.2	5516.7	5632	5290.5	5334.3	5592.3	5595.3
18.274	6.6394	3.7734	0	0	0	0.52444	48.347	134.55	214.32	311.3	444.19	556.1	712.12	848.45	955.92	1076.6	1199.1	1317.2	1412.2	1520.4	1623.8	1808.3	1923.9	2065.8	2229.1	2436.5	2579.5	2752	2927.4	3107.5	3216.5	3458.6	3524.3	3578.3	3835.6	4069.7	4063.1	4194.1	4513.2	4576.2	4679.8	4827	4930.5	5127.4	5260.5	5436.6	5396.1	5373.3	5548.4
3.2396	0	4.2686	0	2.5107	6.1766	0	11.329	15.671	42.079	80.657	118.63	139.92	208.72	229.87	272.24	325.2	384.49	419.55	490.24	495	587.01	647.61	744.11	858.81	883.52	982.75	994.46	1208.6	1338.7	1416.9	1596.4	1762.1	1968.5	1988.8	2237.7	2344.2	2559.9	2649.1	2885.4	3043.1	3288.8	3428.8	3704.2	3778.8	3485.4	4081	4127.3	4095	4216.6
0	0	0	4.5146	8.6558	39.674	56.082	73.512	21.153	66.521	91.132	97.612	128.5	183	270.07	383.46	364.58	588.84	724.4	924.69	1195.6	1444.4	1611.2	1895.6	2047.7	2227.7	2582.2	2746.2	3045.4	3199.5	3453	3609.6	3695.4	3903.1	4082.2	4184.5	4547.5	4632.7	4849.3	4969.9	5102.1	5195.6	5460.9	5800.6	6247.9	6272.7	6213.2	6296.4	6493.9	6570.1
3.3186	4.8307	0	0	1.8421	1.0098	0	0	0	0	4.652	0	0	0	0.99715	15.824	37.237	76.243	116.21	158.67	227.1	277.54	395.23	447.63	498.91	658.74	771.32	861.24	1115.5	1063.8	1206.6	1407.6	1485	1711	2007.4	2237.6	2456.6	2596.9	2913.2	2135.4	2598.2	3443.1	2856.9	3741.2	4021.8	4426.7	4536.8	4565.8	4684	4781.2
0	0	0	8.462	73.815	72.634	68.898	0	172.19	185.42	282.5	302.13	409.28	475.37	491.97	544	600.16	657.82	700.34	798.57	840.75	985.61	918.37	1090.1	1058	1148.3	1207	1330.1	1430.5	1409.8	1370.3	1455.4	1607.5	1786.8	1784.7	1797.6	2011.3	2135.4	2321.7	2305.9	2471.5	2558.5	2845.3	3080.4	3257.4	3370.4	3436.3	3501.3	3747.8	3875.7
34.592	15.135	0	0	0	0	0	3.7143	28.625	62.2	90.883	156.93	240.91	350.07	489.6	674.26	887.93	1126.9	1445.5	1828.7	2161.6	2453.7	2919.8	3139.7	3491	3880.9	4194.6	4591.1	4725.1	5007.9	5068.3	5221.1	5304.7	5738.1	5831.1	5986.9	5946.5	6217.8	6335.1	6690.5	6654.8	6840.6	6928.9	7003.9	7293.2	7490.6	7216.7	7277.9	7240.3	7173.1
0	12.354	10.322	2.4059	0	0	0	6.6236	20.129	62.145	83.742	115.35	155.13	210.86	291.29	428.58	559.47	633.62	796.22	966.29	1124.8	1310.5	1504.9	1629.9	1802.7	2029.1	2285.4	2409.7	2668.9	2781.7	3106.5	3242.4	3354.1	3509.6	3594.4	3655.5	3800.3	3941.2	4016.8	4004.2	4125.5	4104.4	4345.5	4404.6	4486	4657.3	4647.1	4813.6	4879.9	4915.1
9.4251	7.1072	0	0	4.3382	0	0.21047	14.545	37.484	57.105	99.147	137.8	177.8	241.49	267.55	302.13	485.7	402.19	470.8	546.72	703.94	739.39	830.43	911.54	944.03	976.27	1088.3	1105.8	1189.3	1089.5	1184.8	1267.6	1307.5	1424.3	1586	1677.9	1707	1794.2	1911	1982.1	1884.6	1952.5	2318.9	2412	2408.1	2514.5	2279.7	2430.2	2351.4	2683.5
8.6448	7.7284	6.2754	4.2856	0	0	0	11.718	24.787	59.94	95.922	147.97	222.91	319.03	443.98	617.75	753.29	941.1	1127.2	1354.9	1608.4	1830.3	2007.2	2339.6	2615.2	2874.9	3118.3	3407.4	3683.5	4025.4	4286.9	4664.3	4840	5059.2	5281.3	5398.4	5623.2	5839.3	6018.3	6182.8	6421.9	6509.4	6648.8	7036.7	7131.1	7250.4	7527.6	7736.6	8211.7	8182.7
14.205	3.6658	0	0.21376	0	0	6.1113	13.257	28.95	66.487	120.48	170.97	231.07	310.14	374.09	495.72	609.98	711.03	825.89	936.67	1005.4	1114.4	1238.8	1271.6	1327.2	1385.3	1446.9	1510.2	1604	1557.1	1672.9	1731.4	1791.2	1877	1898.6	1977.3	2029.5	2114.4	2179.9	2193.4	2236	2278	2339.6	2367.3	2467.1	2524.2	2589.8	2597.2	2667.8	2781.8
10.56	4.3496	0	1.421	0	3.0434	0	2.6444	0	0	0	0	0	0	0	9.2466	46.474	49.832	94.243	167.31	240.02	333.98	432.55	515.48	645.84	781.86	882.09	990.42	1085.3	1174.1	1335.4	1438	1523.2	1636.2	1694	1781.2	1918.9	2006.3	2107.8	2219.5	2275.6	2381.9	2525.9	2564.1	2629.7	2737.9	2793.3	2835	2858.2	2931.6
19.449	24.61	6.8313	2.809	0.25677	0	0	0	0	0	0	0	1.5018	37.835	101.66	186.8	268.96	346.23	451.21	556.61	625.46	642.65	738.11	780.16	915.49	1005.8	1093.2	1216.5	1233.2	1405.4	1494.5	1624.6	1606	1820.7	1942.1	1941.1	2113.4	2277.8	2365.2	2436.3	2554.4	2639.6	2807.9	2908	2946.4	3058.8	3224.9	3250.9	3351.1	3383
0	0	1.1092	3.6622	16.229	36.696	36.174	46.018	84.451	113.1	236.06	208.65	272.72	365.09	411.77	563.56	686.61	767.93	886.62	1034.7	1269.7	1358.7	1514.1	1741.2	1861.5	1992.3	2080.1	2267.6	2419.1	2741.9	2903.8	3128.3	3381.1	3559.6	3750	4114.9	4215.1	4258	4344.8	4752.7	5029	5380.3	5752.1	6068.2	6255.8	6513.5	6790.3	6984.3	7355.9	7521.5
0	0	0	2.2135	15.237	24.239	62.159	118.55	214.36	312.99	419.54	537.88	692.4	873.58	1062.8	1270.8	1481.2	1656.2	1898.3	2147	2429	2620.5	2791.5	2922.7	3110.5	3371.3	3550.7	3717.6	3942.5	3983	4124.4	4412	4496	4524	4749.7	4790.1	5049.2	5120.9	5293.6	5435.4	5640.6	5924.1	6109.2	6297.2	6477.2	6608.8	6753.9	6721.4	7032.8	7141
0	0	0	2.8368	4.1048	8.2658	13.203	9.4894	0	10.18	0	11.896	41.133	104.34	174.06	315.11	353.44	543.25	823.3	953.66	1295.7	1630.3	1629.8	1984.7	2178.4	2462.9	2595.8	3107.7	3200.1	3630.3	3230.9	3354.4	4208.4	3773.8	3910.5	3977.1	4166.6	4511.9	4556.9	4904.4	5590.2	5328.1	5449	5679.4	6686.3	6147.2	5748.5	5902	6152.6	6244.6
0	0	0	0	2.7459	6.3066	9.2582	5.724	23.294	33.537	54.93	69.426	101.68	126.14	175.3	226.29	258.33	317.24	341.4	399.4	442.31	488.36	568.29	703.71	831.68	995.17	1120.7	1309.3	1343.9	1827.7	2051.4	2435.5	2555.1	3024	3008	3755.3	3845	4537.8	4990.4	5448.3	5221.8	6269.4	6265.8	6656.7	6788.7	7419.6	7836.4	8348	8253.1	8436.3
0	0	0	0	6.3961	15.894	26.782	41.601	73.714	105.85	165.35	186.94	259.75	300.86	352.17	435.78	498.6	602.94	758.52	858.49	986.54	1138.4	1326.3	1502.7	1667.7	1924.9	2245.8	2363.7	2646.4	2935	3133.3	3317.3	3570.7	3733.4	4039.7	4138.9	4430.7	4658.7	4711.6	4944.1	5178.8	5337.9	5394.8	5522.5	5703.8	5736.1	5868.7	6020.1	6082.6	6180.7
0	0	0	4.6632	4.6298	17.022	27.761	51.719	71.417	109.5	169.17	228.59	300.88	393.12	526.84	671.21	732.74	1026.9	1223.3	1490.9	1783.4	2016	2327.1	2572.2	2702.9	3075.1	3317.2	3747.3	4135.6	4456.3	4642.8	4954.1	5078.3	5267.5	5675	5693.8	6165.5	6406.2	6827.5	6875.1	7094.1	7335.6	7493.5	7913.7	8339.2	8581	8844.9	8958.6	8987.4	9201.2
0	0	0	58.118	0	2.3068	18.863	61.713	103	54.312	140.93	381.93	498.29	580.71	719	837.79	905.13	1101.1	1230.1	1428.6	1616.7	1735.3	1994.4	2257.4	2315	2525.6	2845	3091.5	3343.3	3640.8	3855.4	3971.8	4116.6	4350.5	4552	4836.3	5147.7	5292.9	5646.9	5741.9	6168.8	6285.7	6439.7	6778.7	7197.3	7252.3	7241.2	7304.8	7459.2	7779.5
4.5329	0	0	3.0761	0	0	21.396	78.226	181.3	326.68	504.88	688.08	924.59	1144.9	1386.5	1639.4	2029.6	2230.7	2536.9	2800.7	3230.2	3550.1	5037.1	4055	4330.3	4625.1	4925.6	5264.9	5485.8	6660.1	6883.6	5982.2	6203	6371.8	7923	6858.4	7048	7152	7451.4	7715.9	7616	7764.7	7865.7	8204.5	10016	8493.4	8598.4	8767.1	8643.3	8647.8
4.3711	9.6012	1.4591	0	1.5621	0	0	5.0859	43.826	96.083	174.05	238.35	370.48	486.44	633.5	789.58	987.97	1270.5	1504.6	1666.5	1624.8	2170.8	2448.3	2741.4	2984.6	3254.5	3526.7	4051	4166.2	4376.6	4674	5248	5621.7	5546.7	5991.5	6075.5	6529	6737.5	7474.4	7714.6	8081.9	8218.8	8848.8	9165.3	9535.2	10435	10270	10088	11122	10953
7.4711	12.791	0.40161	0	0	0	11.672	109.51	220.64	377.62	552.99	743.11	906.15	1195.1	1383.2	1663.6	1783.6	2104.9	2402.2	2649.6	2975.6	3279.1	3632.2	3615.2	3861.6	3901	3857.3	3935.2	4169.6	4280.4	4469.6	4670.1	4883.2	4952.5	5244.4	5448.7	5651.3	5664.8	5856.4	6204.5	6305.2	6462	6624.1	6888.4	6739.6	7165.3	7237.9	7234.9	7391.5	7479.5
0	0	0	0	0	32.383	30.536	88.566	258.54	270.54	506.89	692.98	924.29	1072.3	1251.8	1387.3	1717.9	1878.4	1976.3	2222.7	2373.5	2560.3	2754.4	2890.4	2976.2	2822.7	3249.2	3379	3386.5	3501.6	3424.1	3580.1	3706.3	3997.6	4138.7	4207.2	4299.5	4482.2	4671.6	4705.2	4824.2	4966.1	5222.5	5197.6	5476	5389.2	5540.8	5758.7	5680.8	5947.3
12.519	7.9338	1.5055	0	0	0	4.1936	11.346	59.463	101.41	151.73	209.43	299.46	385.86	461.08	547.81	673.5	791.67	964.21	1077	1255.4	1433.4	1587	1825.7	1974.5	2150.7	2471	2600	2860	2965.5	3153.7	3428.1	3598	3812.9	3958	4178.3	4419.8	4565.1	4854.8	5025.8	5272	5476	5722.1	5892.8	6066.3	6132.5	6319.7	5962.3	6096	6213.7
0	0	4.1021	0	1.4165	5.3073	2.5398	12.163	33.429	66.387	146.87	221.17	338.18	462.48	607	782.97	955.32	1143.7	1323.2	1491.9	1706.7	1893.3	2067.6	2312.4	2492.5	2680	2417.1	2558.6	2701.2	3024.8	3247.5	3389.3	3656.3	3808.2	4039.8	4118.6	3832.1	3890.4	3959.2	4222.1	4336.5	4553.6	4556.1	4793.9	5001.6	5456.7	5508.3	5822.5	6069.4	6314.9
12.313	7.5069	0	4.698	0	0	0	5.6678	19.382	54.116	92.347	135.9	216.03	272.14	387.45	516.76	626.53	776.4	885.4	1100.2	1277.8	1439.6	1571	1764.6	1978.7	2133.9	2224.6	2304	2467.3	2597.3	2770.5	2901.8	2965.3	3177	3326.8	3450.8	3488.7	3546.5	3638.7	3712.9	3740.8	3697.8	3841	3850.2	3769.2	3821.8	3839.9	3944.1	4009.8	3914.5
8.2312	4.394	0	1.9485	0	0	13.672	16.023	94.229	120.59	203.87	349.17	492.65	658.11	696.96	851.23	986.09	1188.1	1343.6	1585	1753.4	1922.1	2085.6	2163.3	2387.4	2501.2	2751.5	2773	2904.4	3136.4	3267.1	3467.5	3532.9	3575.2	3807.7	3886.1	4033	4027.5	4009	4047.6	4208.1	4224.1	4269.9	4487.1	4463	4389	4448.3	4519.7	4510.4	4572
0	0	0	7.6603	3.1619	1.4238	23.661	84.655	157.29	260.02	408.09	540.08	702.24	890.33	1089.8	1321.2	1517.9	1783.8	2064.2	2326.6	2613.4	2723.7	3089.6	3298.8	3511.6	3761.1	3951.1	4085.8	4255.9	4405.2	4745.1	4914.6	5130.4	5205.3	5106.6	5318.1	5464.3	5587.6	5711.9	5753.3	5792.3	5776.6	5924.7	5977.7	6020.3	6004.5	6121.9	6003.3	6106.6	6168.3
0.18001	0	0	0	0.68315	4.6312	6.3131	15.26	14.978	23.661	39.922	31.792	61.664	70.497	93.308	106.57	135.59	162.69	184.22	208.07	222.16	231.86	223.49	273.84	308.82	353.28	355.7	424.38	462.42	495.8	562.26	641.62	746.13	795.21	880.48	962.35	1026.8	1031.9	1252.3	1304.3	1414.6	1390.2	1451.6	1605.1	1778.6	2044.5	2144.6	2152.9	2203.5	2163.1
23.422	5.7339	2.2296	0	0	0	8.0025	97.24	213.9	394.85	562.11	751.12	952.29	1192.2	1373.3	1651.3	1935	2116.4	2463.3	2800.2	2931.1	3225.3	3287.2	3658.8	3853.2	4020.8	4372	4596	4813.9	5235.2	5081.7	5730.5	5629.9	6074	6274.4	5832	6334	6378.7	6436.2	6903.1	6944.2	7033	7333.3	7326.8	7406.2	7460	7530.8	7338	7498.6	7673.6
0	0	1.947	0	0.73359	2.4296	28.11	67.932	101.12	162.51	252.79	302.07	425.56	535.36	653.92	837.74	1010.5	1165.7	1316.1	1575.7	1487.1	1883.9	2115.2	2341.6	2485.6	2784	3084.8	3137	3289.1	3460	3522.4	3656.8	3811	3974	4057.3	4146.1	4249.1	4344.8	4381.2	4491.7	4601.4	4745.6	4791.6	5011	5057.8	5084	5144	5061.6	5183.3	5079.4
3.316	0	8.6256	0.34564	0	0	5.6734	32.75	64.663	132.48	200.3	278.06	366.33	474.7	586.44	685.57	761.22	888.29	1010.7	1368.7	1249	1618.5	1471.4	1961.7	1779	1889	2026.2	2092.2	2212.3	2335.9	2414.9	2515.2	2631.7	3241	3477	2917.1	3635.2	3736.5	3245.1	3963.1	3389.6	3652.7	3634.6	3759.1	3827.9	3918.5	3913.8	3948.3	4056.5	4103.3
53.768	0	30.41	25.601	0	0	0	0	11.193	42.889	107.27	124.46	240.56	313.33	400.52	480.1	653.02	699.39	935.18	1067.8	1206.9	1400.9	1650	1771.4	1976.5	1965.2	2101	2243.4	2437.8	2447	2751.7	3017.1	3244.6	3356.8	3640.3	3781.6	3854	4048	4194.8	4485.8	4628.6	4609.1	4506.3	4665.3	4739.3	4939.7	5047.7	4913.7	5370.8	5467.5
14.967	9.1965	0.012501	0	0	0	25.323	76.632	200.68	342.14	485.57	635.54	775.9	1038.7	1253	1555.8	1675.4	1558.4	2173.2	2547.8	2876.2	3020.1	3136.9	3478	3778.5	3554.3	3130.5	3847.3	3402.5	3677	3811.2	4043.2	4310.6	4513.7	4659.2	4799.3	5086	5326.6	5485.7	5583.2	5844.1	6778.4	6396.6	6810.9	7005.8	7031.7	7371.6	7314.1	7310.2	7573
20.785	0.38409	13.525	0	0	0	0	0	0	0	0	0	0	0	0	0	16.772	37.309	136.73	217.46	265.54	318.28	363.95	423.3	552.03	669.96	749.47	820.72	841.64	997.46	1085	1177.7	1331.7	1356.8	1388.3	1383.4	1474.8	1597.9	1637.9	1700.5	1761.3	1856.8	1868.9	1887.7	1982.5	1962.4	2128	2057.9	2086.8	2125.4
0.63363	0	0	5.3983	0	3.7078	5.6532	11.353	28.038	58.047	81.036	86.736	101.19	135.04	184.45	240.36	270.67	372.97	451.03	536.86	669.36	793.07	871.43	1090.6	1177.2	1416.1	1578.3	1755.6	1812.2	2036.8	2263.7	2400.3	2527.8	2659	2897.5	3063.4	3188.8	3225.9	3499.3	3628.5	3718.8	3788.2	3831.4	3956.7	4302.7	4492.9	4589.1	4640.9	4615.5	4670.9
18.649	2.1536	0	3.3424	0	0	0	0	0	2.4702	2.693	0	1.8974	47.62	115.71	232.2	374.93	461.06	638.12	836.55	1010.9	1216.1	1635.9	1814.1	2016.5	2321.3	2512.9	2593.4	2699	2843.5	3166.5	3433.8	3698.5	3975.8	4692.9	4470.3	4882.8	5198.7	5321.4	5213.9	5945.4	6245.7	6455.8	6666.5	7013.8	7508.7	7451	7814	7755.4	8534.3
0	0	3.6915	0	9.4342	0	7.1587	26.084	58.387	82.712	143.52	200.94	259.83	344.04	407.99	501.33	641.03	764.64	913.86	1063.1	1215.2	1400.4	1580.6	1812	2094.5	2328.6	2584.3	2742.8	3049.5	3239.4	3445.5	3913.7	4128.7	4328.9	4372.8	4565	4795.9	5047.8	5231.1	5396.6	5567.5	5778.6	5850.9	5941.2	5956	6106.1	6111.9	6270	6361	6426.5
0	0	5.2013	0.50388	0	4.5942	17.283	39.074	122.67	226.72	354.08	521.78	676.42	873.49	1138.6	1413.8	1655.7	1922.2	2209.2	2475.1	2820	3018.7	3387.6	3696.1	3830.1	4221	4546.5	4676.8	4897.6	5212.9	5377.5	5558.1	5785.7	6021.1	5988.6	6122.7	6365.1	6594.3	6602.2	6816.1	6869.3	6864.4	6942.5	7099.5	7160.9	7294.7	7222.6	7311.6	7369.6	7340.4
0	0	0	0	6.8771	26.162	54.974	110.05	198.26	326.07	460.2	571.34	692.7	871.72	1033.7	1242.7	1384.5	1541.9	1708.2	1837.2	2087	2287.2	2647	2672.3	2902.6	3047.7	3299.2	3551.3	3477.8	3815.1	4018.3	4143	4273	4540.2	4757.9	4909.9	5030.2	5141.2	5345	5326.7	5398.1	5605.5	5747.7	5689.4	5900.3	6168.6	6209.9	6089.2	6172.5	6395.5
3.6202	9.6929	0	8.6602	5.3169	0	0	0	11.881	31.39	89.269	152.17	290.72	464.21	706.72	931.52	1217.9	1419	1697.6	1946.1	2235.1	2594.9	2855.3	3127.1	3466	3745.7	4007.9	4455.6	5121.4	4855.4	5095.2	5446	5468	5780.3	5857.9	6162.7	6353.3	6774.2	7036.3	7347.9	7609.6	8116.9	8395.5	8722.6	8859.8	9001.6	9509.1	9773.7	9882.9	9867.3
0	0	4.0017	0.99726	2.9296	0	7.5357	8.6088	14.027	36.135	41.605	62.78	110.39	162.99	230.88	317.86	379.87	452.96	565.59	653.18	805.81	919.22	1000.7	1146.7	1269.9	1378.3	1540.5	1671.2	1733.3	1974.4	2187.2	2325	2483.7	2545.6	2921.1	3080.2	3230.7	3501.7	3589.9	3786.5	4066.5	4249.5	4453.2	4532.1	4727.2	4854.8	4945	5058	5212.9	5242.9
14.804	4.8149	2.9228	0	0	0	0	0	14.88	59.176	84.201	87.994	133.3	177.99	244.52	458.83	592.23	559.01	679.89	879.81	959.33	1404.4	1548.8	1497.5	1834.1	1971	2096.3	2601.3	2759.5	2771.4	2960.1	3125.9	3360.1	3524.8	3785.7	3949.8	4268.8	4417.4	4553.6	4746.1	4868.9	5110.5	5330	5462.4	5608.2	5739	5657.8	5815.5	6058.4	6012.7
0	2.6044	0	0	0.047833	8.7507	5.0116	23.203	26.303	41.795	84.12	78.029	127.52	164.9	212.91	292.72	397.4	473.06	626.62	760.27	968.09	1139.3	1356.9	1380.5	1632.9	1855.2	2084.9	2012.6	2697.6	2447.2	2871.2	3044.2	3157.8	3357.5	4149.2	3464.4	4155.3	4373	4687.7	4701.3	4975.9	5022.9	5134.6	5441	5723.8	5946.3	6104.2	6086.4	6152.4	6147.6
5.4059	0	0	0	7.3434	5.0521	0	0	0	0	0	0	0	16.234	20.185	36.351	86.849	157.17	233.06	318.27	357.98	370.43	405.25	526.55	615.12	640.82	674.42	656	824.37	778.14	930.22	1107.5	1029.8	1222.7	1151.6	1141.1	1160.9	1199.5	1191.3	1278.3	1349.8	1436.2	1456.5	1499.7	1587.9	1455.4	1617.2	1498.3	1514.9	1440.8
0	0	0	7.004	3.6273	14.66	61.947	85.181	130.17	192.19	256.24	325.2	442.63	589.81	768.76	938.52	1172.1	1340.9	1586.4	1768.8	1995.7	2229.2	2387.7	2623.6	2926.8	3024.4	3376.4	3506.7	3808.2	3934.5	4127.4	4272.7	4651.4	4800.3	4963.8	5181.1	5455.6	5688.6	5968.4	6115.7	6180.3	6409.9	6500.4	6562.9	6815.1	6816.6	6945.5	6923.7	7011.3	7109.4
11.599	0	0	0	0	1.6498	28.472	83.032	161.91	276.9	397.95	590.2	750.06	1010.9	1241.7	1523.1	1815.1	2175.7	2556.7	2958.1	3215.3	3646.7	3889.9	4192.5	4557.9	4823.2	5208.2	5626.8	5689.7	6058.3	6222.6	6286.8	6358.2	6516.8	6733.2	6546.7	6651.1	6758.6	6844.8	7066.5	6980.8	6992	6589.5	6668.8	7154.7	6937.9	7420.8	7325.2	7236.3	7377.1
25.477	14.37	0	0	0	0	0	0	0	0	0	0	5.2535	4.9107	5.9546	0	19.279	27.082	42.656	60.711	79.319	105.65	144.73	137.11	144.58	179.54	203.56	245.28	302.87	325.7	354.97	456.4	544.17	683.1	861.39	937.84	1149.7	1367.7	1638.5	1904.2	2299.8	2549.6	2839.5	2858.7	3307.6	3662.1	3916.2	4020.7	4145.9	4625.5
0	0	0	4.4958	12.445	29.907	34.708	39.342	52.789	101.99	115.77	149.26	197.13	276.2	295.55	390.01	460.24	516.02	621.04	648.7	725.83	831.95	984.01	1020.8	1130.1	1233	1385	1467.7	1551.3	1753.2	1848.5	1933.2	2142.8	2196.4	2292	2305.7	2452.5	2525.1	2688.4	2751	2807.8	2757.5	2952	3034	3229.4	3306.5	3318.7	3328.6	3566.6	3583.1
16.659	11.4	0	0	1.7587	0	0	31.353	68.33	127.04	186.81	286.09	415.78	565.44	782.24	1002.7	1243.9	1439.1	1727.6	1997.9	2323.4	2610.7	2903.9	3083.7	3413.4	3757.8	3986.3	4302.5	4606.8	4935.4	5141.1	5444.1	5694.5	6116.3	6312	6405	6958.8	7325.8	7300.1	7819.2	7888	8118.6	8486.7	8587.2	8903.4	9362.8	9673	9916	10157	10254
7.9076	0	14.182	0	5.0477	16.049	22.515	60.288	115.42	188.88	300.15	433.26	568.23	703.31	873.36	1028.1	1147.9	1387.5	1572.5	1823.2	2019.1	2328.9	2470.3	2683.4	2933	3104.2	3364.8	3558.3	3753.9	3761	3962.6	4120.4	4396.1	4386.5	4416.9	4723.9	4846.4	4908	5011	5022.6	5257.4	5242.3	5426.1	5497.8	5794.3	5744.7	5752.2	5988	6086.5	5951.6
30.706	10.112	0	0	0	0	0	45.125	146.56	241.04	411.96	582.27	779.41	969.66	1240.3	1488.3	1704	2175	2430.2	2772.4	3114.7	3349.4	3544.6	3880.8	4192.9	4407.2	4783.2	5049.7	5280.4	5175.8	5561.6	6081.7	6194.6	6251.8	6624.9	6522.4	6780.4	6881.8	6928.3	7101.8	7367.2	7498.2	7698.9	8000	8286.4	7075.5	7246.9	7108.1	7074.2	7212.6
21.142	6.4212	0	0	0	1.7898	0	0	1.7683	0	1.5099	0	0	2.1467	13.238	30.312	60.06	122.96	116.74	172.26	259.31	366.09	427.02	517.23	583.89	831.57	851.15	955.79	1038.1	1172.8	1299.8	1442.2	1574	1740.2	1947.9	2016.8	2119.8	2192.7	2441.4	2632.4	2819.3	3061.1	3283.8	3398	3473.5	3596.3	3846.2	3893.1	3866.7	4034.4
31.754	1.779	0	0	0	0	0	0	0	12.041	37.059	56.944	94.59	136.05	192.3	258.46	383.41	441.79	557.7	649.54	795.12	865.32	1000.6	1096.6	1277.3	1312.4	1454.3	1540.6	1661.7	1825.3	1850	2019.2	2257	2312	2384.8	2466.7	2586.9	2751.2	2825.8	3012.6	3092.5	3160.8	3282.3	3396.8	3469.4	3127.4	3139	3083.6	3170.4	3325.7
0	0	0.43689	0	0	0	11.986	1.4741	38.836	55.607	0.46218	65.882	80.251	112.9	201.65	296.45	424.81	550	690.68	857.73	977.48	1105.3	1240.5	1464.7	1628.8	1717.9	1934.1	2070.4	2277.4	2498.7	2639.9	2854.4	2947	3094.5	3226.8	3308.3	3401.9	3400.1	3433.3	3586.3	3644.9	3792	3876.7	3920.7	3955.3	3999.3	4077	3991.2	4186.6	4141.1
0	0.27537	0	2.3711	0	0	19.369	51.345	91.874	172.6	257.37	334.11	426.23	590.28	727.62	862.95	1054.1	1181.6	1300.8	1484	1766.2	1907.7	2114.6	2305.9	2402.1	2652.8	2817.6	3047.3	3193.6	3318.2	3464.8	3992.4	4022	4182.4	4451.5	4716.7	4920.9	5014	5473.7	5669.1	5947.8	6592.2	6774	7126.5	7664.3	8006.8	8506.7	8585	8984.2	9102
0.77949	0	2.9593	2.4308	0	0	9.5615	54.627	108.58	178.34	267.36	344.34	465.12	583.42	733.69	894.76	1011.4	1188.1	1335.2	1511.2	1724.8	1925.6	2091.5	2386.1	2580.6	2771.1	3061.9	3387.2	3527.1	3868.3	4035.9	4327.2	4365.2	4569.9	4720.3	4846.3	4990.6	5102.5	5184.1	5441.8	5402.1	5491.2	5697.9	5811	6019.4	5988	5863.1	5893.3	6188.6	6155.2
14.091	44.444	25.874	5.7829	0	0	0	38.702	83.761	197.37	492.38	617.56	1098.9	1274	1778	2120.1	2538.5	2937.2	3329.9	3821.9	4523.3	4701.1	4602.9	4964.8	5272.6	5531.3	5947	6097.6	6161.8	6332.6	6566.5	7008.3	6977.9	7336.7	7246	7438.9	7537.7	7711.9	7961.4	8178.8	8036.4	8135.3	8437.9	9265.9	8642	9104.3	9978.4	8704.2	9025.1	9310.7
0	5.3469	0.88641	0	0	0	11.895	55.943	120.3	212.7	301.06	396.55	515.23	680.19	837.93	1012.7	1143.5	1375.8	1529.5	1925.4	2022.3	2242.6	2465.4	2737.7	2990	3194.4	3417.7	3561.6	3782	3988.6	4242.6	4525.7	4786.3	4959	5180.9	5148	5528.3	5555.1	5652.7	5845.7	6124.1	6455	6466.4	6664.3	6902.5	7022.2	7096.6	7093.4	7514.8	6931.3
31.815	4.2605	0	0.61135	0	0	7.6326	9.7174	66.698	119.65	207.35	277.13	396.01	498.15	623.94	786.3	942.56	1105.4	1289.5	1558.7	1820	2105.3	2363	2583.7	2867.7	3069.7	3240.8	3577.2	3793.5	4023.8	4077.3	4407.7	4418	4890.6	4983.9	5148.5	4811.4	5562.6	5537.6	5676.3	6007.5	6052.4	6402.9	6414.2	6560.1	6480	6715.9	6974.2	6907	7086.4
0	0	0	73.916	157.33	199.63	283.05	426.64	429.26	434.02	421.91	421.85	532.61	530.62	480.85	648.52	657.28	794.61	1023.8	1215.6	1446	1581.8	1562	1872	2019.3	2134.3	2407.6	2619.8	2766.1	2975	3145.2	3297.5	3455.2	3703.2	3911.2	4077	4272.9	4560.2	4701.4	4988.1	4966.7	5151.8	5270.3	5384.6	5437.6	5627.8	5996.4	5855.2	5762.3	5891.4
27.569	13.31	0	0	0	0	0	11.917	27.868	58.939	88.818	129.61	170.77	212.93	248.18	303.75	293.14	335.78	459.68	470.23	496.38	519.09	614.67	698.79	783.02	890.21	891.47	895	1017.4	1058.3	1072.2	1136.9	1228.4	1349.2	1458.7	1451.1	1439	1542.4	1658.8	1689.5	1674.3	1620.2	1692.9	1736.9	1788.4	1962.6	2084.2	2055.5	1951.8	2045.5
1.03	0	0	0	0	1.8458	13.665	47.695	95.242	147.96	189.2	280.57	324.78	400.41	454.26	562.72	635.38	687.47	789.32	862.48	1036.8	1099.1	1225.3	1337.1	1418.9	1678.3	1716.3	1774.8	1925.4	2030.8	2092.3	2280.4	2400.2	2464.2	2601.5	2687.4	2798.2	2910.2	3138.2	3317.1	3434.2	3639.9	3870.3	3984.8	4105.2	4179.7	4336.5	4368.6	4575.7	4540.4
0	0	0.71232	0	0.71571	3.073	4.255	3.7777	0	0	2.2581	0	0	0	0	0	0	11.386	39.516	83.896	110.95	141.02	201.63	305.38	363.57	492.39	623.67	811.98	955.21	1122.4	1326.1	1662.9	1850	2136.1	2420.3	2692.8	2954.2	3130.8	3606.6	3758.6	4189	4411.7	4661.5	5158.7	5559	5888.1	6033.1	6030.4	6408.6	6590.5
0	0	0	11.924	3.8351	21.203	24.007	31.732	83.904	149.15	212.48	279.59	364.03	478.02	593.35	748.61	872.49	1070.7	1203.5	1362.4	1554.8	1750.1	1951.8	2088.5	2352	2595.1	2767.3	2868.2	3056.5	3131.1	3336.8	3589.8	3749.1	3964	4205.7	4499.2	4606.1	4730.7	5054.8	5446.7	5455.4	5950.2	6215.6	6293.4	6595	6825	7152.6	7352.7	7468.1	7332.5
23.787	15.728	1.3745	0	0	0	0	0	0	2.4365	12.902	22.434	57.062	84.556	144.08	182.47	247.74	292.59	397.68	468.02	563.59	598.76	651.25	672.93	699.36	764.99	734.54	804.42	814.62	840.65	909.61	953.21	1005.5	1118.8	1158.1	1133.2	1254.1	1336.8	1356.4	1443.4	1557	1658.9	1736	1949	2139.5	2108.6	2270.1	2353.2	2375.1	2430.5
4.8466	7.2107	7.4899	14.799	2.9158	0	0	9.5376	0	0	0	2.6088	81.927	163.48	292.52	430.61	644.45	753.58	964.29	1133.4	1152.2	1415.2	1561.8	1716.8	1920.4	2097.2	2229.1	2419.7	2459.2	2458	2580.2	2654.7	2739.9	2784.1	2856.6	2877	2943.1	3067.9	3154	3263.9	3433.9	3568.4	3777.2	3909.8	3973.2	4075.1	4198.2	4138	4167.6	4350.3
25.561	8.1558	0	0	0	0	0	8.3986	30.005	66.151	138.5	172.92	243.72	370.74	428.32	504.41	635.04	746.39	872.34	1002.5	1134.2	1274.4	1417.8	1594.8	1768.9	2157.4	2241.2	2356.3	2396.2	2477.2	2606.5	2661.6	2878.8	2862.7	3129.3	3224.8	3268.3	3322.6	3483.4	3679.2	3769.8	3937.4	4105.5	4265.6	4385.4	4520.7	4746.4	4861	5056.6	5296.4
6.5415	10.107	1.2315	2.7337	0	0	0	0	0	0	4.5684	3.1641	26.299	58.791	82.291	136.79	189.03	260.43	348.23	445.32	588.59	707.49	810.93	959.92	1100.4	1227.4	1384.1	1546.4	1697.7	1781.1	1939.2	2053.8	2180.2	2281.4	2336.3	2399.6	2464.1	2651.4	2683.2	2739.9	2946	2944.9	2972.2	3190.9	3298	3184.8	3089.9	3179.4	3423.1	3381.7
16.482	15.963	0	0	0	0	0	10.051	43.181	88.259	138.12	201.31	283.67	409.45	514.92	695.05	768.48	918.86	1070.8	1247	1314.4	1434.2	1578.6	1578.1	1785.5	1986.8	2076.6	2247.8	2440.5	2468.1	2718	2818.7	2989.4	3100.1	3216.8	3394.6	3555.8	3679.9	3737.8	3776.7	4027.3	3989.7	4257.9	4246.8	4155.9	4138.8	4327.8	4335.4	4395.4	4386.9
30.106	5.9674	0	0	0	0	0	40.124	137.5	281.22	422.18	578.6	804.15	1031.1	1268.1	1494.2	1726.4	1938.7	2264.1	2527.2	2790.4	2988.5	3198.3	3498.5	3752.9	3981	4143.1	4507.1	4710.7	4878	5221.2	5401	5679.9	5875.3	6094.6	6307	6382.6	6646.3	6885.8	7038.6	7198.2	7317.6	7460.6	7692.1	7810.2	8038.2	8027.6	8105	8401.4	8425.6
0	0	0	0	1.7709	10.458	13.095	14.275	47.928	99.47	103.68	122.44	138.31	163.55	194.67	237.37	254.34	280.96	339.12	370.4	459.26	552.76	680.42	742.19	878.13	981.54	1070.3	1320.3	1454.7	1616.7	1749	1945	2243.4	2472.6	2729.8	2879.4	2978	3259.1	3479.8	3702.2	3792.5	3959.9	4271	4613.6	4817.5	4894.8	5093.6	5219.2	5440.2	5606.7
5.7899	0	3.9045	0	0	0	0.36713	2.9811	2.5346	14.127	32.134	57.968	98.089	157.73	259.96	359.37	466.38	588.63	713.51	897.17	1071.8	1215.1	1382	1555.5	1726.2	1938	2141.6	2274.3	2416	2553.8	2795.2	2996.3	3196.9	3540.5	3773.4	3906.6	4152.3	4348.2	4648.6	4817.5	5050.8	5259.6	5512.6	5731.7	5871.7	5981	6107.5	6229.6	6396.7	6575.2
34.599	19.056	1.1126	4.6531	0	0	0	0	0	7.1547	0	20.895	49.544	111.82	147.2	268.32	356.61	527.37	736.05	956.97	1079	1235.2	1422.4	1724.5	1948.5	2125.9	2396	2541.5	2723.7	3008	3263.8	3403.2	3314.1	3340.4	3352.6	3201	3335.2	3454.3	3402.1	3640.6	3660.9	3830.7	3858.6	3994.3	3971	4170.2	4479.8	4463.3	4494.1	4418
0	12.712	21.144	12.686	11.791	1.0129	6.6051	0	8.3239	34.896	104.72	127.68	207.94	291.52	367.26	469.37	591.34	718.23	1012	1209.9	1452.2	1633.6	1920.1	2188.6	2528.5	2689.2	3073.6	3345	3649.1	3924.1	4235.6	4660.2	4820.7	5013.8	5347.9	5589.5	5710	6156.7	6230.4	6416.8	6710.3	7013.6	7207	7391.1	7561.8	7688.8	7754.4	7964.6	8253.4	8418
8.9444	11.152	0	0	0	4.5755	0	38.388	76.213	185.01	279.94	410.53	544.9	635.94	783.62	990.42	1103.7	1168.2	1636	1600.7	1656.3	1772	1851.6	1895.2	2045.6	2207.1	2285.4	2436.3	2652.5	3132	3187.4	3303.1	3456.5	3382.7	3660.5	3233.2	3432.3	3511.3	3667.9	4017.3	4372.1	4919.6	5236.2	5725.3	5751.8	6020.8	6424.5	6813.6	7010.7	7114.4
15.883	15.036	7.1004	1.9431	0	0	0	0	0	0	0	0	0	0	29.867	86.062	130.31	200.05	295.09	313.98	540.82	640.08	749.05	800.15	1125.3	1415.3	1477.5	1706.2	2130.4	2308.3	2777.7	3023.4	2667.4	3193	3224.1	3802.8	3479.5	3506	4018.1	4157.9	4638.8	4910.8	5110.8	5203.8	5538.3	5647.5	6001.8	6321.4	6333.7	6592
92.952	75.701	10.026	0	0	0	0	0	12.119	102.04	178.63	289.36	426.28	592.89	783.57	1003.8	1193.1	1428.8	1633.9	1988.8	2148.9	2509.3	2859.5	3103.9	3355.3	3625.6	3885.6	4191.6	4564.2	4661.2	4934.8	5226.7	5499.4	5778.5	5834.5	6003.7	6172	6482.7	6641	7035.5	7346.4	7706.4	7799.3	7870.3	8043.3	8324.6	8228.5	8165	8355.9	8277.3
0	0	0	0	0	9.3735	8.2692	13.175	5.1428	0.71468	9.0206	3.6924	27.96	81.284	156.93	301.49	430.51	630.22	802.91	974.11	1230	1481.5	1742.3	1967.7	2189.2	2493.2	2669.7	3126.7	3318.5	3595.2	3805.5	4183.7	4293.7	4653.4	4942.2	5208.1	5508.7	5617.1	5880	6053	6593.1	6645.3	6884.9	7266.4	7687.1	8140	8469.5	8410.3	8569.3	8564.8
0	0	0	0	0.038965	29.466	28.706	65.252	58.43	86.563	118.91	124.54	208.72	300.65	357.61	466.22	586.03	681.06	795.14	894.83	1024.1	1298	1363.3	1753.8	1915.8	2117.1	2342.6	2544.4	2780.3	3155.9	3447.2	3788.5	4225.6	4504.6	4804.7	4914.8	5229.8	5452	5713.2	6185.6	6538.2	6919.4	7285.2	7541.4	7880.6	8353.3	8778.8	9042.3	9323.4	9189.2
0	3.0927	3.1306	2.9835	13.79	0	0	8.6191	42.721	115.8	169.5	218.95	321.42	378.17	467.22	635.3	700.01	782.97	818.11	929.75	1044.6	1216.8	1248.2	1413.3	1505.6	1626.7	1743.4	2043.8	2351.2	2203.9	2348.3	2506.4	2585.6	2709.6	3025.1	3000	3191.9	3443.3	3581	3832.3	3948.4	4100.8	4442	4709	4751.7	4878.8	5050.8	5068	5225.4	5368.5
3.055	4.9041	0	9.4987	1.4806	0	0	23.953	60.957	120.42	195.32	269.24	382.34	487.53	616.92	787.34	945.49	996.17	1174.4	1501.2	1673.6	1903.3	1859	2181.9	2516.1	2677.7	2902.8	3190.7	3784.3	4171.1	4311.4	4531.2	4997.3	4871.8	5450.2	5969.8	6089.3	6316.7	6652.1	6864	6934.9	7378.1	7637.3	7925.3	7811.9	7850.4	8307.5	8545.8	8584.1	8748.4
33.884	0	0	3.1198	0	0	0	29.876	100.89	203.97	308.82	446.15	506.42	650.01	846.54	1039	1288.2	1441.2	1620.5	1812.7	2043.4	2220.1	2336.1	2448.5	2576.4	2685.4	2781.3	3040.6	3081.6	3323.1	3409.5	3510.5	3672.2	3789	3798.4	3985.7	4001.2	4136.6	4215	4440	4423.3	4511.7	4527.9	4678.7	4772.6	4764.8	4784.4	4712.2	4859.6	4837.4
0	0	0	0	0	14.098	19.675	43.416	69.245	132.86	221.61	282.21	387.73	500.6	579.34	700.58	830.92	960.09	1044.9	1146.1	1240.3	1275.8	1368	1464.1	1490.2	1626.4	1624.2	1723.1	1750.1	1785.8	1860.8	2035	2005.7	2136.5	2148	2237	2231.7	2243.2	2380.6	2392.1	2499.4	2426.1	2452.7	2612.6	2805.9	3013.2	3027.5	3038.8	3049.9	3024.5
13.358	7.8465	0	9.9458	0	0	0	0	8.3647	13.043	24.02	60.99	89.632	165.57	256.81	335.88	460.31	593.48	508.75	630.14	627.86	1145.6	1299.8	1454.2	1623.7	1870.5	1979.1	2280.1	2425.3	2381.3	2709.8	2911.1	2950.7	3493.4	3495.9	3353.4	3404.1	4030.6	4257.1	4037.9	4209.1	4442.5	4576.8	4673.4	5062.9	4783.8	5035.3	5308.9	5253.1	5442.8
0	0	0	6.0022	0	11.566	24.051	45.599	119.01	157.81	171.03	309.23	382.06	495.01	606.24	808.71	910.08	964.24	1072.2	1159.2	1281.2	1457.5	1690.2	1644.7	1486.8	1885.3	1968.5	2155.8	2377.2	2295.1	2544.1	2583.1	2836.7	3004.5	3578.2	3122.2	3165.5	3370.4	3545.1	3865	3930.3	4043.3	4232.3	4242	4489	4544.2	4739.5	4794.3	4978	5182.7
16.714	2.5733	0	1.3418	0	0	0	6.53	49.491	106.94	178.21	269.3	322.71	434.16	582.24	704.7	806.14	932.42	1065.4	1303	1489.1	1661.3	1856.7	2122.9	2177.1	2422.9	2767.7	3258.7	3621	3802.4	4070.8	4213.5	4639.7	4839.6	4993	5120.3	5781.9	5816.6	6187.7	6323.8	6388.5	6828.3	6471.9	6864.1	6265.6	7706.6	7978.9	8180	8558.2	8716.7
0	0	0	0	11.256	9.6136	19.362	80.556	159.53	247.81	342.74	506.76	640.92	787.96	977.09	1192.4	1358.2	1528.2	1657.8	1889.9	2060.6	2197.8	2409.6	2495.8	2765.5	2978.8	3138.8	3260.2	3393.1	3397.3	3640.6	3851.7	3906.8	4154.5	4133.3	4302.4	4441.5	4672.7	4825.4	4859.5	5111.3	5176.1	5253.9	5295.4	5459.7	5715.7	5891.9	6055.6	6286.7	6093.7
13.192	7.9469	9.9035	0	0	0	0	0	0	0	0	0	7.7363	21.708	56.476	99.928	144	190.77	280.9	353.74	425.51	537.79	651.08	728.06	828.82	917.88	1025.7	1098.7	1194.3	1290.1	1433.3	1538	1598.3	1648.8	1759.6	1790.5	1921.1	1950	2091.7	2139.3	2162.2	2317.6	2380.4	2435.5	2503.3	2582.2	2581.2	2673.5	2710.8	2753.8
0	0	0	0	12.147	0	9.0757	23.963	18.576	46.189	72.323	64.21	136.58	178.76	264.9	356.32	481.91	580.31	702.4	827.76	906.22	1026.1	1164.6	1309.9	1432	1506.5	1586	1766.1	1884.2	2052.8	1920	2117.1	2530.9	2669.1	2667.1	2889	3086.8	3182.9	3264.6	3574.2	3569.8	3743.3	3863	4050.5	4268.1	4366.4	4434.6	4533.7	4558.1	4511.5
10.843	2.8728	7.1945	0	0	0	0	0	1.2615	9.6978	14.132	20.495	20.143	49.169	73.296	92.138	131.21	172.22	208.64	281.07	372.22	484.28	600.82	752.76	892.61	1047.1	1236.6	1412.3	1585.4	1809.1	2037.2	2304.7	2481.5	2667.3	2804.6	2977.9	3252.8	3374.3	3566.7	3720.1	3728.9	3996	4134.7	4183.6	4198	4172.7	4250.2	4247.7	4370	4392.3
17.042	4.6552	0	0	0	0	1.2223	63.312	116.83	224	334.17	481.83	670.06	845.45	906.24	1241.2	1413.1	1759.7	2011	1979.3	2081.1	2281.5	2536	2849.2	3091.2	3370.8	3549.4	3859.6	3976.3	4112.8	4279.5	4606.1	4774.9	5138.2	5243.5	5383	5703.7	6108.7	6502.5	6640.9	6921.7	7226.9	7512.2	7734.5	8152.1	8270.6	8485	8657.7	8706.9	8811.9
13.067	9.7335	0.96451	0	0	0	0	16.53	59.284	103.23	185.84	281.97	478.29	711.17	916.02	1151.8	1421.5	1335.6	1549	1759.8	1941.7	2207.3	2348	2630.5	2933.2	3132.4	3136.2	3602.5	3766.7	3991.3	4356.9	4490.1	4925	5063.6	5318.3	5527.9	5837.2	5992.9	6089.9	6709.6	6552.4	6923.2	7412.7	7196.4	7482.9	7836.4	7648.9	7843.6	8254.7	8390.3
0	0	0	9.7996	22.976	15.49	25.518	34.944	8.4304	14.288	29.768	19.514	29.658	58.127	70.228	139.75	187.56	268.63	359.26	434.49	471.34	752.36	841.61	1125.8	1316.8	1650.2	1758.7	2109.2	2519.3	2909.6	3051.6	3425.8	3651.4	4094.3	4508.5	4722.8	5005.4	5255.8	5798.7	6076.5	6781.7	6758.3	7879.9	7628.6	8267.1	8292.9	8428.7	8552.1	8904	8762.7
6.3816	0	0	0	2.4732	2.543	0	0	0	0	5.7076	0	17.565	19.727	56.736	71.913	111.87	149.63	168.43	209.52	273.81	365.67	424.14	554.5	699.24	854.94	1032.2	1188	1428.4	1552.9	1635.5	1948.9	2223.4	2419.2	2673.5	2360.4	2549.4	2633.8	3043.7	3083.2	3469.5	3506.8	4794.3	4045.9	3562.7	4035.4	4184.6	5757.9	4028	4462.6
0	0	3.3495	0	5.8406	9.1913	2.7869	1.438	5.6959	13.835	8.9916	21.434	37.996	70.465	73.35	133.56	172.95	235.74	353.11	390.85	456.07	511.24	567	679.53	768.46	762.44	831.17	886.53	1047.6	1114.5	1206.2	1340.5	1369.7	1394.6	1408.7	1463	1468.3	1477.6	1504.4	1840.9	1674.2	1966.8	1891.5	2049.1	2217	2852.9	2293	2260.1	2311.1	2407.9
22.944	7.7279	0	0	0	0	0	0	0	0	0	0	0	0	15.262	69.69	136.34	204.36	263.08	365.38	377.86	519.38	607.84	783.09	949.52	1159.6	1333.8	1655.8	1699.8	1982.1	2223.4	2465.7	2873.8	3032.9	3344.7	3512.9	3782.4	3951.3	4165	4608.1	4670.5	5103.1	5447.3	5501.6	5939.9	6067.7	6133.2	6383.9	6306	6514.1
0	12.896	0	0	2.655	6.2945	0	0	0	2.9369	7.0907	15.791	52.421	129.75	257.82	394.18	573.15	757.32	986.42	1237.6	1433.1	1649.3	1872.5	2135.7	2480.1	2771.4	3046.7	3404.8	3619.8	3993.4	4307.9	4743.7	5122.3	5544.9	5847.7	6213	6734.5	7381.2	7796.5	8152	8527.1	8852.4	9240.5	9457.8	9780.8	9852.5	10125	10404	10522	10777
23.062	15.021	7.7407	3.5324	0	0	0	0	0	0	0	0	0	24.1	63.195	139.94	186.9	300.34	446.65	565.95	678.26	795.62	979.09	1089.3	1274.3	1468	1583.5	1817.9	1946.2	2054.4	2196.8	2291.4	2710.1	2984.7	3069.2	3149	3212.2	3353.3	3559.4	3712.1	3805.9	3852.2	3967.6	4143.8	4194.5	4381.9	4535.9	4250.7	4070.5	3990.8
0	0	0	0	0	9.8175	23.782	94.896	172.37	293.67	471.6	590.59	805.66	928.1	1125.8	1329.9	1517	1556.1	1807.8	1971.7	2095.9	2347.7	2522.7	2576.5	2666.7	2536.4	2740.4	2965.6	3321.1	3371.2	3605.4	3627.5	3806.5	3798.7	3685.9	3701.1	3644.8	3874.3	3939.2	3943.1	4080.8	4174.1	4247.4	4298.9	4427	4210	4220	4289.6	4250.3	4203
17.862	2.9675	1.8214	7.5157	0	0	0	26.841	89.059	194.27	363.81	541.7	793.36	1273.6	1360.2	1754.7	2098.4	2990.7	2776.3	3150.1	3429.4	3817.1	3903.7	4155.9	4536.4	4623.3	5123.2	5118.9	5485.1	5706.9	6786.4	5779.3	5970.1	6219.4	6144.4	6356.8	6329.6	6674.5	6733.7	6752.2	6964.8	6901.9	7019.7	6951.2	7028.9	7100.3	7011.2	7051.8	7154.1	7136.9
3.3035	0	0	0.4583	0.096915	0	8.6857	33.101	61.352	141.04	195.14	289.88	386.71	602.41	821.4	1082.6	1295	1647.1	1893	2102.9	2591.7	2758.6	3024.5	3309.2	3525.1	3908.6	4218.8	4481.7	4621.4	4508.1	4660.9	4998.5	5080.2	5460.9	5426.1	5389.5	5714.1	5743.9	5860.8	5809.7	6036.8	5992.2	6264.9	6342.6	6345.8	6270	6711.5	6821.1	6666.5	6834.8
1.1892	2.3642	0	0	0	7.232	9.8058	35.607	60.025	121.57	190.38	268.7	371.22	428.7	534.39	632.43	712.53	749.24	796.54	902.21	964.26	1070	1064.9	1082.6	1118.4	1224.8	1231.5	1287.7	1312.6	1351.6	1465.3	1498.2	1597.9	1677.2	1778.2	1925.8	2042.5	2166.9	2307.2	2398.3	2528.9	2622.3	2768.5	2904.2	3015.4	2929.6	3006.5	3084.5	3121.3	3206.5
1.7621	6.5876	0.26489	0.40122	0	0	0	12.443	32.746	68.281	99.253	164.63	221.29	330.15	420.11	564.76	712.06	860.83	979.93	1123.8	1299.7	1469.8	1581.9	1784.6	1966.9	2128.6	2353.6	2159.9	2508.9	2618.3	2838.6	2960.8	3210.5	3282.4	3397.2	3571	3693.2	3826.4	3847.2	3960.2	4205.5	4209.2	4289.2	4311.6	4252.3	4392.9	4368	4488.7	4499.9	4522.3
13.986	13.286	4.4177	13.201	0	0	0	0	8.6589	126.47	200.83	288.11	376.93	521.96	690.41	835.42	1012.8	942.02	1244	1398.5	1498.2	1690	1778.1	1901.3	2085.8	2268.3	2403.6	2523.8	2718.1	2848.2	3073.8	3164.2	3270.1	3366.4	3508.2	3487.9	3601.4	3754.9	3868.6	3957	4080.3	4101.5	4238.7	4334.4	4358.3	4460.2	4602.6	4734.9	4734.9	4798.1
21.715	18.385	2.0834	0	0	0	0.47689	22.197	88.73	102.84	144.8	211.04	333.1	468.1	603.38	757.47	909.74	913.95	1066.5	1225	1358.8	1545.6	1783.8	1810.5	2031.2	2108	2402.5	2755.4	2696.8	2613.2	2742.7	2747.6	2975.9	2906.6	3038.3	3141.4	3110.1	3217.9	3260.4	3953.3	3983.9	4346.7	4588	4435.8	4657.4	4639.1	4924	4969.4	5186.4	5095.7
18.402	0	0	0	0	12.005	54.496	122.01	221.69	331.99	459.17	588.91	738.35	936.97	1109.1	1257.9	1419.5	1660.8	1824.9	1987.5	2189.9	2420.1	2513	2696.4	2908	2943.8	3005.2	3254.2	3312.3	3261.9	2965.5	3156.3	3516.7	3826.9	3886.6	3523.6	3900.1	4049.8	3863.5	4226.3	4479	4508.7	4653.1	4730.9	4760.2	4698	4917.5	4981	4936.4	5042.5
1.0182	0	0	0	5.9402	2.8888	1.2976	7.1582	9.4488	13.607	38.673	38.981	66.509	111.68	183.91	260.14	389.34	534.67	667.34	862.17	1014.3	1176	1314.5	1566.3	1699.3	2000.3	2225.6	2356.2	2527.7	2707.6	2828.1	2913.3	3181.5	3341.6	3465.2	3577.8	3648.5	3593.7	3867.2	3977.6	4265.1	4282.3	4372.9	4558.9	4764.8	5091.6	5329.2	5457	5346.3	5485.6
39.002	0	0	0	0	0	18.832	105.29	201.81	356.88	549.19	750.4	1002.4	1282.1	1562.3	1849.3	2270.9	2586.6	2897.4	3255.8	3656	3913.3	4247.4	4539.8	4936.4	5193.7	5405.4	5816.2	5952.8	6288.7	6631.8	6529.3	6806.5	6842	7101.6	7090.4	7483.7	7434.9	7515.7	7539.7	7741.5	7789.9	7993.4	8121.4	8224.6	8151.4	8154.6	8375.8	8450.1	8820.8
25.132	7.2233	4.1641	0	0	0	0	0	3.5078	22.006	34.603	57.436	101.2	156.71	234.71	305.96	372.56	484.12	585.98	672.16	801.56	866.13	923.75	1047.6	1112.9	1296.5	1373.5	1520.9	1645.9	1675.1	1979.8	2141.5	2269.7	2402.7	2537.4	2570.7	2845.5	2905.6	3045.8	3161.5	3324.7	3562.7	3673.9	3731.7	3797.4	3949.9	4070.6	4068	4173	4179.8
36.196	12.475	0	0	0	0	0	0	0	0	0	0	0	0	34.749	76.035	115.75	169.31	246.11	316.34	379.09	522.74	550.86	550.08	560.59	608.07	669.62	802.93	902.37	990.7	1046.6	1172.7	1383.4	1492.9	1621.7	1734.1	1927.4	2123.6	2231.7	2458.8	2579.1	2803.1	2952.8	3250.9	3415.5	3559.6	3718.9	3791.9	3956	3931.4
0	0	0	0	3.5924	2.3984	17.076	57.989	146.24	305.05	482.65	690.69	886.33	1212.1	1436.2	1744.7	1970.8	2299	2570.5	2988.6	3260.8	3455.3	4073.9	4137.9	4562.9	4486	4894.6	5213.8	5406.1	5086.6	5349.1	5414.6	5551.3	5846.9	5442.6	5940.6	6210.5	6380.1	6501.7	6575.2	6976.4	7082.3	7246.2	7495.3	7850.5	7962.8	8353	8735.3	8815	8838.9
11.84	9.3963	0	0	0	3.7934	0	5.4065	0	0	12.431	7.5666	22.06	33.68	43.055	86.802	114.04	219.88	327.75	464.26	546.96	963.06	1110.1	1295.6	1520.1	1704.9	1938	2226.1	2773	2670.1	2913.6	3359	3532.1	3803.8	3814.8	4287.6	4448	5432.6	5955.8	6132.3	5872	5574.6	6070.6	5881.3	6673.3	6457.4	6760.5	6842.6	7326.4	7271
0	6.1372	3.0416	2.6742	0	8.6854	0	0	17.762	34.295	74.393	99.657	152.86	192.44	268.44	360.2	469.91	589.69	690.58	756.36	886.53	1024.9	1137.4	1255.9	1399.5	1538.3	1649.4	1670	1854.9	2018.8	2117.4	2185.5	2289.8	2408.3	2444.8	2500.7	2628.6	2820.2	2764.6	2913.9	2991.7	3104.5	3121.8	3116.1	3154.7	3230.2	3261.7	3270.9	3416.8	3525.2
0.42454	1.4537	0	0	2.4568	5.5883	4.6064	0	0	0	0	0	0	49.929	146.69	336.23	503.14	751.45	961.44	1244.9	1632	2009.1	2354.9	2703.8	3033.1	3443	3814.3	4058.4	4387.8	4571.2	4730.4	5005.6	5197.3	5227.5	5402.8	5471.8	5565.5	5782.6	5120.9	6069.8	6240.2	6291	6317	6632	6770	6982.3	7166.5	7272.1	7495.3	7515
0.4041	0	0	0	0	0.54208	16.954	55.731	100.26	165.9	233.86	337.6	405.11	534.89	670.31	815.12	972.67	1137.4	1320.8	1497.9	1675.1	1843.4	2075.5	2274.2	2398.2	2536.5	2794.9	2909.8	3126.5	3232.4	3501	3665.5	4039.3	4105.3	4400.9	4494.7	4699.4	4831.1	4937.7	4942.8	4847.7	4957.5	5227.1	5242.4	5316.3	5410.8	5658.5	5558.5	5586.9	5794.8
30.254	14.306	0	0	0	0	0	23.175	88.898	195.52	290.98	437.07	620.47	789.92	1006.3	1217.6	1401.8	1607.2	1951.9	2187.7	2476.5	2649.8	2836.7	3077.2	3236.8	3433.8	3592.3	3970.6	4070.6	4258.5	4565.7	4907.6	5082.7	5284.8	5503.9	5680.4	5657.5	5998.7	5994	6051.2	6224.2	6511.9	6479.2	6463.6	6566.5	6689.2	6663.6	6592.5	6728.2	6688.6
0	0	0	0	10.682	34.218	78.518	144.05	234.33	346.05	467.99	522.6	639.8	774.49	876.73	1153.4	1230.3	1424	1593.7	1698.3	1880.1	2092.8	2235.3	2443.5	2638.8	2851.4	3054.1	3289.8	3431.4	3436	3665.6	3961.3	4109.4	4282.3	4471.5	4586.3	4803.4	4859.1	5052.7	5226.6	5322.4	5781.4	5870.6	5901.9	6310.7	6645.8	6683.6	6459.4	6709.7	6930.1
0	0	0	13.261	0	7.6598	15.451	40.162	62.525	137	140.97	285.03	369.06	473.33	578.68	679.45	853.35	925.22	1062.9	1200.5	1306.2	1484	1694.3	1753.6	1893.8	2011.1	2224.2	2337.4	2494.3	2571.6	2662.6	2913.7	2991	3100.6	3190.6	3236	3328.3	3471.2	3542.5	3696.2	3735.8	3865.1	3982	4014.4	4109.6	4164.6	4284.7	4369.5	4374.6	4526.8
20.592	15.78	0	0	0	0	12.493	15.425	48.205	62.069	94.807	134.53	150.01	219.91	253.32	304.78	367.33	460.06	428.52	527.25	740.99	722.95	874.57	990.35	1087.7	1276.8	1594.1	1758.7	1957.8	2021.3	2272.5	2615.4	3022.6	2944.4	3598	3779.7	3856.6	3953	4274.2	5105.5	5175.7	5491.7	5841.5	6174.1	6531.2	6381.3	6928.9	6803.3	6902.2	7122.9
19.419	8.2763	1.9612	0	0	0	0	5.2694	0	17.807	15.852	32.389	45.541	95.227	140.17	235.73	323.47	414.96	530.93	625.64	747.79	848.67	926.59	1011.4	1237.6	1377.4	1478	1628.3	1805.5	1906	2144.2	2291	2397.4	2475.7	2672.2	2818.6	3034.7	3145.4	3344.3	3498.7	3508.2	3715.9	3871.4	4032.4	4178.4	4217.1	4261.1	4381.4	4609.1	4720.2
31.538	14.593	0	0	0	0	5.6402	32.336	84.025	158.11	227.49	338.46	455.9	553.04	698.71	815.04	969.45	1102.8	1239.9	1370.4	1492.7	1576.6	1749.1	1883.9	2033.5	2156.2	2252.2	2365.8	2439.3	2528.5	2570.2	2685	2753.8	2890.1	2891.8	2900.8	2853.4	2953.3	3011.3	3129.9	3115.2	3059.6	3135.8	3084.8	3138.4	3174.7	3219.7	3231.8	3117.5	3152.4
15.114	15.896	0.66229	0	0	4.6953	0	0	0	0	0	0	0	18.89	78.195	113.48	200.63	289.37	378.92	460.63	618.18	667.15	772.7	942.73	1121.2	1284.9	1478	1368.1	1440.9	1655.7	1899.8	1942.4	2163.1	2235.3	2411.5	2396.7	2560.8	2826.2	2862.2	2918.3	3047.7	3105.9	3343.7	3388.2	3468.8	3575.4	3679.1	3686.2	3703.6	3685.6
57.491	1.5787	4.536	0	0	0	0	113.06	117.33	259.92	388.5	554.4	725	968.98	1234.6	1503.9	1354.3	1488.2	1722.8	1948.1	2090.8	2197.8	2274.6	2694.7	2827.6	2881.6	3130.5	3387.7	3363.5	3861.8	3823.1	4037.3	4166.3	4055.9	4494.9	4107.9	4348.7	4623.7	4745.6	4740.3	4695.4	4887.1	5261.3	5279.3	5606.9	5663.2	5853.6	5917.6	5944.7	5999.1
21.735	0	2.8666	6.8692	0	0	0	0	7.8376	43.988	96.773	156.86	237.58	290.44	358.11	487.52	554.77	646.88	724.09	893.72	1001.9	1161.8	1253.5	1448.5	1530.6	1734.8	1951.4	2214.8	2691.2	3014.5	3246	3465.1	3638.4	4109.2	4392.9	4688.8	5066.8	5198	5718.8	5843.2	6109	6416.5	6712.6	7096.5	7465.5	7624.1	7904.1	8115.8	8294.9	8906.6
14.891	5.9012	6.7767	2.2764	0	0	0	10.259	37.574	59.901	109.2	173.18	276.59	358.72	481.15	618.77	776.91	907.85	1045.7	1214.8	1388.1	1523.8	1611.8	1673.7	1795.5	1897.7	1908.7	2023	2043.9	2094.7	2196.8	2277	2381.6	2360.3	2527.1	2573.6	2520.9	2734	2591.6	2697.2	2760.6	2914.6	3013.1	3094.4	2992.1	3057.4	3033.9	3093.7	3043.4	2988.3
5.8408	0	7.4773	0	0	0.76186	23.868	64.933	125.16	213.28	300.95	456.18	545.26	751.2	897.95	1093.9	1064.4	1353.7	1496.4	1705.8	1973.9	2010	2127.3	2594.3	2581.3	2817.7	3218.8	3477.9	3595.8	3728.3	4289.9	4452.5	4619.7	4725.5	4913.7	5017.9	5179.6	5231.1	5387.4	5508.3	5572.3	5824.3	5979.2	5904.9	6138.8	6113.8	6336	5967.5	6740.8	6641.1
31.864	7.0452	0	4.9156	0	0	0.57122	38.65	143.06	243.14	359.9	549.34	735.6	904.31	1121.9	1349.5	1516.4	1715.6	1928.7	2125.8	2334.8	2521.8	2759.5	2967.3	3187.7	3456.9	3630.9	3797.1	3973.2	4255.9	4381.2	4534.1	4826.5	4971.3	4977.1	5231.7	5400.9	5584.8	5663	5892.8	6105.5	6119.8	6307.3	6387.7	6470.4	6840.1	5724.8	5970	6828.1	6842.9
0	0	0	2.526	4.1291	7.6897	11.177	32.72	94.413	167.43	258.39	355.62	460.83	642.01	805	973.99	1151.9	1395.5	1541.8	1721.3	2002.9	2261.4	2557.8	2761.2	2977.8	3294.8	3702.2	3958.4	4177.4	4660.1	5038.8	4880.7	5490.4	5893.4	6080.7	6340.6	6740.3	6997	6736.3	7241.3	7529.3	8497.4	9122.2	8786.7	9373.6	9314.3	9413.1	9546.2	8923.2	9328.7
18.179	0	0	0	0	0	9.1561	59.491	133.71	254.09	406.08	578.9	770.2	1001.4	1154.1	1434.8	1704.1	1972.1	2212.9	2461	2708.7	3023.5	3254.5	3578.8	3768.4	3615	3826.7	4155.4	4370	4381.2	4608.6	4861.1	5126.8	5376.9	5552.5	5655.5	5748.2	6081.1	6328.1	6572.9	6812.3	7332.7	7500.4	7781.4	8090	8257.1	8380	8848.8	8967.4	9113.6
7.0351	8.1551	0	2.7894	0	0	19.603	71.347	95.312	187.68	264.08	395.28	521.04	693.99	849.98	1076.9	1224.3	1467.6	1652.8	1894.8	1992.2	2153.1	2381.1	2610.1	2857.3	3050.8	3219.8	3393.4	3536.9	3692.1	3828.2	4126	4185.6	4482.8	4753.5	4784.1	4959.3	5225.2	5543.9	5827.7	5832.6	6040.2	6120.2	6421.5	6702.3	6779.2	7007.1	7042.4	7124.5	7149
0	4.2372	9.2643	2.446	0	0	6.4926	11.49	64.115	132.09	223.16	288.93	439.43	606.93	777.38	1013.7	1206.4	1475.5	1709.5	1962.7	2245.9	2393.7	2679.4	2957.6	3196.6	3471.8	3766.8	4155	4460.5	4805.1	5122.5	5394.7	5871.5	6093.7	6514.8	6926.5	7228.1	7623.4	8019.2	8575.5	8701	9119.9	9642.1	9802.9	9517.9	9803.1	10020	9960.9	10271	10484
6.6917	0	0	0	0	0.592	10.694	46.855	61.046	96.188	159.62	212.68	287.81	348.71	446.54	534.96	670.27	836.21	960.84	1116.8	1324.2	1477.9	1654	1796.1	1928.6	2147.5	2287.9	2479	2653.2	2759.7	2889.1	3080.1	3320	3253.9	3424.1	3619	3612.6	3631.6	3893.6	3856.7	3935.2	3891.3	3998.1	4117.3	4229.4	4569.7	4632.5	4590.3	4708.5	4582.8
19.613	105.63	0	43.343	7.9416	0	0	48.666	0	0	28.265	89.303	240.26	527.78	720.93	945.56	1190.3	1498.1	1412.3	1960.3	2038.4	1492.7	878.89	1342.9	1518.2	1775.2	2075.2	3036.7	3110.5	4069.6	3308.1	4729.2	4718.1	5125	3798	5307.4	5141.8	4382.3	4667.3	5075.3	5070.7	5317.3	5452.4	5994	6088.5	6154	6207.5	6401.7	6423.4	6529.9
8.4721	3.6318	4.0967	0	0	0	0	0	13.741	43.841	90.837	149.5	248.87	359.21	471.69	623.82	813.26	992.81	1122.4	1450.2	1640.4	1789.4	2045.4	2238.5	2458	2652.9	2867.6	3075.3	3402.4	3621	4016.9	4249	4492.5	4584.6	4867.6	5055	5516	5781.9	6027.4	6298.2	6522.2	6739.2	6901.6	7149.6	7391.2	7541.7	7552.5	7877.4	8173.3	8198.5
12.739	1.3358	0	4.169	0	0	0	44.759	112.67	249.67	385.95	539.57	741.35	1001.5	1241.3	1449.4	1739.4	1991.6	2339.2	2449.6	2721.8	3040.5	3290.7	3679.8	3944.7	4279.2	4643.3	4931.1	5198.5	5415.8	5826.5	6173.2	6111.5	6445.3	6516.8	6688.4	7140.7	7406.8	7645	7787.9	8044.6	8331.7	8376.2	8500.8	8694	8872.3	9064.2	9265.3	9281.8	9255
14.48	4.2086	0	7.7	0	0	0	0	0	0	0	0	0	0	0	6.4105	43.768	163.63	202.97	414.37	516.19	629.15	765.86	853.11	989.91	1097.4	1297.4	1503.8	1616.8	1828.4	1992.1	2252.2	2233.9	2459	2643.9	2752.5	2989.5	3178.4	3470.8	3552	3829.5	3956.1	4273.7	4536.3	4764.6	4918.9	4798.8	5047.7	5127.2	5428.3
0	0	0	4.796	30.288	25.753	34.684	48.552	56.832	54.276	82.11	95.663	98.343	92.641	122.91	164.41	185.65	263.27	287.09	335.33	391	523.97	581.17	605.34	696.85	750.4	821.7	916.6	1013.6	1062.1	1168.4	1252.4	1321.4	1425.7	1509.7	1674.6	1732.3	1857.5	2001.5	2033.9	2156.3	2162.5	2385.9	2451.3	2562.6	2551.6	2544.7	2615.9	2730.5	2723.3
15.103	3.3047	0	0.86537	0	0	0	0	1.4834	0	0	3.1366	8.9186	55.891	120	253.36	403.23	556.55	774.58	962.91	1197.2	1396.2	1624.2	1810.8	2020.2	2250.9	2499.5	2772.7	3071.9	3226.5	3374.9	3557.4	3699.9	3927.7	4193.5	4339.8	4797	5045.7	5189.9	5423.5	5519.7	5653.3	5946.3	6274.2	6392.1	6417.7	6665.9	6687	7019.7	7129.5
13.892	11.395	14.272	0	0	0	0	0	0	0	0	0	0	0	0	0	0	0	0	7.5223	90.668	163.79	264.33	335.08	434.36	566.39	585.26	761.58	902	1033	1266.9	1434.5	1564.6	1684.8	1780.1	1988.3	2060.6	2173.8	2256.3	2335.1	2458.8	2447.3	2575.8	2573.9	2669.2	2721.5	2633.6	2692.8	2696.3	2727.3
0	0	4.8355	0.23418	2.5683	0	2.3793	0	0.10746	20.394	34.708	51.874	76.527	103.41	128.78	160.03	178.18	173.04	182.18	228.01	327.12	408.17	501.25	570.2	690.46	776.78	882.46	1019.3	1215.3	1362.8	1528.6	1751.2	1860.4	2155	2278.8	2503.4	2760.1	2836.3	3174.1	3413.6	3520.1	3782.7	3907.9	4105.1	4323.2	4534.7	4688	4743.9	4907.3	5025.7
0	10.922	0.58948	0	8.288	9.6241	11.107	45.839	72.627	82.764	133.04	175.82	226.53	293.33	376.97	457.22	525.7	595.49	662.01	821.83	975.84	1224.2	1330.9	1578	1844.3	2146.2	2373.6	2526.5	2942.3	3183.9	3591.4	3831.2	4277.5	4757.2	5013.7	5280.6	5529.1	5698.8	6057.4	6448.4	6646.1	6777.5	7170.9	7522.4	7584	7806.1	7818.4	8099.4	7788.5	7830
13.697	17.006	0	0	0	0	15.239	76.606	160.44	287.27	396.84	541.03	684.43	818.57	1002.5	1171.4	1305.6	1532.8	1749.1	1923.4	2128.9	2325.2	2492.3	2667	2721.5	2875	3094.7	3168.3	3154.4	3293	3355	3490.8	3569.6	3658.2	3748.2	3797.5	3886.8	4038.8	4185.5	4171.7	4363.2	4428.6	4665.5	4654.8	4552.5	4727.9	4976.7	4863.7	5071.7	5604.4
0	2.8004	0.17796	3.2772	10.97	3.0202	4.9485	11.147	29.683	14.027	44.757	89.279	152.38	226.4	317.08	437.5	547.12	677.32	781.62	886.74	1039.5	1178.8	1266.3	1403.9	1493.1	1595.9	1700.3	1797.9	1982.2	2046.9	2186.7	2254.8	2363.4	2482.1	2528	2625	2848	3029.8	3100.6	3192.6	3393	3463.7	3634.9	3642.3	3625.4	3725.7	3770.2	3874	3991.6	4054.5
55.054	0.90459	0	0	0	0	0	34.862	103.77	205.32	323.81	423.85	559.24	713.81	880.81	1070.5	1263.5	1428.3	1688.1	1876.5	2126.7	2250.7	2431.9	2616.2	2782.6	2876.7	2951.6	3103.7	3295.8	3301.7	3394.8	3506.2	3655.2	3716.8	3743.5	3901	3943	4026.5	4205.1	4170.7	4318.8	4349	4406.3	4451.4	4519.3	4548.3	4804.8	5021.4	5111.4	5185
3.8143	0.85512	2.5075	2.0089	0	0	0	0.5073	0.95452	6.3112	17.672	36.099	75.687	92.253	150.48	188.46	203.37	315.55	374	465.98	465.44	489.7	494.12	664.82	764.77	879.62	942.97	1016.9	917.44	1093.6	1184	1211.4	1387.8	1504.3	1528.8	1556.3	1621.7	1701.3	1851.3	1960	2085.9	2247.1	2325.8	2450	2620.3	2744.9	2809.6	2924.4	3149.6	3029.4
0	0	0	0	0	6.9986	40.128	126.88	264.6	466.06	680.06	906.13	1191	1451.8	1785.2	2034.8	2226.2	2482.8	2699.3	3000.2	3234.2	3587	3824.2	3887.5	4167.3	4402.2	4767.6	4962	5294	5542.3	5796.8	5966.6	6186.9	6385.3	6032.1	6402.8	6665.9	6832.1	6867.1	7031.7	7283.8	7354.7	7504	7693.7	7793.8	7895.2	7959.8	8159.4	8190.4	8406.1
7.9344	4.3985	1.5788	0	0	0	0	25.085	43.725	96.09	134.19	188.17	242.98	267.18	335.3	395.89	480.48	485.95	545.44	627.83	744.89	807.27	1054.2	1127.5	1175.6	1111.7	1202.2	1265.5	1343.7	1385.2	1468.4	1563.2	1678.9	1670.6	1822.3	1837.9	1912.1	1911.3	1980.4	2009	2136.3	2185.7	2201.9	2287.3	2334.3	2536.1	2539.5	2681.1	2663	2959.3
11.977	9.8067	0	0	0	0.99554	0	1.8185	0	12.435	6.1283	0	10.542	13.11	51.738	72.023	69.357	99.724	129.03	178.06	230.56	214.87	228.08	235.95	325.08	378.64	434.31	504.99	493.96	600.17	672.77	798.14	891.62	928.37	952.67	975.05	1124.4	1258.9	1328.9	1392.9	1515.2	1658	1825.1	1823.7	857.25	913.66	970.16	984.13	1041	1041.3
24.836	14.255	0	0	0	0	0	0	5.3064	42.317	59.799	116.27	149.1	216.73	286.21	356.37	438.18	560.9	655.34	829.73	910.82	1026.3	1183.4	1306.5	1451.7	1654.2	1755.5	1889.5	2059	2225.6	2292.9	2347.7	2581.2	2641	2746.9	2791.6	2943.7	3060.5	3140.9	3432.3	3438.3	3622.2	3615.2	3682.7	3800.7	3943.6	4101	4172.9	4277.5	4311.7
3.5075	0	0	5.8139	0.36086	0	1.5118	10.131	44.69	119.67	241.89	292.78	360.16	478.71	645.16	821.4	971.89	1171.8	1417.8	1546.2	1701.3	2035.9	2019.1	2346.6	2476.3	2620.9	3008.3	3047.7	3087.5	3400.1	3598.4	3906.1	4206.4	4212.6	4546.6	4727.4	5134.5	5402.6	5455.2	5880	6128.8	6063.8	6267.5	6153.1	6257.7	6418	6697.6	6922.4	7070.3	7187.9
19.902	2.7084	0	0	0	0	0	46.516	119.55	227.48	361.04	487.04	643.05	776.41	894.29	1121.3	1295.2	1414.8	1655.1	1827	1918.9	2088.4	2331	2438.5	2613.5	2842.4	2890.9	3008.4	3147.4	3188.7	3261.8	3407.2	3516.8	3570.7	3688.2	3814.3	3856.4	4033.5	4076.2	4187.9	4302.1	4410.5	4635.7	4805.1	4881.8	5043.5	4965.1	5160.2	5143.3	5387.3
0	0	0	0	0	7.8078	20.52	29.577	53.728	109.56	143.38	133.97	185.99	246.77	323.34	404.33	496.83	558.29	642.96	753.7	870.26	974.85	1091.5	1210.2	1309.7	1419.2	1512.8	1596.2	1721.4	1847.6	1976.8	2089.7	2140.9	2200	2341.9	2472.7	2583.8	2714.4	2810.7	3226.3	3391.7	3666.9	3778.3	3978.8	4091.5	4174.4	4296.2	4427	4464	4540.1
21.921	6.151	1.2809	0	0	0	0	0	0	3.7359	25.739	23.927	26.521	89.333	121.41	214.54	302.26	468.66	585.24	710.74	888.08	1111.7	1194.1	1436.4	1620.5	1850.7	2033.8	2316.5	2493.7	2651.5	2897.6	3250	3541.8	3855	4163	4382	4668.6	4994.7	5135.6	5634.9	5950.8	6280.4	6824.9	6924.3	7323	7573.3	7815.3	7946.6	8023.5	8113.4
0	0	0	0	0	18.988	49.296	97.18	157.85	210.72	336.87	447.99	544.03	690.53	875.64	1048.9	1272.2	1411.1	1634.9	1824.7	2151.4	2527.7	2681.5	2845.8	3039.6	3343.1	3520.6	3810.4	4012	4220.4	4410.4	4678.6	4867.8	5393.7	5506.4	6003.8	6263	6691.7	7116.1	7558.1	7854	7868.8	8143.5	8306.1	8563.6	8627.6	9012.9	9128.8	9286.3	9551.3
11.137	7.3432	0	0	0	0	4.8224	27.212	67.317	106.06	203.08	274.68	379.95	541.08	697.07	903.28	1136.5	1318.7	1649	1818.1	2150	2377.4	2753.6	3041.7	3216.6	3547	4248.3	4224.1	4946.9	4172.3	4662.1	4336.5	4707.2	4767.1	4900.6	5389.7	5477.1	5739.7	5224.2	5579.7	5730.5	5851.6	6177	6157.2	6557.8	6671.2	6399.7	6613.8	6572.4	6902.5
6.4941	2.6419	2.0604	1.0745	0	0	0	3.676	18.184	39.847	62.321	74.411	103.4	130.27	170.74	241.85	308.22	395.33	520.64	657.2	837.97	1054.4	1184.2	1313.8	1517.8	1699.6	1858.3	2053.4	2241.3	2364.7	2520.3	2684.3	2828.8	2962.3	3158.8	3215.8	3194.5	3304	3512.2	3631.6	3733.5	3804.6	3874.7	3978.4	3993.5	4083.3	4129.6	4165.7	4386.5	4321
0	0	0	9.3586	0	4.6723	27.458	30.151	30.848	55.737	108.13	131.38	203.9	284.7	404.54	532.28	656.72	825.81	993.38	1161.9	1347.6	1487.4	1659.8	1887.1	2045.1	2324.9	2639.4	2709.8	2938	3057	3243.2	3446.9	3595.3	3743.2	3915	4021.6	4083.5	4117.9	4334.5	4335.8	4493.5	4535.3	4580.6	4777.3	4947.3	5245.5	5384.1	5368.1	5396.9	5399.3
15.192	7.0496	4.245	4.9627	2.3631	0	0	0	8.9321	35.129	51.939	86.868	134.03	190.15	263.34	386.62	434.2	551.22	655.16	772.95	892.83	980.19	1110.1	1274.5	1440	1574.5	1743.2	1930.6	1885.8	2061.1	2162.9	2286.6	2430	2579.8	3030	2737.8	2780.8	2955.7	3012.6	2988.8	3120.9	3190	3334.8	3323.4	3382.9	3416.6	3472.8	3553.8	3634.5	3682.1
22.04	10.311	7.8638	0	0	0	0	27.085	70.837	116.07	179.03	238.16	341.12	459.92	537.43	639.04	760.97	915.66	1085.1	1214.4	1357.4	1610.9	1575.4	1919.4	2100.2	2060.1	2318.1	2519.4	2788.8	3260.8	3349.8	3551	3832	4170	4336.9	4522	4848.3	4952.5	5295.6	5834.8	6058.2	6619.5	6901.8	7245.1	7632.5	8191.2	8591.2	8839.6	9044.3	9292.9
33.4	13.838	0	0	0	0	0	0	15.835	35.255	71.387	111.26	160.67	196.09	244.92	299.02	326.63	364.21	376	462.06	500.83	581.19	704.65	713.26	715.89	658.7	743.1	856.55	870.36	859.14	852.65	916.62	921.01	1015.5	1112.4	1101.5	1175.4	1158.3	1241.7	1133.9	1235.3	1202.9	1192.5	1139.9	1237.2	1441.2	1460.6	1486.1	1268.3	1406.2
0	0	0	0	2.8114	18.274	33.177	51.66	91.445	165.2	252.79	357.73	491.31	653.81	802.76	1034.6	1253.6	1464.2	1659.4	1906.5	2150.1	2330.7	2576.7	2740.6	2856.1	3099.2	3102.2	3377.2	3550.6	3636.9	3843.6	4201.9	4362.6	4546.5	5385.6	4974.9	5161.3	5152.1	4834.3	5053.5	5091.2	5357.1	5602.8	5854.7	6561.4	5999.2	7352.4	6517.8	6628.1	6755.3
18.398	0.17345	0	13.915	0	0	0	1.6783	0	0	0	0	0	0	20.576	86.854	244.99	385.44	482.07	640.59	813.84	1054.3	1110.4	1314.6	1422.8	1552	1651.5	1761.8	1977.2	2254.9	2517.8	2775.6	2939.2	3254.4	3170.1	3425	3544.3	3589.6	3879.1	4045.9	4317.8	4526.3	4781.1	4939.4	4966.2	5130.6	5292.1	5303.6	5220.5	5448.6
14.879	0	0	0.644	0	0	0	52.726	167.42	295.62	499.54	687.35	887.17	1133.4	1388	1656.3	1758.7	2060.4	2335.2	2599.6	2861.4	3125.2	3407.1	3556.2	3738.7	3983.2	4283.7	4582.6	4506.3	4938.1	5192.1	5452.3	5594.4	5848.8	6113.7	6311.3	6467.5	6689.1	7024.5	7084.7	7110.3	7403.1	7209	7299.4	8060.7	8283.7	8250.9	8161.7	8231.6	8168
0.84278	4.8974	1.0299	0	0	0	2.1745	12.692	16.689	36.519	61.742	103.48	137.48	181.77	269.7	341.19	471.33	582.38	707.34	830.68	956.68	1131.9	1271.3	1346.5	1438.6	1574	1682.1	1767.5	1829.3	1884.4	2013.6	2132.4	2263.8	2345.7	2415.3	2238.7	2278.1	2285.7	2335.4	2329.8	2360.1	2406.8	2482	2518.5	2537.3	2556.2	2601	2693.3	2682.3	2682.6
10.414	5.4325	0	0	3.6009	0	0	0	0	0	3.8252	22.153	38.746	62.776	102.16	175.38	240.06	297.29	385.32	500.06	611.32	737.88	897.6	1028.7	1230.3	1395.9	1560.8	1638.4	1917.5	2157.5	2301.1	2487.5	2698	2828.3	2970.8	3089.5	3232.4	3294.2	3466.4	3612.1	3760.2	4059.5	4030.9	4248.7	4318.3	4547.4	4257.2	4324.3	4525.5	4449.2
10.691	0	3.7548	0	0	0	3.5192	0	0	19.781	47.384	74.434	127.08	123.42	146.19	253.52	289.6	186.01	292.37	415.57	512.86	583.1	602.62	671.87	797.16	844.55	916.3	968.21	1087.6	1188.5	1311.2	1266.6	1421.6	1405.9	1537.3	1698	1755.7	1783.5	1904.4	2011.3	2060.4	2258.5	2256.6	2484.3	2481.7	2639.4	2789.9	2860.6	3097.4	3200
0	0.79014	0	0	0	5.0946	16.155	32.781	59.947	111.14	138.22	212.93	301.1	347.45	515.66	704.44	887.29	1004.2	1195.9	1377.9	1577.7	1720	1893	2025.1	2099.8	2323.4	2408.3	2504.6	3052	2512.3	3036.7	3127.1	3596.5	3764.1	4079.3	3749.7	4148.2	4148	4404.7	4401.9	4129.3	4606.3	4366.3	4456.1	4518.5	4533.3	4590.8	4638.3	4627.1	4697.8
15.925	10.834	0	0	0	0.47239	0	1.6853	10.856	56.088	98.271	159.2	232.85	304.18	453.95	554.2	718.87	868.94	956.48	1132.7	1297.5	1379	1579.2	1706.3	1877	2080.2	2179	2378.4	2401.8	2631.1	2781.4	2892.4	3034.4	3228.2	3373.4	3528.8	3644.1	3850.9	3964.7	4055.5	4159.7	4328.2	4687.2	4736.5	4884.5	4980.6	5192.4	5240.8	5246.8	5395.8
21.643	7.5863	2.8679	0.91361	0	0	0	0	0	0	0	0	0	0	0	0	0	0	0	0	0	0	0	0	7.3506	61.451	40.533	48.789	125.13	76.99	114.4	124.69	269.05	312.4	526.35	464.93	536.8	404.19	512.97	678.92	754.66	969.07	1209.8	1297.5	1511.4	1662.5	1723.5	1757	1886	2098.1
1.7062	0	0	0	0	4.1486	8.4425	35.682	59.763	127.6	177.42	290.97	310.46	447.96	610.11	771.39	798.48	1033.6	1171.2	1384.9	1529.1	2199.1	2460.2	2464.6	2679.1	3054.1	3246.8	3558.4	3816.4	4013.4	4048.3	4145.1	4449.2	3716.1	5055.6	5338.5	5519.7	5463.4	5840.4	6237.3	6310.7	6558.3	6608.1	6848.4	6922.2	7101.9	7465.1	8461.3	8976	9322.9
34.162	23.754	0	0	0	0	0	25.508	97.684	221.98	378.75	591.98	819.44	1033.4	1326.7	1497.8	1784.7	2025	2261.1	2492.8	2740.4	3038.4	3226.3	3525	3703.1	3936.8	4135.4	4295	4445.5	4693.5	4916.4	5058	5368.9	5501.4	5699	5873.5	6004.2	6238.4	6465.2	6703.4	6827.3	7147.4	7216.2	7435.8	7660.8	7972.9	8199	8185.7	8292.6	8186.6
0	0	3.0202	0	3.7593	0	10.788	43.522	100.69	189.6	292.84	419.01	545.8	726.87	904.75	1104.3	1308.9	1593.3	1805.6	1991.2	2203.7	2481.7	2719.9	2836.3	3064.5	3313.8	3520	3817.1	3670.9	3904	4086.3	4263.6	4515.8	4870.5	5021	5274.3	5384.8	5600.3	5930.6	6184.1	6274.6	6598.7	6792.8	7234.6	7406.1	7251.7	7538.3	7640.3	7851.9	7952.9
11.364	8.2059	0	0	0	0	0	33.26	71.243	117.06	163.3	215.16	273.87	350.18	435.75	563.6	667.28	805.62	945.13	1110	1281.5	1463.1	1648	1967.5	2049.8	2133.7	2015.7	2106.4	2299.6	2752	2594.7	2970.3	3178.5	3295.6	3264.6	3529	3671.1	3890.9	4088.5	4175.5	4400.4	4457	4712.2	4892.7	4961.4	5064.4	5192	5330.1	5427.5	5528
0	3.0247	6.4662	1.1681	1.9222	0	0	0	0	9.6872	34.914	61.372	109.24	166.26	201.54	282.89	338.19	405.56	456.45	550.43	636.44	735.53	821.38	912.79	1038.7	1157.7	1259.7	1371.6	1553.7	1721.3	1832.2	1907.7	1992.5	2128.9	2270.3	2451.5	2342.8	2461.2	2626.5	2783	2949	3116.7	3265	3436.9	3585.2	3721.6	3918.8	4026.6	4152.9	4204.8
0	0	0	17.509	18.577	42.95	32.766	48.969	71.644	57.216	107.24	148.58	168.75	255.37	98.743	303.82	348.91	409.45	505.74	601.65	641	659.83	637.6	731.38	748.13	822.92	860.63	927.43	904.69	946.74	947.24	980.39	979.43	1025.7	1043.8	1015.2	925.24	948.79	1018.9	1085.4	1077.9	1131.3	1150.7	1240.7	1292.4	1406.6	1517.7	1535.9	1568.1	1582
0	0	0	0	0	13.145	34.94	101.98	180.6	266.81	420.59	558.19	747.52	909.24	1121.3	1663.1	1638.2	1824.9	1984	2280.5	2434.7	2518	3437.4	2833.4	2988.1	3222.6	3375.2	3607.2	3872.7	3895.5	3924.9	4108.4	4228.1	4895.8	4522.5	4622.3	4635.7	4840.1	4663.9	4991.2	5075.3	5228	5212.7	5214.4	5405.7	5424.8	5595.5	5664.4	5684.7	5726.9
1.4761	0	0	0	0	3.9018	25.415	86.694	78.779	201.94	291.15	366.44	479.92	581.98	686.77	761.4	865.05	935.55	981.85	1114.5	1246	1347.2	1371.2	1460.4	1597.6	1686.4	1678.3	1701.9	1847.2	1943.4	2073.4	2186.7	2310.5	2482.9	2524.5	2533.3	2600.8	2578.5	2677.2	2884.1	2901.7	2944.5	2996.7	3138.6	3158.6	3160.9	3242.8	3345.7	3318.5	3372.1
5.4731	0	5.1063	1.6532	0.092032	0	0	0	0	0	0	0	0	0	0	46.117	104.96	184.27	264.14	353.83	455.99	563.43	668.83	806.31	901.1	1012.3	1177.9	1334	1453.4	1569.9	1711.3	1789.8	1886.4	2029.4	2088.9	2182.4	2378.6	2421.6	2579.8	2662.8	2678.5	2689.1	2844.6	2924.9	2938.7	2943	2874.5	2873.5	2904.7	2984.7
25.763	19.263	0	0	0	0	0	0	12.48	50.028	93.873	142.27	237.19	313.14	417.95	538.22	651.14	763.1	905.85	997.2	1151	1274.7	1378.2	1440.4	1488.9	1517.1	1577.9	1682.9	1675.1	1713.3	1756.1	1853.3	1920.5	1537.1	1571.6	1542.2	1592.4	1570.8	1648.1	1647.4	1641.7	1695.8	1748.4	1843	1927.4	2032.7	2004.5	1992.3	2010.3	1977.4
0	0	0	0	0	15.44	32.136	52.496	117.33	236.35	345.33	499.77	695.99	907.57	1082.7	1239.1	1535.9	1677.9	1813.6	1943.8	2265.1	2374.5	2559.6	2881.6	2948.9	3210.5	3307.8	3596.3	3854.2	3979.7	4229.8	4723.1	5092.9	5183.3	5475.6	5891.1	6007	6470.3	7162.7	7400	7548.3	7409.3	8062.9	8402.1	8320.3	9265.4	8888.8	9531	9213.2	9693.2
14.994	18.061	5.1046	0	7.1859	0	0	0.56242	44.212	164.51	270.31	448.07	641.23	950.88	1262.7	1683.1	1918.5	2363.2	2760.2	3093.5	3439.5	3712.7	4232.2	4495.8	4772	5262	5514.6	5716.3	6008.2	6104.3	6435.2	6491.9	7153.1	7353.7	7536.8	7051.7	7014.7	7006.9	7166.3	7439.3	7691.6	7904.7	8273	8198.3	8261.2	8232.2	8676.7	8924.1	8915.3	9398.8
20.257	6.2583	1.7816	5.6297	0	0	0	0	0	0	0	12.179	13.96	27.995	49.581	94.938	117.08	172.29	290.19	354.44	483.04	556.29	703.03	887.05	919.14	1047.4	1315.1	1602.4	1922.3	2223.3	2382.5	2574.8	2777.6	3067.5	3430.8	3613.4	3818.1	3997.6	4307.4	4285	4722.5	4726.9	4955	5205.7	5485.6	5443	5669.5	5632	5815	5896.6
14.039	0	0	16.676	2.72	0	0	0	0	0	13.214	0	0	9.0288	60.867	175.49	277.59	285.53	368.08	632.32	566.43	876.91	1031.9	966.83	1081.5	1562.3	1776.2	2016	2101.2	2431.9	2072.6	2424.6	2730.1	3351.8	3626.1	3442.9	3816.1	4011.2	4297.5	4586	5034.7	5354.6	5789.5	6418	6261.5	7002.2	7282.1	8413.8	8521	8828.3
0	7.2913	7.6592	0	0	7.3859	12.959	53.262	113.46	173.12	225.12	335.63	321.83	420.1	505.1	627.62	755.44	908.49	1017.8	1147.4	1268.2	1484	1574.5	1698.9	1840.7	1950.1	2081.9	2256.5	2325.2	2296.1	2377.2	2507.2	2564	2694.2	2676.7	2752.1	2870.5	2879.4	2967.6	2950.6	3081.2	3124.9	3122.4	3254.6	3266.7	3319.7	3369.1	3365.1	3447.4	3360.8
0	0	0	5.4423	11.628	33.207	4.4877	101.32	228.8	408.82	516.19	749.77	880.38	1083.1	1284.5	1556	1685.7	1930.3	2106.6	2263.6	2356.4	2489.2	2719.7	2893.4	2953.8	3104.2	3180	3355.4	3433.5	3623.5	3781	3938.2	4105.9	4044.5	3876.5	4467.5	4690.3	5027.3	5149.7	5428.1	5668.8	6071.4	6287.1	6564.3	6820	6975.6	7537.3	7959.2	8095.1	8369.1
37.388	6.2418	0	4.3298	0	0	0	46.393	130.34	226.05	356.09	525.35	693.26	919.57	1215.7	1452.8	1767.6	1998.3	2250.7	2535.3	2848.1	3052.3	3284.3	3545.8	3860.8	3959.8	4229.4	4264	4487.9	4781.8	4854.1	4971.3	5059.3	5339.9	5447.1	5740.6	5847.4	6211.7	6418.4	6761.4	6927.7	7159	7713.4	8054.3	8244.1	8582.4	8796.9	9168.5	9278.1	9485.8
13.303	9.8269	0	0	0	0	3.579	99.006	201.97	402.24	648.38	875.92	1090.2	1339.7	1661	1896.8	2143.6	2398.4	2685.5	2934.9	3145.9	3430.5	3688.2	3859.8	4165.2	4585.4	4908.2	5225.3	5491.4	5909.9	6197.5	6435.3	6606.3	7114.6	7168.9	7370.4	7824.4	8095.6	8252.7	8404.7	8552.8	8610.8	9176.3	9316.6	9440.3	9339.7	9628.2	9944.8	9675.6	10400
14.497	10.793	0	0.0027865	0	0	0	15.864	47.372	94.273	175.43	240.97	357.58	510.41	707.57	919.24	1173.1	1433.2	1734.3	2007.4	2302.6	2691.5	3192.5	3427	3771.6	3821.1	3998.7	4222.7	4404.4	4482	4646.3	4875.1	4814.5	5158.2	5198.7	5292.7	5452.5	5248.2	5397.8	5545.8	5673.6	5691.2	5693.4	5910.3	6003.7	5967.4	6082.3	6203.6	6262.8	6226.2
13.258	15.902	0	3.7037	0	0	0	0	8.075	27.952	49.735	81.515	114.26	203.64	263.05	355.6	431.12	567.41	727.73	915.02	1082.8	1308.8	1544	1598.7	1785.8	1780.8	2029.3	2055.9	2555.7	2492.6	2771	2985	3050.4	3167.8	3665.9	4320.3	4548.2	4403.6	4362.8	4706.1	4812.1	5307.1	5551.5	5703.4	6160.5	6295.1	6619.5	6726.8	6879.5	7356
0	0	0	0	3.996	14.533	21.248	49.547	100.75	168.34	229.08	386.64	506.95	720.88	858.26	976.43	1309.6	1435	1532.8	1869	2000.4	1940.9	2433.9	2467.8	2667.9	2874.4	3044.1	3302.4	3878.5	3595.7	3879.9	4088.3	4257.4	4529.1	5156.7	4892.3	5115.7	5302.8	5918.5	5943.5	6332.2	6674.8	7216.2	7648.1	7873.8	8094.9	8408.7	8457	7629	8135.1
21.58	5.5154	0	0	0	0	0	0	0	0	0	0	0	0	0	0	0	0	17.926	23.021	29.239	65.668	138.27	196.55	307.66	412.87	465.88	613.48	681.85	812.55	875.52	991.97	1094.3	1267	1307.1	1471.1	1472.6	1598.4	1668.8	1806.2	1794.3	1881.4	1975.7	2061.7	2077.5	2167.6	2262.5	2275.3	2268	2288.5
16.732	0.47895	0	5.488	3.6095	0	11.162	73.6	126.94	212.74	270.29	354.41	429.31	564.43	710.67	924.64	1116.5	1311.5	1476.5	1658.8	1987.1	2252.8	2451.5	2773.3	3122.4	3379.4	3635.7	3885.8	4108.1	4468.9	4846.7	5189.3	5511	5814.2	6096.1	6272.9	6690.2	6764.9	7209	7654.5	7917.7	8129.6	8394.6	8730.3	8830.9	8852.6	9416.2	9401.9	9406.9	9582
31.077	11.774	0	0	0	0	0	0	20.075	41.236	79.679	95.265	159.36	223.03	321.6	293.32	356.77	407.17	447.12	504.74	586.23	649.18	733.57	773.37	902.28	919.29	1027.9	1219.3	1467.9	1596.9	1432.4	1581.8	1798.1	1967.1	2150.5	2301.8	2367.3	2474.8	2692.1	2906.7	3167.2	3303.4	3465.4	3596.3	3647.5	3888.3	3986.5	4140.4	4274.3	4397.9
5.2576	0.90774	0	0	0	0.73934	24.495	89.282	181.09	336.96	431.1	643.48	825.96	989.98	1141.2	1356.4	1532.4	1729	1928.3	2156.2	2413.2	2655.4	2715.7	3098.6	3476.9	3880.7	4193.2	4470.6	4895.7	5137.1	5511.9	5904.2	6281.4	6564.9	6360.4	7163.1	7549	7886.9	8422.7	8943.9	9400.2	9518	9414.7	10192	10354	10412	10629	10465	11541	11721
24.862	8.5232	0	0	0	0	2.9988	41.602	104.5	185.14	275.48	397.89	501.61	651.83	785.57	1027.3	1225.9	1409.4	1587.8	1819.8	1938.2	2162.8	2378.6	2620.7	2803.1	3121.5	3324.1	3632	3815.7	4110.3	4226.6	4429.6	4721.7	4901	5039	5168.6	5228.2	5373.1	5372.3	5632.1	5610.5	5825.7	6028.5	6068	6293.3	6352.2	6390.1	6399.1	6581.8	6462.7
0	0	3.1933	8.9593	18.654	3.8947	13.051	65.45	177.94	345.04	535.15	758.01	937.27	908.8	1452.9	1689.7	1953.5	2136.5	2284.5	2839.1	3150.5	3287.2	3670.8	3895.4	4227.8	4269.3	4449.4	4751.3	5286.3	5333.7	5527.1	5915.9	6301.2	6671	6792.9	7502.4	7841.6	8013.7	8836.7	8751.5	8656.6	9560.8	9745.6	9780.1	9929	9941.9	10013	10116	10181	10237
0	1.9359	2.1792	5.2264	6.4611	1.5345	0	2.9981	53.708	108.26	186.56	251.71	368.95	559.86	674.87	855.08	1040.5	1215.4	1400.2	1556.5	1744.4	1674.8	1874.9	2715	3008.8	3295.5	3572.9	3427.6	3912	4489.9	4873.9	5288.8	5466.5	5806.6	6287.4	6680.8	6789.4	7221.5	7303.7	7749.1	8065	8530.8	8796	9119.9	9368.6	9622.6	9554.4	9824	9962	9959
31.926	14.808	0	0	0	0	0	10.685	55.516	106.74	177.52	257.03	343.11	434.86	547.1	676.36	792.55	926.63	1013.8	1204.4	1340.1	1526.9	1770	1972.6	2208.3	2470.3	2709.2	3040.2	3366.1	3565.4	3767.8	4049.6	4234.4	4462.7	4793	5012.8	5088.1	5316	5264.9	5448.8	5514.4	5980.6	6138.4	6447.2	6390.8	6479.6	6391.5	6505.1	6606.4	6818.4
0	0	0	0.57669	2.7405	13.548	4.618	3.9385	12.501	27.036	30.089	24.385	55.404	83.469	135.51	204.49	279.1	383.1	445.4	496.68	618.35	722.92	785.61	898	1009.8	1142.4	1297.1	1525.6	1646	1664.6	1905.4	2046.3	2230.4	2466.9	2902.2	2965.2	3286.2	3498.6	3782	4125.5	4572	4780.2	5022.5	5303.1	5642	5854.5	6160.6	6388.1	6581.9	6743.7
9.3693	9.3133	0	19.92	0	0	0	24.975	67.086	136.62	189.78	276.64	365.77	478.92	618.15	737.09	869.88	965.31	1166.9	1292.7	1343.1	1431.1	1508.7	1612.8	1790.3	1925.6	2060.3	2144.9	2217.9	2320.8	2325.4	2452.3	2547.1	2607.3	2695	2605.4	2619.7	2751.2	2774.6	2772.5	2783.7	2734	2832.4	2733.4	2744.2	2747.9	2858	2767.5	2744.7	2690.7
15.733	20.565	54.612	0	0	0	0	0	21.29	76.017	201.58	298.22	421.55	556.61	506.38	761.91	761.93	942.24	1149.1	1353.7	1560.3	1719.6	2012.2	2332.8	2699.1	2987	3537.6	3879.7	4304.9	4730.7	5202.4	5664	5928.2	6275.7	6541	6814.2	7186.5	7508.5	7635.5	8021.4	8132.8	8477.2	8328.9	8512.9	8557.7	7202	8749.7	8643.7	8813.1	8949.7
1.759	3.3473	0	1.8216	0	3.8559	1.8341	0	0	0.72692	12.556	1.4079	9.708	28.247	31.165	55.603	81.435	126.38	172.27	231.1	273.47	297.78	363.88	447.97	515.83	638.24	674.8	821.73	895.57	984.99	1013.8	1160.2	1208.6	1287.3	1323.2	1432.7	1388.3	1402.6	1563.8	1527.1	1623	1648.1	1657.6	1805.6	2028.2	2281.2	2472.5	2606.3	2829.7	2709.1
0	0	0	0	0	2.1179	18.91	29.728	72.102	131.66	205.51	298.87	423.16	544.96	684.9	843.42	1051.8	1487.3	1442.1	1945.6	1850.6	1999.4	2759.4	2264.2	2492	2620.2	2829.2	2987	3185.9	3471.9	3715	4018	4154.5	4400.6	4639.3	4665.1	4769.1	5100.2	5449.8	5477.3	5785.3	6054.4	6357.3	6203.5	6637.3	6697.7	6967.2	7301.4	7608.9	7622
0	0	0	15.437	83.764	198.9	270.12	333.61	442.74	581.99	699.11	814.95	959.7	1090	1188.2	1391.7	1422.4	1674.8	1848.1	2012.5	2153.8	2320.7	2528.7	2677.3	2857.7	3092.6	3307.9	3546.7	3896.5	3991.6	4246.3	4476.6	4743.3	4819.8	5333.1	5558.4	5960.3	6308	6378.6	6776.1	7007.3	7375.1	7637.6	7962.7	8167.2	8441.6	8499.8	8846.8	9057.4	9225.7
0	0	0	0	3.9199	15.245	31.718	69.61	157.28	259.49	375.05	521.81	694.78	905.68	1062.3	1312.3	1514.8	1711.5	1908.9	2093.9	2341.2	2534.3	2805.5	3055.1	3242.1	3634.5	3911.5	4240.6	4219.9	3879.4	4222.8	4294.8	4626.4	5797.1	5962.5	6120	6089.8	6174.4	6188.1	6345.6	6464.9	6517.3	5907.6	5839.2	6635.2	5742.5	6819.9	6822.7	6661.6	6598.2
19.625	10.784	21.282	0	0	0	0	6.4853	56.423	123.63	170.42	237.77	351.44	445.4	539	667.24	794.48	831.04	965.98	950.82	1048.5	1270.3	1281.9	1339.9	1592.1	1585.2	1788.4	1842.3	2058.9	1934.6	1988.1	2236.9	2394	2429	2438.9	2489.1	2671.2	2705.9	2931	3021.7	2995.3	2988.8	3022	3158	3270.5	3243.7	3291.2	3177.1	3361.5	3358.6
6.0292	8.0383	8.2318	0.4467	0	0	0	14.291	51.415	117.25	215.13	327.86	442.16	552.29	703.04	840.13	955.17	1059.2	1116	1218.7	1346.4	1448.4	1504.1	1584.4	1662.1	1760.4	1894.4	1989.4	2071.1	2109.9	2188.2	2260.6	2322.6	2420	2564.7	2825.3	2936.1	3080.7	3092.8	3295	3200.8	3316	3434.9	3580.7	3552.7	3613.9	3599.7	3772.5	3821.8	3930.5
0	0	0	4.1975	8.1051	5.2359	6.6719	22.241	17.863	92.712	152.08	210.74	308.88	455.04	615.91	794.59	909.51	1094.6	1252.1	1437.8	1577.8	1734.6	1834	1992.6	2158.2	2336.6	2485.1	2627	2705.8	2832.5	2993.2	3170.5	3241.1	3599.5	3803.9	4145.2	4611.7	4903.9	5159	5775	6108.2	6520.4	6850.2	7086.5	7561.4	7830	8096.6	8367.4	8552	8730.8
34.293	23.75	0	2.6096	0	0	0	0	26.143	168.5	264.77	342.59	460.14	608.6	754.42	947.65	1171.8	1367.1	1584.4	1844.2	2072	2263.2	2530.3	2784.5	3067.8	3359.3	3594.5	3798.6	3915	4114.7	4269.4	4405.8	4535.6	4671.7	4790.9	4799.6	4919.9	5133.3	5272.7	5425.9	5320.1	5689.4	5788.9	6494.8	6628.7	7235.6	6178	7338.1	7473.8	7351.6
6.3131	2.3865	0	3.7969	0	0	4.2787	48.238	136.52	226.64	362.62	485.06	671.46	889.12	1050.2	1231.4	1447.7	1686.8	1984.6	2269.9	2528.3	2805.4	3023.6	3336.4	3706.9	3956.6	4386.5	4615.3	5026.8	5214	5747.1	5972.9	6326.8	7048.8	7302.2	7099.9	7442.6	7693.4	7811.5	7730.8	7388.2	7578.3	7669.7	7939.3	8235.2	7888.7	8177.9	8071.3	8405.7	8520.3
0	0	0	0	0	12.281	35.645	110.8	187.79	302.16	379.55	500.54	624.6	771.25	953.02	1127	1330.5	1429	1641.6	1809.2	2001.2	2154.3	2235.1	2420.5	2611.5	2822	3099.1	3318.1	3511	3665.2	3789.1	3885.7	4037	4196.2	4238.7	4322.1	4603.8	4733.6	4939.3	5018.6	5227.7	5370	5575.6	5677.7	5709.1	5853.5	6067.1	6122.1	6277.5	6264.2
46.338	20.305	0.91524	0	0	0	0	0	0	0	0	0	0	0	0	0	0	0	6.6293	62.01	79.782	155	182.74	234.85	312.5	348.44	455.71	542.31	609.5	733.55	819.67	967.05	1033.7	1102.6	1199.6	1348.7	1489.9	1645.7	1850.5	1998.2	2239.2	2339.4	2471.9	2040	2073.4	2267.9	2294.1	2387	2490.9	2678.4
0	0	0	2.9036	4.4619	29.717	45.459	121.26	190.53	284.81	426.61	539.98	655.54	793.32	902.12	999.54	1132	1217.1	1448.6	1711.4	1885.3	1858.1	2232.4	2550.3	2945.4	3023.4	3155.3	3290.1	3710	4126.2	4483.1	4535.1	4768.3	5026.2	5306.5	5365	5834.9	5882	6044.6	6178.3	6485.5	7032.4	7163.4	7460.9	7352.4	7740.6	7808.8	7892.5	8415.8	8352.1
0	0	0	0	0	0	13.64	27.48	85.925	142.83	223.58	278.05	368.23	452.5	558.44	646.53	732.79	852.26	967.68	1088.8	1269.5	1397	1893.5	1654.9	1835.8	1984.3	2141.4	2275	2406.3	2461.1	2538.1	2660.5	2745.4	2865.5	3217.6	2901.2	3023.5	3089	3245.3	3250.1	3325.8	3439.7	3466	3588.4	3636.6	3594.2	3653	3660.3	3826.1	3818.7
0	0	0	0.4466	5.8051	0	16.414	37.798	78.436	220.53	368.71	345.92	456.67	621.88	758.77	1066.1	1407.4	1282	1450.2	1668.8	1910.1	2122.5	2467.7	2227.5	2381.4	2641.1	2864	2951.3	3578.4	3327.1	3395.8	3580.6	3626.1	3801.9	4119.9	4285.3	4476.7	4689.6	4824	4969.2	5019.9	5493.5	5359	5520.7	5573.4	5709.7	5952.6	5914	6122.7	6268.3
4.0599	6.117	0	10.062	0	0	0	0	7.7934	25.591	58.104	114.17	132.55	254.13	327.77	234.27	322.61	399.25	509.49	682.76	878.51	1123.5	1367.7	1520.6	1735.8	2087.3	2314.2	2547.4	2830.3	2981.6	3222	3523.5	3788.5	4117.5	4181.3	4447.5	4650	4970.4	5081.5	5256.6	5420.5	5483.5	5871.8	6289	6631.7	6725.8	7127.4	7227.1	7536.7	7709.5
9.615	5.229	9.248	2.9316	0	0	0	0	0	0	0	2.8699	35.53	89.595	139.17	249	342.78	450.9	574.6	729.85	874.25	942.99	1152.9	1461.3	1667.8	1834.2	2072.7	2125.5	2159.6	2477	2705.8	3140.3	3357.7	3414.1	3667.5	3784.3	3917.2	4072.5	4225.5	4404.1	4402.2	4499.2	4614	4690.9	4814.4	4915.9	4928.9	5067.9	5085.3	5071
0	0	0.91239	0	1.217	0	12.953	30.151	91.396	164.47	247.22	413.41	621.74	780.48	1035.9	1281.7	1476.7	1753	1978	2280.6	2623.6	2887.2	3187.3	3465.4	3637.7	4073.2	4344.1	4405.2	4893.3	5300.4	5590.2	5835.7	5272.9	5393.2	5651.1	4841.5	6347.2	6436.3	6431	6999.5	7332.9	7408.9	8106.1	8338.7	8695.1	8830.5	9066.3	9376	9651.7	9793.5
26.747	21.508	0	0	0	0	0	0	31.899	67.606	81.17	134.8	178.83	258.55	308.2	402.47	484.05	626.98	686.39	808.54	874.43	942.88	1143.6	1089.3	1390.5	1374.8	1530.4	1750.4	1763.9	1969.3	2085.3	2161.8	2130.2	2430.3	2603.9	2565	2823.3	2668.1	2860	3104.1	3060.3	3256.1	3357.2	3532.7	3578.3	3786	3983.2	3937.8	3851.8	3691.7
17.322	7.1872	1.1461	0.81589	0	0	0	0	0	0	0	0	0	0	0	5.0565	43.493	86.005	134.68	186.73	253.01	350.18	395.52	475.86	550.78	667.01	784.96	892.72	1043.3	1078	1116.2	1214.6	1347.6	1398.2	1793.6	1584.4	1712.9	1791.6	1841.7	1891.8	1978.6	2086.3	2174.8	2244.2	2334.6	2414.1	2498.8	2495.1	2495.7	2580.4
3.6875	0.85906	0	3.1583	0	0	1.5441	34.682	72.017	118.99	169.67	255.64	317.82	415.4	494.8	569.14	729.71	800.85	988.74	1076.5	1216.3	1319.6	1292.7	1392.3	1537.5	1641.8	1743.4	1783	1920.7	2004.8	2074	2165.8	2246.7	2387.7	2432.9	2487	2617.7	2702.1	2841.6	2875	2768	2836.1	2942.8	3067.2	3172.5	3144.5	3189.4	3239.9	3348.3	3346.8
17.987	12.6	0	0	0	0	0	12.805	35.746	83.998	132.3	214.3	294.83	381.93	471.53	600.33	701.52	794.62	899.32	1005.2	1106.1	1280	1351.7	1426	1449.1	1492.5	1594.1	1650.5	1819.7	1886.3	1973.5	2023.2	2190.3	2292.7	2407.6	2573.1	2561.5	2707	2743.2	2765	2753.6	2877.4	2992.2	3090.2	3333	3488.3	3554	3574.9	3626.5	3721
9.7669	7.3436	3.7711	2.1467	0	0	0	60.906	137.69	277.16	427.62	651.88	901.37	1148	1444.5	1682	1943.4	2249.5	2406	3060.2	2981.1	3225.7	3481.7	3643.8	3780.9	4007.6	4242.1	4282.2	4055.7	3680	4455.7	4422.2	4506.4	4636	4938	4847.3	4855.3	5002.4	5081.6	4867.6	5253	5244.1	5531.1	5459.8	5438.4	5596.4	5730.8	5693.4	5735.7	5749.8
0	0.98385	0	3.5355	3.5975	0	0	0	2.6748	32.001	42.949	90.987	162.33	245.09	344.01	459.22	581.17	724.05	868.23	1044.4	1213.5	1438.9	1622.1	1810.3	2000.2	2158.6	2342	2525.1	2724.4	2963	3109.4	3267.2	3447.3	3567.7	3832.1	4072.9	4262.8	4764.7	4427.7	5055.4	4962.8	4958.2	5065	5271.2	5342.9	5477.8	5608.3	5735.2	5659.3	5617.2
0.33856	4.2079	0	0	0	0	20.03	69.429	146.78	248.13	385.61	528.1	634.06	814.43	950.39	1070.9	1198.8	1313.8	1525.9	1711	1863.1	2061.2	2049	2294.9	2458.4	2489.2	2604.1	2772.1	3595	3328.5	3325.7	3490.5	3638.3	3903.5	4320.7	4087.6	4246.1	4358.1	4572.9	4750.2	4860.4	5128.4	5361.4	5477.6	5752.7	5838	6043.4	6072.9	6127.3	6208.6
0	0	0	0	6.2894	2.8482	41.841	110.7	210.02	400.81	527.22	705.79	950.57	1229	1431.3	1694.2	1905.1	2216.6	2489.2	2810.2	3130.3	3389.7	3741.6	3906.3	4127.1	4370.1	4533.7	4782.1	4968.6	5216.5	5486.8	5692.9	5733.8	6041.1	6412.5	6680.8	6735	7016.8	7284.8	7550.4	7803.3	8031.2	7103	7208	7174.2	7355.2	7754.6	7792.9	7931.3	8045.5
0	0	0	0	51.588	120.99	72.589	146.64	151.86	183.19	171.92	209.16	335.05	312.46	375.32	466.74	556.83	629.31	760.71	837.17	1004.8	1136.8	1275.6	1395.8	1519.1	1719	1782.5	2089.6	2239.7	2186.2	2230	2302.1	2469.5	2707.1	2837.1	2939.2	2845.7	3032.5	3207	3345.9	3322.8	3346.3	3345.8	3495.3	3411.1	3776.5	3859.4	3705.5	3846	3854
21.879	12.415	0	0	0	0	0.51782	14.552	33.938	75.587	144.55	227.93	340.25	437.18	584.36	772.61	953.12	1098.9	1334.3	1559.7	1746.2	1973.2	2195.1	2435.3	2699.3	2901.2	3178.2	3441.5	3744.1	4087.9	4332.2	4599.9	4906.8	5174.1	5274.9	5576.5	5870.8	6035.4	6184.9	6464.1	6939	6919.2	6930.4	6911.9	7168.7	7197.9	7431.1	7560.3	7623.3	7689.8
0	0	0	0	7.2737	6.9396	6.4368	61.555	137.23	292.71	450.97	642.99	896.53	1132.5	1462.1	1775.7	2114.9	2395.8	2870.1	3097.3	3602.5	4016.5	4227.4	4393.6	4863.5	4956.1	5602	6061	6373.7	6460.7	6811.8	7187	7511.6	7785.6	8033.4	8477.2	8893.9	9301.5	9387.1	9525.4	9920.2	10068	10469	10788	10799	11169	11340	11265	10958	11153
15.011	3.6921	0	0	0	0	0	3.5914	0	0	0	0	0	0	0	0	0	0	0	16.582	52.938	148.7	191.04	245.51	313.98	417.9	474.45	565.48	668.55	751.21	922.14	1025.5	1134.6	1281.2	1356.9	1519.6	1729.7	1890.3	2066	2081.4	2254.5	2390.7	2581.4	2644.2	2636.4	2749.9	2793.4	2895.3	3064.1	3132.6
1.3718	0	0	2.5487	3.8351	6.7264	1.994	0	0	0	38.791	0	16.424	32.356	56.143	105.56	147.73	200.62	265.83	380.8	509.33	652.99	737.36	899.55	1083.9	1331	1560.9	1784.3	2020.3	2277.4	2535.9	2851.2	3092.1	3447.1	3815.5	4120.7	4283.6	4007.8	5446.8	5827.1	6180.9	6100.3	6351.5	6313.7	6565.6	6967.9	7309.1	7396	7654.2	7822.7
0	0	0	26.765	36.391	159.95	171.9	190.78	217.73	266.26	338.98	355.44	420.06	529.79	614.28	753.6	671.44	915.43	971.26	1185.9	1315.9	1658.3	1769.6	2108.7	2216.2	2689.5	2639.8	2888.9	3332.4	3329.5	3772.3	3855.9	4154.6	4412.8	4577.9	4593.1	5027.5	4867.9	5054.2	5526.8	5705.6	5747	5896.1	6078.4	6028.9	6412.9	6692.4	6824.8	7056.4	7352.5
8.3353	0	0	5.0642	0	0.95893	0	5.5021	25.611	63.175	100.78	160.08	233.9	320.96	418.13	619.16	868.13	1004.4	1186.4	1359.6	1533.9	1746.7	1856.6	1963.7	2214.6	2386.2	2548	2863.9	2853.6	2936.6	3178.9	3236	3395.9	3563.5	3746.6	3902.8	3947	4169.2	4489.4	4994.1	5426.9	5538.6	5884.7	6132.1	6412.9	6789	6881.8	7081.1	7324.8	7560.1
31.572	2.3779	0	0	0	0	2.2763	48.578	105.47	185.42	264.39	357.72	456.6	620.02	777.88	946.16	1147.2	1254	1444.6	1640.8	1868.5	2072.5	2276.8	2453.4	2681	2869.8	3090.5	3287.7	3510.2	3694.4	3869.2	4098.6	4286.2	4355	4586.5	4614.5	4794.4	4913.5	5031.9	5141.7	5278.9	5304.3	5438.7	5583.7	5439.8	5514.4	5524.3	5406	5441.7	5476.1
0	0	0	44.133	111.97	228.01	321.34	371.18	424.47	454.03	462.8	576.57	606.6	711	854.07	975.61	1062.9	1218.6	1377.4	1574.3	1726.4	1919.4	2065.1	2174.4	2397.8	2609.7	2810.7	2907.2	2758.3	3415.3	3613.6	3783.7	3955.7	4127.3	4236.3	4467	4610.7	4892.9	5126.2	5370.9	5559.8	5817.5	5968.5	6030.2	6308.8	6536.9	6713.8	6971.1	6987.4	7146.2
0	1.6287	0	0	0	6.9982	12.851	22.816	62.378	104.19	187.83	263.42	304.06	465.87	601.58	778.08	1012.7	1239.9	1393.9	1610.3	1878.2	2129	2332.6	2624	2846.5	3049.8	3323.5	3496.4	3721.7	3949.1	3991	4125.5	4446.6	4601.7	4791.2	5053.8	5071.6	5435.6	5577.4	5833.3	6022.9	6116.1	6322.9	6578.3	6780.3	6997.8	7183.3	7287.7	7513.9	7616.3
12.532	14.379	5.1232	0	0	0	0	28.493	67.591	132.24	175.11	261.26	345.17	444.34	618.09	746.51	912.49	1031.3	1191.9	1369.4	1504.2	1637	1746.5	1859.7	2058.5	2231.6	2314.4	2444.4	2545.1	2728.5	3037.6	3186.8	3316.8	3444.3	3345	3554	3712.8	3932.8	3994.6	4243.8	4253.5	4436.6	4649.5	4777.8	4873.8	4948.4	5081.8	5145.4	5263.6	5343.5
6.5171	2.2964	3.729	0	0	0	13.48	44.064	101.48	191.61	259.47	356.03	452.18	581.07	687.08	777.22	929.91	1032.3	1151.5	1272.1	1382.5	1518.8	1641.4	1736.3	1838.5	1955.7	2008.2	2013.3	2189.4	2160.8	2256	2302	2383.7	2392.9	2499.9	2424.8	2486.5	2511.7	2547.9	2591.9	2652.8	2708.8	2835.8	2815.6	2816	2798.6	2884.4	2914.3	2937.1	2958.5
9.5445	10.354	0	29.704	28.695	0	0	0	0	13.454	22.389	29.66	94.388	180.98	273.81	397.06	512.82	574.51	701.53	882.99	977.4	1126.1	1232.2	1346.2	1610.4	1664.9	1929.9	2076.9	2211.1	2389.1	2548	2747.5	2973.2	3038.7	3259.3	3372.7	3515.4	3720.1	4018.2	4176.5	4262.5	4652.5	4870.4	4890.2	4948.6	5091.8	5162.5	5266.7	5424.4	5700.4
0	0	0	0	0	5.3606	28.005	89.241	149.01	257.37	348.82	463.83	611.94	765.01	970.74	1120.3	1305.9	1474.1	1663	1872.1	2059	2163.2	2348.4	2481.4	2614.5	2868	2906.2	3073.4	3244	3393.7	3305.6	3441	3720.5	3879.9	4100.7	4153.2	4033.9	4135.2	4303.4	4405.9	4476.5	4551.7	4596.2	4877.5	5036.5	5322	5775.4	5559.6	5718.8	5750.7
46.996	22.489	1.8625	0	0	0	0	16.068	175.59	335.67	498.35	738.1	971.2	1243.6	1540.7	1781.6	2143.9	2434.3	2853.2	3202.4	3449.6	3789.3	4042.2	4418.8	4600	4910	5104.8	5367.7	4955	5455.6	5932.3	6059.3	6246.9	6501.3	6586.8	6645.8	7087.3	7233	7425.5	7481	7718.8	8020.1	7895.8	8341.3	8627	8710.2	8764.5	8813.9	8995	8947.1
0.24956	0	0	3.7351	0	8.0759	0	0	23.528	75.156	144.98	196.66	278.87	448.55	618.51	765.35	952.84	1158.8	1401.7	1595.2	1818.7	1991.6	2163.3	2204.8	2372.5	2524.1	2706.2	2827.8	2974.1	3135.2	3169.2	3284	3502.8	3685.6	3851.8	4020.8	4174.6	4309.2	4547.8	4749.6	4893.1	5217.1	5467.3	5599.1	5941.5	6244	6451.6	6643.7	6676.7	6897.4
22.001	8.9702	5.5986	0	0	0	0	53.354	118.84	170.94	375.78	538.46	706.5	701.74	892.43	1330.9	1769	2037.4	1836.8	2199.1	2721.4	3003.3	3295.1	3697.4	3888.4	4237.5	3900.3	5097.5	5621.9	5557.8	5171.5	5942.4	4978.3	6501.2	6608.7	6453.3	6851.2	6659.9	7197.5	6898.8	7738.8	7944.2	7982.6	8331.9	8808.8	9063.3	9303.8	9337.1	9550.6	9445.8
0	0	0	0	2.2103	13.851	23.838	70.081	128.89	252.17	376.54	501.21	658.6	856.1	1009.9	1287.4	1527.3	1746.8	1917.2	2408.5	2807.1	2928.1	3244.2	3421.2	3894.9	4053	4480.1	4946.2	5062.4	5403.3	5879.9	6129.5	6612.8	6881.9	7083.8	7605.6	7546.6	7492.9	7978.4	8211.5	8409.1	8382.2	8699.4	9050.9	9058.1	9738.9	9851.7	9962.5	10105	10103
10.39	1.6239	2.6274	0	0	5.7456	0	25.875	36.18	66.604	119.98	168.35	250.47	343.38	458.63	669.99	816.1	1062.4	1244.1	1437.6	1710.7	1996.1	2113	2439.9	2756.8	2936	3226.1	3480	3846.5	4098.4	4487.6	4779.2	4941.2	5205.4	5443.6	5466.8	5702.7	5877.9	6255.2	6511.2	6631.9	7024.9	7168.6	7272.9	7182.3	7509.1	7561.8	7677.5	7633.2	7801.6
5.6078	5.3219	8.9619	7.2342	0	0	0	0	0	0	0	0	0	9.899	53.219	141.48	226.05	332.65	437.66	549	702.51	795.43	917.54	1095.2	1218.7	1332.1	1487.4	1595.1	1748.8	1869	2056.2	2189.1	2232.2	2460.1	2623.3	2766	2876.6	3061.1	3253.8	3421.8	3713.7	4056.5	4379.7	4599.2	4738.4	4985.4	5255.5	5427.6	5594.3	5791.7
8.8075	1.2056	0	0	0	0	8.3891	41.428	89.3	158.16	250.19	327.85	420.36	569.53	733.65	884.4	1079.6	1244.2	1455.8	1655.7	1815.2	2082.6	2339.9	2577.1	2772.6	3035.6	3332.9	3558.2	3885.3	3922.8	4195.9	4444.4	4540.4	4896.5	5187.4	5393.2	5546.9	5557.8	5810.5	5771.2	5973.1	6728.4	6512.8	7153.3	7514.4	6673.5	8119.7	8360.9	8510.8	8842.4
0	0	0	5.7139	37.869	75.829	80.444	119.15	153.64	272.71	389.63	529.36	658.08	936.96	1102.2	1153.4	1621.2	1829.8	2019	2330.2	2670.2	2902.8	3254.1	2969	3808.8	4010.4	4365.3	4980.4	4945.3	5219.5	5665.6	5971.4	5958	6260.1	6250.1	6381.8	6453.8	6421.8	6673.8	6462.5	6644.4	6527.9	6586.6	6869.8	7004.2	7050.6	7095.2	6989.5	7002	6971.1
0	0	0	0	0	3.5924	10.547	18.594	35.698	59.87	114.66	137.54	192.12	269.21	326.49	445.76	539.61	727.64	910.81	1072.8	1329.3	1516.7	1817.9	2114.2	2296.2	2669	2935.4	3181	3382.5	3815.4	4147	4412.6	4602.9	4980.3	5187.4	5493.5	5661	5773	6216.6	6511.9	6680.6	6755.9	7090.9	7285.4	7579.6	7998	8276.4	8417.9	8607.8	8654.7
4.3283	7.6641	0.76107	2.3322	0	1.6435	3.5571	17.876	54.703	99.731	169.05	255.59	336.68	433.32	540.06	677	813.01	855.44	979.91	1119.4	1541.7	1654.6	1860.1	1932.6	1600.7	1609.7	1990.4	2385.9	2571	2296.2	2281.5	2539.6	2524.6	3135.8	3147.2	3338.2	3363.2	3515.7	3690.3	3874.6	4055.7	4307.9	4465.4	4752.6	4968.1	5095	5214.9	5412.7	5656.1	5823
7.8274	10.655	0	14.269	0.98867	0	0	3.0083	39.053	74.59	113.45	187.86	277.86	380.19	492.62	600.48	725.24	874.69	1050.8	1278	1392.9	1560.3	1766.7	1875.7	1967.3	2180.2	2271.6	2409.5	2525.2	2619.4	2870.2	3035.7	3147.6	3387	3385.6	3401.9	3437.5	3787.4	3749	3876.8	4014.1	4243.4	4379.1	4618.8	4744	4671	4873.6	5345.1	5052.3	5058.3
3.4277	29.031	0	56.364	0	0	0	0	6.9737	3.6841	0	0	0	2.5261	0.16282	31.955	67.62	126.7	167.45	210.11	258.71	311.24	382.18	469.46	574.91	682.97	769.83	873.22	949.42	1054.8	1079.9	1187.6	1249.7	1324.5	1407.7	1450.2	1399.6	1487.5	1647.3	1775.6	1836.3	1899.1	2019.9	2076.8	2298.5	2333.9	2439	2468.1	2514.6	2576.1
10.346	5.4152	0	0	0	0	10.407	64.604	127.53	253.1	402.37	536.36	721.55	870.07	1034	1200.8	1374.4	1505.2	1720.7	1853.2	1960.2	2023.3	2190.8	2304.1	2379.1	2449.5	2580.9	2636.9	2671.9	2692.7	2750	2761.3	2819.7	2826.4	2948.5	2889.9	2918	2940.1	2933	3021.2	3112.2	3100.2	3269.6	3300.2	3313.1	3387.4	3272.3	3321.8	3414.8	3463
14.519	0	0	0	0	18.484	30.511	70.334	121.21	188.47	267.6	410.35	508.66	639.29	838.59	1053.8	1322.1	1623.3	1895.7	2212.8	2587.4	2968.5	3273.5	3632.8	3976.7	4351.3	4686.1	5036.1	5395.8	5648.2	5885.3	6340.7	6550.8	6733.7	6602.4	6942.9	7384.9	7711.3	7879.2	7976	8331.1	8230.7	8526.3	8914	9020.9	9185.7	9118.6	9384.9	9539.5	9511.2
25.121	17.367	0	0	0	0	1.649	6.8065	53.075	91.44	326.91	337.25	434.8	576.7	727.61	856.31	881.79	1037.6	1391.7	1570.8	1743	1827.9	1830	2205.2	2355.5	2545	2664	2653	2911.2	3044.2	3315.6	3562.3	3779.3	3620.1	3664.7	3962.7	4273.2	4354.7	4567.5	4630.2	4465.8	4904.4	5061	4880.5	5282.9	5324.7	5147.7	5342.8	5422.8	5606
0	0	0	0	0	12.799	52.544	40.957	77.279	68.016	104.74	132.8	122.99	168.5	209.04	425.87	524.63	680.37	635.67	722.76	859.27	1179.9	1403.4	1616.8	1334.6	1567.9	1723.1	2222.9	2568.5	2127.2	2228.5	2405.7	3139.6	3261.2	2821	2895.5	2999.5	3160.7	3327.6	3469.4	3636	3660.8	3676.9	3892.6	4146.1	4384.7	4644.1	4740.6	4854.2	4848.1
0	0	0	5.4737	1.2229	2.0465	16.897	54.267	148.94	284.1	441.66	611.42	786.64	1011.9	1241	1497.4	1698.5	1929.6	2031.2	2317.6	2613.3	2766	2932.2	3194.5	3374.9	3497.5	3772.7	3942.7	4300.2	4545.3	4535.6	4684.4	4816.9	5054.6	4997.5	5334	5439.3	5704.4	5946.7	6233.6	6597	6446.8	6488	6798.2	6797.8	6937.6	7124.5	7024.3	7362.7	7258.4
38.358	1.7423	15.983	0	0	4.9008	0	24.112	57.795	111.86	168.89	260.82	327.43	316.54	475.16	612.77	695.21	806.25	899.39	1035	1154.8	1335.3	1415.8	1606.6	1732.8	1852.6	2137.1	2203.1	2343.9	2495.2	2617.4	2774.8	2938.7	3132.8	3277.9	3387.6	3614.2	3764.3	3371.7	3936.4	4039.2	4217.1	4303.3	4481.1	4659.4	4779.9	4948.4	4995	5039.1	5032.2
0	0	0	0.52886	1.467	8.1291	14.578	32.648	42.803	57.215	113.63	146.39	220.41	319.23	455.1	623.65	842.23	1088.7	1397	1673.3	2078	2344	2654	3062.9	3288.4	3585.3	4135.4	4393.6	4605.6	5013.1	5319.1	5693.5	6107.1	6261.8	6517.1	6674.4	6862.9	7257.7	7197.1	7359.6	7523.6	7864.3	7959	8179	8536.9	8937.8	9427.5	9569.2	9856.8	9864.7
0	0	9.0487	14.437	28.918	13.744	12.431	19.677	4.3417	0	9.0491	0.7784	0	35.646	44.39	66.18	88.06	116.84	153.75	219.1	280.49	342.52	423.74	485.78	591.46	675.36	800.35	902.97	1034.6	1127.3	1258.2	1373.2	1316.9	1366.9	1474.9	1549.6	1710.3	1882.9	1903.6	2032.8	2112.5	2228	2255.6	2332	2386.6	2466.6	2491.7	2603	2657.2	2813.9
0	3.4382	0	0	8.2832	0	0	8.1187	24.886	49.32	96.728	153.19	207.19	369.9	477.47	644.49	807.53	961.81	1085.1	1228.6	1468.5	1700	1894.2	2154.4	2392.4	2615.2	2800.1	3000.4	3215.5	3456.3	3627.3	3809.2	3985.1	4067.7	4213.7	4344.4	4619.4	4781.2	4834.2	5095.5	5181.6	5314.1	5569.5	5718.8	5832.6	5881.7	5985.2	6058.7	6133.1	6184
19.998	1.188	0	0	0	4.192	6.0239	33.227	88.694	183.11	308.64	477.06	637.26	911.02	1120	1404.2	1720	2014.7	2313	2595	2937.7	3172	3411.1	3696.2	3888.9	4047.1	4260.8	4822.2	4978.9	5061.3	5243	5369.9	5395.5	5240.2	5822.5	5729.9	5870.7	5963.9	5897.4	6395.7	6493	6572	6572	6528.3	6753.3	6871.8	6921.3	7328.4	7272.5	7457.1
0	0	0	0	4.6959	44.549	69.253	141.03	184.7	271.62	382.32	436.51	557.65	741.33	990.68	1246.3	1538.5	1701.6	2016.9	2345.6	2704.3	3039.7	3190.9	3659.5	4064.1	4321.4	4533.7	4618.6	5035.9	5040.9	5571.1	6162.5	6149.1	6208.5	6728	7128	7399.2	7557.4	7929.4	8435	8735.6	8913.9	9019.8	9296.3	9433	9186	9414.2	9410.7	9609.6	9428.9
20.116	5.8304	1.8877	0	0	0	1.3822	30.169	43.094	84.143	94.537	143.52	170.78	223.62	301.11	387.92	426.63	488.26	620.96	741.67	823.81	936.46	1057.5	1128.8	1301.4	1501	1568.7	1735.4	1880.3	2177.6	2268.5	2421.6	2583.6	2624.5	2762.6	2849.4	2957.2	2981.5	2946.1	3119.1	3169.5	3140.2	3336.4	3353.7	3374	3342.8	3440.9	3492.7	3450.8	3452.8
0	0	0	0	2.4198	24.993	20.507	77.51	118.38	261.49	338.65	472.96	611.91	807.2	939.2	1146.5	1381.1	1603.1	1890.2	2126.9	2272.8	2457.9	3274.4	2957.2	3205.7	3677.6	3400.6	3744.2	3981.8	4195.1	4403.4	4690.7	4981.1	5063.2	5183.8	5664.6	5902.7	6111.1	6476.1	6655.2	6739.8	7065.7	7140.6	7251.8	7613.7	6945.4	7789.7	7584.6	7669.8	7832.9
0	0	0	16.874	73.364	129.35	183.52	229.26	260.19	267.04	269.14	297.84	318.47	392.63	414.73	516.02	637.19	625.7	818.22	838.44	995.64	1074.8	1216.1	1307.2	1372.8	1528.3	1691	1816.5	1966.6	2017.3	2242.9	2356.1	2614.2	2888.5	3128.5	3309.9	3574.9	4053.2	4245.1	4308.9	4311.2	4289.4	4400.4	4662.4	4856.5	4988.6	5191	5316.7	5479.6	5556.3
4.0672	7.5713	1.1711	0	0	0	3.6626	28.109	61.436	105.07	169.33	207.82	300.46	391.65	379.29	703.87	589.94	729.28	875.02	1012.4	1160.3	1272.8	1391.6	1476.5	1598	1733	1801.7	1947.6	2034.4	2073.8	2140.1	2207.1	2263.8	2396.8	2401.2	2410.7	2605.2	2513.9	2744.8	2703.7	2748	2710.9	2818.4	2746.5	2748	2683.3	2721.5	2665.8	2723.9	2724.3
52.435	20.561	0	0	0	0	0	11.44	63.668	123.14	191.39	289.93	436.27	544.55	710.05	909.48	1136.8	1344.5	1640.7	1946.2	2172.3	2482.4	2697.1	2965.6	3224.2	3433.4	3673.2	3912	4060.5	4322.5	4489.6	4720.5	4963.9	5148.8	5311.1	5513.8	5648.9	5952.1	6412.2	6778.6	7042	7466.2	7549.3	7830.4	8228.7	8624	9295.7	9713.6	10107	10362
0	0	0	10.162	0	0	28.371	27.193	22.354	53.726	41.208	64.203	76.383	138.65	190.64	270.49	345.92	416.66	512.61	615.3	736.81	811.84	946.7	1088.1	1246	1373.5	1559.1	1677.4	1840.2	1973.5	2132.9	2296.5	2395.6	2471.4	2666.3	2830.3	2936.4	3041.8	3149.4	3342.8	3375.9	3450.4	3663.5	3690.8	3779.6	3790.9	3953.3	3991.3	4115.2	4099.2
0	0	11.741	24.265	26.436	27.225	19.482	28.327	18.189	0	36.512	14.632	8.7949	22.869	66.991	101.77	100.51	167.47	237.03	357.67	487.99	571.7	729.83	892.4	1100.3	1272.4	1547.3	1765.2	2107.9	2350.6	2560.7	2853.4	3191.5	3535.8	3746.7	4096.8	4301.1	4663.3	4386.1	5120	5353.4	5298.3	5839.9	6117.5	6442.6	6575.4	6659.5	6854.4	6927.7	7148.9
0	0	4.1625	4.8963	0	1.459	11.813	20.102	46.473	57.935	88.094	130.88	188.54	239.89	296.97	454.34	543.94	585.69	657.54	796.28	917.42	1140.3	1246	1264.1	1401.6	1511.2	1614.1	1777.6	1912.2	1924.3	2048.1	2608.3	1719	1940.9	1979.7	2057.7	2050.5	2126.9	2265.3	2421.9	2514.1	2685.9	2871.4	2905.7	2955.5	3159.9	3192.3	3317.8	3457.9	3517.8
0	5.9521	6.3411	1.1337	0	0	0	0	0	5.6808	21.097	50.309	102.49	183.37	276.29	465.94	609.72	751.11	927.44	1084.8	1250.6	1495.6	1740.4	1802.9	2063.4	2255.3	2472.2	2643.5	3067.6	3190.6	3447	3607.6	3998.1	4056.2	4379	4428.6	4619.3	4756.2	5280.7	5358.3	5703.9	5926.1	6402.5	6604	6650.9	6843.3	6987.5	7179.3	7295.1	7364.9
0	1.5598	3.8716	14.707	0	0	2.8708	24.782	27.42	102.75	135.26	141.65	176.03	214.4	289.59	288.19	332.55	422.13	522.72	571.57	656.28	644.59	665.26	804.23	921.45	993.42	1050.7	1130.6	1131.6	1266.9	1360.7	1452	1605.2	1607.4	1822.6	1974.4	2155	2206.5	2379.4	2574.9	2680.1	2837.9	3040.6	3228.1	3300.4	3351	3230.1	3323.4	3359.9	3441.7
11.722	8.5655	1.4539	0	0	0	0	26.514	72.907	124.7	183.66	274.73	404.21	573.69	746.49	943.37	1136.1	1321.6	1557.9	1803.8	2069.3	2279.2	2503.9	2716.2	2925	3188.6	3520.3	3693.7	3645	3946.5	4145.5	4321.9	4658.3	4937.2	5086.5	5076.1	5391.7	5707	5852.9	5838.5	6272.9	6430.6	6488.8	6709.1	6899.9	6959.2	7233.3	7290.2	7404.2	7763.3
7.4115	13.328	2.979	0.10388	0	0	0	0	0	9.5662	0	0	6.6693	24.493	59.564	125.45	241.22	273.21	387.11	675.59	871.76	1041	1199.5	1406.6	1571.2	1791.4	2037.5	2254.6	2502.8	2817.3	3031.3	3235.9	3554.3	3778.3	3967.8	4148.8	4444	4634	4819.9	4995.5	5330.4	5452.9	5692.1	5729.7	5862.5	6089.9	6125.2	6291.1	6514.1	6554.2
0	0	0	35.588	154.73	262.71	296.1	367.3	386	420.65	447.48	545.51	604.46	727.49	869.05	1029.8	1197.8	1292.3	1498.1	1607.5	1761.8	1959.4	2033.8	2279.4	2541.9	2642.2	2873.9	3042.6	3157.1	3182	3365.8	3440.9	3532.7	3616.2	4176.3	3652.1	3762	3976.3	4014	4126.7	4073.7	4284.9	4540	4510.3	4565.2	4625.3	4815.1	4950.9	4916.6	4935.1
15.444	6.7791	1.8443	0.47723	0	0	0	0	2.72	26.037	45.355	76.532	79.004	116.13	124.64	181.84	133.99	215.13	339.76	458.51	600.06	594.91	679.53	780.94	886.94	1002.2	1180.2	1257.9	1449	1740.9	1920.7	2157.1	2307.7	2455.2	2703.2	2800.4	3096.3	3223.7	3419.4	3809.7	4089.8	4590.9	4750.3	5064	5528.4	5550.1	5850.5	6181.2	6347.9	6598.7
0.82598	0	0	0	0	5.4834	26.167	78.462	159.17	262.74	388.98	565.09	705.95	864.7	861.93	1067.2	1250	1372.3	1533	1740.8	1925	2147.9	2316.1	2441	2569.5	2766.8	2901.1	2982.6	3050.4	3194.8	3312.2	3517.9	3718.7	3692.4	3720	3908.9	4029.2	4139	4257.6	4337.8	4443.2	4454.5	4584.5	4741.7	4780.2	4870.7	4867.5	4963.5	4975.9	5089.7
25.446	27.934	0	0	0	0	0	24.222	70.009	100.73	186.75	245.5	323.6	458.52	560.83	691.96	816.65	963.85	1089.2	1300.7	1429.2	1528.7	1668.2	1841.1	1990.7	2314.2	2492.7	2564.9	2729.1	2802.5	2985.1	3130.5	3218.9	3315.4	3526.3	3635.9	3786	3963.1	4344.4	4481.7	4672.8	4942.3	4818	5348	5360.5	5593	5847	5982.6	6077.9	6238.4
15.716	1.3849	0	1.2425	0.098671	0	7.8402	18.186	51.818	92.244	154.72	232.34	300.94	432.01	603.92	752.2	927.01	873.78	1122.1	1303.5	1491.8	1645	1983.2	2041.8	2333.5	2626.1	3029.6	3185.5	3327.5	3544.9	3818.7	3916.8	4317.1	4349.8	4608.5	4741.3	5516.5	6219.4	6433.9	6915.2	7209.4	7463.5	8150	8629.9	9074.7	9441.6	9245.6	8891	9322.4	9412.3
35.368	12.434	0	0	0	0	0	5.2026	32.38	50.721	94.156	204.58	321.17	427.67	551.58	659.41	864.91	1097.1	1314.9	1512.7	1738.3	1848.9	2538.8	2382.1	2422.4	2634	2852.2	3348.1	3461.3	3568.8	3851	3862.2	4413.9	4669.5	5399.8	4811.6	5096.6	5226.4	5489.3	5660.2	5867	6191.3	6608.4	6538.5	6919.4	6922.2	7077.6	7225.1	7316.6	7677.2
0	0	0.40867	12.972	0	0.74515	0	0	0	0	0	0	0	38.008	80.741	156.14	204.46	291.09	381.47	490.85	614.19	904.38	1025.7	1156.4	1326.2	1444.4	1642.7	1846.9	2230.4	2103.1	2290.3	2457.4	2636.6	2800.1	3793.2	3191.8	3240.9	3424.3	3683.5	3921.8	4024.9	4197.1	4387.5	4384.8	4494.2	4707.5	4747.4	4853.5	5031.2	5042.8
3.1233	15.663	5.4455	0.25564	0	2.1045	0	47.38	73.589	150.35	204.91	320.23	449.04	567.14	783.38	947.89	1172.9	1278.2	1436	1650.1	1724.9	1813	1854.2	1921.2	2107.2	2240	2246.9	2309.2	2343.6	2432.8	2479	2617.6	2740.9	2799.2	2926.3	2926.7	3149.1	3213.2	3291.1	3377.9	3470	3486	3635.2	3733.8	3795.1	3985.3	4180.3	4166.6	4226.5	4292.7
33.153	0	0	0	0	7.8076	11.889	29.9	68.03	88.89	122.72	161.96	211.79	290	348.85	459.57	528.76	614.48	570.79	842.52	987.33	1195.6	1339	1413.6	1522.2	1670.5	1797.9	1979.2	2108.1	2295.1	2407	2534	2575.2	2705.9	2918.9	3112	3154.9	3298.2	3660.7	3899.7	4331	4542.2	4713.4	4883	4893.2	5069.9	5153	5370.9	5348.8	5421.5
0	0	0	0	22.238	52.623	87.03	117.39	196.76	309.8	371.08	481.61	606.13	761.5	959.34	1144.3	1336.1	1531.6	1783.6	1949.2	2127.2	2357.6	2511.5	2663.2	2913.5	3135.7	3345.1	3522.4	3667.3	3837.1	3889.6	4183.3	4335.7	4278.8	4494.6	4518.8	4656	4871.2	4999.8	5160.8	5144.2	5260.8	5489.5	5610.4	5725.4	5687.5	5840.9	5745.2	5900.7	5672.7
23.529	0	3.0276	0.32979	0	0	0	0	0	0	0	0	30.923	97.651	200.17	344.67	541.16	722.74	930.61	1112.1	1346.7	1652.2	1772.9	2058.4	2425.4	2742.1	2951.5	3159.9	3476.8	3903.2	4215.1	4497.8	4856.5	5276.4	5222.1	5432.8	5571.1	5863.2	6194	6684.3	7029.2	7448.5	7741.4	7997	7880.4	8208.4	8641.5	8779.9	8858.4	8891.7
1.7765	0	0	0	2.7874	4.7859	12.683	51.329	123.31	194.36	273.36	371.18	422.39	548.43	622.74	745.74	836	951.78	1104.9	1190.8	1310.6	1425.1	1586.9	1816	1962	2144.7	2213.1	2325.8	2393	2547.2	2665.3	2998	3118.6	3209.2	3392	3440.2	3495.6	3571.1	3751	4010.7	3982.2	4108.9	4283.9	4661.9	4831.2	5000.1	5165.8	5223.9	5382.4	5369.3
20.785	4.6054	0	0	0	0	5.7584	50.202	115.35	186.12	275.56	408.43	557.56	733.98	906.74	1124.3	1391.9	1656.3	1975	2240.9	2381.2	2782.5	3068.6	3379.5	3530.9	3746.1	4004.9	4184	4417.1	4535.2	4660.1	5040.8	5284.3	5255.5	5313.9	5370.4	5588.3	5758.4	5835.6	5810.7	5855.1	5948.3	6025.1	6056.4	6207.7	6104.9	6206.2	6157.3	6183.8	6126.2
26.225	19.139	14.465	0	0	0	0	0.31228	18.776	76.75	149.93	264.34	413.51	583.59	810.96	1015.1	1224.4	1461.8	1704.6	2004.8	2206.9	2514.8	2736.5	3075.7	3267.8	3565.1	3865.1	4080.4	4309.3	4630.2	4963	5264.5	5152.2	5375	5530.6	5666	5862.8	6081.3	6251.9	6428.7	6736.4	6924.8	7088.7	7092.6	7273.9	7421	7561.6	7750.3	7519.9	7764.6
15.529	9.6518	6.921	0	0	0	0	0	16.235	74.168	136.69	241.47	334.64	484.91	680.97	843.26	1067.2	1181.5	1418.1	1544.6	1721.5	1930	2110.1	2174.6	2379.3	2585.3	2779.3	2989.3	3078.8	3125	3324	3375.7	3624.5	3668	3867.1	3777.3	3924.9	4082.8	4270.3	4396	4429.3	4544.1	4651.2	4644.9	4688.9	4755.2	4883.8	4881.9	4894.1	4935.3
0	0	1.4109	1.3118	14.044	0	0	4.0652	4.603	5.7239	8.3311	11.599	18	33.31	72.285	88.003	152.44	212.83	285.69	335.15	456.64	519.45	572.82	664.1	799.93	923.27	1090.3	1240.5	1461.5	1683.5	2034.2	2301.7	2633.7	2929.9	3285	3637.6	3915.9	4358	4879	5230.6	5801.8	6126.7	6449.2	6866.7	7203.5	7572.4	8291.1	8475.6	8875	9049.4
32.3	30.219	0	0	0	0	5.6558	73.922	182.65	344.96	486.39	736.37	959.82	1211.2	1490.6	1815.3	1952.3	2240.5	2624.8	2884.2	3151.8	3393.1	3736.5	3901.8	4144	4504.7	4681	4918.2	5002.5	5267.6	5433.1	5753.5	5700.9	5947.3	6107.9	6261.7	6278.6	6271.9	6711.5	7078.9	7183.6	7351.1	7517.4	7576	7755.4	8237.6	8560.7	8851.6	8913.9	9126.1
0	0	0	5.2711	3.0495	7.667	17.054	16.833	40.486	68.415	91.501	108.4	135.88	184.14	220.56	269.05	310.84	354.28	420.52	470.57	558.95	627.78	690.91	763.36	868.24	896.73	1072.5	1132.3	1152.8	1287.4	1368.7	1430.6	1645.1	1718.9	1820.5	1876.2	1961.5	1975.2	2043.7	2121.1	2258.7	2266.8	2346.2	2406.5	2475.9	2504.7	2532.9	2580	2607.6	2727.5
22.714	16.991	0	0	0	0	0	29.904	74.621	192.43	312.29	489.13	673.86	848.98	1065.4	1241.9	1268.9	2022.8	1802.2	2595.9	2425.5	3374.1	3422.1	2986.3	3351.9	3564.8	3803.4	4032.1	4225.5	4408.8	4529.4	4733.6	4852.4	5058.7	5176.3	5217	5165.4	5433.3	5455.9	5694.2	5762.6	5939.1	6359.6	5955.5	6252	6276.3	6467.9	6682.1	6692.6	6935.3
4.2139	4.9303	0	0	3.3159	0	0	0	1.2686	3.5933	15.676	44.691	68.199	111.74	143.55	201.18	302.64	367.73	512.38	629.99	769.85	961.84	1138.3	1333.4	1658.7	1853.9	1998.3	2284.3	2569.2	2808.3	3084.4	3366.9	3557.9	3988.3	4217.1	4493.2	4804.4	4996.7	5340.4	5674.1	6066.8	6471	6889.6	7251.5	7520.6	7496.6	8325	8649	8517.2	8738.7
10.389	0	0	0	0.56279	20.93	18.492	34.524	49.556	63.347	93.946	110.24	142.41	219.48	274.62	362.03	433.66	468.94	592.64	652.01	819.44	1022.5	1199.8	1141.7	1236.6	1338.6	1486.5	1646	1675.8	1823.8	1928.4	2038.9	2149.5	2322.3	2422.4	2540.4	2721.9	2736.1	2959.3	2800.9	3064.6	3219.7	3410.6	3351.9	3620.2	3220	3462.4	3844.9	3868.3	4013.5
0	0	0	15.165	0.43475	0	8.6863	1.0322	24.829	88.058	133.3	170.13	255	386.69	515.47	717.35	904.74	1124.1	1423.2	1675.4	2005.2	2130.2	2314.6	2594.7	2807.5	3013.9	3389.8	3583	3793.1	4242	4623.5	4660.1	5041.2	5249.1	5166.8	5657.2	5945.6	6355.1	6399.6	6083.8	7059.4	7491.9	7673.9	8179.5	8324.2	8619.1	8833.8	8963.5	9192.3	9369.3
23.679	8.9653	0	3.1171	0	0	0	1.0994	1.4019	17.72	40.657	53.359	88.963	124.8	150.07	176.76	230.3	287.62	351.6	410.39	503.6	575.8	661.97	756.64	760.89	840.04	895.1	948.53	981.06	1006.3	1102.3	1147.3	1220.8	1252.3	1326.4	1315.2	1419.2	1464.5	1731.6	1853.2	1874.4	1850.1	1817.9	1894.5	1973.1	2060.9	2052.2	2010.4	1994.3	1927.7
9.6549	0	0	0	0	1.0719	20.094	79.064	184.47	306.87	503.18	686.2	898.14	1094	1336.3	1588.9	1795.3	2118.5	2377.2	2683.9	2992.3	3144.7	3541.2	3762.4	3871.1	4143.2	4452.3	4863.7	5271.2	5587.2	4550.2	4738.5	4826.6	5053.2	5226.9	5514.5	5867.5	5869.3	5810	5910.8	6177.5	5826.5	5928.9	6138	6138.1	6603.6	5785.4	6529.1	6308.8	5925.4
2.8159	2.6837	2.2389	0	0	2.6304	0	1.3039	0	0	0	0	3.2715	32.877	120.52	198.14	345.57	432.16	589.16	728.7	899.73	1113.5	1207.7	1305.6	1473.8	1650.3	1817	1930.5	2067.2	2125.4	2259.2	2398.7	2456	2577	2816.4	2644.7	2733.3	2868.5	3001.6	3037.6	3028.1	3125	3300.8	3419.7	3581.9	3738.4	3789.5	3847.9	3947.7	3957.4
0	0	0	0	6.2629	7.6707	27.175	41.227	57.257	111.94	208.57	288.26	403.4	499.8	631.7	772.58	940.87	1126.9	1255.6	1348.7	1503.9	1595	1745.5	1905	1942.8	2079.6	2242.7	2358.4	2427.1	2537.3	2634.3	2752.2	2896.3	3038.5	3047.3	3170.8	3212	3226.5	3357.2	3385.7	3511.5	3397.9	3577.6	3771.2	4073.3	4336.8	4436.6	4490.8	4483	4602.5
0	0	0	153.29	52.193	10.194	56.97	74.558	83.849	57.399	154.04	136.37	224.97	289.16	246.77	369.16	382.05	382.77	498.2	514.14	557.87	630.62	771.99	785.31	870.22	984.46	1056.2	1185.2	1314.5	1220.3	1424.5	1402.3	1390.1	1923.4	2102.7	1636.3	1974.4	1870.5	2054.1	2111.6	2124.8	2294.3	2589	2673.8	2572.9	2885.7	2640.2	2846.4	2857.5	3211.1
20.977	0	0	11.49	0	0	0	5.2232	12.538	60.918	91.06	156.09	219.98	339.93	452.06	553.71	735.68	717.43	921.28	1128.3	1330.9	1649.1	1832.7	2130.2	2390.7	2975.4	2798.3	2927.9	3529.5	3479.3	3800.3	4353.4	4483.2	4955.3	4834.9	4446.5	4577.6	5749.2	6122.7	6242.8	5704.7	6674.3	6943.9	7331.7	6530.7	7716.6	7737.3	8127.3	7995.9	9052.5
15.084	0	7.8798	0	0	0	8.5596	31.485	81.019	157.3	245.92	351.75	476.57	655.5	841.07	1062.6	1366	1380.4	1627.7	1905.1	2085	2279.6	2470.8	2806.2	2992.4	3260.7	3437.7	3671.3	3456.9	4108.7	4277.3	4549.5	4641.1	4821.6	4986.2	4994.2	5165.4	5260.4	5377.2	5439.1	5517.2	5643.7	5749.7	5897.9	6063.9	6136.3	6362.7	6423.1	6639.8	6658.8
0	0	0	0	0	0	36.347	92.983	183.31	326.98	474.23	615.29	793.37	1039	1188.1	1528.2	1826.8	2163	2486.4	2813.7	3168.7	3522.5	3883.3	4314.2	4637.9	4979.8	5283.6	5579.3	5824.3	6259.8	6448.9	6510.5	6858.2	6998.7	7158.2	7289.8	7601.5	7781.1	7970.8	8420.8	8395	8521.2	8709.2	8721.5	8771	9148.2	9380.4	9312.8	9546.4	9317.5
0.13194	0.54907	4.6617	0	3.3608	0	2.7788	0	0	0	0	0	0	0	0	1.4113	11.115	16.485	26.23	60.832	130.52	211.94	266.32	359.01	438.34	583.72	668.59	827.75	950.42	1116.9	1301.8	1331.3	1462.3	1587.3	1717.7	1869.3	1966.1	2062.6	2258.3	2498.7	2522.2	2753.7	2847.8	3188.8	3281.8	3422.7	3537.6	3593	3731.1	3802.9
32.462	14.298	0	0	0	0	0	44.629	71.03	136.42	210.33	311.06	398.67	496.58	608.27	712.44	823.57	878.17	995.23	1073	1164.3	1258.3	1350.7	1431.1	1504.5	1543.3	1705.1	1705.3	1758.3	1858.2	1863.8	1969.7	2033.3	2135.5	2179.7	2270.7	2435.9	2438.2	2539.4	2595.9	2677.2	2830.6	2934.1	2983.7	3126	3225.6	3272.4	3288.5	3329.6	3422.1
0	0	0	0	0	10.311	26.766	83.196	124.45	203.1	274.55	414.27	511.46	663.82	762.02	846.35	950.93	1062.5	1188.9	1360.6	1440.9	1592.8	1712.4	1906.5	1972.5	2140.1	2377.5	2485.5	2642.3	2698.9	2830.7	2952.1	3044.1	3203.6	3245.9	3389.2	3116.4	3279.4	3277.2	3245.8	3420.7	3528.4	3587.8	3644.2	3587.7	3598.9	3623.5	3675.6	3610.1	3586.7
11.118	7.7559	3.7448	0.77704	0	0	0	28.976	102.44	199.11	378.8	597.65	886.98	1130.9	1514.6	1779.7	2066.2	2369.8	2642.7	2919.9	3204	3474.5	3680.1	3889	4193.7	4179.1	4337.1	4520.4	4670.4	4739	4939.5	5112.6	5083.2	5319.7	5485.7	5509.2	5550.8	5732	5705.7	5905	6129.1	6211.9	6531.1	6447.6	6449.4	6534.5	6650.7	6850.2	6767.6	6675.2
35.112	1.7995	7.0729	6.1834	6.9167	0	0	16.274	0	23.876	54.493	75.556	145.15	209.34	309.77	419.51	579.85	373.47	446.23	495.12	569.62	753.61	858.62	1038.9	1134.8	1285.6	1400.5	1395.3	1537.4	1885.7	1879	2002.3	2248.3	2386.1	2589.7	2599.3	2693.1	2721.7	2907.1	3329.8	3069.5	3164.4	3544.3	3437.3	3410.5	3718.1	3845	3992.2	3941.5	3937
37.642	13.63	0	0	0	0	0	15.953	77.853	140.01	214.29	314.61	419.1	563.74	712.73	887.27	1050.7	1197.3	1363.9	1584.4	1688.7	1907.8	2076.4	2251.6	2383.7	2540.1	2709.5	2825.4	2949	3090.1	3192.3	3272.8	3450.5	3505.7	3601.7	3685.2	3718.2	3775.8	3974.8	4050.6	4128.7	4099.4	4127.3	4095.7	4036.3	4047.1	3754.2	3838.2	3877.7	3892.4
0	0	0	0	0	15.133	11.222	31.559	55.895	98.694	173.97	250.46	346.82	459.53	606.91	795.9	979.24	1206.1	1455.8	1712.3	1999.6	2361.9	2453	2678.9	2799.5	3136.7	3474.6	3720.8	4192.3	4021.9	4172.4	4445.7	4754.1	5151.4	5410.9	5853.8	6238.5	6506.1	6968.5	7150	7498.7	7876.9	8166.3	8346	9016.2	9325.2	9692.6	9710.5	9890.4	9969.4
15.622	4.4586	0	2.294	0	0	0	8.6465	40.404	74.01	127.68	219.14	292.89	366.72	474.69	509.35	530.47	736.23	840.19	952.05	1060.9	1137.1	1097.1	1460.1	1474.4	1495.4	1708.3	1951.6	1780	2262.6	2293	2466.6	2365.3	2592.4	2605.3	2715.7	2932.2	3254.8	3193.2	3186.9	3301.8	3302	3423.1	3710.6	4071.2	4199.9	4259.6	4257.1	4350.1	4564.9
2.9747	2.1152	0	3.2335	0	0	2.5457	0.39772	18.154	96.453	180.86	281.09	416.46	486.5	667.57	802.22	960.28	1100.3	1274	1489.1	1691.4	1883.8	2047.1	2202.5	2484.6	2662.9	2854.1	2969.8	3129.9	3166.9	3192.9	3258.5	3369.1	3609.4	3409.5	3690	3761.4	3818	3922.5	3964	4126	4177.8	3625.6	4390.4	4575.9	4627.2	4537.3	4716.8	4727.7	4861.5
6.6041	1.0022	0	7.5055	1.5641	0	0.40456	9.1567	54.5	109.97	191.38	284.71	403.67	595.2	759.26	959.85	1062.1	1270.6	1387.4	1611.3	1854.7	2042.9	2344	2591.1	2806.3	2974.5	3181	3311.5	3493.9	3740	3921.1	4119.2	4232.2	4293.3	4429.8	4491.7	4654.2	4744.2	4858.3	5026.6	5204.1	5391.7	5528.5	5730.3	5882	5894.6	6066.5	6097.9	6191.2	6208
1.8406	7.5244	0	0	0	0	43.181	145.14	289.08	509.25	725.33	1008.6	1192.9	1557.4	1842.4	2181.2	2436.7	2757.6	2992.6	3261.1	3706	3996.4	4192.4	4135.7	4486.5	4539.6	4843.2	4808.4	4869.8	5001.3	4973.8	5041.9	5569	5292.3	5615.1	5576.4	5721.6	5773.8	6080.6	5939.6	6311.8	6362.2	6377.8	6415.5	6504.4	7084.7	7052.7	6684.1	6879.1	6413.9
0	0	0	0.21668	17.887	11.734	7.8797	29.615	58.997	103.86	163.97	240.53	307.82	405.74	500.27	647.2	777.55	949.85	1125.7	1252	1460.7	1597.8	1741.8	1912	2169.9	2366.8	2678.6	2749.5	3036	3228.2	3495.8	3967	4153.3	4230.5	4369.8	4572.3	4855.2	4943.5	5234.9	5490.9	5143.2	5276.5	5270.8	5360.6	5403.4	5339.1	5752.6	5694.2	5867.5	5903.6
7.1532	10.943	4.0167	7.2947	0	0	0	27.92	83.408	154.88	232	346.09	444.83	583.63	761.58	918.41	1096	1309.9	1530.3	1705.4	1945.5	2203	2408.6	2640.5	2894.2	3149.6	3448.6	3539.7	3902.3	3928.7	4128.8	4282.6	4666.4	4871.5	5144.7	5382	5632.3	5825.9	5979.8	6375	6331	6469.2	6708	6800.7	6293.8	6897.7	6667	6579.4	6814.1	6708.7
12.251	17.329	0	2.6304	7.0959	0	0	0	0	0	0	23.626	50.007	109.45	147.94	215.24	310.36	404.26	539.11	691.45	786.57	902.17	1048.3	1181.8	1333.9	1470.2	1597.5	1788.7	1888.5	2063.3	2172.1	2303.2	2442.9	2610	2703.8	2875.4	3003.2	3233	3394.7	3677.8	3759	4099.3	4331.8	4565.6	4793.7	5018.9	5231.7	5373.1	5457.7	5609.1
7.7156	1.1803	1.9429	0	0	0	9.2343	36.228	83.254	161.59	241.89	359.67	502.5	677.23	906.12	1192	1407.2	1720.6	2034.3	2299.9	2704.6	3034.1	3337.2	3820.1	4087.2	4348.9	4610	4758	5261.6	5201.3	5556.3	5768.9	6150.1	6309.3	6427.5	6340.1	6582.3	6546	6700	6777.7	6832	6916.3	7131.6	7306	7325	7487.5	7535.5	7644.4	6585.8	6541.3
0	0	0	0	0	32.107	90.227	188.01	306.44	449.73	627.31	744.12	863.18	1028.7	1163.6	1299.9	1388.2	1486.6	1580.2	1747.4	1790.7	1863	1973.8	1956.9	2005.3	2093.7	2261.4	2299.1	2371.7	2389.7	2469.5	2450.7	2560.2	2590.9	2718.4	2633.4	2843.7	2803.2	2960.8	2995.5	3093.6	3213.4	3244.2	3096.7	3291.9	3360.6	3329.9	3406.9	3474.7	3548.9
0	0	3.6284	6.3787	0	0	0	5.6597	15.79	19.868	31.802	56.456	82.629	123.31	144.42	202.49	255.95	312.07	393.23	483.1	599.29	666.4	798.79	907.93	1035.9	1074.2	1216.2	1330.1	1569.2	1649.5	1737.6	1955.4	2163.2	2320	2461.1	2514.4	2636	2833	2845.7	3160	3264.4	3444.1	3519.2	3578.7	3678	3785.4	3994.2	4070.2	4164.4	4186.6
0	0	0	3.3952	0.32695	5.9889	7.987	23.138	65.327	69.714	127.57	189.79	267.15	331.39	442	554.64	690.77	784.45	930.27	1132.9	1287.6	1448.5	1621.7	1787.7	1942.3	2055.4	2225.2	2348.3	2613.5	2648.4	2760	2951.5	3056	3179.9	3393.2	3572.1	3798.1	3977	3969.2	4066.8	4366.3	4361.5	4392.2	4447.9	4676.9	4671.6	4727.4	4699.5	4741.7	4947.7
0.81641	0.4163	0	2.8621	0	0	8.5587	34.786	121.33	220.68	409.22	667.94	963.37	1258.1	1636	2077.9	2470	2993.4	3462.3	3913.9	4297.7	4756.7	5163.6	5687.7	6092.2	6473.8	6893.8	7379.7	7720.5	8125.5	8579.1	8931.9	9323.1	9622.8	9929.1	9873.1	10174	10548	11167	11238	11639	12192	12264	12488	12755	12918	13202	13362	14024	13927
32.812	15.918	0	0	0	0	0	0	24.741	60.8	113.13	174.5	243.7	328.91	407.16	500.45	641.73	762.4	894.64	1020.6	1159.1	1276.5	1401.9	1497.3	1597.8	1706	1775.8	1904.8	2003.3	2064.3	2221.3	2307.8	2385.9	2507.5	2554.8	2592.4	2696.6	2748.5	2797.6	2845.4	2890	2961	3023.1	3107	3177.3	3255.7	3343.2	3375.5	3446.4	3450.6
9.9197	0	0	0.99351	0	6.0399	0	0	0	0	0	13.262	14.887	26.368	33.879	62.563	138.86	146.3	192.13	250.73	317	419.07	499.93	566.91	643.31	722.53	846.38	960.66	1023.2	1102.1	1200.3	1239.6	1320.8	1416.9	1444.3	1544.5	1584.6	1711.5	1798.7	1846.9	2008	2107.5	2118.4	2194.4	2297.8	2409.3	2509.9	2600.8	2630.7	2640.2
17.006	18.25	4.2755	0	0	0	0	23.705	64.124	132.43	211.74	292.2	422.86	592.53	748.55	948.92	1064.2	1262.9	1442.4	1681.7	1865.2	2135.5	2366.7	2500.1	2698.3	2884.4	3249.9	3328.4	3562.5	3771	3811.6	3909.1	4161.4	4295.6	4645	4810.4	4852.5	5029.7	5133.3	5383.2	5521	5628.4	6028.7	5983.2	6155.8	6364.6	6590.9	6696.7	6733.9	6936.1
7.8935	0	0	0	0.66591	5.2079	6.5526	39.269	63.932	94.162	162.83	240.26	332.85	412.17	507.2	587.35	725.8	812.63	962.01	1037.4	1105.1	1275.4	1415.9	1488.7	1606.9	1769.4	1810.7	1819.4	2217.5	2185.8	2339.7	2447.2	2525.3	2724.5	3140.1	2822.9	2747.1	2663.5	2835	2976.4	3047.9	3171.2	3171.6	3259.6	3237	3264.2	3459.7	3468.7	3421.4	3409.2
10.632	0	0	24.625	0	3.6981	8.9714	41.213	98.331	167.62	265.88	381.19	500.57	682.43	814.47	1005.1	1254.8	1547.7	1751.8	2048.6	2373.1	2720.7	2927.6	3181.1	3288.7	3599	3882.4	4011.1	4482.6	4681.1	5056.1	5108.7	5087	5237.3	5338.4	5700.8	5978.8	6105.7	6269.6	6527.3	6509.8	6746.6	6940.8	7171.2	7481.2	7508.8	7582.6	7648.6	7696.7	7702.6
12.864	0	0.81621	3.4599	0	0	0	8.174	44.039	96.915	162.44	255.9	351.24	503.26	621.64	753.86	952.75	1118.4	1286.2	1460.4	1673.6	1864.6	2003.2	2183.8	2286.9	2412.2	2583.1	2683	2918	2974.5	3155.8	3144.9	3335.9	3555.2	3574.9	3676.2	3697.7	3716.7	3869.9	3938.4	3638	3936.1	4056.6	4175.2	4251.3	4287.2	4347.4	4395.6	4454.2	4549.2
28.884	0	0	0	0	0	0	0	49.97	118.81	200.24	319.62	473.55	645.93	870.8	1162.4	1424.2	1654.1	1950.4	2251.2	2545.1	2685	2962.2	3181.4	3448.3	3667.3	3816.7	3965.6	4053.6	4245.7	4318.5	4446.7	4624.8	4719.8	4765.7	4705.3	4857.4	4971.4	4992.4	5094.2	5067.9	5217.3	5302.8	5558.5	5443.1	5327.1	5397.4	5399.5	5439.8	5442.1
0	1.114	0	25.694	32.821	0	28.338	44.831	70.058	139.63	199.82	277.07	409.23	517.39	683.47	883.82	1099.7	1359.5	1560.3	1792.3	1980.2	2183.9	2315	2552.4	2766.6	3001.6	3092.1	3470.2	3589.2	3865.9	4184.1	4219.5	4489.3	4519.1	4918.6	5079.1	5515.4	6363.9	6441.1	6425.5	6698	6970	7258	6991.1	7448.6	7590.9	7958.1	8104.1	8098.4	8038.8
20.928	8.9503	0	0.076285	0	0	0	42.822	103.15	246.58	363.07	527.7	766.97	854.71	1099.3	1339.1	1591.2	1798.1	2082.2	2331.4	2641.2	2932.3	3194.1	3359.5	3700.7	3925.8	4160.6	4197.6	4475.1	4646	4796.9	5042.1	5312.3	5419.6	5405.3	5594.2	5832.3	5911.6	6156.1	6165.7	6253.6	6361.8	6388.2	6594.9	6713.8	6849.7	6935.1	6792.9	6869.6	6941.8
0	0	0	13.59	1.887	23.319	9.2249	3.7746	0	15.261	29.764	32.899	22.472	65.774	141.83	242.32	338.58	493.96	646.12	775.9	955.63	1021.8	1198.7	1463.4	1609.5	1904.6	2119	2418.6	2605.1	3030.1	3239.7	3712.6	4231	4951.3	4589.7	4755.7	4820.8	4638.3	4898.2	5055.7	5112.3	5218.1	5306.8	5382.9	5567.9	5804.1	5944.1	5885.8	5843.3	5880.1
10.056	8.1672	0	5.6592	0	0	0	0.21282	10.318	75.304	169.13	223.49	184.14	362.62	402.68	585.01	767.81	748.37	865.75	1138.4	1408.7	1432.9	1691.9	2055.1	2156	2497.3	2617.5	2814.4	2776.2	2830.1	2717.1	3248.9	3172.7	3633.4	3710.4	3829.2	4439.4	4070.2	4276.5	4890.9	4710.4	5342.6	5922.4	6164.4	6454.6	6792.2	6669.4	6758.7	6867.7	7123.4
0	0	0	0	1.0811	0	22.851	73.513	155.12	255.21	364.19	523.21	652.51	826.82	965.17	1089.3	1184.8	1365.8	1541.1	1646.6	1842.6	1953.9	2316	2512	2587.3	2933	3049.4	3223.4	3549.9	3586.2	3944.3	4251	4595.7	4893.9	4921.3	5606.6	5808.1	6188.6	6486.3	6582.5	6610.4	6701	6854.4	7168.7	7333.3	7604.4	7571.2	7619.4	7824.9	8174.1
0	0	0	7.518	3.7676	11.058	24.886	28.984	65.003	123.63	207.94	291.52	392.97	489.72	630.05	827.03	1012.8	1137.7	1293.6	1472.1	1635.3	1922.6	2026.1	2139.6	2292.3	2498.8	2706.6	2855.5	3010.9	3115.4	3284.9	3527.5	3685.2	3806.5	3884.4	4070.1	4227.7	4402.5	4427.4	4450.9	4595.1	4627.8	4673.8	4791.3	4894.3	4036.3	3984.8	4044.8	3983.6	4069.9
36.303	7.435	0.076348	0	0	0	0	0	0	0	0	0	0	15.47	49.851	99.956	143.24	209.09	258.02	344.78	411.72	597.93	752.61	827.72	886.13	995.42	1156	1429.8	1640.8	1897.5	1959.3	2205.2	2395.1	2624.4	2763.5	2858.1	3131.9	3176	3494.4	3183	3368.1	3408.5	3528.2	3652.4	3789.4	3971.4	3907.4	3989.4	3969.3	4159.2
14.027	4.1495	0	0	0	0	0	44.964	117.8	289.04	358.18	515.2	695.69	868.02	1095.2	1265.2	1423.1	1769.4	1974	2229.1	2437.4	2509.3	2742.8	3106.7	3309.4	3588.4	3803.5	3801.9	3912.5	4303.2	4435.9	4593.9	4964.5	4901.4	5056.9	5420	5675.6	5791	5867.7	6163.2	6452.2	6634.8	7040.5	7272.8	7375.2	7647.8	7780.2	7877	8125.9	8316.3
7.2362	4.9192	0	3.4988	0	1.5952	3.1787	25.966	106.84	240.36	330.69	484.39	585.83	751.54	896.89	1016.2	1107.7	966.13	1079.8	1237.4	1299.4	1479.6	1640.3	1606.3	1755.2	1851.5	1718.6	2018.3	2213.6	2553	2579.8	2684.7	2810.6	2914.9	3214.4	3267.1	3795.5	3849.8	3939.7	3881.5	3964.9	4250.7	3889.7	4153.8	3868.5	4021	4221.4	4294.9	4414.8	4494.1
0	0	0	0	8.0559	1.7818	10.331	38.745	39.063	107.37	141.95	185.47	227.33	325.83	437.09	539.23	635.94	757.36	903.33	1053.9	1191.6	1382.1	1612.5	1998.3	2258	2581.5	2723.6	3045.2	3226	3557.7	3797.1	4137.2	4329.5	4651	4864.3	5037.2	5144.7	5403.7	5702.1	5949.8	5874.7	6199	6520.2	6758.5	7003.6	7296.1	7698.5	8012.2	7936.4	8331.9
20.055	0	1.0897	5.4535	0	0	0	0	20.34	37.084	63.398	108.32	179.19	236.53	326.77	355.69	479.71	527.76	662.07	779.8	1020.4	1109.9	1340.6	1432	1589.5	1760.3	1874.7	2000.9	2159.8	2290.6	2443.7	2581.9	2800.4	2929.8	3055.1	3229.4	3603	3761.8	4072.3	4287	4472	4667.4	4836.8	5106.5	5331.4	5393.5	5790.5	5857.8	5974.2	6011.6
40.972	11.622	0.31477	0	0	0	0	0	0	0	0	0	5.317	20.814	57.999	84.155	112.5	158.23	213.56	261.55	351.8	399.6	514.96	569.64	620.57	657.51	719.76	825.01	892.42	977.67	1026	1128	1251.3	1259.2	1349.2	1342.1	1457.6	1557.2	1680.8	1720.7	1750.4	1850.6	1905.3	2002	2171.5	2112.7	2175.4	2240.6	2258.7	2239.1
0	0	0	17.358	8.7209	42.675	39.341	165.4	198.21	211.1	210.71	266.44	306.04	359.92	490.07	580.94	719.76	868.07	988.42	1167.1	1296.9	1433.4	1587.8	1754.3	2002	2126.2	2281.9	2430.8	2468.1	2630.4	2753.3	2850.4	2968.1	3024.7	3133.4	3225.5	3292.5	3397.5	3533.4	3653.3	3678.4	3796.4	3975.5	4126.7	4263.8	4285.6	4438.5	4481.7	4616.9	4615.8
33.026	15.249	0	0	0	0	0	4.0907	33.242	67.866	94.818	160.48	194.02	256.15	303.41	371.47	410.59	463.04	526.51	587.68	615.57	661.08	631.48	701.79	887.12	983.1	1069.5	1165	1159.5	1271.4	1304.2	1395	1482	1608.4	1705.9	1705.8	1698.4	1742.8	1815.8	1887.8	1914.9	2010.3	2055.3	2144.9	2228.9	2378.9	2489.4	2491.6	2511.4	2419.3
0	0	0	0	0	0	30.263	107.59	179.37	284.46	430.64	576.46	712.86	879.99	1113.5	1250.5	1451.2	1619.3	1810	2006.3	2195.8	2436	2610.4	2785.3	2966.5	3215.5	3439.1	3718.2	3761.4	4093	4248.7	4431.6	4506.8	4827.9	4956.7	5076.4	5448.9	5644.1	5655.8	5885.9	6092.9	6487.8	6521.5	6968.7	7023.3	7252.7	7385.7	7466.6	7660.9	7697.5
0	0	0	92.903	67.611	25.971	0	0	0	0	0	22.883	38.026	181.44	284.11	470.84	676.03	901.05	1105.1	1322.6	1601.4	1849.6	2158.9	2455.2	2657.5	3039	3318.6	3599.6	3850.4	4232.2	4711.2	5044.6	5055.8	5497.5	5666.6	5775.6	6158.2	6395.6	6796.7	7091.6	7409.4	7996.1	8405.8	8474.5	8673.6	8861.7	9079.3	9309.2	9400.3	9398.3
8.4583	8.2664	6.7954	0	0	0	2.1806	0	0	0	0	0	0	20.429	31.621	95.177	262	407.49	601.62	808.21	1054.3	1358.2	1658.4	1945	2111.5	2527.3	2926.9	3301.1	3634.9	4007.5	4507.2	4809	5200	5339.2	6074.7	6019	6701.7	6452	6605.2	6887.4	6890.1	7487.6	7674.8	7837.2	7964.4	8281.5	8543.9	8856.6	9151.4	8952.3
0	0	0	0	14.623	13.131	9.3578	0	10.698	40.72	68.309	94.145	119.59	277.36	392.07	524.47	680.89	869.77	1018.1	1134.6	1317.3	1497.2	1704.4	1799.1	2049.2	2070.6	2211.6	2458.9	2663.2	2862.6	2984.6	3338.8	3581.2	3750.1	3946.8	4021.3	4191.5	4306.1	4517.9	4757	4644.1	4822.2	4946.9	5110.6	5389.8	5558.1	5546.1	5940.2	6045.7	5961.9
14.338	0	2.5212	0	0	4.9013	0	0	0	0	0.083921	0	0	0	0	5.2592	39.231	92.415	111.48	165.42	212.79	288.67	407.78	544.43	601.04	778.51	951.66	1109	1314.1	1452.3	1674.2	1838.3	2025.4	2336.2	2574.5	2593.2	2596.8	2667.9	2886.5	2881.7	3013.6	2989.9	2951.3	3163.9	3284.6	3465.3	3571.1	3569.9	3523.5	3428.2
0	0	0	32.504	269.44	401.31	604.15	866.83	793.02	774	1000.6	1003.9	1117.6	1149.9	1282.3	1390.3	1458.1	1478.2	1638	1804.1	1886.8	1955.8	1702.4	1983	2159.6	2474.2	3025	2976.6	3263	3330.4	3315.3	3909.5	3945.6	3952.2	4255.2	4211.9	4202.6	4429.7	4236	4377.3	4535.5	4758.4	4641.6	5142.5	5230	4441	5354.1	5358.5	5160.1	5125.7
0	0	0	10.943	50.471	106.06	146.04	158.02	245.76	582.87	569.78	608.69	628.73	640.57	710.86	716.62	774.7	788.46	818.7	830.11	932.79	973.14	1024.9	1149.5	1276.4	1417	1521	1744	1899.5	2136.8	2282.9	2404.4	2500.9	2674.9	2579.8	2605.5	2724.8	2910.2	3069	3200.8	3334.3	3472.8	3751.2	3837.5	3939.3	4083.1	4120.1	4082.3	4208.3	4197.9
24.352	7.0494	1.1108	0	0	0	0	0	0	0	0	0	0	0	9.3767	104.67	192.9	329.71	476.92	611.84	755.71	1083.1	1269	1550.7	1693.9	2011.5	2271.7	2464.5	2897.4	3047.8	3566	3813.4	4151	4382.9	4251.5	4530.6	4788.8	4982.4	5174.4	5499.6	5941.8	6284.5	6342.2	6553.4	6749.1	7178.4	7517.5	7838.2	7882.7	7889.2
0	0.74994	0	0	0	7.6987	3.3338	20.471	32.968	81.165	147.54	204.05	298.81	390.6	540.29	661.82	821.59	950.79	1029.1	1140.3	1340.5	1414.5	1442.7	1593.1	1747.7	1934.1	2043.6	2215.7	2532.6	2602.2	2543.5	2789.1	2843.3	3367.9	3165.7	3298.2	3412.2	3468.9	3653.5	3711	3915.2	3899.5	3999.8	4182.1	4379	4692.6	4726.4	4724.3	4742.6	4697
38.421	20.038	0	0	0	0	0	41.144	97.493	202.9	328.16	466.4	637.19	879.49	1080.9	1108.4	1326.7	1562.9	1770.7	2037.1	2220.2	2898.4	3090.3	3693.5	4086.5	4240.2	4437.1	4068.5	4344.4	4485.3	4992.9	4919.9	5111.5	5079.1	5333.4	5469.9	5722.1	5315.7	5840.1	5874	6056.8	5892.1	6324.3	6249.6	6232.7	6392.5	6607.7	6732.8	6026	6687.5
0.081609	5.3061	0	6.6099	0.29722	0	6.4319	50.87	137.78	198.25	306.66	434.3	597.31	746.78	943.25	1118.5	1351.6	1519.7	1775.4	1985.8	2167.9	2352.3	2617.6	2735.4	2850.6	3086.2	3383.7	3399.3	3703.5	3848.6	4030.4	4174.7	4390.4	4414.5	4403.5	4648.1	4415.5	4589.1	4712.2	4851.8	5358.4	5268.3	5499.8	6097.5	6013.7	5630.2	6278.3	6033	6262	6456.9
20.895	22.601	0	2.4126	0	0	0	0	0	8.0611	3.9506	26.743	42.467	95.468	144.47	185.92	239.42	274.49	286.34	288.75	335.36	363.54	380.82	367.97	499.67	525.2	530.34	583.65	577.14	658.28	741.84	770.49	774.69	829.5	827.1	839.54	936.07	1090	1106	1101.6	1148	1205.4	1302.1	1319.2	1336.7	1401.3	1475.7	1479.1	1471.6	1489.9
0	0	0	0.96068	12.843	0	4.4154	9.6234	34.188	108.94	206.03	269.8	418.97	413.32	516.65	673.45	1180	1021.7	1175.5	1352.9	1547.7	1739.8	2210.9	2046.2	2425.7	2589.1	2797.9	3100.8	3303.9	3513.7	3786.5	3981.5	3753.2	4432.8	4658.7	4889	4954	5011.6	5215.6	5304.8	5298.2	5513.4	5738	5902.1	6207	6229.5	6449.9	6560.4	6565.7	6595.3
2.1543	0	0	0	0	11.191	26.678	37.323	92.901	216.54	397.56	638.49	870.49	1133.7	1401.4	1749	1819.9	1819.8	2311.8	2581.9	2724.9	2895.6	3000	3108.1	3173.1	3244.2	3246.3	3257.8	3263.3	3202.1	3269.7	3331.5	3289.3	3365.4	3369.9	3382.2	3317.6	3384.8	3424.7	3403	3484	3540.5	3625.5	3661.8	3667.9	3647.5	3676.2	3700.7	3730.7	3752.1
0	0	41.216	0	27.443	0	32.997	82.479	97.86	326.4	471.91	516.29	775.11	957.21	1115.8	1320.3	1485	1841.6	2107.3	2341	2526.2	2750.8	2799.3	3060.9	3098.9	3457.2	3552.9	3692.9	3735.9	3895.4	3971.6	4148.7	4257.2	4320.6	4380.3	4417.2	4479.7	4368.6	4596.1	4796.3	4821.6	4826.1	4718.3	4861.9	4903.8	5198.6	5187.5	5162.4	5216.8	5087.7
17.081	1.5174	0.89317	3.5014	0	0	3.1748	16.597	58.608	93.943	152.98	220.02	317.3	406.8	504.36	675.69	768.26	891.12	1060.8	1197.5	1325.5	1460.3	1653.1	1798.4	1843.1	2076.4	2389.8	2931.4	2581.7	2321.9	2477.3	2690.2	2707.1	2891.5	3062.3	3184.1	3230.4	3296.2	3374.3	3688.7	3927.6	3947	4109.2	4250.5	4438.2	4255.2	4490.7	4476.9	4516.9	4476.5
6.9117	8.095	0	0	0	0	6.3362	47.218	56.39	110.61	179.38	233.39	304.36	378.09	466.1	582.36	660.55	755.74	821.79	889.89	993.35	1070.1	1275	1231.6	1270	1318.8	1340.7	1425.1	1460.4	1486.1	1479.4	1615.5	1575	1792.7	1815.6	1767.6	1803.1	1850.8	1900.9	1775.5	1850.5	1801.3	1826.1	1738.6	1789.5	1719.4	1548.3	1628.2	1543.9	1655.8
0	0	1.4474	0	6.5883	0	4.7016	12.738	89.988	171.75	263.85	386.5	538.34	689.73	826.85	1018.7	1158.8	1385.1	1561.8	1774.6	2030	2205.5	2367.3	2505.8	2659.2	2905.7	2873.7	3052.3	3335	3410.4	3695.9	3813.4	3893.2	3875.7	4290.8	4279.5	4477.2	4583.6	4715.1	4904.7	4898.8	5102.9	5246.1	5524.1	5502	5565.9	5771.8	5618	5672.4	5698
3.1349	0	2.3118	0	0.17813	1.1714	4.4169	29.2	63.347	103.26	187.61	272.42	414.04	532.71	681.81	846.09	997.11	1129.5	1278.4	1380.4	1646.1	1687.8	1894.3	2047.2	2193.4	2355.9	2430.2	2571.9	2690.4	2793.1	2936.2	3124.1	3172.1	3424.9	3523.7	3549.2	3709.2	3740.2	4060.3	4163.2	4297.4	4495.9	4626.3	4811.1	4984.7	5062.4	5001.1	5190.3	5487.1	5330.6
0	0	15.443	8.312	26.933	21.081	55.78	65.356	51.279	40.398	47.406	60.538	87.974	121.87	160.06	217.44	332.99	436.55	552.37	646.13	790.05	914.61	1072.6	1272.6	1476.1	1619.2	1932.2	2174	2418.9	2655.4	3023.6	3188.2	3486.3	3602.6	4131.5	4327.5	4593.3	5044.1	5248.7	5394.7	5698.7	6065.4	6325	6817.7	7070.8	7338.3	7511.6	7825.6	8021.6	8176
3.1568	1.1863	5.8087	0	0	0	14.832	71.17	142.2	254.45	369	620.32	770.77	1063.9	1325.5	1671.2	1962.1	2304.3	2650.8	2980.1	3280.2	3672.2	3916.5	4337	4682.9	4955.2	5104.3	5079.5	5441.5	5622.9	5897.5	6053.5	6470.3	6499.1	6710.6	6836.9	7119.5	7370.8	7634.1	7869.3	8039.2	8314.8	8314.7	8695.6	8738.4	8869.4	9324.1	9151	9335.5	9469.2
9.6034	11.37	3.4904	0	0	0	5.0787	70.356	168.29	303.7	477.7	645.05	818.88	1037.4	1286.3	1569	1772.4	1952.8	2209.7	2393.4	2590.4	2957.6	3099.7	3477.2	3689.1	3990.6	4388.3	4613.2	4965.9	5205.7	5521.4	5531	5795.1	6312	6498.1	6759.8	7053.6	7290	7426.1	8532.7	8477.9	8578.5	8176.5	9002.5	9335	9219.2	9621.5	9108.9	8995.1	9137.7
15.982	15.982	6.1789	0	0	0	0	5.074	48.561	112.97	172.17	250.37	358.97	468.76	580.81	783.8	915.65	1068.7	1264.3	1449.6	1731.7	1963.1	2319.7	2540.5	2820.4	3064.5	3509.2	3727.7	3610.9	4078.1	4200.5	4384.8	4626.6	4866.1	4784.5	5309	5537.6	5807.2	5962.7	6114.8	6373.7	6594.3	6917.2	7080.5	7291	7485.1	7596.4	7834.6	8001.4	8052.9
25.102	13.434	0	0	0	0	0	10.657	0	0	0	0	12.164	97.932	187.15	327.14	469.25	650.89	838.46	1097.7	1274.7	1443.1	1657.6	1937.8	2168	2413.1	2623.7	3284.5	3048.3	3303.5	3644.7	4100.5	4478.2	4862.6	4969.2	5560.4	5643.8	6034.5	6537	6961.7	7460.4	7804.4	8162.1	8201.7	8534.8	8842.1	9249.5	9623.5	9765.6	9949.3
15.942	7.9906	4.0863	0.57819	0	0	0	0	0	0	0	0	0	2.1223	0.4771	10.425	5.5135	1.4714	16.267	19.692	38.542	68.034	113.78	150.51	208.07	266.8	313.94	370.92	426.81	474.4	539.21	621.59	687.25	740.64	805.47	795.5	809.48	854.06	888.45	946.63	949.73	969.46	1010	1059.5	1040.9	1055.8	1096	1044.7	1106.5	1089.6
0	0	0	1.1922	0.053476	8.5981	26.472	73.581	161.19	254.64	356.71	477.26	588.47	721.3	886.47	1053.9	1211.1	1375	1552.6	1714.3	1913.6	2062.7	2276.2	2406.6	2537.4	2703.2	2860.8	3052.9	3236.8	3377.6	3534.1	3559.3	3672.4	3836.2	3836.2	3860.6	3965.3	4030.9	4099.6	4179.7	4233.2	4244.5	4273.6	4253.3	4319.5	4362.3	4401.4	4424.9	4449.6	4518.6
0.73042	0	0	0	0	15.085	5.5757	28.785	30.168	8.7081	41.204	19.594	22.843	48.147	62.455	91.742	149.09	223.87	282.26	376.16	453.02	556.87	653.1	785.43	890.71	1079.9	1194.9	1318.6	1426.5	1518.9	1663.2	1877.3	1972	2200.3	2367.8	2521.1	2623.1	2879.8	3043.2	3204.1	3342.3	3486.4	3614.5	3912.8	4308	4692.1	4857.5	4989.8	4995.1	5070.5
0	0	0	4.6451	3.1817	10.187	7.6132	4.9777	6.4508	19.308	21.792	19.585	31.347	23.949	77.741	94.192	134.58	166.58	225.45	283.55	373.06	408.77	442.03	500.89	479.78	538.27	612.03	710.95	880.73	888.5	939.6	1008.1	1020.9	1142	1214.4	1263.1	1439.3	1357.5	1495.7	1388.4	1402.3	1398.4	1500.9	1553.8	1979.5	1963.7	2035.4	1957.7	2036.4	2094.3
0	7.2759	0	5.5284	0	0	29.481	71.117	107.51	105.51	149.44	230.99	250.79	330.26	410.47	544.88	664.55	846.01	1078.9	1466.2	1625.5	1632.7	2146.7	2115.9	2525	2530.3	2729.9	3295.4	3129.5	3777.2	4017.5	4241.7	4518.5	4760.5	5198.2	5427.8	5819.9	6195.2	6357	6684.8	7067.2	7048.6	7183.6	7598.5	7424	7492.2	7620	7723.3	7926	7927.8
0	0	0	0	16.16	0	15.094	3.9974	11.658	3.3589	25.674	33.061	52.644	118.66	185.63	296.63	595.71	624.3	750.62	905.93	1115.5	1386.8	1548.3	1726.2	1952.8	2155.6	2362.1	2514.5	2866.7	2951.2	2969.8	2798.7	3327.7	3332.8	3638.1	3738.8	3990	4178.4	4389.9	4564.9	4649.8	4921	5112.4	5412.2	5478.1	5623.1	5931.9	5817.9	6008.4	6160.3
2.7506	10.903	0	0	0	5.5485	7.6208	28.461	42.821	113.27	180.29	248.85	314.86	466.46	556.21	705.01	853.36	1006.6	1184.6	1425.7	1609.4	1862.1	2110.4	2421	2586.9	2919.3	3255.3	3503.8	3712	4041.7	4288.8	4777.9	4860.3	5337.1	5562.5	5895.3	5810	6106	6418.2	6554.4	6868.6	7073.2	7296.5	7578.6	8121.4	8376.8	8602.1	8458.6	8572.3	8666.7
21.222	10.264	0	0	0	0	6.7096	36.498	76.975	156.44	219.78	339.63	441.9	609.59	764.44	885.01	1048.1	1197.8	1372.7	1541.5	1648.4	1783.2	1978.9	2115.6	2332.5	2532.5	2643.6	2840.9	2984.4	3158.5	3268.4	3391.2	3524.6	3679.9	3751	3780	3787.4	3992.8	4087	4258.3	4257.5	4351	4498.1	4658.1	4713.8	4949.4	5113.2	5120.6	5226.8	5161.9
7.3632	13.055	1.6844	0	0	0	9.5295	67.459	144.73	267.4	414.05	591.36	803.76	957.49	1155.9	1386.9	1609.1	1744.2	1907	2081.7	2252.6	2411.5	2546.5	2659.8	2740.7	2855	2967.7	3054.3	3199	3258.4	3362	3400.1	3523.9	3590.5	3555.1	3521.2	3545.9	3610.8	3575.3	3659.5	3767.9	3896.4	4040.5	4117.6	4144.4	4181.4	4269.3	4183.9	4413.7	4170
32.769	14.407	0	0	0	0	2.0359	26.031	52.194	104.51	129.34	211.74	308.02	260.51	445.84	479.42	629.27	676.4	1095.2	996.52	1237.7	1511	1670.1	1842.3	2032.2	2105.2	2430.8	2381.8	2987	2700.9	2835.6	2959.4	3098.8	3304.7	3487	3522	3680.3	3905.2	4036.7	4285.6	4363.7	4540.6	4623.5	4903.1	4900.9	5109.5	5332	5350.6	5351.2	5038
18.425	14.891	0	3.8911	0	0	0	0	0	0	9.5052	23.467	62.194	105.9	196.9	295.98	418.43	538.62	684.91	811.81	960.22	1045.3	1128.9	1263.8	1459.8	1578.6	1700.6	1935.1	1971.9	2159.3	2283.2	2405.4	2568.3	2654.4	2815.7	2863.1	3150.4	3257.8	3400.9	3522.3	3574.2	3749.1	3885.9	4026.1	4300.6	4274.6	4401.6	4549.4	4333.5	4410.7
29.752	5.9713	0	3.2828	0	0	0	0	0	0	0	0	0	0	0	8.203	73.198	76.179	108.68	163.61	142.51	205.15	263.03	327.22	375.31	486.54	545.51	646.63	648.63	725.72	815.61	848.35	947.84	1002.7	1104.9	1153.9	1174.6	1585.7	1205.3	1384.2	1251.8	1390.3	1504.3	1592.4	1673.7	1690.6	1753.2	1829.9	1843	1982.9
16.454	6.8742	2.1168	0.47511	0	0	0	0	0	0	0	0	0	0	0	0	0	7.5884	57.622	109.48	238.88	348.13	512.23	709.01	895.85	1152.9	1530.9	1964.3	2499.4	2939.1	3368.3	3870.3	4266.4	4922.3	5281.9	5892.2	6539.8	6820.8	7381.2	7633.5	8021.1	8263.6	8420.2	8795.4	9437.2	9851.6	9923.1	9999.6	10064	10553
0	0	3.4496	7.7493	0	0	30.734	35.481	111.64	207.92	368.92	522.93	761.87	1000.4	1235	1511.7	1819.3	2103	2339.2	2367.1	3022.2	3475.8	3439.9	3774.6	4359.1	4258.6	4758.9	4775.8	5225.7	5030.2	5134.1	5483	5562.5	5745	5663.3	6309.2	5845.2	6285.8	6382.3	6526.8	6687.2	6854.1	6880.1	6966.1	7188.7	7017.8	7484	7624.6	7221.6	7351.2
1.2929	0	10.541	0	0	1.9607	16.057	36.059	80.169	128.33	178.27	287.84	477.23	614.31	833.8	1049.9	1225.3	1498.4	1791	1997.2	2314.2	2605.5	2835	3130.6	3367.7	3547.4	3748.1	3973.4	4211.2	4262	4417.9	4920.4	4988.6	5127.5	5298.3	5476.2	5732.9	6046.6	6981.5	6704.6	6633.6	6811	6958.9	7132.9	7344.3	7366.4	7351.4	7480.8	7465.6	7546.3
22.893	9.4929	0	3.8796	0	0	0	1.6124	0	13.148	23.403	46.711	78.15	126.77	229.85	322.11	450.25	541.51	737.64	884.75	987.47	1173.6	1301.6	1506.7	1669.4	1868.9	2044.1	2209.6	2354.6	2406.2	2788.7	2968.3	3221.8	3590.5	3594.2	3664.8	3953.9	4140.7	4349.4	4513.8	4661.4	4798.8	4880.4	5091.3	5259.6	5277.6	5359.4	5527.3	5554.5	5643.2
4.5909	5.6776	0.99945	0.16113	0	0	5.0967	13.862	62.433	135.47	186.51	268.85	472.78	484.88	707.14	880.31	1016.8	1025.6	1120.9	1503.2	1464.1	1600.4	1824.2	1956.1	2215.4	2348.3	2584.8	2740.4	2833.9	2953.2	2946	3242	3470.5	3502.6	3770.2	3965.8	4087.7	4283.6	4490.3	4531.6	4783	5008.7	5123.9	5254.6	5404.8	5417.8	6284.5	6645.8	6776.3	6791.7
0	0	0	0	0	19.279	41.161	95.533	144.27	222.24	333.3	417.97	570.18	740.08	834.29	1045.1	1288.8	1485.1	1748.1	1958.3	2274.9	2473.5	2729.7	3151.4	3254	3573.2	3901.5	4112.3	4304.7	4622.1	4906.9	5059.8	5130.6	5204.5	5403.7	5469.4	5057.3	5285.5	6002.7	5896	6497.8	6596.5	6732.7	5576.2	6714	7130	7314.1	7518.2	7723.2	7015.3
0	0	0	0	5.5095	7.2755	27.583	63.484	129.03	214.61	350.04	468.98	608.11	776.96	954.09	1136.3	1263.3	1452.4	1601.5	1886.2	1991.1	2183.7	2496.2	2632	2754.2	3071.1	3428.8	3588.3	3746.1	4189.2	4422.4	4494.9	4564.7	4853.2	5011.9	5273.3	5617.9	5646.5	5524.8	6023.9	6103.8	6422.4	6354.8	6228.3	6488.1	6755.5	6886.8	7099.6	7059.2	7070.2
14.801	0	0	3.2348	0	0	0	3.2922	0.93378	26.802	68.796	83.288	136.51	159.77	302.1	413.2	528.22	711.45	873.97	1040.5	1323.4	1544.8	1769.7	2033.3	2118.9	2275.8	2597.5	2964	3332.8	3533.2	3807.6	4085.2	4264.8	4550.1	4799.2	5157.8	5559.6	5767.9	6124.8	6332.1	6763.4	7016.9	7172	7762	8204.8	8599.1	8763.1	9020.8	9280.2	9396.5
0	14.842	23.121	0	0	8.875	0	0	0	0	0	0	0	23.808	67.847	111.8	155.45	225.62	282.85	369.12	446.75	602.49	690.11	801.32	904.93	1060.9	1212.1	1350.2	1479.6	1621.9	1749.9	1932	2128.9	2249.3	2439.9	2562.4	2743.7	2910.9	3091.2	3185.8	3339.1	3511.5	3566	3630.6	3794.4	3832.8	3975.4	4153.8	4363.5	4368.8
14.074	9.0239	0	2.2941	1.8197	0	0	0	0.94324	45.219	45.068	83.191	136.77	185.74	257.97	383.49	523.11	563.68	720.06	845.45	965.26	1105.6	1177.8	1398.6	1560.6	1795.6	1974	2178.4	2433.5	2567.6	2646.9	2821.1	3015.8	3008.8	3201.3	3324.1	3406.1	3627.1	3767	3908.2	4019	4174	4337.5	4511.2	4608.7	4707.4	4904	4915.9	4963.8	5091.5
24.757	12.421	0	0	0	0	6.5499	59.509	143.73	257.74	375.91	528.08	653.31	770.53	943.14	1035.2	1205.8	1268.6	1405.2	1593.7	1737.9	1927.5	2124.5	2321.8	2598.9	2985.2	3220.4	3546.1	3772.9	4174.1	4588	4883.7	5223.4	5673.2	6008.2	6210.7	6518.8	6810	6999.5	7094.4	7293	7258.6	7692.8	7890	8443.4	8789	8910.2	8908.4	8940.4	9196.1
24.784	12.955	0	2.4481	0	0	0	0	0	0	0	0	0	0	0	0	0	57.956	151.78	241.37	277.24	308.76	384.41	437.17	575.91	743.85	806.17	999.69	1138.9	1199.8	1296.1	1436.2	1476	1641	1734.5	1808	1859.2	1935.6	2091.9	2195.6	2243.1	2446.2	2529.9	2617	2702.5	2849.7	3115.4	3153.2	3184.2	3226
12.708	4.6914	0	4.5156	0	0	0	28.707	85.172	160.95	270.8	422.99	562.06	733.3	918.63	1134.1	1316.1	1501.1	1646.3	1910	2059.5	2238.6	2387	2459.4	2561.5	2724.4	2838.4	2742.8	2802.7	2833.6	3063.7	3016.1	2758.3	3076.6	3361.3	3236	3358.8	3547.7	3453.1	3505	3809.2	3821.7	3846.1	3980.7	3867.4	3995.6	4044.7	4110	4164.1	4144.3
47.642	17.923	20.332	0	0	0	0	0	0	0	0	44.579	84.847	171.98	265.06	392.26	469.32	621.3	811.89	952.6	1124.8	1260.4	1394.6	1544.4	1560.6	1676.5	1840.6	1955	2195	2231.8	2430.4	2475.4	2535.2	2820.1	2963.1	3055.1	3338.9	3414.3	3713.6	3732.1	3895	3983.4	4152.4	4443.4	4792.6	4859.6	4895.3	4965.9	5181.3	5260.7
9.3883	2.4844	9.4804	0	0	0	0	14.366	20.118	55.409	80.199	95.574	133.84	176.86	223.97	286.13	373.27	351.15	412.02	473.59	533.36	728.04	807.98	863.49	967.08	1083.8	1230.1	1380.3	1571.3	1650.3	1746.2	1998.6	2088.2	2377.4	2492.6	2503.6	2722.3	2962.4	3121.7	3333.6	3471.3	3631.2	3800.8	4480.1	4086.5	4201.7	4345.3	4790.8	4562.2	4896.1
20.081	9.2129	0	0	0	0	0.26854	15.639	33.672	78.244	106.12	181.99	223.64	309.28	387.13	467.3	500.67	595.9	676.47	781.14	874.27	935.07	1068.8	1176.3	1316.5	1479.6	1520.2	1668.2	1721.1	1875.9	1960.9	2077.6	2192	2348	2439.7	2332.4	2422.5	2534.3	2602.5	2776.1	2815.1	2843.2	2958.6	3014.3	3136.7	3218.4	3388.9	3386.2	3415.1	3448.4
0	0	0	0	7.9418	10.812	34.27	65.209	137.5	219.54	350.33	475.62	602.68	822.76	904.44	1082.4	1269.9	1391.1	1535	1695.5	1791.2	2077.4	2208.9	2459.5	2702.7	2606.3	2826.1	2587.4	3249.6	3623	3654.2	4180.4	4389.1	4400.1	4661.2	4587.7	5091.9	5178.8	5353.6	5412.7	5750.3	5912.1	5970.1	6293.8	6195.4	6322	6414.4	6476.6	6568.4	6446.1
15.707	14.781	14.851	0	0	0	0	0	0	0	0	0	0	0	0	17.476	66.185	55.267	93.378	141.16	207.75	259.11	394.74	435.31	508.81	598.9	705.09	767.84	873.39	931	1011.8	1145	1208.1	1307.5	1414	1422.8	1524.1	1610.5	1706.7	1792.8	1853.1	1932.2	2073.8	2150.6	2200.1	2254.7	2363	2389.3	2462.3	2518.3
23.714	24.296	0	0	0	0	0	27.019	76.092	131.88	210.01	311.45	395.44	503.51	579.99	681.83	740.45	829.71	925.94	1043.5	1097.4	1133.5	1221	1315.7	1438.9	1544.5	1591.8	1671.6	1750	1784.6	1726	1815.3	1991.8	2102.7	2104.6	2080.6	2044.9	2133	2148.7	2265.9	2227	2272.1	2279.3	2307.8	2348	2432.6	2500.1	2528	2477.5	2428.1
0	0	0	1.0873	3.0194	15.42	16.882	22.973	40.526	51.668	81.813	112.96	176.58	248.38	290.4	350.74	430.85	462.82	545.26	622.92	677.51	751.03	813.37	890.53	949.08	1043.7	1131.1	1223.9	1356.7	1426.3	1555.9	1610.4	1829.8	1907.9	2085.3	2170.5	2386.7	2561.7	2744.1	2910.7	3024.6	3277.9	3286.8	3514.3	3635.6	3660.9	3880.9	4062.8	4126.4	4203.5
18.584	11.181	0	0	0	0	0	23.722	62.922	92.252	137.46	207.66	280.54	385.79	477.61	564.03	687.48	831.8	1015.2	1200	1267.3	1413.3	1537.6	1623.1	1848.1	2004.9	2131	2242.6	2291.5	2493	2524.1	2702.5	2843.3	2966.5	3101.2	3087	3041.9	3187	3257.8	3417.1	3442.6	3466.1	3704.7	3763.2	3851.4	4058.5	4167	4219.2	4280.2	4267.5
0	0	5.653	1.865	0	5.0969	8.0597	22.089	34.579	44.991	77.114	145.75	220.79	306.87	416.5	536.78	629.33	839.04	1017	1139.6	1328.3	1391	1586	1776.9	1901	2022.8	2254.8	2296.9	2444.2	2569.9	2727.7	2780.2	2956	2938.8	3124.9	3264.3	3295.9	3459.6	3419.2	3590.2	3641.6	3689.9	3691.6	3719.4	3822.6	3785.5	3832.3	3876.3	3786.6	3939.8
0	0	0	0.32808	6.9126	43.903	87.536	176.23	302.07	496.59	697.33	907.86	1181.7	1439.1	1697.5	1879.1	2086.4	2280.4	2499.1	2767.9	3073.2	3132.1	3207.1	3474.5	3664.3	3864.4	4089.2	4122.6	4250.5	4468.2	4717.2	4851	5054.1	5140.2	5088.3	5374.8	5558.7	5294.2	5215.2	5508.9	5900.9	5978.7	6030.3	5977.1	5839.4	6057.7	5990.3	5970.4	6075.8	6144.5
0	0	0	0	0	18.519	16.525	18.321	17.057	14.209	37.9	41.968	73.601	134.38	163.87	261.83	353.89	472.35	614.09	752.06	892.49	1014.3	1167.7	1333.6	1493.9	1807.2	1897.8	2041.3	2220.7	2282.7	2486.7	2668.1	2725.9	2795	3013.6	3068.7	3234.4	3232.4	3452.9	3459.6	3681.4	3680.4	3779	3932.7	4231.1	4542.7	4783.6	4804	4832.8	4750.8
15.41	0.66018	0	0	0	0	7.8991	108.05	227.44	455.31	701.99	855.76	1136.6	1379.2	1657.4	1851.4	2454.8	2609.1	3063.3	3437.4	3734.7	4104.2	4537.7	4975.4	5301.3	5557.4	5893.7	5908.8	5943.5	6829.7	6447.1	6729	7364.5	6771.5	7070.6	7345.2	7897.7	7645.9	8181.2	7967.9	6620	8292	8462.9	8490.6	8660.6	8845.5	9216.2	9196	9135.9	9406
25.169	19.822	23.933	0	0	0	0	0	0	0	0	20.455	38.643	70.188	112.5	187.48	284.18	384.47	462.62	599.95	722.65	851.2	948.61	1154.7	1356.5	1447.6	1647.5	1804.3	1829.6	2020.8	2385.5	2363.6	2561.5	2620.6	2589.7	2671.1	2908	3051	3317.6	3660.8	3682.5	3794.8	3893.1	4045.8	4096.5	4122	4365	4525.7	4591.6	4641
14.778	9.3168	0	0.62895	0.4239	0	0	13.341	35.959	132.35	192.63	175.95	207.84	273.87	352.16	556.84	724.22	733.18	855.54	927.89	1080.4	1253.4	1315.3	1662.2	1609.5	1938.7	1927.8	2269.7	1963.6	1963.8	2091.2	2141.7	2401.2	2429.1	2567.5	2578.2	2608.7	2776.9	2832.1	3044.4	3087.3	3281.2	3516.9	3721.2	3954.4	4015.8	4131.3	4298.6	4400.6	4672.2
10.128	0	0	0	0	6.6727	0	44.332	84.758	120.19	195.24	294.07	368.94	432.35	501	568.47	664.54	708.1	834.05	852.24	969.15	1100.2	1095	1219.3	1334.7	1441.9	1538.2	1565.4	1828.7	2013.7	2246.8	2385.2	2671.6	2757.6	3005	3168.1	3199.1	3271.3	3505.4	3801.4	3734.5	3998.7	3962.7	4109.2	4103.9	4269.3	4522.6	4542.2	4553.8	4643.3
0	0	4.6688	6.3269	5.9067	0	0	0	0	0	0	0	0	4.7909	0	88.599	192.4	282.76	415.19	555	729.02	885.37	1054.9	1258.3	1446.2	1719	1953.9	2183.1	2252.4	2395.1	2676.3	2854.8	3056.1	3261.8	3153.2	3658.6	3976.7	4176.1	3988	4636.9	4850.2	5082.2	4862.9	5600.4	5353	6043	6072	6216.8	6390.4	6526.3
0	0	0	0.085262	2.0589	13.401	25.998	50.849	75.241	117.91	187.02	227.93	328.76	492.49	563.9	750.31	923.96	1179.5	1299.1	1451.8	1862.7	2409.8	2104.2	2291.4	2912.6	2923.4	2789.4	3197.5	3660.6	3249.5	4117.3	3939	4089	4134	4659.2	4569.9	4786.3	4977.7	5271	5113.6	5417.3	6121.7	5949.4	6227.8	5911.2	6012.2	6103.7	6138.8	6283.2	6231.9
42.402	13.771	0	0	0	0	0	0	0	0	0	0	14.248	20.288	52.543	70.32	91.067	105.26	129.31	115.22	144.37	181.62	256.44	305.58	391.96	430.73	542.69	597.45	686.08	859.54	995.2	1122.7	1269.7	1372.1	1565.9	1685.8	1947.3	2190.2	2327.2	2537.1	2739	2933.5	3164.2	3377.4	3474	3683	3862.3	3981.7	4104.9	4258.1
0	6.7754	7.7269	0	0	0	15.994	94.063	155.84	265.42	413.76	596.38	746.94	906.78	1043	1214	1452.1	1474.5	1635	1845.8	2015.1	2136.8	2264.7	2391.5	2486.6	2727	2820.2	2949.8	3086.6	3180.2	3374.8	3541.4	3677.3	3618.5	3786.8	4001.7	4179.4	4359.6	4489	4531.7	4829.4	4894.3	5026.9	5126.8	5358.1	5423.9	5607.2	5825.2	5775.5	5972.4
16.866	7.1512	0.13122	0	0	0	0	51.936	145.45	218.13	404.45	540.57	757.75	967.69	1231.3	1543.6	1810.8	1977.2	2361.8	2607.2	2875	3123.2	3501	3886.1	4040.5	4476.2	4625	4949.4	5128.8	5409.6	5033.2	5378.7	5567	5881.5	5967.5	5870.7	6177.5	5974.5	6338.9	6576.5	6471.5	6975.4	6980.8	7296.7	7407	7750.1	8134.5	8418	8518.9	8673.7
4.0895	1.2095	0	0	0	4.2988	8.9708	2.9408	0	0	0	0	1.7583	0	0	0	18.76	52.133	66.427	108.11	158.1	174.65	226.51	289.01	349.93	434.56	476.19	548.76	640.52	751.48	823.1	991.66	1126.3	1289.1	1322.7	1400.7	1628	1714	1952.1	1967.3	2237.1	2200.9	2221.5	2420.6	2694.8	2895.2	3071.6	3070.5	3168.5	3215.7
0	3.1979	6.5384	0	4.3805	0	16.664	1.6184	5.6552	15.992	9.5789	60.886	112.92	153.03	193.38	253.59	257.35	344.88	405.16	477.32	514.78	585.68	622.4	702.06	764.84	856.95	929.25	1021.2	1107.8	1225.3	1330.4	1379.8	1481.4	1550.9	1673.3	1822.5	1920.5	2024.6	2191.2	2347.8	2492.9	2676.1	2834.4	2915.5	2953.6	3018.1	3109.1	3201.5	3298.6	3320.5
30.63	21.763	0.17631	0	0	0	0	43.849	123.08	242.45	351.91	495.43	665.48	824.09	1003.9	1120.4	1327.2	1456.5	1686	1913	2089.8	2259.6	2473.5	2609.7	2819.7	3001.7	3148.9	3439.9	3625.7	3858.6	4055.8	4267.5	4443.9	4794.2	4854	5074.6	5266.9	5427.1	5563.9	5758.2	5896.1	6105.8	6137.7	6426.9	6468.1	6675.9	6802.1	6861.7	7047.9	7115.7
16.32	9.9413	0	0.10741	1.0582	0	0	2.6514	0	5.8384	13.291	4.7193	7.416	0	6.5494	33.062	50.464	86.256	139.24	166.85	248.58	329.3	409.88	489.95	543.34	663.81	791.19	901.14	954.12	1071.6	1183.3	1339.9	1490.2	1566.4	1713.3	1825.9	1979.8	2104.4	2258.8	2401.2	2406.9	2595.6	2566	2851.1	2958.1	3044.7	3046.5	3061.7	3295	3378.7
0	0	0	0	9.5622	19.207	27.935	28.768	53.426	55.709	79.24	103.14	148.8	238.16	324.62	452.24	625.39	677.79	777.37	903.19	1143.4	1295.7	1454.9	1706.7	1917.1	2044.6	2200.8	2342.1	2527.8	2764.2	2951.2	3181.9	3322.9	3573.7	3699.7	3941.1	4235.8	4459.2	5041.5	4378	5091.7	4907.1	5518.7	5388.8	5795.1	6045.2	6067.9	6309.2	7037.6	6980.6
3.9134	2.8525	1.5026	0	0	0	0	1.1721	27.436	57.095	107.94	170.05	300.65	404.05	564.72	746.25	932.27	1067.6	1276.3	1456.9	1669.7	1935.1	2206.1	2288.4	2608.3	2815.2	3172.5	3327.7	3573.4	3618.3	3876.8	4217.8	4316.8	4625.8	4889.7	5086.8	5414.4	5684.1	6072.4	6214.2	6518.5	6730.7	7113.7	7212.5	7458.9	7685.9	7690.4	8056.8	8045.3	8203.4
0	0	0	27.299	27.393	31.506	54.286	99.987	144.37	297.48	393	521.82	633.05	849.03	1045.7	1283.1	1508.6	1686.7	1748.1	1725.9	2365.7	2586.6	2835.6	3136.7	3376	3667.3	3804.8	4111.2	4287.6	4556.6	4780.7	5055.7	5284.5	5551.5	5830.6	6032.4	6223.1	6488.8	6869.4	7172	7321.8	7645.3	7917	8211.3	8460.1	8610.9	9081.2	9181.5	9329.8	9498.2
22.543	4.2787	15.068	0	0	0	0	0	0	0	0	0	0	18.502	54.408	113.56	188.44	249.24	354.47	441.12	500.57	789.55	918.55	810.53	896.75	951	1062.4	1382.3	1407.4	1325.5	1391.8	1471.8	1554.2	1656.9	1698.9	1643	1687.1	1733.5	1855	1882.1	1953.9	1948.6	2056.7	1972.5	2078.2	2079.5	2080.7	2133.5	2210.1	2268.4
8.6832	0	0	8.5052	2.164	4.2845	0	10.091	38.534	99.931	150.1	240	309.57	374.42	513.37	615.15	711.55	907.59	1092	1306.8	1525.2	1784.6	1990.8	2295.8	2408	2730.2	3066.4	3554.8	3412.5	4283.8	4462.3	4773.1	5033.3	5313.1	6478.6	6033.7	6471.6	6638.7	7025.1	7188.2	7302.9	7351.1	7693.4	8154.6	8511.4	8672	8829.9	8807.8	9042.1	9615.8
17.031	12.531	0	1.0549	0	0	0.16413	53.091	108.11	227.63	332.7	503.04	565.34	673.18	825.98	1019.7	1183.4	1396.2	1603.2	1790.6	1988.5	2099.5	2321.9	2472.5	2648	2801.9	3001.3	3081.3	3098.6	3212.6	3304.2	3447.2	3457.1	3566.5	3575.2	3629.9	3807.6	3811.8	3874.5	3944.7	4001.8	4176.9	4102.7	4258.4	4328.1	4425	4481.1	4532.6	4489.4	4538.8
2.525	10.315	1.0464	0	0	0.21721	0	0	0	0	0	12.115	20.186	44.271	90.185	177.6	243.91	341.85	429.42	490.2	580.94	745.47	839.6	897.35	933.98	1019.1	1172.8	1237.7	1315.9	1395.6	1492.3	1549.2	1573.6	1689.1	1703.7	1895.8	1998.3	2084.2	2108.6	2283.2	2443.3	2448.2	2638.4	2758.6	2870.5	2943.7	3038.5	3221.1	3364.6	3491.5
35.25	15.139	0	0	0	0	0	18.458	28.829	40.585	83.454	179.74	277.2	370.02	547.03	703.42	886.87	1062.9	1226.9	1420.9	1554.5	1667.8	1764.6	1987.6	2217.3	2477.3	2596.4	2787	2869	3097.4	3164.5	3472.9	3591.9	3787.4	3932	3975.3	4146.5	4432.7	4526.8	4694.5	4811.5	4889.2	4956.2	4971	5043.5	4960	5127.2	5095	5116.3	5060.4
0	0.47886	0	0	5.5124	0	7.1536	15.356	48.884	97.99	142.65	190.19	283.32	391.69	475.16	653.4	727.31	888.36	988.91	1143.6	1268.7	1412.4	1537.9	1695.7	1781.3	1888.5	1971.1	2102.7	2249.3	2416.6	2581.8	2626.7	2647.3	2787.4	2837.9	3008.9	3040.3	2990.4	3399.7	3595	3628.1	3778.6	3930	4103.4	3716.4	3798.5	3856.8	3857.2	3819	3889.8
49.657	22.993	0	29.054	21.566	0	0	0	0	0	31.486	71.838	105.72	184.4	272.04	368.72	528.66	648.7	893.89	1056.8	1238.8	1388.8	1570.1	1589.1	1746.4	1966.3	2057.5	2263.3	2186.7	2411.8	2717.8	2957.9	3061.9	3120	3289.5	3439.7	3516.9	3498.1	3801	3912.1	3852.6	4163.3	4168.8	4430	4420	4550.7	4593.8	4602.6	4550.8	4592.5
25.085	4.6647	0	0	0	0	11.882	53.908	110.89	246.62	370.39	517.05	663.3	887.64	1092.6	1363.1	1642.7	1876	2126	2465.6	2817.3	3066.4	3346.4	3396.3	3851.7	4052.5	4343.8	4700.3	4993.4	5181.1	5274.7	5454.8	5528.6	5911	5940	6011.4	6205.2	6263.5	6462.7	6371.4	6579	6539.3	6784.7	6661.5	6907.2	6919.3	5955.1	6111.3	6028.3	6034.4
20.897	13.262	0	0	0	0	0	0	0	2.6692	7.2446	33.01	85.121	208.08	291.13	393.86	515.4	635.6	797	1052.1	1206.6	1316.3	1399.8	1551.3	1751.1	1912	2007.3	2169.3	2282	2425.8	2503	2653.1	2536.8	2684.5	2818.9	2848.8	2730.8	2846.4	2892.2	3045.5	3015.1	3075.8	3139.2	3197.4	3358.9	3526.9	3696.3	3884.5	3893.8	4057.4
1.4594	0	0	3.127	0	1.0441	0	3.2237	22.405	74.911	118.83	185.64	237.99	347.54	480.21	641.89	840.23	1060.6	1249.8	1549	1817.8	2122.3	2320	2629.9	2915.7	3302.3	3513.1	3926.7	4081.6	4372.5	4536	4645.4	4968.7	5160.3	5293.6	5348.8	5644.2	5645.1	5778.3	6091.6	6296.9	6427.9	6759.3	6842.6	7284	7445.9	7580.5	7659.3	7536.3	7743.3
2.2651	0	0	7.0793	0	0	7.4397	26.204	76.218	133.4	213.67	316.84	458.71	617.05	814.75	1037.4	1243.3	1487.8	1711.4	1964.4	2198.5	2480.8	2765.9	3011.4	3220.2	3479.5	3657.8	3863.1	3996.8	4088.4	4209.5	4388.9	4701.3	4988.3	5080.1	5158.1	5522.4	5722.6	6101.9	6191	6521.1	6857.8	7269.6	7606.7	7964.2	8032.7	8334.5	8437.4	8715.1	8867.5
23.981	1.6421	0	3.1735	0	0	1.0609	49.207	115.73	220.44	379.11	466.68	623.13	761.38	916.13	1392.2	1548.9	1543.1	1781.3	1931.4	2122.5	2307	2991.4	2774.6	3094.2	3169.8	3532.9	3803.4	3921	4111.7	4568.3	4591	4630.9	4797.7	5198.4	5402.2	5713.3	5859.4	6235.1	6249.8	6483.1	6547.7	6894.2	7197.9	7129.1	7121.5	7222.2	7522.9	7525.3	7719.8
0.4485	2.3567	0	0	0	0.69592	7.0519	0	0	1.1827	5.3564	0	7.7489	20.298	36.418	87.822	161.31	247.91	332.85	445.52	539.75	647.39	730.71	951.9	1041.1	1298	1455	1600.5	1886.1	1988.9	2188.6	2407.1	2589.7	2764.2	2785.7	3059.4	3172.2	3205.1	3403.8	3435.1	3458.6	3515	3647.9	3923.7	4200.7	4370	4547.9	4582.3	4545.2	4531.5
1.7121	2.1856	3.006	1.3009	0	0	6.5225	22.665	60.821	102.44	170.23	226.1	312.9	412.17	505.35	653.44	815.05	991.94	1117	1307.2	1463	1582.9	1794.4	1931.8	2088.9	2222.9	2136	2512.5	2634.5	2761.1	2936.6	3062.4	3187.2	3206.1	3332.6	3374.2	3504.4	3602.5	3735.9	3858.6	3948.5	4116.7	4219.1	4350.7	4433.4	4536.3	4502	4613.1	4733.1	4818
28.861	8.3787	0	0	0	0	3.911	59.06	143.57	224.94	333.54	467.6	596.04	809.16	970.08	1189.9	1418.7	1608	1804.3	2011.6	2218	2480.5	2652	2869.8	3100.1	3232.4	3534.1	3714.9	3914.5	4125.8	4369.7	4416.1	4778.3	4827.4	4821.5	4970.3	5270.9	5272	5602.4	5418.1	5558.9	5699.5	5833	6013.2	6137.6	6015.2	6105.8	6351.2	6246.7	6315.7
19.458	15.579	1.7741	0	0	0	0	46.256	109.88	214.86	289.52	399.29	530.87	652.39	813.15	957.19	1060	1188.9	1276.8	1453.9	1576.8	1631	1764.8	1864.3	2047.6	2167.2	2315.6	2436.5	2596.6	2820.7	2842.8	3027.4	3156.5	3119.1	3219.6	3315.6	3304.6	3421.8	3519.2	3646.1	3638.4	3669.1	3759	3764.4	3858.6	3913	3899.9	3980.8	4038.9	4034.9
54.935	8.2937	2.3233	0	0	0	0	20.15	107.96	219.83	365.16	522.69	771.68	989.52	1256.6	1550.1	1929.7	2235.8	2608.6	2986.1	3303.7	3665.9	4001.1	4288.9	4632.6	4913.9	5157.7	5610.9	5892.6	6102.9	6278.7	6791.5	6943.1	7191.7	7338.7	7543.4	7881.2	7673.8	8295.6	8066.7	8023.1	7811.4	8080.4	7991.7	8263.5	8244.4	8479.1	8619.7	8284.8	8674.5
35.936	0	1.7134	0	0	0	0	0	0	0	0	0	0	0	0	0	0	15.18	45.258	85.464	131.29	197.4	259.93	423.61	531.99	724.4	922.26	1240.2	1473.8	1738	1901.6	2174.8	2767.4	2964.7	3544	4063.6	4293.8	4479.4	4954.9	5528.7	5968	6574.2	6906.8	7187.4	7991.8	7992.1	8338.5	8850.2	8607	8909.3
15.704	16.245	0	0	0	0	0	0	0	0	0	0	0	0	0	5.208	0.87777	31.602	68.802	116.23	131.92	160.16	227.49	302.22	444.02	537.31	635.29	745.01	820.45	906.2	972.45	1013.6	1080.4	1223.5	1263.7	1318.8	1360.5	1386.5	1458.6	1557.5	1602.1	1589.2	1690.2	1793.2	1759.4	1937.5	1917.5	2031.5	1974.8	2126.6
0	0	2.6478	3.9546	0	9.7756	0	2.4753	4.29	3.0221	4.0794	15.335	18.421	46.396	45.708	54.281	71.854	104.79	94.134	134.38	140.02	156.42	165.35	197.9	184.05	224.32	261.02	240.42	267.41	272.49	316.54	335.66	379.51	410.46	498.18	516.21	572.73	650.99	743.62	841.27	892.88	976.35	996.58	1013.6	1150.6	1244.2	1299.7	1344.9	1953.4	2154.8
27.098	4.9085	0	2.2	0	0	0	0	0	30.129	80.148	142.83	235.49	360.85	556.61	686.67	866.09	1061.8	1315.4	1583.4	1781.7	2041.5	2224.5	2593.3	2754.6	2969.6	3334.7	3693.5	4091.1	4192.5	4559.5	4843.4	5053.4	5316.5	5607.8	5798.8	6176.7	6439.1	6595.7	6820.2	7177.3	7197.1	7626.9	7688.9	7647.5	8306.4	8486	8634.9	8675.5	9104.7
14.132	11.92	5.8834	0	0	0	0	0	21.348	66.281	108.21	159.69	199.71	242.74	291.6	418.83	500.36	630.74	797.54	1028.6	1234.3	1486.5	1705.3	1888.7	2101.1	2521.4	2885.6	2712.4	2977.9	3077.8	3240.5	3383.7	3586.1	3672.9	4037.3	3940.7	4038.5	4221.9	4255.7	4445.5	4519.6	4542.2	4614.5	4789	4946.3	5050.3	5071.9	5093.1	5090.1	5193.6
0	0	0	2.1379	0	13.561	11.833	22.417	29.523	55.613	81.901	114.02	177.85	262.61	344.38	434.37	496.37	603.59	746.91	869.73	1005.6	1109.2	1262.6	1369.8	1538.8	1665.7	1770.3	2005.6	2095.2	2281.4	2494.9	2496.5	2686.7	2778.3	2926.8	3012.7	3112.3	3446.4	3322.5	3593.8	3756.7	3697	3857.3	3952.6	4350.2	4510.2	4617.4	4626.9	4779.7	4633.4
0	0	0	14.67	5.5904	40.466	52.421	56.14	79.443	68.291	92.658	132.36	198	299.76	393.76	507.59	573.5	671.65	786.73	863.82	1016.6	1111.3	1172.6	1232.3	1323.7	1440.7	1510	1548.6	1700.5	1756.2	1901.2	1944	2014.2	2127.5	2171.9	2267.3	2369.8	2495.3	2570.2	2705.6	2748.4	2814.2	2816.8	2892.2	2967.3	2936.8	2984.8	3029.9	3131	3146.4
6.2862	0	0	0	0	4.2803	43.475	126.41	229.84	347.9	464.72	640.14	796.13	983.72	1162.2	1354.7	1608.7	1640.1	1789.8	1977.1	2077.1	2312.1	2502.4	2657.4	2975.7	3042.2	3076	3272.5	3618.4	3262.6	3422.5	3510	3555.6	3583	4330.5	3625.1	3689.6	3706.2	3781.3	3855.1	4025.5	4024.2	4049.2	4122.8	4307.1	4422	4477.1	4557.5	4479.2	4711.5
13.348	15.569	0	0	4.7482	0	0	25.7	71.314	84.634	105.09	174.42	275.37	345.84	433.62	593.46	623.33	729.4	781.75	939.17	1082.5	1227.9	1397.9	1516.1	1644.8	1842.2	1940.8	2119.8	2277.6	2423	2483.8	2809.1	2945.9	3031.3	3244	3386.7	3558	3804.4	3939.5	4126.8	4198.7	4537.6	4672.5	4875.1	5052.1	5300.3	5351.3	5497.5	5582.5	5460.8
0	4.6119	0.22248	78.464	0	0	0	0	9.0752	58.389	91.818	122.78	218.38	307.35	461.93	631.17	872.27	992.83	1179.9	1385	1579.2	1744.3	1916.5	2130.8	2240.8	2612.7	2596.8	2781.4	2917.5	3202.2	3302.1	3352.5	3562.5	3637.1	3679.2	3719.9	3918.5	4184.5	4191	4166.9	4240.5	4343.3	4397.3	4410	4557.7	4624	4756.4	4784.1	4781.9	4073
42.541	15.583	0	0	0	0	0	0	0	0	0	18.064	39.13	81.306	120.37	80.944	101.21	249.94	273.45	255.43	201.93	184.22	157.17	260.17	265.37	329.69	522.93	453.32	531.03	710.47	813.06	1121.3	1235.2	1285.8	1289.6	1397.2	1412.6	1516.1	1618.5	1727.6	1831.3	1830.1	1896.5	2076.9	2091.3	2202.4	2263.4	2366.7	2411.5	2452.6
2.5923	7.37	7.9802	4.5134	3.0903	0	0	0	0	0	0	0	0	0	52.337	141.25	306	483.88	701.64	962.09	1244.7	1562.6	1774.9	2208.8	2572.4	2898.6	3222.4	3521.5	3757.7	3999.8	4376.4	4595	4918.5	5114.3	5439.8	5774.1	5870.2	6141.4	6151.7	6261.5	6669.4	7174.7	7442.1	7697.7	7989.2	8259.3	8198.9	8488.7	8467.8	8376.2
20.171	14.086	0	0	0	0	0	0	0	0	0	6.7278	15.573	57.128	102.2	200.69	302	461.68	613.2	797.11	946.36	1135.4	1302.7	1516.1	1744.9	1959.8	2195.6	2424.7	2650.4	2831.3	3052.2	3287.7	3486.5	3803.4	4113.9	4212.2	4275.2	4461.2	4770.8	5008.6	5136	5487.8	5661	5744.7	6015.6	6241.6	6313.1	6578.8	6647.1	6708.8
20.17	8.9441	0	0	0	0	6.4288	46.367	97.642	185.92	286.19	390.82	494.02	658.69	811.08	928.67	1128.8	1150.5	1396.4	1613	1631.3	1861.7	2240.8	2307.1	2664.7	2895.2	2947.3	3208.5	3216.2	3699	3726	3943.7	4298.1	4564.8	4900.6	5153.3	5634.1	6195.6	6527.8	7256.7	7289.3	7867	8357	8302.9	9028.9	9260.2	9487.5	9842.2	9512.1	10058
33.635	2.8403	0	0	0	0	0	25.348	85.607	155.9	238.8	333.78	414.48	414.32	499.57	762.14	824.59	1040.4	1336.1	1382.6	1604.2	1941.4	2150.7	2512.8	2744.9	3088.5	3214.3	3633.9	3894.6	4108.5	3833.7	4189.1	4768.7	4795	5443.9	5212.1	5488.5	5790.7	5865.5	6092.4	6209.6	6284.2	6323.2	6418.2	6414.1	6653.7	6956.5	6770.6	6554.9	6346.7
0	0	0	0	7.2829	6.041	20.698	34.425	63.137	122	169.65	203.72	245.71	348.62	318.07	448.59	525.68	474.86	568.95	590.86	624.33	784.46	778.44	893.17	958.57	923.62	987.48	1149.2	1150.6	1222.3	1346.5	1442.7	1460.3	1592.4	1683.8	1846.6	1996.3	2151.9	2327	2601.9	2799.4	3001.1	3249.3	3584.9	3649.5	4019.4	4140.2	4412.5	4391.7	4604.9
8.5257	0	0	0	0	7.68	0.79913	4.8585	0	7.3829	50.406	89.797	147.53	216.67	283.75	352.23	442.43	484.62	565.25	683.19	790.84	973.2	1171.5	1240.1	1372.6	1472.1	1916.2	1839.2	2220.7	2073.5	2226.2	2393.9	2557	2720	3186.7	2879	2966.4	3083.3	3163.3	3284.1	3377.2	3634.7	3684.8	3789.7	3847	4003.9	4090.3	4208.9	4356.1	4403.8
22.446	23.84	0	0	0	0	0	16.669	40.707	97.52	154.31	205.56	306.65	415.51	550.27	698.58	795.73	906.28	1011.6	1118.3	1228.7	1366.5	1471.2	1586.1	1677.7	1768.6	1855.2	1930.9	2043.2	2008.7	2092.2	2095.3	2180.9	2331.2	2312.1	2339.7	2373.4	2504.3	2533.3	2575.2	2661.8	2765.7	2912.5	3017	2957.7	3104	3142.1	3137.9	3160.3	3165.3
0	0	14.237	0	17.828	0	27.311	21.251	43.332	38.112	50.38	76.171	110.72	165.72	278.67	373.86	540.65	694.6	844.7	1014.3	1296.1	1515.3	1627.3	1906.6	2117.8	2284.4	2490.9	2633.1	2782.3	3020.3	3273.7	3485.9	3778.6	3918.5	4094.6	4233.2	4397.5	4354.9	4453.6	4720.6	4742.3	4837.3	5010.3	5109.9	5161.8	5179.5	5307.7	5220.2	5306.5	5328.5
20.07	19.581	0	0	0	0	0	1.389	27.388	85.918	125.58	228.58	296.64	407.34	525.55	608.17	744.42	821.64	964.92	1105.5	1203.3	1284.2	1382.7	1493.2	1582.4	1759.1	1834.2	1925.1	1928.4	2108.4	2177.7	2298.4	2377.1	2338.6	2427.8	2384.4	2476	2691	2761.5	2847.1	2909.4	3003.7	3206.1	3249.8	3325.1	3473.2	3598.6	3586.2	3666.9	3812.9
31.799	16.799	0	0	0	0	0	34.046	90.179	177.29	269.47	371.76	506.06	642.31	767.03	1023.3	1217.5	1291.7	1399.7	1568.4	1763.7	1997	2198.4	2332.8	2376.1	2439.1	2523.8	2717.1	2813.3	2899.6	2912	3084.4	3155.5	3371.7	3463.6	3477.1	3623.4	3584.1	3679.1	3680.6	3760.1	3813.9	3935.8	3921.2	4112.8	4044.4	4100.9	4170.7	4121.7	4282.8
0	0	1.0002	0	0	4.4505	15.073	57.33	95.477	158.49	249.13	329.45	421.52	475.64	484.31	621.93	695.78	812.77	890.08	991.4	1135.8	1232.6	1219.7	1386.9	1419.6	1485.1	1606.9	1644.3	1813.1	1908.9	2003.5	2097.2	2217.2	2210.3	2343.2	2348.4	2395.7	2466.3	2522.8	2593.8	2646.3	2740.7	2731.2	2735.7	2843.5	2890.4	2962	3026.5	3073.8	3187.1
30.751	12.619	0	0	0	0	0	32.758	85.708	158.69	250.75	314.34	414.12	522.98	563.54	720.07	769.15	850.37	970.41	1054.4	1185.7	1307.4	1497.6	1567.2	1733.6	1858.4	1951.8	2112.8	2240	2423.1	2557	2714.7	2963.5	3050.9	3174.2	3303.2	3390.9	3449.7	3533.3	3631.4	3696.1	3747.2	3882.5	3923.3	3964.3	4028.3	4174.8	4219.2	4285.9	4193.9
0	4.2416	0	0	0	5.0346	8.8676	19.269	22.032	63.338	114.65	165.54	224.76	299.67	383.5	486.07	603.2	691.24	809.99	909.24	1030.8	1250.7	1405.4	1471.9	1564.6	1740	1882.4	1865.1	2142.6	2252.7	2454.8	2436.6	2511.2	2395.6	2372.1	2435.5	2471.5	2560.8	2616.1	2576.6	2701.7	2661.9	2793	2753.3	2820.4	2734.8	2705.8	2780.4	2750	2782.6
34.581	20.04	4.8357	0	0	0	0	14.733	31.04	91.746	112.16	171.72	220.27	308.45	404.76	501.41	589.5	724.14	850.78	949.66	1023.8	1069.1	1203.1	1367.8	1466.7	1615.7	1727.4	1851.8	1983.7	2083	2194.4	2368.1	2484.8	2575.2	2545.1	2592.4	2678.4	2749.4	2960.2	3119.8	3095.6	3256.7	3371.2	3487.3	3583.8	3849.2	3978.7	4000.7	4179	4184.2
28.418	12.535	1.7407	0	0	0.50026	0.18513	49.178	93.849	134.12	238.48	321.41	418.97	532.57	657.55	747.48	835.94	933.42	1049.8	1155.4	1247.7	1331.3	1381.7	1515.3	1570.8	1640.7	1771.5	1805.2	2040.8	1934	2041.5	2158.4	2223.4	2349.8	2328.4	2515.1	2556.7	2612.6	2676.3	2808.5	2929.1	2918	2997.7	3014.3	3042.1	3082.5	3084.8	3187.4	3179.1	3219.1
31.935	18.907	4.7109	0.56601	0	0	0	0	0	0	0	0	0	0	42.923	77.231	158.4	238.63	379.81	506.33	665.79	844.61	1024.1	1153.2	1317.7	1464.8	1648.9	1798.7	1921.5	2080.3	2190.3	2315.8	2463.3	2633.3	2787.7	2897.5	3151.5	3200.1	3398.8	3482.4	3730	3878.7	3986.9	4081.9	4214.9	4267.7	4512.2	4580.1	4670.9	4690.9
5.2944	0	0	0	4.5335	0	26.836	89.051	214.08	380.95	532.98	779.38	970.79	1290.9	1533.4	1846.3	2127.6	2429.5	2791.1	3127.8	3364.3	3589.1	3976.3	4072.7	4308.8	4550.2	4740.4	4968.4	5002.4	5210.8	5415.6	5462.1	5564.9	5696.6	5797	5743.5	5766.8	5027.1	5976.6	6300.9	6047.6	6463.1	6007.5	6086.8	6377.3	6324.6	6573.1	6656.5	6900.3	6922.4
7.2044	5.1261	4.5321	3.805	0	2.1411	0	0	0	5.8713	6.9236	28.533	49.483	72.211	118.1	186.99	248.65	307.5	381.4	494.49	583	704.05	826.27	923.67	1029.1	1140	1254.7	1341.5	1431	1514.5	1640.4	1761.6	1881.9	2028.4	2096	2287	2497.8	2555	2701.8	2843.8	3093	3745.3	3790	3805.2	4195.9	4404	4684.8	4853.9	5078.5	5342.5
10.081	16.335	1.8886	0	0	0.25579	0	20.961	44.016	92.43	102	180.47	217.89	294.24	442.96	525.09	587.27	909.78	1074.3	1115.4	1384.8	1527.6	1619.8	1854.3	1971.3	2240.7	1890.4	2547.9	2617.6	2996	3240.7	2924.7	3698.9	3358.4	4112.7	4165.9	4379.2	4505.8	4759.5	4958.8	5182.4	5347.3	5626.9	5750.2	6002.7	6121.8	6345.1	6477	6654.1	6611.8
0	1.0972	0	0	0	15.94	6.7965	51.855	57.132	90.51	91.365	147.77	193.04	273.57	363.36	440.26	517.07	657.35	809.37	889.73	1012.5	1102.3	1170.3	1241	1411.6	1520.6	1633.9	1818.3	2005.3	2070.1	2295	2463.5	2612	2742.5	2828.3	2971.5	3213.5	3532.1	3593.7	3849.4	3977.7	4207.3	4435.7	4563.3	4686.4	4757	4910.2	5042.5	5194.7	5168.9
30.07	14.435	0	0	0	0	0	1.9707	25.452	70.144	92.911	147.27	210.98	254.78	348.25	458.67	514.84	601.07	708.69	834.42	950.86	997.8	1093.8	1160	1296.3	1415.9	1464.7	1559.3	1725.6	1867.1	1964.3	2105.3	2199.3	2372.7	2650	2785.6	2968	3151.7	3281.5	3313.2	3483	3571.5	3806.9	3929.3	4062.4	4100.1	4303.7	4421.2	4556.5	4634
16.663	13.257	0.056869	0.24277	0	0	0	7.2014	23.75	67.817	98.701	175.03	281.61	419.15	651.21	844.75	1003.9	1265	1588.8	1830.3	2070.1	2342.5	2850.2	3078.6	3358.9	3624.7	3880.2	4060.7	4137.1	4384.9	4378.2	4491.3	4568.9	4684.1	4654.9	4675.3	4788.1	4907.6	4966.4	5097.9	5180.4	5137.3	5253.4	5325.9	5390.5	5516.4	5494.3	5536.7	5487.8	5032.1
0	0	0	7.0324	9.7245	13.118	6.0912	24.415	41.771	58.93	83.375	129.31	192.44	274.97	374.83	501.16	560.68	781.91	900.74	1062.8	1189.8	1406.4	1523.4	1630.6	1694.1	1882.8	1991.7	2091.8	2221.5	2237.8	2283.4	2289.5	2337.4	2440.2	2590.4	2513.8	2491.8	2578.2	2516.6	2591.5	2590	2607.2	2706.4	2747.9	2753.5	2865.4	2790.2	2853.5	2814.3	2809.5
0	0	0	0	20.429	63.4	83.804	162.1	243.44	365.9	450.92	621.03	722.8	897.14	1082.6	1346.3	1520.1	1705.4	2043.2	2196.3	2543.3	2744.2	2739.1	3045.4	3519.3	3795.2	3920.6	4895.8	4546	5552.8	5257.2	5830.7	6262.6	6222.8	6617.4	6317.8	7167.6	7414	7657.3	7957.6	8421.2	8942.4	9334.8	9450.6	9697.4	9659.8	10247	10491	10557	10819
21.878	5.8672	0	0	0	0	0	1.3788	8.2373	27.239	58.933	122.82	159.95	236.64	316.22	416.13	507.79	631.41	779.09	757.42	839.57	1039.8	1148.8	1366.3	1341.4	1483.9	1608.9	1640.6	1759.8	1867.3	1911.5	1981.5	1962.5	2053.2	1978.2	1898.6	1854	1832.1	1856.3	1910.3	1797	1765.9	1715.9	1670.6	1611.5	1656.4	1702.4	1691.7	1614.9	1574.1
11.45	0	0	0	3.7355	11.102	26.931	88.151	197.94	346.77	536.74	720.68	947.63	1105.2	1349	1730.8	2003.8	2331.2	2606.7	2904.9	3278.1	3679.1	3723.6	4437.4	4698.9	5171.3	5300.4	5644.8	5800.4	6242.5	6624.2	6969.3	7012.2	7415.1	7592.2	7792.1	7778.9	7761.3	8367.5	8292.4	8215.6	8704.1	8681	8873.3	8887.2	9082.6	9468.5	9412.3	9428	9438.7
22.697	18.514	6.9655	0	0	0	0	0	0	7.7833	10.53	19.293	30.097	60.978	78.158	132.13	174.57	219.08	303.64	374.2	440.35	515.17	576.57	641.43	739.37	769.48	893.4	833.69	879.4	963.25	928.84	850.21	903.12	957.2	1039.6	1068.9	1125.6	1179.7	1189.5	1290.1	1267.5	1377.9	1488	1601.8	1583.7	1646.4	1723	1763.7	1797.9	1760.5
0	0	0	0	12.912	15.23	0	0.90836	0	0	17.639	0	0.11638	36.995	37.508	132.99	207.24	252.41	311.38	401.56	532.04	592.46	684.44	784.1	834.05	980.28	1050.6	1048	1071	1149.4	1191.8	1264.5	1270.1	1306.2	1289.6	1307.3	1278.5	1231.9	1345.2	1275.1	1296.8	1210.1	1266.3	1301.2	1428.5	1575.9	1669.2	1643.7	1560.4	1542.4
14.915	3.2944	4.2355	0	0	1.8833	0	14.197	27.987	55.875	116.97	191.03	274.53	388.15	523.86	649.23	803.51	876.11	1004.4	1130.3	1191.2	1368.8	1386.8	1480	1591.7	1655.8	1695.2	1748.8	1889.9	2095.7	2179.6	2077.8	2459.3	2563.8	2117.7	2153.9	2101.4	1960.1	2103.8	2272.7	2326.6	2379.1	2401	2620	2508.4	2970.9	3491.4	3466.2	3462.4	3363.4
0	0	19.927	0	10.054	1.7584	31.245	28.251	62.823	70.806	79.739	77.81	118.12	184.37	255.16	306.6	377.51	481.55	659.5	808.94	923.91	1025.6	1172.5	1379.9	1590	1643.9	1790.7	1911.6	2119.3	2269.3	2427.7	2642.7	2747.7	2906.8	2968.3	3075.2	3177.6	3275.6	3315.5	3596.1	3698.9	3937	3972.4	4092.6	4226.6	4762	4300.1	4361.3	4360.8	4384.3
20.774	4.7691	0	12.432	11.892	0	0	0	0	0	0	35.348	52.114	154.87	305.12	458.66	682.46	915.93	1196.4	1478.3	1796.6	2050.9	2419.5	2657.4	3063.7	3423	3668.8	4016.8	4220.5	4491.6	4571.2	4852.3	5456.3	5366	5683.9	5570.4	6073.1	6497.9	6575.3	6762.3	6948.3	7350.5	7610.7	7812.1	7966.5	8011.7	8421.1	8479.6	8483	8622.9
0	0	6.6859	0	0	0	9.4903	4.2982	61.349	115.7	200.95	281.16	461.97	581.75	754.41	951.63	1143.3	1344.1	1489.8	1731.3	2045.1	2250.2	2478.4	2684.6	2938.2	3041.8	3278	3491.1	3682	3954.1	4068.7	4205.8	4398.2	4418.9	4643.6	4763.2	4922.9	4952.7	5219.3	5457.3	5596	5811.5	6087.4	6361.3	6559.8	6656	6860.2	7181.6	7216.2	7332
0	0	0	0	0.60571	17.081	27.464	57.273	67.027	121.09	209.69	268.63	408.72	560.51	751.6	963.3	1207.4	1435.8	1744.4	2021.9	2264.9	2669.2	2717.2	2879.9	3070.6	3286.9	3428.9	3478.7	3677	4016.2	4077.1	4331.1	4510.7	4712.3	4901.3	4850.6	4979.6	4912.4	5138.5	5255.3	5310.8	5383.5	5370.7	5509.6	5496.9	5578.9	5669.1	5754.9	5329.8	5133.1
3.84	0.26866	0.2364	0.8602	0	0	5.8627	25.431	55.765	85.609	133.48	206.03	271.14	407.65	516.06	676.46	839.81	1029.3	1217.3	1437.6	1691.9	1881.3	2100	2254.7	2448	2731.6	3005.9	3222.8	3461.1	3562.8	3757.1	3930.6	4102.5	4346.7	4481.7	4612.6	4790.4	5054.2	5205.9	5316.7	5425.9	5504.2	5616.5	5711.5	5878.3	5824.9	6111.4	6109.8	6100.3	6227
8.9674	8.2292	1.2344	2.0939	0	0	0	0	0	32.799	50.444	79.06	104.98	148.45	171.12	245.87	294.21	250.52	359.33	482.71	599.93	650.08	670.33	757.31	838.22	916.52	962.18	1028.1	1138.8	1432.6	1427.3	1475	1570.2	1670.4	1819.9	1849.5	2055.3	2030.1	2055.6	2273.9	2437.7	2687.3	2775	2994.8	2992.9	3006.8	3090.1	3178.6	3306.1	3330.3
20.321	10.424	0	0	0	0	0	80.16	173.35	350.75	497.71	712.21	917	1162.5	1466.8	1814.9	2167	2459.6	2864.6	3142.5	3592	3746.8	4078.2	4458.4	4836.3	5105.5	5201.6	5425	5847	5860.6	6100.6	5971.8	6204.1	6569.3	7362.5	7783.5	8133.2	8090.6	8120.6	8149.5	7874.6	7770.1	7962.4	7164.8	6722	6502.2	6463.7	6533.5	6477.4	6533.8
2.8217	0	0	6.5516	0	1.9575	10.896	4.455	15.474	29.847	41.752	51.828	72.028	133.73	233.19	369.23	483.7	629.26	794.46	961.14	1192.6	1381.5	1624.5	1931.9	2094.7	2420.6	2737.4	2975.6	3246.1	3520.6	3640.8	3935.2	4361.3	4627.2	5128.9	5332.4	5722.7	6287.1	6747.9	7171.9	7481.3	8106.6	8283.5	8766.6	8777	9233.6	9487.2	9582.2	9949.8	9964.5
24.29	15.613	0	0	0	0	0	16.724	53.36	148.85	232.63	324.99	465.97	584.24	729.61	897.8	1057.8	1245.8	1428.5	1602.7	1772.9	1934.1	2102.9	2225.7	2440	2567.2	2659.8	2832.9	2849.1	3022.6	3162.5	3186.8	3291.9	3384.1	3397	3319.7	3386.9	3460.9	3474.5	3528.2	3554.8	3604.3	3700.2	3814.9	3846	3878.7	3900.7	3935.4	3974.6	3967.6
27.553	1.9222	9.0864	2.6146	0	0	0	58.982	123.4	232.31	355.09	499.97	652.59	786.17	959.36	1114.8	1358.9	1359.1	1882.5	1824.4	2234.6	2039.8	2289.5	2411.7	2466.3	2601.8	3020	3074.3	3514.3	3706.8	3458.2	3634.3	3545.4	3751.9	4350.6	3935.9	4277.9	4670.2	4617.5	5154.3	4618	4693.1	4799	5301.7	5443.6	5624.7	5878	5913.1	6179.7	6384.8
8.634	0	0	0	1.7606	0	16.599	44.577	94.054	172.19	252.3	376.99	452.77	609.7	711.26	823.09	951.12	1099.2	1236.4	1403.6	1495	1649.5	1858.5	1914.4	2089.8	2300.4	2460.3	2534.1	2683.6	2749.5	2938	3135.2	3184.2	3219.5	3337.5	3350.3	3291.1	3477.5	3519	3454.1	3566.6	3653.7	3669.6	3738.2	3733.3	3777.4	3856	3887.7	3837.2	3772.4
33.558	17.766	7.7254	7.4348	0	0	0	0	24.973	99.837	180.63	260.06	369.16	515.9	725.97	926.89	1224.6	1517.6	1807.8	2140.5	2462.1	2858.3	3137	3587.8	3850.6	4186.2	4575.2	4838.3	5093.3	5434.7	5801.9	6186.9	6657.4	7025.8	7139.1	7221.3	7486.5	7971.7	8308	8492.8	8877.8	9010.7	9115.1	9322.2	9804.5	10011	10113	10464	10469	10500
2.5738	0	0.68613	6.305	0	0	9.7118	12.255	39.698	59.53	137.4	155.55	227.15	357	521.88	716.66	903.17	1118.2	1313.9	1574	1802.3	2157.7	2386.4	2467.3	2749.3	2889	3072	4361.5	4636.3	4809.9	3934.1	3931	4124.5	3956.3	4169.5	4324	4482.4	4707.3	4885.5	4973.4	4949.3	5145.9	5301.7	5448.6	5619.4	5632.1	5594.3	5808.1	5630.1	5835.1
8.5321	6.3007	3.9206	5.0261	0	0	0	4.3174	16.581	57.506	95.679	148.48	184.18	232.63	276.4	310.45	259.85	238.79	318.4	416.42	491.1	537.82	554.94	701.27	833.68	945.21	1016.6	1042.4	1194.2	1535	1622.6	1704.6	1783.9	1691.2	1947.2	1963.1	2225.6	2201.5	2306.3	2403.9	2614.7	2907	2918.4	3148.3	3284.1	3308.4	3360	3707.5	3730.8	3685.9
0	0	2.3747	0.0066239	1.6197	9.5437	11.599	41.492	82.024	165.02	247.94	291.73	403.95	530.61	660.39	930.14	1153.5	1228.2	1418.5	1634	1716.4	1889.2	2138.2	2137.8	2222.9	2353.3	2460.8	2910.3	2999.1	2827.9	2923.5	2999.7	3059.7	3271.2	3245.5	3269	3432.6	3486.3	3516.7	3536.2	3502.5	3603.8	3566.8	3490.6	3588.9	3738.7	3747.6	3785.2	4069.2	4184.1
8.7997	14.657	0	0	0	0	15.803	10.337	78.787	144.66	223.79	344.44	456.7	606.33	714.74	853.72	905.73	1131.2	1310.1	1433.5	1639	1759.4	1875.9	2029.7	2193.6	2400.1	2528.3	2691.9	2841.7	3086.7	3312.9	3416.4	3661.1	3765.1	3861.3	4092.3	4347	4540.9	4663.1	4900.1	5037.5	5242.4	5287.6	5546.2	5569	5583.5	5823.9	5924.7	6069.1	6130.8
0	0.98843	8.3328	2.3139	0	2.13	0	18.332	38.152	82.59	159.85	244.46	368.14	480.41	624.32	814.33	1012.5	1220.1	1418.2	1601.5	1811.7	2110.2	2220.9	2596.7	2862	3144	3394.6	3600.1	4113.4	4306.8	4444.1	4869.2	5246.5	5636	5915	6109.2	6339.1	6368.9	6747.7	7133.4	7102.2	7850.3	7795.2	7971.5	8276.1	8428	8511.7	8591	9037.2	8883.4
6.3913	29.17	7.3623	0	0	0	0	0	15.514	36.674	50.413	70.478	147.44	206.6	297.25	441.36	619.16	777.04	903.21	1122.9	1170.7	1353.8	1428.3	1472.8	1752.7	1946.3	1951.9	1999.4	2006.6	2181.3	2323.9	2515.4	2633.1	2834.4	2832.8	3013.4	3068.2	3141.1	3286.3	3405.9	3490.8	3527.9	3680.3	3728.6	3956.5	3967.4	3883.9	4039.7	4110.8	4249.5
18.623	17.066	0	0	0	0	0	23.48	55.339	99.593	136.31	241.3	309.13	409.04	521.53	636.74	778.13	872.52	1032	1158.5	1282.7	1388	1562.1	1641.5	1826.7	2008.8	2058.8	2164.1	2317.9	2365.1	2462.6	2559.8	2675.5	2714	2921.2	2826.8	2831.4	2896.7	2954.1	3033.2	3023	3046.7	3118.7	3111.4	3170.8	3192.9	3261.4	3375.5	3249.6	3262.9
6.2509	2.349	6.7998	0	0	0	3.3819	25.575	68.373	126.86	218.83	327.31	471.29	630.07	810.58	1048.4	1220.2	1463	1709.3	1916.5	2180.3	2379.2	2617.1	2961.7	3257.2	3518.9	3664.9	3807.7	3994.7	4242.2	4651.9	4912	4947.7	5079.3	5587.1	5660.2	5904.3	6087.1	6404.1	6495.1	6769.5	7204.2	7357.2	7624.2	7719.2	7832.4	8049.3	8316.4	8766.9	8940.8
32.821	18.167	0	0	0	0	0	2.446	38.39	68.612	132.68	184.58	296.63	395.44	502.86	594.5	715.25	821.94	949.91	1088.6	1181.7	1295.7	1339.2	1472.2	1553.2	1640.6	1693.8	1780.2	1844.6	1902.5	2041	2185.6	2316.7	2433.5	2487.6	2602.8	2666.1	2873.4	3062	3215.2	3327	3359.1	3368.7	3477.1	3594.8	3727.2	3754.2	3841.6	3871.6	3912.4
2.0806	0	0	3.1381	0	1.7155	11.506	21.299	55.504	80.289	124.03	146.16	236.59	284.18	352.06	440.16	496.68	541.75	599.9	593.54	588.08	693.99	740.37	813.8	922.34	1050.6	1077	1172.3	1309.2	1659.4	1612.4	1516.9	1731	1867	2108.2	2106	2130.9	2185.2	2764.8	2897.7	3124.7	3214.2	3402.1	3625.1	3512.7	3484.1	3386.2	3645.4	3834.4	3541.3
13.054	5.1239	0	0.8291	0.66324	0	0	0	0	0	0	0	0	0	0	0	1.5773	17.854	75.43	106.54	182.81	293.54	385.3	493.33	576.55	722.63	892.83	1051.9	1185.9	1324	1482	1608.3	1790	1968.9	2077.4	2145.6	2429.6	2422.2	2622.9	2820.1	2844.4	3003.6	3157	3377.1	3488.1	3442.6	3543.7	3664	3552.9	3814.3
0	0	0	8.8971	17.288	7.7235	15.255	26.609	107.42	186.42	304.04	356.4	336.32	426.08	543.3	1206	1541.2	1895.2	2048.6	2364.7	2808.8	3157.3	3387	3863.7	3978.4	4315.3	4563.9	4850.4	4799.1	5190.5	5527.6	5807.9	6090.4	6288.4	6522.9	6902.9	7210.8	7079.9	7210.3	7657.1	7904.9	7607.6	7893.9	7994	8098.1	8489.5	8617	8618	8492.3	8333.3
13.225	12.296	0	0	0	0	0	23.473	53.043	119.89	190.83	275.4	401.5	513.39	684.59	861.34	1086.6	1277.7	1470.4	1640.9	1843.3	1918.3	2028.1	2376.9	2583.5	2753.3	2808.7	2939.5	3020.1	3123	3265.7	3345.5	3482.6	3609.8	3731	3771.6	3955.8	4104.4	4253.8	4427.8	4490.8	4683	4905.5	4980	5144.6	5341	5260	5228.2	5280.8	5262.2
24.865	8.9032	1.4084	2.7626	0	0	0	7.299	29.077	77.023	103.11	205.51	204.08	380.5	508.63	599.25	719.5	887.62	1047.5	1244.7	1378.1	1533.2	1737	1889.9	2236	2492.5	2212.3	2475	2681.6	3092.5	3324.9	3466.8	3727.1	3951.3	4205.9	4387.7	4553.6	4809.2	5166.8	4955.9	5478.8	5776.9	5830.6	5911.4	5886	6206.7	6477.5	6742.6	6281.4	6579.5
13.365	0	1.9971	0	7.3576	0	0	13.799	43.102	92.045	143.71	209.49	287.49	422.42	520.14	614.58	753.61	922.94	1163.8	1283.6	1816.7	1699.4	1957.4	2188.4	2443.5	2631.5	2914.7	3072.4	3445.3	3654.7	3999.2	4334.8	4488.6	4659.1	4725.8	5117.6	5369.6	5626.9	5678.1	6010.9	6237	6550.8	6544.6	6682.7	6959.3	6651.8	7132.8	6969.9	7166.1	7204.2
3.0804	0	0	0	0	2.3065	11.869	45.389	110.5	210.33	306.83	448.67	603.94	753.5	950.32	1168.6	1366.2	1612.6	1893.4	2099.2	2358	2543.4	2805.8	2935.4	3114.3	3267.5	3434.3	3536.6	3643.7	3894.3	3996.1	4034.9	4088.3	4268.4	4423.6	4372.5	4365.6	4389.1	4412	4490.1	4475.9	4557.7	4625.6	4684.7	4564.8	4332.1	4322.7	4399.5	4344.5	4276.8
15.094	0	0	0	0	0	24.059	87.047	179.67	295.96	464.1	579.23	739.49	920.92	1114.5	1433.4	1612	1713.4	1805.5	2019.3	2284.5	2367.7	2747.3	2733.4	3039.4	3180.7	3384	4017.5	3718.8	3833.8	3724.3	4170.5	4211.2	4437.2	5102.7	5352.2	4951.6	4994.4	5182.3	5250.9	5454.3	5734.9	5885.9	6073.7	6137.1	6223.9	5548	5753.7	5638.8	5670.9
0	0	11.211	0	23.915	0	0	0.51551	11.528	92.847	150.06	181.61	210.21	315.05	431.28	522.13	706.93	834.08	1034.3	1318.5	1531.8	1823.1	2076.2	2329.3	2584.1	2968.8	3337.6	3491.3	3677.9	4041.3	4333.5	5030.1	5206.2	5498.2	6015.3	6446.2	6710.7	6994.6	7357.3	7828.9	8438	8980.7	9208.8	9820.2	10281	10187	10669	11147	11355	11534
0	0	0	2.2131	15.173	38.089	61.608	81.833	135.98	172.32	232.94	279.15	363.33	485.78	586	727.4	799.12	980.63	1102.4	1353.3	1540.3	1757.6	1896.7	2037.2	2244.6	2393.6	2565.6	2700.5	2774.1	3012	3184	3308.4	3476.7	3643.2	3755.7	3916	4137.2	4275.8	4528.1	4703.3	4928.3	5173.8	5468.5	5779.1	6037.1	6081.5	6409.7	6454.6	6922.9	6894.9
0	0	0	0	0	6.4461	29.334	64.151	140.14	251.72	390.36	523.07	721.05	965.82	1267.9	1519.7	1854.6	2245	2583.6	2889.7	3212.1	3571.8	3877.6	4101.4	4313.8	4671.2	4902.1	5256.4	5531.6	5579.9	6024.1	6294.3	6834.4	6951	7170.1	7351.6	7653.9	8132	8355.6	8326.8	8746.9	8781.4	9008.9	9361.6	9689.2	10059	10102	9981	9999.8	10337
0	0.98868	0	0	0.94931	12.762	3.4648	57.049	80.27	156.14	265.35	313.92	376.75	416.34	735.32	849.58	982.58	1200.2	1272.9	1494	1500.9	1692.2	1900.9	2388.5	2436.3	2682.2	2778.5	3214.2	3446.8	3612.6	3791.7	4003.2	4150.7	4398.5	4571.5	4560.8	4845	4796.9	5029.1	5190.9	5402.8	5417.9	5559	5799.3	6099.3	6380.8	6451.4	6419.9	6574.4	6936.1
0	0	0	0	0	8.9696	23.02	55.915	102.16	191.25	297.45	437.49	572.49	725.72	952.18	1101.1	1352.5	1541.8	1769.9	1947.7	1947.5	2155.4	2374	2543	2504.2	2802.9	2940.3	3357	3461.3	3370.2	3769.1	3736	3899.1	3901.2	4111.2	4045.8	4259.5	4371.3	4577.2	4528.3	4592.1	4546.3	4567.8	4668	4818	5050.8	5141.8	5042.6	5131.5	5120.9
[truncated: 78 more columns]
