# Supplementary material for: Limits on information transduction through amplitude and frequency regulation of transcription factor activity
Source: eLife. 2015 May 18;4:e06559. doi: 10.7554/eLife.06559 (PMC4468373; doi:10.7554/eLife.06559)
Supplement: Supplementary file 1. — Raw single-cell time-trace data for HXK1 (15259 cells), SIP18 (21242 cells), pSIP18 mut A (18203 cells), pSIP18 mut B (17655 cells), 1× reporter diploid (21236 cells), and 2× reporter diploid (19222 cells). The data are also available from Dryad Digital Repository (Hansen and O'Shea, 2015). DOI: http://dx.doi.org/10.7554/eLife.06559.014 [file elife06559s001.zip › source_data/pSIP18_mut6_FM7_786minINT_690nM.txt]

15.768	8.4018	0	0	0	0	0	9.4217	35.291	15.877	60.703	108.13	164.08	224.9	338.69	455.17	550.02	719.92	859.61	1066.2	1246.2	1466.1	1677.8	1961.9	2195.9	2546.1	2808.5	2981.9	3273.2	3468.4	3924.5	3828.4	4110.6	4440.3	4669.5	4630.4	4950.9	5310.8	5437.4	5459.9	5893.9	5991.2	6278.6	6397.6	6551	6806.9	6700.3	7112.6	6968.6	7390.4
0	0	0	0	0.032147	0	12.58	45.649	101.35	199.45	293.08	406.48	502.3	686.84	837.09	1040	1215.9	1391.1	1609.9	1738.8	1946	2229.3	2410.2	2769.7	3022.3	3174.4	3428	3614.1	3810.8	4049.5	4093.8	4647.4	4973.5	5222	5305.4	5712.7	5837.1	6198.6	6393.6	6562.6	6718.9	7251.2	7351.2	7343.5	7269.6	7121.7	7155.8	7416.7	7463.2	7575
4.9044	5.843	16.615	5.8776	1.619	0	0	31.393	79.769	207.09	351.35	555.94	805.46	966.13	1204.1	1500.6	1873.5	2258.7	2618.3	2978.7	3315.9	3651.2	4215.5	4512	4801.4	5223.8	5555.3	5848.5	6340.4	6295.2	6699.5	6961.6	7312	7292.8	7411.7	7748.7	7957.7	7998.2	8270.8	8571.1	8810.7	8814.4	8778.5	8986.3	9158.5	9020.2	10007	9243.8	9427.2	9415.3
25.269	14.018	0	4.0204	0	0	0	0	25.464	43.741	89.052	130.65	215.39	296.29	403.1	485.37	590.85	692.32	768	924.94	1049.8	1106.3	1168.8	1337	1491.6	1581.9	1729.3	1834.8	2025.4	2213.7	2406.7	2722.5	2865.4	3100.5	3237.1	3355.9	3401.2	3607.1	3821.8	3881.9	4007.6	4172.7	4425.7	4461.7	4639.5	4595.2	4612.2	4746.9	4602.8	4491.9
12.53	11.344	0	0	0	0	0	8.4947	36.573	74.563	108.44	162.43	223.93	321.79	388.93	470.38	587.28	679.54	791.76	925.35	1070	1243.6	1321.4	1512.1	1686	1806.1	1990.6	2154.4	2317.4	2448.1	2506	2702.7	2821.8	2995.6	3048.3	3200.9	3240.7	3298.8	3411.3	3423.4	3632	3706.7	3789.8	3798.4	3832.7	4026.9	3945.5	4022.7	3997.5	4147.5
9.2213	0	0.72232	0	0	0	6.4857	54.699	119.11	159.58	313.39	442.91	624.97	872.51	1032.8	1368.1	1647.3	1862.7	2266.3	2463.6	2824.5	3341	3930.4	4301.1	4627.9	5054.1	5394.3	5947.3	6186	6780.5	6763	7556.2	8149.1	8393.5	8620.2	8998.3	9276.1	9632.1	9717	9582.7	9875.9	10285	10637	10628	10699	10847	10659	11055	11062	11275
0	0	0	22.787	23.381	11.096	42.995	53.1	87.841	158.89	240.78	341.52	388.68	582.04	735.15	968.66	1033.8	1328.3	1683.5	1850.1	2128.3	2353.4	2788	2998.3	3303.7	3578.8	3813	3699	4014.2	4334.1	4854.7	4499.7	4564.9	4952.2	5488.9	5517.3	5687.5	5624.5	6000.3	6316.6	6693.6	6867.5	7117.7	6542.4	6911.6	6852.1	7200.9	6896.1	7652.2	7862.4
32.84	17.141	0	0	0	0	0	0	0	2.0739	32.009	66.219	110.59	127.05	170.11	273.84	376.85	482.7	648.41	799.96	985.94	1086.9	1281.2	1502.9	1623.3	1799.6	2141.5	2419.3	2543.1	2748.8	2866.8	3108.6	3328.2	3475.3	3730.3	3861.7	3933.5	4285.5	4551	4858	5023.8	5255.6	5528.6	5712.7	5671.7	5925	6162	6481.6	6488.2	6744
0	0	0	4.4318	0	1.6273	12.607	35.622	45.344	88.837	151.7	171.22	257.4	341.24	466.15	573.54	612.63	739.23	1038.7	1185.2	1409.8	1516.6	1742.8	1951.2	2152.5	2471.2	2716	2949.2	3113.4	3600.6	3720.2	3987	4347.3	4738.3	4975.4	4660.9	5451.7	5575.7	5844.7	6065.9	6216	6311.6	6672.2	6924.6	7002.2	7139.1	7142.5	7453	7401.3	7512.9
40.424	14.219	0	0	0	0	0	0	2.2114	15.505	56.565	111.76	183.36	285.61	386.79	526.38	668.3	838.93	789.39	898.89	1123	1339	1530.1	1714.1	1760.5	2005.6	2191.1	2314.6	2476.1	2632.8	2639.8	2921.9	3094.5	3294.6	3392.1	3558.6	3796	3780.1	3994.2	4053.1	4332.7	4483.6	4576.4	4754.3	4876.6	4954.2	5119.6	5178.5	5444.2	5481.4
0	0	0	31.5	44.258	2.0351	30.23	43.883	126.21	172.69	242.81	322.43	418.71	492.37	621.21	623.83	711.91	841.46	846.01	956.39	1023.3	1065.8	1157.5	1248.5	1274.4	1310.5	1473.3	1522.4	1729.7	1644.3	1747.7	1866.2	1966.4	2048.8	2063.5	2127.3	2370.9	2585.1	2710.8	2897.3	3008.1	3150	3275.6	3426.5	3489	3588.9	3784.2	3828.9	3924.1	3958.3
0	0	0	7.0911	9.7077	1.255	25.967	37.085	67.991	143.86	186.97	290.61	381.13	437.59	601.79	587.11	828.02	984.93	1198.1	1439.6	1679.6	1939	2104.5	2395	2638.6	2842.9	3143.6	3539.3	3767.6	3868.1	4043.8	4261.5	4365.9	4646.9	4769.8	5096.4	5329.2	5665.5	5449.5	5800.7	5798.3	6126.8	6249.5	6550.6	6583.1	6668.5	6908.3	6896.8	6834.3	6953.8
0	0	0	15.202	22.972	0	0	2.8253	46.364	104.2	123.25	188.14	296.65	366.44	546.88	683.64	856.27	1051.4	1181.3	1383.4	1515.8	1610.4	1785	1900.2	2091.3	2211.5	2325	2425.1	2654.3	2708.3	2849.6	2955	3016.9	3151.1	3280.1	3408.2	3435.8	3539.9	3680	3870.3	3862.5	3942.4	4037.7	4189.1	4266.8	4405.7	4507.6	4620	4566.6	4665.6
35.236	21.822	0	0	1.5345	0	0	11.057	35.42	74.747	99.82	143.91	233.89	316.4	425.02	535.03	647.43	783.51	902.05	1054.9	1243.9	1433.3	1663.5	1824.5	2024.3	2252.6	2554.1	2624.4	2895.6	3106.1	3374.1	3731.1	3883.5	4046.4	4102.2	4383.5	4382.3	4729.8	4943.6	4917.8	5231.5	5271.7	5455.1	5562.6	5598.2	5617.6	5681.6	5723.3	5714	5643.6
0	6.0492	6.5822	0	0	6.7488	9.8215	26.693	84.781	151.7	224.55	304.37	431.47	544.71	683.01	813.12	987.72	1131.5	1228.3	1532.6	1659.4	1882.3	1980.8	2234.4	2311.2	2560.8	2727.5	2981.7	2965.2	3024.6	3257.5	3268.1	3170.2	3129.7	3347	3575.4	3801.9	4072.9	4132.8	4132.9	4162.3	4237.1	4354.9	4353	4355	4143.3	4189.5	4192.6	4058.1	4120.2
22.193	5.7308	4.5967	0	0	0	0	0	0	0	0	0	0	0	0	0	28.625	86.617	122.73	316.08	436.28	399.58	629.86	725.81	859.36	1012.9	1130.2	1204.8	1911.3	1925	1818.4	2252.6	2374.5	1762.5	1809.9	1972.2	1880.3	2019.4	2154.6	2307	2318.4	2222	2224.4	2409.3	2463.7	2672.2	2650.6	2749	2764.2	2708.5
22.897	9.9902	0	0	0	0	0	5.151	4.5823	14.605	31.096	56.395	104.78	205.7	293.84	452.7	576.89	751.44	895.7	1067.7	1298.3	1412.1	1693	1877.3	2021.4	2272.1	2597.1	2977.6	3186.8	3372.8	3505.8	3861.3	4106.5	4253.8	4572.5	4771	4968.7	5248.5	5451.2	5795.7	6055.9	6179.7	6349.5	6536.1	6716.3	6903.2	7087.4	7146.1	7336.8	7504.9
0	0	1.6882	0.059527	6.0621	0	4.3434	0	3.4704	5.9021	38.177	66.13	117.84	160.87	269.08	385.49	515.89	611.86	714.97	896.25	1043.1	1200.9	1277.6	1608.7	1857.3	1820.7	2141.8	2252	2443.3	2537.8	2662.3	2942.9	2610.1	3101.3	2892.4	3491.2	3289.6	4006.5	4109.8	4345.7	4140.8	4185.9	4106.3	4644.5	4125	4257.2	4164.8	4117.1	4100.9	4135.7
11.695	9.9173	7.4048	18.351	0	0	0	0	22.287	46.445	51.216	147.43	154.21	247.53	437.43	589.02	605.58	850.42	1042.1	1587.9	1685.3	1872.5	2150.4	2519.3	3122.5	3118.4	3373.7	3749.9	4031.7	4924	4834.2	4696.5	4953.8	5139.2	5963.3	6556.9	6006.8	6174.5	6175.7	6498.7	6770.5	6876.3	7121.8	7352.5	7564.5	7724.9	7956	8025.4	8175.9	8275.6
0	12.453	0.093378	3.6831	8.3732	0	1.9047	16.962	44.639	57.247	79.707	32.473	81.255	123.26	161.29	201.91	253.18	374.43	493.27	624.68	748.61	928.22	1152.5	1400.8	1651.2	1841.4	2185.9	2404.5	3299.5	3032.7	3221.2	3577.5	3850.3	4157.9	4455.5	4690.3	5062.6	5357.6	5591.6	6024.7	6278	6740.3	6991.6	7133.4	7446.4	7896.8	7971.6	8289.8	8311.5	8546.5
5.1429	12.525	3.4569	3.4286	0	0	0	0	0	15.451	0	18.327	43.162	88.518	168.92	164.65	305.97	338.78	408.22	493.06	586.4	701.72	791.16	876.48	1111.8	1295.4	1445.1	1551.3	1408.3	1521.1	1586	1537.9	1811.1	1966.1	2049.5	2178	2253	2272.5	2497.7	2520.3	2774.7	2820.5	2956.7	3000.1	3108.7	3340	3296.9	3395.8	3468.8	3611.4
0	0	0	0	25.538	9.2644	50.416	37.895	42.333	43.712	35.509	33.685	27.345	13.307	28.581	48.078	80.567	107.41	168.38	269.17	355.47	477.05	543.51	731.85	828.92	991.82	1117.2	1261	1395.6	1506.4	1699.2	1857.1	1865.3	1953.1	2006.2	2338.4	2651.1	2968.2	3183.6	3365.7	3513.2	3590.4	3719.8	3806	3929.5	3917.3	3840.9	3949.8	4024.3	4139.3
8.0733	8.6615	7.4113	2.865	0.62752	0	0	0	0	0	0	0	0	27.454	52.035	91.833	123.69	197.32	300.56	396.17	437.99	518.18	579.29	731.46	816.19	925.27	1121.1	1246.8	1488.8	1617.3	1715.3	1979.4	2149.7	2398	2558	2866.5	3120.2	3350.8	3654.3	3936.2	4123.3	4449.4	4764.9	5099.9	5382	5600.2	5882.9	5906	6371.1	6375
11.202	16.941	0	0	0	0	7.3853	33.081	135.19	264.65	419.03	605.14	823.44	1134.8	1373	1773.8	2067.1	2397	2795.8	3060	3413.3	3790.5	4127.6	4576.1	4940.4	5131.5	5500.8	5596.5	6253.9	5995.6	6175.5	6503.8	6717.1	6969.6	6998	6886.1	7303	7409.8	7475.9	7721.9	7768.4	7878.9	7961.3	8277.3	8345.1	8804.6	8950.7	9145.7	9131	9287.7
15.693	2.4808	3.8796	0	0.028886	0	0	0	0	0	0	0	22.349	64.089	147.89	226.83	349.92	502.45	655.45	862.97	1050.9	1224.8	1423	1580.1	1706.3	2027.9	2163.4	2443.8	2627.6	2698.9	2993.4	3075.6	3351.6	3585.1	3939	3985.7	4305.1	4149.7	4456.7	4546.2	4928.8	5366.4	5170.5	5450.6	5370.1	5327.9	5539.9	5520.9	5007.9	4968.2
0	2.3043	6.9407	0	0	0	7.0438	47.88	119.05	223.34	292.25	458.2	601.99	763.06	985.84	1263.3	1405.9	1634.2	1914.8	2159.7	2522.6	2875.2	3127.9	3425.8	3716.5	4066.6	4373.2	4492.5	4852.2	5039.2	5411	5698.4	5894	6220.9	6572.4	6596.4	6019.4	7042.2	7633.6	7970.6	8001.4	8223	8430.7	6998.7	8337	9073.8	9301.2	9500.4	9511.7	9562.4
20.536	0	0	0	1.0772	0	0	0	0	0	0	0	5.4434	25.187	20.997	37.597	22.917	41.616	51.944	110.3	158.54	242.42	302.79	436.79	518.17	590.74	698.52	807.49	918.86	1039.6	1115.7	1269.1	1354.3	1380.5	1528.4	1687.9	1921.8	1950.5	2354.4	2582.4	2798.8	3076.5	3291.4	3519.4	3780.7	3914.1	4186.8	4179.8	4346.4	4520.2
4.5978	2.4763	5.2727	2.52	0	0	9.3847	39.244	83.624	135.56	216.64	283.28	413.17	607.03	730.78	828.27	957.47	1130.3	1225.3	1316.7	1420.5	1545.3	1661.5	1773.3	1890.2	2006.3	2050.9	2151.5	2306.3	2467	2595.6	2752.3	2913.5	2923.7	3036.8	3172.9	3410.2	3527.7	3694.4	3949.5	4802.5	5144.7	4683.7	4371.9	5655.3	5555.4	6521.2	6253	6326.5	6501.8
0	0	0	0	0	45.956	47.739	157.93	323.65	478.52	663.71	776.85	868.34	1278.7	1519.5	1827.4	1964	2372.4	2721.3	2989.4	3106.4	3531	3737.7	4022.3	4498.2	4778.9	5167	5443.7	5763.6	6006.8	6224.1	6520.3	6415.3	6860.9	7004.8	7236.8	7256.6	7474.7	7676.4	7783.4	7945.5	8061.2	8282.6	8626.9	8679.4	8965.7	9048	8961.5	9060.3	9356.8
11.743	12.821	7.1395	0	0	0	0	0	16.767	41.294	81.15	137.16	219.32	317.02	479.82	560.09	735.07	883.89	1083.1	1283.9	1468.7	1587.2	1860.6	2116	2243.5	2433.9	2565.3	2728.2	2924.3	3010.3	3213.2	3341.8	3488.2	3885.2	3981.6	4198.7	4328	4440.2	4444.8	4611.2	4929.2	5213.8	5304.2	5462	5484.6	5655.3	5697.7	6011.3	6115.7	6022.3
18.609	14.167	0	0	0	0	0	0	0	0	0	0	0	0	44.27	144.47	209.08	289.2	327.52	438.28	587.69	704.84	815.61	973.69	1093.7	1276.1	1503.4	1602	1581.8	1797.8	1914.8	2087.5	2141.9	2168.8	2140.6	2711	2721	3303	3233.9	3306.3	3428.3	3608.8	3669.6	3711.9	3806.7	3667.7	3748.5	3750.2	3848.1	3938.1
12.004	0.5822	0	0	0	0	0	0	0	0	0	0	0	0	0	0	0	0	0	89.314	164.55	262.12	396.34	533.43	718.35	930.81	1156.9	1365.9	1635.7	1871.6	2126.8	2515.4	2829.1	3214.3	3555.1	3878	4318.1	4650	5130.5	5576.6	6065.3	6686.4	6870.3	7475.5	7814.4	8228.4	8626.6	9001.2	9196.5	9781.9
0	0	0	32.553	35.904	30.921	43.973	29.66	75.541	33.296	126.76	121.54	138.13	186.8	265.14	306.77	359.88	499.65	553.93	796.5	995.25	1061.3	1316.5	1404.9	1739.9	1916.8	2130.7	2386.3	1964.3	2939.3	3142.5	3200.6	2713	2735.6	3847.8	3944.5	4156.1	4340.5	3779.5	4762.8	5097.5	4905	5221.5	5423.3	5526.9	5414.5	5446.8	5600	5911.8	5973.7
0	0	0	0	0	8.3257	22.121	30.86	63.961	121.16	177.96	217.51	322.74	402.4	522.45	658.11	778.54	910.81	1067.6	1124.6	1289.5	1439.8	1591	1807.1	1960.6	1980.9	2231.5	2382.3	2532.5	2565.5	2651.7	2909.5	2990.6	3152.6	3196.6	3341.3	3504.8	3659.8	3769.4	3967.2	3987.6	4092.1	4190.7	4289.2	4309.4	4316.9	4344	4453.1	4487.6	4462.3
9.5284	14.731	0	0	0	0	0	0	11.289	27.383	49.888	86.3	153.81	226.94	318.33	387.98	486.07	573.9	678.28	820.44	814.87	1038.6	1129.1	1178.7	1408.6	1563.4	1688.4	1835.4	1987.2	2141.6	2202.2	2345.4	2618.4	3010.6	3113.9	3163.7	3199.1	3388.7	3657.4	3894.7	4133.1	4262.5	4678.1	5003.4	5210.5	5358.2	5382.6	5539.9	5680.1	6123.7
0	1.5752	0.95942	0	1.9179	0.58536	0	12.436	13.724	38.965	49.913	56.144	84.447	105.36	133.53	159.02	214.44	248.13	286.14	333.28	358.69	426.94	488.71	538.33	582.92	564.54	637.3	687.44	721.72	786.18	841.55	1061.8	1166.3	1303.4	1342.8	1415.2	1465.1	1387.5	1388.9	1494.3	1580.8	1813.1	1833.6	1956.5	1943.4	2098.9	2118.5	2261.8	2321.3	2286.1
7.137	0	0	0	0	0.021387	14.927	54.948	139.71	288.78	399.25	531.08	669.11	867.21	1042	1251.2	1429.8	1684.8	1970.7	2256.1	2534.2	2764.3	3152.2	3445.9	3718.5	3919.6	4259.2	4607.7	4786.7	5258.7	5606.3	5816.9	5905.4	6259.5	6501.7	6720.9	6743	7380.9	8031.7	8359.9	8743.2	8921.7	9162.3	9669.7	9704.1	10181	10345	10534	10495	10923
15.649	4.2581	0	0	0	0	27.209	114.56	209.63	363.84	551.72	803.07	1029.4	1446.9	1834.3	2265.7	2391.7	2751.9	3245.8	3618.8	3917.4	4081.5	4536.8	4872	5221.5	5797	6435.9	6706.2	7066.5	7106.8	7596.8	7733.6	8278.3	8631.7	8707.9	8905.1	9103.9	9398.4	9527.2	9775.6	10131	10521	10747	10754	10980	11166	11465	11777	11356	12034
7.7267	28.677	0	5.8692	0	0	0	0	37.907	157.14	190.39	297.24	387.4	514.23	640.49	842.34	888.36	1088.9	1260.2	1473.5	1484.7	1622.1	1710.3	1972.9	2036.3	2256.8	2366.8	2261.7	2531.1	2922.7	3017.8	2808.7	2869.3	3023.8	3508.4	3648.6	3163.6	3287.8	3374.2	3508	3509	3602.3	3716.3	3776.2	3920.4	3937.1	3959.2	3832.2	3930.1	3999.1
0	0	0	0	28.728	18.658	18.825	18.449	24.166	10.665	2.2688	24.714	52.695	83.034	267.59	339.44	643.23	483.12	588.05	722.63	863.23	1029.3	1190.4	1315.9	1444.5	1619	1608	1718.5	1795.5	1825.5	1478.4	2056.2	2166.8	2358.7	2704	3572.4	2664.5	2669.9	2747.2	2811.3	2970.6	3005.7	3190.5	3365.5	3354.5	3465.4	3524.3	3585.5	3747	3833.2
29.138	3.5049	0	0	0	0	10.087	33.739	85.511	120.68	225.17	316.35	411.2	512.51	569.81	573.21	592.55	681.9	723.8	802.36	968.79	1040.6	1077.8	1176.9	1230	1299.8	1460.2	1480.3	1493.8	1588.8	1599.1	1634.2	1724.3	1696.5	1704.3	1689.2	1763.7	1862.3	1901.2	1946	1975.6	2021.4	1925.8	1978.6	2049.6	2107	2120.8	2130.9	2234.7	2214
0	2.872	0	3.59	3.2213	0.67212	0	4.7369	8.0324	18.972	24.457	56.833	127.05	211.55	324.46	474.33	651.32	807.96	1014.8	1245.7	1366.5	1641.9	1829	2027.6	2217.9	2386.2	2626.9	2772.4	2885.8	3107.2	3268.2	3562.4	3710.8	3995.7	4271.9	4366	4625.7	4739.1	5083.8	5310.4	5495.5	5855	6051.8	6234.1	6213.2	6436.5	6520.1	6858.9	6992.6	7042.5
2.8146	3.2383	0	0	0	0	3.5952	59.209	103.3	172.92	250.18	348.53	456	568.28	736.18	817.67	993.42	1351.1	1398.3	1581.5	1850.7	1976.9	2097.9	2082	2560.3	2665.7	2731.9	2973.2	3135.3	3558	3816.5	4188.3	4029.7	4724.9	4492.3	4918.6	4931.3	5580.8	5432.6	5634.5	5971.7	6247.7	6145	6451.1	6501.7	6629.9	6853.7	6368.5	7239.6	6777.3
16.042	7.3216	0	0	0	0	0	13.368	31.878	78.061	138.59	253.21	386.33	562.47	709.9	999.79	1194.1	1339.8	1534.4	1801.6	1996.2	2276.9	2052	2269.1	2914.5	3194	3045.7	3253.6	3265.6	3807.3	4073.7	3767.3	3978.3	4693.3	4461.4	4651.6	4886.6	4906.3	5237	5334.9	5569.3	5582.3	5515.3	5680.2	5871.9	5840.1	5962.3	6165.5	6240.9	6206.7
19.799	7.0544	3.7187	0	0	0	0	1.107	1.7029	3.9526	5.8359	21.23	41.735	83.964	162.79	265.83	368.77	500.59	616.78	880.66	1015.1	1333	1511.4	1795.4	2060.3	2377.3	2824	3235.3	3518.2	3879.2	3921.3	4492.4	4845.8	5402	5847.8	6137.3	6667.3	7000.4	7014.5	7668.8	7881.2	8104.4	8963	9327.2	9635.5	9854.6	9389	10523	10713	9606.1
18.906	17.369	4.0075	0	0	0	0	0	11.14	31.835	54.947	93.965	146.69	213.5	258.65	309.3	396.52	438.81	510.28	618.74	703.63	825.14	865.12	1000.6	1119.2	1318.6	1530	1585.6	1749.4	2048.3	2161.8	2253.4	2365.8	2474.4	2653.4	2890.7	3088.1	3052	3241.5	3450.6	3776.8	4015.5	4220.5	4372	4488.8	4696.6	4457.1	4546.7	4580.7	5175.7
3.4983	0	0	1.4229	12.861	0	0	3.0407	14.764	31.628	51.824	59.269	79.167	146.38	201.44	283.11	328.85	415.16	517.62	622.58	721.12	810.94	919.45	999.99	1164.5	1224.6	1333.9	1366.4	1470.3	1534.1	1594.1	1658	1767.4	1914.5	1977.2	2146.5	2396.1	2570.1	2698	2963.4	3101	3284.3	3369.3	3568.6	3700.5	4190.2	3329.5	3454.5	3848.6	3899.5
0	0	0	0	0	13.335	40.92	105.96	195.02	287.58	399.8	520.47	634.38	805.57	975.11	1128.9	1329.4	1505.7	1742.4	1954	2196.8	2424.9	2650.9	3003.2	3134.3	3274.9	3472.8	3883.7	4169.6	4538	4741.9	4991	5165.3	5359.4	5587.3	5768.2	5920.2	6103.6	6303.1	6121.3	6207.6	6413.8	6542	6461.2	6567.3	6761.3	7103.6	7123.6	7374.1	7633.1
3.4628	0	0	0	0	0	12.779	41.768	91.849	173.48	265.06	369.14	542.06	745.31	965.89	1214.7	1491.1	1769.3	2098.9	2417.5	2771.9	3109.8	3494.1	3953.6	4371.1	4819.7	5364.9	5812.9	6246.8	6718.6	7227.9	7775.2	8068.3	8707.3	9161.3	9488.4	9940.5	10582	11181	11624	11874	12314	12682	13237	13413	13796	13938	14494	14543	14447
0	0	0	0	0	0	43.606	120.69	248.26	383.98	550.22	721.66	955.72	1264.2	1475.2	1762.1	1943	1984.5	2340.5	2642.7	2818	3192.5	3417	3694	4024.2	4414.6	4581.7	4916.6	5281.2	5484.6	5933.6	6334.5	6364.4	6698.9	6624	6824.6	7150	7217.1	7000.7	7113.8	7184.5	7489.3	7647.2	7743.7	7878.6	7939.6	8059.2	8121.3	8088.2	7892
0	0	0	0	2.7083	6.0324	0	0	4.9098	48.933	81.532	132.79	206.03	286.06	424.35	532.11	660.38	837.72	1006.4	1190.1	1336.3	1509.6	1735.1	1883.3	2040.1	2149.4	2267.2	2437.1	2701.2	2939.7	3140.4	3385	3597.8	3787.3	4210	4398.7	4582.3	4872.6	5274.9	5880	6192.4	6500	6301	6471.1	6716.7	7144.6	7357.7	7590.7	7638.2	8249.6
0	0	0	14.135	0	0	3.0269	4.7415	0	0	0.29438	0	31.535	53.928	90.732	117.98	131.76	155.95	184.64	253.11	301.29	378.43	415.77	475.24	620.69	716.29	908.43	1042	1237.1	1365.3	1634.5	1846.1	2121.6	2484.6	2791.2	3090.6	3548.6	3793.3	4221.7	4555.4	4920.6	5379.5	5749.2	6096.4	6653.6	7104.7	7415.5	7723.7	7558.1	7782
30.429	12.242	3.7351	0	0	0	0	0	6.8302	24.037	56.049	76.657	127.47	227.95	303.98	435.21	515.55	653.07	853.45	970.18	1122.6	1254.9	1476.2	1665.6	1784.6	1949.5	2161.9	2428.6	2586	2708.3	2679.3	3065.9	3227.5	3497.3	3654.2	3712.5	3956.4	4184	4462	4711.6	5053.8	5196.6	5533.2	5539.6	6003	6008.1	6066.9	6273.3	6390.3	6625.5
8.9382	0	3.066	0	1.3837	0	6.637	36.013	63.34	142.93	198.08	304.99	448.62	652.64	856.7	1149.8	1410.1	1790.3	2159.8	2463.2	2845.3	3076.2	3441.9	3797.2	4047.4	4510.7	4780.3	5113.3	5413.4	5680.6	6069	6234.6	6585.3	6724.1	6935.8	7273.1	7527.4	7838.2	8277.6	8513.1	9079.7	9447.7	9980.6	10070	10091	10353	10492	10723	10845	10971
19.938	21.206	0	0	0	0	0	13.106	47.292	106.37	157.19	238.55	353.58	508.13	677.97	905.13	1109.2	1392.8	1639.9	1858.1	2106.6	2370.8	2545.5	2777.9	3078.4	3204.8	3514.2	3557.5	3814.3	3899.7	4027.8	4235.2	4273	4203.6	4393	4388	4495.1	4297.1	4280	4575.1	4442.6	4510.6	4542.4	4673.9	4756	4678.5	4712.9	4750	4572.4	4520.1
0.30135	0	0	0	0	0	18.989	54.655	77.47	126.36	172.62	222.79	281.58	366.14	440.12	520.13	642.01	659.44	690.58	844.34	929.2	1105.9	1213.7	1331.5	1451.4	1660.7	1864.7	1751.5	2031.4	2431.1	2504.8	2894.8	2957	3542.9	3640.4	3930.9	3976.8	4511.6	4563.7	5141.3	5758.9	5888.5	5657.9	6127.7	7164.1	6857.9	6979.5	7762.7	8335.6	8480
0	1.6215	6.9483	0	0	0	0.22612	0	0	0	0	0	0	0	0	0	0	0	13.648	82.483	126.22	183.87	253.58	331.78	474.02	592.8	758.92	883.48	1142.7	1246.3	1407.9	1666.2	1859.2	2222.7	2329.2	2650	2855.4	2819.4	2974.4	3168.9	3416.4	3590.3	3938.9	4092.3	4210.5	4436.7	4437.7	4616.1	4647.8	4746.4
25.704	5.6222	3.0249	0	0	0	0	0	10.177	15.663	55.653	84.265	157.31	209.6	268.78	366.01	405.76	514.2	573.36	723.64	842.11	955.65	1083.9	1198.5	1319	1414.4	1485.8	1583.1	1721.1	1808.9	1923.2	2053.1	2118.2	2254.9	2310.2	2244.3	2588.4	2581.7	2683	2764.5	2886.4	2974.3	3105.1	3097.2	3262.2	3245.8	3311.8	3319.5	3399.7	3348.8
16.631	0	0	0	0	0	7.0702	5.4375	19.243	57.492	111.42	154.17	226.04	318.36	420.86	520.59	649.68	810.68	998.27	1209.1	1394.2	1577.3	1759.8	1977	2180.2	2389.9	2617.3	2832.1	3004.1	3212.6	3411	3552.8	3893.2	4057.9	4263.2	4507.6	4608.6	4781.9	5076.4	5261.5	5552	5669.3	5825.1	6012.9	6277.4	6532.8	6575.8	6798.3	7040.4	7119.6
0	0	0	5.8494	0	46.969	61.656	105.51	148.96	168.6	246.53	383.68	508.7	699.94	855.61	1030.4	1316.1	1608.3	1902.4	2328.9	3006	2950.3	3370.3	3690.4	4870	5526	4866.2	5169.8	5611.5	5982.1	8163.3	7049.7	6740.1	7190.8	7609.1	8198.3	7953.5	8568.9	8934.2	9152.5	9323.4	9479.6	9686.1	9807.7	10058	10361	10675	10801	11108	11115
28.693	30.83	0.58209	0	5.4047	0	0	0	0	0	0	0	7.0173	47.025	113.43	180.68	240.66	395.36	509.71	678.48	864.92	1088.6	1243.7	1421.5	1571.2	2059.5	2038.9	2084	2136	2560.9	2971.8	3151.1	3462.8	3762.3	3841	3967.2	4118.1	4412.7	4699.1	5035.5	5276.3	5316.7	5553.4	5930.8	6155.7	6441.1	6710.3	7082.8	7051.6	7161.1
7.7436	0	0.14968	6.2282	0	0	0	7.5675	0	14.358	47.61	80.353	138.51	256.65	355.02	482.79	574.48	732.3	866.16	1040.9	1267.2	1310.1	1453.4	1739.5	1832.4	1977	2148.9	2285.1	2558.4	2669	2875.7	3021.5	3210.6	3457.7	3655.5	3884.8	4045.5	4215.4	4316.8	4494.3	4553.6	4862.2	4924.3	5146.3	4853	5092	5289.2	5252	5300.5	5514.2
36.307	11.785	0	0	0	0	0	0	20.912	37.657	75.634	110.67	187.53	254.6	286.26	368.75	343.47	483.6	480.98	619.15	658.23	717.7	754.82	803.38	883.09	910.51	966.18	962.15	1086.3	1126	1098.4	1279.9	1266.2	1317.3	1396.9	1191.5	1504.8	1546.9	1686	1647.2	1795.5	1943.8	1913.6	1917.2	1960.6	2044.5	2021	2000.6	2018.2	1975.9
0	33.146	0	0	14.768	36.004	0	21.64	0	68.704	110.32	219.32	301.21	403.72	514.3	698.58	821.33	1098	1273	1478.6	1691.8	1937.2	2204	2386.5	2488.2	2691.7	2954.8	3124.8	3370.8	3557.1	3580	3708.6	3798.6	3924.9	4047.7	4086.9	4217.7	4251.9	4330.1	4600.6	4628.3	4713.7	4808.2	4847.1	4944.2	5045	5218.5	5540.3	5674.9	5725.1
8.067	0	7.0447	0.57668	0	0	0	2.3745	5.8026	15.844	10.558	4.8192	12.613	35.812	40.386	70.671	109.32	154.03	211.71	305.08	370.93	423.87	463.06	558.09	640.13	724.5	741.32	779.95	846.84	923.99	1001.7	1026.2	1190.2	1270.8	1357.5	1429.8	1574.2	1693.2	1786.2	1928	2044.8	2119.8	2367.5	2468.4	2570.5	2596.8	2690.9	2789.1	2944.7	2903.7
13.561	0	0	0	0	1.6998	1.2781	21.132	48.55	87.556	163.22	243.67	359.07	495.46	632.12	798.93	958.71	1187.5	1210.7	1469.1	1724	1943.6	2191	2456.9	2503.1	2892.8	3204.8	3454.5	3761.9	3981.8	4310.1	4616	4835.9	5230.9	5512.9	5825.3	6062.4	6393.1	6760.6	7114.9	7326	7576.1	7879.6	8256.4	8355.9	8629.6	8741.6	8976.9	9026.3	9157.2
23.677	4.1975	0	1.5478	0	0	0	2.4725	16.675	23.414	33.002	68.316	143.08	252.14	349.14	493.9	605.24	781.72	990.3	1233	1477.8	1697.9	1840.4	2151.3	2428.1	2602	2906.9	3069.9	3266.6	3511.5	3724.5	3976.1	4104.6	4296.6	4422.9	4599.6	4692.8	4847.3	4930.2	5097.9	5305.5	5253.4	5454.4	5410.3	5504.3	5502.2	5607.1	5730.6	5756.9	5710.7
35.41	13.653	6.5248	0	0	0	0	0	22.49	57.811	125.31	172.48	260.92	372.86	566.09	744.47	906.95	1126.3	1295.9	1566.3	1823.3	2048.4	2331.8	2596.8	2835.8	3146	3385	3538	4059.5	4396.7	4713.4	4862.6	5125.8	5525.2	5626.5	5802.9	5941.8	6171	6340.8	6803.3	6983.3	7269.5	7599.2	8044.1	8320.4	8452.6	8549.9	8687.8	8914.9	9004
8.878	6.2451	0	0	0	3.7337	2.4398	2.5492	0	3.523	11.376	16.925	24.943	33.77	27.995	55.253	78.188	99.726	120.66	148.74	153.05	222.83	275.32	351.8	426.13	475.92	537.91	568.59	664.02	684.47	719.2	805.37	843.33	933.67	1038.5	1118.6	1216.8	1301.7	1387.2	1520.2	1529.1	1629.3	1675.9	1832.9	1919.3	1940.5	1995.4	2077.6	2104.9	2160.3
0	0	0	0	0	9.0617	9.1532	0	0	0	0	0	0	52.607	104.05	204.71	282.31	455.81	583.01	790.95	980.97	1169.3	1448.8	1779.2	1993.2	2326.4	2647.6	3175.2	3565.6	4093.8	4220.4	4718.8	4886.3	5200.6	5614.6	5990.5	6206.8	6661.1	7017.3	7413.4	7816.6	8086.6	8436.7	8642.6	8951.2	9311.8	9634.4	9452	9908.5	9763
25.66	19.767	0	0	0	0	0	0	0	2.0126	38.406	77.45	115.43	142.78	231.35	285.18	356.44	456	603.5	701.94	793.51	926.79	1016.9	1130.4	1270.2	1351.2	1481.2	1568.4	1674.3	1773.1	1888.7	1966.3	2048.4	2135.3	2255.6	2191.1	2274	2351.3	2435.7	2660.4	2563.1	2642.3	2719.9	2720.8	2745.6	2775.8	2784.1	2848.8	2839.9	2952.9
0	0	8.3053	55.694	80.011	1.6057	20.007	71.141	129.78	389.04	527.19	719.35	947.06	1238.9	1548.3	1855	2139.8	2447.2	2826.8	3128.6	3513	3847.4	4212.2	4549.8	4902.2	5256.9	5797.1	5996.6	6464.5	6647.4	6898	7376.6	7571.8	8059.4	8303.7	8616.2	8865	8951.4	9125.8	9619.2	10012	10477	10935	10788	10747	11128	11256	11416	11579	11749
0	0	0	8.2535	23.074	0	1.1734	0	0	0	0	0	0	24.96	82.338	108.59	181.68	261.44	463.87	538.05	779.4	1298.8	1709.4	2040.9	2321.4	2805.1	3177	3676.8	4144.6	4444.4	4933.3	5157.9	5739.8	6147.7	6580.8	6999.7	7149.7	7169.3	7752	7756.1	8200	8628.7	8663.2	8782.5	8865.2	9098.7	8909.2	8968.9	9333.2	9239.4
0	0	2.8921	2.0806	0	2.6903	6.1979	17.09	48.65	97.445	172.67	248.67	356.35	435.17	680.06	834.62	1044.4	1309.9	1556.9	1936	2374.2	2824.6	3212.7	3619.9	3814.5	4204.6	4694.2	5179.8	5572.3	5891.7	6101.2	6843.6	6703.6	7461.9	8132.5	8195.2	8548.2	9264.8	9980.8	10408	10760	11019	11804	11870	9947.7	10076	10371	10218	11243	11466
14.378	11.556	4.5988	0	8.8644	0	0	4.789	31.488	79.482	145.82	213.5	296.35	415.56	537.46	562.67	678.5	838.65	791.3	893.67	959.47	1086.1	1055.2	1191.2	1350.7	1468.1	1546.7	1606.6	1724.9	1804.9	1858.6	1946.4	1946	2087.7	2159.6	2280.3	2325.5	2353.9	2448	2525.1	2950	2978.7	3040.5	3092.7	3198.6	3354.8	3283.7	3396.8	3513.5	3536
0	0	2.0489	0	0	4.669	3.9713	0	26.401	69.325	158.57	263.18	399.11	617.37	994.81	1080.2	1389.3	1822.1	2086.7	2431.8	2787.1	3260	3833.9	3422.9	4219.6	4559.6	4849.7	5242.1	5697	6039.8	7229.4	6693.2	6957.3	7419.5	7915.1	8224.3	8251.6	8128.7	8465.3	8594.3	8834.6	8996	9369.6	9374.6	8659.6	8823.3	7414.6	9335.2	9760.1	10249
4.9154	10.463	0	0	0	0.3871	12.251	38.424	84.249	169.6	273.8	416.85	606.87	726.29	954.15	1423.5	1622.7	1965.6	2159.8	2227.9	2474.2	2700.9	2916	3371.4	3779.7	4054.5	4490.1	4795.6	5223.4	5827.5	6636.4	6632	7044.2	7535.7	7825.7	8955.8	9154.6	9467.8	9411.5	10165	10616	11053	11026	10939	11876	12023	12231	12458	12619	12558
0	0	0	0.2074	0	35.589	10.69	88.128	155.38	256.88	411.04	534.14	669.23	838.71	972.01	1121.2	1310.3	1494.2	1725.3	1909.7	2217.2	2377	2659.3	2827.7	2930	3135.1	3273.7	3633.5	4101.6	4547.4	4993.1	5181.1	5504.4	5925.6	6392.6	6826.1	7058.5	7415.9	7923.9	8381.6	9017.5	8992.3	9590.3	9854.5	10495	10712	10555	10677	11159	11262
5.9543	0	2.045	1.8273	3.5118	0	1.6592	32.239	86.508	136.01	223.15	349.37	488.25	693.28	850.06	1129.8	1380.7	1701.4	1981.5	2414.2	2728	3070.9	3594.5	3898.4	4005.4	4378.8	4760.7	5040.6	5234.3	5376.5	5638.4	6100.8	6205.6	6523.6	6996.7	7184.7	7213.3	7287.9	7557.7	7894.2	8478.1	8608.3	8988	9411.2	9300.2	9811.7	9764.5	10112	9964.9	10164
0	0	0	4.6712	7.581	1.4169	4.6973	27.74	53.35	83.543	115.71	170.36	268.62	311.76	438.09	502.42	657.58	740.08	883.21	1032	1194.7	1346.5	1437.6	1615.1	1772.6	1914.8	2006.1	2159.2	2287.2	2447.6	2605.2	2840.6	2960	3206.7	3322.5	3456.7	3684.2	3865.7	4144.7	4334	4678.9	4802.9	5056.1	5344.6	5346.7	5521.3	5717.6	5990	6111	6264
4.9199	5.968	17.339	0	0	0	0	10.91	31.188	161.23	142.28	189.92	242.7	353.98	504.38	507.74	637.25	814.51	906.7	1244.3	1264.7	1222.3	1460.9	1610	1821.6	2180.7	2123.1	2273.6	2535.4	3158.8	3197.8	3113.5	3134.2	3240.5	3414.2	3832.1	3260.4	3584.8	3951.1	3822.1	3787.4	3586.7	4005.5	3987.9	4126.5	4197.3	4311.8	4284.2	4523.1	4432
22.623	13.957	0	0	7.3118	10.133	0	0	0.52836	49.819	94.302	164.91	238.67	344.29	383.65	666.91	718.58	980.01	1213.3	1467.5	1703.5	1983.3	2367.2	2651	3127.4	3505.7	3840.6	4285.3	4608.4	5026.3	5463.6	5840.5	6370.2	6757.5	7231.8	7539	7753.4	7986.6	8503.5	8765.1	8981.2	9316	9577.9	10244	10499	10643	10867	11133	11141	11433
0	0	0	0	9.0579	2.3762	20.413	52.15	98.278	178.68	268.08	389.12	551.25	716.32	957.9	1175.2	1511.4	1571	1805.8	2100.7	2322.1	2732.2	3006.4	3229.9	3537.5	3865.9	4042.2	4383.5	4684.4	4987.4	5113.4	5247	5445.7	5724.9	5776.6	5886.8	5896.2	6276.6	6206.3	6464.7	6638.4	6626.7	6790.5	6765.5	6915.7	6883.9	7127.1	7104	6985.6	6737.3
6.5985	8.5677	1.5811	0.76398	0	0	1.0613	12.036	22.675	49.012	91.097	165.94	259.41	382.89	544.51	649.28	821.14	975.41	1150.5	1285	1451.2	1718.3	1850.9	2119.8	2319	2396.7	2572.5	2809.7	3018	3191.5	3290.8	3554.3	3789.5	4101.6	4282.2	4772.6	5067.6	5286.6	5352.4	5644.1	5634.6	5950.5	6131.4	6330.1	6251.1	6330.8	6426.6	6367.7	6271.2	6350.4
10.55	0	0.65153	0	0.39892	0	0	0	0	0	0	0	0	0	35.832	78.507	84.843	134.9	180.54	255.56	348.58	440.47	564.36	650.91	739	872.53	995.4	1133.5	1389	1508	1660.9	1730.4	1920.9	1976.1	2158.3	2285.9	2316.1	2671.4	2979.1	3365.8	3406.9	3429.6	3503.5	3770.3	3696	3961.3	3777.1	4134.4	3975	4219.8
7.8728	18.427	0	0	0	0	0	9.8383	47.487	81.905	119.18	190.37	300.35	448.23	606.97	701.72	895.35	1060.2	1248.8	1439.8	1605.3	1801.8	2027.3	2034.5	2366.1	2510.7	2778.1	2831.4	3123.6	3189.7	3379.3	3350.2	3505.5	3656.1	3648.2	3895.7	4019.5	3916.9	4181.1	4273.4	4638.3	4868.3	5101.6	5275.5	5249.1	5569.4	5673.2	5999.8	6132.6	6231.8
25.926	19.397	0	0	0	0	0	0	33.617	64.899	124.61	203.53	281.13	392.96	513.33	657.67	780.27	921.38	1117.3	1232	1389.4	1573.9	1804.7	1995.5	2346.9	2278.5	2526	2645.1	2745.5	2906.8	2980.2	3138.8	3379.3	3429	3557.4	4271.8	3806.8	3912.5	3967.1	4199.1	4201.3	4431.4	4518.9	4587.3	4575.4	4686.2	4688.9	4844	5033.6	5036.1
23.752	6.6699	0	0	0	0	0	14.52	56.95	121.8	224.48	350.27	489.59	672.7	867.61	1104.6	1296.6	1601.2	1864.2	2128.4	2381.3	2547.1	2776.2	3027.2	3276.8	3443.1	3704.2	3937.7	4239	4402.7	4576.5	4762.2	4924.9	4995.3	5057.2	5028.6	5237	5423.5	5479.9	5625.5	5705.5	5905.8	6016	6035.4	6216.4	6314.3	6369.3	6469	6602	6843.2
16.739	10.56	0	0	0	0	0	0	0.066668	22.927	52.884	81.437	134.4	195.08	275.86	384.29	482.18	608.21	715.98	799.46	899.66	1002.4	1027.9	1172.7	1290.7	1373.2	1491.6	1519.8	1585	1661.3	1711.5	1809	1858.7	1958.7	1970.9	2133.5	2152.7	2309.2	2340.8	2594.1	2531.3	2678.2	2777.6	2896.7	3057.9	3086.2	3232.2	3287.6	3275.2	3325.3
31.507	16.59	0	0	0	0	0	7.9948	46.811	78.723	118.14	159.43	212.31	321.55	420.86	536.37	636.47	771.19	938.6	1044.3	1203.5	1274.2	1430.2	1526.7	1603.6	1683	1822.5	1853.1	1914.5	1978	2038.2	2183.8	2208.4	2265.1	2364.9	2362.8	2436.6	2428.7	2557.5	2644.3	2734.2	2743.1	2841.3	2917.5	3023.1	3124.7	3191	3215.5	3206.2	3295.6
15.086	8.1651	2.3959	7.3653	0	0	0	0	0	0	0	0	0	0	4.7757	46.567	74.057	126.7	153.41	358.1	468.09	582.08	665.45	792.09	889.08	1031.9	1113	1235.9	1429.7	1478.5	1411.5	1551.9	1669.8	1704.6	1771	1868.3	2036.2	1985.4	2156.5	2193.1	2306.6	2427	2477.5	2607.4	2744.2	2676.8	2752.3	2799.6	2881.3	2799.7
0	4.6472	0	0	2.7725	5.9018	3.8828	48.003	110.43	205.99	309.62	419.53	528.44	569.98	725.7	782.96	878.52	1004.5	1077.2	1238	1378.1	1493	1597.7	1766.2	1958.5	2069.1	2256.1	2396.1	2613.2	2857.2	3115.6	3237.2	3592.4	3842.8	4120.5	4428.6	4899.5	5196.6	5467.8	6056.9	6280.4	6354.5	6825.7	7215.2	7589.1	7957.6	8128.1	8489	8511.4	8845.6
0	6.0812	0	0	9.5194	1.217	0	0	0	9.4483	35.542	61.333	95.388	105.87	179.14	201.99	276.09	351.3	444.48	594.26	697.7	784.03	895.5	1047.9	1206.1	1370	1563.9	1717.7	1951.4	2241.3	2560.2	2847.4	3141.3	3454.4	4013.7	4409.4	4679.8	5116.3	5592.4	5930.2	6350.7	6495.4	6721.3	7069.1	7371.8	7815.8	8114.3	8303.7	8423.8	8742.5
4.0063	3.9264	0	2.0917	0	0	3.1889	10.971	18.226	26.566	51.008	68.103	86.501	148.7	228.14	334.72	467.29	612.66	734.54	758.19	772.7	871.94	924.6	1077	1176	1304.6	1452.8	1608.4	1776	1945.3	2111.5	2201.6	2379.5	2482.4	2697.2	2842.8	2991.1	3199.4	3310.5	3545.1	3830.1	3900.8	3901	4008.4	4296.1	4473.3	4713.2	4909	5027.6	5205.9
23.288	8.6372	0	1.2936	0	0	0	1.7402	25.365	65.799	89.557	145.63	206.18	307.04	398.78	529.4	663.33	821.91	949.15	1125.6	1274.1	1428.9	1578.3	1750.6	1915.3	2074.3	2342	2588.9	2396	2858.2	2982.2	3165	3211.4	2827	3618.4	3644.6	3819.5	3902.6	4236.8	4128.5	4483.4	4774.5	4883	5151.7	5332.1	4949	5495.9	5554.5	5631.1	5789.5
0	0.39711	0	0	8.4381	0	13.213	29.208	60.811	128.45	190.51	265.16	353.47	475.99	657.43	790.53	941.51	1131.1	1312.6	1616.1	1920.3	2105.3	2361	2782.8	3148.3	3615.7	4039.1	4452.6	4956	5551.5	5862.5	6300.2	6831.8	6379.3	7879.1	8535.8	8999.9	8234	9609.6	10143	10842	11172	11609	11820	12379	12478	12730	13031	13466	13370
0	3.4029	3.0524	0	0	6.287	8.2287	19.353	22.782	69.316	100.16	139.61	205.09	250.95	342.87	422.35	515.44	594.56	702.89	835.94	954.84	1076.8	1160.6	1332.8	1442.2	1626.7	1761.6	1885.3	1930.9	1980	2122.6	2214.5	2119	2079.9	2110.4	2376.1	2616.2	2913.7	2979.2	3079.8	3183.7	3281.3	3358.7	3369.2	3463.1	3439.8	3268.3	3233.1	3285.2	3391.1
17.904	9.1414	0	0	0	0	24.285	98.399	208.28	361.49	534.86	715.36	938.59	1227.4	1525.4	1861.2	2134	2521.2	2842.5	3129.6	3421.5	3713.1	4047.7	4277.3	4520.2	4771.4	5072.9	5333.7	5346.3	5639.1	5453.8	5628.8	5821.1	6066.3	5593.2	5716.4	6366.7	6561.7	6822.1	7258.1	7408	7850.8	8151	8263.7	8536.9	8701.4	8964.6	8999.3	9246.8	8986.1
16.805	16.283	3.1963	0	0	0	0	49.466	100.98	225.19	238.64	431.8	575.09	579.35	675.2	998.03	953.17	1285	1500.4	1674.1	1759.2	1878.9	2030.2	2155.5	2312.1	2415.5	2448	2529.8	2684.1	2616.7	2560.2	2679.6	2811.3	2974.2	3065.2	3214.6	3100.7	3288.5	3284.8	3606.7	3993.7	3924.6	3897.2	3994.6	3916.1	4082.8	3962.6	4157	4209.6	4391.4
23.488	7.0514	2.1194	0.25812	0	0	8.2776	86.199	178.91	292.84	460.72	590.3	824.83	1072	1294.8	1571.4	1686.4	2029.5	2343.5	2619.4	2928.3	3136	3399	3621.1	3865.8	4137.9	4415.4	4534.5	4675.6	4859.2	5112.1	5303.8	5473.5	5704.9	5882.9	6137	6211.2	6446.6	6616	6792.9	6947.7	6896.1	7020	7124.5	7278.2	7498.6	7422.8	7622.6	7749.2	7782.4
0	0	0	0	0	11.771	40.468	55.745	90.469	130.11	192.5	237.78	334.21	410.33	503.42	636.21	758.67	884.96	1033.1	1158	1295.6	1395.1	1532.3	1825.6	1919.6	2149.4	2328.7	2471.4	2649.8	2777.9	2945.5	3145.5	3252.2	3363.8	3504.5	3477.2	3679.8	3715.6	3814.9	4048.3	3959.7	3839.5	4155	4109.8	3831.7	4053.4	4168	4332.9	4438.8	4495.3
4.0355	0	0	0	13.454	0	0	0	1.5505	16.959	42.023	67.85	128.32	165.33	260.4	425.01	540.55	569.98	696.1	869.37	959.21	1147.5	1249.1	1359.6	1497.2	1615.2	1751.2	1904.3	1951.6	2164.9	2316.9	2391.4	2579.5	2610	2805.1	2967.6	2935	3106.3	3157.3	3157.1	3430	3178.2	3113.6	3239.1	3117	3316	3402.5	3447.6	3446.4	3515.4
9.589	3.365	0	1.3676	0	0	4.1887	25.157	97.109	148.61	204.79	287.05	404.64	509.78	617.5	729.62	868.23	900.61	967.54	1238.9	1414.5	1439.9	1555.9	1816.8	1960.6	2140	2429.8	2651.6	2806.6	3088.5	3404.6	3198.2	3313.4	3320.7	3763	4404.4	4501.6	4834	4863.2	5327.4	4841.6	5424.6	6102.6	6040.3	6252	6550.4	6126.6	6156.7	6330.5	6493.2
0	0	0	0.49221	6.3073	2.9112	3.9057	9.482	10.997	15.165	5.0829	1.4887	2.3771	22.953	36.958	114.07	148.63	182.98	234.37	294.46	366.34	551.42	515.32	597.55	699.51	791.56	884.58	977.42	930.24	1040.7	1121.5	1191.1	1315.9	1409.3	1524.9	1579	1715.9	1769.2	2059.6	2145.8	2214.1	2489	2405	2517.2	2712.5	2847.8	2866.4	2940.9	3023	3132.6
3.236	14.666	0	2.0865	2.1096	0	0	0	20.567	31.091	49.388	72.287	139.18	189.43	261.55	294.46	376.59	470.95	485.69	625.78	722.61	869.6	1012.5	1133.2	1286.3	1408	1553.4	1643.6	1795.6	1957.6	2064.7	2179	2319.3	2430.1	2569.7	2695.4	2726.4	2839.2	2986.5	3087.7	3336	3407.9	3482.7	3614.2	3578.6	3871.7	3780.9	3923.5	3992.7	4094.4
0	0	0	0	0	8.1696	14.191	37.61	103.57	241.39	404.15	582.49	835.75	1157	1530.7	1889	2334.5	2852.7	3280.5	3717.6	4176.3	4466.9	4992.9	5341	5821.1	6110.2	6379.4	6714.9	7152.5	7645.1	7977.8	8285	8205.1	8371.2	8714.2	8793	8903.4	8947.4	9503.8	9689.9	10011	10037	10221	10285	10183	10431	10576	10511	10822	10980
7.6228	2.5236	0	0	0	0	15.866	29.494	100.75	170.28	257.98	360.96	473.58	570.27	721.11	846.13	996.27	1184.8	1323.7	1545.4	1690.9	1827.8	2036.1	2226.6	2481.6	2549.9	2747.2	2878.1	2957.5	3178.8	3464.7	3558.1	3751.9	3896.7	4184.3	4290.7	4477.2	4652.8	4699.4	4899	4998.1	5116.9	5129.8	5307.1	5455.5	5630.5	5784.6	5888.8	5867.9	5814
5.9663	0	6.152	0	0	0.94119	0	0	0	0	0	5.6266	7.1982	22.013	29.801	32.1	45.952	58.588	89.242	180.65	207.4	296.26	383.34	529.01	727.49	777.47	807.46	938.51	1073.9	1346.7	1517.9	1642.6	1720.2	1875.7	2069.5	2313.8	2407.6	2564.7	2858.2	2837.2	3231.8	3370.2	3557.7	3690.1	3870.3	4124.5	4375.7	4458.2	4762.3	4894.2
0	0	14.274	26.658	87.352	71.71	52.482	85.152	153.85	196.18	278.62	394.47	549.62	706.97	832.77	1081.7	1306.2	1404.8	1659.7	1973	2227.9	2322	2407.7	2677.6	2561.4	2763.9	2826.6	2984.7	3150.3	3383.1	3619.6	3576.2	3776.7	3957.2	4055	4216.5	4336	4365.6	4540.7	4661.2	4736.7	4813.9	4995.6	5023.5	5033.5	5150.2	5264.9	5358.7	5532	5552.9
8.8889	0	5.1468	2.8786	0	0	0.16425	47.063	103.05	169.83	276.99	412.29	597.74	808.39	992.53	1175.2	1374.2	1643.9	1851.2	2110.9	2391.8	2714.6	3009.1	3366.9	3636.3	4042.9	4294.8	4377.7	4704.5	4924.2	5134.1	5487.5	5751.1	5829	5901.6	6065.1	6138.1	6312.2	6580.1	6610.5	6881.2	7084.1	7344	7423.7	7565.9	7794.3	7993.3	8264.8	8169.8	8573.1
7.0725	7.1276	0.97654	3.1883	0	0	0	24.276	67.763	151.9	230.86	338.73	511.49	699.81	885.7	1046.2	1241.9	1344.8	1553.3	1861.6	2091.9	2295.3	2502.4	2786.5	3105.9	3275.7	3644.7	3933.1	3787.3	4090.8	4320.8	4650.4	4880.2	5288.3	5444.8	5850.9	6021.2	6454.9	6768.9	7094.6	7512.3	7672.9	7940.9	8342.8	8344.6	8749	8664.6	9271.8	9413	10042
1.8222	0	0	1.4585	0	0.2013	4.3929	14.002	19.021	62.63	95.518	152.86	239.9	363.43	496.8	611.01	805.9	957.86	1174	1336.5	1516.4	1811.5	1960.3	2177.3	2399.2	2498.7	2689.6	2924.5	3157.7	3351.8	3456	3623.6	3749.1	3738.1	3924.6	4017.4	4089.3	4240.7	4359.2	4426.4	4421.4	4520.5	4550.1	4649	4801	4872.5	4876.8	4931.1	5062.3	5009.9
35.723	7.0404	3.3543	0	0	0	0	0	5.0643	0	0	4.9935	41.183	62.604	136.69	150.4	176.48	242.55	337.84	464.15	597.67	633.31	790.54	887.82	1145.5	1266.2	1405.8	1535.4	1636.4	1854.6	1974	2114.1	2345	1936.1	2114.5	2186	2129.1	2479.7	2616.2	2809.7	3004	3246.6	3610.4	3796	3920	4249.4	4445.4	4636	4774.5	5122.3
0	0	0	0	0	12.073	18.142	47.646	44.924	88.944	147.31	203.91	252.54	400.73	502.55	681.87	866.99	996.81	1272.9	1551.3	1739.4	1929.4	2205.7	2333.8	2598.8	2673.4	2931.3	3307.9	3427	3695	3726.1	3950.2	4081.5	4222.6	4419.5	4481.1	4711.5	4812.2	5055	5341.8	5614.6	5442.3	5880.9	5990.1	6035.8	6010.2	6370.7	6637.1	7014.7	6964.2
2.9077	4.5703	8.1532	1.5065	0	0	0	17.408	51.204	95.856	142.35	204.24	291.02	386.89	449.75	523.45	628.16	758.01	903.42	1025.7	1184.6	1334.4	1491.6	1671.1	1863.5	2033.3	2250.9	2423.1	3085.6	3304.7	3681.3	4185.9	4203.3	4499.8	4281.5	4286	4512.2	4633	5283.8	5396.7	5678.9	5857	6208.5	6480.7	6831.8	7031	7375.7	7548.9	7615.3	7659.6
13.913	21.611	3.4721	0	0	0	0	0	25.416	92.078	160.4	257.96	398.43	570.22	757.97	930.26	1117.5	1363.2	1582	1913.5	2164.3	2461.8	2676.5	3017.4	3252.7	3456.5	3759.7	3866.9	4248	4345.9	4591.5	4566.9	4588.4	4839.8	4966.8	5156.2	5141.9	5224.7	5236.8	5276.3	5543.8	5589.2	5664.8	5725.8	5693.6	5909.9	5886.2	5998.9	5994.8	6175.8
0	0	0	0	0.57672	6.0489	31.693	70.489	118.22	185.1	300.69	398.3	515.84	657.89	836.95	967.25	1152.2	1313.6	1579.1	1725.7	1852.2	2025	2261.1	2184.9	2432.1	2411.5	2670	2624.3	2817	2926	3048.3	3274.2	3325.8	3473.7	4000.2	4126.7	4051.1	4212.6	4293.3	4303	4438.7	4502.4	4639	4701.8	4874.3	4961.7	4996.9	5106.5	5210.9	5112.3
4.2869	1.4347	0	0	0	0	9.8079	33.094	89.896	147.94	218.44	321.8	453.06	635.63	787.48	957.97	1089.6	1323.8	1528.1	1660.2	1865.8	2109.1	2320.4	2498.2	2711.6	2804.5	3001.7	3152	3258.6	3505.6	3631.7	3634.4	3979.1	3893.6	4203.9	4182	4370	4532.7	4573.9	4561.5	4741.4	4716.6	4917	4949.4	5066.5	5128.3	5324.2	5262	5405.4	5464.5
0	0	0	0	22.927	52.772	78.932	117.44	170.58	239	365.13	487.98	616.82	788.74	916.01	1109.6	1268	1504.8	1659.3	1865.6	2215	2299.6	2585.8	2799.9	3110.3	3347.3	3553.4	3782.9	3951.3	4245	4617.3	4472.7	4458.4	4663.6	4996.5	5026.2	4958.2	5040.2	5308.1	5522.2	5733.6	5563.8	5905.6	6023.4	6185.7	6074.9	6083.2	6145.8	6402	6501.6
18.228	11.192	0	0	0	0	8.9558	68.5	146.24	249.25	420.29	550.33	796.87	1015.8	1142.3	1397.2	1697.4	2007.7	2302.4	2535.6	2777.6	2786.1	3300.3	3405.1	3745.7	3887	4260	4413	4616.8	4806.9	4859.7	4963.5	5112.5	5712.1	5646.3	5999.6	6084.4	6213.6	6405.8	6361.3	6624.7	6713.1	6947	7027.3	7278.2	7594.8	7572.3	7796.6	7793.5	7972.4
0	1.6655	24.335	0	11.45	0	0	22.65	103.63	197.24	276.33	447.04	645.98	937.37	1323.3	1730.1	2095.5	2425.4	2802.7	3275.3	3742.4	3894.7	4358.7	4783	5019.9	5400.7	5728.3	6222.8	5394.8	6018.2	6509.4	5817.9	7049.9	7040.8	7630.3	5871.9	5490.2	5680.7	5713.6	5892.6	6148.4	6278.8	6706.2	6577.4	6941.6	6992.9	6960.2	7041	6971.3	7381
0	0	4.4244	0	3.3664	6.5483	6.4102	0.35226	19.413	52.639	98.276	160.55	233.44	380.7	519.18	745.09	870.7	1122.8	1237.6	1482.3	1829	1900.1	2212.5	2122.8	2285.6	2778.6	3033.7	3384.9	3416.6	3891.9	4130	4363.5	5154.9	5417.6	6489.8	5895.4	6113.8	6539.3	7467.1	7735.3	8484.6	9160.4	9040.1	9820.2	10553	10715	10734	10971	12301	12494
27.896	14.713	0	0	1.948	0	0	0	0	6.9166	30.358	44.546	81.173	182.76	263.95	357.87	477.2	591.19	759.41	976.98	1151.4	1301.6	1462.7	1666	2006.9	2230.9	2423.4	2586.8	2798.6	3064.8	3375.3	3612.4	3789.9	4070.4	4049.4	4043.3	4125.5	4309.9	4456	4775.5	5023	5107.1	5429	5508.8	5782.4	5730.3	6033.8	6164.5	6408.8	6406.9
12.293	9.517	0.59902	0	0	0	12.819	45.786	92.997	152.55	264.05	395.86	524	746.7	947.18	1265.5	1541.6	1905.3	2165	2377.6	2845.6	3115	3421.9	3746.5	4171.4	4322.2	4533.1	4824.7	4915.4	5282.2	5522.2	5690.3	5950.2	6069.7	5979.3	6078.9	6746.8	7353.9	7382.1	7830.2	8113.2	8531.6	8686.3	9081.5	9307.4	9511	9780.1	9768.1	10031	10506
0	0	0	14.548	13.468	8.6739	41.606	109.36	219.68	355	488.56	713.41	878.14	1167.3	1374.9	1723.5	2025.9	2270	2574	2974.9	3127.7	3508.5	3783.2	4058.5	4439.2	5042.3	5128.8	5506.9	5786.6	6187.4	6456.3	6641.1	6937.5	7479.2	7370.5	7517.2	8311.6	8444.5	8872.4	8788.9	9142.4	9685.7	9901.3	9837.8	9983.5	10178	10435	10507	10886	10896
0	0	0	0	13.128	14.52	23.633	21.512	36.754	53.584	71.532	106.23	135.8	156.08	214.56	235.69	280.63	323	384.52	485.55	552.33	611.71	672.29	687.74	958.31	1084.3	1162.4	1351.8	1379	1474.3	1663.3	1735.9	1829.6	1944.4	2019.9	2162.8	2216.1	2333.6	2436.7	2544.2	2640.2	2740.8	2819.2	2935.6	3009.4	3129.9	3219.7	3348.4	3274.7	3399
0	2.2815	0.22377	0	0	2.4179	2.3224	11.845	7.8505	5.3755	0	0	0	4.9932	25.108	100.17	144.07	201.14	263.14	346.95	434.9	395.67	432.78	476.29	534.89	602.5	627.72	717.22	749.39	780.5	836.38	929.51	990.6	1090.3	1145.8	1141.8	1231.9	1191.5	1343.1	1418.7	1518.3	1577.6	1626.3	1737.4	1726	1866.1	1920.3	2114.1	2174.2	2261.6
0	2.0171	0	3.4411	0	12.234	5.3531	41.708	69.561	110.85	206.07	270.26	351.33	469.68	616.13	661.65	830.95	944.58	1138.3	1272.9	1455	1644.2	1728.9	1850.7	1928.5	2141	2251.3	2486.4	2504.6	2641.1	2762.1	2868.8	3005.7	3141.7	3500.5	3498.2	3674	3718.7	3829.6	3904.2	4113.2	4219	4243.5	4296.5	4409	4547.6	4585.7	4690.5	4796.5	4820.6
10.548	0	4.5447	17.488	0	0	0	0	36.281	78.472	133.07	190.56	249.87	371.15	497.1	713.19	766.35	924.37	1075.6	1453.2	1729.1	1680.5	1913.2	2050.1	2498.4	2926.8	2697.7	2942.3	3291.5	3626.3	4071	4201	4462.7	4849.4	4872.3	5137.3	5411.2	5508.4	5981.9	6076.1	6351.7	6602.8	6948.7	7252.3	7668	7785.5	7991.3	8147.1	8374.6	8580.8
13.957	16.765	0	0	0	0	0	0	0	0	0	3.2958	34.037	35.503	65.096	88.533	116.67	172.37	238.97	276.11	350.66	404.37	470.25	541.32	610.54	642.68	775.95	835.85	938.52	987.91	1041.2	1150	1253.3	1311.3	1433.9	1366.1	1616.6	1757.3	1828.5	2054.2	2038.3	2273.9	2348.9	2361.5	2522.6	2441.4	2561.1	2633.3	2679.4	2784.2
0	3.0469	0	19.241	3.0225	0	1.3802	21.656	57.876	135.46	169.49	229.39	323.88	437.48	552.67	715.81	911.15	1176.6	1483.4	1758.3	2107	2396.4	2660	2902	3316.9	3679.8	4120.8	4387.5	4822.5	5168	5434.6	5703	6131.9	6673	7160.7	7502.9	8037.4	8204.3	8827.9	9466.2	9204.5	9451	9528.3	9705.4	9651.9	9605.6	9717	9420.5	9803.8	10533
0	0	0	0	0	10.916	45.963	81.211	157.08	245.11	346.64	410.15	584.59	726.57	916.62	1087.7	1300.1	1451	1583.6	1834	1933.9	2185.6	2276	2322.3	2414.1	2564.6	2720	2764.5	2853.8	2797.2	2907.9	3027.5	2810.1	2369.2	2286.9	2567.4	2788.3	2934.2	2984.5	2973.5	2933.9	2942.2	2887.1	2861	2875.5	2802.5	2690.9	2697.7	2591.4	2659.3
0	0	0	0	21.947	65.734	118.15	218.14	343.78	529.08	667.25	795.4	1024.6	1253.7	1494.6	1775	2032.3	2367	2578.5	2870.4	3121.7	3452.1	3632.1	3860.7	4313.6	4579.7	4925.1	5131.1	5822.5	6851.2	7078.4	7958	8070.9	7894.2	7832.1	8305.5	8437.6	8538.4	8637.2	8719.3	9072.8	8866.3	9018.5	8982.5	9059.6	8979.2	8870.5	8924.9	8909.7	8964
0	4.4299	0	0	0.60799	5.7405	6.5346	13.365	26.37	63.445	77.961	63.956	125.67	212.85	316.24	516.12	712.43	943.33	1006.3	1224.4	1413.7	1837.1	2111	2351.9	2660.5	3009.7	3321.8	3596.1	3968.5	4135.7	4489.2	4947	5011.5	5593	5750.4	6099.4	6210.3	6406.2	6741.4	6971.8	7251	7495.5	7926.1	8174.5	8339.8	8475.8	8927	9187.7	9359.5	9550.7
4.7253	12.816	0	0	3.937	0	7.3331	29.85	88.656	192.6	290.47	433.66	655.65	882.23	1089.8	1388.7	1678.7	2074.1	2378.7	2807.1	3194.2	3652.9	4003.4	4382	4886.6	5237	5627.9	6015.8	6502	6950.1	7023.4	7288.5	7595.8	8014.2	8035.5	8066.6	8296.9	8425.1	8511	8811.8	8853	9089.3	9101.8	9240.9	9314.3	9322	9435.7	9385.1	9618	9410.8
9.4843	22.453	15.561	0	0	0	0	0	0	0	12.111	33.84	68.79	133.54	224.8	332.02	436.74	603.11	771.11	928.65	1146.4	1370.9	1612.8	1867.2	2068.7	2372.1	2649.7	2889.1	3181.2	3363.5	3580	3767.2	3902.1	4213.9	4409.4	4427.3	4721.8	5057.1	5264.7	5596.6	5780.7	6067.8	6292.3	6423.9	6635.5	6748	6910.9	7051.9	7117.8	7325.3
3.6406	0	0	4.5697	13.246	8.5924	0	40.387	80.341	135.7	201.43	316.33	446.75	543.22	614.45	851.57	987.66	1057.4	972.06	1358.1	1631.5	2133.3	2200.9	2161.4	1520.7	1619.3	1743	1807.8	1915.4	1984.2	2069.1	2127.2	2032.3	2083.5	2408	2829.8	2409.2	3208	3061.9	3388.7	3545.7	4193	4389.6	4565.9	4810.4	4971.5	5234.3	5320.1	5541.6	5639.7
22.251	1.4525	0	0	0	0	5.8079	19.086	58.127	95.965	150.56	191.78	293.24	411.97	574.51	610.24	654.19	796.06	882.24	1108.1	1205.4	1183.8	1514.8	1373.4	1464.4	1476	1627.2	1979.2	1822.5	2219	2172.9	2656.1	2827.1	2483.3	2507.6	2948.8	3538.3	2988.8	4071.4	2938.7	3622.4	3949.3	3749	4320	4546.2	4773.6	4798.9	4869.4	5025.2	5017.8
3.9941	8.2429	0	4.4832	0	0.60978	0	13.742	62.818	137.17	194.95	326.05	475.69	649.84	828.37	1007.6	1228.8	1401.3	1692.3	1896.7	2073.6	2363.5	2598	2800.2	3028.2	3265.5	3417.8	3529.3	3655	3610.3	3858.2	4086.7	4155.1	4362.6	4468.3	4719.1	4754.8	4968.9	5013.3	5099.5	5457.2	5512.3	5578.7	5751.7	5863.1	5992.8	6157.1	6266.7	6383.1	6586.2
25.295	15.463	3.6396	0	0.96156	0	0	0	0	0	0	0	30.999	126.42	264.67	394.05	578.92	792.84	996.18	1253.1	1428.1	1644.9	1925	2223	2598.2	2858.2	2987	2877.2	3038.5	3735.5	4232.5	3814.8	3866.4	3920.8	4156.3	4467.1	4325.4	4483.8	4633.1	4827.9	5159.1	5380.7	5475.5	5611.3	5652.8	5461.9	5256.9	5697.2	5741.7	5781.3
7.3604	0	1.1438	0	0	7.0448	5.6213	18.355	84.491	164.3	279.86	396.99	540.25	700.6	889.27	1097.1	1265.1	1492.4	1626.4	1880	2054.3	2211.8	2377.4	2627.5	2663.9	2758.3	2831.2	3072.3	3061.1	3124.2	3262.3	3296.3	3344.9	3414	3437.4	3343.3	3393.2	3569.2	3727.7	3763.6	3829.2	3770	3915.5	3920.5	3952.8	3921	3895.4	3964.1	3917.2	3958.6
20.831	14.042	0	0	0	0	21.207	74.352	209.25	388.48	615.14	828.91	1131.9	1482.5	1719	2097.4	2386.1	2854.8	3193	3634.2	4030.5	4124.2	4673.4	4969.9	5254	5817.6	6110.5	6480.4	6919.9	7233.1	7486.1	7978.7	8619.9	9100	9708.4	9853	10164	10589	11028	11327	12082	12354	12628	12972	13140	13568	13656	14003	14614	14437
13.929	4.0816	0	0	3.0081	0	5.5948	43.705	104.83	229.48	396.26	553.15	813.49	1009.9	1283.3	1539.2	1825.2	2074.5	2352.8	2593.4	2795.7	3105.6	3335.3	3597.3	3798.6	3923.6	4099.9	4191.5	4347.2	4516.5	4516.9	4677.7	4815.3	4342.1	4400.1	4506.6	4479	4190.9	4197.7	4321	4268.4	4249.9	4340.1	4369.4	4462	4420.6	4386.2	4469.6	4418.7	4421.4
20.431	12.27	0	0	0	0	11.008	80.332	179.31	332.46	465.78	670.17	848.81	1043.3	1251.6	1575	1720.7	2022.4	2276.4	2503.8	2825.1	3088.5	3245.4	3439.1	3800.3	4004.3	4295.5	4486.2	4814.9	5131.5	5381.6	5762.3	6039.1	6037.5	6335	6497.2	6702.7	7122.9	7368.4	7702.4	7941.2	8143.7	8552.9	8815.3	8938.9	9282.4	9870.1	10060	10375	10729
0	0	0	0	26.694	63.331	148.77	202.44	252.43	341.44	440.93	532.02	665.98	779.51	942.2	1060.5	1186.4	1293.8	1452.3	1535	1611.5	1790.1	1977.9	2142.3	2272.2	2430.4	2483.4	2616.6	2676.4	2856	2926.5	3108	3274.7	3421.3	3561.7	3761.3	4008.8	4271.7	3931.7	3936.2	4024.3	4167.9	4290.5	4431.9	4395.3	4569.8	4508.2	4769.3	4812.2	4547.1
0	3.1694	0	7.0955	1.2088	0	2.705	39.945	85.971	153.91	238.02	352.31	480.89	576.23	767.95	946.21	1077.1	1242	1428.1	1709.7	1753.9	1941.5	2200.8	2368.9	2521.4	2747.3	2947.9	3088.2	3323.9	2965.4	3094.4	3348.6	3573.9	3774.3	3914.9	4142.4	4404.9	4437.3	4803.8	5009.7	5259.5	5347.1	5576.7	5851.2	5924.2	6169.1	6261.9	6555.9	6722.5	6783.5
0	0	0	18.713	39.412	15.602	73.819	102.02	157.01	252.61	355.68	475.94	649.47	842.59	1020.1	1238.3	1398.9	1627.5	1711	2044.9	2365.7	2618.3	2809.6	3026.2	3172.6	3358.7	3606.9	3751.7	3717.1	3409	3457.5	3545.2	3514.3	3464.4	3455	3393.1	3557.4	3674.2	3766.7	3793.2	4566.9	3881.3	3982.1	4829.5	4753.3	4253.5	4449.4	4482.1	4626.6	4566.7
21.244	0	0	0	0	0	0	10.18	43.451	61.7	103.48	234.56	226.96	297.86	375.26	425.68	503.94	604.37	664.17	828.85	891.06	971.75	1053.3	1155.1	1266.8	1347.2	1050.6	1014	1390.6	1493.5	1607.6	1631.6	1559.5	1868.9	1614.9	1920.5	1946.9	2006.1	2039.9	2052.6	2174.4	2205.4	2200.3	2294.8	2383.8	2390.3	2443.9	2516.6	2494.3	2462
13.994	19.09	3.7015	0	3.368	0	0	0	34.529	78.557	127.33	225.13	216.55	477.73	651.52	619.17	810.47	998.78	1236.9	1541.2	1874.4	2400.1	2687.4	3086.7	3514.2	4015.2	4170.2	4567	4992.6	5469.7	5760.2	6410.8	6551.3	7160.6	7273	7638.3	7964.2	8250.8	8780.2	8983.3	9195.1	9390.4	9606.9	9400.1	9698.9	8615.3	9707.4	10017	9731.3	10092
10.043	9.8111	0	6.0843	0	3.0532	0	7.6556	38.188	34.698	60.458	74.269	106.19	178.04	236.4	331.09	401.28	512.69	645.05	797.38	1010.1	1128.6	1268.3	777.57	961.69	1052.3	1124.7	1217.2	1314.9	1537.1	1602.3	1785.4	1895.5	1948.4	1961.2	2100.2	2154.4	2200.4	2348.1	2428	2546.4	2540.4	2648.2	2514.7	2658.9	2690.2	2692.8	2732.8	2715.8	2828.3
7.7054	20.713	0	10.773	0	0	2.9862	15.399	92.959	180.85	271.05	423.9	570.67	738.43	932.91	992	1257.8	1551.1	1936.7	2270.5	2479.9	2731.9	2927.3	3309.4	3550.1	3939.5	4198.9	3573.4	4775.9	5435.6	5559.4	6128.3	6181.4	6670.1	7212.8	7414.8	7814.1	8369.8	8723.9	9074.4	9610	9763.9	10000	9958.8	9063.4	8842.8	9028	9540.4	10061	9826.5
0	0	2.2247	3.2233	14.059	0.074337	7.5035	7.1676	15.979	11.233	0	0	0	0	0	7.0954	29.538	62.244	119.29	230.75	302.39	403.08	584.02	748.97	952.18	1129	1341.2	1530.5	1773.9	1948.3	2159.9	2233.6	2430.8	2573.4	2805.7	2954.5	3111	3165.9	3339.7	3527.6	3627.5	3680.2	3851.7	3898	3955.9	4058.2	4102.3	4273	4347.4	4428.9
0	0	0	0	0	7.4702	6.5871	23.568	21.037	47.784	59.644	88.876	130	208.05	283.82	396.13	534.99	696.59	903.56	1059	1306.6	1531.8	1788.6	2122.7	2390.8	2496.5	2853.7	3149	3412	3754.9	3924.7	4185.5	4598.3	3837.7	4002	4183.5	4394.4	4625.6	4851	5013.4	5325.6	5570.2	5810.7	6060.4	6059.3	6286.1	6433.8	6635.1	6811.7	6925.2
0	0	0	0	0	12.592	81.143	191.13	346.21	556.01	813.19	1131.2	1538.5	1933.7	2382.2	2887.1	3338	3715.4	4351.3	4922.2	5272.8	6051.5	6777.7	7608	8089.8	8643.4	9367.5	9844.4	11120	11099	12194	12413	13087	12390	12247	11902	13100	13333	13906	14147	14035	14499	14591	14639	14802	14908	15161	15665	15255	15354
7.2742	4.4016	7.0313	0	0	0	0	0	0	0	7.5459	23.348	61.539	74.272	102.87	134.86	203.46	273	155.77	264.95	365.98	492.51	603.04	690.85	833.38	974.7	1073.2	1252.1	1382.2	1509.3	1630.2	1814.8	2003.8	2122.1	2300.1	2417.4	2497.6	2595.6	2727.2	2843.6	3112.2	3198.4	3369.2	3490.5	3564.5	3878.3	4020.4	4004.9	4145.1	4240.3
3.7913	8.4125	0	0	0	0	10.539	33.025	74.114	128.9	193.52	270.5	380.55	544.41	671.68	911.56	1113.8	1343.9	1586.3	1818.8	1978.7	2225.3	2490.7	2810.9	3194.1	3588	3972.4	4283.7	4641.9	5048.4	5246.2	5568.8	5867.3	5826.1	6180.8	6612.6	6902.1	7209.2	7669	7841.2	8297	8686	9022.8	9332.3	9708.9	10117	10473	10659	10972	11201
36.865	28.316	0	0	0	0	0	20.313	99.941	198.13	348.81	489.43	662.3	891.23	1131.1	1318.1	1560.5	1826.6	2053.9	2232.3	2596.1	2833.2	3252.7	3440.6	3786.9	4113.1	4477.1	4775.6	5061.8	5377	5850.1	6016.3	6241.4	6579.3	6834.6	7350.6	7897.6	8294.4	8675.7	9043.2	9297.2	9685.1	9966.6	10505	11070	10996	11643	11532	9569	9828.4
22.642	5.2089	0	5.7094	3.161	0	0	2.6149	78.1	129.03	157.45	229.34	348.03	528.08	647.81	797.49	972.85	1143.6	1448.6	1690.1	2053.6	2137.5	2530.8	2797.3	2965.3	3269.5	3400.3	3463.4	3723.7	4056.5	4422	4741.5	4956.6	5203	5517.5	5833.5	5686.2	6000.5	6271.2	6427.5	6428.7	6829	6923.5	7027.5	7265.5	7694.8	7965.2	8280.9	8359.8	8351.5
0	0.5359	4.3973	2.6602	0	0	11.891	41.624	72.477	125.53	214.49	263.2	380.57	608.86	823.77	1015.3	1083.5	1258.1	1631.5	1933	2424.3	2277.9	2569.1	2813	3084.2	3447.2	3720.7	4024.9	4354.6	4596.7	4914.3	5289.5	5486.1	5727.1	6029.5	6423.1	6901.4	7050.5	7085.7	7166.1	7941.9	7975.7	8152	8367.1	8877.2	9223.5	9374	9304.1	9804.7	9932.4
3.19	14.271	2.7052	0	0	0	0	0	9.9638	25.472	33.225	73.136	111.79	163.45	229.45	282.93	350.93	465	573.98	699.09	851.11	944.43	1037.5	1192.5	1208.5	1376.3	1641.7	1712.5	1768.1	1912.4	2034.6	2092.7	2279.7	2376.7	2350.9	2430.6	2517	2300.2	2395.7	2279.8	2418	2531.1	2450.1	2449.3	2375.3	2391.2	2334.4	2382.5	2424.9	2468.6
9.9602	6.3316	0	0	0	0.94044	0.15951	0	11.187	17.357	31.159	51.488	113.3	176.45	274.17	363.43	494.06	649.23	796.73	966.25	1116.4	1284.7	1473.7	1621	1695.3	1872.5	2101.3	2257.3	2492.5	2660.1	2781.1	2960.2	3110	3299.8	3487	3572.7	3869.7	3989.8	4275.1	4849.5	5036.8	5171.9	5177.7	5346	5373.8	5802.6	5668.1	5771.9	5871.6	5851.4
19.126	15.834	0	2.3634	4.5844	0	0	0	22.244	76.845	138.42	190.6	296.19	379.07	499.85	618.99	743.3	881.85	1028	1138.9	1295.1	1489.6	1584.6	1726.3	1831.6	1993.5	2161.6	2323.9	2440.8	2542.2	2509.3	2932.5	2583.4	2618.8	2650.7	2728.6	2715.3	2802.3	2736.6	2879.7	2766.8	2835.1	2844	2912.5	2972.4	2967.7	2952	3010.3	2895.8	2972.5
13.17	11.147	9.0019	2.9796	0	0	0	3.6204	83.569	134.24	230.23	286.9	446.81	636.68	795.28	1056.4	1361.5	1655.6	1916.6	2227.5	2459.8	2795.9	3129.4	3257.5	3447.5	3625.6	3899.7	3976.7	4101.9	4120.1	4214.9	4417.4	4508.8	4761	4992.6	5114.6	5318.5	5492	5775.6	5764.3	6016.8	6232.8	6553.9	6848.5	7050.6	7523.9	7619.6	7916.4	8226.9	8411.6
0	0	8.1097	9.9196	2.1749	0	0	14.639	39.843	81.712	147.07	200.21	271.43	363.09	425.19	518.7	609.95	715.17	948.02	1150	1206.2	1339.9	1489.9	1704.9	1818.5	2006.4	2200.6	2331	2629	2850.4	3166.6	3368.1	3554.9	3904.4	4330.4	4399	4611.4	4811.5	5202	5470.7	5862.5	6086	6258.3	6610	6721.6	7023.3	7187.3	7397.8	7673.2	7690.8
7.4467	3.2448	0	0	0	0	9.3154	49.171	131.84	224.08	360.31	500.74	692.51	952	1188.4	1415.9	1690.1	1668.1	2175.8	2328	2967.8	3240.4	3731.5	3938.4	4192.4	3865.2	4110.3	4332.9	4440.2	4659.2	4885.4	5031.3	5060.8	5181.9	5669.1	5390.9	5546.4	5610.4	5835	5857.9	6052.8	6111.3	6147.8	6368.7	6480.7	6520.8	6632.7	6666.6	6757.2	6703.4
34.9	20.866	8.2589	13.804	0	0	0	0	0	0	0	0	19.016	84.077	151.04	198.01	268	380.09	544.04	602.82	698.66	765.56	906.41	1011.2	1216.3	1357	1565.8	1679.2	1835.6	1981	2199.2	2508	2560.2	2736.2	2842.7	2961.2	3058.3	3339.6	3471.6	3680.8	3888.7	3861.7	4103.9	4090	4273	4367	4481.6	4660.1	4666.2	4762.2
42.093	23.906	0	0	0	0	0	48.576	126.44	226	338.73	492.58	654.36	848.73	1113.9	1303.8	1535.2	1921	2270.1	2563.2	2951.9	3288.4	3637.7	3962.1	4355.4	4613	5025.6	5392.9	5642.5	6216.8	6550.7	6990.3	7150.2	7665.5	7811.7	8358.5	8671	9079	9569.7	9934.6	9988.1	9442.3	9881.3	9952.9	10170	10464	10469	10795	10944	11112
0	0	0.81949	2.725	1.3381	0.7784	6.4391	50.899	110.32	189.52	277.53	378.62	551.35	733.55	1045.8	1327.1	1655.9	2039.3	2489.9	2949.5	3230.1	3863.3	4240.4	4715.1	5238	5598.2	6217.3	6462.3	6971.6	7161.1	7344.6	7814.7	8270.5	8359.2	8728	8972.1	9254.7	9463.2	9922.9	10216	10009	10286	10507	10748	10973	11152	11279	11792	11932	12112
0	0	0	2.3339	0	2.6421	14.294	87.785	189.76	347.17	530.4	796.62	1075.6	1349.9	1719.4	2015.5	2382.5	2754.1	3246.3	3677.7	3966.9	4328.4	4798.3	5085.8	5638.2	5900.4	6326.4	6606.8	6817	7133.7	7342.7	7686.4	7977.9	8375.9	8557.4	8916.1	9267.9	9452.9	9981.7	10237	10534	11063	11375	11744	11834	12342	12239	12742	12846	13116
0	0	0	0	0	0	45.295	149.2	288.77	503.55	684.49	927.51	1274	1594.6	2017.2	2373.9	2868.9	3247.7	3601.9	4288.4	4483.8	5058.2	5361.4	5694.8	6099.4	6542.4	6858.4	6854.9	7269.2	7547	7792	8292	8193.5	8803.1	8724.2	8762.3	9249.6	9191	9690.1	9567	9719.7	10010	10093	10382	10281	10684	10543	10791	11026	11044
2.0469	0	0	6.0985	0	7.042	0	29.007	83.967	151.91	222.03	344.01	483.97	682.11	932.84	1144.8	1354.2	1705.2	1950.9	2333	2686.9	3090.7	3391.7	3771.5	4204	4506.6	4854.2	5261.5	5458.2	5784.5	6153.8	6412.1	6753.1	6859.6	7056.8	6929	7130.7	7945.7	8084.1	8060.6	8291.4	8534.4	8782.2	8722.4	8836.1	8894	9006	9019.3	9206.6	9264.3
3.5136	0	3.8113	6.7408	1.3913	0	0	1.5004	0	9.2343	18.746	33.147	88.658	154.32	232.47	302.46	400.33	531.48	659.15	913.85	1043.5	1112.8	1319.2	1553	1774.2	1972.7	2285.6	2503.9	2830.4	3097.2	3321.7	3700.4	3925	4282.8	4609.1	4874.9	5299.9	5383.9	5659.1	5951.8	6168.7	6560	6784.4	7104.7	7398.3	7583.6	7851.9	8066.8	8224.9	8432.1
0	0	0	8.089	7.4115	9.0893	0.44435	11.54	13.204	8.5264	8.1377	11.777	22.338	42.249	98.53	167.83	247.05	316.85	404.72	520.44	611	723.04	886.03	1049	1148.4	1326.1	1486.6	1597.1	1819.9	2047.4	2131.9	2288.8	2522.6	2773.1	2906.4	3066.3	3395.8	3454.3	3938.1	4136	4387	4512.9	4812.4	5002	5201.9	5370.5	5654.3	5995.4	6134	6204.2
10.362	3.1825	0	0	0	0	12.637	31.196	88.664	154.35	246.77	326.9	448.32	561.28	667.71	885.98	1081.6	1272.5	1433.7	1491.9	1919.9	2040.2	2305.5	2429.9	2670.1	2833.4	3120.9	3252.2	3518.5	3889.2	4117.4	4397.1	4697.4	4873.8	5104.3	5133.8	5363.5	5842.2	6065.9	6292.8	6587.5	6914.1	7256.7	7419.5	7636.6	7713.7	7742.5	7852.8	8195.2	8325.4
22.939	13.705	0.69379	0	0	0	0	25.839	65.184	120.58	194.24	355.32	504.6	648.14	776.31	962.94	1080.5	1291.2	1441.8	1572.4	1775.7	1934.8	2205.7	2351	2488.9	2705.1	2828.2	3136.4	3167.8	3284.5	3626.4	3664.3	3858	4211.3	4336.8	4147.7	4183.2	4607.4	4850.5	4910.7	5044.7	5030.5	5092.4	5152.2	5221.7	5552.6	5489.1	5559.9	5645.9	5527.2
9.2524	11.699	3.4532	3.6056	0	0	0	0	37.025	99.854	213.09	323.73	472.26	671.99	893.69	1128.4	1412.2	1209.3	1892.5	2319.6	1997.9	2996.7	3304.5	3735.2	3300.6	4334.4	4085.8	4179.8	4520.2	5388.3	5651.5	5138.6	5907.6	5200.6	6069.2	6314.7	5819.4	6785.8	6912.5	6295.1	7185.3	7488.8	7638.7	7739.9	7778.3	7717	7768.1	7862.9	7719.9	7899.3
7.452	5.5296	1.6071	2.2964	0	0	0	0	0	0	16.363	44.428	85.383	145.99	188.74	295.88	347.21	472.34	545.87	579.44	716.12	764.15	844.29	857.48	957.08	966.45	1015.1	999.06	1048.8	1056.6	1060.5	1110.1	1146.2	1210.7	1268.5	1332	1369.9	1496.1	1535.2	1667.6	1722.5	1843.8	2367.1	2125	2252.7	2324	2392.2	2535.4	2617.5	2589.5
6.2529	11.523	3.3995	2.8376	0	0	0	9.552	44.334	103.03	155.03	243.68	358.13	566.03	771.73	998.89	1282.6	1495.9	1565.5	1789.3	2104.5	2432.5	2876.8	3093.1	3455.9	3715.5	4083.6	4465.9	4714.2	5166.3	5319.3	5754.4	6028.3	6260.5	6442.5	6905.6	7418.1	7832.4	7884.7	8155.9	8736	8816.1	8954.7	9081.3	9267.9	9391.5	9329.5	9562.2	9634.6	9900.4
3.4017	2.437	2.5932	0	0	0	5.9849	32.261	59.246	121.13	156.17	256.84	375.35	541.4	758.58	988.76	1093.6	1347	1788	2017	2203.2	2489.4	2681.4	2996.4	3227.2	3612.4	3781.5	4024.3	4358.9	4738.9	5050.8	5438.9	5875.6	6336	6248.2	6590.3	6754.1	7168.4	7639.3	8013.1	8390.6	8714.3	9212.8	9666.5	9849.3	9985.5	10152	10356	10451	11022
4.7938	11.98	0	0	0	0	2.2055	50.263	100.39	186.14	288.15	402.8	589.93	845.05	1045.5	1239.2	1471.6	1746.7	2122.7	2313.5	2545.1	3014.2	3358.2	3513	4008.7	4248.7	4705.7	4965.2	5346	5711	5937.7	6164.7	6467	6950.1	7149.8	7499.5	7697.9	8046.9	8516	8605.2	9005.3	9188.9	9209.8	9706.5	9803.1	10220	10368	10747	10669	11201
0	0	0.25084	0	0.44502	1.3369	11.122	36.597	85.265	158.89	229.79	370.35	505.73	667.23	856.31	1107.3	1356.5	1644.5	1942.3	2168.4	2372.2	2909.9	3309.7	3661.5	3908.7	4298.6	4541.6	4885.8	4871.1	5086.6	5599.7	6199.9	6436.1	6360.2	6181.2	6476.3	6817.3	7026.4	7271.2	7357.4	7665	7669.5	7971.3	8130.8	8173.9	8159.1	8115.5	8236.2	8491.3	8712.8
0	0	2.415	3.2157	1.7884	0.98774	0	1.6113	0	1.3512	0	0	23.132	68.042	127.78	164.9	181.31	303.59	445.44	705.3	862.07	894.36	1024.2	1251.3	1811.2	2068.8	1904.7	2118.9	2327.8	3029.3	3030.9	3080.5	3129.2	3478.4	4730.2	4748.4	4225.5	4375.2	4425.6	4594	4753.9	5033.3	5090.9	5275.1	5486.9	5428.7	5689.3	5727	5902.1	5885.8
0	0.67741	1.4248	5.888	0.15329	0	1.3672	20.902	39.597	75.516	122.99	170.46	266.58	349.12	485.51	585.94	724.87	858.95	1013	1163.5	1267.4	1421.5	1603.7	1747.3	1866.2	1989.3	2156.1	2264.8	2377	2488	2591.5	2779.9	2912.3	3056.4	3184.6	3303.3	3502.2	3573.5	3766.5	3959.3	4087.3	4172.7	4218.9	4315.2	4363.4	4483.5	4478.3	4658.8	4800.6	4859.5
11.1	10.288	0	0	2.1509	0	0	0	15.321	17.577	57.37	102.53	178.37	268.39	427.57	585.7	767.44	984.64	1200.6	1077.6	1216.1	1462.3	1666.3	1991.5	2198.8	2424.8	2658.5	2903.4	3087.1	3191.7	3459	3457.5	3723.7	4152.9	4426.1	4832.3	4647.1	5031	5461.4	5868.4	6000.7	6476.5	6796.2	6898.4	7152.2	7361.1	7765.5	7984.2	8243.2	8289.7
3.1373	4.8663	0	0	3.4224	4.0783	0	8.9034	23.018	32.738	31.742	58.354	102.39	160.15	223.28	312	374.47	496.34	652.91	803.08	949.08	1163.6	1377.8	1598.1	1824.9	2068.9	2337.6	2627.2	2913.5	3040	3313.3	3748.5	4086.9	4285.8	4775.5	5010.9	5259.8	5537.7	5904.7	6363	6516.6	6657.8	6831.9	7099.5	7176.6	7455.4	7532	7797.5	7651.5	7758.1
5.8011	6.8332	0	0.13533	0	0	0	0	0	0	0	30.135	83.763	167.43	273.79	399.28	533.95	742.22	899.38	1038.4	1197	1352.7	1512.2	1711.8	1890.6	2083.6	2335.7	2499.5	2691.9	2721.7	2901.1	3055.2	3297.6	3454.7	3544.6	3703.6	3865.2	3907.3	4035.2	4122.6	4163.1	4244.5	4455.5	4538.3	4642.3	4795.1	4691.2	4742.2	4739	4940.2
4.2295	4.8835	1.8186	0.26941	0	0	0	2.148	26.735	61.098	101.11	174.11	265.02	410.68	545.76	725.23	850.84	1030.3	1253.4	1533.5	1718.1	1825.2	2040	2262.9	2554.3	2639.7	2797.5	3002.2	3136.8	3416.4	3710	3805.6	4103	4386.5	4822.4	4815.4	5055.5	5440.4	5791.8	6087.4	6521.6	6781.6	7108.2	7404.5	7526.3	7880.4	8001.9	8226.3	8210.4	8671.2
23.657	15.218	0	0	0	0	0	57.089	152.45	289.96	479.72	603.37	932.05	1053.6	1376.6	1464.3	1843.9	2125.7	2342.4	2561.7	2908.3	3072.8	3364.8	3581.6	3811.9	4003.7	4306.4	4639.1	4792.6	4933.1	5150	5270.8	5574.8	5755.7	5968.7	5966.9	6310.8	6641	6875.2	7277.2	7477.7	7651	7846.5	8070.2	8204.3	8449.8	8433	8559.1	8738.7	8918.9
35.52	24.178	0	0	0	0	0	0	0.57482	19.434	41.693	45.958	112.17	183.71	257.32	369.8	464.69	601.86	742.19	885.57	1060.9	1190.6	1369.3	1462.5	1611.7	1789.8	1922.2	2147.7	2527.2	2558.4	2668.3	2800.7	2972.3	2659	2702.2	2739.1	2783.9	2850.5	2988.3	3026	3049.8	3030.3	3006.3	3096.7	3061.8	3128	3145.9	3154.4	3074.3	3191.8
0	0	4.5613	0.40441	0	1.5681	3.2662	22.27	43.311	68.887	99.282	151.27	215.89	274.21	366.78	465.45	622.33	700.09	855.01	961.26	1117.6	1207.2	1361.2	1483.3	1587	1674.4	1789.4	1890.9	1986.3	2021.7	2109.3	2192.3	2229	2345.8	2445.9	2411	2482.2	2442.6	2669.6	2582.7	2619.6	2646	2675.2	2661.2	2654	2741	2708.7	2835.4	2863.1	2920.7
31.136	15.521	0	0	0	0	0	14.035	63.664	116.77	206.2	286.11	417.37	536.34	698.89	871.8	1058.9	1237	1443.4	1638.7	1759.4	1877.6	2096.1	2267.9	2391.8	2504.2	2663.9	2820.2	2963	3013	3050.1	3239.4	3276.8	3448	3465.6	3610	3605.9	3652.8	3796.7	3959.8	4104.3	4220.3	4192.9	4359	4465.3	4452.6	4539.2	4652.4	4731	4863.9
0	0	16.89	24.227	0	23.634	32.892	91.812	144.41	230.06	334.62	436.34	639.15	799.23	964.15	1074	1489.9	1730.6	1916.2	2137.5	2606.8	2700	3227.8	3566.1	4085.4	4606.6	4618.7	5240.6	5406.6	5814.2	6158	6524.5	6816.6	7260.1	7729.9	7861.9	8317.7	8901.7	9353.3	9247	9540.4	9986	9909.5	10350	10394	10469	11221	11455	10997	11211
0	0	0	6.0577	0	0	12.545	46.795	101.8	233.54	363.7	532.14	782.78	1047.5	1319.2	1594.8	1861.1	2196.8	2541.4	2859.2	2997.4	3384	3681.1	3845.8	4405.7	3981.3	4656.6	4859	5070.5	4930.8	4956.9	5522.7	5552	5592	5936.4	5517.2	6070.7	5366.7	5879.9	6019.5	6182.1	6144.5	5965.7	6189	6131.6	6213.1	6173.3	6061.3	6266	6222.6
7.3783	3.3438	3.1618	0	0	0	0	0	0	41.876	108.17	188.47	295.44	398.87	545.91	726.42	873.01	977.41	1116.9	1307.9	1343.4	1620.2	1712.5	1847	2006	2080.9	2247.1	2285.1	2311	2323.8	2428.7	2486.2	2308.3	2326.9	2261.4	2556.2	2660.5	2960.6	2954.8	2836.9	2625.1	2790.3	2809	2761.3	2915	2658.1	2513.3	2601.6	2566	2682.8
16.45	12.505	0	1.76	0	0	0	0	11.772	55.725	97.876	140.43	219.9	314.13	424.66	540.03	713.1	852.22	1036.9	1210.7	1394.1	1592.2	1738.4	1991.9	2192.4	2390.6	2592.9	2642.4	2786.8	2895.4	2938.1	3004.2	3186.2	3261.3	3357.1	3414.4	3079	3434.7	3490.3	3508.5	3583.1	3679.1	3699.5	3799.7	3807.2	3846.5	3901.2	3986.4	3977.6	4073.6
31.808	18.78	1.0388	0	0	0	0	7.7108	37.082	69.183	133.2	185.69	271.27	394.83	491.35	619.59	700.67	821.37	889.04	986.06	1073.8	1166.5	1306.4	1407.1	1527.2	1767	1938.5	2094.6	2360.6	2598.3	2903.9	3035.3	3342.2	3598.7	3774.1	4058.6	4516.8	4854.6	4825.5	5205.9	5632.6	6018.4	6294.9	6793	7284.3	7325.5	7784.7	8143.1	8246.3	8646.7
13.781	7.0545	2.4322	0	0	0	1.3906	2.1228	23.268	41.872	70.421	119.29	172.23	269.06	341.5	421.64	468.97	585.26	698.84	794.15	866.74	970.26	1011.2	1099.4	1192.2	1234.2	1273.8	1289.9	1365.9	1505.7	1561.7	1628.6	1707.1	1718.7	1772.1	1779.4	1831.5	1855.2	1968.8	1989.9	2018.5	2040	2333.4	2355	2460	2507.9	2568.4	2465.8	2532.9	2569.8
14.469	7.2047	4.1544	3.7648	0	0	0	0	0	0	17.582	66.443	121.47	186.42	265.23	390.56	433.58	554.47	696.35	793.66	850.82	963.97	1115.3	1385.6	1622.3	1872.7	2191.1	2362	2756.9	3129	3263.3	3594.4	3921.6	4502.4	4864.9	5123.7	5585.1	5519.6	5799.6	6299.7	6377.2	6400.4	6508.8	6648.9	6699.7	7213.9	7116.7	7198.8	7357.8	7381.3
26.983	22.559	0	0	0	0	0	10.066	95.364	161.41	198.46	295.41	451.53	612.84	872.97	1072.9	1228.5	1444.4	1767.6	2111.4	2232.2	2439.1	2702.2	2973.4	3389.7	3825.8	3845.5	4117.9	4287.9	5049.5	4608.7	5054.3	5000.3	5154.4	5805.2	5959.4	6056.8	6255.1	6525.1	6942.6	7027.1	7240.5	7617.4	8005.8	8071.7	8225.1	8438.6	8737.9	9017.2	9547.9
18.023	15.263	0	0	0	0	0	36.522	121.4	200.02	395.19	526.22	695.01	897.22	1072	1262	1492.5	1682.7	1908.1	2116.8	2353.7	2634.6	2814.6	3013.7	3135.4	3166.7	3513.3	3678	3962.9	3985.4	4005.8	4239.3	4322.1	4320.1	4536.1	4653.8	4740.9	5041.7	4258.8	5265.5	5206.2	5394.6	5535.4	5670.8	5820.7	5850.8	5988.7	6116.8	6050.6	6167.1
5.0828	0	0	0	0	5.7798	10.154	56.29	143.19	289.87	454.14	668.56	915.11	1185.5	1502.5	1796.5	2160.9	2598	2787.2	3161.4	3867.3	4134.4	4666.2	4636.3	5327.3	5650.3	6174.9	6532.8	6827	7356.9	7844.8	8091	8465.2	8594.4	8927.1	9387.7	9405.8	9760.1	10120	10419	10777	10590	10813	11009	11173	11140	11433	11488	11510	11274
0	0	0	0	0.67045	8.2498	31.385	11.318	5.1008	23.455	42.782	82.457	123.27	204.75	289.2	384.33	554.59	656.76	823.81	1029.4	1209	1402.3	1646.2	1973.2	2186.4	2245	2590.2	2844.3	3033.7	3121.9	3025.2	2970.5	3147.8	2983.3	3434	3288.4	3490.4	4243.5	4158.4	4594.4	4648.5	4907.2	4291.9	4485.1	4792.6	4778.5	4617.7	4666.3	4614	4717.6
6.6069	0	0	0	0	0	14.082	41.615	40.324	76.446	100.95	162.07	221.71	301.75	407.32	472.42	640.62	752.67	914.59	1083.1	1321.7	1539.4	1806.8	2089.1	2283.1	2587.4	2811.6	3099.4	3338.2	3544.8	3659.4	3623.3	3925.8	4094.2	4305.7	4411.2	4501.8	4646.1	4714.2	4886.4	4888	4896.1	4958	4914.1	5121.3	5077.6	5136.8	5126.3	5187.1	5167.6
31.609	20.26	0	1.2318	0	0	0	0	52.472	145.29	242.83	352.22	528.77	705.84	828.18	1064	1203	1390.1	1588.2	1897.1	2123	2347.5	2649.6	3071	3285.2	3698.7	4086.8	4396.7	4763.7	5313.8	5841.8	6129.1	6313	6672.9	7052	7494	7645.3	8595.7	9156.6	9825.7	10298	10785	11490	12251	12575	12786	12441	12729	12775	12815
0	0	0	0	0	17.642	68.628	153.47	246.77	416.96	618.82	890.16	1138.9	1477.3	1730.7	1954.1	2496	2627.1	3130.7	3504	3705.9	4100.9	4581.3	4628.9	5078	5363	5672.9	5953.5	6415.4	6557.3	6785.1	7124.5	7303.8	7814.2	8145	8189.9	8260.7	8594	8788.9	8988.5	9036.8	9288.8	9174.6	9612.9	9092	9381	9965	9625.7	9771	10335
9.2547	18.876	4.0373	0	0	0	0	10.476	59.861	111.29	169.78	237.57	358.14	478.85	647.92	717.4	910.69	985.7	1092.1	1217.2	1351.7	1491	1602.9	1681.7	1886.2	2059.6	2234.6	2336.2	2587.8	2772.6	2999.9	3110	3220.5	3257.4	3164.2	3098.2	3386.3	3503.6	3629.4	3635.7	3891.6	4072.1	4233.7	4317.7	4356.8	4546.4	4541.3	4751.1	4799.1	4996.9
9.2417	1.3239	0	0	0	1.8916	8.8383	56.791	124.29	190.29	288.08	447.42	542.09	798.14	874.66	1099.4	1294.3	1306.7	1573.9	2060.7	2189.7	2521	2756.5	3066.6	3387.5	3768.2	3997.9	4273.5	4422.2	4606.3	4928.3	5157.7	5190.5	5655.8	5791	6052.1	6354.4	6160.2	6547.4	6794.9	7129.7	8417.5	7431.7	7544.5	7952.5	8179.8	8430.7	8592.4	9023.4	9089.4
0	0	10.645	10.898	2.0792	8.8798	3.8426	10.665	14.212	14.92	8.7397	0	5.216	23.639	37.135	70.2	91.127	106.38	144.5	190.7	229.72	289.89	342.82	420.18	486.47	573.14	595.31	701.61	734.93	824.36	950.47	1068.8	1179.8	1271.4	1327.1	1423	1410.3	1634.6	1788.3	1779.3	1885.2	1886.7	1933.8	1952.4	1985.9	2091.3	2091.9	2200.7	2293.4	2291.3
0	0	0.35761	4.0677	2.0583	2.3979	22.622	97.082	212.94	368.21	572.87	795.66	1035	1271.2	1525.3	1809.7	2089	2342.1	2688.5	2937.6	3354.8	3668.1	3997.4	4350.5	4702.2	4840.9	5099	5462.6	5754.5	6163.1	6249.3	6535.9	6766.9	6916.3	7209.8	7505.8	7554.5	7943.3	8160.6	8240.1	8391.2	8611.3	8843.2	8910.5	9025	9292.7	9430	8857.2	9578.8	10040
0	0.72334	3.7009	2.228	0	3.928	2.39	24.217	62.278	104.74	182.73	251.32	364.79	469.17	605.97	764.09	947.3	1101.2	1285	1556.1	1746	2051.5	2279.2	2517	2804.4	3014	3249.3	3590.8	3772.9	4082.5	4274.5	4619.8	5018.6	5294.4	5620.6	5974.9	6325.8	6612.1	7156.6	7524.6	7867.1	8205.1	8597.7	9049.1	9049	9552.7	9482	10066	10358	10441
13.352	8.1286	11.126	0	0	0	0	22.87	108.98	187.23	329.1	457.66	638.72	846.31	1154.3	1391.4	1704	2031	2434.9	2628.3	3077.7	3502.5	3820.5	4305.1	4607.2	5099.2	5576.1	6012.8	6266.7	6739.7	7096	7357.9	7990.4	8272.8	8480.9	9001.6	9128	9650.8	10131	10081	10693	10539	10870	11114	11223	11689	12046	12063	12329	12332
8.154	5.8457	0	0	0	0	0.83939	5.324	0	7.1	5.9522	21.079	51.592	106.32	138.63	242.35	338.82	422.56	479.04	642.67	721.73	928.91	1023	1138.6	1361.1	1544.7	1607.4	1696.7	1869.5	2057.8	2307.7	2314.4	2508.9	2586.8	2885.1	2984	3127.7	3332.5	3458.9	3498.1	3706.9	3740.9	3907.5	3904.2	4065.7	4078.2	4193.6	4282.9	4352.8	4394.4
10.288	2.8754	0	0	0	0	7.8553	23.2	35.84	87.861	115.46	156.97	223.04	296.6	375.94	432	653.58	568.54	675.76	736.44	782.5	872.53	932.32	995.73	1056.4	1129.3	1174	1266.4	1348.8	1424.1	1507.8	1552.7	1639.4	1630.8	1767.7	1900.8	1843.9	1926.9	2004.4	2010.2	2146.5	2205.3	2319	2308.2	2511.8	2675.3	2738.5	2879.7	2981.7	3185.8
0	0	0	0	0.79929	2.2119	18.959	79.633	168.33	256.48	366.05	494.68	658.45	849.25	1071.5	1329.3	1587.6	1731.5	2005.3	2319.5	2498.4	2758.5	2966.1	3246.7	3413.5	3715.4	3905.7	4153.9	4471.4	4552.4	4716.9	4900	5193.4	5278	5533.3	5664.8	5688.9	5692.8	5640.6	5904.8	5920.2	6014.8	6103	6183.5	6164.5	6157.4	6375.5	6425.2	6594.9	6525
18.303	18.977	1.6159	0	0	0	0	34.269	146.77	254.69	388.13	543.84	724.89	952.96	1211.2	1490.4	1742.3	2128.8	2402.1	2770.8	3109.2	3427.7	3696.1	4027.8	4357.3	4614	4464	4656	5001.8	5476.1	5662.7	5811.3	6211.1	6400.3	6638	6911.8	7161.7	7462.1	7571	7649.8	7911.8	8113.2	8190.5	8259	8487.7	8574.7	7470.4	7361.8	7078.4	8573.4
0	6.3166	3.544	0.31908	4.9854	0	0	28.782	83.924	119.96	187.14	257.27	381.07	512.56	631.84	805.01	959.31	1171.3	1466.4	1632.3	1897.7	2091	2341	2628.6	2791.9	3068.8	3280.7	3505.2	3763.1	3950.6	4250.2	4382.4	4642.5	4928.1	4998.4	5265.9	5571.4	5778.5	6019.9	6257.9	6469.7	6564.5	6898.9	7119.9	7508.1	7599.1	7789.8	7922.4	8177.6	8150.5
0	0	0	0	0	28.986	59.767	112.15	192.29	295.42	434.93	557.79	703.11	892.91	1084.2	1281.8	1573.5	1962.8	2232.6	2530.5	2867.4	3129.6	3447.6	3924.6	4212	4477.7	4771.3	5066.1	5476.5	5857.4	6123.6	6424.2	6620.7	6905.6	7274.6	8053.4	8240.4	8153.4	8675.2	9024.9	8957.1	9567.4	9965.6	10191	10356	10937	10842	11059	11567	11707
10.89	6.7543	0	0	0	0	3.6598	29.644	92.823	197.73	322.48	475.1	633.29	881.4	1143.7	1385.5	1672.7	1983.9	2269.3	2607.2	2962.9	3230.9	3503.6	3891.1	4189.2	4415.5	4596.8	4895.5	5204.6	5498.1	5638	5830.3	6243.1	6471.8	6762.6	6903.8	7299.4	7568.9	7888.3	8213.6	8662.9	8840.5	8976.7	9164.6	9383.8	9448	9746.2	9987.8	10049	9474.6
2.8657	0	4.0867	5.8324	1.4213	0	0	0	10.662	41.621	84.417	102.72	144.1	168.4	246.71	300.55	391.82	506.27	610.58	816.54	959.08	1123.2	1266.5	1432.3	1624.2	1736.4	1917.7	2062.6	2244.3	2380.4	2538.5	2577.7	2654.2	2776	2737.3	2868.4	3005.4	3063	3083.3	3173.6	3244.3	3287.2	3309.7	3469.3	3524.7	3682.8	3803.6	3861.5	3796.2	3919.2
7.2514	0	1.5843	0	0	0	16.136	44.273	108.26	186.42	292.34	454.96	695	989.14	1290.7	1683.9	2165.7	2598.6	2743.1	3153	3536.2	4081	4339.9	4768.6	5075.6	5372.1	5783.4	6065.7	6571.7	6631	6894.9	7382.3	7761.8	8037.3	8406.2	8750.7	9335.6	9404.3	10022	10231	10664	10418	10856	10963	11121	11218	11547	11630	11637	12014
0	1.7871	1.9655	6.5833	0	0	0	16.416	39.7	38.998	51.536	74.357	107.65	168.55	228.46	279.66	377.58	426.34	514.1	641.35	670.39	781.45	863.72	941.77	1134	1244.1	1378.5	1442.7	1620.7	1744.5	1913.8	2091.7	2226.5	2537.7	2592.6	2708.6	2859.9	3033.3	3380.9	3456.1	3760.9	3873.5	3944.2	4085.9	4160.2	4413.2	4499.3	4712	4954.7	4952.9
24.781	11.836	0	0	0	0	0	0	8.8249	17.1	31.509	36.683	68.45	118.89	182.46	277.31	386.9	514.91	642.56	622.21	848.3	1052.5	1301.3	1431.3	1653	1937.6	2284.8	2692.1	3024.9	3288.9	3593.1	3986	4285.1	4577.5	4901.4	5201.2	5269.6	5706	5758.9	6121.7	6409.9	6552.1	6244.1	6754.2	7137.7	7460.4	7917.3	8365.8	8236.3	7840.4
0	2.0371	0	1.1461	0	9.4163	8.8282	34.634	82.033	150.2	256.26	369.25	479.67	644.91	687.45	932.52	954.18	1113.9	1223.5	1403.6	1559.6	1647.9	1782.7	1880.8	2071.2	2115.8	2260.5	2426.7	2665.1	2848.9	2949.4	3050.2	2873.4	3138.8	3384	3528.1	3461.8	3567	3850.8	3872	4208.9	4192.8	4592.4	4838.6	4894.3	4972.2	5139.2	5166.9	5766.5	5876.4
5.6479	8.5343	0.054614	0	0	0	13.146	67.652	218.52	378.19	622.6	868.01	1162.1	1545.3	1940.2	2388.8	2742.4	3197.4	3870.9	4289.7	4542	5056.4	5549.6	6147.9	6519.6	7050.8	7577.3	7933	8337.7	8753.2	8854.1	9174.9	9473	9789.9	10143	10356	10847	11138	11359	11508	11917	11929	12079	11989	12079	12336	12397	12207	12397	12407
3.8191	5.415	0	0	0	5.2172	2.8844	16.41	59.474	84.716	152.93	228.29	287.79	407.74	487.86	586.27	752.54	856.92	983.81	1086.9	1248.3	1357.2	1553.8	1672.5	1687.1	1925.7	2089.9	2326.9	2610.2	2656.1	2780	3061.2	3382.9	3686.7	4036.7	4091.7	4322.8	4537	4841.8	5086.3	5424.9	5600.3	5593.8	5925	6061.2	6284.8	6360.7	6545.1	6574.2	6603.6
29.918	13.736	0	1.3859	0	0	0	0	0	0	24.26	30.774	75.85	134.6	189.44	230.75	307.95	353.03	388.17	474.61	536.34	649.7	700.95	771.03	815.22	857.42	947.26	944.4	980.26	1035.7	1062.7	1124.8	1168	1202.9	1171.6	1169	1197.3	1156.1	1247	1177.5	1195.4	1182.6	1205.9	1194.6	1276.4	1271.8	1246	1191.4	1220.4	1203.9
0	0	0	4.7355	1.168	4.1259	7.9761	40.525	90.177	156.27	234.12	348.65	516.88	627.88	848.77	1021.2	1301.4	1430.8	1643.4	1932.5	2127.9	2332.8	2702.2	3167.3	3483.9	3770.9	4130.2	4242.7	5635.1	4821.2	4885.3	5111	5348	5519.7	5637.4	5713.8	5699.8	6033	6227.8	6443.9	6608.7	6635.6	6931.8	7208	7342.3	7425.7	7672.3	7748.5	7927.7	8372.6
29.355	9.7417	9.5534	0	0	0	0	26.339	102.14	226.61	362.06	582.77	764.54	1039.7	1264.8	1575.9	1879.3	2347.7	2709.7	3032.1	3301.7	3590.8	4008.9	4425.7	4435.3	4866.5	5159.1	5224	5848.6	6160.8	6490.5	6431	6950.6	7289.5	7607.8	7708.7	8144.9	8801.4	8908.3	10023	9195.7	9426.8	9638.5	9873.6	10102	10100	10493	10761	10808	11429
24.488	10.112	0.46832	0	0	0	4.9499	39.27	81.653	125.58	240.81	359.1	483.48	662.57	877.61	1075.2	1304.4	1545.7	1859.7	2166.6	2426	2925.3	3169.9	3259	3879.3	4035.5	4402.8	4665.5	4835.8	4993.2	5268.6	5687.8	6007.1	6274.9	6566	6343.2	6724.1	6876.7	7283.2	7520.7	7756	7720.6	7987	8498.6	8933.8	9258.9	9215	9433.9	9636.6	9817.5
10.633	0	0	0	0	0.033542	12.763	43.028	88.228	124.34	191.56	268.31	355.28	445.1	545.51	657.91	718.26	782.21	884.6	1003.3	1119.6	1268.8	1400.6	1582.1	1724.5	1896.3	2155.5	2352.4	2657.9	2875	3065.8	3012.3	3642.5	4061.6	4317.6	4560.4	4942.1	5193.6	5517.6	5823.4	6312.1	6644.3	7035.1	7566.6	7619.7	8243.3	7758.5	8229.5	8156.8	8453.7
0.41092	20.84	0	0	0	0	0.38406	80.094	151.38	229.11	372.63	471.67	658.68	840.99	1080.9	1365.4	1650	1965.2	2306.2	2705.8	2983.8	3346.1	3630.3	3893.4	4211.7	4445.7	4802	5018.7	5317.7	5641.4	5640.8	6011.6	6381.6	6258.8	5783.6	5798.1	6012.5	6217.6	6431.7	6671.4	6873.3	7083.9	7388.4	7500	7524	7600.1	7964.3	7833.3	8005.5	8067.7
3.7042	4.2865	3.4047	7.4773	0	0	0	13.718	40.513	69.163	105.67	179.78	254.22	343.33	444.08	570.21	710.65	1050.9	1133.7	1615.5	1895.9	2160.8	2089.5	2423.1	2765	2948.5	3267.3	3281.2	3604.8	3908.1	4173.5	4456.1	4634.8	4987.3	5329.3	5533.1	5884.1	5804.3	6456.2	6499.8	7058.6	7082.9	7761.9	7996.9	8332.2	8710	8580.9	8719.8	9244.6	9420.5
27.266	4.089	5.6332	0	0	0	0	0	38.774	59.883	96.661	154.13	247.37	381.2	503.17	647.03	899.28	1157	1471.1	1757.7	2176.6	2563.9	3108.1	3573.9	4038.4	4369.1	5025.8	5352.2	5771.1	6468.6	6769.1	7182.5	7610.1	8077.2	8280.8	9262.5	9290.5	9722.9	10787	10572	11094	11045	11226	11313	12367	12037	13558	12211	14059	14164
0	0	0	0	8.3883	13.691	65.239	102.53	137.95	230.03	332.42	558.84	799.48	1067.1	1274.8	1603.3	2155.2	2583.5	2865.4	4230.4	4919.7	5620.1	5148.7	5642	7561.5	6511.5	6874	7368.3	7824.9	7633.1	8517.4	8388.1	9267.9	9422.7	9506.3	9705.8	9923.1	10482	11325	10922	11796	11983	12022	12043	12254	12588	12425	12733	12893	12894
26.826	9.3997	6.2971	0	0	0	0	34.246	89.57	171.7	280.64	395.04	536.47	715.29	914.32	991.74	1333.6	1562.6	1840.1	2050.3	2226	2933.2	3191.9	3529.2	3575.9	3880.3	4483.9	4687.3	4348.4	5068.5	5424	5654.2	6375.7	5801.2	8028.5	8399.4	7689.1	7098.2	8430.8	7692.6	9014.3	7665	7792.8	7896.9	8504.7	8909.2	9017.3	8709.5	9007.9	9059.5
31.531	1.7933	0.4487	1.6563	0	0	0	0	0	0	0	0	0	49.358	140.02	233.74	363.78	570.49	835.69	1138.3	1451.3	1711.9	2107.9	2376.3	2849.3	3354.2	3577.2	3929.2	4254.2	4592.8	5024.4	5352.1	5908.5	6410.7	6575.6	6970.8	7064.9	7681.9	8111.4	8273	8764.7	8922.8	9428.1	9672.4	9726	10072	10279	10819	10949	11332
16.774	6.7984	0	0	0.98474	0	0	46.804	126.36	221.05	357.02	498.63	692.96	874.74	1109.5	1305.7	1568.3	1851.8	2086	2432.5	2728.8	3079.5	3388.1	3751.8	4111.8	4409.9	4764.8	5065.7	5420.3	5649	5872	6341.7	6417.3	6790.5	6785	7022.9	7054.4	7248	7404.2	7377.1	7798.6	7782.7	7788.2	7829	7996.6	8158.8	8320	8378.4	8487.3	8264.1
0	0	0	0	2.0461	18.274	38.385	69.741	110.88	170.1	257.39	303.55	423.79	549.87	664.57	832.17	989.69	1154.4	1337.7	1485.3	1670.5	1877.7	2002.1	2204.5	2385.5	2532.4	2676.9	2829.3	3011.5	3124	3162.2	3346	3475.5	3556.2	3715.7	3629	3785.5	3902.9	3957	4181.4	4116.4	4267.8	4273.1	4471.4	4527.6	4582.8	4571.7	4550.8	4616.2	4611.4
0	0	0	0.013251	0	9.0087	25.641	32.767	76.113	135.57	334.87	345.6	464.21	592.88	1155.6	935.28	1034	1290.8	2030.8	1748.4	1837.1	2509.7	2975.5	2279.2	3100.4	3195.8	3736.4	3922.2	4206.4	4324.4	4562	4943.9	5270.9	5509.8	5852.3	5914.4	6354.2	6491.5	7043.9	7266.3	7664.9	7774.1	7900.2	8479.7	8458.3	8556.5	8962.4	8824.6	8874.3	9221.6
20.447	15.959	9.4484	12.602	0	0	0	0	2.8678	42.247	66.05	140.11	187	243.15	321.17	393.73	452.97	508.12	583.55	653.02	745.06	837.37	877.29	1014.6	1100.2	1230.6	1286.7	1457.4	1706.5	1798.7	2002.7	2116.2	2245.4	2382	2572.9	2724.9	2809.5	2970.7	3072.3	3119.9	3377.3	3879.7	4097.9	4142.3	3593	3312.4	4362.3	3779.5	4285.5	4433.5
3.1388	0	0	0.52838	0	3.3803	10.431	24.832	75.361	162.72	301.08	451.04	647.97	924.81	1218.9	1617.7	1923.2	2073.5	2644.9	3212.6	3889.4	4114.7	4689.9	4964.1	5379.7	5956.9	5982.9	6686.7	6439.7	7795.5	8568.7	7225.1	7549.6	9389	8397.1	9540.4	8671.7	9026.8	9432.1	11008	11355	11442	10587	10726	12064	11052	10945	11474	12840	12645
0	9.3491	0	0	0	5.9165	4.3211	23.171	73.589	108.63	181.88	249.52	332.99	402.62	551.8	595.86	742.34	888.78	1046.6	1111.4	1263.8	1375.2	1561	1713.9	1817.2	1902	2014.9	2009.5	2128.5	2246.1	2261.1	2338.9	2416.3	2563.5	2732.3	2773.7	2811.4	3015.6	3047.7	3320.8	3369.9	3483.8	3596.9	3788.3	3836	4110.8	4063.4	4186	4132.8	4406.3
21.014	10.993	0	0	0	0	0	0	0	0	0	3.8478	54.126	121.97	208.5	268.59	413.78	498.24	617.02	779.9	930.9	1047.7	1205	1344.2	1434.2	1473.5	1872.7	2040.3	1845.6	2054.6	2446.4	2398.7	2645.2	2878.3	3013.2	3271.2	3441.2	3762	3821.8	3976.7	4299.6	4520.9	4710.4	5360.6	5494.4	5837.9	5987.3	6118	6294.6	6621.3
0	0	0	0	10.303	22.07	61.061	87.592	111.75	169.47	159.96	206.77	259.2	333.02	425.09	492.15	597.21	746.34	860.71	1099.6	1295.6	1425.2	1622.9	1761.2	1923.3	2090.6	2199	2552.9	2766.2	2859	3250.1	3512.2	3698.1	3866.4	4018.6	4119.6	4159.7	4087.9	4211.7	4272.6	4524	4628	4701.3	4867	4875.7	5028.5	4913.4	5024.4	5064.1	5016.7
19.755	5.6583	0	0	0	0	5.6508	46.448	102.47	204.3	318.92	437.17	622.19	831.19	1028.4	1286.7	1504.6	1773	2067.6	2377	2715.9	2968.2	3260.6	3519.2	3910.9	4276.4	4563.9	4869.3	5302.1	5609.9	5925.9	6311	6757.5	7070.2	7399.6	7774.1	8010.3	8418.2	8833.3	9186.7	9322.1	9155.4	9457.2	9628	9820.7	10274	10146	10830	10693	10859
7.1583	0	0.75121	9.7131	0.23142	1.5851	1.4816	0	8.6406	5.8258	0	6.5709	31.645	99.058	168.8	258.9	369.25	453.45	581.84	722.12	824.77	914.96	1041.4	1205.3	1354.3	1492.2	1658.9	1801.5	1973.8	2110.5	2289	2394.1	2596	2789.9	2927.7	3073	3212.8	3371.7	3606.9	3798	3974	4133.7	4407.4	4489.5	4608.5	4730.9	4901	5039	5202.9	5166.9
8.163	7.8714	0.034089	0	0	0	0	9.6405	51.062	79.298	171.8	256.91	398.52	640.19	915.91	1148	1517.2	1963.4	2307.6	2798.6	3194.9	3563.7	4167.1	4792.3	5158.6	5736.3	6218.5	6859.5	7472.1	7761.5	7998	8542	8922.8	9435.7	9684.3	9730.8	10106	10679	10704	10988	10999	11432	11589	11786	11891	12150	12432	12628	12641	12760
0	0	2.9552	0	2.5566	0	45.498	90.55	108.83	139.78	182.61	225.07	332.15	479.01	490.42	654.11	836.72	1029.5	1357.6	1688.5	2004.2	2316.8	2746.2	3214.4	3532.6	3964.9	4376.1	5091.3	5295.4	5609.2	6242.7	6663.2	7032.2	7712.4	7887.2	8052.6	8600.3	8860	9278	9541.8	10574	10829	11666	11950	12139	12988	13196	13457	14337	14217
0	0	0	0	63.261	8.8666	12.329	11.432	9.9894	43.148	64.539	125.24	223.11	341.25	533	788.56	1013	1284.9	1611.9	1935.3	2213.9	2541.5	2888.5	3211.6	3649.5	3770.4	3881.3	4087.8	4376.8	4548.9	4589.9	4767.8	4754.1	4956.9	5225.5	5159.3	5380.3	5632.7	5694.6	5817.4	5796.1	5874.2	6154.9	6052.5	6106.1	6243.7	6375.5	6178.1	6452.7	6345.7
13.119	4.4339	5.9702	2.7333	3.9548	0	0	0	0.5711	13.828	32.654	44.592	97.884	155.72	221.68	312.3	402.76	532.14	675.69	908.26	1044.8	1306.3	1584.8	1882.6	2385.6	2705.9	3151.3	3521.2	3956.3	4334.7	4876.5	5240.5	5631	5990.5	6310.6	6765.4	7020.6	7405.6	7709.7	8198.6	8614.1	8628	8994.4	9189.2	9329.6	9375.2	9662.4	9624.3	9918.5	9948.9
9.3981	12.41	0	1.5813	0	0	0	0	4.1085	9.728	0	21.386	32.571	49.106	49.96	77.079	122.64	150.52	198.71	263.06	341.52	429.12	506.67	624.07	773.15	876.15	970.4	1105.8	1268.4	1383.1	1451.1	1610.1	1644.9	1701	1780.7	1783.4	1930.5	2122.1	2139.7	2259.1	2407.5	2500.2	2538	2582.3	2601.4	2732	2707.6	2818.7	2839.9	2906
7.121	2.5266	0	7.2846	1.3848	0	0	6.7906	44.564	120.83	194.8	293.44	445.59	616.85	731.56	902.67	1063.6	1231.5	1458.1	1703.8	1864.7	1946	2117.5	2350.1	2454.4	2667.9	2856.8	3039.7	3318.1	3544.8	3603.5	4049.5	4086.3	4266.3	4467.4	4719.4	5059.4	5175.5	5508.5	5547.7	5771.1	5897.8	6216.1	6485.1	6916.8	6783	7005.3	7381.7	7367.5	7387.3
25.225	3.0004	0	0	0	0	0	0	26.386	52.066	90.861	155.46	249.43	340.77	409.77	528.42	653.95	825.58	968.07	1206.6	1373.8	1687.8	1836.2	2014.8	2213.3	2304	2459.6	2531.8	2746.1	2967.3	3056.2	3252.1	3316.5	3460.5	3556.4	3619.9	3768.9	3806.2	3806.3	3964.6	4002.4	4066.4	4070.9	4088.2	4199	4186.4	4184	4212.2	4235.5	4210
0	0	8.0983	7.8726	1.2298	30.12	15.891	40.816	75.415	154.02	246.29	379.03	494.35	649.62	799.94	1016.2	1190.1	1447.9	1666.4	1940.7	2296.6	2682.6	3010.7	3264.5	3638.4	3989.2	4283.2	4576.7	5168.2	5514.9	5815.1	6277.9	6561.2	6931.9	7137.3	7185.1	7555.5	8126.8	8221	8673.4	8941.5	9182.4	9570	9751.7	9933.5	10214	10313	10631	10591	10770
69.796	21.047	4.1983	0	0	0	0	18.186	42.962	123.73	183.03	294.05	432.3	609.86	789.68	998.17	1183.6	1434.8	1805.6	2099.1	2287.9	2643.6	3155.9	3333.1	3552.3	4118.4	4476.2	4718.1	4946.6	5121.8	5442.2	5945.8	6276	6542.3	6681.9	7127.2	7424.4	7659.3	8247.3	8892.3	9325.6	9759.1	10345	10431	11087	11523	11897	12393	11891	12250
18.553	10.096	0	45.211	27.587	0	0	0	54.74	107.31	185.59	177.28	281.15	592.84	894.57	1076.7	1277.3	1159.5	1736.6	1962.7	2257.2	2039.1	2815.8	2540	2792.2	3536.8	3273.7	3313.1	3504.8	4530	4540.2	4033.4	4863.3	5062.8	4514.6	5047.1	5294.3	6046	5169.4	6344.7	6091.2	6152.3	5937.2	6257.5	5698.7	6655.6	6190.3	6008	6076.1	6243.9
12.892	10.511	4.6635	5.7134	0	0	0	0	0	0	0	0	0	85.663	141.21	269.12	399.14	566.97	761.54	980.62	1167.6	1373.9	1728	2025.2	2429.2	2603.5	2895.9	3140.3	3448	3729.9	3832.9	3827.7	3970	4113.6	4477.4	5526.8	4710.7	4959.6	5342.8	5781.3	6101.5	6519.5	6835.1	7112.4	7356.5	7383.8	7696.6	7897	7982.5	8055.7
0	0	0	0	8.5075	25.271	29.342	55.596	79.92	99.267	152.43	198.65	255.96	360.25	438.05	570.61	727.93	889.63	926.2	1194.9	1418.9	1507.9	1767.3	2000.9	2246.3	2481.5	2748.8	3015.7	3212.3	3647.8	3947.1	3940.3	4099.6	3961	4821.5	5179	5334.8	5482.3	5867	6450	6714.8	6587.1	6884.7	7125.5	7242.9	7326.7	7564.9	7182.4	7539.6	7789.8
52.486	33.596	18.61	0	0	0	0	0	0	0	0	0	0	0	0	0	0	0	0	0	0	0	0	0	0	0	0	0	0	888.38	788.38	886.91	992.36	1177.8	1214.8	1236.1	1392.2	1437.1	1635.1	1676.1	1801	1847.9	1868.8	1923.7	2046.9	2125.9	2213.4	2280.3	2360.8	2395.8
0	0	0	0	0	4.0746	27.748	90.244	137.47	200.99	270.5	352.81	471.41	620.77	799.91	976.87	1200.8	1319.6	1600.8	1958	2212.1	2668.2	3036.4	3483.1	3815.8	4335.6	4833.3	5266.3	5754.1	6303	6618.3	7314.1	7746.2	7882.1	8343.7	8655.4	8971.9	9331.2	9953.3	10253	10825	11014	11149	11104	11284	11598	11587	11708	11916	12089
22.605	8.8985	2.2927	0	0	0	0	0	15.629	45.835	57.476	101.54	160.11	235.91	324.45	424.78	577.62	720.54	928.13	1052.1	1327.6	1503.8	1661	1835.1	1969.8	2141.9	2430.1	2533	2769.8	2899.2	3010.8	3119.9	3182.3	3364	3519.4	3621.6	3719.1	3607.1	3828	4002.9	4091.7	4220.7	4398.3	4572	4605	4717.6	4781.5	4996.1	5054.2	5195.7
13.238	0	0	0	0	0	24.143	50.889	117.27	208.06	311.5	436.58	588.82	737.46	946.9	1127.3	1362.4	1705.2	1988.9	2410.4	2786.1	3069.6	3410.7	3857.1	4268.5	4897.9	5026.2	5412.1	5983.2	6541.6	6626.4	6838.6	7129.8	7437.4	7719	7952.1	8250.5	8490.4	8975.4	8958.1	9314.3	9578.3	9628	9829.3	9992.3	10146	10167	10561	10596	10793
1.9969	2.0214	4.7007	0	0	0	4.6027	33.345	64.373	126.28	197.11	292.42	415.59	593.75	760.11	907.68	1079.3	1275.3	1437.9	1633	1855.8	2111.3	2305.6	2529.9	2717.7	2953.9	3044.8	3254.8	3519.8	3718.2	3977	4116.2	4170.4	4601.9	4733.8	4935.1	4935.6	5206.2	5474.1	5703.5	5837.9	5946.6	6150.5	6390.1	6599.1	6746.5	6991.9	7051.4	7309.8	7541.8
20.016	1.581	2.5577	0	0	0	0	24.823	35.447	89.163	167.28	230.7	338.58	552.46	724.88	928.49	987.09	1156.3	1264.5	1908.2	2208.1	2516.4	2839.7	3059.4	3338.7	3604.9	3961.4	4140.4	4440.2	4643.8	4964.4	5047.6	5265.2	5691.4	5647.7	5859.9	6025.4	6188.6	6476.7	6650.8	6928	6893.5	7008.1	7113.8	7305.9	7600.9	7580.4	7687	7628.1	7682.6
10.139	10.738	0	2.5197	7.532	0	0	0	0	1.2031	21.962	47.617	87.684	131	208.72	290.42	409.5	494.37	623.89	768.09	899.75	1011	1155.6	1314	1382.5	1468	1638	1765	1714.8	1808.7	1881	1917.4	2019.1	2007.6	2043.7	2031.1	2067.8	2185.7	2235.2	2303.7	2288	2258.4	2294.7	2286.8	2256	2290.3	2235.5	2193.4	2259.7	2220
0	0	0	8.3536	27.137	35.027	54.876	80.981	135.91	187.69	248.12	313.66	451.79	558.25	750.55	831.68	1052.6	1265.2	1475.4	1648.2	1860.8	2065.7	2344	2674.3	2915.6	3214.9	3463.1	3849.6	4246.5	4439.6	4708.6	5164.7	5268.6	5547	5709.8	6114.2	6443.6	6767	7034.9	7184.7	7564.8	7753.1	7860.9	7969.3	8393.7	8691.7	8779.1	9017.4	9108.9	9090.6
0	0	0	4.1158	0	0	13.873	54.983	90.897	158.83	208.63	299.47	456.39	597.85	764.17	933.28	1158.6	1281	1559.6	1734.6	1862	2149.6	2273.4	2553.9	2423.2	2697.4	3086.1	3208.8	3521	3660.1	4074.5	3966.6	4211	4497.2	4712.9	4844.7	5280.8	5210	5627.2	5546.4	5937.8	6111.4	6187.7	6523.7	6421.2	6594	6745.4	6735.8	6690.7	6545.1
0	0	3.6267	6.7832	0	3.2053	3.8381	0	0	0	10.504	6.4059	24.136	92.359	181.49	328.46	442.75	663.38	811.18	1187.8	1226	1539.3	1313.6	2157	2490.5	2801.8	3169.7	3518.5	3902.5	4286.9	4538.5	4677.4	4980.1	5254.5	5220.2	5649.1	5842	5924.8	6385.3	6667.2	7243.6	7199.3	7719.5	7897.5	8069.8	7815.4	7654.1	7750.3	8248.4	8006.9
0	0	0.27596	7.8779	12.484	2.172	1.6249	6.9777	22.54	28.549	46.791	74.821	159.31	293.74	430.09	600.95	849.41	1057.4	1376.2	1732.2	1946.3	2131.5	2430.2	2883.9	3183.5	3569.3	3720.4	3956.4	4320.1	4464.5	4686.7	4928.7	5249.6	5465.4	5693	5881	5966	6348.1	6390	6631.5	6834.1	6995.6	7142.8	7233.9	7598.2	7722	7851.1	7735.4	7998.4	7927.6
7.0205	14.933	25.882	3.7624	0	0	0	0	0	0	0	9.204	48.535	133.66	199.78	234.74	401.41	513.92	602.44	691.98	843.9	863.37	1065.9	1306.7	1383.9	1470.1	1686.8	1808.1	1861.1	1982.4	2209.1	2548.8	2566.5	2721.7	2930.2	3009.3	3129.6	3343.9	3641.7	3656.7	3916.9	3918.3	4172.1	4306.4	4326	4537.9	4662.1	4885.6	5142.5	5295.3
33.979	24.505	0.10416	0	0	0	0	0	0	0	2.3823	40.006	111.33	207.36	324.56	489.67	656.58	847.65	1056.8	1268	1518.6	1652.2	1958.9	2231	2493.9	2786.1	3175.3	3457.8	3791.7	3972.4	4080.1	4622	4896.6	4944	5249.5	5438.1	5801.6	6102.3	6339.9	6635.6	6912.3	7168.4	7334.4	7567.2	7729.6	7867.6	8141.1	8304.2	8255	8376.7
19.744	4.8674	6.9239	0	0	0	0	0	0	9.9393	33.241	57.66	111.12	119.8	189.1	251.9	317.77	373.94	453.9	563.94	655.61	622.96	761.48	880.35	798.27	892.76	991.38	1062.6	1298.2	1412.4	1448	1491.6	1532.7	1547.7	1585.7	1510.4	1524.7	1665	1792.1	1836.5	1954.8	1926.2	2016.2	2120.8	2236.3	2315.3	2415.3	2462.4	2502.6	2482.5
27.934	14.549	0	0.90721	0	0	0	0	0	0	61.307	91.687	157.69	195.69	240.65	289.92	323.64	435.06	459.71	559.82	647.66	732.3	786.74	916.77	969.3	1015	1107.8	1150.8	1315	1414.1	1464.3	1602.4	1705.6	1811.4	1910.7	2007.1	2182.1	2299.4	2463	2563.7	2757.8	2971.4	3205	3463.5	3692.4	3859.7	4182.6	4268.7	4479	4582.4
0	2.4946	0	4.7008	0	0	7.4682	42.735	75.927	133.43	180.58	313.4	422.8	563.04	684.66	847.06	1017.3	1210.9	1359	1597.8	1896.8	1739.9	2420.1	2610.1	2337	2592.4	2878.6	3279.2	3453.5	3890.6	4119.6	3980.1	4676.9	5095.7	5443	5744.7	6146.6	6456.5	6809.6	7500.3	7761.4	8305.2	8828.7	9238.9	9377	10053	10148	10775	11190	11438
32.804	29.56	0	0	0	0	0	0	9.7635	19.675	51.966	101.55	151.15	194.28	276.95	369.91	452.33	581.44	684.55	801.62	896.16	981.01	1052.5	1157	1218.8	1332.4	1505.4	1688.6	1905.1	1985.7	2084.9	2252.7	2334.2	2336.5	2478.5	2655.7	2777.8	3063.4	3268.9	3453.8	3450.8	3597.6	3740.2	3862.4	3937.1	4100.3	4183.2	4317.5	4332.9	4423.9
3.4715	1.8594	0	3.1069	6.3787	4.3098	0	0	0	0	0.34083	2.1318	39.727	72.811	188.84	274.82	419.72	583.86	766.05	1009.2	1251.8	1422.3	1651.3	1780.9	2074.9	2230.4	2501.9	2671.8	2900	3181	3419.1	3959.3	3753.5	3858.1	4185.8	4216.4	4374.6	4527.2	4741	4909.9	4931.9	5107.7	5314.5	5452.5	5559.9	5685.5	5729.6	5920.8	5725.7	5780.6
20.824	14.929	1.2348	1.055	0	0	0	2.7573	4.3625	29.448	46.714	68.38	116.94	169.92	230.75	314.7	415.1	491.99	592.46	683.79	748.37	839.2	1068.8	1257.5	1308.8	1420	1273.7	1296.2	1723.1	1361.4	1343	1430.9	1460.9	1475.3	1459.6	1476	1505.3	1567	1550.8	1615.4	1595.3	1606	1650.6	1699.7	1740.9	1757.9	1694.4	1882.4	1789.7	1794.2
30.585	20.967	10.254	0	0	0	0	0	0	0	0	0	67.336	121.78	190.47	283.82	322.41	441.4	561.51	694.86	834.84	986.67	1157	1002.4	1130.5	1291.2	1515.8	1585.6	1757.9	1834.9	1905.2	1970.1	2102.5	2076	2116.7	2118.3	2214.1	2390.9	2392.7	2527.8	2526.2	2551.8	2638.2	2671.7	2575.1	2540.9	2548.4	2615.4	2657.4	2712.8
0	0	0	2.7852	3.6959	9.2308	15.379	35.235	43.909	60.635	78.205	123.42	181.42	295.35	553.86	742.15	957.28	1183.8	1384.4	1670	1876.2	2069.2	2353.1	2597.5	2776.5	3059.2	3424	3507	3644	3852	4017.8	4267.5	4460.1	4696.7	4920.4	5054.1	5257.4	5524.5	5906.7	6098.4	6353.6	6647.4	6900.3	7160	7281.7	7752.3	7862.9	8003.1	8318.5	8518.1
6.7327	0	1.0695	0	0.78381	0	1.4039	5.3338	29.594	45.49	92.616	156.16	254.09	348.1	455.38	563.64	678.53	789.25	855.24	994.37	1132.5	1183.6	1342.1	1543.4	1577.5	1761.9	1802.3	1926.2	1924.1	1915.8	2257.6	2132.6	2214.6	2337.2	2215.9	2363.8	2480.1	2554.7	2600.1	2738.6	2750.4	2919	2952	2922	2961.7	2991.7	3128.7	3198.1	3184	3198
16.071	9.4485	10.415	2.2844	0	0	0	1.1961	17.319	19.673	66.195	96.016	156.34	207.21	309.17	435.94	549.56	709.47	820.37	841.7	953.85	1080	1315.1	1439.9	1700.1	1908.7	2130.3	2188.5	2534.4	2725.4	2938.1	3116.5	3482.1	3672.8	3926.8	4184.2	4656	4673	5014.6	5291.7	5794.8	5815.9	6302.5	6684.7	6903.2	7247.1	7696.9	7973.5	7783.8	8226.3
40.251	25.027	0	0	0	0	0	0	0	3.0712	31.996	43.038	87.573	160.62	223.99	334.72	410.08	547.55	635.58	777.86	866.05	1087	1238.3	1261.3	1334.9	1506.3	1718.7	1830.9	1980.4	2157.8	2316	2584.6	2807	3008.4	3168.7	3426.7	3653.5	3894.8	4223	4477.6	4649.9	4956.5	5359.7	5830	5686.8	5762.3	5959.6	6021.8	6528.2	6754.9
0	0	19.192	0	0	0	14.656	30.541	78.481	137.93	210.09	323.5	497.84	673.05	934.87	1040.9	1179.4	1280.2	1468.8	1658.2	1814.1	2058.9	2226.4	2522.1	2661	2808	2991.4	3021.7	3370.2	3641.9	3870.5	4128.4	4156.9	4517.3	4625.9	4654.3	5021.1	5191.6	5391.1	5561.5	5828.6	6021.2	6247.5	6551.8	6651.3	6956.2	7082.2	7182.5	7329.7	7384.5
20.443	6.1302	0	0	0	0	4.2767	10.713	33.898	85.206	122.55	170.51	260.89	320.84	431.73	517.67	615.32	807.05	920.12	1097.3	1431.1	1566.2	1731.1	1925	2096.7	2284.7	2540.6	2652.2	2794.5	3053.4	3091.8	3388.7	3659	3769.3	3860.1	3547.1	3538.1	3625.1	3765.2	3970.5	3929	4114.2	4087.7	4293.7	4413.8	4554.9	4670.7	4789.3	4910.6	5069.6
6.414	0	2.1474	12.718	3.918	0	0	0	0	0	0	0	0	29.614	94.297	147.92	195.68	312.6	406.61	552.09	634.21	677.7	782.57	937.58	1055.6	1218.6	1365.8	1519.5	1648.6	1866	1868.2	2065.6	2133.8	2346.6	2477.4	2611	2834.5	2933.3	3146.2	3323.8	3494.5	3629.8	3779.9	3932.1	3979	4143.3	4238.8	4404.5	4480.4	4572.4
0	15.627	8.2264	5.1768	0	0	0	5.084	32.159	51.426	110.21	157.45	245.55	382.06	537	717.76	932.38	1122.4	1430.8	1656.3	1884.2	1597.9	2074.7	2520.2	3108.9	3495.1	3650.9	3783.3	4167	4708.5	4926.8	4410.2	4978.9	5166	5484.2	5809.6	6287.9	6420.3	6831.8	7199.1	7663.6	7954.4	8258.1	8333.9	8567.9	8938	9416.9	9793.4	9790.1	9979.8
26.322	7.1321	0.80443	0	0	0	0	0	20.121	27.545	83.718	122.61	198.03	280.57	365.3	456.14	580.2	684.11	760.09	910.95	1079	1166.9	1285.9	1417.2	1478.6	1573.3	1639.5	1712	1686.5	1793.9	1774.5	1826.2	1851.9	1918.2	1912.2	1867.5	1995.1	1972	2009.5	2034.1	2042.9	2062.6	2040.1	2022.4	2095.2	2119.5	2138.3	2072.6	2112.6	2104.7
13.774	12.952	0.32944	0	0	0	0	23.026	54.115	117.91	179.54	282.31	392.92	526.95	602.79	860.61	1007.4	1164	1209.1	1385.9	1483.3	1703.9	1783.2	1941.8	2132.1	2404.1	2462.7	2533.5	2646.5	2801.9	2952	3042.4	3178.6	3655.1	3603.7	3603.2	3760.9	3769.4	4109.3	3943.8	4280.2	4102.7	4169	4528.2	4287.4	4295.4	4582.8	4601.5	4662.3	4610
10.442	13.486	9.5477	0	0	0	0	10.597	45.75	69.92	134.52	226.38	341.83	490.21	697.16	965.66	1250.9	1491.2	1950.8	1759.5	2135.3	2365.3	2689.2	3182	3661.9	4045.2	4694.7	4943.9	5497	5982.1	6184.5	6773.3	7157.4	7506.2	8137.4	8657.1	8819.2	9255	9764.4	10189	10639	11122	11226	11203	11834	12141	12747	12866	12625	13518
0	0	0	0	0	41.057	124.52	172.07	301.36	377.5	495.16	671.86	847.87	925.42	1090.3	1212.1	1405.3	1562	1678.3	1889	2110.3	2317.5	2371.6	2490.4	2539.7	2676.8	2858	3005.9	3162.1	3316.6	3287.7	3354.1	3466.2	3498.3	3710.9	3849.8	3820.4	3702.8	3775.4	3809.8	3801	3823.3	3992	4081.9	4023	4078.5	4027.4	4104.7	4077	3999
24.5	7.3485	0	0	0	0	7.0159	70.202	186.62	335.8	482.62	727.59	951.57	1214.8	1461.8	1763.2	2028.9	2322.2	2668.7	2909.6	3138.8	3474.5	3807.4	4029.8	4226.1	4340.2	4699.2	4963.1	5182.6	5216.1	5731.7	5859.9	5810.4	6306.4	6471.9	6652.5	6817.2	7079.1	7164.4	7471.8	7691.1	7737.2	7960	8176	8114.1	8257.1	8400.8	8420.8	8454.4	8649.8
0	0	0	0	1.3721	0	19.11	87.094	198.8	358.49	599.54	796.64	1080.9	1432.1	1811.7	2134	2595.7	3066	3603	4117	4508.3	5010.5	5585.6	5946.1	6304.7	6634.7	6753.4	7085.4	7311.1	7413.6	8014.5	8045	8353.6	8685.8	8630.7	8869.8	9058.8	9366.8	9606.4	9492.3	9902.2	10133	10407	10595	10773	11062	11183	11564	12297	12296
5.5002	10.554	0	0	0	0	14.351	45.973	85.148	168.58	262.83	369.4	463.84	589.01	695.48	855.58	1007.1	1084.4	1185.7	1302.8	1390.5	1491.2	1550.8	1696.9	1758.7	1876	1932.8	2014.9	2164.8	2269.4	2376.6	2409.4	2493.5	2629.6	2762.8	2895	2870.9	3051.4	3059.4	3212	3296.4	3292.4	3404.1	3467.1	3564.7	3754.5	3859.9	3967.6	4008.3	4106.2
14.891	23.57	0	9.3308	0	0	0	0	45.087	34.237	95.582	89.196	120.43	129.38	191.43	269.3	304.15	380.49	449.88	540.18	586.63	709.3	944.25	1208.2	1375.4	1656.1	2074.2	2376	2857.5	3247.3	3611.6	4246	4588.2	5201.1	5694.1	6007.6	5456.1	6045.7	6460.9	7037.9	7703.7	7840.2	8353.9	8763.6	9465	9953.1	10153	10345	11264	11715
26.178	5.5518	0	0	0	0	0	0	29.918	62.265	109.02	184.26	271.25	353.69	308.65	480.52	492.6	433.48	606.83	829.77	887.59	979.85	812.41	883.72	939.22	995.67	1014.9	1082.1	1160.2	1233.1	1350.7	1449.7	1497	1546.4	1596.7	1631.8	1844.9	1893.2	1958.6	2027.8	2078	2186.4	2179.1	2252.4	2316.7	2386.4	2436.3	2433.9	2490.5	2509.4
20.707	5.0405	0	0	1.3399	0	0	0	7.5339	19.486	57.436	79.333	172.48	263	361.29	463.94	570.74	696.47	754.96	881.09	999.65	1084.9	1159.1	1270.5	1351	1392.4	1419	1429.5	1515.6	1579.1	1599.1	1680	1717.3	1727.7	1747.2	1698.1	1838.1	1818.9	1979.6	2012.3	2122.3	2177.3	2237.6	2264.3	2314.6	2375.4	2422	2347.6	2333.8	2457.2
9.3371	2.7968	1.863	0	0	0	3.6594	16.956	60.925	100.92	143.29	227.06	318.93	417.44	566.45	709.84	864.81	1060.8	1217.7	1439.9	1531.7	1771.2	1859.5	2006.2	2186.4	2283.2	2400.1	2432.9	2522.4	2601.9	2729.1	2791.1	2790.4	3031.6	3103.3	3211.6	3228.9	3178.8	3311.6	3146.9	3297.2	3321.3	3481.4	3537.5	3534.2	3569.5	3665	3635.8	3681.7	3723.1
23.983	19.507	4.4893	0	0	0	0	9.1646	61.95	116.05	187.79	291.17	402.34	612.27	695.23	882.85	1044.9	1217.7	1400.5	1820.1	2141.2	2387.7	2391.3	2952	3239.3	3511.7	3772.1	3776.4	4050.1	4856.3	4882.8	5119.3	4898.4	5721.7	5976.5	6178	6645.3	5774.9	5962.8	6219.2	6554.8	6623.2	6776.9	7028.5	7015.4	7318.1	7401	7612.5	7743.4	7584.7
13.928	32.516	0	8.9503	0	0	0	17.016	59.805	143.68	208.28	302.88	369.46	554.61	643.14	817.65	956.65	1041.8	1080.8	1221.1	1356.9	1476.7	1658.6	1762.5	1951.5	2154.1	2243	2384.2	2538.3	2902.4	2547.5	2647.2	2721.8	2990.1	3039.2	3245.9	3300.4	3235.2	3369	3487.7	3770.8	3972.9	3993.2	4072.5	3939	3936.4	3972.9	4003.1	3995.6	4176.9
13.361	1.6082	2.7705	0	0	0	0	0	1.92	0.31123	1.5437	9.9634	64.759	148.72	258.34	391.12	581.36	756.67	940.58	1079.7	1223.3	1450.1	1542.7	1726.6	1909.5	2117.6	1971.8	2191	2666.6	2881.6	3257.2	3207.5	3492.2	3676.4	3904.1	4218.6	4391.1	4492.5	4766.2	4766.5	5168.8	5093	5440.8	5585.9	5907.6	6103.5	6303.5	6377.1	6466.7	6653.8
0	0	0	0	1.9603	12.645	22.427	24.24	29.76	39.784	26.399	35.503	39.887	54.471	85.871	122.17	157.67	198.95	247.36	298.59	389.28	483.07	556.48	682.58	815.77	982.12	1129.5	1267.8	1427.3	1610.9	1743.5	1925.7	2104.8	2242.7	2436.4	2543.5	2706.5	2859.1	3013.6	3145.3	3372.2	3413.5	3562.2	3553.3	3823	3924.9	4087.6	4162.3	4248	4259.3
3.3666	0	0	0	0	1.9642	9.0847	49.697	121.68	212.89	364.42	522.61	747.14	931.75	1206.3	1382.5	1606.7	1984	2244.3	2553.5	2838.2	3051.8	3340.6	3644.7	3897.6	4209.7	4493.1	4771.8	4977.9	5338.5	5677.8	5666	6012	6154	6483.8	6858.5	6964.2	7407.2	7426.6	7724.7	8120.9	8262.8	8647.8	8653.3	8874.2	9193.6	9510.5	9589.9	9511.7	9648.9
0.14342	0	0	0	0	1.8867	53.219	150.83	319.1	529.75	743.6	1058.7	1350.1	1694.1	2073.6	2398.1	2729.6	3037.9	3498.7	3932	4282.5	4555.3	4707.1	5013.7	5437.3	5632.4	6037.1	6286.1	6659.2	6869.7	7282.6	7352.6	7609.3	7817.5	8182.4	8607.1	8737.7	8826.6	8916.5	9081.2	9211.7	9417.1	9705.9	9913.6	9998.8	10190	10623	10769	10726	11031
0	0	0	12.435	5.9805	7.5797	23.159	31.894	94.915	157.36	243.59	300.97	417.68	473	549.06	658.34	718.37	842.29	888.76	1021.6	1170.5	1245.9	1401.8	1509.5	1751.6	2071.9	2396.8	2563.9	3017.7	3516.3	4055.6	4534	4687.1	5251.6	5804.9	6473.3	7048.4	7467.9	8013.2	8784.5	9400.5	9443.9	10259	10467	11112	11387	11734	11841	12773	12846
5.7146	0	0	0.26714	4.8699	3.6105	0	0	0	0	0	0	18.544	28.703	94.201	135.36	194.93	274.18	374.68	537.12	653.86	767.21	952.24	1115.4	1305	1521.9	1794.8	2012.9	2198.9	2548.5	2898.6	2987.7	3287.8	3493.9	3919.6	4145.4	4400	4619.1	4951.3	5352.1	5630.5	5824.2	6214.1	6557.1	6717.3	7105.4	7476.5	7766.4	7985.7	8259.1
13.558	0	0	0	0	1.9848	51.278	147.3	205.18	312.97	533.01	733.14	999.81	1356.2	1723.8	1948.2	2293.8	2530.5	2556.3	4169.2	4122.7	4404.5	4863.2	5109.6	5912.7	6441.9	7289.4	6886.2	8092	8326.3	8748.1	9214.3	9784.5	10204	10504	10832	10985	11376	11572	10993	11418	11490	11111	11482	11927	12765	11786	12754	12368	12957
0.40008	0	0	8.5248	0	0	0.83781	31.096	74.56	130.03	194.87	279.39	406.6	567.55	758.75	932.63	1169.7	1513.8	1838.7	2185.4	2444.7	3065.6	3416.8	3891.9	4299.8	4511	4971.3	5413.2	5773.2	6324.8	6413.2	6873.6	7203.9	7617.9	7755	8126.3	7341.4	8660.6	8264.1	9676.6	10217	9521.5	10905	10143	11513	11788	12024	12143	12560	12318
7.4351	1.4392	3.7308	2.4518	0.13764	0	0	19.55	36.952	70.742	103.64	145.73	214.6	278.04	340.55	419.75	459.96	550.78	636.1	740.98	798.62	880.95	936.45	1068.7	1201.2	1310.9	1436.9	1514	1663	1700.5	1755.4	1912.9	1946.3	2097.6	2221	2362.2	2480.7	2552.3	2713.7	2749.2	2877.2	3006.4	3136.4	3198.1	3285.2	3334.5	3445	3541.9	3614.6	3593.2
0	0	21.116	34.995	0	16.877	0	4.1885	0	22.671	82.77	131.58	185.13	357.71	447.68	628.56	713.71	941.43	1018.5	1410.9	1630.6	1875	2075.7	2319.2	2683	2991.1	3253.8	3615.5	3812	4175.9	4322.2	4525.4	4691.5	5007.2	5599.7	5935.7	6182.9	6336.6	6645.4	6943.5	7221.2	7161.2	7451.1	7663.8	7844.1	7853.1	7753	8124.1	8365.2	8295.8
13.742	5.5847	2.6052	0.36259	0	0	0	16.745	63.064	114.8	209.28	314.83	510.51	731.65	1037.9	1278.3	1717	2041.5	2503.8	2963.1	3347.9	3611.9	4058.6	4331	4671.3	5084.8	5368.6	5788.1	6274.5	6465.8	6824.4	7301.8	7416.4	7648.3	7851.6	7892.4	8099.3	8425.1	8759	9045.9	9177	9387.2	9441.8	9657.1	9625.1	9523.4	9707.5	9891.4	9835.3	9994.5
14.629	49.195	0	1.1896	0	0	9.7589	19.339	23.142	10.369	0	0	51.891	95.179	244.25	303.14	481.2	661.08	855.78	1113.7	1420.8	1730.1	2136.6	2569.9	2964.5	3191.6	3603.5	3872.8	4574.9	5050.9	5381.2	5696.5	6067.1	6485	6871.7	7331.9	7616.4	8179	8340.3	8954.2	9280.4	9760.5	9878.1	10009	10125	10623	10807	11241	11512	12035
8.9719	0.098202	0	0	0	6.863	0.71475	0	0	25.139	78.784	125.13	183.71	263.72	305.95	407.88	499.98	656.3	668.45	823.51	943.79	1067	1277.3	1412.9	1479.9	1664.6	1869.7	1943.9	2071.5	2181.6	2328.4	2370.2	2345	2371.8	2409.7	2775.2	3049.6	3329.6	3394.5	3581.8	3637.6	3697.5	3753.4	3778.2	3915.1	3896.7	3862.5	3909.8	3916.1	4017.6
15.072	0	0	0	0	0.12539	0	2.9247	83.406	120.34	230.16	363.18	554.14	637.2	770.99	1173.7	1284.7	1293.6	1587.1	1772.6	1809.4	2873	2427	2687.4	3257.5	3393.6	3968.1	4689.1	4861.9	5305.5	5634.3	5995.6	6611.6	6737.9	6925.1	7161.1	7040	7282.1	7355.8	7582.9	7998.2	8011.2	8396.1	8291.8	8996.1	8964.5	9329.4	9415.5	8828.9	9808.8
22.842	0	6.828	0	0	0	0	19.412	46.352	93.648	130.66	197.95	234.74	274.45	361.97	427.58	549.29	690.65	842.27	970.39	1148.8	1302.5	1520.4	1741.1	1946.8	2189.4	2313.1	2678.8	2837.6	3108.4	3393.9	3641.2	3876.3	4274	4452.4	4858.6	4912.9	5247.5	5557.2	5613.5	6110.6	6448.3	6858.3	6950.4	7102.3	7168.3	7303	7697.3	7627.9	8120.1
0	15.151	7.338	8.6289	0	0	3.9876	0.01748	6.3057	17.475	43.568	38.655	122.63	278.14	486.96	636.33	870.41	930.83	1146.3	1519	1481	1701.9	2053.4	2216.4	2660.8	2608.7	2959.7	3093.4	3396	3427.5	3914.6	3629.8	4194.4	4213.4	4210.8	4226.6	4406.9	4910.9	4717.2	4748.2	4827.2	5178.9	5032.2	5382.7	5612.9	5664.5	5706.6	5216.9	5528.6	5538.8
0	0	0	0	0	5.981	34.466	87.703	174.92	300.92	426.98	598.92	765.22	1015.5	1266.4	1489.9	1717.1	2040	2359.3	2705.8	3058.9	3348.1	3661.3	4093	4421.5	4851.5	5267	5799.6	6064.3	6511.1	7026.3	7307	7776.4	8219	8670.9	9234.5	9705.2	9932.4	10310	10563	10926	11096	11475	11483	11677	11846	12022	12293	12569	12567
8.1901	15.976	3.7271	0	0	0	0	0	0	11.695	55.066	64.479	146.87	191.27	388.09	512.02	731.14	694.76	1050.5	1331.2	1538.8	1757.7	1991.2	2366.5	2487.3	2720.9	3016.9	2989.8	3501.7	3804.3	3730.1	3924.7	3844.4	3892.2	3962.9	4527.5	4753.3	5061.1	5158.7	5247.5	5349.2	5423.2	5084.6	5555.2	4630.4	5005.3	4744.7	4813.7	4716	4965.5
24.65	23.1	21.335	0	4.5663	0	0	0	46.734	140.07	296.22	402.21	660.5	898.34	1109.4	1409.5	1697.5	2034.1	2395.6	2815.1	3154.7	3626.7	3929.7	4383.9	4809.1	5132.8	5524.4	5612.8	5962.5	6399.8	6767.4	6903.3	7111.5	7403.5	7569.9	7279.5	7653.1	7797.4	7978.2	8089.4	8239.3	8428.4	8705.6	8773.3	8742.1	8901.4	9130.3	8976.7	9085	9249
0	0	0	0	9.7036	36.093	95.111	146.98	242.76	341.57	479.66	656.5	840.08	1070.8	1284.5	1436.8	1763	1959.5	2143.9	2054.2	2280.7	2641.7	2874.7	3468.8	4093.5	4432.5	4416.3	4541.9	4628.3	4867.9	4978.2	5020.8	5332.1	5344.6	6707	6706	6898.3	6041.6	7230.7	7514.3	7870.3	8225.8	8481.4	8578.6	8425.5	8666.6	9476.1	9790.2	9747.5	9837.3
0	0	25.555	0	0	0	24.225	60.252	9.5529	52.031	144.66	255.75	418.41	596.14	762.32	969.45	1153.9	1339.9	1531.8	1713.6	2000.9	2163.6	2357.7	2599.9	2731.4	2952.5	3130.3	3317.4	3675.4	3843.5	3965.4	4238.3	4545.2	4794.9	4948.2	5264.7	5458.1	5758.1	6107.1	6295.6	6524	6774.2	7155.7	7441.7	7506.6	7725.7	7812.2	8206.2	8516.4	8572.6
11.342	3.477	0	0	8.3026	0	0	0	0	14.058	53.299	58.982	85.919	89.047	141.33	144.5	165.03	223.09	265.76	375.65	435.32	484.42	560.27	635.14	672.84	744.05	783.15	865.55	1019.9	1133.2	1330.3	1368	1509	1645.9	1877.8	1894.4	2101.5	2522.8	2718.8	3133.4	3400.4	3602.4	3805.7	4132.8	4333	4587.1	4813.4	4964.3	5231.9	5424.1
0	0	0	37.377	84.35	82.442	133.19	130.52	293.16	427.39	501.22	626.67	771.38	1030.7	1179.3	1330.3	1633.3	1895.7	2129.4	3558.9	3871.8	3004.2	3191.2	3469.1	3709.6	4080.8	4119.1	4593.3	4894.9	5065	5904.5	5614.2	5918.8	6198.1	6687.7	7150	6834.1	7132.1	7345.8	7554.1	7792.3	8038.6	8397.1	8684.1	8728.2	8989.2	9163	9430.3	9612.5	9591.7
0	0	0	0	67.714	24.527	74.69	77.409	30.512	350.06	1.8029	25.637	40.788	329.56	415.78	214.21	340.69	430.15	519.9	1085.8	1221.4	985.79	1101.7	1314.2	1822.2	1714.5	1925	2060.9	2326.8	2522.5	3356.8	2881.4	3055.8	3226.4	3468	4662.2	3724.9	3949.1	4620.9	5441	4840.2	5083.7	5379.9	6692	5659.4	5938.5	5992.7	6278.1	6326.3	6605.4
0	0	0	0	12.372	1.961	8.4	45.276	162.25	317.7	388.08	570	776.85	1094.8	1126.6	1348.6	1678.9	2057.1	2413.4	3322.5	3883.8	3561.3	3712.5	3968.3	4226	4435.2	4717.5	4997.8	5297.8	5386.1	5649.9	5939.5	6212.6	6388.8	6651.7	6931.8	7217.4	7165.8	7440.2	7576.9	7907.9	8213.5	8149.1	8472.3	8603.6	8926.7	8862.1	9218	9492.4	9648.1
23.072	13.37	8.557	0	0	0	0	19.004	27.987	63.267	109.18	184.51	289.33	455.43	598.77	773.44	1001.5	1283.2	1561.1	1812.5	2154.6	2447.3	2733.2	3122.6	3498.4	3729.8	4047.2	4403.2	5844.8	5146.7	5236.2	5633.2	5821.6	6048.7	6307	6633.1	7036.2	7212.3	7692.5	8044	8351.7	8617.2	8942.4	9222.9	9588.1	9909.5	10091	10287	10544	10553
0	0	0	0	3.8854	3.7584	22.456	55.868	91.742	134.24	205.3	271.05	393.15	487.99	700.47	811.99	1053.7	1253.9	1193.9	1398.1	1992.7	1808.5	2582.1	2784.1	2858.7	3225.8	3409	3614.1	3201.8	3495.5	4101.5	4448.9	4363.6	4633.2	4572.5	4810.5	4978.2	4995.8	5275.4	5426.3	5080.5	5488.3	5839.9	5911.7	5942.4	6043.2	6348.6	6477.7	6487.6	6795.8
0	0	0	0	0	75.357	197.83	356.67	489.27	711.74	875.56	1057.4	1237.4	1532.6	1709.7	1971.1	2209.7	1754.4	1973.5	2831.6	2550.9	2926.2	3198.1	3358.8	3533.5	3769.7	4055.6	4148.1	4547.1	4617.5	4795	4928	4952.5	5107	5110.1	5222	5479	5541.7	5432.2	5488.8	5408.3	5404.3	5770	5596.5	5712.2	5817.3	5832.8	5840.4	6026.6	5751.7
0	0	0	21.677	22.053	38.596	67.918	85.765	131.38	202.46	299.33	412.12	606.69	823.64	983.02	1270.4	1490.6	1815.4	2170.3	2556.1	2876.2	3302.4	3655.9	4150.5	4574.8	4911.6	5410.7	5781.1	6238.6	6433	6730.1	7227.1	7383.1	7785.7	7887.9	7596.6	8616.7	9007	9415.1	9606.8	9951.3	10616	10745	11214	11076	11449	11185	11451	11612	11504
0	7.8516	0	0	0.46176	7.0872	0	5.227	2.8106	28.554	58.353	100.47	142.26	214.17	327.64	423.11	573.46	742.55	862.22	1040	1157.2	1339.9	1493.9	1644.2	1754.1	1917.1	2085.7	2177.5	2243.8	2276.6	2341.8	2479.5	2362.3	2326.1	2384.6	2661.2	2781.3	2973	3125.6	3166.2	3010.4	3154	3123.7	3018.4	3024.4	2984.1	2824.7	2827.7	2811.5	2897.4
0	0	0	52.423	51.729	37.214	0	118.92	165.52	295.65	438.35	494.74	470.73	892.52	1058.1	1371.6	1673.2	2117.3	2130.7	2563.4	2852.2	2279.5	2514.1	3328.4	3717.9	4004.6	4113.4	4420.3	4809.1	4524.5	3957.7	3909.7	4018.2	4218.7	4497.2	4635.9	4590.8	4645	4764.2	5154.6	5448.1	5381.5	5731.8	5870	6102.4	5829.3	5975.9	6019.7	6357.4	6408.7
0	0	31.14	0	27.862	29.129	8.7606	17.975	0	0	0	0	9.3105	84.966	163.16	252.72	346.1	483.44	615.44	793.92	992.99	1147.4	1292.4	1449.3	1712	1872.5	2101.1	2221.3	2368.9	2627.6	2696.9	2870	2853.9	3032.1	3132.9	3191.7	3527.4	3459.7	3592.1	3708.1	3871.3	3855.1	4000	4185.4	4384	4465.3	4483.3	4571.4	4613.4	4721.5
0	0	0	0	9.4139	38.479	92.994	169.28	274.68	364.97	495.68	632.8	793.81	921.21	1106	1171.5	1290	1376.6	1415.2	1541.7	1618.3	1690	1700.1	1842	1859.5	1773.5	1921.5	1966.5	2039.7	2071.4	2093	2177	2231.5	2251	2240.1	2253.9	2272.3	2345.4	2424	2384.7	2416.8	2481.4	2491.7	2568	2659	2698	2752.5	2742.5	2763	2757.5
25.537	6.0357	0	0	0	0	0	26.765	105.08	190.82	285.44	418.36	543.2	697.9	869.15	1060.1	1207.9	1377.5	1504.2	1744.2	1931.3	2207.8	2418.6	2483	2821.6	2894.9	3133.3	3283.2	3546.8	3568	3855.3	3887.2	4066.3	4215.2	4190.9	4278.5	4340.8	4403.5	4638.1	4663.5	4848.1	5034.3	5134	4912	4998.9	4867.6	4901.9	4922.6	4938	4875
26.931	10.49	6.8054	0	0	0	12.214	57.894	75.022	145.09	232.5	297.63	547.99	642.21	843.62	1075.7	1452	1718.5	1976.4	1785.4	2542.5	2768.3	3104.6	3311.6	3587.5	3791.5	4193.4	4466.5	4664.6	5027.1	5330.4	5589.6	5941	6120.5	6321.1	6720.2	6727.6	7237.2	7396.2	7694.1	8422.4	8871.2	9143.1	9782.2	9469.8	9712.9	9924	10359	10614	11040
5.191	13.585	0	0.3828	0	6.6992	0	1.3363	3.3385	2.7335	10.2	14.028	47.449	85.147	151.35	241.83	346.11	455.27	556.39	655.27	688.31	807.18	920.06	722.74	884.26	968.02	1066.8	1139.4	1223.9	1310.4	1512.9	1666.2	1781.1	1915.3	1978.5	2214.9	2182.3	2356.4	2473.2	2609.5	2805.2	2932.2	3090.3	3167.3	3209.6	3428	3528.9	3643.1	3645	3804.5
0	0	0	0	4.4304	2.2439	0.018685	2.3551	8.6707	48.044	86.101	113.98	161.45	212.76	285.99	346.11	416.96	541.43	592.3	779.35	869.77	964.58	1063.2	1167.4	1270.8	1426.7	1569.4	1805.7	1770	1982.4	2168.6	2284.8	2473.1	2592	2597.7	2923.1	3123.3	3277.3	3521.5	3888.2	4266.8	4529.7	4851.2	5234.9	5587.2	5910.6	5982.8	6251.9	6426.4	6744.1
0	0	16.156	13.511	0	8.9805	23.14	45.842	114.16	197.61	320.5	478.61	650.7	894.98	1076.1	1358.1	1636.2	1963.3	2248.2	2652.9	3080.4	3560.6	3882.6	4345.6	4842.7	5001.8	5811.2	6274	6704.2	7174.7	7673.1	7865	8350.1	8887.3	9350.3	9841	10117	10403	10392	10863	10999	11629	11858	11737	11932	12065	12434	12208	12341	12772
20.559	15.042	6.5561	0	0	0	0	76.016	168.44	381.9	481.55	667.75	898.3	1174	1496.1	1782.9	2187.6	2497.8	2745.2	3191.4	3475.3	3868.9	4206.4	4569	4905.2	5061.8	5414.1	5675.6	6070.4	6190.2	6397.6	6548	6688.5	7090.7	7395.4	7514	7802.7	8150.8	8265.8	8602.4	9242.5	9669.9	9894.9	10418	10447	10791	11041	11343	11464	11879
7.9985	19.978	4.7778	0.56776	0	0	0	4.2085	31.795	68.482	122.36	221.12	353.61	502.84	686.28	888.55	1145.3	1365.5	1624.8	1865.9	2204.1	2437.8	2842.3	3186.8	3593	3937.9	4448.6	4711.3	5214.2	5732.4	6058.9	7061.9	6818	7282.2	7512.1	7857.4	8036	8458.1	8942.5	9102.4	9741.1	10013	10182	10466	10400	10723	10799	11008	11334	11575
0	0	0	0	18.395	9.1707	53.03	64.166	127.6	223.34	302.18	453.05	572.87	757.75	900.84	1141.7	1422.7	1759.3	2099.7	2351.7	2780.6	3112.4	3504.9	3970.1	4202.4	4577.9	5206.9	5485.5	5970.6	6145.7	6712.5	6948.6	7276.6	7764.8	8190.3	8574.1	8936.4	9336.1	10088	10272	11070	11198	11795	12143	12118	12939	12820	13224	13696	13925
16.346	14.818	0	0	0	0	0	0	0	0	0	3.5635	51.122	103.01	147.7	289.98	377.98	477.5	585.14	660.55	743.68	816.54	919.85	1029.3	1165.7	1246	1370.7	1472.9	1583.8	1653.8	1726	1864.7	1924.7	2038.5	2186.8	2211	2370.4	2473	2561.9	2659.1	2731.1	2812.1	2959.9	3028.5	3110.8	3178.7	3275.4	3283	3275.6	3370.1
44.32	11.762	4.6569	0	0	0	0	0	2.4727	8.2946	27.34	86.852	112.56	208.77	340.96	543.78	740.36	742.46	1024.4	1298.9	1664.2	2000.1	2290	2654.7	2918.1	3249.7	3571.7	3775.6	4028.8	4247.9	4649.5	4854.4	5106.9	5507.5	5726.6	5913.7	6128.3	6529.8	6886.7	7086.2	7528.5	7518.4	7941.1	8420.1	8559.9	9138.4	9320.4	9498	9949.4	9803.2
26.26	19.388	0	0	0	0	0	0	0	0	0	0	0	0	0	19.489	32.632	57.839	78.011	137.61	168.61	275.74	373.62	501.44	636.3	863.21	717.57	1249.8	1407.2	1833.6	2134.2	2369	2641.8	2349.6	3319.8	4305.9	4251.4	4753.1	5222.2	6070.2	6431.5	6987.7	7381.1	8229.9	8665.1	8603.7	8433.6	9257	7688.1	9536.7
30.102	15.078	0	0	0	0	0	0	26.978	69.644	126.54	244.74	385.92	518.73	627.57	760.41	917.59	1088.8	1097	1372.6	1514.5	1673.3	1821.1	1927.1	2088.2	2032.7	2339.7	2434.7	2670.7	2785.3	2970.1	3342.4	3595.9	3663.2	3759.8	3811.5	3962.3	4707	4630.6	4387.1	4519.9	4658.6	4822.5	4934.3	5053.4	5108.1	6031	5321.2	5425.3	5435
7.1753	0	0	0	0	1.3276	2.1075	20.401	71.88	149.51	232.66	326.32	421.1	529.57	667.81	857.13	1019.4	1123.8	1270.4	1446.5	1649.5	1810.9	1979.6	2249.5	2350.9	2674.5	2782.7	2950.5	3067.4	3299	3653.5	3626.9	3668.6	3714.3	3216	3601	3793.6	3881.2	3929.6	3976.8	4062.1	4192	4007.8	3970.5	4147.5	4006.2	3935.8	3936.8	4005.3	4033.5
2.0173	0	0	0	1.1397	0	17.656	63.14	116.71	203.11	272.89	367.82	525.26	658.2	797.21	943.98	1073.1	1297.5	1509.4	1781.6	2046	2290.6	2594.8	2853.3	2999.2	3393.7	3631.6	3798.3	4167	4363.4	4227.5	4509.4	4708.9	4947.8	5014.7	5190.7	5220.5	5199.4	5381.8	5393.6	5765	5606	5896.8	5994.4	5601.8	5921.1	6002	6043.7	5875.7	5823.6
0	0	0	2.6149	0	5.0748	8.3646	40.279	112.46	165.26	262.07	401.43	651.49	916.99	1173.6	1470.6	1719.5	2119.4	2419.7	2710.2	3088.2	3280.3	3774.3	4252	4758	4956.2	5205	5540.1	5979.2	6211.1	6573.8	6900.6	7209.2	7621.1	7921.1	8102.6	8223.1	8577	6953.5	6965.2	7222.1	7743.9	8093	8117.4	8325	8946.3	9052.3	9339.1	9572.7	9527.7
24.967	0	0	4.5495	5.0822	0	0	0	49.699	95.151	152.85	207.04	299.21	432.26	526.38	701.34	768.79	945.05	1074.2	1317.9	1425.2	1619.4	1708	1910	2140.6	2460.1	2551.6	2739.6	2952.1	3047	3197.7	3382.1	3638.1	3662.1	4143.4	4201.3	4452.1	4615.2	4780.6	4888.2	5086.3	5204	5190.8	5360.2	5387.8	5586	5571.5	5632.5	5660.9	5896.6
4.1493	0	0	0	6.1963	4.5439	0	4.4292	11.025	4.6866	0	0	0	0	0	0	7.1043	8.9416	21.72	55.328	84.853	130.46	239.64	371.11	510.39	611.72	860.33	1052	1301.8	1564	1777.4	2015.9	2221	2525.5	2767.8	2963.6	3198.6	3279.8	3499.2	3779.2	4018.3	4225.9	4550.7	4763.3	5055.6	5135.5	5438.9	5730	5978.5	6140.1
16.967	9.88	0	0	0	0	0	0	0	0	0	0	11.553	53.026	82.288	143.77	192.89	292.26	381.66	483	574.34	656.35	786.72	918.92	1037.3	1199.3	1384	1507.1	1637.7	1761.9	1787.1	1929.8	2031.4	2128.8	2305.5	2841.8	2579.3	2635.7	2747.9	2986.3	3224.4	3469.3	3618.5	3696.1	3826.6	3925.6	3966.6	4066.9	4178.5	4306.5
46.372	20.016	4.5848	0	0	0	0	0	63.831	139.62	278.9	420.33	646.43	925.55	1162.6	1420.9	1653.6	2122.8	2465.9	2764.5	3177	3464.9	3785.7	3883.1	4216.5	4448	4578.8	4848	5090.7	5340.2	5720.6	5922.7	6321.5	6743.4	6649	7154.7	7070.8	7439.8	7632.3	7923.3	8210.9	8362.4	8520.3	8797.3	8980.3	9348	9420.7	9736.3	9817	10135
0	0	0	0	8.6399	12.47	25.812	83.793	145.21	229.04	336.31	495.39	641.94	766.11	923.12	1131.3	1278.7	1491.7	1628.2	1870.4	2094.1	2277.3	2518.9	2638.1	2765.5	3040.7	3208.5	3297.7	3576.4	3833.3	3943.7	4133.3	4332.2	4401.2	4497.5	4535.2	4688.6	4545.4	4855.6	5030.7	5096.1	5319.8	5559.3	5745.1	5656.7	6079.1	6434.3	6737.4	6836.4	6886.8
0	0	2.6808	21.374	23.453	26.636	25.809	34.576	91.404	151.52	185.99	254.11	304.69	378.12	467.07	534.33	597.02	665.21	742.97	832.07	859.38	913.44	1001.4	1017	1111.1	1147.8	1197.7	1271.2	1383.5	1420.4	1421.2	1564.7	1686.7	1772.7	1820.8	1854.7	1935.7	2013.8	2109.9	2289.4	2353.1	2473.4	2535.9	2586.1	2741.7	2787.2	2833.5	2958.7	3052.7	3033.9
38.744	22.701	0	1.0412	0	0	0	0	0	0	0	0	0	17.426	63.355	108.21	137.06	192.71	251.02	368.04	473.27	554.3	710.24	858.15	1115.5	1330.5	1533.6	1783.7	1893.1	2069.3	2415.4	2734.3	2676.3	2918.6	3021	3197.4	3159.3	3407.2	3662.4	3889.5	4114.7	4118.2	4298.8	4286.8	4659.3	4707.8	5061.6	4964	5002.3	5248.1
11.754	8.1357	0	0.63354	0	0	0	0.79459	6.2366	13.865	68.174	141.53	263.31	413.06	586.86	832.44	1125.9	1493.4	1869	2264.7	2660.7	3100.7	3591.7	4220	4698.5	5180.9	5841.7	6282.3	7012.4	7584.6	7748.7	8465.9	9207.1	10462	10218	10516	10900	11530	11944	12414	12596	13326	13332	14076	14489	14932	15262	15432	15519	15768
1.8048	0	0	0	0.25733	2.5346	15.503	36.929	71.37	115.74	168.15	242.51	322.4	416.59	539.88	630.41	737.94	861.68	978.61	1093.5	1243.3	1386.8	1563.2	1768.8	1899.8	2127.1	2300.2	2448.9	2704.2	2828.9	2970.9	3247.1	3415.2	3637.3	3817.8	3970.4	4152.2	4340.9	4332.8	4545.5	4612	4902.9	4959.4	5079.8	5226.8	5305.8	5436	5534.1	5527.8	5697.2
34.397	17.59	0	0	0	0	0	0	18.975	43.629	91.485	146.23	221.56	325.12	416.28	574.72	718.21	896.26	1095.7	1323.7	1528.3	1718.3	1976.3	2252	2451.3	2727.6	3017.9	3356.3	4404	4664.8	4796.9	5177.9	5432.6	5542.2	5938.7	6189.8	6509.3	6677.1	6885.4	7288.7	5923	6035.4	6103.2	6274.8	6384.2	6536	6554	6737.3	6826.5	6909.1
18.088	13.929	9.5204	2.4025	0	0	0	0	0	0	0	0	0	0	0	0	0	17.318	47.895	112.78	189.55	299.33	436.71	513.87	769.2	872.35	793.49	913.48	1027	1648.1	1431.9	1532.2	1799.9	1961.3	2073.3	2199.4	2524.8	2796.1	3077.3	3164.8	3662.4	3939.1	4371.1	4566.8	4667.9	4333	5005.8	4878	4886.5	5355.7
34.97	21.438	0	0	0	0	13.261	78.828	177.74	291.96	411.19	519.5	667.85	937.82	1185.9	1495.4	1693	2040.1	2356.3	2749.4	3078.7	3469.1	3865	4154.1	4575.1	4922.4	5234.6	5260.3	5590.9	5993.3	6046.5	6776.5	7213.4	7146.6	7916.9	8005.3	8470.2	8909.5	9361.3	10103	10649	11105	11349	11905	12136	12334	12572	12821	12764	13323
0	4.8874	5.5607	0	11.96	8.1744	0	1.1486	7.6582	7.9505	0.58569	6.4932	17.999	45.261	82.256	147.49	221.78	308.83	412.15	504.84	637.39	798.9	967.04	1134	1315.3	1565	1697	1942.7	2282.4	2529	2739.8	2847.7	3118.1	3424.8	3426.4	3630.5	3678.5	3920.5	4248	4300.9	4630.4	4813.3	4972	5199.4	5490	5620.8	5780	5868.8	6029.1	6158.7
34.263	17.586	1.8067	0	0	0	0	0	11.051	27.866	80.391	114.52	197.13	283.74	369.95	450.49	503.64	577.93	632.52	782.83	842.34	1004	1058.6	1131.6	1273.3	1313.7	1274.3	1353.6	1278.4	1495.9	1301.8	1502.5	1733.2	1634.6	1620.9	1570.5	1664.7	1653.9	1749	1758.2	1819.7	1774.8	1847.6	1892	1985.7	1987.1	2022.7	1992.7	2100.2	2013.3
0	0	5.4012	1.6223	16.927	8.2983	11.59	42.371	90.585	164.89	234.66	330.71	450.43	595.75	724.96	862.12	962.5	1158.9	1342.6	1672.9	1802.1	2058.6	2395.3	2731.1	2976.4	3163	3609.2	3869.9	4264.9	4501.4	4553.1	4880.8	5331.1	5709.3	5849.3	6099.4	6340.7	6738.4	7190.7	7481.3	7844.5	7744.2	7953.9	8319.4	8307.6	8310.3	8795.8	8725.2	8924.1	9029.1
10.565	0	4.0748	0	0	0	2.8412	49.477	128.3	271.34	445.09	640.12	869.17	1138	1302.7	1606.8	1942.3	2351	2670.1	2852.2	3250.8	3421.5	3628.5	3976.7	4159	4517.6	4838.4	5266.5	5425.6	5758	5874.5	6268.5	6542.4	6738.8	7156.1	7271.7	7477.8	7686.1	7948.1	8439.7	9052.3	7569.6	7580.6	7827.4	7918.5	8356.1	8080	10132	8512.4	9824.5
13.634	10.792	7.2203	0	0	0	0	1.4458	28.219	59.022	109.89	178.56	270.25	366.98	465.37	573.41	760.47	936.3	1120.3	1344	1535.7	1799.5	1994.6	2263.9	2477.9	2675.5	2878.2	3126.9	3418.9	3715.7	3896.5	4216.6	4391.1	4757.9	4964.2	5768.5	5792	5858.6	6123.5	6462.2	6713.1	6765.9	7088.6	7421.4	7601	8028.6	8162.5	8406	8547.3	8614.5
0	0	0	0	81.607	79.754	116.62	149.48	252.53	340.57	441.23	621.21	764.63	975.01	1046.2	1208.1	1394.4	1487.6	1694.9	1955	2153.6	2451.7	2588.8	2720.8	3015.7	3129.9	3307.6	3567.7	3693.1	3827.8	3957.6	4023.3	4176	4427.9	4848.5	5070.6	5073.6	5380.4	5670.1	5644.6	5948.2	6362	6621.3	6646.1	6624.9	7306.6	7053.7	7469.8	7499.4	7615.9
12.801	4.5637	1.142	0	0	0	12.745	48.817	70.237	154.64	226.62	319.8	434.86	597.06	648.13	798.7	1031.7	1107.9	1215.7	1412.1	1604.5	1787.4	1954.8	2212.2	2439.1	2617.6	2791	2992.2	3290.9	3481.2	3444.6	3610.1	3812.4	4035.1	4296.7	4542	4660.2	4744.2	4976.3	5037.4	5160	5273.9	5437.5	5465.5	5579.3	5925.3	5968.3	6059.4	6074.9	6059.7
10.916	0	0	0	0	0	29.619	139.35	242.14	422.57	600.49	815.66	1104.2	1335.1	1509.4	1806.5	2010.1	2299.6	2572.7	2931.6	3169	3403.6	3690.8	4057.8	4264.3	4617.4	4924.6	5194.7	5612.2	5992	5985.8	6472	6760.2	7086.4	7345.4	7346.1	7657.6	7965.4	8412.3	8775.3	8929.2	9245.1	9405.6	9826.6	9888	10278	10386	10541	10700	10703
8.9489	0	0	27.015	11.704	0	0	15.079	70.03	111.32	211.5	320.71	449.7	600.35	734.13	863.41	1035.7	1176.9	1346.1	1544.3	1718	1912.4	2009.4	2205.6	2421.3	2489.8	2723.6	2981.7	3183	3321.6	3380.8	3609.9	3776.8	3951.2	3874.4	4335.2	4137	4240.3	4438.7	4474.4	4627.6	4661.7	4873.3	4796.5	4856.2	4872.3	4893.2	5027.7	4997.1	5013.5
31.088	22.838	9.4698	1.4157	0	0	0	0.5375	12.2	48.49	161.02	259.36	367.05	494.25	627.63	785.77	963.06	1176	1308.3	1471.4	1674.1	1915	2067.6	2243.9	2439.5	2511.8	2738.4	2911	2955.3	3054.3	3163.4	3251.3	3359.6	3415.1	3397.3	3333.5	3462.2	3633.2	3705.7	3874.2	3833.4	3928.2	3951.5	4031.9	4087.7	3961.4	4161.6	4243	4238	4390.4
14.739	6.4413	0	0	0	0	10.805	58.885	187.51	352.29	523.99	766.05	1068.1	1413.1	1814.5	2216.6	2627.1	2968.5	3355.8	3505.7	4056.3	4277.2	4635.9	4683	4908.4	5116.8	5164.2	5450.7	5587.1	5516.9	5677.8	5731.6	5839.9	6242.1	6256.7	6440.8	6526.3	6546.6	6746.9	6895.4	7348.3	7268.6	7568	7819.8	8020.3	8358.2	8304.1	8561.3	8609.6	8993.7
0	0	0.092814	0	0	7.3666	11.668	26.384	101.56	159.73	261.13	381.84	562.26	749.68	931.7	1163.6	1389.2	1604.8	1730.8	1920.1	2101.5	2323.6	2423.2	2565.6	2689.2	2763.9	2943.1	3023.6	3110.7	3203	3100.6	3269.6	3354.2	3533.6	3519.3	3687.1	3681.1	3657.3	3731.9	3758.1	3855.9	3919.5	4047.3	4148.7	4157.9	4221	4272.4	4335.9	4418.8	4413.2
23.977	13.755	4.1038	0	0	0	0	2.177	20.125	67.667	132.76	180.89	247.63	334.84	419.05	519.69	625	770.36	904.37	1053.3	1193.3	1356.6	1532.6	1733	1868.6	2084.9	2342.6	2514.5	2787.9	3029.4	3296.7	3520.4	3925.7	4021.8	4167.6	4136.8	4434	4646.6	4893.7	5124.1	5362.5	5511.9	5708.1	5695.6	5880.8	5766	5860.1	5924.4	6077.9	6134.6
9.0608	22.972	1.6972	0	0	0	0	0	0	0	2.2724	13.176	20.361	24.441	53.827	96.146	150.36	201.39	256.61	369.44	401.64	501.11	641.55	879.91	1027.8	1305.7	1513.4	1826.4	2077.8	2448.9	2301.5	2587.6	2638.2	2865.4	3160.7	3478.9	3667.8	3807.8	4103.9	4323.5	4733.2	4779.8	5286.1	5488.8	5785.7	5821.1	6439.6	6617.4	7071.1	6915.6
10.877	16.415	0	0	0	0	0	0	26.713	57.58	108.81	175.29	143.48	226.53	311.44	434.57	520.69	682.97	798.97	941.74	1085.1	1240.8	1381.4	1371.6	1541.1	1756	1935.6	2026.9	2215	2341.6	2412.4	2558.9	2398.2	2713.3	2852.2	2826.4	2943.2	3112.1	3435.7	3646.9	3834.9	3980.4	4110.9	4122.1	4259.2	4301.5	4331.5	4475.9	4492.4	4579.3
9.7236	0	0	0	0	0	31.522	124.51	248.27	392.52	533.12	728.92	961.94	1198.9	1499.6	1714.9	2039.2	2349.9	2616.9	2959.2	3351.8	3702.3	4083.5	4359.2	4782	4955.2	5211.5	5279.7	5826.4	6142.3	6494.6	6867.6	7306.6	7252.6	7523.6	7638.8	7923.4	7992.4	8447.9	8379.9	9027.6	9169.5	9414.3	9559.8	9644.6	9661.1	9753.3	9819.5	9731.3	9718.7
14.304	8.8545	0	0	0	0	0	10.24	60.421	127.34	214.42	285.87	439.99	562.23	724.98	838.52	1063.5	1160	1354.2	1588.6	1742.4	2033.5	2080.5	2206.1	2371.8	2363.5	2637.1	2750.3	2972.1	3165.3	3152	3441.6	3505.1	3690.3	3973.6	4384.5	4158.5	4369.9	4511.8	4568.6	4641.4	4785.8	4901.4	5109.7	5246.9	5351.7	5601.5	5458.7	5709	5987.2
14.588	11.587	7.7415	0	0	0	0	0	0	19.789	39.149	68.371	98.745	141.92	186.5	218.89	274.49	322.15	344.79	394.25	432.92	518	527.96	613.39	744.52	820.48	1024.1	1112.8	1258	1424.7	1543.2	1791.8	1963	2148.3	2318.6	2602.1	2754.4	2853.7	3281.4	3539.8	3897.4	4196.1	4359.5	4420.7	4710.6	5141.6	5107.4	5434.8	5567.2	5748.9
10.555	3.8431	5.8239	1.3344	0	0	0	0	0.53115	24.125	49.679	91.028	183.89	271.1	366.06	493.86	636.94	602.54	687.5	795.14	918.46	1111.6	1266.4	1427.5	1635.3	1852.5	2142.2	2212.2	2345.6	2490.3	2691	2872.5	2997.7	3155.9	3185.5	3524.6	3642.4	3771.2	3798.9	3899	4114.1	4199.2	4371.6	4383.8	4646.4	4444.7	4502.4	4692.8	4815.8	4922.7
0	0	0	26.166	59.457	96.757	89.589	154.28	174.62	274.71	312.88	457.16	558.98	687.43	837.07	947.34	1145	1189.1	1346.4	1600	1742.2	1991.1	2246	2515.6	2840.6	3265.1	3496.1	3870.6	4155.6	4725.5	5153.8	5598.6	5916.8	6413.1	6524.5	7086.8	7458.7	7610.2	8001.7	8188.5	8545	8741.8	9101.4	9169.2	9157.9	9734.4	9854.7	9839.4	9544.9	10008
24.093	15.683	0	0	0	0	0	16.34	66.957	143.89	218.62	293.11	398.7	508.19	636	804.7	953.62	1158.2	1283.3	1507.9	1665.9	1838.9	1978.2	2225.2	3066.8	3182	3422.9	3657	3708.8	3877.4	3747.2	2961	3881.1	4127.1	4294.1	4262	3526.8	3651.7	3797.4	3856.2	3901.4	4224.3	4455.7	5274	4423.5	4431.7	4493.9	4861.9	4736.6	5715.4
2.2903	7.4937	8.5896	0	14.086	0	0	0	25.584	61.984	124.65	218.97	301.8	483.32	658.34	829.19	1039	1303.2	1551.8	1854.1	2072.1	2459.4	2795.9	3052.9	3469.8	3760.9	4142.2	4453.1	4818.7	5149.9	5511.5	5713.7	6066.5	6563.1	6927.1	7261.1	7415.4	7899.8	8054.2	8364	8547	8615.3	8781	9038.6	9404.3	9285.6	9419.2	9376.8	9564.8	9585.2
12.044	15.896	0	0	0	0.93847	0	0	11.169	52.947	82.515	118.96	167.13	222.18	281.73	348.87	382.06	467.96	501.17	581.06	594.19	662.71	713.55	802.92	865.38	932.35	988.49	1045.5	1097.2	1128	1131.4	1194.4	1241.4	1315.7	1372.1	1401	1445.3	1469.7	1557.2	1608.9	1601.9	1657.1	1654.8	1771.7	1814.3	1806.9	1816.9	1840.5	1873.9	1917.5
15.427	3.9707	0	0	0	0	22.719	103.38	204.22	328.87	488.49	651.36	892.86	1106.7	1473.4	1680.3	1985.7	2267.3	2714.3	3087.8	3509.2	3835.5	4384.6	4573.8	4967	4960.4	5644.5	5841	5979	6048.6	6378.1	6632.9	6908.2	7000.3	7053.5	7456	7299.4	7521.6	7839.6	7827.1	7819.2	7944.2	8226.5	8516.6	8108.1	8391.8	8400.7	8533.4	8393.1	8420.2
6.0984	5.1563	0	2.9689	0	0	3.8772	23.925	67.272	128.8	197.39	273.13	405.25	526.2	673.92	813.45	988.91	1117.7	1300.2	1475.8	1614.1	1814.5	2005.4	2216.2	2490.9	2722.9	2858.3	3153	3508.6	3810.5	4121.9	4477.7	4782.5	5032	5436.4	5779.3	6259	6507.7	6876.7	7306.7	7638	7848.8	8392.5	8687.2	9174.8	9207.6	9561.5	9791.3	9892.9	10349
0	0	0	1.268	3.9756	31.599	35.315	51.839	91.396	134.06	159.38	206.96	254.29	312.74	384.9	487.19	599.1	705.77	867.85	927.71	1109.9	1329.4	1410.7	1570.4	1896.2	1956.8	2200.9	2438.7	2605.6	2680.5	2738.4	3034.6	3283.2	3543.7	3741.3	3939.6	4099.3	4194.5	4387.1	4627.1	4853.4	5016	5239.5	5452.7	5571.3	5641.6	5848.7	6058.5	6254.3	6285.5
0	0	1.3114	16.439	18.536	0	0	0	0	34.939	84.371	141.05	206.27	288.33	348.65	626.57	761.28	1009.3	1210.4	1504.2	1746.3	1964.7	2259.2	2492.3	2725.2	3002.1	3177	3452.1	3790.2	4068.8	4327.9	4345.3	4489.8	4726.6	5106.8	4750.4	4931.6	4885.6	5242.9	5320.3	5634.6	5663.9	5955	6200.3	6402.3	6248.1	6380	6128.4	6564.3	6672.1
0.76611	0	0.91789	0	0	0	23.696	71.045	164.33	271.65	398.29	572.43	808.54	1008.1	1263.9	1516.7	1802.1	2194.2	2487.7	2782.5	3063.9	3390	3909.7	4213.3	4629.3	5240.3	5769.4	5398.1	6118.6	6335.9	6657.6	6742.3	7625.2	7503.3	7832.2	7816.7	8174.2	8783.7	8788.5	8990.1	9430.9	9679.1	9963.7	10129	10173	10622	10638	10982	10779	10632
0	1.5956	0	1.9525	3.5482	5.5877	0.71948	45.335	136.44	234.88	404.34	539.29	771.95	996.3	1301.7	1470.2	1793.1	2043	2546.9	2786	3072	3380.8	3724.5	4201.4	4825.5	5159.8	5145.6	5430.2	5829.6	6470.7	6547.3	6849.1	6982	7252.5	7526.2	7894.9	8189	8748.8	9093.4	9295.9	9938.9	9943.7	10173	10315	10434	10606	10581	10625	10409	10126
12.216	0	0	0	0	3.8419	5.9799	14.517	14.855	30.91	43.613	72.036	92.681	121.44	174.58	213.55	301.48	369.86	442.3	578.17	659.95	774.16	793.57	935.99	1063.6	1278.9	1198.7	1312.8	1670.7	1772.7	1647	1626.8	1686.1	1777.3	1875.8	1979.8	1999.8	2086.1	2145.3	2184.8	2261.6	2219.9	2368.9	2354.7	2521.7	2664	2701.3	2791.3	2844.6	2966.1
14.967	3.4657	5.2155	0.46356	0	0	0	0	0	0	0	0	37.328	105.71	235.81	263.14	378.16	544.35	706.65	881.08	1095.5	1324.9	1556.6	1751.9	2083.7	2340.6	2625.1	2784.5	2978.6	3072.7	3121.4	3404.5	3535	3751.8	4007.4	4042.8	4266.4	4335.5	4476	4565.8	4835.9	4891.2	5023.8	5281.9	5342	5611.4	5623.7	5737.7	5920.2	5970.9
0	0	0	0	0	0	31.221	60.312	140.33	227.78	326.66	550.24	726.74	953.67	1254.3	1577.6	1913.5	2264.1	2553.8	3006.7	3399.1	3884.6	4176.2	4619.3	4790.5	4813.7	5100.4	5166.5	5317.7	5568.3	5650.5	5908.7	6043.4	6067.9	6237.6	6386.5	6595.3	6797.5	6494	6684.4	6927.2	6966.2	7134.1	6919	7029.1	7316.2	7331	7366.9	7267.1	7422.2
0	0	0	0.071117	0	22.16	80.536	55.035	109.82	135.69	182.81	244.05	330.94	427.68	509.36	565.77	639.83	678.24	831.67	932.23	1026	1087.7	1224.1	1447.1	1603.4	1765.2	1951.4	2009	2266.8	2445	2623.6	2723.6	2919.1	3027.4	3279.6	3374.2	3499.9	3604.1	3805.9	3985.9	4312.7	4547.6	4697.7	4808.2	5020.8	4961.6	5195.8	5400	5523.5	5514.3
0	6.9554	0	0	0	1.4974	60.932	167.74	329.06	497.94	708.85	973.43	1133.2	1496.5	1736.4	2024.9	2297.4	2487.1	2855.2	3138.1	3303.1	3470.5	3833.2	4083.2	4208.2	4501.7	4573.9	4994.5	5006.3	5247.9	5255.1	5580.7	5715.2	5855.3	5919.3	5812	6069.2	6167.2	6345.7	6471.5	6435.7	6460.3	6645.3	6602.3	6580.9	6641.8	6678.9	6523.4	6866.5	6718
0	3.8812	0	2.2949	0	0	5.4534	10.517	10.662	27.32	32.286	52.162	101.65	139.24	211.3	297.45	426.79	490.22	577.37	724.51	800.11	908.53	1007.2	1065.6	1188.2	1254.1	1343.5	1406.5	1451.7	1506	1575.4	1707.4	1749.7	1826	1933.1	1955.4	2009.6	1901.6	1922.9	2268.1	2343.6	2397.2	2467.8	2529.1	2498.6	2614.1	2608.5	2813.8	2911.9	2994.8
0	0	0	0	10.855	43.537	73.562	171.61	298.06	457.3	667.38	875.14	1122.9	1378.8	1755.3	2135.5	2473.1	2844.2	3296.1	3572.7	3862.5	4267.5	4551.6	5087.2	5349.6	5818.8	6277.3	6298.7	6955.6	7412.3	7625	8038.3	8070.5	8340.7	8692.5	8938.1	9406.4	9290.6	9866.4	9968.4	10317	10123	10386	10846	11635	11721	11829	11700	12159	12710
0	10.664	0	0.98807	0	0	16.258	48.865	98.313	161.61	257.84	384.67	603.45	878.16	981.43	1213.4	1607.9	1854.6	2220.3	2433.9	3005.4	3451.2	3994.3	4364	4911.1	5282.8	5261.6	5678.5	5996.4	5934.4	6365.4	6712.7	7159.2	6547.4	6740.7	6982.2	7036.3	7478.1	7854.1	7762.4	7963.2	8353.2	8860.3	8965.4	8982.8	9069.4	9246.8	9448.9	9718.7	9680.7
23.965	11.155	0	0	0	0	0	0	0	14.253	47.854	79.069	150.25	250.22	348.85	499.73	650.68	821.63	998.46	1186.4	1452	1602	1817.7	2027.5	2169.7	2373.8	2573.2	2832	3032.8	3225.2	3352.7	3572.3	3782.6	3953.1	4170	4377.8	4552.4	4859.3	5085.9	5347.9	5718.8	5608	5663.8	5986.9	6141.9	6339.8	6501.7	6697.9	6771.8	6950.6
11.205	4.8332	2.0271	0	0	0	0.073591	0	11.655	28.816	59.028	81.572	142.02	212.2	260.74	327.83	448.89	543.58	640.21	772.14	888.73	970.15	1107.8	1196.4	1319.8	1484.1	1588.7	1699.4	1831.7	1892.3	1964.8	2041.5	2092	2303.1	2375.4	2451.8	2607.7	2594.6	2842.8	2826.6	3007.7	3080.8	3365.4	3577	3672	3814.2	3775.1	3852.2	4081.2	4018.9
7.6216	2.5941	3.2499	0	0	0	5.1758	11.683	23.441	31.737	47.341	76.37	134.74	174.95	256.02	302.01	417.82	505.36	597.92	691.28	752.32	862.28	964.58	1085.6	1149	1315.4	1484.4	1550.7	1658.3	1785.8	1842.5	2002.8	2092.8	2363.6	2470.2	2616.2	2683.6	2808.7	2930.7	3044.5	3192.5	3073.8	3549.3	3615.3	3733	3931.4	3756.5	4051.4	4042	4130.7
10.564	1.4739	0	0	0	0	5.021	28.999	89.174	155.68	238.03	363.26	506.44	710.66	880.44	1159.7	1333.5	1568.6	1817.4	2091.9	2352.1	2442.9	2861.8	3028	3287.9	3587.2	3813.7	4253.4	4494.2	4782.1	4843.8	5255.4	5928.6	6011.1	6026	6299.2	6176.9	7471.9	7294.1	7314.7	7650.2	7952.3	9229	8488.3	8544.4	9021.9	9196	9741.2	10011	9685.7
10.356	4.6949	1.0961	0	0	0	3.8911	20.059	67.288	125.38	196.76	278.15	349.44	464.49	571.43	804.24	985.33	1179.5	1377.2	1588.3	1812.3	2018.1	2219.6	2274.8	2505.6	2620.1	2809	2865.2	2448.9	2592	2608.6	2743.6	2754.7	2789.2	2809.6	2732.3	2815.8	2824.6	2885.4	3012.6	2999.6	3074	3109.3	3141.3	3214.3	3110.4	3110.5	3169.6	3125.6	3227
15.097	4.1577	0	0	0	0	0	0	0	0	0	0	0	0	44.077	136.49	220.92	349.28	497.6	631.16	797.23	1009.2	1209.6	1434.6	1647.7	1881.6	2149.2	2328.5	2568.7	2838.7	3203	3439.2	3946.3	4326.7	4559.6	4852.4	5044.9	5279	5673.5	5586.2	5767.1	5808.8	6218.2	6510.1	6814	7159.2	7110.5	7269.5	7646.7	8092.3
9.7185	0	2.373	3.5893	0	0	6.2861	58.164	129.08	223.75	336.99	471.26	593.97	819.73	1082.1	1288.9	1593.2	1836.3	2138.2	2433.6	2691.3	2890	3276.2	3513.4	3822.4	4207.2	4328.1	4513.8	4696.6	4938.7	5046.7	5428.1	5432.4	6079.1	6226.5	6491.5	6412.3	6288.3	6369.4	6628.1	6946.1	7586.7	7287.1	7554.9	7587.9	7782.9	7768.2	7879.1	7829.6	8634.9
0	0	0	2.5205	4.273	1.8898	0.13923	45.478	71.662	140.83	185.33	274.39	341.69	469.65	575.14	737.61	942.7	1106.2	1236	1448.8	1676	1955.7	2040	2281.5	2558.5	3000.7	3120.2	3371.8	3563.7	3841.9	4224.4	4375.2	4508.9	4902.4	5082.1	5291.5	5468.3	5655.7	6231	6193.2	6198.6	6975.9	6937.8	6919.2	7139.7	7282.3	7537.3	7649.1	7941.8	8221.5
0	0	0	0	0	4.2173	72.418	182	366.96	581.29	844.84	1063.3	1365.7	1684.1	1936.2	2202.6	2466.4	1985	2303.1	2556	2710.6	2829.8	3202.1	3453.5	5027.6	5176.8	4556.8	4885.6	5809.4	5654.7	6177.3	7658.7	8093.4	8118.9	8289.9	7477.8	8023.8	8329.8	8581.3	8769.5	10168	9204.8	9361.7	9730.5	10007	10191	11111	10845	10538	10663
32.647	13.877	0	0	0	0	0	39.185	87.819	189.54	288.84	414.98	566.72	765.85	980.13	1211.8	1416.6	1705.3	2004.9	2218.9	2481.4	2695.7	2958.1	3325.2	3495.2	3528.2	3930	4367.1	4463.4	4558.4	4657.9	5131.1	5315.1	5436.8	5741.4	5850	6012.3	6261.4	6382	6837	5821.2	5591.7	5775.8	5776.4	5852.1	6075.6	6065.2	7206.5	6387.3	6470.4
23.992	19.059	8.8605	0	0	0	0	0	26.04	52.296	79.911	147.21	220.36	330.32	421.59	485.73	614.81	712	787.29	876.47	953.13	1051.7	1168.7	1247.4	1356.5	1444.7	1549.2	1692.8	1867.1	1901.9	1952.3	2014.1	2109.5	2281.1	2347.3	2430.8	2497.4	2565	2674.9	2756.2	2913.9	3049.8	3151.5	3184.1	3190.5	3398.3	3391.2	3430.4	3510.1	3702.7
8.0887	19.797	0	0	0	0	0	0	20.981	25.738	47.719	59.849	105.11	159.02	221.16	288.05	350.98	476.85	581.69	684.83	818.52	942.07	1046.2	836.9	929.3	1052.4	1133.7	1203.4	1359.2	1434.4	1585.1	1684.9	1886.8	1988.6	2072.6	2169.6	2268.9	2501.5	2837	3167.9	3395.9	3533.4	3914.5	4076.6	4502.3	4702.5	5008.2	5218.9	5626	5721.4
0	0	0	31.918	41.999	0	0	36.828	77.313	177.62	252.45	403.5	614.02	920.24	1146.5	1534.8	1864.8	2350.6	2710	3180.9	3636.5	4095.9	4421.8	4952.7	5304.7	5826	5962.9	6567.9	6959.7	7376.3	7894.6	8185.5	8467	8874.8	8914	9271.7	9469.9	9627.1	10049	10145	10672	10930	10140	10405	10276	10799	10766	11119	11167	10964
0	0	16.405	2.6493	30.158	25.61	44.243	72.886	130.23	231.61	273.92	391.22	568.27	807.59	1082.4	1431	1700.3	2213.7	2628.7	3090.6	3637.2	4034.4	4650.1	4924.2	5458.2	6126.4	6603.1	7222.9	7726.8	8253.2	8619.5	8558.7	9116.9	9518.9	10286	10765	11032	11578	12337	12907	13614	14069	14850	15116	12694	15507	15470	16145	16587	16740
16.271	11.827	0	2.0196	0	0	0	53.703	119.77	245.05	437.92	582.27	783.8	973.96	1191.5	1491.3	1760.9	2071.6	2402.7	2632.4	2907.7	3180.2	3358.8	3617.8	3981.2	4119.2	4388.9	4528.4	4773.5	5035.9	5221	5478.6	5607.9	5781.3	5908.7	6123.5	6114.9	6157.1	6393.1	6476.3	6619.6	6659.6	6732.2	6665.2	6856.4	6882.6	6841.3	6879.5	6803.8	6846.7
5.5826	0.38905	0.65569	0	0	0	8.2522	20.669	30.166	55.085	70.981	104.46	156.21	273.58	377.35	521.35	628.91	625.57	816.24	1063.2	1181.4	1410.2	1438.4	1686.5	1878.2	2196.4	2364.2	2628	2837.4	3251	3505.3	3695.3	3975.2	4187.8	4012.8	4791.4	5112.7	5478.6	5618.7	5778.6	5981.3	6268.4	6374.5	6655.6	6705	6611	7002.5	7048.9	7148	7185.4
6.9964	0	6.3959	6.5095	12.679	0	0	0	0	18.488	30.195	31.17	54.799	50.403	71.615	111.95	164.08	219.22	261.38	346.69	411.67	483.43	584.25	632.79	740.08	828.18	917.03	1017.7	1163.7	1160.6	1306.2	1420	1536.8	1682.5	1791.3	2057.9	2183.6	2385.8	2561.6	2714.8	2783.4	2833.3	2941.1	2970.2	3083.2	3080.6	3157.1	3127.1	3217.9	3279.4
0	0	0	3.5272	0	0	15.636	52.897	100.01	192.63	294.89	440.45	658.31	843.01	1107.2	1368.8	1633.8	1957.9	2300.1	2719.4	2977.3	3408.7	3685.1	4107.6	4581.8	4839.9	5260.8	5575.2	6004.3	6393.8	6636.7	7174.3	7374.5	7779.5	8026.3	8327.5	8705.8	8722.7	9198.7	9595.5	9816.2	10005	10297	10471	10609	10985	10996	11433	11593	11934
0	2.841	1.8339	4.6481	0	1.4482	0	5.2379	12.152	17.483	27.052	45.559	117.77	217.31	385.59	591.54	851.61	1095.1	1424.7	1778.4	2147	2481.8	2862.3	3204.7	3713.9	3964.9	4431.8	4844.9	5133.3	5366.2	5418.2	5781.7	6110.6	6380.5	6594.4	6743.2	7059.8	7219.1	7600.1	7764.7	8088.5	8352	8621.6	8858	9080.6	9499.4	9511.8	9778.5	9965.2	9655.2
16.292	2.459	0	0	0	1.5997	2.039	28.167	78.458	123.1	165.7	250.73	344.31	431.82	547.48	703.41	794.98	980.9	1150.9	1369	1569.8	1780.4	1907.6	2135.5	2455.6	2679.2	2907.5	3179	3380.5	3726.5	3994.2	4417	4592.1	4910.6	5399.3	5659	6130.2	6079.2	6897.3	7279.7	7508.8	7802.7	7910.5	7990.2	8282.8	8677	8900.8	8906.3	9398.2	9291.2
0	0	0	2.4657	0	10.658	28.46	23.912	20.004	19.433	25.734	35.135	34.222	52.519	36.36	32.529	42.638	69.914	48.333	83.05	85.826	73.27	106.54	176.77	204.08	213.6	223.18	297.99	310.75	381.2	454.64	491.3	536.2	647.18	743.92	829.59	915	983.26	1175.8	1196	1346.5	1376.9	1552	1626.6	1694.4	1795.6	1877.4	1976.6	2052.7	2225.5
14.566	4.2122	0	0	0	0	5.8665	25.309	55.488	99.94	177	244	338.23	438.67	534.59	605.24	722.37	819.94	946.21	1113.2	1214	1345.6	1541.8	1646.6	1813.6	1974.2	2205.9	2369	2542	2627.7	2733.5	2864.4	3037.3	3205.3	3390.5	3485.6	3614	3736.9	3984.2	4140.4	4411.3	4520.9	4682.5	4852.6	4927.2	5036.1	5242	5391.1	5512.2	5630.3
10.514	0	0	3.8453	0	0	1.3719	32.106	105.56	219.25	293.03	452.4	670.12	835.05	1085.8	1316.8	1578.8	1725.7	1961.2	2171.9	2315.4	2468.4	2684.7	2928.6	3039.4	3254.4	3510.3	3593.5	3676.3	3738.9	3782.3	3920.1	3950	4089.3	4159.8	4294.6	4275.7	4257.6	4328	4428.5	4563.8	4655.9	4726.5	4740	4744.9	4918.7	4861.7	4992.3	4886.7	5093.4
13.335	0	7.3171	14.699	0.32493	0	0	0	0	0	0	0	0	0	0	0	0	0	0	0	0	0	0	0	11.612	69.387	120.81	201.81	271.52	369.25	406.59	521.68	600.4	789.67	877.45	1014.2	1111.8	1221.6	1264.4	1424	1602.2	1669.9	1844.2	2033.4	2054.5	2120.2	2054.7	2357.5	2326.7	2558
3.358	6.7581	12.157	0	0	0	0	0	38.458	59.114	87.321	105.65	150.92	212.94	248.2	288.13	341.35	432.37	546.84	606.82	695.55	767.84	869.15	948.18	1026.8	1181.2	1199.4	1345.9	1496	1623.5	1672.7	1709.3	1839.5	1966	1954.5	2036.4	1964.6	2153.9	2287.2	2219.5	2257.3	2183.3	2483.1	2475.5	2525.9	2481.9	2605.8	2630.8	2836.6	2857.5
0	0	0	0	11.25	10.217	23.352	42.451	43.817	32.998	24.582	23.133	31.807	80.104	117.63	153.25	246.17	311.6	446.03	494.11	651.55	807.48	953.41	1121.3	1282.2	1396.1	1559	1601.6	1807.4	1993.4	2195.6	2233	2406.1	2550.4	2761.8	3119.2	3325.6	3562.7	3734.1	3648.3	4036.1	4072.6	4269.8	4326	4608.9	4700.5	4888.6	4962.4	4838.1	4923
0	0	0	0	1.291	1.1305	13.573	78.799	183.95	309.93	461.3	722.67	1029.1	1332.1	1640.4	2008.6	2329.1	2676.2	3083.5	3479.3	3768.4	4158	4554	4661.2	5082.7	5446.6	5921.2	5956.5	6501.1	6640	7087.2	7347.3	7804.9	8129.3	8212.6	8502.8	9008.8	9277.6	9787.7	10226	10504	10727	10975	11333	11561	11983	12034	12475	12659	12880
0	6.8737	8.1384	3.9217	14.91	0	0	0	0	1.7295	35.104	68.165	107.67	132.7	244.73	293.76	406.96	474.24	565.42	721.64	871.45	975.22	1164.6	1319.1	1542.9	1727	1992.5	2257.6	2515	2848.3	3184.3	3370.7	3684.1	4102.6	4290.9	4753	4908.4	5361.4	5677.8	6069.4	6409.4	6768.4	7071.3	7618.9	7833.1	8306.4	8632	8844.2	9048.8	9400.3
17.293	18.537	0	0	0	2.3782	0	41.712	170.48	319.59	491.79	712.56	882.57	1087.9	1442.1	1547.1	1808.2	2100.2	2339.6	2652.9	2854.3	3194.7	3419.5	3600.6	3967.3	4298.5	4507.4	4684.7	5015.5	5187.7	5341.8	5462.2	5782.5	5955.7	5920	6035.7	6285.5	6456.2	6614.1	6969.1	7187.4	7504.5	7722.1	7787.8	8039	8055.3	8222.2	8261.8	8495	8609.1
2.8835	16.52	2.5284	0	0	0	0	0	0	6.2111	25.082	49.723	85.286	136.06	188.85	269.4	342.51	464.29	546.79	615.21	692.69	796.31	887.74	1025.9	1107.2	1182.4	1299.4	1419.7	1532.7	1549.4	1618.8	1733.3	1804.2	1870.1	1886	1938.1	1948	1910.2	1867.9	1933.5	1853.9	1955.5	1861.2	2376.8	2409	2403.9	2011.1	2051.8	1994.1	2019.8
12.285	0	0	0	0	0	24.923	131.35	275.3	483.36	690.48	967.52	1236.1	1537	1847.8	2109.1	2463.7	2757	3197.3	3548.5	3740.5	4213.1	4591.9	4988.6	5153.1	5373.3	5627	5837.6	6153.9	6446.7	6607.9	6881.5	7047	7500.8	7712.5	7681.7	7891.2	8038.2	8234.2	8127.1	8346.4	8638.5	8769	8943.6	9221.7	8733.1	9246.4	9101	9121.2	9034.2
33.314	16.052	2.1139	0.52888	0	0	0	0	0	0	0	0	0	18.048	56.392	152.61	215.03	341.94	467.23	635.54	834.56	1009.4	1221.7	1460.9	1589	1775.3	2115.8	2303.8	2447.1	2630.1	3043.5	3296.1	3551.1	3729.1	4077.9	4406.5	4457.5	4803.1	5183.8	5365.7	5595.4	5839.1	5912.2	6248.9	6475.5	6760.8	6736.2	6969.8	7284.8	7327.4
10.107	33.851	8.0445	1.1008	0	0	0	6.7291	73.497	149.03	268.37	393.18	587.34	789.62	1084	1384.2	1637.6	1912.6	2191.5	2585.4	2732.9	3226.7	3509.6	3845.6	4148.2	4458.2	4740.5	4824.6	4974	5163.9	5199.1	5035.2	5190.7	5460.6	5425.9	5717.1	6018.5	6221.9	6564.7	6589.6	6470.2	6578.9	6692.2	6693.9	6890.2	6896.6	6729.6	6733.9	6800.1	6867.4
10.618	0	22.43	11.214	0	0	0	0	0	0	0	0	0	2.153	1.2852	17.829	39.329	49.262	72.664	105.87	114.26	140.15	196.77	262.11	392.93	528.75	740.23	910.43	1063	1187	1341.5	1377.4	1533.4	1738.9	1868.3	2119.2	2145	2380.5	2512.4	2686.2	2904.5	3010.5	3110.3	3241.1	3269	3400.6	3483	3564.8	3687.7	3680.5
0	0	0	0	27.786	1.6519	31.219	79.052	284.01	456.7	614.07	651.45	887.3	1533.4	1825.7	2174.2	1890.2	2350.5	2267.2	2626	2997.6	3635.6	3973	4341.1	5564.6	6094.1	4808.8	5435.9	5749.5	6352.5	6354.6	6661.4	6765.4	6998.2	7279.1	7393.9	7087	7412.7	7646.2	7836.8	8327.7	8390.6	8386.1	8617.8	8628	8555.5	8937.8	9262.7	9528.1	9389.1
24.922	12.75	7.1876	1.0488	2.6042	0	0	0	18.347	53.9	118.43	64.437	216.7	223.73	391.96	594.97	753.13	900.72	1032.5	1220.9	1447.8	1679.9	1929.2	2135.8	2472.2	2526.1	2844.1	3042.7	3291.8	3475.8	3681	3970.7	4125.3	4413.3	4639.5	4891.7	4738.8	5304.9	5502.2	5865.6	6243.1	6584.9	6794.9	6841.3	6890.8	7233.5	7421.1	7769.7	7604.8	7719.1
13.641	20.783	0	0	8.5718	0	0.63244	0.40896	26.256	64.342	131.18	167.43	258.31	381.11	511.46	632.22	744.17	901.86	1008.3	1155.2	1280.7	1466.4	1606.3	1778.5	2049.6	2261.4	2412.8	2596	2772	3001	3225.5	3586.4	3631.7	3781.9	3862.8	3976.4	4201.9	4406.9	4459.2	4539.3	4793.7	4759.5	4952.4	5017.1	5134	5161.4	5096.8	5235	5249.8	5292.6
26.101	12.062	0	0	0	0	0	0	0	0	0	0	0	15.488	101.28	144.87	230.8	346.11	484.18	750.72	899.63	875.38	1022.5	1174.1	1592.5	1631.4	1640.5	1878.1	2025.2	2410.1	2667.2	2477.4	2562.9	2782.3	3414.7	3579.1	3148	3401.4	3675.1	3694	3970.3	4171.2	4217.3	4329	4528.7	4636.4	4808.8	4893.2	4873.1	4985.2
16.723	15.816	0	0.57515	0	0	0	0	1.2388	10.202	30.753	50.568	112.4	182.16	264.94	383.86	519.38	680.66	807.31	962.96	1099.4	1298.5	1448.6	1675.5	1839.9	1970.7	2169.8	2353.4	2531.1	2660.6	2720.1	2955.1	3080.5	3004	3045.8	2899.7	2920.3	3034.4	3076.3	3921.8	4030.6	4147.4	4232.6	4289.5	4536.9	4525.7	4523.6	4723.3	4601.6	4631
18.508	14.295	0	0	0	0	0	5.7581	43.645	91.222	145.91	187.61	308.18	418.76	601.35	775.44	955.63	1139.3	1325.1	1577.4	1725	1854.4	2194.6	2390	2577	2824.9	3015.8	3251.9	3436	3682.3	3918.7	4136.8	4227.4	4577.1	4726.1	5000.7	5040.5	5367.7	5689.6	5788.3	6188.8	6299.5	6451.1	6009.1	6253.5	6332.6	6298.5	6591.1	6835.7	6813.1
0	0	0	0	0	1.4181	24.007	55.811	107.95	176.18	286.14	385.97	483.19	613.76	718.7	911.11	1014.1	1183.1	1319.2	1451.1	1657.4	1811.4	2031.2	2097.3	2202.2	3058.4	2642.3	2649.2	2792.4	3588.8	3557.7	3799	3768	3778.7	3664.5	4073.5	4333.2	4664.8	4480.4	4338.6	4387.1	4864.4	4525.2	4682	4864.8	4078	4111.2	4074.4	4021.1	4188.5
7.0157	2.6045	0	0	0	0	1.3205	0	8.445	13.292	12.31	18.222	59.962	147.52	234.61	364.22	469.64	621.99	758.58	966.29	1118.3	1305.1	1490.5	1736.8	1919.9	2126.9	2292.1	2486.8	2768.9	2935.1	2978	3233.1	3371.4	3525.8	3534.2	3708.5	3737.6	3829.5	4062.8	4093.6	4314.5	4404.7	4532.4	4587.7	4690.6	4820.2	4752.5	4912.6	5015.3	5010.5
2.3306	0	0	0	0	0	18.525	74.769	159.5	225.84	386.69	506.55	709.5	913.7	1132.8	1326.1	1510	1777.4	1961.3	2251.1	2477.6	2627.5	3057.8	3373.8	3786.2	3898.8	4215.8	4540.9	4969.7	5221.5	5453.2	5933.2	6187.3	6425.4	6714.3	7255.8	7553.2	7929.4	7811.2	8084.2	8498	8904.2	9180.1	9257.8	9732.7	10062	10786	10862	10898	10982
25.319	5.7242	9.0714	0	0	0	0	7.8949	53.507	82.61	139.23	193.44	325.57	417.37	563.38	703.01	871.64	1086.1	1302.2	1652	1686.2	2082.6	2347.5	2514	2740	2991	3166.7	3249.5	3420.7	3617	3418.6	3785.1	3799.6	3947	3917.7	4141.7	4289.8	4256.4	4435.4	4405.3	4780.5	4668	4859.4	5059.5	5027.9	5121.4	5124.7	5265.6	5175.3	5132.3
0	0	0	0	0	3.8884	39.741	112.57	180.01	292.03	412.41	529.67	725.55	906.79	1001.3	1218.6	1370.7	1490.7	1708.3	1896.3	2007.8	2160.5	2431.5	2663.5	2784.2	2990.4	3176.7	3325.7	3605.4	3798.7	3917.5	4112.3	4237.1	4418.1	4620	4620.9	4757.8	4967.3	5052.1	5224.8	5337.7	5545.7	5580.7	5889.5	6063.2	6046	6188.1	6165.8	6245.5	6383.6
0	0	0	0	2.9089	14.827	8.8476	35.797	92.001	209.21	294.7	302.86	358.97	606.47	701.38	858.61	887.93	974.15	993.91	1158.1	1148.8	1124.2	1349.2	1309	1431.6	1528.2	1633.6	1600.3	1442.7	1672	1318.1	1763.9	1785.5	1945.1	1440.7	1380.2	1350.5	1453.3	1471.3	1450	1565.8	1658.3	1782.9	1745	1702.2	1815.6	1960.3	1983.1	1898.3	2016.1
41.01	14.52	0	0	0	0	0	3.3637	18.288	61.245	99.606	151.88	212.41	283.77	365.53	462.53	547.5	648.87	713.95	790.57	962.87	981.65	1114.8	1250.3	1205	1436.8	1682.6	1983.8	2725.9	2571.2	2406.7	2514.6	2705.8	2857.4	3329.5	3494.8	3221.2	3401.5	3693.7	4045.1	3303.3	3396.2	3413.7	3473.1	3555.8	3635.3	3725.1	3814.7	3863.1	3924.8
0	0	0	33.919	176.94	319.64	436.53	523.33	616.24	749.48	845.96	956.65	979.69	1171.1	1220.5	1434.8	1516.5	1734.6	1743.8	1934.1	2129.1	2235.1	2299.3	2502.3	2735.5	2847.3	2939.7	3237.7	3384.8	3679.6	3733	3799.9	3836.1	3098.1	4502.8	5097.3	5212.1	4055.5	4321.8	4663.8	5033.8	4983.5	5340.8	5680.1	5566.1	5810.1	5890.8	6450.1	7409.9	7737.7
0	0	0	8.5354	9.3378	9.1539	25.373	99.434	197.86	351.15	496.96	689.83	886.01	1049.2	1320	1531.1	1863.8	2129.8	2294.9	2660.1	2941.6	3228.4	3587.4	4076.6	4330.9	4708.6	5001.7	5425	5850.5	6116.2	6394.6	6696.3	7020	6895.9	7366.8	7911.6	8294.5	8852.1	9207.6	9454.2	9854.9	10117	10353	10597	10860	11219	11306	11535	11733	11992
7.4817	1.6288	4.4915	3.6514	0	0	0	0	4.7086	16.822	15.986	14.697	43.775	59.931	91.324	105.39	111.09	157.44	208.66	283.09	318.46	406.68	481.9	627.12	705.58	801.98	1049.9	1266.9	1477.3	1412.5	1541.5	1769.5	2044.7	2191.1	2215	2314.5	2632.5	3076.9	3387.5	3505.6	3693.5	3977.3	4225.2	4493.5	4776.2	4934.8	5130.6	5374.8	5558.2	5535.6
0	0	0	0	0.57559	8.5869	28.023	48.052	86.774	139.91	203.6	301.91	409.19	471.35	560.2	637.8	738.82	819.02	921.53	1071.8	1083.9	1249.5	1332.9	1444.9	1573.1	1592.5	1673.9	1894.9	1874.4	2031.9	1991.9	2065.1	2187.7	2210.3	2288.1	2397.6	2346.2	2428	2448.2	2498.7	2277.6	2365.2	2418.2	2556.6	2680.4	2817.1	2877	2988.9	2988.9	3032.9
0	0	0	11.844	25.877	40.458	48.14	96.835	138.78	193.64	289.69	387.06	511.35	603.65	783.29	855.29	932.26	1039.3	1114.6	1300.9	1331.1	1406.8	1535.3	1654.7	1756.7	1946.2	2102.2	2248.3	2294.7	2574.3	2802.4	2787.9	3049.7	3271.6	3560.2	3924.2	4020.7	4295.1	4502.4	4780.3	4992.7	5129.8	5374.8	5659.4	5921.4	6217.2	6353.9	6673.3	6855.9	6997.7
4.2241	4.8982	0	0	0	0	13.75	47.219	92.794	130.97	218	318.5	430.24	634.62	1010.2	1040.8	1168.9	1426.5	1681.9	2364.8	2732.9	2512	2849.3	3128.8	4585.8	4087.2	4322	4566.8	4905.5	5215.6	5436.8	5576.1	6072.7	6202	6335.2	6470.7	6647.8	6928.3	7129.9	7297.2	7482.8	7863.8	7982.9	8375.9	8430.4	8692.7	8877.4	8882.5	9283.5	9716.4
25.189	8.5374	0	0.95051	0	0	0	0	0	0	5.384	15.956	65.927	133.52	194.08	259.9	313.1	374.39	385.79	553.39	671.78	735.49	813.47	957.24	940.71	953.93	980.83	1022.1	1096.3	1134.8	1229.6	1256.8	1323.8	1323.4	1364.6	1524.2	1452.3	1464.3	1702.4	1612.4	1694.4	1756.1	1789.2	1827.5	1948.3	2004.8	2046.1	2100.7	2114.2	2139.7
13.586	6.548	0	0	0	0	0	3.8594	0	0	0	0	2.8355	60.195	121.43	180.69	270.43	421.06	576.33	651.16	1023	1072.2	1210.5	1488.2	1761.3	1998.4	2067.4	2300.9	2574.3	2728.9	2949.1	3241.1	3255.2	3447.7	3671.6	3738.8	4089.4	4229.6	4061.1	4162	4499.6	4559.4	4849.8	4789.4	5034.5	5182.6	5418.4	5533.7	5582.1	5783.1
14.526	21.117	9.8434	0	0	0	0	0	20.842	44.7	116.74	176.9	266.58	355.5	494.39	616.62	782.97	963.47	1119.6	1315.3	1475.2	1691.3	1886	1896	2027	2188.8	2329.3	2466.9	2511.9	2719.2	2790.7	2888.8	3021.3	3221.7	3275.2	3203.7	3464.5	3423.6	3621.3	3713.7	3891.1	3991.4	4120.5	4261.2	4254.2	4373.4	4355.5	4490.9	4634.9	4663.2
9.5704	0.82851	7.8408	0	0	0.64447	0	0	0	0	0	0	0	18.047	93.922	163.48	260.87	404.24	497.44	643.82	824.11	977.83	1129.5	1295.8	1419.4	1569.1	1779.5	1930.5	2107.6	2459.2	2391.4	2699	2633.3	2846.5	3019.6	3240.3	3396.7	3421.3	3463.6	3611	3740.3	3792.7	3809.3	4010	4096.1	4209	4055.1	4167.1	4142.4	4301.8
12.88	8.906	0.80272	0	0	0	0	12.004	45.812	94.78	144.01	197.95	251.52	331.36	392.08	416.35	495.3	534.26	576.9	619.44	663.3	682.86	704.85	770.4	855.85	933.15	1029.7	1115.5	1272.8	1436.8	1469.9	1710.8	1844.6	2073.2	2209.9	2531.5	2826.8	3258.9	3481.2	3785	4193.3	4513.7	4861.1	5060.5	5301.1	5599.3	5692.6	6037.4	6147	6407
14.607	3.5716	0	0	0.15975	5.1787	0	0	0	0	0	4.2435	58.903	117.95	201.2	319.33	469.46	632.1	791.87	999.65	1224.4	1493.9	1754	2066.1	2367.9	2660.5	2958.9	3293	3671.7	4450.4	5199.3	5854.6	5774.2	6236.4	5368.5	5491	6073.3	6512.8	7030.2	7007.6	7108.3	7399.2	7939.9	8486.5	8439.7	8809.7	8814.2	8995.5	8979.4	9139.8
14.75	6.4768	0	0	0	0	6.7573	12.933	9.3601	18.904	38.254	56.422	77.098	109.7	120.98	133.36	184.59	186	244.51	298	357.83	428.43	470.11	558.49	648.02	710.87	821.79	899.04	1019.2	1149	1306.7	1278.9	1456.1	1586	1803.5	1930.6	2086.9	2329.5	2363	2512.2	2508.3	2447	2788.7	2979.4	3175.2	3390.7	3661.2	3724.1	3896.8	4084.5
0	0	0	10.844	3.1569	10.909	29.028	57.972	107.4	161.23	257.32	364.97	520.79	679.93	907.06	1150.5	1409.3	1721.5	2050.9	2439.8	2788.6	3187.9	3747.9	4158.6	4765	5159.5	5681	6169.5	6605.5	7273.1	7915.4	8423	8979.6	9497.4	10050	10361	10705	11111	11950	12131	12618	13100	13521	14073	14056	14635	14575	15345	15582	15788
8.1229	0	0	4.0681	4.8826	0	0	4.4478	9.0437	8.6035	8.485	3.4723	5.1733	22.922	30.379	44.37	67.155	86.198	116.5	184.95	224.62	268.98	312.8	403.51	467.65	537.74	682.21	754.39	652.02	748.26	847.66	961.34	1079.7	1227	1386.9	1501.8	1654	1780.1	1960.1	2154.4	2318.2	2452.1	2627.2	2732.9	2859.3	3045.1	3126.2	3267.4	3457.5	3469.4
40.523	0.6052	0	3.64	0	0	0	20.256	158.82	246.4	322.03	414.96	684.86	871.46	996.25	1302.3	1466.5	1419.8	1702.1	2571.9	2353.9	2929.2	3588.5	2851.3	4278.8	4704.3	5136.8	5500.7	5983.4	6255.4	6618.6	6899.6	7373.5	7833.5	7921.8	8099.3	8547.4	8747.9	8999.3	9264	9443.2	9811.1	10217	10618	10803	11071	11254	11146	11446	11405
26.938	20.544	0	0	0	0	0	0	0	0	13.988	35.677	52.646	122.53	235.07	321.8	430.81	582.62	692.91	1076	1023.6	1235.3	1418.8	1594.9	1774.1	2003.7	2057.8	2197.4	2506.2	2694.5	2694.4	2709.7	2849.8	2974.7	3191.2	3217	3130.9	3246.7	3303.4	3556.5	3422.1	3427.1	3436.3	3384.9	3580.9	3559.2	3401.9	3745.4	3604.7	3953.5
16.931	19.133	0	6.7603	0	0	0	0	69.224	142.08	226.16	342.1	442.44	607.3	769.61	963.7	1207.3	1424.1	1564.3	1871.6	2126.9	2340.4	2660.3	2894.4	3598.4	3421.3	3728.8	4082.3	4308	4399.6	4608	4796	4974.2	5167	5502.8	5642.6	5826.9	5792.1	5997.4	6120.6	6393.2	6386.3	6441.7	6541.2	6606.8	6734.8	6739.1	6830.8	6880	7020.6
0	0	0	21.455	18.991	2.0999	6.9824	3.0339	22.693	40.608	86.319	139.59	189.75	250.83	306.21	395.37	452.84	550.19	636.19	764.94	869.81	1009	1129.1	1253.3	1361.5	1506.1	1623.6	1703.1	1879.8	2007.5	2082.4	2249.5	2334.7	2441.4	2463	2463.5	2715.6	2739.3	2895.4	2851.3	2981.9	3030.8	3117.6	3135	3264.2	3215.1	3230.7	3233.9	3331	3299.4
2.6022	4.3842	10.703	2.4674	13.135	0	0	23.546	88.766	137.6	208.09	244.09	389.96	528.81	623.21	754.24	935.89	1078.8	1241.9	1448.5	1549.4	1757.9	1911.3	2051.1	2226.1	2439.1	2634.8	2897.7	3197.8	3418.1	3620.6	3964.8	4145.3	4419.7	4573.8	4762.9	5029.8	5166.9	5316.1	5735.9	5836.1	6002.4	6248.6	6510	6544.6	6830.2	6778.6	6871.7	6986.8	7082.8
2.7353	9.4448	0.94467	7.2888	0	0	0	0	0	0	0	0	0	0	0	0	48.833	124.88	210.44	368.55	440.41	568.69	747.05	1060.6	1253.8	1517	1712.7	2044.5	2458	2728.9	3112	3459.3	3764.7	4135.3	4412.5	4790.2	5099	5414.3	6104.9	6331.9	6677.1	6975.4	7467	7686.9	8008.1	8205	8486.4	8220.3	8685.7	8825.1
2.825	0	0	4.9358	0	0.061931	2.4547	60.625	110.83	214.5	348.92	451.56	690.05	980.06	1180.8	1474.5	1732.6	2065	2403	2722.7	3056.9	3304.2	3676.2	4010.1	4207.1	4452.4	4807.8	5133.2	6874.2	5583	5488	5761.9	5990.5	6366.6	6384.5	6729.7	6919.1	7228.4	7297.1	7677.1	7744.9	7938.6	8122.5	8614.6	8657.6	8854.4	9043.2	9150.5	9338.4	9394.8
0	0	0	0	0	0	20.518	75.879	145.31	264.45	401.66	553.38	750.14	1028	1321.7	1561.5	1814.6	2131.4	2507.4	2849.6	3223.8	3420.2	3808.5	4101.9	4593.5	4942.4	5019.1	5474.8	5706.3	6122.5	6736.4	6867.7	7460.4	7612.1	7755	7985.1	8042.6	8352.2	8599	8778.4	9190.2	9911.6	10156	10036	10159	10328	10379	10304	9541.1	10165
18.936	0	0	0	0	0	7.4093	31.556	91	155.84	243.22	324.12	468.43	605.73	735.71	874.12	967.7	1119.4	1232	1384.1	1528	1700.2	1734.6	1854.3	1962.6	2073.5	2235.3	2315.9	2433.3	2557.7	2631.4	2729.5	2865.6	2958.7	3050.4	3059.4	3255.8	3291.3	3365.2	3440.2	3561.8	3703.2	3612.2	3715.7	3832	3826.3	3928.6	3861.3	3926.8	3890
13.921	21.982	0	0	0	0	15.191	39.008	95.473	175.11	268.22	338.84	436.5	587.97	677.22	856.14	990.8	1138.6	1366.4	1531.1	1687.2	1832.6	1997.9	2214.3	2344.6	2605.8	2890.2	3118.5	3391.8	3445	3691.3	4072.5	4380.3	4638.7	4863.5	4706.8	5199.1	5295.4	5050.3	5556.6	5695.9	5898.6	6180.4	6312.8	6467.9	6476.4	6851.6	6033.7	7031.5	5974.1
0	1.621	0	0	8.2847	3.2134	22.762	77.58	137.85	225.56	336.69	415.53	576.29	701.81	834.22	1013.3	924.61	1455.3	1659.1	2012.5	2281.5	2521.3	2752.4	2927.3	3410.7	3722.2	3927.1	4196.4	4599.3	5046	5237.1	5685.8	5917.7	6048.6	6196.9	6294.5	6325.9	6464.5	6625.7	6807	7280.7	7305.7	7451.7	7598.9	7738.3	7816.9	7819.3	8083.8	8130.4	7992.1
0	0	0	3.2492	2.0257	8.0684	0	8.2861	40.547	91.397	142.09	218.71	329.8	412.79	667.35	771.66	925.5	1142.1	1312.6	1594	1899	2018.2	2255.7	2424.2	2739.3	3021.6	3339.7	3541.9	3747.2	4157.8	4362.8	4731.3	4984.6	5209.9	5466.4	5549.3	5881	6071.2	6259.4	6376.9	6710	6693.3	6739.8	6983.3	7030.6	7247.7	7384.7	7595.5	7517.6	7459.7
11.324	13.331	0.94227	0	0	0	0	14.435	41.62	84.099	122.49	177.12	224.81	272.09	326.28	402.11	462.48	484.64	554.53	618.57	684.4	786.03	857.45	985.19	1098.1	1275.7	1565.6	1719.3	1912.5	2037.7	2076.2	2231.9	2345.6	2571.5	2665.1	2880.6	2990.7	3139.4	3362.2	3536	3768.8	3897.6	4028	4222.5	4299	4476.3	4476.3	4536.6	4623.1	4896.9
17.526	22.783	5.9609	31.885	0	0	0	0	0	0	44.358	68.169	245.55	398.4	536.33	751.68	889.88	1030.8	1284.2	1630.1	1759.3	2029.5	2237.7	2494.1	2682.3	2746.4	2873.6	3039.2	3198.8	3501.7	3656	3642	3911.7	4170.6	4038.4	4226.9	4042.4	4128.9	4528	4656.5	4732.1	4716.8	4890.4	4921.6	4956.5	5188.3	5397.6	5311.1	5494.5	5407
19.514	17.717	4.1803	0	0	0	0	28.495	68.894	128.93	212.19	326.8	447.34	604.67	765.41	947.83	1174.5	1333.1	1249	1445.2	1608.2	1845.4	1999.5	2180.9	2444.7	2639.5	2951.9	3236.1	3204.4	3597.8	3725.5	4237.7	4302.2	4848.9	5031.5	5051.3	5349.8	5475.7	5984.5	6254.2	6531.8	6771.7	6933.5	7363.8	7409.9	7741.1	8048.4	8182.6	8419.2	8581.4
8.167	8.1661	0	15.187	0	0	0	12.037	34.574	80.241	118.83	204.61	301.4	436.6	583.77	714.76	876.45	1025	1154.3	1393.7	1538.7	1735.2	1860.9	1958	2146.5	2423.1	2681.1	2806.3	3045.6	3165.8	3221.7	3481.6	3671.3	3865.3	3960.3	4111.6	4322.8	4531.9	4671.5	4831.3	5174.3	4339.2	5082.7	4630.4	5330.1	5516.7	5123.3	5226.5	5376.5	5819.5
26.105	19.781	17.999	6.9002	0	0	0	20.009	82.335	174.4	283.89	416.86	611.68	786.88	1030.2	1281.6	1524	1796	2031.3	2285.3	2545.3	2765.5	3036.3	3252.4	3553.7	3891.7	4291.9	4716.6	5100.6	5573.8	5988.5	6525.8	7195.9	7588.9	8281.7	8628.3	9357.5	9876.6	10449	11025	11576	11927	12483	12703	13480	13736	14147	14476	14637	15244
0	0	0	0	0	2.2438	43.301	125.01	248.36	344.28	500.46	687.13	907.29	1210.3	1470	1728	1981	2299	2707	3113.9	3508.9	3908.1	4262.1	4815.6	5225.9	5762.9	5841.4	6069.6	6330.7	6547.7	7132.1	7395	7410.8	8055.2	8131.2	8504.3	8802.4	9208.1	9294.3	9678.6	9977.6	10306	10622	10896	11159	11897	12177	12266	12330	12719
0	0	0	2.5581	0	7.7668	11.099	0	0	17.078	27.584	9.5608	65.686	88.435	181.7	239.75	352.9	438.59	544.68	701.24	819.96	935.54	1055	1163.7	1234.7	1377.7	1525.7	1599.4	1667.2	1733.1	1799.4	1850.8	1797.2	1707.3	1738.4	2015.8	2221.7	2453.8	2562.5	2623.6	2660	2704.1	2677.4	2767.3	2827.4	2787.5	2704	2663.6	2650.7	2714.1
0	4.6036	0	0	11.984	9.2211	0	30.369	8.3819	88.128	270.88	434.13	593.48	781.5	959.84	1168.1	928.45	1781.8	2042.3	2260.7	2552.8	2767.9	3128.1	3356	3557.1	3822.7	4153.5	4453.9	4828.4	4917.3	5613.1	5888.4	6159.6	6391.1	6898.7	7252.5	7507.4	8056.5	8279.5	8517.2	8635.1	8823.1	9064.2	9979.9	9905.6	10484	10957	11082	11120	11437
6.8507	10.677	1.1997	1.9457	0	0	0	18.603	59.222	120.76	173.78	266.04	362.41	517.82	660.09	759.67	940.76	1088.9	1260.8	1416.8	1597.2	1802.4	1940.2	2134.3	2256.4	2375.7	2641.7	2761.8	2968.1	2976	2920.2	2975.6	2959.4	3067.7	3196.3	3275.8	3345.1	3334.1	3461.1	3600.1	3748.9	3862.6	3943.4	4043.6	4031.6	4298	4254.3	4341.1	4427	4623.6
0	0	0	0	0	11.962	19.151	69.123	116.78	193.1	269.88	409.22	521.49	602.54	781.33	881.6	1059.9	1149.8	1172.3	1256.3	1320.4	1404.3	1545.7	1661.7	1745.9	1570.1	1822.6	1898.1	2044.3	2272.9	2435.7	2619.9	2610.8	2739.4	2941.3	3149.4	2947.3	3457.9	3388.3	3444.1	3687	3735.8	3798.6	4143.8	4314.2	4493.3	4573.1	4840.2	4941	4955.3
8.5973	0	26.626	8.7004	0	0	0	13.366	73.413	162.88	293.6	412.84	612.52	861.16	1161.2	1503.7	1923	2360	2790.5	3264.9	3670.2	4069	4486.9	4975.4	5416.5	5914.9	6147.4	6538.7	6983.8	7438.9	7740.8	8045.2	8306.6	8511.1	8783	8855.8	8989.2	9446.2	9652.7	9676.6	10055	10332	10648	10947	11149	11367	11003	11156	11319	11599
5.6012	6.7303	7.8363	0	0	0	0	8.246	57.937	119.87	223.1	303.28	484.75	631.38	851.25	984.69	1228.7	1454.6	1571.1	1796.4	1985.4	2232.8	2362.5	2707.6	2608.4	2706.5	2783	2892.6	3175.8	3225.9	3315.3	3306.5	3366.8	3330.6	3433.9	3299.6	3464.5	3432.7	3565.7	3444.3	3532.2	3677.1	3570.8	3637.2	3553.7	3586.1	3544.7	3599.3	3616.4	3498
0	0	0.93818	0	0	0	17.789	49.942	121.91	218.13	330.33	471.69	645.03	871.32	1106.8	1348.9	1527.2	1910.7	2121.3	2589.6	2939.3	3203.8	3557.8	4265.1	4612.3	5070.1	5472.1	5129.7	5481.4	6848.1	7127.9	7725	7599.7	7530.2	9003.4	9286.6	9391.2	8852.4	9946.9	10237	10948	9561.5	9990.8	9668.9	9827.8	9924.1	9996.4	10069	10267	10138
5.6506	0	0	0	0	0	6.3173	50.587	107.95	205.82	332.15	509.04	709.84	1027.1	1363.2	1677.6	1991.5	2394	2900.4	3136.5	3527.7	3826.6	4248.8	4605	4891.5	5232.4	5545.8	5759.6	6005.2	6380.6	6685.2	6820.4	7246.2	7560.8	7943.2	8201.8	8223.2	8447.9	8927.8	9201.2	9462	9733.5	10291	10479	10666	10871	11041	11398	11434	11751
15.771	14.084	0	0	0	0	0	0	0	0	0	0	23.267	89.121	157.7	238.59	353.56	478.12	570.34	683.06	769.67	898	1000.2	1167.6	1284.6	1426.7	1528.8	1614.8	1752.4	1790.5	1824	1918.5	1999.9	2094.8	2132.5	2177.6	2244.9	2341.9	2373.4	2515.9	2601.8	2747.2	2798.5	3060.8	3176.3	3261.1	3332	3546.6	3631.1	3765.3
0	0	0	16.694	0	20.417	53.759	132.72	248.8	379.49	511.17	724.06	991.68	1257.9	1601.1	1922.2	2336.5	2784.1	3235.2	3756.1	4370.9	5083.1	5627	6262.9	6895.4	7549.6	8158.9	8789.3	9528.7	9924	10244	10606	11059	12106	12280	12722	13257	14069	14288	14702	15649	15666	16579	16773	17060	17342	17619	18047	18212	18797
33.832	16.502	0	0	0	0	0	11.509	55.798	93.334	161.06	256.5	396.79	568.05	731.05	925.37	1067.7	1283.8	1394.8	1626.2	1738.1	1962	2049.2	2250.5	2366	2466	2549.2	2610.1	2709.4	2809.4	3364.2	2956.3	2901.6	2905.4	2936.9	2898	2879.8	2898.2	2971.3	2931.4	2955.5	2885.5	2865.7	2840.6	2878	2838.8	2848.8	2791.5	2801.9	2781.7
0	0	0	0	0	0.49802	45.55	122.39	249.07	444.1	692.99	894.82	1245.3	1373.1	1769.3	2169.5	2543.6	3004	3250.3	3662	4045.4	4332	4654.5	5108.5	5411.3	5755.9	6047.4	6272.2	6550.3	6309.2	6585.6	7226.2	7386.5	7623.1	7668.8	7692.4	7718	7911.5	7829.9	8112.5	8218.5	8237.4	8321.6	8468.7	8315.1	8559.4	8459.2	8479.8	8592.8	8735.5
0	0	0	3.8386	5.7596	2.9872	3.4281	16.603	58.959	156.19	273.52	359.47	496.62	725.2	970.97	1323.9	1445	1659.9	1910.9	2132.6	2438.9	2752.3	3026.3	3132	3460.1	3720.2	3957.5	4185.2	4615.7	4893.9	5079.8	5343	5389.8	5679.1	6238.8	6183.8	6455	6687.9	7332.1	7883.7	8644.7	8690.2	9148.6	9448.5	9791.5	9807.6	9917.7	9064.3	10122	10238
0	0	0	14	44.76	70.372	69.584	133.5	212.75	198.19	398.74	616.34	759.03	870.34	878.71	1018.7	1665.1	1891.4	2207.9	2517.5	2231.4	2384.2	2570.3	2809.1	2804.9	3028.7	3175.2	3284.8	3686	3696.6	3909.1	3781.1	4092.2	4241.7	4443.9	4579	4772.4	4630.1	4958.9	5043.8	5369.5	5637.2	5621.6	5667.9	5730.6	5937.6	5791.9	6072.8	6373.2	6338.5
18.728	11.935	8.2391	0	0	0	0	0	0	0	0	0	36.547	61.836	146.78	229.18	320.89	454.52	527.58	669.62	761.41	883.15	1047.1	1208.9	1363.4	1544.6	1678.2	1843.1	2049.3	2196.9	2352.7	2479.4	2690.4	2768.5	2871.9	2971.7	3054.8	3234.8	3320.5	3561	3582.2	3583.5	3825.9	3769.3	3921.9	3962.3	3894.4	3938.3	4079.8	4127.4
0	0	0	18.289	4.067	6.9208	2.3226	3.0529	3.9055	1.74	0	3.5511	24.839	37.92	93.346	124.59	173.65	225.56	328.73	551.83	585.82	677.65	885.4	1017.6	1253.7	1422.9	1691.7	1849.3	2131.8	2331.1	2575.2	2739.8	3108.5	3479.4	3750.5	4098.9	4396.6	4599.5	5079	5380.6	5644.1	6083.4	6396.4	6658.8	6922.1	7241.4	7376	7521.6	7826.4	7668.4
0	0	0	0	0	6.7052	48.048	104.31	227.34	358.81	545.77	803.97	1091.2	1352.7	1686.4	1976.2	2289.5	2660.6	3062.7	3420	3493.7	3870	4192.6	4411.6	4632.1	4850	5101.5	5293.8	5680.3	5994.5	6088.1	6405.5	6700.4	7141.8	7251.7	7476.6	7584.9	7647.7	8203.7	8664.6	9008	9286.8	9578.3	9996.2	10126	10174	10641	10820	11046	11213
0	0	0	4.0768	2.9692	5.3794	25.379	60.987	112.48	103.91	161.16	239.65	313.65	388.32	457.45	479.36	579.93	731.65	898.85	1096.3	1276.5	1488.9	1718.4	1991.7	2237.4	2444.2	2727.8	2953.4	3247.8	3610.4	3811.9	4194.2	4473.1	4715.4	5083.6	5234.9	5600.4	5941.9	6337.9	6582.4	6893.2	7079.7	7376.7	7812.9	7933.9	8313	8383.8	8748.7	9064.5	9228
0	0	0	4.7434	0	16.71	25.192	39.614	95.528	119.83	192.14	282.33	417.54	540.69	712.32	925.36	1109.3	1239.8	1461.6	1689.9	1787.1	2108.1	2295.9	2434.6	2312.8	2618.4	2783.5	2984.6	3178.8	3344.5	3193.5	3458	3631.9	3790.4	3871.7	4151.4	4173.5	4292.7	4651.8	4751	5012.5	5247.5	5214.6	5475.3	5716	5973.2	6312	6545.6	6665.3	6786
11.857	9.8942	0	29.732	14.887	6.4163	16.933	56.297	130.02	224.81	338.86	467.95	699.1	983.03	1289.1	1591.2	1971.7	2222	2478.6	2892.8	3228.2	3515.5	3993.1	4197.6	4617.6	4855.5	5080.8	5444.8	5755.2	6022.3	6270.4	6571	6625.8	6785.8	6862.3	6936.2	7073.2	7265.9	7513.7	7559.1	7861.1	8047.1	8186	8135.1	8087.4	8350.7	8182.9	8300.4	8199.1	8321.6
7.7321	8.0671	8.7272	0	0	0	0.032289	12.222	55.476	132.29	238.36	396.03	646.01	889.08	1133.9	1411.8	1741	2095.9	2281.5	2715.1	3017.5	3314.4	3477.1	3608.5	3934	4336.8	4724.1	4858.6	5074	5286.1	5376.3	5458.1	5625.2	5993.3	6236.8	6436.3	6689	6621.9	6759.9	6755.2	7014.5	7062.8	7128.3	7262.7	7450.7	7664.4	7764.7	7593.7	7707.3	7765.5
26.516	8.247	0	0	0	0	0	0	0	0	0	0	20.155	91.896	167.62	291.23	387.54	509.18	617.2	756.69	893.52	981.83	1195.2	1347.2	1603.2	1137.9	1762.8	1954.7	2007.9	1643.4	2446.2	2582.3	2371.9	2385.4	2826.9	2924.8	2569	2662.5	2748	2794.1	2910.7	2964	3062	2989.6	3060.8	3173.7	3297.9	3231.6	3348	3347
0	8.0902	0	3.4379	1.0327	0	0	0.70355	0	0	0	0	0	0	10.734	47.848	75.365	133.06	179.01	225.28	302.12	335.32	407.02	774.39	619.12	656.81	708.83	792.67	821.88	836.89	852.95	973.56	1045.8	1027.8	1182.8	1181.9	1189.9	1252.6	1406.1	1486.3	1522.9	1630.5	1725.6	1737.4	1667.4	1679.9	1708.2	1917.7	1982.8	2033.5
0	0	2.0156	14.353	3.0419	11.049	16.334	0	0	8.3529	31.782	57.361	30.117	113.22	179.46	296.12	396.04	566.23	718.57	906.71	1156.1	1366.9	1658.7	1894.5	2256.3	2524	2914.7	3238.6	3255.6	3883	4110.9	4040	4149.1	4239.2	4427.9	4634.2	4977.2	5190.2	5478.9	4728.6	6100.8	5782.7	6602.6	6681.2	6968.9	6979.5	7415	7478.5	7920.5	8245
0	0	2.2967	21.916	42.808	25.578	54.303	95.608	100.62	104.53	149.47	192.45	263.3	353.74	416.13	464.18	635.04	663.29	758.67	917.79	1091.5	1165.4	1335.5	1370.4	1594.6	1674.3	1794.8	1832.4	1811.6	1823.3	1855.6	2043.7	1912.1	1913.4	1931.6	1990.6	2068.6	2059	2162.9	2213.3	2358.7	2431	2432.9	2591.7	2548.1	2763.8	2696	2804.8	2805.8	3075.2
4.0196	7.5685	0	0	0.065811	0	4.2729	35.33	81.58	156.28	236.82	359.3	468.23	626.64	712.77	889.01	1056.2	1242	1409.5	1563.8	1738.5	1902.8	2037.2	2233.6	2323.2	2484	2667.5	2858.2	2917.3	3074.1	3783.4	3392.3	4216.7	3583.7	3751.7	4134.5	3901.4	4142.8	4194.8	4516.2	4583.7	4712.5	4894.4	4950.2	5110.4	5274	5295.7	5380.9	5520.1	5581.3
0	0	8.3705	4.7866	0	18.487	18.387	3.2656	51.053	64.248	149.56	232.05	310.16	457.79	569.34	761.92	917.19	1110.9	1269.4	1514.2	1730.4	1868.6	2149.7	2320.9	2577.3	2752.9	3033.3	3241.2	3699.1	3938.1	4150.4	4356.7	4339.3	4623.9	5081.2	5079	5184.4	5410.1	5638.2	5941.6	6302.3	6297.9	6648.1	6765.3	6807.3	6863.5	9120.4	9294.1	9788.9	9931.1
35.594	23.183	7.5612	11.378	0	0	0	0	29.421	69.185	119.97	102.66	244.58	334.98	438.91	559.84	692.01	806.66	946.73	1085.2	1270.4	1440.3	1534.6	1724.5	2047.4	2212.9	2555.8	2735.6	3048.3	3144.3	3339.3	3713.3	3921.5	4226.9	4463.9	4482.5	4795.4	4928.3	5323.1	5488.4	6184.8	5528.8	5612.7	5714.5	5927.6	5792.5	5863.5	5813.7	5817.3	6055.2
10.941	4.0487	1.0098	0	0	0	0	2.0012	8.3308	24.995	49.022	83.009	148.27	245	343.06	457.79	584.42	718.75	862.26	1201	1280.2	1432.8	1669	1890.2	2125.8	2383.4	2569.9	2858.7	3191.2	3428.8	3665	4027.6	4300.5	4710.6	4850.8	5160.1	5296.2	5694.7	5888.4	6271.7	6604.6	7113.1	7214.6	7419.6	7586.8	7684.7	7887.2	8132.5	8151	8561.8
0	0	0	0	6.7645	26.566	69.849	155.8	261.01	391.36	562.84	736.09	964.54	1218.7	1507.7	1726.7	1999.6	2211.3	2529.9	2780.4	3045.5	2894.3	3253.7	3921.8	4069.7	4380.2	4645.7	4778.9	4800.3	4985.5	5342.3	5455.6	5885	5392.4	5414.4	5548.3	5671.1	5938.5	6019.6	6053.5	6237.3	6179.7	6392.1	6599.8	6691.6	6764.3	7014.1	6946.9	7225.2	7341.7
0	0	1.9101	3.5965	3.8176	0	0	0	0	8.37	27.162	38.087	62.601	62.241	131.63	177.04	270.61	311.27	340.58	535.31	564.16	702.99	734.13	1318.7	1120.5	1138.7	1126.5	1524.7	1709	2020.5	2443.2	2600.8	2805.7	3061.9	3300.7	3524.5	3728.8	3966.5	4153.2	4388.8	4553	4676.7	4876.1	5097.5	5156.6	5397.2	5428.5	5618.1	5495.2	5628.2
8.4244	2.1324	0	0.21858	0	0	5.0152	21.334	128.88	254.01	370.47	596.19	825.37	992.57	1525.4	1970.4	2233.9	2787	3285.7	3678.9	4088.1	4477.6	4610.7	5123.9	5775.2	5046.6	6352.3	5474.2	6827	7208.2	6401.9	7656.9	7877.7	8501.6	8795.6	9111.9	9196.5	9444.2	9536.4	9791.2	9988.3	10023	10433	10518	10742	11178	11765	11795	11633	12045
7.4046	0	4.4439	0	0.98943	0	0	4.7043	29.464	43.284	54.311	87.729	128.87	192.72	279.14	356.83	515.48	616.38	819.79	992.36	1138.7	1340	1529.9	1733.1	1995.2	2182.3	2369.7	2661.1	2943.3	3268	3501.6	3873.3	4085.2	4427.3	4744.5	4932.8	5014.4	5331.5	5661.7	5990.8	6074.5	6365.4	6608.5	6884.4	6960.5	7319.2	7313.1	7545.5	7820.1	7921.4
6.0588	0	0	0	0	5.3858	12.823	34.742	91.526	155.35	231.79	313.18	439.2	582.5	765.62	887.82	1052.2	1262	1440.3	1589	1751.5	1875.4	2118.4	2356.3	2659.7	2841.5	3018.9	3196.9	3350.8	3733.4	3978.8	3924.1	4205.1	4342.7	4530.1	4769.7	4788.4	5183.7	5298.8	5586.7	5840.6	5758.3	6010.6	6103.1	6303.8	6448.4	6472.1	6635.2	6838.4	6903.4
3.4253	0	0	0.89982	9.8611	0	0	0	0	32.97	52.458	96.488	149.68	206.03	328.05	421.42	533.09	620.82	740.12	848.63	982.18	1037.4	1138.7	1229.1	1306.8	1340.5	1423.7	1403.2	1466	1565.6	1680.3	1706.9	1700.4	1797.4	1933.5	2017.1	2078.2	2205.5	2241.4	2521.1	2508.2	2645.8	2621.3	2623.4	2621	2788.6	2845.9	2738.3	2969.7	2963.2
10.72	0	6.1574	4.6026	0	0	0	36.101	100.69	197.38	336.77	502.82	695.6	922.1	1143.3	1413.2	1721.2	1775.7	2110	2296.5	2625	2755.6	3004.2	3255.7	3422.4	3742.2	3832.9	4096.5	4275	4575	4871.2	4933.5	5139.1	5343	5512.1	5520.1	5842.1	6005.8	6357.2	6640.3	6818.1	7077.6	7670.3	7900.7	8093.4	8740.3	8477.4	9100.3	8733.5	8871.7
14.266	6.0311	11.56	0	11.785	0	0	22.535	78.021	179.98	233	410.83	625.67	886.48	1178.6	1598.6	1972.8	2394.9	2799.8	3240.2	3830.3	4213.5	4701.9	5103.3	5554.2	5988.6	6108.1	6373.5	6685.2	6869.4	7280.2	7801.4	8132.4	8401.9	8133	8339	8723.3	8907.7	9296.4	9392.3	9798	9869.1	10264	10292	10559	10647	10760	10693	10775	10908
6.6366	2.0126	0	0	1.6198	3.4646	0	30.335	59.163	185.21	249.51	395.42	605.6	913.79	1170.7	1466.4	1580.5	1864.5	2163.4	2448	2726.5	3215	3622.5	3834.2	4170	4404	4685.4	4936.7	5193.3	5427.5	5567.5	5531.9	5809.8	6105.9	6230.9	6639.1	6814.5	7001	7280.6	7443.8	7628.1	7771	7974	8132.2	8341.5	8345	8504.7	8618.3	8527.8	8747.7
9.3744	3.633	0	0	0	0	12.487	29.217	52.15	136.87	193.3	284.81	402.68	525.29	648.31	798.18	940.64	1054.6	1217.2	1413	1564.6	1714.2	1828.1	1984.3	2164.6	2273.4	2478.3	2652.9	2817.7	3010.3	3244.3	3263.3	3413.6	3512.2	3729.6	3880	4075.2	4301.1	4300.7	4406.2	4577.2	4792.7	4816.9	4817.6	4964.1	4973	5098.8	5174.8	5318.7	5358.5
0	0	0	0	0	13.88	22.096	113.1	212.34	388.52	602.65	814.37	1123.9	1422.9	1600.3	1954	2030.3	2485.1	2862.1	3255.4	3498.5	3879	4197.5	4629.2	4954.5	5396.5	5770.9	6060.2	6590.4	6548.9	7032	7407	7592.5	8064	7869.4	8668	8430	8296.9	8661.7	8933.9	9285.1	9297.2	9667.8	9713.4	9895.4	10063	10004	10225	10278	10426
0	0	0.71179	0	4.9386	0.58211	9.9027	2.493	12.17	49.494	69.988	108.98	162.29	300.23	373.04	508.98	616.07	822.34	959.75	1176.7	1396.8	1471.6	1494.1	1587.2	2135.3	2331.8	2582.2	2780	3018.6	3395.9	3662.3	3920.2	3989.3	4306.2	4724.5	4916.7	5084.4	4739.3	5157.1	5474.8	5944.3	5918.7	6223.5	6336.2	6494.3	6876.7	6796.5	6999.4	6919.1	7198
33.948	1.5429	0.4216	0	0	0	0	8.8988	63.934	148.85	273.47	431.43	616.21	818.01	1054.5	1402.6	1699.2	2036.6	2383.4	2720.9	3218.4	3599	3968.7	4323.6	4497.6	4864.8	5026.5	5308.8	5494.5	5530.9	5780.7	5977.4	6196.7	6450.7	6504.6	6688.5	6632.4	6732.3	6758.7	6945.3	7169.1	7200.3	7349.4	7512.1	7571.2	7759.4	7662.6	8105.3	8037.7	8347.6
0	0	0	0	0	1.1006	50.617	80.004	158.7	241.42	375.84	498.88	665.12	844.55	1083.9	1335.8	1602.9	1843.4	2192.2	2561	2901.2	3322.9	3626.5	4030.2	4354.9	4733	5082.3	5364.2	5603.5	5935.5	6205.4	6499.8	6723.3	6943.5	7105.2	7390.3	7709.4	8143.2	8394	8325.3	8604.8	8785.4	8799.4	8803.5	9110.3	9037.5	9124.5	8948.2	9055	9202
0	0	0	6.4518	19.597	18.271	24.408	69.502	152.68	275.97	427.52	605.49	820.64	1088.9	1367.2	1635.3	1970	2275.3	2669.2	2992.5	3294	3540.8	3926	4365.4	4601.5	4780.2	5161.6	5638.4	6059.8	6272	6376.3	6751.6	6266	7273.3	8007	8380.4	8508	7285.6	8941.8	9344.5	7953.4	8582.8	9916	10193	9003	10679	11159	11525	11747	11721
6.1895	5.8616	9.0612	0	0	0	0	3.4816	28.139	46.878	68.785	100.44	133.68	162.15	202.52	228.24	228.2	316.57	432.41	574.63	730.69	896.62	1194.8	1471.4	1707	2124.2	2461.9	2803.8	3180.2	3576.7	3899.1	4254.2	4724.8	5047.4	5377.7	5806.1	6008.4	6431.2	6891.9	7067.4	7334.4	7496.3	7927.6	8080.4	8626.2	9127.1	9432	9623.7	9422.5	9433.4
0	0	5.5352	4.6715	0	6.8349	14.975	37.062	89.629	164.72	268.65	329.24	456.2	645.81	790	985.2	1173.9	1430.5	1666.8	1913.2	2170.2	2457.5	2753.3	2968.6	3245.6	3493.1	3690.7	3897.8	4178.3	4479.2	4754.3	4795.8	4979.9	5399.2	5857.2	6146.8	6311.4	6457.1	6930.8	7374.9	7719.4	8096.6	8559.7	8250.3	8706.2	8709.3	8834.9	9085.1	9655.3	9921.5
3.9307	3.3918	1.2256	0	0	0	2.0555	22.863	64.257	122.46	170.3	243.38	332.54	461.06	581.72	663.2	790.89	1013.5	1242.1	1584.1	1786.8	2272.5	2716.9	3145	3557	3969.2	4383.5	4781.4	5231.6	5279.6	5939.1	6333.7	6735.2	7388.6	7567.2	7567.1	8011.3	8215.2	8676.1	8992.9	9147.4	9794.1	9872.5	10318	10660	10820	10769	10580	10838	10970
16.12	7.3444	0	0	0	0	0	26.529	79.117	141.93	220.67	372.65	556.7	763.09	954.22	1178.4	1451.5	1906.6	2168.5	2632.4	2938.8	3342.1	3702.3	4109.6	4567.9	4701.5	5334.3	5628.5	6147.7	6387.1	6684.9	6999.5	7365.8	7863.6	8141	8519.6	8890.1	8999.5	9362.6	9253.2	9834	10141	10521	10845	10833	11355	11257	11499	11535	11627
11.207	5.3784	9.0863	4.4665	0	0	0	0	0	0	0	0	0	39.222	119.67	232.78	394.63	472.88	714.12	984.03	1210.4	1512.8	1885.6	2117	2613.8	2875.3	3523.9	3964.1	4203.1	4698.6	4703.3	5129.9	5606.4	5988.4	6531.3	6821.5	7524.6	7540.2	8305	8828.5	9222.1	9524.9	10020	10506	10987	10908	11084	10946	11742	12121
40.556	0	0	4.4686	9.6872	1.0057	0	0	1.5044	17.722	49.448	122.04	214.08	311.82	391.73	486.6	579.99	691.79	788.06	928.76	1079.1	1210.5	1275.3	1465.9	1490.5	1624.3	1732.8	1844.1	1988.4	2068.2	2147.3	2322	2425.3	2593.5	2726.2	2783.5	3029	3093.8	3265.8	3398.5	3542.7	3670.8	3839.3	3880.2	4063.4	4189.8	4298.8	4308.9	4517	4411.5
0	5.8497	2.6962	5.4385	0.83691	5.8908	0	0	0	15.06	50.634	79.742	149.43	187.45	303.92	422.91	552.78	689.08	803.3	914.54	1056.3	1228.5	1394.8	1456.8	1561.9	1699	1804	1892.4	1437.8	1469.9	1540.6	1561.1	1589.7	1643.4	1677.2	1656.7	1621	1744.5	1763.1	1851.1	1861.3	1902.8	1935.5	1954	1873.5	1800.4	1806.8	1859.8	1950.5	2016.7
11.831	3.305	2.4109	6.7162	0	0	0	0.48836	8.9703	21.95	32.883	42.525	83.581	152.38	213.8	276.7	336.53	410.55	507.58	605.13	660.84	680.97	720.2	774.77	845.9	903.82	964.22	1010.4	1130.6	1146.6	1162.6	1295.4	1328.1	1385.4	1490.9	1602.1	1669.1	1704.7	1774.7	1855.5	1881.7	1978.6	2095.7	2229.8	2147.6	2517.6	2473.8	2516.3	2550.4	2513.1
33.412	17.387	0	0	0	0	21.336	15.915	108.57	189.79	290.04	273.13	580.56	798.49	886.34	1057.8	1077.8	1276.2	1276.9	1537	1718.9	1862.2	2265.5	2577.5	2706.1	2929.7	2335.1	2426.4	2317.8	2388.3	2361.9	2745.6	2463.2	2898	2654.2	2968.2	3132.3	3042.8	3149.9	3212.3	3121.3	3231.3	3216.5	3205.3	3247.8	3208.5	3230.1	3292.1	3338.7	3291.4
0	0	0	2.1842	10.439	8.2431	11.151	33.234	53.093	62.836	80.945	89.615	128.82	155.04	208.43	281.6	365.53	489.77	598.21	721.12	911.69	1061.6	1326.7	1603.1	1897	2208.8	2529.6	2914.7	3204.3	3516.9	3919.8	4038	4412.9	4665.3	4808.9	4934.6	5395.2	5565.9	5954.5	6230.3	6565.3	6672.5	6877.2	6851.5	7113.2	6411.1	7569.8	7220.8	7482.7	7066.5
0	0	0	9.2754	15.007	19.287	38.155	74.975	96.628	180.33	252.42	353.7	505.12	714.73	897.23	1135.5	1389	1666.2	1945.8	2422.3	2865.7	3190.9	3549.7	3950.6	4170.8	4574	4736.4	5255.6	5035.5	4265.5	5086.2	5923	6251.5	6610.9	6990.4	7359.6	7590.7	7855.9	8522	8797.3	9335.2	9657.1	9921.7	10251	10592	10914	10940	11206	11758	11831
24.463	13.129	8.4253	0	0	0	0	0	12.648	43.763	89.948	191.98	299.77	461.59	619.68	831.06	1063.6	1335	1658.6	2080.7	2126	2475.4	2872.2	3111.2	3453.7	3895.5	4121	4521.1	4777.4	5257.1	5510.9	5948.4	6493.6	6953.2	6917.1	7651.5	7854.8	8178	8592.7	8929.3	9372.8	9477	9977.4	10178	10521	10763	10971	11090	11414	11611
6.0743	0	0	0	0	6.9655	34.3	110.72	246.89	355.19	523.61	664.48	918.64	1188	1373.6	1614.4	1991.3	2322.4	2589.8	2940.9	3240.8	3495.6	3812.6	4138.5	4456.9	4739.8	5057.6	5252.8	5438.4	5616.8	5814.3	6428.5	6451.7	6678.4	6682.8	6695.3	6912.9	7135.5	7303.3	7311.9	7577.8	7546.2	7791.7	7727.7	7907.7	7013.7	7448.8	7858.1	7913	7991.7
18.4	15.539	13.904	0	0	0	0	0	0	0	0	0	0	0	0	0	0	0	61.978	212.18	375.8	387.27	526.68	723.73	927.91	1166.9	1471.7	1628.3	1988.9	2214.2	2483.3	3018.2	3522.7	3797.2	4051.4	4582.1	4837.4	5274.5	5677.1	5996.4	6267	6660.4	7254.4	7697.7	8578.1	8739.1	9195.8	9287.4	9431.8	9473.8
11.857	13.929	0	0	1.251	0	0	0	0	0	0	0	21.671	62.388	121.36	190.8	250.91	359.19	423.26	480.69	585.32	678.12	735.76	849.84	937.02	1030.2	1094	1131.1	1172.2	1283.6	1273	1339.3	1392.6	1453.2	1471.3	1531.9	1524.6	1550.5	1608.4	1683.7	1672.7	1709.4	1738.8	1889.4	1959.2	1974.1	2008.7	2060.8	2098.2	2138.4
0	0	6.6148	0	0	0.23668	18.027	47.678	105.65	186.59	265.08	391.03	502.84	711.27	913.41	1116.2	1260.2	1450	1628.5	1886.8	2143.7	2351.2	2667.4	2811.9	3177.5	3341.4	3551.6	3957.3	4420.2	4824.6	4982.9	5074.6	5287	5666.4	6188.3	6331.8	6325.5	6476.2	7139.5	7889.6	8271.8	8443	8998.8	9119.7	9470.9	9900.6	10123	10191	10653	10794
10.77	3.5364	0	0	0	5.0657	6.0794	18.546	22.712	50.295	63.225	81.163	127.11	153.98	215.7	250.01	324.23	394.04	453	512.24	528.55	567.65	645.1	720.15	810.72	876.03	958.84	1039.6	1148.3	1286.9	1403.5	1593.3	1788.2	1950.3	2062.8	2232.7	2459.4	2653.5	2858	3188.8	3192.7	3464.6	3639.9	3833.6	4058.5	4175.1	4343.2	4556.3	4628.6	4887.3
0	0	11.754	3.5671	3.7195	11.58	29.331	76.547	153.07	263.41	415.69	620.23	845.41	1038.6	1381.1	1547.4	1893.4	2361.4	2559.5	3247.7	3448.3	3431.6	3586.8	4015.3	5154.8	5375	5721.6	6296.4	7057.6	6190.7	7707.5	6598.5	8233.2	7449.8	7861.9	8214.4	8601.6	8929.6	10615	9461.1	11218	11763	12316	12696	12889	13120	13420	13346	13576	13984
17.434	7.0217	0	0	0	0	0	0	0	0.94208	21.13	25.607	36.638	72.006	104.04	127.48	180.05	257.59	359.75	513.33	658.21	935.94	1251.6	1441.6	1654.4	1950.1	2092.9	2292.5	2466.9	2678.2	2961.5	3080.5	3115.5	3381	3527.8	3535	3697.9	3862.2	4032.9	4257.2	4298.5	4380.4	4435.1	4560.4	4579.2	4583.3	4657.8	4719.9	4762.2	4893.9
4.8254	0	6.7012	0.86536	2.8522	0	0	0	16.479	29.357	59.23	132.58	236.74	388.42	565.19	738.2	973.57	1166.3	1445.1	1674.9	1944.9	2237.8	2523.6	2816.1	2944.6	3145.1	3219.3	3412.7	3654.7	4030.7	4214.7	4423.1	4740.3	4607.3	5167.1	5000.8	5614.3	5789.4	5999.2	6234.7	6635.2	6928.1	7130.4	7356.5	7557.3	7719.7	7890.7	8130.2	8453.9	8394.4
27.984	6.8627	1.885	0	0	0	0.48301	25.385	74.461	136.66	232.79	309.62	422.58	552.71	712.52	873.19	1003.6	1179.1	1339.2	1457.6	1624.9	1796.4	1948	2011.1	2205.5	2343.6	2442.3	2654.5	2783.2	2840	2965.6	3058.7	3154.5	3233	3256.3	3287.3	3418.9	3597.7	3625.5	3779.8	3665.5	3564.6	3799.8	3715	3760.3	3786.4	3812.5	3930.1	3975.6	4076.4
2.9935	3.6659	0	0	0	0	16.569	41.853	94.903	176.57	291.6	393.3	483.52	604.44	744.69	858.47	1016.1	1105.9	1195.3	1378.7	1502.9	1643.9	1720.6	1903.1	2091.1	2163	2356.7	2433.7	2461	2566.3	2703.4	2801.3	2709.7	2753.3	2768.6	3118.6	3386.1	3529.2	3829.2	4078.9	3904.1	4205.6	4289.9	4301.5	4464.5	4452.9	4371.1	4382.9	4414.4	4595.6
27.15	20.302	0	2.392	0	0	0	19.634	66.438	137.59	228.64	329.01	458.42	606.67	773.93	956.28	1159.2	1362.1	1579.3	1827.7	2100.9	2330.3	2613.4	2892	3121.9	3421.8	3748.4	4075	4355.2	4569.6	4754.7	5118.4	5350.1	5607	5786.3	5973.8	6227.1	6584.5	6804.3	7094.5	7603.6	6865.4	7034.8	7090.6	7256.7	7374.7	7450.4	7707.9	7715.7	7817.3
0	0	0	10.586	11.063	13.507	10.835	12.894	67.22	126.75	212.1	257.79	345.23	219.68	265.01	387.01	541.41	707.27	790.15	979.27	1144.5	1386.3	1666.3	1761.4	2144.6	2039.2	2325.6	2835.6	3302	3198.1	3756.6	4024.9	3882.9	4691.3	4804.1	5011.9	5242.6	5339.2	5582.4	5678.2	5842	6167	6271.5	6461.3	6630.2	6843.5	6944.2	6999.6	6959.9	7034.4
10.91	0	0	0	0	0	10.002	35.298	87.574	147.64	259.26	374.12	562.3	743.33	956.05	1166.8	1442.7	1743.2	2047.7	2429.8	2870.5	3246.1	3710.3	4151.7	4602.7	5062.8	5681.9	6215.9	6872.9	7234.8	7770.3	8339.8	8814.6	9460.1	9756.9	10052	10775	11287	11749	12335	12768	13130	13429	13755	14269	14619	15119	15458	15603	15729
10.791	0	0	11.525	0	0	0	20.947	72.121	134.66	220.97	303.63	472	656.49	875.91	1120.1	1327.4	1678.1	2051.8	2465.4	2876.2	3093.2	3693.1	4077	4482.2	4762.9	5407.4	5977.2	6660	6997.6	7328.5	8049.3	8456.1	8959.1	9235.3	9333.1	9572.5	9991.9	10111	10406	10451	10402	10379	10574	10229	10140	10126	10207	10220	10195
17.145	9.1503	0.90405	0	0	0	0	2.455	15.596	33.096	91.939	129.18	230.05	325.7	446.11	578.04	707.38	856.48	991.76	1213.9	1340.5	1546.9	1695.7	1791.2	1907.5	2020.4	2165.7	2242.6	2403	2534.1	2444.6	2592.4	2625.4	2707.3	2745.2	2751.2	2924.1	2937.9	3032.4	3093.6	3100.2	3176.9	3207.3	3256.2	3299.8	3317	3383.5	3330.2	3386.7	3439.9
0	0	0	0	46.756	103.19	143.15	199.04	376.24	477.84	563.26	592.95	834.11	961.29	1263.1	1603	1734.5	2038.1	2393.3	2737.9	3001.6	2996.6	3316	3654.7	4134.8	4127.4	4420.7	4458.7	4757.4	5072.3	5181.7	5728.6	5949	6017.4	6185.8	6389.2	6504.7	6676	6874.6	6970	7205.2	7260.3	7352.9	7804.6	7822.7	7869.6	8066.4	8077.1	8322	8494.5
14.941	6.1532	0	0.57639	0	0	0	26.516	81.667	149.02	201.32	298.77	469.09	651.99	903.34	1135	1445.2	1739.1	2040.4	2391.3	2716.4	3173	3485.5	3810.9	4198.1	4540.4	4922.9	5179.3	5512	5703.1	6046.4	6355	6528.9	6763.4	6467.7	6656.7	6573.7	6699.3	7047	7117.9	7214.7	7390.3	7474.4	7496.7	7470	7368.1	7472.7	7329.3	7321.1	7339.2
15.742	10.868	2.2467	0	0	0	0	13.598	78.905	118.69	180.74	262.38	343.26	467.37	559.86	631.69	730.42	829.05	862.69	978.69	1076.3	1146.7	1177.6	1281.9	1378.4	1590.6	1672.8	1705.8	1795.8	1941.2	2049.7	2205.3	2207	2278.2	2340	2462.1	2525.3	2686.6	2710	2808.4	2979.6	3080.8	3276.1	3292.5	3450.5	3512.8	3582.4	3729.8	3808.7	3884.8
1.6732	3.7447	0	0	0	0	5.7851	2.6768	37.055	76.236	168.94	245	376.8	581.4	828.84	1068.6	1189.5	1410.6	1614	1951.8	2321.1	2352.7	2858.1	3033.2	3655.4	4017.8	3940.8	4335.3	4228.6	4289.3	4231	4710	5013.6	5492.7	5183.3	5285.5	5983.5	6369.3	6694.1	6805.2	7285.2	7600	8249.9	8276.3	8452.3	8700.6	8917.8	9029.7	9122.9	9465.4
25.592	29.748	0	0	0	0	0	0	0	0	0	0	35.876	90.21	134.31	175.16	280.86	340.47	409.24	529.18	634.29	810.44	935.64	1080.8	1220.8	1381.8	1523.6	1606.5	1777.5	1905.9	1989.8	2092.3	2118.5	2259.9	2289.2	2453	2461.2	2519.5	2582.3	2664.4	2820.7	2887.3	2968.8	3037	3010.9	3134.4	3084.6	3168.1	3105.2	3307.1
0	0	0	1.5252	3.2106	4.7867	7.3015	3.9355	0	9.7308	9.0387	15.087	34.623	57.338	128.49	169.57	220.92	289.69	365.81	444.88	517.62	571.89	663.86	730.93	827.78	883.46	997.27	1081.8	1173.1	1286.4	1454.7	1487.3	1625.4	1752.9	2151	1999.5	1922.3	1920.9	2031	2207.2	2301.9	2340.9	2451.9	2592.1	2680.4	2781.9	2897.8	2946.2	2894	3015
10.561	8.375	6.6581	0	0	0	0	0	0	0	0	4.1675	25.761	85.819	155.95	196.09	290.41	407.98	509.52	651.96	720.52	816.11	939.16	1073.7	1135.5	1243.9	1156.7	1238.5	1502.3	1634.6	1744.7	1829.6	1951.6	2010.2	2350.8	2565.7	2299.6	2426.3	2573	2703.8	2814	2926.7	3066.9	3205.5	3387.1	3430.4	3552.9	3552.7	3656.3	3687.9
16.36	13.678	4.2058	0	0	0	4.0515	36.63	147.72	145.86	220	317.3	413.18	628.76	821.76	1105.7	1310.1	1607.8	1883.1	2431.4	2382	2663.7	3005.9	3276.5	3323.8	3658.2	4144.2	4249	4662.7	4898.7	5372.1	5624.1	5950.3	6069.7	6520.7	6770.4	6954	7461.5	7720.6	7919.5	8143.2	8584.2	8752.1	9233.7	9667.5	9616.8	9872.1	10046	10250	10325
2.4724	6.4999	2.5557	0	0	0	7.6727	31.967	52.814	111.79	224.68	282.19	398.25	564.86	738.35	919.31	1069.8	1314.6	1471.6	1755.5	1858.6	2096.9	2037.8	2365.5	2666.4	2586	2713.6	2783.4	2780.8	2911.7	2927.4	2954.7	3117.2	2719.4	3038	2978.9	3165.7	3371.4	3810.7	3415.1	3461.2	3557.2	3521	3547.2	3597.4	3463.5	3418.7	3367.4	3361.8	3421.7
15.383	0	0	0	0	2.8397	27.911	99.128	222.34	388.44	566.78	821.39	1058.1	1373.6	1690.1	1926.1	2152.2	2102.2	2775.1	2863.4	3443.4	3532	3800.2	4101.2	4266.4	4239.4	4483.7	4839	4931.6	5116.2	5332.2	5577.3	5789.6	6085.4	6021.8	6493	6568.8	6788.9	7072.5	7245.6	7190.7	7575.8	7774.7	7763.3	7982	7910.3	8156.1	8210.7	8349.5	8332
0.28565	3.0332	1.8278	0	0	3.6338	1.0713	1.9643	0	0	0	0	0	0	0	0	0	0	0	15.372	17.426	69.575	122.04	153.53	211.83	224.39	293.04	379.16	449.29	538.96	633.9	693.69	777.24	839.23	894.16	995.48	928.7	1039.3	1161.6	1151.5	1314.7	1338.2	1526	1597.8	1669.6	1772.1	1842.8	1973.2	2076.6	2190.2
0	0	2.4182	7.0368	5.8112	0	0	0	0	11.859	25.284	64.74	135.6	295.25	454.49	541.16	652.84	896.18	1233.6	1502.3	1694.1	1783.8	1917.7	2226	2783.7	2804.1	2925.4	3344.5	3390.7	3659	4022.7	4132	4290.1	4542.2	4877.1	5031	5106.7	5336.1	5639.2	5751.4	6140	6300.5	6575.7	6471.5	6753.7	6858.4	7010.6	7047.9	7266.5	7301.1
14.262	1.4389	1.048	4.0247	0	0	0	0	10.947	24.136	43.299	54.521	97.855	143.32	136.01	230.58	297.97	409.16	463.88	556.28	562.52	643.64	680.06	827.31	791.91	924.96	1019.9	1005.7	1074.1	1234.5	1310	1401.5	1459.2	1609	1695	1703.8	1828.4	1900	2076.8	2115.5	2229.7	2260.2	2284.7	2629.7	2728.3	2937.5	3036.9	3093.1	3188.2	3177.3
0	0	0.28221	0	3.893	0.025828	6.4389	5.8535	26.601	43.527	69.105	92.877	130.32	170.06	232.8	324.25	423.86	493.41	589.77	743.99	832.02	1009.8	1057.2	1222.2	1274.6	1463.6	1395.8	1656.1	1378.2	1622.7	1598	1600.1	1620.1	2002	1601.7	2268.1	2505.3	2684.4	2408.6	2330.6	2621.3	2631.9	2716.9	2807.9	2802.7	2693.4	2719.8	2713.2	2711.3	2736.7
7.5325	9.0421	20.413	3.5209	0	0	0	0	0	0	7.7584	27.315	74.276	129.21	221.83	347.01	470.67	657.48	823.31	1006.7	1118.2	1466	1704.8	2010.7	2372.4	2604.7	2906.8	3161.3	3597.7	3816.9	4030	4503.6	4980.6	5290.2	5419	5905.6	6013.1	6329.3	6804.4	6942.9	7200.9	7899.4	8231.1	8485	8709.3	8776.7	9188.6	9044.8	9382.9	9412.7
5.3465	0	0.64411	1.7559	3.7508	0	0	0.9176	12.33	23.354	28.364	40.88	62.213	123.8	162.34	243.35	350.1	416.55	531.48	685.54	796.66	928.34	1033.1	1212.1	1339.4	1486.4	1614.6	1785.8	1885.3	2011	2175.8	2299.4	2449.8	2620.9	2784.1	2909.2	3019.5	3155.5	3257.9	3411.2	3497.9	3651.5	3728.9	3472.4	3497.3	3611.2	3624.8	3741.4	3853.2	3858.8
0	4.748	0	0.12303	0.80773	0	0	13.317	13.705	19.312	44.94	79.351	123.83	160.39	206.29	270.78	305.03	447.29	553.18	699.16	830.02	990.85	1139.5	1270.5	1452.9	1527.7	1722.6	1824.6	2009.4	2158.6	2341.2	2571.8	2755.8	2998.5	3168.4	3377.7	3678.1	3741.1	3954.9	4185	4414.5	4712.9	4906.8	5381.9	5469.4	5697.1	5823.6	6079.3	6306.2	6542.2
41.013	24.938	0.70344	0	0	0	0	35.861	91.497	172.84	254.96	328.07	437.84	581.87	756.98	902.72	1003.5	1181.1	1370.3	1563.2	1659.2	1935.4	2164.9	2426.4	2645.1	2908.2	3199.5	3318.4	3465.7	3833.4	4044.3	4401.8	4614.4	4973.9	5471	5582.6	5894.8	6281.9	6696.5	7150.8	7625.6	8070	8460	9078.6	9303	9249.8	9836.6	9648.2	9895.5	10526
0	5.6175	0	0	8.8821	0	0	0	7.8445	36.48	58.707	100.44	167.5	237.58	373.22	513.76	701.06	899.24	1090.7	1362.7	1579	1776.8	1998.3	2209	2385.6	2664.1	2892.1	3175.8	3451.6	3720.7	3976.1	4196.9	4431.1	4772.7	4985.3	5228.8	5361.3	5709.3	5990.8	6278	6638.7	6840.7	7007.3	7443.5	7683	8265.3	8103.2	8355.3	8458	8677.2
0	0	0	6.7846	0	0	11.703	56.01	107.32	171.78	254.37	367.11	435.17	545.78	660.46	776.19	863.3	1008.2	1218.7	1527	1765.6	1953.2	2267.3	2645.5	2884.1	3277.5	3630.9	3848	4447.9	4715.5	4990	5465.1	5840.3	6208.5	6565.3	7013	7559.5	7878.9	8312.3	8778.8	9159.9	9339.9	9773.5	10158	10645	10962	11211	11572	11610	11806
0	0	0	3.4524	8.8382	12.826	6.206	5.8214	0	0	0	0	0	0	31.457	14.712	32.969	64.37	71.663	110.59	140.37	193.94	273.58	396.23	339.43	557.47	633.55	691.66	769.59	917.67	1002.1	1095.2	1125.5	1257.1	1254.7	1314.9	1332.6	1464.3	1584.2	1599.7	1813	2010	2040.6	2275.5	2268.7	2394.3	2318.2	2427.8	2488.6	2705
0	1.5808	0	12.118	7.6053	0	0	0	0	0	0	0	0	40.727	98.238	216.71	324.3	461.96	662.89	810.02	949.7	1218.5	1417.7	1626.5	1949.9	2216.8	2607.1	2560.6	2800.5	3166.3	3470.9	3527.9	3633.8	3962.1	4215.1	4457	4637.3	4904.5	5018.1	5512.3	5816.9	6179.8	6493.3	6779.8	6863.2	7196.1	7367.6	7616.5	7852.2	7753.4
32.904	27.547	0	0	0	0	0	0	52.454	95.079	152.7	253.51	410.82	633.57	1003.3	1346	1669.3	1924.1	2569.6	3056.4	3460.6	4027.5	3980.1	4854.9	5111.4	5354.3	5075.1	5948.6	6764.5	6965	6835.3	6984.4	7497.4	7995.4	8233.9	8087.9	8576.5	8846.2	8323.1	8934.9	8563.7	9223	9369	9140.8	9425.8	9560.6	9658.7	10138	9679.4	9963.5
10.657	7.9797	0.39415	0	0	0	0	0	0	0	0	0	0	11.331	64.116	65.697	135.54	211.82	325.97	414.03	547.7	754.37	897.46	1249.9	1225.9	1472.4	1791.9	2141.8	2488.6	2425.1	2685.4	3014	3669.4	4228.6	4419	4421.9	5185.2	5617.2	6380.8	7012.6	7305.1	7778.6	7944.8	8312.5	8913.6	8926	9086.7	9759.3	10056	10390
30.861	18.896	0	0	0	0	0	0	34.387	55.476	160.92	252.68	378.12	544.87	584.9	863.8	1014.2	1224.9	1347.8	1520.9	1874	2110.8	2419.4	2554.9	2527	2691.8	3204.7	3355.2	3644.2	4051.8	4273.8	4200.5	4466.5	3918.9	4087.9	3847	4392	4487.9	4560	4757.9	5059.5	5327.6	5385	5721.1	6081	6143.9	6330.1	6383.7	6462.3	6532
8.0959	0	0	0	0.080964	0	5.0427	5.4996	23.847	0	96.462	139.93	195.89	301.66	409.89	517	638.65	802.34	912.04	1081.3	1320.6	1480.8	1621.7	1870	2057.5	2265.5	2362.2	2566	2799.4	2984.1	2985.7	3203.6	3215.5	3424.9	3474.8	3672	3754.8	3678.5	3969.7	3941.1	4007.5	4049.6	4014.8	3926.3	4127.3	4181.7	4257.5	4222.7	4402.6	4217.1
0	0	0	0.65686	0	25.653	32.031	66.766	103.26	196.69	344.03	498.99	670.71	837.12	947.45	1134.1	1308.8	1501.6	1764.5	2128.1	2073.8	2324.8	2507.9	2660.8	2779.4	3350.1	3211.5	3376.9	3489.7	3431.8	3519.7	3822	3963.5	4020.1	4052.2	4660.3	4425.8	4618.8	4832.5	4873.6	5015.8	5270.4	5270.8	5488.7	5655.3	5748.1	5790.6	5802.3	5803.2	5904.1
0	0	0	13.708	17.524	1.356	11.087	51.455	69.223	222.36	156.69	239.33	316.88	422.46	529.75	883.76	1126.5	1024.1	1357.4	1329.6	1560.8	1748.4	2134.3	2183.6	2344.5	2444.7	2832	2993.1	2592.6	3271.4	2905.3	3009.1	3051.9	2858.9	2881.3	3584.5	3771.8	4009	4135.4	4174	4277.5	4319.8	4394.8	4412	4485.9	4431.3	4427.3	4249.9	4406.3	4527.5
0	0	0	0	40.294	29.433	50.709	136.84	178.5	235.74	367.34	448.63	606.04	780.32	971.44	1153	1431	1590.4	1843.8	2275.6	2606.1	2897.5	3145.6	3409.3	3771.6	4174.4	4243.6	4659.1	5209.7	5398.1	6012.7	6454.1	6917.7	7334.5	7459.5	7689.7	8276.7	8531.7	8750.6	9216.4	9524.9	9761.2	10124	10445	10715	10976	11174	11245	11476	11689
0	0	0	0	1.8249	4.9479	19.88	35.919	70.696	95.272	139.1	178.42	261.65	353.58	441.77	530.9	627.07	801.71	854.12	1016.7	1187.4	1308.9	1407.7	1557.7	1622.7	1677	1844.7	1879.1	2005.9	2052.3	2096.7	2279.4	2328.4	2391.4	2431.6	2396.9	2561.4	2577.6	2553.5	2682.8	2783.8	2886.6	2916.9	2915.2	2973.3	2957.7	2994.2	2962	2973.3	2907.6
0	0	0	0	3.111	6.2784	27.601	71.226	151.68	239.22	353.48	475.77	656.78	836.48	1100.9	1321.8	1524.4	1824.3	2033.7	2267.4	2531.5	2829.3	3184.6	3404	3605.1	3806.8	3938	4133.6	4009.8	4257.1	4410.6	4613.9	4847.1	5025.7	5206.3	5283.4	5392.9	5513.6	5847.6	5994.9	6020.2	6319.3	6462.9	6557.6	6839.8	6890.7	6928.7	7038.9	7208.5	7329.1
0	0	2.7798	0	0	0	11.474	26.639	60.878	120.18	194.66	257.5	387.66	523.15	683.98	869.91	1066.4	1304.6	1283.4	1513.6	1776.1	2025.7	2277.6	2539.5	2885.5	3168.5	3518.8	3822.2	4083.9	4442.5	4603.9	4835.9	5236.1	5498.5	5741.3	6001.8	6574.2	6678.3	7009	7443.2	7562.1	7519.4	7844	8361.5	8462.6	8420.4	8747	8757.4	9057.7	9251.3
0	0	0	0	5.1353	0	3.458	17.243	56.23	111.47	179.1	257.21	371.29	559.41	734.38	920.89	1192	1418.3	1674	1998.5	2167.3	2441.5	2699.7	3005.1	3211.1	3542	3770	4001.6	4219	4464.9	4830.2	4946.1	5064	5290.7	5373.1	5602	5760.3	5854.2	5947.2	6043.8	6060.8	6075.8	6183.1	6043.6	6458.5	6432.9	6566	5998.4	6640.9	6581.6
9.3608	20.31	2.7735	0	0	0	15.185	12.692	35.707	80.325	145.13	277.43	442.51	654.82	783.06	1030.6	1328.2	1581.3	1780.8	2040.8	2277.2	2545.4	2746.1	2956.3	3142.5	3326.7	3610.8	3621.3	3787	3910.2	3921.3	4076.2	4077.8	4316.2	4433.4	4550.3	4598.4	4542.7	4679.9	4653	4702.9	4739.8	4851.6	4981.5	5062.8	5362	5359.9	5354.5	5479.1	5748.4
48.523	8.8734	0	0	0	0	0	1.2456	58.71	133.17	232.12	368.78	519.05	704.75	720.96	1057.3	1228.5	1356.9	1527.6	1752.1	1893	2050.2	2110	2304.1	2331.1	2495.2	2567.4	2677.8	2769.1	2932.2	2976.6	3091.2	3210.1	3312.4	3356.2	3316.2	3465.2	3515.6	3639.5	3704.2	3772.5	3789.1	3840.8	3840.2	3919.8	4004.7	4026.2	4048.2	4076.8	4050.7
8.1896	4.1105	0	0	0	0	0	14.478	43.28	77.912	119.65	173.64	247.18	338.8	458.62	609.46	718.3	856.11	1047.6	1263.9	1445.8	1605	1858.4	2034	2259.4	2479.7	2621.6	2917.9	3049.8	3210.8	3363.4	3431.6	3740.4	4098	4051.1	4165.1	4244.1	4522.4	4656	4807.8	4883.9	5105.3	5311.6	5305.9	5329.2	5337	5417.3	5555.8	5465.7	5581.4
11.406	10.619	6.0606	6.8974	0	0	0	0	0	0	0	0	0	0	0	0	0	0	56.139	122.64	181.65	267.87	300.83	405.21	511.87	690.43	754.41	873.61	992.81	1105.2	1218.6	1406.7	1507.2	1660.7	1812	1937.4	2203.5	2085	2386.8	2509	2566.6	2763.6	2803.8	2926.2	2885	2970.9	3202.7	3215.1	3402.7	3376.6
43.291	21.942	0	0	0	0	0	1.9976	66.166	133.18	240.46	363.36	487.73	574.63	792.92	1148.6	1277.9	1478.3	1706.7	1804.6	1952.3	2236.1	2500.4	2783.6	2785.4	3044.6	3469.8	3709.8	4051.4	4054.3	4626.2	4957.2	4850.6	5104.8	5782.5	6243.6	5993.7	6791.9	7313	7262.7	7350.1	7530.6	7950.2	8139	8985.6	9133.1	9390.4	9278.6	9311.6	9435.8
0	0	0	5.3603	9.2782	0	20.012	90.872	222.54	370.69	490.66	671.71	884.65	1130.6	1277.8	1552.5	1688.7	1941.1	2205.4	2687.3	2950.1	2889.3	3235.5	3519.1	3998.8	4032.1	4272.9	4604.6	4293	5454.7	5769.2	5874.1	5110.3	5404.6	6474.3	6124.9	6483.7	6917.2	6370.3	6574	6588	6989.3	7052.8	7278.8	7524.3	7635.5	7803.2	7964.9	8096.7	8257
2.0035	11.106	7.9359	0	0	0	5.8632	49.616	114.37	186.79	285.66	350.25	459.71	599.48	719.79	920.84	1099.9	1339.7	1561.9	1865.8	2155.2	2378.2	2685	3063.6	3267.1	3515.3	3820.8	4182.1	4619.4	5078.7	5226.2	5643.9	5944.3	6092.6	6244.9	6609.6	6770.6	7237.4	7639.2	7402.7	7800.4	7956.1	8252.1	8406.5	8503.4	8599.9	8750.4	8732	9022.3	9178.3
26.115	37.605	37.672	0	0	0	0	34.137	55.961	58.785	213.25	280.06	341.66	335.37	461.23	577.92	696.7	870.71	1016.7	1189.8	1366.6	1586	1767.7	2084.7	2386.9	2575.5	2807.5	2870.5	3122.5	3421.1	3436.3	3659.7	3754.8	3912.6	4226	4517	4730.2	4814	4940.3	5047	5341.5	5427	5485.2	5541.8	5790.8	6198.5	6538.2	6619.9	6725.5	6861.5
0	10.652	0	2.4138	3.3726	0	0	0	0	0	0	0	0	0	0	8.3933	59.779	104.34	162.68	226.66	288.17	380.48	450.71	514.1	784.44	1111.6	1217.9	1325.1	1468.6	1598.2	1663.2	1767.2	1913.6	2154.3	2257.7	2423.9	2555.5	2656.4	2896.2	2960.2	4097.2	4184.7	4381.1	4794.9	4849.4	4951.7	5071.6	5120.2	4419	4543.2
1.2793	7.2883	0	0.01833	0	0	0	0	10.732	17.268	23.792	42.308	90.758	146.87	266.9	411.23	607.49	783.5	1018.3	1298.9	1542.1	1824.2	2117.6	2427	2713.5	3030.5	3425	3755.1	4065.2	4435.1	4768.2	5143	5595.9	5948.8	6300.1	6636.2	7108.4	7526.8	8185.4	8608.5	9059.1	9195.2	9803.1	10328	10645	11330	11496	12424	12787	12984
2.6888	1.6052	3.9192	0.066193	0	0	9.7502	56.292	151.08	310.21	472.99	668.99	873.18	1115.2	1345.5	1637.3	1876.3	2100.5	2363.1	2627.7	2846.4	3206	3507.1	3798.6	4063.8	4240.3	4468.4	4623.3	4831.6	5059.6	5370.5	5787.4	5672	5744.3	5842.9	6355.1	6506.5	7169.5	7146.3	7454.6	7342.7	7931.3	8018.7	8153.2	8377	8571.5	8631.2	8854.2	8960.1	9224.5
24.078	7.1079	0	0	0	0	6.8745	54.747	131	225.98	343.71	470.99	691.7	944	1232.9	1538.7	1804.7	2147.2	2451	2648.6	2996	3299	3655.6	3981.2	4254.9	4510	5020.9	5349.5	5807.4	5952.5	6185.1	6684.6	7060	7305.9	7625.4	8010.8	8384	8704.2	8976.2	9387.8	9831.8	10127	10561	10655	11034	11436	11803	12025	12212	12542
0	5.7328	0	4.4638	1.1313	0	0	5.6581	4.9687	0	6.8651	19.498	43.167	82.831	117.99	195.16	273.82	345.15	441.69	553.42	639.54	757.98	847.68	997.13	1151	1251.7	1394.5	1484.4	1580.3	1685.6	1794.8	2000.3	2083.6	2299.2	2503.8	2686.3	2777	2810.3	3121.1	3423.3	3655.3	3878.8	4180.8	4546.4	4771	5014.4	5223	5769.7	6092.6	6296.6
12.35	0	0	0	2.4527	0	1.304	43.818	103.23	219.96	347.81	534.26	712.3	900.6	1081.6	1260.7	1581.6	1748.8	1940.8	2088.4	2253.5	2473.2	2697	3118.2	3161.8	3313.9	3573.1	3815.8	4078.2	4202.1	4401.1	4485.5	4719.3	4838.1	5126.4	5386.8	5364.7	5618.3	5758.1	5930	6090.8	6089.3	6291.9	6353.4	6594.9	6720	6669	6858.1	6835.9	6918.4
0.22194	0	0	0	0	4.5631	26.841	85.729	196.26	329.85	495.02	635.01	893.37	1168.4	1313.4	1696	2007.6	2390.1	2714.8	2957.9	3244.6	3564.2	4055.3	4315.2	4675.8	4985.7	5223.6	5433.1	5780.4	6022.9	6259.2	6277.3	6730.5	6925.7	7112.2	7462.4	7554.1	7744.8	8009.7	8040.3	8184.5	8543.7	8853.8	9045.4	9232.7	9367.7	9413.3	9610.9	9923.7	9968
8.4784	0	0	0.86359	0	0	7.42	36.881	75.349	127.93	189.08	238.77	316.42	402.05	518.49	610.61	729.4	834.63	911.03	1023	1079.4	1200.1	1229.4	1330.5	1325.1	1408.5	1465.4	1581.6	1685.3	1791.9	1942.8	1857.1	1997.7	2032.5	2144.2	2382.7	2393.1	2413.9	2497.1	2534.2	2708.9	2732.4	2780.2	2990.7	3081.5	3178.1	3415.3	3441.6	3526.5	3522.9
11.336	5.0092	0	0	0	0	8.9856	62.321	153.34	245.68	360.95	526.83	721.1	798.13	917.66	1081.4	1199.9	1332.4	1469.4	1682	1738.7	1837.2	1968.9	2158.9	2263.4	2286.5	2417.5	2574.8	2664.6	2710	2760.8	2962.2	2969.8	3057.5	3235.6	3459.2	3442	3608.2	3742.1	3901.4	4149.5	4230.9	4277.6	4412.2	4468.3	4594.6	4829.9	4799.6	4861.9	5017.5
0.0050668	0	2.2305	0	0	3.7888	7.8838	24.233	47.871	84.518	120.48	141.59	205.91	240.09	349.28	359.54	408.55	561.06	521.93	570.21	614.47	665.57	718.62	763.39	843.16	902.52	982.86	1059	1139.4	1215.9	1324.7	1413	1529.8	1628.9	1764.5	1867.3	1964.6	2037.5	2131.8	2278.5	2380	2453.5	2555	2552.7	2645.2	2891.1	2771.4	2943.9	2990.9	3036.3
30.778	9.2764	0	0	0	0	5.6927	62.777	153.06	245.95	400.31	565.36	783.72	1047.2	1307.8	1645.1	1967.5	2361.4	2910.9	3132.9	3582	3855.8	4407	4804.4	5210.5	5574.6	5960.4	6607.8	6867.4	6647.4	6745.6	7153.4	7370.4	7602.5	8050.2	8303.2	8711	9122.6	9381.1	9636.2	10375	10192	10905	11261	11692	11800	11961	12510	12214	12598
12.173	6.6213	0	0	0	0	8.5615	71.242	127.97	243.23	316.03	445.92	611.1	770.57	878	979.5	1131.7	1255.4	1405.3	1492.3	1608	1720.6	1891.7	1912.2	2040.1	2205.3	2350.8	2399.8	2502.7	2669.9	2680.2	2825.7	2847.1	3102.3	3174.9	3304.9	3448.5	3516.9	3598.2	3671.1	3965.1	4150.9	4191	4283.4	4387	4590.2	4496.2	4601.8	4784	4845
0	0	6.5556	3.0441	0	3.7129	0	16.769	18.98	34.658	48.787	100.03	108.28	176.02	242.65	329.91	427.13	507.27	622.68	747	857.94	1006.8	1133.4	1254.8	1372.8	1471.2	1641.9	1723.4	1858.8	1926.3	2048.5	2206.4	2355.3	2464.6	2588.7	2675.5	2804.7	2833	3023.2	3162.6	3294.4	3359.6	3478.6	3673	3743.9	3730.8	3910.3	4103.2	4197.4	4312.5
9.7481	0	0	0	2.9096	0	14.908	40.51	110.04	211.56	353.9	538.68	732.87	989.32	1275.4	1509.9	1881.1	2320.1	2725.5	3189.6	3569	4006.9	4404.7	4848.7	5350.7	5710.2	5940.6	6074.7	6832.7	7230.8	7708	8213	8603.8	8949.5	9390.6	9571.5	10014	10387	10579	10883	11251	11390	11827	11342	11940	12329	11855	11420	11615	11430
0	0	4.4726	0	6.5335	7.0741	4.4104	5.0779	11.422	24.012	33.752	41.571	64.394	114.13	165.02	241.56	330.48	391.83	537.43	706.05	852.53	978.74	1118.7	1299.1	1449.9	1658.9	1774.7	2002.1	2242.8	2414.1	2710.6	2962.5	3238.9	3446.8	3711.2	3948.2	4127.6	4368.3	4545.8	4836	4961.4	5223	5471.8	5554.5	5777.2	5894.5	6040.3	6352.9	6470.5	6519.7
6.5894	9.3038	5.7141	0.22415	0	0	0	0	0	0	0	0	19.858	52.728	104.26	153.2	244.68	363.67	498.65	660.33	810.18	948.94	1116.8	1290.5	1466.1	1629.4	1840.9	1983.1	2168.3	2273.9	2338.1	2480.5	2580.4	2817.8	2828.5	2895.6	3073.4	3125.3	3300.8	3547.3	3767	3874.6	4189.4	4718.8	4870.4	5050.1	5251.9	5401.3	5409.4	5554.4
20.86	11.752	0	1.145	0	0	0	0	0	0	0	0	0	0	0	0	0	0	5.8843	17.272	21.143	67.193	88.03	159.35	195.88	265.51	366.29	472.22	580.74	678.96	794.85	847.58	922.82	941.11	1111.9	1232.3	1335.5	1406.5	1588.4	1611.4	1773.2	1832.6	2023.8	2098.6	2266.5	2403.8	2577.5	2680.2	2720.9	2773.9
17.82	5.631	2.1112	0	0	0	0	0	13.975	22.38	47.882	90.611	176.24	275.89	390.27	507.14	697.62	898.29	1085	1308.9	1548.7	1686.7	1826.3	2044.5	2318.6	2501.8	2806.3	3069.2	3399.2	3590	3697	3990.4	4147.4	4382.8	4583.8	4784.7	4937	5094.2	5353.7	5622.4	5955.4	6085.4	6375.2	6436.4	6495.3	6827.1	7035.1	7128.9	7374.4	7567.3
0	0	0	0	11.629	17.143	12.463	26.847	33.17	52.508	67.89	79.785	80.106	53.828	77.309	67.649	67.164	76.819	115.02	150.47	174.6	192.68	206.3	250.15	357.93	483.01	506.33	490.08	567.59	669.24	865.12	902.68	893.55	942.78	1053.3	1191.6	1238.7	1366.7	1453.7	1571.3	1625.6	1739.3	1832.8	1999.3	2103.1	2276.1	2345.2	2469.6	2451.3	2566.2
8.8221	6.1068	0.99906	1.8897	0	0	0	2.0316	8.7761	4.1917	19.951	32.404	51.925	112.77	159.69	245.19	337.95	284.97	345.01	455.74	514.04	612.27	717.28	809.73	905.59	1059.2	1098.2	1187.1	1293.8	1468.3	1787.1	1760.8	1886.6	2004	2216.4	2275.6	2565	2709.5	2939.3	3268.8	3349.5	3566.1	3748.9	3969.9	4248	4450.2	4619.8	4697.3	4957.4	5249.4
3.9611	0	2.5524	5.4144	0	0	0	32.122	94.489	170.53	246.7	346.32	540.29	571.08	647.73	860.13	932.65	1022.6	1161.9	1287.8	1615.2	1566.9	1710.4	2101.5	2003.7	2443.1	2459.5	2606.7	2905.3	2573.1	2946.6	3126.4	3252.5	3611.6	3659.2	3925.1	4205.9	3993.4	3920	4348.9	4593.2	5200.1	5331.5	5542.6	5565.3	5480.3	5842.3	6072.2	5902.2	6029.2
0	0	0	0	0	9.8008	27.329	53.455	120.7	179.44	263.58	374.34	507.25	687.45	849.21	1080.1	1231.3	1514.5	1789.6	1995.3	2189	2248.3	2543.2	2809	3046.5	3426.6	3675.2	4043.5	4412.2	4763.9	5189.5	5421.6	5969.8	6347	6421.3	6789	7025.6	7623.9	8092.9	8312.9	8661	8804.3	9151.5	9406.9	9541.3	9881.8	10073	10379	10397	10650
18.254	11.594	0.42174	0	0	0	0	7.1215	71.117	154.57	242.67	367.13	498.33	509.39	885.29	1214.6	1428	1733.3	2137.7	2616	2905.5	3052.1	3622.5	3921.9	4170.1	4396.1	4925.9	5196	5767.2	5879.9	6167.3	6541	6874.2	7042	7332.4	7549.2	7666.1	8050.7	8271.9	8360.8	8784.3	8900.9	9242.5	9293.4	9393.2	9469.9	9533.6	9590.3	9757.5	9908.7
14.982	9.7612	0	0	0	0	0.35242	15.882	55.224	77.02	153.05	183.84	309.57	410.28	434.62	624.18	755.41	882.18	1038.3	1167.6	1271.3	1416.6	1510.9	1634.7	1716.4	1667.2	1936.7	1984.4	2037.4	2158.2	2154.3	2082	2236.9	2183.4	2291.4	2345.5	2308.4	2361.5	2379	2467.6	2436.9	2497.7	2461.2	2590.2	2561.4	2606.8	2577.7	2640	2598.5	2694.4
0	0	7.601	0	1.2853	32.256	28.48	51.48	80.425	138.19	172.36	240.87	295.5	367.48	490.24	599.61	652.67	919.71	1129.8	1248	1508.7	1536.3	1799.9	2080.7	2245.3	2422.3	2678.6	2904.2	3084.5	3546.4	3575.4	3874.3	3977.6	4137.4	4262.2	4333	4519.4	4685.9	5135.4	5346	5511.1	5546	5891.3	6247.5	6259	6423.3	6553	6665.2	6693.8	6778.2
0	7.7476	1.2691	0	3.089	0	2.338	43.688	106.45	165.94	277.5	392.55	525.5	724.05	892.57	1080.5	1312.5	1494.4	1563.7	1784.8	1904.9	2302.5	2262.3	2412.7	2856.1	2863.4	3299.8	3590.5	3880.8	3917.1	4266.8	3771.2	4578.6	4271.7	5177.8	5404.5	5566.6	5842.5	6317	6492.1	6756.5	7012.4	7270.3	7447.7	7747	7935.2	8252.6	8283.3	8610.6	8730.8
23.116	13.635	0	0	0	0	0	0	10.277	34.623	79.091	160.79	304.03	503.13	643.53	899.53	1123	1390.2	1691.9	1969.9	2252.3	2498.5	2810.6	3140.5	3377.9	3558	3985	4370.4	4494.7	4690.4	4902.4	5229.3	5314.7	5498.7	5712.3	5842.3	6150.1	6369.5	6577.4	6871.9	7144.3	7145.5	7283.5	7625.1	7722	7848.3	8137.7	8246.7	8324.2	8387.1
0	7.2019	1.4911	3.0742	13.259	0	0	0	15.661	17.577	29.197	31.842	38.341	52.992	104.19	161.94	216.29	298.26	384.21	470.53	653.66	850.99	1016	1343.4	1578	1997.6	2351.3	2855.5	3133.3	3438.1	3876	4323.2	4801.1	5190.9	5779.3	6076.1	6501.4	6949.9	7558.4	8069.8	8527.2	8948.5	9364.5	9416.7	9988.4	10348	10347	10808	11075	11108
0	5.7074	2.0537	7.0163	0	0	0	14.115	42.296	82.192	141.43	218.98	299.29	440.33	562.41	680.35	817.09	943.15	1027.7	1312.2	1432.1	1603	1745.5	1878	1991.8	2226.1	2471.1	2633.9	2707.5	2868.5	3097.3	3220.7	3502.7	3725.9	3849.4	4058.7	4225.3	4310.2	4672.4	4908.3	5032.7	5211.4	5417.7	5552	5629.1	5891.8	6048.2	6437	6496.3	6718.9
33.094	12.84	0	0	0	0	16.842	81.416	157.95	291.53	373.89	434.96	539	655.69	850.98	960.25	1175.9	1433	1541.3	1787	2041.9	2304	2713.4	2811.4	3041.6	3457	3550.2	3809.8	3574.3	4369.9	4493.5	4623.7	4910.3	4785.3	5128	5287.8	5238.5	5500.3	5550.8	5811.9	5714.6	6028.6	6312.4	6602	6527.3	6360.4	6753.7	7001.6	6841.4	6989.1
5.7277	0	0	0	4.8776	0	13.843	34.375	96.35	160.96	260.08	369.96	477.79	600.14	761.12	782.63	1097.1	1127.5	1443.2	1702.8	1611.3	1802.6	2380	2580.1	2391.5	2606	2822.2	3473.6	3411.2	3567.9	3663.8	3906.4	4155.3	4476.6	4573.1	4675.8	4825.7	5134.2	5184.4	5489.9	5539.7	5770.8	5749.6	5937.5	5952.4	6172.5	6225.2	6272.1	6459.6	6328.5
0	0	0	0	0	2.2113	23.3	48.434	74.935	90.875	130.08	156.88	199.74	283.69	346.59	433.09	507.49	627.05	759.34	913.92	997.17	1100	1229.5	1344.4	1403.8	1479.1	1581.4	1635.5	1719.6	1856.8	1922.3	2019.4	2104.1	2189.1	2276.2	2275.5	2304.8	2289.5	2446.5	2449.3	2465.4	2532.9	2611.8	2630.7	2722.1	2722.5	2754.6	2805.6	2755.2	2788.9
0	0	5.5145	3.3192	5.3419	0	10.883	11.511	20.797	17.201	21.224	40.28	104.09	202.47	387.13	440.05	702.14	841.05	1144.9	1489.4	1785.3	1947	2617.9	2611.7	2733.8	2637.6	2949.4	3570.3	4042.3	4360.7	4657.5	4676	5205.4	5192.8	6212.8	5888.4	7205.7	6588.2	6713	7035.3	7006.2	7126.6	7746.4	7549	7513.8	8240.7	7851.6	7867.1	8659.6	8361.9
0	19.759	0	0	0	0	20.524	41.915	83.043	146.39	207.82	310.12	450.21	632.29	783.64	964	1154.8	1349.1	1645.3	1974.5	2296.5	2560.1	2841.6	3357.1	3611.3	4179.5	4487.1	4680.8	5270.1	5493.7	5802.9	6395.2	6869.5	7335.7	7828.4	8107.5	8350.2	8649.2	9240.9	9223.5	9785.2	9978.7	10268	10528	10924	10270	10652	10750	10597	10804
16.867	11.54	0	0	0	0	1.0754	9.2536	35.746	62.874	106.32	165.64	274.26	328.06	470.53	653.85	829.45	1050	1243.9	1432.5	1615.6	1834.5	1995	2271.6	2549.6	2702.4	2864.7	2976.2	3186.5	3344.2	3375.9	3655.5	3756	3901	3962.9	4114.8	4190.7	4308.6	4179.2	4450.1	4626.9	4804.7	4839.9	4871.9	5152.3	5158.3	5244.4	5370.8	5431.7	5559.6
3.7327	1.7713	4.1174	6.8153	2.7805	0	0	0	5.225	30.29	65.401	107.83	185.14	278.54	377.12	506.3	639.16	817.1	986.08	1232.7	1460.6	1654.5	1972	2195.9	2529.2	2786	3103.6	3382.7	3691.1	3986.4	4208.9	4528.8	4738.6	5053.2	5269.6	5403.3	5775.2	6110.2	6530.3	6503.2	6803.4	6987.2	7153.6	7261.7	7400.2	7688.7	7881.4	7984.2	8057.6	8025.9
18.05	1.9129	0	0	0	0	13.906	82.742	193.17	357.14	515.29	729.79	944.21	1258.1	1513.1	1793.3	1982.3	2302.6	2620.1	3287.4	3581.6	3496.5	3951.4	4214.9	5171.9	5274.2	5132.5	5454.2	5703.2	7610.8	7754.5	7860.3	6959.3	7157.4	8748	8628.2	7792.2	7759.9	7926.5	8603.6	9005.5	8915.4	9244.4	9215.4	9561.8	9714.9	9770	9803.9	9793.5	9736.3
0	0	0	12.232	7.1357	22.79	45.034	76.079	98.386	128.39	203.94	250.71	328.78	394.74	485.15	593.51	682.08	739.25	841.77	944.82	983.24	1026.3	1166.6	1203.7	1293.1	1416.7	1572.8	1527.9	1479.1	1484.4	1533.9	1615.9	1517	1594.6	1659.6	1672.7	1712.1	1697.8	1928	1993.2	2060.8	2074.8	2117	2187.2	2161.4	2340.6	2334.8	2512.4	2617.2	2649.4
0	0	0	0	0.42177	7.9406	12.219	35.95	48.559	78.788	102.68	116.04	150.71	203.11	214.42	245.61	274.08	285.82	351.31	399.73	458.61	552.66	619.22	744.56	854.72	975.39	1094.6	1274.3	1444.5	1685.9	2207.4	2314.8	2459.6	2583.2	2780.5	2968.6	3100.6	3344.7	3567.8	3694.8	3878.5	3921.7	4248.5	4364.8	4615.8	4804.7	5049.8	4994.6	5066.3	5161.9
11.318	8.1731	2.1029	0	0	0	0	22.595	64.978	136.19	232.64	323.22	486	634.94	787.34	1027.7	1234.8	1416.2	1730.9	1973.2	2312.9	2350.9	2727.2	2824.1	3024.9	2973.4	3392.9	3382.4	3540.9	3658.4	3368.2	3907.8	4004.3	4389	4451.6	4086.9	4732.7	4829.4	5080.9	5160.9	5158.3	5192.5	5370.2	5450.6	5430.9	5686.9	5515.8	5462	5640.8	5766.6
0	0	3.3599	12.202	2.39	0.34573	14.187	39.88	82.744	140.04	203.34	257.02	357.91	436.69	503.93	639.86	711.95	835.71	979.82	1133.3	1279.5	1424	1561.9	1824.1	1973.7	2187.4	2448.4	2599.2	2800.1	3061.1	3199.2	3426.2	3576.9	3769	3998.8	4024.6	4023.7	4367.4	4483.3	4569.7	4537.9	4807.9	4806.5	5010.7	5077.6	5010	5202	5188.6	5344.3	5334.1
0	0	0	0	0	10.915	33.039	66.549	91.969	166.75	239.92	366.98	482.17	646.79	810.46	1047.5	1197.6	1416.1	1624	1873.9	2139.7	2328.3	2758.7	2873.7	3193.2	3424.1	3525.5	3902.8	4173.4	4413.4	4579.5	4886.4	5209.1	5436.9	5611.5	5814.5	6063.8	6043.1	6359.3	6597.7	6702.4	7042.2	7045	7324.1	7448.5	7852.9	8057.1	8217.7	8236	8538.7
9.0664	0	0	0	0	0	10.465	41.843	103.26	193.33	352.42	525.19	712.73	967.62	1011.2	1420	1688.7	1955	2129	2157.3	2321.1	3005.4	3391.8	3612.2	3471.4	3747.9	4388.6	4633.8	4772.7	4500.2	5087.1	5289.1	5485.1	5829	5924.9	6302.7	6248.4	6407.6	6590.3	6740.3	6759.4	6906.1	6988.2	7006	6953.6	7125.8	7192.5	7208.3	7388.1	7465.4
6.8438	6.0971	0.72693	3.764	0	0	0	10.085	7.4027	21.286	35.465	78.095	140.09	233.94	357.24	527.13	705.54	923.15	1165.7	1411.3	1600.6	1837.9	2046.6	2347.1	2579.2	2809.5	3088.5	3313.5	3606.8	3755.9	3871.1	4223.2	4316.3	4472	4732.6	4836.7	4896.2	5183	5457	5383.3	5731.5	5910.7	6299.7	6524.8	6490.8	6770.5	6949.1	7294.2	7262.6	7276
0	0	0	0	8.9342	17.882	50.68	132.62	239.76	382.66	580.4	775.84	1054.2	1296.3	1601.7	1920	2118.9	2366.7	2780.1	3102.8	3388.4	3634.9	3901.6	4168.7	4410.3	4633.8	4877.7	5055.5	5172.5	5430.6	5508.3	5693.9	5698.8	5815.5	5947.8	6031.3	5907	5885.9	6117.8	6168.9	6305.7	6404.2	6665	6763.1	7000.8	7319.8	7532.3	7580.5	7746.9	7962.2
13.298	13.915	0	6.5694	0	0	0	10.888	18.115	45.859	91.285	130.08	241.9	414.21	591.44	796.87	1010.5	1281.7	1589.5	1919	2152.3	2545.8	2841.2	3056.5	3334.2	3584.1	3802.4	4056.8	4085.5	4276.4	4337.3	4524.3	4616.3	4922.2	4963.5	5069.8	5183.1	5347.1	5519.9	5621.3	5911	6077.5	5954.3	6270.3	6202.9	6393.5	6552.4	6631.1	6790.7	6657
0	3.1049	3.4674	0.96979	0	0.99147	0	5.0188	25.985	56.366	81.295	153.02	226.83	350.46	456.07	587.91	779.52	900.05	1121.8	1333.1	1495.4	1758.6	1919.3	2193.6	2512.5	2761.6	3029.3	3259.3	3604	3848.2	4212.7	4408.8	4591.4	4797.6	5029.4	5229.4	5260.9	5482.1	5776.1	5954.1	6364	6523.2	6819.5	7029	7450.4	7687.9	7834.6	8100.3	8290.1	8537.9
0	0	0	0	2.8173	16.554	13.047	57.691	158.71	269.84	403.92	477.04	608.63	728.9	824.25	1071.1	1361.3	1656.4	1808.1	1989.8	2178.7	2545.1	2888.1	3049.7	3172	3467.5	3689.9	3973.8	4437.6	4555.1	5061.2	5164.4	5582.4	5925.2	6282.6	6555.1	7011.9	6954.9	7583.8	7435.1	7878.8	8177.9	8206.6	8723.1	8543.2	8621.7	8501.6	8898.8	9299.6	9328.2
0	0	0	9.1279	4.9734	0	5.9419	45.35	117.03	238.52	354.47	532.99	714.81	907.19	1083.1	1289.1	1410	1741.4	1994.1	2181.4	2433.2	2749.5	2909.1	3219.8	3417	3663.9	3892.1	4122.6	4393	4536.1	4685.5	4929.9	4974.2	5123.9	5321.8	5378.2	5596	5659.8	5877.3	5944	6031.7	6248	6397.4	6664.8	6623.1	6986	7134.1	7079.2	7414.3	7471.8
0.28947	6.3551	0	0	0	0	8.0083	39.934	102.17	133.8	227.83	323.84	399.31	472.6	548.95	665.64	818.4	892.64	963.53	1065.1	1226.8	1281	1457.4	1496.4	1687.8	1771.7	1959.1	2009	2122.1	2200.3	2406.1	2621	2827.5	2904.3	2995.4	3121.4	3319.9	3417.4	3751	3867.5	4054	4232.6	4302	4550.9	4609.2	4353.9	4966.2	5120.4	5180.5	5374.7
0	0	0	32.614	25.264	16.863	24.977	63.983	113.54	235.83	316.08	496.9	712.73	918.73	1172.5	1455	1729.7	2059.8	2328.6	2649.5	2984.2	3398	2699.4	2946	4179.3	4612.3	4083.7	5122	4837.2	5685.1	6098.6	5489.3	5539	5895.2	6993.1	7402.9	7312.2	6334.6	6767.8	8149.6	7399	7659.2	7488	8400.2	8972.5	9249.9	9366.3	9733	10164	9944.7
13.981	5.5382	0	1.7031	0	0	0	19.619	53.111	109.68	183.8	252.78	384.1	476.34	639.53	860.6	970.49	1151.3	1480.2	1732.8	1743.4	2213.6	2349.4	2631.5	3066.1	3350	3656.2	3905	4324.2	4552.2	4846.3	5236.9	5604.8	6088.4	6449.3	6942.7	7166.4	7487.2	8010.8	8372.4	8911.8	9218.8	9741	9891.6	9766.8	10533	10638	10950	11189	11492
0	10.231	1.1963	0	4.0786	2.4829	0	13.664	18.206	33.521	56.829	86.796	174.35	267.59	383.25	480.3	638.94	782	963.85	1136.2	1314.2	1550.3	1832.8	2197.8	2461.5	2803.4	3102.6	3493.2	3905.6	4249.6	4655.7	4961.1	5251	5614.9	5863.7	6198.1	6484.8	6741.7	5754.6	5862.9	5998.7	6206.5	6315.2	6451.8	6503.8	6776.3	6734	6948.3	7023.7	7154.9
20.559	11.023	10.258	0	0	0	0	36.581	122.47	206.82	343.49	531.61	713.68	928.55	1220.2	1318.9	1820.9	2245.8	2608.6	3044.5	3388.1	3736.9	4065.8	4517.9	4579.1	4897.2	5352.3	5537.1	5748.8	6065.8	6285.8	6647.2	6974	6681.4	6843.4	7156.5	7218	7271.8	7791.6	7877	8247.9	8294.2	8543.1	8698.1	8713.3	9164	9081.5	9438.1	9232.6	9059.6
3.3927	0	0	5.521	3.0117	3.3914	0	0	0	0	0	0	0	0	14.564	88.251	137.7	233.02	367.95	551.81	749.7	973.67	1178.3	1395.8	1626.3	1896.6	2176.5	2456.1	2751.3	3018.5	3320.1	3675.8	4034.5	4427.5	4774.5	4976	5396.9	5617	6057.2	6303.7	6433.1	6637.2	6852.1	7239.7	7428.1	7747	7839.8	8207.7	8468	8629.1
0	2.6557	0	0	2.4303	6.5225	2.5108	37.6	87.256	153.18	259.28	350.02	516.13	691.8	784.6	948.01	1091.8	1204.6	1330	1442.5	1444.2	1634	1692	1828	2029.4	2241.4	2394	2543.3	2662.6	2858.3	2861	2956.7	3004	3245.3	3578.4	3958.3	4221.4	4327.5	4399.9	4388	4620.5	4680.8	4875.8	5004.2	4907.6	5118.3	5092.2	5286.5	5234.2	5548.7
4.607	5.1345	6.825	0	1.1278	0	0	31.291	90.069	154.9	244.7	307.52	454.73	561.35	721.4	945.01	1081.3	1318.8	1505	1797.4	2014.5	2238.3	2622.7	2668.1	3133.3	3381.6	3508.6	3672.5	3929.3	4181.6	5317.3	4628.6	4888.2	5175.4	6158.4	5430	5636.1	5763.1	6074.5	6158.7	6278.5	6371	6336.8	6605.6	6746.7	6958.7	6947.9	7036.3	7241.4	7226.8
0	6.5598	1.8989	0.23975	0	0	0	5.2849	26.669	43.407	57.555	106.1	179.3	242.99	323.17	404.3	518.12	627.2	760.06	896.6	1046.1	1222.9	1347.7	1424.2	1582.3	1660.7	1849.1	1980.7	2111.5	2120	2310.3	2543.8	2552.4	2632.7	2791.9	2944.1	3139.8	3273.1	3599.1	3771.2	4028.5	4093.3	4345.4	4571.2	4561.9	4776.7	4794	5157	5339.7	5270.6
8.6954	0	6.8103	8.5305	0	0	0	21.511	56.612	106.02	175.53	262.87	329.24	496.3	617.9	734.29	860.29	902.03	1067.9	1135.4	1222.4	1327.6	1387.5	1576	1704.5	1839.1	2006.7	2076.8	2252	2415.7	2615	2760.9	2784	2972.6	3081.7	3281.5	3186.9	3451.1	3565.7	3532.4	3700.5	3736	3876.9	3906.2	3949.1	4371.2	4239.8	4121.1	4218.5	4232.8
2.4963	0	1.595	0	0	0	4.1746	19.721	39.862	39.846	55.452	71.457	88.032	111.23	138.09	169.77	207.23	238.87	300.45	357.72	423.13	516.76	586.26	645.2	821.29	909.71	1056.1	1128.2	1267.3	1442	1537.5	1699.4	1920	2317.4	2559.4	2809.7	3119	3396.5	3635.3	3981.8	4300.7	4350.6	4707.2	4930.8	5095.2	5262.7	4920.5	5111.4	5297.2	5297.1
0	0	0	36.532	51.775	0	60.087	64.765	115.47	176.17	279.6	441.6	567.35	909.25	1175.8	1532.3	1777.1	1814.2	2124.5	2298.4	2839.2	3212.2	3476.5	3612.7	3891	4182.5	4413.5	4514.5	5244.8	5251.8	5285.3	5656.3	5687.7	6051.6	6240.4	6256.3	6564.5	6664	7225.3	7284.6	7634	7864.4	8051.1	8337.8	8481.1	8596.4	8776.4	8860.8	9231.3	9097.9
12.57	7.187	0	2.241	3.437	0	0	0	20.933	59.854	117.27	195.4	275.27	372.89	562.08	702.58	845.45	1026.8	1289.6	1363.8	1589.7	1744.1	2019.9	2264.9	2561.3	2859.8	3032.2	3256.8	3322.5	3544.8	3641.8	3708.7	3794.3	3824	3966.8	3989.8	4076.3	4119.9	4313.1	4432.7	4679.7	4459.9	4747.7	4681.6	4969.6	5300.8	5475.3	5477.3	5480.4	5581.8
8.0632	10.458	0	0	0	0	4.6798	22.332	70.718	100.45	186.01	305.96	469.1	616.21	782.56	1089.2	1197.9	1395.8	1650	1832	2025.6	2243.9	2521.6	2773	2869.1	3057.8	3326.3	3513.9	3836.4	4090.2	4235.1	4499	4698.2	4804.1	5112.7	5148	5491.6	5717.9	5886.2	5977.9	5956.6	5876.8	5985	5837.3	5864.4	6163.3	6324.6	6399.7	6354.6	6592.3
0	5.4534	0	13.311	2.4348	0	0	0	36.265	84.259	107.56	184.34	312.27	423.85	552.22	686.54	824.05	921.18	1003.3	1179.5	1289.4	1382.6	1499.4	1663.9	1917	2051.3	1969.4	2086.4	2116.6	2190.5	2285.6	2398.4	2458.8	2553.6	2714.6	2772.9	2857.7	2838.9	3012.1	3027.3	3151.7	3198.6	3198	3264.2	3266	3414.6	3308	3239.9	3323.6	3325.6
0	0	0	0	12.277	4.0834	0.25827	0	11.984	24.077	47.776	71.47	113.49	211.97	289.09	443.5	425.9	503.65	613.47	727.26	923.69	1042	918.65	1195.3	1236.3	1311.2	1212.7	1219.7	1290.4	1331.5	1509.6	1493.6	1719	1581.6	1911.6	1730.2	1726.4	1738.1	1765.5	1953.1	1939.7	1965.3	2218.8	2172.1	2312.7	2296.2	2408.8	2597.8	2477.1	2526.8
0	0	0	0	0	14.815	49.377	97.931	168.76	250.5	342.39	452.02	633.47	791.62	1056	1289	1553.7	1775.7	2052.4	2397.6	2699.9	2998.4	3426.7	3665.1	4053.2	4368.7	4673.9	4945.1	5200.4	5463.3	5707.9	5993.7	6126	6471.6	6733.2	7025.3	7325.6	7701.3	7985.5	8148.1	8579.7	8747.7	9049.7	9485.1	9882.2	10460	10482	11016	9948	10220
26.521	13.283	0	0	0	0	0	0	12.229	35.909	66.071	93.712	140.09	179.11	226.34	279.82	350.05	430.51	503	569.22	627.56	728.84	808.62	917.55	982.74	1083.6	1164.1	1214.4	1287.5	1365.6	1443.7	1475.1	1518.6	1585.5	1630.6	1666	1669.5	1780.4	1727.2	1839.1	1764.5	1825.9	1852.5	1971.8	1986.3	1989.6	1966.7	1996.7	1920.2	2006.1
0	0	0	1.8821	5.5179	0	19.369	0	4.0185	38.256	70.408	75.12	144.2	303.64	419.74	473.9	539.72	742.74	908.34	1205.6	1302.8	1529.6	1749.1	2142.4	2437.9	2593.1	2948.9	3239	3643.5	3961.1	4100.2	4462.1	4764.4	5099.9	5375.1	5474.7	5784.5	6133.3	6421	6650.9	6655.7	6815.9	7019.1	7312.9	7498.3	7836.9	8008.8	8138.7	8263.5	8305
7.4684	0	0	0	0	0.14656	17.495	84.655	185.81	323.2	438.99	593.11	770.9	989.57	1174.3	1304	1491.4	1662.7	1755.3	2043	2268.4	2367.2	2561.2	2757.9	2910.8	3133.3	3249.2	3606	3751.9	4086.1	4185.7	4362.2	4540.9	4619.1	4885.1	5091.6	5264.5	5400.8	5532.7	5697.9	5894.9	5955.4	6191.8	6294.6	6447	6462	6613.4	6677.1	6762.2	6790
27.978	19.301	0	6.0715	0.55924	0	0	0	0	0	0	7.0991	50.967	93.159	127.14	165.27	228.53	298.25	321.43	481.82	556.49	656.68	868.76	1035.3	1255.2	1430.1	1780.3	1775.5	2047	2188	2292.3	2632.3	2798.2	3009	2944	3260.7	3206.3	3591.1	3863.2	3857.4	3887.6	4060.4	3964.5	4531.3	4295	4486.3	4283.4	4528.3	4499.1	4751.1
0.49057	0	0	0	0	0.35448	30.834	63.285	132.72	240.52	354.94	493.04	653.8	834.73	1034.5	1226.4	1412.8	1578.9	1820.6	2027.3	2238.3	2458.6	2643.2	2893.4	3158.2	3359	3496.4	3746.5	4002	4169.3	4501.1	4520	4763.5	4829.5	5029.5	5193.2	5578.3	5758.6	5733	6253.9	6807.5	6801.6	6936.7	6897.9	7203.3	7157.2	7422.1	7610.1	7713.8	7700.7
19.1	13.641	12.702	0	0	0	0	1.8521	52.746	122.42	206.79	272.09	471.11	649.48	904.51	1135.3	1363.2	1608.6	1901.6	2095.9	2380.3	2670.5	2926.8	3263.9	3491.5	3820.9	4095	4436.6	4871.7	5092.1	5502.9	5818.8	6388.9	6785.9	6967.7	7359.6	7815	8255.7	8892.1	9123.8	9687.8	9883.2	10432	10668	11506	11799	12206	12430	12723	12961
21.925	8.9952	0	2.5497	0	0	0	12.048	63.102	133.76	218.63	320.62	461.02	619.47	847.26	1033.2	1251.4	1557.7	1841.8	2185.7	2752.6	2979.1	3347.6	3561.2	4051.1	4244.1	4824.4	4916.9	5318.6	5640.2	6063.2	6570.2	6809.9	7112.5	7385.7	7662.5	8085.6	8550.8	8708.4	8871.6	9738.9	9296.5	9694.4	9811.6	9853.6	10147	10319	10439	10522	10740
11.202	0.92461	2.2741	0	0	0	1.5142	3.0843	13.395	15.77	46.751	78.28	146.94	196.33	295.55	398.74	542.3	704.75	881.27	1017.8	1151.1	1314.8	1501.2	1566.2	1672	1803.2	1992.8	2131	2276.6	2294.5	2301.4	2534.1	2570.6	2848.7	3028.1	3095.4	2527.8	2543.1	2644.5	2710.2	2937.3	3094	3244.8	3439.5	3560.6	3726.1	3878	3936.8	4190.2	4265.9
0	0	0	68.873	184.92	229.79	276.76	357.89	416.69	367.75	475.91	532.14	595.41	775.99	936.26	1104.5	1100.2	1253.7	1431	2035.3	2258.4	2098.5	2239.9	2331.5	2491.8	2590.3	3064.4	3304.2	3419.2	3888.3	3770	4098.5	4341.9	4576.6	5122.2	5473.9	5480.1	5747.6	6199.5	6526.3	7234.5	7652.6	8032.7	8516.1	7800.8	9095.3	9286.7	9326.1	9853.1	9978.2
0	11.973	0	0	20.488	18.051	7.869	20.697	30.412	92.558	176.13	280.79	378.55	456.46	647.33	729.47	719.27	1069.6	1198	1350.6	1653	1600.9	2075.5	2171.1	2195	2458.7	2917.6	3171.3	3501.8	3714.2	4008.8	4062.1	4277.5	4587.6	5024.5	5187.3	5511.1	5654	6061.2	6373.1	6784.1	7012.8	7432	7643.8	8081.6	8064.8	8204.2	8735.6	9030.4	9191.8
34.34	12.334	0	0	0	0	0	0	7.8631	23.589	41.815	52.634	132.03	141.61	192.45	251.18	271.2	372.04	386.6	517.28	645.04	758.08	854.84	980.52	1094.6	1192.6	1333.8	1442.6	1609.1	1747.4	1828.9	2090.8	2222.9	2435.1	2903.7	2861	3088.3	3162.1	3451	3552.1	3788.8	3954.8	4108	4253.4	4442.6	4443	4743.4	4764.6	4894	5000
21.184	13.265	13.955	6.5438	1.6781	0	0	0	0	0	26.834	76.076	171.81	259.93	367.08	625.5	811.38	1133.6	1373.4	1638.9	1875.5	2114.9	2453.2	2724.3	2634.3	3275.7	3666	3844.7	4163	4422.2	4815	4931.1	5337.9	5610.4	5765.3	6170.8	6329.7	6399	6847.7	6962.9	7260.9	7830.1	8154.3	8566.7	8905.4	9373	9636.9	9552.7	9627	9041.4
0	14.147	0	0	6.4787	2.5068	0	0	0	25.401	17.735	13.688	39.088	69.161	89.267	105.99	108.85	152.86	177.45	307.22	381.12	529.82	559.14	699.89	871.7	1074.2	1249.7	1421.6	1693	1949.5	2437.8	2384.2	2552.2	2457	3106.6	3460.3	3567.3	3662.3	3913.3	4096.3	4466.5	4586.1	4884.3	4989.8	5157.5	5461.7	5500.5	5967.7	5912	6052.9
0	0	0	0	7.2868	4.5462	0	13.678	37.574	87.239	148.03	246.81	323.41	397.27	536.48	545.43	690.91	844.35	959.36	1189.2	1175.4	1331	1438.4	1655.1	1595.7	1729.4	1834	1924.4	1923.9	2202.9	2209.7	2398.4	2372.3	2612.8	2578.6	2697.9	2709	2869.3	3024.3	3183.7	3243.5	3357.8	3408.4	3628.4	3838.6	3919.6	4028.3	4017.9	4064.1	4171
0	2.5813	6.1187	0	0	1.773	17.6	23.961	27.263	68.503	110.96	181.71	224.31	284.37	361.45	450.52	564.97	694.27	786.54	954.78	1084.8	1175.3	1304.6	1456.1	1626.3	1729.3	1931.4	2018.6	2218.2	2413.5	2565.7	2779.3	2970.4	3129.5	3355.4	3508.3	3784.8	3999.4	4144.4	4123.3	4288.1	4455.5	4645.5	4706.5	4878.5	4927.7	5142.3	5134.2	5205	5254.4
0	2.2423	1.7833	7.9882	8.0003	0	0	16.4	50.621	83.73	97.077	128.49	184.47	267.18	363.73	433.75	539.32	648.57	832.95	1028.9	1134.3	1330.1	1532.4	1838.6	2203	2377.3	2854.1	3026.8	3242.8	3490.9	3814.2	4136.3	4519.5	4670.6	5070.4	5173.9	5519.9	5641	5609.7	6013.8	6371.5	6575.6	6934.6	7221.4	6942.7	7081.3	7332	7772	7622.8	8210.2
6.4192	2.127	0	0	0.72602	1.4257	0	0	0	0	0	0	13.776	25.87	115.79	147.7	230.8	445.02	653.3	941.18	1260.1	1514.1	1800.9	2191.4	2567.9	2981.2	3360	3766.7	4267.4	4530.3	4868.2	5363.4	5111.7	5809.7	6298.5	6818.3	7290.5	7527.8	7890.9	8230.6	8665.4	8859.6	8232.2	9760.4	9688.1	10524	9859.5	10558	11129	10480
11.98	6.6064	0	0	0.16147	0	0	0	0.295	5.1868	20.276	25.496	59.454	118.35	196.76	303.62	413.87	557.9	731.64	834.59	980.06	1139.3	1231.6	1452.8	1595.9	1658.5	1849.8	1876.7	2024.3	2128.7	2186.6	2273.8	2389.3	2449.3	2474.9	2570.1	2513.6	2640.9	2704.7	2800	2700.2	2328.7	2617.4	2703.2	2887.3	2808.6	2830.3	2822.2	2875.7	2985.8
11.717	9.2348	7.2451	0	3.7368	0	0	0	14.469	36.321	65.748	115.77	217.74	358.84	503.12	742.55	946.76	1245	1567	1827.1	2097.2	2564.5	2933.9	3220	3305.4	4005.8	4304.1	4875.2	5392.7	5638.3	5825.8	6114.2	6594.2	7009.2	7275.9	7624.4	7892.9	8043.1	8643.3	8438.5	8827.5	9360.9	9510	9788.7	9983.6	9889.1	10042	9916.1	10239	10461
0	0	0	0	0	6.433	24.693	69.293	128.41	221.82	315.29	422.17	551.1	672.36	780.01	923.94	1057.2	1185.1	1311	1350.1	1406.3	1513.4	1599.5	1753.1	1870.7	1923	1968.2	1952.8	2048.8	2125.7	2172.9	2273.5	2362.6	2524.2	2597.9	2751.8	2661.1	2760.8	2957.7	3006.3	3227.4	3131.8	3192	3331.4	3409.9	3422.1	3451.6	3497.4	3475.5	3567.1
6.0479	0	0	0	0	6.378	22.035	30.322	62.438	86.535	136.58	176.46	235.43	288.99	395.69	420.64	602.32	744.1	919.95	1100	1276.2	1463.5	1709.6	1889.4	2114.5	2294.5	2560.4	2804.5	3166.7	3336.7	3342.8	3731.3	3864.1	4169.6	4305	4349.3	4610.2	4647.6	4883.3	5017.9	5158.3	5130.3	5491.5	5593.7	5740.6	5747.2	5897.1	5938.3	6072	6261.6
1.529	1.6855	0	0	0	3.4419	0.39421	13.24	32.944	33.833	39.873	53.421	66.112	101.7	114.03	153.68	187.17	226.23	262.88	309.64	341.75	399.7	439.24	454.37	533.82	595.81	660.74	709.58	811.42	877.26	993.53	1053.9	1171.7	1317.1	1446.1	1548.3	1625.1	1756.3	1918.6	2052.6	2140.7	2334.8	2460.6	2595.5	2697.6	2734	2914.7	2974.6	3057.5	3017.9
0	0	0	0	0	1.9215	23.928	46.078	110.03	180.6	294.41	436.68	645.28	881.8	1127.7	1442.6	1803.6	2027.2	2416.7	2690.4	2981.3	3376.2	3686.9	4031.9	4360.5	4671.9	4834.2	5123.5	5655.3	6032.5	6502.7	6569.7	6823.7	7051.5	7608.3	7832.4	7948.6	8228.2	8367.3	8489.8	8642.5	8992.9	9218.6	9486	9592.6	9841.4	10106	9597.1	9773	9837.1
0	5.5361	1.537	0	0	0	9.0424	77.17	189.1	325.01	496.34	699.29	965.99	1326.3	1596.3	1963.6	2289.6	2594.5	3016.8	3522	3776.3	4121.9	4547.6	4931.1	6462.5	5782.9	6102.8	6704	7055.4	6640.6	8622.7	7942.1	8205.3	8689.3	8988.9	9198.5	9401.9	9572	9785.8	10219	10376	10844	10978	11155	11217	11450	11579	11675	11851	11691
5.8541	0	0	0	0	0	12.034	35.934	103.41	159.24	253.16	354.45	496.11	632.67	810.59	951.47	1168	1370.7	1241.7	1435.1	1532.8	1779	1936.1	2101	2372.2	2512.2	2775.1	2985.8	3268.3	3251.1	3551.7	3907.4	4020.4	4367.3	4383.7	4523.6	4704.4	4818.1	4983.2	5094.9	5066.9	4854.8	4944.2	5184.8	5143.6	5301.1	5276.9	5407.6	5553.3	5510.9
0	5.4543	0	13.558	20.588	0	8.3092	34.563	101.42	192.43	258.62	397.18	567.28	778.29	980.4	1139.6	1383.1	1647.9	1699.8	2187.4	2395.9	2661.2	2754.4	2987.2	3338.9	3555.2	3832.3	3917.1	4294.6	4456.5	4658.3	4841.2	5093.6	5348.8	5540.5	5524.7	6133	6214.5	6494.6	6719.9	7010.8	7381.8	7456.7	7595.7	8042.5	8127.6	8299.5	8418.8	8635.1	8631.7
0	1.4915	0.76765	6.3774	0	0	9.0117	19.305	21.465	13.597	26.581	25.736	36.435	91.732	142.66	265.16	396.95	439.59	641.64	810.82	1048.4	1346.6	1390.8	1444.3	2112.8	2463.9	2297.2	2477.8	3304.3	3685.3	4072.4	4541.7	4791.4	5286.9	5715.9	5972.4	6425.1	6727.5	7322.6	7623.8	8050.4	8366.5	8315.9	8594.5	8931.3	9296.8	9498.3	9648.6	9973.9	9950.3
10.15	10.362	0	3.4463	1.9999	0	0	0	37.596	48.533	81.46	122.73	179.76	258.84	349.05	387.91	504.58	580.25	709.91	854.23	989.5	1109.7	1297.7	1442.1	1633.1	1831.8	1958.3	2024.2	2225.2	2468.3	2642	2916.7	3008.7	3610.7	3681.4	3439.8	3497.8	3729.7	3825.7	3786.4	3931.6	4031	4165.6	3566.7	3515.9	3463.2	3478.5	3522.6	3449.5	3457
6.6606	15.142	0	0	0	0	0	0	0	0	0.44044	0.53234	5.4332	9.9213	58.351	115.06	147.95	183.77	256.71	351.36	451.33	583.32	659.61	745.08	864.37	1002.4	1115.3	1189.7	1287.6	1342.6	1449	1514.9	1493.4	1503.1	1444.1	1797.3	2091.8	2346	2473.8	2500.1	2591.6	2741.9	2676.8	2776.1	2784	2756.7	2786.5	2724.4	2712.8	2829.3
9.7789	0	0	0	0	0	2.7383	20.635	61.318	125.58	175.81	273.19	409.8	598.78	800.14	963.48	1097.3	1305.7	1546.6	1846.9	2075.8	2289.2	2697.1	2967.3	3143.4	3492.4	3819.1	4053.9	4444.5	4626.5	4931.4	5140.6	5399.1	5684	5935.5	6373.9	6435.9	6769.3	7061.5	7243.9	7465.5	7930.8	7989.8	8177.3	8301.9	8513.5	8491.1	8915.3	9016.7	8957.1
2.8483	7.3181	0	7.5057	0	0	0	0	0	0	0	0	0	71.386	129.03	229.25	313.27	371.52	501.31	651.06	762.06	953.09	1070.3	1201.6	1402.6	1522.5	1724.7	1985.7	2389.1	2692.6	2806.8	3299.8	3503.8	3788.7	4036.2	4184.7	4404.5	4582	4907.3	5242.1	5343.8	5638.5	5883.1	6169.4	6306.4	6827.9	6964.9	7035.7	7135.4	7402.3
1.9022	0	0	0	0	5.4286	9.8505	32.997	98.215	168.43	285.33	425.77	615.88	840.46	1068.6	1320.8	1592.3	1915.6	2185.3	2550.3	2824.1	3130.1	3462.4	3765.7	3959.2	4194.3	4481.1	4814.1	5088.9	5300.5	5372.9	5650.1	5942.4	6085.6	6471.5	6643.4	6765.4	7065.4	7376.2	7531.4	7744.5	8178.7	8405.9	8518.3	8850.4	9329.4	9253.9	9444.8	9632.7	9827.7
0	0	0	18.336	15.359	1.1081	0	0	75.83	106.53	163.4	201.1	313.56	433.48	604.75	780.56	1112.1	1420	1599.8	1896.5	2301.3	2804.6	3206	3628.9	3789.3	5307.6	4939.7	5449.8	5841.5	6192.2	6642.1	7175.8	7575.4	8072.7	8507.3	8974.6	9672.5	10314	10890	11093	11747	12503	12662	12930	13011	13915	14136	14557	15104	14931
0	0	3.7563	0	6.7738	0	3.2283	32.116	64.231	116.18	161.69	215.35	269.47	348.89	399.33	514.71	570.15	639.45	728.9	837.08	942.25	1343.2	1542.2	1707.2	1260.7	1404.9	1551.1	1643.2	1730.1	1915.7	2102.9	2253.3	2396.2	2557.1	2703.6	2822.4	2933.6	3109	3215.6	3371.1	3592.3	3702	3795.9	4054.7	4104.3	4180.7	4496.3	4660.9	4801.4	4603.8
0	0	0	0	17.837	0	13.36	69.471	141.98	216.65	324.11	459.56	588.43	732.22	946.46	1116.5	1276.6	1461.2	1665	1960.7	2184.9	2458	2729.3	2895.5	3075.4	3307.1	3608.7	3924.2	4071.3	4132.9	4331.7	4511.2	5040.7	4910.3	5106	5212.1	5441.2	5659.5	6127.7	6516.2	6520.9	6732	6878.1	6953.4	7171	7489.7	7594.7	7735	7841.7	7924.4
0	0	3.8591	0	0	0.73872	2.8533	5.274	3.836	4.1437	2.2397	9.8972	24.886	58.179	107.64	163.53	259.74	408.9	541.48	743.38	926.36	1165.2	1379.8	1623.9	1933.1	2212	2434.7	2703.1	3117.9	3382.6	3597.8	3833.6	4141.9	4569.4	4853.4	5351.9	5450.3	5919.6	6252.7	6617.6	7260.2	7344.5	7473.8	7406.3	7603.3	7898.3	8085.3	8072.5	8375.9	8503.9
7.9927	4.3629	0	0	6.1667	0	0.7027	28.756	78.715	131.42	249.37	255.83	340.63	456.34	600.43	717.09	893.29	997.97	1184.1	1428.1	1590.5	1834.1	1990.7	2180.4	2465.2	2249.4	2434.9	2616	2770.4	2921.7	3203.8	3049.1	3266.8	3345.2	3344	3608.2	3682.7	3752.7	3841.3	3867.4	3854.1	3861.3	4018.7	4020.9	4208.9	4161	4227.7	4229	3732.7	3695.9
11.874	0.86829	5.1994	1.0322	0	0	0	13.78	20.139	41.722	64.051	95.959	178.59	278.34	413.39	550.41	747.23	918.98	1142.4	1384.4	1619.3	1863.9	2149.8	2419.6	2674	2968.1	3240.3	3172	3743.2	4245.9	4884.5	4807.2	5429.8	5745	6178.1	6341.8	6816.9	7285	7471.5	7725.1	8031.7	8530.2	8708.2	9251.2	9837.7	9912.1	10290	10223	10559	10612
0	0	0	0	0	5.8468	19.288	56.829	127.34	225.74	336.41	438.63	566.7	710.24	871.57	1071.9	1238.3	1419	1588.7	1804.7	1982.9	2246.5	2311.2	2475.9	2648	2860.1	3077.6	3197.7	3311.9	3329.2	3472.9	3550.2	3462.3	3626.9	3560.3	3760	4062.8	4396.6	4403.6	4543.8	4591.6	4600.8	4737.5	4737.4	4803.4	4761	4661.8	4595.9	4601.7	4667
1.5154	7.2306	13.102	3.9832	0.48423	0	0	0	0	0	7.6793	35.02	96.859	185.07	275.4	380.58	488.69	625.78	748.82	1346.9	1572.5	1413.2	1602.9	1853	2713.6	3126.8	2620.2	2787.3	3069.5	4012.2	4399.9	3842.1	4016.9	4332.2	5774	6386	5266.5	5383.3	5648.1	5998.5	6252.8	6586.9	6850.3	7246.4	7390.3	7605.8	7880.9	8066	8343.1	8724.8
22.322	7.616	3.3105	0	0	0	5.263	41.286	107.66	169.11	263.64	381.69	556.01	693.19	912.49	1068.3	1317	1574.7	1848.9	2213	2493.6	2818.4	3120.1	3331.2	3593.2	3826.9	4154.7	4386.1	4649.8	4877.2	5071.6	5231.3	5534.4	5707.9	5887.3	6158.6	6240.1	6211.6	6468.9	6622.5	6798.7	6986.5	7149.9	7415.7	7423.9	7693.8	7692.4	8097.3	8049.8	8272.9
15.591	8.2599	12.904	8.8962	0	0	0	0	0	4.8296	0	6.8658	18.596	58.818	114.9	187.06	255.02	337.7	447.5	554.99	644.78	806.06	874.69	1096.2	1227.5	1427.7	1665.7	1876.3	2021.3	2247.2	2407.9	2823.4	2841.9	3158.6	3382.3	3760.4	4087.7	4601.1	4636.7	4763.1	5072.7	5229.2	5383.7	5399.6	5651	5374.9	5532.2	5650.4	5723.5	5838.3
2.016	3.7764	0	0	2.1709	0	9.1585	61.122	156.38	293.27	443.76	627.92	848.47	1126.3	1468.6	1745.3	2071.6	2335.3	2632.3	2984.5	3159.1	3425.7	3774.1	4071.5	4405.3	4603.4	4941.1	5196.5	5421.2	5976.2	6061.7	6139.9	6428.5	6654.9	6858.7	7029.5	7241.3	7454.1	7724.5	7984.9	8278.7	8483.3	8628.2	8913.6	9178.8	9597.1	9679.1	9868.1	10089	10043
27.948	19.192	1.8448	0	0	0	0	0.90548	47.285	84.602	158.9	207.26	249.15	318.18	500.03	654.02	813.91	991.04	1132.3	1418.5	1565.8	1639.3	1819.9	1875.3	2294.5	2528.4	2309.1	2335.9	1966.3	2088.9	2209.8	2350.8	2531.3	2666.6	2790.8	2752.9	2818.5	2934.3	3144.3	3191.2	3423.9	3538.5	3546	3633.5	3701.2	3674.9	3784.7	3721	3856.9	3870.4
0	0	0	0.37677	0	12.005	33.245	48.487	58.504	67.199	68.899	76.497	118.23	144.03	217.04	298.62	398.37	489.13	589.04	704.11	757	888.2	934.44	952.89	965.34	1075.3	1225.7	1185.5	1271	1269.1	1454.3	1444.5	1441.7	1537.5	1588.5	1797.7	1818.9	1984.4	2089.3	2216.1	2410.9	2460.5	2560.9	2563	2867.7	3233.6	3388.3	3526.6	3729	3780.5
14.713	8.8355	3.3624	0	0	0	0	23.356	93.338	140.45	225.49	341.02	447.93	551.69	694.14	893.27	1094.8	1294.2	1557.4	1777.3	2036.2	2384.8	2666.3	2759.4	3219.5	3424.2	3674.7	4013.8	4458.8	4916.6	5235	5473.1	5737.5	6226.5	6608.1	7178.8	7658.2	7956.7	8388.2	8844.4	9276.1	9696.7	10316	10860	11207	11580	11755	12199	12284	12592
0	0	0	1.1821	14.72	18.629	26.751	56.191	81.009	122.4	165.25	227.01	303.92	445.93	567.57	724.37	788.03	966.35	1123.6	1256.2	1387.3	1516.4	1651.1	1837	2017.4	2155.1	2325.7	2501	2710.3	2819.3	2909.6	3082.4	3093	3264.2	3336.9	3476.6	3646.4	3784.3	3864.8	4051.4	4246.7	4272.1	4453.7	4627.7	4660.9	4865.7	4931.2	4957.5	5111.1	4998.9
0	0	0	0	0	12.548	33.224	98.804	160.68	250.1	404.84	553.48	745.35	925.61	1262.6	1497.2	1853.5	1979.8	2394.4	2770.3	2878.2	3346.5	3606.5	3908.4	4244	4476.9	4815.6	5095.8	5302.2	5555.9	5699.5	6091.5	6242.8	6527.9	6570.5	7128	7319.7	7381.2	7099.9	7497.1	7354.4	7329.2	7403.4	7102.1	8067.9	7747.4	7321.1	7476.1	7569.8	7584.6
0	21.893	1.8917	22.899	16.601	0	0	0	0	0	0	0	0	15.566	70.889	144.72	239	379.19	498.04	608.84	769.78	919.81	1037	1159.9	1288.4	1460.2	1629.8	1829.4	2016.8	2179.9	2342.3	2612.4	2769.9	3006.8	3270.8	3443.1	3640.2	3837.1	4219.1	4354.4	4527.8	4639.5	4763.3	4939.9	5031.3	5167.3	5214.3	5404.2	5471.4	5443.9
0	10.253	0	0	0	7.2169	2.1107	9.6309	13.526	6.057	44.451	47.343	94.323	136.88	230.49	329.49	449.08	550.69	685.07	861.29	1002.9	1196	1409.8	1607	1860.5	2071.1	2315.7	2564.9	2976.2	3192.7	3397.6	3721.8	4149.5	4599.4	4918.2	4900.7	5476.7	5861.3	6152.9	6259.8	6453.4	6746.9	6978.4	7006.8	7201.2	7398.1	7421.2	7590.9	7698.6	7865.7
0	0	0	0	0	11.161	17.124	59.806	119.36	110.87	238.62	321.11	420.34	576.6	721.94	916.9	1084.9	1267.5	1431.1	1569	1695.1	1883.9	1992.3	2175.5	2412.1	2553.9	2800.9	3029.8	3232.9	3462.5	3671.4	4141.2	4244.5	4588.7	4751.9	5059.5	5359.2	5629.1	5941.6	6187.9	6637.9	6861.5	6952.7	7319.6	7572.4	8032.6	8223.6	8519.6	8628.4	8994.3
0	0	0	0	0	7.3542	17.084	38.469	67.394	91.469	115.53	183.53	261.39	368.76	521.62	671.11	891	1024.3	1429.2	1676.3	1926.7	2228.5	2477.9	2856.4	3183.1	3585.8	3854.8	4225.7	4527.8	4755.7	4989.5	5424.3	5533	5902.9	6382.9	6319.8	6654.5	6875	7284.8	7548.8	7983.9	8256.2	8470.8	8746.4	9004.5	9261.9	9568.6	9297	10081	9938.9
0	3.1056	1.8918	0.30268	2.7996	0	3.9759	41.747	126	261.21	432.84	575.06	871.94	1318.2	1641.1	1792.3	2076.5	2394.4	2834.1	3061.4	3423	3679.7	4014.5	4348.5	4758.2	5056	5261.2	5562.7	5837.6	6027.2	6334.4	6365.4	6737.2	6832.6	7078.6	7222.9	7363.6	7826	8088.7	8270.9	8459.5	8842.6	9243.7	9410.7	9639.5	9931.9	9939.1	10300	10551	10458
5.2206	7.4541	0	0	0	0.19097	18.999	0	149.27	259.81	431.92	590.51	780.29	976.23	1100.3	1308.7	1483	1695.9	1836.7	1964.2	2064.5	1863.6	2367.6	2480.9	2577	2637.3	2850.7	2971.1	3115.3	3176.5	3175	3395.8	3585.9	3407.8	3502	3543.5	3590.6	3674.7	3730.6	3913.6	3864.9	3978.2	3948.7	4090.8	4111	4092.5	4085.8	4135.4	4036.3	4102
16.239	14.279	0	0	7.4673	0	0	10.36	0	11.658	0	32.203	81.545	167.71	249.47	352.14	448.59	619.9	802.6	990.01	1161.1	1396.6	1709.4	1832.5	2130.1	2302.2	2709	2904	3120.6	3386.9	3641.6	3885.4	4075.1	4293.6	4473.6	4567	4675.7	4947.1	5225	5246.3	5430.1	5518.4	5663.4	5665.9	5739.4	5785.6	5828.8	5885.9	5928.5	5994.2
17.92	10.315	1.4984	0	0	0	0	0	0	0.38622	19.109	32.563	67.731	79.614	87.959	120.03	159.01	216.22	275.47	313.69	353.62	386.97	433.42	513.56	601.44	665.51	755.37	830.58	964.15	1010.2	1040.6	1109.4	1196	1246.6	1320.9	1352.9	1392.4	1501.8	1545.4	1705.7	1746.9	1964.1	2024.3	2159.7	2285.9	2420.1	2503.9	2689.3	2743.5	2979
13.958	4.9634	1.9834	2.9748	0	0	0	0	17.85	40.067	71.619	95.942	132.33	236.16	314.63	400.7	512.19	659.11	799.31	905.97	1106.3	1185	1458.1	1644.8	1921.5	2142.3	2211.8	2248.4	2237.5	2866.6	3568.7	3294.9	2609.5	3338.6	4154.4	4521.1	4371.9	4683.5	5166	4867.4	5660.6	6277.9	6299.8	5717.2	6823.5	7027.5	6998.5	7354.3	7294.6	6612
3.6754	0	0	3.1606	0.6229	0.62242	0	33.355	69.694	119.99	199.27	263.83	391.18	532.24	632.64	795.54	981.39	1209.1	1435.4	1389.1	1763.5	1900.9	1941.9	2031.2	2264.4	2391.8	2519.5	2652.2	2814.9	2999.7	3165.4	3252.7	3297.3	3447.4	3545.9	3871.2	3911.8	3959.2	4395.1	4125.5	4518.6	4810.2	4888.4	4643.7	4533	4702.2	4639.7	4885	4994.4	5444.2
0	0	0	0.55855	6.1551	5.6024	0	0	0	21.954	65.555	112.54	192.25	257.23	400.22	485.2	637.58	808.45	995.77	1260.9	1507.7	1738.8	1974.8	2178.8	2394.1	2566.5	2796.4	3039.4	3278.7	3521.2	3755.4	3891.1	4106.1	4241.9	4532.9	4614.7	4643.3	4806.5	4936.4	5112.6	5184.1	5170	5271.3	5473.7	5467.4	5613	5650.7	5651.9	5581.7	5604.3
23.141	24.464	0	0	0	2.1817	7.8026	23.808	71.622	99.059	143.8	203.52	291.38	373.57	461.48	502.8	565.84	655.92	651.87	781.25	874.41	894.63	983.58	1022	1057.8	1110	1147.7	1151.3	1240.9	1300.2	1282.9	1320	1370.1	1436.1	1395.9	1409.9	1530.8	1473.3	1544.3	1485.7	1524.2	1482	1489.6	1496.4	1565.5	1577.2	1555.3	1518.1	1549.3	1540.8
55.147	36.277	20.056	0	0	0	0	21.643	71.698	119.77	222.06	307.64	454.64	636.36	858.61	1057.5	1259.6	1474.5	1859.5	2049.8	2428.3	2727.2	3054.8	3595.4	3766.6	4006.1	4406.8	4719.2	4912	5321.6	5762.5	5907.1	6216.9	6381.1	6407.9	6642.9	6709.6	7071.3	7369	7587.6	7869.1	7915.4	8086.6	8350.1	8495.8	8717.4	8771.1	8977.9	9214.5	9124.7
7.558	11.408	0	2.1603	0	0	0	0	18.188	26.409	55.805	102.93	143.68	252.33	387.96	603.51	728.67	945.1	1177.9	1414.2	1516.2	1787.2	2068.5	2303.7	2647.7	2822.6	3133.1	3452.2	3720.3	4441.7	5323.4	4659.8	5006.9	5335.9	5637.2	5820.9	6271.1	6598.5	6997.9	7286.6	7808.2	8045.1	8184.7	8320.9	8865.6	9314.4	9928.3	10156	10444	9188.9
8.626	6.1198	5.045	0	1.6768	0	0	11.694	12.142	14.611	0	0	6.6172	76.062	132.58	249.1	406.41	603.48	834.26	1254.9	1768	1948.6	2288.3	2520.2	2917.4	3248.6	3406.3	3510.8	3599.8	3781.5	4195.8	4399.8	4870.9	5232.6	5399.6	5777.9	5961.1	6584.8	7061.1	7163.1	7647.1	7668.1	8261.1	8193.1	8303.8	8490.4	8748	8938.7	8980.6	9234.9
2.4945	11.153	2.127	0	4.2804	0	0	4.5638	35.712	55.665	98.855	157.28	226.56	303.01	380.15	500.05	607.65	760.71	908.72	1061.8	1260.9	1444.2	1569.1	1775.8	1912.1	2126.6	2291.3	2473	2428.5	2503.5	2648.1	2811.3	3011.3	2867.6	2885.2	2946.2	2964.3	3017.1	3103.9	3089.8	3189	3154.2	3190.1	3251.1	3367.7	3421.1	3442.3	3434.6	3619.6	3680.9
8.9569	5.8503	0.056068	0	8.3242	0	0	0	43.263	106.91	235.71	391.03	571.51	806.12	1010.2	1336.2	1637	1860.2	2166.1	2522.6	2741.6	3076.6	3420.2	4240.9	4114.1	4404.7	4527.8	4589.4	4929.1	5412.4	5886.5	5868.2	6004.2	6260.3	6854.3	6690.4	6600.2	6765.6	7004.4	7041.3	7189.5	7170.4	7422.8	7319.5	7543.5	7418.5	7511.5	7530.6	7565.2	7619
6.8578	5.2903	2.2037	7.8329	0	0	0	37.371	110.44	185.52	311.49	441.14	611.83	832	1034	1241.9	1438.2	1621.7	1791	2013.6	2199.3	2439.6	2584.5	2821.8	3106.1	3170.7	3439.8	3593.2	3866.2	4038.3	4269.2	4490.4	4651.3	4802.3	4823.6	5037.9	4994.6	5127.3	5297.3	5291.2	5480	5618.2	5781.4	5629.9	5833.1	5695.4	5905.9	5875.8	5740.7	5866.3
0	0	0	0	19.395	14.58	35.774	66.457	119.47	175.21	387.81	596.17	847.46	1096	1379.4	1785	2084.2	2534.7	2936.1	3146.7	3752.2	4233.2	4665.6	5098.6	5486.9	5706.4	6188.4	6414.7	6785	7145.4	7621.5	7857.2	8482.7	8754.1	9121.1	9206.4	9543.8	10042	10356	10467	10776	10914	11237	11776	11820	11949	12149	12561	12617	12809
18.848	0	0	3.3865	0	0	6.2984	15.486	46.251	61.761	66.805	101.08	139.13	199.75	261.07	341.26	341.04	433.3	524.54	814.35	913.15	938.66	1043.5	1249.3	1393.6	1468.6	1390.4	1763.1	2137.3	2230.9	2521.5	2784.9	2958.3	3132.3	3298.3	3291.2	3696.9	3587.6	3976.6	3788.7	4476.2	4508.4	4689.7	4930.1	4888.8	5199.6	5146.1	5193.3	5745.9	4533.6
27.66	7.443	0	2.3386	0	0	0	0	0	0	0	0	0	3.5385	43.666	93.343	193.67	277.96	386.66	507.29	660.63	788.31	957.18	1163.5	1405	1576.7	1797.6	1899	2025.2	2193.9	2276.1	2480.7	2651	2122	1911.6	2380	2447.4	2613.7	2679.2	2832.2	2868.5	2965.2	3086.6	3268.3	3364.8	3501.5	3504.8	3705.8	3772	3874.6
0	0	0	0	0	0	47.062	157.5	300.55	510.7	684.32	910.53	1116.9	1403.6	1711.9	2006.9	2356.4	2275.8	2973.8	3262.1	3495.9	3917.4	4282.8	4590.9	4806.4	4275.9	5276.9	5516.1	5966.7	6321.4	6147.8	6261.9	6826.1	7007.8	7262.6	7063.3	7750.1	8029.8	7830.9	7891.6	8402.9	8276.1	8089.8	8898.4	8201.5	8400.7	8468.5	8343.5	8478.1	8514.1
0.63535	20.202	2.2489	0.10939	7.4906	0	0	6.0839	2.008	28.904	53.245	78.921	143.58	226.15	322.75	434.44	576.18	688.84	815.54	936.36	1059.7	1252.8	1379.1	1549.3	1745.1	1629.7	1678.1	1867	2080.9	2273.1	2462	2780.1	2958.8	3326.3	3587.3	3808.4	4093.2	4229.9	4451.3	4816.5	5207.5	5465.1	5703	6003.3	6186.8	6285.3	6370.4	6596.4	6685.1	6722.2
0	0	0	0	1.371	12.44	41.357	82.07	156.05	281.47	429.15	579.37	773.65	976.64	1236.9	1465.7	1778.8	2130.7	2405	2734.2	3173.5	3575.4	3724.1	4322.5	4688.5	5058.3	5474.6	6063.6	6426.8	7076.5	7555.2	7703.3	8349.6	8704.2	8568.7	9079.4	9106.6	9499.7	10001	9950.5	10307	10784	11039	11327	11424	11482	11568	11169	11703	12204
1.1069	0.35648	1.3295	0	0	0	7.9525	9.9708	34.013	58.574	92.732	124.36	210.2	316.55	398.44	528.96	679.17	851.57	992.92	1224.4	1488.3	1759.4	1958.8	2188.9	2453.6	2667.8	2847.7	2985.5	3291	3376.4	3412.5	3667.8	3697.1	3915.1	4013.9	4131.6	4291.2	4280.4	4394.1	4329.4	4457.8	4490.2	4664.3	4685.2	4706	4807.5	4755.9	4747.7	4707.5	4780.6
37.557	21.412	4.8704	3.6025	0	0	0	0	0	3.4342	29.907	55.948	116.68	155.12	213.87	288.39	373.32	469.05	570.28	621.47	718.63	797.56	863.01	977.17	1103.5	1199.6	1289.1	1316.4	1412	1452.3	1491.4	1614.7	1666.1	1750.4	1800.9	1933.8	1746.5	1859.9	1919.6	2046.5	2034.1	2157.7	2151.6	2208.1	2305.9	2297.2	2200.6	2441.7	2417.1	2473.8
0	0	0	6.2735	1.8706	1.7386	13.024	51.196	112.05	243.41	287.12	417.45	542.3	695.72	855.64	1049	1196	1340.9	1505.7	1612.1	1881.7	2062.2	2202.6	2449.2	2595.5	2676.8	2871.2	3240.2	3405.2	3770.1	3921.1	3997	4408.7	4530.5	5046.6	5209.8	5445.7	5620.4	6341.6	6298	6504.9	6675.9	6990.1	7361.4	7139.9	7410.7	7453.2	7750.5	7902.7	7955
0	0	0	0.067414	17.621	35.574	83.214	209.43	211.88	310.72	401.99	481.86	587.15	641.05	740.67	804.76	940.74	1077.8	1119.4	1227.5	1306.7	1370.7	1471.5	1608.6	1664.7	1743.9	1926.1	1819.2	1987.1	2006	2072.5	2178.8	2220.2	2016.7	2035.9	1980.7	2020.6	1969.2	2027.7	2134.6	1966.4	2029	1976.8	2068.5	2102.2	2116	2139.1	2116.9	2089.9	2094.4
29.132	5.5148	0	3.1343	0	0	0	0	93.045	195.25	364.53	499.72	629.65	400.95	509.35	1299.3	807.99	997.24	810.03	1789.9	2047	2235.4	2363.9	2522.1	2766.8	2911.5	3218.3	3319.4	3377.7	3629.5	3746.5	4077.8	4047.6	4221.8	4288	4428	4517.9	4598.7	4756	4904.4	5089.3	5022.2	5177.1	5153.4	5335.8	5332.8	5398.7	5459.1	5376.6	5466.7
14.782	9.3148	0	0	0	0	0	13.915	0.62278	0.71636	0	9.0862	9.4369	43.37	99.174	154.61	266.55	361.27	524.67	653.4	811.35	962.53	1061.5	1254.7	1360.2	1500.8	1687.5	1819.1	1986.1	2226.9	2437.7	2526.6	2718.6	2969.1	3284.1	3516.3	3688.9	3943.3	4092.6	4175.9	4457.8	4558.4	5005.4	4907.5	5161.9	5530.1	5826.1	5848.7	6094.1	6310.2
3.5527	4.9343	2.6864	0	0	0	0.77267	22.33	71.162	104.63	153.88	218.78	298.12	387.76	551.43	622.92	766.56	932.91	1087.4	1182.4	1316.4	1397.1	1598.2	1779.5	2104.3	2299.2	2419	2607.1	2818.5	3070.8	3146.5	3487.8	3698.1	4081.8	4191	4436.5	4673.9	4673.9	5041.6	5229.7	5241.3	5441.6	5588.4	5833.6	6022.2	6050.9	6134.2	6243.9	6358.7	6675
0	3.1998	14.961	3.1283	0	0	0	7.1978	46.147	96.56	148.55	194.43	273.5	369.77	485.57	617.6	763.45	954.24	1139.4	1306.2	1501.9	1726.9	2006.4	2143.7	2461.3	2712.7	2972.7	3207.7	3354.2	3721.2	4064.2	4192.9	4586	4980	5010.9	4703.7	5522.4	5796.2	6326.2	6441.1	6688.3	6954.2	7410	7634.7	8191.4	8221.4	8575.9	8707.3	9331.3	9425.1
10.987	15.021	0	7.6231	0	0	0	25.738	75.392	176.25	279.88	407.49	572.33	723.98	908.69	1077.6	1307	1469.7	1742.1	1993.8	2230	2427.7	2636.1	2855.6	3076.7	3210.5	3527.9	3585.6	3809.2	3803.6	3967.7	4114.9	4271	4369.7	4477.4	4630.8	4621.9	4562.5	4678.7	4792.4	4988	5205.6	5361.1	5242.5	5236.7	5430.8	5338.3	5591.7	5751.7	6103.3
4.1626	0	0	0	0	0	17.429	50.556	116.98	175.6	266.31	348.78	478.82	560.41	740.09	974.21	1151.7	1380.5	1599.9	1707.7	1802.9	1890.2	2111	2064.6	2338.7	2540.3	2730.5	2800.5	3095.8	3307.6	3666.3	3475.5	3577.2	3787.2	3885.7	4317.2	4333.5	4139.6	4433.4	4665.3	4933.4	5202.1	5397.7	5204.9	5285.8	5814.3	6283.1	7000.4	6374.7	6581.9
0	0	0	0	0	20.48	45.187	116.3	203.26	337.49	492.9	605.28	802.05	1002.4	1106	1085.2	1249.3	1457.5	1696.4	2213.9	2416	2707.8	3218	3470.8	3651.2	3934.9	4232.6	4134.9	4387.1	4536.9	4683.3	4845.7	5034.1	5176.2	5342	5442.4	5552.6	5721.5	5828.6	6132	6101.1	6319.4	6394.9	6586.9	6799.8	6826.6	6828.8	7137.3	7143	7327.8
7.2685	2.9481	2.2324	4.0207	0	0	0.47958	18.04	54.305	90.088	121.99	153.22	247.91	323.11	406.25	512.99	624.65	933	1186.6	1447.4	1430.6	1721.5	1938.2	2120.3	2246.2	2435.5	2644.1	2842.1	3136.8	3450.8	3718.8	3971	4070.8	4184	4484.1	4650.1	4879.2	4906.4	5103.5	5397.3	5666.8	5906.3	5913.7	6409	6406.6	7232.4	7607.4	7272	7616.3	7881.1
34.403	20.237	0	0	0	0	0	15.962	67.727	141.2	229.75	342.79	478.59	629.15	768.05	950.87	1105.2	1285.2	1439.2	1608.6	1807.4	1965.3	2137.9	2263.2	2480.6	2608.1	2932.2	3183.4	3237.3	3434.8	3609.1	3647.7	3708.3	3836.9	3927.3	4115.2	4170.1	4214	4452.6	4615.3	4727.2	4025.5	4813.6	4099.8	4074.2	5054.4	4293.6	4276.2	4361.4	5219.1
6.3686	0	0	0	0	0	3.6417	25.435	65.493	69.47	118.07	155.21	178.06	220.96	263.59	319.22	379.73	380.54	422.35	530.28	522.58	539.05	566.69	632.43	667.13	655.36	681.37	685.62	731.04	744.76	818.22	796.44	879.28	955.71	1072.4	1150.8	1246.7	1454.8	1546	1718.7	1847.1	1974.8	2178.2	2290.2	2410.5	2575.5	2707	2834.4	3041.8	3040.1
10.598	12.406	0	0.9997	0	1.9615	0	11.018	38.085	113.11	146.45	209.89	310.15	361.99	446.05	567.48	675.85	759.94	852.75	1053.1	1154.9	1154.5	1239.6	1327.7	1383.6	1536.7	1631.2	1613.5	1622.7	1737.1	1799.1	1859.1	1878.5	1928.5	1925.6	1984.7	1984.8	2023.7	2079.8	2149.1	2145.6	2254.1	2274.3	2315	2381.1	2438.2	2396.9	2442.3	2435.2	2426.2
28.087	4.0877	0	0	0	0	0	0	0	0	0	5.6019	32.373	90.254	158.25	282.59	390.97	530.81	658.46	804.76	994.26	1126	1297.7	1397.9	1620.4	1780.1	1980.9	2220.7	2082.9	3019.6	2427	2433.3	2562.7	2687	2841.8	2879	2966.7	3040.1	3282.7	3334.2	3495.8	3465.5	3610.6	3722.3	3760.3	3846.5	3909.2	3951.9	3936	4027.6
0	0	0	8.844	1.8923	5.2472	0	26.919	91.836	156.78	237.45	338.69	483.32	693.79	917.13	1103.1	1309.4	1593.4	1785.2	1993.1	2216.3	2512.4	2727.1	2965.3	3270.5	3523.3	3768.2	3980.3	4238	4458.4	4796.5	5106.1	5270.3	5623.2	5684.3	5993.1	6044	6228.4	6521.5	6542.8	6908.9	6954.3	7168.6	7148	7270.1	7359.9	7543.3	7619.6	7597.2	7588.2
0	0	0	0	20.015	38.048	65.21	96.374	136.35	207.54	294.82	363.93	408.7	591.33	1026.4	1117.3	1001.6	1239.4	1439.9	2218.3	2786.6	2177.4	2500.4	2608.5	2918.2	3914	3212.4	3428.5	3665.5	4087.2	4379	4256.5	4258.2	4416.7	4938.4	5167.6	4673.8	4930.1	5498.6	5564.2	5919.7	5659.5	5920.4	5910.5	6169	6185.3	6094.6	5953.3	6430.2	6494.9
0	0	0	0	5.0252	38.358	54.086	70.063	106.96	140.16	174	253.97	294.72	368.08	491.81	555.27	671.47	759.37	846.85	1155.1	1232.6	1416.6	1539.2	1615.4	1717.7	1664.1	1841.6	1931.4	1959	2066.5	2148.7	2243.1	2161.7	2189.2	2073.4	2483.6	2629	2920.7	2961	3013.5	3043.3	3194.3	3263.3	3207.7	3316.2	3259	3183.6	3176	3134.2	3324.1
20.499	12.634	1.4958	0	0	0	0	0	30.953	78.227	179.25	278.26	399.31	608.95	830.32	1065.3	1263	1594.6	1740.8	2029.3	2273.7	2591.6	3098.6	3239.5	3515.6	3871.2	4159.8	4452	4760.8	5284.6	5444.3	5566.8	5814.3	5706.8	6150.9	6241.5	6239	6725.6	6699.9	7200.2	7183.1	7344.1	7591	7651	7518.5	7789.7	7459.4	7584.1	7675.4	8017.2
6.3668	0	8.4881	0.9313	2.7637	4.1742	0	5.3539	47.332	94.22	170.16	242.8	374.45	543.94	718.06	952.6	1050.4	1291.7	1528.2	1821.6	2051.4	2302.6	2595.1	2870.6	3157.6	3362.7	3583.4	3817.8	4094.1	4328.7	4546.5	4848.8	4969.1	5283.2	5615.5	5637.4	5985.6	6088.1	6257	6338	6522.6	6864.2	7045.7	6879.4	6924.1	6923	7156.7	7372.9	7356.1	7370.4
13.885	2.2175	6.0249	4.3423	0	0	0	14.367	69.919	118.79	196.87	309.42	442.38	609.85	773.62	951.8	1122.7	947.92	1070.7	1640.2	1556.6	1858.6	1505.3	2045.8	2348.2	2426.5	2482.6	2489.6	2521.9	2495.2	2787.6	2682.6	2555	2763.9	3158.8	3196.1	3303.6	3444.1	3596.5	3795.4	3974.4	4229	4436.9	4770.4	5032.2	5172.3	5351.1	4812.6	5634.2	5664.5
21.443	13.729	0	0	3.1002	0	0	0	21.824	45.556	99.393	162.9	209.25	293.23	420.99	393.14	479.32	573.83	660.92	810.65	911.21	1024.2	1123.4	1262.4	1564.4	1711	1660.7	1738.7	1871.7	2222.5	2389.1	2260.2	2355.5	2484.6	2844.3	2897.7	2797.9	2894	2988.1	3126.1	3249.7	3342	3466.6	3491.3	3566.9	3603.8	3695.2	3751	3795.6	3830.5
0	0	0	17.131	16.233	20.893	43.108	43.175	43.148	57.707	58.4	78.81	113.17	138.61	127.95	225.87	180.44	233.97	283.05	218.67	318.1	386.22	459.25	477.45	573.31	705.84	796.46	913.98	1036.8	1384.9	1580	1726.5	1882.3	2021.6	2430.8	2607.4	3063.1	3312.8	3270.8	3501.8	3739.5	4068.2	4218.1	4411.9	4743.2	4872.8	4984.6	5181.1	5298	5309.4
10.464	12.443	0	0	0	0	0	17.542	50.87	107.88	143.93	232.53	367.26	490.47	630.68	807.02	990.59	1200	1480	1693.4	1898.3	2252.2	2523.3	2843.8	3225.3	3396.3	3781.7	3987.2	4254.7	4288.3	4570.9	4705.3	4930.1	5371.6	5470.1	5884.8	6063.4	6382.5	6575.6	6706.6	6991.1	7268.2	7650.8	7791.9	7879.3	8322.2	8491.9	8825.6	8983.6	9159.4
22.38	0.25544	0	1.1415	0	0	0	36.384	75.731	187.36	252.84	336.16	475.99	655.16	911.64	1057.2	1324.1	1587.1	1932.4	2294.6	2519.4	3035.9	3278.7	3716.2	4004.7	4218.5	4719.8	4848.1	4988.8	5427.7	5659.2	5684.7	5962.5	6114.7	6290.7	6583.2	6921.4	7215.6	7625.3	7905.6	8325.3	8346.8	8530.2	8919.8	8957.1	9163.3	9354.1	9377	9522.9	9591.4
0	0	0	0	3.3891	11.011	20.408	59.816	122.26	175.43	243.14	337.14	446.38	659.53	920.48	1161	1429.4	1656.8	1886.7	2106	2267.9	2524.3	2767.3	3018	3225.5	3441.1	3465.6	3787.3	3973.8	4130.2	4310.6	4577.6	4749.5	4971.1	5270.7	5340.5	5681.1	5762.9	5809.4	5810.6	5968.8	6186.3	6412.6	6680.6	6620.1	7025.7	7089.3	7428.3	7540.5	7763.7
0	0	0	10.762	17.899	15.201	12.386	25.773	63.418	130.27	159.15	181.87	229.56	315.24	431.77	532.24	608.62	612.47	695.2	746.05	851.94	1095.1	1314	1444.8	1699.1	2073.2	2303.6	2718.5	2872	3122.2	3539.6	3757.4	4179.1	4429.3	4880	5127.5	5277.4	5209.4	5811.7	6219.6	6672.2	6913.3	7043	7048.1	7444.9	7711.3	8068.1	8355.3	8369.4	8365
0	0	19.858	0	11.688	5.7139	5.4597	34.781	115.12	164.61	130.61	96.742	148.13	224.21	319.32	404.14	551.55	674.1	730.58	916.79	1071.2	1261.3	1415	1061.7	1283.5	1419.7	1610.9	1812.3	1790	1913.8	2117.1	2258.2	2314.5	2431.1	2407	2546	2591.3	2662.1	2746.5	2786.1	2954.6	2846.1	3009.1	2976	3053.4	3024.7	3120.9	3217.8	3223.4	3156.8
0	0	5.6008	0	4.8353	7.5961	11.108	19.998	43.169	56.338	84.311	147.64	251.3	434.84	538.16	709.2	911.53	1101.5	1321.4	1608.7	1924.9	2203.8	2516.4	2870.6	3168.1	3559.9	4019.1	4449.8	4349.1	4668.3	5086.9	5331.1	5680.5	6077.6	6293.6	6912.2	6830	7022.8	7252.6	7450.5	7858	8187.7	8424.1	8586.9	8582.9	8968.8	9020.3	9190.2	9337.9	9334.3
0	0	0	0	1.948	6.1778	4.8331	18.864	58.913	140.99	236.62	361.08	490.28	612.43	846.55	1006.9	1210.4	1429.5	1682.8	2061	2296.3	2580.9	2886.5	3105.6	3479.9	3782.4	4008.3	4359.2	4650.2	4947.2	5270.5	5239.8	5727.8	5858.6	5897.3	6023.1	6172.9	6375.6	6491.9	6898.2	7087.5	7207.9	7250.6	7701.2	7614.4	7846.9	8080.5	7991.6	8119.4	8044.7
0	0	0.95826	4.8456	2.3253	3.5405	0	11.535	9.5056	21.887	23.873	24.123	59.422	85.622	139	212.76	344.89	491.7	672.41	880.21	1052.6	1301.9	1557	1789.4	2034.1	2283.3	2614.3	2878.6	3083.8	3362.1	3501.5	3765.8	3987.4	4317.7	4357.4	4399.9	4776.4	4850.8	5324.2	5041.7	5143.2	5098.2	5274.7	5477.6	5217.7	5344.5	5296.4	5464.1	5483.1	5530.4
47.759	18.89	5.3706	0	0	0	0	16.302	55.198	126.91	195.95	289.07	439.82	626.14	881.36	1126	1337.2	1634.3	1891.8	2214.3	2447.8	2773.7	3061.6	3302.6	3438.8	3816.8	4136.3	4238.9	4361	4507.5	4767.1	5123.8	5475.4	5662.3	5689.1	5912.7	5642	6488.6	6746.7	6972.8	7473.1	7509.8	7781.7	8239.9	8345.7	8612.6	8617.3	8844.6	9131.2	9073.6
43.269	24.075	3.8297	6.3068	0	0	0	12.203	62.992	120.91	216.08	281.96	389.39	482.69	632.58	700.27	873.89	1206.4	1417.2	1548.3	1796.6	1987.2	2217.6	2336.2	2380.2	2743.8	3059.2	3374.6	3572.6	3716.6	3723.1	3732	4067.1	3989.5	4207.6	4202.1	4345.9	4374.6	4519.9	4532	4605.3	4671.1	4495.7	4746.2	4819.3	4892.4	4932.2	4914.3	4944.8	4957.4
0	0	5.5941	4.56	0	14.154	8.4737	12.942	48.551	134.57	239.33	380.11	531.47	710.32	956.04	1260.7	1432.7	1867.8	2146.3	2463.4	2985	3290.4	3605.4	3907.1	4054.3	4512.8	4395.7	4487.9	5057.7	5154.9	5593.9	5720.8	6076	6594.4	6756.6	6941	7258.5	7708	8354.4	8257	8781.1	8937.7	9180.6	9536.3	9941.8	9755.4	11108	11223	12156	11968
0	0	0	0	0	18.725	64.498	152.58	258.77	359.72	546.23	718.04	905.25	1146	1338.6	1489.9	1653.7	1908.5	2099.9	2410.3	2518.4	2674.2	2525.5	2606.8	2952.6	3082.9	3078.7	3221.7	3276.9	3397.3	3533.4	3701.4	3730.5	3901.3	4165.5	4222.6	4355.3	4444.8	4739.1	5047	5283.6	5521.5	5665.5	5864.8	6128.1	6296.7	6630.6	6675	6882.9	7091.7
0	0	0	58.075	31.625	57.567	45.449	45.87	73.113	0	65.934	103.6	125.68	123.29	212.28	348.29	415.19	541.98	673.08	750.69	744.71	927.13	1060	1259	1430.4	1685	1827.9	2182.6	2348.1	2528.5	2782.9	2929.1	3037.1	3490.6	3774.7	4418.6	4408.8	4595.6	5479	5545.1	6144.3	6609.9	6827.3	6634.8	6595	7185.5	7740.4	7374.3	7786.2	7756.4
0	0	0	0	25.571	73.381	105.12	193.7	280.06	393.89	521.95	646.36	810.28	960.6	1231.8	1361	1596	1814.8	2062.5	2285.4	2493.6	2758	2865.3	3102.7	3386.4	3585.7	3748.7	3927.6	4164.7	4380.7	4706.1	4773.2	4962	5018.1	5140.1	5337.2	5329.1	5441.3	5537.3	5647.2	5702.3	5860.6	5857.7	5980.7	5964.3	6027.7	6094.6	6092.6	5979	5994.2
0	0	0	4.2262	5.8174	3.0175	0	10.011	44.573	95.593	177.63	274.61	378.79	451.09	626.57	730.7	884.19	1036.6	1261.1	1460	1642.6	1847.9	2067.7	2240.9	2467.4	2643.5	2836.4	3116.1	3293.1	3562.9	3796.1	3994.4	4276.1	4475.7	4630.3	4948.8	5050.1	5045.1	5501.6	5500.2	5846.7	6064.8	6315.2	6517.9	6667.6	6865.8	7009.4	7097.5	7198.3	7294.1
25.39	11.384	0	0	2.7533	0	0	0	0	7.2375	0	1.3732	32.112	51.706	101.45	75.455	143.49	179.17	225.23	347.06	391.23	498.27	592.17	716.2	1017.2	1148	1285.4	1465.6	1677	1904	2183.9	2329.2	2478.4	2758.9	3000.1	4047.2	3497.9	3898.6	3892.8	4327.5	4886.7	5181	5577	5530.6	5824.5	6325.5	6200	6308.2	6565.4	6818.2
40.925	18.826	0	3.5654	0	0	0	6.0481	59.887	104.98	141.01	214.19	297.57	360.77	450.77	589.06	686.04	857.13	988.52	1127	1156.6	1330.6	1522.8	1857.3	1898.7	2226.2	2461.1	2756.4	3291.1	3358.3	4196.4	4297	4713.3	4988	4503.6	4784.6	5074.6	5677.3	5414.2	5384.3	5692.7	6161.6	6561.5	7137.8	7584.2	7524.2	7912.8	8145.2	8591.1	8904.2
0	1.4919	3.4943	5.4984	1.3059	0	0	3.8102	0	0	0	0	7.9026	27.214	58.878	121.78	176.02	231.86	316.62	419.17	485.95	613.41	748.85	925.43	1026.6	1218.5	1359.7	1429.1	1589.7	1669.2	1788.4	1964	2190.7	2463.2	2586.2	2648.3	2926.6	2990.7	3562.9	3800.1	4048.1	4331.6	4465.8	4635.5	4685.7	5040.6	5172.3	5471.6	5613.2	5677.8
0.27329	0	0	2.5784	0.81658	0	0.38406	17.92	47.17	94.469	176.12	229.31	329.27	445.42	571.42	754.29	903.93	1034.1	1104	1281.4	1471.7	1749.4	1945.3	2064.1	2071.3	2356.1	2763.2	2917.1	3287.5	3563.1	3751.1	3774.3	4070.9	4474	4909.5	5154	5513.7	5692.2	6238.3	6653.9	7013.9	6933.9	7433.7	7913.1	7739.2	7998.8	8398.3	8474.5	9265.8	9417.8
30.474	5.032	5.9939	0	0	0	0	0	0	0	0	0	0	13.525	75.854	163.73	294.1	479.5	704.05	871.55	1128.1	1297.5	1624.2	1924.7	2206.8	2539.6	2753.8	3130.7	3449	3807	4154.6	4428.4	4943	5293.4	5603.6	5811.1	6137.2	6573.9	7106.5	7175.1	7731.3	8127	8303.1	8629.5	9265.1	9343.7	9743.9	9996.9	10211	10541
0	0	0	5.1769	3.865	1.1785	4.6867	6.9646	0	7.652	0	0	29.074	67.989	125.4	193.44	301.63	405.27	560.02	702.03	847.01	1030.4	1220.1	1479.4	1624.6	1802.5	2066.8	2211	2591.6	2872.2	3067.1	3383.4	3747.6	3915	4282.3	4648.1	4817.8	5565	5871.1	6131	6721.5	7037.9	7424.7	7700.2	7923	8272.1	8566.3	8772.4	9193.8	9275.4
17.908	34.84	23.255	0	0	0	0	30.138	100.83	220.26	307.22	440.19	609.45	721.25	958.12	1158.3	1274.7	1458.6	1713.4	1890.7	2040.7	2223.8	2347.5	2663.1	2863.4	3136.3	3308.7	3510.3	3923	4109.1	4424	4451.8	4533.9	4423.6	5092	5481.1	5256.6	5366.6	5528.4	5418.1	5631.4	5666.7	5920.8	5729.2	5987.8	6050.4	6059.2	6033	6173.5	6233.4
0	0	0	0	2.7331	7.915	28.044	28.627	67.819	122.9	193.22	286.9	415.47	579.93	792.99	1031.7	1252.9	1608.9	1879.6	2350.1	2942.8	3274.6	3571.8	4104.1	4254.1	4584.7	5233	5710.6	6211.7	6472.1	5680.1	7581.6	8443.9	8874.6	9236.6	9600.3	9961.5	10214	10582	11127	11965	12326	11502	11536	12286	12924	12471	12963	13405	13528
0	0	0	0	0.73339	2.0625	4.9324	45.83	147.08	219.69	361.47	468.16	629.98	834.96	1041.9	1343	1529.8	1830.4	2138.1	2493.5	2743.5	2941.3	3076.7	3609.3	3696.5	3857.7	4151	4364.7	4541.8	4907.4	4942.6	5175.3	5313.9	5562.5	5781.9	6022.2	6339.9	6419.6	6660.2	7037.5	7276	7383.3	7712.4	7614.1	7669.3	7965.7	8212.9	8260.4	8600	8562.4
10.397	1.5193	0	0	0	4.3099	0	6.4921	13.48	29.185	55.74	71.432	156.82	214.7	296.13	385.2	469.26	589.31	699.99	866.69	933.28	1159.2	1419	1708.9	1931.4	2186.6	2428.9	2779.7	3090.8	3396	3708.2	3945.7	4135	4478.7	4770.6	5099.9	5209.4	5614.2	5978.8	6149.6	6720.7	7104.4	7525.8	7849.5	8441.9	8671.2	9323.5	9481.1	9645.8	9844.4
1.2756	11.688	0	0	0	0	26.905	105.39	229.82	377.62	590.92	813	1004.6	1266.6	1507.1	1715.7	1959	2127	2352.7	2573	2698	2869.2	3040.2	3189.8	3416.3	3698.2	4094.7	4239.4	4402.7	4617.1	4747.5	4990.1	5056.7	4936.7	5041.8	4956.3	5340	5586.1	5774.8	5919.9	5933.7	6003.4	6185.6	6210.7	6226.6	6293.4	6295.5	6329.1	6313.7	6435.5
3.8482	7.5485	5.8025	0	0	0.96977	0	13.608	85.548	135.92	218.21	311.75	441.78	567.7	687.7	870.16	1080.4	1489.3	1519	1707.7	1841.9	1971.1	2048.1	2236.8	2296.9	2386.3	2526.4	2585.5	2819.8	2868.6	2995.3	3150.3	3345	3620.3	3735.1	4155.5	4185.6	4424.3	4856.2	5109.7	5367.9	5425.6	5884.2	6146.6	6381.3	6767.6	6939.7	7059.5	7262.2	7094.6
3.4579	0.61802	4.7186	0	0	0	9.3855	41.897	92.113	199.56	312.27	443.83	589.78	784.37	950.11	1182.6	1398.6	1660.7	1873.7	2221	2353.4	2631.9	2885	3040.6	3539.1	3814.4	3860.6	4331.6	4331.3	4387.9	4549.3	4698.6	5568	5607.6	5018.3	5344	6998.2	6969.3	6134.1	7974.1	7837.2	6676.1	8444.8	7860.5	7508.8	7224.9	7551.9	7455.9	7511.7	7705.3
0	0	0	0	0	21.797	76.346	218.01	381.29	628.18	885.03	1206.6	1455.5	1732.9	2047.7	2177.7	2352.4	2539.7	2745.2	2865.2	2970.9	3063.5	3169.7	3296.4	3427.1	3364.1	3502.6	3537.9	3645.3	3746.7	3801.9	3930.7	4059.3	4076.9	4197.2	4074.2	4208	4126.8	4337.9	4467.3	4519.1	4568.4	4629.2	4765	4695.8	4858.6	4816.4	4948	4976.9	5089.8
24.793	17.571	0.19365	0	0	0	0	0	0	0	0	0	0	0	0	50.487	68.222	141.49	219.12	322.86	473.32	597.31	712.06	842.29	987.16	1094.4	1316.8	1531.6	1666.4	1813.1	2056.4	2205.9	2276.5	2348.5	2497.9	2538.5	2783.7	2983.5	3211.9	3488.2	3691.5	3929.5	4048.9	4243.6	4337.2	4423.6	4505.4	4725.1	4864.2	4939.3
19.507	4.4643	10.66	0	0	0	0	0	0	0	0	0	2.1118	51.7	133.03	228.99	361.79	501.72	642.69	816.99	935.23	1089.6	1303.9	1352.4	1515.6	1720.9	2083	2276.8	2475.7	2680.2	2796.3	3088.3	3167.1	3523.8	3667.2	3890.3	3998.9	4179.8	4248.5	4422.4	4610.1	4767.5	5107.5	5215.7	5271.7	5642.9	5654.1	5762.2	5808.8	5727.8
46.467	33.818	5.0467	0	0	0	0	12.81	79.377	188.13	325.09	477.87	669.37	903.5	1067.7	1345.1	1516.5	1699.2	1952.7	2036.4	2218.6	2751.6	3156.2	3536.3	3303	4748.4	4173.4	4654.5	4972.5	5707.8	5246.5	5937.6	5981	6576.9	6127.9	6255.1	6431	7610.7	6962	8446.7	8818.6	9083.2	9473	9859.4	10091	10215	10722	10735	11200	11329
22.765	7.7304	0	0	0	0	7.2392	46.063	113.71	238.74	422.77	535.52	642.53	1026.6	1251.9	1519.5	1595.1	1982.7	2390.8	2712.2	3034.1	3360.7	3641.5	3989.2	4314.7	4477.6	5170.4	5515.4	5841.5	6025.6	6248.5	6406.1	6638.5	5753.1	7041.1	7011.1	6784.9	6032	6098	6114.7	6278.5	6590.2	6842	6758.6	6902.2	6501.5	6674.3	6835.9	6872.2	6874.1
5.3752	8.6564	0	0	0	0.97409	4.5708	40.533	90.463	176.94	292.22	437.55	644.68	869.04	1105	1333.1	1549.3	1768.6	2064.5	2328	2514	2793.3	2994.1	3230.6	3489.6	3668.1	3853.7	4014.9	4289.2	4481.3	4521.1	4676.8	4721.8	4802	4852.8	4396.2	5099.9	5159.6	5263.4	5176.3	5437.5	5612.7	5067.9	5790	5539	5719.8	5811.5	5545.1	5713.6	5977.9
15.608	2.5676	0	0	0	3.0583	21.222	49.999	194.27	274.68	392.78	529.33	714.25	905.16	1142.4	1444.3	1650.5	1977.1	2322.5	2586	2952.3	3107.1	3505.9	3693.7	3727.6	4001.6	4120.3	4697.6	3827.2	4082.5	3767.2	4218.4	5046.9	5358.3	5781.5	6376.5	6459	6803	7068.3	7727	7758.1	7752.9	7377.5	7538.7	8517.1	9627.3	9479.1	9956.3	10288	9895.9
6.6166	1.4915	0	0	0	0	5.1354	62.283	147.83	232.23	332.76	457.7	674.59	920.65	1162.1	1406.7	1684.2	2015.8	2245.2	2649	2968.7	3253.1	3557.8	3984.6	4268.3	4572.2	4861.9	5092	5483	5859.3	6083.4	6385.6	6690.8	6969.5	7180.3	7313.4	7472.3	7500.7	7829.1	7887	8115.9	8282.9	8440	8425.7	8583.9	8532.5	8672.3	8740.5	8641.1	8866.4
0	0	1.6897	11.66	11.791	0	0	29.092	60.41	142.37	239.9	280.16	413.51	605.96	796.35	991.87	1253.1	1488.6	1724.3	2009.8	2268.8	2504.1	2912.2	3179.8	3385.2	3634.7	3929.1	4158.3	4394.5	4892.3	4966.9	5247	5663	5610.8	6040	6159.3	6265.2	6380.2	6808.3	6739.2	7248.1	7311.2	7360.4	7473.2	7396.5	7766.2	7874.4	7963.7	7869.8	7903.8
6.5421	5.2836	0	0	0	0	0	9.5106	20.992	37.92	78.24	108.02	152.18	211.38	275.61	346.22	441.17	538.37	627.48	747.61	830.29	903.98	1043.7	1143.3	1224.3	1341.8	1462.9	1570.7	1739.7	1900.2	1929.6	2158.9	2283	2531.1	2650.6	2763.9	2994.7	3164.2	3352.3	3558.9	3821.8	3852	4089.4	4253.8	4453.7	4606.8	4807.2	4847.4	4921.2	5079.5
17.735	4.5625	0	0	0	0	0	0	0	0	0	0	14.437	23.21	58.672	108.2	166.15	243.16	324.43	410.69	531.01	648.31	697.01	869.89	1015.1	1135.2	1349.2	1379.6	1527.2	1667.5	1735.5	1869.7	2016.1	2019.3	2208.2	2304.8	2363.5	2423	2501.8	2563.9	2530.1	2591.2	2638.5	2630.3	2628.9	2566.3	2388.2	2378.4	2352.4	2390.2
3.0685	9.0393	0	0	0	0	0	23.179	39.275	51.801	73.467	98.959	163.16	237.1	289.22	346.78	446.4	531.51	609.05	755.58	861.62	1052.5	1159.1	1348.3	1356	1451.5	1661.2	1761.9	1916.5	2112.2	2214	2366.8	2425.4	2494.1	2387.2	2146.8	2161.2	2155.6	2229.8	2243.6	2349.6	2469.3	2611.5	2554.6	2592.8	2658.2	2627.3	2699.4	2607.2	2730
0	0	0	0	0	22.596	54.456	64.831	106.98	140.78	184.58	321.08	452.3	604.46	740.27	952.6	1209.8	1441	1601.9	1903.3	2113	2354.9	2570.7	2728	2879.4	2947.4	3144.2	3508.3	3776.3	3735.6	3903.1	4118.1	4258.6	4467.7	4755.9	4947.8	5037.1	5122.9	5577.4	5539.5	5723.7	6109.4	6262.4	6513.8	6672.6	6819.1	6976.4	7238.8	7376.9	7676.8
6.8403	0	0	0	0	0.40516	35.166	74.936	166.91	271.15	350.24	458.17	645.65	771.76	938.52	1076.2	1177.6	1404.1	1522.3	1759	1838.5	2049.1	2077.2	2264.6	2473	2590.9	2630.2	2841	2940.5	2975.1	3126.3	3209.6	3314.2	3278.5	3704.8	3486.3	3613.1	3642.5	3732.5	3878.4	3952.2	4036	4254.9	4366.8	4467.9	4500.7	4692.8	4687	4886.5	4759.7
0	0	0	0	4.7345	16.924	43.771	89.343	159.59	257.9	383.98	498.34	635.35	714.51	889.08	971.41	1091.9	1282.1	1506.2	1652	1774	1947.7	2120	2086	2441.6	2510.9	2672.2	2816.4	2936.4	3100.8	3213.3	3315.1	3397.3	3518.4	3662.2	3774.9	3814.4	4059.8	4190.5	4248.2	4315.5	4326.4	4408.4	4507.3	4560.1	4666	4722.3	4671.4	4689.1	4745.2
4.7347	3.7263	0	1.3752	0	0	5.4285	22.327	67.831	159.45	176.33	249.13	372.18	482.25	597.2	716.56	848.64	960.47	1218.4	1347.1	1548.1	1659.8	1959.5	2174.5	2483.7	2602.1	2855.1	3073.5	3334.7	3657.9	4166.7	4344.3	4663.8	5029.9	5279.8	5596.9	5708.9	6208.3	6462.9	6648.7	6999.8	7489	7629.1	8049.7	8361.4	8838	8979.3	9296.2	9721.9	10291
0	0	8.1013	0	0	0.92647	20.501	54.99	98.73	207.34	276.03	376.48	478.05	668.75	830.48	1132.8	1305.7	1763.3	2133.3	2522.5	2681.5	3036	3143.2	3482.3	3635.7	3995.9	4095.9	4417	4659.3	4927.8	5164.4	5522.6	5646.3	5822	6012.2	5864.3	5924.6	6174.3	6465.7	6598.5	6539.8	6842.7	6807	6978.4	7081.4	7123.6	7328.5	6816.7	6895.1	6924.5
41.008	19.738	0.9457	0	0	0	0	46.073	143	269.56	394.63	551.81	509.77	891.42	1175.5	1496.6	1387.6	1751.1	2418.4	2442.4	2873.9	2823.3	3470.3	3801.6	3852.6	4211.2	4587.2	4884.6	5239	5450	5523.7	6457.6	6616.1	7126.9	6614.2	7836.2	7052.4	8302.4	8919.6	9122.2	9342.6	9445.8	9555.6	9844.5	10223	10303	10745	10798	10668	10740
35.971	33.765	0.92827	0	0	0	0	0	20.915	59.387	122.42	196.9	306.53	438.47	598.01	742.5	907.92	1142.6	1237.7	1551.8	1746.4	1942.8	2170.9	2339.3	2629	2786.6	3117.3	3262.6	3508.1	3713	4069.9	4342.2	4615.6	4790.8	5119.6	5283.6	5566	5789.8	6079.4	5998.4	6564.1	7076.6	7135.4	7133.2	7429.7	7602.7	7718.5	7766.8	7895.9	8105.3
42.472	23.627	0	0	0	0	0	0	2.59	1.892	23	51.003	107.98	163.11	223.9	322.21	435.92	534.55	647.46	786.38	911.57	1023	1193.5	1223.5	1359.3	1541.5	1648.6	1810.7	1943.3	1999.6	2191.3	2349.1	2491.2	2668.1	2815	2781.2	3102.3	3238.1	3401.7	3563.4	3709.8	3874.1	3987.2	4179.8	4372	4328.2	4384.7	4597.8	4691.3	4827
0	0	0	0	71.011	165.56	216.09	292.75	406.47	488.86	548.84	622.07	728.95	885.16	1003.3	1191.1	1294.8	1595.7	1871	2172.7	2516.3	2702.6	3101.4	3177.4	3694.8	4080.3	4268.7	4505.3	4975.3	4731	5064	5037.2	5820.8	6013.3	6246.7	6542.2	6624.5	6882.6	7119.5	7226.6	7559.4	7747.1	8349.6	8511.4	8796.5	9128.5	9246.2	9650.4	9912.9	10212
15.183	13.297	7.6115	0	0	0	0	0	2.797	15.369	29.612	47.601	93.417	129.31	154.43	163.23	204.29	235.51	271.45	349.91	428.55	558.61	615.8	732.6	917.03	1023.4	1161.1	1267.2	1140.9	1277.1	1287.4	1392.2	1465	1653.3	1789.6	1869	2017	2044.3	2137.6	2304.3	2438.2	2527.1	2637.8	2751.7	2716.3	2777.8	2760.7	2778.5	2858.9	3040.7
2.8235	6.0935	0	1.1311	0	3.5227	0	18.649	53.71	110.29	191.6	269.16	410.65	554.53	745.42	944.97	1209.1	1461.2	1684.8	1956.7	2261.3	2574.6	2898.8	3222.6	3534.8	3784.4	4082.4	4380.7	4719.1	4932.7	5181.6	5389.2	5607.1	5884.9	5949.6	6261	6431	6603.3	6839.4	7141.5	7332.6	7658.6	7986.4	8024	7950	8045.1	8161	8229.2	8309.8	8551.7
11.847	4.9316	0	2.0678	2.1993	0	23.113	80.404	168.07	281.49	403.09	528.72	702.05	882.16	1065.1	1217.4	1405.9	1675.1	1751.1	2122.8	2429.2	2748.9	2903.3	3155.7	3318.8	3591	3797.8	3974.3	4246.8	4400.8	4533.5	4578.5	4744.6	4922.7	5061.9	4954.7	5196.9	5371.7	5556.1	5625.3	5558.7	5787.6	5737.1	5789.2	5718.3	5913.2	5851.4	5869.3	5878.5	5808.4
7.1905	6.6326	7.9395	7.5638	0	0	0	0	0	0	0	0	0	36.884	130.51	177.23	234.68	301	415.44	514.05	610.38	689.19	751.87	843	935.37	1008.4	1000.8	1066.1	1164.4	1298.1	1385	1478.7	1573.4	1614.9	2431.3	2466.9	1942.4	1998.2	2254.7	2466.4	2577.6	2673.4	2780	3214.4	3188.6	3520.7	3527	3621.7	3660.2	4116.6
5.0661	11.04	0	2.5998	0	0	0	3.1623	24.229	70.144	116.69	182.56	293.02	421.13	557.54	731.55	999.6	1126.7	1448.4	1648.8	1909.6	2149.1	2402.2	2707.5	2985.5	3140.8	3455.7	3461.2	3738.6	3868.5	4011.3	4299.6	4341.7	4699.6	4674.9	4784.9	4974.8	5086.7	5290.6	5277.1	5473.8	5520.6	5877	5796.8	5827	6015.6	5872.7	6043.2	6006.6	6208.9
4.2088	0	4.373	0.38066	0	0	0	0	14.74	26.032	37.489	62.333	103.51	165.15	210.52	278.61	317.48	364.97	431.81	524.03	574.6	612.79	671.14	759.06	815.74	849.72	877.44	930.55	979	1056.4	1061.1	1138.7	1218.7	1286.4	1366.9	1459.1	1462.8	1552.7	1589	1728.6	1779.7	1852.2	1933.2	2053.6	2144.7	2214.2	2335.5	2426.6	2559.6	2538.9
0	0	0	0	8.7614	18.464	40.132	101.42	161.94	285.28	391.11	585.5	738.26	1023.7	1257.3	1505.7	1747.4	2107.4	2250.7	2626.8	2839.3	3101.7	3390.3	3781.3	3698.6	4102.7	4344	4474.2	4824	5094.5	4849.1	5275.3	5247.7	5392.9	5497.3	5571.2	5834.3	6133.5	6390.3	6548.6	6802.7	6802.8	7058.8	7171.7	7475	7573.4	7791.3	7968.9	7886.4	8028.2
0	0	0	0	0	17.757	14.47	68.729	135.28	205.1	334.5	464.81	664.68	902.59	1094.2	1320.5	1646.1	1551.3	1711.9	2183.4	2431.3	2479.6	2569.2	2909.4	3034.3	3308.4	3403.3	2974.3	3460.6	4728.4	5093.5	5298.4	5508.9	5382.9	6041.7	5862.3	6518.4	6491.5	7202.4	6986.7	7622.8	7925.4	8171.7	8441.4	8847.4	8559.9	8254.2	8820.9	8961.7	9198.8
8.1117	6.1428	0	1.282	5.3271	0	0	0	8.4909	9.2262	6.2395	11.97	36.052	70.585	104.33	138.23	175	214.02	263.64	328.32	405.55	505.5	575.9	707.25	867.03	999.94	1137.8	1201.8	1375.7	1584.2	1833.6	2100.3	2222.1	2219.5	2274.1	2268.9	2176	2294.2	2422.3	2535.5	2779.9	2760.4	2817	2572.5	2794.6	2687.6	2684.4	2824.3	2758.3	2791.4
0	0	0	0	0	10.918	65.608	199.32	343.65	544.73	790.49	1030.7	1416.2	1643.8	2236.4	2520.2	2974.4	3233.9	3995.7	4099.5	4622.3	4895.2	5510.2	5608.6	5638	5996.4	6321.3	6359.4	6669	6946.7	7764.8	7416.7	7787.8	8068.4	8212.6	8223.3	8895	8910.3	9113.9	9324.1	9262.4	9498.3	10047	9866.9	10515	10614	10696	10802	11052	11079
0	0	2.2569	0	1.4444	13.527	0	18.582	118.29	198.98	311.25	443.8	592.27	759.2	965.79	1123.8	1319.9	1552.9	1836.5	2115	2358.3	2673	2947.7	3181.1	3393.8	3801.9	4077.9	4423.6	4761.1	5067.2	5326.7	5751	5939.6	6211.1	6574.1	6491.4	6964.8	7316.2	7424	7971.6	8168.9	8450.9	8929.4	9125.8	9432.6	9638.1	9521.8	9678.8	9878.6	10050
25.388	50.137	21.232	22.939	0	0	0	0	0	0	0	0	0	56.157	172.56	306.08	479.76	608.48	878.17	1195.8	1519.9	1812.9	2172.2	2581.1	3053.2	3434.8	3805.4	4150.2	4419.7	4973.3	5190.8	5600.8	5847.4	6190.3	6521.6	6967.2	7195	7615.9	8161.3	8306.5	8746.5	8970.2	9340.4	9532.4	9314.9	9825.6	9955.8	10258	10141	10540
0	0	0	0	7.9937	30.454	37.693	81.319	101.3	138.32	155.68	208.88	231.5	291.14	340.48	395.8	470.8	508.59	575.18	663.98	715.4	837.28	925.08	1045.3	1165.2	1223.5	1365.1	1460.1	1546.2	1595.7	1710.7	1881.5	2008.7	2122.7	2232.4	2300.7	2352.8	2459.4	2633	2723.1	2762.3	2846.7	2873.3	2963.1	2917	2665.5	3015.8	3183.7	3208.3	3248
0	16.679	0	2.8469	6.5189	10.345	4.1336	0	0	24.429	49.703	63.251	136.18	223.35	305.5	457.4	666.94	794.27	1030.9	1276.5	1446.4	1693.6	2099.5	2137.3	2589.1	3184.1	3158.1	3533.8	3153.8	3609.2	3641.1	4169.5	5041.6	5244.9	5496.1	5853.8	6035.7	6190.8	6584.5	6762.3	7257.3	7370.8	7298.9	7249.7	7294.8	7631.7	7502.7	7765.2	7830.3	7974.4
0	0	0	6.5321	5.5404	0	0	13.561	16.634	30.948	57.418	102.64	158.43	234.64	334.66	424.87	534.51	658.65	802.52	960.92	1119.3	1182	1370	1530	1719.7	1867.2	2261.3	2420.6	2537.2	3011.6	2841.2	3419.9	3214.8	3757.3	3985.7	3787.2	4395.7	4502.1	4733.7	5095.1	5257.4	5441.6	5639.1	5729.7	5728.1	5868.5	5991.2	6003.3	6152.3	6204.3
0	0	0	11.811	0	0	0	5.9608	10.667	36.304	67.388	132.43	254.51	385.35	492.89	676.93	805.04	1024.4	1300.1	1564.3	1673.7	1878.2	2107.2	2334.5	2572.6	2621.6	3025	3254.6	3527.8	3521.3	3456.9	4038.8	4220.6	4447.6	4327.7	4481.2	4478.9	5053.3	5454.8	5678.3	5860.1	6180.3	6220.9	6630.2	7040.7	7226.6	7429.4	7500	7634.2	7645.7
0	0	0	0	0	7.2611	49.657	83.578	168.65	225.22	341.85	427.22	547.02	659.45	723.31	917.5	1021.2	1131.8	1123.3	1349.8	1453.7	1534.1	1532.8	1655.8	1706.3	1717.8	1731.9	1735.7	1979.3	1989.2	2004.2	1902	1969.9	1963	2023.2	2097.6	2049.2	2047	2151.2	2234.7	2250.4	2253.1	2331.7	2314.8	2370.6	2367.4	2429	2454.7	2512.4	2521.9
8.9076	0	7.5124	0	0	0	0	52.973	136.98	214.1	347.97	457.69	644.22	824.04	1144	1253.7	1666.7	1674.8	1895	2170.6	2359	2508.1	2718.3	2817.4	3096.3	3240.9	3423.1	3459.4	3602.4	3710.9	3853.7	4040.3	4109.8	3993.1	4117	4111.3	4161	4256.4	4257.9	4260.3	4440.1	4372.4	4618.5	4445.5	4526.7	4509.4	4479	4466.5	4337.3	4349.8
40.177	16.606	0	0	0	0	0	3.5385	32.672	72.236	108.48	151.86	178.43	207.07	230.61	272.63	310.53	303.75	291.4	301.27	294.45	334.75	320.51	317.27	334.8	358.16	345.16	337.6	368.5	429.99	468.67	493.12	497.1	565.25	554.57	681.69	657.73	733.65	835.39	957.39	1098.8	1218.1	1444.9	1572.2	1775.2	1809	2028.8	2115.3	2191.7	2300.2
0	0	5.0101	0	7.7293	5.2591	0.56444	40.521	93.387	181.82	305.02	426.83	687.94	986.58	1301.9	1656.3	2149.1	2620.8	3160.3	3665.6	4009.9	4501.8	5035.9	5424.6	5840.1	5890.8	6502.2	6858.8	7113.6	7188.2	7567.3	7844	8135.7	8437.4	8432.2	8838.3	8864	9021.9	9448.6	9299.8	9480.1	9556	9642.4	9610.9	9761.3	9817.6	9712.5	9543.3	9877.9	9727.3
14.182	6.4591	8.7871	3.0175	0	0	0	0	0	5.6213	17.502	40.914	99.078	194.08	326.24	494.47	687.6	870.84	1094	1450.8	1677.8	2007	2313.7	2696.2	2934.3	3306.8	3598.8	3963.3	4158.4	4524.9	4808.5	5154.2	5253.9	5390	5802.9	6214.8	6522.5	6953.5	6973.9	7409.7	7676.7	8009.5	7981.3	8196.9	8521.4	8308.6	8459.2	8484.4	8627.8	8669.3
0	0	0	6.4395	5.1139	9.9601	0	36.796	104.64	169.58	251.7	333.4	456.95	575.75	716.23	816.5	924.75	1067.6	1194	1407.5	1519.2	1670.3	1822.4	2000.5	2270	2351.3	2674.2	2820.6	3058.7	3196	3519.4	3744.9	3999.2	4207.9	4301.9	4626.6	4672.5	4842.4	5119.8	5226.1	5572.1	5646.8	5833.3	5877.4	6092.4	6029.9	6261.7	6257.2	6352.1	6417.4
26.154	9.8591	0	0	0	0	0.76262	15.96	54.533	88.392	138.17	174.83	280.08	377.69	511.42	714.34	843.44	1024.1	1135.8	1395.5	1496.3	1680.9	1747.7	1909.2	1999.7	2133.8	2250.9	2390.1	2474.4	2522	2670.5	2842.9	2998.6	3113.5	3168	3187.1	3431.4	3501.8	3554.5	3681.7	3871.5	3865.3	3972.8	4171.7	4281.9	4317.3	4303.8	4244.8	4363.2	4361.9
3.6528	9.3914	0	2.1437	0	0	0	0	0	11.542	24.963	80.103	180.96	313.89	507.75	727.62	970.49	1247.8	1520.5	1810.4	2033.8	2457.8	2711.5	3016.3	3376.7	3547.1	3843.1	3893.9	4176.6	4526.6	4779.7	5142.1	5336.1	6088.9	6349.5	6951.8	7220.3	7375.3	7680.5	7264.3	7703.9	7815.6	7844.9	7993	7896.2	8273.9	8352.8	8164.4	8324.9	8410.4
41.358	5.7721	0	10.465	0	0	0	0	0	0	0	0	0	34.208	130.27	162.6	254.3	413.24	506.5	573.43	716.37	836.73	1036.5	1226.1	1413.5	1669.6	2051.4	2147.7	2514.1	2471.6	2929.4	3211	3395.5	3776.8	4028.6	4362.6	4458	4728.4	4837.7	5376.1	5540.5	5848.7	6064.6	6278.1	6444.6	6668.4	6874.3	7088	7328.1	7411.4
18.225	5.6232	4.5358	7.0589	0	0	0	20.46	63.886	132.19	213.24	285.77	399.51	533.91	675.72	844.3	966.42	1194.6	1417.2	1632.4	1903.4	2096.1	2338.9	2575.1	2852.2	3062.2	3301.7	3574.4	3892.9	4140	4219.6	4560.8	4718.7	5014.5	5166.5	5178.8	5534.9	5678.9	5967.4	6048.5	6250.7	6408.3	6554.6	6746.8	7035.1	7176.5	7235.2	7409.6	7381.3	7366.4
0	6.5398	0	0	0	0	22.836	70.409	160.02	292.19	440.47	639.65	801.82	988.71	1239.6	1462.3	1710.1	1986.2	2178.6	2495.2	2822.6	3064.2	3365.1	3673.8	3965	4140	4452	4781.1	5129.9	5403.8	5621.3	5939.2	6311.1	6445.5	6617.8	6854.9	7144.7	7536.4	7689.1	8042.8	8338.8	8503.5	8940	9152.4	9287	9285.5	9677	9804.8	10131	10205
7.3136	0	2.4633	1.3332	0	0	0	0	0	0	0	0	0	0	0	4.9133	23.879	45.269	94.192	157.69	196.37	251.32	312.94	390.5	457.84	539.07	630.7	705.4	848.01	965.17	1126.8	1200.1	1380.2	1565.7	1695.8	1911.3	2091.6	2277.2	2603.8	2856.2	3157.1	3356.6	3694.6	3773.8	4011.5	4220.6	4525.1	4669.2	4964.5	5131.7
0	0	0	0.54012	0	0	15.133	50.79	116.76	183.04	292.04	399.08	527.6	713.25	1071	1099.4	1435.2	1697	1952.2	2413.4	2875.5	3311.9	3657.2	3892.2	4377.7	4730.2	5060.3	5387	5990.2	6118.4	6474	6517.8	6714.9	7178.6	7529.6	7815.9	7887.5	8195.8	8504.4	8912.4	9461.8	9570.8	10068	10213	10514	10556	10683	10889	11448	11560
0	1.1299	4.772	0	0	0	10.395	24.795	73.068	144.18	245.71	364.91	488.5	670.62	865.02	1071	1255	1527.3	1733.1	1940.3	2206.5	2467.5	2699.5	2997.6	3097	3344.8	3504.4	3810.2	4223.2	4740	4943.6	5421	5877.4	6260.8	6425.2	6981.5	7388.9	7554.1	7845.5	8065	8432.8	8905.3	9107.3	9275.6	9560.8	9756.5	10053	10254	10587	10708
2.0788	0	0	13.352	0	0	8.5033	75.594	186.96	256.34	541.13	883	1174.4	1469.1	1680.8	2021.8	2297.3	2494.5	3018	3391	3526.2	3925.1	4253.7	4744.8	5004.4	5395.8	5720.8	6196.3	6596.2	6994	7309.7	7827.4	8244.5	8820.7	8990.6	9478.1	10349	10853	11281	11772	12459	13466	14003	14144	15004	15134	15921	15955	16447	17044
4.5064	4.5135	0	0	3.4514	0	2.2979	37.668	109.04	198.06	292.35	437.85	615.33	797.34	1022.1	984.06	1181.6	1333.8	1507.4	1721.9	1958.8	2139.6	2298.3	2567.9	2695	2927.9	3159.1	3271.6	3553.4	3619	3901.1	4068	4266.6	4455.9	4716.8	4894.9	5057.6	5164.9	5305.8	5458.7	5602.4	5678.3	5809.4	5977.1	6155.8	6179.8	6114.7	6305.2	6469.7	6530.8
0	0	0	3.8316	5.292	11.964	2.7682	12.673	14.655	60.668	89.928	147.34	189.64	260.94	377.85	506.04	694.42	860.75	1026.3	1289.8	1465.3	1671.6	1918.6	2153.6	2449.1	2614.1	2856.7	3120.2	3355.6	3715.6	3996.7	4224.6	4422.3	4605.3	4809.2	5035.5	5147.9	5292.3	5520.6	5668.5	5761.8	5926.2	6233.1	6348.9	6390.9	6525.2	6682.2	6852.2	6837.7	6987.7
0	0	0	0.25676	0	0	12.47	65.594	142.08	245.75	351.48	499.34	703.86	928.78	1093.2	1365.4	1545.4	1759.5	2101.8	2404.3	2577.8	2905.9	3028.1	3403.5	4024.4	4209.5	4205.7	4449.2	4738.4	5510.8	5591.4	5436.1	5843.8	6277	6679	6918.7	7302.6	7678.7	7965.7	8283.3	8144.9	8232.3	8579.3	9034.8	9203.4	9039.5	9801.8	9887.8	9729.7	10239
0	0	0	4.5013	6.9234	4.2346	5.2627	22.49	60.537	52.575	114.51	158.66	225.02	339.79	384.36	504.14	628.85	776.75	863.79	1070.2	1264	1366.3	1506.5	1591.4	1837.3	1952.7	2032.6	2234	2609.3	2865.8	3047	3080.8	3121.4	3342.9	3809	3758	3820.9	3779.6	4141.8	4360.7	4555.3	4536.5	4857.3	4921.4	4084.4	3953.3	3902.5	4049.1	4348.2	4495.4
26.296	9.0064	33.97	7.7755	0	0	0	46.899	168.54	332.13	485.74	695.85	970.19	1244.2	1472.5	1776.5	2071.2	2400.6	2749.4	3047.9	3429	3841	4214.4	4617.2	4937.1	5236.6	5617.9	6070	6472.5	6770.4	7000.1	7430.7	7880.7	8258.2	8450.7	8846.1	9227.5	9586	10148	10351	10692	10911	11245	11555	11812	12085	12368	12551	12773	12748
3.8737	2.2112	13.844	6.1731	4.7912	0	0	45.342	104.54	184.61	289.18	431.44	584.69	770.04	1028.2	1204	1612.1	1960.2	2155.4	2526	2829.6	3170.9	3494.7	3857.4	4192.2	4483.2	4774.4	5021.9	5484	5701.2	5931.1	6247.7	6388.2	6717.7	6857.6	7052.5	7325.9	7557.9	7965.2	8668.4	7753.1	7729.6	7983.1	8207.2	8354.3	8609.6	8705.6	8842.4	8573.2	8639.4
0	1.6354	8.2892	0	0	2.1436	2.1131	15.967	34.832	76.689	110.34	163.58	226.96	348.68	501.98	653.57	847.66	1109	1373.2	1656.6	2047.3	2320.7	2672.4	3028.9	3375.2	3677.4	3985	4180.6	4666.5	4856.4	5309.7	5635.6	6035	6303.2	6718.1	7170.9	7475.9	8145.8	8273.9	8488.2	8911.4	9371.9	9464.7	9938.4	10099	10033	10486	10675	10916	10990
15.944	24.904	0.62248	0	0	0	0	11.946	84.898	131.88	201.71	300.75	427.7	587.06	740.97	900.88	1073.5	1257.6	1279.2	1383.8	1468.2	1517.3	1733.4	1824.1	2429	2828.7	2921.6	3199.4	3383.1	3525.9	3788.5	4006.2	4380.3	4610.1	5053.6	5256.1	5452.2	5751.9	5897.3	6197.1	6771.4	6845.5	7109	7085.1	7474.7	7662	7883	8007.5	8294.4	8387.4
22.085	18.95	0	0	0	0	1.0605	36.613	100.61	167.26	255.03	379.88	534.08	796.69	1033.6	1351.8	1627.4	2019.8	2386.1	2720.8	3122.1	3400.2	3829.7	4163.2	4462.8	4697.5	5012.5	5265.1	5589.6	5663.5	5813.4	6119.2	6364.4	6591.3	6718.1	6916.4	7147.6	7372.1	7707.7	7829.5	8028.2	8142.7	8481.5	8744.5	8951.7	9043.8	9128.8	9122	9286	9529
2.5326	0	0	0	0	1.0125	19.513	71.018	154.66	258.43	352.82	501.86	670.68	807.98	948.35	1126.5	1267.4	1423.6	1330.3	1462	1586.4	1671.4	1876.2	1987.9	2196.8	2455.3	2473.2	2676.5	2172.9	2304.1	2485.2	2601.5	2971.2	3202.9	3401.5	3613.7	3702	4146.2	4399.3	4559.7	4870.2	5188.9	5508.2	5933	6135.1	6302.9	6637.6	6927.8	6864.8	7127.7
19.781	0	2.1147	0	0	0	13.656	88.611	180.68	339.7	495.46	720.62	949.57	1226.5	1544.2	1792.2	2124.8	2432.2	2793	3110.1	3489.4	3751.1	4072.6	4351.1	4594.9	5019.2	5234.3	5506.5	5725.5	6189	6454.1	6480	6715.5	6879	7074.9	7251	7396.3	7542.1	8008.4	8638.9	8473.7	8514.8	8762.3	9047.7	9161.6	9566.3	9599.1	9681.2	9868.1	9816.9
22.157	11.807	1.4648	0	0	0	0	2.4548	19.176	37.459	43.444	67.81	105.53	165.78	221.32	298.63	363.86	504.13	706.22	864.8	1066.2	1203.3	1426	1660	1885.7	2095.9	2454.4	2757.6	3035.1	3266.6	3485	3632.1	4075.9	4035.3	4385.4	4662.1	4974.8	5703.7	6160.1	6692.2	7368	7734	8241	8382.5	8738	8909.8	9389.5	9571.7	9755.1	9984.7
9.3703	12.619	23.338	0	14.956	0	0	0	0	38.09	74.716	127.01	234.95	400.79	526.27	692.2	869.01	1138.7	1306.7	1586	1885.4	2182.2	2413.6	2748.3	3041.7	3409.9	3831.2	4038.4	4392.5	4600	4993.4	5259.8	5469.2	5807.1	5764.2	6222.7	6259.1	6560.9	6811.8	7097.4	7341.8	7402.6	7682.9	7829.5	8217.3	8081.6	8132.8	8368.8	8487.2	8845.9
6.3314	4.8189	0	0.58701	5.6328	0	0	0	0	0	0	0	39.766	58.338	119.59	200.95	323.89	432.03	549.85	661.37	779.43	914.93	1167	1287.1	1297.2	1386.2	1515	1623.2	1764.3	2014.8	2197.6	2292.8	2450.2	2621.8	2818.3	2893.8	2903.6	3099.1	3229.5	3455.8	3514.8	3535.4	3607.4	3792.8	3899.1	4184.2	4238.3	4316.3	4410.8	4449.6
9.2657	9.8742	0	0	0	0	1.3951	46.384	107.82	191.5	265.76	407.9	591.4	803.54	985.38	1163	1364.9	1514.1	1690.3	1932.7	2091.5	2370.3	2528.1	2719.9	2938.2	3170.2	3310.5	3449.9	3665.2	3776	3849	3930.3	4125	4327.9	4425.9	4521.6	4501.6	4700.6	4683.5	4874	5112	5010	5191.7	5286.1	5144.3	5329.7	5318.6	5434	5082.9	5209.8
9.1535	2.2222	0	0	0	0.81338	0	0	0	0	0	0	0	10.744	41.618	86.181	151.82	180.85	235.39	317.6	458.61	575.74	720.04	874.72	831.5	927.62	1072.9	1135.1	1299.8	1425.3	1446.3	1626	1815.8	1909	2025.8	2173.6	2265	2309.3	2539.4	2708.4	2848.3	2997.7	3142.3	3241.8	3326.8	3443.8	3549	3550.2	3815.6	3946.4
21.136	4.6615	0	2.5063	0	0	0	14.653	56.301	89.217	141.68	195.36	278.57	363.55	456.29	530.32	604.5	707.3	761.96	919.29	1037.7	1163.4	1266.1	1423.9	1649.9	1748.9	1909.4	2078.8	2178.3	2141	2288.7	2553.5	2570.4	2181.8	2173.5	2170.6	2124.9	2209.5	2327.6	2301.5	2445.9	2431.8	2521.1	2494.7	2899.7	2500.1	2567	2530.4	2549.3	2503
0	0	24.345	0	0	24.326	126.83	161.41	349.88	151.74	345.09	387.71	501.61	561.46	635.2	828.19	952.43	1079.3	1267.3	1317.7	2162.6	1686.1	1840	2036.6	2928	2470.6	2672.9	2880	2974.5	3272.6	3446.4	3480.2	3499.3	3745.5	4231.1	4321.9	4230.6	4380.2	4463.7	4712.8	4559.4	4668.9	4889	5009.2	5020.1	5144.4	5424.5	5567	5680.4	5724.9
24.517	9.4151	0	0	0	0	0	12.452	69.868	142.16	190.57	214.12	374.06	493.11	883.6	889.8	1093.4	1324.7	1557	1813.4	2031.9	2329.8	2567.1	2802.3	3131.5	3474.6	3610.5	3763.3	4238.1	4474.6	4605	5167.6	5214.8	5486.4	5591.8	5918.5	5992.5	6182.5	6426.1	6575.4	6853.9	6926.7	7108.6	7138.9	7439.5	7399.4	7647.8	7684.8	7599.8	7787.4
14.889	2.1019	6.8555	0	0	0	2.0673	0	35.259	76.57	142	240.74	402.96	556.53	719.69	908.3	1112.2	1343.2	1552	1792.4	1959.4	2126	2314.2	2476.9	2711.6	2787.2	2998.4	3162.6	3465.9	3644.5	3734.2	3861.1	4055.3	4198	4387.1	4532.7	4810.5	4909.9	5117.5	5066.9	5345.9	5478.4	5530.8	5742.5	5782.1	6111.3	6119.4	6019.3	6096.4	6199.6
14.595	3.5748	0	0	3.3221	0	0	0	0	0	0	0	16.673	48.347	111.96	165.13	309.4	379.27	464.09	589.83	720.86	835.76	989.86	1190.1	1396.7	1529.6	1521.2	1826.3	2083.4	2313.2	2538.4	2818.6	2923	3087	3137.1	3195.6	3311.3	3349.9	3525	3607.5	3565.3	3277.1	3486.1	3414.4	3547.5	3508.1	3639.7	3599.3	3537.3	3764.6
0	1.7975	0	0	0	1.7053	30.37	81.048	175.94	302.85	464.74	579.76	738.17	892.44	1094.2	1267.9	1482.6	1692	1968.9	2192.9	2406.8	2697.9	2933.6	3209.6	3396	3744.5	3993.4	4289.9	4513.9	4690.2	4910.6	5100	5043.5	5141.3	5285.4	5481.5	5792.2	6025.8	5988.5	6310.7	6118	6429.9	6286.6	6411	6519.4	6442.3	6458.2	6409.7	6303.9	6469.1
22.811	1.1954	7.9046	0	0.47653	0	0	18.148	110.75	208.7	320.02	298.57	429.32	568.85	945.3	905.91	1155.5	1392.2	1666.8	2474.7	2530	2371.4	2730.8	2851.7	3172.3	3491.5	3567.3	3782.5	4068.1	4456.3	5179.5	4765.1	4878.7	4844.4	5081.3	6569.7	5245.3	5675.9	5837.9	5773.8	5882.8	6058.9	5998.6	6133.2	6342	6377.7	6546.1	6529.6	6620.7	6655.7
0	0	0	0	6.8526	4.0977	34.088	93.546	203.93	346.73	517.28	723.93	1010.7	1321.1	1641.5	1878	2322.7	2639	2963.4	3346.6	3688.6	4010	4275.4	4512.7	4769.4	4915.6	5213.3	5498.5	5797.5	6174	6406.3	6849.7	7050.6	7409.4	7716.7	7800.6	8222.6	8389.1	8933.2	9090.7	9411.4	9796.6	10020	10363	10434	10894	11097	11628	11865	12236
20.959	6.2222	0	0.68326	0	0	0	34.864	153.27	236.14	353.89	385.15	506.09	837.91	1029.6	1126.8	1201.4	1840.8	1761.5	1980.6	2605.2	2080.6	2539.7	2514.2	3168.4	3166	3300.5	3627.5	3809.9	4031.6	3664.4	3654.4	3840.8	3931.4	4641.3	4667.7	4421.8	4348.8	5544	5690	5882.6	4998.5	4967	6280	6315.6	5255.5	5326.3	5544.7	5567	5748.4
8.2815	5.0857	6.0205	0	0	0	0	0	0	0	0	0	0	0	0	0	0	0	20.193	43.05	93.459	125.85	213.03	321.37	445.45	564.27	688.79	690.89	658.81	1109.2	1291.7	1460.8	1463.2	1639.9	1995.8	1826.8	2116.5	2385.6	2460	2620.6	2724	2978.2	3149.6	3237.4	3319.9	3471.9	3528.6	3596.1	3526.6	3650.6
19.288	16.406	5.7999	0.11489	0	0	0	0	0	0	0	0	1.9444	39.894	65.31	91.451	154.18	196.49	235.88	323.65	411.63	531.19	611.02	738.55	977.35	1230.6	1704.6	1822.5	1683.4	1881.3	1958.3	2094.8	2144.6	2405.8	2210.1	2438	2433	2505.3	2476.1	2601.3	2702.6	2885.5	2866	2915.2	2765.1	2904.7	2856.2	3088.4	3124.3	2737
9.7292	0.55898	0	0	0	0	7.636	48.406	115.51	213.82	304.27	408.36	570.14	718.69	918.93	1127.3	1380	1660.7	1946	2179.4	2416.9	2772.5	2945.5	3267.7	3589.8	3745.9	4063.9	4240	4442.5	4729.3	4710.6	4864.9	5052.3	5110.4	5362.4	5465.3	5631.9	5605.5	5801.5	6072.6	6196.2	6246.7	6503	6618.5	6605.7	6721.2	6971.5	6996.4	7433.1	7490.8
23.264	0	0.60439	0	0	0	0	8.9656	51.403	79.627	136.08	200.24	287.25	407.88	477.15	649.21	788.69	1004.9	1241.3	1437.9	1705.3	1984.5	2218.3	2404.9	2760	3046.6	3364.2	3579.3	3483.7	3727.2	4189	4298.5	4569.9	4993.1	5203.7	5417.2	5567.8	5926.8	6339.1	6597.3	6938.3	7096.8	7271	7722.1	7924.1	8288.2	8673.5	9025.1	9416	9510
0	4.8673	0.27837	1.4728	0	0	0	2.4264	29.694	64.363	115.42	164.33	243.41	344.72	475.46	574.61	692.06	842.52	971.18	1139.2	1259.1	1389.2	1606.3	1760.5	2001.9	2217	2456.6	2677.7	2913.4	3088.3	3251.7	3396	3803.2	4159.1	4249.2	4395.6	4628.1	4970.4	5186.8	5397.1	5739.3	6123.9	6301.7	6579.3	6417.5	6658.7	6893.4	7119.7	7386.8	7491.3
19.821	12.148	3.7796	1.608	0	0	0	0	0	0	0	0	54.583	108.27	218	290.89	396.39	519.31	598.06	760.8	933.9	1110.8	1243.8	1363.5	1549.2	1724.9	1864.4	1970.7	2126.2	2213.6	2406.5	2623.3	2671.1	2921.3	2870.7	3017.1	3240.4	3327.3	3469.9	3543.3	3863.5	3812.1	4092	4149.5	4425.1	4349.2	4504.8	4799.1	4741.8	4749.6
44.182	3.8671	6.6635	6.2191	0	0	0	0	0	0	19.966	54.093	96.89	156.78	251.57	389.97	526.95	711.21	888.49	1120.7	1395	1680.6	1895.9	2281.6	2548.1	2863.9	3258.2	3559.9	3790.9	3835.7	4358.6	4527.7	5118.1	5435.5	5706.7	6131	6572.8	6946.7	7687.8	7967.1	8457.2	8582.5	8974.5	9458.6	10082	10357	10843	11444	11728	11640
8.5214	3.6866	0	0.69635	1.9175	0.43442	0	0	0	0	0	0	25.704	49.323	132.36	209.29	304.28	433.82	610.25	804.93	939.27	1114.3	1380.4	1679.4	1903.8	2274.1	2540.6	2851.9	3088.9	3471	3820.2	3986	4274.4	4588.8	4961.4	5333	5637.2	5893.3	6291.7	6495.3	6861.3	7152.6	7558.5	8035.6	8109.3	8614.7	8838	9217.6	9210.2	9483.8
0	0	0	0	18.101	24.923	18.525	17.533	37.035	53.334	80.266	98.338	129.09	122.3	165.01	176.02	192.11	203.96	236.55	311.92	356.41	377.34	396.27	457.05	587.23	649.34	749.4	873.3	1044	1229.8	1471.2	1638.1	1924.9	2169.1	2445.7	2756.1	3007.5	3240.3	3562.2	3846.3	4148.2	4327.7	4426.8	4886.3	5029.9	5433.7	5589.7	5832.7	6124	6210
0	0	0	0	0	14.504	38.904	128.24	224.49	435.1	565.55	740.6	1001.8	1361	1688.9	1964.1	2310	2643.8	3000.9	3226.5	3703.5	4073.8	4386.6	4794.9	5010.1	5358	5647.1	5967.8	6233.9	6569.6	6588.7	6672.9	7061.1	7352.1	7394	7652.7	7874.5	7593.2	8040.7	8301.7	8381.6	8640.7	8817.5	9073.8	9034.6	9422.4	9416.7	9573.4	9647.7	9901.8
1.0924	0	0	0	17.81	0	1.6762	11.211	0	0	0	0	0	0	0	0	0	0	0	0	0	0	24.543	58.845	105.32	159.25	274.98	308.95	449.09	576.5	841.08	978.68	1149.2	1394.2	1573.1	1867.1	2080.3	2378.6	2612.5	2837.3	3183.5	3239.3	3468.1	3826.9	4071.8	4462.4	4599.6	4643.3	4898.3	4998.2
0	0	0	11.022	13.786	8.3218	9.2788	13.281	33.56	67.881	110.6	201.51	287.15	451.89	572.3	760.41	958.4	1332	1514.8	1780.1	2061.9	2191.5	2508.6	2808.5	2823.6	3119.8	3222.4	3434.4	3597.2	3879.4	4221.2	4360.4	4769.1	5388.7	5821.4	6182.3	6571.3	6924.5	7766	8299.8	9016.5	9054.4	9463.7	9915.4	10111	10571	10617	11062	11373	11781
0	0	0	37.35	0	90.639	59.581	75.639	107.12	187.56	211.84	244.81	369.39	429.66	566.14	710.06	892.52	1149.8	1270.8	1523.8	1638.3	1867.1	2112	2237.8	2472.6	2656.7	2815.5	2954.4	3205.5	3466.3	3738.9	4007.8	4247.1	4592.5	4960.6	5218.4	5366	5633.3	5835.8	5816.2	5609	5566.5	5488.5	5460.1	5454.6	5533.3	5445.9	5452.8	5206.1	5191.7
0	0	0	0	0	3.5643	24.481	85.75	150.44	287.19	460.28	735.81	984.53	1341.9	1629.9	1995.2	2413.1	2927.2	3230.5	3553.9	3946.5	4315.5	4522.1	4921.1	5179.5	5532.1	5925.8	6209.2	6469.6	6830.2	7494.3	7741.3	7886.8	7967.1	8119.4	8440.7	8639.5	9052.3	9485.4	9753.5	10319	10331	10536	10858	10801	10557	10996	11266	11564	11484
11.151	4.8156	0	0	0.80908	0	0	45.94	120.74	242.81	328.46	431.92	602.11	767.57	1145.3	1107.4	1303.7	1499.9	1632.5	1756.9	1976.3	2138.1	2279.5	2387	2519.3	2614.8	2692.3	2728	2746.8	2501.2	2906.7	3473.1	3247.1	3392.6	3559.3	3724.6	3486.2	3422.4	3582.6	3562.7	3771.7	4039.6	4630.1	4058.5	4123.2	4027.3	4071.8	4127.4	4084.9	4145.4
17.646	10.565	0	0	0	0	0	4.2204	21.146	54.541	105.12	170.05	263.02	441.09	569.68	818.16	1082.6	1332.8	1711.1	1953.2	2214.8	2600.1	2943.3	3274.1	3595.4	3992.7	4360.8	4469.5	4878.3	5633.9	6143.7	6016.2	6407.6	6641.3	7816	7767	7922	7614.3	7866.8	8130.3	8761.9	9038.6	9514.2	9571	9930.3	9961.5	10602	10655	10883	10923
11.16	0	2.0377	26.831	0	0	0	55.112	132.39	295.11	467.64	671.21	980.07	1317.7	1649.7	2050.6	2339.3	2839.6	3332.2	3754.4	4081.2	4613.5	5068.7	5458.2	5885.6	6300	6656.2	6975	7506.8	7759.5	7832.6	8049	8655.2	8939.6	9026.5	9219.4	9643.5	9822.8	10109	10340	10601	10812	11215	11545	11652	11938	12075	12141	12239	12223
0	4.4728	0	0	3.1496	6.1587	20.91	48.65	113.68	183.55	255.81	371.31	513.7	649.25	839.07	1018	1139.8	1430.9	1707.3	1815.3	2281.8	2485.4	2834.6	3105.3	3443.1	3737.2	3860.7	4187.1	4547.8	4778.7	5073.5	5800.4	6508.5	6865.4	6983.1	7176.4	7291.2	7652	8087.8	8070.1	8349.5	8433.2	7951.2	8364.3	8550.8	9092.3	8681.6	8991.6	9010.6	9361.7
7.2032	27.52	1.3512	5.524	0	0	0	0	29.741	73.179	123.01	210.3	268.71	368.6	397.02	470	550.84	557.36	620.72	678.32	752.31	824.15	886.73	960.82	975.94	1034.7	1134.1	1194.7	1289.4	1416.2	1393	1603.1	1667.1	1822.9	1922.7	2030.9	2023.9	2165	2236.7	2386	2580.8	2792.2	2920.2	2974	2936.2	3203.7	3141.8	3143.1	3406	3554.4
0	0.43421	8.7823	0	0	6.3559	62.354	120.55	226.53	317.85	536.65	738.66	972.24	1246.5	1488.2	1825.8	2309.4	2693	2939.7	3312.1	3713.8	4076	4443.7	4857.7	5057.7	5522.1	5691	6240.8	6611.4	6160.6	6615.1	7394.1	7617.8	8105.7	7105.8	8638.3	8706.9	8778.5	9133.6	9268.7	9829.3	10319	10235	10755	10157	10409	11406	11443	11651	11834
11.61	1.8128	0	0	0	0	1.4809	19.303	66.65	138.92	217.14	327.74	463.75	616.57	783.62	936.31	1138.2	1318.2	1442.8	1652.5	1779.3	2059.7	2104.8	2340.2	2402.8	2577.1	2701.8	2788.2	2766.5	2800.5	2896.7	2957.2	2813.6	2496.4	2591.4	2786	3075.7	3418.8	3400.6	3461.1	3515.3	3409.7	3503.8	3455.3	3611.2	3522.7	3317.3	3363.1	3354.5	3437.5
18.937	11.042	0	0	0	0	0	35.993	88.31	179.76	285.34	435.53	641.9	852.2	1136.2	1481.8	1780.4	2154.7	2492.4	2946.9	3350.4	3719.1	4203.3	4539.8	4737.3	5156.8	5571.6	5829.3	6278.2	6375.4	6656.9	6898.8	7138.2	7321.1	7520.7	7790.5	7977.5	8243.3	8485.6	8725.6	8749.9	8998.8	8983.4	9228	9481.9	9565.1	9760.6	9921.7	10107	10302
12.79	6.5949	0	0	7.6607	0	0	0	4.9005	52.214	119.26	221.96	311.68	477.27	716.38	869.52	1051	1227.7	1485	1661.6	1791.6	1954.6	2104.2	2275.2	2426.5	2542.6	2759	2896.5	3161.4	3431.2	3731.4	3869.9	4109.9	4417.3	4730.3	5038.7	5354.2	5876	6162.6	6417	6824.4	6210.4	5900.2	5753.6	6470.7	6793.1	6296.7	6531.6	8513.4	8125
16.425	5.8202	16.311	0	0	0	0	0	25.796	58.542	112.83	235.83	369.4	519.82	719.92	903.4	1168.8	1405.6	1700.9	1916.9	2163.9	2528.7	2765.9	2825.4	3055.6	3429.2	3597.2	3943.3	4222.2	4496.8	4779.5	4903.1	5398.1	5512.4	5892.2	6412.9	6549.5	7019.1	7604.6	7648.9	8297.4	8953.2	9481	10023	10401	10873	11186	11361	11779	11488
27.004	21.94	0	0	0	0	0	0	0	0	12.556	30.432	64.656	108.22	173.86	258.21	312.05	401.81	533.58	619.78	723.63	853.76	983.6	1048.3	1204.6	1351.7	1531.9	1619	1877.1	2039.1	2143.6	2323.1	2374.2	2572.4	2722.8	2812.7	2843.9	3076.4	3195.3	3365	3439.4	3546.9	3638.7	3734.6	3874.3	3928.1	3968.9	4104.7	4128.1	4296
0	0.22821	0	1.6211	2.544	0	6.4697	49.111	100.97	165.12	239.87	333.89	481.85	592.03	782.98	947.87	1176.1	1382.2	1633	1937.5	2120.8	2392.3	2660.9	2881.5	3226.2	3465.1	3795.5	4051.6	4282.5	4502.8	4698.9	5006.5	5213.8	5448	5719.7	5944.2	6282.6	6517	6970.4	7145.6	7413	7578.1	7855.5	8172.4	8332.3	8584.8	8903.4	9265.6	9453.7	9589
0	10.016	0	0	0	0	15.195	15.328	64.196	143.9	225.86	314.44	431.17	566.59	798.14	911.28	1099.9	1295.8	1537.9	1733.7	1959.3	2233.9	2525.2	3205.2	3624.5	3840.3	4051	3772.1	4083.2	4306.8	4588.5	4775.4	4955	5181.4	5308	5339.7	5629.7	6066.3	5988.8	6214.6	6572.3	6495	6571.1	6743.9	6909.8	6958.4	7090.9	7032.5	7164.1	7343.8
31.239	20.447	0	0	0	0	0	0	5.5027	40.957	71.706	103.14	159.94	208	250.86	306.07	394.93	458.95	511.56	545.64	601.47	672.54	722.67	801.64	876.95	907.94	967.09	999.72	1042	1050.5	1106.8	1163.4	1169.2	1216	1272.4	1289.5	1353.5	1386.4	1444.5	1553.5	1530.2	1644.7	1690.2	1805.6	1885	1901.6	1909.4	1994.3	1955.2	2028.3
14.821	7.7647	0.19506	0	0	0	0	0	0	0	11.063	8.5646	27.986	44.949	46.772	68.336	119.11	168.42	195.77	268.54	308.12	375.35	452.71	597.05	691.28	810.4	951.04	1054.9	1175.8	1268	1350.7	1480.8	1629.2	1751.1	1887.8	1957.9	2073.4	2172.9	2243.2	2434.2	2423.5	2505.2	2562.2	2738.4	2854.9	2912.5	2959.5	3033.7	3075.8	3051.8
25.501	10.222	2.7017	0	0	0	0	0	9.4222	62.221	109.28	144.02	252.1	374.05	527.84	648.94	769.52	930.61	1053	1246.1	1365.4	1512	1689.2	1769.5	1880.2	2008.6	2236	2552.7	2739.3	2543.7	2611.9	2755	2881.7	2949.9	3021	3007.1	3105.2	3257	3394.4	3525.3	3618.2	3722.8	3992.2	3931.1	3976.1	4124.8	4090	4008.1	4069.2	4070.3
20.223	8.8657	4.4728	0	0	0	0	0	8.6349	29.93	52.031	102.48	126.43	142.41	175.91	289.56	344.84	447.4	530.83	640.52	738.69	878.55	989.68	1083.1	1250.5	1307.2	1482.4	1582.2	1742.7	1889.8	2034.5	2186.6	2327.1	2468.8	2603	2597.3	2764.4	2959.1	3052.2	3258.6	3316.1	3477.3	3709.8	3739.1	3997.9	3998.6	4100.1	4226.7	4352.9	4414.6
12.054	10.218	0	0.41309	0	0	0	0	12.66	48.685	100.12	163.73	243.24	356.09	428.63	494.29	619.54	722.31	771.34	878.2	964.64	1074.4	1079.5	1256.2	1382.8	1507.3	1657.2	1787.4	1845.7	1993.1	2110.6	2236.7	2302.3	2506.9	2573.7	2663.4	2757.9	2805.5	2919.4	2982.9	3144.9	3208	3312.1	3335	3228.1	3408.1	3295	3358.7	3429.1	3384.8
0	0	0	0	2.8136	24.974	56.977	87.77	145.25	199.27	279.79	355.19	452.61	581.05	679.87	790.91	901.43	1046.8	1138.8	1339	1386	1491.1	1725.9	1733.4	1907.9	1911.8	2057.7	2109.9	2340.6	2557	2661.2	2798.4	2841.8	3024	3257.9	3267.5	3333.4	3161.1	3469.2	3240.8	3748.3	3469.5	3938.5	3974.7	4086.2	3971.2	3853	3791.5	4317.9	4511.2
0.41546	7.5135	6.4008	0	0.016433	0	0	35.2	103.33	144.82	314.83	478.41	588.92	898.71	1063	1403.1	1689.7	2012.6	2326.5	2453.5	2908.8	2988.9	3530.4	3696.3	3977.5	4015.9	4181.2	4432.3	4468.1	4511.4	4885.4	4734.9	5067.6	5091.4	5367.5	5373.5	5544.8	5711.4	5867.8	6155	6081.3	6360.6	6430.5	6479.2	6872.8	6846.4	7058.4	7092.4	7325	7367.8
25.421	7.7849	1.1867	0	0	0	0	2.629	2.6431	0	16.659	18.688	43.883	62.304	84.46	108.68	134.41	157.91	134.91	99.718	78.903	109.52	97.725	78.576	57.056	52.605	105.02	106.79	213.52	228.61	453.32	527.56	757.07	932.29	1125.4	1277	1411.5	1687.3	1950	2224.4	2469.1	2533.3	2583.9	2801.6	3098.5	3339.5	3454	3441.8	3575.8	3593.5
0	0	0	0	0	7.1595	22.939	26.392	13.005	34.785	49.067	48.822	91.149	202.33	317.6	507.13	654.6	902.89	1151.9	1479.8	1802.1	2132.5	2403.7	2795.9	3097.3	3565	3882.9	4213.9	4713.5	4835.5	5253	5435.7	5695.3	6320.1	6592.6	6978.8	6572.1	7405.9	7753.3	7268.6	8509.8	8574.8	8860.6	8944.2	9274.7	9367.4	9504.4	9490.3	9731.4	9523
18.975	16.532	0	0	0	1.7541	0	39.101	73.807	169.17	249.33	366.86	547.05	784.28	946.03	1210.7	1447.7	1800.5	1969	2399.2	2627.6	2866.6	3184.2	3576.3	3854.3	4177.9	4524.6	4900.8	5203.5	5566.3	5725.2	6012.2	6213	6465.1	6585.7	6931.6	7256.2	7571.8	7857.9	8007.3	8100.9	8518.6	8767.4	9075.5	9160.6	10160	10852	11153	11347	11270
4.7989	0	0	13.047	0.70624	0	5.865	37.392	104.3	252.8	297.1	393.48	541.49	1056.3	1274.9	1474.9	1316.9	1465.3	2205.6	2378.6	2860.2	2321.9	2444.2	2834.5	3079.8	3033.5	3202.3	3316.3	3713.5	4062.6	4018.9	4105.3	4271.1	4599.6	4471.8	4905.6	4707	4825.7	4895.3	4991.3	5082.7	5331.5	5373.1	5545.3	5547.7	5736.2	5843.5	6019.6	6066.9	6470
18.136	0	0	0	0	0	42.695	137.09	227	367.94	533.62	687.27	929.41	1058.6	1316.3	1479.4	1673.4	1883.4	2078.7	2312.9	2469.2	2564.8	2876.6	3157	3509.9	3748.8	3809.2	4049.6	4142.8	4457.3	4828	4592.2	4897.7	4910.5	5648.4	5726.2	5373.3	5542.2	5602.3	5956.9	6070.7	6193.7	6518.6	6700.3	6985.1	7155	7185.2	7314.5	7045.3	7396.3
10.361	4.9014	0	0	0	0	0.57423	0	21.559	41.859	87.679	127.6	223.92	307.32	380.13	447.64	561.13	709.04	809.42	951.35	1069.8	1226.8	1367	1440.3	1543.7	1661.2	1782.8	1879.8	2074.9	2166.4	2117.6	2212.4	2282	2473.8	2507.4	2563.9	2596.3	2580.7	2671.6	2679.2	2742.5	2768.6	2748.8	2874.8	2841.8	2864.9	2812.2	2754.9	2851.5	2862.3
0	0	0	0	0	1.0749	20.541	75.524	147.75	269.91	389.72	583.01	833.07	1106	1445.9	1732.7	2014.8	2360.1	2754.3	3474.3	3801.6	3713.2	4002.6	4415.5	5081.1	5262.6	5340.2	5640.8	5814.2	5382.1	5540.3	6399.9	6633.6	6821.2	6923.4	6840.9	7348	7780.3	7966.7	8174.9	8418.6	8642	8928.8	9042.2	9383.1	9484	9668.6	9522.6	9822.8	9832.7
3.1971	0	3.8845	2.3396	0	1.1992	0	31.287	83.181	125.84	167.72	221.55	296.57	373.58	433.91	504.02	576.98	655.42	720.75	867.14	936.62	995.88	1187.9	1415.3	1462.7	1500.5	1737.2	1982.4	2143	2353.4	2500.7	2785.1	2918.5	3175	3438.2	3717.4	3923.8	4341.1	4659.6	4959.7	5262.7	5413	5749.8	5936.4	6038.2	6432.9	6605.6	6697.6	7259.7	7464.1
29.818	12.226	0	0	0	0	16.819	24.084	35.378	90.413	155.42	221.34	359.49	446.33	463.93	637.4	637.79	784.64	800.26	982.12	1108	1257.1	1327.3	1476.5	1767.3	1842.5	1802.2	1853.8	1971.8	2150.5	2189.4	2301.9	2348.9	2438.1	2486.2	2477.2	2653.3	2721.5	2813.1	2888.2	3002.9	3134.3	3118	3242.8	3303	3292.6	3282.9	3194.1	3259.7	3312.4
0	2.8227	0	9.0641	10.631	6.914	1.0841	24.31	64.783	168.9	264	377.9	541.15	682.88	868.23	944.27	1028.7	1215.3	1563.3	1780.6	1984.8	2146.7	2122.1	2385	3027.2	3162.2	3486.5	3887.6	4274.5	4278.5	4895	5275.1	5499.1	5433.2	5903.3	6114.8	5836.3	6336.7	6021.3	6020.1	6863.9	7253.2	7155.6	7687.7	7755.3	7672.3	8018.1	8007.3	7832.8	7961.3
6.5666	7.5672	0	0	4.1329	0	0	0	20.149	50.001	78.829	141.09	188.33	256.06	317.82	381.89	458.65	556.48	723.23	898.54	1093.4	1286.7	1544.8	1802.8	2098.1	2367.5	2713	3028.8	3467.7	3810.2	4263.6	4525	4739.6	5125.8	5559.4	6274.9	6578.6	7013.4	7559.8	7847.8	8763.5	9650.4	9573.9	10140	10902	11118	11611	11926	12267	12367
15.472	12.603	7.5897	0	0	0	0	0	0	0	0	0	47.101	121.2	233.96	382.21	558.78	762.31	1034.7	1246.6	1616.7	1767.1	1987.2	2186.6	2561.9	2883.7	3302.3	3574	4021.7	4249.2	4513	4978.3	5148.7	5577.8	5884.9	6393.3	6500.5	6606.1	7001.6	7052.2	7228.4	6487.8	7190.2	7974.1	8161.9	8437.8	8477.1	8745.9	9011.1	8860.1
0	0	0.23067	0	0	11.26	41.931	91.313	134.27	209.9	353.78	487.72	712.46	997.76	1257	1493.6	1839	2180.9	2511.9	3040	3316.2	3760.5	4108.2	4221.5	4553.4	5092.5	5175.9	5589	6024.4	6337.1	6656	6523.3	6870.5	7581.6	7671.2	7812.6	8232.3	8667.1	9100.8	9360.4	9399.2	9894.9	10051	10481	10677	10521	10964	10781	11075	11304
2.6499	0.26463	0	0	0	1.538	1.7959	12.847	33.595	68.13	99.621	100.67	167.28	222.97	343.63	376.5	498.98	620.48	708.85	842.72	1062.1	1235.3	1306.1	1537.1	1684.8	1803.6	2035.5	2232.2	2335.7	2554.8	2626	2824	2964.7	3138.8	3281.3	3335.2	3401.1	3584	3729.6	3899.7	4080.6	4168.2	4259.6	4306.2	4417.9	4490	4506.4	4700.7	4815.1	4834.5
19.646	17.186	4.3878	0	9.0118	0	0	0	0	0	0	0	0	0	31.129	0	10.755	72.855	276.2	411.26	519.25	683.8	864.68	1113.3	1288	1465	1700.5	1807.5	2092.2	2218.5	2420.5	2615.5	2832.2	3026.5	3139.7	3288.1	3359.1	3493.9	3686.8	3789.5	4085.5	4166.7	4453	4374.6	4578.5	4655	4689.8	4946.4	4964.6	5333.8
0.15065	5.6664	5.9132	0	0	0	0	26.615	76.586	160.68	260.54	395.55	493.56	675.72	831.53	898.7	1064.4	1236.1	1414.5	1613.2	1822.6	1967.9	2175.6	2294.1	2469.4	2716.3	2916.3	3155.7	3287	3519.7	3722.4	3901.4	4146.6	4435.7	4534.8	4747.3	5057.6	5407	5620.6	5707	6055.7	6404.4	6841.1	6991.2	7042.6	7485	7652.9	7660.4	8103.5	8308.7
4.638	12.675	15.876	2.5284	0.77147	0	1.0888	31.961	68.035	120.99	177.04	189.9	298.22	411.79	518.65	587.2	771.28	865.59	1017.8	1128	1265.4	1482.6	1689.2	1908.1	1944.4	2025.7	2235.4	2307.7	2386.8	2514.6	2706.5	2894.8	2949.7	3020.4	3163.8	3347.4	3375.7	3497.1	3583.9	3646.2	3677.6	3701.6	3899.9	3853.6	3914.9	3925.2	3980.8	4088.7	4111.3	4144
1.6024	15.727	0	0	0	9.3129	0	9.1487	111.25	124.51	282.72	408.77	475.67	790.09	1074.5	1314.7	1559.7	1738.6	2164.9	2578.3	2932.6	3290.9	3651.5	3906.3	4306.3	4547.8	4915	5141.7	5454	5110.7	5326.2	5570.4	5759.4	5948.9	5676.4	5846.7	5930.4	6114.4	6240.3	6286.1	6463.8	6667.4	6763.1	6678.9	6814.3	6812.9	6749.6	6750	6863.3	6660.3
4.8753	8.7685	2.5333	0	0	0	0	0	0	0	0	0	0	0	15.789	55.863	82.942	140.59	204.17	323.26	400.91	509.65	557.45	721.04	790.39	987.35	1117.7	1219.8	1267.3	1356.5	1526.1	1607.4	1515.3	1543	1573.3	1863.7	2088.3	2339.3	2329.1	2330.6	2363.8	2491.7	2505.4	2444.1	2479.4	2422.2	2347.1	2304.4	2297	2345.9
19.667	7.6599	0	2.3857	0	0	3.9775	3.6894	3.2071	49.099	112.13	183.87	279.34	400.07	507.29	677.08	806.42	958.58	1138.7	1347.1	1587	1728.5	1955.3	2163	2292.3	2496.4	2621.6	2977.2	3187.6	3238	3291.8	3545.3	3662.4	3779.8	3916.1	4015.1	4093.7	4247.4	4524.4	4762.6	4830.4	5062.8	4951.4	5151	5481.1	5756.3	5786.9	6038.4	6167.2	6165.7
14.422	4.7285	0	0	0	0	5.5068	35.534	121.44	203.66	361.3	539.34	776.98	1093	1447	1771.4	2109.9	2458.7	2839.9	3160.8	3445.2	3805.8	4003.3	4229.9	4531.6	4746.1	4956.9	5277.9	5252.7	5418.6	6113.1	5899.6	6073.9	6446.4	7328.9	7301.9	7742.2	7264	7721.7	7794.8	7992.4	8301.5	8444.3	8852	8996.5	9112.6	9336.1	9520	9849.3	9935.9
4.9625	0	0	0	11.92	0	0	7.5264	50.425	93.023	163.51	217.45	315.58	404.1	462.34	556.22	645.55	751.14	862.33	999.31	1069.9	1171.3	1297.5	1385.1	1496	1626.3	1651.9	1809.2	1926.9	1863.1	2105.6	2194.9	2280.7	2286.5	2419.8	2481.3	2609.9	2713.6	2772.2	2331.2	2436.7	3227.1	3330.9	3504	2925.4	3787.6	3156.1	4030.3	3401.5	4193.8
17.073	9.5938	0	0	0	0	0	0	2.4415	6.4428	6.1533	18.114	38.166	84.258	161.28	246.22	438.98	375.16	474.72	598.43	717.79	876.37	962.27	1083.2	1200.5	1342	1480.2	1604.7	1781.7	1853.7	1993.3	2143.2	2328.4	2416.5	2627.8	2819.3	2916.9	3044.4	3246	3381.9	3533.4	3694.6	3760.5	3846.6	3905.6	4069.8	4155.5	4299.3	4351.4	4549.4
5.072	1.5528	0	0	0	4.3911	32.139	32.186	114.54	144.72	222.43	232.82	334.76	399.72	499.71	628.69	802.72	937.89	1008.7	1139.3	1304.7	1434.3	1658.4	1891.1	2042.1	2353.3	2691.7	3045.8	3173.2	3345	3606.6	3728.1	3874.7	4137	5632.2	6784.2	6443.7	6641.2	6681.9	7293.4	7340.9	7881.3	8110.6	8348.5	8590.2	8823.6	9118.1	9340.5	9591.2	9581.6
2.9801	2.4378	0	0	0	0	5.8854	36.533	96.911	156.81	250.68	350.55	477.47	671.26	819.58	984.75	1181.4	1371.1	1600.1	1841	2047.4	2335.8	2638.2	2816.1	3002.3	3386.2	3669.1	3914.7	4317.1	4613.7	4973.3	5071.7	5409.1	5679	6058.6	6192.5	6288.8	6954.9	7099.6	7628.9	7882.2	7931.1	8288.8	8773.4	8710.7	8887	8947.4	9357.3	9459.7	9239.8
26.764	17.659	3.3071	0	0	0	0	7.7386	40.123	77.459	127.9	202.92	303.94	415.46	575.48	727.67	917.17	1134.8	1342.4	1606.6	1809.6	2023.9	2305.2	2479.2	2682.3	3041.2	3170.2	3330.8	3628.6	3940.9	4231.2	4510.6	4713.9	5066.7	5296.4	5290.6	5470.9	5617.2	5977.7	6260.2	6564.5	6735.7	6877.6	7178.9	7403.7	7389.2	7855.6	8036.7	8036.7	8316.1
8.7783	7.4661	6.4938	0	3.1686	0	0	16.013	84.556	132.14	192.69	263.49	392.44	558.3	755.04	976.68	1240.8	1502.4	1788.7	2073.1	2365.8	2730.1	3025	3372.6	3754.8	4149.3	4477.8	4894.3	5423	5784	6103.7	6472.8	6825.9	7213.3	7416.5	7777.3	8107.3	8370.9	8832.5	8939.7	9294.6	9570.1	9659.3	10055	10141	10245	10209	10013	10222	10329
8.4161	10.811	1.9476	1.3859	0	0	0	0	0	0	0	0	22.64	78.736	119.17	159.56	259.85	337.88	427.33	554.36	680.37	879.36	1020.1	1229.3	1422.8	1654.8	1911.6	2058.5	2314.1	2580	2753.1	2833.9	3009.2	3263.4	3377.2	3521.5	3699.5	3828.7	3974.3	4136.7	4388.6	4123.4	4171.7	4358	4367.1	4487.6	4506.9	4552	4614.5	4757.4
12.749	8.3318	0	0	0	0	2.1329	1.266	19.448	28.492	65.142	67.151	89.296	95.573	139.62	183.67	191.47	238.64	338.56	371.01	408.43	464.46	566.35	645.08	780.86	979.45	1073.8	1341.1	1443.4	1612.3	1759.8	2038.6	2319.6	2636.1	3000.8	3353.7	3766	4034.2	4312.1	4792.2	5116.2	5375	5786.8	5952	6236.7	6430.2	6768.3	6899.8	7249.8	7562.7
21.42	5.9585	0	0	0	0	13.82	60.91	116.89	194.58	307.93	390.51	534.39	658.12	763.3	911.16	1057.3	1202.3	1262.6	1458.6	1613	1760.9	1840.1	2001.2	2089.9	2077.9	2268.5	2318.5	2499.3	2536.2	2504.9	2755.6	2675	2742.3	2794.1	2726.9	2868.3	2849.1	2958.9	2980.8	3038	3039.2	3000.4	3036.8	3150.2	3207.7	3304.9	3267.7	3331.9	3314.5
34.628	13.679	0	0	0	0	0	2.0971	6.1292	67.677	124.36	229.44	405.4	651.94	898.05	1149.3	1458.1	1792.6	2135	2304.6	2468.9	2774	3201.9	3452.2	3577.9	3939.1	4481.6	4675	5155.7	4992.7	5311.7	5618.8	5830.2	5936.3	6400	6244	6474.8	6718.2	7175.6	7113.4	7301.6	7555.5	7524.8	7451.7	7646.1	7563.7	7651.4	7765.2	7622.6	7701
0	0	0	10.7	0	13.558	17.327	39.458	69.227	121.13	238.54	293	354.99	523.32	610.97	793.53	1032.6	928.96	1479.2	1442.6	1575.8	1913.1	2170.7	2387.8	2360.2	2659.7	3112.6	3321.5	3519.4	3539.9	3812.6	4136.7	4391.1	4453.5	5230.9	5467	5189.4	5461.1	5643.5	5962.9	6041.6	6302.1	6507.9	6596.4	6694.2	6925.2	7201.8	7244.3	7523.7	7616.9
0	8.9932	16.553	0	5.1514	0	0	0	0	0	0	0	0	38.587	101.15	204.35	308.5	413.68	566.92	736.38	965.01	1204.2	1475.3	1708.3	1841.5	2048	2353.1	2707.7	2883.6	3178.8	3342.5	3649.5	4072.6	4503.4	4864.1	5145.1	5580.4	6014.6	6359.8	6915.2	7241.7	7845.7	8252.9	8865.9	9178.2	9504.6	9869.7	9960.7	10228	10430
0.49816	0	0	0.93721	2.2507	14.26	0.55855	12.509	2.7144	28.661	38.97	71.338	101.14	56.491	159.99	160.88	282.31	447.06	616.58	818.97	963.61	1109.8	1212.7	1368.9	1541.6	1650.5	1808.1	2003.7	2139.9	2367.1	2625.2	2774.8	2660.4	2840	3036.3	3320	3372.2	3691.9	4158.7	4502.6	4740.6	5038.5	4486.1	5318.5	5436.9	5784.1	5921.6	6061	5991.6	6134.7
1.0492	4.1161	4.3279	0.19579	8.3926	0	0	7.8183	9.6374	33.623	62.541	94.596	145.8	178.57	292.9	314.4	409.66	560.69	704.56	875.77	1067.7	1144.5	1353.7	1479.7	1720.4	1785.3	1850.5	2007.4	2124.9	2265.8	2372.2	2478.3	2558.5	2622.1	2702.9	2871.4	2931.3	3052.1	3120.5	3252	3301.6	3296.9	3221.5	3384.4	3346.8	3420.6	3570.9	3560.7	3624.4	3651.7
0	6.376	0	0.65193	0.67951	0	3.5082	27.272	76.504	141.06	215.71	288.8	450.49	588.78	720.3	890.24	1104.6	1295.8	1479.7	1631.3	1849.9	2022.9	2285.7	2493	2705.5	3101.7	3250.4	3441.3	3712.9	3979.8	4266.7	4334.1	4677.8	4871.5	4991.2	5317.2	5444.8	5756.1	5919.2	6047	6341.7	6478.7	6674	6875	7007.5	7081.9	7191.3	7184.7	7432.2	7331.9
8.807	3.5272	9.2902	15.012	8.5328	0	0	18.602	29.521	35.808	48.052	59.992	74.153	120.47	148.12	172.48	207.17	250.13	287.12	367.1	450.14	519.78	610.13	714.71	871.41	1008.1	1124.6	1241.8	1403.2	1577.7	1787.5	2007.8	1988.8	2121	2157.9	2271.3	2352.3	2417.4	2572.8	2607.6	2808.3	2882.3	2964.4	2965.8	3066.3	3084.3	3131.9	3209.2	3174.2	3466.7
34.473	7.5939	1.3483	0	0	0	0	0	0	0	25.081	39.276	96.129	141.2	181.89	240.85	299.19	346.57	425.14	542.2	604.06	790.4	892.19	1060.4	1133.5	1261.9	1424.5	1552.3	1704.6	1885	2020	2248.5	2421.7	2621.5	2701.8	3649.2	3220.7	4041.9	4470.9	3743.8	4794.1	5088.1	4288.7	4413	4537.6	4651.9	5647.7	4857.7	4983.4	5007.5
4.6585	4.9185	0.59402	0	0	0	9.8148	53.956	77.107	110.26	140.14	194.45	220.72	260.56	314.59	335.31	367.61	389.94	413.9	450.52	504.86	527.55	657.22	764.2	896.33	1062.9	1137.9	1322.4	1478.7	1689.2	1891	2143.9	2263.3	2396	2624.6	2834	3073.1	3295.8	3631.2	3627.6	3818.7	4059.6	4220.8	4458	4477.8	4821.6	4988.8	5193.5	5430.6	5529.9
17.441	10.868	0.13901	0	0	0	0	0	0	0	0	4.9598	31.044	60.98	94.851	164.7	212.8	305.2	416.09	570.84	565.21	838.94	1002	1223.7	1457.2	1631.6	1890.4	2067.6	2264.2	2445.4	2952.2	2799.6	3003.5	3185	3348.1	3520	3605.3	3782.8	3863.7	4125.6	4207.4	4376.3	4555	4780.7	5058.6	5181.3	5407.8	5625.6	5764.8	5964.7
5.1594	6.5494	0	0	0	2.3586	6.7063	28.577	51.341	102.05	127.05	175.01	240.39	349.7	438.91	525.76	627.02	741.58	856.63	998.61	1199.4	1330.4	1584.8	1755.7	1874	2147.1	2335.8	2655.4	2765.4	2939.2	3125.7	3338.5	3441.4	3683.1	3839.1	3840	3978.6	3766.7	3708.8	3863.1	3952.6	4035.8	4042.8	4265.1	4297	4475.4	4676.9	4696.5	4806.1	4944.4
17.109	3.7953	0	0	0	0	0	4.9448	0	0	0	14.023	34.558	82.006	148.97	206.8	279.65	377.46	487.45	579.59	718	791.99	886.91	755.3	1153.7	1256.8	1371.2	1565.7	1761.1	1940.3	2111.9	2076.1	2248.9	2208.9	2262.4	2599.9	2582.5	2849	2908	2918.7	3070	3102.3	3027.7	2968.4	3234.3	3240.4	3315.5	3425.1	3423	3462
11.65	10.271	2.3399	0	0	0	0	3.7355	0.90655	14.953	42.415	70.28	117.17	204.36	305.48	399.97	543.39	656.1	838.81	970.62	1239.3	1459.1	1729.3	1982.6	2228.7	2451.9	2642.4	2896.4	3182.7	3463.4	3814.6	3968.3	4186	4554.8	4742.4	5262.6	5591.1	6077	6137.6	6432.5	6510	6869.8	7166.6	7214.8	7621.9	7957	8175.8	8157.1	8352.3	8291.6
0	0	0	0	2.5926	2.4225	5.6265	28.323	68.54	111.68	158.49	242.44	336.73	441.08	565.37	697.47	852.48	1047.6	1271.4	1556.2	1780.1	1985.5	2338	2604.7	2970	3120	3382	3700.7	3958.7	4215.9	4399	4823	4852.3	5155.8	5380.4	5441.4	5661.5	5833.2	6087.2	6113	6391.8	6545.1	6708.5	6910.8	6787.5	7045.6	7249.9	7470.6	7447.1	7488.2
20.696	6.6107	4.4937	0	0	0	0	0	0.091673	5.6852	18.678	40.731	64.038	110.15	166.29	191.52	263.64	367.73	505.17	583.01	712.55	828.73	960.11	1063.7	1234.2	1400.9	1550.4	1736.9	1962.4	2140	2170.5	2313.8	2414.3	2602.4	2722.6	2884.7	3083.9	3105.8	3260.4	3374.2	3643.8	3840.3	4161.6	4400.3	4419.4	4645.9	4782.5	4872.3	5110.9	5238.2
12.916	0	0	0	1.8447	0	9.0863	0	78.031	119.01	166.41	199.51	261.15	309.83	367.26	403.86	455.26	508.89	561.62	693.2	833.65	1026.3	1085.3	1179.2	1303.9	1467.2	1569.1	1675.6	1753.9	1876.1	1968.1	2088.6	2125.2	2043.7	2079.2	2143.2	2255	2235.2	2303	2340.9	2376.4	2507.8	2469.5	2486.6	2558.4	2565.6	2575.3	2535.2	2614.6	2609.3
0	0	2.9099	3.166	3.2363	6.7959	12.169	14.419	78.27	143.13	217.3	247.29	395.62	571.65	787.92	974.58	988.23	1242	1372.7	1817.5	2061.3	2018.1	2287.9	2490	3093.7	3351.7	3355.7	3618.8	3785.5	4527.2	4807.5	4771.3	4764.3	4889.6	5653.9	5647.7	5709.5	5477.8	5942.7	6126.3	6628.6	6494.3	6844.9	6870.7	7246.4	6836.6	7017.7	6965	7445.5	7319.9
6.1509	11.323	4.8729	0	1.7374	0	0	0.79708	13.672	18.961	13.712	32.055	75.443	117.52	141.67	161.37	192.89	262.18	349.71	494.29	601.23	767.81	917.49	1091.5	1251.9	1489.5	1627.1	1962.1	2246.2	2549.2	2884.8	2958.1	3262.2	3593	3756.9	4044.9	3921.3	4451.7	4686.6	4586.6	5646.5	5803.4	5786.3	6496.1	6043.3	6528.6	6805.7	6903.3	6807.5	7000.2
13.927	7.8856	0	0	0	0	0	14.903	23.397	70.799	114.93	191.96	240.22	352.66	486.62	587.74	746.9	940.93	1145	1322.4	1514.1	1811	1939.6	2236.1	2416.4	2829.7	3118	3393	3720.6	4056	4184.1	4589.5	4974	5213.5	5404.3	5619.2	5811.6	6382	6635.1	6929.7	7055.8	7342.3	7574.4	7545.2	7852.2	7887.3	8146	8311	8285.4	8452.1
0	0	0	6.0928	6.7832	0.36821	0	0	12.687	34.984	55.737	127	146.45	215.57	274.52	418.44	494.55	582.83	731.31	1120.5	1248	1576.6	1809.4	2015.6	2308.4	2672.1	3082.3	3143.7	3452.8	3925.6	4238.2	3979.7	4117.4	4368.8	4733.2	5113.9	4869.8	4828.6	5312.9	5469.2	5842.4	5684.6	5974.6	6088.5	6276.6	6209.1	6110.3	6201.4	6508.3	6615.7
15.869	14.564	8.0728	0	0	0	0	0	6.0172	19.848	91.585	145.15	263.83	373.97	554.3	719.46	954.17	1155.6	1383	1573.6	1800.8	2092.8	2407.6	2650.3	2909.7	3033.5	3245.4	3396.2	3617.3	3793.2	3947.4	4235.1	4394.4	4623.9	4794.6	5050.8	5081.4	5194.2	5534.8	5607.7	5756.3	5981	6211.8	6501	6620.1	6673.2	6870.5	7068.9	7210.2	7508.6
0	0	0	0	0.18082	5.9657	17.056	20.342	43.894	68.444	82.545	128.56	212.49	290.75	397.94	460.55	603.98	762.18	852.49	1082.3	1227.1	1378	1587.3	1697.2	1883.8	2077.5	2342.9	2452.4	2667.1	2902.4	3022.5	3254.1	3391.6	3783.2	3988.8	4182.9	4419.3	4489.3	4694.1	4816.9	5023.4	5095.2	5354.6	5579.2	5633.4	5795.8	5890.5	5914.7	6106.1	6189.7
26.228	13.439	0	0	0	0	0	0	0	0	1.0149	8.1064	54.641	92.859	145.97	191.24	282.23	361.61	424.7	570.56	628.3	762.03	893.85	1045.9	1192.8	1339.3	1518.9	1633.9	1842.1	2080.2	2208.2	2428.6	2559.5	2870.6	2973.1	3217.1	3365.1	3626.2	3837.7	4116	4577	4917.6	5016.3	5283.1	5506.8	6089.6	6418.3	6751.4	6912.3	7125.8
18.949	10.004	2.8669	0	0	0	0	2.5506	31.378	74.596	117.58	186.02	321.86	445.93	644.09	826.08	1101.4	1360.7	1587.2	1863.2	2094.8	2386	2624.5	2707.8	3099.6	3392.9	3503.4	3715	3964.2	4087.5	4249.1	4228.9	4347.4	4519.3	4804	5071.7	5123.8	5134.3	5360.7	5353.3	5598.7	5649.6	5761.2	6059.1	6053.5	6131.9	6401.1	6240.7	6168.6	6354.3
23.111	14.306	0	0	0	0	0	0	8.3885	30.753	55.389	82.136	146.18	182.95	303.87	460.31	642.94	862.51	1053.4	1283.8	1512.9	1808.8	2108.4	2267.2	2605	2969.7	3494.2	3763.7	4138	4738.2	4926.2	5542.3	6136	6558.3	7023.1	7241.6	7933.8	8474	8949.2	9644.5	9720.9	10100	10861	10965	11049	10614	11670	11887	12126	12489
14.984	0.27548	0	0	9.6332	0	0	0	0	0	23.854	41.068	64.685	70.486	127.13	130.66	177.47	228.18	293.45	401.2	548.78	656.1	810.71	939.64	1184.8	1365	1518.1	1725.3	1985.6	2227.9	2456.2	2677.4	2957.4	3170.4	3334.3	3488.5	3657.7	3945	3994.9	4257.2	4451.1	4514.9	4631.3	4874.4	4710.9	4811.4	4889.3	4992.6	5076.3	5193.9
0	0	0	0	0	9.9131	4.9587	63.16	110.34	175.42	245	323.74	449.65	560.85	654.44	764.25	930.59	1048.1	1134	1247.5	1421.9	1538.9	1640	1735.6	2082.2	1977.6	2379.9	2385.9	2549.3	2618.3	2565.7	2636.4	2797.9	2869.6	2919	3095.9	3148.4	3132.5	3339.9	3297.4	3402.2	3472.9	3622.1	3555.9	3586.6	3752.6	3754.2	4033.6	4043.5	4107
4.7685	11.098	0.61255	0	2.3341	0	0	0	0	0	0	0	0	0	0	0	0	0	0	0	5.3121	31.916	40.936	71.563	87.587	146.36	120.79	166.36	210.44	295.3	270.49	327.08	372.19	485.37	544.38	842.28	854.83	869.59	1092.1	1118.9	1287.5	1397.1	1630.5	1840.6	1956.8	2304.1	2443.6	2697.9	2791.7	2917.5
0	1.7029	0	9.1112	2.6773	4.2434	0	0	0	0	0.97971	23.137	73.355	94.732	191.8	250.68	358.38	467.65	601.22	768.84	898.98	1004.3	1120.8	1264.7	1387	1496.2	1650.8	1768.8	1891.1	2043.8	2217.8	2274.9	2377.7	2466.5	2592.9	2735.2	2741.5	2835.9	2941.7	3036.5	3094.1	3181.8	3290.1	3325.2	3360.2	3522.3	3573.1	3624.5	3687.2	3734.9
4.5437	4.2441	0	3.9408	0	0	7.2911	48.895	92.473	169.38	242.84	343.67	424.54	495.36	602.95	724.62	875.64	1008.8	1186.7	1412.8	1677.7	2123.4	2503.8	2167.9	2870.6	3027.2	3270.9	3385.6	3723.8	4184.1	4305.8	4511.3	4692.5	4946.8	5198.5	5556.8	5774.2	5759.4	6161	6389.5	6792	6763.9	7076	7365.8	7495.3	7211.2	7606.6	7806.6	7850.1	7787.4
0	0	0	4.839	0	4.4992	7.8413	18.312	54.266	93.884	164.18	255.59	364.08	525.93	709.68	876.53	1051.7	1230.7	1392.6	1601.1	1824.6	2005.1	2202.5	2410.3	2562	2696	2872.7	3142.9	3273.5	3428.8	3464.4	3716.1	3856.9	4073.2	4147	4421.3	4581.9	4727.6	4914	5106.5	5497.7	5645.3	5811.6	5910.6	6082.9	6242.6	6382.4	6444	6497.2	6588.3
0.043689	0	0	0	7.1152	7.2354	6.9249	17.452	30.44	67.143	123.04	158.58	210	237	342.29	377.64	464.36	534.69	663.28	805.68	921.75	1035.4	1181.2	1392.4	1934.9	2118.5	2366.1	2530.7	2758.6	3063.4	3388.2	3565.1	3734.8	3900.2	4255	4493	4603.3	4921.1	5071.7	5248.7	5551.8	5684.6	5921.5	6205.6	6321.6	6691.3	6782	7117.3	7236.3	7396.2
0	0	3.3021	5.0866	0	0	4.7204	17.932	42.627	76.05	113.09	161.02	241.86	354.4	432.73	553.4	653.15	887.37	1053.8	1286.8	1403.2	1673.5	1880.6	2147.2	2388.9	2637.5	2912.8	3203.9	3500.5	3779.9	3918.4	4146.5	4476.5	4624.3	4945.6	5258.2	5430.3	6044	6688.9	6999.4	7151.9	7480.2	7766	8167.8	8283	8646.4	8882.2	9094.3	9289.9	9352.1
13.559	17.673	0	11.301	0	0	0	34.266	76.072	143.2	223.08	307.61	439.06	587.89	714.82	859.96	974.22	1196.6	1396	1588	1705.7	1844.4	2026.4	2204.4	2363.8	2487	2716.3	2837.2	3014.7	3233.6	3103.4	3481.1	3368.7	2958.4	2963.2	3202.4	3001	2985.6	2916.3	2814.6	2892.5	2807.6	2930.3	2934.7	2927.3	2930.8	2889.7	2896.6	2832.6	2796.2
0.21176	0	0	6.6665	0	2.2925	0	23.865	50.873	105.62	154.7	215.32	297.17	427.29	502.61	593.85	712.29	836.56	985.59	1169.6	1268.7	1340.5	1538.2	1731.2	1805.3	1970.6	2217	2299.2	2504.9	2696.1	2837.4	2982	3091.4	3318	3608.7	3651.5	3773.5	3870.5	4056.9	4142.6	4249.5	4445.7	4576	4651.4	4707.7	4847	4870.8	5013.7	5096	4974.1
24.431	22.446	2.169	0	0	0	0	0	0	0	0	0	0	0	17.655	35.566	98.518	154.03	235.83	333.83	416.36	523.74	573.31	697.86	781.67	883.92	988.82	1060.9	1169.7	1272.1	1362.9	1448.4	1497.3	1535.9	1664.5	1564.8	1741.3	1849.9	1929.5	2114.1	2132.2	2243.9	2317.6	2390.9	2422.9	2472	2499.6	2504.9	2622	2712.5
0	0	0	0	0	3.2929	31.617	85.834	127.74	194.61	257.96	335.31	401	469.9	528.31	582.47	610.26	700.45	764.75	866.64	949.6	1019	1105.6	1253.3	1352	1425.3	1574.5	1736.1	2230.7	1959.6	2036.4	2109.8	2178.9	2233	2357.5	2412.1	2498.6	2574.5	2655.1	2753.9	2800.7	2903.9	3026.6	3151.2	3171.5	3213.1	3316.4	3380	3438.8	3455.8
0.2965	0	0	4.2627	0	0	3.9113	0	0	0	2.8092	27.127	69.384	140.94	241.21	362.46	505.84	611.69	716.48	963.53	1078.7	1343.3	1531.9	1764	1951.1	2197.2	2406.5	2580.9	2772.5	2927.6	3129.6	3408.1	3353.9	3422.8	3631	4037.4	4352.4	4675.1	4935.1	5050.4	5248.6	5402	5477.1	4564.2	5104.3	5581	5677.7	5709.1	5636.4	5823.2
0	0.56607	0	9.6525	7.7931	5.8109	0	20.557	54.155	107.82	180.11	254.06	348.12	431.35	617.61	740.32	916.99	1089.5	1323.6	1603.6	1691	1909.1	2084	2376.2	2499.2	2874.7	2974.5	3254.2	3299.9	3442.5	3589.3	3712.1	3891	3941.1	4020.1	4053.2	4091.9	4221.7	4399.5	4420.1	4453.5	4477.4	4466.9	4627.5	4661.8	4855	4781.7	4934.9	4867	4906.2
4.9468	6.4234	0	0	0	0	15.13	60.645	141.08	258.14	411.76	546.75	741.14	936.71	1201.3	1342.5	1498.4	1878	2068.1	2628.7	2321.9	3082.8	3066.1	3134.3	3191	3647.4	3946.3	4198.9	4358.9	4919.9	4737.1	4844.8	5402.5	4953.4	4732	3999.8	4056.8	4217.1	4330.6	4300.6	4647.9	4734.6	4858.6	4785.8	4813.7	4772.7	4733.4	4718.5	4715.2	4856.9
12.146	41.376	0	7.452	0	0	0	0	28.354	103.6	174.84	278.15	412.03	531.02	765.77	943.87	1126.9	1137	1801.1	1636.7	1861.5	2149.1	1891.1	2751.6	3222.2	3634.1	3983.7	4197.9	4643.5	4876.4	4948.4	5488.7	5716.5	5999.4	6385.1	6711.5	6724.4	7014	7172.8	7336.3	7799.1	7960	8304.3	8212.9	8296.9	8438.7	8462.2	8545.6	8641.2	8797.7
0	0	0	0	7.415	13.305	31.143	61.848	68.182	103.09	181	309.72	467.37	614.61	880.48	1059.9	1327.1	1561.8	1872.5	2168	2373.6	2770.4	2913.4	3167.2	3329.5	3624.1	3634.1	3877.8	4062.2	4376.3	4484.6	4580.4	4892.4	4963.7	5246	5427.8	5500.7	5738.6	5889.5	5971.7	6054.5	6049.7	6233.1	6494.2	6726.2	6857	7114.2	7216.9	7223.3	7565.2
16.004	0	0	5.5528	1.9487	0	0	19.016	32.91	69.495	109.88	154.23	225.35	301.78	379.93	492.04	579.12	668.05	782.98	923.79	1046.6	1182.2	1289.9	1415.7	1558.5	1691.5	1828.3	1952.9	2257.2	2338.8	2453.3	2472.5	2412.9	2471.8	2648	2812.9	2860	2991.6	3084.2	3162.8	3193.4	3271.6	3421.1	3457	3587.7	3659	3754.4	3804.3	3889.6	3898.2
10.282	5.6233	0	1.5181	0	0	0	0	0	0	0	0	0	0	17.146	96.87	175.35	277.03	443.46	563.15	725.67	914.52	1152.2	1390.1	1639.7	1913.7	2138.7	2439.7	2532	2659.8	3042.2	3206.5	3410.8	3571.6	3863.9	4236.9	4494.7	4533.2	4927.7	5023.1	5363.8	5527.3	5805.6	5981.3	6197.4	6370.5	6987.7	7365.6	7645.9	7901.1
0	3.3484	0	0	0	5.1951	5.8661	23.145	27.598	54.376	151.84	198.96	307.79	383.89	478.43	575.91	669.5	769.93	863.7	943.61	1032.7	1104.9	1200.4	1327.8	1430.2	1521.1	1602.6	1717.2	1767.8	1804	1834.3	1932	1965.9	2072.2	2104.5	2140.4	2168.4	2174.6	2238.4	2259.1	2245.6	2313	2289.3	2315.3	2335.1	2466.3	2440	2492.5	2452.3	2419.4
0	0	0	6.8756	7.5461	7.5746	0	0	0	9.7726	34.764	57.195	214.53	332.4	474.63	626.2	559.82	727.29	981.62	1216.3	1462.6	1805.8	2060.7	2213.6	2554.3	2198.6	2714.8	3289.5	3185.7	3623.2	3854.4	4260.8	4313	4733.3	4855.5	5091.7	5450.3	5539.2	5966.7	6323.5	6542.7	6849.1	7035.2	7350.1	7399.4	7729.9	7925.2	8231.9	7923.7	8009.6
17.113	10.307	6.3833	0	0	0	2.7192	42.322	112.79	202.09	309.26	485.73	690.73	932.77	1148	1386	1584.4	1845	2185.1	2391	2591.5	2918.8	3198.8	3234.8	3422.7	3697.7	3891.8	4182.7	4507.8	4996.6	5092.9	5392.7	5730.9	5761.6	6171.5	6082.2	6067.5	6186.5	6372.9	6601.7	6980.3	6920.3	7051.5	7138.6	7292.2	7450.4	7606.9	7489.9	7552.3	7792.6
8.0441	5.662	0	0	0	0	7.0119	22.353	73.56	158.74	268.77	399.76	558.39	783.29	986.31	1235.4	1471.5	1707.6	1924.3	2203.3	2514.1	2767.4	3114.5	3428.5	3641.2	3954.2	4205.9	4454.2	4753.7	4887.5	4978.8	5131.4	5491.1	5616.1	5791.1	5948.5	6018.9	6160.4	6342.2	6458.3	6604	6683.3	6828.1	7039.6	7185	7192.9	7287.3	7425.4	7522.4	7694.2
0	0	4.8046	7.32	0	0.068249	0	1.7555	16.646	40.435	95.45	180.35	284.59	447.81	600.4	776.9	995.76	1211.2	1420.2	1587.2	1807.4	2093.9	2187.9	2393.3	2605.6	2848	3032.9	3196.3	3454.2	3615.1	3675.1	3915.1	4053.7	4372.7	4543.3	4695	4742.9	4946.7	4998.2	5080.2	5236.5	5308.8	5512.2	5720.2	5732.7	6024.6	5953.3	5955	6231.3	6166.4
15.725	10.263	1.0616	0	0	0	0	6.5985	10.35	22.957	73.057	96.314	161.75	248.49	335.33	427.81	498.05	593.61	704.47	822.24	949.31	1024.4	1054	1167.6	1351.2	1636.7	1519.4	1586.1	1714.8	1830.3	1861.5	2071.5	2190.7	2312	2625.5	2706.7	2329.5	2382	2500.3	2636.7	2647.7	2712.9	2766.2	2857	2855.7	2918.3	2938.8	2933	3003.4	3006.6
21.331	15.368	7.8144	4.6959	0	0	0	0	0	0	0	0	0	0	0	17.324	39.001	60.572	114.44	221.43	311.3	472.65	526.24	690.83	808.76	957.69	1136.1	1258.4	1375.8	1471.3	1619.2	1776.4	1735.5	1782.8	1826.1	2146.6	2447.2	2780.6	2824	2976.1	2949.3	3146.9	3206.1	3282.9	3431.9	3456.4	3416.6	3479.2	3554.7	3616.4
0	0	0	0	3.2373	12.881	10.165	39.412	92.144	153.82	251.85	366.85	490.61	631.57	798.37	956.26	1204.3	1358.8	1670.8	1894.8	2080.1	2486.7	2821.1	3213.6	3653.4	3782.5	4412.6	4319.7	4892.3	5019.6	5357.4	6023.6	6385.8	6798.9	7067	7487.7	7693.7	8159.6	8367.7	8558.2	8858.8	9046.3	9243.2	9561.5	9554.5	10002	10110	10333	10836	10621
13.995	0	2.3915	0	0	0	0.068908	8.8895	0	0	0	9.2108	45.177	85.978	134.28	215.37	274.22	409.8	554.89	709.97	869.63	1082.8	1197	1413.2	1490.5	1772.7	2119.5	2270.5	2534.4	2636.7	2783.3	3146.9	3343.3	3652.4	3851	3936.7	4222.1	4595.9	4818.7	5117.9	5325	5328.2	5325.1	5513.7	5723.3	6001.4	5979.2	6252.7	6374.7	6426.2
5.2191	0	0	0	0	1.6581	32.967	87.756	156.33	244.63	362.23	509.01	677.31	874.4	1053.3	1258.3	1463.8	1837.6	2114.1	2382.7	2125.1	2640	2553.4	2669.1	2835.2	2992	3269.6	3382.6	3359.6	3558.8	3547.1	3723.5	3729.6	3888.7	3924.9	4131.1	4253.3	4188	4181.6	4501	4492.1	4530.9	4675.3	4601.8	4673.6	4574.4	4682.6	4632	4810.2	4672.2
32.239	11.517	0	0	0	0	0	0	0	0	25.627	27.649	88.78	83.106	108.63	122.94	179.57	255.4	345.57	413.64	514.27	595.39	710.37	817.98	942.1	1060.6	1152	1228.6	1419.2	1527.4	1558.1	1745.6	1852	2048.2	2142.4	2296.2	2417.7	2463	2552.8	2619.9	2796.4	2980.7	3096.8	3484.4	3458.2	3609.7	3895	4571.1	3998.3	4652.5
36.159	4.8749	8.6505	0	0	0	0	7.8843	35.842	85.09	164.8	276.5	432.6	653.43	868.45	1121	1388.6	1541.1	1871.7	2219.2	2520.7	2891.4	3184.9	3495.2	3737	4107	4413.3	4578	4945	5194.7	5588.4	5914.3	6148.8	6489.3	6483.1	6912	7067.5	7494.8	7677.5	8037	8515.4	8295.7	8457.4	8699.1	8852.5	9175.9	9222.5	9513.4	9643.9	9546.8
16.35	12.302	0	0	3.9159	0	0	4.1149	1.2074	15.012	0	0	16.957	64.491	141.76	227.33	348.55	491	640.26	820.79	1058.2	1308.4	1592.5	1930.5	2178.3	2557	2791.2	3098.3	3470	3748.6	4166	4353.1	4604.1	4884.8	5275.5	5575.8	5740.3	6109.8	6463.4	6421.6	6774.4	6968.2	7296.4	7423	7633.1	7540.8	7808.4	7868.8	8012	8166.1
0	0	7.468	3.915	0	6.9466	1.7505	18.033	62.588	133.73	245.7	325.67	477.75	682.48	889.12	1160.7	1426.1	1735.5	1969.7	2331.5	2687.1	2955.6	3456.6	3679.2	3956.1	4449	4873	5404.2	6004	6513.5	6872.7	7188.5	7498.8	7909.1	8537.9	8934.5	9239.1	9699.9	10139	10684	11381	11231	11598	12083	12313	12199	12123	12464	13010	13098
13.718	6.3456	10.823	9.5011	0	0	0	20.853	34.739	70.546	98.234	150.58	275.26	415.02	499.73	758.09	868.08	1099.7	1378.2	1597.5	1838.2	1996	2244.9	2525.6	2891.8	2998.4	3379.7	3613.7	3916.6	4373.9	4147.6	4451.8	4685.3	5137.8	5199.7	5343.3	5417.6	5923.7	5980.6	6058.5	6345	6454	6598.6	7023	7130.8	7225.6	7326.7	7535.9	7711.3	7770.1
17.659	9.508	8.1313	1.9613	0	0	0	13.733	57.377	116.81	157.88	222.32	293.96	378.6	468.87	558.76	674.67	654.01	741.88	856.29	935.52	1089.6	1157.1	1236.1	1366.7	1490.3	1572.5	1723.2	1826.8	1974.7	2131.8	2257.8	2506.4	2694.1	2944.1	2899.1	2904.4	2850.1	3058.7	3197.4	3223.8	3269.1	3445.7	3505.8	3563	4058	3939.9	3978.1	4069.2	4359
19.732	15.023	0	0	0.41616	0	0	0	0	2.3834	7.696	23.907	88.458	183.02	297.41	457.35	627.45	832.66	1039.1	1345.8	1584.8	1828.5	2072.6	2319.4	2681	2923	3175.4	3463.8	3738.5	3756.6	3802.7	4404.7	4674.2	4922.6	4657.6	5193	5193.4	5239.9	5597.8	5610.1	5849.8	5845.6	6093.9	6138.4	6256.3	6124.6	6167.3	6389.4	6439.5	6214.9
0	0	0	6.2175	0	11.626	40.218	87.17	190.67	322.25	455.72	644.12	908.7	1108.4	1329.1	1653	2005.7	2253.6	2528	2900.1	3283.7	3704.2	3857.3	4265.1	4471.1	4126.4	4498.9	4758.1	5025.1	5352.4	5337.4	5487.2	5731	6096.6	6137.1	6498.6	6593	6685.3	6990.1	7149.9	7472.3	7545.2	7839.7	7998.9	8131.2	8243	8462.9	8810.4	8880.4	8970
47.731	19.519	0.32448	0	0	0	0	61.691	167.72	313.77	463.02	698.52	918.98	1142.3	1347.3	1602	1885.4	2233.6	2424.6	3083	3100.2	3570.7	3847.4	4306	4471.6	4766	4926.1	5040.6	5253.9	5568.6	5629.4	5950.4	6171.2	6598.7	6831.7	7348.8	7685.6	7849.4	8256.6	8365.2	8319.7	8308.8	8698.3	8943.4	9033.7	9341	9867.7	9585	9929.3	10339
22.608	6.1596	3.1674	0	0	0	0	6.4685	37.259	109.79	129.77	172.97	314.4	412.89	571.28	762.56	954.32	1135.5	1235.5	1549.2	1838.9	2122.6	2339.6	2658.5	2938.9	3207.5	3454.1	3624.6	3815.4	4056.9	4096.7	4406.8	4592.1	4664.9	4869.3	5118.4	5233.5	5589	5936	6105.3	6441.8	6540.3	6727.5	7138.5	7405.3	7318.6	7567.1	7880.9	8053.2	7967.4
5.7183	0	0	1.1203	0	0.96692	1.3331	20.52	68.048	111.74	182.12	265.36	412.09	555.97	727.52	962.25	1228.6	1486.1	1828	2206.7	2481.6	2830.1	3135.7	3462.5	3977.9	4203.5	4463.4	4763.7	5149.2	5461.9	5530	5954.1	6162.2	6490.4	6708.3	6806.8	6979.2	6937.2	6987.4	7322.8	7526.4	7491.7	7501.9	7664.3	7804.7	7769.7	7931.8	7873.8	8001.8	7999.9
7.8414	13.252	4.2688	0	0	0	0	0	21.623	58.429	118.51	178.39	284.73	440.18	557.64	700.96	847.76	983.85	1230.4	1531	1767.4	2023.2	2348.5	2587.1	3020.5	3257.2	3610.3	3930.4	4224.9	4711.7	5190.8	5584.8	5624.4	6297.5	6460.7	6840.3	7055	7119.8	7419.7	7595.2	7881.4	8196.6	8338	8261.1	8282.9	8609.4	8688.9	8800.4	9074.5	9792.4
0	0	0	0	2.3314	2.7484	24.023	66.375	138.85	240.02	378.25	494.12	662.85	845.35	1045.8	1265.8	1403	1645.4	1831.8	2132.3	2365.1	2607	2927.7	3097	3420.6	3538.2	3879.1	4227.3	4679.1	4949.6	4787.9	5087.7	5465.8	5879.3	5953.6	6261	6962	7176.3	7282.1	7479.2	7926.6	8085.6	8587.9	9009.3	9118.3	9081.3	9735.6	10015	10585	10741
7.2334	12.282	0	0	1.09	0	0	0	0	0	0	13.265	43.698	123.57	176.03	221.01	303.59	390.15	532.67	734.77	929.58	1132.2	1344.5	1413.1	1676.8	1957.4	2252.1	2357.8	2684.4	2911.2	3132.5	3397.8	3585	3902	4083.7	4290.6	4367.4	4473.2	4668.3	4786.2	5013.5	5227.8	5434.3	5534.6	5599.1	5823.4	5722.1	5809.7	5966.9	6187.7
25.091	9.8991	0.43174	0	0	0	0	0	0	0	0	0.52047	13.919	72.908	131.39	191.07	239.87	316.92	416.54	506.78	614.95	700.46	765.24	861.92	1001.8	1121.8	1323	1413.5	1623.5	1763.2	1959.2	2297.3	1954.9	2042.3	2040.9	2086.7	2019.3	2027	2126.4	2175.8	2384.2	2403.2	2528.6	2552.3	2550	2565.1	2630.4	2560.4	2467.4	2479.3
14.764	0	0	0	6.594	0	0	23.751	81.172	158.23	239.11	347.47	508.61	711.77	913.11	1111.2	1396.8	1716.2	1992.2	2261.1	2661.5	3107.7	3507.8	3735	4317.5	4634.2	5161	5440	5552.1	6010.6	6297.2	6689	6999.2	7227.1	7250.8	7119.5	7696.8	7544.2	8120.3	8379.9	7969.4	8692.9	8765.3	8729.5	8528.8	8769.6	8843.7	8207.1	8054.2	8372.9
0	10.439	0	22.67	25.481	2.4567	0	15.601	24.111	60.209	85.646	200.73	325.81	458.43	630.95	817.95	1029.2	1362.4	1579.6	1851.5	2299.7	2515.4	2771.6	3151.7	3533.7	3888.2	4155.6	4690.8	4735	5038.9	5143.4	5466.6	5796.3	5932.5	6254.9	6386.4	6540.9	7002.5	7102	7318.6	7718.4	7923.7	8227.7	8645.9	8882.5	9125.9	9427.3	9735.9	9901.9	10143
0	0	0	4.6289	22.101	39.402	50.588	100.84	170.8	219.28	285.77	372.78	488.12	614.85	712.48	800.54	942.58	1066.9	1148.5	1350.1	1372.9	1488	1570.6	1702.5	1753.6	1768.3	1907.5	1974.3	2038.4	2030.6	2047	2144.1	2073.1	2925.2	2861.5	2932	3006	3031.7	3160.5	2463.9	2535.8	2690.6	2625.3	2658.6	2561.7	2763.4	2690.2	2772.7	2785.6	2886.2
35.187	7.9722	2.3547	0	0	0	0	0	0	0	0	0	4.4674	18.349	74.465	150.31	285.78	451.91	478.47	615.39	677.04	888.1	1310.5	1218.8	1365.7	1555.1	2087.4	2331.9	2056.2	1988.6	2029.1	2826.8	2717.6	2844	2867.1	2956.5	3135.9	3311.5	3473.4	3695.8	3773.7	3856.1	3906.2	4003.5	4064.8	4123.7	4301.6	4229.4	4347.8	4406.5
5.6399	13.91	5.4207	0	0	0	0	2.4103	7.2873	22.205	42.339	45.555	63.656	102.55	143.05	188.71	223.82	310.29	428.74	513.42	666.11	808.68	984.35	1173.3	1348.7	1586.5	1821.9	2008	2261.6	2381.2	2633.6	2818.6	3086.3	3222.1	3328.4	3585.7	3758.6	3946	4262.9	4278.2	4446.3	4559.8	4661.4	4790.3	4953.2	5036.2	5222	5177.5	5460.9	5446.1
13.803	11.786	0	0	0	0	0	7.9395	19.438	65.812	117.86	165.87	262.74	338.95	460.92	632.18	792.04	934.55	1071.3	1200.2	1301.4	1467.5	1572.8	1808.6	1919	2056.6	2185.3	2092.2	2221.3	2213.4	2203.3	2326.2	2319.7	2369.4	2396.5	2398.7	2409	2392.9	2459.9	2545.9	2493.4	2506.9	2490.5	2597.9	2628.3	2617	2621.7	2665.3	2614.8	2603.6
0	0	1.0011	4.5726	0	2.9346	0	48.253	121.69	218.08	330.34	432.96	624.11	832.53	977.87	1204.7	1322.1	1591.9	1880.4	2214.5	2481.9	2718.1	3076.9	3528	4093.5	4398.5	4624.6	4964.9	5378.6	5669	5953.5	6073.6	6249.9	6590.4	6902.5	7149.1	7198.1	7484.4	7890.9	7992.9	8218.7	8397.5	8651.2	8800.7	9083.6	9377.8	9443.3	9600	9700.6	9918.6
0	0	0.51533	0	3.0724	2.4252	5.5933	0.021429	0	0	0	0	37.358	127.11	236.55	362.98	512.77	771.61	1006.5	1288.2	1678.7	1873.6	2234	2470.7	2710.4	2737.5	3438.5	3815.9	4368	5467	5272.8	5503.9	6092.1	6380.9	6789.5	7189	7576.9	7966.5	8431.2	8639.6	9259.7	9717	9970.2	10429	10561	10818	10856	11007	11645	12060
14.161	4.9852	0	6.3743	0	0	0	18.877	34.727	100.6	164.62	253.18	383.46	548.17	708.54	867.96	1051.8	1250.9	1465.9	1748.5	1942.7	2211	2499.6	2769.8	2979.9	3347.7	3593.3	4120.6	4416	4306.3	4855.1	4668.1	4885.1	5268.3	5528.1	5982.1	6215.7	6715	7074	7548.5	7828.3	8137.4	8514.8	8834.8	9092	9544.8	9827.3	10123	10366	10509
40.581	27.981	0	8.4275	0	0	0	0	0	0	0	0	0	0	0	0	32.293	35.978	52.431	120.93	146.42	176.89	223.51	293.49	402.54	547.87	571.94	615.42	735.42	904.91	957	1000.6	1205.8	1274.8	1407.2	1356	1554.1	1530.7	1682.9	1866.1	1980.4	2188.7	2534.3	2811.1	3067.3	3010.2	3193.6	3420.4	3302.9	3553.2
0	9.2204	0	0	13.116	0	4.2952	12.933	32.454	77.684	128.66	208.46	319.07	489.86	666.21	900.62	1141.1	1447.7	1710.5	2018	2357.6	2541.9	2959.6	3080.6	3211	3449.5	3707.3	4138.7	4645.7	4792.6	5240.5	5500.6	5842.8	6157.4	6419.5	6731.2	7072.8	7205.5	7573.3	7603.9	8122	8392.4	8438.5	8866.6	8840.7	9217.6	8580.8	9586.5	9743.3	9874
17.288	3.4342	0	0	0	0	0	23.041	79.88	130.35	200.32	277.15	413.55	508.68	673.64	771.29	954.85	1059.7	1190.9	1401.8	1449.3	1607.2	1737.4	1850.3	1978.6	2127.6	2377.1	2511	2797.9	2923.5	3132.8	3340.1	3582.1	3819.5	3992.1	3799.1	4471.5	4510.9	4952.5	4884.9	5162.2	5382.1	5595	5502.1	5796	5857.4	6173.2	6150.6	6161.4	6335.7
0	0	0	17.69	64.515	136	258.28	371.91	522.11	724.94	735.35	830.24	986.47	1345.4	1545.4	1433.7	1541.1	1674.2	1969.8	2561.9	2382.8	2473.1	2749.2	2997.4	3374.1	3681.3	3839.1	4047.7	4244	5745.2	5021.7	4935.8	5304.1	5487.1	6740.5	7278.5	6016	6191.3	6294.2	6617.7	6983.3	7072.8	7306	7411.1	7538.4	7828	7854.5	8162	8078.3	8287.7
7.0616	0	0	0	0	0	18.964	41.317	107.48	190.49	293.35	428.28	531.7	674	826.55	880.73	1008.2	1216.1	1417.8	1533.7	1632.8	1771.8	1851.4	2079.6	2139	2339.4	2456.4	2596.3	2768.6	2979.3	3111.2	3307.7	3513.4	3677.4	3825.2	3887.3	4046.5	4190.7	4272.8	4513.3	4716.4	4777.5	4911.5	5009.5	5182.7	5317.8	5310.8	5200.6	5479.7	5661.1
1.6008	2.6495	3.9081	0	1.3678	0	0	18.837	53.235	102.47	163.17	255.73	382.12	541.74	710.54	903.93	1056.6	1274.9	1468	1609.8	1797.6	2033.6	2241.3	2480.6	2638	2992.3	3102.1	3329.4	3589.5	3783.1	4149.1	4263	4569.4	4795.9	5139	5286.3	5403.6	5708.9	5992.8	6172.5	6768.9	7107.3	7407.2	7887.1	7899.2	8267.1	8631.8	8752.4	8920.9	9390.7
0	0	0	0	2.652	11.444	47.393	101.51	212.51	336.21	488.74	650.52	851.5	1077.5	1364.9	1709.3	2018	2323.1	2618.1	3016.6	3403.8	3637	3843.3	4557.8	4778.4	5051.7	5192.1	5580.9	5619.1	6026.4	6301.3	6436.3	6802.7	7259.7	7672.8	7770.4	8156.6	8570.1	8513.6	8477.4	9226.7	9541.6	9572.3	10251	9882.3	9991.1	10111	10080	10766	10444
16.872	16.503	0	0	0	0	0	17.624	57.903	128.37	226.33	325.31	463.49	625.39	892.32	993.55	1230.1	1347.5	1288.3	1706.7	1919.8	2156.9	2594.9	2949.8	3251.4	3205.9	3500.1	3468	3733.4	3876	3910	3972.6	4134.2	3942	4494.8	4447.6	4667	4928.5	5132.5	5298.5	5420.9	5557.2	5745.9	5916.7	6126.5	6138.3	6159	6298.6	6471.1	6500.2
0	0	0	13.19	14.353	0	10.392	31.65	44.869	135.57	147.03	255.63	339.59	462.76	697.07	791.1	1035.4	875.18	1343.5	1557.4	1773.3	2217.6	2695.8	3017.9	3021.2	3362	4090.3	4223.6	4478.6	4717.3	4448.8	5222.3	4509.5	4913.5	5069.9	5433.8	5233.4	5366.8	5544.5	5593.3	5497.3	5857.2	5721.3	5505.8	5508.2	5616	5665.5	5923.7	6091	6092.6
14.371	5.8389	3.0065	0	0	0	0	3.383	24.617	0	30.851	69.323	121.58	194.54	277.57	364.91	476.08	587.6	707.99	791.17	900.19	1301.8	1379.4	1722.5	2042.9	2354.6	2121.7	2519.4	2730.9	3688.2	3916.5	3431.1	3681.4	4207.7	4883	4743.1	5193.2	5656.9	5845.3	6635.7	6869.7	6974.4	7612.5	8384	8706.7	7994.4	8644.5	9136.2	9469.8	9806.3
0	1.4838	4.1148	0	4.4843	0.24356	0	40.224	147.79	269.88	436.76	614.63	844.68	1068.8	1350	1654.2	1892	2198.4	2561.2	2963.7	3420.6	3812.5	4327.2	4832.5	5077	5895.5	5836.7	6632.5	6960.3	7560.7	8035.6	8298.1	8651.1	9053.1	9220.7	9666.2	9988.6	10377	10802	10927	11265	11566	11694	11946	12128	12315	12538	12653	13037	12862
0	0	0	3.7005	8.1178	10.004	16.545	75.274	132.79	237.31	326.09	447.98	580.29	763.93	930.27	1074	1431.2	1628	1937	2114.4	2373	2521.3	2832.8	2909.5	3252.2	3202.6	3586.3	3742.5	3788.2	4152.2	4096.3	4665.3	4766.1	4815.4	5458.6	5555.9	5710.8	5590.6	6408.4	6640.8	6822.1	7077.8	7208.1	7043.4	7096.9	7621.6	7276.4	7665.2	7649.1	8006.3
3.1865	0	0	0	2.2673	17.32	19.727	62.764	130.38	224.05	315.46	420.05	599	667.63	835.82	964.61	1121.1	1255.1	1515.2	1691.9	1884.9	2021.2	2168.2	2346.1	2498.3	2629.6	2838	3016.5	3043.1	3395.9	3506	3546.1	3563	3722.1	3832.2	3821.5	3918.8	3994.8	4023.7	3895.6	3912.3	3868.6	3846.9	3695.4	3780.2	3875.3	3902.5	3798.9	3658.5	3721.7
32.172	13.244	0	0	0	0	0	19.15	85.094	174.37	289.49	388.2	536.61	697.85	882.9	1121.7	1337.9	1573.9	1737.6	1993.4	2198.2	2483.3	2735.5	2906	3125.3	3243.7	3474.7	3604.4	3861.4	3968.5	4133.4	4248.1	4414.6	4470.2	4676.2	4657.7	4833	5007.8	5258.6	5397.6	5488.1	5505.9	5367.4	5277.8	5289.1	5420.1	5460	5554.8	5681.9	5724.7
10.544	3.4048	0.25401	13.36	0	0	0	33.276	93.325	195.09	312.81	447.68	631.49	920.46	1240.3	1371.7	1712.3	1970.1	2263.5	2520.3	2736.5	3209.2	3209	3594.8	3876	4103.7	4260.5	4469.6	4656.3	4966.7	5278.6	5602.7	5749	5917	6277.4	6298.3	6575.9	6824.2	6980.3	7167.6	7306.3	7432.3	7811	7984.1	8156.5	8274.5	8427.2	8520	8718.4	8810.6
0.55369	10.618	0	0	0	0	3.2251	18.063	45.505	107.37	169.56	236.01	325.98	443.49	567.45	761.73	884.23	1074.5	1320.5	1492.5	1716.9	1980.7	2021.5	2222.1	2506.9	2652	2840.9	2939.3	3373.4	3543.2	3773.1	3826.6	3728.2	3903.9	4082.4	4471.9	4773.8	5091.5	5093.4	5228.9	5203.6	5453.7	5361	5547.2	5542.3	5732.3	5874.2	5903.7	5923.5	5949
0	0	0	0	162.55	0	0	0	19.796	68.467	122.83	192.64	280.71	368.8	493.8	595.09	717.05	807.33	913.82	1039	1124.1	1188.8	1263.4	1350.7	1459.7	1558	1678.9	1857.3	1930.4	2097.4	2264.4	2303	2511.2	2650.9	2910.5	3099.1	3321.7	3580.1	3752	3857.9	4091.4	4108.9	4377.4	4500.6	4745.3	4905.8	4970.6	5112.4	5241.3	5331.5
7.2196	0	0.88206	4.6805	2.9058	0	0	4.523	21.918	36.686	44.512	65.641	99.703	142.49	196.71	258.86	333.19	394.56	471.5	578.22	680.98	782.06	863.07	906.39	956.17	1045	1152.7	1266.1	1362.7	1458.5	1680.2	1836.6	2071.6	2180.3	2329.6	2567	2790.6	2994.3	3208.8	3472.8	3718.5	3936.6	4221.6	4316.8	4495.5	4701.3	4977	5419.6	5744.5	5820.5
8.3131	8.3545	0	9.2859	0	0	6.1676	27.734	80.977	163.8	227.36	324.88	416.17	548.74	813.79	1008.3	1185.7	1490.6	1657.6	2076.2	2305.1	2023	2318.4	2626.1	3528.3	3778.3	4045.9	4039.4	4526.1	4977.6	5611.3	5867.9	6683.9	6988.3	7407.8	7792.1	7850.8	8342.1	8745.2	9365.1	9601	9699.2	9962.5	10339	10277	10296	10524	10809	10745	11005
10.357	0	0	0	0	0	16.174	73.958	134.79	262.23	375.6	490.05	659.42	841.56	1004.3	1184	1374.1	1543.3	1721.7	1874	2319.6	2292.3	2495.6	2770.5	2915.8	3129.2	3227.5	3512.7	4154	4061.6	4660	4640.9	4673.1	4942.4	5254.5	5681	5561.9	5926.9	6098	6119.7	6382.4	6474.4	6823.7	6933.2	6973.7	7095.8	7207.6	7280.8	7526.5	7176.8
17.707	3.6447	5.2928	0	0	0	0	0	0	0	0	4.7061	30.119	45.003	65.562	89.305	128.42	211.04	285.73	397.95	491.96	594.77	701.21	845.39	993.07	1053.6	1146.8	1278	1381.6	1520.3	1597.5	1727.5	1912.7	2069.9	2205.4	2427.6	2535.9	2553.5	2679.6	2609.9	2746.4	2814.5	2950	3070.6	2966.5	3186.7	3178.3	3268.6	3314	3313.3
23.309	13.694	2.5359	0	0	0	0	0	0	0	0	0	0	0	0	17.473	48.268	114.04	168.84	203.17	284.39	343.16	425	529.26	647.16	732.79	846.77	911.58	1031.5	1132.3	1204.4	1380.8	1485.7	1583.8	1699.4	1784.5	1940.2	2009.2	2142.5	2253.6	2319.4	2449.3	2414.5	2636.3	2749.4	2745.5	2778.8	2904.8	2903.1	2914.3
0	0	0	0	37.79	8.8009	8.2568	23.835	59.313	95.427	141.76	211.8	279.14	315.67	408.25	475.38	578.04	636.98	696.84	854.96	963.48	1056.9	1128.7	1211.4	1325.7	1402.7	1535.9	1636	1708.3	1832.4	1916.2	2017.2	2066.7	2232.2	2314.1	2358.5	2458.4	2609.3	2781	2792.3	2799.5	2909.2	3029.1	3142	3229.6	3322.5	3381.6	3463.7	3480.7	3545.4
0	0	0	0	0	6.4902	24.544	71.956	157.75	247.78	373.62	507.92	676.45	847.92	1139.3	1443.7	1737	1900.8	2170.3	2507.9	2728.7	3116.8	3241.1	3541.7	3886.2	4134.8	4434.7	4596.6	4889.7	4959.3	5241	5533.9	5818.1	6040.1	6194.3	6286.4	6526.2	6552.9	6873.8	6941.7	6988.5	7162.2	7140.8	7411.8	7364.3	7439.9	7429.7	7691.5	7744.4	7722.1
0.72497	0	0	0	6.1536	0	15.158	51.805	107.83	196.11	243.58	378.62	532.88	628.45	819.72	976.97	1203.5	1476.6	1636.3	1938.4	2266.8	2270.2	2457.5	3027.8	3004.2	3165.8	3463.9	3473.2	3745.5	3954.5	4048.9	4238	4424	4567.2	4803.9	4746.1	4838.7	4969.6	5030.5	5003.9	5139.5	4933.9	5146.2	5084.2	5216.1	5289.5	5406.6	5458.1	5514	5505.8
0	0	0	0	12.453	11.679	21.055	58.792	89.327	138.43	210	336.54	462.12	602.31	749.89	903.02	1114.2	1234.3	1586.2	1790.2	2030.2	2238.2	2340.2	2629.1	2823.4	2993.8	3176.4	3448.1	3694.5	3957.7	4026.1	4167.4	4376.5	4481.1	4760.5	5042.3	5179.3	5470.1	5529.2	5769.7	6087.4	6293.1	6641.9	6839	7241.9	7462.5	7758.4	7918.5	8231.5	8374.5
0	0	0	0	9.7437	21.754	45.464	62.121	77.212	105.18	148.23	214.03	363.16	517.03	767.2	1037.7	1299	1652.4	1792.6	2315.1	2327.9	3015.2	3407.1	3915.5	4049	4486.9	5103.4	5265.4	5736.6	5991.2	6271.6	6691.2	7206.1	7216.9	7518.1	7874.9	8282.2	8598.1	9147.9	9019.8	9654.4	10154	10105	10288	10385	10399	10385	10458	10715	10627
2.2633	14.515	14.616	0	0	0	13.148	33.67	101.23	177.92	309.54	436.84	588.7	821.87	1012.2	1328	1564.7	1917.4	2256.2	2624	2883.4	3267.7	3639.6	4044.8	4056.9	4504.1	4735	4972.7	5251.2	5471.9	5533	5981.1	5980	6021.7	6565.6	6738.2	6835.6	6849.9	7026.6	7124.7	7361.9	7580.9	7842.1	7765.1	8195.3	8278.3	8264.8	8411	8728.9	8697.4
16.617	10.826	0	0	0	0	0	0	0	14.442	17.631	54.475	130.8	255.74	349.3	485.39	639.5	810.47	1000.6	1283.1	1465.6	1669.6	1911.2	2233	2390.6	2774	2946.1	3152.6	3811.6	3685.8	3805	4240.5	4257.3	4528	4756.3	4672.1	5165.4	4963.7	5559.5	5697.3	6255.6	6464.1	6638.8	7089.7	7232.5	7231.5	7351.9	7079.2	6324.3	6563.9
31.479	15.584	0	0	0	0	0	12.683	54.59	120.37	205.05	294.1	420.5	625.22	827.02	1042.7	1109.5	1520.1	1746.5	1977.1	2243.5	2642.5	2871.9	3198.4	3541.5	3875	4142	4434.5	4852.8	5005.8	5272.3	5667.3	6055.5	6386	6842.8	7090.4	7137.1	7240	7501.1	7896.2	7993.4	8318	8534.5	8688.2	9133.9	9538.8	9510	9765.1	9953.5	9740
5.4336	0	0	0	0	0.78945	26.895	53.557	125.71	159.97	207.92	262.4	385.91	494.15	620.7	717.58	905.53	1102.2	1307.2	1496.8	1658.7	1940.8	2158.5	2337.7	2524.9	2244.1	2957	3190.5	3325.7	3351.6	3637.1	3817.9	3757.3	4048.1	4195.8	4235.8	4497.2	4566.7	4605.2	4661.6	4714.9	4813	5038.5	5096.8	5024.1	5109	5172	5226.6	5336.4	5271.2
31.011	12.966	14.151	0.68753	0	0	0	0	0	0	19.109	40.102	79.986	239.17	361.7	466.6	552.34	706.14	843.11	1116.6	1289.2	1471.1	1484.2	1095.9	1310.7	1429.2	1564.9	1539.1	1699.2	1739.9	1926.6	2060.9	2198.8	2490.6	2895.4	2703.7	2791.2	2917.8	3214.1	3392.2	3680.3	3763.3	3781.1	4012.8	4236.2	4410.1	4498.2	4760.5	4960	5012.5
0.68349	0	0	0	6	0	1.1362	28.76	84.163	178.15	290.13	424.82	585.34	760.72	1025.3	1163.2	1426.6	1674.2	1863.7	2092.9	2304.7	2522.5	2814.6	2986.7	3331.7	3419.4	3637.7	3827.1	4008.8	4226.5	4376.6	4413.6	4601.1	4628.6	4820.8	4912.7	4903.2	5146.5	5180.6	5319.9	5314.9	5463.4	5503.6	5658.7	5785.1	5960.6	6056.6	6079	5966.9	6072.2
0	0	0	0	1.788	7.1049	28.258	45.586	92.286	162.12	254.38	382.77	474.82	622.33	716.08	899.55	1160.5	1374.7	1577.1	2150.9	1940	2199.3	2620	2825.3	2853.9	3157	3340.6	3759.7	4167.3	4127	4648.4	5423.7	5908.9	6315.5	6597.1	6863.4	6890.8	7255.5	7299.2	7537.2	8139.3	8250.1	7701.3	8381.3	8073.9	7807.7	8872.3	8924	9474.9	9138.5
11.249	15.105	0	0	0	0	7.7513	25.402	89.92	177.26	282.81	400.58	518.47	678.2	837.8	1091.2	1289.8	1530.3	1791.6	2007.5	2382.9	2714.7	2944	3227.7	3340.7	3664.1	4038.1	4330	4634.3	4735.8	4894.5	5194.8	5309.6	5541	5646.8	5654.7	6009.5	6174.7	6177.3	6431.8	6789.2	7039.2	6660.4	6426.7	6604.3	6932.4	7338.1	6960.5	7216.2	7143.9
0	0	0	9.345	0.095594	6.552	5.3711	29.473	57.434	96.678	163.75	252.93	389.4	561.1	670.12	888.14	1057.6	1244.4	1433.6	1644.2	1783.1	1980.7	2163.4	2354.5	2601.5	2702.5	2862	3095.9	3701.5	3559.7	3537.4	3658.8	3790.5	3974.9	4151	4162.4	4212.9	4529.4	4559.7	4651.2	4780.5	4784.1	4684.7	5011.4	5110.8	5262.9	5304.6	5452.6	5298.4	5019.7
22.589	0	15.222	0	8.4163	0	0	10.867	4.9921	5.6028	0	0	16.152	49.539	110.45	196.17	333.75	472.86	582.4	767.36	889.59	978.01	1124.8	1242.9	1374.1	1555.4	1615.3	1851.4	2007.9	2240.6	2436.1	2611.5	2746.7	3091.7	3242.9	3561.8	3512.5	3641	3755.9	3924	4218.3	4457	4505.4	4613.7	4677	4882.6	4849.5	4979.6	5182.8	5066.8
7.577	5.6621	0	0	0	0	9.8237	37.697	100.27	137.86	250.11	341.48	480.03	638.97	788.62	961.57	1151.5	1353.6	1519.2	1637.2	1833.9	2146.3	2304.2	2517.5	2647.1	2724.9	2917.8	3053.7	3220.8	3357.8	3639.4	3863.1	3941.4	4185.6	4402.4	4863.6	4550.7	4739.2	4976.9	5010.3	4963.9	4934.6	4980.3	5251.2	5242.2	5395.4	5363.7	5378.4	5331.1	5379.3
0	0	0.42328	3.1509	13.322	10.192	20.866	40.154	42.722	78.958	123.68	168.39	237.35	272.51	355.5	479.99	513.3	597.42	683.52	807.67	947.8	1006.6	1147.8	1227.2	1389.1	1540.6	1710.2	1889.5	2155.6	2492.9	2633.6	2695	2768.5	2983.6	3387.6	3617.3	3913.7	3999.1	4460.4	4656	5040.6	5096.1	5474.9	3719.8	3455.2	3248.1	3319.4	3031.2	3487.9	3541.8
0	0	0	0	0	48.486	114.69	232.14	340.39	452.23	807.24	1128.5	1382.2	1505.6	1923.1	2136.8	2471.7	3166.1	3521.5	4374.1	4006.9	4330	4574.6	4789	4993.9	5169.9	5498.5	5687.4	5792.7	6056.3	6087.5	6241.8	6466.1	6613	6807.9	6968.3	7070	7211.2	7324	7531.2	7719.6	7658.8	7898.9	8183.3	8375.5	8506.9	8748.6	8741.3	8889.7	10868
12.251	2.612	6.9336	0	0	0	14.528	53.767	155.41	250.86	389.34	544.59	746.58	975.35	1248.8	1525.6	1933.4	2307.5	2709.5	3197.2	3651.6	4129.1	4368.5	4946.4	5393.3	5883.5	6393	6692	7129.7	7482.3	7779.5	8334.3	8708	9066.7	9314.6	9468.9	9979.1	10384	10583	10761	11192	11482	11717	12259	12001	12247	12458	12392	12403	12928
8.6561	5.7915	9.5256	0	0	0	0	12.043	35.111	80.655	107.85	139.98	225.53	310.8	401.58	488.42	674.43	665.74	826.04	1018.8	1193.7	1399.2	1679.4	1728.6	1890.5	2141.1	2293.1	2572.2	2753	2992.2	3231.5	3524.7	3582.2	3950.9	3979.4	4158.7	4497.6	4479.3	4720.7	4775.3	4975.8	5134.6	5283.7	5352.7	5570.1	5510.6	5611.9	5600.5	5894.3	5848.9
0	1.1094	4.4166	0	0	0.40559	3.2028	48.809	103.75	183.08	316.5	435.9	626.71	799.05	1041.2	1276.9	1586.1	1929.7	2262	2587.6	2877.2	3189.8	3526.2	3843.2	4302.7	4601.7	5036.5	5359.7	5671.5	5926.6	6252.3	6670	6992.7	7339.7	7684.1	8060.9	8545.7	8623.1	9188.7	9686.6	10132	10528	10643	11056	11305	11835	12000	12420	12735	13104
6.9817	1.2489	0	0	0	0	7.406	40.742	121.56	280.18	404.37	619.04	817.21	1084.5	1393.2	1671	1972.4	2241.1	2616.8	2960.1	3279	3598.5	3956	4393.5	4797.3	4982.4	5480.4	5723.3	6132.7	6380.4	6623.8	7079.3	7451.2	7848.8	8211.9	9222.2	8693.4	8980.2	9416	9663.7	9977.8	10344	10588	11026	11240	11811	11863	12407	12375	12434
20.194	12.518	6.3549	0	0	0	0	0	0	4.0122	31.29	75.406	139.4	250.17	370.54	540.75	710.38	948.18	1149	1422.5	1654.8	1898.3	2212.6	2473.1	2602.6	3055.8	3300.8	3633.6	3967.8	4275.3	4511.4	4772.2	4970.9	5323.4	5590.1	5486.1	5804.5	5844.6	6165.8	6409.9	6534.9	6568.3	6699.5	6950.2	6943.9	7060.8	7074.8	7231.3	7183.1	7417.3
3.84	2.2294	0.76971	0	0.082322	0	1.8138	2.87	0	0	0	17.46	38.542	71.964	137.87	224.67	310.37	418.68	531.23	672.59	795.5	941.87	1090.6	1244.7	1391.9	1535.9	1693.7	1858.4	2040.8	2519.3	2568.7	2567.1	2794.7	2930.6	3511.3	3516.3	3901.6	3551	3740	3946.9	4124.5	4364.5	4660	4893.5	4940.8	5006.3	5297.3	5352.7	5515.8	5746.6
0	0	0	0	10.732	18.103	46.048	61.763	102.63	131.25	171.67	191	273.23	362.1	462.75	612.19	855.58	939.92	1144.5	1368.3	1610	1682.7	1935.2	2087	2430.8	2554.5	2549.6	2894.1	2957.8	3165.3	3159.3	3392.9	3767.4	3903.4	4376.2	4660.2	4551.9	4909.2	5058.5	5116.8	5309.9	5601.9	5064.5	6000.2	6121.9	6298.6	6499.8	6499.9	6811.1	6684.3
0	0	0	0	8.1871	30.604	64.088	70.163	94.487	123.15	162.68	195.62	226.98	266.1	330.03	354.28	433.9	500.56	553.65	597.69	636.62	675.04	750	818.75	871.3	956.92	1055.2	1073.9	1182.6	1228.9	1287.3	1386.9	1489.5	1559.4	1654	1706.1	1775.4	1863.2	1970.1	2033.4	2077.1	2265.9	2244.5	2357.1	2456.8	2189.9	2377.6	2405.9	2427.5	2458.8
26.484	16.682	5.8875	0	0	0	0	0	0	20.727	71.925	118.98	211.91	275.32	418.59	540.69	670.18	1069.5	1322.3	1476.9	1717.6	1807.8	1800.5	1842.8	1949.6	2098.8	2313.6	2384.5	2613.4	2829.8	2948	3084.5	3270.7	3386.3	4016.9	3968.7	4399.3	4699.2	4772	4349.7	5174.7	4739.8	5473.3	5006.4	5764.8	5075	5272	5474.7	5628.8	5726.2
4.7479	11.727	7.4585	0	0	0	0	5.574	14.511	41.806	60.828	102.88	157.37	246.73	310.08	383.36	489.51	554.72	696.44	809.99	955.73	1040.6	1235.4	1372.8	1554.5	1658.8	1853	1963.7	2061.7	2324.4	2475.1	2618.2	2755.6	2823.7	3067.7	3134.2	3146.8	3349.5	3463	3226.2	3671.7	3771.6	3910	3928.7	4201	4295	4464	4542.2	4533.9	4672.8
17.93	5.1385	0	0	0	1.4964	0	9.5625	28.238	32.194	65.98	73.666	120.68	177.26	240.44	294.83	355.2	482.28	635.69	827.35	1086.7	1262.8	1607.1	1882.7	2132.3	2428.5	2903.9	3206.3	3076.4	3071.1	3409.9	3460.9	3628.8	3997	4114.5	4047.8	4532.4	4907	5230.1	5508.5	5833	6116.2	6430.9	6774.9	6841.2	7322.4	7354.6	7659.3	7845.1	8028.5
0	0	10.41	10.22	1.195	6.2604	20.447	37.036	74.368	100.89	134.97	205.96	292.92	453.11	572.96	721.39	909.74	1440.9	1695.5	1820.3	1987.7	2197.3	2428.7	2634.3	2876.7	3053.1	3269.9	3493.9	3743.9	3938.7	4036.7	4315.6	4562.6	4784.5	4921.3	5073.5	5299.8	5545.7	5359	5329.6	5369.4	5725.6	5690.4	5731.5	6802.4	6441.2	6145.6	6207.1	6810.7	6378.1
6.1819	2.951	1.384	0	0	0	0	0	15.169	61.954	98.412	203.47	248.59	331.87	549.51	588.09	789.52	920.48	1108.7	1357.7	1460.1	1750.2	1859.1	2216.5	2494.1	2709.1	2967.2	3214.6	3415.2	3614.6	3823.8	4013.4	4025.4	4235.6	4195.8	4752.9	5067.2	5252.6	5592.2	5781.2	5885.3	6109	6234	6574.9	6576	6812.5	6924.7	6918.8	7074.3	7029.4
18.045	3.2523	2.1505	0	0	0.49981	0	4.0361	0.26488	0	0	0	13.545	54.99	134.27	188.91	236.72	355.64	375.87	513.41	624.21	633.56	817.51	954.2	1125.1	1315.5	1463.8	1671.3	1844	2095.9	2293.9	2567	2804.6	2847.7	2909.4	3301	3273.4	3622.8	4009.4	4239.6	4487.5	4792.2	5204.1	5326.5	5612	5942.7	6014.3	6289.5	6328.6	6524.4
0	0	0	3.3581	0	0	11.566	35.145	78.838	136.23	209.37	308.24	362.93	459.63	565.94	709.71	791.11	864.06	954.47	1112	1233.1	1370.4	1440	1563.6	1703.8	1859.4	2179	2335.8	2463.7	2406.5	2591.1	2650.7	2382.7	2600	2512.4	2872	3161	3415.5	3483.2	3303.7	3657.6	3503.8	3804.9	3582.2	3908.5	3800.6	3750.9	3485.3	3665	3713.9
3.4324	19.524	5.1852	15.487	0	0	0	41.58	146.73	236.46	372.55	542.84	669.66	970.37	1224.7	1438.8	1695	1980.8	2134.6	2387.7	2665.3	2905.1	3138.6	3500.4	3769	3904.1	4157.2	4324.1	4499.4	4765.1	5011.8	5343.7	5476.9	5733.3	5745.7	5871.2	5836	5986.5	6203.8	6202.5	6279.7	6380.3	6636.2	6567	6631.1	6608.2	6589.6	6688.6	6402.2	6495.6
17.599	6.5545	1.4887	5.3365	0	0	0	0	0	0	0	0	7.7431	98.131	164.51	248.06	395.65	541.26	677.14	931.24	1122.7	1318.2	1589.4	1747.2	1892.4	2055.9	2278.6	2449.6	2737.8	3286.6	3583.1	3523.7	3623.1	4174.4	4154.4	4243.5	5134.5	4982.3	5224.6	4939	5149	6045.9	5540.4	6457.9	5971.5	7253.1	7407.4	6461.7	6402.6	6491.2
0	0	0	0	6.5889	0	17.091	61.593	132.19	229.8	360.78	546.79	730.38	879.85	1129.4	1406.5	1638.9	1730.2	2006.9	2409.4	2704	2961.1	3276.4	3597.9	3979.2	4357.4	4615.9	4947.2	5332.4	5600.9	5995.2	6150.9	6219.6	6425.2	6549.6	6959.6	7198.2	7729.6	7861.1	8108.9	8248.9	8430.4	8634.4	8642.7	8817.1	8865.8	8841	8905.4	8896.3	9133.7
0.34282	3.5226	0	0	6.1786	9.7403	0	0	0	8.4544	25.897	35.455	61.677	99.222	205.53	270.17	362.93	460.52	584.87	777.23	876.84	1029	1136.7	1262.2	1449	1596.5	1852.2	2050.2	2181.4	2364.1	2633.7	2822.3	2984.9	3143.1	3237.2	3457.3	3645.1	3690.8	3878.6	3940.6	4024	4196.4	4414.2	4510.9	4547	4839.3	4855.7	5151.7	4841.4	5000.7
9.386	2.9644	0	0	0	2.4418	0	0	0	0	0	0	0	0	7.7097	20.894	49.513	51.193	71.091	123.95	172.4	203.81	295.42	319.16	397.94	495.23	604.64	732.32	894.94	961.85	998.56	1233.6	1436.2	1545	1689.1	1766.1	1973.3	2154.1	2321.1	2553.4	2803.3	3064.4	3274.2	3522.9	3620.7	3911.1	4039.4	4154.7	4298.5	4572.8
0	0	0	9.8743	12.671	5.9282	0	0	0	0	0	13.971	50.201	96.164	188	291.8	437.22	592.47	808.5	1035.4	1232.9	1433.6	1704.4	1924.4	2173.2	2359.8	2679.4	2617.4	3072.1	3448.5	3458.8	3884.3	4138.6	4045.5	4538.7	4613.3	4475.8	4194	4985	4899	5324.6	5240.1	4911.2	5013.4	5596.9	5940.9	5941.3	6097.5	5987	6149.1
0	0	0	0	31.053	97.179	174.16	226.61	303.16	363.9	440.89	477.69	548.03	682.12	797.6	958.39	1180.1	1351.4	1329.8	1581.1	1763.9	1979.6	2254.1	2308.8	2544.3	2703.9	2931.7	3144	3386.2	3603.9	3626.1	3919.5	4075.2	4489.4	4595.5	4896	5164.3	5323.9	5700.4	5948.2	6379.3	6640	7170.8	7566.9	7997.4	8452.3	8702.1	9105.5	9409	9868.6
23.606	16.508	0	0	0	0	0	0	13.099	48.52	108.57	181.65	264.87	361.03	512.97	731.94	928.93	1156.7	1423.8	1722.5	1956.7	2244.4	2474.9	2829.3	3214.6	3507.3	3299.7	4039.9	4213.8	4578.2	4866.1	4849	5116.1	5211.8	5524.8	5474	5497.9	5833.7	5032.3	5152.6	5224.5	5323.8	5479.9	5866.9	5598.1	5662.9	6529.2	6501.4	6026.6	6673.8
17.266	20.753	0	0	0	0	0	0	0	3.269	37.951	59.319	97.884	181.96	268.55	372.7	462.77	593.77	715.4	858.51	1000.5	1183.1	1326.7	1447.1	1631	1732.4	1911.6	2033.5	2187.3	2339.1	2307	2453.4	2501.2	2506.4	2649.9	3050.6	3280.9	3369.1	3463.1	3794.8	3728	3866.6	4104.4	4258.6	4241.3	4331.3	4296.8	4385.5	4509.5	4560.2
24.137	37.02	27.219	0	0	0	23.017	36.144	97.953	189.79	311.56	465.6	552.41	818.42	624.08	1325.3	1563.9	1861.1	2211.8	2452.2	2146.3	3315.7	3056.2	3382.1	3648.5	4103	3975.9	5005.3	4498.6	4389.4	4713.3	4376.8	4544.5	4523	5063.2	5477.7	5580.6	5854.5	5635.8	6245.2	5904.7	6486.6	5481.9	8029.1	8416.1	7405.3	8072.4	8041.3	7530.2	7717.8
17.866	10.924	0	0	0	0	6.404	29.305	91.601	135.55	235.38	334.54	526.9	717.21	898.42	1074	1233.2	1488.4	1640.5	1942.6	2124.2	2187.9	2504	2637.7	2800.6	3126.4	3268.7	3357.1	3644.6	3764.4	3791.5	3837.4	4042	4113.4	4251.8	4377.9	4318.4	4382.5	4478.6	4532.3	4541.7	4777.6	4872.3	4952.4	4904.4	4786.7	4794.2	5069.2	5029.1	5092.9
31.601	0	0	8.1298	19.046	0	0	0	0	0	0	0	0	23.344	83.728	196.44	305.91	416.69	551.19	699.71	868.66	944.2	1235.9	1403.6	1615.7	1797.3	2147.4	2622.8	2924.4	3145.9	3361.3	3534.8	3903.3	3582.6	3777.1	3955.5	4157.5	4394.5	4303.2	4713.2	5055.3	5164.9	5401.4	5456.6	5572.2	5673	5896.2	5821.7	5991.9	6155.7
0	0	0	0	17.658	0.42096	43.075	131.26	270.34	421.47	641.11	898.54	1226.1	1546.5	1946.5	2296.1	2725.4	3287.9	3599.9	4124.8	4544.4	5019.8	5411.5	5816.4	6253.1	6691.6	7127.6	7419.1	7742.8	8325.3	8511.3	9245	9614.7	9923.9	9981.8	10068	10105	10298	10347	10345	10835	11563	11717	11460	11576	11655	11698	11926	11615	11840
0	0	0	5.2807	8.6816	13.502	30.246	55.541	120.14	182.57	224.1	369.22	469.11	592.64	803.16	992.23	1133.5	1356.9	1560.4	1734.2	1995	2027.3	2362.7	2672.2	2798.5	3086.7	3306.1	3612.9	3936.6	4131.1	4390.1	4825.1	4941.8	5010.1	5343.1	5560.9	6001.1	6233.6	6478.5	6677	7187.3	7550.4	7810.4	8284.2	8532.6	8869.4	8910.5	9150.9	9251.8	9369.3
8.1665	6.9504	0	1.5458	0	0	0	5.8544	36.683	87.738	130.44	211.59	307.63	418.13	537.9	698.72	882.9	980.35	1255.4	1602	1691.3	1839.5	2072.8	2244.8	2406.2	2600.3	2894.3	3131.7	3299	3469.8	3607.3	3773.1	3837	3929.1	4090.3	4330.3	4387.5	4425.7	4699.8	4718.1	4976.4	5085.9	5161.8	5306.4	5304.4	5613.8	5659	5890	5892.3	6145.1
24.965	5.3817	0	1.3169	0	0	0	0	0	54.384	96.522	179.02	333.14	483.04	726.42	960.42	1227.4	1589.6	1893	2246.2	2699.3	3045.6	3538.1	3906.9	4240.6	4481.8	5015.3	5646.8	6198.3	6529.2	6979.4	7763.1	7431.6	7740.8	8136.8	8304.9	8741.3	9192.3	9976.2	9937.8	10417	10974	11349	11960	12432	12765	13155	13639	13952	14322
39.341	29.326	0	0	0	0	0	0	17.465	67.896	107.37	182.24	270.47	360.83	447.16	603.57	718.95	865.31	978.06	1155.1	1245.1	1351.8	1588.4	1781.8	1933.6	1985.8	2171.9	2467.4	2529.9	2631.4	2661.2	2823.4	2916.3	2950	3077	3285.5	3368.2	3455.5	3586.4	3774.9	3887.3	3900.1	3981.8	4137	4000.5	4107.8	4288.2	4354.4	4327.3	4520.4
14.781	24.578	1.13	0	0	0	0	0	23.25	63.592	125	232.46	359	524.89	817.78	1007.2	1290.1	1534.3	1785.1	2069.4	2304.5	2589.9	2741	3112.8	3265.3	3543.1	3798.1	4014.6	4355.4	4564.3	4667.2	4758.2	4989.8	5157.1	5339.8	5519.5	5600.3	5950	6057.9	6189	6360.5	6389	6659.1	6623.7	6951.3	7104.2	7268.3	7160.6	7348.5	7259.2
14.755	5.4814	0	0	0.61055	0	0	2.448	31.851	46.365	68.956	89.356	165.66	256.37	324.11	404.2	497.37	594.49	705.02	837.39	971.84	1039.6	1114.2	1270	1486.2	1564.4	1644	1759.6	1879	1947	2144.4	2368.3	2422.3	2537.4	2644.3	2766.3	2825.6	2917	3027.8	3137.9	3366.2	3359.5	3399.1	3535.3	3409.6	3551.1	3579.5	3683.4	3675.7	3710.2
6.3759	3.63	8.0419	8.5428	0	0	0	2.5363	11.409	25.932	44.947	49.663	100.62	137	205.57	233.3	241.89	327.54	407.73	526.94	570.15	646.57	738.08	846.28	957.43	1082.6	1210.3	1293.1	1202.3	1327.7	1379	1513.7	1579.4	1678.2	1792.5	1888.8	2006.2	2062.1	2142.8	2220.5	2329.2	2430.4	2552.1	2693.8	2746.5	2814.1	3011.4	3160	3236.2	3239.8
21.742	3.4701	10.373	0	0	0	0	16.99	65.698	149.38	271.91	369.66	556.12	767.5	934.38	1215.3	1564.5	1880.8	2141.1	2528.8	2800.7	3025.9	3343.2	3605	3831.6	3906.5	4212.6	4493.2	4796.3	5082.8	5291.8	5555.3	5995.6	6471	6667.5	7038.1	7066.2	7087.1	7512.1	7707.7	7984.7	8038.5	8412	8617.5	9049.9	9258.6	9398.4	9595.8	9564.5	9680.8
3.7972	7.973	1.0658	2.6941	0	0	0	0	7.1074	35.624	44.334	35.42	90.347	157.77	265.88	312.72	425.99	505.97	590.96	708.66	840.37	932.22	1059.1	1287.3	1575	1685.2	1950.2	2175.6	2301.4	2446.8	2730.1	2960.6	3153.7	3222.4	3507.7	4424.6	3760.7	4020.6	4206.3	4451.8	4842.4	4966.9	5004.7	5213.7	5074.1	5664.6	5523.6	5863	5715.2	6004.9
4.2167	2.0861	0	0	1.5619	0	3.7047	33.806	100.68	184.03	257.75	384.57	490.85	636.19	785.78	945.78	1104.6	1268.7	1500.9	1715.3	1860.2	2119.7	2366.6	2698.5	3136.5	3486.2	3911	4367.8	4846.7	5217.4	5504.3	5967.2	6184.1	6818	7247.4	7475.2	8104.7	8456.6	8860.1	8887.9	9753	9570.4	10020	10176	10616	10566	11180	11269	11191	11257
9.6615	7.7728	4.1736	0	0	8.9384	3.2844	0	0	62.171	143.95	140.2	211.09	321.08	358.04	418.7	495.13	580.46	683.26	757.43	789.62	934.65	1048.6	1175.5	1253	1394.9	1654.3	1680.4	1890.7	2001.4	2043.7	2258.1	2546	2710.8	2864.7	2876.1	3086.1	3281.4	3364.8	3547.9	3770.8	3842.9	3997.7	4189.1	4127.4	4415.6	4501.7	4761.6	4727.9	4850.2
0	0	0	0	14.599	1.5123	9.6137	38.931	114.84	191.96	318.41	476.6	663.91	856.87	1028.3	1286.1	1598.1	1761.6	2056.8	2457.4	2616.1	2988	3174	3505.3	3793.2	4054.1	4257.2	4577.3	4573.4	4657.2	4918.4	5174.6	5413.7	5595.9	5669.8	5857.7	5991.3	6280.2	6345	6746.2	7003	7115.7	7377.9	7753.7	7867.5	8204.1	8297.4	8612.4	8702.3	8934.2
0	0	0	4.0902	11.024	15.574	35.063	72.602	197.46	331.33	387.09	717.39	917.65	1187.4	1483	1695.4	1960.6	2186.5	2490.5	2816	3186	3394.3	3655.4	4102.2	4599.2	4863.8	5104.5	5603.2	6132.6	6556.6	6914.3	6870.1	7113.9	7267.2	7277.2	7973.7	8271.4	9039.3	8770.5	9399.6	10199	9712	10262	10769	12315	12329	11949	12406	12525	12798
0	0	0	0	0	0	26.507	44.242	112.99	240.42	362.88	508.2	697.13	855.26	1112.8	1334.9	1573.6	1682.6	2025.2	2083.5	2296.6	2449.7	2555.1	2686	2819.9	2893.2	3023.2	3149.3	3280.2	3456	3751.3	3856.7	4106.7	4205.3	4459.1	4778.6	5145	5457	5652.6	5862.5	6206.9	6414.2	6789.6	7044.8	7331.8	7664.3	7808	7903.1	8129.2	8256.5
33.63	15.887	0	0	0	0	0	0	0	0	0	0	0	0	0	0	9.7419	47.369	62.227	192.72	286.36	399.68	473.45	602.37	654.77	779.52	837.07	898.59	1065.9	1110.3	1210.9	1311.5	1392.9	1468.8	1493.3	1548.8	1701.2	1744.7	1883.8	1960.7	2031.5	2122.3	2127.1	2253.2	2402.4	2511.6	2637.3	2564.5	2658.9	2686.7
0	6.3049	0	0	0	0	27.569	70.395	155.67	274.15	429.52	595.13	780.76	1091.5	1333.6	1674.3	1932.7	2224.4	2502.5	2776.9	3043.9	3524.8	3756	3910	4305.2	4607	4804.7	5075.7	5350	5680.3	6003.1	6142.9	6466.5	6841.8	6962.5	7080.2	7140.9	7427.6	7692.5	7744	8098.7	8168.5	8479.5	8524.3	8620.3	8834	8783.2	8743.5	8902.9	9175.7
3.285	7.391	0.21477	0	0	0	4.6984	11.861	65.766	133.86	246.7	365.7	517.61	695.1	929.49	1161.6	1354.2	1662	1929.6	2299.8	2686.7	2979.6	3253.8	3791.4	4087.9	4541.2	4977.6	5177	5670.4	5879.4	6327.4	6283.1	7156.5	6956.9	7529.5	7900.8	8312.8	8687.3	9051.8	8933.2	9194.5	9499.2	9455.8	9427.6	10115	9913	10297	9825.3	10165	10457
10.72	14.288	0	7.1281	0	0	0	0	0	3.2383	9.4201	32.446	64.224	114.23	169.54	242.23	316.3	411.26	504.47	655.21	755.56	930.21	1057.2	1158.3	1392.9	1477.4	1615.1	1706.9	1834.7	1877.6	1961.5	2073	2153.3	2401.5	2451	2595.8	2617.8	2651.1	2878.2	2952.3	3154.5	3192.5	3151.5	3226.2	3187.5	3421	3336.9	3458	3513.4	3684.7
0	0	0	0	0	8.002	66.433	174.62	334.76	550.32	835.61	1112.9	1396.2	1797.6	2100.8	2403.1	2681.9	3189.3	3571	3849.9	4252.4	4564.1	4696.4	5118.7	5443.9	5942	5903.9	6241.6	6578.2	6655.1	6808.1	7318.3	6102.9	7931.4	7903.7	8076.4	8459.1	7304.7	7543	8335.7	8202.8	8742.9	9065.1	9215.1	8723.9	8914.9	9543.1	9083.7	9431.4	9720
0	15.999	0	15.238	7.3438	0	0	12.268	57.382	112.1	192.52	266.11	363.84	480.4	535.04	632.92	723.06	813.08	935.79	1059.6	1048	1109.4	1249.6	1350.6	1391.3	1429.5	1553.9	1712.3	1737.4	1431.9	1458.2	1465.2	1495.6	1453.4	1578.7	1499.7	1502.5	1510.6	1591.6	1723.2	1776.9	1721.1	1831.5	1815.8	1876	1902	1908.5	1927.4	1966.7	2062.4
0	0	0	6.9332	0.34792	6.354	2.89	15.582	26.831	50.566	101.16	135.68	193.79	264.5	366.31	509.27	654.24	784.28	966.61	1117.6	1299.5	1472.5	1628.7	1845.7	2070.3	2285.5	2478.9	2650	2860.3	3045.5	3210.8	3509.7	3697.8	3973.5	4145.8	4299.2	4461	4604.9	4848	5140.7	5263.7	5435.2	5449.2	5636.4	5617.7	5749.8	5902.1	5978.6	6144.7	6249.1
0	0	0	0	3.1362	9.7143	20.683	61.044	108.06	179.38	264.74	399.75	588.51	844.86	1132.5	1393.5	1693.2	2077.6	2487.6	2599.4	3101.5	3744.8	4061.7	4803.9	5153.7	5604.5	6072.2	6500.6	7084.1	7379.6	7817.5	8234.1	8631.6	9037.4	9198.1	9546.2	9691.5	10148	10287	10518	10614	10851	11226	11293	11616	11761	11779	11858	12173	12142
20.348	8.4975	4.1848	0	0	0	0	0	0	0	0	7.6563	41.999	134.33	234.44	391.66	534.46	617.1	919.68	1131.3	1434.8	1630.2	1811.9	2018	2485	2694	3007.2	3240.4	3459	3792.9	4049.4	4299.5	4403.1	4847.1	5112.1	5373.6	5431.4	5591	5723	5893	6081.6	6246.8	6382.9	6624.7	6709.1	6902.2	6914.6	7076.4	7152.8	7268.7
11.607	8.188	3.2552	0	0	0	0	24.94	79.335	159.96	329.71	479.47	695.74	935.15	1222.2	1601.5	1908.4	2293.8	2628.4	3323.2	3435.4	3726.5	4075.6	4462.1	4772.8	5320.7	5479.7	5844.3	6337.4	5881.3	6841.7	7454.9	7739	8208.8	8424.8	8750.7	9200.7	9552.5	9813	10185	10401	11035	11235	11375	11362	11768	12138	12328	12464	12488
0	0	0	0	8.2839	27.423	40.978	79.568	129.14	187.78	253.93	373.54	487.17	642.21	779.05	969.35	1154.3	1388.9	1517.8	1757.6	1296.2	1415.9	1534.2	1750	1761.5	1962.6	2053.7	2262.2	2446.5	2520.3	2634.6	2746.5	2864.1	3053.6	3085.2	3138.5	3130.2	3117.5	3188.6	3220.9	3441.6	3503	3441.6	3482.1	3452.3	3425.8	3303.9	3418.8	3262.1	3889.6
0.57399	4.3377	5.1002	4.1907	0	0	0	6.5363	14.1	36.729	60.589	93.745	123.2	163.97	208.07	256.14	309.12	353.84	399.17	454.23	510.68	558.61	625.57	677.7	738.13	812.3	874.93	959.41	1026.1	1074.7	1150.5	1342.5	1429.1	1531.4	1656.5	1664.5	1738.3	1772	1946.8	2000	2096	2073.9	2126.6	2165.5	2134.9	2164.3	2161.2	2317.5	2293.1	2271.8
20.488	9.0192	0	0	0	0	6.6549	36.469	110.53	185.7	307.44	416.81	548.69	691.61	824.08	961.73	1037.3	1190.6	1253.7	1469.6	1618.2	1774.5	1874.2	2058.4	2199.8	2303.2	2456.6	2570.7	2654.8	2728.1	2775.1	2867.5	2958.3	3065.6	3091.4	3033.5	3361.4	3395.7	3385.3	3603.4	3721.9	3830.8	3960.8	3869.8	4089.1	4186.4	4260.1	4321.5	4421.2	4399.7
39.304	23.424	0	0.98918	0	0	0	0	0	0	9.3578	85.2	162.07	291.77	376.93	592.61	783.29	923.67	1158	1594.5	1942.2	2236.2	2609.9	2955.6	3377.4	3863.8	4183.9	4639.6	4851.7	4735.3	5037	5390.6	5896	6255.6	6848.2	7217.8	7579.2	7920.2	8289.6	9179.7	9095.9	9812.3	10241	8494.9	8577.5	9188.7	9519.9	10118	11397	11967
3.6771	0	0	0.50554	0	2.7897	0	10.747	40.496	122.38	217.86	330.04	480.69	660.92	815.66	971.01	1124.7	1297.1	1475	1732.8	1863.7	2041.4	2150.7	2281.4	2602.2	2973.4	3236.5	3455.2	3683.4	3970.6	4328.5	3673.4	5048.2	5319.5	4886.3	6139.1	6472.9	6738.2	6823.1	7185.6	7595.5	7869.2	8217.7	8643.5	8969.5	9330.5	9588.6	9786.8	9840.3	10054
16.968	9.6324	0	0	0	0	0.5727	22.422	54.738	103.27	133.51	198.32	272.42	363.79	452.99	578	703.57	730.65	833.09	1017.4	1122.6	1318.4	1393.6	1573.5	1792.2	2027.5	2179.8	2373.6	2632.4	2976.9	2917.3	3047.4	3435.7	3654	3964.7	4191.4	4402.4	4683.1	5286.2	5342.9	6133.1	6341.9	5911.5	7146	7272.7	6712.4	7938.5	7780.8	7709	7890.7
33.715	22.602	1.2615	0	0	0	0	0	0	0	0	14.958	84.855	199.14	326.99	483.18	669.55	834.01	1019.2	1221.9	1408.4	1571.7	1754.2	1966.9	2112.8	2259.3	2508.8	2705.3	2852.8	2937.8	3020.2	3211.3	3373.6	3420	3528	3669.6	3780.8	3971.7	4081.3	4227.1	4493	4570.7	4713.3	4919.7	4907.5	5042.3	5117	5253.1	5245.9	5364.3
0	0	0.83008	0	0	10.776	19.122	71.139	163.2	263.48	393.11	523.07	672.61	862.21	942.44	1158.1	1366.6	1565.3	1744.3	1938.4	2077.3	2247.8	2461.9	2588.4	2755.1	3021.2	3037.1	3145.2	3457.2	3578.6	3659.7	3942.5	4209.7	4256	4509.8	4658.4	4754.8	4969.5	5201.5	5353.9	5578.3	5638.9	5797.2	5865.8	6128.8	6077.2	5881.4	5893	6157.7	6139.3
4.0696	1.0945	0	2.1659	0	0	0.045297	23.303	49.461	76.995	127.77	176.71	248.25	301.27	367.71	440.58	516.89	613.79	647.68	777.27	872.2	956.89	1040.9	1157	1398.2	1572.4	1652	1808.6	1993.6	2207.7	2389.1	2483.6	2374.9	2637.5	2978	3158.1	3085.5	3197.7	3068.2	3176.8	3217.9	3246	3375.1	3735.5	3756.9	3732.2	3867.1	3825	3825	4060.9
25.255	0	0	0	0	0	0	0	8.1536	3.4746	26.275	41.769	86	133.07	178.06	249.96	278.58	350.14	364.22	532.48	603.62	749.07	818.2	960.49	1021.3	1128.8	1184.3	1413.5	1535.9	1599.5	1684.6	1819.5	1906.4	1915.6	1965.9	2068.5	2139.6	2261.6	2316.6	2384.3	2509.9	2587.8	2659.5	2763.3	2841.5	2899.1	2985.7	2994.6	3004.6	3048.7
14.793	5.6847	3.2587	0	0	0	0	0	4.272	29.23	43.752	93.608	155.28	252.37	378.98	443.32	553.32	655.4	798.01	1055.6	1116.1	1331.6	1537.9	1729.1	1965.8	2226.8	2461.7	2662.8	2894.7	2989.2	3531.2	3593.7	3789.9	4306.5	4844.8	4976.2	4960.1	5215.7	5413.1	5951	6131.9	6516	6576.4	7114.5	7235.6	7556	7776	8027	8329	8142.6
6.1796	0	0	3.0085	1.6806	4.6565	10.713	36.48	38.252	50.171	123.04	188.66	302.19	466.14	652.25	824.45	1061.6	1316.1	1541.9	1817.9	2139.2	2437.4	2746	2994.9	3381.5	3761.8	3992.4	4488.6	5009.5	5413.4	5466.9	6101.3	6693.7	7226.3	7507.8	8078.3	8427.5	8736.2	9455.6	9643.2	10386	10640	11062	11166	11611	11794	12076	11878	12405	12081
29.548	20.04	0	0	0	0	0	30.659	91.094	184.57	275.78	401.46	551.63	757.44	901.47	1167.1	1335.6	1631.4	1890.6	2111.9	2502.9	2676.8	3056	3507.3	3672.3	3708	4396.5	4850.2	5033.9	5134.1	5526.6	5810.2	6362.4	6814.1	7246.7	7431.8	7781.2	8125	8193	8503	8868	9101.1	9381.2	9663.6	9873	10035	10273	10568	10630	10789
4.1663	7.321	8.6864	1.6905	0	0.85644	0	2.7562	3.2166	41.738	84.374	117.96	170.1	249.98	373.3	457.88	540.27	690.73	840.28	998.12	1141.4	1271.1	1499.6	1767.1	1945.1	2057.6	2249.2	2380.9	2699	3115	3266.4	3410.1	3621.4	3836.3	3942.9	4227.3	5269.8	4932.7	5439.1	5508	5922.5	6081.6	6385.2	6392.8	6529.6	6912.9	6936.4	7052.3	7148.8	7377.2
15.007	6.4321	0	0	8.4408	0	0	0	0	0	0	0	21.783	51.795	162.59	267.42	402.53	556.86	723.65	931.46	1137.1	1328.1	1759.4	1940.2	2252.6	2431.7	2730	2912	3215.5	3549.3	3618.4	3874.9	4098	4277.1	4458.8	4772.8	4913.6	5025.9	5135.2	5404.8	5593.6	5756.7	5850.8	6003.6	6206.4	6463	6460.3	6489.6	6581.4	6656.9
8.5004	0	0	0	0	0	12.544	28.046	87.062	149.99	242.1	334.54	507.82	639.67	837.17	982.59	1234.2	1408.3	1600.2	1950.7	2205.4	2483	2769.8	3010	3318.3	3583.3	3798.5	4123.4	4325.5	4513.8	4594.6	4895.5	5032.1	5149	5315.4	5274.5	5313.1	5490.3	5566.8	5679.9	5749.7	5729.5	5905.8	5841.5	5875.3	5957.9	5999.1	6088.3	6132.5	6138
49.764	24.289	0	0	0	0	0	0	0	0	0	0	0	0	0	0	25.869	84.661	101	197.55	250.85	378.45	458.34	557.68	670.38	797.46	822.43	942.66	970.81	1247.8	1375.1	1520.4	1826.9	1911.3	2139.2	1991.4	2156.6	2267.3	2087.9	2630.3	2635	2856.5	3146.6	3419.8	3661.3	3585.6	3793.9	3788.9	3770.9	3812.9
22.247	19.548	1.493	0	0	0	0	0	56.086	115.64	182.29	276.73	396.62	524.07	624.43	799.37	955.67	1173.2	1355.6	1610.4	1795	2048.6	2199	2489.1	2651.5	2899.8	3183.2	3426.1	3587.1	3571.1	3901	4458.3	4555.5	4789.9	4894	4906.8	5258.7	5345.3	5626.9	5909.6	6194.9	6136.2	6527.7	6458.7	6699.2	6768.7	6629.4	6994.5	6958.9	6996.2
0	0	0	0	50.083	21.259	60.862	121.63	219.19	284.43	419.42	551.02	827.82	1110.2	1283.2	1583.4	1828.4	2163.9	2412.8	2772.4	3178.9	3533.8	3890.7	4344.5	4616	4970.1	5373.6	5569.7	5902.1	6015.6	6126	6453.6	6814.3	6903.8	7002.7	6977.9	6699.6	6751.1	6876.8	7401.9	7356.3	7456.3	7390.5	7434.9	7393.9	7708.2	7349	7310.7	7420.8	7382.5
0	0	0	1.0845	9.425	3.0898	0	0	0	3.6907	14.342	19.937	29.306	18.906	40.856	40.07	57.671	88.278	111.43	201.51	243.22	292.74	358.77	431.26	532.65	613.64	749.63	825.62	920.56	1082.8	1274.6	1404.6	1510.5	1638.6	1795.7	1844.6	1900.5	2071.4	2084	2261.1	2344.8	2466.5	2535.9	2772.3	2957.2	3053	3181.3	3344	3274.5	3479.6
2.2468	0.14757	0	0	0	1.579	4.3322	6.2889	12.488	6.9984	19.58	33.427	57.791	111.99	166.6	256.05	381.26	483.4	600.75	748.45	901.72	1071.3	1240.8	1429.9	1849.4	1746.6	1986.3	2208.5	2527.1	2722.5	2694.4	2980.1	3147.6	3351.4	3552	3671.3	3800.6	3938.6	4177.1	4399.9	4419.6	4693.6	4805	4850.7	5030.9	5200.5	5184.4	5360.1	5453.2	5576.9
12.736	9.5022	8.2271	4.6085	0	0	0	0	0	22.474	33.707	70.659	141.36	241.08	368.81	508.05	684.17	892.81	1147.7	1304.6	1543.2	1855.3	2109.3	2370.9	2728.4	3021	3333.2	3600	3942.9	3870.7	4061.8	4199.1	4354.8	4666.4	4906.1	5167.1	5294.3	5400.7	5559	5877.7	6301.3	6296	6553.6	6770.5	7073	7419.5	7384.7	7647.1	7835.9	8333.2
2.8353	9.5289	0	5.369	0	0	0	9.2505	27.885	39.583	69.658	113.23	161.53	234.78	321.81	429.03	577.29	716.82	867.65	1012.8	1140.1	1272.7	1468	1648.1	1828.9	1892.3	1975.8	2156.9	2219.9	2369.4	2506.2	2658.4	2847.6	3028.6	3218	3358.2	3539.9	3724.6	3923.4	4049.6	4113.4	4243.8	4197.2	4343.5	4295.4	4433.5	4472.2	4686.1	4805.9	4926.8
0	10.949	9.6754	0	0	0	4.3661	0	41.473	53.562	92.569	128.73	174.94	224.37	303.11	425.01	535.55	599.52	747.96	952.14	1017	1127.5	1334.3	1472.1	1701.8	1859.1	2126.1	2379	2598.3	2708.3	2886.9	3126.7	3247.3	3116.9	3364.1	3496.9	3909.5	3986.3	4296.6	4485.1	4650.6	4810	4832.3	5066.5	5435.5	5852.4	5954.9	6005.1	6231.7	6347.9
18.366	6.6765	3.5155	3.0452	0	0	0	0	0	0	0	0	11.283	52.463	121.01	157.66	221.57	295.47	386.24	481.58	586.53	704.79	816.49	924.94	1041.8	1169.9	1313.9	1439.9	1609.8	1711	1966.5	2195.1	2406	2652.8	2814.8	2906.9	3106.9	3240.2	3516.3	3723.5	3939.6	4130.8	4244.3	4369.4	4538.9	4608.8	4721.1	4953.5	5022.2	5153.6
0	17.202	6.2071	2.2304	0	5.2369	0	12.004	17.87	6.5831	0	0	16.513	50.02	94.936	195.85	280.85	461.32	607.68	744.11	808.87	955.9	1049.3	1222.1	1438.3	1578.7	1868.3	2124.4	2240.6	2568	2676.7	2919.7	3223.3	3444.8	3567.1	3905.1	3978.5	4223.9	4469.7	4777.6	4842.7	4984.3	5197.7	5432.7	5620.4	5412.6	5557.7	5619.9	5734.7	6099.2
5.7505	1.3499	0.61154	0	0	3.1217	6.3613	23.235	74.325	115.46	171.56	249.11	369.92	478.77	620.18	726	894.22	1083.2	1249	1443.3	1630.8	1862.9	2044.7	2236.9	2316.8	2470.8	2692.3	2770.8	2950.7	3029	3014.6	3284.2	3341.9	3537.4	3540.3	3622.1	3838.2	3849.5	4148.7	3946.5	3807.6	3776.3	3885.7	4037.8	3943.9	4014.2	4028.9	4161.3	4186.3	4212.2
0	0	0	0.75191	0	19.278	23.126	54.792	59.766	93.29	120.76	156.07	205.31	276.11	355.75	434.62	544.15	621.75	809.38	921.67	1088.7	1215.3	1409	1585.8	1735.2	1857.5	2013.9	2198.8	2348.9	2509	2645.6	2792.9	2879.8	3160.8	3236.3	2731	2875.7	3004.7	3166.6	3351	3411.9	3614.3	3836.8	3901.6	4032.7	4203.1	4360.9	4452.1	4571.6	4693.2
16.854	4.0913	0	0	0	0	5.6002	1.34	6.1397	11.261	17.975	30.723	84.684	178.86	296.96	431.4	559.58	778.39	993.01	1314.2	1634	1905.6	2148	2321.2	2526.3	2796.8	2958.3	3125.8	3431.8	3750	4111.9	4355.3	4566.4	4660.7	4834.1	5082.7	5185.9	5495.7	5684.5	5953.9	5979.1	5985.1	6094.5	6352.8	6629.1	6700.5	6892.5	6951.7	7049.7	7053.1
2.8363	0	0	0	0	19.019	30.995	73.506	106.27	155.73	229.06	285.32	387.72	458.68	523.55	566.29	599.64	683.79	743.36	824.98	902.49	955.15	981.63	977.24	1010.9	710.13	1097.5	1078	1118.3	1125.3	1086.1	1083.4	1073.5	1145.1	1165.9	1226.6	1255	1251.7	1304.4	1335.7	1462.7	1542.3	1658.2	1837.4	1848.1	2061.5	2120.3	2142.5	2299.3	2474.7
20.136	19.695	0	0	0	0	0	0	0	0	41.91	108.28	185.11	299.22	459.91	599.41	748.04	922.3	1114.3	1320.9	1453.7	1611.8	1900.6	2009.5	2293.3	2431.1	2611.6	2737.3	3013.3	3248.6	3436.8	3619.1	3822.3	3949.3	4109.8	4105.3	4346.1	4567.6	4631.4	4761.9	4938	5085.7	5206.5	5282.4	5282.5	5343.5	5339.8	5422	6122.8	5482.5
0.31424	0	0	0	0	4.232	3.7407	43.024	109.62	210.41	375.57	530	720.4	1001.5	1316.3	1693.5	1953.4	2287.5	2661.8	2960.1	3245.2	3560.4	3823.5	4091.1	4448.7	4661.7	4772.3	5171.6	5445.7	5621.5	5796.3	6258	6917.1	7277.1	6958.3	7094.9	7353.5	7746	7926.4	8176.9	8169.5	8631.9	9228.1	9428.5	9627.1	9877.5	9918.7	10091	10388	10448
9.1745	15.168	6.3433	0	0	0	0	0	0	0	0	0	0	20.309	103.03	200.29	209.78	342.07	603.04	834.56	1002.7	924.4	1053.8	1466.8	1638.6	1754.9	1802	1944.5	2420.5	2785.7	3030.6	2576.1	2720.9	3377.3	3430.7	3414.8	3488.3	3449.3	4089.3	3694.7	3781.4	4000.3	4127.1	4325.2	4260.4	4362.9	4398.5	4602.6	4568.1	4670.5
34.907	39.337	12.125	0	0	0	0	0	0	19.051	81.269	141.54	219.44	374.82	573.36	784.67	927.61	1202.6	1459.4	1751.4	1917.4	2298.9	2682	2668.1	3402.2	3778.7	4176.7	3452.4	3610.7	4497	5095.9	5661.7	5171.2	6220.4	6580.2	6886.7	7348.8	7525.6	8008.7	8503.8	8830.3	8939.2	9201.9	9456.1	9681.1	9679.9	10064	10431	10615	10757
0	0	0	3.3427	2.5852	18.189	27.708	80.014	130.89	244.39	360.75	496.61	680.51	884.59	1123.8	1328.2	1526.6	1752.5	2024.1	2285.1	2375.9	2591.2	2772.3	3000.1	3176.5	3359.7	3546	3785.5	4120.8	4177.3	4273.2	4489.3	4610.6	4818.7	4941.4	4818.9	5214.2	5425.8	5505.9	5685.9	5913.5	6049.3	6318.3	6290.3	6521.2	6687	6794.2	6916.9	6989	7030.4
12.697	0	0	0	0	0	0	0	1.3756	12.136	30.871	72.731	116.95	233	377.4	508.78	647.3	790.86	982.17	1214.5	1408.1	1587.1	1707.7	1969.6	1982	2295.5	2465.3	2757.3	3090.8	3284	3450.4	3629.7	3993.5	4288.9	4460.4	4609.9	4908.4	5049.7	5366.2	5521.5	5772.2	6057.7	6135.2	6342.5	6261.5	6405.7	6587.5	6778.7	6828.4	6846.2
10.98	0	0	0	0	0	0	11.797	24.353	41.485	76.591	103.05	136.91	168.82	195.09	220.36	348.7	308.86	356.43	410.36	539.09	600.49	656.96	781.28	965.23	1012.6	1207.2	1314.3	1581.6	1680.7	1838.4	1930.1	2178.1	2285.1	2493.9	2704.1	2747.8	3030.8	3104.8	3237.1	3462.1	3561.8	3786.3	3920	4310.5	4450.2	4654.9	4777	5013.7	5093.4
0	0.069776	6.2481	0	0.00042916	0	5.6149	10.449	9.5271	38.306	64.319	131.25	216.1	340.11	495.87	674.18	830.05	1059.6	1233.6	1491.6	1761.2	2193.3	2238.9	2545.1	2743.4	3353.4	3723.8	4290.3	4732.1	5148.5	5734.6	5978.7	6567.1	6705.8	7154.8	7429.9	7497.6	7620.1	8032.1	8005.1	8275.4	8769.3	9061.7	7793.6	8997.9	9163	9012.7	9343.6	9484.9	9643.1
19.317	8.5088	2.5541	0	0	0	0	0	11.057	59.583	120.07	185.79	260.68	341.21	478.26	630.37	733.51	863.78	992.88	1196.1	1319.2	1485.7	1685.1	1925.4	2160.1	2484.7	2749.6	2985.3	3047.8	3369.2	3748.4	4047.3	4166.5	4356.8	4458.1	4929.5	5233.4	5613.6	6058.9	6582.9	6678.6	7060.8	7183.2	7282.6	7770.7	7928.2	7877.6	8236.3	8125.4	8378.8
18.543	5.7634	0.43688	0	0	0	0	0	23.427	73.89	132.13	216.27	355.23	517.44	678.81	929.98	1115.2	1430.9	1730.4	1985.9	2310.6	2507	2868	2993.9	3371.5	3519.1	3712.4	4228	4268.6	3733.8	3714.1	3919	4006	4128.8	4205.1	4392.5	4485.8	4859	5040.7	4927.3	5226.1	5254.3	5258.1	5579.2	5654.1	5588.3	5760.4	5853.5	5959.6	6038.7
30.514	14.633	0	1.9213	0	0	0	16.953	44.803	115.24	156.14	270.55	349	531.05	699.5	757.62	1049.5	1188.9	1289	1563.2	1774.3	1907.3	2123.1	2216.9	2367.5	2444.9	2837.9	3042.9	3255	3432.7	3527.8	3827.6	4003.7	4174	4412.3	4575.3	4853.5	4985.2	5371.9	5444.4	5781.4	5862.3	5800.2	5935.9	6141	6155.2	6327.5	6301.1	6492.6	6600.6
0	0	0	6.0061	13.913	16.923	0	5.1188	0	0	0	0	0	0	0	0	0	0	0	23.299	73.653	132.64	212.79	311.57	407.88	536.67	673.56	771.51	974.96	1209.9	1477.6	1653	1874.9	1997.6	2111.5	2301.6	2405.6	2686.1	2868.1	3056	3291.4	3503.1	3591.6	3950.4	4192.2	4430.4	4599	4814.8	4938.2	5102.8
15.064	7.7879	0	0	0	0	21.217	74.726	208.38	339.24	511.53	710.43	939.02	1278.5	1525.9	1861.8	2229.4	2644.7	3139	3492.5	4006.2	4380.1	4908.9	5295.5	5621.2	6039.2	6646.6	6882.8	6973.9	7538.8	7924.9	8181.9	8251.7	9157	9432.9	9735.8	9831.9	9940.2	10400	10614	10782	10958	11141	11533	11597	11653	11615	11768	11736	11844
73.866	43.59	36.957	5.4809	0	0	0	0	0	0	0	0	42.224	97.083	231.45	360.97	498.5	657.33	833.14	1055.4	1204.8	1479	1713.1	1919.5	2115	2327.6	2533.2	2660.1	2925.6	3065	3179.8	3361.4	3493	3799.8	3971.5	3860.5	4062.1	4355	4544.1	4764.6	4968.4	5058.7	5310.8	5535.3	5805.9	5890.1	6046.5	6374.2	6672.6	6781.7
0	0	0	0.86568	0	18.394	33.261	65.229	217.39	375.51	544.63	775.16	1043.7	1226.2	1550.9	1828.2	2103.1	2324.3	2785.2	3037.3	3351.9	3579.1	4017.5	4095.9	4594.3	5144.9	5307.5	5707.3	5943.8	6542.4	6711	7170.9	7053	7417.6	7518.2	7812.2	8267.8	8385.8	8371.4	8226.3	8339.9	8592.7	8833.9	8805.4	8596	8853.5	8899.1	8825.3	8947.2	8979.3
0	7.1112	0	16.287	31.173	12.286	0	1.516	0	12.386	11.127	18.555	64.242	126.94	169.74	296.47	398.52	500.95	626.02	782.22	942.17	1136.2	1351.4	1600.6	1902.4	2089.2	2419.7	2585.6	2827.9	3081.7	3364.4	3687.4	4211.5	4596.5	4768.5	5142.2	5440.6	5801.9	6202.3	6789.8	7343.1	7387.7	7707.1	7976.5	8364.7	8988.8	9724.6	10181	10242	10638
36.068	13.257	0	0	0	0	12.085	72.339	160.11	254.55	394.51	575.28	796.53	1066	1316.9	1643.6	1956.7	2313.3	2707.7	3124	3495.3	3850.2	4253.9	4558.9	4887.1	4947.7	5464.7	5934.4	6295.2	6487	6694.2	6940.7	7216.2	7511.1	7892.2	8125.7	8254.8	8656.2	9036.7	9422.6	9769.3	10064	10379	10542	10905	11087	11243	11357	11614	11693
0	0	0	0	4.6757	13.486	42.339	117.13	209.91	363.51	513.17	749.04	1028.8	1332.8	1649.1	1947.7	2418	2797.6	3186.1	3582	3946.4	4278.7	4674.1	4766.5	5579.7	5513.1	6122.8	6439.2	6767.6	6756.5	7268.4	7883.9	8254.7	8367.8	8741.8	9005.9	9471.3	9828.8	9516.9	11748	11795	12373	11071	11648	11296	11386	11842	11761	12037	12087
0	0	6.8588	0	74.327	19.163	31.43	0	0	0	0	0	0	0	0	0	0	0	0	0	57.211	131.25	188.97	282.46	313.03	373.26	441.62	511.53	670.11	646.26	704.12	796.11	904.37	981.53	1001.8	1008.9	1188.9	1261	1780.4	1731.8	1843.6	1920.3	1542.1	1544.5	1622	1668.2	1652	1676.2	1710.1	1680.7
13.006	3.4857	0	0	7.4082	0	0	8.773	44.126	109.56	182.53	255.78	358.35	450.2	611.35	734.21	895.61	1036.5	1206.1	1447.3	1611.6	1775	1917.8	2138.3	2528.8	2727.6	2974.8	3145.9	3378.5	3607.5	3746.1	3955.1	4066.3	4277.2	4591.8	4014.6	4204.5	4350.1	4474.9	4551.9	4714.9	4888.5	5166.4	5380.5	5552.5	5774.6	5899.2	6085	6060.6	6245
11.326	0	2.1766	0	0	0	8.1183	79.949	154.79	255.24	371.13	525.68	713.17	961.71	1177.9	1340.5	1452.3	1718.1	1969.7	2244.6	2539.9	2807.4	2944.8	3336.3	3590.7	3939.2	4355.2	4566.2	4872.4	5171	5596.8	5852.4	6153.1	6534.8	6814.7	7151.2	7261.8	7696.7	8100.1	8462	8927.2	9040.2	9337	9746.4	9926.6	10418	10425	10886	11047	11163
0	0	14.212	19.151	29.975	0	0	2.1837	20.281	55.94	45.747	45.938	85.375	135.1	134.44	88.18	197.92	225.38	327.03	309.73	495.29	588.24	717.31	793.46	802.47	997.28	1172.8	1337	1638.9	1652.5	2086.9	2208.2	2254	2449.7	2813.6	2875.7	3118.9	3227.5	3464.3	3453.4	3952.3	4203	4310.6	4537.2	4835.4	4673.4	4790.8	4761.6	5114.1	5339.2
0	0	0	8.6904	5.5725	14.164	32.618	58.62	90.161	143.47	226.09	118.96	256.01	411.78	574.85	756.52	954.87	1069.5	1336.5	1493.8	1699.1	1905.9	2139.2	2263.1	2489.4	2682.3	2757.4	2799.5	2949.9	3227.8	3290	3588.2	3577	3791.7	3993.4	4008.9	4069.4	4092.2	4375.5	4374.3	4333.6	4356.7	4597	4693.2	4689.3	4926.5	4925.8	4974.8	5004.9	4997.9
4.7742	0	0.7574	6.428	0	0	11.723	70.122	132.1	229.44	355.03	521.43	713.91	929.62	1204.4	1434.6	1759.5	1821.2	2095.7	2626.1	2608.3	3070	3360	3197.4	3314.1	3941.5	4056.7	4755.1	5056.8	5436.9	4987.8	5131.9	6126.5	6703.9	6037.9	6332.6	6548.3	7040.9	7564.7	7655.9	8184.4	8446.9	8530.6	8920.2	9263.5	9464.9	9748.3	9867.5	10297	10511
0	0	1.4183	5.9418	2.799	2.3745	8.2206	24.208	65.997	133.24	190.99	299.75	407.77	538.68	695.68	862.42	1072.2	1197.6	1402.8	1607.2	1765	1871.2	2059.3	2210.5	2328	2488.1	2738.9	2933.7	3167.7	3259.4	3524.8	3636.4	3700.2	3809.1	3961.4	4196	4359.1	4573.1	4759.5	4936.6	5046.7	5108	5342.6	5350.3	5390.7	5660.3	5667.5	5785.1	5730.1	5854.1
14.921	0	4.5069	0	0	0	10.23	34.993	102.91	189.91	307.87	427.41	645.03	851.52	1084.3	1370.5	1721.5	1978.4	2214.5	2286.2	2973.7	3124.1	3473.4	3835.9	4331.6	4778.1	4844.5	5331.4	5317.7	5900	6049.7	6156.9	6818.5	6850.6	7276.5	7326.8	7319.9	7693.6	7820.4	8155.7	8422.5	8731.1	8909	9193	10008	9473	9616.6	9921.7	9983.3	10044
25.644	14.06	0	0	0	0	0	15.917	53.579	104.92	203.41	311.89	487.36	760.88	1201.4	1394.4	1726.6	2054.9	2498.7	2857.6	3353.4	3591.6	4155.4	4627.9	4893.7	5238.1	5881.9	6492.9	6804.1	7101.3	6973	6990	7536.1	7849.5	8415.3	8791.4	8976.2	9400.9	9546.4	9311.7	10094	10229	10645	11187	11557	11782	12309	12653	13343	13839
0	11.962	10.058	7.5821	0	6.3967	0	0	0	14.071	16.247	19.757	56.529	102.37	157.76	265.05	366.38	489.63	649.98	747.46	877.57	1047.9	1156.4	1364.4	1456	1613.2	1833.1	2053.1	2141	2353.6	2628.6	2860.1	3205.1	3370.3	3706.3	4018.5	4364.5	4654.8	5105.7	5289.2	5929.4	6203.9	6546	6723.1	7155.6	7187.9	7388.8	7924.5	8158	8269.4
25.014	21.718	0	0.87982	0	0	0	0	0	0	0	0	0	0	0	0	0	80.189	130.47	250	325.72	469.06	535.33	643.79	746.26	840.49	871.53	1013.3	1210.5	1305.4	1463.5	1635	1729.9	1834.8	1921.2	1973.2	2248.4	2350.5	2228.8	2633.4	2759.2	2891	3058.9	3160.9	3218	3303.6	3459.5	3488.9	3595.3	3601.5
45.869	27.443	0	0	0	0	0	0	0	0	15.306	18.094	66.286	113.79	185.51	281.6	361.75	487.91	552.95	691.12	812.32	979.44	1098.1	1259.2	1324.7	1512.1	1664.1	1761.9	1987.7	2253	2392.7	2580.8	2764.3	2777.4	2984	2901.6	3191.1	3259.6	3386.4	3786.3	4094.5	4235.5	4827.9	5062.7	5266.8	5431.6	5612	6059.5	5938.9	6191.6
22.329	20.618	0	6.406	0	0	0	0	0.889	27.246	60.348	86.149	129.44	214.8	294.13	373.23	472.59	512.8	642.99	759.35	884.87	1024.1	1113.7	1302.5	1399.4	1504.6	1627	1738.4	1938.3	1882.3	1970.5	2085.8	2206.7	2297.4	2383.1	2357.6	2564.9	2616.2	2927	2903.5	3026.4	3232.3	2961.4	3095.4	3216.2	3278.8	3391.1	3462.8	3543.9	3547.9
6.7651	0	0	0	0	0	26.922	45.303	141.95	241.63	359.94	512.2	690.94	905.99	1232.7	1433.7	1701.1	1898.7	2129.4	2540.7	2709.5	2933.9	3128.1	3319.3	3794.7	4090.8	4172.7	4498.3	4976.6	5040.3	5214	5360.7	5594.8	5859.3	6215.5	6677	6417.6	6701.1	6836.9	6977.2	7221.8	7367.4	7472.8	7771.8	7823.1	7947	8181.1	8346.5	8454.8	8394.8
0	0	12.113	5.5174	21.721	16.428	0	13.419	16.609	33.705	53.673	97.368	174.53	307.1	456.6	612.43	757.47	1000.4	1201.8	1394.3	1555.8	1650.5	1792.8	1814.1	2002.4	2123.5	2218.4	2336.2	2440.7	2546.8	2749.3	2954.9	3032.8	3155.6	3199.9	3369.5	3422.3	3537.9	3659.8	3713.9	3806.4	3754	3920.3	3796.2	3994	3932.9	4016.4	4045.2	3976.9	4023.8
13.727	3.9894	6.3991	0	0	0	0	0	0	0	0	0	0	38.108	91.494	141.27	241.79	271.6	383.47	447.86	530.04	611.02	656.29	798.55	859.08	951.37	995.04	1020.7	1123.1	1306	1443.3	1603.4	1702	1859.5	2037.6	2181.7	2275.1	2572.2	2837.6	3130.2	3314.4	3458	3876.5	4136.9	4269.4	4769.5	4958.8	5207	5194.9	5375.5
0	0	0	0	0	6.8886	19.069	60.718	141.49	238.31	352.87	488.68	640.13	805.62	936.13	1082.2	1248.8	1382	1488.1	1701.6	1788	1977.5	2184.2	2336	2344	2495.9	2551.6	2730.8	2843.9	2872.6	2838.8	2982.3	3132.6	3196.9	3226.5	3364.8	3469.3	3495.3	3631.4	3725.2	3841.5	3985.4	3980.6	4091.5	4140.7	4208	4267.4	4306.4	4361.1	4376.8
10.263	8.7941	2.8972	2.761	0	0	0	15.464	47.113	96.114	161.63	257.65	395.41	531.11	716.15	916.49	1047.1	1343.6	1551.5	1838.8	1989.6	2147.3	2437.6	2699.6	3038.5	3054.1	3287.7	3512	3709.8	3991.4	4039.9	4486.2	4646.9	4826.7	4746.7	4843.6	5211	5443.3	5786.8	5868.8	5902.5	6287.1	6356.9	6556.8	6772.7	7015.5	7219.5	7184.3	7266.5	7475.9
0	0	0	0	16.853	32.632	63.458	64.006	96.269	126.06	138.92	150.31	244.7	370.41	424.52	557.76	882.36	1064.3	1380.1	1497.1	2004.2	2043.1	2436.1	2755.7	2753.5	2939.4	3137.6	3745.5	4297.2	4499.2	4821.7	5114.7	5291.1	5779.8	6129.5	6548.2	6711.7	7030.4	7144.6	7299.3	7766	8305.4	8400.2	8503.5	8655.3	8686.8	9074.2	9203.4	9260.8	9196
20.203	14.585	2.0967	0	0	0	0	0	40.061	109.63	177.9	252.77	323.43	398.72	520.63	583.19	699.81	784.56	857.58	943.46	1065.8	1119.1	1185.6	1313.7	1450.1	1589.8	1676.7	1689	1806.1	1848.2	1979.1	2035.3	2122.4	2248.5	2295.2	2466.7	2409.8	2534.8	2584.1	2796.9	2821.7	2970.5	3086.9	3291.9	3501.1	3581.7	3709.8	4016.2	4126.2	4303.7
16.987	0	0	0	22.198	0	0	0	0	0	0	0	0	0	0	9.1273	33.58	78.679	130.14	228.81	352.59	453.89	588.01	741.59	872.22	974.52	1136.4	1292.4	1464.2	1557.7	1740.4	1969.6	2134.8	2328.9	2573.9	2535.6	2589.3	2647.5	2748.9	2812.1	3104.6	3194.5	3275.4	3319	3437.1	3566.1	3578	3680.5	3969	3926
1.0442	0.59828	0	3.0422	0	0	6.8286	19.462	62.542	143.69	193.64	321.84	460.95	659.47	832.94	1082.9	1269	1561.1	1756.3	2064.9	2290.9	2509.1	2660.6	2820.8	3084.5	3332	3569	3908.8	4193.2	4362.6	4621.9	4720.9	4749.8	5009	5539.1	5740.4	5903.5	5835.2	6140.4	6559.4	6973.9	7059	7331.6	7553.7	7632.9	7630.4	7978.5	8279.2	8926.4	9141.4
0	0	0	0	0	18.374	63.375	192.67	319.61	492.35	717.38	980.95	1293	1659.7	2032.5	2446.7	2826.9	3289.7	3800.7	4187.8	4487.6	4929	5465.2	5877.1	6330.9	6588.8	6996.8	7347.1	7662.2	7797	8162.7	8598.8	8807.8	9216.4	9442.2	9646.5	9909.7	9992.8	10514	10621	10849	10984	11314	11583	11498	11891	12001	12326	12599	12627
0	6.5126	0	0	0	4.1147	10.418	25.59	29.007	33.788	9.9664	9.922	40.31	49.686	58.006	74.386	122.72	192.08	240.73	396.08	507.91	681.54	810.98	1076	1235.1	1459.8	1665.5	1890.1	2138.6	2380.2	2449.6	2717.6	2941.5	3112.4	3238.3	3471	3623.6	3547.3	3844.1	3758.1	4002.7	4269.5	4417.6	4469.2	4570.2	4643.5	4636.9	4757	4677.4	4852.6
0.37362	2.5327	6.6008	0.33818	0	0	0	10.283	20.142	39.509	62.612	108.64	185.79	294.14	445.23	571.57	752.58	953.34	1145.1	1350.2	1640.7	1924.2	2171.6	2406.1	2665.1	2869.4	3095.3	3347.9	3623.9	3977.6	4296.4	4566.8	4917.7	5128.6	5344.3	5643.8	5737.2	6000.5	6213.4	6379	6633.8	6904.8	7116.3	7270.4	7480.1	7670.4	7926.3	7779.8	8030	8111.1
40.769	12.694	2.8206	4.4104	0	0	0	0	1.8048	40.667	91.718	124.16	209.09	328	488.21	682.15	771.8	1039.9	1279.5	1663.4	1881.1	2323.7	2348.1	2582.4	2857.7	3413.3	3620.5	3873.4	4221.5	4303.2	4507.1	4706	4990.2	5074.7	5321	5568.6	5749.5	5956.3	6147.9	6403.6	6758.2	6857.4	6876.6	7021.8	6768.6	7380	7043.1	7126.7	7426.1	7364.7
0	0	0	0	0	7.8705	36.241	127.42	272.33	396.41	583.07	762.73	997.81	1263.4	1515.2	1761.6	2094.9	2417.2	2516.1	2803.9	3047.8	3288.1	3495.1	3720.6	3969.9	4062	4205.7	4448.1	4607.6	4551	4836.6	5132.4	5130.6	5161	5582.2	5639.4	5824.6	5926.5	5999.7	6045	6266.4	5985.6	6238.7	6234.2	6335.8	6251.5	6268.3	6272.3	6233.4	6237.7
27.244	7.9464	0	0	0	0	0.39847	34.235	98.449	165.58	246.61	358.05	511.28	597.28	725.62	880	1035.7	1216.7	1300.1	1540.1	1750.5	1955.9	2102.8	2216.7	2293.6	2377.2	2562.2	2623.4	2814.4	2963.9	3081.3	3219.1	3357.6	3375.5	3532.6	3457.8	3926.7	3940	4141.9	4090.2	4137.9	4199.2	4431.1	4484	4754.5	4786.8	4866.7	4926	4983.2	4946.8
0	0	0	0.46648	11.96	0	17.669	59.708	133.23	229.81	270.16	399.39	504.27	629.39	781.92	937.08	1136.2	1328.7	1553.7	1728.7	2070.1	2286.4	2447.9	2676.2	3002.2	2997.4	3665.8	3826.6	4171	4454.6	4608.9	4932.5	5272.3	5510	5716.2	6019.8	6290.6	6598.1	7067.6	7285.1	7677.4	8032.7	8328.2	8672	8852.2	9327.5	9395.2	9881.1	10089	10330
0	0	0	3.1426	4.5258	14.693	34.28	30.734	70.1	116.69	191.92	277.84	372.49	526.92	655.76	871.2	974.41	1242.1	1443.9	1617.2	1878.5	2202.3	2507.1	2769.5	2949.2	3402.7	3668	4067.4	4587.8	4995.5	5203	4718.5	4757.6	4074	4841.5	5027	5264.9	4280.1	4492.6	4923.1	5292.3	5238.2	5681.6	5823	5862.1	5584.1	5779.2	5847.4	6265.2	6348.7
0.22815	0	0.07217	9.9239	31.181	0	0	19.53	27.753	47.476	62.913	63.768	94.937	104.02	180.9	211.7	296.96	407.56	517.68	724.07	834.46	983.79	1112	1302.1	1487.1	1669.3	1851.7	2085.9	2353.9	2608.3	2685.7	3005.9	3219	3324.2	3479.8	3561.4	3587.5	3402.8	3308.3	3434.5	3402.8	3507.3	3356.4	3607.5	3700.8	3734.8	3702.4	3671.8	3699.7	3692.7
27.446	5.0435	0	0.2806	0	0	0	0	0	0	0	0	50.461	101.19	151.95	217.2	265.7	357.05	369.69	558.56	610.66	703.65	768.42	851.37	953.95	1025.9	967.06	1035	1180.6	1276.1	1457.5	1351.8	1344.2	1422.8	1417.1	1436.4	1442.9	1486.7	1789.3	1709.9	1756.8	1825.5	1485.3	1467.3	1517.4	1537.9	1573.7	1579.7	1606.9	1597.8
13.254	8.334	11.107	0	0	0	0	11.09	42.869	90.644	140.65	176.92	295.26	405.47	524.85	716.4	858.72	1044.7	1294	1514.7	1660.3	1820.9	2093.8	2287.3	2506	2709.1	2949.8	3139.3	3498.5	3750.3	3911.9	4321.9	4646.4	4826.9	5011	5318.2	5556.1	5862.3	6355.1	6652.9	6919.4	7302.4	7689.3	7982.9	8628.7	8796.9	9020.4	9061	9476	9812.6
0	4.4785	0	1.4081	0	4.0089	4.6811	25.138	59.624	144.09	232.42	331.9	410.01	560.3	762.74	934.69	1128	1259.6	1442	1727.1	1899.6	2076.7	2269	2517	2631.9	2827.2	3003.2	3164	3188.4	3361.7	3515.3	3582.7	3593.2	3719.2	3642.6	3931.6	4211.5	4492.2	4473.4	4815.1	4699.3	4817.2	4730.6	4711.5	4803.3	4740.5	4619.5	4770.5	4737.9	4728.2
0	0	0	0	0	12.114	36.927	146.5	296.63	487.24	739.86	1019.6	1332.5	1692.5	2148.1	2513.6	2934.1	2870.2	3160.6	3534.1	4154.1	4350.8	4718.5	5209.9	5607.3	5739.4	5673.5	6257	6522.5	6645.3	6560.7	6815.6	7159.4	7586.5	7552.2	7630.7	7743	7699	7693.3	7651.4	7921.4	7816.8	7982.5	7764.9	7786	7622.2	7482.5	7578.7	7412	7352.6
3.4675	14.296	5.2871	0	0	0	0	0	22.015	60.254	47.491	78.894	158.21	270.4	410.46	571.04	759.77	930.42	1206.7	1369.1	1551.7	1844.4	2081.3	2286.1	2626.6	2720.6	2950.1	3194.9	3513.3	3654.9	4072.1	4159.1	4363.6	4641.9	4889.8	5191.6	5685.9	5835.6	6340.2	6592.2	7000.2	7433.6	7445.2	7700.1	7839.4	8343.5	8365.6	8610.3	9043.4	9022.5
0.93478	1.4958	3.0382	0	9.669	0	0	0	2.1264	25.028	36.634	92.49	174.3	309.47	408.93	568.06	701.44	887.07	1081.1	1348.2	1620.1	1791	2124.4	2406.7	2684.4	3024.8	3314.8	3730.9	4166.6	4422.3	4796.4	5037.1	5491.7	6050.5	6254.6	6586.4	6754.7	6956.3	7590.8	7809.9	8203.8	8588.8	8852.8	9212.6	9488.4	9734.9	9875.3	10035	10402	10318
10.222	9.3681	0	0	0	0	2.9958	27.084	67.778	125.44	206.9	281.69	378.39	509.22	630.19	785.56	936.04	1102.2	1244.4	1413.8	1552.2	1663.4	1820.5	1897.8	2098.7	2069.2	2254.4	2273.4	2340.9	2388.1	2463.2	2555.9	2563.6	2694.8	2707.7	2612.4	2676.4	2771	2798.8	2821.9	2805.8	2818.9	2778.3	2814.7	2715.5	2624.7	2757.6	2698.8	2698.5	2685.9
5.8025	4.1861	0.2642	9.388	0	0	0	5.6586	26.295	64.516	108.76	186.02	277.53	438.37	618.15	854.87	1059	1309.3	1593.4	1968.5	2190.3	2464.6	2832.7	3238.1	3388.5	3742	4008.6	4379.8	5541.3	5016.7	5346.9	5556.1	5689.9	6228.4	6547.9	6643.7	7020.7	7186.2	7656.4	7892.4	8228	8361.7	8631	8702.6	9056.9	9123.5	9526.9	9822.3	9762.5	9864.2
43.294	15.398	6.5604	1.6839	0	0	0	8.2311	44.654	100.13	184.97	286.8	424.13	589.44	691.06	818.26	951.71	1115.8	1222.6	1396.4	1498.3	1688.8	1834.3	1965.5	1963.9	2046.6	2075.3	2103.2	2242.8	2581.5	2751.2	2870.7	2946.1	2998.7	3034.3	3050.4	3300.2	3308.3	3515.7	3538.1	3712.8	3884.2	3960.6	4038.4	4180.6	4266	4325.6	4372.6	4426.5	4440.5
0	0	0	7.6254	21.496	42.687	17.796	28.28	0	0	0	0	0	0	178.76	366.97	504.87	658.14	702.14	870.11	922.69	1137.8	1291.2	1807.1	2071.5	2163.4	2607.1	2842.7	3155.8	3736.7	3907.4	4299.6	4430	4858.1	4832.3	4463.4	4972	5559.9	5823.8	5966.6	6181.1	6103.6	6490.8	6297.3	6281.5	6691	7026.2	7021.1	7108.9	6963
0	0	4.5273	37.774	2.1021	0	19.541	29.197	61.692	72.689	102.17	160.08	238.48	306.67	436.94	568.41	719.87	878.88	979.8	1317.7	1503.3	1718.8	1965.2	2223.8	2461.9	2739.5	2963.6	3184.1	3371.8	3676.6	4005.6	4334.1	4823.7	4883.1	5315	5769.2	6324.6	6599.9	6913.9	7719.8	8221.5	8890.5	9193.6	9833	9932.1	9870.8	10233	10619	10937	10765
0	0	0	0	0	36.977	348.13	385.37	330.55	251.58	281.76	368.94	394.6	204.2	243.74	706.04	408.02	564.97	596.61	772.05	1189.3	1039.8	1104.5	1212.3	1263.7	1601.5	1682.8	1622.3	1800.2	2548.7	2545.5	2745.5	2776.3	2387.8	2859.4	2778.5	2513	2865.7	2966.3	3006	3110.4	3196.3	3291.8	3372.9	3492.9	3575.6	3723.9	3673.4	3778.7	3806.4
0	1.0512	6.9244	0	0	0	18.685	90.852	170.63	304.85	473.57	641.97	835.01	1120.9	1358.5	1717.7	2051.2	2349.2	2661.4	3169.2	3605.4	4015.5	4389.3	4796.9	5349.5	5740.5	6093.2	6224.2	6665.6	7191.5	7326.7	7569.1	7993.4	7888	8230.6	8316.8	8549	8705	8949.7	8991.8	9139.7	9389.5	9287.4	9598.9	9689.2	9759.8	9768.2	9890	9996.1	10032
11.076	6.3578	0.58819	1.9448	0	0	0	3.981	32.384	49.653	73.75	86.203	109.45	154.19	191.96	222.45	320.4	362.41	509.27	640.59	691.21	866.42	991.38	1147.5	1320.8	1507.2	1685	2052.7	1889.8	2055.9	2385.3	2599.1	2650.3	3001.3	3154.2	3308.9	3501.5	3691.9	3873.6	4130.8	4296.3	4404.1	4753.3	4883.9	4949.8	5069.9	5212.5	5352.7	5508.1	5518.1
12.057	0	8.498	0	0	0	0	35.623	110.59	191.47	299.37	430.96	595.86	803.49	1025.5	1230.1	1456.8	1739	2033.2	2301.6	2595.6	2940.8	3204.7	3688.7	3819	4299.1	4321.1	4714.1	5088.7	5323.5	5727	6008.5	6443	6712.5	6938.6	7115.7	7453	7642.9	7942.5	7878.1	8225.9	8658.4	8768.9	8861.2	9131.9	9343.5	9607	9648.2	10133	10078
49.364	38.943	0	0	0	0	0	0	0	11.747	24.599	52.682	124.66	234.7	349.04	542.1	735.71	934.47	1143.3	1399.4	1697.9	1940.7	2199	2390.7	2602.6	2784.5	3163	3390.6	3533.4	3874.4	4080.8	4275.8	4502.7	4711.6	5224.7	5290.6	5598.1	5972.1	6136.9	6439.8	6974.7	7007.1	7282.7	7591.7	7950	8129.6	8320.2	8427.4	8278.8	8513.7
40.956	18.548	0	2.635	0	0	0	0	11.644	21.936	65.16	101.88	46.423	90.277	155.34	106.37	141.79	212.81	278.58	387.44	484.46	606.19	727.88	833.92	973.86	1065	1244.3	1290.5	1459	1624	1780.2	1891.4	2072.8	2176	2265	2210.6	2332.8	2480	2668.5	2840.1	2928.8	3131.6	3378.6	3518.1	3600	3633.5	3672.8	3777	3878	4009
15.552	16.367	0	0	0	0	8.2232	51.712	88.304	268.26	344.52	489.4	664.87	848.35	1053.8	1269.9	1516.8	1685.9	1998.3	2220.6	2355.9	2682.2	2689.4	3085.5	3379.3	3745.7	4338.6	4750.7	4292.6	4418.8	4453.4	4706.4	4678.3	4807	4969.6	5079.2	5309.4	5506.8	5797.6	5954.8	5895.5	6049.5	6081	6256.6	6330.3	6399.5	6474	6602.8	6418.7	6267.5
20.085	12.294	0	0	0	0	17.968	81.396	206.84	353	604.51	836.25	1169.2	1476	1824.1	2185.3	2493.2	2930.8	3184.1	3617.9	3906.3	4249.9	4565.3	4918.2	5282.2	5548	5866.1	6114	6399.4	6442.3	6800.4	7116.9	7248.4	7617	7700.1	7843.1	7854.4	8333.2	8383.8	8563.9	8856.8	8878.6	9034.8	9070.6	9250.8	9321	9449.3	9466.3	9372.7	9558.4
3.466	5.7783	10.331	0	0	0	0	0	3.4243	3.0162	28.206	0	32.457	99.223	164.39	282.78	329.91	465.32	635.12	908.59	966.77	1003.1	1173.3	1230	1606.7	1641.5	1549.5	1566.9	1731.9	1770	1873.3	1963.7	2143	2281.5	2323.9	2353.4	2574.8	2700.9	2737.8	2655.8	2888	2857.2	2945.2	2977.1	3187.1	3256	3437.9	3469.8	3670.3	3707
0	0	2.4391	0	0.20216	7.2166	9.4378	16.599	19.729	40.942	62.555	8.0277	73.098	85.408	166.7	229.96	362.82	448.81	640.38	815.14	964.64	1093.7	1256.2	1405.3	1626.8	1794	1986.7	2160.9	2396.3	2599.1	2694.1	2810.9	2870.6	3043.2	3294.9	3353.5	3561.8	3818.8	4102.3	4317	4482.5	4632.8	5060.1	5075.9	5390.4	5471.9	5717.3	5881.3	6077.9	6267.5
7.4385	3.4882	0	0	2.281	0	5.2069	32.076	85.87	197.28	331.6	449.32	586.55	760.14	942.33	1115.1	1303.2	1526.7	1692.7	1950.1	2130	2302.3	2581.3	2779.3	2985.6	3020.4	3199.5	3487.5	3629.9	3898.6	4166	4333	4609.4	4755	4817	5242.7	5218.5	5559.5	5693.3	5730.8	6008.4	6167.6	6343.4	6471.3	6506.2	6876.3	6843.1	6902.1	6956.7	7305.3
14.668	0.71138	0	0	0	0	8.8876	27.348	53.548	105.92	155.45	238.11	363.06	512.11	722.85	893.56	1160.5	1346.5	1652.2	1826.8	2048.7	2344.6	2527.6	2780.7	3047.8	3170	3383.9	3552.7	3834.4	4076.4	4259.1	4062.6	4346.7	4401	4446.4	4658	4699.8	4806	4898.5	4981	4923.3	4956.9	5147	5116.2	5135.9	5483.9	5563.7	5448.2	5368.3	5431
0	0	0	0	7.6558	15.83	58.96	122.28	187.77	323.08	435.09	575.09	679.3	882.93	1036.3	1229.1	1392.3	1567.4	1825.3	2006	2210.2	2394.4	2597.1	2791.9	3004.8	3205.6	3354.7	3558.7	3839.8	4082.6	4269.1	4701.5	5007.2	5537.5	5976.5	6355.1	6752.6	7086.4	8020	8281.7	8818.4	9220.5	9749	10233	10394	11049	11451	11773	11650	11892
8.1367	4.8793	0	0	0	0	36.426	97.153	210.11	337.66	510.23	675.46	909.82	1117.7	1368.1	1615	1850.3	2107.6	2416.7	2759	3068.4	3356.2	3522.4	3857.9	4108.4	4248.5	4503.6	4730.3	4971.8	5111.8	5299.6	5430.1	5680.3	5945.5	6091.1	6132.2	6349.3	6544.7	6746.2	7112.9	7115.7	7193.2	7286.6	7425.2	7359.5	7629.5	7691.8	7711.3	7822.6	7980.1
4.54	0	0	0.41696	0.2718	7.054	0	7.8467	9.6998	39.762	72.042	115.84	199.57	298.44	467.22	607.85	795.43	974.18	1213.4	1428.4	1586	1678.4	1921.6	2091.2	2256.4	2390.2	2674.3	2875.6	3113.6	3437.9	3770.1	4100.8	4230.3	4591.1	4938.5	4756.8	5406.3	5176.7	6171.2	6155.2	6350.5	6667.8	6648.8	6964	7124.5	7525.5	7766.1	7857.4	8084.4	8212.8
0	5.9938	0	0	0	7.1962	32.444	75.825	152.18	234.83	374.41	579.87	765.3	1040.2	1358.1	1696.3	1974.7	2373.6	2744.6	3028.5	3345.7	3626.7	3418.3	4382.4	4676.1	5118.2	5408.6	5806.7	6155.2	6515.9	6563.8	6814.1	7086.4	7265.6	7710.9	7803.6	8104.8	8095.2	8456.1	8854.5	8834.6	9278.8	9434.2	9689.9	9823.2	9884.6	10079	10379	10435	10736
11.476	0	0	0	0	4.6616	23.982	104.87	153.29	213.89	270.47	374.8	500.47	608.17	746.37	847.09	969.54	1109.3	1146.4	1325	1500.9	1609.6	1720.8	1939.7	2266.8	2530.8	2172.8	2289.9	2382.4	2483.5	2604.9	2710.3	2962	3241.4	2963.1	2994.3	3175.6	3153.1	3220.5	3284.7	3343.6	3364.8	3476.1	3508.8	3550.6	3550.3	3629.6	3641.7	3628.7	3579.5
22.576	3.7396	1.595	0	0	0	4.4855	46.747	101.86	173.41	268.05	379.82	530.46	641.84	801.07	962.22	1115	1315.4	1439.2	1793.5	1942.9	2188.2	2316.5	2301.9	2444.1	2755.5	3064.6	3263.1	3321.4	3440.7	3865.8	3834.9	4356.7	4473.4	4294.4	4728.7	4541.9	5014.1	5358.2	5394.4	6017.4	5942	6049.8	6459.9	6668.3	6971.6	6874.3	7077.4	7084.9	7116.3
0	0	0	32.132	0	16.343	47.068	84.969	148.4	248.5	336.12	399.77	497.43	618.79	794.57	937.82	1104.1	1354.4	1608.8	1821.8	2077.3	2373.7	2652.6	3017.5	3295	3615.5	3886.4	4247.7	4577.4	4942.1	5336	5630.6	5995.6	6360.3	6811.1	6918.6	7345.7	7555.3	7798.1	8168.5	8488.6	8527.7	8947.4	9126.7	9423.4	9699.7	9770.7	10004	10147	10193
22.495	12.12	0.7208	0	0	0	0	0	0	0	0	0	0	48.501	100.97	163.48	286.55	396.93	521.72	603.11	739.24	888.4	986.59	1107.7	1245.2	1283.4	1425.5	1506.6	1669.6	1740	1810.4	1929.4	1972.4	2135	2219.1	2374.6	2485.6	2443.7	2622.8	2688	2820.1	2841.8	3072.6	3139.1	3174.6	3315.7	3352.4	3359.8	3553.5	3608.8
18.944	34.725	6.1911	14.249	0	0	0	0	13.959	0	0	17.094	117.34	184.93	398.2	537.4	687.47	883.07	1036.7	1334.7	1519.5	1732.4	2032.2	2320	2558.4	3457.5	3217.3	3495.5	3671.9	4457	4840.5	4921.7	4437.6	5390.3	5676.9	5653.8	6330.5	6257.9	6347.2	6993.3	7198	7020.3	7417.1	7496.3	7834.8	8041.2	8088.2	8437.5	8326.9	8483.7
13.28	8.5413	28.887	0	0	0	0	0	6.54	35.955	69.565	102.62	169.08	241.19	380.17	558.8	761.45	1021.5	1286.5	1599.5	1893.6	2195.3	2460	2794.7	3133.6	3429.5	3732.8	4106.4	4397.6	4474.5	4669.8	4837.7	5084	5416.5	5700.9	5774.7	6107.8	6186	6377.2	6744.7	6872	7085.5	7100.7	7512.8	7620.1	7877.6	8052	8135.5	8078	8373.7
25.891	30.706	1.9682	0	12.068	0	0	47.777	128.66	244.99	370.44	512.31	711.64	950.91	1192.4	1404.2	1683.9	1956.7	2105.3	2466.6	2704.5	2882.6	3139.1	3365.4	3665.5	3746.8	4026.8	4202.1	4480.3	4685.7	4893.1	5257.4	5358.5	5574.6	5766.8	5885.1	6021.5	6051.9	6314.7	6390	6490.1	6401.8	6552.6	6546.8	6538.8	6552.4	6620.1	6670.5	6575.3	6676.9
14.418	4.8659	0	0	0	0	3.4242	13.912	36.012	99.18	157.33	241.46	331.58	408.19	508.63	611.21	722.34	875.81	995.42	1099.1	1230.8	1370.4	1438.3	1673.9	1782.2	1890.8	2048.7	2127.1	2264.6	2362.9	2462.2	2604	2703.1	2754.4	2852.9	2922.5	3043.9	3099.6	3277.5	3391.1	3414.3	3506.1	3599	3636.5	3765.4	3859	3964.9	4275.4	4193.8	4270.3
4.8507	5.4827	0	0	0	0	21.438	68.573	151.77	237.95	333.19	453.67	557.96	654	866.71	986.03	1154.5	1355	1453.5	1627.8	1810.8	2045.9	2211.7	2452.4	2583	2646.7	3037.3	3061.6	3265.4	3232.5	3368.6	3785.2	3828.1	3919.9	4085.1	4198.2	4262	4323.2	4355.7	4570.2	4519.3	4683.7	4646	4834.4	4893.1	5613.6	4933.1	4991.9	5043.5	5021.4
0.076114	1.0728	5.4602	0	0	2.4716	0	9.511	17.845	23.031	23.072	23.664	38.927	63.337	67.156	113.98	155.02	246.91	390.34	583.12	768.66	1024	1239.1	1551.8	1885.8	2172.2	2572.9	2786.6	2985.5	3177.9	3417.1	3618.6	3762.1	4114.7	4157.7	4571.5	4687.2	4894.1	5259.5	5200.1	5462	5631.9	5735.7	6116.1	6091.3	6377.9	6538.9	6635.1	6917.7	7027.2
0	0	1.2261	0	17.015	7.7236	0	4.0305	25.868	29.666	38.621	42.577	66.438	115.58	175.55	223.27	291.49	373.78	445.23	550.15	610.2	680.22	688.62	668.79	636.58	733	848.21	903.55	1032	1236.8	1369.3	1558.6	1751	1890.3	2061.4	2166.5	2365.9	2517.3	2649.7	2904.6	3084.4	3227.2	3368.4	3471.6	3676.7	3760.5	3854.9	4075.5	4155.9	4119.8
0	0	0	0	0	12.243	28.093	64.373	122.44	189.39	285.93	405.94	509.37	651.17	792.53	922.31	1072.4	1193.7	1436.6	1647.6	1830.9	2054.7	2267.4	2483.9	2736.1	2910.3	3126.8	3372.2	3600.5	3683.3	3915.5	4154.4	4312.8	4605.9	4750.7	4784.1	5045.6	5225.2	5366.6	5701	5728	5932.4	6090	6235.6	6249.4	6504.9	6614.5	6686.8	6895.7	6986.9
11.439	11.281	2.2429	5.7481	0	0	0	6.8622	26.82	60.812	96.387	143.71	231.44	324.37	426.72	524.49	608.18	751.24	847.31	1035	1075.5	1191.8	1363.1	1495.2	1607.3	1749.3	1974.5	2055.5	2223	2404.1	2397.6	2610.7	2669.8	2802.7	2880.4	3007.5	3167.9	3315.2	3462.4	3497.3	3676.1	3741.8	3886.3	3969	4039.6	4204.4	4195.4	4251.9	4340.9	4309.2
0.97825	0	0	0.42884	0	6.1129	21.786	48.581	116.51	210.89	206.18	330.62	504.13	744.06	971.9	1248.4	1515.3	1825.6	2084.2	2412.9	2729.6	2681.9	3384.4	3751.8	4033.7	4498.3	4719.5	4898.4	5167.5	5313.1	5674.4	5766.6	6077.2	6317.3	6437.6	6699.6	6796.9	7100.4	7407.7	7460.2	7686.3	7810.1	8036.7	8042.2	8241.9	8616.6	8878.6	9131.9	9165.3	9089.3
3.8264	0	0	0	0	5.1929	14.073	59.764	144.82	252.34	350.53	487.08	637.57	871.96	1055.2	1281.3	1498.4	1743.4	2400.1	2340.9	2533	2544	2873	3083.1	3300.6	3816.4	3658.5	3933.4	3937.1	4016	4233.6	4261.7	4476.7	4690.7	4690.4	4865.5	4901.8	5003.3	5271.3	5294.4	5469.2	5723.7	5887.7	6044.3	6051	6159.6	6175.1	6370.4	6395.3	6475.5
19.116	22.746	6.4686	0	0	0	0	0	48.25	108.6	217.84	347.36	500.97	688.87	920.68	1178.8	1404.4	1809.7	2050.3	2600	2935.8	3342.8	3772.8	4188.4	4713.3	5140.9	5525.2	6083	6218	7040.8	7138.9	7657.1	8299.8	8484.7	8654.8	7985.7	8995.9	9674.9	10139	10606	10676	11378	11823	11845	12386	12448	12442	12506	13212	13454
0	0	0	0.1737	46.3	78.548	116.19	211.11	316.46	457.58	592.99	743.03	891.48	1049.4	1216.5	1362.7	1532	1646.5	1848.6	1965.6	2127.2	2333.6	2519.2	2712.4	2931.3	3166.3	3414.9	3538.4	3816.6	3968	4249.6	4510.7	4248.1	4517.2	4420.8	4545.3	4714.9	4724.7	5084.7	5036.4	5157.8	5110.2	5515.8	5536.3	5442	5717.3	5846.3	5730.4	5551.6	5949.4
3.7108	0	7.2212	5.9565	1.2562	0	0	0	8.8809	6.762	13.066	12.457	30.575	51.889	89.067	157.2	198.56	259.76	363.51	467.07	531.3	660.49	772.19	889.82	1039.5	1190	1324.2	1365	1604.2	1743	1844.8	1899	2044.5	2181.3	2286.4	2376	2365.5	2409.9	2542	2625.5	2742.8	2860.6	2971.2	3092.9	3163.3	3213.6	3367.9	3474.5	3590.1	3627.4
27.189	11.662	0	2.5899	0	0	0	0	4.3793	23.757	47.699	106.07	171	307.44	420.78	582.02	716.86	886.93	1049.2	1227.6	1408.7	1534.7	1660.9	1847.5	2060.9	2169.4	2326.7	2390	2585.4	2629.2	2787.3	3119.6	3185	3302	3281.4	3329.5	3569.4	3671.2	3745.3	3826.9	4068.8	4050	4001	3645.8	3698.4	3581.5	3612.6	3694.2	3436.7	3337.3
0.29658	0	0	16.044	2.3176	0	6.8389	48.123	108.66	183.57	307.01	405.57	550.74	725.09	891.03	1016.2	1240.4	1442	1734.2	1967.9	2156.3	2462.5	2718	3006	3274	3462.7	3813	3889.8	4334.8	4653.6	4966.6	4226.6	4880.8	5131.5	5420.2	5442.9	4689.6	4762.5	5416.9	5074.8	5409.3	5464.6	6091.4	5140.4	6237.9	6231.7	6461.7	6499.3	6655.1	7089
0	0	0	0	0	67.064	163.78	318.58	514.36	719.62	1025.4	1368.4	1725.6	2131.7	2498	3046.9	3444.4	3936.3	4395.4	4746	4991.7	5204.5	5620	5961.9	6168.6	6458.9	6725.5	6826.9	6966.1	7198.5	7253.3	7567	7604.2	7794.1	8179.6	8471.5	8490	8094.1	8739.4	9063.2	9119.5	9132.1	8861.4	9229.3	9263.1	9430.9	9536.2	9594.4	9634.8	9701.8
5.9093	3.6589	2.3099	0.62821	0	0	0	7.1074	63.948	97.076	140.62	204.09	283.19	377.06	545.51	701.29	881.85	1000	1456	1713.7	2006.5	2282.7	2761.7	3090.6	3622.1	4064.8	4403.4	4636.8	5201.4	5489.5	5893.7	5814.9	6302.6	6876.6	7182.1	7411.9	7837.9	7693.1	8221.4	8372.2	8411.8	8715.3	8927.8	9101.8	9325	9201.9	9027.5	9367.2	9294	9272.5
4.5562	0.69868	0	0	6.1681	2.7001	0	0	0	16.275	26.218	45.697	72.2	86.783	142.2	167.11	207.3	240.34	311.39	424.11	471.38	548.44	581.65	731.33	963.71	1207	1369.7	1523	1700.4	2006	2207.7	2400.3	2555.1	2744.9	2926.3	3181.1	3342.7	3555.7	3955.5	4137	4220.9	4326	4448.6	4535.1	4530.8	4685	4803.9	4979.1	4952.1	4954.2
1.6146	2.47	4.8096	0	0	0	22.497	108.67	211.77	351.46	513.14	691.52	934.19	1150	1371.8	1596.9	1808.2	1847.1	2120.2	2365.9	2524.7	2766.9	3018.6	3205.7	3464	3757.7	3923.5	4042.1	4321.8	4396.2	4585.9	4809.6	4767.7	4883.2	5057.8	5016.5	5219	5226.7	5388.2	5493.3	5465.4	5697.4	5637.6	5830	5972.2	5892.4	6085.6	5925.8	6043.2	6133.3
0	0	0	0	11.176	45.958	91.178	132.21	195.23	275.09	391.25	498.75	633.61	854.4	1074.4	1292.1	1474.1	1753.9	1890.2	2139.6	2560	2769.3	3066.9	3357.3	3752.1	3857.9	4187.4	4451.4	4850	5311.1	5589.7	5782.9	6002.8	5725.7	6616.8	6945.2	7053	7509.7	8085.2	7631.1	8292.7	8320	9198.1	9310.8	8978.2	8973.9	8761.7	8967	9613.5	9607.6
15.965	22.697	7.5862	0	0	0	0	0	0	6.4733	43.841	80.382	138.03	211.27	342.22	451.31	558.91	695.86	831.1	1006.1	1179.7	1328.3	1488	1642.6	1848.8	2041.3	2204.3	2407	2656.5	2892.2	3093.1	3294.5	3594.3	3828.8	4079.9	4194	4673.9	4783.9	5214	5735.1	6041.3	6222.5	6661.2	6757.2	7031	7230.4	7707.4	7666.8	7909.9	8256.6
[truncated: 78 more columns]
