# Supplementary material for: Limits on information transduction through amplitude and frequency regulation of transcription factor activity
Source: eLife. 2015 May 18;4:e06559. doi: 10.7554/eLife.06559 (PMC4468373; doi:10.7554/eLife.06559)
Supplement: Supplementary file 1. — Raw single-cell time-trace data for HXK1 (15259 cells), SIP18 (21242 cells), pSIP18 mut A (18203 cells), pSIP18 mut B (17655 cells), 1× reporter diploid (21236 cells), and 2× reporter diploid (19222 cells). The data are also available from Dryad Digital Repository (Hansen and O'Shea, 2015). DOI: http://dx.doi.org/10.7554/eLife.06559.014 [file elife06559s001.zip › source_data/pSIP18_mut6_FM8_625minINT_690nM.txt]

21.525	2.2798	3.9807	0	0	0	3.983	47.098	129.67	255.7	426.66	643.06	895.75	1054.1	1190.3	1352.8	1753.9	2048.6	2392.1	2714.1	3190	3376.2	3837.4	4135.7	4519.5	5003.5	5568.2	5868.5	6314.5	6758.3	7269.1	7469.7	8059.9	8338.6	8692.7	8834	9115.7	9302.8	10211	10698	10872	11279	11497	11775	12099	12226	12546	12883	13055	13016
32.941	4.6869	0	0	3.6805	0	0	5.0366	40.289	123.7	265.17	366.92	669.45	981.94	1241.3	1536.8	1863.7	2209.5	2586	2535.8	2912.8	3521.4	3985.4	4423.5	4820.7	5328.6	5683.4	6116.1	6477	6982	7395.1	7886.3	8434.4	8827.9	9189.4	9755.8	10033	10430	10868	10838	11695	11689	11726	11630	11460	12454	12736	13553	13209	13399
5.6522	5.0207	0	1.9415	0	0	0	0	9.4503	16.956	52.585	89.621	124.08	147.09	180.95	242.6	280.44	335.48	358.59	473.67	609.6	659.39	804.95	903.08	1043.4	1200.4	1311.5	1432.8	1596.6	1731.3	2009.3	2180	2227.7	2545.6	2695.2	2557.9	2842.6	2714.6	3095.7	3079	3144.7	3291.8	3548.7	3511.9	3674.4	3952.6	3923.1	4014.3	4075.9	4221
24.168	10.72	0	0	1.8152	0	0	36.264	125.43	205.99	282.95	404.28	544.29	674.6	917.96	1121.7	950.97	1108.3	1191.4	1356.9	1579.8	1720.9	1777.8	2028.3	2269.3	2577.6	2955.8	3193.4	3249.6	3674.6	4110	4239.9	4290.6	4633.7	4786.3	4988.7	5255.9	5636.6	6185	6445.2	6666.8	6860.9	7027.2	7244.8	7646.6	7772.2	7561.6	7399	7303.3	8034.7
0	28.132	12.183	24.067	9.0614	0	0	0.14266	26.249	86.859	165.79	216.44	350.4	450.97	621.38	797.07	945.74	1127.7	1296.8	1548.7	1664.2	1934.7	2073.1	2352.6	2588	2895.8	3116.9	3244.7	3279.4	3658	3913.8	4120.2	4235.6	4199.1	4234.6	4555	4755.6	4769.3	4659.5	4611	4957.7	4710.1	4685.3	4788.6	4957	4847	5007	5077.4	4698.7	4343.9
26.714	0	0	1.5426	1.4054	0	0	0	0	0	0	6.4065	0	0	0.27419	0	29.75	97.108	138.66	178.85	215.18	291.22	355.56	404.58	476.26	582.3	653.31	820.27	962.67	1046.3	1190	1341.2	1525.1	1700.3	1623.8	1734	1830.2	2018.3	2137.7	2244.5	2381.2	2484.2	2592.6	2756.5	2848.5	3198.3	3014.2	3221.1	3377	3328
17.024	8.6632	0	16.371	0	0	0	7.8162	29.148	66.575	98.255	151.82	230.84	338.26	395.42	546.46	646.35	791.65	939.45	1025.3	1225.7	1418.4	1550.6	1784.8	1870	2074.3	2303.2	2450.1	2683.6	2775.7	2913.1	2984.8	3133.6	3261.3	3365.9	3473.4	3597.9	3684.1	3791.2	3972.6	4178.9	4142.7	4264.6	4374.5	4496.7	4648.2	4680.7	4718.4	4835.1	4910.5
0.90553	0	0	0	3.0574	1.9097	22.488	45.033	60.585	71.091	77.865	87.766	121.89	170.14	213.54	306.53	381.01	439.88	545.36	645.03	749.32	851.22	965.59	1056.1	1137.2	1209.4	1214.8	1292.3	1370.5	1488.2	1587.1	1661.7	1757.7	1857.7	2040.2	2095.7	2177.5	2265	2327.9	2418.8	2486.9	2487	2667.1	2644.1	2865.1	2825.4	3056.8	2956	2946.7	3083
0	0	10.283	11.304	2.9085	0	2.2619	13.61	50.444	106.67	178.87	301.13	471.95	647.39	847.11	1031.5	1238	1397.7	1577.4	1854.3	2076.2	2343.9	2583.2	2755.7	2978.4	3326.1	3693.1	4051.8	4204.2	4594	4831.8	4536.7	4657.3	4586	4895.8	5048	5241.3	5527.1	5648.2	5747.7	6049.3	6119.7	6346	6497.8	6625.5	7050.7	7123.1	7219.3	7023.7	7369.9
46.324	24.915	1.6189	0	0	0	0	0	47.327	115.25	180.63	266.78	351.22	433.93	558.75	698.54	874.65	1043.6	1263	1451.1	1725.4	1926.4	2183.1	2443.7	2707.8	2931	3154.2	3486.6	3731.6	3931.9	4393.4	4553.3	4640.4	5013.4	5186	5426.8	5678.3	5813.8	6247.6	6255.8	6381.7	6601.7	6697.8	6782.8	6992.9	6969.1	7259.4	7305.4	7322.7	7468.4
0	2.5867	0	2.5681	0	15.486	5.8748	0	0	172.87	269.12	402.12	544.57	762.73	974.98	1312.6	1633.8	1937.1	2314.2	2720.9	2734.5	3096.1	4098.9	3696.1	4050.3	4634.9	4883.1	4601.3	4819.5	5855	6228	6709.1	8169.5	8818.9	9096.5	8092.6	9974.5	10096	9882.7	9820.2	10017	10520	10837	10864	11308	11200	11857	11757	11946	11071
0	0.73188	3.2862	0	0	0	10.95	20.051	48.821	87.739	111.18	184.32	275.68	443.31	409.03	715.08	910.71	1069	1281.9	1484.8	1690	1449.6	2000.9	2137.6	2321	2423.7	2683.5	2763	3084.1	3268	3389.5	3533.8	3711.4	3908	3847.6	3924.1	4051	4235.8	4459.8	4565	4663.3	4737.2	4990.4	5150.2	5287.6	4528.2	4559.9	4719.1	4613.9	4544.2
0	0	1.8625	19.248	20.773	26.414	45.066	89.802	153.66	221.57	320.67	468.22	642.74	815.98	1064.1	1310.2	1550.5	1847.4	2031.2	2442.7	2773.9	3042.1	3403	3702.6	4091	4471	4666	4753.4	5217.8	5479.9	5917.1	5633.3	6431.4	6649.8	6872.3	7124.7	7452.9	7869.9	8006.5	8367	8575	9047.7	9314.7	9490.3	9980.9	10356	10460	10694	10668	11204
39.345	17.38	2.7502	0	0	0	0	1.5281	16.403	44.823	75.865	123.95	182.73	242.89	310.68	432.77	593.66	767.24	960.86	1078.8	1325.6	1585.1	1853.2	2131.5	2368.6	2644.5	2725	2974	3344.5	3550.7	3781.9	4030.5	4165.9	4485.7	4702.3	5081.6	5417.2	5654.2	5801.4	5973.2	6400.7	6553.4	6772.6	7011.6	7453.5	7523.3	7798.5	7967.6	7981.4	8132.1
11.66	0	1.9862	0	2.3803	0	0	0	0	0	0	0	3.6243	10.903	24.107	54.629	112.79	194.83	252.43	310.33	437.31	736.93	1487	1514.6	1733.1	1918.6	2089.2	2317.5	2493.6	2731.6	2981.8	3421.1	3710.2	3928.3	4191.3	4646.8	3563	3561.6	3882.7	4257.8	4596.2	4853.2	4899.3	5156.1	5265.2	5602.6	5548.7	5703.6	6033.3	6177.8
20.784	18.901	2.0432	0	0	0	0	0	35.057	74.592	153.51	257.15	385.83	507.49	705.03	942.71	1210	1504.1	1815.2	2120.4	2489.3	2975.1	3450.2	3677.6	4188.3	4305.4	5145.7	5558.3	5124.1	5300.9	6080.4	6421	6559.8	6293.7	6767.1	7447.6	7774.9	7076.6	7785.8	7657	8351.3	8732.5	9367.5	9649.7	9821.1	9440.6	9433.2	9869.7	9782.1	10211
0	11.014	0	0	0	0.71932	4.0076	7.3881	37.511	79.667	134.07	231.4	315.63	445.66	548.12	717.71	820.24	1030.9	1196.9	1354.2	1623.8	1824.2	2028.6	2301	2570.8	2843.8	3086.2	3349.2	3685	3756.8	4000.6	4221.4	4444.8	4769.3	4945.5	5059.2	5263.8	5448.5	5528	5621.1	6031	6156	6300.8	6213.9	6314.8	6509.4	6717	6684.1	6826.3	6829.7
27.174	25.808	0	1.976	0	0	0	0	0	6.9189	27.743	67.925	124.09	117.09	202.88	300.64	457.9	506.48	682.37	785.53	948.35	1082.4	1143.2	1327.9	1372.6	1639.2	1697.7	1922.5	2109.7	2316.8	2460.7	2582.7	2749.1	2919.7	3163.5	3268.6	3580.5	3709.7	4012.7	4178.7	4336.6	4376.5	4561.2	4770.3	4986.9	5032.5	5246.4	5355.9	5432.3	5505.3
0	9.4825	2.9477	0	0	0	7.2072	44.247	134.76	217.92	343.82	490.74	650.29	813.39	1034.5	1307.1	1602.1	1891	2192.8	2533.3	2796.3	3238.1	3548.5	3890.2	3901.2	4413.4	4811.4	5357	5726.2	6315.1	6665.7	7124.6	7545.9	7923.6	8363.8	9183.1	9301	10026	9741	9967.7	10147	10718	11029	11377	11029	11465	11835	12073	12348	12367
12.58	0	0	4.3655	0	0	6.4124	24.803	65.328	143.48	243.71	409.57	563.94	724.16	879.7	1030.8	1275	1437.5	1616.9	1824.4	2017.3	2171.4	2336.5	2420.7	2510.8	2595	2715.6	2695.8	2946.2	2937.9	2996.1	2902	3124.6	3175.6	3241.6	3259	3551.3	3594.9	3566.6	3211.4	3898.2	3916.7	3938.7	3968.6	4004.4	4105.4	4158.4	4186.4	4122.6	4129.9
0	18.088	0	0	0	12.372	4.7068	9.1697	31.263	89.001	174.79	283.58	428.78	647.13	846.54	1081.1	1311.9	1661.6	1937.3	2166.3	2537.3	2921.5	3326.4	3575.3	4132.1	4329.8	4568.3	4865.6	5414.7	5655.3	6026.7	6079.2	6412.7	6873.6	6868.2	7191.8	7235.6	7571.1	7903.5	7952.2	8166.9	8491.7	8547.2	7975.5	8009	8141.1	8391	8642.2	8579.2	8817
4.3574	2.6854	0.52539	0	0	0	8.5988	48.559	137.27	285.53	407.19	555.05	765.79	971.05	1223.3	1454	1679.7	2018.4	2245.3	2514.1	2793.8	3027.1	3283.5	3217.4	3241	3483.9	3708.5	3839.3	4147.3	4312.3	4519.7	4464.5	4700	4671.8	4970.9	5102.3	5139.1	5290.2	5459.3	5535.8	5667.4	5744.7	5862.6	5996.6	6029.5	6118	6211.9	6402.3	6435	6523.3
54.188	160.51	109.63	9.5292	0	0	0	0	0	0	0	0	0	0	0	0	0	0	0	0	83.968	136.26	341.49	552.24	711.21	966.96	1431.4	1586	1868.2	2119.1	2296.6	2691.3	2891.9	2884.2	3032.8	3537.4	4164.1	4314.5	5049.9	5243.4	6093	6045.6	6531.2	6844.3	7326.4	7553.1	8033.6	8586	9123.2	9644.5
3.0071	3.884	0	0	0	0	0	1.5605	15.301	69.412	116.38	217.98	315.94	445.87	549.49	648.3	788.58	910.24	1009.9	1161.5	1273.7	1440	1582.6	1729.5	1875	1994.3	2128.9	2279.9	2443.4	2634.6	2763.9	2793.2	2939.1	3152	3264.1	3412.9	3591.3	3719.1	3971.5	3977.3	4185.9	4300.1	4401.4	4550.9	4745.8	4793.9	4989.4	5121.1	5150.3	5185.5
5.0995	0	0	1.2853	0	0	11.827	6.5733	12.758	41.209	48.352	78.543	144.53	216.59	281.07	402.78	544.23	743.71	891.33	1057.3	1329.8	1551.8	1783.3	1993.5	2314.6	2381.6	2813.9	3054.4	3326.1	3701.9	3878	4145.6	4429.1	4536.1	4455	4429.6	4521.1	4542.5	4855	5155.9	5215.5	5300.5	5436.1	5400.6	5465.2	5563.7	5587.3	5697.7	5689.4	5735
0	6.7812	7.9467	4.053	0	0	0	8.8629	42.974	132.99	236.66	398.96	552.24	789.82	972.77	1156.2	1388.1	1703.6	1883.3	2147.4	2555.6	2719.5	2962.5	3060.2	3269.4	3604.8	3732.7	4033.2	4319	4632.8	4958.1	4974	5284.4	5684.6	5951.1	6240.7	6283.2	6626.3	6785.3	6746.9	7004.1	7127.2	7610.5	7584.4	7851.1	8192	8368	8515.8	8703	8875.3
0	0	0	0	0	8.7062	38.801	96.74	203.67	336.2	491.15	676.01	896.59	1135.7	1393.5	1617.1	1927.3	2286	2552.8	2856.4	3175.2	3502.1	3777.2	4035.2	4354.1	4705.4	4942.1	5156.3	5520.9	5808.4	5905.9	6207.2	6692.9	6845.6	7123.2	7211.9	7267.9	7907.6	8108.6	8176.5	8473.9	8608.4	8846.4	8725.5	9095.7	9398.2	9465.1	9552.8	9542.9	9654.7
43.206	5.4898	0	0	0	0	0	19.003	94.786	192.45	360.07	570.6	836.2	1150.6	1448.7	1798.8	2132.4	2550.7	2941.6	3279.7	3669.4	4272.7	4742	3991.8	5084.7	5762.9	6318.7	6727.7	7200.7	7401.6	7941.8	8276.5	8483.1	8658.1	9182.6	9787.5	9861.4	10543	11170	11388	11359	11776	12588	12773	13286	13362	13326	13773	13709	14355
1.326	0	4.158	4.7298	0	0	5.5692	42.756	110.36	207.88	318.29	452.31	577.58	841.84	1003.8	1276.1	1563.1	1834.3	2178	2694.1	3101.3	3326.8	3582.7	3854.9	3892.5	4386.8	4613.7	5027.5	5429.4	5496.4	5878.4	6228.3	6586.9	6746.3	6927.5	7154.3	7276.6	7607.9	7908.1	7893.8	8239.9	8186.3	8650.3	8840.5	9039.2	9261.6	9300.6	9670.8	9798.4	9794.3
0	0	4.0116	0	0	1.0838	8.6008	31.726	94.292	142.44	207.11	320.57	406.63	500.55	652.35	773.21	892.75	1009.8	1144.3	1335.8	1458.5	1427.1	1394.7	1597.2	1583.7	1845.9	2293.1	2068	2187.1	2287.8	2403.2	2340.9	2475	2625.7	2703.7	3778.6	2914.1	3047.6	2550	2714.1	3272.2	3084.2	2895	3037.3	3621.8	3688.6	3774.7	3890.2	3987.6	4122.5
17.244	0	0	0	0	1.7605	0	9.504	8.2678	27.032	46.923	100.81	181.48	264.52	385.41	531.83	729.09	850.8	1027.6	1221.4	1411.3	1606.9	1778.6	1986.4	2115	2384.3	2165.3	2353	2557.4	2652.4	2877.1	3253.7	3272.3	3496.8	3621.5	4022.2	4157.9	4466.6	4363.3	4644.6	4694.6	5221.5	5729.3	5769.9	6105.5	6181.3	6397.3	6539.7	6816.1	6987.3
12.825	4.5043	1.7249	0.6255	0	0	2.5334	47.031	167.7	225.29	409.48	627.63	1022.3	1284.9	1412.1	1752.9	2032.5	3004.6	3362.8	3620.8	3749.5	4366.3	5258.7	4840.9	5462.3	5955.4	7316.9	8033	7276	7884.8	9376.1	9200	8563.6	9706.5	9901	10764	10785	11022	11356	12164	12496	13083	13274	13810	14067	14472	14764	15025	14947	15378
56.153	42.193	15.659	0	0	0	0	28.603	108.02	212.16	264.62	381.33	512.11	608.05	765.8	868.54	1045.2	1246.9	1405.1	1584.8	1754.5	2017.9	2242.7	2430.4	2625.9	2794.2	3028.2	3200.7	3472.1	3489.1	3745.7	3828.4	3927.1	4074.4	4187.7	4400.7	4562.7	4584.3	4764.1	4915.9	4975.3	4988.7	5154.7	5227.2	5312.7	5437	5066.3	5525.1	5408.6	5564.1
18.375	0	0	0	0	2.0866	0	20.218	81.777	173.19	279.13	449.61	671.14	913.63	1190.8	1464.8	1811.2	2094.7	2384	2808.7	3146.1	3482.4	3755.5	4075.3	4445	4706.1	5092.6	5379.5	5555	5746.2	6103.5	6301.6	6520.2	6823.5	7045.9	7174.2	7408.4	7507	8966.7	8174.3	8403.4	8558.4	8668.7	8852.6	8865.8	8907.3	9468.5	9588.4	9564	9612
27.865	1.0878	0	0	0	23.49	0	0	0	0	0	14.046	35.832	58.668	144.3	197.8	307.17	420.89	521.87	629.11	775.08	926.32	1043.1	1198.7	1306.1	1497.8	1639.9	1806.6	2015.2	2176.2	2447.6	2550.5	2697.4	2808.5	2999.8	3050.6	3141.2	3352.4	3459	3729.1	3850.6	4026.3	4194.4	4506.7	4591.4	4763.1	4927.5	5159.2	5225.6	5163.2
8.2763	0.62171	0	0	17.065	0	0	0	11.647	29.908	0	0	30.126	54.3	100.89	166.92	284.8	456.1	607.79	732.33	849.59	1255.4	1608.3	1888.6	2211.4	2254.6	2919.2	3226.9	3202.7	3918.9	4429.8	4485.1	4840.1	4928.2	5142.4	5038.9	5831.7	6203	6718.2	6834.2	7488.5	6989.6	8189.5	7720.1	7386.6	7495.6	7901.4	8109.7	9200.9	9317.9
4.1117	4.3616	1.0132	4.7933	0	0	0	3.2172	42.205	89.505	151.11	263.62	402.7	568.88	768.32	1033	1279.2	1579.8	1934.2	2140.2	2461.5	2814.2	3178.8	3431.1	3808.6	4024.6	4385.1	4485	4899.7	5107.1	5378	5527.6	5749.9	5941	6244.3	6381.1	6234.5	6475.7	6793.7	6878.7	6864.4	7073.6	7321.9	7421.2	7627.4	7676.2	7882.8	8006	8069.7	8037.4
40.002	14.793	2.8055	5.9991	0	0	0	8.4737	67.505	143.28	238.97	351.65	527.12	676.65	873.76	1077.6	1351.3	1559.4	1743.2	1955.9	2108.7	2406.7	2589	2798.2	3084.9	3284.7	3551.5	3649.1	3888.6	3994.7	4224.4	4329.7	4580.9	4592.4	4833.1	4960.6	5082.1	5245.4	5332.7	5505.1	5625.6	5590	5901	6065.2	6373.9	6444.1	6560.9	6691.2	6816.9	7035.5
50.597	21.063	0	0	0	0	0	0	24.813	49.639	87.053	147.53	205.12	291.67	377.69	465.5	599.1	668.11	899.07	1041.7	1223.8	1409.1	1573.4	1837.4	1959.1	2186.8	2346.9	2523.3	2771.8	2865	3027.6	3222.7	3324.3	3493.7	3726.6	3965.5	4069.9	4125.5	4418.1	4426.1	4597.6	4795.8	4904.8	5118.7	5249.3	5476.2	5656.4	5727.9	5847	5943.9
46.336	29.446	4.9246	0	0	0	0	25.427	129.85	243.32	417.43	579.81	951.48	1261.8	1222.6	1598.4	1898.2	2343.7	2277.1	2740.9	3025.2	3167.6	3581.8	3649.4	3932.3	3956.6	4248.7	4811.8	4773.2	5092.3	5416.7	5732.4	5988.1	6009	6506.7	6914.3	6879.3	6968.1	6963.1	7090.1	7544.3	7917.6	8479.8	8591.8	8704	8872.1	8717.6	8827.6	9156.9	9639.9
28.819	1.1965	0	0	0	0	0	0	7.4006	23.25	39.53	71.703	92.005	157.24	256.38	315.95	435.64	543.14	685.94	867.39	1041.5	1312.4	1169.9	1636.1	1802.3	1767.6	1904.6	2440.3	2371.2	2715.8	2859	2891.3	3029	3200.7	3363	3240	3345.8	3507.4	3704.6	3804.4	4024.6	4146.4	4311.7	4407.6	4569.2	4612.7	4691.4	4780.7	4904	5026.4
2.2226	6.8155	3.52	14.639	0	0	0	8.4713	6.7291	33.508	73.165	126.19	201.05	283.8	441.21	592.31	734.7	885.77	1038.6	1237.4	1314.2	1548.2	1683.6	1859.3	2061.8	2160.3	2460.1	2574	2698.8	2864.6	3097.7	3199	3186.1	3386.2	3555.4	3674.7	3663.6	3964.8	4051.9	4162	4246.2	4209.8	4300.4	4380.3	4514.8	4621.3	4604.1	4746.1	4765	4732.8
40.144	13.548	0	0	0	0	6.7763	64.584	124.28	238.75	405.21	542.38	694.12	810.09	1073	1219.1	1396.4	1697.9	1894.9	2009	2266.5	2448.1	2620.5	2927	3060	3254.9	3345.3	3521.8	3495.6	3830.8	3899.2	3993.9	4304.9	4584.7	4765.5	5012.4	5157.6	5605.6	5966.2	6250.2	6531.8	6890.4	7331.7	7747.1	8249.7	8369.5	8841.8	8799.8	9342.7	9357.9
12.046	0	0	5.2226	15.07	0	0	0	0	0	0	5.3656	4.5031	17.012	24.327	48.058	122.34	212.24	267.92	368.31	506.33	691.82	857.82	1076.8	1257	1488.9	1645.2	1825.3	2036.3	2177.5	2395.8	2567.8	2738.9	2949.6	3113.6	3271.4	3310.2	3532.4	3633.2	3743.7	3837.1	4029.9	4219.4	4321.3	4475.8	4536.2	4630.8	4734.4	4904.3	4930.4
0	10.532	0	14.309	0	0	5.597	38.581	66.846	164.8	262.66	421.97	602	811.04	1041.2	1412	1702.5	2116.4	2436.2	2954.8	3310	3804.5	4237.3	4762	5010.7	5601.2	5920.8	5963.1	6588.3	6941.3	7208.3	6954.2	7435.2	7780.5	8441.3	8168.1	8450.6	8655.7	9242.8	9558.7	9811.3	10027	9178.1	9731.1	9932	9940	10145	10373	10440	10503
30.567	0	1.1139	9.1691	0	0	0	0	1.1737	51.16	115.29	230.08	373.38	532.84	749.82	960.14	1204.7	1451.8	1648.4	1895.6	2151.1	2487.4	2717.3	2960	3212.6	3427.8	3707.2	3892.3	4250	4427.8	4585.7	4732.9	4921.5	5037.8	5330.7	5320.2	5455.7	5348.7	5467.8	5491.4	5640	5704.4	5516.6	5721.7	5701	5721.6	5868.7	5872.1	5977.7	6010.3
20.237	4.5544	0	0	0	0.79589	0	25.48	91.969	177.03	309.47	426.03	556.85	760.23	969.07	1180.7	1458.5	1761.3	1966.6	2252.6	2627.9	2877.6	3229	3530.3	3830.1	4053.3	4358	4438.9	4731	5083.4	5319.7	5558.7	5734.1	6058.2	6282.2	6343.7	6561.9	6602.3	6766	6986.6	7154	7302.9	7433	7376.7	7684.5	7960.2	8119.5	7979.1	8059	8240.3
4.0119	0	0	8.6373	0	0	5.0468	37.631	70.054	107.39	148.97	213.78	280.62	344.72	437.38	495.48	595.59	704.16	776.12	850.81	954.87	1072	1303.1	1420.7	1613.4	1933.2	2097.1	2643.4	2868	3259.3	3374.7	3542.1	4094.1	4491.8	4727.9	5187.7	5589.9	5952.3	6336.7	6985.5	7418.1	7969.7	8224.8	8523.3	9137.5	9442.3	9910.5	10345	10636	10983
8.2026	34.881	0.77383	0	0	0	0	0	0	0	0	0	0	0	0	0	0	0	0	82.284	175.62	374.45	570.04	662.16	965.64	1214.6	1472.1	1631.8	1892.2	2244.9	2712.8	3076.9	3380.3	3672.1	3957.7	4117.1	4575.1	4921.3	5251.7	5592.1	6051.5	6280	6661.3	6734.4	7159	7318.8	7383.7	7859.2	8012.5	8226.2
10.358	0	0	0.25166	0	0	15.062	75.392	154.27	263.77	416.01	600.39	762.83	942.86	1117.4	1244.2	1522.7	1768	2002.4	2276.5	2540.6	2822	3103.8	3393.9	3587.6	3779.7	4086.4	4278.5	4579.4	4757.8	4856.4	5423.3	5685.3	5507.6	5527.6	6024.2	6359.4	6701.5	6908.6	6861.7	6718.3	6973.5	7017	7742.4	7576.7	6774	7332.1	7473.4	8151.8	7823.2
47.554	5.5202	0.21014	0	0	0	0	0	0	0	0	16.512	53.5	98.914	199.03	305.96	399.14	542.02	704.86	853.7	1068	1331.7	1596.4	1970.4	2171.5	2448.6	2681.4	2785.8	3116.4	3471.6	3837.8	4189.9	4166.9	4486	4610	5285.2	5075	5675.3	5705.2	6247.3	6812.3	6804.9	6935.9	7392.9	8149.7	8100.7	8502.2	8668.3	8727.1	9145.3
6.8158	0	3.6054	0	0	0	4.8645	40.143	54.534	104.43	161.04	253.66	359.2	497.77	642.74	801.15	973.91	1175.3	1408.1	1615.1	1873.3	2111.6	2341.7	2687.2	2924.1	3146.5	3406.8	3618.5	3852.7	4183.6	4343.7	4718.9	4980.9	5067.8	5387	5784.4	5762	6232.2	6325	6590.4	6851.4	7392.1	7229.8	7220.9	7483.4	7528.9	7702.1	7919.5	8135	8666.8
23.642	24.353	0	0	0	0	0	1.4627	37.096	86.623	146.57	221.24	317.62	410.31	554.31	671.42	788.28	933.99	1001	1115.9	1281.9	1367.2	1495.5	1583.8	1814.1	1851.7	2012.3	2007.3	2116.6	2242.9	2327	2445.5	2516.1	2595.4	2597.9	2715.6	2610.6	2705.1	2849.6	2858.9	2946	3028.1	2972.4	2977.4	3124	3132.9	3200.6	3336.7	3145.9	3205
4.9375	0	0	2.5266	0	0	2.6138	16.629	35.853	87.604	150.67	229.5	336.83	493.01	631.32	842.06	1033.9	1272.4	1511.2	1844.9	2167.5	2539.2	2936.3	3235.7	3619.1	4059.6	4488.9	4987	5293.7	5737.9	6185.1	6589.6	7024.4	7242.5	7794.2	7985.6	8393.1	8583.5	9198.7	9282.6	9593.1	9711.2	10235	10326	11008	11090	11542	11796	11798	12022
0	11.283	1.7621	0	7.1098	0	11.858	27.016	59.123	118.2	190.56	274.56	394.14	517.04	693.41	882.3	1124.4	1378.7	1528.9	1754.9	2020.1	2241	2365.1	2611.4	2817.3	3077.4	3303.8	3447.5	3648	3835.5	4035.5	4111.3	4275.1	4542.2	4615	4670	4737	4876.6	5153	5275.2	5503.2	5643.5	5682.7	5642.8	5714	5798.6	5939.7	6074.1	5844.8	6198.6
0	0	0	11.392	1.109	10.589	8.8891	35.799	60.756	92.609	150.28	223.44	295.02	409.34	482.6	557.45	650.77	819.83	947.27	1031.2	1120	1282.1	1307.4	1519.3	1682.7	1932.6	2223.3	2544.3	2575.4	2687.9	2966.6	2996.4	3392.1	3660.3	3970.9	4057.3	3985.5	4669.5	4825.9	4982.7	5288.1	5439.7	5726.6	5637.6	5890.5	6133.5	6388.6	6534.5	6453.7	6660.7
0	0	0	5.8499	24.351	43.852	4.9449	77.642	142.06	248.46	347.49	381.52	543.28	776.09	939.28	1199.6	1413.7	1753.8	1982.9	2308.5	2781.6	3065.8	3600.8	3837.4	4285.6	4737.9	5204.9	5457.5	5969.2	6211.1	6577.3	6833.3	7190.6	7511.7	8076.8	8185.7	8548.1	8972	9266.3	9626.4	9944	10340	10723	11014	11421	11578	11904	12198	12258	12400
40.835	16.651	0	0	0	0	0	21.496	60.279	139.88	223.57	309.41	400.68	476.94	598.94	712.7	848.34	847.04	1018.8	1119.8	1249.3	1381.9	1740.7	1725.7	1892.2	2102.5	2283.1	2421.8	2661.5	2925	3149.5	3344.2	3581.7	3911.5	4251.8	4648.3	5009.1	4951.8	4837.5	4963.4	5086	5330.1	5582.7	5690.7	5954	6060.8	6255.5	6382.8	6443.7	6523.4
0	0	0	13.339	0	0	13.131	27.956	72.456	156.62	236.38	325.65	422.51	525.08	668.64	794.19	938.72	1101.4	1266.3	1438.9	1660.1	1853.6	2136.5	2337.3	2477	2771.3	2913.9	3067.7	3300.5	3418.6	3383.2	3618.8	3547.5	3956.4	4054.8	3883	4121.5	4113.6	4522.6	4578.5	4717.5	4633.3	4838.7	5113.1	5306.4	5271.9	5661.7	5764.2	5839.5	5926.4
0	6.2471	1.7943	11.675	0.3812	0	13.454	14.223	44.775	73.23	96.359	132.29	189.54	249	327.17	404.22	511.03	700.43	876.89	1073.8	1249.2	1473	1671	1927.1	2184.3	2539.4	2798.1	3021.7	3304	3466.8	3765	3965.2	3975.5	4494.7	4550.5	4744.2	4946.9	5216.2	5523.3	5692.8	5600.4	5956	6201.1	6393.9	6580.8	7007.3	7292.2	7473.5	7630.6	7861.2
0	5.2802	0	0	0	6.5946	14.543	40.277	98.645	150.44	232.74	334.41	498.56	821.1	881.28	1097.5	1334.5	2042	1834.8	2122.5	2380.3	3427.3	3953.9	3451.3	3577.4	4805	4743.9	5362.9	5700.3	5628.8	6315.6	5831.6	6803.4	6380.4	7087.3	7037.8	6604.3	6541	7196	6479.7	6786.4	5728.1	6471.2	6688.5	6886.2	6690.6	6739.4	6724.9	6886.9	6923.6
0	6.9464	1.1519	2.3529	2.6608	0.15528	0	8.4873	43.185	93.016	163.4	234.78	324.91	447.05	572.4	743.36	939.92	1126.3	1289.8	1585.7	1755.2	2001.9	2197.7	2362.4	2596.5	2885.7	3107.8	3271.5	3452.1	3744.6	3819.6	3979.1	4202.6	4551.9	4970.8	4962.6	4865.4	5136.8	5214	5220.9	5435	5533.2	5778.1	5702.1	6098	6287.4	6486	6329.2	6353.5	6473.5
4.5866	0	0	0	0	0	11.653	35.113	79.181	132.34	168.26	270.72	446.92	548.82	726.56	980.91	1100.8	1356.9	1555.5	1890	2314.3	2465.6	2881.2	3165.4	3265.9	3512.6	3998.2	4386.2	4532.2	4794.6	4839.3	5244.8	5510.1	5631.3	5943.6	6273.6	6412.6	6696.7	6953.1	7275.3	7608.4	8041.8	8130.2	8561.8	8804.3	9248	9391.9	9144.9	10295	10060
9.2831	5.788	11.186	2.3206	0	0	0	11.241	32.023	88.333	176.75	270	402.06	540.05	720.08	927.51	1098.8	1232.3	1783.8	1846.6	2168.7	2472.7	2653.8	3042.8	3336.1	3756.7	3995.9	4310.5	4513.3	4878.7	5189.4	5316.9	5564.5	5722.4	6141.4	6418	6692.6	6943.8	7224.8	7535.2	7796.3	7837.5	8105.4	8331.6	8561.1	8798.9	9073.7	9389.7	9474.4	9986.1
46.272	30.525	2.3831	0	0	0	0	0	0	0	0	0	20.499	54.658	117.52	216.26	366.91	558.14	858.39	975.11	1191.1	1501.7	1969	2148.7	2445.3	2748.4	3019.2	3372.3	3963.5	4703.8	5251.9	5626.5	5903.4	5948.8	6806.7	6717	6968	7420.3	7517.5	8203.9	8363.8	8864.8	9587.3	9707.3	11103	11563	11393	11547	11561	11591
0	0	0	3.3945	14.826	0	1.412	4.1904	16.783	39.908	87.37	170.11	275.77	394.16	549.35	711.2	935.66	1167.6	1457.6	1789.9	1988.8	2295.2	2603.1	2891.6	3249.9	3595.7	4035.2	4323.8	4851.3	5661.9	5232.2	5705.1	5944.6	6568	6853.7	7371.2	7527	8158.2	8041.5	8650.8	8838.3	8685.8	9181.6	9362.3	9418.9	9330.3	9763.6	10036	9949.7	10135
7.9454	0	0	0	0	4.1478	23.296	51.165	110.88	196.25	329.5	442.98	595.43	802.38	939.89	1213.4	1398.6	1609.1	1881.7	2202.6	2428.8	2736.9	3063.2	3371.3	3821.8	4074.1	4505.7	4565.6	4829.3	4955.1	5241.7	5518.9	5844.6	5804.2	6071	6269.8	6295.7	6564.8	6546.8	6988.6	6923.5	6996.5	7075.7	7383.3	7540	7851.8	7853.5	8090.3	8053.6	8138.9
14.936	2.9956	3.5505	0	0	0	5.6895	42.353	56.753	107.76	148.48	183.17	249.99	269.75	323.89	396.09	509.12	559.9	633.38	649.09	899.25	982.12	1170.7	1108.6	1250.5	1730.3	1917.4	2102.2	1926.4	2048.6	2851.2	2970	2866.2	2362.6	2604.6	2729	2808.3	2801.8	2970.8	3148.6	3293.5	3367.9	3383.1	3555.8	3527.8	3560.4	3486.5	3586.7	3687.1	3766.8
19.583	4.8788	0	0	0	0	7.1849	23.447	46.759	83.763	90.823	128.29	168.9	221.99	284.89	364.05	515.92	604.53	782.71	911.64	1097.3	1291	1493	1713.7	1977.6	2254	2484.5	2851.5	3185.6	3592.4	3995.7	4360.9	4726.5	5290.6	5891	6438.3	6970	7390	7945.1	8469	8880.6	9480.6	10006	10518	10904	11223	11551	11897	12292	12022
0	0	0	9.1984	8.786	7.6868	9.9637	0.60751	5.1582	0	13.212	4.4336	15.808	16.417	40.404	63.501	91.552	138.06	217.91	283.86	346.44	421.68	444.23	554.91	597.46	760.35	794.39	996.8	1012.2	1106.5	1185.5	1223.6	1322.9	1444.8	1557.8	1667	1859.1	1942	2010.2	2175.8	2321.8	2511.3	3114.6	2849.7	2959.2	3147.1	3297.6	3546.8	3620.7	3713.9
0	0	0.0070624	3.7031	2.3669	8.1707	8.88	51.021	108.95	232	301.05	442.84	698.38	1217.8	1355.2	1706.9	1973.9	2278.7	1800.3	2221.6	2430.7	2659.3	2831.4	2919.3	2975.3	3158.1	3469.1	3580.2	3473.7	3574.5	3628.6	3673.9	3657.3	3602.4	3563.4	3611.5	3787.3	3831.6	3850.6	3898.5	3832.2	3802.3	3808.7	3883.4	3864.9	4084.3	4137.6	4102.9	3859	3916.6
0	0	0	0	9.1188	28.5	66.523	116.19	188.18	306.43	420.06	568.04	759.2	934.89	1213.6	1503.6	1878	2156.7	2495.4	2838.2	3167.2	3691.6	3975.7	4363.2	4544	4774.7	5107.8	5426.5	5831.5	6075.8	6283.5	6466.2	6615.1	6799	7020.2	7130.7	7422.1	7389.3	7472.9	7676.7	7749.2	7786.6	7842	7802.8	7842.9	7723.8	7839.4	7884.5	7868.6	7743.3
13.911	0.52938	0	0	0	0	12.771	70.989	176.9	287.66	475.3	685.65	943.03	1221.6	1594.1	1887.6	2205.4	2603.9	2815.5	3233.3	3608.7	3901.9	4232.8	4546.8	4886.8	5213.3	5624.6	5830.7	6155.4	6430.7	6704.2	6860.3	7260	7578	7872.9	8159.7	8105.3	8120.7	8338.5	8641.2	8781.1	8933.2	9273.2	9194.4	9453.2	9639	9934.6	10085	10301	10393
30.813	14.771	0	0	0	0	0	0	0	33.725	120.57	235.48	364.84	522.61	694.5	1027.7	1375.6	1503.5	1764.6	2446.5	2786.4	3271	3452.5	4052.8	4451.6	4866	5032.9	5389.6	5875.4	6466.5	6747.6	6730.1	6711.4	7657.2	7857.1	8454	8275	8883.6	8918.1	9344.9	9850.2	10091	9977	10633	10846	11117	11186	11645	12054	11756
0	0	0	7.9027	9.0825	0	37.386	71.526	150.51	272.43	395.19	595.83	773.88	1020.3	1299.6	1601.3	1687.2	2072.7	2402.1	2746	3013.4	3383.5	3747.9	4149.5	4446.3	4796	5234.5	5546.9	5853.3	6069.1	6260.1	6586.9	6695.5	7112.2	7128.2	7323.6	7358	7645	7910.6	7957.8	8173.1	8303.2	8591.2	8642.9	8762	8920.8	8974	9006.4	9103.8	9314.5
0	0	0.31798	10.454	7.9162	0	15.648	39.466	76.48	93.951	162.82	264.79	386.29	529.82	714.33	828.76	979.44	1177.3	1389.1	1615.8	1801.4	2104.9	2324.9	2554.8	2921	3143.3	3430.1	3589.5	3827.6	4129.3	4382.7	4619.1	4804.8	5041.2	5150.3	5470.4	5665.1	5924.4	5772.6	6021.4	6019.5	6302.2	6265.4	6577.1	6544.8	6505.2	6596.9	6819.4	6969.1	7090.2
11.189	6.8317	0	0	0.6485	0	0	0	40.26	69.21	116.06	205.64	324.85	427.37	605.27	810.46	1085.8	1320.9	1624.8	1980.6	2320.6	2623.9	3018.6	3424.9	3839.4	4232.4	4685.7	4887.2	5412.3	5720.1	6188.6	6561	6849.3	7331.9	7724	8126	8523.6	8823.5	9270.9	9631.8	9911.8	10251	10577	11032	11676	12204	12581	12762	13089	13687
36.935	0	0	0	14.639	0	0	9.3378	36.877	81.356	164.6	255.07	347.68	449.46	557.79	622.03	777.7	938.44	1090.6	1229.4	1378	1546.1	1793.8	1709	1833.4	1979.8	2180.4	2235.6	2400.9	2561.6	2719.1	2855.7	3021.6	3165	3275.3	3416.7	3634.7	3897	3950	4126.3	4249.4	4459.1	4667	4866.4	4945.4	5045.7	5135	5344.7	5480.6	5526.6
1.6017	1.1432	0	4.316	1.6381	0	0.70908	9.9202	38.376	85.893	144.99	242.14	343.92	455.38	577.21	736.39	905.86	1072.7	1252.7	1492.2	1673.8	1940.4	2196.6	2344.6	2525.6	2816.6	3117.6	3344.6	3622.4	3836.8	4153.9	4286.3	4472.7	4697.2	4954.4	5089.4	5269.5	5477.3	5567	5796.6	6019.9	6212.1	6405.7	6628.3	6756.6	6993.2	7191.4	7278.3	7302.9	7396.6
27.002	7.5893	0	0	0	0	0	14.705	77.396	150.89	258.42	397.91	566.19	721.9	919.24	1083.3	1335.3	1568.2	1803.4	2095.1	2319.8	2567.4	2942.8	3086.2	3574.2	4006.5	4018.8	4445.3	4588.2	4886.2	5015.7	5338.6	5463.5	5592	5998.1	5988.8	6560.3	6921.7	7106.1	7489.8	7817.8	8171.7	8317.7	8823	9050.4	9345.7	9727.2	9954	10292	10075
8.4459	1.1645	3.4376	0	0	0	2.2745	29.918	41.2	84.726	139.81	180.95	280.23	386.41	521.17	663.16	794.36	968.94	1151.5	1341.7	1460.4	1711.7	1998.6	2198.6	2458	2747.1	3002.4	3326.3	3692.6	4084.2	4345.7	4681.2	5075.3	5373.9	5872.9	6091.6	6393.4	7006.9	7664	7909.8	8501.2	8921.5	9750	9833.5	10282	10989	11255	11409	11784	12252
2.7978	3.0135	0	0	2.2827	0.42718	8.8235	25.805	75.335	115.98	162.12	248.14	345.95	431.17	517.9	648.52	744.94	853.73	964.49	1251.1	1424	1744.6	1883.9	1698.6	1962.9	2224	2593.9	2841.7	2881.5	3035.2	3291.2	4050.4	3695.6	3804.2	4164.4	5051.4	4970	4715.6	4846.9	5071.9	6536.2	5365.4	5704	5556.1	5643.4	5891.3	5899.4	6289.4	6275.4	6270.4
0	11.755	10.018	0.0066819	0	0.57704	0	0	0	3.4985	2.1737	7.2437	30.666	65.486	132.79	255.3	390.75	570.42	789.11	1000.5	1291.2	1589.9	1876.3	2149	2436.2	2732.1	2998	3368.6	3635.2	3851.8	4143.8	4322.8	4623.5	4846.4	4938.7	5150.4	5256	5542.8	5736.4	5773	6113.7	6302.4	6453.3	6412	6615.4	6869.3	6945.7	7242.4	7149.6	7351.5
11.697	4.1446	12.911	2.134	0	0	0	0	80.29	73.986	162.69	252.62	362.76	606.28	661.58	845.35	1009.7	1586.8	1840.7	2006	1982.8	2914.3	3214	3511.2	3470.4	4018.7	4797.7	4855.1	4679.4	4499.7	5706	5871.1	5924.5	6360.8	6110.1	6870	7097.5	6563.1	7071.4	6917.6	7106.5	7220.8	7308.2	7549.7	9611	11251	10588	11585	11684	14300
43.122	18.071	2.4827	2.8523	7.0549	0	0	0	0	0	0	0	10.797	116.25	245.24	446.56	675.79	1026	1341.8	1642.8	2034.1	2420.7	2740.2	3096.2	3492.6	3617	4151.6	4774.3	4989.1	5431.6	5910.6	6451.5	7079.6	7534.6	8182.7	8802.6	9234.3	9498.4	9986.4	10358	11226	11470	12359	12874	13494	14270	14014	14381	15327	16005
20.329	11.983	0	0	0	0	12.644	48.584	111.61	171.6	206.18	283.97	362.98	421.85	501.61	584.94	609.2	741.44	806.84	870.24	925.18	1254.3	1465.3	1458.6	1631.7	1802.4	2413.1	2425.7	2238.4	2339.1	2960.7	3012.5	3364.5	3043.2	3113	3705.1	3568.8	3669.3	3791.5	3976.5	4300.8	4167.7	4418.6	4730.7	4909.5	5241.5	5392.9	5556	5669.9	5869.5
45.509	25.044	3.1936	1.1476	0	0	0	0	0	0	0	0	0	17.64	108.21	214.2	400.9	531.52	738.2	970.87	1198.7	1417.2	1673.4	1889.5	2053.6	2327.1	2549.4	2728.3	3005.4	3266.6	3421.1	3547.6	3869	4043.7	4370.1	4594.6	4722.4	5022.7	5300.2	5429.2	5589	5804.8	5977.6	6233.3	6379.1	6454.8	6764.3	6765.9	6961.4	6992.9
0	0	0	5.3768	4.6832	7.0261	0.77331	1.5033	0	0	0	7.4776	0	0	19.359	80.785	96.91	349.95	475.01	568.03	719.7	829.65	983.13	1101.1	1191.4	1290.4	1442.7	1530.1	1621.7	1788.9	1842.7	1941.4	1991.3	2207.2	2187.9	2290	2314.1	2421.1	2522.8	2576.5	2648.1	2711.2	2872.8	2880.9	2915.8	2914.9	3004.2	3055.1	3191.1	3239.7
0	0	0	16.971	6.0715	12.017	14.446	56.281	89.217	148.17	206.07	260.58	411.3	554.37	724.26	874.71	1172.2	1364.7	1668.5	1937.8	2298	2617.7	3068.1	3302.8	3734.5	4089.5	4345.1	4892.6	5007.8	5292	5821.5	6006.2	7354.4	6957.9	7638.2	8100.4	8441.7	8672.2	9053.9	9457.8	9755.3	9917.3	10237	10183	10573	10779	10820	11294	11270	11468
0	0	0	5.5631	4.0973	1.9638	8.2985	65.668	137.15	274.92	448.2	614.11	878.5	1162.6	1431.5	1797	2141.3	2525.3	2827.4	3299.5	3694.1	4191.3	4277.8	4793.5	5036.1	5529	5788.2	5869.9	6057.9	6266.4	6379.2	6533.5	6606.9	7039.9	6987.2	7090.6	7193.6	7305.6	7690.6	7833.4	7837.2	8105.5	8288.5	8487.8	8676.9	8858.6	8910.8	9120	9190.3	9129.2
20.087	8.8456	14.636	0	0	0	0	3.4057	25.506	73.086	96.354	164.15	190.15	251.53	322.61	367.25	520.32	579.64	632.49	694.84	924.39	1069.9	1196.7	1401.2	1590.9	1787.4	1932.4	2113.9	2414.1	2746.3	2980.4	3191.4	3537.9	3750.2	4020.4	4234.6	4393.7	4607.3	4874.5	5201.9	5295.3	5588	5732.7	6088.4	6372.1	6490.8	6855	6979.4	7233.4	7342.4
0	0	0	2.2372	17.821	8.3005	27.248	41.292	39.965	73.937	87.614	173.11	156.34	229.5	191.6	199.21	427.13	814.69	1009	1205.6	1428.8	1688.2	2030.1	2336.6	2622.9	2860.8	3147.5	3457.7	3813.8	4170	4460.5	4790.4	5535	5976.3	6397.7	6682.9	7113	7493.9	8165.9	8408.4	8964.4	9283.1	9877.8	10362	10770	11214	11736	12046	12504	12731
5.7943	0	0	0	0	25.819	27.161	83.72	183.44	355.24	481.85	722.84	977.77	1218.8	1551.6	1839.8	2876	2434.4	2843	3138.8	3582.8	3902	4206.9	5425.8	5808.4	5260.8	5423	5625.1	5931.4	6427.1	6765.1	6921.3	7111.4	7601.4	7582.1	7899.3	8146.9	8713.2	9107.7	9396	9575.9	9607.8	9658.8	9839.3	10030	9788.9	10051	9972.7	10332	10049
0	0	0	0	6.6384	19.84	31.836	73.269	122.32	195.34	287.19	388.54	554.35	795.86	969.32	1243.3	1543.5	1835.2	2179.8	2590.3	2948.8	3319.6	3705.1	4261.6	4644.5	5192.9	5812.9	6260.4	6316.7	7022.8	7459.5	7827.5	8262.2	8325	8335.5	8730.8	8873.3	9475.5	9684.6	9792.4	9756.2	10241	10296	10430	10874	11298	11165	11380	11375	11263
12.4	11.623	0	0	0	0	6.7889	30.416	60.77	146.65	216.83	329.71	488.73	649.47	806.41	1081	1366.5	1577.5	1837.6	2296.7	2579.8	2798.9	3219.7	3761.1	4070.5	4128.7	4500.1	4753.3	5126.8	6136	6392.3	7189.3	7784.6	8452.9	7996.9	8403.7	7889.7	8116.9	8259.3	8604.7	8654	8845.8	8605	8607.9	8597.7	8647.1	8744.5	8915.3	9041.8	8839.5
0	0	0	0	0	4.7059	21.751	68.057	125.84	216.65	330.69	517.69	723.53	974.95	1280.8	1592	2050.5	2454.5	2851.5	3391.8	3725.7	4222.9	4706.9	5090.4	5557.2	5928	6277.7	6573.4	7176.4	7267.4	7618.5	8064.1	8404.1	8835.4	9053.7	9324.4	9500.9	9850.1	8684.3	10308	10534	10704	10818	11051	10995	11361	11521	11823	11872	11964
3.5872	0.67377	0.090786	0.75029	0	0	12.621	54.398	89.677	169.74	265.6	390.14	568.54	714.92	919.33	1082.8	1364.7	1637.6	1833	2174.8	2225.7	2279.4	2543.6	2785.6	2967.3	3263.2	3623.4	3857.9	4053	4159.1	4291.1	4667.5	4634.3	4940.4	5295.9	5504.2	5490.7	5752.8	5918.3	6153.8	6221	6433.2	6521.5	6631.1	6899.3	6844.9	7097.1	7173.4	7237.6	7219.6
0	0	0	0	16.051	33.054	51.925	101.72	181.53	262.7	364.3	500.3	691.59	866.09	1134.1	1307.7	1407.7	1670	1814.6	2075.5	2350.6	2658.4	2877.5	3060.9	2915	3659.8	3833.4	4235.8	4452.1	4519.7	5142.3	5084.5	5331.2	5715.3	5940	6220.8	6397.1	6908	6984.1	7577.2	7654.7	8073.2	8169.1	8291.5	8280.7	8502.6	8753.1	9025.2	8766.5	8838.6
9.933	2.3944	0	0	0	0.88025	1.8328	39.176	95.741	143.86	200.03	281.69	402.27	508.49	626.86	743.59	895.55	1068.5	1270.7	1476.7	1571.5	1892.3	2091.6	2292.9	2536.7	2728.3	3123	3385.4	3570.8	3692.1	4049.7	4250.2	4456.7	4599.3	4527.6	4931.3	5062.2	5558.3	5331.6	5865.7	5912.2	6163.1	5904.6	6300.5	6307.4	6492.3	6621.8	6533	6896.6	7016.8
0	8.1266	1.163	3.5438	0	0	0	0	0	6.4438	15.915	30.95	77.976	144.32	189.94	305.12	393.47	538.91	741.83	1022.6	1356.2	1435.2	1737.2	1719.8	1703.1	1864.9	1926.3	2277.1	2407	2712.8	3021.5	3211.6	3621.6	3968.3	4189.6	4604	5302.8	5711.8	5834.4	6109	6490.4	7051.9	7342.5	7599.4	8122.5	8621.4	8831.5	9134.3	9438.4	9744.1
3.7254	0	0	11.924	0	4.7704	0	32.262	51.793	71.621	128.4	254.88	445.45	632.16	848.55	1064.7	1325.5	1600.7	1856	2253.4	2542.6	2776.3	3109.1	3376.8	3574.2	3935.1	4347.8	4848.5	4421.5	4733.2	5683.2	5705.5	6060.4	6460.4	6902.9	7129.1	7437.9	7608.4	7701.5	7931.1	8845.9	9496.4	10132	10539	10717	10474	10508	10898	11187	12049
0.54352	6.3889	1.6279	4.4268	0	0	0	3.3419	0	0	4.2792	16.57	45.126	68.413	98.706	169.05	225.5	346.02	495.09	670.18	830.01	1047	1184.6	1439.4	1634.2	1837.2	2057.6	2340.1	2588.4	2737.6	2959.6	3257.4	3431.3	3734.7	3751.5	3909.3	4007.2	4237.7	4431.6	4565.1	4800.8	5019.9	5335.9	5517.1	5736.5	5861.2	5890.5	6226.8	6250.3	6438.3
12.862	8.1239	0	4.1316	0	0	0	0.73284	3.5647	14.109	34.68	83.617	140.37	262.89	387.3	598.32	801.68	1058	1304.7	1711.7	1975.6	2291.1	2583.1	3026.8	3412.5	3872	4376.6	4704.1	5149.3	5484.3	5778.8	6159	6540.3	6950	7146.8	7306.2	7713.2	8116.3	8489	8607.4	9134.4	9305.1	9940.8	10169	10418	10646	10882	10937	11226	11301
0	0	0	0	2.5623	18.201	61.627	129.4	221.83	343.22	491.65	673.48	849.86	1102.4	1294.6	1550.6	1712.4	1983	2256.1	2515.2	2797.1	3036.6	3226.8	3436.9	3623.4	3922.5	4092.5	4280.7	4562.2	4722.7	4909.7	5028.4	5153.6	5397.9	5634.5	5830.2	5970.3	6021.8	6231.3	6395.2	6552.6	6785.5	6919.8	6870.2	7146.7	7017.5	7098.4	7172	7396.8	7415.8
7.3869	3.4018	0	3.4343	10.718	0	0	22.063	90.483	163.89	258.57	413.83	570.93	699.95	879.49	1093.3	1245.5	1473.5	1778.6	2113.8	2429	2698.3	3008.8	3295.6	3539.5	3832.3	4120.8	4308.6	4477.1	4791.2	4918	5348.4	5580.4	5965.5	6362.6	6583.1	6058.3	6931.9	7262.1	7589.9	7802.6	8000.6	8208.3	8449.2	8616.6	9027.5	9358.5	9693.5	9941.4	10232
17.646	0	0	0	0	0	0	0	0	0	28.36	72.301	140.62	260.21	382.89	515.17	743.11	940.79	1228	1443.8	1870.3	2187.5	2604.6	2859.5	3435.4	3561.7	4080.1	4322.1	4701.9	5253.8	5869.9	6420.9	6824.5	7315.1	8092.8	8721.7	9336.5	9574.8	10643	11127	11758	12114	12777	13112	13052	13912	14185	14440	14669	15052
41.182	67.096	0	0	0	0	0	15.931	64.317	124.35	201.35	285.58	385.76	506.89	662.59	822.73	1038.9	1199.4	1397.4	1602.6	1756.5	2037.9	2217	2397.4	2678.3	2833.2	3113.8	3287.4	3434.5	3621.1	3739.4	3989.5	4199.6	4312.9	4352.2	4526.4	4627.6	4783.8	4910.6	5186.4	5247.4	5363.8	5493.2	5688.5	5954.9	6054.7	6192.9	6186.3	6511	6647.7
0	0	10.201	22.437	13.102	13.779	1.4013	20.643	46.327	70.972	125.47	202.18	277.13	462.66	550.55	702.15	881.37	1125.9	1364.2	1534.7	1705	1989.4	2246.5	2580.7	2842	3376.7	3769.1	3836.3	4103.7	4397.7	4816.4	5041	5367.7	5754.6	6101.3	6208.6	6381.9	6748.9	7192	6677.7	6938	7156.9	7214.1	7740.7	7760.5	8114.3	8292.4	8170.2	8521.4	9693.1
0	0	0	6.9351	0	0	16.209	47.239	91.226	170.81	268.15	372.07	490.53	831.45	735.89	923.46	1038.1	1277.5	1376.5	1490.2	1620.6	2047.5	2114	2183.2	2426.8	2612	2896.6	3149.6	3156.7	3409	3470	3469.7	3649.9	3868.4	3995.6	4258.6	4440.5	4300.2	4970.9	4837.9	4901.4	4472.7	4842.6	5018.6	5074.2	5451.4	5483.1	5545.3	5833.2	5750.4
20.066	3.8755	5.7307	3.7435	0	0	0	38.6	124.25	238.72	422.42	686.51	995.82	1356.7	1603.2	1997.9	2333	2870.2	3188.8	3704.9	4132.2	4483.1	5061	5404.2	5722.7	6150.4	6833.2	7324.4	7599.6	7949.1	8853.2	9210.1	9584.4	10045	10594	11211	11471	11556	12094	12622	13249	14017	14876	15550	15887	15833	15201	15826	16128	16921
21.9	6.2171	0	2.0227	0	0	0	2.4714	102.45	196.26	312.74	455.72	647.85	816.03	1064.6	1314	1616.7	1931.7	2259.7	2687.9	3048.4	3388.3	3767.3	4008	4417.2	4827.7	5057.5	5374.2	5657.4	6106.5	6396.4	6733.3	7195.2	7708.3	8116.5	8415.3	8786.4	8969.3	9396.7	9540.4	9871.4	9981.6	10202	10688	10789	11076	11334	11526	11724	11977
16.718	16.858	0	0	0	0	0	7.8029	34.501	81.995	114.78	156.81	264.91	309.1	396.53	457.64	483.89	655.4	819.9	854.41	910.15	1019.8	1075.6	1243.5	1404.5	1460.5	1614.9	1696.3	1836.4	1742.4	1945.5	2207.4	2088.2	2282.8	2426.8	2575.2	2448.1	2497.4	2614.2	2662.7	2907.1	2914	2928.7	3071.1	3024.1	3249.2	3409.9	3522.7	3609.7	3667.9
0	0	0	3.4401	0	19.413	19.22	23.274	65.766	112.97	181.03	276.1	375.74	529.59	663.23	810.12	967.8	1191.4	1493.2	1716.2	1989.5	2270.5	2543.5	2890.1	3246.4	3514.5	3878.4	3998.3	4189.4	4441.1	4645.3	4889.9	5084.8	5434	5581.4	5733.2	5982.5	6150.6	6434	6541.5	6999.1	7013.2	7261.3	7330.7	7578.3	7872.5	7775.5	7907.7	8098.8	7803.4
4.0347	0	0	6.4248	6.3095	9.4843	0	0	0	0.14843	17.029	41.727	103.69	274.51	286.68	403	591.6	962.27	1192.8	1166.9	1306.6	1673.7	1918.6	1852.6	2051.4	2412.6	2825.9	3163.3	3035.3	3185.1	3490.4	4439	4045	4347.5	4532	5440.3	5092	5417.8	5740	5902.9	6164.3	6557.2	6791.2	7186.1	7462.5	7738.9	8062	8139.1	8363.3	8464.1
0	0	0	5.6247	44.856	56.357	73.119	107.34	121.59	206.85	306.07	415.07	518.49	716.22	887.92	1202.2	1505.4	1737.2	2045.2	2419.1	2697.2	3095.5	3457.4	3748.4	4031.7	4246.6	4734.6	4933.6	5213.7	5544.5	5839.3	6209.5	6232.1	6727	7031.6	7217.7	7544.8	7600.6	7807.4	8100.5	8433.8	8574.2	8668.8	8800.3	9001.3	9321	9192.6	9401.1	9515.4	9726.3
0	2.0965	2.0119	8.8034	4.5965	3.4151	0	4.5096	0	0	0	0	0	0	17.75	58.575	92.365	183.34	268.28	345.98	427.56	609.4	713.24	944.1	1186.2	1480.6	1766.4	2008.7	2154.3	2518.8	2805.7	3189.4	3369	3574.2	3823.2	4304.7	4833.6	5077.4	5373.6	5391.2	5859.3	6016.7	6466.7	7103.4	7161.5	7419.2	7734.4	7925.1	7891.6	7849.3
1.4531	0	1.558	0	0	0	3.1518	17.505	24.98	44.554	74.918	127.76	196.99	256.2	379.76	464.43	605.41	731.23	936.26	1129	1286.7	1526	1771.4	1970.3	2225.2	2434.5	2684.8	2884	3240.9	3373.4	3574.8	3782.3	3881.6	4199.8	4217.8	4570.7	4700.7	5697.3	5328.5	5449.2	5702	5567.1	5804.7	6109.3	6041	6170.5	6277.6	6137.4	6239.4	6470.7
0	0	0	44.575	114.14	0	0	0	168.13	161.14	119.13	197.88	391.78	658.38	886.25	876.73	1086.1	1690.2	1976.8	1966.3	2176	3171.5	3653.6	3597.1	3530.4	4263.3	4667.1	4636	4995.1	5121.2	5583.5	5750.4	5844.2	5984.4	6226.4	6150.4	6328.3	6828.9	6841.2	7003.9	6723.8	6793.9	6672.1	7298.6	7282.3	7404.9	7486.1	7259.2	7669.6	7331.6
5.5695	0	0	0	3.2624	9.3676	0	24.212	99.162	165.42	223.81	291.79	404.98	523.86	654.87	763.86	946.87	1157.3	1333.9	1514	1651.9	1862.5	2053.6	2275	2469.1	2710.2	2886.7	3080.1	3159.2	2486.2	3358.5	3733.5	3765.8	3918.9	4141.2	4179	4053	4269.9	4263.6	4448.3	4419.6	4455.9	4702.9	4887.7	5089.5	5431.8	5602.1	5774.2	5857	5818
11.943	5.807	0	0	1.6004	0	0	0	18.627	52.304	92.347	146.42	234.94	316.8	442.69	565.95	718.15	871.51	1009.8	1205.3	1359.5	1532.8	1661.6	1792.1	1957.3	2099.6	2328.3	2391.2	2510	2622.5	2741.4	3095.9	3202.6	3371.6	3647.5	3789.7	4879	4284	4475.4	4821.7	4974.5	5165.6	5362.7	5929.1	6046	6510.1	6842	7178.5	7371.8	7793.9
0	0	0	0	0.49191	15.502	61.591	113.76	186.98	294.08	415.68	552.23	734.57	962.22	1169.5	1425.7	1743.6	1978.6	2296.3	2582.5	2974.4	3290.7	3641	4047	4332.5	4800.2	5014.3	5323.5	5837.9	6048.6	6274.4	6465.6	6777.8	6870.8	7317.7	7402.1	7587.6	7637.6	7872.8	7985.4	8024	8144.8	8468.4	8485.1	8841.4	9040.7	9296.7	9265.6	9308.4	9388.7
1.2187	0	0	3.9722	0	0	13.443	68.473	134.03	232.31	373.25	546.73	766.77	999.35	1207.8	1367.2	1643.4	1782	1958.7	2150.9	2322.4	2502.6	2695	3044	3248.2	3495	3847.9	3984.8	3935.7	4110.1	4331.2	4505.5	4780.3	5053	5048.6	5171.5	5232.8	5499.8	5494.1	5698.7	5899	5909.2	6321.6	6265.9	6446.1	6670.6	6815.4	6936.4	6943.9	7076
18.135	6.5982	15.966	7.3767	0	0	0	0	0	4.2961	47.477	124.62	264.98	443.96	665.77	973.6	1240.4	2127.6	2372.2	2369.2	2886.3	3093.8	4274.5	3995.9	4371	4994.5	6157.3	6859.2	6297.6	6592.7	8525.6	9895.3	8110	8777.7	9439.7	10068	10534	10869	11309	11592	12076	12400	12908	13526	13902	14222	14484	14587	15145	15696
49.763	11.916	6.5823	5.8537	0	0	0	0	0	45.951	103.96	195.57	333.1	606.05	745.5	924.23	1154.1	1421.3	1680	1969	2268.9	2645.4	2776.7	3174.2	3443.4	3810.8	4217	4411.6	4463.9	4652.3	5127.9	6292.9	6224.7	5831.4	6316.1	8019.3	7719.7	7342.7	7690.7	7745.5	8678.5	8950.4	9989.8	10102	10549	10432	10191	11138	11564	12242
6.2826	14.735	0	0	0	0	8.9943	21.401	57.389	123.07	209.6	363.52	507.43	770.2	996.01	1263.5	1634.9	1903.3	2181.5	2705.5	2985.4	3401.8	3803.2	4112.1	4528.7	4939.3	5098.4	5386	5773.8	6528.3	6804.2	7257.3	7539.7	7910.4	8178.2	8876.2	8882.7	9239.1	9490.5	9687.5	10145	10392	10698	10756	11223	10969	11791	11749	12089	12364
1.9682	10.801	3.4164	0	0	0.30344	0	4.854	30.084	77.508	133.42	223.15	332.2	441.98	587.27	774.1	970.04	1224.4	1442.3	1672	1938.4	2220.1	2168.9	2631.6	2881.3	3219	3424.4	3756.4	4069.1	4229.1	4427.7	4575.3	4809.2	5116.4	5269.4	5486.1	5698.8	5970.8	5954.1	6206.7	6330.5	6544.2	6721	6727	6987.5	7151.8	7285.6	7493.2	7522.6	7517.5
34.691	10.674	0	0	0	0	0	0	0	0	0	0	27.537	48.859	122.27	197.67	334.93	503.68	605.12	526.05	628.57	731.61	983	1081.1	1189.6	1231	1413.7	1618.6	1956.1	2265.8	2425.7	2532.5	2663.2	2783.8	2918.2	3042.7	3077.5	3241.7	3343.2	3440.2	3719.1	3884	4011.9	3875.2	3719.7	4064.6	4138.4	4270	4434.9	4375.2
0	0	0	9.3823	17.629	8.6624	17.609	36.199	24.449	44.394	60.571	70.007	116.41	177.38	272.26	380.67	509.37	636.78	788.88	886.93	1033.8	1212.3	1345.2	1524.5	1639.8	1776	1976	2375.9	2266.7	2368.1	2579.2	2675.7	2917	2958.2	3310.6	3435.9	3455.4	3781.9	3851.2	4043.2	4078.8	4295	4276.7	4118.8	4197.4	4408.8	4420.7	4669.6	4754.8	4558.3
0	0	0	0	17.776	42.375	106.51	226.34	389.7	570.98	789.03	1070.5	1299.4	1640	1972.8	2242.2	2639.2	2908.6	3258.6	3431.9	3661.3	3896.3	4123.2	4338.2	4574.2	4826	4925.6	5097.2	5166.8	5341.4	5443.3	5591.6	5722.9	5935.7	6077.4	6166.2	6422.7	6519.6	6707.3	6731.5	6954.2	7272.9	7394.7	7264.5	6799.8	7026.6	7081	7177.8	7443.4	7526.3
0	20.665	2.1368	13.827	6.5271	0	0	1.6154	37.738	86.76	189.87	331.61	495.87	739.53	968.85	1103.9	1391.8	1702.5	1856.3	2127	2460.3	2741.5	3073.6	3386.5	3683.7	3966.1	4240.6	4450.9	4842	4984.5	5273.8	5718.9	5755.5	6113.2	6352.7	6706.3	6928.7	7189.6	7545.2	7779.7	8045.9	8457.2	8637.1	8813.5	9214.3	9399.7	9702	9833.5	10052	10091
23.966	0	0	1.5997	0	0	0	25.08	24.8	41.758	77.745	131.88	213.99	318.95	408.78	533.96	655.39	839.84	1119.4	1384.1	1615.2	1696.5	1897.7	1987.3	2219.7	2504.7	2901.7	3143.9	3477.3	4087.5	4459	4792	4955.2	5232.3	5764.7	6206.9	6351.4	6635.6	6733	7106.9	7736.9	8133.4	8738.5	9241.3	9601.3	9905.8	9907.1	10148	10420	11065
1.0133	0	0	0	3.0846	10.688	12.956	42.025	82.585	130.6	189.06	253.4	345.21	423.65	534.8	651.9	779.05	961.4	1146.4	1342.5	1533.6	1703.6	1943.6	2054.2	2323.7	2566.6	2810.3	3028.7	3286.5	3479.9	3686	3930.9	4192.8	4546.9	4831.7	4885.4	5108.5	5124.7	5288.7	5493.1	5576.2	5694.3	5825.8	6078.6	6103.3	6354.3	6460	6640.4	6578.3	6225.7
27.079	8.2393	3.367	0	0	0	0	40.501	122.4	225.02	328.48	461.79	613.35	743.32	902.67	1064.3	1294	1518.3	1699.4	1857.6	2050.3	2414.6	2685.2	2870.4	3077.9	3378.7	3710.3	3692.5	4014.8	4239.5	4553.6	4743.1	4921.8	5192.6	5412.3	5745.6	6210.7	6332.5	6319.5	7016.2	7000.4	7137.1	7499.8	7647.6	7760.6	8023.3	8104.3	8194.2	8540.6	8673.6
24.395	8.9724	1.5427	0	2.011	0	0	0	0	22.252	45.497	89.368	147.67	243.51	348.71	483.73	655.91	805.99	985.92	1188.1	1290.5	1446.1	1543.6	1760.1	1875.3	2087.7	2209.6	2436.9	2654.9	2815.9	3001.5	3209.6	3369.7	3551.8	3756.1	3962.7	4175.5	4523.5	4612.7	4840.4	4931.9	5120.8	5320.3	5520.6	5613.6	5819.3	5963.8	5922.6	6059.8	6035.8
0	0	0	0.016185	0.16692	0.95329	22.028	45.502	59.189	95.802	111.31	163.97	214	290.36	367.04	462.91	574.92	741.55	912.81	1104.3	1345.9	1593.5	1774.7	1967.1	2153.1	2313.8	2546.7	2707.1	3004.1	3112	3477.7	3591.2	3762.2	4035.2	4896	4304.3	4505.4	4564.8	4666.1	4871.7	4988	5191.7	5268.2	5415.1	5642.8	5863.3	5809.2	6045.1	6050.2	6179.2
0	4.4958	0	2.4661	0	0	0	23.119	40.446	75.058	115.21	165.01	218.74	321.79	427.62	582.2	792.62	991.53	1259.2	1441.2	1682.6	1933.1	2144.3	2398.3	2595.3	2799.6	3063.9	3346	3468.8	3701.8	4046.8	4098	4250	4412.4	4427.7	4544.5	4551.3	4516.6	4607.7	4835	4903.3	5103.1	5092.7	5093.8	5175.5	5228.2	5252.5	5473.9	5533.7	5540.3
20.964	9.8124	0	1.6087	0	0	3.4365	36.938	132.12	236.04	439.02	542.52	728.52	808.79	998.26	1192	1427.3	1619.8	1713.1	1833.4	2073	2164.2	2426.4	2606.3	2942.4	3141.4	3382.3	3535.1	3735.1	3915.6	4137.5	4278.1	4533.6	4696.7	4820.5	5070.2	5111.9	5120.1	5378.9	5666.9	5970.8	6129	6493.4	6354.4	6720.6	6933.8	7220.7	7063.8	7376.3	7362.5
14.325	14.259	0	2.7871	0	0	0	0	0	0	0	0	31.991	87.465	145.96	264.12	392.7	593.39	879.13	1157	1591	2019.5	2485	2918.3	3449.6	3930.5	4436.5	4901.5	5336.9	5714.4	6247.9	6184	7017.6	7380.7	7756.5	7971.2	8435.9	8733.1	8818.1	9200.6	9421.6	9539.3	9876.2	10238	10676	10533	10850	10934	10958	11213
0	12.465	0.30566	0	0	3.4174	1.7242	0.98653	15.629	43.158	80.907	124.88	228.27	362.84	523.46	724.1	920.44	1159.8	1397	1690.7	1985.6	2294.1	2720.2	3004.7	3217	3469.6	3808.4	4128.3	4514.7	4859.6	5228.8	5597.8	5875.4	6389.1	6787	7189.4	7605.2	7910.5	8152.1	8632.2	8967	9131.6	9586.8	9889.3	10194	10650	10910	11252	11267	11615
25.594	7.4308	5.4465	0.38689	4.3403	0	0	0	16.995	69.947	134.99	243.73	352.59	439.53	553.53	684.36	849.41	950.02	1084.1	1284.7	1550.2	1678.1	1900.1	2042.2	2188.8	2414.7	2842.6	3100	3409.5	3504.2	3790.3	4154.2	4594.8	4725.2	5259.3	5626.5	6116.2	6363.8	6912.3	7518	8271.4	8367.6	9043.7	9264.4	9725.8	10416	9640.3	9909.2	10314	10712
0	10.477	0	15.601	4.2343	5.8576	0	27.13	28.826	65.986	85.83	144.17	225.71	309	402.48	500.16	643.58	764.29	886.87	994.6	1165.6	1349.9	1358.5	1504.4	1629	1906.7	2040.9	2221.9	2430.3	2612.3	2817.9	2973.6	3173.5	3430.6	3514.9	3739	3702.8	3775.8	4143.8	4284.7	4372.6	4429.5	4616.8	4801	4869.5	4978.2	4967.8	5067	5118	5249
35.868	19.187	0	0	0	0	0	59.137	129.22	246.39	354.24	492.77	686.05	870.62	1043.1	1306.9	1572.7	1765.1	2086.6	2390.8	2667.1	2971.2	3312.9	3428.4	3751.8	4063.3	4244.6	4550.9	4872.2	5139.6	5285.1	5458.1	5664.5	5858.7	6099	6249.7	6361.4	6479	6856.4	6891.7	7075.4	7362.7	7529.3	7795.6	8011.5	8198.5	8463	8461.1	8612.1	8820
30.695	7.6806	0	0	0	0	0	13.146	77.896	121.21	227.05	361.52	548.3	753.64	939.42	1183.2	1514.3	1725.2	1975.2	2203.7	2598.8	2973.9	3231.8	3611.1	3820.3	4155.9	4425.2	5393.8	5006.2	4992.1	5449.7	5504.3	5990.9	6586.3	6435.9	6785.4	7086	7586.7	7467.5	8329.7	8337.1	8916.3	9049	9138.1	9712.4	9589	10090	10127	9449.5	10183
0	0	0	0	0	28.706	35.026	54.62	99.583	161.98	251.63	398.81	538.39	576.94	620.01	763.15	902.33	1075.4	1160.6	1313.3	1469.2	1670.6	1797.6	2014.6	2140.5	2257.6	2424.4	2597.5	2869.8	2992.6	3186.9	3295.9	3489.7	3802.2	3967.8	4096.3	3415.4	3622.4	3832.1	4065.2	4233.2	4268.8	4544.7	4766.9	4751.7	5016.1	5134.1	5256.1	5423.8	5349.5
0	0	0	10.222	13.509	26.538	18.866	35.626	64.042	118.49	172.34	245.93	334.85	452.26	578.5	765.58	957.76	1143.7	1308.5	1616.7	1842.4	2109	2392.5	2657.4	2955.6	3181.3	3415.5	3716.3	3822.9	3978.6	4041.9	4403.8	4715.3	4955.2	5243.5	5461	5447.2	5622	5694.6	5948.3	6089.9	6222.1	6067	5967.3	6253.4	6398.9	6328.9	6351.9	6485.6	6513.2
1.5118	5.5357	0.68204	3.8455	0	0	0	0	0	0	11.303	21.96	51.252	113.9	127.44	267.18	386.28	618.9	585.78	746.06	1025.7	1116	1396.2	1544.4	1781.3	2133.4	2210.2	2455.3	3069.9	3316.1	3425.5	3643.2	3627.4	4439.9	4717.3	4541.9	4947.4	5583.6	5917	6303.6	6542.2	6793.7	7173.2	7637.1	8118.3	7139.8	7264.4	7380.5	7525.3	7521
11.274	8.3632	0	12.752	0	0	0	17.411	65.686	120.08	212.51	349.36	566.85	761.77	991.18	1279.5	1516.8	1849.8	2121.1	2401	2766	3002.6	3427.1	3764.3	4132	4512.4	4913.8	5084.8	5302.3	5695.4	6209.4	6494.9	6671.6	6750.2	7394	7442.4	7714.8	8092.3	8149.6	8485.5	8669.1	8651.6	8980.1	9266.8	9508.5	9410.4	9737.7	9616.1	9558.6	9861.8
37.842	0	0	0	9.6202	0	0	0	5.9493	49.892	67.585	137.93	210.37	300.33	402.55	512.92	698.57	1186.5	1463	1263.9	1565.1	1874.2	2232.3	2319.6	2597.3	2857.9	3037.4	3293.6	3762.7	3914.2	4255.4	4420.3	4800	4924	5078.1	5227.1	5513.8	5669.8	5894.6	6037.3	6213.9	6440.8	6579.5	6712.8	6897	6970.8	7499.7	7500.8	7697.8	7837.8
0	0	0	23.577	12.067	20.892	27.357	65.516	90.225	131.44	162.06	197.36	236.64	248.29	291.83	280.78	352.07	361.23	369.35	350.85	379.69	435	469.6	483.04	540	619.4	653.03	794.68	801.51	852.72	1002.4	1163.3	1305.3	1414.6	1536.2	1715.3	1860.8	2082.4	2190.3	2407.7	2440.3	2553.1	2585.3	2826.9	2908.6	3014.5	2968.8	3023	3133.8	3151.3
24.615	0	0	2.8279	14.902	0	0	0	0	0	0	0	0	59.682	13.074	79.562	136.99	216.77	293.85	375.93	518.11	610.37	862.61	867.5	1066.4	1218.1	1572	1452.3	1571.7	1727.5	1861.8	2311.5	2105.1	2242.1	2391.8	2524.1	2571.9	2662	2807.8	2886.1	3017.9	3096.4	3168.3	3252.2	3301.8	3419.9	3586.8	3826.9	3503.4	3514.9
0.17462	0	0	0	0	2.6244	13.488	38.987	82.713	168.61	318.87	470	699.33	948.05	1159.5	1421.9	1581.3	1942.5	2154.2	2437.8	2763.2	3014.1	3386.8	3796.6	4140.7	4416.4	4523	4894.3	5060.8	5406.2	5874.2	6098.5	6378.4	6432.3	6857.2	7163.4	7183.4	7500.8	7660.2	7994	8394.3	8622.6	8816.5	9196	9322.1	9479.5	9605.7	10068	10172	10106
0	0	0	1.0765	7.0144	7.4999	23.768	65.818	111.21	231.66	317.07	478.33	603.76	761.48	1026.2	1289.1	1587.3	1928.3	2194.8	2557.9	3057.1	3405.1	3761.7	4209.8	4560.4	4949.9	5439.6	5639.5	6027.7	6299.5	6658.8	7014.9	7229.9	7767.4	8018.5	8326.2	8444.9	8804.1	8965	8919	9383.1	9243.1	9652.2	9702.8	9625.4	9837.3	10087	10095	10304	10327
0	10.214	0	5.0255	18.461	0.96406	1.3339	23.794	62.006	128.23	241.06	400.71	530.2	659.86	864.91	1019.2	1182.9	1385.3	1529.7	1866.6	2020.7	2274.5	2448.6	2666.6	2864.7	3048.2	3285.4	3484.9	3627.2	3750.5	3856.6	3961.6	4029.9	4203.2	4235.3	4256.6	4303.3	4561.9	4659.9	4774.1	4860.1	4876.5	5056	5190.7	5267.7	5447.6	5375.8	5491.2	5482.7	5598.2
7.1324	0	0	4.5066	6.6559	0.50857	0	2.7502	0	0	0	0	1.917	11.926	26.594	49.349	48.93	51.94	24.478	95.592	104.53	155.99	180.61	293.52	383.42	637.48	772.68	1030.7	1273.5	1600	1992.3	2319.2	2698.3	2968.2	3368.8	3922.5	4221.8	5355.6	5167.2	5635.9	6331.6	7047.4	7652.6	7841.3	8564.9	8911.9	8554.3	9355.6	9546	9909.1
0	3.3041	19.238	17.324	0	0	0	62.767	97.611	192.72	272.11	370.05	534.08	692.79	945.04	1153.5	1396.8	1597.8	1794.9	2070.3	2256.3	2595.2	2768	3019.7	3279.9	3603.9	3737.7	3936.3	4381.1	4450.4	4632.5	5036.7	5325.4	5373.4	5645.2	5783.9	6063.3	6357.7	6660.5	6730.3	7177	7213.1	7635.3	7542	7948.9	8149.9	8152.4	8638.6	8559.1	8836.6
21.052	0	0.25513	6.0404	0	0	2.0653	23.609	66.262	136.23	283.35	374.15	612.87	875.09	1179.8	1462.8	1790.5	2191.1	2737.5	3191.9	3730.4	4319.1	4790.2	5319.7	5694	6422.6	6864.4	7258.8	7652.7	7627.9	8045.2	8480.5	8791.2	9730.7	10417	10502	11162	11012	11139	10813	11530	12417	13080	13522	13855	13578	13434	13733	14207	14990
4.6746	8.0792	0	5.1428	0	0	0	46.11	95.649	166.45	242.15	362.23	486.56	594.33	693.34	852.82	1004	1156.8	1332.4	1514.2	1701.5	1905	2138.3	2224.6	2359.9	2554.4	2749.9	2920.6	2987.6	3015.1	3373.9	3775.6	3467.5	3358.9	3616.3	4130.1	4241.3	3939.6	3960.9	4289.9	4436.5	4546.1	4787	4948.4	5083.3	5329.1	5362.4	5792.6	5666.8	5814.3
7.5461	0	12.329	4.7917	14.112	0	0	16.168	32.918	48.725	71.434	121.04	187.7	272.72	346.85	494.28	700.12	821.52	1048.4	1101.6	1504.1	1743.6	2091.2	1820.3	2611.2	2805.3	3065.1	3354.4	2984.5	3535.5	4358.6	4780.5	4227.9	3711.2	4195.3	5333.2	5681.5	5889.4	6361.6	6788.3	6568.5	6667.1	7002.1	7345.3	7362.2	7592.1	7823.6	7810.4	7944.2	8110.2
32.161	9.7085	5.0796	0	0	0	0	0	0	0	0	48.407	180.64	358.52	515.22	720.32	722.16	984.18	1304.3	1640.4	2069.2	2486.6	2867.9	3123.7	3360.9	3756.8	4158.8	4041.2	4231.6	4469.1	5027.9	4562.4	5599.2	5793.7	6558.1	6986.9	6604.2	7329.5	7323.9	7839	8414.4	8634.9	9458.9	9820.8	9924.1	9433.8	9539.3	9493.1	9948.2	10657
25.13	8.8178	0	0	0	0	0	0	0	0	0	0	14.295	42.593	86.197	185.81	260.97	342.81	414.44	539.59	680.46	863.96	1023.1	1179.8	1333.4	1552.5	1695.5	1839	2000.7	2097	2327.6	2499.1	2519.1	2630.6	2775.4	2920.8	2876.2	2953.1	3094.3	3148.2	3323	3355.4	3499.1	3493.6	3687.4	3735.4	3749.7	3692.3	3793.7	3772.4
0	10.575	0	9.5961	10.56	1.5313	0	0	5.2346	23.071	68.265	102.55	192.95	316.49	393.93	519.41	670.35	816.75	989.19	1165.5	1400.9	1665	1874.4	2182.4	2501	2831.4	3158.3	3472.8	3728.9	4182.6	4608.1	4969.8	5238.5	5418.4	5661.9	5901.1	6337.6	6688.4	6859	7173.8	7323.8	7267.4	7465.7	7540.8	7883.7	8030.2	8228.9	8347	8441.9	8419.6
0	0	0	0	29.293	133.83	227.3	354.27	503.38	737.91	901.8	1144.4	1452.5	1727.7	2044.3	2381	2749.2	3059.2	3389	3673.1	3977.8	4358.4	4678.3	5182.6	5268.9	5633.1	5703	6213.9	6101.1	6212.9	6674.5	6832.2	7100.8	7343.5	7526.5	7726.5	7667.3	7858.7	7782	8157.9	8313.1	8355.5	8444.2	8553.3	8701.5	8691.7	8659.8	8807.9	9098	8969.3
0	0	0	4.1664	0	6.8573	32.146	42.728	81.886	183.72	420.86	638.63	820.21	991.65	1230.1	1516	1825.5	2177.3	2412.1	2806.5	3277.4	3095.2	3387.7	3526.6	3839.2	4236	4639.5	5051.2	4237.2	4293	5921.1	6176.5	6327.5	6498.3	7095.5	7177.6	7409.4	7629.3	7791.4	7917.9	7624.1	7736	7671.7	8010.2	7908.5	8060.4	8104.2	8104.7	8212.1	8134.8
37.724	24.189	1.9491	0	0	0	0	7.4198	48.803	135.45	240.07	397.15	637.64	897.06	1228.1	1623.1	2016	2393.2	2887.6	3263.4	3783.7	4166.1	4861.3	4933.8	5123.7	5590.8	5885.7	6020.9	6660.4	7043.8	7221.1	7281	7839.3	8230.4	8632.6	8893.2	9228	9327.3	9752.9	10090	10381	10644	11031	11225	11729	11953	12413	12682	12773	12923
10.438	14.04	0	13.411	0	0	3.6737	19.084	20.967	70.108	120.24	163.88	236.92	322.69	404.68	550.19	658.76	800.99	957.62	1123.4	1286.2	1499.3	1650.3	1831.9	1958.1	2169.6	2473.2	2562.7	2794.3	2990.9	3174	3755.4	3384.7	3712.8	3859.7	4200.7	4571.1	4194.4	4375.8	4638.3	4821.7	4975	5264.9	5302.4	5547.1	5845.3	5923.1	5909	5977.2	6075.7
0.41645	1.7422	0.72683	4.0791	0	0	0	0	0	0.84456	13.603	29.176	49.289	102.54	174.96	269.8	375.35	458.97	587.06	753.67	874.39	1041.9	1262.1	1402.8	1387.5	1537.1	1690.4	1841.2	1956.2	2151.5	2454.2	2664.4	3018.6	3312.1	3578.7	3899.6	4019.7	4357	4753.1	5076.3	5335	5626.2	5988.5	6098.7	6536.9	6881.3	7334.8	7763.8	7904.5	7964.7
3.2782	3.6018	4.2522	0	0	0	23.02	87.718	154.49	254.72	366.18	473.51	655.5	845.46	1005.4	1170.7	1369.7	1572.8	1783.1	2020.6	2155.4	2335.5	2533.4	2775.2	2968.1	3248.6	3424.5	3653.6	3892.4	4148.6	4388.7	4673.5	4901.3	5291.1	5426.4	5789.2	6034.8	6185.6	6616.4	6864.5	7145.8	7349.6	7710.8	7720.1	8060.7	8488	8538.1	8821.9	9020.5	9336.8
0	0	0	2.6074	0.80074	2.6631	7.2834	2.4018	5.6414	10.197	25.883	60.755	128.78	202.29	314.66	411.9	571.67	735.13	923.05	1161.3	1322.4	1524	1960.5	1668.2	2017.5	2013.7	2944.9	2879	2711	2937	3534.8	3919.9	3950.2	3441.2	4310.3	4212.1	5036.5	4976.4	4500.8	4570.7	4913.5	4995.3	5083.5	5316	5371.9	5430.2	5475.5	5492.1	5418.2	5592
0	0	0.91709	0	3.8015	15.815	25.196	47.535	82.88	112.71	179.55	285.88	395.24	563.83	719.03	913.03	1162	1346.5	1520.2	1776.4	1923	2166	2392.4	2528.1	2780.9	3092.1	3282.5	3564.7	3775.6	4040.6	4258.8	4430	4718.3	5037.5	5238.4	5543.6	5755.9	5999.8	5777.2	5987.9	6198.7	6607.2	6703.2	6921.2	6581.3	6703.5	6959.2	7209.5	7404.1	7390.7
17.557	8.9961	0	0	0	0	0	0	0	0	0	0	0	18.851	64.546	160.12	307.27	464.37	640.53	771.26	1030	1508.7	1588.5	1902.5	2254.5	2742.3	3109	3116.1	3668.2	4251.6	4823.2	5239.1	5653.9	6275.8	6281.9	6594.2	7452.8	8051.9	8705.1	9513	10377	10862	11113	11628	12080	12400	12910	13098	13051	13157
0	0	0	0	0	21.2	47.544	77.271	141.15	207.64	275.67	344.29	489.2	571.46	697.55	904.93	1025.2	1111.3	1117.2	1283.2	1421.4	1533.5	1649.5	1755.7	1876.7	2009.3	2232.2	2301.1	2552	2684	2808	2934.7	2998.5	3113	3272.8	3456.5	3697.7	3920.5	4077.7	4181.6	4415.6	4686	4864.3	5083.5	5414	5425.7	5675.3	5900	5883.4	5910
0	0	0	0	10.364	4.9975	19.193	15.433	11.675	7.4686	15.954	29.512	65.374	153.92	241.55	353.73	452.79	648.46	865.92	1152.4	1545.8	1828.5	2155.7	2485.6	2862.8	2703.6	2938.8	3256	3420.5	3717.1	4116.8	4506.4	4639.9	4663.4	4934.8	5070.5	5558.9	5848.4	5882.7	6330.7	6671.7	6816.2	7061.4	7376.3	7649.2	7752.8	7816	7997.4	8320.8	8079.2
29.92	13.311	0	6.3686	0	0	0	7.7015	32.576	105.33	202.78	302.69	473.69	666.29	859.52	1008.3	1183.6	1380.5	1606.3	1843.4	2024.3	2181.9	2243.2	2407.6	2453	1913.3	2856.8	2978.5	3325.4	3398.6	3926.3	3956.1	4290.7	4631	4794.8	5171.9	5279.1	5349	5709.2	5695.3	6091.4	6658.1	7533.6	7634.5	7837.7	8157.8	7956.2	8153.3	8524.6	9129.9
31.67	13.551	0	0	0	0	10.834	53.694	120.98	209.17	345.01	472.36	620.87	778.95	923.11	1053.7	1269.6	1420.4	1619.6	1817.4	1993.8	2149.9	2348.6	2524.2	2627	2834.1	2946.3	3225.5	3445.6	3539.8	3696.7	3793.1	3944.1	4102.1	4377.4	4407.3	4504.2	4685.5	4856.6	4884.8	5107.9	5168.6	5219.4	5305.8	5502.4	5628.5	5758.3	5815.2	5938.4	6037.5
11.547	0	0.064536	0	6.1898	0	0	0	9.7134	17.478	57.93	75.527	120.45	172.91	245.1	299.74	382.04	489.5	611.43	748.18	926.53	1082.2	1278.4	1485.1	1664.1	1916.4	2184.1	2385.1	2683.8	2866.5	3101.1	3320.4	3546.7	3892.3	3564.9	3748.4	3799.8	4079.4	4125.8	4531.1	4568.4	4834.8	4947.2	5038.8	5166.4	5387.8	5538.4	5503.2	5656	5652.8
6.1535	10.636	0	6.2839	0	0	0	6.5232	50.977	47.45	133.65	211.74	349.73	497.38	644.38	794.11	943.38	1249.1	1383.3	1677.7	1824.1	2089.3	2201.6	2473.4	2751.6	2968.3	3124.7	3387.6	2931.7	3243.4	4192.5	4514	4845.1	4934.9	5620.5	5928.9	6342.5	6171.2	6547	6957.1	7881.2	7680.4	8012.1	8168.4	8571.5	8651.7	9199	9752.6	9957.8	10354
0	0	0	0	27.261	149.11	142.22	427.76	502.01	650.02	593.8	863.53	1239.9	1194.7	1427.1	1712.1	2002.7	2305.6	2659.1	3293.2	3513.5	4217.9	4538.2	4984	5745.9	5929.3	6293.4	7034.2	7727.2	7183.8	7584.2	7383.9	8087.2	8532.2	8931.4	9945.1	10288	10679	11449	11867	12201	12420	12695	13066	13379	13702	14393	14145	14346	14668
18.481	4.1281	0	0	0	0	0	12.774	53.901	121.98	163.5	307.79	398.13	540.66	652.23	775.29	913.83	1027.4	1176.1	1343.1	1480.3	1644.8	1826.6	1973	2090.3	2247.5	2487.1	2589.7	2776.8	2860.2	3108.6	3209.6	3396	3506.8	3691.8	3770.8	3922.5	3913.2	4108.9	4215.6	4350.3	4445.2	4556.7	4620.8	4701.5	4800.6	4837.2	4887.7	4946.7	5075.1
0	0	0	17.95	19.119	89.91	84.867	134.59	212.68	280.16	356.84	467.48	590.83	726.48	786.45	1127.7	1350	1641.3	1792.3	1966.3	2203.3	2658.4	2906.7	3172.2	3610	3899.7	4136.8	4372.3	4743.3	4694.4	5190	5319.7	5439.1	5705.8	6030.7	5973.7	6183.5	6421.3	6639.5	6930.2	7261.4	7369.3	7502.2	7763.4	7873.4	7838.7	8250.3	8338.2	8294.2	8527.5
0	0	0	9.8474	15.061	74.234	97.216	128.89	209.12	285.78	416.9	608.63	749.55	966.94	1236	1511.1	1810.7	2072.2	2322.3	2715.3	3026.4	3287.4	3469	4066.9	4755	5189.7	5522.8	5939.1	6806.2	7184.6	7143.7	7856.3	8191.7	8871.1	9276.5	9360.9	9495.4	10554	10952	11307	11519	11739	12249	12567	12845	12924	13721	13865	13764	13799
5.3908	2.4778	8.2865	0	7.9891	0	0	24.656	74.034	117.53	135.03	258.3	372.94	510.54	652.07	840.15	1140.9	1365.9	1295.7	1930	1681.1	1921.3	2099.7	2408.1	2697.7	2846.4	2997.5	3098.6	3291.1	3509.6	3570.9	3696.2	3725.9	3772.4	3911.2	3873.8	3915.4	3872	3765.1	3783.9	3699	3724.4	3672	3629	3504.7	3368.6	3287.2	3244	3212.7	3082.4
0	0	0	0	9.2175	7.5162	31.804	62.937	139.14	227.99	332.34	393.68	596.98	698.87	813.08	972.69	1145.9	1338.1	1514.2	1736.8	1893.1	2056.4	2269.1	2432.5	2694.2	2989.3	3170.7	3465.6	3657.4	3827.1	3942.6	4155.5	4487.7	4827.8	4938.9	5298.8	5502.5	5901.6	6015.7	6307.9	6703.5	6831.6	7153.8	7238.7	7436.4	7654.1	7868	8046.5	8227.2	8408.7
4.59	9.2557	2.8528	4.0079	0	0	0.21745	0	5.7092	11.464	37.675	67.228	107.15	177.87	283.31	397.45	532.58	628.23	724.49	922.43	1064.5	1190.7	1314.8	1438.7	1578.1	1740.4	1969.5	2034.1	2206.3	2325.9	2458.9	2500.6	2604.5	2714.1	2949.1	3184.7	3282.8	3295.3	3383.9	3573.1	3680.3	3911	4014.8	4121	4134.6	4237.3	4400.9	4534.4	4927.4	5059.6
16.888	2.0319	0	0	0	0	0	0	0	0	0	0	13.06	71.985	146.88	268.46	397.84	572.79	692.51	894.37	1119.2	1344.9	1614.7	1890.7	2063	2317.4	2558.1	2732.8	2979.5	3176.9	3409.8	3753.8	3892.8	4193.7	4379.7	4721.5	4917.1	5265.9	5472.3	5859.9	6166.4	6445.1	7008.5	7193.2	7434	7676.6	8036.6	8099.1	8171.2	8283.4
0	8.6983	2.7932	0.14689	0	0	0	33.316	68.566	129.94	180.52	254.32	355.06	461.94	586.17	774.73	940.66	1097.6	1305.6	1521.6	1668.4	1878.6	2088.2	2312	2408.8	2604.2	2827.5	2975	3182.9	3395.2	3572.7	3735.2	3777.4	3943.7	4284.1	4414	4660.9	4911	5160.4	5413.3	5517.4	5736.5	5999.2	6244.5	6438.9	6495	6765	6795.7	6962.1	7086.9
0	0	6.6353	37.56	0	0.81557	7.0648	37.764	123.52	264.41	494.15	704.09	951.44	1257.5	1576.1	1726.1	2033.4	2377.3	2551.5	3047.4	3369.1	3859	4689.3	4959	5290.5	5785	6134.4	6291	6761.5	7148.4	7547.6	7749.4	7900.6	8533.9	8677.5	8235	8674.1	8860.4	9320.2	9500.2	9504.7	9736.9	10001	10136	10532	10530	11094	11274	11154	10819
0	0	6.5686	5.8973	0	2.3361	0.10714	17.693	36.386	93.925	143.85	212.06	256.37	386.29	462.45	593.12	709.78	853.13	1031.5	1279.2	1469	1701.2	1902.7	2081.9	2372.3	2674.3	2955.2	3290.8	3303.4	3601.3	4049.8	4454.6	4728.1	4883	5050.9	5420.3	5684.8	6103.3	6477.1	6961.1	8077.3	8446.8	8652.4	8974.1	9574.6	9971.4	10349	10572	10571	10798
0	0	0	12.655	36.124	26.546	32.453	77.685	134.02	194.11	283.96	374.05	476.2	593.6	779.59	978.98	1177.4	1398.9	1647.4	1838.8	2167.3	2349.4	2602.4	2912.7	3208	3535.7	3840	4111.1	4335.2	4717.9	4899.2	5196.3	5421.4	5618.5	5862.9	6176.6	6041.6	6433.4	6421.1	6660.1	6620.9	6783.9	7011.3	6592.3	6752.6	6966.9	7078.7	7215.6	7305.2	7071.3
0	2.7253	1.9738	0	1.6771	0	8.3835	0	0	0	0.45828	4.8282	12.604	29.829	67.905	81.851	129.47	144.3	207.85	292.55	320	436.74	543.89	651.13	777.05	906.81	1090.1	1187.1	1456.8	1530.4	1546.1	1710.4	1794.9	1883	2033.4	2154	2156.3	2177.4	2454.3	2454.1	2522.3	2490.1	2608.3	2731.2	2786	2888.9	2907	2921.6	2877.1	2992.7
7.0668	12.561	0	3.2823	0	3.5356	0	4.5889	0	0	0	10.297	46.906	88.088	159.55	238.34	331.04	405.42	498.83	587.68	684.71	1693.2	1828.9	2093.1	2425.8	2535.2	2681.8	2983.8	3289	3371.6	3492.3	3793.2	3955.1	4069.4	4253.2	4393	4518.8	4806.1	4987.1	5212.1	5312.4	5431.5	5723.9	5768.8	6057.6	6215.1	6329.8	6440.2	6492.8	6673.1
6.5864	0	0	3.9874	16.38	0	2.498	23.357	73.067	135.96	168.56	271.59	428.57	580.24	730.41	907.73	1153.2	1346.3	1601.2	1937.6	2147.5	2483.9	2763.1	3016.3	3342.4	3607.9	3852.6	4066.3	4385.8	4476.8	4775.7	5011.2	5177.5	6013.6	6128.6	6447.7	6703.1	6673.5	7055.7	7280.2	7481.4	7607.7	7725.4	7932.7	7954.3	8276	8501.1	8624.2	8822.8	8936.5
0	0	0	1.6592	11.798	17.269	21.59	4.1741	18.662	8.1283	10.375	36.661	57.673	78.08	116	152.29	223.72	358.83	477.45	651.14	833.3	1043.5	1222.4	1399.1	1676.7	1983.1	2204	2562.3	2823.8	3157.3	3545.6	3890.8	4215.6	4658	4991.3	5477.3	5676.4	6119.3	6462.6	6742.1	7203.4	7423.2	7719.1	6919.6	6927.3	7256.1	7225.6	7342.2	7209.9	7339
0	0	1.646	3.8952	0	8.9479	0	9.9605	27.572	62.534	97.913	150.87	209.77	258.69	318.89	408	481.73	560.87	667.45	794.33	911.76	1069.2	1289.4	1435.3	1558.3	1766.6	1917.2	2044.2	2232.8	2482.7	2665	2599.5	2878.1	2980.1	3106.4	3015	3382.8	3561.9	3672.1	3876.4	3957.3	4173	4374.6	4434.9	4640	4873	4983.3	5122.1	5136.5	5270
0.28109	4.6125	0	0	2.9129	2.8598	5.6993	48.608	106.54	214.73	343.76	484.17	683.06	940.16	1224.1	1504.3	1802.1	2055	2366.8	2712.5	2968.6	3252.8	3384.7	3560.1	3848.8	4145.8	4387.7	4553.2	4853.4	5285	5499.1	5415.8	5824.2	6221.5	6484.7	6593.8	6885.7	7405.6	7203.4	7414.8	7645.2	7754	7950.3	8152.2	8209.7	8558.3	8889.3	9233	9265	9357
2.8569	8.2005	7.7205	0	0	0	0	11.073	35.508	63.785	126.44	233.64	353.86	515.64	698.65	908.63	1152.6	1425.9	1717.4	2084.3	2348.9	2659.2	2904.2	3231.1	3556.2	4013.3	4284.4	4489.9	4801.7	5156.6	5315.4	5980.4	5930.3	6167.4	6489	6739.1	7036.5	7217.3	7587	7551.6	7824.4	8131.2	8400.3	8399.2	7932.9	8161	8294.3	8758.1	8945.4	8919.9
24.662	0	0	0	0	0	16.905	7.7062	23.602	36.268	29.431	68.933	145.26	238.98	328.81	498.5	633.14	1052.7	1224.3	1475.1	1984.4	2824.7	2910.9	3703	4282.8	4542.2	5292.1	4667.8	5006.9	5603.7	5955.7	6322.2	6639.9	7004.2	7353.5	7633.1	8118.8	8125.3	8495.7	8962.3	9161.4	9471.3	10007	10161	10654	10974	11106	11883	11784	12185
0	13.502	4.3172	5.0532	0	2.9952	0	0.63562	38.611	71.103	122.35	229.09	297.3	445.86	636.2	795.88	1016.7	1270.1	1556	1760.4	2120.2	2267.2	2626.2	2809.8	3120.9	3478	3944.2	4302.4	4498.2	4689.9	4835.8	5184.3	5591.5	5642.8	6070.6	6471.4	6860.3	7226.4	7424.3	7362.5	7575	7691.2	8073.6	8813.1	9201.2	9182.2	9391	9483.7	9852.4	9597.6
0	2.6229	0	10.571	4.5025	6.2016	0	153.08	173.92	283.16	353.35	267.19	483.55	626.22	705.78	905.25	1269.3	1357.1	1500	1896.1	1848.8	2297.5	2288.3	2868.7	3236	3484.3	3673	3698.1	4363.2	4624.3	4538.4	4997.2	5419.9	5407.4	5778.1	6274.9	6474.7	6777.7	6902.7	7094	7245.5	5992.8	6096.9	6127.6	6174.5	6260.7	6093.7	5999.2	5612.3	5861.9
16.097	6.1813	0	0	0	0	0	24.186	68.979	149.07	221.19	325.76	506.92	677.84	896.6	1061.2	1234.1	1498.9	1672.9	1911.9	2084.6	2287.8	2478.6	2671.7	2841	3147	3435.2	3603.7	3798.4	3997.6	4210.7	4308.4	4474.8	4840	5033.4	5363.3	5567.7	5863	6075.2	6161.6	6435	6536.8	7383.9	7246.2	7732.1	7702.3	7951.2	7917	8046.3	8163.5
35.174	6.2998	0	0	0	0	0	26.829	80.961	149.26	223.75	359.14	478.68	633.74	805.87	1007.5	1200	1423.6	1647.4	1911.8	2244.7	2513.4	2799.7	3563.1	3432	3835.1	4313.9	4511.3	4632	4989.5	5259.5	5629.1	5811	6099.3	6014.2	6860.4	7407.9	6953.2	7270.2	7666.3	8088.8	8191.5	8660.6	8817.3	9302	9497.9	9645.3	9489.7	9929.7	10543
30.899	13.381	0	0	0	0	9.7596	65.771	174.94	284.55	438.61	598.9	782.79	951.78	1136.5	1269.1	1542.9	1611.4	1822.3	1968.5	2154.4	2294.9	2483.2	2619.4	2781.7	2875.2	2994.9	3140.6	3275.1	3515.2	3731.6	3879.1	4028.2	4260.4	4405.5	4601.2	4734.3	4794.3	5024.9	5146.4	5324.6	5438.8	5566.1	5834.9	6154.1	6247.9	6512.6	6733	6718.9	6604.3
0	4.5773	0	0	0	6.1663	8.4362	40.323	66.717	81.541	125	194.9	270.61	348.98	469.6	630.61	783.85	919.17	1096.4	1200.3	1341.9	1512.2	1710.5	1872.2	2023.9	2160.7	2279.9	2437	2582.6	2710.5	2902.1	2983.3	3156.5	3270	3199.4	3507	3458.4	3794.8	3345.4	3928.3	4001.3	4056.5	4036.9	4241.3	4276.5	4387.4	4389.4	4591.2	4516.9	4634.7
10.997	0	16.158	22.872	8.9332	0	0	0	0	35.397	55.448	177.99	228.5	354.89	467.37	595.33	789.13	993.97	1185.5	1398.6	1617.4	1761.3	1942.1	2107.4	2413.1	2544.2	2716	2845.2	3040.1	3164.6	3284	3543.5	3781.6	3918.7	3907.9	3927.1	4114	4349.9	4269.2	4354.9	4469.4	4497.9	4570.3	5296	5583.3	5739.6	5710.8	5917.5	6137.8	6182.2
32.213	15.841	0	0	0	0	0	0	19.941	54.531	76.93	120.9	200.32	291.88	374.55	515.99	670.84	893.38	1048.9	1162.4	1400.7	1555.2	1810.3	2013	2209.4	2491.5	2565.5	2821.2	3235.1	3484.8	3827.9	4347.4	4226.4	4443.9	4900.9	5007.9	5297.3	5500.6	5858.4	5948.8	6253.1	6173.8	6526.8	6774	6777.4	6962	7103.9	7124.3	7186.1	7212.9
0	0	0	0	0	8.908	28.026	68.174	130.5	217.36	283.14	384.26	472.55	600.25	757.34	933.8	1151	1292.1	1513.7	1718.9	1887.8	2136.1	2371.3	2564.1	2847.4	3054.4	3425.7	3766.7	3932.6	4155.4	4700.1	5169.2	5636	5855.6	6154.3	6138.1	6422.5	6778.5	6987.6	7038.9	7121.5	7443.6	7508.7	7408.4	7479.1	7623.5	7613.9	7814.3	7799.7	7920.4
27.012	9.5438	13.05	0	0	0	0	0	0	0	0	0	0	0	38.44	104.14	199.48	290.91	376.81	545.1	643.23	828.49	998.48	1158.7	1379	1569.7	1785	1883.3	2038.8	2286.5	2553.9	2774.6	3127.6	3057.6	3355.7	3599.6	3939	4298.7	4632.8	4914.5	4970.6	5290.6	5633.7	5627	5962.7	6237.5	6476.7	6673.4	6802.4	7062
46.528	27.883	2.1172	0	0	0	0	0	0	0	0	0	0	0	0	0	0	0	0	29.421	83.62	120.64	255.86	216.96	260.32	288.05	511.67	546.62	523.11	653.33	780.47	887.7	1029.2	1224.1	1391.1	1695.2	1976.8	1938.5	2219.1	2414.4	2676.9	2825.2	3158.7	3454.9	3764.4	4115.9	4499.7	4664.7	4784.8	4901.3
2.103	3.3459	0	0	0	0	6.0486	17.166	72.426	103.67	176.31	252.87	368.47	520.76	759.14	1012	1362.6	1906.5	2291.2	2524.7	2884.6	3382.6	4149.5	4142.6	4522.2	5061.4	6130.7	5922.2	6207.1	6566.1	6991.2	7256.3	7452.9	7770	8136.1	8300.7	8612.3	8920.3	9276.3	9451.5	9781.9	10236	10263	10328	9197.7	10771	11057	11438	11764	11908
31.06	11.53	0	8.3555	12.878	0	0	18.755	49.632	84.444	116.49	228.03	411.5	578.87	817.49	1048.8	1404.2	1642.2	1871.7	2197.1	2353.6	2725.5	2937.5	3262	3595.3	3807.5	3920.3	3953.1	4354.3	4733.7	5093.7	4368.9	4510.5	4750.4	5440.5	5577.5	5237.4	5772.3	5937.8	6691.6	7479.1	7629.4	6849	7816.3	7061.3	7295.1	7536.4	7866.5	8031.6	8020.5
25.968	16.14	0	0	0	0	0	0	2.9703	20.894	33.029	87.015	150.57	241.83	366.15	525.06	684.92	754.76	874.07	987.02	1142.1	1323	1458.9	1667.8	1860.4	2066.7	2183.9	2455.1	2632.3	2899.4	3163.2	3353.8	3628.6	3830.1	4230.5	4523.5	4858.6	5109.4	5355.1	5744.4	5800.2	6247.1	6772.1	7064.4	7320	7371.4	7858.5	8206.6	8499.8	8439
16.295	2.3604	2.256	1.6942	0	0	0	0	4.8984	29.161	54.162	117.93	167.32	246.12	390.2	507.43	703.47	946.24	1123.9	1356.4	1626.6	1863.7	2114.3	2382.3	2679.2	3111.4	3596.6	3896	4344.8	4650.4	5085.6	5381.2	5588.7	5999.9	6485.7	6972.9	7279.3	7561.4	7919.2	8799.6	9170.7	9857.7	10219	10716	11231	11841	12042	12332	12884	13359
33.357	28.038	15.705	0	0	0	0	17.998	66.973	137.07	247.1	332.86	555.08	779.3	970.99	1193.3	1531.4	1915.2	2245.1	2682.6	3050.2	3426.9	3891.8	4264.2	4737	5218.7	5598.6	6109.8	6417.6	6845.8	7363.9	8059.1	8653.3	9260.8	9766.3	10250	10436	10904	11134	11415	11879	12556	13195	13612	13799	14018	13752	14203	14743	14971
2.9066	7.5065	12.461	3.0081	5.0606	0	0	0	26.228	52.873	99.487	180.76	283.01	512.84	503.32	631.45	795.69	1056.5	1197.3	1197.1	1318.9	1606.5	1694.4	1616.9	1765.7	1882.1	1914.6	2029.1	2014.2	2085.8	2094.6	2239.8	2276.8	2403.7	2412.8	2588.7	2530.9	2416.7	2517	2527.7	2671.1	2661.1	2752	2729.4	2779.6	2839.3	2841.5	2840.4	2701.8	2743
0	3.5717	0	0	0	4.1028	16.407	40.58	104.92	164	252.8	374.1	709.98	882.37	971	1235.4	1449.5	2061.7	2186	2395.4	2710.2	3140.8	3409.3	3894.1	4318.4	4609.3	5143.6	5687.9	6008.5	6230.6	6757.6	6914.2	7777.2	8109.8	8595	8726.3	8734.3	8920.2	9390.2	9465.7	9866.1	10013	10084	10166	10038	10420	10648	11134	11131	11355
22.607	7.2438	0	0	3.6251	3.9744	0	0	4.9606	0	0	21.461	24.449	41.969	107.01	159.92	283.38	372.1	539.89	686.13	856.89	1101.6	1338.7	1482.9	1719.3	1893.8	2062.7	2253.7	2446.6	2698.7	2966.6	3014.3	3440.9	3511.5	3939.4	3964.1	4156.9	4299.9	4524.5	4715.2	4828.2	5117.9	5242.3	5416.5	5641.8	5642.1	5789.4	6508	6950.5	6788.2
13.309	16.35	0	0	0	0	0	0	11.906	29.969	64.255	121.49	204.7	301.18	457.72	587.66	810.17	1002.5	1165.8	1403	1682.9	1984.3	2174.4	2498.9	2782.1	3074.4	3300.1	3477.9	3756	4030.4	4386.1	4709.9	4975.7	4799.3	5246.9	5625.4	5840.5	6086.3	6415.6	6886.1	7169	7264.2	7738.9	8014.9	8442.8	8668.8	8884.2	9062.8	9191.8	9301
0.64896	0	0	2.4429	1.9591	3.6013	6.1224	11.778	30.983	34.344	43.02	76.222	29.539	68.086	98.549	147.22	236.46	478.78	586.04	700.47	830.12	950.16	1081.4	1236.4	1355.7	1552	1744.4	1917.5	2121.7	2302.5	2561.1	2785.9	2961.2	3239.3	3437.3	3602.3	3943.5	4278.6	5434.4	4826.4	5016.7	5232.1	5715	5348.7	5325.4	5484.6	5760.5	5795.5	5860.7	5898.8
13.87	7.4265	4.2527	0	0	0	0	19.642	22.321	62.756	113.64	210.87	348.1	472.92	620.93	794.7	1024.6	1210.5	1377.4	1602.2	1797.1	2030.5	2240.8	2505.7	2663.5	2884.4	3019.3	3219.5	3476.8	3632.4	3814.9	3971.4	4074.6	4120.7	4677.4	4759.4	4549.1	4717.8	4909.5	4824.6	4876.8	5434.2	5138.1	5169	5229.2	5398.3	5419.8	5578.8	6123.8	6064.6
0	7.6805	0	0	13.712	8.2299	4.2067	44.066	87.934	114.85	196.41	258.52	369.21	481.87	546.62	621.68	799.25	984.05	1215.9	1371.4	1619.7	1736.6	2131.2	2284.1	2403.1	2731.9	2787	3009.7	3415.9	3578.9	3823.2	3965.3	4085.5	4075.9	4256	4447.6	4368	4601.9	4528.3	4784	4991.1	5043.6	5104.8	5127.4	5015	5248.3	5360.3	5633.6	5569.6	5571.2
16.191	8.0189	0	1.2906	0	0	0	0	0	0	0	0	20.449	87.314	168.69	260.95	340.75	450.52	577.67	708.06	857.09	969.08	1160	1336.9	1486	1668.1	1866.1	1991.8	2168.6	2375.5	2553.3	2801.3	2835.7	2880.2	3141.2	3265.6	3366.9	3396.2	3649.7	3801.1	3924.6	4135.2	4369.5	4428.7	4740.8	4859.4	5205	5284.3	5400.3	5363.3
27.638	0	0	0	0	0	11.906	44.643	115.88	237.86	374.63	555.19	537.88	740.33	924.12	1568.3	1885.6	2055.5	2861.2	3018.8	3604.9	4079.4	4290.6	4750.9	5145.1	5543.2	5606.9	5721.4	6110.3	6251.8	6629.1	6812.3	7350.3	7426.4	7210	7523.4	7889.9	8074.9	8551.9	9686.5	10109	10209	11033	12113	12709	12997	13764	13680	13798	14476
17.111	2.5658	9.9597	0	21.94	0	0	38.616	154.61	170.86	299.64	464.4	663.43	1107	1211.1	1902.8	2481.6	2403.9	2863.7	3199.7	3610.5	3758.5	4216.7	4374.3	4682.6	4832	5000.3	5137.6	5263.3	5388.2	5683.6	5719.1	5898.5	5928.1	6045.6	6074.6	6160.4	6253.8	6260	6344.9	6509.6	6629.4	6664.6	6908.6	6887.5	6973.2	7060.4	7148.1	7221.3	7198.1
0	0	0	9.963	5.0602	3.2996	17.171	58.247	115.52	205.15	277.94	364.34	464.09	676.56	795.1	982.86	1218.1	1459.3	1665.1	1956.9	2268.6	2590.5	2792.2	3055.4	3343.5	3738	4057.8	4326.1	4344.3	4631.8	4797.1	5109.4	5244.9	5388.3	5425.9	5827.3	6047.1	6341.8	6368.1	6758.9	6919.7	7145.9	7365.6	7404.1	8007.6	8279.2	8116.6	8280.1	8325.3	8374.6
24.547	0	0	0	0	0	13.413	42.403	82.407	145.36	205.7	322.05	442.86	564.66	779.07	947.91	1494.5	1789.9	2013.6	2227.3	1903.8	2131.2	2430.4	2809.6	2962.9	3099.8	3240.4	3528.9	3915.9	4125.4	4448.8	4812.5	4930.1	5131.6	5536.4	5611.8	5556.3	6090.3	6182.8	6600.3	6576.6	6808.9	6859.5	7265.6	7531.2	7757.9	7923.8	7936.5	7808.1	7970.7
31.059	1.6919	0	0	0	0	0.84199	35.248	105.59	185.36	290.91	479.43	623.47	873.6	1078.3	1430.9	1790.9	2072.3	2342.5	2704.6	3194.4	3573.1	3994.3	4384.3	4904.1	5502.3	5326.8	5912.7	6296.9	6626.3	7159.1	7173.2	7953.9	8219.6	8444.3	8764.2	9046.2	9556.7	9945.6	10709	10672	10827	11277	11476	12050	12077	12204	12545	12160	12880
9.4475	0.97779	2.2911	0	0	0	7.3982	18.597	50.103	84.186	134.3	187.23	247.37	315.55	376.93	406.32	469.27	527.38	609.62	757.48	864.62	995.48	1165.1	1210.2	1443.1	1684.6	1884.6	1926.3	2267.4	2415.6	2896.8	2927.2	3190.6	3557.5	3720.9	4065.9	4446.8	4755.7	5254.4	5543.9	5655.6	5939.6	6412.5	6598.5	6971.5	6990.2	6597.6	7518.2	7996.2	8050.9
37.988	10.593	0	0	0	0	0	24.9	148.64	282.37	386.16	568.04	912.64	1074.7	1293.2	1510.6	2095.7	2371.2	3169.3	3566.7	3963.9	4251	4531.1	5165.2	5712.4	6344.5	6572.2	7530.9	8127.6	8414.4	8845.3	8185.1	9824.8	10556	9434.3	10419	11456	10994	12617	11462	13122	12277	14446	14794	14342	14798	15233	15811	15831	15572
0	0	0	0	1.3064	15.245	16.906	50.998	124.24	228.84	310.8	429.25	585.27	785.64	1015.6	1204.7	1502	1764.3	2018.9	2225.1	2529.1	2830.3	3121.5	3329.5	3592.8	3784.4	4030	4253.7	4369.2	4605.6	4993.1	5331.6	5364.9	5689.8	6082	5993.5	6255.9	6300.2	6584.7	6937.3	7099.1	7100.8	7135	7250.8	7444.4	7560.8	7819.2	8087.3	8020.7	8037.1
2.9392	4.9816	0	0	0	0.90129	0	6.959	27.127	51.188	100.73	163.11	254.18	350.75	444.82	617.1	710.89	902.42	1007.3	1197	1392.3	1566.1	1709.5	1854.4	1996.3	2212.4	2428.2	2529.7	2722.6	2782	2968.3	3087.7	3114.3	3362.8	3393.6	3541.4	3577.9	3646	3757.8	3899.7	3912.6	4004.1	4036.5	4097.4	4162	4304.6	4435.8	4438.1	4465.5	4450.1
15.773	10.695	0	0	0	0.5652	0	13.187	56.957	179	264.19	404.12	637	802.65	1027.9	1384.6	1521.5	2033.4	2340.4	2785.9	3193	3528.2	4139	4177.4	4619.5	5088.1	5612.8	6017.8	6180.3	5400.9	5909.5	6084	6477.6	7053.9	7513	8380.5	8584.7	8406.4	8906.5	9344.2	9766.9	9939.3	10622	11145	11385	12381	12777	12979	13286	13442
0	0	0	53.98	101.91	98.47	175.39	196.69	241.73	336.41	428.81	591.92	705.93	790.12	982.7	1288.5	1442	1700.6	1910.3	1940.2	2161.2	2359.4	2540.8	2691.8	2813.9	3055.7	3137	3414.5	3413.8	3731.3	3925.2	4202.7	4581.4	4536.8	4962.4	4738	5304.9	5723.2	4717.5	4916.3	5407.6	5684.1	6266	7217.2	6837.2	8023.7	8271	8302.7	8673.3	9055.9
10.121	0.71427	0	0	7.2207	0	0	5.4159	43.848	97.741	178.71	252.72	377.29	474.18	587.79	716.23	887.32	984.52	1135.1	1299.7	1405.2	1510.2	1562	1626.4	1818	1737.2	1901.7	1983.6	2058.3	2137.7	2191.5	2347.8	2428.6	2553.2	2646.7	2673.7	2715.1	2864.7	3054.2	3210.3	3355.6	3119.5	3307.3	3437.6	3650.6	3876.2	4029.5	4339.6	4577.3	4571.1
0.30409	0.94901	0	0	5.3865	0	0.66532	8.2922	13.692	36.575	52.362	91.483	139.8	233.59	243.72	326.63	431.67	543.68	685.88	836.11	972.37	1190.5	1312.1	1545.3	1736.1	1958.6	2171.6	2359.7	2544.7	2685.8	2877.6	3079.2	3202.8	3491.6	3632.8	3696.9	3818	4034.4	3892	4371.3	4609.3	4770.9	4989.5	5171	5357	5570.4	6322.8	6487.6	6338.1	6598.2
0	0	0	0	10.002	28.06	49.663	84.637	149.65	219.17	328.64	489.63	674.9	850.44	1078.4	1293.2	1615.6	1887.3	2196.8	2423.9	2694	2997.1	3293.9	3625.1	4068.4	4420.1	4792.3	5101.3	5548.5	5918.5	6435.3	6942.3	7370.9	8071.5	8556.6	8933.7	9252.7	9964.4	10502	10878	11457	12075	12273	13097	13486	13859	14089	14303	14748	14652
24.042	11.483	0	0	0	0	0	0	4.51	14.67	64.65	89.449	144.83	238.28	268.81	369.06	489.05	576.39	758.54	862.33	977.88	1034.8	1170.3	1260.2	1368.1	1475.8	1632	1671.4	1700.2	1841.8	1999.2	1990.7	2129.7	2285.1	2311.8	2359.5	2206.3	2370.8	2512.7	2591.1	2644.5	2842.6	2918.3	2930.2	3021.7	3049	3113	3148.1	3231.9	3244.4
13.918	15.14	0	0.8835	0	0	0	0	0	14.21	56.634	109.66	201.01	309.92	438.71	627.6	748.83	893.12	1095.8	1299	1456	1645.1	1837.9	1997.8	2195.9	2360.6	2481.7	2654.7	2822.3	2924.9	3043.8	3037.1	3181.9	3270.3	3378.6	3561.9	3636.4	3739.8	3845.3	3891.3	4011.2	4163.8	4223.2	4299.8	4370.6	4502.3	4556.7	4475.6	4613.8	4679.9
0	14.726	9.0817	0	0	0	0	0	3.778	39.095	116.13	220.35	374.97	603.82	786.53	1084.5	1392.8	1677.2	1994.6	2289	2676.6	2998.9	3400.6	3748.4	4218.4	4510.5	4757.5	5187.1	5578	6038.8	6215	6533.7	6822.7	7154.1	7400.5	7784.7	7876.7	8174.8	8251.5	8367.3	8629.1	8869.1	8924.9	8937.5	9221.9	9371.4	9610.1	9699	9705.6	9873.2
14.868	6.5366	0	0	0	0	4.5618	26.342	82.797	154.06	258.07	399.32	571	744.76	965.01	1221.3	1514.5	1736	1967.6	2267.1	2647.4	3010.9	3272.3	3682.6	4005.6	4325.7	4596.5	4970	5487.6	5544.1	6118.4	6663.2	7286.4	7665.9	7448.6	8173.1	8646.1	9026.5	9274.5	9527.8	9741.9	9909.5	9931	9961.6	10078	10048	10533	10558	10549	10637
9.0647	1.0886	0.43043	2.986	0	0	2.9746	49.343	129.59	231.47	404.38	573.74	832.46	1102.5	1335	1637.6	1894.5	2145.8	2334.6	2702.2	2915.8	3213.8	3298.5	3654.6	3928.1	4260.5	4230.3	4591.9	4737.2	5123.4	5360.7	5527.8	5602.2	5839.8	6022.8	6321.3	6450.5	6432.7	6568.3	6773.6	6934.2	7018.3	8038.2	8264.2	8463.9	8588.9	8627.7	8962.2	8796.8	9087.4
0.36098	0	0	0	3.2921	9.5682	0.92611	16.998	64.928	117.57	175.85	240.22	315.85	447.64	479.59	596.78	749.98	902.37	1029.9	1187.4	1173.6	1316.4	1696.5	1582.5	1868.3	2243.7	2470.7	2634	2836	2978.8	2847	3398.8	3632	3865.3	3936.2	4161.7	4238.2	4443.2	4682.1	4836.9	4871.1	4925.8	4948.3	5010.3	5026.7	5372.1	5672.6	5739.5	5937.1	6006.9
0	0	0	0	21.035	65.673	141.06	234.23	436.71	560.96	887.32	1138	1444.8	1516.7	1785.8	2129.5	2400.4	2774.9	3177.6	3560.9	3875.4	4261.9	4693.7	4783.9	5500.5	5464.4	5826.6	6015.2	6271.2	6261	6525.7	6652.6	6757.9	6883.6	7083.1	7229.3	7257.9	7571.4	7701.1	7599.7	7669.2	7876.4	7806.7	8034.9	8006.8	7903.3	7938.4	7906.1	8156.9	7959.9
0	0	2.511	0	0.18451	2.7705	2.3503	10.653	24.942	62.015	124.97	205.85	334.27	505.51	697.37	961.32	1164.6	1429.4	1688.1	1962.7	2270.5	2605.1	2951	3124.5	3347.8	3636.7	3763.8	3873.1	4078.7	4306.3	4583.5	4726.2	4739	5006.7	5225	5402.3	5432.4	5678.2	5815.9	5896.8	6016.4	6146.8	6123.1	6087.8	6263.2	6595.7	6454.2	6587.5	6575.9	6479.9
45.461	19.518	0	0	0	0	0	34.365	130.21	247.1	424.74	597.04	821.27	1068.8	1320.8	1615.1	1940.1	2145.8	2450.3	2746	3126.3	3354.9	3586.1	3912.6	4087	4343	4559	4697.2	4849.8	5058.8	5428.7	5523.6	5600.1	5809.8	6096.1	6143.9	6423.8	6558.8	6721.4	6911.5	7269.7	7405.5	7944.2	8073	8506.7	8723.7	9207.7	9221.5	9297.4	9866.2
0.41922	0	0	0	3.3007	2.8159	5.7019	44.449	86.636	154.58	214.46	310.24	394.16	507.64	643.31	789.09	928.68	1114.7	1355.6	1490.7	1708	2009.9	2230.1	2361	2666.3	2891.3	3097.9	3265.6	3472.4	3759.2	3929.7	4020.1	4285.4	4504.1	4587.9	4812	4926.2	5125.5	5281.8	5336.6	5449.2	5598.7	5733	5822.5	5837.6	5963.6	6081.3	6178.4	6198.2	6356.2
28.721	18.996	0	0	0	0	0	20.707	83.973	171.88	282.24	404.07	574.83	766.04	926.45	1130.4	1312.1	1607.3	1829.4	2232	2411.3	3031.7	3205.2	3622.7	4402.3	5049.7	4692.2	5389.9	5979.1	5981.5	7206.4	6856.6	7799.5	8284	8816.9	9179.9	9573.2	10295	10435	10593	11372	12763	12922	12875	12448	12463	12169	12541	12383	12921
14.995	9.0766	0	0	0.87574	0	0	14.944	40.356	96.536	150.38	251.77	373.35	512.5	705.33	887.2	1098.4	1346.4	1604.1	1960.7	2166.5	2490.8	2781.7	3125.3	3730.2	3901.5	4307.7	4400.7	4948.9	5165.5	5480.6	5752	6117.7	6493.1	6966.7	7214.8	7502.7	7662.7	8013.9	8251.7	8576.8	8628.6	8959.1	9713.8	9903.2	10336	10408	10801	11277	11436
21.084	16.558	16.111	0	0	0	0	0.56217	23.675	105.25	148.23	257.17	467.88	639.33	774.61	1017.1	1211.9	1496.5	1787.9	2159.4	2504.5	2960.9	3208.5	3333.1	3605.3	4155.8	4405.9	4746.7	4847.5	5694.1	5677.7	6272.3	6596.7	6743	7318.3	7825.9	7751.3	8219.1	8801.9	9228.5	9860.3	10251	10295	11336	11281	11648	11869	11229	12512	12569
12.781	0	0	0	0	0	7.799	61.091	121.31	209.5	335.74	517.17	751.44	1018.9	1335.6	1610.7	2153.1	2585.1	3032.5	3648.1	3939.7	4715.7	5165.5	5679.4	6251.5	6922.2	7300.7	7704.5	8297.8	8521.4	9200	9438.1	9821.4	9696.2	9102.9	10595	10708	10414	10949	11344	11563	11867	11860	11896	12435	12626	12843	12918	13001	12586
17.031	13.783	4.0822	6.2495	0	13.695	0	0	37.545	102.31	194.32	260.26	372.76	435.72	532.28	683.84	798.32	935.25	1116.1	1246.1	1447.4	1615.5	1740	1934.8	2090.1	2150.5	2245.1	2354.3	2569.4	2737.6	2855.4	3030.1	3039.4	3363.9	3549.2	3554.6	3742.8	3910	4198.8	4297.9	4497.3	4673.8	4862.3	4902.4	5129.8	5422.9	5674.9	5704.4	5910.1	6012.7
34.194	6.6995	0	0	0.68708	0	0	0	0	0	0	0	5.2643	24.237	48.284	101.85	164.06	311.68	464.24	646.38	858.77	1183.3	1381.4	1759.8	1970.1	2342.3	2779.1	3183.9	3652.6	4099.9	4721.9	5041.3	5509.7	6019.5	6283.4	6801.4	7191.2	7623.5	8132.3	8514.6	9043.6	9550.9	9723.1	9522.3	9711.3	9888.8	10474	10863	11051	10874
3.5737	5.3324	5.4193	3.0871	0	0	0	0	0	0	0	0	0	0	21.309	41.204	114.93	200.89	313.57	441.39	577.92	785.09	966.1	1164	1432.7	1660.5	1858	2101.5	2376.6	2518.2	2677.2	2929.8	3094.3	3366.5	3523.7	3771.4	3944.1	4234.6	4368.1	4500.4	4527.9	4732.4	4933.6	5027.2	5035.2	4998.2	5096.4	5182.4	5242.4	5278.7
0	8.9914	1.9632	10.837	3.1356	0	0	12.303	53.28	113.78	155.96	254.68	381.96	555.46	708.87	900.1	1104.8	1328.7	1522.7	1763.4	2005.4	2267.9	2446.6	2658.2	2901.6	3162.7	3389.4	3563.2	3743.5	3897.9	4039.4	3802.9	3882.5	4211.9	4317.7	4165	4482.6	4483.6	4533.6	4560.5	4737.5	5097.2	5347.2	5646.4	5628.3	5669.9	5693.4	5771.2	5748.1	5758.1
0	0	0	0	1.0906	6.3604	12.902	28.833	58.926	124.58	192.44	281.67	423.07	562.61	708.1	909.03	1041.9	1280.9	1366.6	1615.7	1865.7	2016	2173.2	2397.2	2545.2	2778.8	2961.6	3164.9	3470.9	3625.6	4012.8	4260.2	4454	4812.2	4972.8	5239	5478.4	5702.6	5947.2	6211.7	6344.3	6733.4	6952.2	6934.2	7349.7	7550.8	7637.8	7827.2	8141.7	8235.4
11.682	13.116	0	7.9616	12.318	0	0	0	40.675	51.235	97.263	169.82	264.48	467.68	573.74	787.79	1044.7	1248.3	1430	1783.5	2143.6	2454	2706.9	2675.2	3328.4	3571.6	3696.7	3975.7	4106.5	4204.4	4576.2	4775.7	4732.3	5142.3	5659.7	5588.5	6016.3	5958.3	6146.4	5848.3	6066.3	6605.9	6644.8	6625.1	7007.2	7101.5	7213.3	7319.3	7431.1	7526.4
14.419	0	0	0	0	0	9.2079	27.845	70.57	130.17	231.03	311.3	418.72	505.56	641.09	807.64	992.2	1207.6	1321.4	1547.2	1761.4	2119.7	2228.6	2249.2	2534	2811.3	3246.9	3442.9	3625.1	3923.5	4296.4	4504.3	4331.1	4418.2	4655.3	4883.7	4490.3	4405.7	4613.7	4779.5	4865.5	5108.3	5145.6	5196.8	5434.4	5417.2	5449.1	5637	5752	5959.3
0	0	0	38.826	26.399	0	27.759	39.004	59.224	98.845	145.12	214.2	297.16	440.9	548.41	724.36	906.3	1065.1	1299.4	1453.2	1709.8	1908.1	2075	2276.4	2520.4	2760.7	2948.5	3170	3451.1	3769.3	4010.6	4271.8	4540.2	4784.2	5221	5642.6	5840.1	6307.1	6752	6966.7	7301.3	7234	7741.1	8086	8639.3	8917.7	9434.2	9804.1	9950.3	10263
6.3356	0	0	0	0.048165	11.499	0.31485	22.074	67.912	102.19	172.97	261.05	379.73	596.99	648.86	817.49	1004.4	1295.1	1424.8	1528	1765.3	2142.7	2550.1	2356.5	2484.3	2630	2982.5	3022.5	2973.4	3103.1	3467	3590.9	3502.3	3515.3	3771.3	3643.6	3691.6	4010.6	4153.3	4270.5	4354.8	4446.8	4612.9	4652.1	4781.2	4909	5040.5	5024.5	5161.4	5333.1
28.321	2.1668	0	0	0	0	0	29.065	110.88	206.93	348.68	446.12	627.68	823.46	1032.2	1194.9	1520.4	1667.2	1935.1	2148.1	2399.9	2650.8	2882.1	3036.7	3246.6	3429.9	3621.5	3799.2	3929.4	3996.1	4229.3	4202.6	4507.2	4732	4778.6	4883.9	5160.8	5260	5516.2	5560.8	5821.1	5933.3	6137.5	6319.5	6527.5	6544.8	6736.6	6769.1	6909.1	6973.4
11.053	15.002	0	0.86223	0	0	0	0	0	0	1.0077	0	0	5.763	36.823	100.04	200.87	318.71	455.62	613.97	846.09	1088.4	1322.6	1568	1796.5	2048.2	2318.2	2482.4	2783.8	3041.5	3307.2	3544.9	3801.3	4008.7	4182.4	4380	4670.2	4785.6	5001.7	5337.4	5528.1	5797	5826.1	6102.2	6249.1	6307.7	6477.7	6644.1	6907.6	7002.3
0	0	4.5467	4.4391	9.0328	8.3513	0	6.3879	23.043	62.563	61.283	113.16	198.15	336.55	502.23	709.3	934.41	1196	1469.5	1803.1	2046.7	2440.1	2672.2	3016	3398.8	3809.3	3942.2	4296.3	4783.7	5300.6	5639.6	6343.5	6799.4	7288.4	7666.2	8009.6	8438.9	8733.7	8934.4	9703.9	9976	10161	10423	10717	11427	11608	12067	12245	12665	13046
10.981	0	0	0	0	5.9522	0.63575	9.2532	35.233	50.753	54.898	84.06	69.248	86.507	136.94	222.7	338.13	484.03	704.47	925.03	1185.6	1712.4	1842.2	2051.3	2431.3	2550	3006	3123.1	3335.3	3586.9	4002.4	4143.5	4181.7	4444.5	4614.5	4741.3	4768.4	5058.1	5380	5538.4	5712.4	5839.1	6060.6	6000.7	6155.8	6360.1	6570.4	6797	7020.7	7169.8
32.662	0	0	0	0	0	0	0	0	4.1859	12.108	41.422	103.44	154.92	279.88	398.08	569.45	767.8	1032	1325.5	1736.7	2171.7	2576.7	2946.5	3362.5	3998.8	4471	4976	5329.2	5681.4	6193.3	5921.8	6135.4	6566.9	6479	6756.2	6979.3	7132.6	7354.1	6801	7826.2	7753.9	7850.3	8157.9	8789.1	8837.8	8515.8	9037.9	8775.2	8891.3
0	9.5005	9.6338	4.5793	0	0	0	4.6083	32.623	71.176	128.02	213.36	315.53	464.55	560.81	795.56	974.08	1147.9	1296.1	1477.3	1662.8	1790.1	2011.6	2155	2343.5	2553	2707.3	2848.5	3067.2	3238.4	3370.6	3605.1	3799.8	4039.1	4173.5	4339.8	4416.1	4724.2	4984.7	5183.3	5654	5802	6079.2	5337.7	5851	5996.8	6200.5	6408.2	6523.6	6667.7
0	0	0	0	0	16.812	19.893	42.638	40.569	72.104	88.85	109.69	138.25	193.48	246.52	313.04	428.31	522.07	643.96	759.18	923.96	1106.4	1350.1	1548.5	1703.4	1882.8	2140.1	2254.2	2376.7	2527.3	2805.9	2932.6	2998	3131.7	3288.6	3463	3499.8	3681.5	3830.1	3855.9	3759.9	3932.7	4033.3	3927.5	3983.4	4068.6	4024.8	4133.4	4304	4343.4
8.2067	1.7116	0	0	0	0	8.5119	27.339	104.27	227.23	382.69	585.14	814.07	1108.4	1420.1	1781	2110.4	2445.8	2778.9	3124.4	3500	3816.7	4070.1	4377.5	4666.4	5022.9	5308.3	5616.6	5930.9	6124.9	6424.1	6649	6983.7	7136.2	7592.1	7775.7	8040.5	7975.4	8252.5	8561.4	8242.4	8553.3	8789.6	8821.1	8943.3	9269.6	9289.3	9549.5	9850.1	9927.4
6.8896	0	0	0	0	0	5.0487	18.32	24.611	49.376	76.028	116.82	155.78	218.99	280.4	333.32	436	519.68	634.76	728.93	807.03	975.35	1084.9	1263.2	1425.9	1560.9	1655	1760.9	1842.9	2013.4	2101.9	2122.1	2205.7	2329.9	2451.9	2555.1	2662.7	2833.1	2884.3	2939.2	3031.9	3162.3	3114.8	3284.4	3165.3	3186	3136.6	3129	3230.9	3198.5
0	12.532	7.2558	0.30838	0	0	3.1883	0	38.78	136.83	272.47	396.01	584.98	808.54	1177.3	1465	1763.8	2039.2	2351	2672.2	2961.1	3218.6	3429	3680.8	3863.9	4210.9	4417.2	4634.6	4803.7	5114.5	5368.7	5381	5651.9	5669.7	6154.6	6236.1	6381.1	6662.5	6817.8	7103.8	7056.9	7396.1	7412.8	7658.1	7305.1	7296.6	7387.5	7624.4	7674.4	7835.1
7.5742	0	0	0	0	6.3732	80.22	199.58	320.97	477.08	723.83	948.64	1238	1532.8	1873.4	2225.2	2623	2991.7	3407.9	3839	4112.6	4595.6	4909.8	5421.3	5833	6207.6	6421.1	6610.2	6794.9	7329.5	7615.1	7921.1	8398.4	8666.9	8842.1	9222.7	9361.8	9676.3	9909.5	10525	10895	11273	11786	12085	12363	12897	13308	13440	13729	13886
45.264	45.152	4.3104	6.0766	9.0233	4.2721	0	0	10.841	20.12	48.68	117.11	178.49	313.91	424.74	603.61	752.7	1003	1219.5	1475.4	1716.1	2016.7	2092.8	2541.8	2831.6	3161.3	3406.1	3585.4	4092.7	4374.8	4938.2	5183.7	5593.9	5918.4	6492.7	7042.9	7319	7223.1	7389.9	7581.1	8201.9	8333.7	9120.9	9749.3	9836.8	9619.7	9735.3	9990.5	10657	11437
0	0	12.842	15.018	0	10.728	20.117	41.124	95.817	152.97	238.42	349.18	422.29	553.08	770.16	906.21	1150.3	1339.3	1548.4	1814.4	1958.7	2257.6	2465.7	2711.4	2934.9	3277.4	3431.7	3794.7	3907.5	4090.9	4285.1	4552	4805.7	4790.4	4913.2	5170.8	5279.5	5440.4	5697.9	5996.8	6209.5	6371	6577.8	6897	6929.9	5861.9	5955.8	5980.6	5857.4	7396.8
0	0	3.3066	15.857	0	0	6.0149	0	23.385	72.033	123.38	179.84	271.96	381.85	499.86	674.24	894.34	1031.8	1208.7	1494.4	1743.4	2052.2	2213.7	2431.5	2708.4	3026	3184.1	3472.7	3764.3	3976.6	4314.7	4447.2	4864.7	5162.1	5376	5623	5690.7	6007.1	6199.6	6306.6	6579.8	6441.5	6789	6836	7092.5	7339	7376.2	7461	6942	7570.9
28.073	16.376	0	0	0	0	13.037	69.866	152.49	258.82	391.3	558.71	757.15	945.01	1149	1317.2	1517.3	1781.2	1997.7	2199.7	2437.2	2720.8	2958.8	3168.4	3398.8	3593.7	3863.3	4061.1	4243.3	4438.2	4574.1	4653.8	4782.1	5005	5251	5573.6	5816.9	5671.2	6278.2	6644.8	6815.9	7045.1	5944.8	6005.3	6254.1	6447.5	6718.5	6731.4	6837.6	6915.8
11.115	1.8429	8.2374	0	0	0	0	0	0	0	0	0	12.2	28.527	65.524	88.698	178.93	270.93	420.99	582.33	717.49	1133.3	1075.8	1423.2	1701.5	2006.8	2156.9	2403.5	2703.6	2984.6	3104	3386.3	3539.3	3874.3	4183.7	4416.3	4669.2	4981.7	5229.1	5441.9	5748	6072.9	6126	6402.5	6474.7	6662.9	6756.7	6911.2	7125.4	7193.6
0	3.2273	6.7751	0	0	0	11.779	49.688	65.472	125.05	180.73	273.16	397.71	540.7	723.81	901.71	1156.1	1348.7	1587.7	1805.9	1994.4	2267.4	2581.3	2822.3	3013.6	3257.6	3546.1	3686.8	4069.1	4274.5	4503.6	4665.1	4930.5	5169.2	4940.2	5492.5	5009.6	5766.8	5469.7	5622.8	6056.6	6308	5822.8	6431.9	5971.4	6472.6	6290.7	6368.5	6374.3	6198.1
22.919	3.0362	0	1.5237	0	0	1.3214	72.904	163.53	301.85	461.18	679.57	979.47	1283.6	1586.9	1912.6	2218.6	2538.8	2769.8	3265.7	3534.4	3422.1	3991.6	4687.1	5091.2	5435	5715.7	5584.9	5953.2	6192.5	7146	7386.6	8086.9	8708.9	9136.7	9114.2	10293	10449	10488	10839	11465	12196	13014	13246	13969	14073	13977	14321	14521	14321
0	0	6.596	3.93	6.9274	11.402	1.706	26.723	45.837	94.367	155.21	235.42	338.11	513.19	504.55	476.19	788.26	1115.7	1471.8	1601.7	1805.1	2068.3	2555.2	2796.2	2968.3	3595.2	3916.1	4110.6	4208.4	4251.8	4351.1	5120.6	5467.8	5177.5	5355.5	5298.6	6006.6	6231.3	6422.5	6146.7	6468	6792.9	6986.5	6819.4	7165.2	7608.5	7673.7	7761.1	7672.5	7336.9
25.466	0	0	0	3.8324	0	13.966	29.059	90.673	168.41	258.34	379.77	578.74	771.06	1043.5	1315	1625.2	1960.9	2261.4	2587.9	3087.9	3403	3808.6	4343.7	4495.5	4959.9	5186.2	5550.1	5594.1	6508.6	6815.3	7289.4	7607	7859	8353.5	8722.4	8938.5	9660.5	10117	10630	10956	10674	11592	11782	11857	12095	12178	12454	12761	13239
16.825	8.9646	0	3.57	0	0	0	0	12.376	65.551	106.09	188.84	310.56	471.27	614.11	811.98	1012.8	1196	1419.2	1642.8	1836.2	2081.8	2324.3	2538.4	2794.7	2968.9	3142.3	3379.6	3628.2	3770.5	4012.6	4135.8	4395.8	4723.4	4983.3	5138	5173.5	5522.9	5757.6	6074.1	6230.3	6277.9	6399.1	6561.3	6615	6949.3	7105.8	7218.1	7202.2	7375
28.764	1.5239	0	0	0	4.1756	0	0	0	0	0	0	0	0	47.42	96.206	226.38	391.68	536.98	676.02	827.34	1079.9	1358.6	1567.5	1800.3	1978.5	2150.3	2464.8	2738.5	3061.1	3404.5	3627	3907.2	4265.4	3902	4106.5	4192.1	4510.1	4580.8	4843.5	5181.2	5355.7	5420.5	5541.5	5442	5779.8	5895	6082.2	6152	6269.6
34.13	5.4595	0	3.8773	0	0	0	18.328	53.783	126.88	225.56	351.51	506.92	637.55	838.94	1010.8	1266.2	1492.5	1751.1	1988.8	2251.5	2502.2	2703.7	2976.2	3187.7	3486.4	3694.6	3850.4	3918.6	4036.7	4282.3	4408	4612.9	4738.3	4770.4	4903	5131	5288.4	5282.6	5454.9	5664.3	5633.7	5648	5836.8	5878.5	5921.1	6157.5	6382.2	6418.6	6448.5
9.4215	8.3268	0.96165	0	0	0	0	9.7852	36.817	68.777	118.24	222.39	368.88	558.41	745.78	1038.5	1352.2	1729.3	2012.4	2373.3	2759.6	3122.1	3528.4	3918	4389.7	4892.1	5610.3	6108.7	6528.9	6955.1	7513.9	8129.6	8449.5	8672.2	9283.6	9830.6	10123	10610	11264	11473	12055	12245	13062	13461	13834	14229	14436	14533	15038	14972
13.725	9.299	0.10318	5.5161	0	0	0	0	0	27.954	58.896	105.18	168.57	241.82	338.52	468.65	560.22	675.75	787.12	923.45	1039.6	1245.8	1375	1463.7	1632.3	1783.3	1964	2054.2	2220.6	2326.4	2494.9	2501.8	2595.6	2787	3016.8	3002.8	3178.1	3441.6	3538.5	3832	4035.9	4184.5	3853.7	3944.9	3993.6	4355.3	4250.9	4353.8	4390.9	4473
44.515	21.996	0	0	0	0	0	0	21.203	56.861	106.11	179.92	216.5	308.51	405.6	493.54	609.71	729.58	832.08	958.8	1094.5	1209	1358	1541.9	1659.5	1891.5	2017.7	1912.2	2183.4	2323.6	2420.4	2389	2530.4	2650.4	2906.3	3296.2	3470.8	3601.6	3847.7	4045.1	4123.8	4356.6	4536.2	4722.4	4875.7	4989.9	5245.6	5355.8	5516.9	5606.7
46.23	34.033	10.249	0	0	0	0	0	0	0	4.6073	24.211	58.786	75.362	150.58	233.19	349.16	415.01	578.45	663.21	790.55	892.41	1030.1	1159.1	1245.1	1418.4	1474.7	1559	1714.8	1856.9	1983.5	2045.2	2152.4	2185.1	2378.6	2362.8	2476.8	2503.5	2593.2	2615.3	2662.1	2655.2	2752.5	2734.4	2842.5	2858.8	2989.2	2958.5	3023.1	3034.9
0	1.1228	0	0.41276	0	1.4453	11.995	17.215	33.275	72.831	124.9	179.09	272.53	335.86	422.17	596.95	717.93	812.59	931.66	1258.8	1421.7	1532.6	1762.5	2022.9	2100.1	2186.1	2294	2549.8	2765.3	2973.6	3079.8	3304	3545.9	3792.7	4145.4	4250.7	4377.9	4733.5	4917.4	5161.3	5390.7	5623.8	5762.1	5971.4	6246.9	6628.3	6708.1	6902.2	7161.4	7213.3
23.09	5.8983	0	0	0.57225	0	0	52.426	82.705	172.95	287.99	434.01	578.36	771.27	884.15	1069.7	1260	1441.4	1586.4	1646.6	1973.3	2001	2189	2395.7	2709.2	2903.8	2977	3099.6	3455.3	3492.9	3815	3930.6	3954.6	4269.6	4234.3	4523.8	4636.3	4689.2	4949.6	4984.5	5129	5599.7	5750.1	5860.8	6051.9	6153	6389.7	6572.1	6680.6	6739.8
24.024	30.651	15.419	0	0	0	0	0	18.492	105.84	99.229	178.72	282.73	363.5	489.09	589.75	716.43	833.81	898.58	1122.9	1255.4	1257.9	1469.1	1679.8	1860.7	2057.6	2045.9	2459.7	2660.4	2813.3	2836.5	3115.4	3546.3	3865.5	4127.3	4357.3	4799.6	4989.5	5173.6	5522.8	5682.7	5772.4	6074.4	6177.1	6421.7	6696.3	7020.6	7109.6	7267.4	7551.2
39.671	30.888	6.9324	4.7649	3.8983	0	0	0	33.294	93.936	160.52	295.45	444.27	590.48	752.5	956.79	1192.1	1435.5	1588.1	1853.7	2219.8	2506.1	2780.6	3234.4	3463.8	3840.5	4170.9	4547.5	4832.5	5248.8	5561.1	5859.3	6198.6	6539.2	6703	7040.4	7076.4	7385.4	7615.3	8011.4	7794.3	7818	8061.8	8182.3	8190.5	8508.5	8710.6	8894.6	9006.7	9196.3
0	2.0604	0	0	0	9.151	61.928	154.69	293.34	420.83	678.93	883.16	1136.1	1443	1733.8	2127.2	2480.4	2887.1	3241.3	3692	3995.8	4398.5	4758.1	5029	5456.8	5922.4	6334.8	6690	7057.5	7292.6	7704.9	7937.7	8270.4	8594.2	8978.9	9205.4	9541	9761.7	9828.6	9966.5	10279	10550	10892	11105	11084	11331	11406	11649	11707	11856
28.806	21.614	2.9232	0	0	0	0	0	0	0	0	10.998	44.383	111.5	190.48	302.11	455.74	580.37	726.32	891.37	1090.6	1295.5	1475	1704.3	1884.9	2126.4	2243.9	2487.6	2677.9	2912.7	3155.1	3386.1	3603.6	3828.4	4078.9	4230.1	4330.8	4393.8	4749	4838.1	5046.6	5422.6	5673.7	5824.4	6353.1	6173.7	6406.6	6834	6848.3	7104.5
6.7591	0	0	0	0	0	21.926	58.538	162.11	286.34	460.44	688.2	989.09	1297.6	1613.7	1853.8	2379.7	2853.1	3254.8	3583.6	3982.9	4879	5244.1	4969.5	5852	6293.4	6561.2	7089.8	6881.8	7428.7	7653.6	7844.8	7741	8065	8407.9	8212.5	8037.3	8046.1	8227.3	8521	8711.8	8792.4	8613.2	8920.9	8969.9	8834.5	8780.3	8985.5	8884.6	8670.6
10.551	3.1939	0	0	0	2.4208	4.3337	5.4704	44.073	79.235	102.03	150.94	209.62	277.11	368.15	452.16	602.58	747.45	891.17	1148.5	1264.6	1485.2	1657.8	1861.8	2102.4	2371.5	2551.8	2738.5	2997.4	3081.3	3288.6	3545	3828.5	4038.6	4420.4	4603.6	4866.8	5162.8	5531	5937.6	6186	6360.5	6552.1	7184.5	7302.2	7680.2	7734.4	7971.1	8199.2	8516.9
1.7297	6.4042	0	0.48934	0	0	8.0238	41.717	95.883	158.91	239.19	355.29	488.11	653.05	882.46	1122.9	1397.5	1614.7	1893.4	2174.7	2405.6	2632.6	3034.8	3289.5	3482.8	3737.1	4062.6	4332.5	4591.1	4920.7	5120.3	5246.3	5500.3	5565	5900.4	6119.1	6095.5	6479	6877.3	6952	6956.9	7254	7441.9	7400.4	7483.6	7600.2	7351.4	7864.7	7627.7	7992.3
29.005	8.2063	5.867	1.7042	0	0	0	16.611	57.345	137.52	239.97	412.77	601.12	887.69	1153.4	1520.7	1812.5	2159.7	2411.2	2790.7	3190.4	3540.6	3897.3	4155.9	4367.6	5181.8	5375.7	5888	6215.5	6323	7237.6	7590.2	7928.8	7821.3	8972.2	8850	9170.3	9597.5	9471.2	10469	10839	11482	12089	12115	12612	11968	12161	12024	12867	13292
26.495	10.572	0.23625	0	0	0	0	11.92	0	0.51688	0.50334	17.02	33.185	68.518	93.752	124.49	143.89	210.84	286.92	323.12	425.56	635.27	697.63	849.85	967.34	1132.9	1158.4	1326.6	1451.2	1600.2	1720	1875.2	2000.3	2155	2314.5	2457.2	2563.9	2854.8	2969.4	3203.3	3368.5	3442.4	3653.3	3749.6	3614.5	3987	3736.7	3915	4168.7	4366.5
38.828	0.72997	0	0	0	0	0	7.5166	38.565	99.051	161.8	264.63	440.07	630.75	829.91	1075.8	1275.4	1522.4	1781	2133.9	2476.8	2811	3304.3	3614.7	4035.1	4427	4824.2	5156.5	5501.6	5933.5	6289.4	6297.9	6718.9	6879.3	7080.1	7612.2	7722.7	7751.9	8566.3	9291.7	9615.5	9737.6	10196	10265	10289	10990	11108	11592	11808	11825
9.8293	11.441	0	5.9331	0	0	0	36.281	0	0	0	0	0	28.487	52.356	95.742	179.24	280.59	378.19	544.72	655.13	792.49	912.79	1097.5	1264.5	1447.1	1635.7	1836.8	1969.1	2093.8	2295	2502.8	2617.8	2770.8	2822.5	2930.3	3051.6	3844.2	3987.9	4056.3	3516.7	3568	3767.4	3839.7	4006	4168.5	4196.1	4363.1	4366.6	4436.6
19.137	7.8486	0.21917	0	2.124	0	0	0	0	0	0	17.363	47.334	103.13	155.01	219.07	314.48	408.6	481.74	584.88	715.48	775.19	892.62	1035.8	1155.2	1263	1388.7	1531.7	1741.3	1890.7	2141.8	2092.3	2147.1	2264	2311	2379.1	2526.1	2658.6	2745.9	2850.2	2914.6	3103.4	3176.3	3275.9	3366.3	3430.5	3513.8	3596.6	3606.3	3629.3
22.873	16.169	0	0	0.5052	0	0	0	0	23.131	52.551	100.29	151.39	236.64	325.75	444.61	542.43	699.18	866.8	1046.9	1290.4	1557.9	1716.3	1984.7	2140.5	2234.5	2376	2552.5	2810	2966.6	3255.3	3087.6	3435.2	3406	3741.3	3658.2	4005.9	4092.2	4095.1	4341.5	4312.4	4657.2	4709	4865.8	4812.6	4821.9	4977	5108.8	5228.6	5225.2
27.421	7.3477	0	0	0	0	0	26.538	80.367	127.84	216.65	322.55	467.07	627.87	771.51	982.76	1200.8	1316.6	1528.6	1953.2	2054.6	2127.4	2481	2733	3004.3	3270	3570.7	2961.6	4019.1	4698.7	4695.3	5120.3	5342.8	5482.1	5803.1	5842.3	6043.1	6152.1	6473.9	6741.4	6940	7208.9	7349.2	7415.7	7572.6	7719.9	7681.9	7693.9	7991.9	8108.1
20.415	15.153	4.6641	0	0	0	0	40.733	127.1	206.21	279.17	407.54	532.38	645.07	693.41	764.41	847.69	926.54	954.93	1159.6	1204	1204.4	1274.9	1340.6	1328.8	1562.8	1810.6	2009	2144.2	2255.8	2750.8	2980.4	3307.2	3650.3	4106	4363	4615.1	4535.7	4460.1	4642.1	5081.5	5374	6003	6177.7	6213.8	5961.3	5844.3	6038.5	6222	6959
0	0	0	7.4255	4.789	3.4791	16.066	67.563	112.54	217.56	323.18	485.28	644.26	852.41	1044	1254.5	1558.8	1652.9	2008.7	2234.9	2492.3	2632.6	2820.8	3103.2	3463.5	3660.6	3827.5	4045.8	4322.8	4529.3	4817.8	5022.8	5256.4	5384.2	5769.6	5893.7	5971.4	6454.1	6451	6700.5	7014.8	7016.1	7342.3	7187.3	7340.6	7714.3	7788.1	7938	8170.4	8117.5
33.772	16.508	0	0	0	0	0	27.549	65.277	123.8	192.76	295.39	395.02	545.94	698.84	879.6	1098.7	1263.6	1478	1631	1837.4	2029	2138.9	2313.1	2435	2575.4	2613.3	2746	2915.1	3048.7	3090.7	3052.7	3140.5	3157.6	3359.2	3378.3	3375.3	3426.9	3508.1	3490	3545.8	3554	3665.9	3721.3	3879.7	3941.3	4081	4232.5	4350.2	4360
5.0667	0	0	0	0	0	16.663	31.231	70.519	138.42	214.47	286.74	387.15	493.35	604.99	745.24	947.23	1119	1295	1499.3	1815	1934.9	2228.1	2067.2	2286.7	2584.3	3267.6	3550.7	3346.3	3782	3929.1	4650.8	4131	4675	4938.5	5247.7	5929.9	5468.9	5730.4	6040.9	5990.7	6296.1	6131.8	6470.7	6460.8	6541.2	7417	7502.3	6313.4	7029
0	2.3205	0	0	0	8.146	6.6785	4.5652	11.169	10.669	7.963	19.911	29.4	74.499	161.19	308.82	472.59	662.42	925.19	1281.5	1588.2	2005.5	2463.1	2826.8	3187.9	3634.7	4013.8	4454.7	4690.1	5010.2	5575.8	5589.8	6117.9	6508.3	7099.6	7361	7634.4	8330.9	8847	9060	9261	9450.4	9879.9	9993.7	10369	10566	10811	11343	11667	11772
11.37	0.48287	0	0	0	0	2.435	3.5214	25.458	67.563	123.03	202.99	288.41	441.31	564.12	790.09	956.07	1220.9	1399.7	1689.1	1897.7	2240.8	2461.3	2723.5	3057.6	3277.7	3487	3781.6	4046	4225.7	4523.9	4717.1	4792.9	5017.7	5304.6	5538.4	5697	6021.8	6156.5	6327.1	6443	6678.7	6907.5	7025.5	7143.5	7419.5	7542.4	7690.4	7801.3	7660.4
50.526	17.054	0	0	0	0	0	0	0	0	0	0	5.5795	51.177	118.19	172.02	316.74	473.77	651.82	852.1	1158.8	1401.3	1759.3	2106.4	2359.9	2656.3	3048.2	3423.4	3718.9	4169.3	4505.4	4707.5	5012.7	5454.8	5722.3	6176.7	6643.2	7101.9	7473	7837.9	8387.8	8497.8	8805.2	9203.9	9503.5	9851	9827.7	10121	10250	10527
0	0	0	114.29	231.38	205	566.09	652.73	833.61	984.47	1320	1314.1	1583.6	2106.2	2293.2	2658.4	3107.9	3477.7	3760.6	4229.8	4597.4	5014.6	5456.5	5892.3	6247.2	6835.4	7157.3	7526	7836.5	8206.5	8800.3	8866	8993.4	9608.6	9935.4	10008	10319	10809	11155	11056	11443	11775	11886	11890	12163	12319	12569	12743	13024	13024
0.85642	7.6892	0	0	6.1423	0	0	4.7922	26.39	39.06	92.568	160.75	231.24	363.16	492.34	645.76	839.15	1044.9	1168.2	1527.2	1796.5	2033.3	2245	2576.2	2842.7	3157	3538.1	3824.4	4134.5	4407.1	4693.9	4938.4	5195.8	5555.8	5720.6	5986.8	6118.4	6527.4	6852.5	7106.1	7340	7649.2	7901.7	7987.1	8301.5	8524.9	8738.4	9005.9	9063.1	9334.8
0	0	0	0.99548	0	3.2517	10.712	14.786	44.955	87.752	183.63	267.04	375.14	532.15	711.84	875.22	1060.7	1320.7	1544.1	1799.8	2032.7	2296.8	2470.9	2723.6	2954.3	2922.2	3221.1	3479.2	3474.6	3516.3	3470.8	3841.3	4015.4	3906.3	3844.2	4320.7	4385.6	4328.3	4469.8	4464.3	4644.8	4351.6	4780.8	4366	4702.4	4797	4812	4938.8	4902	4989.5
25.423	12.221	0	7.1263	0	0	0	20.723	58.604	84.069	120.33	169.7	281.71	373.36	513.45	618.59	733.9	955.08	1147.4	1337.9	1542.1	1795.5	2099.3	2299.2	2515.6	2834.2	3213.1	3588	3768.5	4080.2	4651.2	4833.7	4941.5	5401.7	6104.5	6500.6	6642.6	6583.7	6517.6	6977.3	7222.2	7585.9	8353.7	8567.4	8600.7	8464.4	8250.6	8357.7	8737.3	9327.2
7.0168	0	0.14916	0	0.42113	0	0	34.193	73.635	170.99	273.37	412.69	612.32	813.84	1063.4	1295.6	1580.1	1924.6	2172.6	2639.1	2945.6	3355.5	3647.9	3984	4395.9	4725.4	4966.6	5178.9	5192	5362.4	5481.6	5857	6044.2	6027.7	6417.9	6591.4	6696.1	6656.2	6760.2	6850.8	7124.1	7156.2	7134.7	7239.9	7375.7	7266.2	7196.9	7077.1	7100.9	7085.8
30.748	26.308	0	6.2735	0	0	0	0	0.53236	69.536	195.07	389.94	648.3	887.17	1232.8	1616	1950.7	2344.5	2808.6	3470.5	3907.3	4258.2	5055.6	5339.1	5851.6	6337.9	6892.1	7319.6	7766.2	8372.3	8811.1	8921.6	9235.6	9773.1	10416	11225	11141	11624	12260	12620	12898	13681	13845	14606	14072	14318	14616	13825	14265	14860
14.227	3.3342	2.2313	0	0	0	0	0	26.575	38.494	103.33	155.43	262.93	392.46	529.9	702.47	851.19	1207.7	1249.8	1246	1481.8	1846.7	2183.6	2123.9	2330.7	2532	3115	3231.6	3010.1	3118.1	3710.2	4035.1	4167.2	3807.4	4113.2	4568.7	4715.9	4812.6	4435.3	4491.7	4575.8	4585	4661.6	4613.5	4770	4806.8	4850.2	4982.9	4966.1	5001.8
35.84	13.793	0.5003	0	0	0	0	0	9.7596	44.029	92.267	174.83	288.71	411.99	570.65	741.6	986.02	1210.1	1456.7	1713.3	1979.8	2319.2	2719.6	3031.7	3417.4	3628.9	4115.3	4336.3	4733	4827.3	5280.6	5566.8	5853.2	6216.6	5852.1	6261.4	6434.8	6758.7	7099.8	7555.6	7560.1	7765.7	8186.4	8542.1	8855.4	9209.2	9099.7	9414.2	9817.9	10003
0	0	0	0	6.0371	6.8044	29.554	63.462	123.13	196.69	259.1	330.5	434.83	574.02	693.99	875.38	1016.6	1187.3	1313.2	1465.1	1672.4	1847.7	2036.7	2137.5	2293.4	2485.6	2637.2	2766.5	3016.9	3123.8	3297.1	3414.3	3458.4	3695.9	3856	3865.7	4097.6	4090.8	4235.1	4402.9	4572.8	4773.2	4841.8	4945	5044.1	5028.3	5136.2	5119.9	5121.6	5084
6.2354	0	4.3862	2.2039	0	3.2638	0	1.313	0.58393	4.2685	9.2219	25.752	11.496	33.61	62.443	73.86	166.75	326.47	434.39	590.62	683.89	905.15	1075	1593.6	1718.4	2137.9	2541.1	2787.3	3170.4	3430.4	3773.7	4114.8	4365.7	4926.7	5316.7	5383.6	5560.9	5911.6	6273.5	6480	7055.2	7556.2	7577.7	8157.7	8538.3	9014.8	9417.6	9497.8	9527.7	9838.7
33.269	10.303	0	5.5983	0	0	0	0	0	0	41.647	136.51	336.14	511.44	747.09	1049	1415.8	1662.6	2161.3	2594.9	3272.5	3754.2	4429.2	4901.6	5619	6357.8	6953	7656.1	8273.9	9096.1	10092	10553	10431	11264	11585	12156	12432	12790	13557	13889	14674	15242	15704	15919	16357	16627	16936	17240	17428	17079
0	2.0517	1.614	10.534	0	6.0044	0	16.461	29.739	60.375	75.004	101.91	146.42	204.41	277.8	342.3	444.28	448.57	560.36	819.51	876.58	1027.8	1137.2	1320.5	1433.3	1618.1	1728.4	1781.8	1781.9	1979.1	2195.6	2267.5	2365.1	2266.4	2335.6	2423.7	2614.5	2671.2	2701.2	2750.6	2794.1	2801.6	2887.4	3022.5	3240.6	3368.7	3336.5	3336.3	3259.8	3276.8
1.3618	0.50535	0.73013	0	0	7.4718	0	0.068338	1.3742	0.90362	4.418	34.652	75.788	139.3	239.77	316.06	434.64	622.6	790.96	995.79	1229.9	1536.9	1795.1	1982.8	2365.5	2612.6	2860.4	3028.6	3269	3463.5	3677.8	3848.8	4029.8	4193.2	4369.9	4526.3	4701.4	4822.3	4983.7	5047.7	5012.7	5234.4	5210.4	5408.4	5190.9	5328.3	5458.9	5337.3	5457.4	5428.6
0	8.9772	0	0	0	0	5.7844	36.595	90.132	163.68	253.94	376.37	511.12	678.55	893.38	1082	1354.7	1531.3	1723.1	1899.9	2140.5	2388.5	2589.2	2818.9	3037.2	3283.9	3375.7	3504.9	3661.5	3809.9	4035.7	4283	4600.1	4826.9	4906.1	4983.4	5092.6	5296.7	5393.1	5489.7	5549.9	5669.8	5742.3	5720.3	5965.3	5743.7	5793.6	5889.2	5740.3	5803.3
10.342	11.32	0	0	0	0	0	5.9573	2.6217	26.656	24.638	77.372	132.25	219.68	333.39	450.97	603.58	780.39	964.39	1265.7	1460.4	1747.1	2175.2	2405.4	2831.2	3115.6	3493.9	3727.4	3880.6	4573	4898.9	5159.7	5487.7	5672.1	5949.9	6204.4	6554.7	7009	7378.9	7710.9	8099.9	8282.7	8681.8	8840.6	9370.9	9411.3	9684.3	9978.6	10286	10621
0	2.6496	0.41359	0	0	0	20.349	76.334	159.44	271.37	386.84	636.46	845.61	1093.7	1453.6	1718.2	2041.2	2357.7	2797.9	3137.6	3445.9	3813.6	4206.9	4638.2	4939	5234.5	5580.1	5844.9	6174.7	6383.3	6626.3	6816.4	7054.9	7223.5	7482.5	7522.5	7657.6	7939	8111.2	8119.6	8185.7	8368.8	8565.1	8749.2	8780.1	8644.1	8746.2	8680.9	9017.3	8886.4
12.467	5.7277	0	0.94672	7.3134	0	0	13.596	65.543	142.47	245.11	352.36	533.3	730.62	948.38	1141.5	1380.1	1618.6	1827.6	1963.7	2232.4	2533.8	2721.7	2915.9	3100.5	3260.7	3364	3455.2	3722.9	3746.8	3886.1	3996.4	4156.9	4371.8	4591.3	4800.9	5044.9	5189.2	5421.8	5567	5788.8	6078.8	6242.3	6274.5	6705.5	6768.1	6961	6928.9	7031.4	7191
17.019	0.77293	0	0	0	0	13.56	4.3009	118.26	221.24	382.22	600.29	805.13	1121.1	1116.4	1308.1	1721.9	2176.9	3325.8	3864.8	3743.3	4115.7	4655.7	5095.1	5649.8	6082.6	6708.4	6739.2	7292.4	7906	8302.1	8105	8455.5	8844	9696.9	9705.5	10113	10500	10883	10884	11311	11120	11693	12129	11803	11797	11892	11764	11867	12363
0	1.479	0.81396	0	0.74074	5.2155	0.76521	12.448	24.183	45.041	54.58	96.006	160.03	284.55	385.13	548.37	717.93	902.8	1110.6	1331.1	1617.5	1854.7	2206.9	2427.5	2656.6	3042.6	3476.6	3819.6	3954.3	4425.9	4794	5098.2	5345	5947.7	6446.9	6928.5	7146	7872.3	8084.3	8703.5	9213.1	9901.4	9749.2	10008	10500	10929	11207	11451	11668	11946
7.041	14.531	0.18985	0	0	0	0	5.3913	0.25362	33.256	64.732	106	175.11	259.01	385.31	549.58	782.99	982.13	1260.9	1558.1	1894.1	2284.1	2691.2	3005.2	3348.7	3858.8	4129.5	4408	4949.4	5487.8	5801.5	6182.1	6485.6	6971.3	7398.6	7742.8	7706.6	8158.1	8657.9	8870.3	8982.7	9399.5	9962.4	10150	10404	10421	10464	10906	11332	11080
0	0	8.4918	32.488	23.725	3.3117	0	1.4782	0	4.3972	20.48	54.836	99.439	169.8	308.66	457.34	634	698.32	945.06	1110.2	1252.3	1791.6	2053.7	2316	2095.7	2392	2854.3	3114.6	3287.5	3441.8	3639.5	3752	4008.7	4066.9	4329.6	4343.3	4425.9	4656.3	5027.4	5032.4	5260.1	5885.6	5694.8	5904.5	6167.5	6187.7	5988	6196.1	6161.8	6203.1
4.192	4.0448	0	3.3	0	0.44947	0	5.6579	21.869	70.551	143.89	239.92	382.94	582.88	687.58	917.84	1132.5	1473.1	1684.6	1985	2238.5	2432.2	2666.8	2726	2840.7	3181.4	3493.6	3870.4	3770.9	3762.2	3501.6	3758.9	4185.4	4487.3	4592.5	3828.8	4115.6	4774.5	4840.1	5009	5116.9	5170.5	5376.8	5453.5	8178.5	8327.9	8430.6	8350.5	8568.3	8873.7
0	0	0.2024	5.0435	0.91403	0	0.67169	14.551	36.445	77.287	129.36	236.55	359.24	584.07	764.84	997.53	1210.2	1524.2	1813	2137.4	2452.8	2757.9	3090.8	3485.5	3604.4	4176.3	4566.1	4756.5	5078.1	5493.5	5802.6	5805.1	6309.6	6480.3	6652.3	6919.4	6923.8	7479.6	7557.5	7838.7	8032.2	8200.3	8493.4	8568	8702.9	9020	8918.1	9289.2	9451.9	9490.4
0	0	4.4929	0	1.7345	3.4186	11.511	46.044	85.655	126.56	210.08	320.5	442.79	611.75	870.06	1079.7	1401.2	1614.9	1930.6	2280.2	2638.7	2989.6	3428.2	3720.5	4258.8	4562	4852.2	5155.8	5663.6	6019.8	6247.5	6323.8	6836.7	7001.5	7157.7	7349.4	8050.8	8427.9	8798.9	8868.6	9216.8	9780.4	10074	10458	10640	10873	11040	11067	11321	11432
0	8.5441	12.117	42.518	34.907	71.02	0	103.78	166.95	261.02	425.96	651.17	898.96	1051.8	1335.2	1697.7	1998.3	2475.1	2831.2	3165.8	3552.3	4014	4325.4	4618.6	5017.3	5428.4	5688.1	6183.2	6496	6725.6	7021.2	7006.2	7316.1	7724.5	8051.4	8860.8	8430.2	8784.1	8855.8	9028.1	9484.7	9348.4	9642	9916.9	10018	10479	10655	10798	10623	10737
0	0	0	0	16.729	66.639	93.043	154.43	241.98	329.16	521.77	692.95	933.19	1248.2	1470.8	1746.5	2139.7	2651.5	3339.6	3412.3	3661.1	4050.3	4585.3	4973.7	5053.6	5588	5611.5	6141.7	6460.2	7042.3	7205.7	7351.8	7642.3	7891.4	7640.4	7993.2	8549.5	8713	9174.2	9341.8	9861.1	9767.6	10088	10104	10532	10748	10956	11664	11872	11572
0	0	0	0	47.879	49.203	64.451	80.819	146.63	167.3	220.99	291.18	418.8	505.87	667.27	857.47	996.17	1177.7	1418.8	1562.4	1956.7	2183.2	2337.1	2565.2	2927	3168	3330.6	3433.3	3679.3	3940.9	4318.9	4577.1	4541.8	4571.9	4961.4	5358.6	5402	5344.1	5437.6	5724.8	5926.4	6054.6	6020.5	6263	6406.9	6716	6370.4	6558.8	6650.5	6914.7
14.346	9.0177	0	0	0	0	0	34.251	89.913	179.89	339	516.87	722.13	997.51	1225.7	1533.8	1858	2236	2774	2971.3	3268.3	3628.7	4339.3	4536.6	4869.3	5287.4	5727.6	6097	6572	6770.7	6995	7460.2	7508.7	7659.1	8090.9	8857.1	8876.1	8988.7	9204.2	9424.4	9666.3	10030	10254	10403	10498	10688	10968	10898	10934	10948
0	0	0	6.7328	2.334	5.7896	2.8171	14.584	35.306	76.667	112.95	165.98	100.58	122.57	168.88	227.06	203.89	733.02	992.02	1269.9	1588.9	2022.1	2295.8	2795.3	3181.7	3630.6	4180.2	4542.4	4971.6	5386.6	5795.9	6108.9	6604.8	6854.7	7324.4	7575.9	7958.6	8073.5	8685.9	9018.4	9245.9	9563	9774.1	10270	10182	10637	10680	10631	11113	11275
44.848	14.96	0	4.553	0	0	0	2.6815	65.585	153.81	316.99	491.16	703.06	996.17	1159.1	1397	1837.8	2298.6	2695.2	3057	3693.2	3992.4	4603.3	4956.4	5506.3	5931.7	6300.7	6820.3	7139.9	7690.1	8178.2	8233.8	8665.2	9351.6	9537.5	9541.6	9778.8	9850.6	10363	10667	11240	11416	11361	11667	11721	12069	12183	12942	13333	13229
19.744	5.4615	2.1518	0	0	0	4.8632	0	25.774	52.091	56.07	99.423	170.13	235.87	295.49	398.04	552.26	700.36	832.34	1051.3	1310.1	1531.9	1764.4	1981.7	2423.1	2864.8	3348.6	3731.8	4139.8	4737.4	5237	5609.9	5888.4	6377.2	6886.1	7411.6	7855	8290.7	8872.5	9256.7	9928.9	9902.8	10224	10752	10753	10953	11441	11751	12157	12505
44.596	26.759	3.4051	0	0	0	0	3.5601	46.624	114.5	174.48	286.87	389.83	516	692.48	881.28	1117.2	1378.4	1686.3	1967	2259.8	2517.2	2861.5	3226.6	3046	3591.6	3568.8	3982.9	4196.3	4452.6	4704.6	4547.1	4875.5	4991.3	5246.4	5350.3	5426.7	5510.1	5782.4	5954	6105	6357.7	6475.9	6594.3	6734.5	6849.8	7233.8	7215.9	7412.6	7229.3
43.821	49.212	23.116	28.457	0	0	0	0	0	0	0	0	0	0	0	0	0	49.717	112.99	215.36	316.65	442.37	579.87	737.63	886.7	1098.3	1262.5	1431	1734.3	1384.8	2142.9	2253.2	2474.6	2868.8	2956.1	2983.9	3122.6	3530.4	3889.5	4658.9	4494.7	4721.9	5016	4726	5401.7	5344.6	6116.8	5932.4	5967.3	6371.3
22.038	21.296	8.8042	0	0	0	0	0	0	0	0	0	0	0	0	0	43.456	136.15	218.99	321.83	433.02	576.47	803.7	901.88	1063.9	1155	1321.3	1442.2	1626.7	1880.2	1971.6	2051.5	2227	2363.7	2306.6	2509.6	2457	2645.3	2604.7	2699	2910.4	2933.4	2857.1	2880.1	2662.5	2854.4	2910.1	3050.8	3036.9	3005.2
0	0	11.61	3.239	10.846	0.20832	5.194	16.605	32.985	84.348	100.02	153.98	214.58	332.88	406.7	522.15	638.11	763.4	887.5	1003.5	1156.1	1295.7	1408.5	1537.5	1651.9	1850.3	1963.2	2028.5	1957.6	2128.3	2207.6	2309.2	2344.6	2265.2	2364.8	2530.4	2649.7	2655.6	2666.6	2754.2	2762.3	2687.3	2664.6	2709.8	2773.7	2826.8	2842	2744.7	2609.5	2612.6
7.6757	3.9467	0	3.3086	0	0	2.0284	0.97346	0.13265	0	0	2.6038	16.928	20.55	22.025	35.374	51.333	77.804	103.53	138.58	170.36	263.16	323.88	420.5	518.93	619.76	788	939.77	1046.5	1214.6	1354.4	1562.1	1798.4	2041.9	2220.1	2402.4	2523	2741.9	2970.8	3199.1	3413.4	3592.2	3937.9	4026.8	4145.3	4438.2	4624.6	4786	4856.3	5071.8
7.7107	5.9914	0	12.801	0	0	0	19.514	37.398	90.292	170.54	227.33	383.79	681.89	853.82	1035.1	1274.9	1554.7	1781.7	2036.9	2401.2	2590.5	3448.3	3256.9	4106.4	3962.1	4465.2	4670.7	5255.6	5438.5	5796.2	6235.6	6593.9	6741.4	7075.8	7432.5	7298.5	7760	7974.1	8289.9	8634.5	8537.6	8825.7	8989.5	9368.4	9275.4	9497.4	9624.8	9662.3	9939.3
3.3204	10.008	1.2312	4.7333	0	0	0	22.889	34.401	108.29	160.67	233.84	305.92	363.16	534.27	611.43	758.8	866.97	951.24	1208.2	1367.3	1322.5	1491.6	1940.9	2095.6	1998.2	2106	2176.5	2570.4	2490.5	2570.7	3312.4	2688.9	2797.8	2831.1	2878.1	2881	2968.7	3002.4	3238.3	3339.3	3348.6	3387.3	3420.5	3380.5	3402.3	3423.5	3474.6	3498.7	3462.7
43.339	14.354	0	0	0	0	0	22.27	81.695	168.51	309.68	498.04	727.88	956.36	1282.8	1623.7	2061.7	2363.3	2536.8	3338.1	4080.3	4272	4939.1	5456.5	6151.8	6746.1	7161.3	7739.2	8462.4	8618.7	9035.3	9293.6	9600.4	9932.2	9953.1	10474	8639.3	9490.9	9750.2	9574.3	10556	11003	11419	11612	12031	10942	11763	11700	11536	11571
11.768	9.8554	0	11.849	0	0	0	2.5184	39.761	101.9	166.48	288.46	411.45	576.64	665.88	813.35	995.54	1182.6	1219.1	1395.5	1693.3	1919.5	2157.3	2440.2	2681.3	2960.2	3287.5	3429.8	3781.5	4005.7	4264.2	4425.8	4681.9	4906.3	5283.1	5326.7	5480.1	5735.7	5844.2	6180.7	6346.5	6510.5	6695.2	6724.3	6864	6942.6	7133.4	7336.6	7150.4	7211.7
0	6.2793	0	1.9599	0	2.1749	6.2774	19.461	14.549	53	78.623	126.83	215.91	264.99	372.62	423.62	691.21	841.32	1053.1	1134	1387.5	1546.5	1790.3	2013.9	2162.9	2306.2	2519.4	2687.7	2923.1	3022.7	3349.7	3550.4	3809.6	3991.5	4132.3	4241.7	4299.3	4250.7	4749	4887.8	4995.2	5232.8	5273.3	5452.3	5481.1	5497.5	5725.5	5776.5	5889.3	5881.6
0	0	0	9.2717	7.5566	1.5396	0.40672	0	27.616	68.551	149.34	206.99	351.15	451.95	511.29	608.55	667.49	758.04	925.76	1053.9	1257	1406	1624.6	1805.1	1968.8	2115.6	2424.9	2825.4	3152.1	3481	4068.2	4359.8	4905.6	5133.8	5937.1	6401.6	6857.7	6904.2	7000.5	7375.1	8031.4	8512.2	9499.9	9795.3	10770	10516	10398	10113	10737	11174
45.38	35.974	15.351	0	0	5.8812	0	0	0	2.8124	0.68706	37.847	155.76	249.25	347.89	470.38	637.11	724.8	1106.9	1310.8	1654	2064	2291.8	2877.9	3210	3660.6	4196.3	4473.7	4892.3	5418.7	5887.2	6051.1	6863.3	7189.4	7588.7	7761.9	8427.7	8725.4	9112.7	9570.7	9808.8	10383	10967	11226	11059	11501	11827	11984	12197	12105
40.97	8.2136	0.31393	0	0	0	0	0	0	0	0	0	17.348	38.556	128.65	190.53	338.09	510.28	663.03	897.76	1186.5	1436.7	1702.5	2149.1	2470.5	2907.7	3416.2	3832.2	4283.1	4864.1	5361.6	5852.7	6325.5	6752.9	7317.9	7849.6	8186.4	8569.4	8978.4	9624.1	9931.3	10388	10786	11044	11445	11628	12081	12043	12640	12728
21.942	3.1038	0	6.4106	0	0	0	0	0.52399	14.943	74.709	95.411	160.87	210.96	237.97	283.61	352.08	404.66	434.52	502.4	586.78	642.83	720.16	718.69	783.71	797.19	945.83	852.68	963.64	1023.8	1096.1	1200.5	1226	1356.2	1470.8	1488.6	1630.2	1696.2	1820.8	1906.4	2073.4	2160.9	2223.4	2307.1	2519.2	2610.9	2687.3	2720.3	2833.7	2939.4
25.434	9.5745	0	0	0	0	0	29.91	113.76	224.29	403.56	639.76	906.49	1201.3	1536.8	1840.5	2256.4	2674.8	2978.8	3152.6	3406.4	4157.4	4472	4603.3	4838.2	5330.9	5758.6	6129.7	6676.6	6992.1	7372	7590.5	8035.3	8084.4	8804.5	9051.9	9204.1	9780.2	9681.9	9946	10480	10685	11201	11135	11414	11725	11978	12359	11216	12440
6.3196	14.093	0	1.5888	0	0	0	0	9.7131	18.264	29.133	52.24	68.687	82.02	115.2	120.91	157.72	194.89	224.69	204.9	328.92	420.98	515.37	658.25	815.02	1009.9	1227.1	1448.9	1812.2	2095.7	2470.3	2848.2	3140.4	3574.9	4075.2	4486.5	4913.3	5352.2	5718.4	6180.8	6634.8	7058.9	7359.9	7704.4	8047.1	8205	8618	8682.4	8881.2	9195.8
0	0	7.4614	0	0	4.1433	11.172	66.158	134.76	253.61	345.53	478.58	633.58	749.07	933.64	1178.7	1400.9	1548.3	1670.8	2171.2	2402.5	2671	2641.2	3165.1	3313.8	3650.4	3997.7	4302.5	4231.4	4649.2	4906.7	4834.3	5293.2	5455	5562.2	5627.7	5839	6329.1	6310.8	6522.4	6678.6	6673.3	6810.1	7168.2	7349.4	7584.3	6965.6	7691.6	7370.2	7357.2
18.548	5.683	6.9047	0	0	0	0	27.257	16.967	58.494	155.4	233.55	269.45	396.1	564.88	671.63	797.18	838.94	1131.6	1176.4	1289.1	1393.3	1480.1	1638.4	1717.5	1870.4	1773.4	1913.7	2109	2242.7	2434.9	2468.2	2686.1	2880.6	2914.4	2893.2	3024.7	3062.8	3206	3214.6	3332.2	3493.6	3592.5	3631	3617.6	3577.6	3646.1	3544.8	3582.4	3734.5
16.874	3.5004	0	0	0	0	0	20.97	79.504	129.58	197.58	270.73	342.2	434.16	523.3	633.84	736.91	854.69	946.42	1034.9	1219.6	1315.1	1497.3	1622.5	1803	1899.1	2027.6	2169.6	2352.7	2446.5	2611.5	2747	2918.8	3081.7	3097.9	3489.3	3263.5	3291.8	3571	3644.2	3758.1	3860	3844.4	3940.5	4044.5	4060	4138	4157.6	4078.4	4131.7
0	2.1605	0	3.5532	0	1.6007	11.809	29.771	65.927	119.03	151.56	269.12	132.07	261.93	282.8	411.21	512.06	899.55	1188.1	1355.7	1526	1889.4	2109	2363.3	2669.8	2724.2	2936	3078.3	3115.3	3348	3655.8	4029.5	4370.3	4685.4	4487.2	4732.9	4988.6	5082.6	5502	5612.3	5942	6217	6595.1	6794	6956.6	7265.3	7501.8	7708.8	7346.6	7555.3
0	0	0	0	0	2.0155	10.903	42.161	61.836	118.93	144.88	208.6	256.81	316.15	401.84	578.92	591.41	687.72	920.96	1032.2	994.74	1123.9	1283.1	1396.9	1520.8	1613	1723.2	1780.1	1915.4	2063.5	2224	2238.9	2353.2	2458.3	2652.1	2777.1	2728.8	3006.9	3112.2	3743.1	3393.4	3437.3	3479.2	3597.3	3594.3	3710.3	3779.2	3924.8	3996	4028.2
48.695	77.77	59.382	0	0	0	0	0	0	9.037	107.25	230.24	211.15	398.08	657.95	808.56	1247.9	1315.3	1569.6	2063.1	2117.7	2447.7	2690.3	2902.6	3131.5	3318.3	3552.9	3773.6	3973.8	4228.7	4435.2	4608.5	4848.4	5034	5237.2	5346.6	5502	5717.2	5830.1	6046.6	6285.6	6346.9	6466.7	6622.4	6718.7	6974	7052.4	6989.5	7208.1	7200.9
0.69152	8.6625	6.9249	0	0	0	0	16.799	27.011	74.85	160.34	271.01	387.32	557.51	747.75	954.22	1159.8	1365.5	1605.8	1917.1	2254.5	2571.2	2971	3256.9	3584.4	4028.2	4321.7	4734.4	5038.3	5562.6	6022.2	6284.4	6512.8	6936.3	7448.2	7865.1	8263.4	8123.8	8472.5	8229.3	8761.3	8840.9	9324.1	9413.5	9825.9	9983.6	10132	10650	10635	10913
91.969	62.642	0	51.115	28.799	0	0	0	42.89	123.2	112.12	299.44	514.43	637.43	921.44	1179.6	1177.5	1486	1729.3	1926.7	2237.7	2489.9	2833.7	3142.8	3465.4	3729.7	4210.7	4317.7	4791.2	5286.3	5525	6023.2	6240.7	6603.5	7001.6	6991.6	7466.8	7758	8274.7	8377.9	8696.5	8929.6	9026.5	9244.8	9239.3	9538.1	9808.5	10201	10294	10151
0	0	2.6559	7.5086	11.257	7.2563	6.4851	25.977	46.123	103.01	135.1	207.57	310.2	473.65	636.55	833.66	1009	1239.5	1443.7	1814	2097.4	2495	2863	3217.5	3578	4120.3	4739.6	5148.6	5454.6	5985	6427.5	6952.7	7352.8	7908.9	8134.2	8611	9198	9525.9	10003	10259	10660	10945	11192	11416	11853	12211	12462	12628	12727	12823
0	8.6488	3.2031	15.316	9.1396	0	1.3711	31.62	73.728	138.72	212.26	290.21	415.02	498.22	703.77	880.8	1110.4	1295.4	1459.8	1732	1862.1	2228.1	2414.1	2732.8	3034.9	3417.1	3722.9	3976.9	4220.8	4630.3	4847	5166.3	5346	5469.6	5765.1	5818.3	6051.3	6331.3	6531	6673.8	6624.3	6943.3	6939.4	7150.5	7339.7	7591	7681.1	7625.1	7407.7	7396.1
0	0	0	0	13.614	17.48	29.571	55.066	103.76	183.86	257.28	348.74	463.05	592.37	756.99	883.92	978.36	1189.2	1360.9	1477.4	1684.1	1707.6	1867.3	2012.6	2103.1	2362.4	2380.7	2549.2	2732	2883.5	3039.3	3153.6	3317	3447.9	3648.4	3867.9	3967.9	4141.1	4283.8	4389.4	4507.7	4676.2	4769.2	4891.2	4923.6	4870.2	4999.8	4952.8	5105.6	5203.9
0	30.18	11.956	37.688	15.401	16.945	0	0	0	0	10.601	37.283	108.89	186.87	289.73	431.08	515.28	662.86	823.18	942.08	1094.1	1234.4	1276.6	1562.4	1742	1865.1	2120.4	2106.2	2273.2	2381.5	2570.1	2650.5	2667.1	2831.6	2950.2	3097.2	3446.5	3306.7	3500.1	3550.7	3766.9	3924.2	3992	4059.4	4289.7	4408.4	4432.3	4534.2	4584.3	4585.7
38.293	9.9123	2.1134	0	0	0	0	0	0	0	8.6131	38.17	117.02	174.95	321.24	423.22	663.05	883.82	1193.3	1434.3	1781.7	2258.9	2589.9	3117.4	3567.6	4085	4584.4	5161.4	5583.3	6120.6	6358.2	7396.6	7638.5	7505.9	7858.6	8404.3	8881.5	9214.6	9686.5	10256	10522	10372	10535	11601	12316	12562	12509	12771	13311	13211
0	4.8601	9.1404	1.8146	0	0	0	1.2879	0	0	0	1.8137	63.029	125.02	239.27	322.35	508.23	666.01	872.72	1102.2	1295.1	1604.6	1871.4	2225.1	2586.7	2855.8	3149.6	3365.7	3715.8	3966.6	4271.8	4531.4	4694.9	5095.1	5340.9	5700.7	5863	6200.6	6480.9	6748.5	6938.2	7418.4	7727.9	8177.7	8081.9	8205.8	8411.8	8710.2	9152.7	8718.2
0	0	0	17.378	72.369	114.98	182.78	248.55	376.67	507.46	648.59	819.88	1047.3	1187.1	1463.5	1676	2072.4	2197.7	2426	2834.3	3063.1	3369.1	3712	3958.4	4382	4842.9	5110.7	5395.9	5474.8	5723	6077.6	6599.2	6826.2	6842.2	6980.1	7101.2	7697.3	7834.9	7885.6	8286.7	8724	8821.8	8908.6	9098.5	9508.8	9612.8	9745	9787.9	9731.2	9635.5
0	0	0	7.3435	6.5284	12.319	31.821	70.917	98.16	194.49	328.28	455.77	629.67	822.08	1119.8	1400.2	1579.9	1870.3	2145.4	2422.9	2591.3	2798.1	2741.7	3176.4	3457.9	3622.2	3228.6	3604.3	3984.8	3624.1	3854.7	4338.7	4128.9	4861	5438.2	5607.1	5652.7	5907	6221	6446.1	6523.8	6603.8	6799	7076.5	5926.3	7454.7	7607.5	7867.5	7714.7	7853.6
0.26031	0	0	4.1064	7.3209	0	5.5219	4.4845	10.165	20.108	7.8437	22.668	41.355	64.291	121.82	165.45	236.31	351.13	465.82	552.2	700.34	974.65	1186.6	1364.5	1653.9	1990.2	2288.8	2608	2988.1	3268	3549.8	3939	4117.9	4457.1	4646.3	4888.8	5097.9	5402	5885.2	6015.4	6208.2	6441.1	6866.6	6794.1	7049.2	7379.5	7751.1	8374.1	8285.4	8564.3
0	0	0	21.451	84.507	171.02	172.91	186.74	251.75	286.94	379.31	384.39	460.32	592.8	725.86	853.03	1062.6	1201.2	1418.2	1709.7	2042.3	2339.4	2796.8	3011.2	3442.3	3872.9	4327.1	4415.7	4681.5	4855.5	5430.8	5867.3	6318.8	6851.4	7279.8	7813.2	7953.1	8271.3	8600.5	9179.7	9563.8	9931.8	10491	11062	11068	11324	11794	11877	12278	13112
0	1.3528	1.6992	0	0	1.1597	9.6686	29.846	63.77	117.33	188.28	308.73	403.47	539.14	674.18	794.64	922.35	1088.3	1263.7	1475.2	1587.2	1794	1998.9	2189.6	2455	2590.8	2676.6	2851.2	2963.4	3010.4	3153.9	3192.2	3204	3355	3466	3601.7	3681.4	3747.5	3863.6	3882.6	3851.4	3941.3	4061.2	4118.3	4091.9	4088.6	4128.4	4181.5	4203.9	4220.2
28.974	7.3564	0	0	0	0	0	40.968	94.44	156.92	161.89	282.07	420	540.49	721.52	907.8	1067.8	1853	2106	2125.6	2011.5	2416.8	3287.3	2759.1	3198.5	3559.2	4087.4	4235.5	4834.4	5099.3	5620.4	5962.2	6454.3	6065.7	6375.5	6645.6	6881.7	7308.6	7939.6	8021.2	8220.3	8408.1	8706.1	8919.3	9117.7	9392.9	9524.4	9918.2	10127	10074
0	9.2834	0	0.77946	0	7.7675	1.8021	21.434	24.589	49.133	58.194	76.06	101.27	150.33	209.21	268.44	352.52	448.23	817.98	964.97	1221.8	1393.5	1578.2	1725.9	2118.3	2191.6	2412.8	2764.2	2991.2	3218.5	3511	3596.5	3881	4231.3	4505	4657.9	4835.3	5179.5	5255.3	5654.7	5893.7	5995.6	6241.2	6429.5	6548	6818	6842.8	7035.7	7036.7	7014.8
0	0	2.0874	6.1285	5.353	6.6495	0	4.9461	0	16.313	13.173	18.337	48.997	121.94	202.21	281.44	398.81	547.44	703.94	885.9	1064.8	1305.2	1549.4	1882.6	2203.1	2607.3	2986.7	3359.3	3615.3	4143.5	4572.1	4840.9	5131.2	5365	5867.1	6178.4	6650.3	7028.6	7424	7777.9	8095.3	8384.6	8750.3	8929.6	9502.6	10059	10182	10532	10864	10929
8.3996	0	0	0	0	2.3545	22.28	74.995	137.76	191.59	250.35	358.21	479.89	654.34	743.26	952.9	1146.7	1455.8	1657.5	1948.3	2262.8	2530	2711.6	2902.9	3289.1	3497.3	3658.9	3805.9	3965.7	4198.5	4339	4493.7	4712.5	4685.4	5051.9	5889.8	6090.2	6372.4	6590.9	7135.6	7301.1	6111.7	6192.5	6220.5	6316.6	6446.8	6529.9	6460.9	6439.2	6805.7
30.959	10.787	0	0	0	0	0	0	0	64.924	75.045	162.66	289.92	546.01	540.91	728.52	886.5	1084.7	1779	1474.3	1694.3	2069.3	1817.6	2644.3	2923.6	2955.8	3440.9	3792.2	3631.8	4041.9	4600.1	4849.2	4666.2	4803.9	5249.7	5306.1	5337.7	5469	5597	5592.9	5828.5	5497.3	5586.6	5710.9	5301.7	5487.6	5701.6	5697.6	5865.5	5511.5
57.14	28.763	8.6254	0	0	0	0	0	0	0	0	0	110.87	228.14	350.53	498.1	600.73	835.13	1106.5	1414	1716.8	1911.3	2116.3	2352.6	2669.1	3005.3	3316.3	3556.6	3700.2	4044.9	4487.1	4536.5	5022.6	5122.1	5935	6184.4	6345.9	6587.7	6789.5	6970.6	7737.6	8079.8	8900.2	9242.3	9386.2	9712	9346.8	9919.5	10451	11035
20.488	31.271	7.3411	0.14254	0	0	0	0	0	41.677	115.69	228.88	365.32	498.06	636.41	823.77	1014.7	1219.7	1375.5	1585.3	1793.1	2032.1	2283.2	2533.6	2687.7	2957.4	3148	3256.9	3598	3895.9	3990.7	4120.5	4250.1	4443.7	4673	4883.4	5042.2	5261.7	5418	5678	5779.2	5987.4	6174.4	6374.1	6498.8	6728.2	6815.6	6816.2	7080.3	7216.5
11.213	8.8641	0	0.32297	0	0	0	0	0	0	0	0	0	0	0	0	0	0	19.182	92.117	178.51	284.93	387.99	500.61	618.59	744.18	858.77	924.61	1073.3	1156.8	1314.2	1403.6	1318.5	1583.5	1713.5	1654.5	1678.7	1932.2	2037.2	2140.3	2382.6	2432.5	2807.9	2960.4	3063.2	3245.7	3292.1	3409.5	3450.9	3594.9
14.078	0	0	0	0	0	6.098	0	16.168	60.042	143.63	266.17	465.58	721.81	959.15	1258.6	1634	1965.9	2480.7	2973.2	3130.9	3527.6	3859.2	3994.5	4278.6	4718.1	4638.7	5269.2	5327.4	5636.5	5958.5	6093.5	6415.7	6475.9	7088.3	7078.3	6978.9	7423.3	7372.1	7637.9	7590.5	8303.9	9094.7	9321.4	9655.6	9622.5	9459.8	9558.2	10002	10808
0	7.2963	2.9312	0.89765	0	0	0	13.354	0	0.94484	2.1653	19.522	33.564	68.842	108.71	165.11	232.07	279.92	361.65	405.36	456.67	596.17	659.17	780.18	905.89	987.28	1113.2	1239.9	1400.3	1511.3	1633.8	1850	2069.3	2193.7	2405.3	2567.5	2580.2	2817.6	2885.7	3223.2	3305.8	3483	3533.7	3683.2	3816.4	3876.2	3843.1	4062.3	4149	4081.5
0	0	0	1.1939	0	21.898	29.632	41.588	62.581	83.609	120.88	174.11	250.58	369.61	523.41	706.79	933.84	1154.9	1406.3	1680.2	1987.4	2306.9	2590.5	2817	3136.6	3388.3	3717.7	3907.8	4225.4	4369	4682	4848.7	5033.3	5191.5	5388.9	5646.2	5773	5971.1	6021	6298.5	6223.2	6381.7	6527	6697.6	6789.7	6798.4	6803.4	6954.5	7046.9	7044.5
20.599	7.2459	0	0	0	0	0	0	0	0	3.807	30.156	55.878	122.76	160.84	219.06	271.36	376.47	446.3	520.09	637.84	694.22	807.72	949.75	1025.3	1130.3	1230.1	1334.8	1512.9	1598.6	1724.7	1840.4	1929.1	2080.3	2217	2291.6	2409.3	2505.4	2633.3	2751.5	2787	2962.5	2981	3090	3206.5	3182.9	3300.4	3336.8	3423.4	3500.2
17.75	4.0113	2.5966	0	0.14763	0	0	0	0	0	0	2.0652	2.9464	24.33	60.705	110.82	168.19	273.66	369.24	463.27	604.5	784.83	956.2	1146.4	1299.4	1498.4	1700.1	1830.8	2106.4	2329.8	2603.4	2703.4	3057.4	3227.7	3521.7	3764.1	3999.8	4300	4466.4	4765.2	5000.5	5342.7	5656	5761.5	6031.9	6287	6619.7	6438	6943.4	7076
0.032317	2.3733	0	0	0	0	17.813	71.354	113.29	198.84	292.96	361.66	482.63	594.83	780	938.89	1151.2	1414.7	1608.3	1929.1	2100.6	2388.4	2692.1	2995.2	3203.8	3517	3661.6	3912.3	4201.3	4337.3	4573.9	4675.6	4693.7	4921.8	5178.8	5037.1	5625.8	5663.1	5764.1	5919.8	5904.3	5985.3	6106.5	6181.1	6249.9	6296.7	6339.4	6281.2	6388.6	6278.8
2.9095	0	0	0	0	0	14.84	32.475	59.248	79.667	122.29	185.65	238.79	333.43	486.03	573.18	721.5	851.72	1106.4	1346.7	1671.2	2007	2310.3	2630.3	2982.8	3316.5	3597.6	3867.2	4241.9	4501.1	4755.4	5113.3	5291.2	5603.5	5666.9	6126.6	6355.6	6669.7	6859.1	7213.2	7339.3	7657.7	7812.1	8146	8312.7	8312.4	8368	8590.2	8816.6	8908.8
9.9108	0	4.3062	6.3802	0	0	0	0	0	0	0	0	8.0753	41.537	108.2	211.39	312.32	492.06	652.53	896.31	1189.2	1507.1	1771.3	2128.7	2497.1	2900.5	3324	3740.9	4102.4	4486.5	4970.5	5223.4	5719	6058.8	6468.7	7017.3	7333.5	7712.4	8186.9	8446.7	8890.7	8998.7	9552.4	9820.8	10331	10443	10786	10942	10906	11153
0	7.2428	2.4001	2.623	0.43159	3.3566	2.0859	15.994	49.726	99.208	166.55	221.83	330.2	418.87	523.7	634.56	756	900.57	997.13	1124	1285.8	1454.2	1693.4	1743.4	1985.8	2239.8	2319.8	2522.8	2700.9	2831.5	2880.8	3008.2	3206.1	3338.9	3508.7	3485.9	3437.7	3630.2	3750.7	3803.2	3839.5	3856.8	3940.1	3590.3	3655.3	3674.7	3784.5	3845.5	3784.9	3733.3
40.135	15.077	3.5461	0	0	0	0	0	5.8579	24.326	65.719	103.51	167.64	220.35	279.35	384.73	519.11	722.49	911.32	1119.5	1351.1	1570.8	1784.7	2143.5	2442.8	2734	2923.7	3033.2	3337	3599.1	3875.8	3927.1	4108.8	4203.6	4534	4580.3	4791.8	4876.2	5079	5110.7	5128.2	5288.1	5373.6	5570.5	5693.3	5779.7	5968	5981.1	6060.5	6050.5
0	0	0	4.8034	3.3438	2.0261	16.283	35.973	82.383	129.3	226.57	353.84	502.89	724.92	918.45	1187.5	1418.4	1832.1	2089.1	2440.4	2811.3	3063.6	3460.1	3792.7	4119	4475.1	4924.8	5182.8	5646.5	5991.1	6566.8	6957.9	7051.7	7494.8	7723	8088.9	8364.3	8766.1	9385.7	9593.1	9954.2	10059	10705	11265	11572	12126	12239	12685	12942	13140
17.093	3.2753	0	0	3.0284	0	0	0	22.616	59.51	109.79	210.76	366.6	553.38	788.4	1024.9	1356.9	1561.7	2096.9	2492.5	2885.9	3275.8	3262.9	4049.8	4506.7	4943.4	5194.3	5609.5	5945.3	6177.7	6468.6	6864.8	6902.9	7252.1	7682.3	7887	7798.3	8257.3	8303.8	8713.1	9091.7	8875	9142.8	9579.6	9723.2	9928.9	10349	10312	10658	10858
17.517	0	1.1022	6.5425	0	0	0	27.684	141.2	251.74	335.78	503.02	798.49	1101.2	1182.5	1473.2	1785.1	2201.5	2510.3	2795.2	3068.9	3636.7	4064.1	4120.2	4638.2	4723.2	5268.8	5383.6	5823.6	6107.8	6424.7	6870.9	6550	6794.4	6987.8	7029.9	7462.4	7533.5	7764.2	7981.6	8421.3	8669.3	8594.1	8871.4	9049.2	9384.8	9498.3	9646.6	9821.2	9916.7
0	0	5.1805	6.3271	7.6775	2.0511	0	5.9118	0	12.09	8.3439	20.387	50.096	110.46	201.16	293.17	400.31	559.38	683.39	860.28	1042.6	1261.2	1463.5	1654.9	1931.6	2211.2	2440	2559.8	2604.6	2903.9	3335.9	3749.6	3893.4	3826	4270.5	4472.8	4864.7	4760.7	4945	5049	5185.8	5166.8	5301.8	5539.5	5897.6	6045.1	6162.9	6096.1	6068.7	6176.5
23.778	7.3605	0.96784	0	0	0	0	28.602	40.291	75.468	112.88	174.84	240.28	360.25	436.8	548.63	716.08	834.72	1047.5	1223.7	1502.6	1675.4	1980.4	2242.8	2600.8	2895.3	3159.5	3603	3964.7	4427.7	4700.2	5163.6	5641.3	6020.9	6457.7	6735.5	7212.5	7721.7	8184.5	8569.8	8978.5	9568.9	9778.6	10203	10573	10862	11315	11400	11996	12215
4.2048	2.8612	0	8.4894	0	0	2.321	25.599	80.689	139.28	185.99	255.16	328.35	417.77	511.64	630.18	765.88	905.07	1124.5	1287.1	1464.1	1673.9	1773.8	2050.6	2160.4	2339.9	2565.7	2641.1	2816.6	2817.1	3005.9	3080.4	3237.3	3358.9	3542.5	3618	3745.9	3862.8	3942.8	4006.7	4081.6	4185.6	4164.7	4260	4231.1	4398.1	4488	4557.8	4659.2	4665.2
16.813	0	0	0	0	2.3142	47.673	131.24	369.67	543.72	612.3	1319.2	1565.7	2051.8	2651.2	2985.5	2919.1	3550.7	4078.9	4476.1	5334	5655.8	5895.9	7277.5	7395.1	8142	8209.2	8098.8	9323.9	10068	9767.6	10498	10674	11108	11188	11398	12734	12174	12762	13134	13515	13952	14344	14410	14759	14994	14984	15161	15050	14951
13.999	0	0	0	1.4348	0	0	0	0	0	0	48.826	144	271.59	453.15	606.92	859.57	1110.8	1366.5	1721	2091.7	2318	2806.8	3200.5	3770	4108.9	4450	4871.8	5188.9	5684.7	6248.1	6525.8	6935.1	7283.5	7660.9	8051.4	8514	9063.6	9329.2	9891.8	10141	9948.8	10449	11085	11172	11577	11342	11398	11606	11814
0	3.2648	0	0	0	5.8142	8.2857	37.366	114.69	241.91	374.01	574.08	817.57	1050.8	1283.9	1436.6	2057.8	2370.1	2820.1	3221.6	3574.2	4205.4	4519.2	5158.3	5523.3	5823.8	6359.2	7095.7	7354.5	7478.7	7817	7982.6	8015.8	8178.5	8772.6	8658.8	8928.2	9520.3	9450	9819.4	9896.1	10124	10039	10847	10860	10926	11341	11573	11393	11682
13.463	8.1972	0	2.7096	0	0	12.655	94.494	199.1	369.15	560.88	817.38	1221.5	1647.3	2021.8	2640.9	2825	3229.1	3776.5	4727.7	5044.5	5113.2	5662.9	6057.7	5189.4	5839.3	6283.4	6443.5	6604.8	6863.4	7467	7720	8043.1	8084.6	8805.5	9015.5	9224	9397.1	9141.7	9180.2	9638.2	9949	10856	10850	10814	10670	10400	10389	10745	10911
0	0	0	0.82239	0	15.784	9.7567	48.722	99.545	190.15	301.67	441.07	653.76	858.8	1120	1385.4	1647.8	2018.9	2320.6	2641.9	2963.7	3291.6	3632.9	4013.7	4376.8	4591.9	5162	5401.9	5749.6	5989.4	6514.1	6096.4	7209.9	7147	7862.2	8194.5	8510.5	8912.7	9267	9609.1	9878.6	10361	10626	10623	11290	11454	11662	11943	12074	12040
0	0	0.071554	0	0	3.5769	10.404	29.458	65.235	116.33	177.7	222.15	279.67	334.95	409.68	468.45	559.31	655.7	730.67	833.33	944.68	1051.5	1123.7	1239.6	1335.9	1562.1	1746.3	1870.3	2131.7	2303.6	2439.2	2620.8	2818.9	3085	3343.7	3644.7	3887.7	4080.9	4337	4509.5	4711.5	4895.4	5174.7	5390.5	5288.5	5472.5	5657.5	5854.1	5966.9	6234.2
11.537	8.8031	5.3133	0.42153	0	0	0	0.58213	0	0	9.3649	43.148	101.82	162.17	232.35	346.25	453.5	570.08	725.95	841.55	950.56	1153.6	1329	1549.6	1716	1931	2180.9	2425.7	2642.4	2777.6	2995	3245.9	3506.5	3618.4	3793.2	3969.6	3991.4	4178.6	4545.4	4471.6	4702.1	4799.9	4800.3	4935.7	5096.4	5139.1	5324.1	5412.4	5321.5	5614.4
13.11	0.43684	0	0	0	0	8.5514	62.181	162.59	272.83	419.07	611.7	808.16	1030	1281	1293.6	1628.3	1891.1	2150.9	2438.3	2620.7	2611.4	3181.3	3502.5	3835	4074.2	4341	4487.7	4679.6	4993	5515.7	5836.7	6286.5	6651.6	7012.1	7360.2	7676.8	8176.9	8479.8	9074.3	9365.2	9758.8	10066	10479	11027	11236	11751	12125	12408	12401
20.076	8.0214	0	2.9928	0	0	22.127	80.244	155.65	285.96	446.6	651.32	926.3	1176.4	1484.6	1792.1	2238.7	2520.1	2783	3025.2	3160.4	3385	3578.9	3809.4	4080.3	4223.9	4287.9	4537.6	4682.9	4875.9	4980.5	5199.8	5395.7	5442.6	5782.2	5859.2	6084.9	6017.7	6228	6453.4	6579.6	6894.1	7072.5	7270.1	7741.6	7680.8	7992.4	8152.9	8331.6	8450.9
2.5264	9.0961	8.2904	0	0	0	0	4.2996	19.841	49.049	81.722	123.58	184.21	292.93	413	510.72	634.06	760.29	926.92	1002	1094	1286	1370.8	1479	1623.2	1828.7	1916.3	2012.2	2197.2	2310.6	2489.7	2724.8	2705.1	2890.5	2990.2	3513.2	3440.9	3604.1	3551.9	3838	3806.6	3933.6	4042.8	4146.2	4184.9	4214.3	4496.1	4719.2	4889.1	4878
44.37	7.8309	0	2.0924	0.12528	0	0	0	17.109	65.765	147.41	186.84	403.21	503.56	585.44	784.05	877.11	902.04	1060.6	1426.6	1716	1740.6	1947.4	2243.8	2599.3	2706.7	2895.4	3119.7	3344.9	3808.4	3986.8	3947.4	4166.2	4614.3	4353.5	4455.9	4546.5	4786.5	4760.8	5128.6	5342.8	5547.9	5829.4	6040.5	5957.1	6399.6	6591.7	6819	7114.2	7317.2
0	0	0.49908	18.118	29.71	5.3105	0	6.7071	53.653	110.89	134.91	210.99	279.31	364.25	462.39	526.2	671.62	887.98	1048.1	1200.7	1287.8	1504.3	1732.5	1869.1	2109	2271.3	2549.4	2750.9	2881.1	3241.3	3449.8	3716.3	3990.7	4306.4	4645.1	4875.9	5117.9	5535.8	5946.1	6106.1	6520.6	6849.7	6966.3	7313.3	7667.8	7937.7	8214.9	8350.7	8690.7	8908.2
0	0	12.964	23.476	16.274	15.657	21.172	29.468	59.726	118.84	158.49	254.91	282.56	367.6	496.07	651.42	892.81	991.79	1247	1556.3	1825.2	2151.4	2425.1	2728.9	3045.9	3485	3831	4191.2	4344.1	4628.3	5074.3	5335.5	5535.7	5999.1	6188.6	6367.1	6712.6	7213.6	7455.3	7892	8237.4	8379.8	8584.4	9040.2	9328.5	9699.8	9960.3	10300	10292	10601
0	0	0	4.9244	79.118	141.64	244.36	357.74	420.16	590.36	728.64	866.42	1034.8	1176.3	1360.6	1591.7	1761.4	1930.9	2116.1	2314.1	2682.1	2851.4	3070.9	3164.5	3054.9	3340.9	3836.5	3992.4	3702.4	3944	4080.6	4792	4337.6	4981.6	4683.2	5436.9	5470.5	5610.4	5178.2	6145.8	6165.9	6435.7	6635.1	7063.6	7169.2	7233.9	7526.1	7478.6	7662.4	7729
0	0	0	0	33.669	185.97	225.08	186.85	229.14	326.14	473.91	614.67	783.98	939.69	1212.3	1426.9	1731.3	1929.2	2329.9	2589.8	2861.9	3082.6	3293	3640.6	4004.5	4363.8	4560.7	4901.9	4973.1	5398.8	5828.1	5992.7	6215.9	6362.1	7103.7	6991.3	7276.7	7298.4	7555.9	7604.3	7816.3	7948.4	8186.6	8538.1	8680.8	8825.3	8995	9111.7	9216	9156
0	0	7.1741	0	0	3.5606	5.8144	35.921	56.001	120.78	199.04	321.5	406.97	570.77	803.1	1017.7	1316.8	1633.8	2042.3	1815.9	2186.9	2998.7	2693.7	2918.8	3136.6	3515.3	3975.8	3836.7	4131.3	4361.1	5165.7	4962.5	5009.3	5267.7	5343.5	6133.8	5745	6164	6216.6	6590.5	6949.6	7199.9	7211	7651.6	7710.9	7936.1	8246.5	8928.5	8653.5	9253.2
48.975	25.048	8.3708	1.8841	0	0	0	0	0	0	0	0	11.236	38.635	88.1	153.31	271.89	347.98	489.98	641.18	793.23	913.86	1082.9	1240.7	1350	1531.1	1579.6	1656.7	1748.1	1753.1	1901.6	2089.6	2071.6	2146.9	2478.2	2546.5	2664.7	2720.3	2801.8	2853.3	2944.3	3022.1	3094.5	3140	3199.4	3173.7	3382.3	3404.1	3401.4	3393.6
4.2044	4.9991	7.4518	0	4.3848	0	0	0	0	0.95466	32.218	54.404	136.19	266.45	404.86	560.3	768.56	980.19	1172.8	1527.8	1760.5	2027.1	2224.4	2431.7	2727.7	3080.7	3299	3428.4	3795.2	3901.2	4118.9	4144.2	4359.4	4518.5	4771.3	4911.5	5064.6	5110.9	5504.1	5621.2	5648.9	6001.1	5920.1	6214.2	5852.4	5956.7	5853	6037.4	6114	6229.1
1.675	0	0	5.2256	6.9678	6.2253	0	0	0	0	0	21.902	28.077	111.7	220.04	361.38	523.6	730.16	1012.4	1259	1404.3	1609.4	1732.1	2014.9	2008.8	2491.5	2580.3	2529.9	2770.4	2938.1	3260.9	3578.6	3468.8	3798.9	3786.8	4161	4333.5	4779.8	4724.5	5100.4	4991.6	5487.8	5949.9	6324.7	6498.2	6350.4	7076	7411.3	7673.2	7703.8
0	0	6.0596	0	0	1.6695	7.8072	23.119	73.011	116.94	164.52	281.34	408.59	545.77	746.19	948.99	1192.4	1376.6	1654.3	1827.3	2236.1	2513.8	2838.5	3124.3	3454.3	3718.2	4026.3	4189.2	4961.1	5302.8	5163.1	5267.7	5581.7	6006.3	6231.8	6536.2	6784.3	5332.1	5645.8	5817.7	6152.3	6569.1	6902.5	7317.1	7875.2	8248.5	8620.6	8929.4	9134.8	9658.1
0	0	3.3839	1.2755	6.8367	0	3.5466	73.587	50.547	170.03	287.3	380.27	609.37	812.11	1115.3	1479.9	1672.6	2173	2554.9	3048.8	3559.8	4083.1	4936	5093.2	6010.2	6318.2	7118.5	7516.1	7261.5	9288.8	8675.5	9310.7	9731.6	10437	11521	11066	11408	11749	12138	13365	13660	13592	13974	14818	13612	15344	15715	16314	16541	16475
9.5665	9.4038	0	0.37996	0	0	0	0	27.788	72.352	125.16	201.33	287.5	411.05	518.34	722.98	890.13	1095.3	1257.2	1512	1702.9	1930.4	2169.1	2391.7	2616.7	2804.3	3046.4	3227.4	3550	3608.8	3814.3	3931	4000	4242	4478.6	4489	4738	4833.5	5017.3	5164.8	5241.8	5342.8	5529.3	5732.5	5686.3	5920.6	5962.8	6098.8	6088.1	6140.2
20.503	5.8432	0	0	0	0	0	23.848	53.699	102.6	173.17	225.08	220.87	262.25	339.14	376.38	462.29	607.3	754.18	926.36	1066.3	1316.8	1427.5	1909.3	1782	1767.5	2108.6	2206.7	2313.8	2528.4	2876.9	3055.7	3144.2	3510.7	3547.3	3817.3	3816.5	4035	4282.7	4445.9	5050.3	5212.6	5419.3	5701.2	5743	6293	6369.7	6640.6	6783.7	6746.8
0	1.2992	0	1.5006	3.797	0	2.4009	41.651	91.402	162.89	253.95	378.49	543.46	757.1	969.76	1284.7	1607.5	1941	2252.7	2638.9	2942.7	3384.6	3696.5	4089.1	4357.4	4690.1	5223.6	5631.5	5974.6	6300.5	6679.6	7245.8	7608.9	7931.5	7905.1	8069.3	8428.7	8852.6	8963.7	9226.7	9684.5	9704.2	10393	10512	10857	11366	11328	11740	11790	11742
24.929	0	0	0	0	0	12.488	48.916	128.88	249.45	395.83	593.76	768.28	1079	1315.7	1599	1959.7	2247.6	2598.2	2905.2	3181.6	3688.7	4245.5	4660.4	4770	5453.5	6202.7	6437.5	6844.9	8532.9	9827.2	9309.7	9269.7	8949.4	10245	10622	10713	10886	11425	11903	11977	11815	12476	12411	12486	12432	12346	12176	12097	12691
39.07	18.368	1.4745	0	0	0	0	0	21.35	50.534	91.9	193.26	311.2	457.64	554.32	687.41	902.07	1081.9	1078.2	1419.1	1903.6	1985.2	2317.7	2533.3	2763.2	3090	3249	3654.1	4620.9	5227.6	5401.8	5440.6	5587.5	5854.1	6108.9	6469	6703.8	6906.4	7105.9	7218	7248.2	7211.6	7535.7	7682.3	7814.8	7867.7	8060.2	8261	8238.2	8532.5
0.34039	0	0	4.3992	11.66	0	0	12.578	15.118	31.244	41.85	78.986	107.95	209.08	316.62	528.39	669.03	886.87	1220.7	1452.9	1687.3	2047.6	2305.7	2769.6	2923.7	3149.8	3318.9	3547.7	3871.3	4112.2	4377.4	4683.9	5049.8	5228.7	5514.2	5810.2	6034.7	6345.8	6447.4	6622.5	6831.6	7126.5	7455.6	7798.5	7997.5	8176	8518.6	8605.7	8743.1	8864.9
40.74	23.047	0.44458	0	0	0	0	7.497	34.57	103.52	185.68	274.64	343.89	367.45	499.14	605.47	722.1	789.81	886.05	940.92	1005.5	1152	1407.7	1300.2	1421.7	1409.6	1481.3	1657.2	1716.6	1891.6	1881.4	1929.9	2146.4	2242.9	2419.7	2432.4	2702.6	2743.3	2954.9	2929.6	3041.4	3135.8	3249.3	3325.6	3597.5	3602.4	3729.1	3886.6	3807.7	3807.2
0	0	0	0	0	7.1574	19.668	61.622	139.74	252.09	406.21	560.48	802.19	1027.3	1262.1	1480.2	1705.7	1960	2331.9	2659.9	2952.2	3156.6	3446.6	3556.8	3884.4	4092.5	4361.4	4803.7	4578.1	4748.4	5033.9	5168.7	5253.3	5368.6	5620.4	5863	6582.5	6368.7	6700.5	7067.4	7461.9	7592.4	8060.8	8275.2	8629.8	8959	9154.1	9310.4	9711.3	9780.9
0	0.38979	0	0	13.384	0	6.7339	34.051	80.008	131.91	226.56	350.79	489.31	643.01	810.41	1040.2	1319	1567.5	1831.3	2084.5	2368.7	2795.8	3016.4	3403.2	3710.9	3895.1	4169.6	4540.5	4681.1	4864.7	4988.9	5183.5	5420.6	5602.1	6045	6081.4	6362.7	6580.5	6986.9	7063.7	7426.3	7770.4	8224.6	8398.8	8701.7	8894.7	9112.4	9228.1	9904.4	9629
0.18236	3.3065	0.35847	2.1676	0	0	0	28.663	54.833	103.75	166.26	252.33	390.64	549.16	708.33	889.01	1108.1	1338.2	1617.4	1901	2225.5	2725.6	2987.9	3395.2	3783.6	4154.6	4678.7	5165.9	5496.3	5836.8	6215	6572.8	7140.2	7551.7	7698.6	7727	8199.3	8618.3	9313.3	9353.6	10108	10620	11072	11533	11848	12634	12667	13079	13406	13545
24.838	6.2323	2.7219	10.497	0	0	0	0	22.772	64.447	181.15	313.33	474.52	699.49	922.47	1220.4	1485.9	1930.1	2239.7	2446.7	2688	3014.4	3183.7	3446.1	3619.5	3935.7	4219.5	4598.5	4861.5	5091.9	5630.1	5941.9	6651.8	6624.2	7151.3	7665.9	7689.3	8204	8649.3	8928.6	9695.9	10091	11236	11597	11492	11500	11554	11768	12805	13351
0	0	0	3.9246	0	15.411	22.092	53.747	85.548	182.01	260.81	360.46	449.33	635.72	828.38	1045.8	1279.1	1479.8	1760.4	2043.9	2302.9	2723.9	2884.5	3297.6	3602.2	3958.6	4071	4315.1	4667.9	4906.4	5343.1	5514.8	5737.9	6305.9	6574.5	6613.1	6775.1	7111.4	7192	7388.4	7707.3	7746.1	7879.4	8112.3	8066.1	8393.6	8574.5	8660.2	8664.2	8649.8
0	6.1078	5.248	0	0	5.4022	0	14.791	14.312	47.874	118.84	206.93	333.78	453.8	685.57	880.98	1137.5	1395.1	1670.7	1970.4	2141.1	2481.3	2664.1	3062.3	3325.5	3630.2	3932	4065.9	4365.1	4567.7	4770	4946.8	4958.3	5228.8	5277	5499.6	5548.8	5749.1	5812.6	5822.5	5759.8	6004.7	5977.5	6111.9	6061.4	6080.9	6071.9	6028.8	6108.1	6134.3
7.923	7.045	0	0	0	0	0	0	12.537	18.938	23.096	37.298	89.036	119.38	175.44	265.61	402.23	517.56	678.06	849.19	999.37	1236	1422.8	1673.9	1904.1	2086.5	2288	2521.2	2581.1	2834.7	2572.6	2764.6	2911.8	3186.2	3391.9	3418.2	3400.7	3603.1	3696.3	3900	3999.3	3870.8	3955.1	4122.4	4156	4437.4	4584.9	4687.7	4757.9	4921.2
0	6.936	0	0	0	2.1971	2.6198	21.963	85.965	117.04	153.92	208	225.4	376.38	369.41	503.11	578.25	680.03	799.11	994.03	1159.5	1312.1	1557.1	1717	1930.7	2107.7	2419.9	2485.2	2760	2791.8	3137.4	3445.1	3423.4	3763.7	3925.3	4339.7	3794.4	4127.6	4435.9	4355.9	4386	4478.2	4765.3	4877.9	5245.9	5195.5	5357.5	5548.6	5380.5	5365
23.252	20.162	0	23.742	0	0	0	0	0	0	0	5.0993	34.37	100.98	188.85	270.12	343.85	457.3	578.76	752.85	810.55	955.32	1047.6	1052.7	1190.6	1290.9	1440.7	1544.9	1753.8	1853.5	2003	2163.6	2401	2648.9	2721	2995.8	3182.8	3157.4	3260.7	3411.5	3733	4371.1	4589.5	4789.1	4357.2	4623.8	4972.3	5028.2	5217.1	5728
0	0	0	14.349	22.963	0	0	6.2425	0	17.91	43.972	70.972	100.4	180.5	244.96	380.81	472.83	622.05	732.79	942.07	1091.4	1249	1366.3	1519.3	1729.9	1938.3	2149.1	2286.6	2490.2	2647.2	2813.9	2933.1	3146.5	3348	3461.6	3738.4	3947.7	4145	4389.9	4602.9	4829.9	5165.6	5312	5525.6	5767.2	5885.6	6003.2	6217.2	6460.4	6615.7
0	0	1.4003	9.194	12.656	13.457	12.41	27.007	12.77	31.141	17.609	21.972	56.265	132.27	201.39	329.09	491.35	683.98	884.93	1039.7	1783.4	1790.5	2070.6	2344.8	2497.4	3022.4	3298.3	3745.6	3928.6	4440.7	4980.6	5336.9	5705.3	6001.6	6428.3	6729.1	7279.8	7711.2	8358.4	8599.1	9278.2	9361.8	9817.6	10211	10518	11188	11224	11849	11708	12065
0	0	0	0	13.843	13.556	40.356	72.334	129.6	205.68	303.08	428.49	559.53	723.41	880.28	1030.9	1200.6	1412.1	1644.8	1868.4	2070.5	2361.1	2516.4	2784.8	2957.2	3238.1	3412.4	3500.5	3730.4	3747.3	3843.5	3925.5	4018.3	4139.2	4205	4439.7	4553.2	4689.8	4839.1	4782.5	4951.5	5055.7	5073.6	5245.5	5142.7	5080.1	5101	5249.3	5261.4	5239.9
0	0	0	0	11.5	2.0435	23.944	107.56	155.07	310.51	489.36	684.78	1003.9	1306.2	1395.7	1510.7	1996.8	2290.9	2670	3097.6	3418.9	3981.4	4339.5	4892.9	5209.6	5597.1	5502.6	6207.5	6789.1	7012.5	7552.6	7845.7	8133	8623.7	8987.3	9444.6	9713.4	10054	10606	11267	11645	11658	12408	12394	12681	13051	13184	13430	13709	13773
11.83	0	0	0	0	0	18.13	25.087	67.271	136	220.87	299.05	443.58	518.94	707.8	853.89	1079.8	1338.7	1438.5	1528.9	1826.8	2119.7	2347.2	2489.2	2793	3089.6	3283.7	3462.3	3857.7	4234.5	4475.2	4688.7	5179.3	5515.3	5732.9	6467.4	6895.6	7499.9	8094.4	8917.3	9467.5	9645.3	10238	10246	10406	10951	10575	10661	11488	9141.7
0	0.71	0	0	0	2.6716	17.26	70.137	134.19	223.37	311.04	433.2	570.72	769.73	948.7	1093.8	1377.8	1681.9	1941.7	2181.3	2293.8	2749.4	3004	3313.6	3513.4	3815.4	4094	4239.8	4518.7	4727.7	4981	5020.8	5195.4	5378.6	5575.3	5727.9	5659.2	5825.9	5963.1	6102.8	6183.9	6364.7	6325.7	6400.6	6275	6208.9	6088	6179.2	6106	6067.8
9.7226	11.917	0	3.0091	0	0	32.923	44.729	155.31	238.05	379.58	537.27	719.1	922.78	1131.9	1351.7	1617.7	1784.9	2006.2	2250.3	2500.5	2884.8	3209.8	3477.9	3716.1	4101.8	4300.8	4609	4982.8	5328.9	5719.2	5932.5	6136.9	6509.2	6955.8	7202.7	7760.6	7941.7	8236.7	8766	8954.6	9446.4	9667.9	9967.8	10221	10440	10775	10617	10831	11080
0	0	2.3458	0	0.61257	18.148	32.75	26.141	49.926	42.927	70.209	53.888	88.803	112.62	154.22	174.52	253.28	316.54	422.63	538.35	636.55	735.9	859.77	976.63	1074.4	1188.7	1235.6	1340.7	1429.8	1531.3	1569.2	1671.6	1722.6	1838.7	1914.3	1992.9	2097.5	2136.5	2211.8	2302.5	2283.5	2415.1	2510.2	2592.5	2548.7	2556.7	2615.4	2659.2	2781.8	2754.3
12.171	5.6958	0	0	0	0	22.429	37.323	60.723	82.187	109.91	175.01	241.51	296.62	399.71	491.29	632.54	733.86	924.82	1055.4	1268.3	1472.1	1592.2	1742.5	1970.7	2179.5	2357.6	2508.1	2920.1	3048.5	3395.6	3567.3	3847.5	4015.3	4684.1	4954.4	5094.3	5352.8	5529.1	6055.6	6440.4	6739.1	7132	7065.2	7699.7	7918.6	8307.3	8248.1	8502.2	8735.7
21.326	5.5322	0	0	0	0	8.8033	47.096	122.69	220.04	291.67	420.47	556.48	661.31	799.41	952.85	1113.8	1272.8	1460.9	1649.7	1913	2093.4	2361.6	2479.7	2776.2	3108.5	3431.2	3562.5	3771.1	3982.7	4224.3	4598.2	4979	5668.8	5961.1	6219.3	6484.2	6833.2	7214.9	7819.2	7788.1	7634.2	7764.8	8203	8018.3	8595	8751	9022.2	9238.9	9460.2
7.5436	3.6106	0	0	2.1769	6.865	2.6576	24.692	55.648	218.67	231.24	182.19	242.68	268.09	382.69	463.87	802.46	645.55	746.7	854.28	981.08	1413.6	1193	1322.8	1465.2	1634.4	1791.2	1893	2010.3	2146.6	2193.9	2452.5	2564.5	2792.8	2921.6	2971.2	3022.3	3213.7	3366.7	3390.4	3554	3473.5	3507.1	3649.3	3781.3	4020.4	4154	4244.8	4427.9	4561.8
0	0	0	5.6641	0.098164	1.0586	1.6569	18.48	23.443	45.718	87.205	125	183.23	223.68	366.79	521.66	720.52	846.37	1045.4	1309.3	1551	1998.7	2294.4	2632.6	2992.7	3454.4	3452	2945.3	4386.6	4950.6	5128	5410.4	4772.6	5987	6446.1	5980.6	6515.9	6307.2	7084.8	7773.8	7866.4	8234.5	8359.9	8627.2	9272.4	9182.8	9431.2	9673.3	7858	9345
0	5.2212	1.7727	3.9086	0	0	3.275	32.947	89.612	185.99	317.84	452.22	574.05	727.3	903.96	1113	1265.8	1493.6	1705.5	1873	2146.5	2371.7	2624.6	2928.5	3187.5	3527.2	3812.1	4051.8	4245.8	4580.3	4824.4	5090.1	5227.9	5544.6	5858.2	6045.5	6040.7	6320.5	6594.8	6744	6997.4	6938.5	7160	7513.5	7547.5	7887.1	7809.3	8189.3	8382.2	8427
7.201	0	0	0	0	0	26.671	119.29	279.24	508.52	761.74	1104.9	1513.3	1958.6	2387.2	2851.7	3354.1	3740.7	4317.8	4855.3	5267.1	5782.3	6178.9	6565.5	7139.8	7490.1	7768.9	8083.5	8474.4	8767.6	9059.2	9196.3	9556.4	9697.9	10058	10079	10520	10432	10968	11109	11517	10900	10943	11357	11893	12371	12713	12827	12905	13389
24.728	13.825	4.6085	8.5991	0	0	0	0	18.732	83.573	139.72	217.02	317.52	589.03	527.93	663.9	755.71	1159	1057	1236.9	1341	1481.4	1599.5	1792.6	1875.3	1981.1	2269.2	2307.8	2437.9	2504.6	2635.2	2715.3	2731.2	2839.3	2935.3	3504.6	3455.1	3022.5	3104.5	3237.6	3364.4	3398.2	3493.9	3601	3728.6	3929.7	4072	4131.3	4154	4316.6
38.057	12.852	0.49229	0	0	0	0	0	0	40.752	76.534	138.46	231.08	300.76	480.74	643.12	823.84	1004.8	1134.8	1338.7	1503	1803.1	1936.1	2259.3	2442.4	2642.1	2788.1	3017.7	3237.9	3375.4	3536.7	3781.9	3920.5	3991.6	4089.1	4157.6	4293.8	4372	4375.3	4509.8	4569.9	4657.3	4694	4680.4	4693.7	4731.7	4708.6	4895.4	4965.1	4980
49.633	34.993	2.8461	0	0	0	0	7.486	33.236	106.51	186.01	302.66	443.35	601.24	764.59	941.69	1145	1325.3	1501.6	1671.9	1903.7	2145.7	2301.3	2523.3	2618.1	2891.2	2962	3151.4	3338.4	3451.4	3644.6	3746.8	3861	3899.3	4010.6	4054.8	4238.9	4334.3	4376.3	4598.2	4709.8	4969.4	5046.2	5354.7	5386.5	5503.3	5593.7	5848.3	5958	6112.7
0	5.3499	0	5.4083	0	2.3341	0	9.5979	51.685	94.297	164.38	239.34	200.75	309.3	400.56	521.64	533.59	1212.8	1480.5	1599.6	1845.1	2124.6	2763.3	2713.8	2995.4	3259.9	3884.1	3773.7	3994.5	4312.4	4547.6	4817.8	5059.4	5408.9	5744.5	6127.7	6224.1	6727.7	7110.6	7315.2	7745.1	7673.3	8196.2	8506.1	8738.1	9027.3	9734.6	9817.6	10003	10086
0	0	1.0349	5.6276	4.594	1.0193	3.3334	18.589	31.422	74.73	86.496	134.65	223.62	331	444.82	588.27	714.48	826.95	1022.5	1241.7	1377.5	1625.1	1695.9	1957.5	2160.7	2460.2	2595.8	2870.5	3049.7	3350.4	3781.6	3964.4	4052.2	4072.5	4181.9	4374.9	4788.5	5058.1	5207.5	5245.4	5487.5	5698.1	5785	5869.1	6062.6	6319.4	6497.4	6494.6	5681.7	5819.9
28.374	11.867	4.6644	0	0	0	0	0	20.929	66.107	124.54	230.8	378.62	549.18	694.7	861.97	1091.8	1236.4	1470.4	1694.5	2012.7	2143.9	2427	2813.9	3076.6	3539.5	3986.8	4398.8	4844.7	4832.2	5615.4	5795	6385.2	6710.8	7339.9	7762.1	8218.8	8249.3	8603.1	9116.7	9440.4	10132	10942	11383	11540	11434	11398	11678	12331	13015
0	0	0	0	17.696	20.865	33.239	71.129	144.1	216.72	328.02	489.29	746.25	1030.6	1337.1	1700.2	2058	2362.4	2669	3282.2	3677.8	4077.5	4507.6	4930.1	5131.2	5495.9	5699.3	6061.2	6498.2	6835.3	7104	7485.9	7627.7	7911.8	8231.3	8487.3	8507.6	8549.5	10720	11057	10065	10054	11812	10276	10571	12417	11078	11329	11382	11775
9.2943	0	3.131	0	2.5522	0	0	6.8403	31.737	74.847	133.4	193.27	288.55	374.35	457.31	579.85	691.29	809.79	910.57	1066.2	1194.7	1358.3	1492.2	1723.6	1836.6	2072.5	2254	2394.2	2571.2	2789.7	2997.7	3143.2	3299	3498.3	3743.4	3974.7	4192.2	4430.7	4769.4	5375.6	5620.8	5802.5	5992.6	6111.7	6393.1	6462.9	6599.4	6209.6	6192.6	6411.5
5.898	8.6191	9.1726	0	0	0	0	0	10.256	6.464	40.807	95.615	150.23	248.78	372.39	531.05	661.52	744.33	971.57	1299.4	1394.5	1686.8	1794.2	1778.5	1988.7	2372.2	2443.6	2607.8	2833.4	3481.7	3344.4	3384.8	3558.1	3751.8	3779.9	3544.8	3746.9	4008.1	4236.5	4605.2	4908	5365.2	5746.1	6163.1	6684.1	6974	7188.4	7541.1	7643.8	7835.9
11.866	2.4128	2.519	0.94465	0	0	0	11.893	13.991	55.837	105.21	168.26	238.5	333.96	514.13	797.75	993.41	1242.6	1510.3	1743.2	2040.8	2330	2663.7	2875.6	3266.4	3546.3	3997.2	4392.3	4546.7	5002.1	5263	5567	5728.2	5998.3	6325.4	6681.9	7049.1	7192.6	7556.9	7871	8247	8303.7	8583.3	8761.4	8951.9	9117.6	9339.7	9554.5	9644.8	9977.6
0	0	0	0	0	15.907	46.945	41.761	56.678	46.156	68.95	116.15	139.37	214.99	258.78	346.15	456.5	586.67	715.2	898.36	1058.6	1249.6	1446.4	1687.1	1869.4	2077.3	2219.4	2375.4	2621.6	2899.5	3225.8	3195.9	3679.7	4095.9	4344.3	4493.3	4750.3	4891.3	5182	5305	5531.6	5564.2	5968.2	6073.2	6001	6156.1	6360.1	6382.8	6516.9	6380.5
20.346	10.743	4.32	0	4.7365	0	0	7.6223	49.265	107.3	209.2	315.17	417.62	723.67	817.04	1034.6	1329.4	1620.4	1932.3	2310.9	2614.9	2973.4	3340.1	3720.4	4008.7	4433.2	4828.4	5111.5	5447.4	5674.6	6795.1	6456.7	6951.8	6954.3	7351.2	7726.5	7865.8	8741.2	8648.6	9312.2	9237.3	9238.5	9874.9	10236	10021	10771	10801	10960	11278	11558
19.12	0	0	0	0	0	28.66	70.728	192.91	340.84	538.1	792.03	1065.4	1450.2	1794.9	2072.6	2560.6	2779.6	3216.3	3710.5	4120.8	4466	4741.6	5369.3	5565.2	5927.3	6321	6467.4	7111.3	7088.2	7454.6	7901.3	8333.9	9020.4	9288.2	9218.3	8907.7	9099.9	9300.8	9397.4	10270	9860	10139	10302	10618	10672	11205	11141	11809	11273
14.81	6.8854	0	0	0	0	0	0	6.9963	37.542	59.046	81.98	115.83	187.22	243.59	318.98	385.16	492.65	523.72	577.11	732.02	772.28	819.75	837.14	885.33	931.89	1076.6	1263.4	1495.1	1751.2	2036.6	2181.4	2434.9	2667	2819.1	2939.3	3038.2	3332.7	3725.5	3806.6	4077	4386.2	4606.7	4771.8	4964.6	4950.2	5245.3	5212.3	5421.5	5361
0	0	0	25.509	55.919	84.177	132.52	160.34	194.78	244.31	278.28	385.47	467.91	610.58	730.06	898.96	1135.1	1311.2	1458.6	1794.8	1971.1	2296.7	2513.4	2809.8	3156.4	3535.1	3896.4	4051.4	4474.7	4737.5	4855.3	5337.6	5623.3	5908	6296.8	6592.8	7007.8	7040	7402.9	7923.5	7930.7	8273.2	8674.9	8671.4	8932.3	9395.5	9566.7	9719.8	9891.6	10270
0	0	0	2.3102	3.5311	12.157	4.7787	17.022	50.197	91.069	150.2	238.72	322.03	444.56	595.03	800.11	1000.3	1202.3	1447	1812.7	2095	2376.2	2766.6	3048.3	3278.9	3657.9	4022.2	4362.9	4586.4	5153.1	5747.3	6021.5	5926.1	6637.3	6966.7	7293.4	7593.5	8060.4	8373.9	8804.2	9206	8669.9	10372	10457	11336	11700	11719	11912	11791	11108
51.945	15.39	0	0	0	0	0	4.1844	53.18	147.6	263.34	430.98	597.15	790.76	981.51	1206.4	1592.7	1882.1	2120	2420.6	2731.1	3267.7	3397.1	3824.9	4158.3	4605.9	4731.6	5119.8	5388.1	5512.2	5817.7	6049.3	6064.1	6337.3	6724.2	6873.8	7048.6	7288.7	7526.6	7649.6	7887.5	8180.5	8783.2	8731.8	8978.5	9428.1	9364.2	9620.9	10387	10540
13.844	0	0	0	0	5.2454	13.797	49.855	76.573	100.55	145.1	200.73	299.13	388.73	458.74	609.79	682.91	857.69	940.75	1059.8	1162.9	1312.4	1474.2	1666.8	1638	1904.2	2239.2	2349.7	2490.7	2651.2	3308.2	3423.5	3807.5	3895.1	4474.1	5770.7	5876.5	5163.6	5441.2	5773.3	6349.6	6923.5	7518.9	7915.2	8249.1	8312	8227.1	8278.6	8724.6	9218.2
2.8933	0	0.44539	0	0	0	10.283	77.445	143.61	229.62	349.03	508.86	689.74	884.15	1082.4	1350.8	1577.2	1494.7	1980.1	2204.3	2351.2	2565.4	2641.9	2865.8	3030.5	3372.5	3361.4	3772.1	3950.8	4142.2	4264.7	4606.8	4710	5066.5	5105.4	5339.9	5491.3	5468.4	5942.4	5844.4	6533.1	6380.5	6680.5	6736.8	7115.1	7382.5	7272.8	7733.6	7812.3	7933.7
43.581	23.642	4.042	0	0	0	0	37.907	107.96	186.66	297.02	445.49	549.31	741.65	835.27	1019.6	1337.8	1471.1	1750.3	1980.4	2265.2	2447	2697	2918.8	3126.7	3307.3	3493.3	3596.2	3934.2	4181.8	4407.9	4536.3	4931.5	4958.9	5237.7	5234.6	5339.8	5467.3	5545.8	5643.7	5752.8	5852.4	5953.5	6151.6	6294.7	6317.1	6555.5	6542.4	6707.3	6770.7
0	0	0	2.4753	10.877	43.934	45.488	47.459	0	8.0445	28.022	44.876	0	0	0	0	18.109	88.048	182.81	262.11	380.21	534.84	769.83	1125.6	1249.5	1476.5	1695.2	2205.6	2483.2	2331.5	3081.7	2765.8	3468.2	3179.9	3325.8	4165.3	3776.4	4677.8	4572	5020.8	4920	5445.2	5722.2	5800.2	4998.1	5397.9	5669.7	6068.8	5330.3	6204.8
26.562	11.232	0	0	0.87733	0	0	0	0	0	0	0	25.368	43.689	93.979	154.75	276.41	484.02	694.91	816.51	1089.4	1317.2	1442.1	1669.9	1697.7	2210.7	2453.4	2885.7	2974	3389.3	3933.4	4708.3	4316.2	4525.6	4758.4	5246.2	4871.6	5636.1	5974.3	6223.4	6010.4	6843.5	7233.5	7186.1	7296.4	7547.2	7693.5	8081.6	8133.3	8172.6
0	0	0	0	5.0542	11.761	24.82	73.008	155.3	290.87	384.33	561.32	763.04	995.17	1168.4	1489.7	1710.8	2085.9	2355.8	2766.6	3064.2	3431.6	3818.5	3961.8	4363.8	4626	4745.8	5303.9	5438	5652.9	5934.8	6207	6461.4	6612.8	7173.8	7284.3	7553.1	7868	8073.6	8354.1	8503.6	8829.5	9173.6	9238.4	9399.7	9873.2	10547	10712	10677	10795
0	0	0	0	0	7.5717	61.561	129.57	247.92	362.22	488.87	679.23	864.32	1013.5	1238.2	1435.6	1691.3	1999.6	2225.5	2485.4	2643.6	2946.9	3323.2	3563.7	3927.7	3965.8	3959.1	3849.8	4399.3	4689.9	4723.1	4954.2	5033.5	5217.4	5385.2	5532.6	5614.1	5845.9	5937.3	5739.8	6137.1	6305.2	6356.9	6479.4	6627.3	6780.7	6392.5	6414.3	6946.5	6699.1
26.177	1.9954	0.74723	1.97	4.661	0	0	0	2.803	21.915	32.239	64.436	121.52	148.85	241.49	307.06	411	478.86	569.13	658.75	746.68	895.84	978.32	1113.2	1253.7	1394.3	1596.6	1686.6	2046.4	2085.6	2227.7	2427	2644.5	2828	3178.3	3369.5	3687.5	4047.5	4363.2	4658.5	5044.3	5474	5867.3	6253	6709	7109.7	7471.1	7688.5	7953.8	8163.1
21.187	6.0719	0	7.0216	0	0	0	0	0	0	9.615	28.478	82.047	120.02	196.64	211.85	293.89	369.96	373.62	542.83	615.6	721.16	682.64	770.55	784.14	872.83	1070.3	1157.1	1143	1151.9	1496.2	1484.3	1637.6	1850.7	2070.3	2452.3	2376.6	2210.1	2206.1	2345.5	2617.3	2896.3	3379.1	3546.2	3696	3458.3	3530.2	3493.1	3921.2	4573.8
0	0	0	5.8673	1.1919	2.8796	0	20.315	49.933	100.35	162.49	246.45	176.45	229.41	280.39	332.84	342.99	657.04	756.72	883.93	1035.2	1113.7	1287.5	1457.4	1573.9	1801.3	2104	2124.8	2337.1	2625.2	3036.1	3350.1	3646.2	3860.1	4203.2	4465.9	4815.5	5179.7	5542.9	5869	5989.3	7039	7138.2	7489	7661.4	8039.6	7885	8022.7	8726.3	8605.7
0	0	0.24405	1.8055	0	0	23.905	57.442	117.31	167.85	274.86	387.14	531.01	718.75	890.31	1101.2	1331.3	1530.4	1767.9	1995.7	2258	2563	2733.6	2987	3202	3413.1	3629.8	3728.5	3925.3	4104.7	4218.4	4407.1	4496	4622.8	4600.5	4749.3	4900.1	4911.2	5008	5032.5	4926.3	5078.5	5011	5069.8	4921	4826.2	4772.7	4721	4633.4	4582.3
2.5585	0	0	0	0	6.3364	17.722	32.953	56.326	106.84	157	229.2	313.96	420.52	530.47	652.32	760.09	883.55	997.16	1154.2	1273.8	1458.3	1578.4	1738	1914.2	2056	2160.2	2297.8	2487.3	2646.2	2778.5	2819.2	2952.9	3091.3	3264.4	3294.3	3394.4	3507.5	3635.9	3787.9	3746.3	3756.8	3816.2	3905.9	3969	4165.7	4263.5	4178.7	4323.5	4317.5
12.889	2.8624	0	0	0	2.0139	0	0	21.039	58.832	122.97	214.46	364.23	486.26	645.46	803.06	995.59	1221.1	1459.1	1653.1	1526.9	1660.3	1846.6	2028.8	2144.6	2328.6	2266.6	2414.9	2483.5	2556.3	3000.9	3111.3	3221	3376	3441.1	3513.4	3610.5	3654.5	3700.2	3905.4	3995.5	3945.4	3898.4	3833.6	3776.1	4000.4	4119.7	4191.2	4297.5	4356.6
19.068	0	0	0	0	0	0	0	0	0	60.152	117.04	156.15	235.27	429.15	696.05	892.84	1124.6	1351.8	1627.1	1913.9	2232.6	2498.2	2769.2	3014	3308.4	3536.3	3730.4	4142.1	4318	4282.5	4731.4	4983.4	5077.5	5226	5173.4	5728.3	5971.8	5723.9	5855.9	5985.7	6081.2	6213.8	6484.8	6879.1	6839.9	7007.4	7249.9	7227.9	7589.4
3.7252	6.1937	4.8209	2.8828	0	0	0	6.6662	10.066	42.187	70.49	109.75	170.55	217.68	299.4	398.62	449.22	538.62	619.32	760.21	813.4	925.45	1031.7	1148.5	1211.1	1357.1	1483.3	1619.4	1748.4	1860.7	2302.3	2053.4	2030.6	2077.1	2197.3	2856.5	2624.1	2356.1	2544.9	2617.8	2674.2	2688.3	2890.3	3013.3	3174.4	3312.4	3481.2	3651.5	3720.8	3780.5
0	0	0	0	1.2366	0	19.971	73.161	148.13	253.34	384.63	551.01	773.09	993.93	1207.5	1494.2	1698.6	1963.4	2159.1	2495.3	2681	2932	3137	3365.7	3658.1	3861.8	4159.7	4470	4586.1	4804.8	5181.8	5258.2	5473.8	6137.8	5864.8	6157.2	6275.2	6512.1	6878.7	7497.6	7907.4	8373.2	8875.5	9223.5	9619.2	10177	10338	10804	10887	11475
34.435	16.637	7.8006	12.51	1.0602	0	0	2.6108	78.26	162.21	304.84	448.11	648.89	887.43	1091.9	1319.8	1523.7	1724.7	2106.2	2404.7	2679	2885.3	3310.8	3617.1	3661.8	4018.7	4305.8	4552.5	4708	4855.9	5104.2	4920.9	5377.2	5498.1	5975.7	6284.7	6231.2	6096.3	6257.9	6312.4	6512.3	7174.6	7692.2	7845.8	7887	7671.7	7435.7	7850.8	7960.9	8429.5
30.905	3.6094	0	0	2.4748	0	0	0	24.021	35.204	80.023	0	31.622	14.674	44.254	30.853	69.828	141.38	197.14	245.4	337.64	456.69	691.72	815.93	937.45	1161.4	1254.6	1432.2	1721.2	2031.5	2252.5	2489.5	2859.6	3282.2	3404.6	3858.2	3886.4	4491	4911.7	5278.3	5848.8	5956.3	6301.7	6947.2	7040.5	7648.7	8089	8363.4	8707.8	8777.7
4.8408	2.1413	0	1.0703	0	2.427	0	34.329	66.133	114.43	193.46	308.34	450.16	649.74	878.08	1139.2	1399.1	1695.4	2002.1	2248.8	2606.7	2905.1	3201.9	3542.3	3749.6	4200.9	4296.5	4596.8	4922.6	5157	5447.3	5637.4	5858.8	6032.6	6129.8	6368.7	6432.5	6558.2	6870.2	7049	7135.6	7496.2	7496.1	7657.3	7777.7	7928.3	7984.8	8156.6	8193.3	8511
19.564	0	0	0	0	0	15.849	43.126	96.711	205.72	337.23	509.32	692.6	910.29	1154	1444.2	1692.6	2004	2338.1	2473.4	2675.5	3040.1	3830.7	3707.5	4121	4575	4656	4636.8	4976.8	5352.7	5727.7	5986.4	6056.8	6457.8	6464.7	7029.2	7333.5	7711.8	7888.2	8633.5	9114.8	8968.3	9292.6	10245	10844	10904	11055	11492	11840	11898
0	0	0	19.018	0	4.6795	28.455	44.496	49.395	112.49	159.42	232.66	323.8	462.47	614.84	772.04	975.08	1155.7	1398.5	1524.5	1717.4	2076.5	2273.4	2522.3	2675.2	2882.9	3088.4	3326.2	3631.5	3724.1	3993.8	4263.2	4494.8	4625.1	4857.3	5033.2	5070.8	5323.3	5456.2	5785.8	5987.3	6115.2	6281.4	6363.2	6349	6467.6	6735.9	6797.9	7018.2	6767.4
0	0	0	4.1433	0	8.9538	32.201	54.455	81.043	103.66	137.99	177.37	190.2	253.71	274.52	317.11	351.97	358.8	393.81	414.5	483.45	540.78	641.07	763.03	857.53	951.85	1033.8	1227.9	1378.6	1600.9	1787.2	1950.5	2134.8	2293.5	2587.8	2779.2	2982.3	3122.1	3399.6	3572	3717.3	3950	4265.3	4482.4	4692.7	4955.2	5272.8	5305.6	5547.3	5655.9
17.06	0	0	1.2529	0	5.6747	0	108.01	216.82	344.09	566.74	812.52	1144	1527.3	1854.3	2226.5	2674	2816.5	3157.9	3570.7	3891	4266.8	4784.9	5027.9	5456.5	5930.7	6378.6	6813.7	7416.3	7773.1	8101.2	8420.8	9200.2	9785.4	10383	10986	11146	11762	12136	12365	12996	13286	13937	14470	14667	14659	14422	14702	15003	15534
4.8928	0	0	0	0	0	23.148	0	0	0	0	0	13.127	121.12	260.23	416	597.47	810.08	1085.4	1386.9	1605.9	1877.1	2174	2440.7	2756.7	3059.5	3276.6	3469.1	3784.8	3939.9	4184.2	4302.8	4385	4690.5	4813.4	4980.6	5072.7	5341.3	5422.1	5515.5	5585.3	5632.1	5908.4	5968.6	5900.2	5733.8	5910.5	5919.1	5916.7	5882.8
0	0	0	0	34.23	65.82	78.917	208.09	259.95	445.9	615.13	806.96	1020	1253.8	1481	1758.4	2057.5	2267	2490.5	3007.5	3353.2	3864.6	3997.1	4510.8	5017.9	5377.8	5934.1	6286.9	6656.2	7044.2	7181.8	7489.3	7681.3	8447.8	8198.6	8500.5	8865	9389.9	9704.3	9863.4	10082	10450	10569	10485	10910	11232	11087	11204	11299	11415
0	0	0	0	5.9104	17.151	5.8977	35.912	49.005	55.861	48.56	51.99	79.939	64.007	95.243	104.57	101.63	143.9	173.3	207.31	240.25	276.77	311.19	355.78	429.25	458.37	497.72	528.21	543.42	539.68	604.23	661.84	744.44	784.09	910.1	962.27	979.01	1096.1	1112.6	1236.6	1291.3	1319.8	1348.1	1739.6	1824.9	2038.6	2109.7	2272.9	2316.8	2409.5
1.772	2.4674	0	0.70169	0	2.3835	0	0	0	9.999	11.461	30.546	50.622	82.191	125.75	192.6	248.02	314.2	371.24	459.92	569.98	699.05	866.68	971.91	1133.4	1297.8	1473.6	1687.2	1879.3	2228.3	2479.1	2625.9	2881.8	3126.3	3345.2	3593.9	3792	4059.3	4246.1	4389.9	4746.7	4916.9	5220.6	5324.2	5638.2	6258.3	6365.3	6607.9	6679.3	6779.8
21.988	10.987	0	0	0	0	0	27.962	81.937	154.82	198.35	295.41	381.78	514.12	620.43	759.87	892.98	1006.7	1110.7	1223.3	1487	1621.2	1855.5	2081.6	2269.8	2421.6	2672.4	2883.1	3179.9	3278.8	3514.3	3683.5	3791.4	4070	4081	4290.4	4238.8	4429.6	4324.7	4393.7	4481.9	4634.1	4643.2	4850.5	4866.4	4968.6	5077.4	5086.3	5272.6	5242.6
4.2106	0	0	0	0	0	35.763	85.483	147.21	261.17	447.43	649.54	871.11	1119.4	1409.7	1697.6	1997.5	2274.3	2643.3	3087.6	3414.5	3829.8	3900.4	4325.7	4815.2	5082.2	5426.6	5513.6	5939.1	6401.6	6514.5	6764.5	6962.9	7185.6	7482.6	7982.4	7959.8	8287.9	8484.3	8848.4	8782.2	9076.4	9539.5	9566.3	9570.4	9878.3	10076	10036	10043	10142
0	1.3277	0	5.428	7.0922	0	1.676	8.3474	4.1952	13.776	0	0	9.7665	55.5	93.111	182.55	270.32	410.44	562.33	756.83	944.09	1166.7	1353.1	1635.9	1926.6	2275.3	2482.8	2778.8	3083.2	3544.9	3990.7	4393.3	4667.5	4822.5	5069.8	5461.1	5997.7	6697.1	7236.3	7549.4	7887.3	8431.1	8979.3	9151.5	9414.9	9833.2	9744	9961.2	10098	10499
27.4	10.94	2.704	0	0	0	0	10.646	25.858	78.206	124.97	203.07	294.17	429.74	595.62	774.34	1008.3	1209.5	1497.4	1744.4	2094.8	2257.6	2537.2	2832.9	3203.5	3315.2	3529.5	3726.2	3911.9	4202.6	4350.8	4410.7	4683.8	4915	5239.6	5453	5651.6	5969	6196.7	6435.8	6660.8	6804.6	7176.7	7417.7	7664.9	7974.1	8353.9	8531.8	8569.6	8763.1
6.7424	7.4	2.7132	0	0	0	0	0	0	0	0	0	24.332	54.734	120.55	154.54	230.75	326.4	457.47	580.26	685.2	809.95	877.93	1078.7	1231.8	1579	1714.6	1944.2	2024.7	1726.7	1832.7	1953.8	1954.6	2099.8	2112.6	2258.6	2274.5	2389.1	2461.7	2459.3	2513.9	2591.3	2625.2	2716.6	2657.1	2679.2	2672.7	2681.8	2774.2	2818.7
36.797	22.691	0	0	0	0	0	12.879	13.27	60.314	124.93	256.07	384.15	552.14	753.99	934.55	1225.4	1436	1648.5	1855.8	2123.9	2410	2483.7	2725.7	3065.8	3243.6	3369.2	3511.1	3633.3	3742.6	3866.3	3898.3	4101.2	4030	4167.5	4238.5	4263.6	4342	4447.2	4519.2	4569.3	4670	4676.1	4784.3	4894.5	4908.6	5032.5	4945	5141.5	5126.3
0	0.74171	0	0	0	0	20.296	58.8	129.46	237.45	367.2	495.73	692.89	888.69	1138.5	1284.9	1567.8	1840.3	2111.4	2463.7	2811	3120.7	3374.8	3298.6	3621.2	3854	4041.7	4364	4636.5	4778.5	5032.4	4978.5	5547.4	5590.3	5774.8	5948.1	6115.9	6275	6425.2	6582.7	6664	6920	7024.3	7210.8	7176.6	7173.4	7305.6	7395.4	7414.8	7479
4.7045	3.3835	0	5.5277	0	4.1059	0	5.257	29.001	58.545	103.29	166.67	268.62	408.92	563.95	731.34	907.55	1112.9	1286.2	1525.6	1742.5	1973.5	2288.8	2484.3	2711.8	2916.9	3253.4	3513.4	3724.6	3987.2	4301.3	4424.6	4680.7	4922.2	5171.9	5363.9	5414.6	5593.5	5631.5	5816.9	6040.6	6261	6283	6352.5	6477	6595.1	6656.2	6781.7	6742	6404.3
6.8074	2.7494	0	0	0.33571	0.96635	0.25496	0	17.61	48.82	84.97	141.24	196.12	273.44	367.92	470.85	606.49	736.96	907.43	1094.5	1276.1	1509.5	1699.9	1937.8	2201.2	2447.1	2701.6	2964.7	3130	3156.3	3284.5	3523.3	3638.2	3798.4	3868.6	4128.6	4314.3	4562.7	4814.7	4987.9	5112	5133.7	5206.8	5383.9	5505.4	5678	5577.5	5778.7	6024	6023.9
24.43	0	2.2224	0	0	0	3.9542	31.515	69.675	145.95	216.67	338.3	482.65	577.42	820.15	1002.7	1264.4	1365.1	1677	1852.2	2135.5	2408.5	2504.1	2789.1	2942.9	3237.4	3334.4	3533.8	3836.7	3973.1	4427.5	4602.1	4906.5	5046.6	5415.6	5480.6	5909.9	6174.2	6322.9	6503.6	6773.4	7001.6	7365.4	7504.8	7529	7862	8046.5	8184.1	8580.2	8617.1
0	18.709	0	11.48	19.263	14.994	0	39.704	80.63	178.97	279.21	291.03	636.71	867.76	1143.6	1072.3	1614.6	1606	2246.5	2687.7	2971.3	3504.8	3757.9	4608.7	4981.5	5189.9	5609.2	5155.7	5590.2	6145.2	6818	6691.5	6999	7272.6	7997.1	8841.7	9313	9370.4	9625.6	9968	10590	10986	11238	11576	11742	11752	12018	12456	12913	12959
0	0	0	3.7489	7.2229	0	34.661	41.107	78.525	114.96	0	1.5788	37.896	112.87	173.7	267.79	401.01	527.13	705.93	852.06	1057.1	1150.8	1275.9	1475.2	1596.2	1711.7	1915.2	1985.7	2286.2	2370.4	2579.6	2746.1	2837.6	3047.5	3060.9	3136.8	3196.6	3478.1	3709.3	3823.5	4008.8	4052.9	4370.4	4728.7	4867.7	5118	5422.8	5797.4	5656.1	5733.8
0	0	3.0496	5.5806	6.1449	0.18697	0	24.631	50.53	133.91	199.8	304.05	483.69	673.75	876.33	1118.4	1414.4	1712.9	1945.8	2406.9	2786.9	3233.9	3559.5	4007.3	4367.2	4485.2	4790.1	5202.1	5472	5878.5	6230.1	6679.4	6904.3	7132.1	7365.3	7834.3	8521	8539.5	8572.9	8759	9303.4	9398.1	9703.6	9661.2	9764	10085	10274	10416	10444	10674
0	0	0	12.815	22.666	46.645	36.185	89.084	141.42	235.38	197.42	271.87	352.47	587.1	570.96	744.14	882.22	1255.9	1203.6	1415.2	1507.8	2131.8	1995.2	1912.4	2300.7	2346.2	2974.9	3085.3	3073.9	3275.4	3817.7	4147.2	3944.2	4166.9	4577	4450.5	4627.5	5186.1	5594.4	5771.2	6171.9	6503.4	6362.7	6902.6	7012.1	7638.8	7729.9	7787.6	7919.6	7957.5
0	7.6456	5.6483	0.52135	0	0	0	15.311	44.024	131.71	226.26	369.14	555.59	776.49	1056.1	1267.5	1627.7	1891.8	2213.7	2516.1	2798.2	3161.3	3636.2	3627.6	4251.4	4333.1	4877.1	5149.7	5243.4	5945.9	6478.4	6818.1	7075.1	7414.1	7662.1	8240.8	9992.3	8928.5	9457.3	9546.2	9997.6	10436	10694	10956	11282	11322	11621	11877	12212	12134
0	0	0	0	0	14.92	44.989	96.19	161.74	257.05	386.84	506.11	655.66	866.45	1101.8	1429.3	1698.2	2011.3	2303.9	2771.6	2981.2	3385.9	3658.3	3955.1	4242.3	4517.8	4670.8	4921.7	5210.9	4645.1	5786.8	5893.7	6222.8	6225	6055.4	6307.1	6591.4	6548.6	6681.5	7009.8	7077	7083	7289.1	7096.4	7320.5	7337	7454.9	7499.9	7675.4	7736.7
0	0	0	27.369	61.206	16.895	75.522	100.29	92.173	89.747	86.122	87.205	89.997	74.425	89.593	98.041	132.3	185.43	212.95	366.9	459.47	609.87	771.72	883.4	1065.8	1261.8	1490.6	1747.2	1931.7	2175.9	2131.8	2200.3	2495	2536.6	2720	2859.4	3108.9	3193.2	3224.6	3426.9	3483.8	3572.2	3839.7	3925.2	4079	4386.5	4593.6	4794.2	5068.3	5183
19.563	14.407	0.88168	0	0	0	0	0	0	71.784	112.3	136.46	271.78	529.1	553.42	1039.9	1099.5	1337.2	1531.1	1801.7	2086.1	2387.1	2821.4	3164.8	3333.9	3677.9	4139.5	4208.3	4739.9	5308.3	5552.7	6083.2	6125.1	6428.8	6765.3	7272.3	7446.7	7994.1	6983.4	7576.5	7941.3	7763.1	7873	8113.4	8435.9	8715.3	8654.3	9840.7	9279	9501.3
16.81	8.4621	0	0	0	0	23.143	77.753	175.14	332.8	486.7	695.5	952.77	1269.7	1557.3	1895.4	2240.6	2510.3	2854.9	3323.5	3692.7	3947.3	4336.9	4606.7	4986.6	4639	4824.7	4897.8	5223.7	5199.1	5524.2	5759.3	5825.8	6150.6	6232	6370.2	6568.8	6750.2	6809.5	7034.5	7188.4	7471.3	7394.8	7575.8	7637.1	7804.3	8172.4	8011.6	8295.5	8440.7
0	0	0	9.3325	9.2119	3.636	19.584	0	37.641	87.056	118.2	187.33	282.41	365.2	469.33	577.06	684.72	788.94	928.7	1098.5	1233.2	1397.5	1527	1635.5	1793	1970.1	2182.6	2317.1	2462.2	2611.9	2748.8	3029.2	3197.6	3375.8	3609.4	3808.2	3893.3	4027.3	4130.7	4303.7	4595.6	4517.5	4701.8	4850.6	5036.7	5179.5	5410.2	5609.4	5720.4	5985.3
12.632	3.5156	0	0	0	0.035977	18.289	80.175	155.84	260.64	359.64	501.33	687.99	884.09	1131.5	1297.3	1692	2056	2268.7	2525.6	2820.3	3597	3577.9	4521.6	4490.1	4979.1	5450.2	5834	5892	5992.4	7480.9	6803.2	7009.1	7428.9	7871.9	8482.6	8528.9	8958.4	9341.2	9916	10654	10845	10768	11269	11382	12135	12752	13374	13128	12808
0	0	0	1.3076	1.5765	3.1387	7.2112	0	0	0	33.471	57.255	111.32	210.88	374.19	497.48	712.89	800.58	1071	1415.2	1636.9	1759.2	2128.6	2276.7	2808.7	3470.7	3936.1	4458.1	4420.3	4778.6	5075	5891.6	5798.8	5443	6021.6	6716.2	6649.1	6596.6	6860.2	6689.2	6941.2	7130.5	7297.6	7265	8337.6	8650.7	8664.9	8903.4	8942.2	9167.9
24.949	0	1.0906	0	0	0	0	36.935	97.73	202.81	312.46	471.56	653.57	850.86	1100	1302.2	1572	1768.3	2092.7	2360	2683.7	3049.8	3309.7	3797.5	4154.9	4569.7	4844.2	5223	5518.5	5955.5	6410.3	6600.7	7127	7262.1	7588.3	7953.4	7467.6	8172.2	8186.8	8815.3	8821.5	9043.9	9213.5	9557.8	10017	10008	10401	10241	10414	10656
0	1.4317	12.157	3.5773	0.92466	0.10609	0	21.902	29.415	58.235	40.775	58.158	88.814	150.26	221.09	335.33	457.94	627.13	795.76	1060.2	1289.9	1657.3	2077.2	2572.9	2932.6	3438.4	3848.4	4448.2	4538.3	5029.8	5496.4	6097.1	6451.6	6792.6	7320.3	7678.8	8280.7	8854.1	9362.3	9867.6	10138	10569	11302	11467	11834	12072	12158	12408	12812	13035
13.121	0	0	0	0	3.6235	19.789	102.05	213.59	368.24	622.06	933.43	1250.6	1595.2	2003.6	2503.3	2945.9	3546.4	4032.1	4697.3	5499.5	6016.4	5981.1	7068.6	7592.3	8214.4	8791.9	8817.7	9529.5	10062	10653	11233	11208	11804	12051	12952	12702	13213	13716	14063	14560	14769	15460	15354	16129	16430	16670	16822	16747	17082
0	0	6.2568	0	0	0	30.484	16.416	26.337	27.804	23.388	36.491	60.274	69.347	96.054	147.52	217.42	285.13	378.45	541.31	593.06	816.13	885.17	1194.1	1312	1749.9	1815.3	2365	2690.6	3043.1	3300	3627.7	3873.6	4251	4595.3	5058.6	5319	5588.3	5927.1	6459.4	6475.4	6968.4	7182.8	7530.2	7392.4	7777.4	8154.2	8439.3	8657.8	8924.7
0	1.2099	7.0517	8.8936	11.924	10.25	0	4.3957	15.697	49.402	99.517	188.84	311.58	459.47	617.53	836.56	1026.9	1242.3	1477.6	1859.3	2133.3	2560.9	2795.5	3253.9	3480	3911.5	4373.8	4739.9	5160.2	5661.3	5911.7	6250.4	6509.8	7064.8	7388.7	7901.6	8226.3	8668.1	9009.8	9495.2	10191	10401	10704	11093	11624	11612	11915	12459	12857	12991
0	0	0	0	9.9218	16.422	21.388	33.262	49.175	64.918	91.236	175.99	288.94	450.38	588.1	813.07	1033.9	1268.9	1465.6	1752.9	1982.4	2215.2	2484.7	2601.6	3013.6	3210.6	3481.3	3751.5	4231.8	4371.4	4510	4727.2	4794.7	5173.7	5147.8	5287.7	5379.4	5718.9	6203.8	6415.5	6558.5	6776	7050.2	7406.7	7414.8	7866.2	8010.5	8531.5	8769.3	9032.1
26.68	16.564	4.6996	0	0	0	0	0	22.053	32.285	80.264	159.6	298.17	438.19	602.6	842.11	1266.2	1497.3	2043.5	2349.4	3007.5	3461.1	4036.8	4597	5434.5	6475.8	6861.1	7213.8	8414.6	8796.4	8571	9407.6	9243.4	10605	10508	10777	11401	11903	13000	12497	12432	13242	13914	14170	14476	14938	15685	15300	15719	18267
2.5829	0	0	1.6848	0	4.0009	22.936	67.713	147.47	274.34	409.13	592.94	768.79	971.53	1245.2	1604.4	1831.9	2155.8	2354.8	2672.2	2988.7	3044.5	3505.4	3927.4	4367.9	4638.9	4913.2	5123.6	5412.9	5619.3	6037.2	6163.8	6531.9	6807.5	7063.2	7125.3	7331.5	7538.5	7720.1	7942.6	8133.3	8280.5	8460.3	8500.8	8774.1	8841.4	8381.9	8591.4	9082.1	9190.2
0	0	10.676	6.145	4.4838	0	2.1818	64.963	95.833	193.04	298.95	487.94	644.26	868.96	1084.8	1371.3	1590	1898.7	2191.8	2539.4	2829.3	3017	3351.5	3611.5	3922.3	4332.9	4562.1	4738.5	4741.5	5077.5	5360.6	5187.7	5656.9	5560.5	5688.9	5339.5	5801.4	6300.9	6313.3	6369	6370.8	6619.3	6647.7	6567.5	6550.4	7018.9	6894.6	6889.2	6845.3	7018.6
4.9768	0	4.5775	0	0	0	11.575	0	4.082	0	6.355	40.813	92.11	169.71	266.98	388.06	520.33	676.85	859.23	1059.5	1136.8	1391.2	1620.1	1828.9	2126.7	2336.7	2595.9	2731.3	2873.2	3101.2	3229	3236.9	3501.9	3450.8	3800.9	3772.5	4016.4	4170.1	4583.6	4563.7	4638.9	4821.1	4844.8	5021.5	5062.8	5046.1	5055.2	5190.6	5255.1	5370.8
21.31	9.5614	0.79809	0	0	0	0	0	0	0	0	0	0	2.5256	24.732	106.16	223.93	355.42	499.4	683.41	943.46	1123.9	1416.4	1613.5	1909.7	2249.3	2558.4	2954.6	3261.6	3769.3	4119.1	4365.7	4902.3	5030.7	5337.3	5610.3	5925	6306.8	6721.2	7177.1	7580.5	8132.3	8276.8	8431.6	8935.8	9153.2	9151.1	9662.4	10086	10231
13.917	8.1827	0	0	3.7743	0	0	0	7.5231	17.631	17.459	32.246	37.579	44.596	57.766	72.087	102.43	129.79	192.37	247.95	345.16	437.28	537.94	638.23	801.08	962.05	1159.2	1335.5	1472.2	1552.8	1785	1980	2183.7	2202.1	2419.1	2614.7	2788.2	3087.4	3307	3537.6	3756.9	3864.2	4027	4218	4435.4	4769.1	4923.3	5109.9	5232.3	5435.3
19.621	8.0428	2.4884	0	0	0	0	3.0437	29.084	49.276	95.81	141.32	198.43	269.14	339.9	401.97	505.77	613.51	626.72	762.01	899.9	1064.1	1175.3	1370.9	1586.3	1801.1	2132.7	2201.2	2517.8	2709.8	2979.8	3203.5	3558.7	3655.9	4115.1	4061.5	4440.2	4716.3	4833.2	5087.1	5428.3	5132	5728	5644.3	5946.6	6028	6146.3	6327	6424.7	6506.5
0	0	0	5.1379	13.629	12.454	22.358	42.106	104.94	157.04	234.6	335.65	250	358.92	383.75	436.24	479.51	1007.5	1212.5	1424.7	1599.5	1875.4	2083.1	2354.1	2564.5	2827.4	3116.2	3196.7	3437.7	3620.9	3888	4050.7	4033.2	4412.9	4455.1	4533.2	4660.1	4838.9	5035.1	4968.9	5143.8	5263.3	5481.2	5391.8	5382.6	5513.2	5449.7	5399.8	5778.7	5781.2
33.113	13.86	0	10.702	0	0	0	41.792	136.97	261.3	404.36	637.2	959.04	1311.3	1650.8	1994.8	2501.7	2997.7	3310.1	3804.8	4611.7	4737.9	5005.7	5510.8	5832.3	5485.4	6076.9	6300.3	6212.1	6801.1	7203.5	7414.7	7590.3	8205.3	8208.3	8399.8	8129.1	8139.6	8447.2	8165.4	8907.7	9366.6	10210	11400	11223	11076	11014	10896	11519	11937
14.575	3.5446	7.8186	4.1175	0	0	0	0	0	38.146	107.22	185.26	313.16	452.78	611.01	847.67	1055.4	1292.1	1519.4	1872	2199	2488.6	2881.3	3110.7	3471	3697.8	4086.6	4267.8	4665.1	4850.1	5204.1	5354.8	5661.3	6022.7	6263.5	6534.5	6872.4	6983.9	7161.6	7458.5	7578.4	7858.8	7986.5	8453.7	8583.7	8709.7	9008	8804.6	8755.4	8680.4
0	0	0.4616	0	12.886	0	25.593	94.104	160.29	291.11	441.43	651.22	875.21	1090	1318.9	1676.7	1965.2	2331.9	2672.7	3098.9	3273.5	3696.9	4287.8	4479.6	4978.1	5614.9	5864.6	6304.1	6655.9	6984.8	7680.8	8124.8	8563	8978.7	9275.4	9831.7	9709.1	9948.7	10050	10424	11110	11284	11663	11824	11986	12283	12808	13047	13027	13359
23.329	12.778	2.2575	0.86015	0	0	0	0	0	0	0	0	9.6131	18.014	44.951	72.008	134.48	183.31	207.72	224.38	325.82	452.46	534.71	515.33	660.01	761.7	893.05	979.01	1073.7	1133.8	1231.8	1294.9	1354.8	1464.2	1598.7	1468.7	1561.6	1639.2	1907.8	1843.5	2026.2	2128.8	2438.6	2605.4	2472.8	2680.9	3012	3003.9	3125.4	3068.3
33.041	8.3501	0	0	0	0	3.4898	29.464	113.78	190.65	309.57	461.71	644.68	833.63	1166.1	1382.8	1690.9	1870.8	2243.8	2664	3133.2	3288.8	3808.6	4108.9	4278.9	4897.8	5235.6	5508.9	5800.4	6308.9	6543.3	6788.2	7020.2	7549.9	8085.3	8289.9	8316.6	8423.1	8457.2	8702.4	9160.1	9616.8	9793.3	10034	10575	10211	10123	10372	10618	11160
61.111	28.978	15.901	0	0	0	0	9.6675	96.34	169.63	305.85	459.32	589.35	860.12	1087.5	1313.8	1613.7	1849	2081.9	2372.8	2569	2679.2	2828.6	2932.7	3031.4	3133.2	3259.2	3388.7	3425.2	3449.7	3541.8	3607.6	3672.5	3707	3950.9	3902.5	4104.2	4225.1	4166	4242.6	4303.4	4489.7	4573.9	4588.7	4807.8	4839.8	5058	5137.7	5222.5	5268.8
7.4025	0	6.0507	9.2809	0.46471	0	0	21.135	71.769	131.68	196.54	326.91	413.33	608.01	775.42	942.8	1188.9	1438.7	1622.6	1454.3	1929.5	2184.7	2368.3	2506.5	2651.8	2951.3	3167.2	3485.5	3637.9	3819.3	4051.8	4177.2	4530.9	4757.2	4995.7	5265.3	5485.8	5827.6	6165.1	6429	6761.3	7067.4	7161.3	7645.6	8037.4	8725	9816.6	8953.3	8964.4	9177.8
3.6188	1.3276	9.4625	0	0	0	0	0	3.5574	4.5529	14.751	29.459	89.775	139.48	226.71	285.31	407.41	562.76	734.78	908.1	1116.5	1373.8	1603.2	1787.7	2061.4	2308.1	2441.3	2709.6	2856.4	2992.7	3266.3	3493.7	3649.4	3770	3856.7	3940.4	4034.4	4237.8	4324.5	4359.6	4373.2	4464.9	4661	4529.6	4411	4292.7	4367.5	4432.2	4377.6	4380.5
0	0	0	0	0	0	18.357	63.502	162.02	312.21	491.49	784.31	991.13	1264.4	1635.1	1984.5	2295.3	2632	2948.8	3360.6	3676.2	4074.8	4470	4599.5	5041.3	5482	5638.9	5655.5	6101.9	6098.9	6503.5	6383.1	6538.4	6814.3	7074.3	7290	7537.2	7674.5	7817.5	7725.6	7711.5	7780.3	7873.6	8599.7	8621.8	8766.3	8973.7	9239.1	8016.9	7984.1
7.9254	0	0	0	0	0.0025259	23.063	66.007	159.28	286.67	440.25	649.24	880.49	1366.2	1477.1	1835.9	2192.7	2775.6	3211.1	3269.7	3724	4185.1	4670.9	4903.1	5380.6	5892.1	6224.7	6518.4	6445.1	6620.1	7288.3	7466.3	7149.3	7219.1	7717.1	8384.3	8615.3	8965.2	9116.8	9550.6	9696.2	10056	10296	10378	10879	11242	9955.1	10022	10211	10493
3.0967	8.2844	0	3.7149	0	0	10.904	55.715	151.52	288.33	441.24	620.36	925.61	1147.5	1441.3	1719.2	2129.8	2452.5	2802.2	3162	3568.2	3827.3	4174.1	4680.1	4933.7	5411.3	5744	5580.5	6088	6397.8	6320.6	6456.9	6683	6991.1	7309.3	7730.6	8195.1	8709.9	8912	9306.1	9723.2	9751.1	9851.2	10078	10387	10794	11069	11356	11381	11702
19.296	16.449	0	0	0	0	1.2757	32.531	161.01	193.38	261.67	440.46	592.46	894.2	1046.8	1074.8	1253.8	1628.7	1530.8	1777.3	1886.1	2143	2335.3	2471.9	2597.1	2760.4	2972.3	2983.7	3301.6	3369.4	3500.9	3670.3	3719.6	3712.7	3883.1	3981.4	4009.1	3982	4097.4	4183.3	4203.6	4386.9	4393.1	4448.4	4531.2	4503.1	4668.2	4633.5	4655.4	4574.7
19.69	0	0	0	0	0	7.3619	36.46	104.73	184.37	303.57	436.54	646.1	861.86	1134.3	1416.6	1740.4	2171.6	2510.3	3156.2	3714.9	4247.3	4589.4	5045.1	5569.9	6067.3	6533.2	7094.3	7722.1	8197.6	8703.5	9052	9479.2	10077	10543	11084	11616	12285	12960	13110	13652	13814	14192	14493	14914	15759	15568	16351	16724	16625
0	0	11.665	6.0984	22.633	0.39332	0	29.561	60.074	86.771	160	247.38	387.47	557.95	781	1006.3	1228	1495.6	1709.1	2056.8	2446.7	2774.3	3083.2	3497.6	3843.7	4280.9	4576.3	4930.1	5127.2	5726.5	6085.1	6342.5	6571.6	6939.8	7284.3	7450.7	7687.7	7814.9	8114.7	8461.9	8589.5	8858.6	9152.9	9212.6	9484.8	9611.9	9836.5	9981.4	9915.4	9966.5
0	3.8833	0.2755	0	0	8.9417	1.5145	24.728	55.682	132.42	187.37	252.64	340.07	434.55	564.04	701.17	783.15	899.85	1072.5	1177.1	1342	1583.9	1867.8	2136.8	2287.1	2644.6	2910	3023.8	3150	3348.5	3699.5	3898.9	4000.9	4171.5	4310.9	4491.9	4608.7	4948.8	4950.8	4969.8	4982.6	5103.7	5192.3	5486.6	5543.9	5456.8	5671.6	5631.1	5993.5	5806.7
0	15.313	0	10.136	7.2644	0	0	26.599	110.38	175.82	250.22	375.65	502.67	666.31	855.76	1127.7	1375.3	1630	1871.5	2187.7	2561.8	2845.4	3339.4	3490	3715.7	4092.1	4454.9	4640.8	5004.4	5447.8	5961.6	6071.4	6455.2	6879.5	7269.4	7630.8	7463	8160.1	8579	8853.1	9051.9	9559.2	10173	10427	10806	11252	11536	11579	11913	11691
14.992	8.4554	0.51998	2.7871	0	0	0	1.7628	22.212	54.977	96.4	164.66	255.58	358.34	499.21	617.01	776.23	1046.8	1158.3	1345.1	1566.7	1875.5	2160.6	1988.4	2638.8	2906.7	3129.7	3209.7	3545.2	3688.8	3876.2	4022.4	4332.9	4441.9	4687.2	5028.2	5395.1	5808	6231.4	6328.5	6295	6555.7	6930.2	7021.1	7514.2	7728.3	7964.9	8062.6	8214.6	8144.7
7.5245	4.1261	6.4669	0	0	0	0	33.535	39.877	79.993	136.69	269.56	402.38	540.92	698.34	955.08	1157.2	1362.9	1681.5	1888.7	2167	2458	2767.5	3011.7	3369.5	3571.8	3871.3	4094.8	4460.2	4603.4	4832	5144.8	5267.8	5772.7	5784.3	5959.6	5965.8	6038.7	6319.6	6355.8	6566.4	6647.6	6655.6	6900.8	6995.9	7064.1	7074.1	7148.4	7275.3	7333.5
17.266	17.386	11.58	0	0	0	0	0	18.766	52.995	94.215	165.43	235.48	355.02	491.85	616.99	823.44	979.6	1185.6	1474.3	1685.9	1880.1	2114.8	2269.6	2620.4	2808.7	2861.2	3282.5	3532.4	3740.5	3939.8	4168.8	4309.4	4757.6	4981.5	5348.4	5578.5	6003.3	6297.1	6550.8	6957.7	7185.5	7374.6	7780.3	8184.1	8601.7	8830.6	9092	9732	10449
0	0	5.4852	8.7751	4.2899	0	0	27.567	77.452	144.89	233.07	351.36	495.32	653.09	843.71	993.08	1194.5	1419.8	1676.2	1875.2	2170.6	2444.4	2655.1	2922.6	3227.1	3515.3	3902.9	4135.4	4510.2	4979.8	4925.1	5102.1	5165.5	5936.5	5879	6555.1	6917.8	6816.3	7261.2	7529.8	7931.5	7607.5	8485	7947.3	8350.6	8430.5	8879.8	8789.6	9242	8889.4
0	12.635	0	6.8244	2.8832	0	0	1.7244	0	2.2988	0	16.381	20.858	47.871	71.067	151.36	205	292.81	374.66	489.92	600.41	750.02	922.71	1129.4	1353.4	1538.2	1758.3	2044	2248.5	2479.5	2798.8	2970.4	3207.1	3491.8	3616.8	3894	4139.2	4449.1	4719.2	4907.2	5346.2	5426.1	5561.7	6005.2	6240.6	6555.4	6995.8	7293	7608.1	7749.8
5.0111	0	0	0	2.4269	13.78	20.47	34.89	77.698	116.48	136.95	228.36	293.82	366.09	458.32	550.51	661.26	756.97	869.72	958.98	1021.8	1117.9	1194	1312.5	1413.6	1539.6	1625.6	1727.1	1757	1804.9	1937	1980.5	2144.8	2276.1	2409.9	2474	2496.8	2678.7	2698.7	2785.8	2862.5	2789.5	2783.1	2863.9	2893.4	3151.3	3139.2	3303.5	3360.6	3254.4
2.792	0.86628	0	7.2013	0	0	0	11.19	54.073	86.291	168.35	268.28	214.15	340.71	445.05	481.65	473.85	1145.3	1374.6	1721.9	1940.8	2154.4	2292.1	2610.2	2888.9	3275.7	3521.8	3811.1	4056.3	4430.8	4686.8	5049.7	5365.9	5871.1	6436.4	6716.7	7162.3	7430.7	8169.8	8214.1	8567.1	9095.4	9568	10044	9977.2	10560	11047	11169	11333	11583
11.135	0.45917	0	0	0	0	4.9802	26.82	63.902	143.61	231.86	399.02	641.11	805	1161.4	1178.3	1864.7	2283.5	2777.2	2687.9	3331.3	4117.8	4664.4	5240	5832.4	6360.2	6981.1	7237.1	8052.1	8266.7	9175.1	9822.2	10408	10731	11903	12025	12483	12689	13002	13985	13653	14591	14996	15550	15143	15920	15625	15350	14795	15281
0	0.69696	2.7632	0	2.1411	0	17.192	59.376	159	277.36	440.05	645.48	842.97	1048.1	1363.1	1609	1872.7	2183.1	2408.9	2766.1	3000.2	3356.1	3593.4	3809.7	4080	4349.9	4587.4	4684.7	5048.1	5115.4	5222.9	5330.5	5493.4	5636.6	5672.2	5749.7	5831.5	6001.6	6105.5	6147	6186.7	6371.7	6379.6	6417.7	6330.1	6340.5	6320.1	6323.8	6414.2	6402.9
6.7116	11.162	0	0	0.87039	0	4.3235	20.476	62.691	129.67	225.72	310.36	405.09	472.59	503.09	630.56	721	856.28	976.32	1146.8	1278.5	1470.5	1634.2	1785.6	1989.7	2121.7	2290.3	2498.5	2750.2	2813.8	3070	3189.3	3471.1	3663.5	3949.1	4056.9	4065.4	4371.2	4423.3	4568.6	4888.1	5019.1	5273.3	5515	5704.1	5887.8	6133.9	6157.2	6351.6	6529.5
40.275	10.073	0	3.3335	0	0	0	0	0	0	0	22.882	65.133	258.67	170.59	222.59	263.39	368.29	416.84	526.45	668.91	841.68	1041.4	1203.8	1400.3	1638	1826.8	1993.2	2303.6	2515	2788.7	3045.3	3456.9	3858.9	3984.3	4173.3	3461.4	3577.8	3851.4	4182	4559.4	4827.1	5137.2	5374.9	5837.1	6161.3	6482.2	6803.2	7043.9	7214.2
0	0	0	10.482	3.0257	23.009	1.819	50.102	58.197	82.787	91.73	184.39	275.58	422.17	552.33	711.78	963.48	1120.4	1363.4	1598.8	1818.1	2080.2	2296.2	2603.1	2872.7	3164.1	3376.6	3618.9	3972.1	4233.4	4452.7	4611	4823.3	5107.1	5313.9	5386.1	5621.1	5764.2	6014.6	4605.4	4720	5126.3	6486.7	6584	6937.7	7239.3	7727.3	7997.5	8065	7346.9
0	2.078	4.3804	6.5628	0	0	0	0	0.79251	1.181	12.595	33.081	73.922	131.98	200.6	280.47	375.83	500.64	607.28	760.38	911.65	1093.2	1189.4	1416.2	1618.6	1829.2	2083.3	2367.5	2674.7	2964.7	3217	3656.8	4129.2	4362.4	4665.5	5049	5373	5789.9	6314.2	6988.2	7065.3	7660.1	7858.8	8349.8	8534.7	8949	8962	9605.3	9654	9986.8
0	0.26966	0	10.563	5.1357	0	1.7097	22.664	88.866	121.8	180.73	298.06	284.03	420.19	450.04	626.05	729.46	1784.8	1916.8	1895.2	2146.7	3123.2	3240.5	3138.1	3360.5	3757.6	4149.1	4325.1	4547.8	4860.8	5198.7	5405.4	5658.8	6125.4	6126.4	6479.3	6672.3	7026	7304.9	7697	8042.7	8324.5	8847	9290.7	9272.3	9861.9	10250	10462	10835	11078
0	0	22.158	0	0	22.955	24.206	43.375	112.8	204.39	290.17	445.76	682.22	875.15	1065.6	1500.5	1767.3	2108.6	2311.5	2762	3114.9	3430	3984.5	4029.5	4475.7	4760.6	5240.2	5907.5	6308.8	5593.8	6999	7369.2	6731.5	7101.7	7658.7	8546.5	9194.8	8430.3	8821.4	9214	9400.5	9492.7	9800.9	10206	10583	11118	11464	11787	11828	12054
3.0804	0	0	0	9.367	3.9593	0	0	0	0	2.7713	22.528	99.053	117.93	281.24	465.12	559.06	769.91	897.22	1113.5	1413.1	1832.1	1885.9	2555	2863.3	3246.7	3462.3	3632.1	3741.1	4006.3	4243.3	4391.7	4578.9	4631.7	5037.7	5196.5	5173	5400	5461.2	5888.3	6219.5	6068.5	6012.5	6268.5	5949.3	6176.5	6200.7	6521.6	6438.4	6285.2
23.997	0	11.035	0	0	0	0	20.177	82.154	152.75	238.4	374.05	724.59	956.23	1117.3	1039.8	1357.7	1949.6	1762.9	2060	2335.5	2515.1	3086.1	3084	3300.1	3719.9	3984.3	4412.9	4521.1	4859.9	5025.6	5166	5555.9	5909.7	6413	6900.2	7033.6	7332.5	7117.2	7800.9	8371.1	8955.1	9779.2	10161	10553	10577	10670	11027	11362	12465
29.664	10.379	0	1.6251	0	0	0	0	0	5.2252	23.397	66.476	121.56	149.5	230.01	292.2	410.83	565.03	644.63	803.61	1045.2	1269.2	1368.8	1583.3	1769.8	1888.1	2073.8	2210.5	2322.5	2439.2	2617.6	3299.6	3560.2	3026.8	3278.8	3947.2	4172.8	3758.1	3827.4	4014.3	4097.2	4301.4	4395.5	4456.8	4625.8	4697.9	4739.2	4824.7	4895.5	4989.1
31.896	15.684	0	0	0	0	0	3.0154	42.525	75.313	143.1	203.52	284.24	353.55	427.98	498.04	601	630.44	692.01	736.76	777.67	839.49	877.48	978.8	1035.7	1077.9	1078.3	1155	1211.8	1298.8	1333.9	1350.8	1407.4	1475.8	1604.1	1653.9	1685	1768	1823.7	1859	1939.4	1958.1	2093.5	2276.7	2395.3	2508.2	2625.9	2668.6	2785	2898.6
0	0	0	1.7183	4.8241	7.0833	10.127	24.556	38.679	58.92	78.731	100.07	142.94	208.14	287.54	362.01	494.55	616.76	745.96	829.1	955.15	1088.4	1225.3	1409.7	1551.1	1670.8	1794.6	1911.3	2057.3	2176.1	2374.2	2478.6	2577.3	2699.6	2628.2	2683.8	2721.1	2912.7	3037.7	3240.9	3323.1	3426.5	3493.5	3568.7	3630.5	3664.9	3863.7	3970.7	4040.3	4114.5
18.162	0.30438	0	0	0	0	17.804	78.662	170.84	309.03	478.75	686.39	911.09	1214.4	1521.3	1861.7	2285.4	2647.9	2935	3286.7	3465.3	4035.4	4482	4790	5047.1	5497.8	5838.8	6201.5	6822.5	7102	7711.8	8173.7	8717	9188.2	9797.2	10273	11519	11805	12130	12823	13439	14232	14918	15243	15548	16108	16648	16569	16856	17210
0	3.1165	0	3.5573	6.2708	0	6.725	33.479	99.655	201.44	317.92	475.5	666.93	923.32	1161.4	1455.9	1729.3	2089.9	2462	2844.3	3062.6	3488.5	3672.1	4001.4	4230.8	4507.8	4843.4	5185.2	5627.1	5815.6	6063.1	6312.5	6640.7	7078.3	7193.6	7138.3	7299.9	7500.6	7731.2	7917.5	8306.2	8213	8569.4	8647.1	8750.5	8899.9	9069.4	9006.9	9084.1	9368.8
0	7.233	0.3991	10.508	0	0	0.054351	20.737	14.708	44.841	71.044	108.18	160.12	245.07	305.85	423.34	527.89	633.81	775.96	971.87	1146.7	1351.3	1339.1	1576.9	1878.8	2334.6	2439	3038.8	3388.6	3821.5	3965.5	4566.2	4996.3	5461.9	5684.4	6202.2	6657.4	7107.3	6672.4	7030.3	7112.3	7705.6	8250.1	9747	8884.2	10033	9900.7	9826.9	10005	10388
0	0	5.0717	1.7043	1.2187	0	1.4772	15.184	32.945	51.17	81.679	122.78	204.07	287.37	383.6	521.52	643.46	816.81	975.35	1190.1	1381.7	1559.7	1705.8	1924.2	2097.4	2326	2464.3	2686.2	2937	3123.4	3343.9	3475.1	3767	3986.1	4132.8	4246.3	4349.2	4464.4	4711.3	4839.7	5049.1	5185.5	5309.7	5307.3	5329.9	5743.9	5726.9	5968.8	6106.8	6032.7
0.85859	0	0	0	0	13.192	36.428	95.133	148.93	200.03	257.86	349.87	446.2	551.55	734.71	882.91	1057.2	1179.4	1159.9	1383.6	1546.9	1700.3	1587	2067.9	2192.2	2344.9	2304.9	2438.4	2737.2	2871.7	2946.9	2969.2	3248.3	3373.2	3488.2	3599.4	3795.9	3868.4	4124.2	4141.7	4228.5	4255.9	4401.3	4542.2	4667.2	4714.4	4961.7	4956.2	4999.3	5019.6
0	0	12.597	14.532	9.4691	2.4362	0	3.547	0	16.649	22.007	85.356	109.25	206.95	299.69	419.31	572.24	819	1039.4	1384.1	1615.7	1919.5	2206.9	2580.3	2848.5	3346.4	3807.7	4189.9	4421.1	4839.3	5280.5	5603.3	5856.4	6362.3	6712.1	6989.2	7248.6	7521.9	8619	8064.9	8182.5	8550.1	8735.4	8733.6	9168.2	8891.4	9282.2	9603	9934.8	9902.3
0	0	0	0	24.915	13.39	19.296	38.115	57.197	107.54	166.43	220.76	308.6	412.8	537.11	684.93	774.92	902.88	1026.2	1133.9	1266.5	1408.4	1467.5	1623.4	1687.8	1853.4	1864.6	2015.4	2146.9	2093.7	2244.4	2287	2400.4	2502.6	2639.6	2722.5	2857.3	2871.4	3046.9	3146.4	3259.4	3345.7	3442.1	3548.9	3658.6	3654.9	3739.4	3741.6	3786.5	3760.4
21.115	0	0	0	0	0	9.0323	43.85	93.964	179.24	283.29	425.9	567.04	694.07	862.11	1001.8	1099.8	1227.8	1424.5	1617.5	1813.1	2035.9	2191.7	2373.5	2485.1	2628.5	2828.3	2963.5	3136.1	3303.6	3468.2	3561.5	3670.1	3839.9	4024	4053.8	4171	4247.9	4371.7	4480.5	4488.7	4622.2	4693	4859.6	4960.1	5123.6	5287.8	5197.6	5227.9	5332.4
49.049	18.116	0	0	0	0	0	21.207	75.44	162.26	284.51	430.69	623.11	804.58	1091.7	1291.2	1655.5	2255.7	2416.4	2787.9	3129.5	3475.6	3699.6	4130.2	4409.8	4733.3	5451.3	5661.4	6007	6359.1	7378	7630.4	7670.3	7968.1	8678.9	9057	9918.5	9960.1	10371	10609	10779	11375	12184	12426	12556	12660	12295	12059	12466	12911
20.106	3.4951	0	0	0	0	0	3.7825	0.85587	9.201	39.848	105.44	190.26	311.08	397	657.97	845.16	1077.7	1200.3	1449.4	1709.7	1988.6	2279.8	2464.9	2932.8	3123.1	3634.2	3836.7	4158	4551	4889.4	5041.6	5451.8	5851.8	6296.4	6826.6	7025	7624.6	7880.7	7924.7	7872.5	8205.9	8339.1	8446.4	8703.4	8755.9	9138.8	9056	9403.1	9757.1
4.622	2.3535	7.2826	6.3567	0	4.2505	0	16.898	30.209	33.232	71.052	104.16	154.63	200.2	215.18	305.54	331.57	529.43	663.69	763.68	862.31	1168.3	1317.9	1471.5	1686.5	1771.7	2287.1	2410	2685.9	3031.9	3413.9	3739.3	4001.6	4231.3	4581.1	4922	5418	5707.5	5749.8	7177.8	7822	8265.6	8885.1	9317.5	9514.8	9936.8	10289	10616	10659	11262
0	0	0	15.936	26.757	32.219	0	0	0	0	0	0	0	16.4	39.838	80.12	167.43	260.17	350.46	468.16	654.64	800.16	990.42	1139.9	1371.1	1584.6	1803.4	1931.5	2234.1	2429	2626.3	2805.6	3005.4	3236.9	3418.1	3550.6	3669.3	3799.3	3986	4089.4	4299.2	4433.3	4583.5	4490.2	4730.7	4769	4860.6	4898.6	4848.5	4917.2
2.9614	1.6471	0	0	0.98866	5.7037	5.4531	36.296	61.179	101.81	151.03	258.97	367.15	504.73	646.46	789.43	980.33	1168.4	1361.5	1681.6	1931.8	2274.4	2440.4	2685.2	3070.5	3201.5	3434.3	3616.1	3892.8	4215.6	4228.8	4401.6	4556.7	4713.4	4772.6	4896.7	5088.5	5362.2	5532.2	5482.7	5690.3	5797.8	5662	5815	5948.3	5906.2	6002.6	6064.7	6177.4	6122.9
20.079	0	0	0	3.8169	2.5147	0	0	19.987	44.93	109.25	147.97	311.52	492.75	714.03	870.84	1204.8	1514.1	1668	1938.7	2278.9	2455	2742.5	3024.7	3231.2	3431.3	3753.7	4028.7	4194	4441.5	4613.5	4867.7	5006.8	5323.6	5396.5	5601.2	5488.8	5684.1	5812.4	5845.8	6196.5	6051.9	6052.3	5939.9	6640.7	6162.1	6217.2	5997.7	6057.4	5941.8
16.059	15.862	0	0	0	0	8.3828	63.572	189.68	365.27	588.29	850.86	1145.2	1451.5	1774.5	2011.7	2552.1	2891.1	3158.4	3646.1	3955.9	4437.6	5224.7	4864	5082.7	5408.3	5829	5855.6	6223.6	6330.9	6799.3	7776.8	6767.4	7249.2	7283.4	7450.5	8060.7	7877.7	8218.4	8037.6	8274.9	8415.5	8800.3	9092.2	9271.1	9380.1	9739.5	9712.2	9703.6	9653.2
0	5.3957	6.8842	3.0591	5.3988	0	9.8524	7.6678	10.35	12.867	31.963	66.715	109.73	175.89	248.72	325.39	427.08	518.75	631.89	776.94	846.17	950.47	1011	1167.6	1304.2	1481.3	1651.6	1828.3	2020.8	2101.9	2215.3	2372.5	2511.9	2718.4	2816.1	3317.7	3475.1	3653	3890.2	4093.9	4488.8	4730.6	5093.8	5421.2	5669.1	5992	6229.8	6545.4	6996.8	7227.3
0	6.4026	0	9.8718	6.2953	0	10.054	72.322	135.45	269.42	461.5	674.97	909.99	1182.9	1441.9	1784.3	2074.9	2425.7	2717.1	3186	3698.3	4032.7	4753.7	4772.9	5307	5688.7	6150.1	6538.2	7017.8	7573.2	7645.8	7954.2	8419.5	8677.3	9300.6	9571.6	9918.2	10372	10374	11049	10915	10488	10845	10968	11203	11604	11462	11788	11759	11969
30.391	8.0965	0	0	0	0	0	9.6007	0	25.386	56.666	105.63	132.55	181.48	241.44	285.02	358.51	409.37	466.33	521.47	575.74	707.06	733.42	795	865.19	924.56	983.95	1061	1200	1283.2	1367	1504.7	1593.8	1710.6	1898.1	1976.9	2122.8	2239.5	2288	2541.1	2499.6	2732.7	2897.2	3058.9	3153.9	3225	3268.6	3321.8	3507.6	3551
0	0	10.389	20.181	13.47	25.428	36.31	75.269	136.69	222.55	441.41	654.77	886.46	1110.9	1382.1	1693.5	2062.8	2329.8	2481.7	3118.4	3288.3	3818.8	4134	4409.6	4179.1	4589.9	4703.7	4846.8	5152.4	5536	5847.4	6105.7	6197.7	6853.7	6908.2	7076.4	7752.8	7628.8	7635.6	7917.3	8055.5	7973.1	8136.3	9071.2	9437.1	10105	10335	10272	10045	10195
22.301	9.9615	8.0199	0	0	8.0864	0	46.454	141.48	264.81	411.09	614.39	818.97	1140	1435.2	1757.3	2054.8	2411	2698.4	3026.3	3455	3742.8	4201.5	4675.3	5034.6	5361	5734.3	6253.3	6622.5	6938.5	7189.5	7568.6	8087.1	8199.5	8648.8	8952.3	9051.3	9393.4	9174.4	9399	9452.2	9551.3	9757.9	9859.4	10065	10302	10120	9919	9859.3	9984.6
0	0	52.186	34.851	48.611	0	61.382	0	0	96.793	327.36	420.26	641.51	885.16	1101.5	1385.7	1652	1838.8	2124.2	2374.6	2778.7	2919.6	3100.3	3940.9	4041.8	4483.8	4547.9	5128.6	5418.2	5801.4	6307.8	6430.7	6962.3	7458.6	8282.4	7724.6	8537.5	8834.5	9671.1	9919.7	10253	10101	10644	11143	11119	11529	11898	11731	11781	11995
25.384	6.8684	0	0	0	0	3.2453	47.447	111.39	198.66	293.18	452.78	591.26	822.69	1031.9	1338.9	1587.2	1834.3	2147.4	2482.9	2619.3	2942.9	3243.1	3526.6	3927.5	4072.6	4309.8	4237.3	4573.1	4567.5	4796.7	5036.5	5398.7	5304.3	5551.5	5588.2	5870.2	6040	6225	6567.7	6662.2	6692.5	7096.6	7239.6	7398.8	7509	7602.7	7784	8109.2	8085.5
33.015	17.334	0	4.2681	0	0	0	28.541	57.373	148.92	310.46	502.1	560.05	836.05	1083.7	1429.3	1605.5	1845.7	1909.3	2656.6	2394.9	3223.8	3295.2	4185.9	4521.2	4152.5	4609.4	4886.1	6036.2	6215.5	5818.1	6039.9	7146.9	7496.4	7587	8067.3	7571.5	9034.5	9452.9	9775.1	10313	10369	11060	10981	11247	10982	11834	12177	12071	12413
6.5369	2.8078	7.4748	10.4	9.5668	0	0	2.4086	28.868	58.265	96.869	172.01	227.76	308.5	356.52	465.56	544.17	663.18	736.83	904.8	1033.9	1313.1	1447.6	1486.3	1651.4	1766.7	1900.8	2025.5	2116.6	2330.5	2417.7	2590.4	2743.5	2856.3	2939.6	3071.9	3149.2	3286.2	3309.1	3453.7	3583.4	3646.1	3611.3	3690.9	3756.5	3841.8	3920.2	3993.5	3831.6	4004.5
0	0	0	29.662	10.384	0	0	60.337	135.05	201.78	317.45	499.07	655.28	789.13	1109.6	1365.7	1648.3	2054	2422.9	2699.1	3081.3	3380.8	3634.6	3848.1	4181.5	4621.7	5073.2	5470.9	5588.2	6051.7	6566.6	6731.4	7036.1	7635.9	8174.6	8301.2	8267.6	9034.3	9441.9	9578.2	10061	9676.5	10615	10761	11095	11005	11566	11428	12374	13099
23.645	0	0	0	0	3.829	4.1727	32.71	62.393	95.822	147.7	208.49	354.49	482.24	674.57	928.2	1080	1334.7	1574.2	1946.1	2331	2655.8	2969.2	3349	3844.7	4016.6	4477.8	4633.3	5014.5	5362.1	5656.6	5929.9	6342.6	6518	6859.1	7180	7294.2	7500.9	7721.9	8057.3	8125.4	8544.3	8807.6	8770.7	9056.4	9323.3	9418	9682.2	9556.7	9873.7
16.07	0	0	0	0	0	12.078	56.773	140.08	288.87	512.9	728.88	1025.4	1373.4	1715.2	2303.1	2756.3	3254.2	3662	4323	4744.9	5542.7	6223.8	6469	7295.8	7669.9	8005.9	8232.2	8627	9328.1	9562.5	9718.6	10123	10293	10856	11012	10744	11156	11451	11618	11922	12386	12021	12552	12846	12894	13172	13195	13271	13583
24.194	0	0	0	0	0.8791	7.9393	1.8793	18.988	29.355	40.912	84.737	130.02	163.68	221.6	305.29	410.87	549.47	635.54	725.82	938.65	979.61	1109.9	1484.6	1454.5	1725.9	1701.2	2056.8	2318.6	2511.3	2787.3	2924.5	2683.5	3044.7	3053	3784.1	4014.9	3995.6	4434	5222.2	5292.3	5716	6241.4	6546.3	6923.5	7117.8	7306	7410.9	7901.1	7593.3
0	0	0	0	86.393	186.09	295.7	411.32	494.11	532.31	603.82	689.61	755.21	863.75	985.46	994.46	1118.7	1287.7	1409.7	1580.3	1758.7	1834.4	2012	2167.2	2336.4	2511.8	2684.9	2865.7	3058.7	3150.1	3290.2	3439.3	3552.6	3680.9	3786.5	3854.8	3855.9	4027.6	4190	4214.6	4366.8	4423.9	4597.7	4661.8	4826.9	4928.2	4922.7	5098.1	5117.8	5139.3
0	0	8.9942	0	0.40331	0	1.2417	6.2517	3.2523	15.813	2.7572	3.4903	12.564	10.477	0	12.114	0	0	24.191	100.18	143.33	268.93	384.08	512.19	629.45	849.32	1069.9	1329.1	1526.6	1728.8	1941	2189.1	2530	2670.5	2680.1	2850.9	2965.4	3532.8	3742.2	4099.2	4364.2	4515.9	4666.3	4803.5	4907.6	5183.4	5378.4	5492.7	5399.5	5565.1
6.5226	0	10.922	0	0	15.784	0	0	1.0062	23.855	23.648	70.173	114.58	192.45	248.46	433.14	552.51	677.06	870.05	1106	1351	1614.8	1942.5	2079	2427.2	2636.2	3014.6	3364.9	3570.3	3943	4339.1	4743.4	4860.2	5345	5750.2	5898.3	6209.2	6483.3	6691.1	7129	7298.6	7630.9	7601.5	7897.7	8228.3	8598.2	8683.4	9071.5	9295	9047.4
4.1191	10.608	8.7662	1.073	0	0	0	0	8.522	37.391	73.422	125.09	208.41	308.83	447.08	601.82	738.68	918.18	1095.5	1259.4	1494.3	1657.3	1901.7	2018.4	2241.9	2550.7	2745	2866.4	3010.9	3461.5	3726.9	3927.7	4262.6	4581.5	4835.1	5260.1	5410.2	5852.9	6130.8	6488.6	6925.1	7003.2	7449.5	8304.4	8556.7	8349.2	8579.7	8829.3	7407.8	7501.5
18.643	0	0	0	0	1.6991	0	0	0	0	0	0	0	0	0	0	0	0	0	0	0	0	0	0	23.512	54.393	149.88	159.35	241.9	318.34	453.85	537.07	628.32	745.86	843.94	993.9	1105.3	1161.3	1227	1397.9	1502.2	1676.8	1765.6	1913.8	2119	2320	2480.2	2733.7	2754.6	2825.9
0	0	0	0	23.55	82.591	188.28	350.61	503.04	675.9	920.04	1150	1429.8	1793.4	2183.4	2458.3	2971.8	3379	3791	4101.7	4642.5	4906.9	5135.6	5832.2	5804.5	6367.2	6559.6	6727	7175.2	7312.2	7485.9	7598.3	8014.6	8100.2	8608.3	8758.8	8909.2	9034	9237.1	9141.2	9329.3	9285	9771.7	9992	10059	10153	10315	10369	10389	10474
32.522	12.277	0	0	0	0	0	41.864	118.3	222.72	417.38	637.6	904.71	1168.3	1530.1	1912.5	2264.1	2687.2	3034.9	3415.8	3818.4	4366.9	4830.2	5163	5756.5	5741.1	5950.5	6139.9	6235.3	6644.7	6956.3	7131.9	7558.7	7762.9	7814.8	8219.2	7796.1	8485.2	8065.5	8746.3	8862.4	9185.3	9265.4	9370.6	9259.4	9328.9	9522.7	9780.4	9996.3	9670.5
3.2915	6.814	0	0	0	0	1.811	23.859	61.162	146.45	213.9	337.06	471.77	581.32	750.09	962	1216.2	1391.5	1646.6	1849.7	1957	2194.8	2438.2	2692.8	2793.4	3039.5	3170.4	3394	3503	4047.9	4233.8	4267.8	4498.5	3882.2	4238.5	4382.6	4435.1	4661	4559.4	4588	4602.7	4659	4740	4677.6	4666.5	4789.7	4784.8	4791.9	4944.9	4800.4
0	1.4656	0	0	0	0.92313	32.318	99.524	210.35	375.19	557.47	846.77	1110.9	1415.8	1720	2126.2	2524.8	2890.7	3212.9	3541.7	3930.9	4320.8	4569.5	4984.6	5286.1	5668.9	5807.5	6159.4	6392.6	6720.9	7158.4	7293.7	7599.2	7981.8	8021.5	8399.8	8435.1	8726.1	8673.9	8872.8	8790.1	9029.4	8992.5	9100.8	9107.7	9147.6	9351	9473.3	9496.6	9319.4
0	0	0.055747	10.982	11.937	6.0372	30.788	62.023	138.01	251.52	402.13	550.52	714.27	871.97	1119.7	1360.7	1614.2	1774.1	2065.7	2332.7	2588.1	2815.5	3366.1	3803.2	4235.2	4649.5	4916.3	5328	5540.6	5695.5	6017.7	6376.5	6508.1	7157.9	7320	7538.1	7813.6	8101.7	8453.5	8514.3	8841.3	8972.9	9118	9913.9	9820.2	9719.8	9981.6	10270	10339	10616
41.077	23.643	1.8687	0	0	0	0	0	0	1.6742	9.3724	40.026	77.434	149.23	245.32	380.83	524.72	614.06	805.59	992.2	1176.7	1329.7	1538.9	1740	1815.2	2007.9	2125.3	2263.7	2572.1	2664	2973.8	3049.2	3224.5	3435	3644	3780.6	4093.9	4367.4	4708.6	4862.9	5262.2	5677.8	6094.1	6341	6827.1	6912.9	7244.5	7454.5	7817.4	7554.1
0	0	0	0.34109	0.11643	9.1442	25.305	78.337	152.58	225.52	355.31	477.93	651.35	800.72	979.5	1183.8	1604.9	1919	2170.9	2604.5	2468.8	2859.6	3096.4	3456.3	3897.3	4225.3	4460.8	4797.1	5049.1	5438.2	5483.6	5830.5	6159.8	6407	6799.7	7234.4	7448.8	7584.1	7927.2	8309	8252.3	9048.4	9266	9604.3	10126	10344	10709	10846	11166	11556
0	0	0	0.94879	0.072237	13.116	20.628	32.247	44.852	43.11	83.615	120.06	161.23	227.16	294.46	380.39	449.32	554.8	630.37	727.08	784.64	915.87	1003.1	1095	1201.7	1315.7	1388.1	1465.8	1611.6	1736.5	1783.3	1657.5	1754.8	1843.7	1839.5	1998	2034.7	2197.4	2267.4	2430.6	2612.2	2567.4	2756.3	2863.8	2945.8	3056.5	3213.4	3244.5	3272	3310.3
0	0	0	0	12.215	9.9214	9.0542	45.731	82.433	166.26	260.92	423.33	607.84	692.54	1026.4	1148.4	1388.7	1601.5	1845.8	2305.8	2454.7	2744.6	2969.8	3421.7	3675.9	3817.2	4097.9	4524.6	4740.8	4991.5	5343.4	5461.6	5619	6111.9	6162.1	6411.2	6541.1	6783.9	7138.9	7100.9	7480.3	7652.8	7761.4	8174	8370.9	8507.5	8588.7	8646	8737.7	9030.7
16.709	12.881	0	0	0	0	3.8262	20.057	45.338	85.201	156.55	222.82	297.9	398.03	517.03	692.24	793.91	942.71	1125	1398	1598	1767.3	2021	2097.6	2451.6	2506.9	3351.8	2823.6	3019.1	2972.1	3118.8	4006.9	3387.4	3506.2	3605.9	4672	3790.2	3945.8	4255.1	4345.3	4683.6	4770.6	4772.7	4996.6	5200.2	5299.8	5489.7	5602.9	5922.6	6593.3
0	0	0	0	3.8949	13.11	26.321	51.908	103.06	177.31	302.71	452	670.98	923.02	1221.9	1539.4	1822.2	2216.8	2610.3	2950.8	3450.6	3984.7	4354.9	4698.4	5277.8	5534.6	5529.7	5780.5	6069.8	6323	7034.7	6809	7022.9	7514.6	7799.9	8294.8	8481.6	8698	8965.5	9416.6	9595	9125.8	8990.1	9249.1	9686.9	10178	9990.5	10409	10319	10322
0	0	0	0	0	0	30	70.499	136.21	224.03	304.56	458.26	626.34	779.74	991.94	1213.1	1455.8	1580.5	1880.7	2169.2	2268	2509	2653.3	2865	3076.4	3152.2	3398.5	3355	3592	3775.8	3851.7	3870.8	3979.7	4095.1	4037.2	4196.2	4231.1	4334.7	4247.3	4301.2	4365.2	4332.1	4315.1	4329.8	4223.9	4142.3	4093.8	4122.4	4117.5	4035.3
5.5793	0	1.3504	0	0	1.6015	0	19.327	72.148	151.48	249.56	394.31	555	742.55	937.51	1228.9	1600.1	1830.4	2243.4	2648.8	3045.2	3521.2	3707.7	4294.7	4743.9	5064.2	4991.5	5267.1	6311.4	6696.3	6347.3	6581	7479.1	7929.9	8150.7	8585.9	8863.4	9388.2	9809.1	10158	10649	10675	11058	11348	11707	12029	12331	12861	13209	13390
7.3958	0	4.4938	20.68	0	0	0	0	0	0	9.7744	10.603	10.401	12.367	64.923	126.4	216.16	318.46	399.32	579.8	666.22	868.65	963.01	1177.8	1373.1	1628.5	1776.9	2039	2354.8	2607.1	3015.8	3335.2	3713.2	3936.3	4461	4786.4	5258.1	5497.4	5825.4	6347.7	6397	6733.5	6875.8	7079.8	7901.7	8132.5	8152.3	8269.2	8310.2	8757.4
11.227	0	1.2893	1.4074	0	0	2.4675	9.6492	7.412	6.8741	9.9739	29.553	37.665	52.559	99.374	135.13	186.19	276.32	378.26	463.07	583.8	711.35	853.48	978.43	1153.2	1329.1	1376.6	1560.5	1706	1901.7	1957.4	2162.9	2228.6	2453	2541	2719.1	2892.8	3068.2	3146.4	3184.8	3381.5	3620.3	3807.5	3875.6	3851.4	3945	3873.5	3928.7	4119.1	4011.6
33.174	12.318	0	0	0	0	0	0	0	0	0	0	0	77.091	174.35	290.74	519.49	656.81	844.89	1077.5	1056.7	1237.9	1576.5	1818.8	2057.4	2283.2	2598.9	2815	3291.1	3730.2	3916.8	4321.8	4651.6	5074.1	5552.8	6214.4	6560.3	7024.6	7458.4	7894.8	8165.8	8870.7	8106.5	8699.6	8915.3	9960.7	10171	9831.9	10426	10499
0	5.0284	4.1258	0	0	0	9.8109	45.325	96.47	167.7	307.97	485.83	701.93	1041.8	1454.9	1776.3	2264.7	2685.6	3170.5	3556.2	4156.1	4709.2	5044.7	5471.5	6002.6	6424.1	6919.5	7248.8	7714.9	8225.1	8658.6	8990.4	9403.5	9914.9	10031	10447	10584	10888	11474	11709	11773	12195	12499	12423	12697	12761	13219	13039	13377	13501
0	0	0	9.7516	6.0116	14.726	19.091	14.386	19.995	29.247	37.038	86.611	50.601	120.72	173.64	258.08	328.34	816.18	986.79	1232.3	1324.3	1654.2	1918.9	2132.2	2332.9	2510	2809.2	3028.8	3054.5	3257.8	3624.4	3868.3	3909.1	4147.8	4222	4572.9	4687.5	4889.9	5129.1	5166.2	5131.1	5373.2	5621.1	5561.8	5534.6	5713.6	5892.1	5864.2	6137.2	6144.2
0	0	0	10.001	1.1132	0	1.1119	5.8677	17.036	47.085	76.434	161.36	256.79	391.71	554.5	626.98	813.58	728.22	1038.2	1007.2	1280	1434.7	1422.8	1599.7	1802	2336.3	2022	2641.2	2853.7	2970.9	3085.8	3289	3496.4	3816.2	3947.3	4224.8	4470.5	4894.2	5113.6	5323.8	5656.4	5995.3	6322.9	6606.1	6764.2	7154.6	7248.6	7660.5	7637.5	7936.4
3.2015	0	4.9376	0	0	0	11.762	93.599	197.98	350.45	551.06	847.93	1206.4	1571.8	1988.5	2422.9	2912	3283	3762.4	4035.8	4503.2	5114.1	5373.8	5650.9	5913.5	6420	6505.3	6656.2	7126.3	7329.2	7592.5	7725.3	7994.6	8266.4	8638.8	9134.3	8895	9195.9	9290.7	9414.6	9602.6	9608.3	10034	9866.4	10352	10324	10567	10574	10614	10877
46.29	6.5213	0	0	0	0	0	0	0	35.991	106.68	217.97	386.69	504.26	726.35	901.96	1124.5	1288.6	1609.7	1842.6	1999.6	2256.9	2444.7	2835.8	3065.4	3584.8	3899	4021.2	4191.7	4674.4	4979.5	4819	5866.6	6273.9	6855.1	7065.4	7356.6	7642.4	8382.6	8903	9691.4	9823.5	9595.8	12123	11742	12176	11672	11636	11679	11858
22.631	0	5.3587	0	0	0	2.5638	6.9405	32.028	94.576	194.67	273.18	424.43	538.42	742.72	980.64	1273.2	1489.5	1754.1	2094.1	2285.7	2657.4	3125.2	3439.8	3905.1	4370.2	4868.8	5202.2	5603.8	6180.5	6878.6	6995.8	7185.2	7620	7829.8	8477.5	8785.4	9385.4	9522.1	10573	10638	11557	11773	12047	12453	12360	13288	13178	13218	13668
0	0	0	12.679	21.032	8.7328	23.579	45.164	25.987	46.472	51.301	96.188	123.1	210.44	271.55	428.22	538.61	732.87	851.37	1094.4	1330.4	1575.9	1635.7	1955.2	2194.9	2426.9	2718.3	2866.7	2993.6	3273.8	3506.3	3735.4	3855.3	4079.5	4304.4	4545.1	4605.9	4865.4	5111.9	5150.8	5390.8	5564.9	5650.9	5558.2	5827.3	6016.5	6288.9	6286.3	6397.4	6604.6
0	0	5.3331	7.3717	2.9124	4.2363	10.465	64.594	120.12	207.24	300.98	449.4	613.92	815.14	947.56	1230.2	1445.7	1697.3	1845.3	2134.5	2402.8	2655.2	2918.9	3126.4	3453.5	3807.9	4040.8	4261.3	4378.1	4650.2	5113.4	5314.6	5686.1	5663	5625.1	5861.6	6161.9	6495.8	6708.1	6727.7	6843.3	6896.7	7201.6	7743.7	8052.7	8384.9	8257.4	8373.4	8283.7	8418.8
0	0	0	3.6812	3.0189	6.0405	4.039	23.399	92.704	140.96	221.24	326.8	509.91	734.98	1164.5	1224.7	1507.1	1946.9	2129.6	2132.6	2874.7	3153.7	3790.8	3841.8	4197.5	4509.9	4969.7	5240.9	5551.5	6083.8	6301.2	6792.1	6985.5	7307.8	7390.5	7821.6	8981.5	9307.2	9732.2	9842.4	9759.8	10081	10358	10631	11003	11320	11493	11705	11715	11889
0	0	0	11.893	21.692	15.671	31.017	42.291	59.398	71.443	124.25	146.95	248.55	354.57	494.49	698.35	827.45	1052.3	1250.2	1510.6	1762.4	1981.7	2292.3	2502.3	2759.4	3065.4	3222.9	3420.2	3460.4	3873	4090.1	4209.5	4479.6	4595.8	4904.2	5212.7	5406.1	5546.5	5775.8	6051.3	6290.8	6475.6	6716	6819.3	7181.4	7102.3	7160.9	7343.2	7372.7	7482
22.863	0	0	0	0	3.919	6.0952	36.263	79.599	148.39	256.05	408.33	549.09	730.49	1034.1	1301.3	1700.3	1729.5	2339.1	2647	3010.5	3352.5	4183.2	4167.2	4480.1	4889.2	5151.6	5603.3	5865.3	6343.6	6224.8	6289.1	7127.3	7569.7	7602	8024.8	8924.7	8321	8687.3	8953	9052.5	9338.6	9389.4	9487.4	9830.5	10034	10110	10277	10325	10598
0	0	0	0	0	17.001	39.026	93.483	155.11	233.38	340.44	470.2	618.7	800.2	931.74	1217.6	1406.5	1631.7	1855.1	2120.7	2360.6	2591.4	2930.7	3121	3415.8	3729.4	3950.3	4389.5	4769.9	4992.2	5375.5	5735.8	5843.4	6123.5	6427.9	6644.7	6752.4	7069.4	7203	7493.5	7604.8	7752.6	8037.5	8298.5	8484.1	8858.8	8853.2	9202.4	9236.4	9489.6
23.037	2.9585	0.3895	0	0	0	0	23.729	74.115	121.86	184.71	280.53	366.17	429.25	503.97	595.19	723.12	839.07	958.43	1076.3	1286.2	1557.8	1751.8	2033.3	2190.6	2576	2813	3039.6	3150.8	3307.9	3584.3	3605.6	3796.5	3983.6	4233.1	4366.2	4472.2	4842.8	4973.4	5221.7	5522.8	5664.3	5960.3	6340.8	6671.5	6804.8	6973.1	7092.8	7337.3	7493
0	0	0	0	7.6982	13.361	14.651	80.261	35.503	96.844	89.616	111.84	107.78	136.52	169.47	211.73	208.1	271.39	281.71	336.39	392.69	540.85	710.34	597.48	752.27	909.25	1100.4	1362.7	1596.7	1821.6	2112	2274.9	2561.7	2946.7	3119.7	3432.7	3562.4	3910.3	4239.8	4561.6	4836	5033.6	5345.4	5518.9	5540.7	5707.4	5785.6	5958.6	6008.1	6191.4
0	0	0	12.47	5.7886	0.20882	8.1128	44.897	98.911	197.26	300.63	430.38	610.88	835.43	1074.8	1332.6	1599.9	2191	2410	2683.6	2472.4	3276	2917.5	3143	3389.4	3640.7	3748.4	4048.1	3942.5	4229.7	4374.6	5371.9	4994.7	4673.1	4834	4977.2	5192.5	5290.7	5275.5	5408.2	5643.1	5800.5	6274.6	5818.3	5867.6	5698	5584	5717	5417.8	5501.4
0	0	2.8246	3.5266	0	0	9.2415	0	30.026	105.28	121.17	157.33	267.05	347.7	442.17	566.25	677.16	806.94	955.27	1108.2	1369	1559.1	1920	1991.4	2314.8	2628.7	2938.2	3225.8	3518.1	3824	4079.6	4422	4447.4	4534.1	4917.1	5182.9	5606.2	5422.2	5851.2	6492.4	6773.6	6829	6841.8	7358.2	7263.9	7706.4	7320.4	7622.2	7882.8	8003.3
13.62	4.7101	14.368	0	0	0	0	30.38	65.746	143.33	236.04	356.04	487.56	661.5	873.12	1077.6	1256.6	1559.6	1722.9	1967	2207	2455.6	2657.8	2877.7	3085.1	3322	3464.3	3646.4	4060.7	4136.3	4495.1	4723.6	4890.2	5126.5	5191.1	5386.5	5433.6	5558.2	5640.5	5691.5	5420.1	5449	5580.4	5682.8	5888.3	5919.8	5972.8	6191.9	6203.2	6396.1
0	5.3522	0	0	10.335	26.14	0	42.845	219.49	270.76	510.33	703.15	873.81	1073.2	1368.5	1585.9	1880.3	2133.8	2428.9	2487.1	2899.9	3217.2	3387.5	3666	3911.1	4245.2	4318.7	4499.3	4668.9	4925.5	5128.5	5173.7	5330.8	4573.6	5473	5713.1	5850.6	5931.5	6130.6	6267.3	6427.1	5595.3	5211.4	6632.5	6765.7	6651.4	7229.6	7500.5	7644	7744.2
0	0	0	0	20.951	52.085	108.36	205.62	347.33	501.91	714.76	898.62	1114.8	1366.3	1569.9	1858.8	2123.3	2119.2	2667.2	2734.6	3222.2	3463.1	3968.5	4284.6	4790.4	5087.8	5590	5768.1	6108.9	6319.9	6746.9	6834.5	7130	7127.9	7644.3	8177.3	8336.1	8336.2	8397.9	8624.5	9153.5	9332.6	9609.2	9710.9	9644.5	9791.1	10022	10229	10402	10511
14.939	10.388	1.8309	0.086544	0	0	0	0	0	0	0	54.944	22.151	37.167	71.46	141.52	194.62	282.05	362.27	482.99	558.08	765.42	971.67	1116.6	1183.4	1364.6	1723.5	1942.1	2015.7	2325.4	2434	2671.6	2856.1	2915.7	3170.1	3350.2	3464.4	3580.7	3873.6	4135	4177.9	4302.3	4531.2	4817.8	5044.5	5319.2	5402.6	5453.6	5524.9	5590.1
15.179	9.2891	0	0.98548	0	0	0	0	0	0	0	0	0	30.432	78.218	145.37	226.37	338.89	452.88	558.97	693.38	792.28	975.28	1090.8	1227.7	1303.9	1505.3	1575.7	1777.7	1880.3	1982.3	2160.8	2244	2499.9	2608.1	2716.5	2797.7	2910.6	2956.5	3103.6	3165.9	3341.8	3542.5	3480	3766.7	3815	3828.1	3699.7	3610.8	3672.7
36.02	3.1295	0	3.5393	0	0	0	0	0	0	0	0	37.86	106.94	177.69	259.76	355.65	430.83	533.4	565.87	719.67	791.19	932.51	1080.5	1255.6	1453.2	1592.6	1794.7	2031.7	2252.5	2459.9	2685.1	2808.4	3047.2	3189.2	3321.7	3381.4	3433.7	3526.3	3664.9	3870.2	4029.3	4112.9	4095.4	4254.3	4386.3	4532.4	4586.4	4630.2	4626
8.7231	4.3085	0	0	0	0	4.6529	40.554	135.8	224.56	387.71	604.35	831.91	1063.7	1277.2	1581.7	1850.1	2109.7	2322.6	2627.1	2819.7	2970.8	3286.2	3447.8	3588.1	3229.4	3353.4	3309.4	3389.8	3504.5	3578.3	3725.1	3865.4	4134.5	4163.2	4317.9	4322.7	4420.3	4479.8	4518.5	4572.9	4564.3	4541.4	4488.1	4660.2	4705.6	4761.7	4753.9	4718.8	4650.3
0	0	0	0	30.517	55.184	77.989	124.66	171.46	232.66	315.23	377.96	409.72	560.1	673.55	838.15	1064	1354.8	1567.5	1787.3	1969.2	2195.5	2471.4	2567	2799.8	3185.5	3313.2	3443.6	3554.7	3862.5	4042.6	4253.8	4454.8	4672.8	4764.2	5085.8	5219.8	5395.9	5560.4	5700	6002.3	6268.5	6250.6	6761.6	6885.3	7036.9	7163.7	7302.6	7386.2	7442.7
2.0256	0	0	0	5.7758	0	1.452	5.8145	4.8933	2.0818	7.0203	41.748	123.91	215.18	332.37	508.16	719.23	988.91	1265.6	1614.5	1872.8	2288.4	2514.1	2989.8	3208.6	3675.7	4081.5	4610.1	4900.7	5268.1	5777.1	6392.4	6767.1	7400.6	7690.5	8385.2	8499.7	9127.3	9444.1	9801.9	10404	10587	11246	11421	12000	12129	12238	12606	13009	12693
28.745	3.7101	2.8257	2.9432	0	0	0	10.01	26.819	71.58	138.75	259.85	404.14	612.42	763.62	1030.1	1186.8	1415.2	1676.7	1927.7	2159.5	2372.4	2582.8	2872.5	2918.9	3143.7	3397.5	3650.4	3792.1	3804.5	4126.8	4164.7	4218.5	4432	4803.6	4785.4	4823	4871.5	4896.6	5190.6	5416.5	5786.3	6201.6	6410	6555.2	6497.4	6366.2	6318.3	6788.7	7263.2
29.701	13.889	0	10.534	1.9016	0	0	35.505	94.608	169.82	239.3	366.09	566.08	732.58	900.09	1105.8	1321.4	1545.8	1711.3	1924.2	2215.3	2486.2	2699	2824.6	3174	4300.4	3864.7	3929.2	4153.3	4429.1	4792.4	4869.6	4947.9	4908.6	5219.6	5384.6	5101.9	5201.7	5612.9	5728.4	5863.9	6129.6	6073.4	6522.1	6480.9	6543.1	6536.6	6732	6809.6	6931.2
0	0	0	2.5849	18.559	19.162	35.19	87.166	159.35	310.54	490.64	620.57	811.32	1114.8	1532.5	1848.7	2183.6	2504.5	2882.5	3145.4	3920.7	4256.1	4687.5	4829.7	5409.8	6042.4	6432.4	6833.8	7152.6	7478	8202.1	8632.7	8736.4	8899.4	9411.9	9911.2	10061	10040	10413	10717	11989	11728	12522	12362	13494	11880	11745	11681	11824	11828
17.106	5.9677	0	3.0408	0	0	0	0.27248	17.138	36.343	51.443	85.155	103.84	125.05	150.5	184.71	232.14	256.71	315.51	316.55	377.18	469.89	506.48	594.83	663.28	764.1	842.73	955.66	1078.5	1218.2	1325.5	1448.4	1570.4	1711.7	1886.5	2062.9	2210.5	2416.9	2535	2785.5	3019.4	3237.3	3490.9	3760.1	3987.3	4184	4469.7	4780.4	4997.9	5203.2
41.946	12.265	0	0	0	0	0	5.7733	20.893	52.423	108.42	192.51	268.56	376.19	523.35	686.94	877.48	1023	1193.2	1368.4	1592.7	1748.5	1906.9	2138.3	2333.5	2541.9	2620.5	2714	2884.2	2970	3119.3	3195.1	3351.8	3376.7	3518.8	3524.6	3672.5	3722.1	3861.3	3836.3	3974.8	4073.2	4131.7	4217.4	4380.1	4330.3	4501.5	4561.1	4618.8	4650.8
23.409	10.026	0	2.5611	0	0	0	0	0	23.99	52.937	106.32	200.23	287.41	406.06	536.83	457.99	612.12	803.66	867.17	1403.6	1255	1977.4	1939.5	2489.3	2840.6	3078.5	3391.6	3828.4	4005.1	4464.2	4893.1	5572.7	5828.1	6200.2	6696.3	7007	7520.1	7708.5	8157.7	8718.5	9198.7	9406.9	9843.3	9914.6	10369	10674	10961	11282	11330
0	5.1058	0	0	6.6492	0.92874	0	5.9872	29.399	108.4	182.74	260.84	292.97	397.19	688.94	727.8	890.88	1053.7	1290	1423.6	1610	1842.6	1942.4	2104.7	2330	2519.3	2758.1	2789.3	3046.4	3276.9	3355	3167.9	3511.5	3895.2	4082.4	4085.6	4160	4501.6	4637.2	4812.7	5045.2	5062	5389.8	5541.6	5683.5	5771.6	5898.5	5982.9	6044.1	6161.3
38.016	15.688	0.57031	0	0	0	0	0	21.717	64.424	111.6	186.4	299.01	418.62	589.77	756.23	997.14	1249.4	1566.3	1764.7	2037.4	2402.5	2813.4	3038.7	3419	3792	4089.1	4415.2	4774.9	5112.7	5590.6	5895.8	6389.8	6715.4	7392.3	7849.7	8037.6	8528.8	9069.4	9482.2	9988.5	10266	10670	10993	11150	11438	11559	11622	11921	11668
0	0.84203	0	2.518	0	0	17.365	50.73	132.69	281.95	459.14	680.24	999.8	1243.5	1490.3	1836.1	2117.3	2435.4	2778.6	3187.3	3696.1	4142.7	4569.5	4824.7	5129	5482.3	5784.7	6307.8	6633.6	7319.5	7925.6	8066.9	8595.3	8984.1	9182.6	9536.6	9806	9963.4	10347	10654	10975	11188	11692	11970	12312	12733	11430	11782	11739	11732
0	0	0	4.8781	14.685	0	0	32.36	62.839	63.874	140.3	194.47	285.6	356.48	481.31	661.63	818.42	1013.8	1163.6	1383.5	1602.8	1819	2015.9	2234.1	2422.1	2695.7	2876.4	3242.8	3444.9	3641.6	3859.6	3997.1	4214	4520.7	4660.5	4919.2	5187.3	5192.9	5566.4	6310.9	6448.8	6620.8	7078.1	7335	7650.9	7969.6	8137.8	8535.7	8832	9255.5
46.315	32.111	2.7911	0	0	0	0	0	6.804	17.11	36.569	116.88	227.88	292.58	404.32	574.44	725.15	936.17	1140.3	1242.9	1463.3	1789.1	1847.3	2114.6	2214	2390.5	2679.6	2723.6	2820.4	3118.3	3232.5	3377.9	3491.1	3676.5	3934.4	4040.1	4328.1	4537.7	4738.5	4658.9	4976.1	5092.1	5221.6	5675.3	5786.5	5930.3	6179.8	6237.8	6381.4	6551.6
1.9852	0	0	0	0	11.891	46.124	121.6	225.38	308.5	462.37	667.01	917.28	1190.1	1407.6	1573.4	1991.4	2120.8	2294.7	2506	2847.2	3072.5	3211.1	3532.3	3545.2	3713.7	3820.3	3998.8	4383.9	4416.3	4520.5	4488.4	4873.7	5039.3	5417.1	5451	5634.3	5844.9	6100.3	6431.8	6497.6	6579.3	6640.4	6781.4	6935.5	7235.6	7426.2	7507.7	7602.1	7590.8
22.472	10.022	0	0	0	0	0	0	0	43.054	94.153	209.71	408.25	602.7	843.59	1126.9	1471.6	1884.8	2188.4	2475.3	2999.4	3425.9	3849.9	4564.5	4774.5	4994.4	5489.3	5678.6	6104	6522.6	7215.1	7277.5	7849.2	8163.1	8539.1	8965.3	9299.2	9659.7	10144	10289	10976	11748	12102	12744	12927	13526	14048	14367	14477	14715
7.8497	0.71337	0	0	0	0.5903	7.3094	27.282	48.597	103.06	197.46	343.38	499.87	719.05	984.71	1179	1488	1709.5	2118.2	2360.8	2566.2	2573.6	2755.7	2809.4	2655.9	2475.8	2781.4	2854.7	2917.8	2821.2	3207.7	3104	3374.1	3413.4	3858.4	3971.8	3939	3967	4041.8	4204.5	4458.9	4824.6	5373.6	5415.8	5644.7	5484	5216.8	5249.3	5607.5	6203.1
34.579	13.613	0	0	0.20355	0	0	20.297	70.589	207.2	405.22	665.3	986.16	1373.5	1757.8	2219.3	2780.3	3196.3	3688.7	4098	4952.3	5520.6	5925.7	6681.9	7285.6	7596.4	7862.6	8043.2	8719.9	9143.4	9505.8	9299.8	10089	10428	10467	10526	10414	11031	11320	11718	12039	11982	12265	12377	12425	12476	12685	12934	13193	13217
9.1133	11.264	0	0	7.7403	0	4.5856	16.387	64.438	158.05	220.23	333.47	467.91	617.18	763.15	956.32	1212	1414.5	1692.2	1862.7	2055.7	2351.3	2493.9	2764.3	2923.1	3162.4	3361.5	3402.9	3580.7	3469	3727.7	3900.2	4038.6	4103.7	4319	4512.1	4760	4855.9	4936.1	4961	5229	5521.6	5661.4	5600.8	5631	6088	6192.5	6574.3	6715	6724.3
0	0	0	29.391	78.104	77.454	144.33	223.83	273.48	372.83	472.49	564.45	646.34	786.27	964.14	1088.2	1269.3	1394.9	1513.6	1650.3	1803.9	1985.2	2126.4	2237.9	2372.2	2496.5	2712.6	2863.8	2998	3122.8	3272.5	3447.1	3601.7	3777.1	3855.4	4044.6	4257.3	4418.4	4251	4605.4	4776.7	5008.4	5214.9	5466.3	5535.3	5742	5786.1	5978.1	6130.4	6502.5
8.6966	11.436	8.2091	0	0	0	0	8.4642	58.357	151.09	213.41	324.63	468.92	769.99	844.22	1095.3	1311	1512.5	1673.4	1918	2162.8	2365.8	2594.9	2751.6	2885.6	3111.6	3235.8	3408.6	3541.7	3599.1	3774.4	3831.3	3968.5	4074.5	4145.9	4337.1	4386.8	4633.2	4705.3	4750.7	4868.2	4983.3	5144.9	5260.9	5556.2	5799.9	5906.1	6031.4	6035.1	6302.2
13.234	2.3781	0	0.4864	0	1.2655	0	0	30.438	82.383	132.43	205.17	325.09	480.81	614.72	837.1	1042.5	1204.7	1507	1843.5	2134.1	2345.7	2557.2	2905.8	3226.3	3608.9	3844.6	4241.5	4642.5	4992.7	5302.4	5669.2	6098	6477.5	6744.8	7062.3	7339.1	7621.4	7920.3	8484.6	8648.4	8984	8924.6	9152.5	9289.1	9894.2	10058	10180	10465	10508
0	0	10.812	6.9889	7.7095	0.67696	0	0	0	0	0	0	0	0	0	0	6.2013	78.709	132.98	185.71	222.62	420.69	613.57	812.84	1000.1	1387	1426.8	1817.5	2006.2	2347.4	2709.9	3075.8	3295.2	3331.8	3554.2	3929.7	4323.8	4769.7	4951.3	5144.9	5416.8	5835.3	6116.1	6289.9	6533	6817	7109.5	7483.5	7040.9	7437.7
0	0	0	6.9381	0	4.5898	11.557	57.656	88.04	173.19	265.12	380.49	548.56	720.87	869.51	1058.4	1244.4	1388.2	1560.1	1687	1848.9	1991	2198.5	2328.7	2394.4	2510	2603.8	2701.4	2703.1	2751	2890.3	2982.8	2982	3118	3163.8	3239.4	3175.7	3398.2	3435.2	3440.4	3514.8	3555	3635	3642.3	3659.4	3671.7	3727.6	3771.2	3815	3809.8
6.9362	0.35048	0	0	0	0	7.4147	27.804	17.827	24.762	40.854	61.125	92.159	138.87	196.56	292.83	397.85	526.65	673.84	803.52	936.45	1074	1257.3	1465.5	1645.7	1813.1	1959.9	2150	2278.1	2449.6	2578.1	2774.9	2920.1	3096.9	3271.2	3402.3	3451.7	3678.9	3931.9	4161.2	4378	4535.7	4770.4	4983.2	5245.4	5485.4	5676.4	5911.5	6053.9	6345.7
3.3551	1.9271	0	0.54206	0	0	27.923	83.587	198.19	340.13	534.38	807.24	1120.5	1433.8	1782.1	2187.5	2560.4	3020.8	3320	3897.4	4367.3	4910	5339.5	5645.2	6317.7	6387.4	7030	7319.8	7786.2	8079	8439.1	8546.6	8720.9	9039.7	9320.2	9560.3	9787.5	9952.3	10341	10602	10275	10431	10819	10759	10679	11118	11358	11229	11255	11375
0	0	10.072	0	7.7305	1.9725	0	6.3235	0	6.6627	0	4.1388	33.02	116.36	179.43	307.32	424.46	589.55	738.03	872.36	987.18	1144.8	1264.3	1423.9	1595	1782	2106.3	2280.9	2356.3	2536.5	2548.9	2624.6	2832.3	2679.5	2953.1	3066.1	3298	3390.6	3456.7	3505.7	3621.8	3613.2	3679	3691.3	3737.6	3981.4	3962.4	4102.6	3733.4	3892.8
0.33773	11.748	0	2.6458	0	0	0	0	0.041297	0	1.513	27.648	0	29.241	73.095	132.43	185.07	514.71	694.77	869.39	927.04	1233.5	1419.3	1570.7	1710.8	1951.2	2193.3	2314.3	2331.4	2544.3	2725.8	2997.6	2931.3	3229.8	3263.7	3555.2	3649.9	3785.5	4063.6	4021.4	4169.5	4216.4	4498	4499.2	4615.9	4628.8	4722.4	4848.5	5052.5	5198.5
0	0	0	0	52.183	20.097	81.242	86.347	160.13	272.08	362.42	497.54	603.2	676.13	802.55	932.71	1095.7	1198.8	1335.6	1679.8	1807.9	2080.8	2390.9	2625.3	3091.8	3251.8	3421.6	3780.1	4240.8	4653.2	5033.8	5354.6	5529.7	5966.4	6213	6679.9	6908.9	7413.9	7700.5	8191.7	8348	8791.3	8759.4	9219.6	9357.6	9677.6	9833.6	10028	10163	10573
0	2.8202	0	5.5845	0	3.3458	2.8136	27.541	72.548	146.91	232.03	329.11	441.74	588.66	752.3	912.18	1058.1	1259.4	1437.3	1672.2	1905.4	2001.3	2276.1	2576.7	2761.6	2819.3	2783.2	3157.9	3508.2	3803.4	4030.4	4262.3	4642.7	5037	5132.7	5411.5	5692.7	6113.2	6400.5	6491.6	7015.3	7321.6	7405.7	7474.3	7756.2	8154.3	8385.2	8497.2	8479.4	8563.7
0	0.19254	8.1796	0	4.6044	2.1276	4.8684	29.569	85.33	138.11	263.8	403.22	644.99	958.79	1154	1576.5	1912.7	2354.9	2775.8	3182	3684.3	4119.2	4696.1	5026.9	5348	6205.5	6767.6	6834.5	7402.3	7704.9	8113.8	8193.7	8533.1	8829.8	8830.4	9364.2	8939.1	9422	9754.5	9700.7	10099	10346	10147	8911.8	9331.7	10726	11078	11231	9510.6	11218
0	6.9934	46.257	28.84	0	0	0	0	44.791	90.051	157.33	317.76	456.71	665.14	791.75	1146.4	1277.1	1763.3	2026	2367.7	2735.6	3045.9	3457.5	3688.2	3998.6	4399.8	4615.9	4857.7	5150.9	5526.8	5942.7	5965.4	6251.8	6395.9	6561.2	7024.3	7304.9	7550.1	7660.6	7867.4	8320.1	8461.5	8449.9	8762.5	8852.3	9178.4	9193.2	9714.4	9628.2	9848.6
45.848	9.0154	0	0	0	0	0	18.151	94.629	223.77	382.93	595.72	855.01	1202.1	1620.9	2113.2	2570.9	2919.5	3202.9	3634.5	3998.1	4236.2	4807.5	5102.2	5447.5	5625.5	6167	6387.4	6672.8	6844.2	7143.9	8024.7	7456.4	7783.1	7831.7	8007.2	8470.2	8476.5	8802	9425.6	9622.1	9526.8	9845.2	10211	10351	10750	10799	10968	11095	11717
0	18.779	2.596	7.7779	0	0	9.626	0	26.3	58.338	171.22	227.82	264.2	327.41	555.36	689.1	834.03	763.08	970.81	1408.8	1585.3	1733.8	1655	2062.3	2297.1	2540.9	2359.3	2462.3	3149.2	3338.4	3634.6	3757.8	4102.2	4500.8	4723.7	5114.9	5375.5	5802	6095	6456.7	6909	7262.6	7780.9	7737.5	8008.4	8478	8920.7	9145.4	9380.2	9346.7
0.83851	8.2735	7.196	0	0	0	21.375	50.259	79.698	175.72	243.18	325.27	459.53	549.21	663.1	825.95	927.78	1143.5	1318.2	1520.4	1755.6	2057.8	2284.5	2575.6	2923.9	3210.9	3365.2	3716.8	3962.3	5721.9	4970.3	5473.7	5000.1	5582.6	5901.6	6069.6	6246	6522.7	6442.1	6991.4	7232.7	7466.7	7758.8	7830.1	7749.8	8028.3	8022.7	7968.5	8131.4	8244.3
0	0.11276	0	0	3.4073	5.4132	0.70678	0	0	0	0.88196	3.1488	0.59437	23.823	61.909	119.78	174.68	235.81	312.54	458.59	649.22	807.17	1005.8	1157.1	1438.7	1632.3	1731.9	1890.9	2325.7	2542.2	2869	3032.9	3289.9	3565	3705.5	4015.5	4203.5	4352.3	4588.5	4677	4962	4873.9	5147.7	5482.9	5944.4	6179.5	6199.6	6303	6490.7	6729.8
14.195	3.2719	3.2989	0	0	0	0	9.2202	32.664	78.102	136.16	188.08	289.94	409.57	522.59	646.38	816.75	937.89	965.12	1201.2	1340.5	1468.7	1528.5	1675.7	2043.3	2071.5	2602.5	2800.2	3134.1	3325.7	3353.8	3362.9	3466.2	3544.9	3649.2	3730	3891.9	4341.8	4437.5	4743.7	4904.6	5027.5	5070.3	5310.4	5352	5475.7	5596.1	5825.6	5994.9	6174.4
23.074	5.6344	0	0	1.7782	0	0	12.046	52.54	104.46	162.17	246.31	334.42	445.25	563.09	714.93	869.35	967.99	1118.8	1301.5	1470.1	1627.4	1772.5	1969.2	2136.2	2344.6	2504.6	2617.2	2867.8	3044.7	3235.6	3345.9	3533.9	3587.9	3804	3950	3972.8	4128.8	4247.3	4336.7	4448.6	4580.2	4596.6	4694.8	4757	4856.6	4928.6	4812.6	4980.5	4962.4
0	0	0.79387	0	0	7.0259	26.186	78.75	128.99	239.72	330.21	503.32	686.88	987.78	1242.5	1579.5	1980.1	2307.4	2739.8	3059.9	3415.4	3873.2	4292	4769.2	5153.6	5384.7	5763.1	6126.4	6552.2	6636.1	6987.2	7157.6	7549.4	8307.1	8143.7	8490.9	9697	8665.1	9618.3	9772	10377	8524.8	9057.9	9351.2	11755	11653	12646	12027	12154	12267
0	0	0	0	0	10.503	31.631	74.503	153.78	244.23	352.77	509.05	691.42	877.26	1146.2	1297.4	1533.7	1821.7	2048.3	2263.7	2584.3	2821.5	3014.7	3287.1	3507.3	3823.9	4265.8	4224.5	4502.8	4873.6	4988.9	5136.1	5396.8	5745.2	6073.8	6304.5	6337.8	6607.1	6889.5	7025.9	7166.1	7499.6	7705.7	7829.4	7769.5	7953.8	8197.6	8317.3	8649.3	8822.5
26.719	18.121	0	0.11142	0	0	0	0	0	0	5.687	37.462	111.04	173.74	243.65	350.55	420.73	541.85	613.55	758.93	808.41	968.08	1094.8	1173.6	1289.4	1405.2	1503.9	1645	1824.9	1902.9	2088.9	2106.9	2237	2407.1	2561.3	2625	2701	2881.6	3061	3275.3	3342.4	3589.3	4317.4	4508.2	4780.9	4953.7	5116.4	5134.3	5317.3	5531.3
0	1.4964	0	0.31982	2.5616	2.0191	1.9083	8.2135	12.293	13.159	20.198	59.424	131.03	211.56	350.01	501	651.87	827.69	1054.1	1205.4	1439.8	1697	1831.1	2115.5	2258.9	2415.6	2575.1	2727.7	2976.5	3043.7	3286.3	3365	3375.5	3573.7	3624.3	3832.4	3943.6	4072.2	4124.8	4192.2	4333.3	4375.4	4480.2	4614.7	4496.6	4591.9	4549.2	4503.9	4647.8	4599.7
0	0	0	4.1673	9.8335	22.166	5.8446	0	26.173	24.905	5.3547	29.254	57.083	120.34	226.5	344.69	493.76	658.2	849.37	952.94	1219.1	1440.9	1500	1698.4	1891.1	2257	2486.5	2536.9	2742.9	2928.9	3125.4	3330.5	3642.3	3970.1	4428.7	4540.5	4707.1	5028.7	5378.8	5690.8	5796.8	6053.5	6292	6526.8	6796.9	7190.8	7541.1	7482.6	7690.5	7524.7
0	4.645	4.4542	0	0.53647	0	0	10.045	19.408	51.711	80.002	122.98	174.48	245.86	281.17	400.38	475.23	554.38	638.85	753.21	843.51	959.92	1051.6	1196.3	1286.6	1427.5	1600.3	1780.4	1959.7	2091.6	2258.4	2475.2	2573.3	2770.1	2921.6	3124.4	3221.2	3423.6	3561.6	3719.4	3843.6	3927.6	4091	4205.4	4382.3	4515.3	4499.8	4566.8	4695.5	4742.3
15.129	1.4694	0	0	0	0	18.868	74.882	226.8	390.46	505.75	746.27	1085.1	1318.9	1518.5	1501.9	2053.3	2362.8	2506.6	2600.9	2977.2	3218.4	3733.4	4448.9	4216.1	4362.1	4874.7	5196.8	5529.6	5986	6758.1	7051.1	7414	7217	7734.5	7788	7995.4	8210.1	8381.3	8673.9	8422.1	9125.3	9433.8	9291.6	9104.2	9609.1	9438.1	8616.8	9530.4	8994.8
13.592	5.5474	0	0.34504	0	22.505	0	0	0	0	0	0	14.462	26.845	50.086	73.471	127.41	192.21	287.98	426.26	503.68	622.74	735.93	843.93	1016.5	1111.7	1267.4	1319.9	1361.2	1455.2	1495.3	1580.1	1707.8	1809.9	1845.1	1931.1	1978.7	2077.2	2130.6	2279.4	2377.2	2418.3	2462.6	2718.9	2809	3048	3260.6	3510.1	3559.8	3826.8
0.3106	0	0	0.60008	3.0784	1.9504	4.7369	43.977	90.239	156.2	320.67	457.96	692.15	962.94	1173.2	1481.6	1825.5	2288.9	2652.7	3063.4	3512.7	3929.4	4383.6	4821.9	5308	5719.6	6207.5	6559.3	6942.6	7314.4	7716.5	7597.4	8148.9	8448.6	8948.2	9145.2	9457.4	9848.4	10124	10530	10965	11133	11651	11900	11870	11834	11919	12013	11829	12126
0	3.9872	5.8398	0	2.6771	0.036672	0	21.912	18.32	34.43	37.185	38.8	59.09	75.635	118.01	169.72	238.39	309.12	412.82	490.22	605.17	694.72	842.54	1015.8	1145.3	1343.4	1509.5	1611.7	1776.3	1943.2	2058.6	2210.9	2351.4	2444.5	2606.5	2670.7	2733.1	2915	2961.2	3079.3	3012.1	3211.4	3243.2	3328.6	3275.6	3325.7	3442.8	3495.8	3532.8	3525.7
8.2806	11.874	0	1.0752	0	0	0	0	10.051	64.608	147.08	237.99	335.3	462.32	635.08	791.85	964.65	1206.8	1386.9	1658.3	1901.4	2214.9	2413	2621.3	2918.7	3146.2	3359	3493	3732	3937.9	4132.2	4283.3	4479.4	4683.6	5024.9	5148.1	5361.3	5524	5703.6	5909.1	6105	6299.2	6564.7	6837.6	6992.8	7199.7	7211.2	6924.1	7045.6	7102.3
0	4.7151	0	0.79983	2.9961	0	12.988	75.035	147.43	251.48	358.28	509.3	374.67	487.84	587.6	661.19	526.58	1446.3	1600.9	1907.6	1946.5	2335.5	2516.4	2740.9	2980.2	3269.5	3478.1	3678.2	3920.3	4202.3	4620.4	4786.7	4956.1	5272.8	5581.9	5941.7	6273.9	6420.2	6907.9	6766.6	6937.5	7142.7	7412.8	7701.3	7367.7	7763.6	8140.4	8067.7	8406	8455.1
4.9994	0	0	19.747	11.329	16.982	0	0	0.65978	0	11.54	0.84579	16.129	44.331	78.558	87.181	130.8	192.21	256.58	328.02	491.82	558.39	660.59	864.34	1507.1	1711.7	2116.9	2354.6	2031.1	2115.8	2518.5	2813.5	3268.8	3484.7	3827.5	4224.5	4396.8	4458.8	5132.9	5324.6	5393.4	5399.8	5644.3	5074.7	5292.2	5612.5	5229.8	5571	5209.9	5958.5
59.752	54.329	0	19.041	0	0	0	0	0	0	0	8.437	57.049	102.23	127.72	161.85	288.19	430.5	512.43	527.47	635.72	905.43	1071.4	1076.1	1146.1	1395.2	1595	1810.2	1942.9	1969.2	2344.9	2419.3	2614.7	2743.1	3042.9	3223.7	3198.4	3200	3197.8	3163.9	3443	3890.5	4235.5	4342.7	4532.1	4057.5	4037.1	4056.5	4592.2	5004.7
27.951	6.6127	0	0	0	0	4.8458	30.196	65.199	124.36	214.48	300.39	405.54	496.5	702.51	910.54	1120.6	1165.8	1317.6	1663.5	1682.1	1704.1	1901.8	2439.4	2627.2	2881.9	2531.9	2731.8	3276.9	3706.7	4104	3748	4205.9	4492.2	4509.4	4406	4636.3	5356.1	5392.8	5737.7	6082.7	6262.1	6489	6620.8	6489.7	6562.5	7129	6752.4	6681	6387.6
0	0	0	11.235	10.059	19.324	21.399	62.736	139.91	255.02	369.42	570.23	824.96	1097.4	1304.9	1603.4	1952	2384.3	2596.5	2994.1	3268.5	3705.7	3891	4224.6	4514.5	5087.9	5202.1	5518.2	5683.9	6117.2	6407.4	6830.6	7066.2	7060.4	7680.8	7913.6	8168.4	8508.3	8732.2	9114.2	9298.7	9668.1	9992	10016	10470	11081	11184	11234	11266	11424
0	0	0	1.7552	13.853	9.7145	36.099	55.176	131.75	222.54	331.17	582.5	789.6	1081.7	1451.3	1747.3	2034.7	2454.6	2813.7	3268.9	3768.7	4249.7	4733.5	4708.6	4961.8	5425	6332.6	7063.8	6568.1	7561.9	6707.6	7035.9	7539	7772.8	8257	8703.6	9013.2	9197.6	9567.5	9956.7	10360	10465	10801	11142	11410	11806	12078	12298	12645	12813
0	0	5.0839	0	7.6129	13.501	0	16.94	75.275	127.91	215.69	341.59	427.63	558.77	735.75	928.48	1131.2	1309.5	1519	1791.8	2034.8	2407.7	3060.2	2958.9	3261.7	3788.6	4436.2	4485.6	4728.3	5160	5693.8	6865.2	6278.9	6698.1	7072.6	8065.1	8915.4	8387.5	8961.3	9324.8	10335	10947	11251	11060	12137	12619	12977	12724	12812	13005
68.977	31.163	0	0	0	0	0	62.319	129.24	235.39	334.7	476.26	630.18	774.54	891.53	1118.6	1382.4	1524.4	1795.2	2003.2	2228.8	2415.4	2646.6	2988.1	3146.3	3410.5	3570.5	3678.1	3987.4	4264.3	4391.1	4590.5	4726.1	4915.7	5273.5	5364.6	5562.4	5715.1	6067.1	6269.5	6435.3	6189.9	6490	6903.2	7013.4	7273.7	7427.5	7647.2	7789.8	7866.2
0	0	9.6473	7.2777	0.89541	0.41344	0	30.013	76.327	154.35	228.91	331.15	496.82	685.12	863.42	1028.8	1323.1	1578.7	1846.8	2100.1	2439.2	2982.4	3292.3	3756	4324.9	4840.9	5203.5	5647.2	5840.1	6507.3	7065.4	7585.5	8135.6	8515.4	8947.8	9344.2	9736.6	10431	10715	11369	11462	11859	12046	12015	12316	11495	11714	11773	11672	11443
3.7265	6.469	5.63	0	0	0	5.9781	25.584	46.738	85.667	126.34	209.02	307.51	449.14	583.29	795.52	989.72	1288	1494.8	1812.9	2167.5	2617	2930.6	3261.9	3708.7	4171.4	4419.3	5033.6	5286.7	5505.4	6023	6276.6	6824.3	7151.4	7348.1	8046.5	8276.9	8640.1	9054.3	9065.3	9473.1	9842.3	10223	10781	10764	10829	11167	11417	11478	11855
25.893	2.8477	0	0	0	0	0	118.12	239.33	434.35	659.54	950.3	1251.1	1697.3	2178.4	2668.8	3239.3	3444.6	4093.2	5040.1	5570.3	5970.7	6458.6	7419.6	7806	8599.6	8945	9277.1	10025	10275	10200	10652	11536	11393	11743	12836	13141	13525	13386	13488	13998	14630	15288	15460	15677	15764	15298	15412	15589	16272
13.929	7.8739	0	0	0	0	5.7833	30.701	92.412	183.21	293.66	452.76	636.45	776.64	962.97	1177	1342.6	1724.1	1814.6	2033.8	2279.2	2533.1	2845.5	3067.1	3309.6	3524.4	3755.8	3988.1	4366.8	4368.4	4674.8	4811.3	4974	5356.6	5654.6	5965	5998.2	6212.6	6533	6636.4	6931.7	7167.7	7253.7	7442.7	7683.7	8060.3	8147.4	8564.4	8504.5	8794
21.337	16.983	0	0	8.2857	0	0	2.3584	17.354	69.575	120.8	213.44	324.88	450.19	638.25	810.2	1034.1	1158.4	1375.7	1576.9	1751.1	1913.8	2109.5	2301	2497.1	2752	2955.4	3280.5	3636	4022.5	4411.2	4796.8	5333.4	5652.7	6132.2	6663.7	7087.1	7623.4	8135.2	8265.5	8849.9	9311	9849.5	10417	10888	11239	11716	11974	12120	12225
15.744	8.9843	0	0	0	0	0	14.874	28.723	66.669	122.55	197.68	312.23	439.91	636.72	782.11	1075.6	1305.1	1507	1913	2085.3	2471.1	2752	3104	3509.7	3793.9	4138.3	4420.6	4755.6	5173.7	5556.9	5713.1	6200	6327.7	6771.6	7055.3	7297.5	7598.7	7890.7	8251.3	8666.1	8855.3	8877.6	9135.1	9436.1	9567.7	9791.7	9812.3	10028	10308
16.47	6.9808	1.3059	0	0	0	0	0	0	0	1.363	32.637	83.163	151.48	172.85	244.63	298.36	377.39	459.93	542.73	635.12	738.59	848.25	896.9	1037.9	1106.8	1170.1	1227.9	1366.8	1440.6	1512.9	1567.1	1603.6	1650.9	1780.8	1873.5	1907.6	1980.1	1966.8	2063	2144.9	2195.9	2175	2234.7	2344.9	2369.1	2409.8	2437.8	2586.5	2534.2
7.4549	6.9417	0	0	0	0	0.48444	32.726	70.348	137.67	237.65	323.55	439.19	553.11	708.03	876.14	1030.2	1318.1	1555.6	1769.5	2058.3	2124.9	2095.6	2563.5	2629.2	3152.6	3088.5	4299.6	3979.6	4422.2	5318	4423.2	4613	5081	6285.3	5251.7	6546.1	5597.9	5762.5	5823.7	5968.1	6272.7	7663.9	6782.4	7671.8	7062.1	7213.3	7672.3	7468.6	8090.6
0	0	0	0	11.723	3.9076	8.0956	135.64	74.903	93.811	97.537	153.32	182.41	258.04	319.06	402.16	452.78	487.3	514.94	627.41	686.52	719.06	769.67	871.92	925.48	1016.2	1098.3	1152.1	1317	1338.6	1428.1	1420.9	1496.5	1703.7	1617.5	1791.3	1888.6	1787	1859.1	1926	2007.3	2130.4	2192.6	2241.1	2339.9	2438	2512.4	2579.7	3021.8	3144
0	0	4.0148	12.131	22.023	0	0	14.069	48.031	107.26	143.29	231.76	295.99	451.24	581.23	717.25	898.61	1080.4	1291.1	1393.7	1588.9	1987.4	2403.2	2348.5	2607.8	3089.2	3670.6	4143.5	4326.4	4728.9	5070.7	5325.5	5696.6	5947	6373.5	6780.9	7440.3	7821	8061.6	8409.2	9218.9	9459.1	9967.6	10489	11008	12716	13060	13543	13437	13812
40.805	18.881	0	0	0	0	0	72.323	158.06	331.54	475.65	726.52	902.49	1152.5	1419.7	1745.1	1999	2232.9	2504.9	2821.8	3087.1	3344.3	3365	3930.2	4211.3	3811.1	4602.9	4922.8	5211.2	5501.2	5713.7	6029.3	6301.8	6504.4	6962.9	7164.8	7503.2	7715.5	8096.2	8426.5	8717.6	8812.4	9133	9409.2	9793.2	9889.3	10338	10542	10852	10929
15.047	6.4891	1.4348	0	0	0	0	16.01	89.285	175.18	276.87	413.44	561.5	752.74	934.24	1141.2	1285.7	1541.1	1775.8	2020.3	2290.6	2543.7	2790.6	2909.6	3297.7	3569.8	3816.1	3243.4	4229.3	4269.1	4476.4	4546.8	4782.2	4956.3	5576.4	6166.2	5967.9	5319	5576.9	5640.4	6344.7	6427.4	6556.6	6616.2	6898.3	7212.6	7364.9	7640.9	7668.7	7973.5
0.49901	0	0	0	0	5.9094	12.064	7.7023	30.983	62.351	83.07	141.48	216.61	310.91	420.6	534.88	667.04	827.07	973.72	1157.2	1319.9	1431.2	1606.7	1746.1	1876.3	2026.6	1766.8	2364.3	1958.5	1949.8	2044.8	2110.2	2869.7	3128.7	3157.9	3285.2	2415.5	2858.5	3350.2	2908.2	3225.1	3557.5	3549.7	3126.2	3185.7	3770.2	3884.2	3619.7	4027.6	3929.6
14.994	6.0691	0	0	2.6416	0	0	11.072	37.532	98.329	178.28	253.88	401.21	547.25	750.25	992.14	1223.6	1487.7	1652.9	1881.1	2253.6	2548	2681.3	3048	3213.8	3401.2	3856.6	3956.4	4323.8	4528.6	4796.8	4961.7	5229.5	5600.4	5581.5	6029.7	6167.5	6505.1	6693.8	6705.5	6996.1	7247.3	7248.8	7382.2	7670	7723.7	8050	8251.9	8342.4	8597.1
2.538	8.3759	0	1.8625	0	0	4.7311	55.825	99.763	204.79	316.85	523.37	722.26	993.05	1304.6	1712.9	2136.7	2557.3	2927.2	3336.2	3714.3	4194.8	4579.7	4987.3	5224.7	5408.9	5870.3	6105.5	6546	6371.7	6828.5	7073	7390.6	6126.3	6406.6	8023.1	7824.6	7270.5	7985.1	8737	8420.1	11114	11358	11016	9828.4	9555.4	9103.4	9011.7	9026	9970.5
1.0056	0	0	4.0478	0	0	14.651	40.971	78.323	160.57	257.71	362.52	495.51	589.67	773.04	887.5	1120.7	1236	1451	1674.2	1983.2	2124.5	2417.8	2657	2956.9	3251.3	3778.1	4115.4	4382.5	4818	5222	5503.3	5707.7	6288.7	6631	7248	7446.8	7843.1	8387.2	9009.5	9435	9851.6	10205	10688	10947	11819	11875	12235	12757	12819
11.553	0	0	0	0	3.0176	28.551	81.445	165.98	277.26	389.12	507.39	649.68	735.17	856.84	983.11	1140.1	1271.8	1398.6	1585	1682.9	1830.9	1989.3	2185.3	2357.6	2471.4	2675	2743.6	2945.5	2908.8	3124.3	3178.8	3211	3265.1	3374.4	3409.2	3374.6	3536.6	3430.4	3540.2	3533.5	3589.2	3591.7	3681.4	3724.7	3948.1	4033.1	4141.8	4182.6	4103.8
0	1.3737	0	0	0	3.5857	21.9	96.118	212.05	369.6	538.28	801.54	1011.1	1364.9	1678.9	2065.9	2432	2765.1	3197.3	3478.9	3796.5	4165.1	4487	4935.2	5142.1	5482.4	5973.8	6225.1	6570.1	6771.6	7216.6	7380.9	7644.6	8011.5	8273.3	8550.8	8911	9148.1	9432	9844.5	10042	10194	10417	10436	10671	10918	11236	11249	11342	11470
2.298	1.8399	5.7809	0	0.66654	0	0	0	0	0	0	0	0	0	0	0	0	9.1715	43.445	137.88	187.24	316.06	386.31	523.58	650.09	792.62	994.48	1096.5	1226.1	1360	1460.9	1613.7	1673.3	1883.9	1963.1	2066.3	2184.8	2333.1	2496.5	2629.6	2878.7	2998	3169.4	3340.9	3538.2	3719.8	3816.2	4061.3	4230	4334.2
34.028	16.203	0	0	0	0	0	0	0	0	11.385	49.25	116.88	202.74	322.53	482.24	656.73	776.86	999.79	1187.8	1420.4	1631.1	1897.5	2132.3	2446.6	2670.4	2832.5	3078.9	3352.4	3646.7	3875.7	4086.5	4392.5	4603.4	4978.5	5276.4	5550.2	5831.9	6015.6	6287.4	6620.7	6835.9	7016.4	7279.6	7748.3	7787.2	8060.1	8198.7	8417.3	8465.6
29.809	23.729	1.0649	0	0	0	0	21.617	67.321	132.32	226.66	327.21	472.03	607.64	767.64	942.8	1137.6	1270.3	1515.8	1719.9	1882.5	2087.5	2187.3	2413.7	2603.3	2810.3	2867.3	3063.3	3292.7	3516	3771.5	3867.3	4015.1	4224.6	4462	4636.3	4762.3	5001.2	4917.4	5138.7	5323.9	5236	5416.8	5563.9	5666	5782.6	5914	5932.8	5915.1	5908.8
28.305	11.984	3.6817	0	0	0	0	0.10585	11.543	63.87	110.95	201.47	316.27	429.42	560.22	749.67	926.93	1058.7	1325.5	1487.1	1778	1985.3	2158.6	2366.4	2559.7	2647.4	2718.7	2873.7	3050	3163.6	3262	3339.2	3417.8	3516.7	3668.1	3726.9	3797.1	3839.1	3946.5	3972.6	4009.2	4078.9	4227	4230.7	4387.9	4418.4	4534.2	4495.6	4630.2	4558.2
19.733	0.3419	0	5.8777	0	0	0	46.861	133.4	217.47	325.85	436.65	977.23	1406.5	1687.8	2066.2	2528.9	3149.5	3597.2	3861.9	4427.4	4873	5387.3	5440.6	5531.5	6066.3	6309.8	7114.3	6119.4	6804.3	7365.9	7609.1	7092.1	7138.3	7494.5	7761.9	7917.8	7892.9	8017	8047.5	8056	8760.3	9302	9610.4	9765	9840.1	9499.4	9798.9	10578	11216
0	0	0	52.171	132.03	138.57	177.06	205.08	263.44	325.7	436	564.28	712.4	917.55	1075.5	1431	1660.5	2112.1	2458.3	2933	3318.4	3794.9	4333.1	4737	5146.4	5771.1	6185.7	6167.4	6600.6	7219.4	7688.2	8155.9	8880.2	9327.1	9997.5	10310	10844	11847	12414	13411	13912	14915	15409	16248	16311	17003	17106	17730	17949	18281
51.756	66.621	24.015	9.0497	0	0	0	0	0	0	0	0	0	0	0	44.178	175.7	291.45	602.08	911.63	1163.4	1345.2	1535.1	1832.7	2062.3	2253.1	2461.5	2884.1	3310.2	3618.2	3931.6	4145	4149	4799.1	5155.9	5496.1	5904.1	6131.2	6412.3	6738.1	7007.9	6727.1	7040.6	7336.7	7701.8	7742	8006.9	8065.2	8340.8	8312.8
0	0	0	0	7.003	6.5706	7.9511	4.5048	8.0695	23.392	35.896	61.871	99.576	197.7	331.14	502.82	724.98	982.07	1186.5	1531.8	1901.3	2240.4	2661.4	2999.4	3408.5	3793.5	4066.6	4401.5	4765.3	5195.1	5574.6	5888.4	6288.8	6538.3	6697.4	6788.6	6916.5	7297.4	7332.1	7679.5	8077.6	8536.3	8133.8	8478.5	8851.2	9396.2	9757.8	10174	10317	10505
0.055089	3.4901	0	1.3092	0	0	6.3187	15.365	25.571	65.291	101.24	136.32	184.04	257.82	363.42	463.31	640.4	770.34	913.3	1092.7	1275.5	1460.8	1637.1	1913.3	2008.4	2163.9	2329	2432.4	2666.8	2830.6	3024.4	3060.6	3253.3	3378.2	3521.1	3688.6	2979.3	3383.2	3798.6	3849.2	4217.4	4377.5	4406.8	4531.8	4497	4594.9	4707.9	4821.8	4881.5	5055.2
0	0	0	2.1865	13.953	12.989	22.788	14.83	21.005	36.114	47.261	68.728	79.731	121.53	167.38	284.43	393.77	487.36	643.48	831.6	964.74	1177.8	1424.6	1590.7	1835.2	1710.8	2095.5	2329	2416.7	2800.1	3185.9	3524.1	3381.8	3713.2	3811.5	4173.1	4348.4	4480.2	4841.3	5119.6	5418.1	5615.8	5701.1	6052.5	6429	6645.1	6851.6	7226.6	6886.9	6960.1
0	0	9.5193	12.95	11.893	0	8.1031	19.353	0	13.513	19.625	48.864	65.609	94.635	131.81	204.71	340.03	471.12	595.34	781.06	880.9	1053.5	1343.3	1551.3	1744.5	2011.2	2280.2	2484	2658.7	3043.1	3286.1	3524.3	3747.8	4034.1	4244.6	4329.8	4532	4658.9	5046.8	5413.3	5391.6	5656.9	5903.7	6118.9	6391	6754.3	6839.4	6929.9	7158.4	7098.4
36.367	14.218	0	0	0	0	0	0	0	23.123	60.027	179.36	291.92	489.99	745.35	978.15	1229.8	1430.7	1803.2	2121.3	2332.1	2695.3	3171.5	3330.3	3757.1	4068.1	4184.4	4311.3	4652.1	5007.7	4903.9	5378	5577.5	6025.4	6421	6582.4	7009.5	7571.5	7339.8	7539.2	7579.6	7936.5	8413.7	8432.8	8896.5	8688	8291.9	8568.3	8701.9	9136.8
10.352	0	0	2.1633	3.3661	8.6037	0	17.931	22.63	65.52	122.46	179.6	271.02	355.65	422.92	527.3	710.22	916	1052.2	1284.7	1534.9	1798	2067.6	2426.3	2739.4	3174.4	3662	4103.1	4393	4723.6	5435.7	5844.6	6383.1	6772.4	7371.7	7664.3	7887.4	8226.2	8537.8	8723.6	9548.8	10057	11217	11618	11930	11839	11914	12134	12565	13461
26.572	0	0	3.0558	2.982	0	0	22.911	37.625	111.6	141.1	290.01	412.77	632.69	803.24	1090.9	1487.5	1664.1	1848.2	2231.7	2658.7	2933.2	3320.2	4191.8	4494.3	4875.4	5237.6	5360.4	5886.4	6434.3	7301.4	7849.1	7540.2	7973.2	8168.4	8540.7	9193.4	9285.8	10102	10354	11179	10670	10997	11242	11663	12036	12923	12923	13146	13367
31.152	46.413	0	0	0	0	6.2925	9.5029	62.045	145.81	217.97	354.8	483.13	502.63	895.67	1124	1435.7	1679.1	1623	2242.9	2586.9	3095.6	3234.3	3775.5	4174	4683.6	5001.3	5447.8	5779.5	5728.9	6139.3	6592.3	6536	7034.2	7501.6	7982.9	8329	8522.6	8797.7	9335.8	9316.5	9372.9	10149	10341	10519	10723	11024	11109	11271	11216
22.294	15.42	0	0	0	0	0	7.1865	42.593	65.63	87.49	140.13	224.65	303.53	446.07	593.15	726.47	937.87	1052.7	1262.3	1481.4	1618.5	1823.6	2048.7	2294.6	2629.6	2782.6	2912.5	3183	3324.7	3625.1	3759.5	3922.2	4214.1	4444.7	5037.6	5435.3	5552.7	5543.4	6031.3	6269.7	6486.2	6771.6	6967.5	7339.1	7626.1	7423	7540.4	7610.9	8017.5
26.088	25.33	3.9811	6.7018	0	0	0	26.419	74.584	155.6	266.52	428.61	609.53	892.63	1164.9	1248.6	1732.2	2198.9	2458	2594.4	3157	3487.9	3934.5	4023.8	4307.5	4875.8	5380.6	5754.4	5905.1	6430.6	6838.5	7091.2	7326.8	7703.9	8213.7	8521.1	8852.2	8932	9022.7	8894.4	9629.8	10285	11162	11138	11647	11662	11056	10970	12107	12019
0	0	2.9897	0.47527	1.068	6.2082	18.457	25.597	62.813	112.79	162.48	239.62	288.69	401.92	493.04	614.61	779.74	907.09	1116.2	1264.6	1432.8	1608.1	1768.5	1917.5	2092.6	2129.7	2333.3	2458.1	2663.4	2870	2892.7	3025.8	3223.3	4067	4079.4	4233	4205.6	4355.8	4649.8	4771.4	4895.6	5047.1	5225.4	5524.7	5683.7	5258.1	5235.4	5547.1	5586.6	5676.1
0	0	0	1.5677	11.5	19.764	31.206	48.75	72.874	114.16	159.01	212.42	241.45	291.12	314.59	351.65	410.68	500.35	534.51	534.26	632.84	740.17	822.94	870.21	910.08	1005.6	1078.3	1183.2	1262.4	1347.6	1413.6	1521.8	1584.1	1677.4	1697	1762.2	1895	1900.2	1996.7	2104.6	2114.6	2299.4	2358.1	2496.2	2621.2	2589.2	2708	2676.1	2774	2787.7
1.8121	2.2471	13.426	0.79427	0	0	0	0	0	5.5636	11.311	71.31	140.99	241.78	366.84	557.65	725.84	964.32	1205.9	1514	1738.8	2088.5	2310.8	2614.5	2825.4	3159.4	3440.7	3632.2	3829.6	4014.1	4168.4	4320.8	4509.6	4824.8	4836.1	5146.7	5231	5580.7	5947.7	6245.6	6505.7	6787.8	7176.9	7412.3	7649.3	8232.6	8331	8676.1	8746.5	9090.8
27.91	0	9.4572	0	0	0	0	0	54.802	96.385	173.13	305.62	477.59	642.4	826.45	1059.1	1363.8	1582.9	1878.2	2129.6	2349.7	2755.8	2952.1	3084.8	3542.2	3792.9	4094	4106.1	4211	4413	4742.6	4793.7	5118.6	5181.2	5478.5	5557.8	5708.2	5882.5	6004.7	6183.3	6276.8	6303.9	6172	6463.9	6388.1	6783	7007.4	7159	7337.4	7448.5
31.289	12.457	0	0	0	0	0	0	0	1.0111	14.506	59.607	130.51	199.19	319.48	503.76	667.16	908.86	1169.9	1444.1	1886.6	2208.8	2658.6	3039.5	3658	3957.2	4404.8	4825.2	5280	5654.8	5944.6	6241.6	6587.2	6900.5	7504.3	7657	7900.9	8088.9	8395.1	8471.8	8768.6	8772.3	8817.2	8984.2	9009.1	9536.2	9735.8	9889.3	9529	9476.3
26.023	6.6935	3.0464	2.5414	0	0	0	0	0	0	0	0	0	0	0	0	12.983	36.782	37.248	57.672	70.719	116.15	153.18	199.32	247.55	284.7	335.7	402.07	459.05	506.16	623.54	694.15	803.33	889.01	1027.5	1170.8	1298.8	1490.1	1644.4	1769.8	1919.2	2024	2204.3	2344.6	2450	2648.8	2748.4	2832.4	3008.6	3060.6
0	0	0	2.6278	17.893	0	29.02	114.57	153.36	307.69	429.06	449.21	716.23	820.82	988.17	1212.3	1383.2	1475.6	1667.2	1849.9	2010.3	2168.7	2338.6	2588.9	2727.3	2992.6	3178	3267	3628.8	3635.8	3961.4	4272.4	4516.6	4786.5	4969.6	5174.9	5417.4	5685.4	5964.8	6323.9	6532.8	6688.4	6984.9	7044.1	7325.9	7575.6	7853.3	8096.5	8191.2	8227.2
11.198	0	3.508	0	0	0	1.4927	45.366	114.84	234.28	405.2	581.71	811.11	1073.5	1267.8	1609.4	1829.9	2120	2196.3	2610.3	2895	3030.2	3135.1	3387.3	3771.3	4084	4205.4	4422.4	4770.3	5022.6	5527	5767.6	5953.3	6096.1	6020.5	6195.2	6381.9	6180.9	6260.6	6286.8	6646.3	6755.5	6762.1	6303.5	6710.1	7115.7	7379	7366.7	7125.8	7073.7
18.71	3.3519	0	0	0	0	16.01	96.011	199.07	395.68	634.43	929.27	1298	1592.7	2103.7	2532.4	2883.3	3570.1	4139	4184.8	4833.1	5488.7	5727.8	5774	5381.6	6725.6	6471.4	7095.3	7666.9	8038.7	8673.9	8938.6	9396	9764.6	10367	10897	10831	11683	12219	12559	13284	14062	14309	14437	14892	14800	14991	14439	14793	15814
38.122	0	3.0474	10.037	0	0	0	45.624	101.27	174.15	109.2	141.44	358.54	328.35	307.86	365.07	444.49	676.77	790.09	733.52	835.42	1089.1	1244.1	1322.4	1417.2	1606.5	2018.8	1987.4	2079.3	2125.3	2651.1	2998.8	2830	2915	3066	3709.3	4130.2	3777.7	3990.9	4279.6	4453.2	4465	4570.8	4730.8	5044.3	5353.1	5485.8	5609.3	5777.4	5980.4
0	0	8.7867	1.49	0	0	5.3708	29.015	26.073	64.779	78.313	107.01	171.19	305.26	436.56	676.79	922.97	1255.8	1493.7	1777.3	2046.7	2363.8	2697.2	3109.4	3400.6	3699.8	4205.2	4402	4608	4837	5274.1	5228	5484.7	5814.3	6036.1	6128.4	6545.9	6560	6995.7	6853	7245.6	7242	7505.3	7572.4	8100.6	8449.9	8658.3	9078.5	8965.7	8975.4
0	0	18.596	18.607	7.1774	3.6095	10.093	4.1595	13.617	10.145	26.871	53.841	69.217	119.24	153.48	240.34	364.67	424.77	690.44	635.17	936.52	1035.7	1227.5	1331.9	1507.3	2133.2	2348.9	2626.7	3015.7	2903.2	3693.4	3431.6	4330.4	4428.7	4291.4	4994.3	4649.4	4438.9	4770.2	5846.4	5360.4	7523.4	5944.7	6147.9	6332.1	6445.5	6630.1	6728.9	6740.9	6895.4
0	0	0.042723	6.7941	5.0753	0	13.111	47.597	101.86	163.46	239.22	365.5	510.52	646.6	895.21	1118.1	1487.4	1924.3	2030.7	2630.8	2937.1	3284.4	3613	4213.3	4617.6	5066.8	5699.9	6208.5	6505.7	7060	7623.5	7565	8295.8	8341	8944	9465.2	9375.8	9996.5	10259	10501	10974	11385	11631	11970	11972	12441	12529	12405	12578	12944
0	0	0	10.827	18.806	46.541	56.557	100.26	152.93	236.61	368.51	521.5	632.49	889.02	1067.8	1231.6	1531.3	1829.5	2052.5	2235.2	2598.6	2794.4	3118.2	3310.5	3566.9	3894.5	4040.7	4209.4	4585.6	4844.9	5106	5283.1	5575.6	5812.6	6217.5	6413.4	6742.9	6916.7	7326.1	7516.3	7634.4	7706.2	7842.2	8129.8	8220.3	8328.4	8685.3	8637.3	8923.5	8914.2
0	0	0	21.744	77.022	166.96	240.2	254.59	343.47	460.8	625.41	862.47	1037.2	1325.8	1525.3	1835.9	2103.8	2449.3	2999.4	3475.4	3802.6	4220.6	4655.5	5159.2	5771.8	6482	6836.6	7431.3	8064.1	8556.3	9247.1	9952.6	9631.1	10496	11759	13170	13489	14249	15529	16160	16675	17231	17188	17754	18279	18482	18645	19394	19446	19817
30.939	12.062	12.339	2.4152	0	0	0	0	0	0	0	1.7376	39.218	74.678	135.34	189.06	253.14	322.89	385.27	436.96	520.39	583.88	670.58	760.29	851.63	926.11	1016.2	1111.2	1219.2	1258.1	1437.5	1528.5	1650.8	1840.2	1929.6	1988.6	2055.1	2055.6	2185.6	2273.7	2339	2440.3	2569.9	2606.1	2717.1	2737	2815.4	2855.6	2860.2	2918.2
0	7.4276	0	13.481	3.6464	0	0	0	50.069	88.608	125.97	193.5	318.22	479.88	622.4	781.87	999.38	1265.9	1427.5	1739.2	1974.8	2240.1	2577.8	2720.8	2916.6	3264.7	3660.9	3849.1	4101.1	4324.9	4637.6	4818.8	4986.6	5406.5	5466.6	5764.2	5955	6216.9	6424.8	6747	6981	7359.3	7571.4	7698.5	7960.7	8332.5	8572.8	8873.5	9056.3	9394.1
0	0	0	0	0	5.0935	31.348	103.76	171.85	294.5	419.81	588.44	766.15	1007.3	1209	1513	1839.4	2077.6	2432.2	2681.9	3090.4	3346.3	3741.3	4082.7	4412.9	4686.6	4891.5	4987.4	5386.3	5741.4	5822.2	5965.7	6417.3	6765.4	6908.8	7084.1	7155.9	7492.8	7465.5	7622.7	7812.1	7868.1	8015.1	8383.7	7868.8	8029.4	8347.2	8417.1	8296.4	8833.8
0	0	0	0	0	9.8101	49.758	73.969	151.73	268.48	363	537.06	742.54	965.47	1149	1410.2	1674.3	1962.6	2193	2523.1	2969	3393.1	3623	4009.4	4439.5	4867.3	5284.9	5706.1	6137.3	6553.3	6926.8	7269.4	7604.6	7989.2	8193.4	8649.5	8700.4	9329.5	9809.8	9744.1	10236	10458	10899	11052	11371	11228	11590	11950	12415	12018
0	0	0	0	19.422	10.786	27.663	76.774	126.33	214.65	293.22	431.96	573.09	727.98	933.08	1105.6	1359.1	1616.4	1820.7	2063.3	2368.7	2547.5	2752.9	3009.6	3182.7	3492.7	3669.7	3871.6	4218.6	4416	4656.4	4860.5	5081.4	5409.2	5671	5929.7	6114.3	6282	6638.9	6965.6	7196.2	7492.1	7764.8	8070	8401.6	8496.2	8653.8	8742.6	9144	9350.2
38.386	9.2702	3.4175	0.80234	0	0	0	23.686	55.433	120.55	246.59	420.87	616.62	879.89	1044.4	1347.3	1592.5	1967.4	2225.6	2633.4	2822.8	3193.4	3488.2	3930.2	4282.5	4542.6	4724.8	5143.8	5403.4	5469.5	5380.6	6271.3	6461.9	6668.8	6971.7	7605	7422.1	7434.1	7479.7	7784.4	8434.7	8826.8	9559.3	9847.5	9882.1	9647.7	9493	10094	10147	11197
50.743	26.407	0	0	0	0	0	48.365	121.85	225.68	351.89	475.32	577.71	752.37	874.84	998.32	1174	1395.6	1482.4	1631.7	1768.1	1923.9	2185.6	2317.2	2452.9	2704.7	2915.8	2983	3374	3622.6	3856.3	3972.9	4201.2	4181.9	4455.6	4569.4	4562	5019.6	5130.3	5345.2	5832.4	5939	5908.3	5951.4	5926.4	6302.2	6683.6	6657.5	6784.8	6834.8
39.972	36.372	0	0	0	0	0	43.548	98.44	163.26	245.19	401.41	558.67	800.74	1037.3	1431.3	1747.1	1887.4	2226.6	2551.9	2932.9	3240.4	3755.5	3965.8	4378.6	4537.1	4667.9	4870	5257.1	5531.4	6015.8	6296.4	6516.1	6840.8	7018.3	7347.9	7548.9	7672	8261.9	8770.3	9217.7	9650	9928.6	10514	11060	11448	11726	12089	12242	12370
27.489	5.8056	1.5081	0	0	0	0	0	4.5789	28.835	50.638	94.842	146.33	201.84	261.5	319.25	434.07	520.06	628.71	736.85	860.83	1036.8	1142.3	1301	1490.6	1680.6	1859.8	2047.9	2287.1	2486.2	2664.6	2868.4	3199.1	3470.1	3555.6	3692.7	3058.5	3291.9	3419.6	3655.9	3821.4	3998.1	4207.3	4333.6	4400.4	4505.4	4611.1	4693.3	4900.6	4948.6
26.996	4.7655	5.043	0	2.3252	0	0	6.5197	12.357	31.099	60.796	135.36	245.18	418.57	605.31	664.47	1117.7	1442	1761.9	2074.2	2112.9	2307.7	3026.6	3315.8	3743.2	4276.1	4638.1	5166.3	5377	5808	6127.3	6575.1	6927.4	7107.7	7634	8059.1	8430.3	9068.4	9740.3	10324	10968	11499	12184	12503	12791	13391	13777	13817	14003	14262
0	2.1648	0	1.552	0	0	7.5089	50.668	89.48	182.08	275.47	399.5	541.82	736.09	950.5	1096.9	1354	1564.3	1738.7	1838.9	2013.7	2093.7	2261.9	2402.1	2582.1	2709.5	2827.5	3046.1	3158.7	3259.8	3238.5	3427.8	3517.3	3585.4	3598.5	3632.2	3674	3695.1	3781.3	3844.2	3943.7	3901.1	3907	3936.1	3825.8	3815.6	3863.3	3895.4	3875.5	3784
0	0	1.0336	3.6072	1.7819	2.814	0	6.4466	12.035	9.8884	33.688	87.813	168.56	289.79	442.59	606.95	827.9	1138.9	1453.6	1733.9	2023.7	2413.5	2653.6	2887.2	3321	3495.9	3797.9	4136	4258.4	4611.7	4708.1	4919.8	4849.4	5200.9	5143.1	5400.5	5434.5	5854	5711.5	6022.5	6103.2	6348.6	6310.7	6289	6331	6359.7	6469.7	6242.5	6697.9	6823.9
8.8646	1.3057	0	0	0	0	7.2634	53.76	129.88	241.84	343.41	475	709.27	1015.7	1033.5	1217.3	1492.9	1772.1	2022.9	2189.6	2537.8	2718.3	2888.4	3237.4	3499.1	3708.2	4166.5	4069.1	4257.3	4479.6	5327.1	5588.7	4884.4	5182.4	5363.5	6053.8	6035.2	6246.6	5891.4	5979.3	5978.5	6079.4	6093.6	6294.4	6198.8	6412.9	6504	6820	6823.6	6819.7
18.18	4.0087	0	0	0	0	0	0	10.189	42.283	79.426	151.55	252.95	358.58	509.3	681.6	864.11	1052.6	1289.3	1507.7	1700.1	1959.6	2141	2352.5	2618.8	2793.9	3049.1	3204.2	3355.1	3534.1	3645.3	3986.5	4098.6	4326.3	4580.7	4738.5	4786.4	5014.4	5184.1	5430.5	5434.6	5653.7	5676.2	6003.8	6095.9	6327.7	6495.4	6731.3	6949.2	7091.5
17.051	4.7422	0	3.131	0.57312	0	0	0	0	0	0	7.7742	35.418	75.678	103.86	162.56	199.91	286.69	362.98	423.78	569.07	705.18	899.92	1024.9	1200.4	1363.3	1528.8	1672.2	1875.4	2039	2291	2370	2598.5	2831.3	3047.5	2951.3	3235.9	3626.7	3823.5	4000.7	4206.6	4228.7	4411.8	4335.3	4459.7	4635.3	4848	5016	5113.4	5261.6
51.376	27.718	17.277	3.628	0	0	0	10.492	56.126	117.15	187.36	345.46	572.52	793.77	1095.9	1401.2	1731.6	2157.7	2588.3	2871.2	3450.9	3840.2	4233.9	4524.3	4833.1	5419.8	6010.7	6255.1	6733.4	6127.2	6585.3	6975.5	7459.2	6718.9	7265.5	7594.7	7634.5	7557.4	8016.1	8941.4	9736.4	10280	11197	11792	12318	12339	11962	11448	12551	13520
10.936	4.5358	0	0	0	3.9999	0	0	0	0	21.973	77.171	159.45	280.13	483.54	679.12	1011	1323.2	1677.5	1986.1	2490.6	3004.7	3557.7	4002.5	4689.3	4985.6	5607.1	5877	6342.1	6867.1	7304.2	7765	7805.4	8162.4	8926.5	8278.5	8852.7	9190.7	8729.8	10003	10139	10536	10749	10912	11170	10893	11443	11436	11406	11709
14.243	3.9241	0	7.1408	0	0	0	3.0477	29.153	98.76	188.33	338.66	489.53	642.15	834.49	1009.2	1187.8	1371	1526.3	1729.5	1876.2	2040.2	2234.5	2346.6	2491.9	2664.6	2862	2917.5	3133	3271.5	3348.7	3299.4	3484.7	3555.1	3661.9	3798.7	3896.4	3867.7	3978.8	4100.2	4257.6	4218.1	4332.4	4476.9	4472.4	4574.4	4747.4	4661.7	4667.8	4799.7
0	0	1.2154	3.016	7.4287	0	0	0	0	0	2.6	26.027	68.999	140.77	228.42	373.03	484.81	627.56	797.73	1028.3	1172.5	1358.9	1555.9	1763.3	1932.8	2128.3	2395.3	2537.5	2808.4	3041.5	3266.6	3574.7	3703.8	4138.5	4163.9	4469.7	4652.1	4973.7	5197.3	5477.5	5821.5	5975.7	6298.4	6469.4	6669.2	6939.3	6968.2	7153	7230.8	7358.4
8.9317	0	0	8.0776	6.2746	5.3058	0	0	0	0	19.062	71.127	154.88	277.39	495.18	526	757.85	832.57	1097.4	1260.3	1500.8	1669.4	1926.9	2100.4	2372.7	2603.8	2810.8	2977	3363.5	3644.2	3950.8	4143.9	4287.8	4702.8	4815.5	5128.3	4804.6	5144.4	5460.6	5561.4	5792.5	5947	6304.6	6409.4	6691.2	6906.1	7110.6	6965.5	7100.9	7208.8
2.4328	0	0	0	0	0	18.241	62.078	128.04	232.5	356.34	460.63	650.15	836.88	1062	1298.8	1605.6	1925	2133	2483.4	2807.6	3113.3	3436	3748.1	4073.4	4505.5	4800.5	5203.5	5490.9	5921.3	6148.1	6481.1	6645.1	6999.2	7219.1	7602.1	7965.6	8135.3	8347.9	8615.8	8768.5	9100.9	9205.2	9504.3	8904.4	9012.4	8930.5	9116.5	9537.9	9282.8
0	4.2371	6.9491	0	7.4104	0	0	10.819	32.673	46.945	92.055	147.52	187.74	180.99	273.4	323.44	404.25	484.92	557.84	576.05	667.17	706.28	710.88	771.73	877.24	855	1009.6	1000.1	1094.4	1150.6	1238.5	1311.3	1465.2	1580.7	1764.1	1929.9	2046.9	2323.3	2366.4	2560.5	2760	2848.7	3099.5	3272.8	3315.2	3392	3717.4	3430.1	3798.4	3834.8
8.824	5.934	0.75512	12.059	1.422	0	0	0	0	29.116	95.378	181.59	257.58	513.06	743.39	970.85	1208.1	1345.1	1857	1936.7	2173.6	2656	3105.8	3240	3203.1	3681.5	4059.9	4356.8	4348.8	4577.3	4956.6	5333.1	5537.4	5501.3	5913.6	6364.9	6176.7	6188.9	6194.1	6366.8	6421.5	6840.5	7318.9	7401.7	7404.5	7015.9	6875.9	6766.3	7232.9	7733.7
0	0	0	15.655	0.2089	0	6.8161	41.218	119.44	238.86	381.01	525.12	741.96	991.77	1271.8	1541.6	1915.7	2336.2	2619.8	3311.1	3869.6	4409.2	4835.5	5403.7	5981.5	6186	6744.7	7384.4	7779.1	8401	8632.8	9056.5	9683.2	9993.9	10079	10330	10441	10699	10957	11093	11606	11934	12004	12363	12544	12975	13374	13636	13559	13586
0	0	0	17.064	0.58379	5.0968	7.3287	20.431	55.949	105.7	160.91	248.07	347.89	447.98	591.11	733.57	861.73	1018.3	672.8	774.64	861.91	962.93	1044.7	1164.8	1208.3	1278.3	1393.4	1499.9	1603.6	1658.2	1797.1	1787.3	1917	2026.2	2178.3	2286.2	2384.4	2525.5	2672.6	2773.3	2958.3	3142.6	3299	3395.3	3621.5	3772.7	4037.2	4096.3	4192.8	4245.1
0	0	0	0	22.614	115.52	95.4	177.07	30.729	402.67	160.27	615.62	757.06	597.85	1109.3	1299.6	1452.8	1572.5	1725	1784.1	1950.5	2000	2190.5	2205	2238.4	2343.1	2319.9	2504.7	2561.7	2689.8	2822.9	2754.1	2859.4	2894.7	2911.3	3103.4	3209.3	3233.2	3245.7	3436	3627.9	3697.5	3731.7	3734.5	3573.5	3723.6	3939.7	4044.9	4173	4108.8
0	6.8786	0	1.3802	3.6255	0	0	0	2.2855	23.068	45.269	107.51	209.56	352.04	508.68	689.45	921.46	1143.3	1334.8	1588.9	1932.3	2140.2	2605.3	2821.1	3102.1	3540.8	3755.5	4184.8	4623.3	5042.3	5324.9	5758.4	5924.5	6170	6317.5	6797.4	7025.9	7314.1	7517.3	7838.2	8090.1	8415.4	8563.3	9427.5	9635.1	9898.8	10095	10228	10273	10374
7.0607	2.7533	6.8725	0	0	0	0.98077	31.747	52.369	106.98	185.6	292.11	438.9	595.27	775.44	1017.6	1231.7	1461.1	1733.1	1921.8	2115.2	2467.5	2670	2912.3	3219.8	3475.3	3713.4	3850	3933.2	4204.1	4329.5	4505.9	4706.9	4852.2	4975.4	5136.6	5113.6	5265.9	5374.2	5607.9	5768.6	5821.1	6000.3	6108	6293.4	6505.3	6674.3	6879.4	6985.7	7133.9
0	6.4139	3.0515	4.9448	0	0	1.4914	28.238	81.741	196.88	333.4	537.52	773.18	1015	1354.4	1683.2	2115.6	2295.7	2792	3171.1	3621.3	3891.1	3852.3	4509.5	4771.9	5226.1	5297.7	5899.6	6123.3	6509.5	6697.7	6945.7	7416.3	7477.5	8047.8	8052.9	8611.9	8672.3	9161	8931.6	9203.3	9286.7	10061	10251	10558	10696	10816	11095	11087	11034
0	12.52	4.4155	0.8773	9.0088	0	0	11.739	13.099	45.067	49.535	69.966	88.234	155.29	212.44	271.59	358.51	539.2	571.04	722.26	885.62	960.67	1180.3	1406.4	1617.7	1974.2	2435.6	2367.5	2687.8	3040.3	3437.8	3413.5	3775.5	4121	4425.8	4693.3	5194	5365.5	5637.8	5870.5	6173.2	6429.3	6648.6	6897	7273.6	7755	7712.5	7697.3	7829.8	7950.8
0	4.1547	9.8669	0	0	0	3.1772	11.375	27.336	38.409	79.194	138.28	225.77	340.89	516.96	686.46	889.2	1170.5	1309.9	1484.4	1858.9	2180.8	2420.9	2694.7	2891.4	3366.7	3635	4202.6	4667.1	5002	5490.9	5605.1	6453.1	6866.7	7376.5	7728.5	7959.6	8479.6	8889.5	8684.5	9044.9	9396.9	9911.5	10306	8774.2	9169.4	9289.9	9416	9649.1	9842.8
0	4.1835	0	0	0	1.8336	14.897	61.908	111.4	211.77	312.2	447.47	606.8	795.13	1036.9	1322	1562.4	1824.9	2179.3	2388.4	2527.5	2947.2	3178.4	3361.9	3600.2	3787.3	4166.2	4168.1	4582.3	4664	4844.9	5016.1	5475.8	5500.8	5745.5	5816.6	5914.3	6092.8	6133.9	6298.5	6277.3	6514.3	6529.5	6528.3	6638	6680.8	6780.5	6908.7	6920.5	6881.9
45.523	22.776	1.3879	0	0	0	0	12.344	73.369	160.18	255.18	399.44	497.33	696.91	882.11	1070.3	1338	1521.4	1721.8	1945.6	2228.3	2451.8	2706.8	2875.6	3079.4	3265	3360.8	3503.9	3803.6	3985.4	4168.3	4259.2	4449	4596.3	4861.4	4904.4	5106.8	5183.2	5427.6	5551.4	5618.2	5707.6	5932.5	6086.2	6256.5	6247.9	6419.6	6446.7	6516.1	6620.8
0	0	3.2318	8.6686	10.622	1.957	1.2968	35.401	77.762	148.66	248.88	381.14	525.88	786.12	1036.7	1307.8	1585.1	1950.3	2106.4	2452.5	2680.6	3039.6	3307.2	3646.9	4025.5	4533.2	5068.1	5419.9	5553.7	6156.6	6581	6915.6	7290.2	7582.5	7936.1	8170.2	8578.3	9085.7	9303.4	9753.7	10057	10418	10718	10886	11215	11634	11757	12127	11508	11000
19.122	0	0	0	0	0	0	0	13.872	21.757	37.534	77.755	123.59	184.35	250.48	344.38	485.06	642.7	799.55	1035.5	1231.6	1565.6	1708.8	1942.4	2271	2570.6	2980.2	3518.1	3940	4513.6	5354.1	5396.5	5981.4	6129.4	6916.3	7220.2	7941.9	8171.2	8622	9128.3	9680	9815.8	10040	10686	10675	11091	10991	11081	11606	11921
0	0	0	0	0	0	25.331	72.01	136.11	207.55	317.86	454.45	580.65	721.49	887.66	1054.2	1255.6	1456.7	1675	1969.7	2188.5	2425.4	2697.3	2961	3246.5	3461	3642.8	3959.4	4205.4	4334.3	4651.8	4757.5	4942.8	5205.8	5307.1	5533.6	5656.7	5805.8	5808.5	5995.7	6061.3	6324.9	6475.9	6652.1	6685.4	6506.8	6663	6826.6	7025.6	7039.3
38.918	14.735	0	0	0	0	0	0	0	0	0	0	13.753	47.484	158.53	271.31	422.3	487.7	675.62	826.72	1002.3	1278.2	1574.6	1729.1	2117.8	2402.8	2614.8	2974	3414.2	3709.3	4183.7	4681	4966	5271.8	5517.5	5796.8	6327.9	6867.8	7314.3	7683.5	8166.6	8613.9	9402.1	9830.7	10389	10863	11041	11326	11508	12094
0	0	0	1.4532	10.182	10.257	22.269	52.969	93.097	173.73	237.36	338.24	456.23	641.52	801.92	936.61	1136.6	1495.6	1716.3	1965.6	2303.7	2835.4	2920.4	3277.3	3653.3	4058	4186	4705	4840.6	5361.7	5791.1	6074.6	6461.4	6795.3	7322.9	7718.6	7705	8189.5	8295.7	8982.2	9282.7	9451.7	9777.2	10207	10453	11081	11041	11362	11528	11622
0.031565	3.1875	2.0296	0	0	0	6.975	25.867	24.217	79.887	135.24	211.62	293.22	400.39	537.94	627.44	766.56	934.91	1088.6	1233.7	1390.7	1573.3	1722	1864	2023	2243.8	2413.2	2680.3	2486.4	2534.6	2693.7	2841.3	2847.1	2806.1	2957.2	3203.4	3151.9	3288.2	3313.5	3380.2	3626.3	3696.9	3874.3	3872.7	3800.6	3857	3363.9	3455	3924	3807.9
8.5055	0	0	0	0	2.6838	21.779	94.271	184.24	340.16	520.76	678.52	953	1121.8	1335	1600.7	1881.2	2339.5	2756	2680.8	3000.6	3466	3961.4	3657.8	3890.1	4139.6	4621.2	4256.7	4776.4	5114.4	5298.2	5233.6	5753.2	5924.7	6343.8	7524.9	6997.8	7129.5	7466.8	7728.9	7921.1	8097	8267.8	8204.1	8402.8	8719.4	8931.9	9232.5	8871.9	9290.6
13.533	2.3123	0	0	0.18318	0	1.7617	21.135	42.098	80.862	130.35	191.4	258.76	334.45	463.85	575.18	745.51	909.94	1095.8	1237	1421.5	1674	1965.8	2301.7	2620.6	2941.7	3234.3	3458.8	3671.8	3894	4091.3	4143.9	4392.7	4521.6	4692.1	4893.2	5025.5	5404.3	5858.7	5570.1	5849.5	5899.1	6129.8	6573	6628.7	6863.2	7013.9	7310	7560.4	7791
0	0	0	10.837	32.658	0	6.5465	29.991	50.9	99.349	118.48	156.61	239.26	356.67	444.96	605.18	728.77	851.01	955.99	1194.8	1288.3	1523	1707.2	1957.6	2162.3	2578.3	2944.3	3176.3	3271.1	3518.9	3831.3	4194.9	4583	4673.8	4942.9	5228.7	5528.4	5843.9	6077.1	6405.4	6726.2	7093.3	7344.5	7891	8389.1	8809.4	9035.4	9299.6	9291.1	9457.1
0	2.02	0	4.7797	3.2521	0	2.2268	3.4895	0	0	3.5322	101.45	141.5	228.44	306.72	499.51	691.62	980.13	1229.1	1581.9	1861.5	2241.9	2580	3050.2	3399.4	3735.1	4228.9	4562.3	4905.1	5285.5	5651.5	6069.1	6469	6835.6	7153.9	7557.6	7934	8331.3	8715.8	9260.1	9658.8	10055	10259	10771	10889	11042	11543	11813	12052	12452
22.698	12.331	0.007509	0	0	0	0	0	9.7373	12.37	10.948	9.9944	18.38	36.583	52.308	81.478	118.06	160.54	179.79	192.31	244.3	239.39	261.66	317.59	365.53	401.06	474.18	588.1	720.95	821.89	983.37	1085.3	1245.6	1383.9	1495.5	1713	1882.8	2024.7	2192.7	2406.5	2529.2	2778.8	2898.5	3041.5	3229.2	3314.5	3432.3	3566.5	3739.7	3790.9
35.135	9.8057	0	0	0	0	0	0	10.268	29.711	40.84	70.769	134.19	224.14	331.78	473.58	655.71	829.11	1002.2	1211.6	1531.6	1881.7	2245.2	2499.1	2981	3428.9	3920.2	4275.4	4685.8	5272.5	5776.6	6287.1	6872.3	7476.6	7788.9	8515.4	8705.6	9092.1	9813.2	10411	10942	11174	11784	12330	12999	13194	13651	13680	13998	14458
17.997	11.719	0	4.1487	0	0	0	0	0	28.652	92.877	177.4	315.34	469.32	641.97	839.93	1048.5	1281.5	1491.9	1793.3	1970.7	2364.5	2721	2910	3202.9	3463.8	3759.1	3933.2	4236.5	4583.2	4812.5	5093	5354.4	5555.1	5917.8	5922.5	6238.7	6493.9	6715.4	7065.7	7366.7	7615.5	7833.7	7919.7	8136.7	8334.7	8568.2	8761.9	8827.9	9078
33.249	18.37	1.8475	0	0	0	0	13.943	53.629	97.414	157.66	222.37	308.98	381.58	484.46	603.21	779.34	921.86	1152.8	1396	1642.9	1926.2	2245.4	2563.5	2835	3151.5	3477	3696.9	4146.9	4455.2	4897.7	5045.8	5365.3	5622.1	6005.5	6280.9	6474.6	6913.4	7363.3	7586.7	7764.6	8027.1	8381.7	8670.3	8996.8	9131.1	9206.8	9393.3	9360.4	9477.6
17.058	0	0	0	0	0.41993	0	6.4438	50.722	89.414	172.06	255.18	384.37	523.92	718.63	864.64	939.91	1089.5	1227.1	1402.1	1591.6	1723.4	2149.7	2013.2	2161.3	2347.7	2390.7	2618.3	2736.4	2868.7	3014.1	3412.3	3158.9	3384.5	3279.6	3747.6	3551.1	3534.7	3632.1	3690.7	3873.5	3963.6	4150	4180.1	4377.9	4491.2	4566.8	4550	4584.2	4640.3
11.721	3.5301	3.9201	0	0.10685	0	0	8.9984	32.74	76.333	131.89	174.09	225.51	288.73	338.94	419.62	517.46	574.9	659.39	726.86	831.29	904.1	971.13	1108.8	1186.4	1311.7	1411.2	1478.8	1674.1	1735.1	1834.9	1915.7	1936.5	2046.9	2233.6	2213.5	2416.1	2502.8	2635.7	2759.9	2897.3	3059.4	3115.7	3178.4	3246.4	3325.8	3408.4	3524.2	3577	3609
4.0816	7.4258	0	6.2092	0	0	0	0	0	0	40.642	70.109	62.13	85.426	238.82	305.13	394.88	458.5	407.09	792.4	957.84	1204.5	926.36	1671.7	1838.1	1979.4	2197.4	2444.2	2711.7	2925.9	3199.5	3341.6	3494.8	3833.9	4006.2	4200.4	4587.8	5005.9	5030.9	5066.4	5237	5460.7	5719.5	5663.3	5823.8	5909.3	5849.1	6405.2	6866.6	6653.9
39.636	18.772	0	1.3232	0	0	0	0	0	3.5571	9.2664	39.779	74.569	106.88	164.89	231.23	310.59	439.64	547.18	696.11	846.36	1043	1213.6	1402.6	1613.2	1857.5	2091.6	2284.9	2195.4	2382.2	2565.6	2740.9	2964.1	3099.3	3335.1	3485.2	3666.9	3257.4	3383.8	3522.9	3692.3	3819.6	3914.3	3942.7	4087.6	4120	4202.7	4288	4379.2	4411.2
0	0	0	0	1.7378	13.644	92.753	200.43	433.71	596.59	823.94	1110.7	1377.6	1788.3	2024.4	2436.1	2761.2	3077.6	3450.6	3857.1	4210.4	4382.1	4686.9	4940.7	5371.4	5590.7	5959.7	6393.3	6781.3	6906.2	7185.5	7398	7531.2	7955.3	7894.8	8209.1	8379.3	8726.6	8804.1	9100.3	9299	9579.5	9864.2	10054	10114	10124	10142	10234	10622	10491
0	0.030693	0	8.662	8.5192	13.612	2.8	14.825	76.167	182.78	299.4	481.52	411.23	542.72	651.9	734.02	705.07	1615	1937.3	2151	2468.2	2858.4	3002.9	3589.3	3963.1	4197.5	4568.3	4754.8	5138.3	5468.6	5774.5	6141.5	6412	6908.5	6856	7668.5	7871.3	8395.2	8851.2	9393.1	9929	10233	10842	11020	11142	11360	11661	11676	12013	12303
0	0	0	1.8816	4.6996	0.57124	5.8063	15.228	34.12	70.695	90.253	152.32	214.33	272.16	338.56	455.83	532.17	632.4	688.2	838.74	896.6	1066.4	1121.9	1239.4	1342.7	1534.2	1602.4	1818.6	1960.3	2081	2194.7	2414.7	2506.5	2691	2866.8	2989.7	3119.1	3222.6	3437.7	3632.9	3645.1	3845.8	4065.1	4462.3	4749.7	4969.8	5038.7	5270.2	5314.5	5359.3
0	7.3479	5.1316	0	8.7109	2.4785	0	0	6.1731	22.655	62.085	112.02	152.72	229.76	288.72	415.58	508.07	639.5	764.68	868.85	1022.9	1134.5	1281.4	1455.2	1600.7	1806.4	1964	2120.5	2318.4	2412	2593.9	2755.1	2864	3070.3	3280.7	3423.3	3624.5	3782.9	4006	4272.5	4477.8	4723.9	4839.3	5097.3	5375	5487.3	5686.6	5767.8	6076.8	6165.5
4.5908	2.7669	0	7.2552	1.968	0	0	7.7182	61.208	130.39	236.15	336.86	472.98	609.92	808.91	997.51	1147.1	1358.4	1510.1	1766.2	1935.3	2072	2308.6	2456.6	2679.3	2975.9	2988.8	3225.9	3355.2	3555	3902.6	3860.1	4126.6	4149.6	4554.7	4646.8	4869.1	4947	5216.2	5310.9	5428.2	5588.6	5787.1	5810.4	6064.2	6129.8	6092.2	6401.8	6249.6	6404.5
0	0	0	0	0	11.702	21.381	74.717	157.01	286.02	431.77	644.21	768.05	1010.5	1255.9	1494.2	1820.7	2039.8	2339.7	2662.7	2942.4	3300.6	3446.4	3752.4	3991.7	4238.6	4546.7	4786.6	5178.5	5397.6	5762.8	6101.2	6301.1	6706.1	6817	7164.5	7428.9	7753.7	8300.6	8504.8	8864.7	9066.5	9664.9	9897.3	10304	10385	10817	10916	11219	11258
14.088	4.5519	2.0899	0	0	0	6.1972	51.843	87.59	145.59	206.8	299.15	415.88	522.68	672.04	799.5	942.73	1085.2	1240.3	1349.2	1449.6	1621.7	1773	1906	2060.9	2240.7	2372.2	2538.3	2728.8	2871.6	3069.6	3275.4	3482.1	3849.5	3970.1	4302.9	4245.9	4719.3	4934.8	5214.3	5440.6	5569.4	5836.5	6042.5	6197.7	6431.7	6517.1	6689.9	6773.7	6832
11.202	5.5241	0	4.3293	0	0	0	0	0	0	30.117	87.613	169.08	254.62	431.67	639.25	829.68	947.36	1155.8	1507.8	1780.9	1794.1	2165.4	2378.6	2737.2	3060.9	2862.2	3071.1	3501	3763.6	4061.6	4020	4289.5	4517.7	4731.2	4759.5	5005.4	5332.4	5543.7	5905.5	6081.3	6275.6	6705	6520.7	6770.5	6942.3	7139.5	7134.3	7160.5	7558.8
7.8392	0	0	0	0	0	19.329	34.908	102.04	189.25	292.32	418.23	585.88	773.15	976.68	1171.6	1442.1	1644.2	1903.8	2152.6	2374.9	2602	2968	3162.9	3449.1	3763.3	4026.7	4326.7	4540.3	4782.3	5028.2	5205	5484.5	5716.3	5908.2	6172.8	6173.2	6412.4	6461.7	6757.8	7076.7	7164.4	7818.2	7926.4	7821.8	8197.5	8497.4	8592.1	8643.8	8814.7
0	0	1.7297	5.8337	43.296	44.002	52.181	126.14	210.04	324.72	467.73	726.65	876.37	1399.8	1329.3	1585.5	1826.8	2143.5	2396.8	2816.9	3060.2	3313.6	4098.3	4494.9	4768	5127.5	5366.8	4610.5	4737.6	5645.2	5121	5422.6	5621.5	5747.5	5980.7	6221.3	6280.1	6530.2	6661.6	6662	6884.3	7128.6	7470.2	7165	7699.8	7730.1	8029.9	8224.5	7329.4	7460.3
47.688	22.467	0	0	0	0	0	20.357	86.314	160.74	289.39	422.29	612.09	841.08	1083.4	1250.5	1515.2	1661.3	1918.7	2224.8	2569.1	2818.8	3175.2	3387.2	3591.1	3962.7	4190.3	4543.2	4905.9	5205.9	5537.5	5722	6047.8	6410.4	6915.9	7060	7417.5	8098.1	8250.2	8358.1	8649.9	8564.6	8790.7	8961.2	9398.7	9116.9	9810.5	9832.4	10551	10660
23.441	7.2618	0	0	0	0	0	0.45469	30.314	28.277	43.134	81.077	126.57	179	275.79	392.56	569.9	689.19	901.97	1087.8	1327.4	1574.6	1823.2	2041.3	2224.6	2578.7	2738.8	2963.8	3264.6	3578.2	3719.5	3869.3	3932	4013.7	4331	4549.1	4715.9	4718.9	5005.8	5032.4	5119.6	5255.7	5329.8	5519.5	5690.6	5713.9	5896.3	5943.5	5958.1	6001.8
9.9786	32.953	11.869	18.139	0	0	0	0	10.452	68.241	127.22	244.35	305.28	565.02	663.29	961.24	1254.4	1554.2	1798.3	1882.1	2372.1	2520.6	3008.7	3033.2	3360.8	3640.6	3967.6	4142.1	4602.3	5111.5	5406.2	5684.1	5087.4	5999.1	6269.6	5890	6948.6	6993.7	7325.3	7864.7	7871.7	7893.1	8037.4	8231.9	8400.6	8470.4	8339.2	8933.7	9047.5	8979.7
14.789	15.248	7.4098	0	0	0	0	0	3.0176	39.534	97.463	193.55	359.99	559.55	792.35	1041	1366	1602	1904.8	2144.2	2391.7	2452	2857.9	3109.4	3018.4	3613.7	3952.1	4036.3	4301.7	4763.2	5100.4	5514.1	5383.5	5767.3	6178.9	6463	6713.5	7108.9	7373.6	7538.9	8137.6	8298.4	8898.1	9112.2	9433.9	9894.6	9945.1	10330	10234	10898
9.5498	1.3079	1.4483	0	1.6293	0	0	0	0	0	0	14.593	62.875	113.7	197.53	286.22	373.77	479.06	580.84	698.74	869.46	1001.7	1043.9	1157.4	1333.4	1492.2	1589.4	1738.3	1887.2	1990.9	2073	2141	2166.3	2312	2343.8	2591.5	2823.7	2541.4	2644.6	2643.9	2680.3	2776.8	2762.1	2798.3	2921.6	2840.4	2919.5	3053.7	2932.9	2932.2
7.6899	0	0	3.065	0	0	9.4365	36.297	93.481	162.46	264.58	370.64	487.6	628.05	743.15	894.79	1009.9	1152.1	1224.1	1394.2	1523.7	1641.2	1812.4	2019.3	2220.7	2462.8	2673.6	2903.8	3161.3	3503.2	3765.3	3961.8	4314.6	4538.6	4837.3	5289	5524.3	5722.9	5995.5	6151.8	6492.4	6827.8	7459.7	7849.8	8335	8604.6	8664.1	9084	9033.2	9342.8
19.718	6.9453	7.4215	7.7457	0	0	0	0	0	0	0	0	69.908	277.37	372.69	541.05	754.35	1151.2	1456.3	1427.6	1619.7	1933.9	2142.8	2181.3	2224.3	2534.7	2958.6	3068.6	2930.1	3067.2	3241.7	3890.4	3848.6	4180.4	4548.1	4641.1	4892.7	5024.1	5094.8	5252.1	5636.9	6093.1	6701	7154.1	7185.8	7266.2	7019.1	7036.1	7629.6	8361.7
2.316	0	0	0	0.0021014	2.8088	0	8.5881	69.127	122.66	163.93	311.11	453.48	541.93	751.53	947.06	1062.4	1226.6	1437.6	1651.9	1856.5	2039.5	2213.3	2503.4	2798.8	2973.4	3219.7	3415.4	3728.5	3794.1	4095.2	4405.5	4865.6	3946.8	4035.6	5295.3	4404.4	4350.2	4582	4721.3	4693.8	4717.5	4627.6	4770	4824.4	3918.7	4408.4	4555.3	4457.1	4456.6
34.899	2.7121	3.3471	0	0	0	0	1.028	0	2.822	23.655	36.526	90.484	133.13	150.1	181.52	218.48	283.4	337.58	448.35	549.95	688.17	834.69	1052.3	1233.4	1393.9	1627.7	1746.4	1928.2	2058.8	2202.2	2330.9	2497.5	2724.7	2882.8	3057.2	3156.8	3409.3	3551.2	3715.7	3916.2	3952.7	4133.9	4283.8	4272	4326.7	4351.7	4446.9	4498.4	4538.2
7.4532	0	0	4.5792	0	0	11.178	71.053	128.23	216.48	368.42	557.57	753.73	1032.9	1364.9	1649.8	2023.1	2135.2	2661.6	3066.9	3605.7	3850.2	4341.9	4784.9	5276.8	5652.4	5829.7	6434.3	6528.1	6757	7079.6	7210.5	7822.8	7872.3	8336.5	8170.1	8360.5	8934.6	9119.3	9261.6	10017	10016	10712	10827	11150	11525	11308	11777	12114	12654
0	0	0	3.8061	0	18.27	19.135	30.759	33.098	49.243	100.01	198.89	283.39	400.44	548.18	657.45	881.95	1123	1264.4	1456.1	1631.2	1810.1	2097.7	2233.7	2340.7	2709	2912.7	3014.7	3152.5	3373.4	3774.2	3637.4	4011.6	3977.4	4083	4218.6	4697.2	4709.2	4912.3	5053.2	5022.7	5278.6	5333.5	5489.5	5556	5725.2	5761.3	5934.5	5955.8	6144.5
3.4932	4.3949	0.84292	2.7163	0	0	0	4.492	13.016	0	1.6535	0	0	0	36.622	75.276	173.27	242.88	351.49	411.57	515.2	699.93	805.32	946.21	1092.9	1188	1287.9	1426	1752.5	1775.1	1748.3	1757.3	1933.9	1973.6	2153.7	2179.1	2334.6	2357.2	2451.1	2519.2	2594.2	2613.5	2820.3	2817.6	2860.8	2970.3	3082.1	3089.5	3238.6	3124.4
46.032	40.395	6.8399	0	0	0	0	0	0	9.0845	54.469	125.86	193.01	339.82	458.29	627.19	868.63	997.89	1227.5	1402.6	1635.8	1847.6	2037.9	2181.3	2386.6	2587.9	2829.3	3120.7	3497	3671	3799.2	3911.2	4030.1	4090.6	4343.6	4507.6	4601.3	4673.2	4786.5	4887.7	5008.3	5056.6	5231.2	5382	5451.6	5556.5	5941.9	5907.6	6026.1	6090.8
0	0	0.34358	0	0	5.5339	4.289	40.043	93.885	201.51	377.99	551.27	804.74	1067.3	1330.2	1619.8	1910.5	2298.7	2486.4	2998.6	3376.7	3775.7	4258.3	4254.6	4911.8	5044.2	5303.9	5455.9	6128.5	6465.1	6701.2	7172.6	7214.9	7574.7	7936.6	7985.8	8329.9	8517.3	8882.1	9343.7	9367.6	9670.3	9986.9	10371	10783	10859	11080	10991	11452	11462
2.3649	14.08	0	6.0748	0	6.3413	0	0.8533	9.0273	60.58	92.086	144.87	255.59	381.66	513.45	686.37	884.83	1059.7	1236.5	1413.5	1591.3	1781.8	2005.5	2081.3	2371.6	2610.4	2842.2	2896.9	3232.6	3302	3479.1	3606.5	3768.7	3959.9	4112.9	4195.2	4270.9	4317.7	4398.6	4509.9	4729.6	4664.6	4778.9	4646.2	4540.5	4832.9	4943.7	5107.7	4841.6	4827
0.52794	0	0.44712	5.5396	4.2448	3.8966	0	21.204	51.511	126.04	222.52	306.31	447.4	638.44	842.63	1069.1	1330	1542	1851	2125.2	2490.2	2804.6	3213.6	3561.5	3896.5	4410.5	4829.7	5193.7	5623.1	6158.6	6438.3	7173.1	7533.4	7770.9	7907.3	8508.1	8568.8	8846.4	9494.1	9966.6	10563	10692	10988	11412	11615	11896	12219	12705	12723	12772
0	0	0	0	7.6691	0	23.12	53.25	118.21	228.53	339.2	446.57	624.67	794.27	983.35	1216.9	1445.9	1727.7	1990.6	2376.6	2699	3168.7	3402.3	3839.8	4292	4790.2	5124	5502	6134.8	6739.9	7089.8	7779.2	7773.8	8743.1	8847.2	9283.6	9866.3	10079	10790	11280	10927	11751	12298	12351	12455	13546	13327	13480	13701	13485
13.104	11.106	11.23	0	0	0	0	4.5817	1.6819	39.362	69.625	138.86	184.66	263.74	331.42	446	565.31	670.57	783.6	924.31	999.94	1167.4	1309.2	1455.6	1670.1	1840.3	1905.1	2095.9	2230.9	2400.1	2551.3	2620	2807.7	2908.9	3049.4	3246.8	3303.9	3196	3421.1	3688.3	3691.7	3692	3872.6	3835.4	4010.4	4191.6	4176.2	4435	4512.2	4607.2
19.859	10.477	0	0	0	0	0	0	0	4.0652	4.0959	35.173	63.016	86.758	131.35	179.55	237.91	273.16	345.75	414.44	448.6	508.61	562.19	624.97	691.89	730.68	811.42	901.68	965.33	1042	1210.6	1369.1	1500.9	1776.7	1999.6	2228.5	2451	2678.3	2912.8	3165.8	3474.2	3679.7	3808.3	4050.5	4203.4	4615.5	4789	4951.9	5223	5358.5
33.036	11.624	0	0	0	0	3.1345	30.903	92.908	170.32	262.87	417.67	545.98	713.65	960.37	1201.6	1508.9	1798.7	2107.8	2383.9	2750.7	3120.8	3485.3	3874.8	4214.8	4519.5	4673	5127.1	5486.4	5777.2	6067.9	6380.1	6673	6891.9	6901	6974	7126.3	7101.3	7218	7413.3	7520	7544.5	7806.3	7980.6	8059.6	8189.5	8272.3	8447	8463	8369.8
10.477	4.6703	0	0	0	0	5.0895	3.4063	25.527	28.153	30.891	50.386	56.579	87.608	95.958	127.46	213.45	296.56	369.02	430.27	574.68	662.73	797.68	911.98	1036.5	1186.5	1312	1425.1	1781	1964.4	2403.9	2665.6	2892.2	3066.8	3384	3568.2	3770.8	3982.3	4269.4	4543	4764.7	4909.7	5255	5396.4	5635.3	5807.3	5976.2	6125.6	6217.2	6183.4
0	0	0	5.0621	3.0562	1.0896	13.988	29.803	34.684	68.339	90.734	136.8	180.81	224.13	288.41	323.05	388.26	453.53	619.83	721.92	799.18	962.91	1139.7	1301.8	1498.1	1652.7	1808	1940.2	2121.7	2280.9	2396	2576.3	2712.1	2870.2	3052.9	3212.5	3372.1	3517.4	3649.4	3763.9	3983.4	4194.3	4195.5	4368	4420	4394	4490.1	4678.8	4772.2	4761.8
18.879	0	0	0	15.675	4.7646	21.783	56.061	120.32	259.26	350.57	456.55	554.93	682.62	806.2	901.37	1058.3	1184.2	1377.9	1598.4	1809.2	2048.9	2254.8	2417.5	2574.4	2897	3173.1	3235.7	3689.5	3970.3	4220.4	4481.8	4493.9	5067.7	5225.2	5336.5	5584.1	5664.8	5969.9	6256.4	6533.6	6372.5	6542.3	6621.3	6709.6	6947.7	7578.1	7475.7	7633.2	7934.8
12.136	7.2872	19.929	3.0412	0	0.75865	0	0	69.11	59.529	112	186.21	294.35	563.74	478.89	626.7	764.22	1266.9	1268.1	1125.1	1636.1	1855.6	1975.4	2213.1	2474.4	2680.7	2908.7	2997.6	3256.7	3444.5	3577.2	3616.9	3062.4	3205.3	3317	3981.3	3542.2	3581	3726.4	3780.6	3880	3965.2	3991.8	4078.4	4149.1	4224.9	4312	4286.3	4341.1	4312.2
0.68232	0	0	0	12.893	6.4101	25.549	56.433	125.15	158.87	223.45	320.3	448.96	612.72	740.16	896.28	1129.4	1405.8	1669.4	1941.4	2241.4	2421.1	2671.9	2921.6	3151	3454.3	3660.7	3916.1	4263.7	4479.6	4594.1	4794.3	4957.9	5234.3	5425.1	5390.5	5647.9	5899.3	6222.9	6266.5	6222.7	6549.1	6652.3	6588.8	6761	6741.7	6809.9	6835.4	7090	7242.4
4.6232	1.1293	0	0	0	0	6.7172	26.559	66.187	150.52	243.23	367.28	503.01	692.47	915.78	1134.4	1405.4	1635.1	1788	2048.9	2337.5	2555.6	2868.2	2975.8	3258.6	3411.7	3664.3	3931.4	4056.4	4241.7	4475.5	4662.4	4849	5097.5	5225.1	5551.4	5603.2	5690.2	5965.5	6157.9	6231	6371.2	6519.4	6717.3	7122	7097.9	7361.2	7467.9	7439.6	7615.3
2.3299	7.4415	0	0.6126	0	0	1.5488	7.5329	38.331	90.136	155.33	245.27	342.06	462.47	569.39	752.63	940.1	1168.9	1349.2	1599.6	1791.8	2038.4	2321.7	2510.4	2775.5	3053.7	3327.7	3473	3818.6	4193.6	4496	4619.2	4856	5032.8	5311.2	5616.2	5694.2	5900.6	6117.1	6355.5	6628	6818.6	7065.6	7166.5	7336.4	7599	7808.5	7985.6	8061.1	8099.8
19.302	0	0	0	0	0	11.177	67.236	163.72	277.25	439.39	556.96	852.66	1133.2	1377.3	1681.3	1920.4	2303.2	2657.6	3078.2	3343.1	3652.3	4178.5	4373.5	5030.7	5646.3	5924.2	6175.8	6926.5	7297.5	7598.3	7829.1	8126.3	8478.6	9049.1	9221	9483.4	10144	10392	11041	11287	11592	11780	10856	11002	11211	11205	11443	11775	12086
7.7097	0.47997	4.5149	1.7974	0	0	8.3745	34.347	98.47	166.23	258.47	371.43	533.37	640.96	771.64	884.56	1074.6	1270.5	1527.9	1733.6	1672.3	2153.7	2319.1	2614.5	3017.5	3164.4	3445	3692.3	3873.4	4098.3	4632.8	4917.4	5146.1	5472.6	5653.1	5794.8	6118.7	6472.7	6732.8	7065.8	7195.2	7512.8	7646.5	7927.9	7831.4	7986.3	8113	8173.1	8501.1	8284.6
3.1796	0.48982	0	1.7776	0	0	0.74948	18.487	13.189	35.144	75.999	139.98	225.58	332.68	429.92	584.12	687.58	862.54	1055.5	1280.7	1499.9	1881	2064.9	2386.9	2640.2	2946.2	3313.5	3575.1	3771.1	4117.8	4312.4	4621.2	4877.2	5181	5332.5	5471.2	5609.2	6024.5	6408	6679.1	6755.1	6892.6	7156.9	7513.4	7617.9	7720.2	7835.7	8241	8218	8378.9
0	0	3.0141	3.4168	5.1042	9.4295	23.392	63.594	111.16	202.01	336.91	500.22	595.02	759.25	950.66	1128.8	1326.3	1340	1361.8	1405.6	1584.1	1917.6	2102.3	2303.1	2593.4	2577.8	2902.7	3076.1	3025.5	3089.4	3396.6	3618.1	3406.9	3565.2	3859.9	4088.8	4067.3	4121.8	4291.7	4555.9	5010.6	5102.8	4754.4	5021.7	5108.4	5243.7	5541.1	5583.2	5626.5	6169.4
[truncated: 78 more columns]
