# Supplementary material for: Limits on information transduction through amplitude and frequency regulation of transcription factor activity
Source: eLife. 2015 May 18;4:e06559. doi: 10.7554/eLife.06559 (PMC4468373; doi:10.7554/eLife.06559)
Supplement: Supplementary file 1. — Raw single-cell time-trace data for HXK1 (15259 cells), SIP18 (21242 cells), pSIP18 mut A (18203 cells), pSIP18 mut B (17655 cells), 1× reporter diploid (21236 cells), and 2× reporter diploid (19222 cells). The data are also available from Dryad Digital Repository (Hansen and O'Shea, 2015). DOI: http://dx.doi.org/10.7554/eLife.06559.014 [file elife06559s001.zip › source_data/pSIP18_mut6_FM9_5minINT_690nM.txt]

30.083	6.0362	4.1287	0	0	0	0	14.689	67.648	146.59	242.29	345.89	489.17	655.77	836.76	1080.2	1287.4	1582.1	1937.3	2300.1	2603.8	2951.8	3336.7	3743.5	4211.6	4705.2	5015.9	5418.9	5636.7	6237.3	6602	6749.9	6966.2	7566.2	7719.3	8058.3	8420	8496.3	10562	8843.2	9321.7	9618.2	10132	10173	10419	10857	10823	11032	11180	11270
18.45	30.589	4.2598	0	0	0	0	1.9135	16.996	55.866	114.03	184.55	281.52	356.76	484.8	615.19	705.89	841.67	961.06	1201.3	1326.2	1560.5	1809.6	2046.9	2284.6	2509.1	2675.8	3001.5	3278.6	3525.8	3881.7	4113.9	4488.3	4498.4	4868	5047.3	5173.6	5601	5752.5	6162.5	6376.6	6875.4	7127.6	7468.8	7309	7397.4	7729.2	7787	7992.6	8174.5
3.406	0	0	0	0	0	27.234	75.249	161.28	261.3	399.27	512.15	672.74	854.95	1022.2	1220.8	1389.6	1619.7	1874.3	2129.6	2388.6	2663.4	2913.4	3262.9	3542.4	3919.6	4322.2	4772.1	5032.6	5293.3	5645.2	5698.3	5932.2	6241.9	6435.5	6682.1	7090.8	7279.3	7317.4	7441.3	7798.2	7950.7	7918.1	7948.6	7962.2	7977.2	7888.7	8179.8	8344.8	8275.9
0	0	0	0	0.8015	3.9611	38.11	102.31	204.99	321.79	493.79	646.08	760.18	930.38	1181.9	1438.8	1682.4	1909.5	2202.2	2535.2	2740.6	2910.7	3242	3535.8	3759.8	3822.9	4117.4	4246.9	4436.5	4619	4908.7	5167.4	5419.6	5595.1	5678.1	5819.3	5964	6087.6	6284.5	6381	6558.1	6783.6	6919.8	7036.7	7055	7473.5	7492.8	7693.3	7970.4	7960.5
2.2348	3.279	0	0	0	0	5.186	10.178	9.8739	19.885	38.345	73.837	111.51	172	273.43	389.89	522.86	706.75	863.32	1098.4	1374.4	1533	1767.2	2062.1	2378	2607.9	2847.2	2961.3	3112.6	3369.1	3604.1	3729.8	3933.3	4098.8	4220.4	4416.8	4445.2	4621.7	4824.9	4828.6	4998.7	4999.3	5131.2	5137.1	5201.7	5314.1	5415	5559.7	5791.7	5751.3
0	0	0	0	0	3.8857	28.001	36.64	55.757	116.79	189.53	298.48	428.16	575.15	826.06	892.25	1445.8	1846.1	2006	2416.4	2825.9	3350.6	3924.9	4430.4	4973.6	5694.3	6181.5	6621	7145.3	7596.5	8359	8657.6	9133.4	9650.6	9942.4	10390	10691	10724	11114	11490	12120	12722	13469	13561	13759	14137	14418	15046	14980	15268
0	0	0	0	0	8.1095	17.25	26.384	68.298	98.663	177.61	272.9	394.29	552.51	730.09	942.52	1157.5	1420.4	1700.9	1984.6	2262.3	2537.6	2853.7	3158	3617.1	3894.7	4238.8	4691.6	4871.6	5303.1	5690.9	6028.1	6315.3	6502.2	6473.5	7031.8	7422.3	7576.2	7770.2	7991.5	8250.1	8626.4	9091.3	9518.9	9764.1	9946.8	9813.6	9821.7	9850.7	9716.4
0.039061	7.1603	0	4.0508	6.3588	0	0	0	0.40718	26.871	33.758	50.983	49.378	62.378	86.952	142.84	196.21	279.57	344.8	499.54	467.96	553	686.87	765.25	920.2	1050.1	1230	1368.1	1499.6	1595.7	1730.9	1936.2	2132.1	2255	2422.4	2600.8	2862.4	2970.4	3000.1	3000.4	3156	3256.2	3307.4	3447.6	3503.7	3707.2	3749.2	3842.5	3909.1	3987.2
27.831	5.5044	0.45666	0	0	0	20.269	91.989	198.19	344.77	552.27	849.96	1148	1117.3	1733.6	2127.6	2466.4	2830.5	3241.4	3678.8	3894	4380.3	4809.8	5281.6	5750.6	5994.7	6536.4	6979.5	7066	7470	8037.4	8447.3	8667.9	9184.3	9490.5	9949	10178	10795	11265	11486	11637	11749	12229	12384	12705	12887	13031	13312	13469	13575
0	0	1.7293	8.9634	0	3.9568	6.2427	9.5813	27.53	35.036	68.17	95.476	168.09	286.33	406.92	582.91	721.99	944.7	1191	1504.1	1781.3	2137	2454.1	2857.1	3210.4	3430.7	3773.5	4236.5	4382.8	4852	5097.5	5634.2	6010.2	6421.8	6875.7	7368.3	7541.4	7909.6	8520.3	8979.5	9070.1	9508.3	8992.1	9412	9636.8	9729.5	10054	10192	10271	10518
0	0	0	0	10.398	27.517	72.39	60.662	107.67	147.83	210.99	255.38	288.03	390.36	475.17	593.21	753.66	902.83	1134.5	1343.1	1548.1	1696.1	1956.7	2177.3	2355.1	2651	2890.8	3073.8	3222.2	3552.9	3698.3	3941.9	4208.3	4415.6	4661.9	4827.3	5157.1	5213.9	5474	5650.7	5808.7	5931.8	6076.5	6108.5	6090.8	6424.6	6645.8	7094.2	7223.4	7090.3
4.4686	0	11.529	0	0	0	5.4654	50.518	122.4	225.38	367.11	549.85	718.55	853.68	837.27	1394.5	1684	1837.1	1821.7	2473.7	2746.8	3585	3393	3865.8	4026.1	4171.1	4371	4748.8	4913.2	5191.4	5511.5	5677.5	5552.5	6088.7	6151.4	6492.5	6898.5	7064	7357.4	7342.1	7816	8117.7	8591	8962.4	9508.2	9479.4	9648	10027	10158	10365
0	0	0	25.173	41.375	55.461	26.742	107.98	163.32	215.7	323.3	437.38	556.15	714.53	833.29	988.58	1162.8	1328.3	1556	1787.2	2036.9	2261.5	2494.3	2776.7	3046.2	3363.5	3545.3	3840.9	4130	4310.3	4560.8	4737.9	4940.6	5152	5460.8	5594.9	5850.2	5994.4	6285.2	6419.5	6588.4	6928.7	6923.3	7129.8	7318.8	7308.8	7502.6	7554.4	7616.8	7631.1
7.0065	1.5189	0	2.6226	0	0	0	13.148	39.48	52.979	120.68	184.24	270.95	398.83	579.15	801.35	1036.9	1254.3	1486.6	1769.9	2039.5	2403.1	2704.3	3108.4	3496	3699.2	4229.3	4638.5	4744.2	5293.4	5568.7	6167.2	6550.3	6786	7261.9	7582.6	8024.2	8560.2	8738.5	9059.6	9199.5	9726.8	9511.4	10262	10579	10724	10965	11454	11510	11916
0	0	0	0	1.6494	0	31.844	60.655	108.11	193.61	307.3	456.36	662.98	928.42	1257.4	1531.6	1951.4	2321.6	2693.7	3217.9	3699.4	4092.6	4514.2	5008.1	5666.3	6044.1	6551.9	6806.4	7129.1	7637.8	8135.6	8370	8900.8	9251.9	9618.5	9959.9	10181	10745	10957	11579	11800	12403	12780	13114	13593	13890	13667	14489	14709	14533
0	5.6337	0	0	0	4.2416	13.42	17.272	32.153	61.502	80.411	126.54	185.88	270.75	198.5	407.73	514.14	631.34	771.32	939.13	1115.9	1301.7	1475.6	1642.3	1799.8	1935.9	2153.7	2380	2544.7	2739.7	2924.4	3239.7	3492.2	3817.5	4046.3	4399.4	4677.6	4892.9	5203.4	5813.1	6032.2	6259.5	6670.1	6915.7	7180.1	7552.4	7952	7992.7	8289.7	8661.2
34.613	6.4761	5.61	0	0	0	0	0	0	0	0	0	19.624	78.74	155.94	262.44	371.78	540.54	703	876.63	1093.7	1325.2	1590.4	1916.4	2023	2252.1	2465.8	2680.6	2905.6	3146	3415	3694.5	3842.3	4106.7	4192.7	4651.2	4724.3	5026.3	5369.9	5717.8	5872	6317.9	6471.1	6741.6	7203.4	7503.8	7599.1	7803.6	8046.1	8370.5
0	0	0	0	0	3.9879	16.477	35.389	65.911	128	189.09	259.2	344	451.94	560.71	715.32	869.36	1055.4	1287.2	1528.1	1885.4	2030.9	2199.8	2427.8	2950	2967.1	3258	3302.5	3505.7	3974	4248.9	4468.5	4884.4	5073.5	5461.3	5658.1	5977.1	6297.8	6434.5	6838.9	7108.7	7251.6	7729.9	7851.3	8178.4	8281.3	8621.1	8884.7	8951	9346.6
4.1533	11.581	0	0	0	0	12.891	71.56	143.87	284.85	444.96	687.07	995.38	1315.7	1721.9	2029.8	2376.7	2791.4	3069.4	3446.2	3799.8	4174.6	4485.4	4747.6	5099.4	5501.8	5734.1	6019.1	6301.6	6449.5	6794.4	6904.8	7177.5	7204.2	7209.2	7511.2	7501.3	7703.5	7887.5	8152.1	8353.2	8524.3	8664.3	8566	8667.5	8667.7	8841.1	8857.8	8942	8945.7
0	0	0	0	3.4984	4.137	18.949	22.296	49.766	70.172	105.65	142.21	214.24	270.93	359.52	456.29	600.88	742.14	940.76	1139.7	1298.1	1535.3	1735.3	1976.5	2174.4	2481	2716.1	3082.1	3206.4	3589.1	3974.2	4334.9	4551.3	4834.1	5299.3	5742.6	5955.9	6623.2	6930.5	7350.6	7862.5	8059.4	8568.2	9216.2	9702.6	10225	10109	10573	10745	11131
2.7495	17.115	0	0	0	0	0	30.368	85.532	172.28	290.1	399.58	533.11	656.38	775.63	968.07	1184.2	1383.9	1495	1736.4	1944.2	2301.3	2563.5	2888.4	3114.2	3481.1	3848.5	4176.7	4509.9	4824.6	5293.7	5818.1	6311.5	6494.1	7239	7820.2	8245.4	8558.4	8863.5	9283.5	9942.8	10063	10932	11486	12287	12964	13195	13958	13671	14127
14.264	21.606	0	0	0	0	0	10.22	48.95	140.52	232.5	404.94	590.94	817.35	1068.5	1348.5	1604.1	1900.6	2154.6	2440.5	2769	3175.8	3437.3	3699.7	3745.9	4130.9	4352.7	4598.8	4902.2	5018.4	5122.7	5270.3	5355.9	5237.3	5640.5	5769.7	5624.7	5876.6	6041.7	6067.3	6037	6386.9	6266.1	6385.6	6380.5	6455.7	6620.5	6574.8	6500.9	6677.5
25.838	6.4656	2.6907	0	0.54234	0	0	0	0	0	0	0	0	14.144	49.534	121.56	189.36	266.45	393.9	519.03	647.17	862.83	1065.9	1260.4	1505.9	1745.1	2006.2	2237.9	2541.4	2847.1	3264	3602.7	3949.7	4277.1	4519.9	4955	5308.6	5821.1	6407.3	7004.3	7277.9	7581.4	8108.4	8678.9	8844.9	9325.3	9886.6	10094	10466	10723
9.2606	0	2.4933	5.2056	4.834	0	0	7.0572	33.863	82.288	142.13	253.9	389.19	550.16	725.15	993.86	1225.7	1506.7	1867.3	2188.4	2539.5	2882.7	3265.9	3680.6	3984	4332	4712.6	5115.4	5463.2	5907.4	6115.4	6586.2	6799.5	7003.9	7428.4	7537.3	7936.5	7786.8	8066.5	8023.7	8229.2	8388	8200.3	8433.2	8471.7	8638.9	8574.3	8748.8	8873.7	8760
0	0	0	16.099	8.839	8.5472	16.945	14.452	4.9338	14.154	27.208	43.781	52.58	95.663	128.92	170.87	175.67	198.27	298.65	300.33	391.66	502.55	662.67	778.26	936.22	1078.3	1137.2	1239.5	1372.5	1403.8	1552.1	1916	2104.1	2233.3	2887.9	2881.9	3248.3	2949	2907.3	3331.9	3358.9	3551.9	3921.3	3575.4	4267.7	4156.8	4247.6	4946.3	4421.5	4794.2
12.102	4.6609	0	0	0	0	2.2222	26.828	58.83	114.35	183.56	282.55	396.59	535.67	697.94	901.6	1140.6	1397.3	1594.8	1816.4	2064.2	2438.3	2692.4	2734.2	2861	3390.5	3661.9	3824.8	3903.5	4207.4	4470.3	4682.9	4687.5	5194.6	5325.3	5440.7	5346.7	5518	5592.6	5249.8	5933.8	6056.4	6206.5	6210.3	6261.7	6472	6333.1	6625.5	6655.6	6913.9
6.4678	7.9242	0	0	0	0	0	20.244	33.719	88.995	144.07	200.04	266.05	361.39	465.82	538.32	599.66	713.14	801.67	819.07	934.39	1075.1	1168.6	1247.3	1307.4	1409.6	1447.5	1569.2	1638.3	1746.1	1781.2	1836.6	1809.7	1999.8	2121	2290.1	2463.4	2629.6	2701.7	2882.5	3037.9	3072.4	3291.3	3501.6	3641.4	3682	3803.1	3983.5	4036.6	4187.7
0	0.47351	0	0	0	0	25.432	101.23	231.17	363.21	566.61	835.89	1116.4	1505.1	1843.1	2280.1	2639.2	3099.8	3627.2	4195.3	4660.6	5314.2	5582.6	6064.1	6640	7067.5	7378	8108.9	8021.5	8959.1	9174.2	9530	10138	9980.1	10347	10298	10842	10596	11374	11672	11693	11717	12195	12052	12531	12241	12247	13087	12586	12542
18.32	17.476	3.347	0	0	0	0	43.352	111.33	213.14	328.65	481	594.39	823.85	1054.3	1303.1	1522.4	1793.8	2179.4	2391.2	2744.4	3104.2	3505.7	3864.7	4048.2	4421.7	4739.6	5115	6190.6	5724.7	5989.1	6266.7	6491.1	6634.4	6544.2	6884.1	7148.4	6780.8	6757.3	6799.2	7034	7305.3	7464.1	7659.3	7916.1	7972	7895.6	8455.9	8441.5	8619
0	0	1.1022	0.61189	3.5616	1.3576	15.159	39.948	64.094	105.63	152.49	251.19	407.06	521.73	819.22	992.9	1267	1540.2	2030.5	2406.3	2828.5	3239.8	3821.5	4340.1	4505.5	5160.1	5513.5	6286.4	6591	7292.6	7865.5	8521.7	8522.4	9301.2	9721.5	10166	10332	10651	11264	10984	12250	12894	13221	13192	13662	13405	13828	13877	14511	14612
0	0	5.6698	3.5084	3.8733	0	0	24.894	78.292	155.55	255.1	367.07	495.06	637.25	829.47	972.6	1122.5	1304.5	1444.7	1579.3	1729.7	1840.8	1962.1	2187.5	2282.1	2409.4	2467.7	2704.5	2737.9	2881.2	3069.9	3194.3	3196.5	3398.2	3555.2	3616	3813.6	3975	4182	4323.1	4500.7	4769.2	4996	5234.1	5342.3	5495.8	5690.4	6074.7	6245.4	6527.4
19.788	14.893	0	0	0	0	0	0	1.4903	31.861	58.012	92.338	134.95	209.51	289.54	399.73	483.05	621.67	814.28	993.9	1198.5	1394.4	1635.1	1897.3	2106.8	2262.4	2589.8	2875.2	3237.8	3415.3	3727.9	4068.1	4366.3	4387.6	4689.8	4776.7	5183.7	5439.7	5603.5	5863.6	6116.8	6375.8	6656.5	6846.4	7301.3	7465.3	7849.8	7699.1	8134.6	8435.2
0	0.4115	0	0	18.208	1.7769	0	0	56.906	93.209	151.34	220.65	295.95	409.04	644	782.96	990.32	1256.7	1434.5	1694.9	1936.6	2181.1	2520.6	2683.6	2864.4	3189.2	3604.8	3605.9	4331.9	4218.3	4475.4	4838.5	5222.1	5440.7	5541.8	5775.7	5992.3	6157.8	6385.1	6684	6372.8	6497.3	6611.8	6775.9	7077.6	7090.3	7442.2	7685	7525.5	7756.1
24.087	30.36	0	0	0	0	0	0	0	0	0	27.193	81.896	176.84	265.77	406.29	568.97	756.66	1021.5	1300.7	1620.5	2003.7	2318.5	2773.5	3098	3537.8	4035	4540.2	5082.7	5566.7	6246.2	6738.4	7234.2	7714.9	8228.4	8628.7	9096.7	9761.5	10258	10522	11368	11990	12086	12845	13473	13367	13731	14084	14404	14809
0	13.973	7.013	7.8712	0	0	0	22.995	100.22	185.35	284.52	424.86	603.65	792.87	1022.3	1250.3	1500.3	1796.8	2126.6	2398.8	2738.2	3155.6	3401.8	3824.3	4276.6	4659.5	4940	5802.3	6899.9	6326.1	6434.8	8323.1	9012.6	7943.3	8232.3	8656	9262.6	9902.1	10165	10788	11470	11978	12433	13098	13432	13790	14440	14717	15010	15441
3.1547	0	0	0	0	5.841	38.455	102.69	178.55	273.92	418.83	654.68	888.16	1159	1397.2	1740.4	2101.8	2339.1	2658.3	2988.3	3319.3	3717.7	4050.6	4390	4675.2	4720.2	4876	5126	5474.3	5403.1	5611.2	5914.3	6080.6	6123.4	6329.1	6312.8	6509.7	6623.5	6522	6804	6698.9	6976.1	7010.4	7147.4	7088.9	7152.6	7255.7	7260.2	7345.5	7290.2
0	0	0	0	6.7058	9.4645	10.805	12.285	16.6	25.735	41.6	59.511	57.483	57.611	91.508	103.33	144.03	165.25	218.68	262.78	273.62	286.26	340.91	360.83	428.35	490.95	500.78	524.45	539.3	610.74	724.43	873.94	971.44	1016.9	1092.8	1199.6	1319.9	1449.9	1504.2	1651.3	1681.6	1854.9	1912.9	1912.6	1983.2	2118	2393.5	2481.4	2619.1	2620.8
2.7329	6.7486	1.8282	0	0	0	0	47.06	97.051	170.07	245.91	336.79	463.73	574.67	759.88	903.38	1068.8	1222.8	1452.3	1623.2	1823.7	2067.5	2231.3	2583.4	2858.7	3169.4	3350.6	3608.3	3842.8	4107.4	4475	4633.1	4750	4298.8	5144.5	5635.7	5792.4	5657	6220.5	6460.5	5969.2	6285.8	6433.7	5885.6	6715.5	6948.7	6408.1	6702.5	6664.3	6784.5
3.5656	0	0	0	0	1.877	0	11.156	25.889	58.305	95.278	143.9	189.43	238.43	309.85	380.9	437.64	539.31	647.51	732.1	818.32	920.63	1071.1	1068.4	1197.7	1457.2	1523.8	1787.8	1901.7	1977.7	2205.7	2406.8	2626.5	2886.3	2992.4	3228.9	3451.6	3671	3958.3	4174.8	4340	4516.6	4701.9	4852.2	5101.9	5240	5505.4	5403.3	5479.7	5432.2
0	0	0	0	0	5.016	82.991	183.27	330.75	555.46	786.26	1157.3	1498.5	1940.8	2451.4	3002.9	3505.3	4162.8	4782.1	5360.4	6004.9	6557	7021.1	7511.7	7492.8	8060.1	8554.7	9106	9608.1	9879.2	10272	10738	10859	11466	11556	12057	12641	13072	13471	13906	14433	14726	14845	15426	15362	16070	16149	16361	16475	16459
25.185	5.5679	0	0	0	0	0	39.031	116.68	174.32	256.53	522.66	727.22	744.08	975.41	1218.3	1620.8	1685	1975.3	2201.8	2699	2655.1	2937.9	3253.5	3543.4	3726.2	3973.6	4289.4	4958.7	4814	5049.4	5269.5	7604	5587.9	5840.6	6382.8	6616.2	6537.8	6977.9	7179.8	7497.2	7783.8	8044.1	8378.3	8585.7	8797.8	8849.3	9203.6	9537.7	9610.9
2.0452	8.9262	0	3.7627	1.5248	0	0	0	17.425	52.847	103.8	174.97	270.14	334.8	447.02	559.39	693.84	611.38	925.07	1111	1220.7	1357	1553.3	1788.6	1953.6	2110.8	2063.3	2377.6	2553.2	2652.5	2914.4	3138	3378.4	3539.2	3804.9	4034.3	4186.9	4304.1	4459.9	4657.4	4782.6	5094.6	5184.5	5341.4	5425.1	5561.9	5658.5	5767.6	5895.1	5834.7
16.639	15.828	0	0	0	0	0	4.4651	43.498	122.95	217.37	391.05	476.45	694.74	702.78	1403.7	1548.1	1940	1826.6	3000.9	3125	4135.6	4512.7	4983.1	4703.4	6027.8	6377.3	6959.1	6095.6	7478.6	8130.9	9083.9	9048.7	9509.6	9963.9	10310	11115	10979	11004	9065.6	11301	11423	12132	12232	12596	13503	13426	13887	12418	12846
0	0	0	0	0	6.8681	28.801	37.338	61.334	96.082	175.46	257.73	439.89	632.88	875.96	1062.8	1298.3	1554.8	1771.6	2019.2	2312.4	2464.5	2694.3	3000.6	3194.1	3395.2	3802.7	4069	4022.5	4258.8	4613.4	4735.8	4848.7	5073.9	5253.7	5495.6	5355.7	5755.7	5829.3	5933.7	6098.8	6321.3	6455.2	6589.1	6746.4	6935.7	7217.4	7165.8	7511.8	7419.9
9.3773	10.662	0	0.36526	1.3212	0	0	0	8.9551	60.663	125.56	236.85	405.37	536.82	757.52	1024.2	1319.7	1535.8	1832.1	2070.7	2468.8	2696.6	2985.7	3289.6	3715.9	4084.9	4169.5	4440.1	4803.7	5214.5	5234.3	5451.8	5682.8	6023.2	6331.5	6524.8	6752.5	6731.5	6939.3	7046.5	7412.1	7750.8	7654.4	7769.3	7741.3	8097	8234.5	8326.8	8380.9	8523.7
15.786	5.289	5.5441	0	0	0	0	0	0	19.727	77.768	172.85	258.07	413.59	467.02	691.31	957.87	1282.5	1532	1957.8	2480	2702.6	3143.5	3607.4	4002.3	4472.7	4959.3	5544.5	5792.8	6281.8	6571.1	7396.2	7596.3	7418.2	7756.4	8201.4	8397.2	8545.6	8903.2	9643.7	9973.2	10571	11427	11375	11087	11431	11802	12226	12280	12504
23.478	5.7949	0	0	0	0	0	20.934	76.691	179.2	292.43	446.98	659.51	906.28	1147.9	1479.7	1810.7	2117.9	2506.1	2903.5	3326.3	3636.6	4097.5	4691.1	5053.9	5417.3	5912	6367.6	6696	7054.8	7388.5	7640.7	7924	8370.2	8749.8	9283.8	9623.4	9718.3	10016	10425	10634	10777	11185	11289	11561	11548	11907	11986	12240	12454
0	0	0	0	6.3848	24.992	28.033	55.138	101.46	174	287.94	394.93	551.49	705.01	947.31	1167.6	1449.8	1727.4	2052.2	2342.6	2597.1	2848.9	3142.6	3407.5	3743.5	3971.4	4176.1	4398.9	4574.1	4625.4	5058.4	5241.3	5540.3	5709.1	5831.6	6071.2	6218.3	6498.4	6788.5	7014.7	7216	7553.3	7738.4	8101.8	8224.4	8538.8	8730.4	8924.2	9513.8	9487.8
0	0	0	0	0	13.296	45.192	117.27	187	272.71	384	581.02	804.5	1031.2	1358.9	1620.7	1951.8	2182.5	2560.1	2921.2	3201.8	3507.4	3771.8	4127.8	4413.3	4783.2	5080.2	5409.2	5743.7	5966	6308	6440.1	6739.6	7058.8	7257.2	7551.9	7566.8	7863.5	7826.6	8189.2	8412.7	8729.8	9174.4	9212.5	9108.6	9152.5	9383.5	9382.2	9385.8	9307.6
0	0	5.5351	0	0	0	20.213	51.586	115.08	189.16	301.5	438.34	622.49	892.45	1050.2	1314.5	1529.5	1859.2	2114.1	2348.9	2749	2937.3	3410.9	3636	3933.6	4069.8	4817	4678.7	5221.2	5305.9	6006.3	6166.8	6350.8	6727.7	6782.9	7081.3	7220	7482.6	7815.5	8044.5	8085.6	8316.2	8527.2	8787	8870.5	8832.8	9110.1	9219.2	9675.4	9844.7
0	9.5018	4.133	10.473	0	0	0	10.056	0	0	0	27.481	93.973	213.5	339.97	492.22	683.75	826.26	1068.2	1278.6	1520.3	1730.4	2034.1	2268.1	2607	2890.2	3344.9	3748.3	4028	4261.5	4717.6	4787.9	5157.7	5524.2	5705.3	6054.2	6306.1	6659.1	6740	7005.9	7066.9	7431.6	7473.3	7756.5	7849.3	8154	8235.8	8006.4	8579.4	8562.3
3.7436	20.421	4.8958	3.788	0	0	0	0	0	0	0	23.588	83.119	146.39	268.44	417.38	602.99	797.38	1040.4	1373.9	1698.7	2031	2325.6	2754.8	3123.4	3545.5	3988.5	4331.4	4744.8	5153.1	5466.7	5863.6	6226	6673.7	7175.4	7415.1	7598.1	7871.2	8313.1	8637.3	9134.9	9628.8	10326	10471	10670	11176	11187	11563	11454	11463
0	0.38583	0	0	0.29058	2.4476	13.558	39.427	96.215	203.49	367.69	560.74	775.75	1083	1481	1630.8	2442.8	2682.8	3096.8	4093.6	4663.4	4620.4	4773.8	5590.5	5831.4	6351	6745.1	7491.7	7310.2	8279.8	8816.8	9296	9801.3	10308	10689	11198	11534	12199	12672	13231	13764	14467	14952	15029	15569	15881	16427	16671	17044	17347
8.868	0	6.6922	5.0683	5.4527	0	0	0.565	21.779	61.102	108.91	134.69	190.73	269.52	385.81	488.7	603.41	713.79	845.78	972.66	1152.9	1232.4	1377.3	1490.5	1652.3	1770.1	1876.4	2097.1	2188	2396	2402.9	2571.9	2739.3	3105.3	3034.5	3075.8	3021	3141.8	3290.4	3299.6	3446	3510.9	3604.5	3713.1	3820.4	3901	3955.3	4025.6	4137.4	4221.2
0	0	0	12.094	20.216	16.164	0	0	0	0	0.104	10.3	77.609	165.22	250.52	399.53	617.85	774.75	976.62	1207.4	1449.2	1692.4	2022	2373.7	2707.5	2920.1	3152.1	3804.4	4098.5	4539.9	4765.7	5371.8	5487	6115.8	6512.9	7053.5	7338.5	8022.2	8433	9110.1	9320.3	10142	10340	11071	11849	12350	12642	13119	13233	13701
27.537	11.06	0.45312	0.43593	0	0	0	10.719	39.526	68.617	113.17	177.9	263.21	343.85	479.01	609.9	835.9	937.18	1134.8	1281.8	1472.5	1653.2	1853.6	2083.5	2318.2	2475.4	2800.7	2861.4	2978.4	3509.4	3747.6	3975.5	4028.2	4488.4	4651.7	4837.6	5066.5	5185.7	5341.7	5522.2	5694.7	5924.9	5931.7	6001.7	6311.8	6440.3	6123.2	6340.4	6377	6546.2
6.4396	7.6436	0	0	0	0	5.4073	14.607	13.629	25.332	39.474	82.716	144.33	215.37	287.59	405.97	515.99	664.28	808.33	998.83	1205.8	1404.9	1644.2	1870.7	2135.6	2286.2	2642.3	2911.9	3252.1	3416.1	3839.3	4123.6	4275	4574	4926.5	5222.2	5473.4	5827.4	6033.2	6471	6745.3	7353.8	7417.8	7819.3	8093.2	8395.1	8664	8914.8	9087.8	9245.4
3.9237	9.9886	0	2.7458	0	0	14.259	49.924	131.35	236.49	341.84	553.86	772.68	1045.1	1335.1	1610.9	2221.2	2402.3	2830.3	2942.7	3805.3	4229.9	4752.7	5308.6	5643.9	6177.4	6584.1	6865.3	6957.8	7810.9	8209.3	8767	9361	9669.5	10299	10708	11175	11152	11432	11943	12337	12610	13254	14020	14362	14639	14468	15242	15392	15237
0	0	0	7.9129	5.1061	3.2402	6.4011	29.167	41.616	67.148	120.74	206.32	273.33	372.13	492.84	615.38	729.92	853.61	1025.2	1189.3	1262	1396.9	1498.3	1657.6	1895.7	2112.9	2286.3	2215.8	2510	2637.6	2874.4	2920.8	3268.9	3367.5	3500.7	3665.1	3731.5	3939.5	3774.8	4032.9	4006.8	4252.4	4496	4501.8	4509.7	4685.9	4904.1	5021.3	5157	5139.8
0	6.81	0	2.9753	0	2.5187	13.585	58.944	78.622	117.14	175.56	282.77	435.01	573	777.68	974.86	1207.6	1451.5	1719.8	2019.1	2281.6	2506.4	2739.4	2965.9	3132.5	3385.2	3638.9	4077.2	4067.3	4270	4268.1	4356.2	4543.3	4576.2	4697.2	4885.1	4974.7	5095	5395.9	5510.2	5598	5817.7	5765.3	5838.3	6005.1	6168.7	6262.6	6162.3	6352.2	6239.2
0	0	0	0	25.984	30.814	44.282	103.97	167.18	309.01	472.54	688.93	948.06	1207.8	1568.3	1853.3	2225.2	2615.1	3126.8	3717.6	4090.3	4717	4970.5	5619.7	5980.6	6454.2	7092.1	7636.5	7723.6	8838.1	9115.6	9888.6	9891.4	10562	10988	11854	12248	12724	12919	13713	14388	14661	14985	15488	15605	15858	16133	16240	16635	16757
11.987	16.325	5.4274	4.8964	0	0	0	1.6936	3.5885	0	9.9104	34.6	111.61	179.26	298.06	459.1	700.76	895.84	1190.2	1462.5	1833	2038.7	2390.9	2783.5	3256	3415.9	3932.2	3991.6	4608.7	4868.3	5233.5	5548.4	5930.7	5987.5	6371.8	6675.8	6710	7061	7551.4	7785.3	8485.8	9015.6	9783.3	10275	10368	10647	10814	11408	11684	12233
25.276	9.1744	7.5897	0	0	0	0	0	0	0	58.002	117.18	229.31	340.53	536.14	659.13	848.54	1005.3	1131.2	1339.1	1530	1656.8	1817.8	1980.8	2184.6	2203.3	2617	2828.7	2621.5	2806.6	3021.9	3113.3	3195.5	3353.8	3419.5	3558.7	3617.8	3748.4	3835.4	4060	4166.1	4301.5	4340.5	4450.1	4564.8	4578.6	4762.1	4834.8	4872.2	4962.9
7.5154	11.431	0	0	2.3934	0.32346	0	24.222	82.23	175.42	217.6	389.19	586.44	825.51	1028.2	1378.3	1891.9	2036.3	2344.9	2837.4	3101.7	3540.8	3822.1	4496.4	4220.3	4597.1	5315.8	5296.7	6062	6380.6	6803.8	7064.5	7652.6	7725.8	8304.7	8730.9	9123.7	9109.6	9249.5	9258	9570.7	9806.3	10387	10740	10878	11244	11257	11913	11897	11828
17.82	1.5275	0	0	0	0	3.4281	38.622	78.641	146.2	258.12	405.46	529.54	716.93	1008.2	1236.6	1598.4	1817.6	2253.9	2398.1	2900.1	3297.1	3633.6	3958.4	4293.9	4445.6	5049.4	5486.8	5934.7	6377.4	6509	6738.8	7274.1	7752.1	8350	8140.4	8330.1	8774.8	9309.9	9748.1	9572.8	10043	10329	10862	10974	10977	11198	11617	11840	12010
0	2.0629	0.22138	6.4956	1.3029	6.1505	0	0	10.85	18.22	45.144	101.57	172.51	274.94	405.38	584.01	810.02	983.12	1149.7	1464.3	1761.4	2081	2417.4	2673.6	2882.2	3174.7	3507.6	3828	4116.2	4244.5	4373.8	4823.1	4922.7	5464.9	5821.8	6205.6	6555.4	6949	7318.3	7765.2	7596.3	7957.5	7889.2	8439.3	8743.4	9161.2	9550.6	9918	10306	10480
3.6522	13.199	0	8.7574	0	0	0	0	28.203	51.114	103.47	203.52	288.91	383.04	526	618.3	804.99	939.38	1113.3	1342.4	1643.6	1657.4	1883.9	2491.6	2457.8	2415.4	2554.1	2930.3	2880.5	3046.8	3248.3	3546	3888.5	4084.5	4188.9	4225.4	4373.4	4594.5	4677.2	4900.3	4946.9	5199.1	5187.6	5432.2	5425.5	5596.4	5429.8	5661.4	5632.9	5610.9
22.796	6.6302	0	4.141	0	0	0	0	14.074	40.133	80.904	132.59	235.73	343.47	458.82	593.55	699.83	866.09	1035.1	1212.5	1418.2	1600.6	1760.5	1952.4	2183	2286.2	2415.6	2609.5	2807.7	2995.9	3122.3	3285.9	3431	3526.8	3614.1	3759	4071	4189.2	4362.1	4486.8	4675.5	4805.1	4938.8	5024	5144.2	5271.4	5363.6	5369.7	5437.8	5473.2
0	2.0019	2.8445	11.812	0	0	2.1159	21.973	74.469	125.97	233.5	293.53	459.12	654.71	873.19	1175.5	1473	1623.7	1904	2296.1	2748.7	3178.9	3609.6	3855.8	4247	4690.2	5064.5	5603.1	5718.4	6179.9	6496.6	6989.7	7212	7572.6	7875.9	8111.9	8421.2	7282.8	7920.2	8629.5	8746.4	8940.9	9511.7	10059	10365	10127	10146	10618	10734	11274
0	0	5.7656	0	0	0	7.3361	22.651	65.871	127.86	202.88	285.49	337.42	438.39	593.2	751.78	873.25	1009.9	1138.6	1436.1	1532.5	1604.2	1812.8	1895.1	2083.4	2157.8	2257.8	2322.8	2474.4	2613	2791.2	2931.9	3113.5	3225.5	3283.1	3482.3	3633.4	3771.3	3987.6	4143.1	4328.9	4520.7	4737.1	5231.2	4469.8	4658	4856.7	5040.3	5209.8	5178.9
0	0	0	0	15.353	48.072	101.98	151.94	194.21	287.97	363.56	451.05	569	737.95	895.29	1039.6	1277.3	1331.3	1602	1837.3	1994.5	2290.9	2542.8	2763.3	2949.1	2968.8	3508.5	3766.2	3889.2	4343.3	4756.2	5244.8	5592.9	5946	6269.8	6863.9	7110.8	7324.6	7824.2	8351.9	8746.2	9042.5	9539	9585.8	9997.5	10256	10732	10747	11156	11347
26.25	0.80812	0	2.9153	0	0	0	13.192	27.91	108.51	163.68	278.77	471	651.47	896.86	1182.8	1521.1	2093.1	2461.6	2756.1	3223.7	3482.2	3922.4	4417.1	4516.2	5033.4	5452.2	6039.9	6395.5	6664.8	6990.1	7291.9	7774.6	8019.9	8247	8771.7	9107.7	9445.8	9746.7	10198	10583	10825	11103	11705	11851	12194	12197	12491	12560	13119
3.8969	3.5828	0	0	2.0094	0	17.088	95.571	189.98	376.43	545.76	772.26	1059.1	1343	1587.7	2005.2	2504.1	3006.9	3308.6	3694.9	4022.4	4452.2	4991.8	5413.1	6068.4	6296.4	6373.9	6562	6623.6	7107.4	7473.7	7627.9	7547.4	7800.4	8251.5	8441.6	8715.1	8803.2	8785.9	8775.4	9059	9205.7	9308.9	9503.4	9728.8	9947.6	9992.4	10156	10270	10285
0	34.755	7.5275	0	15.171	0	10.382	0	0	0	25.519	53.774	116.92	253.96	383.61	513.82	674.57	905.77	1063.9	1375	1503.3	1902.2	2166.2	2397.2	2590.5	2944.7	3330.5	3717.3	3727.9	4309.5	4530.5	4514.3	4930	5380.1	5697.8	6335.5	6224.9	6680.3	6978.4	7336.2	7419.2	7594.4	7985.6	8284.6	8559.3	8694.1	8972.1	9152.1	9272.9	10070
0	0	0	0	1.1261	21.953	37.259	48.666	55.351	124.13	138.63	185.76	204.65	305.31	374.96	456.9	557.94	714.73	878.22	1096.2	1533.3	1456.8	1603.6	1792	2063.1	2125	2324.7	2478.1	2860.1	2732.1	2960.4	3247	3758.6	3500.3	3541.5	3782.5	4671.6	4304.6	4501.2	4442.3	4641.4	4822.9	5128.7	5228.5	5312.7	5530.2	5511.7	5526	5697.4	5601.3
0	8.383	0	0	1.1312	0	8.924	11.93	21.397	43.371	70.605	120.45	199.74	317.76	472.44	662.66	909.8	1186.9	1544.8	1896.7	2273.9	2543.2	2942.4	3328.9	3809.6	4221.2	4768.4	5166.7	5633.8	5867.4	6214.5	6745.3	7062.5	7153.9	7671.4	8090.7	8413	8820.8	9370.3	10388	10807	11472	12252	13094	13457	13569	13798	14215	14715	15130
0	0	0	15.989	38.773	209.71	338.74	478.35	580.8	691.63	875.61	1061.6	1221.5	1433.4	1627	1762.5	2052.7	2351.9	2552.8	2908.2	3374.5	3702	4037.2	4374.8	4806.5	5178.5	5859.8	6545.2	6773.2	7231.6	7478.8	8019.3	8381	9780.4	9957	9806.8	10567	11605	12433	13077	13995	14978	15687	16636	17163	17636	17621	18449	18388	18775
6.3702	4.3005	0	0	0	0	23.464	85.834	183.54	332.57	568.66	892.36	1218.3	1703.5	2137.4	2712.2	2735.3	3350.4	4565.3	5201.7	5942.9	6557.9	7366.2	8038.7	8757.8	9353.4	9646.2	10411	10771	11129	11797	12168	12908	12972	13292	13466	13747	14105	13630	14614	14685	14708	14990	15381	15371	15883	15713	15511	15692	16086
52.788	12.179	0	0	0	0	0	35.237	91.27	178.39	332.99	525.71	700.08	945.25	1331.3	1577.6	1964.5	2056.6	2443.6	2785.4	3299.3	3428.9	3873.7	3867	4249.7	4494.7	4712	5097.5	5520.3	5610.3	5853.2	6508.1	6522.5	6832.3	6830.7	7350.7	7633.7	7598.8	8179.4	7931.5	7590.8	6796.1	7381.7	7729.6	8484.9	8499.3	8285.4	7753.7	8066.7	8036.3
25.493	7.9435	0	0.68029	0	0	0	3.4515	24.565	48.012	97.346	162.14	364.43	504.4	612.71	848.55	1170.1	1491.8	1793.5	2204.3	2605.8	2750.6	3182.4	3741.9	4181.9	4517.5	5113.5	5521.3	6021.3	6164.2	6694.1	7045.6	7393.5	7824.4	8275.9	8770.8	8525.1	8971.8	9574	9727.8	9676.7	9328	9772.7	10498	11291	11441	11698	11753	11960	12539
19.016	0	10.376	10.923	0	0	0	0	33.402	82.662	174.48	318.47	451.52	622.84	877.68	1113.4	1369.6	1681.1	2013.7	2353.6	2719	2999.2	3424.9	3768.1	4125.6	4360.2	4730.2	5275.6	5872.7	6339.5	6504	6712.4	7048.5	7356.3	7724.2	8016.4	8219.2	8589.7	8935.9	9086	9429.7	9753.9	9916.8	10278	10351	10762	10786	11091	11241	11330
9.2956	4.1855	3.2874	0	0	0	0	0	0	0	15.125	36.996	82.474	126.37	246.73	325.04	424.72	523.54	626.71	757.5	892.44	1062.3	1201.7	1402.9	1560.4	1693.2	2041.6	2295.3	2341.9	2761.2	3119	3391.9	3656.9	3948	4209.8	4421.2	4751.3	5252.6	5193.7	5377.4	5674	5817.6	6016.7	6542.7	6822.6	7078.5	7245.5	7271.4	7562.8	7593.3
0	0	0	30.518	12.348	0	0	24.834	49.496	86.5	144.05	221.23	324.99	336.5	486.15	767.63	775	895.36	1099.6	1348.6	1361.4	1502.2	1699.5	1928.6	2040.3	2248.8	2442.6	2623.9	2764.9	2866.7	3015.3	2994.3	3210.8	3409.8	3471.3	3542.9	3984.5	3856.8	4151.8	3970.1	4100.9	4059.2	4211.4	4310.9	3980.7	4396.7	4278.7	4153.9	4279.6	4222.1
0	0	0	6.4822	8.9696	11.454	52.716	97.148	156.49	241.28	376.06	533.03	721.73	822.93	1026.6	1216	1474.1	1583.9	1780.1	2000.3	2272.2	2456.9	2648.9	2809.7	2992.7	3274	3380.4	3655.9	3882.4	3980	4258	4503.9	4635.6	4914.6	5071.5	5262.4	5509.1	5741.9	5873.6	6061.2	6253.7	6346.6	6568.2	6670.9	6841.5	6938.3	6987.9	7128.8	7095.2	7084.3
26.89	11.767	0	0.36405	1.0489	0	0	4.001	47.97	120.5	238.17	350.21	469.07	664.62	890.04	1178.2	1582.3	1990.2	2281.2	2794	3135.9	3809.6	4141.6	4700.2	5381.1	5989.2	6404.4	6744.7	7553.1	8245.2	8515.1	9283.5	9396.3	9726.6	10627	10905	11710	11680	12045	12425	12851	13093	13737	13881	14235	14753	14883	15419	15561	15564
0	0.66024	0	19.215	7.9048	0	11.844	71.689	130.61	238.11	373.72	556.48	774.6	902.32	1161	1514.9	1693.4	1941.8	2235.8	2481.6	2737	2983.2	3133.3	3317.3	3447.1	3626.2	3766.1	4219.6	4376.9	4649.9	4444.8	4855.4	4780.7	4866.4	5155.6	5551.3	5743.2	5452.1	5602.9	5518.1	5736.1	5966.6	5821.5	6023.4	6021.9	6181.4	6324.5	6608.6	6432.8	6232.1
15.09	7.3585	0	0	0	0	5.425	0.45527	24.68	52.675	137.65	222.57	337.54	459.32	663.17	810.9	1037.9	1239.3	1505.1	1743.5	1961.4	2102.6	2266.6	2481.1	2612.4	2796.6	3255.6	3549	3318	3501.5	3708.4	3807.3	4008.2	4184.9	4314.6	4464.5	4545.9	4730.3	3684.9	3748.3	3798.9	3808	3900	3962.4	4051.2	4113.5	4163.1	4222.2	4410.3	4413.6
0	0	0	1.4504	1.2772	0	19.614	81.636	168.83	317.3	466.69	680.68	959.37	1296	1620.3	2035.2	2486.2	2718.9	3167.2	3665.7	4477.2	4588.9	5074.4	5594.3	5850	6320.9	6821.4	7247	6386.7	7796.1	8088	9165.4	9764.3	9929.2	10498	10906	11276	11496	11618	11849	12200	12880	13028	13293	14018	13772	14474	14619	14915	15106
15.071	7.9149	0	1.5103	0	0	0	0	12.322	50.076	91.744	154.78	210.8	334.76	449.49	596.07	719.65	857.51	1075.6	1331.6	1564.4	1893.1	2162.1	2466	2423.8	3027.8	3362.9	3774.6	3875.6	4390.2	4600.2	4969.3	4837.6	5531.7	5837	6092.6	6043.5	6471.5	7010	7284.6	7582.1	7997.3	8285.2	8542.1	8845.4	8972.9	9168.8	9214.5	9327.5	9464.8
0	0	0	0	0	9.8412	24.514	70.188	121.7	205.67	327.56	515.11	749.3	1010.3	1310.7	2274.3	2818.2	2430.8	2791.7	4028.8	5073.4	4092.4	4475	7308.8	7925.7	8450.8	8036.2	9322.5	9197.6	10561	10702	11094	11817	11918	12526	12945	13483	13533	13945	14145	14492	14693	14952	15518	16041	15888	16600	16354	16482	16409
0	22.165	26.937	0	0	0	34.383	53.531	148.58	263.76	361.24	531.39	713.06	904.56	1226.7	1384.9	1637.5	1999.3	2472.7	2858.2	3161.4	3383.3	3889.6	4252.6	4937.6	4378.4	4814.3	5254.7	5613.9	5967.9	6368	7757	7050	7347.1	7773.1	8510.1	8731.7	8819.7	9293.4	9439.8	9686.3	10206	10566	10813	11122	10714	11005	12232	11577	12523
0	0	0	55.519	55.749	0	0	55.064	117.45	208.57	434.03	454.17	641.53	833.3	1037.1	1232.6	1453.6	1708.8	1901.9	2208.8	2365.3	2630.5	2935.2	3171.9	3546	3578.6	3771.1	3933.4	4242	4375	4581.4	4907.2	5133.7	5211.4	5180.9	5545	5594.5	5912	6194.2	6348	6634.7	6874.7	6950.4	7026.2	7169	7378.3	7503.2	7668.2	7950.4	7971.9
10.426	0	11.767	3.9901	2.0124	0	0	0	0	0	3.194	19.509	42.785	68.796	140.87	222.79	287.08	368.35	438.05	586.25	736.32	843.37	1015.4	1200.6	1403.2	1546.8	1667.5	1811.6	2017.3	2154.2	2341.7	2518.3	2661.8	2894.4	3098.1	3263	3398.9	3762.4	3941.8	4125.1	4358.5	4709.2	4938.3	5200.4	5318	5636.9	5751.9	6065.4	6311.5	6497.5
0	0	0.32267	0	1.0486	16.265	21.434	55.72	122.11	223.99	333.77	467.94	617.35	798.99	1035	1221.2	1497.5	1744.6	2020	2380.3	2704.5	3041.6	3514	3785.1	4153.5	4424.2	4694.6	5162.3	5330.1	5696.1	6158.1	6530.3	7040	7253.9	7416.1	7639.4	7989.9	8209.1	8377.7	8677.7	8978.1	9240.8	9454.4	9552.5	9852	9964.1	10162	10193	10450	10409
10.548	21.795	0	9.1711	4.4375	0	0	0	0	0	0	35.732	90.211	146.68	277.17	434	691.57	650.24	769.22	1049.4	1299	1522	2052.6	2045.7	2437.4	2958	3421	3887.9	4390.7	4970.9	5985.4	5738.4	6504.4	7015.1	7562.5	7369.7	7862.4	8616.4	8377.7	8395.9	9233.5	9500.2	10075	10330	10474	10934	11205	11615	11708	12027
0	0	0	0	0	2.4971	19.837	64.951	136	217.36	329.21	469.05	671.55	916.2	1161.9	1370.1	1668.3	1941.3	2285.9	2576.4	2911.9	3252.5	3543	3947.8	4164.9	4526.8	4646.1	5013.5	5276.9	5960.8	6202	6413.8	6640.1	6834.6	6506.5	6716.6	6983.4	7111.2	7422	7640.8	8006.5	8065.7	8221.8	8299.5	8299.5	6985.6	7266.7	7365.5	7437.3	7326.5
0	0	0	0	13.728	2.0207	16.491	23.095	67.289	171.42	274.07	433.55	632.79	915.29	1195.8	1521.8	1850	2113.5	2496.7	2958.6	3294	3636.7	4120.2	4502.1	4803.1	5155	5597.6	5986.9	6495.4	6437.5	6818.1	7918	8222.3	8621.1	8000	8708.3	8719.8	9198.4	10213	9977.9	10203	10081	11038	12139	12464	11754	12916	11545	11943	13485
3.4535	4.8874	0	0	1.2873	0	0	13.673	66.436	141.57	235.45	376.07	503.18	715.71	1012.9	1164.5	1572.5	1884.2	2007.9	2428.5	2783.3	3384.3	3769.3	4165.4	4207.1	4609.1	5257.5	5637.2	6097	6641.4	7039.9	7693.5	8411.4	8614.4	9058	8692.9	9086.2	10672	11231	11620	12241	12231	12833	12207	13262	12736	12894	13462	14472	14798
7.607	0	0	0	5.5151	0	3.6359	12.771	35.715	131.39	274.66	451.1	648.14	918.34	1152.3	1489.1	1975.4	2382.4	2796.6	3238.9	3752.6	4291.3	4685.3	5186.7	5372.4	6057	6690.1	6958.9	7307.5	7816.2	8198.3	8579.2	9003.9	9276	9826.9	10014	10139	10258	10496	10459	11177	11364	11678	11830	12109	12485	12776	13288	13511	13989
0	0	1.7613	0	11.689	0	4.1494	66.947	136.06	220.2	366.75	512.61	673.94	877.6	1067.6	1263.5	1542.7	1677	1829.6	2095.7	2242.1	2484.6	2540.4	2756.6	3548.9	3036.5	3272.2	3495.9	3790.1	3858.5	3966.1	4085.4	5490.7	4526.7	4783.1	4777.2	5363.9	5444.6	5651.4	5950.7	6177.4	6350.4	6672.3	6767.2	7203.1	7471.8	7660.8	7775.8	7934.3	8093.2
0	3.299	0	0	1.8916	0	28.432	91.275	188.57	334.27	533.95	776.5	1035.8	1365.5	1733.7	2131.2	2565.8	3007.8	3498.8	3934.4	4448.7	4944.7	5364.7	5969.3	6337.9	6763.6	7211.2	7656.4	7712.1	8266.7	8691.3	9013.3	9241.8	9563.3	10210	10682	11388	11768	12078	12332	12636	12814	13095	13758	13948	13986	14387	14603	14756	14928
0	0	0	0	1.4097	5.3815	40.217	98.117	188.79	341.98	553.97	835.99	1135.7	1449.7	1883.2	2262.9	2822.7	3091.9	3714.5	4310.2	4685.3	5225.6	5635.7	5820.7	6084.8	6526.8	6866.4	7639.3	7804.9	8236.2	8505.8	8901.1	9182.1	9702.4	9931	10312	10303	10476	10933	11442	11765	11703	12806	12627	12794	12968	13230	13063	13513	14066
0	0	0	27.57	67.009	12.591	40.942	91.918	129.02	114	108.7	153.5	220.7	316.33	410.51	539.44	657.78	843.29	1019.8	1245.6	1500.5	1814.7	2124.1	2574.8	2838.4	3106.2	3358.7	3934.4	4059.8	4426.1	4697.3	5020.8	5449.8	5344.9	5775.3	6271.1	6411.6	6639.5	6940.8	7146.2	7323.4	7559.2	7903.8	7984.9	8430	8785.7	8917.1	9142.5	9368.7	9455.5
0	0	0	2.0306	2.8638	6.4172	2.1683	0	1.567	0	0	7.4771	27.655	57.001	122.26	180.82	314.25	409.8	532.05	672.25	844.69	911.77	1079.4	1221.9	1384.2	1515.4	1607.5	1651.1	1806.5	1803.8	1953.4	2133.8	2416.5	2394	2479.4	2643.4	2553.4	2817.7	3009.2	3074.5	3211.5	3385	3439.4	3571.1	3612.9	3788.8	3949	4061.1	4029.7	3912.2
0	0	23.947	2.0173	7.2383	0	26.523	0	136.26	263.42	429.18	688.25	970.04	1315	1626.6	2242.9	2237	2719.8	3254.5	3494.1	4254.1	4881.5	5247.6	5512	6246.7	6683.6	7396.5	7789	8141.4	8879.4	9157.4	10060	10546	10583	11006	11699	12028	12260	12910	13205	13662	14651	14321	14849	15415	15502	16109	17528	16546	16803
19.59	19.825	0	9.8317	0	0	11.385	11.379	40.721	43.552	86.383	118.64	178.3	251.83	321.97	399.71	470.46	603.06	735.33	870.92	1003.4	1124.6	1525.5	1441.4	1551.9	1769.1	1938	2056.8	2141.7	2408.9	2624.1	2906.1	3011.2	3410.9	3516.6	3781	3918.2	4003.7	4266.8	4412.6	4585.4	4790.1	5019.4	5180.4	5353.6	5413.1	5874.1	6010.1	5962.4	6018.4
1.0532	2.3151	0	0	0	0	13.768	49.959	90.34	167.64	244.68	375.5	446.23	526.72	703.9	918.32	1116.9	1335.1	1550.2	1799.8	2114.9	2370.7	2677.1	3030.5	3382.9	3907	4272	4754.1	4924.8	5466.6	5994.8	6479.3	6781.1	7253.1	7659.3	7755.4	8294.6	8667.3	9042.2	9335.5	9476.6	9699.6	10141	10437	10368	10776	10866	10884	11204	11175
21.44	12.59	10.162	0.98035	0	0	0	0	0	11.023	30.137	51.062	65.194	78.207	125.9	167.66	228.34	300.64	422.16	563.86	759.19	947.52	1167.8	1438.8	1650.4	1938.1	2226.8	2459.5	2699.8	3044.2	3407.2	3844.5	4117.8	4374	4613.4	5085.4	5116	5746.4	6151.3	6683.8	7151.4	7864.8	8124.2	8438.2	9037.8	9264.6	9646.3	9674	10154	10811
0	0	0	0	7.6868	8.1884	15.534	18.402	33.71	66.2	96.258	154.42	215.92	303.73	423.22	573.43	732.81	932.37	1206.1	1440	1673.9	1944.5	2311.9	2552.2	2879	3070.8	3418.8	3979.4	4085.9	4440.9	4736.2	5034.8	5350.5	5490.5	6018.6	6500.1	6961.5	6836.6	6938.7	7732.3	7978.5	7855.4	8378.5	8513.1	8851.1	8800.4	9200.6	9479.5	9257	9973.3
18.716	7.2745	3.9441	1.517	0	0	0	0	0.79909	0	6.9215	42.977	100.41	141.93	233.97	328.32	479.32	634.5	845.72	1084	1387.6	1648.3	1734	2241.8	2354	2649.1	2952.5	3219.6	3703.2	3794.8	4035.1	4676	5044.8	5182.8	5343.4	6124	6175.5	6472.3	6340	6534.1	7009.9	7835	8300	8848.8	8780	9183	9704.1	10051	10233	10226
15.376	13.199	0	0	0	0	4.3571	52.541	120.99	248.74	400.85	611.44	818.97	1070.2	1347.2	1611.8	1925.6	2251.9	2620.4	3057	3184.2	3609	4082.4	4314.7	4744.1	5020.2	5538.8	5691.7	5957.2	6445.5	7114.6	7207.7	7614.8	8301.9	8584.5	8972.5	9349.3	9746.8	10139	10757	10924	11775	12184	12290	12730	12883	13465	13960	14192	14073
0	2.0932	0	0	0.00099147	0	8.8199	0.022308	0.16875	25.481	43.699	68.396	133.1	201.01	262.78	267.13	532.25	728.14	813.96	950.21	1111.3	1238.8	1533.7	1682.5	1944	2194.4	2290.5	2585.5	2691.3	2918.2	2975.7	3225.2	3584.8	3671.3	3806.1	4021.2	4684.6	4407.4	4541.5	4679.3	4381.2	4513.2	4584.5	4624.4	4711.2	4819.6	4990.6	5100.1	5267.6	5200.2
0	0	0	0.63744	0	5.728	15.529	0	25.342	7.9671	6.3363	38.265	84.883	163.33	307.58	262.34	311.93	377.14	479.76	529.45	612.81	665.36	759.1	833.62	916.88	975.13	1016.1	1134.9	1230.3	1289.6	1391.8	1503.2	1603.7	1696.3	1734.3	1851.1	2074.6	2100.5	2290.3	2402.5	2600.1	2691.6	2897.8	2934.5	3036.5	3169.9	3290	3498.1	3653.7	3761.5
31.722	8.692	0.86056	0	0	0	0	0	47.7	117.21	246.08	380.94	543.65	704.97	917.87	1156	1438.3	1628.5	1922.3	2146.9	2445.7	2666.1	3111.4	3408.4	3624.9	3953	4177.9	4461.7	4692.2	4850.8	5071.4	5437.5	5693.7	6041	6304	6470.8	6795.9	6977.2	7380.5	7688	7873.2	8216.5	8536.2	9754.4	8809.8	8793.5	9058.8	9001.5	9148.7	9296.5
11.409	6.7736	0	0	0	5.5315	0	8.087	18.178	57.099	95.394	160.39	220.89	326.61	443.14	572.6	666.3	832	1052.1	1212.2	1509	1720	1965.4	2267.4	2536.1	2875.3	3130.2	3373	3740.9	4096.6	4413.9	4730.7	5048.5	5353.3	5598.7	5914.8	6368.9	6674.4	7244.7	7219.8	7190.1	7579.1	8117.1	8185	8544.1	9043.6	9040.1	9256.5	9377.7	9825.6
0	0	0	0	0	2.2965	34.986	100.8	175.91	313.76	452.22	621.47	832.06	1087.7	1321.2	1611.6	1807.3	2111.1	2423.5	2653.4	2958.6	3236.9	3546.5	3728.2	3947.6	4209.6	4471	4759.6	5056.7	5313.4	5483.7	5770.8	5926.4	6048.7	6238.8	6521.5	6510.4	6765.3	6853.6	7227	7259	7573.4	7756.2	7796.5	8487.5	8670.4	9106.1	9110.5	9184.7	9321.8
0	0	0	0	1.8958	13.195	21.688	39.717	79.294	83.431	96.734	222.2	294.55	385.22	359.41	432.19	479.23	611.04	756.45	860.06	889.26	1182.8	1360.9	1577	1756.4	1911.8	2098.2	2362.9	2503.9	2747	2862.4	3159	3280.1	3105.4	3232.1	3749.2	4016.2	4161.8	3981.6	3889	4338.8	4318.8	5096.1	5229.1	5392.8	5575.1	5691.5	5792.6	5899	5724.1
0	0	0	0	7.4885	2.5876	27.202	73.878	185.73	373.05	640.47	982.91	1284	1653.9	2088.8	2583	3093.4	3759.2	4201.3	4861.3	5325.4	5751.7	6391.5	7205.2	7621.8	8166	8729.4	9121.1	9655	10073	10750	10930	11639	11576	11903	12145	13036	13096	13517	13564	13976	13689	13386	12989	13523	15446	14591	15750	16917	17152
24.633	6.5189	0	0	1.4493	0	0	3.6868	46.291	114.37	206.1	328.26	474.86	600.6	705.8	896.76	1084	1283.2	1435	1625.8	1811	1973.7	2262.7	2472.5	2671	2910.7	3119	3314.3	3591.2	3742	3977.7	4260.1	4317.2	4572.1	4810.3	4976.1	5176.9	5117	5277.3	5508.4	5762.5	6007.8	6116.4	6324.2	6543.5	6603.3	6642.5	6824.3	7123.8	7212.8
0	0	3.6765	0	3.5307	0	18.304	33.531	90.432	176.13	288.92	433.45	563.67	755.95	935.04	1140	1342.9	1453.5	1743.5	2023.2	2201.5	2455.6	2693.5	2653.4	2969.1	3396.6	3571.2	3908.6	3728.3	4199.4	4432	4693.8	4767.2	4877.8	5094.5	5452.7	5112.3	5330.2	5125	5307.8	5248.8	5452.3	5577.1	5598	5666.6	5705	5816	6113.7	6049.7	6422.4
0	0	0	0	6.2805	6.9319	22.265	53.393	95.026	176.6	286.65	423.07	543.51	699.68	908.47	1074.1	1271.4	1558.6	1745.9	1908.4	2106.6	2491.1	2641.1	2885	2874.6	3191.3	3318.4	3395.1	3554.3	3854.5	3923.3	3975.1	4230.3	4309.9	4437	4446.2	4622.9	4827.5	4873.7	4811.4	4902.7	4970.1	5021	5265.8	5128	5312.7	5281.7	5219.9	5314.8	5316.6
0	0	0	6.822	2.8533	4.8194	32.703	41.991	61.43	104.84	144.66	218.79	309.4	454.45	584.63	749.6	902.76	1155.2	1340.2	1606.2	1916.9	2133.6	2400.5	2612.3	2960	3173.1	3477.2	3796.5	4054	4307.9	4605	4807.8	5191	5330.3	5703.2	6039	6147.8	6410.3	6642.3	6891	6969.9	7048.9	7266.3	7367	7629.5	7936.1	8126.7	8339.6	8558	8342
14.728	0.71057	0	0	0	0	38.817	95.246	212.58	367.38	543.65	777.01	986.36	1255.2	1565.4	1896.1	2284.1	2616.4	2968.5	3274.7	3718.7	4024.6	4319.7	4889.8	4950.1	5326.8	5605.1	5845.2	6071.7	6419.1	6776.9	7126.7	7197.6	7589.6	7757	8053	8422.7	8858.9	8673.4	9090.6	9297.7	9701.5	9937.9	10172	10453	10491	10426	10824	10882	11226
32.208	8.1682	0	0	0	0	0	0	7.9649	21.394	48.093	72.789	110.06	94.692	138.4	241.9	367.35	542.45	664.44	856.85	1038	1379.3	1792.6	2157.2	2560.4	3010.9	3369	4031.8	4422.3	5103.8	5706.9	6080.1	6718.7	7161.4	7709.5	8422.3	8905.5	9097.5	9545.8	9789.1	10670	11084	12042	12400	12510	13407	13880	14431	14884	15147
0.75879	1.9388	1.464	0	0	0	15.849	31.108	87.034	185.53	354.71	535.99	791.02	1089.4	1480.4	1833.7	2171.4	2631.5	2957.6	3409	3831.3	4158.8	4728.2	4898.9	5418.3	6201	6297.3	7502.2	8033.2	8848.5	9592.5	10116	10881	10858	11956	12329	13028	13643	15293	16417	17292	17584	19225	19088	21343	20681	22524	22884	23825	24435
0.10189	0	0	19.072	21.264	0	11.712	1.5194	33.059	81.413	99.08	210.45	300.83	430.8	545.88	713.75	900.01	1006.1	1248.1	1502	1709.2	1868.8	2077.9	2393.5	2781.8	2827.1	3171.9	3486	3747.1	4189	4387.6	4930.9	5057.8	5258.7	5491.9	5697.1	6046.9	6233.3	6579.2	6870.8	7130.5	7171.5	7509.1	7709.5	7896.5	8022.9	8091.3	8386.8	8315	8375.2
17.083	14.709	0	0	0	0	8.0741	34.489	70.309	138.59	239.18	393.56	612.57	822.4	1072.2	1395.8	1662.2	1974	2334.4	2715	3160.1	3542.1	3874.9	4317.4	4615.4	4964.1	5268.8	5583.5	5954	6160	6482.1	6481.6	6903.6	7116.1	7314.8	7706.5	7727.1	7986.2	7982.2	8281	8497.8	8749.4	8974.9	9014.2	9118.5	9278.8	9553.3	9711.1	9803.9	9955.4
22.731	6.6384	0.68011	4.5883	0	0	0	0	4.3027	25.217	70.375	149.91	226.78	356.03	499.88	661.99	841.49	975.5	1187.3	1376.6	1584	1827.5	2004.3	2277.5	2432.3	2639.5	2964.1	3166.9	3275.5	3510.2	3522	3724.7	3851.9	3988.5	4080.9	4328.4	4421.3	4643.3	4949.5	5208.4	5231.8	5535.3	5721.2	6008.4	6175.3	6419.5	6663.3	6702.8	6955.6	7296.7
24.773	2.949	0.67592	0.86741	0	0	0	32.77	91.819	148.25	244.25	381.4	512.65	673.57	908.74	1190.2	1455.4	1743.4	2065.1	2306.7	2627.8	2980.7	3356.4	3692.4	4135.2	4384.4	4871.1	5261.9	5535.8	6011	6270	6645.7	7058.7	7431.8	7784.7	8075.6	8297.4	8818.1	9339	9514.8	10131	10407	10610	11131	11247	11591	11745	11888	12095	11983
0	0	0	0	0	5.511	15.061	32.984	65.121	112.19	154.34	224.25	280.82	356.13	445.56	512.25	621.42	760.24	878.59	1029.7	1161.2	1290.8	1450.5	1601.1	1795	1945.5	2483.5	2336.9	2440.1	2611.7	2778	3034.9	3194.3	3345.3	3521.7	3778.3	3923.9	4099.4	4250.3	4498.7	4647.9	4830.4	5096.4	5177.2	5311.8	5510.3	5534	5930.3	5913.9	6123.1
9.4566	13.496	1.0185	0	0	0	0	0	0	0	4.0788	32.24	112.42	187.24	315.69	464.81	766.03	860.28	1114.4	1323.9	1526.3	1884.7	2226.8	2481.3	2783.4	2963.7	3195.8	3524.6	3749.5	3947.5	4239.1	4422.5	4645.4	4687.3	4807.5	5100.7	5362.8	5517.1	5658.8	5866.6	5962	6753.8	6916.8	7019.8	7105.8	7481	7668.1	7648.3	7857.8	7702.1
6.2285	10.283	16.87	13.341	0	0	0	18.229	55.365	127.03	205.42	313.1	425.7	555.38	717.83	848.68	978.56	1132.3	1294.6	1439.1	1632.9	1754.8	1931.8	2128.9	2282.5	2464.6	2599.5	2703.4	2909.9	3156.9	3340.1	3522	3694.2	3925.4	4199.8	4347.2	4582	5259.6	4371.8	4511.5	4656.8	4889.9	5051.3	5275.9	5409.3	5537	5616.2	5894.1	6104.3	6102.1
0	0	0	34.449	21.388	15.06	0	0.53804	15.093	56.357	160.47	263.71	411.19	612.55	945.96	1459.3	1749	2114.5	2478.6	3271.4	4080.8	4479.6	4804.4	6007.3	6822.1	7492.6	7895.5	8094.3	9187.7	9086.5	9765.9	10106	11012	11672	11407	12217	12511	12728	13359	13643	13374	14526	14526	14073	14092	13802	14488	14952	14325	13166
7.3279	3.9806	0	0	0	0	1.2961	5.8657	7.9818	30.501	62.49	165.34	322.16	457.88	598.93	837.03	1083.2	1410.9	1685.9	1926.9	2330.6	2696.9	3051.4	3280.7	3655.8	3847	4115.3	4417.3	4614.3	4829.5	4977.3	5288.2	5441.2	5539.9	5838.5	6087.5	6311.1	6655.1	6844.3	7312.6	7590.7	8037.5	8279.7	8593.1	9060.5	9171.6	9620.8	9745.2	10123	10397
0	0	0	0	176.12	286.68	389.92	404.81	442.94	437.9	616.46	773.49	940.78	1194.7	1670.2	1243.5	2140.3	2478.4	2580.9	2693.5	3100.9	3307.2	3507.6	3802.3	3789.2	3895.4	4088.1	4435.8	4598.8	4836.2	4983	5251.1	5238.9	5438.7	5356	5911.6	6293	6680.7	6822.2	7134.9	7556.3	7912	7838.3	8317.3	8806.9	9033.6	9301.8	9595.9	9997	9832.2
0	0	0	4.5644	0	4.5518	0	58.425	153.14	265.78	353.8	482.13	697.23	914.46	1152.8	1365.3	1626.4	1881.2	2069.2	2456.1	2838.6	3062.8	3450.8	3794.2	4160.7	4445.9	4843.8	5290.4	5548.4	5431.8	5426.7	5382.3	6063.1	6317.9	6131.5	6811.8	7166.8	7249.7	7752.7	8081.2	7960.5	8073.6	8365.1	8684.6	9046.2	9243.7	9445.6	9577.8	9533.1	9756.9
0	0	8.3968	3.0939	0	0	7.5938	41.363	58.479	119.05	193.77	274.78	410.79	589.66	754.84	926.61	1143.7	1269.1	1555	1912.6	1937.3	2293.5	2645.3	2923.8	2891.2	3273.7	3586	4032.2	4117.2	4519.8	4747.4	4899.6	5328.1	5954.7	6207.5	6117.1	6245.7	6837.2	7163	7311.4	7714.2	7960.7	8017.3	8136.1	8394.9	8493.4	8856.9	8826.2	9265.3	9290.2
36.224	17.191	5.394	0	0	0	0	0	0	0	0	0	5.7737	17.495	48.845	94.085	133.81	203.25	276.15	364.35	486.59	647.46	850.14	1028.7	1222.2	1439.9	1500.9	1616.4	1852.7	2048.4	2157.2	2403.1	2499.9	2514.9	2667.5	2831.4	2986	3279.5	3307.6	3496.8	3740.2	3917.6	4118.7	4298.5	4549.6	4570.9	4539.9	4765	4727.9	5113.5
0.6979	1.8666	0	0	0	5.3195	7.6178	26.06	64.914	129.22	173.63	291.29	398.2	612.48	845.88	1191.3	1281.3	1558.7	1836.8	2142.5	2316.1	2661.8	2830.7	3219.6	3548.8	3823.7	4227.3	4457.6	4751	5063.8	5536.2	5932.7	6361.1	6852.3	6935.1	7524.9	7920	8498.2	8889.2	9307	10109	10414	11044	11296	11742	12274	11950	12818	12997	13350
0	8.1837	2.8202	0	0	0	0	8.8832	35.9	70.212	131.94	227.75	362.23	554.82	792.29	1047.9	1351	1704.5	2069.1	2550	3141.1	3719.9	4300.8	5123.4	5660.9	6418	6745.1	7399.9	8072.8	8785.3	9468.7	10027	10427	11098	12105	12624	12872	14031	14269	14920	15580	16144	16387	17065	17693	17550	17844	18287	18796	19328
0	0	1.6956	9.836	4.0414	6.844	3.1996	19.329	64.211	118.45	248.75	345.48	503.09	676.48	842.3	1061	1312	1512.8	1725	1930.4	2257.9	2359.2	2716.6	2990.9	3409.3	3684.8	3916.9	4212.8	4284.4	4495.1	4508.2	4831.3	4955	5386.8	5531.3	5671.8	5910.3	6170.5	6284	6387.9	6206.4	5840.8	5833.5	6100.2	6127.3	6183.7	6272.7	6282.2	6747.9	7160.9
0	0	0	12.481	13.322	0	0	0	6.8402	6.4789	46.812	87.587	176.92	325.22	462.84	823.28	947.06	1140.9	1452.8	1741.3	2102.1	2549.1	2909	3319.1	3853	4231.7	4809	5301.4	5707.2	6080.5	6344.2	6912.2	7259.8	7552.7	8113.6	8563	8795.4	9587.8	9738.8	10507	10822	11205	11329	12042	12352	12871	13398	13375	13895	13714
3.1345	0	9.7935	0	5.1606	2.1324	0	0	31.343	83.002	182.96	286.64	421.1	593.08	785.31	1048.7	1220	1402.7	1604.4	1798.8	2044.5	2176.4	2344.1	2473.8	2676.6	2803.6	2887.6	3025.6	3097.1	3229.4	3406.9	3551.2	3767.4	4321.7	4587.7	4817.2	4993.2	5089.5	5441.7	5640.4	5793.2	5573.9	5793.1	6047.3	6188.1	6476.6	6629.3	6838.6	6968.4	7115.2
0	0	0	2.3758	0	11.597	11.408	8.6838	0	0	2.448	28.367	81.83	173.69	314.81	468.21	734.95	953.11	1249	1534.4	1908.6	2263.8	2580.8	2892.4	3270.2	3675.8	3986.3	4355.5	4567.2	5035.4	5273.7	5393.3	5465.7	5732	5763.9	5963.7	6343.2	6426.8	6539.4	6695.1	6816.9	7222.2	7341.1	7381.1	7511.4	7523.1	7805.2	7711.6	7997.8	7808.3
25.428	4.0141	0.66096	0	0	0	0	0	23.029	60.873	104.1	180.41	258.01	302.94	391.77	463.97	572.12	669.05	787.44	898.37	1012.8	1137.1	1314	1500	1660.3	1834.4	1939	2253.4	2427.1	2594.7	2771.8	3128	3290.5	3561.7	3792.7	3992.4	4334.6	4481.9	4714	4845.9	4980.1	5546.9	5835.1	6179.7	6215.8	6193	6432.4	6668.2	6908	7015.2
6.8852	4.7609	0	3.1672	2.9809	0	0	0	0	0	0	0	0	0	0	54.942	152.52	257.81	395.5	543.58	717.64	846.3	1029.4	1201.5	1381.6	1609.9	1793.5	2019.5	2188.2	2379.3	2604	2719.5	2952.1	3174.9	3288.3	3472.3	3643	3656.8	3744.9	3870.1	3913.8	3977.5	3958.6	4261.7	4244.5	4326.5	4489.1	4597.2	4739.1	4713.2
0	0	0	0	2.7326	0	17.414	54.434	130.43	221.14	302.08	429.34	505.54	633.51	745.62	882.08	989.15	1197.9	1317.7	1590	1768.2	2055.7	2309.2	2611	2768.5	2974.2	3249.9	3600.6	3745.6	4069.2	4373.5	4586.3	4827.8	5018.8	5312.5	5554.9	5614.5	5721.8	5876.7	6230	6333.5	6534	6604.9	6707.2	6895.2	6962.9	7118.5	7285.6	7352.1	7443.9
0	0	0	6.9233	1.7219	0	8.2586	0	32.487	55.136	85.827	137.19	182.02	250.17	333.74	384.52	442.32	512.37	584.03	704.71	845.11	929.18	1036.9	1172.2	1311.5	1404.3	1555.8	1781.6	1864.6	2012.5	2185.2	2388.4	2548.9	2585.6	2812	2938.5	3298.1	3469	3633	3783.8	3887.1	4103.5	4209	4373.7	4625.4	4622.1	4689.4	4622.6	4861.1	4483.2
18.216	1.2893	22.714	0	3.3435	0	0	0	0	0	0	0	0	0	0	0	29.693	102.65	219.49	388.54	558.48	737.01	986.1	1245.5	1597.3	1889	2280.8	2665.6	2980.9	3345.3	3748.6	4196	4556.3	5013.7	5473.5	5891.4	6233.7	6477.8	6958.8	7357	7556.9	7818.7	8050.4	8287.9	8621.2	8938	9053.6	9211.2	9037.8	9234
14.716	0	0	4.1654	0	0	0	22.224	28.828	89.582	146.87	234.74	325.21	492.45	586.97	751.22	1010.6	1096.3	1345.7	1750	1815.9	1956.7	2361.3	2454.3	2692.9	3013.6	3337	3618.3	3686.3	3679.2	4045.1	4151.3	4576.4	4706.2	4809.7	4875.7	4576.5	4844.5	4871.7	4969.6	5018.4	5189.7	5174.5	5188.1	5485.4	5489.7	5423.9	5780.4	5772.3	5154.4
0	0.16021	0.10205	0	29.645	7.5258	5.9912	32.353	75.222	155.86	237.57	363.31	477.38	611.91	838.14	1043.2	1278.8	1524.6	1799.7	2095.1	2309.2	2564.5	2869.7	3160	3410.9	3712.5	3925.3	4202	4555.5	4814.1	5196.6	5547.5	5812.8	6043.1	6240.9	6735.6	6878.4	7428.8	7601.6	7936.2	8168.9	8491	8830.3	9165.2	9437	9607.5	9734.6	9850.3	10647	10614
0	0	0	0	2.4307	10.841	22.654	26.627	63.839	113.47	183.38	293.99	372.44	450.63	592.47	708.91	934.74	998.89	1366.7	1396.9	1693.1	1893.5	2161.5	2292.7	2267.2	2932.4	3596.2	4021.6	4070.5	4397	4678.3	5055.4	5335.1	5475.3	5826.3	6245.1	6486.1	6587.1	7305.4	7449.9	7930.7	8173.3	8501.3	8971.9	9096.8	9440.2	9595.8	9879.7	10267	10595
0	0	0	7.841	9.7279	8.5364	22	48.652	71.035	103.68	154.97	215.96	334.84	467.5	580.01	746.31	917.73	1066.8	1280.4	1542.9	1828	2028.8	2465.5	2808.8	3024.6	3604.1	3833.4	4306.8	4368.7	4807	5042.9	5475.6	5799.4	6159.9	6734	7066.3	7298.6	7691.2	8106.4	8654.1	8987.7	9398	9682.3	10156	10352	10837	10895	11137	11303	11930
0	0.71133	0	0	0	0	36.599	122.45	246.82	450.98	621.24	853.69	1121.6	1257.7	1770.3	2168.1	2599.3	3004.7	3104.4	3785.3	4000.6	4391	5124.9	5469.4	5598.1	6483.8	6647.8	7462.6	7525.7	7877.6	7961.6	8320.9	8106.7	8874.9	9536.1	9405.7	9370.7	10303	10491	11017	11100	11376	11751	11776	12127	12224	12237	12485	12668	13017
0	0	0	0	39.06	36.229	79.982	91.37	167.38	206.05	323.57	494.2	579.75	753.35	926	1084.3	1323.9	1532	1747.1	1924	2309.7	2685.9	3033.7	3237.2	3556	4003.6	4173.3	4553.1	4847.1	5189.7	5421.4	5760.5	6070.6	6143.2	6586	6682.3	6949.7	7099.9	7282.7	7527.1	7711.5	8132.7	8141.1	8452.8	8605.3	8908.6	9026.2	9041.9	9247.5	9438.4
31.533	15.046	7.6193	0	0	0	0	7.5528	21.588	63.973	159.9	275.79	473.17	659.88	955.84	1250.7	1611.3	1455.9	1638.2	2408.3	2736	2646.7	2971.1	3466.8	3830.3	4210.8	4426.6	4480.7	4642.4	5036.9	5061.3	5594	5554.3	5802.2	5813.6	6324.5	6904	6990.6	6381	6113.8	7314.8	6665.8	5918.1	8276.6	8693.7	8598.8	8921.6	8871.3	9033.4	8922.4
33.115	0	0	7.6687	0	0	0	28.808	84.377	216.8	380.32	640.15	877.36	1175.5	1480.9	1750.3	2111.7	2485.5	2932.7	3404.1	3523.1	3664.2	3829.9	4119.9	4626.4	4816.8	5101.8	5362.5	5499.5	5771	6213	6546.3	6868.5	6868.9	7209.7	7719.3	8018.1	8046.8	8422.7	8596.6	8712.6	8985.9	9297.8	9373.2	9484.8	9850.9	9900.4	10050	10113	10111
0	0	0	18.707	7.4021	12.053	17.157	35.045	52.356	77.155	107.17	174.64	291.31	429.6	599.53	757.86	981.28	1309.1	1596	1877.2	2152	2497	2856.7	3281.1	3423.2	3963.5	4199.9	4631.6	4854.4	5183	5432.9	5964.4	6048.4	6355.4	6609.7	7217.3	7214.2	7676.6	7935.5	8289.3	8618.3	8906.2	9144.2	9375.1	9623.4	9877.4	10103	10464	10649	10686
0	0	2.5	1.4219	37.438	16.19	32.588	44.896	74.819	73.865	103.55	130.58	163.87	223.71	232.26	260.47	310.63	325.67	371.33	428.53	528.63	625.4	765.09	860.04	982.39	1097.8	1246.9	1413.6	1468.5	1763.5	1846.5	2052.6	2192.7	2425.9	2634.9	2860.4	3066.4	3333.6	3579.5	3932.1	4004.1	4278.1	4583.3	4745.4	4942.6	5030.4	5372.8	5576.4	5856.5	5911.2
22.422	16.248	6.1343	0	0	0	0	19.445	60.638	82.311	154.07	248.86	328.22	552.58	769.51	880.68	1221.5	1628	2058.6	2302.4	2442.9	3057.9	3633.5	3065.5	3998.5	4841.4	4771.1	5441.3	5291.3	5617.3	6053	6242.7	6688.2	7337.6	7417.8	7876.3	8860.4	9281	9079.5	9610.6	10420	10898	11469	11877	12372	12612	12315	13474	13776	13589
0	0	0	0	17.968	79.131	128.97	205.29	254.81	308.24	363.53	417.56	495.38	583.98	665.93	736.84	862.46	969.88	1162.7	1339.8	1547.6	1734.6	1995	2239.3	2470.9	2704.5	2917.5	3068	3282.5	3317.1	3728.1	3911.2	4026.4	4265.1	4482.3	4577.2	4804.2	4969.7	5186.2	5223.4	5529.1	5834.6	5858.7	6096	6245.3	6393.8	6441.5	6565.5	6607.2	6639.2
0	0	0	0	3.5881	6.6461	10.743	43.477	87.725	167.55	269.4	413.46	578.8	750.05	993.06	1210.4	1480.8	1732.9	2129.8	2437.9	2574.2	2983.4	3146.9	3464.8	3831.1	4178	4263.2	4445.3	4915.4	5154.2	5429.4	5563.3	5932.1	5941	6044.3	6405	6464.4	6855.4	6967.4	7203.5	7383.3	7597.9	7918.1	8140.3	8357.7	8597.4	8882.9	9112.2	9229.6	9311.1
2.7868	0	7.8772	7.4735	3.9989	0	0	0	0	13.912	55.351	128.94	223.47	360.37	487.02	647.17	761.36	913.74	1075.2	1197.2	1322.6	1444.7	1583.8	1705.7	1827.9	1974.8	2096.7	2204.3	2312.7	2547.2	2614.9	2738.2	2821.3	2989.7	3149.5	3156.7	3342.3	3428.7	3640	3775.5	3895.2	4106	4349.9	4583.7	4770.3	4893.8	5086.7	5309	5559.7	5774
5.6238	0.71152	0	0	0	0	38.852	122.63	262.88	455.97	766.95	1007.4	1320.8	1669.4	2141.3	2443.7	2849.7	3357.4	3871.5	4396.9	4730.5	5356.1	5213.2	5783.9	6209.5	6469.4	7146	7537.4	8581.8	8521.7	8910.2	9768.5	11164	10725	11458	11883	12279	12793	13790	14279	14785	15004	15086	16256	16307	16884	16840	17021	17292	17671
0	0	0	0	7.725	11.188	14.185	11.251	3.5527	8.2626	29.005	40.913	71.42	153.52	220.61	288.03	396.88	508.92	687.11	924.18	1087.2	1280.8	1446.3	1684.4	1783.5	2069.7	2347.7	2731.4	2918.9	3281.7	3533.5	3873.9	4221.6	4543	4990.2	5189.3	5265.3	5356.6	5611	6117.6	6296.4	6495.2	6682.1	6818.1	7043.9	7101.2	7404	7366.7	7648.5	7357.1
9.895	0	0	8.8255	0	0	9.6535	2.9696	0	0	0	0	39.07	93.378	206.75	327.91	484.52	722.4	928.28	1175.9	1527.9	1655.4	1985	2245	2562.3	2917.9	3130.3	3502.8	3771.5	4096.6	4536.3	4808.2	5086.3	5219.4	5858.6	6088	6611.8	6824	7148.7	7457.7	8150.2	8681.4	9316.1	9285.9	8973	9405.3	9613.3	9901.2	9966.8	9992.8
0	0	0	15.705	15.682	3.0069	22.226	37.84	156.08	177.99	273.19	367.93	442.57	584.75	744.25	1017.3	1160.2	1222.7	1389.7	1589.2	1948.7	1948.9	2161.9	2300	2428.1	2648.7	2864.5	2887.9	3190.2	3248.5	3653.8	3685.9	4369.3	4242.6	4383	4362.9	4439.7	4899.5	5119.8	5314.7	5538.9	5644.4	5797.1	5919	6044.5	6213.3	6398.6	6678.8	6869.7	6879.3
3.9007	14.777	4.0762	0	0	0	0	0	3.1298	0	26.278	9.9689	18.181	73.277	138.67	238.46	340.01	460.77	618.92	808.57	981.31	1209.9	1469.6	1705.1	2031.4	1992.6	2207.5	2291.6	2413.9	2571.6	2657.6	2980.7	3148.8	3508.7	3556.3	3845.1	4101.4	4296.3	4518.5	4881.2	4862.5	5140.9	5069.8	5431.3	5796.4	6174.3	6374.5	6412.9	6746.5	7145.9
34.038	18.136	0	0	0	0	4.7405	22.142	48.61	55.249	134	211.85	242.26	470.9	677.56	822.69	976.64	972.68	1246.2	1549.8	1504.7	1663.9	1906.5	2267	2462.6	2746.1	3260.6	3377.8	3685	3995.6	4314.2	4574.8	4609.2	4771.8	4499.4	5278.2	5543.6	5725.6	6128.3	6120.8	5954.4	5257.1	5936.4	6338.2	7052.1	6956.6	6801.2	6348.9	6782.8	6939.3
27.93	7.5549	3.3573	0	0	0	0	0	0	16.3	37.44	108.27	184.09	279.95	416.36	555.41	719.54	810.82	1026.8	1187.4	1332	1400.1	1521.5	1713	1961.9	2016.5	2197.4	2491	2676.6	2760.6	2883.7	3043.4	3394.8	3404.4	3586.3	3896.7	4582.4	4184.9	4500.4	4443.6	4684.1	4835.1	4947	5151.6	5123.7	5256.6	5027.2	5310.1	5245.7	5284.3
0	0	0	12.3	31.728	13.164	21.195	88.527	204	373.1	598.29	876.39	1213.2	1591.1	2041.8	2461.3	2904.1	3287.6	3872.1	4260.5	4729.4	5160.3	5590.4	6193.9	6781.4	6997.5	7519.1	7965	8383.8	8812.1	8969.7	9749.8	10012	10460	11129	11453	11944	12497	12999	13831	13608	13912	14162	14682	14909	14832	15483	15585	16154	16928
0	0	0	2.2957	1.8621	17.337	14.133	46.104	88.418	167.64	260.91	388.17	531.46	661.57	866.11	1084.1	1328	1440.7	1735.3	2134.1	2333.6	2570.9	3002.9	2997.4	3336.6	3626.4	3700.5	3757	3953.8	4104.3	4315.6	4410.5	4686.4	4680.7	4776.6	5248.9	5258.2	5534.5	5683	5747.9	5905	5729.9	5917.9	6042.6	6013.4	5825.9	6375.8	6497.1	6804.4	6711.2
8.0569	6.3903	0	0	0	0	5.2101	2.5908	25.417	41.856	106.57	198.04	310.87	423.28	619.07	804.04	1011.7	1248.4	1519.2	1752.4	2019.9	2259.9	2514.9	2802.3	3095.7	3198	3601.8	4117.5	3887	4275.9	4595	4737	4972.7	5295.3	5285.6	5748.1	5697	5946.4	6041.4	6304.6	6530.6	6817.5	7042.3	7657.9	7996.1	8279.2	8414.4	8450.9	8792.1	8894.2
0	0	0	0	9.7452	5.1537	9.4362	56.379	131.54	237.21	373.7	509.37	726.75	1029.8	933.97	1102.5	1829	2172.5	2502.8	2783.8	3133.7	3354.7	3745	3902.2	4277.7	4472.4	4801.6	5283.8	5373.6	5661.9	5976.7	6130.7	6444.3	6659.8	6969.5	6528.5	6961.4	7151.9	7277.3	7609.6	7940.8	8315.9	8596.4	8942.6	9264.3	9515.8	9435.1	10339	10823	10987
2.5242	11.431	0	0.78971	1.7638	0	0	7.6505	22.567	79.287	144.84	228.67	312.72	460.59	605.5	756.69	921.16	1152	1297.7	1500.9	1644.6	1910.8	2180.1	2365.6	2595.6	2840.9	3021.9	3366.8	3597.4	3875.4	4111.4	4168.3	4573.2	4810.6	5223.1	5541.6	5703.2	5907	6140.4	6582.7	6785.7	7005.7	7264.5	7473.4	7738.5	7915	8287.2	8264	8931.3	8937.5
0	0	0	3.8552	4.2393	23.547	22.37	44.761	52.884	127.74	206.17	360.33	520.81	847.64	1113	1275.5	1571.8	2090.9	2542	2983.2	3613.9	4087	4346	4905.9	5114.8	5869	6022	6752.3	7518.9	8154.7	8617.9	8825.9	9578.8	9894.1	10392	10929	11611	11378	12388	12733	12804	13343	14030	14029	14680	15029	15158	15301	15117	15618
0	0	10.002	0	0	2.8279	14.825	30.281	63.292	127.2	228.52	326.89	423.4	559.89	733.07	854.82	995.14	1132.1	1261.6	1465.1	1558.8	1703.5	1855	1945.8	2107.2	2147.8	2263	2391.3	2517.6	2680.4	2751.4	2862.7	3047.4	3051.4	3202.2	3333.5	3362.7	3566.9	3680.2	3941.4	4079.9	4211.9	4383.1	4409.7	4661	4770.6	4969.2	5118.5	5142.4	5281.1
0	13.032	6.6471	9.055	0	0	0	0	0	0	0	1.4152	72.182	155.67	298.11	416.18	550.15	765.7	963.15	1235.1	1518.5	1796.4	1696.6	2503	2796.9	3141.2	3419.3	3660.1	4190.7	4198.7	4535.9	4878.5	5576.9	5590.4	5928.2	6442.2	6786.2	6619.6	6982.6	7250.2	7577.7	8347.5	8972.7	9348.2	9282.7	9592.9	9900.1	10325	10291	10379
0	0	0	23.759	0	0	15.462	62.703	122.45	172.95	277.98	429.66	610.13	787.84	1092	1377.5	1830.1	2115.1	2482.8	2908.4	3199.7	3730.5	4118.7	4706.2	5004.2	5475.3	5882.9	6230.9	6544	6890	7488.7	8080.6	8037.8	8932.5	9515.9	9871.1	10357	10274	10634	11066	11800	12029	12592	13157	13185	13366	13542	14441	14328	14294
1.9755	9.7059	0	0	0	0	6.0037	3.1714	14.417	22.647	29.14	45.692	74.592	108.69	192.38	304.06	450.14	607.14	807.61	1054.8	1285.4	1610.5	1947.9	2445.6	2758.2	3216.9	3519	4074.7	4328.2	4840	5161.9	5552.6	5992	6437.6	6510.7	6972.5	7364.3	7506.4	7784.8	8182	8821.6	9370.7	10048	10157	10378	10601	10818	11390	11657	11663
8.3894	7.5459	0	7.4978	0	0	0	0	0	0	6.2195	33.661	65.851	113.79	179.54	259.73	426.58	446.05	582.37	641.64	863.1	827.46	959.72	1175.9	1429.4	1360.1	1535	1725	1955.4	1908.5	1987.5	2866.2	2961.9	2425.6	2523	2789.4	2873	2928.2	2998.1	3086.2	3191.9	3332.1	3409.3	3549.2	3568.5	3616.4	3713.7	3884	3881.4	4010.9
10.199	8.8207	0	0	0	0	0	0	6.1232	42.842	87.618	177.21	286.67	443.78	643.38	937.05	1246.4	1661.4	1940	2413.7	2931.8	3494.9	4209.9	4855.2	5359.9	6095.7	6838	7526.7	8556.1	9163.1	10027	11028	12215	12701	13068	13719	14943	14810	15349	15180	16605	17202	17882	17590	17353	17751	18156	17776	19322	20430
0	6.7444	4.1158	4.9054	0.079066	0	0	9.0728	27.113	52.035	118.61	210.62	390.5	597.69	811.59	980.91	1273.8	1531.7	1922.7	2108	2682.4	2977.3	3442	3847.2	4195.7	4720.4	5203.2	4299.5	4478.8	6505.5	6926.1	7049.3	7684	7790.6	8716.3	8708	7323.7	7333.8	9600.7	10127	10299	10518	10643	10840	11517	11594	11987	12292	12334	12383
0	0	0	12.435	14.08	0	7.3423	9.6488	21.077	37.218	70.225	97.032	141.46	175.68	185.04	253.33	321.75	409.84	519.3	615.53	729.25	832.54	996.06	1190.4	1427.1	1540.5	1594.4	1767.1	1978.1	2262.9	2278.6	2460.4	2620.5	2740.9	2883.1	3043	3194.8	3340.4	3138	3138	3293.5	3217.9	3495.8	3525.2	3496.9	3788.6	4064.2	4054.4	3875.2	3901.6
0	0	0	9.7115	38.188	62.165	95.755	136.67	222.12	290.98	427.47	559.72	696.77	877.59	1066.8	1194.8	1383.7	1574.4	1754.9	1916.1	2115.3	2297.1	2531.6	2637.8	2793.3	3019.8	3042.3	3217.5	3335.9	3355	3550.3	3757.6	3805.8	3875.9	3961.9	4163	4242	4378.7	4446	4489.1	4780.9	4769.9	4862.4	4944.3	4977.7	5014.6	5180	5337.5	5382.2	5324.8
0	0	0	0	0	4.578	26.029	52.636	144.58	234.87	365.67	574.73	834.6	1035.6	1351.8	1674.5	2071	2462.2	2849.2	3124.8	3427.2	3956.5	4243.6	4541.6	5120.5	5378.7	5900.5	6095.2	6578.7	6965.4	7309.9	7571.4	8285.2	8515.8	8659.6	9227.5	9569.4	10302	10426	10900	10947	11426	11968	12179	12443	13215	13369	13606	14039	14140
0	17.85	16.985	0	6.0573	0	0	0	0	0	0	0	5.7344	76.719	176.41	347.44	437.14	632.79	833.83	1039.1	1228.1	1401.4	1656	1926	2137.2	2382	2466.2	2738.7	2918.6	3063.1	3092.8	3326.5	3467.7	3669.6	3800.4	4123	4366.2	4504	4804.4	5112.2	5330.6	5724.8	6136.9	6583.1	6982.1	7188.5	7362.1	7868.5	8227	8447.9
0	0	0	7.7246	0	0	19.974	56.365	126.93	179.22	253.5	369.99	459.77	555.12	658.96	1048.6	956.79	1086.8	1258.4	1468.9	2082.6	1797.5	2003.9	2953.9	2654.5	2763.7	3168.3	3543.1	4626.6	4067.9	4236	5469.3	4801.9	4800	5104.9	5381.6	5593.2	5797.9	6057.3	6297.3	6421.6	6718.8	6845	7074	7253.7	7474.6	7587.6	7638.7	7796.8	7990.4
0	0	0	0	20.503	0.039223	2.0516	0	26.297	51.415	112.77	217.73	331.75	452.52	625.92	925.26	1127.5	1423.7	1709.6	1964.8	2471.6	2763.9	3013.8	3475.6	3718	4256.5	4480.2	4873.1	5250.5	5673.5	5804.2	6155.7	6473.8	6737.9	7248.1	7426.6	7775.1	7965.6	8180.9	8507.4	8765.7	8808	9071.9	9298.6	9417.2	9811.5	9970.4	10137	10306	10329
0	3.6106	2.7735	1.1603	10.265	0	5.8114	4.0382	12.986	41.709	78.715	135.44	188.34	305.31	384.59	494.18	686.14	898.48	1121.5	1340.3	1619.5	1827.8	2081.4	2355.9	2626.8	2887.9	3131.8	3427.9	3661.3	3856.4	4079.2	4378.2	4569.6	4748.4	5036.7	5310.6	5469.7	5603.5	5740.6	5791.1	5917.2	6107	6169.3	6391.9	6429	6639.8	6785.8	6852.3	6919.7	6893.6
0	0	0	10.702	0	0	0.99593	16.343	55.516	105.89	163.27	265.56	325.32	444.74	573.27	764.61	940.87	1185	1518.5	1972.6	2440.4	3004.9	4144.1	3857.3	4314.4	4817.2	5443.2	5957.7	6371.3	7096.9	7727.4	8472.9	9051.1	9564.7	10471	10847	11218	11505	12160	13036	13524	14151	15098	15243	15827	16164	16799	17071	16677	16933
3.2267	9.0233	1.8553	0	0	0	1.0264	0	0	5.8127	47.188	125.89	204.64	349.62	514.75	720.89	939.91	1207	1559.8	1825.3	2146.5	2390.8	2754.1	3070	3446.3	3774.2	4081.8	4584.8	4771.1	4900.8	5346.9	5710.9	6009	6283.8	6726.6	7066.4	7247.1	7289.7	7515.3	7593.6	7741.5	8017.6	8052.5	8312.3	8346.6	8539.9	8651.3	8854.5	8948.1	8958.1
0	0	0	1.8362	15.941	13.832	39.205	63.812	95.614	157.79	211.68	300.46	357.2	472.65	589.41	741.3	903.2	1152.9	1383	1607.5	1846.1	2010.6	2315.9	2663.2	2910.5	3064.9	3284.8	3390.5	3643.1	3783.3	4230.4	4398.7	4769.5	4968.1	5182.6	5412.6	5664.5	6004.7	6185.9	6274.4	6583.2	6702.4	6813.6	6948.5	7098.8	7444.4	7588.9	7880.2	7900.3	7778.4
0	5.205	0	0	0	0	12.63	55.814	103.6	186.76	266.74	375.73	529.32	661.5	805.69	978.1	1211.1	1350.3	1539.5	1792.8	1976.8	2259	2543.6	2680.5	2904.8	3104.7	3372.5	3578.9	3787.5	3980.5	4128.5	4335.5	4575.5	4615.9	4962.3	5436.2	4912.6	4977.6	4934.3	5245.8	5264.1	5504.6	5709.7	5834	5943.6	5880.9	6178.4	6341	6448.3	6596.6
21.423	6.0038	0	0	0	0	6.1708	37.905	80.474	160.51	245.11	382.9	522.71	707.53	909.83	1091.6	1303.1	1553.7	1801.2	2018.9	2232.1	2483.2	2672.4	2924.1	3221.9	3412.6	3558.4	3851.1	4100.1	4026	4215.6	4359.5	4569.4	4587.7	4587.7	4743.2	4902.2	5044.9	5136.4	5181.2	5317.5	5336.4	5364	5452.4	5453	5457.6	5419.6	5665.7	5731.7	5743.5
6.0546	9.6664	0.078156	0	0	0	0.55908	0	15.467	42.689	70.665	120.33	164.38	242.43	320.63	454.57	589.86	708.62	887.37	1024	1219.5	1392	1620.4	1943.4	2125.1	2494.5	2612.8	2986.4	3169.6	3568.3	3839.3	4121.3	4326.8	4633.2	5033.8	5325.4	5606.8	5658.7	5945.3	5833	5293.1	6239.7	6482.4	6572.2	5788.3	6051.2	6063.1	6924.4	7296.1	7479.4
13.912	0	0	0	0	0	22.116	57.356	86.126	154.05	235.32	323.5	386.47	509.13	624.29	727.23	847.4	963.68	1130.4	1267.6	1414	1626.3	1808.3	1959.7	2144.4	2361.6	2634	2766.2	2907.9	3070.5	3363.2	3510.8	3751	3726.4	3868.6	4043.1	4157	4340.3	4890.8	5253	5283.3	5590	5885.5	6371.5	6595.5	6810.1	6976.1	7228.3	7376.3	7569.6
4.6136	7.1167	0	1.6187	1.5206	0	0	0	0	0	0	6.1875	45.28	60.301	128.42	189.24	266.55	400.29	531.61	705.26	663.4	826.19	958.38	1049.9	1185.2	1483.1	1586.8	1756.9	1940.7	2079.8	2351.1	2576.6	2753.2	2936.7	3144.4	3290.1	3280.2	3643.2	3464.2	3687.1	3935.4	4156.8	4308.5	4460.8	4468.2	4614.8	4708.4	4768.8	4972.8	4283.7
0	0	0	0	13.177	22.923	107.79	217.18	387.57	566.61	766.61	1135.3	1369.6	1711.3	2133.7	2740.1	2985.7	3462.8	3845.2	4206.5	4696.3	4975.9	5306	5673.3	6011.1	6336	6889.2	7200.8	7619.7	9032.8	8735.6	8574.2	8940.5	10468	10601	10658	10894	11313	11866	11630	12521	13023	13339	13869	13949	14663	14942	15049	15295	15451
0	0	0	4.2344	12.432	5.6417	10.866	16.395	12.467	20.457	35.016	60.933	142.01	236.6	416.16	651.02	905.71	1256.2	1662.1	2072.6	2517.9	3049.9	3441.5	4092.5	4424.5	5082.1	5041.6	6014.8	6342.1	6916.4	7181.8	7536	7909.4	8443.4	8596.4	9166.5	9743.8	10015	9814.8	9943.3	10256	10481	10602	10908	11604	11618	11652	11889	12271	12415
0	3.8915	0	8.9033	4.0611	0	2.3638	0	13.86	21.284	69.526	174.32	288.56	463.49	606.17	850.54	1007.1	1218.6	1487.5	1680.6	2043.3	2399.4	2752	3027.5	3263.2	3534.9	3908.2	4202	4322.2	4499.4	4620.1	4757.1	5390.2	5950.1	6488.8	6881.6	6898.9	7248.8	7645	8334.5	8478.9	8986.2	9089.8	9103.5	9407	9668.8	10038	10464	10347	10488
19.804	11.023	3.5081	4.7945	0	0	0	4.8534	43.925	81.628	131.67	199.23	281.59	354.73	532	709.91	882.51	1035	1249.8	1467	1700.2	1972.6	2278.7	2555.9	2834.1	3068.8	3425	3681.5	4071.1	4327.1	4626.7	4916.3	5125.2	5272.7	5493.4	5752.9	6026.7	6287.9	6661.1	6868.7	7250.8	7566.4	7671.1	7949.2	8055.4	8020.2	8207.1	8466.9	8591.9	8781.5
18.756	14.491	0	0	0	0	0	0	0	0	0	0	19.926	107.85	250.83	472.01	743.33	1163.9	1449	1810.2	2145.1	2730.2	3178	3450.3	4093	4595	4871.2	5304.8	5527.2	6434.3	6908.4	8228	8844.2	8333.5	8646.1	9981.8	9554.5	9992.6	10625	11143	11719	12174	12644	12951	13099	13501	13853	15015	15237	15690
0	0	0	0	0	6.4042	44.447	83.112	207.61	293.79	432.98	580.99	743.54	1041.5	1228.5	1516.8	1854.5	2194	2551	2884.7	3297	3731.4	4155.6	4645.9	4993	5465.6	5824.2	6367.7	6841.8	7313.1	7435.1	8008.1	8228.1	8884.5	9155.3	9568.4	9640.3	9984.8	10428	11388	11928	12335	13023	13826	13911	14041	14193	14616	14695	15043
0	0	13.581	8.9591	19.166	0.54499	92.428	207.81	334	542.18	776.88	1045.4	1412.4	1806	2038.4	2461.6	2920.6	3220	3715.6	3881.6	4248.3	4536.4	4973.1	5115.7	5397.9	6041	6187	6568	6950.9	7273.4	7541.2	7897	8378	8292.7	8830.8	8995.2	9474.2	9672.3	9987.2	10351	10617	10765	10927	11202	11163	11496	11796	11798	12079	12150
15.896	7.6167	0	0	0	0.50535	0	4.2239	13.436	19.338	38.223	85.163	175.39	280.74	415.69	548	741.08	962.29	1238.7	1559.6	1929.3	2186.1	2584.7	2838.6	3187.5	3571.6	3988.6	4453.4	4778.2	5100.2	5540.2	6046.5	6316.4	6732.8	7167.1	7812.9	7888.2	8408.1	8956.4	9445.4	9975.7	10564	11125	11502	11945	12021	12551	13084	13508	13978
0	1.8848	0	0	0	3.3102	13.908	32.798	80.893	133.78	194.09	284.17	373.11	539.03	640.26	822.86	954.98	1074.5	1351.5	1550.4	1813.1	2218.7	2601.4	2804.2	3123.5	3666.3	3871.3	4284.3	4488.5	5135.4	5296.2	5753.5	6183.8	6221.4	6768.3	7149.9	7675.7	8353.4	8787.5	9266.7	9829.8	9644.4	9745.3	10307	10838	11344	11906	10237	10135	10765
13.695	11.97	0	0	0	0	0	13.879	29.451	37.355	55.429	85.734	127.71	205.3	295.08	415.86	579.78	735.84	917.32	1082.9	1242.5	1471.5	1676.2	1882	2652.1	2826	2521.2	2661.8	2838.3	3034.5	3256	3363.7	3395	3524.4	3702.5	3874	4148.1	4125.7	4385.4	4425.5	4626.4	4810.8	4900.7	4960.1	4981.5	5180.3	5356.7	5456.7	5463.3	5486
6.9153	0	0	0	8.073	0	12.729	39.457	73.251	117.11	149.53	230.11	296.48	351.95	463.35	601.26	645.36	767.27	823.48	975.67	1084	1265.7	1431.1	1637.6	1877.6	2045.9	2229.3	2390.2	2621.2	2805.5	2920.3	3110.9	3261.7	3379.2	4043.6	3915.8	4204	4596.7	4857	5037.8	5264.2	5594.5	5673.8	5993.8	6291.2	6607.5	6526.2	7170.9	7029.1	7527.9
0	0	0	0	0	6.4526	27.19	56.833	100.21	135.23	184.14	264.59	353.55	476.82	583.06	726.47	860.2	1003	1214.9	1466.8	1696.4	1886.8	2196.6	2482.5	2710	3048	3246.9	3619.6	3988.5	4290.7	4668.6	4852.1	5105.9	5439.2	5692.3	6009.8	6334.8	6709.8	7082.4	7461.6	7769	8141.3	8422.7	8799.5	8845.2	8939.8	9053.6	9079.3	9566	9759.4
0	0	0	0	4.1785	4.6058	3.7719	11.383	71.331	114.8	165.62	258.37	329.23	443.39	619.56	778.89	1040.8	1280.8	1540.7	1866.6	2084.5	2402.9	2813.8	3134.3	3494.1	3850.1	3974.4	4328.5	4601	4804.8	5127.8	5336.3	5729.2	5752.6	6018	6351.5	6278.6	6784.5	6664.7	7122.1	7471.8	7604.7	7787.2	7933.5	8104.5	8188.9	8402.5	8642.6	9064.4	9141.6
29.368	0	0	2.6819	0	0	10.207	3.1213	0.84932	3.9902	23.774	107.88	215.84	365.98	511.36	696.09	912.72	1095.1	1266.9	1470.2	1722.6	1976.3	2160.2	2573.6	2828.9	3088.5	2760	3093.2	3320.3	3566.9	3986.6	4343	5027.3	5304.5	5861.2	6354.8	6963.4	8113.7	8841.2	8034.2	8434.7	9044.9	9386.2	9921.9	9922.3	10221	10429	10759	11293	11295
0	5.2465	0	0	2.5445	0	11.007	18.758	44.631	92.232	102.42	156.16	222.04	377.02	473.63	610.77	754.8	880.99	1117.2	1302.6	1344.8	1457.4	1659	1761.6	1860	2092.5	2128.2	2393.2	2503.6	2813	2935.6	3097.9	3198.9	3385.3	3663.5	3921.5	4229.8	4366.9	4475.3	4632.6	4784.3	4929.9	5115.1	5289.2	5363.1	5482.8	5714.9	5899	5910.6	6025.1
0	0	0	4.2193	0.55124	0	7.0832	10.486	14.713	40.165	77.69	125.99	206.51	232.68	351.09	456.33	591.09	697.97	867.25	1043.2	1218.8	1336.1	1528.7	1662.3	1856.2	1978.5	2071.8	2226.9	2369.5	2406.4	2567.1	2753.2	2930.3	2992.1	3054.7	3155.3	3265.1	3413.5	3490.7	3668.7	3737.1	3918.2	3958.2	3899.3	4058.2	4194.9	4268.3	4401.9	4426.2	4411
0	0	0	0	18.91	40.981	88.438	167.28	205.65	258.21	292.1	353.03	448.17	500.31	604.02	700.64	825.36	926.15	1092.7	1229.8	1328.5	1508	1594.5	1747.3	1960.5	2093.2	2218.4	2341.5	2463.2	2559.4	2715.7	2806.8	2799	2879.3	2972.2	3106.4	3170.3	3395.7	3438	3483.4	3587.4	3620.2	3684.8	3788.1	3732.7	3824.4	4017.2	4201.9	4500.9	4243.2
5.9487	4.7977	0	0	0	0	3.662	24.394	57.528	100.81	172.92	284.39	399.12	538.39	723.64	911.73	1104.1	1325.6	1579.2	1882.7	2208.8	2451.4	2781.1	3138.6	3466.7	3897.4	4147.2	4491.3	4913.2	5273	5647.8	5992.7	6185.2	6528.3	6834.2	7058.3	7028.9	7670.8	8032.2	8115.8	8240.7	8495.9	9655.8	9877.8	10103	10428	10094	8803	10292	9904
0	0	0	0	0	7.6355	20.937	54.914	111.16	177.8	269.01	398.58	524.13	676.76	874.33	1065.3	1225.9	1475.3	1702.4	1994.4	2227.9	2500.2	2803.3	2896.8	3278.5	3471.8	3802.7	4065.6	4298.5	4635.1	4836	4997.1	5326.9	5446.3	5919.4	6147	6433.3	6359.4	6372.4	6786.1	6902.9	7061.1	7241.2	7376.8	7585.5	7750.2	7891.4	7903.4	8235.1	8247.9
2.7389	4.0409	0	5.8874	0	1.597	9.5952	2.0018	15.185	16.062	38.34	57.001	115.46	183.81	278.78	374.4	506.92	726.59	917.73	1172.8	1458.1	1613.8	1886.5	2079.4	2473.7	2753.2	3042.7	3247.2	3582.2	3854	4111.6	4220.6	4317.4	4896.1	4976.2	5378.2	5500.8	5688.8	5655	5667.9	6451.6	6915.8	7382.4	7575.1	7677.2	7940.2	8467.1	8922.6	9129.9	9103.6
21.839	10.928	0	0	0	0	0	0	0	0	12.911	82.519	184.01	313.24	532.41	775.95	1049.1	1292.2	1617.6	1861.5	2137	2362.9	2547.3	2791	2971.1	3107.5	3324.8	3496.6	3580.8	3712.2	3805.2	3899.7	4110.6	4314.8	4305	4555.3	4695.3	4848.9	4890.7	4884.9	5087.3	5178.5	5315.8	5609.9	5625.4	5819.7	6082.1	6177.3	6352	6597.2
16.977	9.9397	0	0	0	0	0	0	4.3701	25.429	44.984	96.588	160.27	236.94	325.54	433.63	594.56	776.89	965.08	1220.1	1455.9	1704.8	2005	2270.9	2560.8	2771.9	2939.6	3187.2	3474.9	3757.2	3816.2	4079.4	4316.9	4464.9	4655.9	4883.6	5145	5227.3	5354.5	5709.7	5891	6081.7	6136.8	6373.1	6668.5	6793.6	6979.9	7012.9	7355	7397.4
0	1.2414	6.7147	5.4614	10.438	0	0	0	0	0	38.178	111.96	227.04	383.73	545.16	785.75	1081.6	1295.4	1656.5	1921.5	2245.2	2597.2	3087.8	3292.1	3600.7	3866.4	4124.9	4408.5	4659.4	4973.8	5145.7	5555.6	6003.9	6178.5	6601	6838.1	6983.6	7250	7922.9	8309.1	7810.7	8751.1	9357.7	9924.1	10161	10905	10993	11434	11377	11643
0	0	0	0	1.0589	6.902	15.592	65.121	153.98	298.24	498.11	777.08	1089.1	1457.2	1847.8	2277.1	2706	3091.8	3667.5	4268.9	4697.6	5218.4	5613.1	6016.1	5936.2	6865	7407.6	8045.7	8272.4	8823.2	9093	9392.3	9793.8	10049	10699	10912	11112	11623	11763	11925	12000	12490	13097	13197	13529	13851	13947	14001	14180	14726
18.155	12.353	0	0	0	0	0	6.873	32.836	79.522	142.83	244.33	394.22	507.53	662.6	865.28	1074.3	1398.6	1747.3	2153.6	2443.5	2890.1	3258	3707.5	4215.8	4375.1	5025.2	5538.1	7866.7	6567.7	7049	8651.6	8339.9	8806.1	9227.7	9566	10183	10066	10819	11180	11668	12088	12413	13079	13508	13834	14205	14677	14938	15185
29.753	0	0	1.7508	3.5457	0	0	0	10.699	48.79	93.898	160.92	180.11	232.26	315.69	396.31	502	577.27	699.84	780.57	884.21	987.94	1164.5	1314	1474.3	1633.2	1753.7	1925.5	2055.5	2199.3	2446.5	2517.5	2649.4	2721.4	2936.9	3026	3162.3	3287.8	3509.9	3519	3651.5	3732.4	3848.4	4096.8	4125.6	4207.5	4309.2	4420.2	4494	4572.5
8.6753	12.619	2.5084	0	0	0	0	0	5.0475	0.45521	24.343	55.375	69.639	112.98	163.8	213.91	267.64	325.84	366.34	530.01	642.84	741.74	857.75	764.26	1065	1037.3	1202.9	1503.3	1589.2	1878.8	2161.8	2316.3	2468.1	2885.5	2795.8	3463.8	3962.3	3625.5	3894.1	4064.8	5094.4	5393.6	4787.4	5867.4	5335.2	6416.9	6707.6	7022.4	6929.6	7198.5
0	0	0	0	16.402	43.413	133.86	184.7	226.77	287.91	400.74	599.34	677.72	759.53	975.16	1333.3	1565.2	1685.4	1934.7	2463.5	2830.3	2786	3148.2	3522.5	4166	4121.6	4347.6	4418.6	5356.9	4907.8	5520.5	6102.4	6713.7	6586.2	6788.4	7785	7930.6	8190.3	8399	8948.2	9012.3	9116.8	9411.8	9644.4	9985	10337	10030	10273	10174	10462
0	0	0	1.33	12.602	4.5369	7.6882	16.601	6.6836	23.137	29.103	38.657	58.753	98.955	141.58	210.34	302.53	404.48	527.46	652.26	772.51	919.57	1154.5	1275.3	1507.7	1783.9	1837	2076.4	2446.6	2486.7	2905.5	3117.4	3230.9	3442.4	3677.2	3812.3	3983.1	4110.2	4167.2	4258.7	4316.5	4328.8	4222.9	4415.8	4520.3	4676.1	4863.4	4659.3	4752.8	4682.6
0	0	3.6727	0	0	0	28.201	0.55229	0.98555	0	0	0	24.497	65.046	93.241	115.39	168.99	238.09	327.16	384.9	464.7	589.52	713.13	813.09	919.37	1120.6	1241	1392	1567	1798.1	1973.3	2155.4	2266.5	2523.2	2697.1	2897.5	3075.3	3332.7	3542.2	3842.1	3953.2	4205.6	4367.2	4507.2	4741.6	4444.5	4669.8	4845	4926.2	4927.5
0	0	0	0	17.621	16.234	53.236	92.79	149.84	276.54	430.43	603.66	847.27	1308.6	1444	1986.5	2279.6	2778.4	3329.8	3853.3	4058.9	4285.1	4833	5226.7	6513.1	5818.2	6558.9	7160.6	8030.8	8376	8726.8	10360	10457	10240	10874	11216	11776	11681	12714	12742	12794	13546	13481	13979	13820	14157	14355	14614	14870	15116
4.732	1.3764	0	0	0	0	10.58	66.85	149.65	265.7	405.15	593.46	765.91	1000.6	1225.5	1553.2	1811.4	2040.1	2304.6	2722.6	3044.6	3438.2	3767.5	4093.9	4403.4	4769.2	5061.5	5475.3	5816.2	6115.2	6343.8	6505.3	6645	6886.2	7203.9	7248	7459.7	7612.1	7804.9	7988.1	8118.5	8276.7	8488.3	8677	8909.1	8877.1	9283.2	9205.2	9200.9	9273.6
5.0837	14.615	0	13.499	11.707	0	33.219	60.454	121.08	203.33	268.63	384.39	556.19	923.94	1211.3	1532.3	1894.5	2331.4	2679.5	3109.3	3520.2	3918.8	4358.2	4715.2	5145.9	5500.2	5706	5769.6	6315.8	6375.5	6750.8	7054.2	7208	7400.8	7871	8360.2	8368.6	8898.7	9240.6	9838.9	10187	10666	11010	11176	11597	11791	12181	12171	11939	13052
0	1.1226	0	0	0	24.35	40.974	70.065	123.72	253.99	359.64	567.18	775.53	1017.9	1336.3	1592.6	1911.7	2319.3	2551.6	2889.9	3232.5	3573.7	3902.8	4344.9	4490.1	4861.6	5022.7	5607	5387.7	5783.8	6050.2	6320.8	6631.7	6752.6	7076.3	7303.6	7633.2	8027.8	8018.7	8416.3	8604.3	8908.2	9096.8	9489.7	9530.4	9564.1	9487.4	9916.6	9665.3	9812.4
0	0	0	0	5.8914	4.9765	53.21	109.95	179.47	308.7	467.29	665.05	832.95	1043.3	1274	1519.4	1784.5	1988.8	2257.1	2477.9	2657.9	2897.6	3102.6	3260	3483.5	3654.2	3815.1	4162.1	4387.9	4344.7	4645	4873.9	5059.8	5236.4	5412	5602	5788.7	5793	6151.7	6296.2	6286.4	6437.4	6569.7	6782.9	6833.9	6894.4	6991.3	6941.2	7072.5	7120.7
15.959	8.5192	0	0	0	0	0	2.2394	19.416	42.52	78.315	125.56	187.08	245	345.79	433.89	559.67	637.73	737.91	864.39	1023	1149.4	1288.1	1473.9	1627	1832.2	2043.3	2256.8	2520.3	2742.6	2966.2	3235.2	3425.1	3629.8	3951.2	4370	4591.5	4852	5149.3	5420.6	5734.4	5955.4	6341.2	6426.6	6852.2	6953.8	7309.6	7659.3	8033.6	8174.6
14.258	9.7083	0	1.1231	0	0	0	0	0	0	14.827	47.566	128.48	215.52	321.59	419.03	573.38	798.91	925.12	1056	1232.2	1621	1809.9	2015.7	1927	2402.5	2538.6	2873.3	2695.5	3150.3	3565.5	3689.1	3925.8	4313.7	4620.8	4766.1	4706.6	4910	5140.2	4746.3	5414.6	5566.7	5912	6034.7	5840.5	6173.9	6116.2	6591.5	6442.4	6588.5
10.458	7.0273	0	0	0	0	14.609	82.948	207.69	383.46	624.67	919.59	1362.5	1935.5	2431.2	3026.6	3676.4	4404.9	5008.4	5775.9	6525.5	7214.7	7471.7	8841.4	9538.7	9732.9	10805	10961	11927	12670	12741	13391	14351	14902	15704	15838	16019	16858	17566	18043	18256	18363	19291	20380	20356	21299	20958	21373	21467	22011
20.598	17.249	0	12.988	0	0	0	0	0	0	0	58.738	78.217	172.42	289.27	431.82	523.12	795.45	891.95	1086.6	1194.8	1497.6	1798	1951.7	2048.9	2356.4	2554.7	2746.8	2991.8	3215.2	3524.2	3646.5	3914.7	4092.4	4251	4481.5	4646.7	4774.5	4937.8	5141.7	5152.1	5095.5	5392.7	5784.5	5802	6079.8	6184.7	6640.5	6708.7	6790.5
0	0.11204	0	2.6987	1.0007	0	16.857	62.453	115.92	207.4	335.45	495.87	656.03	879.52	1087	1441.6	1797.2	2150.4	2587.7	3048.5	3589.1	4085.9	4636.1	5270.4	5746.4	6287.6	6836.1	7568.3	8032.8	8567.2	9101.6	9515.9	9894.7	10140	10713	11147	11536	11575	12201	11368	11707	11844	14167	14478	14701	15168	15255	15609	15577	15844
0	0	0	11.482	0	10.392	16.003	58.823	117.73	187.97	297.1	440.65	585.71	777.34	980.12	1311.7	1495.1	1599.8	1863.9	2593.3	2711.5	2788	2966.7	3504.4	3859.7	3575	3961.4	4092.2	4002.2	4590.4	4422.1	4807	4661.8	4999.6	5282.5	5189.3	5675.3	5799.2	5910.2	6121.6	6109.7	6327	6597.6	7072	7232.5	7624.9	7677.6	7807.6	7931.6	7822.2
0	0	0	0	1.4745	11.397	23.153	59.501	110.48	193.45	298.18	423.68	578.49	785.37	1001.9	1245.5	1481	1756.1	2166.4	2447.8	2767.5	3001.7	3369.4	3650.8	4036.6	4288.8	4476.5	4439.4	4624.6	4710.6	5233.1	5247.9	5550.1	5529.7	5658.9	5768.9	6018.5	6394.6	6430.2	6765.8	6747.8	6999.9	7152.9	7298.6	7395.6	7229.7	7112.9	7062.2	7452.3	7724
0.54178	5.1462	3.4439	0	0	0	2.6122	17.675	67.338	111.75	196.05	270.95	401.95	508.2	626.32	752.05	871.11	985.91	1199.4	1403.8	1593.5	1807.8	1955.7	2241.7	2367.6	2605.7	2778.6	2998.1	3130.3	3341.1	3565	3358.3	3711.2	4001.5	4042.1	3968.7	4360.2	4419.5	4608.9	4489.1	4701.6	4901.8	5049.6	5242.2	5108.9	5341.1	5712.8	5697.6	5829.9	5685
0	1.8155	2.0335	0	0	0	6.9958	21.255	26.237	38.975	60.538	117.7	195.8	314.43	457.19	607.03	781.5	956.02	1210.2	1412.4	1647.3	1825.3	2055.4	2411.3	2658.6	2925.4	3106	3351.1	3533.8	3750.3	4013.8	4199.2	4422.2	4549.2	4676	4740.4	4934.2	5006.9	5152.1	5230.8	5221.3	5398.1	5501	5526	5504.9	5613.4	5695.9	5754.5	5813.6	5826.7
0	0	0	0	0	20.885	30.496	51.932	89.482	114.34	165.22	228.18	325.23	441.29	606.33	777.97	1002.2	1232.4	1415.1	1628.9	2084	2077	2257.5	2426.7	2807.8	2974.2	3150.2	3476.1	3439.7	3773.4	3899.9	3773.9	3577.4	3842.3	3876.4	3857.5	4097.1	3786.8	3885.7	3940.7	4027.1	3997.3	4126.9	4146.5	4149.1	4161.2	4095.3	4198.9	4162.4	4139.8
28.337	15.787	0	0	0	0	0	0	30.014	81.826	139.08	239.03	334.14	495.43	672.7	888.98	1090.5	1224.5	1454.5	1573.2	1807.1	2019.8	2257.2	2497.4	2734.9	3004.7	3261.7	3427.1	3673.1	3896.3	4055	4281.3	4565.8	4730.6	4994	5196.1	5471	5865.1	6187.5	6449.8	6854.5	7141.9	7428.5	7903.3	8250.1	8148.8	8908.2	9279.8	9529.1	9908.4
8.4527	0	0	0	0	0	24.747	135.17	278.1	456.65	715.03	1061	1430.6	1843.1	1466.2	1936.9	2425.4	2876.1	3351.4	3926.5	4647.6	5179.7	6030.9	6299.8	6859.2	7418.6	8393.3	7943.4	9896.4	8880.4	10459	8873.9	10804	11389	11884	12080	13372	13662	13563	13983	14307	14255	14835	15192	15515	15797	15812	16208	16692	17123
25.748	8.5681	0	0	2.1914	0	0	0	0	1.3389	30.218	77.607	146.27	191.97	327.02	466.52	640.38	709.25	869.91	1010.4	1292.8	1326.2	1556.6	1784.5	2182.6	2167.9	2362.1	2581.3	2693	2841.6	3088.2	3290.6	3511.8	3762.1	3990.1	4101.2	4233.4	4492.9	4764.6	4908.5	5140.7	5430.8	5405.7	5685.8	5922.2	6169.3	6637.6	6774	6960.5	7063.9
1.3235	0	0	0	9.1676	0	6.4023	20.281	36.154	62.94	39.42	80.329	123.24	165.04	265.43	348.83	488.62	697.81	845.09	795.19	970.55	1093.4	1399.6	1486.1	1777.6	1910.7	2029.1	1796.2	1785.6	1782.8	2558.3	2601.4	2691.7	2684.8	2802.3	2795	2798	3135.6	3248.2	3419.1	3462.2	3331.6	3548.1	3483.8	3505.7	3568.1	3847.2	3905.7	3949.6	3931.6
6.065	4.5757	0	0	0	0	12.966	49.774	92.693	175.42	274.42	408.38	582.37	778.14	988.3	1198.6	1349.6	1688.2	1885.9	2112.3	2390.2	2609.7	2807.9	3024.3	3229.1	3404.3	3700	3942.2	4288.9	4541.8	4687.4	4900.4	5163.4	5597.4	6046.4	6288.9	6610.3	6816.8	7139.9	7718.7	7785.2	8183.7	8488.7	8501.6	9174.5	9041.6	9373.8	9507.4	9459.8	9777.6
0	0	0	79.634	90.347	38.131	78.754	93.408	69.745	67.77	123.13	154.21	170.17	203.59	249.85	280.04	409.42	421.47	570.33	748.66	881.86	1087.3	1325.5	1606.7	1907.3	2258.3	2682.5	3043.1	3486.1	3962.4	4310.1	5160.8	5542	6270.8	6695.6	7240	7457.7	8026	8847.9	9162	9697.4	10358	10652	11178	11315	11548	11922	12380	11957	12327
22.53	10.538	1.5381	0	0	0	0	0	0	12.37	34.375	85.812	177.97	294.79	510.86	712.48	1023.2	1352	1848.7	2319.9	2780.4	3280.3	3716.9	4415.3	4978.9	5568.4	6038.2	6555.3	7155.4	7989.8	8289.7	9046.1	9270.5	9980.3	10213	10559	11027	11520	11804	12175	12586	13036	13115	13888	14158	14501	14634	15184	15449	15478
1.8836	4.6984	0	8.3957	0	0	0	0	3.1778	0	5.0741	0	0	0	0.36619	36.569	72.851	107.2	177.52	331.47	462.18	562.08	800.73	973.14	1172.7	1341.2	1563.5	1843.9	2113.9	2320.1	2444.5	2747	3030.6	3302.1	3509.6	3894.8	4108.3	4423.1	4616.9	4883.5	4379.4	4845.8	4480.1	4856.9	4977.7	5390.6	5446	5408.2	5219.5	5374.2
0	0	0	0	0	27.928	47.162	93.422	171.15	298.22	460.39	623.29	773.09	1108.4	1377.9	1687.5	1992.2	2273.7	2646.3	2982.3	3479.8	3512.7	3851.4	4260	4688.6	4685.8	5114.5	5394.8	5755.7	6047.1	6169.3	6496.3	6930.1	7282.8	7450.3	7650.8	7813.5	8363.5	8750.7	9107	9016.3	9444.8	9506.8	10263	10471	10575	10686	10664	10378	10984
0	0	0	4.8081	6.642	4.9809	10.384	18.306	37.578	59.551	117.81	183.98	273.26	369.06	452.12	589.12	783.89	976.51	1261.2	1579.8	1752.8	2085.6	2432.1	2777.8	3184.4	3607.9	4013.5	4438.1	4785.3	5122.2	5393.3	5624	5910.4	6285	6430.3	6868.9	7022.9	7299.8	7446.2	7718.1	7752.4	7826.6	7951.8	8109.8	8249	8358.8	8337.5	8469.1	8695.6	8704.8
22.53	12.895	7.8617	0	0	0	0	0	0	0	0	1.9528	30.074	87.251	174.5	287.62	396.76	571.69	790.25	1108.8	1397.9	1802.9	2174.4	2577.9	2963.2	3382.2	3814.3	4282.9	4702.4	5141.1	5746.8	6081.3	6713.8	7153.5	7387.5	8048.6	8698.1	9132.1	9797.2	10385	10901	11280	12044	12489	13086	13539	13702	13514	14056	14611
0	0	0	97.037	103.81	60.07	93.245	35.221	36.466	40.597	71.913	0.34674	5.0145	0	0	0	0	0	3.0413	60.347	133.14	188.34	265.37	376.54	494.05	496.67	682.97	828.66	930.98	1160.7	1358.5	1490.9	1701.2	1837	2000.4	2170.2	2307.4	2545.7	2745.8	3168.4	3100	3430.4	3701.3	3236.6	3969.4	4102	4034.5	4419.3	4212	4137.3
8.0097	2.5312	0	0	0	0	18.123	57.56	121.89	211.61	354.95	508.63	721.57	934.21	1211.4	1521.5	1794.2	2115.3	2353.4	2706.1	2993.3	3276.4	3648.7	3887.1	4111	4410	5114.3	5583.7	5489.6	5951.4	6321.4	6464.9	6783.9	7268.6	7379.6	7843.2	8019	8340.5	8618	9201.6	9377.9	9625.4	9894.1	10130	10306	10496	10505	10463	11150	10896
18.357	1.6467	0	0	0	0	13.501	50.88	141.54	263.41	457.93	697.15	943.82	1234.2	1531.4	1876.4	2204.6	2503.3	2877.2	3188.8	3507.2	3858	4047.5	4414.1	4614.4	4879.4	5171.4	5323.7	5651.4	5800.2	5964.4	6158.2	6370	6531.8	6652.9	6809.3	7026.8	7289.6	7470.7	7610.1	7918.7	8091.9	8253.6	8523.3	9832.4	8960.6	8990.8	9065.1	10182	10797
33.51	7.8546	0	0	0	0	0	18.427	41.819	105.77	184.95	323.7	459.57	609.08	836.79	1319	1538	1407.6	1636.6	2018.5	2582	2348.7	2649.3	3399.4	3738.7	3527.4	3677	4132.2	4392.9	4503.5	4950.4	5253.9	5477.7	5738.6	5973.6	6575.8	6993.5	7526.4	8031.1	8492.6	8561.1	8651.2	9962.4	10319	10627	11002	10438	10870	11311	11735
0	0	0	0	6.7602	7.7858	10.013	29.153	96.401	171.28	298.73	422.9	693.42	1009.9	1298.6	1739.9	2199.6	2684.4	3222.8	3827.1	4474	5031	5796.5	6459.4	7097.5	7267.2	7951.5	8497.5	9106	9431.9	9754.1	10402	10524	11185	11623	12218	12784	13099	13779	14403	14391	14766	15215	15804	16132	16639	17123	17283	17383	17577
1.4783	2.6168	3.5651	0	4.5453	0	2.389	45.799	104.71	214.52	317.01	460.98	646.71	825.39	1049.7	1286.6	1305.9	1748	1938.5	2310.9	2533.9	2805.6	3010.6	3294.9	3487.2	3699.2	3927.4	4183.5	4454.9	4776.6	4950.7	5152	5519.7	5742.7	6172.2	6486.7	6727.2	6879.4	7392.2	7822.8	8094.9	8432.3	8839.5	9163.9	9597.1	9635.5	9852.1	10343	10503	10275
0	0.94887	7.3629	0	0	5.5209	2.0437	2.3379	15.072	41.211	94.375	122.47	193.75	359.17	539.91	720.46	981.32	1296.3	1559.3	1936	2339.5	2794.4	3268	3635.6	4072.7	4365	4782.1	5595.9	5887.4	6270.8	6694	7210.1	7666.3	8309.9	8779.5	9407	9646.8	10081	10561	11161	11340	11791	11879	12485	13070	13861	14277	14691	15082	15258
0	11.026	0	0	0	0	8.6067	23.737	29.713	72.91	108.81	179.08	282.58	398.11	574.3	781.87	1059.2	1376.6	1718.1	2182.9	2693	3159.2	3806.4	4227.3	4753.9	5296.6	5797.2	6230.7	6746.3	7127.4	7632.7	8008.4	8255.9	8808.4	9148.6	9637.2	9899.7	10423	10717	11255	11519	12064	12387	12496	13129	13200	13540	13851	14060	14216
6.8014	14.759	0	0	0	0	2.6408	33.177	92.246	156.7	275.96	386.54	569.28	756.85	966.64	1234.3	1529.7	1767.9	2061.9	2369.7	2741.5	3106.4	3526.4	3739.4	4038.4	4379.9	4693.3	5124.7	5463.2	5873.8	6316.4	6659.6	7221.7	7459.6	7724.9	8199.5	8324.9	8868.7	9279.5	9373.9	9845.1	10073	10004	10449	10550	11215	11453	9610.2	11566	12104
23.579	0	1.1054	0	3.9013	0	8.6908	29.543	97.418	168.15	286.5	460.56	641.44	864.02	1126.6	1403.5	1673.5	1968.2	2323.3	2745.8	3044	3432.7	3786.9	4240	4591.6	5025.2	5403.5	5913.8	6266.8	6610.9	6983.8	7383.4	7628.6	8106.7	8421.2	8836.5	9422.5	9833.1	10105	10029	10938	11339	11784	12155	12355	12764	12967	13266	13637	13459
9.4633	0	0	0.51573	5.6157	0	0	1.6757	0	4.9578	41.136	113.05	210.54	312.22	455.42	649.53	823.31	1024.3	1242.8	1457.5	1742	2036.1	2417.9	2740.9	2965.6	3188	3482.1	3803.7	4119.2	4305.9	4602.6	4794.4	4995.3	5235.3	5516.5	5662.9	5821.7	6093.7	6258.7	6560	6951.8	7019	7265.7	7557.2	7546.5	7615.8	7859.7	7849.2	7979.8	8076.6
5.0712	3.5613	1.9719	0	0	0	17.491	28.525	48.796	144.51	206.55	369.02	481.43	538.11	790.79	1004.2	1219.9	1429.6	1757.3	2031.1	2402.5	2567	3056.5	3431.6	3635.4	3955.6	3872.2	4218.2	4339	4614.9	4803.1	4993	5173.9	5273.3	5376.7	5490.5	5693.1	5720.6	5447.6	5785.9	5726.8	5795.9	5667.5	5850.5	5845.2	5856.9	5731	5587.2	5502.5	5520.7
0	17.544	22.151	25.367	10.18	2.6442	0	47.179	94.166	146.82	101.72	336.9	474.14	560.15	786.17	963.3	1219.9	1314.6	1538.3	2036.9	2285.7	2595.3	2174.6	3284.8	3320.6	3615	4536.4	5090.3	5484.4	5638.1	6260.6	6599.7	7212.3	7373.5	7882	8055.4	7914.2	8699.6	8998.4	9077.9	9622.7	10511	10700	11446	12250	11022	11772	12529	11998	12174
0.80886	6.4826	0	7.6574	0	0	11.956	63.853	96.961	203.04	335.19	498.43	704.94	968.23	1220.7	1399.9	1636.5	1861.3	2090.2	2375.4	2634	2837.6	3076.8	3332.4	3530.1	3721.7	3870	4266.8	4310.4	4559	4657.4	4856.7	5000.2	5258.9	5327.7	5487.8	5681.3	5844	5862.1	6250.7	6191.1	6424.2	6526.2	6714.8	6824.9	6967.1	7006.4	7083.3	7156.5	7232
0	0	0	7.5418	11.132	0	15.505	59.012	137.05	241.89	376.61	565.97	777.34	1050.5	1362.4	1650.3	1971.2	2365.2	2761.2	3039.9	3681.2	3902.3	4372.8	4769.4	5259.2	5604.7	6058	6329.4	6491.7	6850.5	7014.6	7370.8	7420.4	7505.7	7718.3	7826.4	8362.9	8446	8489.4	8355.2	8487.4	8470.3	8592.6	8714.6	8649.9	8797.5	9013.3	9037.2	8777.3	9009.2
0	0	0	9.0535	1.4142	5.8859	0	17.723	38.705	49.099	79.205	100.64	124.07	92.72	136.99	156.28	180.5	160.84	177.78	333.99	398.18	489.09	547.68	665.7	738.81	919.23	1067.7	1285.3	1513.5	1644.6	1770.1	2079.7	2315	2733.9	2969.9	3811.5	4007.8	4745.7	5282.9	5824.4	5959.4	6336.6	6261.2	6839.3	7064.3	7690.7	7868.8	8020.8	8619.8	8682.9
0	0	0	0	4.0198	4.1888	17.113	22.191	32.789	37.118	63.621	107.79	197.23	274.72	384.12	511.18	672.77	891.28	1116.8	1347.7	1637.7	1849.2	2169.5	2498.1	2777.5	3094.7	3299.1	3599.4	3864.9	4219.9	4524.7	4679.5	4885.5	5196	5463.8	5688.3	5901.3	6141.9	6500	6666.9	6854.1	7061.2	7270.5	7450	7625	7791.7	8061	8274.9	8443.8	8519
0	0	0	0	7.6641	2.71	13.188	31.98	74.351	146.53	245.26	407.76	603.6	857.06	1089.7	1439.1	1772.7	2142.4	2498.7	2981	3317.7	3951.7	4390.9	4825.9	5249.5	5640.7	5971.6	6633.5	7047.6	7437.9	7602.9	8177.6	8451.8	8722	9224.4	10082	9991.6	10249	10180	10187	10751	11120	11572	11628	11667	11855	12263	12441	12781	12967
0	0	0	0	6.3269	7.1083	17.891	18.115	25.181	50.556	99.313	171.62	272.43	378.44	526.82	710.69	974.07	1169.4	1472.1	1720.4	1964.7	2356	2642.1	2913.2	3076.9	3446.6	4047.7	4229.6	4580.4	4909.8	5169.1	5503.8	5824.3	5833.2	6211.9	6561.2	6863.9	6926.3	7173.6	7211.2	7440.4	7779.3	7783.6	7722	8134.2	8066	8514.6	8288.9	8668.5	8363.4
31.02	0	0	17.217	12.742	0	0	0	6.466	13.999	20.982	94.729	166.11	251.09	376.34	461.18	613.38	700.03	839.12	1036.7	1115.4	1330	1497.8	1625.9	1906.3	1992.6	2196	2418.9	2608.4	2837.7	3271.1	3211.3	3366.7	3503.7	3731	3913.9	4136.9	4335	4550	4733.7	4984.7	5122.3	5334.2	5533.7	5769.6	5827.1	5967.7	6027.9	6070.3	6051.1
24.375	6.4477	0	0	0	0	22.634	96.381	202.3	369.22	643.11	983.3	1307.8	1735	2102.6	2628.5	3079.9	3541	4009.4	4576.2	4799.8	5242.1	5520.2	6064	6519.9	6740.3	7356.2	7646	7753.9	8242.5	8740.3	9161	9526.1	10325	10263	10562	10907	11009	11316	11871	12205	12761	13019	13030	13605	13807	13877	14491	14098	14417
0	0	0.21183	6.5955	0	1.7248	15.702	24.998	48.74	63.667	66.969	81.723	116.8	129.33	172.74	162.96	151.11	211.66	295.61	370.45	514.57	627.5	803.75	963.44	1112.6	1361.8	1537.8	1819.3	2039.5	2323.8	2477.2	2826	2894.1	3144.6	3386.8	3566.3	3822.5	3930	4122.3	4366	4770.6	4704.1	4883.8	4955.6	5382.3	5421.6	5795.1	5719.9	6089.9	6120.5
0	0	0	0	0	2.5561	28.218	65.211	129.98	218.44	353.84	468.03	657.37	903.49	1071.4	1175.7	1421.6	1888.2	2134.2	2343.1	2474.8	2636.7	3034.2	3264.6	3523	3739.8	3927.7	3999.1	4236.2	3865.1	4684.6	5032.6	5287.6	5484.4	5580.7	5821.3	5864	6125.9	6253.1	6609.9	6666.4	6088.5	6078.3	7163.2	6648.9	7320.3	6913	7138.1	7313.5	7999.9
0	0	0	1.9703	1.5291	21.394	27.318	21.906	53.732	112.04	155.54	217.1	276.84	392.6	528.95	644.05	774	1013.9	1172.5	1441.9	1677.6	1995.2	2255.2	2498.1	2789.5	2992.6	3261	3510.4	3637.4	4047.7	4136.8	4313.2	4648.5	4765.4	5075.2	5573.5	5830.6	6001.1	6533	6900.1	6966.2	7274	7952.5	8583.1	9059.7	9027.4	9649.7	10052	10423	10647
0	4.0271	1.2796	6.0898	4.5387	0	0	11.501	30.669	70.165	120.32	183.13	256.14	353.14	472.68	608.54	725.59	884.12	1039	1156.4	1350.3	1554	1723.7	1925.1	2065.6	2440.8	2615	2752.3	2950	3091.9	3268.8	3384.1	3521.2	3689.2	3858.3	3951.6	4202.7	4300.9	4438.7	4406.5	4570.8	4655.7	4635.6	4868.3	4828.9	4978.3	5173.4	5156.6	5390.5	5230.5
3.0472	0	8.244	0.61616	31.96	0	0	0	0	0	0	0	6.9243	39.144	110.39	223.79	275.16	340.56	439.35	538.65	632.75	727.52	830.23	973.64	1123.1	1284.4	1145.8	1615.8	1710.1	1934.4	2100.4	2428.4	2555.2	2852.4	3045.9	3196.1	3512	3666.4	3923.5	3981	4287.9	4549.2	4798	5049.7	5138.9	5384.3	5497.2	5786.2	5857.1	6119
0	9.7563	0	0	0	0	10.029	27.816	57.485	109.77	162.52	210.55	257.69	371.73	470.67	605	760.8	973.51	1216.9	1467	1971.6	1953.4	2357.2	3027.8	3009.9	3430.8	4385.8	4131.4	5142	5195.5	6379.6	6046.8	6355.2	7723.9	8097.3	10415	9460.3	9840.6	10415	10453	11320	11206	11621	11874	11857	12342	12839	12582	13860	13007
0	3.276	0	2.6544	11.454	0	0	0	0	18.871	42.421	94.504	154.28	248.33	351.33	505.99	613.55	805.5	1001.9	1144.6	1434.1	1557.8	1827.9	2100.2	2349.1	2606	2843.4	3119.7	3338.9	3642.5	3933.2	4282.8	4561.5	4723.5	5211.8	5433.1	5790.7	5821.3	6180.8	6046.3	6373.3	6526.5	6609.2	6955.7	7054.7	7218.4	7258.2	7442.2	7548.1	7767.8
0	0	0	18.153	2.4832	0	0	28.995	29.371	42.3	100.25	90.055	180.18	260	388.01	499.35	736.19	882.12	1106.4	1379.5	1581.3	1752.5	2221	2378.8	2839.6	3289.7	3477.9	3569.6	4217.7	4196.6	4578.7	5120.7	5751.6	5972.9	6283.2	6829.5	7358.8	7378.7	7340.4	8157.8	8568.5	9512.3	9824.7	9887.7	10435	10367	11081	11339	11337	11145
14.212	0.079874	0	0	0	0	8.2915	33.866	84.086	157.16	304.22	486.85	668.63	934.33	1161.9	1479.1	1754.5	2026.9	2281.3	2653.3	2735.4	3161.7	3394.6	3563.5	3825.6	3980.6	4298.7	4480.7	4595.6	4847.1	5120.8	5329.5	5395.5	5532.5	5538.8	5904.1	6114	6402.3	6716.4	6872.9	7351.4	7606.7	7727.7	8014.9	7746.6	7939.8	8302.5	8431.9	8581.3	8982.2
0	0	0	0	4.6225	4.4193	0	0	5.9012	17.668	28.833	56.091	87.603	165.09	258.12	367.19	513.38	678.08	835.38	1071.9	1294.7	1488.9	1773.2	2055	2387.6	2642.4	2900.9	3164.8	3429.1	3640.7	4071.3	4373.5	4737.9	4951.3	5072.3	5527.4	5890.7	6011.8	6188	6687.1	6911.5	7055.1	7501	7603.6	7927.3	7991.8	8399.8	8452	8610.7	8703.7
0.36312	4.6917	0	0.6741	0	0	8.1161	38.142	73.059	130.46	200.2	312.7	441.93	597.25	758.19	965.07	1246.9	1529.3	1791.7	2108.7	2421.6	2675	3021.8	3324	3621.7	3940.4	4283.7	4680.8	4978.8	5218.9	5457.2	5711.1	6355.5	6509.7	6790	7057.4	7203.5	7128.3	7421	8029.3	7936.7	7901.1	8085.2	8330.3	8797.7	8975.6	9210	9234.5	9465	9638
0	0	8.8536	10.187	11.227	0	0	0	0	0	11.719	64.84	183.04	315.63	429.96	586.6	775.59	958.93	973.71	1396.1	1637.7	1693.6	2024.3	2407.7	2629	2816.9	2781.1	3337.6	3437.1	3310.9	3553.8	4251.3	4343.3	4647.3	4819.2	4945.3	5084.3	5352.8	5670.1	5809.6	6024.7	6184.9	6462.1	6356.2	6399.1	6360.7	6873.8	6991.8	7120.3	7133.4
0	0	2.0839	9.2977	11.478	4.2124	3.1528	13.79	47.862	112.54	191.78	376.45	554.71	818.33	1255.8	1610.3	2049	2414.8	2957.1	3458.4	3557.7	4011.5	4570.5	5134.7	5250.6	5809.3	6077.4	6772.4	6838.7	7539.4	7842.7	8357	8649.2	9150.6	9383.1	9516.3	9659.3	9785.3	10260	10726	11041	11235	11639	11731	12068	12125	12683	12820	13249	13323
0	0	5.7371	0	0	0	24.633	66.469	205.19	271.91	439.83	884.64	1303.7	1265.2	1648.1	1935.1	2394.7	2806.1	3298.8	3770.3	4370.2	4754.7	5361.9	5829.3	6326.2	6731.5	7055.3	7615.7	7690.3	8194.9	8429.8	8964.3	9241.3	9268.2	9794.8	10029	9995.4	10729	11823	11713	11968	12248	12170	12132	12491	12706	13080	13082	12878	13513
0	0	3.5097	2.8965	2.9189	8.2954	0	0	0	2.5607	31.313	85.543	172.34	257.58	399.08	471.19	662.87	772.45	1004.8	1172.2	1328.1	1540.2	1671	1818.8	1991.3	2204.6	2394.2	2595.4	2834.5	2931.3	3037.3	3353	3375.1	3642.9	3782.4	4034.3	4154.1	3999.7	4236.9	4618.4	4474.6	4887.1	5075.2	5017.3	5299.3	4968.1	5236.1	5291.5	5529.4	5607.1
0	0	0	58.101	205.25	297.74	477.69	541.95	542.52	590.32	615.91	735.46	764.17	888.53	850.12	894.73	838.53	939.14	916.15	1029.2	1111.7	1123.5	1193.6	1333.8	1377.1	1421.8	2087.1	2495.8	1960.8	2138.7	2302.3	2443.5	2553.3	2699	2778.1	2939	2956.1	3209.7	3386.8	3598.7	3780.6	3929.8	4027.5	4221.7	4450.4	4558.1	4457.1	4543	4658.1	4693.7
28.938	17.121	0	0	0	0	0	0	0	1.0383	24.211	95.458	185.67	292.66	536.55	717.26	1030	1180.6	1628.3	1793.6	2079.8	2407.3	2976.7	3445.6	3920.6	4021.3	3908.4	4733.7	4943	5135.4	5455.7	5546.2	5978	6072.3	6301.7	6500.6	6834.8	7064.5	7120.6	7326.1	7410.3	7682.7	7709.1	7889.4	7991.1	8114	7998.8	8085.3	8322.8	8348.1
0	7.2957	4.1137	2.5234	0	0	16.13	11.824	20.935	30.829	46.079	70.551	111.63	150.05	228.79	335.27	514.71	681.67	904.06	1191.9	1492	1831.6	2171.2	2517.3	3075.4	3491	3827.9	4199.8	4784.7	5105.8	5336	5793.6	6386.3	6513.8	7222.6	7538.4	8027.1	8395.7	8574.3	8391.6	9557.8	9933.6	10617	11086	10974	11300	11714	12084	12089	12323
10.748	2.9194	0	0	0	0	23.926	100.65	231.39	439.9	667.29	1006.4	1335.9	1769.2	2252.2	2771	3155.5	3755.1	4204.5	4810.8	5077.9	5733.4	6065.6	6400.1	6916	7064.2	7685.4	8037.9	8193.2	8503	8649.1	9140.2	9083.4	9384.4	9630.6	9954	10054	9717.1	9970.1	9785.3	10050	10010	10069	10285	10183	10324	10050	10603	10780	10712
25.506	10.747	4.0359	0	0	0	0	0	0	0	0	0	0	0	0	0	18.659	85.485	211.65	406.81	511.92	725.53	937.09	1252.8	1513.1	1771.4	2214.2	2494.1	2714.4	3099	3441.1	3769.1	4060.3	4297.2	4448.9	4881.6	4873.9	5302.2	5722.1	5946.8	6292.2	6663	7131	7610.9	8431.6	8833	9216.9	9007.3	9043.2	9163
0	0	0	0	3.6584	0	30.8	84.123	145.4	256.09	384.94	566.98	780.03	995.82	1235.8	1518.1	1839.2	2042.1	2364.4	2697.5	2979.2	3233.6	3670.7	3925.4	4136.5	4389.8	4705.6	4954.9	5170.6	5525.4	5740.8	5892.8	6068.4	6238.3	6510.8	6668.7	7074.1	7143.8	7146.5	7242	7367.7	7472	7622.5	7923.9	7991.8	8257.2	8141.5	8097.3	8321.8	8430.6
27.821	7.1398	1.668	0	0	0	0	2.0135	26.53	69.655	127.81	212.88	311.66	410.23	539	683.4	846.49	947.97	1237.5	1465.8	1687.2	1955.7	2230.4	2542.9	2867.6	3147.7	3625.3	4068.4	4290.8	4622.2	4994.9	5384.7	5733.7	6146.4	6984.7	7753.2	8243.8	8634	9174.3	9534.8	9983.7	8736.9	9227.4	9555.4	9889.2	10070	10281	10972	10775	10963
0	0.14411	0	0	15.319	0	3.5956	59.164	119.08	208.26	290.21	559.25	794.83	743.52	922.77	1149.8	1788.7	1644.1	1900.2	2288.6	3534.9	2987.5	3267.9	3896.2	5423.9	4580.5	4847.5	5182	7138	5870.5	6302.5	6961.4	8337.8	7467.7	8180	9135.3	9277.2	9122.8	9678.9	10105	10407	10577	11161	11406	12075	12110	12372	12870	13078	12997
15.533	6.4603	3.3892	0	0	0	3.0027	0	7.9876	15.893	16.916	29.75	24.1	47.703	95.503	128.34	187.75	251.52	338.74	510.44	573.22	745.26	916.12	1117.3	1318.7	1528.2	1833.1	2017	2334.9	2571.3	2919.6	3367.1	3709	3840.7	4187.8	4594.7	5112.7	6288.2	6309.7	6441.9	6278.5	6322.4	6880.3	6991.3	7523.6	7684.9	7872.1	8117.2	8402.1	8394.1
0	0	0	0	8.3805	5.9603	26.7	57.793	108.08	190.4	289.83	400.5	568.49	712	909.58	1116.1	1398	1722.3	2065.3	2461.3	2940	3245.7	3779	4077.9	4636.1	5137.5	5836.9	5773.6	6800.4	7455.1	7923.6	8568	9005.1	9613.9	10134	10136	9438.3	10855	11483	10707	12922	11812	12286	12684	12620	12791	13061	13356	13108	13793
0	5.3306	0	0	0.95015	0.3484	6.0349	6.0016	0	18.416	52.69	120.36	197.02	324.37	491.56	649.63	879.47	1147.1	1403.7	1693.8	1961	2241	2544.9	2821.3	3141.8	3519	3773.9	4174.3	4465	4812.4	5046.2	5452.3	5712.6	5968.3	6183.3	6487.1	6588.9	6907	7088.6	7350.3	7492.9	7747.7	8028.3	8168.3	8429.2	8334.7	8784.2	8854.1	9063	9246.5
0	0	0	0	0	47.072	161.99	268.59	431.11	594.72	906.45	1161.8	1452.6	1753.5	2009	2484.4	2809	3034.9	3309.8	3615.9	3954.4	4302.4	4546	4877.3	5228.1	5428.2	5917.4	6493.4	6346.9	6673.3	7012.2	7368.9	7629.9	8004.7	8082.8	8247.4	8563.8	8708	9169.3	9560.2	9789	10168	10358	10524	10571	10804	10994	11198	11377	11295
0	0	0	0	4.9295	0	13.068	9.9948	23.259	37.827	66.211	126.34	219.65	333.98	370.06	676.02	906.89	1164.3	1439.2	1709.1	2002.1	2345.2	2649.9	2507.2	2609.2	2746.1	3914.6	4267	4438.3	4798.7	4942.1	5259	5744.2	6008.5	6403.6	6938.1	7096.6	7531.2	7624.3	8196.9	8394.2	8838.1	9013.1	9302.8	9644.6	9879.4	9970.9	10302	10448	10764
19.068	5.8524	4.1247	0	0	0	0	0.95006	11.941	54.697	106.91	158.32	217.96	287.51	405.3	509.86	622.09	737.62	952.33	1146.7	1275.5	1437.8	1604.2	1818.9	2055.4	2141.9	2344.6	2533	2658.1	2897.1	3143.5	3372.9	3538.6	3718.5	3871.3	4246.8	4590.6	4778.9	5137.5	5399.9	5720.2	5973.6	6258.4	6615.8	6667.3	7033.6	7288.2	7580.3	7724.3	7678.6
0	0	0	0	8.7047	7.1266	14.821	33.875	54.021	107.06	173.95	275.02	402.42	567.24	734.89	888.48	1139.6	1318	1507.1	1824.3	2053.7	2241	2443.3	2692.7	2866.8	2943.3	3128.9	3450.4	3566.1	3722.6	4007.2	4338.7	4532.2	4713.1	5055.5	5285.8	5623.7	4953.9	5474.7	6386.8	6570.6	6831.2	7119.4	7222.9	7495	7460.4	7874.2	8106.1	8022.1	8275
0	2.6691	0	12.805	1.0153	0	0	0	0	0	0	2.5389	13.721	79.164	119.33	188.62	306.9	448.88	535.11	671.55	1058.1	1283.9	1707.1	1925.4	2120.3	2526.9	2808.8	3076.9	3353	3605.9	3227.5	4208.3	4529	4682.3	5109.2	5413.2	5484.3	5645.7	5887.5	6410.7	6551	6806.9	7147.2	7419.3	7605.4	7806.4	7875.9	8355.4	8391.8	8786.1
0	0	0.49282	0	2.4563	4.7501	22.731	36.301	66.241	96.953	186.18	286.6	439.98	417.67	520.18	645.91	833.44	1005.2	1214.5	1377.1	1682.3	1819.3	2037.1	2287.8	2509.3	2730.6	2505	2706.8	2854.1	2953.3	3047.7	3222.3	3319.5	3484.4	3550.5	3707	3776.9	3999.8	3871.4	4093.5	4134.7	4267.5	4387.1	4414.5	4434.7	4431.2	4496	4724.2	4798.5	4756.6
0	0	0	0	41.039	40.311	46.621	25.046	85.693	201.72	293.67	422.23	603.28	758.27	1129.4	1420.2	1727	1905.3	2317.2	2814.5	3134.5	3325.1	3771.9	4337.8	4642.5	4745.2	5077.8	5297.5	5677.8	5742.2	6343.3	6622.3	6807.1	7073.9	7153.7	7445.2	7554.1	7893.2	8236.7	8241	8196.1	8324.8	8861.6	9045	9115	9289.8	9478.8	9630.7	9845.5	9883.5
0	0	0	9.8922	11.962	11.048	17.505	0.083261	0	8.7564	11.19	59.783	97.887	172.13	282.32	379	545.64	716.89	934.49	1260.7	1505.9	1818.7	2130.4	2483.7	2775.8	3065.6	3497.1	3838.2	4388.9	4922	5029.9	5693.6	6083.2	6813.2	7106.9	7650.6	7895.2	8201.4	8687.5	9145.6	9701.3	10129	10574	10501	10967	11018	11385	11415	11977	12029
13.842	10.138	0	0	0	0	14.315	51.557	105.05	189.66	299.96	400.39	554.32	711.08	866.11	1039.2	1227.7	1330.7	1544.7	1741.2	1951.9	2178.9	2401.7	2672.7	2844.6	3139.5	3548.4	3819	4173.6	4598.1	4969.5	5321.9	5472.4	5720.7	6064.7	6370.1	6441.5	6819.6	7186.8	7577.4	7815.2	8216.9	8527.4	8861	9180.5	9444.7	9772.6	10178	10372	10643
42.82	16.335	0	0.27702	0	0	0	0	29.186	86.732	148.5	241.68	339.98	404.05	548.25	677.74	843.8	1179.4	1218.4	1516.8	1881.1	2192	2549.1	2967.1	3375.1	3735.5	4389.7	4760	5263	5725.7	6147.5	6362.1	6784.6	7102.7	7577.9	8193	8458.8	9162.8	9596.6	10078	10669	11093	11482	12181	13123	13453	13841	14261	14375	14898
0	0	0	5.7196	33.412	41.548	61.55	105.62	152.09	188.44	286.31	433.39	600.26	810.53	1148.7	1458.9	1839.5	2050.8	2605.2	3005.9	3304.9	3568.9	4294.8	4446.7	4761	4676.9	5274	5860.3	5861.3	5806.3	6362.6	6631.9	6979.5	7228.5	7576.8	7458.9	7899.5	7546	8382.6	8766.3	8960.4	9282.2	9641.8	9901.7	9896.8	9744.6	10282	10329	10652	10759
7.5025	0	0	0	17.3	0	5.0665	72.305	152.29	289.78	502.19	744.08	956.23	1258	1364.9	1851.3	2399.3	2850.9	3370.7	3714.4	4122.6	4453	5113.9	5499.8	5739.5	6218.3	6247.4	7255.1	7292.5	7452.2	7789.4	8360.2	8684	8875.3	9138	9817.5	10745	10569	10618	10744	11718	11803	12808	12913	13180	14066	14324	15313	15306	15620
10.062	4.5725	0	8.3223	0	0	0	10.472	39.834	111.84	219.02	327.93	495.34	632.28	854.44	1047.8	1440.5	1771.8	2085.9	2456.1	2897.2	3343.5	3949.2	4362.7	4770.6	5230.1	5831	6327.4	6630.9	7188.9	7600.2	8134.6	8593.3	8839.4	9300.8	9775.9	9989.3	10555	10667	11116	11249	11381	12012	12114	12603	13099	13108	13890	13867	14102
0	2.9727	1.1991	0	7.3236	1.4856	0	9.4387	19.587	53.702	74.256	108.01	123.95	190.32	270.52	367.76	505.57	650.33	824.66	1013.8	1219.6	1421.3	1709.6	1953.1	2278.8	2480.8	2635	2972.4	3013.4	3218.3	3396	3760.6	4028.3	4095.8	4084.1	4497.7	4720.2	4940.8	4773.8	5065.6	5379.4	5399.7	5286.6	5381.7	5501.4	5578.8	5722.4	5940	6096.9	6014.7
0	0	0	0	6.536	65.179	138.59	241.13	348.16	496.17	606.54	849.51	999.58	1189.8	1382.2	1537.5	1670.3	1889.1	2014.3	2271.9	2435.8	2586.3	2844.1	3030.8	3193.6	3277.9	3425.3	3498.4	3540	3664.5	3772.8	4123.4	4383.4	4390.2	4445.5	4511.4	4592.3	4741.4	4825.2	4895.4	5098.6	4980.7	4674.5	4616.5	4655.6	4831	4902.1	5135.6	5069	5292.9
0	0	0	1.0975	4.1549	8.8482	49.903	106.27	159.75	262.06	393.53	575.31	801.38	1137.1	1497.6	1929.2	2226.7	2575.9	3071.3	3386.2	3870.7	4433.7	4650.6	5164	5533.2	6204.4	6622	6999.1	7285.3	7608.7	8115.1	8486.5	8614	8958.8	9299.7	9701.7	10251	10515	10923	11570	11759	11992	12054	12602	13431	13138	13525	13780	14848	15314
0	19.183	14.393	13.291	0	0	0	37.997	56.893	152.64	246.57	382.41	520.51	668.55	878.77	1088.4	1350.6	1546.6	1837.9	2088	2265.3	2472.8	2921.9	3001.8	3441.5	3369.6	3704.6	4242.1	4357.2	4652.8	4724.9	4922.3	5056.1	5474.6	5540.4	5804.6	6136.2	6276.7	6331.4	6416.7	6737.1	6900.2	6995.6	7244.7	7481.7	7553.3	7840.2	7920.4	8010.6	7979.6
0	0	0	0	17.742	8.9163	24.435	37.517	93.654	156.05	234.29	339.66	486.34	668.42	782.54	1082.1	1290.5	1536.8	1739.9	2060	2430.8	2736.1	3026.7	3403	3674.8	4092.2	4294.6	4811.1	5146.4	5533.5	5761.2	6405	6889.2	7008.4	7481.1	8035.1	8189.3	8547.4	8744.6	9158.8	9563.2	9928.9	10201	10174	10753	11131	11379	11615	12012	12146
0	0	0	0	16.145	0.057742	13.366	28.483	63.169	104.57	170.41	298.56	441.48	645.47	840.54	1030.5	1331	1590.2	1935	2278.2	2617.2	2981.9	3216.7	3658.5	3982.2	4396.2	4850.6	5503.9	5611.2	6149.1	6459.7	6931.5	7416.7	7625.8	7775	8111	8446.9	8958.7	9332.8	9728.6	10101	10416	10592	10885	11239	11334	11629	11842	12048	12166
20.546	20.182	3.4269	0.83637	0	0	0	0	9.7509	38.11	79.639	183.26	282.2	395.24	543.48	725.48	938.1	1136.4	1398.8	1670.5	1899.7	2236.1	2527.6	2925.9	3359.1	3849.1	4733.4	4921.9	5331.4	5344.9	5832.7	6322.2	6680.5	7144.6	7799	7792.8	8437.3	8667.7	9283.5	9779.3	9824.7	10676	10367	11026	12013	12132	12177	12802	12989	13365
17.569	9.4596	0	0	0	0	0	35.381	89.302	187.34	286.86	426.59	626.62	822.79	1113	1440.2	1720.8	2030.2	2391.1	2781	3210.1	3671.6	4188.1	4564.1	4935.4	5373.2	5830.6	6036.7	6462.6	6875	7313.9	7823.7	8168.4	8348.9	8933	9262	9513.8	9557.7	10008	10529	10884	11081	11183	11497	11769	11824	12266	12393	12599	12662
14.755	5.8712	3.0526	0	0	0	0	0	0	0	11.404	26.819	35.183	61.372	93.119	126.72	158.29	199.82	263.79	320.65	386.61	487.43	613.59	787.98	905.02	1111.3	1310.2	1506.9	1731.8	2029.4	2315	2627.5	2976.4	3214	3157.1	3508.7	3805.2	4176.3	4532.2	4903.7	5206.9	5619.9	5948.8	6316.1	6762.5	7084.3	7353.7	7647.4	7997.6	8392.3
22.809	14.182	1.5545	1.3892	0	0	0	0	0	3.0566	27.875	71.376	111.54	175.21	283.24	364.94	500.34	663.82	831.09	975.39	1155.9	1354.3	1537	1610.8	1722.1	2149.7	2395.8	2850	2679	3066	3319.2	3604.8	4281.8	4048.2	4265.1	4616.4	4993.4	5306.5	5762	6182.7	6455.8	6802.3	7523.4	7951.1	8427	8711.7	8852.4	9013.7	9696.3	9894.5
0	3.5145	3.7673	0	0	0	1.3509	12.649	2.5872	4.016	26.402	84.918	177.73	300.95	453.57	618.05	785.56	1024.7	1284.1	1489.7	1760.6	2053.5	2305.3	2635.6	3026.1	3302.4	3551.4	3876.9	3921.2	4349.6	4571	4898.2	5209.9	5369.5	5671.6	5885.8	6204.6	6553	6970.5	7208.6	7382.9	7718.5	8026.1	8242.6	8562.7	8745.9	8898.4	9010.9	9516.4	9655.6
15.285	7.9258	0	0	0	6.8226	2.729	38.768	143.45	227.99	356.26	546.1	812.36	1088.6	1364.4	1725.7	2245.3	2728.5	3047.7	3464.6	3810.7	4191.7	4668.2	5151.1	5571.7	6021.1	6483.3	6816.9	7506.2	8228.2	8724.9	8987	9098.1	9702.4	10233	10407	11088	11181	11927	12186	13159	13794	14185	14089	14470	14825	15887	15851	16220	16667
0	0	0	12.191	0	17.8	25.259	72.97	108.96	184.87	280.05	421.42	575.17	720.72	963.51	1178	1395.5	1648.3	1856.2	2083.3	2286.4	2607.8	2830.5	3003	3111.6	3382	3573.8	3690.4	3581.5	4045.2	4236.1	4058.3	4538.5	4724.7	4821.1	5010.8	5093.1	5696.6	5782.2	6274.6	6377.5	6461.7	6462.6	6738.2	6633.2	6957.9	7320.3	7469.9	7503.2	7600.7
0	2.9665	0	0	8.4395	0	32.731	87.455	169.22	307.31	448.97	628.84	793.34	1117.3	1364	1712.1	2098	2501.4	2745.3	3206.9	3526	3864.2	4312.3	4586.2	5091.9	5322.2	5626	6145.2	6534.2	6919.3	7121.6	7383.4	7956.6	8133.3	8640.8	9304.7	9446.8	9569.9	10136	10637	10656	11153	11367	11748	11947	12183	12523	12915	12793	12881
0	0	0	1.763	26.866	46.937	70.736	123.58	189.75	313.25	447.38	634.03	850.64	1027.2	1364	1626	1974	2295.6	2641.4	3079.5	3397.9	3753.5	4174.3	4554.3	4847.7	5156.7	5435.9	5768.6	6106.4	6254	6705.4	6929.2	7306.7	7407.7	7713	8074.4	8069	8433.3	8696	9001.2	9273.9	9387.5	9781.4	10021	10247	10306	10522	10618	10515	10332
0	0	0	1.6195	0	8.3105	5.7708	23.777	68.804	130.55	218.02	308.11	492.33	705.18	978.03	1282.5	1693.6	2067.7	2346	2717.8	3157.8	3626	3981.5	4520	5031.7	5293.3	6179	6672.4	7407.3	7715.8	8488.9	9001.6	10276	10174	10696	11485	12621	12726	13216	13900	14187	14929	14888	15882	16329	16329	17208	17219	17695	17905
0	0	8.9979	12.942	5.3319	0	0	0	0.65141	0	0	39.23	50.061	167	258.8	323.87	594.68	800.7	1011.9	1317.5	1514	1895	2309.4	2494.5	2939.7	3284	3662.6	3910	4325.9	4740.8	4836.9	5223.7	5616.5	5848.9	6268.1	6407.5	6116	6418.9	6780.8	7184.7	7485.7	7376.2	7940.5	7889.3	8275.7	8570.6	9639.2	9760.2	9041.7	9523.4
11.886	18.749	0	5.5057	3.7897	0	2.2735	21.517	32.646	15.121	24.322	126.46	183.02	195.93	249.4	406.87	555.57	748.85	928.73	1183.3	1467.4	1674.4	1985	2260.4	2566.6	2937.3	3260.8	3735.5	3997.2	4315.8	4584.8	4777	5266.9	5467.2	5885.1	6272	6563.9	6549.4	6738	7127.4	7313.5	7592.8	7951.3	8342.9	8375.7	8232.4	8677.4	8858.7	9037.4	9198.3
22.899	11.894	0	4.4561	0	0	0	0	0	0	0	16.561	52.513	98.854	180.24	275.53	392.39	516.27	717.29	879.38	1149.9	1424.4	1732.4	2028.8	2331.1	2679.3	3108.7	3388.9	3832.7	4282.5	4616.5	5115.5	5265	5931.3	6267.4	6827.2	7196.5	7771.4	8321.4	8739.5	9152.7	10363	11157	10058	11254	11408	12233	12882	13360	13312
1.0193	6.1691	0.12831	0	6.1117	0	0	0	0	8.7581	26.331	45.505	89.439	117.59	209.34	283.88	380.26	524.45	658.74	820.1	936.98	1089.2	1239.4	1412.6	1616.9	1735.8	1890.6	2130.2	2317.5	2521.1	2792	3075.2	3262.5	3488.4	3605.2	3854.5	4058.7	4305.8	4575.5	4762.5	4229.6	4322.2	4521.2	4469.8	4612	4860.4	4897	5103.4	5307.5	5214.1
16.651	9.5394	3.9957	3.7923	0	0	0	8.402	21.55	42.422	52.039	71.279	102.46	141.23	185.92	225.46	259.98	308.47	383.62	434.25	508.01	563.62	655.87	747	899.33	949.94	1084.6	1206.7	1339.1	1465.1	1625.6	1674.9	1803.8	2055.4	2177.5	2405.3	2643	2888.3	3191.7	3324.8	3572.9	3974.5	4158.7	4413.7	4607	4802.9	5009.9	5240.1	5453.3	5556.2
11.798	5.48	0	0	0	0	1.2255	5.9549	21.945	32.511	62.309	103.12	177.86	220.37	340.08	466.05	600.51	770.73	883.47	1039.8	1232	1339.7	1537.9	1636.2	1794.3	1812.3	2115.9	2292.6	2274.8	2507.8	2683.8	2805.9	2914.2	3118	3238.9	3419.9	3474.1	3691.1	3852.1	4063.4	4229.3	4306.7	4420.9	4628.5	4757.4	4860.7	5025.1	5127.7	5164	5274.1
22.292	20.337	7.3946	4.6175	1.9188	0	0	13.252	18.496	32.878	43.555	129.05	234.55	324	511.66	771.92	1041	1417.5	1507.2	2233.9	2606	2754	3055	3731.8	4293.3	4732.2	5123.6	5455.8	5767.5	6146.6	6526.4	6887.4	7098.3	7537.4	7828	8011.9	8349.7	8759.2	9153.8	9387.2	9475.6	9899.4	9865.9	10199	10491	10746	10878	10980	11080	11234
0	2.2345	0	0	9.4886	3.1277	14.37	16.016	15.752	8.9495	23.263	51.71	97.599	175.47	267.88	411.54	618.41	805.61	1071.6	1211.5	1530.1	1727.1	1948.4	2131.3	2460.6	2617.4	2890.7	2931.8	3097.7	3193.3	3386.1	3555.3	3777.6	3806.7	3911.8	4218.8	4348.9	4345.3	4385.6	4405.5	4463.3	4459.3	4690.8	4676.1	4669.9	4873.1	4907.4	4863.8	5000.8	4934
0	0	3.6858	9.6312	3.6385	0	3.6303	3.039	0	5.9108	11.623	39.373	49.021	120.39	189.83	260.85	379.59	463.25	634.86	784.67	1017.7	1220.7	1359.3	1479.9	1677.7	1796.9	1951.4	2148.5	2140.5	2345.5	2474.2	2761.5	2871.3	2947.8	3099.8	3149.9	3177.5	3377.8	3390.7	3555.7	3712.1	3840.3	3845.8	3815.3	3942.3	4100.4	4181.3	4320.7	4196.8	4357.7
1.0473	0	2.8331	0	0	0	11.696	16.798	31.069	62.072	108.64	186.11	299.76	457.45	596.91	807.03	1084.3	1359.1	1647.8	1918.9	2367.1	2674.5	3267.7	3563	4005.8	4435.4	4985.5	5623.8	6096.3	6571.2	7001.1	7400.7	7903	8353	9058.5	9332.9	9893.7	10462	11001	11315	11690	12149	12385	13056	13187	13718	14033	14275	14732	14988
12.305	11.874	1.7955	0	0	0	3.1446	21.961	50.644	94.266	151.71	217.02	341.05	459	600.44	736.98	906.02	1096.2	1272.3	1407.7	1657.1	1764	1922.3	2144.7	2275.6	2486.8	2557.4	2839.1	2966.3	3042.1	3273.8	3339.2	3425.8	3536.4	3709.1	3813.4	3960	4132.5	4204.2	4349.9	4339.1	4547.8	4513.9	4638.5	4705.3	4819.5	4886.5	4897.5	4996.4	4963.7
0	5.8504	0.95156	0	1.4538	0	15.331	33.64	75.579	157.51	266.67	434.55	636.66	851.04	1076.3	1269.7	1516	1813.7	2049.9	2246.2	2421	2791.4	3004.8	3325.6	3389.9	3830.2	3916.4	4443.7	4562.6	4937.4	5071.4	5097	5333.3	5478.8	5713.4	5794.7	6201.7	5988.9	6197.7	6296.3	6134.8	6527	6594	6778.8	6866.5	7156.3	7137.2	7414.5	7378.3	7510.1
0	0	2.9594	10.924	11.387	0	10.293	42.804	90.457	147.01	222.56	319.6	419.22	534.72	692.14	848.18	961.3	1087.4	1290.5	1423.5	1609.6	1748.9	1907.8	2074.8	2175.4	2262.1	2400.1	2526.4	2699.6	2855.3	2943.7	3189.2	3216.3	3416.3	3607.3	3722.8	3788.4	4204	3915.8	4100.6	4234.3	4333.3	4494.8	4757.5	4925	5033	5221.1	5295.4	5502.8	5635.6
0	0	0	0	12.471	15.013	3.2423	13.936	0	0	0	23.466	27.217	104.66	175.99	254.11	372.01	499.75	634.81	808.01	959.1	1125	1302.5	1479.5	1692.2	1853.7	2066.9	2330.7	2470	2712	2890.7	3037.7	3252.7	3454.1	3637.6	3960.6	4218.9	4261.6	4576.9	4758.2	4786.8	5000.8	5199.7	5344.5	5566.5	5665.3	5875.6	5989	6183.6	6061.3
0	0	0	0	0	19.006	26.67	49.724	89.022	190.93	274.16	422.23	549.63	725.68	896.12	1065.3	1272.3	1258.5	1504.4	1696.3	1917.5	2097.4	2319.4	2550.1	2768.2	2973.3	3159.8	3402.3	3548.4	3741.5	4045.4	4160.7	4314.7	4307.9	4526.6	4620.1	4763.4	4861.4	4674.9	4967.5	5043.9	5179.3	5218.7	5424.9	5471.1	5523.6	5506.8	5599.5	5590.1	5559.7
4.3391	0.90842	0	0	0	0	12.062	20.697	63.319	120.66	166.68	255.6	415.45	577.92	830.05	937.89	1196.7	1369.2	1588.1	2005.5	2141	2464.9	2778.1	3209.4	3732.4	4006.3	4144.7	4649.3	4849	5271.9	5532	5993.3	6215.5	6388.6	6792	7233.2	7578.7	8445.9	7948.2	8527.8	8598.8	8985.4	9130	9473.4	9828.3	10086	10522	10777	11170	11339
0	0	0	17.452	29.206	83.508	156.95	220.59	142.88	455	635.69	785.62	1021.1	1301.9	1684.8	1836.7	1926.3	2323.2	2655.8	2955.4	3296.9	3533.7	3542.7	3878.5	4618.5	5064.9	5447.3	5664.3	6046	6466.7	6734.6	7096.3	7771.6	8268.6	8599.8	9045.9	9732.6	9804.4	10411	10752	11184	11801	12548	12741	12901	13679	13588	14360	14634	14480
13.863	11.019	0	0	0	0	9.8341	33.465	77.622	116.36	157.2	199.34	265.17	320.57	400.42	467.88	557.89	624.06	713.64	863.02	1054.1	1174.6	1484.7	1689.1	1794.1	1952.3	2147.8	2409.5	2651.5	2732.8	2916.4	3084.6	3287.8	3209.3	3591	3804.4	3913.6	4210.2	4220.6	4532.3	4549.1	4783.2	4910.3	5009.6	5192.5	5249.2	5397.5	5494.9	5592.5	5799.2
6.5383	9.5688	1.5148	0.027764	3.8293	0	0	0	0	0	0	0	0	0	0	9.803	48.396	130.65	213.86	313.23	488.23	537.92	665.78	846.23	996.55	1196.1	1310.2	1544	1803.9	2035.1	2230.4	2465.9	2776.5	2958.2	3266.8	3541.8	3903.2	3946.1	4159.5	4194.9	4397.5	4505.3	4649.3	4794.5	4855.5	5158.2	5193.5	5425.6	5736.5	5930.6
0	0	0	1.2797	3.0521	0	8.9369	1.1136	9.4489	20.963	40.01	90.266	178.87	262.79	368.02	515.33	678.76	840.03	1039.5	1238.4	1446.4	1696.2	1906.9	2111.5	2379.1	2715.4	2919.3	3356.5	3539.2	3758.2	4055.6	4388.9	4669.5	4850.4	5263	5547.7	5709.7	5971.4	6208.2	6739.1	6918.5	7206.3	7414.9	7699	8021.1	8340.9	8548.5	8732	8890.4	9048.8
0	0	0	0	1.2741	37.768	17.632	23.9	27.911	29.835	21.178	61.852	98.624	124.77	241.95	334.72	490.07	670.35	733.44	939.2	1107.5	1363.8	1564.2	1793.6	1981.4	2348.9	2658.4	2886.5	3157.9	3403.9	3846.2	4203.4	4600.5	4687	5047.7	5296.1	5754.6	5379.9	5692.9	5686.1	6084.6	6253.4	6571.3	6155.4	6269.6	6772.5	7286.3	7508.9	7460.5	7907.4
0	2.5333	0	3.2015	6.6429	0	7.9593	33.89	118.22	230.25	442.08	713.16	913.37	1256.3	1582.6	2025.5	2449.8	2869.9	3312.7	3621	4210.6	4472.9	5026.4	5328.8	5736.6	6006.7	6375.1	6720.9	6959.8	7168.6	7626.8	8028.8	8415.6	8715.9	8985.7	9045.3	9450.1	9512.8	9618.4	9737.6	9897.2	9928.5	10070	10292	10150	10474	10588	10721	10795	10775
0	0	3.5964	7.9312	8.5489	2.3285	0	0	0	0	0	0	36.874	88.49	220.45	331.49	563.3	727.6	942.31	1262.3	1560.4	1881.6	2217.7	2602.2	2968.4	3286.8	3618.3	4155.1	4426.9	4732	5089.8	5648.4	5959.3	6378.9	6600.4	7450.3	7893.5	8450	9196.2	9682	9958.8	10467	10725	11362	11869	12108	12681	13095	13382	14054
21.875	17.458	0	0	0	0	0	8.5991	51.074	87.589	168.65	295.12	412.17	567.84	566.83	1020.3	1301.8	1579.7	1586.5	2264.5	2684	3123.9	3669.6	4244.7	4204.5	4632.7	5146.3	5591.8	5959.7	6319.3	6798.8	7115	6953.7	8211.6	8698.8	9121.3	9641.5	10352	10653	11081	11473	11871	12058	12829	13163	13601	13500	14100	14416	14548
10.801	1.6577	0	3.2341	3.8127	0	0	0	0	0	0.54054	24.427	39.48	70.824	102.19	136.93	173.19	208.78	253	297.85	333.59	420.21	551.06	671.36	787.1	933.97	1055.2	1236.5	1362.9	1511.8	1693.1	1884.2	1972	2190.5	2357.9	2518.4	2780.2	2446.2	2721.8	2888.3	3140.1	3338.2	3516.5	3826.8	4126.5	4293.6	4496.7	4850.6	5121.9	5319.7
0	0	1.3368	0	0	4.3114	18.579	58.326	122.6	205.23	340.32	493.8	687.48	990.01	1259.8	1500.5	1764.5	2030.6	2364.5	2712.1	3021	3389.9	3780.7	4192.9	4473.2	4949.3	5295.5	5814.3	6192	6706.8	7151.2	7640.2	8143.1	8556	9552.2	10494	10725	11349	10293	11074	11332	11893	12334	12587	13133	13191	13612	14006	14374	14513
32.856	12.396	0.33037	0	0	0	0	0	16.277	65.026	140.35	240.4	353.64	506.92	659.57	842.81	1072.5	1287.7	1567.7	1825.7	2025.7	2343.3	2574.4	2934	2637.1	3424.4	3514	3818	3940	4160	4303.9	4673.4	4732	5043.2	5169.8	5399.5	5699.4	6080.8	6258.6	6259.2	6540.5	6824.1	7186.4	7515.9	7748.2	7838.6	8087	8266.4	8636.4	8637.7
0	0	0	9.3463	8.8983	1.9291	0	47.303	95.529	154.04	225.67	416.08	610.68	727.49	963.86	1261.6	2011.5	1918.2	2307.5	2753.6	3278.3	3626.4	4100.9	4552.3	5048.7	5428.2	5857	6393.9	6831.9	7169.9	7576.2	8068.6	8312.3	9113.1	9435.2	9764.4	10050	10552	11241	11569	11963	12262	12162	12814	12543	12491	12944	13425	13717	13875
0	2.323	0	0.66138	0	0	8.9667	25.744	61.065	114.64	183.19	300.96	401.33	550.61	701.3	848.4	1055.2	1195.5	1459	1686.6	1934.2	2168	2394.5	2648.3	2978.3	3201	3364.4	3740.4	3909.2	4163.3	4353.7	4687.6	4817.9	5126.7	5157.1	5470.4	5761	5722.4	5907.7	5995.7	6126.2	6274.2	6236.1	6492.8	6519.4	6723.8	6811.8	6741.1	6867	6777
0.43619	4.0423	4.9959	7.592	7.5175	0	0	0	17.493	81.218	184.49	309.33	455.23	632.13	839.77	1089.8	1280.4	1543.5	1788.3	1976.3	2063.3	2328.7	2475.9	2717.9	2802.9	3090.6	3220.1	3447.1	3632.2	3741.7	3818.1	3997.6	4258.8	4380.5	4623.5	4924.6	5244.5	5246.8	5474.9	5496	5614	5786.9	5845	6225.7	6115.7	6411.9	6575	6624.5	6802.9	6779.1
2.0625	6.38	0	0	0	1.8857	0	27.955	46.423	100.71	150.01	262.89	398.8	632.27	839.52	1103.3	1447.8	1725.5	2144.9	2515.9	2943.2	3323.5	3755.7	4198.9	4618.5	4939	5385.5	5695.7	5931.2	6233.3	6643.9	5770.1	6792.7	7384.8	7471.7	7545.7	7482.9	8011.1	8150.9	8389.5	8422.5	8610.5	8539.6	8650.5	8516.3	8601.9	8653	8595.6	8514.8	8527.1
0	0	0	1.4139	13.259	4.9836	13.433	26.019	60.487	128.54	206.08	343.66	510.17	733.5	946.27	1182.6	1491.5	1685.3	2027	2306	2652.1	2893.5	3243.1	3602.3	3903.8	4277.9	4592.9	5026.9	5382.1	5853.9	5799.8	6283.7	6780.4	7034.6	7330.7	7766.6	8026	8274.8	8697	8765.8	9109.1	9618.3	9632.3	10305	10231	10716	10921	11047	11404	11465
0	0	0	0	12.024	11.845	22.299	51.725	107.31	139.74	182.05	272.71	342.66	463.93	600.69	811.18	948.68	1153.1	1404.8	1609.9	1788.6	2141.5	2494.5	2765.1	3227.6	3627.2	3716.1	4083.9	4783	4679.4	4913.9	5456.4	6016.3	6058.7	6590.2	6645.8	7031.7	7426.6	7952.3	8562.1	9135.2	9692.1	9880.8	10284	10957	11261	11845	12063	11977	12492
6.0434	0	10.911	2.9926	3.3298	0	0	0	0	0	0	7.8601	21.25	39.356	71.414	94.124	107.37	128.64	179.98	195.23	368.56	336.22	403.62	530.42	796.03	692.85	780.11	939.6	1270.2	1267.2	1403.4	1615.3	1865.7	2054.1	2228.4	2502.8	3102.5	2804.8	3032.3	3191.5	3484.5	3815.4	4024.1	4262.5	4397.5	4626.2	4681.3	4891.1	5059.9	5186.7
0	0	0.49862	4.4881	0	5.2969	13.591	22.125	30.793	91.122	189.23	299.59	523.46	870.7	1220.3	1565.9	1718.2	2406.2	2962.5	3500.1	3822.2	4548.8	5235	5698.9	6210.6	6922.2	7446.2	7895.6	8157.5	8820.5	9354.7	9834.7	9801.7	10318	11035	11439	11387	12043	12624	13387	14114	14339	14559	15072	15555	15432	16066	16378	16582	17045
6.804	28.078	2.9627	0	0	0.019216	12.116	54.998	70.185	113.62	164.88	302.61	465.41	673.74	881.09	1062.9	1300.8	1479.5	1756.7	2157.7	2426.5	2755.4	3061.5	3539.7	4029.2	4133.8	4641.4	5030.7	5291.5	5701.9	5991.1	6289.3	6508	6923.9	7129.2	7389.2	7737.8	7823	8202.6	8366.7	8574	8868.1	9107.4	9253.2	9321.4	9330	9313.2	9433	9407.7	9224.9
0	0	0	0	1.606	13.96	46.413	133.49	262.64	476.29	718.19	1075.2	1445	1929.9	2329.3	2831.7	3403.8	3986	4466.6	5158.7	5742.1	6260.5	6820.2	7220.7	7865.1	8420.7	9124.6	9684.6	9929.7	10635	11015	11394	11662	12259	12940	13207	13806	14190	14535	15062	15051	15141	15699	16077	16358	16390	16835	16980	17211	17237
0	5.452	0	0.85197	5.9173	0	8.2057	21.445	58.015	122.22	187.15	271.7	378.39	508	652.54	761.87	959.78	1119.1	1284.4	1440.2	1633.5	1882.7	2085.9	2255.4	2447.4	2653.1	2900.4	3118.9	3236.4	3464.7	3656.9	3892.8	4065.8	4145.1	4385.7	4568.2	4648.6	4837.6	4952.1	5186	5294.7	5493.6	5686	5768.3	5948.4	6005.2	6112.5	6199	6398.1	6460.8
24.901	12.578	4.6762	1.3992	0	0	0	0	0	0	0	0	0	2.8524	69.366	179.33	360.65	549.59	661.42	863.61	1102.9	1389.2	1592.8	2057.7	2303.4	2746.4	3021.5	3228.4	3748.9	3843.4	4249.5	4889.5	5452.5	5933.7	6882.9	7322.1	8125.2	8635.9	9023.3	9148.2	9665.1	9997.2	10632	11449	11523	12332	12971	13088	13567	13983
0.23517	0	30.25	0	0	0	0	0	0	0	3.2725	42.182	86.98	146.3	270.21	389.98	532.92	707.76	902.3	1160.2	1500.8	1816.1	2130.5	2529.5	2854.3	3159.9	3567.5	4006.3	4299.3	4722.5	5153.4	5828.4	6124.5	5837.1	6506.8	6393.4	7525.1	7815	8170	8254.7	8512.6	8573.1	8792.2	9158.3	9130.8	9278	9572.3	9529.6	9383.2	9574.5
0	0	0	4.1631	0	5.1695	41.564	92.599	178.55	275.07	474.18	730.05	979.88	1237.8	1480.1	1917.7	2388.1	2749.9	3375.9	4026.6	4670	4709.2	5620.2	5971	6207.2	6935.5	7512	8311.1	8617.7	9243.4	9488.6	10050	10513	10980	11528	11997	12174	13085	12863	13699	13747	14181	13990	14714	15004	15607	15832	16082	16077	16169
0	0	0	2.2188	1.3334	7.5962	5.8937	0.13149	14.375	20.783	43.897	43.954	72.675	139.1	225.08	330.68	489.07	634.34	768.67	1004.3	1229.3	1399	1689	2009.7	2324.1	2658.2	3062.8	3607.6	3972.1	4521.2	5012.6	5534.1	5995.5	6448.9	6838.3	7923.8	8513	9090.9	9846.6	10654	10803	11666	12285	13032	14263	14735	15647	16141	16621	15945
0	0	0	0	13.53	31.392	53.916	71.25	152.84	220.01	338.23	503.22	678.29	849.81	1100.9	1400	1767.8	1963.5	2284.4	2652.4	3078.6	3445.1	3982.2	4207.7	4496.8	4846.7	5130.8	5509.7	5668.6	5988.4	6159.9	6688.9	6992.5	7323.5	7622.2	7855.2	8023.2	8311.7	8608.4	9052.7	9185.9	9731.7	9865.1	9987.2	10376	10315	10361	10781	10804	11080
0	0	0	23.565	17.069	20.277	55.017	59.369	110.5	205.99	283.36	424.86	600.73	772.77	986.87	1134.3	1372.8	1508.9	1743.7	1966.8	2001.2	2530.4	2593.2	2763.6	2895.7	3165.5	3366.2	3680.9	3808.4	4111.7	4332	4641.9	4935.5	5354.4	5617.8	5792.4	5927.4	5994.8	6484	6893.9	7071.2	7153.6	7673.5	7521.1	8010.1	7726.7	8203.3	8367.6	8654.3	8641.8
4.3081	0	0	0	0	0	33.772	89.638	194.73	311.23	480.49	678.42	903.65	1174	1461.8	1733.9	2076.3	2313.5	2681.7	3105.9	3400.9	3747.9	4017.8	4405.6	4837.4	5074.4	5491.8	5915.6	6180.1	6590.6	7069.7	7542.2	8057.1	8214.5	8781.4	9324.9	9961	10223	10588	11215	11367	11974	12710	12876	13073	13265	14203	14244	14413	14236
5.4899	3.4228	5.6292	0	0	0	0	13.596	20.947	45.171	62.858	117.43	172.65	259.78	349.1	499.61	659.06	905.4	1077	1335.6	1616.9	1941.4	2169.3	2422.1	2758.7	3093.7	3273.2	3629.8	3845.3	4154.3	4341.2	4553.5	4849.3	5061.1	5421	5522.8	5689.1	5978.1	6273.5	6720.1	7070	7260.7	7589.3	7905.5	8043.2	8416	8423.5	8971.9	9122.6	9225
0	0	0	0	5.0428	33.508	44.89	50.011	65.78	77.96	132.49	220.87	352.15	476.14	694.55	849.78	1080.9	1306.9	1534	1810	2021.6	2249.8	2500.6	2709.9	2904.4	3039.9	3417.8	3585.4	3249	3470.9	3668.1	3777.2	3982.8	4121.4	4283.1	4580.1	4618.4	4779.9	4963	5171.2	5276	5320.5	5505.7	5621.1	5733.8	5983.3	6060.4	6167.8	6329.9	6299.3
26.396	11.213	6.702	1.3301	0	0	0	0	9.5821	50.695	138.66	246.39	392.38	558.45	792.59	1078.6	1323	1618.9	1973.2	2281.6	2673.3	3041.5	3482.6	3848.5	4201.7	4573.4	5065.9	5443.9	6052.9	6478.9	7414.1	7522	8000.3	8540.1	8624.6	9173.1	9460	10342	10798	10762	11015	11243	12300	12750	12953	13341	13495	13925	13898	14119
18.987	4.6115	0	0	0	0	37.935	98.731	187.45	355.88	430.65	598.88	762.47	953.53	1143.1	1313.4	1515.7	1659.9	1844.9	1946	2044.9	2148.1	2230.2	2296.6	2489.5	2574	2750.1	2862.4	2931.7	3064.9	3052.9	3139.5	2956.1	3213.6	3387.6	3526.4	3664.3	3766.9	3890.6	3834.8	4034.6	4196.1	4363.8	4545.8	4662	4856.6	4832.2	5019	4904.3	5155.5
4.1081	0	9.3255	4.9746	4.2967	0	0	0	0	0	0	12.38	41.965	104.36	160.06	220.75	285.38	360.44	476.94	573.43	673.05	745.1	840.78	965.74	1104.7	1203.7	1334.9	1453.6	1544	1729.1	1781.3	1947.9	2127.3	2330.4	2417.4	2630.4	2715.1	2866.2	3044.5	3155.8	3334.7	3394.9	3655.4	3924.8	4028.9	4198.2	4279.1	4489.2	4692.4	4727.4
0	1.2631	2.5891	0	0	2.3288	17.181	47.368	115.56	220.6	349.56	553.91	729.35	1193.6	1547.2	1969.4	2378.3	2985.8	3480.4	4001.9	4645.8	5235.7	5832.3	6307.4	7058.1	7597.3	8085.7	8733.3	8284.2	9583	9850.1	10294	10788	11110	11581	11730	12271	12505	12724	13359	13715	14257	14514	14587	14788	15231	15445	16002	15668	16065
35.546	15.15	0	0	0	0	0	0	16.355	86.072	206.26	366.59	578.86	812.37	1194.1	1547	1919.7	2321.6	2881.5	3245.3	3755.5	4296.1	4697.7	5061.7	5860.8	6133.9	6663.1	7140.3	7684	8247.6	8527.4	9116.3	9593.1	9840.3	10353	10742	11001	11402	11978	12505	12640	13062	13241	13698	13827	14040	14902	14975	15223	15336
14.171	0	5.9073	2.8413	8.566	0	11.586	17.386	35.605	74.129	116.82	152.78	210.92	295.48	408.34	495.47	578.74	730.89	825.25	873.2	1051.2	1166.2	1238	1367.3	1484	1504.7	1831.1	1949.6	1848.9	2048.7	2173.7	2230.2	2359.9	2504.1	2555.4	2710.4	2815.6	3005.5	3124.1	3335	3510.2	3688.5	3795.9	4007.9	4128	4414.6	4535.7	4675.1	4929.8	5195.4
0	0.53188	6.6186	0	0	1.4541	3.5237	15.062	59.876	125.05	238.78	398.11	554.55	813.53	1069.4	1320.6	1721	2019.7	2483.9	2944.4	3554	4046.5	4790.3	5477.4	5785.6	6599.7	6954.5	7726.6	8174.2	9153.3	9330.2	10020	10541	10860	11588	11986	12106	12827	12980	13609	14034	14463	14820	15252	15718	16135	16678	16836	16555	17200
0	1.3232	0	0.77754	0.97048	0.22955	28.617	17.869	34.059	54.731	112.39	222	378.56	498.52	702.29	945.95	1259.7	1515.9	1934	2096.6	2468.6	2673.9	3006.9	3426	3850.8	3944.6	4274.6	4596.9	5055.1	5534.8	5543.7	6036.1	6398.1	6568.3	6949.6	7186.4	7877.4	7573.3	7396.3	8328.8	8133.4	8765	9004.3	9182.4	9526.1	10098	9868.4	9328.8	9733.5	9790.3
0	0	0	7.3837	2.3206	1.5918	0	0	0	0	2.6669	18.407	47.991	129.51	237.98	369.63	565.93	777.74	992.18	1291.6	1660.5	2001.3	2439.5	2854.3	3345.3	3774.4	4533.6	5044.4	5687.6	6291.1	6475.7	7321.5	7895.7	8716.5	9236.5	9703.1	10380	10946	11655	12369	12411	12834	13170	13916	14201	14504	15026	15288	15360	15884
6.472	6.9675	1.8615	2.2904	0	0	0	0.67292	29.248	50.731	88.033	116.71	174.63	255.93	346.22	459.44	541.01	640.57	779.48	919.52	1054.3	1215.3	1372.7	1541.7	1696.2	1878.7	2023.9	2286.8	2393.3	2486	2645.5	2845.2	2968.1	3168.2	3292.5	3471.2	3719.2	3789.3	3977.6	4216.8	4359	4587.3	4719	4896.9	4901.4	5137.5	5279.7	5335	5396.6	5344.3
0	8.6746	6.3925	5.0035	0.67862	0	0	0	3.4172	25.571	62.515	87.961	147.38	234.44	310.21	437.9	582.42	702.14	817.15	972.6	1219.6	1304.1	1461	1650.1	1877.2	2277.9	2553	2801.2	3104.6	3316.7	3518.3	3826.7	4124.7	4239.9	4493.9	4864.2	5205.8	4995.8	5636.1	5633.6	5697.9	5599.3	6168.2	6354.1	6449.9	6662.1	6711.3	6894.7	6888.9	7056.9
8.3491	0	1.0063	0	0	0	8.1897	29.213	58.395	117.59	232.05	360.41	480.76	630.41	869.74	1048.7	1272.5	1446.3	1698.2	1935.3	2202.1	2367.4	2580.3	2806.8	2957	3002.6	2810.5	3008.2	3381	3623.5	3234.3	3862.6	3857.9	4102	4033	4213.5	4370.4	4588.3	4681.4	4908.4	5109.3	5061.4	5188	5268.8	5486.5	5474.1	5544.6	5527.8	5587.2	5620.2
12.804	10.496	0	0	0	0	0	21.962	63.371	154.17	249.88	404.49	589.61	728.65	821.54	980.06	1357.5	1536.4	1837.4	1953.3	2246.9	2228.7	2560.7	2691.9	2986.8	3391.5	4721.6	5078.4	5374.8	5905.3	6340.7	6988.8	7475.8	7627	8564.3	8624.9	8800.5	9840.1	10287	10187	10850	9756.4	10906	12286	12781	13405	13723	14033	13709	14534
27.572	5.7384	0	0	0	0	0	0	14.919	42.019	77.028	114.77	151.47	211.86	292.21	436.38	616.14	814.21	1107.3	1377.6	1578.5	1956.9	2231.9	2614.3	2971.8	3361.6	3752.3	4159.2	4511.9	4963.8	5373.2	5925.3	6251.9	6846.4	7447.5	8234.8	8706.9	8688.3	9070.9	9577.1	9597.8	9925.3	10488	10865	11150	11852	12040	12583	12763	13036
18.005	13.809	0	0	0	0	3.4954	25.795	98.422	169.16	315.61	447.94	640.67	786.73	1026.4	1176.5	1379.7	1560.3	1691.1	1895.1	2093.6	2278.5	2498.8	2702.2	2783	2876.5	3352.1	3730.1	3828	4044.3	4099.6	4434.1	4772.8	4933.4	5004.5	5111.1	5448.5	5556.5	5888.6	6223.8	6462.7	6501	6354.8	7505.4	7428.7	7704.6	7796.9	7762.4	7871.5	8089.1
9.2224	6.3306	0	0	0	0	0	0	0	0	12.724	58.023	100.92	177.28	308.2	461.96	710.17	972.19	1137.9	1487.9	1645.9	2005.2	2413.1	2688.3	2951.9	3329.5	3673.1	4075	4251.7	4408.1	4884.8	5121.3	5572.9	5875.8	6151.8	6648.7	6770.4	7180.5	7387.4	7443.5	8131.7	8456.9	9034.9	9411.5	9589.4	10261	10559	11273	11644	11872
0.14875	18.493	0	0	0	0	0	10.781	50.823	110.42	227.6	361.12	478.6	670.16	821.7	964.66	1208.4	1338.9	1587.5	1740.8	2058.7	2231.6	2427.4	2130	3042.4	2617.1	2927.8	2953.4	2990.8	3611.1	3580.5	3444	3560.3	3666.3	3801.5	3853.1	4538.7	4093.9	4186	4470.2	4349	4450.3	4548	4680.4	4376.9	4908.6	4991.8	4860.6	4762.1	4915.6
0	7.7978	2.3095	0	0	0	17.016	69.244	146.94	222.76	368.76	443.78	598.89	806.67	980.47	1230.8	1424.3	1680.8	1916.2	2304	2599.3	2788.2	3159.2	3411.4	3789.6	4098.1	4474.1	4809.4	4995.1	5698.8	5836.9	6235.9	6528.6	6861	7209.5	7256.7	7694.9	7940.7	8224.3	8350.7	8338.8	8750.1	9009.5	9074.1	9233.1	9589.4	9750.8	9577.9	9869.3	9989.5
0	0	0	4.1604	3.2023	13.426	19.997	39.547	63.752	122.17	192.92	272.62	333.89	431.94	593.36	691.17	906.27	1119.6	1437	1753.6	2047.4	2519	2860	3274.9	3652.6	4132.6	4688.9	5339.8	5738.3	6492.9	7020.2	7845.1	8321.9	9129.4	9569	9897.9	10625	10816	11198	12136	12374	13252	14292	14541	14644	14881	15772	15849	16260	16537
4.358	0	0	0	6.8358	2.303	0	48.425	78.337	115.39	206.59	330.94	490.9	677.61	809.37	1326.1	1377.5	1715.1	1903.2	2327.1	2630.6	3237.3	3776.7	4250.2	4894.5	5397	6022.2	6621.3	7333.5	7954.8	8766.2	9195.1	9829.7	10146	10916	11931	12653	12873	13426	13881	14340	14821	15414	16171	16036	17093	17541	18624	18590	19202
23.136	3.1353	2.4786	0	0	0	0	5.3487	34.64	63.927	120.35	190.21	265.29	411	571.5	711.43	913.85	1121.9	1368	1579.6	1755.2	2020.2	2294.9	2523.4	2662.9	2877.5	3251.4	3507.2	3603.5	3849.6	4057.8	4263.9	4356	4524.8	4607.6	4903.2	5129.2	5333.9	5403.3	5491.9	5667.4	5714.7	5730	5979.7	6092.7	6314.5	6323.3	6532.4	6438.9	6709.1
0	0	1.4617	3.2392	9.2078	0	0	0	17.023	17.366	45.661	117.02	169.47	287.66	373.35	473.98	642.02	755.09	950.1	1185.6	1409.9	1717.6	2023.8	2266.7	2555.7	2843.3	3207.5	3386.7	3451.7	3876.6	4074.1	4403.7	4680.8	4782.6	5079	5125.5	5331.7	5325.6	5465.9	5697.3	5907.9	5993.4	6291.9	6367.6	6733.1	6834.6	6937.1	8766.6	8889.1	9427.2
0	3.8104	0	0	7.2337	34.292	5.1347	49.77	111.58	193.76	333.16	439.84	570.99	780.9	963.61	1175.5	1264.2	1448.2	1832.8	2044.4	2154	2566.9	2856.2	3028.8	3319.5	3619.2	3915.9	4189.1	4522.5	4946.8	5068.6	5535.3	5707.9	6595.4	6741.2	6704.5	7485.7	7715.8	8203.3	8724.1	8982.3	9338.3	9786.4	10074	10410	10881	10810	11073	11042	11317
0	2.2649	0	0	0	0	51.948	164.21	331.79	534.55	726.12	1022.1	1334.5	1720.9	2075.5	2508.9	2848.2	3336.7	3739.2	4112.1	4672.2	5100	5643.2	6066.9	6345.3	6662.1	7059.1	7438.3	7718.8	8165.8	8425.6	8772.4	9046.6	9299.6	9702.4	9927.4	10350	10481	11099	11080	11443	11707	11891	12258	12417	12887	12963	13170	13243	13210
0	2.0055	0	0.79722	9.5495	0	9.6978	33.084	87.283	181.19	285.65	461.06	662.87	860.29	1143.6	1429.6	1672.5	2008.3	2266.1	2556.1	2850.7	3057	3413.8	3707.9	4009.4	4506.6	4712.3	5182	5437.3	5574	5729	6229.3	6394.5	6485.6	6978.8	7065.7	8147	7708.7	8094	7886.6	8342.6	8449.1	8866.3	9187.7	9385.8	9797.1	9969.4	10161	10485	10424
0.49888	3.0008	0	3.5402	0.84335	1.728	0	3.3179	17.185	43.127	94.6	111.4	193.96	305.22	394.75	515.49	606.38	752.35	892.6	1117.3	1246.8	1512	1793.6	2066	2336.6	2543.6	2727.2	3086	3250	3622.4	3906	4246.2	4588.4	5061.7	3590.7	4148	4236.6	4459.1	4779.7	5328.3	5508.1	5930.4	6131.6	6851.9	7344.5	7816.5	8135.7	8641.2	8799.1	9257.9
0	14.88	13.155	15.649	0	0	0	7.352	32.48	34.942	125.23	309.44	436.41	644.32	893.23	985	1418	1542.2	1946	2226.8	2599.6	2461.2	2938.6	3208.3	3728.3	3753.4	3817.5	4452.6	4798.5	5026.8	4948.2	5451.1	5604.1	6088.3	6431	6753.6	6837.3	7241.5	7327.7	7958.5	7764	7612.2	7569.4	7929.5	8255.7	8431.4	8667.2	8767.7	8914.5	9021.3
18.442	6.4054	0	0	0	0	0	0	0	0	0	38.618	96.518	205.13	317.57	513.68	682.7	934.88	1141	1453.1	1827	2180.7	2528.6	2936.4	3302.2	3721.2	4123.5	4542.8	4988.2	5557.3	5919	6476.2	6775.5	7239.7	7727.3	8261.5	8555.3	9033.6	9472.3	9958.3	10572	11031	11649	11823	12318	12864	13375	13531	14270	14529
0	5.728	0	0	0	0	16.692	73.269	178.52	306.48	444.82	647.21	831.96	1026.7	1244.2	1414.8	1597.7	1743.3	1989.8	2208.2	2494.3	2760.3	2971.9	3270.3	3660.6	3988	3922	4198.8	4560.9	4883.8	5186.9	5450.9	5729	5974.9	6266.6	6536.8	6881.8	7181.9	7584.9	7816.6	8123	8342.6	8440.5	8743.5	8950.9	9212.3	9570.6	9474.3	9360.3	9236.3
0	0	0	0.75595	3.1246	9.15	3.5584	5.1178	11.289	37.541	55.111	81.254	136.37	227.98	371.42	490.08	643.11	817.25	1148.7	1343.3	1532.5	1886	2130.3	2393.6	2572.3	2887.5	3348.7	3744.9	3872.2	4108.7	4237.2	4541	4718.4	4976.3	5160.1	5512.7	5290.1	5466.7	5815.3	6210.9	6360.2	6651.7	6989.9	6958.2	7158.7	6969.7	6965.6	7145	7500.6	7434.4
15.069	15.701	0	5.7102	1.7307	0	0	0	0	0	10.57	61.041	125.76	233	375.01	598.07	822.68	1111.4	1472.3	1762.1	2190.1	2558.1	2984.3	3415.2	4044.7	4453.9	4935.3	5551.1	5894.7	6471.5	6970	7303.6	7892.8	8277.8	8705.1	9107.4	9366.5	9748.7	10434	10481	10786	11445	11614	12143	12384	12525	12822	13282	13509	13309
28.973	8.7498	2.8123	0	0	0	0	0	19.623	56.241	119.83	195.06	282.88	417.03	534.66	675.37	817.98	980.32	1106.5	1234.4	1345.7	1501.3	1713.3	1957.2	2152.9	2471.3	2706.5	2942.9	3221.5	3570	3901.4	4190.3	4503.4	4759.3	5038.2	5316.3	5897.6	6252.7	6777.6	7356	7620.2	8098.1	8269.3	8899	9335.3	9047.7	9401.5	9886.7	10386	10482
0	0	0	0	55.665	192.75	383.2	602.5	806.07	1128.5	1514.8	1869.7	2532.9	2947.3	3313	3899.8	4561.2	5080.2	5511.9	5990.2	6729.5	7206.5	7970	8781.7	8678.7	9122.3	9845.7	10568	11142	12014	10906	10901	11500	11752	13961	13312	13434	13850	15046	15705	15583	16452	16910	16777	16943	16401	17113	16646	17605	17406
6.0693	1.8708	5.5973	0	0	0	0	3.8874	5.3993	13.711	6.445	21.168	19.818	34.741	62.519	123.12	169.34	244.83	311.88	394.13	501.88	674.8	820.77	999.85	1210.6	1400.6	1667.5	2016.5	2867.8	3286.8	3580.4	3937.9	4214.8	4313.2	4589.2	4978.8	5227.2	5695.7	6047.6	6441.3	6810.6	7090	7675.1	8100.4	8628.7	9004.7	9340.4	9614.6	9849.4	10333
0	0	0	4.686	7.5463	72.585	115.3	124.64	212.95	306.14	489.45	592.66	723.01	824.92	1010.8	1192.9	1308.8	1487.9	1637	1863.5	2157.9	2428.1	2691.6	2967.3	3373.9	3499.4	4261.3	4438.3	4538.1	5047	5499.7	5830.6	6149.7	6639.4	6943	7406.6	7654.7	8083.8	8329.1	8293.3	8971.8	8957.2	9686.4	10127	10491	10945	11095	11302	11636	11585
42.777	0	0	10.925	8.6676	0	0	0	0	0	12.533	77.672	152.13	272.01	449.91	699.87	940.68	1143.6	1539.5	1862.2	2223.7	2527.5	2951.6	3431.9	3763.3	4289.3	4793.1	5161.8	5454.8	6189.8	6674.4	7118.8	7254.5	7507	7863	8752.9	8884.9	9332	9596.6	10045	10408	11244	11344	11657	12108	12469	12690	12892	13112	13625
0	0	0	0	0.91679	50.625	86.923	188.81	289.11	413.49	577.79	757.37	1016	1307.2	1665.7	2027.1	2508	2855.8	3371.8	3909.8	4529.5	5010.8	5849.5	6333.5	6580.6	7058	7910.9	8369	8844.5	9181.9	9533.3	10637	10885	11639	11985	12156	12682	13263	13554	13986	13839	14153	14274	14697	15361	15292	16233	15960	16598	16577
5.6059	2.8598	0	0	0	0	1.5058	0	0	0	0	0	0	0.10304	37.219	81.793	174.17	264.99	424.23	586.74	790.79	956.67	1162.7	1371.5	1625.2	1865	1989.8	2249.9	2451.1	2590.1	2799.6	2912.5	3138.5	3318.1	3395.2	3720.1	4118.8	4248.7	4592.6	4882.8	5057.2	5403.1	5648.5	5832.9	6168.8	6230	6667.6	6705.9	6950.5	7039.8
27.074	9.4717	1.3654	0.55495	0	0	0	0	49.194	112.35	220.02	366.49	464.8	700.73	955.86	1254.2	1588.9	1839.6	2285	2707.4	3014.8	3406.5	3880.7	4248.1	4424.4	4954.7	5510.5	5830.2	6211.4	6538.5	6945.3	7418.8	8169.2	8607.3	8740.9	9282.1	9490.5	10108	10648	10963	11513	11668	12440	13082	13409	13715	14181	14257	14016	14130
8.2288	0	0	2.9223	0	0	5.4756	37.852	90.353	176.48	284.73	412.59	554.21	709.13	897.36	1083.9	1304.3	1488.3	1714.7	1879.8	2033.3	2213.7	2433	2591.5	2702.2	2885.6	3108.1	3299.6	3328.2	3459.4	3416.4	4191.3	4430.3	4533.4	4630.7	4831.3	4896.5	5122.8	5368.4	5361.9	5448.6	5606.4	5720	5171.5	5162.1	5268.9	5333.3	5470.7	5545.3	5636.3
0	0	0	0	5.6436	1.2518	33.315	54.683	139.91	260.56	471.97	820.29	991.02	1304.3	1686.3	2052.3	2614.9	2973.2	3512.7	4097	5301.9	5499.2	6109.3	7578.4	7488	7905.6	10450	11115	10858	10369	10278	10889	11965	11420	11578	11959	12430	12728	12789	12872	12794	12921	12586	13416	13417	13345	13487	13875	14156	14171
24.894	13.616	1.0562	0.19068	0	0	0	15.848	50.345	108.12	201.97	306.63	423.76	623.95	843.14	1060.3	1346.4	1584.5	1863.4	2086.6	2338	2456.9	2656.6	3055.3	3308.8	3526.6	3623.3	3965.3	4080.8	4250.2	4346.4	4517.1	4737.2	4837.6	4883.6	5068.9	5229.4	5397.4	5609.7	5664	5724.6	5924.4	6065	6273	6171.9	6350	6378.6	6666.4	6720.3	6137.8
6.1638	0	0	0	0	0	15.206	53.438	161.8	182.7	334.67	472.2	854.56	780.96	969.06	1475.3	1751.4	1564.5	1737.4	1942.5	2773.5	2385.6	2593.9	3019	3425.7	3144.8	3715.7	3866.5	4098.6	4128.2	4202.6	4344	4734	4658.2	4655.1	4815.1	5900.6	5359.2	5033.3	5304.1	5418	5391.8	5444.1	5612.9	5721.2	5788.6	5955.4	5960	6074.5	5986.4
0	0	0	0	3.674	26.994	79.123	130.7	206.65	272.65	349.75	457.81	597.02	646.47	798.58	902.34	1091	1216.3	1439.8	1641.9	1869.7	1980	2093.9	2259.6	2418.6	2616	2821.6	3160.3	3231.5	3506.6	3658.9	3859.3	4080	4187.5	4443.8	4571.1	4847.7	4913.2	5117.8	5373.9	5509.4	5781.9	6043.2	6265.4	6664.6	6610.7	6924.8	7034.2	7192.7	7594.2
5.5808	15.725	2.644	1.6032	0	0	0	5.6889	21.183	73.808	139.44	247.07	323.68	444.56	633.83	794.57	921.87	1075.6	1238.9	1395.8	1628.8	1780.2	1978.3	2104.5	2235.2	2447.7	2558	2731.6	2760.8	2961.3	3057.8	3169	3275.2	3411.8	3472.4	3729.8	3867.6	3909.4	4130	4317.9	4476.7	4709.5	4836.4	5050.2	5198.2	5342.9	5504.2	5572.7	5651.2	5653.8
18.953	15.392	0.15501	11.227	13.332	0	0	0	2.7404	21.83	0	84.967	134.85	86.713	181.39	417.55	564.74	622.63	551.15	700.39	808.42	1001.2	1115.8	1335	1368.2	1633.9	1664.9	1748.5	1831.4	1951.8	1935.8	2147.3	2461.5	2553.8	2717	3161.2	3426.3	3651.2	3759.2	3477.5	4281.3	4448.3	4787.2	4266.5	4933	5360.6	4096.7	4798	5612.4	5798.8
0	0	2.1933	0	0.95519	0	10.598	34.345	59.56	85.27	121.51	181.81	246.73	334.37	415.31	469.9	536.79	731.19	853.2	1013.5	1222.2	1465.2	1782.4	1998.6	2357.4	2946	3750.2	4255.6	4703.2	5468.2	5972	6429.6	7115.1	7346.9	6854.1	7233.4	7614.4	8107.6	8570.5	9147.8	9499.7	10116	10320	10398	11029	11188	11580	12038	11549	12245
0.6597	0	0	0	0	0	26.076	55.77	106	172.82	291.09	415.85	546.81	688.87	911.84	1047.2	1266.5	1466.9	1670.2	1848.1	2049.1	2124.3	2278.6	2522	2654	2742.5	3037.5	3353	3189.4	3404.4	3668.3	3689.4	3878	4091.9	4172.7	4306.3	4430.4	4551.4	4711.7	4865.6	4953.6	4990.8	5044.3	5281.6	5325.8	5459.7	5530.5	5628.8	5687.2	5719.8
0	0	0	51.672	161.82	238.36	311.13	411.34	527.14	644.16	319.99	405.87	753.91	491.53	917.92	993.33	1145.2	976.18	1637.9	1887.8	1664.3	2465.6	2566.6	2567	2860.7	3454.6	3592.6	4237.1	4635.4	5310.7	5705.8	6141.2	6679	7139.3	7533.3	8434.1	8529	9013.6	9471.6	10087	10322	10715	11281	11591	11909	12056	12573	12699	12984	13030
0	0	1.1872	0.1909	0	0	28.394	90.599	191.53	330.57	486.84	658.12	797.78	1060.8	1306.4	1537.1	1757.7	1981	2265.1	2539	2832.2	3107.7	3317.8	3651.9	3968.7	4033.4	4336.2	4893.6	5353.2	5227	5570.3	6176.4	6717.4	7096.2	7035.3	7524.7	7982.9	8146.2	8409	8625.2	8783.3	9183.2	9328.3	9339.1	9449.2	10064	10309	10166	10310	10335
20.451	9.6149	0	0	0	0	0	20.22	40.557	79.07	158.61	281.72	457.73	659.67	867.45	1080.1	1317.8	1580.4	1826.9	2076	2371.6	2691.7	2986.6	3308.9	3486.1	3857.9	3991.1	4343	4651.7	4987.8	5261.5	5545.5	5620.4	5724.6	5902.8	6308.4	6311.9	6691.5	6852	7087.5	7173.4	7562.4	7753.4	7891.9	8008.5	8033.2	8330.6	8645.7	8780.8	8832.7
0	0	0	0	10.971	44.36	60.224	111.88	204.16	326.51	466	681.06	844.9	1064.1	1366.9	1649.1	2003.5	2204.6	2539.7	2937.4	3179.1	3471.2	3686	4129.8	4429.1	4810.5	5078.4	5428.1	5688.2	5902.1	6106.5	6507.4	6729.2	7151.2	7493.8	7881.6	8411.2	8891.8	9507.4	10279	10422	10997	10965	11516	11825	12212	11938	12737	12755	13048
3.0463	0	0	0	0	0	26.835	61.001	134.86	213.11	365.86	521.52	671.42	834.11	1051.4	1274.3	1457.4	1714.2	1853.9	2082.9	2327.8	2460.8	2635.6	2820.7	3010.4	3088	3482.5	3683.3	3395.8	3762.5	3885.8	3939.6	3864.7	4311.3	4368.5	4498.1	4753	4777.8	5003	5210.5	5362.6	5446.6	5647.1	5821	6018.7	6306	6463.4	6571.7	6690.7	6806.4
0	0	0	2.7625	0.025402	0	27.647	103.32	219.36	369.46	537.27	768	1001.8	1210.7	1513.3	1882.2	2154.2	3268.4	3646.6	3256.2	3476.7	3590.5	4034.5	4514.4	4848.3	4934.3	5693.9	6031.7	6068.3	6412.2	6720	6883.7	7052	7276.4	7367.7	7565.6	8180.4	7744.9	8074.3	8175.1	8384.1	8377.4	8382.9	8340.6	8627.9	9152.8	8815.8	8886.2	9140.9	8901.2
0	0	0.16806	3.185	0	3.3396	9.0522	29.409	53.259	101.8	174.23	281.02	412.03	578.98	801.18	982.25	1211.1	1464.6	1754.7	2099.8	2348.1	2744.2	3070.5	3317.9	3529.6	3941	4304.5	4649.1	4939.3	5162.4	5405.5	5895.3	6034.7	6458.6	6739.5	6932.4	7063	7416.5	7918.8	8561.3	8845.8	8959.1	9227.8	9427.4	9884.8	9794.4	10166	10208	10594	10840
0	0	0	82.658	310.41	549.04	596.7	715.19	859.85	1006.9	1283.3	1502.7	1856.1	2135.3	2644.3	3102	3536.7	3950.3	4424	4946.8	5431.3	5692.4	6343.2	6763.7	7349.7	7651.9	8174.5	8303.1	8460.4	8838.6	9230.8	9750	9826.7	10107	10346	10617	10662	10983	11326	11600	11635	11654	12021	12059	12145	12545	12315	12855	13218	13272
0	0	0	0.8308	10.54	29.778	21.791	26.729	20.461	4.364	44.855	78.82	72.219	98.248	125.84	181.87	261.26	396.99	510.27	722.84	945.62	1220.1	1466.4	1744.3	1986.7	2044	2322.5	2580.3	2870.3	3173.1	3213.6	3548.9	3794.9	4058.9	4172.6	4173.8	4380.1	4724.7	4990.5	5444.7	5628	5893.4	6310.7	6547.6	6941	6971.2	7178.5	7391.3	7595.5	7658.7
0	0	0	65.354	94.183	83.471	118.19	111.21	273.41	316.87	425.4	419.81	549.93	687.01	454.8	1090.7	1480.1	2002.1	2379.9	2332.8	2979.4	3382	3199.6	3571.1	4689.6	4754.8	4413.9	5496.2	6263.6	5414.8	5632.4	7260.2	6183.5	6421.4	7005.1	7228.2	7678.2	7483.9	8103.9	8609.2	8557	9022.4	9016	9715.8	10024	10450	10634	10971	11237	11474
16.849	0	6.0137	16.05	10.923	0	0	0	0	3.7669	24.139	37.083	68.07	132.56	227.02	334.66	505.18	637.7	805.11	1002.2	1176.2	1389.8	1591.8	1805	1988.7	2292.1	2453.8	2678.6	3089.5	3239.9	3378	3687.5	4046.7	4422.3	4647.3	5153.5	5606	5989.7	6448.1	6766.9	7081.1	7762.7	8129	8477.4	8844.7	9183	9301.4	9931.6	10312	10310
16.121	10.225	0.5616	2.7981	0	0	0	0	0	0	5.658	47.919	135.48	260.37	418.41	591.76	859.46	1107.2	1431.1	1726.5	1974.2	2282.9	2572.4	2922.4	3212.1	3505	3706.7	4036.5	4311	4426.8	4667	4835.7	5025.9	5233.2	5315.8	5542.8	5793.8	5970.8	6159.8	6251.8	6347	6734.1	6945	7037.4	7242	7985.7	8629.8	7433.8	8775.5	7504.8
17.147	10.761	5.4967	4.1138	0	0	0	0	6.4593	44.915	117.03	242.67	356.42	558.19	797	1014.9	1292.9	1504.1	1811.7	2138.1	2478.9	2798.3	3118.3	3377.8	3689.5	4227.8	4441.9	4703.1	3786.2	4947	5064.6	5171.5	5674.4	5068.3	5125.7	6397.4	6422.7	6173	6632.3	6999.2	6074.7	8099.6	7297.4	7893.9	7026.4	8103.4	8642.8	7678.1	8785.8	9280.9
0	7.8417	0	3.7367	7.8716	0	0	0	0	0	1.741	19.792	45.996	88.583	148.31	212.86	323.23	490.55	660.54	816.58	1072.8	1312.4	1528.7	1750.4	1939.8	2183.2	2336.2	2598.1	2670.2	2917.2	3020.4	3329.7	3339.7	3667.6	3903.6	4149.1	4317.6	4368.4	4375.9	4424.8	4640.8	4852.2	4730.7	4922.2	5021.4	5072.5	5272.7	5422.8	5357.3	5401.2
22.631	0	7.0545	5.1773	0	0	0	0	0	34.678	53.026	138.39	224.32	386.44	583.31	830.1	1056.8	1318.6	1674.3	2023.5	2387.7	2802	3251.1	3695	4111	4512.6	4961.6	5389.1	5843.2	6294.7	6804.5	7249.2	7619.7	7914.2	8279.8	8576	9142.1	9835.5	9999.6	10816	11275	11552	12099	12529	13095	13347	13382	13969	13936	14597
172.6	0	21.472	0	0	2.7429	45.273	94.356	76.763	211.59	237.51	366.37	451.66	451.86	600.46	1215	1409	1570.5	1344.8	1817.3	2326.7	2016.7	2399.6	3118.9	3536.1	3012.9	3235	4526.8	4848.9	4053.7	3816.3	4199.1	4222.3	4565.5	4435.6	5567.6	6483.4	5310.3	5229.8	5333.8	5445.2	5764.6	5948.8	6036.4	6040.6	6235.4	6153.8	6609.4	6788.3	6821
0	1.3271	11.308	5.3528	0	0	0	2.4681	30.878	69.527	140.19	258.74	424.51	630.96	859.13	994.19	1291.1	1559.4	1806.1	2195.8	2402.5	2739.4	3043.6	3413.9	3601.9	3909.1	4136.2	4423.5	4539.2	4835.9	5066.3	5175.8	5448.4	5646.6	5884.2	6098.3	6346.4	6751.5	6885	7206	7474.5	7773	8062.4	8404.8	8563.7	8664.3	9068	9283.8	9519.9	9603
0	18.776	1.1132	26.461	35.491	11.141	0	0	0	0	0	1.419	53.804	106.62	208.5	327.92	468.76	549.29	720.37	823.15	955.97	1035.4	1207.1	1356.3	1533.3	1659.6	1837.4	1999.4	2157.5	2294.5	2510.8	2660.1	3361.2	2976.8	3141	3356.9	3848.1	4455.2	3951.2	4204	4306.9	4491.7	4648.5	4806	4977.8	5200.9	5347.8	4988.7	5412.3	5530
29.153	13.574	1.7665	0	0	0	0	0	0	0	0	0	0	0	0	22.222	72.169	92.315	167.35	201.31	290.87	400.76	510.27	614.33	603.57	858.94	994.98	1130.7	1254.7	1449.5	1623.8	1721.2	1718.8	2255.1	2464.2	2247.8	2586	3226.2	3472.9	3634.5	3796.7	4037.7	4299.4	4640	4817.1	4889.9	4646.5	4949.7	5051.3	5104
16.122	7.0524	0	0	0	0	0	4.0256	10.708	19.47	30.655	62.144	87.356	120.45	213.02	265.54	407.46	514.45	701.29	928.68	1150.2	1344.1	1617.8	1878.5	2205.1	2549.8	2812.2	3172.3	3431.9	3752.1	4255.5	4670.3	5966.6	6279.6	6760.3	7159.2	7628.3	8048.6	8344.1	8952.4	9423.4	9746.2	10205	10641	10938	11440	11865	12014	12168	12244
25.32	14.459	6.2884	1.2422	0	0	0	0	0	21.577	78.571	139.88	217.87	352.13	568	775.76	1046	1323.9	1697.7	1970	2264.6	2606.7	2795.4	3213	3583.9	3942.3	4167	4686.5	4997.6	5198.3	5618.6	5825.2	6282.2	6356	6643.3	7012.5	7284.9	7539.1	7900.8	7984.1	8312	8349.3	8451.9	8999.6	9085	9268.4	9171.9	9539.4	9866.6	9944.6
23.737	9.1058	0	0	0	0	0	0	0	0	0	0	0	6.6162	46.476	86.685	146.12	214.94	299.15	383.14	474.38	598.73	685.48	789.95	990.9	1156.7	1271.6	1382.1	1525.1	1531.6	1721.1	1866.1	1913.9	2202.8	2288.6	2444.4	2614.4	2572.2	2787.4	2904.8	2940	3104.2	3212.5	3270.4	3351.6	3434.3	3553.6	3701.8	3752.8	3815.9
0	0	0	71.795	79.793	38.264	0	130.92	196.74	277.47	265.32	576.39	814.6	778.82	1009.1	1623.8	1971.6	2257.1	2132.4	2917.4	3383.8	3139	3771.9	3932.6	4333.9	4739.7	4970.5	5548.7	5885.8	5752.7	6086.3	6560.6	7041.4	7526.1	7874.8	8462.1	9082.9	9551.3	10138	10807	10851	11054	11208	12148	12638	12852	13479	13931	14313	14714
26.506	8.5334	0	0	0	0	0	18.707	67.107	152.81	247.64	370.68	545.26	777.04	957.37	898.33	1366.5	1572.4	1873.9	2150.9	2458.8	2821.7	3275.1	3676.6	3959.1	4418.7	4786.5	5061.3	5524.9	5849	6259	6747.4	6203.6	6467.2	7138.9	8065.4	8450.7	8617.6	8948.6	9254.9	9463.6	9602.2	9863.4	10132	10327	10495	10607	10739	10945	10794
12.159	11.515	0.058398	0	0	0	1.0612	20.513	70.778	137.52	218.8	326.71	505.66	633.72	738.54	978.07	1173	1408.1	1601.9	1830.6	2121.2	2321	2695.6	2914.3	3099.6	3310.4	3629.3	3867.9	4279.6	4641.7	4816.7	5012.2	5230.7	5609	5887.5	6237.3	6506	6960.9	7242.8	7637.5	8008.8	8350	7817.4	8900.5	9254.8	9327.9	9704.8	9957.1	10310	10408
0	0	0	39.888	0.47279	7.5293	15.9	47.214	76.297	104.46	181.89	272.89	376.22	480.78	609.29	739.32	925.57	1041	1210.6	1333	1464.2	1615.5	1799.4	1921.6	2114.7	2347.6	2451	2891	2929.5	3197.8	3384.5	3551.9	3660.8	4053	4092.5	4269.3	4615.5	4614.3	4931.5	5364.9	5386.7	5814.1	5820.7	5912.5	5968.8	6031.2	6532.5	6898	7325	7138.4
0	0	0	0.27186	15.956	9.0014	15.109	18.922	10.413	15.77	19.59	41.653	62.469	102.71	177.69	225.93	344.35	387.32	506.05	777.31	908.25	1064.9	1292.3	1447.3	1519.5	1754.1	2056.5	2380.7	2549	2898.7	3237	3559.6	3599	4138.7	4488.6	4786.8	4949.1	5206.6	5522	5976.9	6212.5	6483.2	6673	6925.3	7146.4	7343.4	7762.6	7720.6	8256.9	8354.9
0	0	1.4238	0	0	1.7809	6.0133	36.734	80.479	116.15	173.4	269.61	382.21	539.13	677.75	837.94	987.89	1200.8	1426.2	1642	1837.3	2064.5	2326.8	2629.3	2679.7	3187	3298.4	3610.6	3854.5	4214	4435.4	4577.9	4768.3	5070.2	5464.8	5746.8	6090.6	6611.2	6947.2	7294.5	7836.7	8054.4	8451.2	8594	9083.3	9182.2	9668.3	9766.1	10141	10188
26.358	20.698	0	0	0	0	0	0	15.864	26.248	40.812	71.06	103.37	148.23	214.3	265.95	374.97	455.43	579.42	689.56	778.29	863.55	968.06	1125.1	1258.8	1374.1	1533.2	1673.9	1784.7	1830.2	1932.4	2106.4	2169.4	2275.6	2352.9	2522.7	2559.1	2702.2	2773.9	2834.2	2926.8	3108.6	3175	3043.1	3131.4	3203.9	3219.3	3357.3	3329.7	3444.8
0	0	0	16.971	15.271	40.231	59.675	95.678	201.09	288.52	462.09	729.06	1023.8	1281.2	1588.2	1878.2	2256.5	2535.8	2753.6	3602.3	3894.3	3830	4725.2	5001.2	5208.5	5792.3	6114.6	6322.8	6141.1	7235.2	7257.1	7241.4	7830.7	8084.7	8629.4	8967.7	9674.2	9955.6	9509.9	11006	11722	12596	12908	12627	12297	12453	12733	13348	13270	13678
0	0	0	0	1.0447	21.381	72.119	102.67	176.1	275.78	415.01	561.89	705.27	897.53	1109.9	1304.4	1538.9	1687	1946.8	2226.7	2489.4	2743.2	3061.3	3399.2	3625	4116.3	4332.3	4721.6	4975.6	5269.8	5582.4	5983.4	6282.2	6639	6812.4	7143.8	7472	7639.9	7867.1	8294.6	8342.6	8684.3	8975	9200	9271.3	9532.1	9663.3	9870.8	10035	9984
0	0	0	0	0	38.327	150.38	232.45	379.21	505.82	642.35	819.15	989.99	1145.8	1397.6	1696.5	1991.9	2152.7	2531.8	2858.3	3219.4	3541.1	3919.1	4417.2	4820.3	5350.8	5697.5	6177.6	6537.3	7232.4	7439.6	7929.3	8332.2	8472.1	8767.2	9423.9	9856.8	10485	10812	11192	11409	11803	12076	12564	12897	13178	12646	13406	13571	13976
8.2048	0	0	0	0	0	10.029	42.101	88.788	168.6	269.27	414.16	639.43	906.91	1245	1663.2	2095.5	2555.7	3178.4	3686.9	4226.6	4807.5	5275.3	6016.3	6411.9	6851.2	7713.4	8043.2	8587.3	9167.3	9560.8	10319	10481	11291	10262	10690	10844	11327	11814	12479	13009	13370	13721	14548	14595	15046	15385	15736	16224	16422
0	6.4573	0	2.0538	0.82238	0.07304	0	0	5.1479	10.553	46.748	114.02	251.91	403.74	629.43	856.13	1092.9	1343.5	1669.8	2049.7	2409.3	2729.6	3094.1	3443.3	3823.8	4152.3	4331	4611.7	5004.1	5293.9	5607.2	5720.9	5923.3	6024.8	6240.8	6457.4	6800.8	7036.9	7342.5	7431.4	7718.6	7868.7	8098.7	8383.7	8446.4	8660.5	8957.4	9018.5	9202.6	8979.3
0	0	6.9634	1.4529	0	0	14.209	17.238	28.444	33.523	57.44	15.982	64.91	91.274	225.59	244.71	339.36	370.11	516.27	655.46	745.41	689.71	647.44	705.29	917.94	987.08	1134.4	1334.9	1416.9	1620.4	1856.2	2070.7	2313.3	2534.4	2664.9	2964	3222.4	3499	3834.8	4036.9	4371.8	4552.8	4818.2	4943.8	5227.6	5701.4	6109.5	6410.5	6716.7	6630
3.457	3.2095	0.42972	0	0	0	5.9264	14.465	17.825	37.365	47.021	57.048	80.191	99.116	141.03	200.5	289.5	419.04	559.92	780.5	1031.8	1316.3	1659.1	1958.2	2307.2	2618.4	2916.9	3283.5	3730.4	4006.8	4336.9	4772.8	4251.5	4412.9	4677.5	5005.3	5343.7	5597.3	5945.7	6261.2	6555.4	7071.7	7078.3	7500.9	7727.2	7882.6	8252	8472.9	8707.4	8895.1
9.5131	13.323	0	0	0	0	0	1.5006	22.601	75.941	151.65	242.87	381.27	557.18	804.55	1056.9	1307.6	1592.1	1843.1	2239.1	2624.2	2975.5	3340.1	3741.7	4156.9	4447.1	4826.7	5144.4	5392.9	5788.5	6122.2	6164.2	6355.6	6697.8	6793.4	7218.4	7263	7419.7	7766.7	7841.5	8211.4	8491.2	8478.4	8859.9	8927.7	9136.7	9500.5	9553.7	9355.6	9405.7
13.067	6.4061	0.70329	0.29295	0	0	0	27.14	63.5	122.91	235.73	362.51	517.29	689.41	903.38	1153.1	1371.9	1692.2	2037.6	2360.3	2735.7	3085.7	3436	3831.4	4169.4	4443.8	4853.1	5220.1	5686.5	5929.6	6269.5	6573.3	6757.4	7272.6	7486.6	7551.7	7871	8175.5	8670.2	8835.1	9042.8	9521.8	9752.4	10029	10338	10421	10538	10878	11110	11242
14.379	3.8828	0.13632	0	0	0	22.361	74.064	152.47	289.02	420.95	561.21	685.25	862.89	1090.1	1257.5	1475.8	1666.4	1932.7	2238.5	2346.2	2592.9	2798.9	3168	3348.9	3572.6	3876.4	4156.4	4399	4658.4	5006.5	5179.8	5380.3	5636.4	5930.9	6295	6425.6	6625	7043.8	7356	7492.8	7555.8	7976.5	8232.3	8420.3	8701.8	8810	8976.5	9060.6	9171.9
34.022	16.318	16.156	10.304	0	0	0	0	45.673	134.18	215.85	294.04	490.25	595.75	745.84	1049.5	1219.2	1336.8	1665.3	1862	1965.2	2377.7	2670.9	3028.9	3276.4	3630.1	3671.6	4109.2	3867.2	4311.3	4767.5	4853.1	4787.4	4891.7	4883.1	5271	5267.7	5386.4	5576.2	5667.1	5935.5	6174.3	6250.2	6744.6	6793.1	7013.1	6682	6985.1	7029.5	7180.9
0	0	0	0	0	4.2721	22.885	81.103	198.79	323.74	563.27	727.64	972.6	1344.4	1703	2116.3	2612.5	3066.8	3376.5	4208.1	4665.5	5132.3	5050.9	6069.8	6320.1	6554.4	6950.8	7401.9	7604.6	7781.9	7901.1	8275.9	8381.4	8764.4	9362.7	9727.7	9898.8	10173	10628	11225	11062	11320	11272	11868	12540	12444	12827	12989	12931	12935
0	2.9331	0.29146	0	1.8889	0	10.753	19.298	41.401	72.59	123.18	205.89	326.29	469.7	648.47	783.99	971.21	1191.4	1466.5	1742.5	2034.6	2354.6	2714.4	3333.9	3622.4	3979.6	3973.1	4309.5	4653.9	4995.8	5248.4	5590.8	5786	6028	6284.6	6556.8	6677.3	7030.4	7390.5	7688	8048.7	8080.1	7863.2	8262.4	8424.9	8410.9	8866.5	9029.7	9170.7	9232.9
21.489	5.8171	4.2434	0	0	0	1.5406	15.758	63.522	137.79	224.23	359.79	444.55	620.92	781.42	977.7	1180.5	1459.6	1649.5	2023.1	2240.4	2491.5	2776	3009.5	3644.2	3992.5	3833.9	4160.3	4392.7	4811.5	4773.6	5437.1	5624.4	6017.7	6296.9	6708.5	6869.2	6872.9	7096.5	7186.2	7639.2	8067.5	8234.6	8562.5	8737.3	9110.8	9355.7	8995.5	9713.4	9983.7
9.3658	25.864	2.3236	0	0	0	0	39.318	97.878	178.1	316.77	452.6	680.05	905.68	1244.7	1646.1	1912.6	2272.1	2808.1	3192	3565.7	3909	4447.9	4917	5313.3	5805.9	6252.7	6760.3	7073.2	7331.2	7910.4	8184	8605.8	8940.2	9401.5	9587.9	9975.6	10127	10516	10967	11222	11407	12019	11914	12057	12529	12259	12477	12937	13311
0	0	2.5936	4.8177	11.675	3.1848	2.6986	33.091	69.671	107.39	205.21	344.58	512.56	754.48	1023.3	1291	1638.9	1953.8	2325.1	2821.5	3166.6	3630.8	4120.5	4648.2	5228.4	5715.6	6364.1	6941.9	7504.3	7957.2	8602.7	9378.3	9786.6	10402	11209	11668	12063	11966	12484	13219	13473	14170	14646	14646	15170	15236	15415	15682	15454	16422
3.6615	5.7469	0.02126	2.3755	0	0	5.9607	9.7069	36.955	85.414	181.01	338.04	534.88	790.32	1099.8	1523.2	1827.3	2361.8	2808.5	3337.8	3732.3	4420.5	5063.4	5711.6	5973.5	6915.2	7281.7	7850.4	8202.1	8845.4	9227.4	9684.6	9937.2	10627	10972	11013	11355	12091	11952	12281	12871	13361	14055	14250	14212	14445	14720	15350	15691	15502
0	0	0	126.08	211.65	415.2	532.16	634.08	791.7	818.64	979.81	973.71	1023	1199.7	1260.9	1220.8	1252.7	1297.7	1322.5	1453.8	1561.5	1726	1858.8	1875.5	2209.6	2212.9	2589.8	2826.7	3054	3418.9	3941.2	4362.6	4483.6	5103.8	5320.8	5667.4	5953.2	6369.6	6573.6	6767.9	7228.9	7349.9	7849.2	8026.2	8031.7	8359.7	8485.5	8584.4	8585.8	8769.4
0	0	0	0.84815	2.3018	5.0588	12.632	47.627	123.96	244.95	392.99	587.28	791.42	1052.6	1358.1	1707.2	2047.4	2469.2	2898.3	3306.5	3765.3	3998.5	4521.9	4829.9	5366.7	5648.3	5868.7	6310.1	6723.1	6780	7160.6	7529.2	7843.5	7947.1	8148.5	8488.8	8555.2	8886.9	9060.3	9336.9	9473	9693.7	9842.4	9988.5	10013	10217	10463	10702	10608	10514
9.769	3.391	0	0	0	0	14.672	40.118	84.355	121.98	211.15	293.57	404.92	505.11	673.21	848.6	969.74	1178.1	1366	1616.2	1779.1	1989.5	2227.2	2416.5	2656.1	2790.5	3186.5	3520.9	3535.1	3784.3	4109	4379.7	4465.8	4639	4718.7	5048.8	5165.3	5378.4	5577.2	5886.3	6045.1	6131.1	6168.3	6301.8	6438	6579.2	6586	6568.8	6769.9	6480.3
0.85638	1.8722	0	0	0.79374	0	3.9986	4.7423	5.7028	6.8277	20.399	53.938	114.31	174.02	246.13	387.95	589.41	742.24	941.3	1247.1	1483.9	1755.6	2046.9	2402.1	2782.5	3013.9	3340.4	3716.6	4030.5	4292.7	4605.2	5011.1	5532.5	5732	6040.4	6750.4	6586.1	6882.8	7111.7	7629.8	7794.8	8144.1	8649.2	8866.7	8974.5	9322.8	9654.7	9721.4	9924.9	10115
12.532	11.8	5.4238	0	0	0	1.3418	3.5561	8.9423	0	10.761	32.317	50.021	69	121.07	187.84	262.48	343.8	407.51	547.62	687.81	780.35	899.96	1120.8	1246	1253.7	1777.5	1983.5	1973.7	2370.5	2570.7	2815.1	2942.4	3253.1	3476.4	3926.4	4131.3	4509.2	4727.2	5074.4	5415	5801.7	6102.4	6358.4	6774.8	7044.5	7478	7786.6	8081.7	8140.6
0	10.121	7.3514	0.78682	8.6099	0	0	17.402	10.889	12.143	7.3224	14.399	0	3.1044	20.835	39.256	86.028	120.88	243.84	407.64	512.3	623.59	818.77	1006.3	1280.3	1460.2	1640.8	2233.7	1947	2134	2887.2	2594.1	3292.9	3495.3	3871.1	3954.9	4169.3	4266.9	4553.8	4603.4	4755.8	5180.5	5109.3	5467.4	5436.6	5710.7	5828.4	5778	5841.9	5967.5
0	0	0	31.396	24.673	9.6411	24.488	22.369	6.4602	29.8	31.178	99.325	168.96	303.1	414.26	540.24	686.84	870.7	1129.5	1406	1769.9	2181.4	2177.4	2465.5	2834.5	3146.7	3577.5	4192.8	4478.1	4046.6	5453.4	5793.2	5989.2	6178	6567.2	7165	6989.3	7402.6	7727.6	8381.2	8475.1	9327.8	9233.6	9421.8	9977.2	9882	10341	10324	10688	10726
8.4683	2.7946	0	8.6056	0	0.24759	0	4.7473	17.397	22.723	46.417	110.99	181.29	293.13	402.99	549.46	710.58	863.7	1083.3	1282.2	1468.4	1648.1	1855.3	2051	2255.1	2411	2564.3	2729.6	2897.2	3121.2	3207	3456.7	3562.8	3706.5	3875.3	4185.3	4287.1	4411.5	4591.2	4805	4786.3	5061.2	5231.4	5273.1	5327.8	5472.9	5497.5	5562.4	5494.1	5435.9
0	0	2.8636	6.5359	0	22.967	29.417	39.088	67.515	121.34	204.49	326.17	462.34	643.36	821.16	863.38	1081	1296.1	1584.6	1920.2	2143.3	2529.3	2777.7	3074.3	3441.2	3661.3	3961.3	4309.8	4548.2	4910.7	5175.2	5471.7	5887.5	6052.4	6267	6592.8	6948.4	7200.8	7447.8	7913.8	7975.1	8079.4	8437.3	8558.2	8773.3	9146.6	9261.7	9214.8	9294.7	9060
0	0	0	0.95651	0	0.89926	10.023	21.976	44.044	81.07	102.63	168.1	213.2	300.9	395.33	509.66	625.89	782.48	976.79	1173.9	1403.1	1502.5	1621.8	1797.6	2085	2253.9	2400.5	2574.3	2708.1	2842.7	3017.6	3402.9	3499.5	3840.5	3685.7	3876.3	4200.6	4207	4380.2	4629.4	4735.1	4746.6	4823.8	4997.3	4971	4992.9	5277.1	5460.1	5640.9	5438.1
8.4717	3.675	1.1627	0	0	0	6.3033	20.954	43.999	73.799	126.55	165.56	238.67	279.18	331.06	437.66	556.76	659	799.07	960.92	1056.6	1124.2	1163.2	1287.1	1404.2	1444.4	1825	2025	1755.4	1984.8	2126.1	2061	2707.3	3142.7	3074.8	3236.3	3376.4	3456.1	3632.5	3825.4	3907.4	4048.6	4132.4	4279.7	4339.8	4501.5	4646.9	4593.1	4752.2	4705.4
2.8741	3.6075	0	0	0	0	4.4205	49.664	107.79	213.92	323.33	458.39	630.23	874.36	1098.8	1382.1	1644.8	2005.5	2257.5	2766.1	3032	3388.9	3852.2	4167	4539.3	4876.7	5296.7	5736.6	6197.2	6731.2	7084.6	7403.7	7697.6	8012.9	8411.6	8829.6	9204.2	9619	10062	10503	11033	11325	11868	11999	12470	12856	13373	13624	13817	14050
0	1.9116	2.2018	0	0	0.57835	5.8329	17.319	37.737	80.205	157.11	236.54	319.57	444.7	595.13	752.82	974.43	1141.4	1334.8	1617.6	1745.8	1971.8	2240.9	2392.1	2680.5	2647.1	2746.8	2925.4	3010.6	3109.8	3301.9	3441	3538.9	3623.3	3577.1	3628.8	3598.1	3766	3893.3	3954.6	3957.9	4005.6	4090.8	4112.7	4089.5	4242.2	4374.7	4449.1	4774	4779.3
0	0	0	1.8042	0	4.332	19.607	49.243	118.68	218.53	320.57	454.49	572.1	1000.5	1267.3	1529.1	1811.5	2129	2416.2	2722.2	3085	3375.2	3668.8	4096.6	4237.8	4604.8	4232	4666.8	4756.7	4874.2	4777.9	4994.5	5342.9	5366.4	5569.9	5683.2	5671.9	5971	6061.1	6388	6306.8	6393.1	6403.8	5944.6	6105.9	6199.3	6081.1	6387.7	6322.2	6353.4
0.82943	2.9864	1.222	0	0	0	14.453	55.231	115.94	211.86	338.41	458.46	635.88	832.86	1011.9	1201.3	1356.4	1581.4	1733.7	1993.6	2187.6	2234.7	2515.7	2692.2	2877.9	3112.8	3304.5	3507.7	3718.6	4036.5	4184.8	4363	4584.7	4757.1	4947.8	5380.9	5327.3	5759.9	5827.9	6285.4	6142.3	6689.4	6719.8	6934.4	7182.3	7066	7485.5	7525.5	7672.2	7899.2
0	0	0	0	0	8.7869	5.5967	28.77	53.233	107.03	204.98	336.21	516.34	692.06	922.56	1136.4	1343.9	1614.2	1985.4	2331.1	2666.5	3076.1	3308.3	3740.1	4067.9	4276.9	4737.5	5202	5390.5	5690	6001.6	6276.4	6867.2	6787.4	6953.7	7275.9	7496.1	7841.7	7894.9	8422.2	8410.8	8903.5	9117.9	9018.2	9263.7	9292.9	9251.7	9206.8	9387.9	9572.1
8.7534	4.2967	0	0	0	0	2.5872	19.692	72.359	160.06	266.88	373.98	570.13	779.84	952.32	1268.7	1530.1	1782.5	2155.8	2493.4	2925	3284	3720.5	4338.3	4800.4	5335.2	6072.1	6724.6	7204.2	7840.1	8075.2	8793.3	9150.9	9936.7	10421	10536	11066	11590	12096	12766	12805	13076	13340	13663	14271	14660	15085	15159	15492	15565
18.457	8.9188	0	2.9988	0	0	0	4.6146	26.61	75.627	143.71	210.39	288.4	346.72	484.11	602.79	795.45	884.44	1097.6	1315.2	1490.1	1703.5	1932.2	2027.4	2328	2509.1	2655	2835.9	3015.6	3089.6	3176.2	3222	3448.2	3521.2	3656.3	3750.6	3858.6	3819.9	3902.6	3830.7	3886.1	4007.5	3995.7	4113.5	4103.2	4191.2	4111.1	4383.9	4432.4	4341.1
0	0	0	5.6464	0	3.3163	27.838	85.405	155.02	248.15	361.05	523.3	661.16	804.9	979.26	1156.4	1406.9	1594	1936.5	2176.2	2411.5	2670.7	2975.2	3231.5	3497	3830.8	3979.7	4260.7	4390.7	4473.5	4865.9	4935.1	5176.6	5362.5	5579.7	5584.4	5966.9	6009.7	6126.4	6294.1	6200.5	6273.9	6393.5	6558	6675.8	6597.6	6828.9	6764.5	6780.8	6639.2
0	0	0	35.747	71.519	136.17	168.75	250.98	408.83	650.24	838.73	1116.1	1439.3	1664.6	2100	2509.9	2892.9	3611.3	3925.4	4416	4832.4	5345.1	5790.3	6132.4	6501.3	6570.7	7218.8	7848.9	8066.2	8748.2	9101.1	9688.6	10243	10546	11407	11679	12575	13203	13326	14286	14741	15335	15292	15925	16319	16998	17157	17820	18030	17726
7.4308	3.8748	0	5.6598	21.577	0	0	49.929	79.291	93.181	166.93	287.63	343.25	445.92	531.9	632.76	867.6	959.74	961.67	1234.5	1371.9	1494.6	1529.6	1895.3	2304	2153.4	2260.1	2644.9	2820.2	2823.4	3076.7	3889.2	4281.9	3926.4	3871.4	4637.2	5489	4837.1	4786.9	5068.5	5160	5337.4	5695.9	5747.5	5848.9	6193.1	6519.2	6889.4	6764.7	6969.4
0	0	0	2.7543	0	11.052	38.86	94.766	161.6	266.1	420.2	575.78	795.36	1192.2	1438.9	1639.4	1756.2	2437	2812.4	2904.1	3210.1	3869.2	4345.5	4602.1	4670.1	5211.4	5555	5930.5	5900.6	6346.5	6658.3	6717.1	6383.1	7206.7	7522.6	7803.8	7630.7	7905.6	8194.7	8498.1	8559	8577.3	8892	9098.9	9196.4	9168.9	9354	9592.6	9503.5	9768
0	0	0	1.3627	5.7708	1.2348	20.371	32.724	116.82	187.89	252.76	387.92	476.49	588.52	675.73	1069.3	1240.8	1517.3	1987	2434.9	2890.3	3429.6	2665.9	3023.6	3428.8	3756.4	4220.6	4614.3	4823.5	5227.8	5846.5	6235.2	6504.7	7204.2	7634.3	7821.6	7784.9	8162.5	8410.5	8856.9	9112.1	9549.5	10198	10443	10947	10880	10824	11643	11603	11975
0	0	0	0	24.953	27.631	39.918	42.411	48.994	67.401	84.332	140.91	206.73	300.14	431.39	611.47	834.25	1006.2	1019.8	1408.7	1696.1	2211.2	2616.7	3064.6	3505.7	3840.2	4283.9	4651.7	5145.2	5554.9	6093.8	6579.5	6788.6	7138.8	7699.7	7862	7999.2	8050	9206.3	9453.2	10022	10715	10965	11100	11504	11855	12400	12829	13272	13518
17.845	8.585	0	0.76719	0	0	0	0	0	0	6.5019	39.368	97.117	192.01	307.04	421.11	588.5	709.05	935.85	1102.1	1261.6	1454.9	1677	1903.9	2122.6	2373.8	2638.3	2900.9	3049.5	3466.8	3810.1	4007.3	4292	4579.1	4778.9	5122.5	5396.9	5616.9	6157.4	6136.4	6583.5	6938.7	7225.7	7538.3	7759.5	7844	8209.4	8437	8423.6	8632.2
0	0	2.7702	10.308	14.59	8.7947	0	0	0	0	0	0	0	36.346	109.62	205.14	341.68	406.99	595.71	845.21	1044.6	1236.6	1440.5	1780.2	1859.9	2144.3	2496.1	2883.7	3080.6	3502.7	2707.1	4247.1	4444.3	4919.7	5291.6	5690	6057	6302.1	6776.3	5844.8	7618.6	8071.8	7982.4	8190.2	8792	9087.5	9534.6	9492.4	9961.1	9866.7
9.1402	0	9.2261	0	3.0912	0	0	19.821	90.484	163.44	251.41	416.82	615.93	735.17	955.5	1230.3	1484.7	1683.8	2170.9	2468.2	2695.1	3058.2	3344.1	3737.7	4012.2	4243.7	4539.9	4861	5395.8	5528.3	5897.5	6383.1	5726.5	7813	8525.7	9132.5	9723.4	9975.1	10397	10124	10821	12224	12518	13141	13577	14025	14038	13932	14328	14553
0	7.0947	1.832	0	0.95787	1.7659	0	0	10.377	1.4006	12.005	51.516	123.89	139.95	196.54	281.1	425.97	548.86	716.74	937.52	1153.5	1360.1	1582.7	1766	2100.7	2375	2684.6	3071	3283.4	3642.9	3868.8	4226.6	4418.5	4896.3	5172.8	5518.2	5673	6099.1	6359.9	6658.1	6884.9	7102.7	7472.5	7564.8	7743.5	7960.6	8081.8	8136.4	8231.3	8356.8
26.478	15.208	6.7835	1.5862	0	0	0	0	0.69039	21.083	66.429	188.14	342.62	456.09	731.81	959.94	1512.3	1510.3	1887.5	2257.5	2614.3	3054.1	3352.4	3903	4419.4	4509.3	5134.7	5192.7	5600	6549.7	6950.7	7546.9	7621.6	8086.6	10056	8946.4	9597.4	9757.3	10346	10706	11070	11585	11384	12044	12447	12978	13189	13599	13675	13568
0	3.55	0	0	0	7.3856	2.396	10.277	63.546	95.01	155.19	225.45	304.76	401.52	514.33	672.63	783.58	908.52	1129.2	1240.2	1465.6	1568.8	1860.4	2059	2296.5	2332.5	2614.4	2834.8	2931	3067.9	3157.7	3376.9	3549.8	3624.7	3709.5	3840.8	4011.4	4285.7	4433	4498.7	4657.3	4745.9	4987.7	5013.2	5046.5	5214.8	5366.5	5549.5	5870.2	5859.9
0	0	0	0	8.8122	35.251	92.759	164.17	201.85	271.4	336.79	445.66	581.41	706.9	998.21	1117.3	1315.6	1616.6	1938.2	2143.8	2375	2596.7	2884.2	3264.6	3555	3898.9	4184.7	4315.2	4629.2	4918.2	5273	5462.6	5815.1	6294.8	6414.2	6858.8	7325.4	7554.6	7777.4	8207.8	8198.2	8493.8	8585.8	9056.4	9330.3	9587.4	9499.5	9891.3	9728.5	10006
15.808	1.2891	0	0	0	0	0	16.238	32.572	89.786	159.04	248.8	377.58	412.29	549	690.96	815.69	1154.7	1313.8	1543.4	1799.9	2200.4	2654	2851.5	3282.4	3424.8	3989	4459.6	4758.9	5104.9	5652.9	6187.8	6905	7240.4	7669.3	8245.4	8999.1	9397.5	9632.4	9900.5	10398	10715	11445	11981	12049	12748	12845	13602	13459	12816
0	0	0	0	1.5693	9.1231	5.0681	7.5003	5.1653	9.0957	7.183	3.8993	12.517	25.985	61.16	84.01	112.97	172.74	276.09	393.98	455.82	548.99	680.45	869.27	1083.8	1249.2	1377.7	1562.8	1671.3	1860.4	2044.2	2299.5	2555.2	2623	2764.1	2900.2	3089.5	3145.5	3328	3494.3	3540	3704.4	3720	3822.8	3869	3965	4180.4	4308.8	4411.3	4321
17.398	14.533	0	3.2947	0	0	0	0	0	0	0	0	0	0	0	18.997	113.48	257.68	351.69	581.65	834.21	1250	1597.6	1983.3	2294.7	2859.3	3325.9	3987	4263	4735.8	5269.1	5749.6	6088.8	6460.9	7052.4	7503.4	8304.8	8729.7	8918.6	9121.1	9934.3	10191	10953	11083	11422	11840	12212	12749	12935	13469
16.108	8.2473	0	6.5297	0	0	0	18.649	55.643	121.65	182.87	270.93	355.93	471.25	575.34	690.06	813.6	925.21	1054.4	1282.4	1395.3	1633.7	1789.9	1996.5	2127.1	2276.5	2586	2754.9	2917.5	3111.1	3321.1	3487.3	3601.9	3843.5	3850.2	4125.7	4322.5	4592.8	4897.3	5154.2	5205.1	5416.6	5667.7	6118	6510.3	6551.6	6846.8	7056.3	7488.3	7546.2
0	7.0019	0	9.0732	0	0.86917	0	14.756	3.9362	0	29.728	58.426	142.63	258.28	413.53	616.18	978.11	1115.5	1433.4	1395.1	1845.8	2338	2857.8	3100.8	3363	3762.7	4427.8	4716	5096.1	5677.1	6093.3	6581.4	7038.3	7539.9	7924.3	8718.3	8988	9637.3	9753.1	10636	10847	11673	11744	12739	13086	13727	14085	14525	14999	15491
0	0	0	0	0	18.365	27.454	40.391	62.622	86.234	110.83	120.68	171.16	237.25	297.17	412.11	557.1	688.74	839.31	1085	1296.1	1531.3	1947.1	2149.2	2537.5	2789	3245.2	3772.6	4184.3	4754	5115.8	5869.1	6331.4	6927.8	7621	8167.1	8038.9	8722.3	9096.6	10006	9969.8	10838	11075	11883	12103	12876	13333	13870	13959	14124
20.539	0	5.2126	2.7335	0	0	0	0	10.159	59.08	105.77	161.59	208.99	263.01	322.65	380.78	502.79	550.68	666.01	763.98	907.19	1065.8	1234	1450.2	1646.6	1892.9	2066.8	2314.6	2465.5	2733.7	2943.4	3171.5	3363.5	3491.7	3628.4	3800.4	4012.1	4163.4	4380	4574.6	4628.8	4826.5	4874.8	5013.9	5124.9	5196.4	5283.7	5241.8	5220.9	5330.1
15.573	4.8561	0	0	0	0	10.679	0	5.3554	2.5139	48.846	99.808	169.37	299.33	433.75	587.44	767.74	956.68	1187.3	1448.1	1709.6	1887.4	1477.7	2480.2	2910	3182	3593.8	3825.8	4443.1	4556.1	5092.9	5880.9	5952.9	6239.9	6491.7	7399	7434.7	7664.4	8311.7	8326.4	8432.4	7809	8566.5	9325.2	9991.9	10232	10357	7804.4	7870.4	7894.2
12.932	14.618	0	0	0	0	0	0	15.919	54.617	113.73	221.22	355.22	518.84	713.03	953.14	1232.6	1621.7	1795.3	2203.8	2421.1	3001.9	3341.8	3786.8	3998.6	4458.5	4463	4632	5107.3	5702.1	5652.8	6102.7	6410	6628.1	7206.8	8168.2	8677.8	8867	8895.2	8818.3	9406.3	9565	9846.1	11278	11941	13338	13411	13417	14035	14620
27.778	0.88862	0	0	0	0	22.645	119.84	294.12	487.32	758.65	1079.6	1383	1756.9	2285.7	2669	3207.4	3699.7	4176.2	4938.5	5384.5	5684.9	6060.1	6557.2	6984.1	7378.9	7647.7	8149.9	8585.4	8780.8	9154.7	9464.8	9691	9836	10346	10630	10982	11132	11622	11980	12158	12474	12693	13292	13561	14143	14141	14403	14643	14473
1.4796	0.84625	0	5.1251	1.0554	4.355	0	0	9.7395	8.8607	42.164	64.704	130.54	252.64	413.08	602.01	849.29	1042	1281.5	1546.7	1858.6	2158.6	2422.6	2748.7	3151	3308.1	3755.2	4115.8	4425.4	4778.6	4866.9	5220.4	5649.9	6242.7	6353.7	7012.6	7397.3	7823.3	8062.8	8542.2	8751.2	9160.6	9211.2	9799.8	10248	10348	10954	10966	11106	11370
1.9624	3.687	0	0	0	0	16.081	57.319	132.47	254.98	404.43	615.2	822.52	1120.4	1388.1	1696	2079	2384	2784.5	3149.1	3371.4	3719.8	4084.7	4453.2	4871.9	5035.9	5574.8	5728.5	5932.2	6229.9	6427.1	6844.9	6794.5	7210.2	6635.2	6370.7	6583.4	6793.7	6865.7	6996.1	6997.7	7121.1	7314.8	7571.4	7616.1	7763.3	7894.7	7797.4	7901.2	8064.9
0	1.496	9.1256	0	0	0	0	1.4936	12.847	1.4552	6.71	39.407	66.26	116.12	140.85	170.56	236.91	317.5	421.89	564.86	720.88	861.96	1077.1	1252.7	1508.8	1779	1952.5	2154	2366.9	2737.5	2898.1	3203.2	3368.7	3542.2	3742.3	3995.3	4075.3	4227	4503.4	4643	4680.2	4843	5068.9	5088.9	5213.4	5231.8	5445.3	5377.9	5475.1	5524.8
11.361	10.749	3.0203	0	0	0	0	0	0	1.7945	0	32.319	87.968	163.15	195.07	420.26	623.29	615.94	1013.6	1322.9	1570.9	1921.3	2244.2	2573.1	2897.6	3206.2	3596.3	3956	4217.7	4580.5	4962.2	5277.6	5980.3	6499	8115.9	8816.4	9078.8	9448.7	10016	10017	7177.5	7638.5	7923.1	8164	8677.4	8691.8	9134.3	9276.7	9610.4	9781.3
0	13.082	0	15.357	20.533	7.0576	18.517	65.539	127.72	189.35	312.5	460.14	633.29	812.88	1085.6	1454.7	1816.2	2203.1	2607.2	3039.6	3445.9	4015.4	4576.6	5268.6	5529.8	6087.7	6501.4	6906.7	7364.4	7828.1	8211.5	8756.2	9055.2	9120.4	9567.1	10057	10450	10608	10654	10929	11071	11423	11689	12093	12133	12323	12844	12873	12761	12965
7.2068	7.9655	0	0	0	0	5.889	38.961	90.251	160.99	264.91	387.35	547.71	642.64	855.27	1040.3	1217.3	1454	1623.4	1862.1	2029.4	2190.2	2240.9	2436.4	2789.5	2750.5	3158.7	3403	3458.3	3407.5	3751.5	3890.5	4248.3	4387.2	4568.7	4633.5	5021	4959.9	4976.3	5106.8	5421.9	5590.9	5792.9	5918.5	5898.7	6000.2	6116.6	6139.6	6131.9	6134.7
10.61	0	0	13.593	8.23	0	9.0547	20.397	58.49	103.18	148.1	364.55	520.89	663.79	835.68	1086.2	1261	1439.1	1729	1935.7	2220.7	2459.2	2692	3005.2	3204.7	3576.1	3840.4	4060.3	4351.6	4584.2	4798.9	5181.7	5435	5825.3	5912.4	6289.1	6436.4	6970.8	7248.8	7623.6	8891.3	8370.4	9678.9	10206	10625	9862.9	9222.5	10333	9576.2	11802
17.23	0	0	0	0	0	8.0162	59.1	122.36	190.91	300.25	434.13	576.82	641.25	811.71	931.88	1182.8	1182.1	1378.4	1539.4	1616.9	1870.6	2056.5	2276.3	2523.6	2671	2877.5	3120	3426.6	3456.1	3768.9	4071	4197.3	4511.1	4677.1	5029.3	5328.7	5369.2	5764.4	6100.9	6315.7	6803	6948.4	7174.7	7413.2	7767.4	7813.3	8170.6	8263.1	8519.1
0	4.0757	0	2.4969	3.5144	0	7.6449	25.186	71.611	135.88	232.53	335.72	472.16	628.17	798.58	1041.1	1298.5	1582	1899.3	2311.2	2742.7	3125.5	3392.9	3681.2	3969.4	4340.5	4509.2	4755.9	4983.1	5228.1	5440.3	5734.9	6049.1	6046.4	6180.4	6253.3	6438	6558.6	6634.6	6637.7	6903.5	6966	6960.5	7196.8	7220.7	7487.7	7580.7	7480.2	7717.3	7636
0	0	0	2.0423	0	4.2799	43.711	93.827	178.01	276.64	376.95	522.74	642.33	798.48	998.72	1115.2	1175.8	1404.8	1596.9	1761.5	2002.5	2214	2353.5	2594.8	2858.7	3044.7	3171.8	3608	3792.2	3845.1	4456.6	4675.5	4936.4	5091.7	5275.8	5439.5	5662.6	5974.9	6385.6	6628.1	6998.4	7069.1	7284.5	7698.8	7875.9	8325.6	8606.6	8569.8	8759.2	8911.1
0	0	0	0	35.757	90.612	170.13	236.02	312.49	434.59	576.37	768.65	1009.4	1235	1474.7	1771.6	2058.7	2312.5	2616.5	2953.1	3225	3499.1	3980.5	4111.3	4162.5	4627.7	4830.5	5182.3	5138.7	5645.9	5718.4	6127.8	6500.6	6715.2	6875.8	7081.7	7346.7	7418.6	7772.4	8096.5	8216.3	8879	9005.4	8839.5	9674.1	9960.8	9226.7	9723.9	9669.8	9863
0	0	0	0	4.6742	0	20.949	95.452	184.27	301.12	421.65	602.02	755.26	980.03	1246.1	1503.2	1754.5	2100.7	2406	2886.5	3096.3	3341.2	3737.1	3991	3875.5	4510.8	4901.8	4995.6	5344.2	5758.2	5997	6344	6409.4	6566	6836.3	7115.4	7302.1	7494.8	7623.6	8140	9028.7	9600.7	10422	10819	10600	10351	11460	11798	12015	12002
25.233	8.9586	2.7928	0	0	0	0	0	20.425	61.012	135.73	233.34	307.79	478.47	644.34	866.35	1085.7	1366.1	1707.6	1988.5	2334.7	2661.8	3124.6	3355.1	3793.5	4171.5	4567.6	4879.7	4825.2	5737.3	6234.1	6117.6	7377.2	7239	7297.2	7595.2	7836.9	8288.7	8521.2	8843.5	7758	9452.9	9017.1	10084	10342	9916.3	10142	10375	11472	10913
11.354	0.86045	0	0	0	0	13.211	49.771	97.473	179.78	276.74	430.8	608.82	761.04	951.95	1169.8	1363.4	1507.7	1756.5	1819.9	1951.3	2002.4	2323.2	2392.5	2893.4	2971.5	3093.8	3268.1	3447.3	3553.4	3851.1	3889.8	4009.7	3916.9	4005.8	4160.7	4167.4	4261.8	4496.2	4539.9	4499.1	4578.6	4605	4569.2	4686.3	4826.1	4885.5	4857.8	4495.8	4861.6
0	1.7867	0	6.283	14.759	8.233	0	0	0	0	0	17.666	69.598	156.86	262.83	384.61	560.41	632.76	799.95	941.12	1090.9	1249.4	1474.3	1667.5	1989.7	2174.2	2364.8	2733.4	3058	3250.7	3476.8	3818.8	4102	4479.3	4698.3	5287.5	5564.4	6110	6672.5	7322.3	7457.3	8181.6	8137.9	8893.3	9733.8	10034	10296	10938	11312	12039
22.936	6.5228	0	0	0	0	0	0	18.448	55.365	94.452	177.14	257.86	359.41	529.65	679.64	898.19	1071.2	1296.7	1542	1818.6	2116.3	2343.2	2635.2	2841.4	3186	3478.3	3733.4	4005.8	4299.2	4645.6	4934.1	5119.3	5274.7	5575.7	5844.1	6209.9	6508.3	6654.6	7075.2	7258.5	7469.5	7660.9	8073.4	8443.8	8642.6	8752	9022.9	9424	9800.3
4.5205	8.1361	0	0.59635	0	0	0.99428	0	0.26223	14.63	41.42	93.62	201.11	350.42	550.83	765.74	1015.9	1283.3	1624.5	2045.7	2418.3	2809.3	3282.2	3632.5	4170.4	4654.3	4994.9	5623.9	5981.1	6405.6	6693.4	7038.9	7397.8	7748.4	8036.7	8510.7	8884.3	8944.5	9314.7	9646.9	9850	10133	10266	10524	10644	10645	11084	11236	11266	11163
0	0	0	0	5.6115	5.9131	19.799	73.882	160	240.88	366.81	516.25	683.56	889.36	1127.7	1381.7	1633.6	1992.1	2393.5	2868	3271.3	3745.6	4382.9	4966.2	5506.8	6283.1	6859.1	7668.7	7990.3	8767.1	9232.8	10022	10623	11356	12079	12029	12960	13878	14815	15532	15966	16170	16702	16826	17226	17650	18283	18656	18233	19343
27.282	5.9354	2.073	0	0	0	0	2.8169	23.39	63.982	150.6	248.45	427.51	552.31	734.4	868.77	1074.7	1268.2	1456.2	1677.4	1919.6	1955.2	2206.5	2442.2	2648	2841	2835.1	3146.7	3312.4	3238.3	3466.9	3717.8	4228.2	3908.7	4106.8	4314.2	5162.6	4324.6	4589.6	4814.1	4880.9	5087.8	5291.7	5460.2	5440.5	5675.4	5802	6014.2	5952.6	6150.7
18.978	10.442	0	0	0	0	5.0352	53.351	95.423	170.3	256.79	394.55	578.69	741.36	913.81	1150.9	1437	1717.9	1940.6	2251.5	2599.6	2936.6	3362.8	3699.7	3905.8	4395.4	4831.3	5280	5638.3	6186.9	6760.5	7239.5	7674.2	7799.4	8294.4	8739.7	9047.8	9450.8	10015	10405	10602	11059	11387	11702	12100	12299	12874	13046	13509	13614
2.1621	6.4217	2.4115	0	3.1711	0	0	34.059	54.131	116.36	196.66	341.11	526.15	778.14	1060	1466.9	1780.1	2158.4	2597	3135.7	3637.3	4225.4	4676.2	5412.4	5921.5	6565.6	7217	7802.1	8426	8938.9	9472.3	9839.6	10491	10989	11520	11953	12446	12890	13470	13899	13896	14237	14603	14622	15060	15141	15596	15885	16092	15908
0	29.904	15.37	10.891	19.124	0	2.9554	33.092	62.963	92.395	161.31	250.38	354.77	432.56	569.17	764.27	922.06	1093.5	1333.8	1539.4	1782.9	2054.3	2243.8	2584.6	2736.9	3053.7	3201.4	3405.7	3923.6	3673	3971.2	4108.1	4312.8	4445.9	4912.1	4685.6	4923	5048.9	5468.3	5694.8	5903.7	5988.5	5665.6	6308.9	5800.5	5921.6	5922	6000.2	6137	6209.1
14.017	23.851	14.326	1.8586	14.193	0	0	18.569	107.17	210.73	323.43	532.17	758.94	991.78	1244.5	1547.4	1728.7	1999.4	2299	2691.2	2941.4	3094.9	3580	3839.4	4180.1	4332.6	4350	4759.5	4786.4	5043.3	5332.8	5840.2	6097.5	6387.4	6831.7	6849.5	7307.1	7419.7	7469.6	7243.5	7865.7	7900.9	8175.5	8252.6	8613.6	8550.8	8794	9182.9	8955.3	9165.2
0	0	0	0	0	4.2877	35.574	102.15	193.95	310.2	482.19	671.19	846.14	1064.9	1311.9	1546	1896.9	2083.4	2351.5	2507.9	2990.5	3030	3413.6	3504.8	3802.7	3991.1	4225.7	4559.3	4666.2	4740	4952.1	5116.2	5284	5393.3	5488.7	5531.4	5870.3	5871.7	6043	6125.3	6027	6156.4	6198.4	6257.9	6179	6574.3	6498.9	6600.4	6633	6659.3
0	0	0	2.309	0	0	16.568	65.088	148.69	276.18	454.37	717.53	935.12	1261	1523.1	1883.8	2189.7	2493.9	2842.6	3090.1	3423.5	3700.8	3965	4202.6	4474.8	4805.9	5030.1	5384.3	5668.3	5927.6	6173.7	6384.4	6487.7	6633.8	7058.6	7263.3	7530.5	7423.7	7701.9	7847.3	7992.2	8161.7	8253	8394.2	8465.3	8706	8692.9	8922.6	7857.1	7703
4.0986	0	0	0	0	0	13.286	50.749	112.63	195.29	321.07	454.94	659.99	815.43	1154.5	1533.5	1731.7	2090.6	2223.6	2665.7	2820.3	3159.6	3685.7	3841.9	4208.1	4465.6	5060.1	5821.9	5534.1	6046.6	6509.6	6623.7	7290.5	7464.5	7623.1	8180.3	8237.6	8621.9	9097.7	9264.2	9659.5	10033	10060	10338	10817	11264	11476	11672	12090	12176
0	0	0	0	0	1.4101	33.173	80.16	164.97	283.8	418.51	626.97	870.29	1100	1357.7	1664.6	2084.8	2494.4	2987.3	3495.3	3906.6	4240.9	4562.9	4953.6	5466.9	5868.3	6219.7	6823.6	7076.6	7542.1	7689.8	7938.8	8422.7	8502.8	8977.7	8795.2	9434.1	9693.2	9861.2	10182	10209	10485	10504	10600	10986	11064	11177	11349	11489	11680
14.113	5.0989	2.2981	0	0	0	0	0	21.503	46.897	78.189	141.18	226.94	293.14	393.28	499.61	718.15	847.17	1000.3	1116.9	1316.7	1434.1	1620.3	1904.9	2271.2	2487.5	2687.2	3137	3547.6	3818.2	4127.6	4291	4962.6	4858.8	4994	5312.6	5467.6	6512.7	6748.7	7000.5	7316.3	7232.5	7071.7	7167.7	7288.4	7498.3	7425.8	7650.1	7590.9	7557.4
4.1515	3.9115	0.46409	0	0	0	3.7865	0	0	22.956	48.059	91.078	101.93	169.88	198.41	278.18	345.94	394.72	449.33	586.61	666.09	771.21	952.54	1154.2	1311.5	1489	1573.8	1750.9	2049	2219	2403.8	2776	2971.5	3318.3	3560.9	3954.5	4100.3	4636.5	4894.8	5325.1	5702.7	6133.7	6456.5	6900.9	7216.7	7643.3	7928.7	8143.6	8481.6	8736.5
3.9805	4.4527	0	0	3.6062	6.0749	0	59.181	110.21	222.68	325.56	532.83	652.24	828.32	993.49	1235.9	1580.5	1891.7	2190.2	2447.6	2709.4	3119.3	3522.9	3758.6	3942.6	4672.8	5013.7	5350.3	5987.3	6212.4	6521.6	7111.9	7596.1	8158.9	9011.8	10129	10557	11207	11583	11536	12311	12720	13074	12921	13253	14040	14167	14841	14899	15105
0	0	0	0	13.232	14.125	23.652	64.2	120.39	218.26	350.04	530.99	748.87	1015.1	1293.5	1590.3	1903.6	2162.2	2588.9	2952.9	3092.9	3518.9	3770.8	4077.4	4492.8	4775.9	5191.5	5804.6	6230.5	6665.4	7007.1	7700.8	8078.4	8524.2	9310.7	9639.3	9974	9994.6	10701	11204	11363	12028	12275	12370	12862	12925	13533	13659	13897	14199
0	0	0	0	0	13.175	33.716	39.8	81.6	94.299	176.29	276.63	370.22	488.44	625.77	763.58	962.6	1133.7	1402.2	1595.6	1746.3	2001.3	2307.8	2616.8	2792.5	3018.5	3233.4	3387.4	3558.7	3675.7	3930	4070.7	4240.3	4396.5	4567.8	4761.6	4758.5	4853.3	4976.1	4945.7	5027.8	5266.9	5256.4	5377	5455.7	5553.7	5485.5	5416.1	5513.3	5420
6.0456	2.6926	2.0499	0	0	0	5.4781	0	0	44.551	125.51	240.87	381.73	580.32	856.85	1331.9	1626.6	2013.1	2157.9	2742.8	3192.8	3273	3606.4	4568.9	4476.3	4956.4	5566.8	5919	5876.8	6412.9	6301.9	6678.1	6855.3	7369.4	8238	8372.2	8495.1	9288.3	9822.7	10515	10663	10796	11284	11971	11901	12662	12760	13416	13812	13664
18.775	15.308	0	1.4254	0	9.7833	0	0	0	0	0	0	0	41.637	178.61	201.78	264.95	345.33	477.5	609.94	783.94	960.25	1100	1288.3	1573.7	1800	2078.5	2332.5	2601.3	2995.1	3318.4	3557.7	3823.4	4218.3	4346.6	4728.8	5214.5	5786.7	5997	6087	6571.9	7091.9	7144.1	7517	7740.5	7950.2	8501.5	8491.8	8928.5	8816.3
12.143	16.819	0	0	0.95252	0	5.3103	63.085	195.92	323.2	538.39	747.87	1078.7	1408.7	1736.5	2081	2515.4	2927.6	3437.1	3903.9	4510.8	5055.8	5426.6	6019.5	6585.8	7469.4	8270.2	8393	9191.6	9625.8	10244	10578	11200	11363	11985	12130	12357	12803	13480	13922	14462	14868	15191	15303	15588	15795	16218	16455	16531	16758
0	0	0	0.66815	0	7.3554	8.4223	5.0424	28.138	50.712	111.51	162.96	249.16	358.68	475.12	645.85	835.78	994.23	1169.3	1427.7	1675.9	1910.1	2266	2479.4	2792.6	3005	3309.6	3731.9	3871	4234	4499	4753.1	4962.3	5204.8	5156.7	5601.8	5797	6066.5	6182.1	6223.9	5976.4	6146.6	5611.8	6109.2	6210.9	6438	6558	6696.4	6863.4	7233.2
18.842	5.1816	0	0	0.91142	0	0	0	0	0	2.8959	52.827	115.85	215.44	328.1	539.96	875.05	1190	1402.8	1728.8	2089.3	2556.1	2683.3	3314.7	3654.3	4083.3	4346.7	4670.5	5066.8	5262.1	5761.7	6081.4	6505.4	6614.6	7369.7	7356.1	7867.3	8524.5	8523.7	8849.7	9336.5	9215.3	9565.5	9493.8	9745.8	10009	9251.4	10641	10694	11004
4.2506	5.4947	0	0	0	0	2.5169	6.2946	2.8567	24.849	82.861	156.22	319.62	500.07	705.67	993.73	1225.4	1562.6	1795.1	2193.5	2485.1	2821.2	3208.7	3582.6	3943.4	4170.8	4454.9	4906.4	5242.9	5561.6	6090.7	6348.5	6447.4	6739	7212.6	7311.3	7639	7705.1	8393.7	8990.4	8927.6	9781.8	9582.3	10151	9890.9	10198	11000	10616	11340	11551
15.204	1.179	0	0	0	0	0	35.721	72.389	158.62	264.46	407.7	533.72	748.2	934.07	1155.7	1422.3	1560.9	1928.2	2006.5	2220.5	2395.2	2654.3	2888.4	3178.9	3235.2	3484	3802.1	4009.6	4115	4305.5	4427.4	4173	4761.4	4855.3	5573.2	5268.8	5527.5	5895.6	6072	6279	6796.8	6911.8	7186	7500.7	7561.5	7583.5	7993.5	8332.6	8331.3
0	0	0	4.688	30.55	13.184	53.495	74.162	68.297	77.609	107.5	211.81	310.24	418.2	574.13	715.6	884.18	1123.1	1266.6	1608.3	1788.5	2084.3	2342.2	2799.6	3122.8	3559.6	3885.6	4315.7	4660.4	5181.6	5650.2	6215.7	6623.8	7156.3	8440	8928.8	9585.1	10014	10594	11289	10930	11544	11934	12455	13028	13636	14015	14395	14738	15018
0	0	0	5.7872	6.553	46.356	43.784	55.145	27.656	67.801	70.767	211.32	142.43	186.85	212.68	349.37	432.63	543.87	767.25	1018.1	1302.2	1688.7	1096	1349.1	1638.3	2003.3	2308.1	2691	2869.5	3321.4	3648.8	4301.4	4673.2	5387.6	5953.8	6408.4	6589.5	7022.2	7480.2	7905.9	8264	8688.9	9237.9	9174.7	9977.1	10194	10578	11197	11404	11807
0	6.9103	0	1.7341	6.4638	0	1.4718	25.776	60.716	109.78	174.13	312.47	462.32	654.97	898.67	1173.9	1439.4	1721	2052.4	2390.2	2601.8	2960.8	3147	3728.8	3920.9	4169.2	4555.8	4811.4	5130.4	5669.7	6030.3	6299.2	6526.4	6873.8	7220.5	7492.7	8044.2	8257.2	8906.7	9142.2	9203.6	9377.6	9780.9	9805.4	10393	10776	11175	11676	12001	12343
0	0	0	0	0.45614	0	17.564	39.808	28.045	39.72	31.057	77.321	131.37	236.88	362.71	517.27	739.15	947.83	1211.2	1483.3	1764	2023.1	2275.4	2629.1	3018.5	3385.7	3638.5	3855.4	4031	4319.6	4657.3	4853.4	5153.1	5315.5	5507.3	5706.8	5781.7	5816.1	5517.4	6080.4	6200	6271.9	6374.1	6394.5	6526.3	6361.6	6764.1	6808.6	6792.1	6867.5
25.393	13.978	5.8005	0	0	0	0	0	0	0	0	4.1485	38.974	104.05	192.24	264.23	405.57	563.52	511.71	720.57	789.47	971.08	1119.6	1470.3	1665	1597.8	1913.7	2486.6	2282.8	2508.9	2714.4	3025.5	3361.1	3344.8	3601.1	4023.5	4351.6	4645.6	4935.7	5267.6	5545	4860.2	5170.6	5562.9	5627.7	5989.7	6233.6	7890.8	6725.7	6857.2
22.574	11.673	3.6889	0	0	0	0	0	0	0	0	5.3758	7.2429	15.277	24.652	28.922	48.874	69.987	115.26	181.48	210.73	309.99	364.76	518.01	627.27	834.94	1060.4	1240.1	1453.3	1679.5	1989	2301.4	2514.8	2779.5	2944.8	3675	3789.5	4166.4	4653.4	4786.9	5045.2	5347.7	5584.4	6029.3	6268.3	6548	6761.1	7011.4	7069.4	7277.3
0	0	9.5972	7.2566	3.896	0	7.4116	35.136	75.625	140.62	231.5	368.3	543.57	705.73	907.37	1120.1	1398.9	1616.9	1927.7	2314.5	2564.9	2907.7	3237.7	3573.7	3789.7	4121.4	4500	5014.9	5383.7	5717.5	6006.7	6138.3	6253.6	6646.9	7108.9	7366.7	7605.1	7784.1	8046.7	8468.8	8812.6	8972.6	9535.6	9454.9	9834.1	10085	10096	10372	10517	10629
0	0	0	18.606	0	0	30.568	69.09	152.68	208.23	324.43	518.45	701.08	910.08	1184.3	1450.2	1708.1	1983.1	2365.3	2659.3	2879.6	3082	3371.7	3719.6	4020.8	4457.1	4576.6	4910.4	4875.2	5459.3	5789.3	6052.2	6587.7	6907.7	7485.6	7677.9	8008.1	8085.6	8419.5	8633.9	9280.3	9745.1	10458	10309	10571	10708	11403	11889	11723	11980
0	0	0	0	0.3869	0.67211	12.714	35.641	70.527	127.24	201.26	303.79	416.28	585.78	717.65	884.53	1046.7	1239.7	1454.8	1661.6	1824.5	2003.3	2106.2	2258.1	2406.2	2531.8	2713.9	2801.8	2985	3230	3370.5	3645	3870.2	4061.2	4260.9	4520.7	4899.5	5124.6	5304.8	5637	5942.8	6149.8	6622.2	6885.2	7278.8	7562.4	7846	8163.1	8563.5	8934
11.795	10.165	4.017	1.5053	0	0	0	0	0	0	12.16	57.132	104.75	201.38	338.62	545.04	741.1	963.33	1188.5	1535.5	1796.4	2181	2553.7	2809.6	3125.2	3552.7	3841.6	4349.4	4570.8	5058.7	5286.5	5737.6	6076.8	6430.9	6875.7	7379.3	7389.1	7891.8	8579.8	8382.1	8714.8	8875.5	9112.2	9224.9	9413.8	9555.7	9675.7	9924.7	9992.1	10201
0	9.1554	0.239	1.3533	0	0	9.5004	51.999	91.777	154.94	243.45	374.12	498.08	706.52	898.49	1062.8	1171.1	1484.4	1728.7	2071.5	2314.8	2501.9	2824.2	3219	3550	3976.3	4285.6	4652.9	5042.6	5344.2	5801.6	6140	6438.1	6855	7301.5	7567.4	8025.6	8314.9	8702.5	8758.9	8954.5	9464	9421	9798.2	10077	9954.7	10057	10303	10302	10428
0	0	1.1835	5.0058	3.2321	5.7607	5.6322	44.756	90.092	187.43	321.98	501.6	690.68	954.8	1197.6	1481.7	1502.1	2128.1	2520.8	2940.9	3353.4	3715.6	4288.4	4440.1	4875.3	5494.2	5883.7	6272.5	6281.7	7366.3	7596.3	8288.5	8550.2	8994.1	9508.6	9914.6	10381	10593	11443	11813	12266	12469	12901	13232	13785	14024	14410	14952	15043	15391
2.5319	3.3313	0	6.385	0.83805	0	0	19.211	39.99	67.533	107.25	142.94	209.21	327.17	455.64	581.68	710.85	965.9	1175.2	1315.8	1485.2	1759	2026	2188.6	2320.7	2608.4	2835.6	2962	3135.9	3520.5	3750.8	3688.1	3892	4221.1	4594.5	4703.5	5100.3	5206	5420.6	5753.8	5961.1	6173.1	6385.4	6584.5	6924.4	7051	7471.1	7508.1	7672.5	7783.6
0	0	0	0	4.1839	3.1839	11.298	32.271	85.858	161.36	300.47	377.79	515.39	714.99	924	1217.8	1478.3	1760.3	2243.6	2531.2	3044.4	3444.3	4030.6	4725.4	5331.3	5547.2	5997.8	6553.7	6913.8	7485.5	7759.5	8225.4	8563	9026.4	9601	10030	10370	10694	11164	11706	11615	12026	11927	12576	12804	13251	13348	13459	13799	14216
15.561	6.2751	0	0	0	0	0	0	34	83.711	164.96	291.95	447.69	625.33	837.91	1074.6	1250.8	1464.4	1730.3	1936.6	2185.9	2437.9	2700.9	2917	3141.8	3427.6	3557.1	3820.9	3994.1	4225.4	4519	4750.2	4884.9	5118.9	5403	5618.8	5600	6045	6391.4	6604.6	6789.7	7003	7218.3	7467.5	7687.8	7875.8	7984.5	8122.8	8180.1	8206.9
0	0	0	19.279	4.8235	2.1978	17.295	37.05	110.96	226.22	314.99	592.19	851.84	963.04	1221.6	1464.8	2042.5	2092.3	2505	3402.3	3823.2	3608.4	3971.3	5060.3	5501.8	5304.4	5687.2	6275.3	7446.6	6982.2	7006.2	7619.6	9568.1	8367.3	8827.1	9037.7	10539	9113.6	9576.5	10074	10185	10314	10745	10938	11314	11218	11673	12119	12196	12484
0	0	0	1.1476	7.3942	6.6758	11.608	61.992	118.17	230.79	394.29	595.75	886.13	1207.6	1500.5	1884.4	2211.3	2413.5	2827.6	3261.5	3643.6	4043.1	4516.4	4845.2	5212.7	5720.4	6283.3	6755.4	6894.2	7496.6	7854.1	8416.6	9194.8	9417.8	10203	10268	10619	10935	11308	11697	12222	12669	12916	13415	13637	13677	13958	14259	14357	15349
0	0.36738	0.30235	1.8386	0	1.7866	0.36572	2.9588	1.7437	0	0	0	24.204	70.688	107.64	147.15	236.92	366.93	531.81	672.82	849.75	1054.2	1284.1	1586.3	1816.3	2109.8	2322.5	2706.7	2852.9	3113.2	3398.1	3747.4	3960.4	4338.9	4771.9	5046.1	5128.7	5523.7	5677.2	6144.9	6263.2	6816.7	6811.7	7083.6	7252.1	7476.5	7692.1	8035.9	8170	8537.6
12.049	0.57118	0.33818	0	0	0	8.3722	7.699	64.742	148.87	307.46	397.33	473.3	785.54	996.27	1068.5	1622.4	1700.4	2023.4	2638.5	2755.2	3166.1	3411.1	4226.6	4747.8	4703.4	5041.4	6084.5	6414.3	6092.2	6538.6	7273.5	7214	8334.4	8837.2	9217.7	10182	10580	11058	12020	12378	12579	12446	13369	13264	13731	14067	14503	14036	14240
1.9891	0	6.9292	4.0135	2.3262	0	0	0	2.4306	18.658	46.306	137.19	260.09	387.52	613.54	869.5	1199.8	1524.8	1990.9	2453.3	2932.1	3416.5	3901.7	4402.1	5217.8	5578	6137.3	6612.2	7263.3	7945.6	7851	8921.3	9076.3	9626.2	10051	10711	11068	11600	12175	12588	13186	13666	14540	14911	15483	16081	16413	16406	16586	17023
13.478	9.7496	0	0	1.9698	0	0	14.499	30.99	44.588	64.856	85.71	114.11	120.57	158.21	180.12	231.05	265.99	320.18	357.2	429.16	520.57	609.43	690.61	857.5	968.12	1119.9	1298.5	1457.1	1604	1703.6	1867.6	1876.7	2270.4	2339.2	2572.8	2573.4	2888.8	3062.3	3037.2	3352.3	3213.7	3352.5	3536.7	3584.4	3669.1	3634.4	3774.4	3592.5	3606.9
27.16	11.895	0	0	0	0	0	22.49	79.863	117.15	204.16	287.37	426.47	617.81	595.85	684.29	1042.7	1064.6	1491.7	1805.6	2154	2448.3	2712.6	3274.6	3343.7	3732.1	4248.1	4830.7	5107.6	5212.8	5766.2	6011.6	6617.8	7159.4	7655.4	8086.4	8245.6	8157.6	8637.5	9112	8967	9323.3	10118	10259	11568	11546	11463	11532	11991	11962
22.773	0	0	0	1.3709	0	0	0	0	6.3336	28.705	79.963	125.73	187.17	313.56	447.86	629.19	770.8	959.65	1159.8	1346.9	1542.7	1750.6	1959.8	2109.9	2329.4	2490.9	2699.4	2911.4	3025.7	3212.6	3359.2	3630.9	3847.9	4121.7	4359	4719.2	4998.9	5397.8	5817.5	6142.7	6627.1	7086.3	7594.9	8010.6	8451	8942.8	9455	9878.1	10376
0	3.8361	0	0	7.3443	0	11.699	50.918	92.557	200.71	189.71	336.37	491.22	660.77	896.69	1142.7	1540.9	1630.3	2070.9	2511.9	2762	3166	3446.2	3727.5	4056.5	4447.7	4906.5	5155.3	5487.3	6000.2	6208.9	6700.3	7091.8	7430.6	7714.2	8050.4	8127.1	8331.1	8677.1	9079.2	9364.2	9556.2	9947.4	9954.1	10190	10132	10453	10540	10904	10835
0	0	0	0	0	0	24	65.489	127.7	256.14	400.53	579.04	781.99	1047.7	1285.3	1529.3	1815.5	2074.6	2256.3	2448.2	2700.7	2985.6	3174.9	3448.5	3670.6	4028.8	4255.5	4570.2	4873.3	5326.4	5627.2	6107.5	6411.6	6650.1	7077.2	7567.4	7869.3	8133.3	8310.9	8796.5	8991.6	9352.4	9643.6	10087	10492	10593	11258	11464	11597	12007
0	0	0.16528	19.242	0	0	2.9448	11.13	34.752	68.489	109.86	184.1	229.63	334.41	410.98	592.06	721.05	887.09	1084	1401.8	1783.4	2239.2	2608.9	2987.7	3272.7	3803	4041.1	4755	5132.2	5555.8	5885.4	6664	7130.5	7576.1	8089.2	8255.1	8668.1	9006.7	9365.4	9953.6	10367	10627	11089	11357	11488	11887	12225	12473	12495	12876
2.8466	3.4869	0	0	0	0	23.313	43.315	112.36	232.98	419.69	660.52	875.78	1139.9	1495.7	1832.8	2141.8	2557.2	2954	3228.1	3473	3774.8	4165.4	4463.5	4460.1	4760.8	4962	5549.7	5447.5	5680.2	5804.9	5854.7	6054.7	6085.8	6249.6	6376.5	6427.3	6528.2	6706.1	7008.8	7168.7	7099.2	7599.2	7847.2	7803	8064.2	8299.9	8240.5	8423.1	8515.5
0	0	3.2519	0.070526	0.91402	0	8.1435	22.98	39.732	77.508	123.37	223.23	334.35	453.24	567.4	729.03	923.98	1096.4	1317.5	1583	1709	1943.8	2189	2486	2672.5	2920.6	3192.2	3390.9	3524.7	3807.8	3987.1	4312.7	4412.2	4512.2	4717.1	4905.2	4929.2	4966.6	5099.2	5070	5212.9	5372.8	5559.2	5452.5	5664.7	5713.2	5819	5832.1	5935.7	6100.5
14.55	20.787	3.6114	0	7.4273	0	0	27.696	68.065	171.58	265.41	461.59	661.65	892.21	1120.7	1442.5	1792.6	2199.1	2673.7	3220.4	3609.7	4118.3	4675.3	4983.9	5523.9	5908.1	6407	6894.9	7291.6	7850.3	7999.7	8285.6	8733.1	8881.6	9386.3	9647.7	10089	10120	10398	11046	11385	11845	12426	12564	13389	13546	13906	14555	14390	14897
19.405	8.1386	2.3546	0	1.2022	0	0	0	0	14.527	42.682	97.978	157.21	255.11	380.27	494.07	651.5	841.76	977.76	1199.5	1358.9	1622.2	1870.5	2087.6	2327.1	2687.3	3036.6	3220.7	3590.4	3942.1	4239.9	4854.4	5310.9	5570.4	6045.2	6462.2	6944.4	7500.5	8265.9	8627.6	9185.6	9589.6	10144	10515	11048	11690	12033	12540	12907	13270
12.322	6.7986	0	2.9889	0	0	0	0	13.686	54.837	84.194	141.72	208.62	321.46	466.28	658.86	1007.1	1420	1700.6	2061.4	2501	2991	3537.7	3816.5	4564.8	5149.9	5531	6180.1	6608.8	7013	7395.6	8072.4	8531.9	8972.3	9624.4	10284	10728	10810	11103	11566	12220	12632	13057	13214	13401	13859	13907	14611	14395	15201
11.535	0	6.2623	0.3288	0	0	0	18.635	78.235	148.15	244.01	366.43	527.96	699.74	906.22	1118.5	1440.2	1562.1	1810.7	2077.8	2376.1	2548.8	2780	3045.6	3334.5	3598.8	3698.6	3996.6	4137.2	4541.5	4674.9	4961.8	5219.5	5418.4	5639.1	5725.1	5960.1	6154	6503.1	6702.7	6627.5	6893.5	7006	7241.4	7469.8	7478.7	7611.3	7683.6	7790.5	7886.3
0	0	0	1.5608	14.463	40.739	82.395	145.01	283.36	431.41	631.07	888.28	1196.8	1512.9	1816.4	2133	2548.5	2926.9	3358.3	3768.4	3891.8	4479.5	4909.7	5116.6	5326.5	5677.8	5967.8	6441.9	6477.4	6788.8	6905.5	7428.9	7578.9	7637.4	8165.2	8479.7	8687.9	8895.8	9049	9601.5	9626.8	9778.2	10128	10133	10413	10484	10602	10762	10901	11077
0	0	0.24779	0.83548	0.87846	0	10.307	38.789	86.41	141.22	212.69	320.98	470.46	607.58	749.03	868.22	1050.7	1164	1330.5	1535.9	1742.8	1967.4	2140.1	2365.4	2525.2	2771.5	2866.8	3177.9	3357.1	3630	3753.9	4017.5	4315.9	4402.8	4670	4981.1	5201.1	5393.7	5585.1	5789	5943.3	6308.1	6559.3	6706.9	6856.6	7031.2	7295.6	7453.7	7699.7	7636.5
0	0	0	0	33.766	47.845	81.126	175.64	290.26	464.42	680.57	942.43	1294.8	1575.8	1956.3	2316.3	2674.4	3119.9	3596.7	4048.7	4652.1	4926.1	5381.7	5919	6251.8	6601.7	6905.6	7402.7	7605.7	7993.2	8598.6	8367.2	9082.3	9783.3	9939.7	10534	10614	10729	10818	11283	11310	11789	11987	12209	12304	12778	12722	13087	13326	13369
4.867	0	0	0.18915	3.4462	0	11.54	90.273	183.24	330.34	521.63	740.51	1021.9	1282.1	1588.4	1909.3	2273.9	2570	2977.5	3390.8	3710.5	3924.7	4353.7	4670.3	4862.7	5056.2	5257.1	5625.9	6013.4	6533	6773.3	7013.7	7349.7	7644	7982.7	8879	9284.1	9657	10069	11063	11078	11758	12112	12824	13143	13437	13705	13902	14529	14549
0	0	0	0	3.857	0	9.8883	52.68	107.11	192.38	283.84	440.75	606.18	750.56	971.52	1177.7	1443	1657.8	1926.4	2257.2	2451.7	2716.6	3027.9	3342.3	3540.4	3768.7	4137.5	4643	4816.5	5135.1	5579.5	5856.9	6085.5	6544.6	6881.2	7163	7265.4	7436.8	7781.1	8102.3	8380.1	8529.8	8715.5	8787.1	9061.1	9179.5	9187.2	9218.9	9498.4	9645.7
0	0	10.298	0	7.466	2.3783	2.4996	29.278	52.152	68.525	117.44	253.62	308.34	484.44	520.21	628.37	836.78	1002.5	1226.4	1360.1	1464.2	1818.9	2045.9	2086.1	2111.1	2610.1	2840	3197.8	3137.2	3247.9	3558.3	3792.4	4106	4182.3	4402.2	4481.3	5102.5	4684	5349.3	5663.7	5800.2	6109.5	6328.6	6552	6728.3	6940	6947.3	7025.9	7316.7	7204.1
11.251	7.6711	0	2.0918	0	0	0	0	4.6545	50.62	113.81	167.31	309.09	396.37	518.79	683.41	943.06	1125.1	1127.9	1386.2	1610.5	1809.5	1999	2117.3	2331.3	2445.1	2682.6	2994	3038.1	3256.6	3345	3651.7	3801.6	3833.3	4008.1	4184.6	4409	4529.7	4316.2	4537.4	4769.6	4836.6	5060.8	4992.3	4920.1	5169.9	5309.2	5532	5470.5	5736.2
36.809	14.249	0	0	0	0	0	0	0	0	0	13.898	114.17	273.72	473.53	692.24	1090.6	1140	1481.7	1927.4	2158.3	2720.8	3084.7	3709.5	4394.2	4960.6	5749.9	5911.4	6508.8	7163.8	7553.6	8382.5	8920.3	9570.9	10236	10815	11126	11524	12524	12340	12541	11803	12780	13614	14417	14463	14623	14545	14976	14877
0	0	0	0	0	7.7148	20.824	26.02	53.859	78.869	133.04	193.7	257.02	319.24	468.17	565.26	689.97	805.39	983.1	1161.9	1293.8	1410.7	1586.9	1751.3	1890.9	2005	2110.4	2218.6	2272.4	2345.7	2559.7	2676.2	2855.6	2895.2	2950.2	3048.1	3215.4	3118.1	3219	3358.6	3525.2	3594.7	3602.2	3659.3	3737.2	3851.9	4006.2	4190.5	4328.6	4311.5
26.34	9.1107	2.9845	0.85579	0	0	0	2.4174	60.885	142.44	237.11	384.75	590.1	652.88	873.91	1120.7	1382.3	1711.3	2001.5	2339.9	2787	3127.6	3539	3929.9	4277.2	4624.2	5073.5	5453.2	5812.2	6329.7	6810.5	7305.3	7454.9	7882.7	8165.2	8635.9	8993.6	9469.7	10099	10563	10832	10871	11103	11683	11892	12199	12218	12499	12593	12672
6.3224	2.8613	0	0	0	0	33.779	71.107	157.27	253.68	317.73	615.49	798.67	996.27	1295.4	1485.3	1795	1999.3	2023.6	2504	2871.9	3002.4	3153.6	3729.6	4032.3	4047.1	4623.6	5040.1	5116.5	5372.1	5955.1	6169.5	6225.7	6696.4	6815.2	7356.3	7630.4	7964.8	8303.4	8735.3	9191.5	9861.5	10220	10621	10863	11410	12092	12774	12825	13575
5.2123	1.3004	0	0	0	0.024178	14.441	55.559	75.526	124.72	169.56	242.05	307.23	406.83	526.12	658.02	862.77	1026.8	1258.5	1525.5	1825.3	2117.2	2480.6	2911.9	3174.5	3623	4005.3	4378.8	5684.6	6169.8	6984.4	7452.1	7970.9	8031.3	8196.6	8828.6	9315.7	9311.1	9438.8	9820.6	10062	10268	10475	10571	10551	10886	10965	11059	10996	10736
0	0	11.806	0	0	0.088758	0	5.8478	30.72	75.263	123.29	210.34	309.63	417.48	591.95	737.12	936.91	1085.3	1300.6	1552.9	1849.6	2030.5	2304	2626.3	3041.4	3507.7	3960.3	4399.6	4741.6	5203.8	5539.1	6182.9	6725.2	7286.5	7868.8	8039.3	8602.3	9022	9325.7	9653.2	9699.8	10476	10834	11456	11768	12169	12765	13256	13395	13370
0	0	0	0.49887	6.1359	0	17.944	70.59	150.97	288.3	454.74	703.76	903.09	1172.1	1451.4	1724.7	2078.6	2405.9	2733.8	3137	3592.3	3896	4263.9	4620.7	4950.3	5350.7	5732.6	6089.4	6476.4	6961.8	6747.5	7299.2	7584.3	7747.8	8062.9	8051.8	8475.7	8456.3	8668.9	8997.3	9061.1	9156	9143.7	9648.9	9463	9890.2	9925.8	10008	9988.2	10191
28.308	13.548	0	0	0	0	0	0	0	0	0	0	0	4.2114	14.803	48.423	103.2	112	180.32	314.94	374.87	461.17	564.97	748.95	876.16	944.66	1158.2	1406.2	1580.5	1673.4	1902.5	2266.1	2349	2443.6	2781.7	2985.1	3189.1	3422.3	3705.9	3798.9	4077.4	4287.9	4480.4	4792.6	4974.1	5159.8	5402.9	5578	5795.5	5972.4
0	0	0	1.7527	8.092	0	4.3778	9.8802	47.145	112.44	189.6	336.1	520.8	697.62	950.18	1206.4	1572.1	1787.4	2046.8	2455.6	2710.2	3071.7	3360.6	3663	3864.8	4174.4	4638.1	4545.5	4682.9	4909.7	5221	5618.8	6327.9	6344.1	6814	7000.1	7268.1	7263.9	7683.2	8130.3	8258.2	8532.8	9031	9291.7	10178	10324	10629	10980	11269	11390
4.0482	9.7491	0	0	0	7.5735	0	0	0	0	20.138	64.214	134.12	253.61	386.41	534.1	720.28	986.91	1288	1987.5	2232.2	2420.6	3137.4	3527.6	3809.3	4316.6	4610.7	4958.7	5081.3	5468.1	6257.6	5876.4	5591.8	5808.3	6115.5	6539.9	6924.1	7410.6	7431	7589	7725.5	8155.6	8111.5	8875.5	9035.6	8878.5	9486.7	9739.9	9314.3	11090
11.195	7.9298	4.8097	4.8016	0	0	0	0	0	0	0	0	0	14.855	50.807	95.124	148.78	231.59	289.86	445.28	599.97	768.26	894.65	1110	1311.1	1467.8	1692.7	1887.6	2116.2	2302.9	2436.5	2615.2	2889.3	3143.1	3493	3740.1	4034	4315.6	4596.8	4907.9	5226.6	5488.1	5811.9	6060	6446.4	6857.3	7217.6	7346.8	7647.5	7942.6
10.659	10.149	0	1.0561	0	0	7.0391	19.133	47.746	102.62	151.32	227.88	301.21	429.74	546.08	728.09	793.32	904.44	1021.1	1225.2	1328.1	1449	1652.2	1672.1	1823.1	2033.4	2156.6	2330.8	2249.2	2475.4	2755.6	2641.8	2793.4	2925.1	3015.1	2975.4	3331.1	3314.9	3457.7	3583	3670.3	3884.3	3868.8	4009.2	4120.2	4202.5	4362.1	4427.8	4512.8	4483.9
0	11.033	15.152	0	0.035894	0	0	20.295	30.612	67.774	148.93	319.49	488.71	801.32	1205	1427.6	2191.6	2509.9	3419.8	4047.2	4715.7	5391.5	5329.3	6780.8	6792.7	8115.4	8640.2	8516.6	10083	10607	11451	12046	12615	12984	13408	13858	13934	14390	14847	15639	15760	16202	16116	16555	16755	17434	17448	17367	17859	17911
14.909	6.0361	0	0	0	0	2.768	38.286	106.32	197.41	309.26	455.72	586.98	710.39	893.65	1124.7	1438.8	1772.2	1902.8	2153.8	2279.9	2631.7	3064.8	3320.5	3729.5	3696.2	4007.6	4188.2	4203.5	4587.9	4812.7	5039.4	5250	5581.2	5840.2	5675.2	6042.6	6293.3	6137.9	6390.4	6524.3	6640.6	7056.5	7302.1	7179.4	7153.6	7403.9	7837.4	8017.1	8182.9
48.977	21.204	7.9591	7.8253	0	0	0	0	27.455	83.879	281.28	477.24	667.28	714.1	1114.6	1232.4	1496.3	1938.6	2347.7	2581.1	3060.1	3088.4	3637	4327.9	4480.1	4693.2	5127.3	5543.2	5785.7	6141.2	6136.1	6788.4	7261.7	7372	7702.1	8043	8438.6	8826.7	8952	9508.5	9752.9	9616.2	9919.2	10494	10713	11235	11664	11821	12244	12501
14.991	8.2378	1.643	0	0	0	1.3957	34.285	54.9	134.69	217.81	326.09	476.11	651.81	864.38	1048.1	1228.5	1447.5	1660.9	1890.1	2150.1	2317.3	2563.1	2792.7	3010.5	3206.7	3474.6	3564.5	3697.7	3761.8	3997.9	4131.1	4233.2	4283.4	4578.4	4696.6	4892.7	5004.9	5135.6	5357.6	5185	5404.1	5458.8	5618.1	5666.5	5766.8	5701.4	5667.1	5780.8	5782
9.205	0.25773	3.7385	0	0	0	7.3519	19.115	28.062	61.384	111.33	164.4	250.44	357.22	479.85	658.05	821.31	1006.8	1242.7	1462.2	1740.1	1933	2291.4	2633.5	2853.9	3188.9	3339.4	3685.8	3879.2	4090.6	4273.9	4501.3	3874.9	4678.5	5035.3	5312.4	5619	5887.1	6195.7	6479.4	6639.2	7044.9	7192.8	7514.4	7786.9	8036.3	8274.6	8541.4	8766.2	8975.8
0	0	1.4342	0.0050845	5.4616	3.4072	2.1211	0	12.711	30.325	58.979	132	230.73	372.98	565.64	784.07	1140.5	1478.9	1860.8	2400	2769.6	3144	3655.5	3869.7	4299.3	4759.3	5321.8	5592.4	6084.9	6505	7051.5	7499.9	7975.2	8511.4	8797.5	9107.7	9397.5	9792.3	10171	10496	11076	11295	11594	11821	11947	12320	12639	13197	13595	13618
0	0	6.5246	2.6817	0	17.106	6.4443	23.006	38.553	69.298	91.078	151.57	207.94	335.82	526.79	653.82	977.99	1353.6	1733.6	2297	2719.3	3239.9	3663.8	4384.1	4772.4	5439.9	6100.4	6884.2	7455.6	7803.3	8307.9	8153.5	9307.7	10099	10187	11029	10625	11860	10833	11239	13232	13400	14074	14237	14595	14882	15096	15719	15601	16072
0	7.8354	0	1.8417	5.9263	0	4.2934	56.092	138.8	239.69	412.29	671.54	893.69	1196.3	1536.9	1975.1	2389.3	2837.1	3403.1	3982.8	4448.3	4923.7	5745.7	6169.4	6944.4	7533	7832.2	8293.1	8595	9094.3	9638.5	10491	10886	11050	11385	11834	12304	12487	12693	12994	13351	13203	13119	13320	13545	13830	13689	14122	14003	14095
0	0	0	4.9959	3.1556	0	15.672	65.891	175.39	306.14	477.68	693.63	934.32	1197.4	1511.8	1864.2	2176.5	2559.5	2924.9	3308.8	3723	3975.6	4319.4	4710.5	4975.1	5434.1	5569.7	6064.3	6077.2	6561.1	7014.2	7184.8	7448.5	7615.3	7770.5	7954.3	8166	8458.8	8742.2	9191.1	9348.5	9491.7	9673	10066	10250	10213	10531	11016	10673	10815
0	0	0	0	0	0.13333	23.289	67.657	112.54	179.59	235.28	316.88	411.89	498.58	624.42	737.83	905.3	1046.5	1262.2	1466.7	1649.7	1873.9	2103.3	2358.8	2521.5	2758.5	2911.7	3121.9	3215.7	3496.2	3584.3	3848.4	4007.8	4194.4	4404.1	4591.1	4706.8	4810.4	4894.2	5072.1	5060.9	5336.9	5473.8	5541	5639.2	5664.1	5870.6	5900.7	5996.6	6086.9
6.0298	9.737	0	0	0	0	6.7277	25.313	65.657	130.9	221.67	362.62	529.5	626.72	896.05	1024	1234.6	1387.9	1569.7	1801	1940.7	2128.4	2325	2491.1	2631.5	2551.5	2770.2	3005	2703.2	3132.3	3020.8	3068	3229	3224.6	3270.9	3365.6	3192.4	3362.1	3315.3	3371.4	3398.8	3396.9	3456.4	3479.2	3490.3	3488	3548	3585.8	3548.9	3650.6
13.557	7.3673	0	7.3428	14.431	0	0	0	2.6195	1.9882	34.531	93.807	155.76	271.3	448.54	730.5	1032.4	1448.3	1756.1	2203.7	2659.1	3208	4057.8	4245.6	4792.5	5360.2	6087.9	6643.6	7013.8	7492.4	8065.4	9028.1	9372.2	10037	10690	10980	11350	12155	11780	12365	12201	12556	13389	13369	13667	14209	14959	14784	14916	14872
0	14.645	5.6869	7.9637	0	0	7.2185	0	0	0	0	0	0	0	0	2.9364	56.037	60.211	170.51	207.99	268.61	386.15	679.06	695.71	930.32	1214	1489.4	1469.2	1553.2	1975.7	2073	2405.8	2507	2635.3	2977.6	3116.9	3043.6	3160.5	3311.9	3500	3432.1	3600.5	3733.1	3631.2	3748.2	3803.8	3789.7	4149.1	4009.1	4327.5
5.3056	2.7955	0	7.1843	0	0	16.84	0	0	0	10.815	7.9735	23.407	60.238	146.57	268.55	315.05	464.15	671.42	867.06	994.92	1328.1	1495.6	1694.1	1860	2061.2	2323.1	2467.3	2765.3	2930.1	3186	3330.1	3573.8	3533	3725.3	3938.9	4048.9	4396.8	4593	4921	5212.1	5393.8	5532.1	5851.1	6274.2	6486.4	6630.4	6736.4	7134.5	7473.9
29.99	12.506	0	0	0	0	0	17.942	89.888	109.27	115.26	218.72	299.94	428.78	569.38	687.1	842.08	1009.8	1154.8	1338	1455.2	1647.6	1726.8	1966.7	2165.2	2268.9	2528.8	2805	2903.8	3146.7	3468.4	3737	3962	4283.6	4457.6	4904.1	5147.1	5363.6	5808.9	6124.1	6527.7	6856.9	7377.5	7870.2	7787.5	8280.3	8378.4	8631.5	9005.8	9043.9
16.013	7.3948	0	0	0	0	4.7989	19.781	26.557	66.976	112.87	201.36	271.41	384.91	528.54	660.66	849.74	1046.1	1399.2	1717.9	1950.8	2355.9	2800.6	3247.6	3770.2	4102.8	4636.6	5076.7	5529.9	6000.5	6490.2	7021.3	7429	7891.6	8240.1	8885.7	9203.2	9698.4	10221	10731	11145	11547	11885	12348	12760	13028	13367	13787	14178	14257
2.8492	7.9069	5.3052	2.1024	0	0	7.6698	1.4711	29.281	57.772	135.52	244.8	437.2	650.14	904.2	1222.5	1621.1	2002.3	2240	2568.5	3056.3	3292.9	3812.7	4104.7	4570.6	4692.9	4952	5313.7	5386.7	5555.8	5981.9	5973.3	6238.7	6584.3	6812.6	7129.5	7297.6	7603.7	7925.9	6959.8	7464.4	7324.2	7619.7	7856.3	7863.2	7870.7	8283.2	8533.4	8585.8	8878.8
5.7209	0	0	0	0	0.59315	16.46	37.16	70.097	119.21	202.05	317.21	435.07	629.69	816.45	1058.4	1302.3	1587.9	1926.6	2252.2	2551.9	2836.4	3218.8	3666.3	3977.1	4423.2	4770.3	5130.6	5570.6	5911.4	6234.3	6570.5	7177.3	7879.1	8223.3	8661.8	9117	8475.9	8919	8517.3	9222.7	9495.9	10039	10369	10241	9112.6	9949.9	10082	10184	10286
0	0	0	0.27027	5.2514	1.9309	15.231	22.832	38.323	46.586	68.725	116.11	176.41	242.22	343.37	424.64	582.18	719.46	921.43	1151	1413.2	1697.3	2040.4	2380.9	2678.5	3092.5	3372.8	3845.6	4107.6	4513	4880.4	5251.1	5519.5	5717.3	6247.3	6551.2	6825.3	7077.9	7355.1	7672.5	7953.1	8353.6	8486.2	8740	8247.1	8645.6	8770.3	8778	9152.4	9192.8
13.072	8.5255	5.5331	0	0	0	0	9.3538	46.321	72.402	143.17	223.77	336.16	455.98	623.71	873.26	1040.5	1243.5	1508.9	1775.5	2061.8	2346.5	2685.9	3022.1	3387.6	3781.7	3909.5	3671.8	4322.6	4825.9	4882	5134.2	5614.9	5847.3	6371.3	6527.9	6581.8	6667.9	6955.2	6843.5	7472.4	7465.5	7966.2	7665.2	7645.2	7919.2	8148.1	8381.2	8215.5	7880.9
11.263	0	0	8.8718	9.6329	0	0	0	25.71	60.682	104.39	211.68	352.21	519.99	664.44	909.49	1130.7	1348.7	1641.7	1821.1	2188.5	2425.2	2483.8	2790.4	3106.9	3433.2	3715.1	4092.1	4468.2	4834.2	5163.5	5616.7	5934.2	6268.6	6613.3	7063	7535.1	8148.2	8657.7	9045.5	9290.8	9770.5	10187	10567	10601	10962	11331	11815	12071	12380
0	0	3.1369	0.90603	1.7566	2.92	25.039	64.43	178.15	288.15	435.19	674.73	935.44	1243.2	1535.3	1771.1	2087.2	2365.3	2704.9	3154.5	3455.8	3795.6	3451.2	3930.5	4049.6	4315.8	4606.4	4661.7	5030.4	5436.5	5427.9	5812.8	6214.5	6302	6715.4	6997.2	7171	7594.4	7907.2	8837.4	9381.9	9500.8	9939.8	10335	9997.9	10463	10520	10795	10841	11036
5.9627	6.606	0	0	0	0.86711	6.2255	44.267	107.56	211.43	340.52	546.82	792.98	1123	1434.1	1793.5	2240.6	2605.4	2971	3553.6	3598.3	3962.9	4389.2	5012.6	5383.8	5843.3	6189.1	6973.3	7338.6	7731.3	8153.7	8751.5	9185.5	9555.2	9985.9	9698.6	10300	10658	10914	11805	11393	11807	12604	12369	12771	12812	13148	13287	13961	14026
0	2.0338	0	5.5292	15.805	32.871	20.936	26.998	48.19	43.554	59.7	44.891	19.497	35.83	44.611	74.646	138.56	150.79	218.13	299.33	345.77	420.75	531.64	649.91	733.66	836.95	1046.1	1217.5	1377.6	1616.7	1714	1998.9	2209	2557	2677.6	2991.3	3247.9	3572.4	3906.2	3754	4156.5	4513.5	4597	5005.5	5398.4	5638.9	6077.4	6037.2	6328.8	6616.5
0	0	0	0.13034	1.4886	7.8434	2.2545	29.167	70.614	150.84	229.02	408.2	592.75	828.32	1102	1442.8	1709.7	1894.5	2275.9	2643.8	2865.1	3238.4	3571.7	4058.6	4338.2	4645.2	5055.2	5603.5	6066.6	6351.6	6671.3	7302.9	7710.7	8429.8	9053.6	9647.9	10099	10540	11123	11758	12246	12652	12695	13002	13309	13826	14042	14239	14331	14854
24.481	0	4.1588	0	0	0	0	0	0	0	6.4609	28.161	42.73	54.522	87.198	132.48	186.3	219.24	289.03	317.5	353.86	400.25	480.11	567.23	631.68	725.55	768.9	917.73	970.91	1079	1195.3	1340	1470.8	1654.9	1858.1	2093.7	2322.9	2510.5	2847.1	3083.1	3348.3	3677.1	3862.2	4198.5	4501	4608.5	4866.7	5072.3	5399.1	5454.3
28.96	11.872	8.8672	0	0	0	0	1.5998	56.629	143.65	258.44	373.14	607.06	846.98	1034.5	1193.1	1509.9	1781.9	2105.5	2441.4	2763.2	3221.8	3582.2	4021.9	4442.2	4760.7	5293.7	5607.5	6152.8	6275.5	6792.8	7091.8	7560.9	7669.9	7984.6	8653.5	8994.7	9435.5	9688.1	9898.3	10599	10753	10939	11502	12454	13041	13098	13549	13739	14241
12.358	0	1.5942	3.9628	0	0.48133	0	0	0	15.401	36.64	67.963	80.332	156.12	149.59	197.06	259.75	347.83	479.34	556.83	752.89	753.27	883.91	987.88	1016.1	1235.6	1340	1412.4	1539.5	1559	1648.2	1785.5	1950.9	1993.6	2078.1	2172.1	2393.9	2468.1	2676	2725.9	2900.4	3059.1	3221.9	3475.8	3525.5	3659	3576.1	3936.9	4002.3	4220.5
19.177	16.922	1.6992	0	0	0	0	0	0	0	0	3.6764	0	0	7.1028	102.89	258.43	409.96	489.96	681.93	816.18	1128.4	1434.9	1710.2	2022.6	2489	2855.5	3316	3692	4124.8	4603.2	5235	4750.4	5120.1	5892.4	6276.2	6897.2	7450.1	7671.8	6695	8512.2	9104.1	9831.6	9980.6	10383	10789	11179	11750	11768	12349
0	0	0	0	0	2.7566	23.139	90.556	179.7	308.73	459.58	661.01	891.35	1132.9	1412.4	1691.9	2039.6	2384.4	2701.8	3031.6	3375.9	3750.8	4128.2	4517.9	4844.3	5147.6	5539.3	5977.6	6266.1	6270.4	6803.5	7181.6	7690	7790.1	8277.3	8498.2	8462.3	8989.7	9156.8	9636.3	9788.6	9754	10106	10159	10484	11110	10974	11211	11508	11718
0	0	0	0	18.32	78.88	143.67	206.51	300.44	357.52	446.14	501.48	622.19	730.06	874.65	976.42	1083.2	1229.9	1423.7	1627.4	1830	2016.4	2253	2485.5	2638.6	2930.8	3007.2	3320	3478.8	3714.5	3864.7	4018.5	3967.3	4167.1	4249.9	4574.2	4614.6	4862.1	5026.9	5247.7	5161.6	5401.4	5816.3	5822.2	5846.5	5847.6	6071.1	6227.7	6558.1	6518.6
0	0	0	0	0.12577	15.041	31.746	75.798	135.92	263.98	417.9	637.43	910.73	1225.6	1638.4	1951.4	2319.5	2801.5	3079.1	3805.5	4130.2	4596.8	5284.4	5735.5	6040.6	6577.9	7269	7906	9070.1	9098.1	10112	10746	11075	11647	11860	12063	12688	12855	14202	14382	14901	15566	15768	16655	16204	16186	16576	17166	18068	17588
0	6.466	7.4063	8.7772	0	0	0	0	0	0	0	0	0	1.689	1.2298	24.781	34.538	30.263	79.997	92.059	133.2	209.23	332.93	459.14	491.95	683.07	771.62	980.42	1298.1	1125.2	1296.9	1541.9	1705.9	1775.6	1899.2	2046.4	2185.7	2314.3	2533.2	2794.7	3029.4	3049.2	3239.6	3323.9	3675.3	3740.9	3884.4	4117.2	4206.8	4640.2
56.907	32.346	8.5573	0	0	0	0	0	69.794	153.61	262.9	400.21	554.9	735.56	916.6	1108.9	1242.2	1453.2	1696.1	1906.9	1977.9	2296.9	2511.2	2726.8	2919.4	2983	3133.2	3461.3	3801.4	3753	3976.3	4265.7	4281.2	4616.5	4949.6	5341.3	5756.8	5263.7	5652.5	5901.9	6172.5	6470.9	6689.9	7072.3	7254.6	7508.5	7517.7	7826.5	8042.3	7984.3
0	0	0	0	0	12.637	21.067	33.454	47.627	78.645	141.21	209.82	334.1	468.72	661.87	849.14	1077.6	1339	1618.6	1969.5	2267.3	2722.3	3249	3639.1	4031.4	4358.1	5479.9	6491.6	6428.4	6886.4	7300.2	7767	8060.3	8537.9	8730.8	9346.6	9708.9	10199	10511	11033	11484	12235	12440	12705	13241	13288	13592	13600	13966	13640
0	0	0	0	15.141	17.354	25.833	50.546	80.794	138.44	201.91	282.11	377.36	465.63	628.38	757.1	975.56	1112.1	1303.1	1555.3	1693.4	1860.4	2125.6	2431.4	2724.9	3049.6	3215	3443.4	3730.2	3888.5	4086.3	4472.8	4806.1	4785	4939.6	5183.1	5613.4	5613.1	5704.3	5891.8	5854.2	6261.1	6322.5	6347.8	6613.9	6453	6810.3	6936	7050.5	6811.3
26.703	12.839	0	0	0	0	0	14.623	29.384	44.126	86.286	180.96	288.16	431.24	610.38	837.24	1093.8	1274.7	1531.5	1788.3	2164.3	2315.1	2513	3033.1	3263.2	3416.9	3788	3769	3853.9	4696.8	4406.9	4964.6	5068.5	4999.1	5190.4	5804.1	5944.8	6114.3	5900.2	6285	6433.8	6550.6	6702.1	6864.2	6980.5	7863.9	7238.9	7896.5	7724.9	7803.6
0	0.036515	0	47.128	10.091	0	0	36.615	48.395	108.96	201.64	388.36	482.34	674.77	877.5	1166.6	1477.1	1910.2	2329.9	2751.9	3046.9	3377.9	3739.9	4268.9	4661.8	5356.7	5721.1	6305.3	6551.2	7002.3	7510.7	7949.5	8152.8	8590.8	8606.5	8946.4	9130.3	9590.4	9848.7	10118	10376	10691	11194	11326	11807	12067	12051	12316	12556	12852
34.138	16.102	0	6.8995	0	0	0	5.3882	35.471	42.476	93.589	239.9	333.35	460.22	648.99	771.02	956.77	1107.4	1327.9	1531.2	1711.1	2047.2	2180.8	2533	2804.5	3111.4	3471.9	3811.9	4162.7	4573.9	4973	5380.2	5711.2	6066.1	6459.3	6792	7103.4	7431.7	7781.3	7985.5	8563	8955.7	9051.9	9472.4	9973	10335	10387	10564	10671	10899
0	0	0	24.435	38.785	54.821	70.393	97.587	111.28	82.427	86.102	92.987	135.14	186.16	216.4	229.82	283.54	307.57	356.71	393.42	479.34	504.7	595.3	700.63	765.07	933.52	1041.1	1273.1	1409.9	1615	1762.9	1895.8	2015.1	2245.5	2350.5	2416.7	2570.7	2895.8	3079.5	3097.8	3226.7	3313.3	3443.6	3624.3	3681.4	3965.8	4215.8	4286.7	4355.5	4375.6
0	0	0	0	1.1738	0	16.06	56.603	141.82	245.95	361.12	560.83	770.45	1035.9	1282.9	1559.4	1935.7	2339.8	2688.4	3099.3	3546.2	3871.1	4360.8	4840.4	5142.1	5669.8	5792.5	6346.3	6812.7	7327	7641.3	8129.8	8653.4	9228	9863	10332	10508	10957	11313	11972	12477	12990	13319	13918	13931	14384	14749	15221	15508	15740
21.157	10.015	0.84746	0	0	0	0	17.97	59.098	109.01	181	250.92	303.19	388.16	481.92	592.92	734.08	839.45	1003.1	1078.5	1184.4	1310.5	1455.2	1625.2	1837.6	2069.9	2228.2	2446.9	2561.1	2719.5	2869.5	3031.8	3135.8	3249.1	3430.1	3451	3688.5	3774.1	3990.6	3941.5	4185.4	4421.7	4509.6	4673.5	4781.2	4869.6	4876.1	5110.7	5230.6	5343.3
0	0.19536	0	0.93611	3.8565	0.4444	16.501	17.673	31.458	51.998	92.404	128.61	190.65	266.89	372.43	503.13	647.07	759.45	955.59	1144.5	1360.4	1470.3	1652.1	1731.8	1836.2	2108.8	2149	2293.3	2478.3	2525.8	2713.7	2836.9	2908.5	2978.5	3266.2	3448	3639.9	3673.6	3857.6	3853.7	3902.3	4075.8	4141.6	4315.6	4347.2	4528.2	4626.5	4723.6	4753.4	4833.3
20.262	6.2157	0	0	0	0	0	16.374	68.883	148.98	246.61	374.19	541.44	684.76	913.42	1154.3	1480.3	1690.2	1930.9	2250.9	2526.9	2994.4	3329.4	3764.9	4004	4532.7	4957.7	4911.7	5818.1	6200.3	6596.3	7068.7	7754.9	7972.7	8434.3	8907.6	9639.1	10284	10095	10204	10575	11014	11220	11975	12493	13404	13377	13953	13796	13929
10.127	14.069	0	0.36527	0	0	3.323	16.538	19.37	64.727	115.45	171.01	235.7	319.94	403.75	478.42	574.19	737.19	839.79	1050.7	1204.7	1292.5	1477.1	1746.2	1633.7	1891.1	2077.9	2284.2	2412.4	2612.9	2746.3	2861.1	2660.3	3150.8	3289.2	3388	3848.1	3741.7	3886.5	3984.1	4157.6	4365.6	4487.7	4747.6	4809.3	4920.6	5037.7	5035	5186.9	5114.2
0	0	0	0	0	8.3892	15.006	42.953	88.461	153.87	243.28	350.51	475.77	552.05	601.79	810.82	1006.9	1119.6	1239.8	1394.2	1498.9	1554.7	1752.7	1921.3	2067.8	2147	2262.6	2393.5	2392.8	2547.3	2711.5	2849.1	3002.9	3145.9	3219.2	3258.1	3433.2	3631.1	3393.7	3718.3	4045.1	4121.3	4376.6	4283.2	4389.2	4697.2	4697.5	4780.7	4867.6	4921.7
0	6.0667	0	10.557	0.76308	0	0	25.466	78.981	164.41	265.44	373.26	362.56	690.87	861.43	1060.4	1418.4	1949.2	2318.2	2738.6	2998.4	3367.3	3856.8	4103	4350.8	4690.8	5028.8	5316.9	5410.4	5603.4	5068.4	5208.9	5346.1	5521.6	5581.1	5763.2	5983.5	6256.7	6339.2	6532.1	6526.2	5623.6	5656.4	5903.5	5788.6	6072.6	6008.2	5896.8	5942.2	5975.9
8.1376	0	0.7894	5.8297	0	0	10.526	25.126	54.43	107.13	118.47	216.8	325.46	571.73	805.81	1037.6	1323.1	1571	1659.7	1874.9	2151.1	2557.9	2850.3	3178.6	3455.2	3845.9	4188.5	4529.3	5037.8	5429.9	5737.7	6159.2	6452.9	6613.8	7121	7542.8	7624.6	7951.2	8326.1	8691.1	8974.2	9255	9489.6	9710.4	10067	10343	10659	10715	10764	11065
0	0	8.2733	3.6192	2.389	1.92	0	0	0	0	0	15.841	47.423	99.757	137.64	189.85	247.38	305.47	406.8	528.08	624.38	748.87	899.52	1054.9	1151.8	1169.7	1463.4	1629.6	1782.4	1983.9	2142.3	2365.8	2780.2	2973.2	3347	3564.8	3784	4034.3	4399.6	4628.1	4768.4	5045.9	5286.6	5554.1	5802.7	5995.4	6077.9	6433.8	6611.2	7162.5
34.508	15.621	0	5.228	0	0	0	0	0	0	0.1326	37.208	95.522	153.14	221.28	340.89	472.07	609.31	803.93	987.92	1099.2	1333.4	1585.3	1853.4	2117.6	2443.4	2597.4	2853.4	3261.3	3399.2	3790.5	4132.7	4334.8	4949	5293.1	5528.4	6148.7	6209.9	6984.3	7692	7272.8	7647.6	7826.8	8007.5	8043.6	8218.3	8430.3	8518.3	8368.4	8473.9
0	0	7.4828	9.148	15.559	8.2517	7.2931	18.452	28.194	22.334	0	61.366	69.529	84.105	168.73	240.81	348.8	486.36	627.98	821.65	966.4	1109	1344.5	1526.2	1722.8	1857.1	2093.7	2253.5	2401.3	2568.4	2856.2	2996.6	3379	3318.4	3556.2	3934.2	4026.3	4336.5	4613.5	4812.8	5128	5409	5637.2	5934.1	6340	6590.6	7165.8	7733	8037.5	8075.9
19.018	13.307	4.104	0	0	0	0	18.373	20.541	67.549	98.495	165.83	233.23	327.32	467.78	576	705.73	855.95	1049.6	1271.2	1522.1	1674.3	1896.5	2106.4	2388.9	2611.3	2752.3	3013.4	3222.8	3375.1	3614.4	3918.7	4114.8	4244.5	4520.7	4808	4908.2	4868.6	5044.7	5210	5325.1	5187.3	5510	5839.8	5707	6011.4	6200.5	6194.4	6503.5	6356.5
19.531	10.799	0	0	0	0	0	0.797	5.9181	37.616	81.952	171.19	267.57	388.43	570.57	683.95	1007.7	1342.8	1739.3	2012.7	2353.1	3163.1	3676.1	4114.7	4662.1	5717.8	6269	6602	6766.6	8363.2	8619.3	8428.4	9466.1	10167	10956	12091	12303	12252	12815	13309	13661	14811	15076	15951	16359	17172	17174	18203	18618	18787
0	0	11.094	5.9576	0	0	10.711	35.403	56.843	115.96	180.23	281.36	365.89	500.86	658.28	807.13	986.26	1107.2	1408.3	1672.8	1834.3	2062.6	2431.8	2641.2	2826	3029.4	3256.9	3520.5	3612.2	3940.8	4067.8	4391	4579.3	4762.8	4974.7	5113.1	5092.2	5252.2	5453.4	5839.7	5957	6234.4	6301.7	6380.3	6635.6	6708.9	6806.7	7095.5	7119.3	7363.3
14.566	8.6344	0	0	2.7115	0	0	7.7443	20.717	49.239	96.801	148.95	205.26	306.82	418.13	556.99	714.72	861.55	1071.8	1285.4	1525	1795.4	2025.7	2301.7	2590.7	2850.2	3021	3419	3763.5	3970.4	4061.8	4458.7	4802.6	5021.2	5703.6	6393.8	6689.3	7108	7191.2	8058	8315.6	8721.3	9424.1	9714.3	10273	10747	10980	11101	11640	11424
0	0	0	0	10.795	42.131	27.974	34.664	83.529	152.26	200.22	281.67	389.45	561.41	738.68	936.58	1141.9	1317.5	1562	1811.6	1978.9	2130.8	2413.2	2553.4	2815.9	3081.5	3426.7	3482.1	3680.3	3895.1	3921.7	4311.2	4559.6	4664.8	4895	5126.2	5361.7	5399.8	5768.1	5918.5	5772.8	5915	6063	6134.9	6060.3	6477.4	6568.4	6833.7	7034.3	7208.4
8.8183	0	0	1.0228	0	7.8394	0	6.5002	5.0353	17.534	44.061	82.062	139.74	220.6	299.27	436.58	556.72	697.33	862.64	1000.1	1118.4	1272.5	1420.4	1591	1719.9	1891.8	1985.2	2157.7	2344.3	2370.8	2498.5	2496.3	2571.1	2765.3	2783.5	3008.5	3215.7	3147.5	3293.3	3323.4	3478.2	3569.3	3620.7	3742.9	3755.3	3895	3933.6	4034.9	4091.3	4125.9
0	3.1949	0	11.483	9.7084	0	0	12.126	32.571	63.859	112.28	147.49	179	262.54	312.08	409.62	522.13	685.31	856.45	1005.9	1177.4	1322.8	1672.3	1831.5	2084.1	2259	2437.5	2630.6	2865.6	3034.2	3385.9	3427.2	3956.3	4230.1	4593.1	4989.2	5382.3	5557.6	5763.7	5821.2	6126	6432.3	6633	6831.9	6888.2	7415.7	7574.4	7777.6	7982.5	8155.4
0.044734	3.3618	1.0222	4.5426	10.555	0	0	0	4.0511	7.6526	15.819	68.424	124.19	232.56	291.07	460.02	586.45	731.67	900.59	1107.4	1336.8	1602.9	1866.8	2155.1	2483.3	2729.1	2968.8	3346.4	3653.6	3879.5	4243.5	4532.7	4838.2	5084.7	5506.4	6116.2	6037.3	6270.1	6713.1	6909.2	6850.1	7364	7423.4	7501.8	7823.3	7890.1	8259.3	8316.3	8584.9	8763.4
0	12.887	3.7136	4.8493	10.679	0	0	0	18.598	68.466	128.43	269.89	351.82	527.25	694.46	984.41	1272.7	1563.7	1860.2	2167.3	2552.4	2791.8	3130.2	3443.4	3756.4	4028.4	4361.3	4685.3	4844.7	5158.5	5319.4	5541.5	5482.5	5664	6093.2	6225.3	6521.3	6316.6	6526.1	6533.3	6782.1	6882.2	6861.3	7113.7	6989.3	7284.4	7255.8	7364.2	7292.6	7338.9
7.3632	7.9971	0	0	0	0	4.5715	53.546	110.12	205.31	335.59	460.59	631.26	874.64	1100.3	1330.1	1670.1	2048.5	2383.9	2772.6	2910.4	3557.8	4166	4728.1	4435.2	5821.7	6375.9	6891.1	7196.4	7973.2	8907.5	9232.1	10454	11147	12126	11910	12379	13228	13927	13932	14658	14765	15281	15361	15434	16203	16554	16777	16870	17116
0	9.4663	15.762	2.994	8.6526	0	0	23.193	93.265	80.192	255.5	393.89	581.91	496.29	699.54	1116.1	1386.9	1386.2	1964	1997.4	2774	2720.1	3181.6	3844.7	3579.5	4383.5	4050.6	5085.3	5302.4	5787.8	5660	6498	7218.8	7265.1	8079.8	8290.1	8014.5	8276.8	9143.9	9448.3	9242.6	10152	10483	10589	9492.7	10212	11445	11688	11787	11987
0	0	0	0	2.5718	9.8845	38.284	60.866	110.05	165.23	240.71	318.99	462.88	600.19	756.37	947.3	1140.7	1343.1	1540	1760.1	2073.2	2347.2	2611.4	2938.1	3209.4	3525.9	3669.2	3972.6	4187.9	4428.9	4791.9	5087.6	5093.1	5342.9	5546.6	5652	5857.8	6065.4	6150.5	6533.2	6628.9	6883.2	7070.6	7118.7	7338.9	7451.6	7671.8	7766.4	8023.8	7961
26.869	15.126	0.36192	0.15645	0	0	0	0	41.966	93.431	195.48	303.82	408.8	566.53	700.14	1044.7	1130.5	1345.7	1614.1	1850.1	2043.4	2323.7	2648	2921.1	3336.5	3369.9	3516.5	3810.9	4178	4275.2	5212.7	4886.5	5329.4	5310.3	5532	5642.1	5861.8	5671.2	6000.6	6260.4	6593.7	6675.9	6943.3	7241	7357.2	7539.7	7883.1	7871.3	8101.8	8149.3
0	0	0	13.23	43.835	59.4	79.615	83.18	118.8	183.2	242.79	428.14	467.06	646.48	869.04	1203.2	1290.8	1769.6	2060.9	2465.3	2642	3155.2	3567	3808.2	4173.5	4502.9	5106.3	5386.6	5950.1	6305.6	6672.5	7199.8	7792.9	9877	8750.6	10023	10891	11550	11872	11294	11669	12296	12522	12867	13458	13593	14516	14838	15188	15516
18.733	9.7561	0	0	0	0	0	4.6797	15.278	44.019	86.132	162.92	272.53	440.58	642.77	917.82	1269.2	1470.9	1887.6	2194.7	2608	2963.6	3292.8	3757.1	4152.3	4586.6	4894.9	5597.4	5920	6402.3	6739.5	7268.9	7792.5	8099.3	8526.1	8813.3	9526.2	9497.4	10185	10212	10658	10990	11066	11405	11556	11801	11913	12105	11932	12259
0	0	0	19.291	2.543	56.003	44.059	117.22	107.21	154.39	179.27	261.81	312.57	386.53	492.9	618.11	775.19	888.92	1048.9	1224.4	1306.9	1436.8	1612.7	1693	1969.9	1933	2088	2128.4	2092.3	2120.2	2299.1	2391.1	2484.6	2568.8	2601.6	2669.4	2702.6	2816.7	2857.9	2860.4	2954.5	2906.4	3002.4	2865.4	2891.1	2966.1	3016.2	3079.6	3353.6	3283.3
0.51452	0	4.4776	0	0	0	6.0159	54.695	117.39	198.5	307.65	414.74	612.34	832.1	1083.8	1348.4	1626.1	1955.4	2321.2	2645	2911.7	3314.3	3815	4222.8	4594.5	4777.3	5132.5	5695.7	6036.1	6440.3	6803.4	7033.1	7388.1	7919.1	8442.8	9000.2	9731.3	9975.6	10697	10858	11466	11515	12056	12682	12844	12404	12956	12971	14025	13970
5.2983	2.0961	0	0	0	3.8439	1.5591	4.8249	4.2817	7.1436	41.889	63.128	131.33	222.02	341.75	514.67	687.1	885.24	1144.9	1497.1	1786.7	2124.7	2491.6	2901	3374.9	3623.9	4199	4758.4	5298.5	6062.9	5825	6589	6844.2	7366.2	7928.6	8489.9	7619.9	9158	9877.3	9079.8	8927.2	9527.6	9721.3	10442	10903	11188	11416	11741	12039	12202
11.147	3.7414	0	0	0	0	19.209	64.111	142.42	233.52	384.88	506.32	663.74	779.85	986.84	1194.2	1375.1	1539.7	1750.6	1944.5	2159.6	2380.4	2598	2939	3217.3	3334.1	4006.7	4344.6	4059.6	4431.5	4666.8	4807.8	5026.4	5287	5300.1	5719.8	5772.6	5922.4	6036.1	6262.4	6431.2	6677.3	6637.2	6958.5	6987.7	7243.7	7256.5	7280.3	7435.1	7486.2
8.1147	1.0201	0	21.692	0	0	10.475	0	24.661	214.59	269.48	478.99	706.58	930.65	1260.2	1411.6	1823.5	2323.5	2652.7	3134.3	3550.4	4073.3	4663.8	4679.9	5133.7	5862.6	6554.1	6542.9	6976.5	7448.6	7980.3	8192.8	8880.6	9288.1	9726.6	10114	10472	10611	10743	11045	11428	11318	11830	11392	11338	11961	12252	13047	13218	13419
0	1.7349	1.277	0	1.1053	1.9825	13.539	26.771	54.19	108.6	164.63	243.66	347.81	500.11	639.1	786.37	978.43	1124.1	1255.9	1491.2	1608.1	1814.4	1933.1	2228.9	2493.9	2712.9	2911.9	3183.4	3322.1	3451.1	3658.8	3900.4	4126	4429.8	4600.2	5071.6	5214.8	5573.3	5695.8	6008.5	5865	5868.8	5806.6	6118.8	5541.4	5679.5	5675.3	5720	5899.5	5835.1
0	4.2089	4.2686	0	0.0061901	0	1.3888	5.2744	14.89	8.0558	0.079746	4.9865	36.537	56.896	97.423	121.63	171.49	262.12	374.64	452.22	618.1	774.02	954.7	1178.2	1336.4	1657.8	1822.8	2124.9	2358	2672.1	2967.9	3228.9	3481.2	3756.7	4171.2	4403.2	4627.5	4964.1	5078.8	5469.7	5608.3	5929.4	6070.7	6144.2	6396.2	6219.9	6566.2	6720	6908.5	6911.2
17.837	10.749	9.5416	9.6138	1.1834	0	0	4.8298	44.353	84.19	149.85	258.81	322.22	438.42	525.89	658.64	802.14	985.42	1078	1236.2	1354	1552.1	1715.7	1931.2	1803.8	1933.8	2129.2	2349.6	2336	2472.6	2734.7	2736.8	2818.3	2806.3	2801.2	2996.1	3126.8	3150.6	3304.5	3458.4	3623.1	3778.3	3913.9	4166.5	4269	4393	4468.2	4593.4	4609	4777.6
0	0	0	0	1.4031	4.4241	16.479	46.233	87.31	188.24	317.37	508.69	758.84	1034.1	1381.7	1726	2067.9	2533.7	2944	3400.8	3860.9	4313.5	4807.2	5205.4	5705.4	6315.7	6922.9	7449.1	7861.6	8498	8893.8	9652.6	10215	10403	11095	11775	11952	12460	12991	13684	14330	14877	15217	15811	15928	16274	16902	17309	17544	17794
0	0	4.433	9.9999	0	19.344	39.304	83.495	130.14	174.35	294.33	401.37	568.39	697.79	914.2	1115.6	1313.9	1482.6	1720.4	1937.7	1926.2	2399.2	2552.4	3029.6	3170.2	3369.7	3459.4	3880.6	4048.5	4138.6	4339.8	4498.6	4626.9	4829.6	5124.8	5269.3	5731.1	5945.5	5633.5	5866.2	5869.2	6026.8	6085.1	6293.5	6346.9	6418.5	6480.3	6722.3	6673	6539.3
0	0	0.14655	7.0834	0	1.476	3.9869	37.852	102.82	177.27	300.2	425.88	573.89	839.31	1060.8	1332.8	1664.2	1943.2	2385.7	2766.8	3143.8	3602.4	3997.6	4574.2	5140	5511.8	6408.8	6905.5	7575.4	8184	8627.2	9291.6	9598.4	10396	10937	11250	11737	12104	12291	12889	12886	12974	13278	13314	13408	13621	14128	14847	14619	15244
3.5383	12.456	3.5009	0	0	0	6.871	69.707	153.96	283.86	425.22	607.9	834.85	1063.5	1305.2	1570.8	1853.6	2215.9	2497.3	2892.9	3139.4	3525.8	3865.9	4199.2	4404.5	4657.1	5000.5	5349.6	5702.8	5968.8	6174.1	6278.3	6682.9	6794.2	6945.9	7225.7	7412.7	7571.3	7653.7	8067.8	8061.8	8173.8	8288.8	8398.4	8682.6	8684.8	8721.5	8733	8857.5	8885
0	0	0	2.3389	0	5.3813	22.264	67.67	147.76	261.51	432.84	674.37	924.8	1223.2	1567.1	1861.5	2172.8	2446.6	2755.1	3148	3351.4	3801.9	4074.5	4324.6	4648.5	4911.4	5156.5	5533.6	5757.1	6253.7	6485.1	6895.8	7214.7	7443.1	7809	8254.3	8661.4	8963.9	9213.2	9656.4	9899.8	10268	10534	10896	11054	11261	11737	11751	11980	11785
0.85987	7.3427	9.9242	0.66751	0	1.0342	0	0	0	24.124	47.218	107.62	209.63	286.11	464.42	609.05	869.36	1058.6	1380.7	1564.3	1881.1	2198	2638.5	2890.1	3021	3306	3108.3	3658.1	3811.9	4477	4798.4	5808	6262	7183.4	7507.7	8066.2	8293.3	8482.8	8752.8	9344.5	9633	10108	10200	10357	10867	10815	11066	11259	11714	11764
0	0	0	8.3356	47.939	28.677	3.8484	142.29	182.09	229.31	279.14	299.05	382.03	526.37	634.14	814.5	1076.2	1323.3	1461.1	1804.7	1957.1	2388.9	2650.1	3035.8	3354.4	3585.5	4036	4667.6	4887.9	4822.5	5869.3	6420.9	6482.8	6310.7	6159.7	6350.5	7768	7408.4	7574.1	8137.7	8372.5	9106	9806.6	10435	10867	11323	11713	12176	12030	12216
0	0	0	0	4.6619	21.805	29.448	43.983	55.2	88.055	111.08	165.26	240.99	334.64	400.4	479.28	550.5	691.02	791.96	902.8	972.76	1131.6	1293.2	1403.9	1545.5	1603.2	1779.3	1946.3	2025	2157.9	2296.9	2461.4	2674.4	2776.6	2875.3	3037.6	3107.5	3218.8	3154.4	3357.2	3473.1	3639.2	3848.4	3886.4	4027.8	4080.7	4250.1	4324.7	4424.4	4429.4
9.9157	4.9345	0	0	2.5432	0	0	0	3.8656	28.667	67.468	137.25	243.06	352.9	555.05	804.15	1103.5	1450.3	1663.9	2102.8	2458.6	3007	3416.3	3725.3	4273.4	4695.3	5144	5545.7	6207.5	6395.4	6836.6	7147.4	7619.7	7942.5	8293	8611.9	9106.3	9292.2	9504.5	10130	10396	10401	10828	10945	10900	11349	11678	11710	12034	12235
11.859	3.1022	0	0	0	0	3.1994	38.086	102.01	204.35	338.57	561.28	755.98	1039.4	1303.9	1610.9	2047.4	2456	2742	3194.3	3518.6	4052.4	4439.7	4867.4	5285.8	5721.8	6155.5	6179.3	6653.4	7109.6	7333.9	7683.9	8045.3	8284.2	8754.5	9419.2	9661.8	10127	10367	10268	10413	10595	11002	11291	11393	11814	11959	12365	11966	12469
24.768	12.503	0	0	0	0	0	0	0	0	0	0	0	31.262	66.711	126.73	277.01	257.93	478.44	634.1	755.91	749.76	975.23	1327.5	1581.7	1666.3	2036.5	2139.1	2456.6	2435.7	2764.9	3238.6	3231	3443.1	3315.3	3783	3909.5	4135.4	4654	4539.1	4214.2	3402.4	4267.1	4513	5178.7	5202.5	5185.6	5108.7	5362.3	5265.6
3.8235	0	0	0	0	3.8733	16.773	57.82	120.36	217.61	318.89	472.75	673.02	872.67	1116.7	1331.4	1587.8	1913.4	2214.9	2560	2890.2	3218.9	3620.4	3915.2	4306.2	4681.7	4900	5289.6	5541.6	5815.2	6116.9	6379.8	6697	6861.4	7415.3	7602.3	8022.5	8114.6	8266.3	8751.2	9238.7	9636.7	9679.8	10166	10341	10746	10967	11241	11685	11470
2.3654	0	0	0	1.5128	4.2222	5.1903	44.685	94.636	131.24	228.74	389.71	519.76	560.91	663.09	1041.4	1318.3	1568.3	1803.8	2003.4	2215	2503	2462.1	2769.5	2817.9	2978	3168.4	3258.1	3224	3516.2	3621.1	3900.4	4102.4	4190.4	4489.7	4797	5037.9	5172	5531.8	5557.2	5814.8	5695.3	6447.1	6561	6821	7233	7895.7	7803.1	7972.9	8057.9
10.575	7.3413	0	0.11591	0	0	0	0	0	0	0	1.4938	28.369	82.144	152.32	268.78	401.49	512.21	659.21	824.46	1081.5	1218.4	1448.7	1760.4	1999.1	2211.7	2576.8	2821.7	3277.9	3498.7	3761.4	4135	4497.4	5143.6	5428.9	6023.8	6375.3	6923.1	7272.2	7899.8	8064.3	8287.9	8448.1	8674.8	8977.9	9375.6	9714.5	9902.3	10065	10590
25.988	11.066	0	0	0	0	0	22.984	36.781	94.276	164.05	216.19	355.51	509.99	689.61	934.44	1277.4	1485.5	2509	2853.9	3361.6	3834.4	4309.4	4840.3	5404	5330.1	5984.5	6202	6676.3	7057.1	7430.5	8276.3	8866.8	9092.9	9575.8	10008	10297	10305	10965	11404	11544	12008	12187	12682	12793	13149	13117	13293	13522	13855
0	16.328	24.481	0	1.1976	5.6359	0	0	24.295	106.77	223.46	414.85	654.05	940.76	1290.9	1633.4	2050.1	2489.7	2763.1	3146.4	3419.1	3895.1	4192.4	4429.6	4821.1	5081	5850.4	6142	5866.3	6296.7	6605.6	7001.2	7012.2	7273.9	7397.4	7789.8	7963.3	7975.1	8237.9	8563.9	8665.9	8907.8	9115.2	9375.7	9607.8	9839.6	10246	10490	10942	11083
11.698	5.3058	0	0.92842	0	0	0	0	0	21.232	55.966	104.4	159.74	217.13	246.32	360.86	550.99	695.02	802.02	1086.5	1122.2	1388.8	1377	1677.2	1799.2	1952.2	1853.3	2309.2	2369.5	2572	2437.9	2485	2805.2	2933.8	3220.1	2991.1	3430	3747	3873.5	4049.7	3784.6	3679.4	4025.7	4721.4	4733.2	4416.8	4506.7	4534.2	4445.1	4584.1
8.3916	5.5829	0	0	0	2.0148	21.755	82.872	178.02	307.86	502.69	728.17	1000.4	1138.2	1201	1657.8	2221.2	2646.6	3039.8	3501.5	3664	4217.4	4677.6	5222.4	5593.1	6155.9	6486	7153.9	7507.1	7976.8	8313.9	8665.7	9310.9	9460.6	9751.8	10200	10689	10767	11447	11669	11903	12635	12839	13024	13218	13501	13751	14029	14400	14497
0	5.867	2.9358	0	2.1023	0	8.6868	0	0	0	0	0	86.081	78.012	134.98	196.43	267.79	349.09	466.61	593.86	720.26	896.33	1046	1213.8	1367.9	1527.6	1635.9	1870.5	2002	2268.1	2318.3	2453.1	2629.1	2717.6	2961.9	3073.8	3175.9	3456.2	3691.8	3914.5	4032.9	4240	4118.2	4544.6	4639.6	4698	5111.8	5431.5	5732.6	5687.9
21.256	2.5069	0	0	0	0	0	0.85588	42.533	91.31	159.74	256.5	325.23	412.35	541.49	679.55	834.9	945.97	1110.1	1230.4	1366.4	1457.9	1618.8	1767.1	1860.4	2054.5	2114.7	2248.5	2384.7	2587.2	2644	2882.2	3053.5	3213	3347.2	3596.9	3751.7	3930.1	4246.1	4478.3	4677.1	4927.4	4926.7	5144.6	5409.7	5625.1	5698.7	5931.7	6012.2	6091.9
0	1.8104	13.353	6.4823	0	0	2.7796	15.843	35.387	49.777	61.134	105.54	176.57	220.32	351.81	432.24	557.97	725.85	893.32	1125	1372.5	1547.3	1879.5	2205.3	2262.2	2591.9	2878.4	3225.5	3600.9	3845.1	4245.6	4549.9	4968.8	5403.8	5603.6	5967.6	6221.6	6421.8	6683.7	6997.6	7350	7886.1	8189.1	7791.3	7966.7	8163.1	9344.5	10137	9369	9404.9
0	9.7003	0	1.3464	2.5949	0	1.3426	35.278	96.442	177.76	262.13	418.35	548.74	687	856.87	1110.5	1454	1772.9	2225.2	2628.3	3246.4	3586	4168.1	4597	5002.8	5446.3	5634.2	6251.1	6702.9	7059.3	7284.2	7691.5	7947.1	8112.2	8442.1	8394.9	9031.3	9048.1	9259.4	9119.6	9420	9637.8	9712	9878.2	10010	10160	10216	10201	10285	10361
0	0	0	0	15.288	26.864	38.826	53.215	40.315	44.652	44.991	49.195	79.823	156.58	250.54	341.97	485.62	584.58	829.79	1032.6	1179.3	1396.6	1535.6	1817.7	2068.3	2275.2	2357.4	2562.3	2409.7	2447.5	2996.3	3161.3	3378.9	3446.6	3683.7	3693.3	3808	3968	4041.5	4143.6	4069.1	4406.4	4254.6	4633.5	4759.4	4884	4890.4	4866.8	4885	5028.3
0	3.7845	3.6532	5.3847	0	0	0	8.009	9.7654	26.005	59.384	72.312	147.64	226.39	289.56	344.5	462.28	517.31	653.07	763.67	792.28	937.91	1052.9	1187.2	1386.5	1700.6	1853.4	2088.8	2078.4	2390.6	2707.6	2718.1	2913.4	2941.8	3123.5	3283.3	3697.3	3765.1	3921	4100	4138.1	4452.3	4387.4	4651.6	4840.9	4808.8	5101.7	4971.5	5284	4989.7
0	9.0103	18.865	0	0	0	0	10.728	55.483	124.32	201.91	238.27	314.41	455.34	532.49	864.26	1180.5	1444.3	1717.4	2028.6	2344.7	2458	2783.1	3166.3	3569.2	3798.5	3954.2	4034.8	4569.4	4819.7	5088.8	5479.2	5549.5	5734.2	5977.9	6112.5	6172.7	6885.9	6916.6	7135.4	7436.4	7672.5	7848.8	7962.8	8105.6	8358.2	8624.5	8563.7	9038	8789
0	5.1497	2.0484	6.2527	0	0	0	1.4871	0	0	25.18	36.839	67.399	149.99	232.95	357.62	493.05	672.59	918.25	1209	1538.6	1840.6	2193.5	2724.1	3076.2	3437.7	3964.3	4380.6	4799	5615.7	5838.3	6545.6	6752.6	7406	7779.1	8232.5	8918.6	9561.1	10142	10710	10962	11468	11601	12416	12904	13382	13758	14082	14573	15048
0	0	0.2893	19.448	0.91589	25.86	42.462	109.88	126.82	217.87	306.37	455.48	643.92	666.63	999.89	1174.3	1454.5	1574.2	1866.2	1851.6	2342.8	2298.3	2578.3	3274.8	3347.5	3262.4	3532.2	3923.8	4041.7	4018.2	4126.5	4518.2	4749.3	4915.6	5137.6	6105.3	5469.9	5578.9	6493.4	7026.9	6058.1	7361.6	6852.8	7700.5	7183.9	7170.2	7660.6	8880.3	9276.5	9461.4
0	0	0	23.665	63.563	94.326	122.93	131.04	213.26	281.33	411.8	572.77	724.22	1012	1271.1	1491	1699	1994.6	2352.3	2646.5	2829.1	3018.4	3239.8	3715.1	3742.3	4035.3	4504	4789.4	4944.3	5170	5288	5641.1	5917.5	6101.3	6477.8	6830.6	6716.9	6661.8	6668.9	7002.7	6967.8	7021.4	7297.2	7311	7632.9	7850.1	7916.4	8521	8544.7	8776.5
0	0	0	0	4.858	19.062	29.297	58.909	96.712	133.55	195.09	301.19	362.62	490.78	610.1	567.23	692.56	817.28	948.68	1096.6	1183.7	1273.2	1443.9	1632.3	1820.3	1955.2	2101.3	2207.4	2339.8	2462.1	2729.1	2962.2	3082	3188.1	3394.4	3596.1	3705.3	4001.2	4218.4	4399.5	4770.3	5069.3	5416	5826.5	6069	6468.3	6893.6	7258.7	7690.6	7893.1
3.2978	6.7124	0	16.735	0	1.3811	0	1.0086	8.9997	43.623	42.001	99.53	171.22	272.12	294.85	594.87	784.56	1013.4	1014.9	1564.8	1949	1833.1	1871	2615.1	2979.7	2828.9	3282.9	3365.5	3574.6	3805.9	3940	4223	4691.3	5018.9	5370.1	5449	5890.8	6197.8	4863.7	4853	6081.8	5074.4	5900.7	5259.6	5837.6	5941.7	6246.1	6595.4	7128.1	7082.3
0	0	0	3.082	0	8.3574	43.723	84.471	174.4	280.13	425.62	607.15	790.72	1027.8	1341.8	1586.3	1854.5	2115.3	2444.3	2690.2	3150.9	3384.7	3714.3	3955.5	4154.5	4550.9	4764.5	4898.3	5153.3	5273.5	5108	5192.1	5517.4	5619.4	5835.5	5915.7	5948.3	5952.8	6082.1	6244.9	6549	6826.5	7296	7450.1	7267.2	7315.7	7495.3	7849	7678.8	7673.9
0	0	0	0	19.054	100.8	203.06	335.38	537.33	804.08	1135	1550.2	1983.7	2387.4	2775.3	3116.5	3549.9	3962.3	4355	4714.9	4764.7	5566.7	5722.1	5876.1	6326.1	6674.1	6842	7191	7482	7625.5	7975.9	8183.8	8503.4	8302.4	8595.9	8722.5	9037.6	8930.9	9195	9953.1	9922	10228	10163	10403	10104	10345	10545	10218	10366	10232
0	0	0	0	0	8.004	43.056	122.26	241.03	378.06	547.54	739.19	949.22	1168.6	1413.7	1665.4	1924.4	2158.9	2487.3	2684	2980.8	3250.7	3595	3981.2	4400.7	4574.9	4981.4	5536.8	5783.1	6126.8	6450.4	6940.6	6954.2	7727.9	7922.5	8642.6	8948.3	9484.9	10095	10808	10897	11424	11933	12523	13093	13248	13480	14006	14198	14203
0	0	0	0	8.7999	35.306	70.481	146.89	252.38	329.01	545.14	662.39	820.33	1229.2	1441.6	1472.6	1652.7	2179.6	2421.3	2461.6	2583.6	3130.6	3455.3	3762.3	3597	3367.9	3457.1	3567.6	4623.9	4288.9	4776.4	4738.3	5706.1	5165.5	5617.2	7067.5	7210.8	7480.3	7497.6	7988.3	8314.9	8516.2	9084	9172	9342.5	9482	9745.5	9958	9996.5	10210
0	0	0	1.3627	14.347	5.5741	25.929	64.918	139.94	257.18	410.42	613.36	920.43	1208.3	1596.2	2017	2372.1	2824.9	3127.5	3390.6	3939.4	4368.9	4759	5066.4	5308.2	5812.1	6259.2	6682.8	6676.5	7159.6	7490.1	7685.3	8342.1	8538.4	8851.4	9473.5	10465	10531	10695	11035	11207	11550	11649	11948	12022	12192	12089	12281	12253	12331
0	0	0	0	0	0	23.382	74.165	177.52	322.26	571.64	825.8	1101.8	1323.9	1802.6	2114.4	2640.3	3088.6	3487.4	3878.7	3388.2	3959	4590.4	5028.9	5250.4	5568.8	5754.1	6003.4	6073.9	6399.5	6646	6804.8	7193.2	7456.6	7949.2	8068.4	8478.4	8644.4	8991.3	9417.2	9568.3	10223	10333	10991	11041	11156	11635	11735	11972	12345
0	0	0	5.5268	0	0	18.644	46.872	85.177	189.91	487.98	738.87	1032.8	1377.5	1719	2252.3	2913.2	3305.5	3803.3	4531.9	5204	5611.3	6198.9	6572.2	6733.1	7024.7	7292.8	7764.3	8440.1	8633.9	9241.8	9606.4	10014	10274	10953	11179	11520	11857	12412	12691	13116	13441	13971	14270	14345	14592	14799	15532	15632	16187
0	0	0	0	0	0	38.228	120.31	237.48	399.16	628.11	906.21	1159.2	1454.5	1675.6	2027.8	2269.3	2615.5	3049.2	3493.5	3799.9	4003.7	4543.8	4821.9	5121.1	5526.6	5773.7	6236.5	6630.7	7126.2	7397	7950.8	8495.9	8816.7	9592.7	10188	10170	10461	10724	11592	11915	12674	13121	13233	13948	14173	14672	15297	15245	15647
8.6113	5.0696	0	5.2644	2.4238	0	0	0	0	4.8881	0	32.534	87.091	111.2	217.64	342.97	519.27	821.62	1010.8	1251.9	1551.4	2033.2	2353.5	2672	3095.3	3433.2	3868.8	4237	4519.1	4901.7	5601.5	6024.9	6559.2	6935	7519.8	7968.6	8578	8726.9	8960	9084.8	9942.2	10297	10887	11129	11661	11729	12018	12945	13005	13754
0	0.95421	0	0	12.21	8.3665	5.1812	13.846	25.352	73.289	112.1	161.78	240.33	313.37	437.61	556.19	754.76	912.97	1123.2	1406.9	1601.5	1841.9	2167.6	2474.7	2824.9	3167.4	3396.7	3723	3955.8	4257.7	4586.1	4738.6	5149.5	5411.4	5692.7	6144.9	6325.2	6540.2	6880.1	7193.3	7690.6	7760.3	8293.9	8473.3	8858.8	9021.3	9169.6	9444	9637.4	9576.3
0	0	0	0.67366	3.7304	0	10.356	39.11	85.883	167.17	272.03	421.5	555.16	737.11	951.98	1162.7	1366	1787	2107.1	2500.5	3333	3176.6	3554.2	3836.6	4069.5	4417.9	4769.1	4954.3	5481.8	5550.1	5906.9	5976.5	6444	6607.1	6971.7	7151.1	7353.2	7744.6	7877.7	8256.6	8325.6	8544.6	8835	9033.3	9213	9414.2	9523.7	9771.3	9870.9	9843.2
5.0275	4.0781	0	0	0	0	8.3485	22.88	47.662	90.105	181.11	269.16	380.92	494.69	734.45	900.64	1134.5	1239.1	1402.7	1646.6	1795	1998	2223.2	2434	2681.1	2805.4	3515.8	3767	3539.7	3945.3	4075.6	4376.2	4638.3	4935.9	5127.4	5235.6	5535.2	5631.7	5840.8	6199.5	6474.2	6534.7	6702	6980.7	7290.5	7472.8	7767.9	7976.6	8056.9	8240.2
0	2.6404	0	1.4897	0	0	12.283	34.847	88.802	151.59	270.41	389.63	533.19	728.21	946.57	1123.9	1327.3	1519.6	1756.5	2009.4	2218.5	2453.3	2743.3	2885.2	3134.6	3420.8	3651.3	3971.3	4249.4	4604.4	4849.7	5114.5	5104.1	5492.8	5733.6	5995.4	6414	6677.2	6906.7	7036.3	7206.6	7481.9	7561.4	7826.8	8061.5	8095.9	8309.9	8495	8454.1	8322.4
20.749	5.2012	0	3.0625	0	0	0	5.591	25.28	62.858	83.851	125.1	130.75	173.96	215.34	293.86	401.11	481.63	639.93	739.54	879.77	979.5	1162.1	1358	1590.1	1797.2	2046.9	2456	2913.5	2877.7	3270.5	3500.6	3775.1	4032.3	4238.5	4561.7	4865.4	4644.3	4752.7	5123.3	5408.9	5869.8	6055.2	6378.5	6676.4	6783	6900.6	6928.8	6928.9	6991.8
23.991	12.979	14.744	8.5545	0.73447	0	0	0	0	0	0	0	0	0	0	64.113	147.09	180.74	310.46	424.86	547.38	720.58	884.11	1006.4	1138.9	1321.7	1478.6	1681.6	2157.1	1937.9	2083.3	2265.6	2986.7	2649.6	2705.8	2908	3850.7	3214.2	3306.9	3400	3582	3763.4	3978.1	4196.4	4327	4472.7	4540.5	4694.4	4775.5	4730
0.49526	1.9147	0	5.0813	10.44	0	2.2881	43.683	85.823	111.78	223.76	377.09	499.28	612.4	741.35	940.05	1117.6	1403.8	2033.3	2362.9	2811.1	3366.5	3695.7	4316.3	4677.9	4738.7	5808.3	5743.2	6117.7	6672	7531.3	7984.3	7697.3	8611.4	8642.8	8821.9	9168.7	9492.1	10022	10627	10680	11122	11561	11756	12310	12639	13055	13365	13572	13987
9.1289	1.9665	0	0	0	7.1615	18.64	18.86	15.489	82.481	154.5	242.84	379.56	536.04	746.23	1078.4	1420.9	1760.5	2137.8	2593.9	3025.6	3425.3	3923.2	4442.2	4834.5	5350	5963.3	6524.2	6969.9	7264.4	8052.7	8773.5	9380.5	9739.6	9929.3	10329	10792	11376	11722	12190	13061	13394	13958	14228	13938	14558	14765	15278	15801	15738
0	0	0	13.174	10.243	26.339	25.952	20.362	43.185	36.465	89.42	89.385	141.26	185.68	76.298	101.95	134.02	146.22	244.34	271.4	385.1	469.36	775.42	877.98	993.91	1176.3	942.48	1004.4	1298.9	1360.8	2367	2911	2796.6	3230.4	3528.5	2997	3858.5	4066.7	4480.1	4808	5034.9	5323.7	5672.3	5597.4	5887.1	6302	6724.3	7003.8	6513.5	7020.1
7.414	0	0	20.731	2.9737	0	0	0	0	0	1.0335	0	15.508	29.497	49.553	84.037	152.85	211.14	332.74	449.59	549.67	727.86	900.29	1135.9	1406.7	1669.8	1561.2	1804.1	2034.9	2306.2	2491	2842.3	3303.5	3688.7	4030.3	4433.8	4973.2	5314.3	5768	5976.8	6741.1	7161.1	7566.2	8166.1	8562	9053.7	8977.3	9864.4	9924	10278
0	0	23.083	0	5.0576	3.9488	20.426	52.15	61.866	79.348	108.88	166.6	260.59	459.89	577.21	744.97	882.06	865.88	1026.6	1304.6	1485	1754.6	2086.6	2224.8	2794.8	3076.1	3286.6	3661.1	3640	3862.4	4191.9	4745.2	4737.9	5258	5528.5	6048.3	5928.3	6239.1	6680.1	7149.1	7538.7	8084.5	8429.8	8472.2	8760.6	9198.4	9306.7	9706.1	9269.7	9858.1
0	10.058	5.0001	6.3615	0	0	0	19.656	74.426	133.93	270.79	427.04	705.77	972.47	1291.9	1605.9	1963.8	2368.9	2860.6	3263.1	3767.8	4338.4	4886.9	5382.6	5822.3	6210.4	6350.7	7124.6	7420.9	7898.2	7863.7	8712.4	8781.4	9384.7	9578	10003	10154	10430	10794	11071	10981	11809	12012	12008	12325	12655	12959	13670	13353	13665
0	7.342	1.8482	0	0	0	18.206	51.531	106.07	198.92	332.07	508.23	694.44	948.52	1240.5	1553.8	1956.4	2241.1	2737.6	3093.8	3524	3978.5	4405.2	4821.7	5265.3	5551	6077.7	6482.6	6545.8	6792.1	7178.6	7626.4	8010.9	8256.9	8440.9	8828.1	9208.2	9458.8	8621	9015.8	9294.8	9680.7	10074	9957.1	10334	10357	10465	10773	11046	10962
29.995	11.103	8.1846	0	0	0	0	0	0	0	0	0	2.6664	3.4354	62.25	117.07	203.51	260.57	369.11	451.78	557.95	653.1	805.35	1003.8	1124.4	1271.1	1394.6	1644.1	1760.7	1947	2082.9	2328.3	2556.1	2488	2669.5	2806.1	2982.7	3171.8	3302	3467.9	3726.6	3975.2	4137.3	4346.5	4283.9	4506.2	4589.4	4898.2	4972.2	5036.6
0	0	1.9972	10.131	2.3723	7.2948	4.4016	0	0	0	0	0	7.8912	24.725	62.623	100.93	139.39	186.6	348.63	446.51	528.92	656.26	708.59	837.46	841.34	995.29	1087.2	1366.7	1359.4	1543.6	1617.5	1917.7	2033.1	2368.6	2399.7	2617.9	2811.6	2910.4	3078.8	3325.4	3555.3	3759.3	3988.1	3993.8	4295.5	4095.4	4479.8	4351.5	4815	4971.7
24.833	11.415	0	0	0	0	0	33.315	90.389	157.32	296.39	493.5	736.29	1051.5	1386.7	1781.2	2186.9	2273	2735.3	2983.3	3408.7	3672.9	4160.7	4610.3	5092.8	5476.2	6184.5	6682.4	7256.9	7572.9	7838.4	8686	8915.6	9388.8	9814.3	10881	11096	10028	10711	10892	10994	10249	11909	12452	11993	11936	13217	12448	13117	13451
0	0	0	0	0	8.6664	39.915	118.43	241.8	381.35	610.87	792.72	1030.2	1237.5	1440.5	1682.8	1970.8	2291.2	2573.5	2973.1	3194.6	3542.5	3847.8	4044	4391.6	4735.9	5221	5680	5820.8	6173	6570.9	7060.6	7362.2	7541.3	7814.8	8108.2	8365.8	8668.3	8692.5	9197.9	9262.1	9534.1	9965.9	9968.3	10108	10229	10677	10698	10770	11026
0	0	0	3.9435	0	0.50542	13.788	41.015	79.219	134.66	212.24	322.74	473.57	635.46	872.92	1143.6	1453.2	1814.3	2125.2	2539.8	2787.3	3330.7	3739.6	4010.4	4296.6	4586.7	4821.4	5379.2	5564.6	5910	6253.6	6343.4	6807.2	7066.5	7710.3	7953.6	8501.2	9146.1	9475.5	9838.6	10318	10738	10973	11185	11764	11478	12465	12501	12670	12812
12.709	6.1523	1.629	0	0	0	0.73618	21.522	52.19	108.8	169.44	289.65	405.05	555.49	739.05	943.79	1179.4	1427.6	1717.2	2027.6	2301.8	2603.4	2975.3	3327.1	3560.5	3967.8	4166	4580.2	4743.8	4937	5250.2	5444	5464.7	5822.3	6006.1	6261.5	6257.6	6425.3	6471.2	6768.6	6725.9	7033.4	6814.5	7104.4	7238	7240.6	7298.1	7274.7	7464.2	7440.6
27.843	8.946	2.2045	0	0	0	0	0.57838	36.268	78.053	162.21	316.63	499.04	736.48	991.78	1301.8	1640.5	1976.5	2321.3	2695.6	2889	3105.8	3605.7	3619.4	4208.4	4711.6	4977.6	5426.4	5526.8	6388	6671	7157.7	7296.6	7105.8	7351	7716.2	8035.4	8167.5	8607.4	8679.1	9097.7	9585.9	9934.9	10318	10584	10866	11011	11608	11909	12141
0	0	0	0.11023	7.2816	0	36.566	69.545	161.06	221.22	315.21	431.63	544.24	676.71	679.54	1135.4	1527.2	1810.4	2162.3	1892.6	2180.9	2901.6	2710.4	3090.3	3623	3307.2	3854.9	4043.4	4031.6	4512.8	4323.5	4714.6	4992.9	5522.5	5719.9	5971.9	5987.1	6598.5	6969.8	7425.4	7414.8	7658.5	7255.6	7667.9	7747.7	7986.1	8308.3	8475.6	8685.6	8831.6
12.03	11.037	3.3042	0	0	0	0	0	0	2.1421	20.929	101.95	177.63	328.44	550.91	842.81	1179.2	1535.7	2025.8	2539.7	3039.7	3856	4642.2	5234.1	6121.4	6594.7	7421.4	8357.6	8929.4	10129	10755	11213	11480	11984	12764	13209	13740	14810	15279	16450	16649	17648	17513	18010	18735	19576	20001	20013	20182	20165
2.7041	3.1561	2.1415	1.4961	0	0	0.85306	0	0	0	0	0	16.754	54.473	127.95	194.2	344.47	492.23	611.49	850.26	1032.2	1193.2	1494.7	1751.9	1925.5	2277.4	2433.4	2653.9	2868.8	3061.1	3279.1	3443	3729.4	3910	3993	4153.7	4258	4215.8	4247.4	4356.1	4648.5	4605	4956.1	4948.8	4811.2	4763.2	4985.8	5282.7	5257.2	4951.7
0	0	0	2.3597	3.836	0	6.6667	11.459	32.972	50.975	68.046	123.07	171.52	252.78	339.34	467.39	587.28	734.56	959.3	1132.1	1329.7	1485.1	1691.7	1844.4	2008.5	2294.4	2456.9	2724.8	2798.2	3135.5	3203	3412.8	3698.3	3724.3	4002.7	4235.5	4398.7	4558.5	4785.4	4971.2	5257.8	5429	5489.4	5824.7	5939.7	5835.9	6054.4	6140.4	6295.2	6446
0	0	0	12.793	37.638	33.531	66.765	124.5	149.15	199.3	257.88	345.43	424.5	502.96	596.21	709.67	813.99	875.91	1037.8	1208.1	1287.2	1439.3	1606.3	1695.8	1855.9	1988	2250.5	2419.3	2614.9	2955.6	3310	3378.3	3760.2	3678.1	3971.5	4409.6	4711.6	5030.6	5246	5543	5716.3	5753.2	6101.9	6338.7	6392.5	6466.8	6682.1	6815.1	7140.1	7327.1
0	14.141	0	3.3846	4.2172	0	0	0	0	0	0	0	0	0.39798	7.8467	71.824	125.55	241.59	363.79	461	589.14	654.3	802.55	924.39	1078.2	1250.8	1407.3	1591.3	1754.6	1881.8	2000.9	2212.1	2309.2	2415.1	2654.9	2823.5	3102.5	3121.7	3295.5	3415	3516.6	3681	3795.7	3987.8	4065.2	4245.3	4405.2	4482.2	4643.4	4649.8
0	0	0	6.427	3.1113	0	18.27	40.931	91.509	163.73	267.32	436.78	629.32	874.6	1151.5	1480.5	1810.3	2156	2616.3	2957.5	3250.3	3670.1	4048.2	4518.7	4660.8	5014.5	5435.5	5701	5921.9	6109	6271.4	6343.1	6621.1	6619.9	6933.5	6823.4	7554.3	7834.4	7659.6	7291.8	7281.8	7245.4	7450.2	7444.5	7616.5	7830.9	7809.2	7912.9	8025.2	7921.4
17.937	0.93381	0	0	0	0.5879	19.517	94.957	186.81	309.11	505.03	782.3	1049	1354.3	1772.7	2166	2561.2	2837.8	3429.5	3962.5	4444.7	4649.2	5425.1	6090.1	6425.6	6963.2	7471.3	7973.7	8672	8745.2	9344.6	10023	10221	10441	9233.7	10139	10716	10567	10892	10933	10756	10308	10865	11548	11942	12401	12775	13462	13234	13460
0	9.1008	7.2177	0	0	0	0.70025	0	27.703	43.968	106.55	194.2	318.59	412.02	524.85	712.31	873.69	1049.6	1236.3	1641.5	1761.1	2145.4	2263.2	2876.5	3000	3038.2	3355.4	3667.7	4181.1	4345.2	4694.3	4868	5696.7	5659.4	6177.1	6634.9	7091.3	7437.2	7686.7	8255.5	8996.6	9696	10178	10501	10655	10827	11284	11894	12188	12508
7.5715	0	0	0	0	1.0229	18.219	69.926	147.38	253.61	381.76	547.75	733.9	917.36	1180.2	1447.5	1767	2056.1	2425.8	2767.6	2992.7	3337.5	3701.9	4074.7	4339.7	4623.4	4778.6	5433.3	4880.1	5395.3	5635.1	5655.1	5973.1	6416.7	6908.8	7177.8	7351	7799.8	7984.3	8082.8	8308.8	7494.3	8952.7	10393	10474	10164	9020.3	11085	11441	11413
0	0	0	9.5088	13.009	17.025	25.871	96.367	159.68	224.75	353.84	405.96	726.76	845.98	1072.6	1340.6	1770.8	1991.9	2316.9	2838.1	3460.4	3589.4	4060.2	4592.3	4902.7	5345.1	5969	6363.8	6825	7428.6	7710.3	8272	8452	8853.4	9244.4	9648.3	9704	10105	10610	10863	11409	11584	12007	12057	12413	12489	12730	12214	13346	13368
40.139	17.646	0	0	0	0	0	0	35.176	68.748	173.2	336.38	489.21	740.24	994.27	1417.2	1638.5	1899.7	2115.9	2622.6	2980.7	3303.7	3736.7	3530.3	3884.4	4496	5013	5814.3	5911.5	6464.8	7702.1	8990.8	7786.1	9151.4	9735	10313	10843	10513	11671	12055	11817	11636	11694	12416	13286	13124	13829	13895	13833	14241
12.746	0	0	0	0	0	7.2216	39.743	153.54	266.63	434.48	603.79	663.49	1013.2	1191.7	1231.9	1372.3	1868.7	2091.3	2107.5	2220.7	2656.8	2973.6	2871.6	2615.9	3630.7	3945.7	3723.7	3900.9	4683.9	4895.4	4789.4	4663.2	5799.8	5905.6	5713.7	5964.5	6649.8	6881.5	7114.5	7547.4	7914.4	8215.1	8669.9	8743.2	8967.3	9035.6	9366.3	9685.7	9534.9
13.039	9.6408	0.066752	0	0	0	0	14.601	29.921	74.65	133.74	233.34	342.45	470.51	595.26	742.6	886.86	1014.2	1198.7	1370.1	1556.1	1810.7	2011.5	2238.8	2429.4	2630.7	2822.5	3027.1	3174.8	3469.5	3641.2	3770.5	3987.2	4285.5	4504.5	4665.7	4746.3	4799	4995.2	5305.9	5042.1	5257	5413.8	5430.2	5637.1	5632.7	5748.7	5888.3	5948.7	5928.9
38.131	8.5461	0	0	0	0	15.735	41.027	124.59	229.52	390.85	587.41	835.77	1029	1408.7	1751.7	2133.9	2508.6	2882.5	3301.3	3715.5	4158.3	4626.3	4971.8	5572.5	5826.3	6400.1	6851.2	7161.7	7603.4	8265.4	8714.2	9338.2	9423.5	9888.9	10138	10615	10815	11128	11178	11249	11966	11852	12100	12372	12457	12655	12834	12815	12796
2.0765	2.2885	0	0	0	0	7.0351	55.883	112.45	201.57	324.05	433.02	531.02	687.41	823.32	998.69	1195.1	1269.3	1471	1703.3	1931	2008	2293.8	2436.4	2703.4	2755.2	3061.4	3406.8	3479.7	3788.6	3800.8	4180.2	4411.3	4636.9	4791.7	5127.3	5546.3	5695.1	6174.5	6539.7	6352.7	6864.7	6639.7	7220.4	7523.5	7719.6	8119	8269.4	8415.9	8660.7
0	4.4871	0	0	0	0.80762	21.154	52.532	119.2	210.92	308.82	466.42	663.44	848.61	1108.3	1324.8	1555.6	1843.3	2179	2430.5	2799.5	3128.2	3380.6	3795.6	3825.6	4227.9	4497.5	5047.6	5323.8	5660.8	6074.1	6525.9	6751.5	6945.7	7323.9	7843.4	7975.6	8304.7	8636.4	8971.1	9419	9554.1	9784.3	10010	10533	10525	10893	10960	11183	11487
0	0	0	0	0	20.177	51.756	96.581	174.83	276.42	400.84	565.71	768.32	1035.1	1368.2	1684.9	1972.4	2298	2685.3	3127.3	3523.1	3805.9	4144.8	4703.9	5265.8	5602.6	6116.1	6436.8	6887.2	7427.4	7888.9	8124	8875.4	9457.5	9783.7	10430	11171	11387	11834	12463	12843	13400	14449	14521	14815	15024	15708	16179	16328	16609
0.83608	0	0	14.204	9.7826	0	9.2638	19.479	44.002	89.364	130.54	209.85	260.01	329.52	404.83	474.27	560.45	659.11	945.1	1191.2	1405.4	1642.3	1897.2	2095.1	2192.9	2445.5	2681.5	2941.8	2969.4	3133.8	3481	3366.9	3528	3764	3851.2	4064.8	4772.3	4746.7	5082.8	4989.9	5243.3	5413.6	5493.7	5545.4	5660.8	5958.1	6105.1	6281.5	6208	6347.5
13.653	4.6643	0	1.5363	0.83065	0	0	31.779	66.985	134.25	230.09	457.79	625.39	818.62	1119.5	1417.4	1800.6	2242.8	2685.3	3197.2	3593.4	4034.4	4694.1	5243.9	5746.8	6296.9	7015.9	7683.3	8142.5	8566.8	8898.8	9400.1	9904	10194	10692	11137	12074	11861	12094	12061	13253	13282	13749	14145	13960	13962	14398	14662	15076	15438
12.858	4.7656	0	6.3721	0.23344	0	0	0	0	0	0	0	0	0	0	60.329	194.38	347.85	410.47	541.92	650.97	938.52	1143.2	1326.7	1410.4	1579	1901.6	2110.7	2243.7	2385.2	2599.3	2917.6	3136.8	3113.2	3373.7	3766	4115	4252.6	4199.3	4330.6	4670.1	4928.7	5251.4	5476.4	5244.6	5466.5	5551.2	5862.5	5963.3	6252
0	0	1.8009	2.3413	6.2366	0	1.6029	1.1838	0	1.1549	8.1894	13.898	31.156	42.922	82.171	116.33	149.02	209.58	368.08	534.13	693.03	871.19	1051.5	1250.3	1386.7	1624.6	1921.3	2325.3	2473.9	2854.8	3119.6	3519	3693.1	4043.2	4414.9	4657.1	5066	5180	5479.2	5964.5	6097.8	6424.7	6681.8	6904.5	7191.8	7301.4	7619.8	7676.1	8265	8244.4
0	0	0	7.376	13.34	0	3.8614	28.43	106.03	209.31	348.83	562.66	715.88	932.89	1192.3	1412.3	1740.5	2012.5	2346.5	2645.1	2999.6	3310.7	3549.5	4068.9	4468.7	4774.5	5038.5	5515	5863.4	6142.6	6601.7	6904.5	7211.3	7580.8	7751.6	8045.3	8365.7	8600.6	9002.6	9166.5	9493.9	9766.8	9696.5	10056	10304	10473	10364	11072	11169	11385
0.33017	0.55465	6.1362	6.6253	5.2261	0	0	5.4275	38.31	70.75	121.2	152.18	195.3	265.76	340.12	401	444.75	486.95	542.17	586.26	626.76	662.71	701.81	758.36	821	849.71	927.71	1055.9	1111.1	1228.7	1318.8	1416.9	1585.2	1716.9	1915.4	2021.3	2227.9	2324.2	2527.8	2706.4	2856.5	3143.1	3406.2	3717.1	3877.4	4178.1	4285	4565.5	4831.1	5022.6
0	0	0	0	0	33.142	56.346	97.152	118.59	209.4	235.38	245.06	321.29	420.29	521.41	824.22	1006.1	973.77	1135.4	1596.6	1716.5	1814.7	1984.8	2225.8	2741.2	2696.1	3000.9	3181.6	3400	3894.6	4288.1	4901.8	5330	5319.8	5781.6	6097.1	6794.9	6907.4	7260.7	7493.3	7995.8	8337.9	8847.8	9175.3	9824.7	10240	10694	10926	11428	11689
0	0	0	0	7.2052	1.3618	5.4716	22.502	20.069	44.23	61.907	116.09	197.98	302.58	395.16	561.58	787.14	969.08	1143.5	1440.5	1619.7	1882.1	2144.3	2382.1	2471.3	2757.2	2964.6	3321	3493.5	3762.4	3983.5	4279.4	4503.1	4769.4	4994.6	5219.6	5375.8	5658.5	5922	6134.8	6330.3	6568.9	6884.3	7013.6	7229.9	7502.5	7606.1	7844.4	7846.1	8199
0	0	0	0	3.1137	0.79797	4.7392	17.194	52.398	97.543	182.04	314.37	517.16	694.34	910.32	1176.4	1502	1779.7	2066.7	2415.6	2706.9	3086.2	3330.3	3802.8	3914.9	4279.3	4558	4898.2	5045.3	5350.4	5616.3	5980.6	6021	6302.3	6739.5	6980.3	7055.9	7243.4	7400.5	7829.5	8109.1	8077.1	8588.2	8591.7	8883	9099.6	9328.7	9472.9	9240.2	9340.6
2.5788	8.3604	0	0	0	0	5.8273	14.815	25.959	60.423	103.38	162.79	242.58	380.16	526.55	658.31	817.38	964.32	1192.8	1368.9	1504	1713.1	1963.3	2115.9	2353.5	2520.3	2714.8	2874.3	3115.1	3262.6	3518.2	3654.9	3871.9	4054.9	4217.8	4510	4538.1	4714.7	4780.2	4716.7	4955.2	4934.9	5151.1	5146.9	5304.8	5300.7	5404.7	5338.2	5360	5269.7
12.936	6.5553	4.7053	0	0	0	0	28.9	67.992	161.37	275.5	448.89	660.26	872.79	1216.3	1464.9	1833.3	2185.8	2619.7	3064.4	3434.9	3916	4347	4732.2	5246.2	5613.3	5994.8	6177.6	6598.2	6810.1	7093.1	7306.3	7561.5	7668.3	7757.3	8226.8	8328.7	8701.1	8948.9	9014.7	9256.9	9588.4	9702.5	10143	10618	11084	11202	11178	11504	11624
31.088	12.788	0	0	0	0	0	0	0	0	0	0	39.056	116.23	238.2	326.3	487.34	610.29	825.24	1015.3	1197.9	1378.4	1565.4	1833.2	2126.3	2327.4	2534.4	2758.7	2935.5	3032.3	3222.3	3334.8	3397.3	3619	3389.9	3553.1	3628.9	3749.1	3924.2	3903.9	4174.8	4313.6	4320.2	4489.5	4698.5	4763.2	4757.4	5056.1	4917.1	4829.8
0	4.7007	5.1741	5.0563	0	0	0	0	3.5215	0	0	0	16.364	37.216	67.452	82.455	140.07	232.18	363.02	502.1	707.35	919.56	1212.6	1557.6	1759.1	2071.8	2238.4	2600.9	2940.9	3256.3	3685.9	3941.8	4476.8	4863	5327.9	5465.4	5829.3	6550.7	6668.6	7255.1	7434.6	7986.7	8392.9	8697.8	8879.7	9024.2	9501.3	9940.2	10296	10227
0	51.859	53.449	0	0	29.286	0	0	10.128	74.55	197.1	278.77	595.95	809.82	1083.3	1535.4	1828.7	2210.4	2600.6	3025.3	3367.2	3793.9	4388.7	4902.6	5268.7	5703.2	6424.6	6815	7225.2	6556.4	7051.3	8140.2	8327.1	7762.9	9068.5	8587.8	8575.6	8929.2	10313	10906	9953.5	10692	11570	11996	12131	12589	12923	13129	13491	13728
19.654	11.478	2.6667	0.70986	0	0	0	0	0	0	6.0059	17.856	61.456	104.63	204.21	301.41	427.95	539.41	698.15	840.99	1001.7	1126.7	1332.3	1509	1649.7	1679.3	2111.8	2277.3	2076.2	2362.9	2540.1	2609.9	2802.3	2941.8	2995.2	3527.8	3658.4	3855.1	2841.6	3055	3114.9	3260.3	3327.2	3597.8	3706.1	3829.9	4083.8	4130.7	4283.3	4399.3
1.17	1.3446	2.9655	3.3395	1.0054	0	1.9376	47.516	94.792	172.43	262.38	406.65	593.08	807.45	1047.3	1305.5	1602.8	2036.4	2412.9	2902.6	3186.2	3887.7	4358.8	4684.6	5007.5	5420.1	5798	6097.5	6531.9	6923.9	7175.4	7148	7541.4	7476.1	7771.5	7998.4	8142.5	8066.2	8330.8	8828.4	8652.3	8863	9029.3	9121	9336.8	9301.9	9680	9734.8	9809.4	9921
13.085	0	0	0	7.3024	4.0968	0	0	0	0	0	27.053	74.902	138.93	286.31	433.89	713.34	984.3	1170.8	1556.7	1775.1	2207.7	2728.8	3222.8	3402.2	4025.8	4406.3	4622.3	5000.2	5414.2	5838.4	6302.1	6945.5	7222.4	7535	8087.9	8486	6587.8	7434.7	7307.8	7961.7	8215	8563.9	8759.3	8951.6	9492.8	9780.4	9873.2	10149	10292
0	0	0	0	10.426	28.256	73.5	113.85	143.4	221.58	299.3	392.16	514.32	673.85	812.13	1015.9	1323.9	1556	1723.3	2074.7	2407.1	2700.8	3167.3	3445.4	3567.7	4141.4	4600	5075.4	5267.6	5835	6722.5	6921.8	7442.5	7616.5	7905.8	8379.3	8648.3	9233.6	9731.5	9819.9	10487	10613	11127	11422	11642	12181	12434	12470	12604	13175
15.526	5.8018	1.8926	0	0	0	0	0.047306	0	0	5.4797	21.885	20.742	110.21	163.46	194.09	235.97	359.16	436.66	599.67	694.86	794.43	908.6	1056.2	1212.9	1294.5	1468.3	1649.5	1740.6	2000.5	2172.1	2492	2740.6	2717	2852.4	3226	3408.4	3838.3	4236.2	4606.4	4940.3	5094.5	5480	5991.3	6072.6	6441.5	6616.3	7052.8	7226.4	7414.3
28.32	6.2164	0	0	0	0	0	4.8546	40.745	84.579	147.32	269.3	435.67	590.73	861.32	1189.6	1667.6	1820.4	2192.7	2643	3024.8	3371.7	4029.9	3903.7	4396.3	5323.9	5544.2	6384.3	7041.3	6695.8	7925.3	8328.1	8586	8107.2	8397.5	9665.1	9306.9	10010	10554	10473	10525	10441	10532	11319	12563	12832	12847	12598	13218	13469
13.307	8.8924	0	5.3077	6.0881	0	0	0	0	0	0	0	0	0	7.2326	65.092	215.46	360.19	482.88	584.66	765.66	1065.8	1263.8	1504.3	1573.1	2022.2	2416.8	2563	2886.2	3153.3	3445.7	3840.9	4288.7	4707.3	5264.5	5619.1	6034	6183.5	6326.7	6040.3	7030.8	7331.8	7924.4	8047.3	8185.7	8474.8	8872.1	9428.6	9195.3	9503.8
0	0	0.038363	6.5406	9.5794	0.97932	26.249	42.46	95.298	137.63	258.24	411.39	598.89	921.91	1262.6	1603.5	2040.3	2398.5	2732.9	3123.8	3455.9	3806.4	4110.4	4679.4	4875.1	5047.8	5559.6	5875.4	6213.1	6647.1	6565.1	7248.2	7479.7	8006.1	8576.8	8855	9243.5	9760.5	10406	10879	11565	12257	12512	12982	12603	12712	13587	13551	14145	14904
0	0	0	4.5528	6.6768	18.921	46.67	110.28	225.81	378.17	574.05	814.55	1112.5	1485.6	1892.4	2266.2	2680	3153.2	3636.7	4162.5	4736.2	5405.3	5896	6440	7092.6	7840.6	8525.5	9265.1	9576.9	10392	10953	11558	12061	12374	13098	13664	14197	14812	15610	16036	15484	16592	16992	16869	17018	17467	17767	18365	18354	18717
14.776	8.5386	1.3832	0	0	0	0	32.271	76.364	143.03	229.2	335.83	450.85	616.42	748.3	901.46	1082.9	1257.2	1521.8	1708.8	1962.3	2183.3	2385.7	2638.2	2854.9	3138.6	3339.2	3992.5	4175.3	4468.3	4582	5065.3	5244.8	5384.3	5695	5899	6007.7	6074	6540.3	6661.3	6867.9	7133.6	7134.2	7406.5	7590.1	7647.2	7834.5	7862.5	7964.4	7959.9
0	0	0	45.305	21.455	31.633	35.367	20.413	32.409	25.852	26.126	35.804	48.631	76.369	125.56	211.17	271.3	323.4	502.87	683.57	1042	946.34	1091.3	1282.4	1537.2	1656.3	1751.2	1971.2	2134.9	2308.7	2473.5	2852.1	3499.3	3152.9	3309.3	3661.9	4217.1	4241	4431.6	4765.7	4939.7	5205.5	5446.4	5739.9	5840.1	6213.6	6235.3	6702	6950.8	6998.8
16.329	14.073	9.2682	9.4065	0	0	0	0	0	0	0	0	0	0	0	0	22.183	96.197	210.88	362.96	505.47	631.2	835.85	1073.8	1322.2	1585.5	2008.4	2395.8	2794	3152.2	3539.9	3983.4	4252.2	4911.9	5247.1	5885.7	6256.3	6679.6	7108.2	7556	8189.7	8363.7	9026.9	8758.5	9231.3	9404.4	9597.9	9806.7	9977.8	10790
0	0	0	29.929	40.011	26.356	24.659	43.585	38.13	61.96	101.52	139.2	179.24	222.01	270.8	343.71	444.03	548.91	661.51	815.37	885.34	1069	1132.2	1332.3	1561.3	1661.9	1839.6	2066.7	2156.7	2293.3	2531	2647.1	2706	2982.8	3073.5	3278.6	3507.5	3608.8	3752.2	3907.3	4053.5	4309.7	4470.4	4660.8	4556.5	4689	4844.5	5029.5	5098.7	5178.1
25.54	8.6055	3.1815	0	0	0	0	22.501	80.047	154.11	266.81	409.76	550.85	757.61	1005.3	1251.4	1593.4	1981.1	2433.5	2754.1	3229.5	3592	3906.1	4637.5	4954.8	5456.5	5890.2	6344.7	6805.3	7287.9	7652.7	8203	8512.8	8919.9	9325.7	9677	9939	10195	11156	11438	11947	12344	12761	13418	13889	14435	14157	14784	15226	15593
17.502	13.817	0	0	0	0	7.2083	23.339	41.682	92.278	139.24	240.7	336.29	436.49	573.78	739.29	847.85	950.61	1269.9	1444.9	1541	1658.6	1919.5	2092.8	2466.6	2127.3	2619.8	2561.2	3087.4	2831.9	3175.5	3411.9	3954.6	3703.7	3924	4262.7	4832.4	4827.2	5233.5	5294.3	5309.9	5219.6	5559.8	5859.2	6061	5916.7	5941.1	6024.6	5805.3	5648.6
0	13.402	12.24	35.339	0	0	0	0	0	0	114.08	170.86	322.5	469.55	629.17	895.56	1109.1	1350.1	1510.1	1825.7	2200.1	1950.6	2377.5	2832.8	3665	3272.8	3329.4	4615.3	4735.9	5009.9	4102.8	5747.7	5680.4	5568.4	5151.4	6316.1	7070.5	6697.5	7143.6	6323	6511.5	6861.4	6967.5	7129.2	7041.9	6969.6	7540	7510.4	7427.2	7294.7
0	6.6582	0	2.4424	11.91	0	6.3418	16.348	62.532	193.64	310.02	467.29	709.38	966.73	1210.4	1556.4	1840.7	2284.3	2590.5	3182.9	3423.6	3898.7	4536.8	4643.7	5157.2	5602.4	6220.6	6960.8	6696	7519.4	8334	8535.7	9020.5	9735.4	10269	10909	11033	11446	11923	12631	12789	13339	13640	13631	14150	14178	14499	14481	14720	14654
40.887	10.746	1.9561	0	0	0	0	0.78345	14.507	35.741	78.208	113.09	184.98	265.79	352.35	466.44	544.94	619.38	800.78	903.05	1169.3	1328.6	1342.6	1747.5	1722.6	1874.5	1942.8	2122.5	2559.6	2447.3	3066	2730.4	2920.7	2991.3	3054.3	3137.6	3321	4172	4353.6	4480	3907.9	4488.5	4774.7	5034.6	5009.8	5283	5306.9	5388.3	5611	5867
24.578	12.703	0	0	0	0	0	26.324	74.004	83.457	215.78	290.4	408.12	571.47	715.8	925.52	1095.6	1246.9	1459.3	1713.4	2087.5	2220.3	2448.9	2778.4	3431.6	3274.5	3547	3825.7	4202.7	4273.8	4506.2	4596.9	5114.7	4950.6	5213.3	5488.6	5229.5	5697.9	5952.7	6070.1	6252.1	6442.9	6492.5	6588.7	6778.3	6798.3	6982.3	7125.5	7270.3	7270.3
3.88	9.977	0	0	0	0	7.4802	11.973	30.638	31.918	67.922	118.68	191.56	301.95	435.66	582.58	763.56	965.91	1230.1	1481.7	1691.5	1971.5	2216.3	2533.3	2849.4	3171.1	3399	3771.9	3988.4	4428	4637	4904.4	4830.2	5184.6	5241.4	5269	5457.5	6090.6	6315.9	6290.7	6506.8	7057.5	7479.5	7461.3	7453.3	7848.5	8202.2	8300.4	8373.7	7988.9
0	0.21557	1.6688	1.3062	6.4884	13.502	6.7473	59.917	85.949	166.93	235.19	353.15	471.76	643.32	808.16	977.36	1143.6	1344.3	1572.8	1887.7	1921.4	2264.5	2440.3	2684.3	2801.2	3150.4	3532.4	3884.1	4075.8	4455.8	4823.2	5191.7	5492.9	5938.6	6409	6870.1	7128.5	7413.7	7786.7	8341	8995.4	9669.4	9929.4	10521	11136	11681	12132	12159	12663	12911
0	0.98175	0	0	0	3.9351	26.123	36.654	88.218	118.97	213.31	319.51	495.64	689.16	878.32	1041.6	1258.8	1485.1	1750.3	2031.3	2302.5	2521	2827	3144.7	3449.5	3532.5	3696.5	3932.3	4149.3	4366.4	4621.1	4878.6	5151.3	5489.1	5515.4	5808	5778.3	6057.3	6381.9	6461.2	6572.5	7082.2	7438.6	7436.7	7624.9	7542.3	7884	8216.6	8311.4	8264.7
0	5.8311	0	0	5.6709	0	5.7873	21.021	35.467	68.048	119.95	223.4	346.89	551.53	736.15	1015.2	1295.5	1587.3	1903.1	2272.9	2690.8	2798.9	3155.4	3492.7	3844.9	4272.6	4670.2	5012.6	5289.4	5636.5	5984.5	6298.5	6614.9	6809.7	7196.5	7629.6	7916.5	8152.1	8563.8	8823.4	9092.2	9385.2	9463.9	9595.2	9978.1	10183	10470	10578	10785	10967
0	0	0	18.011	14.708	11.227	38.218	114.16	200.5	401.1	453.71	725.32	1041.1	1376.1	1878.7	2046	2300.1	2765.4	3355.5	3594.2	4077.2	4609.3	4822.4	5391.2	5574.9	6324.1	6637.3	7446.4	7983.3	8696.6	9029.1	9525.2	9706.9	10188	10802	11515	10912	11137	11830	12387	13124	13377	13783	14041	14399	14469	14738	15110	14944	15173
0	0	0	0	25.612	113.92	251.75	414.42	596.17	768.84	959.32	1169.2	1440.4	1662.5	1856.4	2118.6	2299.9	2392.5	2577.7	2744.6	2856.9	3133.6	3159	3391.2	3519.9	3683.1	3939.5	4067.2	4169.5	4396.6	4508	4742.6	4935	4980.5	5193.2	5533.9	5516.7	5634.2	5502.5	5922.2	5952.4	6199.3	6395	6429.1	6464.7	6489.1	6747	6790.8	6885.8	7032.9
17.322	11.808	0	0	0	0	10.019	37.684	97.946	174.38	270.72	356.51	452.36	550.61	630.5	768.43	835.1	1001.6	1081.5	1248.3	1440.4	1608.3	1832	1979.1	2099	2282.3	2413.3	2522.1	2728.7	3049.8	3060.7	3242	3508.2	3698.5	3832.8	4034.9	4177.7	4615.1	4691.1	4931.2	5155.2	5199.6	5593.9	5706.4	5714.6	5852.2	6174.3	6268.5	6305.8	6491.3
17.604	1.7521	0	0	0	0	0.8516	18.827	51.3	115.32	177.01	273.82	416.14	593.25	768.76	989.11	1191.5	1404	1755	2051.1	2350.8	2754.9	3156.3	3551.9	3873.8	4193.4	4638.5	4902.7	5342	5816.1	6271.5	6804.6	6955.2	7569.8	7834.2	8130.7	8572.2	9030.3	9521	9967.4	10230	10778	11244	11819	12228	12421	12881	13320	13666	13706
0	0	0	28.072	84.782	154.53	198.03	278.87	339.07	222.61	332.02	563.14	704.35	725.84	884.72	1205.1	1382.3	1279.5	1636.1	1695.6	1921.4	2216.7	2572.1	2837.4	3269	3666.3	4081.4	4536.1	4786.7	5534.1	5666.4	6266.8	6632.2	7001.8	7464.2	7951.2	8213.5	8329.2	8492	9389.9	9381.2	10121	10095	10124	10828	11242	11642	11909	12267	12044
0	5.26	1.1089	0	0.26295	4.5347	0	0	10.552	19.106	55.333	116.22	198.78	247.99	359.58	589.67	724.96	813.74	1058.7	1250.1	1346.1	1526.7	1745.8	1924.9	2160.3	2361.8	2597.6	2841.2	3191	3411.8	3534.5	3906.3	4166.1	4457.6	4785.9	5182.5	5498	6000	6432.5	6975	7175.5	7456.8	7569.2	8039.7	8365.1	9010.9	9169.4	9548.7	10094	9671.7
11.646	0	0	0	0	0	23.578	97.013	196.29	345.55	555.44	831.25	1151.7	1527.5	1926.6	2392.3	2793.7	3124.5	3648.9	4202.2	4642.1	5034.5	5338.9	5780.2	6104.2	6501.1	7055.3	7250.4	7281.8	7863.8	8378.5	8722.6	9210.6	9456.4	9826.5	10439	10935	11246	12175	12576	12791	13249	13858	14253	14560	14688	14976	15283	15566	15690
16.56	0	0	0.44203	0	3.3554	0	16.444	47.029	59.041	116.2	254.48	372.04	502.13	635.48	870.74	1293.4	1365.8	1600.8	2061.4	2454.4	2430.4	2807.8	3663	4045.9	4114	4608.9	5015.5	5555	6217.3	6649.3	7060.2	7001.2	7226.2	7935.1	8764.8	9658.9	10449	10117	10028	10281	10058	10605	11600	12533	12697	12382	12869	13057	12943
23.184	3.1492	2.0473	3.6024	0	0	0	0	0	0	0	0	24.76	93.718	201.45	355.71	566.69	790.42	1062.4	1410.1	1762	2161.6	2568.5	3052.2	3644.8	3993.3	4342.7	4915.4	5312.3	5831.8	6037.3	6317.6	6823.8	7185.6	7322.7	7856.2	7866.8	8333.8	8813.8	9213.4	9300.5	9801.4	9895	10486	10523	10663	10617	10854	11220	11251
0	0	0	1.5731	0	1.0208	5.6112	20.148	41.736	77.516	136.1	210.95	346.16	506.49	678.03	892.35	1108.9	1393.4	1668.2	1973.9	2197.8	2462.5	2845.9	3095.5	3363.7	3628	3863.9	4158.1	4186.6	4527.5	4693.7	5069.7	5291.8	5533.2	5729.3	6096.5	5962.9	6318.2	6432.6	6726	7041.6	7187.9	7459.7	7632.7	7667.6	7658.3	7887.8	8024	8254.7	8386
39.318	15.244	7.1121	0	0	0	0	0	0	33.264	113.63	221.54	360.22	529.46	752.96	928.46	1183.8	1456.7	1769.7	2154	2205.9	2322	2591.3	2825	3503.5	3864.1	4445.4	4766.6	4877.5	4887.7	5292.1	4885.2	6236.5	6607.7	6378.3	6838.1	7229.8	7488.9	8056.6	8289.5	8694.4	9076.8	9538.7	9968.7	10516	10634	10541	11465	11218	11725
13.71	7.0838	0	0	0	0	0	10.985	45.236	102.01	182.64	324.78	485.36	794.6	1191.2	1587.8	2033.9	2436.9	2955.2	3506.5	3992.6	4598.3	4970	4707.4	5031	5299	5649.5	6102.2	6632.3	7132.5	7488.9	7584.5	8214.1	8349.9	8971.6	9266.6	9483.6	10154	10398	10839	11166	11810	11899	11883	12901	13272	13796	13289	13717	14724
21.696	3.5264	0	0	0	0	15.377	68.945	178.67	333.41	541.33	752.2	996.42	1304.7	1531.6	1823.4	2240.5	2427.1	2842.5	3199.5	3535.4	3821.9	4271.6	4704.7	5029.9	5236.3	5655.7	6064.8	6345.1	6718.9	7064.1	7486.6	7821.9	8157.1	8650.7	8724.8	9298.1	9238.6	9981.3	10247	10575	10945	11060	11516	11509	12151	12415	12679	12623	12541
0	6.0883	0	0	5.6462	0	1.6315	1.2584	9.2582	10.265	23.754	63.378	138.71	207.08	301.2	411.19	584.42	774.44	946.89	1179.7	1390.4	1636.1	1874.6	2008.6	2237.2	2405	2691.3	3056.1	3171.5	3413.9	3628.2	3870	4164.7	4360.4	4567.7	4872.8	5061.2	5454.5	5762.2	5794.9	6165.5	6307.7	6564.6	6869.3	7180.6	7304.4	7606.6	7855.4	8102.3	8286.5
11.802	6.9781	0	0	0	0	12.288	33.675	107.55	203.41	309.45	465.79	673.04	902.32	1162.5	1430.4	1697.3	2120.7	2403.2	2743.3	3152.1	3615.9	4002.2	4449.6	4827.6	5228.9	5459.2	5985.6	6444.2	6942.6	7384.6	7645.2	8032.7	8248.5	8670.5	8900.6	8521.9	9094	9314.7	9723.4	9623.1	9932.9	10159	10122	10431	10298	10771	10653	9606.1	10037
1.5989	11.264	1.8282	0	0	1.0919	10.229	22.609	50.088	103.74	177.26	309.59	502.96	646.1	928.06	1178.5	1491.4	1775.1	2170.6	2469.2	2926.5	3229.3	3622.5	4316.8	4671.6	4847.3	5521.2	6125.2	6635.4	7198.7	7637.9	7873.9	8373.3	9055	9337.7	10157	10557	10903	11003	11105	11899	12500	13204	13092	13637	14069	14510	15251	15135	15581
24.16	22.769	11.078	0	0	0	0	0	0	40.84	75.359	190.63	281.88	408.49	529.51	639.53	749.84	849.54	1017.3	1143	1253.4	1409.8	1532.2	1654.7	1832.8	1952	2028.5	2237	2663.1	2526.7	2673.2	2699.2	2815.3	3028.3	3120.5	3254.4	3846.3	3547.3	3655.2	3811.6	3859	4061.1	4076.2	4230.7	4386.8	4353.9	4460.1	4458.5	4476.2	4304
6.6198	3.5058	0	0	0	0	22.59	85.321	198.15	347.94	518.46	812.1	1100.3	1333.3	1734.9	2111.8	2508.7	2967.4	3300.1	4029	4347	4826.5	5171.7	6006.6	6337.7	6982.2	7153.1	7702.8	8013.6	8318.3	8611.9	9168.8	9277	9430.3	9339.4	9871.5	10366	10400	10739	11392	11755	11891	12714	13022	13440	13426	13497	13980	14109	13790
0	0	0	0	0.70965	1.48	56.959	113.46	207.37	334.62	482.02	662.16	797.42	1106.5	1413.6	1700.7	1952.2	2252.2	2727.2	3016.7	3298.2	3505.3	3958.4	4266.2	4641.6	4984.8	5582.8	6016	6405	6771.6	7331.8	7468.5	8007.7	8326.5	8750.6	9181	9612.6	10049	10358	10861	11147	11747	12163	12629	13035	13112	13359	13637	13780	14231
0	0	1.2907	0	0	0	22.245	29.39	91.672	160.43	231.05	326.68	507.58	566.09	729.04	848.22	1090.2	1313	1533.6	1779.8	1857	2374	2738.4	3117.7	3271.5	3806.9	4186.6	4495.7	4809.5	5152.5	5350.7	5591.4	5740.5	6195.4	6557.5	6721.9	6789.3	6917.8	7192.1	7286.8	7509.6	8010.7	8485.3	8451.7	8522.2	8583.4	8720.5	9150.8	8865.5	9005
0	0	0.63261	19.539	0	0	10.835	16.07	0	27.435	55.868	131.31	159.32	277.66	386.83	565.96	729.96	884.87	1136.3	1297.1	1607.1	1988.1	2249.8	2623.3	3009.1	3306.8	3767.5	4057.8	4367.2	4761.2	5392.3	5679.7	6073.1	6374	6886.5	7211.4	7630.8	8034.8	8264.1	9137.2	9523.1	10051	10392	10706	11210	11581	11806	11875	12575	12767
4.9084	26.241	27.233	28.462	8.3921	0	0	0	0	0	0	0	29.878	78.59	178.13	272.49	418.02	604.7	835.92	998.84	1204.3	1463.7	1692.7	1989.2	2201.7	2345.7	2656.5	2794.9	2966.3	3159.1	3503.5	3927.5	4239.4	3441.3	3796.2	4033.1	5157.3	5372.5	5532.2	5752.6	6040.6	6374.4	6632.6	6901.5	6938.1	7237.1	7101	7645.5	7771.8	8008.4
29.372	8.2628	4.9402	0	0	0	0	0	0	0	0	49.429	85.725	162.45	266.82	397.9	577.75	772.02	1023.7	1257.2	1498.3	1699.6	2062.5	2319.2	2717.4	2975.1	3286.3	3666.3	3913.4	4266.2	4460	4797.7	5007.1	5128.4	5250.5	5614.3	5648.3	6099.2	6402.8	6394.3	6860.5	7191.5	7442.3	7658.3	8085	8200.4	8142.7	8456.2	8526.2	8211
35.746	56.439	0	0	0	0	0	0	11.025	16.757	39.455	38.265	67.182	100.15	222.06	263.72	417.7	513.29	687.51	937.11	1119.6	1350.3	1399.2	1594.4	1855.4	2073.6	2363.4	2636.4	2842.5	5027.6	5171.5	5549.3	5736.9	6197.4	6536.7	7030	7480.7	7478.6	7992.4	8307.8	8741.1	9285.4	9514.6	10117	10118	10541	10872	11227	11790	11552
0	6.0568	1.4384	2.6617	2.1537	0	2.5018	11.137	49.159	64.29	122.62	182.35	241.2	345.99	419.33	482.48	539.44	565.66	658.98	746.15	895.84	991.95	1264	1397.6	1608.9	1860.2	2096.5	2404.5	2378.8	2704.7	2962.7	3413	3948.5	4309	4881.4	5451	5635	6339.6	6727.7	7621.3	8110.8	8873	9522.9	10178	10731	11091	11227	12386	12448	12913
9.8143	0	3.9481	0	10.369	4.3154	0	21.001	65.457	146.01	226.29	330.51	395.01	625.7	969.29	1159.2	1271.3	1588.5	1894.8	2188.5	2804.8	3528.6	4155.8	5945.5	6757.6	7382.1	7958.4	8901.9	9066.6	9890.4	10075	10778	11055	11714	12303	12766	13000	13717	14020	14622	14558	15430	15893	16520	17376	17513	17620	18380	18263	18724
4.9904	17.862	7.2874	0	1.5133	0	0	0	0	35.834	104.03	163.6	267.01	457.9	696.37	821.77	1182.5	1405.3	1840.4	1905.6	2306	2819.1	3443.1	3709	3625.7	3862.3	4454.1	5045.5	5329	5686.9	6366.6	6966.4	7018.3	7618.3	8167.9	8270.1	9145.7	9751	10123	10554	11564	12240	12605	13150	13731	14055	14581	15143	15463	15602
63.053	35.676	0	0	0	0	0	5.2159	39.543	82.518	210.41	299.21	363.54	487.72	663.58	1029.9	1259.7	1623.7	1893.1	2411.9	2676.7	3313	3650	4158.1	4753.5	5095.3	5458.2	6511.6	6300.4	7155.4	6918.8	7837.7	7590.2	8872	9086.5	9382.2	9915.8	9935.5	10547	10543	10987	11270	11655	11849	11606	12575	13214	13583	13780	13689
1.5463	0	8.7711	8.8992	9.1742	0	0	0	0	0	0	0	15.319	42.081	90.871	151.85	204.97	283.43	399.79	508.24	663.54	796.1	918.04	1051.9	1209.2	1335.5	1417.5	1586.7	1739.9	1980.1	2077.9	2323.9	2359.7	2785.4	3040.8	3274.9	3491	3813.6	4062.8	4291.8	4590.1	4945.8	5149.4	5459.4	5741.4	6077.6	6238.7	6395.7	6536.6	6775.7
18.057	18.179	4.9725	0	0	0	5.0146	53.645	185.47	261.18	581.53	858.21	1246.4	1560.6	2056.9	2572.9	3060.8	3772.4	4215.2	5394.4	6134.6	6173.2	6332.8	6868.6	7299.7	7845.1	8390.3	8964.6	9551.1	10421	10822	10785	12118	10074	11516	12723	12335	13839	13182	13604	15183	14662	14719	14701	15094	15479	16093	16234	16542	16327
0	0	0	0	0	6.2689	48.742	108.11	210.92	290.17	545.03	692.85	1082	1342.2	1705.2	1943.4	2158.6	2302.1	2669.9	3440.2	3631.5	4033.5	4000.5	4434.1	4576.7	5238.9	5785.9	6436	6612.2	6631.8	6585.1	6856.2	6962.4	7308.2	7267.2	7718.3	7904.7	7839.8	8186.9	8243.9	8295.2	8301.2	8434.2	8585.7	8789.2	9080.5	9058.8	9068.2	9068.9	9155.7
4.2186	1.8044	0	0	0	5.4247	6.1715	16	14.784	28.077	58.674	114.18	194.37	320.11	436	599.86	739.07	763.09	892.72	1084.6	1207.4	1352.4	1509.6	1642.9	1850.8	2023.9	1986	2163.7	2195.8	2369	2312.3	2449.4	2600.8	2626.4	2400.7	2866.6	2988.3	3020.9	3118.8	3176.8	3282.9	3460	3503.2	3578.7	3492.5	3733.9	3836.1	3830	3902.9	3845
5.37	2.4757	0	0	4.8329	0	3.1997	20.807	77.043	143.04	221.77	322.92	416.18	551.35	662.3	798.66	948.94	1054.3	1222.5	1326.1	1402.9	1456	1610	1718.8	1686.3	1950.1	2017.8	2105.3	2291.4	2345.3	2538.8	2635.2	2811.6	2950	3119.4	3302.4	3445.1	3491	3532.3	3586.4	3742.5	3897.8	4064	4177	4343.6	4485.5	4728.6	5024.5	4785.4	4803.4
0	0	0	0	18.186	25.934	37.502	77.286	104.79	166.48	245.16	328.49	425.03	599.02	748.76	933.31	1104.7	1475.2	1699.8	2171.4	2034.9	2654.4	2891.7	3206.8	3546.8	3795.5	4087	4482.4	4894.9	5187.4	5532.5	5767.2	6283.4	6450.3	6794	7139.3	7191.9	7583.7	7698.6	8248.4	8116.5	8424.3	8654.2	8959.4	9401.8	9305.5	9982.7	10157	10504	10344
0	0	0	2.8537	7.3225	3.5343	11.679	14.491	11.889	35.081	41.252	54.093	85.267	135.16	191.21	274.77	376.29	509.19	759.06	1067.5	1317.8	1597.8	1922.3	2434.1	2765.2	3049.1	3610.7	4102.9	4521.1	4998.5	5454.1	5893.1	6365.7	6845.1	7342.6	7691.7	8061.4	8422.9	9135.4	9583.8	9977.3	10723	11380	11539	12286	12787	13531	13907	14445	14622
10.568	4.4199	0	0	0	0	4.5766	35.499	105.43	184.62	324.49	496.2	662.46	940.63	1227.1	1445.5	1780.9	2138.1	2438.3	2667.9	2996	3576.9	4049.2	4313.2	4543.2	5333.5	5797.9	6266	6521.7	6870.6	7319	7832.3	8389.1	8782.7	9313.2	9783.4	10375	10524	10699	11099	11804	12014	12552	12877	13324	13961	14324	14600	15133	15237
21.319	7.5596	0.52773	0	0	0	0	9.3836	41.59	99.82	187.89	300.42	428.13	601.57	810.72	1028.3	1207.1	1457.3	1706.5	2108.3	2437.2	2680.8	2939.1	3323.2	3587.4	3884.8	4164.5	4447.6	4752.8	5072.9	5338.7	5744.2	5938.7	6086.5	6453.8	6834.1	6834.3	7437.8	7509.8	7744.7	8146.4	8564.6	8441.2	8687.5	9043.3	8851.4	9129.7	9342	9742.5	9952.3
0	0	0	0	0	8.9926	22.061	59.06	106.39	163.47	249	356.4	496.13	676.9	870.51	1074.4	1327.7	1546.2	1819.2	2097.9	2376.3	2692.9	2964.9	3219.1	3538.9	3897.2	4011.2	4287.5	4449.2	4729.7	5064.2	5315.9	5548.6	5828.3	6051.6	6324	6741.7	6954.1	7202.5	7627.3	7963.9	8272.3	8447	8610.5	8949.9	9177.5	9627	9710.6	10253	10110
11.612	11.723	2.8296	0	0	0	0	1.3981	6.0751	29.006	50.2	91.328	149.02	240.04	317.85	401.77	511.73	611.87	717.19	877.99	1059.3	1274.5	1480.5	1666.6	1810.2	2027	2193.7	2422.1	2638.4	2835.8	2988.8	3201.4	3350	3503.7	3808.8	3967.8	4065.3	4294.5	4484.9	4769.3	4938.7	5214.3	5425.7	5491.4	5763.6	5896.9	6014.9	6238.7	6332.7	6470.1
0	0	0	13.075	26.334	72.388	100.25	197.75	302.62	319.78	458.29	572.59	782.07	1109.2	1381.4	1695	2116.3	2449.4	2920.5	3166.4	3659.7	4145.2	4626.8	5162.8	5662.9	5982.4	6791.6	7249.4	7755.7	8209.4	8705.8	9132.4	9860.4	10291	11017	11416	11726	12114	12817	12904	13318	14003	14531	14706	15282	14472	15500	15390	16080	15832
11.711	1.9076	0	0.732	0	0.81828	0.92157	0	0	0	0	0	6.3525	31.272	92.859	141.29	213.04	289.51	389.15	462.04	528.11	646.66	730.57	836.31	941.37	1007.1	1171	1341	1427.9	1552.9	1714	1792.4	1918.6	2121	2217.4	2281.4	2496	2551.9	2692.2	2812.6	2931.9	3147.9	3167	3358	3423.1	3539.8	3656.9	3658.9	3658	3673.3
0	0.86145	4.3236	0	0	0	9.4496	32.859	60.755	114.22	184.65	267.11	400.22	378.6	746.04	940.5	1214.6	1501.6	1726.5	2083.1	2292.2	2483.5	2783.1	3069.5	3240.2	3531	3729.1	3848	3993	4049.6	4251.7	4401	4578.8	4647.7	4720.5	4848.6	4931.6	5132.5	5189.1	5388.9	5282.6	5512.9	5633.8	5553.1	5570.5	5774.4	5927.5	5971.5	6140.5	6205.9
4.0235	7.919	0.45253	0	0.85812	0	4.0909	48.423	95.881	170.39	275.37	416.08	614.48	813.19	1048.9	1375.6	1734.3	2048.7	2356.2	2934.6	3298.6	3781.4	4409.7	5023.4	5326	5924	6417.4	6915.7	7250.4	7810.1	8328.1	8925.6	9042.5	9678.7	10086	10437	10806	11559	11881	12297	12946	13252	13777	13952	14133	14301	15130	15417	15697	15763
7.2176	6.4842	0	0	0	0	13.189	48.363	110.16	212.05	342.54	502.52	672.03	939.38	1218.8	1506.9	1886.3	2120.4	2562.1	3020.2	3499.6	3957	4395	4841.9	5429.8	5997.2	6354.7	7247.1	7707.6	8293.6	8741.6	9253.1	9778.7	10289	10862	11599	12485	12794	13637	14121	14620	15074	15263	15936	16322	16842	17086	17395	17988	17812
49.381	0	2.5798	14.47	47.296	0	0	0	0	0	0	0	0	14.742	80.234	181.19	224.9	283.16	360.88	472.67	620.42	738.01	848.81	996.07	1129.5	1218.1	1420.8	1604.3	1866.8	1987.9	2140.4	2374.3	2576.8	2785.9	2969.2	3152.3	3561.7	3616.5	3978	4128	4380.4	4746.7	5025.7	5246.7	5515.5	5583.1	5648.7	5795.1	6089.7	6180.5
0	0	0	0	0	4.1823	83.91	263.05	521.37	888.85	1357.2	1846.5	2553.5	3186.8	3980.8	4734.7	5629.2	6374.5	7217.6	7929.1	8579.6	9405.1	10411	10522	10437	11421	12070	12433	13049	14555	15167	15774	15821	16104	17024	17562	17790	18411	18772	19371	19774	19950	20710	21700	22033	21871	22362	22286	23074	22711
0	0	4.2101	8.8013	0	0	4.0899	14.95	36.258	60.879	81.618	144.26	219.9	305.73	413.87	503.18	658.94	806.24	993.91	1198.7	1395	1604.4	1826.1	2063.6	2249.6	2526	2689	2896.1	3157.7	3419.6	3496.6	3783.3	4024.6	4246.8	4486.3	4629	4943.4	5079.6	5341	5544.4	5757.2	5995.9	6223.4	6407.5	6541.5	6667.8	6902.5	7066.3	7268.7	7246
38.671	47.27	35.905	3.4667	0	0	0	0	0	0	0	0	52.888	141.86	209.27	392.93	382.94	488.35	583.65	693.36	826.25	932.06	1102.8	1261.4	1436.8	1628.9	1768	2087	2228.8	2517.5	2714.4	2948.6	3007.9	3258	3374.9	3549.3	3786.1	3869.9	4227.5	4218.8	4521.4	4774.2	4951.7	5289.6	5238.2	5499.3	5380.7	5704	5884.6	5968.4
6.809	0	12.539	12.361	1.071	0	0	0	14.373	36.664	106.93	165.36	263.56	348.54	643.64	725.07	855.9	968.32	1138.1	1308.2	1524.3	1612.9	1818.6	1990.9	2091.8	2226.3	2299.1	2429.3	2523.5	2757	2901.5	3052.6	3144	3311.6	3428.6	3633.6	3735.7	3858.6	4105	4255.5	4292.7	4554.4	4732.6	4969.1	5079.8	5120	5221.7	5351.4	5480.9	5647.8
0	0	0	7.2112	1.9883	6.9457	14.178	7.9908	30.078	68.438	105.94	146.15	229	307.43	429.9	520.62	696.39	850.27	1059.7	1294.5	1481.8	1663.7	1897.3	2115.4	2251.1	2399.9	2686.4	2948.5	3112.4	3435.4	3655.1	3879.5	4230	4590.4	4841.7	5145.4	5358.8	5504.8	5800.1	6110	6420.6	6703.2	6750.9	6812.9	7157.7	7078.9	7322	7302.7	7585.3	7649.8
14.89	0.068434	0	0	0	0	1.7119	45.298	100.81	169.05	235.93	320.73	359.88	492.76	600.36	708.94	817.41	900.17	1019.3	1087.8	1267.4	1222.7	1234.8	1562.2	1683.2	1812.3	1903.7	2067.4	2215.8	2331.3	2417.6	2318.5	2782.7	2829.1	3048.9	3338.2	3575.2	3572.3	3717.5	3810.1	3938.9	4177.2	4247.9	4518	4606.7	4776.7	4788.8	5119.4	5141.2	5231.2
0	3.9494	0	0.80087	1.9658	0	0.31886	0	3.4243	14.798	38.641	98.607	154.49	271.64	387.9	543.96	682.91	898.8	1085.8	1332.6	1521.9	1772.6	2072.9	2321.3	2554	2762.6	2968.8	3157	3432.7	3687.6	4009	4131.7	4441.1	4661.9	4791.7	5138.3	5211.7	5416.5	5792.8	5844.2	6077.1	6318.9	6594.4	6620.6	6905	6929.5	7137.6	7411.3	7512.3	7471.6
13.79	11.273	5.8995	0	0	0	0.91819	10.041	59.714	139.13	233.53	369.24	538.82	762.84	1034.7	1290.2	1499.9	1756.9	2023.9	2343	2577.1	2787.6	2945	3190.1	3360.5	3595.6	3850	4160.3	4293.7	4715.2	5027.3	5333.3	5619.5	5661.2	5846.1	6263.6	6619.4	7456.9	7840	8274.1	8273.5	8295.2	9149	9853.8	10279	10690	11013	10180	10918	10909
0	3.0563	0	0	2.1855	6.1338	22.913	50.205	89.842	140.09	210.53	301.3	366.64	432.38	563.82	670.75	818.16	1015.1	1071.3	1185.8	1356.5	1609.9	1797.7	1947.5	2187.8	2332	2364.5	2846.7	2852.7	3006.4	3234.1	3275.1	3758.1	3624.8	4100.4	4336.6	4571.3	4899.2	4365.8	4636.2	4607.3	4976.9	4878.5	5357.4	5025.3	5665.2	5262	6083	5710.6	6263.8
21.16	4.5509	0	0	0	0	24.451	57.743	104.26	173.63	242.9	461.82	602.87	762.98	996.77	1223.5	1480.1	1265	1985.5	2231.2	2371.9	2709	2887.5	3228.9	3451.4	3603.4	3919.4	4114.2	4399.9	4535.3	4895.8	5242.7	5473.4	5756.9	6111.5	6522.3	6831.7	6905.4	7204.9	7317.5	7137	7203.5	7412.4	7712.4	7911.5	8237.6	8506.7	8525.1	8623.4	8510.4
1.3222	0	0	11.066	9.9537	4.9147	12.69	15.573	17.825	16.741	42.929	66.833	94.546	155.43	257.67	310.78	392.41	577.44	747.79	871.43	929.39	1001.6	1129.5	1172.9	1245.4	1266.5	1625.2	1685.4	1303.6	1655.4	1711.5	1734.2	1786.7	1984	2042.5	2186.6	2286	2413.3	2022.2	2179.6	2253.6	2348.6	2446.2	2560.6	2696.4	2779.3	2935.5	2977.6	3103.3	3179.3
15.415	6.7333	0	0	0.19587	0	0	0	1.1236	41.027	96.663	215.56	332.08	483.32	625.35	866.43	1117.5	1321.2	1474.5	1684.3	1874.1	2262.9	2445.7	2658.2	2908.3	3087.4	3199.3	3349.4	3390.4	3465.6	3579.4	3745.3	3740.5	3831.2	4045.9	4103	4282.5	4374.5	4177.2	4271.2	4260.4	4338.9	4492	4437.2	4374.1	4622	4430.8	5010	4860	5009.8
6.8009	2.3652	4.571	0	0.2152	0	4.9449	38.628	96.277	202.91	316.72	466.82	726.44	941.26	1276	1509.3	1841.6	2064.1	2550.7	2935.9	3457.7	3625.8	4116	4734.7	4981.9	5476.5	5706.6	5232.4	5883.7	5898.7	7114.4	6245.6	7025.3	7088.6	6852.8	7215.1	7302.6	7671	8291.9	9461	8897.8	9591.6	9457.2	9349.2	9734.5	9637	9785.7	9683.3	9604.3	10027
0	0	0	5.263	3.8237	0	1.1845	0	19.523	34.849	78.62	129.51	164.85	286.19	389.4	462.93	561.42	776.31	971.91	1108	1240.5	1455.2	1724.9	1788.7	1874.7	2153.2	2433.5	2846.3	2983.3	3168.2	3411.9	3619.2	3814.1	4242.7	4278.7	4813.5	5048.4	5238	5687.5	5952.5	5880.9	6358.7	6198	6753.8	7091.3	7571	7805.6	8376.3	8002.2	8972.3
20.81	19.466	0	0.044938	0	0	0	0	9.3712	49.541	113.55	224.78	346.08	525.06	696.63	999.65	1245.7	1400.7	1771	2114.5	2422.1	2770.2	3062.9	3525.2	3807.6	4142.1	4546.6	4964.7	5082	5559	5841.8	6397.1	6980.8	7038	7365.5	7823.9	8055.9	8437.3	8953.4	9242.7	9488.9	9960.3	10290	10835	11506	11684	11680	12029	12228	12609
11.577	6.4183	2.3351	0	0	0	0	0	10.073	39.919	83.087	141.92	213.62	291.42	410.49	556.65	634.44	753.59	949.55	1109.3	1265.4	1435.7	1577	1788.1	2032	2187.1	2292.2	2556.6	2761.4	2877.8	3184.9	3176	3303.7	3549.5	3588.3	3765.3	4017.9	4077.6	4298.3	4277.3	4487.2	4584.5	4559.4	4662.5	4819.9	4781.4	4986.9	4941.1	5016.8	4938.6
0	0	0	0	6.5661	4.2325	35.61	106.82	189.37	310.46	490.48	681.56	805.07	1170.8	1481.8	1626.4	1931.2	2381.5	2638.6	2997.9	3311	3916.3	4458.2	4830.9	5105	5435.9	5895.6	6221.3	6702.4	7012.9	7499.5	7682.2	8345.9	8572.9	9058.4	9243.9	9402.8	9700.5	10251	10831	10860	11425	11963	12030	12627	12635	13144	13102	13550	14030
0	0.84831	0	0	11.013	2.8488	6.7958	18.615	91.571	126.28	166.86	202.58	231.39	312.93	381.94	488.68	635.1	783.54	929.17	1148.9	1373.6	1541.4	1856.5	2089.3	2386.1	2764.9	3037.3	3385	3850.9	4026.9	4353.8	5114.4	5575.4	5812.8	5584.7	6605.3	7319.2	7624.2	8069	8195.5	7497.9	7773.7	8839.7	7903.9	9126.7	8386.4	8290.5	8596.3	8410	9650.8
30.655	14.333	9.0485	0	0	0	0	38.927	105.38	187.42	301.45	431.5	609.85	762.48	934.04	1199.5	1480.3	1712.9	2021.9	2285.1	2606.2	2886	3195.2	3563.3	3870.3	4149.7	4374	4877.6	5097.7	5158.8	5415.1	5724.5	5924.4	6259.4	6587.6	6842.8	7131	7111.2	7357.1	7462.7	7730.9	8129.2	8092.6	8435.3	8582.3	8833.9	9076	9198.8	9376.8	9585.4
45.4	0	0	0.4367	0	0	0	0	0.58946	29.087	103.4	182.8	315.26	414.77	590.13	766.2	935.6	1153.5	1391	1623.2	1877.6	2186.6	2520.3	2862.2	3171.7	3609.8	3895	4405	4947.5	5304.2	6001	6350.2	6916.4	7266.6	7712.5	8079.2	8914.1	9397.5	9893.7	10181	10778	10909	11197	11879	12078	11148	11643	11317	11488	11661
0	0	0	14.636	52.75	74.129	125.78	155.18	219.4	321	434.32	605.41	778.51	1022.1	1189.1	1388.7	1538.7	1677.9	1921	2069.2	2282.4	2451.1	2582.1	2741.5	2858.4	3092.6	3452.5	3372.3	3677.8	3719.1	3874.6	4093.3	3953.4	4210.2	4338.5	4303.5	4566.8	4404.6	4543.5	4518.8	4520.9	4724.3	4641.1	4735.8	4764.4	4778.8	4677.2	4724.3	4732.3	4655.4
0	4.1034	0.8439	5.7066	2.0129	0	1.4647	5.6026	36.141	78.147	144.5	232.18	329.5	477.92	667.77	833.14	997.86	1287.8	1372.9	1616.8	1845.4	2094	2424.3	2815.1	3104	3548.7	3733.7	3991	4218.6	4571.3	4884.5	5231.1	5398.8	5432.3	5664.8	6066.6	6595	6405.9	6636.2	6667.1	7108.1	7275.4	7836.3	7613.1	7647.2	7837.2	7938.9	8432.7	8179	8705.5
0	0	0	16.945	17.216	0	6.8465	0	37.461	86.486	141.64	206.28	382.56	509.23	588.72	680.42	1064.4	991.98	1208.5	1598.7	1766.6	1660.8	1852.7	2150.3	2348	2816.7	2918.6	3119.1	3294.5	3795.4	3738.2	4122.6	4415.3	4725.1	4980.4	5386.5	6057.6	5910.7	5993.4	6304.9	6524.4	6828.4	7176.3	7455.6	7800.9	8084	8346.9	8328.2	8526.7	8612.2
0	0	0	0	1.0822	20.085	50.067	99.848	161.97	264.75	385.63	540.51	714.1	923.63	1205.4	1429	1743.7	1982.6	2271.4	2587.7	2820.7	3078.6	3381.9	3801.9	3948.6	4099.7	4360	4582.6	4871.1	5120.1	5296.7	5527.6	5798.6	5909.8	6179.1	6427.9	6811.6	6880	7216.3	7333	7525.5	7829.3	7955.8	8179.4	8098.2	8473.7	8813.3	8779.6	8978.9	8799
17.514	9.1953	0	0	0	0	14.184	50.184	101.24	172.25	273.19	381.13	531.02	656.62	850.09	1056.4	1259.7	1455.3	1736.2	2051.6	2209.2	2443.5	2675.1	2928	3203.7	3338.9	3521.3	3719.1	3888.6	4184.9	4461.7	4784.4	4993	5187.5	5100.5	5847.1	6145.9	6384.4	6805.8	7166.4	7461	7761.8	8194.5	8607.1	8672.9	9336.5	9359.6	9672.4	9902.7	10112
8.5177	4.4782	0	0	0	0	8.4761	29.111	74.138	167.05	252.9	419.19	619.44	890.26	1217.1	1584.8	1798.4	2110.8	2818.2	3289.7	3759.2	4277.2	4733.6	5331.9	5866	6202.4	6517.1	7349	7743.6	8089.3	9029	8983.5	9362.3	10154	10305	10670	10935	12111	12413	12860	15006	13347	13732	14078	14662	14842	15091	15664	15383	15632
19.227	8.795	0	0	1.9399	0	0	0	0	0	8.7455	83.487	190.25	316.79	512.63	747.71	1063.3	1373.8	1655.5	2086.8	2544.3	2964.1	3457.6	3835	4447.2	4757.3	5378.6	5814.3	6301.4	6750.6	7373.4	7589.6	7833.2	8164.2	8830.1	9218.1	9733.4	10580	10518	10287	11003	11341	11921	11825	12176	12849	12878	13416	13421	13809
0	0	7.0104	2.1336	1.0026	0	3.5276	4.8276	0	0	0	13.266	58.062	137.01	226.76	368.3	516.88	694.44	941.44	1200.1	1435.3	1886.8	2294.5	2591.5	2969.9	3369	3712.4	4078.4	4221.7	4668.3	4899.6	5258.8	5665.7	6061.1	6364.7	6543.2	6618.2	6826.8	7197.6	7664.1	7965.8	8285.2	8486.9	8629.3	9017.1	9165.6	9514.3	9916.4	9836.9	10161
0.093122	0	0	10.972	12.812	8.1625	0	0	0	0	0	0	0	24.512	65.446	182.03	267.91	359.85	532.98	634.17	788.18	899.22	1026.2	1131.2	1282.7	1409.7	1591.7	1760.1	1917.3	2158.4	2335.1	2641.7	2930.6	3134.6	3387.5	3715.4	4180.9	4426.8	4728.5	4904.9	5183.6	5686.4	6098.3	6389	6764	6914	6962.4	7274.5	7408.1	7626.1
0	11.539	6.5778	0	10.13	0	0	34.837	104.6	200.47	342.47	523.69	682.47	897.16	1065.2	1351.5	1560.4	1772.5	2040	2165.7	2474.8	2581.1	2694.6	2909.9	3063.5	3083.1	3287.1	3441.7	3624.1	3844.8	4012.6	4194.6	4225.1	4333.2	4565.9	4651	4790.6	4667.8	4882.8	4908.5	4918.8	5143.7	5173.2	5226	5247.1	5449	5490.4	5503.4	5541.6	5592.9
0	0	8.1885	1.5624	0	0	5.3383	18.186	34.106	104.01	105.01	135.86	222.75	274.22	393.35	485.77	569.35	698.58	855.33	974.18	1155.7	1240.8	1355.2	1427.7	1498.1	1591.7	1754.9	1958.1	2034.7	2135.2	2311.8	2403.3	2488.5	2756.9	2782.5	2933.9	2879.9	2974	3110.4	3298.7	3320	3356.3	3561.7	3514.4	3646.3	3644.8	3741	3726.8	3979.8	4003.3
2.4569	0.39041	1.6298	0	0	1.1463	8.3937	19.068	71.418	117.99	158.06	245.12	312.26	399.04	525.02	653.04	871.46	1035.9	1232.5	1445.2	1603.7	1860.6	2164.7	2424.8	2562.4	2727.5	2902	3092.3	3230.8	2829.4	3031.8	3176.3	3318.9	3417.1	3590.3	3682.7	3812.6	3951.2	4187.8	4241.5	4353	4517.4	4610.1	4717.6	4832.7	4957.5	4951.8	5049.4	5122.3	5196.7
0	28.441	4.4597	0	0	0	5.7102	42.991	70.462	166.45	266.11	428.55	666.04	898.42	1132.7	1476.6	1839.7	2015	2427.7	2840.1	3399.6	3847.7	3915.7	4570.7	5011.7	6276.4	6936.3	7312.7	7693.5	8411.7	9025.1	9335.8	7308	9885	10303	9843.6	11666	11902	12631	12926	13328	13598	13361	13967	13353	14504	15247	15949	16615	16856
6.7894	3.7293	0	0	0	0	0	6.8496	20.312	36.681	59.494	101.58	138.08	209.8	273.87	349.11	449.61	543.7	656.08	796.15	916.9	1133.9	1305.6	1461.9	1615	1763.6	1986.1	2236.6	2479.7	2673.5	2837.2	3104.1	3322	3413.3	3730.1	3974.5	4029.3	4235.3	4436.9	4680.3	4763.8	4808.3	5107.2	5119.7	5406.7	5448.8	5684.4	5746.6	5604.4	5846.1
0	0	0.12128	0	7.4374	0	10.873	11.385	34.54	51.638	85.97	131.15	227.62	333	449.18	565.54	749.37	939.68	1174.8	1341.2	1555.7	1804.7	2074.3	2302.8	2758.7	2835.8	3194.2	3286.3	3615.8	3943	4220.8	4737.4	4674.8	4971	5130.2	5401.4	5569.5	5791.1	5919.2	6270.8	6338.1	6608.2	6678.6	6761.6	6913.2	6887.8	7283.1	7423	7529.3	7684.7
9.8751	21.754	6.8137	13.693	0	0	0	12.409	62.863	101.28	185.46	310.28	411.67	508.96	673.77	863.31	991.62	1148.5	1344.4	1554.4	1803.6	1954.9	2128.7	2217.8	2430.3	2709.5	3097.8	3346.2	3551.8	3862.6	4092.9	4533.6	4707.7	5431.5	6046.1	6475.5	7122.2	7013.1	6862	7491.4	8506.4	8837.8	9332.3	9779.4	9776.3	9991.5	10455	11075	10929	10975
0	10.034	1.4246	3.3555	3.3458	0.59985	8.0806	18.275	61.169	140.95	246.72	399.79	614.96	879.27	1197	1554.5	1872.5	2298.9	2613.8	3001.4	3625.7	3962.2	4261.4	4999.9	5224.5	5666.3	6104.8	6518.5	7068.2	6988.1	7494.6	7737.9	7916.3	8220	8639.8	8836.8	8979.3	9278.2	9484.6	9909.7	10043	10277	10605	10363	10724	10878	11056	11187	11389	11603
11.702	13.634	0	0	0	0	5.5431	37.231	111.1	228.17	422.3	597.85	859.69	1104.8	1413.9	1734.8	2000.5	2309.9	2587.7	2886.7	3274.2	3517.1	3806.2	4128.8	4490	4690.5	5617	6059.3	5736.4	6058.5	6303.1	6264.5	6712.2	6768.9	6900.4	7152.6	7340.5	7531.7	7808.9	7900.8	7965	8049.8	8191.8	8189.7	8363.3	8699.2	8895.7	8912.2	8994.1	8983.7
0	0	0	7.0677	0	0	29.316	67.955	75.767	137.13	233.82	348.25	443.85	533.34	750.81	893.83	1040.9	1212.8	1387.6	1585.4	1657.3	1922.3	2119.7	2227.8	2378.7	2554.9	2729.2	2895.2	3079.6	3358	3098.9	3426.3	3586.6	3521.1	3787.6	3909.4	4179.4	4388.1	4633.8	4912.9	5071.5	5210.4	5383.7	5371	5691.7	5800.2	5764.5	5894.3	6127.5	6424.6
0	0	0	0	1.1365	16.998	80.708	126.62	206.57	324.47	445.08	592.07	768.36	960.15	1207.9	1329.8	1636.8	1906.6	2092.4	2406.2	2715.1	3023.6	3174.1	3439.8	3728	3906.2	4141.5	4357.8	4682	4855.6	5080	5355.6	5593.1	5812.8	5953.3	6264.2	6438.7	6668.5	6975.3	7173.7	7372.5	7690.4	7690.9	7968.9	8003.8	8032.5	8106.6	8146.5	8213.4	8287.8
27.918	0	0	0	0.71979	0	1.7561	14.952	58.23	104.06	187.38	283.71	401.9	523	688.5	832.38	1003.6	1188.8	1362.4	1561.1	1741.4	1926.9	2193.5	2365.8	2567.8	2859.7	3022.7	3320.4	3537.3	4057.6	4434.4	4789	5153.2	5446.9	5850.7	6196.4	6726.5	6935.8	7332.3	7637.6	8035.4	8362.7	8681.3	9305.5	9767.5	10226	10501	10857	11187	11292
[truncated: 78 more columns]
