# Supplementary material for: Limits on information transduction through amplitude and frequency regulation of transcription factor activity
Source: eLife. 2015 May 18;4:e06559. doi: 10.7554/eLife.06559 (PMC4468373; doi:10.7554/eLife.06559)
Supplement: Supplementary file 1. — Raw single-cell time-trace data for HXK1 (15259 cells), SIP18 (21242 cells), pSIP18 mut A (18203 cells), pSIP18 mut B (17655 cells), 1× reporter diploid (21236 cells), and 2× reporter diploid (19222 cells). The data are also available from Dryad Digital Repository (Hansen and O'Shea, 2015). DOI: http://dx.doi.org/10.7554/eLife.06559.014 [file elife06559s001.zip › source_data/pSIP18_mut6_info_theory_untreated.txt]

0	0	0	0	10.923	4.285	4.7714	0	0	1.4322	0	0	0	0	0	0	0	3.9034	0	0	0	0	0	0	0	0	0	0	0	0	0	0	0	0	0	0	0	0	0	0	2.3069	13.486	15.424	23.076	34.302	43.009	58.333	63.356	79.496	76.512
0	6.8323	0	0.66683	0	0.5709	7.3732	4.5883	11.585	3.0883	5.161	1.6726	6.7233	4.0972	1.2104	6.963	9.9488	8.2308	7.1203	10.692	12.902	14.871	17.594	14.137	16.387	27.673	26.624	31.979	31.247	37.01	33.616	32.36	31.926	30.238	44.221	34.047	46.784	56.708	67.629	76.216	95.831	107.02	125.34	140.22	141.51	152.75	178.45	185.01	203.19	234.42
0	7.4694	13.704	5.9011	3.9085	0	0	0	0	0	0	0	0	0	0	0	0	0	0	0	0	0	0	3.6112	7.8435	7.2087	0	12.611	8.0116	0.49293	3.5987	7.9549	9.2502	5.2772	2.4286	4.3767	0	0	0	0	0	6.466	9.1278	8.495	0	8.4494	13.804	16.598	21.364	21.435
10.317	12.635	0	0	6.1939	0	0	2.7578	2.8931	0	0	0	0	0	0	0	0	0	0	0	0	0	0	0	0	0	0	0	0	0	0	0	0	0	0	0	0	0	0	0	0	0	0	0	0	0	0	0	0	0
0	0	0	0	2.6367	7.8158	4.9469	3.1798	0	1.5509	6.3303	15.34	13.693	20.776	24.095	12.743	15.319	27.855	22.213	26.826	31.673	38.216	62.207	84.542	101.85	131.49	141.43	164.87	204.77	229.81	264.64	288.18	328.48	345.36	368.44	396.98	431.07	458.48	432.99	483.58	469	490.89	453.7	423.36	445.13	467.51	462.96	472.69	469.57	459.48
28.425	15.816	3.4788	0	0	0	0	0	0	0	0	0	0	0	0	4.7175	16.198	12.03	19.004	13.69	17.99	31.808	29.709	29.048	28.354	21.625	21.346	21.318	27.005	19.31	23.529	29.322	18.652	22.127	28.07	27.654	33.707	40.106	41.085	31.944	38.232	44.915	48.531	48.957	54.57	54.509	58.768	61.434	54.475	50.646
2.18	0	0	0	2.4995	0	2.2505	0	3.1572	0	0	0	5.6018	14.1	5.9331	13.367	10.584	16.516	32.14	42.423	81.442	101.62	136.82	96.892	100.69	102.27	113.31	117.02	119.35	124.65	145.89	159.95	166.67	154.42	162.25	162.06	175.67	170.81	178.3	192.26	186.52	202.4	192.88	206.41	200.86	189.61	48.43	60.921	56.713	41.636
0	0.71507	4.6677	0	0	2.755	3.0508	4.4416	1.2163	11.037	12.619	10.999	15.048	20.353	16.51	26.085	21.742	27.5	23.496	26.778	24.386	20.299	17.578	31.843	23.715	33.945	29.013	34.399	25.767	21.5	26.706	28.638	36.375	29.173	35.844	37.749	21.991	28.174	37.275	34.156	40.687	56.888	49.009	77.741	67.4	78.295	74.937	91.012	96.544	89.373
17.676	2.2312	0	0	0	13.024	0	0	0	0	0	0	6.2928	3.2892	12.729	2.5434	0	3.9026	1.7745	0	2.2493	5.6547	6.7199	11.373	7.8291	7.2409	15.119	20.316	26.902	31.867	31.057	33.083	31.205	26.984	27.551	27.402	20.388	28.615	23.314	6.7674	0	8.1695	14.234	23.486	10.214	15.89	14.284	15.638	0	17.112
0	0	0	0	7.3782	0.74677	5.5701	1.9338	0	0	0.40673	4.6689	7.6782	8.821	3.7282	2.4524	2.5954	5.3324	7.9413	17.28	7.5782	8.3904	0	17.902	0	0	25.91	20.321	20.365	0	0	0	0	0	19.895	28.627	28.481	24.127	18.253	14.033	22.7	18.534	22.325	20.646	20.146	20.642	19.007	14.211	12.316	0
38.101	17.277	0	0	0	0	0	0	0	0	0	0	0	0	0	0	0	0	0	0	0	0	0	0	0	0	0	0	0	0	0	0	0	0	0	0	0	0	0	0	0	0	0	0	0	0	0	0	0	0
0.13375	4.1491	0	1.9144	0	4.1414	0	0	0	3.2358	6.1188	1.9863	2.2188	11.146	11.776	20.036	5.1613	16.049	7.4979	14.251	9.3925	3.8047	0	9.5869	13.123	8.8369	11.808	6.6941	9.0102	0	15.205	4.5309	13.926	11.881	11.531	12.104	8.3642	11.896	8.1486	14.313	11.805	20.352	14.94	15.886	12.085	8.5824	13.205	16.65	23.386	14.904
0	0	0	0	0	5.0023	11.917	8.5324	2.2757	6.1473	9.3532	8.4981	16.639	2.4453	8.2237	4.1229	0	0	1.9207	0.98897	0	0	0	1.754	0	0	0	0.048369	0.7622	0	0	0	3.4652	0	0.868	0	0.74928	1.288	0	6.3703	1.1609	12.758	5.7407	23.281	34.955	48.222	52.47	57.113	92.059	77.167
0	0	0	0	10.919	20.737	6.8856	41.725	22.278	63.316	40.439	72.021	78.821	74.31	72.377	85.214	81.304	89.614	97.097	100.23	95.757	91.035	106.48	107.22	110.27	114.04	113.61	129.35	130.46	133.95	134.93	130.67	150.63	157.76	167.49	180.65	178.11	170.74	163.17	163.46	172.6	169.43	173.64	146.93	155.88	167.61	162.43	157.01	159.39	149.85
0	0	9.2591	4.1286	0	0.98498	0	0	0	1.131	10.522	11.305	13.525	0	0	0	0	0	0	0	0	0	0	0	0	0	0.39953	12.444	12.483	17.245	28.242	26.592	40.476	42.983	43.143	46.181	63.76	43.851	35.888	43.042	42.582	0	35.955	21.278	0	40.46	0	0	0	0
0	0	0.13633	5.7649	0	2.0992	0.94776	0	8.6069	8.9172	2.2034	2.6342	1.9481	0	0	0	0	0	0	0	0	0	0	0	0	0	0	0	0	0	0	0	0	6.7312	32.328	54.448	73.256	82.188	92.253	115.01	131.54	159.38	158.45	172.35	183.75	202.56	208.57	222.93	237.46	227.1
0	0.13543	0	0.94847	0	11.601	3.3598	5.0621	5.9553	10.334	20.768	15.964	11.525	11.722	10.086	14.054	22.04	38.675	45.954	43.711	39.24	37.472	45.375	47.093	53.15	60.492	54.379	62.26	70.524	71.521	80.697	75.849	94.014	93.595	120.7	109.4	77.873	43.75	28.305	36.498	36.129	41.492	38.414	38.57	29.172	37.911	26.164	35.463	41.082	39.867
17.814	11.9	0	0.63558	0	0	0	0	0	0	0	0	0	0	0	0	0	0	0	0	0	0	0	0	0	0	0	0	0	0	0	0	0	0	0	0	0	0	0	0	0	0	0	0	0	0	0	0	0	4.7512
0	0	2.9181	7.7727	0	3.1406	14.951	12.393	13.411	8.6411	18.391	2.2825	26.295	17.01	16.939	21.806	25.249	29.194	9.6013	25.31	11.878	12.363	3.3167	4.5757	4.6644	18.435	11.014	21.544	36.069	46.685	54.919	70.68	83.076	97.612	146.88	164.62	199.37	224.74	242.67	270.59	287.84	306.43	306.63	345.71	331.04	360.58	356.14	351.51	376.14	388.95
6.7707	0	1.0765	2.3064	0	0	0	0	0	0	0	0	1.869	0	0	0	0	0	0.024636	5.7466	2.8748	0	7.5882	18.504	20.786	19.184	27.406	40.906	28.781	32.759	33.872	33.794	48.915	43.986	51.679	41.4	52.54	43.2	52.296	50.564	62.543	71.688	88.42	99.529	128.68	144.33	141.54	158.74	173.87	195.54
0	0	0	8.1923	0	0	15.99	7.5307	6.3495	13.544	17.815	15.565	20.43	20.863	24.73	19.23	24.385	31.374	20.22	26.002	2.7618	21.281	37.709	50.746	59.542	60.387	66.318	84.369	100.43	102.43	103.6	110.94	75.799	127.94	112.06	120.8	134.15	133.76	115.48	130.49	125.18	124.02	122.08	128.17	123.9	135.01	119.53	124.92	120.71	93.398
0	11.826	3.9614	3.5118	5.7622	5.6298	0	6.9335	0	6.107	0	0	0	0	0	5.3947	0	1.3947	0	0	5.7737	0	0	0	0	0	0	0	0	0	0	0	10.542	6.4803	5.8357	0	0	0	0.22901	8.7729	8.8125	20.731	18.468	5.1977	0	1.3487	4.4422	23.911	28.977	22.846
5.7069	12.178	0	0.76004	0	0.74586	0	0	0	0	0	0	0	0	0	0	0	0	0	0	0	0	0	0	0	0	0	0	0	0	0	0	0	11.667	32.632	15.08	6.1048	14.23	22.563	20.577	28.53	52.001	64.392	0	75.586	74.066	64.237	79.234	86.679	93.644
0	0	0	1.2136	6.6135	16.365	20.616	24.764	24.916	31.528	40.687	52.345	53.538	64.544	61.555	60.708	67.531	77.027	60.721	68.146	68.328	63.051	73.237	83.26	94.881	90.092	87.385	100.58	106.38	96.823	97.531	103.12	104.77	110.64	101.67	113.22	124.59	112.07	120.05	119.79	107.59	110.77	106.97	89.557	96.521	99.948	85.488	83.33	87.888	71.444
6.1635	5.3657	6.6129	0	0	0	0	0	0	0	0	0	0	0	0	0	0	0	0	0	0	0	0	6.335	0	0	0	0	0	0	2.3079	13.707	22.367	32.304	37.689	47.102	53.133	57.217	53.435	48.996	59.637	85.472	92.082	85.51	78.523	101.78	108.31	119.24	161.81	198.05
0	0	0	3.9403	0	6.6876	21.142	18.871	19.152	16.799	21.964	20.896	21.476	23.597	24.517	23.843	20.702	20.766	21.04	22.93	16.238	13.743	14.864	17.611	11.855	13.819	14.416	23.129	8.7025	13.52	9.1699	0	2.7307	1.5466	0	0	0	0	0	0	0	0	0	0	0	0	0	0	0	0
0	10.02	5.574	0	0	0	0	0	0	0	0	0	0	0	0	0.51041	0	0	0	0	4.3104	0	0	0	0	0	0	0	4.9922	0	0	14.956	0	0	0	0	0	0	0	0	0	0	4.3396	3.1213	0	9.9578	21.927	21.087	33.618	30.454
0	0	0	1.2147	5.6713	4.2115	13.224	16.389	3.3464	10.873	12.891	13.855	10.378	15.943	14.482	10.182	6.75	15.189	12.784	17.857	16.025	4.5887	27.129	24.077	22.422	0	0	0	0	0	0	0	0	0	0	0	0	0	0	0	0	0	0	0	0	0	0	0	0	0
7.5812	6.5935	3.9489	0	0	0	0	0	0	0	0	0	0	0	0	0	0	0	0	0	0	0	0	0	4.2577	5.3852	13.875	10.263	11.437	12.628	17.282	21.505	20.466	19.775	21.961	40.364	42.059	46.988	61.027	59.796	98.543	117.08	119.95	133.05	141.95	149.5	164.4	183.4	183.88	205.24
0	0	0	11.666	47.578	50.892	112.07	194.7	131.16	92.43	238.8	193	241.47	219.82	237.25	260.42	252.31	281.03	247.45	270.39	244.15	195.34	189.27	203.11	159.11	175.02	140.07	155.95	136.69	140.73	148.72	128.56	127.22	123.29	114.55	96.413	78.864	77.364	56.848	44.92	32.448	37.583	27.464	37.915	19.374	26.135	22.215	0	0	0
0	0	0	3.4968	4.9117	13.055	20.683	20.747	24.148	36.662	37.874	37.882	37.648	45.965	47.324	60.678	47.332	62.981	59.075	60.328	80.398	48.694	52.431	58.169	64.288	68.31	56.491	58.048	71.622	54.696	67.394	61.219	72.863	63.214	74.857	58.093	54.559	48.653	44.096	47.214	37.694	27.217	30.819	27.253	11.164	8.9518	20.068	23.337	16.309	15.364
0	0	0	1.1417	46.268	24.829	11.913	36.248	30.106	14.926	19.814	0	0	0	0	0	0	0	0	0	0	0	0	0	0	0	0	0	0	0	0	0	0	0	0	0	0	0	0	0	0	0	0	0	0	0	0	0	0	0
0	3.6019	6.503	0	0	0	0	0	0.19263	0	0	9.4648	0	0	0	0	0	0	0	0	0.91921	0	0.31133	4.2245	0	0	0	6.6446	0	2.8223	4.2159	2.2616	11.688	10.935	13.001	5.3827	14.002	3.3633	6.387	5.4191	8.8523	3.4592	3.9458	3.7454	9.2629	10.774	17.141	18.509	23.332	22.501
6.3355	9.1097	3.8129	0	0.91801	0	0	0	0	0	0	0	0	13.269	18.423	19.446	26.418	35.091	48.201	51.281	60.728	48.075	46.41	54.659	67.923	56.112	64.083	80.168	63.757	68.883	64.249	80.544	88.625	83.56	86.91	93.383	115.69	110.6	119.25	120.19	122.09	128.28	155.01	87.999	114.2	158.45	139.07	135.04	133.76	123.59
0	0	0	0	0	0	14.172	13.043	26.162	39.408	46.69	46.897	56.362	62.475	63.473	72.142	83.295	87.663	82.065	86.533	80.845	86.249	88.572	82.18	92.682	106.03	104.24	112.49	110.07	124.7	121.85	122.53	117.71	115.97	130.11	129.46	121.19	127.91	140.67	132.13	135.63	136.08	142.43	141.6	154.32	147.17	194.51	199.87	198.54	202.84
0	0	9.4536	6.3258	1.1483	6.1901	0	10.901	0	4.2957	0	0	0	1.6483	0	0	0	0	0	0	0	1.6746	0	0	0	0	0	0	0	0	0	0	0.85479	0	0	0	0	0	0	0	0	0	0	0	0	0	0	0	0.53541	0
0	17.115	11.431	0	0	0	0.10686	0	1.4554	0	0	0	0	0	0	0	0	0	0	0	0	0	0	0	0	0	0	0	0	0	0	0	0	0	0	0	0	0	0	0	0	0	13.092	12.56	26.505	31.821	32.558	43.645	50.82	53.555
7.6315	4.0687	4.5541	0	0	0	0	0	0	0	0	0	0	0	0	0	0	0	0	0	0	0	0	0	0	0	0	0	0	0	0	0	0	0	0	0	0	0	0	0	0	0	0	0	0	0	0	0	0	0
0	0	0	0	0.41004	0	12.522	7.6125	12.608	10.264	14.52	14.415	21.344	18.788	20.844	19.083	23.673	22.544	23.572	30.364	31.883	30.817	28.271	34.142	35.484	38.278	35.054	40.014	48.338	43.815	51.65	45.142	45.974	46.504	62.148	52.951	58.029	62.263	62.01	45.2	49.276	52.751	50.317	57.28	38.089	39.121	46.585	41.138	53.043	44.19
0.52919	5.1858	7.9307	0	0	0	0	0	0	3.2629	12.284	4.4077	0	0	0	0	0	4.8061	1.0798	1.2272	0	0	0	0	0	0	0	0	0	0	0	0	0	0	0	0	2.4855	0	0	5.6369	2.4855	7.714	0	0	0	12.623	10.045	18.9	12.297	5.9947
6.2148	6.3799	5.429	0.82339	0	0	0	0.69906	0	0	2.0718	0	6.5897	8.7883	9.6433	18.791	12.02	17.317	20.979	25.219	30.582	43.568	42.474	58.362	56.361	65.638	79.451	82.668	96.107	88.387	101.28	103.4	116.73	112.74	134.12	143.77	140.85	143.96	148.57	146.13	164.42	185.53	184.07	178.45	174.63	196.41	184.9	203.62	200.22	192.15
0	0	0	1.7246	0.53362	0	14.174	13.487	15.813	13.214	30.264	17.195	21.283	30.106	33.393	43.37	50.72	48.717	53.487	59.001	58.509	54.987	48.064	55.638	47.412	55.138	68.242	89.095	69.966	62.064	67.505	70.323	68.623	58.415	35.457	25.33	19.287	19.772	24.95	13.446	22.128	16.027	19.124	21.039	7.4126	15.17	26.342	19.913	30.954	37.558
0.98872	3.2444	0	0	3.4923	0	2.4228	3.3578	0	0.14706	3.1579	2.8892	9.23	7.6471	21.283	17.457	7.3511	17.25	10.194	22.396	14.441	28.365	18.674	24.578	27.625	31.593	42.342	36.806	40.214	36.992	39.131	46.934	47.264	46.685	50.07	47.167	63.252	60.18	52.88	68.692	66.337	71.016	83.18	88.354	93.977	106.36	112.82	120.99	119.53	131.83
0	7.1909	3.3718	0	0	3.7132	0	0	0	0	2.4982	1.221	3.0552	3.1271	2.0842	2.9224	0	12.658	10.744	17.859	9.8002	12.427	2.7558	15.599	12.031	21.978	20.566	23.824	26.561	21.214	18.703	24.752	26.362	18.461	33.914	19.903	28.92	27.301	23.941	24.801	19.112	25.787	24.362	27.819	32.872	32.454	35.717	37.249	36.542	36.97
0	0	12.852	2.1676	0	0	15.007	11.904	13.703	8.8595	17.882	0	3.6537	9.5349	6.56	8.7676	5.3568	10.068	13.025	0	0	0	0	0	0	0	0	0	0.75098	6.1825	0	2.8171	0	6.1973	0	13.546	6.8943	6.3034	19.447	21.303	39.629	23.967	50.602	54.755	65.858	79.202	74.52	105.58	109.41	126.24
2.2491	0	0	7.3749	4.5407	0	0	0	0	0	0	0.53125	0	1.1872	0	0	0	0	0	0	0	7.9115	9.131	17.722	18.455	16.879	17.009	32.279	0	0	0	0	0	0	0	0	0	0	0	0	0	0	0	0	0	0	0	0	5.4327	0
11.826	21.067	2.3451	0	0	0	0	0	0	0	0	0	0	0	0	0	0	0	0	0	0	0	0	0	0	4.31	11.805	10.608	25.449	23.548	39.56	42.992	50.223	56.725	56.712	51.456	49.326	52.458	46.809	57.379	80.236	74.897	85.826	85.496	92.267	115.67	110.67	103.27	108.42	129.7
16.214	12.905	1.8421	0	0	0	0	0	0	0	0	0	0	0	0	0	0	0	0	0	0	0	0	0	0	0	0	0	0	0	0	0	0	0	0	0	0	0	0	0	6.6834	2.375	8.6652	0	3.5104	2.0243	1.2004	12.534	6.5725	18.491
0	0	2.965	60.462	68.63	61.258	91.842	93.356	61.352	66.902	37.208	28.571	41.823	4.6599	0	0	0	0	0	0	0	0	0	0	0	0	0	0	0	0	0	0	0	0	0	0	0	0	0	0	0	0	0	0	0	0	0	0	0	0
0	0	2.3853	0	0	4.4329	5.2823	13.201	17.505	27.023	37.538	37.546	44.372	36.77	38.314	40.044	54.763	57.953	53.814	54.351	55.381	56.805	59.883	64.94	52.699	64.724	59.335	64.935	61.959	64.366	58.254	60.842	72.225	72.554	90.649	82.106	85.413	89.803	80.439	91.664	88.907	41.91	37.866	29.939	41.129	53.38	44.987	70.662	73.421	64.392
0	1.543	4.6616	5.1488	0	0	0	3.3023	5.584	4.6509	19.075	7.8798	10.575	17.484	20.024	37.713	34.693	58.873	61.336	71.487	77.422	75.147	80.522	84.61	87.142	97.182	98.43	98.05	110.75	116.9	118.82	126.04	142.78	142.99	165.71	170.49	180.07	170.7	180.24	185.48	195.52	212.46	206.94	215.71	229.53	251.23	261.01	266.8	300.54	291.09
0	14.137	1.5118	8.2407	0	0	0	0	0	0	0	0	0	0	0	2.1338	0	0	0	0	0	0	12.171	0	0	0	0	0	0	0	0	0	0	0	0	0	0	0	0	0	0	0	0	0	0	0	0	0	0	0
2.6493	8.0141	4.7587	0.26588	0	0	0	3.9853	4.2767	0.21912	24.6	22.812	39.444	54.696	70.654	71.344	74.332	73.341	92.799	85.793	102.11	117.47	111.17	154.45	143.91	133.87	144.96	161.37	158.46	162.74	165.45	168.14	180.88	163.71	174.52	163.04	169.42	155.79	152.27	156.83	163.4	169.05	162.7	166.7	145.24	143.61	159.32	165.41	189.69	73.172
0	0	0.030514	0	0	18.243	24.172	23.815	18.157	49.809	60.516	59.177	78.679	73.369	65.084	84.999	76.841	68.126	72.912	65.422	58.257	37.228	52.821	40.803	95.915	120.77	37.456	28.376	32.526	29.341	25.086	10.411	4.8734	0	0	9.2485	8.0006	16.2	11.046	3.6256	4.7881	8.8214	18.307	21.186	32.682	43.663	36.848	43.965	45.239	50.64
0	0.38223	0	0.81118	5.8829	1.8007	0	0	0	0	4.7942	0	0	0	0	0	0	7.3707	0	0	2.9711	0	0	0.11085	3.0569	0	2.7717	2.7434	9.1401	9.6006	0.40855	0	2.8007	0	1.6743	0	9.5086	5.6743	12.763	9.0007	2.7691	2.3533	5.1059	6.4138	10.652	20.695	0.29802	12.645	7.027	0
0.4463	0	0	3.0783	0	0.48949	2.6199	0.54746	0	0	11.634	8.5781	5.6701	9.5185	12.847	0	0	0	0	0	0	0	0	0	0	0	0	0	0	0	0	0	0	0	0	0	0	0	0	0	0	0	0	0	0	0	0	0	0	0
0	13.142	15.949	10.095	0	0.12889	0	0	0	0	0	0	0	0	0	0	0	0	0	0	0	0	0	0	0	0	0	0	0	0	0	0	0	0	0	0	0	0	0	0	0	0	0	0	0	0	0	0	0	0
0	1.0434	8.5509	0	0	1.0182	0.44379	4.4797	5.5985	11.046	24.927	12.297	19.958	17.143	12.01	19.153	31.475	27.345	38.746	33.873	36.842	28.3	36.701	26.415	51.195	48.18	41.897	51.809	50.948	48.644	47.15	39.02	55.029	48.065	61.686	43.859	65.737	39.262	32.58	43.71	43.798	36.526	42.869	29.94	45.563	57.811	55.552	66.013	72.814	76.317
4.9101	3.0957	0.35585	3.2224	2.0957	0	0	0	0	0	0	0	0	0	0	0	0	0	0	0	0	0	0	0	0	0	0	0.53439	2.5246	1.5269	2.9239	12.846	21.193	19.372	20.794	26.096	32.568	28.93	25.664	30.726	33.219	32.352	33.654	36.634	41.7	35.887	42.498	30.639	35.829	34.978
0	0	9.1905	4.8377	0	10.86	0	27.403	3.6593	6.6758	9.6114	15.328	24.809	24.466	31.353	58.162	43.56	44.6	48.572	56.516	55.879	66.605	63.794	68.192	69.426	73.322	72.947	76.472	72.087	72.834	83.774	85.803	88.263	88.182	87.983	87.889	90.328	83.931	84.163	88.682	89.332	91.267	85.434	87.436	86.465	88.71	85.602	90.998	78.918	71.217
2.0749	0	0	1.3154	2.34	2.8864	0	0	0	0	7.0968	9.0476	3.6788	15.411	14.288	8.9547	7.9028	19.873	19.739	15.837	11.746	14.438	16.422	33.231	36.605	25.694	42.489	47.955	50.152	62.436	64.038	67.311	74.987	76.114	81.785	88.218	93.909	87.642	92.442	95.526	91.739	96.154	117.84	121.82	124.14	129.39	122.06	125.2	141.82	109.53
3.6534	0	4.4858	0.48093	0	0	0	3.5317	0.70292	0	5.4471	13.312	23.061	26.055	25.859	33.343	44.108	54.06	48.607	63.068	61.501	81.068	89.3	87.654	90.305	100.66	112.66	107.73	108.67	101.29	104.96	113.61	114.78	125	120.71	111.08	120.6	121.88	129.49	120.01	133.86	136.08	132.07	146.48	142.84	142.46	133.38	135.41	146.23	149.42
4.2857	1.9853	0	0	0	0	6.1345	0	1.6155	0	0	0	0	0	0	0	0.37815	0	0	0.5021	2.6095	0	4.5204	0	6.2282	1.4748	3.6747	15.509	14.749	12.139	17.877	7.8035	12.205	7.6802	19.817	11.6	10.466	16.192	17.835	13.07	12.174	4.946	6.9534	21.121	0.86579	4.1344	10.663	5.4668	11.813	14.881
5.5282	3.9813	7.7861	6.9476	0	0	0	0.89014	7.0091	4.1026	17.561	24.336	32.451	46.2	57.614	64.801	75.907	73.585	68.017	99.16	98.683	99.665	98.537	110.39	100.3	102.91	119.75	117.43	108.8	101.34	114.9	108.62	121.57	110.36	106.45	104.8	101.01	86.263	72.144	85.97	78.918	79.17	78.477	71.601	63.203	56.069	57.356	62.944	63.571	50.784
0	0	0	2.3205	2.9712	2.3502	10.966	0	8.5098	5.5842	3.9056	3.1667	3.1332	0	0	5.316	8.1601	0	0	0	0	0	0	0	0	0	0	8.0537	29.271	36.379	28.397	26.551	30.776	21.658	0	0	0	0	0.90098	0	0	0	0	0	0	0	0	0	0	0
0	0	5.5957	0	0	1.4369	0.6234	0	0	0	8.8406	0.82475	2.6089	0	0	0.23732	3.364	12.219	9.8959	7.3685	14.612	6.288	10.109	10.857	7.5282	12.349	11.697	14.288	14.231	9.5863	13.303	0	14.517	13.426	23.839	22.015	31.889	35.299	36.847	42.289	52.2	59.009	61.806	57.227	66.494	83.957	80.841	91.304	97.469	97.903
0	5.9265	4.0265	0	8.5372	6.0444	0	4.1944	0	0	0	0	0	1.8701	4.0185	4.6701	2.141	2.1733	4.6733	0	0	6.8636	0	9.3765	0	0	0	0	0	0	0	0	0	0	0	0	0	0	0	0	0	0	0.28049	0	0	0	0	7.394	10.008	9.1586
0.030494	0	0.59313	0	0	6.4962	3.1848	4.0019	3.5076	6.0162	8.9105	2.8219	12.005	4.1876	0	3.2599	0	11.156	14.988	11.206	13.885	15.419	10.691	11.436	17.309	19.83	24.914	22.071	26.309	18.345	18.537	23.948	24.76	25.689	21.124	22.004	33.189	40.367	32.309	39.586	42.151	58.093	55.133	72.93	81.865	83.776	94.283	98.807	104.54	97.454
13.308	11.985	7.8077	0	0	0	0	0	0	0	0	0	0	0	0	0	0	0	0	0	0	0	0	0	0	0	0	0	0	0	0	0	0	0	0	0	0	0	0	0	0	0	0	0	0	0	0	9.5361	17.975	31.65
0	1.1721	0.53555	8.4407	0	1.3775	11.639	2.5433	0	0	1.5185	0	0	0	0	0	2.4193	3.0543	0	15.104	13.099	22.419	28.569	37.661	46.186	63.763	69.235	87.022	90.19	109.71	111.49	115.62	132.01	126.89	144.85	135.76	138.76	140.09	145.87	133.42	139.01	129.08	131.57	132.5	124.49	117.35	120.6	99.088	105.89	102.16
0	16.023	7.5842	1.1531	1.6069	9.3707	0	0	0	0	0	0	0	0	0	0	0	0	0	0	0	0	0	0	2.354	10.865	20.161	16.408	43.786	45.961	59.868	74.059	85.465	92.418	108.67	134.54	125.3	146.02	147.96	171.38	178.3	187.55	190.79	204.37	214.09	225.06	246.45	265.07	287.01	274.72
0	3.1086	5.3868	8.2885	0.40772	0	0	0	0	0	5.7111	0	2.823	0	3.7509	4.3505	0	0	2.7744	0	0	2.9193	0	1.7581	0	0	0	0	0	0	0	0	3.5075	0	0	0	0	0	0	1.7916	17.803	25.189	26.623	30.109	32.913	36.486	40.924	51.82	65.128	65.695
4.5085	2.8779	6.2282	6.3588	0	0	0	0	0	0	0	0	0	0	0	0	0	0	0	0	0	0	0	0	0	0	0	0	0	0	0	0	0	0	0	0	0	0	0	0	0	0	0	0	0	0	0	0	0	0
0	0	0	0	13.927	21.003	35.387	50.551	66.834	79.013	86.318	92.417	113.67	114.21	118.23	115.13	143.15	134	119.88	118.52	130.82	100.94	115.47	102.25	109.15	80.793	87.829	95.048	83.397	86.848	79.868	86.204	69.489	61.884	65.72	76.423	76.226	72.95	59.665	54.223	45.361	47.359	64.291	34.889	42.021	33.263	28.227	31.939	40.235	36.526
0	0.67816	9.6365	0	4.2964	5.5288	0	0	0	1.2371	8.9926	8.7288	0	0	0	0	18.249	20.511	0	0	7.9015	0	0	0	0	0	0	0	0	0	0	0	0	0	0.23271	9.7676	13.043	10.226	8.7519	18.798	31.23	24.616	25.673	10.413	18.489	32.373	26.896	31.873	37.855	30.836
3.0042	1.0676	7.4725	0.84643	0	0	0	0	0	0	0	0	0	0	0	0	0	0	0	0	0	0	0	0	0	0	0	0	0	0	0	0	0	0	0	0	0	0	0	0	6.443	14.436	14.414	20.623	31.164	35.21	40.854	47.137	56.007	61.662
0	0	0	8.0597	4.6315	3.8842	0	0	0	0	0	0	0	0	0.40359	0	0	5.0654	0	1.0417	0	0	0.10999	0	0	0	0	0	0.40859	1.6472	8.2585	0	10.328	12.626	21.055	30.557	35.013	45.611	52.358	51.789	54.239	58.289	69.634	65.94	76.341	80.272	72.317	84.168	77.599	74.527
0	3.9162	7.7775	0	10.21	3.9179	10.187	16.825	0	0	0	0	0	0	0	0	0	0	0	0	0	0	0	0	0	0	0	0	0	0	0	0	0	0	0	0	0	0	0	0	0	0	0	0	0	0	0	0	0	0
0	0	0	0	18.052	41.916	67.063	80.483	100.37	132.81	131.19	138.45	154.47	153.38	158.43	165.25	185.51	165.91	171.67	150.34	151.35	137.64	135.89	137.56	135.07	106.12	108.21	105.75	107.45	116.02	94.869	92.084	71.084	64.847	69.8	62.948	56.888	65.813	55.509	45.283	39.505	54.684	40.404	44.423	38.029	34.461	26.076	42.379	25.068	41.412
0	0	4.0586	6.6924	2.6697	2.6697	4.1369	6.5636	3.604	12.445	12.369	19.21	15.321	23.97	24.927	42.371	35.857	35.814	38.639	43.988	72.927	39.528	38.981	46.244	42.839	39.313	46.439	44.317	56.063	53.435	57.96	54.75	59.509	67.422	63.614	62.58	61.089	64.521	64.829	69.81	81.174	92.697	100.56	111.3	96.115	109.19	98.713	110.09	113.66	103.51
2.3043	0	3.241	0	0	0	0	0	0.068769	5.5542	19.321	7.086	10.705	0	0	4.9693	3.372	10.919	14.93	10.357	14.657	17.119	13.79	10.522	9.9224	7.4205	0.037519	2.0316	6.6943	1.7534	0	0	36.643	35.226	45.961	35.505	36.409	35.934	27.483	28.635	39.322	31.548	36.911	25.653	33.057	44.056	45.835	61.992	65.782	65.708
0.025657	0.41927	3.6096	0	0	0.29351	2.0328	0	0.41316	0	2.9114	3.6023	8.4684	9.5972	13.457	13.263	19.121	24.923	22.753	23.199	24.819	39.204	32.747	39.096	42.507	41.275	43.251	50.057	41.576	47.904	51.678	57.682	65.126	70.491	67.331	79.985	92.292	97.53	121.14	116.89	133.54	149.31	141.81	164.59	165.04	172.6	183.15	173.26	186.23	193.83
8.7132	0	0	0	1.2093	8.124	5.482	0	0	0	5.7532	0.38246	28.48	34.443	43.25	42.087	49.139	60.754	32.295	45.753	43.236	56.813	60.092	60.572	86.957	75.261	87.825	68.862	66.151	58.943	48.202	61.207	39.492	55.504	46.071	65.048	39.725	35.22	30.74	24.626	39.323	15.25	9.0591	0	0	0	0	0	0	0
10.704	12.659	2.6796	0.90132	0	0	0	0	0	0	0	0	0	0	0	0	0	0	0	0	0	0	0	0	0	0	0	0	0	0	0	0	0	0	0	0	0	0	0	0	0	0	0	0	0	0	0	0	0	0
0	0	12.297	2.1218	2.7048	9.5603	11.072	14.601	12.419	0	0	0	0	0	0	0	0	0	0	0	0	0	0	0	0	0	0	0	0	0	0	0	0	0	0	0	0	0	34.441	60.01	100.58	137.94	187.93	226.66	275.45	326.31	389.67	411.84	442.33	550.83
32.19	18.846	0	0	0	0	0	0	0	0	0	0	0	0	0	0	0	0	0	0	0	0	0	0	0	0	0	0	0	0	0	0	0	0	0	0.51536	5.7436	22.942	22.428	24.212	39.537	54.138	66.63	80.762	97.208	106.04	115.01	144.29	151.4	170.17
0	0	0	2.5706	10.575	7.5071	9.9495	11.031	13.011	10.759	12.565	15.59	6.5448	22.399	21.055	13.122	19.713	27.755	30.367	38.112	39.1	56.26	74.272	88.364	97.036	93.691	101.23	121.27	138.34	153.3	169.86	177.48	186.98	203.27	213.5	201.96	224.34	216.9	244.92	269.47	257.88	246.34	165.7	149.49	163.21	172.41	161.86	157.06	160.61	139.22
0	0	0	1.0157	0.52814	2.5138	5.8494	19.019	19.063	22.299	23.862	15.644	21.029	24.096	16.134	22.034	25.029	27.394	20.443	33.407	44.002	37.111	43.078	38.894	49.233	66.635	75.074	104.03	126.38	140.8	158.42	174.59	185.5	216.16	250.92	247.45	238.65	257.59	360.16	360.46	357.4	362.35	382.64	410.29	255.98	322.91	333.69	326.67	270.6	345.85
1.7509	0	1.1505	0	3.7532	0	0	0.60054	0	0	0	0	1.1926	0	0	0	0	0	0	0.60502	0	0	0	0	0	0	0	0	0	0	0	0	0	0	0	0	0	0	0	0.87043	7.6337	26.443	30.407	53.81	47.665	63.367	73.271	75.997	91.898	97.039
0	0	0	0	0	3.4548	16.638	18.651	21.3	27.178	28.269	28.572	39.127	37.222	51.71	61.493	62.462	58.485	65.314	69.402	73.366	67.423	69.117	74.027	83.322	81.808	86.802	94.182	89.171	88.632	99.387	103.15	101.1	107.43	128.12	134.33	139.4	146.07	158.79	158.89	165.63	174.29	195.37	192.58	201.12	213.5	244.18	239.69	261.4	291.34
16.457	2.7931	0.60397	0	0	0	0	0	0	0	0	0	0	0	0	0	0	0	0	0	0	0	0	0	0	0	0	0	0	0	0	0	0	0	0	0	0	0	0	0	0	0	0	1.0987	7.5281	7.8435	8.1111	18.277	14.279	33.254
8.3069	14.226	0	0.89262	0	0	0	0	0	0	0	0	0	0	0	2.4134	0	0	0	0	0	0	5.5355	10.088	8.6331	10.976	14.916	12.268	22.293	12.97	18.553	13.393	6.1098	5.9054	5.2182	19.297	12.101	14.797	12.35	10.51	14.072	3.6779	5.6016	10.257	6.5471	8.3928	1.4354	6.8175	0	6.0858
0	0	0	4.3133	5.9198	0	3.2477	0	0	0	11.474	20.145	16.945	19.383	20.674	11.382	8.8734	22.947	13.062	13.336	12.91	10.817	12.341	19.179	18.218	0	0	0.7315	2.6637	1.4178	3.29	0	7.3021	3.8242	1.3046	8.9559	7.1134	9.4071	12.192	13.278	10.861	12.479	16.194	18.055	18.444	29.285	27.567	27.601	22.471	16.541
9.111	8.4962	0	7.5622	0	0	0	0	0	0	0	0	0	0	0	0	0	0	0	0	0	0	0	0	0	0	0	0	0	0	0	0	0	0	0	0	0	0	0	0	0	0	0	0	0	0	0	0	0	0
0	0	0	4.0984	4.0501	5.6131	2.9451	1.8421	0	0	0	1.0795	2.8337	16.613	5.443	0	3.2812	18.676	6.8001	7.1363	3.1741	7.0711	7.1636	5.6131	13.819	5.2749	2.2581	7.2308	13.178	6.5879	11.899	6.7917	10.916	17.386	21.891	15.551	24.418	29.807	39.372	42.169	42.228	50.495	58.795	65.918	69.41	87.412	78.991	96.983	89.008	88.78
0	2.9081	8.1457	0	5.9997	4.0046	1.5318	0.014505	0	6.4897	18.414	14.421	38.291	31.359	46.576	40.705	45.963	52.076	61.274	68.569	63.208	63.148	69.021	70.126	82.688	77.135	82.773	72.255	80.405	93.668	88.233	96.945	109.1	142.86	153.57	166.59	168.04	193.34	203.25	233.8	218.07	229.03	260.1	245.59	268.21	251.64	273.9	275.86	264.73	269.27
0	0	12.05	6.937	29.315	26.819	31.686	24.627	16.346	10.849	29.105	10.525	15.116	9.534	0	0	0	0	0	0	0	0	0	0	0	0	0	0	0	0	0	0	0	0	0	0	0	0	0	0	0	0	0	0	0	0	0	0	0	0
19.377	18.942	6.8123	0	0	0	0	0	0	0	0	0	0	0	0	0	0	0	0	0	0	0	0	0	0	0	0	0	0	0	0	0	0	0	0	0	0	0	0	0	0	0	0	0	0	0	0	0	0	0
0	0	0	5.9077	7.09	6.3773	9.3745	3.2861	0	0	0	0	0	0	0	0	0	0	0	0	0	0	0	0	0	0	0	0	0	0	0	0	0	0	0	0	0	0	0	0	0	0	0	17.355	13.713	22.612	49.646	56.597	63.578	90.122
0	0	0	0	6.3973	48.788	63.519	76.019	55.239	53.501	44.332	15.173	41.178	34.525	21.106	23.555	15.663	21.425	15.947	22.829	16.266	9.8182	18.116	12.253	6.4817	6.8199	12.462	7.168	6.7373	14.07	7.2085	1.8664	0	0	0	0	0	1.0167	0	0	3.8434	0	0	1.0217	2.8657	0	6.2707	2.3828	6.7797	21.771
0	0.32443	0.17927	3.1438	0	0	13.07	5.1397	15.608	13.602	12.305	8.9595	22.053	12.741	19.669	7.3842	5.4732	5.1688	0	0.68208	3.839	1.7737	0.34698	0	0	0	0	0	0	0	0	0	0	0	0	0	0	0	0	0	0	0	0	0	0	0	0	0	0	0
0	30.529	24.002	14.764	0.63504	0	0	0	0	0	0	0	0	0	0	0	0	0	0	0	0	0	0	0	0	0	0	0	0	0	0	0	0	0	0	0	0	0	0	0	0	0	0	0	0	0	0	0	0	0
0	0	0	9.4221	9.8516	10.849	4.7015	8.0945	15.985	26.852	29.472	35.178	32.552	27.335	41.341	28.799	30.016	35.341	13.117	9.7006	16.036	46.287	49.846	57.74	69.118	66.896	67.444	88.571	86.879	90.399	87.5	91.423	92.503	96.062	95.494	100.99	98.462	101.08	108.83	96.411	106.28	98.53	99.598	94.482	95.857	108.81	99.28	113.52	110.12	93.533
10.511	2.1736	3.364	0	0	0	0	0	0	1.6354	8.9555	8.9937	11.905	13.933	16.822	21.5	35.029	52.628	60.968	67.07	78.422	74.793	91.185	80.247	74.859	84.547	75.833	82.258	80.964	71.295	71.594	68.634	95.258	91.348	93.637	95.355	109.09	102.8	104.52	124.15	132.73	145.32	154	150.45	168.51	184.62	195.45	212.1	218.51	230.06
0	0	8.1786	4.1786	0	0	0	1.4216	3.9499	2.3807	16.406	14.642	25.755	27.623	28.742	25.019	30.069	30.462	32.297	35.452	30.806	38.446	38.494	32.622	22.215	28.873	28.028	30.523	31.383	33.931	29.036	30.173	35.017	28.631	27.178	21.236	24.481	32.12	29.91	30.796	27.22	34.573	35.062	30.794	42.557	61.441	84.075	100.13	146.2	189.4
0	0	0.15608	0	0	6.568	9.5083	14.055	15.014	17.062	11.887	15.612	20.698	15.265	22.633	25.633	24.28	29.498	21.994	30.486	28.137	26.248	34.201	43.518	60.517	76.602	92.325	143.52	168.25	196.62	219.63	244.07	244.84	253.27	266.85	267.38	283.86	317.04	357.32	359.65	351.29	374.69	366.77	371.09	352.57	363.38	395.87	382.81	405.13	396.97
0	0	0	10.269	6.9199	2.8323	0	0	3.0774	0	5.1583	11.68	5.4671	20.247	17.671	10.992	8.5881	12.256	4.0649	10.61	6.1833	0.23323	0.1214	7.4896	2.5941	0	0.012312	0	13.303	25.519	42.653	51.169	80.042	89.53	110	132.78	160.99	169.07	176.82	192.92	206.05	222.38	226.89	234.62	231.77	258.5	245.48	256.5	263.06	272.9
1.8627	6.6363	8.9207	2.2222	0	0	0	0	0	0	0	0	0	0	0	0	0	0	0	0	0	0	0	0	0	0	0	0	0	0	0	0	0	0	0	0	0	0	0	0	0	0	0	0	0	0	0	0	0	0
1.2995	12.735	4.6712	3.7876	0	0	0	0	0	0	0	0	0	0	0	0	0	0	0	0	0	0	0	0	0	0	0	0	0	0	0	0	0	0	0	0	0	0	0	0	0	0	0	0	0	0	0	12.001	16.617	3.4543
0	13.525	8.7973	9.124	0.68593	0	0	0	0	0	0	0	0	0	0	0	0	0	0	0	0	0	0	0	0	0	0	0	0	0	0	0	0	0	0	0	0	0	0	0	4.4284	47.815	87.801	118.45	143.16	176.89	203.32	248.71	294.12	318.44
0	9.3061	0	10.309	0	4.2043	0	0	0	0	0	0	0	0	0	0	0	0	0	0	0	0	0	0	0	0	0	0	0	0	0	0	0	0	0	0	0	0	0	0	0	0	0	0	0	0	0	0	0	0
1.734	0	10.115	0	0	2.4797	0	0	0	1.4864	8.5921	0	0	0	0	0	0	0	0	0	0	0	0	0	0	0	0	0	0	0	0	0	0	0	0	15.152	16.935	17.198	11.371	19.222	18.145	0	1.7985	16.427	6.6404	29.666	26.412	37.608	36.217	31.396
40.411	22.927	12.339	0	0	0	0	0	0	0	0	0	0	0	0	0	0	0	0	0	0	0	0	0	0	0	0	0	0	0	0	0	0	0	0	0	0	31.873	20.819	43.767	67.067	55.875	61.267	58.32	54.876	27.216	29.874	31.92	11.421	27.898
0	5.0598	0	0	0	0	59.92	98.591	228.61	203.86	497.97	468.37	764.44	817.92	1019.7	1160.1	1075.3	1211.2	1218.3	1317.1	1293.2	1351.6	1351.5	1278.2	1364.9	1266.9	1255.1	1258.8	1267.3	1287.7	1186.2	1200.1	1141.3	1138.8	1037.3	1094.2	1073	1016	985.84	1000.9	1006.2	947.49	996.49	932.95	955.13	914.39	898.06	836.78	817.99	745.79
9.5294	11.152	4.7551	0	0	0	0	0	0	0	0	0	0	0	0	0	12.955	31.455	49.844	85.827	80.735	111.18	120.18	170.82	184.89	197.92	232.76	245.31	266.73	287.52	310.37	312.43	342.05	329.38	365.54	364.16	366.12	363.43	381.05	376.71	356.68	361.2	360.54	327.83	341.81	350.44	340.11	332.12	332.13	318.2
0	0	2.4434	0	2.1512	1.8083	7.0559	14.88	5.4017	7.1956	7.6983	7.0267	16.717	0	0	0	0	0	0	0	0	0	0	0	0	0	0	0	0	0	0	0	0	0	0	0	0	0	0	0	0	0	0.089936	0	0	0.83994	0	22.329	16.655	25.452
0.68018	0	18.562	8.6479	0	3.2077	0	0	0	0	0	0	0.54302	0	0	0	0	0	0	0	0	0	0	0	0	0	0	0	0	0	0	0	0	0	0	0	0	0	0	0	0	0	0	0	0	0	0	0	0	0
4.8029	0	1.9184	0	0	0	2.1412	1.2805	0	0	0	0	4.6398	0	0	0	0	6.8511	0	5.2067	3.1314	7.0582	0	7.0728	9.3469	5.418	12.374	11.257	14.169	4.5612	2.756	20.052	17.31	12.776	22.497	20.141	36.582	39.241	58.147	60.76	77.228	129.37	128.42	160.65	174.29	200.6	226.74	230.73	268.74	288.33
9.8258	5.7896	0	0	0	0	0	0	0	0	0	0	0	0	0	0	0	0	0	0	0	0	0	0	0	0	0	0	0	0	0	0	0	0	0	0	0	0	0	0	0	0	0	0	0	0	0	0	0	0
0.10323	7.8906	0	3.8862	0	0	1.4301	0	0	0	0.22439	0	0	0	0	0.27508	0	0.8677	0	4.1871	2.9483	0	0	11.236	14.65	11.032	12.277	26.129	6.0589	0	7.0036	8.9478	18.028	16.088	10.12	8.6316	11.001	6.9659	11.277	24.073	13.262	32.478	36.26	34.969	26.46	37.664	37.714	45.165	70.687	72.388
19.433	16.815	5.1146	0	0	0	0	0	0	0	0	0	0	0.80986	0.95018	16.625	13.234	7.9688	8.0678	8.1888	23.857	31.507	36.809	48.03	50.119	62.062	73.115	66.777	66.587	80.834	77.482	91.096	78.384	72.443	70.954	96.939	104.26	94.017	93.068	93.639	96.644	63.26	54.515	56.622	54.055	38.262	34.943	38.136	32.37	43.422
0	5.1598	0	0	1.1735	4.2968	0	3.2101	2.9301	7.6851	14.728	12.01	6.2195	12.585	0	0	0	0	0	1.3653	0	0	0	0	0	0	0	0	0	0	0	0	0	0	0	0	0	0	0	0	0	0	0	0	0	0.30143	4.6749	12.356	18.88	27.652
1.1035	0	0	0	2.9497	2.5266	3.0085	5.3977	1.4411	5.2212	4.1058	9.4923	12.836	5.3616	11.683	7.5289	12.818	15.826	13.751	18.944	17.469	21.234	17.165	13.879	36.336	32.037	45.734	32.571	37.176	39.155	29.055	49.085	46.12	52.487	63.131	57.935	65.727	66.649	64.513	67.902	73.424	72.987	77.23	84.947	85.553	84.108	81.674	80.775	88.612	82.362
2.5513	4.4939	0	0	0	0	5.7866	0	10.866	17.061	12.489	21.433	28.343	23.689	27.078	23.46	33.433	33.422	37.92	52.235	47.21	45.424	51.853	50.899	32.939	57.444	59.534	68.773	64.9	88.661	93.361	90.156	93.748	97.323	113.77	107.45	110.05	107.5	103.94	101	113.46	101.81	105.73	109.15	101.17	89.207	89.713	103.62	97.809	97.986
0	0	0	0	0	10.388	21.303	20.843	16.04	22.764	11.035	33.878	53.044	42.641	45.998	38.221	31.222	47.011	51.222	50.968	41.633	54.122	53.093	62.058	65.908	82.033	93.211	91.026	99.693	99.372	99.626	100.99	121.34	108.55	121.21	122.91	121.21	125.74	127.34	131.57	127.92	145.7	136.74	151.26	143.82	157.57	148.59	143.99	143.88	143.05
5.2097	8.9422	9.3957	0	0	0	0	0	0	0	0	0	0	0	0	0	0	0	0	0	0	0	0	3.8976	0	0	0	0	0	0	0	0	0	0	0	0	0	0	0	0	0	0	0	0	0	0	0	0	0	0
0	0	0	9.804	0	59.304	61.019	73.572	108.98	113.37	116.77	109.64	101.22	95.879	82.256	84.247	89.151	82.098	62.958	69.231	68.19	48.562	49.893	37.119	52.086	27.665	38.668	30.548	13.692	8.1615	15.689	0	13.947	18.515	14.261	0	0	0	0	0	0	0	0	0	0	0	0	0	0	0
0	1.8484	0	0	3.5302	7.3234	8.5506	9.0057	6.537	15.855	26.307	11.796	17.247	11.481	20.543	23.273	11.55	18.252	11.711	28.506	24.066	15.367	3.5859	17.279	20.188	2.9325	9.0177	4.7933	2.941	0	0	0	1.2192	13.319	5.0047	0	7.2584	6.5291	5.7383	1.1594	8.1436	14.957	17.533	17.654	23.501	25.791	26.669	21.801	31.744	30.632
2.9476	8.6136	0.97978	0	0	0	14.199	2.3002	25.307	46.89	87.281	122.14	169.04	219.22	218.29	274.37	292.43	325.17	367.32	390.73	441.84	445.37	472.56	514.98	499.53	503.39	526.47	534.75	510.36	518.41	539.32	498.78	528.86	485.64	499.55	480.74	469.14	449.55	476.6	425.22	454.29	427.9	395.95	438.58	366.71	383.83	324.6	341.78	332.13	348.76
0	0	7.7054	17.771	9.031	0	0	0	2.8536	0	0	0	0	0	0	0	0	0	0	0	0	0	0	0	0	0	0	0	0	0	0	3.8859	0	0	0	0	0	0	0	0	0	0	0	0	0	0	0	12.693	28.647	21.222
0	0	12.624	0	0.80503	0	3.7959	5.9369	0	0	0	0	0	0	0	0	0	0	0	1.5384	0	0	0	0	0	0	0	6.4113	2.5236	5.3501	11.34	27.656	34.391	50.932	59.646	55.391	87.442	92.922	102.14	125.52	129.31	133.11	150.33	157.83	170.06	186.84	191.76	190.51	208.17	210.4
0	0	0	3.2392	7.974	1.1211	0	0	0	0	5.1995	2.1578	0	6.3196	3.0402	0	0	6.6799	3.6235	4.6911	0	0	2.94	6.8536	26.775	36.142	49.843	69.658	95.167	105.87	116.85	134.92	153.24	161.52	177.98	184.73	199.55	199.76	213.56	210.99	201.29	201.11	217.8	213	217.22	226.08	215.64	217.36	209.25	206.98
0	0	0	0.067448	3.2235	3.597	5.5497	0	0	0	2.4788	0.47198	0.042626	9.4541	8.7696	7.9079	4.1792	8.7883	5.5958	1.4327	0	0	10.197	11.813	15.474	3.6811	4.5887	6.1907	7.5728	12.958	12.449	10.012	16.713	14.098	18.057	29.753	38.082	33.768	31.698	30.561	31.049	31.683	30.85	29.47	37.86	41.816	40.818	39.118	40.2	29.347
21.034	6.8647	1.6576	0	2.4177	0	0	0	0	0	0	0	0	0	0	0	0	0	0	0	0	0	0	0	0	0	0	0	0	0	0	0	0	0	0	0	0	0	0	0	0	0	0	0	0	0	0	0	0	0
0	25.784	12.416	8.6601	0	0	0	0	0	0	0	0	0	0	0	0	0	0	0	0	0	0	0	0	0	0	0	0	0	0	0	0	0	0	0	0	0	0	0	0	0	0	0	0	0	0	0	0	0	0
0	0	0	1.2112	5.348	5.4399	20.617	15.639	32.926	43.543	44.864	54.862	60.828	57.046	64.353	74.689	77.45	44.17	58.372	56.048	64.625	69.304	95.196	79.159	74.602	95.352	82.598	118.33	126.68	125.49	125.71	148.26	151.91	156.98	178.39	165.15	172.11	191.13	229.58	257.03	255.51	299.86	338.5	393.23	416.89	444.37	483.87	547.62	609.99	629.23
0	0	19.712	53.603	0	0	43.937	49.048	38.539	45.738	0	12.751	8.4703	0	0	0	0	0	0	0	0	0	0	0	0	0	0	0	0	0	0	0	0	0	0	0	0	0	0	0	0	0	0	0	0	0	0	0	0	0
0	0	0	0	8.3999	19.337	29.233	50.519	55.702	68.95	81.057	86.731	100.39	112.12	125.7	143.22	169.02	180.94	207.94	245.4	261.31	286.15	308.35	314.68	329.51	366.07	395.64	383.54	389.36	406.13	429.23	438	420.17	430.24	464.34	443.81	476.06	451.51	431.52	430.91	432.8	426.74	444.19	438.47	419.91	406.68	447.25	413.4	413.47	388
0	0	0	0	3.8539	3.8688	3.2775	4.246	12.211	14.784	30.425	48.628	70.805	85.715	96.575	114.51	147.54	191.17	183.61	199.45	239.72	275.07	307.03	322.81	336.91	359.24	358.2	369.85	371.03	385.58	397.81	374.58	389.94	389.26	372.85	377.41	389.74	363.48	372.53	355.91	352.32	338.88	345.03	332.57	330.44	333.54	338.73	329.48	325.83	301.95
0	0	0.39011	6.1681	0	1.0639	4.2322	0	10.546	12.197	3.2679	0	4.3094	0	0	0	6.0768	19.97	21.684	23.885	26.419	27.207	29.215	25.203	39.158	62.961	0	3.3904	0	0	0	0	2.8388	0	0.89594	0	3.6719	0	0	0	0	0	0	0	0	2.7823	0	10.52	0	0
28.076	26.026	8.8734	0	0	0	0	0	0	0	0	0	0	0	0	0	0	0	0	0	6.8072	16.223	29.814	44.237	59.246	71.698	94.109	102.41	102.27	120.87	119.89	138.48	142.34	146.17	172.75	170.69	178.51	191.85	199.13	193.68	213.99	204.26	222.37	207.42	218.04	214.14	219.39	219.11	213.11	217.39
0	3.1554	8.6533	5.9449	0	0	0	0	0	0	0	0	1.5159	4.6179	14.824	15.943	15.631	26.931	40.11	47.96	30.359	39.023	29.168	41.1	36.341	35.291	27.797	29.915	37.752	43.361	33.718	40.989	61.491	65.757	58.058	66.451	64.901	68.204	78.66	70.118	78.818	81.435	78.985	80.343	71.435	68.489	77.433	88.683	92.376	84.639
3.3708	7.5404	8.1378	0	0	0	0	0.077041	7.9163	10.495	14.631	17.448	8.1735	3.702	3.5128	6.1842	15.659	4.0001	21.502	23.62	34.256	42.783	48.966	62.749	84.431	105.73	113.39	127.66	134.18	152.77	171.61	175.7	197.97	187.86	235.17	232.79	238.55	238.26	223.99	235.16	254.62	257.44	248.26	236.74	250.6	269.88	245.69	260.42	266.55	272.01
2.7994	4.9968	1.0064	0	0	0	0	0	0	0	7.3708	0	0	0	0	0.69088	7.3913	24.48	28.621	38.466	35.806	30.415	37.469	60.168	47.469	49.594	49.698	43.179	37.321	33.252	47.549	42.996	44.569	34.645	42.984	44.386	41.776	25.386	25.515	30.12	37.41	13.523	25.349	7.3592	16.764	18.808	21.273	12.719	23.9	21.099
3.4659	0	8.9144	1.2519	0	0	0	0	0	0	6.2903	1.1363	0	0	0	0	0	0	0	0	0	0	0	0	0	0	0	0	0	0	0	0	0	0	7.232	0	0	0	0	0	0	0	0	0	0	0	0	0.59429	1.1593	0
0	16.22	18.732	1.3792	8.6758	0	0	0	0	0	0	0	0	0	0	0	0	0	0	0	0	0	0	0	0	0	0	0	0	0	0	0	0	0	0	0	0	0	0	0	0	0	0	15.292	35.551	44.553	50.839	68.916	74.48	89.531
0	0	1.8845	0	2.7021	0.88921	7.0342	4.8086	0	0	7.3763	0	8.7505	9.0828	29.547	26.131	22.741	34.48	45.426	45.323	42.541	44.988	30.306	44.548	49.211	47.604	56.393	54.533	53.33	56.303	53.365	54.118	66.243	59.841	65.631	47.372	61.184	67.957	57.416	63.761	66.929	80.025	100.01	116.9	146.39	171.79	207.83	230.62	259.82	294.14
3.7617	7.4398	0	2.8578	0	0	0	0	0	0	0	0	0	0	0	0	0	0	0	0	0	0	0	0	0	0	0	0	0	0	0	0	0	0	0	0	0	0	0	0	0	0	0	0	0	0	0	0	0	0
1.3957	0	3.2858	2.4272	0	0	9.3915	1.4379	0	0	0.15219	1.5022	3.3343	4.645	0	5.8343	0	10.784	10.431	6.3543	7.74	7.4886	6.9943	3.9972	7.9572	12.774	10.254	12.986	11.043	16.503	15.883	8.5515	16.026	8.5172	16.62	15.483	26.351	20.6	44.171	22.789	15.371	21.809	28.137	39.417	41.251	45.649	48.866	50.914	70.143	75.397
0	0.13322	1.0736	2.0428	0	0	6.306	1.2082	9.3815	5.7739	7.2178	13.481	29.149	36.793	57.63	83.69	102.86	110.39	129.54	152.7	169.13	206.73	230.65	231.49	262.28	270.04	284.24	290.93	304.99	311.92	311.88	303.18	311.31	320.67	335.5	330.98	322.56	304.14	315.95	295.88	302.96	299.37	288.47	292.07	280.74	270.24	265.01	259.98	250.22	259.89
0	2.5427	3.3857	2.6439	0	5.4405	10.063	0.61538	5.6021	8.4378	2.7247	3.7161	0	0	0	0	0	0	0	0	0	0	0	0	0	0	0	0	0	0	0	0	0	0	0	0	0	0	0	0	0	0	0	0	0	0	0	0	0	0
0	0	0	0	3.039	0	12.473	14.573	9.5734	7.3877	12.166	5.3843	9.448	5.8748	1.4926	0.51071	2.0953	0	0	0	0	9.7456	4.1239	0	0	0	0	5.5445	3.3686	0.96565	0.38084	3.175	0	5.1451	7.707	2.9493	0	1.0496	3.6714	3.2531	8.0944	10.499	7.5415	2.1049	13.425	9.3303	12.218	6.3015	9.7246	13.706
0	0.44916	0	3.1492	4.2166	0.58631	0	0	0	0	0	1.9663	0	4.012	3.7435	1.9717	0	13.827	0	7.7782	5.204	11.759	14.759	6.9169	13.456	13.322	14.478	17.104	25.71	26.43	22.307	25.133	43.768	47.494	63.833	74.207	90.14	93.907	107.82	100.62	124.73	137.89	129.1	136.61	151.82	171.29	165.71	157.11	164.02	166.58
0	6.366	7.8324	1.6948	0	0	5.7351	0.83292	0	0	0.82774	0	6.7923	0.89871	11.218	3.931	5.931	13.363	39.237	29.587	35.989	43.145	47.85	69.889	78.37	81.801	97.056	115.13	129.09	169.91	212.32	256.73	322.81	373.86	436.8	494.34	538.19	586.96	619.46	628.97	678.2	738.3	770.68	804.16	862.34	904.7	953.62	953.41	960.11	982.55
0	19.808	16.285	8.1401	0	0	0	0	0	0	0	0	0	0	0	0	0	0	0	0	0	0	0	0	0	0	0	0	0	0	0	0	0	0	0	0	0	0	0	0	0	6.6297	4.1953	12.838	14.966	32.485	36.555	61.635	64.444	70.049
0	0	0	5.0701	3.0518	2.1551	4.7943	0	0.68121	0	6.2566	8.0582	8.5899	8.1477	4.6514	0	0	5.292	0	8.332	0	0	0	0	0	0	0	0	0	0.65703	3.6245	0.40432	15.534	14.467	23.487	31.841	42.278	47.188	63.018	62.814	67.59	76.165	73.126	82.448	109.31	127.51	122.29	127.67	130.01	143.46
0	0	7.431	6.0275	0	0	5.5056	0	0	0	0	0	0	0	0	0	0	0	0	0	0	0	0	0	0	0	0	0	0	0	0	0	0	0	0	0	0	0	0	0	0	0	0	0	4.9016	11.814	15.34	17.061	22.284	24.073
13.681	10.685	9.6472	0.050232	0	0	0	0	0	0	0	0	0	0	0	0	0	0	0	0	0	0	0	0	0	0	0	0	0	0	0	0	0	0	0	0	0	0	17.797	48.374	66.089	107.99	84.808	117.24	147.5	204.54	218.55	243.49	281.91	304.12
16.092	7.9492	0.37744	0	0	0.9899	0	0	0	0	0	0	8.5143	18.492	21.405	29.16	24.084	21.584	30.871	12.988	14.135	12.183	5.3678	4.7682	19.777	21.939	27.352	25.301	32.498	36.183	26.749	38.867	27.71	24.695	25.82	37.186	24.748	23.855	16.157	19.067	29.782	22.043	33.157	29.554	25.331	35.317	31.639	33.387	36.384	51.273
0	0	0	7.1584	19.961	23.64	39.14	49.551	50.703	66.539	70.006	68.045	75.76	60.958	76.886	63.213	51.895	50.064	55.765	43.827	39.181	24.757	23.076	18.36	29.228	27.466	19.71	14.659	8.7787	9.7896	0	2.4344	5.7641	0.7143	1.0551	0	0	0	0	0	0	0	0	8.2792	0	4.631	12.233	0	0	1.8921
7.7905	29.936	11.269	0	5.4135	0	0	0	0	0	0	0	0	0	0	0	0	0	0	0	0	0	0	0	0	0	0	0	0	0	0	0	0	0	0	0	0	0	0	0	0	0	0	0	0	0	0	0	0	0
0	0	8.2276	4.149	0	0	10.491	2.3575	11.199	0.79446	0	0	3.0994	1.9859	1.5604	2.9079	11.55	10.62	0	10.865	16.362	11.226	14.312	11.487	14.38	31.276	26.492	35.427	40.674	48.174	49.156	52.712	58.306	59.612	72.712	72.431	73.137	70.592	89.977	75.287	76.558	74.236	76.58	93.979	78.028	69.076	85.956	81.739	84.722	93.922
0	5.1175	0	0	0	0	11.051	6.6362	12.505	7.1283	12.67	17.302	22.162	18.485	25.165	26.141	30.482	33.341	28.589	37.887	41.024	33.802	38.287	36.158	44.399	50.69	48.374	50.672	43.749	44.59	46.16	39.29	34.672	28.717	36.321	32.106	24.808	21.372	15.435	13.976	11.888	7.8144	13.509	19.517	10.736	10.552	12.101	10.898	19.529	16.197
0.69971	0	0	0	0	5.0988	4.3157	10.662	7.8387	9.0991	24.308	28.319	36.833	28.683	28.893	24.518	38.072	48.924	55.199	75.026	66.927	68.874	65.145	75.359	71.162	73.824	82.051	83.632	83.867	70.827	61.716	70.289	80.385	79.877	85.37	77.064	91.019	97.653	119.32	107.28	105.91	119.43	119.82	134.03	153.59	139.35	154.32	150.65	164.03	177.48
25.025	7.1269	0	0	0	0	0	0	0	0	0	0	0	0	0	0	0	0	0	0	0	0	0	0	0	0	0	0	0	0	0	0	0	0	0	0	0	0	0	0	0	0	0	0	0	0	0	0	0	0
0	0	1.0409	0	0	3.4259	3.2983	0	0	0	0	0	4.0349	3.9258	9.1599	3.3782	6.6599	17.561	18.894	28.152	33.223	0	0	0.10165	1.3867	4.1941	2.5603	1.592	0	1.504	0	0	5.959	4.1352	18.887	6.0993	11.747	18.657	8.387	11.927	6.6173	24.189	13.06	20.693	27.098	33.856	34.394	31.38	36.454	31.964
5.6932	1.0226	2.5777	0	0	0.46458	3.9013	1.9776	0	3.5638	5.913	7.461	3.9682	0	0	1.7111	1.7764	6.6325	14.74	11.049	20.907	15.281	12.817	13.327	14.469	18.208	11.073	9.2406	8.1309	5.6754	6.6035	9.9572	19.388	16.774	24.039	28.89	30.322	23.282	20.732	19.552	29.768	24.211	21.863	14.187	19.614	30.839	26.895	39.143	37.625	36.55
0	2.8052	3.8505	1.5537	0	0	7.681	9.7877	0	0	5.3746	0	0	0	4.7256	5.2124	0	5.7229	10.131	4.2203	11.207	20.755	10.928	32.136	36.131	34.362	41.991	36.434	35.794	45.968	46.662	43.449	54.297	46.751	53.507	59.112	52.315	49.452	52.829	47.718	47.021	63.417	56.33	58.43	48.218	43.313	47.376	56.95	52.625	51.571
32.888	19.033	1.3897	0	4.7547	0	0	0	0	0	0	0	0	0	0	0	0	0	0	0	0	0	0	0	0	0	0	0	0	0	0	0	0	0	0	0	0	0	0	0	0	0	0	0	0	0	0	0	0	0
5.1566	7.7408	0	0	0	0	0	0	0	0	0	0	4.2614	21.812	0	0	0	4.0131	9.4349	10.379	11.285	7.2787	6.3992	6.5577	11.029	10.377	5.7261	16.743	16.934	18.716	14.01	20.355	25.42	30.005	33.434	38.945	45.787	41.484	36.085	41.522	50.072	59.28	55.234	51.43	65.388	67.122	66.778	73.023	77.792	88.158
0	0	2.2384	0	4.5822	0.81339	3.4326	0.99351	0	0	1.9138	0	0	0	0	0	0	4.0111	0	0	0	0	0.81114	12.621	0.15053	15.938	0	13.042	8.2892	16.732	11.864	30.319	34.608	39.527	46.069	34.064	48.862	51.514	45.612	54.667	48.475	57.002	59.938	93.074	96.137	105.69	94.593	105.25	94.423	104.72
11.502	11.027	0	3.8132	0	0	0	0	0	0	0	0	0	15.259	19.393	34.981	69.73	85.4	115.31	138.7	157.5	188.37	215.21	257.35	292.81	293.04	317.6	324.7	324.01	330.89	332.72	314.51	311.19	307.96	299.14	282.68	264.93	257.31	248.17	244.17	240.14	223.26	226.12	226.67	208.21	188.64	193.91	194.25	207.5	205.83
22.187	9.4665	0	0	0	0	0	0	0	0	0	0	0.40012	0	0.93539	0	0	0	0	0	0	0	0	0	0	0	0	0	0	0	0	0	0	0	0	0	0	0	0	0	0	0	0	0	0	0	0	0	0	0
3.3858	0	0	2.0329	0	0	2.8319	0	0	0	5.274	2.5662	6.4334	7.245	8.3658	3.4868	3.1373	6.6499	0	0	0	2.0473	1.5179	0	0.55765	0	3.4165	3.9961	0	0	5.3588	3.126	3.0819	5.4886	4.7372	0.33678	4.3943	6.1783	10.536	6.6292	11.895	11.417	16.236	17.669	17.868	16.147	19.826	15.953	18.917	26.23
5.0494	4.1637	0.2551	1.0751	0	0	0	0	0	0	0	0	3.2637	4.7094	0.1951	0	0	0	0	0	0	0	0	0	0	0	0	0	0	0	0	0	0	0	0	0	0	0	0	0	0	0	0	0	0	0	0	0	0	0
0	3.2837	0.020423	5.8219	0	6.45	0	0	0	0	0	0	0	0	0	0	0	0	0	0	0	0	0	1.3702	10.269	16.793	22.89	21.795	19.982	22.041	35.245	37.71	37.472	44.175	40.554	19.819	21.772	23.04	7.4868	23.482	20.326	29.868	28.48	28.873	32.09	20.77	30.317	22.076	49.994	56.361
0	1.2847	4.0093	3.3765	8.6082	0.21708	5.1857	6.8306	2.92	4.0335	6.92	0	0	0	0	0	0	0	0	0	0	0	0	0	0	0	0	0	0	0	0	0	0	0	0	0	0	0	0	0	0	0	0	0	0	0	0	0	0	0
8.0882	7.076	4.1103	0	0	0	0	0	0	0	0	0	0	0	0	0	0	0	0	0	0	0	0	0	0	0	0	0	0	0	0	0	0	0	0	0	0	0	0	0	0	0	0	0	0	5.7619	8.2923	19.267	11.533	26.089
0	2.8862	0.95442	0	0	0	5.6946	3.1878	5.0735	5.4363	7.0466	8.9802	9.7935	6.754	11.916	7.9657	12.854	14.298	11.14	13.522	24.692	24.742	18.414	24.87	16.107	12.627	13.818	14.969	19.275	21.07	18.014	16.656	18.712	9.6237	17.789	14.389	16.466	14.276	19.853	12.583	13.181	10.741	16.014	18.721	15.752	15.696	24.495	19.067	25.115	31.632
0	0	0	0	28.054	40.191	49.947	63.164	49.57	25.325	47.315	28.289	52.791	15.051	53.931	0	31.475	0	0	0	0	0	0	0	0	0	0	0	0	0	0	0	0	0	0	0	0	0	0	0	0	0	0	0	0	0	0	0	0	0
0	0.45137	2.7631	0	0	2.454	3.81	1.6664	0	0	0	1.0778	3.2281	2.4238	12.63	9.9642	13.496	24.519	38.505	42.064	47.916	46.996	64.635	80.396	80.422	92.894	111.73	107.63	112.61	130.59	135.48	156.21	152.27	154.53	173.46	176.57	184.77	204.5	215.02	240.38	245.62	271.02	292.91	296.85	318.88	326.92	346.26	338.93	358.92	365.77
23.781	26.86	8.5195	0	0	0	0	0	0	0	0	0	0	0	0	0	0	0	0	0	0	0	0	0	0	0	0	0	0	0	0	0	0	0	0	0	0	0	0	0	0	0	0	0	0	0	0	0	0	0
0	0	0	0	9.9122	13.16	23.372	8.5749	2.8141	0	0	0	0	2.6738	15.676	22.925	16.678	17.043	0	0	0	0	0	0	0	0	0	0	0	0	0	0	0	0	0	0	0	0	0	0	0	0	0	0	0	0	0	0	0	0
0	12.898	2.3171	10.822	7.939	3.485	0	0	0	0	0	0	0	0	0	0	4.5171	14.77	20.451	15.541	10.412	20.941	30.927	30.374	62.637	62.42	89.795	102.02	124.63	114.41	130.84	153.16	155.86	128.57	128.15	160.03	182.54	174.79	201.68	212.37	240.57	263.9	280.68	280.86	282.71	303.75	309.58	309.38	340.38	350.65
0	0	0.24531	4.1108	0	6.1317	0	12.079	6.8957	3.9494	19.515	14.971	19.386	18.663	15.852	16.816	12.11	17.243	9.0922	10.058	9.8798	11.094	15.053	14.015	9.4826	3.7223	11.035	0	0	0.72003	1.6183	0.23373	2.0442	6.942	0.364	4.3103	3.964	1.9908	3.8933	8.1006	23.966	53.525	70.388	97.225	115.29	163.96	197.46	214.32	269.18	326.54
0	4.3951	23.085	25.631	2.0043	1.0849	0	0	0	0	0	0	0	0	0	0	0	0	0	0	0	0	0	0	0	0	0	0	0	0	0	0	0	0	0	0	0	0	0	0	0	0	0	0	0	0	0	0	0	0
8.5389	0	3.0433	0	0	0	0	0	0	0	0	0	0	0	0	0	0	0	0	0	0	0	0	0	0	0	0	0	0	0	0	0	0	0	0	0	0	0	0	0	0	0	0	0	0	0	0	0	0	0
1.139	1.201	5.8774	2.9471	0	0	0	4.1584	0	0	3.856	0	0	0	6.8926	0	0	0	5.2605	3.0806	0	0	0	0	0	0	0	0	0	0	0	0	0	0	0	0	0	0	0	0	0	5.61	0	0	0	0	0	0	3.952	3.5303
2.8112	2.7155	9.3351	5.9932	0	0	0	0	0	0	4.8617	0	0	0	0	0	0	0	9.5046	3.4997	16.117	7.6807	1.1384	0	0	0	0	0	0	0	0	0	0	0	0	0	2.6574	0	0	0	0	0	0	0	0	0	0	0	7.1197	0
0	4.5018	7.6503	4.3087	0	0.48946	0	0	0	0	4.4933	3.2109	2.2155	0.48279	0	0	1.7375	11.599	10.027	11.234	17.392	4.4945	13.044	16.307	14.324	16.819	13.39	14.613	12.846	18.082	10.579	13.659	22.859	17.679	19.026	20.088	20.078	14.185	15.843	23.543	27.798	20.514	15.998	5.6869	11.79	16.525	16.344	21.384	21.649	16.651
1.7836	5.0884	0.19453	4.2682	0	0	6.6909	3.2055	7.7718	4.8741	2.4241	5.7445	6.8445	0	2.8127	5.0309	3.6173	2.5649	0	0	0	0	0	0	0	0	0	4.0295	0.76399	0	0	0	0	0	3.5605	0	1.7317	2.8813	5.6268	0	0	0.96311	2.3503	3.0737	0	0	0	0	1.7383	2.495
0	0	0	0	13.726	14.638	16.649	14.421	7.3322	6.3393	16.076	21.285	25.164	18.105	21.468	15.222	13.972	22.71	19.096	22.559	17.103	14.861	19.171	27.479	29.43	18.447	13.687	9.479	10.751	8.8192	7.5703	3.663	6.4356	3.5532	3.269	6.0703	8.2256	10.31	14.03	21.267	15.066	23.685	19.919	18.208	20.597	35.621	31.112	32.308	32.357	28.004
0	0	12.89	9.3995	9.0542	0	0	0	0	0	0	0	0	0	0	0	0	2.7062	0	0	0	0	0	0	0	0	0	0	0	0	0	4.659	0	2.3483	1.3201	0	0	0	0	0	0	0	0	0	0	0	0	0	0	0
0	0	3.5503	4.2809	0.69644	6.6325	6.3722	6.8471	15.201	7.9202	14.566	15.322	24.352	20.096	15.094	24.712	23.919	21.753	13.563	17.548	6.0649	16.349	17.636	20.525	13.858	18.726	23.196	14.096	8.1654	14.504	18.538	9.0334	8.9582	7.7489	7.123	4.1647	2.2001	4.1279	9.4864	3.4185	0	4.1758	0	0	0	0	0	0	0	0
0	0.013587	5.682	6.5187	2.2063	0	0	0	0	0	0	0	0	0	0	0	0	0	0	0	0	0	0	0	0	0	0	0	0	0	0	0	0	0	0	0	0	0	0	0	0	0	0	0	0	0	0	42.231	45.74	55.014
0	4.0304	0.94666	0.099919	0	0	3.8944	2.3756	5.3986	0	1.8917	0.96774	7.6417	6.1021	4.7919	4.8128	9.4012	9.5257	3.5646	7.3584	7.6386	15.184	12.246	9.302	12.761	17.531	15.606	15.184	22	22.332	23.995	34.005	31.209	36.703	44.165	43.333	43.774	50.001	62.393	60.596	65.63	73.268	76.148	81.174	88.094	80.763	88.087	89.981	98.414	104.74
0.2819	0	0	1.6579	2.1963	0.6657	3.4031	0	0	0	3.2269	5.5092	6.3779	15.606	14.81	7.4031	8.2309	19.275	12.085	22.382	31.486	37.52	37.36	41.862	43.07	35.432	45.512	49.088	64.363	58.411	54.862	52.796	55.53	53.614	56.857	51.781	61.744	59.076	59.552	58.018	54.87	54.073	54.115	49.384	48.676	49.594	38.538	42.923	37.867	36.842
0	2.0636	0	0	2.1878	0.083098	5.5636	0	0	0	0.91237	0	0.37608	0	0	0	0	0	0	0	0	0	0	6.2651	5.9191	7.6984	13.108	9.7553	9.4168	17.368	8.178	13.882	22.3	17.987	24.373	25.855	31.895	35.423	33.34	43.377	39.421	47.862	43.083	55.137	57.395	65.333	69.464	59.806	67.676	55.983
0	2.5124	0	3.8249	2.1999	1.1284	13.652	4.3766	2.5651	0	0	0	0	0	0	0	0	0	0	0	0	0	0	0	0	0	0	0	1.6401	0	2.5285	0	0	6.3401	7.0401	0	8.7768	4.9199	19.14	2.9759	4.8448	4.2436	9.7705	8.7021	0	0	3.1917	0	0	2.6792
0	0	5.9163	6.1678	0	0	0	5.5697	0.35828	1.7611	8.0583	11.275	15.307	14.698	13.173	13.413	20.655	22.398	18.807	17.818	18.693	22.747	23.55	24.415	25.915	23.647	46.293	52.47	57.995	77.814	89.506	101.15	113.7	123.78	136.18	139.49	163.95	177.18	185.94	188.26	209.39	217.61	229.7	239.57	246.64	266.84	256.35	279.79	293.6	290.19
6.4955	0.74754	4.1745	0	0	0	0	0	0	0	0	0	0	0	1.0248	0	0	0	0	5.9267	1.6444	6.4615	8.2544	11.85	19.166	18.7	19.995	21.114	21.63	27.698	22.219	24.083	34.727	37.011	39.601	27.393	39.807	31.888	32.435	34.756	32.536	37.561	40.069	50.437	43.63	56.7	54.644	50.957	57.754	61.829
0	0	0	0	0	7.2959	15.139	17.496	20.51	21.293	36.176	27.858	40.707	44.71	46.104	55.627	50.621	53.171	45.877	57.347	45.422	59.139	56.995	49.205	54.438	47.846	56.49	44.829	34.517	38.384	34.519	30.534	41.838	38.294	26.549	40.894	42.257	37.203	32.875	27.172	29.541	36.449	29.431	21.692	20.054	27.877	17.156	12.435	21.152	27.864
0	0	9.1772	0	1.6156	7.4158	1.1057	6.1213	0	11.104	19.58	26.402	34.457	35.428	37.961	36.561	35.29	49.05	48.058	45.488	46.015	44.938	40.803	52.185	45.865	50.301	59.859	45.182	54.144	54.126	49.624	54.993	56.747	52.875	63.14	59.204	64.011	62.714	61.938	61.821	56.953	68.499	65.145	63.238	61.06	71.54	69.882	61.799	56.799	57.414
0	0	0	3.7539	3.3214	0	4.1168	0	0	0	0	0	0	0	0	0	0	0	0	0	0	0	0	0	0	0	0	0	0	0	0	0	0	0	0	0	0	0	0	0	0	0	0	0	0	0	0	0	0	0
0	0	4.0133	0	2.2191	3.6421	7.6528	10.643	12.738	18.157	17.046	14.025	12.883	16.936	11.608	25.915	16.642	21.14	20.781	32.722	21.001	17.257	14.552	21.881	10.956	16.19	17.679	11.347	12.887	10.509	12.713	7.7587	11.671	18.405	13.259	14.449	4.6968	2.3118	0	0	0	0	8.6812	3.7704	0	0	0	0	2.9737	0
1.1443	6.0139	2.12	1.5088	0	0	0	0	0	0	4.762	6.8663	4.2446	0	0	0	0	9.0021	0.94339	2.3356	5.642	5.5746	10.082	2.8972	5.3031	3.7022	4.7784	5.6887	0.35329	1.8783	6.2033	0	10.211	10.89	16.743	16.97	14.474	6.5973	1.0311	10.395	13.66	12.612	15.134	4.0474	7.1353	16.07	14.575	19.771	20.264	19.067
1.1498	4.8708	0	2.0397	0	0	8.7292	3.4039	3.3609	0.83002	4.4895	4.7077	9.3265	2.3378	10.067	6.2851	10.133	10.483	8.7796	17.994	9.3573	11.405	6.6602	6.6132	7.0092	6.1621	2.3682	8.2292	10.418	13.712	4.0659	8.388	9.9523	0	5.9003	6.2644	6.0727	7.8772	11.993	0	6.1468	7.3048	1.534	11.051	6.1414	6.4899	19.483	14.958	26.812	24.659
0	4.8362	0	0.54395	0	0	2.9658	4.3134	8.8156	5.8424	10.196	11.612	12.012	13.036	13.542	17.307	22.351	29.511	40.162	66.435	85.466	102.38	134.57	148.88	178.36	207.91	228.18	285.49	297.77	332.65	347.04	363.61	372.24	389.98	405.26	427.02	427.12	481.07	457.52	459.35	431.73	461.3	444.24	465.86	467.17	456.97	490.01	449.05	474.29	493.31
0	21.907	22.673	26.481	5.9385	0	0	0	0	0	0	0	0	0	0	0	0	0	0	0	0	0	0	0	0	0	0	0	0	0	0	0	0	0	0	0	0	0	0	0	0	0	0	0	0	0	0	0	0	0
0	3.1357	2.3494	0	0	0.18969	3.0818	8.6855	3.115	11.849	15.186	16.775	27.246	16.939	23.08	23.152	21.188	24.134	24.644	34.021	29.769	25.219	27.342	33.698	34.993	41.511	43.188	35.625	45.452	47.022	44.171	50.93	57.93	56.107	62.584	61.181	67.835	59.063	60.219	60.501	56.789	72.576	67.038	76.796	73.976	76.988	81.804	71.729	72.38	73.926
1.7179	5.6964	0	5.8447	0	0	0	0	1.1637	0	0.49643	7.3719	7.8719	13.407	7.5761	13.155	8.4815	8.9667	11.279	22.436	0	0.53955	1.7733	0	0	0	0	0	0	0	0	0	0	0	0	0	0	0	0	0	0	0	0	0	0	0	0	0	0	0
0	6.4162	1.3135	3.1926	0	0	0.24827	0	0	2.1981	0	0	1.5979	7.3545	4.7951	12.182	7.4922	16.781	15.07	18.157	18.109	9.3915	5.7209	10.742	12.301	9.6171	5.7171	8.3171	5.0036	0	7.4517	3.4979	9.4459	5.2979	3.3863	2.1267	0	0	0	0	0	1.1471	13.791	9.4318	0.79776	6.6004	8.9214	17.424	22.183	25.647
1.3853	4.4961	0	0	0.44263	0.54408	0	5.7527	0	0.12017	6.6057	7.764	12.306	22.92	13.47	8.2232	19.761	28.525	23.437	20.271	22.087	17.898	23.026	22.584	23.198	17.945	23.35	20.437	28.419	23.618	26.029	19.948	29.596	26.15	31.579	28.969	29.692	36.498	43.076	49.515	47.084	62.586	72.417	74.459	85.195	108.27	99.809	120.09	122.81	132.42
0	0	0	5.2797	3.1855	1.8871	2.0805	1.1875	3.8583	7.4167	14.83	17.487	19.923	20.19	21.452	27.223	21.71	34.923	27.535	30.854	29.362	25.488	35.299	38.76	44.054	38.295	44.426	55.941	58.118	56.498	66.068	68.971	87.509	104.43	134.47	126.53	130.03	178.34	199.86	200.24	221.71	239.16	273.02	288.23	323.38	338.23	359.28	368.35	380.9	384.23
0	3.3197	2.6352	3.5241	14.51	8.542	0.75425	0	0	0	0	0	0	0	0	0	0	0	0	0	0	0	0	0	0	0	0	0	0	0	0	0	0	0	0	0	1.2515	4.642	0	0	0	5.705	0	24.293	5.3002	40.276	39.315	37.145	29.757	42.589
1.0359	2.4581	2.0748	0	1.5806	0	0	2.945	0	0	0	0	4.8205	7.6902	11.64	18.163	20.953	44.706	49.09	59.286	69.757	81.843	87.884	107.88	125.05	147.66	172.53	184.44	203.99	225.66	228.54	244.82	279.24	255.02	282.77	298.49	321.4	321.03	325.59	308.58	344.69	320.15	358.63	380.3	376.01	384.91	413.21	404.46	421.76	428.34
7.7366	0	11.094	2.9587	0	0	0	0	0	0	0	0	0	0	0	0	0	0	0	0	0	0	0	0	0	0	0	14.123	7.6776	22.238	19.257	27.966	35.744	45.69	53.989	63.468	69.765	66.724	74.801	73.832	82.816	81.077	85.309	82.416	91.609	97.688	99.906	90.489	100.1	88.841
0	0	0.25719	5.2172	0	3.4286	0	9.5074	5.5743	11.437	3.0994	7.2714	11.376	18.137	17.431	35.294	35.133	48.181	38.789	44.692	43.57	27.213	31.838	46.821	41.684	32.583	24.844	31.509	31.894	26.031	29.038	27.834	37.402	29.269	23.261	24.358	14.348	14.8	9.8672	6.9864	0	10.156	11.498	9.0691	0	0	7.0345	11.316	10.616	2.021
0.22129	11.494	2.9418	0	0	0	0	0	0	0	0	0	0	0	0	0	0	0	0	0	0	0	0	0	0	5.2337	0.87862	0	0	0	0	10.074	18.138	18.716	22.14	26.142	33.638	35.391	33.776	33.498	36.459	46.538	39.693	42.564	46.825	55.109	58.915	62.72	66.311	66.312
30.2	14.189	0	0	0	0	0	0	0	0	0	0	0	0	0	0	0	0	0	0	0	0	0	0	0	0	0	0	0	0	0	0	0	0	0	0	0	0	0	0	0	0	0	0	0	0	0	0	0	0
7.0202	1.7127	0	2.4881	0	0	0	0	0	0	0	0	0	6.3864	0	0	0	0	0	0.68405	0	0	0	0	0	0	0	0	0	0	0	0	0	0	0	0	0	0	0	0	0	0	0	0	0	0	0	0	0	0
14.86	5.6594	2.5115	0	0	0	0	0	0	0	0	0	0	0	0	0	0	0	0	0	0	0	0	0	0	0	0	0	0	0	0	0	0	0	0	0	0	0	0	0	0	0	0	0	0	0	0	0	0	0
0	9.7021	3.625	4.8021	3.6573	1.3621	0	0	0	0	0	0	0	0	0	0	0	0	0	0	0	0	0	0	0	0	0	0	0	0	0	0	0	0	0	0	0	0	0	0	0	0	0	0	0	0	0	0	0	0
0.84799	5.6095	9.586	2.2785	0	0	0	0	0	0	0	0	0	0	0	0	0	0	0	0	0	0	0	0	0	0	0	0	0	0	0	0	10.153	32.979	46.251	39.216	36.314	33.892	40.468	35.556	40.952	46.609	43.406	33.565	40.651	43.589	47.773	61.963	68.18	39.685
0	0	0	7.3308	0.83078	3.0379	0.73792	3.7722	0.65221	3.8538	5.0161	1.5931	0	0	1.2	7.4076	0	0.54212	0	3.3521	6.4057	0.50703	0	2.5191	7.6586	4.3708	6.7482	14.729	22.536	11.021	29.318	31.891	31.58	38.65	40.961	41.297	41.714	45.13	37.978	47.784	55.592	17.263	19.313	9.7007	14.56	10.743	24.054	19.12	25.773	21.194
0	3.6034	0	0	0	0	3.0317	1.2908	4.8644	5.1205	0	0	6.5433	1.2889	2.6495	2.9681	2.5566	4.4171	1.2931	5.2726	10.613	12.35	8.8221	5.8405	8.5749	10.409	5.2659	12.094	16.873	13.129	19.11	15.672	12.639	13.789	23.1	12.619	15.04	14.268	19.973	15.143	15.593	17.024	17.362	29.681	16.225	20.828	27.963	19.776	31.437	31.001
0	7.7245	6.4393	4.1832	0	0	4.0178	0.17536	0	0	0	0	0	0	0	0	0	0	0	0	0	0	0	0	0	8.1074	12.689	11.17	17.565	22.998	39.68	38.242	44.837	39.228	56.833	58.204	52.52	61.349	54.471	58.822	62.052	57.496	65.525	63.539	70.183	73.613	66.67	65.356	68.32	65.001
2.9134	6.2314	3.6508	5.1604	9.1617	2.7849	0	0	0	0	0	0	0	0	0	0	0	0	17.076	51.375	95.351	123.26	209.09	222.4	252.01	277.46	321.74	349.97	348.87	370.95	408.45	415.19	463.6	441.66	430.64	434.92	422.38	412.34	431.08	423.19	438.86	428.28	415.89	409.66	427.96	394.47	307.92	295.5	279.22	270.97
0	0.060963	1.339	1.1737	1.2574	0	9.9142	6.1887	16.074	8.3226	9.3454	7.4164	12.521	16.121	25.327	20.214	21.789	14.266	25.76	31.506	26.338	26.848	22.385	27.38	35.031	39.719	48.573	47.307	48.694	49.252	50.563	43.684	49.523	55.091	57.464	49.118	51.522	47.147	63.496	50.565	54.817	49.277	57.968	72.238	63.2	70.111	95.304	96.438	114.92	119.51
0	6.15	6.3263	0	0	0	0	0	0	0	0	0	0	0	0	5.9147	0	0.46613	0	0	0	0	0	0	3.1113	5.2158	4.9237	4.824	0	0	0	0	0	0	0	0	0	0	0	0	0	0	0	0	0	0	0	0	9.0291	2.192
0	3.0308	13.249	0	0	5.3564	0	0	0	0	0	0	0	0	0	0	0	0	0	0	0	0	0	0	0	0	0	0	0	0	0	0	0	0	0	0	0	0	0	0	0	0	0	0	0	0	0	0	0	0
24.795	26.109	0	32.15	0	0	0	37.528	44.891	33.067	37.2	29.946	35.585	35.147	32.789	37.807	30.363	37.668	38.903	44.434	33.216	21.948	27.314	33.785	27.984	39.872	44.031	39.49	32.857	21.688	34.676	55.369	71.758	82.498	72.317	79.585	94.983	88.816	86.743	113.88	127.55	96.951	103.06	119.94	122.33	113.15	133.49	128.51	123.37	123.47
0	0	0	0	6.2233	3.3713	8.8081	15.171	10.798	9.5391	15.174	19.649	35.012	33.502	41.573	43.956	46.784	55.036	67.482	68.716	73.988	88.737	79.926	104.27	98.725	109.21	113.39	118.25	122.13	139.39	132.04	153.66	162.7	154.38	170.95	184.52	190.16	209.45	209.8	217.87	230.92	260.6	264.19	277.52	282.08	289.84	288.55	302.39	336.17	333.98
8.8353	12.7	2.6591	0	0	0	0	0	0	0	0	0	0	0	0	0	0	0	0	0	0	0	0	0	0	0	0	0	0	0	0	0	0	0	0	0	0	0	0	0	0	0	0	0	0	0	0	0	0	0
11.981	11.068	3.1701	0	0	0	0	0	0	0	0	0	0	0.80961	0	0	2.4988	0	0	0	0	0	1.3106	1.0482	0	0	2.193	0	1.9321	2.2934	0	0	0	0	0	0	0	0	0	0	2.7943	0	0	0	0	0	0	0	0	0
0	0	10.45	7.2428	8.9112	0.61855	0	0	1.9397	0	0	0	0	0	0	0	0	0	0	0	0	0	0	0	0	0	0	0	0	0	0	0	0	0	0	0	0	0	0	0	0	0	0	0	0	0	0	0	0	0
0	0	1.434	1.0796	10.004	8.8749	18.66	5.7104	18.718	23.971	3.3958	18.757	25.025	17.385	24.277	30.737	18.304	28.547	24.522	28.345	31.41	23.368	34.693	27.541	21.868	33.11	29.983	32.829	35.266	27.289	31.208	35.606	41.754	52.247	73.885	91.241	128.31	151.75	178.97	212.91	273.59	312.79	362.75	391.28	427.38	444.09	500.92	516.16	539.02	569.87
8.7952	4.4987	4.8737	1.3487	0	0	0	0	0	0	0	0	0	0	0	0	0	0	0	0	0	0	0	0	0	0	0	0	0	0	0	0	0	0	0	0	0	0	0	0	0	0	0	0	0	0	0	0	0	0
0	0	12.205	4.1233	3.0277	0	0	3.1819	0.84781	0	5.9292	6.6199	16.065	16.95	21.492	33.231	23.847	27.968	37.862	40.553	37.934	52.292	40.359	54.101	41.868	41.492	43.933	42.366	42.427	52.577	57.699	55.617	64.225	65.337	78.357	83.935	78.165	81.366	68.614	73.218	84.758	97.677	93.608	104.02	87.323	104.4	104.18	113.39	116.64	94.177
0	0.87776	0	0	0.65319	0	7.5205	4.842	8.4542	9.0409	8.4619	15.135	12.304	15.992	13.671	18.824	21.248	22.674	19.189	23.633	34.11	41.146	46.548	49.539	67.927	82.892	91.329	115.97	129.7	142.8	143.84	154.35	164.21	171.72	183.03	188.99	199.8	205.16	215.67	223.23	206.45	213.88	221.58	226.56	217.75	224.82	229.57	220.8	220.87	226.58
0	10.362	1.1418	7.4618	5.9361	0	0	1.6016	0	0	0	0	0	0	0	0	0	0	0	1.0575	3.2404	0.36479	4.1892	4.4697	9.4331	4.1063	1.7965	9.1282	2.3645	0	7.7388	1.0356	10.151	2.6186	3.4601	0	0	0	0	0	0	5.015	8.8063	2.4063	0	0	1.2721	12.279	24.489	12.721
0	0	0	2.1456	0	8.0414	16.535	20.087	16.448	16.361	21.006	24.409	24.748	24.264	25.429	35.251	27.538	38.906	46.212	46.929	45.29	52.561	56.238	58.635	56.209	65.893	70.08	73.317	87.429	87.188	82.363	81.355	80.821	80.049	93.919	84.726	87.148	91.015	91.863	86.844	93.049	85.829	90.821	101.75	88.664	80.097	90.969	82.055	76.507	93.517
31.733	11.874	3.898	0	0	0	0	0	0	0	0	0	0	0	0	0	0	0	0	0	0	0	0	0	0	0	10.497	12.849	24.284	23.462	23.475	29.665	21.21	29.81	40.448	44.41	41.538	38.133	36.516	43.062	46.768	37.517	40.85	42.146	36.879	39.062	34.995	50.792	69.78	79.457
0	0.21917	0	0	5.5486	1.9295	0.81642	0	0	0	0	0	5.6659	11.352	0	0	8.6763	1.1041	3.2652	7.6917	0.61923	0.23919	1.3101	9.8103	0	0	0	9.8056	6.6283	9.9829	5.3799	7.0307	23.663	26.677	23.598	25.148	35.131	24.403	20.274	10.961	26.293	21.539	35.589	28.748	28.785	22.091	26.202	27.148	20.654	12.893
0	2.8199	0	8.0245	13.774	15.832	0	29.612	24.743	21.324	28.199	1.4659	0.84094	0	0	1.684	0.44999	6.151	8.2808	6.2939	14.099	5.7989	12.824	0	5.8053	0	0	6.8632	6.7959	10.223	0	0	0	0	0	0	0	0	0	0	0	0	0	0	0	0	0	6.9407	8.1353	17.089
5.7452	1.2305	0	0	0	0	4.5485	6.63	4.9094	0	15.434	13.824	20.115	19.123	15.594	14.289	24.552	26.466	15.625	27.907	16.769	25.551	29.309	24.418	22.651	25.404	38.196	36.296	45.251	40.621	43.379	40.072	44.846	52.427	51.09	48.399	52.737	53.416	50.354	49.719	55.936	54.034	57.696	51.408	62.529	57.486	60.069	59.719	58.676	68.036
0	12.499	9.3607	19.155	7.0982	0	0	0	0	0	0	0	0.60502	4.7227	9.9306	38.311	30.55	45.58	68.565	80.445	85.548	74.409	71.036	83.013	86.324	88.952	83.479	84.152	79.35	86.894	79.517	76.285	90.274	66.879	67.16	66.31	58.376	50.362	29.837	34.27	30.155	29.044	25.77	24.307	17.701	0	0	18.253	7.7933	0.81631
6.5873	10.06	7.311	0	0	0	0	0	0	0	0	0	0	0	0	0	0	0	0	0	0	0	0	0	0	0	0	0	0	0	0	0	0	0	0	0	0	0	0	0	0	0	0	0	0	0	0	0	0	0
0	0	0	4.2689	9.6981	12.897	18.544	33.931	38.931	50.605	65.769	69.916	66.599	72.097	78.149	63.532	79.643	79.691	65.425	65.101	71.597	81.355	88.642	88.677	102.87	107.14	114.87	124.61	130.51	134	136.95	155.11	168.71	180.63	189.27	184.46	197.42	192.23	215.18	211.14	214.59	224.34	207.13	207.32	225.93	213.22	210.3	226.26	237.08	214.43
0	5.9013	0	0	0.72506	0	9.4478	0	11.513	3.9912	11.344	16.675	29.757	23.808	34.628	35.531	44.829	38.653	42.711	52.193	44.25	37.57	38.488	30.258	39.61	34.275	34.526	37.213	45.649	33.623	28.394	34.237	35.691	33.171	42.795	39.554	52.086	54.007	66.02	69.368	76.659	74.949	73.577	94.307	83.297	81.688	85.803	78.949	83.429	88.737
16.033	13.141	4.6044	0	0	0	0	0	0	0	0	0	0	0	0	0	0	0	0	0	0	0	0	0	0	0	0	0	0	0	0	0	0	0	0	0	0	0	0	0	0	0	0	0	0	0	0	0	0	0
0	5.1176	0.26472	0	0	0	5.1701	0	4.6518	1.8208	9.5171	0	7.7546	5.1678	12.565	12.917	9.056	10.864	10.693	16.353	18.672	17.866	24.412	20.411	25.677	33.334	28.906	39.565	37.866	39.27	42.705	42.514	44.382	39.315	52.48	42.862	42.709	39.992	37.083	28.089	29.721	28.352	30.133	38.822	28.599	28.887	28.129	27.444	35.557	41.131
8.4867	11.041	0	0	7.1755	0	0	0	0	0	0	0	0	0	0	0	0	0	0	0	0	0	0	0	0	0	0	0	0	0	0	0	0	0	0	0	0	0	0	0	0	0	0	0	0	0	0	0	0	0
0	5.6385	0.85958	0	0	0	7.4498	2.6382	8.236	5.4752	10.165	5.0126	9.7426	11.735	15.217	18.135	17.111	21.449	13.799	20.1	18.469	19.06	18.618	17.137	24.288	30.613	29.343	38.409	48.072	54.942	51.949	51.083	52.867	42.232	54.126	48.288	51.834	56.804	75.651	77.769	102.61	114.64	132.34	151.18	147.95	172.46	184.09	182.19	194.79	228.57
3.26	1.7186	0	0	0	0	3.1565	0	0	0	0.1295	0	0	0	0	0	0	0	0	0	0	2.8574	4.2552	8.9848	0	10.972	14.424	13.612	10.326	12.692	13.564	19.472	22.05	24.55	23.49	17.752	22.219	23.372	18.471	22.162	20.738	24.986	25.631	32.142	36.549	42.197	48.967	51.458	64.727	62.911
0	0	0	0	16.894	32.69	58.842	98.377	95.009	121.79	139.27	159	188.46	187.21	207.04	205.16	226.66	230.45	240.3	258.49	240.78	244.1	227.55	230.66	235.01	236.72	234.75	238.5	230.17	223.93	217.41	200.85	191.96	192.73	187.69	187.89	178.97	187.61	175.4	151.3	165.65	160.65	184.56	165.14	170.15	169.14	155.19	162.23	150.18	166.22
0	0.60201	0	0.69893	4.5289	0	12.168	12.198	7.0114	12.285	12.807	9.0404	14.766	6.2002	5.1111	6.2573	6.4742	8.739	8.465	7.3668	3.4696	7.3235	4.9536	0	9.1865	7.755	3.4536	13.123	2.344	4.0349	1.8765	8.8881	7.241	17.105	37.88	40.285	54.853	66.476	87.629	71.565	113.72	134.65	133.02	157.44	163.46	188.14	148.69	152.85	174.26	195.65
0	7.3649	0.73269	1.1107	0.64964	0	0	0	0	0	0	0	0	0	0.9098	3.7451	0	1.7656	0	7.2707	6.1052	0	0	0	4.3134	1.4414	0	0	0	0	0	4.0643	13.699	21.994	28.064	36.687	40.312	48.529	56.512	80.824	82.857	102.65	111.14	111.5	122.24	122.58	148.23	153.5	161.45	162.13
0	4.8155	5.1883	2.286	0	0	0	0	0	0	0	0	0	0	0	0	0	5.7047	3.2602	13.502	6.1095	12.052	12.638	11.981	11.544	20.044	14.909	18.475	15.94	10.948	4.6191	3.4845	6.6306	1.4768	8.8729	0	1.4864	4.0595	0	0	0	4.9441	0	11.175	16.909	21.784	25.704	0	7.3441	7.6345
0	1.2679	0	0	0	10.15	9.6126	19.867	17.716	20.209	42.342	65.667	99.142	114.59	140.98	180.74	192.98	224.96	233.16	259.33	260.79	286.88	293.36	302.42	310.92	312.09	324.03	333.14	338.36	349.33	350.24	341.63	343.63	349.05	313.73	324.89	319.13	296.84	285.65	266.69	277.62	276.7	279.13	260.96	276.02	257.41	264.23	247.37	239.65	239.15
8.1879	0	0	5.9688	0	0	0	0	0	0	0	0	0	0	0	0	0	0	0	0	0	0	0	0	0	0	0	0	0	0	0	0	0	0	0	0	0	0	0	0	0	0	0	0	2.4415	0	1.0173	4.1144	7.7049	4.2975
0	1.6372	0	3.799	1.5137	3.1754	9.2137	8.146	8.0886	0.44768	13.325	14.879	11.744	20.187	21.428	24.472	16.674	27.708	16.311	21.455	20.361	28.422	28.925	19.207	24.082	15.957	27.741	37.005	32.419	30.227	41.137	42.81	47.871	26.645	35.671	41.45	39.951	39.748	54.639	49.055	55.937	55.301	54.163	53.627	56.807	49.967	51.555	37.432	39.016	55.464
27.022	0.90679	0.49969	0	0	0	0	0	0	0	0	0	0	4.8028	2.8071	8.6289	9.4581	1.6692	19	11.831	17.304	28.419	17.028	39.989	24.642	19.386	30.845	18.619	29.697	35.306	37.136	27.924	34.9	29.544	36.328	34.117	31.645	27.226	28.714	21.936	32.406	39.243	36.304	32.84	28.436	28.372	23.916	32.624	7.751	10.184
2.7691	1.3613	3.2644	7.693	0	0	0	0	0	0	2.4895	0	0	0	0	0	0	5.8	6.1669	9.6971	6.8314	2.3382	3.266	14.549	9.2517	9.3917	0	5.1245	0	0	0	0	0	0	6.4891	0	6.203	0	0	6.4356	7.1652	9.1088	1.2381	0	0	3.8345	0	0	0	0
0	0	0	1.5363	3.2397	0	12.224	0	10.615	10.124	7.8618	12.539	14.571	9.7944	2.9717	16.072	18.071	17.298	6.1549	15.83	16.782	14.695	12.482	5.9486	7.9399	19.571	13.178	16.188	12.344	17.111	22.787	20.996	21.167	20.175	27.993	31.062	39.378	43.245	52.507	51.288	58.274	64.291	79.251	91.82	95.693	104.38	125.29	141.27	167.86	152.02
0	10.717	10.427	4.6054	2.0039	0	0	2.947	0	0	0	0	0	0	0	0	0	0	0	0	0	0	0	0	0	0	0	0	0	0	0	0	0	0	0	0	0	0	0	0	0	0	0	0	0	0	0	0	0	0
0	9.1994	1.5064	3.0282	0	0	0	2.0842	0	5.6049	7.9827	8.8735	4.3365	19.349	18.954	30.522	15.411	36.009	36.028	30.472	38.509	20.071	19.83	22.997	13.239	8.6634	2.0122	0	0	0	1.7243	6.3016	5.4677	5.6649	12.785	9.6376	5.7555	13.289	18.922	31.134	31.57	53.195	57.629	53.813	54.396	53.639	67.884	72.644	87.465	92.811
3.4001	1.7419	0	0	0	2.1937	2.0743	0	0	0	0	0	2.0162	2.0537	0.51452	0.010996	2.2667	5.4121	10.281	12.813	9.9059	16.323	19.353	5.1142	0.36389	0	0	0	0	0	0	0	0	0	0	0	0	0	0	0	3.3013	0.65065	22.385	18.224	15.436	18.759	20.1	15.466	15.769	17.708
0	1.5415	3.6594	7.2799	3.1281	8.4203	7.1667	0	0	0	0	0	0	0	0	0	0	0	0	4.0513	0	0	0	0	0	2.072	0	0	0	0	0	2.7624	13.901	10.807	6.5307	7.6185	5.3911	2.2321	0	0	0	0	0	0	0	0	0	0	0	0
0	0	0	0	12.259	6.782	6.7423	0	0	0	2.4158	15.624	14.117	20.254	25.293	29.519	22.14	33.059	19.138	30.855	22.556	23.589	31.577	26.987	22.698	30.917	32.485	37.54	6.4673	12.237	14.107	16.342	10.449	11.567	10.401	16.767	10.478	12.176	11.89	4.1574	9.2804	21.125	9.7724	2.7163	16.243	8.2189	10.617	9.9115	15.155	18.73
0	0	0	0	2.863	8.562	12.281	17.034	17.09	20.234	41.46	41.23	44.68	54.912	53.064	69.881	82.764	60.868	56.55	56.878	61.705	53.917	55.548	43.693	45.258	41.802	53.514	64.037	70.709	65.031	52.985	62.203	77.795	71.134	71.899	83.839	77.489	81.849	73.692	57.682	65.017	70.909	70.145	64.708	65.95	128.01	101.11	63.006	40.626	50.288
20.231	14.664	4.2525	0	0	0	0	0	0	0	0	0	0	0	0	0	0	0	0	0	0	0	0	0	6.3254	8.0646	17.949	17.027	19.836	18.539	13.994	23.067	9.9701	14.377	9.0868	18.781	14.5	12.852	11.529	13.896	17.164	8.1424	12.083	8.502	10.067	10.081	7.6001	11.339	0	9.3769
15.391	4.6669	0.16934	0	0	0	0	0	0	0	0	0	0	1.0815	0	18.893	10.952	13.316	22.704	26.01	37.056	34.508	43.172	38.298	52.147	62.578	63.528	59.021	64.638	71.008	60.106	64.962	53.508	52.711	62.73	56.2	45.679	38.599	39.626	32.336	45.983	34.418	44.197	39.66	40.912	46.694	48.303	53.812	42.615	61.448
0	2.324	0	3.8551	6.2618	0	6.1813	10.22	19.262	14.28	18.146	13.343	11.899	16.839	23.218	21.839	22.847	12.854	13.233	16.757	20.726	12.541	15.17	7.0385	16.191	15.098	18.185	21.041	12.462	18.695	13.628	10.686	10.962	7.7567	14.796	5.1796	9.5407	8.0601	13.092	0	0	0	0	1.8608	0	0	0	0	6.8779	10.285
0.65488	1.1519	0.18239	1.1425	0	0	2.1656	0	5.6929	6.3322	26.226	28.242	29.439	34.439	36.196	52.693	60.873	74.146	87.086	98.245	100.23	97.201	107.55	114.18	124.26	123.49	113.54	115.43	116.55	110.69	111.26	112.18	113.84	117.44	130.31	130.82	121.03	116.07	99.34	103.89	108.11	107.8	102.26	92.86	106.84	124.28	114.62	134.48	128.84	126.89
2.4095	1.9767	0	3.3084	0	0	0	0	11.835	19.751	25.61	23.629	27.559	27.95	23.599	15.414	19.435	5.7947	0	0	0	0	0	0	0	0	0	0	0	0	0	0	0	0	0	0	0	0	0	0	0	0	0	0	0	0	0	0	0	0
3.5127	6.3677	4.477	0	0.5316	0	0	0	0	0	0	0	0	0	0	0	0	0	0	0	0	0	0	0	0	0	0	0	0	0	0	0	0	0	0	0	0.7856	0	0	2.0969	0	3.1298	5.6684	16.18	9.1356	16.645	15.033	17.628	24.039	22.895
0	12.332	10.149	0.838	0	0	0	0	0	0	0	0	0	0	0	0	0	0	0	0	0	0	0	0	0	0	0	0	0	0	0	0	0	0	0	0	0	0	0	0	0	1.6845	8.4566	4.2663	10.696	36.232	58.328	14.152	18.447	16.082
0	3.5605	9.6315	1.1862	0	0	0	0	0	0	0	0	0	0	0	0	0	0	0	0	0	0	0	0	0	0	0	0	0	0	0	0	0	0	0	0	0	0	0	0	0	0	0	0	0	0	0	0	0	0
6.9171	2.7731	1.17	1.6544	0	0	0	0.50655	0.51628	0	0.87748	3.8933	0.242	12.686	12.085	13.139	13.574	15.306	15.566	18.433	13.622	26.179	24.654	21.758	21.074	17.839	26.352	24.946	21.981	27.2	28.94	26.695	29.119	25.545	32.011	27.543	24.481	27.695	37.027	26.67	29.11	39.62	48.008	50.074	54.714	57.383	67.062	71.808	83.991	90.249
0	0	0	0	2.5449	10.756	6.1138	6.0915	0	12.181	11.731	17.096	22.96	10.478	20.792	14.469	13.148	16.072	13.926	26.879	23.779	27.697	26.61	37.642	33.079	42.52	42.862	36.256	44.765	45.358	46.496	48.779	54.225	61.467	66.453	50.299	69.527	63.281	55.363	66.497	60.248	63.374	61.818	63.58	54.826	58.086	60.014	53.96	41.832	42.129
0	5.6482	8.6538	0	0	0	0	0	0	0	2.0886	0	0	0	0	0	4.3802	11.57	10.153	8.9907	10.545	6.7218	12.179	9.822	27.697	25.073	20.396	29.615	31.542	26.113	31.717	17.048	32.769	37.299	50.647	49.497	58.864	54.64	46.936	63.412	69.301	66.181	73.255	77.982	86.475	107.21	116.42	127.87	138.56	143.87
0.040801	12.786	0.74137	3.104	0	0	0	0	0	0.35806	0.79289	0	0	1.4627	1.7017	9.5627	0	6.7061	1.6011	12.687	8.8968	4.1237	6.2822	10.977	23.245	13.992	17.914	20.718	18.694	20.402	30.385	38.004	45.175	47.165	47.521	53.157	56.933	73.379	61.456	75.734	70.026	87.439	99.738	102.23	104.09	113.47	126.37	131.96	154.12	143.3
0	0	0.42548	5.0437	4.2982	7.7446	8.413	15.634	17.208	22.925	22.212	30.386	36.408	47.954	46.939	65.217	57.441	74.281	62.79	61.89	93.942	90.511	103.89	101.39	109.34	98.972	84.634	88.074	88.009	81.921	81.911	93.525	95.442	85.585	88.128	82.12	70.856	67.494	64.823	72.969	63.822	81.773	85.69	76.19	68.261	73.144	91.817	98.494	103.12	101.01
0	0	0	0.72237	5.3732	6.1612	7.9245	12.331	15.633	11.637	18.02	19.036	14.664	27.109	25.767	24.586	25.765	31.238	31.783	32.812	29.83	25.115	32.664	30.281	32.849	23.736	31.051	45.814	48.977	57.026	65.323	65.563	76.316	76.988	86.315	64.962	73.412	79.34	89.907	114.93	147.9	168.95	149.28	121.75	138.91	145.72	133.73	144.99	134.97	130.25
1.8383	25.035	23.648	0	0	2.7702	0	0	0	0	0	0	0	0	0	0	0	0	2.6785	6.4999	9.5714	0	0	0	0	0	0	0	0	0	0	0	0	0	0	0	0	0	0	0	0	0	0	0	0	0	0	0	0	0
0	6.5243	3.8871	5.1249	0	0	0	0	0	0	0	0	0	0	0	3.1847	2.4359	5.4773	2.2286	11.387	4.209	4.8139	0	8.6822	5.5554	4.0042	4.0651	4.4529	1.0432	0	4.7188	3.3847	41.399	41.207	38.77	40.497	40.738	48.928	51.087	60.19	58.448	78.921	87.456	89.996	93.58	98.057	96.575	109.65	116.75	104.88
0	5.154	1.9614	0	1.5882	8.1665	0	0	0	0	0	0	0	0	0	0	0	0	0	0	0	0	0	0	0	0	0	0	0	0	0	0	0	0	0	0	0	0	0	0	0	0	0	0	0	0	0	0	0	0
0	0.52526	2.2558	0	4.8193	6.2274	0	0.33022	0.11036	0	4.0324	0	6.8799	4.5678	8.4579	6.004	12.206	16.174	23.312	29.752	29.188	45.649	58.99	83.777	99.749	113.14	130.92	141.8	160.99	191.03	180.16	191.04	210.52	216.56	216.68	229.88	230.94	225.77	237.23	232.84	237.63	234.2	242.01	242	244.34	228.72	227.17	218.6	223.38	212.77
5.3639	9.8125	4.7357	0	0	2.7019	0	0.44156	0	11.504	25.118	31.992	52.004	74.534	77.342	97.818	95.95	102.48	98.098	109.29	101.21	104.48	107.81	110.28	110.3	106.22	122.3	105.78	120	110.31	111.15	98.524	103.27	96.127	99.177	119.03	141.49	146.86	144.65	141.31	162.46	146.75	150.83	172.2	174.91	173.89	177.26	186.17	170.52	191.88
19.702	9.5029	0	0	0	0	0	0	0	0	0	0	0	0	0	0	0	0	0	0	0	0	0	0	0	0	0	0	0	0	0	0	0	0	0	0	0	0	0	0	0	0	0	3.1911	11.407	6.5954	15.787	23.293	18.573	28.07
9.2055	4.0756	0	0	0	0	0	0	0	0	0	0	0	0	0	0	0	0	0	0	0	0	0	0	0	0	0	0	0	0	0	0	3.8458	4.3436	3.8945	6.201	10.122	0	0	6.0916	7.5818	13.094	13.185	5.9261	21.895	39.743	51.751	81.307	107.1	120.07
0	1.9969	0	3.24	0	3.1581	0.88212	1.7646	4.0772	6.1185	27.948	30.724	13.587	26.065	94.482	106.85	112.51	142.52	171.14	203.6	228.36	253.43	310.37	312.35	354.07	375.6	386.4	422.26	420.4	428.46	438.12	451.32	462.56	450.44	480.99	481.52	467.62	474.84	444.66	453.12	436.96	427.98	424.2	415.51	395.75	423.66	395.06	389.06	381.59	395.78
0	17.402	6.3939	15.778	0	0	0	0	0	0	0	0	0	0	0	0	0	0	0	0	0	0	0	0	0	0	0	0	0	0	0	0	0	0	0	0	0	1.8824	0	6.135	0	11.033	3.7266	4.2759	0	0	0	0	0	0
0	0	0	0.98518	6.5615	4.6404	3.3904	4.9541	6.7785	5.4078	12.649	13.257	8.9029	10.791	18.333	14.635	12.719	21.353	27.878	28.782	21.236	29.985	44.654	45.714	54.883	60.393	73.598	104.11	139.78	167.22	191.81	216.6	223.69	279.97	294.69	344.27	361.2	373.85	406.5	373.78	376.57	380.43	448.59	433.88	467.43	464.09	449.1	447.67	448.26	453.79
0	0	9.4803	0	0	10.702	2.289	2.0581	1.6894	0	6.5112	0	0	0	0	0	0	18.308	0	0	0	0	0	0	0	0	0	0	0	0	0	0	0	10.094	34.009	41.918	60.234	71.418	88.355	97.46	111.41	118.88	116.25	115.63	126.13	145.23	124.81	144.02	140.51	142.97
3.5339	1.7624	5.9864	5.267	0	0	0	0	0.99467	0	0	4.8494	7.5637	13.389	19.951	21.725	17.146	38.785	44.167	54.196	59.549	74.833	80.283	94.783	97.841	95.467	107.93	107.76	120.74	127.12	133.5	121.22	118.98	136.43	140.07	135.31	130.22	139.55	131.66	138.75	148.49	145.06	140.65	154.67	176.76	187.49	191.92	208.92	233.92	251.6
3.6124	0	0	0	0.51473	0	10.209	5.4354	11.936	14.639	14.992	8.4776	10.013	16.196	22.661	52.348	59.9	77.416	93.016	110.13	123.18	126.53	163.89	143.64	207.02	175.62	227.76	239.26	220.64	264.81	266.07	270.3	271.97	279.74	287.82	288.17	287.45	302.67	272.64	254.73	257.43	308.1	313.6	312.68	282.92	277.02	293.18	264.82	256.71	271.33
1.9473	0.88357	0.87376	3.1226	0.21737	0	0	0	1.2898	5.6811	15.401	17.409	15.081	8.2292	3.9006	6.6948	5.663	17.844	17.729	20.8	24.273	24.139	22.067	21.286	26.832	25.342	23.366	21.621	23.473	25.617	29.886	26.901	41.54	35.635	51.588	50.394	51.383	49.598	43.966	50.244	57.773	52.32	63.633	58.754	63.901	64.996	64.271	77.062	70.536	67.717
4.8661	4.7236	9.8033	4.9193	0	0	0	0	0	0	0	0	0	0	0	0	0	0	0	0	0	0	0	0	0	0	0	0	0	0	0	19.116	36.107	33.244	39.837	65.517	88.062	80.275	89.914	94.26	113.53	131.37	146.35	123.4	142.28	145.01	141.03	140.69	143.05	145.8
0	0	0	7.4832	3.7078	3.5113	0	0	0	1.0347	0	0	3.6941	4.5657	4.6825	0	6.9976	16.305	7.6066	6.5132	11.684	15.34	19.214	28.589	23.677	26.363	24.303	25.509	38.297	37.348	33.793	36.592	45.494	46.099	49.931	53.971	66.561	55.988	55.563	56.829	57.593	48.913	54.83	41.717	51.884	53.039	42.07	45.624	39.129	31.482
0	1.1981	6.8372	1.6785	0	1.3943	6.8337	12.196	12.736	5.6006	23.708	23.08	30.179	31.77	33.351	34.277	35.618	48.52	23.713	20.289	15.659	20.647	21.781	23.605	17.526	8.5574	21.828	20.297	6.6995	9.7758	12.8	10.275	5.2214	8.6987	0.85251	0.53201	0.26165	0	0	0	0	0	0.65373	0	0	0	0	0	0	0
0	0	0	0	0.43097	15.127	54.623	66.863	89.219	102.75	132.89	144.95	163.47	175.23	203.6	206.9	220.55	231.29	248.67	258.29	267.81	270.3	260.8	268.77	265.25	275.1	258.89	285.78	272.05	266.43	279.43	277.03	255.39	256.73	261.89	248.03	250.48	242.7	237.56	241.22	235.94	238.92	236.57	259.83	257.24	252.49	243.19	239.55	222.69	221.87
0	4.2444	4.4939	1.5681	6.9233	4.5683	0	16.24	10.406	9.9631	27.489	40.371	57.544	54.8	72.501	74.68	79.157	79.76	77.945	88.855	75.16	97.59	96.602	81.391	86.374	86.219	82.614	92.74	90.955	84.434	76.298	82.83	74.734	79.242	55.183	62.731	60.439	63.305	67.047	52.459	42.053	47.796	46.548	30.796	28.407	33.218	23.818	25.963	18.621	32.007
0	0	0	3.0058	9.6049	6.0706	11.171	12.299	17.068	26.467	21.864	19.215	14.709	0	0	0	0	0	0	0	0	0	0	0	0	0	0	0	0	0	0	0	0	0	0	0	0	0	0	0	0.76502	9.6141	9.5155	21.058	28.518	34.275	32.862	25.138	33.193	23.627
0	0	7.6548	8.6984	0	18.361	4.569	0	7.6257	12.95	11	13.037	2.0159	18.167	8.0551	25.135	1.5443	1.6782	4.8282	2.7458	0	0	4.4722	10.46	23.127	24.599	23.591	7.9209	0	0	0	0	0	0	0	0	0	0	0	0	0	0	0	0	0	0	0	0.98232	0	0
19.702	5.9777	0	0	0	0	0	5.0531	13.615	21.515	38.849	40.488	54.884	72.005	77.303	78.063	85.708	84.329	88.289	89.887	100.46	97.518	105.97	100.99	98.624	98.508	105.09	105.08	108.75	98.029	89.363	95.008	82.887	71.897	69.068	75.137	71.266	55.687	42.974	26.634	40.505	31.295	40.61	32.824	33.745	35.263	19.363	33.421	29.274	26.674
0.37602	6.5784	2.9998	1.1355	0	0	0	0	5.6989	8.5285	8.5318	11.509	12.604	15.197	13.249	6.3275	4.9753	8.0623	3.9405	13.897	6.2213	4.4617	5.9237	4.3168	5.0278	1.7858	1.6685	1.056	3.5427	7.5028	6.2874	7.6198	8.6383	8.6092	10.374	14.112	19.032	5.3466	9.6615	11.515	14.082	15.223	12.122	11.429	19.607	19.979	12.172	16.176	12.416	11.003
0.18123	2.6091	1.4328	0	0	0	2.5785	5.5964	8.1694	7.8531	18.759	10.262	8.1353	4.9659	0	0	4.745	7.9633	7.7228	13.994	12.456	13.971	15.06	30.003	30.418	28.386	30.901	19.739	12.597	11.266	6.5829	3.9938	15.364	1.4539	8.6561	0.76823	13.822	6.0926	0	0	8.1124	8.4225	0.2517	0	0	0	0	0	1.5438	0
0	0	9.5297	0	0.18364	1.4541	13.102	12.088	24.342	38.421	52.806	63.025	81.181	78.685	78.92	108.65	168.87	156.11	173.93	192.73	138.13	213.51	170.05	226.18	160.08	158.71	169.04	169.73	148.01	217.15	215.26	192.98	158.3	163.77	163.57	152.7	152.79	141.09	139.23	132.46	122.07	126.04	113.09	103.31	91.628	99.251	87.38	90.522	69.497	71.029
0	1.075	0	0.16159	11.385	12.576	10.703	2.0438	0	0	0	0	0	0	0	0	0	0	0	0	0	0	0	0	0	0	0	0	0	0	0	0	0	0	0	0	0	0	0	0	0	0	0	0	0	0	0	1.8863	15.569	27.113
0	0	0	6.3471	2.6997	0	0.098232	0	0	0	0	3.9476	3.706	22.687	26.508	32.87	51.978	75.656	82.771	113.2	119.87	133.68	147.83	155.37	174.07	179.99	186.54	198.48	210.26	212.38	203.62	197.2	202.05	192.54	199.73	186.52	188.41	184.54	183.2	180.28	174.93	176.86	172.59	163.52	171.97	167.69	148.6	153.52	150.83	134.41
0	18.567	39.587	0	0	0	0	0	0	0	0	0	0	0	5.5112	12.672	10.189	33.318	39.505	40.45	55.4	66.996	63.079	93.59	66.386	64.922	54.533	51.688	56.317	56.499	66.967	70.587	75.729	63.112	82.891	87.167	77.536	75.475	86.663	73.036	82.814	95.209	77.222	76.312	62.591	54.574	69.224	64.797	72.421	69.097
0.93763	0	0	0	4.4074	7.0088	0	0	0	0	0	2.9785	0.98243	4.7921	6.1939	0	8.4536	14.55	9.1441	14.792	8.6086	20.567	25.251	33.189	36.985	34.426	33.258	36.758	40.625	38.573	33.869	40.891	44.64	26.454	28.48	27.2	33.517	30.812	42.604	41.435	24.89	33.655	24.115	35.499	41.189	54.999	50.387	54.012	47.071	56.017
0	10.663	25.317	8.4296	8.116	0	8.3527	8.6462	21.362	19.809	40.012	36.03	56.157	54.751	57.259	51.323	47.894	35.221	48.332	39.449	33.038	25.694	0	16.036	0	0	3.4862	0	0	0	0	0	0	0	0	0	0	0	0	0	0	0	0	0	0	0	0	0	0	0
0	0	6.1989	1.3839	6.0896	13.768	0	10.861	14.949	27.681	28.019	31.3	32.093	13.607	11.582	6.3251	7.0612	14.866	18.678	31.343	38.604	41.225	37.318	54.789	60.643	76.221	75.032	70.561	81.891	83.873	69.21	78.033	81.343	82.809	88.462	87.714	87.962	94.278	72.871	79.15	79.749	81.604	78.319	72.862	72.555	75.937	79.081	74.402	75.393	70.943
0	12.004	0.70221	6.8912	0	0	0	0	0	0	0	0	0	0	0	0	0	0	0	0	0	0	0	0	0	0	0	0	0	0	0	0	0	0	0	0	0	0	0	0	0	0	2.7067	11.982	0	16.447	19.263	27.461	28.611	35.016
0	0	0	4.0596	3.5363	6.1491	2.3349	1.8767	0	0	5.5127	5.9332	5.3432	8.1737	6.498	0	0	5.0378	0	0	0	0	0	0	0	0	0	0	0	0	0	0	0	0	0	0	0	0	0	0	0	0	0	0	0	0	0	0	0	0
0	0	6.4693	5.4303	5.5732	1.6153	13.532	18.206	2.1523	0	2.5104	0	0	0	0	0	0	0	0	0	0	0	0	0	0	0	0	0	0	0	0	0	0	0	0	0	0	0	8.4399	32.277	56.751	100.9	140.29	179.75	203.53	242.61	285.37	337.43	372.93	420.57
0	4.2884	1.2528	0.40105	0	0	2.6352	0	0	3.1871	2.1525	0	3.163	6.8352	7.3969	12.943	6.5246	17.851	8.4352	15.666	20.526	8.516	9.4313	17.733	22.022	18.377	18.602	15.726	13.456	10.17	14.543	19.293	28.652	19.577	14.67	17.612	13.474	21.321	17.456	30.032	22.102	41.637	35.866	45.799	41.418	44.872	53.483	63.279	75.351	63.901
5.2505	0.57403	2.7176	0	0	2.3666	0	0	0	0	0	0	2.1214	0	0	0	0	0.58459	0	0	0	0	0	0	0	7.5367	6.575	11.878	20.519	19.665	24.92	38.859	56.111	62.272	70.788	70.813	92.677	90.711	94.979	105.96	98.406	113.78	112.76	117.75	122.09	134.53	134.6	140.38	135.68	132.86
5.2477	4.7585	15.096	3.5811	0	0	0	0	0	0	0	0	0	0	0	0	0	0	0	0	0	0	0	0	0	0	0	0	0	0	0.94094	0.72536	7.8075	15.039	2.709	8.0829	21.282	21.165	35.623	18.801	18.162	20.992	6.9624	14.018	2.2764	0	0	0	0	0
0	7.1908	1.0356	1.1583	0	0	0	2.3641	0	2.075	4.4527	2.2556	3.4016	1.9436	0	4.5056	0	0	0	0	0	0	0	0	0	0	0	0	0	0	3.8361	0	7.8803	8.3589	5.7811	11.579	11.518	23.55	13.87	26.289	29.539	43.406	40.577	44.296	32.42	41.992	51.02	58.913	62.668	61.08
0	0	0.61002	3.0342	2.1977	1.8375	1.3588	14.653	11.285	4.5366	25.778	24.707	30.377	20.801	19.962	26.765	30.809	23.586	19.882	21.599	14.682	24.057	22.88	32.765	27.951	26.845	29.131	25.833	28.278	26.266	25.321	29.447	27.456	24.079	24.755	14.494	18.477	20.5	20.24	21.791	30.3	27.235	31.76	28.329	37.097	28.018	31.425	29.018	42.795	45.01
3.023	0	5.2553	0	2.9811	0	0	0	0	0	0	0	2.7806	0	0	0	0	0	0	0	0	1.8777	0	3.0525	3.2253	7.7735	16.822	9.7465	9.0355	12.831	5.6551	16.517	19.563	9.6881	20.738	18.051	18.518	27.534	14.816	19.026	9.6402	18.612	9.3487	21.196	20.381	22.067	15.505	10.304	11.177	6.0408
0	1.0404	9.999	2.0355	0	0	0.0062718	2.3526	0	0	0	0	0	0	1.8466	0.2989	0	0	2.6966	0	0	9.4262	0	3.5957	0	0	0	0	0	2.0046	0	0	0	0	3.348	0	0	0	0	0	0	5.857	0.79938	0	0	0.0090048	2.2315	6.1407	11.048	15.678
0	0	0	0.15928	0	16.691	9.2077	19.658	29.602	28.44	32.006	27.849	24.659	17.095	11.198	17.149	17.659	23.327	22.553	28.767	20.016	20.56	21.333	16.568	13.956	22.509	8.3264	9.6413	7.8145	3.951	7.2856	1.0622	13.296	11.275	17.75	19.166	22.024	12.885	7.0047	15.796	21.939	20.283	17.488	11.19	20.932	20.035	13.158	25.466	31.75	39.514
0	4.6344	11.335	10.085	0	0.39585	0	0	0	0	0	0	0	0	0	2.9762	2.413	18.238	0	29.192	24.295	21.199	21.277	27.538	32.049	30.431	27.474	11.201	19.36	7.8301	26.179	19.352	32.599	14.216	12.855	12.899	8.8416	0	0	0	0	0	10.105	14.585	23.665	0.029664	21.022	32.18	43.438	23.296
0	3.7892	4.9985	5.7609	5.4914	3.0694	0	0	0	0.093906	0	0	0	0	0	0	0	0	0	2.4087	11.209	3.9432	7.4259	20.881	15.857	28.879	25.246	28.832	23.146	20.9	42.071	32.507	42.671	45.309	40.665	45.485	39.476	35.131	38.634	43.605	48.654	52.808	55.131	51.285	52.067	51.887	58.872	72.647	70.158	77.464
18.445	11.225	0	0	0	2.6024	0	0	0	0	0	0	0	0	0	0	0	0	0	0	0	0	0	0	0	0	0	0	12.529	7.367	8.3223	10.993	12.146	15.537	22.572	24.684	24.408	27.449	0	14.464	26.849	36.325	24.606	34.641	39.512	35.599	34.893	34.531	47.62	44.787
0	0	0	1.9405	4.9683	0	4.8598	3.9386	5.2643	13.806	25.329	38.978	39.611	60.511	74.804	79.066	82.947	100.34	101.89	104.48	105.88	107.06	117.39	127.39	135.03	130.72	128.98	133.64	133.49	142.5	133.01	127.07	128.35	123.19	125.68	119.09	116.73	118.09	122.87	116.13	114.76	114.01	110.86	102.55	109.37	120.26	156.65	63.506	48.062	41.254
0	0	0	8.7903	5.3564	4.9609	20.908	13.835	13.681	7.3122	15.857	18.908	17.447	24.181	17.02	23.591	22.129	31.943	37.704	35.104	38.247	45.934	44.928	62.722	54.497	54.194	45.937	59.409	55.155	56.861	58.907	58.044	62.449	63.029	77.452	83.848	69.617	81.264	65.646	85.793	84.184	87.327	87.877	107.1	89.66	95.964	116.58	124.86	135.63	134.81
13.315	0	0	0	0	5.6478	0	0	0	0	0	0	0	0	0	0	0	0	0	0	0	0	0	10.561	27.604	45.099	68.658	100.8	119.49	137.99	147.46	158.47	179.06	191.49	198.72	218.65	222.58	235.26	359.41	267.95	252.75	286.24	302.67	300.68	271.92	302.74	309.89	293.18	309.38	335.58
32.172	35.567	13.165	7.3498	0	0	0	0	0	0	0	0	0	0	0	0	0	0	0	0	0	0	0	0	0	0	0	0	0	0	0	0	0	0	0	0	0	0	0	0	0	0	0	0	0	0	0	0	0	0
0	6.5774	6.8183	8.1519	0	0	0	5.5656	6.29	0	8.5949	15.453	16.324	10.59	24.651	28.705	31.11	28.455	29.231	28.197	33.088	40.935	52.996	35.677	41.14	45.363	48.377	49.773	32.163	49.758	40.911	49.495	58.236	66.249	53.592	56.922	45.188	47.78	48.373	34.677	51.095	46.219	45.289	44.337	54.083	57.38	56.749	47.793	60.416	59.373
0	1.3041	0	0.76341	0	0.72043	13.003	11.085	18.553	13.377	18.424	23.802	24.472	22.273	23.088	22.17	32.123	32.038	25.415	33.3	36.513	37.841	38.435	37.241	36.904	42.114	38.449	49.535	55.732	55.641	52.2	50.906	56.953	64.424	81.526	80.27	92.32	109.18	130.92	125.84	140.73	154.13	156.22	175.08	161.47	171.5	188.18	194.1	191.05	212.69
0	1.7351	0	0.76229	1.0609	0	11.006	6.1646	4.1237	5.3746	6.3806	8.3556	11.56	7.3213	14.263	13.027	17.204	21.696	16.586	27.436	29.483	29.988	29.431	24.637	26.567	28.491	33.08	44.226	41.578	38.111	37.008	38.565	38.255	30.676	45.505	34	43.039	33.275	26.744	11.254	9.5558	8.8467	15.115	29.482	24.14	33.061	50.196	56.912	63.7	77.825
0	3.6607	0	25.877	12.232	0	0	0	0	0	0	0	0	0	0	0	0	0	0	0	0	0	0	0	0	0	0	0	0	0	0	0	0	0	0	0	0	0	0	0	0	0	0	0	0	0	0	0	0	11.44
0	3.7019	2.8837	0	0	0	4.1272	0	0	2.1995	1.835	0	0	0	0	0	0	4.0712	0	0.19553	0	0	0	0	5.4718	7.1458	1.0878	0.054556	27.603	32.359	28.527	38.102	38.579	39.812	51.21	40.258	47.907	50.516	50.354	53.258	49.43	59.928	60.453	67.506	69.882	76.567	78.02	72.029	74.64	84.459
6.3524	0	5.5798	3.3656	0	0	0	0	0	0	2.7552	2.0191	4.5469	2.4052	2.3858	0	0	0	0	0	0	0	0	0	0	2.9046	12.393	17.217	23.54	39.226	60.747	75.111	84.891	90.979	106.78	112.37	134.48	137.76	150.45	152.5	159.01	168.01	168.03	182.81	192.81	189.24	201.03	213.19	208.33	222.05
0	0	0	5.1086	7.5622	5.2113	7.2745	8.7875	11.476	11.432	14.713	13.085	14.585	14.805	15.646	9.5449	16.995	11.994	6.1934	8.1637	8.5918	7.2802	16.464	18.036	29.937	22.679	25.35	30.425	34.906	36.22	30.089	34.971	52.495	52.676	45.758	56.92	58.203	61.609	69.15	74.473	64.244	73.229	74.037	87.008	77.854	84.318	85.729	82.935	82.106	66.301
0	3.2639	2.5759	0	4.7315	1.624	2.4696	0	10.741	6.2239	23.355	16.218	26.224	23.338	19.59	17.101	18.355	24.621	22.982	46.334	33.3	23.353	22.982	24.374	17.209	9.5919	10.902	18.44	12.927	10.223	4.4686	11.831	12.296	8.3204	5.2363	7.7585	4.6943	0	1.9598	0	0	0	0	0	1.0259	0	0	0	0	0
0	0	0	0	2.2739	13.432	21.373	64.269	75.032	94.53	114.74	148.74	183.74	187.42	201.29	238.12	235.38	258.58	252.57	270.08	243.8	267.96	286.65	299.19	280.25	279.68	297.09	311.37	291.49	257.5	265.14	237.62	238.12	232.54	211.56	234.66	253.7	226.7	235.82	227.58	254.69	230.3	240.62	251.03	268.91	254.91	280.38	277.57	275.01	286.76
0	0.74104	0	0	0.85016	1.2375	9.8599	12.141	13.385	8.9236	11.572	6.9954	13.858	25.598	18.85	17.599	20.087	25.891	17.527	20.401	24.577	17.525	19.813	23.523	27.014	20.381	29.432	29.219	37.612	40.957	35.247	38.308	37.918	45.301	47.281	57.509	52.765	58.74	58.306	58.772	67.395	67.307	63.949	74.475	79.094	76.672	69.945	74.433	74.55	118.48
0	0	0	2.7088	23.018	18.601	29.032	51.642	49.808	56.786	60.613	58.897	72.747	73.269	82.684	74.252	68.936	75.749	89.648	84.444	78.746	88.926	91.349	114.77	117.54	114.02	142.96	114.31	144.59	48.992	42.231	50.487	70.475	67.072	87.123	82.472	97.909	118.76	122.23	135.18	147.39	184.65	193.37	206	220.17	267.13	274.15	290.82	203.2	264.38
9.129	0	0	0	4.0566	0.50001	3.2103	0	0.93306	1.5462	0	1.4153	0	3.387	0	0	0	0	0	0	0	0	0	0	0	0	0	0.71108	11.63	9.1911	2.6201	9.9362	0.57818	2.3361	14.715	10.508	18.733	24.258	26.079	15.028	17.107	21.455	26.41	17.401	16.298	14.678	16.072	18.314	17.449	17.323
1.975	0	3.7399	2.5381	0	0.56738	0	0	0	0	0	0	0	1.8118	0	0	0	4.129	1.219	3.6289	3.546	0	8.7873	16.309	23.416	23.954	21.993	28.587	36.54	32.476	34.402	36.203	27.339	34.099	31.612	30.547	38.14	36.738	36.591	33.828	34.814	36.674	30.19	34.32	37.669	45.412	33.977	32.312	34.622	30.539
0	2.8092	0.81372	5.1734	0	0	0	0	0	0	2.9869	1.0584	0	5.8038	0	3.077	0	7.6178	12.217	18.217	18.752	23.334	27.991	40.615	36.291	49.913	41.633	48.231	48.987	53.887	63.818	45.265	63.696	62.425	52.822	57.991	62.177	68.102	47.218	62.332	65.657	89.265	41.626	40.836	42.365	52.208	8.296	73.637	82.896	76.441
24.196	9.7183	0	0	0	0	0	0	0	0	0	0	0	0	0	0	0	0	0	0	0	0	0	0	0	0	0	0	0	0	0	0	0	0	0	0	0	2.3072	0	0	0	0	0	0	0	0	0	0	0	0
0	1.8409	4.4683	8.6909	1.8788	0	6.6587	6.9612	6.3501	0.38158	1.1301	5.31	16.993	11.551	14.464	14.89	6.6176	18.428	23.751	14.224	30.919	36.937	30.937	41.422	35.544	24.97	37.334	26.399	30.518	36.946	23.253	17.83	27.488	12.055	14.663	13.351	18.98	20.06	12.504	18.31	13.984	23.013	23.252	23.194	19.967	23.489	17.374	24.767	28.623	33.011
16.376	12.299	5.3054	0	0	0	0	0	0	0	0	0	0	2.1278	0	7.8212	14.391	15.114	20.757	28.796	34.814	30.358	56.663	73.91	76.24	72.586	81.715	80.28	81.718	89.519	71.573	88.588	78.029	74.391	84.737	72.916	82.367	75.368	69.465	73.631	78.608	72.992	88.021	82.211	71.177	75.568	67.403	80.331	66.377	84.869
0	3.4993	9.4283	0.80108	1.1486	3.6579	0	0	0	0	0	0	0	0	0	0	0	1.5246	7.8277	20.466	35.203	31.27	40.799	49.795	58.57	49.681	49.252	60.432	56.517	52.689	63.108	75.38	80.673	97.895	103.45	104.59	109.26	121.61	116.74	138.21	153.93	173.22	192.24	189.24	196.48	200.34	229.66	241.46	247.28	251.1
0	6.936	0.7783	2.2398	0	1.6091	2.3668	1.9245	0	0	3.1821	4.0014	0	2.986	1.2437	7.0956	0	0	0	5.3995	2.3052	0	0	4.7014	0	3.9802	0	8.5783	6.8379	10.08	14.284	27.734	22.024	19.067	17.199	10.146	10.871	14.019	9.6475	13.699	10.83	14.676	27.003	35.651	17.543	19.096	33.918	33.315	43.88	34.338
3.8905	5.8652	12.63	0	0	0	0	0	0	0	0	0	0	0	0	0	0	0	2.3451	0	0	8.2226	9.7944	15.72	7.1463	8.0692	20.708	18.762	28.122	41.358	49.537	49.567	70.452	68.568	79.688	86.678	97.704	105.08	105.21	105.98	126.13	129.03	141.27	137.87	138.08	139.64	145.5	140.15	168.17	164.29
3.6372	0.0024077	16.126	10.441	0	0	0	0	0	0	0	0	0	0	0	0	0	0	0	0	0	0	0	0	0	0	0	0	0	0	0	0	0	0	0	0	0	0	0	0	0	0	0	0	0	0	0	0	0	0
12.307	4.4577	0	0	4.5408	5.0813	0	2.7665	0	7.7728	6.2412	0	0	0	0	0	1.9162	0	0.40158	0.91134	19.399	12.485	12.292	5.8894	10.126	0	16.728	14.958	24.699	25.22	14.494	16.672	11.598	16.289	16.821	21.152	15.026	18.923	13.199	12.983	4.7561	4.6773	3.4946	8.6316	6.5065	2.9219	0.52067	15.848	4.9512	15.59
0	0	6.2428	0.49672	17.151	13.702	19.122	24.162	15.903	33.056	30.029	28.24	31.047	16.331	19.74	40.434	43.918	44.745	41.687	31.445	30.123	15.253	16.327	15.807	18.002	17.443	17.244	20.198	21.947	14.022	10.219	0	5.6207	0	2.1524	0	5.0079	0	0	0	0	0	0	0	0	0	0	0	0	0
8.3655	6.0164	5.4787	0	0	0	0	0	1.2517	0	0	0	4.9245	2.7245	2.566	7.9215	7.3715	1.3127	7.8363	10.486	8.8892	8.2801	10.375	14.193	14.642	11.28	21.872	21.449	23.236	28.262	33.479	41.178	49.353	51.804	57.263	51.495	62.077	51.012	54.637	49.676	64.219	68.012	71.167	74.502	72.478	85.77	63.488	63.512	62.064	58.04
7.4739	15.84	6.271	8.9078	0	0	0	0.72097	1.4499	3.1525	7.4868	0	13.053	26.271	12.15	19.639	13.547	3.7841	0	0	7.8999	2.9131	0	0	6.6447	0	3.9552	0	0.16765	2.6382	0	0	0	0	0	0	0	0	0	0	7.844	5.9478	5.9358	3.4986	14.458	18.117	15.238	29.013	17.375	30.406
0	0	0	0	5.8	9.4778	14.092	18.823	20.499	28.543	24.499	25.918	22.517	22.491	19.693	25.078	4.8094	7.1962	0	3.4751	9.7919	0	0	1.197	0	4.6281	0	0	0	0	0	0	0	0	0	0	0	0	0	0	0	0	0	0	0	0	0	0	0	0
24.626	5.9096	0	0	0	0	0	0	0	0	0	0	0	0	0	0	0	0	0	0	0	0	0	0	0	0	0	0	0	0	0	0	0	0	0	0	0	0	0	0	0	0	0	0	0	0	0	0	0	0
6.105	0	3.4997	0	0.58158	0	0	0	0	0	0.67865	0	0	0	0	0	0	0	0	0	0	0	0	0	0	0	0	0	0	0	0	0	0	0	0	0	0	0	0	0	0	0	0	0	0	0	2.4841	14.759	18.469	4.7055
0	0	0	0	25.384	42.72	33.661	44.153	45.334	28.524	35.697	43.497	40.444	31.929	48.448	32.427	35.139	26.329	31.595	32.095	11.609	21.012	11.407	27.109	14.612	20.949	15.736	15.153	5.118	11.37	0	0	6.5314	7.3705	6.6534	8.5137	10.151	1.889	9.5583	37.042	44.47	76.734	104.7	140.31	167	210.56	258.27	252.23	282.05	309.87
1.544	1.3097	2.0802	1.6792	0	1.7001	0	3.5512	12.23	2.7154	16.061	11.113	14.571	20.992	14.016	17.149	12.666	11.688	9.6751	14.426	4.5467	16.791	16.471	16.641	15.246	18.087	16.233	28.399	15.352	21.177	27.257	26.735	28.899	38.41	39.405	34.772	44.644	55.345	57.812	57.08	54.23	64.295	61.002	59.069	66.779	64.516	62.947	66.441	69.394	69.365
0	0	0	0	2.2693	0.33563	16.325	17.908	26.911	27.962	29.686	25.866	32.027	26.112	31.868	39.886	35.812	38.546	28.511	37.812	38.359	32.249	32.107	31.659	41.754	44.707	42.995	49.823	18.439	22.935	22.19	20.944	17.777	13.308	16.929	11.987	19.139	17.363	31.018	17.116	19	20.694	25.145	30.973	16.036	17.681	28.243	13.495	17.623	22.158
16.193	7.572	0.80215	0	0	0	0	0	0	0	0	0	0	0	0	0	0	0	0	0	0	0	0	0	0	0	0	0	0	0	0	0	0	0	0	0	0	0	0	0	0	0	0	0	0	0	0	6.9145	11.14	37.806
2.2032	3.7078	5.6063	0	0	0	0	1.309	0	0	0	0	0	0	0	0	0	0	0.27068	0	0	0.45489	0	4.8418	0	0	0	0	0	0.41085	2.3112	3.2925	9.781	5.9752	10.723	10.989	8.506	11.396	9.8855	0	0	0.012327	0.66947	0	0	0	0	0	6.0329	6.2002
0	0	0	4.9105	12.004	9.2468	6.4349	14.445	9.0388	12.94	25.588	28.569	31.94	39.331	36.823	35.903	42.522	47.388	45.211	49.357	36.632	39.418	46.59	48.338	47.654	3.9039	0	0	5.8034	2.3499	4.3328	8.0289	12.35	9.6588	5.9455	12.448	15.632	13.335	18.285	0	0	0	0	0	0	7.7112	0	0	4.8005	0
2.4171	0	7.4543	0	0	1.9753	1.8247	0	0	0	0	0	5.9976	0	0.82666	0	0	0	0	2.8049	0	0	0	0	0	0	0	0	0	0	0	0	0	0	0	0	0.67842	4.591	0.68624	9.286	7.6851	27.599	32.708	44.357	52.574	64.969	69.181	72.868	78.278	85.011
0	20.779	0	2.0285	0	2.2698	0	0	0	0	0	0	0	0	0	0	8.7656	0	0	0	0	0	0	0	0	0	0	0	0	0	0	0	0	0	0	0	0	0	0	0	0	0	0	0	0	0	0	0	0	0
16.822	11.485	6.8794	0	0	0	0	0	0	0	0	0	0	0	0	0	0	0	0	0	0	0	0	0	0	0	0	0	0	0	0	0	0	0	0	0	0	0	0	0	0	0	0	0	0	0	0	0	0	0
0	7.1269	11.487	5.9075	0	0	0	1.87	2.4309	0	6.2628	0.23762	3.8178	7.405	2.7528	13.68	22.153	23.58	53.226	57.531	77.055	105.74	120.64	143.49	142.97	153.65	182.49	190.06	199.74	202.11	191.2	219.58	224.72	224.35	221.32	226.2	244.56	245.16	242.88	251.96	277.58	304.82	328.94	329.63	357.56	378.88	392.99	396.15	423.24	428.12
17.033	11.575	0	0	0.83944	1.2176	0	0	0	0	0	0	0	0	2.595	0	0	4.2814	0.52977	0	17.482	26.185	17.751	13.422	0	0	0	7.8479	11.817	11.499	3.4216	14.105	3.5309	0	3.7668	6.3588	0	0	0	0	0	0	0	0	0	0	0	0	0	0
0	1.8259	0	0	2.6083	4.0424	10.413	4.7763	6.2374	7.1648	13.989	0	4.5552	3.131	2.7937	5.9741	6.0366	7.801	2.34	0	0	3.4254	0	0	0	0.55463	5.218	8.6644	0.035118	0.11805	0	0	0	2.5668	25.103	37.301	52.657	61.303	89.36	103.14	115.83	129.87	146.77	156.47	189.89	191.65	210.5	225.71	227.04	248.77
28.084	11.995	0	0	0	0	0	0	0	0	0	0	0	0	0	0	0	0	0	0	0	0	0	0	0	0	0	0	0	0	0	0	0	0	0	0	0	0	0	0	0	0	0	0	0	0	0	0	0	0
0	0	5.6273	9.4468	1.0444	0.84324	9.5253	18.634	19.468	12.102	18.729	7.9074	22.7	15.488	9.7944	5.3331	0	7.8405	0	0	0	0	0	0	0	0	0	0	0	0	0	0	0	0	0	0	0	0	0	0	0	0	0	0	0	0	0	0	0	0
9.2041	1.8489	0	0.050099	0	0	0	0	0	0	0	0	0	0.3594	0	0	0	0	0	4.2349	0	0	7.0611	20.745	23.425	22.72	24.007	28.27	30.011	31.141	36.776	33.103	43.247	42.472	46.272	35.623	48.098	34.239	32.634	41.333	49.383	45.755	44.76	37.558	34.616	32.899	15.415	19.299	16.712	18.905
7.9734	4.6532	5.0025	0	0	0	0	0	0	0	1.1432	0	0	0	0	0	0	0	0	0	0	0	0	0	0	0	0	0	0	0	0	0	0	0	0	0	10.22	5.5532	14.416	14.036	16.488	22.939	20.422	28.905	39.036	36.405	34.01	36.187	28.248	24.279
6.7853	17.616	0	0	0	0	5.2987	11.513	12.858	0	11.86	8.0409	28.636	41.368	34.24	40.5	46.744	53.849	56.37	52.26	80.006	85.3	98.396	118.11	136.52	152.22	174.48	191.5	214.85	226.95	237.21	251.66	248.95	252.15	270.98	267.82	289.44	288.18	273.5	272.07	272.7	269.68	276.61	276	270.75	269.57	262.69	277.23	267.21	284.55
21.632	12.442	0	0	0	0	0	0	0	0	0	0	0	0	0	0	0	0	0	0	0	0	0	0	0	0	0	0	0	0.056695	0	0	0	0	0	0	0	0	0	0	0	0	0	0	0	0	0	0	0	0.89568
0.55824	8.7001	3.4802	0	0	1.6681	0	0	0	1.3652	5.6788	0.56947	9.2997	5.2111	12.154	7.2304	3.8111	0	16.388	33.274	4.6933	16.57	25.896	42.081	62.474	88.132	115.58	139.65	162.11	199.61	209.06	249.37	301.27	293.92	337.09	386.66	400.1	442.19	447.14	459.85	438.49	451.14	498.08	521.32	536.57	511.43	529.7	531.11	554.72	517.39
0	6.4863	1.0475	2.8347	3.4624	0	0	3.1406	0.37494	11.916	6.7896	12.019	13.173	15.019	20	34.284	30.474	44.114	35.587	44.256	50.48	49.286	51.996	64.733	62.958	66.364	67.645	72.224	75.695	67.57	87.023	83.264	92.422	88.322	90.108	96.056	96.518	92.866	79.977	104.66	104.15	105.65	106.94	112.85	113.65	116.89	122.87	147.17	148.91	142.94
0	0	17.673	22.922	72.689	23.485	0	45.696	34.751	0	9.2235	0.062759	0	5.9199	17.997	8.3901	2.533	0	0	0	0	0	0	0	0	0	0	0	0	0	0	0	0	0	0	0	0	0	0	0	0	0	0	0	0	0	0	0	0	3.8299
1.8052	2.6906	4.1637	0	0.30764	0	0	0	0	0	0	0	0	0	0	0	1.3468	3.926	0	0	0	3.0324	6.3233	5.0097	2.987	1.9847	11.871	10.651	10.635	8.7438	9.5051	8.3006	10.21	3.1688	5.8188	3.8574	1.187	0.31878	0	0	0.74574	0	0.88711	1.1258	0	0	0	0.16488	0.74101	8.4159
0.58982	0.45594	0	0	0	0	11.675	0.45321	15.363	22.256	24.249	13.456	27.847	25.006	26.653	30.034	37.083	40.084	29.893	45.44	44.694	43.456	44.061	45.219	53.277	58.633	62.213	71.691	81.102	84.265	79.473	83.53	91.04	92.56	105.23	104.74	114.66	117.24	135.34	145.46	151.69	163	177.72	203.45	194.93	216.72	331.18	335.61	353.97	370.03
0	10.553	20.296	16.967	5.0921	0	0	0	0	0	0	0	0	0	0	0	13.758	38.875	72.101	67.548	111.01	124.27	139.68	164.02	190.42	174	204.18	172.35	191.64	193.05	211.43	212.34	195.74	230.11	248	238.35	208.36	206.48	206.72	183.59	196.84	205.47	204.11	190.83	174.44	189.38	191.2	190.47	188	196.55
0	5.6821	0	6.1531	0	0.36865	1.0097	3.7097	6.8089	16.568	33.774	57.48	87.868	114.93	141.84	161.77	168.4	205.62	197.14	212.27	230.28	224.02	237.73	239.91	242.24	253.6	246.63	257.27	253.27	246	248.13	263.6	254.45	250.97	248.72	244.18	242.46	263.97	258.56	264.19	252.03	256.24	271.26	273.12	260.62	274.18	275.22	299.03	308.57	320.02
0.84015	6.974	6.5997	0	0	0	0	0	0	0	0	3.7645	5.0022	1.2436	0	9.2864	0	6.7839	14.268	20.934	18.896	12.086	10.582	19.123	13.813	12.844	16.105	19.955	23.352	23.11	26.631	46.044	56.694	81.757	105.25	126.31	147.9	167.07	208.64	216.13	219.65	246.22	266.07	325.54	335.08	371.68	375.53	423.9	425.03	433.85
0	0	0	1.5385	0	2.2499	0	0	0	0	0	0	0	0	0	0	0	0	0	3.6961	0	0	0	3.3171	1.5277	13.554	5.8873	10.889	15.314	0	0	0	0	0	2.6843	0	0	0	0	0	0	19.812	17.494	9.9772	10.906	19.143	24.746	22.755	21.499	16.855
10.705	4.8188	6.6882	1.8344	0	0	0	0	0	0	0	0	0	0	0	0	0	0	0	0	0	0	0	0	0	0	0	0	0	0	0	0	0.28956	0	3.5918	0	2.552	2.4503	1.1473	0	0	7.898	0	0	0	0	0	3.3455	6.2572	7.0784
18.47	22.444	0	3.5143	0	0	0	0	0	0	0	0	0	0	0	0	0	0	0	0	0	0	0	0	0	0	0	0	0	0	0	0	0	0	0	0	0	0	0	0	0	0	0	0	0	0	0	0	0	0
0	0	0	0	0	9.5616	30.934	54.187	79.742	93.988	107.37	119.25	148.97	178.65	199.04	223.7	236.91	259.53	265.37	289.84	315.19	326.52	327.41	334	332.55	334.69	348.22	364.36	349.3	365.57	364.71	346.89	341.25	340.64	355.54	328.07	340.24	328.5	337.03	308.29	324.38	305.88	293.48	286.2	278.41	262.37	252.65	264.82	268.55	256.35
0	0	0	0	16.644	16.89	36.26	45.977	61.165	75.007	87.262	85.317	101.74	110.52	133.1	136.1	147.14	153.78	161.62	183.23	182.32	189.8	197.58	199.35	194.64	201.65	197.79	219.41	223.62	203.53	222.29	182.55	197.42	171.85	214.1	218.04	182.1	189.24	194.77	191.15	181.31	182.17	180.89	182.68	154.77	156.43	158.26	143.27	114.84	143.93
6.2826	7.6614	0	0.039487	0	2.7447	0	0	0	6.0508	25.646	13.909	53.862	70.513	70.47	88.731	104.42	104.05	96.656	89.102	100.31	95.287	92.254	90.844	88.604	99.822	80.986	72.841	89.175	75.358	81.649	80.107	74.05	66.934	63.963	63.724	68.689	52.955	84.348	45.752	72.598	63.93	34.637	40.054	43.496	51.46	87.639	65.677	63.071	74.137
2.4465	3.372	15.695	4.9661	0	0	0	0	0	0	0	0	0	0	0	0	0	0	0	0	0	0	0	0	0	0	0	0	0	0	0	0	0	0	7.353	15.353	20.704	45.597	43.242	49.59	84.07	98.406	108.7	118.98	129.19	136.01	153.32	163.14	180.95	200.55
0	0.5998	6.4544	0	3.5041	0	13.344	15.848	13.83	0.27016	7.113	0	0.19516	0	0	0	0	0	0	0	0	0	0	0	0	0	0	0	0	0	0	0	0	0	0	0	0	0	0	0	0	0	0	0	0	0	0	0	11.06	9.8708
24.228	11.001	0	0	0	0	0	0	0	0	0	0	0	0	0	0	0	0	0	0	0	0	0	0	0	0	0	0	0	0	0	0	0	0	0	0	0	0	0	0	0	0	0	0	0	0	0	0	0	0
14.228	12.005	0	0	0	0	0	0	0	0	0	0	0	0.47314	0	2.0389	4.6927	7.0744	7.6039	1.4731	23.199	34.594	59.849	73.746	96.338	116.29	142.07	135.35	176.9	186.49	199.55	219.27	227.73	228.6	224.79	238.1	250.63	261.92	283.75	284.73	314.07	331.36	358.95	364.92	384.66	413.77	418.4	462.04	491.73	550.75
0	0	0	3.6808	0	6.089	2.2386	7.587	18.156	0.69125	13.288	13.94	16.8	14.803	11.71	8.9434	14.147	13.696	7.5233	7.9187	7.2471	9.0484	11.03	11.272	8.0073	7.6199	11.281	19.653	12.524	25.599	16.527	16.155	31.613	26.974	28.064	22.88	30.296	34.38	40.399	42.371	40.51	49.736	51.042	46.191	53.081	54.14	63.321	68.319	61.897	77.092
0	7.1155	0.53992	1.6786	0	0	0	0	0	0.37235	0	0	0	0	0	6.0915	0	0	0	0	0.61367	0	0	1.1866	0	8.2259	0	10.924	20.13	20.218	25.708	32.078	40.24	42.659	39.489	47.043	47.953	40.468	38.868	39.613	29.167	0	0	0	0	0	0	0	0	0
0	30.293	23.771	9.6848	0	1.9925	0	0	0	0	0	0	0	0	0	0	0	0	0	0	0	0	0	0	0	0	0	0	3.8548	15.937	34.334	43.925	51.102	41.418	75.024	61.69	79.622	72.147	75.133	73.337	67.616	78.966	68.024	70.141	48.23	51.734	54.118	51.41	50.468	45.055
0	0	0	4.0825	7.2731	0	2.1847	0	0	0	0	5.0825	0	6.6747	3.4126	0	0	8.213	0	2.7789	0	0.50405	8.5599	7.9558	9.7466	8.574	7.8805	5.5353	24.229	15.216	19.364	23.348	27.022	19.164	23.268	27.597	33.181	16.025	31.515	23.307	21.444	14.165	16.822	1.2513	7.3754	19.436	4.1003	8.721	0	0
0	0	16.88	15.414	12.208	0	0	0	0	9.1282	14.415	13.285	0	0	0	0	0	0	0	5.463	0	0	0	0	0	1.0012	0	0	2.8594	7.2483	6.2551	13.454	34.205	36.263	46.79	54.142	142.81	80.524	133.95	139.54	143.21	213.98	196.73	189.32	179.68	213	237.4	243.17	221.11	225.8
0	0.33777	8.2606	0	0	0	2.2234	0	0	0	0	0	0	0	0	0	0	0	0	0	0	0	0	0	0	16.186	88.405	73.282	41.557	30.235	0	0	0	0	0	0	0	0	0	0	0	0	0	0	0	0	0	0	0	0
0.02966	5.0341	0	0.75125	0	3.8018	0	0.097953	0	6.1419	0	3.8321	0	3.8809	0	8.25	0	2.1244	1.0565	0.71573	0.52166	0	0	1.839	0	4.2842	0	9.7506	0	0	0	7.476	28.406	34.622	36.856	37.8	33.835	33.251	33.847	50.585	45.509	69.323	71.728	66.57	57.326	56.956	58.805	65.516	76.78	67.008
1.6392	3.1896	2.3772	0.64723	0	0	0	0	0	1.9796	10.007	2.5047	6.4532	0	0	0	5.2806	17.543	6.7469	0	0	0	0.035731	0	0	6.2963	2.1554	11.12	7.6671	17.591	12.439	5.5992	10.877	37.762	53.053	41.1	35.046	37.704	29.046	36.502	46.205	28.82	35.301	49.647	33.65	23.289	28.77	40.915	30.903	37.873
0	0	1.9477	0	1.6539	2.9281	0	0	0	0	0	0	0	0	0	0	0	0	0	0	0	0	0	0	0	0	0	0	0	0	0	0	0	0	0	0	0	0	0	0	2.994	3.1242	3.5055	8.0347	16.146	18.572	25.984	27.334	43.486	34.317
0	0	0	0.35174	9.1429	9.846	10.859	2.4978	2.6027	4.2482	3.3421	0	0	0	0	0	0	0	0	0	2.6875	0	0	0	2.2683	7.3476	6.4471	1.6414	0	0	0	0	0.19933	2.0393	0	0	0	0	0	0	0	0	0	0	0	0	0	0	0	0
0	0	0	4.393	3.5041	0	4.3763	0	2.3411	1.5886	8.8262	10.41	5.6282	7.6678	19.17	6.143	1.0094	16.061	11.868	13.806	7.5144	0.80889	6.3169	2.7643	3.1754	0	0	0	0	0	0	0	0	0	0	0	0	0	0	0	0	0	0	0	0	0	0	0	0	0
0	5.7544	7.9547	2.449	0	0	0	0	0	0	0	0	0	0	0	10.316	0	5.2741	2.2897	0	0.73737	0	0	0	0	0	0	0	0	0	0	17.764	30.241	12.127	0.52886	1.1035	3.0456	6.951	4.48	10.602	13.764	19.918	28.352	25.356	17.133	17.964	24.688	32.14	41.093	32.028
0.92262	3.9767	0	0	0.1974	0	4.6495	0	2.0405	0	3.0751	0	0.24494	0	0	5.2819	3.8634	13.24	7.6494	15.763	16.091	9.3825	19.086	23.04	22.909	31.939	39.246	40.854	49.494	49.062	45.902	45.454	46.393	44.317	50.825	45.225	49.176	49.336	49.718	44.815	44.342	43.212	46.967	53.63	40.833	35.784	42.825	35.231	45.932	53.825
0	0	0	3.3515	2.1002	3.6118	0.51934	0	2.811	0	2.2675	9.4445	6.632	14.824	23.999	16.907	18.273	22.731	4.1935	2.7955	5.0762	2.4139	12.543	22.316	30.512	12.955	14.171	16.99	21.78	24.263	21.204	0	0	0	0	0	0	0	0	0	0	0	0	6.7655	22.209	42.64	54.159	68.411	80.688	94.28
0	0	0	0	0	33.392	35.864	55.292	60.066	68.113	70.821	22.178	30.683	92.82	83.697	106.72	118.34	123.31	144.7	160.72	167.42	171.67	181.66	201.51	223.18	214.52	220.71	212.07	223.21	218.12	210.21	221.38	186.19	200.6	186.03	178.87	190.58	180.25	167.32	146.07	151.76	160.94	138.81	140.58	137.4	148.1	123.33	145.05	134.97	149.12
0	0.48687	0.53142	6.2468	1.3212	0	5.7578	10.269	3.0968	3.3212	10.039	0.97697	19.648	9.8008	14.873	13.244	9.6923	10.133	22.294	12.171	9.5129	16.354	0	23.102	0	0	0	0	3.8515	1.6798	0	0	0	0	0	0	0	0	0	0	0	0	0	0	0	0	0	0	0	0
24.577	6.9955	0	0	0	0	0	0	0	0	0	0	0	0	0	0	0	0	0	0	0	0	0	0	0	0	0	0	0	0	0	0	0	0	0	0	0	0	0	0	0	0	0	0	0	0	0	0	0	0
23.793	12.389	0	0	0	0	0	0	0	0	0	0	0	0	0	0	0	0	0	0	0	0	0	0	0	0	5.7697	8.4511	20.031	14.672	10.003	16.71	12.585	9.734	11.247	12.375	13.41	12.505	9.4998	11.471	15.881	17.342	23.373	22.108	19.646	19.728	24.632	32.664	36.201	50.845
12.41	11.482	2.9384	0.10365	0	0	0	0	0	0	0	0	0	0	0	0	0	0	0	0	0	0	0	0	0	0	6.6141	0	8.9263	8.1884	4.634	18.053	9.2702	14.858	20.314	16.653	20.047	10.782	18.38	19.563	33.728	20.735	27.404	34.217	32.699	31.835	25.277	47.674	28.854	43.137
0	0	0	0	0	2.1122	13.786	6.0916	8.1304	0	0	0	3.046	0	5.497	11.576	19.629	29.414	26.386	43.663	58.55	69.295	80.843	87.614	86.055	97.674	101.6	124.86	114.9	124.6	134.94	124.47	118.91	129.86	129.67	132.79	137.36	124.3	132.63	127.4	120.17	117.74	135.57	132.04	114.93	118.73	114.82	111.79	126.92	119.5
4.856	4.5897	0	2.4176	0	0	0	0	1.5196	0	0	0	1.503	0	0	0	0	0	0	0.39887	0	0	0	0	0	0	0	0	0	0	0	0	0	0	0	0	0	0	0	0	0	0	0	0	0	0	0	0	0	0
0	24.83	16.647	33.35	16.629	4.0641	0	0	0	0	0	0	0	0	0	0	0	0	0	0	0	0	0	0	0	0	0	0	0	0	0	0	0	0	0	0	0	0	0	0	0	0	0	0	0	0	0	0	0	0
0	0	0	0	4.1689	6.6885	10.98	5.4582	9.1617	11.522	15.353	5.7582	9.8939	9.6403	7.6689	20.688	19.916	17.55	17.454	36.592	44.343	63.169	83.794	105.56	114.25	122.69	111.43	115.66	120.7	143.17	129.43	106.7	110.58	104.12	138.22	132.03	137.48	146.85	160.03	150.77	167.13	162.87	178.72	193.84	181.9	179.21	195.98	190.78	218.78	225.69
0	21.09	0	15.965	0.22145	5.8044	0	0	0	0	0	0	0	0	0	0	0	0	0	0	0	0	0	0	0	0	0	0	0	0	0	0	0	0	0	0	0	0	0	0	0	0	0	0	0	0	0	0	0	0
16.199	13.927	4.0387	0	0	0	0	0	0	0	0	0	0	0	0	0	0	0	0	0	0	0	0	0	0	0	0	0	0	0	0	0	0	0	0	0	0	0	0	0	0	0	0	0	0	0	0	0	0	0
2.8143	4.9805	13.606	0	0	0	0	0	0	0	0	0	0	0	0	0	0	0	0.12241	0	0	0	0	4.8418	0	0	0	0	0	0	1.5971	0	5.5851	0	0	1.7795	8.7697	13.128	15.284	15.59	28.204	37.843	40.611	49.509	38.052	55.761	59.148	77.204	77.659	77.675
9.9895	7.1478	7.5204	4.0411	0	0	0	0	0	0	0	0	0	0	0	0	0	0	0	0	0	0	0	0	0	0	0	0	0	0	0	0	0	0	0	0	0	0	0	0	0	0	0	4.4263	2.8682	12.239	22.091	36.089	43.14	49.107
0	36.551	24.985	26.507	12.062	0	0	0	0	0	0	0	0	0	0	0	0	0	0	0	0	0	0	0	0	0	0	0	0	0	0	0	0	0	0	0	0	0	0	0	0	0	0	0	0	0	0	0	0	0
27.879	54.496	75.507	1.2707	0	0	0	0	0	0	0	0	0	0	0	0	0	0	0	0	0	0	0	0	0	0	0	0	0	0	0	0	0	0	0	0	0	0	0	0	0	0	0	0	0	0	0	0	0	0
0	0	0	0	6.8002	5.5045	14.831	12.328	18.897	29.047	34.982	30.147	30.684	28.379	34.078	30.57	39.436	46.017	44.682	43.763	49.851	45.2	47.382	37.774	39.063	42.261	43.957	37.632	34.957	24.429	30.872	22.524	38.251	39.992	32.556	35.47	39.848	41.879	41.665	41.814	38.298	51.559	39.467	26.979	32.505	33.664	29.444	38.119	40.661	25.635
0.32264	4.5773	3.4189	0	0	0	1.1328	0	0	0	0	23.328	27.751	18.194	19.92	8.6364	0	5.1943	10.06	8.4259	12.373	21.783	17.18	33.669	21.551	38.291	35.848	25.635	26.46	26.13	20.563	25.171	29.928	19.72	23.159	17.962	23.372	17.45	27.186	19.767	13.331	23.244	22.305	20.859	13.525	21.518	39.516	10.68	26.822	28.552
3.2661	0	0.19611	0	0	5.2416	9.6571	2.2486	0	0	0	1.6946	0	0	0	3.6846	0	0	0	0	0	4.9669	0	0	0	0	0	0	0	0	0	0	0	0	0	0	0	3.7188	0	0	0	0	0	0	0	0	0	0	0	15.999
0	8.794	7.8867	8.62	4.8459	0	0	0	0	0	0	0	0	0	0	0	0	0	0	0	5.2511	0	0	4.7954	11.141	13.23	13.253	13.343	15.423	0	11.935	11.27	12	10.678	9.3591	5.3526	6.1285	0.97291	0	2.3028	0	10.318	16.758	11.777	1.6637	9.176	16.474	18.446	24.429	14.126
0	0	0	1.1397	0	4.4166	6.2288	10.187	17.451	0	0	0	0	0	0	0	0	0	0	0	0	0	0	0	0	0	0	0	0	0	0	0	0	0	0	0	0	0	0	0	0	0	0	0	0	0	0	0	0	0
6.3915	0	0	0	0	0	6.2649	0.099441	0	0	2.022	0	8.6135	2.8354	11.966	6.2614	11.948	14.514	16.744	28.187	23.022	26.856	18.864	39.796	27.832	34.152	34.775	33.99	32.103	38.054	34.275	46.994	48.054	51.695	51.202	52.237	63.468	58.714	54.507	52.637	52.497	53.093	48.825	53.336	56.559	61.379	61.245	49.201	51.003	51.73
0	0	5.8908	0	0.95291	0	0.97632	0	0	0	0.80227	0	1.5295	7.8338	8.0948	6.0274	3.1085	7.9645	2.9894	5.7776	5.7276	4.5013	12.92	10.614	9.575	7.9758	12.861	9.694	23.956	20.098	22.214	11.707	19.238	11.708	13.687	15.41	16.176	5.0462	23.169	10.088	15.789	32.64	30.809	39.1	58.027	56.988	53.783	60.515	64.749	65.317
0	10.472	22.149	10.315	0	0	0	0	0	0	0	0	0	0	0	0	0	0	0	0	0	0	0	0	0	0	0	0	0	0	0	0	0	0	0	0	0	5.2829	14.04	11.403	20.538	34.277	34.01	34.592	47.269	48.429	62.049	67.116	73.542	79.937
2.3341	0	3.094	2.2239	0.75487	0	0	0	0	0	0	0	0	0	0	0	0	0	0	0	0	0	0	0	0	0	0	0	0	0	0	0	0	0	0	0	0	0	0	0	0	0	0	0	0	0	0	0	0	0
0	1.6528	5.0352	2.7313	0	0	0	0	5.3318	0	2.7093	6.4693	6.8407	3.8264	2.6778	5.4778	10.641	7.2156	8.795	8.7923	7.5065	13.225	11.093	10.82	2.6557	0	2.9723	8.2856	0.19436	0	0	0	0	0	0	0	0	0	0	0	0	0	0	0	0	0	0	0	0	0
0	3.394	8.9739	0	2.9343	3.2438	0	3.6742	0	1.3434	0	0	0	0	0	0	0	0	0	0	0	0	0	0	0	0	0	0	0	0	0	0	0	0	0	0	0	0	0	0	0	0	0	0	0	0	0	0	0	0
0	0	0.2729	5.2695	3.8793	0	0	0	0	0	0	4.2857	8.953	10.844	9.0704	10.48	3.1524	15.896	13.696	17.759	16.969	9.5568	14.461	12.453	24.193	15.169	19.1	14.223	21.098	22.796	21.233	12.791	22.369	14.654	15.888	21.342	28.069	30.101	39.437	31.984	32.169	28.64	33.329	26.316	34.57	57.811	33.618	20.436	13.306	3.4477
1.1622	0.17859	4.1862	0	0	4.9315	0.58855	2.5043	6.715	16.987	29.476	31.466	35.054	27.23	32.23	26.606	38.499	51.835	45.849	50.921	37.257	43.27	40.591	19.326	44.94	21.821	38.043	35.463	37.322	31.432	36.788	32.518	42.048	37.646	51.633	43.021	44.922	35.822	32.989	33.778	39.667	38.596	32.173	25.801	37.949	54.914	69.286	86.895	116.84	132.02
0	0	6.4576	9.3583	0	0	0	7.9638	17.591	14.679	13.982	14.134	16.568	20.134	21.342	29.861	21.922	28.896	28.956	32.716	32.04	33.355	39.524	51.074	61.694	63.948	50.999	51.658	68.982	62.688	82.771	75.045	82.388	87.114	87.628	62.414	63.105	70.153	56.291	73.299	73.254	80.519	82.928	75.274	66.282	63.639	72.274	84.685	82.262	73.234
43.111	63.35	27.087	0	0	0	0	0	0	0	0	0	0	0	0	0	0	0	0	0	0	0	0	0	0	7.6883	16.62	34.022	56.138	82.552	106.47	119.58	141.39	169.9	197.67	230.33	244.07	295.61	313.2	349.91	371.82	389.84	404.75	375.74	358.65	377.99	386.48	360.02	357.46	367.47
6.2403	1.6574	34.954	0	0	0	0	0	15.029	0	3.6112	0	3.1323	17.738	0	9.9492	0	0.84304	18.921	0	12.808	8.2239	7.5619	20.724	19.78	14.203	13.344	21.668	21.259	18.537	21.557	20.675	20.477	17.09	16.115	23.907	19.822	7.1095	14.409	15.28	12.752	20.047	5.9121	16.039	21.407	14.603	14.569	19.808	11.794	21.924
15.545	9.8004	0	0	0	0	0	0	0	0	0	0	0	0	0	0	0	0	0	0	0	0	0	0	4.8441	19.394	45.481	46.362	70.327	69.702	91.568	102.22	99.083	106.6	118.14	125.76	124.25	127.61	145.1	145.61	143.48	139.77	157.25	148.99	161.21	153.88	146.53	171.01	153.87	165.83
6.1327	0	0	0	0	0	1.6236	3.4055	17.197	17.647	10.597	21.12	31.34	34.891	25.957	19.201	13.57	20.266	27.589	30.398	8.3124	6.0216	4.6947	0	15.744	15.401	19.59	26.707	21.41	26.275	18.678	36.35	45.15	42.85	47.662	45.03	50.198	46.1	43.128	39.475	55.559	61.595	58.225	56.207	80.388	71.711	72.772	79.875	71.072	63.263
6.4409	10.356	0	0	2.0541	0	0	0	0	0	0	0	0	0	0	0	0	0	0	0	0	0	0	0	0	0	0	0	0	0	0	0	0	0	0	0	0	0	0	0	0	0	0	0	0	0	0	0	0	0
0	5.6893	0	0	2.2738	3.4975	0	0	0	0	9.0325	8.3521	9.569	22.151	9.7425	16.25	17.129	24.061	21.134	23.197	9.7794	7.3254	16.979	15.194	24.319	10.087	7.3944	18.068	16.34	15.221	19.57	21.815	33.088	34.55	42.087	45.642	61.493	68.088	69.495	83.695	81.463	81.481	87.249	91.65	93.526	103.14	91.942	105.85	101.67	95.679
0	3.1288	6.8703	3.5307	0	0	0	0	3.2873	0	8.2046	9.3757	16.685	22.816	14.633	23.97	24.606	35.305	27.264	27.001	21.78	32.789	32.841	30.974	29.689	28.766	29.822	30.903	20.806	28.962	27.685	28.96	25.947	28.614	22.231	24.108	20.308	18.76	24.385	17.814	22.284	22.697	16.628	16.541	19.355	18.576	7.8232	5.4232	6.7357	14.654
0	0	0	0.86291	12.418	0.4722	11.849	12.36	15.125	22.803	40.303	55.183	67.371	93.314	105.75	123.11	132.32	153.89	160.51	186.05	177.61	174.42	186.02	175.9	186.38	185.27	188.79	194.92	196.49	189.68	216.79	202.8	202.05	182.04	210.56	212.2	202.15	208.72	214.93	202.67	209.06	199.93	203.84	218.06	201.1	228.28	235.61	231.6	251.19	258.9
0	5.3563	3.8963	4.9506	0	0	0	0	0	0	0	0	0	0	0	0	0	0	0	4.7392	0	0	0	3.4392	5.7735	2.4449	0	0	0	0	0	0	0	0	0	0	0	0	0	2.1576	0.065164	9.972	20.254	13.161	34.5	20.44	54.035	66.937	77.426	67.489
0.96925	12.094	14.307	0	0	0	0	0	0	3.3972	0	0	0	0	0	0	0	0	0	0	0	0	0	5.462e-05	0	0	0	0.12438	0	2.5187	0.53581	11.239	24.033	44.27	52.016	78.956	77.883	87.533	116.73	136.24	154.87	170.88	206.26	192.27	217.13	246.48	232.22	250.9	250.5	275.93
0	0	1.8764	4.2176	2.0884	5.868	3.204	7.5467	14.945	14.783	22.983	24.519	14.441	9.2618	0	4.1469	13.817	26.107	26.41	34.122	42.889	41.01	48.298	49.255	52.22	68.923	12.553	24.007	24.986	27.816	35.143	21.735	54.161	55.823	66.39	69.325	74.9	76.217	61.373	78.29	75.598	74.665	76.481	58.088	75.536	81.762	83.792	88.17	96.825	91.383
19.381	10.53	0	0	0	0	0	0	0	0	0	0	0	0	0	0	0	0	0	0	0	0	0	0	3.2419	0.065889	12.145	20.724	35.688	46.02	50.327	59.633	58.631	53.226	72.455	76.3	76.738	86.181	78.788	75.92	72.483	80.523	74.881	85.345	79.108	94.196	90.486	97.792	92.921	97.716
5.6884	3.3783	9.6025	0.70923	0	0	0	0	0	0	0	0	7.2617	6.3951	16.209	12.946	22.841	16.401	30.816	21.25	32.148	27.913	26.162	41.257	38.098	37.192	42.774	36.717	41.472	43.018	34.596	35.221	32.044	30.447	49.579	57.217	66.121	66.596	85.653	92.525	119.62	129.16	149.8	161.99	183.33	196.74	195.31	219.23	221.96	250
0	0	0	0.91792	0	8.7818	9.3203	0	0	0	0	0	0	0	0	0	0	0	0	0	0	0	0	0	0	0	0	0	0	0	0	0	0	0	0	0	0	0	0	4.7184	13.767	27.845	38.776	37.955	64.044	79.084	90.689	116.92	125.32	131.27
0	0.42645	5.3559	2.0739	5.6516	0	0	4.6544	0.94889	0	7.0988	4.9509	25.069	17.947	24.824	41.666	50.937	55.782	67.68	81.711	63.747	106.5	103.68	119.53	121.49	135.75	154.59	145.68	163.78	186.13	175.15	188.52	202.46	182.63	210.37	198.93	223.86	207.19	218.41	217.94	220.44	223.88	217.04	205.38	228.66	214.3	219.76	204.57	213.27	186.81
9.1244	7.3339	0	0	1.2039	0	0	0.20442	0	0	0	0	0	2.133	0	0	0	0	0	0	0	0	0	0	0	0	0	0	0	0	1.4635	4.7742	1.6706	2.2239	0.86227	8.3708	18.103	28.228	19.085	20.248	35.479	40.957	35.965	46.745	56.086	53.402	60.646	75.217	79.378	85.041
28.351	13.212	0	0	0	0	0	0	7.9748	0.12925	4.4673	0	0	0	0	0	0	0	0	0	0	0	0	0	0	0	0	0	0	0	0	0	0	0	0	0	0	0	0	0	0	0	0	0	1.6432	12.491	10.079	21.674	24.893	35.205
20.033	10.895	0	1.677	0	0	0	0	0	0	0	0	0	0	0	16.417	25.838	47.541	70.877	91.675	104.72	120.72	136.96	159.87	170.33	172.08	199.43	201.22	213.61	216.31	206.46	222.72	204.58	215.26	208.14	210.92	191.04	190.34	193.72	173.18	180.49	177.59	169.9	168.74	184.88	171.91	174.76	170.25	111.92	117.03
0	0	5.553	0	22.59	8.0402	3.2402	8.4446	12.755	6.6185	27.895	34.062	28.163	29.073	19.371	16.578	9.3332	0	0.67406	0	0	0	0	0	0	0	0	0	0	0	0	0	0	0	0	0	0	0	0	0	0	0	0	0	0	0	0	0	0	0
0	0	13.267	11.188	3.7315	0	0	0	0	0	0	0	0	0	0	0	2.9504	0	6.9651	0	0	5.4081	0	1.8913	0	0	0	0	0	0	6.8373	0	0	0	3.8148	0	0	0	0	0	0	0.19217	0	0	0	0	0	0	0	0
11.986	4.5568	7.5499	2.7252	0	0	0	0	0	0	0	0	4.8112	1.3368	6.1022	0	0	2.7503	10.984	8.1811	4.8945	14.925	10.581	19.152	13.536	9.9772	18.917	14.924	13.89	16.924	21.239	11.208	17.511	19.646	25.097	25.384	28.823	26.103	24.406	14.098	19.501	25.773	27.156	29.65	23.656	30.878	31.969	33.263	40.824	38.037
0	1.2118	0	4.6222	4.0762	1.0322	0	0	0	0	5.1687	4.211	6.1976	8.5936	7.1799	0.3074	0	8.9894	4.4135	0	0.15299	1.6922	16.466	34.614	43.999	27.602	34.072	30.441	44.651	41.961	36.362	35.606	38.021	33.441	44.605	42.412	49.849	49.708	64.043	59.666	62.26	69.646	75.296	79.573	89.079	107.09	108.36	71.109	84.502	90.906
5.0445	3.4659	3.3243	0	1.947	0	0	0	0	0	0	0	1.0868	0	0	0	0	0	0	3.3407	0	0	0	4.5891	0	2.3568	4.6779	8.0785	1.2623	0	0	0	0	0	0	0	0	0	0	0	0	0	0	1.165	0	10.467	10.173	5.3428	19.162	18.809
0	0	0	0	2.2008	1.5901	4.5167	8.8819	15.765	0.2258	13.504	8.6258	18.251	19.677	6.9548	7.1978	8.0089	13.781	3.9161	8.0288	5.1309	19.637	14.853	13.967	20.844	13.663	23.537	32.818	30.357	39.472	36.52	40.995	40.881	50.259	45.077	50.378	52.506	60.071	53.164	58.091	55.237	66.608	64.333	65.355	69.342	62.625	72.291	61.074	72.39	72.855
0	0	29.006	16.866	35.801	12.806	88.223	0	0	0	0	0	0	0	0	0	0	0	0	0	0	0	0	0	0	0	0	0	0	0	0	0	0	0	0	0	0	0	0	0	0	0	0	0	0	0	0	0	0	0
0.55393	4.3905	0	1.1771	0	0	0	0	11.392	4.0519	0.10768	0	4.1833	1.7639	3.5316	1.9761	3.5219	5.5981	0	5.0326	4.035	1.3916	0	0	0	3.4608	2.3207	5.026	8.3034	8.2078	9.823	4.9872	5.3641	7.6343	10.938	10.183	8.6539	12.497	14.226	7.9076	15.574	13.606	10.734	22.195	17.669	15.246	21.11	14.441	16.223	28.414
0	2.2006	0	1.9569	0	0	5.0147	5.4745	13.276	13.105	16.368	18.456	23.447	33.403	23.85	44.263	36.966	47.391	45.324	38.745	47.176	38.305	45.502	45.821	47.18	44.149	39.606	41.185	46.968	42.601	54.515	57.522	61.631	69.845	73.764	76.956	66.438	72.511	69.517	69.438	77.302	84.383	85.608	80.247	75.619	76.142	80.404	87.615	93.909	96.354
0	0.66586	0	0	2.3296	6.7118	4.7268	7.9497	6.1249	12.133	18.08	18.045	22.144	18.784	40.222	47.746	55.94	65.762	77.695	103.01	109.87	118.88	140.31	159.62	157.23	171.3	180.9	188.54	204.83	221.41	224.89	233.44	241.07	231.55	241.61	235.25	237.49	234.98	241.55	233.81	234.51	253.3	260.93	253.16	240.45	254.28	268.95	251.41	252.01	260.99
3.6293	6.0227	2.9735	0	0	0	1.8926	3.1052	0.70541	0	0	0	1.8534	5.1499	5.7955	0	10.208	3.893	0	2.1623	3.5345	8.115	6.4077	6.8589	6.2004	14.12	13.871	12.369	11.517	12.283	17.269	14.886	11.33	10.996	8.6649	20.886	19.242	19.116	20.933	12.315	50.716	41.326	35.203	10.074	14.896	16.167	5.5933	9.1857	16.263	16.411
9.7913	4.5401	1.662	0	0	0	0.18885	3.084	0	0	1.5767	0	10.982	16.97	12.089	14.038	13.622	8.3556	6.8468	13.448	13.757	7.6902	3.3243	12.038	27.411	14.615	20.319	16.998	39.244	29.094	22.922	29.707	26.692	29.435	31.866	28.169	27.021	18.355	26.382	29.775	41.369	30.175	34.538	33.625	33.408	26.76	31.915	43.77	30.925	48.238
0	2.3407	0	0	0	8.4134	5.1878	4.5043	0	0	8.6963	0	2.2407	0.49066	0	0	3.86	7.9566	6.9054	0	0.17248	0	0	0	0	0	0	0	0	0	0	0	4.1225	0	0	0	0	0	0	0	0	0	0	0	0	0	0	9.1107	7.5558	18.084
0	2.8653	0	0.51706	0	0.56571	3.9159	4.1237	7.8362	10.209	12.715	17.365	19.609	11.998	20.721	24.952	22.867	24.904	23.436	37.662	44.228	32.364	28.109	26.573	33.348	36.899	31.056	31.543	42.835	43.426	40.666	37.066	40.678	40.386	44.575	48.521	50.441	48.915	46.765	37.41	36.477	36.928	35.091	46.01	30.184	26.182	37.756	28.023	35.616	33.778
9.2399	6.9843	0.16143	0	0	0	0	0	0	0	0	0	0.63752	0	0	0	0	1.1777	0	7.7826	0	12.679	9.5779	17.322	16.96	30.268	31.886	34.467	40.128	46.537	38.396	56.062	75.637	79.323	85.681	84.94	110.36	118.25	117.73	129.95	137.65	149.64	161.33	166.54	191.38	187.81	182.99	187.75	172	201.58
0	1.3235	2.2785	2.971	0	1.1368	2.2197	0	0	0	0	0	0	0	0	0	0	0	0	0	0	0	0	0	0	0	0	0	0	0	0	0	0	0	0	0	0	0	0	0	0	0	0	0	0	0	0	0	0	0
4.1121	0	0	0.07219	0	1.9903	2.5564	8.9524	9.1919	4.3789	11.728	13.034	22.393	17.206	21.163	21.403	25.692	24.608	18.147	19.976	23.316	31.86	23.452	24.757	29.226	31.656	44.875	61.381	65.367	86.643	97.574	98.045	116.94	131.89	128.73	145.91	155.35	158.64	164.25	160.21	164.33	177.18	197.8	188.64	198.79	209.53	200.06	197.34	175.18	195.21
0	3.8774	0	0	0	0.021324	1.4517	3.8492	11.173	15.439	17.972	17.906	21.219	29.099	24.845	43.989	34.204	48.277	40.032	62.22	53.012	45.133	50.19	40.779	44.872	52.151	38.761	37.715	32.669	26.437	30.85	27.347	35.92	26.834	23.35	28.697	24.427	13.049	9.5227	10.426	10.449	11.9	20.04	18.166	9.6972	17.42	26.366	27.349	36.634	24.606
0	0.49736	0	1.8718	0	0	8.2722	6.3599	6.1846	3.9334	0.91485	5.8896	7.4464	4.8266	9.438	8.6459	9.4611	11.547	7.5724	14.433	13.598	12.153	19.668	22.794	25.333	37.655	45.196	56.835	66.57	85.255	85.43	95.445	93.454	96.339	112.07	108.64	111.08	113.14	126.27	120.27	101.3	99.925	116.56	109.62	96.756	100.38	108.54	102.36	105.67	106.17
0	0	0	0.15176	4.1439	8.1501	17.899	6.1856	14.464	19.921	25.953	26.899	31.373	35.216	30.932	34.822	33.959	44.363	41.554	43.134	34.934	30.658	37.885	35.716	30.807	5.1044	8.9123	5.4597	9.8649	11.418	2.6754	1.4886	7.6281	0	0	0	4.1646	3.0445	0	0	0	0	0	0	0	0.87556	0	2.0597	0	0
0	7.1979	5.0423	2.4966	0	0	0	0	0	0	0	0	0	0	2.6251	0	0	0	0	0	0	0	0	0	0	0	0	0	0	0	0	0	0	0	0	0	0	0	0	0	0	0	0	0	0	0	0	0	0	0
0	0	9.0887	8.7339	5.9726	0	0.79514	1.1048	0	0	0	0	0	0	0	8.1442	9.6939	14.184	16.908	26.613	34.945	29.594	37.465	46.418	66.696	59.75	70.662	75.562	90.668	78.27	97.662	99.328	105.86	100.28	109.58	110.11	110.07	109.71	100.54	108.68	94.2	106.09	113.06	98.287	83.348	87.395	86.434	88.009	91.938	81.158
0	0	0	7.0211	0	0	9.7374	1.0533	13.733	11.625	8.5059	6.3886	18.613	20.635	18.083	23.485	22.535	26.127	21.162	28.68	28.891	24.962	22.392	27.094	23.454	26.427	18.58	29.296	20.674	25.419	26.358	24.156	23.235	20.017	32.666	28.01	28.281	27.111	38.356	36.996	38.172	39.631	42.049	57.363	56.137	65.706	10.839	9.7711	9.7158	5.8852
14.023	7.6748	2.765	0	0	0	0	0.34551	0	0	0	0	0	0	0	0	0	0	0	0	0	0	0	0	0	0	0	0	0	0	0	0	0	0	0	0	0	0	0	0	0	0	0	0	0	0	0	0	0	8.7304
0	11.516	12.784	10.583	0	0	0	0	0	0	0	0	0	0	0	0	0	0	0	0	0	0	0	0	0	0	0	0	0	0	0	0	0	0	0	0	0	0	0	0	0	0	0	0	0	0	0	0	0	0
0	0	0	0	0.46499	11.059	27.468	36.641	51.94	57.517	74.974	76.578	86.321	94.059	114.29	123.4	133.86	159.56	148.86	158.27	180.22	179.72	183.1	189.11	196.01	204.63	202.17	217.06	209.29	218.79	209.52	221.97	220.21	199.84	208.2	208.87	224.3	211.19	205.09	164.89	184.01	177.95	174.62	180.3	169.76	163.98	159.36	148.76	147.5	152.32
0	0	35.604	86.154	33.439	0	0	0	0	0	0	0	0	0	0	0	0	0	0	0	0	0	0	0	0	0	0	0	0	0	0	0	0	0	0	0	0	0	0	0	0	0	0	0	0	0	0	0	0	0
0	0	0	2.1222	5.613	0	1.5171	0	0	0	0	4.6379	0.68071	6.3223	4.5843	0	5.2316	9.0413	6.8024	7.0502	10.037	0.86655	9.6719	7.0524	15.526	13.371	22.884	15.624	17.167	22.147	22.265	18.304	29.329	20.153	21.651	22.817	31.771	32.14	37.634	30.3	34.42	35.51	36.808	39.041	46.35	59.819	57.225	55.934	51.315	46.688
0	0	0	0	0	0	21.345	13.802	13.61	4.0335	12.294	0	0	0	0	0.3292	0	1.1148	0	0	0	8.9709	9.4829	7.1444	2.6354	10.746	8.9521	8.3271	8.0604	8.8917	13.867	10.71	17.198	17.108	14.331	11.665	4.0948	3.0801	7.2936	7.2063	9.1396	7.4499	11.473	6.3292	13.637	13.425	16.077	11.59	16.704	23.262
0.97959	2.4186	0	0.88939	0	0	7.862	1.4624	5.9752	2.6649	8.2963	1.0299	7.8219	8.4113	11.413	12.457	21.086	21.554	20.575	27.702	35.096	31.603	39.725	33.608	42.19	43.211	48.256	61.926	65.103	71.473	74.886	79.055	89.342	88.948	110.43	103.76	118.36	112.58	131.48	123.5	128.34	127.08	142.73	143.21	137.18	141.26	148.53	145.12	159.61	157.09
0	0	2.0691	2.0012	0	6.113	2.9775	9.2517	4.342	5.6839	13.981	16.965	22.535	9.1601	11.145	9.2244	19.175	14.613	7.4788	10.166	11.9	19.523	18.828	17.686	20.344	18.422	31.075	35.083	27.945	37.755	37.084	28.302	37.415	35.615	33.432	35.686	33.896	32.642	35.688	32.735	50.279	52.304	42.954	33.691	30.618	34.018	31.279	27.71	30.32	33.054
0	0	4.6921	0	0	6.3614	0.21304	2.5066	0	1.7388	0	0	0	0	0	0.40364	0	0	0.84935	0	1.8179	0	0	0	0	0.27507	2.4872	0	3.2808	4.9408	11.551	7.1587	12.766	11.626	10.92	8.6779	3.77	2.0379	0.3065	5.054	1.243	18.444	20.624	13.981	18.223	4.5133	14.608	21.859	25.233	18.698
1.0607	3.1635	7.0308	0	0	7.2768	0	0	9.335	8.1895	16.279	7.5466	13.985	4.363	4.5595	4.2695	15.108	33.496	35.363	37.689	35.219	47.944	48.646	52.735	64.205	76.213	89.105	113.82	112.85	114.43	134.82	136.11	171.16	168	198.05	219.36	231.48	242.04	253.18	248.66	257.47	265.88	283.07	269.35	291.8	316.83	304.14	340.15	347.7	302.48
11.852	6.1117	1.0728	0	0	0	0	0	0	0	0	0	0	0	0	0	0	0	0	0	0	0	0	0	0	0	0	0	0	0	0	0	0	0	0	0	0	0	0	0	0	0	0	0	1.8035	10.255	9.7321	22.311	18.717	25.512
8.691	3.2018	0	0	4.1047	0	0	0	0	0	0	0	0	0	0	4.5248	3.8985	9.0274	9.0906	10.506	11.638	14.606	9.7223	5.6453	13.28	0	3.334	0.9005	12.026	12.924	4.8154	4.0616	10.268	0.21164	7.8959	9.6906	7.6143	13.725	9.7459	6.2722	0	5.0115	8.3537	5.2353	2.5564	10.267	14.612	12.459	9.7353	13.464
0	0	0	3.3571	4.0021	3.5054	0.62288	1.6492	0	0	0	0	0	0	2.6912	0	0.52365	9.3387	6.8402	11.082	3.3087	8.7243	8.1194	11.749	14.768	7.017	8.8535	11.39	18.601	13.836	17.383	4.9901	12.597	9.0999	10.432	9.3633	5.2682	6.6243	5.3633	7.1365	6.6096	5.0243	1.5535	3.2974	7.0487	13.263	7.334	7.0389	3.5218	0
0	0	0	3.4429	0.1266	4.8976	4.0786	0	2.1623	0	3.7944	6.8591	5.4542	11.409	7.2728	3.9678	5.8647	15.972	8.2147	11.07	6.2022	5.7772	9.7502	11.981	14.889	14.348	10.135	16.079	27.875	20.543	27.016	28.337	34.364	33.575	35.939	36.352	40.558	42.536	49.452	46.091	46.005	49.16	62.237	87.32	91.324	102.74	88.19	97.415	81.549	74.094
2.4657	0	0	6.3596	1.7328	1.4668	0	0	0	0	0	6.0767	0	3.6496	3.3744	0	0	0	0	0	0	0	0.25051	6.0448	11.187	0	2.7391	8.0819	13.079	2.0347	13.506	0.60126	0	7.7111	0	8.0964	15.79	16.911	29.663	24.098	29.617	33.51	39.742	40.137	49.301	60.876	64.41	70.984	71.381	65.435
0	0	0	5.2682	7.2767	1.5539	5.231	3.8567	2.291	4.805	17.051	23.434	17.337	32.371	27.37	20.688	33.691	41.802	35.505	47.482	39.142	46.077	60.105	49.197	55.362	52.354	40.817	57.793	58.471	54.468	53.575	54.654	63.102	52.273	56.636	46.247	51.929	46.285	51.496	43.101	44.189	45.442	42.869	32.285	31.327	44.741	31.221	47.447	37.218	18.803
0	0	0	14.285	80.891	75.709	129.95	166.06	208.96	268.31	285.42	263.73	339.76	395.26	388.47	372.79	450.41	422.17	452.24	429.12	413.56	366.55	360.91	387.37	349.36	337.73	319.67	306.18	308.12	317.7	284.22	226.65	211.55	117.77	197.31	166.44	99.248	115.05	110.5	84.235	93.523	9.3905	32.713	29.852	0	11.398	0	0	0	0
0	1.0199	0	0.40982	0	0	12.072	2.1023	4.6446	0.019612	1.3985	0	0	0	0	0	2.5427	0	0	2.2388	0.23692	0	0	0	0	0	0.21961	6.1388	8.91	10.006	7.9465	1.8408	12.454	13.346	19.104	14.694	13.323	19.866	24.096	21.539	24.133	26.091	26.533	34.091	17.66	22.883	34.198	27.148	37.629	34.912
30.013	23.031	4.8219	0	0	0	0	0	0	0	0	0	0	0	0	0	6.379	3.1096	3.7169	6.7032	19.559	14.429	19.706	44.24	31.027	29.658	69.488	66.127	85.811	98.468	120.19	128.43	139.53	142.58	158.38	168.65	181.15	176.44	185.91	194.31	215.55	210.49	207.45	219.44	212.51	208.5	224.03	227.93	203.34	212.28
0	0	0	5.077	5.5145	0.32923	0	0	0	0	1.8895	3.5547	0	3.6886	4.7801	0	0	2.9704	0	0	0	0	1.0478	3.716	5.7647	1.1209	0.29563	2.8902	7.966	5.8952	10.052	7.4089	10.245	12.596	12.338	10.855	11.191	13.921	14.973	13.787	5.5956	9.0023	9.3487	15.5	24.428	51.894	24.71	23.019	21.313	11.061
0	0	0	0	6.9523	19.674	36.026	42.654	59.683	63.681	81.525	84.428	121.94	147.83	148.86	167.24	188.22	182.81	197.59	194.29	199.7	193.6	200.43	203.94	201.73	182.4	190.83	181.88	178.76	174.27	157.64	172.32	156.8	158.96	139.54	143.04	139.96	131.46	129.86	129.79	131.93	130.79	134.38	124.23	136.2	124.46	121.26	134.21	133.85	154.57
3.8128	0	4.6271	1.0556	0	0	3.3556	4.3494	9.6494	2.0107	7.401	10.647	10.562	9.6878	7.5397	12.272	5.3172	12.13	6.768	3.5494	0	12.584	5.8204	5.8204	1.7688	5.1301	16.566	11.086	9.343	17.382	14.149	13.32	28.885	38.871	22.6	29.469	37.805	39.656	48.654	48.254	60.704	66.818	72.269	75.679	77.435	72.615	97.784	114.93	118.29	156.17
0.11786	1.8736	0	5.7852	1.5159	0	0	0	0	0	0	0	0	1.3621	0	0	0	0	1.4679	0	0	0	0	0	0	0	0	0	2.014	2.2313	0.20247	0	1.1332	0.90632	2.2236	0	5.2505	5.7878	12.92	9.111	2.0448	0	3.2525	1.8909	0	12.166	2.289	7.6582	4.0948	0
0	0	0	5.2839	6.6889	2.3763	21.802	16.158	34.053	45.795	57.822	62.094	48.467	36.021	35.091	29.945	37.321	66.423	30.611	52.61	58.43	54.967	51.022	41.803	53.86	54.03	156.94	129.58	0	0	0	0	0	0	0	0	0	0	0	0	0	0	0	0	0	9.5841	35.254	60.005	95.956	133.12
1.1158	2.0966	5.5293	0	0	0	0	0	0	0	0	2.3318	6.9576	4.5157	2.7576	0	0	11.571	2.6926	5.2028	0	8.3737	6.2899	3.7248	0.80599	6.277	9.8673	1.7931	0	1.0963	4.7433	7.706	7.1963	2.1235	1.6673	0	0	2.277	3.6608	0	10.08	12.248	10.096	8.2479	8.4824	18.909	8.9206	14.65	25.441	35.129
4.7941	2.4795	0	0	0	2.4613	4.285	0	15.915	5.7709	31.457	55.933	77.624	82.87	88.671	94.13	94.671	85.611	85.851	99.19	79.966	92.594	87.608	83.452	81.617	80.922	86.42	83.925	79.649	74.849	81.671	0.71554	2.4389	2.2152	0	0	0.54155	3.5994	0	2.5179	11.41	13.597	23.748	21.207	35.833	36.324	53.157	39.051	48.731	54.993
0	1.0048	0	2.3089	0	10.93	4.3679	0	0	0	0	0	0	0	0	0	0	0	0	0	0	0	0	0	0	0	0	0	16.314	31.672	66.051	93.892	115.13	129.43	162.54	181.14	206.01	243.25	237.36	266.2	293.13	309.68	302.44	319.44	316.63	330.44	310.77	324.45	315.4	333.36
0	0	1.0633	7.4104	1.7662	7.4427	0	2.0684	2.221	0	9.7139	8.4539	20.016	23.523	13.805	10.316	9.6025	4.8082	14.192	6.0897	3.3133	13.022	3.3066	12.973	3.6939	0	3.523	0	0	4.2931	0	0	0	0	0	0	0	0	0	0	0	0	0	0	0	0	0	0	0	0
18.205	21.58	4.7714	0	0	0	0	0	0	0	0	0	0	0	0	0	0	0	0	0	0	0	0	0	0	0	0	0	0	0	0	0	0	0	0	0	0	0	0	0	0	0	0	0	0	0	0	0	0	0
0	0	0	0.95133	7.985	4.4413	4.6324	0	2.475	0	0	0	0	0	0	0	0	0	0	0	0	0	0	0	0	0	0	0	0	0	0	0	0	0	0	0	0	0	0	0	0	0	0	0	0	0	1.2538	0	0	0
0	7.2586	6.3852	0	0	0	0	3.0814	1.8788	0	0	2.416	13.748	16.427	21.767	27.001	26.015	32.426	43.754	46.319	47.776	60.465	49.319	62.042	58.883	53.276	62.576	59.851	62.88	64.585	67.567	61.921	72.439	74.692	83.294	82.896	91.824	94.338	97.04	99.876	107.96	129.42	125.35	142.3	144.73	155.6	174.84	179.8	205.26	207.68
0	0	5.7363	8.1516	4.3841	0	0	0	0	0	0	0	0	0	0	0	0	0	0	0	0	0	0	0	0	0	0	0	0	0	0	0	0	0	0	0	0	0	0	0	0	0	0	0	0	20.742	25.177	27.963	24.221	17.132
1.457	0	1.7909	1.6484	0	0	0.37858	1.7278	9.5175	3.95	6.2002	4.3762	14.211	21.545	15.845	13.252	10.827	24.063	27.017	30.398	34.061	34.722	32.664	35.885	41.031	38.34	54.016	58.514	56.997	56.795	56.671	78.294	93.488	89.231	97.818	99.953	91.887	101.33	104.33	76.57	95.582	97.527	90.428	72.151	79.22	75.432	69.815	67.052	65.636	60.842
0	0.71263	5.4247	0	0.054151	0	5.1568	11.867	6.0921	1.6725	17.554	16.66	27.706	24.186	17.016	27.67	17.309	17.36	22.371	19.753	20.61	38.328	32.183	45.605	34.59	40.58	34.284	25.417	17.071	25.341	26.276	23.559	30.05	18.659	23.341	27.632	15.093	17.114	15.589	0	0	3.808	3.738	0	0	0	5.4465	5.5875	6.9888	12.764
0	0	0	0	0	12.298	47.943	70.16	113.75	124.77	156.06	177.67	202.65	224.84	273.23	314.73	326.41	350.64	363.76	397.3	409.27	419.65	436.41	476.8	468.28	488.64	517.37	510.23	504.55	488.97	488.26	501.61	479.14	465.95	459.02	439.97	448.4	461.78	449.06	445.91	460.69	438.11	428.01	441.36	404.91	407.42	423.44	406.73	416.37	412.76
0	0	0	0	2.8509	6.0226	0.83547	8.109	15.886	34.75	54.554	41.484	64.396	53.258	56.803	66.657	77.745	77.558	75.033	81.227	73.9	79.185	80.037	63.889	79.558	75.97	75.463	72.702	73.756	74.115	66.498	47.99	69.812	57.569	71.956	68.364	64.34	60.255	56.813	54.857	53.119	54.762	57.252	46.184	49.461	64.074	52.667	64.593	68.121	60.009
0	5.8889	3.922	0.97145	5.8157	0	7.9311	0.24783	3.7275	12.637	8.7393	9.3954	11.289	18.289	18.627	20.881	22.458	27.776	21.531	26.278	36.118	38.782	47.547	62.881	80.609	89.027	91.691	110.84	110	118.49	132.51	139.81	155.72	150.54	157.68	166.74	144.25	155.47	150.73	160.26	155.95	171.49	186.01	170.93	156.2	162.12	166.52	164.77	159.34	153.18
0	3.0342	8.4685	0	1.3524	3.0275	5.1253	0.2101	1.9199	0.91992	0	0	0	0	0	0	0	0	0	0	0	0	0	0	0	0	0	0	0	0	0	0	0	0	0	0	0	0	0	0	0	0	0	0	0	0	0	0	0	0
0	0	0	1.0545	0.95686	8.2849	10.069	17.805	0	4.7896	0	4.3911	14.008	0	0	0	0	0	8.4778	5.5864	13.419	0	2.9778	15.411	18.652	11.33	22.161	19.214	25.766	35.467	30.777	36.694	48.501	47.252	58.734	60.72	69.933	75.859	78.087	84.709	77.034	100.67	98.428	105.04	107.97	116.97	129.18	127.81	126.82	127.81
2.6631	0	0	0	0.54843	0	7.2094	5.4387	0	0	0	0	3.3801	0	7.2979	2.4308	3.4562	10.552	10.584	14.861	10.409	5.6791	0.95575	8.2557	7.6509	12.076	4.785	6.7756	8.0309	8.2509	8.6835	10.512	9.2801	2.4753	3.304	2.0582	0	10.807	1.831	1.5289	1.2533	10.185	4.8123	14.75	14.988	17.13	16.814	11.109	17.96	21.781
0	6.7022	8.6581	0	0	4.2469	0	0	0	0	0	0	0	0	0	0	0	0	0	0	0	0	0	0	0	0	0	0	0	0	0	0	0	0	4.9205	6.4719	10.075	7.3396	11.235	25.877	42.127	32.581	37.07	40.671	46.269	69.482	60.967	80.491	87.407	93.072
0	0	0	10.904	13.064	20.913	23.258	18.583	20.337	29.14	24.519	38.122	30.111	0	7.0525	4.6117	0	13.437	4.1764	0	0	0	0	0	0	0	0	0	0	0	5.9273	0	6.6268	5.7221	13.438	19.007	18.254	15.857	26.088	29.689	24.291	29.645	28.958	31.403	38.993	40.343	31.271	50.25	42.845	33.754
0	0	0	0	0	10.984	21.113	33.621	30.908	55.046	74.559	100.03	119.66	149.84	160.41	173.53	176.55	182.52	196.65	206.63	210.75	220.66	215.08	227.87	222.08	215.66	236.06	230.96	237.99	237.87	229.63	239.25	231.26	225.89	224.1	234.31	230.86	226.2	236.33	228.05	244.81	227.39	239.28	220.71	217.72	200.74	206.64	226.49	212.88	231.28
2.2229	0	5.9718	1.0243	0	0	0	1.0494	0	0	0	0	0	0	0	0	0	0	0	0	0	0	0	0	0	0	0	0	0	0	0	0	0	0	0	0	0	0	0	0	0	0	0	0	0	0	0	0	0	0
7.445	6.0133	2.4313	5.3165	0	0	0	0	0	0	0	6.8925	23.004	39.139	36.563	53.475	56.84	84.877	80.945	97.558	97.842	101.93	104.88	101.41	110.36	112.25	106.14	119.31	113.8	108.63	108.24	111.21	106.94	104.24	100.54	105.43	116.04	110.33	102.1	106.27	114.44	122.59	120.41	123.34	121.07	121.43	135.86	144.66	147.49	139.1
0	3.2673	0	2.7981	0	1.9002	1.7488	0	10.256	1.5094	16.745	0	0	0	0	0	0	0	0	0	0	0	0	0	0	0	0	0	0	0	0	0	0	0	0	0	0	0	0	0	0	0	0	0	0	0	0	0	0	0
0	0	1.87	4.1028	0	5.8794	18.249	0	3.7589	0	0	0	0	0.72729	0	0	0	3.7938	4.3474	9.9045	6.9509	0	4.5788	0	4.4009	8.2885	0	0.71354	5.3564	19.898	9.3908	9.7029	3.8271	10.087	14.289	0	5.8695	1.7552	6.5752	0	10.17	12.95	12.134	15.41	0	0	1.2132	0	1.0779	4.5364
4.4846	5.0155	0	0	0	4.1032	4.2968	4.8434	0	0	0	0	0	9.1069	4.7695	9.6423	12.343	13.798	9.4092	11.255	15.856	9.0762	16.499	14.664	16.441	10.336	18.749	10.716	14.363	4.4072	3.3963	1.8389	0	0	0	0	0	0	0	0	0	0	0	0	0	0	0	0	0	18.677
0	0	5.6231	2.1723	0	0	1.9626	0.28841	0.17228	0	0	0	0	0	0	0	0	0	0	0	0	1.1293	0	4.3527	0	0	0	0	0	0	0	0	0	0	0	0	0	0	0	0	0	0	0	0	0	0.28106	4.0895	15.837	25.982	10.173
14.597	9.6199	8.4915	0	0	0	0	0	0	0	0	0	0	0	0	10.241	0	0	0	1.7272	3.6113	0	0	1.2677	7.5061	2.5293	17.47	4.4238	15.139	14.139	19.421	13.8	9.0293	8.8858	10.662	14.763	15.357	14.358	12.622	11.538	21.959	20.188	23.764	21.501	24.087	25.898	20.658	36.595	23.926	39.858
0	4.7231	4.2334	2.5272	0	3.847	0	6.8648	0	0	0	0	0	0	0	0	0	0	0	0	0	0	0	0	0	0	0	0	0	0	0	0	0	0	0	0	0	0	0	0	0	0	0	0	4.1948	0	0	0	0	0
0	0	0	0	10.347	9.0664	2.3001	0	0	0	4.4384	6.5721	4.8307	6.4308	5.9345	0	5.7173	1.0164	0	0	0	0	0	0	0	0	0	0	0	0	0	0	0	0	0	0	0	0	0	0	0	0	0	0	0	0	0	0	0	0
0.72648	0	0	10.454	3.4861	11.018	24.987	0	0	0	0	0	0	0	0	0	30.562	61.179	85.956	128.28	145.18	181.51	203.11	242.43	254.87	255.65	278.96	330.73	317.43	326.23	330.44	314.99	346.47	328.96	332.82	328.05	326.84	312.57	302.33	296.41	287.52	280.53	269.97	265.37	261.03	238.04	216.87	213.57	208.42	186.82
8.8045	10.332	4.1105	0	0	0	0	0	0	0	0	0	0	3.9998	0	0	0	0	0	0	0	0	0	0	0	0	0	0	0	0	0	0	5.1835	0	0	0	0	0	0	0	0	0	0	0	0	0	0	0	0	0
4.1848	4.5121	5.2661	2.6788	0.68475	0	0	1.1629	7.2701	0	1.7801	7.9679	10.13	12.065	4.5599	14.791	20.228	22.529	24.976	30.816	21.742	23.59	22.536	25.406	32.155	27.473	36.601	37.691	41.464	36.946	35.295	43.889	48.44	44.13	50.579	50.482	51.278	44.062	46.891	45.643	47.469	48.316	45.582	45.174	48.08	47.502	45.827	45.976	46.079	37.193
4.5434	1.6659	8.3627	0.85101	0	0	0	0	0	0	0	0	0	0	0	0	0	0	0	0.74937	0	0	0	0	0	0	0	0	7.2534	18.441	14.269	25.533	14.229	15.409	7.5827	11.269	11.764	12.969	9.524	6.9946	0	10.423	16.846	17.627	7.2826	48.764	15.005	42.586	16.29	19.147
0	2.5838	4.4012	2.3215	0	12.143	0	6.6393	3.4649	10.8	1.409	0	0	0	0	0	0	0	0	5.6617	9.5636	0	2.2603	11.842	13.348	18.337	13.539	37.618	52.124	71.411	126.73	164.9	205.56	242.66	283.6	319.69	356.18	397.64	542.73	596.03	515.84	623.51	621.5	725.63	715.22	658.63	711.56	746.43	758.57	648.59
0	6.0438	6.5618	0	0	8.5284	0	0	0	0	0	0	0.35691	0	0	0	0	0	0	0	0	0	0	0	0	0	0	0	0	0	0	0	0	0	0	0	0	0	0	0	0	0	0	0	0	0	0	0	0	0
3.0149	0	0	0.49817	1.0071	0	0	10.409	4.2705	16.887	23.547	17.436	19.471	16.262	22.538	18.632	28.861	40.892	37.541	40.957	49.493	42.485	38.772	39.237	123.86	122.41	122.27	128.43	137.44	132.31	129.13	121.96	134.17	130.33	148.7	136.12	137.88	129.59	54.546	57.063	51.468	63.003	56.337	49.758	50.763	58.159	51.599	63.312	63.017	53.971
13.982	12.05	0	0	0	0	0	0	0	0	0	0	0	0	0	0	0	0	0	0	0	0	0	0	0	0	0	0	0.040013	0	0	0	0	0	0	0	0	0	0	0	0	0	0	0	0	0	0	0	0	0
0	7.7084	18.95	14.755	7.2206	0	0	0	0	0	0	0	0	0	0	0	0	0	0	0	0	0	0	0	0	0	0	0	0	0	0	0	0	0	0	0	0	0	0	0	0	0	0	0	0	0	0	0	0	0
0.78048	4.5974	0	11.297	0	0	0	0	0	2.2144	0	0	0	23.285	0	9.3256	9.1862	11.776	37.507	24.822	0.53869	27.463	0	0	40.738	46.908	44.233	58.265	76.673	76.91	53.371	59.986	68.619	60.602	65.693	77.099	68.712	72.66	92.45	87.871	83.411	79.851	53.632	73.896	113.74	124.08	121.69	132.11	68.158	74.229
29.376	14.631	0	0	0	0	0	0	0	0	0	0	0	0	0	0	0	0	0	0	0	0	0	0	0	0	0	0	0	0	0	0	0	0	0	0	0	0	0	0	0	0	0	0	0	0	0	0	0	0
0	2.8022	0	6.1903	1.6058	6.5563	1.1177	0	3.8432	3.0664	3.5017	1.3901	2.486	6.4012	8.8499	7.37	13.329	10.997	7.0533	15.852	14.829	16.689	16.964	13.517	13.865	18.336	12.845	24.169	19.387	18.156	23.598	17.551	23.584	18.178	25.47	22.729	16.624	19.283	28.303	26.67	18.988	18.849	21.259	29.701	11.939	20.522	25.817	17.544	27.744	28.531
0	1.8656	0	0	0	2.9119	8.1071	5.7168	10.638	1.8813	14.638	8.9961	11.674	14.846	10.048	10.002	4.7412	14.876	2.16	6.3349	0	5.0827	5.2875	0	0	0	0	0	0	0	0	0	0	0	0	0	0	0	0	0	0	0	0	0	0	0	0	0	0	0
0	0	0	0	7.3616	6.7406	2.6596	0	0	5.6305	17.777	18.018	19.652	18.939	11.166	2.0753	0	0	0	0.37873	0	4.6706	8.7099	11.793	3.6796	6.5513	7.1885	6.6088	8.319	8.8787	2.6119	17.225	21.528	17.519	21.887	18.532	27.948	22.907	18.341	21.948	16.796	27.1	22.26	25.519	17.555	24.037	27.271	23.432	28.562	23.02
0	0	0	3.6077	5.2227	3.9477	14.83	9.7119	20.388	16.532	12.591	13.439	20.897	14.634	24.623	27.847	36.523	34.811	28.018	41.359	37.667	39.435	29.15	34.212	41.117	38.821	44.603	51.745	64.752	55.662	62.731	54.056	69.264	69.963	82.167	78.994	87.622	94.108	110.52	96.482	100.26	102.97	113.24	135.72	115.53	121.75	134.65	137.54	127.59	132.16
0	3.4717	0	14.397	0	9.9903	12.893	23.978	4.3727	20.949	27.145	30.723	29.156	39.483	51.435	34.11	56.972	46.919	33.012	68.096	64.457	57.857	57.304	57.884	65.04	60.595	56.43	54.036	54.982	34.844	40.428	44.771	38.774	48.17	40.316	49.497	32.88	39.039	30.033	31.598	18.719	24.11	28.814	30.585	26.719	33.625	34.994	41.942	45.116	40.899
1.6412	5.5193	0.57539	0	0	0	12.206	25.002	36.08	70.835	94.003	117.14	153.01	190.04	226.3	260.18	317.7	318	364.08	397.04	420.69	446.84	462.8	472.77	485.62	494.13	523.18	537.37	538.17	526.48	551.11	568.44	527.74	547.98	527.28	520.96	513.17	493.08	500.56	480.44	475.73	455.02	451.22	439.03	418.24	419.3	404.67	397.58	371.22	375.78
6.1449	13.786	0	1.8244	0	0	0	1.1228	0	0	0	0	0	13.288	11.262	22.147	23.04	27.912	23.407	20.181	23.708	37.544	35.111	48.499	34.341	49.788	48.737	47.932	58.094	65.118	58.33	56.425	68.414	64.647	78.62	85.005	83.262	92.2	86.421	88.764	101.83	119.65	111.92	123.23	123.55	126.42	124.81	150.76	152.09	155.39
0	0	0.84516	4.0669	3.7117	0	1.0724	0	0	0	0	1.9588	4.176	2.7593	8.2694	0	0	5.8502	0	1.0851	0	0	0	0.53456	8.5497	0	0	0	12.03	1.6558	3.0093	0	1.6827	0	0.17345	7.378	9.1229	8.6051	11.842	7.1964	7.9567	4.516	7.4475	6.4841	9.3197	21.215	17.655	22.137	21.005	14.788
0	0	0	3.9666	2.6254	0	7.3587	13.559	19.141	14.018	27.99	19.769	27.594	34.674	39.686	47.864	55.667	61.501	54.911	72.399	72.496	72.056	52.411	50.702	79.172	59.819	60.807	91.123	85.093	104.39	73.58	81.938	96.353	76.484	109.01	93.341	95.003	103.67	126.84	117.28	125.61	121.7	123.03	127.88	104.63	112.49	121.78	124.68	127.45	126.55
0	3.7614	3.982	0	0	1.145	2.3881	2.3627	9.253	0	5.5642	2.1857	12.438	17.867	8.423	4.7653	9.8069	6.8848	3.7824	13.165	10.98	14.438	18.28	13.982	19.06	19.34	22.013	21.475	14.204	19.781	18.204	18.76	30.404	24.443	28.639	29.138	30.668	40.651	27.326	28.092	35.544	38.592	40.092	37.701	35.392	38.942	36.938	32.284	35.18	38.16
3.4244	4.0122	0	0	0	0	5.3875	0	4.8468	6.9841	9.3479	10.813	20.091	14.271	20.326	20.836	34.593	35.092	27.31	43.449	43.956	47.314	48.611	51.176	52.073	53.588	53.233	65.953	60.047	66.753	59.508	54.652	59.382	54.379	64.516	60.945	66.183	57.943	71.98	57.395	58.932	56.552	54.562	66.114	51.932	49.915	41.51	45.732	50.993	46.87
0	0	0.43353	13.788	0	8.4845	0	0	4.484	0	1.1622	0	0	0	0	0	0	0	0	0	0	0	0	0	0	0	0	0	0	0	0	0	0	0	0	0	0	0	0	0	0	0	0	0	0	0	0	0	0	0
3.8537	2.2167	0	0	0	0	2.0989	0	2.2466	0	0	0	3.4996	8.0714	0	1.013	1.5017	0	0.88849	8.8076	9.0565	5.1246	7.665	10.194	17.294	13.371	21.992	32.48	35.505	46.79	54.511	71.307	95.192	110.86	122.88	145.66	175.21	175.97	204.6	201.48	197.87	219.63	232.02	228.82	241.3	252.95	246.89	246.84	244.58	247.19
0.88155	0.38727	0	1.4416	2.2705	0	0	0	0.45096	4.1351	2.8455	8.0012	8.8236	13.792	16.151	6.1022	16.866	29.239	24.102	34.231	32.319	37.446	41.512	45.253	60.17	51.195	54.59	58.17	70.422	73.17	71.709	70.892	78.395	83.934	87.151	89.763	95.766	94.124	108.44	113.91	106.05	115.25	127.38	123.76	124.48	147.35	157.83	149.8	148.86	142.05
0	4.6564	0	0.71925	0	4.7614	2.2877	6.6724	15.33	22.656	13.813	17.385	27.985	41.94	66.843	86.996	104.74	139.5	149.96	185.16	216.31	213.58	222.13	244.89	259.46	272.47	284.64	295.01	305.05	289.92	305.01	303.87	312.98	301	301.3	292.75	299.29	273.18	222.04	230.31	190.64	202.52	232.97	212.9	191.77	189.49	186.16	176.83	182.1	189.71
16.507	12.951	0	0	0	0	0	1.5204	3.0176	0	6.8252	0	6.5035	12.928	4.0967	8.7408	7.3764	2.1131	7.2147	0	0	0	0	0	0	0	0	0	0	0	0	0	0	0	0	0	0	0	0	0	0	0	0	0	0	0	0	0	0	0
0	0	6.057	0	3.6798	3.1854	3.2454	0	0	0	1.0318	1.3424	5.456	0.85033	9.2398	10.684	5.0114	22.87	26.886	28.464	31.638	0	0	0	0	0	0	0	0	0	0	0	0	0	0	0	0	4.1714	0	0	0	6.6075	2.0755	9.5732	11.137	9.5539	11.805	12.796	17.797	12.715
0	0	0	8.8323	1.6986	0	1.4115	0	0	0	0	0	0	0.0023355	0	0	0	1.0389	0	0	0	0	0	8.0503	10.79	15.468	11.82	20.966	23.123	21.822	32.735	28.651	34.489	32.607	35.222	32.585	35.525	44.45	45.785	54.048	59.573	66.946	75.171	78.196	94.742	111.14	98.72	122.51	122.97	120.15
0	0	9.49	0.43501	0	0.45556	0	0	0	0	0	0	0	0	0	0	0	0	0	0	0	0	0	0	0	0	0	0	0	0	0	0	0	0	0	0	0	0	0	0	0	0	0	0	0	0	0	0	0	0
0	5.3799	3.0626	0	0.89273	0	5.5906	11.438	7.9615	18.2	19.902	17.534	17.8	13.535	19.566	14.037	3.8855	22.301	11.272	25.672	13.728	25.801	22.191	33.304	36.332	47.672	49.314	44.829	47.536	53.612	54.596	56.753	65.038	57.625	72.945	61.117	60.568	66.914	63.779	73.742	65.335	74.191	66.198	63.754	65.215	72.361	68.981	58.135	59.415	60.63
0.020111	0	3.4627	0.39989	0	0	2.4901	11.293	13.973	2.4073	18.193	18.512	12.754	20.607	27.029	22.893	26.324	26.595	25.052	24.347	22.041	31.362	28.036	28.315	18.402	18.341	29.152	27.281	22.257	31.549	27.452	27.178	25.326	26.531	27.065	21.535	15.905	18.92	20.006	21.109	25.962	27.217	20.991	17.089	22.748	20.731	14.758	17.768	21.283	33.721
0	0	3.8949	3.9498	0	0.44332	0	0	0	0	0	0	5.38	7.4228	0.99766	2.961	0	5.0434	0	0	0	1.6791	0	2.4317	0.74025	3.7057	10.176	12.993	10.102	5.5823	20.471	21.721	21.679	12.57	11.543	10.191	11.699	11.966	12.78	16.134	26.234	38.542	36.922	45.529	52.747	51.76	60.741	58.868	75.477	86.911
7.5088	1.7564	2.3936	3.3716	0	0	0	0	0	0	0	0	1.5484	0	0	3.2438	0	0	5.2624	2.0669	3.7912	13.873	9.2438	19.943	14.886	10.21	11.059	12.651	15.101	18.318	12.513	8.6493	15.704	0.17815	14.171	18.754	7.7647	11.547	5.1531	7.2462	13.099	19.959	17.049	18.406	10.648	10.961	9.1554	11.063	21.128	18.59
5.2612	0	0.092602	0	0	0	1.9218	0	0	0	0	0	7.0083	5.7105	0	0	0	2.8143	0	1.8143	3.4728	0	0	0	0	0	0	0	0	0	0	0	0	0	0	0	0	2.8417	5.4124	1.5466	8.13	6.8889	2.452	4.918	6.6986	9.4475	11.968	7.7099	8.6624	10.199
0	0	3.4276	2.9754	3.0026	0	0	0	0	0	0	0	0	0	0	1.2348	0	0	0	0	0	0	0	0	0	0	0	0	0	0	0	2.4736	1.3086	6.0786	7.6136	4.0986	2.1016	8.2738	0.98968	9.6627	9.4048	27.447	32.289	35.263	29.434	31.442	54.625	64.895	69.974	65.447
0	2.1053	0	0	2.9835	3.969	4.2512	0	9.5033	16.173	27.255	29.793	29.25	26.131	27.396	32.346	48.014	57.686	56.341	61.377	61.301	65.111	59.882	62.201	70.485	66.776	53.865	59.687	69.289	46.002	45.57	29.483	43.186	50.127	66.327	85.132	82.931	84.369	78.399	77.783	70.438	88.673	77.994	70.006	71.685	74.057	66.427	67.066	77.738	67.607
0	0	0	2.8859	4.3012	0	30.832	25.08	24.95	11.289	20.755	11.274	10.268	9.6544	0.49519	0	0	0	0	0	0	0	0	0	0	0	0	0	0	0	0	0	0	0	0	0	0	0	0	0	0	0	0	0	0	0	0	0	0	0
0	7.9787	0.7699	3.9619	0	1.6477	0	0	0	7.599	0.69968	4.3722	11.849	16.066	26.76	41.126	31.56	40.3	45.944	54.266	57.3	48.768	54.902	57.186	60.383	63.306	62.34	55.074	63.555	61.837	71.692	66.109	73.54	79.318	67.147	64.176	64.98	57.778	58.543	62.967	58.711	61.861	72.397	72.035	60.611	55.7	61.531	66.149	68.954	55.852
0	0	0	16.983	12.713	6.3546	13.904	6.733	20.667	0	8.0922	2.6143	6.5949	8.9789	1.827	0	0.039381	0	0	0	0	0	0	0	0	0.93077	0	0	0	0	0	0	0	0	9.9484	0	0	0	0	0	0	0	0	0	0	0	0	0	0	0
0	6.0443	0	5.1466	0	1.0672	11.398	3.1791	13.267	11.213	17.411	21.218	14.241	14.476	10.296	20.903	17.211	19.668	17.912	22.976	27.199	24.305	22.119	24.65	28.909	23.569	22.737	29.595	29.426	26.874	29.366	24.918	28.303	20.066	39.654	31.017	34.065	43.1	41.427	38.164	44.082	35.798	45.132	56.407	38.092	42.34	57.288	47.274	67.689	78.513
0	0	0	3.1696	7.3268	6.2337	7.2782	3.3633	0	0	0	2.9789	6.0972	5.2011	9.2567	0	0.24216	9.3693	6.3871	5.7711	4.1576	3.8895	7.9257	14.293	4.6673	0	3.069	8.4112	14.571	9.9871	6.9871	1.0093	10.372	4.6088	10.854	8.7615	12.947	5.684	14.129	11.394	7.9075	6.5106	7.6243	0.086697	12.579	20.206	4.6973	11.304	8.5535	0.64643
0	16.533	11.565	9.5713	0	0	0	0	0	0	0	0	0	0	0	0	0	0	0	0	0	0	0	0	0	0	0	0	0	0	0	0	0	0	0	0	0	0	0	0	0	0	0	0	0	0	0	0	0	0
0	49.406	92.466	90.785	99.824	58.635	0	73.188	31.08	19.681	0	0	0	0	0	0	0	0	0	0	0	0	0	0	0	0	0	0	0	0	0	0	0	0	0	0	0	0	0	0	0	0	0	0	0	0	0	0	0	0
0	14.06	17.402	3.2828	0	0	0	0	0	0	0	10.615	12.806	22.215	26.172	53.367	53.176	60.042	72.684	75.581	75.594	75.037	99.006	97.352	99.542	104.58	91.481	109.28	99.686	99.952	106.16	95.298	105.36	112.17	120.43	112.72	121.41	131.19	136.45	135.4	140.56	152.53	166.82	156.64	129.62	149.68	152.46	153.12	166.86	166.11
0	0	0	3.0128	6.0285	2.9785	2.6233	0	0	0	0.67065	8.6128	15.592	19.831	19.644	15.789	20.883	36.755	31.415	43.959	34.323	34.332	31.688	43.127	39.827	39.427	37.342	46.272	46.617	45.114	46.354	40.904	47.933	51.685	59.221	61.002	73.802	78.002	88.586	102.13	104.76	112.61	130.62	135.39	147.76	165.87	162.43	174.57	187.36	173.2
0	9.9131	4.0446	0	1.0072	5.2476	3.2449	0	0	0	0	0	0	0	0	0	0	0	0	0	0	0	0	0	0	0	48.612	56.407	66.362	86.864	94.768	86.455	85.061	87.844	85.37	85.103	107.02	105.68	79.114	106.98	106.98	137.16	162.38	202.58	208.08	218.89	193.33	213.61	221.59	236.75
0	2.1641	5.9141	0	0	0	0	0	0	5.8053	9.1603	7.3881	4.8911	0	0	3.8931	1.4802	10.19	6.8142	11.113	6.8408	0	0	2.7118	0	0	0	0	0	0	0	0	0	0	1.2211	0	0	0	0	0	0	0	0	0	0	0	0	0	0	0
0	0	0	16.217	27.664	31.461	47.773	64.394	73.935	72.144	102.16	102.14	125.68	141.01	151.54	165.42	184.89	201.85	191.71	205.56	199.42	209.91	181.51	209.58	213.15	207.84	197.02	184.15	184.06	171.47	160.66	142.65	141.83	147.94	122.15	108.87	105.9	103	77.772	72.311	62.994	76.191	48.873	43.2	47.047	33.77	22.285	6.5289	22.944	9.6061
0	0	0	0	14.538	11.976	39.919	54.003	72.582	71.702	94.777	147.88	116.26	169.52	137.16	40.066	50.327	67.013	76.091	203.29	192.9	89.093	108.87	122.72	123.38	133.15	136.93	147	168.85	157.25	164.59	161.21	170.91	172.14	169.71	169.72	175.99	177.31	179.67	195.35	169.69	156.74	129.54	114.59	115.02	128.7	121.79	124.39	125.7	107.7
0	0.21258	21.53	0.50328	0	0	0	0	0	0	0	0	0	1.6085	7.2179	18.087	14.977	32.892	40.622	49.318	51.686	63.932	77.148	76.445	83.401	90.01	99.727	102.21	121.39	133.85	116.38	140.31	124.75	128.04	126.08	131.24	133.67	124.1	127.83	111.16	112.58	102.4	88.983	87.065	84.959	74.773	62.988	64.863	54.056	53.211
1.3529	6.5216	8.4653	0.13102	0	0	0	0	0	0	0	0	10.603	2.8647	4.8131	0	0	0	6.4935	6.3122	5.8539	19.324	6.4849	15.232	9.7587	14.592	22.357	7.3301	0	0	0	0	0	0	0	0	0	0	0	0	0	0	0	0	0	0	0	0	0	0
0	0	1.4586	0	0	4.348	3.7614	5.4244	4.5157	0	6.0613	4.7052	17.054	14.697	13.981	14.507	9.5659	11.089	8.8833	8.1161	3.0248	19.198	13.815	15.552	15.817	11.89	14.084	19.484	16.678	27.424	24.881	27.491	40.073	32.621	36.557	34.26	26.963	33.029	35.367	30.347	35.23	42.228	39.703	39.236	37.813	54.128	57.794	65.792	78.924	94.736
0.42251	0	2.2544	5.5512	0	0	2.4154	8.0813	10.729	8.625	18.393	17.441	32.016	31.281	32.603	37.099	42.355	41.308	37.404	39.117	34.561	43.923	47.168	52.077	50.016	46.773	60.002	58.182	52.123	58.066	74.462	33.166	37.016	35.591	35.091	31.925	30.865	31.237	35.573	30.738	36.751	42.639	43.258	40.451	53.607	49.731	52.654	54.567	53.53	66.143
0	0	1.2755	3.9586	2.1889	0	0	0	5.7441	8.0599	21.096	12.187	20.013	18.944	11.467	13.298	28.296	28.73	36.193	41.216	31.156	35.107	31.841	31.801	38.667	40.698	44.367	52.001	36.418	31.296	38.953	32.141	38.956	51.531	58.604	60.167	67.153	79.888	83.35	97.717	116.77	49.579	62.34	62.055	69.99	85.655	90.722	103.76	119.71	121.2
0	0	0	1.9067	2.3415	1.8163	0	2.0117	0	4.0985	1.5505	12.376	7.3864	15.881	14.145	7.1843	5.6592	15.442	14.566	13.137	11.963	17.313	16.888	23.617	20.421	16.613	19.72	18.165	26.424	19.108	25.932	24.329	24.102	27.037	28.764	36.329	35.073	32.356	36.798	34.887	33.633	31.433	37.556	40.109	34.127	48.184	39.618	49.333	44.918	37.002
0	4.6376	5.4639	0	0	0	0.95865	0	0	0	0	0	0	0	0	0	0	0	0	0	0	0	0	4.4042	0	0	0	0	0	0	0	0	0	0	0	0	0	0	0	0	0	7.9803	6.5338	13.51	15.261	17.599	25.493	22.947	20.764	24.051
0	0	0	16.579	3.0691	22.051	12.455	0	0.50947	8.4901	16.98	17.437	19.671	2.9215	17.013	14.382	6.4215	15.146	2.9365	9.9169	9.2755	0.8389	0	0	0	0	0	0	0	0	0	0	0	0	0	0	0	0	0	0	0	0	0	0	0	0	0	0	5.776	11.758
0	0	0	2.8821	6.557	8.9231	3.9332	5.7932	1.1007	1.1932	4.6382	4.6332	7.4657	11.833	4.5057	0	0	1.3432	0	0	0	14.368	9.4757	11.551	13.733	11.451	14.891	16.453	22.395	23.917	19.566	13.219	21.201	22.781	24.856	27.48	38.873	45.051	29.093	34.14	40.715	32.334	54.192	60.767	46.804	76.723	48.019	80.982	68.379	41.617
11.616	5.648	8.3607	0	0	0	0	0	0	0	0	0	0	0	0	0.80827	3.1846	1.0878	4.5943	0	6.9298	3.8362	7.7556	16.388	17.613	10.723	24.22	14.285	36.213	31.322	20.954	28.227	26.987	31.365	35.038	36.024	34.693	18.672	26.057	24.975	32.362	33.799	28.754	13.333	31.412	26.348	15.302	21.813	20.149	17.292
0	13.317	1.8383	0.43942	0	0	0	10.404	0	4.1389	0.88477	0	0	0	0	0	0	0	0	0	0	0	0	0	0	0	0	0	0	0	2.9499	8.094	9.9124	20.097	21.174	18.973	10.895	17.789	24.319	27.746	17.344	33.308	26.111	32.477	23.247	18.169	28.997	27.56	30.376	34.201
10.005	5.6062	3.6408	0	0	0	0	0	0	0	0	0	0	3.0716	0	0	0	0	0	0	0	0	0	0	0	0	0	0	0	0	0	0	3.4787	3.3791	6.3735	5.6529	6.8847	0	0	0.13921	0	0	0	0	0	0	0	0	0	0
0	7.75	3.4735	1.6088	0	1.3853	0	0	0	0	0	0	0	0	0	0	0	0	0	0	0	0	0	0	0	0	0	0	0	0	0	0	0	0	0	0	0	0	0	0	0	0	0	0	0	0	0	0	0	0
12.452	6.4603	6.4769	2.6038	0	0	0	0	0	0	0	0	0	0	0	0	0	0	0	0	0	0	0	0	0	0	0	18.961	0.055451	13.38	16.618	22.134	25.313	25.553	25.694	27.301	25.192	24.053	18.847	21.873	27.804	22.433	21.23	20.578	28.064	30.941	24.42	23.77	21.847	8.529
0	0	1.3497	0	2.0948	1.1399	1.8131	3.457	0	0	0	0	0	0	0	0	0	0	0	0	0	0	0	6.7259	7.0699	0	0	0	0	0	0	0	2.7432	0	10.971	0.37687	4.766	5.8208	0.65869	7.2112	0	12.501	2.6085	12.017	5.4669	8.8094	5.0719	0	5.508	4.6191
0	1.7364	0	1.4285	2.9524	0	3.2317	0	0	0	14.41	20.745	27.33	50.413	58.111	63.247	78.67	90.582	103.2	125.16	146.26	151.91	174.34	199.93	228.28	238.08	253.88	292.64	296.58	287.83	311.26	305.97	322.88	329.42	331.42	340.74	341.26	359.58	360.22	356.49	365.99	357.23	361.75	363.34	370.98	352.14	365.46	365.16	358.11	345.31
[truncated: 78 more columns]
