# Supplementary material for: Limits on information transduction through amplitude and frequency regulation of transcription factor activity
Source: eLife. 2015 May 18;4:e06559. doi: 10.7554/eLife.06559 (PMC4468373; doi:10.7554/eLife.06559)
Supplement: Supplementary file 1. — Raw single-cell time-trace data for HXK1 (15259 cells), SIP18 (21242 cells), pSIP18 mut A (18203 cells), pSIP18 mut B (17655 cells), 1× reporter diploid (21236 cells), and 2× reporter diploid (19222 cells). The data are also available from Dryad Digital Repository (Hansen and O'Shea, 2015). DOI: http://dx.doi.org/10.7554/eLife.06559.014 [file elife06559s001.zip › source_data/SIP18_DM_70min_100nM.txt]

0	0	0	10.721	14.407	22.034	19.045	27.322	33.029	22.245	26.671	27.781	30.621	4.833	14.112	24.939	30.304	34.026	23.818	19.512	26.201	26.31	21.032	28.131	26.225	25.667	19.643	24.844	22.265	20.636	25.666	21.613	30.153	23.078	31.704	24.851	32.342	31.881	37.395	38.85	33.285	32.425	37.542	37.154	51.074	50.902	47.037	44.115	53.004	59.282
0	0	0	16.939	13.838	6.4604	25.183	27.91	20.256	32.035	32.143	20.624	34.258	40.328	36.272	36.048	41.693	57.389	63.934	63.164	60.764	56.498	59.879	75.388	76.656	81.017	78.007	77.528	81.426	81.619	80.053	84.926	95.446	96.378	102.57	107.92	102.52	118.77	123.24	120.78	121.34	126.56	138.91	147.11	136.59	133.39	137.95	143.05	142.07	151.53
0	0	0	23.653	20.426	23.137	29.482	24.787	27.03	36.244	33.09	22.463	24.361	8.4898	18.966	9.7867	21.216	20.508	24.008	12.202	23.468	14.829	24.568	20.097	24.142	27.131	22.227	22.419	30.357	30.61	45.883	38.108	45.087	42.819	59.591	43.018	85.061	82.629	81.892	87.93	117.54	116.86	106.18	113.16	118.01	102.26	124.12	123.55	130.09	130.69
0	0	0	1.8546	9.8276	9.6385	5.1264	10.625	13.743	19.288	22.347	20.719	24.878	29.38	28.591	34.728	43.967	64.039	53.919	72.529	60.316	72.783	72.631	79.694	87.988	89.731	83.336	88.459	96.594	94.922	98.011	105.87	102.34	102.25	105.25	143.15	109.17	120.9	123.27	122.87	126.68	134.18	121.24	122.86	125.44	121.81	128.45	119.9	113.89	130.95
0	0	0	0.67514	5.0697	14.864	18.28	30.646	34.111	30.354	29.012	31.087	45.807	40.896	35.012	32.954	38.258	32.534	40.777	44.596	34.706	36.972	32.553	31.711	29.344	31.195	35.976	33.13	36.031	31.74	30.774	15.646	21.655	12.021	16.427	13.536	14.496	16.879	13.655	12.86	17.73	16.573	17.069	14.407	20.383	11.483	16.311	5.2464	0.056128	0.4998
0	0	1.4333	2.4722	24.034	29.97	0	0	1.1287	0	12.9	1.9479	6.3071	1.3658	0	0	0.50071	1.8335	9.9331	17.083	14.353	18.847	8.7016	15.593	11.963	13.187	24.632	23.116	13.768	17.59	20.484	24.468	29.972	32.685	41.998	34.338	43.576	46.973	42.861	31.627	31.126	36.267	35.66	44.657	37.405	38.454	34.221	35.697	35.524	40.852
0	0	0	0	2.8636	7.062	17.757	23.102	17.416	26.377	24.749	30.44	41.159	33.736	34.485	34.752	28.624	39.548	39.734	45.824	39.945	41.089	41.858	42.175	42.877	43.278	51.49	63.645	66.326	60.687	64.006	66.571	71.812	65.487	76.178	78.095	78.434	90.744	84.919	89.411	102.07	96.095	98.449	101.44	104.33	89.335	97.03	93.292	90.112	87.267
0	0	0	5.1763	15.389	21.936	3.5434	0	0	13.841	0	12.673	14.249	22.569	18.064	14.957	17.057	27.552	15.323	38.491	28.842	33.55	22.506	34.798	24.86	25.247	13.58	18.23	15.45	19.524	14.895	18.895	15.931	17.734	10.834	14.527	4.8915	7.531	15.478	14.348	20.98	17.315	9.1294	7.3046	5.8924	7.5436	3.3708	6.9254	2.5747	8.1358
0	0	0	9.885	12.982	9.4979	7.0717	7.0965	16.124	14.781	13.225	7.5526	8.1343	10.94	11.778	6.5301	4.5054	6.6628	9.4652	6.5577	7.3663	13.117	1.1983	0	0	0	0	0	0	0	0	0	3.7129	1.8629	7.5577	4.3891	12.351	5.83	0	2.7598	14.763	9.6743	4.4514	0	0	0	0	0	0	0
0	0	0	5.7143	9.8591	19.007	28.815	36.647	20.398	24.808	22.76	27.49	33.985	31.076	29.224	34.867	35.617	37.971	54.8	54.638	47.194	41.796	45.764	40.223	37.277	40.701	47.356	41.69	47.423	43.888	49.165	45.463	45.892	45.826	53.74	55.436	56.659	67.829	62.078	65.756	68.542	62.485	65.479	60.885	64.157	62.939	63.637	65.364	55.36	52.706
0	0	15.564	24.959	0	17.979	4.675	21.574	33.47	29.75	30.538	32.461	31.192	37.643	34.125	31.677	33.025	38.324	40.495	42.439	41.773	36.417	31.028	39.619	30.281	37.695	35.183	35.93	39.102	36.2	39.7	38.679	42.483	39.69	43.185	37.732	50.169	46.101	41.45	37.983	40.291	31.032	32.734	28.444	31.3	26.931	18.367	22.646	20.114	20.941
0	0	1.3609	8.6593	14.174	10.872	14.124	18.771	6.9978	23.371	24.703	22.825	33.667	34.842	37.015	34.737	38.876	17.809	25.145	29.543	26.454	31.871	32.153	35.049	42.301	41.681	46.486	50.634	46.409	52.728	58.095	52.674	52.065	52.246	59.229	56.872	63.254	59.836	56.293	55.17	55.092	58.026	58.088	60.085	56.436	54.017	59.766	52.852	63.102	60.78
0	0	0	1.6812	10.943	14.701	12.841	10.999	17.045	8.5917	15.363	13.009	13.102	16.458	14.897	10.823	11.721	14.16	18.732	25.492	20.658	26.381	19.406	28.581	21.074	24.597	27.546	25.01	19.88	19.132	12.857	18.364	28.248	25.1	31.437	28.056	32.952	27.303	30.497	29.069	25.693	26.05	31.051	34.82	31.449	39.618	31.665	36.522	37.528	44.651
0	0	0	12.757	14.461	20.186	24.951	22.546	23.863	20.347	39.016	38.839	42.137	38.535	44.908	31.937	41.306	39.879	49.117	45.581	43.118	46.307	47.907	45.883	36.811	43.806	46.037	45.388	38.726	36.561	37.897	40.132	51.293	43.535	59.671	51.526	47.758	53.941	53.587	50.063	41.975	43.286	49.653	47.892	47.712	58.39	46.046	55.498	49.135	55.165
0	0	0	10.52	14.163	16.6	16.561	13.954	16.768	17.254	12.86	21.964	19.608	15.663	21.514	16.561	22.665	23.725	24.096	25.524	25.773	21.858	22.447	21.998	29.277	28.86	30.32	19.236	25.373	24.356	25.805	27.339	29.911	17.42	14.407	16.76	19.317	23.016	23.462	28.685	28.627	27.999	25.578	18.79	26.182	20.069	23.438	19.663	20.683	24.498
0	0	0	10.779	15.115	12.249	17.176	18.159	27.887	24.451	17.474	23.626	32.77	34.876	29.475	28.337	31.041	34.363	33.685	34.231	35.241	33.26	43.946	32.081	45.973	38.26	41.658	42.67	46.915	52.979	49.756	55.081	60.013	48.821	51.437	50.24	52.83	57.189	64.019	56.998	57.133	52.482	55.766	63.58	55.957	65.52	61.81	59.424	61.847	54.613
0	0	0	6.253	13.197	23.174	15.765	32.821	34.05	33.083	33.25	38.592	36.277	34.649	31.036	35.197	37.446	46.144	31.679	38.977	41.395	50.667	53.046	49.402	43.636	52.155	42.58	54.017	53.027	62.766	63.618	58.893	63.289	54.743	53.254	66.992	61.369	60.268	66.838	67.53	55.993	71.937	76.39	76.946	76.116	59.485	67.389	68.963	65.275	70.068
0	0	0	5.4854	0	5.4369	3.9387	9.3233	12.261	25.903	16.376	17.859	17.923	19.56	28.313	30.783	29.694	30.486	34.122	30.303	29.239	23.56	25.642	22.535	26.802	35.204	34.893	36.239	36.446	39.285	33.153	46.282	35.002	38.225	33.289	46.974	39.948	40.44	44.566	41.159	41.649	47.665	53.752	48.404	41.528	42.507	34.43	42.52	39.544	42.248
0	0	0	8.5999	9.4777	7.5739	7.6493	14.341	12.209	12.792	17.844	11.608	18.756	22.737	29.626	19.971	28.315	18.102	22.372	21.308	26.385	19.215	19.405	20.944	21.12	15.124	23.852	23.066	16.018	14.607	19.953	17.586	31.568	28.676	24.933	15.495	20.676	20.907	22.51	19.967	17.529	24.818	22.537	15.509	13.888	14.504	14.939	16.242	17.382	13.315
0	0	0	0.033937	15.702	16.147	25.825	28.625	41.905	38.163	60.494	70.661	81.322	94.228	94.478	113.05	120.32	127.69	141.69	141.13	149.62	149.08	144.04	152.65	158.59	168.32	186.27	195.49	201.19	182.9	179.54	180.65	185.34	188.16	183.43	180.52	184.87	181.99	183.24	178.18	185.69	175.15	162.31	176.67	165.91	165.6	159.25	163.94	176.61	166.34
0	0	6.496	12.266	12.105	20.937	18.655	18.341	23.013	26.736	31.583	27.455	21.822	29.76	24.705	35.936	36.02	40.385	36.101	37.119	49.334	37.148	45.235	42.703	50.211	56.141	52.757	60.784	51.739	59.314	60.309	70.874	70.353	67.943	64.969	59.091	58.392	70.168	68.505	67.305	64.182	77.327	76.637	92.458	68.221	68.45	72.522	64.37	81.076	62.283
0	19.11	0	0	0	2.6239	8.842	0	0	1.6711	3.9369	6.1114	0	6.9789	10.376	0	3.5304	0	0	0	0.73546	3.4976	0	0	0	0	0	0	0	0	0	0	0	0	0	0	0	0	0	0	0	0	0	0	0	0	0	0	0	0
0	5.4711	0	0	0.0628	0	8.6062	11.449	6.7116	2.6262	5.7239	0	6.2845	8.2663	8.3836	8.5163	11.364	9.5759	11.601	6.5316	9.3365	5.93	10.631	16.442	15.444	23.556	9.9564	17.939	20.838	24.498	18.796	25.274	27.911	35.378	33.947	30.999	54.21	55.26	64.521	56.863	56.743	64.016	69.466	82.744	74.021	81.641	65.608	69.911	64.404	90.819
0	0	0	10.544	9.3651	13.654	29.179	37.749	35.772	34.162	36.072	35.775	34.632	40.055	24.894	23.185	14.124	18.376	25.83	25.644	17.345	25.767	17.48	30.324	24.941	28.903	34.774	30.634	27.049	24.197	19.687	20.692	26.827	29.246	33.896	34.194	24.47	27.16	23.253	31.559	34.188	32.316	32.047	34.528	29.717	30.759	21.828	30.695	12.409	22.146
0	0	0	2.7912	15.743	12.863	26.607	33.832	30.085	31.035	35.434	30.629	34.283	30.137	28.629	26.746	24.203	24.38	30.792	28.425	23.385	20.81	18.927	15.586	12.912	9.4286	14.832	17.538	19.273	15.364	7.4859	10.843	16.243	5.563	17.465	15.879	14.265	14.079	15.157	16.199	22.219	20.953	19.71	16.561	22.133	11.279	15.083	11.441	6.0812	0
0	0	3.6112	6.8546	9.8604	18.876	12.283	13.706	19.893	15.087	34.665	31.489	32.635	30.997	23.958	21.558	25.215	29.243	40.897	38.283	39.198	35.501	39.664	43.64	32.473	48.525	44.66	49.751	45.581	47.562	64.171	50.397	54.853	50.368	58.969	50.529	54.355	54.237	41.052	33.256	27.93	26.068	31.42	32.441	36.316	38.959	30.535	35.769	36.062	36.595
0	0	0	5.1719	6.062	13.758	9.6938	13.469	13.774	19.584	13.27	19.67	21.3	14.905	24.312	17.243	28.869	27.406	35.086	37.785	35.862	37.93	42.739	42.698	57.365	61.51	56.377	54.596	63.828	63.666	68.584	75.872	82.122	78.435	69.385	73.571	73.422	82.479	85.636	92.193	90.098	94.434	96.342	96.961	112.5	99.628	112.65	112.76	122.62	126.51
0	0	0	0	15.028	26.586	11.854	5.0365	15.182	13.19	23.004	25.628	20.111	39.821	52.221	28.586	31.244	35.277	39.498	34.618	37.008	34.616	31.496	32.407	25.012	28.842	28.463	26.629	31.2	25.446	28.632	28.541	32.609	29.086	40.006	35.624	40.211	41.249	35.675	41.748	38.152	33.693	25.264	27.145	28.699	29.028	23.879	19.003	23.429	25.151
0	0	0	3.1487	13.22	13.091	17.613	16.625	11.422	17.428	16.285	14.943	22.921	19.397	25.337	25.782	23.502	25.857	21.015	25.054	23.148	25.04	25.574	28.407	30.724	31.966	37.154	38.428	30.827	30.401	28.925	30.724	32.594	32.013	35.216	33.651	40.079	40.544	35.267	38.973	36.928	36.559	44.473	43.735	43.646	37.626	47.732	43.651	45.467	49.623
0	0	0	8.1743	13.51	10.679	35.499	40.144	33.522	35.531	32.784	32.172	34.175	32.259	41.596	42.619	47.842	60.289	66.301	69.684	91.244	91.901	97.563	112.62	123.75	138.37	123.34	132.95	154.87	163.37	161.47	168.92	169.45	187.73	189.95	189.11	191.76	209.52	197.66	210.55	227.42	223.95	230.18	225.85	227.03	232.88	218.23	215.47	235.01	239.6
0	0	0	9.9253	11.666	15.267	12.238	19.952	17.431	14.987	6.9389	14.341	24.807	18.437	23.892	28.516	32.338	34.633	38.358	34.82	40.324	31.318	36.004	47.484	40.007	47.319	45.32	62.168	48.805	52.012	57.835	59.488	49.04	47.773	26.021	27.871	16.905	24.736	22.518	25.322	32.151	25.097	21.88	24.632	25.95	28.279	27.21	21.295	30.265	18.932
0	0	0	7.934	14.352	13.412	11.276	12.255	17.982	14.521	24.427	25.268	26.963	31.067	26.092	23.953	31.059	30.81	37.056	43.909	45.465	39.48	41.645	49.892	44.373	53.266	43.279	50.704	39.858	42.68	43.663	41.841	47.414	44.767	55.486	50.403	49.344	44.709	51.229	55.61	48.216	48.452	55.114	54.822	55.07	60.082	52.636	57.474	52.497	57.004
0	0	0	9.0204	6.8328	10.151	14.918	14.959	17.598	11.846	19.318	19.288	23.527	26.14	30.068	32.055	31.799	27.217	26.803	25.482	25.205	28.319	29.68	25.882	25.201	26.374	30.672	30.447	37.064	26.866	33.406	35.839	45.63	43.699	47.198	37.634	43.765	40.267	39.629	37.407	36.052	38.61	37.044	40.84	34.463	39.534	39.068	46.167	44.765	40.828
0	0	0	6.4786	8.0652	5.9631	16.334	22.616	20.13	22.109	16.374	17.328	24.588	26.785	20.883	28.718	30.522	34.801	40.022	48.581	59.263	56.891	52.635	67.37	68.058	49.436	44.399	41.088	42.383	46.051	39.063	39.317	28.21	34.035	42.359	42.27	38.712	43.392	46.941	42.239	43.119	45.074	41.802	42.262	38.779	37.592	26.7	27.946	41.64	42.136
0	0	1.1348	6.0257	15.077	11.806	11.709	17.888	11.72	21.763	35.025	46.977	46.724	59.434	62.313	76.859	83.624	103.21	102.84	109.89	121.92	121.05	140.87	138.06	136.84	140.76	142.64	150.67	155.96	157.49	161.57	165.6	167.66	163.43	169.64	179.57	173.57	171.38	181.68	181.01	168.44	171.02	165.46	158.28	159.54	166.54	166.11	153.79	159.02	164.26
0	0	0	4.6779	11.7	15.181	21.474	27.303	25.021	27.87	35.522	35.457	41.726	41.071	49.392	52.637	52.451	43.017	45.296	45.597	47.007	52.782	60.974	67.885	73.382	80.303	95.699	105.79	96.013	117.27	126.69	133.24	130.59	143.7	144.76	149.32	148.45	151.53	152.75	143.5	148.25	162.9	158.42	170.46	162.97	157.62	169.81	173.87	179.56	172.32
0	0	0	6.3193	7.8862	6.3485	13.887	16.82	16.816	16.245	20.534	22.424	30.544	33.214	45.257	37.177	52.636	54.337	65.713	59.889	69.564	74.959	83.818	76.088	80.651	83.99	86.587	94.979	92.061	93.471	98.635	99.982	104.02	109.77	113.53	94.344	102.53	97.889	93.625	88.095	99.753	102.2	91.11	98.309	88.676	79.297	85.913	90.571	88.764	87.758
0	0	0	0	11.639	13.02	12.047	20.481	23.713	16.717	16.817	22.015	21.993	19.876	24.224	10.701	5.071	8.6265	22.333	12.186	12.594	16.121	14.215	13.977	16.114	15.864	19.023	14.78	11.687	15.199	4.7052	7.8028	2.2991	14.865	17.141	15.345	1.8733	19.521	23.995	12.765	23.75	29.352	26.518	29.95	26.596	22.826	24.965	22.502	24.326	14.001
0	0	0	5.0672	10.1	9.3802	10.87	9.3826	14.06	7.0825	11.916	12.103	13.799	14.287	9.0734	15.808	17.547	19.67	15.561	5.2127	11.404	4.9454	4.35	6.1932	7.4027	11.9	6.6921	21.476	5.4281	14.54	12.259	20.532	20.87	10.699	7.2417	5.8818	3.4021	7.4559	7.7127	12.359	4.0519	9.5745	12.82	5.5138	9.6928	9.7842	10.038	10.199	21.736	8.9438
0	0	0	17.713	3.958	18.615	15.495	16.909	23.093	28.915	36.114	32.536	31.565	34.252	28.886	34.587	38.778	35.645	34.678	34.779	37.332	33.212	28.334	35.751	36.084	37.563	38.269	44.42	29.548	35.174	38.049	43.713	51.379	37.483	36.181	33.694	28.603	36.309	29.793	39.055	37.4	32.566	33.843	34.731	28.459	32.7	41.537	38.361	39.437	32.332
0	0	0	12.901	11.538	5.4876	12.19	6.9352	4.5678	2.8864	5.7549	14.38	2.1981	19.248	24.616	16.208	22.043	10.429	19.403	11.106	12.702	13.193	12.518	9.8342	13.591	9.3851	17.011	12.886	3.7928	13.821	3.2082	2.3112	3.7477	8.4248	3.7591	12.871	0	0	0	0	0	5.7442	0	0	2.6691	0	0	0	0	0
0	0	0	9.2848	3.4396	10.516	12.782	13.69	21.131	18.671	23.583	25.598	20.174	14.251	18.533	23.099	16.682	22.629	14.13	22.772	21.838	25.106	20.006	27.306	25.997	42.449	36.511	50.898	46.894	56.575	62.111	58.337	64.715	68.771	74.219	77.547	80.148	85.029	82.501	84.64	78.058	86.771	98.523	94.082	108.58	86.546	98.804	95.227	104.55	102.87
0	0	0	10.111	12.078	19.009	31.607	26.797	31.553	19.296	29.326	29.08	20.651	30.135	23.322	22.032	25.865	19.734	31.391	19.558	17.673	19.964	14.643	8.7246	16.524	22.406	19.28	19.062	19.295	15.572	0	3.4848	23.94	10.006	29.795	27.72	24.811	17.245	0	0	0	0	0	0	0	0	0	0	0	0
0	0	0	5.0259	18.636	7.2656	21.591	28.761	23.457	25.204	24.984	22.462	29.387	38.516	30.553	29.61	39.552	37.497	38.088	32.825	43.006	30.401	29.246	49.338	48.046	50.758	41.674	44.588	49.809	51.371	40.279	47.924	49.704	49.834	57.589	53.531	52.374	51.848	61.638	57.099	52.587	54.556	54.351	56.253	55.305	51.886	43.44	53.169	58.121	59.366
0	0	0	6.2908	6.791	7.5933	16.197	14.625	18.796	18.234	10.137	12.496	18.721	11.392	9.6951	1.8294	2.2081	0	5.3793	2.0626	0	1.7151	1.1216	0	0	0	2.8962	0	0	0	0	0	0	0	0	0.74364	0	0	0	0	0	3.2072	0	0	0.79052	0	0	0	0	0
0	0	0	4.7545	15.127	3.8451	6.0314	11.13	6.6597	11.217	11.723	13.562	14.893	14.949	24.171	16.782	19.717	10.86	17.498	17.784	27.015	18.475	34.332	27.992	27.677	11.709	31.892	35.391	41.444	36.056	26.651	36.497	50.355	47.84	49.979	37.683	44.972	34.194	47.298	44.937	42.446	43.757	37.777	39.596	34.85	35.407	43.313	42.68	45.615	41.353
0	0	0	10.866	11.95	13.519	8.3936	16.768	22.619	21.579	22.162	27.89	32.204	28.42	30.652	25.902	29.773	41.305	37.218	42.751	38.933	34.69	35.951	31.877	26.081	39.342	38.987	35.707	45.061	35.891	34.773	34.551	43.36	41.561	54.869	45.524	54.954	50.697	41.755	48.496	47.669	43.933	33.841	46.528	43.811	41.893	39.39	38.06	34.85	37.467
0	0	0	1.7068	11.498	18.141	33.803	43.724	44.702	44.639	38.754	45.665	56.249	49.514	49.934	51.683	50.134	51.319	63.71	54.863	64.317	58.013	63.674	65.51	71.207	69.461	65.022	63.782	66.915	76.586	64.964	68.126	68.006	71.548	65.97	69.641	67.705	78.969	76.466	75.275	75.96	70.301	77.621	71.048	67.583	57.611	58.144	53.395	61.076	53.226
0	0	0	0.083961	15.655	12.367	29.787	29.716	30.629	34.171	34.905	35.93	44.115	37.175	40.593	40.663	42.724	39.9	35.502	43.994	44.08	49.541	42.759	43.884	50.409	48.709	55.853	58.378	56.971	60.156	50.724	53.397	71.324	58.498	63.069	67.039	65.428	65.676	68.182	65.319	65.239	63.145	70.375	73.675	70.575	78.207	73.573	74.629	83.21	73.08
0	0	0	5.2366	1.5398	27.1	21.451	18.305	22.612	28.571	29.462	30.213	30.512	28.755	25.785	19.913	21.44	24.033	34.343	34.058	27.931	29.376	20.72	20.911	16.782	24.269	21.186	25.136	17.26	11.085	6.2932	11.436	13.707	7.9666	10.373	10.796	9.5884	2.262	3.6953	0	0.38867	1.4254	0	0	0	0	0	0	0	1.2253
0	0	0	7.4634	5.1574	13.336	16.352	4.7675	12.444	9.1572	22.11	21.484	20.216	17.896	19.103	19.085	24.079	25.684	34.004	27.597	31.743	34.909	30.747	35.044	32.17	33.694	34.524	33.474	34.095	27.12	31.659	33.92	44.922	36.402	45.657	41.767	45.08	35.514	44.182	38.829	46.471	36.165	46.721	50.21	43.078	54.077	46.328	48.157	51.24	53.296
0	0	0	5.4008	0	9.6379	0.91213	8.7311	8.6998	12.555	12.011	11.596	8.8525	27.859	31.018	35.484	42.617	46.548	51.336	60.835	74.128	58.775	67.491	72.554	67.305	75.976	80.364	82.627	78.701	87.51	82.112	88.89	77.351	91.992	88.32	95.147	93.358	92.227	100.35	99.78	98.971	97.367	107.81	101.73	96.642	97.744	94.109	96.643	96.379	100.77
0	0	0	7.7157	4.6139	11.158	8.2688	15.669	37.411	40.575	42.564	51.155	59.439	58.992	57.574	79.049	39.074	40.991	38.864	43.339	43.973	41.168	56.407	62.668	61.51	72.898	73.554	90.101	88.368	83.974	99.392	107.39	104.42	107.88	107.4	109.6	107.46	117.63	112.4	120.62	122.7	129.98	120.37	128.4	129.33	133.16	132.75	123.53	128.97	123.55
0	0	0	13.588	19.171	25.076	18.763	26.336	35.423	47.117	58.258	62.961	68.153	69.314	77.498	72.315	83.052	96.521	101.2	118.65	112.41	115.02	123.33	132.24	132.89	138.84	144.43	154.2	153.43	151.94	166.75	162.63	167.96	149.03	169.57	162.81	164.51	169.12	166.9	168.09	167.45	166.38	159.32	153.28	161.71	159.04	157.01	154.07	155.44	154.16
0	0	0	9.987	7.3986	8.8312	13.2	9.9054	20.323	17.467	22.699	18.784	24.385	18.798	16.368	18.918	20.812	19.768	25.284	21.943	20.031	16.947	13.778	21.84	6.6672	0	0.96953	0	1.8102	0	0	1.711	8.8704	10.743	19.22	6.7048	21.055	19.379	14.628	20.216	16.147	12.525	15.362	7.2605	14.364	13.926	9.0436	6.7024	7.9301	0
0	0	0	16.997	21.569	25.496	29.018	31.772	20.971	18.994	23.782	15.942	31.225	30.334	31.491	35.498	44.204	44.697	39.455	33.058	35.438	40.59	36.136	36.751	34.134	42.629	49.281	45.299	44.949	47.879	37.633	49.304	40.452	48.644	43.603	43.672	38.821	33.251	43.541	37.394	33.862	33.581	32.099	31.766	13.835	28.075	22.121	12.032	16.695	7.9814
0	0	0	8.3054	12.14	21.497	24.421	28.027	34.86	59.643	33.963	34.309	34.882	38.328	32.317	34.519	40.576	37.291	36.389	30.398	35.698	27.82	28.446	31.517	23.507	31.829	28.777	34.456	24.274	29.72	30.162	26.789	29.961	29.309	18.067	20.609	10.501	16.524	11.301	12.063	10.152	8.4105	1.9343	0.4065	2.0024	3.7108	6.8602	0.26504	2.0026	0
0	0	0	1.0592	10.409	10.273	10.92	12.526	15.782	25.884	25.045	33.694	33.443	33.916	35.367	38.913	37.135	38.186	28.087	34.663	31.187	37.268	39.494	30.655	37.733	37.79	29.119	44.023	43.671	54.919	44.601	41.955	47.499	54.099	55.083	53.754	47.754	53.009	58.703	62.183	57.926	58.204	57.416	49.755	53.814	58.167	55.475	54.726	57.578	54.358
0	0	0	3.9529	5.2806	3.8225	17.91	22.371	18.72	15.183	16.612	14.678	20.012	24.013	22.489	21.832	23.446	23.937	32.656	23.944	28.498	20.729	26.722	35.884	27.03	34.265	27.996	23.913	28.317	26.928	23.245	28.895	33.912	32.55	32.601	37.487	32.689	36.984	36.882	37.359	34.158	37.635	43.903	44.694	43.619	41.217	24.138	36.556	27.309	30.627
0	0	0	8.8492	10.198	13.387	25.333	27.623	33.935	36.071	48.236	36.164	48.124	53.128	50.259	44.9	54.245	65.692	55.808	57.939	64.879	56.419	62.548	61.694	57.16	66.137	62.166	84.619	66.98	68.623	85.261	76.38	78.929	78.649	76.179	82.945	80.807	76.32	82.55	81.491	79.672	83.698	94.596	89.089	97.351	81.562	93.116	84.792	92.766	82.7
0	0	2.9406	1.2422	8.5036	8.1336	1.9467	13.474	4.0835	15.107	6.9334	10.565	6.4401	19.454	25.895	26.079	26.185	26.92	20.837	22.127	14.667	11.367	13.952	10.298	6.4999	15.83	12.973	16.182	17.137	18.191	15.729	17.131	4.4168	7.1824	11.584	13.154	14.085	15.416	28.701	19.618	20.505	24.801	28.984	15.222	8.4282	5.1006	0	7.5849	6.8318	3.6253
0	0	0	7.97	8.9159	4.1256	0	5.5042	1.9744	11.659	10.266	17.78	15.588	24.159	36.471	28.835	29.187	33.112	34.361	30.869	30.473	24.505	27.914	26.737	33.207	36.083	39.508	34.139	39.087	40.791	37.34	40.628	36.902	37.022	36.378	43.578	38.743	35.332	47.884	46.095	48.544	56.197	65.027	58.772	54.003	57.725	49.913	51.508	54.036	55.42
0	0	0	3.5654	6.5648	1.7944	13.181	18.38	10.342	21.14	20.784	20.758	19.722	23.662	23.729	17.216	21.127	23.176	34.024	38.002	28.893	28.711	25.154	23.153	28.911	25.755	35.521	36.542	42.408	43.754	41.816	43.477	42.256	49.312	45.152	53.31	55.872	60.79	64.078	69.505	73.775	74.549	76.195	74.844	80.83	74.772	73.145	77.132	74.3	60.809
0	0	0	4.4091	11.588	13.69	10.327	11.799	10.092	10.317	15.687	13.501	20.931	17.096	25.503	18.871	34.134	37.759	30.585	47.405	45.604	47.739	47.772	57.919	57.641	65.213	62.961	53.819	65.814	66.007	70.36	75.09	73.504	72.723	83.476	72.217	77.475	81.593	81.191	85.472	91.185	90.881	82.895	89.782	91.593	83.886	87.438	86.724	90.814	90.02
0	0	0.99507	3.9811	4.2626	4.9095	8.5828	11.669	12.037	12.016	19.518	10.599	17.114	8.7547	8.513	10.48	11.545	26.601	15.175	17.423	24.117	18.833	16.953	25.326	22.092	43.197	43.126	44.492	42.272	48.572	50.219	47.416	49.747	48.939	53.192	58.183	63.212	64.394	68.915	64.697	58.35	70.156	81.862	82.821	87.681	69.539	78.881	71.53	86.077	82.264
0	0	0	4.5649	12.775	12.54	23.064	30.868	24.609	34.863	33.244	43.748	47.589	42.737	50.132	42.936	50.516	44.929	52.786	52.358	53.541	54.175	56.562	55.002	60.429	61.847	67.493	59.94	61.114	62.995	65.983	65.385	72.233	66.319	70.002	62.597	73.5	71.459	74.639	74.583	75.295	71.531	70.845	74.469	77.864	70.438	68.871	70.134	76.728	68.909
0	0	0	10.575	7.0045	14.402	34.765	43.418	55.381	60.152	68.056	73.756	80.053	66.339	81.119	85.506	95.722	101.81	100.8	89.827	100.65	95.249	97.203	105.89	92.958	115.47	106.33	106.07	105.48	106.67	106.74	114.27	103.09	101	98.019	93.984	85.154	94.722	88.725	90.961	94.016	98.704	95.193	87.719	92.7	96.801	91.781	91.217	94.941	80.873
0	2.0422	0	8.7799	6.6205	5.1201	5.3407	6.9621	6.6555	3.4264	13.116	13.18	13.258	13.925	12.959	16.473	23.135	21.948	29.135	24.336	35.582	33.725	26.508	38.647	30.581	46.44	38.593	47.333	37.606	39.734	41.291	50.102	47.576	53.705	33.968	34.226	28.643	39.541	38.568	17.909	37.707	47.909	21.671	19.037	19.63	23.94	23.766	37.475	28.782	30.639
0	0	0	9.3604	15.013	20.591	16.496	22.191	33.425	34.096	29.946	39.217	46.473	46.759	50.048	45.408	44.939	54.672	51.663	58.946	63.84	49.07	59.758	57.67	64.147	58.044	62.961	64.725	62.926	63.225	63.648	71.048	76.766	65.717	62.954	63.308	74.314	71.215	79.968	77.257	80.327	75.659	72.067	83.672	86.326	78.18	79.981	74.728	83.769	78.689
0	0	4.306	6.0018	7.4734	8.7388	4.8776	11.362	12.398	16.766	18.906	26.028	24.455	30.96	36.886	42.88	45.91	45.879	48.45	59.446	61.351	65.872	67.559	69.917	66.486	72.325	78.498	77.221	81.612	68.245	68.441	52.783	62.961	67.718	70.682	66.458	66.245	64.961	67.934	74.11	79.877	76.191	91.537	84.79	84.893	97.616	94.739	88.292	89.347	91.592
0	0	0	5.2423	7.4031	11.425	6.839	12.513	21.26	21.133	17.745	23.332	21.379	26.154	23.879	13.982	15.02	16.726	25.785	24.019	24.673	15.581	28.789	15.625	27.566	31.847	43.764	33.131	50.699	48.418	49.459	58.009	60.46	58.912	60.2	54.356	64.975	72.075	71.284	70.543	68.168	70.004	72.38	85.537	75.688	92.698	83.827	75.854	90.71	83.939
0	0	1.4388	1.2293	8.3386	18.135	19.756	40.127	37.026	30.359	36.391	33.647	34.002	33.51	41.968	42.081	35.895	44.024	45.042	49.498	54.776	56.763	59.591	54.476	57.576	56.513	61.031	58.242	62.685	64.57	64.87	64.675	67.526	70.141	66.653	77.108	74.674	75.851	73.978	74.238	83.334	84.001	87.028	88.49	98.119	99.006	99.19	104.15	104.17	97.36
0	0	0	11.521	5.569	13.716	22.288	22.475	23.55	29.049	39.935	38.656	39.259	36.353	35.309	42.297	43.69	44.606	43.646	43.621	50.821	48.412	50.848	48.272	53.318	61.594	60.28	62.515	55.923	61.291	61.103	65.753	65.459	67.493	61.925	60.364	52.964	56.553	59.493	62.53	69.829	71.909	65.323	66.486	65.027	69.282	76.134	69.184	77.882	66.568
0	0	0	0.81751	11.478	5.7407	20.041	32.846	34.544	49.222	70.167	86.716	90.136	116.89	113.57	124.88	133.74	131.15	152.08	151.01	170.46	168.06	196.42	185.78	186.42	159.15	188.97	194.26	151.91	166.65	152.41	180.3	182.24	182.29	192.89	205.94	208.06	213.09	212.77	215.08	220.29	243.06	217.6	236.32	234.6	242.58	242.15	248.27	250.99	240.37
0	0	0	10.918	8.8686	9.7335	11.08	0	21.374	2.1293	3.3086	11.513	15.268	6.6501	12.918	14.646	22.298	37.249	27.849	43.297	35.641	32.005	33.103	27.161	29.137	30.193	24.822	30.126	29.829	30.037	31.005	22.913	20.978	16.572	23.46	16.986	11.428	11.277	13.157	15.386	10.332	15.373	20.358	23.74	25.784	15.956	13.681	10.414	14.313	16.455
0	0	1.7202	5.018	18.505	16.518	4.5603	11.635	9.7745	11.295	8.9135	0	9.544	18.225	14.161	17.485	19.183	15.977	15.001	28.305	25.763	37.329	51.463	69.755	70.144	71.101	68.219	58.671	67.901	62.785	68.323	67.839	67.912	65.366	64.775	80.589	64.642	74.639	74.33	81.651	91.492	82.252	81.073	73.524	79.845	66.95	76.045	73.25	80.177	76.073
0	0	0	1.4801	10.052	16.555	28.396	37.552	37.436	31.698	42.075	43.875	45.776	52.178	56.18	49.157	50.014	48.933	52.809	48.224	59.84	53.751	51.428	57.666	65.252	66.074	59.278	59.431	56.189	58.538	40.769	55.301	58.556	67.13	70.856	64.633	86.86	96.714	96.883	96.314	99.156	92.649	96.542	106.39	100.2	96.508	93.633	105.19	96.484	102.82
0	0	0	1.5615	17.146	20.916	22.697	22.091	23.314	21.373	28.854	25.678	33.964	31.382	25.011	15.666	25.553	14.604	24.51	21.233	21.838	38.833	24.419	15.564	31.004	22.802	28.013	25.877	33.763	26.02	24.368	16.464	12.465	15.51	16.085	20.31	25.365	22.909	24.175	30.885	38.967	24.27	27.701	33.206	27.56	19.804	27.78	20.988	13.661	12.242
0	0	0	1.5724	9.4393	4.1488	14.589	19.037	11.966	13.28	20.36	13.117	23.685	22.257	21.079	15.667	29.93	26.653	36.048	20.347	22.774	17.157	14.968	27.742	24.159	34.471	24.793	27.33	30.441	27.349	21.966	37.92	33.438	39.991	37.277	35.157	30.81	40.672	37.267	54.759	57.621	58.449	57.33	71.793	72.254	61.41	58.596	63.134	64.266	67.482
0	0	0	0	19.122	14.031	24.697	30.753	32.516	24.027	31.068	31.962	36.15	34.977	33.891	29.13	39.874	35.213	45.485	54.938	101.41	149.62	201.46	284.2	358.5	454.12	539.84	644.94	701.2	805.42	862.15	970.41	1018.8	1061	1124.4	1180.2	1236.5	1281.8	1314	1375.7	1410.7	1379.9	1424.7	1472.4	1436.3	1471.2	1448.8	1500	1519.8	1499
0	0	0	14.372	5.3895	0.48595	27.471	27.885	42.851	60.241	79.321	112.64	135.57	170.62	185.51	196.92	221.42	225.06	263.11	265.48	266.75	264.52	253.5	255.76	272.17	286.02	297.69	285.72	290.53	305.37	303.45	305.21	294.91	290.14	303.28	293.97	304.43	299.3	291.11	294.58	316.87	303.96	300.12	309.34	298.97	290.72	312.99	302.75	288.44	287.1
0	0	1.8772	2.3364	11.387	19.309	19.185	32.133	39.145	38.64	41.306	46.02	44.026	53.361	54.575	57.204	69.366	45.875	43.047	50.29	48.018	51.077	75.555	80.769	61.404	53.682	84.078	57.817	78.548	86.649	62.579	64.048	59.846	83.876	79.465	87.562	77.234	88.071	78.171	81.147	81.553	66.559	86	80.964	86.307	96.515	81.237	75.853	72.286	71.636
0	0	0	12.062	9.193	19.01	13.369	14.452	13.835	21.907	24.473	32.656	31.329	29.229	22.908	25.947	26.355	23.616	31.929	34.275	25.707	25.595	25.797	35.358	21.304	26.393	29.143	28.403	27.995	20.734	22.375	25.326	30.87	27.29	34.993	30.53	34.826	29.127	28.728	28.48	28.105	23.608	27.074	35.553	30.948	34.763	29.523	32.592	26.715	28.812
0	0	0	0	4.2266	15.351	21.808	15.599	15.14	10.257	17.595	14.579	20.186	28.376	20.331	19.736	22.992	18.581	18.343	16.885	17.351	18.962	13.124	18.179	20.199	25.267	28.383	33.93	28.436	29.349	28.167	34.887	37.717	28.592	27.823	36.135	37.541	36.161	38.715	35.947	45.099	39.114	33.758	44.647	30.627	43.354	39.452	31.745	38.741	32.778
0	0	1.2642	9.3055	4.7607	10.452	12.09	19.494	20.718	22.403	23.224	15.827	19.904	11.63	8.2468	13.275	3.0306	10.892	0	13.343	13.031	1.0916	7.449	8.8764	17.919	22.471	26.481	31.028	36.388	45.351	42.885	45.867	53.127	49.521	56.111	68.087	64.383	77.518	80.793	82.567	96.837	92.766	100.23	95.973	104.48	85.485	96.477	79.925	87.06	88.536
0	0	0	4.1002	6.7675	7.4919	12.849	8.3674	21.506	20.435	18.535	11.381	16.526	16.749	19.886	29.465	24.531	30.764	23.918	34.935	36.313	35.575	35.023	37.181	23.951	40.766	39.616	44.724	41.591	49.559	47.267	45.251	43.607	45.371	51.493	46.155	44.881	47.493	50.711	55.107	45.129	46.872	51.06	58.129	66.376	49.953	56.8	57.752	58.192	59.69
0	0	0.69766	11.355	23.134	20.813	28.96	36.303	40.418	56.185	55.575	46.554	52.686	62.981	64.459	52.507	54.219	48.935	34.028	53.588	32.303	43.427	41.346	40.891	33.976	30.987	27.352	10.074	17.65	20.619	18.861	21.597	20.859	15.666	7.6244	22.805	11.926	12.869	19.532	18.843	24.583	21.524	17.872	8.9772	13.111	9.5506	5.8578	8.7418	8.5075	4.324
0	0	0	4.3182	5.5983	13.983	11.75	25.991	24.123	28.6	26.066	25.503	25.076	36.208	36.212	28.945	30.591	27.386	32.908	32.735	38.004	32.919	34.549	37.028	32.146	37.913	36.378	35.527	40.434	42.321	37.291	41.203	40.15	45.82	45.122	51.017	55.16	53.154	62.068	66.32	77.797	78.891	90.3	88.48	95.183	99.779	118.24	130.88	108.54	108.71
0	0	0	6.5341	0	4.4602	2.4693	2.3459	1.8595	9.2487	0	0	0	7.2708	7.2192	8.7862	9.9136	8.2078	10.059	2.7123	24.962	0	0	0	2.8291	14.548	6.5709	7.1961	4.6672	15.271	8.265	17.595	0.020081	6.3848	2.695	11.082	8.6937	8.8065	8.122	9.2936	5.5941	9.2651	15.969	11.431	11.162	9.7881	12.068	17.973	9.8568	8.5404
0	0	0.86327	5.0463	8.5004	8.6572	11.082	10.27	12.753	13.726	20.893	16.261	21.447	27.738	24.97	33.545	30.862	19.876	7.2585	11.494	16.934	16.14	36.531	9.6498	28.409	12.524	33.851	33.876	33.36	30.391	34.435	36.15	46.991	36.498	47.39	44.634	46.631	53.264	56.382	60.465	70.983	76.147	75.23	81.745	81.505	87.848	89.22	92.816	107.07	111.78
0	0	0	4.9511	6.2593	13.053	17.318	9.8474	21.215	24.093	23.164	20.864	28.41	32.638	37.017	27.941	31.064	25.946	29.912	29.881	27.01	21.093	32.149	27.585	28.005	28.88	31.1	34.678	28.897	34.155	35.61	33.44	41.448	37.035	39.642	24.446	31.832	29.815	29.209	33.634	35.493	36.739	28.564	32.007	29.447	26.697	36.364	28.413	29.023	32.278
0	1.0072	2.4136	1.6836	4.4147	9.5801	9.5271	9.6215	15.703	14.312	10.423	14.116	23.742	23.674	43.581	40.994	49.077	49.889	54.66	58.231	71.312	80.237	84.929	74.836	83.596	78.276	92.643	84.218	92.516	85.657	97.624	92.876	102.58	95.279	94.701	95.239	100.05	90.327	99.023	99.413	97.565	105.26	106.88	100.61	88.185	82.249	78.853	90.263	83.347	87.543
0	0	0	9.5873	17.189	14.595	22.823	32.713	39.351	38.836	44.672	37.954	45.733	54.449	55.347	54.235	56.012	49.212	49.598	55.531	51.388	50.765	56.186	47.697	53.328	49.9	60.82	61.217	64.066	59.716	61.111	56.741	65.401	62.604	65.971	55.079	60.751	58.076	62.552	63.525	67.242	70.039	60.233	63.792	64.13	57.775	60.91	57.354	60.417	59.042
0	0	0	14.196	10.727	13.379	23.972	26.948	31.355	33.012	27.289	21.068	34.765	24.528	29.015	29.556	23.385	27.2	30.583	30.648	36.555	42.344	37.18	38.061	38.803	42.554	36.927	34.504	32.092	32.591	34.042	33.826	31.936	28.398	32.811	42.196	32.908	31.835	38.329	38.629	39.932	51.453	64.691	71.281	88.922	81.726	111.62	120.25	118.99	116.25
0	0	0	0.41536	3.559	2.1439	8.0958	9.9463	9.9687	3.7341	4.4201	11.565	10.814	16.061	12.374	26.249	25.865	24.06	20.174	23.58	26.217	22.025	30.453	35.106	44.379	41.657	44.266	49.108	56.918	52.549	51.283	47.902	45.753	51.282	51.679	54.736	60.027	56.997	61.511	62.764	63.507	67.806	69.376	71.399	70.824	76.695	86.558	80.501	79.333	78.277
0	0	0	6.5671	7.6008	18.712	8.2503	18.084	19.229	31.251	17.028	25.45	18.303	19.074	21.786	17.421	12.169	16.404	11.462	19.138	14.379	24.612	28.428	27.573	28.932	26.609	19.559	11.528	16.606	15.55	21.837	25.068	27.712	31.26	21.854	37.557	18.064	28.246	27.387	33.173	43.022	6.8305	37.799	30.998	27.901	30.713	21.137	27.019	24.989	26.512
0	0	0	2.9469	1.5313	1.9429	17.132	17.364	17.659	18.728	19.509	18.645	26.045	24.394	24.535	24.666	24.844	32.234	37.231	41.168	34.512	34.935	33.887	26.504	34.471	39.357	41.18	43.438	47.866	38.942	42.525	45.22	40.065	41.049	45.632	46.187	47.34	49.86	53.364	58.278	63.192	59.196	58.16	56.572	64.168	58.453	64.713	58.272	53.765	43.648
0	0	0	5.0812	18.3	8.7209	21.768	20.39	17.106	10.456	16.303	17.245	9.0777	7.8963	12.541	4.7032	12.706	15.81	8.6998	12.74	15.298	16.857	18.843	14.962	18.198	19.344	23.387	30.112	32.756	28.096	29.357	29.307	30.173	33.732	32.967	34.817	39.368	34.656	35.882	41.844	32.517	34.273	46.564	34.78	38.974	46.982	47.078	38.566	44.766	45.321
0	0	0	10.47	7.6909	14.531	8.6954	12.744	12.497	18.178	14.952	15.239	30.652	30.972	31.613	27.352	30.704	33.531	42.499	46.302	48.227	47.884	54.559	42.047	56.883	54.98	59.545	58.768	69.997	65.399	75.211	70.906	84.084	73.956	78.803	83.369	87.899	97.455	95.155	99.319	114.72	107.81	113.28	124.09	128.37	139.49	151.77	148.82	157.1	139.94
0	0.36735	0	1.1477	2.36	6.288	23.421	24.596	29.679	16.83	21.905	24.141	15.257	20.399	22.982	31.92	26.168	28.922	28.071	16.81	26.941	26.539	30.921	34.984	47.541	47.267	48.449	54.688	69.483	74.651	77.947	94.484	96.771	109.83	104.45	121.92	127.85	112.67	123.49	121.29	120.65	125.9	130.31	126.72	128.81	126.25	126.45	139.82	126.1	133.42
0	0	0	8.1247	14.535	15.452	12.319	18.694	26.149	28.397	27.868	25.989	40.654	51.309	53.434	46.555	52.955	50.562	70.408	76.169	80.351	66.297	78.141	70.367	83.644	78.121	92.524	88.909	96.901	93.783	96.945	104.06	101.65	94.08	93.499	97.765	105	105.48	111.72	111.08	118.8	115.66	117.92	124.8	120.74	113.32	118.83	126.81	144.93	140.84
0	0	0	3.4484	6.0302	17.858	9.5664	0	6.655	3.1571	13.734	10.229	5.5146	19.646	11.615	19.193	22.885	34.659	56.547	63.311	67.518	73.874	76.804	91.382	85.049	97.035	75.007	78.643	103.11	101.66	100.15	100.17	113.18	108.77	110.04	113.28	120.89	110.46	109.69	118.76	116.32	121.15	122.1	129.49	130.99	132.8	128.34	134.31	123.66	131.39
0	0	0	2.6976	13.154	18.679	30.867	32.149	39.821	42.884	44.741	45.517	59.946	65.154	72.169	69.524	98.158	113.64	117.56	80.586	86.425	74.567	83.941	75.253	79.371	83.637	85.26	77.4	80.505	83.714	80.446	93.439	83.555	86.091	82.365	82.064	85.177	82.3	91.276	95.14	101.77	90.233	87.316	101.38	96.868	96.293	97.428	93.117	104.7	100.23
0	0	0	11.825	12.341	14.314	31.277	45.464	48.446	45.563	42.28	44.109	57.87	49.089	53.141	52.627	42.981	42.382	51.043	45.828	52.083	40.82	42.875	58.864	50.788	56.892	50.581	45.855	53.236	56.237	52.183	69.403	68.919	72.896	76.77	71.302	72.489	68.434	71.193	70.432	70.822	77.338	79.125	80.262	77.557	75.448	61.732	68.959	67.729	70.951
0	0	0	5.8293	13.084	12.58	19.343	23.454	25.681	38.725	38.411	46.189	36.691	45.298	44.534	50.261	52.398	49.382	58.799	60.202	53.7	51.753	55.177	56.444	59.861	62.183	62.345	59.365	65.729	55.287	61.313	62.344	69.856	57.998	83.754	64.224	61.227	69.36	66.31	70.651	79.475	66.463	70.083	64.869	65.828	65.752	63.117	64.65	69.607	68.919
0	0	0	2.818	10.849	12.389	18.474	26.038	14.54	18.81	19.568	16.536	24.545	22.505	15.932	20.168	19.982	18.7	24.448	19.522	22.042	17.16	18.94	26.73	29.045	23.967	17.503	26.679	28.364	30.668	25.645	24.796	27.083	28.16	47.852	34.049	33.239	39.177	49.73	37.636	47.302	41.501	40.655	47.186	39.262	36.218	36.978	38.15	37.805	44.1
0	0	0.84427	5.4985	7.9077	13.393	14.408	8.3536	16.664	16.076	19.538	22.236	22.803	23.342	17.637	15.11	14.78	18.876	26.946	27.835	28.054	24.674	26.964	29.8	22.839	32.075	33.032	33.522	29.398	33.321	30.871	28.453	39.467	37.759	46.632	40.822	47.227	46.813	51.819	46.126	49.284	50.285	56.121	60.362	56.879	75.637	65.042	67.451	69.297	73.732
0	0	0	6.4196	10.578	8.7257	13.309	19.4	23.26	14.184	17.701	6.7253	13.158	3.3937	13.582	9.7445	1.8811	11.534	2.6776	14.621	9.3015	8.469	7.2805	6.2126	7.48	17.949	19.668	21.086	9.6119	21.927	22.176	15.375	15.916	8.5358	10.665	14.596	15.119	7.8807	13.816	13.705	5.031	13.199	17.71	13.719	15.201	3.8563	4.0151	2.9166	7.9814	4.9795
0	0	0	8.8205	1.9834	5.4321	22.239	19.121	29.687	28.565	34.986	26.688	28.245	27.419	35.161	35.344	37.59	26.671	39.486	32.867	32.617	31.335	40.196	33.814	34.361	31.581	38.845	37.058	25.622	33.245	23.427	34.858	40.875	39.113	39.338	36.514	35.548	35.685	25.328	29.506	28.881	37.824	37.388	34.48	38.884	40.365	39.522	38.757	39.521	31.62
0	0	0.6912	9.0604	7.4102	13.475	14.986	14.61	18.432	18.383	15.524	21.205	19.87	13.244	15.167	13.199	13.85	24.161	26.895	27.647	29.302	19.148	23.215	17.807	17.819	18.4	17.948	18.566	21.703	22.498	21.982	18.837	18.531	15.501	29.714	23.766	37.555	33.847	34.077	41.323	44.5	42.833	45.597	50.929	59.092	62.79	71.854	82.263	83.109	90.021
0	0	0	14.323	12.349	12.532	16.141	7.0512	9.5335	12.141	12.142	11.416	15.668	18.144	12.02	13.944	5.3106	16.25	15.315	19.619	23.897	21.171	20.397	13.115	9.4634	10.094	3.1197	10.596	3.8477	18.596	14.917	10.222	8.6026	6.7342	20.042	3.7854	5.3019	0	0	2.6018	10.517	8.2076	3.6892	0	0	0	0	0	0	0
0	0	0	4.1092	9.4503	13.271	15.251	7.6616	12.203	18.08	23.335	21.302	15.418	28.561	23.914	24.982	30.494	28.326	35.023	36.66	39.225	44.292	34.208	34.764	28.555	40.481	40.205	34.49	36.855	31.217	32.609	28.036	33.652	35.747	31.27	30	31.909	26.425	19.934	29.668	34.174	29.827	29.497	24.402	27	26.631	23.186	24.705	26.443	17.64
0	0	0	3.6706	9.3326	21.246	20.761	22.935	25.634	21.921	21.367	24.617	35.499	32.757	26.027	24.6	35.282	35.415	30.34	23.572	25.691	22.938	22.337	28.348	28.725	26.317	18.667	22.486	25.255	28.398	19.678	20.323	28.808	29.66	28.761	24.271	30.136	28.012	38.328	26.938	27.738	32.111	34.327	30.095	36.128	32.312	25.561	33.474	32.522	40.218
0	0	0	6.4081	9.6789	12.263	13.827	20.212	26.192	20.573	23.686	25.253	14.054	28.994	13.942	27.409	26.067	27.918	28.078	24.4	17.514	21.624	16.66	15.667	25.669	18.463	12.511	16.253	23.547	15.454	18.848	16.78	16.224	17.182	23.3	25.229	19.954	16.422	18.984	21.958	12.989	19.876	19.552	20.05	17.039	17.569	15.941	15.159	0	4.5619
0	1.45	0	2.3389	5.8501	3.8947	14.105	22.543	16.324	19.979	18.145	15.95	18.723	24.352	21.536	16.606	21.462	21.8	26.518	17.561	21.298	13.784	16.253	22.758	26.004	28.894	19.045	20.35	21.866	28.896	18.198	29.73	31.932	37.197	38.05	36.571	38.693	45.669	56.686	56.454	63.547	55.575	65.178	66.779	70.911	72.508	71.275	81.342	80.818	94.578
0	10.416	0	2.5871	2.6154	1.6916	11.769	3.5901	6.5683	11.35	8.9762	7.5947	2.2201	2.3787	0	0	0	0	0	0	0	0	0	0	0	0	0	0	0	0	0	0	0	0	0	0	0	0	0	0	0	0	0	0	0	0	0	0	0	0
0	0	0	16.001	15.237	6.528	6.2506	14.956	16.605	14.809	16.087	18.361	25.281	20.01	22.399	23.051	28.272	29.952	28.192	30.251	44.123	56.327	90.109	127.87	177.63	234.11	283.59	356.11	396.96	440.19	482.47	523.29	568.19	607.07	623.38	656.55	668.83	705.14	701.24	710.93	704.69	710.98	732.97	743.23	752.98	734.32	751.09	735.61	729.31	734.22
0	0	0	8.4736	5.2532	9.956	8.9829	12.32	16.607	12.516	17.78	16.648	23.942	20.383	20.157	22.992	25.172	27.318	33.033	28.138	30.929	27.576	34.902	44.142	42.852	38.117	39.96	58.381	47.556	48.672	47.599	57.001	52.685	48.148	50.5	44.3	42.799	43.177	44.818	45.066	50.437	50.165	48.525	42.464	46.486	48.934	54.405	48.486	57.574	56.454
0	0	0	14.071	5.5546	26.025	32.601	43.849	38.579	49.265	48.287	48.346	55.517	75.896	85.695	72.466	84.279	79.091	78.873	91.115	94.677	74.513	83.963	82.191	85.143	90.883	81.687	86.474	89.394	85.44	80.127	82.796	66.815	78.794	66.894	80.168	79.555	78.238	90.321	92.291	96.317	95.598	111.93	113.11	119.33	125.28	127.65	140.66	130.36	139.94
0	0	4.8458	6.5769	20.203	18.177	29.37	46.899	34.884	47.973	44.266	57.311	65.004	55.041	52.033	57.817	64.155	59.797	62.891	64.917	59.688	61.949	63.595	57.832	66.556	64.275	70.473	71.763	76.655	82.587	74.568	79.869	70.101	75.229	68.937	67.708	73.548	72.606	70.623	74.839	75.993	66.389	77.566	69.812	73.26	77.453	79.089	74.961	67.9	72.084
0	0	0	4.916	7.7667	15.781	26.011	33.403	44.093	54.382	70.336	87.931	93.738	110.63	121.07	126.88	135.53	150.64	145.88	161.5	165.13	165.83	164.17	178.42	187.44	192.96	193.9	217.95	204.89	209.36	202.45	203.89	206.77	211.43	211.15	214.12	209.05	226.78	219.77	223.31	228.01	218.62	220.82	211.63	230.48	238.16	223.42	224.07	224.41	234.26
0	0	0	5.6675	17.004	20.211	18.168	12.25	20.125	18.776	16.523	23.665	27.073	23.002	26.951	22.846	25.92	24.434	39.798	44.564	35.487	35.165	32.003	28.633	33.757	24.874	29.229	45.156	38.517	40.581	16.674	29.263	39.371	21.223	25.754	27.453	25.543	23.646	23.668	26.522	24.98	25.69	27.45	28.658	34.57	41.196	16.999	29.939	22.795	26.073
0	0	1.877	0.25166	5.5957	6.2103	28.786	28.769	26.873	26.987	22.036	30.238	33.08	34.03	32.446	38.133	36.404	39.81	43.109	35.645	47.723	38.295	38.269	41.45	46.675	47.82	39.862	40.977	48.766	44.883	37.399	46.755	50.775	55.3	46.208	50.691	44.906	57.001	53.068	46.096	49.668	50.983	49.67	53.641	58.24	53.66	43.652	51.069	43.778	59.17
0	0	0	1.6942	16.24	5.5515	12.868	23.748	26.689	31.748	44.319	50.82	87.066	108.9	122.79	129.58	152.36	149.46	162.89	163.24	180.39	188.85	186.01	207.57	221.04	226.02	219.12	217.11	219.51	226.26	227.32	230.81	241.78	246.68	240.96	244.99	237.41	244.29	243.45	244.04	236.95	228.95	233.23	252.03	236.32	232.63	225.16	227.3	239.44	238.58
0	0	1.7064	11.056	5.7191	4.2867	1.1027	11.21	16.354	19.98	0	6.8376	12.499	20.619	17.45	22.429	24.289	29.237	33.418	44.414	36.507	42.653	48.961	57.96	57.62	55.59	60.564	55.223	55.63	62.723	62.033	61.586	53.533	62.65	56.968	69.837	56.72	61.766	65.507	72.051	70.107	71.127	71.14	68.242	62.669	64.224	60.553	58.934	65.7	62.608
0	0	0	14.56	5.4428	16.958	19.411	25.754	31.345	29.192	30.738	25.995	34.967	33.302	35.555	41.109	48.465	45.021	47.619	51.721	68.5	71.447	89.7	98.952	95.402	110.01	111.6	140.25	135.17	145.25	135.54	158.8	161.45	164.72	168.32	178.39	200.22	209.05	207.93	229.27	257.28	269.77	267	262.67	226.04	223.4	234.74	247.53	251.89	267.41
0	0	0	4.3444	5.8908	13.924	19.749	19.583	28.676	24.011	26.851	27.979	32.375	29.224	29.408	40.436	48.891	43.377	45.583	48.434	55.267	45.333	45.038	47.614	57.426	66.17	63.177	69.407	65.749	60.783	64.002	73.559	69.538	64.115	65.669	61.146	57.186	71.561	63.654	63.95	61.223	62.883	59.816	65.094	59.852	65.117	72.22	64.063	59.412	55.285
0	0	0	4.3771	9.8427	15.641	28.907	29.671	30.025	17.837	23.737	26.711	35.981	35.874	25.353	34.625	33.95	35.696	49.475	38.059	44.921	43.441	45.2	56.388	47.75	58.022	47.963	44.792	51.867	48.896	47.045	47.159	56.741	57.67	56.415	48.993	53.635	52.876	63.506	52.985	55.09	60.55	65.071	67.421	66.266	65.126	60.946	74.211	57.321	64.556
0	0	0	1.0353	7.8966	21.913	32.382	32.714	36.842	30.433	34.766	38.618	39.231	48.071	43.067	52.293	50.662	50.268	52.085	44.264	41.933	46.643	42.568	44.4	47.628	45.322	49.811	57.09	52.632	51.455	39.149	50.605	48.833	47.932	46.427	40.806	46.79	39.336	48.189	45.746	42.367	42.044	38.691	41.375	31.963	54.037	52.877	73.324	71.407	69.976
0	0	12.396	0	0	0	37.845	38.582	32.801	51.835	50.235	51.931	52.312	48.489	49.914	42.514	56.481	55.645	56.442	59.236	55.768	54.011	60.796	56.841	66.502	61.301	63.107	59.615	78.135	69.07	73.004	69.408	84.284	77.89	82.768	73.227	81.446	85.714	86.353	86.599	90.238	79.675	88.505	84.835	88.984	86.43	91.659	87.71	88.321	94.739
0	0	0	3.6756	19.714	3.2288	12.267	19.66	18.58	21.222	18.935	16.112	15.91	20.222	21.097	15.965	13.432	12.298	16.418	11.187	18.408	7.2241	7.8322	21.15	19.334	23.738	13.727	16.327	22.779	19.21	15.165	18.548	21.833	25.568	23.476	24.867	19.094	21.942	28.016	26.541	27.265	30.794	29.11	33.844	30.185	19.982	19.234	26.912	21.879	26.077
0	0	0	12.194	13.18	25.819	25.975	34.497	40.892	25.921	33.839	41.63	39.112	34.337	33.393	45.39	34.013	33.542	26.858	33.81	28.374	23.873	25.29	43.939	21.715	27.772	42.607	33.606	38.127	31.663	37.192	50.458	44.828	44.003	36.043	55.468	38.237	39.411	43.148	48.784	52.121	53.665	42.828	43.531	48.788	36.457	38.065	33.944	37.136	30.676
0	0	2.09	9.7467	3.4596	6.3297	10.894	16.004	20.205	22.783	32.962	26.502	29.512	18.883	22.003	30.062	21.707	36.604	24.282	35.036	39.331	35.432	32.834	49.692	32.722	39.638	34.251	44.541	36.176	47.542	51.242	36.759	45.007	42.845	52.046	53.642	51.739	51.299	51.592	53.93	47.155	61.784	66.024	69.478	66.581	55.357	61.677	58.387	71.929	67.468
0	0	0	13.044	21.531	20.194	53.096	62.019	48.285	70.457	53.969	49.976	58.361	36.675	54.636	75.85	99.836	104	108.85	127.27	144.44	144.33	149.79	161.44	151.86	165.23	181.31	176.52	177.91	191.72	192.2	199.37	200.96	208.03	205.02	234.17	223.31	212.54	224.16	231.09	221.54	232.38	241.4	235.67	225.66	217.08	224.63	221.25	222.1	225.14
0	0	0	14.599	16.157	24.566	31.172	36.98	33.545	48.101	20.303	23.564	36.791	32.558	41.239	37.242	42.117	48.66	47.763	56.514	53.486	54.214	54.989	56.107	70.933	76.969	70.491	71.642	80.059	76.862	76.428	78.419	92.42	81.486	97.709	86.11	84.022	83.589	90.936	91.046	93.159	85.112	86.206	84.278	86.304	83.143	86.206	85.49	83.227	81.202
0	0	0	14.239	11.51	6.5048	13.074	9.8519	15.133	10.542	19.626	21.717	22.974	19.602	6.7611	21.672	20.425	27.965	22.193	22.761	33.323	31.749	28.398	32.312	25.867	34.681	33.55	43.467	27.748	37.092	34.973	33.839	31.256	31.49	35.24	39.332	38.551	42.906	44.664	40.448	36.667	46.887	47.32	48.684	56.468	38.304	43.217	45.787	50.657	49.185
0	0	0	8.8878	12.748	16.929	20.423	32.045	31.064	37.32	38.641	32.568	38.223	33.192	42.429	41.233	38.367	29.774	28.488	23.595	30.198	30.047	36.848	26.481	28.889	31.348	32.404	37.501	33.434	29.606	33.609	27.983	31.98	38.187	34.543	20.402	36.225	21.964	23.488	31.831	33.135	23.967	27.761	25.586	20.286	16.132	25.299	20.356	19.402	24.125
0	5.8896	0	1.9647	4.9933	3.209	14.443	19.844	9.6296	12.224	13.535	8.7906	16.779	24.284	18.917	17.522	16.48	14.869	21.104	19.312	18.034	15.452	17.821	25.103	22.372	25.919	17.995	17.432	21.011	15.882	10.403	14.903	20.303	20.642	23.302	22.012	19.932	21.144	29.508	26.924	24.975	28.511	24.473	27.554	24.237	14.779	13.435	15.333	16.572	21.327
0	0	0	11.338	4.7642	9.2997	12.459	20.403	22.367	20.735	44.944	52.22	61.55	72.188	34.381	34.242	28.959	32.494	39.295	27.538	30.883	21.945	35.335	34.787	37.521	32.381	43.106	37.754	30.441	27.654	20.187	20.764	23.936	28.055	23.551	32.947	23.866	28.002	25.076	25.099	26.646	33.589	21.598	28.008	25.383	22.62	28.038	20.696	26.97	14.537
0	0	0	5.1434	17.758	26.563	29.846	44.059	58.623	64.287	51.652	67.222	71.077	68.452	61.723	69.922	68.898	80.003	83.521	85.008	83.577	79.746	77.166	87.23	80.172	82.686	90.704	86.935	93.746	88.504	93.634	95.277	101.76	100.8	112.23	117.95	138.36	153.94	178.14	187.96	215.73	243.4	287.8	303.83	348.38	373.48	414.26	442.13	452.11	481.93
0	0	0	7.5793	14.044	20.429	27.228	14.517	34.218	44.683	44.223	30.003	27.036	27.411	21.943	21.602	25.25	27.197	33.268	40.979	41.499	33.845	30.464	38.384	34.352	37.738	38.458	40.452	34.03	35.883	34.702	36.594	36.626	38.404	47.565	37.822	45.095	42.169	44.983	38.693	43.766	42.92	49.841	51.675	51.841	60.489	48.131	55.223	45.268	51.291
0	0	0	6.8652	0	11.612	11.877	7.7102	16.094	11.448	17.245	22.114	17.74	23.709	18.993	19.932	20.39	20.067	25.106	26.278	27.477	23.526	24.019	27.321	18.05	24.243	22.39	23.285	13.785	11.739	17.954	15.031	19.08	23.974	32.05	33.01	24.383	25.825	17.203	16.7	15.12	10.726	5.9593	18.06	8.6716	22.939	17.35	13.692	8.6942	25.674
0	0	1.6949	3.7759	10.637	5.8127	11.876	15.416	9.5687	11.687	8.2745	8.4878	22.457	17.565	18.669	13.177	19.956	5.8541	10.882	9.5364	11.623	12.791	11.783	10.849	18.649	11.658	13.559	16.565	15.565	10.631	19.617	17.525	25.753	21.397	27.628	16.727	25.523	24.848	29.304	29.862	27.626	28.652	29.329	32.604	28.569	29.708	38.109	35.217	36.764	37.93
0	0	0	11.484	4.9928	13.304	8.2002	14.31	22.487	20.699	28.75	28.67	35.479	40.493	43.096	31.14	36.617	38.811	43.775	40.809	41.969	40.633	30.136	32.157	29.795	32.071	31.718	31.355	36.35	39.545	37.768	44.055	43.486	51.586	59.154	50.808	62.473	62.036	62.284	68.996	67.6	62.135	57.291	59.709	73.698	68.415	72.717	73.792	72.804	75.976
0	0	0	13.254	20.34	21.367	26.389	30.924	30.822	33.1	37.484	32.027	41.856	34.299	56.433	48.233	56.873	39.48	45.349	45.653	46.28	41.143	42.805	40.367	31.871	42.678	36.51	37.475	35.738	34.793	35.969	44.672	39.714	43.387	47.746	35.525	42.52	44.586	38.638	44.499	41.026	43.356	36.585	39.256	30.966	30.244	34.259	38.332	30.527	31.434
0	0	0	6.0564	18.197	17.547	16.765	19.705	31.938	26.679	29.379	20.38	31.347	35.989	39.376	34.945	43.591	37.756	41.588	44.384	45.556	37.296	52.768	42.395	53.023	49.27	65.353	50.7	60.679	68.479	67.979	80.114	72.224	74.129	72.704	72.941	78.401	84.096	93.04	88.688	99.035	92.745	87.976	94.797	103.64	100.71	112.36	108.09	108.76	106.22
0	0	0	16.638	11.82	18.79	13.205	19.965	23.552	21.72	24.785	15.791	20.359	19.288	15.89	20.777	22.849	24.125	15.043	23.274	25.354	31.712	24.6	27.865	25.808	38.341	33.556	40.472	37.937	50.75	45.231	38.982	35.836	35.234	42.396	42.923	42.112	44.292	52.205	41.79	34.528	45.038	45.361	42.442	43.507	33.777	29.71	31.296	30.012	30.439
0	0	0	0.07462	20.408	2.5177	11.642	6.725	11.018	13.172	24.667	21.823	27.17	25.987	32.955	31.728	35.798	31.248	41.731	32.366	43.479	36.481	41.965	46.301	52.713	47.129	57.657	50.542	60.784	63.934	58.45	61.628	63.1	76.943	72.258	92.123	84.756	90.356	94.819	95.167	100.87	122.99	122.68	121.67	127.83	134.2	136.24	143.4	109.81	102.99
0	0	10.952	7.0828	9.3874	1.0246	4.9659	10.268	10.379	20.394	24.185	21.515	16.081	20.268	18.941	16.879	21.505	22.163	18.441	27.218	21.24	22.565	18.776	22.942	23.157	23.801	23.455	35.623	40.675	40.726	39.417	37.746	38.824	42.266	43.612	37.35	35.809	37.675	38.09	36.128	26.866	26.401	48.485	24.567	30.924	33.89	26.285	29.03	29.053	28.044
0	0.59774	2.7784	6.7396	12.172	15.615	17.238	17.791	27.875	21.726	28.91	21.513	28.902	23.412	27.747	36.514	29.411	36.623	32.645	41.629	42.104	41.863	41.559	45.367	37.11	44.957	45.136	52.184	48.256	54.433	52.699	50.847	53.009	48.619	52.376	59.393	53.123	57.247	54.988	68.129	58.243	64.027	72.569	68.566	75.632	67.753	72.935	63.346	70.572	67.29
0	1.3054	0	6.3691	6.5733	0	12.092	12.206	9.9868	10.796	9.5822	6.3406	11.125	12.241	15.438	13.834	17.197	20.417	22.427	18.821	17.36	15.168	19.779	24.349	28.025	31.951	20.435	23.898	23.38	26.185	17.052	24.076	27.1	25.021	26.408	24.571	27.569	29.541	34.886	30.341	31.74	27.199	26.965	28.808	32.797	27.695	20.637	31.53	23.537	28.404
0	0	0	3.6236	1.9369	6.1281	14.758	16.481	14.83	22.414	23.831	25.289	27.99	27.598	23.445	26.49	23.763	27.827	33.067	39.826	34.499	37.648	32.681	24.801	27.519	28.484	35.871	36.623	35.646	28.834	26.406	30.141	33.123	30.089	31.848	31.246	30.685	33.894	34.012	38.316	48.569	37.983	37.312	40.618	46.214	44.318	43.837	40.501	35.496	41.349
0	0	0	6.8485	11.426	5.8758	6.6092	4.3379	0	6.4208	3.1386	0	6.05	1.6845	9.1881	0	1.4751	0	0	3.2873	0.46623	0	1.9831	0	0	0	1.2097	2.3672	4.3568	1.746	3.0701	5.4209	12.827	9.8714	11.195	4.424	11.622	10.549	13.856	14.796	13.416	14.742	16.211	18.596	13.527	9.8163	21.643	15.767	16.714	13.993
0	0	0	0	0.48567	18.803	22.686	31.391	24.329	28.596	40.256	41.905	47.704	41.948	46.881	47.635	50.804	65.246	83.476	82.75	83.054	86.26	72.952	72.312	86.104	83.96	96.5	106.83	113.31	118.4	122.12	128.61	132.52	142.95	151.86	156.94	171.99	178.45	181.19	192.4	196.03	200.18	206.86	208.19	213.72	229.7	220.8	212.76	213.71	179.57
0	0	3.7	7.0874	8.3484	0	0	0	0	8.0977	5.0915	2.5429	0	7.6244	5.6261	7.4824	3.8469	5.6376	0	14.502	5.6803	11.031	9.0926	14.792	17.498	14.524	12.318	4.4962	5.5412	7.7062	10.911	17.049	12.587	16.17	12.355	22.248	13.444	12.945	18.225	24.681	30.61	26.715	29.108	24.375	24.083	27.781	34.145	35.736	34.468	34.064
0	0	0	10.785	3.6995	9.1663	6.9747	10.532	16.106	17.638	12.524	18.651	13.2	21.507	19.992	23.133	19.703	21.646	18.92	30.693	13.836	17.466	18.813	27.868	25.43	23.682	14.028	16.743	12.791	14.545	15.635	24.408	21.071	19.393	18.918	25.325	16.589	22.801	24.901	31.469	36.241	35.787	26.86	29.242	31.825	28.907	30.293	27.669	25.755	29.031
0	0	0	5.5304	10.06	9.3471	12.37	18.658	20.241	26.918	30.372	34.801	33.972	41.228	39.281	48.208	48.626	52.521	58.41	76.809	74.948	99.72	107.56	121.16	128.76	141.65	153.96	160.96	176.88	180	209.35	231.62	227.54	236.13	241.57	265.15	262.38	287.8	313.25	329.59	346.47	362.74	352.71	355.74	367.59	373.03	389.69	404.58	415.43	427.16
0	0	0	0	2.4867	13.836	25.237	29.09	23.392	15.019	28.598	31.6	29.424	31.684	22.356	31.581	29.014	29.002	30.329	29.643	35.523	34.412	32.45	36.224	41.743	41.493	44.97	50.169	48.409	49.254	38.643	49.967	60.704	54.53	63.435	70.803	76.341	66.428	96.843	108.27	121.91	124.29	137.54	158.03	158.55	178.9	194.56	211.15	205.56	215.35
0	0	0	3.0956	8.6158	5.7906	14.855	13.769	13.715	23.415	18.625	16.987	11.907	16.673	16.965	21.499	20.621	9.0181	16.699	18.797	25.743	30.185	20.269	23.232	16.991	24.663	17.487	14.718	10.421	9.0045	10.648	12.676	8.3542	11.145	10.464	6.8223	7.914	4.9222	6.1702	12.372	15.137	5.5254	16.732	7.3987	12.424	18.098	12.442	14.475	19.876	17.965
0	0	0	16.33	28.571	46.26	45.009	63.326	76.944	80.631	79.077	83.679	84.058	87.797	95.198	86.652	88.263	93.002	86.671	84.023	78.001	75.9	70.356	83.319	71.242	56.785	67.291	88.191	86.052	78.203	76.964	75.628	86.337	94.537	78.048	64.454	68.334	79.955	62.334	68.554	72.033	78.414	74.948	62.222	63.364	67.631	69.765	68.957	71.154	70.492
0	0	0	7.9173	7.8588	6.1564	13.674	14.306	20.439	14.852	23.08	24.85	26.604	23.155	32.313	26.219	27.361	20.272	37.992	29.211	30.748	32.971	37.584	38.467	37.183	34.644	44.093	38.644	25.606	40.377	25.76	32.534	26.699	46.582	40.501	47.553	42.964	46.224	35.036	44.471	50.434	67.335	47.775	54.436	55.187	61.438	55.548	55.917	57.619	49.82
0	0	0	10.307	18.159	9.8348	14.058	29.477	33.031	33.537	53.893	46.716	57.238	43.466	42.101	57.015	54.409	54.652	38.598	55.376	57.043	55.215	65.631	66.221	59.939	63.101	68.402	71.973	64.225	77.692	71.969	63.664	67.779	71.238	73.705	69.377	77.129	66.787	69.943	69.734	72.746	77.628	79.023	83.48	81.972	78.03	81.405	78.667	73.156	79.199
0	0.60191	0	0	0	6.2378	26.822	20.372	29.532	42.753	46.267	52.545	48.619	58.917	64.32	63.775	67.582	69.585	59.576	74.549	71.305	70.899	71.17	65.812	78.858	75.974	76.442	86.401	87.461	80.192	92.239	85.024	94.724	96.523	92.604	88.475	99.46	93.907	83.98	94.965	96.505	94.376	110.09	90.437	95.398	98.057	95.473	84.249	94.231	93.113
0	0	0	9.397	16.026	0	21.105	22.715	19.586	20.674	17.37	19.852	26.029	28.918	27.777	28.173	36.293	30.433	39.168	36.151	46.746	42.477	46.084	54.345	55.519	60.582	43.274	48.867	61.212	60.583	54.862	59.952	61.356	72.07	68.399	66.719	59.601	74.239	77.593	73.142	74.59	83.54	85.634	87.277	86.951	77.621	75.208	84.775	89.731	95.469
0	0	0	8.1705	6.5826	14.916	11.681	16.455	8.7778	12.511	11.286	13.309	17.19	9.1525	16.945	9.6798	11.422	17.457	20.547	19.597	14.202	15.243	15.893	16.147	20.72	26.692	22.572	18.665	27.544	24.932	22.681	28.183	29.643	22.064	15.264	16.521	21.509	21.992	21.354	24.925	25.773	22.72	25.877	19.732	26.965	19.864	21.868	17.872	22.033	20.245
0	0	0	3.7679	10.086	8.8728	12.72	13.564	10.103	2.7564	14.139	12.639	4.8377	20.68	20.243	17.743	21.854	18.93	18.674	13.895	10.553	12.529	7.5797	4.0138	10.885	7.8779	5.0546	10.355	9.5084	1.2426	6.799	5.6319	1.1799	6.2929	5.0196	9.8754	10.027	8.9087	0.40395	4.9329	0	1.9936	2.1193	0	0	3.3929	0	0	0	0
0	0	0	10.02	11.822	16.864	24.319	27.636	0	0	0	0	0	0	0	0	0	1.212	0	1.6161	0	0	0	0	0	0	0	3.5811	0.97628	7.0392	7.3365	22.471	19.139	19.323	15.747	20.897	14.275	14.569	17.144	25.51	13.857	14.774	26.574	33.873	37.398	24.98	28.515	35.959	37.788	41.305
0	15.067	21.72	0	0	4.4073	7.7429	8.1251	14.587	5.6973	12.301	6.5967	17.676	20.181	14.969	0.35032	7.2855	0	0	0	2.516	0	0	0	10.805	0	0	0	0	0	0	0	0	0	0	0	0	0	0	0	0	0	0	0	0	0	0	0	0	0
0	7.1804	0	6.8555	0.81546	8.0775	12.892	11.907	10.584	15.481	17.472	17.649	8.7498	26.829	20.895	26.646	24.075	21.043	21.04	24.152	20.845	14.097	18.403	15.97	21.596	21.785	23.68	29.983	26.387	28.246	23.974	26.767	16.382	24.409	22.79	23.455	24.622	25.508	27.239	29.156	25.817	36.011	43.56	34.693	32.364	32.476	28.797	36.103	36.316	30.997
0	0	0	2.0666	16.635	10.023	19.248	18.782	8.9963	11.862	18.605	9.8223	12.484	9.8977	10.695	14.762	10.702	0	0	12	6.4639	2.5584	0	0	0	0.52109	6.6166	6.4144	3.8185	4.732	0	0	6.8521	0	5.9412	0.74205	8.8349	0.50084	0.66491	4.4913	13.37	11.673	11.361	17.024	15.208	11.547	5.046	0	3.3643	4.9413
0	0	0	10.188	13.652	11.941	22.819	26.2	35.819	38.216	35.146	30.897	25.777	22.871	33.17	25.04	27.204	24.387	29.48	23.791	24.858	21.93	29.377	17.546	20.556	18.261	25.825	23.007	17.278	18.067	7.7843	5.0313	5.4111	14.553	3.0852	10.798	0	0	0	0	0	0	0.96196	0	0	0	0	0	0	0
0	0	0	4.6711	15.123	16.008	32.847	37.733	38.847	37.672	38.63	39.001	46.334	44.844	45.728	49.168	44.155	52.373	58.09	46.514	53.102	52.21	57.585	68.238	64.057	79.745	70.401	66.914	73.076	78.205	76.803	81.834	84.098	90.466	91.925	91.455	86.548	92.773	99.819	97.565	98.523	97.618	100.34	104.8	100.25	99.378	96.569	99.342	99.405	98.901
0	0	0	5.3931	16.427	19.546	20.825	28.737	32.642	23.966	44.338	31.742	22.881	19.587	24.508	12.272	12.823	6.0797	12.016	3.4487	6.4002	6.4312	12.5	6.0339	0.81823	0.14237	4.346	3.1112	0.47807	8.9626	11.605	9.6317	12.726	18.102	19.54	17.641	14.368	13.19	7.0899	5.4344	4.0482	19.554	5.6368	11.757	9.3255	1.2767	3.8301	0	4.0466	0
0	0	1.4781	0.17371	2.7146	6.5839	6.6039	14.563	11.521	16.184	8.3756	22.374	20.403	33.985	42.177	50.538	48.469	47.159	48.927	43.302	67.709	39.447	45.163	51.07	59.852	64.023	62.884	67.494	68.434	72.776	73.403	74.583	68.592	72.6	76.174	79.296	81.894	77.53	82.083	84.553	81.853	85.44	95.335	86.311	80.948	81.891	78.499	87.784	84.947	85.758
0	0	0	2.7388	25.001	17.979	39.48	40.831	48.897	28.332	49.594	42.837	57.023	48.123	77.122	79.911	77.559	74.565	90.473	88.495	92.971	88.508	100.76	95.221	97.311	106.03	105.43	107.93	87.555	97.351	85.341	105.04	91.06	118.25	104.01	106.32	108.99	111.96	105.02	95.58	97.372	107.68	85.428	99.999	111.54	107.1	104.23	112.76	99.694	97.977
0	0	0	10.15	8.8694	8.9977	9.2401	14.833	16.2	18.256	23.104	26.623	37.866	35.63	50.653	41.58	48.567	49.3	56.055	59.321	65.618	59.446	67.87	64.542	73.305	68.262	72.383	82.902	77.529	84.073	91.857	86.996	104.42	97.372	96.058	80.35	89.222	86.023	82.456	80.575	85.276	87.639	79.7	87.035	82.817	87.427	89.169	91.206	89.143	82.037
0	0	0	5.4654	8.4277	14.621	26.07	37.886	45.729	33.218	36.69	46.28	45.91	44.971	43.387	50.685	48.42	57.875	54.23	46.392	54.253	54.973	63.401	71.83	67.36	68.519	80.175	88.37	99.505	101.04	107.92	115.85	117.61	125.98	133.73	145.17	155.14	157.33	170.85	166.93	167.92	181.89	184.7	185.43	199.93	203.51	212.73	216.14	213.68	214.34
0	0	0	7.1091	12.339	16.199	21.981	19.431	22.501	20.506	36.563	40.225	46.29	53.384	46.437	56.843	61.474	70.541	82.163	87.221	84.077	81.758	76.417	84.929	88.532	88.219	97.216	92.332	83.377	82.052	78.713	85.129	100.76	89.469	98.052	102.2	101.6	92.552	99.5	108	99.609	102.99	106.84	109.56	115.88	121.07	116.54	121.44	120.91	125.61
0	0	0	4.4112	0	4.5009	17.904	7.7387	18.43	13.729	4.9715	6.051	13.246	13.168	13.675	7.8089	7.646	9.5642	19.468	25.123	24.057	32.479	46.609	41.805	51.41	46.332	57.615	68.052	65.418	75.345	71.665	73.714	64.978	66.125	74.09	74.369	76.34	67.211	84.533	86.004	87.011	72.189	80.502	68.412	78.479	73.515	77.89	70.073	53.2	57.714
0	0	0	16.508	17.615	39.732	42.851	73.744	98.437	102.35	139.14	142.2	162.52	151.2	153.85	165.47	186.96	197.13	196.89	205.74	195.53	195.91	193.53	215.65	198.98	206.19	195.93	195.65	215.07	208.73	222.24	210.53	210.4	210.57	219.04	218.27	218.73	218.73	228.67	208.75	228.67	205.25	206.53	211.7	203.52	210.14	198.09	229.14	219.88	212.97
0	7.7536	0	4.5518	2.6709	0	6.4589	4.0356	5.7512	2.483	5.2382	6.4091	6.291	11.264	8.2287	10.678	8.7039	4.4425	11.366	7.9967	0	4.1947	11.031	9.6586	13.304	8.234	16.009	16.669	13.785	21.31	7.8172	13.143	14.712	20.711	22.77	22.779	16.998	20.868	16.044	16.701	19.489	30.289	19.75	20.546	27.258	27.029	25.851	28.371	29.536	21.53
0	0	0	8.9721	0	16.912	21.63	35.913	50.954	48.959	59.273	66.568	70.04	65.009	62.146	60.797	74.445	79.339	34.903	39.754	79.628	74.986	72.559	73.175	72.062	76.794	78.134	77.18	89.456	98.193	103.62	97.891	108.06	108.29	116.73	114.16	125.22	128.49	124.42	121.59	136.06	129.45	115.94	116.21	126.47	118.76	109.06	101.65	102.88	119.96
0	0	0	11.758	9.9978	21.491	12.971	12.955	24.768	31.201	36.064	30.966	40.524	38.87	39.761	44.006	51.831	56.18	60.914	53.913	67.749	62.192	65.389	58.309	69.027	81.206	63.748	87.185	66.976	73.177	78.059	85.902	86.311	80.458	77.465	78.103	72.823	70.522	80.896	76.1	78.649	88.512	88.728	86.664	91.977	90.86	100.29	97.411	97.492	89.924
0	0	0	0.25642	11.408	21.689	33.205	35.856	39.706	34.634	30.414	39.896	42.698	48.318	40.523	48.453	52.433	49.789	58.541	50.081	41.516	47.497	43.05	48.136	50.849	56.868	57.866	65.235	67.72	68.901	61.067	70.324	76.331	76.161	71.842	72.68	84.317	74.364	84.588	89.288	90.172	92.069	85.992	86.913	98.857	102.66	93.662	105.66	112.76	107.33
0	0	4.9459	2.6653	11.174	7.7474	12.539	22.374	20.895	20.543	31.641	29.328	23.31	28.045	28.949	31.736	34.514	30.776	30.874	27.427	31.194	36.499	30.403	28.556	34.567	33.251	37.883	44.163	47.661	51.354	49.034	53.043	63.629	63.52	63.887	60.936	66.066	59.881	63.302	65.63	65.411	66.951	61.763	61.208	68.447	68.386	72.689	61.488	65.919	67.097
0	0	0	0	9.9041	16.449	25.383	31.651	38.348	49.388	54.229	62.304	70.037	80.11	84.593	96.584	85.549	87.97	72.059	84.822	102.35	110.31	107.52	103.5	107.64	110.13	110.39	115.92	109.11	111.46	118.46	113.84	117.04	117.5	111.11	118.19	124.22	113.38	119.57	160.67	124.88	154.5	122.33	118.89	121.15	126.56	126.59	147.62	146.77	145.13
0	0	0	0.2401	26.747	29.315	28.556	25.695	52.057	55.66	55.171	60.131	63.531	62.922	68.385	60.946	63.726	86.027	109.1	111.11	100.02	99.889	99.715	100.06	112.8	97.45	113.26	113.23	105.14	111.68	122.87	121.96	112.72	120.19	106.87	109.37	105.53	118.79	141.72	110.81	127.16	104.73	118.19	130.37	127.46	140.75	130.46	129.76	125.07	133.68
0	0	0	8.908	14.072	14.547	14.069	25.087	20.672	35.285	31.189	32.672	45.357	50.661	58.065	55.783	52.058	46.893	51.018	59.017	53.602	52.632	59.993	52.167	52.525	55.53	57.708	61.602	61.425	55.994	60.362	61.18	73.469	71.574	77.099	74.962	71.51	70.708	75.124	79.736	73.817	78.202	73.145	76.697	82.201	75.033	80.672	88.007	84.932	79.226
0	0	0	7.4248	17.756	15.784	16.173	12.998	19.679	17.438	18.604	14.921	22.898	25.254	34.858	25.945	26.726	22.036	23.922	30.963	35.785	48.576	47.778	46.368	53.43	56.235	64.379	65.755	67.85	71.228	81.274	90.361	101.74	116.99	133.98	144.7	161.46	157.96	115.14	121.11	126.26	146.59	147.44	159.47	165.65	166.23	181.55	180.41	183.75	197.49
0	0	0	0	2.7544	9.8548	22.305	22.243	36.042	33.574	57.49	35.978	39.956	43.692	33.79	30.432	27.726	37.734	35.06	49.152	47.109	38.548	37.059	32.434	34.136	41.353	47.277	52.554	56.252	55.449	51.22	54.65	52.739	47.013	58.498	47.038	61.245	63.495	57.591	63.334	62.856	57.897	57.86	56.524	65.916	56.671	57.012	52.452	45.255	44.925
0	0	3.6589	11.087	12.532	5.8014	1.5321	5.3588	1.4818	5.8291	12.702	10.942	11.432	21.554	17.364	23.774	20.606	24.842	27.947	32.054	30.496	34.076	35.351	39.429	42.241	43.849	45.121	39.762	41.511	44.688	42.883	47.628	42.741	52.379	40.203	53.243	36.016	52.838	66.731	64.737	74.218	80.582	82.624	99.22	95.812	93.89	95.841	106.48	114.96	107.14
0	0	0	4.28	4.8662	6.1759	9.7937	12.321	19.317	27.316	30.209	30.669	30.354	29.854	39.416	26.878	45.765	36.282	30.917	35.997	35.28	37.659	38.459	42.524	41.993	46.659	46.918	43.632	51.923	52.074	52.877	55.286	62.327	51.99	48.582	50.448	59.263	61.201	61.098	69.639	69.949	69.927	74.027	68.195	73.109	74.33	68.29	73.164	85.516	77.002
0	0.33244	0	7.3745	11.19	6.2777	2.1899	18.69	8.2811	5.8395	2.6651	0.56723	12.578	7.2361	16.55	10.588	8.4939	9.4787	13.092	18.388	19.852	23.07	22.685	23.703	24.798	22.474	26.648	32.887	35.211	28.769	38.98	42.986	51.546	48.432	48.61	43.235	52.054	53.069	47.851	52.23	50.159	50.979	51.9	56.054	46.397	49.575	48.35	52.423	52.329	47.135
0	0	0	5.0328	10.328	25.712	26.403	19.195	22.817	20.643	25.337	25.856	22.353	19.6	14.319	12.406	15.34	13.776	20.877	17.902	20.761	14.143	8.557	21.351	8.3791	22.09	14.481	22.477	12.418	10.806	9.5307	9.6981	15.484	4.9162	20.773	17.641	19.987	16.407	16.902	12.928	3.396	10.256	9.9555	19.639	13.51	27.441	13.041	20.812	19.666	16.601
0	0	0	6.0816	23.002	31.169	2.1204	20.829	19.095	7.7437	14.872	13.349	16.369	25.788	18.765	21.493	23.97	20.686	34.078	31.105	32.106	36.162	52.305	61.716	78.666	78.445	99.272	113.03	107.43	103.59	110.03	116.17	119.38	138.47	127.18	133.12	143.64	131.86	137.45	141.85	145.75	154.56	149.93	166.02	153.78	149.17	106.38	135.92	146.19	129.96
0	0	0	1.689	12.308	8.8763	17.6	18.525	19.308	14.625	22.562	14.634	19.734	20.743	26.013	23.04	21.623	18.51	15.648	22.083	18.074	21.828	23.562	18.891	24.908	29.808	28.118	32.067	25.153	27.13	28.887	30.085	32.384	25.087	30.41	30.566	32.903	31.774	29.913	27.894	26.702	27.422	30.085	28.54	29.325	27.575	34.183	27.022	28.091	30.825
0	0	0	8.9063	9.0759	3.7479	7.5485	8.9518	14.132	13.462	13.898	9.9617	10.752	7.3417	6.1742	15.717	9.2867	23.645	14.287	22.362	18.091	24.849	18.817	24.169	20.225	31.27	37.823	49.774	42.069	51.026	51.509	43.422	41.103	44.037	50.898	48.114	47.649	53.988	51.651	54.362	47.993	54.229	63.202	60.666	63.358	47.272	54.56	52.955	55.1	53.321
0	0	0	0.61459	0	9.667	13.841	17.345	12.053	26.775	21.762	24.663	30.437	33.462	26.406	17.8	25.587	39.754	48.194	60.075	51.339	58.14	62.233	43.07	52.731	58.24	75.215	63.722	68.886	73.9	69.466	74.706	71.075	71.547	80.23	86.068	77.193	91.139	91.865	94.038	98.233	94.668	90.633	96.284	108.32	96.384	106.1	102.05	92.485	91.92
0	0	0	2.7033	10.281	17.273	11.577	10.993	21.821	18.559	12.842	14.844	0	0	0	0	0	0	14.789	11.685	11.149	6.5162	6.1256	18.498	12.92	17.316	14.377	11.745	15.087	13.821	6.8845	0.93091	6.9241	3.3922	7.7592	9.0538	10.09	17.121	9.3676	14.499	1.9128	15.028	13.579	19.538	15.455	37.823	14.589	18.158	15.563	17.912
0	0	0	2.7082	1.2454	2.966	12.292	9.31	7.0004	12.31	7.7676	6.7101	11.815	9.6507	11.514	3.8996	4.4854	9.5616	8.1849	14.298	11.868	9.8511	6.9516	4.9733	10.389	6.525	13.998	18.174	22.45	21.028	16.53	17.953	14.309	13.44	22.584	20.634	27.417	27.985	34.279	40.524	41.578	36.34	33.356	36.994	39.607	35.047	42.925	36.789	34.647	32.261
0	0	0	7.7575	5.7656	19.612	29.569	41.862	46.517	41.802	35.268	32.795	41.58	43.336	34.62	40.757	36.894	34.84	21.906	12.749	11.933	3.6275	6.0626	10.447	7.0087	7.438	15.026	19.994	11.816	1.7653	0	0	0	0	0	0	0	0	0	0	0	0	0	0	0	0	0	0	0	0
0	0	0	7.7254	13.078	16.35	19.2	15.886	16.942	22.998	17.429	13.739	26.814	24.407	21.089	17.964	22.102	22.878	21.27	26.237	35.013	17.499	33.527	21.731	34.155	31.064	37.076	36.11	37.177	47.195	44.021	54.092	55.449	47.171	50.055	45.123	46.873	58.995	60.348	59.157	59.758	54.747	65.406	75.607	80.444	84.195	86.836	93.657	110.71	113.55
0	0	0	1.7766	8.1312	10.793	13.19	17.768	20.848	25.199	21.196	22.369	13.557	21.366	19.246	25.821	20.554	18.091	29.438	24.821	31.928	30.562	24.589	28.712	32.55	30.293	33.403	38.136	38.659	39.174	32.109	37.924	34.69	37.308	31.503	37.575	38.964	33.874	37.011	38.608	50.072	47.537	47.329	48.297	47.22	45.776	47.655	39.729	47.604	49.619
0	0	0	3.8063	16.503	10.216	26.173	23.878	17.099	23.728	23.921	30.473	33.348	33.155	44.169	47.022	44.132	43.361	41.711	44.612	45.162	52.061	49.109	50.097	55.46	57.995	63.832	61.145	55.292	63.34	66.648	70.912	73.714	78.316	84.803	80.038	80.352	90.086	90.475	89.401	92.801	93.354	98.925	106.57	109.06	116.58	117.64	112.24	132.75	132.34
0	0	0	8.6419	11.002	6.9571	19.577	15.297	20.243	13.009	27.096	22.636	18.473	29.668	32.084	34.113	35.66	28.986	34.695	34.554	36.189	34.902	47.342	38.398	40.893	41.986	50.448	38.596	29.25	36.613	35.129	36.504	31.375	39.545	30.456	41.136	33.026	39.081	26.319	33.945	36.054	42.698	37.734	42.433	49.88	42.616	41.969	36.911	46.238	40.095
0	0	0	6.3045	7.7302	4.2132	6.9092	13.614	10.07	17.278	11.106	14.535	16.975	16.135	25.744	15.486	25.349	31.14	25.567	33.938	27.537	32.55	26.332	25.765	31.443	40.433	40.695	35.502	39.62	39.254	37.485	32.385	41.874	32.128	42.088	22.563	32.731	40.511	34.716	38.258	41.51	36.421	38.3	41.313	45.763	41.359	45.594	40.868	47.553	48.35
0	0	3.8058	4.8493	5.9777	11.215	4.8165	10.858	14.74	20.439	18.918	19.543	20.022	26.501	21.736	26.159	25.432	28.638	26.181	32.593	49.609	59.151	52.901	60.193	58.938	59.278	60.61	55.448	53.285	54.152	59.499	65.761	66.694	65.506	56.11	73.466	61.867	63.974	63.711	64.1	74.84	71.232	70.473	63.609	61.689	64.373	66.684	66.604	65.812	68.528
0	0	0	5.493	15.897	14.917	26.688	26.55	23.001	36.735	31.236	32.334	47.375	49.721	62.887	55.073	62.645	53.422	57.503	55.888	60.879	67.942	61.916	75.503	66.003	62.512	58.535	66.987	75.325	63.77	61.116	68.208	72.56	67.818	70.766	52.583	71.215	74.937	62.908	54.283	53.307	52.324	52.22	46.349	41.23	44.526	41.844	43.683	47.479	44.785
0	0	4.2918	1.8342	13.957	17.08	23.357	31.478	32.369	37.339	34.983	39.312	35.454	55.394	56.505	54.009	53.786	55.013	64.481	65.186	60.54	66.294	63.414	70.134	69.97	65.3	79.076	69.911	74.677	72.177	75.187	73.884	67.673	74.045	78.598	87.594	85.413	89.919	78.5	72.436	76.165	73.93	83.665	84.12	86.575	79.256	84.962	92.221	91.911	91.652
0	0.80642	0	9.1701	5.8307	6.2887	12.755	21.987	28.965	23.621	36.348	27.922	56.72	40.78	39.602	51.742	47.034	62.019	57.562	66.083	65.52	62.265	62.117	62.797	57.952	61.872	68.822	74.888	62.17	68.245	77.278	56.37	60.812	56	61.527	68.938	62.113	73.159	69.162	69.266	71.815	75.559	81.06	85.277	90.108	71.889	79.857	84.769	83.48	91.47
0	0	0	9.404	13.67	10.951	5.8331	21.42	16.945	20.782	25.563	25.958	25.244	29.81	26.1	23.22	21.995	18.9	17.144	19.727	20.408	18.356	25.651	15.591	15.399	14.726	19.512	22.543	24.77	18.528	20.5	16.824	23.806	21.774	20.486	20.363	22.505	19.511	16.34	15.39	15.151	13.368	30.011	11.098	12.994	12.909	17.077	8.8819	8.0641	13.464
0	0	0	18.049	30.846	32.381	37.484	57.334	62.95	91.932	68.3	70.732	114.16	115.85	86.714	99.229	127.06	149.36	103.76	0	0	0	0	0	0	0	0	0	0	0	0	0	0	0	0	0	0	0	0	0	0	0	0	0	0	0	0	0	0	0
0	0	0	16.143	15.468	10.629	19.44	19.752	30.523	29.377	36.517	39.507	49.483	67.947	89.447	85.017	88.363	78.905	65.705	53.761	50.178	67.553	66.627	60.52	64.232	64.914	64.738	66.254	74.223	61.695	48.589	53.959	60.561	55.688	47.752	47.653	37.586	47.773	44.186	38.344	30.865	51.264	6.008	39.28	41.72	34.653	32.544	39.127	37.127	25.886
0	4.4942	0	16.52	5.2511	0	18.502	6.5031	6.3493	0	0	0	0	0	0	0	1.3479	0	0	0	0	0	0	0	0	0	0	0	0	0	0	0	0	0	0	0	0	0	0	0	0	0	0	0	0	0	0	0	0	0
0	0	0	5.912	8.3814	20.573	26.969	23.03	16.718	7.5516	11.301	0	0	0	0	0	0	0	0	0	0	0	0	0	0	0	0	0	4.3828	0	0	4.269	14.362	12.759	19.452	13.64	19.066	21.081	23.359	21.214	33.305	31.745	14.471	24.537	11.915	9.4655	14.379	11.009	14.276	9.8719
0	0	0	1.5667	9.3758	13.606	17.052	25.025	23.496	32.697	28.033	36.704	35.851	39.853	42.148	46.475	47.75	50.34	60.516	65.63	73.428	68.443	68.615	74.752	85.053	101.92	107.41	119.53	130.56	138.62	138.13	146.28	156.57	154.57	154.16	169.94	158.68	173.04	197.02	191.8	194.46	203.47	214.2	213.61	224.22	217.13	221.86	232.84	235.54	243.46
0	0	0	0	6.0982	20.347	33.974	38.61	41.56	31.567	46.101	47.279	41.955	54.85	42.08	61.107	47.004	51.494	51.302	51.717	53.557	50.32	48.394	59.335	60.661	48.82	48.947	43.654	58.34	53.07	61.315	60.08	48.189	59.028	50.957	64.291	60.895	54.209	59.507	50.54	53.313	56.614	58.904	52.635	65.779	62.513	59.592	60.518	57.236	51.847
0	0	0	1.4972	7.6681	8.5503	22.874	24.206	27.568	25.578	30.266	24.729	36.192	40.684	28.205	30.886	31.602	34.607	33.894	35.136	41.998	37.073	39.892	48.263	45.368	47.209	45.4	37.895	39.642	45.225	37.599	46.742	43.939	43.156	54.313	41.688	38.51	41.72	45.094	45.495	46.297	48.211	44.527	48.781	46.609	49.04	39.695	40.77	49.445	52.241
0	0	0	16.388	2.2921	7.418	4.9684	10.496	29.957	37.518	37.289	38.159	44.999	37.018	50.092	43.608	49.853	49.77	45.293	50.169	47.474	48.697	51.585	51.863	54.004	60.031	63.6	56.31	65.154	58.424	66.52	63.807	71.868	56.639	82.421	59.631	67.557	65.216	69.041	77.041	78.46	79.911	76.242	74.911	83.616	77.862	85.187	79.909	71.028	75.046
0	0	0	4.9283	15.858	12.548	18.942	30.281	34.039	24.677	24.354	25.839	31.408	37.355	38.701	37.04	40.138	34.015	42.671	35.002	36.211	13.383	14.869	9.2621	11.307	18.557	31.858	31.328	23.857	33.718	39.54	27.377	9.0705	32.439	33.067	29.229	27.179	31.461	39.062	37.394	33.524	42.807	33.565	41.909	27.294	36.564	27.215	29.156	37.251	30.216
0	0	0	17.427	11.889	9.9587	11.376	12.34	16.554	17.41	20.41	34.337	33	32.583	32.997	43.777	44.647	46.585	60.823	56.623	66.427	65.645	72.127	84.973	88.368	97.2	98.541	105	113.96	114.18	124.01	129.25	121.88	129.67	113.52	120.67	121.9	129.58	116.95	135.35	125.54	128.87	119.29	127.55	129.63	129.2	140.17	136.81	140.02	127.67
0	0	0	1.2213	0.85127	8.8435	11.966	22.171	29.022	23.533	22.528	34.566	39.216	39.364	39.592	42.286	49.229	55.202	64.118	72.93	63.13	61.486	62.186	61.684	67.619	63.207	67.009	74.074	78.77	72.289	70.488	69.585	76.46	65.823	73.574	72.272	75.941	80.124	79.268	79.029	86.259	85.176	82.575	79.518	87.161	80.433	79.942	79.173	77.095	74.137
0	0	0	10.678	4.1393	8.4104	12.334	18.637	21.113	12.582	20.088	22.786	21.26	25.874	19.938	26.438	30.41	27.772	35.421	29.535	29.627	31.583	30.209	28.404	27.213	34.746	29.241	35.689	29.65	41.627	37.698	43.627	36.428	40.041	33.709	29.094	24.158	31.034	26.906	37.243	34.69	31.327	34.736	33.915	34.561	38.706	39.862	32.922	41.881	28.227
0	0	0	10.835	0.49002	16.43	5.2217	14.048	11.839	18.349	18.665	19.01	19.849	24.212	31.351	34.617	33.231	28.706	32.142	31.276	54.453	31.384	34.006	33.228	32.612	48.383	46.068	39.391	43.889	47.362	40.667	48.678	40.748	49.391	42.311	52.167	53.489	54.748	64.54	58.556	60.01	59.182	74.06	70.756	70.913	66.796	60.941	63.602	59.241	55.834
0	0	0	8.5219	7.1782	8.3847	25.448	31.463	25.68	21.866	27.746	17.403	30.229	34.725	28.049	30.008	28.565	26.538	28.268	24.665	28.581	24.061	26.599	30.892	36.057	29.459	23.339	28.167	26.34	23.604	15.657	21.887	30.32	27.563	29.786	27.023	20.666	15.088	24.491	20.812	15.598	11.315	15.022	14.566	16.008	8.7201	0	0.96579	5.6788	5.9208
0	0	0	4.3649	20.215	14.131	21.829	20.74	33.185	26.06	54.007	21.315	34.733	38.486	24.747	49.569	44.43	43.305	39.806	37.92	41.37	39.378	29.681	39.279	45.556	41.535	28.268	20.185	45.204	30.816	27.373	20.835	20.931	14.811	16.916	21.78	14.363	13.224	11.906	7.4003	14.238	8.5376	9.5557	0	11.783	8.697	13.478	0	0	0
0	0	0	18.426	0.73634	0	11.49	19.16	22.07	15.047	30.737	9.5908	11.98	10.571	12.164	15.458	11.699	21.389	5.5319	12.02	20.029	15.732	20.154	21.004	22.459	33.509	31.735	35.33	35.781	56.825	55.311	72.37	80.252	88.754	102.75	112.54	123.38	124.44	143.47	150.58	154.9	180.5	182.44	192.73	195	179.85	205.5	191.88	193.04	199.39
0	0	0.22999	2.7829	11.911	7.766	14.226	15.101	14.691	17.894	21.42	23.091	22.133	31.439	29.007	32.675	29.3	36.645	28.416	33.788	35.814	38.452	45.022	36.991	39.957	41.123	44.898	48.311	56.151	48.689	52.298	50.065	55.878	60.277	53.046	54.659	53.529	61.408	63.591	56.424	59.706	56.054	59.897	54.259	62.079	58.675	61.727	55.429	55.741	68.214
0	0	10.424	0	21.889	9.4628	8.3736	14.62	25.636	19.482	24.313	24.208	22.455	23.385	15.509	7.9848	20.088	27.423	31.603	24.609	29.855	23.546	17.897	24.685	16.652	19.806	15.817	8.0931	13.97	10.27	15.074	30.946	34.541	42.465	50.457	58.058	45.048	62.49	59.808	54.755	49.816	60.243	58.773	37.607	40.44	40.705	30.719	32.575	29.084	32.766
0	6.6519	0	3.377	0	1.4255	12.418	1.9602	7.7397	4.6911	2.0314	0	0	0	3.8734	21.891	25.954	19.092	39.625	32.639	31.096	37.713	42.139	45.223	58.197	54.56	58.823	63.876	56.091	57.722	49.374	55.461	58.59	61.678	63.486	61.727	61.287	64.056	51.409	58.83	65.961	63.468	48.122	61.597	58.688	57.463	64.092	63.914	66.322	56.572
0	0	0	18.856	8.3342	27.132	22.012	20.812	28.161	23.416	33.835	39.397	37.42	39.262	37.363	34.563	43.037	42.431	52.164	55.83	56.77	46.971	54.352	61.105	54.71	58.388	67.643	61.791	61.602	58.965	54.655	57.598	63.879	54.492	63.273	62.724	66.013	62.498	67.61	67.548	66.373	59.666	56.69	60.289	62.383	69.189	62.706	65.724	58.134	68.567
0	0	0	11.102	5.0203	3.8155	9.8751	11.001	13.53	9.8276	16.915	12.225	12.06	8.8119	11.888	16.834	11.691	18.297	11.32	18.217	25.177	10.752	17.3	18.813	17.273	23.69	20.595	29.303	27.686	37.424	36.379	25.643	31.099	26.312	28.852	34.645	29.543	34.656	34.682	39.623	37.728	47.644	50.29	53.989	53.58	47.818	51.343	53.56	57.695	57.336
0	0	1.6523	16.774	7.4421	9.1443	3.1669	12.513	15.598	30.542	29.172	28.088	25.293	24.824	29.813	31.5	31.894	33.438	40.561	45.857	44.832	42.982	43.721	44.04	33.778	41.085	38.574	34.653	41.945	32.072	37.871	40.591	41.475	43.859	52.339	45.356	51.221	48.17	49.856	47.383	52.536	43.094	44.24	35.875	33.152	34.741	37.696	32.526	33.429	35.507
0	0	0	11.23	12.359	2.4609	5.7069	10.838	13.764	15.38	20.62	12.375	17.08	24.995	33.791	19.947	23.72	21.245	22.33	24.118	28.359	17.344	22.015	20.97	16.957	17.683	16.662	22.159	25.882	14.446	19.973	22.218	30.893	21.599	28.923	16.095	23.06	23.242	24.661	25.072	28.466	25.718	24.602	23.505	21.658	25.065	28.007	31.092	26.721	26.936
0	0	0	7.0332	9.349	13.142	12.826	19.058	13.803	16.343	19.182	20.459	30.417	20.677	37.338	25.317	30.768	22.65	28.38	34.62	39.854	35.527	43.768	39.702	37.738	32.451	41.621	43.581	46.073	44.038	56.663	48.974	65.051	60.432	62.019	53.93	53.856	49.611	47.362	51.579	52.84	51.608	54.226	52.316	50.972	53.805	58.942	46.791	51.376	48.395
0	0	0	7.5954	5.6796	11.216	7.0475	11.599	11.734	16.31	6.8002	8.9116	6.5558	13.521	19.17	17.69	18.538	21.088	28.25	20.063	24.921	10.897	8.8765	8.4348	7.9894	11.74	10.09	7.5775	5.4003	9.1684	5.5887	8.5573	0	1.2271	0	6.0746	3.5072	1.6893	2.5514	0	0	0	0	0	0	0	0	0	0	0
0	0	0	7.0112	18.838	5.7758	20.124	22.471	18.284	19.874	22.123	14.409	28.369	22.507	30.693	25.637	25.999	27.373	20.624	30.028	33.278	30.658	32.381	33.429	35.509	36.585	47.647	48.304	47.973	45.403	46.437	46.257	50.855	46.615	49.897	47.337	55.061	45.492	43.553	41.339	47.843	51.405	49.505	52.826	51.231	54.936	57.044	50.59	54.822	56.608
0	0	0	0	0	8.3106	11.644	11.396	16.169	13.865	30.333	16.61	20.257	23.69	28.432	14.675	21.521	24.218	37.588	35.048	37.507	33.035	29.978	28.585	29.506	33.053	43.18	48.596	49.349	42.222	36.647	36.397	40.098	32.174	23.714	25.804	30.077	39.226	46.056	57.807	57.44	49.765	47.574	52.807	65.386	57.505	55.974	42.077	59.27	56.457
0	0	6.2077	15.347	8.4358	14.92	12.611	27.509	20.682	0	0	0	0	0	0	0	0	0	0	0	0	0	0	0	0	0	0	0	0	0	0	0	0	0	0	0	0	0	0	0	0	0	0	0	0	0	0	0	0	0
0	0	0	15.635	19.094	29.897	29.212	36.574	46.612	29.415	28.22	36.295	32.052	32.17	39.66	31.335	43.998	49.773	27.229	35.138	41.588	42.314	36.719	43.013	28.907	49.082	34.825	46.116	34.848	46.729	53.748	56.007	57.779	59.189	49.732	56.367	48.467	60.224	61.676	60.516	68.213	92.03	70.325	60.979	70.878	70.334	74.96	71.061	78.21	66.291
0	0	0	6.8442	6.663	12.343	9.6985	14.583	19.753	15.218	22.547	25.966	27.699	28.043	22.734	29.188	35.615	27.46	47.809	43.854	41.787	46.175	39.321	47.348	40.907	45.225	47.1	55.541	46.29	35.223	45.851	40.17	48.483	37.532	38.799	46.513	45.882	32.224	47.717	50.407	44.391	45.076	48.354	50.19	45.374	57.945	44.68	47.977	42.655	49.466
0	0	0	3.4564	12.595	21.683	15.885	21.042	31.511	39.829	37.69	36.062	41.992	41.736	40.998	51.875	61.911	44.956	41.864	53.128	33.301	47.349	48.235	46.2	38.658	45.171	34.316	34.78	38.751	41.592	44.552	36.978	33.359	38.679	35.364	44.501	35.503	38.394	45.419	44.914	50.591	58.278	45.502	51.079	45.814	38.755	48.84	45.603	41.769	41.396
0	4.8641	28.667	0	0	0	19.87	6.5766	27.111	17.925	9.885	8.9249	5.3553	44.506	18.744	43.941	20.614	26.756	25.995	38.065	31.957	39.726	31.77	40.985	40.542	39.67	37.506	34.722	42.08	43.305	42.386	49.91	58.553	58.594	34.149	47.427	35.473	37.226	39.43	42.759	43.542	42.428	40.62	43.3	35.426	41.212	41.244	42.953	36.226	34.971
0	0	0	4.7967	9.1142	10.942	13.071	19.213	19.494	14.255	19.084	16.481	27.812	34.224	28.91	20.897	27.671	24.029	27.284	31.636	32.164	20.183	36.752	29.264	34.927	28.799	39.951	30.284	32.178	40.236	35.68	38.717	38.233	36.115	36.194	34.85	40.429	45.621	45.472	43.1	48.231	46.127	46.672	49.092	50.091	54.3	69.052	50.661	55.189	48.496
0	0	0	5.636	4.3371	11.427	14.127	22.615	26.646	27.281	32.215	36.562	29.165	39.663	35.199	36.478	42.759	45.117	53.983	63.145	47.498	40.817	47.085	41.01	47.112	41.625	46.731	55.901	54.205	48.782	49.611	42.265	43.001	41.906	38.901	40.88	53.038	40.921	45.393	54.652	53.173	54.44	48.401	46.916	44.997	38.145	39.629	33.01	31.904	26.568
0	0	0	7.3489	3.8168	6.4408	16.74	19.217	21.619	17.759	21.516	25.331	16.599	29.176	17.325	29.903	28.9	30.485	30.832	22.189	35.033	26.967	12.915	9.0674	14.286	19.384	19.441	36.382	43.516	35.579	39.465	46.44	41.301	47.725	48.15	53.835	51.104	51.126	51.864	56.689	50.797	61.715	59.166	55.859	59.308	60.221	60.111	69.154	55.629	56.58
0	0	0	14.694	6.0376	17.202	20.942	38.939	28.562	53.423	40.718	65.419	49.185	45.779	28.652	46.777	45.602	38.091	41.61	35.86	38.328	28.144	30.371	30.967	23.688	26.022	21.953	32.412	21.747	31.72	34.445	40.692	37.948	35.267	53.039	37.996	58.044	56.588	62.746	61.439	61.118	57.035	51.883	50.574	54.311	51.547	44.355	50.31	45.333	53.603
0	0	0	7.2864	5.9936	13.082	16.105	14.34	19.112	9.8093	20.481	24.597	28.462	29.604	31.545	32.426	38.929	44.02	57.012	47.026	52.671	48.999	49.039	58.614	48.72	57.329	64.55	68.415	64.274	68.877	64.755	65.504	78.868	72.563	73.979	69.9	75.187	73.203	79.285	80.266	76.649	75.35	77.03	72.11	72.722	80.788	70.507	77.4	66.246	79.758
0	0	0	13.48	8.2517	6.953	7.1263	10.041	7.7326	8.3869	11.05	0	5.3722	4.4455	2.3362	5.6505	0.51642	5.5486	0	5.3391	7.6305	1.497	0	0.29063	0	4.8928	0.55976	5.1671	5.2823	12.523	7.2697	0.56866	0.00053379	3.9126	8.9988	12.614	11.202	7.8733	15.128	21.298	12.06	22.785	32.697	42.55	45.067	37.182	36.828	39.865	42.619	53.716
0	3.315	0	16.937	13.011	0	0	7.0786	14.704	17.829	22.576	17.146	22.769	22.075	28.451	32.232	35.649	32.646	26.428	29.986	35.788	31.146	29.15	30.027	30.492	36.359	40.72	38.17	36.582	37.124	41.103	41.173	44.213	45.423	49.722	44.29	50.538	47.69	47.491	49.377	50.966	53.191	52.146	54.027	54.454	57.694	61.746	56.626	60.164	60.332
0	0	0	3.4548	5.6137	31.928	38.672	51.908	64.819	59.424	65.998	59.237	79.86	77.533	90.359	97.44	100.66	103.09	105.45	102.09	103.28	111.14	134.88	123.02	120.48	122.31	115.78	129.06	122.54	122.94	124.02	132.2	133.79	126.85	127.25	129.85	120.98	131.62	140.52	141.3	146.63	147.89	142.17	146.03	147.63	158.62	170.2	178.79	183.17	175.45
0	0	0	10.949	0	6.7824	0	2.2387	3.3946	9.0979	2.4494	1.139	6.427	8.8098	18.779	20.664	17.064	17.427	18.123	12.865	7.5823	2.7598	8.6959	2.6247	1.1414	4.7947	0.20918	0.92594	0	4.8057	0	1.2709	0	0	0	0	0	0	0	0	0	0	0	0.068078	0	0	0	0	0	0
0	0	4.8433	8.8622	0	7.2174	3.0121	0	7.98	6.0798	13.933	11.96	14.814	7.8846	7.2766	0.018847	7.4305	14.014	12.729	7.7059	4.9247	0	0	7.1557	0	0	0	0	0	0	0	0	0	0	7.851	0	5.4524	9.0031	0	5.2852	5.0644	0	0	0	0.47997	0	0	0	0	0
0	0	0	12.787	13.553	13.909	4.8517	5.7442	7.6621	3.6517	10.12	9.3614	11.785	15.551	19.241	19.722	21.695	28.873	25.466	22.187	31.914	30.296	25.593	27.147	29.333	41.575	34.86	46.896	41.742	40.879	43.063	49.707	54.871	46.454	37.597	36.628	34.866	39.822	38.786	32.573	41.447	40.94	38.252	37.567	36.863	40.835	43.288	34.541	43.755	31.905
0	0	0	3.9408	8.8848	10.058	2.5744	7.1898	20.003	16.726	14.033	15.256	23.992	24.421	22.288	19.812	22.618	19.798	27.71	31.175	35.454	29.961	40.461	30.9	43.601	54.661	64.332	49.191	66.767	69.883	73.578	90.501	84.646	88.845	92.825	87.605	84.97	103.23	118.92	112.26	120.68	119.09	126.1	142.66	92.889	95.356	95.149	90.192	98.565	99.994
0	5.5936	0	10.922	3.9648	18.696	0	18.22	32.494	30.692	30.211	35.549	39.961	40.218	40.877	40.296	30.167	31.162	29.533	21.814	30.228	28.271	24.235	24.81	23.569	35.875	28.694	38.041	28.742	32.167	37.156	34.429	39.014	31.031	30.792	31.843	25.67	39.632	32.503	28.829	43.682	42.263	34.448	40.431	39.732	43.587	43.629	34.888	43.367	35.58
0	0	0	0	11.909	24.698	21.209	21.444	21.102	17.22	20.567	24.178	25.256	29.033	31.169	31.67	39.214	41.975	42.847	51.593	47.518	53.391	57.729	66.696	64.607	76.564	62.743	62.61	54.749	65.6	68.234	73.294	82.222	79.712	77.176	85.169	85.408	78.755	86.948	78.642	88.56	82.523	80.849	84.579	77.277	71.918	74.834	86.359	83.494	61.36
0	0	0	0	8.3596	17.377	23.944	20.881	22.388	24.516	34.967	37.662	39.184	46.953	48.78	38.855	51.508	50.701	53.268	48.242	51.619	49.591	56.121	53.21	44.276	63.208	61.156	66.686	60.926	62.073	62.77	67.843	72.654	71.269	81.056	72.263	77.797	78.652	89.25	96.388	77.456	77.933	77.45	82.586	92.06	99.984	84.289	86.126	85.299	87.198
0	0	0	1.6921	15.489	22.943	27.786	34.829	41.643	11.619	51.515	51.749	50.968	57.47	48.434	71.324	66.447	61.184	62.924	71.272	49.361	61.429	47.699	59.347	65.3	58.537	59.322	52.38	54.11	58.382	52.615	56.798	56.108	57.457	64.223	74.236	62.404	66.677	66.496	67.107	64.702	72.914	70.586	62.848	73.738	74.71	73.108	69.57	69.156	69.622
0	0	0	6.0567	11.873	9.2994	26.971	34.821	4.3435	24.509	13.549	7.1331	19.289	13.081	4.8768	8.0308	0	0	6.636	1.3921	0	0	2.5275	10.564	7.2689	9.4588	0	2.9778	8.7727	30.543	30.606	36.857	6.504	29.27	28.074	21.232	21.168	21.443	26.075	24.027	21.385	17.75	21.864	25.229	23.159	22.679	12.961	22.765	16.788	25.217
0	0	2.0395	12.751	13.273	22.646	23.682	33.843	32.342	33.199	32.182	49.944	57.193	58.061	51.161	49.619	53.268	56.052	65.065	69.371	70.131	61.721	68.873	65.331	66.635	55.176	67.516	63.132	66.37	73.052	80.609	88.609	89.322	90.415	106.37	101.58	116.86	118.57	128.36	130.04	84.8	92.803	89.585	98.466	99.066	99.951	97.699	110.18	106.93	118.39
0	0	0	0	10.235	15.562	28.087	34.075	44.517	45.838	68.574	75.201	88.898	99.338	133	127.33	143.58	147.11	177.07	194.11	190.86	182.46	191.59	193.71	195.07	189.2	211.85	208.11	193.19	200.29	192.84	217.42	218.71	222.8	197.79	219.57	216.97	205.85	192.15	194.52	189.74	216.49	183.39	195.08	191.61	196.77	188.72	192.95	186.03	184.93
0	0	0	6.6098	6.9406	11.743	11.786	8.2031	22.976	16.267	12.52	21.635	21.048	24.506	31.878	26.739	29.637	34.291	45.023	46.799	56.751	40.282	58.069	76.698	67.36	91.451	96.433	105.85	105.04	111.76	118.66	139.29	143.66	148.01	160.67	160.92	174.99	185.77	185.76	189.48	191.66	198.44	201.26	186.77	202.13	197.42	205.37	201.46	207	204.16
0	0	0	7.8942	10.912	15.801	8.8436	20.676	25.378	22.171	19.104	15.732	28.508	28.226	32.616	20.986	25.331	26.622	34.055	29.59	32.5	19.718	24.507	21.289	33.989	31.738	37.696	31.213	38.927	41.36	41.864	48.948	46.298	42.494	42.27	34.847	45.438	47.198	57.631	48.292	53.807	48.368	49.982	56.775	58.959	58.232	54.215	52.546	49.412	49.407
0	0	0	0	24.743	28.992	30.288	36.345	40.545	28.405	48.998	47.359	42.85	46.348	44.745	40.012	37.59	42.034	34.178	39.868	29.289	37.702	35.852	35.98	46.055	29.343	26.304	37.029	48.494	41.087	33.115	24.458	26.764	27.759	28.78	33.591	28.501	29.598	21.084	20.75	16.781	17.123	20.048	12.465	12.884	17.073	18.173	8.3414	6.5987	5.1436
0	0	0	11.164	13.747	17.24	11.181	20.618	27.58	31.806	29.58	29.2	43.781	49.483	45.139	48.265	60.144	56.817	68.551	79.673	85.783	74.253	86.853	81.542	104.33	97.416	112.48	104.28	111.71	108.89	107.85	124.19	118.2	113.58	110.63	116.41	122.3	118.99	127.15	120.91	124.47	117.7	116.83	132.85	131.35	133.57	134.07	138.63	140.95	139.94
0	0	0	4.9351	14.247	17.618	32.341	45.513	35.67	49.612	49.247	47.067	54.052	57.709	54.34	53.151	53.666	51.182	57.232	65.978	73.442	60.605	65.312	81.247	79.363	84.417	71.404	83.547	76.296	78.949	62.723	67.012	81.834	77.784	75.245	80.102	88.205	95.819	98.839	96.372	96.073	91.479	100.2	108.72	94.067	96.613	89.19	89.717	97.256	101.53
0	0.19549	7.1043	2.3702	3.3462	0	0	0	1.1354	6.4738	5.4133	8.1119	5.9714	12.971	9.7459	12.142	10.273	12.907	4.3334	13.439	9.049	13.665	9.15	19.374	8.8061	8.5361	10.169	3.5932	8.5088	9.4872	11.087	16.785	12.942	15.742	12.826	28.184	17.905	24.405	32.999	35.06	43.234	42.612	37.212	46.841	43.3	46.329	49.274	55.498	49.343	56.047
0	0	0	21.701	16.777	34.861	35.813	26.112	31.14	30.416	35.464	38.015	42.244	41.155	46.831	42.432	35.403	43.459	44.302	44.591	42.806	48.696	48.02	55.361	43.916	53.764	47.846	50.941	44.335	50.357	47.209	50.611	50.053	45.164	58.35	60.479	66.267	58.237	55.921	54.588	54.651	57.909	57.642	58.959	54.923	69.854	55.793	62.809	59.037	59.304
0	0	0	4.9948	21.764	22.852	30.926	35.528	30.88	29.527	55.67	52.743	61.52	58.635	59.25	68.781	64.111	66.745	64.616	61.682	69.025	60.897	64.067	64.084	70.477	74.247	82.747	80.081	83.168	86.878	85.63	85.726	94.071	95.698	94.332	99.347	104.21	100.74	96.722	104.67	107.53	107.07	112.91	125.71	118.35	126.66	138.35	134.63	140.73	142.46
0	0	0	11.473	5.6173	10.775	1.5867	12.043	20.391	13.535	20.862	21.982	23.412	22.627	19.002	18.447	18.05	31.038	28.859	30.679	28.121	25.301	23.162	26.261	21.559	26.559	24.874	25.699	28.869	24.117	25.473	26.557	33.851	27.037	41.319	36.249	45.094	37.979	40.263	40.856	40.889	30.115	29.994	32.127	35.386	36.228	35.168	36.923	36.856	41.997
0	0	0	0	10.025	5.86	17.482	6.9585	1.2089	5.4808	17.912	13.444	11.717	16.106	20.959	23.188	20.002	13.091	13.566	22.303	18.298	19.926	20.291	25.988	23.711	25.698	28.619	30.752	32.167	32.02	29.473	31.902	38.666	32.662	43.46	40.138	42.896	46.421	44.57	44.984	38.539	44.001	40.333	41.602	41.443	44.494	52.46	39.027	43.794	45.853
0	0	0	4.2315	8.4287	6.5715	5.2877	2.6144	5.828	10.226	11.118	14.372	15.552	21.493	16.618	25.76	20.939	21.945	10.747	26.828	19.479	27.892	26.843	31.359	31.89	29.916	28.666	27.636	26.923	37.336	37.196	40.065	41.977	40.547	37.117	55.057	47.776	52.205	48.762	51.123	63.007	58.279	51.939	53.552	58.41	59.755	54.864	55.906	56.674	61.689
0	0	0	15.192	8.3427	8.1763	13.003	30.452	35.952	28.247	20.487	20.863	30.17	32.039	23.347	29.686	30.752	32.018	35.688	34.04	35.321	30.993	38.176	43.035	45.285	49.282	37.571	34.476	37.048	32.332	29.228	31.884	36.162	36.725	39.455	38.004	39.43	31.485	45.311	44.766	34.379	35.092	37.585	36.843	36.281	38.74	37.199	40.417	42.919	44.763
0	0	0	0	6.4501	13.449	21.773	19.125	18.156	18.093	18.583	18.708	30.948	27.091	24.813	22.739	27.754	29.125	30.055	27.927	34.393	28.226	38.134	40.708	43.025	52.227	40.806	41.1	46.922	50.005	40.134	56.846	54.554	48.68	52.87	52.812	55.526	55.514	63.964	57.333	53.94	60.416	57.079	67.885	65.45	64.752	56.068	67.403	67.552	73.573
0	0	0	5.5348	7.3665	11.074	11.157	17.129	17.795	17.526	19.616	23.791	30.709	28.996	38.23	25.995	28.624	20.879	30.703	24.75	29.111	22.405	17.786	25.531	20.624	15.804	21.499	26.469	25.994	22.068	27.495	28.009	32.486	28.471	28.642	24.09	24.036	21.341	16.883	21.404	21.051	24.349	16.858	18.651	19.232	14.977	15.908	16.129	23.096	17.582
0	0	0	7.7392	11.735	10.718	26.243	30.627	40.349	31.79	35.355	41.066	40.027	33.237	21.797	38.73	25.521	31.949	30.232	30.665	15.557	14.23	7.6292	15.08	26.528	13.752	18.932	12.514	20.418	20.685	20.612	16.678	15.303	16.567	19.93	26.879	24.772	29.986	33.88	28.699	26.646	33.363	31.253	33.769	40.272	31.679	31.653	37.638	22.888	27.666
0	0	0	0	15.627	10.618	23.585	30.314	20.276	20.272	26.329	22.005	25.632	21.689	17.447	13.038	22.9	18.677	17.195	13.699	23.562	19.859	24.508	27.485	31.976	30.046	28.136	21.059	30.685	28.67	20.976	32.342	40.143	38.022	43.805	39.281	37.417	54.771	59.392	58.658	52.34	58.777	63.965	72.943	75.788	73.347	64.081	74.549	78.08	80.287
0	0	0	3.8021	11.641	16.186	30.279	36.21	38.771	43.447	48.49	46.914	58.132	57.323	62.17	55.379	64.669	59.329	73.094	80.558	71.876	68.766	75.028	63.596	68.653	71.263	75.428	85.737	87.164	81.431	82.303	91.121	83.893	85.646	89.553	90.749	98.877	90.683	92.139	98.174	107.5	106.66	101.89	98.921	101.96	101.87	101.91	97.723	93.132	94.969
0	0	0	7.011	0	5.5847	15.751	21.98	0.15845	10.772	2.5512	8.4676	15.955	14.187	20.519	19.223	13.42	18.735	18.212	25.647	18.295	16.959	13.9	6.8561	11.161	9.2884	18.276	21.919	27.765	25.567	36.126	38.383	42.524	56.033	62.738	73.134	87.665	103.31	92.112	112.02	126.2	130.89	126.02	133.01	134.36	142.54	141.69	136.75	136.76	128.5
0	2.4633	0	9.0434	5.3757	5.9192	18.325	21.293	15.521	11.752	15.524	18.286	24.421	35.219	38.482	44.88	50.804	48.56	76.502	76.804	86.713	97.559	99.962	105.7	108.98	114.53	122.02	121.08	128.22	134.3	129.53	129.01	137.85	131.8	127.24	135.63	117.02	127.15	116.55	121.65	124.69	132.37	124.97	129.58	123.14	132.68	120.72	128.95	123.3	116.24
0	0	0	9.0075	4.9497	10.734	14.3	15.199	25.007	29.163	30.029	33.184	40.074	45.258	44.195	41.841	50.098	48.842	57.771	56.625	63.066	53.448	69.819	60.358	66.829	62.733	69.482	64.25	63.461	69.217	70.126	74.1	77.998	78.076	85.187	76.888	83.012	80.99	82.533	85.476	93.41	80.959	81.732	97.221	86.13	92.544	95.538	89.498	98.081	95.33
0	0	0	6.8693	11.14	2.6227	12.623	22.292	23.727	32.834	31.685	33.35	31.863	30.558	35.158	33.371	35.281	39.689	36.379	46.911	41.721	44.745	51.455	45.743	47.8	52.11	51.005	59.405	70.983	68.514	66.795	66.577	73.561	76.228	74.283	72.45	75.511	58.137	80.015	65.654	72.386	68.242	70.882	67.495	70.472	74.256	79.224	74.508	65.913	89.63
0	0	0	2.3003	13.753	9.4897	30.468	29.323	19.141	25.352	14.874	18.822	29.802	30.732	29.319	31.996	36.165	30.163	43.441	28.564	39.704	32.591	36.671	50.762	54.178	53.616	48.018	46.941	51.805	56.35	42.944	51.161	62.555	64.965	59.681	55.575	58.842	62.147	60.917	53.701	55.611	56.471	53.041	56.9	53.557	52.653	45.672	55.676	50.728	57.277
0	0	0	4.2791	0	7.1075	10.582	19.843	13.233	16.556	15.588	22.223	15.087	13.581	9.675	7.7535	8.2321	11.289	18.756	26.243	26.638	23.542	23.092	18.542	21.076	18.568	27.864	22.441	27.757	25.97	24.746	26.189	27.75	24.758	29.54	29.278	35.156	34.708	30.495	35.683	40.267	55.407	38.485	40.476	46.073	43.751	43.101	32.495	34.809	31.766
0	0	0	4.9341	16.76	19.002	23.654	28.004	29.756	40.9	46.185	51.991	52.548	56.735	52.941	54.8	74.03	67.016	82.077	82.399	80.733	79.248	76.395	77.02	91.315	90.388	89.043	89.895	91.978	94.663	94.068	98.151	98.056	91.965	98.869	91.408	91.352	100.76	98.825	105.18	104.52	100.75	96.019	103.56	108.39	100.91	117.93	107.62	113.79	111.16
0	0	0	0	6.5394	17.961	20.792	27.075	18.652	20.01	26.316	18.459	32.119	31.572	30.93	32.13	36.046	29.958	36.666	25.89	29.885	14.51	19.284	21.032	19.322	24.93	22.333	32.279	18.248	21.893	14.807	20.84	22.408	21.537	13.889	19.581	21.102	18.475	18.003	19.85	23.233	22.412	17.804	19.402	13.202	7.7018	3.6906	7.1421	9.866	5.3397
0	0	0	0.17534	8.0357	8.3559	10.09	13.021	16.374	18.651	19.654	7.92	22.851	21.115	23.735	25.064	23.648	27.972	25.948	35.684	28.106	33.04	38.188	46.634	43.46	45.306	38.34	29.796	36.333	32.725	36.915	33.519	37.546	40.033	32.896	39.378	24.538	27.962	35.478	32.037	38.421	34.728	35.428	36.386	32.318	26.495	29.802	34.907	31.395	39.913
0	0	0	10.417	14.026	21.54	22.122	29.478	28.878	22.494	33.438	25.809	30.872	37.244	44.01	37.325	41.693	50.363	51.51	55.372	62.391	62.616	67.625	61.456	66.576	64.214	74.654	60.163	73.105	76.421	83.866	78.351	76.626	76.034	71.233	82.562	86.18	87.398	84.522	71.498	80.607	77.242	82.706	83.667	90.679	83.953	92.482	89.453	87.876	86.503
0	0	0	11.002	10.777	15.417	14.162	1.1382	16.932	12.597	0	0	0	0	22.373	21.656	28.269	16.364	16.538	14.349	24.26	9.7945	18.704	22.475	17.391	24.024	19.016	34.326	21.935	16.018	15.15	14.44	17.896	14.46	0.38524	8.0229	1.5071	7.601	8.4141	8.6881	10.409	10.714	0	0.26346	2.0854	14.315	19.057	10.628	16.66	9.195
0	0	0.85901	6.3967	6.8282	5.3406	3.4889	12.423	15.19	22.349	18.222	25.686	22.412	25.102	23.578	31.261	33.863	33.747	33.526	41.355	38.205	30.534	32.183	50.026	33.987	48.918	45.029	39.124	58.92	60.078	53.915	54.229	59.485	64.973	58.966	69.42	61.921	64.066	73.777	79.776	79.982	83.658	70.99	80.169	65.022	73.685	73.108	71.909	68.97	63.467
0	0	0	10.433	4.0373	13.329	17.03	16.464	17.859	18.297	26.028	20.651	20.466	7.9573	10.939	16.264	12.057	20.969	10.654	19.9	25.497	22.001	19.95	23.914	18.222	32.678	30.917	35.952	31.685	35.013	36.529	26.649	31.864	28.683	29.405	27.092	30.89	33.925	32.656	35.875	26.77	37.395	41.421	44.264	46.43	35.446	41.499	37.495	40.035	35.574
0	0	0	5.3386	11.272	5.3307	9.709	8.5402	17.898	8.9177	11.563	10.854	0	12.242	9.4346	24.749	16.71	17.41	15.711	20.444	15.865	11.607	12.881	18.335	17.751	16.605	4.5625	13.912	18.883	16.223	14.147	28.208	32.607	29.535	26.108	32.339	36.484	24.1	31.92	25.023	28.63	31.877	22.327	25.444	32.104	29.592	34.027	27.19	23.602	29.511
0	0	0	11.494	0	13.423	16.274	17.726	14.846	20.549	18.286	19.899	31.602	16.157	17.932	22.193	25.355	24.537	42.402	22.464	21.158	16.912	18.08	8.9615	11.051	15.74	16.056	16.23	21.836	20.937	15.928	19.642	24.382	24.907	28.338	30.227	27.832	25.707	29.237	30.99	39.519	33.952	37.301	30.992	36.38	34.913	35.087	30.911	28.951	28.593
0	0	0	20.228	15.117	18.338	17.627	24.563	38.869	13.679	18.083	24.197	23.356	14.484	23.666	21.808	25.593	26.497	27.069	27.08	20.341	24.149	16.298	14.698	17.78	12.775	13.312	8.7508	11.45	0.016707	0	0	0	0	0	0	0	0	0	0	0	0	0	0	0	0	0	0	0	0
0	0	0	7.6828	10.166	12.207	12.034	28.414	24.56	27.439	23.153	30.432	21.258	32.725	28.403	33.071	28.217	27.331	40.609	34.363	38.073	42.841	40.033	41.021	43.109	48.379	55.063	56.718	58.23	60.048	52.985	54.346	51.436	58.402	55.293	59.77	61.034	58.842	72.772	66.041	71.12	73.818	81.141	82.69	92.378	86.617	85.564	80.757	85.235	87.514
0	0	0	2.4697	7.0831	11.694	8.8802	13.084	17.59	23.32	15.874	12.338	12.36	22.965	14.986	9.6821	14.768	11.1	5.8677	16.285	1.0339	10.12	4.901	10.592	0.96305	5.0166	0	0	3.1117	3.4963	5.1306	11.808	2.9636	4.6326	0	14.866	0	0	1.4515	5.208	9.9941	3.9286	0.20398	5.3552	8.2625	7.3678	7.8255	10.128	8.3566	12.112
0	0	0	6.6978	12.15	6.3435	17.296	18.176	17.379	14.639	14.26	10.313	16.079	17.42	15.197	13.966	19.284	14.432	14.82	13.596	21.377	9.0451	12.073	22.091	27.05	34.971	26.509	42.336	57.778	65.067	64.466	75.899	97.348	112.21	137.42	151	166.57	195.14	223.14	247.23	244.55	279.65	303.02	339.1	347.6	352.87	377.47	392.49	343.67	416.21
0	4.6042	0	4.5923	3.3752	0	10.012	16.537	6.933	6.5438	8.7468	9.9386	15.045	15.523	13.8	13.411	8.863	14.772	16.421	10.788	15.208	12.546	14.625	27.981	21.697	24.495	18.132	22.819	24.572	27.757	24.483	34.409	38.985	35.973	35.134	34.479	30.802	33.561	34.885	32.334	30.526	39.692	36.914	39.801	36.952	30.811	25.903	32.275	30.091	36.054
0	0	0	0	9.4955	14.193	12.787	22.242	21.001	16.955	21.927	21.526	26.066	28.165	30.342	25.425	37.699	36.91	15.406	43.953	33.543	38.02	39.701	38.483	38.777	37.824	33.172	30.643	34.103	37.231	37.515	39.188	35.237	37.672	31.948	55.286	31.597	32.667	39.569	34.828	41.557	36.442	34.439	37.913	36.465	31.734	37.323	28.213	26.682	30.306
0	0	3.1363	1.6322	19.997	21.479	21.318	21.687	14.896	21.674	10.283	10.556	20.508	19.553	17.825	16.457	21.155	23.22	18.105	22.184	17.065	14.739	14.742	15.965	12.446	11.732	18.291	24.785	20.202	25.52	14.623	17.082	23.259	21.409	17.386	18.35	17.215	16.518	13.414	17.844	20.401	14.583	36.584	16.57	21.107	20.614	20.091	18.327	11.219	12.416
0	8.3685	0	12.308	0.17963	2.9666	4.7132	7.0579	12.729	18.529	17.608	8.3176	21.709	12.773	16.008	20.281	25.625	25.244	22.729	27.568	38.323	37.481	37.064	31.82	36.83	37.684	39.569	43.702	43.194	46.877	52.171	43.417	45.705	45.229	53.933	48.145	43.596	46.032	48.44	51.138	49.098	54.196	59.877	60.562	62.571	52.353	61.457	54.206	56.771	59.731
0	0	0	0	17.476	14.658	26.838	15.596	23.096	27.482	35.71	33.476	38.998	32.656	42.726	47.985	48.484	44.381	44.311	45.974	49.317	50.397	37.674	31.059	18.017	32.724	47.869	35.232	52.066	50.766	44.564	51.65	52.523	57.343	56.828	51.857	52.546	51.318	44.894	52.825	64.636	52.309	56.97	55.658	49.04	49.304	50.876	54.866	55.877	52.492
0	0	0	3.6627	19.053	33.844	43.667	48.655	53.559	65.861	67.621	74.229	88.341	93.143	95.958	93.053	95.732	103.41	112.85	112.62	115.92	107.56	113.95	110.89	118.22	104.28	108.47	112.76	127.92	128.2	128.3	129.75	135.18	128.42	129.92	129.47	133.66	135.65	140.29	135.05	141.36	139.1	144.1	157.19	157.86	155.64	150.78	146.98	151.2	154.3
0	0	0.87545	3.2587	11.914	4.5874	8.6137	8.569	5.8634	1.8114	14.581	3.7888	10.978	14.869	12.882	25.601	21.064	22.307	16.454	16.279	11.499	18.087	21.068	14.978	19.171	22.307	26.899	23.183	16.053	17.458	17.47	15.674	17.677	22.657	25.926	21.163	34.702	26.788	23.224	28.396	30.539	29.842	27.837	36.203	31.183	39.17	41.937	35.437	36.344	41.955
0	0	0	10.607	11.614	7.7065	13.604	14.663	20.243	21.066	24.744	15.214	29.226	29.935	30.848	46.653	51.213	43.044	50.427	37.159	44.628	38.771	39.959	47.322	47.637	54.96	46.896	65.38	53.619	51.63	56.49	70.247	71.572	61.932	65.841	64.894	57.799	61.222	63.679	67.534	66.186	68.936	69.772	72.293	69.844	72.665	85.597	81.369	90.097	77.957
0	1.3321	0	0	3.5726	2.0158	10.569	15.501	15.997	8.1173	14.992	14.188	8.4009	13.687	10.369	16.27	14.678	12.173	13.187	11.482	9.4892	18.454	19.286	26.669	29.764	28.213	38.906	40.037	51.149	51.41	51.447	63.324	78.21	78.975	100.95	96.141	96.64	90.64	98.576	110.18	102.84	106.33	112.24	106.92	115.52	113.35	107.78	114.69	101.89	99.648
0	0	0	4.2082	3.2394	7.4313	11.812	15.089	11.757	7.7817	6.273	4.9961	11.174	7.0604	6.5168	8.2101	10.658	15.541	17.579	8.773	18.06	16.789	20.792	30.066	21.384	28.57	29.744	33.582	58.043	36.801	38.332	42.436	46.096	42.51	43.608	41.058	50.178	59.192	61.081	56.64	61.937	60.44	63.851	70.95	55.917	55.867	48.776	50.315	57.477	57.231
0	0	1.1032	2.2316	7.1345	10.792	7.6253	15.498	11.717	11.141	14.451	7.4723	10.267	23.519	18.232	17.204	16.314	14.942	22.57	20.035	16.309	13.671	16.745	19.37	18.591	12.591	20.095	23.796	26.969	23.475	16.251	24.802	31.897	31.101	33.065	30.258	41.497	38.258	43.119	41.051	44.029	41.63	36.47	33.578	30.927	23.534	23.807	24.628	26.879	25.63
0	0	0	11.484	19.881	12.178	15.18	21.136	23.151	20.668	24.464	16.94	22.363	27.089	29.97	26.015	21.172	21.728	24.988	19.44	23.791	13.549	23.154	15.457	23.187	18.421	26.122	19.045	29.05	22.094	16.478	25.35	27.719	20.792	18.92	20.182	22.009	24.116	29.534	29.733	24.8	25.354	26.099	37.22	32.316	30.434	28.751	32.091	22.795	26.257
0	0	0	13.585	8.4464	13.281	14.323	15.242	25.325	30.927	40.422	30.06	39.362	34.307	39.316	49.068	51	59.126	57.617	64.529	71.369	67.954	65.738	79.033	77.872	83.292	89.048	84.215	85.981	100.4	101.23	93.015	93.678	92.086	93.155	95.933	85.71	88.659	90.38	90.519	88.65	91.58	100.23	95.672	104.78	86.966	97.468	82.084	91.749	87.492
0	0	0	2.3714	8.5754	10.493	13.434	11.328	14.132	17.031	10.953	15.212	15.486	12.435	17.213	11.31	23.595	22.539	27.027	29.128	38.414	36.755	34.078	36.617	33.615	42.555	38.498	36.406	45.725	44.99	44.245	45.866	52.265	36.342	50.925	37.014	41.455	39	47.276	46.384	45.713	47.111	49.618	43.841	53.267	40.244	52.202	44.235	53.76	55.725
0	0	0	7.4466	7.8215	16.692	18.659	34.291	31.597	33.213	42.943	42.324	53.932	49.3	51.397	58.826	60.163	61.885	59.782	62.481	64.54	62.067	62.705	66.33	64.827	72.912	64.118	76.29	66.521	75.932	75.676	79.809	77.907	74.791	62.382	65.478	59.849	63.856	71.076	72.305	71.77	77.681	80.657	100.51	108.33	101.09	82.368	66.655	71.411	66.882
0	1.354	0	11.765	6.227	5.0958	6.1378	11.273	14.377	11.889	20.375	12.895	18.703	30.745	46.041	57.891	66.259	96.391	94.843	120.42	132.39	152.17	175.06	196.94	183.92	205.45	232.24	268.53	253.75	286.44	300.56	285.39	309.16	325.33	335.37	345.42	351.31	343.96	349.23	348.09	357.29	379.72	363.08	372.03	380.29	376.05	380.49	366.27	379.47	384.33
0	0	0	6.902	10.629	6.5166	18.922	22.337	17.476	16.572	18.483	16.061	28.915	24.667	28.465	23.253	28.498	25.282	29.9	32.715	35.131	34.968	34.362	44.187	42.72	50.845	46.781	54.059	49.05	59.835	46.675	67.421	65.689	72.295	67.268	66.782	71.165	70.962	77.673	78.979	88.837	75.816	75.495	80.012	73.794	77.64	65.562	71.64	70.47	72.664
0	0	0	5.3103	15.693	21.37	23.188	32.643	32.832	26.002	29.83	34.575	31.233	47.163	36.763	37.56	36.206	19.79	33.923	21.247	28.283	24.338	28.284	27.965	33.531	40.63	51.683	46.573	42.393	45.963	33.13	32.171	45.589	49.587	41.659	49.827	44.421	42.448	40.086	36.225	37.581	46.309	40.828	45.437	43.147	48.582	46.908	55.414	44.699	53.142
0	0	0	3.8796	12.707	11.017	25.658	28.004	25.996	25.072	26.466	26.063	31.905	32.869	30.807	27.508	35.561	34.467	36.738	32.167	35.639	35.991	39.598	58.327	52.145	64.832	65.929	75.338	79.395	98.147	100.35	124.6	143.99	170.97	179.86	197.24	205.97	225.81	229.1	224.43	244.99	245.04	255.23	270.34	277.79	257.66	267.17	283.11	277.37	287.26
0	0	0	11.14	14.669	13.896	14.854	21.192	30.375	33.769	36.43	33.653	43.16	52.348	46.964	39.863	47.998	45.609	42.325	50.085	50.303	53.077	59.504	58.574	64.035	65.581	80.943	75.362	77.498	71.957	79.892	83.355	87.578	89.081	88.792	88.662	91.844	93.08	93.799	97.235	95.844	89.866	84.401	98.949	106.99	104.12	104	105.63	103.07	104.67
0	0	1.2415	1.4053	12.161	9.9087	18.625	23.56	21.093	27.239	31.771	37.277	36.624	40.442	40.741	43.778	47.967	47.564	50.921	61.074	52.652	52.038	56.258	51.73	55.703	57.622	59.845	61.425	72.919	66.623	60.684	58.687	64.365	68.14	66.362	74.706	73.427	70.483	69.752	70.341	73.278	68.762	91.674	70.561	71.352	77.487	80.99	79.358	74.948	78.752
0	0	0	12.703	9.6672	9.7183	17.521	9.3128	19.832	29.895	33.989	27.776	24.648	24.392	25.291	33.502	30.131	39.689	30.38	42.75	46.235	44.111	50.038	52.142	49.766	61.795	57.422	58.302	52.19	67.215	53.461	54.081	63.405	61.366	67.293	65.111	58.853	65.291	74.357	63.558	70.199	73.181	76.267	77.21	90.01	76.401	78.66	77.37	84.332	84.782
0	0	0	4.9337	5.6718	8.9523	15.08	21.645	24.989	28.706	29.173	41.72	39.729	30.36	38.675	35.962	39.739	38.065	45.247	44.076	49.464	48.234	45.188	47.896	41.624	43.561	51.313	41.605	49.196	49.162	51.967	56.55	54.471	52.142	63.946	55.314	72.216	67.935	64.04	72.593	66.114	56.297	56.523	55.22	65.66	64.087	59.263	59.697	59.225	60.346
0	0	0	3.2337	3.8858	8.8662	10.731	10.021	14.234	16.933	12.662	17.602	26.621	21.472	30.207	23.879	33.995	28.893	37.38	36.479	41.06	30.912	38.072	39.356	46.51	53.751	49.683	39.367	46.102	38.036	44.184	45.443	50.104	41.92	64.049	39.361	46.569	49.459	54.354	55.523	55.151	53.319	54.507	56.275	56.85	53.014	65.529	61.017	71.94	62.319
0	0	0	3.8763	9.2145	3.4974	19.011	24.266	29.256	15.828	17.821	16.351	20.032	26.762	22.39	22.75	26.367	23.38	23.38	15.521	23.538	17.409	21.685	31.048	33.886	29.09	26.662	25.447	29.416	27.571	21.838	33.139	34.371	31.712	39.318	33.693	33.211	41.078	39.169	33.783	34.639	40.068	36.882	48.739	39.501	39.92	45.267	58.15	68.883	74.358
0	0	0	4.0142	12.293	6.3069	15.314	21.116	27.106	16.54	17.231	18.967	13.051	9.9666	6.0319	24.704	22.141	25.412	21.502	18.433	18.342	16.977	12.127	22.938	21.829	19.685	18.326	20.088	21.012	17.074	15.019	8.883	13.493	7.3558	10.409	21.206	15.415	13.588	13.833	10.918	5.318	14.731	17.971	10.44	13.081	14.512	12.357	14.426	4.5788	5.0587
0	0	1.0884	8.2285	9.0454	6.2761	13.227	9.1563	14.845	24.997	24.306	33.373	35.387	35.483	40.763	48.685	45.328	45.977	42.182	54.118	51.635	48.157	57.959	57.995	58.91	63.083	66.928	70.723	77.181	69.65	74.978	73.55	83.93	88.021	85.657	90.25	80.374	73.515	74.454	81.08	85.295	86.465	104.75	89.916	83.786	86.005	80.936	74.214	75.382	71.417
0	0	0	0.81142	22.903	33.352	50.429	59.724	56.234	51.059	51.293	60.283	63.971	68.117	77.621	83.735	86.968	76.721	83.67	84.064	88.369	78.971	90.676	86.679	92.807	97.867	98.158	105.28	101.64	104.29	110.32	113.03	125.17	128.93	130.28	130.72	145.84	132.58	140.9	145.15	149.61	155.53	151.33	166.5	158.88	152.94	165.42	168.25	172.56	165.86
0	0	0	7.5073	5.5083	5.2499	16.888	17.912	27.373	20.931	31.315	28.393	36.468	37.347	40.048	35.899	35.883	36.539	48.639	40.077	43.007	37.563	45.832	42.804	58.749	59.024	55.17	58.864	52.385	63.197	54.276	59.247	55.02	68.961	60.491	68.587	62.391	65.664	61.183	61.534	58.457	72.729	61.659	65.069	71.139	68.593	69.611	78.297	75.959	70.187
0	0	0	6.7763	11.115	16.572	24.566	33.186	47.944	61.131	68.241	46.199	59.81	66.69	68.258	85.223	74.611	92.727	87.069	104.22	108.05	115.59	108.56	111.67	108.54	117.08	118.64	118.13	115.44	123.41	126.7	124.01	128.87	119.03	126.66	127.64	121.34	125.79	124.62	131.1	126.23	132.91	136.11	127.24	139.23	125.72	137.72	131.26	130.98	128.71
0	7.5326	21.961	0	13.436	6.0891	23.343	27.067	0	0	8.7815	24.893	39.499	70.062	95.082	128.04	154.18	192.56	228.16	265.12	292.68	295.35	329.25	372.19	398.65	395.5	415.86	431.36	453.08	458	451.03	470.5	496.3	502.01	520.62	524.74	505.36	511.19	515.59	500.82	521.37	515.15	520.49	527.63	518.15	501.93	491.44	488.14	488.26	499.82
0	0	0	19.35	3.4466	9.0088	7.35	2.5874	8.5481	17.846	14.64	9.292	8.8932	2.1672	5.39	0.68552	0.64384	3.5985	0	3.2508	6.0805	0.57467	0	0	0	6.992	2.7261	10.337	7.2108	14.229	12.21	2.9722	5.6012	9.3539	7.924	10.267	12.555	14.623	21.297	28.084	35.71	51.954	57.023	66.512	76.36	76.394	87.525	87.791	99.754	104.89
0	0	0	1.588	11.964	8.0458	24.298	36.234	36.916	38.172	34.53	33.641	38.842	43.729	48.348	42.101	48.255	43.342	49.778	48.948	55.283	52.855	53.909	57.184	60.192	66.602	49.675	58.11	61.506	59.082	50.93	59.733	55.151	58.262	57.897	51.523	53.971	61.897	62.34	62.463	63.288	70.59	61.683	70.794	59.685	60.874	59.108	63.697	72.405	76.479
0	0	2.1578	5.3744	10.076	9.1141	3.3972	4.8426	10.891	18.596	18.196	18.945	14.255	27.231	24.746	23.365	30.133	32.099	24.882	35.056	27.334	40.606	33.747	37.996	38.702	39.643	34.694	34.669	36.596	33.585	19.839	25.323	15.466	21.126	16.117	24.277	9.3064	15.356	17.702	16.41	24.417	20.767	14.164	14.099	7.6168	8.2649	8.9245	16.797	17.142	10.068
0	0	0	9.4098	1.1677	14.292	25.365	25.08	27.451	23.492	27.522	37.309	34.48	34.528	43.876	31.783	39.038	37.698	42.222	52.859	36.193	42.154	37.664	33.607	40.812	43.158	46.785	47.964	57.242	40.177	42.164	43.982	44.261	39.583	45.027	47.044	33.696	51.41	49.399	59.207	66.336	63.669	67.389	75.18	67.832	68.192	78.835	71.378	57.862	62.152
0	2.5593	1.7513	9.3417	0.13214	4.9358	14.02	19.884	0	13.949	11.438	20.622	25.798	23.121	30.692	33.039	30.112	35.864	44.988	52.18	42.351	40.733	43.096	31.013	42.272	39.296	46.696	51.215	54.229	44.68	48.523	51.037	49.047	51.059	67.134	76.865	81.235	86.24	90.054	96.363	99.585	85.813	87.643	85.699	92.229	82.908	93.581	78.72	78.635	78.708
0	0	0	6.6624	11.799	16.538	26.574	33.414	27.505	25.226	26.606	31.866	39.561	39.695	43.605	42.027	44.765	45.041	47.096	46.652	55.836	56.535	67.234	78.291	77.329	64.715	57.016	62.024	63.528	69.277	52.049	55.077	71.243	78.246	83.577	80.879	79.129	119.28	91.663	88.934	85.061	92.845	83.061	91.478	96.092	86.073	77.237	93.738	92.203	95.703
0	0	0	3.352	7.2603	8.3773	15.339	9.9537	13.561	18.652	24.562	18.297	4.5792	31.004	32.32	32.276	38.113	35.372	42.753	44.972	36.238	44.671	45.554	45.272	50.983	47.44	48.387	44.487	47.324	47.338	45.027	50.828	47.782	47.677	45.494	62.708	48.757	52.115	51.916	55.459	62.737	54.83	45.719	57.177	50.192	42.819	51.148	55.637	43.129	35.279
0	0.88064	0	5.5634	11.082	12.388	4.037	21.315	26.021	16.267	25.807	30.192	28.586	27.857	21.062	35.211	25.898	28.18	34.435	19.613	22.901	24.663	20.212	21.022	21.657	18.671	19.267	13.473	16.905	11.454	11.522	10.215	6.7886	7.2368	14.599	14.07	8.2306	10.429	12.197	15.604	8.2832	8.6311	9.3958	8.0521	16.417	17.601	16.795	21.416	17.5	20.024
0	0	0	3.9408	6.5938	10.254	20.402	16.495	12.892	7.3366	14.082	5.1872	12.87	20.082	9.0316	19.418	16.498	16.748	9.2936	9.365	13.94	10.311	6.221	10.33	5.3783	7.9426	16.111	16.771	13.504	15.651	4.8967	12.107	13.553	10.514	10.511	5.7752	9.1126	2.6275	7.2637	9.8904	11.006	6.214	0	0	0	0	0	0	0	0
0	0	0	10.514	5.4898	13.42	32.11	41.959	22.026	19.21	28.929	10.912	20.041	24.69	22.316	19.502	27.501	27.767	27.882	30.619	34.073	26.371	37.306	46.151	42.088	44.549	42.877	42.131	45.451	50.776	37.648	43.873	51.878	49.07	54.937	44.68	50.091	55.617	57.957	52.733	45.301	55.818	55.253	55.031	46.953	51.617	37.083	49.836	47.341	51.916
0	0	0	6.7853	17.622	22.373	35.366	37.21	50.236	49.301	54.901	54.139	54.371	55.701	59.615	67.428	55.969	62.503	59.919	71.573	73.125	64.001	63.656	52.174	45.783	55.274	54.638	49.801	56.669	64.572	57.622	58.288	59.714	59.308	49.756	52.111	57.964	48.974	60.14	62.254	66.599	65.521	65.484	64.869	60.665	61.925	57.264	56.411	66.154	64.787
0	0	0	10.011	11.128	16.217	22.191	26.63	30.117	37.469	45.537	37.231	42.28	30.933	37.746	44.46	40.76	47.298	42.37	48.552	48.476	47.186	55.749	47.798	46.628	52.607	53.06	60.952	56.015	59.789	52.327	49.879	52.843	49.299	49.314	53.853	43.875	50.532	52.093	48.004	53.893	55.374	61.366	59.871	63.758	47.504	47.633	45.241	43.275	44.561
0	0.26661	0	14.793	8.9278	5.9695	7.8185	9.1255	11.541	4.6913	12.285	13.199	20.417	19.961	18.812	22.324	20.772	18.404	27.375	22.424	26.368	21.919	28.43	26.606	34.41	29.729	34.964	35.861	23.183	31.858	16.943	23.887	25.173	32.345	27.039	32.759	25.336	25.162	23.301	22.918	19.779	26.438	16.276	28.565	25.411	15.83	20.86	24.569	24.124	15.032
0	0	0	13.29	15.626	11.285	13.558	24.738	16.891	30.668	26.289	31.8	42.386	44.299	46.779	43.119	39.846	33.149	39.614	34.926	39.342	31.414	39.067	35.316	30.105	25.896	32.126	37.676	42.046	33.639	35.321	33.45	45.581	33.491	35.017	33.025	34.354	33.97	36.206	38.173	32.208	31.577	29.685	33.299	29.508	24.562	25.309	31.83	38.894	30.943
0	0	1.4272	10.775	2.2558	11.795	4.0027	18.629	22.164	19.466	25.182	15.864	34.65	33.98	44.141	70.859	81.822	117.74	144.59	160.42	200.6	222.42	261.93	279.57	309.29	338.36	355.47	389.43	394.58	412.31	436.11	448.06	454.54	457.15	441.23	468.68	468.05	460.42	470.72	460.42	459.72	470.83	472.92	490.82	498.82	507.07	477.44	463.73	480.37	446.79
0	0	5.0285	9.0247	6.3988	7.9476	22.474	17.197	31.849	26.207	24.409	39.826	31.809	37.223	38.519	35.602	39.286	44.63	44.822	34.437	38.104	44.678	37.481	42.928	37.156	44.43	47.037	48.777	50.467	52.695	43.424	54.294	62.991	62.69	77.894	59.704	75.992	65.303	76.545	75.075	68.677	84.922	98.03	79.323	87.673	108.01	83.316	83.817	76.044	83.879
0	0	0	6.3006	10.133	9.0021	23.299	28.382	35.165	32.125	29.195	24.841	35.985	43.291	42.175	36.339	42.186	43.231	46.485	36.706	43.636	32.855	42.299	51.854	47.973	52.246	51.796	49.268	50.303	47.497	49.309	50.323	53.872	56.748	54.307	57.665	57.483	65.085	76.583	77.659	72.113	74.291	80.285	87.381	96.369	94.025	81.438	92.434	91.219	98.356
0	0	0	4.5585	5.9531	6.3993	6.7444	14.313	12.378	25.508	25.362	32.011	24.619	28.947	31.359	40.159	36.24	39.439	32.287	43.932	32.205	37.7	41.941	41.44	41.858	40.564	43.794	53.012	54.428	62.221	64.924	57.307	61.761	65.11	60.161	57.103	58.185	60.015	63.086	65.79	62.118	54.911	60.293	53.443	60.849	65.522	61.871	65.314	57.986	65.638
0	0	0	4.6408	4.7925	12.327	13.366	19.473	24.706	13.15	13.993	11.299	7.0398	7.3075	0	10.533	5.8598	11.23	3.5977	3.0891	6.1869	3.8181	7.2883	6.3722	13.775	11.962	4.5448	7.3045	9.6589	2.8475	5.8257	11.058	0	3.9335	3.1875	12.647	10.69	6.9304	14.188	14.887	12.389	15.752	12.617	6.0082	11.314	13.144	21.943	19.84	14.627	20.652
0	0.42939	0	3.8356	6.4253	6.8196	8.6097	9.165	0	7.9892	9.9915	10.048	11.831	16.443	22.794	12.161	20.405	13.081	16.75	12.951	21.421	15.367	22.063	23.479	24.475	21.454	21.705	20.887	23.165	25.044	29.341	27.102	35.431	29.398	35.104	27	32.15	28.988	28.525	29.546	31.042	34.873	27.457	31.929	27.968	26.86	26.292	31.162	31.974	25.556
0	0	0	0.11343	14.507	19.554	17.569	19.279	17.197	30.265	33.214	32.888	35.757	33.749	34.256	34.598	39.457	33.395	25.718	36.179	28.15	30.75	36.691	41.397	40.348	51.273	43.803	37.959	46.359	35.293	52.098	53.645	49.857	44.619	60.226	32.674	37.698	40.273	47.357	52.397	49.364	54.981	64.142	74.166	92.715	103.49	126.03	118.36	138.11	147.72
0	0	8.5122	4.5534	5.2468	0	1.7736	2.0044	3.0745	4.2505	0	5.6354	2.0956	5.1734	6.028	2.9647	4.1828	1.623	0	3.3506	0	0	0	0	0	0	0.82416	7.6139	6.6443	5.2443	8.7593	4.919	5.2936	8.4614	10.776	6.3106	12.808	10.844	12.702	11.795	12.638	7.7556	10.782	7.012	12.142	10.638	9.2269	6.5079	7.3539	5.793
0	0	0	2.6132	20.249	25.266	26.776	27.489	25.612	33.853	34.42	41.261	39.265	40.838	54.997	48.948	53.454	50.298	55.188	61.828	37.879	45.242	35.574	38.628	20.563	30.995	59.544	60.217	57.043	62.601	63.291	63.226	76.213	67.679	70.218	66.253	74.625	70.491	67.371	72.417	70.174	76.303	67.289	75.026	64.784	72.757	73.969	64.306	67.808	67.535
0	0	0	2.4074	10.206	15.927	16.034	20.312	20.976	27.771	23.401	36.163	30.113	27.405	26.051	26.07	34.476	34.171	30.396	41.681	38.695	40.212	47.033	42.555	50.624	46.038	55.556	60.731	69.61	67.365	65.411	63.166	66.453	71.466	74.332	68.906	73.382	72.275	72.165	72.96	73.991	71.379	87.477	73.381	81.405	82.954	86.632	76.34	81.759	79.108
0	0	0	15.627	11.331	12.487	12.022	10.139	12.461	17.955	12.559	13.337	24.614	24.315	20.181	16.937	16.751	18.128	19.525	20.934	22.895	10.937	23.805	16	22.24	25.809	32.724	28.248	28.505	29.11	31.914	35.913	39.075	27.064	27.978	27.582	33.113	35.791	43.768	42.457	43.533	33.019	37.674	45.353	43.85	46.646	41.82	36.511	31.264	25.189
0	0	1.6623	7.5865	6.9085	11.609	8.8468	11.151	16.999	14.506	24.098	18.795	22.404	17.139	18.958	25.072	23.119	30.394	24.183	30.041	34.81	33.072	34.623	34.099	31.96	43.635	31.202	41.776	43.165	44.422	48.766	42.109	39.911	40.784	45.447	46.2	41.146	47.172	42.979	48.97	45.046	55.367	54.473	50.706	55.935	48.015	47.211	40.397	44.3	47.847
0	0	0	2.9547	19.446	14.902	14.359	8.7464	0	2.8056	0	0	24.44	25.087	7.6921	28.783	14.011	13.509	11.766	10.202	11.31	11.553	19.215	15.861	11.82	19.879	21.328	28.029	19.11	19.939	32.479	27.443	30.351	32.571	33.416	29.481	34.031	33.8	29.677	30.929	40.522	38.097	43.668	45.856	46.088	39.339	47.844	43.078	42.013	47.344
0	0	0	3.7024	14.461	11.269	33.227	26.893	36.896	36.616	54.671	56.691	72.365	76.853	96.817	89.483	110.44	100.07	115.6	109.94	114.53	123.81	136.72	133.23	133.96	136.76	160.91	144.62	139.93	161.53	143.19	145.66	157.31	155.17	156.41	159.07	158.03	161.43	158.7	157.04	160.7	176.02	167.57	167.52	164.54	169.79	167.98	170.31	174.31	168.99
0	0	0	11.193	12.136	4.887	18.391	7.6018	13.457	6.506	12.59	16.324	15.223	23.032	26.238	19.128	37.823	30.919	41.841	32.669	36.581	36.218	45.129	38.904	44.367	43.61	47.564	41.088	32.913	33.205	26.921	30.416	32.119	35.562	28.855	34.807	30.531	30.425	26.873	24.599	32.081	37.844	22.85	25.636	27.368	29.194	25.287	32.163	32.7	28.444
0	0	2.1241	6.4408	1.4817	3.3433	12.535	10.4	19.454	9.4091	18.599	22.94	28.434	30.225	40.906	33.635	41.883	30.254	40.053	31.581	32.428	35.08	46.672	40.783	39.278	46.723	46.716	43.035	36.329	38.688	27.083	28.173	29.326	29.885	29.02	34.483	31.187	31.963	22.945	29.874	28.995	34.885	33.377	29.892	29.046	31.011	35.185	31.68	38.069	28.795
0	5.5149	0	9.4654	3.8562	12.504	4.6609	6.0118	5.9187	5.5733	10.179	9.8388	12.956	11.218	3.7172	14.191	11.988	12.857	15.018	10.614	13.03	8.6941	16.38	15.786	17.658	18.687	18.592	30.256	22.944	31.892	30.248	40.725	38.607	43.558	34.211	34.947	34.649	43.872	80.307	77.621	44.709	52.802	53.38	180.92	190.73	190.78	74.633	67.206	69.708	66.009
0	0	0	15.366	18.621	25.353	17.095	30.632	30.599	32.242	35.103	39.576	13.986	35.341	39.468	37.27	36.256	38.993	37.094	35.2	35.495	25.296	28.83	13.541	18.602	21.271	19.322	15.767	16.49	23.109	24.928	26.483	25.387	18.111	34.057	27.135	55.266	54.736	49.632	55.884	53.658	48.239	48.808	55.731	41.799	41.771	38.023	58.091	39.521	45.726
0	0	0	1.831	6.8902	15.38	29.371	35.253	37.868	34.643	26.249	29.992	35.92	38.294	41.544	32.145	34.497	31.695	33.522	35.149	43.875	38.185	46.307	43.043	41.312	42.624	44.466	48.166	50.474	51.56	46.702	55.062	57.292	55.369	58.595	54.664	65.572	62.44	64.208	72.924	75.514	81.438	71.325	83.876	85.181	82.696	93.012	101.77	104.27	96.557
0	0.79161	0	8.5583	0	12.585	8.2698	14.624	24.414	20.294	29.245	20.645	27.256	23.995	24.792	25.363	28.761	29.807	17.88	25.942	34.758	28.921	31.543	34.577	32.769	47.572	38.134	53.793	42.8	49.493	47.125	41.166	47.267	48.864	49.881	49.977	51.596	57.058	50.572	61.178	54.798	62.89	72.8	78.047	82.404	69.433	78.683	67.403	73.093	72.616
0	0	1.1818	9.0314	4.3472	10.504	18.391	32.108	24.995	34.688	37.004	30.993	44.267	49.586	52.799	49.612	57.645	51.568	55.532	46.861	64.114	61.023	62.724	71.907	70.903	76.166	85.66	75.821	69.71	78.405	69.893	66.545	73.189	72.241	79.413	87.714	95.937	112.62	129.03	143.48	164.33	192.93	198.15	234.52	261.91	251.82	256.1	270.3	294.83	314.71
0	0	0	0.29308	12.604	10.515	22.475	28.32	24.154	19.778	17.269	17.446	16.328	29.703	22.784	5.5465	22.283	6.3976	21.438	17.847	11.96	15.158	12.827	12.934	14.893	14.346	21.861	21.065	25.343	18.577	14.118	20.18	28.925	22.513	32.156	37.178	37.235	28.04	26.554	21.394	19.809	14.643	11.061	9.9927	1.1127	4.5701	7.6333	14.871	12.749	6.4766
0	0	6.9104	9.7409	22.476	21.159	10.997	19.787	22.241	25.306	20.871	19.833	17.675	17.571	13.41	18.688	18.252	20.429	9.3207	26.751	4.4864	2.4932	0.7965	0	0	0	0	0	0	0	0	0	0	0	0	0	0	0	0	0	0	0	0	0	0	0	0	0	0	0
0	0	0	5.8071	13.444	10.136	7.1941	20.051	14.973	21.85	29.454	30.299	20.433	26.009	29.265	21.667	27.613	25.186	34.845	48.993	31.369	34.694	29.566	34.657	28.995	38.029	34.579	34.111	38.128	41.509	38.923	39.213	35.273	37.533	36.534	39.73	35.327	34.39	40.142	43.821	45.995	51.111	49.786	50.163	51.777	52.158	49.125	44.467	54.124	55.77
0	0.036718	0	3.1443	2.7719	7.4647	4.2752	4.7956	8.4654	2.5957	6.3945	7.8869	6.6831	13.287	10.224	30.991	31.6	31.35	35.711	41.839	41.661	47.856	44.078	54.156	63.857	54.04	59.392	61.525	74.478	69.555	66.026	73.339	73.883	71.572	81.619	92.7	83.915	90.757	95.676	76.527	80.893	84.833	88.2	76.798	77.92	86.944	80.103	80.902	74.074	71.447
0	0	4.908	18.588	2.0577	14.536	10.425	16.817	19.365	16.351	13.712	12.857	16.374	11.086	13.621	19.379	22.009	17.866	29.974	13.946	25.651	21.441	19.274	23.19	27.613	29.884	32.237	38.929	37.692	27.292	34.653	37.584	36.555	32.256	28.022	33.445	18.551	21.021	18.663	27.843	24.832	21.841	16.037	14.034	17.016	19.356	21.133	16.012	20.456	11.178
0	0	0	9.3497	11.525	23.049	39.254	33.785	47.605	0	0	0	0	0	6.6857	0	2.9507	0	0	0	0	0	0	0	0	0	0	0	0	0	0	0	2.7877	0	1.0188	0	0	0	0	0	3.5126	0.082545	0	0	1.0084	0	0	0	0	0
0	0	0	8.5327	4.8813	10.172	9.3642	15.138	16.457	14.079	16.943	10.99	19.65	7.9755	15.152	14.914	20.156	25.722	21.54	28.962	29.284	27.789	31.825	31.614	24.283	36.398	33.911	39.719	41.205	47.726	53.002	40.692	46.693	47.918	50.248	54.357	53.482	56.938	55.975	58.612	65.475	64.182	72.235	75.647	76.003	76.061	70.48	67.826	80.03	75.809
0	0	0	3.8184	10.943	6.5759	10.426	9.8812	1.7256	6.3893	8.4636	6.1921	13.589	9.2379	15.795	19.766	15.197	11.319	14.906	21.039	23.453	30.038	22.263	25.523	36.193	39.153	45.671	48.951	45.7	44.318	39.844	43.05	49.5	42.866	47.598	55.05	56.797	55.233	49.137	52.459	47.877	52.229	53.599	53.307	53.532	56.96	61.181	58.769	57.959	62.715
0	0	0	8.5754	12.073	23.558	7.641	20.466	21.707	13.371	12.548	17.567	20.099	18.118	20.415	23.859	24.471	26.435	29.305	33.856	49.657	48.186	51.549	62.181	62.229	78.631	78.209	93.687	83.674	93.897	83.348	103.19	111.94	105.67	100.22	104.99	95.371	102.53	104.61	114.68	113.28	105.87	104.54	105.63	120.35	109.35	111.63	112.58	120.88	99.538
0	0	0	6.6738	12.548	18.234	22.444	25.633	32.192	29.97	37.609	44.541	44.522	43.971	40.801	30.217	35.749	39.413	53.037	37.56	38.646	26.545	29.37	30.236	25.702	29.581	32.145	26.621	32.668	20.74	28.776	28.285	32.581	34.975	42.803	32.316	48.589	41.6	44.261	38.418	35.97	27.102	27.398	25.443	24.634	24.339	8.5286	7.1229	9.6283	11.364
0	0	0	10.35	3.375	14.633	22.34	19.425	31.919	21.994	34.816	36.416	35.995	40.486	35.352	44.066	45.648	39.124	46.728	49.489	59.438	56.507	50.561	48.314	41.446	52.581	44.759	53.373	45.424	47.931	47.738	36.607	54.703	48.777	45.135	47.278	55.023	48.891	47.328	45.445	52.062	52.465	54.338	60.839	61.529	64.639	54.005	63.911	52.624	73.839
0	0	0	0	10.42	7.8761	14.502	10.8	11.41	12.04	12.65	14.92	15.813	17.828	21.705	20.185	23.241	12.174	9.5644	10.657	12.166	16.514	15.965	12.696	18.456	20.655	22.934	26.508	17.695	17.977	17.23	17.574	24.18	19.5	28.534	24.537	30.197	27.426	23.736	30.085	21.836	27.189	33.268	36.501	36.325	37.33	41.751	39.562	46.65	46.898
0	0	0	2.6164	16.125	20.621	24.136	28.404	32.845	23.451	26.417	32.027	17	25.834	16.741	22.846	20.475	27.818	17.697	13.843	9.0787	8.0861	4.9671	15.17	15.556	10.26	9.8479	10.633	16.451	10.93	14.301	16.548	14.168	16.107	18.053	21.985	21.581	15.438	22.929	18.409	21.443	20.342	24.305	17.729	21.571	23.345	17.576	23.621	15.403	10.426
0	0	0	12.856	8.5753	13.514	22.901	30.447	22.693	34.448	38.353	38.446	40.596	47.488	42.996	49.051	54.769	46.252	51.058	62.099	49.318	49.139	43.18	35.331	32.95	42.164	42.153	43.503	51.117	39.612	40.78	40.267	40.738	25.921	36.184	34.189	45.917	37.35	40.761	48.715	51.754	49.908	48.179	50.609	49.676	49.365	49.854	42.17	38.931	40.801
0	0	2.2141	15.366	6.5227	13.648	5.3248	7.7712	17.135	12.769	15.565	14.488	13.866	5.5933	7.4825	2.9633	1.9645	4.4929	2.09	20.706	0	5.4926	6.7966	0	0	0	0.45425	0	0	0	0	0	0.20396	0	11.077	0	10.452	9.8939	8.2762	5.6448	3.3575	0	0	0	0.71953	0	0	0	0	0
0	0	0	1.1329	6.2365	6.5919	20.748	28.283	16.768	18.803	17.978	13.678	19.779	20.945	22.994	21.917	21.224	26.806	26.09	24.65	29.838	19.745	22.411	28.621	32.788	38.901	29.702	29.46	34.3	35.55	34.075	30.884	36.82	39.612	38.074	34.656	38.633	42.667	45.997	45.543	45.732	50.628	51.237	55.253	49.488	48.674	46.858	53.443	48.023	62.356
0	0	0	0	3.1594	9.9224	11.264	18.099	17.205	13.797	15.131	15.743	23.069	20.706	15.741	18.567	18.118	17.358	21.356	28.924	20.155	16.23	17.505	4.27	8.1621	6.8276	12.541	12.95	18.358	9.8435	4.8357	2.3252	1.7493	0	3.3339	0.82266	1.4441	0.32926	0	0.89594	1.6347	0	0	0	0	0	0	0	0	0
0	0	0	1.3545	6.321	9.638	20.135	26.626	24.255	33.596	37.657	44.321	40.831	41.932	43.605	39.709	38.326	39.492	47.551	48.914	46.663	42.762	47.552	47.073	43.25	42.648	47.381	51.417	47.022	47.872	41.206	41.815	40.017	38.093	43.987	45.895	43.31	51.01	48.544	48.953	57.613	52.629	50.293	53.066	53.337	55.406	52.415	51.285	46.181	41.761
0	0	0	8.9752	12.96	11.555	13.445	7.2205	22.847	25.246	17.775	21.901	31.558	32.261	32.376	27.881	31.668	27.133	34.277	32.153	42.191	26.078	42.312	33.247	51.228	46.128	58.316	56.926	59.767	61.981	66.149	71.011	73.877	72.28	78.448	78.275	86.516	87.656	99.498	99.167	107.26	98.963	92.305	106.79	109.31	108.39	109.72	113.78	120.33	113.39
0	0	6.5552	9.0739	6.6441	14.16	9.7847	16.144	11.874	10.01	16.194	26.171	26.823	16.468	12.803	20.138	16.569	29.361	14.232	17.451	22.774	17.786	19.479	20.024	20.357	33.267	24.327	31.386	23.929	27.239	40.632	27.053	30.445	22.999	26.175	38.19	42.954	32.021	0	0	0	0	0	0	0	0	0	0	0	0
0	4.7599	0	11.191	5.7812	4.1337	9.8504	3.488	11.187	5.5533	8.6687	3.7943	13.151	15.984	16.378	4.0733	5.2571	3.0392	14.075	11.307	2.1023	1.1953	3.729	0	0	0	0	0	0	0	0	0	0	0	0	0	0	0	0	0	0	0	0	0	0	0	0	0	0	0
0	0	0	8.5579	11.798	13.394	11.263	17.312	15.37	13.823	0	11.554	2.4342	18.212	25.669	20.899	18.587	6.262	1.3944	6.5889	13.807	0.72411	9.6272	0	3.3254	0	0	3.5444	1.8964	0.055353	7.6923	2.2174	14.371	8.7207	16.761	3.8673	12.582	11.936	12.52	20.007	13.025	14.23	14.511	13.285	11.619	14.601	9.3618	11.449	16.266	13.92
0	0	0.50694	7.1233	2.7407	12.579	7.5964	16.251	26.129	29.261	37.599	36.286	34.284	36.64	38.127	33.684	53.094	58.446	48.68	39.554	34.33	28.854	34.415	42.189	30.606	31.106	35.464	28.473	36.084	29.509	30.253	34.621	41.923	39.714	51.627	37.027	54.151	50.897	52.842	54.705	58.203	55.533	57.87	69.697	78.507	93.888	95.074	90.08	97.428	108.46
0	0	0	6.6803	1.9929	5.7841	3.8263	6.3024	8.6695	17.175	9.2539	12.067	10.705	24.151	27.872	22.24	30.913	28.061	28.605	26.79	29.115	22.427	33.537	29.901	31.742	34.377	35.607	36.363	40.816	42.881	40.291	41.075	29.403	42.3	35.341	45.591	39.803	39.135	44.227	45.329	39.665	55.192	52.835	46.864	44.455	37.761	43.424	43.489	41.847	37.385
0	0	0	9.0727	11.131	7.2221	11.505	8.9507	7.5975	15.619	6.2392	15.232	18.959	14.578	22.522	12.09	16.611	22.311	22.996	13.938	19.747	17.047	14.795	9.2154	16.473	21.334	18.538	11.628	19.457	22.565	24.364	24.383	27.71	24.118	43.928	24.535	28.911	26.261	32.163	40.957	42.062	40.646	44.063	37.416	42.33	41.208	37.43	35.672	42.232	42.736
0	0	1.3806	6.5943	24.246	21.638	26.419	20.213	31.022	15.884	21.007	23.777	21.89	14.193	15.597	9.1546	11.899	12.799	7.9899	15.031	7.0853	0	0	2.3062	0	0	0	0	0	0	0	0	0	0	0	0	0	0	0	0	0	0	0	0	0	0	0	0	0	0
0	0	0	10.102	7.5247	10.556	13.295	18.344	23.258	27.21	32.573	35.292	29.956	31.416	29.23	30.748	37.258	35.308	37.249	41.644	44.814	44.921	34.126	38.901	27.836	31.266	31.067	25.651	31.831	29.845	27.169	25.895	34.274	25.83	34.165	30.038	36.27	35.335	38.804	38.888	43.168	36.577	32.876	33.455	40.425	38.95	34.107	41.766	53.634	55.616
0	0	0	8.3106	7.7026	16.146	20.62	13.997	17.66	10.425	19.867	17.251	19.836	13.48	13.907	7.9167	15.831	19.08	26.053	27.822	26.138	26.749	15.805	24.122	20.846	30.439	24.061	23.821	19.772	13.857	17.899	18.161	28.05	22.91	29.598	24.254	32.83	27.431	32.146	29.306	31.299	30.714	38.322	40.346	42.477	44.072	37.265	41.147	39.803	57.269
0	0	0	11.852	12.525	2.866	16.731	14.85	20.226	9.083	15.006	15.576	2.6111	9.7743	0	9.1039	7.8484	0	0	0	0	0	0	0	0	0	0	0	0	0	0	0	0	0	0	0	0	0	0	0	0	0	0	0	0	0	0	0	0	0
0	0	0	9.8464	15.644	26.23	19.901	31.12	38.896	34.966	41.178	39.124	33.836	28.456	21.848	25.449	24.415	28.486	29.332	31.707	31.044	30.963	25.481	27.126	23.752	27.886	28.757	22.642	28.075	20.65	28.419	25.433	30.41	24.198	38.167	30.544	38.525	32.77	33.729	32.34	29.548	28.906	22.713	19.462	28.599	25.636	26.841	26.844	23.571	31.842
0	0	12.017	3.9007	6.1351	14.725	12.608	13.928	13.906	9.5166	20.156	16.637	17.502	19.083	21.846	16.933	23.325	26.79	35.249	28.836	30.323	34.502	39.569	36.079	40.946	39.118	49.077	48.142	56.697	56.971	62.804	63.776	71.819	77.58	81.04	79.674	85.818	86.293	82.146	88.654	78	78.581	71.656	76.85	80.72	81.661	77.804	71.359	73.425	75.03
0	0	0	0.96424	8.8974	5.9023	7.8382	13.375	12.427	15.128	15.707	17.638	16.849	23.043	18.285	20.582	17.343	23.271	12.01	37.843	34.166	31.335	46.598	35.53	34.477	47.447	48.114	42.637	61.234	59.67	57.464	55.413	55.77	56.09	60.652	66.279	62.479	61.477	62.551	64.525	66.756	68.648	68.918	74.569	77.759	75.063	68.583	71.149	73.691	79.495
0	0.88232	0.98751	4.0019	0	0	4.4452	15.544	7.6989	11.202	9.4923	10.206	16.769	13.09	12.411	14.123	10.475	10.815	18.342	22.784	16.111	12.859	12.763	4.5366	8.6171	7.5282	10.62	13.827	16.197	15.337	12.342	13.596	9.2454	11.438	11.701	13.598	17.787	19.593	17.608	23.389	35.438	30.516	26.736	30.607	35.506	30.242	19.267	24.175	16.761	18.613
0	3.2669	0	8.3517	1.4466	3.9676	10.34	7.2051	2.1354	32.685	35.485	27.492	13.686	17.358	26.643	20.384	19.744	29.238	22.09	23.055	34.239	24.15	42.801	40.684	44.994	54.342	104.5	100.91	109.47	113.57	113.33	83.55	122.74	125.49	117.67	131.22	94.84	131.84	152.26	139.56	112.08	136.66	121.74	140.1	112.89	122.03	113.24	118.58	121.48	120.18
0	0	0	7.5965	6.9786	12.047	20.498	15.84	0	2.3302	29.944	36.134	32.415	18.353	33.323	9.9036	10.657	19.225	21.256	23.634	8.9319	12.49	12.041	3.3312	16.794	14.306	17.41	1.471	10.374	13.793	19.614	15.949	24.104	12.657	11.137	8.0822	18.947	17.813	21.944	21.379	26.362	21.851	26.423	14.447	18.733	18.148	24.225	9.3339	20.445	17.779
0	0	0.27507	8.5381	5.4506	7.5706	1.4041	14.104	12.507	16.688	15.029	15.957	12.699	25.65	27.228	11.474	22.481	24.855	13.397	20.95	18.596	20.296	18.83	21.609	18.593	17.629	14.702	9.3044	21.455	16.429	17.786	28.054	19.041	21.665	15.101	25.707	19.237	24.456	28.89	31.762	34.09	34.836	27.135	28.61	28.516	24.565	19.534	25.232	22.689	28.624
0	0	0.56354	11.112	5.834	10.668	18.646	12.948	14.652	13.645	19.624	15.465	15.067	29.585	30.177	30.82	38.573	40.311	43.077	50.795	50.458	54.449	52.338	54.446	56.312	55.453	62.657	65.55	66.344	67.858	65.133	64.472	66.734	70.712	74.206	66.385	68.122	77.346	70.182	80.399	78.096	79.499	87.447	83.617	86.42	88.429	87.917	88.26	87.943	88.558
0	0	0	16.044	11.33	37.558	60.632	67.851	89.261	95.447	116.23	113.89	132.67	140.75	152.94	180.55	182.8	197.51	188.98	209.36	210.53	237.22	226.3	239.31	186.53	166.47	245.46	254.26	205.08	195.55	199.04	195.19	197.79	193.83	206.21	205.59	181.88	221.24	206.12	238.45	238	227.45	208.4	245.16	252.39	241.82	240.32	228.31	244.45	239.94
0	0	0	7.0054	14.594	14.664	20.82	29.748	22.134	27.399	34.744	28.764	41.23	39.138	44.768	41.447	44.107	36.879	36.2	38.982	43.228	37.932	46.498	40.238	44.004	35.037	40.279	44.772	43.231	39.305	45.282	42.617	52.206	41.848	45.221	41.879	42.504	49.422	51.407	50.067	46.712	47.701	46.239	50.133	44.061	42.425	42.583	45.781	49.796	43.73
0	0	0	3.0616	9.6635	10.766	18.588	12.314	25.654	24.555	29.949	36.958	32.388	35.639	39.359	45.146	53.244	50.457	49.014	54.889	60.282	63.085	57.926	57.57	57.618	65.069	58.312	66.998	62.903	57.5	61.136	60.499	65.347	68.777	72.347	78.169	75.307	73.691	78.941	76.601	90.944	89.985	96.361	93.568	95.81	103	98.66	106.85	112.66	112.22
0	0	6.6636	9.6362	7.7597	7.8229	1.9499	10.878	20.207	8.0774	21.29	17.285	17.719	9.9185	14.409	11.304	13.845	17.421	19.35	17.641	15.222	12.518	9.2382	9.7608	5.6877	5.7896	1.0544	4.0681	8.3252	5.893	1.1225	6.2927	6.3821	8.1077	18.038	11.918	18.432	12.298	12.977	15.808	19.137	5.3647	13.669	13.601	15.179	10.419	9.9464	7.2125	6.5531	12.247
0	0	0	6.0115	9.2192	24.216	21.401	34.255	44.556	39.985	42.144	42.954	12.677	13.29	46.892	18.801	31.859	28.006	28.432	25.757	32.32	24.042	59.983	60.068	59.173	67.154	58.477	75.424	60.778	63.709	66.634	69.936	67.215	52.434	47.079	42.435	37.087	44.804	44.304	40.732	47.449	44.241	49.69	47.16	54.425	57.453	65.765	54.55	67.066	54.205
0	0	0	9.1113	13.577	16.83	23.638	22.027	31.585	38.67	36.737	42.392	42.782	44.516	49.361	42.339	16.81	30.043	46.032	37.498	34.012	32.361	37.277	32.682	41.233	34.561	42.064	33.892	28.611	32.566	24.224	20.202	23.474	30.655	34.423	36.432	32.188	43.484	38.245	42.423	47.917	55.862	56.549	56.228	60.528	56.546	55.92	56.778	58.317	49.326
0	0	0	6.1702	7.4945	19.396	31.175	20	25.917	14.215	13.947	11.209	9.0208	15.853	7.2184	4.3236	10.776	6.5235	0	0	0	0	0	0	0	0	0	0	0	0	0	0	0	0	0	0	0.9345	0	0	0	0	0	0	0	0	0	0	0	0	0
0	0	0	7.4277	19.934	13.002	20.859	21.971	23.379	31.285	50.164	48.393	66.572	75.134	89.627	95.676	102.79	119.05	129.94	144.82	164.03	166.26	183.99	173.49	187.93	202.33	208.87	209.75	201.55	201.83	204.26	208.21	229.67	229.36	227.89	226.93	235.62	236.2	230.4	246.25	254.68	251.86	253.89	259.66	269.89	267.22	273.25	274.56	274.79	281.35
0	0	0	3.7741	7.1373	7.9472	13.06	16.965	17.788	35.441	43.42	41.51	69.255	72.088	79.591	74.884	83.337	84.137	82.352	84.483	89.796	83.523	87.483	88.999	90.983	79.775	90.94	91.211	90.096	89.056	88.346	83.406	109.64	93.007	94.277	88.923	97.748	91.366	102.23	98.486	99.452	102.86	99.404	102.27	98.781	99.765	103.19	102.36	105.64	100.48
0	4.8652	11.907	0	0	0	13.215	16.595	15.618	20.474	26.319	28.682	34.659	34.022	35.944	34.111	32.488	33.11	51.326	55.781	50.763	52.977	56.889	51.562	52.962	51.588	59.435	55.511	53.75	44.524	51.334	49.031	54.168	42.562	55.1	44.086	53.916	59.38	65.505	70.145	75.801	65.892	67.135	69.162	78.731	76.105	80.827	68.176	63.846	74.512
0	0	0	7.6918	4.6649	9.1793	7.9377	11.825	4.6943	17.593	15.52	20.115	24.276	22.503	33.722	33.933	48.092	57.613	64.343	71.303	76.043	81.21	91.846	102.29	105.33	117.58	124.31	126.17	160.16	158.59	161.76	154.56	166.13	163.69	174.85	147.98	167.88	165.42	171.45	183.63	195.26	175.76	180.87	181.24	182.05	185.19	186.1	180.81	184.04	178.17
0	0	0.55601	16.801	12.666	6.9243	14.388	13.48	27.465	25.388	24.988	28.973	39.352	40.211	44.933	32.78	27.13	28.58	34.553	32.667	30.724	29.21	44.515	38.748	53.819	45.769	51.412	54.333	52.999	52.376	57.66	61.563	61.159	54.655	63.803	53.756	62.72	65.993	65.804	69.17	77.348	62.332	62.63	78.634	81.664	84.49	77.557	79.988	84.34	85.85
0	0	0	2.3461	4.9101	18.204	24.399	27.71	18.44	15.94	20.664	23.284	19.095	35.043	14.626	36.443	24.358	33.473	34.921	29.685	24.257	26.053	34.225	31.78	39.611	30.858	34.11	33.528	33.439	31.655	39.638	28.456	31.927	35.25	41.708	46.393	41.678	40.596	45.239	46.074	36.596	51.329	47.506	43.169	49.662	46.678	50.336	46.526	39.39	43.545
0	0	4.7397	3.3379	6.6917	8.6183	30.438	46.767	38.09	44.704	45.762	34.969	48.956	65.118	73.84	54.105	56.198	68.48	74.45	44.578	48.019	53.271	55.991	51.555	53.209	58.772	57.567	56.219	65.681	64.945	64.123	66.56	72.103	63.163	55.524	64.613	60.224	62.961	70.178	69.153	75.285	79.466	70.231	75.819	71.813	77.061	79.692	72.253	72.664	76.172
0	0	11.687	0	30.561	53.064	23.528	44.373	80.196	75.933	84.825	91.902	98.418	111.02	117.92	101.54	116.42	115.06	112.39	138.37	95.412	92.843	99.855	95.299	97.16	86.123	97.297	101.68	92.711	72.435	94.296	75.378	105.06	111.91	98.796	102.11	116.51	94.375	89.598	108.69	100.71	80.158	67.115	72.031	70.079	66.561	55.201	60.486	62.277	56.817
0	0	0.094641	7.6046	5.3125	23.214	17.706	17.817	18.562	19.57	26.005	29.994	27.453	32.09	42.897	37.77	30.184	39.683	49.347	55.89	54.031	48.133	53.378	51.832	51.546	53.762	56.264	50.942	52.344	52.352	48.914	47.413	63.328	43.925	46.297	45.093	54.61	40.6	43.154	48.316	42	39.443	52.404	54.034	50.927	60.656	50.051	47.066	55.3	50.56
0	0	0.18762	19.008	14.884	0	0	11.479	1.9143	3.6236	7.6078	4.8581	9.0504	15.508	18.012	9.6104	10.862	10.945	11.536	13.452	20.753	13.523	15.093	17.292	17.602	16.228	15.364	19.06	22.419	26.985	25.569	27.426	30.266	31.038	39.607	29.733	34.374	38.206	35.923	40.941	47.938	50.915	46.515	54.768	47.071	46.433	51.721	55.419	54.842	46.495
0	0	0	3.621	5.504	8.1763	14.54	22.784	30.07	41.663	51.747	60.029	76.902	78.971	84.634	107.73	113.13	119.66	128.31	132.42	128.26	135.8	127.65	112.57	121.61	134.94	137.24	127.03	139.63	125.28	127.79	127.15	110.36	111.35	123.72	126.13	125.01	129.26	129.18	138.13	134.67	155.83	136.45	158.89	169.83	150.51	131.37	130.87	122.52	149.09
0	0	0	3.5368	7.1011	13.491	14.214	12.718	17.93	29.822	22.825	38.947	39.072	36.834	40.791	43.008	41.343	50.086	33.778	41.233	40.274	40.31	39.726	37.481	37.155	35.37	36.699	47.747	43.709	51.076	48.797	41.788	51.029	52.899	53.476	45.179	45.014	47.28	49.706	48.68	58.474	50.027	63.155	41.384	51.174	53.008	53.919	52.288	49.694	54.054
0	0	0	10.35	12.571	13.626	12.93	10.12	13.003	17.894	20.356	19.818	30.935	30.647	39.475	36.831	38.798	29.769	34.792	39.048	47.29	34.159	38.921	44.849	43.365	40.59	48.348	58.206	56.061	54.998	54.898	52.042	59.211	63.371	62.782	55.787	63.682	61.946	67.703	66.956	70.992	67.566	75.271	72.178	60.657	64.953	65.302	64.825	72.164	73.608
0	0	0	8.0976	10.089	14.755	10.917	26.421	26.657	24.047	21.593	27.157	29.608	22.206	27.095	27.862	22.596	35.02	39.82	44.082	39.376	35.692	38	34.12	28.562	29.778	33.71	28.116	32.706	30.811	32.383	27.906	36.862	31.304	42.068	33.307	44.168	42.811	46.031	43.757	51.392	39.37	30.074	37.126	35.877	31.077	36.174	27.316	29.368	25.369
0	0	0	13.034	8.8556	10.118	20.985	20.82	43.514	24.494	32.821	39.707	38.547	39.557	44.508	46.883	42.108	43.145	55.469	47.934	53.061	53.577	59.249	65.097	67.794	67.484	85.169	72.154	75.139	77.847	65.314	72.947	68.02	74.336	72.115	81.471	64.753	70.205	63.768	65.469	68.169	81.796	68.226	73.194	74.257	73.818	71.972	70.559	75.082	56.16
0	2.3851	0	5.6577	1.375	4.5536	3.5783	6.8435	3.2745	4.0809	0.79959	10.991	14.374	21.746	33.301	41.447	57.083	67.196	77.755	75.787	84.204	83.984	101.08	102.94	110.19	122.53	116.35	113.43	125.88	122.54	113.64	123.49	113.62	124.2	70.81	83.594	76.941	80.007	92.698	85.027	107.47	111.09	123.71	204.83	151.36	215.5	168.07	182.31	219.22	244.97
0	0	0	0	9.4731	5.8252	12.505	16.784	23.362	14.547	12.52	22.167	15.323	19.08	6.0682	24.97	21.375	35.421	21.279	16.615	15.14	20.125	8.7893	9.7072	19.487	9.9776	11.835	16.044	17.622	22.927	16.53	17.915	20.243	22.279	18.106	31.008	29.251	36.282	39.782	35.901	35.524	40.046	45.38	39.662	45.315	45.106	49.245	46.958	54.826	40.798
0	0	0	9.0462	7.7243	4.5677	8.6036	14.983	19.389	25.749	28.869	33.506	35.944	44.922	31.667	28.923	32.973	35.916	26.386	24.333	33.702	15.145	21.133	18.158	23.373	27.138	26.743	25.95	24.893	32.561	25.63	22.319	14.562	23.462	21.744	27.178	19.431	20.959	24.941	27.842	18.638	21.261	29.531	22.916	17.355	15.57	17.57	18.327	10.224	12.432
0	0	0	1.0354	3.0141	22.193	14.895	19.897	29.969	35.393	18.546	2.7077	29.366	34.897	34.892	40.984	34.183	37.756	32.584	49.487	49.184	49.087	45.745	52.908	49.337	48.822	36.377	36.379	43.62	39.079	42.477	48.887	42.88	47.788	45.006	60.693	53.267	52.313	61.933	57.915	69.467	71.521	71.5	71.347	72.207	49.808	56.517	53.148	60.754	59.83
0	0	0	15.301	12.817	16.36	12.357	8.077	15.042	16.463	14.786	14.179	16.884	16.632	13.949	14.27	15.597	23.153	24.606	34.323	34.713	23.477	41.072	28.057	37.343	31.564	39.408	34.455	36.703	42.106	42.823	46.665	36.221	36.182	40.535	35.407	41.512	44.025	48.405	59.96	58.265	61.368	80.895	93.896	97.379	107.87	115.15	119.45	129.06	130.41
0	0	0	0	10.391	13.468	11.759	17.531	19.552	23.575	22.41	18.273	21.931	24.509	23.259	22.69	22.195	26.69	30.312	28.394	27.806	33.641	31.454	29.613	33.241	42.115	32.097	33.752	43.094	35.921	42.503	37.647	42.794	43.121	60.484	34.535	41.139	43.127	46.236	41.793	47.597	42.908	41.538	34.285	44.227	36.902	38.037	36.531	43.395	40.894
0	0	0	11.619	8.9335	19.541	11.023	18.041	18.952	8.7544	29.496	26.753	25.785	34.052	28.792	28.173	36.407	34.383	43.185	46.938	43.651	44.999	41.441	50.217	53.29	52.955	59.083	54.619	46.981	48.017	47.383	46.962	60.425	43.583	60.489	52.327	59.741	51.553	28.356	48.016	24.076	19.572	22.385	31.34	23.896	28.582	23.731	45.417	25.46	43.952
0	0	0	1.3546	11.31	9.8658	18.231	17.882	19.042	32.716	36.562	41.754	34.894	45.276	44.33	44.876	55.965	55.868	59.611	66.036	71.458	77.472	77.692	78.22	74.158	87.449	74.558	87.649	90.331	120.03	97.31	102.21	98.738	139.4	142.33	142.65	150.83	156.74	148.69	151.79	147.19	151.95	149.86	159.93	156.41	157.01	157.92	157.55	159.07	161.83
0	0	0	0	8.2961	10.46	10.924	5.173	13.689	11.149	9.4478	11.428	16.552	16.094	11.928	26.753	26.84	20.999	18.868	26.875	19.286	25.852	25.194	32.628	27.146	26.925	16.057	17.105	17.368	16.535	23.509	28.316	15.808	22.343	9.9692	20.842	6.2966	7.4328	15.916	14.862	16.366	17.792	13.654	13.63	10.888	8.2462	9.0428	12.733	10.957	9.1695
0	0	2.4309	3.6896	15.548	20.983	19.119	31.45	35.709	27.968	41.416	40.96	41.539	47.833	55.63	49.39	56.443	59.753	64.01	71.356	67.769	71.084	76.125	74.383	78.734	69.37	90.194	83.475	81.925	85.837	91.877	82.97	84.351	93.142	97.612	105.43	97.848	100.4	99.495	99.918	102.07	104.55	105.92	109.9	118.09	112.24	116.05	123.1	121.16	116.02
0	0	0	8.1098	8.4252	25.848	30.35	39.95	51.927	43.875	54.284	55.191	64.318	58.863	61.355	77.946	81.806	80.103	83.129	84.033	89.632	83.854	88.166	89.22	90.003	97.138	88.678	98.782	91.303	93.47	87.274	102.39	98.839	96.036	89.406	90.948	83.291	91.173	92.509	100.87	99.46	101.73	99.925	94.557	102.94	104.63	112.79	107.06	112.09	100.53
0	0	0	4.621	12.37	18.464	23.092	25.484	36.318	31.055	33.895	34.008	37.921	48.137	46.166	51.983	59.532	42.84	49.704	35.839	36.31	30.273	33.848	34.864	28.256	34.892	28.82	32.064	30.788	24.089	16.664	25.152	23.852	15.816	15.378	17.6	13.249	3.5855	9.2621	8.3387	13.782	4.9803	0	0	0	0	0	0	0	0
0	3.1174	0	5.5341	1.1108	0.45447	14.291	12.403	8.6952	4.8431	6.2712	5.4595	13.251	14.195	13.612	11.555	23.232	21.742	24.17	21.732	27.753	19.925	27.116	28.372	33.442	39.217	30.791	28.735	34.633	38.748	30.06	41.186	43.153	50.652	56.591	58.085	50.962	72.54	73.853	81.446	84.578	95.813	96.883	106.16	113.15	109.94	113.1	127.09	135.04	139.55
0	0	0	6.7453	10.473	9.2054	13.895	9.4639	27.195	24.785	28.321	24.803	48.269	50.684	57.242	52.809	65.385	61.203	66.979	85.486	81.088	68.081	87.707	84.329	93.494	104.4	108.52	104.39	102.37	103.65	104.61	123.12	119.41	113.37	116.28	120.08	130.05	133.08	139.06	134.3	136.03	137.41	141.54	145.32	154.09	153.31	154.1	152.9	154.7	161.57
0	0.10817	4.154	11.315	6.7388	11.145	0	3.0072	10.03	6.8223	10.379	12.535	15.283	11.552	8.2554	8.3059	12.607	27.347	30.109	34.199	44.123	29.483	36.28	38.086	28.871	39.504	31.747	24.978	31.093	28.734	30.101	33.81	33.629	24.945	37.245	37.611	36.943	43.857	34.309	34.721	29.027	21.547	19.677	25.686	26.518	22.25	18.947	12.095	16.745	17.404
0	0	0	11.936	6.7185	9.996	11.118	14.578	9.7224	24.257	22.845	23.524	38.388	35.462	47.442	38.23	52.617	55.517	70.274	87.561	97.999	96.085	107.02	106.98	107.77	116.62	127.65	135.58	133.59	136.15	139.54	139.84	147.58	142.2	155.77	139.44	150.26	138.12	146.37	142.05	147.09	158.85	144.69	153.36	148.96	139.07	152.47	145.78	152.38	147.69
0	0	0	6.4243	13.705	18.675	25.053	31.922	40.617	22.811	39.316	43.172	43.821	41.478	38.23	56.792	59.573	61.802	60.59	63.348	76.858	76.043	78.035	71.842	107.96	106.3	111.51	118.08	111.57	110.41	111.06	72.465	67.742	76.572	67.337	74.922	76.437	76.023	76.623	81.096	71.87	74.1	71.302	68.522	72.314	71.425	71.482	77.08	67.128	69.049
0	0	5.4011	10.376	6.2476	6.4532	0	0	0	0	4.0524	4.0249	0.12089	12.788	11.071	10.485	9.9954	11.931	7.8223	16.949	14.78	22.713	22.092	37.458	45.054	68.658	62.281	66.884	81.532	87.404	106.21	120.44	132.95	148.62	151.97	168.1	166.09	179.89	192.93	200.07	212.1	225.5	218.56	225.33	223.78	224.1	220.24	236.89	225.61	221.49
0	0	0	10.866	23.764	18.54	17.946	14.303	21.381	26.896	25.774	22.763	32.762	36.609	43.242	36.504	38.777	35.427	43.984	50.655	50.172	47.995	63.445	59.334	55.404	57.056	61.26	61.768	58.472	72.393	62.777	62.253	54.347	69.587	54.897	65.436	48.456	55.788	57.106	51.129	53.342	60.353	51.159	55.984	60.534	55.212	52.639	49.997	52.601	42.389
0	0	0	3.6834	10.886	15.713	21.084	25.183	25.662	18.638	33.268	39.193	29.817	30.871	32.144	45.335	39.334	40.257	39.184	36.124	34.511	31.57	30.679	37.873	41.65	41.354	42.111	47.555	43.507	37.836	38.963	43.865	39.4	38.485	47.339	45.71	53.889	48.012	55.727	48.727	44.253	45.997	49.276	41.962	56.546	52.836	52.037	55.281	48.933	48.661
0	0	0	7.1942	0	4.8263	16.897	16.107	18.586	12.887	17.585	13.585	17.243	23.492	17.159	13.423	16.341	12.699	20.324	14.723	20.478	14.144	17.16	22.393	31.164	30.483	27.855	20.165	26.645	25.317	25.706	27.37	28.274	23.301	34.68	26.264	26.671	24.867	32.602	24.051	28.22	25.78	28.887	34.384	30.943	28.604	20.906	29.494	25.165	33.934
0	0	0	4.246	4.5587	14.799	24.232	27.869	19.338	25.096	31.445	36.912	45.7	47.68	47.525	51.101	53.297	53.98	59.154	72.467	68.673	65.128	61.083	58.259	62.079	61.511	69.947	73.757	77.582	67.568	77.141	74.641	73.584	75.275	83.967	76.759	83.427	86.336	84.314	97.206	97.354	95.385	86.864	88.764	84.134	87.707	85.797	80.675	78.93	78.558
0	0	0	15.724	7.6152	10.821	9.1305	15.076	25.107	18.392	18.384	22.344	28.5	22.599	26.508	29.522	37.509	31.833	40.635	36.305	45.931	39.41	44.364	41.38	46.929	54.507	50.075	62.589	59.118	67.116	66.386	74.71	79.543	69.638	65.006	64.672	58.42	68.259	64.939	59.984	74.069	63.983	58.814	59.162	61.898	64.222	65.071	56.934	66.25	51.686
0	0	2.7788	4.0066	6.7093	1.6698	10.811	7.2203	1.4968	5.2853	10.801	4.3323	8.3951	4.8171	13.797	13.231	7.9416	5.3835	6.2586	18.466	10.988	16.826	15.86	20.582	21.098	27.277	28.994	34.65	27.667	25.007	27.29	22.063	25.706	26.86	26.858	32.461	31.05	31.663	30.858	31.673	33.087	40.484	32.425	39.914	37.681	35.873	39.332	34.37	36.693	42.666
0	0	0	10.788	17.33	9.8657	12.673	3.3325	5.448	0	0	3.5635	0.62351	7.0586	0	9.1957	7.7507	10.164	12.678	7.8954	15.497	20.722	18.483	22.687	21.691	14.251	23.613	20.648	22.013	17.452	17.934	13.94	8.5349	9.7927	10.526	17.91	12.895	16.492	26.271	19.896	14.487	21.998	24.854	19.778	24.026	26.459	26.44	30.471	26.482	26.064
0	0	0	0.19028	15.787	23.951	25.969	34.623	33.661	30.331	30.228	31.512	39.951	41.076	32.218	27.566	26.256	27.94	30.915	32.709	30.687	26.441	26.883	25.64	36.091	43.511	46.951	54.336	57.508	48.718	56.2	59.468	68.693	62.041	65.177	56.555	72.748	63.441	66.342	70.953	71.479	61.836	63.537	65.679	60.29	48.94	49.949	57.784	62.658	57.297
0	0	0	8.7506	14.793	14.11	15.579	24.44	21.446	29.514	33.295	30.094	29.987	39.188	31.643	35.909	29.011	36.211	34.598	36.107	29.495	41.882	42.177	43.395	43.023	39.644	29.044	28.291	42.592	30.797	30.492	37.53	33.308	33.667	29.159	41.559	27.674	25.131	35.334	26.962	36.118	35.917	32.592	26.743	24.585	23.775	22.877	27.398	22.718	23.985
0	0	0	7.912	16.77	14.369	24.737	23.675	37.177	36.687	29.653	34.748	36.049	42.665	44.474	39.48	42.594	41.014	44.48	46.612	51.954	45.578	56.508	56.319	62.691	65.941	68.216	73.628	84.622	96.14	116.08	132.41	150.84	175.37	189.62	213.43	235.87	271.97	312.91	323.93	352.52	363.28	378.96	403.39	413.96	427.44	437.64	450.15	456	454.49
0	0	0.12354	4.2911	11.151	6.6702	17.031	10.022	10.348	10.99	15.995	6.1777	9.9872	15.753	21.744	13.107	13.001	7.8928	6.3917	15.386	10.12	10.122	11.462	15.615	12.864	14.813	25.767	27.05	29.695	30.513	18.199	9.8493	20.416	12.875	19.17	11.508	21.095	21.016	16.559	19.25	17.707	22.037	21.1	23.414	26.567	23.053	23.807	21.112	22.978	21.657
0	0	0	0.010629	6.9748	20.956	23.679	26.375	40.454	33.831	43.008	37.203	48.218	67.249	59.909	72.428	69.028	73.244	79.422	88.387	67.327	74.821	67.024	73.498	81.127	78.726	80.181	86.022	82.61	72.364	69.611	93.957	96.807	84.693	84.631	73.961	75.627	69.722	77.325	81.254	80.771	77.389	79.746	73.27	78.072	67.447	64.671	73.745	72.044	70.363
0	0	0	14.579	12.942	19.438	24.427	25.913	29.66	34.383	31.005	27.416	30.235	32.16	44.271	29.878	30.563	24.58	29.003	32.802	29.565	32.833	42.296	36.647	39.058	29.053	37.299	33.413	33.221	28.354	35.32	35.529	43.68	39.815	40.405	25.212	33.427	37.493	39.49	36.63	34.294	38.229	31.784	36.142	31.399	35.113	31.544	33.666	31.28	35.618
0	0	0	11.619	12.133	7.4314	22.289	25.893	25.986	23.395	30.492	18.738	23.971	32.841	33.845	37.031	56.199	32.706	39.765	39.83	33.601	53.886	51.175	63.623	64.259	59.55	68.365	50.702	49.619	68.29	51.305	51.145	66.349	61.442	73.082	82.282	77.435	93.727	84.517	87.737	84.884	99.234	98.362	98.464	93.816	106.67	98.317	99.798	104.47	100.88
0	8.6893	0	0	2.9768	1.5257	0	3.691	2.6121	5.6146	4.6193	0	0	4.2106	2.6808	6.0437	9.999	3.8675	3.2857	12.954	8.9159	12.67	12.274	13.091	7.775	6.8685	4.6322	10.241	3.9981	8.6497	11.838	11.607	11.819	17.512	15.332	36.4	16.529	30.367	33.907	46.056	57.081	53.469	48.881	51.191	44.412	46.863	50.15	53.854	55.495	55.655
0	0	0	7.6244	14.628	15.078	28.677	32.393	18.288	24.956	30.95	27.796	26.159	29.415	27.029	26.493	23.955	28.068	33.244	25.373	38.413	28.642	24.885	28.046	28.116	34.932	31.228	27.391	23.887	36.417	27.965	26.307	30.775	34.094	35.5	29.576	35.115	40.074	43.698	39.089	37.599	39.675	42.526	42.293	38.275	38.14	32.246	38.713	40.379	43.751
0	0	0	0	3.0501	13.028	19.243	25.139	22.527	13.536	19.529	21.185	17.357	23.655	23.596	30.674	28.351	28.147	31.635	24.888	20.395	14.021	18.026	24.606	21.546	16.063	23.753	26.641	24.995	22.001	16.743	22.721	26.63	20.521	23.01	26.061	27.613	23.234	26.157	28.722	31.089	23.016	21.732	23.809	21.165	21.672	18.334	23.749	29.486	26.731
0	0	0	2.777	12.439	21.517	19.038	14.525	23.883	15.342	30.756	28.098	31.796	33.426	32.075	29.956	32.375	34.999	37.843	43.739	43.345	37.977	35.692	42.412	44.937	44.863	48.641	46.313	43.56	41.7	47.158	49.729	51.468	49.887	56.017	52.29	51.829	48.496	49.255	53.255	53.102	46.574	45.294	49.692	49.39	55.343	45.023	46.881	44.692	45.809
0	0	0	9.447	13.879	16.376	25.294	31.391	32.705	34.29	37.354	40.79	38.505	30.273	31.701	36.055	35.509	32.552	36.862	28.468	27.874	18.664	21.312	23.579	28.697	29.267	33.816	43.526	36.531	42.077	41.614	52.3	50.252	49.773	42.335	45.813	36.006	48.161	44.982	52.131	46.024	53.859	51.582	50.542	58.053	54.361	56.196	54.222	58.395	41.416
0	0	0	11.079	18.993	18.339	30.322	29.246	40.097	22.867	32.792	26.344	29.249	32.339	28.121	29.113	26.79	17.029	22.514	11.507	13.228	19.103	25.514	18.146	13.757	5.4943	17.901	13.84	4.5681	2.8885	0	1.8896	0	3.1486	0	0	0	0	0	0	0	0	0	0	0	0	0	0	0	0
0	0	0	11.416	13.173	8.4672	9.9903	13.232	9.0049	14.347	7.5655	12.331	22.55	18.304	34.914	26.404	25.455	2.6703	20.551	12.723	3.2451	3.1145	9.6667	5.0727	6.4078	18.222	19.241	17.006	20.728	14.913	14.873	17.988	30.783	21.839	30.72	24.002	25.567	19.388	19.709	37.384	25.206	36.38	35.673	36.581	31.853	28.999	39.715	32.552	36.093	31.146
0	0	8.043	12.008	8.0446	4.8814	17.071	18.691	29.677	16.156	23.433	28.777	27.179	27.511	45.664	32.791	42.372	50.982	44.498	30.043	31.433	30.158	27.69	33.728	25.439	25.339	28.818	25.434	32.914	23.83	30.982	31.082	35.479	33.333	41.497	36.662	47.247	44.671	41.371	40.859	41.524	41.12	34.956	36.063	41.901	37.269	38.912	40.128	37.269	37.747
0	6.269	8.5398	23.073	29.272	0	0	0	0	0	0	0	0	4.9824	5.6594	3.2799	1.408	0	0	1.6171	0.44703	0	3.9176	2.288	0	0	1.1844	0	0	0	0.068111	0.091027	10.032	6.6697	9.5698	2.5231	13.368	11.902	13.907	17.604	18.977	16.598	22.076	24.386	18.928	18.193	22.953	21.529	32.277	24.076
0	0	0	11.345	14.589	24.414	28.014	34.622	30.063	31.803	27.6	34.793	28.973	42.309	42.326	40.273	48.605	17.539	21.554	18.906	25.089	22.863	23.612	22.259	24.181	28.924	30.324	31.353	38.247	35.518	32.015	32.055	34.365	30.876	32.251	37.302	34.968	31.804	32.63	38.112	44.192	44.861	48.56	52.897	56.271	55.52	54.261	52.653	63.989	69.533
0	0	0	11.775	8.9504	8.3111	13.401	19.818	26.766	24.394	24.97	22.289	36.742	30.295	27.162	23.401	22.337	31.057	30.93	30.532	19.614	12.457	17.192	20.704	12.607	12.557	16.263	6.824	17.129	9.6811	7.7777	10.934	13.515	11.924	16.059	10.054	21.568	13.476	6.3648	10.865	8.7561	2.8958	5.9659	0	3.1436	0	2.3272	0	0	0
0	6.3657	0	4.4767	4.1885	0	8.9586	3.0111	8.2622	6.896	13.301	21.334	27.204	24.227	36.837	27.726	35.973	33.663	43.441	39.015	43.977	41.496	42.088	44.983	50.768	52.921	61.203	52.625	58.592	56.261	52.063	55.094	49.058	59.284	56.628	63.562	56.887	68.375	62.347	56.325	63.903	74.837	58.358	59.284	66.859	60.323	28.281	51.341	52.741	42.78
0	0	0	2.1515	10.324	17.384	16.875	17.027	19.19	25.546	23.112	18.554	29.475	36.432	41.302	47.11	35.941	34.833	41.89	50.814	45.504	58.656	92.129	89.525	94.675	108.21	112.01	116.6	124.79	116.31	128.04	130.5	150.87	147.23	148.74	151.74	166.75	160.6	162.37	160.35	166.67	169.3	168.25	165.94	160.1	156.43	167.2	169.07	171.39	160.5
0	0	0	2.0792	13.272	9.7367	19.881	23.961	13.595	15.258	9.8747	5.1078	11.021	9.4786	8.4293	3.2862	4.0354	6.4533	2.5209	1.3957	2.8461	0	0	7.0219	7.2866	8.9867	2.5272	2.4253	0	5.5471	11.412	14.14	13.588	23.311	17.217	20.235	16.464	26.009	28.225	25.583	25.955	25.084	27.661	29.236	29.777	25.291	14.093	22.321	18.668	21.803
0	0	0.44648	2.5452	2.0395	10.512	19.715	20.471	23.171	28.531	26.474	26.618	32.864	28.035	29.236	24.281	26.891	25.161	32.354	33.933	24.084	28.879	30.641	19.076	21.41	18.069	30.031	25.344	30.95	28.896	25.938	22.844	24.633	20.998	24.115	26.373	23.404	31.362	22.055	29.822	33.463	31.407	27.725	33.955	29.37	26.468	27.011	24.833	20.344	13.08
0	0	0	1.1592	2.1635	11.073	13.857	21.209	9.9981	11.531	14.134	17.976	13.993	10.855	6.9815	0.050191	3.979	9.498	13.066	12.61	2.9189	6.1552	4.6365	0.89886	1.8122	0	7.6547	9.4152	11.889	4.3193	4.889	6.2975	0	0	0.34657	6.6183	2.91	13.839	18.259	17.808	25.599	23.377	17.234	17.443	26.378	18.744	27.588	20.698	16.839	19.804
0	0	0	4.6632	7.2243	11.234	13.968	18.999	22.281	26.506	27.25	31.304	23.082	33.377	32.618	34.643	30.934	33.04	37.427	38.609	42.885	49.061	50.045	44.124	42.08	48.643	53.129	51.233	55.814	53.042	53.034	52.646	49.734	48.37	41.088	49.951	44.871	40.804	46.257	45.011	49.176	54.355	56.122	53.44	58.726	53.612	51.634	45.31	54.182	57.543
0	0	0	7.7428	17.713	7.9755	8.5946	23.545	28.957	28.385	24.424	21.001	33.116	2.5272	3.6908	8.781	0.79531	0.91819	4.3649	5.6038	0.061561	9.9803	6.6983	8.3475	7.8715	11.141	3.1126	0.96262	0	4.8785	0.73779	5.6096	0	4.9441	0	8.4205	0	0	0	0	0	1.159	0.34352	2.2282	0	0	0	0	0	0
0	0	0	5.3286	8.0889	27.505	39.019	55.224	46.024	49.946	65.131	76.114	73.423	65.835	84.093	76.004	85.489	83.941	93.516	97.758	99.627	111.53	95.552	100.72	118.93	125.37	137.25	143.99	142.86	142.42	136.92	157.49	149.19	150.66	156.65	154.42	162.74	163.75	166.29	171.79	166.86	181.63	179.02	171.01	185.15	166.03	171.28	150.85	162.93	160.57
0	4.3895	0	10.318	0.8558	3.0881	0	5.8849	6.8048	8.6815	2.9715	7.0918	8.333	13.237	16.58	20.547	22.775	22.521	23.087	17.072	20.216	14.73	15.05	19.89	25.653	30.242	32.07	26.679	21.607	25.758	20.678	28.887	13.546	33.63	24.151	31.128	25.679	24.768	22.777	18.293	10.089	19.471	20.212	17.269	10.858	15.194	6.3432	9.6016	10.219	7.959
0	0	0	5.829	10.019	10.558	10.159	16.449	16.821	17.934	23.667	27.679	31.005	34.737	35.316	43.019	47.796	49.066	45.988	44.352	51.132	45.74	45.704	49.48	45.488	53.213	48.049	54.084	42.524	43.79	52.639	53.428	51.205	45.626	44.461	36.222	33.452	37.347	41.898	38.989	47.276	43.683	40.786	36.733	38.218	42.213	40.356	39.61	47.098	35.737
0	0	0	0	6.5974	13.711	23.851	21.093	14.164	10.758	4.3228	0.72582	13.419	14.383	9.3068	7.218	18.822	21.729	30.973	29.984	29.212	19.945	27.001	37.642	53.64	52.683	51.1	51.027	54.265	53.967	62.525	63.157	70.492	62.411	59.011	72.261	71.162	76.524	87.999	83.509	90.239	92.956	92.421	92.301	94.912	94.964	82.805	84.979	94.222	96.081
0	0	0	7.0085	1.4106	10.615	9.1921	19.172	19.976	34.831	23.931	29.639	29.056	41.524	48.46	47.072	56.596	50.029	60.672	51.328	70.7	40.144	49.05	47.533	55.71	61.938	49.302	50.918	60.083	58.672	52.592	61.929	38.846	45.122	45.632	49.684	44.442	41.102	48.003	48.098	42.026	45.82	60.164	45.291	47.266	46.605	49.307	55.058	48.771	56.368
0	0	0	11.18	7.8623	24.809	28.614	29.868	20.256	30.017	32.453	44.559	32.433	22.288	20.294	34.128	28.525	35.123	52.237	43.784	47.271	45.659	39.626	71.277	53.128	32.7	35.339	24.702	30.603	25.958	36.874	27.499	30.606	22.892	32.647	35.531	39.292	22.417	27.973	21.268	26.354	22.987	21.819	19.156	24.524	26.553	28.769	23.981	21.423	19.772
0	0	0	9.79	14.529	20.084	31.671	31.296	38.419	32.231	47.174	36.41	37.013	26.703	27.099	41.878	29.214	36.269	30.676	33.6	35.885	29.463	30.2	30.423	33.359	28.643	32.634	38.174	42.25	45.537	33.186	42.756	30.985	39.267	38.395	47.292	45.248	51.436	51.13	45.335	42.834	53.525	48.021	45.989	46.081	49.11	47.894	57.212	47.174	48.523
0	0	0	3.9533	11.298	6.4326	3.2253	9.7549	13.233	20.698	21.209	29.067	25.674	30.691	32.415	46.804	41.909	50.852	48.651	67.087	46.803	55.438	62.515	64.84	67.662	61.501	59.459	61.997	62.967	65.906	72.725	71.604	65.783	70.305	66.214	77.27	66.691	64.316	74.076	72.264	78.555	73.933	72.512	64.478	67.074	62.166	67.671	75.891	70.973	68.535
0	0	0	0.43285	12.87	18.37	23.045	11.329	23.862	18.034	22.302	22.253	0	25.133	22.184	31.984	11.634	22.253	13.96	22.76	35.055	41.32	21.636	43.578	45.072	34.521	35.956	35.505	42.022	29.441	37.159	21.532	19.447	19.558	20.383	21.362	18.429	22.425	30.655	20.646	24.044	31.685	23.815	20.543	25.561	16.38	29.248	18.83	13.045	16.42
0	8.0313	0	8.3598	0	0.56851	0	1.8144	4.3694	6.9345	0	0.91548	0	12.773	8.4835	3.9659	15.204	2.0861	7.7939	0	3.5332	0	0	0	0	0	0	0	0	0	0	0	0	0	0	0	0	0	0	0	0	0	0	0	0	0	0	0	0	0
0	0	0	1.9766	12.082	6.0674	14.086	16.239	12.035	11.088	13.31	6.1806	7.2394	9.7413	11.12	10.781	9.9501	4.0256	0	2.7046	0	0	7.8904	5.6906	7.3053	9.7306	11.954	17.688	7.8064	10.741	11.24	10.692	20.122	13.522	16.696	16.533	22.022	22.62	18.807	18.821	23.912	27.26	24.674	29.388	25.121	26.838	36.123	30.003	28.96	33.343
0	0	0	9.73	2.5862	7.0811	17.738	27.421	16.543	18.869	19.463	36.754	36.511	28.599	39.007	36.584	36.012	30.682	46.17	44.642	41.279	32.827	33.643	27.654	32.824	23.964	29.357	37.828	31.736	33.172	36.594	34.221	23.222	21.192	35.536	30.044	33.732	30.104	33.924	32.503	35.564	27.759	32.281	36.121	41.97	27.645	25.028	18.996	13.704	18.567
0	0	0	2.8004	0.96967	9.6163	7.7623	7.5025	9.267	10.428	10.951	18.544	23.272	15.298	25.386	22.154	26.906	21.866	35.279	35.628	33.701	31.23	33.985	30.138	30.491	23.321	29.295	21.684	32.731	28.889	30.652	36.338	41.567	31.142	43.986	33.175	34.305	37.159	42.193	40.668	50.238	45.814	43.894	41.792	53.396	45.626	54.601	48.424	61.148	64.011
0	0	0	1.2771	10.03	17.705	20.82	25.693	22.933	23.308	23.18	29.287	37.823	42.173	44.585	53.806	55.063	53.973	70.05	59.485	58.561	52.343	59.192	54.248	60.689	73.068	78.591	84.713	90.953	87.259	80.381	87.637	85.451	81.101	92.057	88.106	99.338	87.641	85.999	83.254	100.4	97.827	83.456	83.341	94.966	85.718	84.416	99.834	110.91	108.95
0	0	0	1.6943	11.219	24.735	28.033	35.972	34.922	32.538	26.291	27.774	29.874	42.46	39.158	41.677	37.828	27.822	32.077	24.951	36.823	32.614	32.71	37.285	36.228	48.279	46.304	55.099	54.586	51.108	50.018	39.777	65.22	57.635	57.721	59.556	49.846	54.943	52.349	51.41	51.568	50.718	49.584	55.795	52.428	47.509	44.809	53.956	56.773	56.109
0	0	0	0.7186	9.1267	19.797	19.965	28.094	20.066	33.665	41.891	37.72	40.768	33.761	39.169	31.494	35.195	34.87	46.848	48.055	44.191	42.863	39.047	45.532	47.43	48.127	53.957	49.831	51.412	51.821	45.843	43.888	56.748	57.572	66.402	50.187	57.285	52.532	54.727	55.278	47.571	56.256	63.007	59.531	62.093	73.457	60.946	64.497	56.948	66.145
0	0	0	2.4154	2.233	4.7531	10.143	19.151	9.2288	16.743	12.65	18.836	26.913	22.439	29.069	26.884	30.263	38.954	49.199	60.634	58.047	64.938	75.183	72.692	80.722	84.371	106.24	119.08	126.17	128.06	137.53	156.28	161.28	179.41	190.81	161.72	188.98	206.46	224.81	223.12	238.58	242	234.07	260.03	275.51	288.47	275.43	286.79	275.15	280.62
0	0	0	16.025	9.1317	11.899	18.058	19.874	25.553	28.039	24.727	22.233	30.607	41.291	32.384	21.473	30.998	25.47	27.695	28.774	27.362	15.233	20.9	7.698	22.63	19.931	21.212	20.634	20.244	22.55	26.157	30.718	32.088	23.436	22.837	19.316	26.426	28.058	31.332	33.066	42.602	33.395	30.127	50.464	43.308	43.625	49.98	40.921	45.746	40.34
0	0	0	3.5113	11.05	8.0091	7.0552	7.1107	2.4708	8.6189	4.973	2.706	2.9868	1.3442	2.996	3.3523	0	0	0	0	8.1332	6.8568	0	3.7228	0	2.2934	0	2.6209	0	2.3917	0.28181	0	1.4258	7.1972	0.86255	3.1055	7.8027	8.0348	9.9909	19.284	29.365	28.333	36.21	35.693	39.33	56.146	65.021	65.601	66.163	81.856
0	0	3.6081	0	5.1355	10.586	15.012	22.449	18.307	23.785	28.014	14.999	32.432	27.648	40.412	41.031	38.171	41.227	41.753	23.31	39.015	30.563	32.189	37.096	38.275	37.57	44.297	47.004	42.339	48.022	53.318	45.989	46.32	53.769	53.669	53.199	53.34	56.485	49.95	51.984	59.922	56.694	66.056	57.448	66.466	61.937	66.011	64.887	64.662	67.904
0	0	7.1839	0.89908	15.683	6.8587	7.1167	10.098	2.0234	0	7.3794	0	9.5361	10.312	17.119	3.5278	7.9291	6.4168	0	0	1.4927	3.0906	3.407	6.6465	5.8366	1.8777	8.9872	4.8491	0.30074	4.7807	0	0	0.49903	0	0	0	0	0	0	0	0	0	0	0	0	0	0	0	0	3.9349
0	0	0	9.3391	6.6009	17.668	19.913	10.543	26.598	21.685	26.581	32.718	32.158	32.53	29.403	33.294	29.134	33.836	44.9	41.785	42.221	34.918	29.815	31.571	31.916	40.706	37.219	35.412	32.035	35.462	35.179	36.215	44.167	35.75	48.68	45.195	49.358	37.327	31.227	33.362	28.35	30.741	35.464	37.618	45.777	47.819	41.575	46.889	44.127	53.32
0	0	0	4.8628	2.3359	19.796	17.377	14.593	18.449	14.677	30.667	28.777	29.114	35.291	36.147	30.874	34.164	43.045	47.558	46.664	49.218	52.356	38.653	50.378	49.239	63.305	64.749	63.491	69.708	56.655	65.949	65.39	79.939	57.362	83.986	81.723	87.384	78.292	79.744	71.348	79.348	69.673	83.012	85.924	83.34	90.535	71.062	78.004	65.151	70.659
0	1.2596	10.561	5.8651	0	4.4947	9.4791	12.99	13.116	21.537	28.938	26.731	37.673	39.506	47.832	48.801	58.706	54.624	71.645	77.745	100.7	98.083	112.11	123.62	133.08	151.18	159.44	159.5	173.63	169.29	173.21	184.38	196.95	193.17	200.84	184.15	183.76	178.06	212.71	204.2	202.87	210.87	209.19	209.89	218.03	210.72	238.29	258.76	262.72	246.98
0	0	3.2403	10.498	8.4329	10.342	7.7948	18.349	20.96	22.509	21.414	27.777	17.319	12.748	20.185	7.4287	18.914	32.979	39.242	30.547	34.083	35.024	38.273	37.97	39.428	37.755	42.823	32.547	40.692	38.197	36.706	43.615	43.854	45.534	52.826	49.544	66.168	55.793	53.968	55.331	54.62	49.84	45.279	44.346	46.228	43.66	39.172	42.337	46.931	40.68
0	0	0	4.8672	5.9761	11.058	13.089	20.453	20.659	8.0971	13.224	17.3	9.9324	8.4197	15.789	26.942	12.783	13.39	13.011	11.488	9.9244	20.525	21.928	25.908	29.136	21.023	20.797	21.012	24.903	25.363	23.781	21.755	22.805	25.037	28.679	35.071	27.365	25.521	31.431	27.689	29.592	30.679	34.919	32.351	42.449	36.334	42.847	54.95	36.893	32.983
0	0	0	4.5806	12.321	12.652	8.2207	11.108	3.9581	12.566	16.961	17.462	15.19	9.9895	18.952	14.605	20.951	18.259	20.179	19.542	23.746	22.497	20.497	21.023	28.928	29.888	36.973	35.285	45.222	43.001	54.538	54.353	59.236	59.552	75.254	62.235	57.045	67.856	71.604	74.465	79.165	79.95	79.676	78.477	88.788	77.771	90.052	81.009	88.001	88.601
0	0	0	16.247	17.121	17.285	20.587	15.423	12.453	7.6071	15.136	15.58	12.437	15.955	16.033	9.7605	6.1401	0	2.2377	1.2608	0	0	16.017	19.72	17.315	18.909	10.156	23.395	29.635	24.263	32.541	29.585	45.464	45.135	43.764	35.136	40.705	45.394	38.182	56.431	44.132	50.207	45.199	52.547	48.009	40.921	56.803	44.45	53.27	40.052
0	0	1.3423	12.291	9.2786	10.516	19.515	14.686	18.386	24.754	25.665	18.65	30.362	32.398	41.963	48.627	39.782	51.275	60.55	57.012	56.265	59.359	55.586	57.848	54.39	53.077	51.635	56.117	52.8	45.92	55.093	52.055	58.657	61.193	59.834	56.854	55.433	48.688	44.345	47.105	52.74	54.171	53.347	45.493	50.56	46.737	42.377	42.874	45.363	34.815
0	0	0	7.1224	9.3778	15.327	20.842	12.182	23.626	24.84	32.385	31.885	40.788	47.139	53.423	61.342	70.139	73.924	87.048	84.812	93.017	101.45	116.59	117.45	127.99	139.91	154.67	152.29	163.12	170.09	176.39	183.45	194.51	212.94	218.25	248.95	264.72	285.04	301.09	317.96	336.55	362.8	408.43	400.82	412.48	440.9	450.7	457.69	442.88	450.78
0	0	2.0603	0	4.838	10.028	11.261	2.9961	10.369	10.4	12.88	6.7185	13.624	13.191	10.021	15.092	22.41	22.591	21.896	33.132	34.058	46.467	35.772	47.058	38.817	48.723	53.177	60.178	57.412	68.31	65.64	61.162	61.671	63.062	66.205	67.841	61.217	65.657	69.542	66.13	55.988	64.386	69.077	73.327	75.715	67.944	66.622	62.975	75.949	68.314
0	0	1.8586	5.3562	14.204	4.6946	15.786	18.844	19.947	17.48	30.297	30.776	29.062	36.17	43.003	40.323	39.213	39.476	35.392	41.023	42.965	43.963	45.772	46.393	48.997	48.726	53.061	56.34	55.139	48.482	59.346	57.507	57.836	67.744	73.342	76.59	80.687	93.886	90.348	88.514	97.658	90.819	90.782	89.978	89.774	96.34	98.034	92.348	92.44	95.651
0	0	5.4479	7.6862	9.1395	12.19	5.4044	10.139	10.26	21.256	18.816	26.018	17.18	21.496	26.381	25.354	34.297	30.935	29.7	34.86	39.874	43.596	46.695	44.067	52.755	49.113	61.584	63.338	68.524	59.408	67.357	61.422	82.959	84.595	75.984	68.187	70.893	77.3	76.823	77.871	86.372	84.774	105.23	85.516	90.861	97.216	98.907	98.009	98.443	101.75
0	0	3.7224	5.632	1.9923	6.193	2.6524	6.684	9.6995	12.644	14.113	16.984	10.505	17.2	7.8427	13.877	9.1588	17.049	2.0059	15.16	5.3368	11.25	6.4323	13.072	11.343	5.998	3.9396	0	3.6529	2.8379	4.7014	8.9495	3.1699	7.2166	0	14.034	3.9774	7.6138	8.1477	12.935	21.17	17.547	13.677	13.94	8.8025	9.8028	13.083	17.523	21.709	11.531
0	0	0	15.39	5.5324	6.4579	9.7246	9.4214	17.558	25.098	21.816	22.11	29.836	20.931	25.462	33.054	27.896	28.735	31.337	28.153	29.936	24.374	25.374	29.014	29.759	36.299	28.433	41.835	32.848	36.334	34.49	45.239	43.911	41.712	35.387	32.5	28.49	33.216	28.395	36.174	35.947	32.394	32.436	40.119	36.841	39.446	37.902	32.528	43.39	30.764
0	0	0	8.8544	6.6856	13.77	21.425	19.029	26.379	24.111	31.984	32.69	39.883	32.73	27.928	42.753	37.285	48.307	36.122	47.796	48.854	42.242	46.965	48.142	44.714	54.764	47.008	59.383	51.087	59.975	55.972	52.822	56.54	52.525	55.503	60.468	59.637	56.657	55.611	61.12	55.773	54.439	58.343	64.144	69.728	53.735	62.729	61.569	60.21	62.895
0	0	0	3.316	6.3193	2.3919	12.582	12.634	13.39	5.246	9.1421	14.987	11.546	7.092	4.4333	11.039	14.859	14.575	18.744	13.627	14.851	11.166	9.6155	14.718	23.55	23.866	19.708	25.24	19.151	21.207	21.917	24.677	27.313	24.947	30.398	37.389	22.916	14.082	27.416	23.542	14.855	20.458	22.381	12.309	21.676	24.284	21.104	19.081	11.661	12.292
0	0	0	9.703	12.327	10.749	10.221	11.036	12.169	8.3922	16.727	19.515	26.898	12.301	16.291	22.576	19.005	26.25	22.955	20.691	25.991	29.457	16.803	25.63	18.108	33.175	26.553	32.523	24.996	22.657	31.94	19.019	26.737	27.854	23.213	29.244	21.714	26.394	29.364	31.933	29.917	29.702	37.749	33.84	40.777	27.163	28.766	26.453	32.074	25.164
0	0	0	5.2707	14.948	15.493	14.729	16.684	26.779	30.477	31.957	36.218	39.055	44.914	48.952	47.73	54.427	49.722	54.712	60.591	57.619	48.453	60.802	55.856	60.455	54.804	67.745	52.129	65.743	54.234	62.909	60.47	75.853	59.294	59.67	60.873	62.82	66.843	76.997	73.024	76.529	72.341	67.036	78.362	83.502	81.755	87.2	88.994	90.573	87.23
0	0	0	11.637	14.873	11.939	17.383	14.192	15.432	19.851	30.093	22.963	28.181	28.999	50.47	60.927	66.955	63.2	79.275	99.269	96.103	79.468	94.846	104.05	97.699	115.5	116.16	121.9	129.7	133.17	132.24	137.11	102.15	108.07	111.21	105.23	100.25	109.69	115.53	120.43	128.33	131.07	126.07	126.52	128.22	127.91	142.5	136.09	138.32	135.93
0	0	0	4.2357	6.3489	12.164	21.448	13.653	21.676	27.113	30.348	27.104	28.847	24.755	30.143	22.664	32.543	30.052	39.094	36.628	32.004	34.27	33.726	34.537	40.138	44.504	42.225	38.132	46.756	44.813	44.706	45.481	51.47	44.116	50.036	42.38	43.234	44.886	50.626	50.343	52.628	50.787	42.128	46.939	48.663	45.867	49.823	46.759	56.219	47.52
0	0	1.1773	20.937	8.5872	20.533	21.231	26.501	36.56	29.043	37.986	31.326	28.512	34.662	28.983	34.169	36.09	31.884	30.361	23.532	26.093	27.263	25.84	40.871	26.29	39.753	28.837	26.074	25.947	23.128	15.185	29.094	24.538	16.88	4.7806	17.214	11.575	2.2022	0.84702	1.3222	5.858	6.8549	0	0	0	0	0	0	0	0
0	0	0	3.4485	4.4669	15.425	13.705	20.875	20.517	32.628	31.037	34.254	39.683	39.168	44.734	43.975	47.509	43.718	44.988	47.712	50.095	55.168	49.006	48.693	44.926	48.548	51.976	51.235	59.667	61.594	64.543	55.891	60.822	66.946	63.906	58.288	63.559	63.711	67.119	66.069	71.609	64.575	68.394	72.481	69.988	72.78	71.331	70.124	65.14	66.616
0	0	0	16.563	9.905	10.447	9.1858	15.703	17.268	13.293	16.562	17.49	19.954	16.623	9.6958	18.573	17.09	21.718	20.448	15.835	16.516	16.249	12.844	16.349	15.095	22.738	15.403	28.617	19.458	24.57	26.891	27.38	25.933	19.824	15.628	19.292	16.235	28.335	26.449	30.74	35.962	38.675	39.94	43.84	43.252	47.723	57.915	53.622	54.645	45.394
0	0	0	3.5257	4.3798	11.739	15.563	5.4953	7.8328	12.044	12.13	8.626	11.755	20.925	14.047	21.493	12.282	11.056	19.342	13.903	19.009	24.691	15.523	14.688	11.108	18.11	21.192	20.789	19.105	18.665	25.354	29.191	33.864	38.263	36.798	29.079	31.85	22.311	31.235	43.237	43.268	34.613	35.992	29.828	32.665	38.996	34.298	39.074	39.087	37.321
0	0	0	10.154	25.777	20.752	19.047	33.13	32.873	29.312	36.682	42.205	28.818	29.903	30.708	37.616	17.039	23.233	5.1771	9.2052	13.746	2.4208	2.7414	8.0925	6.6891	0	11.288	28.213	16.059	0.52755	12.894	15.237	18.979	23.77	26.639	20.06	24.4	20.669	29.005	32.046	40.681	42.431	40.459	34.658	42.847	43.178	45.71	38.277	36.994	40.001
0	0	1.6556	10.234	2.4077	12.301	10.399	19.483	14.908	24.431	24.262	34.711	43.42	56.108	62.764	75.75	83.905	85.01	107.5	104.66	132.56	106.94	113.7	122.98	126.66	138.73	151.24	152.88	159.37	168.94	178.45	182.76	134.5	144.33	147.57	152.15	143.78	148.1	151.37	158.02	157.86	143.52	166.34	141.19	135.87	140.76	138.4	135.85	130.05	118.47
0	16.04	0	6.323	0	0	0	3.2162	0	6.7199	0	2.3437	1.5427	9.2636	14.041	16.579	18.789	12.562	14.372	7.791	3.9898	24.17	3.6241	17.346	7.2965	28.506	9.8499	14.39	33.805	20.673	16.103	23.947	11.216	23.052	19.994	36.246	26.98	25.412	37.093	31.765	35.389	39.106	26.503	30.759	34.329	38.872	39.434	38.535	39.345	33.58
0	0	0	7.1657	11.414	13.635	11.442	6.2645	10.624	16.761	17.664	12.883	16.109	15.844	10.969	12.491	22.054	14.129	30.45	31.177	28.382	25.356	26.223	27.998	28.538	28.148	31.398	33.442	31.938	28.33	26.838	35.622	36.017	39.192	39.812	37.946	51.625	57.049	55.762	58.027	59.047	50.935	54.545	64.208	63.832	73.182	65.663	65.234	67.942	65.075
0	0	3.2367	7.9826	7.2825	11.385	8.23	17.179	21.965	25.955	21.261	26.925	18.723	16.39	18.784	16.034	17.973	21.69	22.513	23.831	24.167	14.56	10.459	12.035	6.6681	8.7009	8.8145	1.3575	10.261	4.0939	4.3843	10.091	21.829	12.838	21.359	15.023	28.474	25.977	20.48	22.951	28.489	19.855	15.174	23.107	32.816	33.714	35.35	43.384	45.289	47.816
0	2.5843	0	14.076	12.119	0	20.745	11.923	38.772	14.375	55.975	38.035	64.692	65.43	68.967	57.405	62.409	56.644	68.264	56.706	58.243	76.668	87.17	46.626	55.649	50.588	60.121	58.273	53.836	60.578	63.268	57.319	59.251	65.477	67.569	69.491	60.131	72.285	68.255	65.96	68.289	83.086	71.682	77.899	81.814	89.092	90.999	90.057	91.869	78.008
0	0	0	6.4357	5.2698	9.0447	4.3715	5.1299	0.44758	6.498	5.2887	5.0169	0	5.9326	9.6657	7.703	7.8731	0.15371	4.229	2.5966	2.9466	2.1314	6.34	6.6858	9.0947	17.267	13.363	14.447	15.118	21.738	13.419	24.138	13.43	24.46	24.146	21.702	28.15	24.896	36.085	33.169	45.371	42.284	52.637	55.338	52.732	64.345	67.53	83.193	75.202	85.709
0	0	0	4.5688	3.0527	4.0725	14.28	16.597	22.476	20.128	24.532	33.417	35.447	28.815	25.892	33.662	34.649	30.13	37.647	34.367	44.102	34.235	40.095	34.103	35.989	43.387	37.794	50.338	48.754	38.069	37.224	50.953	47.451	47.076	35.265	37.279	31.514	38.182	38.445	38.794	40.969	45.552	48.379	52.831	59.992	60.646	47.136	38.822	40.547	36.643
0	0	0	10.175	10.794	15.222	21.306	25.487	34.675	27.743	34.907	29.966	36.987	31.623	21.218	29.595	32.368	29.027	28.064	25.862	27.402	24.292	26.789	37.54	34.742	39.619	34.001	48.768	39.782	42.889	51.435	55.68	54.63	54.19	43.615	49.319	44.136	52.581	48.631	50.233	55.547	55.391	54.236	55.723	57.471	60.05	65.074	63.845	68.983	62.663
0	0	0	21.075	14.99	9.8883	49.343	51.889	58.045	64.352	70.95	68.222	72.744	77.779	72.012	76.494	89.28	75.63	95.04	101.83	92.555	79.941	44.891	54.816	46.785	55.032	51.15	49.002	43.356	43.634	41.152	39.086	45.235	45.642	49.449	37.852	46.387	45.773	44.022	47.346	41.108	48.64	56.298	49.6	46.748	55.71	45.982	48.292	42.498	44.329
0	0	0	2.3579	16.052	19.348	29.138	31.265	39.113	37.564	30.134	30.725	51.18	50.587	66.426	48.862	63.971	42.563	64.222	62.823	70.693	74.906	77.289	80.93	102.12	93.023	113.92	115.57	135.47	136.59	153.77	158.02	153.67	155.8	159.52	151.5	164.7	158.41	151.29	169.26	175.8	184.93	192.8	199.26	193.54	207.3	209.32	224.4	223	233.91
0	0	0	6.2242	11.6	18.828	17.137	21.387	24.556	21.64	36.371	29.767	38.672	40.438	33.517	26.565	36.492	44.752	54.94	54.334	55.913	48.965	47.53	55.959	43.308	48.46	62.176	48.334	49.653	39.239	39.998	46.44	49.049	53.007	58.171	62.714	58.526	54.341	57.642	66.699	65.65	57.123	64.181	71.103	77.073	79.605	69.04	71.657	64.625	70.256
0	0	0	5.2839	12.456	23.385	22.578	26.485	51.2	28.229	25.607	22.284	27.895	46.68	55.081	55.79	57.125	59.08	63.377	63.634	59.181	48.958	54.939	65.909	61.998	62.687	69.275	71.567	67.266	66.467	47.653	57.602	64.45	58.68	61.04	62.285	64.281	61.506	64.517	59.036	62.143	64.243	50.66	56.975	56.17	56.718	47.637	49.886	57.895	53.533
0	0	0	17.498	16.145	12.009	24.129	33.613	33.397	37.669	46.736	38.765	41.732	30.816	32.335	35.949	31.756	39.027	29.389	33.664	39.312	28.774	33.912	31.606	32.641	47.16	34.946	44.763	41.162	41.342	38.103	33.995	38.222	37.467	47.316	45.558	38.088	41.289	39.647	42.512	45.926	52.905	57.971	59.635	66.818	46.6	57.025	61.099	59.945	61.658
0	0	0	5.4265	7.0686	16.977	15.798	21.338	25.671	19.463	14.13	36.624	29.723	26.259	23.991	41.528	41.81	45.289	42.728	34.445	40.148	36.578	39.459	41.954	39.701	47.006	43.545	51.853	45.421	49.761	52.077	58.632	55.971	56.439	50.214	39.626	38.312	48.771	47.552	52.317	54.246	57.037	49.112	87.314	97.875	99.594	59.491	51.291	62.479	46.931
0	0	0	0	0	7.1221	12.876	19.463	12.913	21.619	19.376	24.775	25.639	28.41	30.272	30.999	27.058	34.036	39.764	46.745	36.779	38.351	35.263	31.765	27.961	32.818	38.531	41.564	46.151	40.386	42.073	40.116	40.391	26.305	40.794	50.04	49.076	52.38	53.056	62.109	70.99	53.096	58.884	51.738	46.287	68.214	73.243	60.89	57.839	52.74
0	0	0	16.638	23.956	39.291	0	35.058	29.25	30.524	18.622	23.395	27.315	14.392	9.8224	9.1725	9.9527	2.681	37.97	27.875	28.196	12.576	20.41	26.924	27.839	30.362	27.523	23.614	24.493	29.064	0.24495	0	7.498	21.894	12.955	9.4176	10.29	26.868	28.435	22.806	19.302	26.187	29.516	35.668	36.827	26.252	16.404	30.181	38.348	38.567
0	0	0	4.3299	12.031	15.779	26.441	34.131	47.595	45.723	55.119	56.328	50.744	52.065	64.125	65.021	68.144	55.861	56.309	49.771	56.371	55.029	59.116	49.695	57.251	54.81	58.869	59.311	34.234	52.015	38.127	38.84	43.644	52.237	37.957	49.243	41.511	36.877	33.038	33.668	33.491	42.474	27.537	39.152	36.281	31.897	32.338	22.85	34.518	29.735
0	5.9159	12.348	0	0.93261	1.0988	14.704	23.034	25.125	19.517	23.903	28.937	27.727	37.288	29.186	32.853	33.115	36.089	31.838	28.004	29.032	35.236	27.193	35.358	32.556	30.073	30.222	39.66	32.913	26.816	30.736	31.574	36.123	40.23	36.334	34.295	35.546	29.582	36.535	37.815	36.093	35.796	32.002	31.798	34.339	30.379	25.047	34.899	38.319	31.304
0	0	0	0	9.7063	13.083	25.874	23.203	27.684	24.31	31.685	28.41	28.228	33.545	30.982	36.386	29.808	30.793	26.034	19.931	27.117	32.547	32.222	9.0465	14.194	6.8773	8.9327	7.3376	19.069	3.3691	2.9356	6.5634	0.53102	7.6259	5.8283	7.0119	1.2548	6.6222	15.503	10.527	8.8848	12.256	11.122	3.0608	10.654	10.342	11.152	32.002	22.546	25.266
0	0	1.7341	4.5346	10.613	11.955	14.352	25.78	27.567	35.084	45.109	56.087	53.375	59.766	66.341	55.343	67.865	67.221	65.442	81.836	65.877	60.99	74.352	64.208	72.998	71.066	75.791	79.549	79.367	67.683	74.187	61.691	72.401	73.2	70.471	70.363	71.305	71.772	64.164	67.156	74.283	64.461	87.677	62.426	64.973	68.929	69.894	67.161	67.268	68.653
0	0	0	1.2266	15.315	29.413	40.591	36.694	34.671	32.408	34.94	31.098	27.231	31.307	31.866	35.997	33.792	35.079	31.391	28.892	36.164	11.14	0	19.636	18.261	9.3946	14.338	33.355	34.251	39.851	56.211	61.736	76.463	76.055	74.556	100.29	113.44	116.78	115.75	149.04	161.39	169.34	175.4	187.61	178.58	186.5	203.69	192.88	192.31	183.81
0	0	0	0	9.9805	16.881	26.346	27.392	29.264	25.83	30.277	30.463	30.8	36.1	31.479	37.138	33.555	29.058	36.55	29.631	27.876	20.705	25.31	25.431	27.803	31.05	34.773	37.455	34.352	31.027	26.845	33.139	37.948	35.255	35.37	39.921	37.334	36.601	42.985	43.461	43.115	38.286	34.154	34.852	28.062	23.561	20.706	32.386	24.058	20.675
0	0	4.2098	8.2101	9.0959	8.4853	8.7183	8.3481	16.911	24.882	24.374	28.252	28.972	25.206	28.953	35.739	38.111	43.979	40.17	51.179	40.012	56.032	42.708	55.661	48.59	59.208	48.482	35.094	52.896	54.683	50.331	54.073	54.719	48.678	49.541	60.632	52.013	62.795	70.507	65.241	67.452	63.747	56.536	59.868	53.506	50.681	55.284	53.026	56.507	62.612
0	0	0	8.9559	15.256	28.479	29.586	31.585	33.315	0	0	0	0	16.897	11.299	18.329	9.7955	16.728	14.742	17.575	16.313	5.8356	4.1948	1.6062	15.698	9.8488	10.155	11.085	15.965	4.2243	6.5235	14.384	7.1947	7.1734	7.5871	16.428	13.632	13.734	22.771	16.261	14.546	18.98	17.502	11.021	14.521	15.556	18.078	28.223	27.666	28.533
0	0	0	10.17	14.478	12.344	11.004	11.981	22.204	20.443	16.968	23.392	25.72	32.734	34.06	40.376	47.581	50.517	47.853	51.811	46.884	39.53	49.015	49.984	52.038	59.457	50.749	64.42	57.255	66.791	58.91	66.229	69.541	63.268	64.037	54.7	54.486	54.098	61.192	57.874	68.187	64.776	65.976	63.995	71.491	69.476	74.717	70.047	77.646	70.486
0	0	0	0	8.1843	31.007	34.874	38.368	64.052	68.228	84.986	82.587	90.932	86.421	91.496	92.247	96.418	98.573	110.04	118.79	113.77	113.51	112.66	117.26	113.17	123.94	123.53	124.13	126.06	122.07	127.22	130.61	133.76	129.43	136.8	137.96	147.21	141.85	141.73	140.36	139.94	138.76	144.92	148.27	141.82	163.64	153.52	153.22	148.43	157.14
0	0	0	8.5627	13.998	23.448	26.897	43.328	43.215	55.302	41.95	44.394	65.016	57.154	53.543	52.377	48.229	57.101	51.374	49.972	50.068	46.594	53.715	38.378	52.064	57.146	58.47	57.769	71.418	59.399	49.458	65.745	55.675	48.06	63.38	53.564	55.378	64.822	57.131	66.067	64.997	61.751	63.365	60.672	62.543	51.268	60.897	51.392	49.771	52.139
0	0	8.9661	3.2773	11.337	4.2858	0	3.9337	0	2.9919	2.7846	0	0.3652	8.6804	20.968	9.4321	15.669	14.533	21.357	30.004	29.25	40.14	39.996	41.47	43.595	41.176	48.384	60.956	50.743	53.704	53.194	46.279	66.532	51.86	63.832	47.438	53.405	52.095	54.476	66.011	58.905	68.666	67.515	70.698	64.201	69.981	79.399	81.034	86.652	88.181
0	0	2.9834	8.8875	14.484	9.5066	14.315	25.522	33.657	32.306	31.01	32.777	39.367	53.634	61.697	68.02	70.625	71.671	74.207	87.753	66.751	74.692	98.565	81.691	88.142	88.746	98.821	94.385	100.94	105.22	113.32	106.8	108.21	111.23	115.19	130.57	127.15	123.36	118.24	122.09	124.97	109.22	121.2	129.75	137.6	121.34	124.03	122.27	122.95	131.86
0	0	1.0917	12.93	21.966	13.22	12.666	11.382	12.648	7.2725	18.817	0	10.103	0	0	0	0	0	0	0	0	0	0	0	0	0	0	0	0	0	0	0	0	0	0	0	0	0	0	0	0	0	0	0	0	0	0	0	0	0
0	0	3.1664	2.2895	8.9533	6.4246	4.5903	9.147	2.9965	11.303	8.6001	8.2174	2.3555	18.179	19.413	23.087	24.39	27.453	24.658	39.792	41.842	51.634	50.648	62.846	58.111	64.63	72.848	65.182	80.462	82.372	86.41	89.088	92.913	93.249	89.332	109.84	93.756	99.251	106.96	104.93	102.28	111.16	106.88	109.13	106.03	107.8	105.44	109.2	107.84	111.77
0	0	0	5.641	11.8	15.034	8.321	5.6902	18.757	20.981	20.797	18.17	28.738	31.146	27.397	24.115	31.161	29.612	39.227	31.136	37.273	29.313	39.642	34.748	46.091	37.848	52.186	55.964	61.208	62.426	62.444	73.101	70.461	73.049	76.766	74.7	94.884	93.356	108.07	113.05	113.38	117.47	116.35	123.1	131.65	147.18	132.72	140.88	147.5	135.82
0	3.358	0	1.9952	5.4993	0	12.294	4.4808	5.5221	2.5504	9.1465	6.8446	6.2658	14.512	16.154	10.736	9.7007	3.4486	15.289	9.9209	16.927	16.51	16.028	15.214	21.913	18.272	23.192	25.725	18.477	22.321	17.109	15.606	13.516	25.652	19.381	21.419	20.693	22.788	13.591	16.823	12.232	25.713	17.838	17.851	23.185	29.046	32.022	33.29	32.78	28.31
0	0	0	1.7333	9.1631	13.22	16.824	16.427	18.325	11.584	19.575	11.424	10.906	23.076	23.862	25.815	24.19	21.913	26.991	25.348	22.497	20.822	20.654	19.813	15.687	26.859	27.913	31.304	28.992	27.228	18.269	30.86	31.183	22.262	25.696	25.155	25.448	23.055	26.183	23.759	24.099	18.008	19.264	19.319	9.908	14.072	10.776	7.5579	18.069	10.637
0	0	0	1.8931	8.2965	9.4901	17.247	15.994	17.724	13.006	6.7112	7.8883	18.637	19.915	16.472	15.551	17.865	18.028	17.192	17.031	18.164	21.842	20.717	24.692	28.443	33.785	26.292	26.052	22.042	26.507	19.72	23.816	30.177	34.677	34.88	35.491	26.976	31.184	33.956	42.383	33.427	36.412	42.731	33.033	40.683	29.961	26.189	36.818	34.09	40.379
0	0	0.45147	0	16.734	16.551	24.44	36.059	25.101	23.227	21.068	20.735	13.703	29.593	17.62	29.255	26.887	32.002	26.033	25.276	30.576	30.414	27.589	27.35	23.742	35.646	33.35	35.893	41.799	39.455	34.865	35.228	29.459	32.842	29.85	31.79	19.584	24.303	29.869	33.278	37.034	32.492	34.087	35.941	33.684	36.791	29.582	27.353	35.278	35.682
0	0	0	5.9919	14.897	17.334	18.136	19.979	30.413	38.949	45.695	40.34	48.056	37.841	41.838	68.923	59.637	84.103	72.936	62.449	69.812	69.76	75.82	66.574	57.307	79.686	66.767	84.776	73.257	76.443	77.245	77.651	66.77	67.702	69.287	78.493	74.462	72.332	73.426	72.004	65.714	84.558	93.455	79.96	88.675	65.479	82.309	70.301	93.831	86.365
0	2.9841	0	3.193	0	5.8195	4.4033	11.962	6.5949	12.499	12.046	11.743	9.0874	18.973	25.486	24.598	24.768	16.7	18.844	9.7805	6.7389	5.9326	1.7582	2.8687	7.5224	6.8827	9.9669	11.104	4.9371	14.249	7.1661	13.765	0.10937	9.2907	4.6221	4.8369	0	0	1.1298	1.1497	0	0	0	0.058457	0	0	0	0	0	0
0	0	0	14.583	19.956	13.944	25.097	20.968	35.472	23.939	40.17	36.513	27.206	27.727	16.059	30.406	18.745	27.753	13.145	14.98	17.951	6.7578	10.327	9.1763	17.069	7.2983	16.098	10.942	28.022	23.428	18.719	20.782	19.461	21.015	23.028	31.622	23.74	25.981	33.46	37.356	32.298	32.394	34.248	40.569	38.832	33.68	40.512	39.717	32.982	35.849
0	0	0	5.1781	12.497	21.698	17.707	18.517	22.84	35.495	26.048	23.378	33.021	21.189	30.032	21.856	30.06	27.942	29.235	30.567	25.01	22.234	29.411	26.443	25.928	28.794	26.034	22.312	26.573	25.629	27.71	32.339	35.768	28.917	32.25	21.225	23.511	24.907	25.699	27.711	35.14	27.651	29.911	26.726	32.801	26.127	30.959	25.926	32.161	26.218
0	0	0	10.206	15.119	14.27	25.242	25.446	15.235	5.907	7.6972	6.2848	21.177	19.186	16.558	16.316	14.127	21.924	28.808	24.135	30.604	16.124	18.572	30.814	25.536	39.781	31.247	28.7	27.281	29.491	20.152	33.034	36.135	32.933	42.305	31.243	33.251	32.263	33.495	32.668	42.407	29.515	37.57	37.509	36.106	36.112	30.642	26.535	33.53	31.548
0	0	0	4.7908	9.415	4.9842	15.191	29.778	24.766	31.258	26.296	28.894	35.52	26.756	28.596	22.762	22.004	30.794	35.435	37.941	27.641	25.191	22.949	19.365	24.64	20.598	23.525	23.231	18.501	16.953	11.514	8.5842	6.3199	8.1121	3.9985	7.4206	9.9778	9.7044	7.5394	14.882	14.617	12.357	9.0159	6.4989	9.4707	5.5709	8.4017	0.32034	0	0
0	13.154	26.249	31.105	20.321	0	0	0	0	0	0	27.729	23.859	21.624	33.075	24.677	28.831	34.089	33.898	28.711	45.301	40.954	38.01	51.656	43.935	45.24	50.553	54.719	52.302	57.402	59.916	56.208	59.96	58.185	72.077	58.831	63.217	62.231	63.022	70.742	72.924	58.21	54.408	55.548	62.234	60.949	60.729	65.619	60.684	67.823
0	0	0	8.355	10.987	12.26	18.731	25.229	34.392	29.022	31.713	27.453	34.99	37.965	41.119	40.886	41.342	42.807	45.621	40.802	45.214	55.738	49.385	43.856	53.531	45.107	55.481	55.359	56.3	57.973	57.361	58.359	55.787	66.198	60.017	70.499	66.695	70.143	67.314	68.285	72.129	72.46	79.462	71.675	78.728	71.701	78.004	74.284	77.007	73.123
0	0	0	1.5923	0	7.3377	8.218	8.1309	1.6144	14.128	14.641	11.812	15.431	0	9.9897	5.883	17.395	12.262	18.154	18.603	17.056	20.979	21.276	20.731	24.875	32.523	21.547	23.411	34.102	29.481	29.868	37.302	36.279	28.866	37.996	26.953	34.301	38.5	38.693	42.055	47.278	46.016	39.753	29.692	33.844	29.318	36.059	28.986	38.055	37.935
0	0	0	3.7716	10.597	20.736	27.779	44.84	42.521	48.983	53.159	59.001	64.966	62.857	72.537	62.794	67.393	60.974	65.382	63.557	74.075	69.954	72.214	65.718	68.049	69.302	67.564	76.132	79.168	74.546	76.724	73.377	83.43	79.14	86.104	74.482	77.996	80.379	86.069	85.5	83.916	83.469	88.746	80.012	77.357	72.159	82.215	81.525	78.096	78.633
0	0	5.1197	9.9221	4.6662	11.041	14.925	4.4843	6.6582	6.3447	11.29	3.8455	5.7011	8.6279	4.4456	2.0361	0	0.74673	0	0.61154	10.376	7.392	4.0358	3.49	0	6.2348	4.2091	6.2303	3.0488	0	0	0	2.6107	5.1249	0.37937	4.8088	5.5289	0	0	7.3292	8.3892	4.9815	0	0	0	0	0	0	0	0
0	0	0	11.482	18.192	16.311	9.6062	13.683	25.274	24.943	28.085	24.285	30.891	33.704	34.88	24.5	30.416	28.468	29.694	30.421	26.44	24.595	33.234	20.782	30.016	32.191	36.9	28.07	37.885	41.06	41.354	46.668	46.973	45.237	45.31	40.055	52.805	50.738	59.977	58.028	60.186	56.705	55.701	68.192	71.616	73.767	70.019	68.556	73.55	74.247
0	0	0	13.273	0.99378	4.1358	10.621	8.0918	13.404	13.252	7.2205	14.42	14.127	9.2242	19.621	17.065	20.503	21.149	23.176	19.799	27.396	21.819	22.671	27.954	24.385	22.377	24.974	33.598	33.818	31.396	29.859	33.681	34.806	27.196	23.225	28.875	23.261	34.4	33.628	36.001	40.388	45.575	41.238	42.7	50.784	56.62	59.554	60.04	58.948	55.22
0	0	0	0.29912	11.386	22.827	11.474	23.744	21.906	27.217	32.082	34.997	41.773	40.658	41.54	43.799	40.069	41.291	47.815	52.555	43.206	41.494	38.747	33.767	38.132	33.143	41.898	43.454	52.035	43.839	45.423	48.367	39.124	39.229	45.248	43.174	48.697	44.415	51.385	55.931	59.478	51.129	53.413	55.531	57.528	55.27	55.75	50.415	49.232	49.375
0	0	0	4.9607	6.6037	6.7469	6.5636	1.0283	1.1529	2.1088	0	1.1871	2.6822	9.0497	4.2742	8.0083	7.0606	5.9996	11.367	15.607	22.748	23.326	26.272	18.605	22.063	32.063	26.323	32.312	28.847	31.308	30.095	34.888	38.214	45.116	44.001	42.923	34.966	36.587	33.146	41.956	50.606	48.591	44.718	43.931	39.317	44.999	42.437	43.259	50.915	46.323
0	0	0	0	13.028	21.389	37.448	39.054	39.852	47.938	33.353	48.523	50.704	56.512	61.896	74.951	87.224	102.92	116.4	119.62	138.2	133.81	138	154.17	165.97	159.3	160.39	152.52	163.36	146.64	154.06	155.11	161.31	163.29	164.73	146.2	146.64	153.33	153.8	141.43	151.87	149.65	144.55	145.56	146.42	142.49	129.95	133.31	125.89	124.15
0	0	0	2.6239	10.589	15.898	10.12	19.151	11.631	21.596	21.905	21.85	37.969	39.341	44.959	28.368	35.906	29.818	35.076	34.598	38.41	37.39	55.307	55.754	39.992	28.224	31.31	37.842	35.882	51.389	40.413	36.599	48.639	64.616	50.256	36.541	38.256	39.205	55.642	41.686	48.643	47.831	43.265	45.051	45.425	35.782	60.669	43.926	47.824	50.204
0	0	0	16.081	17.296	29.732	22.147	21.995	27.686	43.634	25.822	45.631	58.689	63.451	53.137	60.771	64.706	61.006	68.494	82.563	73.284	65.313	74.69	65.03	73.012	66.15	80.664	66.047	78.409	74.067	72.218	90.151	85.314	78.019	83.368	78.648	78.665	87.906	91.148	91.258	91.024	92.473	86.523	96.467	100.03	95.353	90.526	93.508	100.33	94.569
0	0	0	13.969	0	16.945	14.593	18.203	25.705	15.247	26.275	23.424	27.303	29.909	24.202	32.069	31.326	31.663	33.219	21.297	26.936	20.447	24.048	20.226	26.455	27.485	25.027	33.251	26.571	28.32	24.214	33.313	34.042	28.662	28.634	24.332	17.172	23.356	24.765	22.401	29.241	30.123	27.844	38.142	43.865	44.762	50.125	38.188	49.685	40.884
0	0	0	6.7355	15.439	7.6452	16.688	19.356	12.383	12.91	6.8003	3.8278	15.49	19.888	30.161	15.669	24.162	11.869	19.999	23.874	35.739	36.539	41.506	35.715	39.802	34.611	36.589	35.72	39.904	35.774	39.755	26.619	43.849	41.107	44.627	30.309	36.338	32.993	40.117	40.264	32.301	33.131	32.108	38.949	30.56	33.042	36.181	42.026	43.528	41.995
0	0	0	0	26.761	0	13.365	21.93	14.352	20.152	20.626	12.062	20.141	21.851	19.613	25.515	27.035	26.132	25.842	20.114	31.818	27.843	27.243	41.254	36.099	42.905	40.567	38.988	40.276	49.717	39.669	46.554	48.024	50.688	54.314	54.731	51.445	53.182	58.539	57.257	55.945	62.205	63.103	64.867	67.736	61.904	55.802	66.738	66.559	70.668
0	0	0	9.8854	10.649	5.743	16.815	22.465	16.827	21.925	8.1726	5.7993	22.782	16.714	14.463	15.516	19.198	27.271	24.72	28.65	25.479	21.016	24.67	31.091	32.012	39.751	34.212	31.452	28.509	31.448	20.066	33.286	31.983	34.904	33.727	30.594	28.155	33.892	36.877	39.203	34.588	38.887	38.748	41.309	37.572	32.17	24.534	26.931	30.866	33.36
0	0	0	8.4727	7.5331	14.175	11.2	14.416	9.7184	18.229	15.299	11.712	11.095	15.894	15.832	21.498	7.5435	7.4595	13.016	9.7034	19.356	12.027	5.2557	5.5485	7.2376	11.966	7.1372	14.076	12.453	5.7121	9.6086	12.782	14.871	15.11	17.186	12.125	16.189	5.8771	9.5805	19.325	20.856	16.678	16.914	13.23	6.3934	11.099	13.153	15.407	13.757	14.924
0	0	0	10.484	11.732	23.823	20.196	22.675	27.537	22.599	30.05	41.997	37.79	48.189	57.407	62.337	62.071	54.564	57.252	41.769	42.572	30.406	30.271	27.315	32.43	41.443	32.987	39.114	36.536	40.925	34.342	38.124	29.362	30.816	33.279	35.865	32.956	30.133	40.661	39.121	27.21	33.308	38.054	26.52	29.663	30.139	27.809	20.67	24.351	20.205
0	0	0	4.3346	13.262	22.805	41.948	42.479	51.185	63.026	60.319	66.565	68.448	71.209	65.579	76.047	66.142	52.138	61.512	55.402	73.429	74.544	60.075	65.136	58.262	62.216	58.648	59.455	53.814	51.316	42.011	37.725	35.305	39.325	41.328	33.547	33.839	34.267	29.708	33.318	29.522	27.691	31.312	15.691	15.812	15.712	14.194	17.406	20.08	14.615
0	0	0	0	2.5866	12.149	45.033	21.67	26.52	13.069	8.2906	11.675	16.352	28.089	21.96	23.138	25.444	27.979	31.686	29.852	33.729	36.751	35.186	43.375	48.157	61.187	58.6	65.076	69.638	68.769	69.718	83.249	86.115	88.185	92.166	93.639	110.33	105.75	109.11	116.46	117.99	126.21	122.03	120.52	113.36	112.72	109.54	111.05	129.2	104.84
0	0	0	11.533	4.0213	11.31	6.2516	10.505	13.481	11.917	16.125	18.481	21.316	18.951	16.982	26.43	25.137	29.461	30.61	23.129	30.835	24.437	30.934	34.479	35.006	39.56	38.844	50.644	38.328	43.447	53.222	59.779	54.417	60.489	50.967	56.692	57.038	59.116	57.797	64.068	70.951	75.612	68.153	58.683	76.803	76.024	102.93	93.937	93.157	69.381
0	0	0	6.9933	10.721	9.3828	6.6646	8.6305	9.1656	6.3442	10.138	6.593	11.36	14.107	25.17	15.078	29.086	24.241	27.035	26.368	30.796	30.209	31.297	37.087	33.686	33.726	39.266	39.052	41.287	36.525	45.567	39.179	53.969	53.654	52.495	48.434	57.551	56.124	52.275	58.368	59.013	63.028	58.955	61.976	52.288	49.664	60.821	57.104	60.182	62.688
0	0	0	7.0998	13.634	15.414	14.956	8.8506	10.08	18.173	13.794	15.902	12.96	16.854	14.344	19.021	16.48	21.953	23.543	23.355	28.609	28.943	31.256	27.705	19.22	31.913	26.273	30.305	19.647	20.705	17.676	17.991	24.074	18.752	17.942	16.526	13.261	8.1071	7.6522	13.963	15.365	7.923	12.413	7.2556	4.7018	12.337	3.3205	3.8875	7.2904	5.0067
0	0	0	9.6288	14.083	27.62	31.677	37.578	46.751	44.695	46.417	48.707	56.374	43.118	49.948	53.408	48.269	56.686	49.452	60.688	71.143	75.709	73.295	81.922	77.403	99.964	99.663	106.27	113.56	140.28	150.69	150.76	172	181.67	191.51	206.49	222.71	222.04	249.96	271.75	283.96	295.96	299.64	308.02	314.81	307.32	317.52	308.46	321.51	320.47
0	3.9038	0	9.0127	0	5.258	20.48	0	13.716	8.3261	5.5724	3.7225	0	8.4753	1.7401	10.246	0	13.962	6.2355	6.6867	8.3107	8.5278	7.7633	6.7272	19.813	11.756	12.899	22.366	27.329	16.388	16.998	20.026	16.526	20.125	18.912	36.736	18.791	27.138	23.299	20.017	19.85	23.849	33.951	23.993	31.979	27.452	32.318	32.481	27.578	28.263
0	0	0	4.3218	12.854	19.952	33.231	38.598	37.417	53.796	52.216	48.237	57.462	57.153	52.537	49.744	48.488	63.633	66.841	82.975	71.274	73.812	75.494	70.059	70.52	74.163	64.201	65.912	71.42	63.856	65.888	62.437	61.263	59.968	58.642	58.409	49.653	52.897	55.654	72.003	73.223	69.542	65.641	64.326	71.119	64.712	68.423	69.941	61.473	63.465
0	0	0	17.411	19.441	22.059	33.874	39.558	52.093	45.503	53.799	63.495	66.273	74.62	81.533	63.665	76.596	66.928	84.045	71.666	79.172	77.305	77.599	71.956	78.013	68.342	76.105	68.178	64.556	66.444	55.76	51.852	50.582	70.493	63.168	72.274	55.855	57.888	49.231	50.452	47.942	46.558	36.824	45.366	40.704	44.258	34.114	41.556	40.45	29.687
0	0	0	7.6386	4.6189	10.991	7.0679	13.39	24.489	12.933	21.494	16.436	26.022	17.909	23.921	28.345	37.702	34.668	39.54	34.526	46.221	48.044	49.302	56.024	53.747	59.869	61.96	68.709	62.635	62.361	65.296	84.593	78.072	74.293	73.182	80.076	71.416	81.228	85.059	88.348	93.002	101.4	102.32	100.51	107.74	111.39	120.79	106.59	121.65	115.01
0	0	0	5.3092	0	8.9507	9.0091	16.524	15.143	27.768	22.276	20.057	30.02	31.34	29.878	27.182	26.93	30.793	26.351	41.929	37.002	31.097	28.481	22.133	28.53	26.161	38.838	45.77	18.787	21.911	24.672	20.625	16.446	16.173	9.5477	7.358	9.3133	17.421	4.9246	16.294	15.594	2.6092	8.7126	2.143	6.7757	0	0	0	0	0
0	0	1.8607	7.2575	7.4961	6.5833	2.5641	7.0822	5.1634	16.579	19.947	17.333	13.851	21.761	19.14	21.212	12.678	17.89	13.851	26.847	17.353	22.509	21.879	28.616	26.714	31.061	19.423	12.756	22.46	20.513	26.098	30.127	24.66	24.585	24.726	37.529	26.905	31.007	39.034	39.62	43.756	43.603	39.629	40.901	45.431	43.684	41.664	45.354	45.808	49.019
0	0	6.7073	5.7235	22.429	2.3428	2.969	34.916	25.453	19.6	24.938	29.131	25.89	22.689	46.205	55.681	58.211	71.158	55.628	66.291	70.536	68.713	72.189	73.309	69.783	85.426	73.032	80.753	92.732	93.142	93.286	97.764	108.63	106.31	106.2	100.73	97.757	106.62	102.74	105.58	106.87	108.14	110.66	101.78	116.98	120.66	109.13	109	117.67	117.69
0	0	0	7.3108	14.161	17.942	14.828	19.851	20	26.534	16.582	25.279	32.888	40.178	42.79	39.257	43.366	37.039	30.53	38.245	40.357	42.612	40.978	36.65	42.932	41.141	41.556	48.921	47.046	39.693	41.744	45.168	51.35	44.012	51.553	47.541	45.186	38.804	45.804	49.148	44.868	51.915	43.566	46.694	43.577	44.33	41.876	49.112	44.675	41.223
0	0	0	7.8334	16.114	18.454	31.14	43.528	35.374	30.948	35.449	25.024	37.825	36.477	28.038	27.875	33.607	32.733	32.829	34.864	36.234	28.931	42.562	40.146	51.058	52.654	47.451	40.514	40.148	47.835	43.573	50.201	53.46	52.538	56.318	51.993	50.44	56.317	56.768	47.48	51.915	62.438	57.652	58.197	49.531	48.16	40.868	47.624	43.106	51.119
0	0	0.47886	9.524	7.9505	18.398	7.1188	16.472	24.841	13.437	16.71	32.332	23.916	19.772	28.806	21.658	29.972	37.433	32.537	39.814	42.668	36.932	25.856	41.137	34.071	33.946	43.877	41.918	44.75	42.735	44.931	44.873	46.617	46.93	59.111	54.416	62.241	60.111	55.166	58.482	61.428	54.931	42.979	51.091	47.541	48.867	49.192	41.837	43.729	47.782
0	0	3.0605	3.7941	4.9719	10.605	8.6513	15.883	22.623	15.907	24.869	6.3108	12.754	13.119	15.445	19.155	17.077	34.111	28.375	29.992	28.84	25.566	31.525	32.878	32.774	33.778	38.179	39.331	36.664	48.303	42.314	38.816	33.651	51.974	35.455	40.121	39.501	42.569	41.892	42.863	43.863	53.537	59.639	53.46	65.005	44.939	48.806	46.774	46.065	45.618
0	0	0	9.8055	8.6095	8.5476	22.564	13.712	19.545	25.988	23.392	24.288	30.262	25.221	33.583	35.98	40.425	34.771	21.776	28.81	32.218	25.777	33.86	35.293	29.61	29.513	35.814	50.086	49.805	52.216	47.119	39.085	57.566	58.584	44.478	47.002	50.964	49.058	45.988	54.82	61.554	54.094	58.357	51.067	56.754	63.661	61.904	66.649	67.694	84.018
0	0	0	0	0	20.608	35.027	26.084	26.298	21.431	22.623	23.842	28.611	37.68	31.885	33.637	39.175	35.041	35.978	35.642	35.2	34.745	32.122	39.223	40.76	39.946	39.883	47.721	56.28	53.601	47.168	53.957	62.308	53.158	59.455	49.046	47.369	50.121	52.555	52.982	76.348	84.4	89.904	101.31	110.32	125.89	137.08	156.71	183.1	188.25
0	0	0	3.076	3.3401	7.8875	6.5513	15.187	11.492	27.196	36.544	46.45	58.148	93.297	104.31	118.87	134.99	151.21	166.8	182.27	185.69	184.26	201.05	180.37	203.13	224.68	222.59	225.67	228.78	229.44	245.88	242.65	225.43	236.74	243.24	252.53	247.75	248.81	250.37	255.76	259.77	262	270.92	267.34	260.21	267.95	259.92	270.73	256.77	275.77
0	0	0	8.7888	7.9517	18.476	17.24	12.812	23.095	25.748	24.771	25.182	35.399	31.784	35.849	27.907	44.79	39.766	43.863	48.216	42.97	44.204	47.373	50.056	51.125	52.011	52.783	47.308	55.738	57.659	64.765	63.656	67.837	57.441	74.77	59.03	61.662	62.624	66.798	59.251	70.521	67.154	64.713	67.345	70.971	65.816	71.413	62.202	62.91	61.954
0	0	0	6.3867	14.041	6.2515	14.298	20.167	19.994	18.77	18.534	18.717	11.868	18.724	13.463	25.593	20.351	21.546	26.673	23.709	27.475	33.968	31.574	33.726	34.638	38.945	39.668	40.605	41.247	47.777	39.748	35.652	40.408	35.625	34.592	41.471	39.567	33.938	36.458	36.35	41.987	38	40.683	40.086	40.993	40.103	38.282	42.229	53.776	46.517
0	0	0.29971	4.6226	8.8817	8.4075	16.515	13.465	3.901	8.4185	12.892	11.023	16.899	19.013	19.278	16.554	16.731	8.3642	4.9594	9.7613	8.3094	11.507	8.4328	7.6959	8.7586	9.4176	7.0292	10.383	7.9871	9.7946	4.8605	4.5522	5.8167	6.3828	6.7949	5.9389	11.858	3.343	6.7613	10.298	11.158	11.501	14.92	24.51	21.883	14.42	25.666	17.502	19.877	18.715
0	0	0	3.7804	9.3511	3.1781	10.048	13.216	10.947	14.001	21.895	15.27	14.334	25.588	17.561	26.311	17.019	14.392	21.544	23.201	26.038	26.261	22.32	26.379	20.567	29.381	22.366	26.037	24.199	26.404	25.749	26.926	36.953	34.986	48.01	48.85	48.922	49.701	51.56	55.69	63.792	58.075	69.834	59.776	54.475	65.745	64.147	65.566	57.94	57.339
0	0	0	4.5392	14.03	18.519	30.292	43.627	34.336	44.206	31.568	33.92	41.5	47.194	40.537	42.771	47.356	42.945	46.008	45.078	46.751	43.252	49.66	55.048	54.065	48.945	49.802	48.334	49.675	53.949	37.511	52.403	50.794	55.354	55.192	50.818	55.466	54.558	55.076	53.573	55.472	49.203	54.396	60.737	48.57	53.04	38.123	45.929	49.82	48.35
0	0	0	5.3926	0	17.843	15.12	13.78	8.8863	12.359	9.9261	15.037	20.793	14.643	11.827	15.867	10.328	24.099	25.129	30.226	26.668	20.566	23.714	21.502	25.763	18.829	26.955	32.703	38.236	29.412	34.523	27.579	30.016	30.703	35.157	43.883	40.316	51.048	44.714	47.143	51.301	48.215	49.126	43.654	49.41	36.327	45.602	40.938	28.93	31.764
0	0	0	0.78932	4.4442	13.93	14.263	9.8854	9.4814	1.4999	4.8159	2.0367	13.443	14.976	12.446	9.4594	8.5344	4.3477	4.2428	0	0	0	0	0	0	0	0	0	0	0	0	0	0	0	0	0	0	0	0	0	0	0	0	0	0	0	0	0	0	0
0	0	0	9.0149	12.74	23.454	25.057	19.909	32.252	41.668	51.966	44.137	42.537	43.558	53.374	58.044	60.969	79.337	87.584	100.69	109.54	128.13	129.13	144.73	141.01	155.68	157.65	161.24	163.05	172.4	173.19	180.04	182.4	183.87	197.44	186.39	203.08	196.81	200.39	197.01	192.67	192.42	200.39	204.32	210.02	203.1	210.39	210.73	209.46	211.78
0	0	0	12.987	4.7474	7.3837	9.1861	17.443	13.481	18.514	14.376	15.367	13.666	3.8733	9.7217	16.597	11.414	19.824	11.27	24.149	18.842	18.471	17.766	18.786	10.764	14.529	13.879	21.577	20.07	25.659	33.346	20.321	23.287	29.633	38.319	40.507	37.86	37.586	39.836	43.048	41.025	46.327	46.117	50.929	54.912	41.884	44.011	47.74	42.918	47.437
0	0	12.085	11.885	7.0085	9.0931	5.8474	11.399	18.37	20.728	24.144	17.199	17.792	13.14	17.098	11.978	14.128	15.859	20.648	22.745	16.001	13.836	16.734	21.506	14.006	17.371	22.278	17.064	28.628	18.384	23.222	20.613	25.696	21.686	31.473	21.659	31.155	28.968	26.723	29.778	27.574	26.324	23.461	18.494	25.29	22.793	22.077	23.206	23.967	25.798
0	0	0	7.4281	8.5128	15.428	16.268	18.212	24.178	14.862	21.499	20.658	20.72	16.734	20.108	22.446	24.962	31.332	24.904	19.729	21.934	13.013	15.362	22.581	18.635	25.815	22.84	32.95	26.544	30.832	29.489	38.403	34.143	32.128	25.986	23.679	21.187	27.193	19.109	35.231	39.911	44.711	37.814	37.66	39.577	39.407	47.181	28.026	46.987	17.519
0	0	0	0	12.188	34.57	34.715	31.557	43.466	40.961	43.342	45.192	44.45	51.525	46.211	55.906	47.455	44.324	60.634	54.749	51.34	53.716	48.603	57.34	51.62	56.56	53.202	49.185	52.175	50.579	51.436	48.925	55.976	57.8	65.436	59.812	56.981	58.233	60.727	54.894	51.589	58.336	51.148	55.674	52.214	56.886	45.779	51.738	43.364	54.14
0	0	0	6.0982	20.62	26.781	27.602	47.597	51.059	50.573	57.765	54.539	60.859	61.596	62.516	68.02	66.657	74.379	69.929	65.241	70.108	66.234	67.695	81.151	74.084	81.502	72.118	88.178	78.744	85.716	74.708	83.038	84.934	80.711	74.278	78.075	69.428	78.367	76.094	75.407	75.87	77.959	76.586	82.345	77.86	83.663	90.642	80.536	80.723	80.27
0	1.4466	0	0.90752	12.22	20.318	21.803	28.038	19.47	10.222	11.686	14.474	18.882	12.809	6.466	17.246	18.216	4.8067	6.4049	0.28999	0	1.037	0	0	0	0	0	0	0	0	0	0	0	0	0	0	0	0	0	0	0	0	0	0	0	0	0	0	0	0
0	0	0	8.3431	0	41.176	44.301	59.712	59.424	55.42	66.666	67.459	59.577	57.081	62.803	57.755	60.413	72.802	80.149	93.723	100.06	111.12	126.52	150.04	151.29	161.22	173.56	197.94	197.14	224.95	248.88	254.06	254.42	246.75	282.68	268.96	301.05	300.72	302.83	311.84	303.99	303.35	309.19	300.03	325.1	320.72	307.18	326.53	332.35	326.89
0	0	0	9.9545	16.887	11.872	32.727	42.35	26.361	34.308	44.246	36.036	41.673	41.117	32.628	21.91	28.531	30.954	41.845	41.249	33.272	34.559	38.846	28.627	30.224	30.733	44.701	49.165	51.191	38.977	37.154	31.723	39.472	36.923	39.569	46.605	51.769	66.811	55.94	54.674	66.517	52.838	52.052	46.076	49.778	37.553	43.436	38.788	39.399	42.22
0	0	0	7.6327	21.932	27.042	18.902	26.53	27.65	10.111	23.445	25.442	26.727	38.153	30.443	29.909	38.146	38.932	43.841	48.682	43.699	37.857	50.869	52.199	54.464	53.421	56.388	64.148	60.176	54.525	53.027	60.473	64.16	59.018	54.171	54.24	58.174	59.039	66.379	57.29	58.989	46.527	33.375	39.154	36.677	30.908	17.435	21.828	25.977	20.094
0	0	0	8.7533	11.586	17.159	10.268	11.837	19.587	16.854	0	0	14.328	13.292	12.031	5.6647	14.872	14.559	26.468	29.937	26.148	24.157	13.845	24.606	18.904	24.3	22.605	20.975	24.807	34.302	33.67	30.706	46.324	35.966	37.231	39.109	42.551	31.508	36.923	37.177	43.377	48.319	29.514	38.246	36.8	42.337	27.292	30.546	24.913	30.795
0	0	0	17.334	19.985	27.598	49.927	42.692	49.381	58.561	61.07	52.779	63.958	57.36	65.524	62.331	64.141	61.594	60.186	68.05	57.752	60.218	47.578	31.58	36.662	40.3	39.766	35.155	38.554	35.701	36.144	31.057	27.093	16.113	23.275	27.173	19.518	23.912	25.342	16.83	25.823	28.053	25.081	23.049	15.753	9.0116	5.4029	9.3302	0	0
0	0	0	12.311	18.283	18.184	18.348	12.931	31.429	31.834	29.851	27.657	35.16	24.281	25.298	19.033	33.863	15.698	30.083	27.144	18.182	12.619	14.245	14.33	15.438	26.842	6.2952	12.925	14.19	10.913	22.46	16.962	24.73	7.8874	30.248	5.6265	2.8379	9.0065	15.907	15.365	13.373	3.1463	3.6747	4.1335	0.045014	0	0	0	0	0
0	0	0	11.685	8.7367	9.834	19.71	36.177	39.84	39.933	38.554	34.929	35.442	31.176	28.007	43.009	35.563	53.719	42.216	51.406	54.608	70.586	68.351	76.728	75.09	95.403	94.325	109.95	114.24	64.108	78.007	143.55	139.62	163.76	177.48	173.05	182.98	181.17	201.12	157.53	196.13	131.68	147.07	169.79	235.14	152.79	251.04	236.16	247.51	254.36
0	0	0	12.436	8.2286	18.714	15.199	25.251	32.559	28.935	25.231	32.013	25.131	30.546	31.855	35.847	26.79	49.592	40.258	41.768	42.931	42.337	41.304	44.042	44.957	49.566	56.798	59.503	63.22	72.135	78.658	83.33	91.776	90.162	98.981	98.896	115.93	121.67	112.12	116.24	132.97	119.6	111.68	113.29	121.95	125.6	122.59	127.49	137.53	133.23
0	0	0	8.3579	5.854	10.284	4.7062	9.4932	9.6926	12.116	5.9987	4.253	12.993	17.453	27.766	22.932	29.493	22.669	36.764	32.085	41.661	36.897	50.492	47.924	45.411	44.822	48.605	48.035	52.426	52.239	59.211	56.057	67.203	60.777	68.616	64.058	73.986	65.023	74.362	85.43	92.725	83.991	86.415	90.736	88.156	88.682	96.065	93.28	98.41	98.513
0	0	1.2927	9.2039	11.449	18.347	19.509	33.668	48.458	48.607	70.966	66.65	73.158	69.966	77.837	72.892	83.561	86.618	95.21	98.692	108.19	89.654	86.23	85.223	87.013	83.671	91.247	84.379	90.199	83.391	91.081	80.256	84.506	84.028	100.86	91.712	95.44	100.04	94.838	102.51	92.631	88.684	93.884	88.138	88.656	84.259	83.526	82.155	77.181	73.286
0	0	0	3.217	6.6587	7.5258	11.956	10.504	17.506	12.103	21.331	19.187	20.112	24.234	28.782	23.17	26.192	20.069	30.634	19.223	20.208	22.626	23.645	16.164	23.116	22.241	24.623	22.421	15.776	18.983	6.3353	8.4863	9.8865	11.569	11.511	12.743	10.037	9.3129	3.1184	7.0244	4.9258	19.879	10.261	12.857	12.976	14.333	9.3866	10.194	9.638	4.4935
0	0	0	0	17.598	12.622	13.282	22.134	17.59	18.533	26.589	26.607	33.215	29.308	28.998	33.436	29.717	29.418	22.975	29.598	26.11	28.513	26.099	32.642	30.036	38.657	37.788	39.944	31.859	31.72	26.906	29.804	33.627	30.824	41.555	35.731	38.881	31.92	32.512	32.539	32.449	37.872	36.662	35.783	37.649	38.527	43.906	34.036	37.291	35.631
0	0	4.9957	4.7648	5.3829	6.6087	13.018	20.585	20.221	22.267	20.427	10.941	21.534	20.179	30.05	18.528	20.596	24.788	27.726	27.929	35.216	39.647	51.276	56.054	64.753	79.009	67.921	82.991	75.385	83.035	86.755	102.42	97.28	111.45	104.16	98.201	94.726	109.15	115.31	116.6	115.31	117.78	118.72	112.38	115.19	106.32	98.742	107.96	115.22	104.86
0	0	0	7.4867	1.2656	14.063	12.784	22.379	34.365	24.645	20.236	29.562	31.389	32.372	26.682	31.355	40.865	41.29	41.235	32.706	45.96	33.665	30.238	39.233	38.05	48.031	45.792	55.753	52.475	51.366	55.014	65.509	64.528	75.186	70.392	66.61	62.865	71.486	79.533	74.081	83.578	88.06	86.732	84.912	87.139	90.2	101.81	87.329	98.026	99.672
0	0	0	4.4323	4.6724	6.9312	11.516	17.246	14.292	23.893	19.342	20.589	16.559	22.428	20.024	23.836	22.632	21.932	20.169	26.734	25.673	25.206	31.793	23.417	26.105	27.74	32.837	42.17	38.416	41.247	40.918	39.452	45.792	45.944	44.845	47.471	55.317	60.792	58.074	66.51	67.361	74.115	69.09	66.348	74.359	87	83.056	82.176	86.172	82.842
0	0	0	5.3456	13.95	10.552	20.03	14.938	9.93	8.2739	8.1183	7.5733	10.688	17.803	22.286	23.356	20.562	19.375	16.101	23.093	23.063	24.125	25.722	24.291	35.05	37.829	46.582	45.571	41.946	45.318	52.923	24.843	44.612	36.315	36.478	35.494	48.813	44.068	40.552	47.16	47.09	46.579	45.983	51.742	48.7	47.69	56.267	41.381	47.717	47.303
0	0	0	11.553	14.024	21.394	19	32.271	38.43	40.373	36.843	42.675	35.804	35.389	48.014	45.082	48.624	50.506	57.672	54.739	50.663	50.396	49.449	56.354	52.884	49.774	57.581	58.522	58.742	52.862	58.889	56.249	66.594	68.282	78.502	70.481	79.974	82.445	78.889	75.22	70.823	65.2	59.354	53.729	64.123	69.657	57.814	54.645	59.356	57.139
0	0	0	8.2076	21.8	22.282	24.195	23.765	26.377	27.885	30.964	23.326	36.204	26.809	31.805	33.429	42.695	35.788	32.36	41.169	41.773	43.881	43.49	35.103	43.737	43.095	47.727	49.484	39.86	50.51	55.611	59.728	70.906	80.001	94.728	100.86	107.92	111.77	115.9	130.19	140.06	149.58	161.01	167.72	178.31	180.19	187.83	175.27	190.88	195.25
0	0.61504	0	2.6571	5.4185	3.6441	3.0583	0	0	2.0858	0.55782	0	0	1.1015	3.8144	7.1966	0	0	0.4475	6.9711	9.4528	12.054	10.474	10.062	8.702	9.5131	9.2155	15.06	13.237	14.698	13.4	11.135	20.401	16.068	19.626	18.599	15.259	14.075	12.134	17.092	20.559	21.722	17.677	17.598	16.937	18.468	17.552	18.979	18.796	14.784
0	0	0.30193	7.5144	10.726	17.72	17.853	14.7	14.568	24.23	19.702	28.476	23.445	27.788	28.196	32.745	36.306	37.539	37.637	48.224	49.706	50.442	52.645	52.865	53.696	56.067	63.499	69.614	70.745	74.867	70.421	74.901	80.531	83.947	75.191	77.787	74.562	80.434	76.729	88.97	82.842	82.768	80.451	75.963	84.693	85.997	81.881	77.502	76.746	83.504
0	3.2529	3.4348	6.5929	0	2.5614	0.11848	0	0	2.6853	0	3.3533	0	7.6123	5.3826	4.2579	2.9155	0	4.1079	1.1121	0	0	0	0	0	0	0	0	0	0	0	0	0	0	0	0	0	0	1.1909	0.41042	0	0	4.8284	0.19191	1.6165	0	0	3.6253	0	0
0	0	0	6.9857	13.697	20.835	24.045	22.117	42.528	34.66	43.118	46.905	49.434	53.706	57.789	49.411	46.531	44.509	50.206	51.848	46.065	44.167	58.819	48.169	48.699	48.463	63.004	55.652	50.707	58.775	51.616	54.656	55.89	72.391	56.767	65.937	54.483	69.94	60.339	53.614	61.783	64.172	63.454	68.4	60.687	66.447	68.851	71.919	69.841	59.784
0	0	0	3.6733	8.3757	11.818	10.592	15.402	15.077	17.498	20.244	16.614	30.662	26.009	47.069	30.168	28.63	27.925	38.77	41.143	47.316	41.197	48.831	40.562	43.701	44.125	46.113	50.035	54.45	52.146	56.176	57.932	63.437	64.203	65.279	57.239	61.074	67.057	66.272	67.547	61.785	71.064	59.905	65.655	62.322	61.036	57.698	58.318	64.521	58.328
0	0	0	0	11.912	25.499	35.545	46.001	49.034	52.705	45.504	33.557	41.9	38.218	28.98	35.931	39.794	35.701	36.278	36.492	33.52	32.281	33.661	45.094	49.593	54.847	54.917	52.92	50.911	58.433	53.714	58.84	60.17	67.978	70.517	73.064	70.373	75.908	76.526	83.434	82.077	79.066	78.112	85.219	83.865	79.016	76.326	87.392	82.189	84.201
0	0	0	2.2321	9.322	18.908	18.892	16.827	27.213	15.131	10.904	14.139	15.845	13.833	12.435	19.223	14.594	13.948	20.093	10.286	11.673	14.075	11.917	16.667	17.793	10.674	15.668	21.226	18.62	13.259	12.145	17.516	20.439	19.507	14.211	14.558	12.985	16.06	5.8931	5.7829	7.4896	9.5126	3.2593	1.9052	0	0	0	0	0	0
0	0	0	11.61	12.457	13.863	8.2822	11.066	11.965	15.766	18.908	21.229	22.247	26.655	33.803	32.571	36.887	23.26	26.79	24.889	33.572	24.505	28.617	23.025	19.419	11.708	24.989	29.72	18.889	21.48	24.833	24.859	28.299	27.585	26.849	19.304	27.415	17.836	17.282	27.4	25.509	22.914	21.107	23.969	12.494	16.392	20.398	22.952	29.159	17.42
0	0	0	8.9617	1.7192	13.011	20.472	22.046	26.025	36.927	60.536	98.252	124.91	171.95	189.35	228.27	244.65	257.75	280.71	299.88	310.51	334.16	334.63	333.91	361.54	371.13	372.2	369.37	374.98	385.05	370.39	383.91	386.62	390.4	394.53	398.33	387.2	378.44	384.27	384.89	377.66	377.8	378.72	379.26	361.39	368.64	372.24	378.89	390.74	384.21
0	0	0	6.7244	7.4886	12.17	11.543	2.7538	13.686	11.148	18.359	19.494	9.9609	16.613	16.214	12.795	21.09	16.304	19.814	22.472	26.651	24.678	21.704	17.86	19.864	23.782	16.13	18.515	17.09	16.895	16.591	19.694	19.901	21.607	20.395	18.357	19.684	18.93	17.588	20.552	24.695	19.434	25.202	19.641	19.218	20.132	16.76	20.582	26.423	18.882
0	0	0	4.6567	24.956	36.371	46.964	52.109	55.922	54.771	57.6	53.34	54.322	45.377	51.139	58.953	39.252	57.298	54.941	39.018	44.185	35.057	34.896	42.122	47.994	44.619	42.728	38.885	35.727	40.44	31.222	32.409	38.699	35.294	34.667	44.878	41.278	40.973	39.502	36.858	34.084	36.679	35.625	29.566	42.138	51.18	46.608	52.857	47.194	48.691
0	0	0	12.762	0	16.055	5.6033	9.189	2.2071	14.291	6.3336	14.456	10.511	27.112	34.175	36.897	40.693	31.968	27.001	31.656	32.429	30.385	30.413	33.47	43.628	46.723	45.96	47.355	54.126	52.019	58.693	51.249	50.583	49.942	49.236	62.084	51.516	45.535	62.672	52.312	50.915	54.522	48.74	42.008	25.718	26.043	15.288	25.419	18.308	11.555
0	0	0	11.466	12.466	19.868	28.341	31.926	40.937	35.822	37.817	38.003	41.785	36.1	33.058	35.96	41.374	42.977	45.163	40.875	49.293	33.168	31.217	34.148	31.43	40.805	34.525	45.883	30.812	34.476	36.991	44.41	41.147	37.429	34.132	30.248	29.956	28.391	28.827	31.535	30.055	33.418	25.985	27.434	19.648	29.237	30.928	14.466	21.989	12.57
0	0	0	13.217	4.0891	9.0594	11.387	14.406	21.062	30.1	25.979	33.745	60.827	54.761	51.658	52.771	53.976	64.301	72.99	80.59	68.536	68.692	66.864	61.767	66.097	72.866	72.436	77.667	66.357	71.635	72.197	72.454	76.263	70.601	71.374	69.476	78.983	83.088	77.934	84.575	92.294	88.92	84.832	85.319	83.196	77.149	82.374	69.023	74.877	73.79
0	0	0	7.8898	11.344	9.7189	7.7813	9.205	7.4323	11.567	7.9247	8.8844	9.1471	17.123	14.98	8.2102	8.9279	13.871	17.567	17.757	16.66	11.282	19.514	9.8535	23.289	17.654	23.313	16.421	19.095	23.216	25.077	31.244	26.993	21.276	21.911	20.477	27.868	29.501	35.054	32.404	35.024	28.514	28.098	44.253	42.518	45.862	49.635	47.373	50.768	46.574
0	0	0	9.2578	9.3132	7.0056	14.838	13.097	27.562	20.272	18.653	12.06	21.252	11.759	13.741	17.319	11.444	18.532	9.9037	14.678	20.954	14.185	14.081	18.161	9.6697	17.873	12.986	23.425	18.057	22.161	23.722	15.934	13.128	17.221	17.72	15.64	14.989	18.368	17.888	15.396	12.003	18.619	23.221	19.846	27.317	18.52	19.506	18.8	28.019	18.465
0	0	0.45704	3.6307	9.3459	7.2998	12.447	12.616	16.229	20.185	24.934	23.766	20.66	26.561	24.378	28.101	23.251	28.289	21.049	27.94	24.723	25.739	29.025	24.429	26.385	25.266	22.679	34.142	41.379	41.731	45.815	43.954	55.123	60.92	64.79	66.824	66.848	74.913	77.216	75.07	78.7	73.869	90.167	78.364	84.912	81.868	85.806	79.684	79.723	85.922
0	0	1.617	9.906	4.8377	6.0532	5.448	6.6041	6.0148	6.2135	1.1483	5.2949	5.0552	8.5068	8.8627	11.233	15.016	7.3061	8.364	4.4953	26.868	0	0	0	1.5104	0	0	0	0	0.57697	0	0	0	0.41228	0	5.423	0	0	0	3.6948	6.1644	5.5713	12.664	10.299	3.173	6.4116	0.42887	11.908	0	0
0	0	0	12.357	9.6281	18.269	21.91	30.802	31.113	34.206	41.84	29.449	37.429	28.173	28.296	32	30.14	30.625	28.652	30.181	30.796	33.742	36.773	35.213	31.884	45.701	37.015	51.746	54.264	63.647	72.453	71.235	79.471	88.055	101.69	115.67	126.05	136.33	145.69	157.84	169.83	183.95	213.7	207.22	209.37	206.87	229.54	227.21	242.65	246.9
0	0	0	0	9.8936	2.3908	15.431	4.4209	14.116	3.8773	9.8263	8.6635	3.1652	6.2642	0	10.529	6.1893	5.3646	9.734	2.1807	11.741	2.7199	0	8.2115	6.1445	8.6306	4.5718	5.9383	9.7019	5.3169	0.53161	1.8812	0	0	4.8563	1.4746	11.377	3.7088	8.0085	2.7157	0	3.0448	4.954	0	3.1121	0	0	0	0	0
0	0	0	0	7.0051	13.8	21.09	23.144	28.3	23.589	30.107	26.218	25.176	33.292	24.118	43.896	42.772	38.172	37.048	42.684	47.662	42.695	41.525	43.351	51.06	42.495	47.742	47.193	38.989	33.12	33.972	42.435	39.407	36.697	35.363	36.273	34.492	32.848	37.401	39.541	33.425	28.905	30.099	28.394	33.741	32.634	32.888	32.55	27.511	28.76
0	0	1.002	23.018	14.797	0	0	15.889	1.3502	0	0	0	7.1503	0	0	0	6.9533	0	11.56	18.018	16.838	1.0368	27.792	10.986	30.325	25.39	38.536	27.244	41.644	28.899	25.183	38.922	47.981	25.804	34.936	28.877	44.909	34.3	31.551	28.902	51.248	39.327	35.822	41.293	46.42	41.052	45.403	50.694	48.719	56.406
0	0	0	6.8855	15.598	9.9377	18.55	29.88	35.173	33.269	41.651	45.434	30.801	42.344	32.268	49.935	48.004	37.796	41.678	36.6	46.042	32.572	33.708	40.754	42.91	36.632	37.289	39.587	42.276	35.444	30.89	34.164	36.83	42.27	39.696	42.31	40.449	42.001	41.318	35.858	36.648	45.928	47.617	50.201	53.034	52.389	55.389	55.78	40.151	39.051
0	2.7126	0.60665	11.296	14.233	0	0	0	0	0	0	0	0	0	0.27638	0	0	0	0	0	0	0	0	0	0	0	0	0	0	0	0	0	0	0	0	0	0	0	0	0	0	0	0	0	0	0	0	0	0	0
0	0	0	6.6413	13.587	12.933	11.42	12.122	23.9	21.983	18.087	21.571	29.934	32.098	33.068	25.816	30.58	32.489	31.354	32.256	33.662	27.035	36.971	30.757	32.571	27.465	32.332	26.452	32.866	33.502	28.164	41.657	37.314	33.773	33.472	28.299	37.311	34.097	42.143	40.767	42.764	37.78	36.523	48.67	47.825	46.19	44.858	42.633	47.832	45.247
0	0	0	6.3135	7.8995	11.908	12.986	14.265	18.604	25.25	18.113	30.776	26.367	21.698	29.064	20.529	29.508	25.391	34.885	26.059	30.484	24.521	25.552	26.333	31.718	29.603	31.723	32.256	41.311	34.076	39.763	43.848	50.486	40.503	63.872	49.284	52.38	70.635	69.555	75.448	77.71	68.7	72.779	71.417	77.67	84.259	80.144	78.392	86.144	78.657
0	0	0	13.202	7.609	15.332	14.217	9.1765	23.773	23.066	40.352	39.388	43.864	46.323	45.971	45.794	54.913	53.871	53.191	63.002	53.819	57.131	50.749	59.995	55.217	57.32	64.634	58.771	55.645	51.424	56.379	58.915	63.458	61.606	73.033	72.531	76.024	70.436	63.659	56.312	57.442	55.03	55.648	58.904	62.545	69.991	63.492	68.83	62.876	70.089
0	0	0	6.6647	8.3265	11.547	5.0726	9.0056	14.374	13.258	15.009	10.97	14.862	22.825	15.5	24.83	20.829	20.898	13.64	25.479	25.781	35.347	38.082	33.586	29.604	42.363	38.704	39.519	49.792	58.257	59.319	71.067	59.435	71.177	78.005	91.315	86.157	81.275	94.329	99.006	103.49	84.182	92.676	93.489	91.673	96.617	102.47	111.01	115.91	103.54
0	0	0	9.6547	11.55	20.985	20.785	41.766	44.128	43.29	42.459	53.357	55.259	55.304	55.324	43.839	39.279	42.752	60.191	53.502	56.635	59.442	60.775	59.045	53.623	69.422	65.412	72.544	63.092	63.079	69.319	76.123	75.204	66.774	63.192	64.139	56.46	64.344	64.06	72.523	72.352	73.857	68.581	76.738	67.629	70.721	82.405	68.251	85.796	69.629
0	0	0	3.056	7.1327	18.648	27.274	27.258	28.328	30.174	33.074	28.692	34.087	36.498	24.305	31.083	29.443	28.745	32.731	29.607	30.334	31.387	23.816	29.383	26.052	24.706	33.673	38.801	27.394	33.323	26.931	29.778	44.885	40.039	51.004	52.517	53.763	61.374	68.08	77.731	77.018	78.967	82.86	93.189	86.501	88.94	82.15	94.262	103.74	102.44
0	0	0	9.8968	13.701	25.196	33.296	35.144	41.205	36.858	48.839	38.38	46.115	32.206	35.981	43.854	38.417	45.972	37.672	51.698	45.878	47.333	56.876	48.551	49.972	55.303	48.938	60.078	52.225	64.414	62.711	59.925	72.345	80.107	83.433	92.35	105.84	100.13	97.767	100.98	92.163	98.297	102.93	93.511	95.029	81.626	77.931	79.33	83.459	83.069
0	0	0	4.2472	8.8471	10.406	20.457	30.397	25.136	27.815	18.185	20.996	15.932	21.181	16.079	17.809	22.796	29.637	26.632	34.065	43.755	47.471	47.327	59.981	57.646	64.622	59.665	59.122	56.203	68.249	58.805	76.27	75.96	80.34	79.061	79.286	77.267	80.853	89.296	92.058	78.682	82.543	78.607	88.536	82.98	82.419	74.198	79.293	82.495	80.637
0	0	0	8.3204	14.807	10.797	18.289	21.607	16.661	31.865	22.287	29.871	28.089	23.427	24.737	16.491	26.901	23.918	23.915	28.111	24.25	17.053	24.421	26.901	21.287	28.146	33.776	27.308	44.234	45.512	43.735	42.898	51.257	43.603	62.031	37.205	46.245	48.435	44.944	53.649	52.007	50.156	45.502	55.25	60.083	54.991	62.47	55.011	28.27	21.931
0	0	0	10.673	10.832	18.875	8.7466	17.088	10.608	31.158	14.945	10.219	20.152	13.325	25.498	10.039	20.293	19.26	23.481	21.3	19.277	22.875	21.702	23.073	20.502	26.783	19.771	22.879	26.429	25.866	27.934	27.282	33.111	28.458	22.974	21.865	24.107	28.949	25.6	33.649	32.207	29.523	26.042	22.981	30.199	21.184	27.768	24.425	32.459	24.984
0	0	0	4.7519	12.877	16.386	17.925	22.179	21.756	18.033	25.451	21.586	24.589	15.928	22.117	14.065	17.734	1.9945	10.291	2.8085	4.7619	2.9134	13.783	0	5.0445	2.4294	7.6562	3.9103	0	3.1308	0	0	0	0	0	0	0	0	0	0	0	0	0	0	0	0	0	0	0	0
0	0	0	3.7255	10.81	9.7253	11.272	14.34	17.12	9.6505	34.835	37.001	47.465	68.718	29.06	20.285	26.049	26.253	35.36	29.059	34.776	37.823	46.34	39.302	36.659	33.583	35.381	44.501	31.682	35.966	28.576	34.378	29.902	34.202	36.247	33.98	30.316	33.696	25.533	26.937	33.184	31.423	29.317	28.394	30.383	33.357	31	26.777	27.99	20.937
0	0	0	7.6072	9.0587	12.11	15.578	20.629	27.083	29.975	31.059	25.829	29.486	25.699	22.19	24.049	27.025	34.235	21.374	37.449	32.659	32.788	28.405	32.485	28.49	33.462	34.926	36.981	33.534	52.234	44.065	33.19	37.907	42.486	39.225	41.445	38.803	46.882	51.505	49.998	39.314	44.385	45.168	49.287	50.675	40.406	46.716	39.097	38.8	47.533
0	0	2.1399	6.1482	8.3586	17.436	4.9125	7.2336	7.4234	13.686	12.338	10.929	23.947	26.697	12.571	6.4314	31.216	17.875	39.365	29.831	16.28	17.128	13.135	1.0438	2.4746	8.935	13.129	13.249	7.6627	6.7515	5.2602	6.2811	13.454	4.721	9.6583	4.0877	4.5735	4.9698	9.226	21.6	24.347	13.039	11.963	2.2336	7.9222	0	0.87187	0	0	0
0	0	0	8.1248	16.105	7.6684	24.146	29.774	28.779	23.859	25.941	31.333	28.963	31.276	8.6383	30.658	24.052	25.339	26.698	19.938	16.315	17.438	17.411	21.458	23.04	20.371	18.428	17.075	17.569	11.331	12.968	13.112	14.713	15.777	14.435	23.358	18.559	17.053	19.038	18.077	11.751	20.078	24.317	17.642	16.879	18.97	24.18	6.8132	0	1.2282
0	0	4.9057	5.25	11.401	3.9775	0.58211	6.5727	10.725	10.505	8.6619	13.967	5.8101	10.922	12.596	18.037	16.26	17.989	11.617	12.969	21.494	33.022	44.295	47.285	54.415	61.781	81.256	98.081	115.32	117.71	134.49	149.38	157.56	170.97	181.46	181.97	212.56	224.88	215.9	227.11	215.09	222.09	247.45	242.16	247.08	255.75	251.41	240.68	239.22	236.68
0	0	3.4691	7.1658	16.023	12.7	10.902	15.581	24.447	20.941	20.09	24.967	26.876	28.969	22.937	19.727	23.088	25.353	14.409	23.839	19.101	13.58	21.488	13.126	20.467	13.166	20.848	32.339	32.253	39.172	35.717	32.714	44.499	46.245	47.27	45.259	49.726	51.435	55.741	59.782	58.549	63.472	66.672	64.632	62.326	70.495	66.474	71.073	62.62	67.142
0	0	0	13.404	17.497	12.919	30.155	34.352	29.297	33.28	43.925	44.508	41.374	41.189	32.828	58.088	52.818	66.998	53.334	65.488	67.129	69.116	73.783	76.876	81.051	106.91	105.17	132.63	127.44	151.34	158.93	179.45	199.42	197.64	203.75	226.7	226.15	235.18	253.22	256.45	249.59	258.13	290.35	282.11	267.36	267.5	265.68	247.01	261.75	263.5
0	0	0	5.3656	7.7332	10.794	16.989	20.315	20.332	26.368	24.696	28.09	27.597	40.646	40.643	44.924	42.743	40.889	48.802	51.036	51.214	50.437	42.728	47.826	45.714	46.216	44.928	49.794	44.009	45.384	44.429	41.551	41.71	45.718	51.228	42.279	47.248	62.601	57.497	64.632	67.099	71.034	90.74	72.71	94.834	104.37	109.35	106.57	50.546	50.299
0	0	0	6.5373	2.829	12.881	7.2418	16.793	9.5612	12.784	13.297	14.707	13.945	10.279	16.82	9.2188	11.829	9.4122	19.564	21.574	12.917	15.809	11.126	8.1435	6.9296	5.9122	5.2434	13.886	11.534	10.709	15.479	5.9188	0.12802	6.8635	9.7718	1.976	7.374	9.8839	10.714	11.648	15.43	9.5707	8.6119	12.087	11.473	8.8627	15.302	1.8475	0.57372	0
0	0	0	8.8026	9.9502	12.28	23.271	23.445	22.676	20.834	12.232	14.31	9.4012	16.749	21.441	22.639	16.729	23.368	19.962	25.858	33.744	31.079	27.246	23.698	30.354	36.483	28.576	36.078	34.227	35.636	31.848	34.59	34.341	37.537	29.512	40.321	40.197	35.583	37.124	40.425	43.829	44.877	46.556	45.964	45.513	48.991	45.35	48.482	52.375	55.329
0	0	0	5.0816	8.5906	13.064	24.513	26.903	39.382	35.281	49.375	46.125	51.486	54.473	40.654	46.572	42.93	41.016	42.113	32.676	30.497	28.864	34.508	35.609	39.402	37.475	31.527	28.86	40.715	34.265	31.276	27.621	31.026	33.057	30.511	35.95	38.318	42.541	72.099	41.719	30.857	45.323	60.453	30.327	55.018	38.386	38.305	42.903	35.246	38.637
0	0	0	1.4761	9.3761	18.221	23.234	23.371	23.898	28.686	21.027	24.15	20.461	23.388	26.581	23.308	27.107	15.39	23.438	32.861	35.193	41.8	30.674	29.322	26.069	42.114	34.834	37.025	35.652	32.564	33.899	39.566	41.993	43.403	42.624	46.764	41.916	38.544	41.31	44.601	55.363	46.847	45.405	41.754	38.373	47.627	50.973	52.568	53.345	47.189
0	0	0	3.7263	0	8.0091	7.7293	12.351	18.703	27.023	25.544	27.321	34.75	57.145	50.975	63.679	73.197	71.526	78.721	94.635	115.92	95.908	94.032	103.75	110.85	116.03	121.68	123.23	116.4	127.12	128.25	129.42	117.07	127.58	123.67	122.49	140.1	120.61	125.92	129.01	127.92	130.78	133.69	128.57	119.32	116.23	113.38	118.78	120.27	115.66
0	0	0	7.0474	9.9256	23.195	30.15	30.809	32.85	22.848	32.424	36.717	37.588	51.397	47.119	44.416	38.681	32.669	37.749	37.558	35.171	38.422	33.587	38.821	38.196	40.942	34.507	47.762	47.46	46.186	35.07	40.324	47.067	18.415	22.694	20.531	21.155	15.44	22.589	18.658	21.79	23.147	11.581	19.013	12.843	10.055	9.4088	4.8128	13.486	5.8894
0	0	0	6.2697	6.6037	16.354	31.851	22.302	35.494	33.042	32.977	27.355	34.89	34.813	31.365	23.905	24.16	29.414	27.151	26.535	49.265	51.323	44.116	53.559	48.899	52.648	42.611	45.483	47.623	50.533	40.795	42.98	46.117	48.724	50.711	38.718	45.172	42.946	50.093	50.135	49.334	50.284	48.103	51.429	49.118	48.844	34.455	44.113	46.185	50.588
0	0	0	4.22	14.556	15.441	11.458	13.145	10.257	0.83322	10.857	12.699	17.522	14.119	23.139	22.409	19.075	24.621	23.061	32.022	20.401	24.863	22.528	23.069	27.285	20.665	30.929	34.516	27.158	25.067	30.723	23.197	33.298	37.85	39.224	40.587	46.918	47.252	50.695	52.775	57.303	67.486	58.657	72.839	68.659	72.818	76.537	71.77	74.233	75.879
0	0	2.2645	23.568	5.5248	11.622	9.3034	27.768	36.273	28.013	36.589	42.512	37.887	40.425	33.415	29.665	26.866	39.078	38.68	37.582	36.333	37.456	38.108	32.241	27.369	32.677	35.147	34.512	40.704	32.426	33.455	31.11	40.262	32.259	46.03	35.068	40.629	44.134	37.595	40.048	43.862	42.51	33.497	35.67	30.401	28.703	29.146	29.298	30.974	28.851
0	0	1.5428	2.6878	6.6016	10.971	10.761	18.216	18.813	21.441	24.423	20.471	19.284	28.76	39.362	34.126	35.372	37.33	43.459	46.814	44.493	47.021	51.687	47.305	43.359	43.746	53.362	49.403	58.589	56.347	59.907	55.888	55.13	53.674	57.224	61.064	55.783	56.341	56.22	54.39	58.749	64.221	66.517	62.963	69.078	66.382	71.69	67.559	63.967	63.28
0	0	0	0.13187	11.011	15.707	23.995	33.541	28.265	32	25.835	25.584	32.926	36.464	35.273	28.687	38.693	30.623	32.916	24.506	39.187	29.36	25.197	33.297	32.764	39.013	28.214	30.138	34.079	24.903	28.561	29.462	37.023	36.035	31.378	28.589	29.57	38.682	36.252	28.988	35.164	37.352	38.377	40.718	33.763	33.056	23.204	34.791	37.707	39.726
0	0	0	11.687	12.153	22.713	9.1738	13.598	16.611	11.49	17.616	18.329	15.403	23.542	15.69	15.889	19.085	19.569	23.569	22.481	24.021	19.438	17.059	22.289	18.328	25.256	19.956	24.136	12.205	13.749	18.48	9.6909	23.925	15.358	25.499	17.21	19.271	14.72	20.115	17.358	17.633	9.4636	12.22	16.733	9.0877	18.229	3.6154	13.013	5.7767	11.172
0	0	0	6.6938	18.606	13.216	17.525	17.113	24.212	20.176	20.802	21.569	34.18	35.404	37.721	27.363	36.425	28.278	40.725	41.532	41.844	46.166	56.784	49.301	58.84	55.588	68.977	61.219	67.929	70.164	67.105	82.98	95.749	80.474	79.49	81.812	91.424	78.147	88.452	89.08	85.738	83.74	77.829	101.18	99.844	86.085	93.676	87.614	93.281	85.001
0	0	0	15.816	14.678	20.56	13.329	13.69	18.906	13.958	30.492	25.986	33.824	31.182	35.429	34.245	38.057	45.314	64.003	63.867	72.441	69.361	69.094	77.743	75.917	76.696	84.08	85.599	88.943	85.542	86.539	85.217	100.96	96.128	109.81	101.43	96.759	98.503	103.26	104.81	96.102	100.15	105.45	106.62	110.67	103.83	103.01	106.14	110.67	114.12
0	0	0	0	7.9041	0.083841	17.591	16.18	11.11	11.892	8.9277	7.5219	15.596	20.412	15.321	17.675	20.028	22.146	21.368	15.358	23.363	12.313	23.649	29.899	29.945	36.18	26.172	25.704	30.479	34.042	27.288	31.274	34.516	40.435	43.318	36.971	36.259	41.641	42.942	43.591	36.174	41.088	39.372	44.24	42.763	37.643	28.092	40.484	35.372	31.337
0	0	0	0	3.9033	12.576	17.066	27.056	17.242	30.699	36.245	27.171	28.712	34.014	30.709	32.694	38.622	45.022	47.661	51.986	48.255	52.815	48.249	59.104	69.966	62.249	44.916	43.798	49.224	46.937	55.044	46.626	41.987	48.348	42.585	54.594	44.562	46.926	58.546	65.356	70.481	65.234	66.068	63.111	67.224	70.549	67.27	75.789	72.904	73.527
0	0	0	10.92	12.721	17.184	18.567	27.22	31.718	22.428	26.106	30.524	25.523	27.544	18.745	31.872	28.446	26.417	26.965	22.604	25.786	27.407	20.563	26.96	28.691	13.737	25.596	22.195	31.379	29.857	29.345	24.856	34.722	32.199	29.048	39.092	37.308	32.494	44.513	51.189	44.057	49.382	53.447	39.885	52.769	51.507	52.33	55.515	54.706	50.845
0	5.8292	3.3311	15.831	0.19844	0	0	0.46738	0	13.035	13.785	19.636	13.795	28.823	37.042	44.276	37.532	40.234	36.644	23.839	40.619	25.529	31.346	29.414	38.972	38.722	51.166	33.197	30.516	52.021	37.967	40.353	45.539	61.49	52.236	64.441	58.482	55.403	62.601	61.693	55.807	61.081	64.939	62.274	64.12	63.52	56.446	59.882	61.188	55.457
0	0	0	4.6643	21.337	20.036	4.6319	9.988	16.498	7.5601	16.629	11.274	11.513	8.0771	7.4988	12.433	13.412	15.538	15.73	6.6703	18.481	13.643	13.819	22.734	28.762	44.727	43.594	60.6	57.02	68.667	74.465	88.76	85.562	83.266	91.098	85.27	87.107	99.467	103.44	103.91	98.179	104.73	116.43	100.58	114.29	105.77	121.31	109.02	114.75	103.5
0	0	0	2.9788	10.974	14.506	13.425	18.353	30.659	32.307	34.78	33.798	42.924	58.931	46.851	43.774	49.249	44.032	51.153	52.001	55.386	51.155	55.117	50.945	60.761	52.669	59.747	57.243	59.844	56.387	56.915	66.479	66.238	57.684	56.293	55.214	59.529	65.216	65.518	73.377	73.661	59.315	57.496	73.891	68.859	71.749	67.562	67.886	70.309	64.637
0	0	0	7.3564	7.2757	7.6182	13.406	16.715	10.567	12.549	0	0	9.3763	14.833	1.6649	7.6626	5.1346	6.9493	11.457	9.6756	12.438	6.982	13.802	19.197	17.342	20.252	15.17	11.718	20.625	14.767	8.4598	13.403	14.861	20.407	24.267	15.419	15.697	20.198	20.907	15.168	18.821	16.996	17.787	23.647	18.794	10.475	4.2147	12.021	10.434	12.043
0	0	0	13.568	9.7003	13.359	11.326	13.324	7.3482	6.7273	11.328	13.793	16.084	15.835	17.247	14.534	15.064	13.933	16.766	15.484	10.844	7.5782	7.4845	10.62	0.25591	2.4935	5.2667	2.5648	5.8794	4.6085	7.9648	12.037	22.57	26.967	31.844	36.403	44.448	52.218	52.736	59.107	64.039	62.095	65.767	64.724	77.612	77.587	73.903	64.854	65.192	70.097
0	0	0	14.941	14.704	27.245	19.681	31.324	34.936	37.081	38.032	36.053	15.549	8.3234	31.57	37.029	39.583	39.093	32.192	28.367	34.064	28.693	27.592	30.765	30.025	39.758	30.403	42.146	30.524	37.132	14.618	11.208	16.79	31.858	33.304	16.848	14.171	16.202	23.503	26.042	25.825	33.253	16.771	27.567	33.135	36.154	44.923	26.15	42.206	17.361
0	0	0	8.4142	7.8413	14.702	11.007	13.968	13.863	9.7339	9.4937	9.9172	12.925	10	7.2308	14.879	8.778	12.33	6.927	1.3346	12.725	1.3504	7.7433	8.9278	9.5755	16.9	2.6802	14.382	7.0507	7.1759	6.6834	15.276	12.011	8.5015	4.4094	3.8188	0	1.9971	1.696	7.7478	13.618	19.533	24.713	33.909	46.56	61.378	73.167	83.666	106.59	106.05
0	0	0	7.9337	7.281	1.2497	9.3465	3.9121	12.021	13.218	18.451	20.474	20.46	26.817	31.157	28.769	36.585	38.788	62.738	65.866	82.072	99.829	127.64	146.7	197.54	215.91	255.02	290.28	320.88	368.2	426.69	480.7	499.66	578.76	583.49	652	690.29	723.28	725.45	731.42	767.06	790.89	755.29	810.2	833.11	834.43	810.87	800.72	833	802.93
0	0	0	0	41.337	7.8443	13.253	29.228	24.1	40.641	37.871	66.267	81.467	80.487	78.14	52.363	77.882	67.561	81.527	81.651	94.036	89.568	99.895	108.66	83.32	111.63	108.62	91.829	91.738	84.791	88.758	66.439	72.271	76.591	75.253	81.939	107.61	103.39	112.78	115.65	124.27	129.07	109.19	119.92	135.55	143.19	154.51	155.43	168.99	175.7
0	5.9962	11.501	1.3659	14.438	15.906	11.656	17.07	17.89	21.42	18.144	15.672	21.957	23.245	49.831	33.923	1.5661	9.2083	14.533	27.766	28.584	32.812	21.409	28.678	31.916	24.062	29.737	34.875	19.566	22.464	28.124	29.836	43.069	34.234	45.577	23.998	39.601	30.467	46.437	43.036	43.384	33.759	40.86	45.521	41.934	46.419	44.239	55.4	57.774	47.792
0	0	0	4.8199	0.90833	19.123	30.463	43.122	48.618	56.829	57.659	73.456	72.59	76.213	69.333	54.418	69.679	73.853	81.112	84.669	75.622	77.086	67.949	57.573	70.599	58.889	69.734	78.82	75.011	65.373	76.329	74.563	60.653	67.42	64.31	66.189	65.24	73.525	79.637	85.243	80.687	78.562	77.028	76.246	77.243	75.246	75.213	61.628	63.716	64.666
0	0	0	6.4327	9.958	12.711	11.22	10.648	14.239	14.119	23.081	25.138	29.873	35.101	34.796	30.729	39.43	39.337	45.164	53.228	48.936	45.864	43.921	52.583	52.751	60.74	57.222	59.005	54.251	49.036	59.486	52.613	58.348	56.288	62.432	58.266	58.734	44.621	54.833	50.97	46.862	52.995	50.637	58.049	57.248	68.841	57.814	65.109	59.044	63.191
0	0	0	10.426	16.853	14.998	16.926	10.124	3.7111	14.779	10.661	8.4916	14.229	9.4313	19.861	20.121	17.988	13.467	13.126	12.033	11.227	15.137	14.89	16.964	13.027	20.93	22.209	26.95	21.935	22.673	23.136	26.725	25.816	30.724	30.031	28.329	37.559	34.131	31.834	39.816	35.272	38.79	36.504	40.139	40.577	38.859	45.215	45.2	48.871	48.679
0	0	0	5.9677	6.066	5.6067	21.401	19.56	30.233	23.656	32.665	23.681	26.9	29.973	26.538	21.895	25.691	14.562	27.531	16.343	16.484	14.903	13.043	12.677	15.888	13.544	24.008	11.754	9.8291	14.737	1.7105	5.9363	6.4679	17.284	11.629	27.025	21.919	22.307	19.72	21.29	26.599	35.894	23.216	28.906	31.469	35.57	31.503	36.654	39.987	34.377
0	0	0	4.4138	8.4812	14.355	7.7346	17.487	21.931	21.249	23.445	27.102	19.123	25.468	25.243	20.194	27.128	31.577	27.034	32.846	25.278	22.022	22.327	22.76	19.312	16.357	23.127	9.2332	24.754	25.251	27.965	29.97	23.903	19.103	22.922	19.73	33.021	24.536	27.862	32.111	30.223	22.878	19.804	22.967	25.19	22.876	22.743	20.638	17.819	19.393
0	0	0	12.901	10.683	8.2977	24.382	24.657	23.466	20.998	34.288	33.474	35.374	38.845	44.022	39.486	44.606	38.077	53.918	46.985	52.424	47.968	55.89	45.811	55.709	57.354	58.909	65.402	52.93	56.862	36.317	55.049	47.958	58.065	53.968	50.311	48.52	51.417	41.751	45.139	43.709	57.665	42.252	42.709	33.022	37.199	38.841	41.137	39.224	39.139
0	0	0	18.341	27.77	55.015	68.875	94.295	98.476	128.27	142.57	141.5	161.11	158.94	173.66	166.46	175.63	180.17	187.15	201.16	191.06	185.38	205.72	190.15	181.45	186.52	187.89	190.93	187.6	182.97	188.56	200.11	195.23	180.52	189.25	190.56	193.59	196.69	204.28	214.77	209.6	201.46	200.43	198.39	206.48	195.35	199.81	184.12	179.96	172.45
0	5.6923	0	1.0673	0	2.2577	0	3.3517	6.9082	12.858	5.4581	11.019	16.272	24.018	33.944	33.507	31.928	35.616	42.961	42.554	39.022	43.124	53.884	64.281	82.582	89.808	84.959	95.135	102.43	101.41	102.9	113.68	107.91	120.5	117.18	122.67	120.74	121.08	119.96	115.01	124.43	119.73	132.58	125.74	122.03	123.51	120.61	128.48	129.34	123.49
0	0	0	4.3437	25.464	32.258	37.495	41.371	35.745	49.447	64.756	56.09	62.266	66.625	73.573	69.654	70.96	70.473	68.962	79.147	74.857	79.127	78.108	77.373	76.597	71.216	87.131	81.294	89.244	84.303	86.873	76.711	83.209	88.014	88.306	90.845	88.294	92.621	85.361	85.568	83.054	89.411	92.01	95.595	98.617	92.251	95.805	91.812	81.433	87.631
0	0	0	12.795	14.534	13.66	16.571	15.775	30.217	23.782	25.788	28.873	36.864	48.207	36.621	29.94	30.335	32.49	32.746	32.26	31.972	24.573	36.428	23.909	33.863	34.087	34.518	37.849	33.096	39.397	40.189	44.244	44.197	40.283	42.807	44.8	47.379	53.916	60.131	51.525	66.665	59.661	62.286	71.463	74.709	78.644	84.367	82.49	89.661	89.155
0	0	0	11.05	16.162	7.7251	16.288	15.445	26.805	27.584	27.788	36.022	25.918	32.285	23.24	40.839	37.939	45.787	38.492	30.086	30.184	31.179	24.093	31.22	34.387	30.235	27.415	30.497	35.174	26.407	22.888	29.724	25.415	32.022	21.955	26.666	25.172	27.045	28.802	23.682	26.883	34.055	30.224	29.2	39.087	34.116	13.375	0	8.6497	0.29931
0	0	1.18	14.237	12.356	9.6568	9.719	19.609	20.308	22.464	30.019	26.702	14.119	9.0331	16.511	14.844	12.653	11.89	3.6099	9.8717	9.865	10.356	9.4527	11.861	10.029	19.156	22.568	33.199	20.778	21.167	19.314	16.209	20.185	19.991	23.403	25.161	16.15	20.54	15.273	16.924	15.844	23.92	28.982	44.408	58.192	60.201	85.271	100.61	133.66	156.77
0	0	0	2.1966	4.7652	8.0641	9.1627	16.848	15.361	9.4904	15.862	14.256	14.362	18.667	14.746	18.397	12.535	14.757	17.087	11.298	15.829	11.935	19.205	11.423	14.727	18.907	18.186	22.843	31.534	34.265	35.817	47.671	67.223	67.116	79.297	87.409	100.91	105.06	124.36	136.75	152.26	148.79	151.57	152.39	155.2	168.03	158.55	161.57	161.15	160.02
0	0	0	11.283	5.9162	13.925	18.038	1.8618	5.9647	16.015	13.562	10.911	10.773	26.162	13.122	14.06	16.268	4.0176	10.606	12.116	14.536	17.319	10.894	4.7719	10.319	11.236	10.754	7.3147	4.4163	4.2807	7.0179	6.2589	7.5934	12.336	5.8918	3.4813	9.3712	6.3469	0	4.3764	12.597	1.7673	4.7174	0	0	0	0	0	4.2016	0
0	0	0	4.6083	8.4286	0	11.242	13.453	17.776	10.151	5.4661	0	6.7678	4.1203	0.91461	2.626	4.8197	0	2.5285	1.4116	3.7533	2.31	0.12537	7.8052	0.16634	2.6725	6.3906	2.7062	2.877	3.948	0	0	1.4781	6.4603	5.6721	6.2176	6.3344	14.304	15.382	7.5257	2.6421	5.4636	8.8559	21.619	17.796	12.876	5.0086	13.66	12.277	13.63
0	3.6877	0	12.073	1.7441	4.499	4.377	7.1782	17.132	7.2234	14.445	15.983	21.251	18.771	19.191	32.378	30.059	29.205	32.021	29.155	33.273	36.568	32.291	40.723	37.646	46.126	47.185	54.229	44.63	48.694	51.575	65.998	65.611	53.296	52.084	50.707	41.384	46.967	51.233	52.634	59.09	56.338	55.148	61.058	61.893	73.947	74.507	68.501	66.417	62.262
0	0	0	6.7565	9.7806	0	12.894	8.5917	14.469	9.9739	22.198	25.358	30.903	40.192	36.121	33.942	39.416	28.709	37.322	36.153	32.646	22.03	31.324	33.61	34.622	29.479	33.597	34.695	24.146	27.714	12.426	18.868	24.276	27.919	27.35	29.492	21.815	27.602	20.307	25.82	31.023	38.439	33.209	39.697	35.615	44.056	42.487	42.79	50.187	45.172
0	0	0	4.9656	10.384	14.593	21.535	19.6	35.504	19.587	27.138	25.236	25.559	27.571	19.002	31.654	24.887	20.748	24.553	14.44	18.196	15.422	13.897	14.875	22.1	17.699	14.689	14.782	23.035	16.573	21.464	16.283	14.639	14.898	19.349	25.765	25.003	20.489	22.679	23.232	18.42	19.055	18.031	16.117	24.289	16.007	15.178	17.399	14.549	12.525
0	0	0	14.791	4.6481	5.0285	3.747	11.091	6.7995	11.127	14.044	6.1987	8.2286	12.45	17.168	19.573	29.25	21.229	28.36	34.99	35.873	34.636	41.301	51.43	51.666	68.064	63.21	72.572	74.809	86.037	77.07	91.547	77.749	96.99	90.118	99.593	89.132	96.313	101.54	98.113	100.3	105.11	127.22	102.05	121.01	116.73	109.76	119	123.25	117.55
0	0	0	6.1211	7.8358	31.576	24.072	31.625	40.405	43.505	51.894	47.242	58.914	62.212	43.792	40.346	44.817	44.155	40.972	46.035	56.393	35.706	47.985	39.454	51.849	44.78	51.471	48.577	56.211	51.007	52.632	52.009	49.5	41.273	44.504	44.096	48.375	50.226	53.124	57.675	58.209	54.662	50.589	61.706	64.642	61.764	59.667	59.005	61.485	61.289
0	0	0	3.8587	1.9545	9.0752	16.226	16.545	23.268	10.933	21.806	19.295	22.635	22.938	17.856	28.956	20.714	29.154	18.855	20.111	19.978	28.907	23.981	29.872	33.336	29.121	31.433	36.279	43.895	41.9	34.803	39.749	42.655	44.411	46.675	53.774	52.568	48.793	48.552	56.318	60.818	64.587	65.076	63.552	65.724	65.491	71.134	73.738	65.398	69.726
0	0	1.5947	8.7136	5.3371	13.494	5.0131	11.598	8.5508	5.2189	17.82	26.113	16.846	26.362	28.809	29.793	30.227	38.313	48.757	57.086	59.19	52.401	58.894	63.024	68.922	72.248	76.253	77.506	77.078	80.32	79.974	74.674	90.523	86.853	101.16	87	98.618	101.15	92.541	97.129	96.924	90.427	88.895	83.476	95.565	99.154	102.15	99.249	97.899	105.83
0	0	0	11.847	10.115	45.158	35.239	31.599	39.891	44.417	60.927	71.741	76.282	73.858	82.92	85.331	91.689	93.87	99.727	105.73	94.666	93.093	82.559	94.583	85.432	85.563	80.255	64.272	55.292	58.118	56.694	57.354	61.145	60.57	79.396	69.937	68.897	69.27	77.574	88.325	79.126	79.205	88.942	98.56	99.07	118.5	96.857	103.61	103.52	110.19
0	0	0	17.171	7.4975	7.1461	16.297	21.756	48.22	31.411	38.055	46.635	36.012	49.325	70.159	62.511	65.562	59.664	67.679	57.451	61.036	68.969	66.972	67.809	67.654	63.794	71.521	68.855	67.901	67.989	63.315	68.501	71.22	79.71	70.523	80.505	82.724	87.878	78.301	84.081	78.022	106.34	88.851	88.338	88.844	89.217	90.308	93.713	95.972	79.511
0	0	0	11.365	5.3258	12.235	12.764	12.397	8.8087	22.55	13.853	16.286	14.619	3.9249	17.518	6.5558	18.107	18.565	15.708	26.807	24.642	34.04	27.951	34.478	37.318	42.023	37.896	35.164	49.865	45.629	49.524	55.544	56.606	53.613	71.551	52.13	58.381	60.974	67.663	64.641	71.401	73.543	76.821	70.086	77.61	70.392	79.077	73.214	77.923	82.219
0	0	0	14.535	7.0251	11.952	16.204	14.466	22.846	23.986	21.207	26.148	27.852	25.533	29.446	32.308	30.448	32.904	36.27	26.801	35.252	28.683	27.427	34.698	32.264	37.208	29.705	48.731	39.876	40.501	44.517	53.134	52.722	50.999	36.929	41.097	33.484	45.837	45.271	50.662	47.174	58.41	54.077	56.362	52.041	52.941	57.247	48.221	54.523	48.817
0	0	0	6.2793	1.4909	10.873	15.017	12.966	16.863	13.842	19.008	14.938	17.843	11.246	14.376	11.649	9.0551	20.294	9.447	19.117	19.029	19.865	21.521	20.501	18.956	34.521	28.276	45.303	33.525	42.776	46.151	36.998	43.274	33.104	42.507	38.824	37.526	37.127	38.298	41.878	38.629	47.234	44.607	53.917	56.917	51.467	48.572	43.377	60.916	58.128
0	0	0	12.104	7.383	14.297	2.1965	19.228	18.738	15.097	22.397	18.779	25.575	24.765	24.222	36.187	33.475	34.573	42.782	41.056	47.038	48.616	56.233	68.01	67.249	79.802	78.763	96.877	89.664	98.171	103.33	118.03	114.2	106.69	107.57	108.62	96.849	106.49	109.55	108.99	111.4	116.71	116.92	106.32	114.43	118.33	120.33	114.24	124.23	113.1
0	15.505	0	8.2802	12.762	6.6866	6.8851	20.735	25.303	14.099	5.1543	6.7515	5.511	3.9267	7.9102	11.014	13.169	16.532	13.097	19.224	24.169	32.41	25.611	27.506	35.732	36.209	35.033	30.569	47.62	40.286	45.587	49.793	44.409	46.134	55.154	55.99	53.016	52.484	56.132	59.557	57.113	64.034	56.902	47.632	58.512	59.675	51.716	65.316	47.679	46.893
0	0	0	9.64	16.139	14.544	16.601	9.6079	20.424	24.672	16.372	16.597	16.707	6.161	15.81	9.5855	5.1374	0.74473	8.6327	9.9956	7.8543	7.6769	0	8.2653	2.3163	5.6306	10.977	4.7211	11.543	0	0.83694	5.6187	4.474	0	12.168	8.7711	11.725	6.6471	11.729	13.589	7.6691	11.034	11.905	16.917	17.731	24.803	12.889	20.437	23.082	15.427
0	0	0	7.5664	5.8424	1.0073	9.2256	11.014	14.388	11.451	12.418	18.723	23.704	26.301	23.589	25.803	22.665	25.845	24.939	27.262	29.484	31.737	34.506	42.894	41.717	41.085	33.531	36.41	35.438	35.638	27.607	29.741	34.132	40.318	34.97	33.868	34.049	43.323	39.203	41.211	40.975	39.379	39.332	42.069	45.264	37.725	27.08	31.662	33.951	35.639
0	0	0	13.002	4.8312	14.141	13.37	20.911	24.665	26.285	25.812	21.713	23.933	21.023	34.675	33.634	36.839	45.301	32.776	42.081	49.648	44.167	38.187	39.458	29.143	40.916	35.16	38.225	35.351	30.168	32.187	27.766	25.926	32.705	34.887	30.758	25.03	34.24	36.55	31.105	22.588	30.668	35.625	35.33	40.164	29.545	35.402	24.201	28.49	34.351
0	0	0	14.937	6.0147	11.776	15.178	17.258	12.835	14.734	10.238	17.815	22.682	19.068	23.273	27.518	19.538	9.7967	26.679	19.856	20.885	21.731	24.947	22.397	24.233	17.963	21.911	25.276	29.877	29.915	32.855	29.314	39.377	36.057	38.815	27.545	36.99	35.419	34.001	38.563	29.944	40.339	36.653	37.927	38.532	35.73	45.091	48.374	48.439	45.736
0	0	0	9.6624	7.2409	12.497	10.25	16.442	28.618	14.508	16.925	21.926	25.202	6.8318	4.5573	4.2653	7.9817	4.8523	4.213	0.95494	3.2836	0	0	0.37576	6.4339	7.3209	8.9203	15.711	12.519	8.858	10.141	21.208	15.737	13.953	6.1079	7.9736	0.51511	12.095	16.053	8.3515	16.442	12.584	11.41	17.489	21.695	19.561	29.071	20.519	34.985	19.901
0	0	0	9.7044	13.777	26.554	18.963	17.55	17.276	31.51	22.902	22.335	23.586	31.237	25.043	24.57	33.035	26.2	14.668	23.216	22.896	18.653	20.85	14.159	11.942	12.953	12.335	23.274	21.193	21.637	21.487	16.153	24.511	33.321	29.872	20.516	24.201	16.049	13.893	21.116	15.552	5.3745	27.812	0.57006	7.6108	11.628	8.6115	0.54043	6.9198	6.5437
0	0	0	1.0827	11.825	27.762	27.432	31.719	31.228	30.069	35.227	38.098	37.783	43.274	38.912	32.83	46.642	44.363	57.033	61.097	58.624	55.236	53.022	60.061	53.723	56.391	56.936	53.385	48.773	46.884	51.021	44.845	54.765	39.744	53.788	50.644	44.64	45.706	46.526	45.408	46.496	43.489	57.184	49.711	52.065	58.097	49.962	53.722	47.108	52.354
0	0	0	16.456	33.705	30.797	45.291	49.601	53.506	62.375	67.01	60.427	74.639	88.594	76.985	76.83	72.878	69.825	77.221	75.169	74.068	62.773	72.178	61.186	66.703	59.652	66.559	67.473	67.004	67.292	68.705	69.776	74.425	60.636	60.458	53.189	50.804	62.893	64.948	55.56	59.833	49.361	52.302	61.242	57.346	54.087	49.414	51.375	46.19	43.107
0	0	0	11.426	8.8642	20.793	19.977	17.001	22.967	18.326	23.409	19.327	24.103	14.172	14.262	17.307	21.872	19.61	25.545	27.061	27.398	23.861	19.967	33.157	21.052	35.386	20.44	26.843	34.892	29.499	36.849	33.792	39.568	34.002	45.069	45.948	45.285	37.474	45.276	41.814	34.755	41.066	38.962	48.037	47.66	51.505	42.923	41.391	40.647	40.68
0	0	0	0	8.3269	11.496	22.178	17.885	25.579	10.204	11.967	23.045	14.397	18.396	21.985	27.98	31.348	32.388	27.132	31.361	30.49	36.841	38.178	48.29	48.741	54.013	49.304	47.902	50.843	52.857	49.657	50.36	53.553	51.821	54.042	55.723	53.682	57.661	64.337	63.084	52.747	57.14	68.061	56.102	70.675	63.303	62.133	63.867	61.407	61.599
0	0	0	0	14.132	19.789	28.068	32.833	34.203	35.339	44.875	39.483	57.583	59.191	67.823	76.142	76.462	80.084	75.327	91.809	93.934	105.8	100.4	116.39	117.26	118.61	122.64	137.33	130.72	135.05	136.91	136.27	142.2	144.76	151.38	144.07	138.92	144.27	134.05	122.79	115.02	119.97	127.74	129	131.94	131.14	130.72	129.15	136.05	133.05
0	0	0	0	12.114	14.551	24.255	24.742	27.082	25.669	12.351	8.8872	9.5264	4.8497	5.6076	0	0	0	0	0	0	0	0	0	0	0	0	0	0	0	0	0	5.1883	0	6.1668	0	1.5027	0	1.2501	0	3.6621	2.1834	2.8468	11.794	11.72	6.7795	16.137	16.074	28.368	38.377
0	0	0	30.265	45.495	50.756	63.553	55.002	57.816	52.92	34.087	39.954	61.278	48.905	35.163	23.173	18.447	53.415	20.093	10.302	0	50.048	9.184	14.413	5.4646	13.361	17.061	0	0	0	0	0	0	0	0	0	0	0	0	0	0	0	0	0	0	0	0	0	0	0
0	0	0	5.3762	13.517	8.7867	13.595	17.498	12.715	15.807	11.083	12.288	10.036	13.864	18.107	23.086	18.112	19.341	21.21	18.484	21.044	23.221	26.577	23.228	26.417	27.09	35.646	31.55	38.4	36.449	33.439	37.951	32.566	30.106	34.011	36.127	39.351	35.209	39.726	45.441	45.94	42.721	51.323	55.798	58.559	60.476	52.716	46.098	51.605	60.167
0	0.38201	0	7.3768	11.354	9.5793	8.6912	16.243	21.101	19.846	8.948	11.329	16.735	14.905	11.141	22.781	24.036	22.542	26.621	27.659	34.761	33.806	29.185	40.507	41.727	54.313	44.034	59.546	58.652	70.598	66.885	81.216	80.242	73.185	67.226	65.042	63.12	57.314	62.751	63.603	70.79	79.087	76.326	74.856	84.877	84.227	88.49	84.2	86.879	77.34
0	0	0	1.0372	13.478	9.7992	12.884	22.384	15.419	16.204	20.641	25.982	41.059	63.328	81.772	98.863	126.01	147.74	170.36	183.12	195.21	209.99	213.76	243.64	255.21	256.45	253.57	274.97	282.89	277.35	279.19	282.59	279.8	281.79	279.1	292.75	289.62	302.74	305.11	292.18	300.06	305.07	298.93	301.23	313.7	310.01	315.13	311.81	317.86	318.81
0	0	0	3.8376	11.927	11.946	20.246	25.622	26.299	21.502	22.279	19.542	32.758	36.536	31.626	36.168	41.494	40.788	31.687	23.923	35.888	19.597	27.752	34.781	41.628	40.579	29.664	32.716	37.33	32.701	34.623	33.718	34.81	34.197	47.045	37.677	35.477	36.017	32.745	33.803	28.674	28.908	26.758	30.383	32.939	27.12	10.248	17.718	22.403	20.177
0	0	5.6656	1.9482	5.03	10.792	18.315	24.649	25.876	23.98	29.424	27.727	24.98	22.908	19.859	26.956	21.315	39.563	23.856	30.424	28.235	34.65	27.737	24.889	27.019	33.552	35.087	34.268	36.036	37.608	31.717	31.818	31.294	32.488	32.703	31.376	33.624	34.538	35.584	32.356	29.786	27.278	32.96	36.326	40.709	28.695	28.967	25.952	24.025	28.094
0	0	0	11.14	2.3765	8.9189	4.9934	13.168	17.962	15.924	13.617	5.0442	12.909	11.768	10.307	17.823	23.519	17.764	25.778	16.508	32.244	22.576	30.587	30.472	23.778	31.398	25.443	38.59	31.368	34.606	32.381	49.5	44.076	46.197	35.641	33.816	31.988	40.892	39.831	47.652	52.324	55.684	52.649	54.695	50.019	55.987	62.391	53.146	63.301	54.38
0	5.6011	0	2.3201	6.8157	6.9757	22.82	20.757	15.911	0	18.25	13.658	26.94	29.744	34.515	28.456	40.473	31.719	38.549	35.688	45.086	37.975	36.801	39.811	46.336	45.026	48.1	40.794	43.82	43.627	39.685	53.279	55.728	61.905	50.698	56.738	52.472	56.714	60.661	54.703	50.336	55.754	58.516	60.127	53.603	54.992	40.44	48.682	49.764	46.542
0	0	0	5.663	6.4459	5.3173	14.699	20.053	24.314	21.568	33.12	22.256	30.761	28.774	29.807	40.648	38.427	42.139	45.036	37.123	47.331	41.991	53.462	64.863	54.559	60.59	60.367	61.061	46.37	51.52	55.185	60.285	64.38	59.046	52.712	47.827	44.075	48.411	53.616	55.395	62.891	60.209	54.852	47.991	58.303	51.852	61.57	54.645	58.688	49.739
0	0	0.37924	6.6158	12.842	21.761	21.242	35.039	32.226	33.082	35.243	26.354	30.142	28.898	27.602	27.544	29.243	36.223	22.527	37.809	32.328	38.775	38.308	39.693	33.868	36.535	43.097	45.063	37.722	42.443	45.768	33.982	42.305	38.623	42.795	48.517	54.729	55.702	63.303	58.138	55.543	68.036	79.309	84.285	84.831	71.328	81.847	88.503	83.262	80.905
0	0	0.12052	4.6818	13.147	18.032	18.467	9.5865	10.627	18.961	9.5285	11.932	17.502	20.117	16.626	20.578	14.81	21.763	31.694	20.588	31.721	31.278	30.38	31.06	30.044	46.829	44.295	51.785	51.503	45.313	58.256	65.378	74.577	75.726	78.268	69.168	68.258	64.486	66.448	82.332	80.125	74.685	77.975	74.099	68.174	71.442	58.973	64.26	61.324	68.298
0	0	0	9.9402	16.212	16.29	0	21.804	5.6667	5.7871	0	7.2152	10.675	9.8581	12.801	12.513	15.507	16.58	19.604	14.672	22.598	28.685	34.695	40.154	34.412	45.858	38.033	35.666	40.814	37.977	39.162	44.397	51.301	52.902	57.271	53.597	50.548	59.014	64.505	56.851	61.906	64.882	70.406	70.876	67.985	59.764	52.865	59.377	61.823	68.213
0	0	0	4.4481	3.8045	10.835	5.1427	10.206	14.522	13.422	15.893	20.809	35.677	35.426	36.002	42.068	42.981	49.048	57.107	54.025	70.826	66.366	68.071	86.169	96.874	101.23	103.78	118.64	114.15	122.54	130.62	124.42	133.11	129.12	137.37	148.87	156.01	164.24	174.13	174.47	187.33	197.81	193.87	205.94	220.28	211.08	223.94	225.42	233.83	242.51
0	0	0	2.132	4.2963	5.8647	15.001	12.731	16.414	21.029	14.817	21.895	23.318	25.19	22.956	24.211	19.543	18.709	22.744	24.544	28.949	24.571	23.404	20.603	21.359	26.745	17.927	21.133	23.324	20.486	25.066	25.75	23.114	30.911	31.399	26.88	26.464	25.914	23.786	27.402	36.843	32.514	31.833	27.939	26.206	31.748	28.578	33.967	30.712	25.953
0	0	0	22.786	39.703	12.92	20.737	22.216	39.414	30.884	28.26	22.03	23.844	33.271	29.418	37.354	46.444	55.229	65.461	59.646	71.959	79.126	87.642	86.506	96.854	94.199	120.01	115.23	128.24	136	113.88	93.017	131.02	131.78	141.78	124.07	140.47	138.85	130.64	127.89	130.5	135.92	117.11	129.92	117.18	115.81	105.83	109.53	121.11	117.93
0	0	0	2.8601	9.7833	7.175	22.163	17.279	21.377	20.623	18.355	16.094	29.709	31.657	29.801	30.801	33.737	36.62	36.859	29.747	40.232	36.674	40.326	50.578	48.018	54.305	51.195	37.702	41.662	48.217	47.584	51.258	56.87	50.281	50.665	60.786	55.38	61.787	63.935	55.898	63.313	72.179	69.373	73.741	70.17	71.421	59.461	68.163	76.167	82.067
0	0	0	6.9508	10.493	12.401	8.5279	14.346	11.448	11.379	15.783	23.285	19.204	20.383	10.384	20.448	21.752	19.342	17.769	16.394	20.854	14.064	15.594	18.648	0.70712	17.769	16.728	25.045	16.342	18.627	19.205	21.202	21.213	12.122	11.15	0.90522	2.6622	5.0488	16.285	10.91	14.747	19.817	15.255	16.699	14.636	16.376	22.299	10.897	15.496	7.3957
0	0	0	3.8763	7.2185	9.5519	4.0822	9.5678	11.663	26.201	18.8	23.556	18.732	27.737	30.537	36.257	43.354	33.379	46.003	36.37	58.217	31.934	40.735	39.66	41.833	48.952	44.874	55.467	57.456	69.201	56.975	63.366	52.136	63.972	61.773	71.79	63.943	66.421	69.884	64.942	57.3	68.778	69.07	66.209	67.753	55.305	61.536	60.378	50.229	56.901
0	0	0	3.1828	0	12.778	12.919	21.661	20.888	24.002	23.603	27.204	29.163	23.577	25.314	23.497	26.254	25.533	31.664	41.818	31.028	29.162	25.764	24.325	23.718	30.316	31.265	31.033	33.177	34.241	33.049	31.233	28.193	26.888	34.75	32.597	32.223	37.526	29.667	31.774	39.952	33.243	31.084	31.95	37.739	30.554	32.831	29.308	27.88	23.558
0	0.75981	0	6.4362	1.4396	7.5285	5.839	10.234	7.3839	14.009	14.091	15.391	17.822	24.814	31.074	35.873	46.766	54.013	66.707	67.389	103.82	93.142	97.303	104.8	128.3	135.3	150.19	155.88	163.71	170.25	177.51	180.43	181.7	186.02	171.51	192	192.29	190.42	203.87	218.93	209.47	233.47	250.63	221.14	231.8	205.32	199.84	205.86	210.95	209.1
0	0	0	7.8907	9.8967	7.813	7.062	4.1391	5.2128	15.605	10.391	16.477	9.2816	12.115	11.171	3.2557	22.524	31.072	42.656	54.973	69.987	81.866	94.805	111.12	122.55	135.22	152.81	157.06	176.27	165.03	195.58	200.28	208.1	213.04	226.92	209.36	220.16	232.11	251.31	251.76	260.35	245.72	250.55	239.48	247.58	244.2	254.51	252.43	274.83	268.88
0	0	0	0	8.7029	12.413	12.232	17.211	17.955	25.708	27.594	26.791	26.042	29.945	32.19	28.937	33.591	29.498	32.91	32.716	37.747	40.43	37.068	37.194	40.803	35.821	26.144	47.882	47.764	48.848	54.353	44.2	56.137	53.731	50.893	49.447	52.03	53.189	56.512	55.042	52.46	47.535	48.144	44.898	51.6	52.954	46.777	47.065	48.177	50.814
0	0	0	2.7627	9.5268	11.617	12.071	7.9695	10.17	21.061	13.578	14.607	15.548	14.008	19.956	16.218	23.537	23.942	19.941	25.003	30.019	25.202	26.798	32.037	35.18	35.788	35.776	32.696	44.489	42.094	41.555	40.442	44.854	35.238	60.565	40.465	41.11	39.167	44.686	42.565	52.829	42.203	42.12	42.208	40.927	39.18	44.975	40.693	47.941	44.924
0	0	0	8.3152	10.878	11.409	21.666	16.22	26.193	14.048	27.194	17.805	33.062	23.783	26.184	37.168	31.742	47.547	40.466	44.22	45.632	47.612	45.588	45.274	44.436	49.535	52.146	57.608	48.55	60.947	66.315	59.084	69.316	64.143	68.019	78.188	62.483	67.744	67.853	69.09	64.355	72.463	77.847	79.569	78.034	67.483	70.572	64.755	65.558	68.961
0	0	0	0.16588	8.0321	16.96	43.622	38.997	76.767	13.228	30.684	32.485	27.724	37.356	24.019	51.525	58.604	84.575	95.526	60.18	43.491	47.511	44.99	64.775	46.936	55.907	46.228	78.934	22.876	15.413	12.126	12.731	7.5031	9.829	10.825	18.647	12.989	10.649	10.038	9.921	0	0	9.3667	0	9.3768	7.2186	0	0	0	0
0	0	0	7.9909	28.275	18.6	20.381	28.347	23.03	37.748	32.321	38.23	38.23	27.91	39.599	28.33	33.124	32.74	34.402	38.85	30.595	34.224	45.701	52.573	59.025	58.822	64.037	72.069	86.341	75.818	88.151	87.949	93.497	100.64	92.11	84.314	105.44	99.479	106.34	113.79	114.7	102.55	129.26	109.62	112.94	109.3	110.19	97.85	99.545	108.57
0	0	0.11869	0	10.597	17.762	23.647	36.173	35.419	35.852	21.012	19.824	29.451	29.87	29.235	39.635	39.641	38.578	45.889	30.479	36.241	37.249	29.959	31.867	39.416	42.435	40.124	50.22	38.479	39.425	38.546	40.418	51.995	44.846	41.902	39.019	36.676	35.187	38.472	36.686	37.536	31.259	26.09	24.456	23.795	17.857	16.763	19.575	21.735	12.547
0	0	0	7.3849	9.5486	22.729	23.708	37.026	25.88	36.283	40.972	27.086	34.052	37.92	37.273	22.154	19.381	22.163	37.661	43.501	26.842	30.884	27.599	29.139	24.272	19.607	26.233	24.623	26.971	22.63	20.146	19.795	12.432	3.5229	16.463	12.306	19.504	14.834	18.707	19.57	26.339	8.2743	7.2853	1.0018	4.85	1.6237	0	0	0	0
0	0	0	5.6476	10.848	13.083	10.29	18.604	12.449	14.5	16.218	13.808	17.445	24.12	33.896	27.673	29.588	23.152	26.297	22.943	26.698	26.811	28.258	25.666	23.86	20.606	24.049	27.623	31.4	25.903	28.365	29.539	41.234	35.264	41.334	30.181	33.738	29.605	35.076	37.973	30.93	33.959	33.47	34.936	26.497	27.761	34.975	32.56	35.396	29.018
0	0	0	2.8263	13.798	14.192	15.522	22.033	15.61	20.671	26.411	22.019	27.68	31.464	32.826	35.307	39.701	31.628	28.968	37.19	36.749	43.637	49.058	53.241	53.13	58.463	67.462	73.893	73.856	80.686	79.459	86.64	89.821	84.127	98.058	89.803	101.87	99.638	103.48	105.85	107.14	107.38	103.2	108.46	103.74	105.78	110.46	98.246	105.81	108.22
0	0	0	6.5157	9.5886	15.177	17.546	16.108	14.732	12.819	11.117	8.0747	10.338	19.514	19.037	23.119	27.083	22.881	32.499	31.923	41.371	54.688	38.675	41.031	37.653	55.55	52.795	53.825	57.751	60.622	69.508	75.214	77.496	84.91	77.356	78.975	84.578	85.714	80.904	90.151	98.015	94.183	80.14	77.643	96.702	108.38	109.98	125.56	139.45	152.54
0	0	0	12.7	20.24	24.733	20.568	22.982	32.864	25.396	31.507	31.644	33.166	30.341	27.82	19.281	25.846	23.773	19.957	27.25	14.768	22.308	13.428	19.495	17.156	25.351	28.097	15.578	24.931	21.282	23.735	6.0494	19.384	7.7164	22.5	19.308	31.957	26.28	29.2	20.798	26.961	12.569	11.567	20.903	22.541	19.576	11.361	4.4272	9.9141	6.8183
0	0	0	3.6662	6.1796	9.476	27.225	33.56	31.015	30.736	30.19	30.215	33.471	36.581	40.007	34.409	41.026	46.422	38.79	40.372	53.634	42.384	46.14	50.837	59.777	58.727	44.97	47.222	51.792	54.185	45.252	53.558	59.065	56.701	55.069	49.78	52.457	51.325	55.657	60.722	53.107	47.105	52.82	53.681	55.241	47.905	44.465	55.734	56.101	56.822
0	0	0	7.5833	7.6684	9.2744	4.9676	11.701	16.11	16.794	22.867	24.366	19.721	21.582	20.806	9.9827	15.274	19.554	24.671	24.24	22.544	20.92	19.867	20.999	11.28	13.751	13.186	11.197	15.205	13.623	9.256	11.939	19.047	14.125	17.412	11.585	23.945	15.403	13.688	11.257	13.845	7.7413	5.0188	8.4491	10.884	5.241	4.0742	0	0	1.1716
0	0	0	17.117	22.166	18.716	19.312	16.82	20.28	24.382	34.043	29.22	37.811	38.994	40.327	29.93	33.652	30.303	45.934	36.586	42.862	34.533	49.095	45.533	44.79	39.344	50.674	49.923	45.785	49.812	39.442	41.48	40.327	41.373	45.929	44.162	41.584	43.896	36.509	31.298	40.519	50.015	40.332	43.791	39.558	39.579	38.486	41.077	44.581	30.811
0	0	0	0	16.368	14.479	17.472	16.166	34.611	35.25	29.934	37.14	41.613	37.871	50.478	43.4	55.63	57.117	57.673	64.676	65.754	65.466	59.039	70.002	66.97	73.549	70.211	68.918	76.821	74.765	80.138	79.208	77.842	72.558	71.563	67.272	75.005	77.074	74.305	77.755	81.774	78.773	88.783	81.625	85.233	77.553	78.067	78.909	87.715	88.996
0	7.5239	2.3645	12.505	0	0	3.1973	1.7057	9.6429	45.956	46.301	47.211	54.909	53.548	64.598	58.474	58.071	62.535	64.218	53.681	71.257	83.748	87.509	81.692	93.468	93.461	101.46	109.79	110.81	118.16	132.31	131.03	143.97	128.96	144.14	142.03	148.64	154.64	147.56	161.3	157.57	160.09	165.77	154.24	156.92	159.77	167.34	169.07	164.63	167.61
0	0	0	6.6158	7.4871	12.176	17.251	20.182	25.881	28.601	35.248	23.603	31.343	24.602	32.855	41.745	40.174	53.865	36.253	42.045	44.599	42.709	33.236	40.782	34.503	43.334	38.524	49.864	34.575	43.673	43.626	38.873	38.996	36.693	45.951	36.258	38.372	33.827	41.732	36.133	28.57	34.651	40.683	42.229	42.884	30.884	31.822	24.863	27.531	24.459
0	0	0	4.065	2.123	14.792	16.106	22.2	28.936	30.466	33.068	35.142	37.342	25.431	30.599	28.214	5.1669	37.78	15.123	31.587	43.753	35.672	36.713	40.274	39.787	49.979	55.634	55.783	51.315	61.464	60.896	58.687	56.158	53.797	52.137	63.758	55.492	61.07	54.993	56.044	54.122	66.849	68.745	60.978	72.641	58.12	64.204	56.757	55.768	66.116
0	1.4753	0	7.4599	13.738	14.419	0	0	3.5254	0	9.9325	4.0929	6.9622	9.4637	18.462	12.828	7.6671	0	8.4047	2.5584	0	0	0	0	0	0	1.7589	0	0	0	0	0	0	3.8565	3.2463	19.879	13.868	32.604	29.306	38.92	35.743	60.246	67.023	80.599	91.703	87.379	99.133	107.44	112.57	109.68
0	0	0	5.4093	16.727	11.922	24.933	24.498	31.74	22.786	39.356	31.078	32.056	38.76	41.634	38.595	36.226	27.592	42.422	33.786	37.868	37.061	39.504	32.034	41.365	34.288	42.058	34.607	24.697	30.011	20.614	21.469	19.014	28.181	22.582	27.086	17.399	20.823	12.274	10.087	16.32	35.715	32.682	34.687	25.292	25.801	19.502	22.389	18.765	9.3392
0	2.2219	0	5.1525	4.2884	1.8859	1.4132	16.719	13.663	23.938	9.4157	19.789	14.752	19.569	23.926	26.614	33.092	28.823	34.27	33.416	52.297	29.866	36.887	42.518	44.957	56.846	58.435	63.748	67.423	70.175	71.215	63.749	56.808	72.63	74.926	78.504	84.747	75.681	85.01	92.378	84.184	84.624	105.22	82.025	82.047	85.805	79.345	90.02	85.019	80.414
0	0	0	6.2504	10.425	6.8044	23.001	25.515	21.284	17.387	20.266	14.948	24.366	19.784	21.281	16.834	20.34	25.657	33.566	38.765	52.373	47.875	64.321	75.379	83.378	87.121	87.792	90.717	96.085	107.77	99.722	102.36	112.99	121.33	114.82	116.79	116.45	125.08	132.29	134.39	131.34	131.6	135.85	136.62	141.19	133.65	136.35	146.36	134	148.09
0	0	0	13.157	14.552	14.426	23.769	22.232	36.117	28.988	33.953	15.927	37.756	17.321	30.879	33.143	26.671	37.41	31.73	41.095	45.735	38.823	45.972	45.28	39.67	50.207	42.522	49.598	44.83	44.275	47.259	39.25	45.625	40.42	46.54	43.97	41.393	42.801	44.803	45.55	38.517	46.887	45.508	49.76	50.802	37.959	37.428	33.522	34.878	32.057
0	0	0	6.0459	8.1075	10.846	7.1763	9.9391	7.7496	16.947	19.854	13.464	17.04	12.521	18.506	13.668	18.63	18.828	17.341	22.848	18.437	18.565	15.195	14.486	17.462	26.12	14.489	15.818	20.802	26.28	20.092	22.027	25.118	15.181	21.055	9.6736	20.848	15.888	14.05	21.271	21.229	19.911	16.644	11.815	12.901	4.4253	15.018	4.4495	12.633	8.5272
0	0	0	3.6602	0	11.745	6.7458	19.447	8.8708	20.226	14.781	21.814	23.203	30.653	36.318	40.718	44.662	35.788	34.928	35.176	34.738	30.477	33.685	36.083	38.68	29.622	37.768	32.597	35.22	34.044	27.248	33.815	20.067	29.853	21.491	40.864	24.285	14.962	21.194	33.461	9.7633	21.836	29.831	20.588	19.47	6.4131	16.68	19.034	30.287	20.119
0	0	0	10.753	14.101	19.444	11.656	27.058	18.401	33.412	18.231	22.884	27.951	29.355	50.756	22.353	19.969	12.78	16.71	21.168	23.03	16.156	26.978	25.861	15.527	13.066	26.036	22.407	22.053	29.98	32.76	32.517	47.772	37.247	36.023	30.588	45.451	39.16	39.399	40.329	43.719	49.165	48.95	44.417	53.597	42.826	56.206	56.944	59.091	59.606
0	0	8.1311	12.369	3.2096	10.97	4.343	11.229	10.462	18.208	16.159	15.616	16.328	23.157	29.023	30.283	31.365	30.459	40.371	40.523	45.21	34.548	44.984	47.631	45.25	59.682	57.768	57.852	65.649	59.292	59.847	64.925	50.544	64.92	63.97	67.8	67.296	65.11	71.236	65.928	57.357	66.073	74.576	71.922	71.751	62.603	56.84	55.59	55.8	51.997
0	0	0	16.025	14.045	20.192	23.199	33.601	34.032	36.621	36.897	39.033	36.362	35.067	31.24	59.888	61.687	57.305	54.62	50.188	89.677	79.653	68.94	54.465	42.633	53.758	51.188	52.821	48.381	59.649	45.829	61.434	62.309	36.259	54.515	57.025	48.95	46.853	49.115	53.983	54.885	59.846	45.123	53.516	46.455	63.766	74.369	61.312	64.648	61.559
0	0	0	3.2247	0.60847	5.5762	16.437	18.504	14.139	22.446	16.979	21.131	24.485	21.82	26.528	23.18	22.277	19.849	29.832	40.943	37.02	34.329	31.438	28.989	30.157	33.587	35.178	38.827	44.122	44.444	41.217	39.566	37.927	45.557	45.546	42.65	42.901	46.211	50.811	52.894	57.572	60.536	49.781	55.64	61.36	49.485	61.38	61.625	52.487	44.367
0	0	0	13.237	11.393	10.398	25.041	23.338	29.465	23.362	23.963	25.762	37.485	39.294	35.069	40.66	85.664	45.254	49.494	41.795	55.23	47.861	49.588	58.7	59.062	52.524	50.913	56.011	57.513	60.434	52.436	57.065	67.224	72.434	67.09	63.877	61.969	77.221	73.19	71.067	68.234	78.453	70.415	75.841	72.181	62.851	64.479	62.468	63.083	61.897
0	0	0	16.07	26.011	11.729	21.824	22.586	42.781	34.031	30.061	30.184	23.551	17.999	26.143	26.295	37.607	31.394	0	0	0	0	0	0	0	0	0	0	0	0	0	0	0	0	0	0	0	0	0	0	0	0	11.011	14.937	21.342	21.406	17.051	21.783	30.84	55.638
0	0	0	7.662	3.6208	8.2484	14.012	15.441	19.676	14.394	31.652	17.683	21.181	17.789	17.529	30.303	28.201	41.578	31.825	37.917	42.411	42.243	38.62	38.333	37.532	44.065	41.028	54.02	45.493	50.762	56.913	45.75	46.931	42.026	44.301	50.915	42.857	43.315	48.027	47.156	38.784	50.238	56.416	55.226	62.049	44.896	54.467	56.887	60.522	61.076
0	0	0	6.5813	11.93	11.805	14.71	20.842	22.093	27.332	22.568	21.451	30.309	21.178	27.507	20.759	27.747	22.594	31.517	30.057	32.538	29.732	28.764	30.886	35.916	41.787	43.647	36.524	39.232	43.926	41.455	42.727	42.096	36.873	60.171	30.321	39.528	41.068	38.673	37.397	45.93	32.695	34.539	30.952	36.229	27.715	28.225	26.721	30.618	28.104
0	0	0	6.469	26.883	22.121	21.933	34.627	42.149	45.039	48.966	63.797	88.375	89.725	90.309	93.434	104.79	110.21	109.42	101.21	99.348	90.295	105.52	100.37	111.73	103.31	113.59	103.15	110.79	112.04	105.23	113.79	120.18	110.33	124	115.21	120.61	116.96	121.54	127	142.78	136.42	139.17	151.32	151.63	154.28	149.86	150.76	167.81	166.5
0	1.6491	0	5.0616	24.368	0	4.2769	7.4401	0	0.61038	4.6043	0	10.306	6.0619	12.803	4.0299	10.163	0	7.4542	3.0256	15.862	0.74246	10.757	7.6889	9.8325	0	3.5876	4.8403	3.0195	6.3698	8.9028	12.841	21.24	18.697	28.696	26.82	38.322	35.264	45.947	48.47	58.781	66.269	64.954	74.029	69.492	70.395	82.504	81.671	79.461	82.237
0	0	0	10.47	20.977	3.3896	18.482	26.662	29.722	12.986	11.249	12.221	0	8.7646	5.3921	20.689	21.541	22.931	24.362	17.758	18.539	0.72906	0	0	1.4834	0	0	0	6.5702	0	0	0	0	0	0	0	0	0	0	0	0	0	0	0	0	0	0	0	0	0
0	0	0	8.7124	11.107	19.227	16.369	24.939	32.006	26.021	26.816	29.777	29.483	31.558	26.141	43.672	45.696	40.149	43.459	35.175	32.095	32.442	33.034	38.045	32.333	44.038	38.079	41.51	47.033	44.705	43.292	49.192	50.416	51.767	41.418	43.159	33.794	43.54	46.752	47.554	46.115	50.144	51.62	99.25	115.96	120.19	64.215	57.071	67.792	56.177
0	0	0	10.809	15.699	24.112	28.887	26.541	55.209	46.556	61.634	43.908	42.458	48.268	54.962	74.439	67.161	70.062	79.253	110.11	116.83	117.63	126.43	130.3	132.9	131.29	145.5	143.07	139.21	141.61	138.17	140.33	156.82	162.29	160.13	152.92	159.38	157.65	171.37	158.94	157.13	158.61	126.79	150.83	133.28	160.85	146.4	152.68	144.57	156.14
0	0	0	0.99415	3.4258	13.019	17.114	19.064	23.297	10.699	15.531	19.159	16.378	26.39	14.449	27.622	24.676	28.483	30.459	28.049	24.867	17.288	21.656	30.186	36.048	35.124	30.172	31.375	36.925	32.172	34.359	45.88	33.84	48.185	50.12	46.972	42.376	47.941	50.409	47.66	47.424	50.263	55.976	47.28	46.609	50.018	48.28	51.955	30.799	30.342
0	0	2.2491	7.9852	8.1513	10.707	14.868	17.129	27.913	29.908	26.459	20.474	30.71	22.615	16.401	21.1	21.657	30.244	28.342	40.271	45.065	44.962	41.439	48.318	45.451	54.471	54.084	62.569	59.925	63.086	62.852	48.418	50.82	48.115	53.128	52.293	49.828	52.504	54.912	58.337	55.467	60.097	61.098	65.119	63.452	54.543	57.771	56.266	58.583	58.03
0	0	0	5.5125	7.153	4.659	19.611	18.088	20.561	26.675	25.333	31.333	32.109	29.384	28.927	39.379	40.229	40.984	52.726	56.799	46.146	44.909	49.546	32.356	45.351	41.357	47.811	53.045	55.228	48.651	43.214	43.865	43.522	42.468	46.779	57.645	58.922	64.764	58.634	61.448	70.449	64.748	56.626	62.524	67.423	59.879	45.825	47.249	39.909	40.516
0	0	0.6251	8.2395	2.3063	8.9262	12.693	22.851	7.1157	11.437	13.662	15.48	7.2167	0	2.4393	0	2.6218	0.31561	2.154	8.2888	0	0	0	0	0	0	0	0	0	0	0	0	0	0	0	0	0	0	0	0	0	0	0	0	0	0	0	0	0	0
0	0	0	0	8.9003	12.714	16.055	14.538	21.357	10.279	14.11	17.855	22.226	27.107	19.238	24.951	26.48	21.83	29.037	21.432	18.343	20.08	17.781	18.808	21.855	24.593	26.664	34.414	31.256	29.97	25.943	28.866	40.296	34.674	38.527	45.32	53.724	40.082	47.22	44.044	45.504	43.483	41.408	49.084	38.521	41.422	40.394	46.833	50.481	39.426
0	0.29364	0	1.6493	1.8473	8.0131	11.662	9.9264	9.0477	14.331	14.084	14.05	12.836	24.509	26.487	32.769	29.351	30.599	31.232	27.206	39.686	32.145	32.798	34.996	37.649	52.684	43.267	48.646	47.271	55.879	46.356	50.063	39.413	44.865	41.252	45.558	47.735	46.601	50.958	48.529	44.224	44.499	50.369	48.469	46.609	42.752	42.324	41.53	33.663	34.364
0	0	0	0	18.841	15.895	22.462	27.839	19.131	26.712	31.553	28.609	37.033	39.657	47.46	43.573	46.79	49.878	50.965	57.029	58.783	62.532	62.958	61.456	65.426	76.273	82.292	82.147	81.404	85.995	78.621	83.932	95.23	97.882	96.245	98.238	101.22	101.35	86.518	111.19	107.41	104.45	113.59	124.87	129.69	126.42	138.97	136.76	151.1	151.78
0	0	1.9854	9.4999	5.5426	12.399	14.77	0	0	17.005	18.587	19.323	4.5514	9.0017	4.829	8.4733	8.4634	0	0	8.3948	0	2.4739	0	0	2.3813	0.39738	0	0	0	0	0	1.0961	0	0	0	8.2561	0	2.022	3.5684	2.7745	10.986	7.2654	0	0	0	0	0	0	0	0
0	0	0	5.0225	12.323	19.454	27.532	33.867	31.708	39.534	48.683	44.235	56.245	58.784	73.43	65.279	73.822	64.864	69.883	70.22	76.977	74.579	80.529	75.708	79.074	71.94	80.81	83.803	80.464	81.145	84.951	85.383	90.165	86.662	92.939	81.485	82.257	85.863	79.428	78.47	79.349	82.805	75.953	82.061	70.642	73.628	79.815	76.269	79.39	74.876
0	0	10.163	8.6879	13.334	10.244	5.4597	13.003	11.543	22.212	20.252	29.424	27.783	28.223	34.595	34.877	29.004	30.883	26.467	33.018	23.649	24.495	28.424	21.114	24.886	22.29	24.283	30.628	27.005	29.976	22.183	31.27	30.593	33.976	29.681	29.123	24.681	34.976	33.667	35.287	32.511	27.197	34.561	26.868	32.707	35.267	38.134	31.776	28.833	27.771
0	0	0	4.966	14.77	18.945	23.189	30.48	30.907	41.64	20.408	24.168	19.45	24.741	30.833	32.801	22.303	25.578	33.393	30.259	37.489	37.242	31.532	26.38	27.129	31.258	29.476	31.53	29.386	32.776	28.427	32.99	24.662	23.804	26.294	32.575	29.259	23.195	29.773	32.673	41.555	35.492	41.64	41.407	46.149	43.822	37	37.839	44.214	48.731
0	1.8628	0.84962	1.1115	0	5.4264	9.4877	8.6899	5.6145	2.6404	6.9217	3.8774	8.1719	16.353	13.431	18.369	16.069	17.42	13.377	12.966	10.433	12.575	7.02	10.19	4.6243	10.967	15.735	19.804	18.242	21.642	15.927	19.025	25.001	21.528	25.163	26.736	24.97	24.222	26.836	32.447	31.161	33.202	30.739	35.764	24.477	24.238	27.98	37.903	40.296	34.165
0	0	0	10.532	15.408	29.345	24.09	20.442	17.498	18.421	32.841	30.118	32.971	30.986	31.062	32.273	39.702	35.263	46.191	39.374	45.992	41.464	34.653	45.629	44.264	44.458	39.395	44.968	42.427	38.935	34.036	44.443	47.866	39.356	45.699	41.756	54.836	48.654	53.949	47.755	37.751	37.825	37.784	48.613	46.835	57.6	41.508	49.456	48.085	52.187
0	0	0	0	11.431	6.9232	17.21	11.402	18.322	19.784	21.561	12.325	21.19	23.552	34.659	25.368	25.143	16.696	20.61	24.507	20.544	19.337	26.455	28.671	29.417	32.169	38.377	39.112	34.718	42.726	34.922	33.476	50.518	45.863	55.35	52	64.47	53.187	52.533	59.608	59.965	55.145	64.248	64.515	63.07	63.844	67.967	62.936	67.053	63.445
0	1.5917	0	7.5024	8.9147	7.4561	3.9723	0	0	0	0	0.93975	1.3583	0	6.2417	0	0.78167	0	1.9671	4.1916	8.7645	0	0	0	8.446	11.408	7.5891	3.4573	16.985	14.671	10.987	21.747	28.218	9.9172	21.578	11.714	1.4104	0.35772	1.6704	13.127	24.627	21.315	23.369	21.225	25.777	12.434	26.349	21.301	24.325	26.971
0	0	0	5.7825	1.9908	7.9968	3.7881	7.2041	10.015	16.023	20.698	18.237	19.12	34.736	38.564	32.518	36.47	41.491	37.626	43.141	59.333	30.033	33.634	37.452	43.082	44.613	47.143	48.231	46.109	49.062	46.288	57.346	43.166	46.491	46.152	62.388	52.945	50.415	57.524	54.734	52.273	58.407	71.584	57.292	58.571	56.771	55.597	51.854	51.029	48.961
0	0	0	4.3997	9.2996	15.735	14.161	13.787	6.8783	7.7176	0	0	5.1026	4.8306	0	9.0142	8.0805	10.51	7.5056	0.94748	7.4919	0	0	0	0	4.0301	4.0475	8.6015	4.4088	13.375	10.597	15.79	16.044	10.355	0	0	0	0	0	0	4.5277	0.46069	2.8351	0.92036	0	5.8828	9.0415	8.1825	16.575	0.60067
0	0	0	10.113	8.9726	19.501	18.354	24.859	28.748	31.091	37.423	24.721	31.728	27.679	32.62	33.069	34.477	35.619	23.987	34.309	37.317	42.109	32.853	42.726	39.288	45.263	45.398	49.994	42.018	48.916	56.961	53.737	52.673	53.125	57.58	60.988	65.069	71.675	60.787	60.925	57.648	66.842	73.265	76.209	79.223	69.162	75.074	60.718	69.352	72.624
0	0	0	4.945	14.64	12.905	16.356	10.755	18.82	19.38	15.951	20.225	22.508	21.022	21.077	21.541	26.339	22.953	20.333	23.305	29.918	16.385	22.241	23.556	27.286	32.598	35.413	34.26	38.296	44.422	44.285	54.383	51.516	54.888	52.146	51.675	59.232	63.233	78.509	67.482	80.096	74.533	81.473	85.233	89.055	83.381	88.932	84.061	84.665	83.632
0	0	0	9.3869	12.447	22.092	20.547	26.715	37.92	39.091	42.3	45.822	41.097	52.006	52.719	57.741	57.071	61.084	54.471	61.616	58.734	64.272	66.807	60.382	59.518	63.551	64.661	75.051	73.251	72.788	72.705	69.721	75.305	74.425	75.462	68.439	74.428	78.766	73.792	78.699	73.607	66.396	75.468	68.855	75.319	75.026	73.239	71.137	73.246	74.608
0	0	1.3675	7.7373	4.2364	15.55	16.094	14.731	26.137	25.947	30.888	20.503	24.803	19.109	27.516	23.224	32.243	38.924	32.54	38.901	42.215	44.703	42.017	52.957	51.062	57.662	53.059	73.353	62.316	75.404	79.186	79.716	74.147	74.789	80.398	88.242	101.57	95.598	107.6	91.22	88.986	99.896	101.81	101.67	108.53	97.698	106.77	101.22	106.6	114.3
0	0	0	7.413	4.9094	7.4989	10.396	6.1914	4.9249	14.844	5.7605	16.181	17.532	9.9695	20.647	13.946	18.148	17.447	23.825	21.628	21.491	22.82	25.265	23.839	30.4	39.428	32.991	33.286	40.272	41.465	40.567	40.834	49.286	41.825	44.885	46.802	54.709	61.699	70.468	79.121	86.886	94.777	115.51	135.76	152.28	157.13	182.33	190.26	217.63	231.07
0	0	0	16.363	29.355	26.838	30.316	28.979	40.891	39.228	44.023	56.918	61.996	77.585	84.408	91.259	102.66	90.994	100.41	119.37	105.02	111.37	126.23	116.47	123.24	120.32	136.85	125.46	128.4	118.82	129.97	122.07	122.53	123.4	132.13	129.41	138.43	138.04	124.46	119.73	125.38	122.65	138.28	93.798	100.82	105.68	80.585	115.48	58.518	118
0	0	0	5.904	10.585	25.502	44.343	68.697	82.582	103.36	107.3	131.92	135.53	154.93	183.96	186.81	198.2	218.56	227.17	232.72	246.71	251.86	257.2	259.22	247.52	254.52	259.68	250.85	267.32	261.91	252.13	270.03	258.27	257.88	247.89	237.91	235.43	243.04	240.8	221.42	230.51	222.88	225.63	219.1	219.49	219.48	207.6	215.64	220.84	222.3
0	0	0	5.0409	5.0468	0.72554	13.565	15.508	13.848	18.543	12.082	10.785	16.277	17.398	16.981	19.784	27.902	21.444	27.224	21.618	29.402	16.437	21.059	29.594	31.706	30.713	24.495	28.679	31.865	34.913	24.93	33.136	35.125	32.408	39.267	37.71	44.882	41.234	50.603	51.657	50.71	54.942	53.535	60.191	63.119	57.029	50.518	59.266	67.371	75.236
0	0	0	6.593	1.8448	11.978	19.301	34.882	42.226	58.091	58.791	64.508	66.712	69.45	78.802	72.522	74.408	69.674	86.836	98.085	95.933	91.817	94.934	87.801	88.891	92.752	94.044	96.186	101.78	92.012	98.805	101.53	102.14	105.25	107.29	106.05	118.8	123.32	122.79	125.76	145.54	142.37	147.04	148.59	155.89	148.76	151.61	142.99	135.66	118.58
0	0	0	7.5898	7.4896	9.4597	12.491	15.103	23.262	16.303	13.373	23.21	20.951	26.685	23.624	24.253	22.768	24.561	22.633	26.001	25.707	24.731	28.36	30.583	25.443	32.397	29.18	31.342	37.661	36.148	33.572	34.599	27.231	27.829	24.473	31.239	24.028	24.308	26.798	31.578	33.562	32.176	34.869	31.863	30.94	33.467	28.146	24.074	31.146	36.229
0	0.92245	0	6.3733	0	0.7192	1.1249	6.6824	8.0241	2.7411	0	0	7.7489	36.852	47.659	53.185	61.497	53.021	58.444	56.214	73.415	51.25	56.169	55.055	63.937	70.603	72.505	77.152	82.085	85.482	89.157	89.174	76.015	87.966	90.425	98.054	91.94	93.316	93.997	96.717	96.675	94.554	87.615	88.79	83.414	83.386	76.787	80.818	75.067	69.025
0	0	1.8506	8.5725	7.4179	11.039	6.302	13.144	22.712	19.713	17.596	22.735	18.908	22.552	20.251	12.703	22.429	23.303	30.552	28.249	29.094	29.431	25.899	27.873	25.548	21.985	32.232	30.33	33.658	34.765	32.465	37.947	40.905	40.671	50.841	52.006	60.577	55.6	52.45	57.846	60.03	50.856	52.95	52.715	54.257	54.646	50.134	46.724	52.974	53.535
0	0	0	17.972	27.858	16.485	39.158	37.081	37.775	39.741	42.299	28.131	39.201	30.767	44.559	32.718	33.484	34.816	44.861	35.472	37.729	34.465	35.132	31.01	40.389	41.614	35.212	38.373	49.258	49.937	40.737	38.943	38.409	44.761	38.656	51.275	41.787	42.101	39.382	43.403	45.285	36.386	41.218	41.118	38.797	34.108	17.626	29.479	24.41	29.244
0	0	0	3.7275	15.985	20.276	13.555	21.187	13.911	14.43	17.399	16.232	22.189	27.148	31.354	24.265	29.009	19.109	23.932	18.949	20.443	24.265	29.417	29.555	22.017	21.639	23.366	28.847	31.523	25.612	29.628	34	45.789	36.022	39.597	40.864	50.178	45.744	48.243	49.595	65.8	60.081	54.37	57.059	48.505	59.822	61.362	54.434	66.105	58.56
0	0	0	0.99131	10.228	9.6641	8.0525	12.612	10.58	15.201	12.729	9.844	17.37	16.713	28.15	16.312	21.267	15.971	20.475	19.731	21.613	16.658	25.417	21.431	19.456	20.122	21.655	21.427	26.035	22.112	19.531	23.007	27.279	23.667	30.967	24.37	26.203	24.228	22.315	25.595	30.352	31.15	23.452	23.77	21.293	22.885	31.936	32.575	31.351	28.189
0	0	0	25.752	0	0.90665	0	25.403	21.513	25.713	11.971	26.252	18.542	28.689	34.059	28.397	22.601	25.898	23.683	17.784	23.484	16.689	17.451	19.481	20.753	21.28	21.05	25.078	32.304	30.857	22.984	29.566	17.308	28.89	25.987	35.208	39.901	35.611	38.984	45.094	30.897	51.285	58.527	69.654	71.481	79.705	88.65	119.5	130.25	129.95
0	0	0	9.8823	10.656	14.82	17.454	11.247	19.61	10.681	21.164	23.073	26.389	22.971	20.176	20.863	29.608	29.32	39.63	35.929	41.887	36.192	32.514	42.606	35.442	42.946	43.096	40.323	38.977	37.907	38.022	39.562	42.949	38.88	49.642	50.624	52.893	44.638	46.207	43.736	41.575	47.714	55.188	53.052	55.479	60.332	54.135	58.756	53.394	57.58
0	0	2.0782	1.2786	0	4.0747	7.4653	20.026	18.789	23.554	18.211	27.527	36.472	33.569	34.069	30.333	36.652	39.438	45.736	56.245	49.254	47.873	44.367	45.156	45.202	51.845	63.896	62.992	63.823	63.588	65.514	69.998	65.99	59.144	73.031	68.46	72.345	73.305	77.274	92.531	98.286	92.026	88.951	88.412	97.531	89.303	86.493	85.954	78.659	78.6
0	0	0	8.5254	11.876	7.8857	15.678	15.473	12.699	21.343	24.655	14.034	27.316	30.377	23.084	22.296	29.339	21.195	30.53	12.877	26.847	27.115	23.564	25.182	29.972	21.812	29.917	20.42	13.41	17.188	11.111	5.3097	8.5645	12.959	9.1324	16.28	12.404	10.249	0	0	0	14.91	0	6.4957	0.67471	1.8057	7.2943	6.8521	0	0
0	0	0	9.2401	9.0755	6.0407	4.3736	9.9954	4.188	3.9813	6.7636	2.3329	4.7136	1.9981	12.438	8.3659	7.7563	0	7.2702	4.9777	7.7322	1.3128	5.7301	1.8317	5.6341	1.3953	6.3057	5.4807	3.3725	4.076	3.0368	3.1803	11.324	6.4953	7.4714	0	12.016	8.483	6.4835	8.1917	11.111	11.417	7.046	11.635	5.2251	8.7327	14.09	5.1499	8.8373	7.712
0	0	0	13.827	25.675	24.129	42.102	18.71	31.876	52.99	77.657	75.286	76.029	81.474	88.951	79.91	80.377	79.74	95.023	82.973	81.423	85.078	87.076	81.55	89.787	67.891	97.848	90.762	87.119	96.813	89.748	86.969	99.467	86.829	88.453	84.502	82.722	94.599	84.718	79.67	69.28	85.83	84.521	85.293	86.733	77.718	71.975	83.667	79.412	60.334
0	0	0	16.544	12.177	21.126	31.348	33.234	32.56	40.763	38.759	37.053	43.025	37.454	47.138	56.171	57.892	56.342	54.713	50.4	55.652	50.1	46.031	52.308	54.252	59.226	53.712	64.07	55.906	52.777	62.796	62.847	62.873	57.94	57.655	50.281	50.228	55.988	57.311	54.331	62.251	63.15	58.915	47.233	48.754	56.365	51.602	44.434	60.056	43.875
0	0	3.5654	22.707	8.6079	0	0	6.3254	0	0	0	0	0	0	0	0	0	0	0	0	0	0	0	0	0	0	0	0	0	0	0	0	0	0	0	0	0	0	0	0	0	0	0	0	0	0	0	0	0	0
0	1.0109	0	10.487	5.253	0	3.2733	8.977	6.6667	1.4444	13.024	3.6164	3.0965	6.8535	14.089	2.7169	0	0.20834	5.325	0	0	1.8278	0.79085	4.2583	1.0626	0	7.381	9.6956	0	0	0	0	0	0	0	0.1367	0	0	0	0	0	0	0	0	0	0	0	0	0	0
0	0	0	1.1848	1.7447	5.5003	17.078	21.704	18.619	19.466	26.355	22.43	11.913	30.914	18.954	35.268	22.252	28.426	27.631	23.06	22.139	19.696	20.113	28.318	38.142	35.185	40.756	35.1	38.502	33.307	31.303	35.635	35.869	35.906	37.729	44.62	44.02	45.373	41.101	47.414	43.248	53.196	45.031	47.957	55.627	61.403	60.094	60.784	57.166	60.533
0	0	5.9319	3.0748	7.5365	8.6969	4.1396	23.521	15.584	16.562	22.444	24.851	25.286	25.188	17.511	20	20.81	24.162	29.16	25.241	21.321	23.205	16.29	22.09	14.02	15.471	15.882	11.084	15.017	10.276	14.369	15.981	19.044	10.855	28.088	22.234	34.731	33.066	30.431	33.381	34.7	32.047	29.031	27.245	37.715	32.519	38.859	32.05	26.967	28.085
0	0	0	11.23	3.9433	11.118	6.2565	16.724	22.649	22.792	26.524	34.933	29.02	23.05	25.81	16.569	22.085	24.103	20.221	27.675	16.127	21.289	12.075	18.991	12.922	1.8753	7.3333	0	4.8819	0	2.6481	6.2808	12.052	7.1872	19.552	11.149	26.18	18.646	20.054	19.987	20.361	14.026	11.986	8.6185	11.852	11.255	11.837	7.7646	11.525	13.181
0	0	0	18.926	7.2909	17.137	0.94335	16.931	20.218	17.838	26.321	27.696	35.244	34.107	30.103	40.711	42.512	45.914	51.049	45.654	49.468	53.887	52.035	53.207	48.492	63.158	58.987	67.604	61.354	67.144	68.411	77.101	77.401	71.355	72.281	68.724	67.743	72.53	68.209	71.572	80.493	88.801	87.936	89.358	95.866	99.48	105.86	101.36	106.88	94.516
0	0	0	10.505	7.0591	1.8067	8.5139	1.2126	3.0158	0	9.1583	8.5619	5.2533	12.934	14.754	10.595	12.665	9.9202	19.125	10.781	13.793	17.474	22.208	16.708	13.444	16.768	21.403	19.684	16.223	16.666	10.848	9.3329	14.197	20.431	18.698	20.493	17.325	28.834	21.643	18.727	12.375	28.59	11.611	14.064	19.894	15.521	17.791	22.129	18.28	14.934
0	0	0	10.133	17.673	13.347	5.3709	3.7806	9.8192	4.6287	0	0	0	1.3787	0	0	7.2451	3.3994	1.0382	0.24959	0.39769	0	0	0	0	0	0	0	0	0	0	0	0	0	0	0	0	0	0	0	0	0	0	0	0	0	0	0	0	0
0	0	0	10.594	8.5944	12.005	18.853	25.984	23.66	25.834	25.88	12.122	19.102	11.352	11.584	19.089	10.801	23.2	15.647	22.832	19.334	24.405	26.256	23.517	21.145	28.298	23.856	29.796	34.035	38.306	38.31	33.215	33.479	38.671	43.661	52.904	54.313	55.902	58.79	64.595	61.829	73.404	74.953	78.071	80.114	72.209	81.017	78.239	87.858	94.389
0	0	0	9.288	5.078	9.3542	3.095	0.099655	12.194	8.4879	19.232	19.815	19.931	10.404	11.231	5.2947	13.821	15.436	14.205	20.764	13.107	14.489	11.049	16.784	10.34	13.271	16.64	10.761	19.224	13.164	12.803	11.938	14.218	16.552	29.345	22.954	34.026	31.3	29.563	26.311	31.495	23.232	26.782	18.555	28.594	24.126	20.027	22.381	28.618	29.42
0	0	0	12.858	18.519	16.365	21.294	23.039	29.314	40.211	42.505	45.789	45.567	43.884	53.95	48.108	59.778	59.84	64.861	61.316	62.093	53.401	49.306	52.061	50.314	57.318	55.411	57.529	61.057	60.15	71.709	69.061	77.974	72.714	77.561	65.702	74.59	73.134	71.584	78.476	81.179	85.737	87.223	89.04	90.721	89.811	95.334	94.464	102.46	108.03
0	0	0	11.882	16.508	23.44	17.822	30.985	32.688	30.133	36.218	45.49	47.082	34.197	48.696	49.752	44.592	49.829	43.267	50.258	47.319	37.364	47.376	59.699	44.894	39.85	53.792	44.018	53.052	44.586	48.531	48.108	60.732	51.934	70.385	68.133	63.3	74.16	77.114	72.076	67.3	61.64	50.754	62.48	56.223	64.263	58.523	55.725	55.046	64.867
0	0	0	8.7377	13.333	27.032	26.225	14.019	16.671	24.514	24.418	24.633	30.463	36.744	34.197	40.993	40.705	34.191	42.922	43.953	40.844	39.375	42.972	51.682	48.4	55.614	65.861	76.838	88.965	103.37	95.786	97.973	118.28	114.67	115.25	129.94	126.58	121.38	137.53	141.97	163.11	155.87	149.52	168.63	151.35	138.96	136.57	142.86	149.8	145.92
0	0	0	6.2666	13.621	15.992	14.905	14.555	12.617	11.942	9.4065	2.4691	4.4467	2.1634	3.1837	4.8516	5.8982	2.9499	3.7487	3.3388	0	0	0	0	0	2.3061	0	8.4655	2.7967	2.8722	6.766	13.587	10.672	10.624	3.7918	4.7337	0	12.098	11.043	14.743	13.904	19.01	20.155	16.408	20.944	15.541	27.616	18.428	27.129	21.228
0	4.6456	1.2506	5.1499	15.174	4.483	3.6275	0	0	11.188	0.44565	13.517	9.2471	0	0	0	0	0	0	0	0	0	0	0	0	0	0	0	5.7355	2.6854	5.2354	7.7157	8.3468	13.971	11.821	21.913	16.143	0	0	0	0	0	1.1444	0	0	0	0	0	0	0
0	0	0	11.384	23.695	9.1989	28.996	34.831	25.11	29.211	34.516	39.017	40.938	48.045	61.476	54.651	51.262	46.111	56.492	64.908	70.154	63.984	69.025	68.977	61.55	60.683	63.518	68.984	71.502	66.345	75.057	77.533	88.354	87.419	85.665	78.841	89.116	81.802	90.669	93.863	97.227	102.98	92.311	94.305	87.624	90	90.631	89.905	94.932	95.453
0	0	0	5.9539	15.392	12.327	19.356	25.408	32.714	24.663	16.759	20.527	26.371	23.896	31.376	27.15	29.831	30.848	38.03	22.076	31.725	23.799	25.821	38.168	36.575	36	24.25	26.265	31.013	25.454	21.285	29.319	30.213	31.476	31.039	29.44	30.858	31.739	32.52	34.148	36.758	44.435	47.842	48.154	40.778	34.674	21.963	37.021	35.345	38.434
0	0	0	7.9988	12.344	12.023	22.205	23.341	36.653	28.758	37.397	44.11	38.327	52.775	50.921	55.667	57.726	48.68	67.569	56.894	63.286	62.25	63.851	62.123	65.662	66.522	68.475	67.309	64.625	71.041	65.242	64.067	68.375	63.961	63.281	61.834	65.068	67.096	60.28	59.294	67.827	82.057	60.566	76.821	71.37	76.725	77.852	84.244	79.312	77.677
0	6.6509	0	0.86808	4.1791	3.9109	16.525	16.899	18.449	14.93	15.943	18.182	20.852	22.891	24.027	23.856	20.098	24.704	31.199	27.314	24.087	15.092	24.174	33.428	31.051	24.411	19.511	20.889	17.678	27.302	19.094	21.353	27.104	20.379	30.992	26.02	25.971	26.053	32.979	29.973	28.953	26.505	28.086	34.955	30.619	26.027	16.574	22.987	20.232	19.609
0	0	0	13.579	6.6175	2.1681	9.4433	8.7872	12.164	11.643	13.23	12.394	9.4502	17.491	14.268	8.0797	15.092	5.6297	14.193	2.7738	5.2252	7.0985	7.6183	4.7838	18.13	18.191	28.559	28.336	26.8	31.914	21.554	29.069	23.737	31.732	29.867	38.011	32.349	45.708	32.94	36.288	40.807	45.81	40.727	45.706	45.64	52.836	53.288	53.759	56.212	55.255
0	0	0	2.0097	12.592	29.688	29.038	40.216	57.147	66.619	67.071	78.521	75.751	73.422	80.619	76.802	88.071	95.533	80.806	90.82	92.921	88.976	96.354	103.45	97.247	100.57	104.46	104.25	110.66	102.35	104.84	106.89	103.15	113.27	112.18	105.22	113.49	108.66	118.77	106.13	106.71	113.66	105.01	106.54	109.99	104.88	93.477	97.642	92.786	96.1
0	0	0	11.159	6.8702	11.376	24.956	9.8025	26.881	29.763	21.737	28.863	29.391	25.374	23.894	29.515	30.951	36.854	38.081	38.144	37.854	36.152	35.464	38.193	41.794	42.473	40.869	50.743	45.096	43.723	55.872	49.543	52.36	49.265	44.864	46.05	32.682	38.023	39.34	40.882	42.95	44.836	37.08	37.767	34.118	40.189	40.58	32.79	42.244	35.844
0	0	0	0.22046	0.94832	12.052	12.366	10.936	12.941	2.1558	7.9953	11.294	9.317	16.726	14.232	16.929	20.323	18.046	22.411	8.7409	7.393	7.7017	8.1742	8.8803	14.718	13.105	15.177	20.879	22.453	20.551	26.747	27.974	35.361	40.729	35.916	47.372	57.551	52.35	73.004	68.621	74.716	74.02	70.528	85.659	81.078	78.948	80.294	85.626	94.555	85.323
0	0	0.27059	18.487	10.19	18.456	18.927	20.492	37.006	40.466	35.258	40.996	41.044	40.655	57.618	51.729	67.162	77.395	77.92	74.426	76.283	82.121	77.795	83.38	77.886	85.343	89.509	81.413	90.568	92.819	94.448	94.364	94.63	95.712	108.61	96.134	106.57	106.23	108.98	117.18	73.458	66.994	64.146	60.101	66.393	67.059	62.032	58.65	55.24	63.602
0	0	0	7.66	15.461	12.622	20.836	22.143	21.239	11.536	21.539	23.993	16.464	22.904	11.638	28.103	26.135	24.168	24.885	20.853	23.092	13.279	17.293	10.241	23.935	6.702	16.584	10.278	19.966	18.38	16.448	20.631	10.579	18.246	15.01	23.351	24.472	19.301	20.823	23.614	26.963	50.052	45.757	46.937	57.861	50.799	39.857	46.832	43.524	45.727
0	9.314	0	0	0	1.3689	13.39	21.245	18.422	21.514	19.999	26.257	20.774	14.395	16.492	13.286	14.455	19.416	22.683	26.713	23.779	23.583	23.679	16.216	20.582	12.259	20.072	21.834	23.232	23.782	26.78	21.75	22.358	13.292	19.32	15.496	14.679	14.321	21.089	21.914	27.457	15.207	21.159	19.151	18.112	15.722	14.157	6.322	0	0
0	0	0	3.9928	18.141	20.189	18.935	26.167	33.949	35.238	22.719	31.73	22.245	26.658	27.771	21.571	30.139	18.969	30.74	14.859	24.985	18.6	31.257	30.252	30.82	36.62	42.408	36.732	44.304	46.955	45.121	49.28	38.351	36.435	43.865	51.664	52.924	45.926	58.167	58.77	72.03	77.261	80.597	81.312	85.127	88.602	90.812	85.736	99.168	105.31
0	0	0	4.1581	12.488	9.7271	11.814	22.531	21.59	25.065	20.828	20.967	35.689	33.119	36.647	29.175	31.33	26.182	30.681	38.325	37.813	28.539	36.623	37.509	35.453	33.481	40.863	42.072	41.148	36.1	37.368	35.991	50.683	44.25	47.294	39.012	43.102	37.105	36.552	43.516	37.193	40.431	38.813	38.812	30.465	27.256	36.66	30.984	31.498	30.439
0	0	0	7.1948	12.381	20.226	19.893	24.695	0	13.601	14.751	8.6459	21.253	15.411	24.452	13.161	12.74	14.717	12.355	13.762	14.619	19.533	17.58	18.096	22.812	26.789	26.289	30.512	31.451	29.783	25.484	26.82	33.373	27.612	16.597	17.088	28.335	38.65	36.72	33.516	36.434	41.933	32.518	34.444	38.401	36.338	48.472	37.899	43.672	44.926
0	0	0	8.3963	3.6456	13.582	3.4317	5.2755	7.4238	0	14.538	0.86294	9.1493	10.049	3.0977	4.1264	3.5887	6.0085	16.089	2.9089	1.4176	0	0	0.91591	0	1.634	0.086353	2.0283	0	0	0	0	0	0	2.4825	0	2.0411	0	5.0968	3.2734	0	0	0	0	3.3303	14.748	0	2.0291	0	2.3158
0	0	0	8.356	12.116	25.34	29.423	23.14	27.158	36.563	24.249	33.86	38.884	28.19	31.535	31.557	39.676	31.005	40.771	39.404	34.097	29.561	40.435	37.597	28.77	41.836	33.393	36.111	45.412	40.7	45.103	41.819	50.808	39.787	65.468	34.352	42.017	43.16	48.724	47.121	50.453	47.963	44.917	47.518	48.836	42.492	41.717	37.987	44.202	45.406
0	0	1.6115	2.8002	6.1222	4.5717	14.011	1.2774	0	1.6425	7.2196	1.139	10.835	13.129	13.621	9.8935	9.394	8.1644	0	12.9	10.215	7.7591	8.981	4.9408	12.62	10.963	17.761	15.128	10.618	20.572	13.02	15.696	21.706	16.299	25.441	24.7	30.396	22.34	30.267	26.239	33.106	40.354	45.654	43.008	48.373	50.255	59.186	55.745	63.422	62.405
0	0	0	6.5936	5.475	8.592	10.475	9.8341	10.623	15.079	16.246	14.404	14.968	21.469	21.098	19.362	19.297	20.492	24.784	32.562	37.803	39.915	41.836	38.626	40.723	45.474	42.478	45.51	39.572	41.492	43.213	48.435	48.487	48.052	40.472	48.268	49.185	41.543	39.067	46.547	63.049	47.025	63.233	61.968	42.379	47.916	44.818	46.231	46.876	45.912
0	0	0	0	12.867	22.562	26.363	22.831	34.028	23.745	31.029	32.116	16.947	22.265	15.728	38.33	22.844	35.647	32.016	26.483	26.764	30.017	27.203	31.083	31.725	28.257	28.862	29.822	38.162	32.689	31.597	32.757	32.891	32.277	34.661	38.299	40.429	37.722	40.838	39.987	44.214	49.322	42.274	38.571	44.669	46.818	34.804	43.729	32.169	26.302
0	0	0	5.8828	0	19.6	20.246	27.114	34.038	20.412	24.656	25.898	27.442	25.907	25.379	29.946	34.641	30.144	30.612	13.955	10.331	11.71	12.483	21.269	17.988	21.929	30.517	47.02	62.334	97.313	134.56	188.6	255.07	297.14	346.02	415.3	466.09	499.77	579.19	628.99	656.85	708.58	731.78	779.72	792.92	834.76	845.23	890.25	934.91	923.4
0	0	0	12.818	7.2777	17.625	24.495	21.59	17.3	26.052	26.337	27.585	31.117	31.259	30.031	27.743	29.429	25.166	25.718	33.823	20.354	30.64	26.484	7.9219	12.123	10.613	20.594	17.491	13.282	19.293	16.013	15.678	19.025	12.857	15.547	18.538	20.889	15.155	14.046	26.42	30.916	23.564	18.922	18.454	24.959	27.338	27.777	12.192	15.731	6.1997
0	0	0	0.016489	4.0851	7.6179	12.527	15.122	7.7621	17.897	18.601	14.279	9.8189	25.216	18.701	27.373	8.2297	10.681	9.0532	14.287	16.557	14.544	12.306	8.7331	11.319	17.804	4.9175	12.398	15.54	9.3362	11.948	12.896	11.926	15.114	8.4687	7.9525	4.9871	0	0	2.7562	20.079	1.56	0	3.4409	0	1.0965	0	0	1.1021	0
0	0	0	12.352	10.252	13.541	24.167	16.696	24.609	22.228	33.502	28.475	41.322	45.052	49.645	40.525	41.355	36.059	43.429	41.287	46.271	46.384	51.903	51.478	52.101	55.293	38.091	35.202	34.865	37.265	28.323	31.567	30.309	41.595	40.361	44.247	41.82	46.632	37.456	37.319	39.499	57.522	47.024	42.486	51.58	50.405	28.799	33.082	34.162	49.672
0	0	0	4.1008	2.1627	15.47	26.159	44.047	42.126	48.357	50.75	50.716	67.979	61.628	46.782	54.261	58.812	62.739	85.015	91.765	75.969	75.069	74.687	70.926	69.635	76.973	88.236	93.796	97.552	104.01	117.37	109.73	122.65	117.63	131.28	134.38	148.71	155.56	144.99	167.54	169.1	175.5	172.02	169.17	168.35	157.19	158.57	150.45	142.49	151.38
0	0	0.07443	2.2643	12.126	8.9222	9.4593	7.4465	10.519	6.1732	14.314	10.765	17.046	15.22	19.349	21.152	25.936	25.971	22.115	29.335	31.908	30.704	28.311	30.079	36.36	37.324	44.806	45.8	39.522	40.733	41.668	42.8	41.693	44.653	48.502	44.52	53.508	49.863	53.475	53.269	54.851	55.218	59.054	66.551	63.25	62.866	63.408	65.084	72.164	65.484
0	0	0.82576	4.9596	9.0375	6.5414	10.581	17.336	21.024	20.943	23.305	16.942	19.501	8.391	0	5.9485	1.0983	12.881	0	5.8917	11.649	0	0	6.3366	0	9.5943	0	10.777	6.3099	9.0341	5.9062	6.3323	7.1547	4.8148	1.5133	8.8281	10.114	4.0175	7.3263	0.55308	0	6.8406	7.8181	6.2077	1.4533	0	0	0	0	0
0	0	0	5.4483	0	2.9596	1.598	6.0702	0	5.6953	1.0571	2.234	0	5.4659	12.498	11.914	8.1129	13.681	11.374	5.6097	2.4822	1.1081	3.0658	0	0	1.3536	2.149	4.8642	2.9056	9.0723	1.3125	2.1541	0	0	0	3.5267	0	0	5.292	5.7089	0	1.7152	6.7776	1.6963	2.1594	0	0	0	1.1233	0
0	0	0.30205	0	12.097	18.543	5.6709	8.3875	0	0.83589	0	7.4199	4.1436	9.7349	8.1788	4.7536	11.076	31.054	15.989	31.955	26.187	25.751	26.329	35.985	62.556	67.554	81.689	109.31	129.58	143.22	154.71	179.87	201.45	212.01	227.17	230.36	264.64	265.17	284.43	298.57	323.25	328.19	337.23	335.99	345.87	334.76	343.62	337.9	336.66	321.11
0	0	0	12.426	7.0393	11.173	12.993	12.035	16.391	19.318	27.024	26.008	29.207	24.688	27.185	18.887	30.592	25.156	30.04	30.823	31.839	30.647	25.471	30.377	26.882	30.766	35.505	35.52	31.506	31.363	39.285	31.649	36.009	31.622	42.563	39.461	40.912	36.361	40.456	40.297	34.388	40.505	43.568	48.643	50.545	54.801	43.926	48.652	47.588	55.074
0	0	0	5.1357	17.626	13.739	23.02	22.858	22.727	28.643	30.988	32.547	27.042	27.261	32.003	29.932	26.998	26.531	32.065	32.144	33.048	45.064	39.355	32.603	35.498	44.772	46.992	43.911	50.748	47.998	47.335	43.341	41.507	42.738	42.893	50.112	46.356	47.467	48.88	55.416	60.62	59.664	61.429	58.558	67.398	63.879	60.698	61.846	63.028	65.627
0	0	0	11.523	10.496	18.267	19.628	15.806	14.101	22.689	14.897	18.961	24.83	14.009	5.0602	14.563	9.765	21.852	10.137	11.557	7.3521	4.4566	2.6018	11.813	11.906	4.8925	13.951	20.917	45.678	40.282	52.903	60.555	75.196	71.502	89.038	89.866	101.77	110.58	114.53	114.02	119.68	119.81	116.66	126.13	109.43	118.37	116.56	116.5	116.33	115.07
0	0	0	8.2814	12.496	15.282	20.668	18.587	19.293	12.584	24.336	21.74	8.9602	32.343	23.569	31.963	19.686	20.484	19.268	15.629	19.805	14.685	13.004	16.498	20.356	23.316	19.223	17.377	22.802	16.869	22.541	20.539	18.843	21.59	15.368	31.14	30.861	29.647	25.633	25.798	38.579	36.796	31.699	26.501	45.34	49.257	33.421	44.939	39.67	47.967
0	0	0	17.246	6.2675	11.918	18.786	34.24	29.505	28.257	48.456	31.487	37.818	35.811	36.972	35.168	33.741	33.995	24.733	39.778	49.944	60.478	50.19	55.383	44.387	54.635	51.215	61.503	49.711	57.49	52.528	50.62	47.36	43.09	47.976	53.476	49.193	47.055	43.932	45.514	41.58	45.879	49.285	51.369	60.841	44.172	48.918	46.869	43.196	49.469
0	0	0	12.782	8.3415	13.862	11.607	16.936	18.299	19.12	27.234	30.12	27.855	36.281	34.934	43.247	40.147	41.493	39.417	33.659	42.462	31.111	32.679	51.962	42.638	50.966	35.73	39.041	44.371	48.117	41.481	28.573	33.557	28.477	24.864	17.017	9.6313	19.872	22.258	6.579	4.5216	7.3228	5.4742	3.2114	4.7504	0.40492	1.1152	0	0	0
0	0	0	6.5498	1.0441	5.7566	5.612	16.085	14.394	17.404	25.06	40.919	9.3899	30.325	39.3	46.327	46.48	40.498	43.331	39.684	66.306	40.106	46.664	48.403	50.551	58.5	54.598	50.389	59.004	58.902	57.673	61.917	49.337	59.788	52.934	63.948	56.956	60.133	57.318	59.95	58.882	72.204	69.305	68.096	61.495	64.794	60.344	65.478	61.386	57.387
0	0	0	4.4154	11.997	21.175	32.32	36.729	41.078	32.019	36.161	32.374	34.499	43.374	32.959	40.53	43.633	48.763	50.012	39.712	42.954	34.432	36.184	35.248	32.226	30.632	39.424	49.919	47.821	51.276	43.802	47.393	58.218	60.014	53.352	57.831	71.363	55.519	57.639	56.441	66.232	58.47	48.487	54.882	54.34	48.703	52.375	56.969	65.099	55.628
0	0	0	14.767	18.907	20.235	16.562	27.487	0	32.263	32.319	34.45	42.799	39.348	45.451	55.819	10.655	48.548	46.995	26.536	28.105	26.794	32.313	29.594	24.156	34.713	27.207	41.639	40.69	41.168	45.478	36.801	37.493	35.734	39.878	38.677	35.991	37.918	30.044	38.789	29.351	39.769	36.783	36.998	38.514	22.54	27.687	29.468	29.189	29.344
0	0	0	5.1873	7.3217	8.0531	4.3696	12.286	6.375	15.209	15.184	20.692	16.49	19.04	26.115	32.443	30.536	32.501	26.906	36.17	37.044	46.473	48.185	61.194	60.92	68.816	66.947	68.897	79.15	77.222	88.876	96.796	100.08	97.169	108.42	136.73	111.43	123.22	131.19	122.7	122.6	134.08	134.33	117.76	132.25	125.94	124.1	128.02	125.65	116.33
0	0	0	0.29581	22.669	17.874	29.464	39.884	41.416	28.374	34.823	30.139	37.505	48.504	46.977	43.064	64.127	51.77	31.821	25.723	68.82	63.168	59.753	65.939	63.11	61.077	58.618	57.005	52.997	63.988	52.259	62.48	69.001	68.01	65.436	59.11	63.757	64.91	59.062	65.322	70.674	65.008	65.363	63.818	61.562	66.593	42.655	59.557	56.948	59.907
0	0	5.245	2.9178	7.3723	8.3825	7.0526	12.085	3.0389	13.933	13.185	13.769	8.8122	14.753	22.103	19.209	18.155	21.866	13.263	19.665	13.852	18.938	21.544	15.228	10.535	11.196	13.792	20.992	24.752	17.874	16.591	17.49	17.129	19.353	18.066	9.3983	13.127	15.917	20.534	22.518	19.292	15.306	19.339	7.2251	12.6	17.968	23.757	13.528	13.922	19.845
0	0	5.8749	6.6398	5.8768	7.7926	13.112	13.64	11.508	15.293	18.68	25.394	29.422	31.431	31.891	28.504	30.495	26.116	22.85	32.887	29.405	27.205	32.23	29.231	28.541	34.629	32.419	36.654	39.631	36.832	44.114	34.012	48.677	51.342	50.734	36.926	42.236	47.083	46.78	56.894	51.729	48.851	44.272	42.462	52.39	53.601	53.199	50.104	47.726	55.108
0	0	0	17.837	18.164	39.837	52	50.964	49.868	55.77	56.992	60.604	65.221	62.477	56.097	56.184	55.888	60.586	72.552	69.435	79.024	70.882	84.944	80.7	106.23	69.496	85.083	79.733	83.449	80.189	75.209	87.517	82.453	77.977	80.976	80.109	86.377	87.343	89.171	90.61	94.359	92.918	90.606	98.073	105.42	101.37	107.89	103.58	114.07	104.64
0	1.2777	0	9.6411	1.2795	10.423	4.5686	14.57	9.7225	10.792	10.814	9.8718	9.7172	7.795	9.9059	13.268	14.985	11.417	11.093	9.644	13.382	8.7615	7.872	8.9164	3.7473	7.9882	5.5817	17.413	5.178	14.846	3.8631	14.397	5.6566	14.268	5.9415	9.3974	4.7962	12.43	13.192	13.787	12.402	22.478	13.15	19.411	21.225	24.66	31.026	23.19	41.166	25.266
0	0	0	7.8837	5.7553	19.687	40.791	43.029	43.515	31.907	22.885	30.432	30.427	43.074	40.905	57.309	58.958	51.295	48.906	37.801	57.084	27.705	38.75	43.86	59.579	44.125	50.741	48.575	46.932	41.544	38.064	39.334	37.103	36.433	38.249	53.133	41.577	39.279	46.234	48.384	37.115	46.699	61.86	36.306	55.602	33.233	40.514	38.724	35.889	27.65
0	0	0	4.5578	14.138	11.054	19.811	22.781	22.824	22.584	17.938	16.147	25.13	25.565	20.862	17.813	21.926	21.362	24.796	24.323	23.259	22.253	15.827	31.038	20.199	29.657	20.454	24.321	25.062	18.242	21.26	18.322	20.64	19.987	17.77	21.157	20.322	22.338	22.108	18.937	15.637	18.421	16.559	24.619	23.24	19.508	3.8594	15.347	19.54	19.752
0	0	0	6.92	10.438	15.672	20.621	21.63	22.203	20.138	19.27	16.428	22.972	19.102	16.53	25.832	21.353	29.118	16.975	31.094	34.346	19.874	20.893	23.196	16.87	23.53	18.524	26.081	19.119	27.979	29.872	23.711	33.948	26.186	28.909	27.447	39.818	43.25	44.46	35.938	27.662	32.786	35.357	44.898	43.041	31.799	33.148	25.972	26.462	32.447
0	0	0	4.457	13.169	3.1755	14.348	16.076	19.803	15.865	18.364	13.794	17.581	13.917	10.393	5.5584	7.2956	7.8887	14.119	6.679	12.321	2.9423	5.0079	10.818	10.907	9.4705	0.33724	0.76968	1.1361	0	0	2.6187	0	0	0	0	2.5313	6.0997	1.5233	4.1241	0	3.897	0.33793	5.1764	4.1661	0	0	0	0	2.7933
0	0	0	5.7172	4.4857	10.072	11.148	9.8609	23.105	17.077	24.007	14.358	20.48	8.3743	19.319	15.679	23.769	21.493	14.846	23.053	23.706	27.428	35.227	27.268	27.249	39.46	36.904	48.05	44.23	51.721	58.678	54.071	57.196	59.695	62.291	64.807	68.636	69.475	73.707	74.791	71.332	73.753	83.025	81.389	86.112	76.499	76.126	74.798	78.957	79.658
0	0	0	7.3727	10.854	8.1603	2.2673	12.525	8.7166	12.528	13.366	18.993	15.358	18.071	17.819	17.251	19.1	28.062	22.168	27.943	24.531	31.655	25.592	33.625	36.786	27.185	27.616	21.928	30.363	23.847	26.51	24.412	32.619	33.793	38.044	32.986	50.089	37.27	34.576	43.452	33.3	29.721	33.359	28.431	36.621	29.9	25.488	24.088	26.872	26.002
0	0	0	5.917	16.8	12.787	23.76	27.683	26.288	27.405	26.724	23.703	39.212	33.661	36.517	28.559	37.653	31.039	34.736	28.801	36.701	28.369	35.97	40.395	50.5	47.76	44.725	34.417	37.832	43.101	35.112	45.541	48.803	51.59	45.009	48.591	44.062	48.578	56.578	56.147	52.687	58.086	53.625	60.581	54.298	48.097	40.563	53.412	55.402	54.123
0	0	0	8.6033	14.373	15.838	18.915	25.477	28.989	18.02	31.357	24.502	24.171	9.8464	11.31	0	2.4423	10.759	2.6536	3.9523	0	7.2945	5.8782	13.152	15.501	23.769	23.391	9.3661	10.257	2.9636	9.6003	15.037	10.435	3.6569	11.139	19.659	12.789	12.511	19.756	17.993	11.685	13.921	12.487	9.7631	8.7635	9.881	6.1099	4.4487	0	0
0	0	0	7.572	17.121	13.139	18.946	18.861	19.503	26.812	26.293	24.866	30.864	38.66	47.117	33.632	33.642	32.925	36.75	30.186	25.853	24.826	29.544	29.656	29.923	29.405	33.556	33.16	39.538	29.043	38.985	32.661	45.779	40.972	47.494	41.001	43.59	41.22	33.447	38.978	41.092	42.703	38.871	46.68	37.664	43.469	45.687	43.602	49.525	51.545
0	0	12.165	0	10.924	12.72	17.856	24.421	23.889	1.9337	7.2936	0	0	0	0	0	0	0	0	0.30397	0	0	0	1.1216	0	0	0	0	0	0	0	0	0	0	0	0	0	0	0	0	0	0	0	0	0	0	0	0	0	0
0	0	0	0	5.1834	25.639	26.346	30.751	39.117	30.809	34.457	36.99	42.125	44.684	38.858	34.599	36.184	34.737	36.092	32.376	31.15	31.893	39.748	36.277	41.924	47.384	37.872	42.745	47.336	43.451	32.248	35.928	39.512	33.295	39.169	45.335	52.582	49.12	56.982	57.606	61.496	54.578	60.016	59.918	53.963	56.96	52.205	59.003	67.973	57.983
0	0	0	5.9092	9.0585	9.4713	21.932	19.532	25.071	17.658	18.816	24.168	15.664	20.381	17.341	31.707	22.924	24.477	15.949	16.468	8.2249	11.614	3.7977	9.2816	5.4088	16.785	6.8482	14.828	9.4932	9.1607	8.5543	8.7398	4.1217	1.038	7.533	14.36	5.2898	0	4.1204	0	0	0	2.1492	0	1.5344	0	0	0	0	0
0	0.47506	0	16.182	3.2492	7.0465	5.2693	0	1.9716	0	0	0	8.9821	0	2.4912	0	0	0	0	0	0	0	0	0	0	0	0	0	0	0	0	0	0	0	0	0	0	0	0	0	0	0	0	0	0	0	0	0	0	0
0	0	0	4.1654	9.2643	15.492	18.519	25.169	27.016	24.754	17.924	21.846	23.108	24.69	26.456	29.585	24.745	26.231	30.178	27.036	20.97	23.867	15.605	17.329	18.903	29.403	20.85	30.401	30.461	47.214	45.253	47.795	39.715	45.564	42.813	41.909	41.627	31.83	43.683	46.861	48.931	50.855	46.289	50.384	51.182	51.095	48.812	43.68	49.143	53.097
0	0	0	9.293	15.141	5.667	11.288	0	17.653	3.7019	26.336	20.657	19.766	20.864	14.436	20.831	25.261	22.358	30.27	30.893	37.129	23.274	30.548	37.468	28.266	29.558	33.833	36.709	32.005	31.656	36.904	32.697	45.463	42.586	44.93	38.847	43.521	34.298	44.302	36.86	37.504	38.822	42.562	31.737	34.967	42.809	34.357	36.665	33.068	36.29
0	0	0	2.4802	8.3663	14.571	18.14	23.758	18.038	14.171	12.871	24.734	18.161	29.026	45.85	39.979	33.276	45.107	33.187	32.972	34.417	26.187	36.366	39.798	33.607	37.851	32.401	41.076	43.638	35.779	43.55	39.53	53.063	45.568	60.481	38.56	56.62	46.899	43.617	47.654	49.886	52.323	54.639	51.03	44.613	40.751	43.685	47.321	51.366	49.215
0	0	4.6481	1.5632	5.8061	8.4762	3.8387	10.009	11.342	22.067	19.241	22.513	23.921	27.203	25.484	28.129	25.756	27.318	19.509	22.959	20.892	24.033	24.876	25.392	25.54	21.063	23.352	32.959	34.221	30.225	25.28	28.013	30.293	31.561	29.444	26.843	31.047	28.47	28.851	31.631	32.27	31.157	31.323	28.97	31.957	35.526	34.362	29.469	27.204	33.601
0	1.9193	0	8.9311	1.5064	1.159	15.157	16.183	11.998	6.2412	15.369	12.7	16.387	18.136	19.783	14.764	16.104	6.7781	14.516	9.2359	13.809	12.048	18.172	14.959	15.815	14.646	17.906	18.323	11.137	18.461	4.1042	13.48	15.49	23.525	20.204	28.544	25.459	33.172	26.941	31.199	36.715	49.425	51.943	48.02	52.561	47.867	49.922	57.72	49.955	51.075
0	0	0	8.7036	17.368	21.29	19.429	27.776	41.477	36.955	30.823	31.762	31.954	25.98	20.789	27.516	29.077	36.907	30.287	38.198	43.536	42.665	42.725	51.147	44.247	56.756	58.927	64.417	60.877	70.052	87.342	84.781	73.625	87.593	76.588	67.99	63.1	78.693	81.162	84.256	87.334	95.357	89.489	82.444	90.231	81.727	99.085	79.4	84.666	73.537
0	0	0	0.434	9.9603	11.874	11.734	21.651	20.631	19.992	14.749	21.831	24.055	30.961	26.578	32.97	25.348	33.336	42.264	45.423	44.674	42.811	59.354	43.714	52.681	73.31	77.263	87.401	91.86	86.309	74.582	86.566	77.675	68.086	68.44	69.883	65.152	65.652	74.681	76.827	82.267	90.007	93.391	87.122	95.937	101.14	94.745	93.231	103.03	96.248
0	0	0	11.495	10.463	17.766	28.316	27.389	34.994	37.794	54.308	45.129	52.267	58.228	65.524	67.07	83.425	76.779	91.03	86.908	55.426	96.025	97.697	97.158	104.01	107.56	111.99	106.38	99.952	104.32	91.082	90.289	90.092	98.305	100.16	99.079	89.902	96.707	86.495	81.932	82.324	95.01	78.937	85.036	85.207	88.384	81.264	93.742	83.989	74.085
0	0	0	17.954	19.021	19.102	19.248	12.214	34.738	31.579	20.904	25.464	40.915	36.379	35.948	30.6	29.832	31.73	35.342	37.524	39.843	32.085	35.507	25.707	31.826	24.332	37.114	27.105	28.562	36.55	30.411	40.683	36.458	34.448	34.407	28.899	34.543	37.909	47.195	39.001	52.541	43.492	46.363	57.663	54.75	53.978	51.786	58.19	47.929	52.03
0	0	0	4.9129	0	13.298	8.9595	8.3815	7.2917	11.571	16.495	5.4759	8.1013	15.376	14.13	15.181	17.657	21.704	23.719	18.26	21.907	23.574	25.674	24.728	26.695	32.696	37.463	45.852	45.088	45.472	42.836	51.059	64.828	53.905	58.217	49.591	55.057	50.76	55.417	58.435	55.14	58.56	43.511	48.137	40.667	38.866	39.542	49.948	52.988	54.322
0	0	0	5.1391	9.4319	10.187	22.031	21.337	24.47	31.802	22.168	32.766	41.826	38.015	38.604	35.634	47.44	48.049	61.045	73.621	56.655	67.489	75.355	69.187	74.1	77.9	82.478	83.219	59.955	68.44	49.982	54.437	62.001	57.859	83.44	79.94	87.55	82.539	87.036	87.594	85.423	83.806	80.661	82.59	92.816	89.735	87.226	89.278	78.244	81.078
0	0	3.9834	12.187	9.8799	6.4125	5.5608	6.7682	22.979	18.55	17.056	11.785	15.124	9.6386	10.714	17.055	12.437	12.178	9.7618	23.874	30.074	37.158	43.714	49.07	57.55	66.915	77.021	96.994	93.308	116.34	118.96	110.45	135.71	146.55	140.2	154.78	164.03	161.71	172.38	173.51	165.87	176.32	175.09	176.73	171.85	166.91	168.58	156.23	176.2	178.78
0	0	0	2.4838	11.891	4.9823	13.936	18.779	17.714	22.275	17.113	13.916	18.291	17.608	27.749	23.408	25.915	23.225	21.393	27.489	29.806	22.219	28.921	22.68	27.558	17.521	20.563	24.993	19.081	20.216	29.057	30.062	30.852	25.856	30.822	18.747	22.859	17.404	25.958	23.824	27.238	25.019	24.171	27.374	23.837	27.532	29.388	29.756	28.998	32.504
0	0	4.3374	2.846	6.6743	19.213	11.02	22.214	28.572	24.82	33.909	31.238	32.105	39.807	47.125	46.763	46.141	49.194	46.163	55.545	55.859	61.538	68.442	65.017	71.52	64.954	76.603	68.441	74.734	79.204	79.402	73.464	80.741	110.94	109.32	110.76	108.66	107.71	107.02	112.02	113.94	106.99	114.57	115.08	114.54	111.21	98.212	105.62	109.33	104.17
0	0	0	6.5101	16.852	17.071	21.881	13.635	17.137	20.177	11.959	6.2263	7.1316	0	0.078856	0	5.8762	0	0	0	0	0	0	0	0	0	0	0	0	0	0	0	0	0	0	0	0	0	0	0	0	0	0	0	0	0	0	0	0	0
0	3.2383	0	8.0997	3.6326	0	6.8627	3.0908	6.1657	1.5083	7.0856	7.7337	12.366	15.35	16.49	15.879	25.941	19.158	23.409	18.613	20.991	25.629	32.181	30.935	34.852	32.637	43.07	47.972	36.008	48.819	44.249	50.208	51.99	64.746	63.884	58.513	58.692	66.506	59.852	60.664	69.1	66.997	67.495	66.844	66.304	67.842	69.961	64.783	72.864	70.637
0	0.76128	1.52	6.0017	0	8.94	0.090793	6.9762	9.1021	13.47	11.33	10.612	7.7412	15.411	26.443	21.163	20.717	7.4456	8.3286	28.726	3.4494	1.9444	17.458	17.583	6.302	7.9948	12.367	12.266	10.495	11.623	9.6871	20.677	2.3379	10.125	2.6932	11.14	21.065	7.881	12.999	9.5109	9.7906	13.065	18.99	10.714	9.2658	12.977	3.965	9.6457	6.5534	5.0616
0	0	0	15.575	10.392	8.4392	24.437	3.9517	11.807	12.871	11.218	2.9812	8.7	26.8	26.949	30.703	17.054	9.9114	17.378	12.837	9.3981	9.5135	17.733	11.958	1.9635	0	14.011	25.739	20.462	15.087	15.33	11.242	15.836	18.9	20.488	14.814	13.684	15.721	11.43	22.112	16.451	20.862	8.5426	11.411	0.82193	1.9833	18.438	7.4163	16.851	21.155
0	1.3925	0	1.5549	8.0748	7.333	8.3889	13.152	19.279	6.0017	13.406	18.95	13.538	19.997	21.99	22.124	26.282	32.311	26.013	23.388	25.501	25.928	27.702	30.86	43.206	39.809	43.282	31.101	45.873	39.804	39.266	40.533	40.687	34.589	38.14	44.905	42.984	41.449	42.86	39.598	35.939	39.757	38.915	32.614	37.106	39.891	42.354	39.732	33.152	25.149
0	0	0	7.0904	11.923	11.801	25.901	18.954	28.867	21.764	7.2493	2.2472	1.6499	0	15.503	23.325	26.542	27.151	18.231	30.677	29.568	29.984	24.514	27.787	26.72	33.9	25.242	39.177	36.858	49.161	38.592	33.007	39.454	38.69	43.663	47.221	41.263	44.497	49.884	49.599	41.117	59.121	60.847	54.939	60.718	48.516	55.766	50.985	51.683	50.798
0	0	0	12.08	11.625	12.97	11.904	10.465	19.786	19.725	25.535	22.227	34.659	30.02	27.118	34.177	30.104	47.291	36.445	43.266	54.676	49.247	50.062	60.512	50.179	57.322	58.557	73.487	62.422	81.35	80.864	74.994	75.999	78.948	82.104	81.63	90.206	87.767	90.966	90.259	86.534	108.36	101.93	111.32	119.49	105.04	118.81	106.44	104.81	112.08
0	0	6.2139	7.6305	9.9411	13.22	1.1537	7.0907	23.159	14.084	17.112	20.641	18.087	16.343	14.469	8.323	7.0458	8.8719	10.957	8.8064	9.4666	8.1783	0.51588	0	0	0	0	0	0	0	0	0	1.7809	0	6.8768	0	4.1911	6.7146	1.5915	2.1053	0	0	0	0	0	0	0	0	0	0
0	0	0	9.2209	22.452	30.906	38.117	40.935	46.916	92.471	100.06	113.68	103.19	111.51	111.78	106.48	99.479	95.387	109.55	108.51	106.52	102.83	106.85	111.96	110.74	103.77	115.16	103.12	96.755	101.83	83.563	89.068	94.027	108.97	102.82	103.73	104.98	123.63	117.05	121.22	129.81	155.73	160.08	171.83	178.96	188.37	181.19	196.3	183.7	205.23
0	0	0	5.5604	10.987	13.428	27.597	28.004	37.73	32.081	41.561	43.056	36.359	42.48	33.144	48.583	46.199	49.104	42.781	40.932	49.847	42.588	31.438	53.188	53.443	47.467	56.067	71.548	65.273	70.156	56.117	77.745	77.902	79.553	75.528	93.476	84.708	92.919	98.863	93.057	85.665	95.294	90.035	100.33	89.617	101.12	98.226	103.24	92.135	97.531
0	0	0	20.185	4.3663	0	1.9489	6.6246	8.8763	17.583	18.892	18.039	19.585	24.154	30.437	29.884	34.473	38.975	32.903	45.906	45.208	42.683	48.449	49.933	49.592	52.384	53.492	62.109	64.106	57.736	59.589	55.048	66.479	67.839	65.708	60.563	64.012	68.633	69.375	71.744	70.25	56.806	58.586	49.629	56.608	56.156	58.84	55.407	53.252	53.629
0	0	0	5.9152	8.8482	11.033	12.782	21.297	24.653	23.404	43.605	49.406	66.636	87.486	113.56	123.52	143.05	164.22	188.59	187.27	207.06	220.61	232.54	241.85	257.34	265.41	280.69	269.06	287.76	295.83	300.61	304.12	303.84	305.89	315.04	329.24	330.25	343.17	347.54	342.51	342.38	350.39	347.6	351.41	348.12	340.68	338.37	354.88	343.34	355.22
0	0	0	17.064	30.179	17.889	30.987	40.349	29.748	38.721	31.418	37.635	45.461	39.239	36.763	35.603	37.298	46.33	41.119	38.644	40.217	26.696	32.732	40.665	44.122	37.825	34.912	30.485	28.86	28.514	25.303	28	23.969	24.373	23.816	27.987	17.297	17.63	18.399	16.268	16.956	18.405	22.653	10.632	6.6084	3.0817	0	0	0	0
0	0	0	5.0293	13.257	9.4236	12.162	23.564	34.519	22.824	29.906	24.534	27.711	35.934	28.387	34.652	36.694	33.992	32.691	24.595	33.447	34.598	28.765	28.746	37.009	36.111	34.755	37.902	33.994	30.475	34.546	38.249	35.453	42.577	37.997	40.365	43.414	35.778	39.444	39.718	35.353	36.915	36.671	35.078	41.84	40.888	40.935	34.815	37.312	34.586
0	0	0	4.1092	17.898	15.13	24.939	11.677	9.535	28.516	20.848	34.551	25.332	26.398	27.286	22.47	30.763	24.64	24.304	24.195	27.407	16.609	20.013	23.31	25.206	26.85	28.214	33.391	43.32	44.011	48.489	46.742	56.653	56.606	54.833	50.02	53.068	61.003	58.806	64.652	60.618	58.037	64.805	58.623	68.696	65.309	61.718	66.342	68.495	73.275
0	0	0	9.8368	11.32	11.567	18.604	20.758	22.979	17.444	24.694	21.002	27.937	29.498	34.399	26.048	24.881	16.151	25.953	15.454	18.493	24.729	26.465	25.136	26.428	20.961	28.632	20.996	12.912	13.986	8.1223	15.678	15.136	18.701	18.679	20.528	11.914	13.55	7.0428	2.8635	8.2011	17.514	7.6721	13.367	16.785	12.594	10.684	16.124	12.913	7.3899
0	0	0	8.3526	6.8651	12.772	14.292	12.22	7.9033	10.14	6.6464	6.6266	11.995	12.95	25.168	22.407	25.137	15.91	16.025	17.398	26.615	25.229	25.211	29.773	27.58	24.248	37.3	30.014	34.363	33.801	42.534	36.672	47.006	40.766	36.263	35.75	43.092	43.71	39.415	50.913	43.844	47.168	41.845	45.585	42.264	39.355	38.705	46.387	54.369	47.167
0	0	0	12.153	3.1362	20.192	29.055	41.816	40.082	38.875	40.606	35.683	48.293	51.909	45.669	55.006	60.882	63.348	59.367	47.344	62.35	58.044	48.48	54.475	61.583	73.182	63.891	74.954	76.063	75.248	78.221	76.198	73.512	74.797	67.132	70.104	68.58	74.426	84.098	72.588	79.653	84.462	79.406	76.218	81.361	88.853	97.79	92.16	95.331	91.236
0	0	0	4.0051	0	7.0213	11.509	6.3429	16.55	21.713	24.996	18.701	12.661	11.77	18.639	25.373	18.91	32.832	25.201	38.142	31.373	35.67	35.939	37.599	33.548	46.417	49.705	45.905	41.264	44.178	46.875	38.546	45.519	41.535	43.858	43.99	46.087	45.239	47.692	44.004	36.978	44.299	49.452	52.161	52.341	38.483	42.452	42.647	48.729	46.032
0	0	16.887	14.879	3.4575	0	8.5746	0	7.3149	0	0	0	0	0	0	0	0	0	0	0	0	0	0	0	0	0	0	0	0	0	0	0	0	0	0	0	0	0	0	0	0	0	0	0	0	0	0	0	0	0
0	0	0	12.185	19.914	26.086	34.84	42.29	45.035	56.171	62.77	79.312	54.516	75.843	78.911	72.839	74.325	76.972	61.894	62.024	56.992	58.904	53.87	52.863	54.641	54.186	52.75	62.381	57.614	57.089	59.706	43.065	60.366	67.586	53.709	50.017	47.221	49.123	48.657	48.789	44.62	45.791	48.503	35.734	47.372	42.285	43.127	42.632	39.287	40.606
0	0	0	20.807	12.571	10.759	13.019	18.984	25.101	26.871	22.682	27.797	32.003	45.778	44.581	37.925	40.958	33.726	40.317	28.377	31.101	29.132	38.053	36.916	37.774	35.31	37.639	40.502	40.816	37.599	27.549	34.275	30.34	43.02	37.758	38.407	36.111	36.478	23.687	33.593	36.425	44.74	27.449	34.18	36.161	41.05	37.823	40.041	37.33	32.75
0	1.0713	0	3.787	5.6184	4.4539	13.98	19.67	29.366	26.179	32.277	34.082	41.074	49.165	51.73	44.842	46.63	32.684	43.695	35.743	44.208	36.529	43.503	29.122	44.238	38.092	41.566	39.297	37.289	35.221	26.357	30.444	24.474	33.289	27.365	35.528	25.056	35.286	29.591	17.075	28.053	33.582	28.509	27.732	26.239	28.462	27.565	31.732	30.727	23.592
0	0	0	13.087	7.833	6.5314	10.645	5.8018	3.7579	9.2179	18.384	20.804	11.904	15.823	10.349	8.2921	4.8924	3.5158	3.102	8.3968	6.3057	12.704	9.3135	12.029	9.9315	11.24	0	0	0	4.0947	0.89986	5.0515	4.6811	12.658	12.612	12.595	8.9963	13.148	12.832	25.173	58.106	52.43	59.903	12.204	15.62	21.162	8.8504	19.23	19.204	13.963
0	0	0	11.412	8.9318	12.796	11.623	18.245	20.88	21.791	23.712	30.012	23.355	25.646	23.789	22.578	20.451	23.343	26.775	31.088	32.141	19.873	22.265	25.614	18.109	24.22	20.874	18.492	28.458	20.636	22.592	27.16	30.858	28.038	37.355	32.942	41.081	38.045	33.638	38.11	37.323	28.173	29.198	24.433	25.864	28.966	26.301	16.79	21.503	25.072
0	0	2.8275	5.6837	7.653	9.6337	0	18.477	20.782	18.202	14.982	14.215	9.7811	18.932	13.387	20.707	15.254	10.774	12.281	20.346	13.536	17.986	14.88	23.337	15.507	17.551	13.393	13.401	11.649	19.208	21.119	26.398	26.303	31.91	23.551	39.928	26.937	39.592	43.276	48.991	58.802	38.979	37.762	39.77	39.998	42.764	35.53	42.397	41.731	40.675
0	0	0	8.4493	14.094	21.007	11.836	16.302	23.583	17.572	20.328	17.694	34.159	36.785	47.621	40.044	42.944	33.646	35.645	35.928	48.964	36.189	50.634	42.817	47.799	37.024	46.049	59.87	45.846	55.255	43.36	44.049	63.711	64.717	54.898	59.416	60.981	64.22	66.079	63.258	62.041	59.701	70.246	73.155	70.381	63.709	64.328	63.372	68.557	61.947
0	0	0	4.1749	4.2502	10.356	8.7388	16.599	14.114	21.604	19.041	20.894	19.15	30.672	40.77	41.166	53.332	51.392	53.226	41.049	59.329	41.999	46.921	46.542	45.194	55.602	57.66	51.781	56.549	61.33	51.324	60.256	43.413	55.769	53.921	54.124	55.507	54.047	57.826	63.292	61.369	60.37	64.768	64.482	63.42	64.246	68.108	68.131	70.844	70.457
0	2.0269	0	9.9072	8.9452	1.2941	9.7843	10.072	13.783	14.724	25.5	25.6	21.206	31.897	29.952	14.881	27.342	21.034	27.948	22.471	24.784	16.098	21.929	24.895	25.781	23.232	31.61	28.518	18.675	19.197	14.013	14.803	9.7692	16.967	13.472	14.703	4.162	14.786	5.4103	1.1808	1.6583	11.479	3.8605	3.5917	2.9305	1.3933	0	0	0	0
0	0	0	0	43.903	67.385	73.046	99.174	118.02	92.356	94.319	106.45	111.37	136.74	135.18	148.08	143.49	128.69	141.97	143.14	156.05	130.18	145.71	126.44	134.75	143.2	148.28	158.15	141.45	149.43	130.14	149.86	122.18	137.55	130.22	142.48	136.84	116.87	117.62	115.44	112.73	109.37	116.36	118.39	119.05	106.84	103.66	98.382	89.095	96.114
0	0	0	16.673	12.761	15.795	25.731	23.048	14.643	19.91	17.749	19.463	27.817	13.653	28.78	35.203	39.111	37.288	39.718	33.561	37.135	26.892	28.564	14.579	31.558	22.68	48.929	40.458	48.324	45.97	51.041	51.607	59.493	52.884	45.902	53.796	47.982	59.047	82.738	60.565	82.51	60.136	61.137	97.017	100.62	91.433	98.309	85.364	91.064	91.967
0	0	0	8.3828	7.5573	11.526	12.477	5.8047	9.1025	16.822	9.8043	11.44	23.371	9.0768	15.662	17.843	24.873	15.013	25.271	22.639	23.117	29.933	30.21	29.293	38.217	41.259	36.999	37.56	52.16	46.556	58.125	60.18	74.135	70.741	88.587	76.17	86.169	103.05	108.35	106.65	121.67	111.2	118.63	108.26	116.45	110.65	119.72	111.39	132.05	128.39
0	0	0	11.545	14.176	16.268	28.722	32.595	42.488	39.671	33.721	36.727	48.209	48.83	47.597	51.44	53.976	50.511	57.636	57.025	59.27	52.394	55.341	63.821	65.177	74.645	65.577	69.634	76.977	76.751	87.304	89.961	97.182	99.76	105.23	109.35	97.948	110.35	104.74	109.95	107.2	115.86	113.94	111.91	110.04	105.65	99.44	109.15	114.75	111.34
0	0	0	5.0361	8.5033	5.4767	12.875	13.672	18.299	26.041	31.204	30.602	33.373	40.074	40.273	45.069	44.202	42.705	38.767	39.296	47.397	51.371	53.097	55.796	52.557	54.66	68.78	76.398	88.633	87.371	83.564	84.614	89.037	90.295	97.257	97.31	100.1	117.7	123.74	126.01	133.47	141.41	148.66	154.35	167.64	167.53	180.15	183.12	195.59	202.32
0	0	0	8.971	9.4172	12.034	11.655	16.41	24.892	19.798	18.523	25.56	20.683	22.643	24.511	25.03	21.308	23.839	30.621	32.379	23.023	25.7	27.459	22.25	22.496	16.12	25.99	26.282	22.78	21.756	28.746	24.755	30.428	30.64	32.985	33.15	47.948	31.38	35.87	31.059	37.289	36.725	32.327	31.631	34.954	38.987	26.555	31.101	36.291	36.388
0	0.087307	0	6.3048	11.692	7.9346	4.6209	8.2192	8.338	8.0206	15.156	5.6381	12.061	8.1611	11.798	7.0073	3.8049	0	3.5702	0	4.0605	0	0	0	0	0	0	0	0	0	0	0	0	0	0	0	0	0	0	0	0	0	0	0	0	0	0	0	0	0
0	0	0	2.151	4.4761	12.259	16.227	26.297	24.491	23.11	27.979	22.724	26.135	26.608	41.404	38.573	31.372	28.757	40.037	34.966	45.722	34.54	38.908	40.746	40.44	40.965	39.459	37.465	46.143	40.631	44.086	50.65	54.306	44.574	56.217	57.427	62.822	58.792	58.335	70.032	68.044	74.253	67.809	75.938	68.521	69.302	77.23	72.101	72.329	71.013
0	0	0	29.635	0	0	2.6894	32.767	30.234	23.556	31.417	33.509	38.742	24.717	21.707	41.747	35.419	38.754	31.84	35.163	21.961	26.013	6.007	31.841	39.112	34.762	33.381	36.398	45.09	35.972	37.412	45.057	44.915	42.021	41.953	47.663	44.223	36.866	43.246	43.496	38.671	39.041	39.102	32.798	37.785	42.841	17.685	24.081	13.766	13.873
0	0	0	5.313	8.8283	21.846	18.774	14.727	19.985	16.101	25.941	26.904	30.138	28.119	25.433	27.761	25.305	29.163	37.363	40.093	39.782	41.769	37.25	46.351	41.946	53.107	57.335	55.679	61.38	61.337	61.435	67.956	76.038	70.693	80.508	81.939	86.652	80.266	85.934	85.316	80.621	82.498	89.885	89.928	89.126	92.748	89.807	92.723	92.574	100.82
0	0	0	29.797	26.559	20.121	51.581	57.243	41.776	59.104	65.277	77.344	71.606	80.95	78.813	78.566	98.238	95.193	105.69	110.37	104.47	99.311	103.62	95.448	107.61	113.68	116.05	113.09	112.63	108.16	111.22	109.29	101.14	93.233	98.985	96.359	112.06	97.181	95.39	109.78	111.64	98.111	100.06	88.221	98.871	102.02	96.226	82.459	82.548	83.51
0	0	0	8.3142	5.0633	5.2306	19.103	17.088	27.894	21.013	31.502	25.16	30.557	28.52	26.081	43.172	35.609	38.566	35.726	31.703	31.444	29.716	41.505	51.753	46.541	39.904	37.99	47.526	47.595	42.335	46.331	49.706	60.084	63.668	56.588	70.939	73.034	76.738	80.698	80.821	77.09	85.833	93.185	85.929	93.978	91.949	92.246	99.102	80.838	85.163
0	0	0	0	13.329	8.6205	21.733	14.878	20.115	28.004	28.331	13.59	17.082	26.841	14.882	22.589	20.805	17.293	13.411	15.532	9.2501	0.69093	0	0.40826	0	6.4671	7.3338	8.3987	5.0016	0	0.445	7.8682	5.0115	8.1215	10.36	4.6494	10.372	19.987	32.129	41.718	49.428	73.255	95.313	102.43	125.6	141.59	147.38	173.74	197.08	207.13
0	0	0	7.8484	10.319	7.8292	6.6554	10.909	9.1512	12.509	10.788	14.309	23.621	24.579	26.991	23.721	28.808	27.976	28.192	30.969	36.889	24.046	35.39	28.674	36.453	36.501	41.205	39.061	45.252	48.276	44.073	53.786	51.77	48.122	44.452	45.7	54.902	55.509	59.491	62.008	64.344	60.776	60.779	74.229	79.263	77.475	77.134	81.159	84.113	82.169
0	0	0	11.437	11.83	5.0911	17.217	19.328	14.958	15.213	18.738	12.325	22.807	22.51	21.629	14.396	15.019	12.752	13.236	6.7453	16.346	9.6073	16.065	19.33	20.59	25.689	16.81	14.166	11.27	18.924	14.563	17.845	20.962	25.511	25.725	28.561	23.059	27.817	35.655	26.491	27.62	28.344	26.961	29.487	26.602	20.653	9.6665	20.525	28.705	28.094
0	0	1.5728	10.61	13.265	15.076	13.207	40.458	35.773	37.287	52.254	51.007	64.017	81.583	77.334	84.252	85.229	93.911	113.27	112.15	109.91	124.93	114.24	87.678	98.833	120.52	124.15	124.55	112.61	119.36	117.36	121.78	130.36	137.07	151.85	149.76	132.88	170.72	177.56	189.25	180.1	181.32	174.46	178.72	166.95	123.33	108.33	111.39	102.73	132.03
0	0	0	8.5547	16.241	16.862	17.075	29.126	24.927	26.915	30.205	30.534	23.778	23.882	22.923	25.614	23.741	27.756	29.746	35.93	41.096	37.773	41.478	41.734	38.735	54.695	57.302	64.666	60.818	72.078	74.444	77.384	78.066	80.139	80.551	79.519	75.521	85.014	79.694	81.801	84.798	87.805	95.068	95.79	102.79	95.187	91.235	90.341	95.305	99.475
0	0	0	6.4279	6.5231	13.898	17.677	21.378	17.664	20.529	25.23	22.776	28.233	11.981	13.562	41.251	41.508	43.292	51.783	45.2	60.525	60.869	76.249	86.236	81.427	91.924	79.74	99.584	91.822	86.891	94.236	102.52	100.24	99.025	94.331	95.802	77.821	94.31	91.214	100.03	101.98	99.154	96.226	96.385	94.743	94.45	104.08	94.143	93.726	90.466
0	0	0	6.3603	13.499	14.512	19.309	7.7206	18.131	17.721	29.246	22.21	24.674	32.699	38.419	41.478	35.205	26.81	41.657	40.998	45.306	45.267	47.198	45.535	42.259	52.652	45.34	48.473	52.147	46.342	51.139	45.212	52.768	52.978	60.677	56.502	60.163	56.835	55.965	58.554	67.468	60.664	66.704	65.164	61.779	65.402	62.246	71.131	71.947	64.881
0	0	0	9.6667	22.284	4.883	10.097	20.452	25.013	17.675	25.402	26.404	22.839	22.697	22.523	25.379	27.49	39.173	0	19.873	22.428	22.399	18.434	25.073	21.452	15.274	18.977	17.007	28.564	23.897	25.118	21.688	23.194	27.455	27.869	37.221	28.521	34.523	32.973	29.89	26.284	37.67	33.252	41.897	39.155	37.39	35.727	40.587	35.208	36.872
0	0	0	11.172	14.305	17.622	20.881	26.983	27.019	23.23	33.798	37.501	35.446	53.893	47.341	53.282	64.156	56.829	55.328	73.05	66.157	79.523	81.39	88.311	93.68	95.783	98.315	104.53	113.11	112.76	111.3	119.61	118.9	122.84	129.9	113.36	134.33	131.82	135.78	127.33	141.79	138.93	162.39	127.68	132.26	140.73	136.18	128.96	131.16	138.03
0	0	5.3114	0	14.108	19.471	23.45	19.81	26.296	24.412	32.465	22.092	34.555	37.676	52.418	44.647	46.68	44.808	52.456	53.264	60.799	58.81	62.464	58.259	60.053	59.779	97.409	104.48	98.006	102.65	109.51	93.908	100.95	93.92	99.572	96.41	103.11	101.27	76.025	82.996	81.771	84.813	78.854	86.903	85.165	80.29	90.613	86.828	94.718	86.453
0	0	0	0	11.164	8.2889	19.214	18.294	15.746	11.572	19.529	17.781	11.376	36.568	35.977	31.689	28.445	27.252	27.209	32.102	31.015	35.702	37.558	42.193	38.359	45.078	42.106	50.177	44.319	40.997	39.522	33.739	44.42	41.961	48.064	44.805	55.898	64.596	56.955	58.87	64.41	62.048	72.776	78.097	85.633	90.204	100.75	94.809	105.18	101.33
0	0	0	0	7.5363	14.705	24.421	36.105	26.4	23.516	30.785	34.259	33.284	49.085	34.479	36.992	39.42	34.633	39.633	42.63	31.823	31.351	25.001	34.268	27.83	41.53	49.299	46.995	52.082	45.653	41.576	49.604	62.19	54.037	61.473	58.851	59.299	62.603	64.784	60.087	66.745	58.557	55.718	53.36	52.523	64.276	66.898	71.531	70.479	69.604
0	0	0	8.6808	12.464	14.853	27.306	36.072	33.718	34.891	43.231	41.754	44.353	50.765	50.693	49.01	55.303	48.79	56.621	52.088	53.562	58.194	56.201	54.869	59.312	60.443	65.199	63.024	61.052	67.375	53.633	56.712	60.381	63.495	55.443	62.453	55.112	57.837	50.666	46.891	51.101	63.73	48.084	53.964	56.479	49.434	51.922	50.326	46.963	43.335
0	0	0	5.206	14.337	13.327	14.701	28.79	22.248	27.566	22.156	19.086	30.121	24.968	31.207	43.007	41.534	27.485	39.807	40.942	42.843	53.213	63.122	53.45	47.468	53.161	43.003	47.491	58.737	62.024	59.828	63.439	81.103	69.575	71.664	68.686	77.904	74.559	80.479	63.335	72.147	63.679	81.081	65.37	57.747	75.045	70.01	78.616	72.695	71.586
0	0	0	2.2057	0	5.0916	17.191	8.9559	17.942	24.23	23.631	29.308	29.754	27.562	28.418	28.995	26.225	25.402	31.535	40.283	27.05	25.269	24.466	21.77	24.248	18.606	27.952	27.112	32.423	23.745	24.483	23.937	20.336	21.976	27.756	24.889	29.462	28.998	31.346	40.472	42.771	34.822	40.099	40.649	40.932	37.499	39.65	41.052	33.891	34.101
0	0	0	2.931	0	1.9751	12.368	13.732	16.125	16.583	16.671	13.036	30.05	25.303	23.685	28.457	34.433	28.556	33.878	43.481	33.847	33.181	31.948	24.586	23.483	30.001	36.824	35.213	33.445	41.553	33.952	35.399	38.979	36.017	39.689	33.792	50.98	55.841	65.857	70.302	65.453	61.117	59.895	63.585	64.38	65.418	59.972	58.247	58.885	52.088
0	0	0	0	16.94	6.3049	15.874	14.173	17.404	17.128	20.019	17.157	29.995	23.331	27.688	26.031	29.996	24.599	23.947	22.849	29.508	24.336	23.199	26.261	34.138	38.829	44.382	48.304	49.073	53.09	53.17	55.871	62.68	74.973	74.273	73.861	81.021	88.734	95.946	107.58	127.93	148.59	168.95	209.67	227.21	251.6	280.81	304.03	349.43	363.72
0	0	0	9.5611	15.723	9.572	25.986	24.068	32.03	21.751	32.081	29.266	28.947	29.33	32.102	26.54	33.467	0	8.9988	0	44.23	35.034	48.726	30.205	44.128	40.726	50.178	52.445	42.475	47.363	37.409	49.425	40.933	51.679	45.739	57.006	56.497	61.466	60.186	61.803	72.121	85.403	75.796	75.613	84.762	75.705	68.023	75.311	20.779	21.483
0	0	0	9.682	7.0044	14.457	12.436	18.898	27.568	20.053	28.326	28.64	23.641	20.734	25.662	19.911	25.925	30.925	36.673	37.216	33.762	30.248	30.742	36.463	27.053	30.528	34.428	30.37	30.979	37.883	35.513	39.954	40.22	40.97	51.499	49.707	61.011	52.756	54.989	55.977	60.82	45.04	50.055	52.595	59.754	59.128	56.577	54.532	60.656	61.11
0	0	0	11.7	23.126	31.101	31.564	31.951	40.259	35.766	36.393	40.791	49.148	41.054	31.961	37.292	35.043	40.1	45.534	50.411	41.501	36.086	27.648	34.074	27.09	30.62	19.914	25.773	14.201	21.611	17.462	14.418	21.799	20.692	27.091	21.12	24.936	14.535	25.407	18.876	16.653	7.6349	13.213	14.018	16.414	23.805	13.137	19.621	7.9129	16.638
0	0.72348	2.3988	16.024	0	20.494	0	4.8133	16.61	0	11.808	19.358	14.532	18.047	6.736	22.748	22.294	16.765	20.994	15.852	22.226	15.244	20.879	31.186	21.133	28.188	16.506	22.031	21.057	22.638	13.595	20.774	17.513	18.691	19.644	20.766	17.359	19.137	22.108	20.757	21.461	20.38	24.868	23.891	20.457	14.389	8.2287	16	21.441	29.622
0	0	3.2276	0	8.6644	14.944	18.869	23.539	20.388	30.479	45.282	35.601	58.003	62.901	65.512	83.078	68.393	78.27	76.423	89.691	71.081	84.679	71.649	72.556	77.922	76.904	77.167	83.665	79.438	75.801	72.07	68.558	55.613	61.343	60.78	58.005	52.316	58.065	50.996	55.322	61.219	75.24	76.647	79.555	85.827	78.264	76.922	69.608	55.69	59.405
0	0	0	15.114	27.142	18.618	21.481	30.25	34.456	31.145	41.467	41.222	53.935	48.935	40.195	37.35	47.33	41.685	39.494	46.854	43.919	26.622	44.886	44.508	52.704	43.458	51.353	49.035	49.553	38.664	45.126	51.468	48.265	49.648	39.767	35.524	41.482	40.423	48.046	43.055	40.902	36.502	29.861	51.81	46.78	41.84	36.802	35.16	34.08	34.015
0	0	0	0.30095	11.292	19.89	19.23	21.922	23.31	44.257	39.32	46.826	42.871	55.736	49.434	60.509	50.649	54.173	50.872	42.876	44.112	46.36	57.839	47.35	44.313	46.891	60.048	68.515	52.41	46.155	40.247	45.983	43.158	53.023	48.156	50.698	44.124	51.16	52.403	53.089	56.119	54.264	53.661	44.744	50.457	53.903	55.392	52.762	48.087	52.066
0	0.36696	0	20.712	0	17.241	17.919	27.498	28.165	7.7449	6.5703	12.746	33.158	32.371	28.432	30.744	26.363	33.753	50.299	53.244	50.236	45.998	49.453	51.345	49.358	58.593	54.416	62.652	59.915	65.406	74.557	90.474	75.897	88.447	98.037	85.617	111.73	103.17	106.69	130.92	124.75	109.96	129.96	134.61	116.01	117.55	124.12	155.14	138.32	130.82
0	0	0	15.558	21.709	15.142	19.761	20.75	29.943	22.339	23.183	22.159	26.356	26.37	26.929	33.578	30.476	26.254	28.947	0.8468	0	7.0438	16.105	13.109	4.2606	22.094	23.266	15.947	0	4.3258	7.9116	10.268	9.2968	9.2721	8.0155	17.312	11.496	5.8664	18.83	11.859	9.72	10.238	15.788	14.984	15.048	16.432	13.137	16	10.839	7.4127
0	0	0	10.71	14.633	10.81	13.392	25.516	25.984	21.902	31.423	35.324	35.596	39.613	38.425	58.33	54.949	63.598	68.255	67.988	67.781	67.039	61.548	77.873	78.608	78.756	65.229	78.484	74.611	64.523	76.587	67.694	71.09	64.514	67.192	75.236	70.229	67.953	77.155	60.544	74.157	68.848	61.155	57.136	59.65	63.176	59.136	60.551	47.955	54.265
0	0	0	0	5.0028	24.043	21.525	31.002	23.15	36.479	29.227	29.57	26.191	38.178	37.447	44.471	47.442	37.93	53.625	37.984	49.358	46.854	57.544	58.865	61.572	67.696	67.66	78.505	72.609	81.108	82.883	82.871	75.227	89.188	78.774	90.339	94.528	88.869	94.467	96.404	83.367	93.975	102.83	91.235	91.733	89.96	87.723	84.988	82.619	83.433
0	0	2.6765	4.6653	8.7488	4.4948	9.8231	9.4824	12.569	18.424	18.603	28.839	26.726	38.911	36.27	38.532	34.036	40.289	47.119	44.027	53.407	51.648	42.725	47.898	45.085	48.345	47.311	46.381	46.846	48.106	44.629	50.819	57.703	57.384	54.758	55.069	53.009	52.52	50.188	60.866	59.463	56.781	57.139	54.344	52.096	56.178	53.239	54.063	54.843	47.615
0	0	0	8.2451	11.15	6.0514	4.244	11.945	16.664	4.8351	6.6426	4.5267	9.6043	6.433	5.3784	9.7615	12.863	16.152	11.613	14.422	18.276	18.687	15.098	13.902	12.314	23.434	24.178	29.314	19.268	26.326	32.591	21.559	26.477	25.028	22.704	26.168	27.778	23.92	31.609	30.039	28.77	35.899	37.083	37.06	37.078	26.801	33.342	32.675	29.795	29.925
0	0	1.525	8.4947	10.885	6.5875	0	3.237	0.96838	3.4897	0	0.97673	0	10.369	0.80664	0.21345	2.032	3.0026	0.68186	11.431	6.2717	10.919	10.185	12.715	13.836	10.283	11.549	9.8636	10.705	11.079	9.7264	17.907	11.564	17.453	9.9904	22.91	7.8604	10.526	17.339	15.159	27.842	21.988	20.813	24.274	22.719	20.586	16.927	18.1	18.085	20.948
0	0	0	6.8409	0	13.492	21.601	31.519	31.168	32.535	32.783	27.692	35.763	38.491	35.327	28.979	35.425	36.035	42.267	45.442	44.738	37.634	35.56	43.051	39.599	43.671	33.949	37.489	41.291	40.818	44.659	45.937	48.951	50.66	51.132	49.554	55.581	59.772	61.644	60.627	54.412	54.852	66.265	70.176	67.82	67.662	57.712	66.494	68.953	74.109
0	0	0	12.175	9.8941	10.83	23.468	23.533	29.092	38.531	41.335	46.804	50.126	50.047	60.074	48.361	56.839	47.478	33.89	57.442	56.701	62.393	65.055	64.764	65.741	64.985	68.769	75.794	74.577	75.696	76.956	81.27	88.359	86.299	87.849	76.378	88.923	94.708	92.36	95.155	89.762	90.008	92.849	93.171	91.92	91.992	99.274	95.865	99.094	97.621
0	0	0	5.6547	13.375	11.306	20.582	23.506	27.046	23.504	22.254	26.338	21.78	28.936	29.286	33.541	33.182	29.077	38.969	38.455	39.136	43.126	47.271	44.428	44.414	55.989	59.393	63.807	66.513	69.195	62.553	64.984	58.691	60.663	59.704	70.226	65.992	66.406	71.183	72.443	81.657	80.34	84.537	85.679	90.905	81.711	79.65	79.251	80.561	83.961
0	0	0	12.962	0	11.726	15.512	14.13	25.855	15.882	30.153	23.591	27.789	25.045	20.337	27.507	18.691	18.993	22.359	17.417	20.761	11.896	19.301	20.31	19.683	29.233	23.115	29.914	22.185	23.96	31.579	28.174	32.821	32.696	18.057	23.083	14.434	18.729	27.069	22.59	21.773	29.959	24.526	20.189	18.962	22.548	25.998	18.585	26.583	19.209
0	0	0	0	13.922	16.797	18.429	20.568	18.582	13.47	15.076	16.629	21.366	33.79	12.342	24.546	23.24	23.113	24.909	21.354	18.849	18.32	15.656	21.976	21.179	16.402	18.253	27.947	23.697	20.69	11.959	19.028	22.032	19.323	17.569	19.481	21.541	9.1621	24.236	23.081	23.328	23.425	12.685	15.7	13.295	12.149	4.3326	10.878	19.484	10.678
0	0	3.6051	9.7337	3.7444	16.71	16.629	18.617	20.458	19.319	8.1292	3.3939	15.769	0	0.19713	3.1602	0	17.868	0	0	16.462	19.553	23.836	15.123	33.618	38.696	45.254	39.894	23.737	30.695	38.37	34.544	40.924	45.54	41.501	64.844	58.733	62.387	61.004	72.178	62.959	75.953	79.258	73.112	74.977	64.76	65.705	62.98	67.576	72.735
0	0	0	10.194	24.669	16.712	22.74	25.826	22.294	45.425	36.215	27.591	36.2	29.895	1.8401	0	6.7178	0	4.5381	4.8334	12.68	8.1435	14.072	6.3763	7.1814	5.0063	16.285	7.0661	11.45	12.567	19.273	0	0.35782	0	0	0	27.403	8.1511	15.24	16.489	14.41	0	20.666	20.619	14.111	15.017	16.829	14.269	20.42	16.342
0	0	0	6.6818	6.1717	15.923	18.832	27.427	29.924	27.915	40.96	38.612	45.651	45.566	39.365	52.9	54.375	54.634	63.219	52.611	60.289	56.335	50.285	48.769	53.75	62.367	54.581	70.556	58.161	59.337	55.04	67.561	59.97	60.145	55.012	52.958	50.952	52.635	52.07	55.603	53.96	59.154	51.869	54.267	52.205	55.032	66.057	56.559	64.661	51.813
0	0	0	0	4.9519	11.968	9.67	12.908	8.6595	12.427	7.8387	5.0069	5.8072	12.249	7.579	9.1382	12.234	10.065	4.982	5.2278	1.3201	2.5559	4.2759	2.2096	5.6296	10.027	11.537	17.358	11.534	10.747	5.3807	10.313	16.217	14.254	9.2574	17.119	16.086	14.457	27.561	25.34	33.448	15.797	7.0247	12.76	11.673	8.0649	8.1033	23.261	24.52	14.992
0	0	0	7.5486	11.746	13.992	22.633	29.815	33.969	34.411	41.376	46.914	59.465	59.55	63.893	60.623	65.226	62.42	67.3	59.666	63.685	64.242	69.542	64.903	70.824	70.538	82.663	78.482	72.259	71.084	65.908	65.161	63.16	62.126	63.469	59.798	60.572	66.698	58.952	55.47	61.66	76.484	64.495	72.435	76.215	77.472	83.901	76.115	75.159	69.406
0	0	0	1.5519	8.2947	17.407	17.882	13.374	21.046	15.088	26.614	23.814	23.738	29.766	25.942	21.38	28.771	31.789	48.283	40.874	51.293	45.386	41.773	34.832	24.144	34.491	29.79	40.38	31.825	27.601	26.921	24.56	29.176	31.046	31.38	31.254	33.425	30.875	31.893	34.245	29.798	30.149	31.849	38.451	39.576	40.854	35.152	31.275	29.064	34.779
0	0	0	1.4805	7.6904	3.2459	11.385	10.988	15.805	10.931	13.464	15.342	11.044	11.661	10.029	21.76	16.306	18.884	17.678	16.282	11.203	9.3675	7.4966	9.2065	18.916	7.8994	8.9969	10.264	18.516	9.9751	9.9785	15.274	12.213	15.288	14.121	26.886	26.774	30.523	30.886	29.23	36.776	39.108	35.525	35.393	40.361	43.28	45.3	49.606	40.379	44.798
0	0	0	18.343	11.065	4.8951	16.136	9.4305	11.06	8.1763	11.537	7.1428	3.0623	10.091	12.306	6.4597	10.949	0	5.5263	2.9081	0	0	9.2451	5.3418	5.2674	6.1367	10.052	10.127	4.3954	7.0241	0	0	2.2285	6.6525	0	0.41568	0	6.7938	0	0	1.6727	8.3215	5.2389	9.1766	6.9473	5.4164	2.5081	5.4332	12.801	19.176
0	0	0.33426	0	8.6242	12.215	12.292	21.383	24.888	25.196	28.469	20.148	16.934	20.837	25.412	20.89	20.367	20.595	21.256	25.644	27.247	33.331	34.286	36.01	33.761	34.917	42.671	39.214	42.186	42.978	43.568	38.906	41.661	49.062	49.546	54.394	49.791	55.774	47.423	48.892	56.891	58.26	57.286	57.977	64.715	64.352	66.056	68.777	64.549	62.565
0	0	0	10.668	8.1232	25.096	21.328	17.447	20.812	18.751	14.461	17.985	24.691	0	0	0	0	3.7576	0	13.087	11.25	1.6653	6.0114	0	0	0	0	3.2151	3.4656	0	0	0	0	0	0	0	0	0	0	0	0	0	0	0	0	0	0	0	0	0
0	0	0	4.8034	6.1203	27.192	20.899	23.266	36.775	59.696	27.42	30.173	31.024	38.297	30.111	38.667	36.876	33.988	43.453	27.514	36.032	32.545	29.11	30.179	34.589	45.331	34.949	44.364	37.593	39.863	44.917	47.134	47.297	43.892	39.085	45.697	35.687	40.964	40.7	41.045	46.188	48.799	41.979	35.628	40.766	41.314	47.753	42.29	46.153	34.603
0	0	5.4015	4.4034	16.382	17.628	19.242	37.617	23.297	18.715	29.653	25.995	14.373	21.728	22.239	19.154	25.588	21.181	17.12	17.702	14.204	19.526	15.706	18.942	23.622	21.013	24.441	20.288	21.542	24.556	20.82	20.005	16.045	17.64	21.408	23.27	21.061	29.418	28.143	28.217	33.264	33.309	39.554	41.813	46.004	43.901	54.52	53.066	52.527	55.001
0	0	0	9.7435	8.2741	14.732	26.216	37.293	32.589	35.111	46.688	44.281	48.961	40.57	44.38	41.106	44.051	47.817	46.999	46.783	41.297	41.755	40.368	31.615	32.015	34.977	43.498	39.059	42.336	34.206	38.994	34.245	33.329	34.977	39.34	33.819	34.215	37.558	34.061	39.158	45.35	38.767	36.737	37.629	41.746	39.525	30.94	26.516	27.989	22.95
0	0	0	11.723	21.58	13.767	28.592	34.336	37.454	27.351	43.19	55.62	74.643	63.38	70.307	75.235	66.877	64.377	61.616	51.904	53.676	46.835	39.331	42.307	48.454	52.997	45.646	46.678	56.925	49.342	34.314	51.506	51.065	44.741	52.518	42.797	27.6	47.408	38.618	43.647	39.811	38.433	51.053	31.808	43.122	41.365	35.752	24.066	24.99	21.984
0	0	0	9.5591	9.1468	3.5404	12	8.8579	14.924	10.574	12.919	10.178	13.693	4.3354	11.791	9.0876	10.044	22.965	4.9705	16.069	20.556	16.592	16.86	22.363	22.633	22.305	21.275	30.351	32.327	39.278	49.722	47.306	52.793	53.048	62.085	70.281	76.361	79.167	85.557	90.108	96.593	100.48	112.58	120.44	121.29	109.68	109.2	105.7	120.04	127.93
0	0	0	2.8705	5.453	3.1549	10.336	3.5378	7.5818	2.0049	6.3699	10.504	7.729	14.11	22.392	20.385	14.221	15.876	17.897	12.854	16.12	26.972	26.908	22.699	27.225	35.001	27.895	33.656	40.885	38.336	44.07	28.848	32.743	33.214	37.482	30.459	40.315	33.845	37.501	29.073	36.576	37.598	37.164	44.229	37.052	37.275	43.505	43.711	42.956	47.438
0	0	8.6412	6.877	4.241	12.742	18.674	23.184	22.012	26.119	33.482	36.233	32.32	30.698	29.67	30.216	32.706	32.744	38.405	38.531	43.847	43.992	45.212	52.519	54.505	56.162	62.777	77.28	89.758	98.369	110.98	128.3	140.25	136	148.63	144.29	169.57	168.35	169.76	160.87	178.05	176.07	174.02	172.13	181.47	172.89	169.62	176.23	177.14	196.71
0	0	0.41161	7.144	13.874	20.134	11.592	34.034	43.86	51.639	59.441	62.538	71.432	66.607	104.45	90.993	101.8	110.11	112.07	118.98	105.97	116.56	100.05	115.34	93.945	102.47	102.7	108.04	106.67	100.21	103.49	105.97	111.49	111.13	117.19	109.22	123.6	112.08	115.58	109.34	101.6	97.287	103.05	101.16	95.269	95.696	92.955	95.169	102.74	96.37
0	0	0	9.528	31.333	35.977	48.014	61.627	62.191	83.654	81.177	82.377	83.244	83.274	95.21	89.456	99.571	90.534	97.333	102.44	108.69	107.93	111.4	102.85	96.307	99.632	95.734	87.667	87.252	83.236	85.158	79.946	95.83	90.067	92.088	79.796	81.496	82.446	85.39	83.423	81.012	81.644	78.747	81.141	83.182	67.994	75.669	69.94	65.276	69.948
0	0	0	10.457	12.263	9.6721	22.611	20.18	24.126	25.672	32.322	39.866	41.053	43.109	47.699	46.054	56.58	45.701	59.323	70.806	70.616	61.745	71.888	64.889	70.567	62.427	70.448	67.371	54.239	62.816	50.519	51.665	46.447	53.182	48.365	52.955	50.919	46.603	44.808	44.406	44.795	59.781	46.323	46.109	50.474	49.731	52.238	48.302	53.322	43.155
0	0.019564	0	2.3363	7.7814	0.97819	3.8221	1.9805	3.1803	7.3427	2.8724	0	5.2418	10.036	20.776	17.767	13.988	8.7772	16.225	22.353	19.548	20.316	24.367	19.609	18.454	24.059	26.086	33.375	30.28	29.805	35.892	46.855	54.944	51.821	51.435	53.051	69.758	69.031	75.012	77.872	91.074	89.013	93.101	88.838	77.031	78.505	80.877	90.939	97.535	93.47
0	0	0	15.584	10.079	6.4376	10.25	11.142	9.8434	12.822	20.967	13.083	11.269	9.6606	7.0095	10.674	2.5082	16.563	12.639	15.741	14.253	18.436	18.777	17.482	7.9871	16.9	24.005	23.511	18.67	25.618	25.889	14.195	19.32	20.942	16.654	20.566	16.056	17.157	17.417	19.959	9.4639	21.631	27.057	23.484	26.236	12.505	17.182	10.902	11.497	17.711
0	0	0	1.7956	9.1872	11.942	19.506	22.53	24.776	22.746	28.708	20.545	23.003	30.708	33.735	36.062	39.524	37.068	39.732	44.98	43.249	51.722	54.239	42.443	48.557	52.859	57.521	58.756	59.086	62.264	59.014	55.258	62.111	59.194	64.184	71.843	72.133	72.313	64.559	67.361	68.225	73.801	74.222	74.754	76.723	74.659	72.18	78.353	81.755	82.467
0	0	0.71748	11.819	9.7291	6.7922	17.73	19.86	14.351	17.177	13.488	7.3242	24.811	19.483	14.853	15.022	19.47	6.4753	5.7334	4.7771	9.8619	8.1894	24.207	20.53	21.789	29.927	27.215	29.375	30.094	32.585	29.621	35.573	44.117	44.426	46.093	48.68	50.019	60.573	54.311	63.547	56.805	68.987	66.465	69.9	69.317	76.922	82.214	80.836	79.688	90.649
0	0	0	1.8717	7.8643	21.439	23.273	36.442	45.03	44.303	75.127	66.239	75.393	84.601	75.831	79.194	83.619	78.994	84.428	75.445	68.674	80.431	75.76	74.112	73.63	80.913	83.207	77.777	81.26	83.269	65.684	71.688	70.768	73.773	71.705	77.031	70.898	76.307	68.201	71.896	74.238	77.968	63.615	69.121	65.727	71.137	72.297	73.308	87.574	74.976
0	0	0	0	9.0716	19.302	33.101	28.01	30.62	41.484	43.197	38.638	41.976	36.856	39.684	35.772	32.842	44.126	42.595	48.485	39.745	39.033	33.187	30.988	37.732	37.461	43.17	37.037	45.731	31.656	37.873	33.934	38.038	29.192	40.376	30.687	45.06	40.595	49.683	60.535	73.58	59.92	56.038	44.978	44.501	48.793	43.647	44.478	31.292	27.339
0	0	0	7.2958	4.7357	7.2914	16.895	20.702	44.286	65.029	97.517	114.33	149.49	185.13	212.38	232.08	258.01	287.59	297.87	306.35	320.94	338.71	359.06	342.9	353.71	357.53	369.74	362.65	355.38	362.64	364.93	368.79	367.03	372.03	374.68	370.14	348.17	369.9	340.56	342.31	344.47	363.31	330.47	346.92	347.4	345.16	351.93	332.35	347.74	324.99
0	0	0	11.285	5.2161	7.6627	4.8085	15.038	13.06	16.679	19.63	11.939	14.056	13.862	15.418	14.354	19.627	21.402	17.126	29.859	18.444	35.877	24.164	31.781	36.689	31.335	25.201	24.915	28.091	30.394	22.358	25.934	22.37	13.614	10.064	27.435	10.742	12.786	21.044	15.524	24.402	17.757	15.694	14.528	15.757	8.6912	11.817	10.88	14.202	14.499
0	0	0	2.1405	6.7084	12.987	24.32	23.765	29.824	15.356	17.631	16.234	21.901	19.197	16.181	20.619	23.713	3.2784	1.8554	23.104	19.341	23.65	23.503	29.768	27.748	29.803	28.202	30.056	29.769	28.481	23.7	32.392	28.53	28.915	33.209	33.11	27.349	24.101	32.466	34.275	35.381	30.25	31.779	33.433	25.467	27.422	21.791	26.695	40.673	29.556
0	0	0	15.806	2.9149	10.899	16.012	13.118	15.743	15.312	21.41	18.102	21.8	18.647	11.632	16.947	25.289	17.037	17.872	12.163	36.85	27.82	39.373	29.004	32.812	42.936	40.107	52.425	45.832	46.346	51.145	60.531	64.505	64.679	61.758	64.184	60.752	70.177	78.627	84.512	89.571	93.75	94.881	90.317	93.361	108.66	114.74	105.81	118.66	107.59
0	0	1.5307	7.6856	19.778	9.0635	6.7045	15.51	9.7559	10.483	17.75	6.9082	23.246	18.958	34.298	29.159	21.672	13.736	22.842	25.138	20.975	19.292	22.665	20.958	19.378	14.215	19.348	21.292	21.919	16.079	20.159	23.531	28.066	27.825	34.732	27.566	34.422	33.559	36.919	35.91	29.098	37.723	29.444	37.531	29.095	31.042	40.579	37.875	39.628	34.499
0	0	0	19.568	17.049	24.049	16.325	19.387	24.455	26.894	37.627	35.136	38.611	28.715	24.395	18.723	30.376	28.59	31.137	37.34	33.597	32.789	28.946	34.854	34.827	39.611	41.795	43.26	36.009	34.354	36.261	27.489	39.042	36.515	47.924	46.553	51.021	48.633	51.51	49.336	47.102	49.414	50	53.78	54.364	62.269	42.035	47.767	47.168	55
0	0	0	4.0019	0.00050052	7.6946	7.9345	9.8914	18.706	13.806	20.793	13.792	17.174	13.739	11.715	20.289	17.535	21.657	15.299	24.943	23.728	24.205	25.843	33.077	31.772	35.907	36.36	43.934	40.014	48.953	44.768	34.169	40.115	37.397	42.705	47.509	40.764	42.603	48.243	44.676	41.866	48.33	51.863	55.451	54.398	45.997	44.65	44.09	46.96	50.379
0	0	0	0	7.6724	29.159	28.5	24.789	23.621	26.656	31.592	22.396	34.127	34.923	43.863	42.125	41.601	42.97	41.081	48.338	44.728	57.343	56.013	65.098	68.179	72.133	70.025	79.176	65.573	70.2	70.483	69.865	74.134	68.791	82.026	74.376	81.234	78.076	76.248	73.299	80.926	70.164	71.172	73.098	76.486	76.494	77.427	78.293	78.79	74.938
0	3.7353	0	11.226	11.716	1.0666	12.561	9.3534	21.705	8.7322	16.963	14.614	6.0115	16.88	3.0504	29.579	17.286	18.174	21.197	20.618	16.408	12.436	8.0915	14.181	16.959	3.7169	12.752	2.3778	15.302	6.1641	3.4997	6.4609	6.5252	3.1407	0.84606	6.9655	5.5187	3.7244	3.375	6.2436	0	2.0464	0.16122	2.2368	10.853	11.702	3.4329	3.3348	0	0
0	0	0	0.1288	6.3216	5.8261	23.066	25.169	20.083	25.23	16.184	19.763	26.372	29.757	28.092	21.382	26.192	24.815	20.249	17.236	18.628	10.455	9.8229	16.119	16.865	19.654	10.395	6.389	7.3951	8.6281	5.5745	7.585	6.2496	5.2114	12.49	9.3403	10.715	11.519	9.305	11.369	6.9402	8.5098	9.3315	17.298	10.29	11.924	9.2896	18.022	18.562	20.014
0	0	5.043	2.3228	12.811	7.2797	12.176	21.038	17.284	24.704	27.292	23.119	25.997	17.855	13.37	22.666	28.048	10.998	9.7427	19.264	27.632	20.815	27.899	22.164	27.94	32.466	27.294	26.56	29.808	32.402	29.101	29.299	38.095	36.739	39.434	28.8	29.912	37.577	40.167	41.42	37.083	43.306	35.924	33.966	42.842	34.134	41.585	39.964	48.416	41.552
0	0	0.30204	6.5556	13.961	7.5723	13.553	3.1979	12.07	16.496	13.45	14.955	21.102	19.628	24.688	36.908	34.105	26.589	34.037	20.145	31.766	35.337	29.816	23.164	23.372	29.398	25.394	28.149	32.1	24.605	32.042	32.441	35.351	40.751	32.338	28.328	32.615	29.428	21.683	25.842	36.226	32.291	31.611	25.28	19.813	25.203	19.582	27.694	21.368	20.526
0	0	2.7695	2.0944	4.4048	10.196	7.8551	11.53	11.159	17.729	16.741	16.343	16.316	20.413	27.663	29.801	28.92	27.219	24.813	23.54	20.898	25.934	24.051	19.894	18.716	14.745	18.009	28.34	29.653	25.805	24.969	24.657	25.934	30.608	30.61	22.132	26.542	29.077	30.624	30.913	30.74	22.439	25.279	28.485	33.172	31.725	31.555	33.08	27.892	28.942
0	0	0	1.9929	3.6534	13.278	19.451	20.948	28.778	30.308	40.893	29.052	35.167	31.089	33.925	38.488	35.657	49.29	39.171	34.323	34.31	32.987	55.602	56.38	56.863	60.146	33.781	50.605	60.821	65.816	75.553	69.613	55.652	71.417	72.7	75.744	75.939	80.607	92.733	84.501	70.286	75.619	72.166	93.524	97.338	82.566	86.14	88.268	87.043	95.938
0	0	0	0.37325	11.216	4.0524	18.771	14.719	10.681	22.525	20.378	25.017	22.425	26.55	26.297	27.673	30.606	29.002	21.218	29.436	29.643	33.478	34.633	38.495	40.67	35.399	42.046	45.633	43.054	47.02	48.247	43.972	51.101	50.375	50.98	50.071	58.488	57.465	56.94	57.954	55.08	61.148	57.543	60.724	62.107	56.711	61.854	52.64	58.855	54.095
0	0	0	7.1544	15.799	6.4738	13.061	22.159	17.308	14.072	18.66	21.288	20.337	21.775	12.679	10.343	13.401	10.395	17.065	6.6097	6.0984	7.5474	8.913	8.9605	12.883	11.111	9.325	7.9326	0	7.4762	0	0.85891	0	10.671	0.33565	14.295	0	0.76562	0.13972	0	0	8.8012	0	0	0	0	0	0	0	0
0	0	0	3.7943	14.878	9.1224	23.185	27.006	24.989	22.286	28.627	22.846	17.078	22.713	15.843	18.026	16.138	19.73	15.79	5.1588	3.5462	10.309	4.4564	12.918	11.711	12.644	12.417	18.978	30.196	28.402	21.681	24.888	28.739	28.803	15.682	13.795	10.097	8.654	13.18	13.288	14.719	5.6288	1.4752	3.6501	2.0586	0	0	0	0	0
0	0	1.0322	8.0944	12.12	4.8811	16.484	5.1411	4.9347	10.16	15.917	12.16	11.612	12.729	16.838	19.525	22.678	17.693	12.793	21.895	21.149	20.673	22.071	21.784	26.13	33.689	36.863	33.589	34.845	34.146	37.166	34.931	41.163	36.524	46.526	47.027	47.879	48.715	45.636	51.342	50.494	65.949	69.706	79.229	85.153	80.101	86.856	85.417	73.102	90.966
0	0	0	14.678	13.297	14.631	16.248	17.307	27.428	30.852	26.095	22.908	22.633	30.171	24.968	26.687	22.659	25.173	26.921	30.957	32.286	21.865	30.224	29	28.995	23.665	35.487	30.299	27.076	25.096	32.775	35.302	37.403	34.22	33.242	43.462	42.687	55.356	69.463	60.628	62.157	67.995	69.916	86.976	90.981	91.485	98.291	97.682	94.159	95.653
0	0	6.1345	5.5377	11.867	1.2747	6.9004	9.9792	11.121	17.463	23.906	16.491	14.638	17.325	19.255	23.07	18.588	18.135	19.948	23.774	12.579	19.648	17.763	18.602	12.263	20.179	12.153	21.982	25.006	21.29	26.255	29.846	34.794	40.246	40.708	35.579	39.504	38.862	40.751	42.301	42.611	43.13	60.879	47.54	46.65	50.212	47.392	47.402	47.459	48.595
0	0	1.6636	11.293	0.93956	9.8059	17.959	22.277	31.944	27.754	37.381	32.783	30.959	23.172	27.284	29.849	32.873	36.033	25.881	36.65	39.474	31.284	33.669	39.461	33.728	36.112	29.607	47.252	38.999	42.048	51.278	44.189	39.26	41.745	43.997	47.893	41.028	50.126	49.993	57.689	45.096	50.996	59.612	54.903	63.086	51.951	55.069	47.425	51.975	57.092
0	0	3.9103	20.47	5.0329	23.67	21.049	10.559	38.509	26.149	40.818	35.746	39.557	43.923	58.941	55.315	67.243	63.146	77.114	78.385	80.355	75.724	78.268	93.591	85.799	87.229	77.591	69.246	73.335	73.76	72.241	84.303	81.595	55.984	72.898	71.235	69.728	65.856	71.574	66.598	65.733	55.311	67.941	62.015	64.046	79.168	57.663	62.162	50.435	51.28
0	0	0	16.166	9.125	13.065	13.456	17.047	27.511	20.572	22.967	11.369	21.25	15.203	21.516	22.011	22.734	28.961	25.268	27.316	34.794	27.72	32.49	27.752	21.709	36.673	28.1	40.2	43.362	38.211	41.643	29.202	46.391	47.899	30.412	37.982	44.82	46.763	39.32	34.854	35.16	43.172	49.827	46.485	49.506	31.044	35.634	32.311	38.01	33.526
0	0	0	6.5372	8.9726	10.705	16.339	14.705	17.653	10.377	16.803	18.356	18.864	27.867	14.709	26.681	26.672	21.53	32.361	33.49	46.167	43.858	44.752	41.514	34.627	46.645	33.556	46.261	40.285	50.543	46.52	46.927	51.842	54.842	57.442	53.889	54.237	51.401	56.65	57.756	69.427	63.653	71.316	67.414	60.726	64.922	64.097	72.848	75.102	78.227
0	0	0	2.4264	0.022603	12.207	14.738	22.356	16.351	23.808	26.301	31.785	41.933	40.68	35.795	43.829	34.549	50.913	49.334	62.035	57.435	55.125	59.383	55.354	57.319	59.199	59.572	61.874	61.325	64.797	58.442	59.279	56.762	58.73	55.793	59.845	58.59	67.965	63.321	69.608	94.675	88.814	89.864	88.208	89.582	77.933	79.156	74.778	70.262	67.117
0	0	0.17242	2.595	7.8485	8.4426	15.222	21.406	15.897	16.376	16.478	16.197	27.057	26.107	21.572	24.714	23.878	25.052	32.821	31.693	43.638	37.204	41.172	50.658	49.024	57.037	45.918	56.729	47.916	54.161	45.185	58.843	62.687	69.266	64.541	60.966	59.986	64.93	61.478	60.366	61.636	61.296	64.997	60.379	59.268	58.856	47.626	58.715	60.337	66.177
0	0	0	0.5952	10.118	21.862	14.082	21.665	28.167	24.014	31.988	43.055	50.834	41.033	48.121	51.911	43.015	46.185	60.133	59.26	65.517	53.336	52.552	58.459	56.82	62.583	66.693	66.24	64.357	65.781	55.105	54.413	57.973	54.696	66.226	53.429	60.91	56.083	65.404	54.645	60.65	59.313	58.634	63.106	65.787	72.75	58.159	61.632	54.562	56.113
0	0	0	8.8707	0	12.462	8.7232	22.587	17.241	24.334	26.805	19.599	33.736	42.939	64.749	56.689	62.78	56.595	60.431	54.049	74.29	75.748	78.437	68.809	73.249	73.882	75.823	83.827	86.519	84.534	90.025	94.877	101.5	104.9	110.18	107.31	108.43	108.8	110.23	113.44	111.95	110.01	103.52	112.52	101.65	100.83	111.65	106.86	111.59	108.1
0	0	0	0	13.068	11.096	21.579	28.622	22.829	19.642	23.572	25.082	35.949	39.022	51.053	48.813	56.493	62.006	69.541	74.439	81.894	83.584	97.112	109.59	110.84	120.87	125.01	128.05	134.24	142.84	142.7	154.44	160.04	169.87	174.1	178.48	176.22	184.73	191.03	190.75	193.78	188.95	197.01	205.18	204.23	204.88	199.68	206.48	207.62	219.55
0	0	0	7.8718	6.5994	3.9317	8.4292	13.276	14.506	9.2096	16.867	13.951	15.774	13.177	8.6254	15.27	11.407	14.323	17.735	19.847	25.449	27.665	24.613	29.997	25.224	31.6	33.119	36.795	30.923	36.216	37.184	37.185	38.283	41.677	42.047	46.04	56.349	51.688	55.394	52.966	53.81	63.782	67.269	63.525	73.346	59.593	70.19	64.957	67.321	70.409
0	0	0	3.9402	0.04462	6.1612	12.768	15.727	10.08	15.266	16.781	14.402	20.894	21.664	17.796	14.304	13.565	20.167	25.696	28.667	21.361	19.305	21.313	11.825	16.94	11.065	34.447	20.643	30.22	20.803	20.146	21.516	20.36	21.179	23.365	20.505	27.481	30.287	33.026	30.589	33.823	32.45	30.872	23.109	36.972	29.309	34.87	26.157	20.365	17.821
0	0	0	11.227	12.673	25.476	20.754	28.795	27.334	35.237	30.305	31.48	35.035	29.668	29.695	34.283	28.996	40.442	25.597	35.505	33.269	37.062	32.951	40.233	29.193	36.504	35.51	44.908	50.152	48.844	44.305	39.215	35.55	40.871	33.96	42.724	41.968	40.963	34.787	39.359	31.451	38.824	41.138	45.978	39.649	26.11	34.408	26.167	32.757	32.982
0	0	5.7737	9.6306	8.6333	14.675	7.7539	12.733	10.885	10.383	16.108	20.354	20.838	19.448	24.794	21.695	27.15	26.115	27.941	26.806	30.866	22.565	22.136	20.638	19.928	12.941	20.788	16.859	25.665	23.855	26.923	29.007	41.498	38.854	50.551	44.2	54.576	57.286	64.399	59.52	65.116	61.847	61.313	66.485	59.964	67.311	54.825	63.305	58.284	64.515
0	0.69472	0.86986	4.4376	6.5337	4.4388	9.5715	19.014	18.312	23.308	24.879	30.655	40.783	47.55	46.01	57.803	64.612	70.323	85.862	77.549	85.995	88.612	87.315	97.424	96.747	110.97	107.66	102.71	114.03	106.87	106.11	110.07	124.02	122.82	131.45	125.32	128.57	133.81	132.26	132.45	126.26	127.84	125.03	133.68	130.51	124.52	121.16	128.23	121.4	136.96
0	0	0	1.154	0.65757	8.0726	10.084	12.54	9.4393	12.356	6.127	15.192	21.601	21.319	17.509	11.011	14.09	12.003	18.042	25.977	17.071	12.985	7.8228	8.1239	10.811	3.3461	9.6789	14.233	12.786	13.426	16.147	5.2687	11.284	8.6339	17.233	13.518	22.557	21.201	20.11	25.34	25.719	23.669	17.725	21.423	22.147	17.884	20.212	13.367	8.3942	41.575
0	0	2.8132	13.471	15.487	18.749	10.656	24.066	30.756	37.877	37.127	38.037	33.216	38.55	38.633	22.293	28.813	34.228	38.281	28.681	38.469	33.49	27.84	27.151	20.857	25.771	33.396	29.543	35.52	26.358	31.724	25.999	40.632	41.482	40.399	32.35	40.517	36.375	40.302	34.407	40.965	33.508	32.093	29.741	34.898	33.891	29.698	27.196	25.517	30.051
0	0	0	6.7109	17.134	23.697	45.033	51.361	60.436	56.099	57.455	64.491	54.954	128.13	146.84	161.12	195.27	14.466	17.616	16.589	15.037	18.34	18.75	16.641	12.972	16.359	19.468	23.983	21.359	26.368	24.857	24.277	19.965	22.804	24.876	33.967	24.589	29.307	18.177	24.362	19.258	26.85	24.503	28.06	28.079	24.647	32.991	35.628	34.095	30.902
0	0	0	9.9398	14.751	20.67	25.723	30.248	35.278	38.334	44.212	49.793	53.737	56.15	68.518	54.658	64.361	62.711	73.404	55.822	59.901	66.333	75.739	67.643	65.184	67.541	76.064	73.085	64.959	71.666	63.109	69.421	72.265	81.524	72.089	80.63	76.508	75.402	56.009	60.373	59.897	77.405	57.688	62.414	64.885	63.79	66.16	72.621	75.541	61.458
0	1.9435	3.7564	5.7304	9.1739	2.7747	6.4796	11.821	15.319	0	8.9424	5.4055	5.9628	18.953	11.555	18.201	17.857	21.074	17.457	15.917	12.275	27.872	30.223	32.965	32.162	25.557	32.059	35.112	38.601	42.652	35.048	28.384	40.711	38.778	46.768	46.583	43.322	46.765	49.059	54.583	50.923	54.607	49.004	51.437	59.582	52.161	52.484	54.758	49.221	56.612
0	0	0	6.7473	12.37	8.5689	10.329	11.243	16.694	17.269	16.556	16.42	31.315	29.967	33.279	25.913	31.491	34.432	42.368	36.945	35.988	23.215	38.137	29.518	38.054	33.383	39.364	38.52	42.07	43.462	40.239	47.908	50.907	43.428	43.473	36.353	45.435	49.918	54.457	54.244	58.377	47.57	51.634	60.483	62.524	61.387	57.496	59.113	58.818	57.069
0	0	0	0	8.0845	13.001	14.244	12.395	17.572	12.407	13.815	19.888	18.429	31.308	18.238	39.34	41.568	42.546	14.138	27.778	33.936	29.174	37.14	32.406	40.469	47.045	59.02	62.755	87.448	96.364	107.08	122.66	141.72	159.09	169.57	189.59	211.62	228.48	238.52	237.23	256.88	269.28	282.71	278.53	299.21	301.69	305.63	307.62	306.3	319.63
0	0	0	24.12	12.954	32.824	26.226	22.759	24.456	26.582	33.061	37.46	37.225	53.627	45.167	52.543	49.409	58.017	56.378	31.546	32.217	23.708	31.898	30.456	36.325	29.323	33.836	31.596	29.428	20.441	15.752	20.472	26.141	21.001	27.554	20.058	22.996	17.288	28.723	28.246	24.584	17.286	15.364	12.612	8.8888	7.8141	0	8.4758	15.469	5.0917
0	0	0	11.606	9.0192	15.723	19.474	14.249	13.246	21.462	13.529	17.407	22.511	11.7	15.431	9.7833	23.827	18.318	24.931	22.316	28.911	22.998	26.432	33.171	33.836	40.806	40.853	35.086	46.192	44	54.761	57.354	64.507	64.504	80.696	69.223	69.796	86.453	85.012	84.712	95.697	93.45	97.214	90.823	103.35	93.603	108.79	92.72	110.26	101.04
0	0	3.0172	10.7	3.1417	7.79	2.633	6.2972	18.511	14.101	5.2096	15.234	11.254	11.995	9.8848	11.319	7.5002	10.575	8.4396	7.8552	3.5903	8.7862	4.9976	4.9751	0	1.5137	2.8634	0	0.48217	3.8453	5.5099	5.8512	9.6103	8.8466	15.579	11.182	22.152	18.927	18.287	17.469	24.625	11.943	16.712	14.492	26.562	17.041	9.6198	12.002	13.842	17.225
0	0	0	14.547	28.28	15.271	34.465	42.577	39.405	50.541	50.87	50.415	53.003	58.296	33.895	30.888	34.026	30.737	26.61	33.197	31.872	26.941	27.445	31.569	35.104	33.593	27.511	21.935	16.002	17.976	13.851	17.968	21.148	25.457	16.109	28.365	17.73	22.454	25.782	31.588	41.642	44.008	40.832	44.492	41.666	43.222	29.338	47.37	35.753	37.274
0	2.1673	2.1409	0	7.9846	0	17.36	20.844	16.431	10.034	10.114	7.0702	15.249	11.875	8.7769	8.424	8.7382	12.632	8.4788	9.7096	11.938	5.7995	9.0461	22.414	21.896	22.281	12.76	9.5216	7.7466	8.7799	5.2776	13.488	12.516	9.2602	9.1478	12.762	9.5271	8.6163	14.139	10.759	10.598	6.8034	17.384	15.867	6.3612	5.4901	0	2.7064	0	7.3741
0	0	0	1.7867	7.4712	8.4417	12.854	9.3571	13.486	13.943	20.253	18.714	24.547	28.466	26.908	29.795	25.328	29.55	34.113	38.257	52.501	45.849	46.655	48.513	44.006	53.516	45.087	50.38	47.072	46.42	52.09	51.529	54.624	56.181	53.911	52.435	54.968	53.457	47.752	55.157	65.29	59.24	56.002	51.965	51.518	58.172	48.852	57.623	57.25	54.344
0	0	0	5.619	6.2858	14.336	21.891	32.774	28.395	33.144	31.773	31.884	42.17	34.636	39.51	32.277	39.053	33.913	43.258	49.752	43.653	37.682	38.991	28.598	34.497	28.078	36.599	40.283	36.989	32.599	35.879	34.897	28.265	24.734	32.441	32.102	35.842	39.809	38.441	42.359	48.838	38.112	44.671	42.764	41.646	40.086	41.782	38.214	37.432	35.014
0	0	1.9853	2.6738	6.3781	2.7902	7.3912	5.9304	0	0.16954	15.795	0	18.84	31.204	35.426	38.846	38.556	41.389	47.196	60.827	54.607	65.943	65.664	67.203	74.237	70.498	64.177	67.06	69.329	70.261	72.048	79.015	69.37	74.439	70.949	89.848	69.441	74.142	83.556	72.955	86.863	83.095	78.759	79.491	80.093	75.82	74.442	67.974	67.743	66.117
0	0	0	2.8622	4.7456	6.5403	6.8436	11.2	12.272	10.615	18.146	18.951	18.728	12.46	16.425	12.997	23.087	31.232	42.014	49.878	64.854	71.607	78.281	84.926	83.492	90.448	95.796	94.001	109.4	103.7	109.26	113.08	118.7	125.87	137.34	128.71	138.63	145.29	133.18	137.2	136.39	133.57	127.88	128.77	132.81	131.28	124.5	123.97	130.96	129.44
0	0	0	10.92	10.374	23.624	19.886	24.401	23.301	22.892	29.307	31.398	32.962	32.817	33.927	42.229	43.591	41.314	48.41	42.849	49.978	43.962	45.49	50.412	54.393	61.276	48.553	58.504	54.261	54.208	57.861	60.74	58.897	56.617	49.031	49.752	45.257	51.113	55.14	51.629	52.377	61.892	55.853	58.57	53.936	59.405	56.864	51.734	63.968	50.122
0	0	0	4.9421	4.819	7.9378	12.452	15.513	15.485	20.504	19.986	25.823	25.997	37.699	44.063	47.558	44.019	48.5	54.106	62.801	71.08	78.189	76.487	75.606	84.704	82.49	80.467	92.094	88.476	92.568	98.99	111.98	118.63	124.2	133.76	141.26	140.72	138.99	150.96	165.49	177.99	167.46	172.56	174.51	177.38	169.14	174.07	177.75	186.64	189.5
0	0	0	4.944	0.84666	6.1977	3.4112	13.935	14.953	19.717	16.17	20.552	14.822	33.422	32.541	27.369	31.365	24.329	24.371	27.538	22.672	11.389	17.417	8.779	10.848	17.521	8.4093	9.2687	8.7342	10.644	11.254	10.473	0	2.7737	3.9789	10.3	3.5996	0	4.9677	10.965	7.6167	2.3306	11.897	10.347	1.0611	6.8935	8.0592	2.6492	0.47913	0
0	0	0	0	7.8268	13.839	18.79	26.948	24.895	32.536	36.298	31.749	37.889	35.563	44.725	35.192	43.141	36.42	12.55	46.554	57.647	38.147	43.023	39.981	46.534	52.212	62.918	43.846	36.088	43.094	46.384	40.331	30.273	40.833	38.861	41.946	44.694	45.243	42.841	31.801	36.768	30.771	54.773	50.649	53.812	48.648	55.768	46.823	48.817	54.264
0	0	0	0	6.4447	16.773	15.884	17.863	23.173	17.431	17.639	20.874	27.401	9.7536	16.816	8.3573	22.965	40.248	49.828	44.453	55.758	59.163	70.521	83.275	84.988	95.874	97.586	112.67	122.41	127.25	114.42	130.9	137.83	142.81	148.68	154.4	132	121.06	165.28	134.26	137.55	148.72	132.43	127.91	160.62	162.32	159.91	172.87	148.78	179.86
0	0	3.7846	7.7822	6.835	10.262	5.5244	11.763	15.946	16.237	15.951	15.922	19.533	16.181	13.133	20.795	18.681	31.53	27.658	35.407	41.59	48.633	59.824	55.622	57.95	76.738	77.837	89.143	98.285	103.92	105.16	100.68	108.34	115.82	111.73	120.15	112.46	113.98	132.41	132.27	127.8	130.08	140.81	144.26	143.51	125.13	126.72	108.42	124.13	111.17
0	0	4.0742	4.1074	8.4661	5.1006	7.34	10.655	13.545	25.01	18.462	21.688	21.058	28.68	30.827	31.855	26.341	30.583	19.396	30.35	27.495	31.09	36.834	33.765	32.8	35.193	32.329	42.359	46.949	43.73	44.636	38.279	47.832	54.446	47.687	47.086	50.601	50.385	51.696	51.78	58.064	30.646	34.178	29.914	36.85	41.984	41.347	37.542	43.501	45.536
0	0	0	13.832	5.3623	3.231	14.167	18.732	22.427	21.012	29.961	27.173	26.685	26.796	30.041	25.939	26.905	21.635	33.513	25.46	36.716	47.448	61.346	64.505	79.827	93.138	104.4	114.29	118.69	132.23	125.35	131.86	145.59	162.5	153.62	167.37	175.7	173.64	167.17	183.2	173.02	194.24	172.61	180.81	182.05	180.32	181.74	185.8	183.22	171.92
0	0	0	8.1883	13.347	42.932	45.121	64.706	68.853	74.472	81.642	93.317	91.614	95.161	92.71	114.76	104.32	107.42	103.31	112.99	114.28	100.53	101.83	103.22	92.306	99.689	95.332	103.02	99.043	109.63	121.27	105.37	100.64	101.18	116.75	112.54	113.01	101.07	97.908	105.19	98.325	100.94	102.73	111.03	105.76	100.67	97.548	97.17	95.125	94.49
0	0	0	2.6158	5.1166	16.328	16.792	17.447	13.037	15.717	17.54	16.785	19.779	22.601	24.805	29.884	24.28	35.729	42.048	31.96	38.763	37.929	39.446	41.166	39.163	48.916	49.086	45.844	48.066	34.367	42.518	42.912	53.602	57.007	65.587	64.505	63.248	68.543	70.36	68.49	64.813	72.138	74.58	79.925	80.061	81.775	83.875	88.268	82.273	86.902
0	0	2.8771	1.4027	10.796	8.0426	12.414	10.297	13.937	7.3833	10.216	6.5676	14.981	16.196	23.585	22.16	22.494	19.9	24.415	29.422	35.918	41.888	49.557	54.528	67.846	71.97	79.454	87.023	88.279	92.532	85.582	90.892	97.813	94.366	103.05	106.52	112.86	115.51	120.39	122.66	118.14	134.21	133.98	129.68	133.96	137.78	145.05	135.16	139.17	146.5
0	0	0	0	9.9509	6.4041	27.407	31.947	27.686	20.355	19.968	21.97	26.529	26.394	18.054	16.15	22.871	27.054	21.059	20.963	23.177	15.904	19.162	26.724	26.559	32.079	25.821	19.408	29.304	29.82	23.028	23.747	28.461	32.751	29.923	31.143	25.809	33.583	34.322	28.527	33.851	30.822	29.169	29.226	30.247	27.818	15.323	22.575	21.649	27.608
0	0	0	0	15.567	10.502	23.857	23.274	27.783	16.147	28.456	27.752	31.587	35.348	35.446	37.133	40.903	24.059	40.116	34.902	36.324	31.278	31.616	33.576	36.276	29.294	42.565	39.83	27.816	33.564	26.476	29.067	18.291	32.239	26.3	35.464	21.204	31.427	31.819	22.656	32.421	43.965	31.459	33.551	30.411	33.402	30.489	20.376	18.717	9.6397
0	0	0	3.3759	21.014	19.731	37.787	32.662	28.925	30.262	38.883	45.219	44.885	53.101	29.508	34.739	33.094	36.951	40.838	40.907	44.917	42.98	51.881	50.263	62.869	68.304	74.941	79.338	94.787	86.31	95.649	93.693	92.03	85.653	95.151	101.94	98.849	95.344	103.42	102.01	100.63	104.18	107.82	101.65	104.82	113.72	106.44	104.68	90.514	108.39
0	0	0	0	14.089	11.125	19.793	20.468	19.131	16.829	25.632	21.215	26.233	20.753	28.993	28.699	27.791	17.027	16.773	21.752	22.111	20.975	21.513	26.493	19.484	25.558	23.778	28.273	25.02	25.211	22.621	22.598	23.259	20.459	27.328	28.007	35.773	62.19	63.75	35.794	43.888	37.052	42.149	40.478	42.764	41.911	44.733	41.101	47.781	40.027
0	0	0	12.601	17.989	21.775	9.8488	9.3494	19.844	13.601	18.495	13.638	21.503	5.2764	13.029	16.054	11.106	14.328	1.259	17.122	14.733	8.7824	10.095	13.79	14.954	20.939	17.87	24.274	11.444	19.617	22.115	11.172	15.613	16.219	11.723	24.339	15.871	19.395	23.647	19.685	14.51	18.207	30.337	26.524	34.345	16.387	28.74	20.34	17.053	27.493
0	0	0	4.7643	11.628	23.102	13.405	17.291	24.484	25.088	16.758	18.251	22.287	28.532	25.861	19.916	23.695	26.134	31.375	34.843	39.46	28.147	39.227	30.468	50.602	48.309	64.376	58.799	65.961	67.701	65.907	65.186	71.064	66.661	64.862	64.057	64.575	83.128	87.475	75.61	87.623	75.115	78.529	87.944	83.879	92.179	91.047	92.368	90.152	89.284
0	0	0	8.5577	10.921	11.735	7.9638	16.841	29.49	21.347	23.528	26.576	25.211	25.5	23.846	20.422	20.566	26.657	35.509	33.578	30.039	27.266	31.242	31.623	19.407	23.264	26.24	18.968	30.787	28.113	29.215	26.79	31.185	31.453	38.43	30.911	40.659	33.483	35.014	34.965	37.965	29.004	28.299	28.046	33.073	19.029	22.529	26.439	22.788	24.17
0	0	0	8.1593	5.6952	20.885	17.749	15.421	68.363	56.542	69.281	63.466	75.424	63.143	69.289	79.916	75.396	77.055	77.346	71.724	76.836	73.535	77.715	80.802	81.995	95.432	91.418	99.922	93.065	93.759	104.04	105.53	111.31	110.67	79.432	82.153	77.305	79.042	79.91	74.48	79.948	81.447	86.089	94.852	97.573	115.5	129.68	141.38	153.37	156.71
0	0	0	2.1366	19.785	7.5267	16.327	17.58	13.306	14.649	18.965	16.699	23.277	29.451	30.779	26.54	27.317	24.642	16.331	29.284	28.278	22.752	25.778	27.24	32.417	29.732	37.203	38.822	33.164	29.562	33.467	32.731	40.039	32.361	41.749	36.289	37.933	37.547	31.994	33.886	38.691	32.649	35.91	36.976	34.299	35.18	45.102	32.094	38.424	43.98
0	0	0	11.803	6.8407	22.436	14.171	20.566	22.233	20.219	26.559	28.28	39.074	35.974	37.122	34.325	52.03	49.4	47.595	54.405	62.616	63.581	50.284	49.512	43.628	48.643	56.476	75.884	66.899	66.989	44.569	40.962	44.737	46.962	64.526	32.768	30.382	38.532	23.93	26.64	23.728	35.798	24.092	40.423	51.855	65.872	65.723	55.175	80.592	64.972
0	0	0	11.485	10.439	14.992	22.898	27.207	31.18	25.911	36.256	36.866	41.187	36.997	32.856	43.358	42.703	46.825	50.889	46.364	55.358	45.999	48.798	46.76	49.498	62.275	51.025	67.457	62.695	65.151	61.297	73.296	69.322	70.17	54.179	56.239	53.419	57.264	55.179	55.163	58.67	53.7	54.042	59.519	49.722	47.497	51.173	46.744	55.887	44.23
0	0	0	4.7493	22.508	43.926	45.161	64.05	64.638	71.866	65.739	70.187	79.06	75.597	88.968	86.481	92.288	95.212	106.07	91.104	92.092	102.68	100.72	93.346	98.64	100.16	107.42	93.458	105.44	96.608	98.78	102.14	101.74	100.87	110.35	105.02	111.47	107.46	100.99	107.54	117.52	107.72	93.64	101.65	99.735	96.664	94.491	94.669	93.684	97.306
0	0	0	15.87	18.456	13.979	16.077	27.991	27.733	27.597	29.364	22.91	25.269	33.74	40.896	33.281	40.481	36.198	41.483	42.266	46.356	30.101	38.94	30.741	44.085	39.98	42.336	42.547	41.991	44.801	45.965	62.583	67.096	66.875	71.894	90.049	90.598	102.26	111.22	114.99	124.3	132.8	134.81	153.18	154.09	162.04	159.37	151.75	156.86	159.66
0	0	0	6.0406	7.3218	10.263	19.987	18.876	15.616	16.736	14.999	18.304	17.49	16.683	25.887	22.066	10.774	6.3406	13.242	0.87984	0	3.0261	0	0	0	0	0	0	0	0	0	0	0	0	0	0	0	0	0	0	0	0	0	0	0	0	0	0	0	0
0	0	0	3.3162	11.479	10.297	16.673	12.472	10.326	5.0591	10.716	6.2954	10.543	11.93	9.1585	11.02	12.482	6.5509	10.826	4.4014	5.7779	5.6519	3.4043	0.308	3.6844	7.035	10.45	11.193	15.341	10.773	8.7486	7.8718	5.9901	6.0838	8.1767	6.8156	6.2802	6.5047	8.3681	11.355	10.928	5.7536	0.43859	1.8687	0	0	0	0	0	0
0	0	0	8.4272	14.87	19.343	25.662	35.79	32.34	22.36	37.314	31.21	30.053	43.133	29.62	49.051	37.909	50.554	47.732	44.699	40.15	38.617	41.125	44.311	48.151	45.179	46.689	50.405	53.219	44.93	45.539	45.934	44.027	44.49	47.379	57.1	46.029	54.129	55.303	59.363	49.037	48.325	49.852	42.907	51.203	50.08	54.469	52.836	42.075	47.976
0	0	0	3.0991	9.4702	20.239	10.957	17.351	27.957	21.735	29.78	25.608	30.19	31.035	27.836	24.056	29.759	40.885	41.295	50.388	47.787	46.659	45.815	48.806	47.202	52.522	50.109	59.787	53.207	50.995	47.255	54.807	60.719	53.772	67.852	56.36	59.904	60.332	60.119	60.243	55.924	54.211	63.626	66.617	63.565	67.336	59.871	64.474	64.6	68.472
0	0	0	4.8971	5.0388	23.105	22.598	22.799	23.202	11.788	16.921	12.428	14.472	30.641	19.026	17.783	30.567	30.371	40.958	27.793	16.669	21.514	15.151	15.278	27.838	24.542	31.623	34.066	32.336	31.462	20.338	32.751	38.259	27.579	28.098	28.348	27.146	30.197	25.836	25.545	26.588	27.188	19.06	22.705	12.585	13.894	9.9851	11.518	22.654	12.835
0	0	2.8092	1.9585	21.506	12.942	27.829	30.916	28.649	22.413	8.7881	15.027	17.621	20.594	28.489	32.522	30.207	27.453	31.688	17.75	31.355	96.11	30.961	102.9	104.69	104.24	89.855	102.39	97.853	100.79	105.39	104.58	118.6	117.21	110.53	113.48	111.38	123.74	113.96	126.62	122.37	120.52	118.18	125.32	118.03	122.39	110.38	121.52	121.48	123.88
0	0	0	6.1809	2.4454	6.2237	9.7217	13.413	21.206	23.956	17.963	24.919	26.75	39.991	41.857	49.717	53.146	49.232	57.73	44.687	51.846	46.106	51.392	54.774	49.637	55.081	54.928	62.785	61.594	66.055	60.617	64.498	49.146	65.359	58.591	66.517	64.907	61.797	64.282	61.168	60.234	64.602	75.923	66.877	66.39	71.33	65.791	70.401	65.889	62.889
0	0	0	0.62627	8.0872	13.326	23.039	24.932	28.288	18.199	19.675	20.471	23.273	34.893	27.865	29.01	37.654	38.411	28.854	27.306	32.482	22.182	29.407	26.93	27.537	14.416	36.936	18.522	37.768	37.776	32.1	49.454	47.96	42.985	43.711	49.272	50.85	49.093	50.675	50.171	48.902	43.783	39.544	38.983	40.439	30.461	36.385	35.94	38.566	39.997
0	0	0	10.497	12.323	7.5812	15.601	29.638	26.478	28.627	28.286	21.363	33.899	35.251	37.127	48.324	49.788	51.511	53.921	51.243	51.06	49.156	55.654	58.129	52.291	56.54	47.478	48.03	46.832	48.258	46.956	48.105	53.549	52.639	51.595	49.524	55.819	58.136	53.786	56.48	55.471	58.291	60.902	56.892	51.874	51.162	44.685	45.909	51.19	50.199
0	0	0	7.832	10.491	10.806	15.175	8.8486	19.368	23.73	18.515	22.278	33.521	37.831	33.628	33.69	39.046	34.47	38.216	40.214	43.534	40.283	45.594	33.841	44.17	45.603	53.213	47.059	54.685	62.058	64.063	74.269	81.357	81.862	83.745	87.317	95.521	101.78	110.86	114.45	118.19	118.63	121.6	136.02	137.12	137.48	136.9	146.81	145.81	144.87
0	0	0	2.0915	4.8229	12.599	20.479	25.168	26.232	36.464	37.413	46.464	45.608	43.862	47.831	39.202	53.184	48.705	48.142	45.078	48.523	48.185	47.103	48.84	48.534	51.786	49.471	45.131	51.831	48.484	54.866	53.323	59.083	53.409	67.816	54.695	62.523	66.674	69.093	77.516	83.716	76.401	73.9	81.379	84.065	79.421	82.643	89.919	95.809	92.656
0	0	0	11.933	14.804	14.849	26.102	23.128	21.389	18.08	27.562	28.146	29.158	28.841	25.164	39.58	39.698	35.21	22.766	19.244	13.767	19.131	9.3078	9.5647	25.222	16.066	13.885	14.519	11.24	18.6	13.461	8.1293	10.983	3.588	2.1833	9.9245	0	6.4381	8.594	0.9282	0.66657	0	0	0	2.192	2.4151	0	2.6998	0	0
0	0	2.0668	11.315	7.7886	8.8723	13.652	10.165	9.5872	2.241	6.9411	9.9671	7.8668	10.07	11.75	10.599	13.275	19.894	16.35	24.835	30.133	31.36	33.927	34.368	34.094	38.139	43.46	54.218	47.285	48.542	49.663	49.164	52.838	56.366	45.872	51.09	51.409	57.562	54.591	55.543	49.845	42.811	46.285	38.535	46.775	47.592	50.469	47.48	48.527	48.53
0	0	4.5094	9.917	11.279	8.6774	10.905	8.3332	19.811	11.316	20.974	7.2906	5.2171	9.4317	1.3237	4.8039	10.413	16.487	11.761	11.909	24.426	20.075	21.216	33.599	25.412	48.392	43.136	58.729	56.953	69.111	77.092	77.437	82.739	96.904	96.116	103.56	107.57	101.27	106.88	116.38	119.29	122.88	122.16	118.53	132.64	117.89	123.8	123.04	123.88	129.46
0	0	0	8.7	15.154	28.957	31.493	33.726	36.669	27.711	30.951	38.483	30.258	43.656	31.96	51.259	47.212	43.957	48.073	48.92	55.449	51.472	48.396	59.084	68.298	67.229	70.529	64.902	81.336	76.482	78.775	74.054	71.13	75.118	88.732	87.576	84.824	82.474	86.358	86.169	77.844	79.29	73.229	75.188	71.263	72.516	67.194	60.426	57.75	43.41
0	0	0.36433	3.3824	11.581	1.5215	12.152	14.298	8.343	8.769	5.5262	0	9.903	9.8899	11.632	10.539	15.047	12.361	18.193	17.623	23.553	17.637	25.308	36.734	34.402	38.197	39.587	35.824	39.123	37.96	35.146	35.68	43.251	42.834	48.671	44.119	43.087	41.811	48.455	41.521	44.325	51.835	54.092	55.822	50.363	44.939	42.154	55.789	45.575	54.1
0	0	0	6.4968	9.6971	9.3308	16.929	18.629	18.06	21.689	14.85	18.569	14.942	20.318	23.261	22.174	21.099	15.255	20.551	18.853	22.618	32.03	29.268	32.343	43.167	49.648	58.361	71.999	79.704	83.35	93.317	91.21	89.773	90.143	99.639	112.96	122.11	113.05	115.14	128.66	119.26	132.82	136.82	135.65	130.74	132.04	132.31	137.11	148.74	157.88
0	0	0	3.9764	9.048	16.438	27.058	33.071	41.135	44.331	46.352	39.5	42.151	36.835	34.801	45.525	40.591	49.37	37.002	42.368	48.972	51.569	43.729	51.192	48.376	60.276	51.206	59.075	53.481	60.739	64.847	54.931	66.352	58.877	64.6	71.004	73.48	64.621	67.553	76.537	67.751	74.285	77.329	77.071	82.891	70.752	74.742	75.526	76.191	82.87
0	0	0	16.689	24.214	40.692	65.534	75.51	84.667	92.138	100.88	104.24	117.2	119.32	109.49	130.23	121.55	112.67	123.9	86.998	120.6	121.92	108.48	96.832	106.87	109.69	100.94	114.02	87.918	87.217	103.56	103.19	101.84	97.273	81.517	91.93	83.886	86.166	71.437	84.762	92.887	82.539	83.595	77.216	83.202	69.81	69.927	59.324	69.523	52.522
0	0	0	9.1165	19.027	0.33962	20.51	16.489	27.19	23.91	38.207	35.329	47.817	52.644	44.31	40.197	44.643	32.477	44.775	39.447	39.669	47.811	47.432	55.81	54.435	50.862	44.076	31.975	28.224	34.472	22.245	24.705	17.812	29.015	30.324	38.232	38.242	56.087	65.335	65.681	75.022	84.865	79.756	107.51	131.45	132.57	140.13	165.13	172.79	171.77
0	0	0	8.2598	4.8792	9.311	12.046	18.44	4.5761	14.295	13.843	9.5707	19.564	20.512	34.618	21.054	22.94	19.615	23.924	16.706	24.68	19.861	19.805	14.973	22.421	13.529	22.282	22.24	25.008	19.365	29.067	26.095	35.408	36.982	40.33	27.181	22.491	22.683	23.439	26.044	26.497	25.998	17.029	21.297	19.301	16.514	14.699	18.223	19.444	15.483
0	0	0	8.4444	0	18.668	23.428	13.886	39.563	38.422	33.673	37.225	92.72	101.95	106.85	110.39	128.08	141.35	143.48	151.45	167.7	177.16	200.53	191.61	196.57	208.31	218.77	225.39	218.15	225.89	230.54	236.47	225.24	243.23	245.79	243.77	247.23	261.47	266.18	262.58	269.5	272.58	275.46	291	299.59	292.15	292.39	286.64	300.84	299.76
0	0	0	18.977	15.823	18.628	13.307	26.995	32.469	28.225	42.032	35.179	34.347	17.309	30.566	17.74	20.652	23.964	30.394	26.998	22.873	21.126	20.631	22.567	18.497	20.743	30.505	25.435	29.134	28.471	39.434	40.6	43.178	54.888	55.59	45.473	67.244	63.691	66.994	60.144	69.659	59.336	64.694	70.183	71.731	68.171	63.533	64.939	67.507	65.522
0	0	1.4475	9.2177	5.5026	12.858	10.261	9.5953	18.017	14.451	24.993	29.74	31.096	32.214	31.738	38.464	39.943	46.367	54.341	59.07	63.192	62.325	68.488	80.93	82.135	86.227	89.15	94.939	94.792	89.288	105.44	101.14	108.63	115.19	127.72	127.54	133.11	131.57	118.84	112.39	115.83	116.13	116.64	125.15	127.67	133.44	123.6	130.59	126.08	132.87
0	0	0	2.9437	13.368	10.956	28.579	26.699	35.421	25.447	34.988	30.383	31.814	36.032	28.752	38.293	33.179	33.218	36.795	36.379	38.032	31.748	36.209	34.412	36.862	26.129	35.509	27.96	30.935	25.831	34.698	33.106	26.214	35.712	41.51	48.931	44.683	46.745	44.645	47.169	39.324	54.234	54.043	53.144	56.329	61.415	51.434	57.128	52.661	59.618
0	0	0	17.658	7.1203	14.894	16.819	13.453	16.202	11.761	24.457	26.465	21.044	25.08	23.985	35.741	34.766	27.927	30.828	24.805	29.121	22.901	20.009	17.028	13.053	22.612	21.451	16.553	19.069	19.639	13.483	20.54	20.297	14.508	18.282	16.002	11.203	9.4	6.1387	6.3606	9.6475	0.09644	0.9961	2.8812	0	0	0	0	0	0
0	0	0	0	6.2638	10.281	14.746	15.457	18.274	15.07	15.555	13.237	14.77	19.242	11.212	18.304	16.129	18.193	9.6758	4.4239	5.5441	3.1119	2.5827	12.403	9.4413	8.0927	11.361	5.8322	13.994	11.498	5.0431	9.9158	10.196	13.756	13.594	19.051	18.137	17.428	21.454	23.832	20.484	33.329	33.176	27.024	35.408	37.563	40.274	41.494	41.997	39.776
0	0	0	11.745	11.117	21.601	24.065	25.296	30.144	23.267	28.281	39.372	38.327	34.08	38.012	37.441	39.969	44.642	46.239	48.781	47.805	52.162	56.184	54.467	52.64	52.522	58.456	50.921	63.347	61.351	71.766	67.684	74.088	77.474	90.817	82.141	88.955	94.867	91.319	100.01	81.008	73.699	75.867	78	85.132	85.365	78.812	80.561	77.968	81.89
0	0	0	4.0967	19.887	35.17	34.885	46.153	70.427	80.661	95.86	128.9	140.47	120.4	134.63	140.72	145.95	164.35	181.47	185.68	207	211.02	226.6	198.05	210.48	213.36	211.12	202.25	200.24	214.85	206.07	212.74	210.6	215.72	196.95	199.31	208.2	211.5	217.36	214.82	215.95	215.88	210.86	221.59	219.73	220.97	219.03	215.78	223.2	218.68
0	0	0	9.3679	10.465	17.178	13.356	17.797	11.462	12.584	17.297	14.676	21.43	10.513	36.441	24.758	28.927	17.01	24.103	27.204	20.317	14.331	23.318	20.38	19.675	15.224	18.459	20.574	24.224	14.788	18.185	22.457	22.482	15.464	23.416	18.343	19.224	20.64	18.547	24.089	20.317	22.475	22.019	21.803	15.748	17.407	16.404	18.051	22.856	18.381
0	0	0	2.6809	4.7223	14.364	18.968	24.661	28.9	16.934	21.848	21.174	20.251	25.683	4.9946	10.53	6.9764	17.933	13.606	16.942	24.343	10.296	3.9125	12.12	18.044	6.7012	5.8897	0.49525	5.6209	0.29286	0	0	0	0	0	1.1623	0	0	0	0	0	0	0	3.6631	5.18	7.2055	3.6383	9.5124	0	0
0	0	13.609	0	5.3786	14.929	11.512	22.31	34.176	29.009	37.682	41.738	55.617	33.32	40.056	72.061	93.664	110.55	126.34	127.28	129.97	124.81	126.07	125.38	107.86	117.16	129.8	130.45	133.78	135.29	137.28	108.91	113.98	114.08	132.46	116.88	129.99	130.84	120.52	121.57	121.67	120.53	112.77	109.4	110.03	114.43	115.47	106.54	106.89	102.7
0	0	0	6.429	5.7743	7.4898	10.677	3.9681	10.784	12.639	9.1561	16.573	13.61	12.448	9.2343	17.897	20.34	22.23	20.168	17.223	22.355	21.004	16.394	22.591	20.301	22.498	20.962	26.919	34.664	40.896	19.301	22.991	22.56	21.472	16.424	13.354	1.5334	0	0	0.35416	0	0	0.87955	0	0	0	5.8762	0	0	0
0	0	0	10.467	15.422	21.777	23.625	21.597	15.853	22.152	17.289	21.384	18.444	25.897	22.717	25.854	22.563	11.555	25.994	29.379	25.239	26.686	29.784	27.554	29.81	30.211	38.895	48.362	42.18	38.203	39.123	33.563	30.459	29.509	29.46	29.058	34.521	30.54	32.696	33.46	35.118	34.683	31.294	34.874	41.674	34.77	30.09	21.857	34.203	31.641
0	0	0	9.2688	23.493	27.759	38.775	35.115	21.253	2.0039	18.054	21.364	11.933	25.555	4.4363	24.449	21.6	13.439	14.738	5.7065	1.1139	7.2166	0.27257	0.56184	5.2251	6.0674	13.885	19.203	16.935	16.002	5.5309	16.92	17.056	21.348	7.4672	7.2052	5.4077	10.448	5.2914	0	12.334	0	0	0	0	0	0	0	0	0
0	0	0	6.9462	10.473	12.711	16.528	25.377	18.022	19.413	13.463	16.187	14.005	20.235	16.667	16.256	16.463	20.461	27.5	27.376	35.008	34.02	31.98	30.984	30.6	36.911	39.262	40.982	41.734	41.781	41.776	44.368	39.898	37.256	31.143	37.47	40.823	33.846	41.45	44.881	50.923	57.449	48.79	60.537	53.451	53.331	50.095	42.398	54.647	56.644
0	0	0	11.176	13.47	19.358	19.307	25.226	30.192	18.053	25.846	22.794	36.545	26.674	22.833	37.809	36.812	37.036	37.629	33.067	40.56	30.702	36.842	43.512	36.875	40.6	32.3	48.989	35.88	40.817	37.25	52.63	52.918	47.522	48.745	45.461	33.795	47.492	38.54	41.122	42.765	44.329	43.076	35.767	41.043	46.059	50.419	40.973	42.015	36.033
0	0	0	6.9251	19.949	31.022	41.556	44.841	43.846	43.45	40.262	42.763	45.728	55.923	46.416	54.862	51.252	45.664	54.948	48.076	42.373	45.326	40.526	36.777	39.869	39.342	39.224	44.427	40.665	38.066	32.622	40.74	41.934	33.763	35.872	40.939	35.709	28.581	29.237	32.561	33.322	24.071	17.52	27.135	19.377	17.288	12.479	16.389	22.636	8.8121
0	0	0	13.063	7.9111	25.465	19.254	21.933	35.311	31.646	33.296	29.042	21.936	23.829	29.598	30.539	29.458	21.052	26.006	25.449	23.808	13.86	21.318	15.511	7.049	5.6883	0	3.77	1.7192	0.64204	3.2331	0.39199	0	0	4.9069	0	6.8283	5.9218	2.9592	4.3525	0	0	0	0	0	0	0	0	0	0
0	0	0	12.501	21.605	23.387	24.028	20.67	17.582	14.734	21.392	25.907	17.627	10.02	16.677	4.0065	3.4528	6.6407	17.956	11.96	14.154	15.319	2.8318	6.3872	4.5756	8.4775	4.3937	6.6125	0	0	0	0	0	0	2.4159	0	0	0	0	0	0	1.2369	7.4646	1.9546	3.8938	9.8744	0	0	0	0
[truncated: 78 more columns]
