# Supplementary material for: Limits on information transduction through amplitude and frequency regulation of transcription factor activity
Source: eLife. 2015 May 18;4:e06559. doi: 10.7554/eLife.06559 (PMC4468373; doi:10.7554/eLife.06559)
Supplement: Supplementary file 1. — Raw single-cell time-trace data for HXK1 (15259 cells), SIP18 (21242 cells), pSIP18 mut A (18203 cells), pSIP18 mut B (17655 cells), 1× reporter diploid (21236 cells), and 2× reporter diploid (19222 cells). The data are also available from Dryad Digital Repository (Hansen and O'Shea, 2015). DOI: http://dx.doi.org/10.7554/eLife.06559.014 [file elife06559s001.zip › source_data/SIP18_DM_70min_1117nM.txt]

0	0	0	7.9225	17.971	14.892	15.578	30.024	19.57	49.658	44.439	54.593	105.14	130.73	186.71	249.26	366.62	472.41	607.89	766.45	921.93	1025.5	1227.2	1512.9	1738.3	2073.3	2397.1	2747.2	3058.8	3556.2	3702.5	3892.5	4237.9	4606.5	4867.8	5120.6	5522.1	5802.6	6126.1	6429.2	6564.8	6842.7	7065.9	7137.4	7401.4	7500.9	7701.4	7875.4	7970.4	7961.4
0	35.905	15.677	5.234	6.4596	6.8208	0	0	0	0	0	0	0	11.639	25.627	102.99	181.48	318.14	537.35	583.43	827.34	992.27	1218.7	1426	1746.3	2025.7	2183.9	2585.9	2682.8	2826.2	3202	3415.1	3795.3	3907.1	4236.8	4448	4669	5051.8	5357.2	5458.6	5762.6	6014.2	6207.6	5983.7	6165.9	6499.1	6551.6	6832.4	7119.7	6994.8
0	0	0	6.9597	17.924	11.145	20.932	35.798	30.879	45.406	67.535	67.005	94.977	94.357	118.6	134.92	179.02	237.28	315.45	384.71	456.41	555.74	707.95	710.88	842.12	1071.4	1164.4	1339.8	1339.1	1562.7	1694.5	1599.1	1761.1	1814.6	1923	2032.9	2184.5	2264.9	2430	2495.4	2516.7	2601.5	2653.8	2697.4	2762.2	2761.8	2867.6	2872.7	2926.3	3053.2
0	0	0	4.6449	19.338	20.037	18.156	32.662	39.679	55.662	101.9	132.87	196.96	252.28	313.47	361.49	470.3	569.58	648.25	765.41	991.2	1133.3	1199.7	1475.3	1644.8	1612.7	1731.5	1878.9	2068.9	2214.3	2371.7	2504	2602	2709.9	2843.6	3015.8	3212.3	3321.7	3116.3	3166.1	3277.7	3427.1	3496.6	3591.5	3686.9	3752.5	3799.5	3846.5	3869.2	3955.5
0	0	0	38.908	39.621	22.506	26.617	31.315	24.29	23.631	51.351	84.003	147.86	234.01	312.88	425.95	521.55	615.67	648.02	744.39	916.76	1042	1144.1	1198.8	1308.2	1393.8	1560.9	1655.4	1611.6	1797.8	1809.2	1942.6	2163.5	2219.4	2347.1	2501.9	2592.4	2742.9	2783.5	2927.2	2913.8	3019.4	3064.1	3104.1	2998.3	3042.5	3049.6	3048.3	3101.8	3141.3
0	0	0.73699	8.7469	4.0038	7.3158	9.6321	5.7591	8.9137	22.765	12.134	28.435	13.007	21.089	40.763	83.675	132.15	211.14	316.82	460.65	672.35	824.86	944.13	1068.3	1441	1603.5	1727.2	2071.9	2282	2469.9	2625.3	3079.4	3666.2	3878.4	3972.7	4343.8	4527.7	4620.5	4712.7	4841.8	5167.5	5296.3	5344.8	5444	5619.4	5738.7	5759.9	5702.2	5727.2	5843.4
0	0	0	0	9.0569	21.992	18.473	12.208	18.6	23.407	26.285	25.538	42.785	37.971	55.008	72.841	122.33	213.27	315.25	469.41	700.1	915.41	1229.4	1523.5	1772.8	2240.9	2642.4	3074.2	3394	3744.9	4095.1	4345.5	4725.6	4920.9	5315.2	5534.1	5766.4	5896.5	6453.2	6160.2	6259.6	6381.8	6613.1	6867.7	6686.6	6865.4	6479.8	6406.5	6401.4	6687.5
0	0	0	17.007	33.89	43.348	32.81	32.116	30.327	37.23	54.339	43.598	44.014	51.683	69.719	120.76	209.26	285.67	419.06	519.4	746.12	846.87	1100.6	1218.7	1506.3	1629.8	1946.2	2244.7	2474.8	2743	2943.4	3073.4	3345.8	3655	4033.1	4150.5	4435.2	4523.4	4576.1	4861.1	5014.4	5195.1	5324.3	5465.9	5553.5	5602.6	5739.3	5830.6	5853.4	5999.3
0	0	0	21.97	0	17.242	7.0471	25.88	5.9075	32.596	47.383	53.004	105.1	118.2	161.79	204.77	254.61	315.75	408.96	498.53	608.04	655.17	791.05	981.39	1124.3	1134.4	1440.1	1591.2	1710.9	2002.1	2025.5	2014.9	2091.7	2238.7	2440.4	2505.1	2573.3	2802.3	2802.7	2962	3076.3	3206.1	3292.2	3300.9	3379	3454.9	3481.1	3567.5	3501.8	3500.2
0	0	0	11.816	29.755	28.318	55.583	61.101	70.165	75.568	63.693	59.953	69.269	74.263	96.062	112	133.92	155.59	203.02	228.08	283.18	338.88	412.69	484.22	625.68	751.15	865.45	1013.9	1211.9	1409.3	1605.1	1778.3	2019.5	2230.1	2397.4	2599.2	2871.2	3034.9	3231.2	3385.6	3452.5	3622.5	3701.9	3798.8	3744.6	3835.7	3917.1	4036.2	4089.6	4084.6
0	0	0	0.58759	15.894	14.162	20.479	19.125	23.877	10.446	32.273	18.329	21.35	12.481	0	0	3.9691	6.1591	0	0	24.748	62.743	153.19	328.32	460.9	668.04	894.29	856.44	1346.7	1543.7	1808.1	1672.6	2138.7	2409.7	2703.4	2971	3238.4	3431.5	3674.7	3911.1	4047	4155.4	4287.3	4421.1	4624.3	4536.1	4518.4	4769.6	4997.5	4921.9
0	0	2.8773	12.484	10.079	10.93	17.728	19.941	19.325	21.664	26.811	33.186	33.383	55.713	62.968	98.562	144.87	181.06	286.2	337.17	491.15	629.74	771.56	914.68	1074.3	1139.7	1296.6	1482.2	1634	1764.5	1888.9	2094.9	2181.4	2327.6	2452.5	2558	2578.5	2664.1	2709.7	2768.4	2785.7	2907.7	2820.9	2975.6	2985	3028	3230.3	3158.7	3167.3	3151.4
0	0	0	12.776	11.328	8.5008	22.099	26.751	26.008	29.381	50.356	74.044	87.058	106.04	135.81	151.38	158.36	205.32	210.37	229.47	316.77	271.15	351.88	387.69	475.96	549.6	622.65	770.69	833.87	983.13	1102.7	1308.4	1572.6	1495.3	1669.5	1983.3	1905.5	2333.7	2459.4	2630.9	2845.4	2931.4	3060.7	2816.7	3087.2	3097.8	2943.8	3396.2	3053.4	3411.6
0	0	0	8.3762	12.441	14.923	18.099	24.866	17.341	30.581	20.649	25.92	34.31	37.303	56.339	83.053	136.86	221.87	338.02	422.8	523.52	659.3	798.46	931.19	1024.3	1222.8	1419	1516.1	1689.1	1843.9	1960.4	2073.5	2171.9	2316.2	2432.1	2469.1	2619.9	2571.2	2678.5	2777	2816	2915.7	2996.7	2767.2	3045.7	2990.7	3027.1	3031.4	3199.7	3176
0	0	1.4044	1.1878	7.5018	13.016	11.147	19.763	21.456	17.722	22.651	30.637	41.344	57.76	68.003	89.104	108.23	126.26	176.64	260.69	324.51	408.7	522.57	627.45	750.47	863.56	949.71	1080.9	1243.3	1364	1554.4	1614.3	1757	1863.8	2013.3	2169.4	2271.8	2361.8	2437.8	2608.2	2740.5	2823.1	2895	2965.4	3075.5	3068.2	3112.1	3170.4	3125.7	3189.1
0	0	0	9.3083	9.3319	10.131	19.184	23.693	26.397	52.379	55.436	56.735	59.003	64.651	64.746	74.494	69.703	58.657	74.372	97.026	146.34	204.81	279.42	354.89	459.58	548.01	686.68	765.52	908.1	1015.7	1123.9	1213.8	1385.5	1453.6	1583.5	1664	1794.2	1975.6	2032.2	2181.4	1787.9	2385.1	2339.5	2548.7	2579.7	2633.9	2716.3	2733.5	2732.2	2898.2
0	0	0	9.5561	4.9961	18.203	9.6183	8.874	41.794	44.608	74.781	94.051	138.89	207.94	307.3	435.71	579.58	811.44	1068.1	1314.9	1630.4	1924.8	2353.8	2627.6	3067.2	3396.2	3848.9	4351	4645.6	5157.3	5303	5579.7	6059.2	6352.7	6574.5	6832.9	6920.5	7171.5	7427.8	7805.2	8034	8389.2	8504.8	8821.9	8996.7	8995.8	9168.8	9377.7	9306.6	9548.1
0	0	0	3.0101	13.707	28.741	18.369	17.729	17.133	18.307	28.388	23.641	28.127	22.67	21.937	36.476	15.671	18.17	31.423	37.999	75.905	86.077	110.13	143.59	228.88	289.58	344.76	437.81	530.66	638.6	727.78	787.34	934.13	1050	1185	1234.7	1387.6	1459.2	1399	1650.2	1679.8	1622.5	1619.8	1689.6	1687.9	1698.6	1817.4	1750.6	1744.4	1729.6
0	0	0	9.202	22.479	13.645	16.657	18.485	27.25	33.238	25.41	26.565	27.463	41.788	75.909	130.11	220.7	370.58	561.77	548.29	798.47	1190.2	1480	1692	1694	1919.6	2169.2	2240.2	2490.2	2708.4	2977	3181.6	3375	3613	3813.9	3977.4	4238.7	4245.1	4437.7	4583.8	4708.4	4899.7	4869.7	5040.6	4938.2	5122	5107.8	5161.2	5182.8	5328.5
0	0	0	12.244	12.027	10.322	18.837	19.11	30.246	31.211	33.975	35.448	36.251	30.139	30.947	46.572	68.274	99.365	144.96	180.2	247.45	304.99	380.33	473.74	532.37	582.48	662.29	724.16	810.89	807.27	888.94	926.78	1018.2	1093.4	1178.2	1264.6	1307.5	1372.3	1456.8	1556.8	1604	1681.2	1715	1753.4	1800.1	1822.1	1880.9	1943.6	1991.1	1984.8
0	0	0	9.8965	13.117	17.609	18.104	28.964	28.023	34.292	33.453	41.096	57.068	81.717	143.67	235.74	404.89	648.01	975.43	1180	1544.7	1842	2145.4	2461	2756.2	3037.8	3439.4	3767.5	3871.2	4040.6	4389.9	4736.4	5142.8	5224.2	5454	5812.3	5981.2	6132.4	6138.5	6225.7	6367.2	6480.6	6537.9	6584.7	6839	6709.2	6802.7	6765.8	6945.1	6977.5
0	0	0	0.047856	5.6642	10.425	16.966	8.6656	21.41	17.91	30.405	25.757	18.234	20.417	17.313	15.957	21.706	24.333	25.043	25.843	29.175	35.955	58.091	82.837	123.02	125.92	180.99	246.23	301.39	359.49	442.02	510.67	627.3	780.21	917.89	1041.2	1169.8	1279.6	1448.3	1505.5	1659.7	1731	1797.9	1859.3	1993.3	1987.9	2067.8	2116.7	2197.6	2180.2
0	0	0	6.3899	9.0996	2.7919	29.688	31.153	31.2	36.897	50.673	71.673	107.3	179.15	234.07	313.11	405.53	482.17	573.85	626.97	732.71	746.43	862.45	890.95	994.23	1036.6	1113.7	1211.7	1253.5	1312.1	1402	1453.2	1601.3	1667	1804.4	1903.6	1996.4	2202.8	2301	2362.5	2526.9	2262.9	2562.1	2596.5	2616.2	2733.2	2863	2874.8	2977.1	2988
0	0	0	4.2746	13.09	13.523	19.13	19.348	21.09	37.382	31.416	32.225	34.425	24.436	45.996	63.702	65.501	113.6	152.71	177.64	278.92	315.79	424.5	548.21	643.77	819.34	1182.5	1261.4	1491.1	1710.3	2054.9	2345.7	2550.6	2819.1	3067.5	3349.3	3584.9	3803.2	4030.4	4247.7	4408.2	4481.2	4494.3	4582.4	4602.6	4806.9	4410.8	4358.5	4388.3	4514.2
0	0	0	20.803	31.441	43.884	43.398	45.248	62.112	63.724	68.319	91.027	108	130.02	164.54	189.11	268.67	354.13	481.64	683.67	839.68	1103	1493.6	1749.3	2128.1	2975.9	3462	4131.4	4280	4893	5454.7	5875.9	6821.5	7126.4	7706.1	9179.8	10548	10264	10753	11322	12061	12273	12425	12791	12748	13530	12727	12646	11823	13981
0	0	0	0	29.668	26.968	45.747	51.858	53.584	72.42	116.63	172.05	258.63	373.9	496.34	671.87	893.89	1058.7	1342.5	1673.7	2006.8	2301.2	2650.3	2918.9	3253.7	3633.8	3916.4	4196	4530.9	4928.1	5270	5514.1	5850	6071.1	6407.7	6761.2	6922.2	7294.6	7450.2	7574.9	7806.3	7862.7	7973	8040.3	8064.6	8031	8120.5	8214.4	8200	8207
0	0	0	17.132	22.988	13.386	19.357	8.4708	21.783	23.121	36.852	46.371	76.274	116.66	180.95	244.21	335.42	441.65	559.01	644.08	782.23	902.4	1019.8	1142.8	1324.6	1484.5	1604.5	1687.9	1792.2	1858.2	1936.5	2053.1	2173.1	2277.5	2401.7	2467.8	2515.1	2571.3	2664.7	2646.9	2669.5	2634.2	2674.3	2704	2758.4	2784.1	2766.6	2792.4	2823.9	2796.6
0	0	0	18.065	13.349	17.091	23.168	18.081	22.95	35.746	34.93	47.616	47.066	40.99	64.286	128.93	219.19	324.53	519.72	762.15	1008	1290.1	1570.8	1956	2348.3	2732.2	3050.1	3428.1	3787.3	4102.3	4580.7	4620.9	5112.6	5381.7	5894.5	6055.9	6060.6	6780.9	6472.2	7161.1	7427.1	7484.3	7658.2	7922.3	8165.6	8209.4	8460.7	8364.6	8558.5	8629.5
0	0	0	9.3937	15.089	12.426	21.171	26.933	22.952	25.263	32.142	46.327	105.62	182.43	301.93	471.79	578.82	808.88	1041.5	1206.9	1438	1617.9	1792.3	2059.4	2313	2759.4	2935	3216.3	3484.1	3669.8	3783.2	4119.4	4297.3	4558	4649.3	4928.9	4876.7	4972.2	4929.9	5040.2	5389.7	5487.2	5335.7	5443.3	5427.7	5449.5	5397.6	5454.5	5420.2	5342.2
0	0	0	7.492	6.3611	16.091	10.66	23.26	20.547	24.031	28.41	29.416	45.931	65.496	109.67	174.3	250.84	318.21	396.22	445.73	543.28	627.35	700.71	799.31	856.99	1016.3	1129.5	1264.6	1430.5	1573.8	1714.4	1864.3	2028	2145.5	2317	2492	2614.4	2758.8	2864.4	2997	3144.8	3222	3234.8	3388.1	3459	3482.8	3569.9	3602.2	3785.9	3771.1
0	0	0	3.4011	19.245	18.338	19.309	20.13	20.426	29.077	31.055	29.995	29.475	30.43	21.851	17.017	15.846	15.605	12.618	13.588	18.758	14.137	11.822	10.697	17.959	20.625	38.885	66.285	89.643	140.68	218.95	258.71	345.49	416.57	476.44	558.75	645.92	703.58	752.13	808.98	872.76	901.72	949.9	998.72	1023.7	1052.9	1099.9	1095.7	1102.6	1173.1
0	0	0	8.1524	18.068	25.969	22.471	32.043	30.515	26.906	27.948	25.041	38.132	40.134	44.313	66.011	81.151	93.233	103.33	118.79	128.48	156.74	191.98	274.45	350.33	513.67	621.03	765.53	909.29	1060.9	1244.7	1391.5	1513.1	1677.8	1858.2	1965.5	2206	2335.4	2349.8	2528.1	2568.5	2794.7	2760.1	2851.6	2887.7	2980	3067.2	3112.1	3185.9	3188.6
0	0	0	6.5805	14.641	30.226	36.796	47.767	51.873	45.337	60.843	68.694	79.244	104.18	126.87	185.37	251.92	327.5	450.4	554.59	681.97	860.75	948.39	1018.6	1166.6	1332.6	1409.8	1520.6	1698	1779.6	1908.2	2084.6	2223.7	2332.7	2499.5	2634.5	2863.1	2870.4	3020.6	3122.1	3149.6	3321.8	3327.9	3402.7	3362.3	3467.4	3467.1	3555	3535.3	3572.1
0	0	0	1.7614	16.777	31.405	24.767	36.118	40.372	24.429	35.552	38.946	42.422	39.067	42.505	45.588	58.406	62.783	82.799	103.07	119.12	160.27	255.74	346.91	511.23	782.26	924.3	1298.1	1689.1	2049.4	2446.5	2816.8	3269.9	3623	4202.9	4430.1	5033	4595.7	4638.2	4836.4	4942	5175.7	5290.6	5938.8	6091.3	6033.2	6511.2	6560.6	6282.1	6355.4
0	0	0	3.9402	6.1827	11.48	17.092	23.168	19.577	33.459	37.718	45.905	41.62	43.499	57.04	77.856	131.18	197.05	299.74	395.92	538.16	675.13	904.55	1072.4	1381.4	1630.6	1903.3	2247.3	2532.5	2816.6	3113.8	3415.9	3650	3955.1	3875.3	4098.6	4167	4434.5	4570	4566	4698.6	4818.2	4915	5000.6	5079.2	5119.3	5209.2	5210.9	5420.9	5268.6
0	0	2.8335	13.7	17.589	8.5635	10.648	27.124	20.932	27.578	29.776	27.928	32.334	20.496	32.266	25.053	37.213	36.245	61.42	104.27	145.18	206.5	258.21	338.04	445.11	552.99	708.63	894.38	1084	1293.2	1501.2	1662.6	1978.2	2156	2420.1	2660.6	2827.4	3006.4	3069.8	3213.3	3320.6	3395.3	3499.1	3633.6	3623.4	3702.5	3658.1	3672.3	3651.6	3703.9
0	0	0	11.936	26.689	23.262	27.261	31.189	27.241	25.48	26.242	30.498	40.007	61.968	88.439	140.98	192.8	272.34	374.38	454.66	588.03	675.19	821.19	929.52	1088.2	1275.2	1422.5	1568.9	1699.6	1793.5	1908.6	1988.8	2144.6	2223.5	2303.7	2412.6	2586.2	2668.4	2846.1	2863.9	3075.4	3055.4	3117.3	3179.3	3206.7	3316.3	3296.6	3445.2	3426.1	3400.9
0	0	0	8.0303	23.833	1.293	4.0238	22.071	17.263	24.15	33.569	49.986	64.159	88.803	110.04	146.74	170.56	181.45	199.88	224.69	232.48	259.8	280.71	292.19	342.87	368.88	400.53	440.13	495.29	535.32	584.71	649.59	777.09	861.79	949.28	995.03	1026.5	1118.5	1140.4	1200.5	1254.5	1272.1	1345.2	1401.8	1416.3	1470.3	1442.6	1491.6	1480.9	1556.6
0	0	4.2575	7.2471	11.392	11.858	0	4.4913	11.051	0	0	0	0	4.669	9.2623	2.7823	11.698	27.98	31.526	45.314	64.871	79.335	118.34	166.92	233.58	235.52	348.49	429.48	515.88	590.65	692.97	844.32	970.6	1077.4	1246.4	1432.5	1638.1	1746	1940.5	2141	2308	2507.5	2617.7	2690.3	2779.4	2844.1	2965.5	3054.1	3233.1	3174.1
0	0	0	18.517	14.887	9.5462	22.601	25.841	16.214	15.714	33.515	70.163	157.72	288.2	475.81	718.28	1016	1299.5	1662	1984.6	2311	2565.6	2853.1	3274.9	3544.9	3885.4	4293.3	4679.8	5182.3	5470.5	5887.4	6218.5	6670.2	6968.2	7377.5	7627.1	8058.9	8327.3	8506.9	8636.3	8914.6	8935.3	9031.6	9304.7	9364.2	9450.2	9503.2	9782.8	9995.6	9992.4
0	0	0	10.525	15.718	6.7463	9.321	10.034	15.298	25.583	20.798	16.511	23.858	30.32	54.391	63.161	92.831	112.11	141.34	177.99	222.61	277.21	350.35	440.93	526.06	646.72	772.92	868.89	1017.2	1140.7	1244.3	1449.1	1624.8	1823.1	1942.4	2075.6	2312.9	2565.5	2654.5	2844.9	3004.4	3119.9	3229.8	3245.5	3281.7	3293.5	3351.9	3396.3	3375	3443.7
0	0	0	4.2362	13.743	23.876	24.06	24.388	43.217	80.508	129	194.63	252.43	348.51	459.12	593.52	767.31	925.68	1104.3	1327.5	1596.5	1841.5	2114.4	2390	2803	3137.3	3454.7	3937.8	4318.7	4666	5081.5	5341	5801.7	6036.3	6403.5	6784.4	6927.7	7203.5	7181.8	7425.5	7612.6	7694.4	7870.1	7984.9	8115.8	8060.3	8321.8	8250.1	8327.6	8454.8
0	0	0	2.329	21.929	22.595	15.497	22.291	24.505	62.412	108.97	213.23	269.79	379.27	525.23	726.21	919.76	1126.4	1348.1	1614.6	1801.2	2073.5	2380.7	2610.1	2910.9	3158.7	3464.7	3699.8	4056.8	4590.3	4776	5029.8	5458.4	5671	6032.2	6366.1	6620.2	6914.9	7120.5	7322.3	7590.8	7760.5	8109.1	8112.5	8301.4	8534.4	8672.8	8677	8817.7	8977.7
0	0	8.6102	14.368	12.68	17.098	15.056	14.822	25.323	10.369	7.0423	0	20.173	46.983	48.678	63.253	80.595	123.46	182.07	240.88	325.95	413.26	575.42	657.59	655.49	900.92	1027.1	1267.3	1431.7	1606.2	1800.7	1953	2233.5	2399.5	2552.9	2770.2	2927.5	3022.9	3192.8	3242.3	3412.3	3642.5	3750.9	3899.5	3881.8	3951.3	4024	4091.1	4145.6	4039.9
0	0	0	0	8.3101	7.3177	12.811	8.0136	11.941	12.996	22.26	29.849	47.342	69.259	92.955	107.78	146.11	141.24	161.61	184.58	200.17	244.7	257.01	277.97	312.26	366.53	407.77	475.14	537.06	592.99	661.43	729.55	827.33	881.81	966.2	1077.7	1187.6	1283.5	1309.1	1399.4	1493	1560.5	1615.3	1616	1772	1757.7	1830.1	1949.2	1997.4	2099.9
0	0	0	7.7059	18.558	12.867	26.72	30.615	25.852	37.561	41.186	49.204	78.19	103.89	134.6	217.02	281.51	381.65	482.72	598.09	723.92	834.86	992.32	1075.9	1259	1443.9	1648.3	1798.5	2032.2	2313.6	2516.7	2670.3	2940.2	2998.3	3155.4	3363.8	3543.2	3549.3	3800.8	3865	3918.1	4062.9	4070.9	4114.6	4127.1	4195.5	4197.6	4184.3	4251.3	4317.3
0	0	0	22.724	17.54	30.114	38.056	41.004	45.724	56.701	56.025	94.932	120.07	146.55	179.49	202.24	241.19	278.21	292.73	320.84	341.07	399.43	433.18	510.54	594.19	675.56	768.47	872.45	1045.3	1224.2	1412.4	1568.1	1744.9	1891.3	2034.8	2217	2386.5	2520.7	2653.3	2716.3	2897.8	2960.5	3066.7	3131.6	3189.1	3178.9	3251.2	3178.8	3334.6	3252
0	0	0	0.66199	11.795	15.284	16.233	30.432	16.567	13.829	11.131	14.051	22.021	51.258	100.31	144.12	250.54	376.7	552.24	736.16	899.52	1080.4	1302	1555.4	1747	1930.5	2146.6	2398.4	2691.8	2937.1	3178.4	3448.8	3530.8	3809.4	4051.9	4248.1	4586.5	4502.1	4678.2	4936.7	5035.7	5254.7	5044.7	5223.1	5421.3	5431.3	5498.8	5590.3	5662.2	5810
0	0	0	0.96453	10.014	8.987	24.551	24.216	35	68.864	137.51	278.16	419.86	635.59	833.76	1084.6	1308.4	1564	1814.6	2142.5	2463.8	2765.3	3108.9	3469.9	3849.3	4020.7	4277.3	4697.1	5065.7	5290.4	5658.7	6007.4	6412.7	6901.5	7209.9	7678.3	7719.8	8148.5	8369.6	8982.9	9180	9178.7	9220.5	9520.5	9445	9553.2	9521.9	9637.8	9723.1	9685.5
0	0	0	7.9717	10.207	7.6263	17.221	18.513	13.611	26.057	37.716	62.704	95.082	169.47	267.16	382.84	536.6	758.03	989.54	1188.9	1433.8	1612.5	1881.3	2179.8	2584.9	2758.3	3171.9	3561.7	3979.8	4190.3	4474.3	4681.1	5048.9	5302.3	5567	5939.6	5910.8	6188.7	6322.3	6473	6810.8	6865.4	7021	7134.8	7263.8	7406	7433.3	7489.2	7431.4	7565.3
0	0	3.0815	4.8411	16.051	11.536	34.815	25.183	25.177	38.238	48.445	37.574	49.373	50.9	49.756	64.184	77.952	80.607	108.4	128.34	161.98	207.82	266.5	335.94	426.95	523.3	700.69	870.89	1009.5	1190.2	1468.4	1672.5	1994.8	2233.5	2570.8	2897.4	3206.6	3465.8	3744.6	3939.3	4267.8	4425.6	4602.9	4682.1	4864.6	4979.7	5131.3	5202.6	5208.9	5164.7
0	0	0	6.8942	13.22	5.0967	12.223	11.989	12.549	15.656	20.656	38.498	48.129	59.151	75.659	86.288	96.527	115.81	159.03	204.09	247.22	312.17	408.84	506.72	641.76	834.77	1009.3	1276.7	1539.4	1863.5	2144.6	2311.3	2581.8	2771.1	3088.9	3350.1	3339.6	3923.4	4019.2	4214.2	4311.6	4548.7	4640.7	4733.2	4847.1	4954.2	4865.8	4829.9	4975.7	4867.3
0	0	0	6.3458	16.776	14.047	21.313	24.993	23.338	15.962	31.067	25.077	29.546	34.035	13.978	67.378	61.371	53.506	65.305	80.329	92.253	81.929	143.93	138.75	187.93	172.43	184.71	220.21	238	269.7	249.12	324.9	352.36	410.16	398.92	493.41	501.49	593.62	608	703.66	766.79	881.66	795.39	770.2	943.49	784.84	872.36	794.29	817.45	979.13
0	0	0	10.922	19.024	14.573	23.269	18.076	10.886	17.058	19.596	24.245	25.607	18.662	23.427	54.49	90.425	153.78	233.68	304.38	372.35	479.58	607.42	764.61	964.01	1155.8	1332.6	1553.2	1894.5	2019.6	2167.4	2458.3	2704	2885.7	3178.2	3240.3	3442.4	3591.6	3826.5	4022.8	4247.2	4221.3	4415.5	4474.5	4399.6	4539.3	4625.7	4634.3	4676.3	4674.7
0	0	0	4.048	9.0754	9.9557	11.292	11.994	25.32	20.928	42.772	42.863	67.744	71.974	123.54	193.66	271.12	373.78	501.02	651.8	763.44	901.85	1166.4	1342.5	1504.3	1865.5	2121.5	2386	2672.6	2939.9	2878.8	3033.2	3217.1	3468.1	3654.3	3819.1	3980	4170.7	4311.5	4468.5	4581.3	4746.2	4797.5	4837.8	4826.5	4957.7	5010.2	5067.2	5077.5	5269.8
0	0	0	1.4211	11.064	19.055	20.369	14.395	32.282	28.341	39.51	37.555	35.271	34.372	29.133	24.71	32.533	32.892	24.468	33.428	41.435	60.194	87.383	127.38	195.66	275.45	359.88	439.68	542.88	653.43	793.08	881.68	1050.6	1200.8	1324.5	1452.2	1595.8	1718.3	1817.7	1833.2	2000.2	2046.3	2098.1	2101.5	2234.8	2247.1	2264	2298	2340.6	2361
0	0	4.2178	6.237	8.6887	6.4919	0	13.417	20.875	9.0515	5.6907	17.636	20.742	51.981	52.732	61.056	104.76	137.57	175.78	203.17	228.69	271.24	330.83	461.83	602.77	693.4	836.34	1060.6	1234.9	1484.9	1702.9	2005.1	2245.4	2567.4	2837.1	2809.2	3460.2	3705.1	3997.2	4283.5	4414.2	4730.7	5063.3	5250.5	5473.2	5440.3	5651.6	5590.1	5718.6	5801.9
0	0	0	7.4168	11.702	22.438	27.93	28.974	23.492	21.127	28.783	28.653	36.991	65.47	125.46	232.98	358.17	558.3	820.36	1078.3	1364.5	1699.2	2067.4	2360.5	2751.4	3374	3691.5	4275.8	4843.7	5356.8	5824.2	6362.4	6957.5	7533.4	8203.7	8571.8	8927.3	9246.2	9949.9	10153	10435	10664	10887	11714	11980	12205	12406	12787	12736	13052
0	0	0	10.527	15.313	17.971	24.265	21.924	28.68	40.871	64.661	106.27	172.34	270.41	344.89	508.48	625.5	737.99	868.04	1013	1134.4	1264.3	1451.5	1480.3	1716.4	1900.6	2131.6	2396	2565.3	2736.6	2923.5	3131.5	3347.1	3458.3	3613.2	3751	3895.9	4068.8	4128.5	4250.3	4357.4	4488.6	4534.1	4594.3	4640.9	4689.9	4739.5	4690.1	4768.6	4825.2
0	0	0	18.959	20.857	20.912	32.68	32.347	20.952	29.942	26.36	26.849	27.821	78.035	127.81	208.06	308.96	450.55	640.51	853.48	1093.8	1403.6	1545.4	1788.8	2086.2	2239.9	2531.2	2875.1	3147.6	3264.9	3650.8	3646.3	3897.3	4115.1	4336.1	4290.3	4518.7	4712.3	4661.4	4901.8	5180.9	5168.8	5310.1	5334.4	5458.8	5350	5455.1	5575.6	5573.3	5666.2
0	0	0	3.6184	24.378	31.505	35.337	51.789	60.421	52.347	69.268	71.677	78.311	77.316	70.465	79.094	84.368	92.692	141.82	210.29	365.34	571.72	846.01	1106.5	1365.4	1930.1	2116.6	2819.8	3298.6	3922.5	4301	4918.6	5464	5723.2	6226.3	6428.1	6956.5	7401	7675.1	7723.2	8023.1	8326.7	8346.1	8418.5	8564.2	8765.4	8850.1	8860.3	8997.9	9122.4
0	0	0	6.1875	10.312	12.574	8.0014	19.616	11.099	21.708	17.77	13.021	16.086	11.143	23.496	47.006	99.629	140.05	222.74	361.49	515.6	701.09	932.91	1159.3	1504.5	1781.1	2155.6	2558.2	2923.8	3227.8	3781.5	4027.8	4332.5	4835.2	5181.9	5524.1	5967.7	6278.6	6514.4	6864.5	6877.8	7253.6	7480.6	7553	7626.8	7631.2	7789.1	7795.4	7874.9	7897.2
0	0	0	8.1795	16.299	13.057	26.002	32.377	28.017	39.164	43.161	53.828	52.592	56.85	72.178	61.824	70.546	93.186	116.2	158.63	202.1	285.25	367.89	464.43	612.39	739.97	894.19	1078.5	1265.3	1452	1616.3	1746.5	1924.5	2043.1	2274.3	2492.6	2755.3	2838.1	2937.4	3108.1	3235.2	3260.9	3319.1	3429.4	3447.9	3542	3477.5	3554.6	3411.6	3458.1
0	0	0	16.222	7.6656	23.078	29.635	22.885	31.733	33.915	40.768	40.389	45.877	54.321	66.795	93.548	129.7	168.33	256.39	289.59	366.39	471.56	597.87	749.61	815.66	934.61	1075	1207.1	1247.9	1394.8	1474.1	1544	1653.4	1821.7	1910.2	2068.3	2216.4	2173.1	2326	2426.5	2502	2587.2	2628.5	2736.3	2759.5	3236.2	3138.5	3265.9	2878.1	2887.7
0	0	0	1.9776	13.615	16.235	13.321	15.611	25.982	27.399	38.513	51.379	42.242	66.813	69.008	86.881	94.442	102.04	125.49	140.86	163.4	189.78	237.78	256.52	322.01	303.8	425.01	536.83	622.33	752.71	791.73	872.6	1052.8	1124.1	1263.9	1422.2	1546.8	1706.1	1857.2	1925.5	2050.5	2160.3	2228.7	2287.6	2354.7	2386.7	2476.8	2550.3	2563.2	2592.6
0	0	0	5.7497	13.643	22.896	17.857	27.839	26.374	22.277	35.186	51.164	99.942	178.24	306.73	524.28	837.42	1070.2	1458.2	1868.8	2334.4	2688.5	3165.3	3571.8	4139	4611.2	4996.8	5414.5	5716.3	6158	6257.4	6604.8	7026.4	7054	7480.6	7545.9	7905.7	7947.7	8507.4	8372.3	8464	8458.8	8652.1	8690.1	8784.3	9022	9027.6	9169.9	9288.6	9192.3
0	0	0	9.8109	21.307	17.942	23.38	37.908	33.159	39.646	38.465	44.596	45.886	44.475	67.864	101.25	134.49	185.18	227.7	282.88	343.02	450.95	532.42	625.46	779.23	876.21	1028.5	1123.6	1323.2	1385.5	1490.4	1622.7	1771.6	1867.8	1928.9	2168	2227.4	2247	2471	2544.6	2666.2	2673	2823.5	2795.1	2750.4	2837.2	2874.3	2937.7	2974.1	3055.8
0	0	20.546	0	9.2186	12.902	23.366	55.691	59.335	79.865	107.16	192.58	223.15	276.3	341.43	441.51	550.96	675.86	798.15	974.69	1119.1	1304.7	1371.6	1536.3	1645.6	1761.8	1858.1	1924.1	2033.6	2168.8	2249.4	2315.4	2393.9	2405.3	2602.1	2592.2	2670	2687.2	2852.3	2848.6	2906.3	2942.2	3050.3	3088.9	3120.9	3109.5	3086.1	3083.9	3087.7	3128.9
0	0	0	4.703	11.241	7.612	14.332	15.028	21.882	26.547	23.02	35.932	37.673	46.371	52.176	73.054	100.5	131.23	157.85	200.12	256.62	289.81	238.55	308.53	408.21	531.07	662.8	832.04	981.48	1086.3	1200	1320.7	1466.3	1666.9	1785.3	1967	2107.2	2139.7	2257.4	2337.2	2320.6	2494.7	2470.1	2527.8	2640	2612.9	2647	2690.3	2728	2777.9
0	0	0	13.093	25.078	35.473	39.91	53.669	58.045	67.551	72.289	100.73	133.33	193.03	270.65	396.74	583.51	735.99	950.55	1169.4	1343.8	1602.6	1837.9	2127.5	2428.2	2701.7	3016.4	3244	3478.3	3814.4	4042.9	4232.6	4466.1	4702.4	4874.9	4998.6	5304	5504.9	5603.8	5697.2	5786	6023.6	6096.3	6148.5	6314.1	6326.9	6343.1	6431.1	6449.2	6309
0	0	0	0	6.5088	17.469	21.545	33.819	35.086	42.031	46.783	45.596	42.714	47.967	53.827	66.75	80.075	74.109	92.673	107.29	151.27	213.24	317.01	401.33	589.03	907.6	844.59	1054.6	1301.5	1502.5	1747	1893.6	2142.5	2442.4	2761	3080.6	3230	3493	3764.6	3914.9	4129.9	4375	4571	4712	4927.4	5021.9	5110.4	5326.5	5325.8	5517.2
0	0	3.6762	3.0083	3.615	0	7.3498	8.9603	8.9195	10.469	9.8622	8.8765	2.508	10.131	14.965	21.958	23.975	30.759	42.075	49.965	60.571	86.957	121.79	168.52	192.44	218.73	286.84	327.29	375.06	422.37	490.35	600.31	747.9	885.87	1027.5	1338.2	1356.3	1541.6	1784.4	2037.3	2082.5	2164	2293.7	2328.9	2514.6	2647.2	2728.1	2784.6	2820.5	2972.1
0	0	0	3.8292	13.35	18.196	15.118	20.373	27.634	43.358	51.139	60.836	65.822	78.626	95.81	121.17	134.38	175.55	214.85	280.65	347.35	425.83	566.58	684.99	909.33	1075.7	1336.5	1709.5	1997.9	2087.2	2289.3	2519.5	2694.1	2879.6	3053	3235.5	3003.3	3641	3814.2	3982.1	4260.1	4419.9	4573.3	4517.9	4712.1	4774	4729.3	4872.9	4856.6	4925.9
0	0	0	1.9037	11.464	16.801	19.778	24.736	26.842	37.286	42.724	53.321	51.174	54.916	52.332	54.964	59.344	68.652	94.273	140.64	216.95	300.22	486.45	600.86	825.92	1109.8	1375.9	1662.4	1996	2239.5	2516.2	2726.6	2988.5	3249.4	3513.8	3625.1	3824.2	4032.9	4206.9	4374	4540.1	4772.5	4863.6	4374.3	5054	5184.7	5201	5538.8	5333.5	5490
0	0	0	1.138	14.09	22.387	21.577	26.878	38.533	51.748	56.989	55.331	78.344	76.506	88.036	106.52	117.8	133.35	154.38	175.93	224.68	257.75	304.48	380.37	495.28	586.78	698.8	858.73	957.85	1090.3	1202.2	1282.1	1443.6	1511.1	1649.5	1714.1	1835.2	1893.7	1690.5	2026.4	2058.4	2123.6	2177.3	2118.8	2281.4	2267.1	2246	2268.6	2227.1	2271.5
0	0	0	6.8178	13.587	16.282	19.505	31.466	43.085	62.06	88.697	125.6	160.1	225.25	290.65	401.82	512.64	643.05	809.85	991.23	1095.8	1276.5	1470.7	1638.1	1817	1970.7	2108.1	2360.6	2599.1	2725.7	2911.3	3072.1	3202.9	3350.1	3578.6	3676.3	4187.1	4161.5	4194.5	4436.6	4622.6	4776.5	4813.3	4999.7	5135.8	5094.4	5218.2	5289.9	5321.7	5381.6
0	0	0	1.5326	13.855	13.108	29.429	35.317	37.082	26.735	15.524	22.851	22.945	32.806	22.336	34.39	40.24	76.747	117.19	172.97	253.73	354.54	539.6	642.82	892.18	1142.6	1208.2	1373.3	1588.4	1847.1	2018.3	2283.5	2499.5	2754	2950.6	3368.7	3600.9	3733.4	3926.8	4083.2	4042	4119.8	4114.1	4152.9	4290	4312	4363.5	4313.6	4455.3	4391.1
0	0	0	12.873	20.725	15.345	28.209	38.56	21.609	26.452	35.964	35.645	43.679	28.86	23.531	39.909	33.312	38.313	37.463	43.993	47.773	69.324	103.46	130.85	210.72	253.93	305.12	357.79	405.41	497.39	561.03	615.89	763.49	821.93	942.5	1077.9	1150.8	1260	1390.7	1494.6	1638.7	1703.2	1736.3	1650.8	1689.3	1735.8	1740.8	1763.3	1792.6	1847.7
0	0	0	10.625	15.446	10.121	15.843	24.159	20.002	25.841	38.847	58.804	72.825	116.81	168.78	225.47	274.61	326.73	398.32	469.22	566.55	650.63	761.56	850.58	1056.4	1203.6	1365.6	1624.8	1911.3	2135.7	2388.9	2619.5	2871.1	3213.3	3464.4	3623.6	3784	4033.3	4187.7	4344.7	4493.4	4578.5	4636.1	4774.5	5041.4	5164	5192.9	5103.7	5125.8	5120.5
0	0	0	0	25.667	7.8087	34.022	22.114	43.32	53.541	44.344	42.936	56.184	44.463	42.352	47.261	46.648	58.973	75.265	89.961	144.52	188.27	266.28	363.48	469.23	620.81	805.73	983	1202.1	1310	1387.1	1499.5	1688.3	1816	1979.9	1879.3	2359.7	2365.2	2600.1	2782.4	2876.7	3086.4	3072.9	3161.6	3044.6	3122.8	3070.1	3127.1	3112	3157.5
0	0	0	18.493	8.8786	11.325	23.753	25.443	38.475	42.952	50.223	64.151	76.354	117.85	175.89	282.25	406.15	570.34	805.1	1081.9	1358.1	1573.8	2004	2279.9	2667.4	2978.1	3323.2	3747.2	4145.2	4401	4707.9	4751.2	5058.6	5229.6	5471.1	5532.1	5853.8	6106.3	6126.1	6230.5	6612.7	6466.3	6424.4	6371	6486.2	6494.6	6510.4	6554.1	6536.8	6517.7
0	0	0	8.4454	24.084	13.3	18.279	20.845	17.474	21.068	19.035	26.64	30.085	24.195	29.185	27.383	29.264	55.139	72.52	108.6	148.73	179.66	236.15	270.54	357.57	394.45	478.35	557.55	638.46	773.66	849.15	922.83	1058.2	1085.5	1191.7	1305.8	1542.3	1632.3	1633.7	1741.9	1832.1	1898.6	1971.9	2000.2	2059.2	2111.6	2122.4	2306	2246.5	2290.8
0	0	0	7.6075	16.341	13.88	22.374	21.514	31.985	40.67	55.214	78.753	118.47	152.43	191.95	235.36	274.4	323.71	390.3	472.32	563.14	678.16	816.01	989.48	1061.6	1227.4	1395.7	1622	1731.6	1958.6	2163.5	2222.5	2435.7	2647.9	2808.4	3111.2	3286.6	3282.9	3553.1	3716.3	3890.5	3916.8	4035.7	4167.9	4309	4461.9	4469.9	4334.6	4444	4684.1
0	0	0	8.1852	27.51	36.301	62.481	79.125	99.964	129.57	175.34	250.72	340.08	472.08	638.99	822.49	1062.3	1212.2	1495.5	1730.2	1895.9	2078.7	1985.2	2641.3	2920.9	3198.4	3518.8	3781.4	4042.8	4207.8	4361.4	4477.3	4693.9	4871.1	4965	5066.9	5172.4	5389.1	5732.6	5668.4	5503.5	5499.2	6064.6	6249.5	6067.1	6392	6615.7	6472.3	6428.4	6556.3
0	0	0.93321	0	5.6018	19.253	12.233	22.267	30.742	25.561	33.972	38.986	30.842	38.627	48.469	77.525	108.83	125.27	155.07	181.82	230.25	257.65	324.98	378.31	467.07	824.8	394.82	481.39	577.07	716.88	882.07	1012.9	1244.5	1457.8	1759.7	2006.5	2019.3	2396.4	2468.9	2606.4	2819.4	2969	3226.9	3170.3	3289.6	3235.1	3503.5	3562.5	3403.3	3569.7
0	0	0	3.7841	13.553	22.781	24.672	35.751	30.933	31.612	36.304	33.096	37.881	32.848	34.492	37.636	45.23	61.271	64.791	105.35	115.14	183.14	202.82	258.38	406.11	388.57	552.39	656.51	786.89	890.21	1019.5	1162	1351	1465.3	1695.3	1839.6	2097	2168.2	2428.5	2570.1	2727.7	2872.6	2933.4	2995.7	3004.5	3043.5	3104.2	3043.9	3157.5	3265.9
0	0	0	45.314	45.541	37.997	33.784	0	0	0	0	0	0	0	0	0	34.705	65.024	160.89	124.02	206.24	223.06	231.3	346.43	367.86	505.92	638.38	704.62	893.25	1037.9	1346.2	1604.6	1826.1	2130.2	2282	2513.5	2772.2	2871.3	3085.8	3149.5	3366.2	3502.1	3551.4	3663.7	3751.7	3799.3	3855.5	3931.6	4009.9	4034.9
0	0	0	9.2349	9.0311	7.2166	12.306	13.432	15.711	28.532	33.962	25.565	55.72	91.472	166.73	258.94	384.03	523.78	676.17	874.09	1091.5	1293.5	1439.3	1731.7	1928.4	2155.4	2927.5	2593.2	2830.7	3124	3395.8	3628.2	3905.7	4176.2	4376.1	4582.9	5007	5141.6	5412	5551.5	5857.3	5866	6206.2	6304.6	6259.1	6477.7	6475.9	6585.7	6480.6	6563.8
0	0	0	2.3857	13.84	14.401	9.723	24.815	28.949	29.508	22.878	27.195	34.814	36.924	80.237	123.92	226.21	360.12	542.08	699.98	891.2	1110.7	1361.4	1546.5	1855.2	2087.5	2332.4	2718.1	3016.1	3369.8	3643.9	3823.1	4148.8	4345.7	4595.7	4884.6	5119.7	5258.2	5462.4	5666.4	5757.1	6124.1	6075.7	6152	6182.8	6179.1	6217.7	6297.1	6201.4	6464.6
0	0	0	10.228	17.196	20.163	13.274	16.764	32.37	71.869	108.74	164.32	254.92	343.32	426.86	551.05	665.36	766.55	898.68	1035.3	1162	1319.6	1499.4	1709.8	1911.5	2064.7	2250.2	2392.2	2745.7	2880.3	3173.8	3309.1	3510.2	3598.6	3887.9	4004.8	4095.2	4299.1	4291.7	4295.9	4505.8	4509.5	4633.8	4569	4449.6	4774.1	4690.4	4719.1	4739.2	4820.3
0	0	0	7.1902	13.488	0.79719	11.233	28.7	20.234	23.638	25.188	34.226	30.581	42.189	51.871	102.5	199.05	215.47	377.28	419.92	643.22	840.58	1096.6	1241.8	1523.9	2074	2435.4	2856.9	3321.4	3905.1	4177	4682.6	5266.6	5914.6	6427.8	6810.8	7204.5	7874.3	8198.3	8790.8	9159.9	9382.8	9586.4	9913.9	9828.4	10001	10377	10284	10536	10621
0	0	0.53387	8.0846	15.791	6.7696	7.8166	13.433	17.129	25.691	48.647	82.199	108.55	154.32	190.86	254.6	314.61	410.69	510.48	705.04	864.77	1020.3	1233.6	1458.2	1680.8	1965.8	2198.9	2458.3	2790.1	2981.2	3233.3	3498.7	3712	4026.9	4390.1	4690	5022.5	5311.5	5527.1	5814.3	5997.1	6158.1	6347.5	6379.5	6734.1	6821.3	6573.8	6904.9	7027.8	7027.4
0	0	0.44671	3.6171	10.506	3.0995	9.6637	15.634	18.802	26.822	23.224	25.139	31.698	31.367	47.124	48.536	71.655	81.029	80.092	101.58	122.16	161.06	206.21	232.87	288.48	310.81	381.41	414.28	481.52	517.36	555.85	571.61	617.86	659.43	709.5	768.21	794.82	837.77	872.18	929.7	976.55	1018.3	1076.2	1143.9	1144.4	1149.7	1177	1225.2	1251.9	1281.5
0	0	0	0.11584	15.947	13.041	17.877	28.627	33.425	38.474	39.039	45.132	36.267	36.592	56.356	87.671	178.28	307.19	497.75	720.88	969.9	1272.8	1527.3	2003.4	2402.1	2884.9	3272.4	3586.9	4270.4	4832.8	5426.6	5900.1	6376.9	6951.4	7406.4	7651.9	8045.3	8375.3	8862.7	9229.1	9088.2	9563.7	10018	10067	10364	10511	10416	10500	10542	10644
0	0	0	8.6052	2.9844	26.58	21.863	12.79	20.619	38.479	41.649	43.3	44.384	42.037	53.216	57.658	70.268	93.977	130.34	245.72	357.41	492.34	703.94	884.28	1063.1	1232.7	1503	1848.1	2071.7	2264.9	2484.3	2788.6	3069	3252.5	3525.6	3880.7	3745.4	4365.6	4155.3	5171.9	5522.1	5191.2	5403.2	5434.4	5042.1	4811.4	5256.3	4928.8	6580.2	6255.5
0	0	0	5.8185	15.57	18.186	17.26	31.759	22.664	23.598	25.736	26.208	23.63	33.76	57.129	72.619	94.182	123.87	162.72	265.81	357.23	430.58	485.32	453.76	499.56	356.79	365.01	410.02	460.35	505.87	501.08	559.41	652.44	708.15	804	911.7	1021	1125.2	1227.2	1293	1431.6	1565	1618.1	1699.4	1737	1814.8	1851.3	1868	1936.6	1996.6
0	0	0	11.508	14.718	19.205	34.17	14.154	17.857	54.655	85.368	150.68	200.02	288.34	354.32	436.11	570.81	680.3	784.17	882.89	1000.2	1109.8	1205.6	1254.4	1358.4	1457.1	1534.9	1624	1711.6	1846.4	1896.4	1926.5	2136.7	2221.6	2404	2588.1	2657.9	2759	2878.6	2973.4	3122.7	3159.3	3231.9	3337.5	3256	3404.9	3362.7	3443.3	3453.1	3443.9
0	0	0	11.132	21.581	30.315	20.148	27.861	32.083	32.524	34.751	42.048	47.441	51.93	51.373	66.629	82.6	100.15	143.79	168.9	257.95	366.59	507.62	679.93	900.3	1089.6	1269.2	1490.2	1791.1	2016.8	2235.5	2548.3	2914.5	3245.9	3478.6	3866.7	4143.8	4533.2	4948.5	5080.3	5304.6	5485	5611.3	5972.6	5973.9	6122.9	6166.4	6042.8	6200.2	6393.4
0	0	0	14.049	4.1977	6.7988	26.383	32.275	27.168	40.646	45.287	54.102	63.168	105.04	175.8	274.1	440.83	634.71	863.86	1104.2	1409	1653.5	2019.2	2228.5	2592.3	2962.3	3334.6	3662	4244.8	4488.4	4913.4	5109.5	5427.8	5723.7	6147.8	6350.1	6758	6996.3	7175.6	7348.4	7708.1	7802.6	8155.4	8046.6	8329.6	8521.3	8495.6	8572.2	8649.8	8684.7
0	0	0	0.16339	19.258	22.869	24.514	23.454	34.995	57.667	127.24	226.94	343.35	571.14	790.98	1087.7	1434.7	1805.7	2254.4	2603.2	3116.6	3555.5	3874.4	4185.5	4742.7	5265.9	5735.5	6387.1	6785.7	7231	7804.2	7975.7	8548.6	9088.9	9625.4	10018	9514.5	10484	10317	11368	11395	11632	12023	12070	12366	12110	11989	12621	12283	12494
0	0	0	10.83	17.427	26.749	28.155	30.147	36.099	50.713	56.816	73.711	103.35	149.63	216.88	334.2	440.41	577.16	753.17	905.17	1060.1	1209.8	1395.4	1484.2	1677.4	1706.5	1816.7	1969	2133	2202.2	2345.6	2363.1	2514.3	2654.2	2916.3	3039.7	3062.1	3274.9	3340.8	3650.3	3570.3	3786.7	3928	4039.3	4277	4000.7	4224.5	4263.3	4270.2	4397.9
0	0	0	5.5355	8.7935	12.586	21.454	30.415	26.357	36.135	26.63	25.237	22.144	32.706	27.528	35.872	40.903	47.87	60.687	84.021	116.75	145.93	170.6	239.4	280.67	311.45	371.77	433.44	498.01	618.33	698.07	847.54	1055	1238.3	1432.9	1624.4	1748.9	1974.5	2159.4	2295.8	2394.2	2601.4	2720.1	2807.2	2874.2	2983.1	2926.9	2974.5	2948.4	3034.8
0	0	0	0.86106	8.0968	14.22	14.237	13.669	30.211	24.911	30.277	21.829	26.528	24.768	19.142	26.962	35.984	42.703	51.716	59.115	102.13	121.27	199.26	297	380.5	492.3	638.06	767.95	928.02	1096.7	1290.7	1469.3	1702.3	1921	2120.3	2372	2534.7	2717.1	2843.3	2804.2	2843.9	3240.3	3207.2	3411.3	3421.8	3443.2	3579.5	3641.5	3663	3623.5
0	0	0	6.9962	7.0257	17.133	15.852	26.669	25.789	36.147	29.48	37.975	31.917	39.575	34.597	36.938	45.317	60.213	116.54	182.5	283.67	391.67	533.69	658.72	783.56	1005.3	1210.4	1430.5	1623	1800	2026.8	2186.4	2531	2760.9	2950.6	3087	3313.6	3550.2	3701.2	3837.1	4039.7	4109.2	4262.1	4358.6	4478	4544.3	4630.8	4645	4679.8	4707
0	0	0	26.593	25.893	18.824	35.859	32.086	50.022	57.542	70.705	98.934	112.99	164.48	236.11	344.45	484.72	702.77	749.21	972.16	1261.4	1405.6	1668.4	1799	2122.8	2394.7	2666.1	3020.7	3363.7	3864.2	4287.2	4364.1	4698.5	5155.4	5383.5	5748.5	5952.5	6220.3	6463.7	6719.2	6965.5	7146.2	7281.1	7699.7	7658.8	7758.1	7840.5	8236.4	8301.8	8343.5
0	0	0	7.0142	10.832	21.735	17.279	9.2501	18.761	25.329	38.722	17.777	41.462	28.45	33.354	41.196	44.134	62.16	92.664	108.88	149.08	181.62	215.93	242.89	362.84	343.39	388.38	489.38	566.98	665.89	802.86	864.5	1050.9	1155.2	1264.5	1368.2	1624.1	1727.3	1587.1	2053.8	2017.9	2084.2	2256.4	2233.6	2294.9	2266.4	2300.6	2298.2	2256	2291.4
0	0	0	9.9798	22.358	31.984	31.256	30.179	37.688	39.166	25.723	45.402	102.59	250.45	479.27	751.77	1160.4	1510.3	2165	2884.5	3588.4	4273.7	4830.3	5710.5	5949.9	7149.1	8076.8	9056	9727.6	9964.8	10557	10973	11908	12472	12998	12869	15197	14098	15209	14901	15276	15327	15855	15529	16127	16453	16584	16610	16472	17068
0	0	0	2.6847	14.241	10.959	18.84	24.441	22.213	28.841	27.462	38.543	37.522	37.837	39.856	41.99	46.06	51.697	56.602	67.871	67.678	82.488	84.579	89.887	90.126	99.726	106.95	126.11	163.62	211.37	254.13	363.97	479.23	639.86	812.91	1000.1	1125	1334.9	1478.7	1634.1	1800.2	1896	2041.7	2103.4	2219.6	2264	2346.7	2422.8	2457.4	2518.6
0	0	0	10.49	1.5374	18.308	34.475	12.977	29.796	13.729	19.543	30.968	20.085	3.702	0	22.982	20.945	12.012	15.809	32.362	73.142	121.99	190.55	354.75	461.42	599.47	796.28	978.07	1184.4	1372.9	1626.2	1791	2055.3	2379.6	2652.9	2940.5	2919.2	3202.7	3319	3587.9	3750.7	3949.3	4143.4	4161.8	4239.3	4358.8	4403.2	4426.8	4553.6	4523
0	0	0	7.601	5.841	7.159	11.13	6.7895	3.6302	14.606	13.598	16.562	19.072	21.519	47.719	107.78	163.61	237.81	329.04	425.81	521.95	648.23	752.58	884.95	1000.4	1178.3	1371.9	1520	1759	1965.2	2252.5	2432.6	2682.7	2842.4	3116	3367.4	3430.2	3748.5	3923.8	3978.1	4290.3	4200.6	4541.3	4844.3	4873.5	4723	4786.1	4937.8	4945	5111.9
0	0	0	4.6416	10.857	11.303	23.108	25.976	24.52	34.445	42.363	54.278	62.693	87.898	104.95	131.28	179.06	212.85	233.29	277.24	324.34	420.42	514.84	611.61	670.68	757.02	886.33	1030.6	1223.2	1321	1411.2	1487.5	1676.7	1843.5	1912.3	2094.3	2395.2	2480.4	2589.1	2794.2	2381.1	3082.8	2973	3081.2	3383.7	3230.9	3198.8	3222.3	3260.4	3531.4
0	0	0	0.40932	11.446	19.769	21.489	30.014	32.198	37.632	39.69	38.357	32.726	30.855	42.111	46.5	51.033	70.26	85.643	99.88	112.05	144.93	104.2	176.68	209.29	232.08	326.94	383.47	463.98	552.94	607.96	711.43	800.95	862.86	992.95	1101.7	1222.3	1206.2	1293.8	1402.1	1464.7	1545.3	1592.2	1669.9	1622.3	1630.1	1638.4	1676.8	1716.3	1830.5
0	0	0	5.5722	8.9257	22.163	13.841	20.578	29.55	49.608	67.093	97.729	136.37	225.02	334.95	497.81	676.3	872.04	1074.8	1257.2	1496.9	1610.4	1834.3	1927.2	2150.1	2088.6	2345.7	2511.3	2633.7	2729.7	3195.8	3489.3	3505.8	3607.4	4178	4670.4	4492.4	5182.8	5270.3	5441.7	5524	6083.4	6139.1	6603.4	6776.3	6777.7	6820.9	6627.4	7079.7	6830.2
0	0	0	12.029	15.77	5.0301	13.081	12.41	17.944	27.398	26.084	23.39	34.479	39.412	65.1	99.19	162.34	238.85	346.71	489.32	684.23	912.72	796.58	1053.7	1647.4	1957.6	1996.7	2344.3	2649.1	2917.8	3346.2	3839.2	4217.1	4485.8	4837.3	5244.8	5639.9	5925.1	6075.5	6424.7	6586.9	6587.8	6948.2	7171.3	7244.6	8160.2	7515.3	8391.4	8216.4	7648.6
0	0	0	5.4575	16.358	23.753	30.496	35.921	30.129	42.538	40.514	42.233	49.445	49.997	57.254	58.606	68.72	85.504	89.442	99.462	138.49	163.6	209.97	258.04	331.95	414.33	511.12	593.93	675.85	761	861.46	910.83	983.88	1046.6	1111.3	1176.3	1206.2	1279.6	1369.1	1402.8	1411.9	1459.8	1478	1451.4	1467.4	1512.5	1544.5	1479.3	1577.4	1565.6
0	0	0	0	16.105	9.2316	16.454	21.716	29.96	44.55	57.129	96.755	139.3	165.02	228.45	302.63	432.31	479.14	599.08	731.93	930.05	1192.2	1662.2	2107.3	2023.5	2311.7	2655	3806.9	4219.8	4524.3	4800.5	5107.2	5471.3	4932.3	6361.4	5596.3	7172.2	6121.3	6348.6	6675.2	6878.4	7064	7336.8	7439.8	7902.8	7956.2	8000	7945	8038.7	8177.4
0	0	0	10.013	17.6	21.75	15.343	6.1538	15.479	32.077	59.271	107	141.81	209.64	287.48	359.34	477.45	604.38	748.37	926.41	1083.9	1269.6	1460.6	1650.2	1824	1833	2293.8	2466.7	2531.6	2960.8	3109.9	3452.8	3835.1	4050.9	4371.5	4553.4	4665.4	5104.1	4982.5	5646	5766	5801.5	6043.5	6239.2	6265.7	6388.5	6464.5	6521.7	6531.1	6823.7
0	0	0	20.645	14.19	17.268	30.203	23.473	42.015	31.39	47.342	31.584	24.265	24.547	26.958	25.481	28.382	23.737	27.364	26.19	36.107	54.117	56.735	58.62	71.838	117.32	113.4	300.59	404.66	421.41	543.22	401.42	536.91	687.39	824.75	932.65	1113.2	1191.6	1355.4	1412.5	1549.9	1622.9	1712	1832.6	1856.8	1980.6	2060.7	2094.3	2174.5	2250.5
0	0	0	5.9583	10.996	22.436	45.696	43.258	36.018	57.995	73.56	99.51	163.35	277.25	417.45	631.09	890.08	1177.5	1506.3	1793.1	2116.2	2357.9	2614.1	2886.4	3078.3	3052.5	3287.5	3577.8	3813.1	3921.8	4128.3	4380.6	4710.2	4900.7	5240.9	5528.7	5599.4	5800.5	6020.4	6288.5	6487.4	6703.5	6770.3	7005.7	7079.1	7139	7201.1	7226.9	7221.6	7365.8
0	0	0.13875	0	10.388	29.513	23.291	27.719	31.823	25.651	29.337	21.391	0.41551	10.553	14.234	15.359	16.432	5.8006	3.777	13.909	4.1059	1.4221	0	11.768	27.327	93.384	172.18	280.87	379.88	541.48	666.92	851.01	1008.5	1184.7	1333.9	1456.4	1773.6	1826.9	1987.4	1987.4	2062	2151.2	2210.6	2257.7	2350.3	2433.6	2476.3	2549.9	2526.4	2637.8
0	0	0	0	11.635	5.8201	15.137	18.014	20.262	23.601	15.227	13.895	8.4792	22.269	20.073	25.051	23.465	20.545	24.119	41.312	88.124	156.4	268.57	404.72	582.05	779.14	1031.2	1248.2	1467.9	1733.6	1987.3	2290.9	2606.1	2874.7	3165.4	3314.9	3569.4	3844.1	4199.3	4454	4549.6	4702	4843.5	5029.9	5079.2	5245.6	5228.9	5334.3	5323.6	5523.6
0	0	0	4.8228	8.4988	14.252	14.803	21.53	21.888	27.636	29.603	36.14	39.481	29.788	34.784	51.775	90.463	172.15	306	443.79	653.03	880.77	1242.1	1539.3	1923.7	2256.6	2656.9	3064.6	3607.4	3870.5	4323.1	4641.7	5037.1	5413.3	5884	6223.1	6322.5	6720.1	7155.6	7324	7756.7	7760.1	7728.9	8078.1	8370.6	8602.8	8448.4	8391.4	8585.5	8704.9
0	0	0	13.666	16.092	10.491	25.762	29.098	32.045	36.265	29.867	44.798	47.189	62.169	74.377	95.431	102.89	120.78	147.29	161.42	205.24	252.95	337.67	455.5	580.16	648.1	792.31	927.36	1118.9	1351.6	1568.6	1773.3	1964.6	2176.6	2366.9	2535.3	2665.4	2788.7	2902.3	2950.3	3042.5	3207	3326.6	3398	3523.8	3519.7	3593.5	3564.9	3620.1	3603.1
0	0	0	4.9799	8.5403	6.3408	4.2065	12.927	5.7298	33.081	16.699	26.044	29.332	34.461	47.375	79.713	135.23	158.96	209.13	282.73	356.76	422.2	509.11	621.48	732.8	839.61	1050.6	1336.5	1536.4	1755.6	1998.7	2256.3	2526.8	2825	3130.8	3439.8	3704.3	3922	4227.5	4431.6	4517.7	4722.1	4931.5	5163.7	5270.4	5353.3	5437.8	5570.5	5774.7	5809.1
0	0	0	5.6494	13.69	25.898	26.138	30.45	40.854	46.515	51.244	50.475	40.814	48.553	68.556	93.526	143.67	201.69	302.62	417.25	597.78	772.72	1032.3	1227.2	1510.3	1666.9	1985.8	2304.7	2549.7	2657.5	3050	3224.7	3488	3741.7	4077	4456.3	4538.2	4919.7	5147.1	5302.9	5469.5	5580.1	5787.4	5886.5	6021.9	6002.2	6133.9	6230.2	6188.4	6351.6
0	0	0	3.897	17.756	22.945	11.303	24.985	19.373	27.465	32.711	41.401	42.932	34.822	41.843	43.814	64.398	85.182	131.5	187.59	274.86	390.44	506.84	666.65	841.18	1015.7	1237.9	1393.5	1598.1	1794.9	1957.5	2119.7	2281.8	2427.5	2632.9	2794.1	2930.6	2996.4	3074.2	3208.6	3247	3280.6	3363.5	3506.8	3496.5	3479.4	3455.7	3497.3	3437.2	3506.9
0	0	0	9.3559	14.891	17.241	21.067	18.996	18.719	25.839	30.57	32.916	58	63.659	75.431	95.22	149.41	262.27	385.35	513.85	710.54	910.39	1143.6	1436	1801.4	2161.9	2590.3	2862.6	3332.3	3809.3	4147.7	4321	4593.4	4966.7	5063.8	5410	5722.4	5883.2	6223.3	6222.2	6217.5	6427	6457.1	6556.6	6627.3	6661.3	6800.8	6860.2	6955.4	6932.7
0	0	0	10.97	9.4058	20.914	23.036	32.382	30.459	38.724	40.548	40.125	52.349	61.885	93.084	137.42	205.05	280.5	380.12	521.44	689.68	896.17	1129.3	1363.1	1640.6	1881.2	2011.3	2164.1	2546.4	2886.6	3167	3413.5	3672.2	3873.3	4202.1	4482.9	4651.6	4826.2	5031.7	5118.1	5271.1	5508.7	5671.6	5830.3	5809.1	5896.2	5935.9	6020.8	6064.7	5991.4
0	0	0	9.3894	14.565	20.321	20.614	27.13	33.559	37.463	22.963	36.613	27.123	34.138	26.103	40.619	40	52.761	52.614	48.687	66.846	71.658	78.197	89.931	126.94	158.9	248.97	352.3	466.31	614.94	718.81	834.55	940.07	1083.9	1160.2	1272.6	1353.9	1482.3	1557	1620.3	1739.7	1742.2	1843.1	1845.8	1909.3	1963.4	1980	2009.6	2023.7	2054.2
0	0	0	21.225	29.392	49.241	36.584	59.404	56.42	52.025	66.615	65.671	92.922	138.47	172.79	413.29	401.96	536.49	631.16	848.24	1016.1	1094.6	1227.5	1586.7	1723.2	1796.7	2014.4	2316	2616.2	2817.4	3068.1	3429.6	3722.7	3940.8	4321.6	4696.4	5008.2	5173.3	5375.6	5607.6	5739.2	6195.6	6071.7	6691.1	6851.3	7102.6	7391.6	7384.6	7702.3	7780.4
0	0	0	6.918	10.019	7.9029	34.413	16.528	11.872	27.752	42.302	51.565	92.932	136.99	213.54	317.12	430.65	626.41	818.3	977.41	1214.4	1522.4	1799.6	2037.2	2270	2673	2967.1	3077.8	3222.2	3395.4	3491.5	3792.1	3688.6	4059.7	4134.6	4397	4766.7	4883.1	5052.3	5215.3	5512.8	5582.2	5634.7	5869.3	5845.5	6108.7	6103.1	6127.1	6168.2	6139
0	0	0.59282	8.2265	12.142	4.9039	2.3077	13.404	15.788	27.989	27.224	33.332	33.825	38.424	47.377	73.204	112.82	179.85	264.14	339.39	442.97	530.65	655.13	788.5	967.95	1149.1	1375.3	1540.4	1829.6	2041.1	2291.7	2505.1	2707.5	2831	3040.8	3251.3	3297.5	3571.8	3725.6	3783	3815.5	3932.9	4096.4	4026.1	4057.6	4132.3	4176.7	4228.4	4306.3	4341.1
0	0	0	12.847	12.442	18.768	12.256	17.447	24.047	25.234	30.398	27.745	50.315	85.567	193.16	297.71	468.03	638.95	855.58	909.01	1304.2	1415.8	1823.2	2052.7	2397	2746.7	3194.4	3380.4	3778.7	4112.9	4387.5	4580.9	4904.1	4721.1	4990.7	5202.7	5608.1	5815.3	6040	6209.3	6271.7	6451.4	6579.1	6644.8	6869	6821.6	6836.7	6940.1	6992.9	7101.1
0	0	0	0	8.8262	13.342	37.282	21.048	26.693	13.642	19.269	18.656	21.914	12.123	14.471	24.426	59.874	69.924	107.31	152.29	212.68	271.77	385	472.92	627.9	833.47	974.35	1149.4	1416.4	1670.9	1854.7	2181.4	2477.4	2766.7	3089.9	3227.5	3574.8	3861.6	3927.9	4308.3	4361.2	4712.3	4650.9	4689.2	4807.2	5125.5	5374	5404.9	5471.5	5561
0	0	0	12.173	17.987	13.951	16.302	13.223	11.108	0.18172	16.182	37.958	78.888	104.52	140.46	197.19	224.21	241.04	410.19	610.55	893.19	1003.7	1264.5	1646.1	2052.2	1996.8	2149.7	2446.2	2587.5	2898.1	3121.8	3177.4	3527.5	3666	4167	4222.9	4780.9	4834.2	5020.1	5102.9	5394.3	5597.4	5766.9	5953.7	6122.3	6124.5	6257.4	6449.4	6323.2	6613.6
0	0	0	8.9505	21.014	30.469	26.298	42.22	39.412	48.382	59.318	72.8	96.332	121	129.47	157.3	198.18	240.04	260.28	324.47	372.24	432.81	543.17	598.82	762.79	907.59	1182.8	1350.4	1717.1	1863.5	2068.6	2028.1	2644.3	2470.3	2646	2750.5	2804.1	3070.4	3139.3	3282.5	3307.1	3440.7	3425	3487.6	3533.9	3638.4	3762.2	3956.6	3969.1	4522.3
0	0	0	2.5606	3.576	12.73	29.455	36.928	47.314	52.634	86.845	102.87	146.31	191.13	265.18	330.15	423.35	510.59	592.13	665.91	753.61	855.13	903.57	990.38	1089.8	1276.1	1381	1523.9	1760.6	1870.3	2067.6	2226	2404.2	2624.8	2812.5	2976.5	3262	3340.6	3490.6	3649.4	3716.3	3892	3885.6	3948.4	4037.7	4159.5	4329.1	4388.2	4483.4	4522
0	0	0.65199	4.8328	3.664	1.5438	20.979	21.112	26.722	24.297	22.539	27.395	24.17	28.662	42.861	74.006	120.37	175.94	241.87	304.67	398.61	463.66	543.31	656.85	742.75	860.67	1024.4	1164.3	1351	1470.4	1627.8	1787.2	1977.7	2124.9	2303	2492.4	2586.7	2632.4	2696.4	2801.5	2930.7	2974.1	3112.3	3093.8	3215.1	3182.1	3220.3	3279.9	3258.6	3296.1
0	0	0	8.9856	11.513	17.076	18.296	19.493	25.789	28.71	46.377	70.92	118.02	203.46	312.19	447.62	611.48	822.07	1030.1	1224.4	1412.2	1591	1815.5	1998	2207.6	2432.7	2632.5	2985.5	3188.7	3417.1	3635.8	3772.7	4035.8	4249.6	4361.9	4526.3	4696.1	4723.3	4897.4	4897.1	5043.7	5085.8	5288.1	5467	5379.3	5592.1	5463	5709.1	5763	5798.4
0	0	0	14.899	14.067	8.7907	7.4861	17.307	12.112	18.005	16.058	18.864	17.199	22.011	17.47	19.967	23.138	29.346	25.797	50.56	88.519	112.96	173.95	227.94	298.1	371.55	466.99	551.59	658.86	747.37	845.56	975.31	1149.6	1303.6	1453.7	1577.4	1623.7	1723.2	1888.6	2000.9	2078.6	2141.2	2190.4	2208.2	2234.9	2296.7	2326.4	2289.8	2275.5	2338.9
0	0	0	6.3297	18.445	17.743	12.496	24.494	15.007	22.104	22.206	29.769	45.038	82.414	179.62	313.82	506.34	728.94	1021.2	1223.9	1581.9	1899.9	2217	2561.6	2995.9	3251.7	3577.9	4201.9	4378.5	4656.5	4921.1	5277	5426.2	6002	5842.9	6153.4	6660.2	6585.6	6755.3	6862.2	6954.9	7053	7174.3	7239.2	7247.1	7605.8	7267.4	7240.3	7543.1	7873.5
0	0	0	7.7359	17.726	20.73	19.058	18.365	20.319	34.834	42.852	49.285	59.543	75.871	85.22	116.49	126.63	168.39	172.75	200.04	267.91	279.54	310.36	421.21	436	520.08	606.14	751.9	881.51	936.31	1136.7	1227	1433.1	1587	1740.7	1910.1	2107.3	2265	1960.3	2519.5	2538.6	2586.3	2646.3	2649.7	2755.6	2816	2794.6	2902.2	2853.8	2918.6
0	0	1.202	0	8.8848	18.46	16.788	17.92	21.15	23.235	24.352	10.755	60.603	118.74	134.66	279.06	389.61	609.74	793.53	1046.2	1283.6	1453.8	1753.7	2030.5	2325	2593.3	2858.9	3111.7	3590.6	3538.9	3834.1	4455.7	4811.6	5130.9	5518.3	5783.1	6306	6510	6711.9	6999.9	7120.1	7364.9	7574.8	7897.2	8065.5	8199.8	8425	8647.5	8829	8960.6
0	0	2.3263	15.397	23.03	22.197	25.247	34.422	34.768	46.024	44.319	41.825	44.344	45.262	50.203	63.035	97.54	155.1	245.5	377.86	519.93	696.39	930.6	1133.4	1366.9	1610.6	1906.8	2173.5	2519.9	2744.4	2986.6	3309.8	3661	3856.6	4189.8	4413.2	4686.3	4858.7	5177.7	5288.2	5566.6	5788.7	5858.4	5965.8	6052.8	6177.8	6214	6361	6513.5	6563
0	0	0	12.559	9.7668	31.131	45.185	61.376	80.476	80.905	82.937	71.977	78.114	83.018	61.526	77.344	73.489	61.868	89.179	126.28	182.5	266.21	316.7	389.18	476.5	542	640.09	778.38	856.99	963.55	1110.3	1218.7	1343.7	1463.8	1577.8	1684.9	1830.6	1939.8	2031.4	2267.5	1934.7	2359.8	2421.8	2505.8	2645	2630.6	2699.3	2734.9	2719.1	2833.2
0	0	0	0.056518	13.034	10.946	6.994	9.9982	10.574	6.1578	5.9528	4.2095	2.3143	3.5874	8.0443	0	3.392	0	0	0	0	0	0	0	0	0	0	0	5.7416	38.978	99.663	152.43	198.22	238.17	316.51	375.8	467.01	507.64	571.66	651.72	684.66	754.93	791.28	823.23	871.05	868.81	973.6	988.67	1029.3	1057.7
0	0	0	5.2069	16.438	23.617	18.514	25.33	26.967	29.678	46.849	59.21	99.874	163.05	226.15	368.03	554.05	712.26	878.59	1065.3	1234.9	1458.6	1644.8	1838.3	2232.7	2303.1	2511.1	3158.9	2919.1	2970.5	3438.6	3698.5	4014.3	4179.7	4438.5	4716.2	4898.4	5091.9	5292.8	5464.2	5505.2	5635.4	5738.3	5992.4	5953.9	5923.6	6058.8	5962.8	5962.4	5978.7
0	0	0	3.9684	14.02	26.052	14.55	8.0765	15.337	16.138	29.052	35.416	41.039	48.417	99.927	183.72	299.68	478.66	699.97	988.9	1309.5	1609	2034.6	2498.1	2996.9	3504.2	4113.6	4842	5294.3	5907.5	6527	7041.6	7794.7	8267.9	8763.5	9327.2	9627.3	9899.2	10371	10819	11479	12005	12135	12357	12774	13003	12984	13044	13079	13544
0	0	0	0	16.528	21.841	21.047	18.121	15.829	27.028	25.924	24.983	27.08	42.654	84.531	134.86	240.59	354.89	529.31	649.4	845.33	995.54	1162.3	1444.4	1506.8	1757.4	1941.5	2146.6	2346.2	2538.6	2713.2	2630.3	2738.9	2842.4	3037.3	3152.7	3275.8	3400.7	3744	3631.7	3623.3	3759.9	3774.4	3915.2	4011.2	3921.1	4021.4	4134.1	4163.4	4197.4
0	0	0	21.442	24.709	19.361	25.655	25.509	34.717	35.626	38.857	39.972	50.466	58.117	51.279	69.706	89.472	105.92	128.86	146.01	172.63	235.22	289.12	399.17	501.22	631.47	726.05	792.28	901.47	1138.1	1305.9	1451.8	1570.6	1714	1812.8	1959.5	2157.1	2162.5	2292.5	2424.2	2449.7	2523.9	2592.5	2605.2	2719.3	2787.8	2772.2	2736.3	2714.7	2682.1
0	0	2.4538	6.8463	9.7755	6.6039	7.0127	14.147	18.295	17.253	22.002	25.367	31.982	52.994	87.348	119.71	141.12	186.01	214.04	252.23	276.29	310.35	363.98	455.28	521.02	635.55	696.44	814.01	888.09	982.58	1076.2	1175.1	1260.4	1447.9	1548.4	1666.4	1795.5	1853.8	1946.4	2060.7	2126.5	2201.6	2291	2379.2	2450.8	2530.7	2483.2	2565.4	2572.1	2599.6
0	0	0	11.774	12.684	12.441	14.279	22.181	22.596	16.184	25.831	30.153	37.86	62.368	102.55	216.17	307.18	450.39	714.43	763.63	1118.5	1252.6	1483.5	1711.4	1839.2	2073.1	2143.1	2589.1	2616.3	3169.6	3361.5	3145.4	3251.1	3403.1	3463.5	3627.3	3443.1	3709	3686.5	3824.8	3952.8	4009.5	4108.6	4029.1	4197.1	4064.5	4115.9	4249.9	4194.7	4264.7
0	0	0	5.4748	16.432	21.849	18.918	29.329	26.802	28.457	29.626	26.071	32.003	30.617	37.472	47.028	56.672	70.252	110.32	183.6	208.34	276.24	395.14	496.44	665.27	827.99	996.56	1177.4	1564.1	1641.6	1915.6	2087.4	2245	2445.7	2750.2	3035.3	3205.8	3437.8	3643.2	3785.1	3952.6	4159.1	4393	4481.4	4612.8	4682.4	4789	4861.5	4886.1	5034.2
0	0	4.1846	13.547	9.0096	2.9165	11.043	25.011	49.662	110.32	189.77	242.61	333.05	424.31	518.27	708.74	809.41	986.46	1179.4	1311.9	1641	1762.2	1951.5	1870.9	2412.9	2464.4	2541.1	2926.7	3140.5	3363.8	3611.2	3712.9	3897.1	3987.1	4074.8	4119.2	4215	4296.7	4363.2	4396.8	4487.5	4503	4484.1	4717.9	4786	4813.1	4766.9	4753.6	4743.6	4859.6
0	0	0	3.4573	9.5651	12.809	23.725	24.44	48.292	92.901	192.02	304.57	428.93	647.04	852.34	1145.1	1492.1	1871.8	2230.5	2742.1	3094.8	3478.1	4022.1	4313.2	4754.6	5239.8	5801.5	6341.3	6795.7	7189.6	7510.5	8108.3	8504.9	8711.1	9256.9	9510.8	9851.7	10100	10347	10402	9461.4	11251	11154	11298	11580	11569	11563	11819	11855	11991
0	0	0	0	36.437	66.859	89.304	95.775	109.44	125.4	122.53	137.82	159.87	148.81	185.01	238.74	313.52	436.31	544.44	735.71	847.49	1024.1	1273.1	1366.4	1605.9	1866.4	2103.2	2405.7	2704.9	2974.4	3257	3459.1	3657.3	3831.2	4083	4262.3	4355.2	4802.1	4898.9	5144	5356.2	5526.7	5548.8	5595.5	5786.5	5891.6	6043	6142.5	6189.2	6264.7
0	0	0	5.84	10.185	8.3394	10.402	13.218	16.761	17.375	28.249	20.752	23.337	26.146	48.208	72.806	124.48	213	333.52	529.15	726.6	992.4	1244	1555.1	1962.8	2298	2661.9	3060.3	3373.2	3779.8	4205.2	4628.5	5221.9	5615.7	5982.6	6422.6	6745.2	7350.6	7669.3	7874.1	8308.9	8685.3	8861	9012.3	9021.3	9212.4	9438.1	9372.6	9370.6	9551.9
0	0	0	3.4032	11.424	24.37	23.7	16.466	13.831	21.449	27.262	27.388	29.835	28.636	27.657	23.78	22.667	31.053	37.332	46.772	50.196	73.015	111.83	167.36	234.94	351.76	455.44	619.6	741.48	913.49	1064.3	1194.3	1440.4	1615.1	1788.1	2012.1	2225.4	2387.9	2399.9	2392.6	2825.9	2904.7	3015.2	3076.7	3195.4	3203.6	3218.2	3345	3371.3	3385.9
0	0	0	9.8055	12.429	12.086	22.177	20.697	20.238	23.772	29.133	33.065	37.09	44.431	57.716	84.45	123.38	175.94	259.21	372.23	479.98	605.75	752.82	909.69	1045.3	1284.6	1396.1	1584	1752.3	1930.8	2124	2328.9	2544	2670.5	2851.1	3055.9	2746.9	3145.9	3309.9	3333.2	3568.5	3546.4	3623.9	3693.5	3704.1	4015	3927.7	4020.7	3988.2	4035.6
0	0	0	7.2438	15.32	6.3177	25.638	46.313	74.939	153.6	271.42	437.64	611.48	924.22	1221.1	1559.6	1915.9	2450.5	2839.4	3233.5	3804.9	4271.2	4646.9	5209.6	5532.9	5955.9	6483.2	7109.8	7495.4	7594.2	7862.9	7987.1	8252.8	8660.2	8896.1	9062.2	9324.1	9514.8	9777.4	9692.3	10073	10077	10248	10169	10249	10090	10119	10197	10185	10260
0	0	7.5433	6.6158	2.9885	9.3767	18.66	15.124	31.823	70.445	130.6	238.92	339.59	480.08	626.27	786.35	976.01	1208.7	1396.7	1612	2006.5	2228.1	2460.9	2661.6	2643.3	2848.6	3159.7	3341.2	3505.8	3670.9	4264	4218.5	4415.9	4742.9	4805.2	4899.4	4860	5078.6	5205.6	5134.5	5278.7	5220	5424.6	4509.1	4594.7	5420.4	5681.3	5878.9	5716.2	5961.1
0	0	0	4.116	14.343	20.518	28.231	28.329	31.901	31.888	45.332	60.154	60.863	55.902	74.362	88.625	108.44	153.09	203.17	328.31	373.64	505.78	623.27	777.22	881.05	1015.1	1241.7	1405.5	1591.7	1770.8	1908	2059.8	2261.3	2330.8	2606.7	2836.4	2829.6	3140.3	3224.2	3350.7	3445.9	3523.2	3670.5	3690.2	3834.7	3874.7	3859.5	3908.7	3880.8	3954.2
0	0	0	8.2776	13.634	10.87	9.2865	12.48	11.811	20.425	18.609	16.04	17.189	26.874	31.006	53.284	90.131	148.62	217.27	312.01	424.66	544.66	678.27	862.4	1021.4	1208.7	1439.6	1698.8	1874	2135.1	2389.6	2566.9	2762.1	3006.6	3154.4	3344.1	3566.7	3667.4	3784.5	3935.6	4050.1	4142	4318.2	4405.4	4449.2	4534.1	4559	4768.3	4609.9	4598.8
0	0	1.9299	8.184	16.208	7.7718	21.983	12.68	17.225	20.131	6.3624	8.1411	17.733	26.834	35.981	75.216	94.934	141.63	180.79	215.15	287.13	375.02	448.03	593.05	768.28	935.11	1154.5	1386.8	1598.6	1853.3	2096.1	2398.3	2628.7	2497.5	2763.5	3033.8	3302.7	3602.7	3820.4	4094.4	4357.5	4522.1	4698.8	4721	4822.5	5231.6	5109.8	5238.6	5278.6	5363.8
0	0	0	4.7948	17.854	10.516	28.461	31.847	42.861	51.892	78.015	110.88	169.8	256.91	348.63	489.28	615.03	755.66	920.42	1097.7	1269.9	1513.8	1682.4	1889.6	2134	2329.4	2655.3	2946.9	3309.6	3535.8	3847.4	4201.6	4519.6	4782.7	5114.3	5355.3	5463.2	5775.1	5956.6	6101.5	5967	6221.2	6520	6746.9	6894.7	6819.7	6855	6958.2	7055.2	7054.1
0	0	0	8.2899	13.886	22.291	22.956	27.631	29.866	19.844	19.266	16.535	24.225	32.468	71.656	98.32	87.309	147.08	166	103.56	188.97	222.2	295.56	360.15	403.62	555.75	671.51	981.39	1141.2	1315.9	1507.4	1457.1	1680.1	1920.8	2170.1	2362.9	2706.7	2890	3109.3	3278	3516.6	3798.9	3781.2	3883.1	3995.2	4113.4	4202.8	4293.4	4381.8	4536.3
0	0	0	6.1541	10.632	17.626	18.235	24.066	21.074	41.812	76.667	156.13	209.91	295.73	388.03	470.13	574.16	708.96	835.81	983.71	1104.1	1151.5	1284.1	1395.8	1470.2	1610.4	1696.3	1834.5	2061.6	2277.5	2540.5	2642.5	2894.4	3061.3	3288.1	3435.7	3342	3832.1	3962	4146.2	4263.5	4293.7	4533	4556.7	4826.2	4806.3	4868.6	4965.8	4932.6	4873.7
0	0	0	7.3315	14.42	14.345	15.666	10.674	15.926	2.4788	11.399	12.575	13.624	22.992	44.049	98.376	170.41	277.73	463.09	654.51	876.14	1146.3	1342.1	1705.8	2236.7	2179.7	2614.3	2910.8	3124.6	3445.3	3615.2	3815.1	4053.7	4228.2	4469.5	4530.3	4671	4887.4	4931.6	5060.6	5198.3	5251.4	5360.4	5444.4	5466	5281.1	5396.3	5545.8	5353.6	5476.2
0	0	5.6491	13.33	10.848	18.103	16.351	30.012	22.199	30.762	54.404	91.278	142.86	240.08	357.5	520.29	693.02	911.94	1149.5	1415.3	1600.9	2015.3	2169.8	2421.1	2652.3	3041.1	3355.8	3736	3881.4	4150.6	4346	4488.8	4718.6	4785.5	5095.9	5206	5362.4	5446	5657.5	5676.6	5687.6	5757.6	5853.1	5764.1	5787.7	5845.1	5816.1	5608.6	5632.1	5698.9
0	0	0	0	8.8431	18.279	21.382	39.083	93.531	166.89	306.74	456.22	659.23	922.91	1224.1	1562.8	2013.1	2361.4	2825.6	3244.9	3482.1	3864.1	4378.6	4526.3	5184.2	5255.5	5664.1	6201.9	6472.8	6890.3	7103.6	7500.2	8128.7	8120.8	8629.4	9090.4	8950	9576.4	9574.5	10051	10280	10399	10738	10847	10983	11180	11304	11354	11360	11465
0	0	0	24.932	36.548	31.103	32.513	42.396	53.016	58.157	49.103	72.428	97.127	154.62	225.4	320.5	485.62	643.72	972.94	1215.2	1658.2	1988.6	2353.7	2770.5	3398.8	3811.8	4199.8	4878.1	5351.3	5749.2	6269.2	6822.4	7395.3	7793.2	8330.5	8695.3	9142.3	9550.9	9913	10372	10874	11194	11309	11461	11754	11631	11741	11989	11582	11738
0	0	0	2.3047	13.986	10.225	13.729	19.754	26.921	19.732	18.334	32.367	36.524	46.023	67.682	77.317	96.186	129.97	161.59	246.94	306.1	409.43	509.56	627.75	795.29	927.09	1050.5	1213.6	1345.5	1519.5	1611.9	1902.7	2087.7	2200.2	2322.7	2450	2559.8	2644.3	2713.1	2814	2820.2	2824.8	2878.8	2956.8	2947.4	3039.4	3032.8	3077.4	3113.7	3106.9
0	0	0	9.2161	12.919	5.7259	11.645	13.17	9.995	11.432	21.446	24.362	50.265	76.948	145.14	246.11	359.45	538.93	756	1005.9	1237.5	1435.7	1710.5	1940.2	2292.2	2771.9	3431.5	3702.5	4115.5	4578.6	4813.4	4940.7	5203.4	5748.1	5895.9	6322.9	6866.7	6897.5	7219.9	7322.9	7552	7631.3	7803.5	8110.5	8355.8	8448.2	8518.3	8686.8	8652.4	8969.3
0	0	0	4.4982	8.1505	26.208	12.357	23.881	20.891	21.889	25.192	26.109	39.785	50.694	43.286	60.375	87.784	104.54	135.7	163.08	291.11	394.63	524.02	645.88	824.12	1008.7	1217.3	1469.2	1689.7	1939	2222.8	2549.5	2763.9	3128.8	3400.6	3644.8	3838.6	4103.1	4295.6	4522.1	4751.2	4998.4	5075.9	5174.1	5389.4	5434.4	5510.6	5543.4	5610.2	5658.4
0	0	7.07	22.8	6.5657	15.735	19.144	18.507	34.379	148.24	239.73	363.82	539.92	780.29	1071.6	1287.7	1676.4	2087	2443.5	2869.3	3327	3730.3	4277	4692.4	5220.8	5689.8	6095.2	6527.6	7059.8	7500.6	7909.1	8137.2	8601	9234.8	9642	10012	10311	10639	10994	11190	11348	11709	11816	11914	12310	12520	12535	12793	12692	12744
0	0	0	10.474	22.061	19.995	26.558	27.34	45.276	45.127	41.984	49.545	51.966	49.584	49.19	21.773	19.937	37.387	46.83	72.709	133.79	216.61	298.66	409.07	538	695.54	827.65	1018.1	1251.3	1463.3	1594.1	1823	2073.3	2450.8	2800.1	3063.9	3549.9	3895.3	3930.7	4371.6	4539.9	4695.7	4780.1	4895.5	5185	5110.4	5131.6	5143.1	5234.6	5191.9
0	0	0	3.9968	10.794	17.918	32.011	34.721	41.825	52.848	54.238	59.467	88.915	143.29	206.03	275.05	357.87	456.92	597.05	708.09	903.83	1085.1	1240.4	1437.3	1681.4	1935.1	2121.9	2384.9	2544.7	2713.8	2882.4	3093.3	3334.9	3393.4	3540.1	3755.3	3821.6	4017.2	4153.7	4225.8	4316.4	4470.4	4505.2	4641.8	4590.5	4643.7	4724.4	4680.4	4785.9	4798.3
0	0	0	1.528	8.0734	28.123	29.398	30.737	44.413	73.434	112.42	175.94	231.45	332.13	452.28	639.72	869.72	1115.4	1487.1	1787.8	2195.8	2331.3	2873.4	3200.8	3476.7	3921.8	4295.6	4764	5120	5373.4	5984.2	6225.1	6317.2	6874.4	7612.7	7895	7766.8	8462.6	8390.5	9062.4	9235.5	9641.9	10074	10108	10327	10221	10693	10646	10626	10602
0	0	0	11.126	14.113	2.6577	15.808	6.536	19.971	17.421	18.177	24.452	27.985	31.337	64.839	118.28	219.02	380.71	562	815	1084.6	1436.1	1791.9	2285.6	2659.5	3116.6	3453.4	3918.8	4448.5	4939	5693.1	5890.2	6358	6930.7	7374.9	7533.2	8189.9	8264.6	8794.8	8993.8	9138.3	9406.9	9732.9	9861.4	9904	10087	10229	10435	10212	10318
0	0	0	9.6243	4.5742	10.363	13.543	18.436	8.7166	32.293	29.509	46.535	65.313	99.365	146.22	202.01	284.44	360.37	434.14	510.96	610.38	748.61	1083.1	1326.7	1348.8	1884.8	1859.2	2151.9	2463.3	2732.3	3107.5	3355.2	3745.1	3914.4	4187.8	4498.4	4359.6	4747.6	5248	5060.7	6725.3	5890.5	5347.5	5562.9	5515.7	6293.9	6315.6	6409.6	6086.2	6651
0	0	0.95795	5.5889	7.7603	6.7376	9.0105	12.865	12.019	19.201	16.639	13.749	11.765	21.937	23.308	22.984	25.045	26.613	39.143	87.168	136.11	177.34	262.77	351.31	486.83	620.74	747.58	924.33	1037.1	1185.1	1318.5	1475	1531.9	1639.4	1778.6	1826.1	1856.5	1956.5	2055.6	2158.6	2183.5	2256.9	2269.9	2335.5	2310.2	2313.3	2357.9	2387.3	2379.3	2358.2
0	0	0	6.6265	10.509	21.37	20.62	16.319	36.695	38.187	46.655	44.288	43.421	41.905	43.044	39.376	46.013	71.638	86.577	137.47	238.68	343.54	504.54	685.11	933.98	1227.5	1503.6	1813.3	2155.1	2505.7	2853.3	3270.4	3685.5	4174	4575.9	5145.3	5344.6	5805.5	6221.3	6638.9	6654.7	6897.7	7141.9	7627.9	7423.1	7095.1	7326.9	6647.9	7421.8	7491.8
0	0	0	5.448	20.354	27.679	21.971	21.982	30.056	18.744	29.091	22.608	30.401	49.628	77.236	158.68	292.96	455.26	683.07	898.41	1162.3	1433.1	1767.5	2123.1	2442	2912.6	3177.2	3824.5	4312.6	4852.4	5342.1	5887.2	6509.2	7061.9	7610.7	8098.2	8957.4	9310.6	10147	10327	10516	11010	11152	11462	11716	11782	12238	12365	12325	12511
0	0	0	8.6271	11.386	10.036	21.344	22.222	30.888	28.978	37.672	35.476	27.587	37.814	29.409	36.715	51.133	53.391	67.768	86.23	103.58	156.4	187.45	254.49	301.05	368.32	446.84	545.94	625.52	741.73	882.93	1006.7	1112.1	1276.2	1420.8	1601.9	1742.5	1893.6	2023	2178.5	2291.9	2403.3	2465.2	2534	2602.7	2681.5	2726.8	2743.8	2773.6	2831.6
0	0	6.7752	0.33361	6.7559	5.8601	6.2038	9.8563	7.8518	15.551	0	9.8669	16.632	31.201	28.215	61.639	102.47	122.26	150.87	195.97	229.39	292.06	339.6	376.84	477.4	531.1	611.79	586.24	718.49	833.62	880.76	1150	1313.1	1398.8	1601.7	1722.5	1834.9	2018.2	2177	2285.9	2422.4	2427.4	2597.1	2759.3	2690.8	2801.1	2804.8	2893.4	2901.9	2955.1
0	0	0	10.98	10.054	22.288	21.912	27.747	24.367	21.613	22.527	29.242	32.903	34.948	36.612	44.998	64.887	101.89	164.38	233.21	339.58	460.26	573.06	718.36	841.42	1004.6	1185	1338.6	1449.1	1610.3	1718.1	1809	2045.5	2032.3	2118.3	2325.4	2561.4	2573.1	2805	2872.6	3016.3	3054.4	3095.2	3156.5	3226.5	3150.1	3279.1	3237.6	3332.3	3270.1
0	0	0	6.0034	12.331	13.756	19.219	25.748	23.942	23.661	27.076	26.462	26.715	34.326	61.731	105.36	184.29	275.6	385.68	513.51	630.15	782.15	912.6	1068.1	1234.9	1380.6	1595.2	1840.2	2034.1	2294.8	2471.4	2780.1	3040.4	3330.1	3565.3	3824.7	4142.5	4434.3	4657.6	4906.8	4986.7	5083.7	5255.7	5390.3	5358.7	5481	5427.3	5702.3	5783.3	5740.9
0	0	0	10.549	18.353	24.248	23.855	17.5	37.42	30.271	40.004	41.03	49.892	74.096	137.87	239.14	378.6	542.63	789.44	1016.8	1368.8	1725.5	2077.5	2446.8	2896.6	3278	3559	4134.3	4719.6	4876.8	5380.5	5944.6	6359.3	6696.6	7149.5	7436.5	7803.2	7969.3	8184.3	7979.7	8300.1	8877.6	8666.2	8867.1	9291.1	8920.5	9087.9	8911.4	9004.5	9073.6
0	0	0	2.4976	12.497	22.544	27.361	30.644	36.266	41.419	41.455	47.545	48.527	57.081	73.696	106.6	165.62	221.7	311.07	409.43	530.67	696.95	885.23	1084.8	1383.2	1597.5	1826.6	2177.6	2470.4	2728.3	3103	3429.4	3682.1	3887	4276.7	4659.9	4755.4	4878.4	5194.3	5361.5	5244.4	5428.7	5783.4	6105	6094.6	6313.1	6402.7	6389.5	6315.2	6435.5
0	0	0	0.044635	10.702	10.617	40.404	28.046	23.018	38.067	70.463	156.64	284.84	497.12	742.79	1042	1320.2	1702.8	2039.1	2520.6	2799.5	3223.9	3587.1	3922.5	4305.5	4666.9	4867.5	5422.8	6142.1	6318.7	6570.6	6756.5	7114	7263.9	7781.3	8087.8	8034.7	8576.3	8694.4	8921.5	9226	9727	9805.2	9836.4	10153	10027	10130	10264	9971.2	10013
0	0	0	18.48	29.173	35.412	53.356	47.244	64.321	70.95	85.556	78.055	106.17	143.07	181.82	255.9	330.06	427.39	509.04	657.42	769.34	857.64	909.59	1069.1	1222.3	1350.3	1489.3	1688.6	1866.6	2020.4	2131.6	2227.4	2366.6	2496.6	2552.2	2763.2	3197.8	3077.9	3154.4	3166.1	3306.9	3315	3411.2	3434.4	3525.2	3502.1	3586.7	3711.2	3629.3	3705.4
0	0	3.1719	12.661	6.7509	2.4424	10.296	12.372	4.785	11.749	10.888	12.477	26.603	50.035	111.22	182.87	282.25	426.85	674.27	790.28	943.82	1240.2	1480.6	1692.6	1979.8	2033.3	2310.2	2536.3	2854.9	3174.9	3400.6	3600.2	3781.7	4070.6	4435.9	4508.9	4839.4	4891.2	5108.8	5282.9	5582.8	5317.5	5195.9	5345	5508.2	5814.8	6023.1	5800.1	5757.2	5586.4
0	0	0	10.285	26.547	23.539	12.009	20.466	15.805	40.202	32.969	38.922	54.293	47.571	69.241	78.048	89.169	95.016	109.2	134.83	172.44	210.04	268.6	345.25	450.81	571.19	689.52	870.66	1073.5	1287.6	1500.6	1359.2	1942.2	1888.9	2520.4	2459.6	2911.7	3191.5	3337.3	3492.9	3724.9	3837.3	4012.7	4148.8	4230.7	4271.9	4329.1	4359.6	4422.7	4298
0	0	0	6.1619	15.668	16.85	20.628	22.049	26.497	32.086	38.118	36.747	40.486	40.135	41.387	67.815	98.068	196.4	212.48	307.31	448.83	663.08	897.8	943.14	1280.9	1356.2	1538.4	1798.8	2417.3	2595.8	3018.6	2755.9	2985.3	3238.4	3486.1	3758.9	4010.5	4246.4	4336.3	4617.7	4815.7	4924.4	5073.4	5185.8	5332.5	5430.7	5352	5570.2	5595.9	5709.5
0	0	0	8.0717	7.6618	10.739	29.218	82.604	158.95	286.75	451.81	673.04	934.24	1272.6	1701.7	2156.5	2738.8	3424.6	4223.4	5004.8	5865	6799.9	7599.5	9012.9	10416	11562	13097	13850	14799	15976	16857	18232	18849	20005	21790	22667	23433	24715	25190	25782	27090	27162	27696	27469	27994	28869	28963	29156	29105	29168
0	0	0	13.775	19.848	17.934	27.164	29.808	44.246	62.257	86.654	136.65	183.94	281.66	403.45	511.72	683.65	788.22	951.01	1113.5	1317.2	1464.4	1645	1843.8	2027.8	2305.6	2430.7	2728.1	2843.3	2972.5	3054.8	3192.9	3327.6	3405.6	3505.3	3518.2	3562.2	3627.4	3619.9	3661.9	3841.1	3832.1	3951.1	3937.6	3953.3	4036	3999	4053.3	4156.4	4193.6
0	0	0	10.889	15.262	20.311	17.852	20.098	20.118	19.125	12.142	20.09	43.602	63.294	104.18	125.2	181.65	218.79	250.73	264.59	296.84	324.77	333.93	326.07	341.01	364.61	423.54	406.85	397.92	430.58	436.9	442.58	476.53	485.95	491.38	509.87	587.44	628.82	729.87	721.13	810.49	899.09	924.29	980.43	1012.7	1018.7	1085.4	1084.9	1130.8	1158.8
0	0	0	9.4944	11.759	7.2969	12.416	27.114	26.413	38.57	30.1	33.082	30.658	24.381	21.039	40.192	70.655	131.77	222.16	358.94	495.68	665.57	817.51	1016.7	1216.9	1358.4	1593.5	1767.2	1940.6	2191.6	2496.2	2736.6	3116.1	3347.8	3642.3	3967.4	4348.5	4515.2	4800.1	4891.4	5102.2	5330.8	5467.2	5575.7	5739.4	5881.7	6094	6044	6206.6	6246.9
0	0	0	6.5755	11.793	15.98	25.543	25.889	28.187	39.453	72.538	99.616	137.95	191.93	277.66	357.92	447.36	589.9	721.17	893.91	1024	1245.3	1435.9	1575.1	1778.1	1975	2115.2	2263.3	2432.2	2488.2	2572.7	2342.4	2511	2565.5	2537.7	2656	3410	3565.1	3718.3	3960.4	4002.7	4184.7	4161.4	4250.1	4407.7	4560.6	4564	4632.4	4730.5	4768.4
0	0	3.5352	6.0351	8.3803	7.0687	5.0262	14.347	18.829	17.889	16.152	21.482	20.98	29.212	36.115	63.729	84.977	110.84	137.07	207.18	293.48	386.39	532.63	723.71	944.53	1162.8	1458.9	1730.2	2065.1	2445	2768.4	3153.7	3626.1	3895.5	4291.4	4614.9	4805	5124.4	5419.2	5599.1	5796.5	5897.1	6014.1	6151.4	6205.1	6287.8	6331.5	6323	6348.8	6301.3
0	0	0	28.31	27.364	17.167	30.069	39.622	23.29	34.695	39.161	29.335	25.408	20.398	27.118	49.557	92.215	182.46	310.83	434.23	620.84	781.72	997.33	1075	1461.4	1771.1	2030.6	2282.1	2511.5	2736.6	3071.4	3183.2	3387.7	3629.3	3801.3	4005.2	4062.3	4292.6	4359	4437.7	4679.8	4802.9	5127	4275.7	4314.7	4952.4	4935.5	5232.2	5209.5	5364
0	0	1.4296	5.7011	12.918	8.0367	13.861	17.105	17.023	18.355	11.473	16.775	24.968	23.181	36.767	74.199	151.43	257.34	404.97	554.6	835.63	1075.6	1402	1758.6	2212.9	2574.3	3057.2	3473.3	4030.1	4447.8	4798.6	5384.4	5974.2	6426.7	7064.2	7480.1	7963.2	8254.6	8803.2	9102.3	9370.4	9717.1	9837	10265	10471	10618	10732	10791	11044	10945
0	0	0	14.969	17.196	14.697	23.159	32.095	25.437	38.195	28.741	42.101	30.883	40.514	40.54	50.457	57.079	45.97	47.284	47.943	62.326	60.941	67.964	58.601	74.505	76.726	88.597	138.88	178.09	247.51	289.42	365.46	484.22	573.44	670.68	826.27	938.79	1009.5	1118.3	1189.8	1311.2	1390.8	1486.5	1513.1	1614.4	1644.2	1775.9	1745.8	1859.4	1916.8
0	0	1.0164	8.0765	8.4309	9.2775	8.233	20.359	34.178	74.751	161.91	273.47	466.8	698.57	948.76	1317.8	1687.6	2146.6	2628.9	3128.1	3770.2	4267.4	4850.5	5448.2	6699.2	6714.2	7439.5	7941.4	9327.1	9255.3	9714.2	10621	11327	11873	12422	12796	13267	13773	13930	14366	15080	14892	15319	15395	15366	15617	16024	16128	16229	16213
0	0	0	7.5784	16.892	14.785	11.279	18.102	20.992	26.628	45.916	92.723	150.32	249.68	347.83	478.8	662.77	824.04	1024.7	1243.3	1465.9	1712.3	2056	2370.4	2623.8	2906.7	3191.9	3464.4	3775	4017.8	4395	4590.5	5061	5248.6	5601.9	5609.2	5816.9	5924.2	6387.2	6761.2	6753.2	7035.1	7059.2	7116.7	7432.9	7300.3	7425.5	6912.5	6908.8	6808.6
0	0	0	19.364	25.447	18.576	20.469	28.863	55.689	84.282	125.64	180.85	240.18	295.11	359.12	428.53	478.11	507.5	570.73	621.48	703.58	776.37	830.41	911.77	1049.2	1153.9	1315.8	1452.5	1662.2	1822.4	1979	2233.3	2411.2	2703.9	2938.3	3211.4	3375.8	3603.7	3825.9	4092.8	4237	5067.9	5152.2	5012.5	5043.1	5449.6	5633.4	4823.9	5008.2	5229.4
0	0	0	11.032	15.6	21.365	19.133	25.665	21.984	32.73	32.488	44.23	43.444	56.463	47.992	59.403	73.573	81.179	98.38	119.11	142.4	137.76	168.2	184.83	210.55	239.03	262.44	311.09	331.55	412.42	544.02	698.71	888.73	1024.2	1227.1	1434.7	1629.4	1848.1	2024.8	2179.9	2323.7	2342.3	2548.8	2666.9	2761.8	2839.3	2922.3	2923	2961.4	3110.4
0	0	0	8.64	10.41	8.3531	9.8221	6.3472	13.953	16.221	15.715	20.737	22.494	25.627	34.103	52.163	91.61	133.04	214.16	421.4	591.77	808.72	940.81	911.05	1158.4	1701.4	2037.5	1872.8	2172.1	2401	2799.9	3173.5	3498.8	3820.7	4015.7	4218.2	3915.2	4836.6	4956	5167.2	5359.9	5571.4	5743.2	5820	6066.5	6197.7	6395.1	6633.6	6700.9	6906.6
0	0	0	6.5208	8.8753	8.3728	10.05	22.27	24.596	32.917	37.36	48.75	47.691	58.622	65.11	65.251	80.543	113.84	153.6	184.01	243.4	317.8	414.35	509.94	608.3	718.95	833.89	931.9	1031.8	1184.4	1319.9	1376.1	1473.5	1546.5	1674	1727.1	1792.4	1883.3	1996.1	1979.2	2083.9	2085.7	2217.1	2607.6	2547.2	2393	2362.9	2449.4	2508.4	2554.8
0	0	0	6.1615	18.901	13.827	20.881	29.236	20.963	35.932	42.892	46.702	59.703	68.887	90.827	131.78	165.11	240.53	331.83	455.71	623.13	828.17	996.2	1245.4	1489.8	1805	2202.5	2578.3	3015.2	3333.8	3660.9	4062.8	4418.5	4906.3	5234.4	5528.7	5494.3	6226.8	6617.7	7021.3	7372.2	7502.2	7665.7	8297.4	8523.7	8793.3	8852.2	8816.2	9103.2	9135.3
0	0	0	0	4.9201	5.0096	7.9383	16.76	10.637	19.048	12.102	17.439	15.107	26.623	18.311	30.977	44.594	86.96	165.14	246.47	341.64	469.97	674.14	826.84	1061.4	1263.6	1598.8	1598.4	1834	1958.4	2195.8	2300.2	2198.6	2395.8	2502.6	2606.1	2673.6	2765.1	2827.6	2924.9	2957.9	3039.6	3054.5	3085.4	2991.6	3077.5	3163	3260	3170.2	3238.9
0	0	0	6.785	14.948	11.002	16.234	27.319	27.4	31.986	35.143	41.849	46.672	86.919	120.29	175.57	264.21	366.33	545.68	727.69	887.6	1200.5	1561.4	1922.5	2176.4	2551.7	2643.2	3308.5	3834.3	4210.6	4177.3	5037.2	5383.7	5799.5	6167.8	6371.3	6537.2	6932.5	7026.3	7238.8	7404.8	7405.6	7545.1	7756.8	7911.5	8025.7	8152.2	8289.2	8210.7	8257.8
0	0	0	7.8424	17.68	11.923	21.681	18.509	29.607	36.28	36.999	37.647	49.497	60.533	85.595	107.29	130.97	165.23	205.07	277.25	332.64	423.17	501.92	608.73	703.09	833.12	1015.1	1068.2	1236.3	1378.6	1518	1713	1720.9	1887.1	2035.8	2171.9	2367	2499.8	2594.8	2716.1	2833.8	2911.4	3043	3223	3326.5	3403.3	3475	3433.2	3477.2	3457.6
0	0	5.4927	18.429	26.534	18.117	0	23.349	7.7266	7.752	7.5761	2.3752	11.468	20.037	9.6409	9.3487	17.725	21.477	30.705	18.679	58.481	73.292	72.527	118.84	157.87	249.04	362.16	501.62	605.3	772.68	930.69	1089.3	1269.7	1421.9	1555	1738.2	1931.5	2100.4	2345.3	2479	2744.5	2923.5	2862.7	2916.4	3084.2	3219	3350.7	3327.1	3291	3281.4
0	0	0	2.5533	13.859	8.5678	14.869	19.167	21.135	40.959	42.701	39.11	49.698	36.385	40.789	38.258	71.076	122.87	188.55	278.61	384.77	548.12	742.14	930.42	1198	1467.3	1747.3	2054.7	2371.5	2693.3	2928.1	3267.8	3534	3811.2	3971.7	4187.4	4496.1	4643.9	4886	5130.9	5161.2	5432.1	5408.7	5537.8	5555.3	5629.4	5575.2	5615	5673.7	5712.8
0	0	0	8.8958	21.531	16.549	27.538	37.152	41.635	80.772	123.71	215.1	337.2	465.45	622.41	823.98	982.22	1254.1	1424	1615.6	1826.4	2029.7	2266.2	2404.7	2666.1	3005.6	3226.4	3566.3	3675	3900.1	4172.7	4293.3	4606.2	4755.7	4848.5	5129.6	5298.1	5432.2	5601.7	5618.7	5901.7	6012.7	6066.2	6256.9	6138.3	6192.2	6203.3	6268.2	6240.5	6171.8
0	0	0	9.3886	14.245	10.095	25.128	27.473	28.682	36.69	35.139	48.913	42.153	48.86	52.235	57.459	55.483	61.77	70.372	92.476	126.17	168.04	252.22	315.83	467.57	587.8	683.17	889.78	1073.5	1264	1479.8	1575	1855	2051.9	2284.1	2435.1	2619	2740.2	2906	3133.5	3230.5	3373.1	3488.2	3621.3	3772.2	3793.6	3658	3598.2	3896.1	3860.5
0	0	0	0.57302	8.3362	8.7529	6.4142	17.096	51.255	109.47	189.01	301.59	426.49	593.68	779.07	978.16	1273.2	1571.5	1843.2	2190.9	2513.1	3026.4	3412.3	3853.7	4332.6	4728.8	5152.5	5667.8	6149	6774.5	7369.2	7892.7	8271.8	8859.1	9372	9401.3	9834.6	9997.5	10204	10755	11020	11568	11839	12260	12361	12381	13008	12965	12972	13183
0	0	0	0	6.5592	10.084	8.735	8.5626	12.897	8.5463	6.2808	8.6383	13.107	16.865	26.143	31.063	40.04	48.281	49.924	55.684	68.297	74.153	90.45	92.245	103.07	122.87	119.84	147.48	178.19	211.38	274.96	341.03	454.41	520.13	635.39	726.11	780.92	911.57	1012.5	1107.6	1177.3	1240.6	1286.4	1373.9	1396.9	1434.2	1486	1506.4	1525.7	1559.1
0	0	0	6.8845	6.5099	22.288	15.981	12.554	17.268	24.905	24.817	17.238	23.113	22.274	30.187	56.326	97.221	139.74	237.92	329.67	495.73	646.85	806.18	990.68	1191.6	1332.7	1598.7	1706.8	1929.6	2075.8	2301.7	2370.5	2492.5	2737.4	2857.7	2839	2858.5	2918.1	2939.7	3063.6	3113	3155.9	3267	3274	3314.4	3406.4	3306.7	3359.9	3337.3	3414.7
0	0	0	7.9088	12.041	18.32	17.525	17.363	20.792	37.946	52.507	113.08	196.53	302.97	431.13	564.55	733.35	884.95	1120.7	1316	1532	1798.3	2061.4	2413.2	2755	3088.8	3410.5	3774.6	4270.6	4763.9	5060.2	5373.8	5866.5	6012.9	6596.5	6732.6	7094.1	7162	7423.6	7748.2	7914.6	8122.7	8413.5	8706.1	8552.4	8750.7	8768.5	8784.1	8868.6	8983.7
0	0	0	0.19929	25.312	21.367	28.781	30.458	34.267	37.244	50.271	53.469	58.371	79.195	84.514	132	196.43	240.19	351.59	399.57	564.75	719.67	901.59	1082	1320.3	1625	1917.7	2309.7	2710.7	3210.8	3637.3	3936.1	4436.8	4684.3	5358.8	6040	5306.6	6981.9	6895.5	7516.9	7919.8	8009.3	8385.3	8283.1	8714.7	8365.3	8069.5	7435.3	7602.4	8932.6
0	0	0	3.9056	7.6894	17.702	24.491	28.162	33.017	46.082	60.521	84.114	99.62	133.33	196.78	294.49	407.08	561.68	731.91	900.63	1113.5	1260.1	1345	1576.9	1659	1844.4	1983.7	2050.8	2210.6	2262.9	2423.6	2528.3	2693.3	2758.2	2880.2	3018.2	3115.8	3158.3	3423.3	3415	3670.4	3874.8	3965.9	4530.4	4523.8	4121.8	4231.1	4366.2	4566.6	4674.8
0	0	0	9.9487	18.518	20.56	34.885	49.337	42.592	54.822	52.65	51.142	63.414	74.145	83.645	98.445	104.27	110.19	125.62	160.16	187.74	180.93	212.88	207.92	255.98	269.56	305.16	369.8	396.5	459.19	604.29	597.82	605.88	719.42	820.01	932.49	1030.3	1118.4	1189.5	1285.8	1313.9	1403	1448	1550.1	1583.1	1646.1	1642.9	1722.5	1803.9	1848.6
0	0	0	6.6029	9.8502	11.993	15.041	19.955	14.871	0	7.8619	0.45083	0.54526	0	0	0	0	0	6.3086	23.874	75.35	108.59	167.51	239.64	336.68	488.99	638.04	715.8	872.23	1050.2	1157.6	1345.8	1449.9	1589.1	1810	2085.2	2205.5	2339.5	2523.5	2531.9	2713.5	2747.9	2900	2763.2	2914.6	3006.9	3005.3	3112.7	3247.3	3222
0	0	4.9325	7.9744	9.1125	8.4412	14.244	25.918	24.859	32.683	27.919	38.412	41.368	55.989	64.561	58.635	72.733	91.347	120.15	158.25	208.34	333.41	455.62	629.68	810.84	986.24	1313.9	1529.4	1879.7	2123.4	2471.6	2812.8	3130.4	3368.2	3816.1	4052.9	4276.1	4626.3	5171.6	5327	5570.1	5760.7	5952.8	6007.5	6330.4	6455.7	6614.1	6818.2	6893.7	6897.3
0	0	0	3.2259	14.912	15.696	18.134	25.189	20.262	25.371	22.534	25.286	30.527	36.746	28.019	47.491	61.359	111.52	163.32	228.38	313.76	427.57	511.88	568.58	646.97	804.97	894.6	1066.6	1171.6	1355.4	1690.4	1833	1829.5	2140.8	2459	2606.3	2546.6	2847.2	2998.5	3026.6	3173.4	3278.8	3212.8	3286.7	3369.5	3444	3395.3	3428.9	3487.8	3626.8
0	0	0	6.8366	7.4218	10.346	10.512	14.68	10.003	10.133	18.307	13.506	15.538	15.032	18.678	45.988	89.593	149.43	219.23	264.46	359.2	460.21	582.09	644.43	756.59	881.11	1102.7	1248.2	1300	1587.5	1866.2	2359.7	2852	2928.3	2794.2	2902.1	3139	3286.1	3438.1	3478.6	3639.4	3927.3	4165.6	3823.5	3698.6	4419.8	4405	4501.5	4799.4	4830.7
0	0	0	6.5778	15.27	30.148	40.845	50.337	45.519	57.045	57.744	64.957	54.06	73.211	99.621	159.22	242.61	348.1	482.68	571.11	712.88	846.42	983.68	1125.1	1283.2	1407.7	1555.2	1712.2	1839	1983.3	2055	2019.5	2102.8	2152.9	2254.5	2272	2348	2360.3	2552.8	2480.2	2545.5	2631.3	2686.9	2672.3	2696.1	2723.9	2657.1	2766.2	2781.2	2870.1
0	0	0	12.657	13.83	17.187	16.025	25.485	24.087	22.386	16.366	23.771	19.527	23.521	21.409	25.347	17.35	19.681	16.748	37.116	39.619	77.182	154.69	221.87	330.09	480.96	590.78	777.1	994.53	1274.3	1482.9	1660.5	1898.3	2100.2	2427	2622.6	2638.7	3102.9	3135.7	3367.5	3526.7	3683.3	3761.6	3862.3	4065.7	4108.8	4100.3	4160.1	4050.3	4160.3
0	0	0	2.8948	14.268	27.413	33.655	29.955	40.368	42.265	45.927	70.115	93.899	158.05	243.88	383.89	599.86	800.26	1102.4	1439.9	1840.4	2215.5	2740	3177.6	3855.6	4498	5092.9	5754.3	6542.1	7178.6	7879.7	8460.6	9096.5	9719.5	10262	10754	11841	12032	12633	13119	13522	14244	14492	14684	15115	15302	15610	15527	15242	15623
0	0	0.81568	7.0919	12.555	14.589	20.585	26.064	35.1	40.528	58.852	88.23	138.03	195.9	301.11	403.99	549.58	677.44	904.84	1095.4	1343.6	1807.1	2121	2489.9	2682.1	2872	3284.5	3929.2	3962.8	4248.1	4830.1	4639.6	4916.2	4964.7	5103.2	5280.6	5357.2	5394.9	5607.3	5595.6	5692.1	5655	5759.8	5697.5	5759.8	5723.4	5637.1	5516.6	5637.7	5620.9
0	0	0	8.9233	13.337	15.867	18.701	25.728	34.879	22.426	49.631	37.644	37.362	47.397	53.803	82.075	137.02	226.21	359.27	535.65	737.64	1035.8	1287.6	1531.5	1799	2063	2224.9	2472	2687.1	2927.9	3117.9	3112.9	3370.3	3600.2	3626.2	3772.5	3982.9	4008	4087.3	4211.7	4226.3	4329	4384.8	4476.1	4501.5	4499.3	4597.2	4667.3	4638.4	4635.6
0	0	0	7.5291	10.899	16.04	16.487	19.822	14.088	26.392	31.834	47.078	71.973	137.16	207.34	339.26	490.46	610.2	780.21	970.58	1095.4	1278.1	1413.6	1613.8	1805.2	1985.1	2105	2260.1	2467.4	2612.7	2775.1	2959.2	3288.2	3357.2	3621.4	3856.9	3982.8	4209.2	4372.9	4569.8	4760.4	4902.9	4945.9	5079	5148	5238.5	5230	5265.3	5300.1	5313.7
0	0	0	5.3477	16.397	24.505	21.792	35.866	32.4	35.271	33.343	34.256	39.858	51.578	56.984	56.803	74.023	94.564	109.19	151.39	164.01	181.73	199.99	243.14	278.05	319.13	406.4	535.97	684.48	850.7	1053.9	1277.1	1500.8	1660.6	1845.5	2061	2233.7	2461.6	2590.9	2748.2	2889	3046.9	3165.9	3194.3	3279.1	3313.4	3248.4	3475.7	3489.5	3575.7
0	0	0	7.5323	9.1901	4.4462	6.4734	0.83114	5.5328	40.712	101.58	192.16	353.01	466.94	852.27	1034.1	1324.9	1664.6	2327.1	2416.4	2836.7	3156.5	3657.5	4808.5	4644.2	5206.6	5587.1	6077.6	6320.5	6807.1	7121.4	7453.2	7854.1	8138.8	8421.4	8745.7	8941	9324.4	9486.8	9613.3	9898.5	10042	10234	10276	10413	10379	10590	10558	10860	10872
0	0	0	11.436	19.164	22.304	16.046	23.603	15.051	24.248	26.774	32.999	34.315	36.159	21.223	24.358	32.433	21.025	33.817	33.174	48.02	68.208	132.47	179.31	276.14	355.74	447.56	583.86	710.64	832.42	963.25	1124.2	1356.4	1439.6	1689	1838.6	2055.4	2276.7	2418.3	2644	2716.6	2828.5	2945.2	3100.5	3184.5	3293.6	3269.4	3302.7	3329.4	3445.5
0	0	0	4.1508	3.9121	5.5149	5.9245	3.473	17.098	13.731	25.572	19.017	14.403	17.376	6.1919	0	18.9	39.528	75.637	161.92	273.85	417.75	626.15	829.39	1107.9	1389.3	1682.1	1931.5	2216	2649.9	2877.5	3161.1	3386.9	3669	4170.3	4099.2	4410.7	4439.9	4676.5	4904.5	4961.4	5198.2	5284.8	5378.1	5607.3	5537	5867.4	5998.8	5885	5638.4
0	0	0	2.8453	9.1164	12.679	21.814	31.289	36.23	30.665	52.703	69.551	94.017	121.6	177.98	251.61	345.36	456.22	650.84	771.95	998.25	1160.7	1329.8	1697.5	1975.5	2307.5	2639.1	2920.5	3108.6	3532.2	3735.3	4080.1	4404.5	4549.7	4667.9	4943.1	5113.8	5257	5523.2	5566.6	5720.8	5255.4	5686.3	5779.7	5809.7	6059.2	6241.4	6202.7	6218.2	6378.1
0	0	0	2.697	14.372	21.471	26.323	16.237	24.143	36.265	41.999	39.973	42.183	43.957	51.185	60.862	85.31	117.21	201.74	302.43	439.04	640.16	744.12	941.53	1186.4	1440.7	1821.2	2159.4	2382.1	2745	3154.5	3525.8	3981.2	4187.8	4616.2	4900.7	5073.6	5467.3	5728.3	5675.4	6300.9	6642.4	6770.6	6929.2	7147.8	7232.2	7142.7	7366.8	7435	7563.5
0	0	0	0	12.412	17.498	30.457	32.51	33.048	49.858	46.004	67.137	76.113	97.539	127.62	148.81	254.7	335.11	469.71	508.15	647.77	743.54	797.83	917.56	1023.3	1200.1	1382.7	1339.9	1589.8	1560.9	1510.6	1622.9	1717.7	1747.3	1786.9	1783	1860.4	1842.8	1846.5	1800.3	1864.9	1864	1925.9	1714.3	1724.8	1864.3	1864.9	1906.8	1967	1948.9
0	0	0	11.633	18.506	13.517	28.765	35.063	43.977	61.651	100.43	160.14	216.56	328.01	432.08	602.57	804.56	963.31	1194.5	1498	1623.4	2012.3	2393.9	2617.1	2995.7	3354.4	3687.8	4081.8	4485.9	4767.8	5015.5	5191	5417.6	5608.2	5844.2	6305.2	6057.2	6523.1	6592	6769.6	7015.7	7219.6	7308	7270.7	7555.2	7590.3	7636.9	7609.8	7571.5	7666.6
0	0	0	0	13.365	21.481	33.391	53.485	90.381	189.98	351.94	543.98	778.75	1092.8	1351.6	1732.6	2257.6	2566.3	2977.6	3460.8	3984.6	4356	4803.8	5237.5	5708.8	6146	6801.4	7239.8	7881.6	8325.9	8713.5	9313.2	9742	10131	10135	10807	11265	11361	11799	11715	11705	12544	12591	12478	12735	12974	12976	13335	13487	13211
0	0	2.3153	2.9255	11.852	12.178	21.052	21.446	22.863	21.12	23.693	39.056	38.035	63.003	81.371	133.66	177.58	270.19	327.54	396.25	489.4	616.46	734.94	785.88	988.42	1048.8	1205.7	1351.3	1548.6	1683.4	1789.8	1865.2	2027.3	2136.7	2237.3	2331.9	2446.2	2614.4	2636.1	2804.8	2508	3031.6	2892.8	2997	3172.3	3185.1	3192.5	3134	3346	3420.9
0	0	0	10.426	7.4318	2.3643	16.354	13.605	17.091	17.571	27.313	71.377	133.33	217.06	325.41	490.4	699.21	904.94	1161	1382.6	1708.8	1934.6	2115.9	2423.2	2949.6	3154.8	3385.1	3757.9	3985.7	4294	4487.8	4632.9	4843.9	5026.9	5214.6	5459.7	5538.8	5746.5	5656.6	5866.4	5926	5879.8	5960.5	5762.3	5773.4	6006.8	6104	6064	6140.3	6328.3
0	0	0	1.5186	16.278	25.863	35.202	38.688	70.127	101.48	185.2	292.07	422.83	549.11	678.98	809.35	929.51	1047.6	1185.6	1420.9	1545.8	1722.3	1834.4	2073.6	2263.7	2580.9	2856.6	3198.1	3489.2	3642.3	3951	4047.3	4226.6	4271.8	4471.8	4595.7	5182.7	5052.5	5157.9	5332.1	5374.9	5481.9	5526.1	5612.3	5718.9	5694.4	5755.9	5909.1	5812.8	5835.3
0	0	0	15.605	18.69	39.794	55.073	45.68	52.15	21.093	16.11	33.697	76.757	136.59	243.9	407.59	578.01	831.59	1102.2	1884.5	1754.5	2050.5	3203.9	3307.1	3538.9	4122.3	4618.5	5359.6	5931.1	6481.3	7091.9	8711.7	9537.5	10088	10885	11620	10946	10895	11514	11319	11587	11988	11998	12201	13333	13096	13187	13086	13176	13608
0	0	3.4616	9.1989	7.0747	9.1627	0	1.9314	6.3929	4.6036	4.3501	5.3818	10.376	20.113	26.401	24.992	41.257	49.594	57.374	105.17	128.16	122.99	115.75	135.52	160.87	227.09	220.68	250.3	299.71	366.83	313.4	361.04	434.74	492.71	555.61	618.91	709.92	753.74	832.36	907.45	988.59	1041.4	1091.7	1160.2	1218.2	1233.9	1291.2	1309.1	1287.1	1365.5
0	0	0	9.9575	29.783	38.276	30.931	28.643	31.332	44.238	49.369	54.587	64.287	94.068	99.472	141.01	171.52	250.26	338.06	402.95	474.47	545.57	700.98	851.72	1032.8	1257.8	1414.1	1745.1	1930	2228.2	2525.6	2854.2	3244.6	3548.9	3855.1	4125	4356.9	4714.8	4897.4	5203	5331.9	5530.9	5638.3	5704.5	5630.8	5892.9	5869	5789.4	5842	6050
0	0	0	6.5599	21.422	13.475	20.094	33.339	31.859	23.315	21.036	22.251	17.888	29.499	37.923	52.309	67.721	83.996	118.88	147.12	197.81	254.23	284.99	345.77	445.22	555.22	686.95	849.99	1004.4	1222.4	1355.1	1586	1949.2	2205.8	2479.3	2838.6	3149.7	3484.3	3688.7	3984.3	4248.3	4435.9	4584.1	4760.4	4869.5	5043.1	5213	5218.5	5415.4	5538.1
0	0	0	2.8604	2.1641	13.134	22.552	15.21	27.284	41.82	51.809	51.789	63.044	83.133	95.626	143.99	173.27	209.65	241.08	308.05	411.97	518.44	670.41	776.19	812.12	950.54	1111.1	1248.7	1399.3	1758.8	2036.5	2101.4	2332.4	2429.1	2556.4	2518.4	2909	3083.6	2296.4	2937.9	2586.7	2673.5	2846.5	3014.4	2892.1	2892.9	3281.6	3160.3	3342.6	3213.9
0	0	0	1.5799	7.4839	25.182	49.404	53.25	42.956	54.38	53.948	41.008	38.944	41.913	35.75	36.649	37.838	42.998	63.349	88.024	102.97	145.79	188.67	246.43	286.94	297.81	349.54	370.17	436.11	519.91	555.39	587.52	767.45	819.14	945.4	981.36	1075.5	1167	1246.6	1373.5	1413.3	1462	1531.5	1563.4	1567.9	1633.9	1626.5	1677.7	1690.9	1733.6
0	0	15.197	16.584	15.96	15.843	8.9199	19.163	37.384	106.47	184.95	306.69	433.72	611.21	827.43	1043.7	1200.2	1414.6	1677.9	1980.1	2244	2603.6	2874.5	3266.1	3670.2	3936.3	4299.8	4459.8	4878.3	5037	5343.8	5677.3	5877.2	6140.3	6535.8	6770.9	7061.6	6902	7225.8	7502.3	7694.6	7908.7	7771.6	7913.9	8255.4	8247.7	8081.1	8316.9	8437.1	8304
0	0	0	14.295	17.253	15.791	16.137	19.872	17.729	31.129	32.545	38.634	83.911	101.26	180.7	274.24	356.26	450.24	579.66	696.61	843.86	976.05	1161.1	1335.9	1527.6	1716.4	2396.1	2121.3	2323.9	2548.8	2767.6	2938.6	3100.9	3359.6	3478.2	3597.5	3811	3943.8	4135.9	4232.5	4303.2	4506.1	4469.8	4668.9	4550.9	4611.5	4687	4624.2	4753.8	4780.2
0	0	0	0.57789	10.327	14.048	14.286	16.154	19.725	20.904	28.56	47.582	82.521	144.31	210.23	265.01	360.77	482.62	601.82	761.24	902.46	1078.3	1286.4	1450.3	1737.4	1940.4	2154	2516.4	2798.5	3060.6	3398.1	3689.5	4085	4406.7	4650.9	5005.4	5149.3	5359.9	5676.9	5871.9	5810.8	6063	6178.2	6213.1	6335.2	6379.6	6529.3	6392.5	6408	6525.7
0	0	1.9603	12.033	10.959	4.0006	15.898	17.123	18.215	22.556	35.416	58.921	112.59	167.27	241.08	306.52	384.25	489.93	597.21	700.04	804.54	919.97	1014.3	1125.9	1303.1	1451.5	1626.4	1833.2	1990.4	2114.3	2321.8	2439.4	2647.2	2741.3	3026.5	3172.2	3391	3478	3551.3	3572.5	3713.7	3799.8	3724.9	3850.7	3947.9	3925.9	3973.7	3952.8	3993.9	3967.9
0	0	0	7.7963	8.7073	14.225	15.043	18.567	12.616	21.332	18.571	27.536	32.972	42.047	39.768	40.861	63.463	105.89	163.19	245.55	435.95	528.84	667.53	846.12	1032.3	1231.2	1426.6	1638	1819.5	2033.5	2640.7	2431.2	2682.2	2830	2983.2	3096.2	3244.1	3342.3	3533.6	3568.5	3681.1	3809.2	3865.2	3921.1	3926.8	3948.4	4051.2	4113.3	4183.4	4190.1
0	0	0	1.0737	24.276	23.978	34.395	37.652	63.157	98.344	195.61	311.62	453.71	663.5	858.06	1133.4	1432.6	1734.7	1968.4	2278.6	2812.1	3073.4	3504.1	3849.3	4174.8	4677.6	5089.4	5472.4	5967	6339.8	6876.7	7195.6	7801	8344.6	9011.5	9803.8	9716.6	10426	11069	11379	11789	11908	12559	12858	12954	12971	12979	13154	13388	13421
0	0	0.41013	4.7455	7.626	6.4937	14.577	4.3036	11.42	11.135	14.876	15.324	14.993	21.283	25.33	38.769	72.645	138.69	234.05	370.56	560.43	798.31	1054.1	1270.3	1614.7	1949	2310.8	2525.5	2828.4	3169.8	3467.7	3767.9	4088.8	4470.6	4764.1	4987.2	5321.5	5616.5	5896.1	6284.2	6166.4	6291.4	6443.5	6525.3	6783.9	6619.6	6939.3	6803.3	6908.8	6803.7
0	0	0	12.769	18.485	11.623	18.285	26.793	20.357	13.758	27.899	31.455	33.46	41.19	63.751	81.34	110.27	139.26	168	206.77	254.89	327.74	393.2	470.82	493.06	563.05	668.75	758.21	899.34	1038.9	1142.1	1274.9	1426.8	1569.8	1738	1910.3	2125.5	2224.2	2374.9	2511.3	2680.4	2800.7	2953.9	2910.5	3049.5	3209.5	3249.6	3338.8	3396.8	3404.9
0	0	0	8.8279	8.0832	17.64	7.4189	13.075	18.246	44.363	88.496	146.45	219.29	300.85	380.54	511.05	644.27	761.21	904.32	995.13	1155.8	1197.8	1340.3	1309.5	1498.5	1793.6	1910.9	2042.2	2169.4	2240.3	2418.5	2402.8	2585.6	2548.2	2689.2	2753.2	2779.6	2803.5	2823.9	2938.4	3044.1	3036.2	3150	2583.6	2546.3	3031.7	3109.2	3174.1	3231.7	3231.4
0	0	0	21.08	24.694	18.062	20.402	54.075	57.617	64.365	70.858	133.26	158.62	193.52	286.08	347.84	390.52	505.03	695.92	788.47	831.91	849.72	1193.1	1405	1448.5	1719	1890.5	1976.5	2291.8	2609.8	2693.3	2339.8	2479	2641.1	2733.3	2806.1	2917.6	3010.6	3107.5	3190.3	3226.1	3305.8	3273.9	3292.3	3257.4	3262.1	3260.9	3276.1	3373.3	3335.2
0	0	0	8.2649	5.8624	7.8131	9.0922	13.12	14.015	28.857	28.091	19.166	30.853	42.126	60.117	85.883	124.49	165.09	219.18	286.82	369.94	498.65	642.71	782.49	907.72	1131	1304.4	1535.9	1802.8	1976.6	2130	2384.5	2537.8	2702.6	2967.6	3073.8	3304.1	3396.3	3629	3710.7	3886.4	3996.2	4149.3	4288.9	4327.7	4451.9	4563.8	4614.5	4668.1	4592.2
0	0	0	4.3982	6.0948	12.108	15.061	8.8195	33.803	74.218	149.79	237.53	398.03	595.43	835.13	1161.2	1612.4	2018.4	2428	2888.9	3459.8	3853.6	4402.1	4787.8	5211.9	5445.1	5845.7	6108.7	6365.1	6662.5	6819.1	7153.8	7552	7746.3	8080.7	8407.8	8572	8643.5	8762.7	9022.4	9218.3	9362	9406	9418.8	9763.2	9713.9	9818.8	9761	9893.2	9894.8
0	0	0	8.7299	16.205	9.0486	23.206	17.698	16.36	35.839	30.2	46.279	60.712	126.76	218.19	339.9	503.47	701.69	930.39	1220.3	1483	1759.6	2118.1	2382.1	2745	3156.6	3532.4	3954.8	4268.1	4581	4882	5150.4	5448.7	5947.4	6125.3	6569.8	6820.9	7123	7362.9	7557.3	7711.7	7778.8	7900.6	8059.4	8219.5	8449.4	8490.3	8593.7	8718.9	8938.3
0	0	1.8313	7.3229	7.1273	12.49	18.299	13.313	18.553	23.378	19.384	24.496	27.84	33.62	30.42	45.62	54.124	63.483	85.027	102.9	129.93	176.78	227.59	297.7	412.77	521.04	680.18	904.92	1133.2	1385.5	1643	1877.7	2247.8	2527.3	2747.6	3055.6	3302.5	3591	3724.8	3943.4	4057.8	4196.3	4293.4	4323.4	4433	4490.4	4538.3	4435.7	4512.7	4624.3
0	0	0	18.408	27.972	22.323	32.291	0	34.973	45.003	49.666	55.156	53.857	63.028	68.373	81.474	88.911	90.641	98.07	128.85	123.21	140.21	167.49	215.64	250.39	269.27	326.21	375.09	480.58	566.35	637.69	784.19	902.11	1091.1	1265	1436.3	1572.6	1722	1858.3	2018.1	2128.9	2272.1	2393.4	2541.1	2538.9	2668.5	2682.6	2775.9	2827.6	2888.9
0	0	0.30504	7.236	11.189	21.684	15.216	10.149	12.609	25.668	46.16	72.24	122.91	160.53	212.06	260.31	349.94	479.22	668.97	795.48	1043.1	1246.6	1520.8	1760.4	1990.5	2275.5	2518.4	2828.5	3138.7	3378.5	3646.8	4182.4	4544.9	4807.4	5052.5	5350.3	5514.4	5685.3	5679.2	6035.1	6189.2	6416.6	6582	6755.6	6882.1	7031.6	6938.8	7038	7060.3	6966.9
0	0	0	14.325	25.9	36.952	27.902	27.366	41.074	59.869	59.52	142.94	199.5	291.97	370.28	501.33	670.2	802.67	1042.4	1272.1	1495.8	1808.2	2120.3	2335	2661.4	3020.9	3404.3	3708.4	3982.5	4148.3	4561.2	4850.5	5262.7	5444.4	5876.1	6349.2	6501.1	6814.3	7095.1	7449.2	7738.6	7862.5	8034.4	8289.6	8341.3	8660.3	8636.3	8608	8921.2	8908.6
0	0	0	9.2739	19.885	23.725	22.55	24.553	33.392	37.103	39.101	57.311	102.05	172.06	281.99	406.68	560.83	712.77	880.96	1021.1	1137.1	1231.4	1445.3	1557.2	1705.4	1830	1985.6	2092.8	2165.8	2312.3	2396.8	2483.6	2660.4	2860	2946.8	3124.5	3294.6	3345	3657.9	3859.4	4099.8	4117.4	4126.4	4172.8	4214.9	4323.8	4443.5	4311.8	4398.1	4523.9
0	0	0	7.0334	22.649	10.546	22.907	29.905	36.559	41.772	50.339	44.579	57.534	55.116	73.399	89.978	106.59	135.89	186.24	235.42	246.14	310.87	373.42	585.77	691.46	852.57	1016.1	1103.9	1388.8	1580	1652.1	1880.5	2227.3	2441.4	2555.1	2783.7	3019.8	3187.6	3198.1	3467.4	3673.3	3689.7	3857.4	3876.4	3930.6	4093.8	4213	4131	4219.9	4086.2
0	0	0	3.2575	17.564	25.235	24.495	31.388	28.159	24.492	34.694	31.22	21.018	20.295	29.834	51.638	94.469	136.06	176.01	223.32	287.95	367.8	454.03	582.71	686.94	857.73	961.49	1131	1266.9	1422	1583.6	1674.8	1843.6	2007	2140.8	2267.8	2468.7	2552	2749.4	2838.5	2989.8	3154	3287.7	3362.1	3326	3475.9	3502	3653.2	3748.5	3734.4
0	0	0	15.458	12.672	6.9493	18.112	20.826	22.936	28.655	20.625	21.02	20.007	30.564	35.537	48.156	61.878	86.442	104.43	110.19	140.18	159.06	205.2	221.85	256.92	265.42	298.19	322.78	360.1	383.22	439.67	477.48	570.58	605.05	705.19	764.06	843.96	957.09	992.43	1056	1148	1179.6	1253.8	1209.3	1341.2	1371.8	1381.7	1427.5	1441	1473.8
0	0	0	2.6494	13.436	11.091	13.695	23.993	38.941	70.51	104.66	137.2	177.76	215.6	249.23	291.92	326.32	373.3	425.19	464.17	538.16	611.56	680.61	800.87	910.14	1043.7	1189.6	1379.8	1570.1	1733.4	1926.1	2097.5	2417.6	2613.1	2842.7	3138.5	3404.7	3633.4	3900.6	4107.7	4422.1	4411.9	4792.2	4890.2	4932.4	5277.4	5118.1	5560.2	5591.9	5581.1
0	0	0	9.6869	11.37	8.8301	15.857	21.745	26.871	40.183	58.201	73.931	78.584	96.772	137.32	199.51	269.42	378.43	559.53	748.95	894.96	1171.3	1482.9	1603.5	1703.2	1971.5	2234	2514.1	2906.9	3107.4	3171.4	3264.5	3595.5	3672.6	3779.8	3969.5	4050.4	4229	4433.1	4388.3	4430.8	4611.4	4604.6	4791.8	4909.8	4938.4	4905.9	4909.2	4899	4884.8
0	0	0	26.448	31.782	29.072	23.447	25.963	3.3236	24.159	12.599	4.5555	0.4263	0	2.6961	0	0	0	10.63	21.146	5.6794	128.67	194.14	149.87	369.51	352.08	451.31	565.69	1054.3	920.54	1135.5	1307.4	1517.7	2199.3	1860.8	2610.6	2040.4	2270	2555	2580.8	2665.7	2722.6	2932.4	3196.9	3005.9	3100.4	3133.5	3390.4	3462.1	3600
0	0	0	11.565	12.217	7.9157	13.025	16.666	10.738	21.304	20.077	17.822	20.101	29.053	29.34	39.444	56.637	105.65	159.29	245.35	378.43	610.86	739.27	898.69	1221.1	1501.7	1816	2200.4	2611	2717.5	3053.7	3567.1	3774.4	4080.9	4093.4	4680.7	4997.2	5175.4	5149.5	5640.8	5775	6332.9	5747.8	5876.3	6211.5	6535.1	6647.5	6755.1	6934.2	6918.1
0	0	1.2935	12.926	10.364	9.0275	14.354	21.198	20.272	34.535	41.977	46.728	48.131	54.082	64.111	71.095	68.871	79.57	77.493	88.592	119.87	124.87	219.34	272.4	309.46	412.8	478.39	712.23	769.99	1065.3	1034.2	1172.8	1310.1	1484.4	1692.1	1832.5	1923.1	2061.3	2167.5	2245.4	2321.6	2440.1	2517.9	2536.7	2635	2661.1	2688.1	2697.5	2720.1	2758.3
0	0	0	3.4863	12.676	13.603	9.3675	22.748	18.738	22.123	29.616	29.68	25.27	23.961	29.312	20.772	36.472	39.945	39.666	64.326	88.615	129.88	208.43	281.74	370.94	478.28	553.68	714.16	838.78	953.91	1194.9	1031.6	1162.3	1264.1	1308.4	1415.2	1521.6	1583.4	1720.2	1793.2	1885	1893.5	2025.9	1973.5	1995.2	2057.4	2050.8	2029.8	2091.6	2105.8
0	0	0	10.781	21.657	23.634	9.9027	18.299	29.546	33.526	51.702	56.208	88.046	132.21	192.31	265.31	401.46	552.65	732.63	980.45	1254.1	1597.5	1997.8	2349.3	2773.9	3305	3820.3	4331.8	4833.4	5316.6	5828.8	6272.7	6695.6	7008	7407.4	7746	7881.5	8108.2	8440.9	8503.5	8503.7	8891.9	8810.5	8980.8	9080.7	9042.9	9350.6	9244.8	9227.3	9370.9
0	0	0	6.3098	7.13	5.9791	12.041	11.945	21.762	18.725	44.249	60.98	125.27	200.41	322.82	472.37	662.75	861.45	1066.1	1296.7	1627.4	1782.5	2103.7	2309.1	2580.4	2860.7	3117.9	3491	3739	4130.9	4548.1	4813.6	5217.7	5565	5802.5	6138.3	6562.4	6456.7	6591.9	6759.1	7029.7	7314.4	7316.3	7441.9	7839.2	7891.5	7786.9	7991.8	8066.4	8045.2
0	0	0.14779	4.3345	12.029	9.9088	11.765	17.214	16.726	23.506	33.069	34.34	73.65	114.31	175.45	230.9	303.57	393.92	531.55	541.55	690.94	849.76	976.56	1131.9	1255.9	1378.8	1494.6	1499.2	1495.6	1671.2	1822.9	1956.4	2072.3	2322.7	1996.2	2325.6	2673.5	2866.5	3030.7	3182.7	3300.4	3404.9	3510.9	3563.5	3701.7	3715.1	3767.3	3963.6	3904.9	3940.8
0	0	0	0	17.062	20.644	28.084	27.803	27.416	28.648	32.572	40.149	32.161	44.544	65.934	99.401	145.44	187.64	289.75	409.69	515.17	678.25	814.57	956.7	1117.4	1332.2	1619.3	1839.5	2034.2	2194.6	2399.8	2497	2669.1	2796.2	3093	2992	3307.7	3597.3	3394.5	3659.9	3433	3867.3	3805.5	3871.2	3917.9	3990.1	4168.9	4078.1	4186.3	4103.9
0	0	0	9.3783	14.317	27.019	24.497	28.172	38.512	64.5	128.89	247.99	356.27	546.29	767.05	1019.5	1262.8	1615.5	1872.7	2126	2417.3	2497.4	2714	2926.9	3283	3643.5	3787.6	4115	4236.1	4565.3	4751.6	5111.3	5340	5526.1	5671.1	5735.3	5894.8	6013.4	6036.2	6220.8	6291	6332.7	6430.8	5564.1	5716.1	6327.8	6254.2	6243	6366.9	6335
0	0	0	3.4768	6.9885	11.227	8.8892	21.216	40.408	72.529	127.04	176.87	244.08	305.87	375.62	434.57	541.02	607.8	792.19	821.38	1061.2	1081.7	1259.9	1397.4	1596.8	1859.8	1940.1	2507.6	2426.5	2649.2	2877.2	3014.9	3194.2	3288.8	3550.8	3571.5	3746.3	3881.1	3701.6	4158.6	4135.6	4138.8	4325.5	4300.8	4299.7	4131.5	4115.2	4214.7	4152.9	4125.3
0	0	0	8.3908	19.475	15.322	18.607	30.138	29.022	34.099	36.417	39.461	42.07	33.85	41.795	44.147	44.506	52.496	55.412	51.972	73.032	100.5	119.19	172.85	253.22	358.28	442.47	557.84	710.39	829.08	1012.8	1154	1321.7	1463	1608.1	1711.4	1832.2	1975.5	2172.6	2356	2451.5	2598.6	2638	2683.4	2683.9	2796.9	2848.7	2903	2949.6	3026.6
0	0	0	7.4843	16.005	19.156	27.211	31.575	33.547	42.592	45.166	45.909	44.352	40.144	47.565	55.628	64.094	69.623	77.796	77.708	78.899	104.51	82.622	100.75	129.87	180.15	258.75	367.43	458.58	598.14	741.98	963	1179	1409.7	1681.2	1934.3	2276.9	2539.3	2786.3	3106.3	3219.1	3431.4	3613.3	3781.5	3968.1	3967.4	3985.5	4056.6	4088	3969
0	0	0	10.382	14.333	17.293	23.911	30.687	30.339	35.763	35.28	42.658	68.987	119.04	177.25	256.7	365.33	459.21	621.77	779.36	882.58	998.04	1150.2	1349.3	1574.2	1859.7	2090.7	2435.9	2810.8	3137.4	3425.4	3716.1	3954.8	4515.8	4867.5	5355.8	5763.9	5967.5	6269.7	6704.3	6778.4	7206.8	7512.3	7586.6	7771.5	7906.5	7920.6	8125.6	8310.3	8273.9
0	0	0	3.0675	16.103	13.598	17.062	23.01	29.374	28.16	30.248	37.425	41.426	47.877	50.686	65.205	73.127	63.799	75.147	94.07	118	116.64	167.16	189.49	243.98	281.18	385.64	462.41	579.54	731.99	757.94	928.28	1119.6	1275.4	1464.3	1669.5	1863	2080.2	2230.7	2366.9	2609	2770.2	2797.8	2837.9	2973	3138.1	3075.2	3053.8	3100.9	3153.6
0	0	3.4826	0	7.6615	14.461	22.706	27.091	29.041	34.236	36.941	43.571	33.092	49.753	103.42	187.44	339.09	519.61	774.15	1009.5	1405.4	1641.2	1968.3	2537.9	2781.6	3310.5	3559.1	3917	4334.7	4640.3	5050.4	6230.8	6694.5	7299.7	7681.7	8114.4	7882.5	8987.2	8554.1	9277.2	9751.6	9760.2	10077	10146	10250	10375	10390	10733	10819	10901
0	0	0	3.9347	18.754	29.334	24.116	29.661	36.99	21.794	38.031	39.492	56.105	47.158	60.596	72.657	99.392	170.16	262.58	393.56	553.17	749.13	997.73	1254.8	1568.7	1934.2	2240.7	2627	3051.3	3464.7	3827.7	4213	4644.8	5069	5480.4	5902.3	6234.1	6441.8	6813.5	7010.9	7250.6	7523.3	7930	8068.7	7992.5	8504.4	8663.2	8853.1	8894.5	8995.4
0	0	0	6.7311	14.444	6.189	14.523	15.096	17.667	31.999	30.831	44.574	74.033	151.31	257.15	405.15	582.46	763.73	1062.2	1340.2	1623.7	1877	2167.2	2471.8	2644.8	2941.7	3374.9	3721.4	3898	4207.6	4433.2	4682.9	5111	5350	5540.3	5596.2	5875.8	6007.3	6129.5	6389.6	6548.2	6704.7	6691.2	6807.3	6945.9	7038.4	7177.4	7067	7341.8	7227.9
0	0	0	14.622	20.071	11.462	19.901	16.775	17.302	14.131	19.615	24.13	54.623	121.45	194.82	312.52	446.2	656.85	861.65	1101.9	1356.6	1633.1	1788.2	2046.8	2300.3	2547.8	2787.1	3004.5	3299.1	3578.8	3884.3	4105.7	4368.4	4711.3	5058.2	5359.4	5534.7	5758.1	5844	6230	6189.2	6487	6536.7	6646.5	6791.3	6859.1	6851.1	7064	7132.5	7189.7
0	0	0	8.7214	16.838	12.662	23.054	25.565	22.68	23.316	19.27	18.497	26.899	24.555	25.254	38.387	53.232	97.584	169.62	245.44	389.68	527.87	698.05	876.38	1084.5	1277	1537.1	1764.5	2015.5	2184.4	2337.1	2677.8	2785.5	2939.4	3158	3304.6	3435.8	3505.6	3662.9	3690.7	3758.6	3810.1	3961.9	3872	3876.4	4011.2	3973.1	3999.9	4070.3	4049.5
0	0	0	12.642	9.3759	11.522	13.143	24.877	41.865	88.794	166.15	265.17	391.5	522.2	690.79	885.34	1058.7	1208.4	1410.7	1579.4	1815.2	1947.3	2210.8	2320.2	2742.4	2957.3	3236	3584.3	3980.2	4129.1	4224.1	4572.3	4740	4964.9	5113.6	5166.7	5346.9	5621.3	5886.2	6051.2	6235	6154.9	6297.4	6416.3	6500.8	6589.5	6615.4	6570.2	6588.6	6651.6
0	0	0	1.5159	11.375	23.716	27.935	50.106	82.39	125.52	223.6	336.75	467.48	690.2	982.17	1286.7	1574.2	1906.5	2275.9	2763.4	3205.7	3478.8	4022.8	4420	4685.8	4821.2	4984.9	5107	6019.4	6195.3	6679.9	7096.5	7366.3	7923.7	8333.1	8268.1	8980.7	9235.1	9522.9	10186	10388	10208	10488	10755	11211	11115	11319	11526	11426	11769
0	0	0	4.8025	6.3169	16.065	19.289	20.089	23.45	22.437	23.826	24.139	25.179	48.374	81.284	154.71	262.34	378.17	525.12	652.92	880.66	1084.1	1297.6	1539.6	1756	2167.2	2217.2	2515.4	2774.1	2988.3	3266.6	3349.9	3464.9	3769.9	4024.9	4112.5	4838.8	4480.3	5169.5	4825.7	4806.9	5061.1	5072.3	5143	5187.5	5215.9	5384.3	5541.7	5451.8	5630
0	0	0	0	11.547	21.335	11.675	7.6673	3.5911	9.9364	21.404	42.152	107.72	202.53	352.99	528.23	777.21	1016.9	1345.3	1712.5	2104.3	2430.1	2988.7	3346.9	3749.2	4104.8	4773.6	5259.5	5596.5	6121	6603.6	7008.5	7653	8002.9	8533.7	8822.1	9207.6	9490.9	9195.7	10031	10167	10486	10707	10820	10781	10905	10909	10998	11107	10926
0	0	0	12.566	8.9353	19.083	20.455	24.064	29.078	25.779	43.092	61.338	80.698	132.98	192.88	293.61	432.33	576.2	791.51	1072.1	1273	1602.4	1837.6	2093.6	2366.5	2694.1	3009	3499.2	3934.9	4308.8	4481.2	4823.9	5160.7	5413.4	5741.5	6150.8	6445.7	6746.4	7116.4	7125	7662.7	7751.3	7988	8148.7	8370.5	8416	8513.8	8662	8538.3	8943.8
0	0	0	9.695	15.853	7.9503	15.282	13.808	18.303	24.387	52.737	77.633	127.2	189.56	268.15	352.36	462.29	546.32	654.83	796.6	929.29	1018.4	1154.5	1281.5	1387.3	1559.4	1752.3	1856.6	2091	2234	2316.5	2606.3	2672.2	2964.9	3064.3	3177.6	3416.8	3615.1	3585.9	3736.3	3784.9	3897	3985.4	4060.3	4193.1	4210.7	4168.4	4180.9	4259	4216.8
0	0	0	18.356	46.813	27.454	29.71	53.403	61.825	139.74	224.75	342.23	531.88	766.45	1044.2	1285.4	1651	2027	2440.6	2739.7	3104.8	3475	4030.3	4515.9	5120.8	5626	6137.3	6563.3	7025.9	7596	7946.4	8256.5	8506.2	8778.8	9105.2	9382.5	9671.3	9962.6	10183	10186	10571	10707	10775	11012	10648	10674	10671	11022	11122	11084
0	0	0	13.498	16.382	14.798	31.923	40.302	61.65	57.02	91.029	33.239	25.882	36.768	49.412	66.063	87.954	133.68	189.41	251.57	358.29	440.71	576.73	684.06	870	1020.1	1225.5	1412.7	1599.6	1878.6	2070.7	2094.8	2335.2	2466.7	2692.3	2793.8	3082.2	3230.2	3398.1	3543.8	3817.8	3851.3	4084.8	4175.6	4295.9	4371.8	4530.4	4529.9	4612.7	4618.4
0	0	0	8.3413	13.016	17.549	11.385	17.072	10.286	21.966	22.122	21.646	26.8	28.699	92.364	167.04	321.65	515.45	723.56	1122.4	1302.1	1592.8	1796.9	2296.2	2471.6	2833.5	3125.1	3950.3	4465.3	4253.6	4697.1	4909.3	5253.6	5637.7	5671.2	6011.1	5927.1	6262.5	6650.9	6733.8	7170.5	6775.1	7215.4	7093.6	7286.8	7348.1	7556.5	7858.8	7825.4	7986.2
0	0	0	0	14.498	12.095	21.738	28.622	35.753	41.693	48.529	52.392	57.673	84.081	104.47	149.77	186.8	264.12	381.96	503.64	599.98	740.96	901.86	1058.9	1286.4	1492.1	1726.1	1956.4	2173	2397	2571.7	2787.2	3069.2	3166.8	3307.8	3407.2	3743.8	3805.8	3972.7	4141.9	3856.2	4481.5	4434.9	4452.3	4283	4014.5	4042.1	4194.8	4250.6	4371.1
0	0	6.3288	0	15.683	15.951	31.187	29.884	36.095	31.184	31.94	48.252	60.598	63.353	74.133	65.669	85.841	110.13	130.5	157	199.08	247.8	298.94	361	413.04	484.13	518.81	570.5	654.5	725.97	803.31	775.51	878.76	1032.9	1118.1	1256.7	1387.5	1472.5	1625	1741.2	1864.8	1883.9	2003.6	2112.4	2161.3	2217.9	2378.9	2354.3	2389.4	2456
0	0	0	0	10.814	18.292	19.611	21.781	20.139	25.788	22.639	22.126	21.126	18.31	15.866	21.305	17.775	21.399	22.236	12.434	22.608	27.068	24.118	31.677	54.339	81.523	142.05	204.67	298.8	359.29	438.98	531.58	607.54	709.79	810.02	947.05	1076.2	1172.3	1271.6	1381.9	1462.3	1559.7	1602.9	1656.7	1672.2	1733.1	1762.9	1861.9	1883.4	1910.5
0	0	0	13.77	16.993	16.628	37.642	36.785	37.314	41.188	43.132	44.05	45.315	42.647	43.953	57.844	84.786	131.37	236.01	338.13	499.24	594.51	803.99	978.75	1218.6	1418.7	1715.8	1963	2218.4	2452.5	2695.3	2849.8	3080.5	3243.5	3418.5	3692.3	3753.4	3861.5	3990.5	4027.8	4224.8	4287.5	4426.2	4444.3	4549.8	4558.1	4552.9	4556.3	4626.3	4657.7
0	0	0	22.292	28.134	13.512	34.514	32.665	24.74	48.851	77.926	48.14	36.298	60.287	68.04	73.846	74.994	78.558	95.391	116.07	203.91	241.53	360.03	462.33	572.12	717.7	918.33	1084	1310.4	1544.6	1735.8	1966.5	2297.5	2507.9	2791.7	3119.9	3245.4	3508	3676.7	3898.3	4154.9	4335.8	4483.1	4495.2	4754.9	4847.8	4732.2	4861.9	5062.1	5161.6
0	0	0.35541	0	11.415	5.21	12.087	19.79	12.422	23.365	19.057	23.022	20.038	37.264	64.648	117.84	185.73	262.37	333.43	404.49	500.72	591.04	690.62	774.65	883.69	999.61	1090.8	1170.5	1263.4	1417.3	1570.4	1744.8	2023.7	2250.9	2569.1	2939.6	3274.4	3544.6	3975.4	4236.4	4545.8	4693.5	5027.3	5270.7	5543.9	5717.6	5818.6	6031.3	6133.1	6194.4
0	0	0	12.619	16.035	25.259	21.344	34.775	22.206	31.941	37.497	45.243	49.456	53.299	68.847	126.83	217.51	379.19	601.97	852.41	1155	1487.9	1789.3	2021.6	2723.1	3298.2	3756.5	4078.4	4450.8	4967.9	5555.5	5629.9	6110.9	6148.3	6444.9	6621	6921	6920.6	7073.1	7129.5	7286.9	7280.1	7339	6336.3	6659.6	7469.5	7250.3	7314.8	7512.9	7384
0	0	0	9.1443	14.291	49.436	61.77	70.645	50.08	71.256	75.214	81.022	70.531	90.37	82.861	109.99	125.35	136.94	151.85	181.39	227.31	323.22	462.49	592.75	805.39	1012.2	1255.7	1603.4	1792.2	2136.6	2452.5	2780.1	2980.3	3299.8	3589.7	3801.1	4061.3	4309.8	4377.8	4540	5062.1	4879.4	5072.6	5135.8	5307.1	5260	5393.6	5431.6	5399.8	5435.1
0	0	0	12.264	12.76	23.678	15.715	15.296	16.677	15.867	27.687	34.557	65.275	108.17	161.34	228.07	328.53	419.98	511.85	643.08	780.27	844.71	985.28	1080.7	1229.2	1337.6	1571.6	1680.4	1782.8	1924.3	2024.6	2047.1	2376	2309.5	2457.5	2586.8	2711.5	2795.2	2680.4	2946.5	2966.5	3012.4	3109.4	3086.8	3118.4	3119	3121.6	3135.4	3178.5	3220.5
0	0	0	11.061	9.6057	19.163	23.559	31.497	41.624	31.789	111.31	161.15	217.76	326.91	450.85	573.47	698.89	688.8	815	1016.1	1164.1	1371.8	1535.5	1720	2065.8	2339	2606.5	2934.1	3024.1	3409.9	3425.5	3869.9	4164.3	4437.4	4697.6	4662.6	5084.3	5484.6	5283.7	5612.5	5821.8	6004.2	6105.3	6217.8	6195.8	6195.8	6268.9	6539.3	6279	6639.9
0	0	0	3.7743	18.297	19.164	29.566	24.379	35.752	49.389	72.908	93.466	113.49	173.29	222.37	300.63	407.89	502.19	694.17	873.9	1098.1	1347.8	1611	2048.4	2532.2	2962.5	3546.5	4115.1	4779.2	5241	5783.6	6015.3	6906.1	7299.2	8049.9	8517	9201.5	9718.3	9879.3	10394	9475	10841	11016	11224	11395	11741	11703	11607	11582	11584
0	0	0.45033	14.105	18.792	16.123	15.345	16.745	15.633	22.884	15.449	42.513	62.529	89.705	104.38	157.39	201.93	195.5	243.82	323.86	375.03	480.3	579.25	691.95	851.22	985.09	1180.7	1430	1496.2	1746.1	1898.7	2127.2	2458.7	2672.2	2818.6	3010.8	3171	3447.8	3581.2	3817.1	3886.4	4022.9	4112.7	4283	4357.8	4521.5	4440.3	4457.9	4494.6	4485.6
0	0	0	8.0769	20.757	14.728	0.97521	3.7803	6.3904	0	0	0	0	10.644	62.364	100.83	192.02	296.29	412.27	582.82	758.42	970.03	1155.9	1391.4	1546.5	1926.9	2055.1	2415.2	2719.5	3025.6	3294.7	3585.6	3872.9	4131.1	4437.3	4745.8	5104.8	5355.1	5588.2	5669.2	5429.7	5453.1	5774.9	5745.6	6270.6	6379.4	5951.1	6058.2	6113.8	6185.1
0	0	0	2.2158	3.2762	14.522	16.863	27.048	26.219	52.516	72.039	82.183	101.59	134.19	168.5	221.19	293.15	348.89	447.11	560.5	703.88	812.33	971.51	1069.8	1243.4	1421.8	1605.9	1696.9	1809.8	1986.6	2014.1	2204.5	2329.6	2498.8	2625.6	2771.5	3152	3096.2	3122	3126.5	3070.9	3206.4	3343	3365.9	3488.1	3484.7	3487.8	3482.8	3470.8	3552.5
0	0	0	6.3102	13.362	11.262	36.623	96.42	181.69	314.7	430.67	658.63	898.97	1175.8	1581.9	2083.6	2638.4	3296.2	4213.8	4952	5811.3	6537.3	7363.4	8260.2	9209.9	10359	11594	12361	12721	13866	14517	14984	16042	16274	17453	17810	18220	19251	19407	19797	20283	20389	20693	20735	20708	21308	20820	20957	20666	20977
0	0	8.2831	12.98	9.3769	7.8635	9.5675	16.049	15.963	17.587	19.031	11.732	18.696	17.357	9.6154	8.7616	10.289	29.883	46.721	101.52	163.27	265.48	391.03	537.23	707.19	914.15	1103.9	1315.7	1594.3	1765.1	2036.4	2315.9	2558.9	2771.5	3020.9	3286	3527.3	3578.2	3736.2	3978.9	4029.3	4195.4	4401	4435	4595.8	4613.7	4643.9	4754.8	4867.8	4914
0	0	0	12.585	17.973	21.33	24.325	26.503	30.162	44.348	47.357	60.203	86.221	102.65	131.19	145.97	192.15	223.56	295.52	316.25	397.99	452.84	567.09	623.79	699.35	830.51	919.3	1099.7	1152.1	1248.6	1365.8	1524.8	1714	1784.3	1921.1	2009.1	2228.7	2303.4	2439.8	2466	2595.2	2690.9	2809.2	2856.3	2893.6	2980.4	2965	2980.3	3060.5	3109.4
0	0	0	12.321	7.1947	13.786	17.427	15.514	26.461	31.377	35.108	37.396	67.728	106.26	162.85	265.81	395.58	601.03	738.3	929.62	1183.6	1404	1651	1857.7	2146.5	2389.3	2728.3	2911.7	3243.2	3494.7	3840.2	3863.5	4209.3	4480.8	4708.2	4826.1	5237	5200.7	5454.3	5558.6	5704.6	5798.4	5945.6	5993.7	6152.7	6098.3	6183.2	6365.3	6335.7	6349.6
0	0	0	8.5181	10.151	14.084	20.617	20.539	31.266	25.703	25.993	26.196	16.926	19.558	17.94	17.417	10.621	11.515	8.2252	13.968	19.979	19.805	12.257	18.787	15.798	30.685	47.073	77.739	105.66	156.4	190.34	262.47	321.69	410.89	539.16	650.26	753.84	831.86	954.95	1142.3	1101.8	1193.3	1323.4	1355.4	1419.2	1468.7	1498.5	1537	1608.2	1639
0	0	0	0.45685	11.987	20.715	24.275	27.265	28.192	41.698	22.998	27.863	34.037	44.411	50.977	81.912	91.901	95.775	138.43	177.61	233.97	266.69	385.63	495.52	572.72	691.7	791.18	934.22	1096.7	1251.7	1412.6	1597.7	1715.6	1899.2	2102.2	2263.9	2410.7	2677.2	2943.1	3066.8	3371.6	3566.9	3742.1	3542.5	3521.1	4060.7	3971.5	4138.5	4331.9	4354.6
0	0	0	8.1315	5.783	11.967	2.1032	13.223	18.875	35.485	54.645	73.669	125.83	195.52	298.98	403.88	578.66	814.88	1090.5	1472	1829.6	2202.1	2630.8	3135.5	3515.2	3960.8	4477.2	5190.1	5573.8	5932.4	6546.5	6816.8	7014.9	7353.6	7891.4	8292.8	8582.4	9149.8	9143.3	9460.2	10659	10880	9559.5	11192	11276	11236	11173	11420	11749	11888
0	0	0	0	29.732	21.153	19.182	17.033	17.406	18.892	23.568	21.038	14.442	16.888	22.755	21.112	20.675	18.783	15.434	14.73	11.447	6.4686	0	1.7909	0	0	10.849	9.2388	28.839	70.654	88.709	132.79	191.01	232.96	318.63	389.99	472.64	558.68	625.72	705.96	808.9	864.83	919.11	954.42	999.86	1023.7	1038.7	1080.8	1131.1	1142
0	0	0	6.5843	9.6263	12.69	27.914	34.268	33.06	50.952	85.602	138.25	206.12	293.96	433.13	554.77	686.82	762.14	886.15	1010	1047.8	1276.8	1416	1552.8	1693.5	1845.4	2142	2149	2478.4	2619.3	2823.2	3409.2	3583.7	4007.5	4259.6	4450.6	4976.8	5223.8	5409.4	5667.2	5771.3	5957.9	6319.8	6382.2	6230.5	6104.7	6671	6761.7	6912.5	6950
0	0	0	14.222	10.131	12.402	14.473	24.178	16.24	21.839	23.514	29.998	50.19	84.805	131.75	257.73	384.08	485.91	665.44	913.55	1170.4	1327.7	1533.6	1636.3	2001.3	2399.7	2841.2	3228	3992.9	3974.3	5107.7	5584.2	5070.1	5452.8	5847.2	6018.3	6283.4	6703.4	6938.4	7186	7879.8	7773.1	8101.6	8295.4	8290.5	8326.1	8351.6	8294.1	8282.7	8159.3
0	0	0	11.871	11.166	9.9669	17.395	17.675	22.681	26.601	28.797	36.673	27.088	37.616	50.265	69.301	110.88	182.79	290.25	447.68	637.21	824.22	1086.9	1394.6	1710.5	2075.3	2419.8	2736.3	3040.7	3325.8	3726.7	3976.2	4316.7	4577.1	4907.5	5219.5	5405.4	5645.3	5755.8	6011.1	6262.4	6351.8	6528.2	6637.6	6840.6	6839.5	6799.4	6913.9	6913.2	6997.9
0	0	0	10.143	11.042	4.1617	9.567	17.445	27.668	26.95	43.806	63.501	78.265	126.09	147.9	178.87	197.55	223.53	250.15	278.29	294.06	334.84	350.76	413.64	477.81	539.76	621.57	735.61	834.16	1012.4	1143.3	1289.6	1473.6	1661.4	1799	2036.1	2240.6	2432.3	2701.6	2887.3	3099.8	3277.5	3471.3	3612.1	3778.4	3856	3883.6	4049.3	4084.8	4113.5
0	0	0	30.965	33.918	37.882	46.492	53.333	48.262	46.424	53.367	49.557	80.356	116.89	188.38	311.74	465.19	686.88	913.03	1144.4	1474.8	1804.6	2213.4	2569.3	2869.9	3343.2	3709	4168.6	4589.5	4876.3	5196.8	5447.3	5698.3	5931.3	6063.3	6310.2	6498.3	6714.8	6984.1	7000.7	7362.2	7591.9	7608.9	7710.5	7961.9	7941.1	7832.5	7856.4	8009.1	8036.6
0	0	1.8489	20.003	9.9976	0	21.981	0	11.359	2.1917	18.872	52.829	110.21	214.92	370.2	412.15	613.77	826.01	996.35	1204.2	1426.8	1475.7	1730.7	1943.7	2426.6	2850.5	3102.7	3491.4	3533.3	4220	4261.4	4852.8	5308.2	5576.5	5970.4	6301.3	6667.3	6900	7330.8	7478.6	7819.8	7951.3	8156.6	8297.7	8417.9	8504.3	8670.5	8696.3	8593.9	8833.7
0	0	0	0	15.528	21.527	20.555	26.484	27.694	53.433	80.74	128.83	199.96	296.31	378.47	513.45	600.08	798.83	995.22	1169.7	1382.6	1585.4	1783.2	1907.1	2116.6	2434.5	2656.9	2863.3	3202.1	3360.4	3518.6	3692.1	3891.8	4019.7	4184	4246.3	4293.6	4430.8	4715.5	4843.4	4982.7	5289.3	5346.2	5310	5347	5557.2	5594	5678.2	5709	5727
0	0	0	4.5992	10.138	11.254	9.714	16.126	38.731	76.955	135.62	208.2	302.68	438.57	562.39	718.75	899.36	1088.4	1274.4	1490.7	1647.6	1847.5	1925.1	2159.6	2247.7	2782.7	2965	3202.5	3418.6	3635.6	3800.5	3532.8	4039.1	4143.6	4320.7	4226.2	4245.7	4784.8	4729.1	4974.1	5132.2	5053.4	5365.2	5391.9	5495.6	5478	5495.2	5611.9	5648.7	5768
0	0	0	2.9123	11.971	14.097	17.438	20.209	22.743	26.132	25.669	27.463	29.561	35.272	44.206	47.444	67.025	85.86	110.85	161.38	212.96	283.75	365.24	408.39	502.08	607.76	683.95	806.98	929.89	1050.2	1169.3	1315.1	1429	1505.3	1599.1	1710.8	1867.6	1932.5	1989.2	2110.7	2168.2	2254.7	2300.8	2352.1	2435	2479.5	2478	2522.5	2515.2	2559.2
0	0	0	7.4818	3.9335	20.385	19.636	31.589	90.309	205.1	348.01	682.75	1069	1449.2	1827.4	2512.3	2357	3480	3682.4	4705.1	5209.6	5264.6	5769.2	5908.6	6449.1	6605.7	7234	7290.5	7753.7	7822.5	8253.9	8312.6	8798.7	8764.6	8515	8997.3	9005	9318.1	9898.6	9805.5	10124	10458	10727	10546	10907	10683	10639	10659	10513	10769
0	0	0	8.0494	18.666	24.006	18.458	25.315	17.51	16.185	23.803	19.309	24.238	30.755	41.661	60.895	74.654	83.194	105.09	138.02	190.9	254.75	340.35	434.25	564.35	753.58	876.7	1064.3	1271.5	1499.5	1719.9	1941.2	2237.4	2466.2	2763.6	2978.3	3373.8	3577.8	3727.2	3821.8	4046.1	4255.8	4264.7	4518.6	4554.2	4717.7	4778.2	4974.2	4930.5	5146.3
0	0	0	11.783	15.616	13.204	15.206	14.527	42.629	48.001	50.803	57.648	65.075	69.296	104.33	124.59	168.5	222.87	252.87	329.43	397.19	465.79	648.65	789.57	948.19	1118.8	1289.1	1454	1364.5	1351.2	1539.2	1559.4	1760.2	1913.3	1992.1	2128.8	2276	2325.7	2462.1	2487.6	2545.1	2647.4	2638.5	2710.4	2805.7	2760.1	2771.1	2850.9	2818.6	2907.3
0	0	1.4103	9.2477	12.31	3.4541	11.04	28.217	18.25	21.254	22.914	25.261	53.313	78.97	142.08	230.74	337.54	471.36	624.55	775.45	963.35	1112.7	1322.3	1730.8	1707.8	2208.2	2211.1	2589.2	2492.8	2678.2	2849.2	3041.2	3231	3414.1	3582.7	3769.5	3851.4	4064.6	4074.2	4322.2	4479.7	4560.2	4703.8	4758.9	5001.4	4975.7	5053.8	5161.1	5166.3	5248.4
0	0.68051	14.725	11.689	10.151	29.498	23.578	16.814	19.251	13.545	3.3207	7.3921	12.59	39.611	14.918	16.251	37.895	91.724	118.78	163.56	238.87	343.5	478.39	620.06	769.01	930.12	1077	1315.3	1505.5	1676.2	1888.8	1987.6	2382	2603.8	2930.5	2997.2	3276.6	3417.8	3713.2	3552.8	3775.7	3800.5	3981.2	4240.2	4367.2	4332.2	4352.9	4379	4531.4	4534
0	0	0	4.023	21.136	17.91	20.414	20.681	36.34	27.672	70.837	121.31	188.47	198.5	253.01	333.23	391.32	587.92	732.08	816.14	788.77	805.84	1095.5	1311.6	1581	1663.4	1808.5	2123.2	2409.9	2542.8	2782.6	3056.4	3304.8	3573.9	3784	4090.8	4166.6	4387.1	4137.5	4435	4489.7	4643.4	4766.6	4905.2	5049.3	5098.1	5108.5	5137.5	5218.6	5312.8
0	0	0	3.3381	7.1278	10.648	9.0907	1.9988	3.0871	12.896	17.526	13.964	32.109	54.259	111.6	193.55	339.15	547.76	766.24	1061.8	1404.3	1747.7	2091.3	2342.1	3022.5	3337.5	3729.2	3990.7	4768.2	5127	5557.1	5959.1	6632.5	7020.6	7493.8	7741.7	8284.4	8247.1	8797.2	8477.3	9051.7	9186.7	9556.7	9787.6	9987.6	10144	10217	10054	10381	10394
0	0	0	12.161	17.547	7.7284	15.969	18.571	16.761	25.048	18.821	22.939	35.509	74.307	137.25	251.54	358.42	502.83	666.18	842.45	970.44	1155.5	1324.2	1497	1633.9	1815.3	2036.5	2260.4	2433.3	2639.7	2739.1	2825.7	3048.9	3220.5	3415.6	3537.7	3639	3639.5	3850	3937.4	4073.7	4093.3	4230.2	4173.3	4185.5	4347.1	4378.8	4372.7	4434.4	4377.5
0	0	9.172	0	8.7752	13.884	9.3926	16.189	22.753	21.582	18.009	40.233	63.872	115.84	202.16	393.23	502.01	595.88	757.48	878.15	1421	1588.3	1844.8	2236.2	2372	2304	2673.9	2923.7	3348.8	3524.8	3951.1	4219.2	4499.6	4821.5	5056.4	5441.1	5608.6	5840.4	5253	5429.9	5675.5	5804.2	5727.7	6001.1	6059.9	6131.9	6272.6	6299	6327.2	6499.6
0	0	3.5319	9.5864	9.8905	0.87669	10.523	11.2	15.971	12.747	14.165	13.634	29.568	38.707	59.728	71.232	149.22	216.62	322.85	504.11	699.37	831.84	1167.9	1300.1	1659.6	1853.6	2515.3	2475.9	2822.7	3033.6	3601.7	3796.2	4385.9	4630.3	4951.9	5476.8	6010	6248.5	6811.8	6987.9	7779.6	7996.4	8427	8416.9	8345.4	8641.7	8881.8	9060	8998.1	9346.2
0	0	3.1784	2.5442	9.6734	10.747	21.481	24.93	41.036	70.941	132.75	224.63	323.51	491.29	679.22	917.69	1198	1517.1	1896.2	2221.2	2670.9	3033.5	3477.9	4160.6	4616	4886.7	5383.6	5688.9	6114.9	6573.7	7128.6	7320.5	7719.5	8142.1	8377.9	8780.6	9283	9614.8	9671.8	10014	10194	10413	10900	11135	11074	11203	11196	11181	11367	11614
0	0	1.486	9.0113	10.786	6.0053	10.325	18.606	19.654	26.064	2.1647	6.8516	9.639	4.0491	14.728	19.208	37.852	39.212	40.513	43.353	63.229	93.528	73.785	96.334	126.78	181.31	274.74	341.98	470.76	556.33	679.98	783.3	936.62	1080.3	1271.4	1458.1	1629.7	1806.7	1991.3	2158	2348.2	2543.4	2768.8	2950.6	3155.8	3274.1	3291.9	3384.7	3451.7	3613
0	0	0	0.30453	12.582	7.8593	20.612	10.332	9.6273	21.252	17.629	4.2361	19.207	9.699	18.335	34.933	72.567	126.21	218.53	317.93	453.97	582.8	768.27	897.66	1123.2	1386.9	1647.3	2026.4	2317.7	2590.1	2860.5	2994.8	3237.2	3532.4	3864.9	4000.3	4223.1	4646.3	4128.3	4827.7	4470.4	4695.1	5101.1	5391.3	4670	4967.6	5361.7	5478.6	5487.9	5683.6
0	0	0	7.2453	15.664	18.1	23.879	21.382	29.657	37.602	56.766	88.3	120.55	162.89	188.01	280.97	399.99	437.4	603.28	843.74	994.98	1356.2	1456.6	1665.3	2344.7	2459.3	2815.8	3016.9	3265.1	3593.3	3827.9	4140	4444.7	4740.6	4996.4	5439.3	5187.8	5726.2	5820.3	6391.3	6533.9	6710.5	6904.7	6872.2	7362.5	7449.7	7306.1	7533.4	7516.1	7728.1
0	0	0	4.6966	11.064	18.205	45.165	95.291	141.91	217.75	259.89	328.4	425.07	471.65	614.18	749.66	889.86	997.12	1210.7	1210.4	1469.1	1622.9	1772.8	2035.3	2174.4	2557.2	2791.7	3016.7	3217.9	3286.6	3505.3	3365.1	3405.2	3562.7	3753.9	3937.1	4219.1	4415.2	4522.7	4790.2	4964.5	5197.1	5285.4	5407.2	5425.2	5614.7	5625.1	5705.2	5891.1	6070.3
0	0	4.9413	13.425	8.0459	10.539	11.306	5.1651	10.283	5.1163	11.09	14.631	8.173	13.132	0.72068	2.8589	2.0134	17.072	52.373	115.77	221.84	369.4	546.07	785.41	1083	1305.1	1734.8	2036.5	2143.6	2685.7	3053.8	3130.2	3771.3	3942.3	4192.7	4781.1	5084.4	5256.9	5946.9	6148.2	6841.5	6770.4	7025.5	6891.3	7516.9	7518	7900.5	7654.7	7743.8	8003.6
0	0	0	6.9276	9.2218	19.251	17.146	20.778	23.569	23.809	41.435	42.802	44.352	52.09	89.709	156.57	245.59	356.74	498.83	612.64	730.37	875.12	1074.8	1360.6	1380.5	1582	1797.3	1923.9	2123.9	2349.9	2568.6	2750.3	2997.5	3179.5	3360.6	3496.3	3661.3	3803.6	3971	3966.9	4129.1	4354.8	4497.3	4999.9	4853.2	4671.4	4627.4	4806.8	4931.6	4966.7
0	0	0	0.16959	19.713	28.014	24.874	25.504	31.365	31.521	43.285	45.206	56.312	80.259	116.8	162.15	238.82	351.24	452.49	582.32	762.3	929.92	1085.5	1301.8	1667.3	1975.5	2254.8	2594.2	3085.7	3409.3	3862	4098.5	4558.9	4845.4	5229.3	5595.6	5816.9	6108.1	6327.5	6581.5	6785.1	7111.9	7095.1	7297.8	7395.9	7510.7	7579.8	7586.5	7646.2	7640.6
0	0	0	6.8205	4.4979	12.945	15.918	8.9047	14.114	20.149	34.251	41.825	70.737	99.394	148.05	217.5	322.11	491.29	669.14	850.41	1068.4	1288.1	1555.1	1838.1	2231.9	2394.9	2709.5	3100.5	3360.1	3662.2	3880.5	4160.7	4577.4	4801.6	5110.7	5369.4	5692	5966.8	5993.3	6421.4	6528	6667.9	6824.7	6859.8	7198.1	7340.3	7304.3	7501.9	7528.4	7739
0	0	0	8.9041	14.529	13.127	30.741	28.951	30.143	50.899	65.534	60.988	89.265	105.09	174.4	223.93	314.78	385.73	499.26	582.49	779.5	907.02	1064.1	1193.3	1370.9	1595.5	1795.5	2011.5	2159.5	2280	2575.2	2763	3040.3	3172.4	3401	3630	3800.2	4030.2	4333.6	4474.8	4935	4808.6	4882.1	4973.2	5011.7	5089.9	5156.5	5093.1	5072.4	5096.5
0	0.81539	0	0	18.956	25.228	17.696	23.46	28.065	26.853	7.9844	21.008	15.687	14.528	28.654	52.1	101.45	177.55	284.88	352.95	469.93	607.5	695.93	811.23	1044.4	1198.6	1459.3	1651.1	1766.7	1842.3	2205	2385.1	2436.3	2531.8	2601.3	2718.4	2851	2860.8	2966.6	2899.4	3135.9	3133	3202.6	2761	2656.9	3188	3137.6	3258.5	3387.2	3350.1
0	0	0.875	5.5368	15.666	24.031	22.543	18.392	26.897	45.391	53.749	69.058	93.614	161.8	226.95	314.53	387.21	457.6	595.78	755.97	907.11	1007.4	1151.2	1304.7	1486.6	1697.1	1841.7	2161	2196.9	2372.8	2450.5	2633.6	2875.6	3041.2	3313.6	3526.6	3801.6	4008.1	4021.9	4312.1	4498.2	4545	4763.2	4855	4935	4474.5	4977.4	5156.8	5126.1	5228.6
0	0	0	4.3753	4.6663	6.8503	13.8	15.024	13.295	17.955	19.092	22.152	25.454	57.763	76.394	99.406	171.35	217.25	296.83	391.92	518.41	660.87	838.19	1028.5	1257.1	1640.4	1746.3	2056.6	2425.2	2577.5	2910.7	3049.7	3423.8	3617.6	3681.4	3965.7	4152.4	4384.9	4521.4	4589.4	4363.9	4981.5	4879.1	5018.5	5207.1	5117.7	5180.4	5214.8	5251.4	5311.9
0	0	0.25786	7.8845	13.888	9.6495	16.798	22.07	26.701	40.663	51.408	93.842	135.83	208.08	294.54	428.08	535.06	695.41	872.59	1024.4	1230.4	1411.6	1643.2	1874.7	2174.8	2380.6	2657.3	3004.3	3483.8	3760.1	4021.1	4254.9	4653.9	4906.2	5308.9	5556.3	5910.1	6190.5	6410.2	6643.4	6869.4	7023	7198.9	7360.4	7650	7653.4	7729.5	7799.6	7900.4	7949.7
0	0	0	13.699	11.212	14.688	13.822	24.565	28.381	18.155	17.604	13.444	19.065	29.445	38.618	45.286	33.991	60.391	58.261	65.213	91.357	107.69	156.84	203.67	241.69	389.44	441.94	526.03	661.81	793.72	838.7	1107.3	936.61	1100.2	1255.5	1076.8	1465.9	1545.8	1583.7	1712.9	1698.3	1883.3	1901.2	1886.9	1991.6	2087.3	2151.7	2199.8	2226.9	2183.6
0	0	0	6.7352	9.2114	16.148	23.935	25.215	21.373	29.589	25.548	33.159	44.119	41.818	44.997	52.595	68.256	75.784	109.11	139.14	179.32	216.09	286.58	358.79	430.65	518.06	592.24	661.78	792.46	830.79	942.43	1060.3	1108.7	1186.7	1226	1310.7	1383.6	1370.3	1444.2	1474.4	1470.5	1573	1679.4	1636.1	1564.5	1640.4	1594.9	1657.6	1769.3	1769
0	0	0.9527	3.7353	10.965	18.829	15.933	22.432	28.534	25.836	29.54	38.354	47.851	60.585	90.115	128.83	146.76	238.27	285.71	440.57	561.12	697.99	894.24	1122.6	1347.8	1483.9	1706.2	2047.3	2284.8	2468.5	2832.1	2970.1	3201.9	3701.4	3967.8	4176.3	4451.4	4564.1	4647.6	4847.7	5043.4	5273.8	5316.3	5438.5	5527.7	5707.4	5749.4	5800.6	5784.7	5805.7
0	0	0	6.252	7.7973	4.0184	5.714	15.029	13.07	17.885	12.984	8.9233	5.8246	38.918	67.232	105.75	166.29	237.4	296.76	409.87	468.51	552.89	625.37	698.59	778.65	853.01	949.19	1002.4	1114.7	1206	1254.6	1399.2	1502.3	1659.1	1735.3	1859	1903	2036.2	2170.7	2298.7	2494.3	2566.9	2645.2	2696.6	2665.2	2753.6	2749.6	2863.4	2848.6	2904.6
0	0	0	7.8664	20.38	18.199	23.022	24.188	32.891	56.302	65.628	77.991	95.768	118.78	152.06	182.48	246.78	317.79	403.03	537.48	657.13	783.26	970.89	1131.9	1357.7	1492.5	1780.3	1968.5	2207.4	2331.1	2687.6	2868.3	3157.1	3277.2	3458.7	3758.9	3767.2	3850.3	4008.8	4153.4	4245.6	4417	4397.6	4480.3	4500.9	4356.3	4393.7	4407.1	4466.9	4544.9
0	0	0	4.3442	8.6819	12.547	21.64	15.819	16.147	23.748	52.929	87.336	137.29	224.78	361.19	504	658.82	829.38	996.51	1181.3	1325.9	1501.1	1614.4	1746	1955.7	2150.7	2273.5	2485	2649	2823.4	2910.6	3088.8	3294.7	3529	3721.3	3769.2	4022	4162.3	4321.6	4499	4605.6	4691.6	4760.8	4931.4	4890.6	5006.2	5034.5	5105.2	5107	5206.2
0	0	0	5.0592	13.848	17	27	33.636	28.768	37.365	106.97	174.09	301.7	439.53	626.46	861.5	1021.6	1393.2	1709.9	2147.1	2540.6	2815.3	3079.6	3505.3	3784.5	4427.5	4379.4	4814.4	5252.6	5576.4	5993	6417.2	6788.9	6935.1	7229.2	7416.8	7844.5	7861.4	7842.5	8081.8	8171.4	8495.1	8505.3	8835.3	8630.4	8682.3	8879.3	9066.2	9019.2	8975.5
0	0	0	8.5366	13.477	7.282	22.742	20.791	36.751	27.179	26.322	26.247	36.778	96.107	196.96	266.63	458.62	542.21	833.52	1061.4	1400.8	1792.4	2150.4	2694.8	3112.3	3658.5	4269.2	4797.4	5355	5941.8	6425.7	6193.7	6669.8	7069.4	7550.2	8512.9	9038.8	9935.6	10614	10965	11204	11401	11750	11913	12101	11809	12129	12001	12136	11953
0	0	0	9.7311	17.031	12.361	19.922	24.499	32.727	51.053	79.867	150.62	254.42	395.35	569.01	779.61	1031.7	1342	1645.1	1955.8	2247.9	2574.3	2886.6	3300.9	3464.9	3893.2	4459.8	4651.3	5074.7	5247.6	5477.3	5661	6068.8	5957.4	6235.2	6717.1	6698.5	6978.4	7472.9	7443.9	7843.5	7838	8013.5	7916.4	8221.4	8333.7	8550.2	8639.9	8495.2	8786.1
0	0	0	1.2814	10.432	16.611	20.536	25.684	36.055	39.019	52.03	47.698	48.876	60.662	75.975	109.45	132.67	176.59	224.34	311.38	422.14	522.31	625.1	762.26	906.16	1029.6	1190	1288.2	1430.2	1561.1	1667.1	1779.9	1945.1	2083.5	2204.7	2244.4	2387.5	2515.9	2631	2788.7	2879.1	3045.1	2993.7	3124.5	3192.1	3179.4	3250.4	3276	3242.1	3412.9
0	0	0	4.9662	8.2597	13.599	32.072	31.266	49.635	56.94	68.637	104.4	155.87	188.64	269.06	352.13	412.94	498.39	589.95	703.97	793.27	917.94	917.88	1062.3	1180.4	690.57	740.61	863	965.45	991.82	1116.6	1198.8	1360	1571.4	1686.7	1918.1	2082.2	2155.6	2385.5	2492.4	2558.2	2804.9	2817.8	2991.5	3042.4	3069.8	3201.2	3310.1	3379.8	3331.8
0	0	0	9.687	23.655	20.209	34.367	41.909	45.935	49.758	52.791	60.903	63.994	69.828	68.445	76.044	75.28	91.129	87.883	91.885	116.67	136.84	144.65	150.24	179.56	203.52	251.45	328.4	405.12	510.83	597.83	776.12	934.49	1116.9	1335.7	1587.8	1783.7	1988.7	2160.1	2353.2	2568	2673	2717.1	2904.7	3009.1	3174	3229.2	3229.1	3288	3325.9
0	0	0	0	15.424	19.355	14.717	25.361	27.212	31.696	18.361	22.6	20.742	15.953	39.447	37.114	84.051	159.57	329.63	414.94	607.9	856.48	1116.7	1364.6	1721.5	2154.1	2458.2	2851.6	3279.7	3718.5	4057.3	4482.4	4839.1	5234.5	5606.7	5959.5	6334.8	6386.4	6855.4	6696.3	6910.5	7163	7295.1	7394.6	7323.1	7692.3	7732.3	7825.4	7883.5	8059
0	0	0	16.475	12.567	6.8089	4.8587	8.2879	0	6.9843	8.5997	0	3.499	0	0	0	0	0	15.723	47.478	72.028	120.74	155.99	205.32	278.87	370.92	488.07	565.77	675.52	784.05	913.77	1102.9	1281.4	1408.1	1572.5	1706.5	1916.3	2063.9	2224.8	2401.6	2479.9	2616.7	2762	2896.4	3059.3	3058.7	3195.7	3241.3	3287.7	3248.3
0	0	4.0497	12.891	6.179	2.9455	24.544	20.055	23.469	37.845	40.095	48.593	56.721	76.028	98.72	152.89	215.42	290.4	396.26	489.73	611.91	712.12	890.22	984.4	1257	1468.4	1645.9	1902.4	2104.1	2289.1	2470.6	2654.1	2849.8	3029.7	3250.2	3352.8	3503.9	3612.5	3805	3722.9	3957.9	3959.6	4090.3	3931.6	3803	3499.1	3722.5	3820.6	3757	3773.4
0	0	0	7.6538	17.196	8.6289	19.601	20.314	34.916	32.415	41.795	55.597	58.178	68.185	83.691	96.872	97.604	137.9	164.51	174.98	232.06	300.1	414.66	525.8	655.08	803.8	1029.6	1220.4	1528.8	1412.3	2071.5	1858.2	2110.5	2305.7	2468.2	2669.1	2916.9	3062.5	3264.2	3387.4	3540.7	3641.2	3928.7	3627.7	3634.2	4238	4276.2	4282.8	4430.4	4285.4
0	0	1.5362	2.7097	16.176	8.0264	8.7693	10.741	15.555	24.811	32.817	40.41	65.2	71.76	94.761	102.88	151.96	169.11	201.05	208.63	253.41	297.71	345.61	445.84	542.12	665.48	845.57	1001.2	1185.8	1400.7	1544.6	1748.4	2017	2298.7	2638.6	2815.2	2954.6	3260.5	3497.7	3644.2	3892.5	3928.8	4117.7	4400.1	4307.7	4435.8	4519.1	4542.3	4681.7	4729.4
0	0	0	16.973	19.796	30.899	43.354	38.088	48.139	50.711	51.764	43.08	44.831	35.863	51.298	63.663	73.439	69.347	88.248	93.614	123.79	72.795	124.68	130.25	224.58	270.31	390.5	471.18	607.83	761.81	935.13	1051.8	1246.2	1383.4	1565.7	1710.6	1719.7	2013.7	1995.2	2106	2205.5	2259.5	2377.7	2404.3	2462.8	2480.7	2471.4	2491.2	2463.7	2570.7
0	0	0	10.963	13.553	17.696	13.596	20.076	27.651	57.384	76.032	125.39	174.12	266.53	321.76	418.24	517.99	617.93	797.83	949.56	985.42	1266.4	1366.2	1537.8	1777.7	1895.9	2090.3	2572.9	2942.2	3221.7	3492.5	3715	4101.9	4310.3	4833.9	5075.8	5155.4	5496	5710.2	5869.3	6163.7	6320.2	6403.6	6509.5	6488.3	6637.8	6727.3	6596.2	6702.7	6725.1
0	0	0	6.3849	13.901	12.952	16.572	16.522	20.938	28.829	37.658	41.835	53.611	57.672	63.6	77.892	84.587	117.54	149.54	191.25	249.38	342.22	426.02	533.82	672.52	806.38	959.33	1157.8	1296	1496.1	1708.3	1858.3	2098.4	2227.2	2405.6	2552.3	2670.5	2754.2	2929.6	3010.8	3084.4	3159.4	3197.9	3241	3291.7	3327	3446.6	3438.7	3409.7	3404.4
0	0	0	8.0769	11.493	11.646	5.5891	15.846	13.842	17.562	26.307	33.929	31.146	51.929	63.958	88.469	108.28	130.91	167.46	172.46	206.45	239.48	255.11	295.39	350.2	393.56	436.55	668.93	792.86	863.69	936.35	1053	1118.5	832.65	860.26	945.7	993.3	1050.3	1035.4	1092.2	1160.7	1144.6	1167.1	1256.6	1311	1422.3	1394.4	1411.1	1429.1	1481.6
0	0	0	3.7016	7.9758	9.023	8.8065	11.032	16.298	14.833	13.268	23.114	36.001	46.525	48.382	73.284	84.15	140.35	219.05	293.22	433.26	594.47	783.29	959.34	1160.8	1466.3	1738.4	1995.5	2268.3	2629.4	2879.4	3071.1	3475.3	3581.6	4011.6	4040.3	4422.8	4613.9	4767.3	4940.3	5052.4	5262.1	5343.7	5532.1	5672.4	5686.6	5854.9	6012.5	5910.6	5864.5
0	0	0	10.517	12.132	12.019	23.2	31.931	27.175	49.401	101	188.97	318.43	515.64	703.29	899.36	1209.1	1542.3	1829.4	2110.1	2527.3	2799.6	3012.6	3314.6	3696.8	4011	4556.8	4844.4	5181.6	5230.2	5632.1	5583.1	5862.7	5973.8	5960	6120.3	6029.7	6142.1	6365	6267.2	6355.6	6407.1	6491.3	6431.5	6365.2	6274.5	6412.3	6422.6	6506.2	6536.5
0	0	0	6.7723	10.536	12.408	18.024	24.877	22.892	25.917	23.933	28.243	30.529	48.804	87.855	147.69	243.82	367.55	472.63	633.08	796.27	944.49	1163.7	1243.9	1558.1	1950.8	2143.5	2404.5	2686.3	2968.4	3176.3	3354	3556	3653.3	3979.8	4092.8	4312.3	4296.1	4360.4	4570	4762.8	4487.2	4792.8	4187.5	4312.2	5042.5	5114.5	5149.9	5478	5206.2
0	0	0	11.421	10.628	18.101	20.312	20.087	26.86	32.949	32.517	43.057	34.911	34.466	33.202	51.25	64.382	62.995	80.243	107.22	162.22	244.11	385.29	486.72	654.46	796.6	990.04	1171	1435.5	1650.7	1890.6	2026.7	2406.1	2600.2	3017.1	3273.2	3131.2	3869.1	3760.2	4187.4	4270.9	4497.5	4651.6	4716.2	4901.3	5000.7	5031.1	5455.4	5489	5551.1
0	0	0	0	6.632	9.9176	19.882	29.082	30.776	38.706	46.953	41.682	43.535	70.167	97.672	110.7	141.5	189.18	259.47	335.36	459.72	577.96	774.28	969.43	1258.9	1550.3	1872.3	2119	2372	2698.2	2963.2	3261.3	3662.9	3963.4	4309	4558	4845.8	5088	5285.7	5528.1	5705.4	5802.7	5910.6	6077	6076.8	6201.2	6277.5	6485.2	6407.4	6481.7
0	0	0	8.2431	29.427	36.426	38.446	54.023	40.667	37.063	53.325	49.725	47.504	67.262	74.189	108.09	169.25	246.99	340.18	505.94	725.99	962.68	1200.9	1359.8	1626.2	2004	2304.6	2406.1	2605.7	3050.7	3239.3	3277.7	3935.4	4067.3	4454.3	5203.3	5129	5597	5485.1	6048.7	6215.2	6203.4	5578.7	5984.4	5423.4	5846.2	5512.5	6059.9	6220.5	5747.7
0	0	1.0672	9.6331	13.463	12.231	13.818	14.461	27.292	32.831	58.913	75.89	106.83	163.13	222.12	297.96	374.89	488.02	650.42	741.27	891.98	1029.3	1140.4	1322.9	1430.8	1604.8	1702.8	1826.1	1951.6	2036.5	2177	2238.8	2391.8	2537.4	2700.8	2867.8	3145	3213.7	3333.8	3566.9	3686.6	3828	3953	4034.8	4086.4	4185.6	4158.8	4250.7	4313.3	4383.6
0	2.1727	0	8.8106	13.189	0	14.782	20.477	20.292	33.067	30.044	52.37	45.543	70.129	113.12	170.65	185.9	307.98	333.56	420.41	510.83	776.94	792.04	956.29	1165.2	1345.9	1664.8	1833.6	2085.1	2295.6	2532.2	2166.3	2284.3	2440.1	2572.2	2455.5	2666.7	2709.9	2814	2923.8	2983.7	3053.8	3288.5	3228.9	3147.4	3171.2	3244.8	3325.8	3340.2	3370.2
0	0	0	3.6044	23.921	31.527	23.279	29.179	30.954	97.456	90.611	129.76	201.04	257.45	344.41	424.64	709.62	824.93	917.43	1024.8	1153.4	1358.1	1322	1506.6	1677	1541.3	1979.1	2139.1	2248	2483.2	2662.4	2397.3	2626.3	2720.6	2888	3100.8	3282.8	3448.4	3719.4	3835	4084.6	4212.1	4317.5	4370.2	4530.7	4640	4592.4	4728.8	4749.8	4951.8
0	0	0	10.828	10.538	13.048	14.557	22.013	10.182	15.843	19.349	23.228	25.062	33.114	48.345	84.689	125.98	181.73	222.24	286.38	346.93	403.18	482.94	523.84	636.38	747.27	823.64	958.68	1046.4	1131	1214.4	1283.7	1410.2	1469.7	1524.3	1524.6	1261.8	1566	1609.7	1636.5	1513.3	1581.4	1792.7	1669	1725.9	1781.9	1749.6	1798.5	1866.4	1919.3
0	0	0	0.917	16.702	28.895	25.758	44.86	85.486	161.22	295.92	472.11	702.4	1008.3	1356.9	1748.2	2213.2	2695.7	3198.9	3680.7	4223.6	4668.2	5155.6	5599.2	6451	6612.7	7133.5	7910.8	8525.7	8922.6	9299.2	9759.1	10202	10613	11191	11741	11188	12450	11984	12295	12755	13104	13187	13394	13843	13869	13874	14100	14107	14341
0	0	0	11.015	9.2939	7.9037	9.6102	15.417	14.802	21.313	31.095	20.312	26.09	26.677	54.949	81.062	112.1	164.7	223.9	316.57	427.55	576.2	730.86	948.05	1115.7	1292.3	1564.7	1783.5	1999.1	2257.7	2457.1	2766	3036.2	3260.2	3545	3772.5	4078	4280	4422.1	4586.8	4729	4872.5	5014.3	5076.3	5215.2	5227.3	5287.5	5401	5425.3	5428.1
0	0	0	4.0598	17.615	17.87	25.747	24.109	24.048	22.58	31.055	51.955	86.967	124.76	194.03	303.28	416.67	563.27	743.84	926.49	1119.1	1303.3	1499.2	1704.2	2015.8	2268.9	2628.6	2878.2	2999.5	3210.9	3475.6	3619.7	3991	4147.3	4399.3	4632.2	4748.4	5103.5	5417.9	5642.1	5837	6206.4	6225.3	6285.2	6477.4	6660	6657.4	6921.7	7393	7704.6
0	0	0	13.394	7.9195	16.461	15.954	21.512	18.369	26.945	20.293	21.256	23.751	10.192	3.634	4.4621	3.2976	9.833	49.758	102.14	174.87	272.58	338.28	441.71	617.35	864.02	1045.7	1136.2	1268.8	1456.5	1627.1	1563.2	1582.8	1652.4	1576	1678.5	1932.9	1886.4	1935.7	1994.8	2049.9	2093	2165.5	2143.5	1968.5	2174.7	2243.5	2245.6	2383.4	2364.5
0	0	0	8.5666	9.1066	14.903	14.569	17.641	20.684	21.505	20.435	26.696	39.499	50.189	67.947	108.32	151.21	229.71	325.51	440.38	543.31	683.49	796.83	944.71	1097.6	1273.3	1388.4	1572.8	1799.5	2022.4	2054.6	2133.8	2397.6	2387.1	2644.6	2936.2	3142.8	3246.9	3374.2	3479.2	3589.6	3723.5	3836.5	3892.4	3977.1	3885.1	3944.7	4007.1	4002.9	4114.2
0	6.4567	0	1.7997	4.6477	9.7218	3.5424	0.77236	4.1471	13.961	75.247	116.95	170.73	276.01	390.72	542.86	710.54	894.6	1071	1284.7	1486.8	1525.7	1364.3	1446.3	1823.7	1831	1972.5	2161	2180.8	2235.5	2384.8	2224.4	2382.2	2396.1	2453.4	2548	2459.9	2605.8	2494	2571.2	2704.2	2754.9	2752.9	2834.2	2792.1	2805.1	2846.8	2866.7	2840.6	2864.7
0	0	0	4.8411	11.188	10.199	11.259	10.853	15.425	26.649	56.561	88.059	166.64	279.65	444.97	632.7	835.06	1116.2	1346.9	1654.9	1969.2	2341.8	2588.3	2960.4	3273.1	3629.1	4072.8	4484.5	4815.1	5093.4	5269.4	5603.6	6170.9	6671.4	6809.8	6836.9	7457.5	7669.1	7728.3	7510.3	8190.8	8147	7992.7	8239.4	8342.2	8269.4	8319.6	8340.6	8551.1	8154
0	0	0	3.1245	20.052	12.603	9.5688	20.217	22.968	26.498	34.633	53.653	90.004	128.79	210.23	310.93	465.92	632.11	821.02	1074	1335.6	1660.8	1843.8	2194.4	2413.2	2658.3	2908.3	3226.1	3495.4	3745.2	3938.5	4306	4615.9	4964.1	4994.2	5252.5	5544	5951.1	6014.2	6177	6414.7	6667.2	6814.7	7089.2	6975.2	6957.1	7061.3	7207.8	7075.6	7109
0	0	0	1.1563	15.367	15.75	11.021	23.236	26.127	32.493	31.753	44.857	38.822	51.172	61.027	66.149	66.333	69.577	96.76	94.518	116.78	156.39	191.13	245.82	322.15	396.54	486.48	591.88	729.93	834.21	922.42	983.49	1078.9	1151.7	1233.3	1320	1379.6	1439.1	1535.8	1597.3	1626.7	1655.7	1691.3	1734.9	1738.6	1738.3	1738.5	1757.6	1759.7	1830.4
0	0	0	4.844	13.784	19.737	23.58	17.156	21.081	28.631	39.388	59.861	72.485	102.92	148.99	205.94	288.34	378.04	499.36	625.28	607.62	786.93	937.06	1115.1	1338.5	1519.1	1664.5	1751.7	2096.6	2187.5	2319.3	2669	3037.6	3157.4	3440.1	3665.1	3950.6	4167.2	4304.8	4535	4723.3	4867.2	4970.4	5071.4	5103.1	5148.7	5299	5355.7	5457.6	5505.6
0	0	0	4.5111	8.1682	15.862	14.754	13.706	22.418	21.805	27.118	24.687	21.635	29.204	42.627	90.084	156.11	232.6	322.94	450.85	583.25	901.42	1117	1200.8	1361.3	1484	1621.6	1794.2	2153.4	2355.1	2558.8	2275.8	2438.2	2653.6	2797.7	3100.6	3305.8	3517.2	3793.6	3969.2	4109.8	4169.5	4421	4438.4	4576.6	4634	4669.2	4752.9	4782.8	4926.6
0	0	0	9.9977	30.455	24.916	40.885	54.964	61.362	49.038	44.927	50.421	57.223	54.356	72.08	71.126	49.758	60.423	76.701	65.183	79.179	114.58	121.92	159.8	185.76	295.75	400.36	550.41	654.15	846.52	992.5	1195.2	1457.9	1565.5	1787	1954.5	2168.8	2308.9	2531.3	2640.6	2817.9	2921.6	2978.4	3157.4	3154.2	3204.6	3293.8	3229	3364.1	3306.8
0	0	0	12.603	19.236	12.163	20.733	17.353	21.227	20.348	44.446	102.06	203.27	334.99	549.47	814.98	1101.1	1354.7	1776.1	2028.1	2367.4	2297.2	2651.5	2999.9	3310.8	3712.2	3629.8	4216.1	4169	4278.1	4732.9	4857.5	4996.9	5147.1	5474.4	5441.5	5446.2	5708.4	5843.4	5813.1	6150.7	6231.6	6428.9	6648	6526.7	6611.5	6591.8	6719.6	6593.4	6633.6
0	0	2.7572	13.131	14.897	15.365	0.089225	22.713	20.86	25.899	23.1	28.492	41.586	56.383	61.504	80.121	110.26	149.59	207.8	224.62	313.89	433.53	527.2	671.48	822.52	987.28	1116.2	1476.3	1718.5	1890.9	2149	2487.8	2660.1	2721	2809.5	2987.3	3153.7	3228.9	3505.2	3504.7	3672.1	3703.1	3824.3	3731.3	3721.2	3615.3	3667.2	3659.6	3762.7	3773.2
0	0	0	4.5233	9.2431	11.161	22.913	27.039	25.197	46.178	52.295	67.52	93.549	131.76	176.21	250.4	326.16	417.73	536.45	631.17	745.48	859.33	1004.2	1050.4	1180.4	1318.3	1445.3	1558	1674.8	1822	1884.1	2033.9	2187.3	2337.6	2464.7	2597.5	2782.6	2890.2	3002.6	3064.5	3203.2	3434.8	3429.9	3516.1	3438	3611.4	3540.2	3656	3767.1	3768
0	0	0	8.4723	16.857	26.241	0.25615	28.858	11.268	19.174	28.239	20.681	40.7	76.69	126.61	233.31	275.16	410.8	564.82	789.15	915.91	1056.1	1284	1468.2	1658	1934.1	2144.3	2356.2	2604.8	2872.7	3088.7	3276.1	3588.1	3700.1	3988.4	4214	4443.4	4586.5	4908.3	4948.3	4991.6	5301.1	5426.8	5576.6	5581	5708.3	5824.4	6003.9	5948.8	5925
0	0	0	5.2061	10.549	10.973	18.255	13.569	22.918	21.634	27.89	24.481	15.196	20.715	29.405	24.696	23.714	28.124	34.783	34.834	61.328	59.886	63.045	84.879	86.98	93.504	112.8	126.6	147.79	164.71	184.67	239.14	276.75	346.95	384.49	451.01	539.84	591.21	616.9	691.2	780.53	838.79	890.08	919.89	966.15	1021	1012	1035.5	1062	1138.1
0	0	2.5454	9.7803	12.846	9.1805	7.2892	19.846	23.676	32.253	33.503	37.023	44.354	50.524	51	54.915	74.182	83.28	115.74	160.81	220.81	299.61	406.89	454.53	574.43	722.28	858.55	990.43	1140.7	1322.9	1558.9	1646.5	1833.1	1960.7	2108.9	2201.7	2454.7	2444	2559	2590.1	2735.1	2847.7	2921.7	2742.8	2689.8	2926.5	3059.9	3227.4	3308.7	3405.5
0	0	0	16.898	17.997	9.9958	15.855	19.371	21.55	28.791	25.643	27.817	25.499	22.124	27.49	28.253	30.666	43.326	87.606	144.47	203.84	287.6	399.79	515.85	652.34	821.08	1008.6	1254.7	1401.5	1503.1	1727.2	1825.4	1980.9	2143.6	2252.7	2415.4	2555.6	2582.4	2637.5	2698.2	2824.5	2921.2	2935.3	2905	3014.7	3036.5	3047.2	3042.6	3101.1	3073.1
0	0	0	17.094	20.218	23.445	29.475	25.781	45.688	63.22	83.424	119.52	187.77	265.38	400.3	565.2	722.15	912.4	1084.9	1291.9	1533.9	1908	2110.3	2353.6	2617.2	2909.8	3142.1	3434.2	3683.7	3965.9	3827.8	4089.8	4274.4	4561.2	4696.2	4760.3	5027.7	5211.2	5395.6	5301.2	5324.3	5504.9	5676.4	5795	5909.1	5743.6	5770.8	5772	5838.2	5748.5
0	0	0	4.8463	13.269	17.583	24.367	26.198	35.822	47.601	91.712	172.08	310.38	496.13	734.1	1027.8	1377.2	1774.6	2255.3	2674.2	3256.1	3687.6	3975.7	4380.8	4973.4	5392.1	5798.3	6390.3	6823.1	7124.4	7307.8	7665.2	7931.7	8470.3	8745.9	9013.7	9417.4	9014	8838.3	9546.7	9799.1	9972.3	10242	10126	10202	10085	10294	10213	10053	10098
0	0	3.0021	0	10.377	15.528	8.1753	17.618	33.796	64.862	128.48	228.83	372.17	532.27	731.15	928.07	1243	1456.5	1803.9	2057.1	2404	2683.6	3492.4	3400.6	3647.8	4027.9	4479.5	4951.6	5394	5597.7	5794	6445.7	6712.7	7012.2	7323.8	7576.7	7335.3	7962.5	8276.2	8529.8	8673.9	8568.2	8785.7	8908.1	8904.4	9307.2	9534.7	9592.5	9542.8	9691.1
0	0	0	5.5644	0	21.099	8.181	6.2464	42.106	59.398	67.731	85.553	98.261	128.24	136.9	168.93	196.73	255.4	335.99	446.81	498.19	586.74	735.64	767.82	925.38	1006	1169.1	1324.5	1410.5	1507.4	1586.2	1697.7	1966	2080.8	2173.7	2359.7	2557.5	2679.8	2372.5	2964.1	2784.6	2889.3	2949.4	2991.9	3146	3127.1	3148.6	3227.7	3258.9	3241.6
0	0	0	7.3438	9.5775	9.2149	25.266	28.579	44.423	68.885	113.16	103.16	153.39	151.17	171.63	170.78	191.2	214.4	207.78	242.79	259.61	306.49	322.43	377.44	496.37	571.38	761.46	870.03	1116.4	1262.4	1496.7	1769.2	2046	2345.8	2599.8	2729.8	3171.7	3135.1	3288	3509.8	3613	3835.1	3994.8	4009.7	4214.8	4308.4	4490	4544.1	4607.9	4561.6
0	0	0.18071	10.263	14.348	21.126	15.318	18.268	16.115	17.238	21.721	24.389	20.093	35.806	29.176	45.233	57.115	86.48	112.07	157.46	178.96	220.99	263.88	296.49	354.84	374.68	429.09	506.51	639.3	737.18	689.99	780.52	926.84	1061.1	1272.7	1462.1	1669.8	1889.5	1963.8	2132.5	2303.2	2443.8	2571.9	2773.8	2759	2900.2	2971.2	3023.2	2985.1	3045.1
0	0	7.9275	10.91	17.704	14.419	11.422	21.62	21.621	20.88	21.821	16.25	27.714	23.441	28.76	28.062	37.788	43.141	71.718	82.726	126.79	150.57	193.83	230.12	290.35	373.91	441.47	520.53	597.26	709.04	823.69	952.73	1072.1	1166.5	1305.3	1437.4	1574.9	1706	1866	1947.5	2077.7	2191.3	2225.2	2293.6	2395.5	2392.3	2459.9	2431.5	2506.9	2493.6
0	0	0	0	17.792	13.977	15.081	23.031	24.492	56.496	130.09	246.49	386.02	402.64	799.65	761.54	1427.1	1615.2	1981.9	2316.9	2562.9	2925.7	3475.8	3801.2	4245.5	4748.1	5237	5694	6188.5	6574.4	6617.2	7012.4	7016.3	7065.3	7523.2	7963.6	8341.3	8534.1	8580.8	8930.1	9000.4	9277.1	9324.9	9505.6	9460.7	9640.1	9536.2	9578.8	9661.2	9779.4
0	0	0	6.6175	11.52	15.539	19.99	20.23	25.047	30.627	33.399	28.975	33.626	33.98	37.385	50.528	61.569	73.458	107.26	138.15	156.72	184.12	230.02	271.15	342.17	414.62	541.26	661.52	792.74	937.34	1111.4	1304	1461.8	1646.6	1863.4	2034.7	2283	2443.4	2586.6	2756	2870.5	2965.4	3045.9	3135.4	3183	3315.4	3349.2	3424.8	3401.9	3465
0	0	2.4728	9.186	16.13	15.715	22	22.686	15.976	14.617	17.386	17.475	25.529	22.665	25.802	27.431	60.247	79.405	121.57	140.11	209.86	250.11	306.45	355.58	452.36	559.08	685.92	849.45	938.43	1081.8	1219.9	1355.2	1515.4	1617.7	1699.8	1769.3	1833.1	1879.4	1995.8	2022.3	2105.7	2182.4	2219.3	2246.3	2211.2	2187.9	2201.4	2178	2231	2156.2
0	0	0	0.55773	13.799	17.153	29.224	14.646	30.519	33.165	36.231	32.399	31.764	36.321	78.599	175.13	315.01	492.38	701.02	903.35	1280.2	1607.2	1964.8	2337.9	2675.3	2965.7	3473	3930	4398.5	4561.2	4987.3	5243.7	5771.9	5973.3	6271.7	6719.8	5868.4	7000.5	7175.7	7819	7997.3	8278.5	8315.2	8298.7	8495.5	8308.3	8396.9	7977.8	7966.8	8273.5
0	0	0	4.0489	10.276	11.858	16.484	13.583	15.793	16.685	19.987	21.481	20.812	25.967	33.334	42.454	56.765	85.012	110.2	132.06	176.22	198.95	218.19	255.69	293.11	313.19	346.14	365.32	379.2	387.79	399.72	435.93	484.3	564.26	684.72	770.47	876.1	967.85	1076.5	1162.5	1267.3	1369	1492.6	1581.1	1636.5	1710.2	1773	1835.6	1764.5	1931
0	0	0	5.8275	18.557	14.67	20.545	25.73	27.359	39.797	49.74	91.495	126.5	205.87	301.95	449.64	631.02	812.21	1066.9	1369.3	1647.5	1960.2	2302.3	2725.9	2957.3	3236.8	3790.3	3882.3	4488.4	4436.9	4720.2	5223.5	5369.5	5535.4	5706.1	5841.5	5739.3	5883.9	6170.8	6072.5	6065.8	6062.7	6306.8	6462.6	6374	6700.2	6621.8	6723.8	6814	6898.3
0	0	0	15.054	4.4699	5.9763	13.929	21.291	18.229	28.757	32.171	28.45	36.845	38.017	44.496	49.492	72.12	99.5	147.48	215.63	287.37	372.83	457.77	538.11	661.95	768.1	986.62	1149	1427.2	1691	1881	2193.6	2527.5	2800.6	3245.5	3473.5	3773.5	4121.4	4460.7	4894.6	5230.3	5507.8	5846.7	5887.9	6135.9	6364.5	6505.9	6500.3	6443.3	6762.4
0	0	0	22.039	34.862	57.888	60.561	78.052	67.403	90.818	95.351	120.66	160.99	250.66	274.02	385.28	532.85	710.52	941.56	1182.9	1433.3	1728.5	2004.5	2343.3	2688.2	3032.1	3363.7	3728	4016	4361.1	4694.3	5070.3	5465.5	5907.3	6180.6	6782.6	7072.1	7504.2	7786.6	7806.5	8212.1	8654.9	8742.9	9116.2	9134.7	9379.3	9249.1	9460	9576.4	9566.7
0	0	0	13.197	18.535	45.697	63.206	50.041	58.164	71.557	99.178	160.27	259.51	336.6	467.78	660.38	879.8	1179.3	1526.9	1830.7	2229	2566.2	2952.5	3310.2	3724.3	4237.6	4623.4	5258	5580	6033.5	6435.9	6809	7384.1	7635	8304.7	8607	9067.9	9356.2	9867.8	9845.9	10371	10593	10612	10854	11052	10928	11054	10963	11110	11056
0	0	0	4.6349	10.146	9.8454	10.931	11.116	16.975	8.9821	19.204	16.988	15.324	14.801	9.0458	14.963	16.924	17.996	20.451	30.119	32.999	47.624	48.872	45.284	55.159	65.187	99.66	149.78	190.39	276.54	398.76	442.13	561.4	643.63	734.35	870.42	975.75	1069.6	1191.6	1279.9	1366.3	1431.5	1502.6	1557.4	1592.9	1642.5	1655.6	1630.7	1654.8	1697.3
0	0	0	2.8142	18.523	17.001	19.466	20.992	24.821	31.435	28.785	35.325	32.318	47.369	63.686	126.62	174.93	224.01	314.66	381.1	446.18	565.69	695.64	814.66	1007.9	1092.2	1210.6	1331.2	1460.5	1615.1	1699.5	1876.8	2050.2	2190.5	2188.7	2154.3	2642.8	2846.3	3003	3312.1	3039.6	3820.4	3878.4	4083.5	4334.8	4308.2	4489.9	4552.9	4501.1	4746.5
0	0	3.6197	2.9037	2.7097	6.5251	9.3499	7.45	19.569	19.645	21.698	25.326	23.841	36.026	34.721	41.579	44.921	57.678	52.343	67.936	69.254	76.644	68.159	85.965	79.738	92.341	108.94	175.47	201.43	233.22	314.74	330.25	416.26	567.79	702.93	839.88	964.3	1075.6	1129.5	1261	1352.8	1451.1	1488	1571	1608.9	1648.6	1686.8	1753	1821.1	1863.2
0	0	0	0.7806	7.5699	8.9417	15.096	16.842	13.826	18.011	20.62	24.832	45.427	120.17	206.48	313.58	484.08	657.57	882.93	1147.4	1407.4	1708.1	1898.6	2242.7	2656.3	2855.8	3158	3499.9	3836.7	4139.3	4374.3	4667.1	4991.1	5201	5551.2	5787.7	5622.7	6224.1	6549.2	6707.7	6819.5	7005.1	7322.7	7317.1	7431	7484.7	7661.3	7739.4	7721.7	7946.9
0	0	0	13.073	8.5066	15.664	16.545	17.053	23.784	34.354	33.603	37.401	52.039	71.304	99.375	150.46	203.89	240.56	294.6	360.63	441.11	518.98	616.48	812.36	910.92	1056	1310.2	1387.5	1656.6	1985.2	1909.7	2209.5	2434.1	2696.6	2969.7	3155.9	3484.6	3677.9	3826.4	4145.3	4359	4506.9	4840.4	4880.5	5109.3	5193.5	3944.7	4235.9	4319	4507
0	0	0	2.401	14.927	13.204	19.163	26.412	29.201	28.454	46.924	66.137	66.884	88.739	156.93	214.92	325.53	544.51	633	971.84	949.78	1365.5	1683.2	2017	2306.6	2718.8	3036.7	3784.5	4014.7	4058.8	4889.2	4788.9	4731.4	4688	4874.7	5210.9	5208.6	5575.7	5841.9	6130.3	6199.9	6254.2	6164.3	6499.5	6669.2	6863	7005.6	7153.1	7185	7157.6
0	0	0	4.6293	8.7366	18.316	15.939	11.386	13.003	19.89	23.328	42.801	63.469	127.97	220.24	378.31	572.52	819.06	1157.2	1503.2	1898.3	2365.4	2816.1	3457.9	4021.4	4376.1	5132.5	5675	6199.7	6934.2	7554.3	7934.6	8846.2	9666.8	10447	10917	11233	11543	12359	12261	12757	12871	13198	13699	13708	13855	14189	13882	14444	14757
0	0	0	8.1003	6.487	11.287	6.6542	6.5496	10.161	33.086	77.181	143.32	224.21	385.71	555.11	765.51	987.51	1294.3	1608.4	1953.6	2236.6	2623.8	3108	3456.1	4001.1	4137.1	4598.9	4930	5710.1	5785.4	6870.2	6399.6	6750.7	7109.4	7255.3	7321.8	7678.1	7900.8	7885	8180.6	9774.5	10446	10696	11792	10872	11167	11446	11704	10174	9278
0	0	0	16.44	9.5043	20.71	30.948	33.452	31.389	52.208	50.563	62.845	61.242	71.211	73.885	89.247	99.423	126.99	156.01	175.91	208.93	229.27	271.37	306.83	346.33	439.22	505.22	622.06	703.59	763.31	940.29	957.18	1061.3	1161.6	1252.2	1262.4	1462.6	1473.5	1575.6	1626	1752.6	1749.8	1919.7	1811.6	1803	1954.3	1930.9	2025	2127.6	2137.4
0	0	0	5.1708	6.4445	13.368	11.667	12.523	20.965	22.26	40.719	89.152	150.07	238.76	369.31	516.6	682.5	855.14	1277	1502.1	1683.7	1892.9	2145.9	2656.5	3117.1	3213.2	3830.8	4419.2	4347.9	4388.9	5123.5	4910.8	5279.3	5545.9	5779.9	6331.7	5742.4	6600.5	7110.2	7184.3	7342.4	7594.6	7771.3	7869.6	8115.9	7894.2	8031.8	8212	8397.1	8337.8
0	0	0	6.7244	9.7133	18.31	31.212	19.726	18.435	16.22	18.624	24.982	18.426	23.622	27.955	52.897	84.358	128.89	164.57	217.29	336.2	396.73	538.5	662.17	854.5	1036.2	1203.9	1425.4	1577.1	1767.6	1996.6	2188.3	2412.5	2484.7	2736.1	2981.1	3174.9	3306.5	3467.6	3502.9	3510.8	3644.2	3715.8	3787	3870.1	3997	4057	4019.3	4055.6	4064.7
0	0	0	0	6.062	19.4	28.651	31.254	27.905	32.577	36.313	38.692	51.395	45.294	41.191	46.019	39.167	37.315	51.834	70.323	100.21	106.76	156.83	216.19	313.35	441.37	552.99	752.64	903.35	1048.1	1217.3	1486.8	1695.3	1891	1985.3	2116.8	2433.2	2534.2	2467.6	2895.3	2616	2799.1	2853.6	2831.3	3237.9	3233.5	3139.1	3523.3	3364.8	3428.1
0	0	0.4924	22.309	16.767	19.439	26.14	24.428	20.909	33.259	27.876	21.993	17.303	8.9926	13.855	13.84	52.846	121.86	196.75	303.98	489.51	601.12	800.13	878.02	1125.8	1582	1719.4	2011.7	2311.7	2477.5	2480.6	2998.2	3395.5	3683.4	3840	4142.2	4283	4921	5137.3	5317.4	5494.6	5757.6	5909.2	5165.2	5276.1	6210.8	6086.6	6352.5	6629.3	6446.9
0	0	0	1.4233	3.9292	7.8229	5.9544	19.551	14.707	18.65	14.822	16.033	14.956	35.302	53.447	86.699	145.84	242.34	371.27	528.42	690.19	922	1258.8	1404.5	1704.5	2019.3	2367.6	2733.2	3629.6	3430.3	3879.6	4363.2	4817.6	5380.2	5899.4	6387.8	6836.2	7232.6	7882.4	8094.7	8600	8950.8	9182.8	9438.5	8663.2	8535.1	8779.9	9011.8	9618.2	9884.4
0	0	0	5.385	18.181	11.546	17.776	6.8044	8.9465	5.6608	32.347	20.622	30.203	21.54	28.737	36.348	37.109	57.161	53.587	61.083	88.742	113.92	114.08	123.17	167.68	225.35	288.59	320.57	415.95	517.1	648.68	754.92	884.9	951.45	1054.2	1223	1340.7	1488.2	1625.2	1712.9	1781.6	1944.6	1963.1	1997.2	2056.5	2090.4	2147.6	2177.1	2272.4	2292.8
0	0	0	7.4782	10.076	5.4073	21.934	39.606	35.607	41.496	40.253	49.944	37.141	49.061	47.651	56.988	56.755	65.021	82.621	101.06	149.19	177.06	247.63	319.84	442.43	522.54	654.1	794.7	947.27	1100.1	1258	1431.9	1691.1	1888.6	2133.4	2169.3	2320.5	2479.1	2678.4	2916.9	2617.6	2820	2982.8	3212.1	3255.4	3384	3356.7	3338.7	3373.9	3402.7
0	0	0	12.978	11.611	16.255	24.567	19.661	22.984	26.567	36.874	25	39.826	42.809	80.282	119.07	189.33	285.45	350.38	473.7	553.77	762.94	933.45	1081.4	1236	1466.9	1645.1	1796.7	2017.5	2196.6	2403.3	2598.8	2817.5	3033.3	3153.5	3413.3	3618.5	3750.1	3870.1	4094.1	4307.8	4399.3	4535.7	4583	4734	4838.9	4843.5	4890.6	4957	4910
0	0	0	6.4678	20.29	22.96	26.921	21.189	17.559	18.934	9.7385	17.638	10.628	13.904	23.499	33.415	60.716	76.717	103.22	154.99	220.54	280.05	378.28	488.29	600.63	780.05	913.83	1087.3	1217	1426.7	1616.4	1859.9	2018.4	2105.7	2244.7	2403.8	2630.7	2758.7	2879.8	3011.7	3129.4	3250.4	3345.8	3340.6	3442.2	3386.3	3459.2	3501	3558.4	3607.6
0	0	0	2.5781	12.429	11.817	5.9199	9.2405	12.173	14.421	11.754	11.442	20.037	7.2409	15.767	13.297	18.85	16.294	7.3247	10.619	7.6316	14.663	9.2705	16.985	18.28	43.232	90.594	128.58	199.28	263.48	335.67	412.44	525.2	647.03	815.68	979.46	1087.8	1230.5	1349.8	1471.7	1667.6	1760.4	1876.1	1971.9	1996.6	2089.7	2103.4	2167.4	2150.7	2132.3
0	0	0	9.6945	1.9909	0	7.921	12.253	4.8232	14.807	7.4447	8.4703	10.121	25.092	31.069	60.723	96.929	140.23	188.01	252.74	305.84	374.84	470.77	578.09	678.43	810.51	925.36	1018.7	1158.9	1283.3	1341.2	1479.3	1586	1716.9	1896.3	2012.7	2011.3	2223.6	2387.1	2555.7	2645.2	2776.1	2856	2985.6	2999.5	3115.5	3098	3087.3	3092.3	3149.9
0	0	0	0.69256	12.8	6.8895	13.723	24.493	22.552	31.179	29.393	39.464	24.495	43.563	45.471	54.541	71.167	90.725	136.43	206.96	294.68	415.2	567.53	756.87	928.63	1137.5	1387.4	1591.5	1803.5	2106.9	2312.3	2555.9	2868.7	3078.6	3399.2	3513.4	3640.8	3923.5	4050.3	4257.6	4217.1	4383.7	4537.5	4596.8	4611	4735.1	4853	5006	4911.8	4971.6
0	0	0	9.6619	14.007	14.419	22.171	24.14	25.206	35.901	39.607	37.337	32.604	38.329	52.95	72.862	96.559	156.41	214.64	362.06	496.14	541.07	611.55	753.96	883.73	1018.5	1189.4	1328.8	1484.8	1586.8	1670.4	1798.6	1944.2	2006.6	2088.1	2132	2104.8	2186.6	2308.4	2302.1	2379.9	2383.8	2435.1	2367.2	2386.2	2461.8	2505.9	2483.6	2475.7	2470.4
0	1.5082	8.2418	0	4.1319	2.9074	6.4909	10.929	7.7269	13.945	19.514	22.515	54.95	64.868	85.789	141.5	211.92	304.19	423.75	516.16	689.37	868.29	1094.9	1232.6	1522.3	1906.1	2270.5	2565.2	2934.4	3223.3	3450.8	3942	4302.4	4606.8	4843.6	5137	5441.2	5495.5	5823.9	5864.8	5938.3	5910	6133.1	5219.8	6032.7	6319	6289.9	5821.2	6452.3	6462.8
0	0	2.0251	0	9.5913	12.68	15.99	15.755	14.634	13.08	16.574	14.913	12.652	17.422	12.969	17.852	30.694	74.897	138.51	210.07	298.12	374	463.17	579.99	696.93	885.34	969.14	1143.6	1326.5	1489	1626.9	1777.6	1986.4	2117.6	2326.7	2412.9	2729.6	2931.2	3058.7	3086	3207.1	3370.9	3320.9	3434.2	3579.3	3689.2	3618	3759.6	3611.6	3673.2
0	0	0	6.0723	12.938	30.743	34.021	44.397	47.071	51.884	79.665	106.65	151.22	253.69	412.8	581.89	848.74	1144.3	1511.7	1900.7	2246.2	2593.3	2987.3	3265	3623.2	4080	4401.8	4762.4	5095.8	5352.9	5578.7	5850.5	6151.8	6451.6	6757.8	7072.7	7529.9	7549.7	8108.4	8030.6	8183.5	8561	8774	8790.6	8868.9	9197.2	9308.4	9357.9	9569.5	9717.4
0	0	0	0	17.755	11.816	16.867	21.394	23.558	18.447	25.608	33.532	40.38	38.046	61.11	78.597	92.409	95.639	119.4	142.67	157.7	171.56	189.92	213.91	239.17	255.35	285.65	289.73	354.66	362.83	402.04	515.54	600.98	681.22	842	950.71	1061.7	1165.5	1252.7	1303.4	1385.4	1453.8	1528.5	1632.7	1678.9	1679.5	1727.9	1725.8	1745.4	1763.4
0	0	0.6508	7.2544	13.359	6.7437	5.5009	11.58	1.4001	16.907	9.7973	20.497	43.061	85.524	166.04	240.42	369.02	524.63	683.98	795.39	953.48	1119.5	1327.1	1385.1	1654.6	1958.8	2189.6	2389.2	2634.8	2907.1	3034.8	3188.9	3304	3616.7	3616.6	3874.7	4106.4	4160.9	4336.1	4325.9	4504.7	4889.5	4877.6	4556.6	4628	5124.5	4927.5	5107.2	5202	5179.1
0	0	0	0	18.198	30.458	56.549	89.351	138.8	237.71	339.9	493.15	658.67	920.01	1198.5	1433.9	1427.9	2005.2	2389.2	2597.2	3088.2	3576.5	3917.5	4103.8	4778.3	5258.7	5510.2	5515.2	6339.7	6610.7	6834.6	6971.1	7472.5	7543.1	7780.1	8188.5	8150.2	8308.8	8698.7	8679.2	8791.4	8985.5	8837.8	8919.1	8805.1	9069.6	9092.1	9212.9	9112	9388.1
0	0	0	5.8111	8.8261	13.842	9.149	14.416	17.058	20.306	19.011	16.63	31.12	40.221	78.125	116.98	192.14	280.71	355.09	463.5	562.82	683.51	798.36	935.28	1046.6	1244.2	1441.6	1664	1898.5	2112.6	2422.9	2616.8	2981.3	3213.9	3752.3	4087.2	3771.1	4540.7	4630.6	4997.2	5291.5	5403.2	5629.9	5875.2	5920.4	6089.9	5997	6005.4	6244	6304.4
0	0	0	5.796	14.678	20.839	20.435	23.614	26.121	33	42.829	41.29	67.836	100.42	146.81	235.8	374.73	554.65	781.62	1002.1	1328.4	1672	2083.6	2328.4	2736.6	3134.9	3469.3	3932.2	4405.5	4800.3	5060.1	5324.1	5842.6	6078.2	6559.8	6726.9	6611.9	7232.5	7548	7472.7	7504.5	8075.5	8132.7	8186.9	8058.7	8193.9	8194.9	8538	8476.5	8688.2
0	2.097	1.3581	0	14.887	0	0	5.2599	11.315	8.1824	7.7909	15.713	30.017	48.09	61.083	74.963	98.12	97.161	123.74	143.77	171.29	184.18	247.05	279.16	356.41	404.67	320.97	354.97	409.92	453.57	501.17	537.18	598.8	621.94	679.2	687.22	770.44	798.64	658.29	681.28	720.46	778.7	787.43	808.56	878.06	865.06	821.62	840.25	842.92	870.63
0	0	0	4.6961	12.58	7.8996	19.667	16.894	15.876	13.288	13.041	20.401	22.284	24.735	30.496	23.957	26.47	36.234	33.333	40.116	42.118	37.243	31.681	38.431	39.694	62.911	82.308	121.46	177.59	226.03	263.25	348.39	395.21	480.79	598.87	747.03	857.52	963.07	1065.4	1203.6	1360.1	1462.9	1579.2	1612.6	1746	1842.4	1914.2	1946	2050.8	2109.5
0	0	0	1.4534	10.931	10.564	10.062	15.769	16.545	17.571	15.905	14.157	11.843	11.262	13.34	7.086	5.2583	4.8735	1.5368	4.5665	9.3734	34.268	77.531	150.84	266.32	406.48	533.07	685.96	886.87	1054.9	1261.2	1424	1646	1872.9	2009.1	2219.9	2504.8	2710.6	2859.8	3037.4	3249.9	3432.5	3545.6	3606.5	3677.4	3820.7	3886.8	3949.3	3947.7	4016.6
0	0	0	7.1414	17.086	29.421	29.319	39.886	32.382	41.662	73.196	158.48	282.79	446.56	661.31	913.95	1171.4	1442.7	1723.9	2148.2	2425.3	2756	3090.6	3484.6	4039.8	4343.7	4801.5	5330.1	5975	6462.2	6829.5	7211.3	7645.6	7994	8366.6	8676	8980.3	9540.5	9938.5	10210	10480	10809	10859	11029	11324	11316	11714	11503	11806	11807
0	0	1.5869	4.1652	6.2188	6.5746	10.653	8.5385	12.239	21.884	13.183	24.991	62.079	93.761	102.65	235.42	326.2	445.91	572.02	736.26	1066.8	1260.6	1512.7	1780.6	2049.9	2240.8	2320.3	2537.1	2808.8	2996.3	3364.4	3345.8	3496.6	3740.5	3991.7	4242.8	4715.8	4624.2	4916.6	4170.9	4395.3	4348.4	5060.2	4493.5	4621.3	5370.9	4743.4	4791.7	5558.3	5105.7
0	0	0	5.1396	12.893	13.487	19.326	22.058	22.224	36.152	57.176	102.32	156.22	262.84	396.02	639.77	907.24	1162.1	1488.7	1858.7	2205.6	2611.5	3027	3437.1	4021.2	4405.6	4971.4	5337.5	5863.3	6551.7	6824.2	7157.9	7560.9	8137.4	8735.8	8839.6	9097.2	9665.3	9899.5	10398	10400	10800	10767	10936	10993	11011	11164	11256	11303	11079
0	0	0	11.171	13.431	14.773	50.491	67.709	70.39	80.721	87.324	114.5	116.58	136.53	122.48	132.18	124.06	145.24	172.56	203.13	248.28	297.13	366.6	437.82	480.77	597.97	700.05	770.58	892.59	1020.4	1158.1	1228.5	1407.9	1568.6	1727.6	1877	2078.2	2203.6	2340.4	2437.9	2486.8	2647.3	2689.9	2796.3	2850.3	2950.8	3100.9	3108.2	3075.8	3170.9
0	0	0	9.0945	13.957	11.742	20.691	26.872	20.324	40.281	33.893	54.505	86.525	145.79	242.95	363.54	492.18	628.04	836.56	1019.4	1231.3	1389.9	1624.3	1846.1	2071.1	2219.9	2576.7	2934.6	3162.7	3319.1	3501	3563.4	3765.4	4020.8	4226.7	4445.8	4697.3	4737.5	4869.3	5002.1	5314.2	5302.7	5471.2	5418.5	5583.9	5729.4	5953.4	6000.7	6064.4	6109.2
0	0	8.5401	14.031	18.61	0	3.6139	0	8.848	25.118	47.558	94.226	129.46	191.41	255.6	362.62	461	586.29	713.94	829.35	1062.9	1557.9	1612.4	1493.4	1946.5	1747.5	1847.6	1949.1	1666.3	1984.1	2131.9	2306	2310.5	2515.1	2566.1	2582.8	2710.5	2786.6	2819.6	2908.3	2911.7	2985.3	3104.2	3181	3234.1	3333.3	3389.4	3423.2	3463.3	3433.4
0	0	0	6.8346	7.9869	10.143	11.773	11.811	19.855	18.917	26.349	40.448	67.866	114.63	196.55	269.66	385.74	507.28	693.14	880.78	1124.5	1358.7	1608.7	1850.2	2120.4	2373.5	2540.5	2818.7	3049	3330	3568.6	3886.9	4220.1	4398.8	4653.6	5025.2	5229.9	5359.3	5615	5731.8	5928.2	6060	6205.7	6089.4	6177.9	6380	6476.5	6481.1	6601.6	6719.2
0	0	0	15.192	15.375	17.863	14.943	19.392	18.328	30.715	28.205	27.458	46.711	81.937	143.73	223.68	338.62	478.58	645.49	867.76	1108.4	1373.2	1690.1	2005.5	2273.8	2619.8	3006.5	3362.9	3730.7	4047	4502.7	4932.4	5306.5	5490	5802.2	5965.1	6480.3	6713.6	6980.9	7443.9	7605.8	7987.7	8305.3	8426.8	8672.1	8880.6	9000.7	8972.7	8999.3	9047.6
0	0	2.1374	8.2523	6.5621	10.055	11.225	3.3666	12.105	10.521	19.32	20.096	17.551	44.003	81.126	146.29	206.8	304.43	395.99	510.19	619.22	731.86	850.31	1000.8	1131.2	1307.6	1491.1	1703.8	1898	1968.5	2251.2	2441.9	2580	2817.7	3069.9	3335.1	3680	3825.3	4050.2	4331.9	4410.8	4589.2	4665	4811.9	4968	5052.3	5185.6	5242.1	5370.5	5468.7
0	0	0	1.5306	11.069	15.059	25.509	28.447	27.756	46.789	35.337	39.036	44.548	38.475	41.611	36.599	41.131	42.643	49.94	43.456	57.77	70.61	55.542	66.009	80.981	90.005	161.27	172.92	260.11	334.52	431.42	518.61	632.36	733.04	858.77	965.04	1126.4	1272	1424	1543.2	1640.5	1799.4	1886.9	1954.2	2052	2163.6	2250.6	2264.9	2346	2408.8
0	0	0.92141	12.904	12.324	17.998	18.948	17.565	10.143	12.569	16.815	24.076	36.647	48.689	57.907	94.351	129.63	174.92	249.04	305.36	401.38	482.76	627.39	763.54	863.62	1002.7	1221.2	1354.8	1536.8	1644.5	1854.3	2028.9	2168.6	2370.2	2440.3	2671.3	2861	3052.5	3199.3	3357.8	3450.8	3572.9	3681.1	3786	3923.8	3977.7	3956.6	4126.1	4174.6	4199
0	0	0.16772	2.7447	16.646	18.073	21.933	22.647	27.207	28.393	26.643	38.518	21.882	62.522	87.133	156.97	267.43	375.06	529.53	753.12	913.66	1159	1341.6	1666.1	1928	2223.3	2498.2	2804.9	3085.3	3321.8	3534.4	3749.4	4027.3	4163.8	4455.6	4530.4	4667.4	4784.1	4863.1	4851.5	3797.9	5310.7	5219.3	5319.9	5598.8	5540.1	5567.3	5292.1	5300.6	5397.6
0	0	0	2.0326	19.161	24.83	18.939	30.81	33.457	43.298	80.15	118.15	191.44	293.42	395.4	524.81	586.14	779.32	937.8	1131.7	1228.4	1288.3	1432.5	1552.1	1636.8	1727.2	2132.2	1961.7	2248.5	2408.2	2326.4	2426.7	2609.1	2608.1	2704.1	2783.9	2929.4	2908	2954.6	3009.4	3004.4	3123.8	3145.7	3124.7	3175.1	3289.4	3063.4	3185	3197.5	3245.7
0	0	0	6.1372	17.722	13.745	12.512	22.466	31.202	38.613	59.774	105.08	175.44	278.18	416.22	550.22	668.44	873	1071	1299.8	1512.8	1787.2	2046.7	2303	2556.7	2725.9	3086.4	3743.4	3804.7	3791.7	3767.7	3897.8	4002.4	4201.4	4542.4	4632.3	4903.6	5039.9	4937.9	5044.5	5214.4	5432	5582.4	5458.6	5588.8	5568	5611.8	5696.6	5686.3	5768.9
0	0	0.84524	14.157	9.6842	9.3239	23.662	50.421	37.385	42.388	44.125	59.38	59.192	59.197	48.918	81.887	76.839	121.65	139	184.84	250.82	324.71	467.13	573.02	699.89	799.89	973.56	1109.9	1306.7	1447.4	1622.6	1797	2000.4	2128.5	2339.6	2546.3	2711.4	2849.5	2934.8	3114.3	3235	3340.5	3524.6	3586.7	3709.9	3807.3	3837.6	3890.5	3849.8	3983.7
0	0	0	13.602	4.2492	5.0964	10.124	14.456	17.165	30.662	26.034	34.402	69.145	137.81	279.9	408.45	507.46	583.41	806.72	943.78	1146.5	1235.4	1264	1664.6	1983.8	1975.3	2182.9	2547.7	3190.5	3500.7	3860.3	3936.1	4142.8	4458.5	4792.3	5001.4	5450.1	5672.4	5857.7	6302.7	6675.9	6921.2	7099.3	7222.4	7373.9	7607.5	7760.4	7668.6	7680.2	7558.9
0	0	0	22.258	16.48	7.4449	24.988	22.13	22.847	33.518	29.244	26.846	18.907	27.21	26.473	25.703	28.838	42.183	73.819	92.798	138.82	165.99	235.08	256.47	320.23	378.4	460.71	549.06	675.19	746.38	841.54	964.77	1103.8	1240.7	1323.3	1503.7	1583	1677	1774	1908.3	2071.9	1958.2	1914.2	1891.3	2049.6	2057.1	2153.4	2180.9	2229.5	2119.7
0	0	0	8.3616	11.791	7.7695	11.09	8.8489	13.199	10.039	7.6164	26.15	48.607	138.42	192.47	344.2	342.37	623.65	805.87	929.12	1118.2	1337.9	1540.4	1675.4	2052.8	2275.5	2032.3	2544.4	2641.6	3055.4	3317.6	2836	3010.4	3173.2	3379.1	3530.7	3589	3669.7	3930.4	3966.5	4058	4053.5	4046.8	4171.4	4305.9	4235.3	4265.8	4343.3	4464.4	4482.4
0	0	0	14.479	24.262	28.508	50.284	57.021	62.369	84.313	84.991	95.3	131.11	199.82	286.78	408.05	480.07	755.42	939.19	1262.4	1574.2	1691.4	2134	2318.6	2793.8	3279.8	3612.8	4120.4	4542.2	5017.6	5332.5	5419	5802.9	6695	6761.4	6067.3	6263.8	7506.7	6695.6	6887.6	7214.5	7243.4	7555.3	7633.4	7799.5	7777.1	7842.9	7960.5	7995.9	8101.9
0	0	0	5.2519	15.047	9.5851	8.6537	7.5952	18.959	17.895	18.226	19.022	20.414	17.277	28.274	53.569	89.911	152.09	222.62	309.01	422.12	543.25	655.47	773.81	933.25	1120.3	1306.9	1513	1614.2	1770	1947.2	2123.8	2322.5	2441.4	2611.9	2703.8	2944	3057.8	3153.8	3348.8	3394.3	3335	3441.3	3477.3	3561.5	3578.1	3319.9	3478.9	3354.3	3381.7
0	0	0	0.50184	13.35	19.547	19.38	20.473	26.141	31.438	22.595	39.685	43.399	41.032	40.08	49.24	72.337	72.149	101.35	127.73	156.53	208.77	277.89	384.61	482.13	607.56	757	937.82	1115.5	1296.5	1506.5	1712.8	1971.6	2224.1	2462.3	2748.5	2953.9	3229.7	3475.4	3723.8	3863.4	4079.2	4073.6	4175	4240.2	4386.4	4498.2	4585.5	4713.6	4836.6
0	0	0	8.9707	16.557	11.601	11.87	9.341	23.073	24.84	29.602	20.949	28.981	27.743	39.792	49.573	56.647	98.755	114.91	191.09	279.11	418.05	536.28	684.77	818.54	1011.2	1232.6	1408	1613.7	1877.1	2081.7	2452.6	2715.5	2990.6	3184.7	3387.3	3779.2	4037.7	4313.6	4595.9	4795.7	4952	5162.8	5454.2	5664.3	5759.1	5890.2	6029.6	6029.1	6015.4
0	0	0	13.308	29.74	20.712	33.809	21.028	22.01	27.348	23.001	21.022	26.786	45.703	47.863	72.855	91.972	99.019	121.28	136.94	183.83	258.42	299.63	378.47	480.39	551.56	642.5	739.07	831.21	981.45	1059.7	1176.8	1294.7	1405.6	1486.7	1584	1653.4	1768.3	1852.2	1909.2	1964.2	2047.5	2046.6	2127.1	2192.3	2252.7	2235.5	2277.2	2245.9	2331.7
0	0	0	5.4479	15.08	25.532	15.942	27.335	22.214	17.221	36.36	28.913	53.831	57.641	111.26	152.91	196.29	214.06	291.54	277.47	373.74	462.2	558.77	697.19	845.95	1038.4	1148.2	1739.6	1511.3	1843	2013.3	1747.4	1906.1	2019.5	2067.1	2220.2	2350.9	2452.4	2588.5	2616.9	2750.3	2876.7	2951.4	2996.4	3075.7	3093.2	3191.6	3173.7	3235.4	3188.4
0	0	0	8.0452	5.3209	10.942	17.234	19.635	18.254	21.624	21.249	32.146	23.667	20.312	11.892	15.383	33.272	57.198	95.63	147.41	219.44	298.49	409.39	446.56	668.74	762.73	888.74	1030.2	1174.3	1321.5	1451.4	1644.1	1799.7	1888.9	2065.9	2136.1	2167	2387.6	2526.4	2515.1	2616.2	2759.5	2842.4	2381.7	2610.9	2903.8	2883.8	3028.8	3036.8	3044.7
0	0	1.2066	4.7333	11.862	5.3027	7.5686	15.669	15.379	22.863	26.33	47.357	56.846	85.268	116.98	150.27	220.54	222.31	267.77	274.83	335.91	371.98	406.04	443.52	472.35	509.89	563.39	556.67	634.1	677.49	781	863.35	963.48	1075.8	1153	1255.3	1314.5	1415.4	1501.4	1573.3	1691.7	1752.3	1830.4	1894.2	1912.2	1956.2	1954.5	2013.1	2027	2057.3
0	0	0.54184	10.385	8.2261	12.261	9.3394	28.407	44.146	44.953	47.274	48.315	57.347	71.788	89.412	111.46	142.86	178.67	213.16	271.97	331.52	365.52	414.72	509.68	528.94	607.56	620.01	713.15	740.65	825.81	886.94	991.27	1061.4	1177	1244	1380.5	1534	1622.8	1772.9	1857.6	1948.6	2069.8	2213.3	2229.4	2314.2	2322.1	2376.3	2438	2539.5	2526.2
0	0	0	5.107	15.445	11.969	17.533	27.396	24.419	31.607	47.4	79.113	100.17	143.73	195.83	288.97	376.3	486.51	662.18	833.42	1033.9	1287.4	1454.4	1834.2	2229.8	2547.6	2995	3337.9	3954.5	4417	4789.4	5398.4	5911.6	6389.9	6811.8	7173	7577.2	7886.2	8081.4	8412.5	8527.3	8676.4	8842.8	8854.1	9007.6	9132.3	8848.2	8969.1	8877.1	8636.9
0	0	0.17544	11.897	10.339	11.573	20.959	27.372	31.06	45.592	70.024	122.19	204.47	330.34	524.98	696.93	933.58	1147.4	1420.4	1710.5	1997.5	2213.8	2390.7	2720	3086.5	3446.2	3851.2	4096.1	4521.7	4944.7	5159.8	5426.3	5651.3	5887.8	5974.6	6569.5	6617.5	6712.8	6776.9	7029.1	7273.3	7171.9	7286.1	7493.1	7694.3	7685.7	7739.2	7812.1	7806.9	7825.6
0	0	0	16.463	27.503	17.858	35.175	46.958	32.017	41.701	52.779	84.423	134.77	221.02	348.46	506.98	803.6	946.25	1223.9	1628.2	2130.6	2540.1	3111.4	3373.7	3549	4212.9	4695.8	5054.6	5657.6	5814.8	6112.6	6466.7	7100.7	7466	7897.7	7970.4	8514.8	8555.4	8843.2	8935.9	9398.7	9447.4	9692.5	9831.4	10060	9746.9	10141	10042	10167	10363
0	0	0	8.2599	7.7325	8.7194	12.474	13.515	10.285	26.199	50.274	110.15	183.82	289.23	412.95	547.82	756.14	957.5	1165.6	1396.7	1616.5	1806.9	1978.6	2277.2	2458.1	2667.4	2874	3032.9	3206.7	3355.6	3395.8	3513.7	3706.6	3841.6	4053.6	4189.1	4343.7	4365.2	4429.3	4432.3	4538.3	4493.8	4666.3	4654.4	4743	4702.9	4937.4	4957.8	4909.2	5044.5
0	0	0	3.935	13.993	31.534	40.451	45.946	77.331	134.72	208.54	279.02	374.81	488.32	599.99	692.21	809.74	933.4	999.68	1092.7	1223.9	1369	1504	1597.7	1884.9	2253.4	2475.8	2748.1	2862.3	3057.5	3268.2	3358.6	3551.6	3716.7	3959.1	4195.1	4355	4643.1	4586.7	4845.5	4905	5014	5223.2	5322.5	5616.4	5479.9	5557.2	5564.3	5565.3	5639.1
0	0	0	6.8359	5.6981	5.1525	13.53	18.251	29.554	48.176	74.227	81.514	93.844	150.39	172.18	216.2	263.47	297.48	366.6	412.26	439.97	472.01	519.1	625.47	701.03	753.1	820.81	906.35	965.38	1033.6	1129.4	1169.5	1241.5	1322.8	1349.7	1396.6	1478.9	1546.7	1565	1643.8	1810.6	1540.6	1709.9	1751	1756.3	1720.1	1684.1	1750.2	1753.6	1798.8
0	0	3.9471	9.1137	7.852	8.1995	6.0624	14.613	13.225	18.949	15.501	30.618	37.003	34.615	54.715	56.888	82.828	97.081	108.26	136.47	158.34	224.36	268.55	319.88	367.14	401.03	495.55	667.09	816.64	922.06	1129.1	1116.2	1247.3	1374.2	1616.9	1768.3	1921.4	2117.9	2110.3	2229.9	2471.6	2574.4	2483	2328	2600.4	2703.7	2768.9	3060	2830.2	2863.9
0	0	0	9.8213	6.5201	8.3542	7.9729	9.3803	12.916	11.197	11.869	13.409	11.842	6.5431	5.8358	2.3766	4.7281	28.055	84.494	179.91	299.73	510.58	716.49	976.72	1277.5	1577.5	1974.4	2398.6	2889.9	3107.9	3349.6	3593.3	3899.3	4232.4	4380	4643.2	4825.1	5192.8	5382.3	5394.1	5560.8	5673.5	5757.4	5702.2	5773.3	6000.8	6054.7	6050.6	5984.3	6154.2
0	0	0	7.6784	12.156	6.1337	19.345	22.755	28.131	41.68	57.549	68.283	85.646	129.31	174.63	251.97	333.91	449.44	597.92	739.65	915.83	1102.3	1322.5	1398.5	1667	1757.6	2003.2	2348.4	2355.1	2506.5	2646.6	2705.6	2875.6	2955.9	3120.5	3224.6	3254.4	3369	3437.3	3545.4	3685.6	3731.2	3717.4	3755.2	3799.1	3849.1	3811.7	3900.1	3969	3989.1
0	0	0	9.1397	12.231	23.545	15.272	22.384	35.394	28.921	38.492	11.117	7.8183	27.352	57.833	97.807	143.45	208.63	309.73	436.01	567.43	708.03	887.12	1080.1	1400.6	1597	1949.9	2244.8	2587	2805.3	3217.7	3546.9	3880.3	4157.2	4484.2	4729.5	4887.1	5198.7	5439.8	5540.5	5981.4	5992.7	6195.1	6049.3	6566.2	6604.8	6618	6864.9	6949.3	6967.8
0	0	0	4.4587	9.1555	17.789	22.677	26.429	29.646	37.259	42.846	46.836	44.731	67.839	104.32	165.86	239.31	317.98	428.73	526.27	667.11	805.92	953.44	1064.1	1266.2	1384.8	1565.9	1722.2	1969.4	2114.1	2296.2	2449.5	2685.4	2714.8	3017.4	3196.5	3073.8	3531	3467.7	3691.8	3881.9	3986.4	4100.5	4223.8	3878.7	3953	4083.8	3970.7	4035.8	4075.6
0	0	0	7.8579	8.0106	14.843	6.614	16.032	15.456	20.239	18.59	26.107	33.333	40.944	70.952	81.714	127.23	177.29	400.6	534.01	623.6	732.05	932.85	1037.8	1289.9	1418.9	1548.1	1808.1	2038.4	2260.5	2420.7	2636.7	3011.3	3151.9	3457.8	3785	4094.3	4427	4733.7	5052.1	5302.5	5579.7	5752.5	5909.1	6219.7	6163.4	6454.7	6460.2	6609.7	6661
0	0	0	6.6971	17.371	14.269	15.846	18.396	21.646	21.011	24.436	26.868	25.787	19.941	20.503	20.27	23.289	25.022	26.131	26.81	27.789	50.868	51.879	53.287	84.053	112.83	146.99	182.52	245.15	229.42	276.29	327.6	367.76	404.94	457.89	495.62	518.21	565.62	612.85	656.22	675.55	729.19	745.66	763.77	780.14	801.52	795.62	782.07	771.88	789.17
0	0	0	4.9978	20.975	17.742	20.668	24.317	31.131	34.324	28.665	42.057	36.02	25.228	43.478	40.826	69.311	80.323	107.57	159.95	191.97	241.18	272.34	329.72	387.97	458.36	533.44	670.12	811.32	939.47	1095.1	1279.8	1489.2	1698.1	2024.8	2224.7	2405.3	2562.1	2793.7	2982.6	3167.8	3336.1	3570.3	3798.7	4000.5	4020.2	4191.1	4501.5	4494	4506.8
0	0	0	4.4326	5.809	13.921	13.336	14.495	12.175	13.981	20.132	26.464	16.999	21.702	36.11	87.923	159.9	233.91	338.38	461.17	611.94	727.8	946.15	1054.3	1193.1	1343	1534.5	1702.2	1867.4	2030.3	2140.1	2330.9	2448.4	2683.3	2797.7	2985.4	2631.7	3045.7	2941.8	2807.9	2799.2	2976.6	3045.5	3032.1	3141.6	3122.3	3115.6	3138.8	3080.7	3113.6
0	0	0	0	16.065	19.043	18.421	26.182	26.583	20.694	25.056	20.199	14.573	19.38	17.422	8.2647	13.216	9.2668	2.2796	0	1.3292	0	12.512	43.724	100.15	177.3	280.78	354.81	486.21	603.05	772.3	873.5	1024.2	1183.6	1311.8	1476.1	1626.4	1778	1908.5	1998.5	2144	2242.4	2310.7	2369.9	2420.1	2484.2	2481.9	2483.8	2457.3	2562.8
0	0	0	16.616	11.58	16.818	19.235	41.154	40.786	47.338	64.614	83.275	89.692	134.19	151.7	190.51	263.76	327.6	383.08	461.16	478.2	593.89	816.36	905.07	1109.8	1356.4	1538.3	2001.8	2340.9	2652.5	2456.4	3309.4	3915	4039.4	4259	4668.1	4366.4	5607.7	6096.5	6426.6	7096.7	7077.2	6275	7849.5	7393.6	7028.3	7149	7278.9	7348.2	7566.8
0	0	0	9.6651	16.646	16.455	7.5981	11.878	16.926	31.893	34.975	30.325	32.261	38.411	44.112	34.935	31.225	38.967	37.935	36.797	43.965	46.821	39.034	47.103	42.175	83.951	105.26	133.39	194.13	219.81	306.35	342.08	417.52	587.53	740.53	833.15	935.86	1027	1131.2	1272.4	1404.5	1495.1	1582	1699.7	1781.4	1814.3	1847	1870	1955.4	1993.7
0	0	0	3.0901	23.45	24.871	17.938	27.028	25.366	23.949	35.514	35.239	53.015	79.875	148.8	234	352.77	500.68	712.55	909.3	1188.2	1519.4	1947.6	2336.5	2884.9	3390.9	3724.7	4446.2	5093.4	5772.7	6080.9	6672	7039.7	7457.3	8097.5	8409.5	8983.2	9046.7	9386.5	9760.3	10403	10572	10375	10834	10618	10791	11048	11111	11249	11139
0	0	0	1.8601	6.4738	0	24.017	8.9875	4.7166	11.033	28.164	6.5117	2.0973	0	0.54874	13.46	47.292	81.679	179.68	299.9	485.99	676.34	871.77	1085.9	1258.4	1547.7	1792.1	2234.7	2473.7	2792.7	3112.1	3541.4	3708.1	4038.4	4262.5	4433.2	4862.1	5149.9	5368	5584	5616.8	5824.6	5931.6	5990.1	6321.7	6284.5	6437.8	6454.8	6390.9	6457.8
0	0	0	8.4509	12.728	30.687	40.517	33.152	45.121	58.996	74.659	98.176	96.069	125.6	146.75	191.1	220.69	259.46	325.2	390.95	522.59	650.1	858.34	984.33	1207.2	1311.1	1548.1	1670.7	1853.4	1959.9	2132.1	2154.9	2363.5	2403.7	2567.9	2710.8	2868.7	2936.9	2984.1	3094.9	3080.8	3162.5	3268.6	3274.4	3348	3356.9	3339.6	3375.5	3335.4	3454.5
0	0	0	16.258	9.5396	7.4063	10.081	8.9086	27.089	70.113	138.39	238.21	360.1	549.99	691.33	876.22	1090.1	1248.6	1384.2	1574	1773.5	1835	1988.9	2116.1	2270.1	2382.3	2353	2536.9	2651.7	2619.5	2675.1	2666.3	2771.1	2780.9	2804.9	2864.5	2902.2	2987	2967.4	3047.4	3016.5	3009.7	2990.4	3106.6	3148.6	3151	3153.7	3103.8	3148.9	3264.6
0	0	0	4.7312	10.552	12.468	22.005	23.327	28.038	50.751	76.782	123.71	202.42	322.81	465.76	645.24	868.26	1120.4	1365.9	1615.1	1892.3	2158.9	2458.5	2626.6	3022.9	3418.4	3731.5	4054.3	4174.6	4467.4	4730.7	4987.4	5075.4	5238.2	5403.5	5453.4	5681.7	5699.2	5845.9	6090.4	6155.8	6209.2	6347.5	5437.3	5481.6	6424.5	6237.2	6423.7	6610.4	6535.7
0	4.557	0	12.548	11.724	3.2704	7.9929	42.989	34.048	27.902	31.503	46.093	47.663	74.032	101.94	153.49	243.29	329.48	480.07	566.94	767.11	906.79	1140.6	1341.2	1541	1820.6	1980.9	2295.5	2457.1	2672.3	2880	3138	3373	3638	3819.4	3855.5	4169.2	4614.2	4721.9	4964.1	5393.8	5408.3	5578.3	5742.8	5645.7	5865	5901	6100.3	5968.8	6197.3
0	0	2.177	13.931	20.724	23.397	19.005	21.082	24.528	35.432	36.576	49.931	55.46	89.457	92.563	112.84	144.38	217	278.25	308.08	421.82	483.41	587.57	612.51	774.35	939.25	1021.6	1172.7	1336.6	1519.3	1693.2	1859.3	2047.4	2202.3	2356.5	2444.8	2663.4	2730.9	2855.1	2914	3082.3	3271.2	3245.2	3088.7	3078	3305.9	3306	3235.8	3452.4	3418.1
0	0	0	6.0297	6.2382	4.8314	6.1644	18.506	31.279	25.144	19.817	14.943	13.285	35.187	49.694	84.292	130.04	200.35	279.63	375.71	458.92	586.58	743.13	891.06	1116.1	1360.5	1543.7	1783.1	2151.4	2415	2632	2988.9	3385	3641.1	4129.6	4349.6	4524.1	4760.3	4945.4	4993.9	5220.5	5253.4	5339.3	5224.7	5235.5	5302.2	5410.8	5407.9	5345.7	5403.5
0	0	1.3866	4.3117	12.193	18.181	22.983	47.125	38.657	49.056	41.999	39.461	42.216	45.934	49.601	43.106	46.202	51.578	49.702	61.695	72.015	80.182	86.165	120	155.27	183.02	239.5	288.85	372.89	433.1	578.52	726.83	963.06	1194.4	1447.2	1666.4	1881	2111.2	2368.5	2590.7	2677.3	2781.9	3023.1	3217	3261.7	3366.3	3326.3	3489.8	3670.9	3617.2
0	0	0	8.2051	10.877	20.533	14.456	16.188	24.356	20.198	30.08	41.852	59.386	83.855	104.76	129.2	147.49	194.26	224.34	244.07	279.35	336.53	397	475.09	560.24	721.47	830.3	1003.6	1142.9	1277.8	1495.2	1644.6	1905.9	2115.9	2306.9	2478.4	2792.9	2963.8	3124.7	3197	3366.1	3610.1	3639.9	3833.6	3890.4	4068.4	4100.6	4249.1	4333.8	4386
0	0	0	11.048	21.587	17.502	34.724	37.993	43.086	45.643	53.499	68.327	112.15	200.16	321.53	452.62	641.23	860.86	1107.2	1328.2	1572.9	1849.7	2081.5	2502.4	2700.6	2997.1	3224.1	3467.4	3657.8	3803.4	4046.3	4259.2	3475.9	3558.1	3678.3	3772.7	3881.1	3917.1	3955.4	4116.5	4167.3	4244.6	4272.2	4295.4	4470.2	4447.8	4514.5	4560.8	4579.8	4529.2
0	0	0	2.2226	10.25	13.434	15.043	14.078	9.7051	12.56	11.78	0	0	4.0318	4.4445	0	0.7159	0.57481	10.291	28.048	76.533	137.71	204.35	277.92	414.44	527.39	628.51	750.74	920.43	1069.6	1117	1258.5	1420.7	1472.2	1576	1660.9	1752.8	1876.6	1972.2	2059.9	2179.4	2220.9	2280.8	2383.5	2373.2	2319.1	2441.2	2414.4	2402.7	2456.8
0	0	0	5.4836	8.2986	10.853	30.379	42.256	41.499	44.456	45.868	47.825	50.652	55.975	65.178	66.116	109.19	148.33	219.02	311.94	411.32	545.82	708.77	874.89	1085.7	1272.6	1547.1	1819.4	2043.7	2304.8	2642.7	2944.5	3205.3	3404.9	3623.5	3865.6	4177.8	4437.4	4641.8	4748.8	4822.8	5135.3	5201.6	5211.5	5486.5	5626.7	5514.8	5653.8	5680.9	5617.2
0	0	6.4044	10.31	5.2206	9.8702	6.0342	14.445	19.626	14.178	15.716	23.088	31.678	43.748	65.325	102.66	136.97	190.93	216.65	279.99	332.86	357.38	409.6	453.59	498.18	538.59	614.24	673.52	747.92	838.55	919.44	1023.6	1093.2	1249.7	1321	1417.5	1555.2	1587.1	1644.6	1746	1798.7	1824.7	1983.8	2023.1	2090.4	2074.7	2098.6	2159.9	2157.5	2150.9
0	0	0	6.7032	20.857	13.02	21.363	16.641	6.3729	11.741	0	17.016	31.93	10.494	3.6766	17.193	28.765	47.822	72.423	122.89	187.45	266.75	359.9	476.45	636.56	800.11	992.67	886.63	1086.1	1245.8	1414.6	1612.8	1802.6	1896.9	2148.4	2160.4	2303.3	2435.6	2491.5	2559.8	2660.2	2701.2	2843.4	2920.3	2906.4	2995.4	2994.7	2956.3	2970.7	3084.1
0	0	0	4.4338	16.268	41.428	53.021	95.611	164.27	262.29	431.3	449.63	611.55	857.76	1360.3	1651.7	1682	2146.1	2058	2357.7	2527.8	2552.5	2817.1	2846.5	3861.1	3353.8	3588.7	4817	5137.8	5374.4	5363.5	5963.2	5909.5	6078.6	6458.5	6627.9	6974	7190.5	7537.9	7625.8	7887.6	8104.3	8137.7	8458.3	8499.3	8651.2	8897.3	9108.7	9078.4	9037.3
0	0	0	8.4799	8.6262	9.2264	26.624	19.341	24.781	37.246	44.614	47.304	57.616	81.807	129.1	217.29	307.6	550.66	617.03	744.72	895.88	1052	1260.4	1439.6	1546.7	1717.5	1957.9	2085.2	2220.8	2303.9	2493.1	2578.9	2724.7	2834.3	2833.7	2932.1	2930.3	2963	2972.7	3049.6	3088	3065.3	3053.7	2992.3	3014.3	3043.9	3064.7	2908.3	2950.2	2943.2
0	0	0	10.225	10.087	10.194	22.446	19.808	17.66	32.78	96.382	170.01	293.33	460.16	620.33	770.13	921.11	1070.9	1257.9	1465.7	1675.6	1745.7	1919.3	2055.9	2287.4	2556.7	2707.3	2979.1	3261.4	3342.3	3589.7	3794.9	3992.7	4100.2	4249.4	4388.9	4596.9	4772.2	4768.2	4798.9	4901.8	4928	5065.2	5056.5	5203.8	5321.3	5218	5324.4	5245	5220.8
0	0	0	0.49722	15.208	14.011	19.784	21.554	17.647	16.944	11.808	15.787	15.434	19.944	28.168	33.401	54.193	90.438	167.74	286.93	426.05	613.92	863.22	1094	1380.7	1675.8	1976.4	2233.2	2528.4	2784.6	3072.6	3280.4	3329.1	4011.8	4330.3	4543.4	4903.2	4590	4819.8	5567	5586.2	5854.1	5838.7	5917	5997.7	6042.2	6165.9	6289.9	6348	6481.6
0	0	0	7.2572	13.432	11.265	19.684	20.948	15.453	20.139	17.061	42.361	52.855	72.331	92.119	115.68	127.55	174.29	209.88	295.92	331.53	421.45	504.31	603.8	676.27	819.06	913.98	1036.7	1161.9	1312.3	1430.6	1473.7	1605.5	1653.6	1806.2	1991.8	1988.5	2134.3	2169.5	2222	2303.5	2370.3	2444.1	2444.5	2643.4	2680.9	2677.9	2749.8	2700.4	2769.9
0	0	0	5.6177	14.538	18.809	15.095	25.635	25.511	17.197	15.27	21.984	19.255	28.689	46.501	55.948	72.172	98.515	118.59	142.66	173.04	218.02	305.52	403.91	567.27	752.02	962.71	1227.4	1498.5	1752.7	2072	2380.9	2769.6	3107.3	3488.4	3903.5	4154	4409.6	4782.7	5126.6	5365.3	5747.9	5796	6001.2	6141.3	6217.5	6382.8	6559.8	6460.1	6669.8
0	0	0	6.7056	11.861	17.91	23.603	55.292	130.44	241.37	413.32	604.05	811.99	1076.6	1379.6	1664.3	1938.2	2216.1	2673.1	3049.6	3411.4	3775.7	4251.3	4470.7	4753.5	5025.2	5144.9	5484.6	5692.4	5770.9	6107.5	6211.3	6286.1	6421.3	6561.3	6818	6959.1	7050.2	7248.1	7246.4	7221.4	7379.8	7246.5	7355	7544.8	7493.1	7489.9	7583	7494.3	7635.9
0	0	0	29.535	25.233	23.686	15.45	20.432	50.325	65.611	74.339	79.756	91.63	102.61	79.143	102.32	118.55	139.75	130.54	156.42	232.22	300.43	411.94	524.73	670.67	835.38	962.14	1101.8	1235.8	1372	1481	1633.6	1801.2	1966.3	2079.2	2206	2375.9	2471	2535.9	2631.5	2798.7	2848.4	2926.3	2970.3	3112	3067.8	3112.8	3218.3	3195.3	3171.2
0	0	0	7.0404	14.407	21.186	12.993	26.965	45.202	88.503	111.45	155.66	190.78	182.21	223.56	280.76	345.19	336.89	371.47	420.8	433.08	480.87	520.86	573.65	626.77	707.39	779.81	893	1019.9	1157.6	1315.3	1569.6	1871.2	2134.6	2377.2	2774	2987.4	3309	3634.2	3894.4	4066.9	4261.5	4475.5	4601.2	4739.7	4874	5016.5	5044.6	5221.6	5201.6
0	0	0	18.186	18.002	37.427	32.296	36.454	50.844	44.221	41.73	55.979	46.305	48.558	49.199	90.43	138.89	162.53	208.32	288.25	390.95	554.17	635.77	859.48	1069	1562.5	1461.8	1785.4	2006.7	2220.1	2479.7	2695.1	2812.9	3146	3387.2	3471.6	3950.7	3898.4	4356.3	4414.9	4416.3	4626.6	4688.8	4825.7	4837.7	4899.7	5037.2	5073.6	4996.2	5081.3
0	0	2.6426	11.268	8.2765	13.616	18.29	13.834	18.912	22.432	7.2817	22.057	2.5952	2.9026	0	6.1814	22.878	43.59	62.437	97.525	189.17	225	349.38	361.19	503.08	590.21	744.59	804.53	951.1	1096.3	1272.7	1403.4	1594.7	1779.9	1984.5	2209.9	2071.6	2531.7	2454	2680.2	2779.7	2911.7	2960.7	3082.3	3194.7	3203.5	3286.7	3327.4	3329.7	3484.9
0	0	0	7.6451	10.699	11.548	4.1314	13.967	12.024	16.497	35.424	60.255	111.85	176.9	279.63	352.59	466.11	610.76	796.19	964.32	1097.9	1303.1	1493.6	1720.4	2018.2	2340.8	2674.7	2881.7	3209	3465.7	3791.3	3957.8	4198.4	4408.5	4738.5	4922.6	4986.4	5375.4	5448.9	5614.2	5684.2	5888	6004	5978.1	6120.7	6208.9	6326.5	6429.5	6421.6	6425.4
0	0	0	7.1525	8.1925	7.796	15.063	12.129	14.348	16.996	15.83	26.04	20.356	32.171	46.227	74.289	120.02	219.08	311.79	367.19	556.19	667.93	833.46	938.87	995	1191.4	1267.8	1411.4	1563.8	1765.4	1886.3	1926.3	2128.6	2270.6	2368.5	2467	2603.9	2762.7	2800.9	2881.1	3112.6	3129	3187.4	3271.1	3447.4	3422	3501.2	3529.1	3558.8	3564
0	0	0	5.8115	18.663	20.643	23.665	25.09	27.858	29.861	22.017	38.405	28.712	35.681	42.542	39.435	32.887	39.934	37.132	53.437	67.485	84.495	161.45	213.63	313.57	402.44	486.41	589.26	809.39	959.15	1066.9	1106.9	1261	1354.2	1508.1	1689.4	1343	1653.4	1810.4	1940.6	2104.6	2155.1	2227.4	2251	2320.1	2323.2	2361.4	2514.3	2457.2	2499.9
0	0	0	3.056	13.352	11.253	10.058	14.97	22.354	24.68	33.875	26.467	24.675	30.939	32.341	39.548	59.355	71.368	106.62	136.49	195.49	235.84	340.33	476.45	602.69	769.22	965.34	1216.9	1434.5	1669.7	1925.3	2194.7	2484.8	2704.5	2925	3140.3	3243.9	3511.3	3641.5	3870.8	3881.5	4014.1	4149.3	4114	4165.3	4166.9	4237	4373.6	4259.6	4408.2
0	0	0	10.413	7.1648	13.098	18.503	11.812	9.1524	23.368	18.066	23.566	22.831	17.382	11.416	5.711	35.008	68.129	154.86	268.58	409.74	577.35	790.49	1035.7	1356.5	1640	1964.4	2402.7	2714.7	3119.2	3465.3	3678.6	4214.4	4536.5	4824.8	5159	5458	5840.4	6011.8	6124.1	6322.9	6382.8	6618.3	6788.4	6739.3	6977.6	7218.3	7022.3	7071.9	7138.5
0	0	0	14.116	15.108	7.5051	17.969	0	6.3125	11.458	21.421	21.86	43.717	41.032	67.361	112.32	179.65	298.49	357.74	461.4	635.3	763.34	899.73	1225.4	1363.9	1485.5	1649.1	1804.6	1921.8	2047.4	2248.9	2348.2	2547.2	2844.9	3104.1	3321.1	3356.8	3668	3874.9	3971.8	4011.2	4286.4	4359	4421.5	4501.8	4409.5	4534.6	4606.8	4539.3	4595.5
0	0	0	1.0751	11.635	17.361	25.326	28.76	29.778	45.939	67.523	112.02	159.32	229.12	310.65	428.95	546	673.95	806.8	889.68	989.24	1020.3	1172.4	1263.9	1482.7	1566.1	1681.4	1701.2	1837.4	1914.5	2048.4	2032.7	2140.1	2214.2	2234.8	2306	2449.2	2483.9	2586.2	2686.3	2766.7	2758.1	2803.2	2775.2	2850	2835.9	2849.1	2895.7	3024.1	3002.4
0	0	0	14.324	15.898	15.907	18.342	18.776	20.623	60.486	136.16	243.86	428.86	633.48	918.61	1203.3	1503.7	1841.8	2279.3	2716.1	3058.7	3571.6	3960	4393.5	4892.2	5546.3	6085.1	6565.5	6875.8	7077.6	7432.5	7908.3	8128.3	8367	8647.8	9334.2	9628.1	10242	10321	10519	10775	10944	11072	11151	11177	11318	11273	11278	11156	11277
0	0	0	9.0188	7.1806	11.23	18.693	11.492	15.482	28.491	58.573	100.35	166.88	255.33	349.92	466.04	578.68	688.04	850.07	941.77	1029.5	1151.7	1222.3	1360.5	1624.4	1765	1925.7	2191.1	2367.6	2717.4	3044.4	3320.5	3604.8	3818	4144.5	4344.7	4641	4819.2	4967.1	5348.1	5477.5	5659.4	5981	6006	6130	6185.3	6806.4	6357.7	6534	6685
0	0	0	10.859	13.281	15.027	34.215	23.017	25.92	30.121	27.317	32.114	29.605	45.525	54.84	76.389	112.76	158.19	216.25	310.77	348.39	458.77	518.12	612.88	638.77	802.98	1004.8	1243.5	1216.6	1365.5	1531.4	1668.1	1807.5	1895.7	2072.6	2282	2291.3	2603.8	2706.1	2889.4	3110.5	3277	3375.9	3449.1	3663.6	3749.5	3885.5	4062.5	4093.1	4280
0	0	0	5.1368	14.14	17.533	27.817	67.545	92.433	125.22	164.55	188.62	255.11	262.92	336.08	407.64	411.16	578.75	743.32	863.77	986.8	1182	1307.9	1480.3	1618.4	1759.3	1872.3	2029.2	2229.4	2373.7	2487.8	2652.3	2845	2958.4	3184.5	3345.7	3591.7	3742.7	3944.6	4073.7	4097.5	4302.5	4406.6	4370.2	4378.5	4563.9	4670.1	4718.6	4793.9	4768.8
0	0	0	7.4896	31.497	38.356	45.888	63.803	72.823	59.569	70.622	72.989	80.51	84.842	94.684	115.75	165.1	212.06	288.4	354.74	459.05	535.1	641.33	722.2	831.31	973.37	1078	1206.6	1285.5	1469.2	1567.8	1690.2	1850	2088.5	2255.9	2457.2	2674.3	2874.9	3016.2	3178.9	3234.5	3321.6	3423.3	3453.9	3515.3	3686.7	3736.3	3798.2	3933.5	3932.7
0	0	0	5.0442	22.067	16.893	26.152	25.021	25.908	22.996	24.765	32.318	53.935	50.004	58.326	86.327	121.43	176.53	235.9	291.77	413.23	534.98	658.94	770.71	892.27	1056.5	1231.4	1423	1570.4	1734.3	1928.4	2149.7	2330.6	2422.6	2626.8	2832.2	2996.4	3125.1	3264	3384.1	3556.6	3728.5	3811.4	3914.5	4007.3	4111.3	4211.3	4234.1	4348	4227.7
0	0	0	8.3919	11.127	12.012	13.849	14.209	18.162	28.205	18.274	18.465	18.339	22.056	25.171	34.973	45.674	74.928	113.85	171.29	269.51	355.45	488.14	610.79	786.49	969.67	1185.2	1422	1614.3	1871.9	2113.7	2271.3	2471.6	2707.2	2889.9	3110.1	3293.3	3522.7	3687.5	3806.6	3961.7	4089.1	4240.8	4302.8	4490.3	4613.4	4648	4683.3	4845.3	4909.1
0	0	0	6.4626	10.559	17.012	13.416	20.374	18.024	25.392	21.625	24.786	32.332	28.625	35.569	39.597	60.34	74.781	100.71	136	196.59	311.25	391.69	476.95	585.89	775.89	912.64	1093.3	1351.7	1566.1	1780.6	2037.1	2233.5	2517.1	2848.7	3152.6	3365.8	3749.4	3954.7	4179.7	4376.6	4566.5	4909	5031.3	5189	5323	5427.8	5386.6	5430.6	5489.8
0	0	0	6.8589	13.473	8.3044	25.013	33.009	32.295	52.495	52.093	66.381	75.429	116.34	163.98	233.75	349.52	515.24	718.3	976.21	1274.1	1668.4	1995.8	2501.6	2858.7	3311.4	3828.1	4284.3	4855.7	5449.2	5959.6	6407.6	6871.5	7383.6	7911.9	8495.9	8792.9	9193.1	9783.5	10070	10458	11009	11619	11784	11653	11933	12010	12331	12263	12418
0	0	0	1.6577	14.175	12.346	21.358	15.728	22.29	32.393	47.68	78.87	140.9	221.96	347.5	494.74	662.75	860.33	1107	1260.9	1393.7	1566.1	1834.8	2015.3	2154.2	2433.5	2703.8	2903.3	3332.9	3554.4	3581.5	3773.6	4119.5	4191.8	4466.2	4357.3	4745.4	4892.8	4986	5143.9	5010.1	5476.4	5529.6	5606.5	5840.6	5962	6093.5	6019.7	6112.9	6430.7
0	0	0	7.4195	5.3344	18.064	11.86	23.39	25.759	27.179	27.749	26.82	25.986	28.532	32.828	40.28	45.51	50.468	60.634	65.523	69.437	90.479	105.52	144.31	187.32	230.3	314.91	389.76	449.59	528.74	619.54	696.04	790.37	876.25	944.57	1017.3	1113.8	1171.4	1266.9	1354.5	1397.1	1443.1	1468.2	1490.7	1557.4	1575.1	1603.9	1616.6	1594.8	1628.4
0	0	0	5.4741	10.97	10.6	13.47	11.537	13.5	21.974	24.519	27.963	54.711	61.736	79.734	82.908	87.24	116.15	150.82	179.61	231.6	292.04	328.34	388.86	438.66	550.07	646.8	773.26	799.94	936.95	1032.5	1174.3	1338.6	1389.3	1545.8	1690.7	1846.1	1935.3	2095.8	2181.7	2294.9	2421	2438.4	2519.5	2568.6	2664.4	2713.4	2686.4	2764.2	2785.4
0	0	2.23	7.6297	12.87	8.3398	16.131	25.196	27.756	13.075	24.578	18.289	19.283	38.314	33.358	48.097	67.851	84.933	85.095	122.65	148.88	163.79	215.13	229.87	293.59	315.25	375.59	441.04	484.3	488.33	534.82	613.55	666.05	755.01	747.42	774.42	775.91	818.1	926.71	925.64	914.97	932.55	985.02	1014.6	1178.1	1161.6	1133.5	1144.2	1177	1194.6
0	0	0	1.8288	14.053	21.55	24.153	22.111	17.251	14.435	23.812	16.793	21.174	44.699	70.104	132.44	210.06	331.02	481.96	630	820.16	1004.9	1196	1364.3	1501.2	1788.9	1959.4	2200.3	2421.7	2581.5	2726.6	2871.3	3168.8	3305.1	3445.7	3680.1	3729.2	3964.4	4156.1	4236.7	4326.3	4491.9	4582.6	4598.9	4646.7	4793.1	4844.1	4919.1	4913.7	4953.8
0	0	0	4.5177	13.394	25.259	24.796	54.613	109.41	214.61	350.52	492.42	701.03	882.24	1115.5	1359.3	1595.9	1826	2085.8	2414.9	2640.8	2873.4	3221.6	3512.3	3914.1	4271.4	4492	5057.9	5422.2	5712.9	6254.9	6401.1	6805.3	7300.7	7649.5	7902.2	8375.9	8468.6	8838.6	9054.1	9138	9446.8	9554	9755.2	9876.6	9853	9958	10032	9965.1	10320
0	0	0	4.6466	17.479	26.596	26.903	37.662	37.426	32.171	49.139	62.537	78.594	98.919	129.67	187.62	272.73	393.71	562.22	745.69	962.71	1187.8	1498.5	1759.8	2043.4	2293.5	2602.5	2931.1	3258.8	3651.3	3868.8	4225.2	4472	4704.2	4983.2	5133.8	5479.8	5433.3	5791.2	6127.4	6187.7	5947.8	6179	6180.8	6299.2	6358.8	6290.3	6498.9	6353	6402.8
0	0	0	1.3601	16.9	10.285	10.602	6.8603	14.058	5.7159	19.887	16.888	29.324	63.451	127.73	267.61	372.5	544.53	709.77	845.59	1059.6	1119.8	1555.1	1624.6	2070.3	2131.4	2235.2	2493.4	2836	3040.9	3412.5	3129.7	3330.5	3635.6	3778.1	3787.4	4242.8	4193.9	4439.4	4587.4	4872.7	4903.1	5032.8	5150.5	5254.2	5300.6	5346.4	5385.1	5549	5788.7
0	0	0	1.3481	21.554	26.257	30.47	47.227	33.445	48.443	32.103	32.324	38.878	25.603	29.612	37.603	46.141	62.95	107.41	171.68	252.32	353.42	472.36	602.75	730.6	840.97	954.99	1079.4	1216.1	1321.7	1441.7	1508.8	1678.7	1794.6	2000.3	2149.8	2253.3	2397.5	2436.8	2458.6	2513.9	2578	2601.3	2678	2739.5	2737.2	2733.2	2808.2	2773.2	2787
0	0	0	2.2024	10.266	16.819	22.244	20.562	36.7	47.563	82.981	124.15	199.17	284.04	407.11	522.32	676.75	854.91	1002.2	1210	1386.4	1551	1805.1	1934.8	2059	2231.9	2383	2509.4	2704.2	2811.8	2940.6	3077.5	3233.8	3371.7	3367.5	3521.7	3631.3	3637.6	3924.7	3966.6	4091.1	4068.4	4157.7	4034.5	4232.1	4232	4248	4244.9	4328	4356.7
0	1.6578	15.624	21.58	0	0	0	1.8463	3.2252	7.3905	12.084	25.257	33.392	39.406	55.499	70.396	95.255	134.06	205.42	279.95	384.66	529.48	720.58	915.62	1099.1	1394.4	1633.8	1987.4	2394.2	2704.3	3036.2	3197.4	3468.3	3668.2	4221.4	4474.3	4820.1	4910.6	5041.6	5389	5474.1	5429.2	5569.8	5679	5641.6	5676.8	5748.5	5888.2	5824.8	5730.3
0	0	0	2.2285	14.821	5.5567	8.9315	22.909	47.502	68.647	105.07	165.62	216.89	255.86	309.21	363.61	420	490.84	552.84	630.1	731.96	882.11	1000.9	1201.6	1407.4	1643.1	1872.7	2168.9	2405.1	2715.4	2883.4	3155.2	3466.4	3706	3967.8	4245.4	4462.2	4786.5	5001	5263	5258.8	5548.6	5575.8	5808.3	5991.4	6013.3	5966.4	6044.5	6123.4	6232.8
0	0	0	0	19.376	14.628	30.71	30.217	41.958	47.453	80.735	113.96	147.26	198.7	267.33	334.78	392.67	468.03	580.61	701.12	811.12	945.69	1094.9	1240	1454.6	1575.5	1889.8	2060	2392.3	2549	2608.8	2864.2	3005.1	3194.2	2953.4	3208.7	3344.6	3477.1	3449.2	3632	4029.7	4202.8	4327.3	4341.4	4670.3	4478.5	4526	4428.4	4498.9	4552.3
0	0	0	3.7334	18.973	16.806	33.05	28.15	31.664	72.028	82.039	91.483	81.777	107.12	195.59	284.56	322.07	416.99	547.38	700.34	648.89	872.38	870.12	1331.3	1537.8	1377.9	1912.2	1726.3	2369	2190.2	2291.2	2678.9	2807	2839.4	3034.6	3067.5	3279.9	3346	3428.6	3615.2	3149.1	3774.8	3702.9	3740.2	3964	3917.7	3864.6	3877.4	3917.9	3992.2
0	0	0.95209	3.9943	15.295	16.97	17.335	17.218	15.373	12.015	43.624	41.464	48.024	56.154	73.554	91.382	120.64	139.22	203.21	272.99	356.07	433.65	564.1	641.85	729.79	908.94	1009.9	1196.9	1450.8	1620.2	1738.8	1973.7	2111.7	2313.4	2441.7	2591.6	2728.4	2953.3	3095.1	3247.9	3185.3	3195.2	3312.7	3390.9	3595.6	3510.7	3516.8	3593.6	3622.7	3671.2
0	1.0757	0.53185	8.474	23.447	18.454	16.932	23.507	24.225	32.157	42.16	51.81	58.736	82.255	91.13	106.92	138	172.28	243.21	311.6	393.26	498.75	571.55	687.57	817.48	942.07	1137.5	1294.8	1496.6	1687.7	1988.6	2057.2	2346.2	2511.1	2857.1	3007.5	3154.7	3360.1	3571.7	3821.5	3941.4	4160.2	4277.3	4393.5	4503.4	4532.9	4409.1	4407	4371.9	4454.3
0	0	0	0	1.3991	35.589	46.389	39.579	49.518	55.41	71.42	86.179	85.675	116.64	138.88	190.17	181.1	250.88	270.92	335	405.78	473.29	564.73	687.56	857.83	950.85	1100.6	1235.2	1466.8	1581.5	1741.4	1732.4	1900.6	2032.8	2190.9	2306.8	2384.1	2509.1	2638	2786.3	2724.6	2887.4	2890	3041.7	3132.5	3101.6	3165.5	3129.4	3207.6	3309.3
0	0	0	3.2207	8.1159	1.761	8.2997	5.0146	19.459	21.82	45.779	83.128	152.31	254.46	365.34	543.72	751.05	1006.5	1184	1409.6	1731.2	1970.7	2294	2532.2	2860.3	3270.2	3596.9	3899.1	4300.1	4585.3	5146	5479	5806	6185.9	6460.5	6876.9	7159.1	7108.9	7271	7629.7	7474.1	7644	7709.8	8003.5	7891.9	7848.3	7931.7	8124	7943.9	8212.7
0	0	0	2.7787	12.156	15.454	20.593	25.296	25.106	26.891	26.592	27.733	31.948	31.861	34.796	32.712	38.43	67.126	88.133	141.69	196.81	264.4	402.6	491.02	645.07	749.21	878.93	1071.9	1286.8	1489.5	1665.2	1765.8	1994.2	2030.1	2255.4	2466.1	2327.9	2736	2853.5	2955.3	3045	3119.5	3239.3	3268.2	3404.7	3422.3	3430	3549.7	3426.9	3494.8
0	0	2.68	13.269	7.9004	12.999	15.687	32.661	36.118	34.519	43.66	38.452	67.411	56.978	61.633	55.977	55.953	60.956	61.156	60.339	77.521	83.61	71.28	69.257	60.851	66.844	73.214	90.194	71.775	93.002	92.13	180.07	229.26	258.21	321.31	398.56	511.9	595.62	743.22	785.81	867.47	975.53	1012.5	1089.9	1130.8	1196	1227	1228.2	1315.7	1324.2
0	0	0	16.593	12.886	12.133	18.895	30.264	28.001	40.317	44.452	46.403	83.502	127.34	221.6	307.36	414.41	596.91	831.07	1019.6	1156.9	1367.8	1440.3	1399.2	1376.9	1513.8	1879	1836.4	1890	2301.9	2097.8	2247.9	2414.4	2558.9	2688.4	2797.8	3007.4	3111.4	3290	3524.3	3557.1	3665.2	3656.5	3665.6	3873	3867.4	3867.5	3861.1	3955.8	3991.9
0	0	0	13.603	22.913	17.65	32.775	42.041	42.892	51.878	64.174	59.854	59.021	52.431	59.754	60.028	58.592	59.415	58.295	51.224	53.801	83.528	77.433	117.67	220.09	298.98	462.03	578.56	760.91	932.39	1152.6	1299.8	1487.3	1688.6	1832.9	2048.9	2175.9	2365.1	2480.4	2680.9	2759.3	2725	2861.1	2907.1	2924.2	3012.5	3089.2	3088.7	3157.4	3133.7
0	0	0	3.9833	12.033	11.653	22.316	19.774	23.34	26.319	41.245	40.34	33.798	44.829	43.465	53.32	71.769	87.074	149.28	199.96	283.57	388.02	473.58	607.28	758.57	954.16	1140.3	1316.2	1527.8	1657	1863.5	2012.7	2209.3	2324.5	2504.4	2611	2681.1	2860.7	3133.8	3240	3153.3	3217.3	3493.1	3604.3	3678.6	3868.7	3917.7	3961.1	4082	4193.2
0	0	0	2.3516	15.65	21.709	31.601	48.523	48.993	59.868	61.19	72.88	70.493	85.995	94.676	124.28	141.88	162.6	197.34	264.34	299.95	364.04	432.95	544.87	676.13	826.02	937.57	1086.2	1190.2	1323.6	1514.1	1619.4	1854.2	1954.6	2206.5	2347.8	2480.2	2505.2	2679.7	2794.6	2782.2	2176.5	2225.2	2306.6	2343.6	2383.4	2419.3	2487.6	2482.8	2589.2
0	0	0	17.917	16.838	25.9	19.742	52.694	68.038	76.069	85.84	108.08	137.22	154.18	174.86	225.84	281.9	329.98	424.54	542.46	632.77	752.44	879.28	975.89	1138	1242.2	1370.6	1464.4	1613.3	1696.9	1788.6	1915.3	2026.7	2182.4	2334.3	2459.4	2570.3	2642.7	2733.3	2764.1	2825.9	2949.2	2931.9	3027.9	3061.3	3066.3	3127.4	3080.9	3125.1	3195.4
0	0	0	6.2774	17.424	20.786	21.67	33.907	34.815	54.456	77.012	93.643	126.07	169.14	249	336.05	468.64	595.42	722.6	868.72	980.61	1152	1287.8	1533.1	1695.7	1876.3	2092.7	2312.1	2589.8	2727.6	2895.6	3246.5	3593.1	3748.9	4028.6	4375.2	4572.4	4789.7	4976.8	5039	5215.3	5386.3	5484.5	5524.9	5634.5	5647.9	5684.6	5759.3	5713.3	5842.2
0	0	0	7.4937	26.344	10.904	30.872	41.255	46.25	60.378	64.202	93.831	118.12	171.81	217.65	263.85	324.03	394.13	473.31	502.98	558.4	617.2	697.13	729.14	805.8	894.1	1001.6	1076.4	1149.4	1261.8	1537.9	1383.8	1305.1	1295.8	1267.4	1282.1	1458.7	1447.5	1448.7	1452.1	1507.4	1629.4	1631.2	1854.4	1772.1	1629.1	1519.7	1573.2	1690	1669.7
0	0	1.927	2.9199	11.497	5.608	8.2169	4.9528	8.0599	11.027	10.858	21.202	28.564	38.524	112.66	188.57	316.93	528.3	765.92	1062.1	1374.8	1707.9	2069.9	2474.6	2826.1	3339.2	4016.9	4374.3	4916.1	5426.8	5859.8	6303.4	6588.5	7112.3	7625.2	7962.4	7408.2	8675.9	8403.5	9611.8	9648.6	9608.7	10133	10077	10516	10206	10182	10139	10024	10013
0	0	1.0144	7.8645	3.1815	1.6497	11.743	8.4149	7.9829	4.2138	7.4217	6.8144	10.079	11.068	6.6413	21.271	42.806	75.492	117.24	205.95	287.04	404.2	509.91	615.63	657.04	804.05	1066.9	1166.7	1271.7	1382.8	1484	1613.9	1702.7	1812.5	1942.9	1986.9	2117.5	2112.1	2180.4	2242.6	2340.5	2427.7	2404.3	2449.4	2531	2533.5	2526.9	2547.7	2512.2	2590.4
0	0	17.804	9.5499	38.642	68.321	70.807	94.444	89.808	123.05	125.92	124.93	159.87	170.37	138.57	163.36	133.47	149.87	145.4	144.3	172.84	207.77	287.95	386.19	495.18	655.8	803.95	957.68	1230.5	1373.7	1640.8	1980.5	2432	2575	3035.1	3401.8	3565.1	3977.8	4231.5	4463.6	4657.4	4924.3	4977	5203	5396.9	5582.9	5463.8	5653.7	5803.5	5836.8
0	0	0	8.3038	11.785	4.9334	14.016	20.581	10.56	23.733	18.833	24.778	20.912	28.993	25.043	44.066	49.346	83.01	101.72	185.47	301.03	426.36	596.35	817.17	1005.6	1213.5	1460.1	1702.3	1963.1	2179.1	2539.8	2742.3	3115.8	3339.5	3666	3900.9	4072.5	4289.5	4547.1	4754.8	4917	4962.5	4945.6	5227.6	5244.7	5325.9	5351.2	5303.7	5360.4	5358.8
0	0	0	9.4732	2.7915	7.2384	27.389	37.117	13.879	31.279	28.907	39.133	24.831	24.87	24.734	39.417	41.735	76.352	128.74	150.33	216.52	249.29	385.42	423.27	589.64	735.28	868.19	1020.2	1168.3	1212	1377.2	1412.2	1517.2	1610.5	1689.8	1731.7	1816.6	1868	1953.8	1968.8	2009.9	2072.8	2190.2	1908.1	1978.9	2102	2022.5	2111.8	2152.6	2178.8
0	0	0	7.6823	24.202	23.115	24.968	35.346	29.988	31.536	43.411	54.275	57.228	61.001	76.6	75.927	71.212	108.57	135.62	174.91	217.32	334.07	413.79	521.16	605.25	782.96	906	982.6	1206.8	1325.2	1468.1	1609.4	1753.8	1940.4	2140.6	2262.7	2158.5	2810.9	2838.4	2947.4	3454.1	3765.3	4031.7	3565.2	4031.5	4007.6	4018	4004.9	4003.7	4004.7
0	0	0	7.5612	10.94	4.6734	18.541	20.328	19.965	32.883	31.114	33.915	34.166	19.618	66.976	76.933	118.46	192.5	299.41	415.69	601.72	820.32	1035.9	1281.2	1504.7	1800.5	2116.5	2334	2686	3077.1	3292.4	3517.8	3854.7	4123.3	4446	4552.6	4977.4	5082	5410.8	5772.8	6055.5	6158.4	6250.5	6379	6544.8	6607.3	6717.7	6901.2	6905.9	6950.6
0	0	0	5.5208	10.36	13.476	8.085	25.576	24.506	22.447	18.945	21.764	22.012	23.892	31.183	21.462	39.703	19.742	20.236	31.586	23.945	41.163	61.894	89.825	141.98	202.19	289.98	353.9	445.59	576.41	711.41	803.67	997.13	1128.5	1298	1430.5	1605.2	1756.3	1899.1	1998.1	2159.2	2228.3	2315.5	2401.9	2491.8	2496.8	2619.2	2630.1	2634.6	2698.4
0	0	0	10.469	18.728	15.002	11.773	14.585	23.508	21.234	16.052	26.74	40.777	42.599	43.687	58.864	85.433	114.52	147.77	223.49	280.08	339.79	355.11	432.09	474.37	469.86	521.51	561.16	599.95	715.79	737.83	842.5	920.94	1048.4	1151.5	1304.4	1388.6	1482.6	1584.1	1698.9	1767.7	1885	1977.1	2040.5	2111.1	2175.7	2223.7	2240.5	2272.7	2336.5
0	0	0	4.9907	18.915	21.229	37.888	41.993	54.207	68.046	100.41	130.24	170.24	215.8	311.33	343.21	420.58	497.59	586.69	608.55	690.45	750.25	747.6	844.67	950.77	1181.5	1346.3	1448.2	1613.8	1791.3	1697.7	2080.8	2299.4	2433	2598.2	2798.8	2945.6	3055.2	3220.2	3370.5	3492.4	3684.8	3751	3811.2	3780.6	3964.6	4001.6	4004.8	4116.7	4054.7
0	0	0	3.6181	6.8492	19.98	27.624	39.474	46.302	55.366	42.405	53.402	46.223	64.332	51.695	53.065	65.422	72.855	98.777	148.42	220.01	333.77	445.76	612.08	767.27	932.07	1119.9	1279.4	1519.8	1805.7	1964	2302.1	2595.3	2916.2	3509.1	3784.5	3886	4106.4	4203.2	4359.6	4843.5	5039.5	5374	5275.5	5887.7	5932.1	5525.4	5599.9	5945.4	5642.4
0	0	0	19.995	28.194	31.619	35.719	34.793	41.445	44.463	47.878	40.88	67.969	78.27	114.86	190.79	306.87	486.64	690.93	853.24	1142.3	1400.1	1728.9	2086.6	2369.1	2685.1	3088.9	3565.2	3812.1	4098.5	4274.9	4624.5	4838.4	5056.2	5496.1	5711.8	6000	6137.2	6346.5	6436.7	6695.5	7039.8	7155.7	7209.4	7512.5	7495.4	7561.1	7488	7616.7	7585.5
0	0	0	10.086	15.584	8.9072	20.87	24.572	20.535	21.382	34.146	40.228	58.802	58.673	65.73	87.306	115	151.96	182.73	197.15	238.58	254.09	285.65	356.84	397.9	476.41	578.35	689.36	845.95	992.27	1125.9	1339.7	1502.2	1722.6	1876.7	2090.2	2278.5	2475.5	2729.6	2885.8	3071.3	3219.5	3378.7	3453.9	3562.1	3743.8	3763.6	3914.1	3975.4	4017.8
0	0	0	4.3515	8.9642	23.147	14.63	18.658	17.222	26.94	27.335	31.401	39.028	34.253	33.969	31.201	39.733	40.914	35.894	57.136	59.478	92.66	108.07	129.32	109.09	119.12	138.72	166.25	229.52	248.39	279.66	297.05	353.44	441.21	482.3	604.96	670.06	776.25	838.2	877.52	963.44	982.8	1061.3	1151.2	1170	1183.9	1174.9	1211.3	1215.8	1240.6
0	0	0	10.287	11.924	14.605	13.337	27.117	53.979	110.66	189.19	288.11	411.13	547.62	675.35	810.29	975.9	1065.9	1279.6	1440.2	1621.5	1794.2	2034.5	2250.6	2466.1	2626	2836.8	2963.4	3148.5	3275.7	3273.4	3518.1	3616.6	3754.9	3890.9	3925.9	3894.3	3999	4047	4064.4	4116.1	4239.7	4310.3	4358.6	4312.1	4364.6	4285.8	4258.5	4287.4	4250.8
0	0	0	4.6329	4.1376	14.855	10.897	13.77	17.988	15.424	19.965	20.539	19.916	26.514	35.194	56.805	95.689	116.63	133.62	159.79	206.34	254.35	294.87	309.13	361.46	554.03	524.97	595.39	726.18	879.7	976.07	1081.5	1265.9	1469	1609.6	1828.9	2016.1	2060.3	2186.8	2249.4	2173.9	2238.3	2263.9	2298.8	2316.9	2345	2360.8	2369.9	2390	2454.8
0	0	0	11.595	24.257	20.392	23.937	22.482	12.711	28.809	31.975	55.982	82.652	131.55	200.26	287.67	378.09	470.76	634.95	723.82	832.03	961.64	1057.9	1187.9	1432.7	1593	1804.2	1939.6	2112.3	2254.1	2349.7	2481.7	2632.7	2793.5	2977	3089.8	3327.7	3356.8	3505.8	3575.4	3755.6	3933.6	3946.5	4089.3	4104.8	4176.9	4250.8	4300.6	4277.6	4379.5
0	0	0	12.182	18.545	12.919	25.578	23.63	31.303	53.114	81.282	157.91	258.8	404.21	581.33	762.46	938.77	1176.4	1390.8	1610.7	1718.8	1910.9	2190.4	2381.4	2504.6	2999.7	3134.9	3534.2	3721.5	3885.8	4251.3	4426.8	4839.2	4956.3	4620	5280.6	5548.1	5212.9	5801.7	5860.7	6160	6105.8	6168.5	6271.1	6322.2	6550.7	6461.5	6456.7	6647.3	6596
0	0	0	9.5478	5.5425	6.378	7.6596	4.691	4.7369	10.281	6.1731	8.3813	7.4573	13.172	10.023	14.649	10.597	22.253	20.272	42.732	80.306	124.64	205.37	304.6	425.03	597.48	813.16	1066.7	1362.6	1684.1	1912.6	2269.4	2572.2	2880.1	3158.3	3434.5	3762.1	3889.5	4119.5	4240.2	4533.6	4724.3	4806.3	4975.8	5172.9	5167.3	5175.1	5239.8	5389.8	5549.1
0	0	0	2.582	14.284	9.2037	16.491	20.315	20.31	20.778	30.556	30.634	55.13	90.066	153.92	258.42	395.39	550.66	738.53	979.58	1205.3	1505.4	1752.3	2098.2	2402.3	2674.4	3064	3560.9	3675.1	3933.1	4086.4	4392	4530.4	4955.3	5226.5	5536.4	5984.1	5874.6	6082.5	6292.7	6482.2	6604.3	6636.2	6686.6	6558.3	6748.6	6934.2	6895.9	6974.3	7067.6
0	0	0	10.138	7.3374	13.658	14.374	14.232	18.177	27.783	45.066	71.92	112.88	167.56	240.17	317.92	408.19	529.29	615.82	704.25	778.49	893.69	1027.5	1095.3	1248.4	1476.5	1610	1576.3	1854.3	1862.7	2208.3	2334.4	2260.1	2505	2578.8	2649.9	2576.8	2845.1	2980.1	2886.9	2984.1	2824.8	3184.7	3138.9	3077.3	3182.5	3141.6	3046.9	3310.9	3330.8
0	0	0	7.1137	13.956	16.728	20.409	17.174	30.84	25.306	26.742	27.498	29.737	38.776	57.812	94.011	143.88	180.53	247.65	318.69	416.9	527.43	632.59	749.75	868.75	1187.4	1547.8	1592.3	1764.8	1965.7	2250.5	2269	2551.1	2639.2	2877.1	2940.3	2162.2	2219.1	2486.5	2563.6	2601.6	2652.6	2659	2687.2	2715.4	2769.7	2844.1	2866.3	2855.5	2910.1
0	0	0	8.4654	10.383	10.406	14.356	13.452	26.252	28.183	19.486	23.961	32.129	40.2	51.019	61.642	90.772	120.29	136.6	193.13	264.98	330.88	426.73	549.05	672.86	806.18	920.61	1032.9	1211.4	1399.2	1436.1	1581	1709.5	1707.1	1847.2	1978.2	2104.3	2236.2	2272.6	2426.5	2439.6	2548.2	2645.4	2717.2	2725	2750.8	2860.2	2837.6	2895.8	2876.8
0	0	0	8.0701	15.021	14.296	12.642	18.443	32.321	37.492	53.15	103.75	175.43	253.06	363.12	518.16	702.35	912.42	1169.3	1458.9	1765.3	2070	2437.3	2670.9	3175.1	3528.3	3910.1	4435.2	4773.3	4864.1	5307.3	5710	6051.9	6342.4	6626	7054	7388.7	7672.9	7954.9	7994.9	8256.8	8336	8572.1	8835	8936.4	8940.4	8992.4	9161.6	9110.8	9331.6
0	0	0	9.415	9.0326	5.4768	7.9702	12.202	13.054	15.315	13.109	13.249	2.0389	15.525	7.227	4.9091	3.7713	0	0	0	0	4.6881	32.828	55.259	154.94	190.47	177.6	280.06	355.64	445.29	551.57	471.17	593.99	747.76	846.58	963.92	1058.1	1228.6	1318.2	1415.6	1456.9	1525.8	1654.9	1755.1	1711.9	1811.9	1860.9	1881.5	1791.8	1877.7
0	0	0	11.291	7.7927	19.061	25.947	19.19	18.954	27.155	31.295	33.03	26.558	32.848	44.169	49.346	55.591	58.853	74.344	75.548	100.9	106.87	146.25	164.14	204.89	243.52	323.73	383.02	476.58	604.5	741.73	842.62	1021.9	1166.4	1366.8	1577.6	1720.9	1870.2	2005.3	2213.3	2439.3	2543.3	2760.1	2766.5	2956.3	3048.2	3118.3	3207.2	3279.9	3308
0	0	0	0.33614	8.9415	10.367	10.671	13.788	10.436	25.553	7.6704	11.939	7.6633	9.7641	8.3176	12.913	16.148	17.111	32.119	53.428	79.419	145.3	219.54	347.07	473.15	636.02	768.32	943.3	1131.4	1265.6	1528.7	1670.4	1950.6	2131.5	2405	2591.1	2781.6	3008.9	3150.1	3367.2	3486.7	3522.9	3722.9	3788.4	3795.3	3846.4	3860	3796.1	3776	4008.1
0	0	0	16.965	18.022	10.266	34.246	20.756	19.205	34.58	31.502	68.352	116.07	212.86	331.79	487.47	683.75	861.13	1079.8	1332	1529.8	1725.2	2026.3	2327.2	2606.1	2847.2	2924.6	3375.5	3592.6	3891.8	4038.4	4212.3	4701.6	4949.3	5204	5487.5	5601.6	5817	6106.2	6273.3	6621.9	6522	6688.4	6914	6959.6	7093.5	7177.6	7202.2	7379.1	7521.6
0	0	0	8.1565	28.591	35.768	46.683	62.729	77.857	87.353	84.215	83.229	74.645	99.904	95.366	105.59	126.96	176.39	207.17	286.68	362.99	456.12	563.72	686.41	814.05	998.27	1130.9	1351.9	1600.5	1772.8	1995.5	2255.3	2463.5	2745.5	2978.6	3173.8	3424.2	3513.4	3653.3	3833.6	3874.3	3928.1	4059	4122.7	4170.1	4189.6	4129.5	4305.8	4315	4300.9
0	0	0	12.633	16.371	12.249	14.153	14.525	16.526	18.774	17.87	18.646	31.728	26.197	30.417	27.097	34.544	40.923	61.502	72.03	127.95	207.83	277.04	360.62	480.12	608.1	739.08	889.25	1043.6	1232	1422.8	1634.5	1890.1	2034.3	2213.9	2443.3	2606.5	2782.3	3005.8	3187.5	3355.1	3470.2	3572.9	3613.5	3731.7	3760	3842	3812.2	3902.6	3977.1
0	0	0	5.4002	10.905	16.281	15.869	13.684	29.13	19.231	32.112	60.974	95.299	135.58	204.82	285.71	437.52	515.85	727.09	911.82	1182.2	1406.7	1598.2	1851.1	2150.8	2339.2	2615.6	2897	3196.9	3467.8	3757.8	4028.1	4293.8	4598.9	4785.2	5147	5399.3	5667.7	5911.8	6171	6401.4	6634	6628.5	6765.8	6729.8	6845.7	6894.5	6997.3	6916.1	6980.8
0	0	0	0	9.9064	26.309	24.08	68.802	67.215	104.34	139.63	188.14	226.66	285.12	324.27	441.58	543.92	716.73	832.4	1038.1	1180.9	1394.3	1585.8	1798.9	1867.8	2078.4	2329.5	2437.9	2660.9	2759.3	3012.9	3164.5	3345.8	3362.8	3800.6	4039.3	4249.9	4509.3	4716	4925.7	4980.2	5169.9	5218.8	5121.9	5133.8	5159	5261.7	5332.2	5339.1	5423
0	0	7.0677	2.3719	11.222	15.736	12.605	23.699	17.232	28.319	27.729	31.566	28.025	34.153	21.9	34.133	54.256	70.135	114.28	150.34	214.16	276.28	358.57	445.41	572.61	716.76	849.87	1018.5	1195.5	1293.4	1484.7	1613.3	1859.7	2032.1	2262.6	2454.5	2614.2	2824.4	2969.2	3183.7	3241.8	3473.2	3498.9	3706	3732	3847.4	3867.8	3904.9	3970	4016.8
0	0	2.6506	2.7338	11.63	16.592	15.246	31.111	47.695	128.36	213.96	326.92	494.61	665	824.89	1028.8	1232	1451.8	1629.7	1832.1	2035.2	2236.8	2502.7	2704.9	3062.2	3478.4	3892.2	4252.4	4581.2	4825	5138.1	5391.1	5672.8	5924.9	6095.7	6259.5	6504.6	6626.6	6711.3	6805.5	7031.3	7170	7352.1	6715.5	6781.4	7420.1	7692.2	7660.8	7816.4	7807.6
0	0	0	25.398	33.557	22.373	44.499	69.089	68.478	50.686	51.481	46.497	60.817	46.617	65.88	91.386	131.08	171.58	240.85	251.96	329.42	372.25	450.79	508.21	560.3	699.62	805.91	937.27	992.79	1129.2	1245	1357.2	1501.7	1544.6	1610.4	1691.7	1808.1	1900.7	2009.3	2041.7	2180.2	2307.2	2324	2231.4	2259.4	2249.2	2285.5	2257.7	2298.9	2295.5
0	0	0	6.0082	26.266	22.818	26.521	30.877	27.231	34.504	29.106	35.805	30.822	37.537	47.768	50.492	67.178	75.45	99.429	134.3	174.62	264.11	324.85	435.71	550.11	706.13	854.76	1001.6	1208.1	1340.4	1528.7	1619.1	1809.3	1983.2	2116.5	2280.5	2474.2	2533.5	2746.8	2913	3017.2	3129	3201.8	3178.9	3256.8	3333.5	3369	3400.3	3464.8	3501.8
0	0	0	0.44188	12.62	15.404	20.388	20.811	25.996	31.24	42.134	35.364	40.9	46.313	54.138	53.608	67.31	81.189	122.43	163.51	226.52	309.66	381.63	494.8	615.78	673.22	780.34	892.57	1022.2	1147.7	1242	1292.7	1430.4	1495.6	1554.2	1670.3	1780.4	1835.6	1932.9	2001.9	2079.9	2073.2	2099.1	2164.2	2161.2	2158.2	2199.8	2187.9	2169.1	2169.9
0	0	0	3.0398	16.254	24.102	14.88	16.16	18.495	23.179	36.91	35.046	38.985	63.035	99.081	148.89	200.24	240.43	377.3	475.58	580.93	719.67	668.12	857.35	971.73	1098.9	1263.8	1355.9	1497.6	1509.4	1585.2	1727.3	1856.5	1918.1	2006.5	2146	2222.5	2441.7	2485.2	2584.5	2603	2615.3	2641.5	2705.2	2808.5	2880.3	2899	2916.4	2928.1	2996.9
0	0	0	16.884	15.841	38.327	44.92	27.319	9.5191	67.485	96.791	187.28	279.49	437.63	594.76	784.04	1014.7	1108.4	1369.7	1570.5	1818	2265.7	2455.6	2823.4	3063.8	3615.3	3817.3	4266	5062	5377.8	5819.4	6051	6441	6543.9	7117.2	7187.4	7111.1	7616.5	7536.3	7863	8116.2	8219.1	8506.7	8426.8	8758.4	8837.9	8914.5	8985.4	9054.5	9005.1
0	0	0.50744	4.1361	6.0392	0.7816	0	12.528	0	6.0246	0	7.3082	0	0	0	0	0	0	0	0	6.4986	44.68	97.057	197.55	336.25	521.43	720.76	945.56	1186.2	1489.7	1719.6	2031.8	2357.2	2731.8	3072	3372.8	3619.1	3958.1	4252.4	4551.7	4630.3	4784.4	4953.6	5093.6	5040.9	5264	5443	5421.1	5492.8	5548.3
0	0	0	3.5065	14.579	10.597	16.346	24.999	16.266	25.019	54.831	98.183	186.54	281.81	419.12	603.44	763.59	972.15	1188.2	1394	1626.4	1893.3	2075	2277.5	2463.4	2669.4	2862.5	3050	3215.3	3353.4	3521.2	3603.8	3811.3	3753.2	3979.2	4258.4	4353.2	4358.6	4514.3	4621	4758.7	4824.3	4933.4	5010.3	5057.1	4991.5	5045.2	5053.9	5195.6	5175.1
0	0	0	7.4867	18.263	14.718	18.9	29.752	30.969	37.164	41.654	43.848	45.272	49.697	64.643	95.586	146.42	227.56	349.41	474.6	599.56	754.79	956.01	1164.3	1409.2	1713.5	1913.4	2166.1	2484	2739	2849.9	3213	3408.1	3628.6	3860.7	4011.5	4167.4	4394.1	4565.2	4565.1	5204	5521.2	5623.3	5340.3	4924.1	5013.9	5014.5	5015.6	5110	5287.4
0	0	0	0	12.52	50.126	23.322	35.162	39.704	32.663	35.897	30.345	29.27	27.207	26.083	42.536	40.406	45.344	74.318	118.46	194.57	217.97	306.63	361.45	520.18	638.63	710.07	925.26	1081	1295.1	1302.7	1227.7	1316.5	1427.1	1560.1	1687.5	1794.5	1862	1925.5	1951.9	1984.5	2074	2079.4	2034.1	2095	2127.7	2200.4	2220.8	2226.5	2249.9
0	0	2.282	1.0828	7.9865	17.439	4.6171	13.672	19.949	23.906	39.682	86.022	151.05	260.57	398.59	555.48	806.19	1040.6	1266.6	1529.4	1853.4	2156	2457.7	2748.8	3088.6	3285.7	3699.1	4020.4	4165.9	4343.1	4798.4	4973.8	5107.9	5344.3	5660.7	5812.7	5861.5	5746.9	5839.1	5995.6	6069.5	6115	6121.7	6230.3	6215.6	6180.6	6141.9	6211.5	6252.2	6290.2
0	0	0	11.926	20.418	12.729	25.328	29.064	70.558	28.509	14.332	22.449	27.083	23.028	20.475	31.347	70.99	150.28	238.05	344.68	508.44	677.41	882.47	1054.6	1278.9	1594.3	1860.5	2258.3	2441.5	2809.1	3070.6	3575.6	4088.9	4313.7	4645	4985.6	5409	5701.2	6239.8	6533	6769.2	6911.7	7173.1	7359.9	7559.1	7614.2	7760.1	7884.4	8144.2	8143.2
0	0	0	2.9297	16.265	11.555	24.554	29.918	32.162	43.767	42.13	40.454	42.981	67.049	92.793	131.64	201.31	293.58	425.64	610.08	766.62	933.82	1072.3	1320.4	1569.3	1827.7	2030.1	2277.2	2583.9	2890.2	3088.8	3370	3663.8	3987.1	4261.8	4379.3	4548.5	4906.6	5091.8	5278	5456.9	5534.6	5694.1	5792.9	5755.1	5930.8	6129.7	6251.6	6278.4	6341
0	0	0	11.618	13.782	16.527	15.051	13.485	25.568	43.651	93.966	161.75	261.06	347.09	443.45	547.61	667.87	760.08	867.08	958.39	1068.7	1298.3	1429.2	1471.9	1476.4	1423.2	1504.9	1579.4	1519.1	1593.8	1649.4	1625.8	1590.6	1723.3	1690.5	1774.1	1854.3	1846.6	1966	2001.4	2064.9	2162.5	2191.8	2267.3	2279	2349.1	2433.3	2540.3	2542.5	2536
0	0	0	7.1562	9.2262	13.672	13.126	19.313	18.37	19.528	19.584	29.757	25.858	32.39	37.638	34.529	33.85	45.024	62.846	78.937	101.42	141.73	202.28	258.84	355.1	455.56	575.65	766.69	927.21	1112.1	1263.4	1420.4	1644.9	1757.5	1975.2	2264.4	2157.4	2557.4	2679.6	2854.9	2918.7	2985.2	3112.7	3230.2	3300.9	3351	3300.7	3419	3387.4	3483.4
0	0	0	5.5421	23.91	16.93	18.114	14.939	18.745	31.733	25.488	24.429	32.449	24.804	22.7	27.849	22.326	34.768	33.896	52.72	62.412	89.213	113.47	162.98	219.07	306.24	393.66	524.54	625.47	792.69	1074.3	1049.2	1216.2	1357	1555.9	1715.5	1945.5	2083.9	2029.7	2339.8	2408.3	2419.5	2479.1	2534.7	2643.2	2683.2	2747.1	2739.6	2769.3	2790.9
0	0	2.5225	6.1277	5.1952	7.2601	8.5781	6.5522	12.23	9.6538	10.725	12.817	10.609	8.3148	5.9532	3.5383	0	3.2026	13.311	34.399	57.797	91.799	154.89	252.3	357.17	487.23	638.14	803.31	1009.3	1224	1514.3	1784.8	1999.3	2321.1	2567.7	2800.3	3132.5	3304	3501	3611.5	3926.7	4016.2	4161.8	4324.5	4473.6	4384.1	4495.1	4628.3	4659.3	4657.7
0	0	0	0	19.237	36.078	46.449	82.942	104.07	119.18	169.12	215.39	269.34	335.29	333.17	419.83	609.87	645.33	823.81	1030.1	1248.5	1499.2	1726.8	1996.3	2220	2649.8	2952	3349	3581.8	3759.1	4292.3	4232.9	4621.7	4965.4	5120.2	5366	5579.3	5605.6	5890.7	5979.3	5958.1	6082.9	5898.5	5900.1	6159.5	6216.6	6254.3	6410.9	6249.8	6448.5
0	0	0	6.7918	20.806	17.919	21.348	29.684	30.135	44.456	45.842	55.356	68.417	54.629	72.482	61.654	98.697	139.7	171.54	235.62	355.73	453.07	595.12	831.62	988.61	1297.2	1650.9	1938.3	1959.4	2477.8	2828.1	2587.4	2712.3	2927.2	3122.5	3396.8	3537.2	3737.6	3972.3	4172.5	4362.5	4544.5	4756.5	4949.1	5054.6	5119	5186.2	5346.7	5384.9	5507.3
0	0	0	9.7022	8.2461	0.6292	5.0544	14.857	8.9507	24.545	77.343	128.75	129.09	189.16	249.8	465.66	606.68	734.52	971.12	1157.2	1403.7	1631.4	1954.9	2231.9	2560.2	2826.3	3202.4	3538.2	3782.4	4075.6	4309.6	4706.3	5168.3	5541.8	5900.3	6353	6735.3	6967.1	7436.9	7746.5	8045	8161.3	8532.1	8815.4	8797.7	8832.6	9040.6	9012.4	8866.1	8870.4
0	0	0	6.4492	12.285	10.533	16.615	19.348	15.979	20.772	23.766	35.096	34.182	41.092	46.881	62.714	68.799	88.708	117.75	164.14	225.17	289.34	423.96	585.32	720.61	821.16	990.65	1118.9	1264.5	1434.5	1662.6	1801.5	1990.4	2159.3	2311.6	2477.3	2710.2	2780.2	3033.8	3096.1	3328.8	3422.6	3755.3	3817.5	3869.7	3913.4	3986.7	4037.6	4207	4284.5
0	0	0	1.407	7.9712	3.8298	13.675	20.987	30.548	62.287	123.76	240.64	361.27	519.54	684.8	887.22	1093	1385.2	1685.4	1940.8	2584	2953.5	3323.2	3736.9	3804	4512.7	4529.2	4990.4	5290.3	5695.7	5778	6011.8	6431.9	6797	6986.3	7201.8	7517.6	7857.2	8247	8420.4	8488.7	8638.9	8615.8	8754	8810.6	8964.2	9059.6	9080.3	8988.7	9091.6
0	0	7.4949	14.307	0	0	19.286	3.0075	28.921	10.228	20.845	43.83	45.592	62.613	45.074	61.954	85.284	112.69	157.98	231.13	329.71	364.31	533.15	667.86	729.44	854	879.77	1011.6	1339.8	1308.9	1639.6	1770	1957.2	2106.4	2307.2	2559.3	2756	2798.3	2991.5	3133.9	3275.4	3543.4	3616.5	3200.5	3288.4	3796.1	3779.4	3876.9	4074.3	4060.5
0	0	0	3.9461	14.127	14.218	7.2548	14.785	14.174	18.828	24.837	24.46	23.773	21.616	36.514	37.858	47.103	46.472	44.176	56.372	59.275	88.65	122.89	224.43	330.95	463.32	617.43	881.39	1158.5	1199.4	1657.5	1372.4	1439.1	2597.8	3026.8	3334.4	3750.3	3537.8	4118.3	3711.9	3567.6	4275.5	4058.6	4148.2	4399.6	4875	4459.6	4738.6	4730.4	6704.9
0	0	0	15.868	15.119	14.042	23.217	24.378	26.15	30.929	27.571	30.975	41.737	60.562	114.08	183.97	236.1	315.74	422.17	505.69	631.76	767.11	1135.8	1185.6	1476.5	1792.9	1902.2	2192.5	2496.5	2646.3	2919.3	3102.6	3299	3482.6	3791.7	3917.8	4194	4415.5	4530.5	4728.6	4989.1	5043.4	5282.5	5321.2	5474.4	5550.1	5628.6	5634.4	5644.3	5648.1
0	0	0	5.9	10.734	24.287	36.839	17.931	45.54	56.884	77.589	91.024	141.61	213.24	280.03	372.48	619.94	661.3	884.48	1061.2	1135.5	1276.4	1486.1	1613.8	1884.3	2087.8	2194	2404.2	2628.8	2716.8	2926.1	3104.5	3425.1	3691.9	3880.5	3990.3	4188.3	4516.2	4683.1	4857	4931.7	5073.1	5132.5	5277	5514.3	5657.7	5508.1	5937.4	5954.6	6242
0	0	0	17.375	27.083	20.881	31.13	25.686	32.599	39.138	50.439	60.237	68.28	99.577	119.16	161.06	197.08	244.33	308.97	397.05	458.53	599.84	769.19	949.46	1113.2	1288.7	1518.4	1721.9	1938.2	2135.1	2390.5	2570.5	2822.2	3124.3	3342.7	3558	3727.6	4004.5	4310.6	4542.9	4078.6	4597.4	5022.4	4987	5238.6	5411.3	5456	5640	5606.6	5867
0	0	0	9.9934	13.903	3.2084	9.3846	6.9725	14.156	34.015	32.272	30.227	40.068	39.52	62.869	82.705	101.49	122.56	127.32	167.55	207.52	266.34	321.17	355.91	393.03	473.48	627.27	689.32	794.53	846.32	1095.9	1144.9	774.63	878.62	1026	1152	1291.8	1309.5	1397.9	1512.7	1588.4	1638.7	1695.2	1775.5	1876	1869.4	1936.2	1943.9	1882.3	1888.2
0	0.6452	1.5326	10.02	7.6109	8.2032	7.1086	16.469	18.013	28.078	22.859	23.441	17.114	21.386	14.994	15.828	6.8342	12.351	11.729	22.146	52.806	93.714	132.8	191.31	256.41	344.58	429.51	495.42	595.43	818.26	1006.5	1209.2	1344.1	1614.4	1905.9	2092.5	2468.8	2511	2827.9	2985.8	3196.2	3474	3737.9	3139.6	3186.8	3334.7	3341.1	3377.9	3490.7	3484.5
0	0	5.7409	4.6888	1.8432	6.4751	9.4567	16.42	16.353	42.863	43.559	48.148	62.756	93.847	127.49	175.43	233.78	316.69	505.84	582.37	675.59	809.12	1017	1291.1	1421.8	1601.9	1773.1	1964.9	2180.6	2353.4	2637.1	3050.7	3232.1	3332.4	3578.8	3764.2	3856.1	3990.4	4061.3	4068.8	4353	4234.6	4441.8	4146.5	4171.1	4512.8	4610.8	4695.5	4851.2	4819.3
0	0	0	0	8.2365	8.0449	8.3131	10.503	9.2627	7.4363	7.5418	9.706	14.029	11.977	23.968	19.648	29.379	31.751	41.388	51.28	70.986	64.268	85.267	96.427	127.73	176	211	296.1	388.8	455.55	583.68	701.1	867.21	996.07	1196.6	1417.2	1644	1835.4	2093.3	2334.9	2528.1	2744.9	2839.6	3001.7	3131.8	3187.3	3260.6	3366.5	3302.3	3396
0	0	0	7.8595	12.344	9.4335	16.58	13.52	19.848	17.682	21.936	51.019	87.867	118.38	184.56	278.24	371.34	485.96	684.28	857.37	1105.1	1311.9	1643.3	1993.8	2422.8	2881.7	3362.5	3643.2	4002.6	4615.8	4872	5246.1	5661.5	5920.8	6272.3	6603.1	6832.5	7190.4	7549.8	7721.9	8044.6	8133.3	8251.4	8329.6	8345.6	8400.4	8588.1	8574.9	8636.5	8521.1
0	0	0	6.5926	4.8564	30.59	23.471	22.954	33.694	34.056	32.062	41.626	47.403	70.82	122.74	226.26	320.05	597.79	830.18	1067.8	1361.9	1658.1	1661.5	2119.1	2256.8	2883.9	3045.8	3533.4	3890.7	4456.8	4568.2	5393	5263	5703.2	5906	5934.7	7219.9	6536.9	7646.9	7578.8	7347.6	7976.1	7854.1	8092.6	8248.7	8218.3	8425.8	8604.7	8541	8450.2
0	0	0	33.989	67.119	67.193	80.766	73.308	95.756	127.38	140.35	151.09	151.3	156.95	186.49	196.63	247.69	323.25	422.52	610.32	815.3	1005.6	1257.9	1550.1	1830.5	2106	2565	2958.3	3331.9	3906	4067.5	4153	4675.6	5282.8	5815.9	6250.9	6542.4	6981.1	7365.8	7660.1	8082.2	8343.9	8546.4	8785.6	8584.5	9253	9087.1	9073.5	9431.2	9309.7
0	0	0	9.9603	7.5502	9.0162	13.339	13.533	22.759	51.149	120.79	221.9	362.83	529.92	688.33	885.35	1121.6	1300.8	1536.1	1825.4	2083.6	2366.3	2636.3	3026.3	3325.9	3704.3	4013.3	4342.1	4673.9	4990.4	5217.3	5584.7	5548.4	5943.5	5962.7	6647.8	7086.8	7259.6	7576.3	7793.2	7952.7	8146.7	8341.9	8414.9	8716.7	8669.6	8678.3	8822.3	9018.9	8842.4
0	0	0	0	9.7159	14.446	15.242	11.026	4.3352	8.4601	13.259	11.535	9.0687	13.454	15.5	7.716	0	13.773	14.56	25.477	44.196	82.303	122.36	144.46	243.98	332.9	405.25	530.46	616.35	727.41	801.19	806.72	931.69	976.38	1082.6	1163.2	1338.7	1328.7	1334.5	1386.4	1472.7	1508.4	1479.9	1486	1422.8	1556.4	1441.6	1526.9	1492.5	1476.7
0	0	5.3109	39.33	32.226	25.012	46.808	42.951	18.324	22.184	31.875	47.91	86.754	134.15	209.19	321.3	416.92	532.24	665.34	776.16	890.34	1046.2	1106.9	1341.9	1357.6	1523.8	1558.5	1801.3	1901.1	2122	2262.5	2337	2645.5	2936.6	2909	3405.2	3188.9	3353.8	3552.3	3792.7	3921.8	4006.2	4059	4103.5	4199.5	4277.4	4237.1	4131.7	4332	3845.2
0	0	0	4.3473	10.21	19.436	16.92	11.388	15.063	22.369	25.826	29.188	42.443	50.811	62.634	101.45	154.74	213.49	326.54	481.02	715.39	920.26	1235.4	1572.3	1895	2339.1	2782.4	3318.2	3546.5	4118.5	4614.9	4570.6	5174.8	5560	5930	6299.3	6642.3	7372	7680.8	7642.6	7869	8047.7	8215.2	8398.9	8420	8502.6	8596.9	8917.5	8840.7	9029.9
0	0	0	3.8696	2.3105	11.733	20.89	4.7962	23.008	25.382	39.893	38.594	36.404	56.853	95.345	142.94	215.47	289.22	376.96	470.97	585.29	739.13	927.42	1053.8	1235	1397.9	1634	1789.1	2038.1	2228	2428.9	2625.4	2880.7	3151.6	3456.6	3696.9	3907.1	4066.8	4393.3	4633.3	4756.3	5013.4	4897.7	5088	5268.8	5343.8	5566.6	5595.1	5611.1	5877.8
0	0	0	8.7788	7.5858	7.6712	19.429	25.577	24.263	32.485	34.043	24.519	31.117	25.721	31.907	31.255	31.332	24.939	23.022	16.755	19.059	38.641	61.924	102.4	161.94	255.34	349.66	447.86	557.94	651.8	804.49	960.52	1167.7	1239.7	1374.8	1468.3	1639.3	1727.9	1855.4	1981.9	2037.5	2108	2136.8	2161.9	2247	2249.3	2310.1	2291.8	2390.2	2358.5
0	0	0	0	21.296	17.24	28.849	15.14	21.44	30.965	68.432	155.07	346.21	619.13	914.24	1256.7	1631.4	2114.6	2601.7	3099.3	3556.2	4014.5	4667.6	5275.5	5855.1	6540.5	7327.7	8103	8513.6	9162.6	9924.2	10676	11148	11415	11619	12218	11722	11860	12257	12482	12740	13100	13042	13235	13454	13205	13387	13491	13377	13131
0	0	0	3.625	8.9304	17.879	10.974	14.392	5.5361	21.357	25.493	20.734	23.77	15.084	21.659	16.755	23.734	26.578	35.159	55.985	70.125	119.23	188.53	272.73	400.05	523	693.27	826.4	1037.6	1191.3	1362.2	1488	1694.7	1843.6	2069.2	2292.4	2396.6	2556.1	2656	2796.3	2922.9	3027.6	3138.9	3242.6	3283.7	3368.4	3328.4	3440.4	3498.7	3489.2
0	0	0	2.4023	8.3582	14.163	16.65	18.517	28.131	37.627	39.389	77.914	145.61	240.56	375.61	570.46	820.99	1122	1444.8	1808	2127	2567.6	3064.1	3704.1	4277.6	4571.6	5212	5292.4	5602.4	6186.4	6502.1	6927.4	7437	7840.1	8283.8	8500.8	8708.4	10444	9411.5	11061	11217	11316	11337	10460	10343	10598	11504	10543	10483	10614
0	0	0	0	12.001	12.502	20.476	34.591	53.069	32.603	46.638	19.94	46.372	99.43	152.21	240.74	416.8	500.39	698.31	957.22	1223.1	1435.9	1879.6	2100.9	2427.8	2808.4	3281.1	3623.8	3975.2	4929.5	4714	5047.2	5613.8	6231.9	6813.7	7385.7	8176.7	8096.9	8428.6	8789.7	9254.6	9566	9727.3	9782.8	9539.5	9758.9	9999.3	10112	10218	10619
0	0	0	2.9758	13.951	19.33	22.626	22.612	22.111	19.902	21.807	29.434	26.686	37.209	30.486	42.683	44.978	53.911	76.597	77.567	88.234	85.189	110.47	119.9	136.65	148.33	203.6	250.79	308.75	386.77	502.54	589.76	757.38	874.23	1042.4	1163.1	1304	1455.1	1532.9	1698.9	1774.2	1890.9	1939.4	2058.6	2124.8	2195.4	2209.1	2258.6	2269.1	2359.3
0	0	0	5.2151	13.318	13.485	19.155	18.136	19.502	27.02	30.731	33.581	23.604	32.549	31.929	37.389	47.012	44.08	71.244	112.02	184.15	242.3	380.6	443.49	570.36	657.94	809.17	957.16	1094.1	1192.1	1322	1397.9	1567.3	1606.1	1734.6	1794	1952.8	2061.3	2165.7	2331	2033.1	2420.9	2402.9	2526.2	2663.8	2644.9	2811.1	2685.6	2781.9	2880.3
0	0	0	9.1604	9.2325	12.8	7.6983	20.595	14.081	25.348	23.787	21.181	17.866	25.022	29.497	26.654	41.314	56.364	68.336	129.68	201.37	305.09	407.48	541.51	683.35	896.38	1075.4	1287.5	1543.9	1738.8	2022.2	2108.4	2471.3	2641.9	3042.3	3199.7	3502.9	3795.2	3967.2	4050.5	4219.5	4420.4	4549.7	4593.1	4507.3	4595.9	4666.6	4711.2	4706.5	4801.4
0	0	0	4.0572	14.052	3.0097	2.71	11.096	12.149	19.098	13.157	20.583	22.99	43.286	46.331	68.107	80.689	121.54	203.32	286.3	421.81	616.94	860.13	1070.4	1318.4	1639.2	1897.8	2281	2315.5	2651.6	3048.6	3316.8	3692.5	3932.8	4488.3	4846.9	5139.1	5449.9	5834.4	6033.7	6229.1	6349.7	6371.4	6469.6	6499.3	6601.3	6872.4	6898.1	7030.8	6944.4
0	0	0	5.1379	11.149	8.645	9.626	12.089	14.123	20.957	26.442	16.118	15.189	10.743	20.634	21.721	30.125	20.03	25.823	22.464	30.807	59.009	83.357	136.85	170.52	235.81	309.98	385.45	451.09	508.23	604.95	713.81	835.86	940.01	1075.7	1181.9	1352.8	1432.1	1518.8	1705.8	1794.2	1857.3	1940.2	2011.8	2140.8	2202.6	2243.9	2301	2306.3	2354.9
0	0	0	10.72	14.923	1.2964	14.455	19.259	13.537	12.023	16.907	14.308	15.748	16.885	33.033	42.117	54.233	62.002	79.032	82.568	114.02	153.79	217.27	290.29	370.41	505.94	667.63	863.63	1091.2	1318.9	1593.1	1805	2027.7	2273.2	2476.7	2680.5	2891.8	3100.5	3211.8	3320.9	3474.8	3522.3	3653.6	3704.2	3802.1	3809.8	3850.7	3920.6	3928.2	4036.2
0	0	0	8.8737	19.964	14.223	14.41	24.738	26.515	25.849	23.294	33.187	82.539	136.23	207.54	330.02	480.71	693.31	933.35	1143.6	1389.6	1592.1	1866.5	2202.1	2537.9	2909.5	3216.7	3575.1	3799.2	4138.7	4263.8	4488.5	4888.1	5020	5236.8	5520.7	5768.3	5838.9	6106.3	6310.9	6408.4	6584.1	6719.7	6908.7	6880.7	6874.5	6875.1	6957.6	7170	6979
0	0	0	3.8263	17.208	8.3615	21.072	27.447	29.743	35.984	47.281	62.623	67.555	98.15	125.21	164.25	222.86	279.66	345.05	434.15	487.62	554.83	626.96	774.42	870.91	925.39	993.66	1216.8	1272.2	1479.5	1592.3	1686	1858.8	1959.2	2124.1	2198.2	2157.9	2545.1	2395.5	2725.8	2616.2	2705.5	2628.5	2785.5	2703.6	2794.3	2886.3	2927.7	2969.4	3121.8
0	0	0	5.8298	15.053	14.473	16.978	26.511	21.53	24.881	19.647	35.303	26.58	28.385	45.891	54.218	80.977	117.46	176.28	250.4	314.79	402.67	480.77	620.55	739.43	854.81	1070.7	1330.4	1512.8	1688	1934.6	2011	2280.5	2593.2	2802.4	2992.8	3205.6	3482	3684	3958.8	4210.8	4346.3	4509.4	4555	4689.4	4782.7	4851.2	4971.5	4998.6	5138.6
0	0	0	14.935	16.885	9.1979	18.104	11.114	24.808	25.169	35.478	36.381	36.03	52.829	55.146	63.591	60.774	79.43	87.208	112.44	139.41	150.49	173.06	198.07	221.65	242.15	267.78	312.22	346	404.93	464.82	598.43	688.54	836.97	1001.2	1105.3	1309.2	1399.3	1520.6	1634.7	1716	1851.6	1896.5	1983.7	2102.4	2155.2	2133.6	2257.8	2293.1	2363.2
0	0	0	7.8859	12.984	12.56	30.361	35.95	37.27	55.917	52.851	67.799	85.657	102.12	111.56	130.3	159.46	180.54	219.97	225.63	280.3	372.85	440.74	540.41	625.3	819.23	981.71	1165	1348.7	1520.5	1699.2	1923.4	2156	2223	2460.5	2675.6	2864.4	3017.8	3042.9	3279.2	3378.3	3612.8	3568.2	4127.2	4156.4	4195	4397.7	4406.1	4501.8	4451
0	0	0	8.7372	8.823	16.131	18.977	25.146	23.719	25.953	24.147	34.971	60.92	92.161	137.64	247.24	329.44	487.11	675.42	842.71	1055.9	1276.3	1489.7	1765.2	2079.5	2389.9	2519.5	3065.4	3244.4	3592.3	3897.7	4035	4367.2	4465.4	4619.8	4955.6	5034.3	5363.4	5437.9	5591.7	5709.3	5823.5	5863.5	6055.5	6041.6	6072.2	6236.3	6238	6265	6357.5
0	0	0	8.958	13.107	17.636	15.254	24.469	26.615	30.308	40.207	51.081	70.206	92.911	132.91	187.27	259.92	353.25	439.43	586.85	665.3	818.55	1092.4	1357.8	1283.4	1602.6	1893	2320.2	2253.6	2473.1	2960	3172.2	3293.9	3380.8	3690.4	3792.9	3842.6	4132.3	4314.2	4548.7	4799.1	4876.5	5010.5	5152.3	5210	5456	5381.8	5413.6	5262.3	5322.1
0	0	0	14.092	9.7981	17.92	6.4246	21.34	16.787	23.411	18.815	23.667	32.979	22.116	53.541	75.974	104.17	146.1	202.52	257.83	321.42	416.76	493.96	576.31	685.29	820.36	972.21	1115.9	1244.8	1396.8	1460.6	1593.4	1819.4	1955.8	2178.5	2370.2	2495.9	2633	2755.1	2899.9	3058.7	3224.8	3347.3	3494.8	3555.1	3709.4	3725.2	3759.9	3817.1	3958.5
0	0	0	9.6436	14.555	6.5964	18.394	26.035	32.886	27.696	30.832	39.465	38.223	41.806	44.068	45.594	43.581	56.447	60.495	56.071	58.084	61.954	71.336	81.547	100.18	124.97	162.67	216.72	257.81	295.8	357.56	403.29	459.14	568.47	640.57	760.95	855.12	922.39	1012.2	1151.2	1188.9	1307.3	1336.5	1407.5	1472.4	1551	1538.2	1585.9	1623.9	1656.9
0	0	2.1694	3.591	9.0367	4.7889	3.9065	7.9028	3.9464	17.504	6.75	20.305	25.559	57.845	88.224	146.98	236.72	291.92	409.4	498.49	609.17	732	1144.4	1298.2	1501.9	1480.4	1701	2096.6	2102.2	2348.8	2518.7	2650.7	2929.6	3104.5	3265.4	3393.4	3550.2	3751.1	3911.3	4165.5	4331.3	4471.4	4632.5	4817.1	4841.4	4948.6	5033.8	5004.2	5056.7	5149.6
0	0	0	0.23886	8.0136	11.547	9.8567	19.542	13.537	21.528	28.942	25.9	29.709	33.768	41.28	68.654	121.37	172.15	257.13	363.48	499.87	671.74	857.49	1033.9	1303.4	1472.2	1749.9	2074.6	2325.9	2640.1	2866.9	3099	3423.4	3535.2	3940.1	4143.6	4298.5	4440.9	4682.6	4710.7	4877.2	4924.1	5077.4	5260	5112.4	5364.2	5434.2	5343.3	5280.2	5358.8
0	0	0	0	9.2468	3.3251	14.515	16.033	16.524	22.127	19.356	23.95	19.065	33.873	34.247	51.618	68.835	88.438	123.69	181.98	247.39	317.83	405.3	493.4	618.14	679.83	797.47	885.25	1012.4	1157.1	1255.8	1344.6	1492.9	1606.9	1747.8	1867.2	1931	2067.8	2114	2198.2	2285.9	2392.7	2422.5	2486	2487.9	2547	2586.8	2640.7	2628	2708.2
0	0	0	12.083	7.3708	18.945	14.312	9.2429	15.328	43.94	75.012	100.35	159.12	226.32	336.06	484.56	657.72	901.85	1192.6	1469	1744.3	2000.9	2322.7	2600.8	3034.9	3329.9	3645.6	4121.8	4469.2	4815.2	5196.9	5440.6	5680.4	5779.9	6224.3	6359.6	6328.8	6631.7	6469.6	6740.4	7065.6	6965.3	6989.4	7038.6	7207.8	7155.9	7181.1	7159.5	7150.4	7236.4
0	0	0	7.0855	10.936	17.478	17.43	14.824	22.501	30.5	44.108	48.089	50.56	61.214	81.53	100.14	123.98	162.03	201.68	242.02	325.39	403.21	481.81	564.62	683.49	819.39	932.82	1114.2	1328.6	1536	1756.9	2006.2	2213.8	2448.4	2683.7	2942.1	3088.8	3310.6	3629.4	3849.8	3999.8	4077.9	4176.4	4250.4	4427.2	4466.1	4569.2	4658.8	4673	4579.5
0	0	0.37964	0	8.1964	6.7765	5.3182	14.932	10.464	31.296	72.017	131.59	215.76	333.39	499.23	678.12	817.07	1235.2	1458.9	1809.7	2173.7	2389.5	2807.3	3046.9	3580.4	4055.1	4260.1	4637.4	5224.5	5417.3	5957.8	6174	6624	7054	7392.2	7767.3	8193.8	8102.5	8364.5	8446.9	8818.8	8861	8997.8	9332.3	9526.6	9655.4	9372.6	9408.7	9559.3	9537.5
0	0	0	17.038	31.028	22.042	42.344	39.778	47.064	53.248	49.704	49.551	60.032	67.504	80.358	117.73	152.72	223.96	289.52	395.27	536.45	733.2	892.49	1141.7	1364	1677.6	1998.7	2228.4	2599.3	3009.9	3290.7	3589.2	4026.7	4373.3	4492.7	4938.1	5299.2	5508.6	4677.6	5892.8	6089.1	6342.3	6291	6573.7	6651.6	6693.4	6719.1	6585.5	6561	6509.3
0	0	0	7.4392	22.45	19.06	22.412	18.691	28.428	0.39487	11.18	0	8.5844	0	0	0	0	5.3101	12.305	35.841	75.241	118.88	176.64	268.03	436.41	523.88	668	711.45	735.09	990.62	1110.5	1098.9	1285.8	1510.7	1713.3	2001.9	2326.8	2510.7	2909.5	3166.8	3411.2	3721.9	3849.7	4098.4	4300.7	4508.4	4582.3	4789.1	4759.4	4830.3
0	0	0	14.468	27.668	20.391	25.808	35.381	44.049	61.851	94.078	152.51	222.92	321.39	406.41	548.37	662.96	804.16	1013.9	1128.7	1244.7	1421.7	1595	1744.5	1960	2135.1	2330.7	2468.6	2796.4	2933.8	3107.8	3279	3580.6	3722.7	3918.7	4152.9	4293.6	4449.9	4758.5	4884.8	5071.9	5094.7	5186.1	5250.3	5453	5555.7	5519.1	5520.8	5651.7	5663.2
0	0	0	25.053	22.258	19.59	4.2785	9.4501	18.186	14.467	24.059	17.709	29.214	21.538	17.853	25.875	37.491	32.666	39.97	33.354	6.5937	10.625	30.191	62.156	78.48	91.664	138.53	144.29	168.65	220.04	283.78	369.01	440.87	476.75	522.73	551.21	706.7	746.99	859.2	884.51	998.64	1041.6	1197.8	1285.7	1317.3	1285.4	1283.1	1368.9	1443.1	1529.4
0	0	0	0	15.22	6.3016	24.67	32.327	43.242	44.857	44.464	40.396	61.611	50.946	53.708	72.445	64.788	91.752	138.57	174.86	258.69	357.67	429.7	565.28	693.74	770.4	899.02	1007.9	1145.1	1157.7	1240.6	1451.8	1554.4	1652.8	1756.9	1886.1	1898.3	2014.2	2129.1	2286.3	2291.4	2372.9	2430.4	2465.3	2464	2489.5	2535.5	2614.6	2644.1	2698.7
0	0	0	1.3684	15.636	19.804	21.192	25.847	34.519	31.62	39.516	42.969	52.072	59.538	75.895	91.96	131.09	198.69	300.99	451.33	602.28	788.49	1040.1	1284.5	1581.6	1933.7	2133.3	2532.2	2857.3	3095	3412.4	3620	4083.8	4336.1	4584	4937.6	5206.7	5356.2	5548.3	5705	5959.9	6172.8	6347.1	6472.7	6716.5	6530.6	6702.7	6822.1	6796.8	6824.1
0	0	0	4.4012	10.947	16.134	32.563	19.16	33.454	33.931	44.333	47.911	42.94	48.099	59.78	90.196	160.18	218.74	319.27	440.64	627.38	855.82	1062.2	1360.6	1524.8	1841.3	1924.6	2188.5	2412	2627.6	2819.6	2916.9	3155	3343.8	3609.7	3760.5	3966.1	4022.2	3911.9	4237.6	4265.3	4328.7	4433.5	4469.4	4604.7	4521.2	4543.2	4568.9	4599	4667.1
0	0	0	13.41	11.941	18.783	18.295	22.683	20.132	32.216	39.699	68.714	105.06	156.29	206.44	317.97	424.92	538.41	779.21	902.46	1172.9	1405.7	1713.8	1918.8	2276.5	2604	2977.9	3279.6	3543.3	3902.2	4261.4	4596	4884.7	5007.9	5248.2	5422	5433.7	5771.6	5872.3	5832.2	6069	6341.8	6330.8	6075.8	5997.5	6386.9	6325.3	6522.8	6415.1	6396.4
0	0	0	2.9041	18.863	13.556	12.46	22.322	24.502	26.008	29.968	31.835	37.938	30.428	34.383	46.052	62.174	75.029	103.62	141.8	176.52	234.03	282.97	365.91	462.39	577.15	705.01	862.93	1001.4	1200	1464	1586	1922.2	2153.8	2456.2	2732.9	2967.4	3229	3508.9	3665.2	3900.7	4136.7	4203.4	4257.4	4458.4	4576.6	4690	4675.9	4655.8	4737
0	0	0	12.822	7.6321	9.4344	8.2327	8.2175	12.519	14.574	30.502	30.613	48.391	64.615	96.904	193.63	224.37	232.41	313	398.92	484.45	509.76	604.65	667	686.88	895.44	1012.4	1080.4	1160.9	1323.1	1622	1550.4	1737.8	1814.3	2002.1	2164.8	2262.9	2412.1	2529.3	2613.2	2783.3	2840.7	2919.9	2942.9	3058.9	3086	3130.8	3188.9	3214.9	3263
0	0	0	14.796	8.2092	6.3474	3.4552	6.026	1.4557	11.865	11.235	23.293	20.611	31.283	21.134	23.668	26.13	29.174	35.588	39.141	38.335	49.156	89.653	118.51	186.66	248.42	319.05	429.35	546.54	646.88	786.91	902.07	1052.8	1182.4	1363.2	1498.5	1644.1	1812.3	1917.6	2168.3	2228.2	2387.5	2449.7	2524	2546.2	2686	2705.5	2640.5	2730.3	2761
0	0	0	2.7904	6.7377	18.446	23.626	26.254	34.063	35.807	37.287	27.238	21.757	34.471	25.136	47.21	60.153	49.099	70.031	70.523	112.76	174.13	266.76	309.07	534.23	573.75	743.53	869.27	1005.5	916.74	1299.2	1129.7	1278.1	1338.7	1465.3	1741.2	1659.5	2122.1	1907.4	2145.9	2245.3	2272.9	2470.5	2424.3	2461.3	2549.6	2579.3	2750	2888.3	2978.3
0	0	0	0	22.27	36.36	28.765	40.643	29.477	24.824	36.375	29.673	45.351	73.444	104.63	158.52	239.13	296.71	408.39	524.57	702.07	862.47	1086.5	1317.6	1569.7	1924.7	2200.7	2496.9	2824.5	3098.2	3431.4	3695.7	4033.4	4392.2	4731.5	5014.7	5484	5586.3	5733.9	5895.4	6062.4	6267.5	6468.8	6500.6	6609.7	6854.2	6935	7005.6	7042.2	7120.2
0	0	0	7.2698	15.912	17.059	18.519	23.547	22.513	18.707	30.429	68.057	115.02	179.31	251.61	335.73	447.32	538.09	684.15	819.74	955.54	1152.8	1387	1663.7	1895	2166.9	2550.9	2758.2	3163.5	3582.1	3886	4180.1	4444	4981.4	5403.1	5763.9	6092.4	6265.7	6760	7185.9	7461.3	7709.9	7682.5	8035	8358.4	8828.2	8779.2	8943.1	8891.6	8818.1
0	0	0	13.72	15.511	3.9241	7.546	12.53	10.81	37.624	76.397	138.99	255.56	381.91	589.35	832.81	1014.2	1369.1	1620.5	1908.4	2081.5	2421.8	2657.2	2881.6	3174	3449.1	3943.3	4203	4337.7	4593.7	4992.1	5053.8	5314.1	5639.5	5734.3	6144	6091.2	6457.4	6647.9	6730.6	6942	6932.5	7096.4	7056.9	7259.8	7364	7238.8	7443.4	7548.4	7434.9
0	0	0	10.294	14.354	2.0285	11.798	10.703	16.945	43.839	70.655	126.95	217.47	349.26	512.61	698.1	909.91	1113.4	1343	1565.5	1832.3	2082.2	2332.1	2610.5	2931	3272.2	3623.4	3899.1	4233.9	5048.9	4977.6	5123.2	5402.7	5786.5	5960.2	6365.5	6977.5	7386.1	7644.9	7882.3	7991.8	8380.3	8537.4	8560.8	8646.2	8782.7	8564.4	8742.7	8716.2	8679.3
0	0	3.078	10.136	17.318	10.994	20.265	23.451	24.073	22.988	25.1	32.596	21.587	49.524	103.43	179.54	278.37	442.25	567.29	763.54	970.7	1142.4	1421.5	1758.5	2119.2	2325.5	2725.3	3189.6	3699.4	3996.5	4395.2	4791.2	5167.3	5440.5	5962.8	6217.8	6596	6899.3	7219.7	7606	7733.2	7835.8	8074.2	8257.8	8290.7	8665.9	8658.2	8699.7	8884.7	8862.8
0	0	0	8.2656	7.9574	15.252	14.015	9.9775	9.9621	9.2974	12.019	6.1099	2.076	12.845	15.238	14.746	22.821	27.404	36.105	53.301	62.974	70.55	103	113.82	148.84	185.41	212.06	257.32	320.34	368.52	419.55	501.78	614.72	680.77	817.52	946.01	1061	1215.5	1307.2	1474.3	1603.2	1752.6	1872	1968.9	2066.4	2157.8	2274.1	2362.5	2515.9	2575.2
0	0	0	9.3687	18.39	8.4847	30.633	25.95	32.051	46.301	76.461	123.15	203.64	339.28	525.22	795.53	1093	1483.5	1991.6	2319.1	2753.9	3297.6	4068.4	4462.3	5201.3	5979.6	6466.2	7454.9	7998	8473.5	9719.2	9735	10279	10814	11405	12322	12688	13205	13868	14235	14610	15131	15210	15685	15896	16067	16182	16424	16002	16692
0	0	0	19.103	35.248	43.35	38.155	31.019	0	42.636	38.024	45.632	54.044	68.267	89.753	82.651	111.13	145.19	198.16	289.18	351.55	455.49	606.07	719.77	876.06	993.09	1134.2	1279.4	1450.7	1571.4	1794.6	1883.9	2095.1	2162.3	2380.8	2547.5	2678.6	2769.6	2866.4	2909.1	3045.9	3085.9	3192.5	3216.4	3281	3279.6	3244.9	3297.1	3314.2	3336.3
0	0	0	6.7581	9.203	4.5916	5.8612	11.042	12.086	8.2435	16.921	39.137	42.659	17.466	18.93	18.007	20.338	19.906	31.723	24.134	30.218	37.062	53.602	87.163	132.84	185.48	246.73	314.47	370.96	477.43	584.34	671.72	805.2	906.34	1016.5	1160.5	1289.5	1463.2	1613.1	1738.4	1894.4	2000.4	2052.3	2180.7	2261.6	2334.3	2411	2452.4	2499	2623.8
0	5.7213	0	8.6221	12.419	0	9.9793	19.644	24.269	29.199	39.354	38.818	37.733	55.476	69.261	86.233	152.7	250.84	379.34	515.45	738.36	912.35	1128.5	1274.2	1437.8	1725.7	1895.5	2079.3	2206.4	2406.1	2536.7	2621.9	2855.9	2885.1	3044.9	3172.9	3308.7	3368.2	3529.8	3564.3	3783.2	3897.2	3920.9	4159.3	4056.7	4080.1	4278.1	4261.9	4196.8	4195.9
0	0	0.32113	6.7058	1.3321	8.8034	12.651	22.796	13.709	19.214	19.99	13.374	28.407	68.075	115.39	183.83	292.38	446.05	664.93	884.03	1101	1353.7	1707.5	2033.1	2415.6	2859.7	3206.5	3473.9	3985.1	4420.9	4749.3	5147.5	5418.6	5818.5	6199.5	6670	6973.9	7371.3	7585.5	7521.9	7828.1	8219	8415.7	8445.5	8634.5	8736.5	9018.3	8947.5	9071.1	9118.4
0	0	0	5.9292	12.089	21.439	18.645	36.471	44.323	59.736	76.432	86.135	113.09	153.76	236.18	355.3	481.8	680.82	889.22	1115.4	1434.3	1690.2	2032.8	2308.8	2656.7	3251.3	3509.1	4044.7	4439.5	4978.8	5404.3	5781.1	6345.6	6745.7	7181.4	7448.3	7921.6	8095.9	8446.8	8609.9	8815.7	9155.9	9337.8	9509	9621.1	9787.2	10024	10257	10186	10388
0	0	0.25221	4.9006	11.908	5.4825	15.463	16.408	20.613	40.697	67.302	107.02	141.71	217	311.59	457.5	566.39	706.88	821.4	991.79	1080.9	1248	1342.4	1471.6	1713.9	1857.9	2076.1	2301.6	2497.9	2585.7	2834.4	2981.2	3311.3	3510.5	3792.4	3965.7	4179.8	4424.7	4717.1	5001.4	5718	5291	5598.7	5925.7	6199.7	6103.1	6380.3	6267.4	6488.2	6603.5
0	0	0	11.366	23.317	16.669	26.04	23.827	30.833	34.362	38.786	39.331	36.772	47.556	57.502	83.145	109.46	169.9	230.39	341.91	471.01	623.66	802.68	945.13	1131.2	1364.4	1587.7	1752.8	2038.5	2217.8	2489.4	2702	2986.3	3214.2	3439.6	3692	3743.1	3915.9	4156	4389	4756.9	4807.8	5010.2	5077.1	5386	5451.7	5691.5	5675.5	5762.8	5908.2
0	0	0	9.523	12.247	13.858	35.482	44.193	50.405	69.749	68.295	88.521	93.201	90.514	109.37	117.3	130.17	143.73	149.26	170.93	194.57	211.19	242.62	305.74	378.91	488.75	644.37	839.2	1060.5	1227.6	1403	1564.6	1827	1989.6	2212.3	2532.7	2649	2682.1	2750.6	2891.3	3041.1	3156.4	3228.5	3274.9	3360.6	3379.8	3523.1	3546.3	3642.8	3687.6
0	0	0	10.831	15.406	27.431	23.785	31.2	33.481	38.748	44.375	43.837	56.46	72.573	99.444	48.26	60.883	69.108	78.154	128.79	164.78	299.93	420.19	574.83	794.98	1001.1	1341.1	1617.3	1979.5	2291.3	2609.4	3171.6	3483.1	3976.5	4464.3	4820.4	5378	5916	6127.7	6537.1	6711.6	6740.6	6919	7239.1	7534.7	7606	7971.9	7756.4	7735.2	7872.7
0	0	0	0	13.465	15.531	23.818	29.066	34.678	40.719	44.54	50.624	55.286	57.305	87.079	134.64	187.83	284.67	386.23	478.38	618.88	769.46	915.29	1122	1342.4	1545.2	1792.9	2085.1	2257	2527.6	2768.1	2993.8	3401.3	3708.4	3920.9	4184.8	4457.1	4621.7	4821.2	5075.6	5197.7	5428.6	5602.7	5655.8	5693.5	5736	5918.2	5955.5	6088.3	6077.1
0	0	0	2.4064	13.867	28.341	38.998	50.984	50.37	58.736	90.246	102.74	122.49	151.26	184.71	227.12	317.06	407.29	516.51	663.51	848.56	1074.5	1287.1	1494.4	1724.4	2080.5	2280.9	2495	2789.6	3065.6	3241.7	2854.6	3423	3405.5	3948.5	4336.4	4587.8	4620.7	4682.6	4821.8	4950.3	5247.7	5252.8	5434.1	5439.6	5541.7	5532.7	5670.4	5687.2	5708.9
0	0	6.211	0.59143	12.167	22.88	25.629	22.459	15.043	23.884	34.907	28.833	43.367	44.353	35.521	38.463	48.607	73.152	94.738	116.77	154.81	221.56	318.79	413.1	578.6	736.1	934.14	1100.6	1386.7	1625.3	1907	2088.4	2372.9	2589.2	2854.1	2941.6	3148.3	3233.6	3506.6	3596.6	3733.8	3764.8	4086.6	3995.4	3969.3	4137.9	4122.4	4330.7	4471.8	4424.9
0	0	0	8.2907	9.8753	8.7573	18.414	20.704	29.512	27.442	36.136	44.816	46.036	59.391	85.387	125.66	175.32	255.52	321.13	380.22	459.38	536.22	588.86	691.81	778.8	851.52	915.17	990.76	1106.9	1185.4	1200.4	1313.4	1385.3	1404.3	1449.4	1504.5	1562.6	1602.6	1634.5	1744.9	1764.4	1769.7	1797.5	1826	1865.3	1899.4	1877.1	1881.8	1909	1934.8
0	0	0	5.7837	10.48	9.1555	23.946	28.388	51.074	100.89	177.48	284.99	413.44	576.76	758.45	975.6	1221.8	1437.5	1727.2	1935.4	2137.2	2464.9	2636.9	2613.3	2964.2	3503.5	3770.1	3956	4227.3	4254.9	4543.6	4725.1	4890.2	4957.3	5197.8	5211.7	5474.5	5449.3	5463.6	5571.1	5488.3	5645.2	5690.6	4608.2	4981.3	5847.2	5763.7	5711.4	5674.1	5901.9
0	0	0	22.583	66.846	94.591	90.893	100.61	89.8	94.767	107.91	106.19	105.59	110.3	98.973	121.02	106.73	128.03	140.21	168.38	190.05	216.37	257.23	312.33	353.34	456.84	499.09	611.68	683.3	775.69	870.11	983.27	1146.4	1264.9	1458.6	1594.2	1862.6	1989.8	2215.5	2383.4	2560	2618.4	2783.3	2908.7	3046.8	3346.9	3558.6	3656.7	3696.7	3957.7
0	0	0	7.4132	15.509	18.604	23.729	33.729	33.508	36.904	29.065	28.958	40.269	44.363	33.33	30.434	28.818	31.987	34.108	27.782	42.959	51.09	61.698	78.187	101.7	174.27	249.69	350.1	428.6	531.26	652.37	968.84	1148	1288.8	1412.2	1551.2	1690.8	1882.1	2020.7	2067.9	2214.4	2358.7	2418.7	2460.8	2500.8	2512.5	2576.6	2602.4	2700.6	2697.3
0	0	0	11.724	12.41	18.282	15.536	16.047	34.582	79.561	168.46	288.69	411.36	684.34	811.38	1134.2	1365.6	1668.2	1971.5	2249.5	2692.8	3131.7	3561.3	3835.3	4206.7	4475.2	4889.6	5470.4	5781.6	6215.5	6526.8	6621.7	7089.2	7530	7985.1	8168.8	8521.7	8569.3	9922.7	8696.9	9078	9332.9	9462.9	9731.3	9822	9754.5	9643	9696.7	9727.4	10005
0	0	0	0	25.424	6.768	31.874	3.7354	47.328	4.0748	21.19	28.101	23.885	30.06	13.373	18.152	32.935	77.105	112.6	164.95	256.83	342.26	473.59	585	786.97	1023.7	1232.2	1490.7	1827.6	2008.7	2396.3	2735.5	3088.7	3324.4	3702.2	4009.9	4154.2	4523.2	4780.2	4979	5324.6	5435	5624.2	5783.8	5752.7	6103.5	6194.2	6291.1	6197.8	6240.4
0	0	0.15746	9.244	13.496	15.447	22.588	27.121	38.68	62.388	95.359	135.07	195.79	263.77	341.17	441.5	609.23	755.39	985.95	1081.1	1329.9	1521.3	1739.2	1935.6	2215.8	2425.3	2641.9	2861	2994.9	3181.4	3365.8	3645.7	3798.3	4033.8	4088.1	4329.1	4603.8	4747.1	4959.5	4971	5108.6	5228.6	5235.2	5315.6	5417.8	5390.7	5471.4	5511	5515.3	5570.7
0	0	0	3.953	11.386	15.544	16.932	18.371	43.315	63.454	117.12	176.95	280.57	387.67	567.54	777.32	1020.1	1322.9	1564.7	1946.3	2223.9	2619.9	2946.2	3354.3	3814.8	4183.8	4702.7	5101.4	5578.5	5897.2	6488.7	6841.3	7355.1	8044.4	8451.8	9029	9517.2	9865.9	10383	10814	10859	11418	11655	11995	12418	12258	12555	12675	12092	13123
0	0	0.89642	6.9127	14.233	12.082	15.379	18.123	18.336	26.331	27.606	40.952	28.547	76.627	109.38	177.34	297.16	478.21	644.07	869.41	1105.3	1403.5	1666.7	1996.5	2288.3	2539.7	2861	3110.1	3366.9	4197.6	3900.6	4129.6	4314.7	4612.5	4685.4	4903.1	4947.3	5132.1	5215.1	5208.3	5341.2	5444.9	5380	5558.6	5664.4	5834.1	5818.9	5870.7	5867.5	6033.7
0	0	0	1.0704	8.7425	17.167	23.539	27.627	37.636	56.157	89.823	137	184.03	294.24	421.87	650.31	907.42	1165.7	1429	1678.3	1989.7	2117.7	2438.7	2627.4	2849.6	2792.5	3131.7	3240.7	3540.4	3495.3	3682.9	3869.7	4016.1	4260	4395.5	4733.1	5082.6	4958.6	4975.9	5294	5337.9	5590	5931.9	5932.4	6243.1	6315.4	6339.8	6412.9	6311.4	6522.4
0	0	0	10.253	9.8539	3.5583	2.3008	11.375	10.162	32.738	64.429	138.43	243.25	400.12	620.48	875.67	1201.4	1532.2	1880.5	2154.7	2666.8	3214.6	3558	4143.9	4700	5194.7	5804.6	6478.5	6761.3	7518.9	7930.7	8513.4	9212.1	9614.5	10041	10798	11086	11582	11912	12349	12641	13060	13285	13623	13759	13545	13770	13813	14159	14163
0	0	0	1.4274	11.243	16.554	14.516	21.064	14.999	17.86	21.168	15.151	20.709	23.963	12.722	24.877	56.544	74.245	128.79	188.32	262.18	360.87	466.04	622.82	756.84	896.65	1001.4	1206.5	1463.7	1624.3	1724.1	1792.7	2163.5	2358.2	2641.4	2957	3221.9	3457	3605.9	3594.4	3622	3879.1	3898.9	3953.8	3970	4188.1	4231.7	4356.5	4381.5	4473.2
0	0	0	3.068	12.716	4.183	11.235	16.108	16.66	18.057	26.64	33.49	40.362	86.359	171.42	270.86	428.97	601.88	770.34	959.64	1054	1457.7	1703.5	1908.1	2325	2481	2885.8	3162.2	3482.1	3809	4078.9	4237.8	4685.6	5010.4	5309.1	4871.8	5126.2	5889	6119.2	6322	6355.6	6221.5	6825.4	7022.6	6417	6776.7	6802.6	6878.6	6916	6995.4
0	0	0.87243	0	6.92	7.1365	19.762	17.844	20.246	33.874	45.715	49.305	48.447	65.472	61.956	73.965	86.757	84.57	125.03	201.66	275.71	401.1	524.64	662.16	834.65	991.64	1255.3	1456.4	1707.8	1860.6	2000.5	2220.9	2445.9	2606.4	2820.1	2977.3	3058.8	3348	3427.2	3535.8	3511	3736	3809	3912.2	4192.4	4082.8	4144.5	4213.5	4224.4	4347.2
0	0	0	6.9071	12.083	20.454	30.577	39.817	37.52	45.803	58.096	67.826	78.188	128.66	200.07	281.51	387.69	532.35	705.8	880.04	1038.7	1304.9	1537	1809.4	2010.2	2374.9	2651.1	2968.7	3362.4	3590.7	3876.7	4079.5	4348.6	4507.5	4766.1	5071.9	4924.2	5440.3	5588.1	5814.3	5971.5	6190.9	6341.3	6381	6538	6561.9	6622.6	6833.9	6766.5	6815.6
0	0	0	3.0452	7.8216	8.2863	8.9797	7.0327	7.7197	8.5915	9.2122	9.5907	6.8465	5.3531	5.3022	26.481	55.176	79.405	134.09	187.81	296.38	432.56	642.48	781.72	1042.6	1185.2	1439.8	1620.8	1859.9	2112.3	2372.9	2607	2882.7	3101	3486.4	3695.6	3888.6	4214.4	4304.1	4589.1	4758.7	4863.5	5064.6	5153.9	5224.8	5321.3	5348.6	5458.9	5417.9	5625.4
0	0	0	11.426	12.042	12.093	24.298	25.598	22.693	31.921	27.736	33.532	26.974	28.755	44.159	69.624	102.42	136.75	172.79	225.06	338.81	406.8	528.89	663.47	743.48	861.56	1069.9	1213.6	1338	1536.7	1637	1617.7	1905.8	2050.4	2173.4	2388.2	2439.6	2599	2796.1	2895.7	3089.9	3129.6	3223.3	3377.2	3461.5	3495.1	3617.6	3604.7	3677.9	3793.5
0	0	0	6.2528	16.464	18.489	21.364	13.576	26.572	41.974	51.571	60.842	80.913	88.171	98.049	129.83	171.23	232.85	355.63	451.1	574.49	690.42	869.09	1055.4	1185.1	1410.8	1599.9	1767.1	1855.3	1966.6	2230.9	2087.2	2377.7	2555.3	2758.2	2786.5	3053.1	3191.3	2987.4	3471.7	3265.9	3551.1	3413.4	3717.8	3805.7	3770.2	3803.6	3967.5	4078.8	4209.3
0	0	0	12.092	16.136	11.123	19.25	25.328	29.306	39.084	45.069	50.029	59.514	65.633	76.973	95.997	122.98	137.71	166.78	216.07	207.92	270.82	340.11	445.49	536.16	676.8	833.7	1004.1	1178.3	1335.3	1556.9	1789.1	2071.5	2272.3	2480.9	2860.1	3056.3	3199.7	3518.4	3634.4	3854.9	3903.1	4076.2	4313.5	4435.5	4541.1	4564	4623.4	4667.8	4620.6
0	0	4.4655	14.929	14.129	13.313	23.025	39.173	62.894	122.9	228.52	338.27	505.83	678.15	828.79	1021.1	1154.9	1353.5	1521	1610.3	1693.1	1764.6	1937.6	2089.4	2312.4	2504	2727.4	3005.3	3157.4	3373.1	3480.4	4263.1	4561.6	4740.3	4972.7	5391.9	5554.3	5911.2	6256.5	6224.9	6633.1	6790	6724.3	7087.5	7179.8	7121	7058.6	7224.5	7253.2	6065.9
0	0	0	1.1714	18.764	22.808	21.518	21.531	32.274	25.586	43.934	60.03	111.37	181.9	276.26	431.79	608.66	878.82	1104.6	1408	1641.9	1920.4	2250.9	2572.5	2905.5	3222	3505.9	3850	4039.5	4582.5	4688.5	5036.9	5584.6	5776.1	5961.5	6349.2	6762.8	6555.3	7307.8	7614.2	7695.6	7681.4	7949.8	7676.4	7888.6	8543.7	8356.6	8387.4	8634.2	8552.4
0	0	0	11.946	17.807	14.772	21.749	11.333	26.968	28.208	47.029	51.204	59.955	108.11	147.9	229.61	324.52	448.77	601.65	735.91	912.85	1012.2	1128.4	1273.5	1423.8	1526.6	1666.8	1746.7	1946.4	1991.5	2242.2	1966	2095.2	2695.4	3030.7	3293	3628	3896.4	4309.6	4444.5	4787.8	5106.8	5208.8	5524.8	5708.1	5664.3	5761.7	5923	5971.2	6263.5
0	0	0	10.55	9.8031	15.175	18.276	21.977	33.14	36.582	46.479	53.363	52.809	47.086	44.421	53.906	63.414	94.893	146.72	181.87	257.25	362.67	527.11	674.54	854.15	1027.6	1244.2	1457.9	1703.3	1910.8	2115.7	2343.7	2582.8	2840.9	2977.7	2943.9	3116.4	3134.7	3490.7	3399.7	3734.7	3516.6	3821.1	3723.2	3783.6	3698.5	3790.4	3859.2	3765.8	3865.3
0	0	0	5.4561	11.693	19.98	26.293	29.21	40.103	59.338	106.09	157.09	200.11	289.77	369.46	527.65	702.62	936.07	1226.7	1496.5	1816.1	2085.8	2448.4	2835.8	3186.3	3371.8	3699.8	4187.6	4627	4983.9	5221.9	5545.7	5924.6	6266	6694.3	7037.2	7044.8	7525.3	7727.4	8164.7	8260.4	8362.8	8652.7	8712	9139.6	9206.5	9207.3	9256	9169.3	9291.5
0	0	0	11.016	15.272	12.286	23.691	32.534	41.647	41.32	47.585	49.768	59.447	53.3	79.812	108.9	162.14	226.54	297.42	360.65	430.91	525.27	559.85	724.92	883.41	1046	1173.3	1335	1545.8	1643.4	1893.1	2063.6	2259.9	2439.1	2622	2871.9	3003.6	3200.2	3484.1	3688.5	3892.3	3934.8	4074.2	4187.6	4107.5	4150.5	4232.5	4449.1	4881.6	4697.9
0	0	0	3.2721	21.28	18.735	15.826	21.411	22.459	32.343	37.816	39.871	55.876	114.42	187.2	288.49	411.47	524.27	647.76	787.07	890.76	971.84	1131.2	1241.9	1401.3	1576.4	1710.5	1865.1	2067.1	2145.6	2335.9	2463.7	2588.6	2711	2790.9	2985.7	3031.2	3041.6	3278.4	3382.6	3472.6	3418.8	3531.2	3525.7	3569.3	3645	3632.8	3683.4	3748.1	3773.2
0	0	0	1.8041	16.326	33.705	36.244	33.688	57.532	55.804	61.303	66.531	81.29	87.182	104.73	129.62	208.72	292.11	385.6	492.24	638.14	767.97	947.07	1111.9	1318.2	1498.3	1694.4	1929.3	2170.5	2384.9	2609	2767.3	2996.8	3205.9	3361.8	3611.1	3791.8	3874.2	4085.3	4156.5	4309.8	4386.7	4417.8	4480.3	4665.7	4619.7	4644.1	4767.4	4738.2	4720
0	0	3.6174	0	0	5.36	16.229	24.029	20.533	23.031	16.528	18.981	20.812	42.436	69.686	130.44	207.7	319.5	448.2	579.03	725.27	908.27	1090.2	1295.6	1524.9	1718.8	2000.5	2131.2	2290.6	2494.5	2628.7	2828.4	3066.7	3174.2	3404.2	3476.8	3605.8	3562.1	3539.2	3669.5	3888.3	3938.8	4187.4	4106.5	4218.4	4307.7	4333.3	4363.6	4331	4387.9
0	0	0	11.942	25.508	25.814	43.759	65.109	106.5	152.97	276.89	423.64	621.11	820.7	1069.3	1335.5	1563.3	1888.1	2233.3	2644.4	3010.4	3351.1	3644.3	4042.3	4468.8	4851.3	5321.5	5697.6	6232.9	6666.1	6993.3	7164.8	7779	8070	8571.2	8838.1	9278.1	9374.5	9454.4	9907.8	10305	10209	10261	10574	10798	11015	11058	11134	11204	11422
0	0	0	7.3103	19.519	22.693	20.5	31.891	29.047	27.167	35.449	34.526	31.45	50.214	50.989	104.51	150.47	211.43	285.71	374.95	470.33	544.5	700.74	890.2	985.46	1261.2	1458.8	1638	1791.5	2120.7	2165.5	2481.3	2706.5	2952.8	3133.5	3331.2	3363.9	3683.2	3881.5	4050.8	4167.3	4345.5	4428	4483.5	4534.4	4630.8	4756.6	4813.1	4702.4	4938.6
0	0	0	3.4639	11.605	22.812	28.46	33.383	44.393	53.514	56.552	66.709	76.737	77.702	60.671	71.827	77.855	98.786	130.34	180.17	242.53	316.63	450.12	546.62	626.87	810.04	987.92	1164.6	1356.2	1381.7	1613.2	1831.3	2098.1	2417.6	2666.9	3015.3	3258.2	3592.6	3817.7	4064.4	4305.9	4492.7	4713.2	4945.9	5143	5287.6	5262.4	5300.7	5436.7	5599.8
0	0	0	9.1945	14.243	0.20971	28.171	20.256	26.412	45.483	52.856	47.374	65.466	77.305	113.43	170.94	241.37	350.17	472.17	606.47	772.31	929.52	1006.5	1340.4	1566.4	1785.1	2096.2	2334.9	2774.2	3039.4	3370.6	3772	4190.7	4182	4579.7	4902.6	5195.2	5393.7	5637.3	5835.5	5986.6	6186.8	6231.7	6386.8	6706	6716.6	6812.9	6946.5	6848.8	6948.6
0	0	0	7.6903	12.898	15.285	20.549	21.735	13.724	16.421	16.994	20.062	40.725	67.274	111.3	178.6	279.32	413.42	672.5	683.59	910.33	1140.6	1337.2	1549.8	1941.2	2249	2459.7	2824.3	2921.9	3135.5	3288.2	3728.5	4009.6	4178.8	4389.9	4506.1	4793.7	4965.9	5346.8	5420.5	5611.4	5768.6	5515.4	5976.8	6154.5	5952.2	6105.6	5950.6	6191.8	6259
0	0	0	16.489	19.701	28.327	28.644	23.42	31.77	48.242	38.196	40.026	22.977	13.954	26.528	51.981	35.444	38.183	45.597	68.873	65.621	100.94	119.14	147.18	216.5	319.07	427.08	494.73	583.15	651.74	782.27	934.08	1067.4	1212.9	1412.2	1509.9	1763	1884.1	2009.4	2136.8	2268.9	2370.3	2572.4	2609.6	2664.5	2726.8	2787.6	2801.4	2919.2	2841.7
0	0	0	8.1425	18.588	11.438	6.358	15.035	1.55	19.407	17.89	21.166	14.898	17.593	33.231	58.654	81.7	131.07	190.7	261.87	369.89	486.8	627.65	788.89	942.91	1143.9	1392	1650.3	1898.7	2115.5	2322.5	2556.3	2833.5	3013.6	3141.8	3488	3563.7	3690.2	3814.8	3920.3	4099.4	4060.5	4214.2	4184.5	4311.5	4419.3	4432.5	4478.3	4567.3	4692.2
0	0	0	12.114	12.209	4.9355	3.5355	15.028	10.448	15.559	15.542	16.121	20.208	14.7	19.41	24.188	63.696	55.814	80.97	134.75	217.44	308.43	406.53	559.56	687.48	803.9	953.11	1103.5	1278.9	1625.7	1466.6	1523.1	1746.5	1836.7	2014.9	2120	2186.9	2274.4	2456.9	2481.2	2589.2	2596.5	2733	2800.6	2773.1	2803.9	2838	2807.5	2861.1	2897.4
0	0	0	0.80937	9.5456	17.913	24.252	22.617	27.422	32.867	34.027	31.119	24.085	24.187	24.829	19.578	25.643	46.443	83.101	113.88	175.3	235.98	296.88	373.54	444.43	530.56	599.92	714.06	816.41	966.15	1169.7	1323.9	1571	1723.7	1941.1	2176.8	2361.9	2653	2880.1	3062.2	3343.6	3461.8	3579.6	3728.2	3903	3957	4060.2	4181.3	4219.6	4348.4
0	0	0	8.0216	8.2496	16.185	13.594	22.86	24.166	40.11	80.732	134.88	202.13	284.65	384.63	488.03	566.03	670.01	762.64	885.35	990.63	1071.6	1164.4	1292.9	1449.4	1573.9	1796.2	1961.3	2099.6	2284.4	2425.6	2528.6	2627.6	2760.4	2852.8	3087.1	3156.6	3094.2	3234.4	3278.9	3481.2	3539.2	3720.3	3736	3828.3	3671.1	3648.8	3644.3	3611.7	3603.5
0	4.7988	0	4.0323	3.567	5.813	6.9596	9.0418	16.073	15.856	19.36	15.599	16.383	25.469	32.105	38.686	69.209	112.99	183.6	305.74	447.2	628.31	861.35	1105.1	1368	1655.9	1956.9	2342.4	2641.8	3010.5	3354.8	3772	4182.9	4583.9	4966.8	5399.7	5715.3	5994.9	6096.6	6452.3	6579.2	6974	7121.8	7207.1	7314.5	7445.1	7228.6	7668.3	7539.3	7598.6
0	0	0	3.3274	8.3619	26.743	16.96	30.842	15.89	19.686	32.954	44.12	28.752	53.601	57.555	68.725	80.308	93.083	99.551	111.88	134.72	143.18	166.92	222.98	275.81	344.91	420.64	486.3	604.64	675.57	776.49	927.51	1193.8	1371.2	1553	1754.9	1899.1	2081.2	2209.5	2371.8	2462.5	2595.4	2630.8	2658.8	2774.1	2785.3	2729.2	2899.8	2754.3	2762.2
0	0	0	2.3532	20.179	41.36	37.411	37.487	36.855	35.993	38.738	23.84	28.646	27.691	25.824	46.515	53.817	44.561	70.013	92.077	121.46	149.63	213.78	265.98	325.96	423.44	469.89	597.81	699.4	764	833.5	992.75	1112	1252.8	1351.1	1438.9	1625.6	1690.8	1827.3	1854.1	1945.6	2101.9	2050.6	2111.9	2143.6	2220.6	2279.2	2390.1	2384.7	2440.3
0	0	2.0791	0	4.0806	11.521	16.207	21.455	18.919	16.856	36.574	25.471	19.782	18.545	30.013	27.992	28.818	47.776	52.413	89.206	136.2	188.49	296.66	400.11	529.28	734.27	953.13	1189.3	1419.4	1724.4	1999.9	1774.5	1955.4	2270.8	2509.5	2759.3	2912.7	3093	3257.8	3598	3664.6	3832.2	3906.1	4139.6	4280.4	4383.5	4433.9	4509.6	4517.5	4619.3
0	0	0	11.413	11.717	8.9089	17.441	15.404	19.127	25.86	29.026	16.951	26.198	24.406	33.437	53.126	85.889	108.47	159.41	217.94	296.86	436.57	552.04	705.05	848.24	1059.5	1226.7	1449.6	1632.9	1859.5	2044.1	2270.1	2336.9	2517.9	2748.4	2897.8	3200.9	3352.4	3535.5	3711.4	3861.9	4023.5	4162.9	4261.9	4409.1	4413.4	4482.2	4523.3	4532.5	4536.8
0	2.8095	0	9.9343	8.5393	7.2792	11.668	23.406	15.8	25.206	50.488	106.89	202.7	345.36	516.7	784.19	1033.9	1427.1	1814.8	2109.7	2503.1	2756.5	3311.7	3462.1	4135.1	4564.3	4977.3	5391.7	5874.4	6248.9	6778.4	7052.9	7482.6	7821.9	8159.7	8419.4	8682.6	8933.1	9417.4	9595.3	9882.1	10051	10444	9662.3	10002	10550	10653	10996	11023	11120
0	0	0	11.36	2.7424	27.883	13.414	27.404	33.567	61.645	61.158	64.736	91.113	125.02	151.91	205.06	257.15	332.55	407.45	404.61	486.19	697.62	842.41	989.46	1189.6	1313.7	1563.7	1670.8	1940.1	2126.5	2246	2507.7	2698.6	2879.1	3042.5	3210.9	3417.6	3570.6	3631.1	3596.4	3861.2	3937.9	4110.2	4132.5	4233.1	4354	4271.3	4502	4484.3	4495.1
0	0	0	4.3818	12.916	19.27	27.47	25.69	34.815	40.726	42.508	40.146	36.382	78.515	124.56	215.31	371.48	528.92	666.2	922.26	1133.9	1452	1751.7	2137.9	2490.9	2777.9	3132.5	3523.2	3947.1	4310.3	4529.2	4790.5	5102.1	5434.1	5649.4	5862.3	6278	6384.1	6660.7	7105.8	6140	7396.4	7142.5	7463.7	7544.2	7438.8	7489.5	7587.4	7589.4	7669.8
0	0	0	9.4675	20.131	18.394	19.334	28.249	27.797	35.879	40.571	34.396	33.672	33.751	34.215	41.36	37.476	50.026	47.11	51.533	65.024	85.504	88.052	106.94	169.99	208.9	256	293.79	337.9	390.4	442.54	526.39	565.96	642.85	685.74	811.26	877.97	880.47	1090.6	1238.6	1371.7	1493.7	1482.5	1525.7	1539.1	1558.7	1586.6	1603	1628	1648.9
0	0	4.3315	2.872	20.077	19.197	16.261	21.564	26.332	22.47	34.557	37.843	32.114	36.83	39.826	47.439	41.999	62.717	77.672	113.58	173.97	232.69	297.6	417.57	553.55	712.94	850.88	1105.5	1300.2	1524.4	1779.9	2021.1	2313.2	2727.7	3023.5	3448.2	3837.3	4101.3	4323.7	4626.3	4770.8	5041	5040.3	5203.2	5342.3	5522	5663.8	5769.8	5862.7	5784.3
0	0	0	10.127	16.965	21.031	19.794	32.908	30.213	40.968	43.026	44.057	41.634	40.609	46.166	52.756	65.623	107.18	162.43	237.16	335.85	457.17	579.97	745.43	913.36	1059.9	1263.4	1462.3	1699.4	1969.5	2185.9	2399	2618.7	2917.1	3088.9	3346.2	3529.4	3754	3828.3	4011.6	4215.1	4261.3	4374.4	4461.4	4620.8	4691.9	4755.7	4820.2	4981.8	5004.2
0	0	0	12.328	13.505	2.6059	8.7075	7.9959	3.5148	23.133	16.893	17.664	22.445	29.132	41.227	87.665	135.62	243	385.11	519.89	698.21	893.64	1091.8	1271.4	1603	1967.8	2251.1	2597.3	3069.1	3483.4	4126.3	4263.9	4680.2	4948.2	5354.9	5682.8	5902.5	6402.1	6651.6	6943.8	7309	7467.2	7759.8	8214.1	8261.2	8391.8	8482.3	8621.9	8463.8	8627.6
0	0	0	0	13.214	23.483	29.372	35.161	31.251	25.043	35.325	31.873	34.506	29.395	25.021	26.418	35.547	21.799	20.903	34.29	39.623	25.5	40.337	43.701	51.236	79.617	81.536	129.44	180.47	279.18	340.29	485.73	559.54	680.47	847.1	1011.3	1239.9	1349.1	1570.2	1683.8	1789.6	1960.7	1947.6	2144.3	2100	2245.4	2278.4	2404	2338.8	2410.7
0	0	0	16.396	12.719	19.51	15.374	19.455	11.487	12.235	3.5176	3.3411	0	5.5228	15.166	21.559	49.013	121.87	87.237	127.18	161.62	247.7	296.44	250.33	319.41	359.67	434.29	480.38	561.79	613.17	710.57	777.66	942.25	1041.1	1150.5	1240	1332.2	1465.6	1556	1614.1	1674	1791.7	1830.3	1863.8	1927.6	1952.1	1975.4	2039.8	2021.2	2057.1
0	0	0	12.534	18.195	12.155	21.978	23.043	23.427	30.088	26.388	33.246	59.593	111.29	203.51	284.38	442.11	570.64	761.2	947.95	1203.3	1334.9	1628.3	1915.4	2289.1	2584.8	3064.7	3364.9	3721.2	3857.1	4348.4	4563.7	4836.6	5270.8	5644.5	6105.2	6463.6	6706.4	7126.6	7377.5	7839.4	8025	8307.5	8560.3	8848.8	8882	9019.4	9293.1	9340.5	9367.2
0	0	0	5.5002	14.693	17.799	27.161	22.396	28.102	37.7	62.259	128.38	211.64	333.49	502.52	706.42	957.31	1190.1	1484.8	1810.4	2081.7	2472.2	2731.7	3058.6	3477	3749	4127.7	4508	4885.5	5131.9	5321	5595.7	5920.6	6086.9	6326.6	6429.3	6590.2	6736.9	6777	6985.5	6535.1	6833.4	6683.7	6911.4	7094.1	7066.4	6966.3	7176	6612.2	6605
0	0	0	1.7558	10.334	11.099	10.584	13.92	26.749	34.27	49.496	69.603	89.755	108.5	130.37	161.4	168.36	193.92	220.8	250.72	276.96	311	329.73	352.61	386.74	444.29	485.35	569.79	702.78	838.09	1051.4	1234.2	1486	1629	1960.6	2280.1	2517.9	2733.8	2955.3	3236.2	3512	3678.9	3763	3891.4	4051.8	4064.3	4157.8	4262.7	4330.6	4423.3
0	0	0	3.8524	19.807	13.434	18.048	18.742	22.006	23.067	26.511	30.772	38.076	35.543	64.362	107.16	161.36	230.01	341.39	414.49	529.98	662.91	748.75	866.13	1033.4	1224.4	1448.3	1643.2	1842.5	2036.9	2298.2	2487.9	2659.8	2896.3	3183.8	3472.5	3779.6	3961.6	4314.6	4659.2	5000.5	5189.2	5418.9	5546.8	5734.3	5891.7	5961.4	5950.6	6040.7	6285
0	0	3.378	9.5795	14.185	14.197	12.276	28.11	29.556	46.083	49.616	73.375	79.777	76.729	96.431	90.027	93.243	122.46	175.26	212.59	307.96	384.19	521.7	598.08	749.27	879.68	1037.6	1272.4	1495.5	1675.6	1864.8	2074.5	2243.9	2338.1	2593.9	2906.6	3010.7	3242.8	3320.8	3497.3	3730.9	3771.5	3908.4	3966.5	4097.6	4093	4130.3	4264	4237.6	4271.4
0	0	0	0.78793	14.132	10.068	17.868	20.179	23.627	29.915	47.952	103.2	178.3	269.4	397.39	601.24	837.48	1038.3	1332.1	1575.1	2086.9	2316.4	2743.5	2902.8	3306	3629.9	3910.8	4351.1	4806.3	4952.9	5411.1	5670.3	5978.8	6180.5	6557.8	6762.3	6980	7144.2	7294.5	7544.8	7727	7818	8006.3	8167.2	8357.6	8226.3	8433	8668.2	8790.2	8799.6
0	0	0	2.0822	5.874	3.6438	5.4925	7.5265	7.4902	19.033	18.241	17.033	21.411	14.714	15.908	26.002	37.341	62.566	107.09	163.64	267	394.26	499.77	669.17	867.04	1062.5	1343.4	1578.6	1834.4	2455.1	2517.5	2449.6	2708.4	3027.3	3242.6	3411.3	3695.1	3852.5	4116.8	4365.4	5326.9	4797.3	4846.8	4937.3	5101	5282.1	5315.9	5344.9	5616.1	5609.8
0	0	0	8.3689	9.656	16.129	7.5394	0	1.4722	8.6092	16.122	8.2466	0	2.6472	20.466	43.137	118.37	167.71	286.9	387.54	491.32	588.58	837.77	896.35	991.97	1176	1337.8	1562.6	1841.1	1958	2113.3	2225.2	2439.6	2545.4	2598.8	2712.1	2699	3066.8	2991.9	3042.3	3249.5	3267.3	3362.5	3442.6	3531.5	3569.9	3555.3	3580.4	3590.1	3564.1
0	0	0	9.877	3.1492	10.528	14.314	8.9184	14.191	13.618	6.197	10.425	13.268	10.678	0	0	0	5.5306	24.687	45.708	112.47	193.25	241.46	370.17	445.29	624.6	768.59	919.47	1076.2	1289.8	1441.1	1646.2	1943.5	2093.6	2361.7	2579.4	2870.6	3041.7	3321.1	3461.6	3592.6	3912.6	4046	4245.9	4159.1	4292.6	4266.7	4341	4411.1	4116
0	11.668	0	12.382	6.1509	0	8.6478	3.5694	50.729	50.456	77.004	117.82	184.52	277.47	425.64	492.15	630.83	802.98	1050.3	1333.9	1639.2	1954.2	2287.3	2727.5	3160.8	3694.1	3940.1	4620.9	5089.1	5616.4	5960	6326.9	6902.3	7192.2	6737.7	8002.2	7438.7	7898.8	8207.2	9236.3	8759.3	8932.7	10160	10321	9587.3	10727	10790	11003	10964	11241
0	0	0	6.0905	9.6672	20.104	23.06	27.518	37.639	42.049	49.171	55.947	95.027	160.42	261.69	397.96	565.17	814.43	1064.4	1369.3	1667.1	2010.2	2438.3	2777.5	3271.3	3585.5	4117.2	4553.4	4897.6	5277.8	5749.3	5994.8	6363.3	6742.4	7164.6	7509.6	7914.8	8016.7	7841.7	8759.7	8574.5	8826.4	8821	8929.3	9206.9	9230.6	9235.7	9501.8	9158.6	9408.6
0	0	0	6.5697	8.8577	10.887	20.011	26.11	31.981	34.027	39.257	61.108	96.043	143.99	213.11	314.17	432.52	540.25	714.8	866.92	1072.4	1291	1448	1801.9	2059.4	2115	2360.4	2511.2	2834.9	3013.8	3060.3	3325.3	3546.5	3758.3	3950.3	4133.3	4328	4502	4547.9	4842.9	4880.7	4821.1	4871	4934.3	4973.7	5149.9	5078	5088.5	5005.5	5099.8
0	0	0	6.6466	6.2214	13.032	18.281	17.174	27.231	30.702	34.891	61.07	87.275	159.91	270.69	419.22	522.43	697.71	851.71	915.5	1024.9	1115.7	1298.9	1363.7	1617.4	1669.3	1833.7	2048.7	2119.4	2192.8	2391.1	2632.8	2751.2	2982.2	3114.1	3432.7	3816.6	3884.9	3997.5	4203.7	4358.3	4598.5	4752.9	4831.9	4920.1	5077	5078.5	5282	5238.9	5261.9
0	0	0.68595	10.985	5.8287	1.8994	5.1993	4.9475	6.0467	5.8569	11.162	8.252	10.785	8.3196	9.728	10.482	11.04	35.903	58.024	90.543	139.57	184.86	290.32	408.39	480.49	565.6	891.63	821.72	1172.8	1382	1582	1841.3	2064.9	2278.2	2589.6	2765.4	3080	3183.2	3249.2	3394.5	3605.3	3843	3933.1	3895.8	4113.5	4085.4	3972.6	4112.4	4232.2	4310.8
0	0	0.1855	12.651	11.487	6.0404	13.684	21.361	16.011	20.546	18.755	20.88	15.053	16.971	20.648	23.137	24.599	30.438	35.96	41.511	42.503	61.841	85.994	80.36	102.61	119.15	160.42	228.58	310.26	397.02	582.18	672.69	873.91	1043.5	1181.5	1435.7	1561.3	1744.6	1840.7	1953.2	2074.7	2183.4	2277.4	2326.8	2401.4	2472.6	2515.7	2541.3	2584.5	2557.4
0	0	0	15.631	17.807	12.208	19.813	20.56	20.297	28.151	30.924	32.99	21.704	61.945	134.48	199.01	317.24	414.77	587.87	792.6	1068.7	1110.2	1339.6	1683.3	2116.3	2039.3	2474.7	3195.1	3513.9	3539.8	3922.6	3423.7	3678.3	3955.2	4176.8	4416.9	4474	4839.1	5071	5247.1	5120.4	5336.1	5380.6	5593.5	5730.5	5749.9	6021.5	5884.5	6132.1	6132.6
0	0	2.4702	5.8621	9.6117	0	12.772	11.493	16.145	19.274	18.983	27.824	33.75	53.003	95.849	171.72	226.3	351.79	450.96	606.18	804.31	973.52	1164.1	1255.8	1600.9	1982.5	2062.4	2328.5	2724	2813.3	3077	3402.5	3654.8	3892.1	4015.1	4030.6	4206.2	4353.8	4408	4576.8	4712.9	5036.5	4915.8	4971.8	5025.8	4999.7	4916.3	5119.3	5306.8	5242.7
0	0	0	4.1717	9.6179	11.356	13.487	15.578	27.482	26.208	34.184	44.085	65.268	87.692	127.28	175.15	243.69	322.19	392.63	478.16	564.86	655.45	764.83	887.47	1007.3	1153.6	1271.4	1415.4	1619.6	1736	1850.7	1980.9	2193.5	2341.9	2508.1	2701.1	2835.9	2950.1	3048.9	3166	3335	3471.2	3649.5	3724.8	3723.6	3690.9	3493.5	3501.3	3475.2	3548.1
0	0	1.9358	14.753	11.716	3.4788	10.648	14.572	8.1947	17.823	20.8	23.132	20.997	15.141	2.4693	8.5658	1.4655	1.6727	0	0	0	0	0	0	0	0	0	0	10.413	17.772	62.001	157.03	194.41	281.64	440.53	447.59	551.84	526.44	575.69	631.83	635.35	708.98	797.57	1008	699.95	843.79	799.69	864.09	965.53	1007
0	0	0	9.8281	24.174	26.596	29.664	27.379	21.487	24.458	20.729	12.105	26.139	26.877	33.791	33.498	56.577	74.069	122.7	171.18	250.95	339.68	456.64	545.23	681.37	884.66	1082	1320.7	1542.1	1807	1980.7	2316.6	2603.4	2666	2850.8	3019.8	3307.3	3574	3734.1	3698.5	3687	4076.2	4151.7	4212	4243.3	4300.7	4387.7	4349	4432.6	4413.8
0	0	0	10.922	10.103	19.272	8.335	10.921	19.272	40.049	62.842	108.78	155.92	216.08	296.02	366.73	491.18	607.76	749.19	931.6	1110.3	1363.2	1558.8	1778.5	2037.8	2255.9	2543.8	2762.5	2963.9	3196.4	3272.3	3557.7	3667.8	3864.5	4084.8	4231.5	4320.1	4567.9	4599.4	4816.7	4815.8	4920.2	5063.8	5294.2	5253.4	5291.1	5500.9	5362.8	5431.6	5446
0	7.9037	13.079	0	0	0	7.5881	18.051	11.346	15.614	10.505	6.607	2.302	10.287	0.98039	8.6556	5.3306	0	0	0	2.1602	22.412	36.586	69.766	136.53	183.09	285.83	359.28	446.86	565.51	671.39	830.12	1021.8	1173.6	1289.3	1417.6	1522.2	1659.7	1854.4	1936.3	2001.3	2086.4	2162.8	2199.2	2254.2	2299.3	2327.2	2386	2346.6	2416.8
0	0	0	3.92	22.865	26.104	21.908	24.527	29.21	22.033	22.736	38.357	55.575	97.365	141.19	210.64	306.18	489.54	572.04	844.36	847.38	1069.7	1249.7	1410.3	1608.2	1862.8	2002.8	2333.7	2642.9	2711.6	3023.7	3182.4	3385.1	3633.9	3800.8	3937.8	3768.6	4330	4179.3	4561	4684.4	4816.3	4903.6	5022.4	5105.6	5128.1	5348.9	5480.1	5502.5	5602.2
0	0	0	14.323	14.645	9.6015	14.41	19.528	15.019	23.879	21.945	25.808	19.832	24.851	35.248	51.478	86.567	139.35	205.31	281.13	378.65	465.81	616.27	713.86	913.8	1078.8	1301.8	1536.8	1766	1997.9	2249.6	2448.9	2649.4	2934.2	3167.2	3328.7	3457.8	3618.8	3732.8	3887.8	4000.3	4082	4268.4	4365.7	4411.7	4493.1	4557.3	4601.6	4651.9	4684
0	0	1.9514	15.834	13.171	17.756	17.613	24.166	22.922	28.518	39.942	61.004	106.74	182.33	272.59	428.42	587.76	814.11	1064.9	1319.7	1573.6	1809	2156.8	2406.9	2801.4	3154.5	3591.3	3877.8	4308.6	4563.7	4895.4	5280.3	5585.1	5746.7	5830.2	6200.4	6375.2	6556	6781.1	6778	6920.5	7070	6948.5	7205.1	7138.5	7143.1	7230.8	7255.5	7309.8	7301.6
0	0	0	5.4638	12.445	7.3845	16.728	22.554	26.237	22.787	27.793	51.148	93.084	157.67	264.26	411.64	552.64	746.62	917.43	1164.4	1379.9	1633.3	1973	2192.4	2517.8	2874.4	3127.4	3433.8	3711.2	4174.3	4272.9	4541.3	4665.7	4931.6	5292.9	5518.5	5614.1	5847.5	5744.7	6091.7	6119	6263.9	6280.7	6330.2	6318.3	6403.6	6424.5	6489.1	6409.5	6444.5
0	0	0	2.785	11.105	12.325	21.369	19.323	22.211	32.654	45.472	39.03	48.29	13.886	30.233	21.87	32.837	107.74	199.76	372.91	519.03	741.32	1035.3	1353.5	1679.9	2000	2191	2664.1	3198.1	2922.1	3962.9	3544	3953.9	4267.3	4697.8	5104.5	5594.7	5837.5	6208.8	6464.6	6685.2	7078.1	7131.7	7255.7	7485.7	7592.8	7908.3	8200.7	8198.1	8422.6
0	0	0.56201	11.866	24.725	21.935	30.904	32.852	27.099	25.583	38.253	37.015	40.51	31.235	36.1	51.971	54.436	68.349	84.482	167.75	213.43	284.55	387.13	520.51	685.26	862.02	1054.9	992.81	1168.1	1482.4	1623.9	1939.4	2173.7	2372.9	2622.1	2872.8	3098.2	3251.5	3312.3	3451.9	3585.9	3627.4	3705.8	3832.8	3919.8	4063.4	4071.6	4056.6	4122.8	4218.9
0	0	0.18901	2.1365	11.81	16.189	17.437	15.319	23.479	26.815	32.586	33.481	33.759	48.151	72.612	104.07	152.92	227.28	296.38	388.32	485.9	573.41	643.19	765.3	840.06	934.17	965.18	1108.6	1143.3	1246.1	1362.1	1443.4	1575.2	1742.8	1891	2084.6	2218.1	2286.7	2331.3	2467.4	2623.2	2716.3	2838.1	2928.3	2949.4	2954.1	3017.6	3116.9	3054.1	3141.3
0	0	0	5.9794	11.043	16.541	20.953	14.736	29.035	31.142	52.751	87.315	133.13	231.37	338.55	520.65	758.75	901.47	1359.9	1619.4	2039.1	2449.2	2822.9	3175.2	3371.3	4012.2	4055.7	4826	5306.7	5488.3	6010.2	6563.2	6786	7103	7744.9	8135.2	8286.7	8705.9	9130.6	9630	9814.3	10242	10449	11123	10684	11378	10998	11059	11176	11233
0	0	0	6.9658	14.491	18.969	19.801	23.185	35.474	50.552	79.461	105.48	141.59	188.27	233.85	290.45	355.67	432	478.06	566.16	605.37	826.65	891.19	1033.8	1225.1	1413.1	1633.6	1901.3	2057.4	2246.4	2441.4	2623.3	2872.7	3025	3207.8	3356.4	3453.8	3581.1	3685.1	3709.9	3779.5	3913.4	3976.7	3974.9	3978.9	4033.8	3943.5	3978.4	4160.9	4191.4
0	0	0	0	10.068	16.003	28.554	34.132	28.163	25.89	27.076	38.602	60.319	94.692	141.72	196.15	257.85	324.28	367.73	409.86	478.91	555.32	725.76	753.33	847.88	959.41	995.24	1130.7	1268.6	1288.2	1503	1465.3	1425.5	1590.6	1834.6	1931.8	2156.1	2321.8	2332	2438.9	2489.4	2590.7	2730.1	2837.5	2885.4	2850.2	2921.5	2948.7	3014.7	3042.8
0	0	0	6.1972	9.116	13.954	16.906	28.983	21.74	26.035	42.033	68.386	128.1	217.61	326.06	478.6	668.12	902.71	1185	1514.8	1896.9	2363.1	2718	3219.6	3803.1	4268.1	4937.5	5412.9	6050	6584.2	7024	7508.6	8122.4	8453.7	8534	8941.4	9091.3	9794.3	9981.6	10222	10479	10646	10959	10967	11317	11322	11335	11422	11875	12084
0	0	0	12.095	17.154	19.011	23.852	25.536	33.192	38.662	50.585	47.913	57.175	90.756	144.54	233.89	366.86	550.27	788.89	1031.1	1320.5	1639.9	1859.2	2211.4	2558.9	3059.7	3626.3	3796.6	3941.2	4305.3	4683.6	5113.3	4452.3	4611.4	4947.6	5309.4	5579	5632.4	6471.5	6850.2	6611.5	6305.8	6580	6680.2	6703.7	6750.8	6876.8	7572.1	7197.3	6982.9
0	0	0	4.5976	4.4008	7.1691	9.6943	12.22	8.9284	19.358	11.637	13.338	19.732	14.559	21.128	29.54	60.142	87.183	126.25	177.47	227.34	288.69	335.94	390.3	435.05	504.43	561.87	645.29	710	758.96	833.89	915.24	1010.2	1082.2	1251.9	1317.3	1415.8	1535.2	1609	1678.9	1728.8	1773	1899.1	1959	2007.3	2082.1	2146.2	2181.4	2171	2299
0	0	3.649	14.039	8.1241	10.279	13.145	8.8746	3.2297	9.8408	0	2.1386	20.557	33.018	32.459	27.676	38.888	79.148	107.63	130.15	216.42	286.45	286.88	387.92	385.37	447.42	508.52	582.64	753.23	958.47	993.52	1045.9	1192.3	1367.4	1501.6	1734.8	1937.5	2081.1	2297.4	2368.5	2543.9	2718.9	2782.2	2931.3	3012.2	3061.7	3177.3	3204.1	3347	3361.1
0	0	0	8.0987	14.594	14.009	17.46	7.6242	6.307	5.149	23.968	13.197	14.955	19.151	24.452	32.922	52.267	98.278	156.67	253.17	368.43	493.03	689.39	858.74	1068.9	1338	1506.6	1801.3	2097.1	2355.1	2650.6	2886.5	3193.2	3467.4	3808.8	4085.4	4444.8	4793	4969	5086.9	5096.8	5324.1	5442.9	5459	5666.9	5581.3	5713	5786.2	5834.1	6083.9
0	0	0	3.9547	3.292	3.5572	12.478	16.732	20.772	31.202	62.195	112.82	219.71	399.64	580.95	772.54	1022.7	1300.9	1631	1906.5	2287.7	2505.2	2544.8	2836.2	3497.7	3768.9	4222	4370.3	4846.3	4669.8	5046.9	5042.4	5211.7	5499.7	5717.6	5961.4	6037	6195.1	6356.1	6580.8	6799.2	6824.3	7030.5	7152.8	7183.6	7347.5	7418.4	7432.6	7391.8	7705.5
0	0	1.9733	8.5847	7.2802	10.854	19.938	17.405	16.583	21.681	15.827	16.564	17.026	24.584	18.425	37.066	45.874	68.211	101.3	137.86	184.74	228.71	256.7	414.72	474.47	533.74	648.41	764.75	882.52	1013.7	1143.3	1302	1489	1626.1	1804.7	1989.2	2137.7	2337.8	2442.6	2590.9	2695.6	2777.9	2840.2	2994	3010.8	3127.4	3158.8	3115.2	3126.3	3339.6
0	0	0	0	17.564	11.668	65.783	49.763	58.816	72.307	58.378	66.367	68.358	100.53	149.75	182.3	260.65	360.53	450.36	568.37	656	796.25	911.15	1065.1	1206.9	1366.4	1540.7	1738.1	1932.1	2097.5	2350	2608.5	2944.8	3151.9	3533.3	3884.1	4024.6	4365.9	4697.6	4939.2	5190.9	5217.4	5413	5555.4	5442.5	5546.5	5644.1	5686.9	5800.6	5867.4
0	0	0	1.7245	9.6567	17.644	3.3107	12.117	12.168	9.5306	7.2812	17.455	2.8448	15.948	26.834	25.701	45.278	54.468	58.286	76.291	86.659	94.489	110.09	124.54	153.14	162.3	155.06	181.2	180.81	186.6	214.38	202.71	276.52	289.29	352.77	453.47	529	625.87	693.71	765.48	833.74	923.02	938.94	1007.1	1084.7	1088.6	1140.4	1177.3	1222.6	1251.8
0	0	0	15.502	28.419	23.375	32.728	41.671	27.539	25.121	21.4	27.657	36.196	37.993	71.156	95.993	122.93	146.33	191.72	270.84	362.36	378.81	562.63	663	678.1	819.82	934.28	1096.3	1262.6	1382.2	1551.7	1648.9	1787.8	1828.4	2055	2209.2	1750	2354.9	2473.5	2502.5	2592.5	2529.5	2499.3	2417.1	2597.1	2563.5	2567.5	2694.8	2698.1	2605.6
0	0	1.7888	0	17.678	45.672	38.048	50.499	64.835	88.853	151.27	226.96	305.28	432.6	584.12	751.93	925.44	1212.2	1527.5	1822.4	2136.7	2467.9	2744.3	2820.5	3423	3815.9	4220.9	4493.7	5081.2	5409.9	5723.9	6168	6571.7	6944.1	7353.3	7539.9	7988.5	8279.4	8681.3	8851.9	8980.8	9089.8	9062.9	8935.6	9225.1	9675.1	9745.9	9776.9	10143	10142
0	0	0	7.6945	15.796	22.171	19.956	23.52	33.276	67.879	62.721	65.61	51.485	65.227	60.021	62.557	56.206	55.326	69.17	61.459	78.239	108.44	100.74	119.89	148.17	177.4	199.9	239.43	296.76	317.52	320.47	360.52	475.99	538.42	582.5	655.77	760.89	764.06	846.79	883.58	959.87	1015.9	1027.2	1037.7	1018.6	1029.6	1052	1059.1	1077	1126.1
0	0	0	5.0929	6.9073	15.641	9.7582	7.1755	11.499	18	19.279	14.929	19.96	20.574	28.828	34.909	37.813	49.208	57.537	83.76	109.02	132.76	181.37	225.84	296.39	387.08	483.1	596.37	668.88	744.89	885.78	967.28	1127.1	1206.8	1387.8	1559.9	1726.7	1863.7	1988.8	2163.1	2212.8	2274.8	2423.1	2404.9	2591.7	2606.7	2742.3	2775	2776.7	2858.5
0	0	0	9.4212	5.6478	8.3954	21.296	27.837	28.643	39.901	34.795	49.572	71.816	88.83	141.68	210.55	329.56	513.34	705.32	897.21	1136.2	1308.9	1583.9	1761.4	2118	2380.4	2677.5	3123.8	3347.2	3653.5	3933.5	4241.4	4575	4735.5	4965.2	5133.4	5325.8	5531.3	5650.3	5774.3	6074.2	6175.6	6380.4	6428.6	6662.6	6712.7	6827	6828.4	6916.4	6910.4
0	0	0	10.863	9.7006	29.507	27.854	25.506	40.602	37.729	50.743	41.668	38.77	40.573	37.208	34.415	54.264	80.712	89.858	121.9	182.9	253.6	388.83	526.17	726.36	930.02	1167.4	1388.1	1680.3	1844.7	2124.4	2282.1	2579.2	2858.9	3178.1	3415.3	3666.8	3803.6	4121.7	4294.7	4348.7	4561.2	4627.8	4711.3	4937.2	4762.7	5002	4954.3	5035.3	5073.3
0	0	0	4.427	7.9259	3.8597	8.1035	9.0041	9.9732	20.639	26.093	12.588	15.505	8.9391	25.869	39.795	71.121	115.11	184.4	260.66	410.84	470.79	574.22	797.14	844.4	1002.3	1149.6	1304.1	1511.6	1662.9	1819.8	1925.7	2152.8	2391.2	2437	2581.6	2832.2	3020.4	3152.5	3327.4	3292.8	3574.7	3719.8	3697.6	3737.4	3943.8	3873.2	3837	3994.8	3969.5
0	0	1.6298	4.1099	6.9891	13.702	12.318	16.336	30.531	26.073	57.37	81.114	152.99	277.08	445.73	649.09	900.11	1220.9	1614.5	2030.5	2508	2958.8	3544.4	4146.6	4571.7	5100.7	5554.2	5986.1	6452.2	6828	7126.8	7306.4	7808.7	8261.8	8442	8678.3	8960.6	9080.6	9360.3	9513.5	9060.1	9541.4	9412.5	9501.6	9617.9	9670.8	9638.9	9737	9701.7	9697.2
0	0	0	18.3	24.574	15.077	12.612	20.099	26.957	39.175	44.514	44.309	58.567	71.262	89.305	119.65	172.24	225.15	269.82	319.16	389.71	439.74	494.65	559.78	640.16	719.09	832.29	948	1051.9	1215.7	1352.8	1567.3	1814.7	2063.7	2253.9	2509.1	2867.4	2941.7	3044.7	3442.4	3567.3	3738.5	3777.1	4386.8	4579	4594.8	4420.8	4717.9	4791.2	4635.8
0	0	0	3.3327	14.8	17.063	19.555	22.337	30.081	34.712	39.81	52.528	38.646	53.261	57.757	75.686	84.861	100.85	133.49	163.24	173.94	256.95	335.15	426.18	504.99	614.7	777.43	959.49	1065.8	1223.5	1328.7	1433.4	1558.5	1680.2	1778.1	1852.4	2027.8	2161.3	2220.4	2321	2194.3	2641.5	2520.8	2636.9	2749.8	2649.9	2722.2	2762.2	2795.8	2862.1
0	0	0	7.8139	8.1353	4.0561	6.9836	15.232	26.53	47.737	73.4	83.617	110.97	132.6	170.8	217.01	250.33	280.7	325.87	369.53	401.87	461.01	502.48	544.32	600.25	673.07	765.51	842.14	933.85	963.91	1020.7	1154.6	1213.7	1301.5	1440.5	1511.1	1641.8	1786.4	1851.7	1971.4	2114.5	2214.6	2252	1619.8	1693.4	1745.3	1674.5	1720.3	1744.8	1742.5
0	0	0	7.5479	19.47	19.93	30.317	32.402	40.382	44.619	50.485	55.1	77.148	127.76	165.45	236.84	318.44	400.11	504.3	632.65	749.09	884.7	977.97	1111.4	1182	1344.1	1454.2	1613.2	1728.8	1840.2	1978.8	2065.2	2213.3	2271.7	2380.6	2445.7	2528.9	2635.1	2621.2	2840	2603.4	2982.6	2893.4	2993.8	3012.5	2998.8	3017.8	3010	3048.8	3117.5
0	0	0	5.433	10.108	15.069	4.4338	2.6177	3.7282	7.2592	16.567	17.167	39.57	65.385	127.91	222.1	358.51	528.35	753	1005.6	1321	1584.2	1908	2177.9	2596.7	2954.6	3337.1	3688.2	4099.7	4430.4	4746.5	4665.6	5199.6	5529.2	5884.1	6442.5	6490.8	6899.3	7060.2	7037.3	7220.8	7466.6	7606.1	7750.3	7876.2	8050.6	8006.8	8242.7	8672.3	8816.3
0	0	1.5607	6.0093	6.8809	7.6058	8.9455	15.232	20.562	13.496	16.784	24.315	19.527	23.894	22.487	31.564	30.256	43.36	55.364	84.618	110.45	154.02	184.28	244.2	316.31	373.33	484.75	560.54	669.19	749.77	894.27	975.78	1124	1283.6	1377.1	1547.5	1668.9	1757.4	1857.7	2033.4	2131.9	2192	2317	2447.7	2507.2	2576	2647.7	2714.6	2771.7	2840.4
0	0	0	18.497	17.958	29.111	30.304	33.296	39.737	38.83	42.805	48.48	30.288	34.51	30.792	30.664	39.476	51.26	82.349	127.47	170.67	217.29	291.74	344.25	405.87	507.25	625.56	694.83	773.75	847.97	931.32	956.15	1026.6	1097.9	1211.9	1276.9	1308.2	1439.9	1407.7	1521	1568.9	1612.2	1685.9	1727.5	1754.8	1722.1	1706.3	1733.5	1718.2	1757.7
0	0	1.2553	15.915	24.977	28.986	34.561	43.189	49.631	52.587	54.148	46.953	48.269	52.628	50.748	75.162	76.986	73.114	74.022	92.093	112.18	120.41	137.74	190.14	192.99	222.13	238.62	306.17	359.19	404.92	491.46	581.38	703.59	838.28	1044.2	1246.4	1448.3	1534	1705.1	1900.8	2047	2183.4	2295	2355.3	2507	2624.7	2625.6	2690.8	2700.9	2806.9
0	0	0	1.3932	25.64	44.588	58.977	73.331	93.717	106.12	107.98	118.34	111.14	123.24	126.68	131.08	122.95	122.98	119.1	129.98	119.55	120.38	120.5	137.68	170.61	171.23	186.94	192.87	210.24	241.58	290.3	364.48	484.46	616.07	751.21	864.66	958.4	1140.1	1296.8	1437.5	1567	1689.1	1795.4	1903.2	1981.6	2064.5	2144.3	2182.1	2170.7	2289.4
0	0	0	10.171	20.672	19.865	22.129	39.298	59.997	88.995	134.22	175.84	231.68	290.59	375.81	449.77	528.5	612.77	693.37	792.22	916.96	1022.4	1165.4	1267.8	1468.4	1677.6	1805.4	2023	2197.1	2526.3	2765.1	3002.8	3303	3582.5	3817.5	4223.3	4480.4	4729.4	4878.8	4954.9	5173.2	5305.7	5331.2	5464.3	5574.6	5629.7	5667.9	5745.9	5764.8	5863.8
0	0	0	0.7875	10.471	24.642	21.781	24.887	28.13	23.844	23.59	23.98	35.621	47.231	76.469	118.91	159.4	206.1	282.01	326.67	451.95	538.34	709.66	835.5	1011.7	1238.6	1386	1586.3	1762.6	1958	2076.9	2302.8	2425.7	2787.3	2816.9	2862.4	3135.1	3217.2	3334.3	3392.6	3680.8	3832.3	3734	3784.7	3791.6	3779.6	3956.7	3961	4034.6	4068.4
0	0	0	4.3697	9.8183	12.674	17.505	21.461	25.889	24.703	20.167	20.617	21.089	20.86	32.763	17.454	21.979	15.232	17.593	13.411	9.6784	0.85114	0	0	0	6.9724	10.232	6.7726	16.735	21.192	24.512	45.569	55.406	31.444	64.007	54.497	65.437	80.81	62.353	87.207	118.67	122.45	94.299	107.28	115.59	123.86	99.851	100.22	98.605	109.53
0	0	0	4.4662	13.429	17.405	16.801	16.468	21.527	29.822	39.505	67.74	88.443	131.16	146.16	200.53	257.28	319.29	395.4	499.16	611.1	708.54	837.68	965.65	1148.3	1366.9	1496.2	1760.6	2005.2	2268.3	2524.7	2787.8	3149.4	3451.3	3712.1	4071.4	4337.2	4529	4838.3	5104.6	5324.6	5438.3	5550.5	5700.4	5805.6	6004.1	5955.3	6011.3	6186.5	6343
0	0	0	20.734	26.661	23.81	21.611	19.563	29.505	22.646	36.404	29.81	24.266	40.422	30.608	48.634	17.526	8.6772	23.663	40.787	78.62	129.46	197.15	263.16	359.45	446.92	561.06	660.66	819.81	929.44	1055.8	1158.8	1321.7	1468.6	1594.8	1695.8	1858.9	1977.1	2113.8	2211	2083.4	2238.7	2398.5	2490.7	2617.6	2626.1	2729.2	2728.7	2756.9	2889.9
0	0	7.9842	28.003	15.191	19.41	26.657	25.077	17.675	16.583	15.429	20.862	37.187	48.621	97.425	153.14	241.8	351.42	460.72	546.25	711.74	825	958.25	1068.6	1186.1	1381.1	1582.3	1778.3	1886.3	2132.6	2256.4	2391.8	2544.8	2617	2772.5	2879.4	2951.3	3013.2	3072.9	3146.4	3231.3	3264.4	3307.7	3405.2	3494	3544.3	3533.8	3468.6	3548.4	3512.1
0	0.010979	1.8624	13.928	0	0	13.219	0	13.588	17.807	21.039	29.683	29.926	21.984	17.615	20.283	17.116	42.947	52.183	81.918	116.22	175.34	254.41	322.11	436.08	579.97	804.07	983.89	1215	1531.6	1787.3	1974.3	2418.9	2791	3068	3488.4	3934.3	4098.1	4497	4799.9	5138.1	5535.1	5541.2	5824.2	6064.5	6132.5	6359	6627	6659.9	6676.4
0	0	0.37321	3.2397	14.48	10.411	20.086	16.174	14.161	22.745	27.519	20.253	25.679	31.24	38.476	49.928	53.807	70.249	84.399	113.56	176.12	124.28	131.05	250.18	157.84	192.14	223.27	260.05	284.85	343.23	420.87	508.74	596.07	717.55	840.37	937.15	1031	1129	1206.2	1330.8	1425.4	1482.2	1553	1650.8	1735.1	1719	1736.5	1765.6	1925.9	1920.3
0	0	0	1.6591	11.883	10.561	26.906	29.929	25.994	39.245	36.221	43.643	51.203	75.051	127.99	216.46	321.95	480.03	647.63	814.58	1040.9	1292	1599.1	1826	2216	2519	2864.1	3207.1	3672.4	3811.7	4096.5	4573.2	4851.7	5142.6	5403.2	5634.1	5951.9	6150	6445.4	6321	6806.9	7006.5	7145.8	7322.6	7481.5	7516	7670.5	7573.5	7709.9	7661.6
0	0	0	14.737	21.395	18.727	33.052	35.643	26.247	42.225	28.599	30.532	39.506	50.626	58.509	75.307	86.544	117.27	156.36	166.68	212.89	277.31	308.81	350.18	419.41	518.69	600.75	673.09	732.87	822.35	930.28	1010.2	1153.5	1193.4	1290.6	1447.3	1577.5	1714.4	1917.1	1959.6	2114.4	2178.3	2278.6	2279	2361.7	2405.7	2482.4	2514.8	2531.5	2509.3
0	0	1.9293	6.824	9.2867	3.1488	9.8075	12.15	15.806	15.451	13.241	15.543	12.904	20.638	20.785	26.298	29.938	53.379	72.545	112.7	176.73	249.82	374.15	523.51	700.17	881.23	1147.9	1426.8	1789.7	2096.2	2401.5	2816	3099.3	3497.7	3892.1	4241	4590.2	4990.1	5151.5	5565.8	5622.1	5762	6039	6093.5	6158.1	6500.2	6337.4	6384.5	6500.6	6529.4
0	0	0	9.3648	9.3234	27.253	21.689	19.627	23.261	33.508	38.972	47.594	77.904	102.03	120.36	188.39	259.21	333.27	443.62	571.61	705.48	843.59	1010.8	1192.7	1374.8	1580.1	1832.5	2081.5	2287.1	2534.1	2674.3	2858	3081.2	3169.4	3492.4	3610.2	3817.9	3776.1	3627.5	4301.3	4271.2	4368.5	4496.4	4499.8	4574.9	4551.8	4721.2	4772.4	4703.7	4791.9
0	0	0	9.2043	19.027	21.719	25.499	23.475	27.016	30.225	41.441	86.827	165.48	230.4	334.2	480.79	575.45	788.66	963.99	1116.5	1359.5	1550.5	1829.8	1982	2225.5	2570.1	2981	3398.4	3594.3	3931.7	4107.1	4583.5	5058.7	5226	5570.8	5925.8	5915.5	6138.2	6413.5	6502.1	6716.8	6907.2	6926.2	7174	7193.2	7237.3	7254	7400.9	7487.3	7530.4
0	0	0	16.84	12.664	10.392	22.457	23.138	29.076	31.898	30.42	44.916	39.837	49.453	35.049	35.465	19.084	38.821	37.192	41.417	45.799	39.629	41.451	45.972	71.178	67.893	111.47	129.21	158.22	185.6	202.29	246.68	304.38	388.26	463.31	527.25	585.11	630.57	650.31	670.23	735.93	818.64	861.04	870.35	920.06	946.97	952.31	981.78	1007	1071.7
0	0	0	8.3109	16.041	15.402	16.299	21.741	15.88	31.817	52.489	100.84	184.03	301.1	471.12	675.52	908.26	1235.2	1519.5	1826.6	2161	2433.2	2856.7	3127.8	3564.6	3890	4213.5	4657.2	5016.4	5340.9	5669.2	5755.2	6075.4	6377	6559.1	6823.8	6512.7	6773.6	7078	6913.6	7082	7193.2	7205.7	7110.8	7060.5	7270.4	7355.2	7437.8	7620.6	7536.2
0	0	0	4.6145	13.507	22.944	11.307	24.644	19.338	12.756	20.239	27.162	36.506	33.033	36.918	47.355	81.729	65.824	83.29	91.815	92.363	105.4	111.38	122.03	148.54	173.29	214.93	218.21	254.34	337.31	378.03	505.03	629.18	814.95	982.48	1189	1421.4	1551.4	1808	2052.3	2183	2453.5	2628.4	2777.9	2978.5	3162.6	3362	3589.6	3706.9	3854.1
0	0	0	9.8026	8.2508	5.0842	19.463	39.257	58.467	140.83	207.83	351.63	465.74	622.66	833.89	1069.4	1366.1	1668.7	1715.2	2188	2520.3	3041.3	3322.9	2661.5	3449.7	3650.2	4042.2	4475.4	4794.3	5104.8	5280.9	5556.4	5887.8	6183.2	6344.2	6500.2	6631.2	6778.8	6918.1	6964	6970.2	6921.6	7373.7	7160.7	6724.5	7517.2	7504.9	7353.8	7494.7	7765
0	0	0	13.364	15.603	22.128	25.601	32.679	31.795	34.839	40.766	40.41	53.933	58.691	50.084	95.734	170.41	253.51	408.22	582.8	732.32	881.44	1131.6	1385.9	1665	1900.5	2171.7	2580.1	2776.1	3143.5	3382.7	4072.2	4425.4	4696.8	5153.5	5415.7	5687.1	5961	6037.4	6225.2	6408.6	6513.8	6504.7	6662.2	6648.6	6839.6	6823.1	6933.4	7065.5	7247.7
0	0	0	10.854	13.766	25.36	31.138	33.403	49.955	47.405	55.761	51.81	58.64	63.376	86.233	135.69	172.67	221.88	274.59	318.82	374.1	420.2	487.1	517.35	603.89	723.53	750.87	656.26	729.17	778.75	881.95	974.74	1124.8	1270.3	1422.2	1546.8	1778.2	1931.8	2131.8	2224	2402.3	2621.9	2621.7	2785.7	2906.2	2961.7	3029	3105	3144.1	3178.5
0	0	0	5.4177	0	28.189	30.675	0	0	14.338	45.764	87.429	101.89	161.26	213.14	291.43	410.57	502.83	737.67	843.43	948.54	1127.5	1228.6	1439.5	1365.8	1705.8	1831.5	1930.2	2115.7	2326.9	2772.6	2465.3	2563.2	2734.7	3002.5	2968.4	3107.4	3079.8	3131.2	3226.4	3261.5	3203.9	3475.9	3515.5	3649.2	3711.2	3768.2	3780.5	3728.9	3726.1
0	0	0	0	21.447	53.32	63.791	83.081	100.81	105.94	126.04	142.54	152.33	179.99	220.38	304.15	417.43	557.55	707.53	947.38	1155.6	1369.2	1614.9	1877	2094.7	2316.7	2606.9	2842.5	3004.3	3276.6	3494.9	3719.2	4004.7	4262.7	4377.1	4615.9	4805.9	4898.6	5149.7	5335	5469.3	5610.7	5591.3	5643	5766.9	5720.9	5766	5948.8	5882.2	5874.7
0	0	4.7103	7.9288	1.1664	8.3844	9.5055	6.4792	2.9997	18.804	21.054	38.479	72.426	163.5	212.93	394.71	494.96	778.45	892.99	1129.2	1545	1776.9	2001.6	2429.8	2594.7	2859.8	3095.7	3603.3	3765	4287.7	4482.7	4686.3	5109.6	5230.2	5595.8	5903.5	6059.8	6478	6781.4	7071.8	7335.1	7532	7612.5	8033	8089.3	8304.3	8431.7	8455.9	8682.5	8767.4
0	0	0	16.695	18.844	8.9276	16.941	19.004	19.921	29.511	36.454	46.491	68.391	75.46	97.21	97.435	103.86	110.53	135.68	132.41	164.12	191.29	218.19	282.64	327.26	465.8	559.92	677.47	761.21	903.84	916.55	1075.6	1335	1466.2	1581.8	1689.4	1824.6	1991.3	2096.2	2140.4	2265.4	2368.1	2379.5	2436.2	2487.4	2464.9	2508.7	2513.2	2549.7	2555.5
0	0	0	7.2425	7.2743	13.854	11.396	15.977	10.045	23.64	27.589	22.547	24.186	32.439	27.802	41.22	81.503	114.33	179.22	241.94	308.36	415.37	529.19	634.79	751.59	823.97	945.54	1146	1257	1417	1590	1730.6	1996.1	2068.8	2188.2	2382.5	2517.9	2699	2786.8	2927.3	3081	3125.8	3210.7	3274.3	3374.9	3323.6	3428.5	3388.4	3428.1	3473.8
0	0	0	3.3207	12.069	6.9523	10.943	7.0606	26.606	28.01	41.382	45.228	41.856	41.933	40.432	41.373	49.298	56.581	93.113	157.9	210.76	319.13	441.86	603.21	771.72	945.57	1110.5	1319.1	1361.8	1598.6	1731.2	1913.4	2098.4	2192.5	2346.3	2478.6	2673.7	2728.4	2894.2	3002	3080.9	3180.2	3249.7	3267.5	3391.4	3471.1	3588.9	3565	3540.7	3648.4
0	0	0	9.4264	16.164	12.476	36.341	46.451	63.552	93.536	135.64	191.91	246.05	325.15	424.67	499.39	600.67	698.03	843.89	919.09	995.94	1032.5	1177.2	1216.2	1348.8	1423.5	1587.7	1594.6	1747	2114.8	2078.4	2022.1	2084.2	2128.5	2217.3	2272	2281.7	2333.9	2364.2	2351.6	2425.3	2416.4	2454.4	2391.1	2472.2	2522.3	2511.1	2533.6	2523.1	2540.9
0	0	0	5.9251	14.32	15.141	16.201	22.281	37.432	54.655	108.1	178.63	292.24	432.77	592.69	801.96	1060.4	1344.1	1633.3	1890.1	2201.7	2564.2	2865.6	3184.8	3530.5	3788.1	4081.5	4328.9	4586.1	4821.9	5108.7	5247.5	5477	5546.6	5637.4	5891.9	6015.6	6160.9	6281.5	6378.8	6435.4	6466	6490.5	6587.5	6505.6	6480.9	6633.1	6619.9	6575.6	6592.9
0	0	0	8.7957	17.749	6.7032	12.867	20.674	11.516	15.163	14.626	6.266	16.927	46.087	73.684	139.23	197.63	276.57	368.3	420.25	505.2	564.2	657.08	780.63	858.74	1019	1136.5	1357.1	1397.7	1587.8	1710.7	1947.3	2087.1	2201.3	2300.8	2418.8	2559.6	2701.7	2851.5	2915.3	3058.3	3198.5	3229.1	3768.1	3871.6	3881.9	3910.9	3937.1	4005.5	3975.5
0	0	0	7.4437	14.651	13.828	17.177	15.964	25.303	26.178	31.543	34.417	29.734	50.404	63.189	111.63	169.09	222.16	298.68	381.98	503.05	597.7	747.76	837.04	992.27	1068.5	1263.7	1417.6	1593.6	1725.5	1915.3	2054	2236.7	2374.1	2579	2775.3	2967.3	3064	3318.6	3523.6	3594.1	3756.9	4017.9	3978.3	4344	4334.1	4474.8	4390.2	4573.1	4636
0	0	0	2.7869	15.506	12.902	23.106	22.039	28.196	26.863	28.378	31.351	37.565	10.81	12.971	29.538	27.609	51.892	55.766	71.672	89.832	97.074	104.44	129.47	150.4	194.91	232	237.15	303.35	376.41	460.87	554.9	677.74	837.66	971.29	1098.4	1252.2	1375.3	1471	1605.8	1739	1860.5	1893	1911.7	2032.6	2062	2088.6	2144.4	2151.5	2203.7
0	0	0	11.332	12.91	10.407	16.308	28.173	25.155	25.26	26.422	29.359	44.982	64.154	68.365	89.982	110.58	150.2	193.47	247.84	331.11	398.01	490.23	544.89	625.14	705.87	741.62	877.22	892.43	981.31	1061.2	1130	1225.1	1201.3	1298.5	1398	1470.4	1520.7	1642.9	1618	1715.2	1758	1767.4	1739.3	1762.1	1759.7	1787.4	1771.6	1813.7	1761.3
0	0	0	6.2478	16.119	20.347	31.639	42.041	40.35	40.537	55.252	82.666	102.68	163.52	238.06	341.32	475.63	580.57	749.3	934.89	1062.9	1277.5	1478.6	1711	2012.6	2223.1	2484.6	2802.4	3143.1	3421.2	3695	3921.2	4229.3	4399.2	4686.7	4969	4526.6	4864.7	5403.4	5064.7	5106.5	5424.5	5628.7	5602.5	6128	6196.8	6239.1	6326.8	5927.1	6486.4
0	0	0	4.6151	16.84	23.142	22.619	34.376	33.871	32.105	53.823	90.142	122.2	169.32	207.16	284.81	394.66	528.78	691.58	826.85	1003.9	1214.8	1425.4	1639.1	1868.3	2161.1	2410.4	2719.8	3076.8	3377.4	3625.5	4004.1	4338.7	4694.7	5116.5	5448.2	5807.5	5966.4	6301.9	6442	6593.9	6771.1	6907.5	6931.8	7007.5	7197.7	7175.1	7276.4	7290.4	7454.4
0	0	0	14.331	14.384	16.237	11.025	0	0	1.8518	0	0	0	0	0	0	0	9.6545	22.821	59.367	109.68	150.28	220.58	293.63	391.04	538.32	645.84	858.73	1014	1194.2	1369.2	1511.4	1776.9	1955.3	2144.3	2341.1	2625.8	2842.7	2770	3048.9	3121.9	2901.8	2918.4	2910.6	3095.2	2988.9	3052.2	3003.3	2923.9	2951.5
0	0	0	10.528	14.311	20.511	27.76	33.854	44.818	43.439	55.832	57.139	82.488	93.43	137.71	167.63	232.51	290.86	340.85	431.14	494.07	596.34	548.93	634.9	633.65	880.28	1019	1106.2	1276.7	1361.2	1467.2	1609.4	1635.1	1760.1	1789.6	1879.2	1986.9	2080.6	2208.5	2249.7	2306.6	2348.3	2419.9	2399.5	2389.8	2410.7	2508.5	2486.3	2496.4	2569.5
0	0	0	2.7842	7.3065	3.7223	28.547	33.081	34.831	42.792	48.609	57.001	53.346	64.296	62.385	81.206	101.5	128.68	153.49	207.18	280.59	332.84	457.25	566.2	701.3	852.52	1038.6	1235.6	1419.3	1574	1740.7	1905.7	2080.7	2174.8	2382.3	2569.7	2725.2	2888.1	3027.5	3097.6	3235.7	3329.7	3406	3480	3569.9	3617.1	3686.8	3727.4	3749.8	3794.1
0	0	0	9.9882	13.539	8.5961	9.8383	17.363	9.8648	15.4	9.2696	14.342	25.359	43.087	61.74	94.419	135.24	212.73	318.32	425.45	594.94	768.95	961.02	1144.3	1449.1	1711.5	2080.5	2389.6	2595	2837.2	3094.5	3381.7	3551.8	3774.4	4055.6	4217.8	4486.5	4617.7	4831.6	4841.4	4863.4	5056.3	5205.6	5256.4	5292.1	5310.4	5389.7	5415.6	5430.7	5438.5
0	0	0	4.6916	18.207	15.324	17.593	8.2791	0	0	0.19702	3.0516	21.469	27.227	34.155	30.942	42.575	51.042	67.187	55.467	81.567	121.97	109.37	106.38	111.77	141.23	160.77	198.75	203.3	257.6	324.19	418.38	544.24	619.64	717.59	818.86	943	1059.7	1214.3	1250.1	1409.2	1516.2	1549.5	1614.8	1636.7	1692.1	1711.2	1730.4	1778.9	1843.6
0	0	0	7.4865	11.387	20.913	16.182	29.798	28.919	41.384	52.413	58.806	85.623	109.37	188.25	274.44	345.14	476.8	612.72	753.12	968.02	1187.3	1381.3	1613.2	1907.9	2039.3	2322.3	2729.5	3093.1	3374	3658.5	3955	4243.7	4379.7	4701.5	4823.5	4650.6	5215.3	5003.4	5028.4	4918.8	5015.4	5234.7	5157.4	5219.7	5259.3	5403.6	5529.7	5558.3	5713.8
0	0	0	7.7563	10.524	21.642	21.574	24.719	27.807	25.925	36.598	28.928	32.019	33.543	31.338	31.07	55.162	89.984	133.43	177.34	264.75	341.4	456.09	546.11	646.76	758.83	929.02	1052.3	1219.4	1375.8	1593.9	1730.4	1967.5	2220.4	2463.7	2705.1	2908.7	2959.4	3293.2	3434.2	3619	3754.8	3954.3	4153	4220.6	4257.9	4265.8	4372.4	4508.6	4542.7
0	0	0	9.7657	13.043	15.633	12.128	16.8	20.353	28.435	40.919	72.091	102.86	224.08	310.43	456.39	663.74	881.34	1103	1445.3	1693.1	1994.4	2552.2	3476.6	3494.1	3924.9	4271.6	4990.1	5208.3	5922.9	6340.7	6475.8	6906.1	7191.9	7639.3	7826.6	7656.9	8268.1	6554.1	8153.1	8573.9	8839.9	9029	9003.7	9222	9204.2	9294.5	9344	9198.5	9362.9
0	0	0.66483	0	24.102	13.791	26.642	42.595	42.231	43.786	37.248	33.37	39.607	41.741	54.699	74.158	110.42	165.4	251.03	319.57	446.98	549.02	712.68	828.88	1043.4	1171.2	1443.1	1558.5	1910.8	2056.6	2321.9	2578.5	2852.9	3046	3347.1	3352.2	3522.7	3689.1	3906.5	3955.9	4074.7	4145.3	4186.2	4291.4	4382.5	4413.8	4578.9	4477.7	4171.4	3914.3
0	0	0	11.872	14.359	12.373	15.223	22.626	24.111	46.999	98.628	187.6	308.75	484.34	698.41	1023.1	1363	1738.2	2185.5	2576.5	3155.5	3688	4199.6	4806.9	5487.8	6173.4	6772.1	7459.3	7816.1	8532.1	9098.2	9762.4	10010	10503	10727	11083	11575	12158	12605	13026	13038	13329	13918	13818	14118	13849	13977	13976	14061	14314
0	0	0	3.0418	6.8359	11.593	15.753	21.28	17.463	28.83	44.387	51.374	68.285	80.649	110.64	156.78	173.1	192.11	249.8	326.54	371.31	466.45	499.72	655.69	741.11	855.5	1089.5	1230	1396.1	1522.2	1675.4	1755.9	1945.2	2029.7	2167.8	2264.9	2441.6	2535.6	2645.8	2829.1	2718.9	2869.8	2941.8	3044.5	3106	3157.5	3202.7	3194.6	3159.5	3224.8
0	0	0	1.509	9.8629	18.824	24.16	28.963	37.061	36.472	66.369	95.822	177.17	203.94	311.71	436.12	531.87	682.31	950.45	1142.3	1331.7	1293.7	1767.7	1724.4	1896.5	2638.4	2363.4	2539.2	2847.4	3051	3344.7	3457.4	3720.1	3997.3	4243.2	4515.8	4423	5054.9	4937.4	5394.9	5515.7	5667.3	5827.6	5954.3	6070.8	6122.9	6208	6233.7	6269.2	6431.3
0	0	0	13.366	7.1158	20.953	15.339	21.658	20.939	22.437	22.977	24.434	19.585	29.278	27.074	44.741	78.486	121.97	199.27	261.34	315.57	415.72	556.32	677.8	889.42	1078.4	1146.5	1384.3	1607.7	1763.9	1933.7	2113.1	2298.4	2357.4	2500.9	2586.4	2664	2751.5	2780.9	2743	2824.2	2775.6	2916.3	2956.5	2840.7	2944.2	2914.6	2985.9	2958.2	3126.1
0	0	0	0	48.838	38.309	44.373	51.642	50.61	38.909	121.45	91.58	143.82	185.38	291.61	358.17	556.81	606.92	787.81	1010.9	1153.5	1367.3	1538.6	1751.8	2095.8	2437.1	2538.8	3011.8	3234.8	3687.3	4041.1	4056.1	4285.9	4483	4900.5	5056.3	5169.1	5572.4	5644.7	5731.3	5927.2	5898.4	6120	5863.6	6048.6	6111.1	6186.8	6436.3	6343.5	6542.6
0	0	0	3.7482	19.14	27.366	31.024	32.101	37.116	43.771	42.584	46.727	32.369	61.442	58.502	84.248	106.95	134.58	197.1	257.14	341.34	430.36	554.18	682.78	784.39	968.98	1232.6	1378.9	1555.4	1703.2	1944.8	2138	2091.3	2504.3	2647.2	2749.6	2654.6	3181.9	3309	3382.4	3910.4	3595.2	3691.8	3761.5	3876.9	3973.4	4009	4080.3	4111.7	4171.7
0	0	0	19.821	12.753	16.513	22.897	26.906	29.715	28.859	37.274	47.236	50.011	77.961	137.45	228.87	347.19	537.31	741.61	1021.6	1284.8	1467.2	1809.7	2029.9	2127.5	2593.7	3015	3269.2	3405.9	3707.7	3768.5	4066.6	4238.7	4449.5	4829.6	4962.2	4666.8	5110.8	5455.7	5664	5800.8	6060.9	6268.5	6220.9	6404.6	6480.4	6315.1	6505.8	6361.9	6600.8
0	0	0	18.528	35.698	37.498	27.308	11.268	23.97	29.423	13.426	11.108	1.6766	2.0161	13.809	42.372	56.555	104.42	135.31	181.32	270.23	355.85	408.89	484.16	543.99	596.86	705.25	714.23	791.48	984.78	1015.1	1159.3	1322.4	1462	1576.6	1763.7	2090.4	2198.7	2049.7	2417.4	2513.8	2577.4	2715.5	2716.6	2812.7	2760.5	2917.7	2994.5	2951.6	2970.6
0	0	0	14.32	19.229	12.965	31.122	33.203	42.063	81.374	100.85	149.73	215.51	303.57	401.15	515.53	628.62	716.04	867.77	977.96	1093.2	1214.3	1347.1	1435.7	1535.8	1663.3	1818	1962.5	2101.9	2233.9	2353	2530.7	2725.7	2870.7	3033.3	3230.6	3547.5	3656.7	3909.9	3999.6	4304.1	4405.7	4702.6	4822.9	4998.6	5200.5	5251.9	5430.6	5445.1	5511.3
0	0	0	8.8846	38.418	36.134	39.357	53.043	56.521	44.928	75.426	63.09	52.601	36.085	32.4	16.219	32.48	19.946	26.263	27.473	31.091	30.523	45.355	50.119	53.591	93.361	121.48	180.75	236.08	330.75	433.18	579.53	778.06	939.39	1177.9	1375.7	1729.4	1911	2115.5	2242.4	2417.1	2578.8	2713.6	2771.4	2936.1	3069.5	3127.6	3239.5	3299.1	3364.8
0	0	0	18.862	10.212	15.101	43.604	46.004	54.803	62.562	71.304	77.057	86.352	90.97	95.553	123.78	122.5	153.51	172.72	199.99	259.95	304.82	345.79	423.1	483.72	561.39	652.52	707.52	803.79	875.02	947.68	989.25	1081.2	1092.3	1177.2	1310	1337.3	1391.4	1499.9	1555.3	1697.7	1860.9	1829	1902.3	1813.8	1840.5	1889.9	1919.5	2010.8	2044.6
0	0	0	3.3964	10.532	23.43	24.979	18.323	27.2	34.557	37.883	40.513	58.315	54.109	67.446	86.964	101.29	127.59	155.83	190.4	220.52	269.37	340.04	444.3	556.44	704.87	902.26	1105.6	1279.8	1496	1681	1939	2181.5	2437.7	2515.2	2709.4	3072.8	3244.2	3472.8	3609.1	3756.1	3803.8	4162.3	4014.6	4460.3	4460.7	4298.8	4377.7	4357.2	4497.3
0	0	0.76227	5.7684	5.534	8.0508	8.7129	10.703	13.523	15.411	20.182	34.937	60.522	126.76	193.96	277.05	514.47	700.7	689.13	871.5	1135.5	1535.9	1835.5	2143.6	2218.3	3220.5	3456.3	3643.1	4111	3894.3	4942.8	4536.4	5919.6	5123	5398.7	5873.8	6177.6	6406.1	6554.3	6856.9	7024.4	7297.7	7444.8	7621.5	7680.7	7763.3	7831.4	7956.8	7902.4	7966.3
0	0	0	0.87537	16.325	27.362	19.462	29.379	29.981	35.613	26.679	29.548	31.823	31.531	41.39	52.293	72.226	92.548	132.84	200.96	279.01	371.64	519.44	653.49	868.2	1094.2	1342	1547.9	1835.1	2200.4	2470.1	2778.2	3112.5	3348.1	3666.5	3890.6	4290.4	4476.4	4779.5	4951.2	5050.9	5228.4	5464.6	5618.8	5649.5	5887.8	6002.8	6111.4	6221.8	6303.5
0	0	0	5.8047	13.602	16.673	22.483	23.168	23.614	38.373	33.652	26.32	28.245	28.717	30.715	36.732	44.097	39.967	54.063	66.077	81.549	165.38	163.46	223.75	288.86	388.02	492.17	619.31	915.49	851.27	1229.7	1391.8	1298.2	1346.6	1504.1	1577.5	1715.8	1775.1	1881.4	1953.9	2013	2101.2	2206.4	2260.1	2271.6	2292.7	2290.2	2268.8	2269.7	2238.3
0	0	0	0	11.476	12.811	22.752	27.004	43.3	46.84	77.344	87.486	94.619	167.17	210.56	301.2	407.47	549.1	686.41	856.65	1047.7	1227.5	1482.9	1656.4	1955	2250.8	2500.9	2741.4	3013.7	3248.9	3525.2	3694.9	3940.7	4185.2	4391.4	4586.4	4738.8	4897.2	5019.9	5265.3	5272.4	5346.4	5383.8	5491.7	5527.3	5487.9	5607.4	5595	5658.8	5655.5
0	0	2.2314	11.55	17.774	14.821	2.9607	24.495	48.069	81.047	147.1	236.56	333.28	466	609.32	778.67	990.02	1258.9	1569.9	1907.2	2270.7	2423.6	3004	3460.7	3849.9	4175.2	4637.2	5119.3	5480.9	5631.9	6016.5	6335.5	6609.2	7070.4	7307.7	7749.4	8079.6	9413	8757.4	9080.8	9533.9	9427.2	9630.7	10208	10155	9752.3	9883.6	10317	10255	10451
0	0	0	6.5751	12.161	9.8277	15.848	24.72	12.226	26.83	36.381	64.073	117.87	170.27	248.26	367.53	522.02	686.58	869.52	993.71	1155.4	1320.8	1438.9	1628.8	1814.8	1980	2097.3	2252.9	2404.3	2480.2	2624.8	2727	2858.8	3086.5	3207.9	3295.7	3535.1	3627.2	3810.1	3903.3	4028.4	4215.6	4361.8	4487.7	4466.5	4489.2	4489.8	4595.2	4713	4776
0	0	0	8.5793	5.2726	13.583	23.877	23.46	36.133	96.433	176.14	339.96	545.31	829.89	1086.3	1391	1697.4	2079.5	2336.8	2707.2	2947.8	3328.2	3545.9	3908.6	4185.8	4573.8	4987.7	5343.4	5560.4	6020.5	6270.2	6414.1	6679.3	6902.3	7113.1	7505.1	7178.2	7624.6	7813.7	8045.1	8329.7	8372.4	8617.4	8508	8787.4	8808.6	8937.2	8951.4	8983.2	9067.6
0	0	0	3.8028	11.024	10.589	9.6228	11.533	10.9	27.011	31.629	56.619	101.52	165.29	237.43	355.92	489.86	625.2	780.33	939.42	1088.8	1241.6	1441.4	1741.2	1825.9	1863.9	2055.3	2190.2	2316.5	2454.6	2637.7	2748.1	2891.9	2999.5	3106.2	3182.5	3270.9	3274.6	3386.5	3380.3	3399.6	3578.4	3641.7	3557.6	3500.8	3549.3	3473.1	3578	3699.7	3705.3
0	0	0	3.9985	17.561	31.06	32.552	47.029	47.901	48.948	70.505	78.106	79.683	96.674	104.11	124.58	173.42	216.31	292.22	370.28	429.3	537.73	616.49	755.52	809.16	906.16	996.13	1156.2	1291.1	1424.8	1571.7	1745.8	1952.4	2212.9	2349.4	2518.9	2739.8	2860.4	2565.6	3207.6	3243.6	3401.3	3458.5	3368.2	3571.8	3619.3	3704.6	3908.7	3880.4	3976.2
0	0	0	9.7817	7.6278	13.985	20.01	15.028	27.329	33.123	40.509	41.214	84.256	80.553	106.06	138.51	164.68	200.27	246.61	313.79	356.56	380.94	346.71	426.23	485.99	312.41	380.44	451.91	551.92	642.93	728.2	873.1	1003.5	1215.5	1399.3	1568.6	1731.7	1901.3	2035.4	2214.5	2356.3	2469.2	2597.8	2733.1	2857.5	2956.7	3057.9	3172.9	3250.5	3353.1
0	0	0	6.2083	26.691	28.591	29.632	38.687	42.598	42.91	44.08	41.328	57.913	63.05	88.369	106.07	146.51	187.32	235.19	313.57	428.45	555.11	689.61	865.93	1056	1246.8	1440.1	1670.9	1812.7	2031.2	2218.6	2399.6	2643	2792.4	3065.7	3324.8	3431.4	3597.4	3663.2	3743.3	3728.4	3916.5	4078.9	3950.3	3792.8	3958.2	3907.9	3915.6	4301.3	4463.2
0	0	0	0	12.639	23.59	17.376	29.171	29.674	33.114	51.071	56.134	66.243	85.329	87.667	118.02	183.22	205.46	294.79	353.06	420.05	481.66	579.52	708.29	826.1	909.93	1059.9	1095.5	1282.5	1284.6	1388.9	1411.5	1588.5	1745.3	1896.2	2062.3	2344.7	2413.4	2509.4	2657.3	2752.8	2896.1	2945	3017.5	3049.2	3144.8	3256.5	3362.3	3369.4	3444.5
0	0	0	8.8016	15.033	22.049	26.821	21.973	25.83	32.029	37.181	68.692	109.58	216.59	330.55	511.19	727.59	963.63	1308.3	1592.5	1910	2331.1	2619.9	3044.5	3463.7	3771.4	4247	4583.8	4887.2	5363.8	5740.6	6053.3	6489.1	6764.9	7089.7	7581.4	7840.3	7900.7	8451.5	8526.1	8893	8845.9	8871.8	9225.9	9035.7	9289.8	9382.5	9278.9	9022.3	9307.7
0	0	0	5.052	17.778	28.714	38.804	46.545	50.133	88.808	56.542	50.372	59.161	45.428	39.59	41.158	35.063	32.803	27.008	29.788	48.274	29.919	19.117	16.39	21.708	29.407	22.621	25.259	21.572	96.275	114.36	108.6	163.18	177.38	248.32	310.26	385.51	456.49	519.49	585.99	633.45	697.37	711.11	755.13	687.21	709.82	759.4	758.83	785.35	812.54
0	0	0	8.9212	11.564	14.982	20.181	31.704	30.924	31.51	40.464	46.771	53.835	63.372	69.001	73.72	104.34	154.68	187.07	254.74	294.89	381.28	435.1	527.56	658.92	760.85	958.56	1093.4	1243.7	1330.5	1546.8	1747	1637.9	1773.5	2224.4	1971	2476.8	2227	2713.2	2808.2	2337.1	2394.9	2431.3	2460	2449.9	2550.1	2602.2	2661.5	2648.9	2676.1
0	0	19.468	0	23.228	26.741	23.478	26.869	37.026	16.742	33.298	44.854	94.345	160.89	255.68	364.75	508.34	712.79	918.22	1101.7	1352.2	1556.9	1839	2113.7	2280.5	2511.7	2835.4	3102.3	3330	3590	3757.3	3887.2	4288.4	4343.9	4514	4663.1	4811.6	4911.5	5007	5115	5305.5	5444.1	5492.8	5573.6	5549.7	5544.9	5678	5568.1	5587.9	5616.1
0	0	0	9.1989	16.429	17.87	29.775	35.59	38.295	42.634	44.926	60.183	117.6	174.25	277.87	421.6	620.14	784.18	1078	1312.9	1614.3	1926	2232.7	2661.5	3099.9	3536.5	3867.7	4507.6	4729.2	5054.3	5605	5923.2	6365.4	6705.8	7045	7492.8	7595.3	7885.1	8011.7	8182.5	8556.4	8750.3	8781.3	8978.9	9123	9139.8	9088.5	9253	9246.3	9170.7
0	0	1.0508	12.382	11.498	15.023	4.7872	7.599	0	9.1752	6.5061	7.6039	12.55	7.9236	19.121	42.222	97.802	206.67	352.03	528.1	734.05	981.17	1284.5	1604.3	1917.3	2231.1	2676.4	3070.3	3447.4	3959.6	4457.6	4956.7	5128.8	5486.2	6088.5	6471.3	6897	7388.1	7676	7910.9	8215	8568	8664.2	8834.3	9116.1	9115.2	8623.2	8494.2	8483.5	8381
0	0	0	15.66	13.287	4.4812	15.302	16.77	17.397	28.7	26.653	36.165	44.482	54.956	67.615	87.827	106.19	142.61	200.66	311.37	437.11	641.35	849.61	942.76	1272.9	1465.6	1720.6	1943.5	2140.3	2431	2649.7	2847.4	2830.8	3347.3	3577.1	3812.6	3893.8	4794.3	4224.3	4380	5144.2	4523.7	5614.6	5510	5266.8	5067.1	5199.7	5241.8	5169	5990.1
0	0	0	0	11.689	22.445	36.918	65.102	106.38	158.98	248.28	362.74	531.33	699.29	910.95	1128.4	1353.9	1538.3	1754.3	1934.3	2143.6	2365.9	2627.2	2825.7	3050.2	3234.3	3437.9	3618.2	3762.6	4048.3	4149.3	4271	4628.9	4737.8	4937.7	4930.4	5163.2	5350.7	5413.1	5521.9	5673.6	5738.4	5874.5	5739.5	5683.3	5872.5	5882.7	5810.7	5837.6	5962.1
0	0	1.2229	9.2255	17.23	3.9497	3.8246	8.8804	1.2549	6.1223	21.209	36.298	75.906	139.21	210.42	295.76	373.81	484.67	618.15	775.11	882.3	1008.6	1136	1330	1557.6	1738.9	1953.6	2170	2424.7	2798.7	3569.3	3149.7	3373.7	3738.4	4061.9	4288.4	4633.7	4726.1	4965.6	5093.5	5174.3	5238.1	5327.7	5517.3	5549.3	5547.1	5547.2	5580.8	5674.7	5660.4
0	0	0	6.6415	11.387	8.3199	14.516	17.192	21.811	29.649	39.816	24.336	28.652	30.175	50.031	88.211	120.57	190.37	261.64	363	505.03	647.72	601.11	745.73	878.22	1060.8	1296.9	1423.9	1591.5	1741.6	1891.4	2142.7	2185.3	2521.8	2676.5	2802.2	2954.9	3214.4	3405.2	3386.6	3494.2	3558.4	3627.9	3595.5	3699.5	3603	3649.6	3610.5	3580.4	3628.5
0	0	3.2471	26.67	0	6.5447	19.357	82.724	40.302	46.799	114.09	73.814	171.98	227.37	299.28	419.9	543.02	717.76	929.39	1112.2	1343.1	1336.1	1839	1794.8	2320.8	2482.8	2567.6	2846.1	2976.6	3202.7	3332	3449.5	3664.8	3768.2	3818.9	3931.3	4076.1	4200.8	4367.2	4346.7	4461.7	4531.1	4621.1	4659.7	4694.2	4654.4	4750.6	4649.9	4754.9	4692.5
0	0	0	10.064	12.539	16.091	20.593	29.887	29.164	55.768	104.8	172.55	277.98	402.11	533.59	692.11	880.17	1129.7	1327.8	1506.4	1765.9	2004.2	2317.5	2559.1	2909.7	3247	3517.1	3973.4	4388.2	4569.7	4991	5289.7	5620.2	5919.4	6213.2	6495.7	6647.5	6798.3	6985.2	7219.5	7320.4	7576.2	7931.8	8284	8302.2	8065.9	8377.3	8554.5	8604.7	8644.9
0	0	0	5.5353	19.916	25.636	29.194	40.339	56.224	81.417	116.61	150.81	193.78	238.79	312.69	392.26	503.9	629.91	750	943.01	1165.8	1333.2	1534.7	1844	2079.2	2366.7	2687.3	2995.7	3240.4	3451.1	3774	4004.9	4215.6	4512.7	4568.6	4755	5047.7	5267.9	5359.2	5611.6	5725	5870.6	6026.5	6080.9	6121.7	6216.5	6221.6	6171.4	6152	6180.3
0	0	0	7.0132	6.3012	14.64	22.338	22.037	26.698	37.642	41.12	37.078	47.935	53.68	77.526	97.048	114.85	139.71	167.11	185.23	220.07	227.12	238.85	264.45	308.55	376.72	456.18	522.33	599.78	728.34	840.67	974.76	1163.6	1300.4	1396.9	1544.7	1740	1851.3	1984.4	2190.9	2266.9	2402.1	2455.3	2403.1	2493.3	2514.6	2560.8	2570.9	2610.2	2636.7
0	0	0	0	23.167	36.08	43.514	48.624	78.033	109.17	154.87	205.67	249.31	327.66	423.79	517.85	635.55	736.92	870.22	881.64	1087.7	1116.2	1320	1393	1547.4	1813.7	1960.1	2091.6	2352.1	2525.4	2815.1	2969.9	3216.1	3495.5	3805.2	4011.2	3821.7	4380.7	4367.5	4642.3	4765.9	4975.8	5025	5208.5	5185.8	5270.4	5393	5366.9	5428.5	5491.8
0	0	0	6.691	21.224	28.09	37.88	58.055	64.997	59.227	74.764	73.757	91.738	107.8	137.12	173.47	232.48	274.89	318.02	343.44	409.18	441.58	503.41	553.42	653.16	722.93	736.54	815.3	839.45	909.51	935.32	966.19	1067.3	1116.6	1330.7	1369	1494.3	1527.2	1615.6	1697	1754.9	1860.6	1850.4	1865.1	1894.1	1980.1	2006.9	2064.6	2061.8	2072.7
0	0	0	16.197	16.035	7.269	6.9602	10.925	13.601	19.188	25.198	20.609	28	21.167	29.676	39.061	53.359	86.074	149.54	232.18	327.64	476.71	622.44	818.03	1039.6	1291.4	1641.4	1900.5	2251.8	2590.8	2918.4	3261	3487.3	3814.2	4013.8	4264.9	4581.5	5024.7	5090	5523	5445.8	5728.8	5772.3	5871.5	6002.4	6018.5	6096.8	6048.5	6090.3	6095.8
0	0	0	7.2397	6.6083	15.38	34.248	35.707	37.267	55.565	106.32	165.82	268.89	411.83	577.43	812.01	1012.4	1237.3	1505.5	1738	1953.3	2127.7	2411.6	2700.5	2962.4	3313.3	3613.2	3797.5	4154.8	4352.8	4536.8	4760.8	4911.1	5047.8	5304.5	5593.5	5504.5	5798.4	6176.7	6570.3	6651.5	6591.1	6778.4	6928.9	6820.4	6718.5	6805.9	6817.5	6917.5	6920.9
0	0	0	10.046	14.656	5.4862	6.7361	13.788	12.321	14.03	30.506	34.018	85.173	110.86	161.89	223.26	257.97	316.48	414.61	475.73	617.03	717.55	909.5	1065.1	1244.5	1588.6	1850.5	2128.3	2362.8	2723.2	2974	3332.7	3712.2	4046.9	4333.4	4614.1	4952.5	5250.2	5643	5874.7	6113	6272.9	6398.5	6543.3	6737.1	6792.8	6747.1	6785.7	6847.3	7013.6
0	1.2813	0	0	12.428	11.913	15.588	20.565	16.809	25.276	21.908	33.585	23.591	22.878	21.639	27.057	31.539	31.283	29.19	27.587	32.873	28.251	35.533	60.429	80.253	95.523	144.94	201.89	247.67	354.41	480.17	681.7	850.21	1024.2	1227.4	1425.3	1624.7	1845.3	1992	2284.5	2541.8	2613.4	2781.2	2944.6	3022.7	3188.4	3251.9	3388.2	3402.4	3492.5
0	0	0	7.0464	17.681	24.218	27.627	33.545	37.873	49.947	50.915	54.18	62.544	55.01	78.79	97.491	126.88	145.07	241.89	270.29	359.9	440.56	581.1	684.17	725.99	890.56	1085.7	1282.4	1626.4	1836.1	2077.4	2142.5	2240.9	2498.2	2766.1	2859.9	3023.3	3263.4	3372.8	3525.3	3849.2	3852	3904.6	4065.6	4172	4229	4237.5	4438.5	4368.6	4438.9
0	0	0.16184	9.396	6.6533	0	5.6302	15.793	12.872	18.328	14.381	22.831	11.854	19.97	23.288	42.626	78.529	130.32	233.15	329.94	486.67	631.09	766.07	889.5	1090.2	1502	1490.3	1767.7	1977.1	2179.3	2559.8	2810.8	3052.7	3231	3491.5	3630.6	3825.6	4057.4	4262.9	4354.1	4650.6	4630.4	4859.4	5031.3	5153.4	5225.1	5315.8	5349.9	5391.7	5513.6
0	0	0	15.257	20.611	21.902	27.312	38.56	35.241	35.638	30.524	37.586	10.425	4.3823	5.1571	11.805	20.185	26.6	40.527	75.483	111.52	166.6	252.87	360.59	503.5	667.55	841.2	1037.7	1276.5	1525.9	1798.9	2067.9	2403.7	2684.1	2919.1	3070.1	3222.9	3563.3	3710.1	3893.1	4012.6	4066.6	4187.8	4257.6	4281.8	4417.1	4486.4	4494.4	4501.6	4580.4
0	0	0	10.715	10.394	25.075	18.357	28.934	33.538	29.181	45.879	62.441	71.679	112.98	198.81	348.94	495.85	749.15	1109	1401.3	1803	2091.8	2446.9	2522.8	3236.1	3849.9	4105.9	4687.8	4914.2	5449.5	5379.3	5931.8	6138.3	6465.4	6696.5	6984.3	7513.6	7606.6	7910.6	8064.1	8431.4	8379.7	8620.2	8524.9	8516	8741.8	8715.4	8770	9192	8892.4
0	0	0	3.8029	17.57	20.621	20.428	23.004	18.01	21.28	23.424	32.473	42.575	73.515	113.55	176.55	221.76	344.1	485.28	631.74	789.9	975.41	1200.1	1411.7	1616.9	2069	2251.7	2660.1	2997.8	3391.7	3903.1	4242.3	4687.8	5213.2	5774.1	6142.1	6343.7	6957.1	7488.7	7521.5	7983.5	8214.5	8153.5	8110.1	7910.2	8141.6	8357.4	8409.7	8391.6	8427.7
0	0	0.97512	5.5294	11.138	6.7859	5.5344	12.987	15.374	15.071	24.657	20.918	23.302	21.315	24.175	43.216	76.492	124.12	191.92	299.13	418	541.9	691.38	860.57	1054.6	1206.5	1402.2	1652.1	1890.3	2008.8	2166.1	2471.5	2554.2	2875.5	3032.2	3129.3	3301.2	3492.7	3632.1	3843.1	3992.2	4078.9	4186	4278.2	4306.7	4415.4	4477.1	4442	4528.6	4574.8
0	0	0	0	4.9994	7.6495	9.0845	0	3.0889	18.062	51.727	82.827	175.7	272.93	377.19	524.59	730.2	1101.4	1395.9	1661.7	2033.3	2243.4	2696.4	2996.1	3388.7	3644.1	4428.3	4925.3	5363.8	5740.7	6212.6	6598.4	7047.7	7476.8	7826.2	8081.4	8699.9	9047.5	8506	9475.8	9728.7	9782.4	10504	10335	10474	10721	10861	10836	10781	11028
0	0	0	15.343	27.516	40.702	51.93	56.438	59.127	70.9	81.726	90.933	119.02	179.07	244.39	325.17	412.7	507.98	634.49	778.94	913.12	1074.8	1250.4	1413	1560.5	1705.9	1857.4	2053.1	2260.8	2483.4	2491.3	2759.8	2873.4	3050.8	3190.5	3280.3	3427.7	3615.7	3815.3	3940.5	3202.5	4138.5	4166.5	4308.3	4477.3	4547.4	4634.2	4612.2	4599.1	4725.4
0	0	0	1.7087	19.803	12.466	10.211	25.612	25.147	31.744	35.087	40.453	37.667	43.751	44.684	59.483	63.42	89.032	99.204	102.26	119.05	131.22	144.81	179.01	240.27	278.79	339.66	393.55	522.33	622.64	689.67	842.63	945.15	1084.3	1199.7	1356.4	1496.3	1649.4	1888.3	1748.1	1801.8	1885.2	1981.8	1977.9	2053.5	2023.6	2129.2	2185.8	2163.2	2270.2
0	0	0	10.688	22.128	15.919	30.99	34.63	49.098	90.239	130.19	217.36	351.48	550.75	785.06	1070.8	1409.1	2094.2	2207.9	2682.7	3161.2	3626.9	3931.1	4261.9	4786.2	5583	5460.5	5978.8	6736.7	7316	7577.7	7279.3	7618.4	7847.9	8229.3	8277.7	8289.8	8394	8644.5	8738.5	8865.7	8587.8	9020	8877.1	9102	9348.3	9043.2	9174.7	9440	9521.5
0	0	4.1601	10.225	11.354	24.776	18.554	11.218	31.425	14.164	26.076	12.867	56.021	117.8	240.56	360	554.28	735.14	1000.1	1239.4	1551.1	1839.5	2175.2	2508.6	2821.1	3276.4	3489.7	3870.7	4238.9	4607.5	4954.5	5281.4	5534.9	5867.7	6054.8	6377.5	6855.8	7030.8	7256	7468.7	7585.2	7826	7963.9	7974.3	8061.4	8409.9	8451.1	8581.1	8590.8	8575.7
0	0	0.81106	0	3.763	17.939	12.482	13.768	19.222	18.907	20.875	27.277	19.725	34.459	84.976	183.41	322.02	487.22	689.27	920.07	1228.8	1511.8	1781.9	2096.3	2478.9	2712.1	3103.5	3237.2	3662.9	3984.3	4238.6	4410.6	4743.9	5066.4	5356.3	5391.2	5812.4	5877.4	6167.1	6221.8	6379.5	6537.4	6773	6789.7	6896.2	7082.8	7050.8	7367.4	7434.3	7370.3
0	0	0	4.6361	12.824	16.592	17.848	18.77	21.018	29.281	32.044	53.885	86.691	176.05	301.45	464.76	683.44	911.56	1190.3	1539.4	1849.2	2179.6	2510.9	2965	3412.8	3776.6	4234.5	4794.1	5317.3	5964.6	6282.9	6720.4	7117.1	7464.7	7941	8477.1	7888.9	8943.6	9228.8	9625	9753.3	10098	10202	10435	10824	10737	11016	11282	11136	11457
0	0	0	1.5853	23.765	4.4235	11.063	11.815	12.698	17.228	18.26	17.229	30.365	20.402	28.157	32.81	41.998	54.131	73.701	87.755	129.75	179.34	256.03	316.33	402.06	466.14	573.25	671.51	813.14	941.64	1149.1	1173.3	1280.8	1484.3	1615.9	1755.8	1895.1	2051.5	2184.9	2328.6	2387.6	2508.3	2594.1	2676.2	2714.7	2783.9	2802.1	2834.6	2838.7	2926.7
0	0	5.5955	2.9181	6.184	5.9481	5.213	8.0756	5.5258	7.0804	8.0429	7.2543	8.6752	8.3899	3.9484	6.1536	3.0862	15.38	17.794	41.793	56.213	93.081	145.31	272.34	311.01	418.12	487.31	694.43	922.07	1136.3	1158.6	1142.9	1329.4	1564.7	1774.7	1955.2	2148.9	2349.5	2493.2	2684.7	2832.1	2994.2	3097.4	3196.5	3334.1	3443	3519.4	3555.3	3714.8	3720.7
0	0	0	12.65	27.515	36.845	40.276	44.038	46.978	54.544	70.714	76.847	76.727	82.53	83.122	77.268	70.908	67.99	63.489	86.894	78.251	96.47	154.6	169.33	176.7	250.14	169.11	224.22	265.07	312.05	352.65	425.09	416.94	478.37	522.66	613.13	690.09	745.89	722.6	839.42	923.76	897.99	985.15	922.65	1050.3	1024	1028.6	1170.6	1053.8	1108
0	0	0.69005	5.9585	12.553	13.021	20.004	43.668	84.356	137.81	230.3	329.45	456.29	590.26	709.99	790.46	916.39	1041.9	1099	1238.7	1314.4	1420.1	1463.7	1598.1	1643.4	1709.2	1721.6	1835.7	1917.6	2006.2	2002.9	2051.1	2122.3	2184.8	2219.5	2343	2399	2496.9	2538.5	2629.3	2696.9	2687.2	2722.2	2794.3	2853.5	2931.4	2887.7	2997.2	2982	3011.4
0	1.3058	0	14.337	13.73	16.536	4.25	0	12.351	16.151	45.978	83.7	173.24	337.35	528.31	721.62	951.24	1227	1548.7	1904.4	2285.9	2452.3	2856	3151.5	3511.2	3823.6	4126.3	4534.7	4680.4	5035.4	5146.8	5316	5585.7	5656.2	6033.6	6113	6284.9	6444.2	6347.9	6774.7	6554.2	6815.5	6941.6	6994.6	7011.8	7008.6	6924.3	7078.5	7088.9	7141.3
0	0	0.43146	8.056	3.5985	3.8367	2.0064	5.8866	0	12.212	9.5895	9.2646	17.178	11.928	8.834	16.28	32.624	57.928	96.061	146.25	210.64	391.05	591.17	737.1	930.52	1206.6	1024.6	1699.9	1857.1	1645.2	1806.1	1910.1	2083.1	2177.7	2322.1	2379.4	2494.2	2567.6	2604.8	2578	2708.9	2727.1	2845.8	2778.7	2729.2	2751.3	2730.4	2830.2	2867.2	2932.1
0	0	0	5.187	9.8639	13.234	13.985	13.588	7.4847	9.8608	6.9397	14.438	18.044	26.242	25.757	24.098	40.992	53.963	86.627	100.08	164.71	229.09	297.94	392.4	487.66	656.37	850.94	1082.4	1216.1	1460.2	1635.9	1862.4	2030.7	2167.8	2400.8	2617.3	2808	2954.4	3107.8	3200	3342.6	3417.5	3413.6	3546	3604.5	3599.1	3697	3710.4	3828.5	3828.7
0	0	0	8.59	11.473	27.833	30.171	16.801	34.849	23.368	27.08	19.247	44.2	39.101	47.777	54.916	69.436	144.75	221.63	178.23	273.33	318.96	433.09	518.75	680.44	781.51	961.3	966.01	1143.6	1275.6	1537.3	1598.8	1787.2	1928.5	2050	2228.2	2403.3	2512.1	2775.7	2759.2	2879.3	3048.9	3046.4	3124	3158.5	3197	3199.3	3207	3329	3277.1
0	0	0	14.108	21.317	9.8522	8.8175	10.679	21.594	24.794	17.699	12.126	38.291	46.607	66.862	73.474	79.57	102.42	123.57	178.1	206.74	269.27	318.91	408.37	487.19	626.24	786.02	929.49	1140.9	1329.3	1541.8	1849.9	2182.8	2500.7	2700.9	2966.3	3341	3516.8	3670	3926.4	4149.5	4240.9	4372.3	4475.1	4635	4631.7	3642.6	3618.3	3608.1	3538.3
0	0	0	11.896	12.504	11.703	20.945	22.012	22.324	29.624	31.587	32.262	39.234	56.681	106.98	129.44	177.6	219.23	301.17	389.32	486.48	610.42	767.73	925.76	1050.7	1229.7	1450.5	1649	1863.7	2126.8	2282.4	2435.9	2713.6	2898.8	3078.4	3233.8	3463.3	3581.1	3624.2	3873	3992.5	4077.1	4287.3	4145.7	4384.5	4442.4	4487.7	4489.9	4458	4501.8
0	0	0	7.1362	9.7189	15.84	16.137	19.156	16.983	24.362	38.398	57.389	96.925	175.38	266.22	407.45	563.64	689.5	897.32	1148	1325.5	1611.2	1920.9	2218.7	2547.4	2872	3248.5	3617.5	4001.9	4282.5	4653.8	4908	5330	5674.5	5986.4	6379.3	6587.6	6887.7	7121.2	7343.1	7506.3	7683.8	7689.1	8021.3	8139.2	8506.1	8274.9	8188.7	8509.6	8652.5
0	0	0	0	17.05	16.893	9.0855	16.451	22.839	18.71	22.739	23.824	28.908	31.391	39.146	39.268	56.033	63.733	70.236	95.405	100.17	117.52	158.05	218.56	309.1	401.65	533.36	736.38	949.37	1156.2	1447	1644.8	1976.4	2167.2	2436.6	2680.1	2906.2	3107.4	3414.9	3590	3705.3	3880.8	3928.5	4077.1	4191.2	4204.3	4382.4	4404.6	4445.1	4520.7
0	0	0	14.338	10.109	14.068	12.22	4.6998	8.0982	17.057	18.69	33.374	48.148	82.591	116.46	168.14	247.29	343.96	435.23	552.14	641.2	740.56	851.38	964.89	1059.9	1122.3	1209.8	1269.4	1356.7	1499.1	1531.9	1580.8	1723.3	1837.5	1974.3	2133.5	2176.2	2287.6	2440.4	2450.9	2569.6	2611.6	2659.9	2773.9	2846.6	2894.8	2874.2	2818	2848.6	2909.4
0	0	0	0	12.299	33.166	56.287	64.47	84.355	94.476	107.99	120.4	154.53	161.4	148.81	170.34	134.63	138.71	136.91	135.06	151.97	184.33	195.18	220.99	271.24	346.61	440.24	533.5	670.86	784.04	996.97	1143	1322.3	1504.8	1702.3	1888	2024.2	2171.4	2317.5	2359.4	2511.4	2532.5	2681.6	2737.4	2738	2800.1	2866.4	2916.3	2919.9	2913.2
0	0	0	15.956	19.149	37.085	48.927	42.212	44.303	67.697	57.374	44.011	52.742	42.03	47.81	25.937	28.568	43.222	73.294	110.29	176.98	283.37	377.37	526.3	656.97	857.91	771.07	1094.9	1458.2	1713.4	1947	2188.1	2451.9	2673.7	3401.1	3666.4	4159	4265.8	4620.5	4987.2	5086.9	5323.4	5533.4	5793	6024.9	6078.2	5823.8	5988.2	5967.3	6066.7
0	0	0	16.08	14.47	15.445	15.91	23.903	21.668	32.046	38.454	53.402	76.513	73.64	101.9	112.11	158.34	197.48	259.49	327.79	474.62	597.98	781.37	977.08	1228.1	1406.1	1633.9	1863	2217	2451.7	2636.5	2942.2	3251.3	3595.4	3833.5	4192.8	4096.6	4373.3	4614.9	4785.6	4981.3	5153.1	5284	5349	5397.9	5516.8	5523.5	5653.8	5696.6	5705.6
0	0	0.6231	3.4363	9.6684	6.4301	16.89	12.583	11.424	12.776	21.637	12.935	19.197	19.94	19.673	18.124	30.069	62.84	96.612	157.03	217.53	278.44	374.13	460.12	589.27	709.04	836.55	1001.4	1181.4	1314.2	1418.5	1561.9	1671.6	1838.2	1990.6	2156.9	2250.7	2329.4	2422.7	2533.3	2629	2685.2	2805.4	2825.9	2873.6	2889.9	2946.7	2984	3063	3092.5
0	0	0	17.924	25.383	22.407	35.583	35.259	42.808	61.184	130.96	223.64	345.67	494.65	690.97	913.14	1133.6	1358.2	1609.3	1896.9	2185.1	2548.6	2852.7	3122.7	3287.4	3588.8	3988	4267.1	4679.3	4919.8	5218.2	5508.1	5702.7	5935.3	6193	6580.2	6479.6	6558	6863.4	6952.1	7214.5	7374	7457	7562.3	7608.5	7617.1	7730.3	7992.9	7967.3	8019.6
0	0	0	0	19.105	4.3162	4.9624	10.475	8.1987	17.7	17.729	54.326	55.307	84.17	111.96	135.76	150.5	174.7	206.14	219.01	230.22	220.46	231.3	279.11	285.82	301.24	350.74	418.41	495.69	583.28	635.33	744.46	890.31	1045.2	1238.2	1342	1522.1	1705.6	1881	2012.4	2151	2326.1	2393.9	2562.1	2595.8	2553.1	2776.4	2820.6	2873.5	2986.1
0	0	0	8.6107	12.618	13.848	20.851	18.181	22.826	29.624	28.036	33.804	33.066	39.185	25.351	29.719	29.183	26.443	39.385	62.575	100.92	163.77	263.49	387.89	519.66	662.27	827.33	996.6	1159.8	1377.1	1563	1727.1	2083.8	2215.5	2484.7	2607.3	2792.1	3083.2	3163.7	3422.9	3617.7	3762.8	3880	4164	4315	4347.5	4247.7	4199.7	4297.2	4428.9
0	0	3.826	6.5051	5.8385	13.914	23.423	24.87	24.663	45.427	42.941	46.407	55.266	56.632	65.913	76.252	97.782	125.17	148.32	192.33	251.84	333.68	436.08	648.94	779.11	943.59	1191.8	1369.7	1630.6	1932.5	2198.6	2466.5	2782.7	3063.3	3370.7	3647.9	3616.4	3925.1	4196.7	4280.4	4409.8	4445.7	4807.2	5170.7	5112.4	4868.6	4885.8	4974.3	4923.6	4997.5
0	0	6.0879	0	17.722	8.7309	11.094	16.156	22.884	21.656	28.532	26.033	26.179	35.797	51.519	85.614	129.71	215.02	282.05	372.44	488.97	644.47	757.99	928.45	1092.5	1224.4	1401.7	1620.2	1853.9	2229.6	2370.7	2632.9	2796.1	3053.1	3191.9	3313.4	3497.4	3564.3	3870.9	3966.8	4094.2	4095.1	4220.2	4302.4	4390.7	4429.8	4484.4	4511.3	4650.6	4673.3
0	1.3487	0	3.4096	7.8381	6.0157	3.3484	5.3261	7.3662	9.114	8.7193	12.787	14.116	10.886	20.074	49.707	75.153	178.76	248.59	383.87	681.52	930.67	1133.3	1394.6	1700.2	1699.6	2437.1	2294.2	2715.9	3097.2	3487.6	3330.8	3495.5	3817.1	4192.7	4378.3	4666.5	4910.6	5108.4	5321.7	5421.4	5643.5	6001.4	5963.2	6016.4	6200.5	6350.4	6179.7	6394.8	6448.1
0	0	3.9671	0.99108	10.954	20.012	9.7984	16.523	18.337	42.269	52.229	49.205	67.291	97.1	152.21	205.72	258.25	304.56	414.5	511.76	610.23	777.44	918.09	1135.2	1264.6	1451.4	1688.6	1921.1	2123.2	2475.6	2719	3026	3350.9	3822.6	4069.8	4157.6	4448.2	4830.8	4607.7	4807.6	5068.2	5060.8	5493.4	5629.9	5755.5	5569.4	5745.8	5695.8	5384.4	5616.9
0	0	0	0.002209	4.2009	16.381	17.011	23.908	35.144	60.076	99.829	123.68	188.9	273.36	383.15	527.52	717.78	938.12	1210.8	1458.8	1739.7	1950.1	2308.4	2601.7	2881.4	3230.4	3705.9	4076.5	4319.3	4604.4	4868.7	5028.7	5362	5666.9	6040.9	6249.4	6583.2	6634.3	6719.1	7206.3	7272.1	7665.6	7568.1	7689.8	7870	7978.7	8063.5	8247.9	8132.8	8189
0	0	0	14.11	13.38	12.768	10.52	11.175	8.5699	17.15	14.088	15.879	19.792	17.595	3.208	16.738	32.061	53.585	80.651	107.41	157.49	241.91	297.86	385.94	524.61	557.12	719.85	798.6	987.53	1121.7	1341.1	1611.7	1780.5	1981.2	2151.6	2428.4	2629.2	2774	3032.2	3147.2	3267	3377	3497.7	3563.2	3624.5	3708	3836	3923.2	3878.8	4043.5
0	0	0	7.5999	22.823	1.1365	21.341	23.441	31.941	35.817	26.86	39.169	32.906	21.534	19.482	27.532	44.896	59.58	64.743	94.929	131.67	193.97	230.14	326.88	476.62	566.54	612.86	681.11	760.91	811.13	922.34	961.05	1037.2	1104.3	1148.1	1240.6	1317.6	1357.7	1494.7	1599.9	1619.3	1745.1	1820.4	1833.4	1813.9	1849.6	1907.5	1954.3	2050.3	2072.8
0	0	0	11.487	12.743	0.64946	14.978	18.752	18.125	18.856	22.53	23.129	22.515	18.868	42.631	106.38	155.39	264.74	336.59	511.16	628.36	956.56	1151.7	1459	1776.7	2092.4	2500.3	2780.8	3375.1	3766.7	4180.5	4365	4750.4	5028.4	5348.5	5805.2	5447.4	6078.2	6362.8	6577.3	6895.8	7129.1	7351.9	7452.1	7637.8	7694.5	7737.4	7871.7	7796.8	7891.3
0	0	0	2.6834	10.321	11.571	17.581	20.124	25.843	39.994	68.816	130.9	186.84	281.62	401.14	569.26	727.11	819.21	1100.6	1271.1	1625.7	1839.9	2097.1	2376.9	2725.2	2991.1	3369.7	3744.3	4143.7	4257.2	4701.3	4515.9	4832.5	5090.2	5272.8	5428.8	5567.7	5810.1	6090.1	6139	6239.6	6947.9	6857.4	6813.4	7380.3	7890.5	7978.6	7830.4	8175.8	8167.2
0	0	0	5.1606	6.238	15.821	13.287	1.5837	5.039	11.094	13.782	7.6236	9.8827	3.2647	1.0374	0	0	0	0	11.2	47.918	65.694	128.39	215.06	296.85	406.4	532.47	706.57	788.68	943.01	1074.6	1189.5	1378.7	1488.5	1649.7	1735.5	1874.5	1991.4	1950.7	2097.3	2162.4	2220.8	2307	2335	2473.2	2440.2	2378.2	2435.5	2427.2	2464
0	0	0	12.978	11.549	8.8726	22.932	23.222	16.805	24.776	20.72	21.624	16.148	17.192	19.3	22.184	27.919	21.84	31.787	85.801	87.882	167.71	212.7	330.49	583.39	715.33	737.78	964.93	1308	1269	1621.2	1651.2	1618.2	1794.7	1865.3	2018.4	2103.7	2232.7	2258.8	2558.3	2691.6	2638.2	2742.7	2739.5	3060.2	3106.9	3329.1	3168.7	3380.6	3443.8
0	0	0	0	20.496	33.087	59.823	125.62	235.47	376.96	590.76	816.77	1073.4	1417.3	1732.3	2000.9	2205.2	2629.1	2963.6	3275.9	3647.3	3881.4	4120.2	4288.8	4576	4854.1	5004.7	5243.9	5524.1	5732.6	5771.6	6024.6	6089.2	6341.7	6504.5	6573.4	6695	6895	6868.6	7169.1	7053.5	7389.6	7281.7	7197.5	7278.3	7575.1	7520	7600.4	7638.6	7733.3
0	0	0	9.2392	13.28	21.673	30.813	26.635	37.51	44.131	46.307	48.877	51.314	62.916	86.74	134.27	196.37	298.95	430.87	594.76	782.49	993.04	1177.7	1478	1701.1	2007.6	2397.8	2453.6	2833.3	2968.2	3223.6	3547.2	3685.1	3965.9	4189	4282.2	4472.6	4653.2	4832.4	4967.3	5053.8	5079	5094	5164.8	5284.5	5334.8	5410.3	5392.9	5354.9	5334.7
0	0	0	2.2029	10.77	15.701	28.261	29.565	37.045	35.778	33.145	37.639	24.375	34.7	29.615	36.377	35.974	29.352	26.049	17.263	6.3188	18.392	25.726	38.91	53.984	61.044	73.317	86.649	77.783	83.507	93.844	141.79	225.87	250.24	320.08	346.17	364.79	456.06	503.49	532.85	533.94	631.62	680.69	714.97	724.88	740.73	810.96	814.14	890.91	883.71
0	0	0	8.8975	17.567	37.543	39.489	34.597	45.348	40.008	55.644	76.295	107.72	154.95	207.39	277.44	368.64	398.55	533.98	574.47	760.63	826.57	1019.5	1081.7	1234.3	1208.4	1397	1524	1671.7	1854.7	2096.2	2250.4	2465.9	2708.2	2967.4	3298.7	3061.1	3778.3	4053.4	4012.7	3989.5	4119.4	4251.8	4390.6	4544.6	4585.7	4635.7	4817.3	4753.2	4844.2
0	0	0	21.577	26.168	12.657	26.551	34.532	28.933	40.636	40.443	37.063	47.333	56.756	64.541	82.321	125.55	180.47	256.99	358.61	495.97	625.55	855.58	1107.6	1434.1	1725.8	2092.4	2429.9	2800.9	3103.1	3436.4	3755.1	4206.4	4558.3	4925.3	5485.3	5807.8	6019.1	6161	6313.7	6564.1	6835.2	7013.4	7079.4	7161.4	7335.7	7430.9	7467.5	7390	7376.6
0	0	0	4.958	9.3575	16.689	9.3453	17.374	20.945	27.905	30.839	37.538	53.776	65.751	77.219	94.672	126.1	161.67	204.03	225.12	248.66	277.73	329.66	419.2	495.02	542.18	613.3	680.03	782.1	859.15	965.19	1034.7	1114.5	1203.7	1244.6	1323.8	1461.6	1474.5	1540.6	1449.1	1696.8	1734.2	1864.2	2170.9	2100.6	1933.2	1915.2	1902.3	1727	2195.8
0	0	0	0	14.063	18.499	21.371	26.982	26.436	25.428	27.821	20.604	32.689	41.589	58.377	112.91	191.69	255.1	381.45	534.32	711.23	847.79	1052	1222.2	1404.6	1639.4	1725.5	1920.1	2181.8	2394.8	2500.6	2614.7	2954.2	3067.2	3325.4	3456.7	3682.5	3859.7	3794.2	3935.3	4036.6	4006.6	4013.5	4166.3	4152.8	4242.7	4278	4384.2	4397.7	4544.3
0	0	0	5.1276	9.4737	19.9	22.404	25.047	30.706	33.527	53.798	102.62	174.36	293.24	455.11	617.42	860.6	1101.5	1366.9	1597.6	1981.6	2189	2565.4	2848.4	3108.2	3369.2	3755.4	4170.2	4434.2	4831.3	4994.7	5287.3	5596.3	5691.3	6065.4	6438	6100.1	6418.4	6462.6	6984.2	6999.1	7218.7	7223.9	7247.8	7447.9	7454.6	7453.8	7509.7	7430.3	7469.5
0	0	0	0.12181	39.785	35.327	60.898	60.729	57.515	64.189	75.049	78.059	97.431	105.54	121.66	170.79	228.51	272.9	354.38	429.2	561.43	639.2	713.39	829.34	955.17	1094.6	1209.5	1396.8	1514.8	1691.9	1762.5	1899.5	2030.6	2186.3	2319.9	2332.3	2405.1	2531.7	2583	2666.1	2768.1	2683.2	2825.3	2913.7	2849	2921.9	2895.2	2959.7	2964.9	2951.8
0	0	0	4.7892	20.798	31.996	23.304	22.573	35.447	82.38	123.19	190.88	241.7	243.78	425.69	521.14	529.1	780.38	888.1	1087.1	1286.2	1395.1	1399.3	1534.1	1573.7	1684.1	1853.7	1867.1	2004.3	2085.1	2035.8	1756.7	1930.5	2015.8	2167	2289.8	2430.1	2475.3	2431.3	2629.6	2714.7	2772.1	2940.6	3103.9	3190.2	3175	3205.4	3248.8	3262	3320.4
0	0	0	4.6432	11.129	21.864	11.507	19.639	25.407	24.092	31.643	32.029	37.776	60.208	98.313	155.02	201.35	286.89	408.01	524.76	703.58	881.77	1081	1187.2	1371.1	1592.4	1791.8	2046.4	2239.4	2457.5	2752	2985.2	3218	3457.7	3758.1	4068.8	3848.3	4436	4102.8	4586.4	4721.7	4907.4	4991	5150.2	5199	5333.9	5188.2	5291.2	5358.2	5522.1
0	0	0	3.3131	16.479	16.16	22.822	19.393	29.415	30.571	19.014	37.428	48.609	75.839	88.213	120.96	153.63	162.52	230.2	229.86	292.64	360.8	456.52	499.23	571.89	533.06	731.45	841.63	943.19	1048.8	937.26	1154.5	1263.1	1382.3	1494	1591.7	1741	1878.7	2048.4	2256.5	1912.7	2492.4	2327.5	2570.3	2855.4	2839.9	2930.7	2957.7	3018.2	3253.3
0	0	0	3.7811	15.653	21.756	23.588	33.133	29.124	45.238	43.794	53.555	74.559	95.144	152.81	242.32	354.31	470.96	632.47	829.86	1048.3	1290.9	1520.7	1779.8	2032.9	2301.1	2596.1	2904.7	3233	3597.2	3900.4	4115.4	4435.4	4717.5	5029.5	5227.8	5465.9	5741.4	5831.1	6203.7	6220.4	6398.1	6537.7	6624.8	6715.5	6702.9	6786	6903.6	6949.9	6973.4
0	0	5.7037	5.5691	6.7213	5.7657	7.4339	7.5228	16.656	12.775	15.65	21.408	26.762	40.07	58.151	64.144	74.6	116.08	133.41	168.27	186.99	218.75	255.7	363.61	361.46	422.68	480.95	566.02	669.03	705.12	763.66	787.88	919.85	1037.6	1220.7	1340.6	1518	1617.8	1834.8	1978.9	2051	2248.9	2320.7	2420.5	2549.6	2622.6	2689.1	2799.1	2867.8	2950.7
0	0	0	7.0153	22.108	11.045	20.39	29.388	26.638	28.043	38.496	49.899	62.953	78.06	87.492	122.58	156.04	201	287.36	376.48	485.63	624.82	781.47	991.85	1238.4	1450.2	1785.5	2072.3	2400.3	2672.3	3102.5	3261.9	3595.9	3896.2	4189.9	4469	4846.2	5280.4	5210.8	5495.6	4998.5	5914.7	5685.9	5818	6174.6	6037.8	6330.1	6017.3	5809.8	5826.3
0	0	0	10.605	8.4072	10.11	16.606	16.663	22.833	24.757	24.528	37.594	39.427	54.301	65.915	83.596	92.239	128.55	142.43	177.17	199.92	205.44	216.78	251.95	299.71	267.4	321.26	425.22	514.34	609.38	733.82	834.64	968.69	1146.5	1292.4	1389.7	1576.9	1620.3	1700.1	1797.2	1889.6	2013.9	2064.1	2091.5	2167.3	2159.1	2154.9	2233.5	2219.3	2231
0	0	0	7.7681	5.0145	12.511	13.004	8.5175	20.983	21.746	24.144	29.127	31.636	39.608	72.408	125.53	195.09	301.74	437	574.79	753.74	990.43	1122.1	1316.7	1580.4	1830.8	2178.5	2494.4	2748.9	3064.9	3313.8	3524.7	3834.5	4136.7	4428.1	4860	5093.1	5289.3	5479.6	5758.6	6086.4	6274.8	6257.8	6329.2	6463.6	6510.1	6684.2	6629	6758	6808.9
0	0	0	14.737	57.233	70.117	73.455	71.299	94.644	94.759	99.214	76.552	59.471	70.319	61.479	71.892	101.61	72.117	68.941	67.864	73.382	71.294	77.331	80.776	90.93	154.25	161.03	213.77	255.57	335.36	396.99	469.73	619.32	736.28	838.62	967.52	1225.5	1287.8	1418.3	1540.3	1631.3	1784.3	1807	1917.3	2003.9	2132.9	2093.4	2221.1	2211.3	2293.6
0	0	0	0	25.238	32.871	36.31	35.122	46.884	50.901	100.94	207.39	360.19	609.84	969.7	1358.9	1756	2182.6	2780.6	3351.3	4024.8	4691.8	5541.5	6231.9	7033.6	7647.8	8265.7	9180.8	10025	10451	11269	11532	12281	12833	13434	13861	14570	15091	15729	16245	16771	17103	17425	17959	18471	18624	18956	18994	19437	19219
0	0	0	4.647	14.269	12.14	25.175	33.815	35.759	57.575	69.79	92.367	144.17	214.43	317.13	455.05	623.19	854.48	1061.4	1279.2	1483.7	1706.8	1892.5	2138.7	2360.6	2538.1	2751.3	2891.5	3146.1	3342.9	3461	3617.9	3831.1	3855.6	3863.1	3870.5	3839.8	4022.9	4219.7	4100.6	4194	4256.5	4441.5	4815.1	4555.8	4253.5	4313.9	4444.8	4479.9	4471.5
0	0	0	3.1532	2.6804	12.822	19.095	9.8067	10.605	21.774	32.739	94.644	172.25	304	489.67	714.26	1046.3	1368.1	1740.5	2118.5	2468.1	2781.6	3358.4	3693.3	4331.7	4789	5234	5601.4	5972.4	6438.5	6885.3	7503.7	7945.8	8228.5	8833.9	9301.6	9636.2	9853.6	10180	10482	10854	11160	11261	11492	11485	11471	11351	11364	11348	11602
0	0	0	3.2361	12.177	14.316	13.523	19.035	22.194	16.219	25.31	21.55	44.053	84.289	135.9	204	319.74	420.91	530.06	651.24	811.81	924.07	1071.8	1212.4	1449.9	1596.7	1793.5	2041.1	2243.4	2471.3	2663.3	2845.5	3072.9	3312.6	3548.3	3689	4077.4	4213.8	4309.1	4380.8	4577.6	4856.4	4861.3	4991.9	5088.9	5097.9	5164.2	5359.2	5416.3	5535.2
0	0	0	7.5156	18.024	16.623	15.474	33.019	34.319	37.686	55.95	64.011	81.331	107.86	147.49	183.5	236.73	303.95	360.77	500.02	757.37	867.49	987.47	1108.6	1267.6	1425.2	1605.4	1807.4	1987	2164.1	2387.8	2507.5	2571.9	2760.9	2932	3285.9	3158.1	3592.8	3731.4	3814.1	3943.4	4090.1	4187.8	4193.8	4349.7	4397.1	4414	4527.9	4559.9	4533.9
0	0	0	6.7528	16.246	15.171	19.888	29.708	30.622	29.666	25.297	39.182	26.903	25.681	22.21	44.475	48.655	66.482	77.726	93.424	112.99	138.46	159.78	214.87	274.22	359.34	465.92	533.78	664.9	840.78	927.43	1129.1	1274.2	1423.4	1597.7	1777.8	1928.9	2070	2184.6	2327	2465.9	2504.7	2608.8	2669.1	2759.2	2841.8	2909.4	2912.6	2954.5	3005.7
0	0	0	30.646	28.184	28.055	34.801	1.1043	15.663	55.62	36.491	46.631	42.554	11.363	36.63	76.322	112.47	192	260.91	341.36	477.52	564.4	683.34	815.21	969.33	1134.6	1363.3	1513	1734.6	1968.8	2128.4	2345.5	2530.6	2803	3026.2	3188.3	3455.3	3706.8	2662.2	1543.7	1569.3	1591.6	1607.3	1631.6	1645.4	1644.1	1672.3	1638.9	1639.6	1706
0	0	0	0	20.389	24.021	56.67	72.941	80.698	135.04	157.26	45.053	47.104	64.333	77.671	77.522	88.95	108.88	133.16	117.61	137.77	191.38	233.85	247.68	260.73	267.61	344.59	412.36	447.39	524.87	603.66	787.09	983.35	1122.2	1312.6	1513.7	1727.2	1912.4	2046.5	2276	2517.3	2578.4	2648.3	2673	2738	2918.5	2878	2983.4	3136	3177.2
0	0	0	18.565	14.926	36.07	52.631	45.534	48.248	52.25	66.322	73.664	65.25	57.928	87.998	156.28	185.16	312.98	431.8	661.47	912.24	1063.4	1458.6	1744.9	2008.4	2360	2634.3	3021.2	3333.4	3679.5	4154.4	4424.7	4845.3	5247.6	5699.7	5931.7	6322.9	6490.4	6169.1	6424.5	7126.7	7442.9	7496.8	7597.6	7938.8	8046.7	8152.5	8356.2	8446.3	8615.5
0	0	0	11.664	18.806	17.951	22.202	20.387	18.603	15.026	20.558	25.577	35.995	29.977	41.655	45.297	50.689	74.31	105.93	115.68	166.87	220.24	253.42	313.34	356.51	447.68	544.59	659.78	750.03	863.07	954.03	1102.2	1239.5	1427.4	1561.1	1760.6	1941.6	2036.3	2264.5	2349.4	2499.4	2581.7	2639	2658.7	2769.3	2743.5	2812.6	2813.6	2908.3	2872.7
0	0	2.8318	3.8986	10.399	1.5947	0.61314	28.333	22.738	29.159	35.984	43.219	50.853	65.624	67.976	80.947	99.499	129.17	169.37	217.02	296.41	382.88	498.1	649.57	906.39	1072.3	1278.6	1499.6	1718.8	1978.2	2205.5	2449.6	2797.4	3077	3315.7	3508.6	3690.3	3959.3	4124.9	4336.9	4550.3	4613.1	4750.4	5010.5	4983.2	5013.9	5555.8	5195.9	5240.5	5310.6
0	0	1.6919	14.965	16.481	8.5863	22.428	18.866	21.415	33.966	27.501	41.622	45.208	81.242	140.53	223.9	328.22	450.01	615.63	833.65	1036.4	1243.5	1469.7	1678.2	1942.7	2133.8	2304.8	2615.4	2848.4	3019.1	3311.3	3434.6	3553.8	3743.3	3917.7	4105.7	4227.7	4474.2	4541.3	4676.8	4975.4	5063.7	5206.9	5195.2	5411.9	5484.1	5466.6	5507.9	5570	5570.6
0	0	0	7.7757	4.8303	10.539	13.22	15.4	50.402	85.365	129.01	168.32	240.73	310.33	402.32	493.22	779.2	647.97	785.63	1188.3	1330.8	1301.4	1964.9	2221	2385.9	2576.8	2380.2	3282.2	3420.3	3555.9	4231.2	4436.2	4813.2	5094.7	5416.9	5614.4	5932.4	6340.4	6413.3	6915.6	7205.4	7432	7460.2	7845	7886	8095.4	8063.2	8137	8222.9	8548.9
0	0	0	8.4611	12.91	17.638	20.066	24.976	19.748	18.472	29.605	26.862	29.905	53.054	99.659	166.74	300.62	432.92	660.7	847.02	1087	1364.9	1611.5	1871.2	2205	2608.5	2838.5	3187.8	3493.4	3919.7	4114.5	4456.4	4800.2	4969.4	5310.4	5530.6	5781.1	5910.3	6051	6080.7	6129.3	6286.5	6425.5	6526.8	6497.9	6789.5	6789.3	7078	7075.6	7230.4
0	0	0	12.288	16.195	5.0483	13.222	3.3754	10.716	13.19	12.67	39.841	65.349	122.58	183.78	256.66	374.99	487.5	665.01	792.77	988.86	1120.8	1314.1	1397.3	1613.4	1738.7	1939.5	2107	2212.8	2411.6	2821.6	2660.7	2928.2	2910	2986.3	3013.4	3133.1	3215	3308.5	3261.4	3278.3	3322.4	3270.4	3390.2	3319	3282.9	3404	3413.2	3412.1	3466
0	0	0	7.0372	18.27	15.256	21.728	17.45	25.243	32.186	40.524	44.321	46.835	66.521	84.701	125.36	190.86	267.07	362.75	396.15	520.28	647.41	776.6	925.63	1100.9	1270.6	1418.8	1622.5	1802.2	2011.8	2170.2	2335.1	2609.8	2767.6	3017.8	3172.3	3311.6	3582.9	3771.1	3857.8	3937.6	3983.8	4052.7	4219.4	4261.7	4319.3	4320.1	4344.5	4345.5	4446.3
0	0	0	7.6632	7.5867	9.9536	2.8552	18.707	15.186	27.405	28.138	32.791	31.021	30.605	40.37	41.425	63.255	61.843	59.534	79.192	83.922	112.88	121.99	154.34	208.2	249.53	368.18	478.02	543.96	677.06	696.99	782.22	917.79	1051.1	1277.3	1455.9	1634.6	1827.5	1989.6	2115	2310.3	2443.9	2594.8	2752.1	2831.5	2928.5	2986.8	2970.7	2949.5	2984.6
0	0	0	8.498	34.377	47.959	70.211	84.886	108.59	120.35	115.75	130.41	157.53	180.27	289.59	326.66	419.61	506.53	618.94	748.7	834.11	978.88	1089.9	1263.3	1428.7	1558.4	1706.7	1943.8	1989.8	2175.8	2231.5	2425.8	2586.2	2603	2716.6	2783.7	2898.3	3031.2	3070.9	3239.2	3373.9	3255.5	3403.8	3450.4	3624.5	3713.8	3579.9	3670.7	3651.7	3665.9
0	0	0	3.3168	10.529	12.731	17.237	25.065	28.005	38.864	64.343	97.297	152.08	216.79	308.17	442.14	543.7	724.28	899.52	1136	1266.5	1545.8	1838.4	2050.8	2386.1	2777	3222.5	3656.7	4184	4304.7	4860.7	5207	5587.1	5938.8	6500.7	6773.8	5963.6	6406.4	7588.6	7520.6	7826.7	8186.5	8147.1	8267.8	7715	8447.1	8582.9	8662.4	8569.6	8764.1
0	0	0	0	11.55	9.6392	17.055	32.554	44.48	64.833	121.27	216.67	365.61	515.07	680.34	937.26	1155.7	1331	1543	1776.3	2036.2	2412	2734.8	3139.7	3518.1	3820.5	4211.7	4580.2	4830	5090	5595.7	5743.1	6278.7	6558.6	7029.2	7398.9	7839.7	8076.6	8408.7	8930.4	9011.5	9286.9	9227.4	9519	10039	10197	10564	10421	10540	10738
0	0	0	2.7675	19.876	26.852	18.855	25.902	5.9011	28.298	26.843	25.704	24.357	25.793	21.782	19.029	52.421	54.405	90.723	131.3	240.01	345.21	495.06	678.2	872.12	1172.5	1463.7	1730.4	2109.7	2428.1	2696.1	3037.4	3508.9	3809	4322.6	4527.4	5155.6	5250.9	5444.3	5697.9	5900.5	6219.5	6325.3	6511.7	6490.9	6849.7	6842.4	6994.9	6974.9	6991.5
0	0	0	3.948	5.3503	13.126	9.9095	15.881	14.977	23.395	35.895	30.968	30.906	29.044	20.602	15.533	22.943	34.875	43.864	40.966	50.957	95.039	130.57	150.56	229.97	283.62	385.07	465.61	557.58	651.2	792.25	923.48	1077.4	1131.8	1248.7	1355.9	1488.2	1507.7	1663	1737	1825.6	1922.2	2037.8	1750.7	1728.7	2116.5	2065.6	2165.1	2284.4	2273.4
0	0	0	14.872	7.8898	18.431	6.7473	17.267	58.468	103.3	174.59	265.67	347.25	417.02	506.69	626.4	773.72	923.2	1003.5	1154	1266.1	1364	1512.2	1632.8	1722.4	1899.9	2108	2303.6	2571.7	2797.9	2984.2	3159.2	3574.4	3839.3	4143.3	4502.1	4828.1	5109.1	5358.5	5333.6	5705.9	5808.7	6134.8	6517.2	5743.5	5608.2	5900.6	5688.3	5992.9	6053.5
0	0	0	2.76	12.929	18.649	27.414	28.524	26.359	27.91	29.211	34.69	36.77	56.696	88.787	147.97	264.43	422.42	624.66	875.75	1209.8	1546.5	1959.3	2355.5	2888	3338.8	3814.2	4428.3	4980.3	5449.4	6087.1	6702.3	7258.6	7755.9	10002	9193.2	11562	12237	13299	11430	14021	14609	12695	12988	15305	13117	13106	13177	13467	13411
0	0	0	11.092	6.9502	8.3107	22.492	42.84	97.657	149.48	253.62	395.67	494.55	666.04	829.5	960.89	1095	1299.5	1471.3	1691.8	1809.2	2056.9	2250.5	2427.9	2627.5	2974.6	3227.6	3497.2	3954.6	4068.9	4275.3	4586.1	5126.4	5219.4	5642.9	6006.8	5583.2	6317.6	6611.3	6544.8	6650.7	6886.6	6828.5	6786.7	6977.5	6997.5	7014.1	7405.7	7337.1	7242.4
0	0	0	15.901	22.738	8.3974	14.117	19.115	26.186	62.684	107.93	193.43	311.97	401.8	582.54	820.47	987.29	1128.9	1384.9	1504.8	1763.4	1895.7	2091.1	2140.7	2413.2	2819.5	2970.3	3108	3264.1	3604.2	3814.2	3998	4333	4214.2	4562.9	4809.5	5057.9	5482.9	5281.1	5664.7	5858.8	5985	6178.9	6188.4	6328.3	6237.1	6061.1	5947.2	6290	6166.5
0	0	0	8.19	7.7857	18.192	16.191	14.479	30.377	30.724	47.595	70.535	126.63	189.92	278.85	426.72	598.02	784.92	942.53	1142.2	1342.7	1525.8	1760.5	1867.5	1961.3	2106.9	2187.6	2451.8	2564.2	2562.7	2667.1	2763.8	2762.7	2896.2	2873.9	2939.4	2977.7	2940.1	3014.1	3104.6	3088	3111.9	3051.2	3098.7	3103.1	3042.2	3102.9	3122.1	3080.6	3106.3
0	0	0	14.063	6.7757	12.161	15.551	1.7369	22.194	24.371	39.055	48.719	95.415	156.69	250.71	350.26	532.81	765.19	979.11	1227.4	1496.9	1903	2209.2	2522.3	2939.1	3251	3719.1	4156.2	4526	4774.8	5160	5499.9	5757.5	6370.3	6678.7	6994.7	7312.2	7535.6	8027.5	8168.4	8372	8569.3	8545.7	8791.6	8729.1	8762.9	8935.7	8993.6	8966.5	8968.5
0	0	0	9.7673	9.721	20.223	31.44	29.618	31.306	32.736	55.401	57.095	58.025	94.731	162.31	268.99	436.02	594.43	874.45	1121.7	1506.9	1799.8	2552.1	3022	3526.9	4357.6	4573	5372.3	5917.1	6459.5	7120.9	7424.3	8048.8	8859.9	9647	9362.6	8674.7	11111	9389.3	11327	10471	10709	10799	11220	10595	10593	10306	10680	10656	10750
0	0	0	5.1837	17.662	20.314	21.293	24.667	30.447	24.82	24.222	25.081	23.526	18.398	13.683	14.594	30.832	19.201	25.381	18.733	15.241	23.004	46.894	65.865	115.66	206.3	256.44	371.43	441.48	493.78	544.36	667.8	778.13	857.01	952.64	1030.8	1163.7	1216	1306.9	1349.1	1385.5	1502.1	1529.8	1567.1	1599	1653.7	1731.5	1806.2	1780.7	1801.5
0	0	0	0.79559	5.4632	13.003	12.22	18.367	21.558	19.031	21.796	21.727	25.904	30.787	46.368	74.345	118.3	189.08	257.48	343.77	469.11	567.67	678.08	832.24	972.98	1080.9	1311.3	1361.8	1455.6	1756.2	1614.2	1724.3	1770.2	1844.3	1977.6	2100.6	2115.6	2174.3	2242.4	2322.7	2391.6	2437.5	2473.8	2474.3	2501.4	2517	2548.9	2578.2	2551.2	2601.1
0	0	0	12.988	19.698	25.972	10.604	25.241	22.7	26.643	20.431	12.31	22.279	18.914	25.342	31.013	31.871	33.391	32.562	38.178	39.196	40.476	49.823	66.314	114.33	204.52	299.71	407.47	588.97	709.91	888.28	1050.9	1284.5	1484.4	1676.4	1872.7	2079.8	2298.6	2490.4	2674.7	2810.6	3006	3095.7	3170.8	3293.8	3383.4	3493.2	3559.8	3596.3	3719.8
0	0	0	4.0986	15.699	1.8146	22.857	22.83	4.2654	15.707	13.262	15.771	33.895	80.602	150.1	311.27	475.01	641.26	907.63	1282.1	1514.1	1478.3	1698	2099.2	2224.8	2378.6	2747.2	3062.2	3347.5	3629.6	3831.4	4046.7	4492.4	4638.8	4829.2	5054	5206.8	5457.1	5509.4	5650.3	5901.8	6040.8	6112.8	6171.3	6270.5	6298.3	6262.5	6294.7	6328	6388
0	0	0	16.277	17.858	6.644	19.454	19.406	33.853	28.269	31.305	44.603	43.716	79.508	148.98	239.39	365.05	579.75	794.9	857.16	1291	1546.8	1756.2	2055.8	2302.1	2545.1	2735.7	3011.9	3339.3	3510.4	3734.6	3863.1	4031.2	4271.2	4552.3	4768.9	4942.1	5074.2	5020.9	4129.2	5352	5282.1	5352.1	5393	5472	5725.1	5528	5297.4	5184	5395.6
0	0	0	1.1696	14.503	20.442	34.385	26.832	35.097	47.804	49.185	57.224	65.542	100.13	108.08	161.46	204.3	236.23	317.1	426.54	540.27	675.32	820.03	1024.1	1377.1	1619.7	1907.6	2236.5	2570.9	2933	3171.6	3448.7	3797.6	3925.5	4297.5	4514.7	4751.4	5122.3	5315.5	5544.5	5121.6	6089.2	6040.1	6068.2	6242.3	6381.5	6477.9	6631	6603.3	6697
0	0	0	6.3157	10.979	14.932	23.836	34.565	46.082	72.642	101.58	150.55	198.08	243.29	291.63	389.06	468.82	565.08	675.37	868.23	995.03	1161.6	1359.9	1570.3	1751.4	2082.4	2222.5	2479	2763.5	2939	3100.6	3374.6	3684	3844.9	4030.6	4228.2	4541.9	4504.4	4757.4	4935.8	5095.5	5187.4	5370.6	5419.8	5334.2	5549.5	5623.6	5579.8	5618.1	5694.6
0	0	0	4.3473	10.719	7.8903	6.8666	11.405	10.773	30.392	43.866	87.851	142.36	221.32	334.57	480.75	693.55	852.86	1054.6	1294.4	1560.6	1800.8	2036.3	2397.7	2626.7	2969.7	3200.9	3400.6	3691.3	3897.7	4128.1	4278.5	4629.2	4746.2	5026.3	5188.8	5432.4	5764.5	5877	6067.2	6185.5	6351.7	6513.4	6563.3	6743.5	6802.7	6819.5	6858.5	6857.4	6853.1
0	0	0	3.6974	6.5613	16.604	14.085	23.238	20.463	48.234	110.64	190.29	322.36	486.79	690.54	952.29	1199.7	1469.4	1782.5	2137.6	2377.2	2675.7	2998.5	3203.5	3501.7	3796.7	4158.4	4512.6	4526.6	4761.6	4955.8	5117.2	5294.4	5327.9	5581.3	5651.8	5887.4	5966.7	5595.7	6223.4	6275.7	6208.9	6326.8	6545.2	6664.2	6573.9	6544.7	6681	6623.4	6753.4
0	0	0	5.2764	8.4312	10.949	5.278	10.818	6.5155	9.1105	17.416	51.012	98.874	175.77	256.04	377.95	481.01	635.48	777.24	909.27	1032.8	1168.5	1318.7	1434.1	1586.5	1732.4	1838	2010.4	2176.5	2295.9	2299.4	2433.2	2510.5	2549.9	2706	2850.2	3044.1	3028	3025.6	3113.4	3249.3	3335.8	3455.8	3527.2	3568.1	3543.5	3519.4	3587	3572.6	3580.1
0	0	0	5.7798	18.25	28.142	19.448	38.633	44.234	31.43	35.632	37.746	50.424	45.791	55.386	69.7	85.486	109.1	117.39	133.17	151.81	127.2	173.16	213.31	220.8	276.41	325.13	357.45	351.31	382.53	379.32	472.34	538.49	610.93	662.06	758.54	963.07	1074.5	1073.7	1136.3	1170.9	1276.1	1377.4	1352.2	1434.7	1479.1	1539.8	1586.8	1554.6	1585.7
0	0	0	5.6533	12.953	6.0543	8.727	21.343	17.481	22.715	37.631	47.976	86.831	112.34	146.3	180.63	240.74	327.15	433.65	452.72	649.59	766.98	893.39	1038.4	1167.3	1335	1537.7	1737.3	1879.6	2031.9	2175.6	2394.1	2662.9	2723.3	2901.1	3088.7	3289.9	3391.5	3653.8	3684.2	3835.1	3960.2	4012.4	4083.2	4189.5	4194.2	4278.2	4315.2	4356.2	4296.4
0	0	16.492	14.647	0	0	0.48391	8.575	6.4367	10.727	15.682	8.2799	9.0075	4.7039	0	0	0	0	44.616	66.279	93.282	121.11	169.63	236.16	312.83	379.66	451.52	539.02	628.61	723.13	830.05	903.11	1020.7	1059.5	1121	1143.6	1223	1250.3	1350.2	1327.1	1380.8	1439.6	1514.3	1704.1	1677.8	1553.5	1513.7	1624.6	1634.2	1693.8
0	0	0	6.0419	11.345	14.03	16.23	19.207	21.962	23.437	18.202	21.452	19.826	20.5	14.729	21.151	14.89	20.288	19.898	23.153	38.028	43.249	47.691	85.615	107.55	196.71	276.57	418.49	596.93	793.73	1063.4	1346.9	1614.1	1966.1	2373.3	2564	2994.3	3216.1	3415.1	3774.6	3833.6	4231.7	4313.6	4326.1	4619.5	4681.2	4702.2	4887.1	4930.6	4931
0	0	0	16.429	14.422	16.361	12.833	27.305	27.81	26.013	34.254	24.94	25.598	20.141	19.59	19.607	33.489	48.005	67.257	82.433	120.51	196.27	292.58	375.72	507.09	542.61	679.79	1122.3	1039.6	1514.5	1813.9	1536.8	1771.9	2035	2205	2418.1	2571.4	2723.9	2893.6	2973.1	3139.9	3191.3	3256	3325.4	3427.2	3485.6	3540.8	3567.7	3716.9	3698.6
0	0	0	12.053	20.243	18.375	26.702	25.401	27.615	27.033	35.181	56.437	98.717	178.91	307.09	484.99	722.07	974.28	1252.1	1570.7	1922.5	2308.3	2788.3	3002.1	3603.9	3987.9	4476.4	4880.3	5157.9	5519.3	5836.6	6322	6631.4	6947.5	7409.9	7877.8	8026.7	8334.1	8533.1	8726	9002.2	8958.8	9135.5	9482.6	9381.4	9427.7	10404	9435.4	9301.9	9313.5
0	0	0	12.289	17.046	17.678	20.901	18.323	26.842	35.394	48.13	36.746	46.933	59.109	70.115	98.851	156.73	238.29	317.15	424.28	514.71	665.89	1013.4	1161.6	1440.2	1595.1	1768.7	2017.8	2232.4	2471.7	2127.9	2206.6	2446.7	2626	2854.2	3088.4	3268.5	3473.4	3642.8	3810.4	4011.3	4158.4	4405.4	4546.6	4640.4	4839.6	4884.4	4921	4997.4	5097.7
0	0	0	1.7413	8.7065	19.7	16.73	23.504	22.568	26.627	36.299	54.462	90.606	162.03	237.94	340.67	431.8	541.98	675.48	774.75	924.63	1029.8	1183.5	1361.4	1567.4	1768.5	1999.5	2315.2	2611.7	2893.7	3175	3452	3898.7	4132	4379.7	4945.7	5168.5	5611.1	5847.1	6223.8	6416.7	6711	6926.5	7112.4	7194	7362.5	7541	7672.3	7599.2	7795.8
0	0	0.38914	12.282	7.5556	4.4789	13.494	12.028	9.5545	18.045	29.098	51.735	94.924	179.76	299.26	445.15	608.13	830.25	1096.4	1361	1633	1883	2234.1	2541	2912.9	3162.4	3445.5	3935.7	4113	4242.2	4445.7	4582.7	4662.1	4825	4932	5024.4	5223.8	5377.6	5475.8	5558.9	5674.8	5618.6	5766.5	5786.5	5902.7	5953.2	6015.8	5879	5892.4	5897.2
0	0	0	1.0027	13.273	13.13	18.94	22.904	67.662	144.77	295.76	496.63	781.28	1092.7	1344.9	1693.7	1938.8	2269.9	2391.6	2517.2	3066.9	3465.2	3703.5	3421	4267.1	4421.5	4458.4	5187.2	5067.9	5865.1	5621	6548.2	6730.3	7106.2	7275.3	7419.6	8079.8	8111.1	8252.2	8431	8772.4	8941.2	9002	9258	9423.2	9532	9584.1	9667.1	9379.7	9439
0	0	0	3.6595	11.244	13.326	17.999	16.244	24.321	26.874	42.884	68.278	75.453	130.19	214.07	350.36	527.42	767.31	1054.8	1473.7	1857.5	2352.3	2993.8	3604.3	4307.6	4628.2	5501	5801.5	6644.7	7243.5	8230.3	8157.2	8707.2	9414.8	9760.9	9967.2	10329	10264	10711	10956	11192	11325	11479	11390	11991	11822	11777	12305	12170	12335
0	0	0	0	6.6815	8.7525	20.278	14.75	13.308	25.43	24.997	29.789	31.332	39.95	47.128	64.433	101.08	155.8	203.52	308.02	406.29	525.41	676.82	843.04	1004.8	1157.7	1346	1547	1786.2	1981	2203.5	2362.6	2687.8	2895.3	3248.2	3489.3	3691.4	3933.3	4130.3	4374.4	4539.1	4664	4762.9	4910.8	5132	5184.3	5130.1	5264.5	5478.9	5528.7
0	0	0	2.1322	6.5361	10.039	16.412	16.029	20.182	22.457	31.43	32.187	29.323	43.606	62.847	102.19	157.26	206.23	286.3	429.7	557.4	701.67	783.78	962.27	1125.6	1333.5	1494.4	1643.5	1915.1	1958.3	2151.5	2314.6	2430.7	2636.7	2690	2822.7	2981.3	3136.1	3246.3	3450.9	3615	3521.1	3567	3746	3831.6	3862.9	3997.9	4069.8	4148.1	4161.9
0	0	0	8.5349	16.552	13.134	35.964	28.7	35.424	39.033	61.109	50.607	47.693	53.89	55.622	51.495	48.559	43.549	74.641	106.16	178.56	246.6	354.09	491.45	661.23	820.54	1002.6	1181.9	1421.1	1591.4	1771.8	1955.5	2122.7	2289.7	2403.9	2629.2	2799.8	2969.1	2976.1	3176.1	2849.1	3495.5	3433.7	3501.3	3606.2	3582	3626.7	3671	3666.9	3768.5
0	0	0	1.2316	14.991	23.036	30.955	30.32	33.97	42.648	55.254	49.224	84.478	101.49	160.17	245.41	360.82	479.45	641.51	793.65	1008.7	1185.4	1407.5	1630	1834.7	2132.5	2352.7	2639.8	2925.3	3047.6	3356.3	3722.4	3874.6	4016.4	4344.6	4501.5	5021.3	5272.5	5493	5722.8	5975.1	6137.2	6354.3	6469.4	6656.8	6680.6	6730.8	6737.4	6671.5	6641.8
0	0	0	3.7531	11.994	3.9502	13.449	6.6849	10.757	18.871	18.759	8.2693	11.452	11.793	30.897	41.817	61.654	98.202	136	220.81	330.57	441.18	512.98	663.46	840.97	891.99	1173.6	1325.4	1422.8	1705.7	1657.6	1783.1	1940.7	2057.9	2156.5	2253.5	2445.3	2524.3	2622.6	2735.3	2797.6	2886.1	2926.1	2964.4	3075.9	3133.8	3138.1	3142.9	3156.4	3230.6
0	0	0	0	10.509	10.939	16.62	21.066	35.483	39.88	84.973	142.23	256.74	390.94	556.4	788.66	1084.6	1366.9	1592.6	1979.2	2309	2648.5	2963.5	3507.5	3711.5	4248.8	4592.6	5640.4	6357.8	5904.5	6093.9	6621.7	6956.5	7146.7	7369.4	7514.7	7939.6	8006.9	8352.6	8632.4	8572.5	8718.9	8812.1	9001.3	8960.4	9177.3	9328.5	9489.9	9603.1	9663.8
0	0	0	0	17.087	23.211	22.449	31.323	18.913	25.206	34.629	29.401	36.386	26.841	30.844	47.92	99.687	125.47	177.79	246.26	333.22	405.36	555.01	680.72	778.08	1011.9	1157.3	1420.8	1617	1735.7	1785.4	1997	2275.6	2397.3	2644.7	2708	2947.9	3131.5	3197	3334.7	3404.2	3494.1	3671.9	3634.3	3860.3	3896.9	3926.1	4083.1	4074.6	4133.1
0	0	0.90888	5.1237	7.0932	9.7785	10.694	10.499	11.659	15.431	12.516	21.814	25.432	39.302	58.505	104.03	183.14	291.82	445.89	652.18	879.66	1087.7	1393.7	1651.5	2074.7	2401.9	2728	3229.1	3669.3	4087.9	4418.6	4900.5	5289.2	5521.8	5942.8	6241.4	6612.3	6938	7182	7218.4	7422	7514.1	7771.3	8040.1	7971.6	8146.6	8212	8320.3	8128.3	8268.2
0	0	0.31951	6.1942	8.1791	11.033	13.084	29.253	48.083	106.9	184.72	341.13	534.78	785.71	1109.6	1489.4	1975.3	2498.8	3029.1	3546.5	4203.4	4639.1	5201.2	5213.9	6139.5	6969.9	7538.8	8348.6	8816.8	9157.6	9830.2	10265	10711	11188	11624	11935	12011	12267	12445	12375	12684	13184	13180	12032	11883	12609	13046	13089	13042	13508
0	0	0	4.2358	11.9	14.596	19.107	26.592	33.137	31.945	31.564	32.78	42.504	53.594	80.813	114.99	146.63	176.38	221.85	249.69	284.86	309.6	349.5	393.46	488.69	566.06	682.72	804.79	937.8	1079.2	1160.2	1287.6	1440	1548.5	1661	1839.3	1956.2	2117.1	2255.8	2405.6	2467.5	2555.7	2672	2803.1	2845	2999.2	3004.5	3047.3	3074.4	3120.8
0	0	0	3.1519	22.235	19.56	24.794	33.237	36.66	31.665	50.096	58.955	77.232	86.755	112	124.46	219.12	194.77	250.9	277.39	330.78	427.05	512.08	591.1	716.99	868.45	961.65	1108.9	1221.2	1366.2	1488.1	1664.5	1873.9	2102.3	2348.6	2540.7	2858	3066	3254.6	3330.8	3240.5	3361.6	3359.9	3570.4	3593.8	3753.3	3749.9	3685	3627.3	3639
0	0	0	7.0361	12.104	15.369	14.539	15.783	16.304	17.803	18.582	25.739	32.329	40.442	58.435	66.353	103.27	124.96	150.91	196.73	228.31	286.87	313.63	352.38	405.79	454.71	505.55	559.04	651.64	701.07	687.05	750.08	831.98	882.95	1013.2	1205.8	1342.8	1422.1	1561.1	1768.4	1923	1978.6	2039.5	2125.4	2209.5	2220.8	2184.4	2240.8	1849.4	1977.3
0	0	0	6.1642	10.141	7.704	10.633	25.509	23.2	28.56	30.62	27.919	58.031	82.641	158.46	282.36	475.53	655.12	862.04	1137.8	1436.4	1655.1	1996	2357.6	3181.4	3438.4	4160.2	4538.5	5163.1	5562.6	6048.8	6569.4	6517.6	6437.5	7177.7	7524.8	7757.4	8377.9	8530.8	9137.5	9675.1	9750.9	10247	10490	10791	11186	11598	12355	13006	13204
0	0	0	0	18.1	14.299	21.816	21.58	23.206	29.153	32.318	40.343	43.122	58.685	70.03	124.8	193.11	294.98	463.97	626.73	795.99	952.34	1134.6	1338.3	1568.8	1821	2035.2	2301.4	2497.1	2731.5	2863.4	3095.7	3287	3377.9	3554.6	3754.4	4055.7	4210.8	4258.6	4284.4	4364.8	4478.1	4571.4	4798.5	4630.2	4941.8	5219.2	5340.5	5344.9	5501.6
0	0	0	10.402	16.671	10.85	7.1134	9.1022	7.2039	11.902	21.83	15.283	11.541	5.6284	18.46	10.486	8.3695	16.146	15.998	22.94	27.486	56.68	75.857	122.77	164.55	233.56	289.77	345.05	384.55	470.38	491.58	609.39	690.36	747.81	843.45	871.75	1016.3	1055.8	1113	1162.5	1237	1276	1333.8	1422	1464.5	1496.5	1572.7	1582.2	1608.7	1588.9
0	0	0	1.0745	7.346	0	13.026	20.695	17.375	24.907	23.849	26.902	28.723	40.773	47.168	67.278	88.337	126.28	154.68	212.23	254.66	325.49	406.98	492.79	622.79	754.25	860.31	930.47	1068.4	1167.4	1339.8	1494.2	1696	1839.1	1982.3	2100.7	2205.7	2362.6	2495	2551.5	2643	2690.7	2734.6	2851.1	2896.9	3040	3112.1	3070.2	3090.3	3136.7
0	0	0	1.96	9.2978	9.0371	34.788	19.544	18.289	20.127	15.271	21.814	17.835	27.437	52.589	96.57	148.66	219.46	300.39	391.14	511.54	633.42	790.83	865.34	1069	1185.2	1356.2	1551.4	1796	1890.4	2093.9	2136.8	2345.3	2489.2	2637.2	2879.4	3158.7	3150.8	3312.9	3486.4	3573.7	3802.3	3864	3978.4	4142.6	4147.9	4247.8	4276.9	4250.9	4253.1
0	0	0	9.2803	12.847	14.577	14.471	23.143	29.454	24.561	37.846	43.536	35.863	31.713	40.287	76.832	143.88	284.77	459.77	613.11	919.67	1139.6	1493.3	1804.5	1869.7	2411.6	2670.4	3109.6	3097.4	3469.1	4048.9	4037	4284.8	4546	4823.2	5073.8	5396.8	5528.2	5785.8	5861.8	5958.3	6054.2	6104.1	6267	6346.4	6347.7	6625.5	6616.7	6437.1	6374.5
0	0	0	4.2383	10.304	17.543	15.508	4.2423	11.183	18.143	21.703	37.782	67.455	116.83	230.38	392	608.55	816.77	1127.9	1484.8	1931	2267.2	2809.4	3291.3	3959.7	4448.3	5177.7	5947.1	6639.8	7355.9	8163	8811	9463.6	10197	11046	11058	12085	12311	12155	13329	13738	13630	13976	14287	14547	14585	14704	14880	14764	15099
0	0	0	4.1103	9.5458	14.236	19.583	10.551	17.12	18.183	14.317	1.408	25.082	20.37	8.1371	10.156	41.068	62.28	83.698	127.56	198.15	258.42	352.35	410.5	537.28	703.07	785.61	994.62	1249.2	1437.1	1668	1741	2195.4	2574.5	3040.2	3210.9	3659.7	3697	4180	4248.1	4309.3	4709.3	4627.1	4573.6	4820.5	4665.2	5023.1	4835.1	4868	4970.3
0	0	0	4.7219	7.2936	9.3259	33.377	60.334	143.98	291.97	477.71	701.7	935	1158.5	1404.2	1695.3	2005.4	2338.8	2637.1	2989.4	3335.1	3580.3	3842.6	4062.8	4412.9	4849	5311.3	5776	6008.1	6331.6	6962	7160.8	7698.1	7750.3	8124.2	8397.2	8346.6	9191.7	9019.4	9556.1	9607.8	9665.8	10382	10301	10558	10169	10746	10780	10889	10890
0	0.11144	0	4.8396	15.97	0	9.9323	8.4821	18.341	15.707	6.3668	10.692	5.9066	0.084283	0	1.7357	0	6.9875	8.9244	12.188	7.836	13.483	3.0763	3.7321	1.5911	3.2897	6.9562	32.286	54.974	81.167	80.11	143.41	164.42	233.53	286.31	378.87	420.94	521.87	562.36	625.71	705.15	742.69	739.69	811.94	861.02	873.29	882.88	882.19	905.24	903.41
0	0	0	11.812	17.282	20.337	17.421	12.868	8.3897	12.507	17.534	13.219	18.072	21.887	11.938	22.584	34.7	45.058	69.524	88.674	137.45	181.27	257.35	306.11	401.81	463.27	554.44	647.12	720.55	830.19	949.28	1029.4	1223.6	1344.7	1494	1648.9	1779.8	1768.2	2013.9	2080.7	2117.5	2197	2187	2369.5	2361.5	2453.9	2426.3	2435.7	2585.3	2661.6
0	0	0	6.6545	32.812	28.586	43.799	47.879	54.249	64.687	71.504	98.091	115.16	173.69	271.45	420.24	574.82	761.69	944.08	1190.4	1354.2	1588.7	1813.9	2056.6	2382.8	2669.5	3009.4	3282.5	3576.2	3800.4	3944.4	4287.8	4440.7	4795.6	5173.4	5458.8	5748.5	5528.1	5299.9	6270.6	5587.5	6722.1	6777.4	6975.9	7054	7087.1	7418.1	7230.7	7227.9	7537.1
0	0	0	7.26	8.3753	20.558	22.353	27.448	30.695	35.478	34.297	45.424	62.26	93.136	130.74	192.75	265.14	375.03	495.95	615.13	755.16	924.16	1088.9	1224.6	1334.1	1484.2	1619.8	1811.4	1908.5	2084.5	2232	2245.2	2339.9	2500	2678.5	2810.7	2845.8	3149.2	3196.3	3344.1	3309.1	3525.9	3432.3	3521.6	3745.8	3758.9	3722.7	3777.1	3956.9	4128.3
0	0	0	0	11.822	34.872	74.903	118.67	160.81	182.08	233.2	247.41	286.34	304.65	330.21	341.09	329.99	342.92	413.98	474.85	471.57	559.71	619.86	693.87	809.34	968.24	1060.9	1263.3	1488.9	1838.6	1859.4	2378.2	2599.5	2902.6	3156.7	3433.2	3771	3890.8	4106.6	4281.3	4289.5	4572.3	4628.4	4663.6	4659.8	4915.7	4902.4	4970.1	5068.4	5172.7
0	0	0	9.9835	10.966	19.094	24.818	29.018	29.402	38.755	47.857	67.644	100.48	181.18	264.69	428.64	641.64	877.54	1174.5	1546.8	1904.7	2364.7	2814.6	3294	3855.7	4319.2	4899.1	5370.4	5737.3	6440.2	6945.7	7382.4	8132.2	8558.2	9071.1	9486.2	9927.8	10160	10665	11149	11518	11612	11755	11715	11976	12494	12178	12323	12354	12523
0	0	0	3.3266	17.312	18.79	21.944	37.108	53.18	66.625	93.708	126.53	158.08	195.23	213.62	269.48	301.39	322.51	355.92	371.73	417.98	406.24	418.73	455.74	445.59	443.2	476.31	501.98	562.13	612.92	634.99	737.49	766.21	896.44	990.07	1148.5	1255.2	1446.6	1605.5	1823.2	1769.4	2021.5	1942.6	2004.7	2127.5	2525.7	2389.8	2344.3	2347	2438.2
0	0	0	16.952	22.087	3.271	24.243	16.95	29.823	31.583	23.95	18.435	13.859	14.901	27.98	47.617	70.104	118.49	189.9	250.78	347.89	454.04	554.76	667	823.93	976.97	1144.6	1337.7	1476.8	1670.2	1818.7	1997.4	2147.5	2294.2	2431.6	2609.1	2705.1	2830.3	2984.8	3182.4	3235.5	3350.7	3373.6	3493.4	3478.9	3486.6	3556.7	3613.7	3638.7	3685.7
0	0	0	3.495	14.931	15.055	23.791	24.995	43.77	33.747	39.445	47.425	51.967	69.019	95.874	117.14	144.6	180.96	250.16	313.62	369.39	481.28	580.79	695.35	796.84	852.27	1020.6	1147.7	1151.5	1232.8	1444.6	1580.3	1652.4	1701.4	1810.3	1925.2	2034.7	2135.8	2210.1	2338	2078.1	2424	2399.6	2491.2	2602.1	2480.1	2481.6	2507	2562.7	2640.2
0	0	0	28.699	4.2676	13.918	21.128	23.226	39.789	67.385	87.483	97.091	115.04	154.74	189.04	246.34	284.39	359.42	449.8	499.43	618.55	718.42	805.3	849.9	1014	1077.4	1203	1434.6	1562.7	1739.9	1939.2	2072.5	2348.2	2427.1	2716	2811.3	3170	3225.7	3481.3	3484.5	3508	3566.1	3832.1	3797.7	3939.8	3960.5	4007.7	3995.7	4064.3	4115.2
0	0	0	15.21	14.345	16.019	30.304	14.133	24.456	15.344	27.703	20.936	18.589	19.445	0	17.063	46.486	78.106	108.52	149.37	219.06	265.99	331.35	414.78	508.62	610	688.78	733.77	873.37	894.33	1003	1106.6	1178.3	1255.1	1287.4	1352.7	1396.9	1388.6	1452.6	1495.3	1485.3	1540.6	1482.7	1546.1	1600.8	1628.5	1668.2	1666	1681.1	1655.5
0	0	0	11.842	11.174	16.54	18.727	13.422	11.599	19.475	31.185	22.961	29.199	32.576	42.534	59.963	76.343	109.88	141.02	200.6	277.97	368.89	549.02	765.56	1053.8	1361.8	1706.6	2139.7	2597.7	2981.5	3529.7	3800.2	4256.5	4642.5	5075.8	5475.4	5819.6	6149.2	6695.3	6588.5	6713	6956.4	7044.1	7266.3	7672.7	7209.2	7340.1	7412.2	7544.4	7619.3
0	0	0	3.2167	13.947	11.292	21.662	17.635	29.457	51.048	72.4	110.73	174	248.03	337.62	474.15	613.95	762.06	921.14	1122.9	1354.4	1585.3	1809	1996.3	2290	2652.1	2983.6	3324.9	3624.5	3984.2	4217.1	4665.1	5062.3	5313	5469.5	5751	6003.3	6365.8	6568.5	6797.8	6891.8	7108.7	7127.9	7250.1	7318.8	7307.3	7411.3	7337.6	7382.3	7363.7
0	0	0	14.046	16.515	10.429	22.527	23.789	37.498	34.923	39.302	48.286	55.259	58.951	116.2	150.1	200.53	243.28	290.83	356.76	386.31	454.34	507.72	610.17	643.02	720.19	734.83	770.41	901.05	926.81	953.83	1026.1	1060.8	1156.6	1237.5	1315.1	1376.6	1406.3	1489.8	1538.3	1543.5	1606.3	1633.3	1704.2	1726.4	1718.1	1714	1756.3	1796.8	1797.9
[truncated: 78 more columns]
