# Supplementary material for: Limits on information transduction through amplitude and frequency regulation of transcription factor activity
Source: eLife. 2015 May 18;4:e06559. doi: 10.7554/eLife.06559 (PMC4468373; doi:10.7554/eLife.06559)
Supplement: Supplementary file 1. — Raw single-cell time-trace data for HXK1 (15259 cells), SIP18 (21242 cells), pSIP18 mut A (18203 cells), pSIP18 mut B (17655 cells), 1× reporter diploid (21236 cells), and 2× reporter diploid (19222 cells). The data are also available from Dryad Digital Repository (Hansen and O'Shea, 2015). DOI: http://dx.doi.org/10.7554/eLife.06559.014 [file elife06559s001.zip › source_data/SIP18_DM_70min_175nM.txt]

0	0	0	4.3098	2.7004	16.148	15.128	14.629	11.004	12.349	10.505	11.696	18.796	15.484	16.015	17.046	19.475	10.768	21.068	16.021	18.881	17.313	17.443	15.577	20.368	19.37	16.231	10.099	15.594	10.593	19.38	13.025	15.768	12.263	10.538	17.045	14.599	16.593	11.555	16.844	20.16	19.98	22.807	15.277	15.388	23.142	21.908	21.934	18.326	20.865
0	0	0	7.6017	15.328	8.2995	23.434	26.076	31.757	43.243	36.704	40.836	39.974	47.832	47.419	63.343	56.098	56.266	55.169	53.884	54.978	61.851	57.504	67.522	67.215	71.143	78.762	68.808	70.044	64.972	60.509	70.087	77.693	81.23	84.423	79.454	75.045	77.579	68.716	72.688	81.306	79.703	70.775	80.938	76.173	67.74	78.596	68.887	67.598	77.279
0	0	0	8.3911	5.1782	12.113	11.983	18.371	8.6259	19.18	19.099	22.211	27.973	25.888	26.028	32.324	33.662	32.827	47.639	44.284	52.316	54.963	57.164	66.074	70.64	81.667	87.707	91.828	110.49	112.05	134.44	153.4	164.64	184.98	204.97	227.38	237.21	269.7	279.81	291.67	308.9	308.4	319.68	327.61	342.79	348.52	342.12	355.54	349.61	337.18
0	0	0	9.0242	7.9581	17.947	24.42	25.814	32.067	20.646	18.182	25.915	21.723	25.642	25.525	36.002	34.46	29.835	25.385	26.203	19.492	34.248	33.915	36.936	44.245	53.922	50.302	53.239	61.396	68.994	75.399	82.167	87.374	87.477	90.774	92.513	95.172	98.93	105.3	105.6	116.17	116.78	120.46	123	122.01	120.65	116.42	115.21	126.79	128.44
0	0	0	5.0969	6.279	11.388	8.6714	11.314	17.308	16.729	19.772	20.547	23.094	27.316	44.075	67.333	103.5	152.17	225.9	296.15	392.24	446.12	563.42	620.75	704.37	790.62	855.14	892.93	956.14	1015.7	1051.1	1055.3	1097.6	1135	1166	1146.6	1198.1	1214.2	1237.6	1221.3	1196.4	1305.6	1275.6	1304.4	1256.5	1282.9	1289.3	1319.3	1302.2	1336.5
0	0	0	5.264	9.026	8.3625	13.449	12.328	19.411	28.369	27.209	34.806	35.1	41.68	50.299	59.881	62.078	58.655	74.303	78.687	83.925	88.291	100.37	117.82	136.12	151.94	161.39	164.25	163.68	180.93	189.62	210.2	225.7	264.02	264.13	280.97	298.81	302.65	328.55	359.23	368.43	379.68	375.61	414.27	408.91	403.64	411.58	418.87	429.28	422.1
0	0	0	4.2362	4.5762	16.336	17.547	22.592	13.667	9.4517	3.8556	27.061	25.506	49.735	54.491	68.572	74.463	89.736	87.118	98.678	103.5	111.93	111.3	122.51	134.79	131.01	149.01	145.96	155.5	137.11	157.5	130.92	174.95	181.56	190.07	195.45	208.75	209.23	209.13	203.37	211.48	213.99	223.65	242.04	251.43	239.83	229.69	234.24	236.79	246.78
0	0	0	10.907	8.4563	20.956	16.283	2.914	4.6216	10.692	8.1296	5.4576	33.405	24.681	25.12	28.527	33.924	31.91	29.062	30.022	14.462	13.888	29.623	22.59	24.496	14.502	11.848	19.334	16.286	15.333	20.12	15.848	18.752	20.542	30.009	15.711	17.175	22.139	21.092	29.477	25.517	23.536	16.029	27.346	26.815	37.228	36.022	30.095	31.931	14.313
0	0	0	10.004	10.108	30.485	26.104	22.716	21.127	33.692	32.06	27.306	28.81	32.491	32.144	36.474	40.78	30.518	35.088	44.634	45.826	47.807	43.035	45.201	58.189	55.229	61.418	63.772	63.99	58.521	48.128	38.861	40.709	49.321	58.489	55.882	64.405	66.343	64.973	79.483	81.679	95.288	90.631	99.423	113.37	140.05	163.7	193.89	233.68	282.08
0	0	0	14.592	2.8126	4.3073	10.924	3.3503	17.32	14.667	24.157	24.188	30.147	30.162	33.957	25.981	34.668	27.327	31.242	32.822	29.263	36.796	44.103	44.298	61.782	71.996	75.127	98.877	114.88	123.66	138.97	152.84	163	170.3	167.5	184.79	188.39	209.75	212.87	220.31	217.01	203.32	231.05	223.68	234.19	222.21	236.84	222.89	230.26	224.46
0	0.41188	0	7.7381	0.94349	5.1651	14.03	14.613	11.647	12.709	14.118	11.304	14.74	11.268	11.167	16.977	23.809	23.156	23.69	28.652	21.764	34.701	25.169	26.396	32.427	31.828	27.025	30.498	34.351	31.8	22.768	23.719	20.282	30.985	37.084	32.929	35.425	36.601	28.82	47.247	20.088	40.817	28.909	33.627	29.667	38.758	35.732	35.975	23.387	27.75
0	0	0	2.3768	7.9857	15.123	11.879	13.266	8.3452	3.0017	11.964	6.9495	16.111	19.291	22.72	13.217	22.2	22.93	17.489	24.194	23.224	25.086	23.285	26.066	25.382	32.502	30.252	30.665	36.187	31.51	46.967	32.465	34.496	50.922	31.738	48.163	43.46	46.869	43.576	42.954	54.484	49.555	49.109	45.515	48.309	58.829	55.521	46.419	55.483	54.221
0	0	0	6.8985	10.835	18.277	12.146	15.817	24.778	19.088	17.854	13.367	17.063	25.716	32.29	45.461	47.987	35.413	40.651	44.98	52.066	64.909	71.948	82.748	93.2	114.14	137.67	161.67	185.76	196.28	212.32	240.2	259.19	265.45	303.43	307.26	313.76	326.82	349.26	367.72	382.96	406.73	402.56	407.98	419.56	451.73	450.91	457.79	468.7	447.83
0	0	0	11.66	19.53	20.91	35.016	30.741	25.266	31.107	43.311	36.233	27.738	34.851	33.75	40.243	40.995	53.761	63.829	79.649	91.282	122.57	134.05	143.93	182.67	183.79	198.13	207.1	226.23	253.07	238.66	261.3	263.43	265.68	295.59	269.35	287.83	291.81	289.46	299.74	294.36	309.29	298.3	285.85	295.11	287.91	280.89	293.21	271.39	281.34
0	3.7845	0	15.304	9.8038	31.732	26.359	28.538	43.821	36.063	41.442	33.619	36.397	41.343	44.892	56.418	49.295	40.496	47.526	58.583	54.87	64.747	67.955	69.894	83.894	77.682	90.188	104.74	119.88	139.33	173.99	201.5	254.77	275.24	363.88	420.87	484.36	564.42	619.2	701.89	757.2	802.35	868.07	899.62	996.19	1024.6	1057.7	1155.3	1171.2	1205.9
0	0	0	3.2718	10.969	10.666	16.681	14.054	10.234	13.82	7.1728	1.4889	4.1129	8.7437	9.5308	7.7016	16.865	13.064	8.8383	14.432	14.132	18.744	10.853	6.9588	14.811	17.33	25.333	23.812	24.184	17.642	32.316	21.965	30.99	20.805	24.102	27.261	28.176	27.999	25.216	38.711	47.493	36.733	50.261	48.994	50.798	64.959	60.962	74.073	65.155	68.617
0	0	0	8.292	9.3627	15.87	18.895	22.984	28.813	23.16	27.168	27.799	30.504	29.877	34.769	39.471	42.814	40.215	48.831	43.463	52.832	47.191	46.097	53.231	48.486	59.187	53.763	53.388	55.646	50.942	63.827	47.604	56.633	49.028	49.09	52.873	48.32	50.434	43.788	48.637	43.791	47.598	47.293	44.656	44.066	58.313	71.95	69.642	72.737	76.243
0	0	0	4.0751	21.234	26.05	35.449	49.834	68.907	74.928	79.122	89.109	87.706	91.359	90.093	108.36	106.63	93.119	101.32	96.807	100.76	94.549	96.435	97.469	113.31	112.84	122.79	115.42	123.31	122.03	109.34	117.92	122.85	141.05	137.07	141.71	147.73	145.6	144.9	152.52	152.45	154.38	149.56	147.29	148.59	136.34	147.05	137.79	148.13	148.94
0	0	0	4.1031	8.8595	3.1606	17.112	17.031	19.171	19.443	19.725	27.666	30.212	27.084	30.634	27.91	24.525	31.867	39.978	38.259	36.877	46.38	42.917	47.616	66.992	69.883	83.193	84.761	82.905	120.48	131.92	148.34	160.66	173.37	185.69	196.38	232.58	237.22	226.17	233.54	246.06	301.2	266.7	271.49	297.85	299.24	322.4	358.89	323.14	312.4
0	0	0	21.885	25.298	21.917	28.442	28.518	33.913	25.671	27.357	31.219	34.803	39.061	32.022	30.888	33.309	27.973	34.819	24.514	24.769	25.613	28.953	26.834	21.265	17.02	8.079	15.237	9.8265	19.046	23.308	33.676	49.962	65.637	73.226	81.546	103.03	105.67	129.26	152.44	162.5	187.61	217.64	240.76	274.99	292.36	311.86	335.22	349.86	378.72
0	0	0	5.5658	8.9718	15.159	24.753	32.526	38.736	37.556	38.272	48.459	53.971	43.458	53.848	50.043	52.518	59.395	63.931	59.371	54.646	58.243	56.356	48.304	54.835	49.192	46.56	43.782	49.04	42.614	46.806	51.927	52.08	55.1	56.049	54.779	56.743	66.054	62.355	63.706	63.151	71.588	77.381	82.185	78.732	58.792	52.737	50.574	45.855	51.866
0	0	0	18.324	7.0904	17.994	23.895	21.845	27.276	29.426	27.458	39.597	32.649	28.637	33.324	33.435	36.72	36.896	26.643	44.707	43.371	39.115	35.518	32.393	49.505	30.589	34.858	40.341	35.825	39.663	31.039	36.915	40.499	39.7	42.431	40.554	42.114	46.462	40.95	36.487	38.17	41.256	39.988	39.02	38.791	46.709	43.547	38.993	46.204	47.539
0	0	0	11.53	12.962	20.04	22.023	16.397	26.033	27.121	33.967	30.28	28.847	31.051	18.199	36.381	50.665	54.501	63.691	67.837	81.403	99.333	100.74	128.87	142.23	148.54	166.19	181.07	192.93	209.38	215.72	227	255.24	260.38	267.09	261.81	278.66	262.39	275.49	291.81	293.77	295.82	281.6	285.87	289.64	290.01	295.84	309.72	297.07	282.4
0	0	0	7.975	8.5378	3.6773	14.793	9.2171	21.063	20.095	34.879	51.258	71.16	82.744	89.008	104.39	118.98	128.24	146.49	149.74	166.12	178.4	189.72	191.68	206.39	202.76	205.11	208.8	210.92	225.26	225.24	219.76	222.92	233.55	229.45	232.2	228.74	228.58	230.61	228.68	220.92	224.67	228.17	236.2	225.07	217.23	225.32	224.72	229.1	237.43
0	0	0	3.9586	8.0967	14.872	10.773	17.091	17.955	9.2312	12.286	14.193	18.028	13.424	11.899	14.74	12.466	14.956	19.867	18.072	12.463	16.078	17.684	19.541	17.972	26.051	21.371	17.825	34.15	25.798	36.638	34.06	33.891	36.193	35.928	47.483	45.309	52.962	45.77	49.072	52.769	52.392	55.676	50.391	55.245	56.536	53.382	56.103	50.413	54.218
0	0	0	14.33	3.9508	10.332	13.685	14.396	22.109	22.613	15.678	20.763	23.908	19.479	12.152	22.733	18.467	14.18	9.9364	15.548	14.828	5.3075	3.9459	4.2648	1.9377	6.3496	2.459	0.25882	6.1336	18.54	20.246	37.718	61.738	88.527	122.09	159.85	191.97	248.25	263.97	313.18	341.84	390.16	391.81	431.97	440.45	455.54	470.37	490.16	511.92	530.72
0	0	0	5.7127	16.359	17.065	29.918	27.145	40.336	48.686	52.172	59.236	62.054	66.471	71.112	87.292	101.42	102.34	112.41	115.77	142.7	141.24	153.51	167.41	171.88	182.81	195.53	192.72	199.81	206.57	202.41	198.64	213.88	234.35	225.55	223.83	232.9	228.39	233.59	237.88	243.6	248.59	231.06	237.63	242.7	244.65	243.25	236.88	238.2	240.32
0	0	0	7.3499	15.317	19.312	17.775	24.444	32.083	31.869	42.481	44.098	37.293	41.131	48.633	55.054	48.119	66.325	66.839	73.545	84.153	83.184	88.383	97.539	95.887	99.856	104.24	116.19	120.46	109.93	121.7	117.04	119.83	118.42	120.05	125.8	125.92	121.38	129.35	120.68	129.17	126	126.41	125.26	127.48	124.91	133.29	123.04	133.56	126.26
0	0	0	3.9918	7.1021	14.681	15.274	18.422	22.958	26.491	25.55	15.338	14.791	29.459	24.409	34.673	36.902	26.024	23.501	28.114	23.957	23.476	29.979	25.65	19.918	27.567	23.999	20.885	27.174	28.232	34.497	34.73	43.25	38.557	35.677	42.334	47.909	48.039	42.274	46.641	51.431	55.015	54.06	48.72	61.498	62.413	49.345	59.863	55.973	57.058
0	1.1198	0	8.855	15.745	10.842	17.657	13.828	21.879	22.178	23.294	26.974	20.01	18.268	19.568	26.932	30.618	29.986	23.194	38.097	34.553	32.624	30.802	32.944	34.274	28.225	32.819	33.68	32.168	27.364	28.94	36.773	41.393	39.119	37.101	43.014	29.14	42.024	39.453	36.196	34.606	35.086	37.667	41.549	40.835	34.906	39.722	38.817	45.533	49.075
0	12.811	0	6.1726	2.3933	3.9043	9.5167	8.481	14.983	17.561	33.04	25.548	29.313	35.869	47.05	73.21	66.375	77.748	90.986	103.99	109.84	122.38	113.38	121.1	138.88	150.52	136.11	150.87	148.98	158.48	149.77	147.85	142.27	152.64	162.58	162.28	185.98	193.9	181.62	213.27	193.99	210.36	202.25	203.61	283.88	252.41	247.01	262.05	254.56	251.61
0	0	0	6.3191	8.8208	10.381	8.6879	13.067	3.9425	0	3.2335	5.8873	3.9142	7.8289	8.5313	2.5785	9.72	6.4299	7.6373	3.6726	14.231	8.8998	17.798	20.747	21.575	28.941	33.265	30.023	37.217	42.495	56.293	57.372	60.067	77.577	75.151	99.092	113.85	121.83	134.57	122.92	153.91	172.91	183.76	189.73	190.22	213.93	232.28	228.13	231.38	249.06
0	0	0	15.218	20.267	31.944	28.227	41.872	41.974	45.787	56.526	61.814	67.835	49.901	58.396	67.946	61.849	68.018	67.568	63.43	63.093	65.228	63.332	69.278	87.559	84.04	94.315	102.17	107.18	100.9	116.27	124.93	136.29	153.32	155.62	162.7	168.47	181.17	171.49	182.84	179.98	197.14	207.46	203.95	190.36	184.93	188.61	187.71	181.78	196.55
0	0	0	11.594	11.061	10.085	29.519	33.168	40.462	42.25	53.162	47.878	45.174	60.739	56.385	79.792	64.75	58.694	76.442	66.298	71.757	68.893	65.18	67.884	74.073	74.869	78.503	74.777	89.653	93.826	99.577	106.64	129.5	143.44	144.51	150.09	153.1	165.68	157.57	171.06	190.04	188.39	183.37	203.04	192.39	195.14	201.45	198.9	207.98	215.93
0	0	0	0	12.037	24.487	30.559	30.074	52.539	46.669	42.493	56.431	46.772	54.578	59.104	61.065	68.806	58.301	24.027	37.681	35.565	55.638	54.239	63.801	62.787	68.812	67.889	66.367	65.594	62.155	64.859	77.227	64.086	63.091	59.332	58.643	61.25	66.477	64.575	63.19	66.227	61.637	73.317	78.383	71.11	66.605	70.446	64.81	75.852	74.274
0	0	0	4.407	19.639	14.462	26.19	31.767	31.993	31.293	43.378	43.351	44.957	47.488	38.016	40.793	48.272	59.281	38.955	40.134	39.137	38.934	59.984	54.974	64.562	55.473	59.212	61.519	64.594	56.176	67.845	64.841	76.215	80.102	71.382	72.804	74.553	83.332	74.733	75.681	74.794	77.404	80.291	80.539	82.672	71.673	72.911	80.021	80.207	83.814
0	0	1.5882	12.386	13.971	14.787	23.419	27.885	43.069	38.941	44.72	41.598	46.971	47.798	56.935	44.295	52.934	54.814	54.598	60.864	68.844	76.004	80.298	78.19	91.952	90.331	96.897	102.28	104.34	109.52	109.59	116.25	122.94	130.47	120.1	122.93	133.32	135.63	138.99	136.18	132.89	135.5	138.92	135.73	138.9	125.22	138.52	126.57	137.39	124.98
0	0	0	6.648	11.657	11.853	16.914	16.543	16.379	19.311	14.267	22.495	19.132	19.049	22.763	18.52	26.947	18.539	18.191	22.989	21.12	15.258	9.2772	15.456	24.536	17.259	22.895	21.165	14.921	17.987	17.048	20.472	17.88	17.751	10.79	8.9292	9.4169	28.341	10.261	2.6691	6.4404	4.3016	0.46011	5.1441	0	0	0.62802	0	0.22757	0.34941
0	0	0	4.5282	11.626	10.183	8.0767	18.937	16.28	19.392	20.759	25.432	21.276	19.62	28.994	29.773	35.175	34.593	31.305	38.085	41.089	44.509	34.508	42.355	55.251	42.057	42.685	38.206	41.461	43.967	44.348	47.764	48.062	50.408	42.94	49.115	42.788	52.092	39.598	39.921	44.304	39.714	37.009	40.104	36.056	40.91	35.972	31.094	38.388	43.082
0	0	0	5.0875	9.3487	14.134	17.138	27.514	26.142	24.098	29.49	27.354	27.372	24.948	27.374	34.837	31.714	41.089	37.014	40.22	40.73	37.891	41.269	38.65	49.072	50.034	46.602	54.358	57.715	52.674	52.703	48.724	58.257	62.457	58.091	59.072	61.757	63.117	60.05	68.815	71.458	65.128	67.452	57.974	64.965	59.711	56.984	61.859	57.7	63.179
0	0	0	26.445	123.69	129.33	147.9	170.6	194.01	211.09	211.99	213.55	230.48	203.92	224.91	207.18	192.7	209.33	207.86	217.38	204.33	194.73	201.52	182.32	192.58	177.81	182.95	186.37	196.98	184.41	168.43	168.3	158.59	177.74	152.88	166.92	149.75	154.86	149.56	137.48	139.75	130.26	123.34	121.06	127.65	99.336	71.921	77.032	92.273	93.984
0	0	0	6.8982	8.1952	10.079	8.5613	5.0065	4.8872	0	1.8921	4.284	3.5647	0	0	0	0	0	0.83351	0	0	0	0	0	3.6399	2.0235	0	0	5.1817	1.7146	6.5546	4.066	5.4376	5.9805	8.3035	10.831	12.246	15.327	17.105	16.294	21.028	19.844	16.485	16.969	15.368	22.026	23.283	23.966	20.632	21.625
0	0	0	8.8464	5.2271	22.578	15.808	16.133	27.73	26.136	33.497	28.127	29.529	23.224	28.405	27.082	27.104	32.333	29.41	37.438	42.071	37.657	41.758	46.238	45.389	52.076	50.766	47.951	54.046	48.952	56.355	53.171	58.36	56.824	54.303	51.454	54.582	56.778	66.082	53.302	68.148	56.301	60.937	62.432	60.41	67.184	75.042	68.56	73.12	66.756
0	0	0	0.65518	11.798	13.858	13.681	15.912	6.9809	12.233	13.954	9.068	12.76	10.029	9.0556	18.726	5.319	7.4922	6.5457	10.39	19.536	14.033	13.84	10.955	19.349	24.21	25.422	35.203	28.108	25.902	27.524	29.197	33.543	40.555	34.403	40.766	57.678	58.688	67.044	78.501	91.269	111.95	121.35	132.82	142.59	146.62	148.1	164.54	179.44	183.8
0	0	0	1.7357	15.764	15.789	18.455	23.941	37.274	29.038	29.881	21.684	30.142	51.8	46.883	54.77	71.371	67.346	69.014	68.816	66.678	81.151	77.669	84.412	66.727	84.443	80.528	78.225	84.615	83.612	97.787	92.374	104.99	95.601	96.288	99.426	112.18	114.62	125.2	115.2	134.37	128.91	141.84	132.31	139.61	147.86	151.92	154.53	151.58	153.31
0	0	1.4025	0.35267	12.59	12.068	8.7273	14.675	11.796	16.082	18.394	8.5509	15.309	14.989	18.937	20.546	24.643	25.782	26.961	28.261	25.435	28.002	33.085	24.544	31.835	31.289	33.863	32.655	36.46	38.434	36.855	31.004	32.615	41.584	36.9	39.435	39.242	44.828	41.12	42.577	49.29	41.473	46.398	51.453	48.706	44.006	40.657	38.965	44.829	48.158
0	0	0	5.7101	15.587	11.061	23.314	21.634	19.769	23.941	30.758	33.685	29.984	34.251	39.81	46.785	51.818	63.209	75.751	77.47	85.168	94.711	83.536	98.932	111.82	112.6	121.8	134.04	113.46	117.16	167.83	142.32	141.83	141.05	142.41	140.05	146.84	149.77	148.43	146.17	153.33	157.49	153.94	164.58	153.98	146.01	149.71	158.14	138.73	150.23
0	0	0	9.0373	11.201	4.2722	12.886	15.725	17.023	17.935	25.806	27.522	27.716	22.987	21.339	26.575	21.961	29.522	33.428	28.031	22.559	22.318	20.121	14.484	23.314	19.15	22.64	21.107	27.006	21.029	32.601	32.097	30.279	34.917	36.82	29.593	39.183	45.147	39.113	41.132	44.205	43.507	57.307	54.723	54.363	46.23	47.099	49.462	51.667	54.223
0	0	0	1.7013	11.172	16.525	17.571	18.199	28.623	36.656	53.212	64.006	74.419	45.985	48.225	56.32	53.304	82.915	72.484	75.99	78.313	84.072	95.265	101.74	70.696	77.351	80.242	103.02	95.789	104.45	129.18	115.15	118.57	118.49	124.74	120.84	129.96	132.92	133.66	138.06	137.42	132.31	127.66	141.5	144.51	143.73	147.47	151.65	151.12	143.61
0	23.365	41.648	30.731	0	15.193	0	0	0	0	0	0	0	0	0	0	0	0	0	0	0	0	0	0	0	0	0	0	0	0	0	0	0	0	0	0	0	0	0	0	0	0	0	0	0	0	0	0	0	0
0	0	0	8.6006	5.5916	1.3968	16.392	8.6367	7.9827	16.868	9.9664	18.179	17.919	31.121	21.731	36.335	18.819	31.156	38.937	34.224	41.212	34.549	43.152	30.362	46.202	52.094	55.002	57.137	57.014	47.942	50.253	56.186	64.113	70.277	71.697	69.193	79.451	76.535	73.549	83.525	95.61	105.81	95.084	100.22	89.461	94.669	97.072	99.747	100.46	102.97
0	0	0	2.8585	7.2127	7.7465	15.329	18.096	23.796	17.01	15.821	22.127	15.918	22.366	13.456	24.337	29.977	17.606	17.179	15.297	7.5569	15.218	18.454	17.448	15.411	23.553	23.296	19.132	17.087	22.963	28.751	30.003	29.047	32.349	27.088	25.064	19.322	21.254	25.776	30.079	34.657	31.428	37.152	38.885	42.072	36.974	43.688	17.916	21.614	26.656
0	0	0	10.378	3.3667	1.6785	6.3274	6.0076	6.4691	1.1028	8.4524	6.7352	8.9128	15.774	14.062	13.232	12.753	10.838	11.077	11.566	17.66	16.626	20.532	22.543	19.09	14.901	17.822	11.381	17.477	15.66	20.311	13.097	18.194	25.454	21.803	29.168	31.263	26.96	25.294	22.537	21.41	24.916	20.97	28.143	21.383	20.934	21.282	21.298	16.501	27.737
0	0	1.6598	8.7054	7.7612	13.875	19.139	18.044	11.285	18.794	14.227	9.4044	4.3475	9.2464	15.343	14.396	14.882	9.4967	10.92	13.616	9.6849	12.685	4.8272	6.9473	5.5863	12.798	19.158	21.789	19.242	5.7602	21.87	10.985	18.196	6.5938	3.0639	8.9617	0	0	1.2355	12.663	7.8679	0	4.9537	4.7731	7.0087	8.1661	0	11.899	1.745	0
0	0	0	0	23.362	30.319	11.693	32.881	48.943	41.109	51.235	32.407	40.611	37.334	34.481	36.75	30.297	41.898	38.899	52.361	46.011	39.449	43.07	40.94	50.231	52.844	55.453	56.665	67.12	68.028	68.856	75.127	73.821	76.118	81.311	83.448	87.816	84.083	90.851	85.568	93.182	86.525	86.916	86.605	87.666	94.764	97.242	97.731	90.773	90.917
0	0	0	1.62	8.9336	22.395	21.489	28.806	42.1	41.351	37.437	46.125	55.628	46.846	49.79	47.783	46.04	48.891	47.552	44.008	47.394	55.565	53.115	59.608	54.74	59.202	54.818	61.178	65.13	57.952	64.227	65.992	73.601	67.035	87.362	81.286	84.891	94.927	97.973	102.67	109.5	113.48	115.63	102.5	134.59	137.29	118.86	134.06	135.59	131.73
0	0	0	7.9266	4.9539	7.0904	16.366	10.991	5.1932	11.254	13.498	11.366	16.976	20.105	23.527	26.511	23.425	24.155	28.855	30.911	47.456	46.153	53.561	57.335	67.827	77.194	84.257	88.048	101.33	102.88	109.36	119.16	129.06	148.84	134.7	149.31	147.79	148.57	155.65	167.52	171.54	173.62	169.45	169.09	170.91	174.26	172.3	165.61	169.9	178.31
0	0	0	0	2.6168	19.88	17.425	24.494	33.172	31.041	25.914	29.244	31.822	43.051	50.101	67.883	85.566	98.069	93.518	132.28	121.21	132.36	175.13	168.84	178.95	197.63	205.8	244.57	286.17	300.02	325.73	378.96	427.06	428.06	482.2	489.27	536.28	545.9	569.76	588.13	595.49	591.09	621.53	629.75	614.49	660.86	653.31	610.61	656.79	614.84
0	0	0	5.454	5.3955	9.68	12.157	6.5374	0	0	0	3.4202	0	0	0	5.8024	6.9682	0.90843	0	0	0	6.5171	2.8812	3.1004	7.1043	9.6952	7.332	10.484	10.273	11.897	13.687	19.629	19.22	23.072	24.76	23.609	25.604	29.297	30.049	35.226	31.344	35.615	39.421	47.369	45.18	42.352	46.97	57.266	78.132	69.486
0	0	0	0.16702	9.8986	5.9318	18.664	16.613	15.015	20.957	23.155	25.817	35.094	47.202	53.318	79.595	87.063	102.85	117.43	122.86	151.26	162.73	185.9	199.33	216.5	215.57	231.66	227.47	257.07	251.96	270.9	269.47	278.75	283.63	296.08	301.31	303.67	295.8	272.75	291.45	299.04	278.09	277.38	284.19	287.36	276.08	287.58	272.3	303.75	292.79
0	3.3426	0	15.108	0.95287	0	7.4806	0.3299	5.0248	2.951	13.917	0.62419	0	2.0755	4.8484	5.6029	3.773	7.7242	5.2398	8.3531	5.949	16.404	9.299	9.6006	12.86	22.308	19.273	19.648	17.848	21.851	19.191	23.824	23.601	28.423	36.525	32.423	42.354	34.508	28.16	54.644	29.026	41.519	37.657	40.742	34.07	41.47	35.864	36.514	26.926	30.387
0	0	0	7.4754	12.599	8.5032	12.409	14.634	0	0	18.256	20.809	31.403	21.011	29.624	23.115	6.7256	41.099	37.911	37.881	29.416	37.434	33.305	23.566	32.91	28.188	26.269	35.047	27.281	27.749	35.208	38.773	38.738	38.699	35.963	37.091	37.471	48.482	35.503	37.212	38.472	40.054	44.771	43.645	38.116	33.764	32.998	32.542	31.132	34.159
0	0	0	5.6845	17.148	11.626	25.242	30.903	30.41	28.316	39.829	42.273	47.396	46.632	50.658	48.25	48.807	49.966	46.805	49.198	52.969	52.414	47.511	52.239	49.923	60.525	51.709	58.54	64.936	59.903	65.76	56.953	61.364	59.684	66.815	61.218	60.42	69.254	59.798	64.351	59.694	70.365	61.437	68.53	73.492	67.753	64.609	69.774	65.949	59.355
0	0	0	4.2982	10.259	11.865	6.1183	5.7368	6.2909	16.463	17.09	31.693	47.999	70.178	83.376	94.426	117.18	128.6	137.04	159.98	173.73	188.33	192.79	203.19	193.69	206.83	213.9	208.04	224.25	218.4	221.42	212.82	211.96	232.13	216.32	230.26	235.87	228.14	225.56	240.01	237.96	236.22	228.01	224.92	216.34	236.87	225.17	213.16	224.82	221.87
0	0	0	10.136	14.424	16.029	14.225	3.5624	18.05	6.6163	0.87093	10.694	4.686	10.755	3.5147	16.813	16.359	13.61	3.5463	0	0	0	4.6437	5.1122	0.36378	1.2711	1.5889	1.0359	0	0.12584	0	3.6446	5.9247	0	0	0	0	0	0	0	0	0	0	0	0	0	0	0	0	0
0	0	0	6.7299	4.5503	13.724	16.631	17.025	18.916	12.876	15.141	14.913	16.739	17.772	14.165	24.342	24.487	18.128	20.46	18.843	9.7182	16.095	18.952	17.105	22.662	23.825	27.504	21.865	25.213	19.172	24.878	28.259	21.03	24.234	22.247	16.887	20.445	19.558	16.743	21.917	26.064	20.487	23.141	24.537	28.007	16.774	17.279	17.048	23.614	19.619
0	0	0	2.2409	6.9844	15.823	14.011	13.428	18.5	14.913	16.206	17.936	11.443	12.106	12.308	16.732	19.001	16.454	11.299	13.462	9.8095	11.204	6.5482	11.612	9.0298	17.066	17.367	15.566	11.532	15.586	19.825	19.58	18.743	18.505	17.933	18.628	18.03	15.096	17.818	18.654	24.151	18.789	24.25	27.289	22.524	21.192	22.911	16.657	28.393	25.969
0	0	0	46.187	41.798	20.415	52.12	67.188	49.798	45.811	62.585	59.325	41.704	50.522	14.02	30.562	26.014	43.05	13.644	36.502	4.0453	4.3152	13.142	7.8329	12.162	13.26	0	12.298	0.11013	4.2032	0.98645	0	4.6234	6.9065	0	0	0	0	0	0	0	0	0	0	0	0	0	0	0	0
0	0	3.3202	0	23.742	22.966	19.653	30.068	37.379	16.22	20.145	29.257	38.061	52.091	39.334	21.354	21.39	18.895	23.588	13.068	23.313	9.0491	10.178	0	7.0906	27.739	23.855	24.794	38.139	51.17	45.447	42.241	46.137	77.201	47.15	56.464	80.928	87.914	79.539	82.853	85.716	95.932	91.112	80.604	94.392	93.374	99.517	88.716	86.018	103.04
0	0	0	1.5082	10.947	12.24	10.157	17.65	19.881	20.649	17.737	32.683	26.315	28.355	24.562	34.356	23.365	30.641	20.942	22.843	29.182	34.478	33.334	31.19	29.382	39.399	34.182	43.443	43.032	39.955	53.368	64.925	80.169	87.387	95.036	103.03	117.6	128.39	143.09	154.39	159.02	178.82	188.08	192.54	209.69	218.34	230.3	227.45	243.01	252.84
0	0	0	7.0001	8.1039	7.1704	10.729	18.674	12.184	11.811	23.072	27.594	28.456	22.827	25.735	31.737	28.348	39.961	42.733	47.018	45.488	42.184	45.337	36.638	48.798	39.98	43.14	43.615	39.597	44.996	48.217	52.469	54.613	65.317	59.607	62.448	71.579	84.033	74.332	80.878	86.888	91.337	93.173	94.811	107.88	132.32	131.77	128.23	127.07	139.77
0	0	0	2.5214	9.9122	20.909	18.696	37.263	39.032	48.211	49.52	60.337	59.835	64.304	72.991	74.55	79.675	84.039	79.576	81.262	93.067	92.793	96.599	99.899	95.049	100.61	91.543	94.335	91.879	100.33	101.01	112.13	113.57	132.12	155.14	157.71	203.37	200.88	217.75	234.72	260.84	271.82	286.41	285.2	315.2	319.72	329.2	335.62	340.06	354.12
0	2.4022	0	0	6.9789	15.055	11.281	6.3421	53.58	39.532	39.918	45.569	41.681	47.122	39.586	52.894	45.777	48.607	52.436	49.572	52.666	67.106	60.351	64.437	76.447	77.641	78.916	81.289	72.153	89.782	84.242	89.607	97.474	93.937	103.16	105.89	95.857	99.25	78.674	83.052	95.767	95.101	108.56	115.69	113.82	112.91	119.31	116.07	120.67	117.57
0	0	0	1.0547	6.1685	16.914	25.131	26.427	19.478	25.198	31.089	32.192	36.561	39.884	43.071	48.935	48.477	47.239	40.841	58.036	48.492	52.821	55.568	56.245	70.728	68.831	81.686	83.691	84.887	75.09	92.881	81.833	103.54	85.574	92.735	92.499	89.547	89.609	89.996	99.327	105.27	93.648	104.39	111.16	107.4	101.9	104.4	110.39	103.81	105.47
0	0	0	7.2351	19.264	6.5651	9.0655	16.619	10.292	6.9772	4.5962	7.7636	5.0328	8.5322	17.741	21.428	12.685	4.6938	16.654	17.738	17.856	15.735	13.876	15.609	16.336	19.853	24.028	26.085	25.133	20.58	17.964	19.567	13.282	19.21	23.363	22.113	21.823	16.395	19.302	16.305	19.811	32.826	17.427	26.055	26.184	21.234	13.869	17.559	8.8296	19.109
0	0	0	5.663	11.066	7.4738	9.6742	14.831	11.969	10.901	15.758	26.346	30.856	35.887	41.615	37.402	33.628	42.938	45.1	48.847	44.721	50.564	47.485	44.447	52.62	46.804	49.719	49.948	44.897	52.688	51.707	61.78	61.82	72.259	69.437	75.6	71.208	83.945	80.456	85.356	83.631	87.132	107.03	98.087	106.34	101.38	98.939	104.81	100.81	105.09
0	0	1.3595	7.6118	7.4657	12.371	9.12	7.5529	16.896	25.571	26.798	27.683	25.914	36.622	34.708	30.115	25.633	33.659	36.107	41.161	44.837	53.371	54.052	65.321	78.262	75.637	84.316	96.296	107.97	103.77	122.08	135.13	144.9	144.82	147.79	200.75	211.73	215.2	222.25	266.24	264.66	157.34	166.21	164.26	161.64	173.64	174.33	165.72	162.55	160.49
0	0.451	0	5.0178	5.7435	4.8716	6.2421	12.318	12.352	13.879	10.832	16.947	23.481	12.279	17.009	24.653	15.944	11.948	6.0557	16.207	11.6	4.6831	0	0	0	0	0	0	0	0	0	0	0	9.6124	23.893	9.0048	44.069	38.001	34.319	67.165	42.179	85.217	57.144	86.911	85.812	92.472	100.96	65.612	93.787	104.53
0	0	0	12.089	31.568	32.103	41.621	47.799	50.198	52.328	52.945	52.013	50.656	62.467	52.902	64.794	49.475	67.8	65.522	63.157	63.941	78.049	73.057	73.404	70.775	69.724	73.896	62.543	85.427	65.979	70.124	77.854	73.568	89.723	84.658	80.386	95.146	74.676	78.297	69.133	68.252	74.162	68.378	80.158	76.16	77.445	85.484	73.369	82.466	72.322
0	0	5.3355	8.7302	4.2927	9.5031	13.354	14.353	8.9178	10.164	15.163	16.339	18.087	16.4	16.344	21.429	25.11	22.909	33.772	39.944	36.725	36.628	33.305	39.35	37.913	45.293	40.888	35.293	45.014	47.378	52.638	51.37	55.488	51.177	52.915	60.761	57.53	63.784	62.052	59.464	58.81	64.322	71.695	57.231	59.956	65.41	68.564	75.093	85.803	88.338
0	0	0	1.0583	21.861	21.748	43.246	40.351	27.416	37.094	50.712	40.739	39.958	44.171	35.096	33.808	35.48	29.024	8.8712	26.182	19.248	28.899	25.182	29.328	25.933	24.601	9.679	21.225	13.499	12.616	13.274	17.085	20.842	25.734	21.471	8.6262	13.636	9.8371	15.942	13.219	2.369	7.442	0	0	3.3283	0	0	0	0	0
0	0	0	11.594	13.023	15.585	14.188	20.963	19.852	27.758	31.984	37.457	40.038	31.012	38.957	39.016	44.653	42.58	39.765	47.218	44.525	43.247	40.76	45.731	55.974	45.072	58.414	58.752	58.96	60.623	72.238	79.719	88.773	91.639	103.49	114.67	117.26	135.43	133.31	142.92	147.35	155.12	153.49	163.51	160.96	171.12	179.19	184.78	193.76	193.56
0	0	0	9.2315	1.8789	15.178	24.332	18.883	35.986	39.34	43.563	43.661	49.151	46.452	52.903	48.552	63.243	53.524	63.625	63.956	53.972	57.261	55.484	63.426	66.728	59.977	63.171	56.535	75.647	62.599	82.972	80.757	70.611	68.318	72.257	75.055	77.71	81.252	79.754	88.124	71.665	79.387	82.492	77.133	84.675	90.57	92.073	90.946	93.1	95.543
0	0	0	5.0515	3.9985	11.813	15.896	9.9993	15.555	17.262	11.455	10.501	10.236	11.4	0	5.6695	9.5213	1.7364	2.1001	0	0	2.6964	0	6.3363	11.359	9.0168	2.4756	4.9317	9.5706	8.8626	11.782	11.913	11.785	13.81	12.275	19.805	11.186	18.953	20.632	23.095	30.064	24.865	36.126	32.665	38.407	35.515	36.877	43.114	51.773	47.103
0	0	0	3.3817	18.181	16.341	22.357	37.685	25.661	16.686	18.316	21.84	15.307	0.20416	7.9271	12.004	9.0368	22.771	10.614	16.565	7.9801	12.22	17.716	14.61	22.075	19.013	20.055	19.995	19.541	27.096	21.355	22.007	26.525	37.367	35.465	34.364	39.076	48.07	52.321	55.073	71.546	55.312	74.332	73.376	74.771	72.428	75.727	69.376	85.727	96.212
0	0	0	11.279	13.505	28.055	4.4111	11.201	29.626	20.634	28.571	28.038	22.35	14.919	10.368	16.539	9.1783	7.7726	3.2047	11.027	3.303	22.282	6.9539	15.454	18.422	13.545	11.81	21.513	23.202	16.169	13.972	3.7233	0	0	5.3911	5.0898	12.622	15.446	0.67294	21.615	0	15.939	0.9322	11.565	0	1.7058	0	3.6461	0	0
0	0	0	17.836	18.786	10.659	20.095	24.923	30.692	36.018	42.26	33.654	34.646	38.504	50.804	42.723	42.038	43.921	40.076	51.932	52.268	53.076	48.308	54.638	57.755	50.578	56.604	57.213	58.211	60.513	55.454	57.573	58.278	57.92	61.361	62.115	67.38	61.156	63.855	64.839	68.836	59.473	55.026	59.679	56.776	53.702	72.795	70.965	54.573	60.723
0	0	0	2.6694	6.7723	18.512	15.735	16.831	18.925	19.572	24.261	34.152	49.988	61.059	72.386	68.022	86.264	99.505	105.86	111.1	134.2	139.79	138.33	153.86	158.58	164.53	176.88	173.48	187.69	181.12	201.29	188.53	184.9	198.77	186.57	209.21	197.03	200.99	201.17	203.83	210.06	208.17	208.29	203.76	206.13	212.35	200.99	198.7	200.02	200.73
0	0	0	9.6709	14.499	9.9638	12.277	5.814	7.4236	10.592	6.1826	15.036	11.361	7.4259	17.952	23.334	21.54	11.337	23.588	20.551	24.852	19.258	21.346	23.443	22.13	28.081	25.879	26.4	31.779	32.513	32.52	28.199	29.033	34.165	32.331	27.336	34.217	32.512	35.939	37.631	35.771	44.978	33.113	39.875	44.936	48.945	39.365	37.944	35.438	42.317
0	1.996	0	0.053971	7.3876	6.2852	8.2371	4.999	0	3.4045	3.4543	3.6867	3.3225	0	3.8597	9.2546	2.5476	3.1013	0	0	7.8291	5.1127	2.068	0.97912	6.2998	6.7991	11.845	20.182	18.085	18.42	19.445	15.69	12.197	22.561	18.31	24.977	22.835	22.15	31.845	24.398	24.922	30.621	27.816	31.927	31.484	48.86	36.291	42.627	35.111	44.96
0	0	0	0.86844	8.2291	16.772	23.901	30.735	29.2	31.909	28.204	36.462	45.208	43.752	43.032	53.92	54.54	54.793	59.475	61.628	69.905	70.292	74.422	79.565	85.77	71.537	86.736	96.916	95.215	95.681	100.02	90.102	107.8	119.97	124.49	113.58	123.1	130.67	120.61	127.65	134.36	147.98	150.34	159.51	149.51	152.41	151.5	150.74	156.01	156.34
0	0	0	9.5541	10.61	11.713	23.042	15.946	28.377	28.526	44.678	49.165	54.44	57.086	56.766	57.574	60.517	59.21	63.594	71.878	64.258	78.035	75.225	76.388	79.2	80.448	73.502	69.774	78.801	72.346	75.371	73.412	90.344	88.94	89.844	82.954	85.899	84.667	87.982	78.219	99.381	85.348	100.75	87.7	96.946	89.852	103.57	88.749	103.2	88.08
0	0	0	8.0927	22.497	28.662	32.915	33.881	37.614	49.321	47.6	44.889	44.333	48.901	55.613	70.984	65.379	56.438	73.541	51.698	66.313	63.614	67.136	80.452	84.392	80.202	84.322	76.95	81.276	81.172	73.525	82.627	87.33	91.169	85.042	91.799	99.674	91.881	88.455	101.41	108.92	111.14	109.85	109.7	108.42	107.86	118.5	121.67	116.83	134.95
0	0	0	6.0979	13.412	11.05	5.7989	7.5938	11.995	22.546	13.643	19.602	19.75	18.136	22.483	26.65	29.674	30.37	21.882	29.749	29.724	27.836	28.556	31.112	37.367	27.28	37.395	34.306	35.357	37.891	44.304	41.808	47.062	44.176	49.638	52.287	45.228	66.148	50.042	49.282	56.34	59.1	61.144	69.462	67.425	72.709	81.653	78.571	83.13	89.295
0	0	0	4.1833	4.0571	6.5261	12.528	6.3837	5.6232	6.9591	8.9485	5.4149	12.432	8.055	7.8249	14.767	9.8638	7.8252	10.924	16.759	17.388	22.37	14.561	13.581	16.97	21.039	18.215	19.241	18.402	16.508	8.798	11.394	10.116	29.102	39.042	31.758	38.144	41.886	35.778	53.742	34.471	42.942	37.344	50.857	49.405	56.436	35.246	33.458	22.546	28.852
0	0	0	9.7486	10.094	14.743	19.966	20.814	26.927	33.004	36.756	30.065	28.412	30.502	29.226	31.111	28.159	34.228	39.866	43.282	41.98	39.968	41.438	43.677	45.188	41.585	41.153	38.235	44.85	48.167	42.504	42.036	43.89	45.451	45.291	44.667	50.427	46.122	49.367	44.068	47.754	49.582	46.132	54.727	43.06	40.449	49.241	49.621	47.35	41.462
0	0	0	5.9302	10.467	3.5193	9.757	8.0809	17.657	16.453	18.457	21.926	20.64	20.201	24.232	25.975	28.246	27.845	24.647	33.992	35.455	30.924	31.824	37.201	41.983	33.008	45.226	43.011	46.421	58.862	64.843	74.513	90.746	89.419	92.478	102.7	100.9	121.74	123.22	125.83	122.68	136.86	129.2	129.33	133.53	134.19	137.1	141.96	149.42	141.78
0	0	0	6.1387	7.3216	3.2616	9.2884	11.271	3.2721	10.352	13.456	8.7233	2.1344	6.8787	3.7951	4.0015	3.7087	0	4.9631	6.4734	3.0321	4.1257	2.7429	0	2.1363	2.6374	3.2645	8.082	14.293	19.269	16.26	27.301	24.828	27.006	30.49	34.789	30.602	31.337	31.261	31.221	31.965	37.473	30.569	41.234	33.965	34.98	37.235	31.574	30.005	33.046
0	0	0	3.9732	11.97	21.328	19.176	13.204	18.856	19.62	20.035	19.685	19.94	13.104	16.332	26.521	15.023	16.064	14.419	23.033	10.693	19.08	15.248	13.804	13.625	15.508	18.012	20.336	13.618	15.757	14.414	11.879	16.548	12.272	14.518	20.778	20.187	23.609	13.381	11.794	7.2067	16.151	12.112	20.69	16.015	19.205	15.296	16.563	17.466	8.3973
0	0	0	5.2466	12.208	13.122	27.324	33.414	30.173	33.139	47.847	54.443	68.877	77.147	87.237	94.311	97.872	106.39	100.95	109.26	112.98	124.99	123.32	121.34	128.28	119.38	123.13	126.33	133.21	123.42	126.79	131.9	129.4	141.09	133.04	138.85	148.19	132.71	137.99	132.65	129.14	131.92	137.59	142.88	140.18	139.5	143.23	149.12	148.46	148.31
0	0	0	6.1224	4.9511	13.42	7.2457	11.542	16.399	21.436	27.391	20.792	15.721	21.416	19.134	17.85	15.646	22.088	18.701	21.434	32.126	31.898	33.568	30.776	36.144	41.18	44.106	48.052	61.752	54.709	59.569	57.735	62.042	63.534	61.884	63.223	73.574	76.233	77.585	78.573	85.708	85.872	81.395	88.136	84.706	99.18	95.166	94.373	98.68	90.813
0	0	0	2.866	6.644	13.808	23.919	22.798	20.404	21.747	19.765	23.654	27.164	29.976	31.064	35.885	33.816	35.142	36.803	34.443	37.581	45.025	46.367	49.572	60.092	60.951	66.494	66.892	84.856	78.612	83.099	90.464	91.47	99.555	100.96	106.62	121.9	111.08	124.13	120.15	113.22	111.1	117.45	127.6	131.65	129.36	136.1	133.41	139.33	138.74
0	0	0	3.5989	8.9651	10.214	15.8	28.574	26.711	35.33	25.403	36.44	35.834	34.242	34.458	33.407	36.304	36.116	36.286	30.825	34.823	35.575	39.092	36.671	33.045	38.049	32.848	39.137	39.106	34.653	32.506	35.005	41.313	44.775	46.064	38.881	39.021	41.43	41.766	42.711	43.178	45.049	45.667	35.701	42.212	38.066	39.681	32.365	34.093	29.294
0	0	0	6.9872	11.147	10.921	9.2324	14.998	11.29	4.6148	9.5688	10.143	22.066	20.138	20.412	13.323	21.549	23.579	16.501	22.064	24.409	17.935	18.572	25.416	16.597	30.955	30.823	25.561	29.123	29.041	37.743	25.57	29.172	48.073	27.923	43.428	41.997	44.229	54.766	58.161	64.51	63.186	69.956	65.999	68.785	81.575	73.092	77.166	83.307	75.828
0	0	0	0.57863	12.496	18.685	29.279	23.318	16.493	9.5262	17.937	28.343	10.805	19.344	6.6639	16.403	26.976	19.995	19.504	12.379	15.322	18.37	8.3365	7.4339	16.058	27.001	32.632	30.389	30.806	31.231	53.256	44.51	63.173	49.877	49.111	54.141	47.617	47.322	41.962	57.488	57.881	59.131	55.172	59.201	54.231	50.772	53.153	58.63	52.555	60.123
0	0	0	4.4562	12.021	4.9512	15.077	14.571	21.439	23.234	20.459	28.82	20.13	35.208	35.616	60.218	64.78	55.58	71.547	78.63	93.005	88.463	94.356	101.63	119.37	126.58	128.19	143.84	131.98	138.19	125.9	140.43	146.41	159.82	152.34	153.26	166.25	167.52	152.08	166.45	176.76	171.14	172.27	165	165.64	173.47	170.79	167.4	170.03	192.97
0	0	0	9.7681	92.366	25.672	23.562	49.284	71.251	50.746	49.145	49.563	46.674	42.558	58.314	56.875	67.639	47.261	41.742	44.713	41.118	29.983	31.173	23.856	21.197	21.914	21.726	15.363	4.6981	6.5511	5.964	5.057	14.352	0	1.9285	2.2697	9.912	1.2541	0.65149	0	1.8012	0	0	0	0	0	0	0	0	0
0	0	0	3.9283	10.17	12.733	13.407	11.67	24.36	33.231	33.899	49.976	53.824	52.747	68.095	83.344	92.75	88.352	104.75	111.08	120.02	118.13	137.12	135.42	156.18	159.96	149.36	156.72	177.81	190.42	196.48	199.38	196.64	184.87	210.41	204.62	218.06	225.81	234.62	249.09	244.11	253.42	267	255.64	259.4	260.38	260.55	271.17	273.23	259.2
0	0	0	8.3028	5.149	21.149	12.473	15.176	24.111	34.098	38.124	41.357	44.227	43.105	47.85	57.708	59.791	62.665	68.928	65.885	66.624	60.937	63.733	59.828	67.699	64.058	55.302	57.643	64.865	75.899	92.009	102.03	157.68	191.05	271.5	327.52	425.34	528.39	653.44	695.27	820.63	931.03	959.02	1094.4	1141.1	1175.4	1207	1238.4	1288.1	1262.8
0	0	0	11.804	7.8391	11.66	19.401	20.413	32.837	31.727	35.36	35.769	36.483	33.484	43.78	39.252	39.462	34.816	35.657	41.627	43.931	47.617	43.011	39.896	37.76	49.544	40.097	44.12	42.733	37.009	39.122	38.691	36.657	39.874	37.597	40.108	38.793	42.67	40.829	31.904	41.228	33.109	40.065	27.302	32.479	29.048	32.632	25.46	40.713	25.455
0	0	0	5.6647	14.329	14.468	13.772	18.861	21.551	20.524	27.608	23.673	29.013	32.477	39.712	36.864	42.391	41.884	41.177	45.403	49.121	50.384	44.904	44.728	54.514	63.36	67.852	65.48	72.455	76.328	101.28	107.42	117.5	141.41	138.14	169.05	184.92	199.21	217.72	237.58	260.54	259.33	261.23	267.05	265.99	276.25	273.5	304.88	299.07	312.95
0	0	0	17.099	15.735	15.124	26.139	21.666	20.376	34	29.579	33.242	21.091	24.17	22.799	33.876	35.404	27.084	34.058	28.739	37.637	21.744	23.853	17.186	28.756	22.184	30.755	29.1	39.024	36.691	34.633	54.298	52.186	69.687	68.826	74.732	88.641	88.67	85.473	95.064	111.47	124.7	118.34	129.85	105.11	106.57	118.37	109.71	107.34	112.69
0	0	0	5.7282	0	7.0605	8.8932	15.201	12.873	13.532	20.936	8.3593	8.6495	10.286	9.2425	13.263	7.4476	20.46	25.267	16.687	24.867	19.323	20.855	23.625	29.981	27.295	28.077	30.98	38.298	32.42	33.678	28.081	36.176	44.698	37.08	40.738	34.218	43.316	44.278	43.847	47.909	37.662	52.456	43.299	52.154	52.589	54.746	53.351	64.079	72.325
0	0	0	2.7682	7.069	23.198	21.696	24.348	20.566	21.269	30.546	28.068	35.241	37.475	34.25	44.264	43.272	57.495	74.226	63.878	81.471	80.661	81.779	91.377	92.46	106.91	88.581	98.598	102.35	100.11	94.632	102.78	112.25	103.68	108.56	105.03	106.78	111.21	101.88	108.6	104.28	107.14	104.48	98.58	99.976	103.81	101.29	102.32	109.45	101.49
0	4.0795	0	4.7718	1.3243	4.0252	12.519	10.898	11.79	10.1	12.35	21.161	14.791	18.537	14.88	25.202	15.367	19.889	18.013	19.939	10.08	16.153	17.234	16.426	17.86	23.218	14.201	22.264	18.381	24.811	21.624	26.757	25.774	32.176	24.772	22.845	27.5	27.93	27.748	28.087	39.326	35.318	36.91	43.422	43.572	38.02	39.439	30.873	42.888	39.137
0	0	5.5531	13.677	15.37	3.0906	8.2322	17.106	19.421	19.725	14.431	21.504	20.153	25.657	22.821	23.116	24.629	25.699	27.917	30.276	31.729	25.964	17.276	22.606	33.925	23.393	33.474	27.621	21.901	25.027	21.437	19.99	28.865	23.324	21.443	19.138	14.122	22.697	21.428	14.09	17.44	17.545	16.285	17.215	17.268	20.583	22.715	12.255	18.137	13.014
0	0	0	2.1016	6.1179	15.271	18.16	29.151	34.181	31.226	31.517	23.515	28.329	30.552	32.649	38.104	37.811	26.956	26.458	31.529	35.417	34.698	36.562	32.649	35.308	41.077	37.09	37.695	36.152	43.968	50.464	45.634	60.036	55.05	62.274	60.117	74.847	81.582	86.688	85.142	105.16	107.8	109.06	103.92	105.7	114.5	115	114.72	120.18	115.47
0	0	5.7566	9.0311	19.33	10.373	6.0799	16.037	22.001	18.899	23.032	28.032	25.559	22.924	20.023	26.498	25.551	40.391	56.548	68.486	68.817	78.757	88.002	100.57	110.32	102.88	120.55	127.01	125.85	111.84	124.91	144.37	140.73	141.29	147.19	148.34	146.07	155.64	150.07	146.18	148.53	160.62	176.79	174.18	160.48	166.98	156.6	153.1	152.69	157.09
0	0	0	0	9.9301	7.0856	18.768	7.4517	6.0358	20.248	15.906	21.274	27.486	40.101	43.747	44.301	50.402	49.724	46.148	53.375	46.809	52.075	47.182	51.116	59.246	53.454	69.84	67.463	66.149	59.275	73.551	59.523	78.409	66.068	62.514	64.927	68.274	62.158	73.658	79.591	77.36	71.85	81.355	86.672	79.502	75.14	80.161	80.482	78.332	74.6
0	0.43319	0	7.5763	9.4146	13.883	17.105	24.537	38.348	38.403	43.402	33.878	51.843	51.008	46.16	63.732	50.756	57.339	56.289	62.254	68.917	82.261	84.258	79.591	95.767	100.34	100.54	115.76	118.36	119.32	120.18	128.63	127.83	118.29	123.95	130.74	130.73	136.7	142.19	115.92	95.998	75.969	72.789	73.209	69.645	71.161	68.242	65.378	61.429	48.49
0	0	0	3.6296	7.6125	12.28	16.559	18.023	26.907	23.455	24.03	24.152	24.976	27.501	26.51	34.854	41.713	38.258	37.222	42.315	35.535	51.15	38.031	36.275	50.578	51.1	57.686	57.078	68.467	59.797	67.269	79.298	68.083	81.3	68.269	63.831	59.989	72.937	70.667	66.468	72.635	65.838	68.608	60.625	68.432	76.691	77.954	73.713	83.736	80.068
0	0	3.582	10.051	17.67	38.356	31.584	34.421	62.306	99.777	137.93	163.18	237.98	327.22	398.34	441.33	476.05	558.48	706.17	831.48	912.51	1074.8	1174.3	1309	1502.1	1647.2	1662.2	1799.6	1965.2	2089.5	2205.7	2332.4	2559.8	2571.6	2623.6	2776.5	3134.4	3118.1	3182.1	3279.8	3343.8	3304.7	3379.8	3496	3456.3	3475	3425.6	3470.4	3596.7	3592.7
0	0.48269	0	0.041976	2.1812	7.8626	13.561	12.346	10.862	15.855	12.996	7.0681	15.84	17.377	18.834	31.965	23.397	32.991	28.489	27.812	33.083	43.607	37.282	52.11	58.983	54.626	58.941	58.007	59.15	59.721	68.572	55.541	59.264	61.363	70.08	69.682	83.041	68.463	78.069	62.525	61.295	64.618	68.696	72.759	81.003	72.948	76.228	68.115	70.091	76.019
0	0	0	14.971	18.209	17.253	28.224	18.227	21.902	23.23	45.89	64.256	90.786	105.02	123.41	157.66	181.48	201.88	201.09	236.33	237.44	258.62	264.94	284.18	283.87	299.22	328.19	324.81	334.21	325.56	335.83	337.7	332.51	345.5	352.66	358.42	352.87	337.12	350.88	350.06	365.52	346.41	347.4	363.12	359.12	354.36	348.66	350.84	345.88	351.9
0	0	0	15.23	10.766	28.183	30.852	28.528	35.571	39.946	32.482	37.784	39.91	39.402	34.324	43.591	39.86	40.947	48.591	41.72	43.71	52.662	41.19	51.671	46.46	55.598	48.918	46.529	54.363	51.121	61.163	60.172	60.964	61.781	53.811	61.857	56.93	60.554	56.208	55.977	57.327	59.608	52.607	55.336	56.796	54.73	63.609	58.715	57.739	56.027
0	0	0	7.009	17.941	29.055	33.402	41.772	94.109	63.473	72.958	76.527	70.959	86.639	94.273	106.49	102.73	108.9	114.82	113.59	115.35	109.19	114.95	130.56	122.75	121.76	124.86	131.1	126.36	117.89	114.26	105.84	122.06	121.57	117.97	113.35	123.47	113.33	113.87	118.66	117.4	119.29	109.37	121.49	107.58	106.47	107.48	106.48	107.97	101.64
0	0	0	1.6761	9.6733	5.1298	16.141	11.68	16.86	20.292	14.385	17.385	11.784	20.457	19.812	29.331	21.849	14.805	26.316	16.764	24.267	17.132	27.918	23.446	34.956	33.915	28.955	28.428	30.223	21.898	33.512	34.677	33.461	44.486	35.79	34.357	37.294	34.609	32.761	36.621	42.877	35.006	32.466	36.777	34.31	33.836	34.577	34.524	36.944	41.199
0	0	0	0	28.852	29.207	36.631	9.3877	18.341	23.477	24.621	18.9	29.775	30.862	34.996	39.829	33.665	36.447	46.917	43.816	48.734	41.624	45.309	50.723	54.843	63.224	69.437	70.975	71.154	64.906	80.036	70.733	66.867	80.381	72.487	83.675	81.028	72.438	77.055	82.708	84.565	80.279	77.211	79.085	78.923	78.868	82.919	90.574	81.718	83.383
0	1.7443	1.0411	6.336	9.7204	7.7536	0	0	0	0	0	0	0	0	0	0	0	0	0	0	0	0	0	0	0	0	3.9554	4.0834	11.655	8.0897	22.272	14.03	20.494	18.512	17.545	32.069	20.425	0	0	34.852	24.366	16.027	20.273	26.868	19.038	18.455	12.793	29.926	9.7283	21.094
0	0.95889	2.0235	3.6475	2.8325	9.7377	10.952	11.424	13.923	11.016	20.297	23.057	21.89	25.716	25.58	34.17	35.944	33.518	35.031	37.232	30.754	39.786	42.715	46.291	49.898	48.178	47.551	50.673	58.138	56.051	55.871	60.513	61.619	65.833	65.126	65.283	78.752	69.755	74.273	66.534	65.268	72.497	69.964	79.924	80.049	87.83	92.642	95.833	99.02	99.764
0	0	0	0	15.674	20.163	30.028	30.521	29.332	24.735	34.713	30.749	42.087	46.561	54.634	59.372	54.46	62.372	68.673	65.573	50.283	62.631	57.214	58.176	63.468	59.759	59.465	58.322	42.262	60.019	69.135	43.699	61.765	68.2	74.247	76.013	83.019	43.626	78.983	76.239	69.302	78.204	74.726	80.906	83.618	88.445	92.448	87.235	97.638	96.584
0	0	0	2.5563	0.89582	4.5196	10.929	6.6754	0	11.476	8.8144	11.267	17.477	6.204	6.6836	9.3259	10.232	4.8654	16.988	18.739	11.891	27.319	12.512	17.731	24.324	13.111	10.349	19.446	16.473	19.457	8.4434	14.381	8.1211	6.9445	14.143	9.679	17.642	15.146	9.6193	42.746	15.72	27.109	19.36	21.727	16.635	16.054	13.303	16.446	9.4555	9.5942
0	0	0	5.2541	5.7371	4.7098	8.3848	8.2986	9.593	11.555	15.849	14.138	16.784	20.595	20.77	28.641	28.861	26.006	22.07	25.446	42.576	23.871	20.206	26.834	31.862	26.736	28.346	27.678	26.341	30.477	29.544	36.1	39.404	39.812	40.835	48.237	40.717	51.284	47.225	52.391	52.488	54.315	54.85	61.271	59.231	62.006	65.152	63.634	69.627	73.96
0	0	0	8.8075	12.478	12.174	18.211	20.398	26.698	27.498	30.194	32.35	25.707	32.652	27.232	31.712	32.795	35.784	35.388	32.948	36.213	31.75	30.822	31.464	40.213	33.998	30.605	39.874	33.603	38	39.159	42.737	44.971	45.279	48.119	53.139	50.074	60.193	57.476	54.526	52.744	61.556	62.654	60.585	59.93	60.347	59.61	56.986	59.903	66.347
0	6.4448	8.1187	0	2.3861	2.4275	22.973	17.234	18.028	20.045	6.6888	10.497	12.927	8.5506	13.828	19.83	22.39	32.035	31.759	27.783	32.46	32.799	35.648	22.978	30.803	25.65	24.253	22.864	29.319	20.682	28.29	31.225	31.289	37.457	33.236	36.271	37.081	36.775	30.811	33.884	36.541	35.677	47.725	44.324	41.178	31.538	29.735	24.268	29.121	27.314
0	0	0	10.243	15.838	15.112	19.845	21.486	23.507	20.735	29.136	21.136	33.978	28.127	23.487	38.184	28.664	27.077	29.461	28.63	22.102	30.727	30.855	27.515	32.287	35.574	31.452	49.157	41.175	39.614	42.808	34.762	35.968	47.333	37.161	52.636	57.283	61.151	51.119	65.002	58.607	68.469	78.956	90.42	89.187	88.619	88.875	86.13	101.05	90.482
0	0	0	5.1913	5.253	17.541	6.6864	9.1429	5.9616	9.6712	8.162	0	18.166	9.3431	4.0135	0	0	0	1.224	0	0	0	0	0	0	0	0	0	0	0	0	0	0	3.5523	0	0	0	0	0	0	0	0	0	0	0	0	0	0	0	0
0	0	0	5.4308	9.0977	16.848	23.615	28.089	38.805	39.014	50.344	49.778	48.772	55.287	58.748	64.738	62.034	82.722	98.739	108.38	122.33	133.11	158.57	170.69	186.88	203.37	223.59	242.27	263.56	277.91	287.57	282.18	309.23	324.3	341.2	358.94	362.89	377.18	381.08	394.38	419.67	409.24	429.18	426.75	445.25	455.67	442.04	468.71	438.66	451.5
0	3.6334	0	6.9761	5.3369	7.8885	2.1523	1.8905	10.342	5.7535	3.6003	8.2188	6.3841	7.5857	3.48	12.408	10.854	9.178	7.295	9.5443	0.95499	8.3936	10.055	10.99	12.056	21.43	19.332	22.989	29.087	37.101	48.49	55.499	65.348	74.719	83.369	90.433	101.17	109.75	120.24	133.25	128.69	139.94	144.39	161.49	161.75	164.04	172.79	165.56	184.07	176.25
0	3.8044	0.25738	1.532	5.6921	7.3517	6.3089	6.6674	3.0452	0.21791	0	0	0	0	0	0	0	0	7.5537	14.036	32.575	42.695	60.878	72.626	86.681	98.351	105.49	111.19	142.89	156.46	195.79	223.84	248.92	287.43	304.65	353.72	367.69	395.35	436	447.18	487.47	481.29	500.35	493.88	519.86	520	526.67	533.69	536.87	541.72
0	0	0	0.97472	5.8662	11.593	9.904	16.311	21.586	15.484	28.545	21.404	25.685	21.25	32.923	38.078	44.306	36.158	40.656	41.739	41.622	48.914	57.27	60.571	62.713	72.199	68.487	83.112	88.542	90.386	107.82	102.98	125	132.82	149.69	167.09	192.37	213.08	230.67	261.53	273.62	289.73	321.21	329.45	356.22	367.76	387.46	396.89	413.08	421.96
0	0	0	3.5084	8.9553	11.146	13.371	16.602	19.531	23.675	30.058	36.473	39.658	35.542	46.025	59.214	55.878	48.213	56.234	55.095	55.778	65.772	68.235	88.109	103.02	111.85	130.81	149.03	165.33	187.94	203.51	227.46	237.14	262.17	270.08	289.49	299.5	324.42	339.37	367.01	384.28	407.69	399.21	424.3	442.01	452.1	463.52	474.31	473.64	470.81
0	0	0	0	14.252	10.503	17.311	21.992	19.09	20.158	20.208	19.477	9.8706	13.465	12.49	14.932	13.534	23.593	25.643	16.567	19.672	23.041	30.03	30.223	30.408	39.624	57.749	99.596	140.59	218.65	300.76	397.96	507.92	674.16	794.72	896.23	1002.5	1107.3	1253.2	1387.9	1482.9	1601.8	1652.9	1759.3	1894	1948.4	2053.8	2038.8	2059.5	2113.6
0	0	0	7.6654	13.442	9.2674	26.183	22.555	23.339	29.295	40.549	43.996	42.357	43.72	45.307	55.818	53.845	60.714	56.769	74.23	74.541	90.037	98.648	91.086	93.928	109.17	121.2	112.79	122.14	125.92	119.35	120.85	122.54	121.3	127.5	132.97	130.76	129.31	136.83	121.77	137.3	184.38	186.69	189.33	163.54	142.78	144.56	140.02	129.67	139.5
0	0	0	0	5.1725	13.906	20.826	9.1473	22.753	23.196	25.726	25.037	29.377	33.855	33.568	40.625	35.215	36.456	43.967	43.034	38.985	52.201	42.95	48.156	48.221	43.522	40.758	48.841	52.453	43.047	53.252	53.618	56.451	60.448	57.941	62.222	66.269	63.582	65.523	58.832	55.856	55.178	60.556	70.639	72.464	68.402	61.75	61.71	64.764	63.458
0	0.70694	0	4.6229	6.0545	10.961	9.4029	0	22.587	16.273	18.923	19.383	26.305	13.905	23.333	29.075	25.347	26.109	30.965	57.453	63.463	75.854	119.82	114.32	150.65	180.77	180.54	220.86	238.25	256.61	258.1	292.2	303.54	327.17	348.38	341.1	396.13	414.89	413.34	465.2	462.33	496.82	520.84	539.5	551.02	577.31	566.17	568.89	592.13	608.48
0	0	0	6.5937	6.5764	9.5058	8.3408	5.0645	11.799	25.012	24.839	26.306	19.345	33.467	18.811	23.537	17.508	26.912	31.182	32.509	36.855	28.388	34.268	43.65	42.865	41.799	38.519	38.073	53.22	42.887	47.705	49.366	47.015	49.665	45.418	47.855	50.743	44.379	54.803	47.278	53.078	50.308	46.369	58.415	46.093	52.213	53.293	55.903	53.208	53.78
0	0	3.3621	0.84636	8.7531	6.1509	12.918	3.4344	6.2867	8.0792	6.8209	1.4533	2.451	5.1212	17.839	24.999	41.365	56.46	71.246	75.462	86.246	101.76	110.41	135.76	151.93	160.78	185.28	191.09	211.25	202.12	228.09	222.16	239.12	238.19	234.73	251.52	253.42	248.67	263.55	275.71	290.58	280.27	295.13	282.71	267.05	287.23	283.35	214.42	223.85	206.8
0	0	0	5.1951	12.186	17.966	18.114	18.957	19.015	20.301	34.825	38.597	46.327	57.305	61.065	72.718	81.961	89.732	95.23	103.93	116.72	123.45	123.08	125.67	134.48	142.77	158.85	173.09	165.93	164.68	175.25	153.41	173.11	164.02	159.1	179.08	154.52	157.18	180.78	183.51	171.46	177.14	174.63	192.41	176.32	183.86	179.35	192.6	179.58	169.65
0	0	1.1963	7.4707	2.7694	12.654	17.33	23.252	23.02	26.055	47.698	52.893	55.967	57.963	65.442	68.574	72.421	83.277	83.287	87.865	86.911	93.329	85.434	106.96	106.71	107.21	122.35	111.13	123.52	126	127.97	127.79	124.19	126.6	124.69	141.45	136.15	123.9	130.02	131.85	132.83	136.1	142.76	154.62	246.62	137.84	135.51	146.92	150.06	139.23
0	0	0	8.6599	10.652	10.1	18.659	19.027	24.174	23.441	29.101	30.995	32.129	44.527	44.428	44.444	43.881	40.726	49.619	57.707	65.801	67.755	71.931	70.495	63.726	69.58	73.251	88.168	69.248	60.558	62.789	64.755	73.213	74.293	68.621	73.564	78.992	79.669	73.733	72.164	80.764	74.773	81.649	74.309	71.662	70.785	77.247	72.4	81.844	66.019
0	0	0	6.3466	1.8245	8.9564	10.809	3.3788	0	0.41605	5.0997	10.341	10.143	2.71	2.6334	9.9259	2.5176	0	9.9744	9.3216	17.95	19.677	20.865	27.057	35.64	48.9	40.836	40.936	51.71	48.439	74.642	63.106	66.674	61.372	73.611	71.22	74.366	79.184	77.6	86.117	85.748	97.669	88.416	85.329	86.525	92.507	89.156	86.209	87.452	86.407
0	0	0	6.8362	10.483	23.427	17.82	23.598	27.186	29.57	34.841	31.841	37.945	38.963	43.213	40.144	39.011	37.922	38.456	36.086	33.436	32.127	40.528	36.55	35.265	40.593	33.144	29.084	31.528	32.092	28.614	24.717	23.048	23.49	20.492	8.4157	21.586	20.185	22.06	17.661	16.092	22.408	18.531	23.769	17.993	27.736	25.152	15.821	21.988	15.535
0	0	0	11.627	4.8276	14.393	19.367	19.94	26.994	27.682	28.213	31.541	28.008	32.554	45.819	35.866	41.889	39.532	37.757	45.204	44.21	50.53	49.705	47.125	58.636	56.933	56.188	65.063	63.55	63.352	57.436	62.783	63.155	69.638	65.795	70.361	79.842	83.977	84.108	90.182	98.528	102.41	104.37	104.96	117.99	116.42	127.58	121.4	132.29	122.03
0	0	0	1.6271	6.7222	10.087	10.74	28.014	21.655	25.498	27.54	26.649	24.567	23.953	31.729	26.588	34.033	44.247	50.175	48.758	61.982	62.66	68.037	82.225	94.2	95.181	102	117.76	116.96	108.96	114.02	113.19	125.83	131.62	129.67	127.32	131.06	147.34	140.35	148.43	155.48	143.6	154.83	155.16	156.58	162.03	162.18	157.96	155.03	142.98
0	0	0	0	10.124	16.7	18.737	22.678	24.602	23.141	27.848	32.59	40.157	28.604	31.923	36.973	38.187	36.264	34.923	41.59	33.511	36.515	35.241	33.241	39.644	47.963	43.534	52.494	58.83	62.105	61.385	74.282	71.553	80.008	80.709	88.675	96.584	106.36	101.17	99.218	102.47	95.606	111.93	105.3	102.85	126.28	106.71	102.5	110.39	115.13
0	0	0	4.769	13.83	19.964	37.753	40.69	36.74	43.437	41.7	45.366	46.33	43.156	50.256	58.468	53.012	55.786	45.828	52.449	47.824	57.341	50.659	56.424	62.794	54.059	59.214	55.686	63.432	55.233	55.322	60.905	56.005	64.88	53.543	61.577	66.43	55.564	62.102	53.619	58.969	52.774	60.309	62.87	62.256	59.574	61.792	53.386	54.829	50.351
0	0	0	10.5	2.2914	17.862	17.816	21.576	20.565	19.887	16.298	24.788	23.259	21.205	25.196	30.848	36.709	29.585	34.76	35.73	41.309	42.75	36.114	39.607	45.737	52.727	40.756	36.212	41.127	42.014	52.041	46.548	47.624	43.419	46.3	45.92	44.247	58.406	54.682	47.796	47.48	53.442	47.489	49.291	51.272	50.494	60.148	54.748	46.326	51.977
0	0	0	8.6715	12.038	8.8702	20.73	22.785	21.272	29.222	28.927	36.914	29.57	36.541	37.061	47.047	45.888	40.701	63.725	59.23	72.996	82.265	86.882	111.15	119.68	143.18	161.1	171.79	194.45	215.23	239.66	293.97	342.85	405.4	468.99	521.58	622.28	682.69	750.44	801.02	860.72	900.98	974.4	1038.9	1090.5	1069.7	1105.9	1110.9	1127.7	1145.7
0	0	0.33963	6.1633	6.0097	6.0951	17.351	16.205	23.447	24.314	26.536	25.182	32.409	36.519	45.679	37.902	43.41	45.546	40.619	44.471	46.704	45.867	50.403	43.073	45.467	50.497	40.451	52.542	51.233	44.171	40.512	45.667	45.249	51.638	45.23	48.801	47.337	50.026	47.983	44.236	59.727	51.44	56.328	51.485	54.714	48.809	54.643	50.849	58.493	41.492
0	0	0	13.13	13.213	15.539	23.016	26.054	29.354	22.265	29.297	26.204	34.733	32.422	47.697	52.1	51.987	56.652	53.242	43.619	43.895	51.562	51.507	46.4	41.918	42.558	45.471	43.992	42.918	44.646	47.203	45.493	47.62	49.464	49.707	50.924	59.802	58.859	51.917	55.056	50.443	53.771	45.491	51.699	43.733	42.264	40.982	37.928	11.102	14.495
0	0	0	18.249	36.583	72.123	72.269	66.26	63.818	37.911	74.392	79.526	88.248	95.622	131.04	166.12	157.55	213.86	199.04	226.01	219.86	268.38	272.15	296.9	278.71	290.51	302.07	242.96	266.16	264.29	257.43	261.82	297.21	279.4	281.51	266.85	294.26	278.35	305.73	286.77	287.44	290.52	282.81	283.8	275.7	281.03	282.65	278.7	294.62	290.21
0	0	0	10.966	11.475	7.1362	7.8904	10.925	5.9698	10.3	7.2052	6.874	19.807	7.5067	15.216	14.815	11.662	11.618	11.851	8.848	9.7941	15.504	23.816	26.83	32.33	49.296	66.52	94.208	118.24	153.47	173.53	181.26	222.97	254.08	261.78	282.82	304.9	323.53	330.37	343.93	370.15	384.51	389.12	386.02	386.48	398.63	413.14	403.24	402.61	404.79
0	0	0	15.753	22.22	12.787	24.54	19.673	63.758	62.463	67.957	68.051	69.803	69.485	69.74	83.148	78.792	93.202	86.006	92.553	92.522	92.131	93.67	99.511	58.729	116.84	122.75	131.42	125.12	131.78	142.98	146.05	149.17	156.85	153.63	158.97	139.03	148.99	160.33	147.77	147.58	157.09	154.38	166.66	161.21	165.43	164.86	169.32	170.31	178.14
0	0	0	3.9928	2.8517	10.567	8.6743	11.094	17.167	11.119	23.706	15.33	21.753	12.8	11.336	13.524	18.773	8.7027	7.5603	13.375	4.9065	4.3429	13.909	8.9373	1.6731	1.7288	3.2263	12.92	26.027	48.214	73.648	89.651	124.69	158.2	201.65	234.84	283.23	330.11	362.38	416.14	443.92	449.58	477.73	512.44	533.45	559.69	558.97	600.9	590.96	614.33
0	0	1.9929	10.219	18.695	22.17	0	3.9729	0	5.9474	5.6044	5.5805	1.5224	2.3025	2.8128	0	0.52998	5.5145	0.55404	1.3926	0.94205	3.3066	1.064	0	5.3978	0	2.1049	0	0	1.5345	0.81689	0	2.7039	5.2885	5.0045	8.5403	0	6.6551	1.9147	5.0369	7.9929	0	0	0	0	0	0	0	0	0
0	0	4.9229	15.334	10.846	21.658	8.93	19.226	16.448	1.4441	21.279	7.3794	5.9864	8.9049	7.496	4.0643	10.692	5.6089	7.96	7.3821	7.6631	10.25	4.972	8.0458	7.3721	13.638	2.4513	0	0	9.0105	0	0	0	4.9058	3.2873	21.343	18.264	28.981	44.549	52.77	66.17	74.127	69.452	81.414	79.585	90.876	84.318	85.726	100.5	101.34
0	0	0	9.6928	15.491	16.756	26.514	22.943	37.614	36.983	34.056	36.446	30.714	46.148	42.885	53.708	56.078	47.432	54.983	55.504	69.857	66.951	70.158	79.116	82.833	87.518	93.713	81.891	88.59	80.609	90.761	85.954	92.658	93.616	90.195	89.426	99.392	96.854	89.127	99.238	108.62	105.12	102.59	99.167	99.052	95.398	97.195	97.119	102.01	107.05
0	0	0	9.1828	11.419	16.602	6.6047	16.576	15.217	19.573	26.421	34.912	42.415	56.578	79.014	111.96	151.9	168.86	203.48	254.47	277.21	302.2	340.34	336.82	357.3	364.27	386.37	423.17	423.37	459.21	468.64	433.27	448.41	459.93	473.41	479.91	471.23	495.93	490.9	513.33	498.74	498.22	476.65	477.7	495.25	485.34	498.2	487.58	498.25	471.93
0	0	0	8.9582	11.808	14.879	19.381	20.322	14.098	19.143	24.38	14.799	22.542	17.634	24.519	19.158	15.767	14.382	12.919	15.681	13.253	12.727	7.1508	8.1676	4.1206	7.767	8.0027	3.5173	7.8455	1.7234	2.2211	5.9389	0.017223	4.7517	5.2781	5.9537	6.7382	0	4.6035	4.1549	1.1551	7.1892	0	9.0351	0.48994	8.3089	0	0	0	0
0	0	0	2.8158	16.134	12.062	18.594	20.165	18.456	24.819	22.667	20.562	18.523	24.771	19.564	35.411	30.925	21.858	37.724	29.477	33.527	28.728	36.508	40.43	39.384	41.371	41.12	41.492	37.31	33.675	34.363	33.026	33.362	40.448	33.49	30.826	37.14	26.864	29.665	29.507	39.063	35.606	30.426	36.157	28.087	25.906	28.683	31.554	31.831	32.577
0	0	0	13.558	7.8644	3.4613	10.078	11.871	8.1973	6.5852	10.108	4.7298	11.196	13.869	16.729	15.704	14.412	9.4286	11.03	11.022	14.041	19.56	30.06	24.061	27.628	23.847	24.181	30.095	19.997	19.238	23.653	15.299	30.113	32.253	32.009	39.078	44.718	34.532	40.34	36.056	45.563	51.259	56.699	63.488	71.289	73.882	79.659	84.075	87.328	106.08
0	0	0	8.1824	4.9617	17.107	14.902	15.053	15.984	13.837	16.133	10.424	16.22	12.211	8.3292	17.753	26.139	31.298	49.265	47.851	51.458	55.239	65.364	65.292	74.571	78.995	75.168	82	79.55	78.596	95.151	92.057	89.237	86.96	97.887	105.37	95.581	103.5	101.13	104.8	102.07	107.4	100.57	95.66	86.456	107.52	99.489	108.24	93.171	90.647
0	0	0	7.36	7.6604	16.161	11.605	15.759	24.958	30.7	35.132	33.225	34.109	30.584	35.978	39.074	41.882	40.226	64.117	51.281	54.133	60.148	69.352	70.978	79.855	108.07	91.349	95.36	134.97	144.89	154.29	127.95	129.76	138.37	139.33	170.69	155.72	148.52	165.23	162.7	175.7	213.59	175.34	185.38	181.93	184.17	228.5	173.13	191.93	180.28
0	0	0	6.7972	6.2079	12.809	22.28	15.524	16.945	16.445	22.384	13.4	19.518	25.492	27.662	15.702	23.228	15.863	22.614	24.154	18.956	29.337	35.296	30.12	41.965	62.198	72.4	124.55	147.86	185.08	215.17	255.22	300.97	364.48	405.05	488.61	536.01	556.91	617.21	670.23	692.08	704.99	756.65	798.72	822.95	865.17	879.96	958.28	938.05	897.47
0	0	0	11.771	6.8379	9.0503	10.592	7.7521	22.806	20.57	20.296	17.75	14.199	27.395	40.15	26.563	34.772	32.906	34.086	29.48	39.012	33.834	35.745	37.804	29.65	35.09	37.645	44.879	49.228	34.634	39.48	38.177	40.891	43.417	38.498	36.319	48.124	37.995	46.491	43.249	49.792	42.383	45.25	42.4	39.879	36.005	41.639	29.922	40.162	29.388
0	0	0	7.1523	9.9463	17.087	11.489	20.434	18.937	24.071	17.079	17.672	15.719	26.196	25.538	32.719	34.28	29.537	21.07	27.199	39.889	40.114	45.548	47.001	51.568	60.206	59.423	69.254	67.669	72.044	80.698	95.545	96.41	85.4	93.805	93.282	96.518	99.188	99.336	104.88	104.49	120.22	111.91	101.59	116.24	113.35	102.58	112.6	115.8	107.58
0	0	0	3.1438	2.1268	15.941	13.456	18.162	29.642	28.706	23.975	21.141	25.271	32.218	22.734	39.837	34.95	25.175	27.667	32.3	35.612	40.625	38.877	36.833	42.468	44.092	44.759	51.193	49.345	47.185	56.127	67.747	74.856	64.653	70.292	72.034	87.007	97.614	94.241	101.7	110.55	117.99	126.06	128.56	130.28	138.46	135.62	141.48	145.37	135.66
0	0	0	3.1009	9.0869	5.1936	13.114	12.115	14.268	11.418	7.1802	15.003	4.7138	12.651	11.969	18.367	14.798	8.9999	14.108	8.9062	15.531	9.6142	11.889	12.833	12.152	8.3235	19.417	9.1296	15.679	11.805	6.6298	6.7689	14.813	19.93	21.089	17.149	22.055	12.421	11.232	13.816	27.737	19.616	11.247	18.421	7.1059	13.943	15.64	16.796	13.469	17.8
0	0	0	3.7799	2.6723	21.9	23.98	18.048	28.329	22.625	21.287	25.18	29.249	31.66	32.945	36.835	47.405	37.03	29.674	39.699	38.485	46.339	45.761	48.006	50.711	57.951	59.569	62.363	60.566	63.485	74.342	71.857	83.34	68.19	66.643	63.531	72.971	70.456	78.401	73.133	76.846	71.921	85.497	72.438	76.799	85.742	75.287	79.182	73.886	72.296
0	0	0	7.4388	14.168	11.895	18.348	19.919	14.541	17.085	19.647	26.757	28.429	23.404	24.135	21.898	31.041	42.638	41.049	37.452	39.848	40.476	40.403	32.512	37.431	39.044	33.47	37.252	50.096	83.539	119.21	150.62	192.07	250.66	293.54	313.51	367.4	413.79	453.68	481.31	507.81	526.52	577.65	610.78	649.34	620.53	643.14	650.4	662.03	689.44
0	0	0	13.94	14.298	25.77	27.55	32.694	34.677	28.604	31.217	32.14	40.562	42.6	46.654	53.26	44.106	47.473	63.08	79.417	69.781	93.461	98.249	127.12	112.54	116.95	133.91	141.65	152.55	161.6	160.23	186.77	199.15	202.21	209.74	196.8	229.18	197.57	228.56	234.87	247.27	260.15	264.43	264.17	258.16	253	272.43	259.39	276.15	270.57
0	0	0	0.94766	8.6442	0.99368	12.038	6.7054	10.576	7.7162	14.261	14.068	16.264	15.511	17.317	26.856	21.509	27.598	28.547	29.486	26.589	38.251	39.183	42.427	47.863	49.864	65.1	61.68	71.719	62.593	78.04	72.604	86.735	72.94	85.262	89.124	85.465	82.258	85.185	115.23	108.03	101.63	109.56	118.1	118.85	130.26	135.14	134.41	124.64	122.45
0	0	22.323	59.822	16.558	101.52	97.632	81.916	13.334	75.58	45.233	28.208	0	0	9.394	64.815	0	34.683	0	0	0	0	0	0	0	0	0	0	0	0	0	0	0	0	0	0	0	0	0	0	0	0	0	0	0	0	0	0	0	0
0	0	0	0.02516	14.63	16.978	24.149	25.328	20.759	24.446	26.902	19.114	29.741	24.05	27.86	30.649	26.588	34	32.201	31.582	32.767	32.171	30.837	33.215	31.703	38.021	41.758	36.018	39.388	39.993	43.154	29.061	33.671	30.715	34.486	34.623	44.338	46.918	36.795	40.895	36.084	42.124	41.681	49.676	41.138	41.132	41.685	33.589	32.859	37.644
0	0	0	10.543	15.928	9.3337	16.219	12.892	0.52266	12.922	11.963	13.965	8.663	13.741	11.294	14.895	9.9177	4.0551	10.617	7.1358	8.5206	6.1536	5.8679	15.102	8.3106	13.066	20.339	19.807	18.798	24.074	22.185	24.915	25.574	22.394	24.823	28.098	24.078	23.592	28.914	26.655	29.114	35.316	16.381	30.174	35.719	39.497	20.86	27.976	18.941	27.235
0	0	0	3.7438	12.174	8.6277	13.048	9.5402	10.99	10.962	18.704	17.35	19.111	19.061	19.735	26.619	24.214	32.687	42.07	37.103	42.187	45.355	43.593	40.457	45.782	45.988	47.752	42.082	44.567	49.347	49.255	53.783	57.564	64.781	64.18	72.952	76.095	89.719	99.568	115.09	130.3	138.75	151.14	172.58	178.81	188.85	195.09	204.24	207.99	226.18
0	0	0	5.0496	7.7715	13.811	16.303	22.031	24.556	38.122	32.153	41.252	48.289	44.309	45.569	54.445	51.571	49.129	46.332	49.868	53.034	55.22	53.322	68.94	60.481	70.538	64.025	67.714	67.366	64.81	65.089	71.344	83.192	82.336	79.896	71.111	78.587	73.293	79.557	82.125	80.798	84.901	91.819	82.943	86.117	85.869	79.722	84.256	79.867	79.95
0	0	0	9.7828	9.2895	18.552	14.275	15.589	36.343	29.123	27.127	35.14	27.356	41.348	43.16	47.174	53.191	58.028	67.916	88.647	99.596	117.43	138.14	155.41	190.27	221.63	234.04	270.27	278.11	306.4	329.16	355.06	387.38	371.52	387.84	398.83	434.78	461.16	453.9	430.69	472.35	499.1	519.4	483.79	506.37	476.23	500.17	492.35	467.26	503.49
0	0	1.8643	5.272	1.8989	11.906	12.124	8.1065	8.8476	9.9936	13.561	11.74	13.04	17.388	16.084	28.863	19.893	22.818	23.335	25.199	26.397	34.031	35.298	35.572	34.905	36.49	37.28	33.197	40.067	32.551	34.557	36.988	35.228	39.343	41.339	41.407	48.173	42.227	45.895	38.852	42.183	41.654	49.829	50.415	53.377	53.912	58.586	55.288	57.609	54.619
0	0	0	9.1123	2.6338	13.711	14.892	19.785	17.856	12.077	11.165	12.271	21.911	21.286	17.297	27.112	27.448	27.679	39.84	30.568	26.115	29.787	21.457	37.438	29.013	34.733	23.79	26.034	35.123	21.019	27.615	29.742	18.036	12.426	24.249	19.94	28.183	24.049	21.189	32.137	31.124	35.55	30.848	36.762	39.567	50.033	47.786	48.291	52.573	55.466
0	0	0	8.7395	10.298	8.5098	16.675	12.396	15.981	7.7511	15.567	15.154	20.985	22.062	20.162	29.474	30.141	22.726	27.612	21.96	29.556	41.196	27.333	35.481	31.131	30.895	31.916	33.857	32.868	38.196	36.888	31.773	41.881	46.869	50.503	53.257	59.295	62.375	65.206	61.437	55.86	52.514	46.546	56.201	45.694	43.929	45.531	41.707	42.16	46.452
0	0	1.8524	10.55	17.824	11.241	10.283	19.113	17.519	10.366	4.181	7.1245	11.294	6.129	0	0	0	0	0	0	0	0	0	0	0	5.4054	0.40253	0	6.7971	0	4.9696	2.2138	0	4.4436	2.3419	6.6579	0	8.6261	1.9346	0	2.8419	0	0	0	0	0.085007	1.5939	0	0	0
0	0	0	8.684	12.993	18.255	13.096	27.035	25.949	31.927	34.05	29.969	28.677	28.904	25.001	26.8	34.845	29.16	36.279	43.143	46.076	41.556	46.769	43.899	46.185	47.448	49.651	52.263	54.025	49.758	53.24	55.685	59.533	62.243	64.1	72.088	68.225	83.009	84.381	84.683	94.299	98.674	89.797	98.536	96.238	106.91	105.76	108.09	103.78	102.67
0	0	0	3.7377	8.1601	24.208	23.014	32.352	52.103	48.715	54.984	52.201	64.412	77.848	76.169	95.583	93.732	88.665	91.319	100.62	95.792	103.09	98.596	106.22	110.24	111.56	105.55	101.96	97.054	102.1	101.33	103.03	109.31	92.895	96.493	95.884	104.59	113.17	111.73	103.61	116.95	112.74	116.43	103.08	99.609	105.39	100.75	101.7	105.61	99.696
0	0	0	3.3994	12.367	16.573	16.432	20.405	13.988	20.696	20.487	6.4137	22.044	22.25	24.253	12.399	23.447	15.608	21.162	16.704	24.464	25.546	28.581	25.256	21.865	37.02	40.193	35.191	44.631	44.677	53.65	52.196	56.087	79.984	66.247	85.42	97.457	106.13	109.81	123.07	137.05	133.56	145.75	158.23	168.7	179.94	178.83	176.67	190.15	198.86
0	0	2.4627	4.2011	3.6389	3.546	7.7324	4.097	14.413	13.925	22.258	16.727	19.195	29.179	33.915	26.179	23.964	29.223	27.082	31.391	31.885	39.14	39.046	38.437	39.257	43.183	40.378	45.711	48.112	45.965	50.326	48.416	44.591	55.758	54.968	53.588	58.815	60.726	64.87	67.28	75.698	74.074	82.522	75.032	83.951	75.346	85.932	78.369	87.774	71.308
0	0	0	2.9243	13.576	8.3306	15.018	17.359	18.966	21.572	15.925	25.203	16.595	22.581	24.154	30.575	44.247	58.691	84.929	92.921	129.1	144.84	153.2	185.1	217.54	259.99	315.69	355.25	384.01	482.98	559.62	687.82	721.11	925.35	1032.2	1152.6	1257.4	1417.4	1526.1	1617.7	1692.8	1540.4	1899.5	1918.9	1889.7	2000.4	2031.4	2059.3	2148	2122.3
0	0	0	7.0321	23.53	12.051	15.271	21.37	17.385	20.11	23.904	19.425	23.915	30.998	20.862	31.219	27.818	17.232	26.659	19.183	27.423	26.878	29.129	27.773	18.982	15.555	14.585	17.033	19.539	21.098	30.391	20.591	28.214	24.177	24.921	27.802	34.182	30.374	34.529	30.692	20.105	25.259	21.202	24.586	19.708	16.164	16.559	2.634	6.2352	10.135
0	0	2.2927	9.875	10.113	13.246	12.688	16.631	25.569	33.21	35.373	29.275	28.317	30.774	27.21	31.857	24.52	33.797	26.188	35.75	33.135	31.222	36.652	34.869	38.092	35.05	38.036	45.858	47.686	43.283	41.458	47.694	52.291	52.767	52.144	49.088	47.557	43.168	50.227	39.607	42.919	42.486	43.99	46.597	47.439	46.828	46.177	48.591	51.768	41.367
0	0	0	0	13.862	7.8729	18.395	18.067	5.5238	10.897	21.95	20.299	16.701	18.402	19.096	27.932	30.055	24.326	24.083	29.048	23.846	23.644	23.923	30.911	41.543	44.817	61.909	64.997	70.49	64.263	88.417	77.998	98.459	94.62	92.955	98.381	104.6	102.96	100.55	114.56	120.32	114.68	113.32	117.28	111.35	120.57	112.14	118.09	112.55	113.09
0	0	0	58.957	57.983	88.98	76.786	76.664	63.656	68.554	55.556	51.198	52.219	22.214	42.466	42.288	41.243	40.305	39.46	53.953	41.348	39.579	35.022	44.304	51.591	35.084	38.76	35.438	38.707	35.053	41.764	33.267	37.25	32.964	33.37	31.269	27.258	34.348	10.016	16.675	8.6299	17.822	16.172	14.833	10.847	12.224	0.88735	0	0	0
0	0	0	15.232	26.588	26.296	32.159	38.157	28.359	30.69	41.524	23.071	24.223	26.02	14.483	10.646	5.3118	0	0	0	0	0	0	0	0	0	0	0	0	0	0	0	0	0	0	0	0	0	0	0	0	0	0	0	0	0	0	0	0	0
0	0	0	9.8368	8.5475	15.737	10.355	12.935	19.555	23.639	29.407	20.217	23.635	21.912	19.748	25.785	17.31	27.814	19.365	25.652	32.967	27.954	31.111	27.395	30.368	31.186	26.362	29.854	37.53	37.721	39.825	34.652	37.612	36.402	34.462	30.83	34.245	31.229	41.134	29.79	36.15	33.617	32.574	36.335	32.129	33.879	35.58	31.72	27.083	28.947
0	0	0	18.532	19.946	8.8688	25.422	20.142	3.8001	16.881	22.363	5.6423	9.8971	8.683	5.0333	12.715	19.008	18.455	26.725	34.068	41.212	38.363	45.812	42.53	52.456	51.104	52.665	50.244	64.769	57.488	56.845	66.965	59.131	71.327	67.193	71.188	74.509	75.112	92.026	85.248	91.455	92.711	94.042	111.91	115.63	117.57	131.2	124.5	127.88	127.29
0	0	1.3904	14.624	12.369	11.762	8.8989	6.7598	0	0.95435	0	0	0	0	0	1.0355	0	0	0	0	0	0	0	0	0	1.0921	0	2.5729	2.4201	8.5542	1.8537	4.6166	0.16321	4.353	3.4387	4.1135	0.53615	0	0	1.0815	5.8988	3.5078	0	0	3.3015	9.7586	6.3906	1.6923	0	1.0872
0	0	0	8.239	5.9489	12.488	16.434	17.312	21.724	12.922	18.673	20.598	19.025	13.55	19.732	28.285	29.631	25.016	26.455	26.972	22.05	38.389	32.617	33.498	41.302	38.223	29.208	35.115	33.386	37.699	35.175	41.552	36.165	38.893	35.474	27.902	26.594	29.542	26.679	27.579	31.568	29.02	25.519	39.828	37.472	24.465	29.032	23.347	39.918	30.546
0	0	0	12.62	8.5688	12.219	16.428	18.661	26.732	26.934	22.864	26.686	26.8	35.563	38.666	30.21	35.253	29.381	32.02	32.13	34.259	43.34	47.337	50.821	57.34	72.256	59.696	69.906	66.266	74.103	71.619	76.735	75.611	86.442	83.283	88.963	98.525	105.34	109.08	120.51	131.21	135.75	147.16	150.66	149.81	146.85	155.34	158.02	166.41	163.39
0	0	0	8.0702	12.977	15.003	27.641	28.819	22.351	29.295	43.409	33.229	44.346	34.487	36.018	42.41	40.31	35.851	46.201	48.549	53.489	64.371	49.685	55.108	75.492	70.865	72.439	67.189	71.435	74.638	71.622	72.941	67.349	71.022	86.317	68.701	85.322	87.436	71.434	97.023	68.647	92.246	77.944	85.4	82.872	79.028	72.185	88.384	75.938	82.293
0	0	0	7.1324	13.931	10.899	19.302	17.855	19.399	25.658	41.701	44.665	42.173	45.838	49.315	45.234	48.629	67.039	47.578	52.534	54.001	70.039	50.453	53.654	77.742	61.853	73.067	70.619	69.626	75.783	67.602	64.125	65.349	72.321	74.666	72.715	78.431	78.34	69.998	96.814	82.651	92.608	77.335	86.645	81.731	71.949	81.682	72.126	69.192	68.266
0	0	0	5.6996	11.755	15.295	20.342	24.582	23.168	30.555	37.364	36.75	41.709	44.59	55.563	59.547	55.199	63.22	64.005	63.365	51.372	62.219	54.369	61.719	68.305	58.822	64.289	64.08	69.636	60.754	65.119	60.77	68.127	72.823	75.072	76.969	83.115	74.943	80.771	76.429	77.356	76.556	79.321	86.669	94.198	92.289	94.523	84.652	95.253	94.81
0	15.694	0	7.4622	3.0881	1.6323	0.30029	0	0	0.012779	1.8139	0	2.1037	0	0	0	0	0	0	0	0	0	0	0	0	0	0	0	0	0	0	0	0	0	0	0	0	0	0	0	0	0	0	0	0	0	0	0	0	0
0	0	0	5.0955	9.6509	19.427	12.672	22.853	31.498	31.928	28.206	20.801	17.617	27.451	24.608	43.088	44.405	34.632	27.847	45.092	45.135	48.319	54.373	59.017	62.286	77.309	72.096	70.245	76.535	79.367	82.461	92.808	95.614	91.229	122.62	137.57	167.74	188.59	212.29	240.15	267.11	300.25	314.02	332.19	368.85	381.41	373.84	405.57	401.97	399.48
0	0	0	0	0	42.085	32.057	43.793	16.291	57.814	64.068	49.666	21.759	50.749	36.026	59.739	32.752	35.606	51.153	41.361	57.262	61.51	59.177	59.725	66.756	69.125	68.344	75.43	79.03	74.442	70.74	77.061	73.616	77.003	74.37	74.504	76.01	82.952	77.845	63.997	75.178	67.872	72.524	73.296	76.217	73.229	74.098	73.856	75.939	69.546
0	0	0	8.0036	23.021	18.735	19.342	27.081	25.307	31.763	41.733	49.358	65.173	58.048	62.137	70.01	71.839	74.741	84.343	88.972	88.7	97.043	96.927	105.73	102.39	111.03	101.01	110.71	115.22	106.85	115.07	131.37	126.35	124.96	130.45	125.45	127.19	125.14	131.4	134.59	132.37	129.47	135.59	116.38	125.13	127.38	125.68	125.5	120.08	114.61
0	0	0	8.5335	17.425	22.326	25.744	37.351	40.172	35.839	67.928	67.673	79.367	80.331	77.164	83.929	70.064	82.168	84.25	79.627	77.872	80.784	79.931	83.628	82.987	75.833	85.556	75.933	93.465	82.898	88.68	86.132	87.892	85.914	93.642	103.61	101.9	92.064	115.48	99.758	122.49	100.52	92.67	89.43	94.112	78.141	78.941	74.033	78.105	68.453
0	0	0	9.078	9.4739	22.078	14.233	17.732	26.997	36.298	39.092	32.863	40.093	30.56	33.057	36.592	33.86	30.785	32.927	37.749	36.468	41.829	39.897	38.73	41.219	38.285	40.462	41.726	43.857	53.293	37.961	39.171	36.865	47.607	45.574	43.374	47.384	48.11	49.693	43.97	49.859	46.349	54.369	53.803	48.25	52.993	57.958	62.784	53.124	55.948
0	0	0	0	7.8911	10.725	15.417	17.059	15.01	14.608	23.266	23.466	31.537	26.211	28.526	34.562	29.528	37.513	33.179	42.06	39.987	32.031	34.688	34.385	36.907	39.531	43.539	42.77	44.492	45.868	48.464	49.56	45.909	47.167	51.148	51.626	54.661	58.469	53.489	53.073	46.796	53.437	54.612	66.676	62.018	63.202	64.35	68.953	63.855	58.732
0	0	0	9.2914	7.289	7.9159	13.337	4.9747	13.648	8.4075	7.3865	14.367	12.5	17.009	11.594	14.54	17.733	17.297	10.884	7.5788	3.645	15.395	8.1614	12.617	13.241	19.194	11.297	19.361	18.616	26.446	39.435	42.267	35.425	37.888	37.878	33.281	36.296	42.583	39.675	39.916	48.058	44.267	43.678	36.975	41.987	41.149	40.709	32.746	42.684	42.989
0	0	0	5.3689	2.8022	8.69	7.4039	0	6.8028	2.2111	5.0038	3.0447	12.674	12.24	13.712	5.4784	14.776	16.881	21.165	23.004	21.596	26.518	26.329	29.741	24.837	28.823	36.64	32.665	41.717	40.809	53.701	42.305	47.605	66.942	43.208	63.406	65.954	58.819	75.302	82.552	88.357	90.368	88.809	83.256	97.114	109.71	110.99	110.69	123.34	121.9
0	0	0	11.475	10.057	12.615	16.088	23.051	24.933	19.747	22.654	28.488	35.885	32.214	31.732	24.874	24.619	30.527	38.263	35.312	27.254	29.082	33.557	26.131	31.123	24.313	29.581	30.297	24.239	28.419	31.939	32.313	34.073	33.373	38.128	36.585	38.405	37.319	39.403	39.29	37.612	41.943	48.378	43.031	46.214	44.186	39.263	46.04	36.888	43.02
0	0	0	9.362	9.8625	15.076	10.201	19.476	21.937	24.559	30.864	25.782	27.04	28.393	24.17	25.384	22.876	34.123	33.962	30.727	35.273	37.509	35.508	33.936	38.401	40.832	33.783	36.076	43.699	39.982	34.856	44.841	42.483	43.48	40.081	41.354	39.216	39.927	49.862	41.116	43.438	42.727	36.993	40.411	37.531	44.505	43.462	45.117	43.234	39.756
0	0	0	8.5136	14.822	19.988	17.723	20.668	28.84	24.331	26.686	32.785	27.631	28.274	19.235	38.797	31.063	33.348	28.714	41.075	45.521	48.467	51.757	59.121	66.218	49.175	60.177	54.456	57.174	63.361	70.898	65.29	71.66	76.111	72.992	81.58	79.667	91.193	81.189	94.746	96.52	102.87	100.78	117.53	113.29	117.36	123.15	125.72	135.46	141.52
0	0	0	6.8891	14.276	17.122	20.996	26.438	33.042	35.744	44.974	45.266	47.507	59.344	54.596	64.61	64.644	43.797	59.445	55.577	50.896	48.064	52.003	57.372	57.347	61.306	68.938	63.856	73.777	60.159	64.829	66.269	71.393	81.341	81.544	84.267	84.708	84.886	86.75	91.826	107.76	113.16	116.16	124.32	122.09	117.82	131.18	134.09	141.35	154.14
0	0	0	5.8357	15.202	23.753	23.243	22.58	35.13	37.751	35.454	35.677	40.704	37.415	45.367	48.42	48.48	49.454	54.306	54.522	55.576	57.96	65.449	67.116	71.953	72.494	67.868	81.054	84.054	89.048	96.096	88.832	102.64	98.951	108.33	104.26	116.39	117.98	120.89	130.54	126.89	131.24	116.12	131.31	131.93	130.35	123.77	130.77	140.11	120.79
0	0	0	10.727	17.644	12.551	16.239	16.995	24.654	31.048	25.832	31.716	27.728	35.082	40.669	53.942	47.556	49.802	55.837	55.91	64.208	61.358	62.504	64.235	73.216	69.138	82.232	81.695	87.934	83.585	79.608	68.815	77.824	80.846	76.92	73.635	83.928	71.107	67.066	76.788	78.024	78.551	68.912	72.425	66.883	63.742	64.459	66.011	67.412	72.721
0	0	0	6.5638	7.3444	8.8087	10.443	17.405	14.224	6.6861	12.165	13.609	15.745	16.457	14.217	16.094	15.802	21.384	28.952	21.602	27.549	21.513	26.212	22.226	30.185	38.489	30.126	30.313	38.575	40.075	45.524	43.563	51.882	49.892	53.328	60.205	60.458	65.418	57.842	61.207	67.515	62.564	60.197	60.668	62.929	60.908	66.907	63.881	64.042	71.655
0	0	0	7.702	6.406	9.913	11.483	16.862	14.459	13.625	11.68	12.06	17.588	13.578	14.547	15.079	19.105	22.909	22.443	29.24	30.665	32.626	34.33	40.662	43.569	47.003	47.782	49.002	58.6	58.951	98.644	113.92	103.07	119.99	120.51	135.38	136.12	144.71	137.8	144.6	155.42	167.11	168.82	174.58	167.92	173.43	182.85	186.87	180.59	182.19
0	6.6273	0	41.765	27.79	11.944	9.5112	10.648	9.5945	2.1083	7.4501	0.48424	0	6.6977	15.488	0	2.7736	0	5.4627	0	0	0	0	0	0	0	0	0	0	0	0	0	0	0	0	0	0	0.84233	2.6004	1.0469	17.073	31.143	49.307	37.127	46.464	32.976	38.647	34.944	41.323	39.98
0	5.5438	9.2401	2.0299	0	0	0	2.4213	17.362	15.188	15.679	17.637	36.051	30.681	29.549	33.702	51.705	52.617	49.174	53.394	54.129	50.068	57.617	54.291	58.025	44.268	47.911	47.488	49.46	53.65	50.22	46.444	56.017	64.957	64.4	67.668	59.98	67.581	68.732	73.327	87.121	76.363	85.018	86.941	86.463	85.121	95.775	90.66	98.197	91.615
0	0.86143	0	7.7945	3.6441	7.8001	7.7618	13.637	8.0881	13.499	14.858	16.527	17.936	8.0526	18.403	17.203	19.083	19.235	17.068	23.241	27.827	27.925	19.147	17.783	19.326	21.824	15.695	17.743	17.357	19.475	7.8315	7.6271	8.6025	7.8818	14.652	11.661	13.042	16.998	4.3039	30.924	10.682	25.479	17.402	17.411	14.959	16.443	17.566	16.613	7.5705	17.834
0	0	0	6.8602	9.0861	16.183	18.043	20.9	18.987	28.248	24.666	28.283	29.165	25.336	25.692	25.988	30.509	30.365	27.597	30.893	32.187	39.64	32.88	29.262	49.776	46.898	46.152	50.353	53.955	55.879	51.939	54.611	53.466	57.122	73.531	68.927	80.649	85.341	73.836	89.689	85.059	102.9	98.473	114.02	107.48	111.53	119.51	120.03	113.53	123.71
0	0	0	4.1179	8.0383	13.964	16.458	8.1925	12.977	11.674	25.128	24.988	22.72	17.047	31.298	27.907	36.646	32.798	43.76	51.896	57.261	53.719	64.112	57.269	55.17	62.574	70.22	85.41	79.353	72.583	88.27	65.647	114.33	77.002	79.536	77.142	87.525	86.891	89.285	90.957	84.558	88.711	82.924	89.879	94.549	93.437	99.408	100.07	102.57	98.911
0	0	0	1.5868	12.48	12.38	11.147	24.757	22.928	28.238	31.844	30.876	27.831	23.206	26.756	31.517	34.173	40.679	44.14	41.392	55.056	43.24	54.859	48.443	66.188	61.756	62.804	58.921	71.294	65.924	72.18	66.822	70.711	82.704	71.14	78.594	74.864	75.869	77.047	80.314	89.265	79.564	79.539	77.3	78.782	74.962	78.654	76.922	81.675	79.706
0	0	0	0	11.342	11.477	15.883	22.191	23.132	25.338	29.314	21.637	25.88	25.737	29.162	27.127	32.53	46.722	48.257	55.489	60.001	70.868	66.485	82.744	85.192	89.348	99.23	104.9	96.292	109.24	117.12	118.64	137.91	147.23	143.94	151.41	147.86	153.01	166.2	154.84	156.51	140.41	158.31	160.08	165.42	161.9	148.91	143.29	153.99	163.03
0	0	0	1.6663	2.3557	13.723	18.486	13.564	20.963	20.578	15.598	33.331	23.741	23.372	21.724	34.503	31.86	26.194	20.309	27.331	24.842	35.345	31.992	7.0267	26.543	27.212	22.009	18.674	21.988	31.222	24.689	32.382	41.024	14.928	9.5009	24.875	23.917	17.406	25.412	20.7	25.255	31.381	22.404	14.272	16.568	15.791	12.342	17.698	8.6916	7.5714
0	0	0	13.539	10.195	30.369	32.764	51.419	38.816	46.759	69.929	58.555	64.278	82.022	60.215	68.734	75.502	74.276	86.917	75.34	87.19	74.542	77.441	71.962	78.192	88.44	75.385	71.842	74.883	86.466	79.349	78.71	73.714	79.142	79.48	82.76	92.693	84.917	76.619	87.863	93.133	97.168	90.659	85.889	90.37	95.346	88.812	85.983	89.427	84.62
0	0	0	6.987	11.217	13.117	15.544	12.424	21.319	24.519	21.724	17.725	24.434	29.73	16.272	29.565	34.751	21.491	31.906	22.596	29.999	29.185	28.663	33.129	44.268	41.797	49.996	45.2	46.406	46.767	50.417	54.391	61.503	67.86	68.41	64.891	77.079	66.878	60.622	72.53	79.177	75.491	71.531	69.867	63.974	63.881	67.933	62.033	71.844	70.877
0	0	0	6.2063	11.587	3.5283	8.4795	7.537	4.2792	18.434	9.6842	12.326	6.9616	9.0149	18.682	29.421	25.622	22.79	32.939	31.337	47.439	47.605	51.297	54.539	70.631	70.794	76.431	84.743	84.545	87.459	91.202	99.963	120.54	126.37	130.49	119.87	141.41	129.1	127.76	134.08	144.85	147.73	151.11	153.91	152.75	147.3	158.64	158.78	152.59	157.83
0	0	0.90524	2.0838	11.195	8.0854	12.723	21.015	0	0	0	0	0	0	0	0.19199	0	9.5077	8.0995	7.5888	11.609	8.2262	5.6777	0	0	9.4658	7.5213	11.797	9.4197	18.329	3.2372	7.7543	7.9427	17.871	13.248	13.156	6.4154	14.524	14.576	8.6422	17.001	10.496	11.891	16.453	14.07	10.495	11.726	13.455	19.347	22.784
0	0	0	12.711	16.107	24.068	16.421	19.532	24.881	19.334	31.663	22.765	30.382	37.088	39.432	44.544	39.645	56.675	42.727	43.964	44.425	56.986	61.454	67.574	68.326	65.465	70.902	124.58	112.77	81.39	83.967	87.955	82.565	90.385	89.264	94.257	105.96	89.185	101.89	88.786	88.487	88.041	97.17	97.118	97.319	94.699	97.264	99.935	96.835	98.087
0	0	0	0	13.896	24.487	37.212	37.273	23.846	26.379	33.066	43.007	38.932	43.383	52.948	66.134	66.988	72.094	74.031	68.713	67.982	76.467	78.413	82.794	87.01	91.644	106.03	102.16	105.01	98.333	115.04	103.33	102.23	100.78	99.846	102.61	108.53	114.08	117.5	137.47	149.2	153.44	164.64	168.62	176.87	179.95	200.9	225.1	224.5	233.65
0	0	0	16.086	13.217	18.581	25.881	26.125	33.478	37.103	47	50.972	49.596	45.823	53.392	53.235	58.216	69.606	55.033	74.718	63.178	67.177	71.23	68.954	81.868	70.196	70.629	71.125	75.194	70.092	79.413	72.06	81.453	80.014	75.049	76.842	72.675	83.739	78.861	68.875	78.398	78.658	81.474	78.349	78.251	76.141	82.887	74.381	80.959	82.746
0	0	8.7512	27.925	25.401	26.227	23.344	42.651	32.402	21.006	15.814	20.038	17.935	10.786	10	4.9816	12.184	0	0	0	0	0	0	0	0	0	0	0	0	0	0	0	0	0	0	0	0	0	3.9428	11.921	16.193	18.236	13.64	20.975	29.606	23.758	38.814	23.847	34.191	18.678
0	0	0	11.985	5.929	2.9955	6.5438	3.205	12.518	20.431	19.05	18.476	19.349	28.326	36.277	24.94	39.089	34.984	35.912	47.134	45.961	55.479	54.899	57.133	66.995	71.244	64.923	74.445	78.671	74.028	72.335	74.642	76.314	85.201	79.355	77.727	86.506	91.249	97.279	90.785	100.17	101.41	104.91	98.97	102.34	105.15	101.66	100.76	105.79	94.228
0	0	0	6.9583	11.365	6.834	20.715	36.999	27.485	45.03	47.782	45.44	57.276	58.592	58.5	63.725	62.121	71.628	74.905	78.923	80.112	79.509	68.97	69.702	72.91	63.948	64.244	67.734	70.248	72.022	72.564	74	81.448	74.785	79.279	74.454	82.936	79.472	76.873	68.654	76.005	73.216	79.968	73.69	71.668	72.081	71.412	70.031	59.995	73.094
0	0	4.1981	1.9012	10.019	0.6141	3.1409	13.303	0	12.199	10.106	14.55	16.402	17.719	15.028	26.471	24.875	20.004	32.178	30.257	32.576	30.628	29.699	22.797	26.083	34.77	35.234	37.995	35.531	36.19	34.967	38.32	33.034	36.304	37.784	34.433	30.181	24.688	32.461	31.372	29.43	36.741	32.769	36.631	44.253	47.065	37.259	39.846	32.317	47.206
0	0	0	2.4781	9.052	17.168	21.924	32.951	36.049	35.319	44.255	31.319	32.286	33.31	34.852	33.275	34.812	46.693	48.532	56.611	59.81	63.362	67.383	68.971	71.227	67.35	71.736	83.047	84.69	89.199	93.412	91.26	96.119	108.44	100.22	106.11	103.84	106.4	96.664	107.03	114.97	107.4	110.47	112.43	119.43	110.92	116.93	114.18	124.52	130.43
0	0	0	1.3426	10.743	7.8387	20.332	20.091	25.47	27.859	29.786	37.114	32.401	35.92	33.279	42.303	40.222	35.712	47.706	37.361	50.416	42.728	42.734	43.191	51.427	52.766	60.929	53.088	53.924	54.008	51.214	58.49	63.044	70.316	72.616	66.095	76.454	63.96	62.416	66.31	74.117	74.42	74.349	77.506	67.51	68.441	74.866	69.529	77.238	77.195
0	0	0	2.0548	9.2624	19.266	16.492	28.035	28.485	33.914	41.6	45.596	46.226	43.604	44.496	53.037	51.846	53.201	46.913	48.474	53.07	59.866	55.585	56.989	62.954	59.795	62.297	74.886	89.355	120.34	164.6	192.8	240.19	310.91	377.58	436.63	504.51	569.05	618.55	639.51	696.19	762.95	839	941.1	1008.2	1050.8	1079.7	1099.5	1191.5	1171.1
0	0	0	12.974	18.146	27.346	13.04	25.335	37.529	38.172	51.456	49.636	50.62	40.543	48.553	45.746	41.36	44.271	51.345	51	55.241	55.093	52.655	57.05	65.921	51.371	62.793	61.472	71.57	67.008	74.521	70.491	71.456	80.526	75.721	76.791	73.337	77.682	86.737	77.581	80.286	67.916	67.965	76.404	88.173	89.84	95.889	88.239	84.045	83.678
0	0	0	3.8087	7.222	3.5914	9.8504	7.0933	11.777	6.2966	4.2102	18.866	10.298	17.041	14.525	24.547	27.729	22.252	28.232	27.417	32.214	52.341	47.313	47.821	49.02	47.358	42.015	39.245	46.912	52.535	49.886	62.649	59.978	64.503	60.306	56.083	55.653	59.326	57.912	64.567	74.903	65.968	73.128	74.491	82.207	74.397	80.913	75.458	87.199	87.572
0	0	0	0	7.749	10.345	10.512	13.539	16.515	16.732	18.745	24.467	29.551	27.639	25.438	27.138	27.359	26.843	19.255	23.268	23.472	34.908	28.95	32.048	31.491	35.384	29.559	33.392	34.31	30.22	32.24	35.74	40.679	40.467	43.778	39.212	36.843	38.281	41.864	40.974	42.483	47.764	42.002	40.416	50.427	43.039	44.69	44.53	43.246	42.17
0	0	0	4.9309	3.6176	14.589	20.802	14.269	19.936	21.218	22.586	25.105	24.994	32.924	37.17	28.663	31.644	34.568	27.946	33.72	32.599	32.405	31.29	33.134	32.029	35.945	30.744	42.033	43.828	37.609	34.438	45.087	48.001	55.147	56.197	62.03	61.874	70.001	70.941	68.112	77.471	75.663	81.495	74.359	80.465	78.079	83.394	81.337	94.826	77.793
0	1.506	0	13.592	21.34	11.326	14.761	9.1328	9.1254	0	0	0	0	2.3486	0	0	0	0	0	0	0	0	0	5.1681	11.105	10.635	16.875	26.858	27.756	27.418	35.384	39.448	45.185	64.556	68.787	81.9	86.253	86.754	93.267	88.167	87.864	85.955	88.837	93.964	82.773	75.466	73.04	64.451	68.291	64.575
0	0	0	9.8884	7.7922	10.003	9.3353	13.276	13.371	10.791	8.1352	17.948	23.66	19.05	14.496	21.369	21.151	16.889	21.771	11.964	29.504	31.408	27.082	28.139	24.651	18.107	18.847	23.045	22.67	21.848	25.031	27.683	32.564	29.831	32.226	30.041	32.906	34.373	31.672	31.922	18.054	24.611	26.217	29.559	27.835	25.951	30.887	20.787	26.182	38.809
0	0	0	12.545	17.75	13.82	15.67	29.126	31.656	31.377	30.081	38.854	43.562	43.766	47.565	45.279	45.738	52.019	50.62	54.614	47.925	52.97	55.177	55.46	53.883	60.801	67.376	67.902	68.418	69.072	70.561	80.833	82.366	96.316	93.261	93.838	94.804	108.98	109.17	109.85	105.53	104.88	107.15	107.85	107.71	112.73	102.8	111.81	115.64	90.043
0	0	0	2.1953	11.74	10.326	31.854	25.265	37.047	39.948	47.682	71.708	83.872	116.6	157.6	238.29	316.04	409.61	545.73	620.36	726.12	859.31	976.14	1156	1275.9	1442.1	1519	1684.9	1753.4	1821.6	1926.2	1941.9	2139.4	2181.9	2406.5	2458.1	2592.3	2676.6	2710.1	2878.1	2870.5	2906.6	2943.6	3028	3120.5	3135.1	3131.2	3258.1	3309.1	3300.1
0	0	0	10.695	8.5127	15.062	9.8449	12.224	13.99	18.712	20.771	26.149	21.694	20.304	21.947	31.066	36.374	36.893	34.422	49.51	39.468	53.709	72.382	91.851	113.05	149.81	179.78	247.61	316.99	372.99	448.12	504.88	576.32	635.86	705.23	767.06	836.15	905.32	967.69	1029.6	1040	1091.9	1112.2	1134.9	1193.8	1184.6	1216.6	1268.1	1272.6	1294.8
0	0.60117	0	4.8464	7.1103	5.6683	7.218	9.8499	23.564	18.89	17.27	11.244	17.183	20.817	14.882	28.459	28.115	19.982	18.289	21.587	22.312	30.131	25.205	16.107	18.777	21.838	19.966	16.291	16.322	20.379	19.931	20.434	24.683	15.455	17.002	17.201	20.301	13.868	14.539	10.943	20.103	22.161	20.819	11.96	16.774	12.413	10.886	13.295	6.7579	6.0495
0	0	0	8.3594	8.6675	7.4999	10.204	8.2668	14.913	17.257	21.024	20.977	17.959	24.412	22.092	29.178	24.66	22.229	32.256	24.282	28.182	21.07	33.135	42.809	69.141	79.873	115.2	136.18	158.01	186.39	208.98	231.01	262.59	314.27	332.12	337.76	359.5	380.5	385.77	397.43	441.73	459.91	445.16	461.8	458.93	464.64	461.25	487.4	466.91	482.34
0	0	0	22.242	48.142	36.699	28.79	23.683	0	0	0	0	0	0	0	0	0	0	0	0	0	0	0	0	0	0	0	0	0	0	0	0	0	0	0	0	0	0	0	0	0	0	0	0	0	0	0	0	0	0
0	0	0	11.211	13.233	16.041	28.234	28.042	33.737	24.791	35.051	35.807	40.089	39.583	33	41.356	30.503	26.675	31.585	31.427	28.114	33.421	38.558	34.671	37.184	19.553	18.629	21.518	21.143	23.766	26.29	24.468	32.343	31.498	31.488	38.392	38.673	41.985	41.731	35.785	36.547	42.075	35.862	33.429	38.964	39.976	37.455	35.363	32.505	44.052
0	0	0	11.472	4.3627	18.577	18.615	25.036	32.249	23.427	29.896	41.287	33.655	45.581	42.125	49.795	59.872	51.001	62.507	58.565	60.462	69.544	77.387	80.799	77.115	88.435	86.636	97.712	103.68	108.37	108.64	127.07	115.16	125.69	122.45	117.3	114.5	119.12	110.59	131.02	125.32	110.08	123.04	131.48	123.5	116.13	110.89	123.63	122.56	125.07
0	0	0	13.987	6.3283	12.699	9.0155	20.216	20.507	9.9005	6.3422	9.5415	13.135	14.125	17.202	38.8	34.177	29.357	12.384	13.741	17.33	34.907	27.061	14.561	24.38	15.844	13.601	20.043	21.114	22.765	29.009	19.179	31.065	32.68	29.853	34.504	38.266	42.392	41.28	44.002	38.485	21.768	21.431	31.923	29.729	29.838	36.863	44.118	64.192	63.391
0	0	0	11.291	11.698	8.5072	16.085	21.001	18.168	19.588	26.521	18.754	24.221	17.502	16.008	15.33	20.425	16.337	21.782	22.401	26.332	36.986	25.079	18.232	29.552	26.787	16.45	18.686	15.285	16.783	7.3073	14.125	9.0032	10.038	17.495	15.003	25.745	25.027	13.267	38.662	21.173	29.739	33.448	33.185	34.688	36.658	32.103	40.781	29.742	26.868
0	0	0	4.0729	11.307	5.971	16.101	11.657	2.888	9.6329	8.3324	8.4215	5.2841	9.6053	10.837	9.9063	13.916	18.711	10.608	18.118	15.594	16.267	15.181	15.939	15.771	21.841	30.408	28.257	31.352	20.567	39.607	28.119	31.278	26.55	20.309	26.312	23.808	21.791	22.264	29.513	27.155	20.775	26.489	25.026	23.346	23.587	25.039	29.512	26.906	28.954
0	0	0	1.1942	13.627	10.1	19.826	13.223	20.408	11.281	15.232	14.76	20.587	25.27	17.6	25.782	15.547	26.597	23.415	32.323	30.778	47.926	43.231	54.866	56.906	55.836	71.572	68.744	80.401	77.551	89.747	92.179	98.2	99.86	112.23	124.51	134.22	128.49	154.16	147.15	167.05	162.6	180.71	190.54	200.37	206.59	208.84	210.65	232.57	233.7
0	0	0	9.1111	12.433	11.235	10.046	15.35	20.812	20.762	23.873	24.586	30.464	23.888	28.912	34.848	35.055	38.505	42.777	41.071	37.919	38.666	44.513	38.675	41.66	46.396	45.771	55.277	71.125	70.455	73.534	78.898	84.662	91.554	92.341	95.341	84.066	103.65	91.343	85.356	93.017	89.916	103.79	107.51	101.19	105.64	115.14	112.65	122.39	123.41
0	0	0	15.253	7.2969	6.5389	10.993	14.353	14.239	18.594	16.45	22.059	21.12	10.724	26.605	19.322	19.937	21.044	13.557	17.104	21.948	13.432	6.3978	3.7741	8.6541	5.2669	5.3315	0	0.9429	1.9639	1.8684	0	2.5195	0	0	0	0	13.496	0	0	0	0	0	0	0	0	0	0	0	0
0	0	0	1.784	1.179	16.086	18.109	20.761	19.839	30.403	46.393	68.307	96.388	130.38	155.36	204.42	238.96	261.87	295.91	344.21	373.44	403.74	424.23	475.77	542.15	596.74	658.43	709.2	821.51	968.03	1088	1246.2	1466.3	1641.5	1879.1	2196.1	2379.7	2603.2	2791.8	2938.3	3185.3	3402.5	3449.3	3575.6	3718.9	3776.4	3898.8	3964.1	3942.8	4095.6
0	0	0	5.5792	19.572	43.323	51.981	67.831	83.135	100.2	109.55	125.79	138.6	137.38	153.06	169.64	129.49	192.78	186.77	198.25	202.8	189.12	205.87	223.73	223.74	229.48	237.23	233.62	248.27	257.76	267.22	265.9	273.23	267.75	259.21	279.11	282.15	282.5	297.21	290.87	451.81	445.93	454.24	457.8	462.43	413.09	474.88	493.75	288.51	287.55
0	0	0	10.95	7.151	14.622	9.4361	18.838	13.328	22.634	33.671	22.891	23.561	22.918	23.793	30.433	24.137	30.649	26.711	33.31	36.982	44.481	43.999	48.472	51.78	53.076	57.174	58.331	63.377	60.54	60.769	63.068	63.175	63.372	61.644	59.036	61.849	57.74	65.075	59.108	59.555	60.782	61.753	64.006	60.822	55.079	64.235	60.645	61.448	58.464
0	0	9.0643	31.198	30.693	22.624	0	34.912	41.86	33.954	49.271	25.624	49.169	35.752	24.248	8.4368	54.418	59.443	37.414	60.867	29.655	58.785	29.431	26.933	34.76	32.734	40.074	47.07	55.791	37.616	34.674	37.337	26.197	37.327	12.385	12.729	16.854	22.754	0.44815	6.0226	7.0127	17.818	0	3.7913	0	0	0	0	0	0
0	0	5.5358	16.597	7.9646	10.761	15.161	18.242	21.917	25.651	25.523	27.173	30.912	33.207	34.824	27.572	36.045	25.2	27.936	35.43	24.464	28.601	31.929	28.315	25.769	22.568	16.753	17.365	18.995	18.623	15.909	16.748	26.739	22.362	21.166	25.681	29.765	24.951	28.96	18.054	11.87	8.5248	0	4.2789	0	0	0	0	0	0
0	0	0	2.6303	15.216	5.1723	8.2698	17.208	12.319	25.917	32.837	36.871	29.789	37.753	42.728	54.37	46.369	45.958	59.835	52.303	60.546	52.715	60.321	64.808	72.251	76.863	84.261	74.516	80.414	67.167	59.864	63.121	64.256	75.225	69.099	62.829	63.858	68.058	62.577	67.47	70.602	75.771	74.14	73.923	72.028	76.296	85.704	85.163	88.924	90.272
0	0	0	27.975	44.489	40.15	57.609	77.104	74.769	78.44	77.394	84.773	95.495	97.649	100.93	100.66	101.61	114.49	99.353	106.02	110.75	106.99	113.05	93.527	96.502	97.697	95.677	93.748	83.724	91.771	98.005	96.596	106.4	102.42	90.131	111.12	95.923	111.82	101.2	99.132	101.22	110.7	117.26	106.55	114.47	103.22	100.8	104.34	89.154	95.471
0	0	0	14.514	24.707	30.13	47.077	55.264	74.362	83.471	83.562	82.482	80.482	83.057	76.699	101.19	106.68	100.29	107.3	98.034	86.171	98.17	90.291	106.51	113.36	101.53	98.038	104.16	105.42	106.03	100.98	110.77	104.29	116.69	97.962	104.14	86.829	90.957	90.306	86.628	96.777	96.643	106.22	104.36	100.93	98.412	94.482	97.252	102.78	100.88
0	0	0	6.4709	5.8819	10.973	12.179	12.533	25.268	25.385	29.463	55.084	34.834	60.468	73.526	86.717	105.16	122.44	142.14	146.74	163.9	176.68	191.15	218.64	219.56	243.16	265.89	251.91	263.95	268.29	272.13	275.72	299.17	299.01	297.03	297.41	335.77	323.94	334.13	337.83	351.06	365.85	353.93	378.02	360.88	362.9	369.67	371.21	384.52	374.52
0	0.52499	0	5.1928	2.6509	4.3234	6.7767	4.264	5.8749	6.3291	2.463	9.5346	4.1831	10.338	9.5862	19.34	11.21	13.045	21.311	15.644	16.649	16.683	18.83	23.043	30.438	34.061	38.168	29.608	30.699	25.545	24.709	29.399	41.981	45.96	41.048	44.47	48.324	39.751	44.459	52.006	60.479	69.97	54.704	63.131	57.222	62.443	63.176	64.752	68.582	65.813
0	0	0.52934	0	19.638	13.568	22.962	27.714	29.674	25.35	27.122	28.617	33.912	29.045	37.236	39.514	32.46	31.777	36.637	33.052	40.896	46.632	39.785	43.523	44.745	34.285	41.476	37.576	41.532	39.178	40.926	44.35	40.133	40.403	41.128	46.002	51.535	38.809	52.419	36.731	37.376	45.784	44.81	49.683	50.935	47.929	51.147	49.536	54.132	49.467
0	0	0	5.0886	13.268	15.159	18.161	17.742	14.258	9.6272	15.332	16.171	19.369	20.891	26.872	31.761	20.637	34.179	26.851	26.894	25.707	31.518	31.693	29.366	40.171	36.88	37.242	33.948	46.682	42.772	46.574	50.18	50.687	54.694	56.457	60.653	74.115	64.297	67.911	59.048	59.769	68.681	57.361	68.452	72.289	73.38	71.936	65.453	68.958	70.497
0	0	0	0	0	28.873	58.698	89.218	128.83	143.22	178.14	197.64	236.58	271.72	290.6	329	364.2	360.32	379.97	395.5	410.88	423.73	438.61	426.51	429.4	435.24	449.18	452.18	449.38	455.7	463.99	474.97	487.49	478.39	478.19	475.13	502.34	509.1	504.69	502.65	506.61	508.62	494.43	495.65	478.61	485.21	491.93	493.19	489.65	481.43
0	1.0048	0	5.5349	6.6714	5.6584	8.6236	13.462	14.266	11.69	13.939	15.204	19.257	13.542	13.673	16.204	17.48	19.76	16.25	22.874	19.68	25.257	17.802	20.688	15.103	18.198	20.015	22.582	23.896	24.637	18.177	26.187	26.31	27.692	28.506	35.867	28.61	44.746	37.525	37.265	39.529	49.106	47.514	56.614	54.537	63.214	61.095	65.539	56.954	64.038
0	0	0	6.1557	7.6094	12.401	10.607	12.121	24.277	22.751	23.411	25.078	28.182	25.131	33.688	31.828	33.224	31.937	33.612	41.323	35.849	36.374	44.635	38.711	40.646	40.846	37.31	37.314	45.937	43.618	48.444	40.483	43.573	42.743	47.805	37.101	52.488	44.277	53.342	59.209	46.78	48.177	45.944	51.281	51.724	58.847	50.53	55.934	58.147	48.884
0	0	0	4.6472	14.279	15.945	16.115	17.434	12.196	11.564	16.902	13.235	16.282	17.452	19.175	8.7931	12.439	8.3611	18.669	7.204	17.449	14.629	17.193	20.928	26.512	31.599	39.34	43.093	54.274	58.484	76.362	73.554	80.521	105.69	83.195	109.05	107.74	112.77	121.49	127.89	135.05	131.9	127.57	127.14	132.08	153.68	138.16	141.02	145.79	140.06
0	0	0	10.607	8.1185	5.5425	10.308	14.908	18.454	19.395	22.057	25.713	24.229	29.824	35.701	42.791	40.015	32.835	47.331	34.724	49.416	38.763	47.298	54.041	62.857	54.963	67.992	64.366	66.357	61.809	53.915	62.311	78.025	79.421	73.071	81.459	85.093	74.043	72.006	77.289	87.268	87.672	82.18	86.675	78.572	77.307	88.992	84.148	86.504	79.533
0	0	0	2.4239	8.7887	0	8.8188	12.614	15.828	15.967	19.147	23.755	16.084	22.212	23.896	27.401	26.042	24.259	39.28	25.742	32.852	26.744	26.794	35.8	47.671	44.773	50.814	40.9	46.081	41.993	37.945	43.763	50.296	55.525	51.992	49.396	61.429	56.384	55.132	52.947	65.106	61.776	58.109	63.372	59.85	60.056	63.99	67.639	66.273	68.253
0	0	0	20.977	23.222	26.38	29.896	45.702	47.832	62.758	64.705	54.394	59.754	56.065	54.098	60.03	58.259	64.575	68.919	75.266	83.697	86.701	85.972	78.425	102.16	92.519	106.77	110.98	121.31	109.54	129.25	118.95	125.62	134.58	127.95	119.91	130.98	137.01	132.53	132.82	140.8	110.45	141.72	130.37	128.93	114.35	129.63	133.58	125.52	103.06
0	0	0	9.5519	9.1613	13.106	16.856	0	0	0	0	0	0.51366	5.7324	8.749	4.3718	13.039	11.904	13.502	15.013	19.069	17.861	19.852	25.636	19.662	22.629	29.08	19.471	29.478	29.449	34.589	20.601	19.041	41.188	23.437	38.845	31.602	23.74	27.222	30.926	35.474	30.135	23.089	17.163	23.641	29.736	27.735	20.703	20.687	26.354
0	0	0	8.7757	9.3433	11.873	14.59	21.646	21.543	29.952	20.755	23.489	20.715	24.129	20.234	30.604	24.794	16.049	28.286	18.407	23.893	21.039	20.125	25.98	26.354	26.699	31.657	26.22	20.672	17.055	15.864	21.389	26.416	31.595	28.56	29.525	33.718	23.512	23.153	29.978	34.392	33.129	27.806	32.49	31.659	33.815	38.416	33.089	38.028	44.926
0	0	0	3.7341	8.3968	13.926	20.286	11.877	20.689	15.31	11.739	17.341	16.156	18.347	13.526	7.4676	17.51	23.395	19.839	24.982	17.562	21.432	15.252	25.933	23.581	33.092	24.327	28.721	28.972	25.56	35.455	25.065	38.997	51.552	24.114	48.629	44.866	44.516	45.551	46.292	59.471	45.591	44.938	47.213	45.522	63.168	62.067	61.304	68.724	75.614
0	0	0	6.3588	7.3303	11.591	18.483	12.603	18.794	25.518	27.075	29.819	34.709	29.661	32.84	35.553	35.057	33.074	34.421	35.976	33.123	30.912	38.079	26.461	35.991	26.647	34.467	38.529	40.063	35.668	32.636	30.986	36.983	39.687	36.726	36.693	32.626	44.335	32.509	39.043	29.021	37.484	38.616	43.205	44.595	40.506	42.773	47.317	34.616	33.407
0	0	0	9.4333	8.7516	4.0889	5.5482	15.189	16.113	20.89	18.499	28.453	20.621	27.81	32.858	31.585	33.26	27.584	34.6	22.16	34.138	32.588	34.802	43.075	48.409	44.376	55.14	54.03	55.759	48.046	43.456	49.507	60.387	60.592	68.042	60.253	65.941	60.925	55.649	65.578	71.737	69.643	62.353	76.146	65.826	68.344	80.492	68.252	76.691	77.593
0	0	1.8475	21.977	11.102	15.156	14.639	51.277	39.947	57.519	47.753	39.487	46.669	51.171	58.531	61.359	46.268	50.563	57.797	75.484	72.983	63.014	55.182	57.525	54.38	67.469	55.035	55.206	60.818	61.726	60.166	66.242	54.766	61.492	56.442	59.176	59.536	54.942	62.37	59.238	62.96	66.396	57.903	64.81	57.116	71.561	62.011	62.773	55.186	62.336
0	0	0	10.369	10.167	9.6377	25.337	31.35	28.818	49.035	49.406	57.255	60.685	75.003	67.232	88.007	79.157	77.158	85.123	88.781	99.8	95.177	104.03	96.575	84.698	99.285	105.35	100.15	103.08	107.07	104.63	105.06	101.54	101.83	110.11	104.59	105.72	94.037	107.93	101.14	111.89	111.13	100.85	109.29	118.2	112.73	99.178	102.89	93.789	102.34
0	0	0	6.7431	5.0595	11.391	16.299	19.546	21.671	18.14	26.575	25.097	29.108	35.758	34.974	48.643	47.385	46.298	54.436	47.86	55.35	64.077	61.694	74.624	66.897	61.902	62.754	67.372	77.002	61.943	70.089	68.119	71.521	82.292	84.119	92.848	110.01	96.035	110.39	99.996	114.79	116.26	120.21	134.56	142.56	139.31	151.29	146.12	147.95	147.16
0	0	0	9.4012	19.747	16.575	18.206	20.577	17.854	13.83	20.506	19.067	17.524	26.137	23.388	38.461	26.1	29.34	26.548	25.834	27.891	35.565	41.235	46.299	45.725	42.152	46.078	41.457	50.397	45.864	49.647	53.348	50.142	54.353	53.418	55.725	69.386	54.669	65.542	47.29	51.231	59.179	56.324	53.928	59.653	62.866	60.102	57.714	60.893	60.036
0	0	0	5.2464	15.922	17.965	21.435	24.759	12.73	13.394	15.105	18.551	16.242	16.503	11.527	24.431	16.831	22.056	24.546	31.405	32.94	24.715	28.85	20.491	22.368	29.007	34.805	31.561	35.065	39.341	36.53	39.065	33.866	43.345	45.016	45.223	40.152	44.009	45.886	45.796	51.036	52.082	49.911	58.432	65.205	70.502	67.466	74.943	75.158	79.824
0	0	0	11.188	0	29.436	38.775	44.419	52.445	30.885	69.563	97.041	104.01	160.05	188.32	217.15	243.53	284.05	285.75	338.88	352.85	375.58	399.41	396.02	415.96	420.7	432.72	448.57	449.29	435.67	451.11	459.87	462.49	460.39	466.87	461.72	450.76	453.59	443.13	456.17	442	455.34	441.05	473.59	455.96	458.86	451.09	445.78	443.72	418.83
0	0	0	0	11.694	24.452	34.282	43.834	40.51	44.927	50.152	47.438	50.36	51.59	47.662	52.339	55.212	59.727	54.721	60.661	59.052	63.083	69.375	65.891	64.666	68.457	70.537	73.93	71.628	77.163	76.918	71.829	76.417	81.857	78.048	86.678	84.76	90.411	82.258	94.312	105.61	138.27	135.91	154.06	147.5	149.96	148.77	151.68	155.97	145.09
0	0	0	6.6895	6.598	11.526	12.993	14.486	18.674	22.175	31.957	28.492	23.75	24.494	26.698	36.467	33.015	47.476	49.454	52.341	56.891	56.808	63.926	68.453	75.704	81.257	79.954	85.251	96.122	92.025	95.982	99.837	103.94	101.37	110.59	113.11	118.26	126.68	144.46	139.37	133.07	142.09	139.92	151	156.52	157.86	161.62	166.53	165.73	164.54
0	0	0	6.863	15.094	13.206	18.469	27.074	28.505	35.536	41.509	40.801	45.454	43.535	45.468	47.232	52.79	48.758	53.369	64.787	66.236	66.97	62.407	65.789	74.255	70.732	79.503	69.93	63.753	73.571	73.747	83.143	85.758	92.093	90.141	95.182	92.142	112.05	109.3	115.77	126.64	135.08	132.31	136.86	141.99	155.91	164.61	158.39	183.8	185.63
0	0	0	0	7.295	13.921	11.411	26.962	22.915	32.646	27.977	39.95	43.917	44.608	43.465	43.941	45.163	41.858	44.549	42.905	48.703	56.05	44.963	52.333	51.101	52.512	45.529	48.949	49.129	42.108	45.034	49.297	59.131	60.302	70.041	60.034	68.499	69.595	71.583	72.555	75.002	81.742	77.292	76.705	79.914	75.203	72.209	68.423	66.709	65.105
0	0	0	4.5122	4.5371	23.963	21.1	24.069	50.877	48.232	40.434	26.532	25.811	47.583	39.231	41.154	38.778	26.57	22.466	36.871	40.692	33.574	36.477	29.914	31.278	37.73	25.725	25.897	33.686	30.369	36.08	37.664	40.84	47.113	35.061	39.024	40.902	61.51	55.233	42.98	53.577	50.951	55.847	49.181	53.617	56.737	52.67	51.976	58.402	48.034
0	1.2231	0	1.7407	4.6915	8.2246	11.326	1.6312	3.3499	0.71516	8.6579	0.79269	4.1583	12.507	15.33	16.797	15.407	19.791	14.728	21.564	21.565	30.359	37.968	43.931	51.353	58.447	62.019	65.238	76.677	76.642	85.228	92.074	96.272	105.65	102.55	123.29	127.63	120.54	137.38	125.85	122.49	137.16	139.49	150.01	150.22	163.24	167.64	164.69	167.29	165.29
0	0	0	6.7517	16.782	14.185	34.905	50.035	14.175	61.441	18.79	28.319	33.953	30.051	28.838	30.972	75.143	63.367	61.57	56.035	61.71	66.159	71.683	75.721	67.587	80.154	65.972	75.558	68.645	70.031	65.067	75.189	81.563	74.827	79.817	72.492	68.085	75.046	75.905	72.013	75.782	77.726	76.106	66.359	74.641	69.373	69.175	64.573	69.025	61.022
0	0	0	15.047	31.443	31.409	47.825	44.135	46.867	32.04	43.362	30.789	42.594	34.631	35.6	40.425	32.719	35.022	17.356	12.397	19.047	11.409	5.1012	5.7605	8.3303	6.0647	5.0653	0	0	0	0	0	0	0	0	0	0	0	0	0	0	0	0	0	0	0	0	0	0	0
0	0	0	4.3181	7.843	11.944	11.639	22.041	42.827	42.375	51.268	61.077	62.284	79.786	84.596	116.19	124.49	121.06	134.26	140.81	142.79	150.89	157.91	157.8	154.9	167.24	150.45	158.29	164.41	170.57	167.53	165.72	188.27	159.75	165.85	173.2	171.47	181.97	181.17	183.96	183.5	190	183.35	179.76	183.03	174.12	170.7	175.5	167.62	170.83
0	0	0	2.3429	12.776	7.4623	14.704	20.327	19.154	27.408	21.721	18.898	25.01	25.611	23.59	26.651	29.488	36.702	43.726	39.661	51.156	42.568	56.735	61.5	74.532	85.883	87.463	88.551	99.14	104.32	95.717	107.6	115.42	128.94	124.12	135.9	132.87	131.58	127.85	121.15	140.88	128.7	129.21	133	123.9	124.41	119.51	106.02	115.14	113.62
0	0	0	5.2459	8.2031	18.361	16.78	19.332	29.609	32.949	38.404	34.194	36.745	26.575	32.277	35.117	30.832	24.899	38.772	37.495	31.724	41.692	49.337	52.456	92.822	148.39	206.15	303.71	422.59	515.81	656.75	809.1	987.34	1152.8	1334.2	1522.2	1662.5	1878.1	1994.3	2139.2	2277.2	2393.3	2481	2524.4	2542.1	2590.1	2536.2	2623.1	2623.6	2630.2
0	0	0	0	14.008	26.074	42.472	44.674	48.821	59.886	54.233	58.239	66.663	63.61	70.14	77.235	74.868	81.276	87.264	80.563	81.117	81.543	66.14	78.55	77.104	80.869	88.776	93.806	85.75	82.735	89.626	78.89	77.306	85.067	74.734	84.881	77	76.35	72.28	89.417	93.025	88.666	89.243	100.22	100.95	98.309	106.41	107.99	94.778	94.42
0	0	0	22.963	28.494	13.561	25.283	27.734	51.284	61.179	47.968	58.762	60.36	87.694	87.113	94.279	78.855	99.202	91.696	114.31	106.88	114.15	102.1	89.446	92.837	98.111	110.7	86.95	81.063	81.453	90.179	87.572	97.338	72.475	83.558	80.288	92.675	87.558	72.875	84.328	64.397	76.768	92.126	78.419	90.725	74.643	82.115	88.997	78.839	70.28
0	0	0	5.3206	6.2069	18.286	14.436	14.508	22.584	27.881	25.185	34.339	34.4	41.344	21.001	35.304	33.372	31.154	35.512	40.329	27.775	39.638	43.403	48.148	55.613	57.844	58.7	69.179	77.374	89.382	95.171	94.221	96.349	96.98	86.763	91.623	92.506	91.607	86.597	97.477	102.87	98.52	103.37	100.19	106.89	106.23	102.67	107.56	114.33	116.63
0	0	0	3.8314	9.9134	17.514	24.843	19.324	24.322	30.235	39.883	34.51	58.903	62.601	72.991	101.9	105.33	122.32	130.26	139.81	153.19	167.82	181.84	194.59	211.62	212.9	224.06	246.35	240.55	253.07	269	269.81	286.17	300.26	302.1	327.78	344.25	349.62	377.02	366.72	385.94	391.47	427.5	445.32	466.24	476.5	510.75	540.73	558	555.65
0	0	1.1296	4.5113	4.3414	8.8767	10.082	14.968	8.4762	10.552	11.605	6.4238	13.463	19.415	13.257	5.9013	13.667	18.808	15.595	16.016	8.3712	11.629	14.326	10.313	14.18	17.369	17.853	23.424	17.763	22.307	27.437	22.512	26.34	45.971	17.538	37.892	36.98	31.611	39.382	44.694	55.705	45.604	55.054	47.307	50.37	69.048	53.433	51.498	60.971	63.55
0	7.7752	0	9.0375	0	11.367	8.0487	9.5657	14.112	16.088	26.098	13.943	14.281	11.228	17.06	25.845	21.293	17.289	18.717	29.016	22.714	24.657	32.932	27.932	38.446	38.95	37.797	42.409	52.198	52.712	73.003	64.031	81.194	77.417	102.53	88.964	111.42	110.89	120.72	130.29	118.43	118.53	123.21	146.24	140.72	146.14	143.92	138.83	142.8	137.4
0	0	0	3.0414	11.175	12.009	17.703	25.949	31.949	32.148	37.313	43.046	48.652	55.473	48.479	55.525	46.468	57.678	44.416	50.656	53.92	58.616	53.893	68.292	56.142	58.625	53.208	58.543	54.706	55.8	58.451	52.821	59.696	64.617	63.459	58.365	53.703	60.957	57.9	56.768	53.245	56.448	57.889	50.217	52.191	51.823	50.676	46.269	49.13	46.614
0	0	0	12.803	0	20.115	22.156	23.694	22	0.49811	26.321	21.593	0	20.166	8.0755	8.511	23.54	3.619	0.71897	0	0	7.4066	3.0784	4.8482	19.316	23.698	15.325	16.384	15.776	24.988	31.392	34.482	27.946	35.289	30.979	29.689	33.401	40.423	32.792	32.967	41.945	43.527	49.899	48.522	38.951	30.38	31.409	37.278	34.861	30.238
0	0	3.1027	12.744	3.9341	16.665	21.205	17.083	18.696	37.43	41.752	37.306	34.864	32.976	54.498	43.902	52.848	46.281	47.48	50.484	48.218	56.774	50.104	47.721	47.713	48.129	54.007	57.154	54.136	58.778	53.728	59.706	54.611	62.109	55.834	54.841	65.691	64.184	67.886	60.607	69.875	64.866	71.965	64.681	63.704	64.906	70.823	66.072	70.232	53.632
0	0	0	15.216	13.632	6.5177	10.134	13.911	23.583	14.698	13.489	5.105	15.048	19.231	12.747	18.731	10.317	13.036	12.14	9.0812	1.5079	15.692	9.7847	18.155	13.562	11.338	7.0313	11.225	5.6668	17.505	16.936	14.744	15.627	22.957	23.23	24.088	26.799	21.325	18.74	18.255	14.646	16.476	12.198	3.3918	0	0	3.0412	0	2.4211	1.2632
0	0	0	4.7891	3.3094	22.732	16.582	21.281	35.909	31.669	12.578	21.815	27.447	33.386	35.677	51.377	65.552	58.3	59.019	58.01	77.607	80.462	86.592	86.428	79.741	88.997	90.687	86.432	93.063	92.881	113.53	111.78	126.57	113.5	123	148.4	141.15	147.06	151.2	156.47	171.92	177.48	188.88	180.53	183.96	174.99	195.65	187.04	182.22	176.38
0	0	0	13.78	18.137	4.8056	10.884	15.373	17.863	14.273	14.459	10.13	11.988	24.51	19.616	18.97	17.018	10.14	11.536	10.638	11.336	18.298	21.857	22.908	15.456	18.974	14.343	19.137	23.1	22.288	26.751	22.684	28.933	35.53	42.08	44.209	55.709	58.743	59.118	59.346	60.155	73.963	76.344	76.507	79.022	70.21	77.441	73.53	73.021	80.457
0	0	0	13.144	9.5058	8.8159	17.714	14.103	19.045	14.523	17.529	24.967	22.031	29.684	31.787	32.259	41.119	37.468	36.682	40.358	40.043	41.229	49.332	50.999	51	51.286	49.382	56.657	60.714	60.914	60.353	62.557	69.063	73.254	71.049	74.688	86.822	82.845	79.087	76.498	80.065	85.225	84.326	87.732	88.594	79.159	72.795	67.423	70.194	80.634
0	2.1935	0	5.2677	1.5508	18.233	9.0684	14.175	12.559	12.327	11.969	9.2362	5.3582	23.819	19.071	31.919	38.527	33.308	26.71	32.412	30.943	32.584	36.781	35.498	31.157	51.383	50.56	65.837	81.189	93.055	114.18	133.13	157.9	160.02	173.24	168.69	193.95	228.9	206.06	240.17	237.06	253.03	257.86	245.33	262.53	259.35	270.91	263.74	256.72	257.39
0	0	0	1.8428	9.179	7.1997	36.002	32.7	34.275	32.288	41.196	34.521	62.621	59.277	43.608	56.205	53.409	57.86	57.006	61.565	60.773	75.798	72.145	75.034	81.436	81.145	78.8	77.978	86.418	79.738	87.241	87.55	85.284	87.719	86.303	100.9	105.83	80.458	91.111	78.105	81.045	75.752	81.549	89.281	87.412	81.866	86.243	83.107	94.144	83.603
0	0	0	8.9179	21.953	40.226	45.686	41.306	47.818	50.8	47.665	51.095	50.059	45.429	53.745	53.852	53.305	45.609	44.997	40.735	32.016	43.614	43.225	49.798	47.943	56.104	39.247	38.667	39.967	50.564	48.289	53.332	59.494	65.122	62.652	66.396	59.9	70.055	66.34	72.461	74.647	77.118	85.368	81.074	87.576	84.189	80.145	85.375	87.295	92.48
0	0	0	0.44138	7.6075	6.6453	15.316	20.968	26.8	21.059	29.367	37.505	29.38	32.357	35.869	43.611	44.948	70.649	74.856	81.954	97.668	111.09	125.6	148.77	148.63	168.06	174.48	189.37	196.79	217.24	223.15	221.89	217.59	233.99	232.69	240.09	238.21	246.59	243.13	245.07	264.84	250.74	264.85	266.93	274.58	279.56	301.36	303.16	312.93	335.02
0	0	1.6866	9.5929	0	19.204	15.115	15.862	22.33	18.641	22.31	21.369	16.265	20.354	31.799	26.57	35.575	28.531	48.294	49.247	83.693	80.023	92.963	96.385	110.07	114.02	114.91	139.66	151.98	168.34	182.94	185.95	225.73	223.46	248.89	262.77	287.24	302.95	298.53	318.37	319.98	341.59	323.95	345.21	347.34	352.69	342.85	359.76	365.66	349.2
0	0	0	4.9989	8.5192	13.544	17.634	19.249	20.64	27.856	28.498	37.466	38.446	41.107	47.92	49.949	52.622	57.84	55.324	68.704	70.896	63.215	65.456	78.419	83.649	80.052	82.674	77.805	78.213	86.837	86.737	93.605	93.322	89.726	99.266	92.656	92.428	100.17	98.51	95.974	98.155	98.098	100.87	101.42	97.929	105.19	101.78	106.99	107.76	104.46
0	0	0	10.867	6.5844	9.9643	12.922	14.271	24.93	19.301	22.843	28.632	21.699	19.944	19.653	32.286	31.486	26.296	33.169	20.796	15.455	26.365	27.191	26.616	35.12	33.694	32.452	38.35	33.178	33.197	29.193	37.345	35.486	33.746	35.552	35.944	33.69	41.193	39.093	37.51	34.414	40.776	42.785	50.35	48.202	37.324	41.949	43.534	48.608	47.119
0	0	0	1.558	19.331	26.958	39.21	46.762	37.921	55.63	60.039	55.02	63.444	67.062	70.242	81.887	75.335	82.798	80.827	75.868	77.076	76.008	79.405	78.079	79.303	70.546	83.742	88.977	94.004	81.637	90.56	92.993	87.697	91.904	94.006	92.739	102.46	80.886	87.833	74.226	71.564	79.839	80.475	86.765	83.055	81.378	81.738	79.092	81.175	80.032
0	0	0	18.742	27.932	33.594	46.414	56.098	64.397	65.813	61.649	68.916	67.195	61.068	64.555	70.435	63.074	70.207	78.532	77.785	75.459	82.001	101.2	99.871	105.94	127.59	118.97	137.58	144.26	150.45	161.76	167.19	188.28	188.74	218.61	195.87	220.75	196.17	237.98	241.93	244.6	248.58	244.75	208.29	264.84	267.45	273.8	265.39	257.41	259.26
0	0	0	7.1198	20.764	16.373	24.659	27.466	21.983	25.009	23.054	14.787	30.138	29.983	38.883	43.096	34.512	34.696	39.586	38.147	38.55	40.025	44.023	45.298	40.555	50.288	53.515	49.129	53.194	48.138	40.658	48.39	46.191	47.442	47.987	38.281	43.535	36.084	40.052	41.892	43.685	41.474	37.29	41.793	50.448	42.83	35.808	37.857	34.824	33.47
0	0	0	13.635	12.564	15.629	28.963	19.273	30.879	34.994	37.228	46.358	47.164	49.708	51.893	44.155	55.56	53.308	35.874	57.534	43.704	44.37	48.254	54.753	43.772	50.907	47.857	51.469	47.634	53.479	43.875	56.009	47.91	56.831	56.989	44.665	60.923	58.572	59.42	51.411	57.214	61.338	59.335	60.266	57.193	47.302	63.727	55.473	58.422	50.336
0	0	0	7.4697	18.902	26.667	23.378	23.582	24.076	30.023	28.287	31.756	32.084	39.252	38.406	56.191	52.999	45.171	51.503	46.625	58.482	59.188	61.96	61.01	68.518	69.09	70.882	68.64	78.111	67.07	67.309	73.971	80.588	92.82	83.29	88.756	105.65	87.533	90.729	98.432	106.82	107.26	104.35	114.54	100.7	99.124	106.14	115.98	111.56	112.8
0	0	0	3.9598	10.228	12.853	18.522	16.384	15.812	5.8709	16.119	24.381	20.051	19.629	17.872	25.234	18.018	33.11	37.93	39.027	37.085	36.673	36.442	35.056	43.097	38.844	44.994	41.069	49.269	49.69	57.843	55.108	56.07	62.011	66.545	66.961	58.479	72.271	65.162	67.507	67.661	77.349	86.787	81.59	83.252	72.611	76.27	71.227	75.554	81.126
0	0	0	9.1993	16.041	14.298	20.307	11.574	3.5264	23.373	39.796	31.408	29.295	33.311	45.194	53.667	58.324	57.547	63.128	67.872	42.958	51.856	60.666	57.562	53.961	55.109	58.675	63.805	70.252	71.453	83.588	81.327	85.258	84.509	93.259	86.588	100.04	118.48	114.57	131.37	124.62	136.55	116.9	143.68	143.14	160.12	163.48	152.53	150.34	172.43
0	0	1.0315	4.7146	8.2387	8.6039	14.258	15.001	9.1767	6.1202	10.692	14.455	12.262	10.138	10.349	5.5707	11.465	4.7139	9.91	6.4877	13.108	8.7715	4.4495	10.561	23.372	34.724	40.43	44.858	43.161	50.512	56.617	32.665	34.129	37.466	49.544	87.155	63.455	76.793	82.16	92.749	105.88	115.89	115.67	126.54	126.75	143.29	144.82	162.15	157.2	171.65
0	13.799	0	0	0	14.61	0.60787	11.94	12.13	27.608	18.361	33.577	12.279	28.433	30.967	42.269	40.691	31.553	27.166	34.935	32.123	26.703	26.601	32.658	24.468	25.117	41.531	45.331	46.368	47.372	42.033	48.817	48.736	41.19	46.586	37.432	42.741	34.697	43.093	36.574	39.039	44.636	45.678	40.487	40.103	38.708	42.8	43.043	41.39	31.946
0	0	0	12.873	19.407	40.608	56.196	45.212	50.448	50.253	48.996	49.01	59.635	61.713	63.301	62.179	59.2	64.04	66.038	61.117	63.915	66.236	60.066	61.486	54.68	52.618	63.622	61.898	60.813	50.363	60.341	56.607	53.484	59.106	47.435	68.529	74.003	67.423	71.346	65.638	62.963	62.098	72.775	79.748	79.544	71.344	68.276	64.749	69.576	72.932
0	0	0	0	8.6366	9.1917	11.897	33.453	32.733	45.936	47.547	57.469	69.642	77.387	71.796	76.265	83.444	83.196	79.384	82.167	81.077	87.851	87.717	97.091	90.448	97.523	92.458	97.751	102.35	95.039	98.187	103.42	108.31	110.9	119.17	107.23	113.1	117.78	113.6	111.19	115.6	115.18	122.36	114.36	122.2	119.86	114.1	113.65	115.25	112.96
0	0	0	10.336	4.3781	16.047	14.652	15.607	13.198	21.51	16.877	25.736	26.734	24.403	22.391	34.127	41.936	39.557	60.058	54.241	34.22	42.03	32.479	36.42	39.67	34.912	40.357	28.67	33.269	38.14	41.116	39.645	36.63	37.829	39.006	37.621	39.706	35.304	39.251	36.902	41.106	37.504	46.378	43.55	47.862	40.748	39.272	36.976	56.256	49.619
0	0	0	9.8949	10.6	9.4796	10.411	16.215	17.518	18.25	18.217	23.129	29.781	24.52	23.15	21.045	32.5	36.408	43.366	42.066	35.761	38.227	45.09	40.487	45.291	40.093	48.688	52.423	57.478	56.209	65.66	72.536	82.385	99.995	105.73	127.42	150.31	173.76	175.63	195.97	217.59	225.66	245.33	250.47	279.73	285.61	301.26	299.99	301.95	308.04
0	0	0	8.1562	29.204	29.26	24.589	31.135	25.614	29.047	31.741	36.96	48.883	34.291	33.883	28.011	20.269	20.45	13.793	12.529	9.0998	20.302	19.562	20.126	19.34	21.931	10.489	18.171	13.659	9.9615	18.265	13.865	23.902	18.292	21.281	12.688	13.373	10.046	17.775	17.251	12.595	14.801	21.663	12.293	14.637	3.8797	7.1076	0	4.0563	0
0	0	3.182	5.5828	3.948	1.3088	11.183	17.416	9.2121	15.619	15.368	12.031	22.064	20.077	17.142	24.056	16.518	12.865	19.065	22.958	22.729	24.919	26.494	19.263	21.553	27.618	20.91	28.025	26.505	23.903	25.367	27.552	22.314	29.987	23.019	15.273	20.511	18.836	19.203	19.612	22.146	21.341	18.823	28.758	24.717	23.886	18.986	19.726	14.958	22.975
0	0	0	4.9722	14.288	10.891	20.174	23.52	13.691	12.809	25.709	22.592	23.16	20.496	21.742	21.545	23.808	22.78	36.681	33.679	26.659	32.723	32.75	24.839	36.741	38.603	36.13	31.272	34.894	32.062	44.071	39.058	48.152	44.269	47.64	44.355	38.186	47.989	39.857	41.18	41.379	49.316	50.992	52.59	47.28	50.467	46.693	48.076	40.593	45.447
0	0	4.8608	3.1184	1.7512	6.5744	2.2636	2.1343	0	1.1509	5.1029	0	8.7644	7.2038	12.691	0	17.273	10.619	18.266	19.66	19.443	22.937	31.778	36.655	30.45	43.871	47.109	51.634	63.832	67.278	84.121	78.34	79.179	105.8	73.301	95.412	92.301	94.349	103.88	111.37	113.48	102.77	114.54	109.87	107.23	117.73	113.74	102.81	108.61	109.73
0	0	0	12.666	15.886	22.676	22.359	17.387	21.07	16.77	25.188	17.521	33.129	30.593	25.04	35.145	20.516	35.682	25.91	35.021	31.503	38.611	11.386	13.742	36.63	35.641	37.842	37.112	49.461	40.63	40.025	36.225	37.413	37.064	31.711	37.157	48.836	28.282	27.871	24.972	23.082	25.986	23.984	30.349	29.763	30.618	25.891	30.091	30.241	19.111
0	0	0	29.875	42.782	94.131	94.749	119.99	132.17	134.21	146.77	137.08	138.29	149.55	145.54	128.37	140.72	145.65	172.17	134.78	153.13	175.95	163.59	148.1	174.61	194.61	199.03	211.92	200.82	206.8	221.66	221.19	257.25	283.93	310.16	322.93	325.32	353.83	365.52	395.51	435.25	390.72	413.6	425.06	404.64	431.15	487.58	486.54	446.65	425.63
0	0	0	0	21.506	30.613	35.976	27.759	41.739	34.439	37.091	41.851	52.909	40.37	42.539	36.859	41.87	41.615	45.757	61.584	58.443	60.122	57.475	55.274	62.166	61.55	62.992	65.551	70.872	68.273	68.071	66.846	66.417	73.617	64.901	69.21	77.374	76.537	71.221	74.766	66.042	72.777	75.123	79.327	73.631	76.143	74.205	74.624	69.007	68.695
0	0	0.14709	2.8038	15.434	18.295	15.77	20.25	37.906	27.015	28.639	20.501	19.059	34.059	24.053	44.833	48.206	36.911	44.972	52.927	58.562	53.025	67.256	61.905	60.534	69.187	80.884	80.733	84.59	91.057	97.1	101.97	119.14	104.41	105.48	109.72	125.77	129.99	119.12	124.9	136.19	152.82	153.3	158.69	150.97	171.28	158.87	164.98	162.11	159.39
0	0	0	6.0207	9.2325	18.04	16.784	22.98	24.364	34.993	27.896	30.311	39.814	32.554	34.061	34.948	23.509	35.775	45.922	62.622	89.052	119.71	154.18	197.71	237.39	309.27	368.28	415.85	459.12	501.55	568.54	580.27	644.79	677.04	720.13	748.84	778.12	812.16	835.7	871.19	875.95	931.33	950.81	976.75	989.67	995.35	983.05	999.55	992.65	1013.7
0	0	0	0.45512	7.0118	19.943	30.376	33.494	38.212	42.148	67.342	54.938	63.238	61.398	71.876	72.963	80.412	87.983	87.419	90.623	96.027	91.022	83.881	84.97	87.726	96.23	87.877	103.16	103.13	103.32	100.85	99.787	103.34	115.78	106.43	103.7	102.28	115.47	117.01	131.19	130.39	121.82	126.12	143.23	140.89	141.96	139.37	144.12	156.84	163.62
0	0	0	10.599	10.071	13.553	20.918	18.352	21.638	26.302	27.726	24.634	33.07	39.27	31.993	33.396	35.114	34.03	43.132	34.275	38.394	34.646	34.8	39.532	46.3	42.543	38.169	38.965	32.005	34.873	40.296	37.044	37.85	37.602	42.091	50.952	48.284	59.775	63.387	68.814	75.313	83.822	88.688	85.379	91.325	100.95	111.87	108.98	104.01	105.58
0	0	0	6.9051	0	10.667	7.4539	11.094	17.684	7.4063	10.522	4.5257	6.611	13.165	4.6071	16.787	19.102	18.184	14.195	11.363	6.3031	16.016	14.016	15.524	21.408	20.14	21.175	19.729	18.661	28.385	28.798	32.711	33.579	29.166	32.182	28.905	25.505	29.738	28.259	31.793	35.881	29.382	33.892	37.158	36.665	29.915	24.971	29.102	36.139	31.137
0	0	0	0.76524	8.0623	19.055	26.077	18.505	15.452	18.604	15.337	17.941	13.232	12.718	13.312	15.559	15.061	13.483	7.8763	3.9924	0	6.9284	0	0	0	0	8.5171	5.6398	4.9549	0	9.905	0	30.296	0	4.1938	10.425	4.7891	1.5349	1.3137	7.2664	9.0087	2.896	4.498	5.8255	4.7828	6.1027	10.441	11.082	7.1041	0
0	0	0	2.7916	10.17	0.18524	8.0804	11.691	9.9732	11.901	14.592	11.272	17.356	14.087	20.893	26.755	25.62	18.325	26.577	23.836	27.408	30.941	25.719	28.082	26.342	34.078	31.957	37.144	40.036	36.018	35.795	41.184	44.713	39.012	39.446	39.483	44.985	38.048	44.919	44.77	46.443	49.107	44.406	48.087	52.587	58.243	53.481	46.095	48.892	48.761
0	0	0	8.0501	7.1471	17.529	21.371	17.797	25.408	31.866	28.775	23.212	29.931	24.498	27.064	27.9	33.505	26.038	36.118	29.66	39.031	36.106	38.051	37.717	47.393	48.581	50.058	39.524	49.369	45.036	51.83	45.693	48.253	40.736	45.16	46.225	48.098	49.188	48.295	54.666	53.121	51.026	56.599	50.692	53.149	56.254	59.678	59.554	56.742	60.511
0	0	0	3.5705	4.5017	13.599	9.0231	16.76	7.4326	9.2279	14.974	15.867	13.289	12.637	11.035	13.158	12.705	23.532	19.815	18.375	18.69	18.832	24.955	18.297	27.726	29.899	28.947	32.377	34.429	31.418	35.784	31.095	33.389	36.346	31.923	38.013	32.166	44.592	34.565	40.535	41.112	34.45	39.585	39.812	39.923	41.376	32.136	40.162	43.391	45.086
0	0	0	12.265	12.014	8.0541	7.9552	13.552	20.769	25.283	27.088	21.047	29.688	35.927	38.26	43.526	42.212	39.314	41.38	43.632	45.231	49.075	44.847	50.698	50.555	47.518	44.43	41.268	42.41	44.413	53.617	46.278	52.872	59.322	57.703	64.503	67.311	61.307	68.816	67.675	64.422	64.279	66.417	71.482	60.891	67.111	62.503	61.014	60.301	63.601
0	0	0	4.0887	8.8389	22.771	13.364	16.517	38.355	28.208	29.449	21.226	22.92	30.608	33.285	42.34	37.82	45.112	32.946	49.922	43.49	38.185	50.339	52.148	52.512	54.498	56.679	68.312	88.085	80.089	89.033	101.12	118.54	106.52	115.99	115.87	124.95	123.81	134.74	129.42	143.72	147.31	150.41	135.38	135.6	137.67	134.06	127.42	126.91	127.72
0	0	0	8.8115	11.053	14.929	11.31	14.956	20.841	21.687	35.337	33.385	24.828	32.804	32.195	30.799	27.54	35.356	36.654	36.615	39.868	40.339	39.836	44.529	41.395	43.233	44.036	39.384	45.751	44.981	40.626	46.45	45.977	48.632	46.128	47.982	53.277	53.135	60.253	52.176	58.94	60.416	50.89	65.515	62.588	66.055	69.307	63.872	65.298	63.44
0	0	0	0	8.0103	22.036	23.69	33.142	26.446	40.731	36.097	45.621	51.797	48.845	50.006	57.797	61.279	67.751	59.181	59.474	68.397	68.17	64.442	69.644	75.263	71.866	75.274	77.335	78.901	78.675	80.732	85.807	98.164	101.75	112.48	106.27	119.31	113.14	119.92	131.48	135.77	142.82	139.48	138.13	149.55	150.4	153.74	146.86	156.28	151.05
0	0	0	4.9812	11.929	28.944	24.683	20.696	43.63	34.462	24.392	31.515	30.498	42.253	36.536	47.358	41.807	40.081	36.442	40.106	39.954	37.352	36.691	29.935	34.435	34.932	37.71	35.311	26.694	32.39	25.875	26.965	31.933	21.429	26.777	21.73	24.716	31.461	19.805	20.369	23.905	24.504	27.984	23.272	24.682	24.65	23.077	22.295	17.791	12.439
0	0	0	13.401	15.604	10.456	15.854	18.383	23.408	16.346	17.112	16.586	21.807	25.14	23.914	23.61	31.139	24.27	22.574	26.004	27.414	31.658	34.354	28.617	25.199	22.795	20.426	20.072	26.775	25.819	29.763	27.71	33.306	33.621	36.942	35.436	42.498	33.348	40.895	33.307	28.039	32.958	29.483	40.069	40.668	39.584	48.35	37.567	40.184	43.467
0	0	0	0	0.29087	15.317	21.782	30.616	26.745	28.01	29.032	28.766	31.13	31.575	25.254	28.691	29.658	45.584	39.319	38.473	36.214	44.479	42.465	41.383	51.023	43.85	43.663	46.596	55.48	52.081	50.057	45.615	51.007	66.206	56.552	60.538	56.463	64.408	57.89	65.792	71.3	61.446	64.679	65.722	64.549	64.642	66.553	59.36	66.204	66.109
0	0	0	8.0764	8.9378	21.197	17.883	14.627	23.768	21.94	37.275	34.696	39.23	40.952	48.106	63.729	87.33	91.997	111.9	132.81	136.55	153.88	159.35	169.12	172.91	184.24	168.83	167.11	169.35	185.23	189.42	187.41	185.2	189.03	197.7	203.05	248.09	274.12	278.95	306.08	299.94	304.07	295.72	296.07	329.55	314.55	315.18	322.83	327.85	318.8
0	0	0	12.545	7.9538	13.012	15.763	16.703	26.362	27.465	32.674	28.77	26.916	40.165	42.24	40.535	41.654	43.14	43.644	49.638	48.178	53.866	57.211	63.579	64.189	64.38	49.964	74.597	57.124	55.743	56.084	71.794	63.335	66.053	60.332	66.661	78.075	71.649	88.937	82.863	96.586	94.162	91.837	86.047	89.974	86.945	92.042	89.227	101.46	88.549
0	0	0	7.1888	6.0368	18.058	11.186	14.853	32.06	23.575	17.309	19.05	21.543	31.504	38.203	51.338	63.103	72.648	63.237	89.523	102.19	99.014	94.774	118.58	109.13	116.38	123.93	120.79	129.26	144.83	155.46	148.05	153.29	154.23	162.05	150.72	156.72	151.31	171.14	160.76	172.48	174.08	172.08	164.08	177.52	174.37	170.64	177.15	175.88	176.14
0	0	0	14.623	15.99	25.505	28.837	32.497	25.557	24.069	19.645	21.565	30.123	33.572	38.002	44.512	32.399	39.373	36.898	38.856	36.002	39.554	32.323	31.028	40.892	29.789	24.122	31.412	25.414	19.762	26.653	28.068	27.643	23.806	18.933	23.835	30.207	4.794	18.832	0.93976	7.1662	0	4.1056	0	0.22516	3.6966	1.535	0	0	0
0	0	0	0	4.8682	14.168	16.112	30.287	19.383	20.296	19.437	19.034	16.434	20.635	17.25	24.243	30.804	29.611	32.606	37.113	38.465	39.32	41.588	50.873	55.146	52.774	58.675	60.188	64.866	56.47	61.569	57.498	60.848	63.973	65.953	62.232	58.995	73.013	71.965	71.519	73.096	71.519	69.259	63.93	73.408	73.933	69.955	72.038	71.683	77.214
0	0	0	15.434	13.127	14.837	5.5511	13.636	9.2173	4.0202	5.0859	4.4527	11.251	0	0	0	0	0	0	0	0	0	0	0	0	0	0	0	0	0	0	0	0	0	0	0	0	0	0	0	0	0	0	0	0	0	0	0	0	0
0	0	0	7.5356	12.415	22.782	12.859	24.411	16.21	19.774	21.971	22.993	37.914	33.745	30.238	21.357	22.82	31.324	30.18	32.249	28.326	33.511	33.095	38.57	32.707	32.205	42.668	37.08	40.948	39.95	52.815	37.856	49.528	50.068	42.118	49.9	43.66	46.165	64	37.586	48.034	44.576	46.032	39.821	45.795	57.549	48.485	47.574	45.74	55.221
0	0	6.8418	7.7308	12.544	49.069	27.321	0	43.234	9.2449	3.0138	17.661	0	22.275	28.257	18.725	3.318	33.237	2.1702	0	0	0	1.3177	0	0	0	0	0	0	0	0	0	0	0	0	0	0	0	0	0	0	0	0	0	0	0	0	0	0	0
0	0	0	6.7348	6.9431	17.502	12.793	24.285	36.263	27.04	33.017	35.535	32.025	44.944	36.87	46.454	51.002	46.298	48.578	67.188	69.573	85.535	91.479	104.24	112.83	124.56	125.76	135.14	148.24	150.09	158.21	177.86	189.55	187.94	190.92	189.94	217.54	217.8	233.52	232.83	229.51	246.66	233.31	219.97	229.42	226.97	219.44	205.92	211.88	207.94
0	0	0	3.9785	10.279	8.5868	17.418	11.151	11.543	22.845	23.27	15.314	13.514	19.24	17.347	17.061	17.415	11.236	16.915	15.683	15.976	26.461	17.353	15.931	25.112	29.139	21.975	21.8	20.48	22.799	18.515	19.994	17.548	20.446	29.439	24.996	27.649	28.767	22.754	38.333	22.94	37.252	27.95	36.387	32.687	41.374	40.234	42.825	32.977	29.865
0	0	0	4.6873	11.771	10.605	14.275	16.972	20.267	28.203	31.205	35.389	33.848	39.545	44.15	39.379	48.423	44.237	48.304	51.978	47.098	57.611	57.005	61.22	63.688	66.521	62.214	76.084	75.183	80.351	74.606	83.372	83.572	88.23	87.331	94.613	103.31	95.484	106.17	93.48	108.92	108.33	114.7	111.58	106.87	104.28	116.47	112.32	109.53	98.287
0	0	0	10.986	16.941	19.414	27.05	11.856	16.646	20.457	13.015	15.351	5.608	17.42	15.578	19.829	16.125	10.73	20.182	10.657	8.0333	4.0627	6.6331	6.785	10.135	18.543	20.312	15.143	11.21	5.5926	5.6878	11.366	20.018	22.653	13.856	15.777	15.786	11.055	14.661	12.399	24.596	20.887	9.0035	16.898	9.2846	7.9324	8.9019	6.4534	5.4914	2.4683
0	0	0	3.8716	4.8052	2.7026	15.679	14.513	18.06	19.597	11.82	25.44	16.43	23.609	23.276	54.942	30.659	52.257	34.186	32.624	64.717	33.226	59.493	53.835	45.979	61.533	63.019	43.016	43.249	52.977	46.248	41.583	44.925	55.773	53.733	50.152	61.441	48.281	45.546	52.904	69.854	66.097	51.497	62.588	48.265	52.926	52.782	61.521	51.053	73.36
0	0	0	8.99	3.2323	6.6901	12.479	14.287	6.1989	8.6817	11.817	5.5296	5.1465	1.0295	7.8801	4.8534	12.348	3.1622	18.737	3.3874	8.1995	0	11.478	5.5077	3.7059	11.772	13.525	9.6245	7.5136	12.65	11.227	8.8324	13.159	9.9203	15.691	12.159	6.7542	18.247	0	11.594	9.4856	17.402	0	0.22707	1.8299	21.765	5.1194	9.3807	0.13302	11.021
0	0	0	0	3.2021	15.377	10.722	25.351	21.563	27.702	14.803	40.206	40.146	29.193	22.822	26.305	18.76	27.462	17.008	15.839	27.912	23.844	30.695	29.161	23.135	30.977	29.361	21.125	22.343	14.802	17.238	23.27	31.492	33.61	35.515	30.842	35.15	29.831	37.576	34.485	34.613	36.488	39.502	27.866	38.798	34.498	37.824	34.029	30.789	31.584
0	0	0	11.721	19.716	25.503	18.003	30.804	35.036	37.68	43.288	50.063	63.19	29.671	32.55	36.325	45.908	78.637	50.353	47.599	62.273	62.195	65.308	90.445	83.12	62.569	66.678	78.726	83.475	75.615	76.419	86.105	83.496	87.882	83.83	88.659	93.757	97.293	105.31	100.12	106.46	113.43	114.11	118.89	114.09	117.04	120.9	118.18	120.79	121.41
0	0	0	12.903	6.746	9.7956	12.58	16.385	17.849	21.746	28.546	27.18	37.194	32.792	45.469	40.779	46.048	50.093	51.62	47.237	55.737	65.804	66.166	74.314	69.532	65.936	64.451	71.201	74.313	74.116	81.121	77.776	80.43	85.719	87.684	88.575	87.838	93.903	89.449	94.039	89.186	104.55	92.872	100.07	99.918	100.26	101.27	106.41	114.55	123.24
0	0	0	6.3914	13.889	17.897	16.031	22.034	27.05	18.483	16.217	26.21	22.995	25.898	28.697	26.818	30.446	19.646	19.829	16.195	9.8044	19.217	16.416	15.76	19.117	19.56	25.21	29.403	40.787	43.803	49.376	51.473	66.408	73.329	82.818	80.542	82.052	92.467	94.548	99.387	106.22	109.59	106.07	117.66	130.83	123.42	121.61	120.46	139.17	138.53
0	0	0	65.381	85.208	68.817	86.111	77.741	59.028	65.561	65.147	42.428	24.209	26.009	52.22	6.2643	24.27	0	0	0	0	0	0	0	0	0	0	0	0	0	0	0	0	0	0	0	0	0	0	0	0	0	0	0	0	0	0	0	0	0
0	0	0	10.311	15.93	6.7321	18.997	28.393	26.94	39.671	42.143	34.112	24.888	31.469	24.931	43.356	38.985	25.566	41.727	26.384	32.122	28.863	33.39	35.63	34.051	40.99	43.705	39.961	44.72	46.074	38.367	51.313	50.229	61.418	64.202	66.274	68.332	78.384	96.446	85.179	112.03	111.64	111.82	131.59	133.04	133.39	126.58	156.23	141.75	147.07
0	0	0	8.3988	8.6305	10.912	4.2627	8.5436	2.5606	0.20112	0.83919	0	0.85485	8.0559	3	0	2.0604	0	4.1241	8.5702	20.745	22.399	35.131	53.948	71.214	85.657	100.68	119.7	146.72	158.19	181.25	172.63	205.68	201.08	204.18	222.85	225.7	241.22	253.71	230.37	262.28	248.51	262.36	263.35	253.5	268.64	266.05	262.99	253.22	280.58
0	0	0	6.6931	7.5746	27.923	28.06	28.39	21.338	27.607	26.127	30.643	34.738	37.406	26.427	34.428	39.348	35.082	26.685	32.099	44.569	49.571	50.439	46.786	40.527	54.782	43.58	53.544	53.038	48.944	47.983	55.996	58.273	60.408	63.1	67.29	61.177	55.956	61.377	57.54	62.737	59.745	62.55	56.927	63.6	61.912	56.491	54.428	50.315	49.712
0	0	0.64235	6.6171	4.4523	10.748	13.574	16.084	14.846	16.625	20.383	23.437	30.064	26.261	29.196	32.607	31.816	36.83	36.62	39.169	45.821	41.163	35.699	42.893	45.281	47.535	43.494	43.306	49.477	44.016	56.018	54.068	53.662	48.348	50.543	58.872	59.044	59.627	60.208	58.594	59.159	62.159	66.441	75.602	73.979	90.9	97.948	96.341	113.46	124.34
0	0	0	0	19.424	12.647	14.677	18.92	23.326	14.482	30.063	26.566	27.736	25.411	27.81	39.376	25.542	28.062	23.748	28.71	29.61	21.082	21.596	20.311	19.071	27.676	25.134	27.068	27.236	23.519	26.893	25.474	24.134	20.643	23.82	24.504	24.403	31.42	17.195	25.438	20.745	29.08	31.227	32.623	33.553	31.296	22.35	25.259	13.745	16.266
0	0	0	5.6006	28.527	33.095	40.53	50.754	53.184	70.645	78.65	81.509	78.815	87.511	79.433	81.988	93.378	85.878	94.422	83.319	91.148	95.751	88.965	96.576	100.7	107.93	99.64	108.3	106.13	104.05	106.41	111.9	124.94	129.12	146.49	141.27	155.64	173.14	211.43	245.74	236.13	256.06	302.73	303.75	333.34	345.42	361.17	382.15	405.52	411.49
0	0	0	3.7793	7.8323	13.176	31.52	19.596	29	28.801	28.134	33.629	29.041	24.074	35.257	36.898	32.18	27.239	34.641	29.18	27.135	34.106	25.003	35.626	41.475	50.68	62.864	66.053	78.493	75.099	96.556	85.019	123.64	107.34	119.78	132.69	136.33	141.18	147.03	164.87	167.17	173.02	171.25	172.69	179.01	175.93	176.71	182.66	172.28	174.22
0	0	0	6.5779	4.7159	9.0813	16.287	12.975	20.995	18.762	14.607	27.947	26.356	24.834	20.868	42.079	45.426	40.787	46.815	44.317	42.501	52.545	61.933	52.479	53.235	68.861	60.011	64.702	60.901	59.678	62.946	65.891	62.002	61.581	67.164	61.927	56.372	62.043	62.15	61.151	66.903	64.639	66.658	65.229	65.496	63.618	65.575	56.174	71.929	65.621
0	0	0	5.6833	11.519	22.711	17.022	20.511	34.115	46.136	50.953	47.966	52.977	51.219	52.24	60.175	59.226	65.268	71.835	73.535	71.644	73.658	80.305	77.225	77.859	80.327	85.254	84.454	90.302	83.985	88.95	83.128	85.048	94.16	88.448	83.966	87.133	94.509	97.695	94.528	103.85	110.71	105.28	117.39	112.56	127.23	130.06	127.23	125.5	122.62
0	0	0	0.85536	2.4227	12.933	10.966	8.4536	21.672	14.38	17.632	10.667	18.428	24.477	22.393	31.688	31.617	22.986	20.637	24.096	26.259	26.74	37.152	25.107	27.229	32.04	31.25	26.247	35.253	33.885	33.16	39.204	43.181	34.533	36.253	31.285	38.861	39.942	38.165	38.593	42.788	41.651	44.327	34.146	39.786	44.064	37.344	42.266	41.739	34.976
0	0	6.8688	24.612	33.582	0	35.406	37.635	31.947	39.327	31.685	25.728	44.784	38.477	45.172	44.102	41.87	40.228	41.27	37.357	44.103	45.253	51.772	37.074	34.739	48.063	42.74	48.88	46.739	48.16	43.776	45.862	44.113	51.523	50.659	44.713	51.361	43.101	52.716	50.35	55.716	62.465	53.19	66.806	66.229	69.814	64.235	63.796	64.975	63.188
0	0	0	5.3995	12.259	22.848	16.503	25.4	27.677	43.864	43.287	35.749	39.729	34.114	39.633	38.036	37.097	42.846	41.828	50.199	47.081	49.379	41.369	43.856	42.814	45.699	45.578	44.945	58.176	55.207	59.784	61.38	63.631	72.442	77.115	82.847	89.849	96.974	104.46	107.45	110.05	109.05	123.38	126.36	122.6	132.39	138.22	139.61	143.4	141.58
0	0	0	0	14.575	19.406	22.129	18.748	14.164	19.14	19.224	20.787	24.491	25.475	28.924	17.579	19.671	15.776	14.6	14.226	2.9135	16.873	18.53	18.084	18.46	23.982	38.223	40.27	42.915	35.943	44.884	34.872	41.927	34.444	33.683	37.457	35.603	33.004	37.099	51.807	59.171	49.695	47.838	58.053	61.619	74.456	76.61	90.589	82.834	90.223
0	1.4942	6.5259	15.506	6.2725	0	0	0	26.09	20.923	22.399	21.162	21.768	27.935	24.114	24.443	23.921	19.043	22.672	22.767	22.578	23.446	23.531	23.566	22.043	15.461	12.118	18.615	17.253	20.313	26.004	20.511	23.357	23.642	32.344	27.299	33.935	23.926	31.393	24.089	21.184	29.806	26.012	30.85	23.563	24.227	22.673	18.575	18.062	27.396
0	0	0	0	8.8247	8.0562	9.7097	15.043	10.869	8.6518	14.414	16.481	18.217	15.882	14.375	17.899	18.019	18.804	21.166	16.959	25.116	24.058	26.325	30.238	22.823	31.245	18.697	22.636	29.598	25.645	32.974	31.98	30.382	29.474	29.773	35.768	35.717	37.017	33.625	40.998	39.704	40.955	46.418	45.976	42.426	49.452	51.335	51.9	49.386	52.099
0	0	0	0	14.069	13.637	28.412	31.357	50.12	41.494	39.369	52.797	44.059	49.688	46.125	55.402	57.396	53.144	52.337	48.969	42.061	52.748	45.24	57.683	56.703	68.683	62.401	55.578	71.232	64.273	73.192	70.697	76.993	78.308	80.381	69.497	70.084	74.96	68.023	75.21	75.75	73.357	78.939	79.849	75.235	71.672	68.05	70.501	78.396	79.732
0	0	0	4.1266	7.904	11.391	13.677	21.221	8.7447	17.73	15.859	16.088	10.155	6.9444	22.564	10.466	9.2813	9.1707	10.727	3.3425	20.652	15.625	8.0383	10.432	3.0739	16.239	15.555	15.022	18.5	19.186	0	17.804	9.1612	15.533	16.467	15.05	19.873	11.819	10.105	7.817	5.1929	6.1944	5.528	8.1351	15.845	14.317	4.4556	6.8518	1.3772	4.2202
0	0	0	14.416	8.3656	0	16.43	3.7405	0	1.3692	0	16.466	19.352	17.843	22.644	29.148	27.681	17.977	22.101	20.96	17.341	29.933	23.844	27.09	21.897	18.929	17.744	19.404	21.379	19.151	26.371	20.072	25.285	25.81	29.047	32.291	34.117	33.361	35.742	39.438	31.293	39.965	38.24	39.639	40.692	30.144	35.975	30.542	34.509	46.066
0	0	0	11.775	10.773	19.454	13.904	17.628	28.637	33.485	32.8	29.764	26.701	30.251	25.588	31.16	23.782	26.443	28.661	37.111	36.152	35.676	36.235	34.646	39.378	42.587	42.855	44.051	56.15	47.26	43.971	48.665	51.978	52.386	58.471	59.619	67.23	61.696	76.549	61.754	76.981	77.045	77.294	82.243	81.994	92.976	96.348	100.58	100.39	94.622
0	0	0	10.027	5.6218	9.3666	10.36	0	0	0	0	0	0	0	0	0	0	0	0	0	0	0	0	1.47	9.1546	11.326	8.2033	7.0646	7.8915	10.266	21.463	17.309	18.62	21.547	23.227	28.561	32.432	35.841	27.386	32.618	34.482	37.654	37.057	38.745	38.208	40.481	44.31	42.76	35.097	43.91
0	1.143	0	1.3656	3.0505	7.3262	13.575	13.55	15.451	31.871	33.645	25.972	25.179	33.014	37.052	45.497	42.237	46.121	45.426	47.385	45.067	58.227	46.052	48.296	48.024	50.395	48.896	48.837	41.956	35.508	33.928	35.475	29.302	30.299	37.634	38.252	37.767	39.222	29.5	52.03	27.89	39.882	33.576	35.945	29.408	34.323	34.711	39.665	21.272	26.881
0	0	0	3.2801	11.175	23.593	17.168	25.313	41.48	27.638	28.305	27.818	11.377	21.524	5.0338	41.73	44.946	34.637	23.707	35.536	30.02	41.179	36.577	33.697	37.1	41.401	37.293	32.013	39.534	34.617	47.83	59.398	66.151	52.535	56.148	60.666	77.086	70.616	99.367	102.19	112.67	112.03	107.61	111.61	109.44	125.1	133.19	128.97	142.32	128.15
0	0	0	4.1726	14.299	14.984	12.2	7.8692	6.8644	8.2571	1.5204	8.847	4.7397	25.882	18.283	33.107	28.279	24.029	31.581	19.641	26.942	26.944	29.117	34.203	33.567	31.251	39.101	40.48	34.745	27.39	29.49	29.291	30.273	36.393	31.846	30.172	38.867	27.836	25.005	27.653	28.591	32.268	29.502	27.677	25.172	23.022	29.047	20.227	25.864	32.855
0	0	0	2.623	12.123	17.238	12.553	14.687	27.773	20.381	23.89	21.552	17.725	28.582	27.473	37.574	36.476	31.985	28.055	31.35	24.882	21.016	22.333	14.022	21.804	20.812	14.595	16.664	15.862	20.564	17.598	19.387	16.255	9.2643	8.5642	9.994	13.985	16.955	18.84	10.87	15.32	18.079	16.44	11.943	10.445	13.439	8.5069	11.455	6.9694	0
0	0	0	7.2601	9.0727	10.409	7.8465	12.461	2.4681	2.5464	7.4607	7.6789	8.346	10.974	16.987	1.6584	11.88	13.075	15.29	19.683	24.691	19.997	19.855	27.105	28.186	31.969	31.814	32.751	34.064	34.172	49.512	34.187	37.348	50.169	33.861	46.647	40.438	43.226	45.052	49.407	56.305	55.502	51.661	47.915	56.656	66.263	64.972	53.077	53.41	57.696
0	0	0	4.5315	10.762	11.684	19.235	21.953	23.101	31.141	28.027	34.548	36.354	35.088	40.826	42.606	45.449	41.826	43.056	41.174	46.356	47.983	56.389	47.842	42.547	40.431	40.717	31.179	45.264	43.98	42.898	38.832	43.697	37.292	45.513	50.61	51.706	48.06	47.014	44.318	50.275	52.73	48.868	54.446	51.719	35.038	41.578	40.662	49.123	51.353
0	0	0	10.469	16.532	9.8463	26.958	22.824	32.713	39.918	55.959	83.237	105.87	133.11	196.49	216.06	254.55	276.6	297.36	342.52	367.05	385.98	435.53	439.62	476.24	471.04	515.08	505.47	509.94	544.71	547.25	583.25	584.6	610.92	665.73	727	769.55	855.91	943.98	1032.6	1124.1	1188.9	1266.7	1350.7	1416.7	1473.5	1522.1	1571.9	1631.7	1652.8
0	0	0	2.3135	9.278	12.979	16.981	9.2991	19.44	27.089	29.355	30.269	34.594	32.218	40.376	40.268	60.532	54.583	60.286	70.173	87.986	90.274	78.31	85.395	98.591	95.719	105.49	116.53	116.89	117.02	102.84	104.4	101.59	107.81	117.56	119.98	127.44	130.28	124.98	130.97	127.75	141.07	131.57	144.7	141.31	143.3	140.22	153.4	131.4	139.18
0	0	0	2.6683	13.753	12.731	16.426	18.452	25.122	34.304	28.139	35.822	34.644	44.881	40.125	47.008	48.207	42.823	49.231	38.511	46.932	44.714	41.905	39.26	52.439	51.704	54.103	50.809	56.315	43.555	44.042	49.305	51.538	60.567	54.33	55.251	59.642	48.1	45.422	50.232	53.597	50.99	45.978	43.975	43.751	45.274	47.426	49.151	48.186	51.099
0	0	0	0	8.655	20.386	24.934	26.134	29.066	35.418	40.392	38.456	43.014	46.009	37.23	49.311	51.144	55.574	51.504	60.612	52.976	67.87	50.455	56.727	75.128	68.609	73.798	70.809	66.469	63.641	63.774	69.224	62.081	63.061	79.301	73.556	78.765	72.035	71.466	95.418	66.465	86.523	76.424	82.827	78.561	85.019	80.383	82.529	68.649	77.581
0	0	0	0	0	9.1247	23.228	18.802	9.5312	8.6766	13.638	17.655	14.634	13.277	14.063	16.687	20.02	16.828	15.098	15.441	16.121	12.425	6.1476	7.079	10.329	14.374	19.616	21.307	28.584	16.925	36.382	17.854	33.371	21.579	26.801	32.244	26.024	23.001	30.398	37.349	41.979	33.133	36.896	37.212	28.256	37.824	37.558	41.902	37.067	33.134
0	0	0.46978	7.5401	16.768	19.905	22.138	31.893	24.236	33.884	36.035	34.152	32.463	25.784	22.473	27.021	25.507	32.823	25.957	23.764	26.781	27.518	30.909	36.352	29.498	31.44	31.301	33.388	29.879	42.012	41.709	43.952	40.02	54.797	44.768	56.163	48.914	55.868	56.715	56.835	66.275	61.092	57.33	58.769	56.725	59.981	60.261	55.408	60.337	58.98
0	0	0	6.0353	16.949	10.351	8.203	18.754	10.491	19.283	20.061	23.473	35.173	29.789	34.536	40.719	37.685	56.442	46.337	53.838	53.14	52.263	52.557	53.175	54.202	54.632	53.69	58.43	53.539	56.111	69.014	67.838	84.249	78.486	80.926	85.491	83.794	86.625	94.542	89.408	90.555	96.113	103.74	106.76	106.97	107.01	105.99	107.82	109.55	110.69
0	0	0	3.9243	58.617	97.7	40.964	52.647	39.313	64.282	71.99	110.11	74.754	69.721	76.528	75.663	90.915	82.051	81.891	134.16	87.594	95.65	96.869	131.42	149.72	118.5	132.28	117.16	145.92	156.95	142.26	154.06	126.92	124.73	134.21	126.41	132.69	134.86	118.75	119.76	121.84	142.91	125.41	108.44	119.13	102.92	107.48	89.342	87.446	84.345
0	0	0	9.1139	12.267	8.8438	14.325	20.731	20.021	24.766	22.731	34.677	21.766	28.681	33.995	34.785	28.418	31.514	38.588	27.526	29.498	30.557	28.391	32.616	39.566	34.678	44.883	42.929	43.366	38.373	34.79	46.383	54.048	63.631	61.732	52.138	67.464	58.731	58.276	64.442	70.864	72.004	68.836	77.82	65.213	61.668	65.383	69.051	67.825	69.738
0	0	0	2.9225	16.33	7.0524	18.197	21.983	25.968	27.484	37.16	33.257	38.765	32.539	33.739	38.731	37.774	50.222	55.785	48.576	44.399	47.952	43.339	36.774	47.118	41.13	42.252	44.831	38.633	39.776	46.567	42.537	49.152	54.526	51.922	44.105	44.795	53.779	43.599	45.211	42.9	44.061	50.868	47.855	41.325	32.274	33.647	37.38	33.34	37.197
0	0	0	4.6432	12.005	12.309	16.096	17.538	20.506	14.191	13.763	20.3	12.592	11.208	14.362	22.497	30.125	24.142	23.261	17.617	15.402	19.829	18.683	16.764	19.481	31.104	26.968	45.133	59.181	82.904	113.67	130.38	159.21	180.14	195.86	230.39	245.85	259.09	309.9	319.88	333.25	346.6	364.71	396.8	394.89	389.9	396.75	389.88	401.99	396.28
0	0	0	11.708	9.0862	1.795	11.41	11.761	14.671	7.976	6.2517	8.4811	16.077	10.804	12.383	15.413	14.164	11.059	9.1585	11.464	10.187	7.1712	17.632	8.2857	14.539	7.1168	0	3.5595	0.36088	2.6306	4.138	0	11.108	12.215	21.863	24.788	31.804	26.591	30.786	26.405	21.485	31.586	29.53	36.298	36.085	31.358	33.444	31.069	33.751	46.602
0	0	0	5.5966	6.9904	7.0741	15.023	18.055	12.287	8.9783	15.178	15.28	18.485	23.815	17.573	26.785	25.945	24.04	30.095	27.259	25.523	35.324	36.476	34.619	39.754	28.786	34.081	32.719	38.621	34.48	38.42	37.754	41.911	48.038	44.052	49.72	59.478	44.588	48.245	44.828	46.766	46.417	51.933	57.114	58.178	59.67	59.834	50.106	61.339	54.281
0	0	0	5.2171	1.7562	9.9036	17.386	16.139	19.635	22.589	23.422	28.799	28.146	25.4	32.199	30.346	30.327	29.837	30.561	34.092	35.628	33.393	26.01	29.347	34.989	27.951	26.097	31.278	33.436	32.261	38.911	35.907	35.922	36.375	36.089	34.914	35.099	43.518	40.644	36.101	39.313	40.364	39.997	41.95	43.88	41.578	44.267	40.345	53.862	50.656
0	0	0	5.6645	13.859	15.592	13.312	13.495	6.3241	19.037	16.948	11.337	12.513	3.8055	2.854	7.2631	12.53	3.0567	2.9009	5.6423	3.5739	9.5005	0	0	7.2897	6.3637	0	4.4818	2.7464	1.8974	0	0	0	0	0	0	0	0.66653	0	24.802	0	12.369	3.2284	11.076	5.7129	13.474	10.87	15.205	5.8514	6.5397
0	9.2193	0	6.0414	9.1037	1.8686	15.552	6.9165	0	18.765	18.007	16.873	22.017	17.118	14.665	19.111	16.517	16.551	17.079	17.599	17.025	31.49	19.667	17.647	32.071	28.427	29.302	36.177	35.388	33.522	35.141	33.853	36.339	37.432	45.044	42.968	48.81	56.742	38.372	43.078	47.212	57.474	52.697	51.757	44.7	51.901	55.903	44.509	40.728	43.002
0	0	0	18.866	33.634	22.282	31.486	19.819	31.271	42.252	28.923	23.652	0	2.7659	0	0	0	0	0	0	0	0	0	0	0	0	0	0	0	0	0	0	0	0	0	0	0	0	0	0	0	0	0	0	0	0	0	0	0	0
0	0	0	7.4777	0	14.046	18.449	18.363	32.261	31.645	26.924	18.661	28.146	43.557	41.114	64.616	65.077	64.705	67.883	94.716	98.423	116.37	119.4	115.99	134.86	132.55	133.56	151.78	139.91	154.51	144.23	156.73	156.78	145.86	153.93	153.22	146.87	156.94	155.55	153.06	148.21	154.25	160.08	152.29	145.13	161.7	154.29	158.94	163.67	162.22
10.812	0	0	0	67.286	0	63.713	54.61	57.575	0	0	0	0	0	0	0	0	0	0	0	0	0	0	0	0	0	0	0	0	0	0	0	0	0	0	0	0	0	0	0	0	0	0	0	0	0	0	0	0	0
0	0	0	6.1384	20.5	27.71	34.77	33.452	49.44	56.969	55.144	57.851	54.069	64.698	66.969	84.045	78.763	75.604	81.628	79.509	85.739	83.596	93.207	85.795	78.818	90.806	92.061	89.814	81.275	72.892	78.584	88.392	92.781	93.542	85.755	83.846	88.026	81.246	78.947	81.32	65.124	82.721	53.627	42.298	45.156	46.738	76.638	73.757	51.448	49.219
0	0	0	17.681	4.0057	10.62	5.1476	14.535	26.493	6.6588	16.134	9.2445	14.938	16.219	16.192	29.97	27.899	17.535	25.225	29.791	29.267	30.642	30.974	19.547	20.083	26.053	14.362	9.8391	12.455	18.497	19.767	21.201	34.062	19.607	14.482	20.714	37.902	34.335	32.197	31.39	27.014	33.248	31.801	27.436	26.727	33.166	24.99	24.811	27.428	27.988
0	0	4.7747	17.311	22.49	23.963	31.11	28.842	21.436	54.224	51.927	28.155	43.245	26.294	29.018	31.382	27.173	34.843	37.397	30.217	34.346	23.696	22.921	27.272	30.889	34.606	30.177	30.859	32.286	28.704	37.181	43.797	44.125	46.185	46.248	40.312	42.108	37.953	35.419	29.3	31.496	26.091	28.907	25.674	22.88	20.94	19.847	12.468	13.995	8.0174
0	0	19.771	5.2142	39.503	16.819	42.78	83.212	57.952	55.322	69.784	71.277	62.653	51.932	50.598	64.35	82.393	63.874	56.496	58.651	49.506	69.59	85.657	86.202	82.047	106.34	80.524	82.024	92.434	107.81	87.04	88.195	71.749	82.779	79.555	68.872	75.747	85.063	88.026	92.547	84.191	76.386	74.337	73.772	76.277	75.137	79.343	76.594	76.907	77.686
0	0	0	5.5628	14.444	7.1811	16.988	22.018	20.761	26.704	43.418	28.291	36.275	18.682	14.176	52.309	48.298	67.568	63.165	66.32	47.464	52.476	51.505	46.764	51.945	42.713	45.741	45.318	48.06	43.211	56.183	56.976	58.71	64.047	60.11	60.773	62.015	62.967	53.558	60.713	66.576	65.273	77.04	72.08	75.082	73.223	71.978	72.612	70.661	80.102
0	0	0	7.5503	7.6262	14.847	11.028	12.453	14.108	11.001	21.197	21.886	20.972	0	0	0	0	5.2476	11.962	14.795	17.271	16.683	10.33	16.592	13.044	17.58	19.097	16.532	22.806	22.507	30.891	21.783	15.958	24.746	14.964	31.093	23.196	19.273	16.423	21.109	29.29	23.207	25.647	30.967	31.761	41.993	34.909	35.67	35.731	41.194
0	0	0	2.857	7.4056	7.8859	6.7014	8.0425	12.443	7.5111	5.0344	9.4805	7.9666	5.2331	6.1527	16.434	14.383	12.71	12.277	6.722	1.6681	10.683	7.8838	10.535	8.5321	17.66	8.2387	6.9025	3.6393	8.9292	11.26	16.132	11.993	13.055	13.109	10.86	8.9253	11.741	11.47	16.324	22.048	19.411	25.812	22.694	34.003	29.233	33.256	24.063	30.136	34.19
0	0	0	6.743	14.373	15.132	21.839	17.872	19.965	23.046	22.693	26.222	24.607	26.949	21.979	33.79	32.485	42.862	31.436	37.75	37.113	46.85	41.895	46.171	59.142	48.043	59.142	62.644	71.736	69.697	65.064	68.606	74.717	80.079	83.994	75.173	82.014	79.399	79.01	75.929	73.781	72.674	78.493	85.402	83.119	75.981	74.628	70.51	76.594	76.72
0	0	0	4.3507	10.493	5.7379	10.715	2.0496	1.3879	10.79	1.9747	3.8492	2.7586	0	1.6953	1.8631	0	0	0	0	0	0	0	0	0	0	0	0	0	1.4961	0	3.6875	3.0865	17.8	19.779	35.076	41.201	29.055	53.356	30.515	27.731	35.064	31.909	29.777	32.81	35.72	26.131	25.329	24.857	33.317
0	0	0	5.4629	11.026	0.39018	8.3523	8.9182	3.2821	2.7562	2.3109	3.2641	0	2.5632	0	6.4149	10.344	14.86	19.283	28.582	32.039	47.097	53.32	63.532	69.72	88.424	108.37	114.15	121.6	127.55	145.55	145.47	169.98	148.94	155.23	173.7	167.87	163.85	175.66	188.66	200.23	186.48	196.36	201.58	194.23	197.65	186.81	193.16	182.35	187.95
0	0	0	0	23.522	12.365	8.9754	13.837	9.693	16.335	16.599	21.138	21.219	22.391	20.077	20.944	20.099	20.237	9.2775	11.595	13.711	26.635	23.665	19.969	20.447	20.486	15.985	25.822	21.06	15.422	17.393	25.957	28.322	31.23	43.264	34.558	35.8	34.27	40.748	44.758	41.576	42.063	38.091	39.769	47.559	43.18	38.35	36.074	37.61	36.096
0	0	0	10.757	13.805	25.745	20.286	35.271	29.235	39.931	53.243	43.783	28.554	26.952	25.476	32.976	29.655	35.953	36.441	56.428	63.412	78.285	93.507	106.75	122.5	143.32	159.43	166.24	197.32	201.02	200.48	219.6	235.52	247.4	260.64	277.08	275.88	283.79	307.07	296.26	313.47	317.78	331.07	331.06	332.27	354.13	358.1	344.16	341.93	335.72
0	0	0	15.516	11.951	6.055	7.0806	12.889	12.454	6.2589	10.568	24.149	26.407	17.892	22.41	23.186	26.238	31.765	37.319	34.501	36.272	33.355	35.247	26.737	33.327	27.541	35.391	30.096	29.802	30.212	36.145	36.088	38.822	41.24	42.13	42.379	39.558	45.16	44.729	37.944	38.206	39.806	43.367	46.934	40.796	39.158	36.846	39.909	33.248	31.867
0	0	2.7686	0	9.1713	8.9412	1.205	5.434	6.3124	15.338	21.849	12.321	14.734	11.737	12.146	15.739	15.526	19.385	27.075	14.181	17.963	18.622	14.9	12.585	13.439	19.753	12.877	19.455	17.573	24.983	19.243	15.245	19.703	24.015	20.403	25.975	28.337	24.746	18.924	26.698	30.44	25.014	29.511	26.121	26.53	23.673	25.327	23.86	20.092	31.164
0	0	0	5.6404	8.8515	13.922	17.259	15.313	12.118	21.438	26.075	24.454	20.797	17.349	21.749	30.764	32.805	32.165	32.272	41.567	37.837	45.129	35.263	34.851	41.143	40.083	41.734	41.21	36.971	48.18	26.221	26.866	20.524	12.153	11.523	13.328	8.7064	14.828	0	7.6534	4.961	18.809	14.491	15.453	15.233	15.149	11.305	4.6732	0	0
0	0	0	7.7261	9.5556	21.764	8.313	10.146	0.077727	0	6.4495	2.5157	16.565	11.006	14.735	7.8196	13.964	9.1868	16.046	15.339	12.37	18.854	13.099	20.868	13.52	17.584	21.851	13.652	18.98	28.6	33.788	19.887	17.459	35.558	16.507	33.343	28.584	27.605	32.672	35.424	44.953	40.735	32.849	35.68	41.587	51.807	44.759	43.145	53.198	52.352
0	0	0	7.5295	12.472	12.281	24.052	22.903	27.494	30.488	36.63	36.259	40.369	41.068	48.662	52.36	52.156	62.046	51.278	59.654	57.234	59.646	54.331	56.918	58.99	64.092	55.581	55.021	59.768	62.568	52.358	57.68	50.547	57.283	62.139	58.181	62.271	58.517	50.273	74.208	50.646	63.572	52.018	56.927	55.493	60.758	60.673	62.311	46.252	56.432
0	0	4.8635	16.312	45.302	48.719	73.222	76.731	87.1	101.02	85.691	96.243	117.99	110.06	112.72	117.06	127.63	127.31	111.61	105.15	106.3	101.35	108.2	102.91	115.48	101.06	98.375	92.009	94.251	87.561	100.11	92.019	99.395	89.6	97.92	84.75	85.922	76.673	85.502	84.288	77.598	79.749	81.114	63.2	75.091	55.87	58.049	40.499	35.231	30.394
0	0	0	0.31958	8.6603	12.449	17.31	13.775	17.763	23.268	23.412	21.225	22.143	16.121	20.346	32.581	30.334	31.324	26.577	28.777	28.232	34.453	24.438	30.615	30.644	32.718	32.984	32.27	31.56	34.829	27.706	24.254	28.952	32.41	42.743	35.222	40.452	39.884	32.345	64.84	40.413	54.01	43.85	51.379	40.37	51.569	48.008	51.123	32.5	36.709
0	0	0	0.92376	9.8514	12.221	14.552	8.1225	12.716	10.66	16.095	19.074	20.296	14.043	16.079	22.533	19.582	20.677	17.124	23.284	19.09	22.813	24.296	25.044	25.383	36.758	32.89	41.936	41.163	44.968	46.097	43.251	48.99	47.661	46.324	52.303	55.737	49.43	52.704	51.483	48.327	52.04	54.335	60.733	54.018	56.619	56.128	51.83	49.555	48.312
0	0	7.4453	0	20.156	14.957	27.582	33.676	24.013	24.654	25.78	30.137	24.878	28.955	20.18	27.99	29.795	25.741	29.387	30.398	22.88	25.002	21.157	26.817	29.378	30.509	34.755	38.205	39.753	22.788	37.234	28.962	28.709	25.039	30.044	34.933	21.619	23.167	24.068	37.127	35.314	35.257	37.597	38.463	31.986	32.426	33.553	37.11	31.494	27.669
0	0	0	7.8122	14.486	11.199	15.342	7.905	7.5167	3.3513	4.3268	0	0	0	0	0	0	0	0	0	0	0	0	0	0	0	0	0	0	0	0	0	3.4093	2.8144	2.5201	10.872	6.584	14.063	17.666	35.02	37.602	44.97	52.137	52.613	54.658	63.535	67.106	75.676	59.625	64.395
0	0	15.132	18.289	2.2906	7.1944	13.558	8.7264	5.4785	15.43	23.805	22.438	23.473	23.019	29.273	32.02	32.927	33.037	29.571	35.92	32.551	43.627	37.746	35.924	40.831	41.653	52.111	56.795	60.485	47.117	58.667	48.309	62.95	50.952	46.5	55.632	53.798	48.752	53.903	65.63	59.401	65.392	60.669	66.124	61.269	63.756	65.226	73.146	59.094	60.016
0	0	0	12.22	8.0694	16.349	11.847	13.553	21.704	26.496	30.925	26.746	24.331	23.56	32.149	32.778	35.154	41.149	38.639	46.951	55.926	58.048	62.906	74.303	85.127	94.18	98.858	107.87	128.52	124.16	128.07	148.98	154.59	161.46	179.95	191.17	203.41	214.87	232.35	233.77	235.96	237.28	249.93	251.36	263.13	268.44	287.96	283.37	285.43	280.01
0	1.9994	0	0	13.69	11.955	16.081	25.799	21.241	20.281	30.705	25.953	38.535	34.469	37.86	34.811	33.604	37.311	40.026	42.313	54.246	68.254	71.339	66.686	69.522	77.137	68.34	68.36	83.4	84.671	76.564	91.228	92.564	90.098	106.4	95.311	98.841	89.622	103.08	97.357	96.115	98.543	103.99	96.413	95.715	102.96	96.578	89.219	95.672	86.024
0	0	2.5463	10.751	5.3356	0.28798	5.8203	9.7961	18.464	37.482	34.495	22.815	21.647	8.6228	8.8247	13.325	11.575	6.6546	5.2634	0.47303	2.3275	6.5993	0	0	0.60448	0	0	0	0	0	0	0	0	0	9.0223	0	10.081	10.801	5.3287	28.52	12.648	31.139	25.634	27.02	34.082	30.208	31.839	32.586	16.795	22.485
0	0	0	8.0346	9.969	22.61	16.595	20.702	31.353	29.935	38.744	28.572	30.708	31.129	36.678	44.966	41.589	34.03	39.848	72.062	62.477	80.431	92.487	112.09	107.58	118.5	134.82	166.36	201.4	226.24	339.57	375.75	506.27	599.08	713.7	850.34	990.53	1012.7	1203.9	1384.7	1358.4	1301.3	1397.1	1475.6	1594.4	1596.2	1595.1	1721.1	1881.1	1707.8
0	0	0	18.546	14.89	1.209	14.716	0	7.7197	6.7621	0	0	0	0	0	0	0	0	0	0	0	0	0	0	0	0	0	0	0	0	0	0	0	0	0	0	0	0	0	0	0	0	0	0	0	0	0	0	0	0
0	0	0	5.1663	12.383	16.186	12.885	10.736	10.131	0	6.9847	11.969	11.977	9.5625	17.127	15.147	15.982	12.717	15.692	14.448	2.5909	5.2744	1.5759	3.2518	6.7697	6.1491	11.267	7.5613	9.0275	0	15.244	7.8625	17.659	7.2662	2.5684	3.5805	0	0	3.3574	6.4009	4.5284	0	0	0	0	7.6019	0	0	0	0
0	0	0	8.3471	5.3313	2.0768	14.256	13.411	16.316	15.918	19.826	35.56	49.866	61.412	71.676	94.656	118.45	134.68	142.87	146.66	172.24	187.01	193.28	209.78	227.39	226.09	241.77	262.03	276.49	285.76	306.58	295.68	312.22	311.15	314.59	333.44	333.01	321.52	335.63	353.48	356.3	382.03	385.69	395.96	412.98	398.24	402.74	407.07	405.65	414.56
0	0	0	6.7664	14.328	8.9246	20.204	22.202	20.001	29.973	28.509	40.213	38.795	35.523	37.287	33.764	41.238	49.557	39.914	44.974	41.707	49.095	82.316	38.452	42.152	41.594	40.88	41.393	34.891	36.62	40.674	43.887	44.436	48.115	41.244	42.582	44.632	48.165	36.758	40.231	36.932	37.835	41.904	39.039	40.477	33.48	30.096	31.127	27.631	32.835
0	0	0	0	14.898	10.214	22.8	14.13	14.471	16.992	19.968	18.358	23.535	23.711	29.698	28.762	31.259	36.821	41.534	43.934	39.26	41.184	36.277	44.322	35.744	48.363	55.242	50.976	57.626	42.15	50.374	43.726	65.227	43.268	42.235	51.389	50.286	50.168	49.262	56.069	57.878	46.173	50.765	47.512	53.306	49.578	45.87	60.269	49.648	52.106
0	0	0	3.5548	9.2972	21.51	32.767	47.662	49.517	47.784	55.862	51.359	51.786	56.633	55.431	30.711	19.851	34.016	22.345	19.028	20.744	20.641	14.497	20.658	22.631	24.166	25.306	32.919	31.294	30.783	32.541	34.897	42.251	51.5	49.743	51.085	50.965	61.587	58.22	64.283	62.229	60.447	66.656	63.987	63.627	64.159	66.275	55.977	57.473	58.809
0	0	0	7.7549	10.481	7.4266	10.277	5.9644	14.854	11.736	8.7553	16.114	9.2846	18.361	11.295	16.369	21.763	13.694	16.947	17.176	3.9984	20.387	14.754	19.5	22.054	21.255	26.55	23.353	25.756	31.132	31.713	29.135	32.022	34.37	33.075	42.398	39.5	47.72	49.746	64.649	75.213	81.847	93.936	105.74	112.91	118.97	128.24	139.67	150.27	154.03
0	0	0	10.893	12.702	10.909	12.532	17.071	29.067	33.692	33.709	47.208	43.624	53.32	62.447	76.06	80.072	82.852	106.68	116.69	136.47	170.8	202.47	231.76	268.14	284.04	344.77	369.81	403.35	446.49	466.32	507.79	528.7	563.94	568.87	583.67	602.83	619.44	621.83	633.17	658.72	651.16	647.33	678.82	658.96	666.81	676.8	669.16	682.5	674.09
0	0	0	14.576	8.6686	9.0161	16.699	21.669	31.365	27.925	38.189	35.673	39.086	44.957	59.618	50.378	57.872	54.45	62.379	59.155	68.366	63.517	74.978	66.13	70.231	77.058	76.92	81.404	79.856	74.78	74.981	79.905	77.798	87.877	87.334	90.497	107.81	110.08	112.2	107.9	117.52	128.93	129.98	105.31	115	112.43	125.27	109.81	114.49	114.69
0	0	0	3.6364	10.491	13.147	23.85	23.412	29.479	23.2	35.919	36.026	41.586	52.108	43.846	60.652	52.316	56.926	59.026	54.576	58.18	64.384	63.958	62.149	64.678	61.274	65.948	65.034	66.59	62.827	61.236	65.481	62.185	67.613	70.081	69.573	77.886	69.262	71.206	59.547	59.256	62.133	70.997	71.634	70.651	69.335	68.965	65.549	71.523	70.495
0	0	0	13.286	12.326	13.488	26.532	13.626	30.96	20.558	13.42	21.456	24.529	26.001	41.98	33.607	32.263	38.19	33.069	41.617	41.321	43.996	52.505	47.161	48.502	57.247	53.394	59.685	54.541	54.701	45.936	39.574	37.848	53.849	61.61	60.254	61.389	63.8	69.067	65.478	75.905	74.51	71.937	66.3	70.784	60.922	64.12	59.786	67.699	56.596
0	0	5.6537	12.644	5.9735	29.162	22.977	8.4174	7.1492	20.112	20.523	26.501	17.723	19.966	0	13.345	0	0	13.87	13.586	14.129	20.226	34.507	21.401	26.197	29.671	24.782	30.388	37.379	35.03	35.235	33.619	49.846	48.871	54.847	51.43	63.98	64.225	65.538	81.266	65.725	69.115	63.19	74.293	64.587	62.645	60.576	56.525	46.665	46.775
0	0	0	6.7748	9.17	15.76	9.3675	15.388	7.1967	8.9671	23.764	18.45	18.095	20.958	22.694	27.97	28.196	28.658	24.948	25.477	31.867	36.261	31.225	25.454	34.877	39.586	27.472	26.423	22.019	28.461	21.269	28.599	19.758	28.12	38.521	35.935	42.548	40.823	27.658	64.463	32.173	48.087	41.508	46.306	40.516	43.451	39.875	46.489	26.817	39.269
0	0	0	11.985	13.473	17.343	2.9088	18.069	21.519	29.837	30.033	25.572	28.691	36.513	35.805	31.946	36.541	41.789	42.068	45.03	44.304	53.012	51.073	55.356	60.077	60.583	60.892	58.198	71.004	63.691	66.142	70.219	67.289	79.406	72.552	74.155	79.862	88.601	95.634	81.293	91.763	89.585	93.47	93.714	88.228	116.14	110.2	110.68	104.2	103.77
0	0	0	7.5414	10.338	6.3839	13.915	11.306	19.441	26.622	19.082	25.433	23.397	29.314	21.877	34.409	33.838	32.861	35.613	27.902	32.803	28.81	35.502	41.631	51.264	49.101	54.493	54.894	53.107	47.166	46.496	58.138	61.957	70.632	71.569	71.223	81.139	68.717	75.759	77.718	89.811	93.747	93.324	95.548	91.397	101.48	107.6	109.78	111.63	115.1
0	0	0	0	9.085	17.389	13.442	26.985	15.894	21.554	22.758	30.507	36.482	38.054	30.004	35.827	33.302	32.089	27.608	25.363	36.235	43.482	42.491	44.325	41.892	47.061	46.357	41.848	44.768	42.826	42.358	45.45	47.569	46.346	53.013	43.137	43.421	43.098	45.569	42.49	40.241	46.146	43.07	38.16	49.047	42.62	38.064	36.646	38.324	33.358
0	0	0	5.0921	6.2036	9.1781	21.456	18.255	8.3247	18.721	19.554	20.056	14.951	9.8866	18.258	15.733	19.342	11.07	3.6229	2.8867	1.2255	3.9452	0	0	9.4345	0	0	5.2859	0	7.2729	0	4.8537	4.6756	12.77	14.624	9.7166	21.611	22.613	9.6377	42.89	15.038	17.47	1.8548	0	0	6.7965	7.6231	20.97	6.3939	7.8988
0	0	0.57101	8.1526	6.7933	15.333	9.4771	12.007	20.18	23.69	31.273	25.534	28.204	23.587	27.711	31.542	35.767	40.551	45.782	55.991	64.07	76.708	76.899	78.769	101.72	110.33	115.85	133.63	141.97	145.58	156.15	172.98	171.69	186.29	187.8	194.23	195.6	202.6	214.59	211.16	218.07	215.74	212.72	222.8	224.36	222	235.71	225.07	227.24	219.71
0	0	0	6.1456	0	21.782	18.522	20.418	15.373	11.246	15.825	3.8089	13.674	9.3996	16.774	15.844	21.461	19.75	24.649	16.421	30.751	21.086	25.101	26.204	22.962	22.313	30.509	23.732	20.052	25.354	37.698	24.804	25.662	51.631	18.827	40.083	36.776	34.226	33.509	35.509	47.652	39.09	42.008	36.944	38.529	45.797	37.024	33.827	39.11	41.059
0	0	0	13.547	12.86	12.492	25.433	26.745	26.099	34.694	31.918	41.044	34.347	45.086	41.294	54.28	46.969	50.454	66.186	63.005	70.51	64.72	71.823	80.679	86.5	91.115	98.89	97.393	100.31	92.24	92.656	110.28	113.17	109.88	116.57	109.49	117.32	119.1	109	117.72	134.51	130.73	125.71	127.35	130.76	130.6	132.49	133.96	137.04	139.81
0	0	1.5572	6.2694	1.492	12.318	5.5132	15.497	13.14	11.524	14.47	15.969	16.455	11.317	13.833	20.346	22.623	21.841	32.363	29.231	39.764	32.902	38.086	44.06	48.394	48.827	46.371	42.781	47.281	48.407	53.921	50.067	52.944	42.645	44.907	52.683	50.938	57.922	54.643	57.441	54.192	55.186	64.477	49.599	43.267	46.023	49.474	48.784	41.153	46.322
0	0	0	10.01	12.981	9.9486	0	0	3.2816	7.1604	0	3.1011	0	13.547	1.14	17.582	5.1867	4.778	24.598	0	19.507	22.835	28.115	26.033	50.116	55.207	72.529	54.968	62.223	63.513	67.629	79.41	87.68	106.89	107.05	92.942	124.12	128.23	120.26	127.21	137.32	129.42	133.47	143.83	115.69	132.81	136.7	147.15	133.11	143.51
0	0	0	2.1882	6.9769	6.3952	16.036	16.548	21.76	15.916	19.716	23.282	24.971	19.169	17.194	20.15	19.782	27.562	20.804	27.983	36.767	33.836	24.798	29.361	35.919	23.724	27.445	23.485	23.538	28.075	28.32	31.44	31.406	33.26	27.207	34.256	29.932	34.607	33.201	25.21	31.96	28.442	20.586	30.531	22.845	23.773	25.104	20.629	22.527	25.897
0	0	0	11.356	16.451	29.199	22.812	33.222	41.559	47.473	55.392	40.672	43.774	57.837	45.369	46.826	51.751	61.361	75.009	85.123	79.568	97.175	106.49	132.85	130.73	153.76	162.3	188.73	243.77	245.4	286.23	280.68	288.74	302.26	295	335.42	379.33	389.32	428.25	423.63	427.03	441.64	456.57	460.89	453.17	479.15	496.05	501.05	500.36	507.78
0	0	0	19.906	11.373	18.494	19.991	20.105	20.967	17.388	17.42	24.381	27.022	27.277	24.794	28.996	28.341	25.358	23.424	23.091	31.092	27.103	35.434	33.812	30.469	27.28	18.511	22.714	25.628	31.435	35.941	24.409	34.416	34.907	36.924	33.55	44.04	36.162	42.298	31.459	33.355	30.287	31.584	41.908	30.377	25.938	31.583	22.398	26.702	32.67
0	0	0	18.021	21.137	41.695	35.021	52.376	65.406	96.5	124.11	126.76	163.4	172.81	206.88	213.97	243.21	280.49	304.03	335.9	333.77	357.06	365.69	381.55	381.46	398.23	390.02	401.38	426.64	408.86	438.29	398.47	390.63	396.04	378.78	367.9	396.44	374.48	377.07	356.36	352.95	379.54	350.85	359.25	351.57	352.62	347.44	353.77	355.28	353.24
0	0	0	11.865	9.5949	22.282	23.084	24.658	31.067	28.068	24.005	13.877	30.105	25.81	18.536	23.746	21.366	24.684	34.567	32.66	27.242	30.557	31.695	32.722	40.272	42.073	38.559	36.007	35.571	42.312	49.17	46.345	43.896	44.083	37.188	45.543	43.326	44.142	35.557	34.159	29.567	40.009	31.915	29.452	26.008	28.034	27.97	31.247	26.92	26.491
0	0	0	16.152	22.681	25.766	41.533	33.521	43.131	36.033	52.068	55.483	61.304	58.731	45.543	48.871	50.927	60.255	62.797	71.437	59.886	65.834	68.724	61.68	77.578	72.491	82.518	79.766	82.662	70.857	89.324	91.437	112.17	135.23	144.67	170.84	197.54	228.57	252.64	281.06	295.55	336.35	356.72	383.58	413.24	422.88	436.19	446.61	456.53	484.25
0	0	0	5.5971	11.756	20.175	10.751	12.159	10.163	6.1336	9.6466	5.1612	18.334	17.443	19.37	11.783	18.4	18.204	18.765	18.11	23.289	14.685	18.677	20.615	15.227	16.836	22.549	23.606	19.777	20.86	36.509	18.791	21.661	49.913	15.592	33.353	31.331	32.03	35.212	37.699	52.066	46.604	45.015	43.914	49.545	64.172	65.543	60.848	69.282	80.111
0	0	0	8.6213	5.73	21.117	26.541	17.972	42.35	37.859	35.036	31.963	32.915	39.777	35.411	52.469	40.93	34.958	31.519	41.483	36.69	41.907	41.195	38.226	37.501	40.294	38.404	39.026	28.1	35.649	35.286	39.37	41.746	23.52	33.25	31.399	38.612	40.336	33.962	30.433	36.337	41.468	41.329	30.378	38.942	38.171	33.238	34.129	34.934	31.633
0	0	0	17.703	37.064	47.295	62.733	64.073	75.607	61.143	52.672	56.798	54.082	78.971	84.975	83.754	73.599	93.827	84.986	101.51	89.86	92.057	87.028	90.805	96.774	94.589	102.9	100.55	110.73	109.19	118.13	150.57	160.62	179.3	169.37	124.61	124.6	122.6	112.83	114.11	125.28	121.41	119.92	120.54	114.92	127.72	114.38	111.93	123.62	122.94
0	0	0	4.0133	15.363	12.296	23.028	23.845	25.133	17.883	26.647	23.568	38.932	28.514	39.047	33.961	33.712	33.389	34.323	41.906	41.84	44.821	47.023	43.691	37.079	48.693	51.84	54.63	59.038	59.42	61.299	61.53	63.577	66.209	67.478	70.008	71.748	73.6	77.113	64.952	67.707	76.236	70.538	80.02	71.936	78.973	72.863	65.835	68.475	67.135
0	0	0	6.5093	19.556	15.184	23.921	24.631	23.468	20.328	28.288	30.137	31.758	30.548	31.769	34.429	32.391	48.61	49.459	50.715	61.893	71.467	84.76	81.412	103.72	103.36	113.26	116.47	125.19	124.01	137.03	144.45	153.75	161.04	162.61	176.46	179.89	180.26	189.19	189.73	195.77	209.53	223.54	227.34	236.45	229.23	225.03	236.56	229.23	232.1
0	0	0	6.4641	18.376	22.088	14.533	12.558	28.434	41.224	43.85	46.355	54.64	53.461	49.215	53.271	66.657	89.181	93.411	85.504	85.861	81.375	118.31	129.7	108.64	129.87	110.34	138.87	161.39	163.05	162.25	158.79	165.9	167	179.5	181.92	200.04	224.16	238.91	253.97	275.55	276.77	295.94	302.78	319.4	317.13	320.68	342.33	343.52	327.61
0	0	0	6.382	11.274	22.952	20.768	20.211	13.734	18.84	24.09	14.09	22.213	24.907	24.06	8.9514	16.207	15.868	20.82	20.599	23.21	23.112	23.593	18.691	16.06	24.555	22.884	12.575	13.883	11.923	23.99	14.869	14.365	33.03	4.907	19.834	14.575	12.125	16.562	13.824	17.5	11.81	10.367	11.692	12.334	28.35	20.303	14.229	14.722	13.124
0	0.1704	0	0.34775	10.009	5.2845	15.573	11.825	18.286	21.41	21.659	17.972	20.548	13.882	15.653	21.296	15.956	26.515	25.671	27.379	24.735	32.356	18.02	25.746	24.568	26.052	23.76	30.796	27.225	31.502	22.472	26.467	18.75	26.504	36.678	35.504	49.38	49.27	40.243	77.579	54.772	76.334	58.224	73.841	71.556	68.294	68.21	75.815	68.971	67.952
0	2.025	0	4.5483	6.3249	8.8403	6.1728	6.069	12.914	14.857	19.378	16.992	17.35	12.682	16.837	10.051	21.164	24.693	26.134	27.888	27.709	20.712	32.657	29.444	35.153	29.339	27.165	35.488	44.713	50.877	56.704	48.115	59.538	62.555	69.904	67.19	82.684	78.04	84.211	86.089	86.025	90.166	88.327	91.329	97.714	104.58	118.66	113.34	118.21	112.13
0	0	0	4.6127	6.7958	13.99	6.767	17.403	36.309	30.636	36.41	32.591	38.747	47.59	62.598	69.965	79.917	78.809	70.568	84.608	65.939	73.769	91.441	87.558	86.551	83.795	82.273	76.828	77.609	84.839	82.604	89.594	91.121	80.91	81.316	78.866	87.379	88.03	91.183	93.974	99.091	93.113	101.77	87.58	98.925	102.5	104.42	91.501	78.27	91.56
0	0	0	0.84911	17.091	10.758	25.212	17.722	17.725	18.117	25.353	22.019	22.757	30.291	30.767	30.334	28.644	29.228	21.864	25.638	28.789	31.723	20.2	32.07	38.144	39.936	41.905	47.649	45.535	40.586	55.918	39.878	44.87	39.034	43.193	43.795	45.665	46.714	48.104	74.322	66.36	70.199	84.867	95.889	100.94	106.7	116.46	124.53	119.21	127.41
0	0	0	3.9395	18.881	20.002	19.298	31.652	32.792	41.233	41.509	51.078	51.649	42.739	51.26	49.453	49.573	47.581	39.919	37.437	40.144	43.422	43.36	45.841	44.791	46.187	40.18	39.458	45.014	45.223	49.896	48.792	60.07	64.896	73.618	74.899	82.503	80.585	97.717	105.08	113.03	121.1	125.85	126.91	137.48	137.38	136.28	141.23	148.59	150.49
0	0	0	1.8565	10.601	19.68	27.406	34.906	22.433	27.507	35.126	32.485	38.9	45.112	44.021	33.479	36.916	36.578	34.93	35.923	36.294	36.749	36.112	44.77	40.134	40.132	38.989	38.441	43.231	45.016	53.653	42.12	43.607	66.906	39.875	53.202	49.233	43.246	44.749	44.279	51.796	48.571	40.418	42.722	41.079	51.056	46.842	42.569	49.228	43.202
0	0	0	12.861	7.6928	16.494	15.294	18.241	25.708	28.083	36.525	30.058	21.687	20.8	26.342	30.094	29.647	40.968	40.806	54.777	61.798	67.917	67.819	72.1	90.757	95.581	99.327	107.83	115.57	106.27	87.096	86.212	89.011	93.499	95.661	102.76	104.69	113.67	118.39	107.17	120.7	117.41	139.58	124.13	120.93	125.19	127.22	122.57	117.78	120.12
0	0	4.3718	8.6827	0	14.494	19.649	21.831	36.685	27.493	28.975	21.515	31.794	37.078	34.128	52.208	57.868	58.379	78.839	117.63	166.65	186.33	226.84	260.88	315.6	360.06	376.67	445.08	469.86	483.71	532.77	582.12	595.19	620.16	611.06	636.33	691.28	755.61	772.36	796.9	879.24	904.13	935.91	948.55	994.1	999.38	1062.1	1075.7	1094.8	1114.4
0	0	0	9.7391	7.5888	6.631	9.3505	9.5515	19.431	25.697	25.651	21.165	24.487	32.427	39.313	35.233	32.865	40.531	37.137	38.478	44.072	48.361	40.369	50.897	52.399	57.415	48.37	59.269	56.988	56.878	62.097	71.859	69.78	84.58	89.762	90.532	104.09	121.27	123.23	147.54	144.29	153.78	163.8	163.49	181.82	168.47	184.21	182.16	208.68	191.21
0	0	0	3.1899	8.6784	20.135	27.472	29.059	28.023	25.292	26.184	25.241	28.799	30.538	27.142	34.334	39.188	31.472	28.216	26.195	16.534	28.629	29.002	28.466	32.768	29.184	26.276	27.347	23.741	31.398	33.855	33.874	30.874	34.211	36.775	26.334	31.872	30.962	31.204	34.577	33.734	38.658	35.211	39.385	44.813	35.984	31.353	36.789	39.544	37.625
0	0	0	0	6.0117	12.718	8.7536	12.585	11.791	16.67	14.435	20.597	19.312	16.064	22.94	19.916	18.302	22.628	10.803	15.776	20.918	27.769	28.219	26.422	21.335	25.619	25.587	31.675	32.109	28.734	35.339	42.244	52.4	56.978	57.793	58.212	60.893	60.524	68.819	68.584	74.126	76.622	87.382	75.734	77.724	84.98	88.077	81.127	91.392	79.685
0	0	0	4.0902	10.829	14.631	27.515	25.278	28.008	27.014	30.352	16.805	32.018	34.037	31.42	41.84	35.875	36.349	35.836	39.179	37.219	43.862	40.415	36.471	48.366	45.373	42.478	52.304	51.648	48.878	45.726	45.741	49.466	42.706	48.972	63.125	76.408	77.082	79.771	84.995	93.447	99.162	105.31	126.27	125.06	141.67	135.96	127.18	152.31	146.63
0	0	3.6316	18.253	32.361	0	16.903	17.364	6.7804	23.473	31.644	17.136	24.511	27.649	26.095	20.171	34.813	23.653	21.671	20.057	15.686	12.931	16.701	5.9089	7.8819	11.222	16.25	17.49	6.5276	8.3145	0.23409	10.807	0	3.091	0	5.162	0	0	0	0	0	1.7	0	0	0	0	0	0	0	0
0	0	0	5.3967	8.8354	10.881	13.776	12.238	6.6883	8.2329	11.706	6.6807	10.861	9.8923	12.9	0	8.5492	0.21466	7.4108	3.1048	6.7602	7.2897	3.3053	21.74	10.052	9.5318	15.746	14.471	20.188	21.254	29.768	25.294	25.246	47.093	46.387	70.492	86	87.706	116.13	145.97	187.45	193.58	207.38	249.67	259.46	296.26	296.98	286.45	349.96	359.98
0	0	0	9.1873	13.229	19.361	19.989	22.691	41.341	37.045	38.575	37.276	42.591	51.867	48.585	67.024	53.515	51.286	51.468	53.053	52.96	56.355	50.757	53.246	54.202	62.496	55.955	55.234	54.984	66.918	76.239	94.73	117.7	127.35	164.27	196.03	248.41	265.66	298.91	324.05	365.78	384.18	425.4	434.33	441.57	447.45	444.03	461.81	456.03	471.16
0	0	0	9.7062	9.4467	16.434	15.702	18.851	25.09	24.608	27.033	33.093	37.644	39.067	37.121	31.11	38.61	29.022	41.214	36.245	44.819	40.381	35.539	37.025	42.127	43.057	50.602	43.463	51.246	51.284	66.353	54.472	55.922	63.639	43.604	63.834	51.448	57.442	57.709	55.652	68.715	57.086	56.429	53.087	61.243	70.076	70.043	56.994	69.717	66.93
0	0	0	12.1	5.9203	22.265	13.502	15.459	21.592	16.639	24.53	20.616	20.972	12.353	23.865	29.985	26.305	23.495	24.954	28.707	23.919	31.937	33.016	29.965	31.664	31.944	22.882	26.874	32.425	30.294	34.245	32.705	27.529	27.748	33.537	24.127	37.144	34.628	31.859	36.661	32.165	30.123	19.575	30.169	28.135	31.269	34.302	29.901	33.895	27.213
0	0	0	8.2977	7.2111	8.2175	11.258	14.886	14.943	13.995	12.417	11.02	18.987	19.509	15.851	20.877	30.347	26.067	37.756	33.396	35.689	37.71	37.216	42.96	47.537	60.834	51.828	57.818	64.212	73.424	131.44	92.889	94.037	101.07	128.58	163.67	196.77	231.41	267.79	312.9	348.78	386.34	411.04	453.17	496.56	533.35	535.97	555.79	566.85	605.33
0	0	0	4.5943	7.2982	11.855	16.509	21.076	19.39	16.837	24.593	26.271	19.982	17.99	21.952	22.351	27.043	28.019	20.455	28.816	24.302	25.22	22.58	20.919	25.989	31.058	28.779	23.962	31.429	27.799	32.295	30.319	33.113	34.21	38.048	41.346	40.557	44.588	42.978	37.707	48.744	48.105	49.943	60.99	59.594	62.563	54.262	65.846	59.624	55.486
0	0	0	4.1438	16.167	8.1007	12.485	24.334	25.749	30.069	34.829	40.384	46.677	39.406	41.732	50.6	53.742	52.744	64.552	61.237	55.921	57.587	59.227	47.39	62.345	56.809	57.165	53.593	55.311	45.275	50.888	51.875	49.92	56.822	51.677	54.063	53.152	59.444	51.423	52.295	50.474	56.089	61.71	63.163	56.263	54.28	47.152	48.393	45.918	49.314
0	0	0	6.406	1.4347	11.889	12.482	12.03	13.563	5.2732	16.043	12.381	19.834	23.53	22.641	18.898	22.512	22.799	22.518	24.965	34.507	31.154	29.88	31.724	31.525	31.764	35.684	36.908	38.349	42.659	59.219	40.713	49.691	61.081	40.967	60.234	55.953	56.603	59.642	59.463	69.32	66.063	71.292	62.122	72.346	86.885	76.735	75.148	80.882	82.606
0	0	0	5.9201	14.387	10.603	17.329	14.33	17.598	24.022	24.937	24.398	31.46	23.714	21.939	36.193	30.799	20.216	22.076	27.122	29.324	27.837	26.343	27.868	25.396	31.24	33.664	35.669	35.056	33.746	28.496	37.414	38.587	34.958	38.414	32.838	38.835	32.936	29.894	40.353	43.947	38.081	36.556	43.11	43.743	52.849	42.603	44.334	40.915	45.038
0	0	5.9141	16.838	0	7.1853	14.52	16.198	23.561	27.465	35.031	34.779	40.491	34.278	44.135	49.092	50.895	51.066	55.201	66.625	61.257	67.218	75.819	81.857	89.576	92.743	93.341	101.67	122.73	130.64	142.15	153.14	163.69	166.41	175.65	177.98	205.37	214.06	226.02	237.25	239.37	246.61	244.76	262.39	267.81	273.14	279.79	271.03	278.91	265.85
0	0	0.63286	6.3377	8.249	8.1855	15.855	15.697	10.163	15.533	5.3056	5.6927	7.6803	4.7423	5.2852	7.2495	0	0	0	0	0	0	0	0	0	0	0	0	0	0	0	0	0	0	0	0	0	0	0	0	0	0	0	0	0	0	0	0	0	0
0	0	0	0.051131	6.0786	12.378	17.929	16.982	22.255	16.887	28.453	18.545	19.697	16.347	14.317	23.165	11.169	25.678	18.233	15.985	21.463	19.854	20.402	17.412	21.297	20.37	23.492	26.576	16.139	21.48	28.183	22.195	22.017	33.024	21.039	33.967	31.079	38.686	29.484	39.762	47.99	29.271	30.128	35.653	29.234	30.633	36.953	26.753	30.854	30.477
0	0	0	4.426	10.639	12.212	19.732	16.577	18.675	19.141	27.236	27.451	24.6	21.975	24.337	26.891	26.936	31.755	34.67	34.978	28.565	35.549	38.431	27.575	41.772	37.677	34.147	34.47	38.758	34.555	46.126	46.672	52.333	58.116	56.121	62.347	66.096	72.25	72.393	75.848	71	76.649	85.159	85.806	91.425	83.806	93.3	97.739	91.527	97.044
0	0	0	1.3242	12.132	15.327	25.867	24.804	26.215	24.301	34.758	38.158	44.759	36.579	32.795	42.135	30.445	35.715	34.383	33.789	32.251	28.797	37.011	29.466	27.416	35.955	29.838	39.956	40.783	34.734	40.541	30.849	35.328	34.985	42.433	34.79	38.361	43.547	38.515	38.392	30.588	36.322	36.295	53.602	43.159	44.085	38.556	44.995	45.685	38.989
0	0	0	28.172	14	33.345	18.435	12.35	32.667	16.678	6.2842	3.1569	16.336	13.563	23.15	28.24	22.339	22.102	11.453	0	0	0.70048	0	0	0	0	0	0	0	0	0	0	0	0	0	0	0	0	0	0	0	0	0	0	0	0	0	0	0	0
0	0	0	18.086	21.398	23.115	11.453	25.644	33.738	44.598	52.898	42.444	40.368	43.006	49.246	47.753	47.882	51.7	59.172	58.005	66.813	62.79	63.803	72.096	77.148	70.014	78.864	83.668	80.726	72.18	83.628	82.068	72.832	80.798	75.711	85.531	88.065	87.776	90.977	84.458	93.01	86.714	86.303	90.489	91.276	88.53	89.255	87.287	79.93	76.503
0	0	0	4.3097	4.6224	12.505	20.105	20.688	38.446	28.634	30.358	27.814	31.45	37.603	36.745	47.575	52.986	40.628	39.395	52.795	48.343	54.427	55.968	51.524	61.205	54.82	38.968	37.082	30.994	37.082	37.717	42.564	50.824	31.19	36.394	38.143	42.584	42.253	43.115	39.854	46.609	51.758	53.659	43.249	40.523	45.608	48.706	39.842	41.706	42.407
0	0	0	6.4441	4.4349	15.143	12.51	20.455	11.637	19.312	18.768	27.833	19.62	22.462	26.748	26.109	40.839	46.281	44.06	31.443	23.161	41.372	31.041	31.017	36.067	35.986	45.866	43.998	50.046	40.666	48.989	39.071	58.594	35.734	29.139	47.58	39.543	31.407	37.825	40.541	44.965	41.176	38.929	35.117	38.802	40.854	34.761	45.622	39.231	35.376
0	0	0	6.7274	12.676	6.3061	17.135	9.2588	21.345	21.919	20.727	26.853	23.612	21.893	23.095	22.991	29.625	25.955	21.924	28.661	29.866	22.838	21.966	20.563	27.616	21.753	24.605	18.058	17.548	21.357	29.558	24.358	26.415	23.094	22.242	24.37	46.953	57.019	18.474	14.094	17.643	23.523	15.005	21.962	16.561	18.746	18.67	8.4941	20.61	17.62
0	0	0	8.2843	4.8265	13.712	20.653	12.731	22.772	13.829	14.59	19.115	26.048	24.034	18.357	35.262	30.014	26.929	19.392	18.369	11.554	20.395	16.752	14.515	15.729	19.462	11.603	14.896	17.671	18.552	16.177	16.657	14.51	11.556	13.658	11.494	6.4546	14.515	7.5138	11.987	12.227	8.7846	13.68	12.182	10.904	14.158	9.0014	16.545	21.109	22.045
0	0	0	0	12.916	19.87	24.372	39.942	42.563	35.049	43.636	48.401	44.572	36.682	47.795	42.473	44.294	51.727	74.883	76.111	80.186	87.017	92.672	87.728	99.806	96.092	101.93	104.38	115.49	105.6	81.078	96.284	102.86	114.42	112.23	111.35	107.88	124.63	120.5	124.6	136.79	131.19	130.9	130.34	137.37	131.67	130.71	133.8	138.97	142.76
0	0	0	12.269	3.7031	13.689	14.973	19.657	23.87	24.664	28.03	26.843	24.678	25.218	28.961	26.761	31.212	23.771	30.018	36.249	36.404	45.344	34.406	37.1	45.053	48.587	51.986	50.564	54.442	58.443	52.297	52.217	48.428	55.91	69.185	63.406	67.069	72.238	58.125	82.038	57.512	78.155	65.836	71.862	68.522	64.728	58.45	61.952	53.924	60.501
0	0	0	6.3577	4.8664	7.0373	7.1607	8.0885	12.048	5.3884	7.9337	5.9468	12.597	11.07	10.159	10.641	12.339	6.4967	14.393	14.759	17.375	19.472	13.361	16.184	21.028	21.982	19.684	15.055	23.84	24.386	31.812	29.324	30.577	23.661	26.973	31.603	39.178	37.206	31.839	32.971	28.772	33.033	30.039	26.786	29.851	26.882	37.044	28.442	33.805	29.523
0	0	0.73739	0	7.4098	11.911	12.725	16.831	17.214	18.143	29.226	30.811	39.436	43.589	45.279	57.787	48.753	55.925	58.547	60.815	65.504	75.34	78.23	81.019	86.472	76.158	81.777	89.391	105.6	99.534	99.864	98.613	107.31	131.63	128.15	131.77	146.56	129.74	134.48	127.93	121.79	122.21	129.19	129.47	134.91	131.97	136.35	137.83	145.26	144.97
0	0	0	4.5411	13.649	15.406	17.679	14.135	25.144	18.893	22.496	19.848	21.871	30.588	27.338	24.469	25.305	27.538	25.725	19.202	24.308	18.883	23.701	20.239	18.91	23.218	22.001	17.775	23.847	21.48	34.23	43.216	27.581	36.553	22.126	28.029	17.747	19.025	22.074	21.246	33.202	23.711	25.479	15.554	24.311	26.914	27.236	17.685	18.467	17.014
0	0	7.8052	17.408	25.052	22.776	25.856	14.977	16.261	14.811	7.4927	0	0	5.4301	0	0	3.4089	8.0392	3.8936	28.413	16.186	21.714	32.69	34.794	33.223	27.282	38.554	47.798	50.944	28.878	41.743	48.772	46.226	52.561	39.284	62.409	64.565	45.418	64.021	64.44	62.611	61.071	58.568	70.801	73.661	83.033	82.575	73.076	77.042	62.813
0	12.311	0	8.0677	8.7358	30.867	10.452	16.092	34.536	26.85	28.522	27.902	46.406	38.855	37.656	53.14	54.604	62.731	76.851	81.105	85.423	109.2	131.4	180.6	257.32	326.39	369.6	451.35	556.03	612.29	707.86	731.63	825.15	835.16	907.14	960.88	996.42	1081.2	1075.3	1159.3	1176.2	1183.2	1260.1	1301.7	1320.1	1328.8	1359	1390.7	1351.2	1379
0	0	0	8.0938	6.9585	19.947	23.185	27.929	42.659	39.617	43.19	46.526	51.635	68.133	71.005	85.496	105.24	88.981	88.576	102.35	103.5	103.27	112.09	113.54	113.92	117.59	114.66	118.31	108.4	112.58	113.27	107.92	115.26	109.69	106.53	102.85	115.76	114.95	112.78	112.85	127.32	121.78	135.11	130.17	138.85	148.95	153.85	159.52	158.34	160.03
0	0	0	6.528	9.3909	6.9487	10.461	4.5167	0.4095	14.213	11.715	13.892	19.583	15.521	17.688	28.987	25.069	23.058	20.995	19.055	27.856	26.574	30.972	23.334	29.466	31.632	42.173	42.544	41.968	40.329	42.24	54.463	52.905	59.429	58.653	64.628	69.877	64.992	73.86	78.893	86.447	97.569	94.422	105.66	108.54	108.4	101.85	105.58	95.239	82.322
0	0	0	8.7603	4.7927	8.9726	9.9568	9.158	20.742	16.311	10.798	4.2576	9.3297	13.838	10.673	23.012	13.648	13.225	11.908	16.239	12.622	18.212	15.9	11.14	16.18	20.765	15.985	17.674	15.151	16.514	24.966	21.77	29.684	20.602	19.694	17.237	21.877	21.779	27.304	21.924	23.235	27.97	38.352	31.263	34.256	29.603	38.628	38.534	30.393	25.602
0	0	0	5.4436	7.2956	13.573	11.217	14.467	17.543	12.207	9.2426	18.123	13.83	23.05	10.06	25.182	20.601	15.673	19.47	12.518	5.3339	13.537	11.936	9.5536	12.393	12.792	7.1297	5.601	7.0936	11.814	16.781	18.967	25.245	24.005	31.19	29.164	39.683	44.22	53.01	57.985	64.235	62.01	60.082	63.66	72.959	67.813	72.317	77.665	79.041	84.381
0	0	0	5.0975	15.055	19.867	25.169	29.871	42.676	39.654	51.533	57.326	56.347	65.692	58.669	72.444	67.184	66.299	68.553	65.226	61.624	65.174	69.92	64.37	66.622	67.76	64.211	75.034	84.768	86.407	88.55	88.247	100.56	98.141	105.46	104.46	111.79	115.81	121.23	120.22	116.13	112.11	113.11	122.74	115.92	122.85	122.51	123.52	121.42	111.39
0	0	0	4.8879	15.179	22.228	17.409	34.363	30.744	34.151	34.377	40.239	40.207	43.501	39.177	52.766	47.849	45.893	40.33	39.331	44.467	51.338	50.457	54.504	46.459	53.138	51.317	54.387	48.578	45.512	49.012	48.509	61.94	63.131	60.864	55.677	62.841	57.342	68.521	58.978	67.364	66.327	71.791	67.115	65.584	67.367	61.996	61.716	61.148	58.984
0	0	0	2.4553	11.306	20.142	14.659	30.654	28.041	40.605	35.759	48.612	53.271	61.742	51.63	60.902	53.928	64.973	50.182	50.336	58.682	60.987	55.284	63.471	64.181	64.962	65.471	62.615	69.499	61.736	67.87	71.482	72.346	75.315	82.092	73.995	82.549	79.671	81.853	78.878	80.546	81.348	87.007	79.374	85.102	82.448	79.443	81.749	78.514	77.054
0	0	0	12.625	19.076	29.124	21.741	28.128	46.564	44.616	52.487	46.754	43.966	35.811	35.04	43.735	37.101	37.606	38.268	35.151	42.701	35.836	42.023	46.566	52.099	58.532	51.014	63.756	71.3	76.595	86.075	95.807	94.14	108.87	120.21	125.99	140.03	126.43	141.31	145.66	159.78	167.84	157.8	169.58	169.13	179.11	177.09	176.46	196.68	188.91
0	0	0	10.833	7.5633	17.723	24.649	20.986	22.381	24.426	31.7	23.616	22.445	26.4	24.964	39.208	26.829	21.634	27.199	17.037	16.518	25.269	25.736	27.407	34.908	25.267	28.856	22.713	35.299	23.14	28.873	28.259	25.232	32.773	23.035	26.715	30.579	17.096	31.517	12.043	14.25	18.618	19.877	25.321	21.501	23.904	20.14	14.416	25.858	19.639
0	0	0	0	14.899	16.367	33.366	38.766	32.511	38.52	44.306	46.87	52.912	47.661	51.553	56.526	69.874	64.072	67.449	71.609	68.845	68.954	70.3	74.677	78.959	82.707	94.04	93.017	91.896	79.75	99.79	91.986	109.04	89.761	99.672	103.75	98.34	99.446	95.753	107.53	109.42	102.83	109.83	110.76	111.43	116.88	118.91	124.28	117.5	123.05
0	0	2.2183	9.4326	14.161	12.086	29.223	17.356	29.1	34.621	11.63	9.2993	31.111	35.477	36.173	39.471	41.469	34.994	48.476	39.457	53.999	40.797	47.419	51.802	56.476	49.996	59.634	53.9	49.867	46.725	45.643	49.492	58.133	62.799	62.687	64.504	70.888	66.483	58.188	62.924	69.97	65.816	66.804	67.697	62.962	57.697	68.106	63.65	69.696	70.738
0	0	3.9525	3.6545	15.618	10.654	14.232	18.981	8.3903	14.463	14.654	17.005	20.208	20.513	24.93	20.942	26.975	26.936	24.935	24.218	19.709	21.701	9.2595	18.257	26.225	22.466	33.538	31.64	36.662	22.193	46.975	24.16	41.686	25.827	27.994	38.5	32.451	37.555	25.754	30.686	20.437	20.932	24.709	24.375	18.331	24.288	20.567	22.144	17.568	9.9971
0	0	0	2.2934	11.979	15.461	14.292	10.229	8.1678	8.5968	10.901	12.239	19.355	19.754	19.742	12.434	22.467	29.283	31.599	21.607	32.294	25.819	25.313	28.947	33.061	33.017	37.832	31.577	36.536	38.733	46.668	37.808	39.497	43.968	32.373	49.049	38.846	40.448	35.758	35.402	47.09	35.391	35.901	29.641	35.537	41.333	30.221	27.475	30.565	36.081
0	0	0	2.1164	15.256	20.532	31.926	29.166	31.13	25.389	13.195	18.222	31.921	50.568	46.876	64.091	55.159	50.192	42.439	45.757	42.867	49.745	35.953	37.781	41.165	44.818	51.966	50.786	39.828	36.747	50.735	28.297	46.459	38.102	33.231	29.274	19.541	14.854	11.96	24.265	30.046	12.894	11.182	27.476	25.218	25.073	21.395	25.837	17.246	15.128
0	0	0	16.411	9.8342	9.8269	5.8781	2.7804	0	0	0	0	0	0	0	0	0	0	0	0	4.5323	0.52157	0	0	10.146	0.13609	2.7047	0.42586	1.0975	3.1672	1.9321	5.4786	3.4016	2.8816	4.1211	4.4346	0	13.466	6.9022	0	0	0.21559	0.15199	0	0	0	0	0	16.709	18.856
0	0	0	2.7002	5.9437	8.7339	7.4994	10.002	9.6772	2.717	4.1207	7.3197	15.898	18.425	13.812	2.4416	14.342	20.455	14.222	15.861	17.264	20.058	29.295	16.477	20.847	30.195	31.098	31.219	41.411	48.362	61.907	51.755	34.591	53.093	58.682	69.3	44.6	48.88	48.896	50.03	87.157	53.537	53.919	58.62	40.537	60.197	63.497	40.666	57.468	65.176
0	0	0	5.9554	10.161	11.418	14.158	15.035	20.328	19.708	21.349	20.334	28.092	24.113	26.384	33.557	34.278	33.064	35.485	35.405	28.672	30.828	38.951	44.589	74.225	95.2	118.77	152.04	192.56	243.09	290.14	344.79	402.02	458.98	518.64	581.86	619.5	670.26	684	749.41	773.28	799.53	838.97	870.94	900.32	926.26	938.3	961.53	948.98	950.78
0	0	0	7.8774	21.375	16.012	28.08	37.583	30.807	36.085	42.929	46.606	47.476	44.859	48.17	45.469	50.084	59.649	64.872	61.57	62.434	65.259	61.095	57.884	67.784	58.789	61.113	69.782	62.273	61.366	66.438	69.628	77.396	76.587	74.38	74.776	73.008	80.835	76.854	74.314	72.743	77.361	87.774	81.954	74.471	69.043	68.331	67.388	63.632	65.519
0	0	0	0.53485	3.2144	13.519	29.02	29.785	31.651	26.222	36.077	37.277	36.261	40.024	36.995	44.387	40.904	45.468	39.74	39.605	39.243	50.468	46.727	45.743	52.585	41.984	41.982	40.335	47.186	39.379	43.524	41.01	41.035	43.641	45.043	46.899	51.999	44.074	49.037	38.966	43.358	40.857	40.993	45.923	49.193	43.909	51.906	46.306	54.577	45.563
0	0	0	8.7019	7.1083	10.063	9.5915	11.898	14.146	10.246	19.229	11.569	15.921	14.694	17.716	23.979	20.319	10.739	17.19	20.273	19.488	18.506	21.69	17.711	21.946	26.085	17.01	14.581	28.722	31.891	43.188	61.039	95.093	128.01	176.95	214.12	314.91	354.26	411.08	481.12	495.06	543.47	584.86	630.94	647.23	680.91	715.21	737.89	734	726.27
0	0	1.5841	7.4264	7.6329	6.2717	12.896	10.665	10.902	4.4379	10.499	7.7219	12.21	6.4878	12.445	13.15	11.639	13.233	21.306	18.912	26.245	34.476	26.894	31.425	42.671	57.023	45.534	63.338	57.703	65.618	83.586	74.859	77.663	88.002	83.79	87.641	94.349	105.69	99.737	105.91	106.36	107.05	99.001	94.936	90.212	100.84	98.339	102.7	92.767	94.843
0	0	7.759	10.418	14.93	15.572	14.015	23.256	24.594	21.236	25.264	21.361	28.47	24.139	9.0981	10.112	9.6823	3.7606	20.015	5.3934	3.9678	0	0	1.3646	0	2.2407	0	0	0	0	0	0	0	0	0	0	0	6.3995	0.71658	0	0	1.5045	0	0	0	0	0	0	0	0
0	0	0	6.0258	10.053	1.9021	9.4517	4.2979	7.0493	7.798	19.47	10.191	10.5	15.717	14.331	17.06	17.6	15.709	15.762	12.552	10.27	17.669	10.669	15.98	18.389	16.301	24.156	18.658	17.72	12.095	31.377	15.303	43.327	13.999	17.475	18.616	19	11.298	16.234	23.432	21.607	16.101	21.642	20.125	22.008	18.089	15.551	22.09	12.03	7.4803
0	0	0	13.366	6.0086	20.889	16.86	25.844	36.558	40.128	49.781	40.658	38.923	43.333	44.04	59.658	44.832	77.446	68.911	83.556	84.074	88.891	94.294	104.19	98.525	101.95	104.1	109.66	113.75	114.02	125.26	122.91	124.18	128.57	127.66	128.91	139.85	138.07	143.88	137.05	141.81	140.63	138.94	146.83	145.64	149.49	150.15	150.69	142.44	141.9
0	0	0	8.9079	21.336	29.42	40.615	52.202	37.416	34.212	52.497	65.153	67.144	67.399	47.487	46.905	56.904	43.958	49.922	47.475	58.736	48.497	62.193	60.156	52.336	57.731	50.434	59.319	57.775	53.909	58.861	50.953	58.813	64.155	62.983	70.007	77.997	71.222	71.432	65.66	51.997	65.122	64.699	66.312	57.276	53.007	54.854	54.173	52.186	56.112
0	0	0	5.0625	9.7546	19.295	9.8211	11.806	19.77	25.412	36.006	31.086	36.51	36.085	49.353	44.41	58.228	51.147	67.163	66.818	69.634	68.32	77.22	68.512	80.437	79.424	72.974	82.59	86.137	91.442	98.673	92.38	104.12	103.42	107.67	105.99	108.69	115.22	122.8	125.78	122.57	127.72	126.27	130.79	134.47	131.87	143.33	139.99	134.85	126.19
0	0	0	9.6666	13.023	6.6905	15.887	16.178	22.285	26.144	31.634	36.693	42.272	37.994	48.095	50.339	61.636	69.999	77.097	76.668	73.454	76.564	87.117	62.518	79.714	82.361	90.468	94.123	92.596	104.29	129.14	146.26	162.14	192.35	208.04	245.54	272.81	294.79	327.43	333.75	383.64	408.99	452.18	480.37	494.08	481.29	497.3	515.13	511.63	528.01
0	0	0	6.0224	8.398	11.522	11.026	14.704	12.856	18.583	20.649	29.027	35.445	34.897	36.347	45.507	42.951	47.282	46.276	44.999	47.448	51.561	51.593	56.914	50.56	61.589	58.135	54.332	61.265	53.163	56.538	59.278	67.721	69.025	69.477	62.766	68.96	63.929	72.454	70.207	68.251	74.241	71.804	64.266	70.308	67.794	67.394	68.958	75.988	60.923
0	0	0	7.1629	11.553	10.605	8.424	9.5279	8.5199	3.8681	12.471	4.1493	11.103	14.137	15.638	6.1248	12.911	9.6555	17.547	12.572	16.573	20.102	17.677	15.531	21.57	25.373	23.501	13.649	17.344	14.06	24.954	19.72	25.977	53.546	41.827	72.035	74.325	94.727	100	116.06	125.73	135.05	134.47	142.01	156.02	163.51	165.35	170.53	175.96	198.36
0	0	0	0	6.7365	10.477	19.536	15.012	14.671	15.153	14.184	17.304	16.144	15.011	26.977	29.638	25.091	29.311	40.18	45.708	50.461	68.481	83.198	86.246	103.75	126.08	161.62	187.94	205.25	227.09	264.66	277.33	296.94	332.95	340.75	354.45	379.93	394.19	400.5	414.62	428.4	443.54	437.03	446.64	467.33	441.81	464.12	465.52	476.63	469.82
0	0	0	9.278	9.4148	13.312	10.312	11.714	13.203	22.077	18.667	18.64	14.451	13.396	17.501	18.802	17.402	9.2199	18.051	11.51	14.988	13.679	15.285	20.331	27.182	34.987	31.556	41.686	43.094	42.884	45.94	41.333	42.912	53.755	48.724	47.404	62.116	49.971	47.498	47.417	54.981	99.985	60.395	60.106	57.264	55.397	53.615	53.699	63.56	63.728
0	0	0	7.2862	0.95772	11.589	18.746	27.28	27.827	32.68	35.11	34.09	29.797	30.578	30.182	29.266	32.504	50.765	46.39	43.834	45.259	63.432	54.051	57.291	62.764	58.433	64.581	63.636	70.343	73.797	74.244	70.571	76.043	78.294	76.486	85.781	78.136	86.946	88.144	98.192	95.055	88.214	97.862	91.294	87.998	95.456	88.556	84.968	88.465	96.519
0	0	0	7.8903	11.881	13.25	14.923	17.384	12.977	15.277	19.918	30.177	24.638	31.323	26.445	21.892	24.652	24.572	15.05	17.408	24.276	26.08	25.642	28.54	33.049	36.074	25.204	32.275	28.684	30.074	30.515	34.964	43.604	42.248	40.878	37.029	47.289	56.793	61.506	73.827	73.594	76.221	96.367	90.803	97.258	91.968	100.27	95.939	100.2	96.198
0	0	0	3.1255	9.0687	13.188	14.706	20.219	18.689	20.475	22.161	22.454	21.024	16.766	11.619	16.896	16.757	30.705	33.569	35.684	25.558	23.798	27.609	20.047	24.327	23.032	19.074	24.332	19.204	7.1187	22.331	24.617	27.3	30.89	22.022	28.42	28.126	25.671	25.574	31.421	33.717	27.992	33.733	30.464	30.84	21.835	19.387	22.477	17.688	24.257
0	0	0	1.5626	12.565	9.3898	23.665	13.61	10.801	16.472	12.219	16.319	20.709	26.75	30.446	41.98	42.598	47.654	50.604	51.043	47.63	56.883	52.483	56.114	65.14	80.539	88.614	101.79	104.72	93.356	126.93	117.52	152.76	134.3	132.03	138.5	148.88	148.92	142.76	163.8	165.28	166.65	161.27	160.98	165.09	162.24	163.91	177.95	180.85	172.81
0	0	0	0	27.898	27.776	27.042	23.798	24.775	33.455	30.864	34.636	30.539	36.247	35.86	36.568	44.555	44.333	41.601	52.681	55.891	52.269	52.545	50.2	63.983	53.895	60.235	52.902	52.268	62.057	57.942	66.615	63.959	63.047	59.878	65.076	68.572	74.81	68.394	66.924	69.744	70.981	66.561	68.89	66.326	69.882	66.687	53.928	62.054	72.508
0	0	0	2.7765	31.476	48.265	29.46	27.187	16.173	0	5.8385	0	0	0	0	0	0	0	0	0	0	0	0	0	0	0	0	0	0	0	0	0	0	0	0	0	0	0	0	0	0	0	0	0	0	0	0	0	0	0
0	0	0	3.022	9.4709	12.53	17.072	25.891	21.391	18.425	20.31	25.137	21.723	22.587	26.361	33.873	35.252	30.583	28.1	29.379	22.803	36.477	31.475	37.709	45.466	48.46	41.484	39.671	41.466	50.603	47.69	44.728	43.194	48.118	35.85	39.323	38.735	38.041	38.334	43.762	44.009	42.049	40.896	39.394	43.292	36.312	37.241	39.432	44.327	40.131
0	0	1.0672	0	5.9441	9.8372	10.451	28.355	18.153	22.255	25.905	23.122	28.718	25.355	29.76	33.505	30.701	38.26	41.006	40.37	40.933	39.402	45.509	43.434	48.726	44.331	44.843	52.39	49.439	52.697	51.856	48.923	51.217	57.295	53.366	51.953	54.995	60.815	61.166	64.365	72.18	67.477	73.983	69.058	75.055	74.167	70.165	68.505	77.252	86.16
0	0	0	14.568	15.853	28.084	24.167	32.858	41.476	44.772	53.615	43.315	45.994	49.135	57.084	53.931	59.307	70.06	69.602	84.5	84.003	92.53	89.043	93.351	91.066	94.56	101.91	103.61	111.95	118.67	126.14	135.1	142.66	157.45	155.55	155.67	160.24	163.25	171.08	156.03	175.3	174.4	165.03	176.34	171.9	174.59	168.12	165.2	171.78	153.79
0	0	0	4.3832	12.337	14.37	12.38	10.671	1.6562	3.2803	9.4491	7.5576	13.558	15.346	15.324	9.9094	18.181	13.782	19.208	13.688	20.38	17.207	16.111	18.3	16.865	19.395	24.464	12.359	18.033	20.089	23.231	18.47	21.965	32.814	22.162	37.782	33.567	29.233	35.785	38.502	51.115	41.726	38.018	37.677	45.979	83.079	58.88	51.144	58.942	72.706
0	0	0	13.74	13.147	14.67	15.4	14.552	13.046	15.037	17.404	18.921	17.878	13.265	11.182	16.981	18.028	13.611	24.011	20.08	17.121	17.302	18.098	8.9333	14.109	19.712	19.811	19.316	24.678	25.422	37.386	31.272	34.713	33.631	39.783	43.531	45.072	49.082	44.157	48.809	45	47.8	49.193	48.93	53.154	52.554	57.934	58.344	55.448	56.495
0	0	0	2.6292	7.95	14.979	10.752	12.72	11.004	19.442	19.742	23.369	29.73	23.103	26.887	28.342	28.98	37.699	31.636	39.537	32.27	49.232	50.092	50.4	54.08	54.189	48.136	55.886	51.188	54.472	53.328	59.828	65.197	65.526	69.343	64.784	65.65	65.31	66.232	67.465	68.805	73.565	71.042	61.779	65.994	64.176	64.517	59.661	59.462	56.573
0	2.254	0	5.1077	1.362	7.3353	7.0563	5.7054	20.569	14.095	13.859	11.444	12.962	19.837	15.064	29.283	26.513	21.237	18.051	24.466	24.193	26.133	28.117	20.722	26.475	26.238	25.5	23.674	25.114	28.977	30.788	29.234	37.172	25.605	29.926	28.345	30.241	27.966	30.743	29.208	28.967	33.53	39.223	28.49	42.563	47.492	41.257	41.775	37.672	40.786
0	0	0	8.6576	5.4581	21.475	17.226	19.679	25.544	24.89	29.318	23.867	29.069	37.925	38.669	54.426	53.538	48.098	44.688	49.45	43.088	59.894	55.489	54.226	47.144	52.431	58.777	58.321	59.831	55.171	63.908	67.39	84.527	70.948	76.946	83.406	96.184	100.99	106.18	109.27	109.71	118.05	116.22	110.59	114.68	120.82	120.32	133	133.21	132.33
0	0	0	12.031	8.2817	17.398	18.434	12.507	24.775	27.711	31.354	31.485	31.987	34.668	45.732	36.695	38.039	37.351	40.883	46.604	39.718	45.861	56.652	62.553	55.617	55.82	50.891	64.379	66.272	58.918	64.011	61.842	70.167	68.866	75.222	80.129	82.514	90.346	100.45	95.894	114.97	104.98	117.4	119.52	117.44	125.08	133.04	137.93	143.4	129.07
0	17.888	7.2994	2.1962	53.572	44.359	23.862	26.395	26.685	0	17.635	0.37096	0	0	0	11.336	0	0	0	0	0	0	0	0	0	0	0	0	0	0	0	0	0	0	0	0	0	0	0	0	0	0	0	0	0	0	0	0	0	0
0	0	0	8.4586	12.18	16.387	13.256	24.775	20.993	25.711	21.841	33.702	29.026	30.227	31.455	37.682	38.687	4.7072	30.802	43.636	39.588	36.651	38.022	29.871	48.478	56.798	25.249	20.899	52.705	32.688	48.122	49.055	61.842	62.88	54.696	48.519	56.732	61.892	59.299	59.465	53.294	59.692	58.605	45.112	56.707	53.839	44.929	45.853	45.753	40.377
0	0	0	10.006	12.746	5.6919	10.425	12.114	16.377	11.158	18.655	20.699	14.469	16.757	9.0623	25.685	18.564	17.731	15.226	16.306	14.578	10.972	10.808	20.141	19.325	26.267	24.7	33.001	66.058	90.471	128.53	182.45	267.65	363.8	359.6	439.77	662.95	587.12	836.04	915.92	788.34	1056.9	1145.1	1158	1318.3	1367.1	1417.1	1454.3	1469	1553.9
0	0	0	0.26746	12.771	14.183	18.876	16.435	17.873	28.935	27.693	35.696	36.701	41.809	31.781	47.88	50.759	59.869	46.367	57.027	58.501	59.359	55.984	66.628	62.608	68.099	65.023	70.918	69.699	72.03	72.58	76.634	85.565	98.14	96.381	95.283	98.376	89.487	104.96	97.12	106.38	108.24	110.03	99.978	96.637	102.85	100.68	96.096	98.467	87.293
0	0	0	5.91	16.467	8.8385	29.744	29.754	25.802	30.618	27.668	37.764	34.581	43.159	52.845	42.502	46.77	39.868	40.909	45.092	41.588	42.328	44.3	42.99	35.266	37.191	31.762	36.598	32.196	34.809	41.335	30.379	34.889	35.14	37.916	40.665	43.11	41.963	41.013	28.431	29.394	29.073	24.019	36.148	23.166	24.824	28.682	20.086	25.149	30.188
0	0	0	9.3905	11.316	6.9645	12.214	15.763	34.49	31.247	36.066	33.71	35.824	35.651	40.245	32.4	36.925	26.043	38.859	37.623	36.024	35.375	32.251	28.795	36.729	37.983	31.326	43.059	38.377	32.964	31.416	37.943	38.285	45.801	45.186	44.629	45.189	52.002	49.743	50.45	60.183	58.83	58.261	55.15	58.488	51.124	54.664	56.89	61.067	53.264
0	0	0	7.6133	6.1758	19.305	23.868	35.808	64.616	87.075	122	129.23	178.81	196.88	224.18	253.08	284.33	331.66	354.58	382.23	415.84	443.88	460.45	479.24	492.86	509.72	544.16	541.44	561.34	563.25	575.46	597.27	590.37	604.27	594.09	595.24	614.13	596.34	613.12	601.65	620.95	624.03	622.62	622.17	611.53	620.33	642.43	628.02	596.86	594.54
0	0	0	4.5296	8.2394	13.819	10.305	8.8934	3.9363	3.8077	1.401	0	4.7061	9.0616	3.8967	0	2.0759	1.0463	0.77474	0	0	0.40078	0	0	0	0	0	0	0	9.3065	10.532	0	0	9.2994	0	0	0	0	0	0	0	0	0	0	0	0	0	0	0	0
0	0	10.408	20.647	20.654	35.171	56.436	38.637	25.337	63.856	23.434	15.564	25.594	32.395	35.016	32.681	16.8	12.251	0	1.8476	30.639	9.3828	13.792	14.341	5.5356	23.985	0	19.311	0.35779	0	0	0	0	1.2394	4.643	11.315	6.4183	2.8553	10.403	0	1.6581	7.9456	13.381	7.1627	1.4939	6.348	9.7653	0	10.438	0
0	0	0.44298	14.58	12.351	11.12	16.982	19.265	15.122	14.307	14.391	16.773	13.342	12.975	15.814	12.28	15.062	11.594	12.99	14.376	14.114	9.2337	9.7708	4.9474	16.649	6.3164	10.067	5.2877	2.979	6.7969	9.0062	12.077	11.978	15.08	11.813	10.111	11.161	29.618	18.826	11.401	22.828	16.021	18.746	22.665	25.391	26.194	30.922	26.314	36.742	31.062
0	0	1.6273	7.9362	4.3949	10.916	20.14	14.914	20.983	23.223	27.11	26.515	20.191	26.34	32.853	27.214	26.436	27.182	23.738	23.723	26.405	30.051	37.095	39.959	44.945	50.573	52.924	66.028	65.467	71.565	80.683	105.26	119.38	156.5	184.08	220.74	264.85	311.44	358.38	393.56	443.71	490.54	492.59	536.54	579.93	601.39	628.46	631.45	699.06	716.29
0	0	0	10.681	9.8092	9.739	22.114	17.662	21.848	21.169	25.093	24.544	24.485	32.46	27.127	40.474	27.636	36.885	26.088	36.343	25.3	38.417	36.086	44.695	45.304	34.383	43.729	36.666	43.717	43.083	41.191	45.537	37.366	44.374	47.447	48.907	52.301	47.218	50.967	43.342	46.534	44.387	50.211	56.968	54.666	57.941	55.254	54.695	59.56	56.021
0	0	0	2.1258	6.8845	12.538	17.779	32.843	29.967	22.417	19.465	26.581	21.628	32.734	21.635	25.864	33.3	24.966	27.728	23.174	22.832	25.539	17.046	18.993	21.226	10.228	19.56	15.364	17.878	20.111	25.305	22.039	13.853	24.404	24.657	25.057	38.437	43.682	24.564	29.612	29.267	35.389	31.774	34.295	35.195	28.576	31.397	22.688	30.614	33.266
0	0	0	15.897	29.656	32.828	39.238	53.777	49.589	65.36	65.84	57.122	43.437	43.842	45.61	53.8	57.456	50.643	51.47	54.093	45.065	62.085	40.596	41.077	51.842	46.259	52.956	54.712	41.929	36.105	23.995	29.076	29.787	42.479	52.01	45.787	44.234	51.656	36.601	62.519	51.239	67.78	60.603	57.241	55.842	72.756	64.183	63.932	61.714	63.179
0	0	0	17.974	11.7	7.5244	12.352	21.369	22.051	26.131	21.788	27.111	28.684	28.333	17.982	32.449	35.688	25.546	31.708	31.117	29.561	31.453	27.49	34.917	34.641	42.696	35.1	31.728	39.508	39.281	59.324	35.951	41.219	37.401	36.679	34.214	44.235	54.51	45.421	55.024	55.708	56.917	62.661	64.736	65.524	71.099	77.261	77.573	77.586	77.897
0	0	0	4.4134	4.7778	8.3283	12.775	11.358	8.7475	14.752	13.366	10.218	15.883	9.657	6.5422	8.9745	8.2949	7.923	1.7934	10.328	9.3462	14.606	6.4383	3.2626	14.701	15.517	11.28	13.835	17.459	22.839	12.322	13.081	13.537	11.576	17.342	17.4	23.672	21.301	14.364	27.155	23.467	34.606	20.387	31.707	25.549	30.107	27.452	30.063	19.224	23.782
0	0	0	26.566	20.468	20.013	24.541	15.31	11.671	8.1944	7.9147	13.597	2.1326	9.1303	0	0	9.865	2.6217	0	0	0	0	0	0	0	0	0	0	0	0	0	0	0	0	0	0	0	0	0	0	0	0	0	0	0	0	0	0	0	0
0	0	0	11.679	8.0287	8.2096	13.753	19.391	11.74	22.733	12.795	20.96	16.755	21.651	19.237	19.166	30.677	28.823	22.942	30.67	31.426	25.081	30.197	28.363	34.224	27.118	25.589	22.815	22.622	29.061	25.488	31.916	34.438	36.679	33.207	36.284	35.842	46.469	42.426	44.276	46.801	49.116	51.128	61.119	55.901	66.981	61.69	66.015	73.634	71.868
0	0	0	2.9979	11.116	10.5	11.042	15.267	19.463	23.767	27.209	29.858	34.467	34.785	39.411	40.94	37.347	46.827	50.905	53.187	50.772	53.316	54.043	38.073	47.422	43.671	44.329	45.44	46.914	45.728	49.266	59.1	63.667	68.803	70.498	71.829	76.074	85.836	88.757	106.51	111.88	126.52	126.74	123.54	100.58	100.37	99.403	101.31	105.18	106.22
0	0	2.308	3.008	14.789	15.704	24.295	23.423	16.387	14.379	19.578	21.776	23.778	16.837	18.751	33.632	32.694	30.823	26.246	37.964	37.885	54.292	49.281	47.195	60.105	77.907	72.394	81.49	102.11	85.619	100.06	91.94	92.205	102.23	97.784	103.07	113.72	116.84	104.04	114.27	106.19	123.41	124.22	137.66	126.65	121.41	118.51	126.27	113.23	113.87
0	0	0	6.8935	7.9379	9.4291	14.063	12.376	24.246	22.284	19.499	12.929	15.799	18.573	22.282	32.878	33.601	22.041	19.315	22.015	15.382	23.57	33.119	30.431	26.623	24.785	17.528	16.733	28.286	25.143	25.512	21.581	20.773	15.25	14.779	15.15	22.021	19.506	20.163	19.844	27.361	28.09	29.338	24.725	28.711	34.042	25.838	39.972	32.056	20.984
0	0	0	9.9523	6.4036	10.127	13.779	20.375	24.054	21.848	30.647	33.163	31.165	29.384	32.3	41.372	37.046	33.282	45.68	39.12	47.913	41.264	43.959	48.837	43.437	45.175	51.4	43.642	46.89	46.477	50.654	68.357	75.755	105.12	115.11	122.42	143.05	150.84	156.63	171.4	188.84	175.16	175.22	181.24	192.2	195.79	202.69	203.11	208.7	207.95
0	0	0	5.436	8.542	15.401	21.741	23.495	24.438	20.354	21.371	22.33	30.349	31.498	25.441	41.984	35.199	30.956	35.951	38.038	37.219	51.577	45.579	34.111	38.05	39.253	39.396	40.609	43.315	37.76	37.882	51.317	49.084	50.758	46.891	60.262	71.024	63.077	67.66	57.653	62.156	62.885	64.042	68.672	71.65	73.224	74.625	64.526	68.781	59.883
0	4.0708	0	8.6617	9.8115	5.9246	6.8823	7.6078	8.1824	3.9649	2.7003	6.3454	2.3802	0	0	10.125	12.725	8.1693	13.916	5.527	3.4127	17.359	13.973	14.286	16.706	15.725	15.023	5.7176	14.369	19.531	16.433	17.371	20.91	25.985	14.359	15.791	14.598	20.299	18.442	24.465	23.134	23.672	29.252	29.416	33.056	19.752	22.743	21.908	35.341	31.921
0	0	0	10.213	12.01	18.909	30.966	33.439	46.15	45.323	50.062	53.308	53.334	54.408	62.545	73.03	68.901	76.914	85.073	89.142	109.51	116.88	138.42	152.03	178.86	199.1	216.25	236.13	267.99	293.77	317	308.29	353.53	362.95	372.34	363.62	417.89	425.6	427.96	447.67	433.51	441.56	440.25	468.15	465.9	488.58	491.04	499.6	504.13	476.34
0	0	0.36028	4.6898	10.752	11.762	20.409	26.527	22.447	22.648	28.676	31.406	33.256	29.051	33.225	31.954	33.185	37.112	40.245	43.222	47.589	36.418	40.47	40.118	45.742	49.491	46.599	49.16	53.505	43.065	51.097	47.819	53.115	57.291	48.834	50.782	43.623	51.292	45.954	50.823	58.344	44.864	50.626	42.721	51.263	46.85	47.271	46.814	46.506	56.656
0	0	0	10.277	8.9938	4.1572	13.196	19.388	21.102	23.503	18.565	29.473	23.938	28.768	30.452	32.533	29.417	30.704	31.516	37.266	35.323	31.802	34.615	33.669	42.712	30.254	38.09	35.321	33.922	32.675	31.944	38.878	37.085	38.283	38.089	40.348	35.797	43.646	38.992	38.3	47.261	39.407	39.269	47.198	37.767	37.766	41.856	44.956	51.504	45.754
0	0	1.5655	5.5615	7.1033	13.078	15.224	15.461	13.093	16.871	16.773	21.469	21.888	18.763	21.139	15.689	24.863	17.257	15.276	24.069	26.411	30.469	31.237	34.769	50.573	63.189	70.853	85.216	94.477	94.594	114.84	100.37	126.22	118.25	135.05	128.95	136.7	139.84	144.14	150.51	156.51	148.67	150.02	152.19	155.39	149.31	148.63	169.51	153.23	145.08
0	0	0	11.203	5.2615	22.125	16.384	20.864	32.892	37.169	42.584	40.401	39.743	46.832	50.209	60.804	57.025	60.548	63.578	67.8	76.207	81.53	100.08	103.95	107.7	107.17	125.6	133.98	145.85	148.38	168.61	159.45	173.53	196.11	198.6	203.03	223.8	229.01	234.56	248.36	275.56	265.22	254.44	266.87	287.56	291.51	295.25	295.5	290.48	291.63
0	0	0	11.943	9.6347	7.49	21.338	17.053	30.825	42.732	30.318	35.125	36.75	43.402	49.812	39.316	30.535	27.946	29.325	34.444	41.941	43.113	39.918	41.818	41.336	42.576	36.351	44.477	43.146	29.576	32.115	26.523	33.106	35.32	34.082	33.089	38.326	34.554	38.61	32.122	38.418	41.486	49.9	35.989	36.038	36.089	39.3	34.051	45.917	37.982
0	1.0855	0	4.488	4.5256	3.4003	7.714	6.2406	12.715	16.221	25.155	20.906	22.289	34.075	36.782	29.702	31.577	33.412	31.592	28.85	36.622	32.821	26.767	29.319	41.986	36.178	37.461	40.809	44.337	39.781	39.496	38.18	40.587	44.016	46.476	44.652	50.12	50.422	49.685	47.501	57.546	59.133	57.342	56.554	61.763	52.195	59.406	56.804	62.033	52.644
0	0	0	2.964	3.1284	9.5458	16.395	14.127	12.288	21.042	15.803	19.359	19.713	14.105	13.942	21.125	23.647	28.126	19.444	25.154	21.153	32.973	13.642	20.875	20.659	19.691	19.008	24.171	14.032	23.145	17.673	16.899	14.575	19.532	28.919	25.805	30.281	27.02	23.235	38.809	33.823	46.548	38.41	54.979	56.601	59.516	49.797	60.239	54.734	55.877
0	0	0	8.1983	8.1447	3.5491	7.2574	4.5006	10.098	5.0815	9.6543	8.2868	15.538	19.795	13.391	17.711	24.274	22.248	27.566	19.035	24.305	25.904	29.107	33.389	33.402	24.439	24.789	23.491	27.716	24.987	34.367	26.046	37.111	39.371	37.473	43.965	51.595	49.431	47.595	45.825	47.389	51.715	50.833	54.049	58.435	52.223	53.21	56.295	56.915	65.638
0	0	0	0	10.028	13.973	19.116	15.959	17.621	20.453	20.601	25.942	26.922	33.451	39.824	43.966	44.307	44.62	38.682	40.173	44.878	45.439	43.034	64.966	62.92	57.081	44.609	49.55	53.885	70.341	72.08	67.883	49.273	52.166	79.876	69.74	83.572	69.605	87.075	56.094	67.346	56.273	60.339	76.038	74.626	69.603	71.021	73.49	79.894	79.975
0	0	0	2.1874	2.5871	15.883	16.21	20.124	13.591	20.971	15.905	18.727	22.127	18.252	15.111	19.595	15.726	15.536	23.24	20.451	24.372	17.894	15.962	21.467	25.032	30.199	28.54	27.816	28.367	31.003	37.969	40.681	41.675	37.524	41.198	40.747	43.683	50.046	35.936	38.513	34.917	33.67	27.964	28.703	25.607	26.666	26.63	24.063	20.672	22.552
0	0.1101	0	0	3.1485	9.8041	17.424	10.947	4.8957	11.277	11.061	8.9218	7.4187	9.6434	15.613	13.268	19.317	20.694	14.816	24.892	20.246	22.431	20.533	22.297	27.817	28.563	49.456	40.067	43.17	28.837	51.632	38.99	45.368	48.611	49.342	61.497	60.847	75.144	79.412	92.496	102.76	116.62	118.44	132.73	139.3	156.78	162.46	186.47	185.26	191.73
0	0	0	7.1893	10.331	16.425	18.394	28.642	27.52	33.66	42.205	30.823	33.536	29.027	43.338	30.916	37.688	37.033	37.109	44.851	50.199	52.241	62.319	60.403	73.182	83.923	87.683	98.08	101.59	105.2	114.44	118.45	126.62	123.13	129.71	130.45	143.18	135.15	149.47	135.81	156.63	151.09	158.2	146.82	151.6	150.94	155.17	139.05	156.19	141.55
0	0	0	8.214	7.1121	8.7555	13.674	12.107	10.551	16.647	17.501	15.505	10.235	1.8232	0	4.2657	0	1.1157	2.6455	0	1.5217	7.2607	0	0	6.6335	3.3463	0	4.6327	0.60246	0	0	0	0	0	6.9016	0	4.6216	6.408	0	15.111	0	10.052	4.7281	10.525	12.436	12.66	15.546	16.106	8.6062	11.472
0	0	0	8.5965	7.5095	17.936	15.003	20.378	23.41	31.028	34.318	26.804	26.033	25.945	30.321	31.245	30.688	24.668	32.768	31.758	27.211	29.883	39.989	31.888	34.311	30.784	30.264	37.469	35.73	44.827	38.309	41.602	48.057	43.217	54.174	41.24	52.334	52.984	54.86	65.782	61.472	63.955	61.34	69.002	67.447	74.503	69.106	69.277	72.923	69.431
0	0	0	2.851	13.938	10.562	14.228	18.742	18.409	18.016	23.459	29.086	32.446	32.399	28.385	29.898	34.835	39.038	45.316	40.931	40.644	43.342	36.266	34.038	33.334	34.518	36.663	38.185	36.753	35.661	40.446	45.995	45.011	50.734	47.335	51.327	50.969	62.128	45.544	53.596	47.416	55.84	57.942	62.293	58.941	53.127	57.834	53.532	53.262	51.054
0	0	0	7.7431	13.312	14.704	14.162	0	28.795	36.269	46.15	39.671	46.02	47.117	47.93	43.643	45.96	47.095	57.46	60.416	59.498	64.29	74.957	69.374	84.112	85.042	89.106	100.11	118.8	114.72	122.06	129.17	140.48	139.95	153.43	150.21	166.57	172.85	170.83	179.36	187.02	200.48	189.64	203.69	222.35	218.68	230.02	235.89	227.28	229.13
0	0.58709	0.056831	2.6176	7.674	0	11.461	8.0578	1.2215	12.26	6.3524	18.802	26.557	15.821	6.0706	15.747	14.841	14.623	1.2839	10.696	14.962	22.764	18.332	20.49	22.844	24.714	19.98	24.98	28.175	24.446	26.407	23.19	32.184	29.981	34.178	29.093	33.814	30.834	30.387	36.156	36.769	33.846	39.688	36.247	38.77	31.945	33.424	36.644	34.122	28.72
0	0	0	2.8043	6.4059	10.346	4.7961	5.149	0	0	0	0	0	0	2.1232	4.6472	0	0	3.4222	2.6151	4.1216	5.6527	0	2.9781	2.6378	11.25	12.093	12.127	16.026	24.523	22.978	23.651	21.623	31.969	31.491	35.219	32.375	29.123	37.813	36.847	40.212	47.138	40.503	46.913	55.922	60.699	51.405	56.223	56.976	57.172
0	0	0	8.229	14.689	25.266	29.319	22.103	39.433	47.348	56.334	48.133	54.626	54.186	56.689	59.278	55.707	65.802	63.115	71.19	68.24	73.148	73.365	77.729	84.043	85.378	79.828	81.766	90.405	92.82	88.68	100.96	105.24	100.05	103.24	106.26	102.53	105.72	110.8	112	109.32	107	101.28	110.68	113.07	108.37	111.92	104.49	106.86	95.391
0	0	0.37541	7.6576	15.089	18.742	19.424	20.124	29.502	35.017	46.241	32.933	37.481	43.569	49.722	51.526	37.042	56.147	60.189	56.863	60.8	58.024	57.203	61.535	72.596	67.45	67.772	71.948	76.111	78.091	79.209	83.437	79.767	82.355	80.21	80.572	87.146	81.957	93.895	82.022	107.2	101.12	104.34	108.33	107.78	114.68	114.52	117.22	89.7	93.197
0	0	0	13.945	12.168	5.8621	19.813	33.141	35.572	25.694	43.355	41.805	46.358	55.34	52.967	63.231	58.809	65.277	67.135	70.94	67.399	73.447	74.21	75.569	82.949	78.522	80.662	77.755	84.576	102.97	115.89	118.54	138.71	168.42	179.35	206.14	228.78	219.07	242.82	244.38	250.9	265.9	270.59	282.72	279.92	285.15	287.13	286.39	292.8	313.36
0	0	0	11.428	8.867	10.853	4.5681	12.107	14.02	21.4	23.614	17.624	16.422	17.321	13.106	17.376	13.848	19.476	18.879	24.759	27.151	26.744	23.435	28.661	30.264	26.8	35.173	32.527	43.722	33.549	38.339	39.205	34.673	40.941	36.998	40.917	41.379	37.48	46.81	41.405	42.539	35.833	43.53	41.531	44.928	43.012	43.061	44.581	44.396	39.476
0	0	0	8.1973	9.8438	19.477	15.851	25.516	23.067	31.287	34.084	23.782	29.329	26.123	21.054	25.762	25.199	29.906	36.004	40.355	54.959	71.313	80.892	105.52	136.51	138.5	159.74	167.27	200.18	211.37	226.51	245.9	255.94	266.02	281.48	294.24	320.83	322.87	345.11	343.11	358.28	374.76	360.04	388.63	377.36	391.94	391.89	389.35	399.9	385.03
0	0	0	0	9.0456	13.4	16.452	19.533	23.731	26.984	27.466	28.06	29.445	24.163	27.56	23.68	23.069	39.11	44.804	39.789	56.477	55.701	66.982	73.145	86.642	99.976	106.51	113.69	122.51	125.58	134.05	141.86	152.6	151.23	160.93	162.05	163.44	180.86	168.27	194.32	186.89	178.37	192.03	186.93	196.96	195.22	200.55	188.41	190.87	200.6
0	0	0	7.584	10.698	9.2675	17.224	20.48	17.462	41.005	57.596	75.435	107.09	122.95	141.58	161.83	181.24	214.59	233.47	244.73	271.61	287.07	281.12	285.76	299.64	307.27	334.42	350.96	337.46	356.44	363.1	367.2	372.08	373.65	394.09	403.33	400.19	412.17	403.75	399.7	393.88	403.31	406.37	402.89	395.46	395.1	396.03	391.13	388.96	400.05
0	0	0	5.9692	9.243	3.6444	5.6085	7.444	0.68772	11.049	10.598	9.225	8.1802	11.583	17.02	18.3	17.763	12.769	19.757	24.198	25.9	22.726	28.945	29.877	28.645	35.601	37.089	40.817	40.673	43.178	40.02	51.774	48.674	54.553	55.567	58.169	54.284	53.264	65.46	62.948	62.895	66.794	65.27	72.233	73.614	81.017	75.969	74.484	68.675	72.328
0	4.102	0	6.4425	2.4018	8.2682	8.804	9.8748	13.711	18.836	25.062	21.326	36.369	16.782	17.304	17.039	21.128	24.292	22.094	27.912	17.727	23.982	23.906	25.413	30.206	33.781	31.529	32.979	28.098	42.286	33.524	38.312	36.381	48.735	55.907	57.52	66.302	81.008	70.053	105.04	85.534	112.63	102.26	112.55	104.34	114.38	113.77	114.05	115.83	125.54
0	0	0	8.9181	11.15	22.669	12.017	25.132	29.505	32.445	37.743	33.975	32.173	33.684	33.197	32.759	27.609	35.033	35.663	39.006	42.8	47.661	44.239	42.024	48.239	53.137	49.185	54.415	66.03	68.407	73.714	86.802	90.674	93.954	93.732	109.07	111.56	119.42	121.89	110.5	122.6	122.46	121.31	116.74	126.61	124.72	130.53	122.81	116.76	113.62
0	0	0	1.5276	4.5299	16.55	9.3352	15.028	28.533	26.008	28.914	25.358	33.858	33.298	42.421	59.681	66.895	64.663	70.306	77.585	76.532	93.783	96.511	106.53	97.056	113.91	111.25	110.96	110.53	116.1	116.83	122.47	134.3	118.65	117.39	119.69	132.63	122.19	125.68	120.35	123.91	125.97	120.08	112.57	112.7	116.4	109.53	120.55	117.78	108.11
0	0	0	10.866	4.2781	15.39	10.819	22.194	63.466	122.16	224.86	344.73	515.59	633.11	829.5	984.9	1121.3	1248.3	1381.2	1476.3	1533.6	1587.7	1696.7	1973.7	1828.5	1938.2	1954.7	1989.3	2061.8	2124.7	2140.6	2120.4	2255.9	2257.9	2243.5	2238.7	2273.8	2346.6	2336.9	2332.2	2344.1	2370.1	2382.1	2303.7	2373.9	2357.6	2342.1	2346.8	2358.6	2325.4
0	0	0	4.049	17.142	18.717	11.122	10.32	17.75	18.073	25.74	19.127	20.213	12.432	18.605	19.231	21.167	27.258	30.876	22.399	37.067	29.948	34.104	33.75	32.391	32.617	31.767	34.426	34.22	39.22	41.275	35.745	43.102	44.461	44.632	48.641	42.671	47.27	44.994	47.153	50.528	39.156	46.782	44.24	43.287	40.352	37.075	41.275	39.026	45.353
0	0	0	3.114	7.7178	10.995	14.545	13.127	9.2591	17.096	21.426	22.111	18.346	15.884	16.742	17.982	19.835	19.647	23.767	24.721	31.065	37.634	37.626	40.696	59.81	58.28	59.768	61.429	67.114	88.616	80.748	90.574	84.539	84.211	103.94	96.216	105.02	98.185	90.744	98.195	93.388	108.16	97.61	99.177	95.892	108.8	94.984	106.28	93.233	102.69
0	0	0	4.6036	4.4389	10.954	7.6465	2.4543	3.2639	0	5.6022	0	6.2096	10.487	3.413	0	11.458	10.471	13.668	10.987	17.372	17.109	19.282	19.109	17.744	24.163	28.909	21.83	33.584	33.806	43.336	31.96	30.948	47.199	29.677	45.106	39.234	38.96	40.119	39.73	49.548	50.66	49.976	44.329	44.897	52.03	50.745	45.566	45.643	54.438
0	0	0	14.102	8.076	22.661	17.053	40.446	33.509	32.024	34.259	39.388	52.005	44.793	46.315	46.178	47.402	45.511	56.934	61.299	89.001	106.41	116.87	151.94	179.34	205.68	222.66	238.3	260.54	288.77	319.38	309.64	338.29	355.54	358.64	376.43	396.25	422.08	412.05	430.58	449.76	471.1	458.27	451.44	478.53	470.66	467.87	495.58	473.47	468.51
0	0	4.1453	5.2442	8.5907	2.5267	3.2358	6.0798	2.5061	0	0.81314	2.736	2.2788	0	2.5025	1.2857	7.9637	2.3472	13.95	9.2748	8.8018	12.035	14.372	20.513	22.01	29.047	22.534	24.236	29.976	27.785	32.332	37.918	41.831	39.952	41.7	46.917	51.533	60.141	55.274	66.3	61.332	70.949	72.97	71.266	79.233	81.236	89.675	91.357	85.818	93.767
0	0.089022	1.3269	3.0127	5.6875	12.441	12.574	16.577	5.3041	11.45	15.393	18.459	19.249	11.419	6.1302	8.5085	5.3367	4.4456	16.52	18.279	17.558	19.16	19.368	24.02	24.264	31.979	30.812	34.619	35.885	47.959	57.588	55.487	55.492	69.587	68.75	85.916	86.407	90.411	89.283	99.055	97.222	109.44	108.05	107.29	111.86	115.97	119.09	121.45	121.85	124.99
0	0	0	0.55111	8.0175	12.08	8.5729	16.572	14.112	17.168	12.807	16.713	23.84	9.3941	12.997	16.52	13.064	19.536	5.9727	10.685	13.526	17.189	19.336	28.65	20.756	31.134	17.744	26.986	24.589	23.204	24.054	29.079	35.283	36.407	40.43	30.226	32.805	32.108	35.17	35.774	37.657	42.234	43.71	34.582	39.843	42.995	35.07	33.554	33.942	29.151
0	0	0	0.53196	18.702	23.382	42.641	52.271	64.355	81.133	94.086	111.55	121.78	133.28	138.3	154.2	175.88	177.82	193.47	204.89	213.26	214.19	236.04	240.33	222.43	249.14	228.88	234.88	243.35	242.55	251.65	247.82	288.12	298.71	320.65	336.59	354.13	391.94	398.91	430.89	481.75	468.36	504.62	513.72	514.31	512.39	536.08	555.59	553.24	573.19
0	3.2682	0.85171	7.9729	3.2908	0	8.3489	6.8833	4.3201	5.1563	15.609	17.844	0.52329	0	0	0	0	0	0	0	0	0	0	0	0	0	0	0	0	0	0	0	0	0	0	3.1196	7.5075	5.1995	7.0581	2.1366	0	0	0	5.2125	0.19041	0	0	0	0	6.2459
0	0	0	10.937	10.179	13.472	17.196	14.398	17.165	20.35	25.05	29.049	23.323	30.835	32.214	41.919	40.38	34.911	50.229	38.796	44.237	34.512	44.088	50.645	60.645	63.845	73.459	74.981	83.566	85.104	74.468	96.641	110.3	108.87	116.04	119.2	126.25	115	127.05	131.43	129.74	116.91	119.05	132.64	115.74	113.03	117.53	117.95	120.76	117.98
0	0	1.6263	8.1551	9.3966	11.128	4.4224	13.902	17.853	21.136	22.592	23.469	12.483	9.2469	10.896	15.698	16.565	25.324	24.751	25.09	28.238	31.046	23.802	32.893	33.489	34.77	41.025	45.491	48.025	55.432	58.994	62.865	75.686	90.198	99.931	101.18	111.61	118.93	123.87	134.41	142.23	142.27	153.71	162.44	162.45	176.85	184.38	190.52	204.83	214.04
0	0	0	3.8736	12.443	1.1879	16.215	12.486	17.393	22.441	19.511	25.931	20.559	21.87	31.297	34.24	32.599	26.828	34.674	29.822	31.592	28	31.313	39.915	37.688	40.181	56.963	44.47	47.268	43.072	43.38	44.884	56.103	60.637	55.877	58.172	64.401	57.548	53.973	57.649	61.537	52.638	60.135	67.021	51.865	48.143	54.847	51.121	54.082	53.68
0	0.93373	0	3.4426	11.113	8.2891	2.8478	4.9092	9.1722	1.4579	2.6278	9.8732	3.6129	0.78727	3.9692	6.8415	5.7799	10.696	12.868	17.156	12.242	15.964	5.8957	13.063	32.186	32.035	33.31	34.237	37.396	37.882	37.026	34.931	30.237	32.955	43.643	39.788	47.913	51.761	42.046	63.27	42.72	59.387	50.412	63.763	58.305	58.5	67.117	68.479	58.271	61.959
0	0	0	10.111	11.155	25.278	21.254	35.134	40.285	39.941	51.373	52.933	52.951	49.901	51.344	57.51	54.879	70.097	64.719	76.708	92.199	85.588	89.668	93.944	100.93	99.531	101.03	96.992	111.92	110.09	104.17	109.96	114.42	119.28	110.83	115.49	116.98	123.94	122.02	117.42	127.59	124.86	128.65	129.67	128.12	129.95	126.87	146.01	131.95	122.77
0	9.4559	8.6861	12.631	0	0	0	4.4015	0	0	0	3.0353	0	0	2.6864	0	6.4284	0.59957	1.6507	6.545	1.2411	1.7341	3.4822	0	4.1286	3.8116	15.292	16.749	18	11.96	32.602	16.081	20.249	19.143	23.453	25.132	20.997	22.048	17.175	32.029	35.442	27.3	23.864	32.584	29.372	26.548	28.727	42.481	29.016	32.872
0	0	0	10.572	10.426	8.055	17.808	22.098	27.395	26.328	25.455	27.676	32.602	27.18	33.93	40.23	44.217	43.912	38.209	47.471	47.141	46.857	44.013	47.888	54.217	49.19	47.912	47.255	42.788	48.403	45.212	47.57	52.476	49.588	48.82	57.9	55.115	61.334	54.105	50.752	56.843	54.067	54.971	57.847	52.348	56.952	56.218	55.845	64.304	64.549
0	0	0	3.9106	5.4443	19.844	21.22	31.69	19.354	38.486	32.587	41.814	45.713	43.373	35.452	39.202	46.695	52.67	48.449	50.703	58.609	72.11	61.546	77.553	75.634	86.89	82.474	87.678	97.481	85.383	90.051	102	109.13	110.57	113	108.5	112.75	110.33	118.22	121.4	120.07	116.31	121.46	118.05	125.92	124.23	125.37	116.19	119.47	119.43
0	0	0	14.432	7.2355	12.617	21.015	21.148	24.252	18.071	20.512	18.265	20.684	22.484	28.398	31.604	27.627	33.256	31.779	40.058	35.348	35.277	33.259	35.141	40.958	37.055	38.73	41.162	35.059	44.7	42.107	52.79	48.024	55.541	47.441	55.118	54.011	66.944	60.853	70.235	65.606	76.033	75.557	86.978	80.36	90.401	88.813	90.452	102.58	105.61
0	0	0	20.592	65.73	111.4	126.43	160.94	160.87	214.88	203.51	232.68	245.53	239.68	261.91	241.04	275.32	245.78	281.19	265.17	275.76	277.77	286.76	281.02	285.67	300.57	298.37	302.63	301.75	297.66	314.91	289.95	314.34	313.8	305.27	323.13	323.07	313.84	313.3	301.52	328.1	313.57	322.13	308.3	293.99	303.67	307.55	312.01	306.39	293.09
0	0	0	9.3632	4.4383	13.51	8.3148	6.1818	0	0	0	1.5727	2.0938	5.7633	2.1276	2.5023	5.4962	0.14452	6.5362	5.4185	13.029	6.053	11.155	5.9418	0	5.9257	6.4991	2.0644	9.2886	7.6078	22.331	7.0625	7.2149	16.765	0	14.476	8.2299	4.3753	9.4245	8.6093	15.954	11.587	5.9825	2.5906	2.8813	10.475	6.4153	0	0	8.5974
0	0	0	8.3276	10.159	5.723	7.9768	10.396	16.155	27.277	21.809	31.166	28.08	41.017	43.319	57.814	54.371	58.329	76.573	75.783	89.873	94.54	95.854	95.644	114.28	120.92	119.78	121.33	128.9	117.82	125.76	129.26	144.69	155.16	155.9	156.05	169.56	157.67	155.01	159.73	173.38	183.14	177.67	168.73	153.99	144.08	163.73	161.17	167.34	169.51
0	0	0	10.903	16.34	18.491	18.753	22.641	28.852	30.649	37.956	28.022	37.975	42.554	40.841	35.291	46.471	44.885	44.333	51.348	51.088	53.948	53.765	56.12	61.558	72.683	96.364	97.929	108.92	115.82	138.82	138.56	150.55	180.2	162.69	194.73	199.23	207.22	202.58	204.78	230.18	224.2	229.18	236.65	250.02	255.24	247.29	239.21	248.96	260.43
0	0	0	5.4992	9.3155	5.3124	29.588	20.195	24.446	30.353	30.518	29.129	32.381	20.996	29.367	30.808	37.476	34.786	36.249	42.213	49.503	47.448	52.139	48.797	60.382	50.6	54.139	53.363	46.025	46.555	47.633	47.49	53.58	47.688	48.574	54.227	48.072	56.697	47.441	45.773	43.847	47.207	40.837	47.476	48.384	50.609	45.678	41.102	43.53	50.13
0	0	0	6.1084	10.564	10.031	8.8679	9.1856	10.584	9.9973	12.632	17.822	22.575	17.133	19.031	9.1885	5.9107	14.763	16.238	12.992	11.749	14.675	13.626	6.5656	8.9247	13.48	14.148	24.336	22.93	26.097	42.955	52.31	63.755	79.447	91.307	104.9	131.49	152.42	161.64	169.47	188	198.65	213.07	217.62	220.56	216.95	222.04	237.74	238.9	244.59
0	0	0	7.8698	6.8375	9.3564	13.399	10.55	20.172	24.785	32.17	30.822	17.825	17.565	21.874	27.794	27.485	25.953	27.368	30.985	30.021	28.31	29.444	30.56	36.617	35.717	34.372	34.637	44.841	36.636	40.31	42.963	44.192	45.528	50.93	54.261	49.659	57.2	62.565	54.962	57.91	63.212	61.822	63.263	62.566	67.218	70.653	68.707	65.469	64.084
0	0	0	1.0646	13.02	4.9623	15.905	4.0311	3.1391	1.5145	0	0	0	6.6311	4.9822	8.7085	10.647	0	1.2093	2.1047	0.23987	2.1807	0	0	0	5.807	17.476	6.512	8.468	0	9.31	1.9555	6.9382	1.3733	0	5.5884	0	0	0	0.53051	7.2289	0	0.36362	5.3191	3.8619	0	2.1339	6.6056	0	0
0	0	0	14.221	20.133	23.796	15.339	21.787	27.928	37.604	35.576	35.229	36.933	33.773	42.866	56.721	61.132	73.944	86.661	112.92	116.78	142.79	148.4	162.76	175.07	189.28	192.63	202.68	226	212.81	223.06	223.59	233.85	240.18	246.79	253.64	276.51	301.92	307.04	321.63	323.85	328.15	341.37	370.64	367.9	379.29	391.89	403.73	400.81	396.41
0	0	0	2.4175	11.656	15.141	22.137	19.452	14.984	13.152	17.883	16.361	20.955	26.748	24.157	33.745	23.728	27.618	29.579	28.79	37.714	51.962	53.491	53.409	57.231	50.569	59.696	52.867	61.23	66.177	67.359	71.446	72.018	75.736	77.553	87.105	92.109	84.958	91.16	87.121	80.91	94.631	91.362	104.94	98.68	105.96	104.72	109.24	112.39	111.07
0	0	0	9.2209	9.7269	14.73	15.027	8.8846	15.699	12.116	11.009	3.4782	24.8	20.759	26.718	29.29	34.541	22.654	20.277	25.934	31.064	27.93	34.239	35.984	32.216	32.379	44.029	44.113	50.428	53.014	62.737	70.78	71.486	102.87	107.73	152.12	183.77	189	218.55	262.08	305.12	322.42	357.05	385.34	418.63	457.12	467.09	477.55	512.09	520.74
0	0	0	5.1616	21.201	22.693	31.882	29.852	31.109	39.388	45.665	46.484	66.449	58.283	75.108	85.221	78.722	99.834	105.19	115.41	119.57	145.01	142.85	148.36	152.59	163	162.79	161.17	173.44	169.03	178.46	169.62	160.06	162.29	169.08	179.92	178.99	171.8	164.11	164.79	159.34	170.1	177.87	177.04	178.7	176.37	185	183.3	159.94	160.78
0	0	0	0	5.1713	7.3484	7.3061	17.267	16.537	18.86	23.647	17.491	18.549	19.822	25.79	37.834	24.636	33.538	30.085	30.35	34.416	33.963	37.667	30.651	42.27	45.056	41.903	45.719	47.054	56.59	54.543	56.896	60.003	70.786	71.942	76.41	72.858	78.741	82.336	87.025	97.143	93.609	99.688	98.437	103.56	101.25	107.94	71.968	78.204	78.61
0	0	0	8.9519	16.294	29.76	25.604	41.735	40.446	43.694	43.735	51.112	54.367	56.501	51.272	53.594	61.157	65.359	75.769	74.214	73.368	86.213	83.776	79.469	78.57	91.561	88.464	88.532	97.656	93.991	95.635	88.649	102.24	101.94	102.47	112.89	116.32	117.16	113.97	116.92	124.24	128.63	131.89	134.83	129.2	137.54	136.31	131.9	145.26	148.07
0	0	0	3.7038	6.7464	17.995	13.06	24.046	29.558	30.03	27.871	28.249	30.051	28.049	29.712	30.774	35.342	37.033	46.932	49.594	65.308	54.465	54.656	53.393	60.694	62.062	54.45	54.145	61.696	57.804	61.708	58.964	60.947	56.212	54.126	52.755	52.766	54.034	51.589	54.021	51.558	56.255	49.373	47.361	47.35	48.818	49.076	52.616	47.913	42.313
0	0	0	14.107	4.4103	4.1366	7.3726	1.4088	16.545	18.739	20.05	23.941	29.972	23.573	30.194	32.171	32.968	30.545	33.58	28.874	27.322	27.785	20.754	19.837	21.107	17.009	14.626	18.077	24.731	25.732	32.104	28.266	39.762	48.296	48.064	60.742	54.248	68.047	75.598	59.374	81.172	86.595	81.697	88.494	82.488	95.027	96.296	102.78	117.68	101.09
0	0	0	5.8835	8.2192	10.307	12.945	15.288	52.213	59.9	65.504	65.467	75.719	71.834	84.382	113.21	88.664	97.386	95.362	91.532	73.243	70.74	80.336	73.522	78.57	71.972	87.328	86.447	89.866	80.059	85.637	66.263	69.392	77.049	68.94	60.143	73.09	68.172	60.27	62.422	50.376	58.669	49.002	56.315	54.754	53.451	53.637	57.911	57.973	66.82
0	0	0	2.732	9.6024	22.943	20.608	4.2728	10.661	7.067	9.1808	5.4634	17.437	15.285	13.735	8.0582	3.9349	6.0937	7.7254	8.0375	9.5633	14.072	14.63	16.684	10.669	17.355	23.327	17.408	19.394	17.153	30.417	22.652	24.923	31.432	27.881	53.367	51.728	72.906	88.108	105.27	118.27	133.68	137.79	145.31	164.63	187.95	183.54	154.78	162.74	187.76
0	0	0	7.6155	20.93	38.236	42.787	33.535	58.718	56.93	61.756	43.911	68.629	48.742	59.708	61.594	54.947	52.442	73.639	68.276	66.941	73.242	61.518	68.771	76.266	64.489	64.114	63.154	64.143	72.091	64.277	62.495	66.987	72.339	53.927	50.015	66.032	55.57	55.825	49.546	53.008	45.056	46.395	36.903	28.938	36.397	25.647	19.738	27.827	20.961
0	0	0	10.315	9.5627	12.008	9.0192	15.454	5.0361	0	0	0	8.1602	7.6081	9.2101	3.3254	10.296	10.727	16.157	11.146	10.778	11.845	8.6628	13.123	12.279	15.852	12.003	10.739	12.273	11.006	22.285	14.861	22.161	31.178	25.67	44.359	44.567	49.661	62.099	60.252	76.843	83.101	93.06	94.56	103.65	122.91	119.38	120.04	125.59	131.26
0	0	0	15.754	22.109	25.771	17.144	30.074	32.623	30.053	31.859	23.524	15.526	22.043	24.052	32.316	32.085	14.642	9.8219	14.456	24.691	19.903	26.322	10.166	6.9959	12.631	10.025	5.6986	2.3629	6.695	11.271	6.2395	12.91	0	5.7821	4.4571	14.905	13.992	12.208	14.384	16.816	27.113	25.944	12.918	22.404	20.666	19.154	13.543	9.1452	2.9013
0	0	0	1.8805	9.7938	11.99	13.252	14.181	16.808	4.3981	21.454	19.084	32.416	29.634	31.698	43.89	37.626	43.763	42.786	46.734	52.097	54.789	60.055	62.185	72.07	56.686	64.853	63.459	66.936	67.317	65.387	70.34	72.259	76.528	80.238	84.978	101.76	86.074	97.07	87.878	101.91	90.819	97.787	123.55	141.61	152.06	150.09	123.51	144.57	147.45
0	0	0	6.3303	24.256	15.094	17.631	16.476	4.0444	13.134	12.548	21.443	20.953	6.2207	22.449	19.322	13.642	5.7031	10.165	6.886	10.382	11.631	7.0741	12.688	11.601	18.851	27.444	19.209	26.376	25.805	19.441	24.364	22.487	23.959	25.084	26.897	22.367	21.174	24.521	30.388	25.671	29.4	27.954	38.734	33.017	40.153	34.792	37.207	34.518	36.654
0	0	0	0	1.3315	8.396	52.684	59.426	54.981	60.289	66.763	65.759	70.149	59.678	68.429	70.409	68.734	66.928	63.071	73.367	71.841	78.757	74.087	74.44	78.034	75.009	84.744	82.315	79.323	84.345	84.247	81.377	79.594	83.495	82.88	85.215	89.887	80.732	87.552	103.91	101.19	107.29	104.1	108.19	109.3	124.85	115.3	119.12	116.86	119.17
0	0	0	18.067	22.486	11.222	27.047	27.646	26.488	21.492	32.769	24.22	25.747	31.463	28.063	36.703	33.748	32.889	31.429	44.245	32.159	40.418	40.615	38.519	33.418	35.537	26.924	31.474	34.08	37.632	40.064	35.439	34.249	36.289	36.506	40.856	40.762	44.818	36.87	31.525	27.98	33.624	36.409	37.86	34.721	28.359	28.309	22.825	27.178	36.737
0	0	0	7.5891	9.0828	5.7287	11.443	12.167	8.2632	11.975	7.0543	12.331	14.09	9.9477	3.7588	6.8967	15.562	17.019	27.31	29.104	41.759	48.429	56.703	68.269	80.735	91.424	84.67	98.206	101.09	109.97	119.35	121.19	136	138.23	151.21	157.58	158.06	165.71	161.68	173.75	162.69	170.45	171.89	186.07	175.92	182.69	184.93	199.23	188.4	194.36
0	0	0	0	18.078	30.057	42.625	65.885	77.474	101.26	112.93	128.01	157.56	152.35	159.74	169.33	171.99	192.22	187.16	203.49	199.86	199.12	194.63	213.17	225.77	217.16	206.49	217.13	223.7	217.22	220.08	223.2	218.36	238.69	232.71	236.72	253	260.15	255.09	260.53	265.63	280.29	270.91	265.69	269.28	266.89	271.19	268.66	275.51	273.74
0	0	0	13.936	14.723	9.8572	18.109	12.448	23.589	18.241	10.535	8.5373	13.369	12.671	16.509	15.895	17.978	11.718	6.4583	1.7333	0	0.058308	0	0	0	0	0	0	0	0	0	0	0	0	0	0	0	0	0	0	0	0	0	0	0	0	0	0	0	16.088
0	0	0	11.464	31.82	34.757	37.238	40.547	37.923	43.82	60.606	34.441	38.272	36.123	32.09	30.563	39.937	33.377	36.043	37.471	30.051	28.785	15.902	14.751	16.745	19.452	21.258	7.8043	17.795	13.058	23.754	25.065	12.865	8.6412	18.458	24.101	22.131	33.093	20.834	29.722	23.199	33.959	27.284	20.324	15.572	20.62	15.64	17.213	12.537	1.9226
0	0	0	5.8104	0.93267	2.9386	22.574	20.946	11.493	31.033	13.442	11.333	20.472	16.942	11.695	21.284	19.764	17.242	28.219	24.641	27.624	27.271	27.946	36.51	44.412	42.592	40.894	35.553	42.572	44.845	52.301	51.872	48.678	40.35	52.089	49.7	55.821	57.068	49.829	54.674	50.39	47.076	54.285	54.578	49.539	56.6	51.933	57.861	55.746	56.555
0	0	0	11.87	8.8408	13.741	14.618	21.16	26.613	24.257	33.864	27.934	26.043	26.99	24.786	29.914	25.93	29.734	29.791	38.115	39.263	37.854	46.925	52.793	51.348	61.197	62.981	75.506	88.884	86.269	92.157	107.71	109.53	116.37	119.46	129.37	135.12	139.67	155.43	154.66	167.68	162.38	172.16	186.31	168.65	185.44	187.58	180.15	183.87	178.3
0	0	0	15.394	29.783	25.562	48.647	43.138	49.122	35.392	26.674	36.453	33.811	26.935	22.591	35.458	31.387	15.354	17.401	13.398	0	15.881	0	3.2172	18.34	0.26179	0	0	0	0	0	0	0	0	0	0	0	0	0	0	0	0	0	0	0	0	0	0	0	0
0	0	0	9.0174	12.202	8.08	10.784	10.006	8.2033	5.1918	9.3639	2.4039	15.98	12.345	12.063	5.2231	7.0484	7.5958	5.773	2.5845	7.3121	3.5044	0.90113	3.3393	3.2584	8.1888	8.7487	3.9666	6.8391	5.8903	16.487	9.3139	6.2594	28.351	4.7417	19.293	16.214	17.093	22.281	17.151	30.041	22.81	25.509	17.658	15.718	23.785	19.417	12.281	18.058	21.345
0	0	4.0427	2.4738	20.362	27.204	25.672	40.523	53.623	53.173	61.508	50.424	50.419	50.001	47.52	48.134	47.118	58.761	48.082	64.365	64.691	59.965	55.966	61.828	63.889	56.84	62.124	61.53	63.908	62.912	63.542	58.499	64.813	69.733	64.223	62.52	65.229	65.806	65.516	65.43	72.446	55.378	59.996	58.081	57.638	51.576	55.75	49.11	51.543	55.237
0	0	0	0	7.4781	5.8755	9.101	18.763	18.336	23.83	19.772	21.06	19.169	12.857	15.221	19.198	16.261	23.153	21.254	20.28	22.708	17.742	19.68	20.242	22.642	21.29	21.569	29.272	26.463	28.714	22.941	23.161	30.38	33.764	30.873	33.387	29.908	34.871	34.094	42.005	45.47	33.61	48.134	39.012	46.511	40.383	47.223	40.27	41.237	50.381
0	0	0	10.735	15.44	17.645	22.982	17.459	22.866	18.119	29.706	28.588	36.154	32.092	33.78	38.965	42.412	41.147	48.319	58.293	53.699	45.322	54.305	45.015	52.832	55.911	51.797	59.464	61.383	60.964	58.114	57.128	60.196	60.659	60.103	71.269	67.532	66.435	60.635	68.737	67.694	76.007	81.335	84.114	80.154	82.757	83.527	82.603	83.88	80.109
0	0	0	5.5158	12.042	15.113	16.315	16.907	18.053	13.816	22.788	22.705	25.979	20.047	25.288	26.389	24.228	32.918	31.012	46.415	54.743	72.166	98.809	130.93	181.96	257.31	296.69	355.15	429.7	498.51	551.01	606.92	662.37	736.21	783.43	815.39	878.08	917	912.63	974.61	1002.2	1019.3	1048.3	1073.8	1084.4	1083	1111.8	1144	1157.5	1370.8
0	0	0	0	15.439	15.012	14.68	48.896	28.969	39.698	57.786	48.84	52.35	58.841	58.188	73.726	81.671	92.098	85.905	99.63	108.32	122.19	131.87	136.53	131.9	146.63	142.1	152.69	154.24	154.57	171.9	161.17	182.69	175.37	177.56	162.97	176.98	168.43	168.93	184.69	174.98	171.25	175.2	160.53	172.8	168.39	162.23	174.48	163.07	160.78
0	0.39234	0.15312	11.412	1.2313	19.45	15.615	9.9376	20.018	20.654	27.568	21.113	23.949	22.837	24.453	26.923	23.362	19.751	22.958	33.335	31.49	38.966	51.426	52.429	49.714	59.764	45.773	63.355	55.911	72.474	79.005	67.255	66.595	80.829	85	75.984	93.514	82.334	97.518	96.041	90.242	89.983	94.954	106.25	101.72	102.86	111.61	101.68	107.07	103.46
0	0	0	3.4076	3.5752	7.4558	14.906	7.7412	8.7311	19.543	14.438	11.308	12.966	13.487	8.2074	11.875	11.989	9.3279	6.4678	12.57	18.747	19.298	8.9516	12.031	19.279	18.336	23.686	20.385	25.031	22.808	29.749	17.19	17.231	24.195	25.079	17.186	23.719	25.182	22.044	33.679	27.994	41.78	27.381	32.227	31.18	28.305	27.046	33.097	22.985	33.592
0	0	0.20414	4.5238	16.195	12.498	10.098	10.479	13.602	27.718	30.063	37.947	44.432	43.163	63.413	70.396	60.285	71.41	91.31	90.183	95.278	101.92	105.01	113.02	104.45	99.676	140.09	96.986	96.667	122.35	120.75	129.73	119.9	136.26	113.86	112.05	117.82	107.37	115.59	104.15	110.44	109.93	94.492	99.97	105.19	114.92	99.862	103.5	97.179	103.15
0	0.9992	0	9.2715	7.4723	16.974	13.685	15.435	14.703	11.93	5.814	13.229	3.6952	10.885	0	4.7177	4.0427	0	0	0	0	2.3973	4.6208	0	1.7345	0	0	0	0	0	0	0	0	0	0	0	0	0	0	0	0	0	0	0	0	0	0	0	0	0
0	0	0	1.5017	9.8473	18.352	15.405	19.927	21.269	26.084	31.263	25.645	44.258	50.47	41.514	41.281	46.217	45.98	53.703	53.082	56.642	53.186	54.199	56.054	50.97	49.527	50.028	47.516	50.474	42.086	57.872	43.119	44.487	49.26	33.859	53.14	45.422	44.916	50.496	47.567	59.815	47.738	51.991	46.236	44.462	53.108	50.594	46.905	45.402	53.803
0	0	0	21.263	23.633	30.124	33.589	39.583	49.791	60.11	64.797	66.005	70.429	83.164	78.314	89.325	81.342	73.37	76.923	74.708	81.167	85.511	86.287	86.337	78.172	81.606	78.968	70.328	78.75	70.32	80.411	79.981	88.58	90.095	82.982	78.513	83.253	78.911	63.003	77.732	86.252	80.171	80.815	73.435	70.817	70.874	68.709	65.928	70.434	63.475
0	0	0	12.763	15.486	22.433	34.249	37.69	29.519	30.23	33.477	31.741	38.1	41.964	43.661	45.525	37.868	44.485	37.81	50.7	53.001	58.258	65.466	70.154	76.8	77.785	86.621	86.699	106.52	101.04	108.19	111.06	115.67	125.85	131.96	146.13	162.16	139.49	147.16	138.31	141.24	140.38	152.91	162.63	166.19	163.53	157.28	157.6	172.84	163.09
0	0	0	0.57187	9.7144	20.019	14.604	15.47	28.368	29.528	27.141	27.565	27.006	44.017	37.008	50.394	49.554	42.306	41.697	54.149	46.087	58.536	54.859	51.984	53.707	66.156	56.683	62.414	65.374	89.065	107.24	111.51	96.4	89.716	94.7	100.34	118.76	125.97	128.84	134.82	145.06	160.06	172.93	185.59	167.79	180.23	221.65	202.03	209.6	215.87
0	0	0	2.3548	5.3814	15.283	11.507	12.836	16.498	22.311	21.859	31.885	34.909	35.172	37.07	43.212	33.809	41.387	38.304	41.323	45.434	52.434	48.396	49.367	47.231	49.655	46.82	57.72	63.001	54.702	58.13	65.186	70.896	77.317	79.118	72.543	77.927	91.907	88.528	90.024	98.831	100.13	98.254	98.646	112.57	109.28	106.24	109.64	102.81	101.83
0	0	4.0992	6.9634	12.273	23.336	29.886	38.524	26.364	28.516	34.711	14.706	10.028	6.0854	5.2222	16.336	10.567	6.6348	0.72146	0	0	7.3568	3.779	4.5953	8.1499	0	3.1097	0.97227	0	0	0	0	0	0	0	0	2.2701	0	2.5298	0	0	0	0	4.722	0	0	0	0	0	0
0	0	0	5.34	8.4786	11.803	18.161	19.722	15.006	13.528	15.445	13.316	24.613	19.644	22.295	29.731	23.253	25.424	19.687	29.183	24.124	24.706	28.193	25.94	29.2	28.696	34.695	34.399	33.468	33.21	38.513	30.734	32.111	39.131	31.926	35.168	36.529	33.513	29.158	32.823	30.645	34.171	40.157	47.911	38.919	41.153	33.903	39.977	32.412	34.125
0	0	0	8.0561	5.1153	22.283	28.178	29.295	32.581	55.743	62.169	65.783	62.781	69.929	68.64	75.547	71.708	71.338	77.418	80.766	87.867	83.011	90.538	100.42	112.49	97.054	116.43	104.14	111.88	127.79	135.6	139.34	147.43	149.32	154.54	162.15	168.18	179.06	185.45	188.22	197.23	195.96	194.91	205.69	212.91	214.84	222.91	222.14	233.16	243.91
0	0	2.7183	7.7362	10.381	9.9799	22.057	15.73	29.568	32.097	34.568	27.633	34.103	31.923	42.798	34.626	33.235	38.589	37.234	33.654	36.949	40.193	43.609	39.765	44.919	47.542	44.019	52.959	46.552	49.659	45.918	40.807	47.676	49.517	47.403	53.504	55.06	55.374	57.627	56.334	65.936	55.804	60.934	62.568	71.897	62.526	65.529	65.428	69.615	61.859
0	0	0	7.7931	15.016	14.651	14.158	22.813	28.691	39.34	39.01	32.02	29.846	36.451	34.311	39.387	38.85	42.443	44.665	47.936	49.87	51.262	56.915	51.537	62.951	67.839	69.248	79.989	90.09	96.58	95.015	103.24	102.93	121.1	127.15	125.22	131.99	130.48	142.25	142.35	156.33	152.44	149.52	159.24	155.64	161.83	168.08	154.45	162.69	149.33
0	0	0	0	10.771	13.195	11.504	14.498	13.635	12.254	14.077	29.699	33.726	30.292	35.835	33.604	36.335	33.663	26.789	36.468	35.168	43.471	39.707	41.353	45.117	48.581	39.04	44.584	45.601	46.778	46.833	52.014	57.408	56.48	57.058	47.973	53.063	52.992	55.49	54.756	54.898	56.48	52.58	52.584	56.205	51.725	51.162	50.415	49.342	45.329
0	0	0	3.3469	5.4292	17.969	18.159	19.278	23.3	29.794	36.362	36.114	36.223	35.742	44.645	41.711	44.178	45.466	54.13	59.065	44.051	42.291	48.59	44.556	44.875	46.947	50.963	58.205	71.762	79.14	86.925	87.543	105.4	107.04	118.94	115.78	134.22	137.2	147.07	168.96	152.07	170.71	163.94	180.04	186	185.96	201.85	193.58	202.9	186.04
0	3.0275	0	6.7848	7.6373	8.2846	7.5191	8.1367	19.267	15.204	15.036	26.822	26.82	23.343	18.487	22.205	28.625	29.01	18.867	17.526	13.08	15.945	25.124	18.916	22.614	27.662	22.031	13.368	11.837	19.619	23.438	34.367	26.624	17.903	23.348	26.413	17.756	23.046	17.784	22.376	26.312	26.399	29.296	33.625	31.11	25.435	24.324	28.499	32.917	28.755
0	0	0	3.1505	7.4124	9.5054	19.379	11.638	15.984	14.544	14.246	18.36	18.868	15.871	14.52	23.095	22.496	23.546	20.938	22.685	24.207	23.625	16.687	14.311	17.731	13.319	7.9392	22.612	5.5458	6.1997	11.443	6.7604	4.5585	10.592	16.14	34.02	32.72	29.233	22.309	54.014	27.797	41.533	28.881	41.683	34.132	46.983	28.174	34.076	25.419	28.406
0	0	0	11.823	12.78	5.4261	21.064	25.009	32.417	25.867	24.022	24.91	15.378	29.658	49.625	41.522	41.079	34.592	42.66	14.156	36.691	11.851	40.235	46.337	47.794	54.728	64.472	57.379	76.991	80.07	89.176	115.33	120.51	143.02	142.03	152.29	158.65	166.14	169.24	169.42	197.86	216.55	217.12	229.81	222.33	235.34	248.37	243.87	235.02	256.89
0	0	0	3.3716	11.42	26.126	20.324	27.774	34.933	40.722	47.796	38.808	35.984	43.053	43.508	43.069	38.957	60.178	53.978	60.167	69.756	71.2	74.139	86.032	81.877	86.067	82.889	94.421	104.27	105.41	99.976	108.76	115.94	114.66	109.06	109.67	115.31	126.23	129.61	124.63	121.37	113.93	119.41	129.62	129.03	131.48	127.01	129.75	137.67	121.71
0	0	0	0	8.3338	3.7337	10.703	18.229	21.961	17.742	25.773	25.643	18.513	20.432	21.688	20.905	21.237	31.069	27.832	26.625	28.217	28.115	29.763	30.05	28.722	33.086	29.497	32.398	37.616	36.194	37.859	34.641	41.165	41.723	42.622	50.137	41.166	52.273	45.089	50.469	57.401	43.823	53.347	48.588	50.367	45.938	47.462	42.349	45.356	53.201
0	0	0	6.4661	9.8682	23.468	15.233	20.405	23.555	29.426	43.305	20.496	24.93	40.285	25.988	26.14	31.632	31.038	35.599	35.999	44.672	43.768	50.909	36.321	41.845	46.046	43.522	48.101	59.199	56.787	53.955	60.538	60.366	66.941	67.73	72.046	78.798	84.229	86.206	78.802	77.29	72.925	78.568	87.097	83.179	86.217	90.117	88.446	87.789	91.393
0	0	0	5.9562	17.27	20.456	18.383	21.973	23.644	27.121	26.725	26.898	30.087	33.176	34.872	28.717	38.408	31.375	42.149	47.671	35.529	39.428	32.634	38.904	32.113	45.842	40.033	31.88	41.679	36.221	48.055	37.539	45.169	49.971	35.084	47.694	39.723	41.273	47.071	42.365	52.445	44.63	42.342	33.591	35.679	44.933	39.96	39.299	45.435	41.407
0	0	0	7.8113	9.6934	16.533	25.994	28.237	28.819	27.768	23.138	29.631	29.787	44.032	40.643	38.738	58.555	54.566	41.359	55.593	48.695	42.283	52.164	50.418	59.593	51.313	65.137	64.146	68.761	67.186	65.387	73.606	71.273	92.168	90.36	94.286	99.56	101.18	100.12	85.321	99.114	86.165	95.267	97.132	92.15	81.213	96.013	87.81	86.649	93.954
0	0	0	16.533	9.4697	19.202	26.718	23.796	60.612	50.349	69.663	64.291	58.495	82.952	75.66	70.76	77.53	82.108	87.674	86.45	85.496	92.109	81.6	87.837	91.042	96.775	82.341	95.371	95.148	87.229	79.009	94.858	92.245	94.125	84.746	92.97	92.885	95.099	90.194	91.211	101.86	98.349	101.59	98.959	97.137	90.02	93.796	95.973	104.05	90.642
0	0	0.028765	16.983	13.034	23.085	16.145	13.273	9.3754	22.777	18.437	6.2837	10.279	2.3907	9.2956	0.86336	3.4209	1.1385	1.422	0	0.45219	0	0	0	0	0	0	0	0	0	0	0	0	0	0	0	0	0	0	0	0	0	0	0	0	0	0	0	0	0
0	0	0	8.5921	7.1486	18.596	15.798	20.688	24.623	23.063	26.835	22.081	30.302	34.287	34.551	40.599	37.558	41.534	38.945	40.013	42.925	48.258	46.196	54.519	52.575	50.1	47.783	48.616	56.027	48.94	57.023	60.016	59.458	70.601	65.398	70.68	68.651	65.617	59.688	51.651	55.375	52.21	53.841	76.039	71.665	67.061	74.816	69.361	66.049	76.818
0	0	0	6.1253	16.251	15.84	28.205	14.086	14.931	23.738	25.237	15.997	23.831	22.701	24.284	26.14	22.275	14.68	24.84	24.353	40.066	54.163	56.489	53.957	56.271	71.517	76.351	79.854	85.707	103.52	91.125	93.465	102.85	104.47	105.42	121.79	117.67	127.11	131.32	137.13	123.51	127.03	126.17	126.31	129.73	127.19	125.99	123.23	120.08	128.55
0	0	0	7.1857	9.4588	16.136	10.16	14.446	13.762	14.837	37.683	21.609	41.23	39.557	44.301	43.617	47.374	58.751	64.791	74.505	74.844	84.942	73.859	89.731	90.678	84.525	100.73	88.903	101.77	100.75	121.72	114.16	118.24	124.72	115.05	129.74	130.24	116.99	136.13	130.63	141.59	134.88	133.61	136.8	136.39	141.43	143.04	135.15	140.82	140
0	0	0	14.616	36.02	35.824	32.879	32.437	34.33	34.118	36.373	16.305	37.23	27.66	15.337	25.144	22.228	17.787	26.571	24.068	9.0917	16.173	14.193	15.964	26.914	17.943	14.928	17.354	18.859	10.134	22.465	10.575	9.408	13.815	10.408	6.1189	0	2.9833	0	0	0	6.5028	0	0	0	0	0	0	0	0
0	0	0	9.249	13.057	37.851	41.188	46.059	54.501	46.183	57.53	49.11	48.034	48.575	44.455	62.458	68.753	50.72	53.795	54.622	44.472	57.77	58.629	46.154	49.346	63.328	58.584	61.943	56.093	50.755	58.443	69.641	60.654	63.398	58.662	60.023	65.394	66.475	78.221	71.575	68.752	58.563	79.051	72.428	69.59	50.892	53.586	57.28	65.156	65.649
0	0	0	10.739	13.892	16.244	15.36	16.539	18.562	27.927	26.718	26.695	27.624	23.702	24.865	21.768	24.777	20.697	29.848	33.156	22.611	23.035	44.053	31.361	37.384	43.705	33.551	50.24	55.956	64.336	68.383	75.174	84.42	87.941	95.546	100.79	57.868	55.551	60.307	65.541	57.95	53.973	48.545	51.261	47.361	58.492	48.088	46.339	47.328	35.711
0	0	0	19.231	12.222	17.385	15.581	29.536	31.754	24.727	24.039	22.775	29.432	28.495	28.34	23.302	39.216	42.391	40.552	38.027	36.721	34.908	41.357	28.751	19.964	17.796	0.737	1.0693	5.8347	6.811	9.1042	5.4542	6.069	20.179	8.8112	15.685	22.973	13.151	15.41	3.9609	6.5351	1.035	1.8841	1.6293	0.7894	0	0	0	0	3.5056
0	0	0	8.349	24.073	20.698	30.487	39.714	39.807	32.667	28.623	40.048	28.232	14.084	37.051	32.977	33.199	22.009	15.636	15.874	12.66	28.054	32.751	30.842	31.788	28.395	19.631	24.907	16.924	17.426	19.466	19.084	31.899	27.935	18.18	14.28	17.568	16.974	25.289	22.033	15.292	11.425	11.821	3.6323	4.0604	0	0	0	0	0
0	10.932	0	9.7862	9.0933	4.4278	2.5331	12.402	12.289	9.7633	15.884	10.583	18.97	22.671	24.182	32.621	41.553	58.027	67.509	76.953	94.743	110.87	103.95	112.7	126.69	128.74	149.51	157.45	154.11	160.39	165.56	174.36	173.79	172.51	192	182.85	188.31	194.8	178.81	216.38	182.91	193.38	195.62	199.17	195.99	196.7	196.8	201.57	181.23	187.03
0	0	0	8.1148	11.077	19.906	20.125	29.362	30.801	27.424	32.312	34.542	42.17	37.613	37.291	42.875	38.344	37.75	45.2	40.884	49.067	47.352	44.454	48.346	50.549	50.273	43.15	46.487	48.289	47.363	64.081	47.763	52.988	52.689	57.247	56.921	62.02	67.964	61.311	68.368	64.958	63.364	66.281	65.72	74.021	70.031	68.539	66.827	66.779	62.588
0	0	0	5.1875	22.745	6.3107	16.68	23.923	8.9544	22.993	28.968	18.283	20.034	27.673	25.678	34.995	17.697	11.71	26.626	23.785	23.988	15.422	14.595	21.327	18.713	18.65	28.272	23.066	26.751	22.767	16.612	30.667	25.369	37.841	34.404	42.492	43.51	44.091	46.11	49.946	61.191	61.56	59.771	65.634	72.264	79.631	73.588	85.381	84.538	94.153
0	0	0	9.403	14.342	10.448	16.137	2.264	8.6921	14.197	6.2302	7.8507	2.0153	11.447	5.9754	15.677	5.847	2.7758	11.717	9.9552	9.0782	11.329	8.7276	20.468	30.313	33.11	35.988	32.336	37.621	25.131	30.313	47.437	58.578	75.92	75.074	76.258	77.794	94.349	93.053	106.94	118.81	114.29	122.74	132.67	128.11	124.69	134.12	141.39	149.64	149.17
0	0	3.0884	0	8.3428	8.0814	16.554	11.15	12.066	15.031	18.204	15.549	24.484	24.871	20.644	28.745	30.405	28.131	34.586	31.132	37.018	50.123	45.001	56.27	60.594	56.382	65.732	61.35	68.719	66.034	69.701	78.324	75.945	78.771	80.568	87.994	104.94	94.093	110.81	101.22	121.34	138.76	141.77	162.8	172.75	158.31	157.11	160.71	172.06	174.81
0	0	0	3.5339	6.1578	9.4977	12.175	12.862	17.455	19.303	21.941	24.874	13.182	22.993	18.589	29.234	15.383	19.924	27.74	19.545	23.414	20.712	20.104	27.095	36.175	35.39	42.374	34.8	34.061	28.854	31.468	29.048	35.438	43.899	31.704	35.905	40.307	34.501	29.768	34.183	38.944	41.468	38.946	42.501	37.868	35.565	35.713	35.165	44.821	47.843
0	0	0	0	9.4185	18.473	20.229	21.881	32.577	29.462	36.743	43.961	52.759	50.163	53.736	58.92	68.471	63.758	72.284	72.475	72.665	83.372	73.707	83.617	83.075	100.68	115.77	132.11	139.18	165.64	164.27	171.31	197.34	201.06	221.45	223.34	242.53	242.32	245.78	253.02	263.54	271.33	272.85	284.78	273.93	283.06	282.11	281.86	279.68	282.02
0	0	0	9.6448	28.823	14.681	16.75	28.362	28.57	29.963	17.072	26.753	23.814	21.134	21.083	19.436	18.678	41.422	37.77	59.191	61.023	93.075	101.64	122.73	104.37	122.39	130.29	160.44	170.68	199.06	209.3	217.82	247.08	272.61	271.84	279.27	317.17	333.51	308.71	324.25	317.54	355.42	361.15	358.7	380.51	359.23	377.05	375.63	380.93	367.58
0	0	0	10.555	11.656	14.729	18.359	20.345	33.374	37.193	44.349	37.057	40.004	41.593	41.717	43.101	45.859	52.005	51.605	56.268	51.121	56.555	56.398	56.257	59.504	68.715	63.561	66.547	76.401	71.606	71.372	73.873	75.259	77.719	78.29	76.555	81.042	84.221	86.705	77.567	76.813	83.141	75.182	76.332	77.307	80.099	81.475	78.249	82.075	72.712
0	0	0	24.572	6.5371	23.564	6.1868	17.265	29.136	14.235	27.787	19.112	18.898	31.168	21.073	37.423	36.126	22.24	13.239	21.156	22.847	13.817	20.851	15.453	16.202	21.615	11.833	10.153	11.676	16.5	18.588	22.607	25.819	12.007	14.351	18.549	23.943	21.122	15.201	17.14	22.517	26.576	30.676	15.277	13.004	16.984	13.789	10.561	12.397	7.3211
0	0	0	5.1491	21.684	10.043	32.418	31.775	33.574	44.132	54.992	87.773	86.913	90.602	96.756	93.701	103.86	105.3	102.1	102.44	99.974	101.58	96.319	101.1	101.22	95.832	103.88	102.01	100.02	95.504	100.48	102.72	100.22	111.34	128.16	138.07	156.67	184.7	197.64	220.23	251.79	301.11	322.83	337.04	364.69	368.29	396.58	421.52	423.72	449.3
0	0	0	3.6836	6.8159	24.439	21.008	19.958	37.833	37.302	34.566	35.186	30.545	37.045	38.7	50.048	53.108	55.055	50.117	67.749	61.632	66.571	87.056	88.571	94.745	104.98	108.13	105.6	119.99	132.12	125.58	133.63	148.8	148.92	157.84	154.15	174.85	184.52	190.71	207.95	204.17	217.14	209.73	209.43	211.73	200.35	216.46	227.03	219.41	221.34
0	0	0	3.4814	14.304	5.3169	13.184	21.675	17.734	11.908	21.667	20.672	22.601	14.664	16.264	15.617	23.059	29.317	27.212	40.411	24.351	28.85	27.223	41.51	37.309	48.754	36.858	39.799	42.982	52.5	51.551	52.083	54.462	63.461	66.938	69.09	63.904	79.415	74.748	81.67	85.043	75.575	86.753	86.794	87.01	90.244	85.053	81.79	89.516	96.101
0	0	0	0	7.6991	6.9132	25.327	16.094	10.684	12.817	17.232	16.091	15.64	14.185	17.567	14.707	17.255	10.782	13.165	13.161	10.429	15.648	4.1279	1.6474	6.4321	13.526	28.056	22.523	16.103	12.066	28.179	11.641	36.409	13.034	18.722	18.133	16.262	16.02	9.7431	26.792	25.927	20.508	19.929	20.004	18.573	22.809	26.114	30.459	19.877	14.353
0	0	0	0	8.9868	7.235	10.612	29.048	21.691	25.723	30.29	35.555	30.431	26.004	28.344	37.918	38.44	50.461	55.02	59.978	82.788	90.172	102.97	109.51	135.15	149.92	153.85	194.95	194.09	197.76	193.78	226.18	237.28	255.6	260.25	254.31	247.7	266.58	276.48	291.21	277.11	284.54	300.78	301.4	326.8	279.35	306.49	310.2	323.19	343.87
0	0	0	37.65	0	52.219	51.122	55.721	53.239	40.264	12.02	29.966	32.897	42.365	30.944	43.471	45.005	53.426	61.117	60.179	51.942	63.662	57.274	47.964	50.621	65.555	52.659	52.94	38.875	34.937	37.916	49.359	37.672	46.45	34.399	44.415	35.768	30.505	32.678	42.463	47.107	37.261	41.01	40.947	43.521	33.77	33.558	34.309	44.385	41.54
0	0	0	6.1055	9.1326	26.25	7.4361	18.704	33.191	22.38	28.437	25.135	16.349	30.125	23.162	36.926	30.251	24.069	26.478	21.745	26.624	33.959	28.034	27.546	25.094	30.956	27.359	27.239	24.917	28.14	32.998	35.301	39.245	32.646	28.283	29.485	31.531	35.992	28.07	37.738	34.906	34.591	40.062	33.422	36.064	35.19	35.201	31.373	35.601	31.151
0	0	1.466	1.426	7.0791	4.4344	12.14	9.0374	7.017	5.5112	18.239	16.162	16.289	19.727	21.683	28.41	17.055	26.432	21.634	24.542	33.16	37.089	39.859	43.245	43.738	36.884	43.009	41.841	51.255	58.793	50.766	53.601	57.674	53.831	55.107	60.035	72.444	60.106	75.242	69.165	64.1	74.53	76.296	86.39	116.78	83.951	85.307	82.886	89.7	84.879
0	0	0	8.6656	13.315	11.852	13.109	22.703	21.043	26.939	27.551	37.95	41.918	37.889	44.245	49.367	48.32	56.903	59.664	62.372	59.678	70.15	65.632	66.016	73.826	69.322	66.28	74.256	72.282	76.899	84.124	84.676	90.975	89.681	92.603	91.778	96.021	104.21	105.94	108.04	107.47	113.29	123.29	117.56	124.87	119.09	129.9	128.18	130.13	135.53
0	0	0	33.686	19.933	15.925	23.236	26.055	10.052	0	0	0	0	0	0	0	0	0	0	0	0	0	0	0	0	0	0	0	0	0	0	0	0	0	0	0	0	0	0	0	0	0	0	0	0	0	0	0	0	0
0	0	0	19.991	18.731	33.105	30.456	33.368	32.838	34.947	34.836	37.798	47.703	52.447	52.405	47.066	53.059	45.173	58.282	39.032	43.544	45.918	50.683	55.465	42.647	48.709	47.037	46.428	44.85	45.354	54.453	67.793	120.78	94.746	86.875	63.047	57.852	56.688	55.418	50.895	70.321	62.514	59.925	50.695	56.585	66.685	54.55	48.757	53.042	48.217
0	0	0	2.4141	12.022	17.109	24.569	28.615	30.541	26.826	33.052	27.676	32.441	42.917	42.168	61.436	60.903	67.799	82.99	98.158	108.09	119	127.38	142.04	159.81	155.04	163.5	159.23	175.2	181.22	192.43	195.1	193.55	212.92	223.74	226.76	230.83	225.3	231.63	232.1	240.57	244.22	248.55	257.56	256.25	260.83	265.49	241.99	251.35	257.61
0	0	0	10.133	3.8132	6.8149	10.928	10.549	20.957	27.179	40.56	46.679	50.795	45.381	57.963	69.794	75.168	83.283	88.126	97.424	92.988	102.7	108.43	100.12	114.77	117.08	112.87	115.18	125.69	124.91	109.91	120.39	123.33	114.49	133.48	131.47	141.33	138.22	137.18	147.25	131.23	142.73	133.65	141.57	128.95	137.56	133.6	132.16	122.54	129.58
0	0	0	1.4628	10.432	9.1083	14.531	28.67	28.79	30.903	29.12	27.663	32.736	26.375	27.387	28.51	24.417	31.701	35.54	31.689	38.393	34.085	32.596	37.007	34.733	38.183	38.286	38.629	41.329	42.087	41.173	35.873	37.534	51.107	49.038	54.528	47.58	54.601	52.215	63.152	60.528	53.663	59.274	60.376	62.292	61.637	64.611	67.554	71.232	68.772
0	0	0	6.5296	6.4747	5.4603	8.0401	6.5796	3.1979	10.689	6.5668	1.4547	9.6636	4.5802	4.8404	11.486	3.0835	3.581	2.9154	8.3998	5.74	8.4594	17.176	9.2371	10.324	16.683	13.567	15.595	19.135	21.479	8.5252	16.539	19.636	11.687	13.219	10.869	13.052	9.9312	10.739	16.121	9.3418	20.149	7.5342	17.055	12.505	18.652	9.9347	9.5476	0.991	4.4694
0	0	0	12.354	8.6447	18.514	18.278	37.969	44.642	50.141	63.049	61.539	68.336	58.581	68.542	71.432	61.541	77.663	74.611	85.75	89.673	91.167	95.469	95.632	97.321	100.84	113.73	119.67	130.08	137.15	137.07	136.81	143.29	157.51	153.29	159.79	165.86	183.42	180.29	180.63	189.91	197.3	196.69	203.88	211.33	216.58	216.65	222.49	227.52	219.11
0	0	0	3.4392	8.7438	6.0204	13.478	10.789	12.478	15.147	13.511	20.143	15.191	20.303	25.281	22.995	27.069	32.642	31.623	40.446	49.754	50.789	51.548	71.108	90.676	102.18	118.47	142.21	139.23	176.69	183.01	206.54	231.64	256.27	286.94	305.42	330.75	352.59	345.44	363.76	410.48	404.77	412.24	437.97	408.22	429.96	434.42	436.35	504.49	494.86
0	0	0	8.1327	11.458	4.5819	12.932	22.331	35.119	54.286	69.138	84.673	108.34	148.51	170.91	220.67	249.05	265.39	299.58	322.42	367.88	372.15	392.69	418.66	447.71	468.14	483.22	499.33	539.04	555.7	564.4	573.63	607.01	604.29	618.81	628.92	610.83	640.45	655.33	652.27	663.76	630.77	649.49	650.11	644.31	658.1	661.06	647.5	643.7	644.87
0	0	0	19.986	39.548	43.393	39.941	32.77	0	0	0	0	0	0	0	0	0	0	0	0	0	0	0	0	0	0	0	0	0	0	0	0	0	0	0	0	0	0	0	0	0	0	0	0	0	0	0	0	0	0
0	0	0	0.16185	11.294	5.9952	13.934	14.344	19.572	14.093	15.5	19.694	26.865	22.552	23.053	29.291	29.619	29.459	27.664	28.164	27.524	29.014	28.215	24.535	34.19	33.413	33.422	47.129	50.696	38.409	42.093	36.001	33.622	40.743	33.787	41.749	42.569	39.528	29.623	31.845	27.517	33.985	33.565	40.992	38.201	38.435	33.047	32.635	29.723	27.352
0	0	0	22.974	94.158	143.78	144.24	153.28	172.24	174.05	119.82	98.664	86.195	103.69	87.296	123.79	139.61	145.98	159.28	172	181.7	195.3	199.11	212.28	224.34	220.74	229.16	48.269	51.124	56.33	58.602	52.305	57.089	59.333	62.584	45.025	54.273	50.409	45.959	42.36	44.2	44.635	38.109	37.62	39.08	38.154	34.049	34.838	33.788	24.767
0	0	0	0	40.499	40.243	88.096	47.198	37.711	32.471	29.086	76.486	0	40.205	19.974	10.921	28.257	37.397	25.825	32.529	32.857	27.293	33.332	24.321	23.575	25.108	16.659	14.234	5.7586	0	3.8898	2.4893	0	6.5149	3.3035	0	0	0	0	0	0	0	0	0	0	0	0	0	0	0
0	0	0.76112	15.072	12.798	12.755	13.859	18.998	20	17.89	22.268	19.757	24.368	16.237	21.201	29.659	32.976	22.999	22.554	24.964	24.915	12.263	20.773	24.672	22.753	17.169	23.506	12.543	18.174	14.724	16.603	13.975	14.811	14.503	15.411	10.906	12.669	23.562	10.865	2.8561	10.363	4.7379	0	0	0	0	0	0	0	0
0	0	0	11.181	11.197	11.295	29.053	30.698	33.228	33.938	43.492	41.873	50.942	45.077	53.653	50.565	49.356	54.565	61.592	61.579	62.607	67.221	61.216	56.782	68.504	56.618	67.317	61.533	68.083	62.04	70.432	72.601	79.528	83.312	86.911	85.101	88.518	96.695	96.036	100.46	102.45	103.26	111.12	107.65	113.74	109.36	107.59	116.58	100.35	112.42
0	0	0	3.2157	10.905	6.4745	14.264	15.968	10.51	9.0391	12.58	10.304	19.149	29.956	46.107	71.92	98.501	157.57	210.1	265.78	354.05	419.03	517.62	575.61	686.41	747.12	845.1	925.17	1080.1	1153.5	1446.2	1589.4	1647.1	1698.8	1771.3	1878.4	1945.9	1996.9	2034.5	2108.5	2163.1	2165	2182.6	2225.6	2248.5	2179.1	2259.1	2235.3	2220	2191.8
0	0	0	34.922	58.733	87.414	118.36	139.11	156.4	199.94	225.57	225.81	240.62	264.06	241.36	255.03	255.06	249.74	275.46	269.51	268.26	234.54	265.75	223.75	227.03	269.27	293.28	244.61	259.68	236.7	280.38	229.85	214.67	234.95	233.31	212.03	208.56	203.78	207.84	209.8	206.37	210.11	198.09	195.29	192.91	195.14	206.73	189.05	190.96	178.43
0	0	0	11.577	13.905	13.691	13.752	19.618	19.781	15.23	17.466	19.957	33.803	39.598	39.187	36.752	48.515	38.797	52.483	73.389	76.207	74.588	95.482	91.908	89.178	89.672	83.883	91.293	92.683	90.112	96.047	91.199	99.869	111.36	109.78	108.82	113.23	110.09	113.84	111.56	113.23	122.07	111.6	134.72	119.68	117.77	124.53	121.7	121.56	132.05
0	0	2.9925	4.2643	15.074	5.586	12.122	13.965	15.07	20.678	17.867	29.742	36.205	26.482	28.795	30.595	21.87	33.404	39.545	39.02	33.17	35.914	36.155	31.692	36.035	32.752	36.197	35.989	31.284	36.245	42.934	45.545	52.909	56.439	56.559	63.384	68.044	77.734	86.76	93.736	101.01	110.02	120.79	127.85	138.55	135.27	140.37	155.09	156.34	164.39
0	0	0	0	10.156	11.351	12.159	13.057	19.53	18.845	22.559	23.666	17.09	29.842	23.527	34.857	30.279	21.255	34.613	27.257	30.02	17.501	26.912	24.462	34.845	33.776	34.881	47.163	42.605	47.372	46.176	32.921	39.567	41.501	37.844	36.065	47.661	37.186	37.133	41.306	56.001	49.792	46.234	48.575	40.802	40.438	49.522	48.119	53.936	53.421
0	0	0	0	12.808	28.02	29.454	33.56	15.421	12.05	46.919	51.647	82.51	86.513	89.903	90.847	96.116	109.95	110.03	127.26	122.61	131.66	146.16	151.92	159.26	160.11	145.29	159.51	152.44	152.26	147.5	143.18	152.47	156.27	138.1	162.96	159.76	156.78	161.77	163.98	171.33	159.02	162.93	157.98	171.77	183.94	187.06	181.14	185.49	194.3
0	0	0.18847	5.5082	3.0385	14.129	13.771	10.746	7.7531	10.033	13.973	24.029	30.125	21.958	28.929	35.72	30.917	36.848	33.616	40.958	40.116	39.34	37.471	45.264	49.842	56.552	54.633	63.351	70.199	89.82	116.5	170.81	245.16	373.65	516.25	693.08	860.25	1038.2	1231	1390	1609.9	1745.6	1885.2	2041.1	2164.8	2302.7	2376.1	2474.4	2451.3	2520.9
0	0	0	2.7132	8.5549	10.804	10.173	20.791	15.094	13.484	11.764	18.644	10.473	14.886	12.976	16.352	14.949	22.953	20.028	19.705	19.81	20.541	21.799	24.357	21.582	24.804	27.946	29.288	25.471	30.79	31.293	30.758	34.287	39.133	35.85	43.72	30.666	49.545	39.813	47.328	55.088	41.346	45.692	44.185	48.918	49.236	55.666	50.717	55.356	49.921
0	0	0	0	9.2754	19.066	22.032	15.827	12.81	9.8182	20.68	14.712	18.899	24.932	24.047	29.849	24.281	30.936	21.54	28.471	28.501	36.72	38.548	35.53	43.501	39.485	38.069	35.217	42.284	41.849	39.115	40.627	42.775	45.942	51.474	45.678	55.906	40.408	49.917	38.269	36.22	40.388	44.62	52.733	52.069	51.199	57.753	46.503	49.636	46.508
0	0	0	8.777	15.373	15.032	21.903	23.863	27.069	22.797	32.572	37.503	43.082	35.176	40.155	45.642	48.527	40.641	42.801	46.071	42.887	43.502	55.156	54.341	69.888	67.831	68.608	73.83	69.93	62.843	64.45	57.96	60.123	59.439	58.107	66.683	63.674	66.965	60.593	56.555	47.335	59.566	56.658	69.978	52.545	56.811	50.788	57.384	45.718	41.517
0	0	0	3.4747	18.851	50.914	87.791	127.14	195.16	255.01	323.42	361.94	427.28	483.7	550.46	597.87	636.94	688.77	753.52	773.44	799.03	830.27	833.59	851.9	897.43	894.02	890.78	906.96	933.52	912.79	895.8	938.25	922.45	946.09	927.2	936.07	935.88	983.19	981.34	979.19	996.36	1024	1020.5	1052.9	1031.4	1057.9	1034.1	1032	1019.9	1013.4
0	2.0586	0	5.4737	4.3115	2.9908	5.1734	7.5287	9.5318	4.0477	9.6688	5.0659	11.022	13.122	12.89	19.219	12.951	12.077	11.059	8.1734	14.708	15.15	12.095	15.463	11.884	10.717	5.9867	6.913	5.7529	10.272	16.109	6.1658	15.616	18.229	18.243	23.422	24.505	26.33	28.082	28.653	18.11	29.501	26.144	32.339	30.629	24.889	27.654	26.735	28.886	38.296
0	0	0	9.0014	9.1224	17.031	24.869	23.337	37.272	31.13	35.593	35.212	31.045	26.565	24.494	36.418	37.535	24.343	28.619	32.136	28.916	30.695	37.85	23.492	31.812	32.064	31.971	24.125	25.582	23.698	29.665	26.922	33.822	11.908	19.31	16.052	18.393	21.606	16.272	14.359	21.51	19.08	19.219	7.0028	13.932	15.666	7.6096	6.4842	5.0307	1.6713
0	0	0	0	10.556	11.901	32.39	27.966	30.405	36.199	51.923	53.508	76.883	74.896	79.907	99.134	98.744	116.55	107.96	132.82	133.5	128.94	144.84	133.39	149.19	145.25	146.32	161.42	158.65	164.58	158.83	163.18	166.57	174.93	171.83	172.38	180.19	177.66	169.64	170.87	171.48	166.87	170.75	170.9	163.82	166.73	162.47	167.09	157.59	148.56
0	0	0	4.718	10.42	16.981	16.329	14.635	15.077	18.104	23.024	16.774	22.396	27.034	26.986	24.212	31.095	27.933	25.877	21.301	27.373	27.79	22.4	29.995	20.742	28.04	24.658	23.229	27.589	26.084	32.234	20.396	26.138	30.496	12.547	28.208	24.495	22.433	27.067	23.794	26.094	23.717	19.159	21.452	16.052	25.628	22.048	7.9023	13.644	19.807
0	0.68562	0	12.506	4.3296	5.4459	8.9249	8.3543	13.003	16.726	9.1677	10.677	16.911	21.253	18.667	16.319	20.756	17.146	17.041	13.311	17.602	19.727	16.304	19.575	17.578	13.546	10.486	10.832	13.913	19.408	17.407	10.537	17.594	19.88	22.252	17.896	35.684	30.222	22.286	23.979	20.887	28.658	31.353	40.106	39.062	33.854	39.297	41.604	45.52	61.276
0	0	0	15.62	11.693	24.807	20.698	11.635	19.619	18.804	30.939	24	28.943	26.739	35.796	38.893	33.762	35.239	38.924	47.142	43.386	34.437	36.634	34.047	35.573	40.476	40.575	42.16	50.151	61.33	64.085	61.298	72.948	74.032	80.922	74.133	100.15	110.77	113.4	121.59	102.75	114.98	109.16	105.16	111.03	121.24	118.66	124.78	115.05	93.765
0	0	0	7.8884	10.453	9.453	11.755	16.753	22.754	8.4454	13.906	16.426	10.777	20.669	18.8	25.526	25.715	28.809	20.262	24.425	14.083	23.371	23.9	32.146	30.148	31.107	29.951	27.195	23.806	28.705	31.549	31.941	31.401	34.276	38.056	35.373	29.07	38.026	35.062	39.815	47.558	38.822	49.925	46.499	42.329	32.443	33.305	31.637	41.257	41.358
0	0	4.9352	6.6471	10.147	14.41	13.573	15.531	28.631	28.156	33.889	32.126	32.771	32.366	33.821	34.306	31.139	50.518	51.63	57.254	61.572	74.506	79.678	80.433	73.229	89.719	97.588	91.439	103.53	105.38	111.25	117.74	112.36	113.76	116.42	114.7	107.27	111.73	108.58	105.58	114	106.73	108.29	113.45	113.56	115.99	115.74	115.3	111.85	107.68
0	0	0	5.8257	2.8353	9.1446	12.734	2.9012	17.208	12.263	15.124	17.99	29.057	40.185	47.677	47.615	63.852	74.932	85.794	101.62	107.49	125.18	126.37	126.48	142.39	157.85	155.51	167.68	179.8	163.25	172.47	175.35	185.25	189.55	184.36	185.84	191.68	182.59	194.51	192.36	199.85	199.91	202.65	194.92	196.61	195.24	195.72	201.44	194.77	189.01
0	0	0	11.58	7.5378	15.373	21.921	27.887	14.118	10.071	11.175	11.659	8.5708	9.0677	8.4777	15.689	12.729	7.4281	11.384	17.157	15.122	11.631	20.565	10.981	19.211	17.572	11.779	18.269	18.463	18.498	21.264	10.114	15.461	12.108	19.447	9.6084	16.329	7.0927	13.446	15.606	6.3692	6.565	3.4457	3.9033	7.4152	2.9131	5.4165	4.5353	1.379	0
0	0	0	10.358	22.061	33.624	20.097	43.645	39.42	52.302	57.711	57.565	67.813	57.329	63.323	66.813	65.143	52.245	58.815	45.754	52.972	53.84	44.163	62.087	52.685	49.791	40.279	50.543	49.901	44.274	40.868	52.897	50.828	53.781	49.894	41.3	37.094	40.857	45.851	43.526	39.812	33.276	38.57	21.634	23.475	29.044	17.447	17.099	11.375	10.18
0	0	0	0.21672	5.1536	9.9187	12.015	19.888	12.1	13.139	17.625	21.285	18.392	16.773	16.111	18.869	18.715	36.7	32.003	28.896	34.847	32.084	37.108	37.335	39.689	38.359	43.162	47.158	50.585	51.107	48.56	42.519	47.221	54.491	53.902	55.374	48.883	59.916	51.812	58.467	67.861	55.081	68.285	64.655	64.586	63.347	67.292	67.199	74.36	69.508
0	0	0	22.175	27.052	24.791	40.39	30.653	44.761	38.602	42.192	32.631	32.738	27.188	27.268	20.902	26.494	17.741	18.78	14.772	8.5654	15.3	12.476	13.072	4.6946	0	0	0	0	0	0	0	0	0.91133	1.4009	3.4245	7.6523	5.5546	12.177	15.077	12.924	18.771	8.5038	18.763	15.033	13.008	23.489	10.515	16.809	19.479
0	0	0	0	15.218	17.063	9.0615	23.699	20.087	24.587	25.715	31.908	38.81	29.732	27.628	31.457	35.534	34.415	28.426	35.968	27.248	34.933	35.947	40.991	34.589	35.541	37.238	35.912	38.466	32.138	29.8	39.555	48.998	46.061	53.933	46.254	49.764	45.27	48.815	50.039	50.399	47.16	55.746	43.955	47.274	40.87	42.672	37.212	36.114	35.537
0	0	0	6.4861	12.35	3.3361	4.9332	3.8728	7.3036	8.9476	12.729	14.155	14.243	14.529	12.677	19.608	18.033	16.478	17.7	21.259	28.519	21.415	20.175	25.785	27.605	27.402	33.081	28.365	27.728	30.978	35.175	35.754	37.331	33.551	40.425	43.985	40.835	46.975	38.487	42.496	42.094	49.976	50.9	51.034	50.548	48.591	54.824	54.43	63.616	61.791
0	0	0	9.9691	36.501	49.987	49.908	74.76	69.43	83.776	86.443	71.069	75.269	66.306	64.239	57.531	42.607	49.298	57.738	70.322	66.544	78.246	74.714	97.272	107.02	103.46	109.94	100.35	115.41	109.83	113.07	101.65	106.61	125.39	118.2	97.572	93.399	88.418	101.92	83.361	86.361	81.216	80.466	80.856	68.662	73.811	77.084	70.105	82.723	67.503
0	0	0	8.1099	11.305	21.007	14.157	28.471	34.761	35.273	43.879	38.77	38.004	31.618	31.039	28.077	26.914	34.202	33.364	42.296	38.089	38.857	39.938	43.757	47.832	44.168	47.094	43.319	51.733	53.632	48.187	49.752	49.199	47.745	51.058	49.456	52.725	42.25	42.457	42.381	44.617	36.68	41.339	49.063	51.337	59.606	59.223	59.608	52.752	55.132
0	0	0	3.9672	10.627	11.935	13.143	18.265	10.193	12.252	13.87	13.582	18.29	19.88	23.269	24.638	24.695	20.732	23.918	16.593	28.531	23.005	20.195	24.477	20.174	24.604	25.401	22.075	26.806	28.701	26.91	27.693	20.336	25.61	26.429	22.336	21.575	21.321	25.608	28.698	29.004	35.595	36.129	42.088	52.276	65.099	64.997	72.991	76.836	82.476
0	0	0	10.472	19.317	30.101	28.552	34.233	53.643	41.473	38.778	41.44	45.788	47.751	50.205	53.685	63.521	49.999	46.135	59.163	47.99	45.685	52.948	51.189	61.364	62.22	60.736	72.975	74.887	83.243	92.95	105.44	126.54	113.8	131.35	125.32	137.47	135.04	147.39	144.41	163.39	163.81	169.37	148.73	154.91	167.48	151.07	157.4	143.73	144.53
0	0	1.6389	0	2.0786	3.1505	8.8953	9.2978	10.683	5.7878	14.379	10.363	19.822	13.244	12.768	18.346	20.44	18.002	14.745	20.139	19.008	17.055	18.807	20.586	27.925	24.338	23.868	23.282	24.765	24.879	31.849	18.178	23.766	21.888	17.967	23.475	17.014	21.307	16.709	12.029	14.271	15.329	15.491	19.866	17.069	19.447	12.208	16.775	7.9828	8.2143
0	0	0	0	14.306	11.94	19.476	22.083	24.7	23.93	20.6	18.855	11.047	12.923	1.035	0	0	9.0233	7.5117	0	0.18115	0	1.0014	1.8854	3.3293	4.6269	6.4756	12.492	9.6264	17.84	20.368	21.844	18.397	32.861	25.014	24.695	24.636	21.725	23.986	40.92	54.425	38.343	45.644	46.476	53.744	49.167	49.386	45.102	42.304	42.672
0	0	0	6.6568	4.2499	14.913	9.1234	10.46	26.253	21.221	34.294	33.861	35.667	58.635	87.628	128.45	167.88	204.34	241.64	323.55	350.9	388.69	439.87	399.98	515.7	531.51	579.14	565.17	638.8	630.29	671.74	653.02	717.2	692.8	724.27	702.34	732.98	759.8	758.56	808.3	793.78	810.42	802.3	824.42	835.4	837.73	815.15	790.99	815.25	794.61
0	0	0	11.255	10.251	11.85	17.903	16.235	26.59	26.071	29.393	33.73	36.537	32.456	42.8	37.643	40.238	39.34	37.98	41.759	42.78	41.507	44.159	42.361	43.418	51.691	42.532	56.546	55.054	51.311	55.585	58.512	55.133	65.932	60.206	66.766	67.605	68.539	72.447	67.242	75.355	72.714	84.855	73.126	79.781	67.524	75.362	70.201	83.538	68.597
0	4.0467	0	15.301	23.302	33.367	8.0129	30.403	39.742	47.923	47.338	40.296	45.078	30.926	37.057	52.88	47.789	41.796	47.649	46.945	51.829	54.653	69.162	61.992	63.909	70.696	67.049	69.262	79.882	78.272	91.171	89.461	100.94	90.374	108.6	92.989	106.19	101.65	104.99	106.85	103.38	106.17	98.365	98.739	99.544	105.22	101.24	105.95	112.94	92.438
0	0	0	12.411	14.599	10.083	18.298	16.901	30.744	18.422	16.162	20.897	35.492	26.795	22.65	32.669	32.52	28.039	17.559	32.91	28.692	27.959	34.018	36.353	42.753	33.268	42.84	44.983	52.65	91.91	113.18	98.32	112.17	121.19	129.7	153.46	159.01	170.56	182.01	177.09	186.81	189.79	195.68	215.96	211.92	216.28	213.78	205.15	219.04	208.89
0	0	0	3.1836	6.4806	18.284	17.003	37.482	29.022	21.82	22.965	29.52	40.556	31.957	35.456	31.759	32.873	37.931	32.654	39.459	34.095	30.754	31.957	29.953	29.732	37.854	33.658	38.988	43.306	48.031	44.815	46.517	47.086	58.716	57.026	56.728	52.962	66.142	61.774	64.686	71.173	56.313	67.238	66.965	69.508	70.7	66.472	41.573	38.248	46.704
0	0	0	7.1175	14.305	4.6993	14.139	9.1128	6.0126	12.104	10.613	10.136	14.831	12.528	11.941	29.38	27.588	18.3	35.749	36.018	40.999	19.08	24.242	22.369	28.028	32.375	32.666	34.519	29.002	38.507	37.528	31.085	36.914	45.291	45.863	43.297	48.925	46.705	48.498	62.165	60.312	66.061	69.47	81.092	84.212	95.592	90.472	90.72	93.175	104.15
0	0	0	8.0967	11.386	15.191	16.764	14.637	25.883	25.651	34.153	31.864	28.249	22.517	26.37	28.1	31.674	19.68	29.748	25.104	20.18	16.736	27.833	22.454	17.343	21.27	18.164	17.609	20.364	14.659	22.115	10.466	12.26	15.045	10.343	6.7011	12.62	13.392	17.592	23.889	13.902	16.42	19.123	19.075	20.423	29.745	31.139	32.106	27.661	26.476
0	0	5.6835	7.955	8.9428	8.0192	22.202	13.355	33.965	38.13	45.832	51.528	53.533	62.731	61.042	53.768	61.542	61.59	70.906	65.272	66.339	71.317	68.961	66.676	71.881	60.19	64.988	65.953	60.313	64.152	60.12	60.203	63.971	74.233	68.412	68.026	71.985	72.916	71.374	71.196	75.456	71.323	82.261	70.272	72.194	70.342	76.108	69.438	81.854	64.168
0	0	0	6.5678	19.557	23.723	18.146	29.315	23.724	28.237	33.109	37.153	36.188	31.364	32.98	49.86	36.083	42.864	48.396	31.416	45.872	52.968	55.023	60.275	68.775	72.971	68.953	68.889	91.668	78.02	83.279	87.908	102.98	101.08	119.54	108.58	115.97	119.99	121.84	120.09	117.23	130.1	129.92	121.91	123.72	120.01	123.8	117.3	109.3	114.03
0	0	0	6.7092	8.2398	8.0514	16.964	13.628	17.639	4.4783	25.751	19.945	24.759	28.354	19.31	39.675	37.471	20.396	33.002	40.022	41.054	47.93	43.693	42.872	50.075	49.136	57.108	54.967	56.076	53.81	59.864	66.377	57.156	65.448	66.069	71.128	88.305	78.379	90.792	84.755	91.015	99.828	107.71	119.01	124.89	134.11	145.77	136.06	134.82	136.47
0	0	0	10.815	38.088	41.914	44.742	59.182	84.124	87.518	89.489	98.288	100.9	102.07	100.29	117.83	112.46	121.05	125	124.45	125.92	112.94	124.37	133.61	132.73	135.66	144.21	139.48	138.22	122.59	123.17	113.73	117.43	103.54	101.65	107.33	109.27	108.61	107.25	103.86	103.11	101.82	85.747	89.027	90.293	98.192	83.228	65.992	63.882	65.702
0	0	0	9.4596	14.223	15.53	18.495	34.289	33.557	40.805	40.397	49.227	45.7	47.489	49.197	61.895	64.273	62.356	68.891	69.85	73.134	73.939	71.997	82.517	88.911	85.092	96.444	93.44	89.398	96.032	109.32	118.12	114.3	112.64	121.6	122.82	124.4	142.78	151.39	165.49	195.32	215.41	246.65	275.62	292.76	324.27	345.43	356.14	377.95	391.87
0	0	0	5.6571	3.6734	14.93	15.163	15.285	29.265	27.702	19.962	22.119	16.92	27.61	24.059	39.303	37.246	34.339	32.581	35.378	30.843	41.472	43.266	35.224	42.052	42.889	43.293	52.466	49.802	52.561	68.231	68.011	72.981	71.448	73.967	81.178	93.805	101.4	94.65	112.94	114.31	118.1	112.12	125.63	122.93	124.34	124.78	126.7	126.57	132.65
0	0	0	5.9882	14.542	21.018	39.468	29.114	47.739	55.134	53.222	59.787	55.959	75.66	78.274	68.233	78.518	80.287	72.208	76.714	68.243	79.283	72.907	71.541	73.865	78.97	73.794	80.59	77.28	66.372	66.548	74.389	70.685	81.689	78.455	78.028	85.504	81.811	84.86	77.829	88.077	83.441	79.481	76.991	81.609	77.775	87.521	75.506	81.261	72.217
0	0.69492	0	3.7174	0.11314	12.908	2.0933	0	6.4505	7.0089	8.1534	8.82	10.146	0	7.6744	15.448	19.118	20.551	35.733	40.644	47.294	48.775	51.411	72.215	91.042	96.544	98.708	116.83	145.53	134.39	150.52	152.28	157.44	155.16	175.15	164.53	186.9	187.61	192.08	200.08	191.18	193.53	198.94	211.02	215.79	233.34	231.08	240.81	247.86	240.35
0	0	0	8.1549	9.352	20.484	29.532	25.469	40.916	36.849	37.269	44.861	39.45	38.46	54.255	34.298	52.095	52.644	50.961	54.702	53.702	49.347	63.95	57.654	62.211	60.034	55.064	66.819	55.557	56.073	57.302	59.105	56.293	63.679	58.841	60.64	66.126	59.243	67.371	56.927	63.748	64.167	66.984	58.979	67.297	60.155	65.55	55.991	73.806	58.239
0	0	0	0	6.1108	23.607	35.827	33.075	30.176	32.868	40.444	36.821	44.709	40.749	38.404	48.861	43.56	32.587	38.289	37.117	47.944	45.909	34.752	31.994	32.881	38.981	39.353	39.79	40.223	40.392	34.147	37.409	40.147	45.391	49.048	52.207	59.78	52.712	56.288	49.538	54.306	55.079	48.06	64.25	57.883	64.003	52.707	53.668	53.111	60.11
0	0	0	10.782	23.643	33.414	41.003	50.049	47.19	59.291	61.151	70.075	76.938	73.086	78.501	87.369	87.529	88.917	88.181	83.412	91.291	93.902	103.16	99.855	101.92	109.01	98.732	104.76	108.53	103.63	103.7	109.78	121.28	125.32	117.81	115.71	116.41	117.74	120.46	120.02	117.8	123.19	125.03	115.09	115.84	116.39	117	117.22	114.21	115.54
0	0	0	3.3418	1.0543	5.3753	14.304	12.226	6.4115	16.775	17.015	12.713	21.183	19.247	13.859	17.598	17.388	17.089	30.831	24.348	33.819	35.025	37.692	42.22	47.45	54.656	54.191	52.769	58.599	58.484	70.359	77.124	81.092	77.858	84.349	93.345	99.659	106.08	104.83	113.64	125.81	127.71	145.9	148.27	152.11	161.39	176.87	180.14	184.58	191.66
0	0	0	1.9964	11.389	6.961	6.9346	13.333	12.338	15.32	20.428	22.715	25.393	28.267	30.784	38.366	34.642	41.646	41.913	49.751	59.744	75.746	84.132	104.51	128.84	143.32	173.35	193.5	222.07	225.79	240.99	245.84	266.38	277.6	277.65	299.7	304.68	311.84	328.71	342.77	344.72	343.24	356.34	340.73	349.86	355.66	349.61	366.34	371.47	381.44
0	0	0	6.4883	11.272	10.405	11.88	11.625	2.7215	1.1664	1.5418	0	5.7302	0.67028	0	5.6314	3.8571	5.2822	16.129	15.96	16.042	10.736	10.33	21.016	21.514	34.625	27.012	29.442	44.111	44.261	56.807	61.253	63.225	66.401	67.528	73.73	81.858	78.102	74.753	80.07	69.683	77.812	70.12	70.443	57.898	64.569	73.374	65.815	64.814	58.219
0	0	0	6.0221	5.9585	23.352	24.496	27.936	47.591	44.682	51.338	56.154	57.263	90.237	103.3	157.51	201.63	245.3	307.91	378.5	443.46	505.57	607.3	687.14	734.32	797.27	924.08	969.4	1012.5	1065	1141.7	1180.8	1238.9	1256.1	1283.7	1344.2	1403.1	1452.9	1435	1510.2	1533.4	1554.5	1598.7	1549.3	1602.3	1644.4	1623.4	1664.4	1629.1	1660.3
0	19.386	0	0	0	2.3188	2.2981	9.0984	13.683	21.54	18.709	19.717	22.693	27.211	22.176	23.148	28.67	20.753	22.169	30.301	29.964	29.909	34.325	26.944	37.14	36.162	38.326	43.01	43.234	38.548	50.594	55.324	61.18	67.08	56.431	75.479	61.102	74.296	63.502	72.103	74.596	71.675	78.494	77.122	88.765	82.925	83.682	80.787	91.818	91.738
0	0	0	4.0084	10.754	7.2052	11.571	11.348	17.664	16.251	18.137	24.941	27.792	30.208	31.303	25.584	31.763	32.087	32.71	38.764	39.899	36.837	31.311	33.525	37.207	33.816	36.363	34.16	33.108	34.249	39.324	35.805	40.396	38.295	35.922	38.36	35.308	51.847	48.648	33.803	36.349	40.057	35.842	43.283	37.795	40.96	44.168	44.584	52.181	55.003
0	0	0	0	8.1054	10.367	12.955	11.012	12.595	6.5496	15.99	13.611	24.769	18.617	24.599	24.61	20.429	24.001	25.448	29.362	29.277	29.568	29.451	21.372	28.183	32.876	30.619	34.748	32.882	35.497	35.654	34.891	39.236	35.793	34.484	36.777	40.615	42.161	36.359	30.226	32.823	40.613	36.354	44.115	37.106	39.105	39.397	37.964	34.634	31.854
0	0	0	6.2835	8.5891	13.541	10.797	10.587	27.161	19.354	16.869	15.202	16.635	28.472	25.327	35.979	36.91	27.7	24.308	32.18	37.036	38.015	38.172	35.291	34.918	49.021	46.731	43.969	48.659	50.914	66.527	56.99	64.065	54.718	66.933	71.809	102.63	87.205	85.365	95.96	98.011	118.57	118.34	91.322	99.042	104.01	102.01	111.3	103.02	101.42
0	0	0	3.4553	12.885	20.72	25.341	36.132	34.098	34.674	35.023	36.633	29.753	27.619	30.451	21.561	21.833	27.805	16.015	19.313	18.981	14.328	15.485	15.067	15.064	8.3141	13.489	13.873	11.871	9.0528	4.0917	6.9908	4.6817	11.773	0.60792	9.3344	0	6.111	0	0.37304	10.799	0	8.2574	6.0606	0.98947	5.2167	8.9239	0	1.5224	2.5042
0	0	8.8503	10.836	16.219	24.389	30.36	30.796	28.869	27.897	27.806	24.725	27.251	27.152	28.272	34.242	19.552	21.594	24.202	19.97	29.818	31.724	21.635	23.301	31.041	33.21	44.284	25.578	37.509	25.901	33.113	31.2	26.288	32.567	33.704	44.235	41.022	34.316	32.398	22.23	27.514	26.282	33.996	34.503	37.821	28.858	31.48	23.318	20.41	18.502
0	0	0	7.1827	7.607	13.702	5.4045	11.924	12.595	6.0147	7.0447	11.836	15.274	6.655	4.0843	13.583	20.126	19.827	16.273	12.732	9.9208	19.431	12.934	16.079	18.075	16.739	15.717	18.177	14.343	19.203	23.555	25.237	30.344	28.529	30.839	36.506	34.773	40.967	35.236	38.454	47.539	48.571	50.972	56.211	57.81	59.814	60.274	63.161	62.957	64.169
0	0	0	8.0024	11.409	14.123	0	9.7143	16.731	24.315	27.332	20.709	22.239	20.247	25.344	31.993	18.799	31.803	23.088	31.508	33.372	29.436	28.258	32.212	29.322	35.166	34.51	35.739	38.13	49.356	40.422	53.572	50.875	55.758	57.753	55.392	52.711	56.656	69.024	57.471	64.248	65.084	67.246	66.723	64.853	73.056	73.186	67.235	69.11	70.398
0	0	0	1.6558	13.492	13.212	19.302	42.939	34.567	61.324	46.112	53.077	65.192	59.739	62.568	69.244	88.899	86.605	83.778	92.508	93.749	96.472	95.29	106.59	95.427	103.75	99.693	106.96	106.09	106.16	100.1	107.44	111.86	108.67	121.04	109.78	112.48	112.99	115.92	113.95	116.05	109.85	117.74	104.33	113.46	113.65	106.49	105.89	105.47	102.47
0	0	1.8657	13.428	8.2878	2.2185	9.2432	6.9295	14.05	14.21	14.41	15.166	14.564	22.286	26.76	18.998	27.401	23.412	22.153	25.148	20.661	21.584	24.2	25.607	26.962	29.205	27.338	34.913	30.276	28.595	31.824	29.284	31.798	40.238	36.963	37.73	48.111	50.895	52.707	57.169	70.068	65.054	77.259	70.748	78.278	76.763	83.999	74.885	96.85	75.515
0	0	0	0.88628	9.9204	7.3377	17.751	8.1554	5.6791	4.5927	9.6094	2.9174	2.7598	1.5255	3.7699	2.0541	4.859	0	0	0	0	0	0	0	0	0	0	0	0	0	0	0	0.24786	0	0	0	0	0	0	0	0	0	0	0	0	0	0	0	0	0
0	0	0	6.5555	4.2854	11.364	10.18	3.5568	14.091	8.4695	10.924	3.5216	5.8789	16.336	11.608	19.947	22.598	18.334	16.728	12.126	21.299	30.951	37.613	91.07	104.27	106.94	119.29	127.97	147.85	155.93	180.93	236.94	263	194.72	219.29	216.96	225.54	165.49	250.28	241.16	164.82	255.41	261.31	304.06	297.66	315.81	316.59	316.11	305.34	313.09
0	0	0	14.715	16.492	28.965	27.056	31.344	40.87	37.387	46.782	35.119	49.167	53.982	44.543	44.224	58.463	60.231	68.095	69.971	77.354	69.522	67.932	72.081	73.229	61.124	59.786	56.556	58.529	59.995	64.573	55.42	57.177	69.149	55.361	66.782	59.127	65.879	61.529	64.211	79.088	62.013	63.603	57.128	58.664	66.59	68.039	61.577	65.205	71.679
0	0	0	0.48359	18.497	15.235	22.09	21.269	16.652	19.408	27.147	28.669	28.878	28.879	26.871	30.657	35.215	28.767	27.166	28.36	22.631	24.373	20.732	28.39	32.401	33.355	38.401	46.856	43.654	27.533	47.664	30.975	38.404	27.651	32.575	34.018	26.895	26.666	25.665	30.36	31.246	27.877	31.392	30.413	29.006	34.152	31.104	39.269	32.011	25.07
0	0	0	2.6428	14.929	6.1773	14.224	11.214	11.019	18.297	17.061	21.211	11.586	19.137	18.9	28.637	25.383	23.433	30.952	18.193	24.263	16.454	19.276	28.084	25.184	30.358	34.305	30.037	24.916	16.613	16.147	32.313	29.557	40.492	31.809	28.468	42.178	37.025	27.915	38.963	44.742	43.705	38.619	43.595	35.733	37.036	41.554	44.216	77.93	80.27
0	0	0	2.593	8.0085	7.5234	13.233	7.1114	2.1255	4.6842	11.603	7.7536	5.7229	8.7156	8.7476	14.658	18.192	12.377	14.299	20.543	48.407	79.687	130.97	229.35	306.34	435.05	584.55	686.49	854.75	957.17	1115.8	1226.5	1343.6	1423.7	1613	1751.1	1823.5	1806.1	1876.2	1934.2	2027.3	1994.2	1959	1947.9	1949.1	1991	1994.2	1966.9	1989.7	1975.5
0	0	0	3.4636	4.2381	15.826	16.912	21.089	19.919	14.687	16.438	29.568	17.803	25.604	22.57	35.391	35.515	28.449	27.567	31.026	22.426	30.481	33.192	34.771	43.726	58.653	56.427	65.548	78.064	82.211	88.629	100.69	106.27	113.3	109.88	119.63	107.75	112.95	114.37	124.76	120.66	124.38	128.95	127.72	136.86	123.1	141.65	133.46	136.33	141.2
0	0	0	0.81706	7.5255	9.158	9.8181	15.013	14.15	22.39	21.957	33.366	34.192	43.019	48.355	60.694	60.76	68.555	69.108	66.089	76.03	88.818	89.953	97.993	99.687	103.3	101.57	110.09	103.6	107.59	106.72	115.59	126.67	126.44	134.71	128.86	132.68	119.72	127.13	129.41	128.49	132.52	133.33	130.33	136.72	136.3	130.06	129.5	121.08	125.59
0	0	0	17.725	20.233	28.795	25.351	33.514	39.263	46.22	53.949	46.256	39.384	27.475	31.75	29.781	27.005	32.449	27.625	28.041	34.279	29.185	29.81	33.181	36.017	33.235	30.267	38.782	45.137	42.961	40.94	41.549	41.026	42.191	40.898	53.348	48.729	50.759	52.269	50.537	56.007	49.947	59.583	53.607	51.811	57.549	51.773	56.521	51.704	45.591
0	0	0	1.8369	14.115	22.081	31.32	25.172	31.281	33.459	33.52	28.965	39.231	35.663	35.474	38.12	34.309	28.136	40.676	32.029	44.863	43.113	41.768	48.943	50.449	53.04	47.226	51.851	60.869	56.598	62.038	56.866	69.124	58.971	54.665	52.642	55.52	56.474	60.014	49.292	57.393	54.829	58.245	52.427	47.738	55.192	49.225	48.993	49.84	52.383
0	0	0	0	14.928	17.998	17.166	16.304	10.306	17.775	18.498	27.799	26.437	20.389	24.617	33.162	28.691	29.41	31.246	36.831	35.19	33.769	32.829	35.935	37.236	36.092	39.636	42.73	50.844	52.465	47.721	42.904	50.646	58.165	56.911	60.136	71.561	68.185	63.613	60.576	64.216	73.754	74.42	82.608	72.132	74.002	72.794	76.204	72.826	66.291
0	0	0	11.2	22.545	25.633	30.133	37.407	49.842	46.316	44.734	40.571	44.656	54.503	50.951	65.808	60.301	56.451	48.96	67.516	59.704	74.587	85.713	89.818	107.93	138.35	156.61	187.14	233.95	284.42	341.61	398.7	479.08	535.48	607.15	682.82	747.37	855.61	885.31	953.06	992.87	1067.7	1085.3	1110	1121.8	1190.1	1218.5	1277.4	1206.3	1255.6
0	0	0	0	14.62	19.835	18.872	27.29	26.28	34.766	40.11	44.05	45.716	45.286	45.417	50.046	53.866	49.282	42.334	43.218	52.089	54.785	60.616	61.622	59.467	67.576	62.826	61.026	70.22	68.135	75.322	74.08	78.579	76.039	83.551	73.99	81.571	81.733	82.407	75.993	80.235	79.294	83.098	72.731	86.766	81.614	78.231	74.955	80.11	67.22
0	0	2.7714	17.018	32.209	54.833	43.894	56.179	43.102	61.767	93.839	126.85	168.56	231.53	270.43	282.65	357.18	405.72	462.64	483.3	543.56	598.11	658.37	733.61	793.92	819.33	871.76	940.19	951.24	965.83	986.26	954.64	1023	1078.8	1114.6	1136	1109.4	1225.3	1246.3	1215.2	1205.8	1181	1186	1258.5	1235	1253.5	1248.8	1257	1262.7	1265.5
0	0	0	9.9588	7.0101	3.16	8.0833	10.396	14.305	20.128	22.434	25.999	26.699	30.253	25.177	31.572	32.919	34.876	30.346	35.344	36.125	30.387	29.646	28.985	41.948	31.852	31.6	29.359	28.671	34.616	33.923	34.978	36.379	34.92	39.731	39.927	35.366	46.595	33.721	35.067	36.4	32.354	29.753	33.942	29.749	32.994	30.551	22.073	29.463	30.109
0	0	0	0.0089813	15.018	25.782	28.57	36.119	31.619	36.843	32.352	43.078	49.837	46.981	46.741	50.191	45.182	49.052	35.073	39.67	39.852	44.388	45.965	46.195	48.561	51.239	43.617	47.457	47.094	41.568	53.373	51.748	56.345	55.166	65.588	64.673	69.241	69.152	72.223	70.333	78.963	82.585	91.846	80.331	96.06	96.336	96.998	87.854	93.351	93.423
0	0	0	8.1076	12.838	17.004	10.57	20.943	9.6199	17.304	13.606	18.556	17.511	17.415	14.934	16.361	17.265	14.109	20.974	16.216	17.718	19.8	15.311	16.287	20.167	24.704	22.982	15.013	24.415	19.773	28.302	23.315	28.806	23.886	23.058	21.909	21.069	20.278	15.59	21.933	9.1937	13.045	6.8079	5.1534	7.5231	10.203	7.2166	9.1837	2.8218	10.117
0	0	0	0	1.3997	11.225	20.521	5.8412	7.3869	8.5246	10.43	10.592	12.918	10.173	14.329	13.293	20.963	14.455	18.234	19.788	19.594	19.428	18.191	6.216	19.7	23.656	33.556	29.042	30.56	23.914	34.828	24.657	44.137	37.185	49.906	57.593	80.348	88.336	108.85	137.86	159.85	172.18	194.53	215.43	243.13	270.12	300.42	321.08	338.2	359.07
0	0	0	6.4194	11.046	12.358	21.325	26.748	27.95	30.151	29.565	35.921	46.818	48.192	43.598	42.411	45.805	41.806	53.25	54.667	56.584	59.439	59.767	64.64	69.178	76.887	75.505	70.861	77.808	76.821	86.05	82.467	80.274	81.469	83.789	83.08	85.194	90.022	77.666	85.46	82.904	85.2	90.852	82.976	85.23	86.34	86.404	87.801	75.985	85.655
0	0	0.75299	0.12462	11.632	7.6018	15.567	16.669	9.1782	13.926	11.695	9.0106	12.703	10.428	13.9	16.214	14.662	8.7109	11.583	17.441	14.273	10.695	17.42	21.037	22.61	27.149	34.99	34.114	36.967	32.459	40.15	32.406	37.649	33.893	39.715	40.658	36.171	36.394	36.93	44.978	53.728	43.55	37.586	40.567	38.395	26.587	21.885	29.839	28.041	26.46
0	0	0	8.9913	13.547	14.007	17.159	17.465	20.842	30.871	27.017	28.328	33.033	22.367	23.775	31.039	27.802	30.024	27.165	36.748	34.245	29.987	31.878	26.047	37.17	30.483	29.395	26.844	29.256	32.342	31.307	36.707	39.871	37.586	39.195	39.562	37.117	50.364	38.54	36.409	36.997	41.109	34.444	39.976	44.902	41.853	42.156	39.052	45.045	50.157
0	0	0	8.3283	17.627	20.588	26.839	33.556	38.83	44.201	45.667	60.772	57.048	63.818	71.955	71.697	80.456	78.362	78.922	91.756	99.049	85.837	90.308	95.439	100.53	97.445	99.774	102.94	90.428	98.976	99.211	108.66	108.49	106.24	111.8	107.66	114.07	125.8	113.49	108.77	118.41	125.72	127.64	127.99	131.42	137.84	135.06	139.33	150.64	150.15
0	0	0	0	20.538	16.003	20.128	16.371	11.849	16.472	15.621	16.975	10.739	17.551	11.725	15.356	12.891	12.319	13.497	12.78	7.2243	4.3976	2.3738	5.1389	4.5912	10.077	13.638	10.433	8.5305	3.7454	12.555	0	8.4006	0	0	0	0.66867	0	0	0.80821	4.0977	0	0	0	0	0	0	0	0	0
0	0	0	4.3063	5.2255	14.016	6.7619	7.0844	6.8427	5.521	6.6889	5.6478	5.157	10.869	14.37	1.3643	8.7816	8.4518	9.4504	5.9305	10.028	7.2504	10.414	12.509	16.204	23.186	30.426	18.893	23.625	28.467	46.806	34.812	40.398	66.014	43.934	62.289	64.752	63.372	70.214	76.505	91.002	81.228	89.033	82.11	93.165	102.85	99.305	103.95	98.847	112.18
0	0	0	13.753	22.833	18.383	32.284	21.454	31.917	31.976	22.758	19.932	29.418	33.267	23.976	35.545	32.461	31.838	33.619	16.3	16.203	34.403	19.702	24.464	26.032	21.014	17.56	34.326	43.969	32.855	33.443	35.693	30.957	31.728	28.494	26.598	40.09	29.848	33.02	25.577	21.867	21.194	22.571	42.015	92.877	19.799	19.578	20.71	24.717	16.673
0	0	0	6.2543	14.228	11.289	24.926	27.945	22.63	20.458	29.466	21.187	31.548	20.101	39.119	40.815	37.836	39.173	39.075	46.516	39.257	43.97	38.729	41.609	37.442	47.051	43.657	44.785	49.48	42.106	41.402	42.186	31.878	31.034	31.94	31.151	35.066	39.786	27.609	23.286	32.471	32.7	37.799	38.019	34.971	43.487	23.898	27.068	25.921	24.177
0	0	0	9.6502	13.776	7.1251	12.806	14.498	15.49	21.051	14.741	22.741	9.2028	18.513	17.076	21.367	18.998	13.982	22.191	14.216	20.587	16.082	23.233	32.09	40.66	42.654	53.692	53.01	61.404	61.07	74.288	99.795	124.73	152.71	163.78	201.14	230	232.61	281.63	315.11	345.31	363.46	390.6	406.97	413.29	417.01	446.94	438.66	475.58	478.69
0	0	0	13.553	15.852	2.7579	23.368	10.205	8.1301	8.3772	2.7869	0	0	0	0	0	0	0	0	0	0	0	0	0	0	0	0	0	0	0	0	0	0	0	0	0	0	0	0	0	0	0	0	0	0	0	0	0	0	0
0	0	3.8194	13.22	0.95209	5.0722	14.652	4.061	5.7041	4.4452	12.122	12.892	10.887	20.075	23.154	14.419	26.439	14.829	26.93	28.749	26.042	32.627	38.915	39.034	41.188	40.465	40.734	51.114	44.071	43.487	44.815	48.401	48.635	54.65	58.377	58.388	54.008	57.079	58.448	54.772	58.776	60.167	59.981	63.692	59.985	55.615	61.444	51.086	61.944	51.342
0	0	0	4.501	12.839	24.228	14.605	21.212	42.328	28	37.697	37.741	42.336	52.714	54.232	92.7	90.004	95.033	86.723	93.443	97.482	105.72	96.133	90.504	98.558	86.699	101.4	98.447	95.535	95.53	111.41	104.93	115.8	91.789	101.63	89.293	97.872	98.446	88.713	84.848	91.375	95.19	92.938	89.266	86.468	83.787	79.446	84.172	74.666	73.266
0	0	0	3.7918	11.381	21.955	27.475	25.237	32.31	31.36	33.802	44.746	40.088	40.852	40.099	36.128	46.142	40.13	45.556	57.987	48.331	50.931	40.41	41	45.893	61.374	56.563	53.266	60.484	60.34	68.76	67.091	60.192	58.759	62.081	66.948	66.523	66.852	56.556	62.343	58.958	63.77	66.119	65.987	66.032	63.087	68.7	66.397	55.697	66.674
0	0	0	11.642	6.0401	18.114	20.391	18.752	28.535	30.948	46.677	46.69	49.377	46.95	53.967	50.108	57.772	53.507	60.656	64.671	64.602	62.329	62.596	66.079	74.879	72.239	65.604	65.571	73.233	74.531	88.141	77.072	85.556	99.88	121.07	113.23	147.77	162.79	189.49	218.92	219.87	234.74	254.1	272.07	298.31	296.63	313.94	336.14	358.48	355.34
0	2.2669	4.666	18.864	11.519	4.953	3.825	0	0	0	5.5356	0	0	0	2.8535	11.5	9.6245	5.3315	11.439	14.013	24.589	1.7094	12.39	7.3101	19.56	13.376	24.02	24.284	20.844	31.548	30.568	31.374	34.824	50.98	51.022	55.016	63.749	69.982	80.48	84.299	85.232	99.178	105.97	106.8	114.46	123.91	103.56	106.98	98.897	109.77
0	0	0	6.2073	5.2037	14.206	6.6833	12.757	20.922	6.7687	18.106	24.515	21.759	18.291	25.242	28.495	27.033	19.523	33.076	52.528	84.122	127.24	191.32	254.62	321.87	388.89	457.24	514.26	556.06	629.92	687.17	736.89	783.76	834.93	887.66	956.89	940.79	980.29	1009.3	1036.5	1041.2	1099.8	1096	1123.3	1174.1	1137.6	1134.5	1139.4	1150.4	1144.2
0	0	6.8068	4.4144	9.4085	0	4.9665	2.725	4.8634	5.7096	6.4851	0.12783	21.599	23.552	10.102	20.719	15.85	18.967	16.959	20.011	26.064	30.909	26.833	27.416	34.805	41.011	51.475	49.301	55.666	48.332	60.342	57.719	66.895	65.381	58.456	69.912	70.477	67.274	71.964	86.673	83.817	83.839	87.661	90.959	91.772	101.87	95.61	109.33	100.88	103.44
0	0	0	11.692	1.2613	9.7037	15.234	7.4313	1.3228	9.0458	9.3434	11.152	6.9685	3.0119	8.2346	24.529	25.891	29.956	28.379	44.552	38.174	56.017	49.189	47.695	58.932	63.264	63.785	64.756	65.015	65.285	56.283	57.235	62.457	62.092	72.976	69.229	65.305	62.829	47.301	84.66	53.574	57.261	53.872	55.068	53.378	63.243	53.054	58.342	45.819	47.199
0	0	0.35366	8.4284	8.9181	3.2026	13.176	11.985	14.567	18.967	17.924	15.686	23.841	25.374	27.865	33.483	33.594	35.182	35.976	42.485	47.493	42.659	40.107	41.642	55.689	46.421	56.496	45.595	52.339	57.176	63.244	68.786	69.401	67.9	72.53	75.241	71.641	70.98	58.782	64.195	61.947	70.205	62.082	66.618	69.339	73.862	68.219	70.259	79.257	96.085
0	0	0	9.7256	6.7082	14.87	17.901	14.262	27.74	29.233	28.832	25.758	33.125	34.945	33.475	34.998	31.671	35.962	37.474	42.913	50.644	57.286	51.131	54.239	60.09	63.983	60.24	68.244	75.714	72.156	80.03	72.778	77.456	75.844	80.475	71.67	74.06	79.167	86.993	76.847	76.574	65.499	69.209	66.98	64.611	67.394	72.033	63.106	67.564	64.275
0	0	0	8.773	16.856	23.984	24.862	32.938	40.016	43.82	38.885	46.786	45.177	51.424	53.795	46.78	55.395	47.663	51.827	56.774	57.096	68.925	71.64	76.7	78.308	83.162	81.556	96.784	97.806	102.4	109.66	110.29	110.8	121.81	130.7	132.08	143.65	147.1	159.21	162.59	175.56	175.11	187.54	168.04	184.85	169.27	187.65	178.72	202.61	186.59
0	0	0	45.638	35.66	43.253	34.448	30.703	34.026	38.833	25.88	35.162	27.775	25.297	50.765	35.619	53.341	40.616	55.143	65.532	59.102	62.783	60.869	61.431	61.63	79.209	72.322	73.837	84.387	58.286	67.453	59.075	54.037	69.262	51.326	50.971	55.582	55.148	39.545	35.001	45.103	29.995	40.672	34.36	35.686	19.118	21.591	8.8773	20.738	0
0	0	0	10.744	12.497	11.355	10.118	19.597	0	20.074	21.189	28.808	28.777	23.661	26.415	33.562	39.022	39.425	33.511	41.746	53.974	39.069	38.703	35.775	49.653	47.514	44.602	43.979	45.936	46.914	41.366	51.884	50.309	51.867	53.982	56.03	57.6	69.337	64.555	66.794	72.392	79.387	79.308	82.74	85.753	91.046	95.002	89.567	103.94	104.66
0	0	0	3.2742	5.588	9.6516	17.32	9.0472	6.506	7.1748	12.001	9.1531	15.679	19.114	20.699	23.414	25.141	24.371	21.461	18.038	20.993	25.791	26.965	24.517	32.82	28.729	31.776	28.935	36.272	28.096	30.221	31.749	35.098	34.131	29.204	38.946	50.65	36.734	46.08	32.04	34.411	35.688	37.344	43.497	42.799	44.83	44.551	38.177	44.884	46.923
0	0	0	10.223	3.8091	6.3414	10.28	13.114	10.458	13.855	19.195	16.63	13.637	16.59	20.114	29.295	24.448	20.467	25.271	22.8	25.509	25.3	30.258	27.586	41.255	38.97	45.73	37.459	40.024	33.183	33.384	38.627	50.713	55.312	52.64	48.379	59.417	52.483	50.558	64.176	66.238	77.967	65.415	76.71	75.822	73.356	81.462	79.88	86.03	90.977
0	0	0	5.9744	3.7682	3.8913	13.442	11.429	5.1578	19.969	18.168	17.223	18.387	22.992	19.17	24.524	29.083	32.509	37.121	42.083	40.391	62.511	43.781	50.072	64.627	67.154	63.587	71.16	69.794	77.917	80.242	70.843	72.848	64.963	83.301	79.437	82.919	77.082	70.573	88.574	79.215	87.606	84.516	88.454	77.229	84.409	85.827	88.508	77.898	83.225
0	0	0	5.6311	11.238	15.183	18.577	22.41	16.986	14.434	26.735	31.141	33.755	40.919	53.484	76.581	55.575	64.434	70.027	65.036	63.739	72.04	82.293	78.723	69.753	75.153	74.657	65.173	75.852	74.374	80.896	79.46	81.838	87.242	88.834	92.445	102	84.743	106.81	100.69	79.536	108.44	99.831	108.92	107.44	102.72	102.09	97.608	104.16	87.252
0	0	0	10.796	1.2154	18.113	14.538	19.459	18.127	31.442	27.206	29.212	23.353	24.907	29.157	29.259	27.131	36.881	38.917	41.422	46.01	43.412	47.221	46.992	53.658	56.557	61.467	65.279	76.704	76.201	71.479	77.029	86.898	92.4	93.637	92.98	90.919	96.782	106.82	97.933	103.54	106.39	102.9	112.54	113.98	117.71	116.1	116.26	109.29	103.72
0	0	1.8893	5.818	4.9594	1.1723	11.182	12.545	9.1877	15.156	20.649	8.2992	15.72	14.915	15.868	19.485	17.247	21.992	18.783	20.679	20.151	24.256	16.371	17.364	23.473	20.543	9.0421	16.484	13.055	14.081	4.1256	5.2986	0	2.7458	10.953	4.9152	4.6828	5.5434	0	11.239	2.4106	5.7587	0	3.6155	2.097	7.4369	3.2138	5.9473	0	1.0536
0	0	0	12.459	18.082	15.424	21.384	15.797	24.241	33.063	27.47	29.789	28.105	26.342	27.321	32.609	28.712	30.274	36.596	27.543	37.934	25.733	34.958	38.524	42.2	48.293	41.663	39.166	41.416	35.033	28.455	34.777	39.665	51.61	47.179	39.769	47.588	49.776	41.323	48.695	59.424	62.916	57.771	58.47	56.69	57.341	64.339	61.294	58.435	71.497
0	0	0	3.082	12.751	10.531	17.8	6.7393	9.8631	8.3417	26.293	16.147	24.136	29.734	24.792	30.849	34.449	38.465	29.285	24.261	27.315	32.902	30.487	36.058	37.642	32.948	34.043	27.206	43.605	32.796	29.77	30.803	31.159	33.1	32.483	42.108	50.221	35.876	38.932	34.745	43.968	74.278	71.525	80.827	48.154	29.838	31.235	30.094	36.3	35.19
0	0	0	3.3161	17.785	34.702	50.24	75.019	88.71	118.65	128.41	144	155.41	161.52	177.79	194.33	187.87	203.68	211.75	230.18	229.4	232.75	232.68	228.75	235.98	227.41	231.37	228.04	224.11	223.93	236.97	234.65	241.27	250.5	250.78	245.45	254.97	258.69	263.18	256.35	275.69	276.87	295.43	288.53	292.66	305.01	295.12	312.44	316.94	321.46
0	0	0	0	12.375	19.17	20.658	27.898	0	0	0	0	6.0525	2.587	3.3397	4.4519	7.3929	8.3428	12.799	7.2489	31.147	29.486	30.476	32.187	39.771	49.712	45.668	44.728	52.509	55.784	67.923	62.862	62.509	55.327	59.026	58.12	74.316	68.996	64.944	71.848	77.775	80.193	83.956	80.756	81.594	92.385	89.025	94.826	88.207	94.76
0	0	0	7.2904	7.2997	17.098	16.911	19.238	31.042	31.312	20.276	24.994	28.316	34.932	38.845	48.483	49.123	45.961	42.516	44.578	45.866	46.2	47.647	54.957	50.567	47.006	41.386	48.999	37.88	44	46.027	56.004	62.714	49.473	48.93	53.911	60.841	61.863	56.997	62.608	72.172	72.793	67.147	58.329	57.603	61.045	57.717	57.387	57.882	50.172
0	0	0	6.8971	3.0411	15.396	12.068	6.3961	14.356	13.166	19.49	17.959	22.038	28.801	27.502	16.519	26.649	32.928	30.163	28.832	31.286	28.656	30.844	27.072	28.628	29.058	29.819	26.726	36.68	27.726	33.263	31.126	30.074	37.24	28.484	47.237	43.136	42.293	50.337	54.945	66.266	59.71	63.095	66.104	70.707	76.109	74.837	64.858	72.678	79.521
0	0	0	8.9522	11.004	10.659	13.425	14.596	18.406	15.064	13.006	21.061	14.968	15.271	15.532	23.687	28.264	22.45	34.606	29.516	36.208	52.712	61.014	79.915	105.42	124.94	134.68	154.69	159.57	178.25	190.26	211.39	226.86	240.21	238.99	266.42	293.03	302.33	303.62	311.02	332.82	328.58	354.64	371.66	369.53	383.46	386.94	386.72	395.3	397.63
0	0	0	8.1956	13.542	14.594	17.442	23.217	33.113	19.823	21.383	23.924	22.501	25.479	23.905	27.527	32.038	26.677	27.196	33.926	21.154	34.045	26.262	34.152	38.677	40.197	42.412	37.709	42.105	39.42	40.761	48.504	47.182	48.042	50.461	48.049	45.518	42.308	47.075	52.898	60.145	50.348	63.309	58.602	56.083	48.349	56.192	52.209	65.379	55.845
0	0	0	5.2074	38.359	18.13	24.58	16.807	51.565	37.296	47.415	41.697	48.934	23.818	27.051	40.093	41.007	43.75	44.961	39.038	32.677	52.13	48.637	37.846	56.056	58.653	64.337	46.806	58.174	73.33	76.215	68.855	74.165	74.983	66.267	81.133	71.024	81.536	65.329	76.42	69.716	62.634	69.026	69.132	72.951	67.929	61.668	53.147	62.15	45.269
0	0	0	10.121	22.4	23.824	25.011	25.718	31.804	32.429	37.043	34.735	27.172	32.394	26.617	32.848	34.805	23.709	35.899	25.875	31.93	19.425	31.435	34.279	39.545	36.995	48.856	33.674	39.713	31.353	31.449	35.821	46.545	48.751	43.746	42.741	49.507	40.164	38.523	43.408	55.805	46.729	43.647	46.397	35.417	36.479	41.344	34.459	44.569	44.111
0	6.3247	1.5073	7.3227	11.436	0	5.5932	0	0	0.43041	0	0	4.395	0	2.2476	11.19	12.475	8.8405	11.549	16.317	11.589	10.273	10.797	11.171	11.015	18.958	26.7	23.734	20.428	6.9376	33.498	22.963	25.501	10.375	9.9251	19.742	20.725	13.7	12.145	25.359	16.894	16.223	8.4258	13.511	10.175	17.738	8.6987	1.2962	4.944	10.193
0	1.949	6.694	11.669	12.486	22.277	26.249	23.642	53.073	8.2896	0	0	2.7385	0	0	0	0	0	0	0	0	0	0	0	0	0	0	0	0	0	0	0	0	0	0	0	0	0	0	0	0	0	0	0	0	0	0	0	0	0
0	0	0	1.9769	10.009	15.907	18.515	22.474	20.41	31.695	29.034	30.348	37.919	35.283	35.949	42.153	39.649	43.574	39.528	36.591	45.65	46.173	43.744	50.879	43.445	53.821	41.672	49.273	47.498	43.9	44.073	50.675	52.762	59.855	64.562	47.368	56.086	51.598	61.679	55.973	60.703	61.902	77.549	67.919	81.354	84.849	90.988	92.473	99.33	96.087
0	0	0	7.3443	1.7375	10.271	12.3	14.611	9.9295	14.781	21.051	23.04	32.149	24.173	32.316	45.069	53.597	60.503	57.523	71.424	74.88	85.639	87.466	97.54	130.97	160.04	200.32	210.9	246.25	275.4	299.9	348.87	379.69	406.6	444.34	466.12	517.99	567.44	601.13	643.72	623.61	689.41	680.29	708.74	780.11	787.17	788.66	828.53	852.09	862.36
0	1.0954	0	27.142	22.828	9.3234	6.4973	0.2277	0	19.145	25.915	15.624	32.157	25.565	33.052	29.5	39.586	34.459	32.211	33.403	34.97	39.388	37.855	35.36	30.189	34.114	38.297	24.904	25.802	33.47	34.843	24.251	20.354	38.625	20.715	33.491	24.539	24.327	21.944	26.8	36.906	25.804	17.427	17.452	20.561	26.424	14.752	13.561	17.855	16.704
0	0	0	6.4392	9.6859	22.276	18.002	19.782	25.159	20.459	33.268	32.741	28.989	31.486	39.511	47.194	63.586	68.51	81.086	101.58	118.51	132.56	149.75	149.89	158.22	172.07	175.34	187.99	190.76	203.31	205.24	193.63	204.09	217.28	216.54	200.01	211.48	215.14	213.44	221.79	214.8	201.65	211.28	210.91	218.42	207.65	209.7	207.68	208.34	188.12
0	0	3.7284	1.5583	9.497	7.7908	20.044	14.128	13.043	11.544	12.103	12.841	8.3901	12.706	10.585	19.241	15.998	17.115	17.209	11.865	8.8724	12.875	13.039	6.9189	10.039	16.587	20.95	22.963	23.028	12.547	22.09	13.561	31.484	15.65	15.828	16.104	9.9195	8.3319	10.202	18.024	15.086	8.3582	7.8988	10.069	6.0253	10.675	6.4489	12.69	0.21627	4.1091
0	0	0	6.0711	6.5974	12.477	13.439	17.678	20.434	13.814	16.518	23.029	20.943	19.348	16.698	34.813	24.1	23.358	17.441	12.716	9.6869	14.217	13.06	19.244	23.75	25.492	23.093	29.922	32.743	36.739	42.047	50.153	45.251	59.848	54.982	49.863	45.487	45.94	41.352	52.383	56.791	55.903	58.161	62.396	58.567	57.66	63.673	55.728	64.254	62.357
0	26.513	0	0	0	0.069534	0	4.0195	5.3726	0	5.7975	0.89426	27.36	32.4	33.259	26.91	40.028	40.814	48.055	41.184	56.324	64.554	70.012	78.134	75.836	87.607	88.632	121.41	138.23	137.93	167.23	169.01	196.17	198.63	202.33	163.68	166.41	173.5	186.72	186.57	205.99	197.13	192.58	196.66	202.24	217.06	208.52	211.67	205.7	223.77
0	0	0	10.313	10.077	10.957	12.067	19.898	23.901	25.392	26.86	32.118	34.26	36.644	36.397	38.732	41.323	53.249	46.95	49.724	48.984	45.411	40.932	46.781	49.049	55.504	59.838	58.604	62.067	65.994	67.739	67.037	81.555	87.913	84.759	85.235	89.962	100.69	98.291	97.833	99.984	98.025	106.69	106.44	111.2	109.64	104.84	108.9	102.48	114.36
0	0	0	0	6.5765	18.438	25.435	25.686	37.268	46.514	53.4	54.924	67.39	81.8	87.083	94.017	99.569	103.9	123.74	134.77	183.82	145.51	145.67	151.52	167.66	177.97	187.69	177.64	190.54	187.51	213.57	180.51	186.76	228.03	194.46	210.89	204.39	208.77	203.05	224.5	252.86	250.69	263.16	293.26	314.49	353.13	364.1	355.19	385.7	412.01
0	0	2.1265	6.8069	9.3368	4.8164	4.1464	0.95927	0	2.3328	2.1446	7.6363	7.8067	10.292	5.3322	15.562	6.649	0.46884	9.2767	3.5672	5.6881	5.9344	0	1.4994	1.9869	8.1157	4.6559	2.6121	11.756	8.5314	7.209	10.583	6.9887	13.979	8.1855	10.596	12.195	4.2562	18.911	9.5785	12.258	20.61	13.598	16.558	16.979	21.962	11.76	11.737	13.386	13.653
0	2.8052	0	1.0201	5.2631	9.6478	18.911	12.352	3.2444	18.431	15.037	9.4805	15.138	14.029	14.223	22.521	21.257	28.609	38.275	42.025	39.565	53.475	46.007	51.71	52.158	52.89	53.38	55.049	58.541	58.404	50.585	45.051	47.53	53.919	60.321	56.428	67.71	59.934	58.189	69.411	54.119	66.344	64.932	73.416	69.184	76.388	68.761	78.336	72.114	71.916
0	0	0	8.7464	9.5074	11.145	2.9745	0	0	0	0	0	0	0	0	0	0	0	0	0	0	0	0	0	0	0	0	0	0	0	0	0	0	3.0299	0	0	0	0	0	0	0	0	0	0	0	0	0	0	0	0
0	0	0	9.9284	22.539	27.177	24.367	39.188	40.033	42.346	41.233	48.93	53.746	49.305	53.322	55.555	49.492	51.453	48.074	46.995	49.488	57.453	58.717	59.558	64.442	70.797	26.785	38.545	36.403	34.728	47.34	51.881	39.754	38.796	46.075	36.374	38.676	42.748	38.628	44.972	47.867	53.907	43.534	41.462	51.639	49.004	40.361	46.386	53.538	31.947
0	0	0	8.7369	9.807	8.4663	9.6495	10.681	12.266	10.925	17.05	21.638	18.526	23.911	21.883	34.072	35.349	35.173	33.41	43.187	48.563	49.505	45.143	44.521	58.224	50.685	53.744	54.491	53.812	58.001	63.032	65.317	66.785	73.635	82.457	89.805	91.27	93.579	112.69	123.15	120.7	145.84	150.1	168.24	185.53	197.13	221.93	237.71	260.82	272.12
0	0	0	1.5406	10.04	16.545	18.862	17.895	18.277	16.398	28.264	19.652	26.682	30.909	25.192	34.507	30.526	27.393	23.696	24.799	23.432	31.77	29.052	34.862	29.752	28.254	28.532	27.554	33.645	27.661	29.728	32.731	30.783	31.177	33.419	35.523	39.028	30.059	35.584	16.716	26.776	26.1	31.628	33.839	36.678	36.95	40.914	42.195	46.148	41.282
0	0	0	9.5416	15.289	6.5998	5.3114	3.1659	3.5456	9.8591	4.3352	9.6558	2.4341	10.395	4.5309	19.421	20.447	19.305	27.903	18.373	29.016	28.111	22.704	33.534	35.341	41.859	42.83	35.425	40.162	33.577	28.078	35	45.952	53.473	39.864	48.483	43.402	41.201	33.516	34.041	42.467	44.611	36.896	34.37	37.493	36.714	39.841	35.401	38.134	46.226
0	0	3.0435	0	5.1642	9.5819	15.594	24.298	22.742	19.857	27.775	24.578	23.209	19.031	23.497	24.129	34.409	38.882	34.154	37.17	33.405	32.773	35.121	38.165	41.447	49.785	46.132	49.258	51.674	53.032	62.116	59.467	74.996	76.14	76.054	84.585	78.053	89.631	86.39	97.033	101.47	95.811	98.873	103.96	104.37	110.69	108.95	120.6	123.05	136.32
0	0	0	1.0185	13.031	16.503	15.553	24.602	28.287	32.686	38.902	31.667	30.694	31.906	27.794	35.859	36.551	44.682	41.94	41.294	48.862	45.062	47.811	42.935	42.887	51.137	47.149	48.686	53.646	53.483	50.718	47.651	54.791	52.479	57.48	59.018	64.121	64.894	57.96	58.924	65.096	62.061	65.843	62.664	65.558	59.88	64.913	57.544	68.143	66.139
0	0	0	7.16	13.976	12.126	16.81	20.308	28.436	26.878	27.712	37.637	29.685	34.346	34.233	39.776	40.467	31.73	50.977	41.095	47.198	39.775	42.783	42.318	47.891	43.95	51.127	47.335	47.846	41.366	37.02	41.485	51.756	54.746	54.515	45.268	57.853	49.002	44.859	53.552	54.676	54.523	47.543	49.385	42.674	39.963	52.885	42.701	44.394	47.55
0	0	0	7.8056	7.0079	9.6333	8.4194	11.725	27.065	22.828	22.701	16.911	19.464	27.702	25.301	33.004	36.848	24.193	25.79	27.674	23.372	24.591	29.322	24.556	26.587	27.405	25.477	27.588	32.338	29.269	32.697	34.055	38.498	25.266	25.497	25.618	31.047	32.044	29.622	26.027	29.414	38.08	31.72	17.812	20.505	26.582	23.554	18.758	16.248	9.8004
0	0	0	9.0477	8.8842	10.36	11.472	17.644	17.246	11.842	21.449	15.582	20.836	8.8227	14.834	21.279	18.708	15.361	11.533	14.572	15.923	23.585	14.922	16.833	30.733	19.858	12.95	13.888	21.337	21.126	16.157	22.27	19.889	23.52	30.893	25.747	33.35	38.402	27.087	52.497	36.226	54.717	47.023	56.72	50.269	56.233	50.708	59.13	45.7	50.351
0	0	0	7.5693	11.885	11.445	16.905	19.266	24.459	24.645	23.972	25.22	26.993	27.052	24.381	31.98	30.217	36.291	32.963	44.617	58.283	62.748	65.724	73.187	85.379	72.853	94.86	103.48	101.54	106.12	123.04	123.91	128.2	149.02	173.8	189.53	224.03	270.16	313.85	333.44	356.45	389.77	427	465.74	495.68	515.96	535.16	526.3	574.14	590.84
0	0	0	8.672	5.1127	18.97	13.921	21.571	16.959	28.336	27.744	27.49	21.655	16.905	24.59	22.199	22.837	23.695	19.792	21.178	15.575	28.315	14.033	10.75	22.608	20.371	20.648	25.197	21.136	22.029	15.747	12.247	8.0972	21.71	30.258	17.366	25.684	20.536	16.966	39.788	14.816	26.508	17.858	25.029	14.644	21.815	16.219	18.925	11.621	7.5284
0	0	0	4.1024	13.809	7.5011	21.453	23.285	15.461	16.781	23.477	24.65	21.329	26.432	30.527	35.148	34.757	44.63	47.679	41.651	45.381	42.833	33.45	38.448	39.638	47.638	47.486	48.85	51.995	41.99	59.001	45.599	50.694	42.112	39.186	47.461	45.727	40.645	42.135	57.555	56.501	62.665	59.309	62.448	70.591	63.442	72.508	78.483	70.41	75.997
0	0	0	1.1388	7.4393	20.343	30.182	25.532	39.8	32.234	37.026	30.504	34.265	38.245	43.698	60.778	58.492	48.4	53.523	54.184	55.583	70.794	72.813	70.469	75.665	90.827	102.71	116.69	124.66	131.76	141.29	153.9	177.3	181.07	182.63	208.6	232.38	224.95	231.14	244.35	259.19	259.14	259.6	256.09	265.59	268.31	269.48	269.69	276.59	271.44
0	0	0	14.581	17.056	11.457	25.514	25.505	27.345	24.926	23.846	27.135	35.362	32.289	25.296	31.263	30.175	41.082	41.461	41.077	33.018	36.514	33.725	29.783	33.96	30.351	30.266	31.475	27.027	21.977	32.406	38.703	40.24	44.887	47.492	45.85	54.98	51.593	50.648	54.188	58.983	63.696	66.935	57.281	63.602	64.439	63.167	66.464	54.755	65.091
0	0	0	4.3827	9.6884	14.579	11.604	5.3678	14.439	12.164	13.176	12.733	7.3589	9.2036	5.2227	14.252	17.351	12.59	13.642	18.126	12.261	18.546	21.889	20.729	14.979	19.934	23.88	19.228	22.104	21.601	17.844	25.347	21.02	18.545	21.558	19.345	14.622	22.42	17.8	27.348	28.719	29.135	33.615	34.682	31.716	31.887	32.01	32.379	46.125	41.118
0	0	0	7.7226	7.6713	16.722	19.993	16.689	27.471	32.1	39.556	36.656	30.684	30.739	35.456	32.226	33.803	30.157	28.64	44.15	37.411	39.117	34.713	36.747	47.248	47.248	46.279	31.293	38.187	45.034	43.455	39.452	52.049	56.538	57.2	53.431	48.228	46.248	50.749	43.932	51.086	53.761	49.002	52.347	45.408	51.09	59.098	46.325	49.408	54.86
0	0	0	14.725	12.326	19.342	32.545	28.416	19.065	39.994	17.96	34.205	37.321	34.952	31.853	62.905	49.335	65.706	57.092	49.836	52.612	54.072	37.527	59.358	59.525	58.051	55.228	48.686	50.553	49.001	33.97	41.535	62.944	66.63	48.712	43.864	51.473	50.414	48.453	46.151	59.839	49.937	44.476	39.793	30.145	18.102	27.969	23.99	7.9141	6.6196
0	0	0	10.538	17.727	4.7016	15.033	15.638	27.393	24.704	26.052	43.725	31.292	45.359	45.136	46.043	45.977	47.962	60.679	41.216	50.289	45.967	42.939	45.347	53.285	56.35	49.591	47.517	44.953	37.223	33.607	38.386	34.705	45.203	40.189	38.752	42.149	22.19	17.379	22.401	36.097	22.431	15.264	19.701	14.326	7.8881	7.7152	7.0855	9.5755	6.9904
0	0	0	14.62	11.636	12.47	19.656	22.502	16.189	28.524	23.988	23.946	25.463	22.948	28.169	29.318	29.192	28.376	47.008	55.058	54.807	69.812	69.448	69.838	94.824	98.904	103.99	101.14	108.81	123.39	134.69	127.25	137.4	146.75	158.13	148.65	174.85	169.39	163.82	189.48	172.08	187.32	185.79	189.86	195.7	190.41	194.81	192.33	181.49	178.83
0	0	0	13.283	25.749	36.364	0	21.477	24.673	27.321	37.64	53.228	54.405	45.714	50.697	53.516	57.343	78.49	77.64	82.452	82.918	78.448	83.143	74.542	74.021	78.907	72.316	67.131	70.072	70.79	75.521	75.757	82.062	85.037	86.946	85.373	88.003	93.501	89.52	93.132	88.708	94.721	105.26	103.87	104.96	75.374	82.435	84.627	79.533	76.261
0	0	0	6.5689	8.8928	20.702	20.21	30.661	37.045	30.005	30.174	43.322	35.348	38.376	31.397	37.695	42.386	42.551	42.623	39.026	44.891	48.725	51.363	52.485	50.607	61.688	49.324	49.002	53.98	55.822	60.392	58.66	57.642	53.686	52.758	48.772	44.518	48.847	46.456	49.996	51.696	50.779	51.238	50.718	53.419	53.041	53.103	55.576	60.646	60.339
0	0	0	8.1179	9.8122	18.768	27.868	31.611	43.437	44.692	41.866	44.188	40.444	39.189	31.023	42.934	39.572	33.789	35.882	26.069	25.378	31.334	27.659	39.238	30.494	33.253	21.129	28.125	21.935	32.768	27.788	31.223	31.574	31.031	29.04	23.824	30.417	25.401	28.083	29.959	36.669	30.012	40.784	43.275	43.763	37.756	37.528	43.876	59.551	58.323
0	0	0	10.477	9.4076	12.636	8.7978	8.7144	11.661	13.841	16.34	21.759	17.942	23.426	24.279	35.655	34.942	33.204	27.939	38.247	37.279	35.571	31.217	44.378	47.764	43.166	43.347	39.303	37.543	44.78	45.898	44.484	48.318	45.925	46.71	52.448	52.833	61.382	48.802	51.312	56.699	52.747	55.076	64.124	59.349	63.427	65.494	63.038	77.069	72.396
0	0	0	5.134	4.8431	8.906	11.778	12.851	16.786	8.4671	8.1708	17.014	9.7711	11.953	4.4158	15.382	21.072	13.201	17.759	12.233	2.7874	7.1796	6.7975	9.2642	7.2228	8.2612	5.7782	3.0349	2.3795	8.7879	11.519	10.504	8.0904	10.844	8.8872	6.026	5.9115	9.819	6.7571	14.891	16.069	9.8938	10.744	15.921	18.666	11.431	11.402	13.186	21.595	24.52
0	0	1.3661	0	11.349	0	11.075	12.981	7.1186	19.315	19.737	17.846	24.737	23.228	18.634	33.227	43.852	51.276	53.619	53.324	54.81	55.454	48.944	52.717	59.857	63.415	72.635	69.518	67.574	57.03	68.882	51.941	55.069	53.975	66.362	64.675	59.508	48.767	49.263	74.332	77.555	58.12	71.486	67.249	79.756	79.407	66.303	71.029	66.381	72.575
0	0	0.77241	6.3142	8.4836	4.4866	13.455	18.468	19.611	24.493	27.891	30.642	27.706	29.534	37.326	41.93	44.618	51.62	46.912	51.256	52.438	47.313	45.976	51.466	65.821	57.352	57.716	52.565	48.89	56.321	57.101	59.893	60.8	55.662	61.475	64.608	60.383	77.071	60.423	58.398	62.703	61.226	55.371	61.63	61.59	66.262	59.787	56.519	66.164	70.982
0	0	0	1.7331	5.6199	16.655	17.587	25.552	28.143	31.702	28.647	31.74	39.743	45.175	40.271	55.757	50.764	64.113	65.984	66.576	69.573	84.547	93.631	107.14	104.84	100.63	113.77	109.77	119.81	126.76	134.69	123.9	120.12	126.4	130.33	141.18	142.8	140.61	151.3	166.02	151.9	165.06	182.29	191.43	182.33	201.98	182.8	190.66	197.42	194.44
0	0	0	2.0544	4.3359	17.612	12.037	15.637	28.611	18.435	20.122	15.434	22.152	44.681	45.983	73.197	81.783	101.77	111.84	130.15	137.8	160.3	186.73	194.18	209.14	223.85	240.1	247.28	256.92	274.88	318.22	332.15	377.55	392.15	401.96	414.92	451.66	465.77	460.9	462.38	482.7	505.73	534.06	522.79	521.13	543.66	521.88	540.76	562.27	551.71
0	0	0	9.0116	8.9012	16.038	25.014	30.423	23.036	13.254	3.7728	0.16993	6.8712	7.2528	8.666	11.454	9.3006	9.4718	9.4819	6.9537	7.0905	13.404	8.9847	16.004	18.591	15.838	18.518	13.259	21.618	14.894	20.017	31.083	21.8	31.371	28.285	29.408	36.452	27.851	27.313	23.429	22.618	18.29	21.665	27.768	26.827	27.171	33.225	23.857	32.709	24.023
0	0	3.9476	5.5368	4.6319	3.899	5.5644	11.519	7.4261	8.8615	0	6.4751	9.9718	3.4088	4.7272	9.4334	13.938	5.2545	14.315	19.553	24.34	17.899	22.357	23.786	23.382	38.367	29.847	36.297	47.744	38.993	60.358	54.977	51.907	55.178	62.426	61.408	63.524	61.357	64.736	65.442	73.43	64.802	69.453	68.291	69.397	72.809	79.113	80.905	73.849	82.261
0	0	0	0	15.27	17.067	9.9694	16.918	9.6693	11.082	24.405	25.119	35.923	38.394	41.281	38.222	53.037	56.142	60.298	61.499	68.863	70.559	76.332	76.789	78.229	80.74	89.82	90.092	84.145	91.996	97.626	96.686	94.431	110.72	89.671	113.95	99.524	100.86	103.91	104.51	107.34	100.46	98.93	101.23	104.42	112.76	106.57	108.47	111.34	111.19
0	0	0	4.7034	6.498	13.689	14.947	28.962	24.267	30.439	36.123	27.104	30.886	27.749	31.592	29.722	26.946	47.181	39.34	35.701	34.283	34.062	29.083	35.549	42.087	42.116	43.229	42.982	46.371	45.375	41.52	44.532	40.333	57.627	49.057	50.257	53.257	56.027	57.222	53.36	65.334	53.757	57.482	52.875	61.973	63.085	60.081	62.147	67.776	73.892
0	0	0	0	10.816	9.6728	17.51	22.657	18.532	29.108	41.228	36.075	32.077	41.042	43.027	47.786	53.608	45.855	52.207	52.044	60.263	54.667	55.158	54.705	57.277	45.243	43.892	54.316	48.92	57.656	61.179	64.848	71.221	68.158	71.24	69.068	57.893	64.032	73.465	76.517	72.433	78.4	67.688	75.849	75.222	73.933	65.009	72.392	60.152	69.449
0	0	0.99471	21.546	17.967	12.567	7.6525	9.7383	0	1.6202	0	0	10.472	0	0	0	0	0	0	0	0	0	0	0	0	0	0	0	0	0	0	0	0	0	0	0	0	0	0	0	0	0	0	0	0	0	0	0	0	0
0	0	0	0.52798	15.919	16.521	22.452	25.775	27.847	27.623	36.648	27.149	31.228	29.148	32.871	32.272	31.147	47.484	34.204	36.07	41.58	36.133	45.314	40.763	43.01	45.732	43.114	37.497	37.078	47.697	39.993	42.141	43.588	51.919	47.614	58.726	46.972	55.349	42.373	54.016	55.519	49.626	57.722	49.559	51.752	52.208	54.536	44.247	48.011	49.342
0	0	0	0	10.633	13.328	30.76	12.528	10.757	10.643	30.502	32.565	41.361	33.087	41.488	45.302	46.79	48.117	44.006	31.403	42.925	28.661	49.41	26.507	26.794	22.962	35.265	38.703	38.996	30.71	34.949	32.227	33.148	26.052	28.637	34.889	34.532	32.61	32.872	40.311	39.047	36.522	39.227	38.7	33.975	37.875	35.566	39.497	30.18	29.396
0	0	0	1.6642	12.518	9.4093	14.979	15.196	8.2083	13.293	16.35	13.533	20.727	11.444	20.075	23.469	19.66	22.633	18.945	27.485	14.992	14.388	19.567	19.083	18.426	20.43	21.876	21.159	18.755	20.902	21.939	19.829	18.36	17.203	17.497	21.294	25.105	24.411	13.667	14.54	14.353	13.574	16.811	19.519	11.313	15.699	15.204	14.947	9.6322	7.4507
0	0	0	10.123	15.596	22.358	19.991	21.147	28.559	37.664	28.143	30.561	23.248	28.29	26.709	28.573	28.714	23.359	25.272	26.819	21.283	20.786	34.634	19.353	25.7	29.693	22.715	26.552	34.472	30.859	28.729	31.707	37.268	34.457	45.814	29.405	41.943	38.196	45.252	45.995	41.421	41.64	28.979	38.874	48.373	44.55	51.022	46.68	41.828	40.826
0	0	0	0	9.9817	3.5912	13.093	12.363	0	2.066	14.147	7.5617	6.7069	4.7792	4.7919	6.1462	6.8668	12.469	5.4735	4.5144	9.2689	4.5223	2.0516	3.708	9.5939	9.5146	9.3287	9.8545	10.183	11.557	9.2992	6.128	6.4317	15.76	11.945	21.595	11.261	17.282	13.578	18.669	27.074	18.387	23.744	20.003	21.331	22.129	20.013	18.567	19.933	27.248
0	0	0	0	20.956	14.552	33.878	20.496	17.311	27.07	15.138	26.772	22.576	27.536	28.476	33.926	20.419	19.953	25.602	21.486	21.591	27.696	23.684	16.255	16.292	16.045	21.434	12.411	28.334	3.4342	0	0	4.6539	13.534	0	0.17711	0	0	0	0	0	0	0	0	0	0	0	0	0	0
0	0	1.1919	10.986	0	5.5309	9.9328	13.28	22.467	23.348	26.029	24.932	31.55	37.248	42.316	40.645	48.921	57.934	71.336	89.07	113.17	123.99	148.09	167.91	187.49	211.69	227.76	267.75	283.56	318.63	348.67	367	394.18	446.23	493.84	513.76	579.15	618.21	652.25	669.76	726.32	769.01	836.18	828.36	861.87	907.96	917.84	957.18	972.74	951.42
0	0	0	17.18	0	18.963	13.217	39.991	45.379	44.007	55.904	70.597	65.035	67.555	63.14	68.359	74.096	83.447	70.927	59.964	65.795	69.595	79.896	81.33	78.916	88.896	89.188	88.38	83.332	90.891	74.867	91.058	79.201	75.656	73.036	69.704	74.021	75.154	71.01	72.156	71.725	74.048	98.383	91.189	74.347	80.183	77.341	79.096	74.107	70.171
0	0	0	6.8836	4.0828	12.94	12.799	21.708	28.035	27.448	32.384	36.551	30.001	32.272	32.485	30.996	38.685	38.107	38.903	36.346	37.525	45.159	33.972	33.231	41.37	43.332	47.243	52.83	54.924	51.373	52.998	49.302	50.567	58.619	51.935	53.778	57.929	59.889	62.172	64.939	72.491	59.676	68.969	62.45	59.71	61.389	65.096	61.979	69.329	72.978
0	0	0	7.6256	7.562	10.85	18.245	13.552	18.118	12.107	14.499	9.1718	23.444	23.068	23.65	12.6	14.915	20.91	24.231	17.582	22.105	16.191	16.069	17.039	9.8442	22.974	24.985	20.195	25.741	25.526	37.077	26.399	25.467	25.705	16.618	35.709	30.226	27.305	28.8	31.701	37.785	31.489	29.584	22.332	31.091	42.517	40.854	34.463	37.995	43.803
0	0	0	21.182	20.492	28.901	19.64	31.682	31.283	31.097	28.119	31.448	31.959	40.798	39.66	30.727	39.446	37.315	39.774	32.297	37.996	34.406	34.612	32.945	32.05	30.995	35.692	32.027	35.754	33.576	40.585	27.001	22.903	56.286	20.788	37.725	33.124	26.108	34.667	31.255	36.261	27.074	26.449	24.58	29.808	35.965	27.367	22.479	24.656	29.542
0	0	0	3.6713	17.245	17.478	32.613	31.148	27.785	20.862	29.018	29.709	18.836	25.162	27.41	33.383	33.346	27.018	25.486	27.607	12.509	27.917	17.602	22.079	21.132	31.59	33.413	44.194	52.589	45.321	62.808	73.37	93.01	95.504	85.978	103.22	108.89	117.92	134.87	145.69	158.01	162.51	178.21	175.63	180.6	188.68	182.73	206.04	189.24	195.5
0	0	0	2.0423	8.1566	15.341	14.98	28.76	32.534	28.458	26.105	22.971	23.431	20.174	22.005	25.255	21.83	31.314	28.655	30.644	28.643	18.334	26.009	25.732	29.937	26.395	34.75	31.797	33.482	33.216	38.693	34.296	32.932	44.029	47.46	46.907	37.517	56.58	50.508	55.396	57.147	52.194	61.087	58.1	63.917	57.099	52.874	53.343	51.394	57.982
0	4.6724	23.669	21.135	15.536	4.5709	5.2753	3.132	0	9.5876	0	0	0	0	0	0	0	0	0	0	0	0	0	0	0	0	0	0	0	0	0	0	0	0	0	0	0	0	0	0	0	0	0	0	0	0	0	0	0	0
0	0	0	3.3592	18.42	17.044	19.618	23.424	32.002	28.195	31.782	34.832	42.024	62.563	53.928	79.299	87.848	85.196	77.275	85.129	94.159	95.116	100.79	109.62	121.03	111.18	110.31	148.64	163.33	182.87	211.68	215.45	272.75	330	327.54	354.29	418.56	515.97	490.98	605.57	645.84	667.72	738.18	748.2	767.12	801.74	827.93	849.06	866.28	851.76
0	0	0	0.98924	14.595	8.4258	16.392	15.285	18.161	9.5339	24.596	19.607	31.133	21.667	27.565	30.99	29.76	36.415	33.173	37.072	34.946	36.118	36.121	40.274	46.308	51.247	54.554	56.945	58.077	65.886	62.149	63.699	61.633	62.949	60.191	71.341	71.512	72.584	67.082	66.058	65.38	75.495	71.17	77.169	73.098	73.06	73.704	68.834	67.237	61.179
0	0	0	1.0851	6.0604	10.789	12.149	23.191	22.628	28.855	30.231	27.615	38.294	31.962	33.746	34.656	38.915	51.144	46.563	44.004	46.156	43.836	47.08	47.898	55.96	47.859	51.289	57.593	61.617	67.204	66.657	66.881	64.183	69.45	66.212	61.601	59.154	67.425	60.337	65.896	67.978	60.709	74.093	74.21	76.257	72.047	82.01	83.264	88.127	95.818
0	0	0	0.21568	6.9345	10.672	7.6977	10.168	14.394	17.378	19.609	23.375	23.691	23.862	18.334	23.439	26.41	29.622	24.341	28.47	30.602	32.39	35.552	36.388	33.995	40.83	35.58	39.359	39.099	40.035	41.632	44.495	53.421	56.456	56.676	51.77	57.662	60.803	64.661	64.294	68.64	76.246	83.447	68.457	82.44	81.174	83.151	78.108	85.914	81.413
0	0	0	7.0645	7.9232	11.536	12.971	13.73	19.123	15.727	13.135	17.55	12.639	17.704	11.4	27.604	34.564	27.183	25.581	25.478	22.2	23.131	22.884	28.104	27.311	33.063	20.82	22.016	19.958	23.191	37.318	38.229	38.307	37.285	35.798	32.201	28.596	32.643	25.078	35.044	39.441	34.819	41.145	44.494	46.162	41.84	34.505	43.339	47.554	45.844
0	0	0	8.7671	8.4463	16	12.647	17.353	30.144	31.785	36.889	38.066	41.785	39.479	50.058	46.383	49.893	53.311	50.307	65.425	64.952	70.797	73.254	81.254	94.624	116.44	129.4	164.19	188.13	214.05	251.38	275.69	298.61	334.46	369.63	394.08	426.7	452.9	484.43	475.81	468.94	486.72	498.16	509.16	523.62	535.15	532.52	534.04	547.88	545.64
0	0	0	12.163	13.723	18.834	15.756	19.082	24.838	18.319	17.298	19.448	20.381	21.246	20.32	8.7831	20.613	6.6115	12.714	15.154	15.612	19.919	24.512	31.154	22.938	32.933	24.076	26.042	20.44	28.961	38.473	29.513	34.123	41.346	32.269	40.437	36.314	37.212	38.252	40.761	49.108	43.67	38.838	29.181	38.91	50.645	43.48	44.316	34.927	44.112
0	0	0	6.6326	17.197	5.126	13.886	12.175	18.863	21.861	20.435	23.201	19.268	23.934	21.348	27.681	27.564	29.759	35.725	27.275	30.777	25.176	29.769	29.821	33.452	34.233	39.258	27.786	34.117	22.6	21.92	27.774	39.072	43.91	37.13	38.49	44.889	40.372	28.845	40.22	52.977	37.586	36.206	48.968	41.586	35.574	39.702	39.785	44.646	48.309
0	0	0	5.0723	12.329	8.7015	17.472	13.735	14.537	16.394	20.512	22.047	36.923	28.485	28.724	33.291	27.1	32.914	34.931	34.024	34.491	32.239	27.339	25.697	30.284	25.164	29.973	33.023	35.861	39.96	64.012	101.03	154.39	201.39	281.49	376.58	452.09	580.79	665.74	794.39	877.56	1020.4	1151.5	1241	1350.7	1407.1	1495.4	1598.3	1657.6	1714.4
0	0	1.4891	7.8804	10.953	12.915	24.81	12.829	8.0395	18.059	20.405	20.199	19.492	26.205	24.65	33.743	27.399	30.044	27.128	31.921	41.243	39.365	36.289	32.749	52.145	50.552	51.848	51.574	66.504	53.734	36.936	39.879	38.159	48.88	50.775	48.517	54.531	53.111	37.837	55.946	45.631	55.632	53.936	49.349	46.045	50.661	43.546	46.815	40.582	36.13
0	0	0	6.5093	9.0748	8.8698	19.06	22.156	24.459	29.749	29.051	16.14	36.537	8.1681	14.067	46.305	52.359	23.319	42.16	73.239	51.559	60.55	55.475	47.327	55.06	54.399	55.772	55.538	52.77	55.145	63.377	59.641	70.126	67.845	69.369	69.606	66.259	67.458	64.211	66.599	64.942	63.979	76.458	76.879	70.548	67.603	64.684	65.668	69.78	72.613
0	42.855	0	37.101	5.7165	0	0	0	0	0	0	0	0	0	0	0	0	0	0	0	0	0	0	55.545	94.102	152.82	188.93	259.66	284.91	309.64	402.97	455.78	515.78	573.77	657.91	665.18	699.21	715.08	801.83	822.04	871.31	921.98	981.6	915.39	928.57	911.25	952.06	924.85	866.46	854.95
0	0	0	1.7956	21.659	11.553	30.41	33.414	42.979	47.617	41.156	44.551	50.141	51.722	52.014	54.981	54.624	56.791	58.615	60.887	74.617	55.404	66.029	66.24	75.93	66.59	73.719	74.621	75.194	78.254	87.135	93.872	101.52	100.31	104.47	108.33	114.44	133.04	117.69	128.16	124.81	132.97	139.92	145.29	154.43	159.67	160.29	164.51	160.92	157.17
0	0	0	1.7015	4.962	16.934	16.545	25.985	18.038	22.761	25.828	33.375	37.353	28.819	41.294	31.833	39.809	34.125	31.119	30.367	31.068	40.515	45.102	47.16	36.077	40.211	34.305	37.605	44.654	38.645	41.363	50.784	52.155	53.846	59.755	46.766	55.078	45.339	53.46	49.401	48.15	58.006	60.755	50.143	59.534	56.243	56.291	51.384	55.623	45.716
0	0	0	6.5296	3.4719	10.583	0	10.718	6.3487	1.9168	5.5328	7.179	6.051	8.6002	12	13.662	22.149	16.334	14.943	16.778	20.682	22.238	28.62	30.072	22.255	27.054	19.075	32.94	39.636	22.129	36.599	30.417	27.647	43.546	44.45	44.483	53.709	53.168	49.953	49.176	48.615	63.624	57.94	63.243	63.282	63.726	75.875	76.53	85.184	73.879
0	0	0	6.1508	19.178	26.323	34.252	51.636	50.634	72.106	78.29	87.942	109.54	120.95	123.82	140.17	136.87	134.38	140.3	145.83	168.74	173.5	163.99	168.43	167.83	177.08	168.65	163.98	154.08	175.57	158.04	158.7	157.89	169.27	154.79	165.79	154.73	157.84	165.64	149.71	156.46	167.77	152.95	163.88	158.15	157.61	154.45	154.12	147.34	147.93
0	0	0	0	14.409	26.08	18.667	20.969	29.627	33.134	47.598	38.952	52.785	44.792	53.789	54.019	60.492	63.143	53.215	56.166	54.052	57.752	71.723	68.992	67.331	68.005	62.931	69.062	72.04	69.891	73.085	68.624	73.135	78.636	73.69	69.107	81.587	75.388	78.721	87.002	82.641	87.286	80.845	95.762	90.735	100.22	103.25	102.85	99.027	97.961
0	0	0	5.118	12.467	18.406	12.007	16.174	23.261	26.617	23.572	12.429	12.109	25.911	23.645	31.9	35.013	18.623	21.567	29.3	21.118	26.662	26.553	28.089	23.665	23.774	21.471	23.083	22.665	21.213	25.535	22.373	33.501	16.726	19.747	16.736	25.19	24.311	18.552	20.774	24.367	24.664	25.255	17.595	17.405	18.939	19.291	23.642	19.133	14.107
0	0	0	1.0739	4.5335	8.5301	16.095	20.072	23.497	23.269	25.77	28.111	33.688	43.89	38.427	41.379	44.504	46.395	43.523	49.537	45.575	53.672	57.298	56.048	52.282	53.743	47.373	54.826	54.434	58.081	62.027	52.249	64.552	60.164	61.565	71.627	78.64	70.351	74.176	73.647	76.261	85.998	77.997	87.982	85.831	86.381	92.675	87.571	92.292	96.17
0	0	0	3.8468	10.962	21.661	31.621	27.188	31.281	41.643	48	43.669	49.547	46.09	47.901	58.631	58.415	57.651	57.003	71.986	82.293	99.062	98.315	104.76	133.38	140.01	146.6	157.76	162.2	181.47	181.61	188.63	207.98	208.23	224.15	222.66	210.93	234.49	219.72	236.97	226.49	240.51	231.12	250.15	235.81	227.38	241.3	244.48	238.31	238.11
0	0	0	2.542	7.8331	11.97	12.68	17.953	12.367	10.008	16.52	14.569	20.629	20.585	18.799	26.767	27.867	27.932	31.188	33.656	31.785	29.348	27.578	28.175	35.027	33.44	39.372	37.681	43.164	36.593	44.421	43.067	46.071	49.042	51.889	62.749	65.01	64.104	64.953	73.145	77.742	89.758	87.116	101.71	96.874	104.38	102.87	110.91	108.49	103.78
0	0	0	7.89	1.5143	12.077	14.718	13.203	18.542	22.804	22.859	21.23	26.348	32.091	41.02	30.63	36.645	36.637	34.586	38.763	33.806	42.352	45.949	39.052	44.728	46.716	43.869	54.264	46.446	48.507	50.041	44.385	47.122	55.036	54.881	54.987	58.473	61.784	57.354	53.111	60.401	56.827	63.612	59.971	66.738	57.639	64.04	60.753	69.581	59.168
0	0	0	5.6321	11.923	24.719	23.435	22.51	30.436	37.676	34.495	31.454	19.319	28.929	31.408	22.737	23.811	22.872	32.11	27.75	24.334	17.264	32.013	26.67	25.01	21.739	31.709	24.455	20.624	24.528	34.687	23.089	20.509	37.215	17.115	40.452	43.153	39.574	37.129	43.743	42.842	44.217	32.249	27.55	26.233	32.986	22.437	14.922	21.397	31.003
0	0	0	14.074	20.73	29.746	25.663	15.097	42.303	40.435	42.041	33.202	39.452	23.232	15.225	60.91	31.22	19.2	0	14.057	0	12.884	0	0	0	0	0	0	0	0	0	0	0	0	0	0	0	0	0	0	0	0	0	0	0	0	0	0	0	0
0	0	0	2.4524	7.4405	11.955	9.7359	13.892	14.338	12.93	11.771	16.804	25.695	20.966	14.443	17.604	11.663	15.487	10.261	11.133	10.432	17.111	13.84	27.544	18.906	23.65	16.603	23.382	21.052	22.743	24.65	28.544	38.091	34.468	45.003	33.686	38.393	31.86	43.339	40.13	43.495	39.285	47.869	34.443	46.782	44.918	43.504	35.546	38.975	34.911
0	0	6.2506	17.139	8.3572	12.801	7.0975	8.6079	15.095	11.377	16.003	17.027	13.089	12.826	2.5093	9.728	24.199	30.927	33.873	41.824	50.279	55.796	63.349	69.636	69.545	89.52	88.767	99.104	105.9	114.01	123.26	127.7	139.77	140.58	143.22	143.55	158.6	161.45	165.33	171.64	174.24	187.25	175.34	174.57	170.95	180.5	187.57	184.95	169.82	193.66
0	3.1105	7.8124	48.732	14.625	15.478	0	0	0	0	0	0	0	0	0	0	0	0	0	0	0	0	0	0	0	0	0	0	0	0	0	0	0	0	0	0	0	0	0	0	0	0	0	0	0	0	0	0	0	0
0	0	4.99	1.9253	17.162	24.834	24.859	16.397	16.856	17.946	9.5822	14.152	30.55	21.882	13.341	19.085	11.027	27.456	2.7896	37.88	8.2112	11.039	20.333	28.558	20.265	18.078	21.576	9.309	11.418	2.272	0	0	0	0	0	7.6462	0	0	0	0	0	0	0	0	0	0	0	0	0	0
0	0	0	6.3004	9.3344	3.4185	8.1662	10.781	6.6625	14.797	13.019	13.731	16.278	14.317	19.941	20.345	18.524	28.711	32.198	31.796	32.037	37.573	41.601	33.94	48.626	43.166	48.941	49.932	49.041	56.443	68.548	67.263	74.829	83.726	87.527	96.204	106.97	118.03	126.6	118.62	112.37	115.07	122.02	120.92	121.31	111.15	112.78	118.22	120.27	112.44
0	0	0	7.3106	15.063	10.603	23.828	12.677	33.116	24.28	30.04	30.657	30.822	33.396	32.393	36.289	42.355	28.815	28.733	35.961	29.223	34.778	34.751	28.695	26.492	23.552	28.214	29.042	26.713	18.488	17.257	19.559	12.407	24.607	20.114	16.241	16.706	13.1	14.643	9.8621	13.586	13.718	23.406	13.213	9.4231	2.0541	11.979	10.446	10.41	2.185
0	0	0	2.3894	10.718	14.57	25.273	19.693	16.678	26.472	29.099	27.325	38.098	41.219	34.062	43.216	40.133	43.688	41.485	45.445	44.982	54.193	52.968	56.732	66.755	53.074	55.592	49.44	59.224	60.326	57.054	54.36	56.113	63.494	66.084	69.174	71.486	57.165	69.299	57.203	51.063	60.794	62.946	67.461	68.484	65.261	68.943	57.635	60.137	62.919
0	0	0	16.86	11.883	1.4049	12.1	13.483	22.546	17.305	12.468	18.405	23.159	21.432	21.416	23.083	19.551	22.016	10.694	8.6688	7.4507	14.413	13.986	11.413	2.1365	4.669	1.1247	0	0	0	0	0	0	0	1.0226	0	5.42	0	0	0	0	0	0	0	0	0	0	0	0	0
0	0	0	0	17.493	21.213	30.972	20.205	18.155	29.925	26.547	23.332	27.581	25.22	30.971	36.046	34.822	25.854	25.762	29.921	33.228	44.421	27.543	31.609	32.319	38.728	36.907	37.078	37.334	43.339	36.109	32.935	31.099	34.529	35.015	26.321	27.409	28.365	14.695	45.444	18.951	29.547	25.059	27.213	28.311	29.058	25.77	31.454	20.049	22.167
0	0	0	7.422	12.819	21.228	20.473	24.457	27.859	43.546	40.817	43.144	38.832	37.446	41.763	44.589	47.402	52.42	55.25	57.818	62.224	66.537	64.31	79.763	95.937	112.54	137.31	152.58	185.9	211.44	232.63	254.28	279.9	318.72	316.69	346.24	369.87	374.58	393.27	392.16	435.29	422.27	443.67	447	445.76	463.59	472.19	454.3	456.66	449.62
0	0	0	9.4009	6.6759	18.399	17.061	17.929	18.456	17.012	19.477	18.618	35.788	26.771	33.725	45.932	37.43	40.895	40.704	38.388	45.307	53.367	51.215	56.224	48.581	41.108	48.564	48.756	51.805	57.353	57.622	62.489	65.085	73.953	78.696	98.25	115.93	128.78	146.8	156.63	187.92	224.93	260.61	296.82	307.29	323.03	360.82	356.42	407.22	393.97
0	0	0	10.992	7.5433	13.292	23.7	13.657	18.772	17.499	19.785	22.513	27.652	27.29	25.595	32.097	35.383	34.625	36.695	40.326	46.035	48.746	48.432	52.765	47.83	47.062	46.569	50.085	56.732	51.026	60.443	54.402	57.553	65.313	66.215	73.475	79.474	77.753	81.372	81.11	81.953	86.287	87.326	97.174	90.627	89.515	95.263	94.132	95.199	103.71
0	0	1.2792	3.893	13.56	12.281	18.119	11.383	2.3628	7.1559	8.0143	7.0665	10.757	13.1	14.48	24.971	31.025	27.29	25.451	29.977	23.006	21.456	13.331	13.893	16.296	18.073	21.915	17.766	18.244	1.7261	12.947	0	8.8264	0	0	0	0	0	0	0	0	0	0	0	0	0	0	0	0	0
0	0	0	18.93	25.907	33.482	23.877	36.683	43.794	42.902	31.716	21.992	32.716	56.939	36.634	59.065	57.536	47.357	36.97	52.929	53.94	39.579	53.599	30.888	41.764	46.307	51.773	50.076	33.54	28.83	25.98	53.292	38.391	23.24	40.333	29.132	48.99	49.316	33.272	42.859	50.847	63.759	64.976	29.916	43.895	54.423	52.163	60.602	56.808	52.759
0	1.2252	0	6.6243	11.584	8.2546	6.0499	8.6074	16.846	21.181	16.517	17.175	12.23	22.676	17.84	26.217	24.286	18.326	31.96	24.937	29.173	24.751	36.644	35.486	45.199	45.769	59.482	49.84	72.75	63.688	66.834	76.538	84.402	102.34	94.248	95.989	103.11	92.92	91.565	102.91	110.56	104.09	107.64	109.69	109.25	101.57	108.37	103.33	112.91	114.49
0	0	0	4.4631	11.465	15.086	25.616	13.543	19.202	21.162	27.461	23.351	24.393	20.721	27.548	33.81	25.766	25.448	20.286	27.412	14.397	19.256	16.458	17.11	17.97	19.07	16.95	19.1	20.149	19.715	22.094	13.624	17.415	20.659	17.745	18.484	17.842	22.073	15.595	17.049	12.431	19.243	14.737	18.831	18.226	18.197	8.3553	15.018	16.782	10.224
0	0	0	10.958	7.5445	0	41.383	37.139	44.487	48.555	51.809	60.986	61.691	67.697	66.873	70.603	70.072	70.261	75.278	74.053	70.418	76.316	69.474	74.854	79.314	76.675	90.797	88.088	91.858	78.725	88.575	82.539	92.254	86.837	87.36	91.664	88.806	94.628	92.586	104.39	109.88	109.16	106.67	103.57	106.16	117.06	110.09	118.23	111.46	106.67
0	0	0.36226	7.346	4.4935	11.41	10.043	12.005	15.07	10.893	15.589	13.246	17.025	24.455	19.869	13.029	19.567	20.944	24.377	16.425	21.557	22.603	19.988	22.635	17.373	19.6	22.279	18.481	22.335	27.912	38.273	29.418	33.26	51.959	34.935	57.56	53.834	52.511	66.194	65.017	82.695	74.126	78.886	72.205	77.783	85.553	76.067	82.314	89.862	87.38
0	0	0	10.943	13.091	7.2662	15.798	16.643	20.965	18.046	15.193	22.041	17.398	13.411	16.782	21.458	21.299	21.219	20.314	34.355	43.397	50.58	55.294	65.395	75.511	77.71	95.375	92.458	103.34	114.57	122.76	132.68	137.4	151.01	147.56	149.95	154.09	157.71	160.21	157.12	164.46	159.8	161	160.79	168.32	163.36	169.88	157.42	171.49	171.87
0	13.425	0	4.887	1.6807	3.6675	12.334	15.293	17.585	20.851	21.929	26.554	30.953	26.209	34.211	37.028	42.473	41.683	49.87	57.407	61.076	65.384	68.868	84.846	87.596	83.259	91.745	98.687	103.98	110.76	108.28	117.13	113.25	115.89	122.19	131.61	121.48	152.02	130.76	135.71	141.58	140.33	133.92	143.98	136.53	142.09	140.28	137.46	145.44	147.75
0	0	3.5396	5.5319	11.726	6.0039	13.575	14.717	6.9691	9.3086	11.225	16.603	17.204	26.434	31.263	34.96	45.619	45.801	54.501	46.42	57.581	42.786	65.282	65.162	70.255	67.299	80.532	77.736	97.022	76.707	99.656	87.795	107.66	108.71	101.7	99.733	89.293	92.801	87.339	111.96	107.26	119.2	109.66	109.55	103.5	114.44	102.89	101.39	96.141	86.215
0	0	1.5608	5.2563	3.4864	15.087	13.732	14.561	12.579	12.126	14.109	19.619	28.2	19.463	20.527	21.822	19.009	19.473	34.208	30.763	32.844	32.808	26.275	34.663	38.582	42.145	44.46	41.99	48.348	49.907	59.177	52.936	60.736	60.768	61.005	66.78	62.158	61.786	64.494	68.776	69.209	70.903	66.84	72.469	65.865	74.286	78.647	73.572	70.91	74.955
0	0	0	0	11.379	19.846	20.329	29.492	27.806	30.007	31.361	38.838	46.762	44.488	45.203	46.388	46.002	54.26	52.982	53.389	68.832	71.324	73.433	81.398	90.342	99.708	95.806	105.34	113.73	116.89	134.62	161.19	194.94	226.91	257.2	316.59	379.81	406.24	462.91	537.53	575.54	588.99	629.79	674.68	721.13	763.24	784.99	820.03	847.03	861.73
0	0	0	6.2536	12.744	3.0152	10.143	10.751	16.225	16.952	17.14	19.966	13.729	26.072	21.693	29.086	24.014	24.265	30.166	18.245	19.604	16.4	19.201	17.309	25.222	28.596	28.973	23.444	24.375	22.77	18.255	26.075	29.095	32.182	27.385	26.971	27.581	26.188	19.378	25.778	30.768	30.628	22.877	31.08	20.909	21.389	23.078	22.319	24.653	30.889
0	0	0	5.127	5.2423	15.453	12.721	21.823	33.168	35.441	25.098	19.867	24.196	30.977	32.044	45.657	49.462	46.341	42.314	48.239	54.782	68.804	66.331	66.156	75.433	84.208	83.282	104.3	109.21	131	149.21	189.49	256.27	303.49	375.23	447.53	552.3	625.76	692.79	762.91	834.87	930.22	998.15	1054.5	1140.7	1170.3	1200.9	1258.2	1286.7	1345.7
0	0	0	5.9926	16.155	19.779	31.148	43.717	49.495	58.428	67.673	65.742	59.513	63.849	65.137	61.299	63.752	79.505	68.461	75.58	78.739	80.313	81.942	75.622	79.63	80.186	80.329	80.801	80.904	78.596	76.873	72.263	78.01	75.86	73.296	75.751	72.347	78.764	75.281	73.61	81.064	79.157	76.374	72.049	73.852	67.341	70.74	63.498	62.949	65.856
0	0	0	5.8704	7.6543	7.2164	16.753	16.804	16.921	20.024	19.629	17.604	25.237	30.804	13.165	24.469	30.861	30.221	26.11	32.117	30.542	35.095	24.176	33.841	36.883	35.127	34.77	40.114	41.735	45.685	30.909	36.772	37.909	39.72	47.694	46.916	57.6	48.522	46.444	57.532	38.509	56.728	48.949	55.379	42.856	56.427	56.292	53.387	41.375	49.951
0	0	0	1.924	14.368	21.18	30.83	30.583	32.668	30.845	43.107	37.921	62.456	54.432	63.67	73.926	71.448	79.926	80.342	78.231	80.32	85.697	85.998	92.297	101.46	94.203	102.34	102.45	107.5	103.67	99.59	113.58	112.24	104.37	111.45	117.63	124.95	116.19	122.54	117.19	107.86	113.05	112.41	128.33	127.12	126.42	131.86	125.13	129.95	123.35
0	0	0	7.7196	9.6009	21.431	32.652	29.628	32.146	41.22	58.03	46.22	59.286	90.701	102.53	91.725	96.585	98.953	98.383	99.932	91.488	101.1	102.38	95.11	112.96	104.82	112.52	118.29	121.39	115.84	131.03	139.69	140.29	140.5	137.64	136.1	140.88	149.83	155.08	162.52	155.86	180.71	189.66	191.82	197.03	200.33	200.52	213.21	201.49	202.59
0	0	0	8.5917	6.3927	22.232	13.409	20.657	16.739	18.047	21.983	22.382	31.394	19.266	19.027	25.886	20.831	17.465	33.003	24.827	27.042	20.701	20.648	27.806	31.459	38.012	33.199	35.725	39.413	39.987	53.715	47.076	54.33	60.304	57.808	61.277	70.519	69.002	66.546	80.007	58.45	66.298	64.631	59.868	62.54	61.309	74.113	70.446	64.555	70.049
0	0	0.58376	10.732	14.596	20.926	13.161	22.182	18.652	30.764	28.051	29.282	44.804	37.631	41.485	26.058	34.355	42.152	41.707	38.492	40.536	35.589	43.114	39.714	38.181	48.476	47.869	35.996	38.342	47.147	50.351	36.661	35.037	59.917	35.297	45.217	47.192	47.258	45.993	46.515	54.063	46.885	43.808	46.396	54.014	57.279	50.675	43.879	53.897	49.803
0	0	0	8.6182	4.8018	2.3465	10.977	14.412	7.7542	15.146	18.925	16.698	20.107	27.471	28.691	34.541	31.828	31.314	34.311	30.244	37.225	40.639	38.222	40.693	39.858	39.806	41.817	39.663	44.779	37.451	51.498	43.86	36.498	46.944	44.212	53.636	57.072	48.509	58.459	44.172	46.947	50.957	47.312	63.704	62.837	61.142	65.233	62.851	65.052	60.589
0	0	0	4.3599	6.6409	13.767	10.111	14.502	28.057	27.729	26.679	23.182	24.979	35.956	37.573	50.112	51.935	33.5	38.42	36.585	44.636	44.016	42.817	40.688	42.412	50.021	40.085	50.125	53.48	65.571	66.961	82.288	96.21	91.268	99.194	107.57	116.27	123.23	130.2	128.85	144.84	143.52	156.67	136.42	148.9	160.66	154.53	161.5	161.11	155.6
0	0	0	3.098	11.032	3.2016	20.282	13.865	13.097	14.734	22.493	22.749	23.578	31.801	35.625	41.192	50.039	56.325	60.838	87.572	92.857	106.3	108.31	135.26	163.31	188.2	211.37	240.42	272	265.8	310.53	304.63	358.92	357.08	381.23	404.98	401.37	418.94	423.48	459.37	493.02	486.4	499.61	514.04	505.1	515.73	527.11	557.86	577.41	566.83
0	0	0.41922	3.7279	11.37	18.345	22.84	25.242	19.498	25.944	24.219	25.495	33.158	24.18	49.489	38.574	26.54	24.183	29.635	29	33.244	29.135	33.292	31.977	30.733	40.345	39.584	37.791	43.573	35.74	29.216	44.405	38.427	36.023	44.544	46.13	44.295	31.346	35.983	44.299	45.052	43.023	39.515	43.74	39.876	54.865	38.189	35.267	33.665	32.961
0	0	0	10.308	15.602	5.0064	15.364	20.065	20.134	16.917	13.551	13.636	16.454	14.977	19.367	15.16	11.629	7.8866	11.813	12.061	12.59	14.299	18.511	32.517	21.906	26.815	33.358	41.06	60.724	63.169	70.257	71.574	89.401	96.619	110.5	113.2	128.72	136.66	133.22	133.76	137.33	144.38	143.3	158.93	135.49	147.02	151.82	148.59	152.27	144.13
0	0	0	0.13021	9.873	3.0584	14.199	14.674	11.996	14.322	25.464	21.519	30.385	19.521	29.126	38.087	25.265	29.042	27.817	29.186	23.987	16.492	22.829	22.068	27.922	29.579	24.66	28.211	27.158	28.092	27.15	24.43	26.299	28.696	16.997	23.324	22.33	28.071	15.541	23.341	14.82	18.801	21.644	22.529	22.677	23.626	21.032	19.373	10.149	4.6244
0	0	0	9.2957	1.5613	14.134	11.625	16.918	13.208	12.805	10.485	19.933	12.951	9.9483	12.568	11.295	16.123	9.2523	16.817	20.252	22.899	21.548	21.694	27.833	26.267	32.15	26.8	25.244	34.796	27.045	36.792	30.373	32.463	34.888	32.015	34.025	41.165	38.383	37.886	36.28	36.353	36.1	43.777	45.139	40.486	56.224	42.686	44.184	47.164	47.155
0	0	0	0	9.8652	14.281	20.374	22.687	11.279	7.7768	15.689	14.983	17.552	19.927	12.993	3.716	12.252	13.9	20.136	13.485	24.195	19.653	24.37	27.669	15.796	26.45	26.334	21.96	23.675	25.445	29.63	20.303	23.788	27.394	15.093	28.951	27.102	26.89	30.445	20.939	30.946	26.615	22.695	22.434	23.903	24.224	26.873	22.834	22.244	24.857
0	0	0	4.8778	11.957	7.471	21.437	19.113	29.284	36.312	39.461	55.963	50.719	56.548	57.357	77.596	76.113	80.29	86.449	92.225	94.113	88.522	81.096	77.226	85.683	89.585	86.89	90.859	87.672	82.58	83.829	100.05	94.601	110.59	109.86	106.24	115.99	111.33	109.13	111.43	128.89	112.1	104.57	113.41	102.32	103.39	107.63	104.83	105.89	107.97
0	0	0	8.9876	11.586	19.279	15.945	20.971	35.896	44.422	50.157	54.025	57.143	55.691	72.075	69.22	73.858	85.191	94.412	96.153	104.41	100.2	109.59	105.9	107.85	110.08	108.62	110.89	128.78	123.27	118.42	133.85	133.19	134.88	130.05	137.26	145.7	147.75	151.16	148.23	155.8	147.46	152.16	153.66	149.74	153.04	154.45	153.68	152.22	152.86
0	0	0	5.1978	5.9036	15.068	10.908	3.3636	17.219	18.529	20.305	22.231	27.671	22.8	33.032	27.426	27.729	18.263	29.273	27.261	18.105	28.604	28.605	18.539	29.743	29.043	25.522	37.45	42.261	44.406	70.501	85.971	131.55	219.52	307.39	398.22	483.93	627.23	788.84	898.7	985.97	1112.2	1183.1	1289.8	1370.8	1432.5	1512.6	1574.9	1655.5	1694.5
0	0	0	3.3214	12.556	4.9431	10.227	14.39	13.494	16.342	19.103	22.806	18.994	18.529	25.534	27.052	27.694	20.216	26.592	29.057	36.276	30.865	29.683	30.97	31.148	36.26	38.119	40.283	41.059	44.042	37.899	37.825	40.551	40.784	39.87	43.196	45.242	39.655	44.328	50.966	52.361	53.44	45.987	50.442	47.298	57.518	51.213	51.416	48.226	52.461
0	0	0	5.0673	13.013	14.68	31.864	25.034	23.474	23.497	20.55	20.462	17.522	23.536	34.422	34.6	43.628	46.782	48.762	60.157	65.068	66.518	64.93	68.943	78.077	107.54	91.293	101.64	100.7	106.19	111.32	106.85	123.95	108.83	119.09	118.4	122.93	118.85	133.87	143.39	143.71	129.86	129.19	135.27	117.85	115.23	113.99	118.92	132.7	129.28
0	0	0	8.9417	1.7894	8.3808	19.861	5.4639	3.3586	0	0	0	10.077	1.9299	0	1.012	14.657	11.491	5.073	0	1.4972	0	0	0	0	0	0	0	0.21378	2.7576	6.0945	4.442	5.3217	0	9.5764	14.933	13.804	17.266	18.067	23.782	22.368	23.924	29.5	23.762	28.788	34.891	34.48	32.959	34.823	33.806
116.5	0	0	5.1168	0	0	0	0	0	0	0	0	0	0	0	0	0	0	0	0	0	0	0	1.0258	9.7385	46.056	56.837	64.778	93.715	94.932	126.97	124.6	165.07	178.01	218.94	213.84	276.44	305.12	313.66	341.88	370.65	360.32	395.58	389.7	392.47	405.55	394.6	417.1	405.19	395.06
0	0	0	8.702	9.3419	15.245	17.344	28.8	42.049	54.551	67.396	98.671	134.42	148.48	189.22	209.75	251.23	283.78	302.37	323.87	347.24	361.53	378.05	389.21	408.37	405.79	421.17	423.56	427.29	426.15	430.04	444.01	446.25	469.04	452.03	463.84	471.32	475.13	471.72	476.21	478.59	477.38	489.78	482.16	496.12	476.09	473.11	473.57	476.01	478.84
0	0	0	6.7076	3.3457	9.1019	16.202	11.67	20.826	28.067	22.815	22.854	34.971	32.579	37.796	34.827	40.38	33.987	34.337	38.047	39.129	39.018	39.081	37.005	44.783	47.296	42.445	49.417	44.592	42.412	42.716	49.057	45.642	50.241	47.255	49.168	52.816	51.03	54.413	48.754	51.746	52.254	61.314	52.686	54.124	50.449	53.151	53.843	58.49	48.023
0	0	0	2.443	14.069	16.972	24.924	37.653	38.963	50.675	45.606	53.91	49.141	54.966	50.421	54.691	54.367	56.657	49.028	56.345	59.095	60.189	55.916	61.23	62.026	71.343	61.022	65.565	76.243	68.214	69.42	79.143	84.526	88.85	93.302	82.613	81.445	79.241	85.354	82.843	87.921	82.908	87.148	77.561	86.805	86.515	89.076	85.468	77.838	74.922
0	0	0	2.9581	16.042	15.856	19.313	23.781	14.451	20.454	23.014	17.145	20.735	27.254	22.082	32.919	33.493	28.563	42.556	33.289	53.017	63.618	73.986	75.298	61.478	80.371	76.496	91.739	96.559	90.664	95.062	97.619	102	96.399	106.26	101.24	108.34	101.96	115.17	111.96	120.48	115.87	110.62	114.5	116.74	119.08	112.31	112.32	96.862	100.81
0	0	2.3749	9.067	3.1483	8.9885	3.2851	4.6677	5.2345	8.7624	9.9688	9.3981	16.385	14.859	19.874	13.355	16.564	20.992	22.099	23.008	32.685	27.359	29.476	30.123	23.406	35.134	30.409	46.268	62.121	59.428	71.638	39.381	38.549	47.931	32.137	44.961	35.109	40.082	41.676	39.486	48.121	45.121	38.849	38.488	44.647	49.529	47.637	37.942	44.748	55.766
0	0	2.1024	4.3198	14.186	5.6328	10.94	0	0	0	0	0	0	0	0	0	0	0	0	0	0	0	0	0	0	0	0	0	0	0	0	0	0	0	0	0	0	0	0	0	0	0	0	0	0	0	0	0	0	0
[truncated: 78 more columns]
