# Supplementary material for: Limits on information transduction through amplitude and frequency regulation of transcription factor activity
Source: eLife. 2015 May 18;4:e06559. doi: 10.7554/eLife.06559 (PMC4468373; doi:10.7554/eLife.06559)
Supplement: Supplementary file 1. — Raw single-cell time-trace data for HXK1 (15259 cells), SIP18 (21242 cells), pSIP18 mut A (18203 cells), pSIP18 mut B (17655 cells), 1× reporter diploid (21236 cells), and 2× reporter diploid (19222 cells). The data are also available from Dryad Digital Repository (Hansen and O'Shea, 2015). DOI: http://dx.doi.org/10.7554/eLife.06559.014 [file elife06559s001.zip › source_data/SIP18_DM_70min_275nM.txt]

0	0	0	7.0554	8.5333	27.813	22.143	40.234	36.977	35.034	35.314	28.81	29.412	32.806	35.857	46.372	48.512	57.578	51.173	45.878	56.536	69.406	77.563	80.372	71.309	81.238	76.541	87.489	80.547	82.417	76.354	82.408	96.578	91.372	91.02	91.498	99.989	107.49	94.824	100.34	94.874	95.839	102.68	114.86	96.876	92.143	79.898	91.02	75.412	82.173
0	0	0	5.4206	13.239	9.9596	21.83	12.005	17.612	14.995	23.297	21.639	18.963	23.478	21.561	25.09	19.778	23.268	25.192	26.482	29.8	32.839	29.638	23.792	28.93	14.104	30.084	34.384	38.761	38.677	45.999	52.249	44.016	45.584	43.291	46.516	53.807	70.89	78.645	80.496	86.688	85.186	97.882	94.419	105.61	108.29	118.25	111.78	126.28	113.03
0	0	0.75927	0	13.841	10.138	17.957	16.789	16.464	23.307	16.675	23.666	11.144	18.064	39.199	23.196	18.765	37.086	24.245	24.758	25.403	25.404	19.401	22.91	25.159	30.419	40.576	41.746	37.737	34.534	48.323	37.441	57.257	64.172	80.535	101.51	118.5	127.34	144.64	160.17	173.93	199.64	217.28	219.48	242.21	247.82	268.42	264.79	269.57	274.79
0	0	0.072208	5.66	11.776	7.4838	20.393	25.42	25.902	21.389	22.657	23.942	19.327	23.541	26.649	26.813	27.213	35.518	29.647	54.072	56.561	69.327	88.891	88.468	112	137.38	165.99	220.69	250.35	296.6	325.39	389.07	443.18	480.24	540.03	569.66	609.73	678.67	682.44	730.83	753.29	786.4	825.94	837.61	856.8	901.66	887.87	903.15	952.89	937.88
0	0	0	0	9.9767	14.297	34.819	38.068	39.656	50.485	54.039	39.225	44.067	55.783	56.027	65.354	59.582	55.978	39.012	46.553	33.613	27.323	24.62	41.706	21.157	20.956	18.739	22.022	16.832	20.023	40.905	55.62	88.39	144.13	194.71	241.25	315.2	384.03	442.3	526.16	568.48	650.12	665.18	731.46	737.21	755.7	844.44	832.73	908.91	908.76
0	0	0	3.4836	2.7594	21.947	20.842	27.365	25.503	33.228	43.001	41.516	35.752	34.285	32.845	42.595	36.651	38.55	37.528	44.313	40.175	45.906	45.559	49.665	41.979	50.316	51.215	51.188	54.523	49.294	57.232	55.234	58.193	54.465	66.736	69.601	76.891	81.289	81.718	84.392	94.627	93.893	100.06	92.938	88.227	95.663	107.99	111.79	118.19	120.97
0	0	0	8.4808	8.7321	18.782	7.0984	26.753	18.244	26.087	23.626	32.33	36.068	16.694	66.944	10.517	45.218	39.17	35.129	50.919	45.099	52.792	62.482	64.211	92.905	103.4	136.09	154.91	211.5	245.96	297.29	359.99	432.52	466.56	519.94	572.82	661.53	708.81	749.99	794.26	844.18	872.23	896.49	942.76	978.61	992.11	1042	1094.6	1079.1	1119.2
0	0	0	5.3839	4.9261	19.884	21.505	24.066	25.148	27.508	22.619	25.862	23.609	27.135	24.469	58.874	58.875	98.833	148.32	202.84	296.76	397.34	477.1	586.12	698.1	806.52	902.17	1027.5	1154.1	1182.8	1314.1	1400.1	1518.9	1566.1	1572.9	1684.2	1755.5	1744.3	1887.6	1812.2	1866.4	1921	1980.8	1938.3	1960.6	1989.7	1952.9	1874	1890.7	1909.1
0	0	2.308	5.9492	8.155	8.92	17.413	13.404	13.981	9.91	23.443	14.438	14.136	18.879	13.881	20.726	23.47	22.81	23.469	11.713	14.165	18.107	17.118	25.467	20.616	16.506	22.269	19.13	19.222	19.981	15.297	16.752	18.997	36.947	33.528	35.491	35.319	38.209	38.906	38.989	31.4	45.604	53.609	50.944	46.637	41.7	41.47	49.808	51.057	49.388
0	0	0	7.6052	7.234	14.571	8.4031	16.56	24.032	18.46	13.242	18.112	17.285	18.26	25.042	38.44	38.262	38.235	44.531	40.051	35.032	47.988	46.052	47.03	52.813	64.579	70.161	71.578	80.803	89.396	88.139	101.89	112.86	108.4	110.29	106.77	114.97	117.73	135.34	134.65	131.8	136.01	141.23	140.5	143.42	141.4	133.41	144.2	127.63	126.58
0	0	0	22.253	33.276	22.795	2.81	12.982	23.624	27.565	85.179	90.923	113.57	139.97	154.18	175.31	190.45	218.75	222.25	211.62	220.28	248.7	234.53	255.72	281.99	290.02	300.45	315.07	332.23	341.9	327.56	303.32	357.56	381	367.76	383.17	367.63	376.63	357.91	357.95	362.07	381.79	380.14	396.34	393.26	380.4	376.13	382.58	376.22	387.98
0	0	0	13.215	0	15.972	15.821	15.425	20.534	19.976	19.696	22.614	26.42	14.679	68.862	8.2457	85.342	76.705	41.708	61.678	69.457	52.844	75.276	60.119	70.557	63.611	85.219	73.034	84.856	85.282	85.338	74.914	86.477	87.552	86.804	75.734	97.436	93.04	107.04	102.72	105.62	114.28	120.87	103.65	116.23	108.43	109.96	110.43	117.09	118.08
0	0	0	8.447	9.9668	30.402	31.292	39.587	34.016	40.47	46.815	41.952	39.647	37.887	32.797	53.107	54.073	46.519	39.23	36.698	47.595	61.517	67.372	67.896	65.774	73.23	77.567	87.67	87.872	86.887	83.167	99.446	99.737	126.09	151.78	186.71	219.82	251.03	291.09	345.21	363.53	413.13	464.26	502.1	527.78	552.87	556.13	592.82	580.35	614.26
0	0	0	9.8871	7.9367	10.63	11.34	10.144	11.839	19.424	23.273	27.256	23.96	24.873	21.729	29.823	26.545	39.283	34.142	44.102	53.089	46.852	61.786	70.289	89.008	97.924	101.91	106.53	116.94	125.65	130.01	152.15	137.92	171.2	170.66	169.24	194.3	236.52	231.89	260.79	272.06	262.01	273.44	301.18	280.22	270.62	267.94	289.16	259.09	230.59
0	0	0	7.5299	18.562	17.517	27.838	12.286	26.692	24.379	27.277	21.808	12.906	0	0	0	3.655	0	6.2748	8.3277	2.9091	10.139	20.882	13.797	7.2315	14.579	14.609	13.659	20.986	25.365	35.581	2.506	12.782	0	0	0	1.8984	5.7302	0	3.3003	6.6707	1.6677	10.349	1.7078	0	1.0945	3.0324	5.9738	5.384	3.4117
0	0	0	9.772	12.566	20.366	7.207	20.515	17.532	21.998	9.8928	23.283	12.891	17.448	21.252	25.905	36.372	30.739	34.172	29.936	22.647	27.105	26.17	38.027	34.91	39.476	36.07	42.874	35.411	50.516	50.263	45.22	49.439	51.153	47.554	45.399	52.925	46.425	54.189	56.365	52.222	64.902	58.026	53.136	59.53	55.336	58.395	66.359	53.253	60.994
0	0	2.2624	4.1799	15.957	17.951	33.436	20.491	12.434	3.9602	0.11598	0	0	3.2692	0	0	5.6516	4.075	9.3017	29.021	50.371	80.926	149.75	245.39	376.42	564.82	762.05	979.13	1264.3	1503	1790.3	2160.5	2520.1	2886	3273.6	3695	4011.1	4564.2	4859.3	5333.9	5665.4	5916.4	6195.7	6417.5	6639.7	6864.9	7111.1	7304.6	7376	7527.2
0	0	0	3.8027	7.886	13.178	12.536	9.9155	17.052	12.458	22.574	8.6519	12.075	13.548	14.668	11.413	15.993	20.946	14.289	27.319	20.441	37.786	32.004	40.539	42.836	59.036	53.026	74.312	71.295	73.671	88.435	88.726	95.066	116.6	109.68	125.19	136.29	140.24	141.56	135.01	147.38	143.97	152	150.52	157.59	165.33	162.6	165.35	160.97	157.8
0	0	1.1906	0.86742	14.514	6.0567	17.029	21.317	18.669	16.713	16.646	25.501	33.992	35.602	31.054	38.982	40.795	51.359	61.48	63.45	71.717	64.984	70.891	72.308	86.401	88.496	95.305	103.32	100.38	98.767	99.702	110.33	120.27	123.56	138.62	164.51	183.79	215.58	235.73	284.54	313.47	347.76	359.42	385.04	394.05	438.44	459.81	459.45	455.33	480.24
0	0	0	0	10.446	15.749	22.687	21.586	30.05	44.178	62.545	73.331	76.658	82.625	84.659	98.888	95.026	95.335	99.03	111.4	133.89	129.68	139.88	140.86	151.06	173.54	190.12	222.52	228.61	267.01	276.94	311.52	355.64	405.86	432.79	498.59	562.05	598.73	664.77	728.84	765.95	816.07	875.85	919.47	964.02	1014.4	1034.5	1064.7	1082.9	1113.4
0	0	0	8.3233	13.114	19.883	40.721	36.409	41.04	52.711	52.12	46.216	50.48	47.037	72.902	103.05	133.66	191.54	275.88	399.51	526.06	677.85	835.62	1001.7	1218.5	1387.7	1579.6	1844.4	2132.3	2318.8	2706	2808.2	3036	3183.6	3497.2	3690.7	3800.6	4009.1	4251.3	4337.7	4447.8	4556.3	4578.5	4880.7	4900.7	4926.4	4944.8	5103.9	5096	5107.5
0	0	0	0	11.261	8.3741	23.082	25.36	33.24	22.911	28.155	28.307	21.748	22.429	34.118	25.673	28.179	33.847	15.183	24.387	22.645	37.366	41.628	48.525	58.778	77.081	91.086	95.157	102.77	110.69	123.35	125.91	133.59	140.15	145.28	151.3	157.83	162.78	178.84	181.14	184.27	176.19	178.48	182.77	194.52	186.41	187.68	187.39	189.84	204.7
0	0	0	0	13.717	16.041	26.113	32.122	36.15	29.807	35.796	37.336	37.426	43.27	42.838	44.61	41.357	50.75	43.648	56.928	48.804	53.772	62.105	62.769	59.32	59.694	59.161	62.707	61.436	66.048	64.134	58.262	64.16	59.547	67.449	54.866	57.462	64.396	72.471	74.149	72.158	64.325	57.66	73.881	78.593	66.204	72.299	70.446	80.28	79.666
0	0	0.74991	3.3099	7.2348	8.1782	7.3397	15.783	0	4.7961	11.711	13.554	10.088	6.8271	5.0531	11.503	6.9077	11.033	10.043	17.197	45.958	81.669	134.27	179.63	275.01	393.02	511.5	727.55	861.89	957.37	1082.6	1334.7	1535.4	1679.1	1826.8	1956.4	2079.3	2194.2	2263.6	2356	2486	2556.8	2709.7	2728.9	2887.4	2882.1	2868.9	2905.5	2887.1	2986.7
0	0	2.2153	7.8286	7.3035	15.505	16.14	23.791	26.732	23.93	30.529	36.883	38.946	43.44	44.234	49.478	54.905	54.382	52.566	48.285	46.649	53.868	57.309	63.043	53.782	53.236	54.407	63.501	54.957	67.663	59.856	61.998	68.446	66.943	64.916	61.377	65.238	61.07	72.168	70.231	70.722	76.41	78.791	73.929	77.029	81.597	72.764	74.525	75.754	74.19
0	0	4.1106	5.108	18.724	14.039	11.852	2.2861	10.017	19.461	26.542	21.66	22.675	15.762	13.66	17.144	20.905	33.606	19.833	35.729	57.155	66.938	94.152	128.92	162.22	207.75	229.62	245.56	275.59	312.64	333.65	368.1	407.83	472.59	473.97	482.13	545.26	513.93	620.91	529.16	597.68	637.89	575.42	569.09	580.42	573.2	603.33	660.11	596.42	543.76
0	0	0	6.6524	10.918	11.669	10.091	6.1709	16.953	6.1029	12.142	9.6585	16.579	21.645	33.66	29.781	24.155	20.339	21.75	23.802	33.083	24.34	31.597	31.651	25.89	34.159	27.695	16.849	27.35	31.013	32.611	23.188	28.531	36.277	32.853	36.375	32.616	38.949	31.469	36.582	29.177	37.397	41.224	55.304	56.326	50.672	57.06	50.796	41.331	55.943
0	0	0	10.225	0.82996	23.52	24.822	42.363	40.304	44.364	46.382	45.598	44.964	51.554	50.857	53.309	55.356	49.501	57.634	48.494	60.003	64.938	56.363	53.91	61.951	64.25	69.641	64.394	94.178	93.675	94.177	75.845	95.397	297.8	322.99	377.74	392.72	399.5	492.72	531.86	548.44	561.89	610.32	614.79	654.99	641.89	602.6	614.88	573.53	528.28
0	0	0	8.9293	14.18	7.1948	8.6188	9.4151	17.241	18.494	20.521	17.7	21.122	17.7	16.41	23.31	38.086	58.58	87.978	129.63	181.46	237.11	298.97	361.44	434.37	504.27	580.46	658.32	733.29	809.02	855.68	924.51	988.53	1041.8	1111	1174.4	1227.6	1303.5	1382.3	1411.6	1468.6	1458.9	1537.7	1543.9	1580.5	1625.7	1607.7	1627.7	1639.4	1628.6
0	0	0	6.6378	13.498	11.311	14.725	14.225	15.434	17.806	12.524	12.957	21.08	21.635	15.892	23.228	16.796	25.917	13.591	15.697	25.065	19.549	30.856	32.202	32.52	33.298	37.001	42.942	43.091	58.284	54.034	64.935	71.55	68.365	83.064	86.901	95.107	105.03	110.61	121.58	124.07	119.7	131.37	131.52	133.61	143.11	143.45	140.45	134.54	130.84
0	0	0	8.0078	6.9504	20.75	16.959	19.622	21.717	28.161	31.142	45.41	32.287	41.027	31.339	36.499	32.586	38.359	41.962	57.894	73.074	80.167	98.22	112.79	129.18	153.15	178.62	205.92	232.55	261.1	288.29	310.79	330.04	362.5	336.2	372.89	406.42	423.43	437.33	443.02	452.69	469.13	472.35	481.97	506.08	516.9	525.34	533.61	542.01	533.45
0	0	0	0.31405	15.074	3.8946	20.976	22.148	20.281	32.039	35.169	28.162	19.388	13.64	26.637	14.123	20.785	15.883	35.676	37.964	26.982	50.669	70.998	71.169	64.058	80.532	86.851	93.007	102.08	142.06	101.9	199.76	276.69	351.87	450.65	536.14	625.71	768.02	863.7	1020.7	1107	1187.1	1332.8	1402.4	1498.9	1601.2	1622.7	1733	1789.6	1908.6
0	0	0	12.329	16.236	10.973	9.2382	13.104	5.6246	18.31	10.066	10.546	5.7152	11.419	7.6391	10.708	14.123	14.287	19.207	8.6173	15.512	11.659	31.012	28.575	30.237	47.999	48.575	60.801	69.518	95.985	138.37	168.11	200.68	216.76	245.33	276.69	301.59	336.32	349.71	382.11	410.68	419.33	447.33	444.17	459.23	474.87	483.84	486.47	504.41	510.39
0	0	0	9.3498	17.57	17.108	2.9237	19.565	31.114	20.087	30.661	33.252	31.154	51.57	131.74	97.332	213.23	271.89	342.64	502.47	616.64	756.74	894.72	1040	1193.6	1234.4	1515.5	1575.4	1619.6	1774.4	1889.8	2138.6	2355	2508.2	2665.3	2810.4	2962.6	3130.8	3116.1	3386.3	3214.7	3645.2	3635	3703.4	3829	3688.5	3968.9	3946.3	4052.1	3932
0	0	0	4.4381	8.1227	14.858	11.498	20.978	29.933	45.491	46.572	56.723	73.118	71.191	72.43	133.28	169.15	202.68	248.17	256.17	267.98	282.4	296.22	327.05	345.38	361.05	392.08	364.32	416.59	455.39	466.76	492.06	499.18	505.11	544.1	544.59	571.11	587.86	673.31	613.82	588.15	598.61	697.68	712.09	597.56	592.83	569.16	629.09	614.57	613.24
0	0	0	0	8.5478	14.854	19.522	15.679	32.225	40.6	39.911	44.527	29.793	33.714	32.805	15.824	30.786	36.412	42.559	42.262	30.304	26.101	31.077	34.612	45.504	42.465	51.223	46.692	47.165	52.295	52.874	60.51	63.092	83.128	67.535	83.415	84.905	84.855	83.876	98.693	92.531	92.816	97.156	105.26	105.14	107.8	100.18	108.6	111.56	103.98
0	0	0	4.7983	15.069	12.265	26.078	26.029	25.118	31.504	20.657	25.014	27.297	26.848	29.099	28.423	43.303	42.874	36.31	41.356	40.674	29.521	32.835	26.863	32.816	24.373	29.666	22.87	18.633	22.518	27.462	28.314	35.579	35.972	24.579	29.942	29.977	25.912	29.847	31.004	29.379	30.664	19.523	32.069	28.434	37.218	34.623	33.089	34.411	37.244
0	0.61811	0	11.011	18.082	0	0	0	0	3.997	5.3708	0.38627	0	12.688	11.635	10.156	0	0	1.6182	1.8102	9.6511	11.92	14.859	18.834	18.03	18.179	16.832	17.757	21.415	19.328	16.194	18.082	21.561	21.693	25.598	30.029	23.102	21.992	25.659	27.316	18.102	22.682	26.975	30.704	32.04	34.34	27.34	22.204	13.657	31.813
0	0	0	2.6877	7.7694	14.631	11.445	4.6337	25.277	23.126	12.016	10.766	22.148	24.513	33.016	30.177	27.37	19.184	23.41	30.842	25.695	22.668	28.743	36.064	28.477	25.161	17.175	21.343	29.047	36.056	27.37	22.552	27.348	32.453	36.269	45.002	32.298	35.227	27.11	39.323	35.543	43.593	44.842	50.447	49.036	58.05	51.24	44.446	46.246	66.154
0	0	0	10.279	12.494	16.994	9.3233	13.05	31.473	26.91	23.021	29.428	27.982	36.677	33.587	51.044	83.022	118.24	178.13	222.11	300.17	358.56	462.57	505.05	570.6	635.57	700.42	759.64	826.12	907.91	906.27	954.16	987.62	1035.2	998.16	1039.1	1048.8	1065.8	1119	1163.6	1219.1	1197.7	1209.4	1201	1192.9	1239.2	1278.4	1254.1	1238.8	1207.3
0	0	0	6.5132	11.717	16.112	16.856	21.012	18.726	20.599	22.43	16.994	29.361	19.543	19.072	28.488	19.241	25.878	25.9	22.927	25.608	19.875	28.254	23.994	34.56	31.756	33.583	40.829	45.721	43.198	43.757	45.379	47.645	43.576	44.787	51.917	48.115	47.369	52.794	69.634	71.224	74.117	71.519	80.166	80.394	81.65	92.499	77.025	80.115	75.37
0	0	0	14.29	16.42	12.255	18.02	10.781	16.169	28.641	24.594	24.781	29.652	26.097	40.064	27.728	28.168	34.521	31.866	37.166	35.613	27.745	14.317	22.475	32.215	34.232	36.658	36.605	39.558	33.426	39.854	29.528	49.591	53.782	56.608	64.411	53.862	57.404	68.657	71.918	42.222	69.712	66.654	49.715	71.161	72.696	84.274	80.857	85.141	80.045
0	0	0	21.556	24.242	33.546	44.916	46.413	59.418	59.907	68.761	69.176	70.948	63.308	70.615	66.349	58.825	69.234	46.118	52.682	42.767	51.374	53.568	52.099	56.1	62.09	59.027	74.34	68.587	65.884	72.508	75.104	87.321	84.251	41.607	86.987	78.069	81.372	87.806	81.649	93.732	98.249	87.344	76.09	82.68	82.806	81.493	93.17	81.676	72.649
0	0	1.2203	9.0855	8.2476	14.298	3.7194	7.4016	12.925	6.2018	4.3831	15.529	12.199	13.699	17.588	15.802	17.606	16.979	16.881	14.943	26.851	24.452	23.494	21.755	36.433	44.177	51.836	42.254	53.637	46.712	60.194	57.579	65.77	70.332	79.665	76.156	70.674	82.093	81.072	91.247	95.678	94.171	93.29	91.797	93.717	94.527	111.92	98.783	110.25	100.87
0	0	0	6.8377	10.549	13.539	5.9678	5.7368	8.4857	12.144	3.7531	11.445	3.2832	13.549	6.4824	12.085	15.767	21.3	30.029	35.269	50.165	60.333	78.672	90.951	116.44	134.75	159.31	170.27	186.07	194.78	211.61	288.15	326.82	432.77	514.3	642.51	611.64	711.06	832.77	1006.9	1152.9	1271.3	1402.4	1533.4	1599.8	1741.8	1783.1	1905.8	1952.9	1995.2
0	0	0	4.7872	18.198	12.188	15.565	17.606	19.639	22.215	26.01	22.526	17.32	17.133	17.917	17.506	28.32	22.883	22.35	22.314	31.97	30.068	28.33	30.864	38.526	31.823	29.105	30.583	36.468	37.085	32.353	37.958	45.439	51.498	61.413	54.939	40.667	43.675	53.098	57.825	71.335	68.827	71.154	64.969	81.084	81.242	74.834	79.033	66.359	75.881
0	0	0	13.6	32.196	18.385	4.1196	6.3502	3.6521	7.9316	8.9829	0	0	0	0	0	0	0	0	0	3.8822	22.387	71.557	109.95	183.89	237.64	306.99	355.21	406.78	494.72	559.15	657.67	722.74	756.31	848.76	909.3	910.1	974.35	1041.5	1069.6	1126.3	1164.8	1170.7	1185.3	1200.8	1214.4	1219	1208.8	1243.1	1273.9
0	0	0	9.3358	21.565	19.706	17.621	22.728	21.252	20.471	2.728	4.0059	1.1703	0	0	0	0	0	0	0	0	0	0	1.0728	0	0	0	4.567	0	2.942	0	0	0	0	0	0	0	0	0	0	0	0	0	0	0	0	0	0	0	0
0	0	0	6.7774	22.154	8.2478	10.437	15.685	13.389	16.828	27.598	19.172	18.164	19.436	15.96	22.156	22.102	21.961	24.356	23.355	24.986	32.003	41.49	44.984	62.743	74.91	92.831	125.88	162.34	194.63	230.55	281.87	363.96	463.04	513.9	587.03	621.6	692.68	802.24	851.47	924.44	971.77	1011.4	1051.3	1062.1	1125.6	1147.7	1164.3	1205	1191.8
0	0	0	9.3402	20.623	16.905	21.267	23.226	25.263	22.338	22.995	10.666	11.427	4.3938	14.265	10.312	14.505	6.611	6.9055	0	0	0	0	0	0	0	0	0	0	0	0	0	0	0	0	0	0	0	0	0	0	0	0	0	0	0	0	0	0	0
0	0	0	4.6472	13.27	16.275	27.019	37.132	33.908	33.538	36.214	32.552	41.228	58.27	55.821	50.618	47.417	48.444	45.212	33.218	31.439	18.62	13.004	16.993	12.446	14.585	9.209	5.9853	13.475	6.5678	2.7282	10.183	21.656	26.084	21.484	37.506	39.555	45.869	42.916	53.089	53.305	65.855	73.932	89.3	90.947	90.388	86.529	76.8	68.937	78.482
0	0	0	0	23.673	25.037	38.009	37.322	39.571	48.24	46.638	48.034	53.891	97.431	127.67	186.06	249.12	298.93	301.54	365.39	476.09	630.48	700.56	808.69	885.61	1076.9	1068.7	1063.9	1241.4	1339.4	1541.7	1349.4	1426.8	1574.9	1629.6	1721.5	1955.9	2044.6	1815	1884.9	1940.4	2208.4	2148.5	2083.1	2161.8	2171.5	2220.9	2338.5	2281.6	2286.1
0	0	0	16.84	13.658	0	28.059	25.818	32.768	48.717	33.878	60.084	63.399	65.296	119.87	129.05	125.21	168.61	168.21	186.31	218.26	238.36	252.77	265.71	260.33	276.44	294.23	299.15	320.46	355.73	373.93	349.72	374.3	383.66	411.55	462.41	469.05	508.51	629.42	645.56	488.26	435.11	490.64	452.47	505.92	512.19	532.31	512.92	536.76	521.63
0	0	11.143	3.0806	5.453	0	7.5041	10.553	18.124	12.617	11.129	24.557	31.009	35.607	36.78	45.688	45.869	58.549	102.32	113.13	128.85	194.39	209.34	285.85	325.18	385.45	415.12	534.9	528.23	689.66	708.19	815.86	872.41	973.47	1001.2	1182.5	1203.7	1364.9	1427.2	1321.4	1415.7	1493.5	1591.4	1702	1601.1	1713.3	1691.7	1826.4	1746.3	1821.3
0	0	0	9.6895	5.6466	21.919	17.837	22.999	25.297	28.202	31.213	27.551	23.745	19.842	20.786	22.627	14.69	25.449	27.469	34.098	29.789	40.447	48.83	38.569	52.665	28.363	18.019	14.33	28.131	44.462	52.693	40.712	32.216	53.397	77.706	102.15	141.07	138.27	191.11	233.29	261.59	251.89	265.51	326.37	372.54	429.46	469.96	509.6	569.76	576.79
0	0	0	6.3558	6.7165	13.314	12.899	19.506	18.237	23.466	25.028	40.512	35.907	42.939	33.371	45.589	55.786	58.09	53.428	70.432	62.837	54.924	63.395	66.647	79.296	81.713	97.191	122.8	137.63	156.6	172.34	204.4	223.04	243.99	266.51	297	333.09	370.13	386.59	406.47	430.87	458.96	481.26	506.29	513.1	515.12	549.03	557	570	581.78
0	0	0	2.6496	9.7805	29.125	24.59	27.114	25.542	34.087	43.09	38.523	32.307	42.368	29.039	37.538	32.603	43.179	41.877	47.657	43.196	32.282	38.701	42.907	52.541	53.259	60.605	57.706	52.358	48.815	50.446	65.332	65.537	82.413	90.184	109.95	120.39	122.16	150.17	166.37	176.51	188.73	210.54	227.32	259.72	274.34	261.8	288.18	291.05	297.52
0	0	0	1.4308	18.897	15.742	10.253	21.49	24.728	25.882	36.449	37.258	29.213	33.513	34.931	39.737	30.889	36.458	42.659	48.345	64.043	81.555	108.59	116.41	160.97	175.66	240.03	274.7	329.12	360.89	414.37	448.81	501.04	567.91	591.31	605.93	644.96	698.16	722.88	724.1	740.47	723.43	755.22	723.05	738.69	748.47	724.9	707.45	712.15	699.06
0	0	4.3382	0	3.3683	0	15.348	11.659	11.396	17.13	16.698	15.442	17.755	7.2317	10.013	6.8287	23.024	12.776	9.4779	18.172	19.639	25.945	22.725	32.663	29.455	36.755	28.365	35.969	22.971	45.983	39.381	40.937	74.741	80.779	112.25	114.5	118.03	124.01	130.74	140.99	155.7	139.95	154.71	134.53	127.48	148.43	136.12	150.22	163.18	162.12
0	0	0	2.5657	10.666	11.112	21.555	25.645	25.678	24.06	20.433	33.9	27.997	31.29	36.642	33.196	39.633	39.234	33.726	45.844	43.406	52.146	61.7	57.771	70.988	78.68	67.872	67.997	75.131	75.755	86.948	94.368	107.17	127.75	140.38	148.99	159.94	183.98	172.29	186.21	201.36	207.87	206.62	215.63	221.92	234.56	230.81	234.38	249.47	260.78
0	0	0	7.5325	1.119	5.6865	16.224	9.2547	14.971	14.903	20.164	25.038	36.888	52.156	66.013	84.11	99.488	121.72	131.5	153.01	185.55	219.02	222.73	209.91	246.47	255.75	272.59	318.82	295.5	286.51	285.21	345.47	365.1	365.33	365.91	361.17	351.2	417.06	387.04	375.33	373.49	348.92	329.41	307.65	290.06	264.11	277.14	264.69	285.59	278.46
0	0	0	4.374	6.8597	8.8149	16.285	7.7912	15.717	9.0213	16.02	11.087	16.862	7.7775	16.571	21.423	24.407	18.199	23.486	11.66	17.216	14.704	20.085	26.624	20.891	24.862	32.3	25.123	19.681	30.237	18.514	19.838	22.945	36.714	35.509	45.546	55.975	58.461	59.812	76.292	83.061	87.781	94.815	105.5	100.03	97.124	93.654	104	114.36	99.047
0	0	0	8.0183	8.0548	14.902	13.377	21.278	14.143	15.307	25.021	14.58	13.691	24.845	24.636	43.189	46.654	42.943	50.856	53.247	69.287	80.307	94.881	109.37	111.09	135.23	167.7	183.6	171.98	193.78	196.19	177.98	204.09	226.03	284.67	318.58	354.53	394.74	437.06	517.27	589.24	588.83	634.87	649.4	645.99	663.32	687.22	722.12	729.98	767.97
0	0	0	0.6017	11.894	16.285	10.718	20.604	21.905	21.413	33.08	32.975	35.217	40.375	42.53	41.882	52.468	53.06	53.531	59.132	65.348	63.063	71.046	71.143	76.699	85.782	93.456	105.61	113.72	144.92	159.03	201.67	233.48	256.39	287.42	325.42	362.61	410.52	432.34	432.59	475.16	491.03	524.99	532.87	545.44	541.1	557.71	569.62	584.68	605.07
0	0	0	5.8614	9.5808	8.3694	15.953	9.7801	22.285	24.354	18.937	29.743	32.475	29.734	31.578	26.954	41.59	38.475	53.913	50.67	41.732	51.447	58.378	62.946	77.043	77.709	119.2	128.44	151.07	176.57	220.1	241.56	250.64	286.62	318.39	368.52	410.01	434.34	437.82	443.65	465.28	511.89	541.35	596.69	563.88	568.71	570.52	555.77	583.01	591.59
0	0	0	3.6014	4.2919	18.886	17.766	31.711	7.5269	4.9741	20.098	14.991	15.881	22.928	22.651	34.435	44.316	35.195	36.243	35.768	45.46	48.496	50.686	52.361	50.731	41.431	42.81	45.981	36.3	43.478	31.561	29.579	44.702	44.003	55.508	40.541	53.984	55.727	54.15	49.649	36.752	55.757	63.089	64.452	58.022	51.06	40.996	61.858	52.316	52.703
0	0	0	7.718	11.814	12.181	16.308	1.8279	12.397	7.9024	19.273	19.261	24.167	29.928	31.397	28.709	30.551	24.046	32.047	22.879	22.271	18.466	12.353	13.676	21.027	26.998	20.139	17.09	24.001	12.574	9.8461	6.3808	9.4753	17.551	18.499	17.375	12.76	10.966	16.28	16.017	12.104	8.3829	16.501	5.4613	9.2572	0.86627	15.505	5.6802	12.979	4.9282
0	0	0	7.623	9.8005	22.817	27.339	31.321	32.656	26.756	50.987	57.353	67.148	62.712	68.447	74.462	88.426	97.149	86.275	109.4	108.12	105.12	144.54	103.57	122.45	111.96	160.1	113.2	141.22	112.08	134.23	115.33	148.74	132.78	149.57	133.63	173.66	143.59	177.15	165.82	165.86	173.91	149.28	154.32	169	130.49	195.06	134.53	166.24	141.93
0	0	0	4.6648	17.57	13.724	9.7917	22.818	26.372	24.411	33.529	28.2	29.323	38.577	35.046	24.731	39.594	30.575	36.516	31.745	24.8	25.003	29.588	31.293	31.69	35.829	42.304	47.953	49.527	44.972	28.187	49.663	48.034	42.97	50.808	53.691	50.3	49.281	56.918	55.687	37.665	47.979	57.271	70.501	43.849	45.465	46.171	37.468	40.419	30.01
0	0	0	0	15.179	20.935	30.789	31.331	24.809	45.907	42.296	39.621	43.268	36.713	42.95	46.211	45.624	42.107	38.288	24.579	28.11	30.342	34.235	36.889	40.318	43.574	42.963	36.438	43.346	47.883	52.016	57.509	71.542	87.734	75.613	83.61	97.6	98.222	100.46	119.72	105.58	112.61	104.62	102.24	97.729	70.993	97.38	106.61	158.87	131.05
0	0	0	1.0953	3.5517	14.457	13.258	22.368	21.266	24.575	25.036	36.585	26.26	35.342	38.861	49.818	48.233	48.495	52.616	62.621	58.875	50.397	65.147	70.17	61.946	65.488	75.989	73.571	82.417	78.745	76.215	74.866	68.639	68.505	60.736	70.08	64.961	62.312	73.582	70.31	65.11	66.985	69.346	69.691	63.216	62.364	57.655	63.032	56.854	56.886
0	0	3.9811	2.4515	8.4133	8.0397	11.128	4.0593	10.461	11.377	11.35	4.2153	10.453	18.85	35.2	30.883	39.643	46.197	47.403	63.8	65.753	72.69	73.254	81.107	87.877	93.42	87.73	97.573	95.158	99.675	97.765	99.865	105.23	107.65	112.46	125.26	120.08	125.75	126.74	132.02	133.29	122.52	125.21	119.81	133.57	129.35	132.71	127.67	118.57	124.75
0	0	4.2753	5.7933	16.885	8.1561	8.8564	1.8708	5.3156	5.6909	8.2615	12.639	15.811	10.761	13.605	6.9702	8.3345	10.483	15.18	19.464	9.9208	18.951	23.48	19.775	14.323	18.687	11.684	14.709	17.192	15.523	18.625	16.161	21.697	12.144	15.017	18.482	24.074	25.254	33.255	23.078	34.059	39.13	39.786	42.383	44.735	49.039	39.564	45.197	50.107	48.873
0	0	0	8.0857	15.475	20.218	15.162	11.971	5.9185	12.047	4.1038	8.5552	11.756	14.971	19.102	14.389	13.935	17.665	16.418	8.5109	12.95	8.0622	0	0	0.28158	7.9984	0	0	7.6821	0	0	0	0	0	0.81156	0	0	4.3493	3.825	7.4199	0	7.2009	0	2.0958	4.4543	0	0	0	1.6909	0
0	0	0	3.4358	4.9765	14.739	15.501	20.007	20.722	21.07	31.724	27.494	30.819	41.229	52.936	51.725	78.515	88.816	84.437	90.771	104.3	126.99	126.79	133.09	141.32	141.53	174.67	174	169.42	160.25	174.52	174.96	175.44	192.62	188	208.14	189.03	202.3	206.85	207.02	209.76	193.93	206.35	209.14	214.59	212.2	210.41	214.86	208.18	213.79
0	0	0	12.555	5.9025	19.052	3.2933	22.052	27.201	20.379	10.721	20.665	23.155	23.603	22.644	20.563	40.184	46.026	69.313	75.569	69.482	93.775	100.64	133.44	158.75	171.25	212.25	238.82	254.75	297.02	315.54	385.29	427.74	456.76	510.62	548.7	587.15	595.14	580.56	578.03	593.77	658.21	664.03	694.26	693.92	680.81	684.63	671.85	664.16	664.6
0	0	0	8.9253	7.358	18.466	18.578	28.158	22.204	10.278	10.196	16.455	12.845	2.2665	51.397	0	57.149	50.128	20.829	38.183	46.673	33.929	49.784	40.61	39.078	41.245	50.207	34.422	52.022	47.921	53.295	47.542	66.294	49.444	57.114	49.905	69.61	60.477	72.024	80.156	78.548	86.806	98.298	80.182	83.259	87.256	77.282	88.765	72.882	89.728
0	0	0	12.999	14.259	9.7442	28.939	28.441	24.666	26.058	21.223	15.762	24.058	20.89	18.993	18.094	33.271	29.597	15.113	24.152	46.989	37.347	46.758	49.648	64.077	72.89	68.141	102.27	99.371	115.76	119.42	135	144.56	149.22	138.28	149.25	148.95	172.61	188.85	193.66	199.78	183.06	194.97	194.66	194.79	178.91	189.44	182.23	204.86	196.4
0	0	0	18.844	12.084	16.281	13.348	21.498	15.898	21.691	19.005	19.319	17.76	19.268	18.306	34.036	29.914	66.583	102.93	147.55	222.39	304.53	371.16	446.71	551.17	647.92	763.41	866.15	967.79	1015.8	1158.9	1223.1	1366.4	1459.3	1557.9	1602.7	1739.8	1790.9	1879.4	1835.3	1886.7	1934.7	1928.4	1914	1917	1924.3	1956.1	2000.7	2022.2	1997.5
0	0	0	6.1815	17.056	18.56	21.233	23.332	21.02	30.612	29.414	28.844	36.153	29.566	31.091	30.752	36.466	42.232	30.823	36.355	40.529	40.687	59.52	55.085	50.469	62.744	63.931	77.319	85.034	79.55	84.827	98.145	102.16	98.507	96.182	105.33	108.41	109.29	110.67	115.73	113.81	131.26	125.23	124.03	115.35	125.1	132.07	137.45	140.38	137.96
0	0	0	2.6785	13.043	16.546	11.203	23.409	18.315	21.755	35.458	35.579	30.606	34.988	32.179	40.071	36.161	52.984	58.8	62.864	63.274	53.79	68.571	66.962	90.69	88.075	89.732	90.321	92.67	96.089	90.637	96.652	101.55	108.78	111.17	135.83	121.46	127.24	134.09	142.74	142.38	144.6	159.82	173.43	171.05	182.68	165.47	184	174.94	180.05
0	0	0	12.445	14.225	7.8336	7.6608	12.244	11.479	21.675	9.8766	9.5258	2.9038	7.8069	6.9725	5.2675	10.993	16.299	24.952	11.491	21.725	36.396	47.893	70.068	98.546	155.38	201.27	270.05	371.4	466.36	556.85	683.48	830.24	896.78	1016	1164.1	1297.4	1412.6	1484.9	1610.7	1700.4	1730.4	1823.2	1891.7	1920.9	1980.6	1991.3	2036.8	2057.2	2101.7
0	0	0	18.191	17.76	26.418	31.948	32.006	36.828	21.347	29.161	36.603	20.37	14.776	13.656	15.605	14.988	12.718	2.569	10.522	17.508	0	10.803	0	0	0	13.396	0	2.1398	0	0	0	0	0	1.4102	0	17.836	0	16.88	10.23	13.278	17.204	2.8938	0	13.536	0	32.124	0	15.72	0
0	0	0	4.5203	2.8586	13.653	13.106	13.958	14.492	18.415	25.622	34.243	25.336	26.405	30.454	30.149	28.172	27.207	36.74	39.063	48.691	37.56	50.58	48.675	50.055	54.904	62.971	79.846	85.646	102.1	126.94	154.77	171.49	196.78	226.89	274.66	337.89	375.55	427.41	476.6	545.88	558.23	623.85	625.82	679.81	717.5	752.17	1089.7	999.48	994.55
0	0	0	6.7307	21.383	26.439	35.094	32.575	32.961	57.269	51.953	55.443	52.3	46.702	61.655	55.897	69.31	90.438	128.43	179.22	241.91	343.79	466.35	575.83	733.94	904.49	1098.8	1253.2	1432	1699.3	1773.9	2014.7	2213.9	2303	2524.1	2690.7	2815.2	2930.8	3117	3144.6	3152.7	3307.3	3460	3502.5	3572.4	3548.6	3619.4	3612	3705.8	3644.3
0	0	0	6.9825	9.9571	12.07	13.861	14.174	23.668	28.502	17.876	21.955	17.186	21.847	29.475	31.629	29.235	22.846	30.059	22.516	14.763	19.874	21.882	28.67	19.498	20.28	17.737	20.299	14.376	24.349	25.103	22.388	26.862	30.821	32.14	31.992	45.259	53.803	70.277	75.718	78.475	92.574	99.006	93.983	97.47	117.49	102.4	110.52	116.49	103.94
0	0	0	8.2249	11.999	26.366	23.073	28.584	36.136	37.581	42.44	40.509	34.714	38.225	37.177	28.078	42.494	53.005	53.2	92.996	103.89	112.56	162.8	162.48	227.13	260.71	339.1	346.28	417.65	466.36	548.28	607.41	683.58	765.05	838.21	886.63	1056.4	1106.3	1203.7	1223.2	1282.4	1338.4	1338.5	1387.1	1429.7	1437.6	1521.1	1485	1517.8	1564.1
0	0	0	10.365	14.015	16.755	29.168	33.489	35.479	46.846	55.902	73.529	87.539	92.811	102.05	118.92	153.59	178.38	207.13	245.92	269.05	313.44	334.7	366.72	410.53	445.2	476.27	509.58	529.42	545.37	569.68	614.69	661.54	670.56	657.5	735.96	711.05	742.89	761.88	767.49	799.09	781.35	793.25	796.87	795.25	794.02	807.47	793.19	789.24	752.75
0	0	0	2.2295	7.3607	25.311	19.887	33.002	32.705	28.761	31.698	33.815	34.591	40.068	34.339	61.829	30.923	46.451	46.34	63.018	66.141	53.581	51.282	61.563	61.49	61.697	71.888	88.465	67.188	51.886	54.78	39.89	39.845	38.031	53.794	48.909	53.32	42.868	43.47	37.587	30.206	65.667	70.256	54.033	64.949	142.08	48.345	51.668	50.079	47.64
0	0	0	7.3706	8.3588	19.26	14.768	23.925	24.451	19.114	25.362	30.166	26.518	27.844	25.162	25.805	37.153	44.654	23.005	51.956	63.937	78.758	137.95	131.19	200.38	256.83	353.43	324.93	409.38	437.71	532.11	541.35	622.32	643.31	713.71	694.94	808.74	789.15	858.29	909.13	933.43	966.09	939.06	1009.4	965.54	951.32	1103.9	1009.8	1042.3	1013.9
0	0.0097381	0	3.5056	2.327	4.8244	11.618	22.263	11.335	20.437	40.293	32.121	43.247	36.867	48.476	75.854	143.66	183.51	229.76	287.43	279.08	331.59	353.47	401.3	449.35	448.59	506.04	492.62	527.12	530.21	520.81	505.41	520.78	537.27	549.45	570.92	615.76	627.65	649.12	695.36	738.49	771.22	790.5	836	846.09	878.27	904.36	933	954.19	959.09
0	0	0.95456	7.048	4.2141	11.668	20.315	19.415	15.514	20.02	21.875	11.271	11.822	13.846	9.7597	7.9884	6.4404	11.456	5.9883	3.9175	1.4272	0.25896	2.1004	0.51768	6.3323	6.3289	7.2064	12.135	0.79044	8.4952	17.238	9.4919	6.6106	8.2572	16.198	13.95	19.575	22.088	20.716	21.196	25.756	28.269	21.428	14.735	19.107	24.431	34.869	36.107	24.274	16.543
0	0	0	9.4424	18.188	17.412	23.922	42.959	26.855	40.573	41.284	38.583	31.872	30.431	33.685	38.859	39.974	31.523	30.188	30.775	24.136	34.163	34.804	28.166	26.401	24.67	18.793	19.321	25.995	42.258	46.599	19.957	3.5138	24.396	33.896	36.026	32.815	42.505	45.091	86.937	88.129	72.146	79.383	81.721	111.11	121.54	99.199	94.581	120.18	92.587
0	0	0	9.1647	41.525	84.45	108.29	130.69	133.37	159.5	170.88	174.92	195.51	202.42	213.67	205.86	203.58	217.29	176.4	184.66	203.85	181.28	163.77	175.48	182.29	172.23	173.95	184.4	182.55	195.86	187.99	204.64	210.53	215.51	216.01	242.63	245.49	255.68	257.51	285.08	266.35	281.14	292.51	294.88	289.43	317.51	297.53	305.23	292.95	313.3
0	0	0	2.7059	3.5557	7.4724	10.29	28.582	28.45	29.981	16.441	23.636	23.645	26.471	22.261	28.565	37.435	44.39	51.945	51.964	37.728	41.459	43.862	41.848	38.862	40.368	38.173	36.62	36.285	39.673	45.906	37.765	52.703	48.451	51.097	40.686	41.725	41.133	43.659	39.714	31.133	37.106	36.602	43.122	34.786	44.111	37.663	37.105	42.684	32.128
0	0	0	5.0263	13.396	7.861	18.844	18.523	29.721	14.894	9.2327	7.8318	8.8186	10.404	17.238	8.3359	8.107	16.165	18.794	14.578	17.858	14.803	21.339	23.602	25.447	27.693	33.909	27.053	26.529	32.442	50.591	46.782	55.191	53.435	50.096	59.021	65.159	55.484	72.108	67.276	69.3	71.908	87.208	107.27	96.485	107.17	110.64	114.66	114.74	117.7
0	5.2517	0	0	6.3754	2.1534	15.413	16.713	18.568	21.696	17.139	29.617	16.814	12.973	16.055	24.966	16.416	43.389	38.091	59.26	52.127	73.703	70.066	102.7	109.5	114.76	127.28	167.11	222.9	216.38	383.35	535.45	580.7	636.72	656.12	729.28	792.26	507.62	530.54	579.03	557.54	574.39	581.97	582.36	605.29	594.43	612.91	559.66	614.05	549.18
0	0	0	14.91	14.371	14.473	13.235	9.0294	21.002	10.353	20.615	22.515	26.594	25.898	32.411	27.79	26.275	23.333	26.241	22.063	27.297	29.018	18.822	20.262	23.866	35.836	33.864	24.958	30.176	19.163	22.807	14.423	36.303	26.29	36.246	43.425	30.127	38.924	40.676	43.659	41.238	35.442	37.603	34.663	42.293	35.235	50.208	41.885	46.334	43.398
0	0	0	2.0275	12.482	12.642	15.864	9.1555	15.605	15.768	27.816	27.77	21.222	36.267	37.779	34.094	31.325	30.3	31.924	43.588	52.542	60.052	71.812	78.418	76.908	81.706	87.242	92.86	109.31	110.8	105.86	105.27	118.31	124.05	115.3	126.29	130.24	133.63	126.26	123.55	125.81	125.92	134.71	141.33	138.17	141.35	139.9	131.08	135.63	148.47
0	0	1.9216	4.1987	14.205	15.095	18.675	19.69	23.259	19.745	26.689	28.198	39.756	32.688	46.152	48.793	55.854	57.314	52.467	54.925	60.404	48.956	49.539	47.998	58.309	66.972	57.562	56.933	57.526	47.276	61.496	53.973	56.984	61.57	70.157	69.427	59.525	65.397	67.036	66.995	69.966	68.451	69.499	70.553	71.899	59.288	75.192	71.535	66.632	60.559
0	0	0	11.079	10.199	20.568	23.155	25.917	34.161	39.247	36.573	41.786	54.296	56.15	42.184	46.046	63.876	64.683	72.716	80	104.67	114.85	130.1	162.41	190.68	221.57	245.47	291.11	312.35	343.22	370.08	404.06	445.22	500.51	544.31	615.25	616.23	491.79	557.48	587.58	632.75	664.31	707.72	718.1	735.63	785.14	800.58	682.84	704.57	705.2
0	0	0	9.3574	4.3937	18.215	19.818	16.924	19.31	32.41	37.283	28.238	35.126	33.986	35.894	27.63	23.119	44.098	43.248	40.013	47.8	44.145	42.802	43.229	28.994	28.275	42.557	32.825	31.639	32.594	46.363	62.658	75.798	68.696	124.7	145.36	166.45	188.32	203.8	227.64	235.84	264.48	288.2	311.63	347.14	397.68	412.35	411.67	368.37	391.01
0	0	0	5.9366	9.7792	10.457	20.207	27.99	26.413	22.989	17.607	16.898	15.401	22.386	21.386	28.479	29.328	25.261	29.169	23.292	19.781	30.936	25.825	31.661	28.555	30.045	33.311	34.369	44.974	43.096	30.836	58.098	47.756	47.91	74.7	63.016	70.352	65.82	91.443	80.069	92.567	87.473	90.855	92.629	78.698	73.54	87.984	86.003	76.1	73.66
0	0	0.3345	0	5.2422	8.3938	7.7739	9.3155	10.718	8.108	4.8225	4.9442	0	0.11681	8.9961	4.2759	2.1596	5.1733	0	6.5332	5.8665	15.521	15.976	11.745	15.646	20.775	22.527	22.366	25.449	20.277	31.999	38.222	39.094	47.301	48.895	57.171	48.969	59.259	59.944	73.386	66.761	58.246	59.779	67.498	77.059	74.528	80.693	68.857	76.013	77.634
0	0	0	11.174	12.616	12.765	15.144	6.8432	23.713	21.192	17.161	18.88	19.146	19.875	19.517	3.6243	15.726	15.858	24.994	17.634	5.1369	29.521	34.458	51.426	81.631	78.613	114.72	121.56	147.09	175.41	204.33	230.66	266.73	289.95	363.21	415.34	477.02	505.83	526.81	559.67	606.84	656.44	704.76	748.75	787.41	806.77	792.38	890.15	861.7	883.8
0	0	0	5.7963	5.4581	22.767	20.36	36.438	37.366	42.779	32.987	39.146	37.088	40.511	38.94	40.148	30.645	38.545	43.426	42.623	42.191	45.403	39.098	39.601	40.282	55.101	63.084	76.381	120.71	150.33	203.47	287.46	346.12	453.37	519.33	644.82	736.15	811.24	903.22	1000.8	1067	1176	1201.8	1336.6	1370.4	1415.1	1436.6	1449.5	1499	1479.2
0	0	0	0	9.5423	14.011	17.193	10.907	12.059	4.7962	7.9151	6.4428	1.1498	7.7573	11.288	7.485	13.965	6.8138	15.051	14.107	11.939	19.901	30.288	52.344	79.478	135.46	189.72	248.46	323.08	398.4	545.07	642.59	727.97	951.4	1077.5	1227.8	1305.8	1422.7	1493.9	1600.1	1655.8	1715.5	1747.3	1682.1	1628.1	1592.4	1694.9	1686	1716.2	1741.2
0	0	0	3.9769	10.325	10.947	12.226	15.189	45.473	39.598	50.418	30.417	25.77	20.169	25.373	38.852	38.838	50.833	48.567	58.373	60.482	73.478	70.972	68.556	65.396	71.079	73.341	81.387	76.108	72.062	79.012	79.061	86.778	87.271	91.633	113.84	106.63	106.87	107.54	110.9	121.36	112.55	118.47	124.27	120.24	129.1	130.26	126.56	130.44	134.48
0	0	0	5.2425	4.7969	17.31	9.8471	18.033	18.938	18.759	17.623	22.965	21.061	10.022	80.371	8.8231	98.967	83.04	34.767	59.699	65.08	45.858	70.891	52.62	70.08	78.384	99.771	97.352	112.96	123.06	149.24	159.83	206.31	222.81	264.19	290.37	362.45	371.25	412.03	452.34	491.1	512.5	560.67	581.38	617.51	653.85	653.42	568.04	567.79	599.76
0	0	0	4.4921	9.6505	9.2961	20.207	22.242	24.85	17.904	19.389	12.097	18.488	15.884	18.727	20.969	36.993	37.549	46.825	44.089	44.177	62.961	77.424	90.803	111.63	130.46	153.17	164.52	191.58	206.34	257.35	283.53	329.65	335.81	378.69	398.85	415.58	445.09	481.53	497.9	467.61	516.69	529.62	545.41	583.65	595.54	637.24	606.91	609.72	628.06
0	0	0	6.8762	7.2383	21.215	29.097	50.145	37.454	42.593	39.531	50.195	50.741	47.063	55.003	55.757	68.03	67.777	97.083	111.46	132.31	143.9	154.64	188.58	220.67	265.67	304.12	331.82	386.38	443.44	497.97	524.04	611.65	762.33	830.68	959.58	1028	1128.5	1226.6	1331	1502.3	1680.8	1768.7	1745.9	1716.4	1979.5	2128.5	2078.5	2114.8	2104.7
0	0	0	12.994	3.2169	13.754	7.7066	13.232	20.696	12.854	13.489	25.019	20.801	6.5302	61.912	7.0654	49.793	43.497	39.219	52.573	50.166	42.398	67.068	66.479	89.492	96.93	131.17	162.4	220.94	295.09	404.35	518.2	666.74	765.24	892.94	1046.2	1255.7	1391.9	1423.9	1622	1699.5	1797.1	1852.7	1946.6	1980	1938.6	1991	1948.3	2015.1	2034.4
0	0	0	4.6447	18.137	17.7	20.065	30.59	32.075	30.793	35.712	30.25	41.691	41.08	39.257	39.573	40.624	41.802	40.676	41.858	40.757	37.434	40.838	39.555	39.584	46.537	46.915	56.029	51.623	51.969	47.68	57.766	72.267	90.907	121.28	154.76	178.49	215.1	259.95	293.17	312.16	341.09	374.41	415.8	433.82	451.98	467.82	454.04	479.83	482.63
0	0	16.618	10.13	20.481	24.684	20.179	10.778	21.393	30.208	30.291	47.067	31.593	72.122	84.358	153.88	194.37	259.02	264.62	366.91	414.21	463.54	510.83	570.84	608.24	638.91	666.2	713.37	765.35	772.63	813.16	814.7	821.36	881.11	901.13	931.78	977.72	970.96	1023.3	1029.9	1068.3	1062.4	1065.6	1126.6	1133.6	1110.6	949	938.45	960.46	989.18
0	0	0.33157	3.5999	10.436	10.383	9.468	18.86	10.99	10.464	13.371	8.128	16.807	14.317	9.5068	8.5069	10.282	16.186	13.901	19.424	20.05	11.473	25.604	22.565	28.032	28.833	28.375	37.875	49.985	64.835	73.484	90.306	121.07	134.54	160.8	193.15	232.88	259.84	287.99	331.03	356.12	382.45	290.99	307.86	311.22	329.19	329.8	341.51	316.42	343.32
0	0	0	12.867	7.0528	17.846	17.864	28.684	23.437	29.918	28.696	28.308	34.877	35.032	39.91	43.112	49.954	44.471	62.502	73.778	117.95	174.63	240.33	336.42	442.43	506.22	637.9	758.74	906.18	1072.4	1152.4	1316	1496.4	1624.4	1838.5	1949.2	2140.4	2316.6	2459.3	2495.9	2561.4	2710	2738.6	2888.9	2850.3	2958.8	2941.6	3005.7	2993.3	3057.2
0	0	0	7.2564	11	22.857	21.724	20.996	39.437	30.667	11.981	20.118	21.004	22.02	24.182	23.565	30.646	23.54	37.06	20.328	17.718	31.007	42.839	67.048	122.47	196.2	326.25	466.34	662.1	931.41	1227	1554.5	1891.5	2287.8	2653.3	3157.7	3474.1	3869.6	4194.2	4652.4	4795.8	5336.4	5520.5	5615.3	5740.2	5685.4	5923.4	6051	6050	6124.8
0	0	0	0	10.651	24.915	28.9	24.853	21.494	30.913	29.959	26.063	21.812	25.672	25.534	35.638	27.105	34.321	33.652	27.204	39.33	53.061	78.734	85.547	126.34	148.58	151.31	178.48	231.86	279.11	319.51	354.01	386.78	426.19	471.95	506.87	566.15	611.26	660.83	753.3	797.75	812.03	863.1	912.68	925.41	920.74	943.56	970.46	1034	1035.6
0	0	0	11.938	14.058	6.4003	11.917	9.7342	9.7606	0	2.8716	2.2623	8.6624	6.3924	14.954	25.481	38.114	20.249	15.408	32.309	30.448	38.522	77.72	88.78	89.823	78.413	90.155	62.674	87.248	102.8	98.957	114.25	95.503	84.026	101.65	141.15	171.45	133.74	162.29	146.76	184.45	176.84	181.17	152.5	131.05	93.275	89.137	74.487	82.768	158
0	0	0	0	12.622	5.3883	17.543	21.659	20.815	28.564	36.292	41.45	50.175	58.949	61.145	63.565	73.532	86.506	114.29	128.59	149.83	191.24	224.86	246.54	282.8	316.62	340.49	372.71	412.76	407	437.91	446.95	467.34	493.39	509.15	564.89	557.4	566.01	571.36	601.79	607.17	616.6	622.11	623.76	619.33	660.64	659.81	652.89	648.04	643.4
0	0	0	1.3657	8.5169	12.352	21.908	28.711	26.398	41.135	28.085	20.546	23.872	22.814	26.994	36.562	34.387	20.095	24.377	18.422	26.474	24.586	34.529	30.004	31.388	22.891	10.738	21.509	22.378	25.452	24.611	45.627	85.264	151.49	250.3	363.26	463.04	619.4	780.47	991.1	1017.8	1158.3	1272.9	1339.5	1434.1	1512.2	1548.2	1604.4	1560.6	1603.6
0	0	0	11.171	9.086	2.5725	8.6769	8.1668	10.116	8.6237	19.518	10.105	13.115	15.079	19.16	37.589	44.637	66.7	91.842	100.73	111.31	126.62	137.69	156.85	163.07	179.47	184.1	189.82	204.36	228.67	226.35	240.21	248.58	268.87	240.51	242.56	236.05	250.04	269.42	259.38	264.65	269.62	264.46	277.33	284.38	269.49	256.83	264.89	265.53	260.3
0	0	0	1.585	3.7248	3.7412	16.028	16.778	21.276	35.173	37.644	34.684	34.621	22.297	29.454	26.306	53.458	73.908	137.51	213.87	311.11	393.81	478.77	598.1	674.82	814.86	918.82	992.22	1146	1268.4	1408.3	1550.5	1673.7	1776.3	1916.3	1991.7	2109.8	2252.3	2308.1	2481.2	2492.9	2688.9	2722.7	2738.7	2797.6	2865.2	2907.6	2855.7	3056.1	3051.2
0	0	0	19.048	3.0694	12.678	21.26	35.65	19.896	35.612	19.319	27.631	37.351	31.189	33.787	36.666	42.947	57.033	76.674	103.54	143.33	192.22	230.55	264.77	297.39	341.14	370.03	396.61	435.25	489.07	515.45	543.91	593.8	593.54	659.74	738.79	745.58	850.85	858.06	929.89	967.67	978.63	1050.1	1065.4	1145	1162.4	1180.5	1166.8	1273.3	1241.5
0	0	0	3.8817	5.446	17.222	29.129	30.799	26.082	22.103	32.01	39.42	30.82	29.329	23.419	34.601	32.05	37.256	42.444	41.924	29.173	34.184	29.554	36.644	27.623	16.713	6.6227	7.8281	13.61	17.482	15.669	38.514	17.812	18.761	16.139	9.3119	11.814	3.5646	8.145	24.528	41.169	46.755	44.619	28.992	44.06	72.104	68.32	48.53	40.28	25.281
0	0	0	5.6305	11.301	15.737	14.331	18.544	18.747	29.753	25.767	33.82	28.047	29.397	24.758	29.641	28.717	22.099	18.788	20.75	26.698	24.231	26.943	21.749	21.488	18.207	24.336	31.838	33.564	33.973	37.616	41.438	40.809	44.604	46.49	49.002	48.773	51.645	58.581	71.715	63.4	70.13	62.554	60.161	73.42	58.621	68.534	73.875	72.694	71.232
0	0	0	0	13.757	5.0108	15.333	10.193	11.796	11.356	9.1512	14.048	9.7575	0	10.153	10.472	2.7764	5.3639	0	0	1.8553	6.6033	0	0	0	0	0	0	0	0	0	16.882	66.486	115.8	173.32	226.62	290.91	359.26	426.97	513.71	543.06	634.06	679.03	738.79	786.53	793.01	825.78	891.27	867.34	913.07
0	0	0	4.4973	15.44	7.8133	24.017	16.471	25.114	20.541	18.522	18.664	20.022	9.4045	14.241	12.312	12.517	16.212	6.9059	7.5777	0	0	0	0	0	0	0	0	0	0	0	0	0	0	0	0	0	0	0	0	0	0	0	0	0	0	0	0	0	0
0	0	0	4.3978	7.4105	15.191	9.2109	5.7221	14.838	9.391	16.352	16.738	24.958	26.948	29.901	29.754	38.942	39.217	42.442	45.891	56.892	57.748	56.559	85.162	94.688	107.45	114.83	108.27	127.5	121.75	135.25	136.74	142.19	153.26	166.54	164.29	156.19	165.48	188.03	180.88	187.25	189.01	190.51	193.27	213.27	156.83	176.79	167.31	165.11	169.5
0	0	0	6.3974	7.5977	20.223	19.537	22.584	15.812	26.372	20.639	12.622	20.652	10.916	12.096	6.5629	7.9414	15.633	14.053	0	0	16.311	23.771	12.779	12.293	13.26	17.39	7.2124	5.3325	8.2902	0	0	7.0818	3.6048	6.1759	0	4.657	11.4	0.13355	0	0	0	1.1034	11.767	0.89836	0	0	0	0	0
0	0	0	13.747	23.298	12.361	21.111	19.448	46.938	50.774	56.731	58.607	47.438	68.096	63.733	66.924	63.226	67.682	70.964	60.7	70.197	64.171	49.043	47.213	40.519	66.789	57.352	69.482	56.77	75.606	87.976	89.044	81.101	103.9	124.96	128.55	163.96	176.27	189.26	207.48	196.65	203.6	202.79	217.64	194.14	191.25	194.44	240.28	251.28	254.01
0	0	0	0.10607	8.7412	17.103	13.061	14.058	15.408	19.58	26.751	27.521	19.072	19.477	21.889	22.84	15.927	9.3651	5.9913	6.2794	14.507	4.7056	6.2983	0	0	2.0759	0	5.1195	26.91	39.891	71.04	108.15	133.09	177.8	206.93	246.07	287.91	330.37	362.73	435.81	468.65	489.53	518.03	540.08	540.92	549.1	556.1	609.88	629.06	612.86
0	0	0	8.2333	4.1311	23.602	8.1211	18.506	17.592	34.298	23.155	30.83	27.543	32.903	36.628	39.801	49.47	43.121	39.742	28.384	44.775	43.373	46.652	49.515	51.833	55.723	60.645	52.537	57.717	64.388	49.725	51.437	56.355	54.191	51.704	59.738	53.537	45.627	57.107	54.066	59.088	66.595	68.242	61.727	67.044	64.024	57.15	70.214	65.263	65.305
0	0	0	0.80083	19.005	18.22	16.883	14.207	16.127	24.473	20.499	28.353	24.817	39.418	44.856	42.17	47.078	59.306	63.199	71.289	80.345	87.676	86.318	81.141	85.926	93.281	102.21	99.102	93.696	85.684	98.411	88.935	103.55	103.63	107.81	115.11	116.54	106.77	97.609	107.55	109.42	107.23	109.92	111.13	107.85	108.84	106.48	108.45	101.6	106.73
0	0	0	13.293	6.0382	15.682	10.399	22.718	29.842	29.375	32.915	41.563	42.877	55.288	151.42	121.84	257.77	277.01	286.59	381.9	433.71	491.47	596.67	658.67	756.4	839.34	934.39	1081.4	1223.6	1340.6	1469	1601.8	1721.2	1894.4	2081.9	2146.8	2279.6	2281.6	2377.1	2410	2497.2	2536.4	2626.3	2679.5	2704.9	2780.7	2788.1	2749.6	2809	2804.5
0	0	0	4.7109	10.259	12.503	15.98	13.042	21.095	19.123	22.329	24.57	36.675	31.509	37.509	40.357	41.247	39.158	37.463	29.929	43.463	34.043	25.544	27.078	33.848	40.198	39.476	32.008	35.399	28.309	36.517	27.485	31.537	34.976	40.389	42.108	31.203	37.054	34.682	40.879	34.451	36.816	26.799	25.324	27.885	30.319	37.702	30.608	28.386	22.481
0	0	2.2247	9.7824	8.7015	16.615	19.866	25.188	25.904	24.198	18.906	22.288	24.78	19.093	22.132	22.672	22.666	18.283	19.444	23.289	20.935	23.21	26.18	42.408	55.084	101.07	165.43	249.56	369.1	482.88	600.23	757.06	900.27	1055.6	1205.9	1311.6	1464.1	1644.4	1817.7	1953	2110.6	2239.6	2227.5	2372.5	2261.8	2313.2	2379.6	2393.7	2411.4	2410.1
0	0	7.1549	6.9283	30.596	0	2.5383	34.205	41.004	42.079	46.153	45.994	42.073	49.269	51.611	56.576	57.385	55.554	58.149	64.023	64.512	63.355	69.671	59.89	68.074	75.93	72.878	77.33	90.815	86.417	96.83	92.759	86.353	94.913	91.115	98.248	110.99	106.5	114.55	107.69	113.76	110.87	123.5	129.16	122.64	122.77	118.84	129.79	119.81	129.28
0	0	0	26.31	16.45	39.088	67.905	62.866	68.124	82.391	91.099	93.585	104.26	94.698	95.857	102.71	111.91	117.46	110.47	111.84	107.64	94.618	114.79	112.51	113.86	138.05	144.99	151.11	167.39	178.16	179.56	197.17	207.59	229.06	245.79	255.44	266.85	270.01	284.84	290.35	305.7	306.15	307.37	329.62	346.67	389.67	401.96	404.51	418.88	445.99
0	0	0	0	13.788	21.207	29.995	28.522	21.672	35.494	37.702	29.306	30.804	30.323	42.739	49.246	58.95	53.296	61.371	60.359	73.974	74.068	89.365	107.63	110.95	135.47	140	152.4	169.1	206.16	261.99	328.76	373.69	434.24	492.23	506.31	580.43	631.8	685.89	858.03	913.32	974.61	1014.5	1108.2	1117.8	1091.9	1195.5	1177.5	1216.1	1280.3
0	0	1.8916	4.282	10.369	15.955	19.828	22.805	30.949	29.766	35.467	40.592	39.291	43.479	39.13	41.168	40.479	41.589	36.954	46.728	53.753	52.685	54.751	51.844	52.675	58.581	66.071	62.739	69.568	75.124	77.372	82.487	86.308	94.981	99.504	105.97	122.47	110.43	122.06	128.08	137.07	142.62	149.27	144.67	157.47	151.3	158.54	162.06	168.38	166.99
0	0	0	5.8031	3.5835	5.3899	12.506	8.7345	16.412	12.031	21.295	26.043	25.862	28.398	32.186	48.501	48.976	50.62	69.025	68.057	71.559	72.064	86.895	82.853	82.259	98.867	103.49	114.03	105.85	114.96	111.15	120.72	116.96	109.68	117.19	114.95	122.5	114.81	107.53	113.03	118.91	117.64	115.78	108.57	121.48	123.46	104.61	112.03	110.87	113.48
0	0	0	7.2605	10.818	12.916	23.202	37.265	34.102	36.06	36.112	30.169	30.996	27.267	32.688	25.702	25.895	31.982	63.523	73.157	99.865	138.92	184.46	203.8	263.7	326.78	370.49	485.21	589.1	717.51	835.84	913.72	1010.2	1155.6	1269.7	1389.6	1470.7	1553	1654.2	1789.2	1902.5	1977.7	2000.9	2191.5	2196	2162.8	2226.6	2218	2239.8	2280.7
0	0	2.1578	10.526	1.5435	7.666	12.024	6.6541	12.343	13.296	23.035	26.293	23.783	21.549	18.951	15.802	12.663	29.891	21.197	22.615	26.009	19.808	26.781	24.383	27.261	35.115	36.505	39.88	33.747	29.94	42.953	41.838	41.493	42.784	49.658	57.237	60.316	65.234	71.946	81.074	82.819	89.324	89.342	88.165	89.482	108.03	107.98	117.52	104.96	102.21
0	0	0	24.177	28.219	15.921	17.366	11.181	16.019	13.372	18.495	14.149	14.595	7.1877	16.397	2.6747	15.596	11.56	6.9999	9.4439	7.4997	12.127	9.641	9.6617	0.92623	16.782	12.985	16.7	12.781	9.4739	17.131	15.687	18.4	6.3502	9.5035	7.8915	5.6787	7.1003	3.8471	3.852	4.7187	16.111	9.6272	4.6021	0	0	5.6833	1.9434	9.778	7.0293
0	0	0	12.201	6.0841	29.791	28.682	43.337	6.2808	16.3	12.046	9.0657	15.395	14.978	24.261	25.789	16.997	25.152	30.099	28.613	40.041	37.189	30.57	35.272	46.251	56.252	101.36	145.74	202.86	273.91	354.22	438.38	490.2	571.26	670.63	767.43	815.35	863.22	925.35	951.55	1009	1070.4	1139.7	1139.1	1223.5	1218.6	1235.4	1257.2	1286.2	1287.4
0	0	0	1.0485	13.902	28.701	8.3206	31.008	24.616	21.182	22.27	24.184	14.66	17.79	26.072	33.015	34.104	48.244	56.884	62.834	71.24	53.099	69.842	74.676	86.645	84.076	94.014	102.16	100.29	104.91	107.28	105.27	118.85	129.26	130.46	166.62	157.53	165.87	173.93	189.87	200	192.48	222.31	229.51	212.05	219.31	208.68	222.77	235.05	218.1
0	0	0	6.6491	3.7731	7.9645	17.749	21.077	11.853	22.836	36.47	26.753	21.176	24.027	23.661	26.746	27.933	34.307	32.032	38.098	34.126	26.173	30.527	32.284	39.831	35.647	38.154	38.602	43.629	40.443	41.837	39.238	42.41	50.469	48.62	56.149	52.945	52.069	53.508	39.981	40.46	37.611	51.157	55.669	58.438	52.581	52.215	55.274	45.76	42.499
0	0	1.8723	0.99921	10.493	8.8306	7.9951	2.7309	14.914	13.861	14.858	9.3066	12.33	14.474	21.438	15.316	17.217	20.311	19.033	28.484	21.765	27.085	23.896	33.004	24.115	27.598	20.642	27.749	23.637	23.543	28.773	31.345	34.634	37.768	37.072	50.61	41.045	52.006	48.111	46.549	44.287	42.868	46.401	50.522	53.539	54.717	50.295	47.277	46.683	54.558
0	0	0	7.2879	12.487	6.6146	1.6834	14.445	4.448	0.97517	4.3899	6.9112	10.978	17.289	9.6655	10.977	10.309	17.355	17.876	19.907	22.981	23.157	41.36	59.718	82.45	115.16	146.24	208.46	251.05	304.43	343.07	418.17	490.05	580.37	632.73	767.59	781.03	877.48	970.95	1076.5	1176.7	1240.4	1314.1	1409.2	1415.6	1504.7	1570.7	1538.2	1614.2	1629
0	0	0	3.3294	16.927	6.8771	10.357	12.141	18.322	18.729	22.375	14.198	14.622	14.251	12.576	19.37	35.246	40.755	52.618	72.881	93.486	124.78	129.93	172.85	209.83	231	271.85	363.92	385.81	465.24	453.36	496.29	526.49	582.32	642.63	706.87	739.32	820.8	835.43	862.73	890.82	918.51	933.29	945.58	993.57	959.39	1019.1	1007.1	1024.8	1020.2
0	0	0	13.032	11.475	20.193	19.897	29.963	33.882	42.66	32.2	35.234	42.79	45.781	47.494	50.939	55.531	48.477	46.288	51.254	52.78	42.055	41.599	43.004	39.829	44.093	46.746	47.383	42.065	67.153	57.994	57.811	65.412	74.721	67.014	68.164	77.406	69.372	88.12	83.425	87.929	93.507	93.209	88.522	91.336	93.067	87.024	89.316	84.674	89.843
0	0	4.5496	14.005	7.2211	17.515	18.369	22.407	24.771	30.903	33.852	36.56	32.152	40.2	30.855	50.089	47.287	61.099	66.182	82.435	109.26	136.25	189.18	258.66	357.03	439.45	561.84	636.1	749.58	859.15	977.22	1071	1129.9	1223.9	1312.2	1400.1	1472.6	1472.2	1562.1	1673.4	1703.9	1721.1	1739	1756.1	1772.6	1770.3	1813.3	1822	1779.6	1787.3
0	0	0	10.478	6.6235	20.518	13.39	15.615	9.6385	17.606	24.83	28.857	31.578	29.176	15.071	24.444	22.831	33.693	23.589	29.952	24.959	21.827	25.933	27.779	34.642	35.988	23.655	30.764	32.178	40.779	29.257	28.841	19.404	34.818	27.176	37.393	29.857	28.007	28.907	24.881	27.177	25.386	29.749	39.633	39.256	32.928	31.543	39.522	30.84	26.651
0	0	0	9.5086	6.3442	9.6248	4.5819	7.6535	6.5876	11.145	5.5146	10.705	12.881	24.78	29.881	31.136	30.079	25.904	31.557	37.2	44.136	37.312	39.563	41.447	36.724	44.451	50.559	47.923	52.526	49.476	50.991	47.579	55.23	61.333	57.863	61.516	64.462	58.373	57.149	58.038	56.608	57.959	60.166	74.256	67.897	64.841	61.766	51.795	49.501	56.153
0	0	0	7.6774	13.378	10.73	11.497	18.258	18.802	19.377	19.129	26.661	20.961	21.605	30.526	32.936	36.846	33.077	37.195	43.769	37.957	44.074	44.451	47.897	55.952	55.129	57.433	62.801	56.184	66.055	61.577	70.415	78.407	81.681	93.985	95.208	77.325	2.4023	19.477	20.999	29.311	20.829	30.595	20.827	27.622	32.108	20.78	27.017	11.025	19.153
0	1.1459	0	7.3664	9.3003	14.726	4.9413	4.0841	12.891	14.893	21.74	22.878	17.093	16.035	15.282	25.239	14.882	13.835	17.505	18.702	21.101	23.74	14.189	21.294	17.721	28.166	30.381	34.133	41.274	42.241	43.684	42.352	39.835	43.565	52.985	52.634	61.839	62.031	61.935	60.376	64.431	67.463	69.556	73.223	61.834	62.137	66.037	68.799	73.935	74.305
0	0	0	6.1807	23.875	29.906	56.806	57.561	44.445	76.715	74.002	68.878	62.991	60.335	68.632	88.414	97.885	104.06	172.59	226.52	296.33	385.19	571.98	721.6	887.11	1069.8	1269	1492.2	1454.2	1480.3	1706.3	1825.5	2074.5	2370.9	2564.5	2579.9	2622	2770.3	3085.3	3393.9	3464.3	3536.2	3723.8	3821.1	3899.1	3936.8	4020.5	4008.5	4123.2	4070.5
0	0	0	4.0574	13.942	25.547	21.563	21.706	15.698	22.137	22.381	52.916	50.333	46.981	45.975	56.923	75.002	78.578	74.738	106.34	140.76	161.93	212.54	263.14	304.89	349.31	442.04	469.23	542.62	597.57	667.9	698.69	731.06	807.72	826.32	883.1	866.59	863.24	888.21	914.55	975.29	984.41	1009.7	1055.3	1062.1	1078.7	1088.8	1123.8	1121.5	1095
0	0	0.35455	4.8485	8.4048	6.1152	18.643	16.106	23.966	0	1.4161	10.317	38.054	32.266	36.457	37.07	34.815	36.03	53.084	54.553	65.272	102.62	124.08	159.64	242.85	267.25	269.52	364.29	357.85	475.97	465.05	503.15	573.03	624.04	622.82	647.72	614.17	683.78	729.2	716	766.13	743.98	817.37	777.59	757.19	814	729.91	793	821.06	843.48
0	0	0	5.5103	17.443	32.391	41.91	39.007	37.952	25.239	47.727	48.794	50.528	62.494	54.687	54.539	52.531	62.619	54.977	63.243	55.446	50.279	78.084	53.602	63.4	59.081	81.194	50.809	92.529	77.128	123.52	141.72	201.43	238.69	279.21	311.47	401.3	400.38	466.46	529.22	571.29	633.17	657.2	686.54	763.5	768.57	840.48	809.81	861.72	875.03
0	0	0	6.4545	15.305	19.311	19.139	24.655	36.466	34.906	19.86	35.621	26.783	29.125	40.714	39.94	66.453	92.801	139.65	157.49	211.31	256.39	303.88	373.6	434.19	486.06	607.68	701.82	813.34	845.18	945.42	1083.1	1178.1	1296.2	1471.9	1621.9	1748.9	1782.2	1570.7	1614.3	1663.1	1719.4	1715.2	1798.9	1778.8	1781	1765.5	1750.3	1726.6	1740.5
0	0	0	13.214	6.8595	11.319	9.7162	13.014	16.897	20.9	18.689	32.098	23.131	8.618	53.553	0	45.624	41.177	21.616	31.839	35.404	24.149	41.441	33.363	36.787	27.895	29.947	19.34	32.196	30.699	53.709	59.826	93.402	115.56	140.95	167.3	227.4	261.56	308.18	331.82	371.25	406.59	426.35	438.55	463.61	468.02	460.38	493.1	508.13	503.28
0	0	0	14.911	10.235	3.925	17.77	10.425	19.28	9.3131	20.806	2.7617	7.2685	8.9012	17.208	17.223	19.436	22.322	23.808	16.205	18.27	20.839	26.772	45.371	55.557	64.039	74.647	72.648	91.467	81.09	87.147	109	102	127.84	125.94	136.3	141.03	140.04	147.92	149.23	137.31	156.7	151.08	153.83	145.28	130.77	136.32	132.27	132.76	131.74
0	0	0	10.625	7.9892	9.8414	24.062	24.637	29.141	27.258	31.649	30.84	20.849	28.571	30.825	39.455	17.14	17.561	15.145	26.926	0.68333	11.002	0	19.238	12.643	5.7776	8.3811	0	7.5734	25.513	19.153	30.669	12.818	14.892	5.6796	0	0	0	0	0	0	0	0	0	0	0	0	0	0	0
0	0	0	7.5418	8.4007	10.024	20.864	16.435	34.802	23.365	20.998	24.809	25.18	21.063	24.566	28.49	50.615	54.425	84.683	88.296	107.56	163.75	223.52	279.6	339.95	365.13	441.64	502.6	535.27	593.86	647.19	694.06	727.67	805.07	839.84	891.94	962.06	915.18	965.07	990.94	995.21	1023.1	1086	1079.7	1149.1	1127.5	1125	1152.1	1148.7	1150.5
0	4.2568	0	14.219	4.9317	4.1675	10.715	13.1	15.873	26.491	22.73	28.476	31.194	34.188	38.25	40.12	31.603	44.785	38.032	52.864	61.081	67.13	93.246	136.01	165.13	243.66	284.19	361.87	466.22	593.54	690.79	840.66	987.19	1126.7	1254.3	1408.9	1589.8	1770.9	1934.6	2067	2156.7	2272.3	2408	2483.1	2575	2635.5	2751.2	2813.6	2859.7	2903.4
0	0	0	2.5397	10.419	11.637	9.6389	16.241	16.908	27.235	29.149	30.672	26.641	26.359	28.368	35.702	46.751	45.535	45.295	45.144	52.424	59.723	69.893	79.177	78.102	82.052	84.117	90.798	102.94	108.29	102.29	130.24	160.67	186.82	222.18	246.11	262.77	277.79	314.81	345.41	404.05	400.02	435.77	446.21	449.73	482.07	500.2	512.04	503.86	540.61
0	0	0	7.9392	9.5933	16.088	11.829	20.646	24.315	35.888	33.842	36.565	29.421	25.077	33.419	44.87	45.56	47.705	51.071	70.692	90.591	123.67	145.55	179.17	228.71	288.31	352.97	403.12	418.53	485.85	516.7	578.79	582.15	655.49	688.48	721.74	745.03	814.77	852.41	876.39	884.63	890.39	911.62	920.57	927.93	888.83	871.75	936.11	939.54	935.35
0	0	0	0	16.766	18.966	14.98	20.397	26.723	31.341	33.867	41.037	32.384	35.148	28.68	31.982	33.978	40.29	40.777	43.489	43.438	38.165	36.429	41.044	45.032	54.085	56.048	58.765	52.222	54.851	47.784	57.494	54.456	59.601	57.7	69.645	59.988	55.849	58.383	58.7	51.37	56.568	63.924	71.95	66.468	67.96	59.177	73.921	86.418	75.233
0	0	0	2.5892	14.976	23.344	34.687	35.383	24.778	44.994	40.852	33.805	33.068	34.124	35.344	40.079	38.69	36.568	33.124	25.124	17.014	19.654	20.27	23.016	20.366	27.264	16.677	8.8911	15.93	8.6143	11.409	29.299	40.615	53.188	65.562	67.343	88.489	90.931	100.99	130.21	129.24	154.79	149.22	159.67	138.95	109.21	132.03	132.42	180.79	171.46
0	0	0	7.9433	11.528	12.076	16.631	15.386	9.9698	6.3318	13.865	9.1474	16.772	16.778	26.683	21.516	30.342	27.489	28.536	22.876	41.701	39.166	34.197	44.336	59.764	64.405	69.971	69.214	63.263	58.565	71.186	69.434	82.203	82.853	91.227	96.718	79.163	89.031	93.213	98.799	97.231	87.721	92.48	95.395	97.209	90.953	103.35	102.16	100.9	104.05
0	0	3.3485	6.2817	18.334	6.585	4.23	17.523	21.387	24.914	28.122	28.866	19.438	27.142	30.432	30.296	39.579	34.838	36.525	38.38	43.057	59.01	67.847	64.596	79.162	87.436	87.979	106.76	115.32	132.72	141.31	131.99	168	180.63	202.84	191.29	195.86	193.6	229.7	227.2	264.79	254.79	277.35	272.24	269.01	289.79	280.9	283.25	264.09	254.81
0	0	0	6.0503	8.7333	6.9416	6.9752	2.0373	4.8379	10.351	12.311	5.4455	4.8392	12.334	9.3038	14.395	6.9659	0.48174	2.3013	5.9556	5.8683	0	4.804	8.5443	4.9727	9.0765	0.75639	0	9.2901	7.0713	2.2509	2.0115	3.5983	6.1205	3.3799	12.75	13.908	10.8	9.7851	14.251	2.1628	1.3094	10.008	8.9252	13.599	8.0842	6.295	7.3354	0	2.1879
0	0	5.6845	2.0938	3.4032	5.7715	20.201	9.1059	12.372	26.348	17.871	32.936	43.17	47.728	54.92	50.789	48.852	56.994	93.105	108.29	170.26	283.39	364.88	511.28	699.82	860.5	1085.2	1353.5	1545.2	1847.4	1931.5	2310.8	2641.9	2882	3008.2	3247.5	3478	3721.3	3913.8	4020.4	4193.9	4240.5	4487.1	4435.6	4458.7	4473.4	4469.1	4669.4	4637.5	4607.4
0	0	8.7553	7.2252	6.0251	7.8499	7.9201	14.722	6.6921	9.5423	9.7646	20.642	26.578	25.679	23.361	20.152	28.065	30.33	40.531	47.402	44.35	67.541	67.065	59.783	117.49	128.49	126.25	209.65	161.56	256.47	244.39	273.98	307.55	389.55	383.52	407.61	393.25	458.45	507.04	523.27	517.88	530.33	527.11	574.26	596.55	559.28	581.71	630.45	562.91	600.52
0	0	0	8.4824	7.801	8.6162	24.573	25.224	18.411	13.375	27.488	32.613	17.27	20.68	28.386	23.892	26.051	34.377	50.946	45.026	44.061	56.372	53.727	90.961	106.73	133.02	160.79	176.28	227.65	260.25	240.91	292.31	305.36	339.24	351.85	375.74	432.36	386.76	454.64	478.5	523.53	534.84	528.13	514.27	545.54	560.46	595.88	597.06	583.48	556.09
0	0	0	1.4958	16.509	25.634	22.28	21.074	25.673	16.987	19.852	23.84	31.71	34.74	35.254	36.85	38.986	37.765	37.838	40.225	40.019	39.05	34.515	32.391	38.958	52.754	44.556	34.594	38.297	28.829	31.633	23.588	33.753	39.323	39.417	38.321	24.283	37.697	39.661	33.51	31.878	27.243	26.8	19.676	28.86	24.539	34.152	30.082	32.547	23.09
0	0	0	6.8828	23.41	27.23	49.254	65.407	72.569	93.055	110.46	127.74	131.41	150.99	160.99	180.46	189.02	225.52	260.24	319.72	366.62	493.99	610.15	676.1	816.83	992.99	1179.5	1432.3	1681.8	1881.6	2098.2	2334.2	2565.5	2840.5	2925.2	3057.8	3287.4	3429.6	3553.2	3686.9	3795.7	3944.3	3932.6	4002.4	4141	4169.3	4153.1	4186	4280.4	4327
0	0	0	10.866	20.499	15.735	27.295	22.027	35.873	31.292	32.69	35.709	36.182	34.391	40.47	31.529	36.89	37.521	55.911	69.208	84.49	164.73	244.15	360.56	491.88	592.82	741.58	873.35	1041.9	1348.3	1411.2	1590.3	1768	1926.4	2084.5	2192.1	2367.1	2445.1	2654.7	2670.2	2815	2903.6	3030.7	3030.7	3211.3	3110.6	3212.9	3182.9	3171.1	3221.6
0	0	0	0	5.5594	7.1308	18.444	27.529	35.28	20.006	24.769	26.871	37.014	30.689	42.025	33.713	49.335	51.51	51.219	52.149	50.621	45.349	50.534	51.185	44.505	45.188	36.51	44.973	51.741	57.857	63.582	64.087	80.996	71.927	51.89	57.642	84.149	112.07	131.51	171.41	203.09	242.71	277.02	300.28	328.26	322.74	350.23	379.8	379.38	383.86
0	0	0	69.671	288.36	356.99	370.01	523.02	667.47	665.41	680.86	720.35	849.65	889.5	879.48	925.77	892.47	886.29	907.05	1048.7	891.39	911.49	905.63	964.52	924.88	997.25	1064.4	1103.5	1213.2	1336.4	1441.8	1362.5	1498.9	1727.8	1832.2	1960.1	2157	2249	2445.1	2641.1	2813.6	2939.4	3082.3	3314	3366.3	3479.7	3742.7	3875.1	3998.6	3939.7
0	0	0	6.457	0.68709	10.877	2.2166	15.143	5.5013	9.4242	4.7739	3.1049	1.9291	7.1087	8.6935	0	4.1113	1.5259	2.2976	12.712	15.614	30.362	60.612	93.578	142.36	212.27	272.08	348.53	459.6	580.6	694.27	887.36	1043.6	1220.4	1406	1568.1	1714	2004.3	2122.3	2216	2309.1	2474.2	2625.5	2613.2	2721.8	2870.4	2930.8	3014.1	3078.3	3147.6
0	0	0	5.1424	12.847	15.543	32.345	28.859	36.665	53.945	59.71	48.923	46.564	43.843	32.924	38.022	32.295	33.987	64.917	57.141	49.739	72.918	128.62	113.73	148.88	177.27	171.54	208.41	245.23	355.05	387.28	429.86	437.52	488.57	529.64	595.94	608.35	685.58	806.86	854.85	614.54	543.07	549.88	589.03	722.9	766.4	835.58	410.22	408.34	411.22
0	0	0	10.487	12.833	5.6414	21.469	27.143	26.799	22.361	20.922	15.405	12.429	7.9566	25.194	36.453	65.464	93.783	106.84	113.43	154.38	190.87	215.29	230.51	293.17	329.07	415.28	538.22	670.04	864	1030.4	1210.3	1462.3	1724	1863.3	2076.9	2291.6	2501.5	2856.8	2902.3	3065	3012.4	3279.1	3268.6	3482.8	3535.1	3710.6	3692.5	3706.9	3701.7
0	0	0	13.079	13.897	21.874	17.569	25.433	29.212	36.219	32.161	33.348	25.05	35.994	38.867	44.364	45.397	47.038	40.124	39.906	35.227	50.689	43.626	33.443	59.398	52.178	57.067	56.389	60.444	70.395	65.628	72.404	71.503	83.496	74.225	75.6	81.388	73.517	83.661	91.92	101.41	104.45	112.6	114.05	113.17	124.97	124.29	122.05	126.97	127.53
0	0	0	5.4842	6.6641	21.292	16.367	25.508	11.872	24.306	26.529	20.727	26.029	28.371	28.347	42.334	58.845	55.489	77.625	81.228	94.581	116.09	136.59	141.02	148.62	185.14	197.16	228.25	258.62	303.59	316.06	344.95	390.16	403.14	447.61	482.62	541.33	609.32	671.62	635.64	716.5	779.17	845.27	857.49	921.08	933.83	928.7	974.2	1003.9	1112.2
0	0	0	0	28.117	6.0254	30.039	14.133	29.813	27.236	32.634	38.702	38.157	40.15	24.138	26.682	28.999	25.359	21.328	23.422	11.899	16.61	30.747	20.448	10.17	4.3289	3.7093	15.13	0	8.5671	27.507	50.726	83.954	111.42	126.89	169.48	200.22	243.06	297.32	318.26	348.53	388.35	403.87	442.86	432.77	447.89	479.66	462.6	509.03	531.94
0	0	0	3.7491	10.26	12.216	18.665	17.982	18.319	29.469	23.117	28.565	24.23	28.439	31.614	32.947	28.106	28.258	34.885	46.528	46.503	59.52	65.862	68.426	67.767	70.998	94.28	96.328	113.62	120.11	138.43	156.01	171.05	197.68	225.91	242.26	274.78	303.6	339.99	350.42	373.55	381.75	410.19	400.25	417.92	413.65	409.48	411.17	413.01	433.68
0	0	0	0	12.996	17.444	16.93	29.634	27.666	11.993	37.298	42.541	29.472	31.093	29.789	33.284	33.057	36.963	33.26	47.878	37.328	34.827	33.811	39.735	48.956	41.675	59.363	59.297	54.957	55.731	42.814	58.85	66.338	66.127	75.928	69.886	77.229	76.768	90.347	99.762	94.279	104.77	114.88	131.84	142.95	139.63	138.24	145.95	150.6	138.73
0	0	9.2271	8.8249	5.6629	1.6073	19.072	9.2241	17.955	15.383	10.063	4.7759	0	1.6485	7.8846	0	4.2476	13.919	0	7.7465	7.3455	9.7578	5.6066	3.7217	7.0306	5.7633	7.6532	5.1463	12.067	6.8964	4.4742	5.9548	8.6392	14.506	8.2981	26.352	13.687	21.44	27.412	21.42	30.875	18.915	25.115	24.581	27.153	31.432	33.171	29.515	21.828	27.086
0	0	0	14.806	12.058	20.018	19.509	24.766	23.861	29.845	30.73	40.462	24.496	19.381	28.153	29.388	33.281	36.534	34.147	41.61	50.631	69.262	85.89	89.824	125.63	140.18	187.76	228.04	275.41	337.62	400.74	475.16	543.92	602.2	701.12	734.13	826.73	871.03	903.5	951.73	1017.8	1076.3	1111.7	1134.2	1109.9	1140.7	1170.4	1211.4	1214.4	1242.2
0	0	0	7.8943	14.68	0	10.441	10.708	13.946	11.892	13.57	27.215	24.952	32.019	19.288	46.577	94.261	142.07	162.06	221.04	290.64	348.44	409.45	448.94	496.2	513.82	560.56	629.67	651.35	683.22	748.25	766.17	777.28	801.78	808.04	846.36	873.39	878.26	889.37	922.09	929.06	945.12	891.02	909.58	921.4	899.01	858.83	844.52	854.9	850.96
0	0	0	0	11.513	12.788	21.4	25.346	30.553	27.188	49.773	84.573	115.03	145.85	197.7	228.46	245.48	270.77	298.27	358.91	372.89	395.31	444.78	467.44	488.31	525.78	552.25	546.15	584.9	607.08	623.8	630.38	678.54	699.65	706.82	721.99	792.29	773.46	681.57	671.74	672.96	684.43	699.88	735.1	745.36	727.43	768.34	765.1	783.11	778.93
0	0	7.685	4.8923	8.962	12.784	10.721	22.388	13.662	22.628	24.982	23.522	44.053	27.896	41.436	32.973	36.064	52.666	44.065	52.984	52.97	53.056	53.285	15.745	82.416	66.773	14.775	85.33	9.0704	55.251	5.0847	26.667	92.121	146.2	110.05	86.281	100.65	85.44	158.83	152.27	165.86	159.65	116.28	113.13	77.076	198.15	121.5	136.37	180.64	188.31
0	0	0	19.651	20.787	24.442	21.465	35.065	42.358	43.785	40.479	52.931	67.344	98.253	125.3	158.59	205.76	227.91	262.8	268.86	296.62	319.92	351.53	369.32	373.68	358.18	402.47	437.23	391.36	420.3	435.07	435.48	425.25	438.64	429.63	458.65	414.82	445.33	461.02	440.67	434.31	467.18	449.78	437.88	424.23	442.66	414.45	414.6	433.12	405.78
0	0	0	0	10.663	12.821	16.063	30.562	31.82	35.869	30.307	40.022	46.228	51.089	52.538	53.081	48.948	54.066	62.094	63.073	66.174	65.868	68.813	61.613	65.595	65.375	71.969	72.431	71.562	71.116	66.66	67.778	74.102	63.61	66.078	64.03	64.839	62.367	78.08	80.399	83.338	57.227	72.703	66.23	57.032	48.46	61.235	49.772	49.233	45.447
0	0	5.3132	1.0194	6.3439	12.968	8.901	6.1921	15.805	22.54	12.993	37.988	29.276	24.943	11.85	20.464	29.658	32.229	23.745	32.384	33.007	25.093	28.318	23.09	25.062	23.96	22.908	20.479	26.049	24.785	24.553	23.394	22.206	21.301	19.495	16.345	18.814	7.1485	17.328	20.711	18.247	18.975	12.551	12.092	12.411	15.237	12.525	11.959	10.703	13.401
0	0	0	1.336	15.701	10.641	28.513	19.53	31.404	38.798	45.313	31.825	33.145	37.557	27.039	37.163	33.6	29.546	27.417	29.915	44.013	46.77	57.942	52	61.847	77.081	71.659	88.841	93.431	114.49	137.47	163.53	189.28	206.92	188.39	198.43	247.46	310.19	292.51	324.77	399.89	436.1	496.57	434.68	458.01	502.29	520.49	590.74	604.81	627.24
0	0	0	12.841	14.375	13.011	29.922	34.857	31.195	35.511	33.924	37.418	56.353	57.542	57.42	76.553	91.291	87.916	70.331	90.667	125.72	158.98	187.33	189.52	211.67	254.67	251.56	269.5	314.39	363.5	411.01	372.2	427.21	413.43	474.36	415.16	634.28	596.83	523.2	718.88	811.15	846.58	889.74	856.7	887.56	924.15	930.77	914.82	938.86	969.82
0	0	0	4.3707	10.378	11.88	12.945	16.039	20.796	19.901	24.896	30.861	40.506	45.668	52.95	62.5	62.72	80.764	67.662	91.872	99.722	110.25	129.23	160.14	212.92	264.9	309.63	364.35	423.58	471.71	525.64	578.27	639.36	693.62	769.12	847.43	912.8	987.75	1103.3	1151.9	1187.5	1270.7	1342.3	1381	1402.3	1466.3	1488.6	1512.6	1561.9	1583.1
0	0	0	13.31	15.218	17.128	27.523	25.07	33.386	47.321	43.249	45.069	63.523	55.727	63.91	63.806	72.278	71.546	84.934	85.113	100.96	106	111.7	116.68	128.8	152.7	150.61	148.07	155.54	171.19	171.27	179.11	219.12	227.02	236.16	248.49	248.82	260.88	260.31	285.13	295.28	306.58	333.25	323.21	317.75	341.41	336.43	338.56	341.36	335.05
0	0	0	10.552	26.608	31.385	26.959	54.695	51.132	59.82	51.365	51.824	47.095	49.961	38.723	64.731	47.494	59.59	52.734	50.774	37.034	46.6	48.494	48.236	38.332	45.858	38.061	39.936	34.509	46.427	40.082	48.386	49.501	61.083	55.865	52.493	51.681	51.8	63.632	64.423	68.61	84.601	81.802	66.244	72.964	75.161	69.269	71.57	71.188	70.911
0	0	6.3223	7.9243	1.9058	7.7872	17.395	8.7874	9.724	10.517	6.7014	22.192	18.637	16.632	0	4.2799	16.594	11.715	33.496	16.936	14.176	44.712	19.276	61.772	81.513	122.3	155.69	273.73	369.82	561.15	767.64	831.38	1155.3	1432.7	1565.1	1947.5	2053.1	2571.5	2877.9	3081.1	3459.9	3716.1	3989.5	4061.5	4044.2	4198.5	4266.5	4503.5	4664	4637.2
0	0	0	5.4194	12.32	24.382	26.232	17.882	22.673	21.642	21.167	26.422	19.856	20.566	36.179	39.268	35.557	44.035	45.729	59.977	57.537	40.237	23.548	48.385	54.917	53.808	54.052	49.28	44.036	42.09	45.941	45.335	52.148	52.34	60.34	62.714	53.75	50.17	49.799	52.393	55.018	57.339	62.576	54.189	54.529	61.803	63.058	66.514	59.036	59.636
0	6.3216	0	0	2.0516	9.4046	28.217	34.531	30.893	37.267	28.662	14.62	20.43	2.0555	0	4.2099	0	0	0	0	0	0	17.7	5.382	16.207	42.436	62.679	74.671	131.03	207.2	201.28	312.37	320.53	369.3	481.18	513.34	622.02	714.52	810.89	898.63	994.02	991.23	1115.8	1162	1235.5	1314	1285.1	1318.4	1424	1428.5
0	0	0	8.0506	14.486	15.605	16.217	16.215	20.483	19.484	19.574	26.608	28.932	22.979	30.028	33.635	31.983	26.565	23.959	25.783	28.626	21.867	12.084	18.884	22.464	28.577	40.058	38.009	60.484	59.7	82.563	90.675	116.88	143.92	158.48	164.24	187.68	209.03	216.9	220.64	233.31	230.26	246.3	249.33	259.64	261.73	279.22	271.13	273.54	284.03
0	0	0	7.0337	8.2539	17.876	10.522	17.894	18.481	16.897	22.854	39.983	61.748	72.109	95.806	104.91	119.52	136.57	144.32	159.97	177.5	183.68	198.45	205.28	240.85	270.04	305.31	358.41	432.09	485.37	580.4	684	741.98	849.94	941.44	1013	1070.3	1146.5	1177.2	1219.5	1293.6	1337.8	1357.2	1344.3	1422	1414.4	1395.7	1427.8	1374.8	1374.8
0	0	0.84698	5.5968	18.057	22.316	13.011	19.076	25.836	29.017	26.89	30.603	33.529	36.96	33.897	49.346	50.129	48.447	48.519	44.317	56.959	43.994	49.354	51.026	53.42	57.235	59.274	53.602	60.033	46.051	60.664	51.123	60.56	65.041	70.435	68.126	58.659	65.702	68.623	65.645	71.878	64.522	61.112	53.499	55.739	60.946	66.845	54.749	61.328	52.636
0	0	0.78313	4.8327	0.60779	12.739	16.497	18.736	14.543	16.085	20.954	26.098	15.842	29.546	21.433	30.087	25.399	26.41	24.356	37.564	37.609	38.355	45.113	58.177	54.57	59.115	64.001	79.877	100.81	100.59	120.04	133.36	141.71	160.69	173.09	189.82	205.88	227.72	246.78	256.95	252.66	261.8	270.41	279.19	281.44	280.44	285.02	269.71	269.88	270.98
0	0	0	5.0212	5.8604	13.615	12.584	8.7528	26.002	17.615	33.943	29.697	21.842	21.377	14.387	21.348	23.623	26.144	23.819	29.639	23.081	28.084	22.374	28.426	18.598	20.864	24.891	30.549	31.467	29.029	33.589	34.312	26.454	26.409	31.043	33.83	38.894	40.684	34.418	30.547	34.669	38.992	41.16	34.794	29.439	35.733	37.739	38.551	30.894	34.055
0	0	0	14.112	18.565	10.449	26.367	26.152	39.608	28.118	25.454	32.025	30.76	41.405	21.625	27.408	30.202	32.942	26.005	23.799	28.467	28.665	36.35	41.761	34.375	44.613	30.233	47.59	30.218	39.487	43.257	53.578	65.163	56.339	46.535	46.121	46.596	56.507	66.161	63.897	79.248	58.949	62.59	59.49	56.624	56.647	56.699	43.408	63.96	58.289
0	0	0.85311	14.551	15.589	15.582	15.045	10.271	19.785	25.121	20.472	33.176	31.892	37.333	31.299	43.14	50.8	54.377	55.597	50.883	53.987	55.809	65.778	62.578	60.534	77.796	75.393	79.551	74.391	80.342	80.742	95.849	119.66	143.17	218.23	292.73	370.67	486.34	562.33	694.23	816.73	914.26	1019.7	1112.1	1200.1	1275.4	1356.3	1449.2	1536.7	1546.4
0	0	0	3.7232	11.007	17.025	23.996	30.976	31.251	29.26	30.101	41.687	48.175	51.735	59.869	68.108	84.519	119.4	139.16	234.31	266.32	262.34	369.05	373.4	422.29	416.81	463.56	487.18	573.5	599.3	634.29	518.05	537.78	558.54	564.52	574.69	597.31	609.49	614.18	633.51	625.39	644.93	654.78	678.75	674.65	692.5	677.26	679.82	688.78	686.55
0	0	0	6.9665	19.753	26.645	23.458	36.478	31.072	39.312	29.998	31.616	36.594	38.427	52.867	63.368	67.753	71.097	68.83	68.34	63.734	68.349	69.372	77.156	76.1	72.903	79.946	85.096	85.105	97.762	90.205	93.252	104.1	97.144	90.51	86.226	91.634	82.302	94.779	81.581	101.89	84.989	101.45	75.74	100.87	99.031	86.592	91.358	73.28	73.633
0	0	0	8.586	13.718	7.4344	13.194	15.76	16.547	19.217	21.787	17.266	22.743	17.94	20.818	25.4	27.429	34.153	33.725	39.623	32.438	26.251	46.305	54.965	93.455	128.28	172.71	252.62	354.02	463.98	596.12	742.84	904.73	1083.7	1244.8	1444.5	1587.1	1717.8	1906.6	2026.7	2147	2209.8	2326.3	2438.2	2535.3	2549.7	2574	2637.7	2762.5	2784.4
0	0	0	9.2736	11.791	18.852	17.657	25.312	28.315	25.41	47.533	45.219	71.282	81.191	67.932	90.276	114.43	91.37	114.34	140.98	185.24	250.13	264.51	319.84	413.2	467.13	658.22	790.73	901.08	1010.8	1148.9	1202.1	1329.1	1496.3	1675.8	1810.3	2032.8	2166.1	2336.9	2358	2614.5	2692.1	2793.5	2869.7	2933.2	2978.9	3057.7	3050.7	3082.1	3151.9
0	0	0	9.5748	14.196	19.358	25.92	22.426	25.283	28.188	37.187	40.076	40.112	39.435	43.126	39.264	45.81	46.989	57.551	61.653	94.484	98.012	130.37	186.78	234.29	293.31	344.92	404.78	481.86	528.68	593.35	609.2	701.99	751.66	822.29	838.64	915.86	922	966.55	997.24	1043.3	972.32	1055	1121.3	1135.2	1194.5	1211.8	1211	1207.1	1213.6
0	0	0	2.682	6.9168	20.187	18.048	15.54	24.879	27.579	48.898	60.444	79.499	100.39	129.71	164.53	187.57	230.82	252.32	296.94	309.79	324.19	385.79	389.43	447.03	472.85	531.35	484.56	538.68	542.99	594.82	590.33	678.07	687.66	757.89	780.1	882.95	789.8	838.19	840.07	883.99	972.46	967.48	1008.8	1026	954.01	1017	978.1	1091.2	1055
0	0	0	5.1371	8.9153	10.643	15.377	13.592	22.859	19.443	12.398	13.971	24.068	22.705	21.148	17.13	42.9	57.489	89.554	100.46	129.68	158.19	193.71	232.62	275.47	315.15	418.8	420.37	501.34	564.66	645.87	725.47	847.25	918.77	1031.8	1103.5	1210	1296.5	1350.8	1429.2	1579.1	1657.6	1687	1775.2	1791.7	1897.8	1880.2	1960.1	1990	1990.6
0	0	0	8.8699	8.1709	21.987	28.862	31.367	34.929	42.554	34.458	41.248	35.337	52.31	48.12	82.004	74.548	77.151	106.43	139.21	121.25	144.94	148.89	142.59	172.38	185.41	215.93	175.71	231.37	218.17	189.08	217.52	235.37	238.72	228.08	249.67	260.69	226.29	243.24	228.68	234.68	212.22	214.42	209.05	230.92	197.72	177.6	184.25	184.43	178.42
0	0	0	5.3056	13.695	15.501	22.161	44.245	36.82	47.177	41.595	36.96	36.739	26.099	21.812	18.777	35.321	49.263	66.807	81.962	104.35	124.72	164.13	169.29	187.47	206.43	213.58	242.58	257.33	284.3	289.08	273.99	292.33	282.52	303.81	297.08	286.95	287.28	316.71	324.1	397.36	397.34	437.18	474.91	553.81	641.5	712.81	822.76	925.54	970.46
0	0	0	0	13.034	8.3505	16.169	28.959	20.064	32.244	35.897	30.569	30.756	17.413	26.291	24.6	30.74	28.199	56.532	68.876	104.28	137.98	182.09	214.67	268.64	341.81	367.15	433.41	470.72	543.89	587.6	642.84	722.01	752.96	779.11	857.31	892.48	948.65	970.96	1023.9	1055.6	1089.4	1129.2	1125.4	1156	1157.5	1144.8	1152.5	1178.6	1198.2
0	0	13.615	16.003	18.66	3.3096	23.579	18.657	17.457	22.251	15.111	32.099	39.69	50.191	63.9	91.671	98.376	124.22	142.11	164.9	171.91	208.92	186.84	190.11	260.39	262.98	237.01	334.76	261.93	346.3	318.11	320.1	437.42	520.33	556.02	623.18	684.55	775.94	915.61	996.71	1044.6	1137.3	1274.2	1276.7	1377.8	1444.5	1488.5	1569.1	1606.7	1474.4
0	0	0	14.789	5.1638	10.441	7.8003	15.984	19.773	22.916	25.077	32.57	47.611	60.362	68.037	91.564	97.13	125.34	135.68	159.65	179.74	193.8	222.67	278.19	320	419.19	495.44	615.32	709.55	862.4	925.54	1059.5	1093	1097.9	1158.8	1486.6	1600.3	1781.7	1711.8	1606.9	1634.6	1645.4	1689.8	1753.7	1747	1771.9	1788.7	1833.2	1805.1	1789
0	0	0	7.5732	7.5055	14.272	21.995	23.651	26.136	31.337	38.953	29.454	44.149	34.597	37.984	36.516	43.331	54.566	48.995	46.571	52.083	53.686	67.784	76.155	77.553	88.381	100.46	112.83	119.25	129.13	154.53	169.75	187.68	188.01	215.28	225.14	247.52	257.47	286.46	291.19	315.62	328.58	343.14	340.69	343.66	370.08	382.27	395.56	367.44	321.26
0	0	0.18826	1.2102	10.034	8.777	15.723	11.546	18.714	14.354	16.927	10.181	12.791	10.907	21.739	21.937	18.298	26.453	15.83	23.584	24.979	34.947	27.405	31.421	35.153	34.559	34.283	38.126	37.581	44.334	48.346	51.69	55.691	61.727	67.923	88.341	76.573	82.856	89.811	89.986	91.02	75.939	81.763	83.27	97.584	95.251	104.23	93.047	93.596	94.808
0	0	0	7.6523	2.4432	16.128	9.6849	1.5881	8.0645	16.632	20.441	16.642	22.813	25.485	22.743	38.823	36.53	59.16	63.237	108.4	150.03	182.28	305.94	412.6	537.14	623.88	662.13	712.61	843.33	908.4	1050.6	1096.5	1146.2	1291.4	1380.7	1372.6	1506.1	1594.9	1616	1729.6	1778.2	1719.4	1814.8	1789.6	1734.2	1833.2	1911.3	1917.6	1817.1	1875
0	0	0	14.17	8.9197	2.5682	7.454	12.049	18.197	26.405	32.295	31.885	42.742	61.75	73.125	91.688	82.21	97.582	117.07	130.29	136.05	151.95	166.33	180.7	185.67	203.25	239.06	242.77	309.81	332.37	379.45	441.34	473.68	524.46	589.8	667.31	787.26	939.13	1030.1	1099.6	1213.1	1302.7	1389.5	1474.7	1592.9	1637.8	1666.9	1625	1684.7	1719
0	0	0	3.7779	0	0.90808	26.408	8.0657	16.575	19.534	28.406	32.191	36.123	47.374	41.94	47.939	46.919	48.866	45.205	59.623	62.024	60.572	64.436	76.201	83.255	101	97.053	101.6	113.29	131.3	129.84	154.83	143.49	165.09	161.97	175.82	120.69	213.25	222.24	256.09	183.95	257.7	212.3	249.8	241.92	249.23	260.74	277.08	253.38	260.09
0	0	0	0	10.614	10.913	14.858	7.3277	16.026	16.806	22.146	19.059	19.478	18.784	25.308	28.179	38.993	31.094	29.822	22.444	21.627	28.837	32.868	43.048	41.289	41.563	41.375	39.7	39.74	38.389	34.421	40.077	40.119	40.817	44.73	47.053	48.007	46.356	45.537	40.799	42.8	52.549	50.56	64.656	53.518	47.318	57.284	50.936	60.675	51.235
0	0	0	5.973	9.8442	6.9831	4.2823	7.223	4.862	8.8244	6.0972	0	3.6179	7.6837	7.4479	10.354	3.9921	0	0.15783	0	14.266	0.36385	10.164	8.0924	7.6022	0.94307	9.8242	3.2706	16.952	13.489	14.113	6.5697	9.2062	15.323	13.13	23.54	20.209	15.227	12.331	9.6522	2.37	14.69	15.583	19.731	18.02	21.674	14.19	10.913	4.238	0
0	0	0	1.047	11.566	5.9488	18.287	19.174	12.596	31.325	33.529	23.742	23.011	30.853	38.955	37.979	46.726	52.338	46.841	49.674	39.992	43.266	53.18	42.707	34.776	45.591	34.977	44.3	43.065	47.61	48.433	55.077	71.033	89.647	96.99	114.99	112.53	130.71	143.01	177.33	175.85	197.36	233.41	233.23	230.46	242.89	245.44	248.13	249.67	261.62
0	0	0	10.984	0.88988	5.3518	0	33.938	9.7006	19.428	32.851	21.304	42.679	37.707	53.223	57.608	57.764	58.913	54.455	51.025	47.363	55.692	47.678	43.41	34.635	41.86	38.005	37.194	31.324	33.35	24.213	27.396	29.308	36.66	35.369	32.458	32.737	41.926	32.882	28.745	23.712	27.145	31.364	35.839	35.953	30.447	23.245	31.819	24.691	29.922
0	0	0	2.6103	14.184	4.3299	5.1761	3.4651	8.6318	4.3836	10.191	9.8387	9.9848	20.229	18.715	22.553	20.317	16.469	17.681	15.732	23.419	14.894	22.219	23.156	15.628	11.701	18.674	16.518	20.133	16.461	21.995	12.239	16.941	28.095	25.077	34.94	42.743	46.874	51.789	69.707	63.381	64.896	79.596	96.533	100.87	113.48	101.42	108.38	107.3	103.07
0	0	0	14.85	16.247	21.42	31.09	38.846	42.075	50.883	53.727	54.418	53.982	54.594	52.903	54.875	56.443	72.919	73.925	75.406	78.876	75.691	94.341	79.47	84.549	77.685	69.606	82.799	80.428	104.51	125.37	92.647	87.12	50.657	102.55	116.91	46.857	34.262	43.68	45.524	98.012	203.91	196.07	189.43	168.86	154.24	155.7	142.58	165.13	149.15
0	0	0	8.7305	15.798	18.633	12.906	17.018	15.788	17.153	21.286	20.567	22.755	15.055	22.336	15.608	24.206	19.49	26.385	26.244	27.429	18.934	13.412	6.3036	4.1662	2.4058	3.742	7.9753	0	1.8514	0	0	0	10.383	32.155	36.311	59.959	92.377	116.84	147.46	140.9	161.63	172.12	187.81	172.23	184.66	181.85	242.92	247.53	232.31
0	0	3.092	1.4556	9.3346	21.408	22.834	17.361	13.2	15.287	18.572	12.327	6.2	24.223	17.75	24.126	18.733	19.788	17.157	19.822	21.019	16.263	20.935	28.435	28.609	21.026	27.484	27.693	38.843	32.126	40.633	36.147	37.2	35.117	34.324	46.133	54.856	59.415	65.773	68.949	73.566	82.858	83.791	86.123	97.991	89.287	86.465	86.967	86.771	103.04
0	0	0	18.523	23.388	9.8206	21.242	21.679	27.959	31.819	44.496	40.945	37.588	38.581	38.774	44.171	53.975	66.478	74.573	82.051	128.83	101.64	121.97	135.73	152.53	146.77	163.55	193.46	222.74	252.22	290.12	306.97	389.22	476.46	583.1	691.26	786.21	890.38	1023.9	1117.4	1257.1	1309.5	1365.7	1478.6	1546.9	1551	1666.6	1711.7	1811.1	1790.6
0	0	4.5349	4.5123	7.4042	3.8252	11.707	19.011	21.117	15.934	8.1083	11.505	11.88	16.614	14.098	18.869	16.268	14.519	20.655	17.515	20.321	25.736	23.545	26.458	20.181	25.631	22.184	27.389	32.599	29.17	20.582	32.774	25.452	30.14	41.944	40.029	46.215	39.463	45.015	53.425	54.577	62.402	60.678	65.725	60.551	54.188	65.438	59.198	62.909	60.074
0	0	4.7394	11.625	12.44	13.214	11.497	13.845	23.102	19.475	15.746	30.529	25.329	13.073	49.92	12.097	54.468	45.691	43.091	67.544	70.559	57.246	93.901	96.195	143.02	155.88	194.33	217.27	263.13	282.47	320.46	343.81	396.68	385.9	417.14	455.57	485.3	479.49	521.97	540	549.7	580.15	587.59	576.21	588.09	601	605.4	608.2	622.97	628.4
0	0	0	5.7596	10.267	19.273	17.5	20.115	28.681	58.228	46.332	48.677	54.833	96.987	64.685	70.703	80.274	85.169	78.253	77.06	70.557	74.853	69.605	70.381	71.436	80.896	84.331	91.282	95.844	95.245	91.577	89.255	87.561	86.852	97.043	84.697	90.788	89.653	88.204	91.687	92.856	91.081	98.273	100.47	95.974	96.452	89.436	102.36	100.12	95.968
0	0	0	10.021	21.589	29.235	52.641	48.842	64.334	81.124	75.461	93.127	111.97	106.92	185.96	176.84	259.73	287.53	363.66	479.5	517.45	631.7	790.37	898.11	978.68	1111.1	1094.6	1626.9	1731.6	1835.6	2074.5	1809.2	1932.3	2094.4	2202	2388.3	2602.4	2637.4	2758.6	2779.2	2949.7	3053.9	3281.1	3108.3	3138.1	3176.6	3168.4	3258.1	3247.8	3279.1
0	0	0	12.58	7.5279	19.674	23.45	0	8.9616	18.34	13.946	0	6.3698	14.942	1.5872	3.0514	5.4118	4.3396	7.4311	0	0	0	0	0	0	8.6618	2.8474	6.2426	0	13.392	0	4.5325	17.106	21.354	21.092	34.833	32.106	38.561	38.742	40.378	34.652	51.484	65.772	81.618	75.271	85.138	98.91	115.63	121.66	121.08
0	0	0	3.2463	9.6838	5.7802	9.2661	3.6724	5.0542	4.797	9.4546	14.985	8.8654	20.492	16.094	21.404	13.223	8.3216	7.5211	8.055	20.651	15.79	18.101	19.418	23.187	24.801	32.322	33.598	49.146	56.546	60.932	58.966	87.566	88.198	95.43	109.74	124.35	140.91	132.61	152.87	156.7	167.04	193.84	206.95	219.02	232.94	242.84	251.24	243.59	258.24
0	0	0	4.5119	9.8047	13.148	21.04	29.866	30.915	31.268	25.208	31.731	32.302	29.178	38.254	38.145	39.619	40.632	41.496	47.406	36.805	49.653	49.884	46.399	51.371	56.836	63.112	64.174	74.181	82.858	78.708	87.451	105.11	122.72	139.02	165.02	189.73	214.8	237.46	273.65	315.66	350.64	386.73	416.23	402.75	419.28	443.45	467.91	461.49	482.52
0	0	0	5.9954	15.265	15.162	19.508	23.864	20.159	21.124	24.182	22.898	25.08	26.339	32.591	26.96	23.745	32.188	24.772	39.122	39.905	59.564	94.765	137.79	214.68	305.81	401.83	523.66	635.19	747.46	929.39	1046	1238.5	1392.7	1502.6	1632.3	1710.6	1833.1	1858.4	2009.1	2131.4	2237.7	2271.4	2405.5	2377.1	2536.9	2576	2614.5	2622.9	2751.3
0	0	0	2.8778	5.9097	12.637	16.682	12.275	20.299	22.803	27.334	21	29.361	29.929	38.718	34.759	36.96	43.111	40.752	51.366	54.156	57.741	58.572	56.107	61.663	60.178	64.762	62.335	57.907	50.808	59.373	58.448	61.93	64.36	62.727	77.927	67.44	68.225	71.078	75.785	73.281	63.731	64.938	70.743	76.592	78.711	84.495	74.827	70.349	71.674
0	1.5667	0	10.594	0	11.159	13.557	10.215	11.41	12.948	20.625	13.424	9.7879	9.8778	8.1511	8.3912	11.84	10.433	9.3558	19.415	13.794	17.525	7.9594	15.159	4.3299	10.7	9.5878	12.615	18.742	24.034	21.97	29.842	40.892	59.042	76.671	96.998	129.7	153.68	174.34	192.74	227.63	247.6	276.89	283.43	301.29	315.07	339.93	370.61	381.19	398.42
0	0	0	5.2265	13.732	8.0168	10.368	20.135	16.316	16.19	31.764	38.981	32.364	34.537	37.148	41.255	41.897	43.998	46.355	44.511	55.752	53.308	65.202	63.72	71.306	76.226	113.63	145.71	189.27	229.02	288.09	344.59	365.06	432.11	443.26	509.87	565.7	593.28	644.07	659.61	680.79	689.28	720.81	724.91	743.34	748.83	750.84	754.29	759.12	781.44
0	0	2.1383	0	10.19	13.572	26.371	33.361	33.214	24.734	27.463	20.113	15.368	12.187	15.773	3.2223	15.262	12.374	14.343	19.166	27.475	33.298	57.604	88.703	175.97	306.53	432.93	580.52	768.98	1031.1	1247.4	1629.8	2096.7	2639.2	3257.4	3850.7	4501.1	5250.1	6000.5	6560.3	7199.3	7824.5	8880.9	9000.5	9557.5	9701.9	9737	11401	10373	10114
0	0	0	4.3495	19.864	17.7	13.558	14.377	20.842	32.237	23.841	26.738	22.641	24.793	22.839	25.443	28.119	26.835	40.75	30.613	39.581	39.02	46.842	44.663	41.861	60.633	55.832	50.892	50.767	52.462	53.171	54.611	48.855	49.447	46.161	61.899	75.155	83.655	85.378	83.108	92.152	108.78	103.79	117.66	117.09	124.8	131.38	135.61	144.24	137.62
0	0	0	8.084	8.8756	3.2985	12.254	17.705	20.758	32.287	40.658	29.882	31.201	23.265	29.982	27.507	43.685	38.459	35.146	37.956	36.651	38.362	38.549	40.507	34.715	42.349	47.361	49.167	44.441	38.296	43.158	51.829	54.9	43.229	48.176	47.144	45.315	48.421	48.147	46.636	49.706	55.135	54.326	48.678	41.231	46.623	54.149	57.813	62.419	52.816
0	0	1.7988	10.176	12.098	12.975	24.999	28.908	40.675	34.163	44.464	45.405	49.61	41.8	51.172	54.496	44.724	47.391	45.092	49.407	46.116	50.702	45.529	50.931	40.657	43.295	55.607	53.149	46.3	49.183	56.577	70.838	46.487	38.735	33.509	33.866	41.378	44.865	47.825	47.998	42.963	45.957	53.552	46.413	58.511	49.64	51.477	52.457	59.302	55.282
0	0	0	15.98	15.552	17.889	8.3669	12.337	17.807	27.732	12.784	25.499	16.215	29.689	26.415	31.375	37.583	51.807	66.823	83.848	94.573	111.22	143.61	148.34	181.45	212.76	235.67	255.71	287.48	307.49	334.61	356.56	393.37	411.98	447.05	465.12	490.52	518.78	552.62	569.19	558.53	565.35	566.58	542.72	555.69	580.62	548.16	569.52	566.48	566.05
0	0	0	7.7144	12.909	20.236	13.909	20.645	23.882	37.575	30.825	30.933	31.952	31.723	38.607	57.902	55.832	84.001	92.535	108.26	130.02	147.48	171.45	166.3	193.99	233.74	249.1	295.91	283.83	310.27	317.56	349.98	356.54	395.45	431.88	439.91	491.14	550.77	575.81	624.15	645.35	255.6	250.74	253.29	244.82	224.28	234.8	280.44	300.61	300.33
0	0	0	13.357	10.973	15.71	12.099	17.119	17.391	28.213	24.761	24.748	19.533	19.364	16.848	18.875	21.768	21.116	20.308	20.933	25.717	24.797	14.645	10.906	10.828	17.951	41.444	47.287	46.09	55.841	65.793	84.826	107.76	147.04	177.05	190.46	253.17	277.45	294.42	338.2	371.29	404.38	417.12	402.48	399.4	399.77	389.06	440.97	444.1	439.63
0	0	0	11.863	10.551	1.3746	10.24	19.485	19.362	17.444	19.926	15.433	25.722	22.057	20.71	28.184	19.156	27.269	23.271	29.024	31.526	30.416	33.806	33.702	40.032	40.624	45.099	56.321	57.742	60.097	55.841	62.55	59.665	57.068	63.669	60.977	54.441	54.581	56.554	62.888	57.87	60.382	63.137	63.759	61.256	66.97	66.127	55.678	60.943	61.54
0	0	3.1708	9.1994	14.989	9.1374	4.3259	8.6646	8.6897	18.601	14.075	17.537	9.052	8.3813	21.315	22.743	19.92	18.188	29.235	27.79	39.22	27.091	24.317	23.28	22.666	37.182	30.364	34.308	30.76	20.063	27.433	21.027	32.401	32.486	36.81	38.331	33.015	35.523	27.503	33.602	24.562	30.292	34.126	32.786	21.477	30.358	29.357	30.235	22.741	26.857
0	0	0	1.4779	4.7794	12.105	10.582	18.872	12.353	14.661	18.777	20.458	7.7999	12.49	4.88	14.862	8.5091	15.494	22.412	25.028	15.227	6.1138	16.333	17.21	24.98	24.875	21.801	27.772	24.4	33.155	28.802	23.679	30.01	36.316	35.567	39.119	38.545	30.144	29.584	32.377	24.375	24.237	32.315	33.233	32.706	34.51	30.498	35.222	32.345	26.017
0	0	0	11.952	12.735	16.455	7.4405	20.692	23.271	26.959	32.025	21.745	25.214	22.535	43.732	47.384	46.719	64.356	62.122	69.387	70.704	76.486	87.486	85.345	95.08	98.239	97.932	110.12	102.97	105.55	114.43	107.84	113.06	104.59	115.84	128.68	126.06	131.84	136.87	145.26	154.19	145.99	159.53	149.73	157.67	161.07	171.48	177.7	177.54	172.75
0	0	0	3.0883	13.957	10.377	15.794	20.52	17.711	19.352	24.97	32.159	26.349	50.669	71.342	132.56	187.68	262.09	330.83	411.12	469.3	553.32	643.31	723.65	777.58	871.38	924.76	998.21	1050	1151.9	1237.3	1351.8	1379.9	1479.4	1611.5	1690.7	1686.6	1841.3	1843.9	1938.8	1994.6	2062.1	2121.4	2150.2	2183.7	2217.5	2265.2	2271.1	2282.2	2293.3
0	0	0	1.6924	9.5836	12.742	15.841	18.432	10.327	36.126	20.755	41.331	44.73	66.096	83.221	104.83	139.31	168.72	184.74	212.24	267.28	268.54	312.59	330.04	339.33	369.69	394.56	398.28	425.51	452.01	458.39	421.3	424.55	500.74	453.53	465.4	464.38	471.43	455.62	483.11	479.57	474.42	506.55	486.19	494.1	477.21	502.65	478.06	461.43	472.17
0	0	0	8.3802	13.244	14.405	24.308	17.493	20.911	13.12	14.652	18.71	0	0.17859	0	0	0	0	0	0	0	0	0	0	0	0	0	0	0	0	3.0436	26.35	35.621	46.259	36.847	71.3	71.947	64.011	96.205	121.32	160.06	170.42	188.99	159.09	205.98	197.53	223.66	211.98	203.39	182.06
0	0	0	15.19	12.077	19.222	14.081	21.121	33.554	20.231	12.249	18.224	20.377	22.165	15.119	21.612	31.873	29.68	36.007	32.74	30.438	30.628	34.213	36.22	34.505	44.692	46.302	51.776	61.419	80.676	116.57	127.6	152.34	180.98	210.28	230.38	266.89	315.68	357.08	370.78	424.14	435.42	469.02	497.41	525.76	575.42	591.55	588.57	621.53	629.99
0	0	0	8.2128	4.0569	10.62	18.126	32.707	60.195	112.6	167.77	261.96	341.56	446.68	567.18	690.17	793.52	907.15	961.9	1121.2	1252.4	1328.8	1408.4	1459.9	1499.4	1537.1	1566.1	1709.6	1737.1	1841.9	1897.1	1967.1	2073.1	2157.6	2296.4	2346.1	2430.1	2373.4	2478	2480	2511.6	2627.1	2684.9	2505.9	2721.5	2830.6	2778.5	2784.2	2778.9	2687.2
0	0	2.7356	0	12.276	12.077	9.7362	3.676	10.62	17.074	25.665	21.943	44.667	60.57	28.173	31.499	69.087	81.259	89.502	93.554	103.59	97.987	106.96	114.3	116.48	119.37	110.9	110.44	128.72	121.76	117.16	118.22	114.79	119.21	132.21	126.29	124.67	108.43	116.72	120.24	113.88	118.61	109.86	125.19	118.33	114.17	103.42	99.109	90.564	90.68
0	0	8.7355	6.0961	7.5113	6.7666	14.924	19.285	11.484	20.366	19.872	30.008	32.322	41.594	29.26	33.222	39.676	57.309	37.679	38.206	35.709	55.625	39.633	19.649	63.106	56.761	29.611	97.71	51.369	116.2	97.313	110.99	186.56	256.72	255.59	297.32	317.71	363.62	439.2	469.21	511.76	539.43	620.64	646.68	658.42	640.95	659.07	737.14	707.25	703.07
0	0	3.5595	2.9295	16.951	5.577	11.112	7.8817	15.502	25.971	19.15	21.751	9.1691	17.748	23.212	23.355	19.653	26.244	18.482	33.691	35.896	32.588	24.313	27.649	21.603	29.065	33.63	34.266	25.284	19.221	16.613	11.038	22.98	30.453	31.331	34.331	36.102	35.394	36.24	44.218	43.074	48.407	47.551	46.028	48.36	52.378	50.081	62.758	45.16	51.19
0	0	0	10.114	8.9007	8.7513	12.315	19.165	23.194	16.39	16.01	16.268	12.742	16.266	14.437	9.7997	18.24	22.712	28.024	23.774	25.393	28.216	28.526	25.683	28.102	27.913	28.961	25.448	20.857	22.686	36.95	33.072	45.292	39.659	37.053	38.85	42.351	39.36	39.011	42.129	37.753	41.872	42.405	44.337	46.466	51.401	48.367	41.241	54.228	46.542
0	0	0	4.83	4.0247	17.413	11.133	18.403	24.049	24.453	24.746	20.302	19.18	29.267	29.557	38.137	34.128	34.517	36.578	36.786	37.17	43.318	48.552	70.088	88.378	116.72	156.26	207.14	243.58	303.38	352.52	409.44	465.73	520.43	556.5	609.01	681.9	697.52	744.27	799.11	823.59	843.45	878.52	870.85	905.14	910.28	913.63	910.5	896.6	914.69
0	0	0	13.672	17.439	22.702	22.127	36.869	42.913	41.696	55.763	61.706	73.496	60.222	110.56	88.824	143.95	153.06	131.71	160.64	157.18	147.96	160.81	146.75	146.9	145.5	155.84	154.44	169.05	158.3	173.69	172.9	183.47	172.98	193.17	188.05	213.32	211.85	211.93	207.76	227.28	226.21	244.42	231.83	241.31	226.19	213.95	217.01	217.01	207.96
0	0	13.856	0	4.5699	7.087	14.031	14.473	9.4644	17.466	26.474	34.202	48.143	47.137	68.428	92.079	113.98	156.99	216.65	254.98	311.17	390.83	405.53	459.74	540.67	576.88	605.82	738.38	736.21	850.75	821.13	906.66	953.66	1089.1	1092.7	1160.5	1138.2	1174.7	1265.8	1250.6	1300.8	1334.5	1353	1377.3	1413.9	1550.2	1389.9	1459.3	1366.3	1491.7
0	0	7.1709	8.7632	7.8667	12.487	12.353	9.6354	16.299	14.447	15.184	12.302	6.7801	8.1492	12.596	10.397	18.025	30.316	28.459	28.265	35.954	40.826	36.902	42.784	44.212	49.545	50.889	56.428	43.611	50.597	56.263	59.188	51.809	64.169	65.397	79	71.167	74.494	68.862	74.032	74.401	64.33	74.064	69.509	75.287	84.81	73.247	79.198	68.284	67.618
0	0	0	5.3751	5.5162	12.689	16.534	10.416	18.284	24.052	29.852	28.288	33.374	36.303	34.663	27.834	29.598	37.374	31.181	33.796	36.169	38.935	49.179	42.388	49.647	53.753	63.713	61.663	62.221	70.368	86.155	88.963	97.947	98.528	110.66	113.32	133.48	138.12	143.22	167.7	176.33	190.56	180.86	186.06	193.72	204.46	225.07	220.69	214.87	206.71
0	0	0	13.41	11.64	13.282	20.151	23.359	24.788	29.104	29.65	36.096	10.579	9.1433	15.471	36.479	40.326	55.502	82.637	97.177	108.85	154.36	191.61	266.17	300.01	367.32	446.6	558.98	693.68	815.52	995.52	1206	1411.1	1702	1864.7	2139.5	2455.9	2660.2	2911.7	3130.7	3235.9	3560.7	3775.3	3870.4	3941.1	4032.2	4342.1	4253.7	4306.1	4288.8
0	0	0	7.191	13.24	7.4952	9.9913	10.989	10.351	19.221	9.7669	20.505	22.332	16.298	25.57	34.868	65.709	93.163	122.96	158.56	206.11	251.73	323.98	410.35	486.84	604.4	708.89	837.4	963.64	1121.3	1253.6	1376.3	1626.5	1899.9	2059.6	2290.3	2459.2	2680.9	2858.2	2993.2	3173.8	3294.1	3495.5	3634.5	3703.2	3878.8	3993.7	4059.1	4142.5	4182.4
0	0	0	6.4291	10.969	8.8901	9.8826	12.844	22.427	24.544	33.457	41.674	46.917	64.223	76.971	103.59	135.17	186.19	200.37	244.53	280.4	334.61	355.31	465.8	462.38	456.55	557.56	564.74	619.46	671.35	654.88	618.72	629.03	650.14	671.12	698.84	710.38	745.67	750.16	730.16	814.32	796.92	828.38	846.2	855.59	845.85	843.37	873.5	855.85	823.44
0	0	0	8.3605	15.314	11.16	13.939	17.74	13.824	23.167	27.288	35.69	23.87	30.228	40.044	40.403	49.202	53.464	51.996	58.725	70.712	74.952	91.795	109.41	121.72	118.76	156.9	150.39	159.64	194.13	190.88	174.21	196.64	211.18	213.09	225.76	241.08	244.24	251.6	265.72	257.49	248.96	286.47	277.66	282.7	261.11	265.26	288.7	279.43	279.4
0	4.4953	0	6.4658	0	15.315	7.3353	7.9716	12.21	21.35	29.965	29.133	25.606	24.701	27.041	34.17	34.644	37.205	44.993	48.68	52.361	53.569	53.106	63.433	53.797	64.43	66.721	74.776	69.916	74.798	75.624	74.972	78.769	75.349	83.91	83.193	84.177	90.904	81.369	79.212	90.553	90.685	89.205	91.078	89.39	92.595	101.19	93.434	102.46	99.818
0	0	1.7723	4.8865	8.2417	15.543	20.395	24.012	19.79	31.066	34.593	38.669	51.35	42.519	44.771	69.658	91.01	139.59	193.56	249.64	341.15	402.5	444.97	471.83	551.98	594.62	613.96	719.38	694.83	803.45	832.15	907.64	969.97	1072.5	1081.1	1190.6	1206.6	1362.7	1402.4	1405.5	1531	1611.2	1714.8	1741.5	1697.5	1802	1819.3	1911.2	1883.9	1904.8
0	0	0	5.8706	9.3047	10.117	28.783	24.82	24.613	35.044	25.287	23.048	26.336	25.258	18.523	28.199	30.706	33.128	36.167	42.257	52.364	61.365	66.72	87.252	91.584	90.441	87.856	97.323	108.85	138.45	130.93	135.24	161.38	182.97	213.02	248.78	250.68	275.67	300.79	346.79	375.12	360.23	403.14	408.55	483.99	543.97	532.79	535.77	546.22	517.9
0	0	0	10.282	15.691	13.094	65.175	41.707	34.504	29.71	31.536	22.488	22.753	26.263	26.643	28.033	30.262	31.347	40.728	29.886	32.111	16.417	26.708	24.728	31.807	29.916	27.78	32.704	23.576	51.531	75.743	71.766	98.943	112.42	114.49	134.18	154.48	148.79	172.19	187.37	196.5	201.75	216.97	234.01	229.91	242.02	223.06	231.97	236.56	254.43
0	0	0	0	9.1784	15.828	11.049	18.149	11.961	19.588	29.476	24.01	18.02	20.967	17.486	23.065	23.146	38.807	29.941	42.192	41.033	21.166	36.281	46.487	49.3	53.391	59.944	69.014	69.692	69.184	68.854	70.935	80.335	82.273	82.284	83.227	80.246	71.178	76.652	73.656	68.475	62.856	71.881	70.663	73.85	71.23	64.624	69.818	67.258	59.337
0	0	0	4.6293	5.1557	9.4898	13.955	18.315	20.201	23.814	23.067	19.068	25.298	31.918	34.309	42.141	40.294	49.282	58.958	59.956	74.604	88.991	105.88	116.85	134.75	166.56	193.24	233.93	275.26	350.62	432.86	534.7	674.61	773.19	916.41	1098.8	1229.3	1353.5	1479	1549.9	1664.1	1808.8	1904	2061	2119.1	2210	2304.4	2346.6	2417.5	2437.3
0	0	0	7.4967	15.439	19.57	21.231	20.681	29.602	31.684	39.264	48.064	37.549	43.207	35.791	49.473	50.161	60.487	50.228	75.97	86.706	82.413	92.187	91.256	92.838	101.22	102.86	108.79	115.25	127.04	132.49	124.83	127.46	126.52	126.13	128.04	149.12	141.43	145.99	170.92	162.13	173.62	178.69	176.99	183.86	191.19	170.61	169.24	171.18	179.29
0	0	0	0.04993	13.626	19.987	32.289	29.446	30.47	37.931	38.649	35.972	31.201	32.22	52.823	51.47	76.116	75.311	83.53	96.253	118.3	145.13	178.64	218.07	255.32	330.54	385.32	492.4	568.38	656.81	771.89	909.87	991.45	1072.6	1209.1	1342.6	1411.7	1558.5	1677.1	1788	1832.3	1930.8	1947.1	2019.5	2037.3	2153.9	2177.5	2189.4	2310.8	2256
0	0	0	0	10.183	15.958	12.029	12.782	12.35	12.303	14.387	25.668	12.726	13.024	10.53	5.0561	8.4157	23.425	25.682	28.872	13.479	16.352	22.144	19.825	28.603	30.412	33.362	41.58	37.906	40.752	29.068	44.899	40.932	52.473	60.852	70.471	74.902	70.863	68.568	85.074	75.41	92.328	94.034	108.64	109.77	113.77	110.01	120.81	115.15	121.96
0	0	0	13.353	11.505	19.172	21.913	16.845	30.038	17.968	19.986	14.436	18.991	27.724	15.286	20.743	27.987	37.442	45.061	51.84	39.507	57.784	68.508	92.533	120.42	126.1	171.8	199.4	229.85	311.65	476.12	417.33	520.74	597.67	643.98	669.34	720.25	820.71	855.12	906.43	911.58	908.9	1006.9	1074.2	1101.2	1062.7	1038.2	1076.4	1090.2	1073.4
0	0	0	6.1107	9.8261	16.69	23.196	22.18	31.297	23.632	25.938	17.228	0	0.9576	0	8.0492	0	4.4217	14.148	12.651	1.603	2.7538	1.8624	11.012	3.165	0	0	0	5.0636	11.55	27.82	79.463	100.36	121.49	126.91	176.38	198.24	157.08	197.79	244.05	267.59	317.16	322.99	339.51	377.06	391.05	437.18	435.77	436.35	419.75
0	4.1672	0	0	19.204	5.467	7.2046	31.563	20.417	39.044	12.989	19.831	41.699	24.767	26.454	40.581	45.342	31.155	37.748	37.878	25.26	53.322	50.416	40.724	62.583	71.813	98.107	88.317	107.01	150.79	194.86	274.04	322.4	390.74	484.39	548.57	633.75	759.28	768.76	830.05	844.88	924.42	1025.7	1059.7	1106.8	1088.4	1151.7	1126.5	1123.2	1141.4
0	0.31475	0	14.068	10.13	4.561	0	0	0	0	0	1.1194	0	7.5738	7.4006	8.322	9.1273	0	0	0	0.37076	0	0	0	1.6441	0	0.63602	3.2847	0.33306	0	0	0	0	0	5.8144	11.62	4.2687	9.4072	4.8042	8.0255	7.8397	10.263	14.748	21.724	21.12	5.3098	14.933	21.984	4.5503	18.15
0	0	0	9.0576	6.9069	18.703	22.784	26.478	26.206	21.468	24.019	27.324	28.467	9.1302	18.024	0	18.736	14.838	6.6312	14.545	7.353	5.9659	15.374	10.373	11.127	0	9.6884	0	0	0	0	0	0	0	0.63047	0	14.216	13.591	33.061	36.02	44.502	55.939	69.044	73.253	74.607	74.732	82.719	109.8	102.01	108.73
0	0	0	6.8372	8.5269	9.3199	21.272	24.516	23.809	33.645	34.251	32.695	28.827	26.805	34.429	27.732	34.731	41.132	40.141	43.176	33.6	33.934	24.834	9.6576	5.7985	3.5309	0	0	0.013459	12.456	0.78275	0	0	0	0	0	0	0	0	0	0	0	0	0	0	0	0	0	0	0
0	0	0	11.554	7.0497	11.561	20.991	20.067	35.296	37.475	52.618	52.562	64.195	59.812	61.119	60.628	66.576	74.558	76.23	80.75	77.664	84.087	91.721	87.216	91.998	100.39	96.976	96.417	99.598	98.684	98.853	103.45	105.12	101.42	107.3	112.58	116.09	113.39	113.51	122.02	116.93	128.69	131.87	119.46	127.91	131.98	136.21	138.83	134.13	131.13
0	2.6599	0	9.2466	0	7.589	11.529	1.2946	4.9001	11.227	8.7599	10.897	11.254	16.089	14.48	23.934	13.533	17.651	19.08	17.756	29.28	21.673	30.079	49.944	57.657	76.338	102.56	113.84	166.58	209.55	249.44	321.44	416.01	526.1	623.45	718.44	836.62	934.83	987.81	1123.5	1216.1	1299.1	1417.3	1512.3	1550.4	1696.9	1769.8	1730.2	1804.6	1803.1
0	0	0	2.4894	23.478	8.4028	18.7	19.737	18.003	17.086	18.375	19.609	26.17	18.243	15.697	14.711	11.119	12.662	13.096	16.195	18.536	1.801	7.4877	2.7569	4.4331	0	4.7984	1.3197	8.3067	9.2364	0	1.8947	2.8703	0	0	0	0	0	0	0	0	0	0	0	0	0	0	0	0	0
0	0	0	0	9.0729	21.988	22.311	27.561	25.022	35.475	31.047	23.481	24.549	26.674	37.749	30.913	40.276	32.204	30.733	22.404	24.201	23.327	25.342	29.745	20.241	19.669	18.738	15.328	10.298	9.0462	6.7062	13.105	32.382	54.686	65.307	121.08	161.6	237.76	272.27	335	391.83	394.68	477.35	555.89	570.41	581.18	616.39	659.31	675.84	727.08
0	0	0	19.215	3.7276	0.070897	10.341	19.543	18.337	41.072	48.063	71.188	76.572	59.093	84.647	111.03	161.08	235.88	296.23	350.41	433.74	509.67	573.5	654.4	725.09	793.2	883.12	940.08	1027.2	1095.9	1180.9	1242.5	1302.7	1334.1	1396.3	1487.3	1539.1	1577.4	1639.1	1756.8	1839.4	1876.2	1908.1	1972.6	2028.9	2075.3	2122.6	2187.8	2283.9	2259.6
0	0	0.44054	7.3765	9.7907	15.172	10.347	13.432	17.744	26.144	24.227	28.749	30.793	27.389	33.333	39.712	37.131	37.955	41.021	40.514	30.928	33.834	36.377	39.016	39.644	41.715	38.196	50.761	42.983	55.818	50.511	57.931	59.967	64.474	57.654	64.01	78.031	75.923	85.848	92.346	100.94	101.95	98.529	96.982	98.524	101.65	94.688	92.22	87.457	92.186
0	0	1.9707	8.3761	18.434	17.139	14.364	34.219	23.52	42.828	20.125	16.128	9.4988	6.8751	14.684	20.849	14.78	20.055	4.7873	17.968	13.735	18.51	10.571	6.8503	8.2532	9.0003	12.843	12.075	9.2618	0	2.2948	0	5.9176	10.603	19.67	11.28	5.6004	0.53192	0	2.2951	0	0	3.6828	0	0	2.2608	2.5021	0	0	0
0	0	0	7.9674	6.9018	17.914	15.388	26.542	28.99	36.444	25.748	34.236	30.388	37.59	34.739	40.171	49.935	37.028	42.995	30.849	27.671	33.806	28.044	34.149	31.154	27.571	29.521	31.474	33.602	42.329	27.375	34.99	38.947	35.618	27.311	35.432	30.976	22.471	39.059	33.315	39.466	43.734	49.121	40.883	44.377	46.406	40.751	45.821	43.362	43.812
0	0	0	12.175	6.3642	19.384	33.284	35.046	37.587	49.399	52.08	42.511	47.598	46.909	51.078	55.408	58.854	47.822	50.934	48.316	62.891	57.362	78.537	73.959	76.058	80.95	85.101	94.59	100.5	126.82	136.63	140.61	177.01	191.84	227.77	250.73	264.79	299.87	324.51	377.47	358.46	323.87	350.56	356.08	393.39	418.75	399.02	425.48	443.43	433.09
0	0	0.74502	24.102	39.584	34.393	26.73	13.021	19.398	18.243	13.579	12.077	27.937	17.414	9.2472	6.2848	12.88	12.313	29.146	18.479	40.758	56.39	70.017	67.45	87.336	117.07	122.85	131.07	154.67	148.25	167.41	190.92	192.46	222.72	229.72	230.88	226.28	236.66	247.12	242.07	209.69	218.28	213.37	216.86	204.3	188.71	214.05	205.48	227.69	215.3
0	0	0	0.8803	10.945	8.4778	10.602	12.795	9.153	13.403	34.014	40.167	59.066	68.553	69.576	69.662	64.105	79.761	74.624	71.958	78.253	77.679	97.121	90.089	96.341	105.04	120.76	124.83	131.04	148.76	148.03	157.44	166.11	171.12	190.72	197.61	202.19	202.91	222.14	237.08	240.39	246.43	236.32	249.91	255.17	267.25	277.52	263.42	269.47	269.22
0	0	0	7.2751	25.209	32.799	29.841	40.098	34.491	39.997	34.941	33.802	31.878	52.152	43.25	49.676	16.544	30.421	37.557	87.557	114.38	130.78	152.47	162.44	184.44	185.7	133.79	129.72	101.44	105.72	113.46	117.21	120.33	128.37	152.81	158.98	165.45	191.2	204.62	220.37	247.63	255.75	282.57	303.84	319.98	312.79	313.86	320.01	320.52	337.93
0	0	0	16.009	22.415	26.768	28.219	24.038	28.75	29.32	37.926	31.343	25.504	32.362	44.8	46.873	53.865	73.942	87.935	109.33	119.45	142.48	159.91	177.95	213.22	245.7	282.54	328.12	348.47	400.75	113.92	155.95	220.83	283.38	377.61	442.35	554.92	656.96	768.97	879.98	946.47	1022.8	1136.3	1189.6	1322.5	1376.4	1426.7	1448.2	1562.8	1583.6
0	0	0.29972	0	11.274	12.554	4.4513	16.395	21.438	11.607	12.682	20.031	23.409	30.335	23.697	23.589	22.681	32.348	25.951	22.358	29.571	26.728	25.384	21.338	25.029	31.811	28.445	41.687	40.645	45.472	34.94	43.954	48.128	43.197	50.885	52.909	55.504	62.177	70.431	73.49	88.076	95.135	95.047	98.994	97.478	112.46	115.5	113.65	115.65	110.38
0	0	0	0	24.594	40.1	48.615	57.037	57.549	57.824	56.925	60.112	99.391	79.955	54.967	88.146	133.77	161.54	214.59	217.21	257.9	328.87	349.91	429.36	493.86	604.02	657.16	749.05	775.5	888.36	1022.5	1258.4	1476.2	1588.8	1834	1993.3	2217.8	2322.1	2415.7	2498.1	2553.8	2706.6	2833.5	2874.3	3105.4	3187.4	3221.3	3268.3	3206	3317.4
0	0	0	10.814	11.382	14.683	34.919	35.314	38.413	43.621	51.756	50.941	54.73	52.339	57.487	55.97	59.321	62.241	75.286	81.392	93.919	109.2	106.7	126.01	122.73	127.79	144.83	155.16	180.08	202.49	244.13	268.96	293.14	320.12	366.4	425.23	459.31	533.74	579.74	562.53	589.12	617.44	649.32	665.83	701.6	712.57	724.82	735.05	745.53	743.9
0	0	0	2.6363	9.1772	16.492	13.1	16.161	16.206	22.638	24.748	26.993	26.414	26.628	29.861	29.851	31.185	35.291	50.895	73.758	105.69	156.29	216.68	294.35	378.47	467.3	598.51	717.05	841.19	942.97	1007.8	1171.5	1240.3	1336.2	1441.2	1539.2	1623.2	1705.2	1832.5	1835.3	1838.2	1834.4	1926.3	1917.8	1961.9	1956	1971.4	1977.7	2003.8	2006.1
0	0	6.4755	2.4688	1.7757	7.9036	16.456	8.6404	18.788	20.154	16.861	24.852	16.879	17.083	11.13	17.881	19.589	11.078	4.8735	12.328	18.033	4.418	7.9482	6.4961	11.319	1.275	6.3022	8.7126	16.121	29.035	31.792	20.811	28.811	27.939	23.428	19.868	26.629	25.914	31.892	43.139	41.226	42.777	48.945	43.447	52.275	54.694	47.956	53.783	49.633	55.77
0	0	0	0	9.6312	12.601	37.972	49.416	37.345	43.658	44.086	36.716	26.839	26.051	27.805	17.14	29.414	30.208	25.027	25.427	21.037	24.278	25.656	24.943	22.029	22.641	23.72	24.203	25.389	22.596	58.027	55.403	93.2	100.4	116.22	145.59	220.77	233.56	266.22	307.34	375.81	437.68	462.9	514.16	554.82	592.85	602.29	635.29	658.73	677.56
0	0	0	1.5456	21.089	26.94	26.086	23.565	28.607	40.911	48.182	43.146	41.449	58.959	46.634	56.695	60.872	55.319	55.831	63.126	53.098	63.412	57.531	59.572	56.793	52.284	62.783	68.959	80.004	78.934	86.667	85.671	86.082	81.017	90.286	104.58	111.46	129.43	143.86	146.31	157.57	167.6	176.58	193.37	189.16	186.97	194.3	185.51	190.21	188.52
0	0	0	8.4222	6.5955	7.2781	9.5046	21.172	15.423	19.181	22.956	21.628	20.337	23.586	34.21	39.676	36.024	41.671	53.318	56.539	69.596	89.136	98.826	112.72	137.6	125.36	156.14	215.56	244.36	256.76	297.16	328.88	364.79	403.42	433.23	477.91	501.76	571.23	620.12	662.98	712.14	753.22	802.37	760.23	814.65	819.51	830.47	863.99	887.51	902.17
0	0	1.3792	1.9578	7.7697	16.769	9.3233	17.832	12.9	18.414	24.194	24.367	17.875	19.009	12.288	16.872	12.729	14.342	8.0101	16.387	24.685	16.193	17.232	11.482	11.644	14.571	14.065	19.518	17.869	21.155	19.269	16.215	15.6	14.044	5.8188	9.5016	15.356	4.4243	14.394	23.957	20.62	23.832	22.89	21.732	34.561	24.762	27.775	32.098	25.1	32.974
0	0	7.8603	0.43666	18.159	11.357	8.69	16.683	17.138	26.934	24.022	40.63	44.911	38.843	48.997	52.926	69.182	85.495	128.82	168.21	237.17	299.27	406.25	512.73	704.4	858.29	1005.3	1277	1406.9	1664.1	1940.1	1994	2203.2	2468.9	2734.9	2877.9	3000.2	3234.6	3330.2	3325.5	3608.5	3620.6	3732.6	3746.2	3744.1	3952.4	3739.3	3879.3	3861.1	3963.6
0	0	0	34.812	35.908	18.405	14.633	10.818	20.603	8.9439	18.167	22.861	26.937	14.792	24.562	27.033	22.612	14.211	5.4018	0.097305	0	0	0	0	0	8.4007	0	0	0	0	0.75761	0.28771	6.2796	13.941	24.617	28.217	30.71	25.051	45.904	35.581	46.171	34.898	41.427	40.511	46.278	31.454	49.101	46.316	56.769	50.633
0	0	0	3.1771	5.3614	17.906	29.548	31.114	49.613	57.433	46.611	59.534	80.105	89.78	98.093	100.31	89.945	91.497	79.85	86.414	86.594	87.766	96.469	109.94	97.929	94.892	98.58	93.746	96.942	100.29	91.311	91.98	94.287	105.64	110.19	125.13	139.94	148.27	149.57	163	171.01	193.24	209.09	220.85	234.82	259.96	265.03	263.64	273.39	274.93
0	0	0	0.51088	14.489	11.896	15.888	14.176	18.845	5.7704	13.056	14.391	19.969	19.389	17.832	17.33	16.879	29.666	51.692	102.58	169.17	251.68	386.07	516.68	645.9	845.93	1016	1203	1385.1	1633.8	1814.4	1988.4	2246.2	2401.5	2679.8	2827	2982.4	3144.6	3284.6	3396.6	3510.3	3622.5	3699.4	3712.2	3753.5	3878.4	3848.3	3750.5	3869	3854.9
0	0	4.859	5.1778	14.424	17.25	21.425	23.848	13.076	26.207	27.197	11.154	19.022	15.924	21.401	9.6834	20.037	18.76	11.016	17.103	10.957	17.582	19.167	13.766	15.156	10.912	8.3221	16.613	5.2142	12.852	21.115	14.58	19.361	22.85	24.228	39.933	28.079	25.817	27.173	26.52	27.793	15.601	18.866	22.4	23.194	25.108	20.76	20.197	14.192	19.223
0	0	0	10.648	11.895	11.876	10.245	26.237	19.297	20.519	17.899	21.831	26.1	22.795	29.852	23.526	16.532	10.955	15.045	12.17	18.813	26.286	25.481	27.547	27.783	29.624	31.548	38.828	42.524	53.835	59.372	62.476	55.33	60.984	61.183	64.534	78.155	87.727	98.643	103.78	93.213	98.582	120.8	124.14	135.4	126.97	123.78	133.15	145.23	139.01
0	0	0	12.936	31.153	23.971	26.093	26.345	29.067	30.844	37.06	31.511	40.201	50.589	52.766	83.26	123.03	225.79	295.51	349.56	464.29	695.91	916.73	1042.4	999.77	1146.5	1586.1	1703.9	1473.8	1548.2	2141.3	1786.9	1891.1	2457	2130.5	2251.2	2847.9	2837	2584	2657.4	2754.1	2909.4	2833.5	3059.4	2970.4	2958.8	2964.5	3079.8	3026.3	2991
0	0	0	5.9019	9.7309	11.09	12.755	16.419	16.848	19.68	23.342	14.858	18.01	25.314	11.957	24.906	25.743	17.924	20.575	18.572	18.561	19.396	18.321	4.7413	8.5941	7.0234	14.233	35.676	24.296	51.256	114.05	107.94	164.76	216.23	261.12	324.6	314.12	351.76	360.37	399.21	424.41	480.51	478.75	503.81	551.51	585.31	624.6	626.31	605.56	602.71
0	0	0	2.1483	12.194	11.23	1.1635	23.017	15.233	12.896	16.974	16.565	20.322	20.366	18.251	20.601	27.239	23.093	24.126	22.268	18.264	21.487	28.083	22.541	23.915	24.032	27.163	36.369	43.295	35.48	31.826	34.285	35.457	24.725	29.33	29.854	29.36	37.7	19.896	13.238	16.247	23.647	19.671	20.37	20.459	15.145	8.4911	13.767	11.523	22.094
0	0	1.8828	2.848	1.4212	8.6617	10.796	4.794	8.0198	7.7634	13.209	8.8834	9.6375	6.2926	10.647	11.878	11.934	17.228	14.862	6.7629	11.921	11.64	13.14	7.2056	17.88	16.658	15.429	18.48	11.408	21.391	16.982	23.712	23.572	21.948	25.027	29.011	24.852	28.692	29.029	38.948	34.132	37.073	38.776	36.071	36.326	47.961	48.382	49.843	41.738	38.698
0	0	0	0.18522	11.525	14.8	25.81	27.968	26.538	31.801	47.285	21.678	27.434	37.288	20.327	26.507	30.556	32.682	42.504	37.54	41.058	34.738	39.51	57.455	71.265	73.903	91.51	100.88	107.13	107.1	109.22	114.78	123.76	139.31	135.41	149.08	138.86	145.68	150.72	147.24	152.86	161.31	161.56	181.43	170.05	171.87	162.25	172.25	164.33	149.15
0	0	0	8.1223	5.7916	8.7714	12.963	15.484	21.806	25.019	23.613	23.457	19.314	14.734	19.131	11.341	13.384	24.37	29.609	17.803	23.959	21.299	33.238	26.957	36.513	49.603	67.315	59.935	85.544	147.74	161.24	120.82	127.12	137.06	156.14	194.97	223.51	227.56	280.61	291.76	340.35	361.08	362.15	375.31	389.53	396.4	436.97	443.48	499.53	489.74
0	0	0	0	24.608	56.416	87.884	81.645	102.59	118.95	130.65	142.88	139.66	137.66	137.07	156.43	191.51	217.94	209.87	228.18	233.43	174	198.09	186.45	190.2	183.32	195.1	258.66	193.15	248.62	258.26	187.31	211.59	204.1	208.66	205.46	200.56	217.84	216.25	214.29	219.96	206.33	198.21	202.98	188.02	184.68	203.13	191.68	200.71	212.25
0	0	0	8.9906	3.9666	5.0039	23.734	28.954	28.965	29.382	28.446	36.082	19.323	40.719	43.415	51.541	52.817	48.829	52.447	48.937	62.596	69.106	74.162	134.06	143.27	166.65	173.53	193.62	225.7	261.98	286.06	312.43	333.14	356.93	369.35	372.2	385.45	405.71	477.66	507.64	539.9	559.31	578.02	580.8	608.26	655.53	704.95	704.26	687.42	642.86
0	0	0	1.0377	8.0424	19.88	20.78	20.689	29.916	20.567	34.183	27.614	19.173	22.522	29.563	24.478	22.074	33.672	28.716	34.434	30.333	44.034	41.18	39.573	41.366	40.921	38.7	45.677	40.484	37.822	53.395	51.294	59.409	75.798	78.821	98.677	124.66	146.6	163.01	177.21	197.16	195.95	232.61	247.17	271.98	279.76	291.12	292.13	294.27	317.27
0	0	0	11.764	12.652	10.349	11.047	13.666	14.972	13.557	13.57	20.732	18.354	24.779	27.809	29.201	39.988	35.57	48.353	50.003	51.904	55.403	62.92	71.539	74.377	91.478	87.774	85.02	81.438	80.331	76.697	85.639	93.263	93.582	92.189	106.46	107.29	114.38	113.4	125.6	112.35	128.37	136.35	130.4	131.86	133.34	147.32	153.65	153.91	150.18
0	0	3.2438	9.2743	14.866	10.267	12.589	13.126	13.242	27.249	25.743	30.426	29.973	34.16	45.716	57.204	60.131	68.146	67.731	71.68	80.253	90.532	90.279	101.99	102.17	102.83	99.656	110.28	106.66	115.26	121.19	129	149.38	162.92	186.44	193.87	196.83	193.93	230.71	236.3	269.95	276.8	305.07	305.66	309.73	330.65	323.43	338.21	325.55	341.13
0	2.9565	0	3.5583	8.9435	0	7.7479	1.3583	14.614	13.868	17.049	14.05	9.1697	24.195	22.928	25.335	14.951	11.066	14.644	15.623	20.95	14.412	17.823	15.84	13.783	7.7173	15.624	6.4384	14.373	14.179	11.903	13.331	23.817	25.301	26.339	26.182	25.906	29.639	23.43	25.925	23.451	24.611	33.336	33.128	28.603	31.798	28.102	18.879	15.862	19.968
0	0	0	9.1277	17.953	24.24	25.42	20.432	27.178	29.21	29.557	58.667	68.809	96.786	118.09	153.7	188	239.77	279.53	312.17	341.19	383.06	448.17	447.58	516.77	589.51	705.57	722.9	829.91	907.42	1071.8	1146.5	1265.9	1428.3	1629.2	1725.7	1951.6	2084.2	2233.8	2371.8	2221.6	2318.9	2387.4	2411.8	2455.7	2282.5	2596.7	2331.9	2714.3	2833.7
0	0	0	1.8569	2.7798	14.845	21.342	26.854	22.698	25.677	35.772	36.243	32.948	45.112	36.404	51.219	66.576	84.166	96.636	111.43	111.65	109.39	137.38	131.6	145.7	153.76	153.35	182.28	191.35	179.61	190.24	215.86	222.33	256.61	259.55	286.75	289.78	305.64	310.94	346.9	361.44	372.37	409.89	411.63	414.16	438.12	443.48	454.35	464.2	480.48
0	0	0.57604	2.751	10.914	8.62	11.553	16.76	14.669	14.719	19.452	20.288	8.6972	24.517	15.715	23.112	23.276	26.073	20.049	28.546	27.57	31.245	32.299	29.819	33.195	31.487	42.35	40.589	46.147	41.264	51.113	47.037	46.783	49.748	51.24	66.362	65.449	70.176	78.58	72.043	74.991	83.985	89.209	91.171	85.745	85.286	84.855	89.203	85.286	92.375
0	2.5682	7.4767	12.531	14.413	4.3198	2.1448	15.106	8.4117	8.3942	9.4588	3.8176	16.387	14.069	18.629	31.068	34.239	31.19	40.149	62.185	76.242	116.44	170.37	224.64	274.29	324.33	371.15	442.23	501.82	539.24	599.13	613.21	674.31	710.3	762.71	795.49	832.65	833.85	850.34	891.35	900.03	899.28	911.94	941.11	926.87	973.01	977.77	969	983.99	967.41
0	0	0	8.667	10.141	9.6875	14.841	12.356	9.8905	16.79	17.034	26.107	22.654	19.375	17.29	20.819	13.354	11.001	17.608	20.789	24.547	31.098	31.101	20.616	15.923	18.921	24.491	14.544	20.033	22.487	31.143	9.5919	17.713	12.54	11.893	11.611	25.21	39.478	49.671	59.009	63.086	53.05	76.068	85.469	99.018	100.07	96.26	96.322	117.71	112.45
0	0	0	4.7004	13.282	15.133	11.903	11.985	15.192	23.096	19.324	29.012	17.463	29.327	32.427	41.483	45.408	42.795	57.031	55.35	55.108	58.077	72.883	72.759	73.814	81.053	81.894	77.489	88.523	82.156	84.497	89.543	99.684	97.066	99.222	109.28	109.35	114.46	119.26	118.27	118.62	124.8	125.31	126.06	123.14	129.33	125.55	134.03	143.38	141.7
0	0	0	5.7281	1.1032	18.63	24.189	26.955	36.151	25.158	38.685	35.634	43.355	34.309	29.719	46.039	30.273	40.22	42.538	39.563	43.749	45.089	38.9	65.573	85.177	131.2	184.11	244.14	313.95	333.91	426.83	473.01	502.63	603.02	672.3	742.38	814.81	834.75	884.14	931.99	947.73	989.97	1035.7	1018.6	1075.4	1078.1	1073	1038.9	1113.2	1080.8
0	0	0.66708	4.4029	13.57	9.704	14.603	12.271	10.341	15.536	17.419	19.869	10.621	16.67	14.859	17.612	16.146	14.417	7.1494	16.364	15.084	17.377	26.815	26.561	31.07	33.431	41.252	54.115	59.126	61.648	79.933	74.461	79.957	93.185	98.149	114.37	118.93	135.14	165.09	165.02	179.11	204.06	207.69	223.71	228.57	247.12	230.84	239.14	256.99	249.2
0	0	0	2.4331	9.4318	12.977	19.111	21.136	31.43	30.6	31.407	27.707	34.144	42.179	47.888	60.831	80.32	87.231	88.922	95.905	118.08	115.52	149.83	163.79	225.81	283.51	350.1	442.59	564.28	693.93	788.89	901.89	1049.3	1164.3	1272.7	1434.5	1546.3	1646.6	1753.1	1851.8	1887.9	1966.4	2051.1	2192.1	2256.4	2247.4	2305.7	2306.1	2366.1	2380.8
0	0	0	2.7404	10.578	16.697	21.389	22.829	27.156	30.764	30.446	28.297	28.891	26.12	31.048	30.111	36.591	31.657	22.7	30.606	19.262	13.894	16.636	26.469	27.338	36.809	57.692	84.849	117.75	158.31	190.11	232.38	276.82	337.8	407.65	450.96	495.92	545.48	604.31	611.93	662.83	698.35	714	739.11	759.25	787.06	815.82	815.36	857.28	864.39
0	0	0	9.0639	11.191	12.848	24.785	25.633	39.616	30.301	37.131	43.333	23.563	26.718	27.802	28.889	27.154	38.103	44.067	35.374	31.22	35.674	25.146	40.457	34.486	42.062	58.788	75.306	115.5	169.99	243.23	323.98	394.55	518.86	611.86	742.3	882.93	1016.6	1144.6	1287	1423.1	1522.9	1633.7	1633.5	1745.7	1882.9	1914	1921.1	1927.2	1985.1
0	0	4.6732	3.7904	5.8917	15.263	0.51096	13.456	15.412	11.139	9.4204	11.653	23.308	25.196	33.771	27.205	48.097	68.745	58.109	61.478	68.724	69.855	70.82	77.892	81.364	86.632	79.427	89.864	95.402	91.104	90.384	101.36	99.837	95.544	113.52	127.7	138.94	142.19	136.69	160.81	160.54	173.57	187.3	202.61	214.75	202.19	203.98	225.8	220.98	229.67
0	0	0	6.3053	2.712	9.4039	17.301	11.699	6.3231	20.922	25.696	30.292	30.875	30.449	25.106	26.937	24.635	21.813	30.484	28.382	33.78	28.603	32.368	40.196	50.271	68.25	88.287	106.56	126.89	140.79	159.31	177.58	193.13	209.61	228.76	217.76	254.47	246.07	259.77	270.87	288.64	292.88	291.97	297.86	325.72	313.82	318	327.85	312.57	317.39
0	0	0	4.9011	12.991	14.69	29.308	32.024	28.746	36.569	36.731	46.501	50.042	56.018	64.407	56.6	58.854	54.104	55.375	61.955	49.657	54.676	56.938	59.865	63.769	72.644	78.172	78.993	73.494	81.189	92.55	103.25	119.05	133.7	153.23	177.05	204.71	218.2	259.28	280.47	301.15	323.96	350.78	401.03	369.83	394.07	412.42	422.09	451.77	466.65
0	0	0	6.5568	9.9206	16.287	18.808	29.886	23.033	33.995	25.307	25.025	35.577	31.096	54.741	106.56	141.85	187.74	296.01	366.33	421.74	514.17	583.99	668.28	700.87	759.27	820	852.7	870.99	940.72	948.97	932.92	1000.1	985.77	1018.3	1049.9	1036.7	1064.1	1034.4	1091.4	1058.7	1047.4	1094.4	1076.1	1066.9	1054.2	1019.5	1066.2	1052.7	1038.1
0	0	0	5.7513	10.779	15.059	9.1786	14.972	22.893	22.548	19.407	21.11	18.011	16.938	25.568	29.05	34.291	33.254	26.443	36.699	27.781	28.32	29.324	31.241	33.036	31.801	32.513	35.794	38.664	41.552	46.858	57.341	80.702	115.84	194.45	242.05	306.02	418.33	481.61	563.51	660.4	698.59	777.53	860.8	633.8	710.43	926.92	1024.5	1054.7	1077
0	0	0	3.7231	12.115	12.284	19.166	17.298	23.601	27.195	37.786	31.616	33.06	28.545	36.449	35.43	40.252	35.543	34.677	33.849	34.403	33.847	32.976	25.854	24.2	25.709	20.891	15.788	15.116	18.485	8.2188	12.931	29.021	33.481	30.84	30.63	22.674	21.496	28.128	31.625	29.013	35.931	40.859	42.87	30.338	34.67	34.641	33.565	39.275	44.346
0	0	1.9498	19.207	0	5.0046	13.357	21.762	25.051	23.193	23.665	27.829	28.475	24.303	37.079	44.728	41.248	37.488	42.476	48.802	40.565	42.618	49.061	47.562	43.819	50.153	53.977	55.7	56.736	60.84	52.345	67.686	65.664	72.438	87.034	83.061	102.64	103.28	114.44	120.34	130.36	135.54	146.27	148.57	140.45	151.82	159.65	174.85	161.6	159.41
0	0	0	1.7773	10.391	12.165	7.9645	3.8951	4.8626	8.7148	21.794	21.176	30.029	45.919	53.312	46.015	45.996	41.899	38.316	46.097	53.964	47.056	54.265	62.031	56.348	50.864	54.389	46.449	50.088	54.88	56.38	70.151	121.27	200.18	308.91	435.06	565.81	708.45	881.09	1021.6	1139	1329.1	1503.5	1642.2	1839.8	1918.5	2022.6	2113.2	2245.4	2400.2
0	4.1509	0	16.109	11.87	11.21	9.8899	18.132	21.789	11.372	29.246	28.43	35.872	39.298	36.569	43.395	40.059	38.288	47.507	58.854	98.194	114.78	138.76	192.9	245.41	275.55	336.32	375.81	450.53	503.71	572.94	702.9	757.23	830.62	951.72	1027.8	1046	1173.3	1221.3	1304.7	1342	1395.2	1453.4	1481.9	1467.9	1510.5	1539	1547.4	1598.4	1543.3
0	0	0	6.9181	6.5951	12.698	6.1774	7.6125	17.294	17.303	14.2	14.314	5.1747	4.8538	51.58	0	39.586	50.729	40.522	62.504	76.51	90.313	119.75	147.05	181.19	206	261.07	294.47	374.85	437.39	540.73	788.48	965.62	1061.7	1324.8	1484.6	1612.6	1887.1	2001.1	2232.5	2426.7	2550.4	2719.4	2532.8	2710.5	2680.6	2694.5	2821.1	2857.5	2972.6
0	0	0	18.295	8.6233	23.923	21.074	27.895	16.988	19.901	25.029	15.04	14.796	17.267	15.134	31.067	21.121	12.728	12.096	9.0872	8.1228	10.11	6.3023	11.626	0.83495	13.343	11.337	25.505	10.583	13.896	4.2754	10.368	21.842	22.211	19.575	20.543	23.479	18.328	18.354	28.689	3.4157	20.947	22.993	35.806	35.654	17.344	13.802	28.376	11.154	27.84
0	0	1.7413	7.1275	2.922	7.9854	9.6085	22.775	18.164	6.6733	18.023	19.371	18.547	11.494	18.875	27.938	40.853	60.828	103.54	136.39	146.24	185.4	233.83	282.2	291.84	330.98	413.2	421.01	492.85	600.76	718.7	668.25	757.43	828.66	897.69	921.51	1052.5	1076.4	1139.8	1214.5	1286	1324.8	1331.1	1319.9	1353.3	1374.5	1537.7	1452.6	1484.1	1451.1
0	0	0	8.6898	9.8068	10.608	19.714	27.761	32.733	64.678	80.822	108.77	135.34	175.14	208.29	218.03	261.17	273.07	275.13	296.82	326.08	318.43	363.11	406.57	481.77	573.69	655.91	764.38	783.78	988.41	997.75	993.45	1087.4	1145.9	1224.3	1363.6	1399.5	1566.2	1617.7	1601.2	1681.1	1703.9	1717.2	1719.7	1759.1	1803.6	1754	1791.4	1779.9	1783.2
0	0	0	0	6.8592	11.201	10.067	14.874	13.428	17.337	29.076	22.84	18.356	16.31	19.321	28.001	18.606	30.608	32.858	37.71	26.244	20.254	29.482	25.236	40.409	39.387	40.585	40.921	36.721	37.861	34.445	35.57	34.633	42.349	42.333	46.639	40.088	39.52	40.618	38.082	33.098	34.667	39.347	51.389	43.366	46.339	34.322	48.22	43.032	43.57
0	0	6.2715	12.785	10.355	10.623	11.983	20.317	11.399	6.3483	12.87	0	9.8156	0	4.5499	0	7.9644	0.67503	0	0	0	0	0	0	0	0	0	0	0	0	0	0	0	0	0	0	0	0	0	0	0	0	0	0	0	0	0	0	0	0
0	5.9295	2.7403	22.103	11.88	11.457	4.0887	4.7022	0	0	1.5686	0	0	0	0	0	0	0	0	0	0	0	0	0	0	0	0	0	0	0	0	17.041	61.28	113.68	202.85	319.57	473.8	617.71	825.15	1015.5	1195	1412.1	1600.8	1785.1	1989.8	2200.4	2294.8	2438.3	2607.8	2759.7
0	0	0	8.3967	9.9484	9.7551	4.5446	0	0	0	0	0	0	0	0	0	1.5164	0	0	0	3.646	2.5011	0	0	1.1702	9.2043	8.3769	5.2355	14.243	6.495	8.7214	4.4598	15.73	16.27	17.928	23.022	20.426	29.477	44.823	46.719	46.369	47.375	47.159	61.472	63.36	61.507	68.822	68.703	78.077	69.601
0	0	0	5.7547	3.8287	25.725	22.815	26.112	28.563	30.287	42.923	47.055	45.278	51.25	53.461	66.823	109.79	142.02	167.4	203.19	232.65	266.16	340.56	332.01	417.23	474.41	552.59	572.36	715.18	771.46	885.34	920.88	995.06	1071.3	1179.5	1227.8	1349.2	1280	1396.4	1463.1	1504	1543.2	1557.3	1575.9	1572.2	1535.5	1644	1525.2	1637.1	1565.4
0	0	0	5.5705	5.2051	25.471	28.1	33.819	39.074	35.483	41.4	58.12	64.931	72.873	68.958	80.788	89.555	97.568	107.96	92.608	96.975	108.1	104.81	107.24	116.04	115.83	127.18	113.93	117.83	126	134.97	132.59	142.03	131.98	137.87	132.87	136.4	120.21	118.88	113.28	120.58	127.06	124.53	124	117.52	134.33	123.79	118.73	125.27	112.21
0	0	0	6.637	6.3042	13.846	14.235	23.62	31.658	40.643	42.122	84.312	132.71	201.47	339.73	387.87	543.35	666.59	799.44	970.19	1122	1271	1393.9	1579.8	1645.8	1831.4	1975.6	2081.4	2263.2	2278	2378.6	2471.6	2585.1	2659.3	2768.3	2853.5	2910.9	3015	2925.5	3007.5	3032.6	3060.7	3003.7	3078.3	3088.1	3080.6	3076.5	3108	3098.6	3042.3
0	0	0	2.0774	22.356	15.384	25.51	23.12	22.943	36.43	35.625	27.21	27.9	23.513	21.756	19.021	40.333	51.545	43.789	49.069	69.955	67.404	89.243	100.62	123.54	139.05	148.34	154.54	149.13	181.48	187.56	186.21	200.08	239.05	250.39	258.8	283.57	298.37	295.97	341.26	330.28	357.07	338.74	373.72	346.28	331.64	351.4	372.34	308.01	267.45
0	0	4.3003	6.1295	6.5687	14.71	25.381	26.235	31.544	30.081	26.039	31.861	38.09	36.708	43.741	45.368	41.504	40.714	44.086	46.388	42.466	49.634	44.779	42.755	40.553	44.015	43.531	42.196	46.338	47.636	42.793	44.539	40.506	43.773	54.282	48.45	51.878	50.226	53.086	59.924	60.019	63.743	68.792	70.625	55.841	60.232	67.651	64.566	67.199	70.216
0	0	0	0.64109	12.622	22.328	21.044	25.329	31.199	20.983	26.363	37.814	35.743	44.822	45.512	49.488	54.173	69.481	48.15	79.277	74.247	66.526	92.877	61.666	69.571	82.864	126.22	59.564	64.956	34.778	61.693	43.983	51.812	56.947	85.894	52.642	104.73	65.17	88.417	108.19	111.24	125.85	89.037	89.505	114.43	82.59	174.91	87.548	140.56	99.239
0	0	0	8.548	7.8937	13.296	20.725	14.052	20.549	18.6	24.734	24.458	30.399	20.252	39.76	41.675	47.716	48.18	43.196	49.409	58.171	58.281	62.323	63.438	57.28	68.956	68.024	75.219	76.691	68.251	80.235	81.979	84.699	71.809	68.579	73.296	72.826	80.13	75.468	77.44	84.983	86.358	75.066	75.949	74.23	72.889	82.441	88.745	95.094	90.25
0	0	0	14.161	17.75	21.15	10.894	3.1881	10.271	0	5.1583	17.299	21.342	14.624	25.264	18.56	26.635	21.854	26.634	18.059	25.292	23.277	19.22	21.307	16.195	28.584	30.564	25.774	38.373	31.688	37.732	41.18	50.018	60.113	68.939	63.625	64.205	82.603	91.207	92.85	96.214	100.53	114.91	119.11	127.66	132.4	152.03	159.86	168.91	175.95
0	0	0	8.4597	2.6297	6.8573	23.004	20.72	18.635	29.131	22.452	40.876	33.62	31.678	35.186	43.592	53.92	68.492	84.874	101.91	131.75	152.4	161.69	174.1	179.79	220.38	231.42	248.14	257.35	270.28	281.28	277.1	297.74	316.48	311.08	321.54	342.63	344.03	348.55	388.62	397.47	407.05	409.45	410.67	433.81	425.68	420.78	423.41	428.24	433.58
0	0	2.2484	5.6371	15.461	13.44	14.508	15.866	22.51	32.227	29.819	40.395	47.24	60.498	64.93	87.889	79.736	93.332	98.877	100.74	104.23	119.8	132.63	128.26	143.88	155.43	169.02	158.91	164.85	179.97	200.05	229.86	309.97	365.09	465.46	614.04	714.27	860.72	982.84	1113.5	1248.9	1393.3	1533.1	1585.6	1727.5	1790.9	1824.2	1864.9	2015.7	2057.9
0	0	0	0	11.414	12.001	10.335	17.485	10.906	13.877	21.25	14.951	20.487	27.485	29.852	34.667	33.931	25.189	26.679	26.017	25.851	29.378	29.597	32.665	36.205	32.831	33.18	30.353	43.871	35.567	32.211	30.942	32.971	39.482	36.169	39.386	37.105	32.794	38.189	41.34	31.879	34.889	42.457	50.773	49.512	47.24	46.145	39.013	33.342	41.531
0	0	0	8.3706	0.23125	15.081	6.8946	21.318	3.801	7.3529	11.26	9.8201	6.5675	8.487	9.5977	16.496	23.425	15.665	12.477	7.8033	19.1	20.649	24.505	21.712	15.431	28.486	23.38	29.505	28.354	35.378	28.117	31.213	32.899	29.009	40.697	44.402	62.179	58.156	67.049	65.554	70.594	74.092	79.961	102.5	99.654	97.215	98.164	110.86	105.97	127.63
0	0	0	3.6002	8.1007	6.701	10.773	14.075	8.635	15.475	16.161	24.777	14.433	31.624	19.861	37.13	32.341	36.306	36.298	44.079	44.278	44.353	53.207	52.025	55.642	60.427	58.877	61.23	74.698	73.687	73.187	71.284	70.918	70.377	63.951	76.769	71.624	79.329	90.184	85.953	89.708	98.691	102.27	99.474	96.353	102.63	94.481	100.56	95.572	93.088
0	0	0	5.9795	10.612	14.711	12.695	18.041	22.473	20.486	19.976	26.382	20.56	6.4538	37.253	0	24.918	20.11	21.229	52.46	64.052	72.103	117.17	151.55	186.82	212.64	249.65	270.65	304.53	302.49	370.03	371.4	396.46	418.63	427.73	427.29	398.09	459.9	470.49	478.86	499.57	506.71	518.47	511.69	497.32	495.93	495.43	496.91	482.5	502.3
0	0	0	11.373	13.628	13.896	15.584	25.706	31.62	45.524	76.121	114.35	151.37	207.54	249.41	328.99	381.82	451.3	488.75	555.95	597.66	652.59	660.99	728.1	734.87	731.04	777.38	766.45	800.15	801.12	826.1	863.39	867.09	858.52	878.87	867.38	891.76	903.52	902.35	895.21	876.28	880.76	881.53	869.75	895.08	847.18	830.18	830.62	826.69	812.35
0	0	3.1367	4.4704	4.1344	9.5302	20.426	21.671	26.61	24.69	31.594	24.372	25.446	18.698	20.291	19.21	19.758	34.146	36.58	36.466	37.942	40.182	35.667	36.921	38.415	44.026	41.109	41.898	39.652	43.57	46.654	44.564	51.586	44.632	49.302	43.445	48.778	48.073	49.692	47.223	50.376	54.188	49.101	46.354	53.156	61.404	68.102	67.244	62.819	54.833
0	0.97934	0	10.138	5.0879	7.2297	9.747	17.541	14.127	17.484	14.124	19.188	17.566	21.333	17.012	15.268	10.187	18.988	11.634	16.246	22.632	6.9133	15.097	15.778	16.675	47.752	37.78	25.388	32.193	57.361	34.963	54.153	49.004	64.795	62.771	65.282	70.12	112.03	111.89	136.42	133.65	128.4	138.42	127.58	130.44	140.19	133.1	141.23	129.77	145.27
0	0	0	13.37	16.545	17.592	28.737	28.261	47.309	71.468	116.19	186.67	278.72	417.1	662.09	768.31	1017.2	1137.1	1309.5	1474.4	1710.4	1911.9	2133.6	2182.9	2180.3	2306.6	2358.7	2753.4	2584.5	2683	2757.2	2763.5	2853.3	2842.7	2921.8	2896.3	2953.4	2950.1	3105.6	3017.3	3186.8	3102.7	3137.2	3057.2	3132	3091.2	3145.1	3158.5	3116.8	3249.9
0	0	0	2.6414	1.5806	12.289	24.159	26.435	32.178	35.422	31.885	38.805	42.223	40.773	36.68	34.134	28.565	17.796	30.276	27.313	36.669	24.777	28.462	36.075	36.1	49.23	54.758	59.013	66.068	68.607	74.445	73.937	79.621	82.207	90.049	93.224	98.83	85.404	94.309	102.78	118.11	103.88	101.93	92.421	97.29	95.111	93.479	91.825	93.874	105.58
0	0	0	3.9876	9.4116	13.534	20.865	26.993	37.606	56.528	61.585	67.885	87.63	86.499	103.65	120.12	131.34	148.52	145.02	161.12	168.74	171.56	167.55	174.12	176.54	183.3	196.48	192.04	188.81	180.81	191.31	194.34	213.94	216.65	225.67	250.98	252.83	277.99	289.52	315.54	327.58	339.79	359.2	368.76	378.16	384.85	393.13	382.5	402.1	414.41
0	0	5.694	11.425	7.4006	16.137	30.919	32.465	20.704	35.331	26.529	33.124	38.237	38.382	42.617	62.91	86.521	132.03	177.59	226.14	267.25	336.03	365.57	422.63	483.96	537.02	596.19	716.89	712.92	851.52	881.6	992.48	1094.7	1226.3	1241.2	1348	1358.7	1478.9	1571.5	1546.5	1616.6	1672.3	1780.7	1784.5	1724.5	1889.5	1769.1	1862	1755.2	1800
0	0	0	5.4641	14.584	12.451	27.302	31.511	27.448	41.535	48.166	42.689	49.105	36.304	55.768	49.819	53.619	43.528	53.131	55.707	63.223	87.24	90.625	126.97	144.82	192.14	230.68	288.39	332.99	399.41	457.47	507.35	604.81	642.25	689.44	699.72	762.44	820.5	853.3	878.45	930.75	946.87	948.13	981.55	992.74	989.22	977.59	971.12	962.96	988.36
0	0	0	18.005	1.8239	30.755	33.761	38.109	28.228	36.92	48.381	44.726	58.417	49.633	50.018	65.117	63.082	63.444	67.143	57.262	70.411	78.601	71.884	68.012	60.924	63.622	51.056	61.253	51.736	52.123	49.433	49.432	57.625	55.829	67.202	57.377	69.833	73.464	59.854	10.827	0.89634	9.2312	4.847	11.699	15.762	4.4036	0	63.192	49.583	66.554
0	0	0	2.0923	8.0458	13.725	22.887	23.759	21.957	32.069	41.147	46.003	41.988	47.559	48.007	53.447	62.613	67.675	72.906	82.122	77.487	76.194	82.985	79.332	98.164	103.08	108.67	107.56	112.35	107.66	110.16	122.84	126.7	129.99	131.51	152.37	157.72	162.37	166.45	178.49	179.87	195.33	214.34	239.13	238.57	251.76	265.76	269.52	276.52	266.45
0	0	0	0	10.355	13.521	16.82	21.686	26.616	20.586	22.896	31.909	30.526	33.778	35.853	33.419	31.157	39.219	47.153	89.11	120.69	162.3	219.16	291.89	350.93	477.2	533.37	628.21	719.6	793.63	876.42	977.02	1064.2	1095.9	1161.2	1197.6	1248.1	1272.1	1324.1	1344.3	1367.8	1376.1	1384.4	1394.4	1398.1	1420.6	1430.2	1411	1449.3	1441.4
0	0	0	1.5582	2.645	30.292	36.587	35.52	34.907	40.998	41.973	57.527	52.438	59.075	62.49	55.392	71.11	88.448	102.19	160.06	202.04	268.39	391.71	461.69	611.71	750.14	855.76	903.65	986.76	1049.1	1231.9	1264.4	1348.1	1325.9	1368	1416.9	1617.4	1259.2	1287.3	1275.2	1304.2	1334.9	1211.8	1222	1364.7	1352.1	1424.1	1490.9	1603.9	1534.7
0	0	0	4.0679	16.875	12.783	18.205	29.816	23.297	15.117	19.665	19.97	21.188	17.05	14.159	13.36	5.2785	7.7849	0	9.576	8.6473	9.9761	14.932	20.467	22.301	39.911	43.205	51.979	50.921	62.188	61.953	61.506	65.241	62.426	66.574	71.254	70.292	62.133	82.745	81.349	82.883	77.034	62.124	88.259	78.237	86.165	83.876	76.521	80.907	70.022
0	0	10.163	7.4793	0.52562	5.0952	18.423	13.185	9.4891	30.233	20.397	22.598	32.903	30.208	40.34	33.545	12.996	32.714	81.189	89.688	134.79	220.57	219.32	293.77	388.53	494.27	512.5	738.07	785.59	936.14	959.61	1023.3	1033	1184.1	1302.2	1461	1409.3	1548.4	1582.3	1564.4	1506.2	1501.1	1533.2	1668.5	1750.1	1821.5	1626.5	1743.3	1522	1747.5
0	0	0	2.7226	4.492	12.171	19.367	22.503	22.613	13.106	17.26	20.252	17.764	25.248	26.996	23.751	27.845	25.861	10.477	27.318	23.189	25.872	26.627	37.41	55.903	85.165	114.19	159.41	201.95	243.74	281.54	324.66	364.12	413.94	422.26	464.6	511.19	550.05	553.6	615.44	603.69	635.06	632.55	660.05	661.99	697.97	687.86	697.67	704.46	700.79
0	0	0	4.683	10.103	6.9951	20.417	25.301	28.939	38.18	37.723	41.394	41.033	30.314	40.073	39.055	44.265	45.602	30.19	37.969	31.898	30.924	38.258	36.944	30.594	30.153	42.652	44.09	40.288	30.757	36.218	40.694	42.808	29.504	25.068	24.84	23.658	29.614	23.511	19.308	26.297	28.863	26.101	20.992	14.02	18.779	17.767	22.34	23.18	24.055
0	0	0	11.747	14.811	14.235	16.226	16.59	12.176	14.073	11.139	8.6622	8.983	7.8035	15.102	15.375	33.294	40.883	72.764	113.58	217.21	316.96	451.81	553.43	717.34	813.75	1007.7	1184.3	1347.6	1615.9	1873.9	1913.8	2166	2859.6	3192.4	3314.5	3573.6	3739	3894.1	4144.1	4223.9	4474.7	4542.4	4608.5	4555.3	4674.8	4313	4173.4	4254.7	4138
0	2.3239	0	8.0922	7.0909	13.262	9.8819	8.4085	15.434	34.652	46.754	60.449	80.85	115.63	130.81	170.34	178.35	206.92	242.55	264.24	296.06	312.78	338.84	405.02	467.85	528.53	640.73	765.7	937.69	1089.3	1227	1445.2	1535.8	1757.4	1990.7	2114.5	2380	2611.9	2714.4	2699	2837.3	2981	3033.3	3123	3437	3253.7	3325.9	3394.4	3378.2	3549.7
0	0	0	6.355	24.511	31.163	30.219	27.729	42.035	41.371	41.656	56.749	62.902	67.583	88.115	98.807	130.66	167.98	179.06	195.31	192.97	243.47	246.06	272.49	258.17	289.72	311.79	318.11	330.67	345.74	364.85	400.93	413.08	421.13	447.09	467.96	492.05	473.99	514.15	530.58	519.87	519.6	545.57	539.83	548.14	550.72	563.38	569.07	563.6	564.46
0	0	5.214	6.9934	6.0125	3.2517	22.769	8.6014	13.202	18.451	12.645	23.31	26.063	20.063	21.146	28.09	48.151	91.149	186.4	267.12	364.84	558.72	684.11	784.21	938.83	1136.3	1333.1	1561.1	1682.9	2032.3	2068.6	2456.2	2690.5	3032.6	3138.6	3412.6	3647.8	3937.9	4196.2	4434	4807.6	4908.1	5176.7	5330	5356.6	5555.6	5473.4	5642.1	5757.9	5735.3
0	0	0	7.9771	12.393	6.4044	11.584	10.159	20.302	14.682	18.012	23.67	22.873	13.239	26.786	21.182	32.035	28.88	21.731	22.922	27.259	24.432	32.526	31.166	30.601	37.799	33.146	44.514	45.388	44.407	52.453	55.774	50.689	34.667	39.546	48.526	59.201	70.295	74.274	95.301	106.36	117.96	143.74	155.6	162.21	187.48	204.17	235.44	252.35	268.79
0	0	0	6.8426	4.511	7.4292	11.317	12.792	18.417	28.607	50.518	96.709	132.29	176.59	211.94	247.95	307.96	347.72	399.96	445.44	483.04	495.35	547.89	570.31	577	616.55	644.11	679.04	704.75	711.5	709.02	686.04	673.07	687.17	584.67	715.51	561.9	646.32	664.28	684.58	672.57	663.69	667.71	662.26	680.22	658.03	671.69	689.52	690.81	687.92
0	0	0	3.2276	11.994	1.5314	22.181	14.257	25.565	23.304	17.296	22.858	19.576	22.068	17.501	19.751	19.313	27.238	17.489	13.421	22.053	15.279	24.78	27.284	28.12	27.808	26.022	35.005	17.726	20.292	17.291	19.22	36.168	23.28	16.472	17.639	11.723	15.451	23.212	30.454	32.859	21.153	15.866	22.407	14.663	14.905	21.653	0	20.683	17.054
0	0	0	3.2607	3.5341	7.312	8.6573	7.4904	8.4407	20.693	34.397	55.469	88.647	112.71	135.34	186.88	208.84	243.54	263.76	284.56	306.04	322.82	337.75	351.61	367.84	372.41	368.84	389.55	392.89	427.77	455.61	507.98	562.33	550.89	576	583.64	621.07	665.41	711.78	727.84	774.58	794.38	787.85	838.26	828.21	856.23	884.8	836.39	894.69	904.84
0	0	0	0	42.17	29.716	53.348	60.573	59.361	77.064	77.535	85.103	83.158	80.125	96.366	115.86	152.28	166.87	218.49	259.98	316.82	368.98	436.14	497.86	547.1	642.42	702.15	812.52	889.58	961.61	1060.5	1175.9	1278.9	1348.8	1487.7	1555.9	1671.6	1703.3	1785.5	1865.2	1920.5	1934.1	2006.1	2053.6	2084.3	2051.2	2124.3	2112.7	2197	2197.3
0	0	9.7056	2.8898	10.783	11.868	18.35	25.188	14.01	28.673	20.259	34.977	38.804	32.91	36.905	36.877	30.188	44.081	75.835	55.587	67.774	94.905	103.45	117.14	199.02	227.9	269.16	423.92	469.95	710.77	842.58	1057.5	1270.1	1521.1	1777.7	2013.8	2136.4	2331.8	2528.9	2669.8	2866.6	3014.7	3193.6	3172.6	3241.4	3441.1	3341.8	3396.8	3483.6	3492.7
0	0	0	3.3973	12.779	21.142	24.412	23.599	29.39	22.785	34.105	33.76	33.042	21.325	27.342	29.131	29.3	58.419	60.036	97.024	133.29	143.89	205.8	197.72	266.23	303.37	380.74	358.36	426.6	432.74	487.19	487.26	526.84	575.55	672.91	685.41	765.09	803.78	846.52	917.84	869.82	942.61	943.79	946.93	1013.6	1001.8	1115.7	1059.5	1106.5	1080.2
0	0	0	6.038	5.1553	16.31	11.89	13.072	21.015	28.06	29.405	30.324	27.524	30.777	30.359	37.907	40.987	49.542	54.859	62.531	73.301	81.837	80.311	90.739	91.99	107.23	104.07	114.07	117.23	112.48	114.69	118.18	115.21	124.74	137.64	152.2	142.52	160.29	158.81	156.43	163.09	165.4	165.78	166.09	167.63	171.63	171.01	170.32	169.73	181.15
0	0	0	9.4138	17.565	16.953	23.672	33.982	33.087	35.423	36.296	38.089	64.128	52.747	49.161	53.05	55.834	68.942	61.477	48.09	49.74	48.153	53.205	52.51	63.277	55.141	48.5	57.242	57.887	56.988	51.002	55.79	53.298	36.533	46.213	44.51	44.239	41.523	40.315	47.012	44.361	38.138	35.312	39.429	33.548	41.403	53.277	42.471	35.999	32.131
0	0	5.0748	8.5889	6.3993	8.7884	6.736	0	8.0706	6.0618	15.651	13.926	11.011	8.8082	18.853	12.914	21.97	14.83	13.977	7.19	4.5525	5.1266	1.2853	12.095	12.457	14.157	9.7339	8.8677	6.3875	5.9626	0	3.6655	2.2428	12.244	6.2992	14.038	22.623	32.118	32.808	42.455	40.595	61.769	61.592	73.308	74.153	66.708	67.252	72.802	73.53	77.82
0	0	0	7.43	8.0041	10.423	11.228	11.243	12.174	18.69	14.885	5.2645	12.47	14.595	8.9676	9.5746	15.361	18.26	6.547	9.1076	20.051	21.641	46.789	33.435	43.392	46.913	61.986	73.652	57.988	83.414	82.2	97.632	131.11	123.32	127.33	126.99	123.59	150.56	156.23	166.08	174.17	164.73	182.18	178.42	185.59	185.82	189.64	171.55	189.21	191.82
0	0	1.1158	9.1415	10.726	26.558	22.754	20.305	23.952	29.203	32.265	20.823	29.41	22.794	18.75	19.598	16.674	22.743	16.897	4.6949	14.114	15.904	13.903	7.2016	16.077	16.367	11.93	16.426	7.2198	18.749	25.357	14.94	23.274	16.764	25.296	22.105	36.095	31.411	35.364	38.313	43.33	48.407	51.892	43.742	44.193	59.56	54.553	63.686	50.713	37.981
0	0	0	7.911	3.0036	22.877	17.388	5.9659	7.8979	20.439	9.4611	28.87	30.578	0	37.558	0	20.416	9.3824	14.669	25.689	23.896	15.682	22.011	29.526	32.066	40.433	65.644	85.286	138.91	167.55	231.09	259.6	306.36	328.77	403.84	466.28	518.26	550.18	603.1	634.49	683.7	729.89	755.27	793.25	820	832.16	834.94	870.56	940	919.2
0	0	0	2.1221	12.419	21.766	14.908	35.257	20.334	37.137	40.728	40.536	31.578	34.395	35.291	30.988	22.04	31.089	39.362	44.767	67.602	67.902	67.756	83.843	97.811	122.95	152.46	172.15	179.67	229.58	250.57	293.76	300.21	366.42	445.54	477.06	534.28	606.28	670.94	716.53	740.89	791.38	798.74	836.21	858.46	857.02	869.68	912.02	949.24	941.99
0	0	0	7.1686	4.5885	10.527	20.575	22.306	14.772	33.316	21.522	23.626	29.962	24.88	33.156	32.652	42.365	73.94	141.25	251.09	387.73	590.05	818.16	1028.9	1267.2	1528.1	1745.8	2049	2278.5	2591.4	2857.7	2994.1	3289.7	3379.3	3732.2	4046.2	4321.4	4553.3	4732.6	5044.1	5104.6	5451.6	5204.3	5345	5676.7	5627.9	5797.2	5708.7	5845	6086.7
0	0	4.9656	6.6561	13.855	16.212	7.1153	17.382	23.137	28.252	36.832	30.249	28.823	37.772	27.975	31.597	34.309	33.586	31.892	42.216	49.742	45.113	42.964	41.579	47.256	63.292	72.972	97.478	109.17	124.93	136.87	159.42	168.65	183.18	199.42	218.46	241.04	251.42	279.61	283.29	293.37	306.01	320.78	326.51	348.29	344.57	352.82	349.83	348.67	354.42
0	0	0	12.647	2.4979	12.067	7.0608	13.756	17.28	20.113	17.597	23.518	16.09	5.2845	48.19	0	56.632	69.277	113.37	189.7	264.61	323.27	460.43	553.59	647.49	732.76	822.93	873.06	939.07	1044.5	1161.7	1218	1336.4	1405.4	1513.8	1542.8	1655.2	1653.1	1760.6	1838.5	1899	1949	1976.4	2072.1	2080.6	2044	2135.5	2203.1	2182	2204
0	0	0	2.4099	10.217	9.0287	18.861	16.202	30.137	23.818	24.59	34.946	48.724	41.396	40.657	37.833	54.379	59.678	59.559	48.516	42.145	46.076	44.594	50.955	57.815	53.554	63.512	46.54	49.535	54.783	57.207	54.68	52.99	53.329	73.087	82.599	88.742	84.207	68.459	59.046	71.643	83.508	105.57	110.38	129.53	118.08	104.12	95.309	93.486	112.19
0	0	0	15.317	6.9325	27.359	19.603	28.343	39.206	43.641	36.041	37.252	29.436	29.934	23.027	27.365	27.512	32.592	37.747	33.588	26.739	26.868	38.649	25.299	21.353	32.329	20.927	33.561	36.625	31.709	35.396	23.962	28.596	35.911	27.195	30.267	30.914	40.021	27.296	33.092	34.68	31.922	39.587	39.612	33.141	27.235	34.891	36.566	33.235	30.59
0	0	0	5.8188	6.6511	22.811	17.645	24.356	22.176	19.386	21.278	31.122	41.457	38.985	49.984	58.9	68.702	105.23	96.236	124.39	123.72	142.35	179.44	168.94	232.64	250.06	322.49	308.23	376.66	407.73	461.73	460.2	503.89	529.12	568.43	574.83	632	623.2	664.07	653.55	681.43	712.08	688.73	689.83	730.29	702.89	782.01	707.88	742.9	742.16
0	0	2.7112	2.0456	2.4674	8.6168	12.152	11.455	16.507	12.235	17.021	11.247	20.972	28.381	29.681	40.095	34.2	46.705	41.93	58.088	60.328	72.739	76.213	82.888	82.009	86.179	92.077	90.857	88.578	81.959	87.791	98.059	93.932	106.9	94.427	107.45	105.04	114.85	111.99	115.85	121.7	125.67	121.51	126.89	136.21	140.41	149.32	143.17	144.71	145.61
0	0	0	6.5218	15.565	6.7694	7.8639	14.424	13.359	13.432	18.471	12.571	10.169	13.447	13.478	19.363	55.56	80.775	114.02	149.14	208.67	243.1	331.07	370.7	402.74	465.68	513.07	552.83	593.12	626.76	683.12	700.27	738	778.79	810.5	844.24	835.9	849.23	921.07	917.12	958.28	971.1	1013.2	1023.7	1027.1	1055	1061.9	1058.6	1055.1	1086.2
0	0.10312	0	8.1927	3.7864	4.432	8.9125	7.0353	18.951	16.864	18.782	28.22	27.773	27.244	26.485	32.074	40.16	43.853	47.463	51.839	63.25	51.413	76.144	78.485	83.769	91.935	104.17	140.66	148.17	200.96	278.49	358.17	457.87	554.26	648.63	766.49	847.24	979.85	1083.1	1148.2	1263.8	1349.1	1372.1	1388.8	1463.7	1316.9	1322.8	1353.1	1357	1402
0	0	0	16.906	5.7509	14.255	25.736	24.665	26.144	20.563	27.303	32.679	7.6088	27.662	20.212	42.075	54.147	96.142	137.03	178.19	252.04	310.19	350.03	436.09	481.31	557.41	624.86	663.09	743.21	815.16	857.5	936.77	944.43	1008.5	1075.7	1083.8	1135	1129.1	1177.4	1155	1203.1	1254.8	1260.8	1169.4	1211.9	1217.7	1225.1	1212.7	1194.8	1159.4
0	0	0	10.51	8.1899	7.2792	20.966	8.962	11.755	14.577	25.464	27.344	32.616	32.034	46.611	53.569	67.217	92.839	84.942	113.08	120.56	139.81	166.89	196.58	256.64	297.23	386.14	480.04	575.16	687.4	830.26	990.04	1184.9	1365.8	1490.4	1607.4	1749.9	1913.3	2063.3	2244.7	2398.8	2468.2	2618.2	2720	2858.4	2919.8	2943	3007.7	2972.9	2990.7
0	0	0	6.6843	0	12.773	13.769	23.9	17.336	27.657	20.646	22.778	16.559	20.759	24.606	34.582	42.856	37.443	41.343	35.213	47.413	54.831	60.702	61.379	75.067	73.51	74.732	97.679	111.8	121.63	136.97	145.1	15.35	6.3786	8.7506	2.9707	0	0	0	0	0	0	0	0	0	0	0	0	0	0
0	0	0	5.6917	7.103	5.2562	9.2457	4.2989	6.8779	19.697	8.7971	20.987	10.057	9.7854	10.886	25.171	33.396	53.665	66.782	81.707	122.24	113.46	122.08	144.6	215.96	183.52	234.93	269.64	296.75	283.28	299.67	322.5	349.53	360.45	384.14	382.81	398.62	367.68	413.65	404.47	428.22	371.98	387.36	382.66	378.47	364.84	397.35	424.72	426.65	407.73
0	1.8457	0	0	2.1903	13.737	17.145	17.913	29.002	27.04	21.522	29.965	40.143	39.694	44.062	40.456	66.75	65.56	84.301	90.362	105.71	112.23	135.97	151.79	181.26	174.89	209.71	210.22	246.58	263.83	286.75	337.39	352.36	392.04	397.98	449.27	459.23	488.19	496.48	495.65	539.28	547.52	601.05	624.28	641.66	639.66	648.74	657.68	669.96	689.04
0	0	0	0.37696	16.57	11.047	18.341	15.524	17.692	18.417	38.042	21.201	29.268	30.034	33.73	34.036	30.253	26.11	21.139	33.736	42.807	33.984	36.981	47.954	46.981	45.89	45.488	43.59	58.78	53.048	58.514	56.642	59.571	64.317	62.205	61.135	64.891	56.441	55.15	61.765	49.875	60.154	64.596	61.6	70.758	70.905	63.855	60.326	50.834	57.175
0	0	1.1197	1.3723	6.8141	14.511	14.817	12.946	20.017	13.716	10.252	2.1825	1.5985	0	7.5142	1.1092	0	8.227	0	2.2667	4.0098	8.2867	11.008	8.315	6.8158	3.8561	11.095	11.578	7.4681	0.63833	9.5682	16.712	13.881	17.26	16.969	30.637	34.523	45.214	54.303	56.553	66.999	84.333	98.102	105.3	133.12	151.44	173.77	167.58	168.07	186.37
0	0	4.7246	0	13.938	16.351	23.359	5.9924	12.155	10.201	6.1817	0	0	0	5.6962	2.6868	0	3.7006	0	0	0	0.82828	2.7627	0.94987	2.7925	1.6238	0	0.15342	0	0	0	0	0	0	0	3.7608	0	1.2097	6.9574	3.5911	9.3547	0	7.8106	10.629	17.826	21.885	19.944	21.871	16.314	22.148
0	0	0	6.4086	12.64	13.566	14.77	7.1691	20.421	18.272	13.567	2.65	6.0547	5.9757	9.8894	11.858	18.931	22.121	14.29	4.1141	7.2683	2.89	11.468	16.064	25.092	24.573	20.548	22.523	16.502	18.303	15.709	23.99	31.198	46.209	72.094	95.02	140.3	196.59	209.43	274.42	297.62	371.72	413.04	466.61	489.65	560.03	600.32	663.69	708.89	697.13
0	0	0	0	10.276	16.48	18.435	23.651	22.859	23.247	30.036	28.263	14.968	26.316	17.18	20.072	23.28	33.546	30.651	32.509	28.391	14.969	25.965	29.074	35.373	41.12	39.614	43.914	40.518	44.778	37.428	35.84	40.689	43.47	41.601	40.991	33.662	33.696	32.028	29.588	27.33	30.287	33.218	32.222	31.952	27.168	18.785	31.963	23.915	19.311
0	0	0	3.85	18.843	8.9469	12.393	23.02	58.855	97.823	165	237.67	322.51	398.22	483.76	582.49	645.05	723.71	796.22	818.49	866.06	920.21	968.23	959.88	997.49	1053.9	1070.2	1096.4	1163.5	1200.1	1176	1174.1	1225.4	1244.3	1240.4	1263.3	1241.7	1227.2	1210	1232.2	1240.2	1238.6	1252.7	1235.4	1222.3	1195.6	1160.4	1185.4	1170.6	1150.1
0	0	0	6.2141	10.354	24.613	12.497	25.787	17.995	20.473	20.763	3.4272	15.015	17.331	14.699	19.62	13.411	16.326	8.7594	3.2551	1.3191	9.2955	10.657	15.508	0.59295	7.7638	8.4724	3.2004	0	0	0	0	0	0	0	0	0	0.60215	0	0	0	0	0	0	0	0	0	0	0	0
0	0	0	0	1.8844	9.6432	39.357	9.636	19.6	35.763	33.788	30.067	29.274	29.888	31.306	26.408	38.969	29.129	31.058	19.015	22.62	31.786	27.617	43.349	43.053	46.194	53.32	59.101	56.734	69.626	71.758	85.707	101.55	105.96	128.6	133.41	159.84	166.45	169.94	184.89	190.31	223.35	225.25	243.73	240.38	231.93	233.69	221.55	218.96	211.38
0	0	0	0.88669	6.0152	25.642	29.533	37.948	36.689	40.306	59.916	50.957	55.601	59.335	60.171	77.275	77.585	71.424	64.505	74.854	83.749	98.904	100.08	106.09	89.638	103.63	110.4	109.64	97.26	90.83	84.09	74.124	77.465	77.46	77.922	85.196	112.6	97.47	101.99	101.26	93.592	99.825	107.31	108.54	107.49	105.86	100.83	115.75	101.24	110.65
0	0	0	7.3566	10.576	13.401	17.297	17.417	24.638	26.497	29.073	34.042	32.632	26.518	36.777	31.647	38.302	38.718	40.409	36.893	35.557	36.256	45.749	44.247	38.64	47.921	49.075	54.806	54.473	47.314	55.413	62.701	63.429	59.444	56.697	66.842	69.297	74.841	63.675	71.589	85.298	86.575	88.36	88.064	82.992	86.171	90.086	93.13	100.9	104.93
0	0	0	11.364	18.799	25.47	23.175	31.612	44.172	44.893	45.3	35.959	43.531	50.502	53.301	56.289	55.857	66.32	65.412	71.281	63.746	71.609	66.813	69.616	58.878	83.775	65.435	76.091	71.525	95.102	125.45	120.01	170.69	218.25	233.86	262.03	307.41	379.14	321.14	363.98	409.39	440.15	486.45	491.5	540.31	552.93	602.08	607.01	626.52	650.38
0	0	0	3.4475	10.634	10.116	15.358	18.871	21.301	25.357	24.656	25.038	31.438	37.98	39.796	45.692	43.065	60.07	63.69	73.929	77.264	90.331	115.87	117.42	137.18	147.04	158.36	185.54	198.35	215.46	221.53	218.23	216.42	220.42	233.24	224.07	223.23	185.6	220.69	218.33	229.92	232.16	228.17	240.92	224.12	223.13	229.3	220.53	227.46	225.78
0	0	0	5.8879	3.9167	25.355	11.517	27.763	9.1288	23.213	45.911	36.092	49.114	46.073	55.065	62.332	55.772	62.158	62.759	73.602	78.3	75.886	65.061	74.996	76.88	71.814	105.16	99.317	118.12	113.92	130.34	144.66	145.37	147.09	186.74	228.48	280.11	287.97	341.05	386.38	461.33	504.68	581.63	591.11	745.54	751.72	820.75	887.69	957.91	1000.7
0	0	0	8.1779	9.3481	2.5968	17.796	11.884	13.237	21.491	18.602	15.695	23.034	16.97	19.219	24.849	27.845	29.278	29.102	16.329	16.472	23.292	16.931	20.996	23.585	25.13	28.216	26.673	24.449	20.908	14.958	21.768	41.19	61.166	87.482	121.83	157.66	190.48	243.59	295.44	319.62	370.88	405.22	444.63	471.58	483.99	520.38	523.33	543.43	550.74
0	0	0	8.55	5.3169	24.318	16.376	25.224	18.213	19.737	21.216	12.638	19.635	17.286	18.603	25.603	20.587	20.555	13.575	14.66	10.625	20.078	23.391	14.27	12.713	10.521	17.442	15.454	5.9513	4.9382	3.244	11.386	8.7152	15.502	14.19	3.8409	10.527	10.838	5.7272	2.4078	0	0	7.9855	17.087	13.133	3.3286	7.075	13.817	1.1152	19.091
0	0	0	2.4915	9.2534	12.796	25.67	20.149	24.03	30.591	29.623	35.983	37.633	44.233	38.492	44.548	50.9	61.954	58.284	62.743	66.651	80.363	77.271	88.662	91.091	114.62	114.64	112.04	114.27	122.89	110.04	132.29	143.84	146.09	182.98	182.17	165.86	170.67	189.52	218.75	231.09	226.81	218.89	221.24	229.22	267.03	230.49	218.88	217.77	206.06
0	0	0	5.6043	14.812	16.229	11.718	19.206	24.427	26.445	31.995	34.352	47.564	39.341	44.949	36.968	48.779	46.022	44.594	50.411	44.103	55.268	63.798	78.352	86.826	106.46	124.7	155.36	195.11	225.1	309.34	351.89	431.36	511	653.61	745.95	903.25	1071.1	1209.1	1370.1	1522.6	1637.4	1706	1786.4	1913.9	1957.6	1960.2	2021.6	2074	2115.1
0	0	0	4.8584	12.882	19.916	14.35	10.473	17.445	17.128	24.139	24.714	30.978	27.377	39.45	36.35	37.402	36.838	40.067	29.296	34.417	42.077	35.414	33.487	45.284	47.591	53.168	44.544	47.784	42.056	47.295	46.478	47.627	60.484	61.241	59.583	51.083	68.951	65.1	70.169	63.287	65.184	63.731	61.385	59.055	61.287	76.712	70.836	67.589	61.149
0	0.72869	0.74261	11.633	12.376	0	2.9839	0	0	1.8963	0	8.1073	4.6187	0	20.934	0	16.657	14.297	19.77	26.496	18.339	27.039	34.657	25.249	28.393	46.73	48.18	63.252	48.021	53.404	76.533	65.051	63.58	59.298	65.927	64.722	78.528	93.785	106.76	107.71	131.32	147.97	153.7	160.12	157.88	167.01	173.39	179.87	184.5	189.77
0	0	0	13.305	23.707	23.864	28.786	29.058	48.775	37.822	27.578	24.815	23.305	25.548	5.4858	15.398	27.362	16.134	17.739	16.225	16.54	1.4026	16.509	1.4913	4.9531	6.6425	3.9296	0	0	0	0	0	4.4001	2.1279	0	0	0	0	0	0	0	0	0	0.64783	0	0	0	0	0	0
0	0	0	0	3.5997	8.2918	13.012	11.663	18.409	16.938	20.682	17.699	25.929	22.783	21.226	35.32	47.806	73.347	100.59	128.36	177.45	201.53	254.9	300.12	346.22	392.65	458.56	505.72	599.31	699.95	784.43	919.08	1026.6	1149.1	1177.5	1327.2	1447.3	1421.6	1528.5	1611.7	1661.7	1778.1	1733.9	1758.1	1849.6	1862.4	1943.4	1924.9	1954.8	1995.3
0	0.24248	2.006	5.8032	2.1584	7.5208	0	4.1333	7.2705	7.3628	20.72	21.241	31.738	50.087	55.896	62.276	76.391	79.753	75.114	81.638	87.568	103.73	106.97	110.08	110.95	128.76	120.92	126.93	135.75	137.71	144.19	149.13	148.91	148.47	143.4	158.53	158.23	166.69	165.41	168.06	161.5	172.36	177.96	179.37	185.45	187.44	174.82	179.41	182.85	180.4
0	0	1.7303	11.593	13.531	15.633	8.7401	6.0934	12.911	5.6175	5.557	1.7706	7.1782	3.8934	6.5623	2.4713	5.1853	4.3279	2.4767	0	8.4565	6.469	0.086197	0	5.4433	14.104	12.275	3.9609	12.837	3.2926	0.60601	1.3203	8.6603	17.454	18.04	12.159	12.635	24.964	24.121	24.897	24.282	24.473	24.631	32.694	30.44	40.035	48.058	45.063	46.325	43.35
0	0	0	11.221	6.2849	18.681	19.56	22.193	24.233	27.822	26.521	27.935	33.928	31.726	37.131	48.455	50.847	56.162	50.484	53.728	56.425	67.482	67.431	74.063	64.144	81.457	83.326	91.682	90.235	99.728	101.82	108.67	122.49	126.62	129.94	140.21	154.91	163.9	168.25	162.52	169.79	229.01	246.49	251.63	238.1	240.38	232.38	244.11	236.89	250.3
0	0	0	9.3718	2.9379	19.06	11.252	9.3358	19.344	23.464	24.477	21.372	16.74	17.894	13.525	24.744	18.373	23.349	17.732	28.691	25.787	22.082	24.696	17.767	17.214	24.493	21.573	24.802	30.049	25.59	28.965	23.101	32.148	22.116	28.436	31.85	35.861	34.326	34.945	39.692	44.42	48.966	51.191	52.028	41.636	47.075	49.324	54.365	54.654	58.712
0	0	0	9.9698	11.042	14.958	2.0757	7.1646	4.7464	16.585	3.3724	18.958	27.598	82.36	142.92	247.35	317.72	456.38	570.17	655.38	785.6	877.7	1022.2	1197.6	1322.8	1515.2	1639	1893.1	2184.3	2354.3	2624.9	2761	3056.5	3364.5	3605.5	3917.4	4199.7	4408.4	4777.9	4984.4	5275.1	5423.2	5456.1	5623.6	5785.6	5978.8	6050.4	6167.6	6308.3	6423.9
0	0	0	13.312	4.905	14.739	21.838	21.261	33.797	42.326	45.337	48.441	58.915	61.848	64.767	74.341	64.775	76.858	73.232	99.896	92.94	99.265	112.3	120.67	156.6	177.96	198.76	238.08	279.79	325.74	346.11	410.38	468.38	420.04	445.81	504.07	569.64	632.71	657.56	709.58	719.64	775.68	795	816.62	809.29	819.86	836.24	855.41	885.42	869.08
0	0	0	8.4811	36.421	48.699	68.222	71.584	49.588	15.097	33.751	27.821	48.977	45.264	38.168	62.644	83.153	117.76	152.18	198.74	262.98	308.98	398.9	481.03	565.49	634.8	715.78	790.37	834.11	909.55	1120.9	1144.1	1288	1361.3	1442.4	1528.2	1556.9	1644.2	1714.4	1788.7	1794.4	1849.8	1943.2	1889.9	1930.8	1925.8	1983.5	1995.1	2019	2038.8
0	0	0	2.9489	20.237	15.857	27.823	25.866	39.263	43.74	31.982	25.857	30.824	20.396	23.927	26.844	27.829	26.093	24.636	18.806	16.758	19.392	20.751	20.988	23.54	16.579	4.8527	17.926	9.3088	7.7939	13.67	5.6435	18.755	15.89	9.4339	20.557	10.342	16.441	7.128	13.12	20.638	5.0466	13.823	20.638	25.816	26.2	21.788	25.244	18.996	22.244
0	0	0	2.0185	17.246	24.322	21.854	27.991	37.852	46.886	47.92	61.532	54.378	62.929	55.193	64.21	68.036	66.376	63.853	80.098	92.741	93.587	101.75	104.35	134.39	158.93	209.59	244.41	279.86	331.1	382.93	437.89	493.29	548.21	573.98	633.35	694.62	723.84	785.93	855.9	903.71	931.13	936.68	959.57	1000.9	1031.4	1082.6	1099.4	1154.3	1167
0	0	20.006	14.692	8.1669	8.9675	13.025	38.952	34.006	25.157	31.578	39.012	41.072	35.789	32.353	28.227	39.51	40.142	46.648	47.568	42.888	68.87	84.533	100.1	172.64	214.41	263.08	347.49	365.67	520.17	573.87	614.64	736.79	872.79	904.02	954.09	991.97	1072.4	1165.1	1193.6	1234.2	1291.5	1423.2	1433.9	1410.6	1500.2	1404.6	1457.1	1522.3	1524.7
0	0	0	13.796	11.296	13.83	15.927	26.994	29.951	36.644	36.144	44.491	48.978	46.069	44.039	54.234	51.909	64.025	62.283	69.56	71.465	78.761	104.65	132.19	139.69	201.19	214.68	241.7	299.43	353.35	423.62	510.34	579.14	678.3	767.57	885.7	985.24	1061.3	1154.2	1275.6	1305.2	1364.4	1444.3	1480.4	1530.3	1564.7	1602	1677.6	1618.3	1682.9
0	0	0	14.642	6.682	19.485	23.439	24.076	24.648	14.097	37.957	31.832	35.76	38.442	37.131	36.121	35.251	47.024	44.276	51.245	60.015	60.915	75.9	92.892	93.856	113.79	119.63	140.8	168.79	191.68	197.27	233.77	242.77	286.4	295.54	333.3	384.42	417.39	444.24	464.11	471.05	506.43	532.25	545.05	549.55	560.45	549.82	566.91	561.08	593.09
0	0	0	1.6162	7.6979	6.0746	17.239	9.7392	16.142	20.959	25.96	22.186	24.305	17.372	28.37	19.985	30.773	17.738	17.801	14.266	18.479	19.339	22.815	19.897	16.133	22.668	20.869	25.812	28.007	21.852	27.135	25.007	24.521	19.012	21.945	28.279	32.891	30.925	24.888	30.152	42.472	44.399	46.507	44.573	32.14	43.888	47.354	54.946	57.307	57.975
0	3.897	2.6666	8.0053	13.577	0	16.522	26.459	19.831	18.495	24.783	13.792	15.902	17.528	18.201	19.447	32.95	29.415	37.294	43.195	43.384	45.561	37.158	39.146	36.837	47.22	32.561	34.819	20.755	25.085	20.076	38.663	77.235	94.4	126.18	154.91	207.56	272.96	314.42	366.08	446.96	490.68	538.66	584.71	596.78	575.36	663.33	684.02	715.22	760.45
0	0	0	4.4532	14.586	9.4221	18.552	24.275	28.947	26.666	14.923	20.428	25.361	20.066	29.955	40.03	33.312	23.276	27.315	27.435	25.413	19.4	25.863	21.011	18.539	21.969	24.13	21.513	21.606	19.93	29.638	31.524	46.286	35.825	42.131	38.696	45.434	39.253	44.88	52.467	47.884	55.961	56.286	59.522	65.071	72.612	69.996	74.687	74.224	83.765
0	0	0	13.522	14.228	26.779	20.433	34.614	36.647	29.97	36.355	27.63	38.856	30.567	49.834	49.967	52.797	58.305	53.775	67.603	90.95	83.432	120.36	103.97	105.22	121.78	136.52	139.86	203.64	204.62	227.14	241.67	234.26	242.43	321.56	375.87	482.65	468.79	534.48	526.71	635.58	635.29	640.19	703.87	690.23	715.52	740.11	742.1	779.71	780.91
0	0	0	1.292	6.3102	12.585	15.284	0	5.2246	0	0	3.1707	0	0	0	0	0	1.6553	0	6.4445	3.4647	4.5993	5.5776	7.9158	0	0	10.199	1.4796	8.0307	8.5941	7.6166	20.751	16.386	15.15	0	10.626	13.393	33.248	39.972	23.205	38.72	20.932	43.851	37.641	48.792	31.552	33.432	47.297	61.146	54.268
0	0	0	0	0.47786	11.736	10.998	7.2691	24.442	21.513	26.154	29.293	24.841	33.03	33.365	39.938	45.323	52.592	40.767	40.571	56.058	50.345	62.936	65.851	69.317	79.385	81.419	98.105	108.65	140.9	154.15	193.78	236.67	244.08	268.72	298.51	309.73	342.19	366.93	404.73	429.49	436.33	453.59	468.71	480.32	501.26	515.42	504.88	544.83	535
0	0	0	0	18.279	22.22	22.302	24.047	17.363	20.02	21.213	21.583	18.856	22.475	24.102	22.727	23.366	16.913	10.434	18.116	1.7193	12.843	0.89513	4.3957	9.6802	11.046	12.881	4.9333	0	0	0	0	0	0	0	0	0	0	0	0	0	0	0	0	0	0	0	0	0	0
0	0	0	4.1157	8.1041	21.962	24.799	21.888	24.802	25.891	25	34.377	28.339	26.432	28.469	24.156	29.435	27.475	37.399	57.752	74.47	89.71	117.87	165.59	219.66	288.83	330.65	379.49	451.48	473.12	531.81	600.05	675.11	721.55	794.01	843.98	930.38	959.84	1010.2	1049.4	1101.3	1145.1	1186.5	1272.4	1281.6	1284.7	1312.5	1373.9	1409.9	1459.2
0	0	0	0	0.0033683	7.6043	26.712	8.9327	15.17	17.665	38.993	69.367	80.97	82.824	113.72	122.81	159.3	172.66	189.11	191.21	194.76	212.12	226.69	254.34	208.61	230.49	241.94	346.49	336.89	378.11	323.27	385.75	422.21	528.05	612.49	755.04	866.12	1038.8	1143.7	1295.6	1459	1536.3	1626.7	1773	1881.5	1944	2055.1	2115	2131.3	2192.3
0	0	0	9.7206	16.281	19.946	21.357	32.811	31.105	30.345	48.937	39.689	52.844	58.111	63.275	80.509	59.075	79.694	79.783	82.274	108.44	133.54	171.33	216.67	259.75	273.77	309.65	355.1	397.62	472.69	533.25	535.43	542.82	542.43	608.69	633.41	680.58	674.22	725.87	750.68	859.5	859.17	900.83	882.57	873.2	905.77	877.66	883.59	909.32	910.52
0	0	0	6.3252	5.0918	23.105	12.651	26.5	24.409	22.454	21.431	25.835	26.448	27.809	29.878	32.366	26.976	20.413	30.292	33.502	42.558	32.002	21.563	21.02	25.192	27.977	58.378	73.089	167.41	251.34	347.09	449.97	581.25	727.4	865.72	1015.2	1176.7	1279.8	1444	1586.2	1677.5	1771.7	1842	1971.5	2100.3	2138.6	2214.1	2207.4	2318.7	2340.2
0	0	0	13.185	11.44	13.09	0	20.245	27.373	38.876	34.145	41.947	40.709	43.75	45.82	54.099	51.285	58.432	66.645	64.778	52.352	58.09	54.616	62.564	65.249	76.34	72.634	72.395	79.413	89.821	83.182	78.644	81.616	83.731	79.859	76.672	92.588	83.912	91.711	95.666	98.242	92.4	100.07	102.17	99.612	99.764	95.717	98.641	104.36	107.83
0	0	0	14.219	0	10.976	26.805	0	3.3794	0	29.596	5.1919	24.424	37.514	15.469	19.291	29.348	72.967	73.262	132.22	191.81	290.21	490.46	681.74	845.46	1581.6	1898.5	2208.1	2220	2503.4	2479.5	2997.4	3369.1	3664.7	3957.8	4260.2	4531.7	4623.1	4864.4	4971.2	5221.7	5235.1	5470.7	5528.9	5560.2	5650	5621	5683.5	5226.8	5098
0	0	0	1.9489	6.0246	12.411	18.024	16.764	7.7223	20.583	17.737	20.81	10.945	10.908	20.924	16.978	13.018	18.695	9.6984	10.266	19.421	13.652	11.29	7.7005	3.0121	9.8719	16.101	11.14	5.6017	1.6918	0.91696	4.8075	14.013	7.9722	14.918	14.616	16.351	8.1106	9.9172	14.926	14.006	14.743	17.716	19.535	13.855	16.873	19.014	21.298	18.596	21.153
0	0	0	9.7237	27.205	47.04	53.317	54.152	54.491	62.559	63.4	64.884	65.844	93.924	148.02	229.87	340.09	414.32	553.2	697.91	814.66	966.42	1052.8	1216.8	1355.7	1472.6	1511.5	1725.2	1615.2	1816	1923.2	2059.7	2108.6	2254	2353.3	2609.7	2623	2714.4	2813.1	2859.4	3019.4	3075.5	3131	3178.5	3229	3295.3	3352.7	3348.3	3457.4	3439
0	0	0	6.5406	8.9171	6.7588	5.556	12.937	5.103	14.715	16.091	28.111	16.926	10.427	11.219	14.211	14.417	16.777	17.282	16.255	15.194	7.8994	17.046	7.7056	9.6992	30.69	31.794	56.65	80.008	93.538	120.49	138.73	164.92	173.49	195.48	210.53	224.57	237.86	249.43	286.46	299.3	295.1	302.83	299.66	320.28	337.25	343.55	349.03	353.7	353.04
0	0	0	4.7982	4.3558	4.9091	12.093	5.7994	4.7121	7.0937	12.464	2.9094	4.468	4.6093	3.3307	0	17.529	0	2.401	0	0	0	0	5.3622	2.0713	10.567	7.0008	8.5023	10.841	17.688	10.351	20.055	34.349	67.579	90.762	128.35	174.3	223.73	285.75	355.4	398.27	480.21	528.51	625.39	659.82	723.7	772.23	789.66	831.03	861.47
0	0	1.9347	0	7.6605	16.24	14.16	14.662	13.114	20.232	28.619	33.948	29.569	32.021	21.816	24.069	24.445	30.167	26.228	31.615	35.758	30.738	28.864	26.627	23.913	23.746	19.907	23.079	24.707	26.288	25.421	20.034	20.49	16.424	7.9295	9.6043	5.0924	0.41445	7.7881	16.174	15.701	13.572	8.1614	8.424	18.255	9.4728	12.821	13.933	14.852	10.726
0	0	0	5.768	11.565	13.535	14.451	23.128	28.482	31.975	25.239	33.049	30.519	45.06	49.628	71.793	68.407	62.578	93.181	108.58	122.92	133.26	136.41	163.48	169.64	186.22	208.9	223.98	224.99	248.52	243.8	277.92	307.54	336.59	379.69	422.39	477.68	500.44	574.32	617.25	669.77	750.38	805.26	839.87	902.08	962.62	966.7	1037.4	1037.7	1085.2
0	0	0	23.552	34.808	0	0	0	0	1.8549	0.28914	6.032	8.6982	3.8394	41.445	38.301	46.384	54.615	43.543	52.411	44.261	56.139	66.402	67.625	70.45	79.381	78.844	92.188	118.65	129.8	143.07	170.7	211.65	239.35	283.73	316.93	367.11	411.82	465.05	479.26	549.52	579.14	593.02	631.57	673.86	672.56	724.65	722.23	708.74	742.42
0	0	3.0433	0	8.1506	10.506	20.25	11.605	18.53	17.135	3.2246	6.4969	3.9538	2.2808	0	0	0	0	0	0	0	0	0	3.6977	12.638	27.809	71.184	78.279	100.33	141.98	176.88	216.55	261.93	325.37	347.73	375.1	443.26	514.71	537.89	607.74	612.35	603.12	599.9	653.6	676.28	647.1	653.49	657.5	646.22	642.45
0	0	0.7229	4.3099	2.7474	4.8013	7.8355	5.9771	6.8593	14.843	24.541	25.106	33.317	38.807	50.011	55.533	77.504	81.236	89.738	94.115	103.86	115.12	117.14	130.61	147.62	149.42	154.89	165.65	158.39	168.18	168.34	181.72	195.46	188.06	185.69	194.48	197.97	202.02	201.53	213.21	208.06	225.78	234.27	245.74	241.48	238.64	249.45	248.93	256.95	260.82
0	0	0	8.6608	10.099	9.4989	15.066	9.6418	17.563	13.452	14.386	16.682	16.889	6.1827	16.455	5.1973	16.812	12.497	7.994	5.5209	10.605	5.7975	16.825	12.334	15.034	21.82	22.068	31.248	20.735	24.534	19.984	15.828	14.02	0.45902	0	4.1709	2.7749	5.1821	1.6547	0	8.7513	8.257	9.3225	0	0	0	0	4.5932	2.679	8.8443
0	0	11.57	7.1099	5.2241	10.082	19.044	21.322	30.889	38.74	45.076	57.913	67.806	81.238	88.456	99.691	100.53	110.18	150.71	134.64	141.04	175.55	135.36	131.95	168.47	147.14	116.26	210.67	121.74	226.05	132.21	165.78	168.04	251.12	184.61	206.23	175.46	203.2	232.39	219.55	245.7	234.15	233.51	285.52	249.61	421.74	235.01	341.78	294.1	412.45
0	0	0	2.551	8.978	6.8197	16.309	19.01	19.092	18.298	16.041	21.457	29.023	50.037	93.469	173.03	268.33	402.11	537.4	759.03	904.39	1086.6	1241.8	1279.8	1479.1	1633.1	1786	1916.7	1646	2157.7	2236.7	2656.9	2381.5	2500.6	3162	3074.3	3242.9	3793.5	3674	3985	4067	4088.2	4257.2	4733.3	3798.3	4828.5	5162.3	5264	5098.8	5231.2
0	0	0	7.6524	4.4943	21.06	11.882	23.128	25.876	23.723	21.045	24.294	27.232	31.79	32.909	37.343	37.775	43.116	33.886	31.893	27.426	33.37	32.872	40.537	38.829	34.807	45.032	45.509	40.997	54.635	44.99	47.93	48.583	52.182	41.211	50.474	48.335	42.403	54.874	54.726	60.357	59.912	62.544	58.953	61.568	65.601	56.437	58.727	63.666	62.043
0	0	0	7.1359	8.2877	6.343	8.2753	9.5758	13.181	13.72	18.008	15.015	18.3	14.805	23.032	25.454	23.671	24.893	24.524	30.23	26.55	25.143	25.728	31.924	34.918	32.735	32.758	31.491	41.962	42.331	47.14	53.727	58.791	60.32	87.194	105.87	143.49	170.92	204.87	248.7	289.07	346.75	360.94	424.85	445.38	478.23	500.65	467.23	460.88	478.92
0	0	1.6469	1.1789	11.425	7.5865	13.5	9.6357	13.762	5.0572	9.703	13.43	11.463	12.783	17.727	17.407	27.711	21.789	35.997	31.937	37.187	36.43	35.323	39.542	45.054	51.776	54.945	51.807	52.923	52.965	52.208	64.795	52.195	67.712	64.188	67.375	72.04	69.182	69.773	79.164	66.683	69.598	67.705	77.269	76.557	63.438	64.172	63.062	69.812	67.131
0	0	0	10.328	10.323	7.5239	18.804	34.009	33.428	38.904	39.659	34.734	33.279	24.249	23.687	21.76	27.287	35.876	27.214	23.97	18.967	25.245	47.103	55.326	81.891	93.875	109.84	139.85	176.3	213.54	269.22	298.9	362.53	434.53	496.43	551.5	582.08	642.93	738.48	777.16	906.92	892.41	903.08	931.01	992.16	1023.7	1079.5	1002.3	1144.1	1180.4
0	0	0	3.8562	15.591	16.196	26.889	28.512	30.835	30.11	25.562	36.719	48.176	34.843	46.297	37.495	37.622	50.868	70.403	72.493	68.15	91.889	64.998	48.921	110.82	82.069	50.709	162.15	136.75	241.03	229.77	300.4	434.76	552.19	596.54	679.6	740.28	806.79	936.06	936.82	1018.2	1045.7	1155.5	1174	1229	1384.6	1251.1	1344.7	1246.2	1392.1
0	0	0	5.4703	12.377	19.964	18.604	29.337	39.458	39.743	27.623	31.861	35.26	43.719	45.816	53.794	54.204	54.513	49.257	49.696	34.438	48.903	48.366	53.709	47.48	49.149	41.845	52.881	52.308	56.86	54.751	62.685	67.701	62.896	56.256	58.267	55.587	55.393	66.213	69.404	69.575	75.432	74.495	77.167	79.756	74.58	75.746	85.533	72.17	72.898
0	0	0	1.4007	6.7232	8.4241	4.012	0	3.162	0	10.322	2.1801	6.9458	11.271	7.6162	4.9301	2.8025	0	0	0	5.7947	1.4977	10.351	9.8842	8.5635	3.2458	7.0473	1.2772	7.8902	10.374	7.0454	3.2767	8.6192	9.1091	4.0824	12.725	13.996	13.441	7.2038	15.332	11.897	9.5257	17.907	30.124	28.048	25.745	29.167	25.948	16.679	26.673
0	0	0	7.0007	10.506	6.1217	13.097	19.429	7.7092	10.119	11.348	8.3635	10.548	14.388	7.6922	16.006	12.578	23.712	26.294	26.35	34.935	32.905	39.221	42.641	48.622	48.006	48.242	48.581	58.174	57.592	55.118	56.619	60.415	61.89	66.439	76.772	82.037	92.586	97.334	106.99	113.04	110.28	107.62	105.15	113.49	119.18	112.93	99.288	95.868	100.14
0	0	6.2973	0	4.4811	7.2182	14.144	5.7915	7.946	14.487	11.461	18.759	21.444	18.671	14.237	19.891	10.962	19.788	50.219	43.707	48.204	86.317	84.846	121.44	137.31	162.71	154.57	245.61	219.19	327.07	308.94	375.04	410.83	485.32	456.67	560.73	538.62	629.09	629.46	601.2	652.21	660.15	693.71	718.52	644.83	706.06	637.68	709.02	669.47	779.13
0	0	5.2891	11.396	10.683	4.9568	2.9555	7.7926	5.2312	11.35	8.7632	7.8991	17.209	20.268	22.239	29.999	22.767	27.172	22.709	24.395	29.737	27.074	23.304	21.61	20.436	8.5005	15.335	17.607	24.255	22.534	28.745	27.431	21.13	17.353	22.133	20.554	19.562	13.417	16.343	19.203	13.369	20.373	17.895	23.755	16.914	10.185	12.787	13.664	7.0043	9.7014
0	11.02	0	7.7686	5.4952	7.0578	6.3951	15.416	11.528	21.169	23.931	32.85	37.066	34.773	33.464	48.789	43.858	50.44	58.751	56.201	73.462	64.584	78.066	92.682	109.99	104.43	112.42	112.02	120.45	126.93	117.87	127.75	120.66	134.6	115.69	110.62	126.35	142.51	132.72	146.86	136.72	145.06	137.95	142.86	123.05	130.27	122.51	129.1	109.53	108
0	0	0	4.1632	6.8528	9.4635	17.842	17.352	18.082	27.758	30.573	27.026	36.882	45.359	46.498	54.009	40.988	38.416	37.493	36.975	46.108	37.609	46.717	45.694	46.284	47.934	51.763	42.385	49.563	54.453	46.337	50.4	48.181	55.662	52.836	66.516	58.684	61.264	58.088	56.279	59.312	66.362	68.079	76.584	79.341	82.207	74.038	72.433	65.685	68.648
0	0	0	9.7575	26.777	27.647	37.679	53.1	57.337	62.586	64.893	75.537	78.194	73.736	68.36	65.133	81.163	71.823	70.613	74.581	82.929	78.402	68.497	58.463	64.192	63.363	73.108	65.299	50.617	59.615	92.177	141.42	206.52	287.97	322.08	418.02	493.22	569.11	623.31	702.57	739.12	791.96	850.42	887.84	935.86	925.06	983.25	979.64	994.49	990.3
0	0	0	1.1905	17.409	33.485	33.137	50.506	50.607	67.133	69.086	72.499	68.726	80.535	66.45	79.066	56.789	81.368	66.618	79.893	79.349	78.198	91.161	89.807	91.186	96.534	101.85	111.51	123.71	130.02	142.91	132.81	128.22	125.47	128.4	141.69	145.77	149.62	148.68	158.14	156.73	158.1	156.88	170.9	164.16	165.32	162.8	151.24	151.74	158.54
0	0	0	13.076	10.589	10.481	0	4.9469	0	13.673	3.4407	8.5688	13.023	24.537	25.37	33.697	46.523	61.775	78.03	71.04	80.472	82.058	99.165	109.13	117.97	137.26	137.51	137.67	177.75	190.14	203.09	203.17	214.74	222.64	218.34	250.28	254.95	287.48	285.29	318.71	328.78	337.92	365.48	364.96	356.22	367.63	345.52	378.84	398.47	387.66
0	0	0	0	11.391	16.803	31.653	22.092	20.596	30.199	32.074	31.726	26.945	27.436	48.924	45.355	51.633	52.596	59.342	71.138	96.025	130.83	184.64	253.81	340.39	397.15	506.49	643.68	735.55	938.87	971.42	1183	1358.4	1518.7	1653.2	1789	1873.9	2098.2	2215.4	2420.7	2513.1	2613.3	2672	2767.9	2796.9	2819.4	2876.6	2946.4	3051.6	3016
0	0	0	13.393	16.535	40.009	35.456	58.413	57.139	70.527	66.597	63.118	80.223	61.944	74.899	70.408	67.636	62.21	49.246	55.394	51.389	54.332	45.08	50.382	47.692	42.549	44.884	44.366	19.669	26.245	25.159	24.168	25.929	38.275	33.979	26.032	39.852	23.975	34.029	26.077	25.253	26.413	20.497	26.56	14.871	20.346	6.0074	18.256	3.1825	5.4142
0	0	0	1.0049	8.0596	11.627	11.35	5.1858	26.354	15.532	17.296	21.34	22.02	30.435	25.662	27.954	38.967	24.539	62.245	64.372	104.02	158.9	213.45	266.79	350.75	416.12	486.95	526.06	587.79	655.8	653.32	749.62	802.81	853.16	888.02	905.37	798.11	758.08	762.19	847.65	831.26	908.21	934.24	956.14	1031.7	991.53	961.67	964.75	954.32	958.23
0	0	0	1.2742	5.3017	11.448	20.542	17.396	20.423	26.261	30.367	38.392	35.838	27.736	33.728	40.754	45.955	49.852	68.53	80.572	100.9	112.16	144.5	161.89	184.07	213.69	228.17	255.96	274.93	290.87	300.92	311.72	343.37	345.32	354.42	372.02	372.43	371.41	383.94	386.63	399.66	394.08	386.24	376.4	392.78	376.26	374.08	382.24	374.79	371.95
0	0	0	1.8547	6.9816	12.996	19.635	27.255	19.873	35.074	32.103	38.48	34.26	47.98	56.081	67.613	66.093	75.142	85.534	103.23	121.1	116.89	126.73	141.92	146.47	168.81	236.64	292.86	389.18	484.44	562.03	642.4	801.09	960.07	1133.6	1244.2	1357.1	1533.6	1706.9	1796.2	1882.2	1898	2105.4	2125.8	2205.5	2269.4	2313.2	2386.8	2408.6	2524.7
0	4.2052	1.9796	4.0886	0	3.8491	10.088	18.814	19.096	18.729	19.706	19.35	22.383	26.667	22.008	22.234	22.406	28.689	31.006	20.639	24.456	37.258	41.156	51.642	62.669	78.961	104.57	152.89	156.46	179.25	213.01	245.34	270.9	294.27	345.47	363.95	380.67	420.46	449.46	452.27	458.51	506.5	511.9	504.02	519.93	535.95	537.1	550.4	543.56	528.9
0	0	4.6575	3.8431	6.6813	4.3134	2.0988	14.5	9.1141	0	2.553	0	0	2.8694	0	0	1.1177	0	0	0	0	0	0	0	0	0.28765	0	0	0	1.2912	0	1.5083	0	0	0	0	0	4.6689	1.8731	0	7.1608	10.328	11.664	14.083	16.275	8.7288	8.0425	9.5363	4.0569	13.861
0	0	0	8.4745	10.323	26.368	22.92	27.995	30.335	25.599	35.088	38.006	43.818	43.082	40.5	29.098	36.467	48.473	31.688	56.605	42.605	35.338	53.565	34.366	40.189	40.326	66.185	32.831	57.557	39.391	54.86	41.228	50.886	38.382	53.939	29.742	65.949	34.696	42.374	46.21	50.331	55.647	26.293	29.727	41.279	10.012	66.376	14.433	39.648	14.65
0	0	0.084616	4.9131	1.8117	9.5698	9.2002	12.498	14.42	16.229	21.833	16.75	18.386	15.446	30.571	18.086	28.11	24.564	23.469	28.509	23.623	24.607	27.811	29.058	33.737	30.619	23.812	24.571	12.347	13.248	17.446	14.647	15.522	17.037	23.858	19.054	31.476	22.482	26.918	23.135	29.431	27.144	21.093	27.949	20.998	43.532	34.402	49.665	48.004	50.232
0	0	0	15.402	26.423	34.354	37.325	40.848	41.376	34.434	54.241	58.474	72.164	83.562	77.722	79.759	100.62	112.29	110.4	141.46	136.6	155.28	188.24	173.22	203.79	230.59	291.78	252.55	320.69	328.35	392.74	432.84	479.25	501.33	567.55	573.53	632.32	679.79	718.49	719.1	787.7	794.15	785.41	827.28	855.32	827.41	911.15	810.33	889.3	848.65
0	0	64.94	16.394	50.409	109.69	86.452	119.48	173.59	187.07	194.12	181.53	229.11	271.29	301.69	331.96	350.36	435.65	514.21	608.62	724.48	858.07	991.26	1100.3	1233.1	1365.6	1494.4	1657	1752.5	1924.4	2086.4	2062.7	2152.7	2286.1	2391.9	2455.6	2515.3	2570.3	2649.6	2707.5	2792.2	2763.8	2824.2	2916.6	2877.6	3097.3	2904.4	2971.1	3018.2	3054.6
0	0	0	18.621	12.693	6.4963	8.6319	8.1677	21.338	29.286	30.85	42.418	32.578	33.766	57.302	49.556	44.96	46.75	44.31	58.683	63.006	71.425	85.988	88.265	91.727	98.395	114.55	124.82	143.32	156.23	173.52	232.18	220.37	236.1	258.73	260.63	297.47	328.56	332.77	372.83	355.54	403.45	418.69	416.07	459.63	436.96	441.56	470.34	491.25	475.37
0	0	0	3.8472	10.992	6.7792	15.137	12.428	21.886	18.83	20.609	13.529	20.822	25.669	22.997	40.422	45.195	60.31	59.081	77.998	93.95	114.28	148.05	165.08	186.7	223.31	249.11	276.57	292.22	289.79	276.07	357.66	387.1	379.59	392.03	410.74	421.68	437.2	452.13	477.22	491.21	487.12	489.16	507.78	492.85	481.46	484.55	490.9	484.22	515.6
0	0	0	3.9686	5.3917	28.273	26.067	38.785	32.982	50.308	40.523	48.283	48.887	56.321	52.742	67.389	59.725	59.934	50.382	59.264	70.943	70.83	93.877	107.69	107.82	115.17	134.23	138.61	157.53	159.08	187.83	171.12	165.18	173.33	198.02	189.13	189.47	203.47	179.95	211.86	186	174.85	196.6	189.76	224.99	223.28	214.36	214.24	220.34	194.49
0	0.31115	0	0	10.012	9.1975	11.714	15.651	13.895	12.538	17.876	13.719	34.599	78.115	125.31	177.61	263.02	342.24	438.13	537.27	662.87	818.8	1005.8	1094.5	1296.4	1422.3	1534.7	1792.7	1899.9	2061.1	2256.9	2381.4	2202	2641	2824.3	2886.1	3109	3011.1	3030.4	3166.1	3272.6	3255.1	3536.8	3644.8	3601.6	3564.3	3603.6	3635.2	3799.6	3675.2
0	0	0	7.829	7.9113	12.579	16.17	14.641	21.567	14.479	9.3662	12.834	16.782	15.084	8.6545	9.371	11.755	9.6341	20.511	11.256	8.4568	3.9608	20.174	12.818	37.623	35.955	61.302	51.777	56.87	82.943	94.538	118.51	144.46	169.54	181.85	211.02	217.9	233.3	245.24	226.12	259.81	277.87	307.35	290.4	317.07	308.17	314.96	161.29	176	189.16
0	0	0	3.3507	15.511	11.54	17.425	15.796	19.186	22.067	18.212	14.723	0	18.127	9.4853	13.057	15.992	16.543	12.038	11.012	10.941	7.5067	12.812	16.132	10.626	2.2628	12.768	15.941	27.427	40.624	60.37	73.633	94.86	114.58	125.57	168.06	195.45	211.39	221.77	233.25	255.27	267.01	280.2	303.13	291.37	295.57	303.56	303.05	292.87	301.86
0	0	0	9.7399	26.775	16.2	32.591	35.143	35.519	35.054	37.092	45.078	69.209	53.969	48.812	43.027	52.898	74.929	109.67	160.32	239.19	372.24	518.25	695.67	813.79	969.66	1106.6	1264	1433.4	1583.9	1697.8	1858.8	1978.4	2169.8	2346.1	2405.6	2517.1	2616.5	2733.9	2781.2	2873.5	2901.9	2892.8	3032	3052.7	3101.6	3253	3012.7	3030.5	2991
0	0	0	18.696	91.575	118.51	205.9	235.09	243.37	307.2	342.19	374.91	370.39	399	408.8	430.3	483.85	483.44	541.65	391.34	364.37	456.21	512.41	566.5	547.3	533.11	528.24	547.13	550.3	509.46	539.84	454.11	446.12	376.54	350.49	345.12	301.17	301.12	270.59	272.51	220.86	241.23	231.24	204.47	168.48	156.7	162.95	163.18	184.89	159.06
0	0	0	5.3369	1.8518	10.404	14.729	14.265	9.9629	20.83	19.041	23.761	20.184	21.017	23.076	22.343	21.261	15.04	21.976	22.757	24.56	22.398	20.912	20.511	18.357	26.819	26.08	33.64	33.279	41.172	40.219	42.773	54.115	59.706	69.707	74.436	84.171	82.844	98.4	112.77	126.63	133.91	126.81	130.72	142.28	142.26	142.59	144.63	138.47	145.82
0	0	0	8.8867	13.51	15.654	18.648	16.969	27.786	23.99	24.663	32.561	33.683	27.281	37.275	38.942	35.037	38.66	39.337	42.267	37.514	49.82	51.491	58.648	53.176	53.117	49.362	51.198	48.605	47.631	54.867	46.914	51.8	41.462	42.069	47.457	54.812	60.69	49.569	43.586	44.998	48.927	52.711	54.786	57.892	58.621	55.502	55.717	54.497	58.005
0	0	0	3.5872	7.8118	24.617	27.395	20.921	28.478	36.604	37.418	36.235	44.648	52.311	63.723	72.688	86.201	90.6	99.929	102.54	107.42	124.1	143.68	152.47	143.05	174.68	185.34	198.97	199	224.75	205.66	245.91	265.26	276.52	277.41	301.25	373.4	358.94	360.17	400.27	413.89	427	430.6	475.46	447.63	443.53	477.88	474.77	532.25	520.14
0	0	0	2.933	7.1393	13.605	11.35	16.635	25.85	25.968	39.081	37.133	32.143	27.718	34.925	20.92	35.854	37.331	38.185	43.855	48.099	61.686	83.49	79.024	108.91	126.41	139.21	160.87	171.01	185.78	192.24	195.1	249.04	319.97	377.86	490.9	611.9	719.98	834.9	978.85	1156.1	1268.5	1328.2	1479	1586.3	1602.6	1666.6	1723.1	1837.5	1939.7
0	0	0	0	14.785	11.414	9.6783	10.15	6.918	12.513	7.9345	17.276	3.7829	12.18	8.3284	15.052	12.319	15.901	22.702	29.951	34.77	48.165	59.011	64.933	81.465	88.124	103.18	111.36	134.02	139.47	168.26	167.39	162.52	181.59	198.06	198.99	220.7	225.07	251.3	265.59	283.05	293.61	312.14	324.39	336.6	324.92	343.87	352.9	371.4	360.58
0	0	1.346	3.9171	8.9474	12.519	5.4906	13.894	17.484	18.774	9.6917	14.379	11.463	13.781	14.543	24.636	24.085	23.31	20.012	15.747	12.337	20.215	18.935	18.554	19.058	21.609	18.456	17.836	19.885	25.844	28.544	26.531	33.858	37.27	28.129	35.932	31.431	32.511	38.426	47.463	50.084	57.838	59.215	51.837	53.432	63.227	58.644	59.977	56.255	61.59
0	0	0	9.417	12.331	11.492	14.533	11.845	15.082	15.11	23.008	15.109	18.006	14.103	18.92	11.695	28.33	17.857	21.879	13.062	9.3442	12.979	9.9849	17.268	20.874	17.197	19.607	12.432	20.656	28.895	46.842	84.372	125.92	194.08	283.16	395.13	502.23	623.78	760.94	861.82	1008.6	1135	1274.1	1386.3	1426.6	1515.1	1627.1	1747.6	1750	1763.6
0	0	0	9.395	6.6727	12.433	21.72	16.094	23.271	18.098	13.556	18.46	17.918	16.899	14.369	31.14	42.085	58.4	91.963	115.65	164.17	191.13	228.27	255.9	315.46	342.58	365.9	412.88	432.56	459.16	459.67	484.18	521.96	489.27	507.94	515.32	516.48	533	557.03	560.12	572.08	566.98	588.1	578.15	573	537.14	570.18	558.17	578.13	565.66
0	0	4.2439	3.2971	5.4155	12.615	9.1012	15.826	17.466	27.149	25.855	37.556	31.53	35.643	29.123	34.128	31.338	25.668	18.241	31.997	38.814	29.912	29.941	20.306	27.262	38.722	59.591	81.908	115.06	157.65	214.06	262.8	319.86	386.68	437.88	481	553.97	588.54	650.9	737.7	772.44	798.53	830.26	879.45	915.66	931.4	944.54	962.1	979.13	1008.1
0	0	0	3.955	6.8722	12.985	7.3205	9.6973	11.368	11.41	12.884	7.9404	13.819	21.082	17.005	19.058	10.998	11.277	6.1553	11.863	18.342	20.032	20.251	32.291	13.345	6.0322	31.132	15.557	31.991	21.21	21.105	16.362	19.912	32.944	31.739	25.942	19.7	36.678	14.679	26.801	14.341	25.118	26.483	44.483	35.741	39.613	31.017	25.468	17.302	36.127
0	0	1.3587	0	13.495	14.808	14.753	14.422	17.893	34.087	38.638	22.617	13.721	20.13	17.378	12.966	15.759	10.85	4.07	17.445	13.586	15.528	15.235	8.1381	5.1013	15.886	14.857	16.414	12.512	4.1168	0	0	9.6678	11.905	9.8989	18.623	20.206	10.388	16.952	12.93	18.077	23.63	30.772	24.048	23.011	31.567	34.399	30.62	18.853	25.397
0	0	4.0055	9.7436	20.129	22.36	43.264	44.437	39.074	59.229	59.182	53.663	65.187	70.137	66.963	75.468	88.946	82.397	69.227	52.361	55.73	58.696	62.168	62.901	58.736	58.354	67.063	58.63	46.444	48.478	45.706	46.354	48.511	53.625	44.762	47.842	46.811	46.302	58.023	55.646	53.136	56.645	51.219	59.59	52.744	47.977	40.192	51.413	47.372	40.004
0	0	0	6.6896	14.846	20.93	33.91	28.018	35.108	50.871	49.49	56.321	61.79	79.366	104.07	108.61	132.74	152.62	154.11	159.16	187.6	220.06	252.52	306.8	357.12	435.54	463.19	521.32	546.71	602.74	657.26	700.27	811.49	804.42	897.81	952.69	1002	971.38	1014.4	1060.6	1068.2	1071.5	1071.8	1163.4	1166.4	1158.7	1213.4	1248.8	1292.1	1285.4
0	0	0	5.1035	26.214	45.981	54.627	70.967	52.838	69.867	81.219	90.132	99.537	109.87	150.64	125.54	130.98	144.24	130.4	139.61	149.13	139.72	145.57	141.12	159.2	150.85	146.86	140.28	151.13	131.7	135.97	128.25	134.7	145.99	134.12	149.33	146.48	152.94	142.93	151.37	145.76	142.74	144.64	148.57	147.27	146.49	138.33	128.42	124.57	126.08
0	0	0	0	8.2431	3.4599	16.234	12.672	18.747	16.282	8.3634	13.697	12.029	12.67	2.1608	13.192	14.177	14.1	26.019	23.344	33.89	41.401	46.256	66.888	70.244	88.76	112.78	148.28	151.52	173.32	210.99	275.27	320.72	355.63	406.79	457.45	504.06	578.51	637.39	679.47	731.88	753.25	806.23	831.43	846.7	882.71	907.78	890.42	912.51	946.89
0	0	0	6.6895	9.4792	10.432	15.137	4.8231	13.757	7.1632	17.246	8.5969	9.9802	13.476	7.1198	10.034	19.427	10.604	9.9658	4.7424	5.8954	10.346	8.9864	13.304	16.696	14.882	18.445	25.439	41.249	66.214	97.87	150.07	217.66	283.49	363.4	477.96	584.29	682.99	791.46	900.42	969.59	1087.6	1203.7	1262.6	1320.9	1393	1509.3	1569.8	1587.8	1626.2
0	0	0	2.5365	11.071	8.8428	25.187	19.528	29.607	31.495	36.679	49.037	37.283	51.671	58.41	65.01	71.295	62.846	73.048	75.513	89.128	103.28	95.479	102.51	104.38	98.379	131.56	112.18	140.67	141.44	157.98	171.62	187.23	205.93	232.98	288.41	304.75	360.78	410.38	472.59	512.24	516.61	570.78	593.48	653.05	668.22	648.21	666.54	696.07	709.25
0	0	1.2191	3.7343	9.8162	7.7872	7.2679	0	7.8784	2.0625	12.406	4.6562	0	6.8348	14.715	13.372	24.704	16.586	20.285	12.491	14.098	12.979	18.073	22.408	20.304	25.443	25.428	20.094	16.826	17.373	16.584	20.793	23.09	29.578	21.419	21.303	20.52	22.724	25.241	24.317	16.616	23.413	18.992	26.875	24.234	15.515	18.341	20.768	19.721	13.966
0	0	0	4.8798	2.6783	7.9233	17.903	16.521	23.5	31.466	32.595	39.71	38.963	33.543	37.637	34.15	32.146	33.338	45.205	45.82	64.483	64.516	91.985	95.487	110.9	131.31	153.22	151.8	183.56	192.54	197.18	209.82	220.73	230.35	241.14	252.54	268.73	261.25	264.46	289.42	302.51	303.05	314.62	306.12	330.37	314.92	318.25	323.37	316.8	325.14
0	2.0067	0	8.748	2.4193	4.9772	8.1508	4.0441	9.7296	9.4057	25.117	21.656	30.036	25.694	14.132	32.924	23.066	22.512	22.57	21.866	13.497	13.916	14.985	19.365	17.5	23.672	13.592	4.2142	7.0501	9.6548	7.68	8.5711	1.2852	6.7089	0	0.56988	3.4984	19.747	26.242	34.794	22.368	34.153	36.68	36.563	24.248	39.707	34.053	44.204	25.842	37.497
0	0	0	12.464	17.496	29.104	30.085	40.108	17.584	22.126	20.529	13.793	22.697	15.975	6.5737	53.934	79.213	142.71	255.14	340.14	428.41	606.59	879.02	941.27	1037.7	1217.9	1253.9	1828.7	1998.6	1695.5	2304.4	1904.7	2484.7	1922.1	2094.1	2175.6	3079.1	3027.4	3115.3	3134.9	3170	3347.7	3325.6	3287.4	3304.7	3227.6	3303.5	3349.4	2957.8	3038
0	8.2195	0	4.3808	3.3155	2.5955	5.1448	10.246	9.0226	7.9948	15.716	12.574	21.294	17.095	12.711	22.916	14.226	26.333	25.127	37.618	33.064	32.414	45.681	57.679	75.978	98.493	115.38	135.38	160.44	198.65	193.43	262.83	283.43	314.15	355.79	380.45	434.64	502.03	520.25	571.56	603.83	622.5	656.82	647.38	678.08	688.34	680.53	730.96	728.42	719.76
0	0	0	11.727	15.829	16.207	12.168	5.4825	16.545	24.105	12.024	27.947	21.714	18.955	13.829	6.6997	9.4839	5.6596	10.842	2.0646	0	1.58	7.0424	3.875	11.646	15.384	16.566	23.398	33.84	21.056	31.896	72.089	85.462	114.14	166.78	242.93	302.03	370.8	448.69	526.96	597.63	667.57	719.72	749.38	833.87	856.14	899.81	943.62	972.72	1006.9
0	0	0	16.235	37.824	56.807	68.795	84	21.417	102.18	120.29	113.38	124.56	123.47	43.145	59.584	90.249	83.587	91.664	93.886	89.204	96.884	110.93	131.88	102.73	135.74	128.78	136.14	123.31	132.06	128.41	122.94	134.36	143.75	129.74	129.12	135.97	123.3	116.68	119.44	120.28	125.48	126.69	121.64	121.97	120.17	116.31	105.23	88.559	115.79
0	0	0	7.9811	8.6142	6.9758	12.644	16.285	8.269	19.794	15.817	25.808	21.391	18.082	20.458	18.622	37.197	46.888	38.109	57.379	66.996	97.523	173.55	253.29	303.49	431.83	624.26	687.01	913.62	899.84	1066	1416.1	1480.5	1723.1	1897.8	2103.8	2264.4	2578	3044.7	3059.8	3207.2	3429.4	3371.5	3549.1	3636.3	3853.8	3912.6	4071.3	4107.6	4118.8
0	0	0	3.8595	6.5652	2.706	15.864	13.471	15.6	16.591	17.455	26.98	44.85	74.332	108.34	159.42	203.7	283.59	406.8	560.73	715.85	917.37	1133.1	1340.8	1602.6	1819	1940.3	2091.7	2639.7	2703	2998.2	2739.2	3284.1	2960.1	3131	3414.8	3998.6	3679.1	3801.8	4579.6	4249.6	4495.6	4216.4	4137.4	4189.6	4209	4376.5	4250.6	4365.2	4305.5
0	0	0	16.847	14.913	22.961	26.775	17.681	25.106	14.367	13.724	21.268	2.4914	0	34.726	0	40.581	25.099	0	8.1401	0	0	1.1179	0	0	0	0	0	0	0	0	0	2.1835	0	0	0	0	0	0	0	0	0	0	0	0	0	0	0	0	0
0	0	2.2129	8.4884	6.943	6.737	14.182	16.456	18.83	17.684	30.186	22.113	23.92	19.251	26.662	21.251	19.503	31.974	26.969	28.505	37.312	54.704	60.692	79.126	92.255	123.32	130.02	128.33	155.2	166.74	192.63	199.91	145.79	141.3	163.56	154.35	161.71	178.13	176.83	154.24	181.34	172.1	164.79	163.42	172.4	193.15	241.75	187.16	183.61	203
0	0.86375	0	0	4.1082	22.179	19.401	16.597	13.834	20.538	20.703	26.266	21.296	28.982	17.882	20.603	18.795	26.287	32.459	40.773	32.019	25.788	37.952	54.239	59.754	63.549	64.1	85.408	87.935	83.581	78.166	88.121	92.616	98.346	102.59	124.84	100.11	111.2	116.25	111.72	113.1	118.39	128	138.14	135.84	139.6	117.99	134.79	125.15	130.5
0	0	0.81273	6.6942	9.1789	19.347	18.978	25.986	26.849	26.659	32.288	34.366	36.675	48.216	63.559	100.54	158.11	225.94	293.16	399.76	486.84	584.74	714.97	791.88	919.74	1003.6	1081.2	1129.8	1190.1	1139.6	1369.5	1407.4	1439.5	1484.4	1496.3	1509.8	1567.4	1642.7	1671	1681.1	1730.3	1710.6	1672.5	1696.2	1725	1697	1754.7	1760.1	1799.7	1731
0	0	0	12.753	17.432	21.496	23.571	23.712	22.679	30.354	32.59	36.476	29.138	28.177	29.971	40.156	56.347	66.294	90.664	111.21	145.26	186.17	226.67	272.12	333.21	385.39	431.14	499.17	551.18	639.83	699.25	740.21	813.17	863.47	925.52	980.61	982.86	1017.7	1053	1062.8	1125.5	1191.1	1166.4	1225.1	1196.9	1208.5	1213.8	1220.5	1209.6	1194.4
0	0	0	5.0987	9.6455	11.36	32.861	32.662	39.103	42.26	61.016	61.457	72.21	69.224	68.337	69.658	71.175	83.941	86.188	79.555	88.596	86.031	97.998	87.217	100.78	101.41	97.883	101.5	108.62	103.46	111.83	115.3	119.19	113.51	116.29	111.34	119.24	120.5	118.54	118	112.95	118.8	118.05	111.28	118.68	129.12	133.99	138.22	137.75	128.57
0	0	2.0109	0	4.6402	14.252	11.008	15.08	14.947	27.549	31.608	34.371	29.621	31.67	26.275	33.507	33.743	33.485	27.213	36.908	39.192	36.792	32.787	30.119	34.794	32.872	35.663	30.356	38.045	37.154	34.484	35.034	27.861	30.038	26.26	27.995	32.637	32.427	37.966	53.522	54.746	63.075	56.295	61.86	73.471	75.592	73.373	80.072	83.227	80.912
0	0	0	4.8593	0.27857	13.28	3.2048	14.998	10.731	15.343	6.4458	2.2176	11.474	12.752	10.048	8.5498	17.448	18.873	18.833	21.07	20.172	20.987	23.171	19.547	28.323	25.237	28.375	38.938	45.299	57.128	67.34	107.37	142	185.55	242.99	291.28	364.85	422.88	477.28	526.84	604.48	677.89	737.15	773.49	827.5	887.48	890.03	943.59	971.28	997.08
0	0	0	8.5811	15.076	16.58	18.1	19.733	27.063	23.208	29.743	33.601	28.209	39.486	35.044	39.187	37.7	37.303	33.97	40.246	44.78	32.05	34.434	36.505	34.898	27.689	36.112	37.617	41.522	37.588	40.965	40.685	31.966	41.049	41.066	48.759	49.87	48.005	53.807	64.425	66.953	76.603	76.037	80.375	75.564	80.218	73.349	77.43	63.993	78.416
0	0	0	11.459	13.173	16.443	8.0689	8.2837	14.247	23.53	16.319	22.752	16.887	23.333	21.592	21.565	21.75	21.683	27.122	14.769	16.529	15.293	18.471	18.116	15.593	25.254	22.771	27.009	17.228	17.506	15.607	21.248	21.157	13.375	15.884	19.827	15.836	14.613	12.207	11.152	6.8038	10.399	8.0695	1.5797	1.4194	0	7.9555	4.555	6.9454	0.27151
0	0	0	7.6997	9.5384	31.237	26.053	35.622	46.947	53.997	68.439	74.909	86.388	98.658	115.64	114.36	133.19	145.66	131.07	159.81	171.03	166.82	186.58	174.08	175.47	185.39	244.85	245.96	325.17	358.59	418.18	494.77	583.01	656.03	716.81	766.96	896.24	928.16	1047.1	1207.2	1222.4	1314.8	1338.7	1412	1433.6	1470.3	1631.7	1539.8	1563.6	1524.7
0	1.0298	0	12.392	10.269	5.6422	9.2223	10.234	8.9098	19.005	16.925	14.087	20.82	21.758	26.192	39.066	34.911	59.372	61.889	80.945	104.19	110.07	128.42	151.8	168.2	196.95	206.29	215.05	238.8	269.89	275.24	304.2	304.93	345.93	367.1	373.65	412.89	438.54	463.79	498.95	524.19	522.94	553.3	560.13	553.86	574.83	590.35	618.64	598.68	622.86
0	0	0	8.5452	9.0739	14.364	10.882	12.788	21.91	14.408	22.534	28.236	27.222	27.912	19.344	14.147	26.051	26.77	11.664	32.831	33.128	33.094	51.01	21.382	40.854	43.027	88.352	43.076	80.18	55.205	94.59	95.448	138.37	160.39	226.95	253.5	343.29	333.56	404.22	464.82	500.28	541.76	540.46	567.81	600.47	619.44	706.29	677.75	732.21	736.78
0	0	0	1.452	12.309	13.751	23.917	27.507	18.207	32.724	26.706	23.662	32.489	30.132	37.332	42.815	54.687	39.777	37.083	25.202	39.522	46.111	50.13	71	85.895	106.59	136.21	190.84	254.62	307.86	393.69	447.96	539.47	605.8	712.2	832.84	958.49	1102.7	1162.2	1262.1	1388.7	1413.2	1493.8	1549.4	1579.4	1591.6	1651.2	1651.8	1723.5	1748.1
0	0	0	10.33	22.689	14.292	24.015	19.849	25.118	28.88	34.05	42.391	38.513	26.071	36.185	34.29	29.888	35.328	23.082	26.65	33.11	38.42	32.298	39.524	40.07	44.413	51.115	54.48	52.21	59.43	62.701	74.017	71.501	61.343	69.632	68.341	75.906	81.207	69.132	74.344	76.842	84.883	79.539	81.864	68.132	73.805	76.806	72.086	86.632	76.797
0	0	0	11.604	5.2028	16.912	10.876	23.651	16.302	10.433	25.339	9.7115	8.9702	12.414	14.095	28.766	33.224	19.436	15.731	19.807	18.911	28.349	24.333	23.916	19.984	26.746	27.903	35.679	33.364	45.709	37.934	40.201	52.41	45.797	49.343	55.646	57.706	53.666	58.058	49.168	44.166	64.597	74.226	75.772	79.541	69.49	59.098	74.767	66.864	81.71
0	0	0	0	11.721	11.791	28.498	25.299	44.269	58.806	65.255	59.968	61.626	65.268	68.352	77.767	97.326	117.9	142.12	185.61	260.85	345.76	467.78	608.74	737.63	934.44	1155.8	1336.9	1569.7	1659.7	1946.8	2382.1	2623.5	2901.4	3153.7	3441.6	3782.6	4047.3	4299.3	4565.8	4641.8	4825.9	4948.2	5124.8	5116.6	5293.9	5232.8	5308.7	5449	5516.6
0	0	0	6.6664	16.917	16.832	51.216	25.493	32.045	47.164	45.207	47.555	55.678	69.371	79.466	77.855	90.055	102.03	148.73	159.83	199.26	252.43	267.29	307.31	386.64	412.21	424.12	536.65	501.31	642.02	621	673.47	737.02	781.09	771.52	841.14	805.2	854.29	889.2	871.56	907.09	881.41	945.48	928.84	885.33	1025.1	867.13	955.43	934.36	935.28
0	0	0	7.6823	15.995	14.452	11.332	11.241	18.392	9.2694	19.221	23.901	34.745	37.692	50.64	54.716	66.406	79.203	84.15	77.968	90.257	87.839	94.212	103.13	112.44	122.91	124.59	126.97	140.78	130.64	144.91	144.26	157.84	168.94	180.33	178.02	181.3	195.66	194.01	204.71	205.74	217.08	212.97	219.88	229.71	228.06	231.46	234.71	246.89	246.28
0	0	0	11.552	21.563	15.905	28.293	28.236	39.801	42.735	33.708	45.094	52.367	41.612	37.819	40.8	57.737	66.634	77.25	93.653	110.45	127.03	144.54	147.85	191.31	203.49	220.98	250.92	277.56	333.32	364.28	451.09	476.51	577.41	569.4	634.85	664.07	734.12	806.59	838.63	890.21	921.38	957.49	957.72	982	1062.1	1088.3	1110.4	1109.7	724.14
0	0	0	12.094	9.3168	12.822	13.275	24.02	30.835	26.285	24.88	34.017	34.83	29.732	29.857	27.6	35.631	23.548	26.236	26.848	23.557	18.656	16.897	36.202	42.659	83.378	140.65	234.75	354.65	497.94	671.3	856.03	1101.3	1359.9	1605.5	1840	2265.1	2393.4	2620.4	2856.8	3050.6	3140.5	3246.2	3351.8	3422.8	3442.2	3480	3587.3	2765.1	3547.3
0	0	0	2.0389	8.7798	7.6353	11.653	4.5658	5.6939	5.8097	16.414	11.652	12.238	19.209	18.595	17.68	8.5624	14.042	3.8646	8.267	24.584	11.591	15.673	10.619	15.059	14.606	15.87	10.965	17.404	12.594	12.682	8.5237	11.091	16.442	13.936	13.822	13.435	14.951	8.6702	16.179	11.279	14.632	14.11	20.342	18.602	18.274	7.5987	8.153	0	3.3644
0	0	0	10.708	17.041	20.25	24.94	32.498	38.346	58.634	61.534	57.082	56.955	56.68	55.2	56.932	69.082	72.445	89.341	114.03	52.018	50.598	59.943	63.068	58.828	62.258	57.486	75.362	84.849	97.657	109.14	82.957	88.146	71.819	78.006	93.007	98.388	100.22	117	124.42	169.45	168.99	165.57	169.51	169.56	167.13	180.12	181.12	188.04	192.75
0	0	0.64889	3.8543	9.6192	8.2781	15.567	24.608	16.73	22.865	18.156	33.291	33.2	40.068	61.28	106.54	155.48	211.36	267.51	343.88	407.13	510.83	593.52	688.46	795.16	912.73	1025	1110	1237.6	1382.6	1570.4	1774.2	1951.6	2262.4	2503.6	2784.3	3116	3380.2	3722.3	3892.9	4286	4416.5	4692.4	4888.7	5088.7	5356.1	5369.6	5604.3	5575.1	5638.1
0	0	1.4875	4.4206	9.5983	9.3902	6.885	11.665	10.143	10.1	6.4883	4.0057	9.0212	8.2043	13.921	9.4006	6.8724	10.011	5.7487	10.971	8.7666	18.706	15.966	20.313	21.25	19.994	23.357	23.946	28.549	17.197	30.555	27.38	26.352	33.254	22.742	41.869	34.744	35.825	41.562	40.66	39.514	31.878	33.913	38.071	45.03	52.613	45.163	49.647	45.086	48.164
0	0	0	2.8438	15.217	9.3935	8.5798	8.3526	10.03	17.483	12.25	16.858	9.9903	22.398	16.878	19.007	25.421	21.003	30.221	20.365	32.497	31.378	42.763	42.717	48.705	58.762	59.331	66.745	68.103	68.931	77.809	77.228	83.342	86.567	104.34	116.82	138.97	157.83	194.36	225.33	255.41	289.35	304.13	335.18	358.67	389.84	409.23	448.14	461.22	478.33
0	1.232	6.7819	4.4463	0	10.765	11.788	30.894	21.441	20.433	19.755	17.646	28.803	26.061	27.431	38.686	37.929	38.019	50.62	59.198	61.794	84.272	102.27	92.019	98.755	116.08	123.55	130.46	151.08	158.54	144.24	159.4	153.77	174.46	185.66	156.59	172.95	184.96	189.32	194.99	204.55	208.35	230.16	235.35	219.57	218.24	239.2	246	217.32	235.02
0	5.0261	16.086	0	0	2.4935	7.475	31.363	32.043	41.488	42.238	25.472	58.366	54.436	53.133	51.496	43.074	57.975	67.965	45.288	42.331	65.643	46.416	67.145	65.117	80.342	74.782	131.7	88.286	159.33	121.05	172.84	171.39	215.81	192.16	251.57	187.95	232.67	226.41	185.78	189.69	189.38	238.07	260.28	167.22	239.77	165.85	290.94	200.19	241.96
0	0	0	12.872	12.176	3.5298	7.6505	19.213	11.612	31.456	17.584	27.88	28.262	26.002	24.763	31.264	31.704	28.676	46.023	46.449	52.723	65.3	59.52	68.508	80.13	92.65	100.99	117.62	136.07	177.3	202.24	241.37	277.19	326.99	391.98	420.06	440.78	386.99	426.23	583.33	637.9	611.95	672.74	717.03	732.9	772.8	782.6	791.05	795.45	814.28
0	0	0	20.607	19.021	17.236	28.536	25.96	32.254	27.269	32.777	34.167	43.554	38.608	47.509	42.894	49.997	51.888	60.709	63.907	62.41	79.752	77.988	79.332	68.926	78.242	77.479	82.633	79.665	92.685	92.702	96.779	101.74	106.22	118.67	126.21	148.46	147.54	164.58	168.64	178.61	178.56	202.43	209.05	213.35	220.26	210.15	211.52	216.39	221.55
0	0	0	0.50686	12.755	14.009	24.93	20.658	18.569	34.088	29.602	25.462	27.488	22.33	28.702	25.94	37.384	28.043	32.26	45.485	65.857	116.65	229.47	321.16	450.12	612.81	1009	981.89	1413.2	1385.5	1894.2	1813.4	2109.4	2272.5	2592.5	2863.4	3045.9	3263	3484	3591.1	3798	4091	4393	4315	4481.4	4655	4695.5	4857.1	4900.9	4944.6
0	0	0	16.926	22.77	9.7349	16.199	15.373	28.681	26.988	29.805	30.419	34.515	22.567	36.651	29.316	44.085	37.252	26.853	43.013	41.724	59.13	86.921	125	175.14	237.5	314.46	400.19	548.9	699.2	853.61	982.86	1181.3	1354.7	1465.1	1683.3	1827.1	1910.8	2074.8	2150.2	2318.5	2328	2374.3	2547.3	2560.1	2604.7	2568.8	2632.9	2644.4	2675.3
0	0	0	4.5854	16.265	21.988	24.435	18.521	26.848	46.244	49.311	55.579	50.718	43.465	48.918	52.213	58.648	67.01	68.336	74.167	81.957	80.302	76.822	81.869	85.45	85.409	82.532	91.174	94.7	96.577	96.829	102.88	128.72	126.68	129.41	134.66	118.48	121.83	119.45	145.05	128.01	139.08	155.44	141.99	124.2	152.33	140.08	150.18	159.3	168.82
0	0	5.552	0	9.5433	10.166	24.084	22.974	42.789	54.763	91.382	121.46	160.01	202.77	312.14	440.79	618.38	841	1080.3	1256.5	1614.1	1844.7	2171.5	2416.1	2802.8	3075.4	3282	3661.2	3762.6	4062.4	4159.6	4284.2	4623.6	4902.6	5029.3	5247.3	5215.9	5486.2	5632.5	5552.8	5587	5648	5844.8	5948.2	5855.5	6089.1	5902.9	5912.1	6047	6008.7
0	0	0	7.9513	2.0228	11.104	16.366	23.831	19.705	27.892	17.151	39.091	39.277	47.098	44.177	58.156	77.671	90.19	97.476	101.89	131.01	137.21	152.48	152.54	161.34	173.17	202.36	254.89	293.03	334.57	387.9	400.1	467.62	499.26	526.3	592.68	605.98	652.7	697.29	727.4	741.14	759.29	777.98	763.61	777.79	810.28	820.28	842.61	818.38	848.93
0	0	0	10.994	13.981	15.154	10.176	30.71	20.087	25.237	27.621	23.407	24.856	30.943	49.054	87.161	104.32	133.2	148.05	193.42	330.23	363.89	462.6	479.43	587.62	720.01	747.87	861.42	963.47	1056.1	1164.9	1271.3	1249.2	1325.6	1446.7	1575.5	1614.6	1584.8	1868.2	1955.3	2044.4	1923.2	1973.7	2092.5	2162.1	2015.1	2158.1	2044.1	2206.7	2155.2
0	3.2509	0	11.744	5.6267	9.0033	2.7391	5.9259	7.9323	17.334	17.655	16.457	19.388	22.924	21.117	24.283	35.805	46.941	46.509	58.684	71.905	74.219	96.472	123.97	164.69	193.17	244.09	295.04	349.81	407.54	459.83	558.01	623.95	707.2	791.25	901.48	992.17	1110.6	1213.6	1297	1336.7	1453.2	1555.3	1570.5	1608.1	1625.3	1708.6	1743.7	1719.3	1889.3
0	0	0	14.098	18.198	22.944	24.181	36.394	35.679	45.116	45.549	50.338	41.079	47.038	44.104	34.369	37.941	49.592	64.713	56.586	44.957	45.59	58.106	81.041	107.22	133.52	163	202	242.28	308.42	333.25	359.71	406.13	439.22	527.87	601.82	704.05	787	861.85	891.28	1044	1065.6	1107.2	1104.4	1135.8	1195.6	1212.7	1197.3	1232.8	1218.1
0	0	0	6.8688	10.764	35.665	27.116	36.138	33.676	34.353	41.373	42.532	48.821	48.976	55.788	73.953	82.467	76.074	89.647	84.209	101.51	114.67	122.8	135.63	145.14	176.36	190.88	213.47	232.68	259.33	282.55	322.59	365.34	412.75	479.96	524.17	564.97	642.16	678.95	719.66	759.77	667.88	700.32	719.27	737.57	727.34	771.54	749.77	746.75	748.84
0	0	7.9818	11.893	17.833	21.594	0	16.538	10.117	9.4826	6.9498	11.807	13.741	15.99	14.02	3.4346	18.99	8.1903	21.713	8.485	0	12.784	10.313	1.1185	13.333	9.3017	16.152	10.252	15.369	21.973	17.977	44.169	41.013	41.57	39.361	76.547	78.097	71.925	57.018	40.648	58.448	61.084	91.935	99.316	115.2	106.59	103.25	87.722	82.943	92.481
0	0	0	4.297	14.317	19.389	22.277	19.352	12.174	14.617	12.001	9.2983	16.732	2.4612	15.704	13.54	23.942	14.387	25.066	10.478	17.581	13.363	21.268	31.664	30.747	34.241	35.447	38.245	37.27	45.214	44.872	50.97	53.181	67.039	62.94	68.919	66.425	72.448	78.572	81.133	78.436	90.604	90.357	100.08	94.172	93.713	89.67	100.55	100.86	94.24
0	0	0	0	11.043	6.7759	3.6324	0	2.8898	0	0	0	4.9661	3.9557	9.0694	3.0264	0.19636	0	0	3.5804	6.3938	2.7661	8.4818	10.913	9.6527	2.8294	11.549	8.3694	11.122	20.672	7.1124	0	3.7568	8.0247	2.08	6.3925	7.2775	5.6792	3.891	5.5782	0	0	2.6333	11.475	8.4258	0	0	0	0	0
0	0	0	6.6484	11.567	9.0197	16.538	20.72	27.762	29.212	27.608	29.53	23.991	20.069	10.692	9.9892	5.8685	17.004	16.754	14.695	16.663	20.465	25.663	29.008	45.01	46.829	51.41	63.138	75.135	90.138	109.37	95.395	27.685	24.433	26.017	32.797	25.078	18.323	23.881	28.133	47.79	34.473	44.982	18.878	28.628	17.057	31.348	34.132	42.15	54.614
0	0	0	0.88959	11.299	17.889	25.952	35.878	24.749	26.142	35.329	48.454	61.238	72.967	89.426	101.58	116.39	134.7	140.66	167.73	199.44	214.97	234.86	273.48	297.98	332.39	332.74	380.23	384.16	419.96	451.88	465.07	515.91	532.16	570.41	606.77	631.87	653.74	695.12	717.76	733.55	755.53	777	812.37	825.33	848.38	857.91	855.57	881.94	914.89
0	3.5296	0	14.015	6.2869	5.4502	8.7254	18.122	16.651	21.776	21.906	22.198	30.759	30.669	32.411	40.278	50.886	62.42	67.923	92.408	112.48	126.63	149.53	161.55	173.65	179.26	196.66	219.45	225.73	266.58	260.91	253.03	230.44	246.51	260.58	246.38	621.18	286.43	266.75	281.1	361.28	281.09	314.76	284.08	288.76	301.61	262.1	268.17	258.89	293.15
0	0	0	10.697	22.823	23.194	33.809	44.741	33.605	29.873	26.182	34.035	36.404	36.715	41.916	54.528	41.882	44.159	43.022	62.276	53.475	76.818	87.205	100.18	106.22	125.66	132.78	155.05	173.86	215.29	243.61	169.95	210.88	230.56	268.64	287.64	347.15	336.36	400.25	437.94	388.33	364.3	449.69	386.18	473.7	380.16	410.7	416.45	428.94	371.95
0	0	0	0	15.137	38.167	68.475	105.79	120.7	156.55	196.15	243.37	284.45	324.28	379.64	408.87	503.66	533.62	594.33	655.03	760.63	886.99	1009.6	1118.9	1206.7	1352.6	1504.6	1609.9	1751	1802.7	1912.6	1888.5	2026.5	2140.6	2162.4	2263.4	2292.7	2334.8	2381.3	2437.8	2444	2387.2	2391.4	2323	2372.6	2294.9	2435.7	2395.4	2340.7	2320.4
0	0	0	1.2368	16.11	14.627	17.084	8.384	0	0	0	0	0	0	0	0	0	0	0	0	0	0	0	0	0	0	0	0	0	0	0	0	0	0	0	0	0	0	0	0	0	0	0	0	0	0	0	0	0	0
0	0	0	10.227	14.446	29.504	27.341	30.246	25.725	41.979	43.621	47.273	43.186	46.914	51.64	37.839	51.5	49.148	61.009	43.237	58.893	52.897	41.554	32.113	36.939	33.867	43.068	70.389	74.829	129.33	181.78	179.57	257.62	346.84	409.1	485.11	520.35	590.9	671.37	768.49	749.97	833.87	875.17	897.57	904.42	912	954.83	1107.9	1086.9	1106.9
0	0	0.64411	10.653	13.24	9.7689	5.5436	9.1484	12.164	21.924	15.551	20.706	18.783	22.732	26.131	25.619	24.583	27.551	31.525	28.102	32.952	31.202	38.247	42.574	59.816	73.062	84.66	104.85	115.75	135.22	156.08	180.59	200.74	207.54	246.09	272.89	295.65	338.91	368.16	407.5	431.62	454.32	484.46	486.77	498.25	534.56	542.55	565.9	599.45	598.35
0	0	0	0	10.954	16.446	26.032	28.55	29.62	37.102	43.75	45.579	50.361	50.802	49.983	53.026	53.838	55.703	54.51	56.05	48.302	55.77	58.176	64.442	69.543	66.911	68.369	60.999	59.516	56.894	51.005	48.701	53.334	51.856	44.745	50.8	54.395	52.46	55.499	55.065	46.878	58.723	55.309	58.16	57.206	55.296	56.231	43.326	52.113	56.744
0	0	0	8.4852	3.858	6.993	14.041	11.756	12.678	14.379	13.281	20.193	24.926	31.795	42.871	50.435	55.439	56.21	54.556	65.924	79.219	74.156	87.015	96.488	98.302	98.071	111.84	128.23	121.97	117.89	118.95	136.7	154.58	139.97	144.01	142.68	141.27	150.69	161.54	167.32	177.13	154.95	157.46	164.22	154.17	142.41	149.51	135.77	155.77	139.47
0	4.681	0.78756	0	0.046135	8.5722	7.6444	6.3376	0	1.6418	9.2661	15.433	12.346	17.711	8.1281	7.39	13.696	27.735	20.159	24.662	26.381	20.653	22.79	25.954	32.745	35.584	44.811	59.165	71.789	89.2	98.71	101.67	124.81	129.67	150.9	159.25	172.09	184.22	188.15	201.06	231.18	219.48	234.74	234.15	243.29	262.56	266.89	277.31	272.15	276.39
0	0	4.2185	7.6181	10.768	14.884	15.174	20.589	23.318	29.799	29.572	26.441	27.692	38.709	29.117	26.352	18.131	30.139	19.647	38.708	29.175	38.887	35.355	40.592	45.149	47.675	48.151	66.305	88.842	109.33	109.06	108.35	127.79	139.26	148.35	161.14	202.93	210	226.84	258.16	268.12	292.23	291.17	321.56	330.57	326.32	342.18	351.22	361.31	379.37
0	1.8037	0	1.6275	2.5685	6.9432	10.075	16.366	25.858	23.361	27.381	37.514	22.297	34.5	24.735	33.687	35.248	42.964	38.115	36.383	22.939	27.399	15.167	31.903	29.705	22.719	19	1.7686	9.5163	6.0756	24.229	50.987	27.321	20.662	5.008	18.509	8.2338	0	0	0	8.6516	3.0763	1.1029	0	4.7519	6.0578	18.416	0	0	0
0	0	0.93926	9.4036	3.2675	11.53	8.6057	13.623	19.622	19.73	24.798	22.28	24.613	19.399	31.275	24.217	31.03	32.954	24.97	24.491	26.634	28.247	27.055	29.503	30.426	28.455	23.84	24.562	27.931	34.44	27.138	29.242	37.653	31.801	34.962	32.684	33.22	32.888	24.58	24.473	19.514	16.33	14.41	11.944	15.06	18.868	14.549	16.394	10.107	19.833
0	0	0	3.0916	23.637	27.169	36.208	49.266	64.581	70.789	76.095	85.64	92.857	9.6098	56.435	7.9884	95.027	112.08	89.664	109.06	119.56	97.016	120.04	109.88	132.39	140.26	176.75	204.9	241.46	252.36	266.53	274.57	314.13	300.71	321.59	312.92	336.1	344.28	338.11	352.04	351.86	352.81	348.99	311.55	320.22	307.31	306.61	302.27	297.6	283.4
0	0	0	0.35197	17.649	14.29	19.994	15.889	16.025	13.391	17.81	21.419	25.004	26.155	33.764	61.461	51.195	69.752	94.155	130.92	182.27	259.02	334.9	451.84	528.47	645.05	740.74	845.08	919.81	992.07	1105.5	1171.7	1232.6	1308.8	1352.4	1411	1434.5	1502.3	1486.2	1531.9	1562.8	1568.2	1621.7	1544.2	1590.4	1568.8	1595.4	1595.1	1572.1	1621.7
0	0	0	8.7696	25.369	29.893	36.648	38.021	42.376	80.372	56.629	60.966	64.589	75.223	80.452	71.271	142.26	125.75	165.02	260.42	301.91	363.39	390.29	501.61	466.94	541.72	636.67	744.38	763.94	840.83	953.75	982.82	1032.6	1077.5	1137.3	1208.3	1273.1	1301.1	1363.3	1406.5	1431.9	1393.3	1456.3	1494.9	1561.6	1550.4	1610.1	1564.7	1619.4	1607.7
0	0	0	0	15.935	25.517	37.746	37.566	40.705	46.712	50.733	54.255	51.45	49.006	47.072	45.649	53.926	53.648	60.226	62.843	46.429	57.569	64.129	67.922	76.209	72.12	92.829	109.25	119.52	121.18	150.86	165.09	182.93	219.38	288.2	367.65	446.76	533.74	620.28	715.77	785.31	866.76	899.99	1043.5	1078.4	1134.1	1146	1195.6	1196.5	1202.5
0	0	0	7.7561	14.66	20.743	18.96	27.215	31.41	30.951	40.981	37.622	46.369	51.377	55.411	58.354	55.589	52.643	54.844	63.52	73.946	65.444	79.6	83.78	84.785	83.81	77.437	86.356	89.323	94.55	82.141	88.049	93.086	94.687	98.5	106.58	111.02	106.85	105.21	110.13	102.74	109.98	120.82	117.39	112.69	123.96	119.03	110.01	112.87	119.48
0	0	0	1.7274	12.721	11.971	19.578	5.2227	15.06	16.096	8.5428	12.6	14.547	6.499	11.916	17.666	17.846	19.031	15.907	12.118	17.421	7.5778	13.936	12.693	13.436	8.0855	5.6539	17.954	1.5307	2.3856	0	22.473	24.243	22.627	27.559	41.417	35.771	47.049	45.714	53.661	64.023	46.575	30.215	39.969	29.734	31.234	45.21	14.041	25.731	23.413
0	0	6.919	4.4801	0	13.849	18.55	18.857	31.211	29.058	37.862	32.754	36.405	39.103	46.52	34.918	44.635	56.378	53.71	43.204	48.008	52.216	52.6	52.087	57.237	66.228	58.54	62.419	55.726	59.679	63.33	62.032	65.088	57.622	59.766	64.044	64.02	74.862	77.27	84.548	88.861	93.99	87.423	92.174	90.583	92.723	95.019	99.344	94.88	84.382
0	0	0	9.758	6.6507	13.05	10.895	11.204	16.124	18.494	21.345	26.606	23.868	26.675	25.325	29.487	21.836	25.386	33.24	19.949	17.996	29.852	25.044	45.377	61.226	75.008	101.04	112.89	139.91	183.1	196.31	244.86	303.87	346.74	423.48	484.34	625.95	708.56	822.53	923.46	1012.9	1092.1	1193.9	1235.5	1293.8	1426.8	1465.7	1586.3	1649.7	1627.2
0	0	0.49297	4.5595	4.517	9.0122	12.361	12.602	14.371	19.375	23.896	23.092	16.026	26.023	22.836	24.122	20.454	16.676	24.407	19.14	25.309	24.729	26.241	26.179	25.339	25.828	25.765	30.933	43.023	36.423	46.599	38.639	36.895	34.092	41.682	50.202	52.439	61.738	76.714	75.552	83.023	82.137	84.249	83.394	95.155	82.998	84.791	91.197	83.914	93.66
0	0	9.7847	6.6435	2.8606	9.8126	24.969	15.36	23.458	38.408	44.423	65.852	112.97	186.52	256.26	364.32	490.84	623	743.84	832.65	957.44	1061.1	1122.8	1229.8	1349.5	1451.2	1519.9	1674	1728.7	1860.2	1916.4	2012.1	2172.1	2320.8	2338.1	2311.8	2484.1	2530.6	2581.8	2624.9	2607.7	2665.9	2716.4	2722	2745	2800.2	2725	2818.9	2794.6	2820.6
0	0	1.151	5.1333	8.8999	6.3243	20.392	9.4402	17.522	16.545	22.071	13.302	15.963	23.137	14.114	15.469	31.425	17.308	21.845	3.8894	6.6691	4.9702	0	9.4191	9.2485	4.9595	12.352	2.705	3.8197	2.8818	3.8678	0.99775	3.9902	6.4619	5.9372	13.842	22.133	20.931	27.851	24.797	24.944	42.446	46.013	47.629	44.68	43.474	46.391	39.622	50.623	42.831
0	0	1.4211	4.956	1.2797	7.1954	10.788	16.497	14.82	26.382	27.621	26.302	20.529	18.843	35.085	20.759	25.702	23.888	19.389	22.274	10.667	19.827	15.207	20.701	19.662	27.073	23.85	7.3597	1.5072	0	0.7632	2.6524	0.17163	8.3778	17.036	11.171	18.228	10.21	21.02	14.125	12.023	18.304	8.8727	21.048	19.576	33.051	20.445	28.982	29.13	26.859
0	0	0	6.9115	18.14	12.425	21.557	28.339	29.355	34.436	32.811	25.885	23.69	19.486	25.44	24.894	24.655	26.988	15.353	20.178	16.707	5.4621	12.438	11.002	7.4313	16.186	23.327	24.131	18.801	25.079	26.501	29.459	30.528	26.606	37.821	29.282	43.306	38.508	39.355	45.157	56.159	61.851	59.725	76.1	53.881	71.385	74.009	79.636	86.857	91.456
0	0	0	3.4068	14.867	18.244	15.05	29.447	27.504	32.978	35.753	39.998	37.79	43.448	43.269	50.476	43.431	42.914	52.811	58.006	64.819	89.537	83.712	95.498	113.98	116.52	149.39	171.37	200.28	236.3	265.21	288.31	324.1	348.35	400.17	425.58	474.61	519.47	599.26	628.38	643.23	703.62	743.1	750.37	793.46	798.87	828.77	863.62	891.27	924.56
0	0	0.65498	8.8977	11.607	10.656	6.2452	3.2826	8.3766	16.575	11.174	10.508	9.2938	13.151	11.132	18.207	8.6741	18.87	20.453	16.539	10.299	15.419	5.4921	17.551	21.26	23.167	22.91	21.346	30.747	27.033	27.739	25.899	31.192	17.776	24.083	32.165	33.61	30.591	36.741	34.625	48.835	43.403	45.85	50.555	50.512	48.59	59.708	67.718	64.988	72.972
0	0	0	15.44	15.142	20.536	42.963	30.473	18.545	37.275	37.552	44.237	31.976	42.458	40.557	47.594	39.691	47.232	38.693	44.921	41.393	38.551	46.151	45.507	43.355	46.633	45.122	39.857	56.857	44.925	56.354	61.328	66.006	79.418	74.001	99.524	96.648	121.13	119.88	121.6	134.6	146.18	149.92	154.51	168.8	178.93	171.14	171.03	178.46	179.85
0	0	0	3.8242	14.391	5.4298	15.971	14.505	16.833	19.146	23.802	22.462	17.518	23.054	21.413	23.994	27.84	30.492	28.487	22.709	31.742	38.329	36.752	43.648	48.954	49.65	43.325	39.36	35.566	36.266	35.801	38.578	45.685	48.201	56.491	57.056	46.341	45.492	57.522	73.235	113.58	149.17	347.97	370.25	371.68	373.11	383.19	369.03	347.06	354.1
0	0	0	5.9769	5.5916	7.8591	18.08	23.333	31.531	32.945	12.636	26.043	4.9465	15.848	13.923	22.158	10.963	23.921	22.974	30.513	33.291	33.765	26.552	58.145	66.866	60.461	59.857	57.261	76.958	89.906	98.927	108.07	102.37	109.58	131.48	150.43	179.75	227.43	258.73	320.75	375.35	403.67	448.77	483.96	464.99	505.85	429.52	431.7	476.23	412.73
0	0	0	9.2986	12.753	13.316	10.829	11.681	16.868	15.711	15.901	14.104	21.685	27.692	26.496	30.739	23.177	19.179	14.373	18.454	23.857	16.565	27.658	29.823	29.628	29.63	23.384	21.747	33.895	30.668	22.831	23.042	25.336	34.424	30.265	33.134	35.437	34.764	24.581	30.338	26.15	22.362	23.456	26.187	24.71	24.141	15.55	14.976	0.7992	8.8329
0	0	0	19.634	69.452	86.983	126.81	107.66	105.35	151.5	137.25	159.01	148.96	150.01	156.16	148.12	143.88	144.47	132.1	135.87	132.33	136.87	124.51	114.84	117.82	116.03	114.77	105.18	106.58	88.386	94.355	70.307	111.36	74.703	105.72	98.696	96.331	88.563	88.384	85.326	79.526	82.82	84.254	73.989	67.987	72.996	69.162	68.372	56.354	55.398
0	0	0	16.057	19.265	19.722	10.441	1.2615	4.4348	0.43914	2.4732	1.5763	13.879	13.001	19.897	12.813	18.395	19.898	18.484	10.001	18.174	10.733	13.515	10.904	14.068	19.23	20.697	12.286	22.433	16.983	11.053	22.963	41.172	72.778	97.364	140.32	182.56	245.92	305.57	376.71	420.45	493.41	546.73	600.25	649.13	685.49	746.91	753.21	794.42	828.69
0	0	0	5.0961	9.0585	12.086	20.219	8.4148	22.675	17.662	29.769	20.212	29.463	33.029	37.914	36.586	26.488	26.742	29.544	29.284	31.89	35.63	49.608	42.829	49.55	50.641	52.814	48.26	54.764	60.811	54.632	58.929	66.086	73.882	71.524	77.542	78.711	75.49	73.544	78.229	75.938	74.76	83.592	87.9	83.608	80.626	82.937	69.668	62.973	75.695
0	0	0	6.6842	13.186	8.4582	11.489	15.296	18.336	15.306	18.254	21.814	28.832	28.114	30.275	27.985	20.421	29.122	28.244	39.973	50.762	73.676	108.38	152.89	215.99	289.04	377.9	467.78	595.6	697.35	835.37	970.59	1161.9	1377.8	1507.5	1741.1	1890.3	2099.7	2236.7	2389.4	2548.1	2637.6	2801.6	2998.9	3016.3	3317.9	3312.9	3334.7	3429.8	3582.4
0	0	0	0	0.79489	14.625	36.288	16.497	28.02	18.308	27.512	31.428	15.147	22.055	11.042	21.04	14.497	16.479	36.134	30.153	21.294	29.495	15.625	31.955	22.551	16.958	18.726	15.474	23.921	24.224	47.091	44.169	32.7	26.835	22.15	28.094	29.452	13.854	47.746	54.738	97.093	90.436	104.7	97.855	114.88	101.64	156.6	139.15	130.76	49.668
0	0	0	1.4	11.88	11.117	18.343	27.753	23.562	23.036	30.763	29.845	30.385	34.402	41.213	39.878	38.684	38.215	32.37	38.886	34.819	40.46	55.073	73.25	120.55	178.94	251.55	324	411.48	507.52	585.94	677.22	837.74	932.83	1083.3	1271.9	1382.6	1516.1	1706.5	1908.9	2011.6	2155.6	2270.4	2412.2	2520.5	2744.4	2817	2926.9	2971.5	3009.9
0	0	0	6.3402	8.8259	11.961	13.746	8.2113	16.458	15.196	11.987	18.894	17.346	15.805	15.635	21.816	30.088	24.622	32.63	20.3	23.878	27.506	28.389	36.747	42.723	51.506	58.474	65.691	67.477	71.42	80.646	96.161	112.77	131.03	137.07	151.85	166.08	173.5	177.64	179.27	192.96	202.21	215.92	214.35	216.52	214.56	219.16	227.33	238.54	234.53
0	0	4.6447	0	13.477	18.472	16.495	7.1357	0	20.475	27.306	39.091	39.169	33.134	35.248	53.366	61.866	88.764	108.95	136.56	170.58	195.52	237.69	247.33	279.73	319.76	343.23	396.11	425.34	533.49	507.13	538.56	575.93	612.54	630.08	692.8	690.42	732.19	757.23	872.05	786.86	823.35	872.13	876.32	880.49	903.82	915.12	941.51	950.64	917.89
0	0	0	15.91	6.9358	21.89	27.985	28.058	37.257	50.566	49.444	70.608	59.225	47.855	137.67	72.507	134.01	136.2	136.01	183.45	237.05	278.99	368.01	469.81	560.25	665.66	675.31	808.74	927.83	990.3	1075	1280	1339.9	1401.5	1593.6	1601	1669.3	1792.4	1830.3	1912.6	2074.9	2057.9	2103.2	2144.2	2245.1	2262.5	2292.6	2364.1	2337.9	2354.8
0	0.16129	0	0	6.0442	13.861	20.385	24.703	27.153	32.884	39.224	45.448	60.844	70.911	80.584	100.94	108.34	139.62	139.56	157.03	170.32	164.68	175.65	183.69	193.16	199.08	210.09	235.09	205.91	220.36	240.94	250.37	282.01	305.29	309.75	337.34	354.18	385.75	424.57	432.69	468.18	474.1	504.38	534.57	543.44	560.32	551.4	560.31	597.92	597.26
0	0	3.3595	3.5881	4.3097	8.818	13.541	12.036	16.132	22.999	29.872	21.569	30.267	19.413	21.546	19.278	22.911	29.428	25.841	27.579	27.442	30.277	28.887	28.809	28.243	35.499	34.472	38.88	31.696	41.228	40.55	40.294	39.847	36.478	36.554	42.486	38.595	41.062	47.598	48.493	48.038	53.639	54.109	43.472	54.443	63.804	65.483	70.259	68.032	57.383
0	0	0	2.8739	18.008	10.848	36.578	26.38	36.556	36.464	37.894	33.942	30.664	39.306	25.522	48.592	60.775	58.212	48.444	66.677	41.405	37.863	26.128	31.726	52.462	33.37	45.896	47.742	42.609	40.878	32.514	37.389	39.304	46.573	49.467	57.824	52.532	55.633	62.091	63.561	60.447	71.332	79.514	81.016	77.935	83.828	83.411	89.278	82.181	82.246
0	0	0	10.326	9.4778	12.575	15.029	22.1	25.456	25.842	15.573	27.77	28.356	32.168	41.632	51.573	57.317	49.602	58.538	53.803	64.647	62.599	66.399	72.229	79.195	79.469	76.804	85.138	88.514	106.28	99.01	104.23	105.45	113.64	105.22	109.06	111.75	101.29	110.37	116.76	120.49	129.18	123.85	116.97	114.07	128.47	119.43	122.3	112.01	125.26
0	0.69563	0	1.889	7.9718	5.3897	2.7692	5.9086	10.036	7.0587	0	0	0	9.1296	10.214	10.267	5.0018	0	4.0124	5.6784	14.832	9.3542	18.085	23.171	12.436	17.336	15.58	11.726	15.566	23.244	17.008	28.072	24.461	35.958	30.674	40.218	51.353	49.762	42.256	51.016	47.884	58.302	74.887	74.672	71.144	70.314	70.431	61.618	57.388	68.5
0	0	1.03	1.7024	4.4073	6.1996	6.442	16.167	7.1425	3.3567	9.6426	7.9517	9.2288	15.754	15.072	14.123	21.84	13.823	14.651	13.229	18.005	13.976	12.013	12.224	20.317	22.325	26.199	37.439	55.99	82.473	119.36	159.07	196	263.37	320.88	392.29	462.19	527.21	572.8	656.07	754.35	788.01	883.07	887.79	970.95	1004.3	1060.7	1101	1066.2	1126.4
0	0	0	10.603	11.086	12.969	15.708	15.672	19.013	15.815	15.89	20.701	16.702	11.211	18.829	15.27	13.367	11.747	24.798	21.524	26.289	24.034	35.449	34.27	33.746	42.194	43.794	50.931	51.339	52.741	51.664	54.655	60.243	56.613	61.801	70.274	62.687	66.545	67.464	72.017	85.984	86.147	87.663	80.732	101.38	108.19	105.34	113.11	108.96	127.26
0	0	0	14.31	29.595	23.114	39.659	37.264	45.544	56.896	59.05	69.453	66.098	59.83	67.063	58.651	78.574	68.288	84.757	93.456	100.99	103.1	128.5	132.51	144.25	159.7	171.5	176.83	193.15	225.03	246.54	229.93	250.31	239.97	286.73	279	266.13	259.37	271.45	261.73	324.38	339.95	335.62	326.84	330.41	306.14	330.92	305.53	343.38	322.44
0	0	0	6.6545	18.7	17.018	16.628	20.214	18.022	30.132	27.558	27.628	40.022	45.922	49.39	66.381	79.837	108.65	141.72	154.88	184.57	219.33	261.09	314.27	366.91	401.13	446.9	505.39	574.56	632.79	710.93	775.81	822.91	908.36	976.35	1028.8	1066.6	1109.9	1210.6	1256.3	1319	1308.3	1340.8	1376.9	1536.3	1575.6	1587.9	1635.4	1700.1	1668.3
0	0	0	0	4.9567	16.157	8.4223	19.123	11.81	17.504	12.895	10.828	16.381	22.443	16.42	15.307	21.287	21.424	18.199	21.547	20.221	19.374	27.227	21.338	25.894	32.875	29.047	40.987	39.699	46.108	47.201	47.537	60.354	51.891	62.642	68.593	74.756	83.736	76.539	83.264	100.51	104.16	109.18	114.44	122.85	120.57	108.8	124.25	118.05	131.71
0	0	0	8.3155	16.564	7.8128	28.36	22.479	38.203	33.189	37.655	33.667	39.16	42.595	54.959	49.935	53.932	58.311	58.242	68.039	64.953	78.694	91.341	96.212	108.85	141.61	125.49	164.23	74.682	83.51	92.233	103.65	115.44	118.2	132.73	142.9	161.77	170.08	193.57	218.06	221.1	233.99	243.47	261.07	265.07	275.44	272.89	279.46	295.96	316.49
0	0	0	8.0296	2.3205	15.878	20.344	20.255	26.407	27.978	36.605	27.157	33.422	31.795	33.413	27.832	29.744	40.406	36.154	34.338	32.242	32.635	35.794	37.405	37.549	45.46	42.948	46.425	40.019	42.393	52.354	53.595	54.012	56.223	54.145	55.308	60.063	60.159	60.913	66.963	76.58	76.005	74.955	68.339	72.422	73.356	85.481	86.425	79.044	68.541
0	0	0	6.5063	9.0237	17.597	12.068	20.553	27.055	26.536	29.566	34.92	36.975	32.241	94.378	58.711	152	192.74	255.06	375.14	492.35	588.42	784.3	933.41	1100.2	1311.5	1472.8	1657.2	1865.9	2064.7	2277	2562.8	2798.4	3055.6	3318.7	3989.3	4483.6	4596.6	4854.7	4805.4	4886.8	5025.7	5370.6	5559.6	5611.9	5736.8	5844.4	5744.4	5737.7	5718.5
0	0	0	4.9854	5.3626	20.404	16.223	23.994	33.382	25.209	23.171	37.956	34.73	22.536	75.984	13.103	96.039	89.863	48.136	72.471	77.306	67.182	100.91	90.511	100.12	104.99	140.9	140.49	174.88	182.62	196.47	211.63	267.34	273.6	319.97	354.63	397.23	423.11	465.11	531.12	527.14	604.37	619.92	641.95	654.13	643.51	660.39	710.31	707.64	696.85
0	0	0	13.74	8.0347	16.977	16.219	22.619	30.725	28.153	34.721	27.212	32.746	22.25	30.913	31.237	28.949	38.636	38.252	35.53	38.26	42.266	28.85	23.707	22.594	27.717	30.491	31.599	14.708	28.584	46.124	75.983	107.18	174.53	255.71	322.25	403.5	498.1	579.65	635.64	695.48	750.12	783.72	836.49	839.26	875.33	915.66	967.76	1010.8	981.35
0	0	0	27.811	47.258	71.004	99.762	106.37	118.34	127.55	135.5	143.33	149.99	152.89	149.22	158.98	148.62	146.07	146.85	132.35	144.47	145.69	128.76	139.35	129.74	130.04	129.01	142.65	118.49	132.32	122.89	126.51	127.83	123.65	128.65	127.89	126.95	110.58	105.98	109.19	121.2	113.57	108.44	125.01	97.605	100.84	91.474	100.61	87.585	82.353
0	0	0	0.70532	21.901	27.223	34.398	41.173	39.768	56.568	51.403	47.59	48.441	54.259	58.693	58.308	60.622	58.553	47.173	37.319	45.152	41.082	37.393	43.706	31.131	34.847	29.336	25.426	23.276	19.327	27.79	23.877	46.763	57.295	62.841	66.881	77.961	94.636	103.98	143.16	148.75	173.4	181.39	179.19	182.42	167.98	195.12	184.09	231.7	223.45
0	0	0.3677	10.957	4.474	11.817	15.949	24.313	46.254	92.867	146.37	204.96	220.37	294.31	351.94	416.53	475.34	520.59	591.89	629.71	690.35	763.29	810.8	833.16	864.13	863.64	860.03	862.21	860.47	665.38	788.47	844.49	838.11	797.45	858.81	834.69	833.79	894	953.9	934.38	929.81	910.5	879.31	881.61	852.84	894.16	890.61	865.02	881.98	818.91
0	0	1.4154	0	16.209	13.428	17.98	29.199	23.064	16.717	29.835	31.97	25.926	20.021	33.89	32.23	22.204	21.084	24.232	40.813	23.227	29.91	18.373	22.763	33.565	28.256	28.369	34.524	20.609	25.356	27.752	29.158	32.161	40.2	33.35	34.765	37.858	52.237	58.361	62.745	64.332	66.075	62.282	73.533	74.471	76.406	83.466	82.885	95.144	94.072
0	0	0	0.76817	11.638	13.166	20.712	24.915	33.155	43.113	50.556	54.996	57.7	52.478	57.96	59.969	71.679	67.424	69.851	54.074	55.215	61.049	54.944	65.753	59.329	69.934	74.354	72.978	67.792	69.052	56.706	66.098	61.293	62.646	57.837	63.379	56.674	58.228	60.526	56.394	55.448	56.141	62.789	64.206	57.137	52.9	47.621	51.247	54.619	54.36
0	0	0	4.3013	18.176	17.673	20.383	27.27	24.023	31.683	35.626	40.514	53.172	64.611	64.218	72.519	67.609	82.584	90.933	89.79	95.828	92.347	101.13	97.079	96.702	107.69	108.2	118.45	124.59	129.78	119.43	129.3	125.97	133.98	133.23	140.18	145.23	134.33	146.93	170.87	170.2	174.54	179.74	186.48	187.57	204.99	206.97	223.29	237.88	229.82
0	0	0	4.4208	13.688	16.746	22.317	14.373	22.255	30.488	23.652	26.765	31.298	22.684	28.254	24.735	22.382	27.358	10.27	16.542	10.996	13.798	17.936	15.346	6.3013	15.343	16.84	20.754	19.431	14.531	6.8639	16.39	15.946	9.9263	8.5145	2.5842	8.8688	8.0358	2.373	8.6942	12.036	12.839	15.645	5.4247	0	2.5	0	5.3372	9.9392	6.7911
0	0	0	7.4951	16.861	17.075	30.656	30.964	35.012	27.876	39.731	41.33	28.876	32.942	50.441	61.439	69.318	93.247	111.5	133.22	114.28	135.66	127.85	177.29	180.78	187.99	204.73	243.12	279.39	365.84	409.3	561.7	614.54	699.5	765.28	888.65	970.42	1012.6	1192	1279.8	1435.7	1468.7	1513.5	1560.2	1605.3	1683.8	1729.9	1736.1	1785.8	1759.3
0	0	0	7.2753	23.486	9.2009	17.577	16.013	21.72	20.261	32.82	61.881	105.3	174.95	222.58	304.98	382.01	454.37	519.46	591.24	649.33	717.84	781.42	831.17	928.08	1011.4	1073.6	1168.8	1288.9	1456.7	1549.1	1615.7	1742	1817.5	1912.5	2104.4	2108.7	2160.6	2367.1	2384.1	2465.5	2464.5	2507.1	2555	2648.7	2706	2719.2	2644.4	2685.4	2670
0	0	0	6.6656	9.063	9.7108	12.51	6.9628	8.1148	14.942	25.41	25.677	34.558	46.406	62.161	69.025	93.542	99.418	112.97	119	133.39	135.24	147.11	162.8	173.45	182.18	205.56	206.84	215.86	242.64	238.72	225.51	235.37	235.57	244.22	243.28	253.13	259.43	257.75	257.59	257.35	264.43	266.82	284.56	257.86	269.43	262.48	262.9	263.91	256.28
0	0	0	2.2944	11.081	24.339	25.003	45.814	41.493	38.593	32.435	37.651	34.788	42.936	43.256	40.254	41.933	38.235	31.606	43.938	37.501	42.468	38.139	41.401	51.496	62.354	63.764	67.386	77.906	80.733	89.224	89.988	101.19	101.36	116.24	123.13	153.76	141.71	174.08	173.32	172.24	181.43	182.14	201.73	198.59	194.59	203.33	210.22	216.01	218.26
0	0	0	0.28109	4.3772	10.47	11.993	12.435	14.236	17.563	17.052	6.6051	9.5512	14.004	15.087	18.469	23.69	35.516	34.514	40.07	54.538	63.718	89.064	107.95	103.57	117.62	116.37	151.62	146.29	170.97	191.32	235.5	290.13	322.38	392.64	438.98	534.93	653.2	620.75	697.58	743.97	799.15	843.28	902.08	921.67	948.17	990.99	1018.7	1031.1	1058.3
0	0	0	8.4834	5.7948	8.1226	19.418	16.197	15.654	26.354	7.1684	12.14	15.923	20.4	14.474	18.409	21.281	12.617	16.34	16.652	18.476	19.677	24.749	28.112	16.578	17.566	12.482	10.879	18.488	24.052	12.144	18.85	29.033	20.429	35.92	46.992	55.921	86.71	98.602	127.77	118.98	112.53	139.51	130.04	186.89	183.85	170.01	180.75	199.38	178.99
0	0	0	2.5933	13.652	13.043	11.737	19.963	21.322	24.123	25.203	27.484	29.61	23.413	30.373	22.526	33.315	34.259	32.381	31.507	28.691	36.81	38.215	41.464	46.059	58.453	58.749	69.178	69.821	66.408	78.314	84.473	86.27	75.726	77.293	87.332	91.013	86.038	79.21	90.624	94.851	97.947	96.969	95.79	87.081	90.414	103.5	100.25	106.06	102.08
0	0	0.14926	12.146	18.548	3.4676	4.0265	22.959	12.758	27.338	16.457	32.407	29.096	35.282	39.505	38.961	46.025	43.413	39.727	42.927	34.487	37.657	37.452	40.193	39.452	46.744	34.276	31.095	44.145	46.989	46.01	55.706	51.887	64.613	62.555	64.904	75.915	89.823	62.99	75.622	80.473	81.625	95.096	114.63	115.53	124.07	126.6	135.81	134.9	143.24
0	0	0	18.538	0	29.158	34.376	27.231	32.902	40.027	46.418	50.963	29.902	35.242	29.021	32.048	12.28	11.383	10.298	26.353	23.78	39.593	59.1	108.54	121.16	142.29	187.86	209.01	273.53	324.07	374.19	440.29	458.95	484.89	512.67	450	500.24	497.99	542.26	589.43	626.42	647.18	649.14	692.49	716.54	772.06	800.36	803.86	802.14	807.64
0	0.2776	0	12.713	9.4995	11.064	7.6673	21.122	21.459	30.482	28.417	29.869	16.397	24.163	14.484	37.028	30.333	43.065	36.034	52.774	53.831	56.18	48.279	56.907	53.163	78.551	89.877	107.91	89.267	103.73	104.28	120.87	110.39	138.56	153.1	161.61	179.67	182.96	177.08	189.95	165.89	181.82	226.26	247.42	268.44	207.59	247.34	199.5	258.27	250.02
0	0	0	7.9457	8.4255	24.048	26.016	43.718	49.374	48.789	46.28	46.24	45.192	51.002	50.781	69.007	60.006	57.84	75.62	79.082	93.796	94.29	92.086	104.57	112.6	116.95	116.08	125.68	135.57	130.47	144.49	156.47	149.06	143.75	133	153.47	153.95	141.6	150.57	147.52	136.37	166.75	186.78	198.77	225.28	219.19	221.61	185.39	193.51	210.7
0	0	0	11.874	21.708	18.545	10.263	7.887	12.272	17.03	25.197	28.485	22.098	22.783	29.32	36.521	42.979	41.004	55.439	59.339	64.676	75.199	52.386	58.708	72.943	87.146	113.88	124.2	126.44	154.16	169.11	198.38	251.07	275.91	343	345.11	163.8	166.17	168.24	185.45	196.92	228.39	205.55	204.04	178.93	167.97	167.69	187.97	201.48	190.44
0	0	0	7.749	5.635	3.5955	17.674	23.762	25.693	27.806	20.953	14.357	16.736	25.928	27.428	30.484	20.205	16.958	20.24	23.529	28.896	30.793	40.476	61.283	108.89	180.44	248.75	350.31	465.17	579.14	722.57	828.69	990.41	1141	1304.2	1457.3	1580.9	1801.7	1863.1	2068.7	2193.6	2246.1	2383.7	2428.5	2478.7	2551.3	2609.7	2698.8	2740.2	2714.6
0	0	0	12.132	0.56769	9.4882	15.114	15.134	8.485	9.7986	13.013	13.857	15.943	26.342	25.766	25.441	23.781	21.538	17.322	20.191	12.903	25.509	14.495	33.757	46.748	50.059	68.25	79.601	80.741	88.538	102.99	108.26	136.23	141.08	142.53	143.08	145.93	163.15	164.93	160.27	165.52	141.99	144.29	153.57	157.9	159.28	158.27	116.75	128.55	130.23
0	1.196	0	6.8771	5.536	15.952	10.839	0	0	9.7948	19.268	29.354	48.485	80.11	107.97	149.76	193.09	226.16	270.73	343.43	393.7	438.74	480.72	508.93	532.64	568.14	577.02	584.13	609.27	619.74	647.67	639.28	643.18	657.54	672.9	687.75	683.39	693.62	717.52	704.13	705.78	726.31	736.21	732.11	741.06	724.22	732.06	715.87	734.16	727.77
0	0	0	14.13	9.1931	26.358	13.026	2.6057	8.647	31.722	13.009	18.931	0	2.6911	8.8819	19.226	16.025	6.3579	20.1	24.297	38.853	55.503	78.379	87.292	107.38	124.91	148.19	170.66	195.72	252.45	274.51	291.53	324.67	328.12	368.25	386.97	389.78	399.7	429.64	420.8	418.97	382.67	390.25	354.93	360.7	339.6	293.01	275.63	252.16	230.3
0	0	0	8.4402	5.7014	19.744	31.91	31.573	32.161	49.866	35.637	38.092	34.827	38.849	36.138	49.249	75.218	86.431	113.89	165.33	211.22	283.82	359.86	418.67	520.79	628.93	731.43	897.56	1010.1	1152.4	1252.8	1366.5	1346.3	1429.4	1766	1827.9	2021.2	2069.6	2197.3	2274.2	2479.4	2613.7	2795.7	2778.7	2873	2934.9	2941.6	2972.8	2999.8	3592.5
0	0	1.9249	8.4328	8.0106	13.804	10.154	4.5697	13.558	18.53	31.561	44.534	57.876	57.299	112.76	68.932	87.611	81.148	102.8	98.707	95.816	159.62	116.19	116.25	143.69	161.05	195.49	270.9	314.89	370.04	400.28	472.51	525.75	579.35	644.52	690.08	775.31	787.9	804.13	821.69	893.06	974.85	1033.9	1049.2	1105.2	1058.5	1115.1	1089	1103.4	1130.3
0	0	0	9.3277	11.471	8.2253	14.239	16.538	13.259	8.4071	18.453	9.4557	22.543	19.905	19.271	26.694	24.237	18.443	7.9253	8.2891	9.9323	15.747	28.784	25.576	29.082	42.154	46.922	77.156	87.83	141.16	179.57	202.78	258.6	277.17	387.99	488.09	588.34	646.17	723.31	802.5	870.31	894.51	1010.1	1109	1106.1	1163.4	1189.2	1207.7	1237	1287.2
0	0	0	7.7014	10.811	6.1368	6.6125	4.4764	4.6555	0	0.88387	0	0	0	0	0	0	0	0	0	0	0	0	0	0	0	0	0	0	0	0	0	0	0	0	0	0	0	0	0	0	0	0	0	0	0	0	0	0	0
0	0	0	10.853	10.925	19.316	19.026	34.561	20.27	38.782	29.591	30.222	31.949	20.989	27.401	28.442	25.465	27.812	24.803	22.136	24.965	29.515	33.071	35.04	35.421	43.605	55.266	94.178	97.006	131.76	170.63	190.5	236.65	284.33	338.46	375	434.68	476.64	519.72	559.51	591.84	570.47	655.64	673.57	707.05	711.56	727.36	719.66	731.81	734.61
0	0	0	8.4089	9.9075	16.583	22.725	19.028	19.628	19.091	27.328	23.15	21.958	22.361	23.774	21.525	34.497	33.75	21.152	22.199	27.081	19.333	22.029	20.063	7.9605	16.665	19.856	22.915	7.99	14.622	29.661	32.334	23.915	11.325	21.147	37.755	33.598	57.401	49.851	58.993	75.078	86.265	83.934	103.17	101.7	113.57	120.56	132.77	138.67	149.49
0	0	0	5.2706	7.9059	4.1568	4.2011	10.305	11.645	9.0737	6.14	7.411	10.272	5.2096	14.814	40.548	85.128	156.14	227.79	378.18	404.98	525.51	634.85	966.24	1070.4	1103.4	1334	1335	1575.8	1664.6	2018.4	1992.5	1920.6	1858.2	2094.3	2156.7	2270.3	2240.6	2329.9	2432.6	2467.8	2454.5	2536.7	2522.9	2665.8	2578.4	2633.4	2545.4	2628.1	2553.1
0	0	0	11.354	5.7623	20.778	15.652	20.219	24.398	19.7	23.15	25.039	25.681	19.902	21.482	20.252	30.075	29.738	22.374	33.602	30.216	15.208	30.94	5.5525	12.438	20.721	49.07	33.849	83.952	107.8	158.39	182.85	261.56	281.49	356.1	389.49	463.64	461.79	526.02	551.8	584.85	630.03	625.99	629.56	656.3	657.51	748.67	690.81	726.88	703.92
0	0	0	3.574	17.954	13.722	16.928	14.355	14.794	19.84	30.235	26.574	32.667	34.434	40.711	54.689	57.209	58.429	54.846	55.455	64.132	77.944	65.57	69.325	78.849	80.17	69.789	76.834	78.281	92.273	79.47	93.029	117.69	113.24	135.2	162.34	158.54	161.99	192.24	205.9	234.67	231.3	260.22	263.54	273.5	298.06	304.25	308.93	306.57	322.33
0	0	0	10.669	11.042	13.672	7.2303	11.299	11.93	16.355	11.311	23.308	6.8458	19.934	17.334	17.666	26.639	20.407	32.607	25.104	26.472	22.664	32.757	26.715	33.617	45.045	41.8	40.413	48.018	38.276	43.695	48.728	53.747	52.426	66.028	93.001	106.48	130.58	153.44	172.55	193.99	219.61	231.22	257.61	276.34	313.33	334.6	350.52	375.2	395.52
0	0	2.1126	1.1287	7.6036	12.16	9.147	15.213	13.544	16.094	18.496	18.627	19.069	12.893	27.979	18.35	34.124	23.539	25.364	16.715	23.654	24.837	28.321	31.242	38.151	43.362	47.296	52.133	51.804	72.21	73.217	78.325	80.669	106.77	132.9	136.1	156.97	159.4	188.14	180.88	182.4	194.63	199.23	205.12	245.91	247.92	254.62	273.23	257.4	266.34
0	0	0	8.1592	10.017	23.742	22.129	30.112	32.642	32.382	38.561	24.516	19.863	23.678	26.973	35.276	37.153	34.022	21.748	19.429	33.022	38.19	41.27	41.689	34.014	39.408	37.823	36.936	22.906	31.474	11.399	12.398	22.345	17.052	10.169	19.946	21.471	26.079	24.946	16.341	20.926	27.521	29.722	34.829	26.251	20.864	10.444	24.955	9.7553	12.11
0	0	0	7.8806	16.032	8.2124	6.3337	15.952	17.798	15.109	23.284	11.418	11.053	9.3497	4.456	6.0452	10.924	13.419	11.655	7.7581	2.9032	9.7877	11.233	5.3285	14.4	13.891	10.877	13.207	14.52	26.51	32.851	56.584	104.7	174.1	266.89	331.44	402.85	462.25	580.17	635.67	740.71	778.4	843.71	917.22	962.19	1042.6	1111.2	1152.5	1205	1230.6
0	0	0	9.6345	17.502	11.963	12.198	17.323	17.146	21.672	14.978	18.862	18.493	17.443	24.779	24.399	28.424	27.395	27.158	25.131	18.706	23.637	20.626	20.612	20.253	24.235	24.855	26.76	26.5	35.404	35.587	37.298	46.536	52.785	47.169	48.141	48.035	48.524	56.698	65.688	65.405	74.544	78.238	72.687	77.186	80.472	76.369	79.882	73.333	78.626
0	0	0	3.7026	14.421	12.688	12.084	8.6116	6.6122	6.2802	4.6001	0.4098	0	0	0	0	0	0	0	0.57168	12.462	31.233	63.266	91.739	130.17	154.58	228.2	317.45	318.89	370.96	550.26	585.56	642.52	728.39	770.43	788	863.16	957.77	969.13	1001.9	1016.9	1054	1076.2	1116.7	1159.1	1159.1	1189.2	1229.5	1236.8	1215.3
0	0	0	2.3848	16.703	16.414	19.341	22.118	31.046	40.52	30.286	38.664	26.305	25.991	35.122	28.571	22.618	29.84	23.165	27.184	29.161	35.633	27.836	24.805	18.918	33.325	34.211	31.032	29.681	23.319	18.105	16.99	26.765	26.617	32.635	30.872	35.001	37.228	21.623	33.743	26.174	28.429	28.846	26.804	22.708	28.023	31.117	28.725	24.789	24.133
0	0	0	20.636	36.541	42.133	59.973	51.335	46.823	66.351	61.333	79.229	57.86	65.46	53.805	56.883	65.408	46.284	37.914	43.806	43.193	45.605	42.938	29.418	34.387	33.812	26.63	28.71	23.597	15.445	15.939	3.9212	7.5732	2.5444	3.9469	0	4.6241	0	0	4.9557	0	0.60686	8.7746	6.812	0.82871	0	0	0	0	0
0	0	0	0	11.082	29.533	26.829	28.995	3.6032	7.5008	15.662	10.152	10.137	13.095	7.8453	10.441	8.0072	1.7853	7.7601	12.154	16.131	19.761	21.224	18.498	15.884	8.8967	26.674	38.435	70.57	112.41	151.24	205.99	238.12	295.82	346.31	423.66	471.46	539.24	625.33	707.27	742.12	816.73	889.27	909.9	983.63	994.19	1015.7	1003.4	1087.9	1060.5
0	0	0	4.4281	13.218	15.206	16.488	23.521	38.324	24.443	23.748	28.385	30.954	26.205	32.783	32.669	41.286	38.312	49.508	29.377	32.506	39.628	61.881	81.571	115.03	140.83	177.2	202.36	260.52	317.55	369.09	469.27	552.45	679.56	782.75	883.84	975.18	1064	1181.9	1199.7	1261.3	1367.3	1459.2	1499.1	1563.1	1554.2	1625.3	1655.6	1654.4	1678.2
0	0	2.2861	7.6644	17.544	17.31	12.475	19.613	17.555	27.812	32.753	22.926	28.482	19.919	31.141	17.261	20.084	17.961	13.479	16.388	11.472	18.474	13.044	15.277	17.29	15.74	16.889	11.221	5.7403	7.64	14.844	29.458	77.211	127.26	206.28	289.63	364.46	461.62	601.98	644.55	750.85	708.92	775.57	1014.4	951.88	1221.4	1145.2	1239.1	1291.6	1490.3
0	0	1.3472	4.8061	5.4493	8.4199	7.0224	19.456	15.902	20.631	18.439	25.23	25.627	22.472	21.248	18.969	28.677	33.025	25.947	23.743	19.407	19.407	23.566	28.869	71.728	115.57	201.76	310.46	438.86	577.25	735.66	922.97	1141.2	1416.6	1651.7	1946.4	2262.5	2539.1	2896.7	3181.1	3262.1	3489.8	3774.5	3809.2	4101.9	4212.3	4309.7	4405.9	4507.8	4599
0	0	5.1157	2.9985	11.775	8.2383	14.091	0	0.38736	1.1689	5.1403	12.552	18.823	18.506	11.331	14.757	4.8138	9.2497	35.692	47.496	70.328	163.36	210.45	313.43	416.97	515.14	560.46	706.4	766.23	960.26	1090.6	1222.1	1309	1383.9	1436.3	1544.1	1634.2	1700.2	1736.2	1727	1857.2	1807.7	1946.5	1686.3	1880	1992	1651.6	2013.3	1916.3	1952.3
0	0	0	15.185	9.0725	10.398	12.646	19.883	8.6442	11.852	22.825	15.081	12.25	20.596	18.823	26.384	24.782	23.287	12.906	18.204	24.882	26.967	29.358	34.129	27.782	37.278	39.556	42.295	34.921	41.087	44.309	46.848	58.481	60.047	83.144	86.434	102.08	103.64	115.48	113.57	114.27	150.51	156.98	169.53	176.75	169.31	159.99	185.4	175.71	187.15
0	0	0	11.868	5.4919	14.452	28.338	21.498	23.459	20.187	45.292	97.473	116.33	184.68	227.03	277.11	360.6	480.93	502.37	515.4	599.5	717.62	782.8	797.24	877.2	921.16	948.88	986.78	1061.5	1117.4	1141.5	1137.7	1153.8	1163.9	1200.9	1227.5	1270	1235.7	1260.3	1314.1	1351.3	1330.1	1350.4	1335.6	1377.4	1392.3	1361.4	1351.2	1097.9	1077.9
0	0	0	5.4954	11.417	15.97	11.307	12.731	13.621	15.374	17.904	25.235	14.916	30.382	13.604	32.314	31.489	34.109	26.909	34.359	30.234	31.351	32.799	28.873	29.307	20.958	21.397	24.186	32.21	26.39	33.789	24.21	23.376	17.623	16.933	24.696	25.94	25.121	38.963	30.96	34.247	34.866	41.16	37.566	35.508	35.459	32.13	32.265	36.975	40.29
0	0	0	4.7782	13.955	7.4559	12.156	21.92	23.338	16.556	26.153	19.953	21.301	5.3244	9.9084	8.0856	11.696	17.161	10.067	10.784	8.9172	3.2461	13.375	11.034	6.9133	12.709	11.429	12.728	11.739	2.4348	7.1584	16.374	7.7997	5.3481	0	0.67299	0	4.0814	0	0	0.64104	0	4.7302	0	0	0	0	0.086807	1.9724	5.5605
0	0	0	2.9355	4.5545	14.041	18.709	22.987	7.5298	32.384	17.596	18.807	22.231	26.453	31.29	34.183	45.818	43.577	63.784	92.544	151.65	214.86	316.68	419.68	461.86	556.9	669.97	784.61	998.63	1235.1	1495.5	1644.6	1880.5	2156.2	2493.8	2755.3	2827.8	3077.3	3291.2	3577.2	3792	3981.2	4279.2	4432.4	4542.6	4692.9	4862.5	4877.4	5068.9	5148.1
0	0	0	6.5234	4.0717	16.159	25.569	27.646	12.811	23.524	36.729	33.18	18.13	21.49	23.897	39.562	44.498	29.674	35.748	35.215	22.292	29.593	28.237	46.404	44.706	47.09	20.52	35.369	45.762	66.451	61.822	91.541	98.231	116.69	119.97	118.17	147.33	170.12	212.1	255.24	311.73	312.64	330.93	307.51	313.66	347.59	408.84	386.77	401.33	386.52
0	0	0	2.2609	7.3436	20.423	17.366	22.16	29.751	29.553	1.8179	6.7363	11.564	11.121	11.367	20.305	23.511	18.072	14.742	10.249	18.142	18.948	31.908	40.318	27.513	35.471	19.988	39.982	37.848	51.646	41.2	44.313	44.081	54.252	38.939	42.374	43.281	39.266	49.478	42.345	45.2	58.228	59.875	50.099	52.059	54.407	53.665	54.328	51.505	51.195
0	0.13657	0	5.3931	6.2113	9.0486	4.2531	2.0138	1.1702	8.3924	7.602	0.20055	9.2415	12.444	14.145	19.313	23.208	14.217	18.329	14.085	28.849	41.108	39.264	41.423	34.91	37.948	40.49	41.608	51.96	52.014	51.609	48.113	46.389	57.639	48.106	51.199	29.284	42.167	41.531	39.416	31.068	51.366	35.582	58.21	54.497	59.085	52.977	41.961	34.084	35.351
0	0	0	0	8.7727	13.278	16.421	14.733	15.372	19.958	23.668	36.002	54.524	82.718	124.77	158.05	210.84	252.07	299.88	345.13	378.18	449.4	466.88	516.65	593.49	632.69	659.73	693.43	739.03	727.83	815.08	835.24	878.29	881.68	891.37	942.79	928.49	926.45	979.16	956.3	985.74	996.85	986.31	983.71	951.71	952.98	955.93	934.27	949.7	920.42
0	0	13.604	5.9524	12.163	11.782	3.3263	5.376	5.6781	18.97	22.117	21.76	14.276	16.242	13.466	19.894	18.499	21.217	10.247	24.635	29.349	26.922	21.836	31.139	22.441	30.06	40.198	52.486	66.457	78.438	81.521	84.768	107.65	122.99	143.95	161.98	186	194.01	227.08	250.41	259.32	270.95	276.39	284.23	291.74	310.18	318.05	347.13	322.63	341.22
0	0	0	7.7404	18.932	22.985	26.466	29.045	35.208	21.664	31.66	44.771	44.898	49.912	56.166	42.535	44.647	48.012	50.456	45.307	46.479	45.592	39.011	36.682	47.916	57.917	49.579	37.38	46.824	36.809	45.805	42.581	47.452	55.95	64.403	54.416	54.463	66.171	70.973	74.707	81.253	82.602	84.945	88.09	102.95	98.758	86.545	80.199	87.231	82.358
0	0	0	0	16.228	19.796	39.229	44.101	38.756	53.726	55.408	43.408	47.931	48.192	58.508	59.801	64.598	62.858	63.168	63.245	81.839	106.57	177.99	239.21	319.53	421.7	510.56	633.8	794.85	943.65	1129.7	1337.3	1549	1713.9	1954	2156.2	2286.8	2401.8	2561.7	2662	2810.2	2910.8	2964.2	3139.5	3145.5	3167.2	3280.4	3408.9	3454.7	3405.2
0	0	0	19.062	21.106	22.832	28.147	31.237	30.058	35.319	26.961	27.504	31.302	35.571	37.492	39.785	42.746	52.402	58.249	68.413	83.014	94.622	93.544	108.68	125.65	145.03	174.43	191	185.25	232.06	139.11	147.58	165.66	217.31	231.3	250.31	291.8	301.07	317.66	327.2	336.87	358.63	348.77	357.09	345.87	323.58	331.67	356.5	373.84	351.12
0	0	0	13.986	11.491	17.74	16.932	21.213	37.196	47.584	43.071	36.847	39.575	43.75	55.966	56.565	51.12	25.55	63.163	75.122	109.43	106.74	166.05	224	232.47	304.64	354.6	443.63	466.5	465.36	512.69	413.82	547.32	473.7	516.85	516.19	551.2	594.13	586.25	655.59	662.02	640.36	715.07	693.01	729.78	751.1	752.27	718.56	753.14	738.74
0	0	2.0591	10.728	16.217	12.365	13.222	17.973	27.379	31.078	24.858	31.542	24.371	28.574	33.747	40.044	36.607	34.712	35.383	40.696	48.536	48.104	57.081	64.466	92.574	122.48	152.66	181.04	193.05	211.56	224.66	247.38	264.83	277.12	305.1	296.38	324.39	345.65	336.67	347.63	356.41	373.81	385.82	369.66	366.55	384	385.87	395.22	365.25	382.12
0	0	0.61851	7.4431	6.7543	7.6726	13.045	30.824	23.255	32.295	27.646	28.592	30.655	27.519	30.671	26.822	39.904	48.407	48.702	39.559	35.407	39.541	41.159	40.177	37.96	43.465	38.616	42.988	39.351	34.205	52.373	40.705	59.885	52.528	48.09	46.644	48.248	42.723	47.443	41.533	36.962	41.751	40.961	43.337	50.658	54.563	54.406	53.447	56.657	58.166
0	0.084261	0	17.699	4.6455	0	9.1156	12.272	10.105	10.395	10.035	18.56	25.571	24.243	41.478	32.194	21.813	47.726	20.697	27.701	32.845	29.867	44.387	43.281	40.282	53.342	53.725	74.289	96.345	138.56	159.79	225.2	276.24	340.45	371.73	445.97	501.72	570.99	565.44	635.95	711.59	807.24	812.7	903.82	912.43	946.35	936.99	940.95	984.57	975.41
0	0	0	0.78922	11.751	14.177	27.163	24.066	29.024	27.187	34.808	34.829	39.212	51.448	68.041	80.202	106.64	124.94	168.29	246.57	281.26	327.35	383.18	433.87	510.6	601.23	665.48	783.02	848.26	884.69	917.28	965.14	1021.2	1032.1	1073.7	1127.5	1216.9	1235.3	880.5	925.96	977.47	1037.6	1057.6	1063.3	1077.5	1077.6	1097.3	1104.4	1114.1	1102.4
0	0	0	5.1614	9.4724	11.087	10.763	14.633	10.217	20.525	20.12	18.457	16.662	13.13	12.961	17.041	5.8857	15.448	4.2021	15.149	7.4238	11.893	8.9234	9.4302	7.6422	7.2553	18.799	12.636	25.98	25.05	27.218	36.995	33.902	31.248	27.017	21.58	32.827	34.868	41.475	38.818	38.587	41.89	51.387	49.663	55.827	35.922	35.797	41.694	54.359	47.458
0	0	1.6484	9.4725	1.3329	9.4924	6.7621	2.1744	11.227	13.45	9.8469	11.827	8.0154	7.8737	9.4455	16.139	14.62	15.077	32.732	17.8	14.853	19.612	18.352	17.586	30.632	30.209	30.305	23.495	26.424	36.453	33.95	34.511	33.06	28.205	34.964	30.7	37.199	31.986	44.662	43.41	53.646	52.746	55.6	67.284	67.93	61.704	66.493	66.545	74.516	75.402
0	0	0	9.1289	11.746	15.868	12.755	20.115	25.909	31.667	22.181	29.136	29.67	34.636	32.366	38.016	40.42	44.613	43.895	37.707	32.223	39.938	38.203	40.765	35.744	41.594	47.11	54.459	47.424	63.599	59.396	64.481	67.646	75.519	70.154	73.853	77.372	77.71	90.128	86.055	95.21	104.47	97.295	97.994	109.62	107.3	105.24	105.01	96.371	103.16
0	0	0	4.8443	12.966	13.266	17.726	21.205	23.568	25.275	29.828	27.871	26.55	27.431	22.78	29.513	33.061	27.428	37.893	47.213	55.5	85.019	103.05	119.96	138.52	157.04	218.94	250.4	286.97	341.88	374.93	435.25	459.09	549.18	574.02	643.49	689.91	775.72	806.92	853.54	887.87	940.94	978.25	1006.2	1012.6	1038.1	1041.1	1094.9	1101.2	1134.4
0	0	2.5387	8.2821	12.319	7.2027	14.681	19.395	30.19	30.806	28.461	18.134	27.325	31.489	29.351	25.145	35.253	36.254	24.054	39.549	27.505	39.811	43.709	40.299	36.878	47.719	50.713	57.049	59.24	55.106	64.153	70.359	65.888	63.9	63.391	77.019	73.258	70.126	68.986	74.539	78.942	65.632	67.922	69.09	72.348	79.056	75.097	70.065	76.866	70.968
0	0	1.12	1.4049	10.543	11.815	15.716	23.617	29.877	28.163	18.625	28.794	29.72	35.554	46.285	55.224	115.32	155.51	233.59	308.42	376.42	544.3	800.68	939.69	1081.4	1230	1422.7	1648.4	1926.5	2013	2203.7	2534.9	2748.4	3093.3	3350.2	3567.8	3734.8	4165.5	4445.9	4562	4820.5	4982	5212.6	5442.1	5491.2	5558.5	5546.4	6134.1	5931	6118.2
0	0	0	5.0193	6.9291	15.004	21.171	20.12	25.856	22.976	25.269	25.08	34.594	25.026	36.547	32.811	47.042	70.363	97.577	144.16	217.43	269.12	363.22	475.08	655.11	801.58	922.73	1111.7	1291.4	1447.5	1604.5	1785.4	1903.4	2051.3	2287.5	2353.7	2557.4	2661.8	2866.9	2872.3	3041.6	3077.2	3076.8	3250.7	3262.4	3084.6	3354.1	3331.5	2745.1	2683.2
0	0.43311	0	14.488	0	0	8.1026	11.646	8.984	4.43	9.5023	9.8357	0.25374	5.0224	4.4386	11.646	13.472	8.0359	15.521	6.8976	7.0714	18.212	11.33	12.128	11.558	24.142	15.935	14.358	8.5269	9.237	2.6194	5.4133	9.3475	1.9864	9.8755	11.559	9.3433	15.988	14.453	7.9126	3.8438	10.842	20.109	25.092	19.88	17.647	9.7873	4.9921	0	6.5785
0	0	0	11.774	12.974	21.591	27.64	34.471	38.388	39.218	36.954	42.637	41.826	30.627	68.982	22.88	79.122	78.662	55.296	83.235	78.043	94.732	131.68	158.78	188.68	197.6	250.53	283.22	352.02	349	432.89	397.79	450.06	471.96	485.49	410.6	542.07	544.59	571.68	588.74	530.41	643.27	647.94	640.66	662.78	564.05	560.58	562.34	698.77	568.11
0	0	0	3.0278	11.025	15.128	15.999	16.462	13.289	24.662	17.419	18.811	17.513	24.7	29.553	36.402	42.811	54.302	49.155	62.919	77.816	78.063	104.94	119.88	152.75	193.63	221.42	254.98	288.8	304.04	348.44	378.66	422.29	444.51	477.61	516.66	568.76	595.39	624.78	671.88	673.55	693.32	703.67	736.8	766.89	764.7	762.18	787.97	784.75	814.55
0	0	0	1.3084	14.201	1.2125	19.614	23.77	24.267	36.617	29.88	35.081	36.407	27.532	37.038	26.773	31.753	23.027	19.163	26.359	26.423	29.632	24.392	26.239	16.716	36.251	34.766	50.288	38.915	46.263	58.559	61.46	84.59	89.409	98.448	124.62	105.04	124.33	141.43	156.01	166.07	174.21	199.59	199.28	196.14	217.98	228.05	226.23	224.61	219.79
0	0	0	8.6219	16.695	13.005	24.13	18.578	24.42	43.026	51.6	55.493	75.355	69.944	79.512	72.871	79.01	80.616	88.902	84.665	75.669	81.466	86.012	88.54	89.291	87.81	99.15	99.023	105.57	104.61	109.73	117.88	124.91	128.47	139.44	139.8	147.54	155.27	172.97	171.83	171.23	181.8	181.82	194.83	182.5	190.92	187.72	192.97	179.05	194.01
0	0	0	7.2517	0	9.6628	15.708	18.473	18.293	26.101	28.429	44.695	47.867	68.454	71.79	71.15	73.092	76.52	86.398	85.516	73.912	86.585	76.771	86.524	94.841	94.872	95.444	93.069	83.124	90.256	95.223	101.31	128.15	153.92	172.08	221.03	254.31	272.57	300.78	353.49	372.28	408.82	433.29	458.2	511.36	508.46	497.47	495.33	505.95	497.52
0	0	9.9815	0	100.06	0	89.068	109.76	74.18	136.9	170.93	155.16	148.07	206.38	162.21	205.87	220.13	214.2	208.39	205.48	219.36	261.08	276.81	326.79	400.59	430.35	513.98	561.47	649.5	708.19	763.8	808.84	899.63	953.75	973.77	993.61	957.43	1013.9	1051.9	1080	1067.1	1148.1	1193.9	1165	1165.8	1209.8	1188.9	1185.6	1197.8	1203.5
0	0	7.6744	4.497	8.7785	7.135	19.274	25.057	17.854	21.223	28.441	29.096	41.886	34.553	35.769	39.281	41.435	52.084	69.347	73.858	66.723	96.896	80.157	67.759	120.96	102.25	100.13	172.84	106.47	184.14	150.43	179.83	237.83	291.68	271.28	306.49	292.03	344.54	399.63	380.38	412.78	448.68	493.03	462.06	457.41	493.11	458.48	542.75	520.78	516.23
0	0	0	1.6402	2.3487	13.891	22.039	22.298	17.954	16.685	21.496	28.855	30.667	38.854	53.35	60.623	69.649	94.306	92.412	128.8	175.29	215.78	234.35	299.75	381.39	505.81	604.93	752.38	885.89	1097.3	1287.6	1424.2	1564.2	1779.6	1958.6	2227.7	2429.3	2576.4	2611.4	2855.2	2826.8	3037	2995.6	3076.5	3164.6	3104.5	3283.9	3260.5	3266.9	3289.8
0	0	0	7.3619	16.949	13.597	27.434	29.076	51.758	50.706	42.682	55.65	59.2	61.119	75.34	81.945	83.186	75.692	81.9	78.821	70.754	81.638	79.109	74.642	74.357	80.33	90.012	81.236	89.109	87.161	66.144	77.745	77.478	81.798	100.41	80.529	87.5	78.448	85.213	91.361	79.291	88.853	86.188	91.463	56.132	60.872	68.469	71.156	69.688	71.274
0	0	1.3844	4.8305	14.259	8.0073	9.6738	4.5109	9.1751	12.992	16.501	23.433	29.175	31.489	33.391	37.544	45.969	50.177	54.467	50.189	53.618	57.344	48.876	43.971	61.125	61.965	61.767	58.326	66.929	53.661	59.647	57.352	68.573	71.157	78.626	71.069	62.68	78.573	81.627	86.076	84.282	84.454	89.615	93.059	104.54	107.99	139.31	130.72	131.8	124.76
0	0	0.87432	3.921	7.4842	8.5966	12.321	6.1021	14.787	7.7913	9.8435	1.5608	6.1937	8.5337	15.177	5.9939	7.2178	14.735	12.665	21.199	15.143	29.301	25.221	33.817	30.44	30.861	35.432	41.215	12.092	23.441	4.758	5.1135	11.561	3.2153	9.795	23.886	13.926	19.599	21.165	8.458	18.896	13.115	27.969	30.44	31.948	21.192	18.196	17.07	33.508	35.383
0	0	0	4.6989	7.0115	10.185	23.702	22.193	25.375	29.12	25.231	20.909	24.693	23.105	29.281	31.626	28.324	29.558	35.15	35.636	38.287	47.075	49.386	45.8	42.895	46.136	50.655	47.151	55.294	50.319	65.133	59.519	64.02	68.406	67.47	83.47	73.333	73.325	81.202	82.97	93.174	78.614	80.401	85.07	94.953	95.881	94.899	93.703	90.152	106.02
0	0	0	5.1229	10.828	23.542	35.771	31.797	36.715	45.225	54.222	46.137	48.825	32.366	47.543	41.401	56.559	41.254	33.625	26.321	28.338	21.71	28.6	27.805	19.104	24.455	30.46	23.461	25.083	28.518	34.017	54.887	87.279	89.491	111.23	127.77	168.4	203.61	223.23	268.87	256.84	304.13	301.55	317.24	331.3	314.41	343	334.53	378.84	388.4
0	0	0	12.422	11.623	13.514	16.607	21.417	23.106	16.829	15.164	19.049	28.705	25.052	17.752	30.364	29.276	35.134	43.038	31.393	31.499	24.142	34.665	25.253	25.776	24.547	30.775	22.647	22.715	19.827	39.565	31.171	33.651	36.508	28.51	31.232	31.108	24.583	28.607	27.835	20.097	28.64	23.902	27.576	21.81	25.82	25.119	26.555	21.889	28.539
0	0.65827	5.0307	0	19.552	1.6448	7.0162	6.9897	8.6247	5.368	11.458	14.387	11.142	3.7461	11.047	14.517	19.034	35.519	21.167	33.186	9.4909	14.532	14.538	19.449	26.099	26.825	23.987	52.207	56.052	102.93	128.92	150.69	202.06	243.04	308.86	361.26	388.57	445.3	507.42	565.88	659.47	657.92	751.97	797.16	743.02	881.8	973.75	1005	1011.7	1029.7
0	0	0	0.47339	15.423	14.984	31.162	41.296	35.117	57.058	50.416	52.244	44.943	43.618	49.775	44.059	50.208	49.179	57.401	50.539	52.996	54.563	53.947	47.038	44.285	58.944	49.525	52.351	40.267	46.987	45.786	44.591	69.164	76.557	78.471	80.614	72.666	69.042	67.314	88.35	108.37	140.46	159.42	165.4	153.43	166.57	166.35	169.54	184.03	182.38
0	0	0	12.331	4.7642	9.2954	11.003	15.568	22.638	16.275	13.377	13.038	8.8511	7.8057	17.276	13.329	20.807	20.382	21.709	23.011	18.211	16.74	19.485	9.1493	17.56	13.501	9.0001	4.5536	9.5761	11.878	15.514	6.6873	7.2806	0	8.0607	6.9071	10.191	10.133	10.296	10.075	19.639	13.261	15.813	13.58	15.889	9.2757	13.296	15.836	23.221	16.476
0	0	0	0	7.9068	12.589	14.461	9.7161	3.6485	13.119	18.311	19.468	16.913	23.988	26.664	23.343	24.103	36.14	38.267	46.337	41.813	62.821	72.798	92.364	105.24	128.11	157.47	175.83	202.41	219.51	236.81	238.66	291.88	247.42	325.36	291.82	401.07	407.32	413.56	437.7	438.24	455.85	453.7	481.69	491.83	494.03	509.02	504.13	510.85	470.85
0	0	5.1418	10.862	15.063	11.245	11.381	2.6183	13.433	19.776	14.648	19.603	5.2645	22.601	21.349	21.365	29.359	34.153	42.754	27.775	33.816	34.593	41.546	42.025	46.333	67.673	65.458	74.111	68.345	71.954	86.42	71.224	110.98	139.2	183.82	243.69	452.15	568.14	676.08	824.31	919.18	1013.3	1144.8	1194.7	1152.2	1233.1	1308.9	1402.8	1471.1	1546.6
0	0	0	22.268	5.9355	18.381	21.731	15.145	28.258	25.129	24.062	20.894	34.724	25.937	26.855	37.5	20.599	27.214	39.338	37.857	47.432	35.295	50.229	54.133	58.885	72.338	62.412	65.401	80.545	82.396	76.743	93.825	80.097	93.944	81.611	92.404	89.448	121.66	120.61	143.85	141.73	153.16	153.48	158.02	148.65	157.59	165.57	174.35	154.31	181.44
0	0	0	9.5616	8.6311	21.504	27.42	30.96	20.686	35.668	24.734	46.64	41.574	45.672	37.567	50.264	53.153	54.55	67.283	84.618	101.64	125.66	160.56	154.16	186.65	208.82	248.58	268.8	273.67	312.93	334.14	368.87	398.2	447.31	471.46	511.58	484.97	506.52	543.88	551.02	588.47	571.43	632.76	631.27	656.92	662.68	699.04	684.49	659.71	626.83
0	0	0	7.6273	6.6974	8.2263	17.529	21.311	24.817	21.358	20.793	18.503	12.88	17.13	19.08	19.573	19.183	24.836	18.767	20.852	19.485	24.654	32.883	24.872	30.043	20.545	29.028	22.186	18.302	11.399	28.968	17.941	24.741	26.197	29.185	38.585	32.682	33.816	26.866	28.575	34.578	30.328	32.102	33.207	36.686	38.935	35.682	36.169	31.92	32.024
0	0	5.7793	3.9031	10.339	12.411	8.0628	9.7538	14.765	26.578	14.475	21.212	14.213	21.792	17.193	12.714	29.258	39.813	37.389	29.965	27.76	23.371	38.156	30.942	38.396	64.342	45.536	49.757	64.026	71.115	93.188	109.64	131.61	155.53	183.29	225.06	268.09	308.67	350.01	372.14	370.26	375.93	378.6	424.37	410.48	436.69	453.38	468.98	522.03	449.77
0	0	0	4.359	11.253	12.402	22.75	7.9286	17.697	6.1666	14.079	12.458	21.221	26.278	27.463	25.337	30.416	28.261	32.849	27.777	36.713	32.002	27.087	27.149	31.035	35.906	35.283	30.433	43.268	32.804	35.464	33.039	42.667	48.975	39.787	27.298	29.098	43.451	49.043	47.083	49.957	50.432	33.646	34.893	35.607	23.661	31.331	25.875	28.859	27.066
0	0	0	1.0631	19.658	36.182	52.935	70.993	75.788	106.47	111.9	117.75	133.11	136.66	157.6	147.33	155.34	150.57	156.61	160.19	174.39	173.79	178.02	201.01	217.98	227.07	258.63	326.63	332.23	389.97	451.64	494.45	568.16	566.15	644.11	690.21	725.24	799.29	815.53	872.22	860.55	902.56	923.33	952.82	941.6	973.8	1011.9	979	1045.9	1039.9
0	0	0	3.5698	11.733	7.8991	13.922	13.432	14.479	17.045	11.627	17.901	7.9719	24.706	14.486	21.469	14.325	21.825	16.175	27.297	30.778	25.532	32.556	32.371	32.69	33.023	36.709	50.316	96.953	172.94	284.35	426.48	642.38	910.54	1233.2	1660.9	2054.4	2585.5	3054.7	3484.3	3993.4	4403.3	5055.7	5383.9	5679.4	5926.7	6412.7	6546.8	6673.5	6765.9
0	0	0.83675	3.8312	3.5436	15.222	11.494	16.198	23.779	24.073	37.788	42.707	32.206	40.462	38.423	41.935	44.437	47.779	43.262	50.857	66.422	53.197	55.193	51.512	56.953	65.597	76.651	97.524	134.07	161.76	188.43	228.04	288.28	315.53	354.04	371.11	431.03	449.33	512.74	540.03	572.36	632.34	621.73	640.66	690	696.07	709.76	714.03	736.59	736.74
0	0	3.5863	2.2572	3.3366	16.128	8.1752	15.071	22.937	31.544	32.439	35.46	34.417	36.644	39.63	46.272	44.559	44.403	37.35	41.826	46.943	42.954	51.894	45.784	49.34	47.537	48.17	52.512	60.569	64.601	60.284	58.598	60.501	60.176	56.948	53.305	62.345	58.464	62.901	71.869	70.871	72.572	63.845	66.458	76.919	78.05	76.37	78.804	82.255	83.466
0	0	0	5.4969	0.74412	12.353	18.975	24.223	26.662	16.584	32.543	30.554	34.062	33.632	36.833	38.941	37.038	43.214	30.432	39.022	33.538	45.583	65.706	103.37	146.46	200.54	245.24	292	361.77	417.34	500.41	579.88	659.76	760.27	843.01	889.58	991.45	1066.4	1105.7	1192.6	1213.1	1277.8	1252	1321.5	1329.9	1393.5	1469.5	1435.7	1481.5	1470.4
0	0	2.8486	7.1876	4.5264	6.1613	13.013	14.651	13.402	16.838	19.875	16.067	18.602	12.934	16.067	5.9102	4.6765	16.857	4.4948	14.665	17.231	17.163	23.045	26.024	32.02	37.396	42.94	64.177	51.357	62.964	70.275	83.196	83.448	91.363	111.55	121.08	131.67	137.85	148.79	170.76	158.82	177.85	200.72	195.66	194.91	223.31	237.97	244.27	239.94	257.7
0	0	0	10.472	11.648	14.359	18.586	27.639	33.394	27.348	20.571	23.733	32.612	22.925	21.05	27.41	40.719	45.973	41.266	41.921	38.568	43.888	58.095	66.339	62.942	67.452	77.883	64.381	70.773	71.932	81.417	87.851	93.3	96.989	47.858	76.804	51.391	84.174	75.865	84.36	64.959	72.991	78.269	85.318	78.27	78.877	75.992	74.664	87.649	77.812
0	0	0	4.8943	19.737	18.011	11.855	20.758	33.615	45.978	52.457	60.802	75.157	78.33	95.912	107.47	132.88	148.55	153.74	179.84	192.28	218	242.46	283.68	328.24	396.88	447.45	545.37	633.47	712.66	809.81	863.14	966.75	1037.9	1143.9	1218.1	1264.1	1330	1409.9	1471	1512.5	1557.5	1590.8	1626.1	1639.1	1673.8	1660.3	1715.9	1663.2	1680.9
0	0	0	4.8106	9.1339	16.881	13.538	24.465	23.243	30.079	28.605	41.824	38.393	40.504	37.839	40.89	33.004	37.453	33.142	44.221	54.328	86.393	120.35	176.23	212.8	279.69	374.92	447.22	526.94	655.84	792.23	891.41	941.18	1074.7	1175.3	1295.3	1427.8	1615.1	1741	1829.7	1937.2	1995.2	2109.7	2192	2331	2405.1	2426.6	2494.9	2580.5	2628
0	0	0	5.3864	1.0238	10.605	17.913	26.72	15.283	35.435	42.88	39.98	42.703	37.743	43.459	45.15	52.391	50.614	54.727	48.347	48.846	45.416	39.138	38.089	26.64	42.033	52.7	74.825	87.475	171.48	210.73	266.29	382.19	423.16	538.81	600.62	684.93	797.77	859.43	926.8	999.63	1093.7	1142.9	1183.4	1213.4	1273.8	1303.4	1355.5	1426.9	1403.9
0	0	0	2.892	3.4325	6.6796	9.8689	11.404	8.0096	14	15.535	26.996	19.101	17.623	20.442	30.327	30.333	31.518	39.8	43.029	56.953	44.842	65.307	88.24	94.371	126.09	198.19	261.56	321.73	390.53	435.96	526.03	580.43	646.49	734.68	819.16	868.55	939.17	945.75	1029.4	1075.4	1072.6	1090	1099.1	1205.2	1161.6	1198.8	1241.9	1254.4	1156.8
0	0	0.71324	10.345	9.3591	13.964	13.575	7.6386	24.221	29.757	38.346	35.397	28.136	28.424	35.086	40.004	40.804	32.266	29.426	25.189	34.243	23.11	19.356	22.93	10.78	28.082	23.498	23.615	21.336	23.147	20.718	21.116	17.206	17.881	24.97	20.662	22.926	24.7	15.675	15.135	21.713	20.4	22.889	21.317	12.766	14.135	17.608	22.328	19.204	27.007
0	0	0	1.6188	19.093	2.3416	14.092	14.757	24.678	27.53	31.646	29.495	38.39	35.75	45.089	45.425	53.505	54.168	58.949	56.878	59.263	55.603	51.229	57.92	66.371	74.711	80.067	74.036	91.057	72.765	73.893	74.654	84.352	93.968	87.736	96.301	88.481	111.63	105.8	110.14	122.63	123.24	120.59	125.96	132.48	124.58	140.14	133.49	142.16	143.69
0	0	0	0	17.894	48.26	76.696	100.22	135.75	171.11	212.04	228.25	256	297.81	272.59	274.35	271.31	267.34	282.01	291.51	289.77	291.27	288.65	292.93	300.26	303.98	288.52	301.81	314.76	309.52	323.77	331.37	322.3	345.51	353.55	348.74	382.04	368.33	343.75	397.04	373.62	415.92	395.8	393.97	391.58	378.51	409.07	375.09	361.34	387.78
0	0	0	0	0	29.788	23.947	36.004	29.799	51.907	58.926	81.731	64.287	80.784	77.454	93.876	117.11	128.6	146.96	145.05	125.71	166.42	162.16	174.95	184.71	187.77	196.7	194.49	201.92	219.46	208.89	222.23	242.9	241.17	252.6	268.36	253.99	248.73	261.54	265.65	247.2	250.25	240.2	263.29	251.49	251.18	237.87	271.98	258.97	246.96
0	0	0	14.655	5.933	14.479	23.467	21.618	34.243	28.503	31.88	36.219	23.601	20.899	22.811	30.646	23.341	35.968	37.815	41.328	40.145	40.718	23.853	42.642	28.235	19.616	6.0367	0.032569	7.0241	17.707	11.84	30.395	19.094	12.58	23.082	27.689	30.364	38.783	66.927	75.905	115.2	115.29	107.46	110.24	109.21	183.58	187.64	164.61	161.66	178.4
0	0	0	9.6687	7.8845	12.521	7.2778	10.592	20.658	21.395	14.039	15.643	20.242	18.028	21.672	26.304	28.464	27.669	30.122	28.547	24.389	33.495	28.38	35.007	29.593	32.277	35.176	40.027	37.827	48.402	47.683	50.422	60.351	56.125	60.978	62.526	64.18	68.533	78.433	81.915	87.829	89.016	96.877	91.595	95.46	98.91	91.385	89.988	88.881	93.306
0	0	17.289	33.327	0	0	18.684	0	4.1521	0	3.0628	6.7937	0	15.86	28.944	19.592	30.739	20.618	17.524	0	0	0	21.961	0	0	12.223	0	0	0	0	0	0.46215	0	0	0	0	0	0	0	0	0	0	0	0	0	0	0	0	0	0
0	0	0	0	15.571	9.3156	14.183	14.976	19.178	21.058	21.883	21.951	20.238	17.255	16.648	21.004	26.168	26.777	26.414	22.892	27.507	35.521	31.085	35.535	36.4	42.225	38.937	48.354	38.822	55.363	70.034	87.19	119.71	159.46	206.78	239.48	278.92	317.11	362.67	429.49	467.87	512.25	556.95	583.95	603.66	665.05	669.29	687.53	720.28	727.33
0	0	9.3972	5.0427	11.886	12.123	37.425	22.032	26.954	38.579	48.46	51.84	66.013	58.844	71.05	66.271	67.236	66.224	106.1	80.338	92.424	111.44	63.049	73.773	92.601	70.766	34.177	114.44	43.813	140.01	59.766	92.44	110.33	194.92	129.51	197.77	145.44	200.99	233.39	211.96	229.98	242.36	257.04	297.3	259.47	430.44	251.34	365.76	310.02	414.05
0	0	0	15.19	30.481	19.613	18.041	16.975	19.7	22.118	16.188	17.939	20.13	22.523	25.189	38.112	28.805	21.533	20.979	15.903	19.471	28.312	53.133	45.502	53.206	58.079	63.435	72.372	101.36	124.46	157.01	125.37	117.77	145.29	188.52	216.28	284.77	255.98	313.49	283.9	343.5	365.6	335.81	380.58	335.08	355.01	344.53	354.58	389.83	434.83
0	0	0	5.5562	13.764	15.616	29.088	30.727	23.343	41.295	40.519	39.281	37.863	42.763	42.625	44.834	51.317	48.647	58.494	52.483	65.831	73.292	76.13	89.661	99.623	115.47	114.06	115.44	119.95	139.26	153.85	174.72	206.78	232.72	254.88	281.44	331.62	384.19	413.51	469.78	524.06	559.2	584.13	620.44	634.52	658.75	695.33	713.51	766.21	786.97
0	0	8.2854	0	19.065	16.194	15.838	27.006	31.175	25.197	30.529	25.376	32.888	26.178	40.571	42.444	52.225	50.034	52.422	60.592	61.481	72.74	80.098	79.801	79.541	97.063	84.7	91.982	86.731	84.042	92.678	90.172	86.199	71.054	64.115	60.703	62.032	55.494	60.707	58.717	48.531	50.358	52.03	51.469	53.326	46.876	48.646	37.268	43.079	45.64
0	0	0.94869	3.739	1.7534	12.082	0	10.709	13.759	8.5072	8.2497	12.195	14.077	19.54	18.465	9.1521	26.519	28.666	24.735	31.332	32.827	30.09	37.05	33.16	43.686	43.274	38.634	42.158	45.806	48.725	49.546	49.228	46.399	49.958	58.305	59.977	69.164	72.596	73.992	66.982	78.984	86.965	97.399	100.09	97.476	95.331	93.412	104.41	102.92	105.71
0	0	3.0715	2.6781	1.1299	9.3771	7.1772	11.3	14.621	15.661	21.438	22.279	18.557	24.236	18.815	22.072	16.587	15.518	15.935	29.002	33.438	27.93	24.984	29.549	30.54	33.199	36.766	41.371	50.681	50.235	57.958	59.518	59.437	62.894	59.773	62.215	80.574	78.575	92.42	104.13	117.06	120.65	122.43	126.65	129.29	127.15	127.72	133.26	133.15	146.68
0	0	0	0	13.935	12.113	9.974	16.652	9.525	27.874	30.043	28.817	33.105	43.136	39.834	43.542	47.499	44.159	53.644	46.318	41.729	47.492	51.622	51.681	56.807	63.08	71.178	65.739	71.986	73.308	70.605	75.797	80.018	85.702	91.252	113.5	102.75	125.79	125.38	133.73	135.74	148.67	158.88	143.49	152.87	169.17	187.87	196.34	201.51	207.37
0	0.62668	0	5.2208	1.3836	3.4086	11.048	4.1307	14.874	16.245	17.492	25.169	18.176	18.36	18.61	24.028	19	18.312	20.188	17.892	23.747	17.446	18.502	17.399	15.288	17.266	16.108	20.802	18.736	18.686	16.184	26.291	24.629	21.138	33.281	34.984	43.194	30.936	44.461	49.96	57.998	61.281	65.002	59.824	78.202	76.578	72.311	76.416	86.322	87.723
0	0	3.4425	7.0877	8.8044	3.23	11.995	17.895	16.163	16.302	14.549	14.332	4.9015	9.5129	5.4917	8.6744	9.9968	18.986	25.847	28.987	32.258	38.247	45.114	53.97	67.503	76.068	85.188	94.452	96.5	121.17	137.62	171.25	203.41	232.39	271.77	320.55	339.93	370.47	415.59	458.35	530.47	546.82	683.04	716.34	727.23	806.02	878.1	930.87	946.18	928.17
0	0	3.1527	9.2455	17.002	11.519	5.5675	0	6.378	0	6.3572	9.0172	18.79	13.178	21.18	20.832	11.195	14.32	20.192	10.947	18.291	10.985	6.0507	10.132	10.175	11.641	14.202	7.8735	8.1093	4.3927	8.0464	4.7296	5.7241	14.901	14.188	14.262	9.466	11.546	15.519	18.16	11.59	12.471	9.2699	12.442	9.4139	10.71	27.24	11.126	18.186	13.163
0	0	0	7.2091	11.071	7.5569	4.3594	2.6621	10.803	9.2058	20.831	14.493	25.564	34.117	34.57	35.35	32.604	33.687	39.581	46.555	53.741	49.58	52.323	59.102	54.967	43.293	54.056	50.216	58.694	57.884	61.419	80.247	85.414	125.87	145.27	207.85	256.75	300.78	342.41	409.81	489.03	546.72	580.49	622.93	663.48	655.04	711.54	726.05	728.86	770
0	0	0	11.978	28.747	32.934	28.192	42.02	38.773	42.263	34.92	39.064	41.088	49.253	53.043	92.576	125.52	194.91	257.46	358.99	414.09	516.74	586.35	656.89	768.5	878.04	1010.1	1098.6	1175.8	1297.4	1422.8	1512	1616.5	1734.1	1837.4	1946.9	1962.3	2056.9	2098.7	2194	2335.9	2263.5	2221.6	2381.4	2534.2	2597.8	2586	2665.4	2700.7	2573.7
0	0	0	9.8792	12.706	20.797	22.119	33.422	30.858	34.061	38.569	42.917	41.772	44.202	43.356	45.328	25.948	26.567	25.348	35.596	42.398	64.918	102.9	125.88	115	137.78	185.51	229.72	281.19	334.58	472.26	458.41	537.79	581.06	639.08	714.45	769.06	850.57	929.76	974.49	1028.1	1067.3	1120	1157.7	1216.1	1258.1	1227.2	1280.2	1272.3	1282.7
0	0	0	4.271	15.577	15.379	23.149	26.981	28.336	25.931	27.637	38.797	31.64	43.464	44.424	49.804	24.385	48.189	42.99	47.063	43.96	44.781	45.023	48.117	42.56	36.785	54.423	52.452	65.39	68.032	62.869	90.931	88.451	96.242	105.03	97.044	114.33	126.64	144.21	144.23	153.07	149.52	166.67	166.15	170.68	178.46	169.96	179.61	185.16	180.59
0	0	0	1.7919	7.0175	13.34	18.725	23.397	35.26	35.808	31.073	30.103	33.215	42.871	36.129	38.847	46.032	59.099	54.195	56.707	60.056	56.253	56.831	59.922	54.112	57.406	61.087	61.552	57.477	57.255	64.277	70.098	75.776	77.02	71.879	70.835	71.092	75.613	69.801	67.104	69.592	75.35	67.241	72.754	67.56	77.829	74.529	76.908	72.84	75.966
0	0	0	11.356	10.334	5.7048	25.608	23.328	35.537	25.032	34.716	29.561	16.383	19.041	15.506	33.123	28.72	45.126	60.025	71.408	80.575	105.25	137.57	202.79	213.74	281.66	276.35	330.62	364.24	432.4	496.21	544.78	601.34	637.21	660.96	732.07	779.07	804.56	847.23	885.04	924.18	935.05	936.9	922.27	950.6	1003.8	990.44	996.24	966.24	937.38
0	0	0	11.037	9.018	8.4045	9.2412	8.5171	10.101	10.786	8.7813	20.153	10	16.195	11.211	16.026	16.93	16.438	14.92	17.224	25.546	18.223	26.443	34.226	31.321	27.689	39.767	42.126	59.043	57.953	67.718	67.569	66.776	75.458	76.883	82.16	81.872	78.453	78.941	74.647	77.086	82.534	81.021	83.102	83.503	78.14	81.139	74.846	78.123	71.71
0	0	0	16.726	15.34	21.09	26.32	25.992	36.592	37.081	38.249	30.525	33.719	29.378	24.645	34.774	28.084	26.694	25.3	29.276	27.504	34.655	17.933	15.117	16.037	25.324	26.481	41.426	20.528	36.22	28.895	31.177	30.39	48.809	66.861	72.779	85.371	67.047	83.998	96.373	88.999	89.584	86.527	103	76.421	63.024	34.368	85.08	108.37	102.01
0	0	0	6.6638	6.2361	18.991	24.104	29.304	26.663	39.209	43.053	57.947	55.421	43.83	55.799	54.119	71.178	66.835	80.871	80.384	119.56	111.03	124.83	164.49	172.9	195.88	224.98	251.5	251.85	285.59	292.12	309.58	339.56	362.02	356.26	373.19	403.64	396.45	417.59	429.5	434.58	458.06	459.84	439.42	475.08	481.1	466.33	466.26	463.56	478.21
0	0	0	7.5017	2.9225	27.895	31.45	41.01	45.567	43.874	43.883	56.821	50.924	50.374	52.106	54.79	70.21	70.48	59.139	71.587	67.51	56.092	74.578	45.69	59.17	57.52	89.615	53.908	85.469	60.785	88.14	87.927	136.32	188.14	245.12	286.05	409.55	462.73	536.55	601.83	666.69	692.34	737.07	823.65	869.29	849.59	944.65	893.74	938.83	964.55
0	0	0	9.2406	13.144	6.912	3.9503	16.018	18.78	27.262	21.303	16.446	14.732	9.2473	10.631	9.1817	16.853	20.365	43.698	47.625	56.685	65.766	105.79	136.42	181.07	326.86	303.4	489.61	595.21	802.74	734.79	787.68	933.04	1013.4	1158.9	1302.3	1344.2	1494	1536	1642.9	1760.3	1790.3	1872.1	1971.8	1980.7	2065.7	2135.1	2137.9	2178.3	2193.8
0	0	0	10.77	9.5351	11.279	23.987	34.378	22.174	15.89	10.374	22.712	1.4293	0	0	2.2844	5.7708	28.057	67.056	98.597	152.06	199.73	219.25	294.9	354.01	398.3	430.56	495.1	564.97	620.84	626.57	685.88	707.62	704.11	754.43	772.7	814.79	828.1	876.88	879.82	906.79	919.53	912.24	868.82	917.71	938.89	953.06	956.14	956.95	924.99
0	0	0	7.4151	0	11.408	8.7056	20.524	6.6015	9.5091	14.556	3.8704	5.2804	6.7299	5.1216	19.839	22.252	16.54	12.388	13.01	16.072	22.734	26.11	30.775	18.379	32.326	30.02	30.902	21.995	33.693	31.731	34.255	43.34	37.18	52.431	58.747	67.309	67.44	79.992	83.191	76.971	93.062	96.278	107.85	108.16	98.594	91.524	95.197	69.945	71.448
0	0	0	15.096	6.1582	6.6616	14.156	10.607	15.308	15.594	16.042	19.874	24.504	22.472	15.432	21.598	17.793	25.963	25.91	28.202	30.959	18.69	28.303	38.929	43.095	86.251	114.35	133.33	161.07	177.83	171.05	217.3	210.99	245.28	236.28	267.79	283.28	314.59	356.23	364.84	372.96	384.47	404.96	403.55	417.54	418.12	431.13	452.22	430.68	447.31
0	0	1.0809	9.6628	10.759	15.35	6.031	7.056	13.599	14.38	12.69	17.803	12.87	18.451	10.042	15.829	14.752	16.39	33.643	23.654	13.432	19.73	20.171	29.235	31.816	35.428	39.867	30.523	36.456	40.23	34.075	34.425	30.289	27.755	33.814	30.823	39.34	30.571	43.853	42.398	43.355	45.27	51.562	52.454	55.997	45.622	58.202	50.869	68.45	61.329
0	0	0.8462	10.412	15.831	9.1826	7.575	4.799	12.592	0	7.2146	9.6242	17.039	12.313	21.352	14.341	15.841	20.625	26.148	15.999	25.12	26.297	10.764	21.932	21.172	27.641	23.988	16.82	27.338	14.599	23.288	21.44	28.251	31.563	33.62	37.822	36.878	41.664	50.898	52.699	58.714	64.741	68.191	72.408	83.328	84.41	103.38	97.85	96.04	98.004
0	0	0	8.4761	7.5414	19.803	22.979	23.157	28.127	39.534	20.392	32.207	35.003	31.505	41.475	33.612	31.997	27.395	24.403	20.353	32.067	32.697	28.321	24.905	15.645	20.047	42.192	69.952	97.929	136.78	186.53	222.08	247.35	290.07	359.22	440.37	457.92	522.06	582.45	645.51	613.82	654.03	682.92	687.39	730.09	738.81	766.91	793.94	815.81	812.7
0	0	0	0	18.198	18.778	32.91	29.492	22.872	34.786	42.664	27.696	33.759	27.638	40.554	34.147	40.326	30.782	26.746	18.425	14.793	27.035	44.425	69.234	66.936	88.987	105.78	124.43	144.24	165.1	170.97	198.4	214.96	220.22	242.95	258.23	277.23	283.87	287.2	310.23	285.28	304.69	306.94	319.42	302.61	275.16	292.35	308.6	342.12	327.06
0	0	5.6432	6.5525	8.8609	16.998	15.239	19.819	27.613	20.887	19.493	26.882	16.286	3.238	36.039	0	35.597	27.073	9.7928	48.194	64.054	80.023	135.87	153.67	230.8	277.71	318.86	391.6	445.66	475.85	577.85	634.4	675.64	692.8	740.92	775.73	855.54	866.03	855.2	876.42	958.8	956.29	966.02	935.3	944.72	920.46	958.86	964.26	941.44	958.15
0	0	0	7.6937	8.1697	14.62	14.373	24.561	14.172	30.519	24.643	42.74	43.214	44.041	52.969	44.089	45.231	50.007	67.269	54.138	62.417	59.972	71.513	82.414	90.242	99.95	149.5	144.95	194.72	219.61	203.09	216.95	252.4	260.34	316.98	315.95	351.78	364.56	407.73	446.7	454.64	478.2	516.56	533.05	585.09	582.95	588.02	591.73	607.57	631.4
0	0	0	5.1033	7.3651	6.8468	10.158	20.168	17.634	16.591	10.747	11.591	16.477	15.052	13.572	12.511	21.462	24.143	28.575	24.896	18.496	16.961	19.477	17.776	19.322	14.949	15.004	11.697	12.006	12.079	18.701	17.439	27.317	22.358	21.363	18.96	26.267	21.109	22.982	28.165	17.925	27.077	23.632	30.915	28.27	31.331	31.026	31.64	35.472	32.668
0	0	0	0	7.7489	20.614	18.955	26.067	23.072	27.156	32.265	32.551	31.777	27.725	29.713	24.581	31.044	40.696	22.026	32.297	39.639	42.302	94.761	84.25	144.41	183.95	263.17	231.74	307.05	301.2	390.76	398.68	491.54	512.89	554.36	564.26	660.31	623.05	691.88	707.09	714.88	743.42	730.32	748.85	789.88	782.5	876.86	796.17	849.34	820.16
0	0	0	0	9.3745	4.2104	10.257	8.2745	6.3597	9.186	10.484	10.37	14	21.822	25.749	18.232	15.58	15.549	16.57	21.363	7.7953	13.523	9.2933	15.069	13.928	13.74	20.266	15.98	12.998	13.819	6.7947	11.623	12.743	8.9024	3.5609	10.736	15.845	13.608	15.251	17.617	8.3247	17.659	19.298	20.411	16.887	17.277	15.903	12.335	16.095	24.342
0	0	0	10.349	12.501	14.967	14.577	18.394	20.783	12.463	22.694	24.893	26.58	32.09	49.157	35.394	62.922	54.596	75.624	76.917	84.199	86.111	84.499	95.902	104.91	111.75	131.38	119.86	124.43	117.43	125.34	131.75	132.81	147.99	153.19	159.73	158.54	160.96	170.48	178.19	176.91	170.58	177.73	170.15	183.5	177.64	190.92	188.55	201.53	189.17
0	0	0	15.973	24.521	0	16.434	29.549	21.912	24.149	30.637	37.978	43.442	34.481	37.246	51.391	44.714	46.805	49.01	39.019	59.466	67.507	95.584	79.234	77.058	70.627	77.074	84.647	106.92	123.02	142.83	127.08	92.703	83.609	95.988	136.63	171.77	117.77	147.53	123.22	163.01	171.26	183.73	182.18	245.1	280.94	293.54	318.15	347.56	380
0	0	0	6.8575	7.4444	25.078	30.777	43.651	45.481	55.817	64.495	67.562	70.538	71.897	77.057	92.08	82.871	87.882	102.06	102.12	126.77	116.14	113.92	120.49	130.61	141.65	158.32	185.71	188.17	199.03	211.31	237.41	246.44	250.83	282.41	326.51	363.33	392	453.65	471.51	550.9	593.44	605.35	662.51	706.19	748.67	755.26	807.99	838.93	844.73
0	2.0124	4.3463	0	2.812	1.5273	13.779	7.4907	9.3934	8.0804	8.0728	17.373	25.619	21.477	25.331	29.471	13.092	24.473	61.423	35.405	30.99	80.211	4.31	28.436	29.746	13.851	0	77.609	2.883	89.916	36.365	96.351	125.86	145.8	169.34	231.59	266.12	342.01	393.92	375.77	405.14	479.36	477.69	615.43	573.92	783	567.21	695.8	656.3	773.19
0	0	0	11.596	18.728	19.681	21.948	32.764	52.571	38.318	48.885	47.686	51.392	57.981	58.762	50.169	65.615	59.059	73.864	62.358	61.363	64.222	67.728	71.432	90.652	75.238	97.186	94.241	100.31	122.95	108.29	129.63	115.59	120.41	113	112.06	108.48	107.67	87.961	82.706	89.226	95.27	133.2	146.78	153.35	146.87	124.81	121.79	120.28	126.52
0	0	3.771	0	8.8357	14.079	15.673	18.427	28.239	36.195	44.876	46.793	35.773	43.572	41.016	46.074	45.596	51.565	48.984	56.516	65.453	61.675	62.889	51.079	55.957	58.779	61.758	60.921	57.787	65.644	68.687	67.43	66.076	62.668	62.926	52.308	66.863	54.87	62.971	66.406	71.366	67.395	68.748	61.75	66.591	62.245	60.892	71.504	66.037	70.341
0	0	0	9.9254	7.9519	17.207	25.381	26.981	28.548	32.646	31.35	19.914	22.55	27.247	29.381	30.029	30.186	36.356	40.517	43.685	42.075	47.679	52.128	49.866	47.237	51.352	49.135	58.946	49.357	54.929	62.01	61.312	60.13	61.419	60.973	63.563	63.434	71.874	76.387	67.535	75.841	70.759	73.756	78.736	84.522	90.581	91.238	90.144	83.879	83.101
0	0	0	7.1208	10.909	19.726	27.831	29.436	21.773	25.853	26.689	24.672	23.984	24.609	28.209	7.3658	23.532	15.999	8.4585	4.9616	9.8743	6.2704	17.027	11.742	5.2667	11.207	10.902	9.0517	15.377	11.789	14.28	22.882	20.429	25.08	20.895	3.7819	8.0754	12.075	0	5.6133	19.061	19.065	18.281	20.188	13.289	16.137	26.244	26.375	26.089	22.921
0	0	0	10.14	0	8.2643	20.003	13.056	5.9459	16.858	22.403	23.907	47.986	67.953	89.448	137.5	196.7	320.44	356.09	466.07	671.51	826.07	992.51	1194.2	1356.2	1542.9	1766.8	1963.6	2087.1	2255.1	2454.8	2607.2	2608.6	2996.1	3013.7	3238	3663.6	3748.7	3635.6	4062.9	4278.8	4141	4196.9	4246.5	4294	4322.6	4400	4353.6	4467	4546
0	0	0	4.0856	14.832	6.0206	19.283	21.583	21.212	21.728	23.514	31.443	30.21	21.87	35.424	29.955	31.365	31.879	37.464	45.71	45.579	45.812	42.684	43.672	46.379	57.171	51.478	62.896	70.536	91.869	99.183	130.43	162.71	199.47	220.77	240.19	270.22	294.99	303.71	353.61	362.19	403.2	415.81	433.08	408.17	446.7	431.21	448.81	465.27	453.85
0	2.7066	0	12.898	5.7259	0	13.229	12.62	19.756	17.853	20.214	17.805	14.324	23.857	13.373	11.41	11.197	22.816	16.085	6.715	18.721	2.895	2.072	12.014	26.705	36.678	45.303	65.029	72.186	92.542	101	162.38	154.83	200.36	198.71	241.34	246.82	305	310.7	350.9	341.63	365.73	382.52	366.65	377.33	391.22	386.24	406.27	380.02	405.24
0	0	0	0	0	11.86	25.72	38.362	17.956	19.638	14.826	16.587	15.2	19.732	14.701	18.167	18.114	17.879	20.09	28.382	35.246	53.357	70.156	79.779	96.21	109.26	127.43	136.87	131.19	163.09	180.98	191.68	230.15	268.38	294.19	329.23	354.55	390.69	425.62	475.34	480.79	475.31	536.71	533.18	554.39	583.17	624.54	614.48	666.82	562.76
0	5.4328	0	9.1119	8.9134	15.992	4.5165	3.83	17.371	15.994	18.049	20.878	19.868	27.961	13.45	26.232	14.221	21.861	28.025	34.527	46.278	50.991	78.827	118	138.51	199.98	253.92	296.11	367.55	454.28	487.94	548.15	624.43	672.36	728.07	740.6	801.95	861.59	909.45	956.94	976.47	1036	1046.2	1091.4	1074.2	1104.2	1101.1	1130.3	1142.2	1164.5
0	0	0	6.3475	16.317	15.066	18.584	27.701	26.394	30.754	39.42	37.613	29.694	33.969	25.632	34.719	34.616	30.533	30.082	40.714	46.25	44.163	42.853	38.097	46.539	54.384	56.902	59.364	74.234	82.833	82.263	84.59	97.377	107.16	107.95	133.99	151.59	164.46	174.73	194.11	202.14	212.89	215.26	222.72	238.5	244.18	248.85	271.37	286.72	286.89
0	0	0	4.1705	5.6714	10.447	15.114	8.6362	14.137	18.008	20.444	11.858	13.911	9.2049	11.17	8.5209	6.4583	15.239	12.736	9.7284	8.336	8.922	11.538	9.8056	16.913	18.732	16.745	18.476	14.044	23.465	28.704	27.685	30.319	21.43	27.703	13.947	23.2	24.529	28.84	28.52	34.379	41.834	32.089	21.012	37.063	37.595	42.158	44.048	38.407	31.853
0	0	0	2.8409	12.739	23.816	22.531	19.996	30.482	35.162	19.449	20.454	22.622	30.369	35.274	35.158	37.443	32.802	32.531	32.196	27.614	29.255	27.498	25.711	30.03	23.36	27.351	34.09	24.619	37.645	32.414	28.218	31.519	32.222	22.388	24.587	25.775	21.141	29.764	29.951	29.548	37.908	31.2	29.422	28.452	35.311	30.081	30.093	30.99	37.416
0	0	8.8058	13.59	4.5941	27.822	18.401	26.491	17.441	11.794	18.375	13.043	14.918	13.406	14.539	16.945	16.217	5.6644	1.7916	0	11.018	0	0	0	0	5.7291	32.082	35.195	51.249	82.439	94.051	101.74	149.37	178.57	192.18	215.36	264.14	288.13	302.04	310.59	315.72	354.71	388.23	395.33	288.24	268.01	272.93	282.24	263.93	280.41
0	0	0	7.5823	9.3122	8.7633	13.6	12.798	20.403	22.188	27.075	23.679	23.126	30.741	30.124	33.536	25.184	29.91	28.161	27.884	28.956	27.797	32.566	32.05	38.793	34.196	71.229	86.999	132.18	181.82	206.06	311.37	388.29	465.02	551.09	659.77	740.81	878.97	944.06	1081.4	1127.8	1153.3	1327.5	1319.6	1394	1434.6	1476.3	1567.5	1590.3	1614.5
0	0	0	16.973	9.3921	18.66	17.413	22.485	30.283	29.03	33.976	36.484	46.965	71.71	98.42	152.19	214.65	316.42	404.05	532.68	664.68	782.55	880.9	1066.2	1171.1	1322.6	1391.6	1517.8	1646	1731.5	1721.7	1883.5	1934.3	2099.8	2120.3	2129.1	2192.9	2286.8	2292.3	2295.2	2293.3	2336.6	2337.6	2357.2	2366	2407.5	2337.4	2395.5	2369.1	2434.2
0	5.6381	0	12.333	5.6625	4.4361	1.4887	9.4266	9.389	23.825	22.406	19	28.21	23.911	25.881	34.912	35.624	39.455	49.079	58.645	53.773	55.716	59.351	55.292	50.085	56.8	62.333	67.169	69.051	69.845	79.101	70.274	81.081	76.614	89.346	81.57	92.522	89.216	86.856	83.203	84.345	89.093	93.911	90.036	82.326	81.503	84.384	88.337	87.522	93.007
0	0	0	6.0834	9.1213	25.265	21.45	38.035	38.208	47.028	44.191	44.921	52.494	56.406	52.607	75.367	78.267	88.877	100.41	112.07	135.82	132.74	129.77	124.53	161.93	167.13	185.86	190.46	189.71	197.77	208.43	202.76	212.36	202.54	197.69	247.72	229.93	232.19	240.7	233.76	241.14	267.88	280.89	268.79	296.32	326.11	319.07	310.83	327.98	323.96
0	0	0	10.948	1.2788	16.335	7.8654	22.043	10.925	19.162	21.454	19.286	13.911	18.824	12.584	17.101	18.001	6.3014	9.4502	11.987	20.231	18.03	31.442	34.017	27.907	34.273	47.73	71.23	79.43	123.6	145.58	160.68	197.62	224.52	265.05	295.33	279.7	323.01	355.63	402.54	451.26	452.87	417.52	298.11	333.7	350.59	360.55	318.02	346.97	321.24
0	13.564	0	5.6871	4.3037	10.853	0.49876	0	0	0	3.7695	0	9.1196	8.5884	12.275	13.827	13.052	0	9.9629	16.973	16.757	19.244	24.501	25.811	24.354	21.764	16.905	11.618	22.33	18.127	14.406	13.207	20.08	22.477	14.532	26.802	24.831	24.018	13.522	26.172	20.201	21.348	23.973	33.911	32.525	39.174	36.672	27.339	23.49	32.871
0	0	0	6.8698	13.107	17.528	31.871	38.431	42.834	44.413	59.423	49.699	54.269	52.326	50.426	57.056	55.639	78.717	88.315	124.05	172.26	226.72	298.27	383.85	494.21	637.6	761.77	857.59	1002.1	1136.9	1290.6	1404	1586.6	1782.1	1907.5	2104.2	2263.2	2518.1	2725.8	2876.7	2973.8	3118.5	3259	3359.5	3465.9	3582	3622.7	3716.8	3706.2	3834.7
0	0	0	11.497	13.693	28.506	23.219	22.749	29.669	33.852	35.604	31.518	20.956	23.085	18.591	32.761	31.851	27.848	27.489	35.592	56.679	66.491	93.513	125.27	150.8	205.73	232.17	266.63	320.62	342.27	393.22	416.59	450.74	473.98	506.62	517.44	547.11	591.09	602.79	642.4	647.11	662.72	663.78	675.6	636.89	642.58	646.42	626.87	634.54	627.26
0	0	2.0537	1.9016	5.0193	29.292	21.933	18.746	20.08	44.563	19.145	37.014	45.279	64.231	57.346	82.432	93.549	124.81	151.66	189.5	231.9	261.94	358.99	435.14	588.07	688.48	813.45	983.97	1109.4	1315.3	1497.6	1645	1671.6	2050.1	2298.5	2342.2	2048.1	2150.9	2453.8	2483.5	2228.9	2443.2	2464	2597.3	2837	2843	2581.1	2676.3	3015.5	2774.4
0	0	0	11.955	2.0545	13.239	6.1959	12.328	13.067	22.281	24.804	23.036	19.053	19.554	15.77	24.878	18.648	21.59	28.384	26.367	34.02	32.492	27.441	30.919	26.331	36.429	28.17	33.299	41.491	34.945	34.454	37.775	39.004	46.15	55.529	52.028	68.628	68.644	68.598	68.792	78.568	79.121	82.412	89.887	75.321	84.596	91.455	93.141	93.522	88.421
0	0	0	0	9.0954	17.601	19.033	10.068	17.027	16.805	14.447	10.004	9.0684	7.5654	12.139	3.6462	7.5622	8.1101	1.3809	11.17	8.5291	7.453	10.619	12.301	27.111	35.794	35.706	49.631	53.246	79.65	107.43	107.65	127.89	152	166.97	187.5	206.27	227.39	252.55	273.85	270.08	285.09	303.08	332.92	330.45	333.19	359.9	349.08	359.44	371.3
0	0	0	6.2	9.7817	15.189	15.277	25.691	13.467	22.326	32.354	37.044	45.735	35.696	39.774	47.161	54.137	56.612	69.478	74.03	79.244	86.227	112.03	138.07	200.19	262.4	344.74	448.12	525.77	579.11	685.84	798.22	880.93	1028.9	1133	1249.1	1294.2	1388.6	1505.4	1539.5	1567.3	1565.3	1659.2	1700.9	1760.6	1831.7	1856.4	1857	1842.7	1821.1
0	0	0	3.2482	8.3294	18.443	16.936	18.436	13.027	6.9979	17.899	25.278	23.735	26.06	23.78	16.533	29.458	42.836	21.137	36.021	41.859	33.786	73.346	73.4	123.5	203.43	317.42	314.29	442.55	472.45	609.22	627.62	752.98	796.09	900.25	934.47	1073.9	1076.5	1134.7	1216.1	1231.2	1312.2	1311.4	1367.2	1417.8	1389.5	1479.4	1409.2	1449.5	1452.5
0	0	0	7.708	9.6241	12.746	13.815	10.67	14.842	8.2048	10.842	9.4639	15.816	11.467	19.348	12.865	7.6712	20.365	18.42	13.236	25.426	17.759	10.75	11.701	15.773	24.161	19.941	15.099	21.581	4.6159	12.796	16.198	20.656	17.459	22.611	13.584	8.8584	19.962	24.162	26.217	19.731	18.522	18.168	16.277	19.012	12.293	22.731	16.331	13.073	10.634
0	0	0	10.199	8.6675	17.34	18.636	21.016	18.965	26.227	20.365	13.331	16.724	21.876	20.777	33.234	54.818	56.573	101.79	166.7	247.92	342.1	481.62	605.23	729.03	937.93	1113.3	1363.6	1578.7	1858.9	2213.1	2498.1	2867.9	3240.7	3645.7	3823.1	4197.4	4345.9	4640.7	4998.2	5357.1	5394.3	5785	5855.2	6036.4	6087.8	6132.9	6247.2	6316.7	6232.7
0	0	0	7.7097	12.632	13.756	16.192	15.212	23.056	18.742	23.366	24.706	24.273	16.982	27.396	19.539	28.364	25.942	14.912	20.22	22.267	26.534	27.138	30.01	16.428	23.246	37.344	34.655	29.525	27.905	31.664	41.248	41.078	35.851	32.578	32.963	32.392	38.102	32.322	35.533	43.268	38.669	37.28	37.496	27.989	29.686	32.528	35.248	34.806	41.114
0	0	0	2.9382	20.921	29.086	31.789	33.337	39.31	52.675	65.224	59.082	45.118	45.639	44.362	53.917	45.57	44.062	61.147	75.595	84.365	108	117.23	141.09	155.32	169.97	232.46	239.79	199.36	245.67	248.35	258.26	266.85	276.92	280.88	289.64	295.58	316.1	326.78	334.07	314.52	312.43	305.53	309.97	308.37	287.55	283.89	308.07	315.12	304.97
0	0	0	11.56	12.876	19.212	36.755	30.287	43.751	46.989	36.098	40.186	30.531	50.292	48.144	35.605	42.18	36.383	35.386	44.596	38.786	49.442	55.409	86.429	135.4	151.7	182.33	242.72	260.43	275.96	327.04	373.88	425.35	469.8	498.42	573.78	594.14	642.7	716.19	728.31	798.05	837.4	866.87	919.32	988.81	1039.2	1081.8	1078.1	1107.4	1160.6
0	2.3469	0	8.1199	8.1976	2.0405	6.9103	5.0407	1.0615	0	14.492	7.8889	17.024	23.275	23.949	15.481	19.3	15.149	10.937	12.207	16.273	16.205	22.982	20.061	17.601	18.522	16.697	10.633	19.925	18.117	19.276	11.96	16.055	21.458	15.374	21.64	21.911	21.725	18.235	20.315	10.206	17.465	19.533	23.85	24.131	18.457	20.434	13.529	8.7945	14.455
0	0	1.5303	4.8561	4.2076	12.489	16.039	16.417	19.615	24.601	29.035	24.979	36.215	30.45	30.173	25.533	28.122	43.643	36.066	35.844	38.624	40.966	44.685	44.003	48.925	49.496	47.927	58.098	47.527	50.402	56.233	57.957	58.056	56.221	60.352	63.185	73.489	71.962	70.647	78.696	76.189	75.803	79.245	73.902	78.76	90.427	94.628	106.11	92.397	91.434
0	0	6.6243	4.1208	16.401	11.172	11.038	18.507	14.243	23.423	33.756	65.355	117.63	187.74	300.43	412.41	600.49	851.98	1161.5	1478.5	1809	2221.9	2668.4	3210.4	3707.5	4222.9	4653	5420.8	5734.6	6179.2	6499.1	7063.2	7568.1	7943.6	8237.1	8682.5	9149.7	9587.3	9914	10035	10515	10608	10785	10911	10884	11374	11576	11467	11416	11324
0	0	0	0.57906	17.151	27.91	45.275	48.422	44.345	51.91	55.55	65.351	57.634	53.661	51.202	65.505	70.677	74.094	61.563	70.91	81.88	83.939	92.783	130.48	177.29	217.3	267.92	379.8	441.05	557.66	664.73	763.81	1016.8	1118.8	1336.1	1503.2	1712.2	1880.8	2093.4	2269.5	2429.2	2743.1	2892.4	2846	3080.3	3054.6	3177.8	3122.6	3215	3222.3
0	0	0	0	11.592	17.246	22.274	35.67	35.219	43.488	47.938	46.502	46.265	62.777	67.38	69.474	91.453	114	138.86	155.5	190.18	228.76	272.74	291.1	361.64	431.87	502.7	581.29	638.55	744.15	828.49	909.51	1011.1	1063.1	1144.9	1191.5	1234.9	1309.9	1371.4	1406.2	1443.4	1466.4	1522.8	1563.4	1557	1491.2	1515.4	1525.6	1504.7	1542.8
0	0	0	6.8736	19.832	19.264	22.255	21.97	10.062	16.65	10.991	4.8527	12.096	0	3.5446	1.3464	12.197	0	0	0	0.45864	0	5.3578	4.6378	0	10.744	11.444	22.176	15.796	7.9968	15.986	16.782	22.384	7.6589	6.455	11.692	7.9262	13.242	7.3496	5.35	23.151	23.713	17.742	14.469	5.9682	7.8001	17.644	17.934	20.959	20.226
0	0	0	5.0159	3.0796	23.868	19.247	30.958	31.045	33.167	37.557	34.316	27.917	39.334	41.295	44.047	50.366	42.465	43.945	38.55	45.484	56.209	53.16	53.454	51.748	59.813	57.767	59.193	52.86	57.886	57.295	43.063	62.35	60.578	70.741	62.32	72.465	84.796	74.542	82.088	97.103	87.096	80.958	101.18	39.347	34.915	19.791	33.683	12.866	19.477
0	0	0	6.4787	4.2675	16.117	18.282	18.499	29.66	35.708	35.53	41.91	33.352	36.131	40.407	45.74	38.272	43.608	46.063	50.901	59.779	44.361	56.983	53.706	62.597	66.372	70.732	83.805	90.666	96.854	109.91	111.75	126.59	147.79	148.91	152.16	175.55	171.85	188.15	205.89	223.8	227.48	217.55	222.25	234.82	241.76	246.98	236.65	250.37	239.93
0	0	0	5.1843	5.35	10.887	21.868	26.926	22.573	32.175	26.613	29.914	26.325	23.501	36.212	41.186	33.551	33.084	41.057	45.33	46.444	46.044	44.144	40.19	34.39	26.906	16.877	21.286	22.83	44.48	57.866	73.805	107.81	127.63	148.83	190.92	218.92	318.88	279.8	328.47	175.8	167.04	198.9	203.96	282.72	284.51	221.04	204.83	195.73	159.99
0	0	0	6.8635	8.7869	17.155	22.574	18.6	17.694	26.676	32.557	27.701	33.963	27.23	30.012	32.343	30.56	34.439	28.146	28.746	22.128	25.465	29.407	27.955	32.823	32.99	30.382	33.384	29.769	34.019	27.502	28.127	31.219	28.475	29.528	31.89	34.067	41.277	41.003	50.344	55.519	59.594	60.608	56.798	67.109	78.611	80.5	86.08	86.351	76.949
0	0	0	5.6175	15.701	18.615	19.646	18.494	19.681	24.154	32.959	35.367	25.467	26.547	24.165	28.971	36.823	46.436	43.63	52.295	44.235	56.574	54.777	76.843	99.311	109.23	149.89	165.99	205.44	226.12	275.77	341.05	405.21	514.79	661.47	858.3	1013.5	1169	1344.5	1540.1	1662.2	1842.7	2058.5	2153.4	2327	2489.6	2626.3	2765.3	2798.1	2930.8
0	0	0	5.8699	14.245	17.684	16.205	18.01	12.097	14.574	37.142	30.984	79.875	82.776	149.76	193.65	244.95	265.09	271.26	283.03	304.8	374.59	417.94	447.31	492.57	547.4	612.66	641.2	667.91	723.37	807.14	772.83	811.91	864.32	920.85	1055.4	1132.9	1178.5	1154.4	1184	1334.4	1292.8	1311.6	1203.1	1218.5	1262.6	1301.9	1238.6	1279.3	1306.2
0	0	0	8.2078	19.06	17.448	23.3	22.84	25.758	29.541	35.865	20.876	17.587	31.294	32.424	27.804	17.424	25.853	28.206	27.929	23.949	27.35	27.549	31.682	23.543	29.133	26.906	27.619	19.506	20.85	32.501	22.138	20.952	26.918	22.002	34.204	27.203	23.301	27.559	22.141	24.317	9.3093	16.036	6.0826	23.488	21.443	20.766	10.861	6.5517	7.2472
0	0	0	4.881	15.646	22.107	10.123	15.632	16.616	29.461	23.593	24.54	23.292	29.267	27.189	19.087	27.844	38.989	47.803	38.278	43.968	42.932	45.329	57.592	60.531	67.872	72.829	72.888	74.146	77.482	91.839	89.209	94.038	96.504	102.99	127.81	155.93	196.77	241.13	317.82	372.74	452.48	507.76	556.99	624.72	679.52	700.93	787.54	829.08	844.35
0	0	5.5631	5.6899	8.0227	0	25.287	17.523	15.178	20.149	19.455	29.295	34.981	32.36	38.018	28.549	23.677	32.48	54.448	34.897	31.618	81.709	27.717	87.729	111.66	141.63	147.13	276.1	234.79	371.37	380.64	453.99	484.87	618.36	640.02	794.79	789.14	939.68	1034.2	1020.7	1167.3	1160.4	1287.8	1401.4	1342.1	1551.1	1382.7	1500.5	1522.7	1658.2
0	0	0	18.814	13.258	16.558	20.761	40.303	45.376	55.173	57.877	65.391	78.076	83.773	108.17	143.24	153.01	195.52	242.85	265.66	315.02	381.65	486.31	581.82	737.6	894.5	1038.5	1225.3	1403.6	1631.5	1793.5	2012	2199.6	2411.4	2552.6	2771.9	2925.3	3043.8	3144.6	3200.9	3309.8	3232	3280.5	3379.4	3367.1	3354.3	3438.8	3388.3	3336.4	3350.7
0	0	0	13.667	0.54701	18.555	18.333	28.298	26.008	35.13	31.168	42.893	40.012	29.807	77.167	36.606	80.551	75.87	65.247	91.116	83.965	89.104	91.821	84.727	98.332	96.25	99.115	96.873	125.01	111.5	107.89	104.92	125.81	118.59	120.69	116.29	145.07	122.02	133.65	141.12	138.31	140.22	150.9	126.88	129.7	120.14	119.41	122.4	117.02	122.41
0	0	0	5.0551	14.322	13.56	17.417	14.608	13.102	21.578	12.825	23.848	31.949	43.302	99.292	201.51	330.05	508.71	709.63	1009.6	1236.3	1605.6	2046.2	2345.7	2742.7	3210.7	3554	4091	4350.3	4787.7	5211.9	5448.8	5779.7	6183.6	6595	6824.2	6680.5	7017.7	7273.7	7185.4	7347.7	7616.3	7706.7	7637.8	7550.8	7686.4	7716	7656.5	7874.2	7969.2
0	0	0	13.557	11.656	18.316	17.173	20.873	16.848	29.874	34.258	41.816	33.946	41.467	44.29	60.029	65.722	77.969	97.791	111.94	135.4	148.72	143.41	169.33	186.2	208.36	218.18	236.87	227.03	255.16	257	248.65	264.65	282.03	295.42	306.49	317.53	318.76	327	355.91	468.33	471.33	274.33	265.35	255.79	244.45	224.57	262.73	272.23	260.27
0	0	0	13.521	15.129	17.239	25.522	39.474	35.079	54.885	79.792	102.11	140.93	186.47	247.55	334.88	432.82	537.19	638.44	710.26	883.54	1013.8	1021	1156.4	1238.7	1395.3	1636.2	1801.6	1992.6	2181.2	2359.7	2464.9	2448.8	2756.1	2702.9	2908.7	3183.8	3133.5	3198.4	3306.4	3552.8	3631	3698.3	3722.8	3788.3	3926	3958.8	3887.3	3853.4	3885.1
0	0	0	4.7524	16.268	16.886	26.296	29.551	44.72	66.135	87.674	88.214	85.927	112.98	117.72	123.9	129.84	144.22	144.1	145.75	160.99	159.99	154.91	150.43	159.62	170.35	172.26	177.62	193.34	174.44	180.26	191.07	215.44	227.57	247.78	252.7	253.96	260	267.35	278.45	275.95	304.65	311.79	306.7	323.52	316.06	325.98	328.15	316.52	332.44
0	0	0	0.61431	11.457	5.9666	10.875	24.784	16.285	20.237	20.762	23.36	19.204	19.86	21.035	25.325	19.859	18.866	20.212	19.156	21.277	28.276	30.669	28.838	27.484	33.078	48.825	47.85	60.077	72.181	76.173	79.487	91.073	103.61	94.015	108.92	102.99	129.25	136.26	128.43	126.44	131.19	144.92	145.76	150.45	150.88	140.59	155.8	159.13	167.27
0	0	0	13.699	24.217	12.699	16.412	21.169	31.122	23.398	22.332	31.703	25.719	66.44	69.129	97.099	142.08	165.01	194.62	214.6	272.83	295.12	335.71	375.22	395.44	429.76	460.1	454.97	467.16	489.46	488.96	514.06	539.22	530.28	547.32	547.94	551.83	489.49	485.24	497.95	505.9	486.59	509.4	485.07	494.29	471	467.45	461.52	440.9	411.32
0	0	0	17.929	35.478	60.506	55.532	68.972	74.066	91.13	94.526	96.138	111.79	116.36	119.84	131.64	168.69	178.7	157.18	165.31	152.23	153.09	170.33	204.61	190.93	192.58	206.78	214.96	210.62	233.75	171.93	207.63	208.17	213.26	215.28	203.38	199.34	189.37	222.33	209.27	217.15	219.6	219.73	207.51	213.01	177.6	208.49	198.76	187.51	201.7
0	0	0	6.6157	5.5168	14.574	18.093	17.967	19.534	34.835	31.684	35.899	29.521	36.066	34.301	37.712	28.158	31.586	29.899	35.87	52.771	37.559	34.08	31.234	37.319	48.544	52.896	60.879	62.428	87.66	103.25	104.82	101.59	132.38	132.84	139.32	154.45	161.1	170.6	179.09	194.38	207.8	216	205.66	218.12	228.18	220.19	239.92	236.36	226.55
0	0	0	15.36	8.4461	29.878	45.507	67.464	75.84	90.784	98.956	106.21	122.25	120.39	131.63	145.57	138.07	138.79	138.23	147.25	157.29	168.97	169.77	164.85	164.58	154.29	164.59	202.71	218.76	247.72	265.9	296.69	328.28	368.29	405.59	432.97	474.83	539.45	569.5	611.27	638.14	654.28	670.88	676.57	698.37	718.84	735.32	741.15	750.69	491.36
0	0	0	16.711	20.434	10.552	23.069	22.502	26.668	31.285	21.286	35.4	31.587	36.284	37.551	32.109	38.549	38.469	38.914	32.49	36.453	38.087	36.827	45.77	29.903	15.544	23.761	20.12	14.491	15.781	14.571	20.633	23.154	15.868	11.88	14.732	17.029	6.6316	4.799	10.053	0	0	0	0	0	0	0	0	0	0
0	0	0	10.289	13.749	13.759	17.214	9.5089	15.823	9.3214	15.772	1.4436	13.326	10.875	8.8325	8.2485	24.987	15.049	27.736	12.419	17.199	20.438	16.897	20.147	17.333	25.507	24.146	29.394	34.03	44.515	52.451	68.855	91.75	129.15	153.58	180.67	225.6	254.65	287.18	317.28	349.17	373.44	403.14	422.96	441.01	456.35	480.77	496.82	490.39	484.24
0	0	5.4881	10.052	5.0501	10.408	24.69	30.274	33.063	24.921	18.208	15.128	26.104	38.484	28.901	32.49	30.526	25.476	25.081	31.309	22.343	40.972	32.143	33.448	38.545	45.649	51.345	54.648	67.091	68.176	72.748	87.365	90.325	86.993	114.26	120.87	141.89	147.32	160.42	152.19	183.99	167.65	200.07	194.99	189.94	193.19	193.88	205.71	212.63	202.08
0	0	0.74743	8.9259	8.6945	9.4526	12.794	13.771	12.567	17.693	25.978	14.227	20.801	21.641	17.538	23.044	33.45	31.373	28.8	24.034	20.639	27.752	29.876	34.055	37.671	34.422	38.761	35.437	34.395	35.245	29.852	41.783	42.596	43.781	47.899	58.447	74.128	68.916	83.923	87.805	93.693	100.17	108.7	127.64	123.56	121.15	126.86	125.28	136.75	130.89
0	0	0	2.9867	13.879	19.567	22.153	40.687	57.104	59.451	56.591	77.036	88.081	83.998	89.541	93.804	97.744	102.39	127.78	133.52	130.21	157.18	112.11	123.46	163.04	138.31	112.23	195.94	127.81	221.82	158.62	183.75	208.26	293.03	268.55	342.32	357.76	425.81	522.71	568.65	661.76	678.09	743.18	811.36	845.52	1044.1	872.39	1004.9	952.69	1134
0	0	0	11.434	14.127	13.323	7.4926	25.227	25.265	19.378	34.107	33.137	34.983	33.607	31.755	39.01	32.772	36.357	33.605	35.564	33.095	41.984	41.519	42.655	39.677	34.4	37.79	31.909	41.579	50.342	51.063	51.732	49.479	44.412	30.001	32.347	38.107	43.34	49.504	47.58	39.324	42.561	44.732	41.948	47.696	38.034	32.879	43.054	48.995	29.521
0	3.749	0	5.5866	3.0516	12.794	8.1991	9.6409	5.7463	12.042	8.7164	11.508	4.0894	0.99434	7.1718	12.595	11.459	13.203	16.03	27.421	32.518	35.917	39.874	45.375	35.452	49.005	52.796	63.541	70.318	59.219	67.833	64.377	69.525	65.25	77.533	79.649	81.252	80.473	77.97	80.349	82.411	79.873	90.345	81.098	78.733	79.233	93.205	87.349	98.513	92.384
0	0	0	7.0457	5.4481	21.182	13.769	24.152	26.555	20.816	35.111	36.205	36.878	36.093	30.964	28.442	28.144	42.225	18.232	34.634	37.217	21.944	42.113	17.758	34.737	30.791	60.353	35.601	71.414	52.621	84.935	72.049	91.815	84.41	105.82	85.261	133.58	107.18	130.92	142.69	154.76	160.83	119.19	155.46	176.24	142.91	216.83	164.21	218.35	201.15
0	0	3.4465	4.4835	4.2925	13.944	23.015	26.428	13.906	0.6124	13.322	18.073	20.482	17.181	26.25	22.185	15.784	31.457	24.029	34.462	33.393	39.464	55.832	70.622	95.866	116.48	154.01	190.61	226.18	273.47	295.41	317.57	365.2	386.51	427.64	461.75	462.83	496.61	514.65	550.17	566.42	564.21	584.16	587.18	599.03	600.95	605.35	592.34	604.08	595.9
0	0	0	8.2337	14.032	8.4089	10.265	6.7221	8.2252	15.574	15.248	18.578	10.056	24.152	27.067	31.57	26.292	30.987	44.46	39.052	42.206	42.776	58.306	59.496	63.205	63.034	69.841	66.028	62.515	60.436	62.197	58.743	64.278	62.306	65.52	72.269	71.648	88.012	95.712	99.818	107.23	114.39	108.8	117.4	118.88	124.37	132.91	146.35	153.37	147.91
0	0	0	11.04	20.566	19.716	25.878	16.682	25.117	21.005	27.372	24.569	27.442	32.151	37.869	32.736	32.912	26.305	36.461	28.238	35.272	33.151	13.831	20.383	24.991	30.737	35.176	28.133	32.514	20.297	26.695	23.524	30	39.15	34.129	33.998	24.902	35.379	32.918	39.267	32.379	27.846	27.232	22.691	20.68	19.711	34.663	25.163	32.155	19.354
0	0	0	4.1794	11.443	18.666	24.718	18.633	28.229	19.234	28.238	37.581	27.83	30.997	30.041	37.759	34.168	38.861	36.965	39.751	30.292	29.967	37.222	37.249	43.93	40.197	49.303	52.348	56.698	50.11	47.879	54.544	65.04	75.786	70.984	81.046	72.685	70.009	80.827	81.696	65.244	75.517	70.328	84.071	72.036	60.918	59.579	64.248	59.52	56.342
0	0	8.9146	16.02	22.508	27.576	29.546	25.584	21.994	25.255	27.477	26.996	24.361	15.934	25.358	18.394	23.632	21.354	11.78	23.969	22.539	20.98	7.8851	1.4512	5.0458	9.5224	8.4662	11.752	10.733	0	0	0	0	0	0.46513	0	0	0	0	0	0	0	0	0	0	0	0	0	0	0
0	0	0	7.8542	21.695	19.537	0	15.107	19.036	25.12	16.524	27.906	16.78	25.56	19.668	20.508	29.922	17.904	33.503	29.459	34.189	38.933	42.59	54.082	60.075	76.487	91.887	107.69	139.02	177.06	260.89	358.32	483.47	606.22	795.86	1017.8	1179.6	1408.7	1553	1691.1	1892.9	2032.5	2151.6	2265.6	2352.3	2421.8	2543.4	2562	2633.7	2638.7
0	0	0	4.277	7.7523	11.537	31.572	60.965	72.11	70.556	84.258	80.938	79.685	82.553	78.452	37.51	41.725	42.569	45.144	32.785	45.328	38.97	46.466	55.517	51.684	56.974	58.785	57.04	83.397	112.68	158.59	208.66	263.56	347.08	423.45	520.56	598.75	688.51	805.64	841.05	920	1019.6	1067.6	1180.8	1192.2	1213.5	1277.2	1309.5	1287.5	1285
0	0	0	11.608	6.4238	7.7446	24.184	25.273	22.503	14.22	20.106	21.505	1.7788	8.3274	2.0375	22.114	13.531	26.004	31.815	47.344	43.327	40.275	38.062	72.999	71.073	81.09	86.712	95.111	114.23	135.63	59.803	98.783	95.137	85.81	95.904	97.309	112.65	89.263	115.58	132.26	155.83	165.55	166.25	136.36	162.38	156.11	175.19	161.69	147.88	126.68
0	0	3.8039	0	7.2109	4.9944	15.17	20.458	21.939	23.55	28.45	26.278	22.498	13.887	19.21	15.002	22.717	8.0551	13.643	11.206	12.064	9.1106	6.6329	3.4196	2.096	1.9786	0	0	0	0	0	0	13.071	9.3556	25.599	31.132	32.686	36.868	49.311	65.58	68.751	84.922	98.46	100.03	91.729	113.45	116.49	137.03	144.53	158.31
0	0	0	9.429	9.6551	14.866	21.309	13.968	29.123	25.242	25.589	30.905	35.571	31.779	29.204	29.623	65.284	63.446	113.41	131.06	165.03	184.89	236.56	250.09	314.22	338.69	401.06	469.47	497.43	581.43	652.97	770.38	877.95	1003.9	1105.3	1236.7	1388.2	1466.7	1560	1643.5	1738.2	1890.4	1934.7	1960.4	2043.1	2115.6	2179	2180.5	2206.2	2225.6
0	5.2006	0	10.707	8.8373	5.0421	10.81	14.03	10.072	20.806	15.07	19.892	29.538	24.805	33.219	57.353	76.701	133.01	162.28	204.75	268.89	260.65	321.87	443.2	399.73	505.15	485.66	562.53	546.12	582.41	595.58	595.73	566.81	593.19	562.34	594.26	587.47	604.93	615.92	638.92	627.21	631.68	628.78	633.82	620.57	615.63	614.36	618.62	599.53	608.19
0	0	0	5.0909	19.946	16.112	18.006	8.7635	7.5033	23.819	16.16	25.385	23.261	30.341	32.976	40.887	57.285	65.856	68.96	65.74	74.235	87.39	112.72	122.82	147.83	159.17	175.47	182.11	199.93	215.05	228.56	241.29	255.21	275.63	288.94	299.6	300.01	312.94	320.5	331.16	325.98	329	339.58	346.77	355.39	346.49	362.85	367.95	373.6	362.1
0	0	0	17.482	5.8052	25.821	25.85	31.572	36.246	44.759	53.86	40.309	27.015	38.907	32.465	31.81	36.212	34.998	33.022	33.878	29.676	35.243	34.666	31.382	25.957	27.461	29.489	30.312	41.576	30.14	32.823	40.57	39.96	47.16	56.783	54.232	59.06	59.822	56.791	63.769	62.642	64.073	67.005	58.219	57.326	57.337	57.513	60.634	65.529	70.885
0	0	0	8.7304	5.8324	12.573	22.002	21.595	16.936	29.735	31.174	24.083	21.753	34.929	41.876	79.127	126.28	140.01	196.76	236.89	331.24	374.97	476.37	529.16	594.87	635.77	634.57	748.49	783.49	893.32	973.8	1011.6	1114.7	1182.1	1276.5	1300.3	1323.4	1419.9	1441.1	1513.9	1560.2	1596.7	1677	1642.3	1730.7	1698.8	1692.9	1655.3	1676.4	1636.2
0	0	5.2986	8.8068	17.657	4.5282	1.3875	8.1698	6.61	19.445	20.036	21.635	24.951	24.857	19.53	30.466	40.883	38.366	34.961	49.219	44.938	38.19	48.614	37.448	43.622	60.521	78.541	94.269	130.99	160.98	187.05	214.47	237.33	276.99	302.28	332.58	365.82	401.68	426.13	462.69	467.26	504.19	531.83	540.21	568.97	552.29	572.77	595.56	584.37	601.03
0	0	0	0	9.4102	13.982	24.182	15.302	15.369	29.84	25.15	29.874	29.495	32.557	48.759	53.636	72.415	84.442	94.532	107.44	114.43	137.84	178.45	194.26	200.13	220.63	230.98	268.76	287.08	300.87	339.24	360.43	362.71	420.04	448.29	492.45	528.53	489.76	508.24	553.96	564.96	575.79	608.77	627.52	776.12	779.59	788.16	816.02	981.94	921.53
0	0	0	7.236	3.1032	1.4067	12.563	10.995	14.47	15.999	17.163	14.364	20.943	27.8	31.495	44.946	47.794	57.794	67.673	59.674	79.544	75.79	95.173	102.33	97.177	113.92	116.01	132.97	115.03	130.04	139.68	158.6	168.95	166.44	171.71	166.75	160.52	179.95	185.53	191.09	201.31	185.87	205.64	198.44	197.22	199.36	214.35	186.77	207.54	207.56
0	0	0	6.7568	14.894	12.455	8.7283	12.857	21.558	27.351	39.189	42.991	54.236	68.877	79.644	94.385	107.82	123.63	141.31	142.88	151.49	159.47	167.04	168.37	177.81	182.39	180.34	189.68	183.26	175.42	190.65	186.24	210.09	213.96	220.81	231.19	221.38	221.67	250.56	241.59	274.44	265.74	279.39	275.14	293.89	290.13	293.43	301.17	287.25	286.83
0	0	0	0	12.302	21.447	30.27	23.482	32.51	37.457	29.268	17.822	22.31	13.877	21.017	19.001	26.727	24.662	21.003	19.455	20.659	17.42	21.121	18.245	16.92	21.296	22.387	24.695	21.695	25.106	40.669	44.128	47.997	38.228	34.095	43.088	38.104	49.648	30.319	41.021	47.712	60.561	55.342	50.791	43.041	43.449	42.791	51.455	56.952	45.936
0	0	0	8.3036	6.965	12.009	18.705	14.383	17.692	28.136	21.101	30.673	36.381	33.775	41.571	40.754	47.971	52.125	65.782	70.272	71.141	70.63	74.05	77.275	88.271	101.77	96.516	119.73	105.84	110.46	105.25	106.25	112.39	113.36	107	111.22	117.18	111.19	116.6	128.14	122.67	119.73	124.42	110.85	112.67	106.85	108.53	99.575	102.36	105.35
0	0	2.5788	2.8791	17.392	20.432	11.346	18.74	27.348	33.644	33.135	39.791	37.928	38.788	36.163	43.265	43.812	35.403	37.13	41.898	37.985	39.682	41.688	32.556	29.269	29.382	39.647	40.282	52.776	66.217	70.462	70.044	78.924	83.435	89.784	103.17	119.63	117.94	128.23	132.99	135.09	149.74	165.6	160.56	178.81	184.64	187.38	193.07	187.58	201.91
0	0	0	12.39	15.32	22.663	5.544	15.072	20.01	22.381	15.674	16.791	18.962	20.811	26.742	33.405	41.366	53.287	48.052	52.289	59.893	68.295	75.761	74.655	99.886	94.849	91.32	99.578	103.44	109.01	98.848	102.1	119.99	125.86	137.13	141.07	142.05	145.71	162.9	181.75	205.17	201.55	198.27	192.41	207.05	215.12	211.51	218.3	212.65	218.72
0	0	0	2.796	15.423	11.783	15.208	19.75	23.465	26.059	20.781	32.644	30.625	37.237	25.296	27.869	37.226	32.773	36.528	38.881	35.28	35.877	46.243	42.739	50.022	52.07	56.534	65.804	79.858	103.32	137.68	173.15	260.86	317.63	394.23	469.76	550.46	617.04	727.98	807.53	908.32	992.64	1015.1	1049.3	1093.3	1172.5	1172.7	1216.5	1256	1257.4
0	0	1.9768	1.5994	15.365	16.594	28.51	31.889	39.966	51.834	74.149	101.8	134.54	166.25	203.33	243.31	280.97	316.31	370.08	395.92	434.47	494.36	504.26	520.59	581.83	608.5	616.83	703.39	643.98	739.21	734.17	787.17	832.41	912.03	934.04	952.21	978.78	1043.8	1116.3	1099.9	1167.9	1182.6	1295.3	1244.6	1242	1268.4	1258.8	1337.4	1336.6	1346.1
0	0	0	3.2514	6.5426	5.5758	4.8891	3.0884	0	1.41	7.211	0	6.2776	10.798	13.896	7.1383	5.3604	2.452	6.8289	7.1568	12.681	11.965	13.268	16.131	13.595	4.2621	14.456	7.0296	13.872	15.196	10.179	9.8334	11.533	15.691	13.481	23.895	20.963	18.37	12.462	25.338	13.363	24.163	21.418	27.464	22.938	27.287	25.7	18.211	5.8864	17.219
0	5.6985	0	6.129	8.9034	13.897	7.0661	18.379	20.298	27.687	29.595	21.306	22.816	20.296	15.672	14.508	14.462	28.386	57.463	85.979	161.95	269.35	402.28	536.03	762.62	1011.4	1258.4	1546.7	1872.4	2276	2666.6	2965.5	3227.5	3521.9	3866.4	4329.4	4721.7	5090.3	5443.1	5520.8	5749.6	6064.2	6120.7	6399.1	6525.1	6526.6	6689.7	6787.9	6902.4	6859.6
0	0	0	17.15	18.754	28.412	22.457	32.577	23.331	14.909	17.692	28.197	19.274	0.54887	33.171	0	37.728	18.997	0	13.667	9.3173	0	13.026	0	5.8275	0	0	0	0	0	0	0	0	0	0	0	0	0	0	0	0	0	0	0	0	0	0	0	0	0
0	0	0	6.7907	12.179	19.565	18.758	28.627	28.517	13.953	17.687	7.384	17.789	23.918	25.537	30.127	30.348	30.203	28.973	42.346	54.376	47.828	70.751	70.623	86.177	87.465	97.764	91.499	114.26	116.73	104.97	118.47	120.12	133.42	144.83	154.62	128.3	129.59	123.05	128.53	124.02	120.36	127.79	130.59	128.33	133.84	119.89	116.17	120.93	116.82
0	0	0	11.451	9.5278	18.531	17.084	23.302	21.109	24.84	15.329	18.183	11.534	10.476	87.119	3.5355	98.04	84.334	26.204	63.746	61.668	40.595	64.267	58.947	76.947	113.18	171.87	198.64	277.65	349.74	462.21	521.21	655.88	783.75	926.81	1003.7	1149.5	1301.3	1417.4	1553.1	1737.9	1856.2	1838.3	1871.2	1998.6	2183.1	2218.2	2298.2	2316.1	2325.6
0	0	0	3.0843	8.2604	3.4496	13.493	16.877	26.383	21.256	19.07	24.266	27.987	35.679	34.271	40.487	56.224	47.933	59.742	58.393	60.868	55.412	55.611	60.848	61.996	72.976	76.669	82.364	98.577	114.03	165.19	194.63	248.14	308.02	356.94	422.1	478.63	515.15	566.84	631.26	665.16	689.59	746.41	779.29	933.38	997.84	862.03	898.94	910.96	903.72
0	0	0	5.843	8.7432	17.629	19.162	26.67	17.032	13.09	28.665	28.72	37.663	45.024	43.181	59.141	65.418	66.459	73.153	66.641	81.697	94.714	93.03	99.568	104.28	116.07	130.42	141.7	140.64	169.35	191.8	207.87	246.62	286.17	344.29	399.56	426.95	486.22	542.5	653.48	722.88	784.27	856.8	888.72	939.99	974.53	998.65	1056	1022.4	1057.3
0	0	1.1606	6.7793	7.5038	28.819	29.597	41.911	45.444	46.43	61.537	66.208	67.457	61.915	69.982	66.409	71.977	85.615	89.804	101.73	101.17	110.59	103.49	79.974	165.92	169.98	140.13	243.72	233.62	334.4	321.64	364.84	477.08	605.56	640.03	679.95	752.42	821.39	941.82	948.43	1035.8	1047.7	1021.8	1042.6	1015.3	1180.3	1159.8	1167.5	1257.6	1259.8
0	0	0	5.2155	6.3205	13.028	9.7653	11.503	20.49	23.193	13.459	20.455	19.593	31.243	25.112	35.841	47.497	40.095	27.36	30.266	27.442	40.299	37.674	43.724	34.519	39.895	34.799	44.033	41.265	54.281	41.527	47.233	49.77	59.736	42.945	53.502	62.505	50.356	55.567	65.875	67.25	71.525	73.21	66.642	74.018	77.935	71.917	77.44	73.379	81.793
0	0	0	9.9363	17.75	16.37	30.328	35.284	40.781	46.597	69.721	71.716	75.604	81.815	90.435	92.944	104.03	96.114	114.47	105.35	106.86	99.157	113.66	117.1	121.27	118.33	128.31	118.98	128.13	134.22	126.14	136.59	142.25	143.95	152.6	159.01	157.97	159.24	146.71	157.47	146.87	139.96	147.42	166.04	160.01	164.13	167.87	156.03	160.59	163.6
0	0	0	11.01	13.139	15.063	17.112	15.837	19.972	23.456	25.919	20.218	38.211	39.374	26.695	36.858	32.46	39.366	30.889	41.148	36.541	38.369	36.316	61.892	62.556	68.053	86.657	96.128	112.4	124.99	128.42	154.86	150.55	161.96	141.44	184.35	283.07	296.4	290.33	324.49	315.46	338.57	328.88	341.57	346.01	353.69	341.66	366.21	340.64	345.04
0	0	3.231	7.1255	9.7734	14.241	15.054	25.512	25.981	33.593	35.73	38.809	38.409	39.64	38.697	39.666	46.718	49.803	74.454	77.641	88.907	117.25	100.73	121.58	195.45	223.99	243.83	388.24	388.43	543.18	548.79	652.73	790.85	951.75	990.51	1048.3	1091.8	1160.8	1233.8	1279.2	1301.5	1353	1334.4	1366.8	1398.5	1392.6	1399.2	1469.9	1380.4	1399
0	0	0	8.1864	13.775	28.75	22.973	27.978	27.963	33.859	32.769	31.787	26.934	35.533	37.824	41.284	30.221	29.85	35.677	44.323	68.082	54.024	45.01	56.437	63.251	67.483	93.412	88.849	119.55	128.02	142.48	134.65	136.8	163.21	173.19	197.09	239.36	236.57	268.88	285.48	312.11	330.3	364.55	371.97	412.71	430.08	416.78	436.27	449.55	448.28
0	0	0	22.422	2.4206	12.552	19.855	16.932	23.658	13.211	16.917	11.177	0	2.3745	0	3.2137	3.6584	12.966	8.7115	11.935	10.217	0	3.3818	21.456	6.9081	5.5879	0	0	3.3198	15.927	16.765	43.768	49.809	35.237	61.793	208.93	273.63	245.81	356.33	364.83	450.42	468.12	498.38	455.78	514.53	505.33	566.92	778.71	772.74	762.43
0	0	0	15.371	12.949	14.171	14.412	11.523	19.166	13.697	15.721	11.353	26.331	26.752	31.306	24.529	31.025	25.495	31.277	23.189	40.15	28.322	21.006	18.642	21.747	33.853	26.797	18.444	34.016	24.021	23.95	24.804	28.191	34.983	38.389	33.149	26.542	33.766	37.636	34.889	29.955	28.485	31.254	30.681	29.64	28.348	35.971	30.502	32.282	26.347
0	0	0	10.908	0	21.129	28.288	36.187	46.935	50.727	41.605	46.366	55.918	77.224	101.1	159.51	222.99	283.84	349.93	452.89	527.98	644.74	704	850.68	946.77	1028.8	1128.7	1232.4	1349.2	1453.9	1497.9	1630.5	1696.1	1761.5	1875.2	1901	1958.4	2004.9	2061.5	2089.9	2063.2	2119.3	2120.7	2141.3	2144.5	2120.9	2155.4	2176.7	2135.8	2143.7
0	0	0	8.5479	13.865	3.8574	16.296	9.2935	0	9.3184	7.8644	11.603	27.349	25.945	25.23	41.435	28.52	23.7	18.626	21.224	28.758	43.128	58.687	59.998	75.346	84.135	108.64	150.17	220.94	292.98	364.62	436.3	484.9	574.04	666.97	817.97	936.95	992.68	1112	1118.8	1245.1	1289.6	1335.7	1360.2	1398.7	1457.1	1466	1499.5	1569.4	1569
0	0	0	1.9464	0	3.0443	14.193	8.1516	14.876	13.532	0	7.2769	9.0214	18.56	21.215	55.064	64.898	64.273	79.711	84.444	79.259	76.541	106.7	109.41	121.13	139.23	156.14	196.04	200.98	247.74	278.32	338.68	393.57	416.66	435.94	465.4	496.45	546.53	584.91	626.02	633.3	646.14	662.23	694.72	708.86	712.08	727.3	719.42	742.74	747.07
0	0	0	0	26.997	25.115	40.979	41.437	52.498	65.449	66.307	63.895	72.139	54.563	64.048	58.657	70.771	55.015	62.129	63.721	75.138	88.518	100.17	127.78	137.14	160.12	190.25	217.85	213.75	216.92	235.96	258.78	272.95	268.66	238.92	269.64	278.63	273.14	269.51	279.4	289.32	308	322.32	327.11	313.87	320.74	323.4	300.2	311.84	321.3
0	0	0	0.78161	13.381	11.772	26.571	24.548	25.051	31.461	19.746	29.252	31.498	29.301	55.8	59.584	71.77	81.611	91.925	85.671	85.466	96.752	114.49	129.76	161.75	185.92	201.87	246.69	269.73	294.44	354.13	428.08	489.24	550.11	630.59	691.57	735.28	789.92	831.62	894.05	939.8	958.89	989	1038.1	1008	1024.2	1052.6	1051	1164.5	1164.6
0	0	0	3.6737	10.884	10.785	9.7306	12.467	12.922	17.769	19.186	15.35	13.313	16.967	11.186	15.201	22.556	23.205	20.745	17.04	17.472	17.846	21.797	25.384	40.606	56.265	74.186	92.942	117.23	146.08	179.59	210.36	248.52	260.09	294.01	321.16	350.45	366.27	404.54	415.24	462.52	452.8	466.3	475.66	462.64	465.11	480.64	484.46	475.93	467.84
0	0	1.4174	0.89178	13.354	10.051	15.328	14.621	13.625	20.848	20.696	14.422	13.695	12.002	12.16	15.823	12.671	15.505	8.6624	22.795	19.671	16.908	10.436	5.6196	11.882	14.044	19.419	24.925	24.002	17.696	16.416	16.485	29.181	30.075	46.246	42.508	43.264	43.382	41.535	47.008	35.5	40.819	41.853	35.751	41.481	54.251	41.559	45.578	45.628	41.421
0	0	0	3.7776	7.5005	11.735	9.09	4.7479	10.904	1.9818	7.7246	10.448	13.265	11.097	13.608	15.389	20.336	23.539	19.111	18.61	27.444	25.102	21.546	27.358	31.723	44.931	37.499	35.674	56.896	49.971	54.336	42.174	64.766	67.881	69.31	61.407	57.736	64.512	77.415	74.842	73.414	70.646	74.579	71.935	72.686	62.921	77.695	80.318	88.584	81.151
0	0	0	1.4523	16.64	9.8538	8.3735	12.95	12.98	13.211	26.099	23.407	24.721	29.23	25.201	32.416	32.441	41.987	36.861	41.362	50.445	62.841	72.74	84.308	89.768	97.33	106.74	122.78	133.9	152.78	193.34	216.21	258.95	290.27	329.39	360.9	375.12	415.06	440.69	462.45	494.18	493.66	545.05	544.57	522.09	571.56	570.65	565.04	552.9	552.55
0	0	3.9664	4.6657	7.679	6.2898	12.513	29.03	16.527	26.68	22.419	35.927	41.576	42.719	65.51	91.408	160.53	264.55	399.38	523.38	672.26	789.81	915.37	1076.7	1317.9	1418.9	1598.6	1721.1	1866.7	1998.3	2049.7	2093.5	2230.3	2324.4	2256.5	2300.2	2387	2419.2	2558.7	2570.6	2648.5	2614.6	2667.8	2676.1	2729.5	2825.5	2754.6	2809.5	2785.8	2804.8
0	0	0	4.7867	5.2037	6.3704	14.271	15.376	14.741	23.365	18.345	27.394	35.967	37.732	41.798	52.567	71.687	72.923	77.762	78.009	107.58	110.91	121.74	134.66	145.16	154.47	172.27	202.23	194.69	221.72	224.46	246.93	273.06	266.28	255.66	262.38	254.09	278.87	306.14	293.51	296.36	298.39	297.95	300.34	304.24	282.3	329.58	313.27	322.84	328.48
0	0	9.1528	2.7164	4.2783	5.3746	17.459	9.8298	9.4174	19.629	14.066	32.394	23.714	36.594	43.467	47.862	73.666	91.279	138.48	131.69	143.85	198.38	173.3	212.3	262.25	270.69	271.6	413.07	352.14	522.54	461.88	523.85	568.35	708.92	660.92	772.86	683.22	731.17	782.08	756.44	788.26	799.56	831.66	885.53	790.7	979.22	772.05	884.49	853.59	969.35
0	0	0	10.561	16.401	8.3012	10.824	16.999	18.187	16.442	20.274	18.562	29.604	22.362	25.284	15.629	20.345	22.687	20.996	20.449	13.936	29.676	34.37	34.224	33.199	35.692	40.63	38.352	42.699	52.667	48.966	49.958	59.44	47.745	69.426	64.85	79.738	89.219	99.215	96.3	104.32	112.43	127.76	128.3	136.12	149.95	139.62	132.54	130.65	138.07
0	0	0	11.097	4.4997	14.686	9.3522	11.684	19.5	12.539	22.521	23.371	21.099	24.649	69.408	15.762	67.804	55.336	39.723	62.82	75.473	73.517	111.46	139.13	188.8	240.7	307.32	383.75	531.73	651.85	810.94	986.58	1170	1453	1656.1	1870.6	2143.1	2439.3	2591.5	2709.8	2900.2	3036.5	3236.8	3305.5	3548.1	3572.2	3652.7	3657.2	3732.2	3784.3
0	0	0	2.5479	0	12.927	26.299	20.038	20.104	26.686	34.125	37.409	43.623	41.474	42.382	44.333	43.815	43.128	50.66	53.885	59.182	44.92	57.828	58.061	54.297	61.853	56.713	57.45	66.919	65.095	85.418	64.756	71.874	64.872	64.425	64.979	63.159	59.456	55.77	63.145	61.956	61.762	53.138	47.184	53.43	51.838	47.682	44.375	42.759	42.429
0	0	0	12.828	8.9009	20.42	18.211	27.296	29.375	35.886	25.719	29.207	23.286	40.954	41.933	48.323	62.27	60.912	46.62	49.379	47.004	50.201	51.88	56.309	51.661	49.38	55.348	55.57	53.38	63.87	50.126	57.148	66.15	54.981	61.674	53.568	59.732	60.233	66.418	78.298	74.57	76.576	70.612	71.363	77.181	72.893	66.475	75.666	72.22	71.468
0	0	0	11.76	1.5887	6.2034	19.153	12.066	17.327	21.874	30.735	30.305	33.121	28.355	40.098	25.05	36.94	38.701	33.188	34.444	36.377	38.918	44.143	44.986	45.918	53.151	51.129	56.68	52.121	49.351	57.703	51.194	53.243	50.302	52.584	61.316	64.597	63.848	69.949	72.395	69.288	74.503	70.867	65.802	74.11	85.523	87.607	89.994	85.57	81.562
0	0	1.0042	9.5126	6.9593	13.54	9.5404	15.711	18.056	20.75	7.3197	13.939	18.143	20.651	24.022	30.645	30.574	26.921	23.021	23.995	19.193	17.146	20.524	20.992	15.135	19.275	20.44	25.288	19.955	30.811	16.666	20.891	25.653	25.263	12.421	19.937	20.289	13.762	23.818	27.331	28.702	31.315	35.859	30.651	32.813	33.805	37.802	33.479	30.15	36.713
0	0	0	4.5425	16.19	7.7515	22.551	31.998	23.653	22.138	27.269	41.607	36.391	51.298	67.179	73.237	92.552	97.046	120.29	137.1	140.7	149.98	167.69	152.37	195.74	205.47	219.16	250.66	252.19	245.09	282.6	287.63	294.4	309.02	337.39	314.4	335.34	352.37	382.72	382.11	377.73	387.71	380.91	415.6	418.12	384.54	391.94	382.75	408.12	405
0	0	0	7.8055	7.8824	19.314	16.186	23.382	31.483	32.556	21.024	33.557	26.887	29.612	33.805	39.154	45.015	37.169	35.757	33.393	37.112	40.601	39.133	44.399	32.298	39.105	41.523	39.774	37.837	49.281	47.757	48.631	50.649	51.937	44.24	50.094	53.724	42.794	56.313	60.41	59.653	65.91	65.03	62.328	69.233	73.224	70.669	66.414	66.318	67.786
0	0	0	13.291	2.0314	16.031	10.278	23.059	17.982	13.902	17.544	18.135	19.072	13.135	20.993	35.134	27.219	28.168	20.09	27.342	28.701	30.222	40.314	41.11	29.143	36.278	42.718	40.996	22.091	29.28	21.538	20.151	30.599	26.22	15.147	18.539	18.116	18.427	20.371	15.246	11.799	12.285	20.63	31.826	26.612	15.134	17.071	17.838	8.2879	17.852
0	0	0	4.0316	10.193	8.2788	20.481	20.053	27.901	29.093	15.511	14.526	15.586	18.39	18.666	4.9802	20.67	16.867	15.843	7.6253	2.8477	4.1839	0	1.3259	16.086	3.2698	14.156	19.03	27.505	65.416	69.932	105.54	129.86	165.92	212.2	253.43	309.64	323.02	336.14	349.32	386.52	436.06	495.64	510.7	545.89	546.32	553.84	576.77	574.71	582.42
0	0	0	11.709	5.2815	16.442	10.853	11.547	8.6085	20.298	22.046	11.877	11.151	4.675	3.3673	12.886	8.5266	14.475	16.68	33.933	35.953	33.274	33.407	38.811	43.842	57.56	83.035	108.19	134.51	198.88	275.48	337.71	583.95	731.1	562.66	1070.5	1225.7	1600.7	1825.7	2132.2	2280.7	1658.1	1942.6	2594.9	2887.5	2795.7	3115.8	3080.3	3346.9	3170.4
0	0	0	4.0942	7.1602	15.635	18.224	30.164	30.109	20.53	29.91	24.891	34.789	38.269	35.614	39.811	53.89	49.962	78.697	72.903	79.602	87.429	118.92	155.78	197.88	225.11	284.94	301.31	378.27	446.97	499.51	630.64	772.38	871.07	1032.8	1114.5	1297	1482.7	1653.7	1736.4	1893.1	2058.6	2199	2342.9	2359.7	2440.2	2502.5	2521.6	2509	2483.4
0	0	0	6.8649	12.872	16.251	12.49	19.529	20.152	12.163	27.722	34.044	33.875	35.393	25.05	27.729	29.48	38.337	39.263	56.337	45.487	37.539	47.544	40.983	42.305	55.299	79.802	63.246	86.447	73.119	91.161	90.464	108.31	90.416	106.24	108.87	125.66	112.57	120.18	106.8	117.19	121.42	151.03	150.5	124.62	126.2	158.76	136.07	149.24	140.36
0	0	0	7.5641	5.0878	19.882	10.708	13.956	21.908	16.879	23.295	20.816	26.158	33.115	28.29	42.446	52.688	74.088	100.02	125.82	206.27	163.7	179.23	233.46	243.25	251.25	240.85	263.53	292.4	310.24	338.82	401.57	428.85	525.6	562.51	634.69	681.17	800.65	845.78	910.6	768.46	827.74	1078.9	1121.1	1133.8	1225.8	1105.9	1235.6	1197.1	1167.7
0	0	0	8.3983	15.356	16.43	26.708	27.547	27.758	32.414	30.66	34.814	43.564	34.558	46.858	47.969	50.368	62.494	82.127	99.317	110.51	148.18	153.01	180.37	253.79	294.7	330.33	471.7	463.72	635.31	685.95	821.41	951.4	1123	1191.3	1381.1	1446	1585.1	1711.8	1775.6	1872	1975	2171.3	2177	2175	2237.8	2237.8	2366.2	2349.2	2370.2
0	0	0	7.5823	12.688	17.626	16.17	28.949	24.484	30.895	34.121	53.467	44.144	45.938	47.371	50.851	53.272	49.741	53.656	59.979	64.083	67.956	56.083	66.462	57	53.907	63.382	65.014	72.28	70.639	72.074	76.605	78.813	70.17	61.438	60.121	67.623	71.806	83.467	75.119	76.316	72.247	75.18	71.875	79.341	64.615	66.509	65.767	71.111	66.637
0	0	2.5335	8.5451	5.4161	16.926	10.763	18.585	29.84	34.166	31.924	48.406	43.191	41.979	38.492	46.631	50.012	47.501	51.219	69.487	70.101	81.759	86.866	95.628	103.01	129.51	133.17	174.01	173.53	163.9	176.24	230.9	242.53	276.12	279.9	307.82	323.12	336.09	355.01	357.9	402.84	401.06	409.19	433.14	443.72	440.6	475.67	465.58	455.02	476.97
0	0	0	0	8.3551	14.891	23.888	30.048	28.708	23.795	30.4	31.39	30.417	37.328	36.15	35.762	45.68	42.105	34.857	57.051	62.32	72.074	85.904	101.92	111.16	146.05	152.62	173.45	193.95	228.67	259.08	288.46	351.82	379.58	453.92	521.47	608.14	657.12	754.61	898.72	958.39	1062.3	1105.5	1149	1251	1338.4	1392.4	1490.7	1522.9	1561.5
0	0	0	3.1208	8.715	14.719	27.255	37.515	38.53	40.709	35.365	40.078	47.34	56.911	65.547	84.603	90.694	98.034	121.47	130.9	138.15	153.9	171.76	186.76	181.48	201.6	219.76	244.19	236.13	248.12	234.97	254.46	258.29	273.6	292.98	290.86	304.66	301.64	301.68	310.62	314.45	331.45	336.62	348.72	348.61	349.58	357.81	354.24	345.84	345.52
0	0	0	14.48	7.8303	32.512	24.146	43.815	37.518	41.879	37.016	48.334	55.714	47.109	43.287	40.621	76.754	72.962	52.948	75.597	81.327	78.846	83.657	75.303	88.916	83.283	110.66	109.79	127.4	125.56	141.84	160.12	167.85	165.78	173.37	174.08	192.49	181.5	188.41	177.33	172.44	193.53	188.28	182.34	175.64	172.23	153.58	165.47	164.3	172.09
0	0.73807	0	0	11.714	3.5261	12.252	14.619	13.241	15.836	19.417	13.814	21.13	5.2275	12.462	11.453	19.419	14.123	5.795	16.924	10.921	15.351	25.559	23.093	23.643	42.377	45.985	53.26	65.585	66.148	77.314	97.216	101.22	99.645	104.18	113.47	125.8	129.73	131.39	133.36	137.99	137.02	133.91	144.44	130.87	123.59	139.29	141.34	151.48	141.74
0	4.9256	0	8.9726	7.5945	6.0355	8.6434	13.813	15.486	24.202	20.528	18.925	33.166	35.005	27.935	35.721	30.863	46.682	46.462	58.642	71.137	76.034	88.678	104	115.02	125.38	150.72	167.75	203.28	226.56	248.23	281.5	300.5	352.94	370.13	384.22	445.57	490.5	498.4	544.91	537.61	576.21	595.94	607.31	594.77	624.93	611.34	653.37	651.07	647.07
0	0	0	5.982	13.033	14.982	19.019	27.037	30.239	34.48	34.161	44.506	52.888	60.185	70.366	92.346	114.29	136.92	168.69	210.98	266.01	295.68	378.63	412.32	463	513.57	609.06	720.07	827.87	873.94	939.72	946.33	1052.6	1161.8	1250.8	1338	1417.2	1469.8	1586.5	1714.1	1740.4	1772.4	1853.8	1885.4	1942.3	1932.6	1966.2	1978.3	1977.5	1887
0	0	0	9.642	10.149	24.763	7.5271	10.805	20.775	27.566	25.985	51.332	31.764	60.585	63.805	74.624	95.136	86.288	104.49	126.87	148.7	165.89	204.25	203.6	242.81	281.6	337.01	357.64	414.13	529.9	630.77	660	1019.4	1117.6	1289.3	1432.9	1589.3	1706.1	1895.1	1973.5	2061.3	2193.4	2300.7	2357.9	2442.5	2585.9	2600.9	2573	2600.3	2632
0	13.508	2.7949	9.8491	18.98	29.625	11.371	21.864	26.871	30.711	25.648	30.175	30.959	42.098	54.262	79.179	86.337	100.41	116.55	111.54	101.31	130.15	121.09	138.3	136.97	138.95	153.77	149.27	152.1	152.86	157.3	172.55	169.72	158.4	158.98	170.9	155.63	157.21	155.94	178.11	162.13	172.12	182.39	155.34	159	162.1	148.17	145.01	135.72	136.45
0	0	0	4.1809	4.3109	12.196	21.593	14.466	19.236	22.62	23.053	13.631	25.567	27.496	33.088	45.677	90.422	162.45	246.42	363.62	489.26	613.33	771.88	928.38	1083.5	1221.5	1427.7	1868.2	1680.4	2011.9	2412.8	2178.2	2276.9	2457.2	3012.9	2698.2	2796.9	3025	3051.5	3135.8	3235.9	3158	3269.2	3372.4	3383.2	3383.7	3308	3308	3288.6	3313.6
0	0	3.9436	3.6808	16.544	14.571	20.187	14.022	17.668	11.424	20.035	19.635	27.372	21.849	22.501	19.834	29.414	26.33	31.617	30.443	41.677	30.917	29.693	33.799	48.524	56.239	54.03	56.071	63.41	65.588	63.111	66.08	62.223	71.871	71.759	76.409	61.605	75.061	74.406	80.611	74.142	71.053	76.263	70.301	86.292	69.28	80.385	68.307	74.163	72.06
0	0	0	10.652	10.088	7.9439	15.304	13.337	8.967	8.9216	30.29	22.339	33.472	34.413	35.348	52.408	43.193	50.195	36.746	43.127	57.291	67.877	90.279	94.531	111.71	113.69	127.15	145.89	200.41	244	292.09	274.62	320.87	387.33	517.26	676.59	833.18	833.8	978.87	1048.9	1197	1301.8	1383.7	1395.2	1511.7	1517.7	1629.3	1687.1	1753.1	1816.9
0	0	4.9774	9.201	21.904	25.054	38.654	26.836	36.761	37.805	45.048	38.528	50.367	38.19	39.424	27.978	29.388	35.437	27.758	29.339	25.272	39.719	41.568	35.578	42.052	32.311	39.06	42.99	50.611	40.731	55.978	47.747	73.619	85.307	108.79	140.28	151.34	175.28	215.52	232.56	253.8	283.82	280.23	310.65	313.35	324.79	328.25	347.28	356.01	352.2
0	0	0	10.176	1.7457	37.314	41.314	65.839	72.57	75.724	95.519	102.23	99.847	127.8	125.18	150.36	148.95	153.38	145.98	150.06	169.73	165.18	180.95	188.01	193.98	216.73	232.72	257.16	278.04	289.03	296.91	292.3	248.05	227.38	227.79	271.5	281.39	246.48	268.61	287.06	305.06	328.19	335.4	330.31	371.13	362.13	358.31	370.75	354.44	360.2
0	0	0	13.303	28.09	20.099	38.506	32.731	29.571	40.001	35.464	26.008	20.599	57.094	63.771	69.568	68.209	74.649	70.836	95.32	96.303	100.9	119.58	116.61	133.6	153.77	130.06	152.02	157.77	148.83	154.35	178.23	177.7	178.66	182.44	183.98	188.79	193.21	192.31	206.64	214.86	217.93	201.48	210.6	216.72	201.93	214.57	214.04	217.5	225.19
0	0	0	0	12.856	5.9684	27.939	19.055	26.538	20.179	31.366	30.18	35.925	47.351	58.433	52.205	62.509	78.859	75.924	87.935	88.385	104.62	99.342	115.06	111.05	103.54	107.47	114.09	112.18	105.49	123.76	121.11	121.58	136.06	127.67	148.88	139.83	141.71	142.86	130.83	134.83	124.97	134.07	120.9	133.85	146.76	147.59	133.48	141.07	144.69
0	0	0	4.0231	6.722	13.478	13.26	6.2741	6.5526	13.317	13.464	9.0951	20.019	19.389	22.834	20.514	20.021	13.699	12.602	21.135	24.438	14.001	22.232	27.341	27.427	22.359	17.341	20.468	32.745	30.108	22.44	28.129	23.671	35.95	28.505	31.343	29.372	28.555	23.589	27.773	25.047	20.322	18.774	23.158	20.325	18.396	18.303	11.605	0.69438	4.8552
0	0	0	5.3099	15.462	14.914	19.214	20.507	10.762	20.462	25.503	21.338	14.831	18.876	20.251	10.622	15.767	14.546	9.0337	18.632	13.773	36.793	58.874	99.212	167.43	246.68	248.5	326.87	387.88	478.64	566.88	691.28	752.53	749.72	998.99	1070.1	1185.7	1198.5	1318.3	1438.5	1541.2	1758.1	1861.5	1918.8	1962.6	2116.8	2163.5	2279.1	2331.9	2327.8
0	0	0	12.523	8.3747	5.2743	25.761	24.876	36.82	32.017	32.176	39.563	16.55	30.019	34.336	61.142	84.5	131.07	198.17	276.73	365.68	485.53	610.07	791.11	953.57	1129.5	1303.6	1478.1	1785.6	2027.7	2385.3	2704.3	3051.2	3390.4	3722	4091.5	4441.6	4559.5	5278	5473.7	5631.2	5930.9	6178.5	6322.9	5210.9	6590.8	6580.5	6642.7	5844	5909.7
0	0	0	7.2147	10.346	16.685	19.394	20.317	14.237	14.914	23.236	25.43	28.65	42.05	43.279	49.603	41.031	41.948	47.727	42.974	38.418	39.637	33.718	32.885	46.673	52.932	51.677	47.09	61.998	51.284	49.819	48.812	59.318	70.249	76.214	74.676	68.175	73.793	86.465	92.389	94.892	92.959	93.907	96.226	104.06	97.126	111.05	103.98	106.37	108.77
0	0	9.0405	0.87563	0.82522	13.34	13.045	21.375	22.269	21.987	13.717	19.985	17.466	21.086	26.501	16.779	32.634	11.196	29.001	23.81	20.801	15.042	22.996	25.055	21.611	15.519	26.051	21.942	21.532	29.481	21.869	45.779	58.627	79.548	117.54	156.85	176.03	210.68	237.14	243.86	269.62	271.62	284.99	285.34	296.53	304.75	293.05	312.58	327.23	346.09
0	0	0	4.381	10.599	8.9324	25.149	19.567	28.087	22.538	16.4	10.338	14.4	22.285	21.812	17.487	15.323	22.36	16.798	24.205	21.197	30.45	21.298	27.533	28.146	24.162	30.064	33.668	29.27	30.709	34.83	41.309	43.417	37.711	37.363	48.606	39.714	41.242	46.833	43.008	48.816	36.071	34.05	37.855	43.503	48.528	43.141	45.659	40.637	38.089
0	0	0	9.8817	5.1473	21.408	17.423	30.799	22.885	33.506	26.041	38.218	37.765	33.754	39.748	52.572	33.393	39.601	39.008	54.546	55.618	80.193	132.41	195.29	304.92	458.52	599.16	857.1	1099.2	1349	1695.5	1958.1	2316.9	2740	3206.4	3408.6	3868.6	3947.7	4302	4684.9	4833.1	4986.3	5038.7	5277	5382.7	5555.2	5477.8	5596	5692.9	5749.5
0	0	0.25594	8.7972	6.6083	3.4366	9.6133	8.1014	11.373	13.898	18.079	15.707	19.229	8.9223	14.106	4.9116	4.0376	9.5301	3.549	1.6565	16.504	9.5377	11.895	4.5548	7.1202	10.737	10.447	16.488	7.6003	12.604	12.625	12.793	17.362	11.737	16.92	10.405	7.8506	9.3817	15.628	22.382	25.403	26.73	22.71	17.493	24.62	29.982	39.624	41.515	30.907	34.179
0	0	0	0	16.168	20.801	37.929	32.287	31.594	36.336	39.771	35.495	35.934	30.427	40.41	57.811	77.315	89.181	115.85	183.78	255.7	327.27	534.12	614.56	791.41	1017.3	1276.6	1745	1714.7	2182.1	2476.4	2467.3	2870.7	3039.1	3307	3604.4	3735.9	3915.2	4295	4706.2	4383.4	4571	4691.1	4675.8	4675.7	4809.5	4863.2	4902.6	4949.4	5035.2
0	0	0	7.401	16.243	18.37	16.122	19.875	18.266	33.466	24.089	32.232	23.99	24.57	25.742	26.353	49.427	47.88	37.785	40.594	34.143	34.043	25.02	12.404	14.905	22.79	21.861	31.676	15.832	19.974	10.627	6.7539	0	5.3492	16.52	12.626	10.74	18.499	28.835	33.939	24.149	26.234	27.775	29.169	16.982	0.15351	6.2801	18.878	29.637	26.071
0	0	0	6.7693	9.3502	19.332	12.168	18.359	29.344	27.661	19.992	31.295	25.779	20.384	93.174	18.308	91.349	83.483	57.045	94.099	104.63	105.03	143.57	162.89	198.88	228.72	278.16	331.35	393.84	453.14	501.66	593.56	683.15	768.03	897.75	974.25	1149.6	1250.8	1299.6	1316.3	1377	1407.4	1521.5	1513.5	1546.9	1629.1	1645.9	1724	1777	1776.8
0	0	0	1.4235	5.2465	8.5895	7.6822	4.801	11.559	12.198	18.245	3.5757	16.223	27.862	16.805	21.922	17.461	8.215	6.7829	10.599	19.471	16.65	25.04	29.3	32.179	31.178	33.095	36.742	53.853	49.618	47.902	54.737	62.646	76.485	68.473	79.155	71.449	80.711	65.338	77.77	75.879	80.587	84.66	87.255	88.721	83.514	83.511	75.654	70.338	74.747
0	0	0	6.1612	5.8617	29.544	26.636	43.483	39.009	49.731	42.617	44.241	48.408	64.659	84.025	114.25	135.65	166.82	216.79	260.06	321.99	369.96	416.35	468.11	534.88	629.39	725.39	839.35	944.89	1074.1	1231.2	1322.9	1430.1	1175.6	1156.3	1409.7	1405	1475.1	1579.1	1668.6	1782.8	1882.3	1973.9	2063.8	2095.2	2119.5	2193.8	2167	2214.7	2254.3
0	0	6.0941	10.377	0.14446	4.9413	18.784	17.632	14.273	33.672	42.351	50.939	72.432	91.736	85.942	152.64	210.9	296.15	411.25	491.95	640.42	783.92	1001.1	1116.9	1300.2	1491.4	1680.7	1984.1	2124.6	2434.4	2640.3	2908.4	3257.8	3482.5	3689.5	3902	4152.8	4413	4578.6	4612.6	4859.7	4984.1	5214.2	5279.2	5369.7	5565.6	5396.7	5771.2	5690.3	5774.1
0	0	0	14.703	18.552	26.405	23.432	46.784	40.663	64.925	72.785	83.386	107.74	135.98	176.46	200.97	241.86	292.05	333.8	389.14	424.39	473.59	536.28	658.87	672.93	735.14	767.27	809.87	858.01	932.8	957.92	959.93	1028.9	1053.6	1126.5	1173.6	1175.7	1215.3	1260.7	1139.3	1183.2	1183.5	998.95	1164.3	1139.1	1201.7	1179.2	1026.1	1227.2	1090.2
0	0	0	7.0946	15.448	14.252	20.512	25.065	20.466	28.106	35.959	30.506	42.077	34.097	42.766	27.159	42.137	46.141	44.216	43.477	43.017	47.711	48.814	51.792	51.012	57.092	54.38	55.856	55.698	55.415	57.102	61.423	70.252	62.948	58.538	64.764	67.945	67.914	69.022	78.893	85.627	91.229	90.216	81.546	81.532	96.086	101.63	104.78	106.62	109.87
0	0	0	3.2338	19.285	14.885	29.258	37.751	38.966	42.477	49.58	45.981	42.059	37.553	43.418	50.439	47.564	55.794	43.459	38.093	35.569	26.515	29.967	33.403	28.214	21.952	18.28	15.295	14.929	3.0631	7.8574	8.3458	8.7865	11.902	2.6501	0	0	0	0	2.0577	0	0	0	0	0	0	0	0	0	0
0	0	0	0	15.244	12.919	14.594	23.97	30.935	29.146	38.078	39.111	31.156	33.857	35.934	39.684	36.057	44.709	50.363	37.364	32.47	42.774	42.465	41.992	50.875	58.63	59.923	62.981	67.205	68.879	66.156	63.549	69.563	69.534	68.801	74.377	72.404	69.273	82.022	83.05	91.777	94.041	95.099	97.288	96.609	95.358	103.46	104.08	118.83	113.65
0	0	0	9.1576	9.4474	15.906	16.252	20.018	29.571	47.175	50.711	60.945	57.087	58.47	61.261	69.73	77.239	82.431	97.385	103.59	113.03	115.63	117.21	132.01	134.51	149.6	167.35	182.85	172.63	199.81	188.33	195.62	199.67	229.78	141.21	149.64	177.58	182.97	219.19	219.1	232.36	241.14	242.45	255.22	222.83	226.85	221.71	241.55	253.21	243.02
0	0	0	6.6229	3.8535	14.273	14.524	19.422	9.4555	17.568	20.676	10.752	10.617	15.442	19.223	29.603	21.093	19.85	21.27	6.2062	9.282	23.332	21.46	17.113	7.7085	12.8	18.817	22.915	17.891	27.778	24.091	26.647	47.262	43.191	45.631	55.813	75.045	100.98	108.87	103.41	93.196	118.12	144.29	160.57	160.21	152.91	157.17	167.13	163.79	170.77
0	0	0	11.484	0	11.742	27.652	24.602	28.444	21.364	37.577	44.377	24.823	30.578	40.395	45.603	42.398	41.519	58.686	59.685	49.955	51.208	73.296	91.673	107.86	115.43	137.91	149.23	183.03	224.63	262.26	310.76	338.7	345.52	395.73	395.5	409.14	430.13	491.6	499.82	532.19	536.67	546.75	518.02	545.37	560.19	604.47	566.67	550.57	555.78
0	0	0	12.083	14.01	20.293	9.739	8.3217	13.172	24.27	18.648	33.101	22.895	32.493	17.752	30.145	33.881	33.941	37.22	28.785	27.992	29.694	38.53	38.872	39.635	49.665	46.925	40.623	47.75	45.55	58.082	52.766	68.296	66.93	75.098	96.719	114.76	136.28	150.72	166.34	183.4	208.94	226.77	235.48	252.21	269.85	283.94	299.81	320.11	328.66
0	0	0	5.9262	11.785	20.555	25.138	25.386	15.067	4.9621	20.047	12.478	10.961	7.9222	12.973	0	18.088	11.682	14.783	10.714	7.1189	15.653	16.083	19.687	27.173	24.703	33.902	44.62	31.105	40.541	44.482	44.643	50.066	52.204	56.795	72.005	57.187	70.834	77.132	79.263	78.127	73.306	88.583	92.187	90.701	101.23	99.696	100.14	89.356	109.64
0	4.3554	0	10	3.3568	2.8682	4.3023	7.7025	11.441	16.975	18.805	19.23	25.119	24.797	14.142	26.257	21.41	30.551	21.122	18.777	26.882	16.605	19.497	27.629	35.124	39.111	27.003	25.427	29.151	36.532	47.72	88.39	124.46	173.21	223.37	264.17	311.25	435.66	479.49	577.3	595.52	652.2	705.23	745.92	784.98	833.7	822.1	881.83	874.05	894.45
0	0	0	5.0837	8.1537	10.823	12.697	5.2551	9.9236	10.361	13.713	11.785	12.339	12.964	15.192	15.222	28.279	21.622	22.643	12.792	14.075	10.975	16.403	23.769	20.757	24.109	23.886	25.515	22.74	21.765	18.024	20.5	26.993	26.989	26.76	31.207	28.587	35.818	33.983	33.602	27.675	41.621	44.852	46.853	42.731	47.706	46.841	43.268	49.547	41.898
0	0	0	10.676	19.805	36.893	29.834	45.593	45.84	48.048	53.119	65.274	71.642	73.351	79.267	91.7	95.078	113.91	112.43	126.88	123.91	133.27	149.49	136.12	154.78	159.71	186.88	162.84	189.01	176.16	198.03	179.32	204.38	193.7	215.79	204.75	258.13	249	271.93	275.66	287.45	316.49	300.23	327.11	348.54	322.65	380.25	330.94	383.52	365.25
0	0	0	8.9574	4.7461	26.416	18.519	32.308	33.978	33.224	26.052	30.655	39.621	39.236	32.821	37.838	36.463	36.708	33.733	34.484	37.05	38.269	44.92	46.422	43.614	51.416	52.54	51.226	62.777	76.283	92.184	109.31	132.85	167.06	202.25	213.67	268.49	293.21	339.73	373.48	395.48	442.01	463.33	497.45	496.52	571.4	596.02	596.08	594.81	625.19
0	0	0	6.3465	3.8393	13.867	19.194	18.177	17.878	22.504	21.645	24.611	25.218	26.366	31.28	49.115	26.769	25.697	30.823	37.017	42.584	41.034	51.393	57.899	82.193	109.04	117.35	118.9	141.08	161.72	176.19	194.74	225.65	253.45	294.46	300.13	370.88	368.6	442.28	477.6	489.64	515.08	569.84	616.37	660.11	602.15	656.31	734.44	672.42	621.01
0	0	0	10.967	9.1884	10.767	13.068	18.001	19.058	18.483	29.066	20.629	24.879	30.683	25.157	32.708	24.508	32.529	32.658	31.852	30.971	31.396	33.392	40.081	45.88	45.57	42.408	52.215	58.382	70.92	57.831	86.042	103.44	152.12	176.09	222.08	261.46	351.11	386.15	459.92	490.06	515	595.78	638.05	654.67	706.21	729.01	779.8	812.25	861.24
0	0	0	11.396	16.278	28.53	17.779	29.684	30.806	29.054	32.181	35.486	11.844	25.552	24.284	24.693	21.188	30.327	36.801	27.392	30.972	20.629	29.401	32.266	38.533	29.099	41.03	43.76	42.786	35.119	28.868	27.398	25.744	34.163	29.922	38.112	42.053	35.88	34.528	42.458	36.92	56.188	62.17	80.786	89.981	82.516	71.76	93.023	94.594	92.611
0	0	0	7.2831	18.268	21.903	26.286	40.363	41.829	59.863	76.694	99.121	149.33	217.59	311.47	417.24	570.43	746.46	962.09	1236.5	1488	1761.2	2094.9	2516.2	2844.4	3134.1	3562.3	3896.4	4108.6	4561.8	4783.7	5036.6	5544.3	5749.3	6058	6555.9	6728	6850.7	7251.9	7194.6	7466.5	7495.5	7495.2	7729.5	7623.1	7609.1	7664.5	7555.3	7762.6	7666.3
0	0	0	9.5053	6.437	17.943	15.146	30.809	29.474	32.561	32.381	33.162	35.419	37.834	33.711	51.132	35.849	42.897	46.571	49.96	54.401	48.879	31.556	32.185	28.729	30.493	38.455	28.896	31.352	18.607	7.1534	1.4359	0	0	0	0	0	0	0	0	0	0	0	0	0	0	0	0	0	0
0	0	3.7136	9.3728	14.513	12.241	7.7192	18.54	18.29	20.828	25.924	13.829	26.254	32.136	29.186	31.02	24.681	27.895	15.787	15.319	29.811	24.033	27.448	29.106	28.894	22.68	22.933	21.51	28.187	28.162	22.301	20.777	25.436	25.494	20.642	27.041	24.047	32.051	21.169	29.102	19.991	28.596	34.671	38.666	36.029	35.943	38.839	26.552	15.99	21.097
0	0	0	4.1805	6.493	18.957	22.08	22.714	24.909	30.477	34.6	37.177	28.969	27.263	26.559	33.523	32.809	45.618	45.317	38.673	37.049	24.504	33.266	36.388	39.313	42.67	49.7	45.214	43.765	54.422	74.234	114.24	173.33	260.42	352.94	464.38	596.92	680.19	774.63	902.73	964.48	1074.3	1130.1	1203.4	1255.5	1319	1365.2	1398.8	1469.6	1444.4
0	0	0	0.85141	9.8471	22.073	18.021	22.681	24.865	45.678	42.16	40.605	37.161	38.742	28.077	34.994	31.855	31.598	45.058	46.265	42.129	30.558	32.07	38.361	42.318	41.101	43.301	45.989	42.427	44.592	43.065	51.569	59.634	69.013	74.092	91.533	95.32	104.88	106.25	126.14	123.08	125.42	145.42	159.31	167.03	165.4	171.11	195.32	190.01	189.24
0	0	0	9.0205	6.9679	8.0201	7.2956	0.49894	12.853	13.97	16.53	17.135	22.843	24.155	18.003	31.489	42.124	52.895	74.758	78.096	78.938	89.912	93.659	109.61	140.67	160.22	160.54	176.66	190.89	195.82	204.84	203.43	220.66	230.38	231.83	233.98	226.69	235.7	258.83	258.81	275.81	297.1	285.03	314.35	307.11	293.94	295.28	350.84	280.91	282.49
0	0	0	3.8521	4.5648	11.594	15.195	29.014	20.901	24.882	33.128	29.686	27.86	38.832	37.548	50.772	70.317	122.12	143.72	202.88	225.08	250.92	300.45	330.27	372.03	397.87	454.81	474.35	505.35	537.08	558.42	587.37	609.9	640.38	662.26	674.32	673.58	705.44	695.28	702.46	684.76	704.74	722.06	703.42	728.94	702.93	734.4	700.86	724.8	713.36
0	0	0	1.9746	4.8226	13.722	11.906	16.225	23.493	24.698	35.548	35.326	24.738	32.215	22.583	33.021	28.002	40.084	38.308	41.644	28.484	21.671	28.235	33.22	38.728	32.177	41.652	42.214	38.589	38.085	32.65	31.049	31.804	37.353	29.285	33.892	26.289	34.162	26.634	28.056	21.688	25.225	33.209	32.545	34.374	34.913	27.867	34.951	30.836	27.593
0	0	0	0	10.464	23.016	28.908	16.694	15.217	24.644	20.16	4.6812	11.235	0	0	6.5404	0.99419	4.4912	1.1223	8.1171	0	1.6154	0	0	0	0	0	0	0	0	0	0	0	0	0	0	0	0	0	0	0	0	0	0	0	0	0	0	0	0
0	0	0	0.23006	0.79862	10.945	33.413	37.451	30.482	34.316	38.048	31.728	26.296	29.707	32.74	38.644	27.291	23.684	34.952	33.634	42.056	31.946	27.439	25.52	20.32	26.735	36.782	34.07	49.935	33.816	32.544	30.73	38.452	63.502	93.302	144.36	190.65	204.6	247.82	270.1	292.97	341.89	345.62	370.08	405.64	442.25	437.91	468.67	484.5	480.81
0	0	12.351	6.0791	8.0533	11.776	4.8898	14.551	9.5528	35.157	56.426	94.101	137.07	182.13	232.24	293.62	345.59	410.51	479.25	533.35	609.07	686.62	752.31	774.45	899	940.25	969.82	1048.9	1072.2	1154.9	1171.2	1215.5	1305.8	1364.3	1385.4	1394.7	1386.4	1439.3	1499.9	1485.2	1494.9	1535	1526.8	1491.4	1562.5	1639.5	1455.5	1537.3	1503.8	1610.9
0	0	0	4.4937	19.039	11.177	26.912	38.133	37.484	39.75	40.186	45.09	44.156	46.402	46.262	50.727	57.643	58.753	64.577	88.363	104.58	124.86	150.67	162.77	204.26	274.34	290.32	303.46	326.38	347.37	426.91	465.54	499.91	532.2	608.8	659.69	694.56	734.4	606.57	651.07	673.89	745.64	707.82	769.95	796.11	775.9	849.34	855.2	976.7	1002.9
0	0	0	12.317	13.145	21.5	18.474	12.801	14.906	10.239	17.424	13.396	22.856	24	35.631	40.981	44.495	41.809	11.782	54.421	78.152	78.772	114.47	157.26	210.05	190.83	244.86	270.88	427.07	491.06	597.95	812.53	960.64	1060.2	1263.3	1493.5	1677.2	1806.4	1911.2	2016.5	2207.5	2314.4	2366.2	2356.4	2361.7	2443.7	2535.2	2578	2630.4	2678.8
0	0	0	8.5932	8.1001	0	11.255	5.1862	9.4055	13.555	23.756	12.12	13.834	23.294	23.239	24.611	15.33	18.777	15.066	14.403	31.186	30.428	35.011	37.133	35.454	30.974	32.741	27.958	36.605	35.881	25.031	23.233	28.906	32.453	26.413	30.085	30.583	28.091	21.658	31.696	24.45	28.487	31.187	34.135	34.214	34.808	29.471	19.131	15.98	18.09
0	0	0	3.1999	14.039	11.749	11.447	13.752	20.919	23.394	20.19	17.731	14.149	10.948	6.2027	12.855	13.423	15.556	12.141	12.604	7.6653	9.9657	7.2386	17.708	21.41	33.595	52.956	82.102	111.53	155.45	203.96	244.08	301.12	350.02	434.24	482.75	534.44	544.16	603.08	632.05	689.28	683.13	745.34	741.72	787.73	815.99	826.91	838.13	821.06	855.38
0	0	0	11.086	23.703	20.277	22.151	28.959	19.201	25.076	31.723	33.902	32.33	23.522	29.466	28.137	37.398	37.543	43.464	54.37	57.42	71.063	74.993	92.455	93.738	95.895	117.4	114.25	127.66	135.75	141.45	168.36	168.62	177.67	172.44	180.76	185.32	217.91	218.51	213.7	225.88	226.43	232.71	222.21	237.4	239.24	242.05	235.34	224.83	231.84
0	0	0	5.1078	7.1335	17.287	6.2435	0	35.553	35.867	28.4	26.702	30.095	29.164	35.642	34.742	47.557	54.021	50.155	59.592	62.815	69.821	71.401	82.527	91.071	102.12	100.49	101.99	100.15	93.795	96.277	95.237	106.25	99.01	110.37	101.47	117.9	105.79	110.14	104.15	103.88	116.09	102.71	112.95	105.35	119.02	105.49	117.2	107.91	110.46
0	0	0	1.4333	11.652	13.346	22.469	22.394	21.345	17.16	27.386	28.118	27.457	46.186	59.648	70.111	84.11	119.06	148.02	225.18	296.53	392.56	491.69	616.33	776.53	906.96	1056.5	1222	1423.9	1557.2	1795	2006.8	2142.7	2354.5	2535.4	2853.1	3008.5	3160.9	3330.6	3562	3607.6	3753.1	3884.2	4049.9	4072.9	4220.6	4305.8	4426.7	4441.7	4634.7
0	0	0	9.0264	2.4714	7.9618	18.682	17.131	12.947	17.895	14.626	24.442	14.63	20.603	21.448	28.775	23.172	20.07	21.928	19.2	30.975	31.772	54.753	58.361	57.834	49.565	50.112	115.39	83.218	116.51	132.63	143.99	181.21	185.88	227.62	259.99	244.77	311.66	307.82	354.45	360.75	358.66	381.26	373.13	399.78	407.13	403.28	414.27	412.3	397.43
0	0	0	3.453	4.4906	12.654	17.029	13.055	12.909	17.559	19.341	8.374	11.924	17.614	11.004	19.959	20.54	21.91	22.407	19.653	36.699	32.75	30.51	41.145	40.371	43.044	41.592	52.711	27.858	28.278	39.163	48.935	63.178	68.571	79.391	98.188	98.243	138.84	152	191.24	199.71	220.22	243.69	235.96	265.86	264.91	285.3	268.91	288.42	305.79
0	0	0	11.909	5.3276	8.5242	8.8397	8.92	12.093	15.572	11.152	14.791	14.155	16.994	22.87	33.837	50.293	63.545	90.051	114.94	121.61	146.28	157.24	189.12	194.12	222.61	248.18	272.19	273.01	305.56	293.84	347.37	366.61	420.42	491.33	574.8	605.31	671.25	728.88	819.23	894.53	959.59	929.77	980.76	977.07	1016.7	978.73	1039.8	1083.1	1124.9
0	1.2095	0	6.1444	2.9853	16.543	11.106	13.59	18.288	16.673	18.926	14.986	10.013	11.121	7.9593	21.732	18.405	12.05	18.136	25.265	24.516	20.258	21.345	27.917	24.853	38.31	30.298	38.688	44.835	39.112	40.881	37.666	38.645	39.402	43.506	41.729	45.882	44.804	40.9	40.236	44.584	44.326	44.149	36.562	37.382	31.215	38.991	38.585	46.029	45.218
0	0	0	14.547	39.747	41.441	55.522	50.757	60.323	62.495	71.953	70.386	79.367	76.056	73.003	75.467	84.1	91.215	79.856	80.672	82.046	81.615	86.986	92.975	85.272	89.15	90.952	84.35	80.742	78.958	81.22	80.498	86.429	78.267	72.016	84.05	87.314	77.173	68.517	64.414	72.83	75.091	77.091	71.293	54.6	69.326	66.308	73.06	77.88	70.179
0	0	4.3842	7.097	12.938	6.1726	8.1753	15.691	19.644	28.61	19.432	32.916	41.134	39.942	61.698	65.483	88.356	121.38	175.8	245.28	337.34	445.3	566.79	654.42	844.21	1020.7	1212.8	1435	1497.3	1773.8	2015.3	2093.9	2425.1	2659.1	2781.7	2975.8	3202.9	3399.3	3574.9	3593.8	3930.8	3818.5	3945.1	4088.3	4092.6	4164.8	4082.1	4197.1	3991.2	4120.5
0	0	2.2107	0	13.418	22.591	8.2188	21.88	20.535	14.96	21.103	27.344	30.566	35.434	30.381	34.697	29.55	37.23	23.452	37.262	24.542	28.963	30.494	27.267	39.579	53.302	45.259	58.918	66.457	86.829	127.72	159.93	196.45	238.7	286.03	315.58	363.08	415.93	494.34	520	552.31	597.28	624.29	652.95	642.62	651.44	677.51	693.16	710.3	725.64
0	0	0	8.4156	10.079	13.026	2.3303	5.6573	3.2845	11.833	7.5142	16.486	14.76	12.68	6.296	11.722	12.89	14.088	12.547	4.7089	6.0228	8.0645	14.598	18.238	63.632	135.12	214.51	372.02	425.11	543.54	648.32	829.66	706.83	1087.9	976.75	1095	1201.2	1738.9	1646.9	2071.3	2178.3	2192	2479.6	2518.7	2646.4	2816.1	2895.4	3033.2	3094.2	3042.1
0	0	4.8646	4.0323	8.3664	7.8311	14.641	3.2758	15.544	4.752	18.152	7.9085	5.5058	9.7411	11.039	16.137	25.388	16.414	29.813	21.31	23.73	24.039	29.178	40.165	39.694	45.884	47.68	44.083	46.835	54.756	50.928	57.116	55.587	59.552	59.513	59.763	61.645	64.064	55.108	60.944	59.402	66.014	76.505	73.296	73.553	78.468	70.9	74.57	80.453	77.545
0	0	0	9.6388	4.9446	10.605	6.4004	6.6746	13.116	13.351	14.969	12.467	15.624	12.953	16.582	17.988	21.192	20.769	19.805	20.091	14.802	16.186	18.031	25.033	28.444	20.169	15.05	13.641	14.32	22.114	25.003	23.755	23.634	26.188	28.923	20.053	25.214	21.536	26.132	25.54	25.014	16.792	17.844	19.441	16.432	12.769	18.091	16.118	19.275	20.645
0	0	0	11.935	11.344	14.286	24.828	28.161	20.372	25.547	37.666	40.613	38.987	30.317	31.248	32.348	42.338	37.323	43.023	58.759	78.271	77.356	94.007	99.062	133.76	164.21	199.56	224.71	262.1	310.59	342.95	384.71	452.76	531.33	561.64	648.99	672.74	766.59	797.46	847.45	897.17	930.29	979.86	1001.6	1016.1	1009.5	1028.4	1031.4	1057.4	1027.3
0	0	0	0	9.9279	23.589	27.746	27.412	26.72	35.454	37.23	34.104	29.314	20.909	29.527	28.651	34.848	29.946	25.158	10.592	11.865	13.974	11.786	14.121	13.154	21.998	27.605	43.941	48.249	71.79	94.235	121.31	156.88	183.09	205.19	224.59	262.01	305.59	317.7	359.07	353.09	374.78	393.03	433.59	392.64	363.46	379.14	413.14	459.58	433.22
0	0	0	6.7684	11.412	23.297	15.948	26.048	12.871	8.8548	13.382	5.5104	38.725	6.2132	12.195	15.318	16.02	13.534	16.322	11.077	14.577	26.634	32.74	36.465	29.182	44.179	45.35	40.211	36.774	31.546	26.019	19.149	33.495	25.634	33.629	31.767	37.997	37.311	30.241	28.476	22.955	25.864	27.672	33.856	33.843	20.57	13.171	23.197	13.701	7.902
0	0	0	6.4057	6.5307	15.205	10.958	12.76	12.633	17.03	12.54	17.976	23.566	25.988	22.007	16.474	26.741	26.19	21.505	23.604	27.452	27.171	27.073	20.795	30.28	39.561	47.791	73.622	119.21	185.64	266.05	370.96	489.37	647.34	830.62	988.37	1191.8	1338.7	1514.4	1654.8	1815	1915.9	2041.7	2082	2264.3	2324.7	2363.8	2405.8	2443.5	2524.9
0	0	2.1656	10.228	9.1148	15.193	7.2104	16.341	19.176	17.732	15.589	23.154	22.075	21.338	37.567	40.9	37.138	40.918	40.85	60.182	57.4	59.694	85.241	87.337	75.865	89.514	87.83	116.53	97.808	112.61	129.06	136.14	142.44	146.19	136.11	140.25	145.72	166.73	179.88	170.37	173.43	182.74	191.27	189.78	196.76	194.38	189.38	195.3	194.36	192.62
0	0	0	0	11.546	18.101	34.719	32.16	34.5	43.511	51.606	54.922	58.895	55.725	91.003	107.07	143.78	202.99	270.67	279.16	425.12	397.79	457.65	618.13	684.47	755.75	688.19	746.72	979.35	837.71	930.58	939.22	986.35	1055.9	1039	1073.9	1147.4	1180.1	1162.1	1228.5	1290.1	1270.6	1288.4	1291.4	1327.7	1369.6	1335.4	1352.9	1396.4	1355.5
0	0	0	0.8499	10.624	9.1118	18.914	24.024	26.44	18.949	17.57	18.567	20.853	23.9	22.12	24.188	33.83	32.102	32.834	35.984	23.756	23.748	22.525	28.277	32.249	23.381	25.656	21.644	21.919	27.734	33.456	36.501	41.735	37.865	40.865	40.711	45.164	43.815	46.528	43.852	41.22	42.2	38.959	51.389	50.418	51.956	50.967	50.563	58.765	51.651
0	0	0	5.8765	18.749	25.443	22.948	30.583	30.612	27.975	41.049	36.491	32.433	36.246	34.179	28.699	27.708	25.049	29.005	35.554	33.74	39.227	50.642	32.589	49.741	50.772	78.193	51.184	90.114	90.733	117.43	126.99	159.59	173.63	205.33	218.04	278.78	270.94	308.46	323.89	352.69	399.87	381.67	418.6	451.8	420.52	494.86	456.06	495.31	500.05
0	0	0	11.035	11.286	9.4304	21.363	23.898	20.887	30.588	66.753	86.335	119.54	151.05	189.7	203.56	238.02	245.46	258.82	280.32	290.17	314.22	352.35	360.83	359.41	363.35	395.55	432.96	488.4	565.7	616.41	647.07	674.47	748.78	849.3	941.45	1072.1	1080.7	1148.1	1173.6	1286.3	1311.1	1309.6	1302.6	1286.7	1335.1	1281.7	1297.9	1350.6	1346.9
0	0	0	4.6468	23.736	20.735	15.687	42.798	21.686	32.569	41.881	41.488	42.087	26.725	41.112	51.5	60.851	33.363	53.544	55.453	64.483	77.885	80.847	89.807	86.618	108.49	121.63	145.17	139.9	158.3	179.99	192.99	226.41	213.45	198.09	237.28	216.41	224.76	249.79	249.26	274.77	280.9	353.6	377.7	380.38	394.77	387.68	410.7	415.08	413.25
0	0	1.3705	2.0024	5.7175	10.441	12.338	12.434	16.501	21.317	30.546	21.605	23.342	22.215	23.781	18.276	21.102	34.519	26.802	26.706	26.369	31.646	32.349	33.948	35.418	47.05	40.188	52.982	51.393	62.695	57.551	65.398	63.41	68.307	75.937	80.124	88.364	87.52	95.919	92.615	97.424	95.251	95.5	90.342	108.42	116.34	127.05	130.27	127.25	117.52
0	0	0	12.377	18.191	34.257	39.22	44.023	41.497	51.331	56.082	67.173	58.952	69.849	58.607	67.783	72.082	68.141	68.847	77.927	92.153	78.876	80.024	75.489	77.481	82.062	95.097	99.26	105.74	114.77	119.13	146.18	164	187.72	222.13	251.89	305.9	314.78	378.39	444.3	422.94	468.78	491.16	557.83	546.74	567.59	605.49	630.81	590.56	669.71
0	0	0	3.4627	11.24	17.841	21.993	30.562	34.284	33.904	20.136	23.761	27.238	24.459	30.498	34.059	30.077	32.177	50.04	46.623	37.01	33.562	48.169	49.241	49.086	43.221	42.219	44.549	40.263	32.948	46.822	47.105	58.518	54.609	52.045	49.587	49.723	51.446	50.974	50.861	51.162	55.674	49.773	58.485	53.789	61.834	52.457	52.652	52.693	53.686
0	0	4.6388	0	17.543	11.416	13.289	22.095	33.939	27.072	26.432	25.333	32.136	34.916	57.761	50.933	47.065	52.321	36.5	38.53	33.513	32.219	23.176	9.603	19.762	31.545	27.77	35.993	36.594	43.413	74.106	96.1	130.83	151.23	177.95	208.33	222.24	226.89	250.6	281.78	269.05	281.01	287.68	326.61	319.71	328.77	336.88	356.84	353.94	370.32
0	0	0	4.6763	8.9754	20.817	13.939	21.314	22.378	24.089	24.879	24.413	25.561	19.287	15.421	20.627	29.275	37.017	29.343	35.009	31.732	30.276	39.94	32.543	39.115	40.561	44.257	49.526	47.752	51.445	37.652	43.689	48.78	50.842	43.589	41.737	34.202	43.401	34.877	39.118	27.372	33.317	37.779	39.794	39.992	36.412	30.573	39.752	40.523	36.006
0	0	6.2948	11.698	0	7.9698	14.049	19.68	16.264	15.614	19.432	10.965	19.574	15.721	2.2933	20.036	19.747	23.918	34.199	33.956	24.082	46.115	52.57	51.863	46.002	75.165	81.015	83.486	121.28	118.41	150.6	192.84	245.34	269.07	315.83	348.8	341.19	361.48	387.72	399.11	451.54	472.38	492.85	498.67	528.65	534.98	541.35	541.96	542.26	535.44
0	0	4.1597	5.6539	13.704	13.312	10.291	12.399	12.061	3.4725	14.291	13.047	16.745	20.489	24.478	24.293	19.521	23.626	22.132	16.652	29.953	21.49	17.672	12.178	24.75	27.054	28.039	25.368	30.647	16.707	27.895	25.023	32.625	35.073	43.82	46.353	33.43	42.439	49.633	45.841	51.919	49.225	46.513	43.908	50.424	47.837	53.91	50.586	44.883	45.356
0	0	0	0	8.4209	1.781	12.299	9.1854	10.653	14.756	18.144	13.613	16.849	11.476	10.678	16.534	18.624	6.4968	10.351	3.0145	0	0	0	0	0	0	0	0	0	0	0	0	0	0	0	0	0	0	0	0	0	0	0	0	0	0	0	0	0	0
0	0	0	11.959	5.1885	9.3932	17.081	26.058	17.201	35.414	27.375	36.626	48.168	43.301	50.32	69.136	70.618	74.318	75.399	68.529	85.419	84.49	88.246	72.207	71.635	75.373	63.547	62.266	58.091	46.54	47.806	29.743	35.867	17.764	22.059	20.966	12.236	13.426	11.157	18.89	22.797	6.2516	14.135	16.316	24.962	36.018	25.631	28.329	335.42	317.89
0	0	0	10.882	7.6085	14.729	24.909	25.348	34.002	32.449	36.452	40.435	40.481	48.273	40.109	45.473	48.418	59.972	83.151	113.79	144.87	166.57	213.54	268.02	305.99	354.64	379.29	390.6	485.71	509.09	521.71	580.44	578.85	625.52	671.39	713.99	762.79	835.8	937.1	962.55	981.74	1039.9	1103.1	1112.8	1128.5	1168.8	1192	1287.2	1246.6	1248.4
0	0	12.425	0	14.556	15.602	24.805	21.336	15.126	22.27	18.181	23.853	19.592	29.036	18.658	26.451	18.355	22.09	18.242	24.575	27.038	28.141	40.757	39.059	40.541	37.953	34.567	38.276	47.028	46.221	44.133	42.263	39.8	38.825	35.654	40.045	42.956	42.362	39.797	42.574	43.129	41.413	39.247	47.438	40.342	36.369	35.96	41.502	40.327	39.243
0	0	0	0	21.661	26.618	38.616	42.793	42.565	47.256	40.918	37.14	39.037	34.386	47.398	36.261	43.246	34.98	32.738	10.456	9.4287	13.095	10.079	10.243	0	5.3317	1.3478	0	0	0	0	0	0	0	0	0	0	0	0	0	0	0	0	0	0	0	0	0	0	0
0	0	0	6.836	25.744	23.881	25.897	35.066	39.923	45.663	43.605	53.058	68.146	61.638	52.87	60.646	66.373	56.863	53.25	59.243	65.292	60.178	85.126	95.013	130.36	153.07	185.29	196.86	237.79	252.54	278.16	304.91	326.46	366.9	415.75	446.01	468.47	482.05	523.81	541.29	558.78	560.69	565.97	583.64	588.49	634.87	658.51	648.12	637.13	643.61
0	0	0	8.8761	1.9629	5.0033	14.944	19.358	23.919	16.098	13.228	11.604	14.446	12.875	15.26	22.015	19.181	10.237	18.178	16.41	16	20.161	21.068	22.617	18.614	18.441	23.97	22.78	30.101	29.048	22.519	38.497	38.818	51.002	75.807	71.997	96.302	96.111	121.55	125.08	131.27	153.68	161.7	170.99	175.17	181.4	199.9	216.59	222.04	216.41
0	0	0	0.86133	10.12	5.953	17.867	18.848	9.3233	9.2922	10.497	11.977	8.0701	10.584	10.559	6.0677	10.387	9.8447	13.505	0.79624	0	0	0	0	6.6165	15.314	27.14	30.749	36.025	40.9	59.711	63.988	72.017	85.358	89.648	117.95	117.72	130.34	137.19	157.48	150.22	173.12	171.46	170.92	177.8	189.2	187.63	184.29	171.91	187.91
0	0	7.8848	1.9442	12.908	19.33	15.202	23.219	21.464	26.008	29.86	37.777	25.045	26.272	20.095	30.861	26.852	30.468	25.374	31.745	34.402	27.686	34.863	31.176	39.581	35.348	37.938	44.527	55.076	60.147	60.98	57.743	75.029	67.653	66.16	64.308	84.752	75.768	82.028	96.872	89.458	97.737	84.166	90.636	95.757	94.315	100.55	97.714	93.593	95.083
0	0	0	10.008	10.044	16.359	16.496	19.221	23.678	28.919	35.686	25.216	30.219	26.696	23.09	26.986	28.144	33.786	34.65	41.572	40.084	41.51	39.463	38.386	34.951	42.878	43.32	50.264	56.537	47.104	58.669	59.194	56.776	56.448	60.533	71.827	81.348	78.733	75.094	78.432	77.794	82.311	84.565	90.065	83.073	79.454	83.858	93.043	86.148	93.399
0	0	0	10.261	20.181	13.866	22.572	21.952	20.961	38.008	30.889	37.001	48.941	43.379	49.67	45.604	47.135	54.891	47.768	51.025	50.309	51.743	63.829	64.99	52.557	52.306	54.427	58.097	51.773	58.144	58.914	52.403	62.553	48.488	55.288	56.329	64.519	63.387	71.445	70.841	71.767	72.901	78.394	81.704	85.14	81.643	81.009	76.996	75.503	81.624
0	0	0	1.7414	15.119	13.237	16.868	16.942	18.23	15.947	24.137	16.857	17.439	3.7856	16.69	6.7358	11.656	5.9531	2.2526	0.74884	0.61792	4.3317	13.245	15.838	17.336	24.348	34.213	45.928	52.199	58.109	68.407	84.461	88.86	77.913	89.498	86.555	106.37	107.29	105.63	106.49	121.77	121.82	125.11	119.91	115.78	120.26	120.73	123.6	125.57	139.28
0	0	0	13.646	15.521	13.331	19.348	24.571	28.105	28.077	34.725	35.725	41.127	30.849	40.366	28.587	43.311	29.229	29.937	29.443	34.48	38.571	5.1658	0	8.2526	28.846	37.591	62.055	74.476	99.212	99.798	121.73	156.14	177.4	177.51	199.22	190.19	203.01	207.05	224.39	212.04	236.38	236.16	228.65	218.05	223.48	223.5	240.02	235.32	245.05
0	0	0	7.778	3.7522	18.097	9.6772	21.87	8.5801	6.3188	32.022	32.476	50.859	71.761	79.58	121.35	145.1	169.4	188.23	197.88	220.93	257.37	251.44	259.2	266.11	296.95	324.52	338.78	337.05	339.83	329.89	330.32	353.53	350.81	372.7	362.15	374.36	379.53	372.86	376.59	360.46	381.42	369.7	373.71	372.39	352.12	349.27	349.44	345.44	347.2
0	0	11.108	0.48248	8.0631	8.7948	24.67	21.49	29.106	25.386	28.591	45.452	53.023	56.141	74.29	94.112	105.92	128.42	173.64	149.41	195.54	232.98	236.17	276.89	281.73	322.88	335.28	415.92	361.05	434.86	448.2	480.58	481.49	560.9	533.68	608.64	588.02	663.4	659.5	627.79	637.28	682.14	693.52	689.35	672.33	716.35	654.85	809.17	735	779.04
0	0	0	1.4631	1.7131	14.963	20.654	18.569	27.904	33.72	43.47	42.872	38.416	40.469	39.908	32.569	39.732	36.106	34.501	43.85	40.783	37.535	33.777	36.944	40.309	37.736	35.257	27.945	21.777	20.031	28.133	23.694	29.079	38.189	40.894	38.609	51.988	41.191	56.915	56.485	61.708	60.06	56.144	61.386	61.532	73.821	65.474	79.839	75.284	84.885
0	0	0	0.99447	9.7394	12.757	10.069	17.237	17.868	27.145	45.351	44.223	41.661	46.339	44.417	47.571	54.058	70.48	68.998	75.191	80.03	112.75	147.96	215.27	299.74	397.59	508.63	664.63	819.06	1023	1199.4	1405.2	1621.6	1800.3	2008.2	2178.9	2313.9	2498.2	2620.4	2669.1	2803.5	2971.2	3071.9	3112.2	3089.8	3137	3170.1	3295.2	3327.5	3341.8
0	0	0	13.299	14.887	20.028	15.414	16.427	24.768	28.391	34.225	28.742	25.712	24.92	14.791	25.478	29.573	33.458	26.242	41.946	42.935	44.92	36.935	36.699	32.233	51.597	69.238	95.58	97.648	131.11	139.5	169.39	209.85	255.48	275.99	308.83	389.09	388.29	454.61	485.76	517.21	453.46	439.14	462.46	448	434.37	430.81	469.11	477.92	454.09
0	3.4621	0	6.5067	3.7005	12.134	8.9147	7.5626	19.074	15.579	23.111	17.628	30.392	26.911	32.297	42.46	40.142	52.485	53.415	69.8	69.464	76.56	85.701	105.79	122.25	147.74	148.03	134.43	150.63	171.76	174.49	188.66	198.65	220.82	211.75	224.96	245.17	280.3	274.71	306.37	299.68	311.04	319.48	318.82	298.96	332.03	329.96	337.77	331.09	324.09
0	0	0	8.4674	14.285	31.488	36.237	39.34	43.021	43.463	52.296	65.53	67.335	53.023	82.486	71.85	82.451	87.284	71.727	75.135	62.562	59.022	56.407	43.574	46.631	68.863	93.349	125.4	173.66	202.93	304.78	360.73	445.57	538.88	604.41	739.46	796.57	900.44	1022.2	1041.4	1185.5	1196.8	1299	1313	1455.5	1484.3	1506.9	1549.1	1584.8	1557
0	0	0	0	0	26.054	11.551	20.77	12.702	0	16.32	15.099	6.9554	10.415	13.028	24.733	20.621	18.706	19.571	5.2081	15.5	29.608	31.498	26.601	21.462	31.798	35.153	35.045	25.494	35.563	27.732	24.962	36.428	34.009	38.512	47.671	48.281	57.6	57.14	60.541	60.49	72.968	80.25	96.105	89.476	87.765	78.968	87.795	82.017	91.825
0	0	0	3.6997	7.2111	21.028	35.868	28.443	16.202	26.268	43.21	44.415	47.929	35.123	56.833	43.239	47.242	46.288	51.013	24.331	81.388	91.662	174.19	235.81	313.45	428.22	513.96	609.48	708.91	815.81	922.78	977.11	1154	1203.4	1358.2	1397.2	1497.4	1636.1	1664.8	1753.8	1668.6	1754	1799.7	1930.6	1899.5	1856.4	1910.4	1987.3	1984.9	2069.6
0	0	0	16.471	6.4427	15.06	11.027	17.259	16.34	18.356	14.505	12.555	28.789	18.484	12.751	25.64	15.497	11.553	22.022	24.968	30.678	24.111	14.938	14.006	14.289	3.1588	4.9992	4.5799	25.572	28.956	50.268	87.544	106.5	174.53	226.84	291.15	345.23	376.08	420.18	457.57	483.39	527.38	556.89	574.04	592.76	593.55	604.25	616.98	645.15	643.05
0	0	0	3.9432	12.505	18.601	11.494	20.275	20.164	19.824	25.549	24.284	32.507	27.915	25.196	19.712	31.272	39.27	24.772	36.397	39.892	28.746	44.882	20.814	34.002	38.834	72.49	25.647	52.674	32.755	63.411	44.886	72.323	60.79	88.51	59.177	105.39	77.792	101.15	111.13	110.83	126.92	100.14	100.84	129.33	97.508	166.3	90.016	139.12	114.3
0	0	0	9.701	9.1207	16.698	14.935	21.223	27.588	25.666	28.582	36.031	38.135	46.705	52.253	65.962	97.844	127.76	156.86	180.32	211.73	234.08	277.1	294.93	311.02	344.23	365.52	389.19	434.92	453.79	491.05	520.3	538.96	586.14	592.8	622.15	666.64	704.7	739.4	749.33	778.41	798.64	636.68	629.69	646.46	634.53	628.67	675.65	666.53	679.24
0	0	0	11.308	10.24	16.26	10.365	15.093	27.648	27.133	28.594	37.037	39.561	3.4423	30.694	0	27.626	24.586	12.376	23.318	27.281	23.813	34.313	38.41	29.168	31.984	45.876	30.342	41.483	45.737	61.688	48.776	53.98	48.367	49.625	50.92	71.614	62.505	59.322	53.5	60.848	68.853	64.972	54.696	61.254	52.408	45.399	63.786	55.911	58.883
0	0	0.65647	4.5902	8.4008	11.221	18.539	21.647	18.317	7.9603	18.642	10.214	21.722	22.993	24.694	26.488	24.164	30.476	34.175	37.631	28.206	40.226	41.041	41.642	43.621	39.186	45.216	48.775	37.133	32.148	43.066	41.074	32.283	39.291	37.312	52.356	48.841	52.497	55.306	65.561	68.526	64.565	68.728	78.924	89.024	97.526	99.926	95.139	94.433	107.84
0	0	0	6.9358	6.9032	8.0486	5.721	8.5334	12.47	14.71	18.074	11.721	15.259	26.435	23.816	23.837	23.111	16.353	18.842	23.011	27.764	24.056	34.698	37.601	39.552	39.225	41.13	36.094	45.493	54.642	50.611	53.296	63.929	64.597	58.578	66.751	66.617	65.018	48.166	50.884	46.837	51.847	55.154	64.289	63.806	65.396	62.105	54.59	51.86	56.946
0	0	5.0457	8.7606	5.9273	6.5576	6.974	6.776	11.07	16.57	13.016	15.297	11.459	21.625	18.21	13.837	31.151	16.03	14.183	6.7319	15.21	25.736	17.805	18.921	21.263	21.602	19.227	18.472	8.9245	5.2324	19.17	20.135	31.305	47.564	73.587	92.513	118.71	133.06	158.27	182.04	225.06	246.69	285.96	327.52	349.41	384.7	377.1	421.84	422.23	466.92
0	0	0	0	9.3684	12.203	20.977	33.304	41.647	55.968	64.553	63.793	72.918	75.98	109.61	135.09	181.88	234.57	278.05	343.84	415.26	494.53	582.55	626.84	670.16	834.74	798.75	894.48	886.32	1274.3	1377.7	1408.2	1491.3	1530.6	1574.4	1690.1	1692.8	1692.8	1844.9	1946.9	2066.2	2021.1	1979.8	1920.1	1987.2	1953.5	1951.5	2003.3	2009.8	1993.5
0	0	0	9.8211	17.071	19.312	51.528	38.91	44.694	33.939	37.722	68.673	79.05	219.45	262.55	527.54	755.19	972.39	1231.9	1247.4	1398.8	2232	2639.5	3181.2	3230.9	3705.8	3385.5	3512.3	3479.1	4030.2	4595.3	5422.5	5745.7	5970.9	6373.2	6562.8	6913.5	7123.5	7897.9	8589.3	8872.9	8846	8673.6	9006.3	8898.6	8272	8212.5	8529.3	8323	8685.3
0	0	0	5.3098	11.78	10.403	19.211	22.117	16.869	15.997	22.037	20.643	17.993	20.399	20.466	19.14	14.488	16.664	20.057	22.812	15.383	24.81	30.968	33.688	45.811	69.045	77.307	115.22	151.47	174.94	239.22	289.01	313.73	331.87	426.12	511.57	578.05	660.65	756.05	798.89	910.61	982.71	1033.4	1103.1	1125.4	1205.8	1289.4	1293.2	1328.9	1348
0	0	0	4.9614	11.789	24.327	15.712	22.233	27.212	19.977	25.263	25.302	38.568	36.212	47.113	36.761	47.923	55.424	47.044	65.925	75.141	68.206	103.35	70.033	108.27	120.27	177.45	149.87	216.47	256.03	331	373.54	486.36	579.14	740.9	819.16	1012.7	1119.8	1238.4	1306.9	1413.9	1522.3	1572.8	1647.7	1783.6	1770.5	1951.9	1879.8	1927.3	1823.7
0	0	0	9.9748	14.716	15.745	26.417	33.586	41.787	56.071	50.444	53.839	34.388	37.307	44.965	46.353	46.755	54.147	60.43	45.786	43.883	45.506	50.425	41.121	39.888	42.744	30.047	35.24	40.934	55.591	62.541	38.422	45.3	38.031	25.506	42.712	30.091	17.463	26.551	47.417	20.256	2.938	2.2321	15.018	105.2	149.92	146.14	0	0	0
0	0	0	4.1013	4.6502	20.544	15.919	28.804	24.88	32.503	34.6	27.233	30.798	33.791	28.435	37.658	30.713	35.582	44.98	57.059	49.861	52.203	55.457	67.055	74.238	75.46	76.716	90.364	96.734	98.726	90.347	97.405	109.46	114.37	122.14	125.85	130.46	134.54	143.51	153.02	146.42	157.8	178.89	182.04	190.77	196.07	198.19	195.37	192.47	186.43
0	0	0	7.4502	8.4779	18.85	13.922	20.745	27.033	40.668	39.332	40.483	46.429	50.384	59.525	62.975	80.049	86.213	98.155	110.92	115.04	121.3	132.77	133.21	141.41	162.06	187.26	245.95	315.98	424.45	525.73	679.96	872.42	1117.2	1304	1522.1	1854.9	2199	2489.8	2737.9	3139.8	3348.7	3620.7	3844.5	4218.5	4270.9	4317.5	4674.9	4679.2	4754.8
0	0	4.9549	3.8837	3.2492	11.869	18.012	10.932	14.284	23.518	22.739	39.919	50.941	47.843	62.536	72.489	61.054	83.981	110.31	90.602	92.709	153.83	71.124	95.454	119.36	85.634	56.905	130.13	72.061	175.92	114.62	176.54	222.67	263.95	285.41	337.36	365.34	407.71	507.22	506.9	598.21	625.63	678.2	777.14	769.34	1002.6	804.93	953.13	941.91	1053.7
0	0	0	10.193	3.4965	24.42	28.076	26.692	39.585	40.057	41.15	46.809	35.092	23.843	53.504	12.207	56.454	47.495	31.157	54.247	46.272	33.937	53.848	43.551	51.112	43.168	42.719	31.13	36.862	30.55	41.201	32.183	39.475	27.355	30.926	16.652	35.288	20.707	26.417	15.33	16.93	16.216	16.928	0.64736	6.0609	4.5293	0	2.6948	0.90053	4.4387
0	1.0293	0	11.275	4.0598	8.9723	10.174	10.301	17.372	25.963	21.566	24.181	35.873	31.007	35.416	39.423	27.67	41.46	32.297	44.041	42.6	33.181	33.441	39.197	50.011	45.648	48.405	47.006	55.806	64.936	65.273	80.654	76.594	109.85	119.56	169.92	229.39	291.36	325.55	406.42	449.03	516.6	559.55	580.4	606.1	631.46	652.21	706.1	681.19	743.04
0	0	0	0.57511	3.9282	13.085	16.282	20.799	19.129	18.683	30.831	33.184	22.599	28.556	26.04	26.265	26.435	41.725	38.076	41.136	27.932	26.67	29.332	30.6	38.123	30.638	37.407	40.719	37.906	42.182	31.321	34.992	41.189	52.853	51.073	60.35	69.316	65.676	66.715	67.561	69.622	70.154	80.297	92.312	95.957	90.259	86.047	98.958	90.26	95.705
0	0	0	0	13.613	21.287	18.183	12.775	22.855	26.779	31.345	30.803	32.018	42.014	33.795	36.657	45.376	53.974	75.575	93.386	103.07	134.86	156.98	205.24	244.08	274.15	314.05	341.42	354.7	396.77	410.89	443.61	479.25	497.03	554.35	571.27	572.33	551.45	553.89	572.07	574.52	584.21	579.93	589.12	612.42	641.7	622.54	607.98	608.61	643
0	0	0	8.0355	13.202	8.2787	10.743	12.749	18.866	22.885	22.472	18.738	24.232	32.684	20.753	33.877	34.871	41.838	45.951	53.516	66.343	79.726	111.68	168.44	214.22	256.52	307.31	362.73	419.1	447.64	478.21	521.22	558.88	620.27	656.43	696.23	728.02	739.73	766.87	786.36	801.05	799.8	807.83	806.57	790	792.57	824.67	800.4	791.01	741.47
0	0	0	9.0371	2.5331	8.1049	9.012	18.179	10.451	22.873	10.26	10.473	18.31	12.453	8.9652	13.427	14.428	3.9383	4.4829	8.8736	16.547	14.006	15.4	12.844	0	0	4.9695	11.08	7.4611	25.532	32.173	26.546	42.177	38.079	55.147	57.669	65.351	72.371	90.54	105.62	122.66	108.17	138.84	135.04	174.95	205.3	212.12	211.8	235.97	251.5
0	0	0	0	6.0804	15.27	7.9222	6.8791	10.137	17.818	18.331	23.054	13.028	14.103	10.317	16.677	14.145	25.841	21.593	30.299	25.808	15.368	16.92	25.102	29.74	27.795	30.176	32.63	30.123	30.332	30.618	30.212	35.828	41.874	43.155	53.163	51.767	54.566	56.703	62.659	53.818	60.496	68.735	76.476	78.71	76.944	76.921	88.713	77.733	76.169
0	0	0	10.71	21.676	22.66	26.226	30.663	30.059	37.214	38.878	31.387	28.789	11.434	54.303	1.1947	40.413	40.827	38.894	53.4	52.029	38.854	59.855	57.39	65.609	74.456	100.69	90.059	120.38	113.73	141.69	141.87	169.91	154.05	194.23	177.03	227.94	237.29	246.05	288	295.94	278.2	306.94	301.03	298.42	308.34	298.88	325.01	263.17	296.26
0	0	0	12.352	10.925	15.618	23.751	26.089	28.239	36.67	35.142	29.007	20.169	37.53	68.428	117.58	142.11	202.13	265.56	304.73	378.9	445.71	503.48	632.91	736.65	888.43	1070.3	1270	1488.5	1731	1853.3	2077.2	2163	2284.2	2451	2601.4	2674.5	2769.2	2914.6	3042.3	3208.5	3229.2	3194.8	3331.4	3445.9	3332.6	3372.3	3460.8	3467.1	3352.8
0	0	4.8227	4.4983	0.051685	11.907	10.672	7.4607	11.58	16.223	28.012	17.111	24.247	17.095	19.039	18.86	16.914	24.432	26.048	30.255	38.632	48.289	62.704	60.464	76.608	84.326	93.411	105.15	107.81	126.02	135.92	154.84	159.35	167.1	206.03	254.5	318.87	349.16	419.3	445.31	503.21	552.23	596.96	619.46	676.93	739.26	774.91	809.55	815.41	806.51
0	0	2.5168	3.0923	12.193	9.194	15.786	19.301	22.063	24.614	26.072	19.806	27.807	28.699	36.402	28.542	32.135	36.695	19.3	35.472	32.405	38.651	30.784	31.37	32.722	28.687	27.544	41.895	27.781	27.827	38.686	39.266	36.176	34.316	34.219	44.305	32.181	33.986	29.832	31.601	33.997	24.569	24.025	30.667	30.802	32.845	32.136	27.536	25.271	27.744
0	0	1.0878	7.7853	12.861	30.897	37.15	44.668	46.954	24.694	36.283	29.872	22.397	33.046	18.759	25.503	17.641	25.377	21.088	30.656	53.856	94.513	130.94	166.56	192.75	265.01	333.47	414.54	501.13	590.85	712.12	824.87	918.86	982.13	1125.1	1209.7	1318.9	1419	1479.3	1566.2	1648	1632.6	1670.2	1771.8	1749.1	1751	1778.7	1767.6	1789.2	1766.7
0	0	0	10.07	12.384	12.605	23.166	22.782	25.377	23.701	23.429	21.457	19.772	22.597	16.094	17.535	22.423	30.612	34.736	68.044	95.923	126.78	176.96	235.9	300.13	363.4	421.68	485.25	533.82	580.27	590.95	631.72	698.85	730.16	779.45	845.02	868.94	915.07	935.55	991.96	1032.5	1036.8	1068.9	1103.9	1088.2	1123.1	1149.6	1139.4	1187.3	1217.2
0	0	0	5.3743	16.505	8.9528	18.215	29.037	29.139	32.214	27.036	31.187	37.926	40.868	34.655	36.946	31.238	42.025	41.318	40.756	41.096	35.284	41.046	42.721	44.375	45.457	44.498	47.268	46.96	46.389	33.281	36.437	35.512	31.429	32.137	30.939	35.059	33.6	26.161	27.575	36.132	32.391	35.228	34.047	35.704	43.742	40.896	30.915	31.163	28.828
0	0	0	8.5332	2.4111	8.0624	14.39	10.095	6.5155	12.931	11.695	26.24	21.764	16.186	28.804	29.861	47.762	68.291	111.46	143.99	211.2	269.06	386.86	477.14	603.82	736.37	903.14	1061.8	1210.1	1437.8	1561.5	1743.7	1898	2161.4	2287.2	2353.6	2551.8	2541.2	2547.6	2700	2720.9	2832.6	2846.2	2918.6	2932.4	3011.1	3015.4	2979	2964.2	2997.4
0	0	0	12.134	5.5867	8.97	15.038	9.5606	21.225	12.476	16.002	15.762	16.824	15.455	22.596	17.264	9.9239	4.2455	9.2495	9.6276	16.642	6.6259	13.157	14.286	10.126	4.3684	5.6526	0	14.701	11.594	4.6465	15.532	6.4999	20.795	12.863	15.005	13.916	21.413	12.697	12.405	9.0881	10.578	11.966	12.76	12.636	12.364	5.1682	0	0	0
0	12.225	0	11.084	5.4033	1.8056	4.3735	3.0689	9.3747	14.376	12.676	17.635	12.262	19.075	11.846	27.959	23.554	25.394	25.66	42.092	56.013	61.065	87.398	100.93	126.73	145.47	183.51	186.59	207.73	231.69	237.35	285.18	281.29	316.75	339.74	280.52	320.56	370.17	419.41	447.23	396.75	468.97	480.52	495.81	477.68	489.64	513.24	529.73	509.53	537.85
0	0	0	11.743	14.104	13.469	22.883	26.351	32.914	48.615	45.238	33.437	43.746	29.92	35.314	28.061	31.544	39.973	38.576	44.399	57.863	73.093	97.735	137.48	177.37	227.75	310.35	417.98	523.68	668.79	795.69	915.48	1001	1138.3	1312.5	1501.6	1559.3	1659.2	1857	2114.8	2353.9	2338.7	2264.7	2508.1	2364.4	2457.7	2450.8	2570.4	2776.5	2723.6
0	0	0	10.695	22.548	16.061	21.116	37.211	40.295	37.88	45.892	60.065	52.317	49.479	43.005	46.949	50.557	53.76	72.3	75.629	84.755	109.53	139.18	164.12	193.32	227.83	245.88	288.54	310.39	375.33	408.33	432.72	475.67	532.99	559.85	596.09	274.18	280.53	307.09	332.75	379.05	356.4	370.31	369.29	440.66	451.52	449.29	461.48	527.58	504.03
0	0	0	11.635	13.556	23.083	10.134	0	29.917	20.546	24.431	18.527	27.466	20.874	25.849	32.043	31.317	27.834	31.176	29.336	30.528	32.009	25.718	23.814	43.297	42.394	48.947	43.862	47.111	38.26	42.56	43.359	48.954	50.195	60.535	58.772	51.062	59.451	54.66	63.44	59.086	56.009	57.844	57.964	63.337	54.955	74.344	63.159	70.512	57.365
0	0	0	0	13.632	22.988	30.002	32.116	38.438	39.615	42.2	43.73	36.9	50.803	55.797	74.313	81.637	109.72	119.98	135.48	151.33	164.9	187.07	232.28	247.58	273.23	289.54	312.32	338.53	375.28	389.28	406.3	420.72	408.98	413.48	427.24	474.44	451.08	569.84	574.43	547.2	552.68	550.48	553.45	561.78	594.93	615.67	597.16	590	571.6
0	0	0	8.8183	8.8897	9.3541	8.4984	15.286	8.261	0.86961	10.698	0	19.433	11.035	24.396	40.397	61.953	56.476	67.366	67.656	92.246	96.559	143.49	126.3	140.15	120.65	114.96	94.343	127.49	132.92	117.43	84.632	33.988	20.783	34.738	26.073	76.658	33.956	62.235	27.98	51.571	45.068	37.066	14.216	7.5774	9.1464	12.968	2.3849	10.029	16.178
0	0	0	7.7234	12.941	23.089	38.82	37.842	48.446	42.88	46.58	37.933	44.476	44.469	51.564	53.896	61.405	55.456	48.636	59.598	75.002	69.696	94.221	104.07	123.92	119.09	127.49	156.29	173.06	227.28	260.91	280.08	318.81	338.23	364.79	375.21	384.51	406.53	409.22	444.43	455.97	454.17	520.79	574.07	626.71	676.2	609.34	596.16	657.62	658.17
0	0	4.179	2.5259	3.765	12.019	9.6206	9.1293	17.405	24.717	26.893	34.554	31.481	35.215	34.035	39.799	39.782	36.975	43.712	63.987	83.889	92.856	105.28	113.92	140.53	161.19	200.03	246.33	315.12	405.25	524.17	638.56	790.32	973.48	1162.9	1333.2	1589	1808.1	2019.6	2145.5	2388.3	2496.9	2725.7	2866	3156.2	3286.1	3135.9	3450.7	3565.6	3639.4
0	0	0	11.952	18.076	10.319	20.243	15.39	17.634	20.834	23.724	20.933	38.066	25.348	36.729	20.933	28.405	31	33.03	33.507	40.358	53.532	52.328	56.675	54.002	56.012	59.91	62.828	69.023	63.549	66.897	60.022	64.348	60.922	67.956	65.365	79.408	77.507	85.601	81.376	87.359	87.252	97.761	99.233	106.33	109.67	107.15	110.48	111.27	112.68
0	0	0	9.5596	8.8178	19.148	20.895	24.418	23.564	36.232	27.32	36.632	46.682	39.075	43.889	52.494	44.618	62.586	58.975	62.91	65.361	54.397	57.21	75.303	72.009	76.9	72.821	68.653	85.527	69.805	63.747	72.613	67.36	65.985	64.597	58.751	57.026	82.635	77.842	87.391	70.944	84.586	79.83	70.581	54.01	71.107	55.349	65.22	39.574	56.412
0	2.2958	0	0	14.642	8.6961	12.585	3.8894	9.6153	2.6397	1.44	0	0	0	0	0	0.72637	0	0	0	0	0	0	0	0	0	0	0	0	0	0	0	0	0	0	0	0	0	0	0.13713	0	0	0	0	0	0	0	0	0	0
0	0	0	4.3058	17.048	14.27	21.625	19.536	28.892	49.597	79.561	117.46	140.45	184.39	206.99	270.26	321.99	346.56	382.13	421.99	458.49	501.79	537.47	603.92	609.3	631.05	675.19	680.27	683.87	728.97	674.87	862.93	860.82	788.76	898.19	812.27	910.99	954.78	804.99	818.42	799.47	808.9	824.41	846.2	836.2	855.72	836.69	850.08	824.91	811.81
0	0	0.61229	10.862	16.157	29.175	8.3379	28.051	24.171	26.202	15.515	17.553	12.912	15.883	20.158	27.781	31.881	33.627	29.625	44.86	27.164	27.131	27.439	37.213	34.162	45.722	38.872	42.178	44.058	62.779	54.882	63.958	68.529	66.055	46.811	56.333	55.811	55.719	50.328	61.264	54.052	61.517	63.161	54.059	52.016	55.468	38.505	50.02	38.472	44.444
0	0	0	0.9111	17.798	25.73	22.109	26.588	29.321	31.378	41.53	40.852	41.893	42.603	37.881	42.989	46.386	58.785	66.532	71.591	68.692	62.767	71.659	76.215	81.217	85.181	90.999	103.11	98.595	99.394	98.879	110.82	101.9	114.1	109.85	115.48	100.21	97.758	96.643	94.367	87.792	85.714	85.191	90.247	74.916	78.124	69.663	81.852	65.907	59.882
0	0	0.62881	1.724	0.035781	13.85	19.663	28.5	26.551	31.274	26.205	29.142	39.934	36.194	38.865	43.621	43.091	42.105	50.005	52.135	56.34	61.363	67.553	77.341	84.626	96.455	97.072	106.08	126.48	141.14	148.18	172.25	192.44	221.81	280.45	314.92	386.14	457.46	522.83	576.05	628.78	745.56	782.9	833.21	874.37	964.59	1007.3	1092.9	1134.3	1157.6
0	0	0	14.071	19.479	21.083	19.782	38.602	40.965	39.353	39.056	49.002	41.689	33.043	73.414	17.213	85.229	71.511	38.977	60.389	51.115	43.169	61.857	37.082	47.578	38.014	45.519	32.115	38.814	31.719	32.765	22.039	36.721	26.81	16.467	7.2223	29.417	14.739	30.097	22.149	21.238	29.015	29.033	17.878	20.712	13.791	6.2367	15.058	13.146	13.651
0	0	0	14.579	4.5225	14.307	11.183	13.357	17.341	26.733	21.967	24.775	26.245	18.382	25.042	19.605	17.59	27.591	20.086	19.811	16.607	17.476	19.512	19.238	21.287	21.865	16.969	28.955	18.25	26.143	34.561	30.311	33.519	38.995	53.181	74.126	89.761	92.472	100.14	104.64	121.98	141.27	146.01	154.19	165.5	176.47	179.97	202.74	196.33	186.3
0	0	0	0	13.526	21.023	21.77	31.588	30.038	32.352	35.634	37.356	30.199	47.478	35.235	46.544	41.194	44.842	39.127	44.062	33.139	40.861	38.259	43.439	43.761	41.04	37.643	46.314	53.92	49.063	50.125	54.968	49.181	47.048	46.937	49.328	46.24	60.248	50.377	53.801	44.265	51.403	49.085	52.261	44.005	45.202	41.047	44.14	40.795	44.493
0	0	5.3298	2.5861	2.7476	3.0591	7.0249	14.494	12.178	11.259	10.872	9.6605	16.272	12.366	15.179	22.645	17.407	14.675	18.776	13.776	18.896	21.539	19.464	19.412	20.053	20.748	22.39	29.264	28.032	21.33	15.788	27.256	18.643	24.059	31.736	24.401	32.214	26.082	27.776	26.806	28.351	28.073	30.695	31.453	24.822	19.579	24.241	29.765	26.077	22.229
0	0	0	12.339	7.8197	16.886	20.815	19.107	24.91	35.077	48.362	43.277	45.888	44.238	35.634	39.526	41.362	51.195	49.597	47.49	43.614	51.589	58.592	49.264	50.527	62.41	62.562	67.116	68.989	66.351	64.996	72.822	72.704	61.789	76.624	84.429	86.778	90.592	96.733	101.41	101.47	97.772	101.2	108.7	111.56	121.16	131.04	136.23	132.39	123.33
0	0	3.8291	8.6243	4.245	8.6525	19.482	20.774	21.701	34.768	32.979	32.844	30.847	16.956	35.609	18.435	27.342	26.414	19.299	14.83	8.1336	14.996	9.9062	5.2545	10.232	4.2887	2.3452	14.083	17.605	54.209	83.053	136.86	208.36	285.09	370.87	424.91	505.51	539.61	573.32	627.43	676.85	731.43	773.36	808.55	821.06	841.18	871.99	876.73	858.15	904.19
0	2.3267	0	0	6.8735	7.5406	21.847	31.744	31.574	22.217	19.732	22.727	19.681	28.32	24.874	27.79	36.491	39.011	47.496	40.575	40.357	39.93	48.312	36.155	41.85	47.004	54.815	31.815	45.433	48.734	62.123	62.811	73.628	73.26	66.17	82.337	83.821	71.384	80.743	81.049	82.663	90.065	80.673	90.645	98.413	97.088	103.57	105.28	102.77	97.599
0	0	0	14.67	2.5681	16.878	14.543	12.324	22.805	25.345	41.545	36.331	12.651	43.062	44.584	48.883	57.676	52.276	53.888	64.776	74.483	80.993	78.998	96.143	94.684	112.19	119.15	126.27	122.77	123.52	131.56	125.63	149.22	156.96	150.8	164.33	196.02	210.35	207.12	201.07	213.56	222.83	213.24	221.94	215.94	220.07	224.36	224.73	223.79	226.71
0	0	0	5.6972	3.1934	19.023	18.29	32.086	28.973	28.971	20.831	24.693	20.686	29.657	18.531	33.637	18.86	25.257	32.087	30.907	31.141	25.06	18.29	19.797	14.02	13.62	33.424	20.496	48.456	39.041	40.662	38.835	45.293	57.027	122.74	146.41	163.4	152.46	157.61	157.93	186.17	185.06	183.47	200.8	217.67	213.86	204.05	204.68	194.36	207.13
0	0	0	13.892	7.7142	9.5363	13.656	10.369	16.808	17.574	17.31	21.514	27.975	29.395	33.1	28.977	26.311	36.244	27.51	38.231	36.006	29.65	36.777	43.973	46.522	47.21	48.408	41.984	52.183	68.237	63.714	95.966	118.28	148.12	172.88	206.51	234.97	315.37	359.44	412.58	432.17	459.15	498.62	501.89	530.64	563.27	361.83	377.19	353.04	445.99
0	0	0	13.061	8.7608	16.941	16.818	13.275	16.357	13.013	15.745	11.489	12.333	14.199	7.6722	3.8521	9.2352	0.70778	8.0456	1.7805	0	0	0	0	0	0	0	0	0	0	0	0	0	0	0	0	0	0	0	0	6.6469	16.207	18.424	26.703	39.668	48.795	56.435	62.877	71.585	73.977
0	0	0	8.6856	11.733	7.9348	26.597	33.51	38.735	26.944	32.485	31.005	20.563	26.234	31.211	44.376	56.226	65.911	84.882	102.28	100.97	127.98	136.27	165.94	171.41	161.86	161.95	158.55	194.48	237.05	245.31	274.82	282.51	290.51	300.8	326.38	371.77	353.19	391.25	414.36	461.54	486.54	478.04	466.35	494.63	504.72	542.13	562.26	539.51	484.42
0	0	0	7.8092	7.22	10.107	11.42	9.5367	11.84	19.178	18.81	23.821	18.136	14.421	10.652	12.542	35.356	27.495	30.454	54	69.5	87.101	145.63	187.41	298.2	416.01	516.28	707.01	898.15	1170.4	1385.4	1696.5	2008.7	2477.8	2794.9	3192	3505.7	3875.2	4237.1	4559.2	4912.9	5176.3	5487.6	5550.3	5671.4	6083.1	6304	6377.5	6291.1	6527.4
0	0	0	12.148	0.9534	16.499	15.637	9.8162	24.397	24.151	36.484	28.924	23.652	24.033	24.951	32.269	25.329	33.021	20.557	40.739	42.884	35.783	27.923	25.604	22.464	24.495	29.219	34.636	27.146	25.26	32.618	19.296	21.014	13.443	11.006	29.119	25.703	25.552	20.328	17.455	14.544	16.57	18.696	7.3783	5.7207	7.1094	5.8039	7.4983	9.0454	12.803
0	2.6403	0	6.0068	11.362	3.8679	12.599	10.392	5.7236	29.718	26.161	4.3364	14.938	10.874	4.4286	18.821	14.808	8.687	6.5252	4.1098	13.168	36.672	68.201	76.688	105.01	120.61	146.02	173.91	244.29	297.38	346.46	377.09	438.55	526.71	643.74	805.86	949.4	976.89	1153.1	1267.3	1401.8	1482.5	1545	1642	1710.2	1794.3	1836.4	1913.2	1930.1	1968.2
0	3.9376	0	2.136	5.3214	2.7078	8.7927	1.2978	12.108	6.9406	7.4631	3.7498	7.3742	10.77	2.158	9.3208	4.6791	6.8068	0	0	5.7035	2.9309	29.646	51.412	74.307	109.68	128.21	193.02	228.44	274.7	366.62	405.09	457.58	493.72	506.27	536.77	580.31	612.64	676.31	692.41	702.9	719.03	722.54	740.9	744.65	754.07	780.88	779.48	819.44	805.12
0	0	1.9469	12.066	19.299	23.295	27.866	36.859	45.423	50.037	39.839	70.969	65.234	65.439	72.094	77.221	70.702	85.566	107.07	103.8	107.47	146.72	121.14	128.04	194.19	222.23	260.51	428.5	436.7	662.23	704.78	806.8	962.66	1141.2	1192.7	1393	1409.9	1563.9	1706.5	1776.5	1832.5	1934.4	1920.6	2032.4	2058.6	2159	2027.6	2121.2	2094.1	2233.4
0	0	0	1.0568	2.9247	12.884	12.053	12.237	3.2044	5.366	15.978	21.741	6.0129	6.2331	0	0.66229	2.5545	9.7499	8.9361	14.765	1.5842	0	0	6.1593	8.4957	6.3077	8.911	10.469	6.3113	2.3701	0	0	1.2951	6.2412	0	7.0446	0	0	0	0	0	0	0	1.3921	0	1.3174	0	0	0	0
0	0	0	2.3018	7.6779	21.841	28.488	26.296	27.407	27.192	28.416	27.017	34.403	31.191	34.646	32.588	31.796	32.559	40.098	36.214	23.413	31.806	33.753	49.575	50.935	62.866	70.329	75.3	77.051	73.179	73.339	82.79	88.696	83.768	89.375	100.75	102.19	101.08	98.612	108.32	99.096	109.28	93.959	97.614	88.886	86.163	87.672	62.732	65.755	73.555
0	0	0	2.0843	8.9099	9.5895	25.009	16.41	24.859	35.588	14.173	35.459	29.969	47.06	49.251	52.114	55.695	65.547	60.739	75.267	63.008	63.51	72.618	62.652	48.08	73.951	76.578	75.435	69.134	49.13	62.918	56.273	58.026	48.722	61.147	57.699	80.058	77.567	75.922	71.454	73.635	67.078	66.793	66.628	79.771	75.996	81.162	83.683	74.749	73.466
0	0	0	3.5985	6.6368	15.483	9.117	23.433	8.5571	14.498	25.776	23.249	13.349	13.118	12.402	17.751	21.204	10.052	24.592	31.547	28.479	40.589	50.543	54.689	48.953	53.133	59.213	75.299	60.812	74.393	64.613	74.449	99.751	99.276	89.282	105.91	102.49	121.77	106.38	105.79	102.86	103.58	125.66	125.94	123.6	108	108.01	119.43	109.31	117.14
0	0	6.4923	6.1638	7.4692	15.388	12.462	14.539	22.874	34.51	30.607	29.481	25.007	26.628	27.869	25.648	34.777	29.004	20.299	32.523	46.208	55.462	75.075	77.617	108.56	128.68	149.77	171.16	187.21	202.82	233.25	246.27	275.6	304.47	310.63	345.9	410.07	414.42	450.46	493	523.91	547.6	572.06	576.13	600.21	631.48	672.58	668.84	680.09	707.33
0	0	0	10.34	8.4241	9.9606	25.855	15.72	27.737	27.965	38.947	35.524	4.4418	7.86	0.76039	8.3572	8.1084	12.214	9.4827	8.7653	8.5712	5.8774	28.106	28.444	65.987	98.934	112.9	141.5	196.84	225.18	259.02	332.83	352.76	390.82	428.88	446.9	504.9	506.96	545.9	571.76	615.94	620.4	665.13	657.67	669.87	689.73	722.69	698	651.95	625.07
0	0	0	15.447	9.2805	24.511	20.306	35.044	28.822	45.568	38.863	36.337	34.165	36.365	58.238	101.24	161.85	224.15	338.25	442.74	612.07	809.45	1026	1243.9	1377.2	1641.7	1870.7	2162.3	2397.2	2627.6	2862.5	2922.7	3138.5	3345.3	3375.6	3585.4	3682.5	3845.6	3952.5	4096.8	4120.1	4100.4	4135.9	4331.7	4291.9	4427.3	4255.6	4328.7	4467.2	4471.9
0	0	0	7.5006	13.234	27.899	43.582	48.103	56.786	54.626	57.458	61.926	73.211	72.092	57.601	66.311	67.307	75.016	69.095	70.191	115.72	105.29	96.756	117.71	123.62	145.69	115.49	135.18	141.49	140.28	199.96	179.08	210.69	202.29	231.53	228.02	262.42	262.74	300.2	331.06	333.2	322.14	323.65	333.25	330.28	339.22	342.01	329.59	354.5	364.51
0	0	0.33725	6.1407	7.8226	3.7914	7.8938	11.093	10.273	8.3327	14.452	17.593	20.521	16.497	17.53	23.392	16.74	13.623	18.942	21.835	21.933	25.347	18.38	14.933	12.96	8.5478	17.85	14.878	21.875	25.337	25.135	42.653	51.825	59.574	59.849	76.493	96.543	133.25	146.88	153.68	170.65	179.28	204.8	203.55	227.49	238.06	237.08	257.86	271.16	267.26
0	0	3.902	0.43154	14.15	18.402	11.614	17.735	18.145	20.508	22.738	31.017	27.537	39.813	33.341	36.258	33.199	37.997	35.411	44.563	44.025	41.955	60.814	47.364	55.511	55.285	56.139	62.601	74.719	64.462	68.725	73.841	67.004	64.199	67.297	75.939	76.614	86.231	89.812	109.39	72.616	64.585	65.748	69.144	61.898	61.3	63.692	62.007	56.046	60.503
0	0	0	4.2321	1.7789	18.526	20.932	29.605	29.079	39.181	38.083	68.728	100.01	169.57	273.44	393.5	524	689.45	859.89	1078.8	1321.9	1526.2	1775	1973.5	2169.5	2446.6	2645.1	2816.6	3023.3	3143.5	3205.9	3374	3564.9	3706	3850.9	3941.3	3479.5	4066.1	3572.7	3667.8	4170.6	4251.2	4180.3	4149.6	3805.7	3800.3	3928.2	3880	3901.1	4038.2
0	0	0	6.0843	11.985	16.096	19.142	10.459	23.555	16.648	26.419	25.525	33.741	32.776	50.966	44.876	40.449	44.512	49.581	37.578	49.954	41.037	39.908	39.783	45.329	55.14	56.224	53.495	67.717	63.191	69.504	73.205	79.707	90.083	95.694	105.36	82.817	102.42	104.35	102.76	109.31	117.81	115.78	112.35	111.17	115.35	126.68	105.54	120.66	109.93
0	0	0	14.319	14.483	18.067	45.372	66.639	71.991	98.47	103.14	112.38	108.73	126.8	120.67	148.16	143.24	169.03	199.77	212.28	244.18	236.33	273.36	296.46	295.47	296.81	310.9	327.01	359.97	362.87	394.99	390.54	451.79	466.94	460.09	506.2	557.83	527.29	532.86	529.74	631.42	624.03	617.01	569.26	605.33	585.35	600.65	596.99	626.44	716.14
0	0	0	14.087	27.239	17.477	23.862	12.34	19.866	12.626	25.599	22.331	33.966	33.9	36.11	31.086	18.634	24.831	20.934	16.949	20.236	12.273	6.0992	9.6916	15.091	23.457	17.123	18.327	26.405	16.592	22.836	7.2059	16.291	25.119	31.468	20.982	16.863	28.338	24.125	21.7	26.556	22.552	27.891	27.373	26.204	24.914	17.061	26.823	22.377	17.663
0	0	0	2.4684	17.669	6.1133	3.7034	17.994	20.842	21.29	25.861	26.723	27.42	21.243	27.094	35.52	39.314	43.211	48.857	59.518	73.89	89.633	100.88	121.75	135.64	178.6	201.25	227.99	246.75	285.46	310.25	344.01	364.84	396.81	434.67	446.35	459.3	466.59	484.73	514.45	499.57	485.4	470.59	466.44	473.23	473.99	465.72	444.65	444.68	440.11
0	0	0	1.6812	14.597	13.384	22.256	18.218	24.612	22.983	34.068	25.895	25.149	11.601	25.084	22.476	21.477	14.786	10.409	16.582	17.651	16.063	25.434	23.517	15.059	28.187	31.783	30.595	30.777	25.699	27.495	31.51	32.865	25.909	20.987	24.322	24.83	28.516	26.1	19.397	23.103	25.596	30.09	24.744	15.911	18.613	26.137	29.687	31.553	31.383
0	0	0	8.1638	14.952	22.149	18.075	7.3403	20.812	17.432	18.429	20.728	27.409	27.237	40.473	36.341	36.682	45.384	42.284	39.873	53.233	48.486	44.486	48.735	57.899	63.299	56.442	52.414	57.986	56.542	61.827	57.585	68.718	80.752	84.923	80.457	75.597	88.18	89.557	97.102	97.533	105.63	104.2	101.26	103.8	109.69	125.06	113.37	123.54	117.88
0	0	0	4.846	7.0831	12.19	12.089	16.762	15.363	31.172	34.59	38.141	31.98	34.701	41.729	60.886	85.314	125.13	165.1	227.31	289.95	355.16	377.39	431	488.11	516.77	558.61	605.96	652.51	688.08	735.31	767.91	777.35	786.25	814.09	844.25	677.19	684.56	793.18	823.6	856.56	861.02	856.72	860.04	872.79	860.82	874.17	875.81	860.29	855.49
0	0	0	0	8.4744	12.625	23.647	32.296	23.18	18.437	25.925	35.446	31.576	33.514	35.103	46.747	48.012	57.848	55.928	91.71	100.04	124.48	142.46	139.43	177.73	186.05	189.78	206.12	222.22	228.31	244.1	253.26	267.31	278.16	324.1	358.54	399.4	448.98	465.79	523.92	556.42	638.21	678.15	743.5	771.83	801.07	854.17	847.95	885.86	871.85
0	0	0	5.5312	12.084	8.3575	9.9807	18.305	23.502	38.791	45.746	58.825	51.771	64.588	73.702	83.985	92.435	99.088	97.975	108.92	112.45	117.59	118.3	120.11	126.58	136.76	142.1	151.17	143.77	148.14	157.98	163.68	174.04	184.54	200.58	192.93	207.33	205.94	210.28	220.97	225.07	235.65	230.54	228.75	234.67	246.38	239.94	238.28	233.91	237.58
0	0	0	0	0	13.204	12.183	15.009	16.391	28.396	31.352	34.889	18.955	27.011	26.259	31.933	37.293	38.877	42.256	49.717	38.576	33.411	42.876	52.306	56.647	48.259	58.85	71.165	62.462	65.71	51.903	62.423	67.271	62.735	64.841	68.106	66.385	59.141	56.028	59.369	51.276	49.932	52.711	61.148	51.201	52.562	49.778	55.52	54.101	44.577
0	0	0	9.487	3.7848	6.893	15.414	16.904	20.463	22.023	20.857	12.387	18.231	16.527	15.87	27.099	25.274	44.931	43.419	53.182	67.239	69.319	77.26	94.051	94.892	106.93	119.2	141.84	156.71	182.92	240.57	317.96	401.76	505.49	596.38	696.74	799.96	888.47	1027.2	1124.4	1222.3	1328.3	1348.8	1529.4	1494.7	1637.3	1652.8	1725.2	1822.2	1859.5
0	0	3.4615	4.6372	24.928	13.523	14.691	11.804	18.022	18.405	18.034	20.29	13.979	13.876	29.377	20.865	16.433	21.325	17.237	17.903	24.873	22.436	12.219	16.33	10.564	16.514	24.831	24.576	17.112	3.2628	13.251	0	24.373	17.654	16.872	21.304	19.444	17.051	12.583	14.873	12.803	21.799	18.376	19.499	3.8442	12.411	28.7	23.285	13.383	18.996
0	0	0	7.4439	13.76	13.626	14.342	10.306	20.393	22.548	31.464	18.592	31.802	31.997	34.297	27.328	26.051	24.702	19.042	23.033	23.021	22.563	22.672	27.307	16.247	21.67	15.917	13.29	17.991	17.515	12.498	11.913	7.2849	16.127	15.579	15.581	13.307	18.515	12.847	24.575	22.49	17.77	18.022	29.224	27.119	34.56	29.156	21.953	10.569	17.074
0	0	0	7.6115	13.992	15.734	22.391	28.082	34.266	33.004	25.628	30.406	37.667	43.029	47.027	41.775	42.249	54.245	72.458	88.808	94.281	129.56	166.59	181.17	208.97	244.47	286.22	329.74	364.07	409.36	427.98	457.62	472.69	519.35	538.85	558.74	574.57	602.79	619.81	606.97	644.67	640.74	629.75	665.55	682.9	668.13	664.75	673	677.5	655.25
0	0	0	0.020143	10.078	9.0708	13.577	10.61	18.524	16.748	19.763	22.405	25.164	21.962	31.594	32.165	38.332	45.833	42.428	49.081	52.979	58.855	59.381	58.303	58.354	65.999	64.398	65.123	71.888	63.001	72.967	72.546	71.992	79.102	85.34	110.27	107.87	103.8	99.933	110.75	110.36	98.051	98.863	102.32	105.01	108.74	111.99	109.14	107.34	107.39
0	0	0	9.5681	8.5065	18.028	11.125	23.391	28.616	29.212	25.449	36.844	33.319	24.445	89.048	24.932	93.664	100.21	84.537	126.33	159.82	153.05	200.82	227.18	270.11	280.05	322.33	334.48	367.43	388.67	425.05	458.59	512.04	582.11	594.35	829.02	878.86	915.53	951.55	839.93	847.01	838.7	843.41	797.13	727.87	708.5	693.9	748.74	722.74	747.24
0	0	0	0	10.853	8.3016	16.344	17.21	19.734	28.165	33.688	36.519	37.788	38.842	37.242	43.051	44.087	41.6	41.707	48.653	52.953	57.584	52.682	43.147	44.322	45.918	43.231	44.206	52.916	58.4	59.199	55.619	63.763	66.346	69.645	78.296	92.363	93.072	103.71	125.07	127.74	127.47	126.32	129.94	147.34	145.53	140.63	149.78	148.47	144.46
0	0	0	0	8.1715	18.708	18.79	25.425	24.145	34.69	39.472	40.255	32.988	43.544	31.853	38.71	31.256	34.667	38.76	47.431	50.325	46.267	48.707	54.773	50.337	47.952	53.013	52.646	62.842	61.915	67.431	77.84	81.189	96.589	104.98	137.8	163.07	166.59	181.25	202.3	229.52	240.86	246.77	279.15	284.98	321.94	339.39	397.29	349.21	370.72
0	0	0.51488	9.1132	4.5487	9.2042	7.8069	8.5812	8.9384	13.585	11.322	12.609	2.1503	16.891	6.6518	16.693	18.085	14.014	9.8199	17.718	12.032	11.4	17.917	21.356	18.918	18.513	22.065	23.607	35.327	28.056	37.505	29.906	36.921	32.915	40.525	39.903	42.518	41.06	43.508	50.924	50.423	61.149	63.801	71.003	72.517	77.562	82.662	89.786	87.747	91.484
0	0	0	2.2084	15.701	12.652	23.502	20.436	34.323	44.542	48.344	49.732	50.076	50.354	61.835	60.031	61.601	72.963	65.057	84.287	73.318	70.548	64.576	66.475	62.152	75.428	75.588	79.533	69.016	62.273	69.945	66.828	72.666	83.934	83.458	78.259	86.544	77.508	86.016	80.046	74.654	82.072	90.047	93.501	83.543	90.767	96.529	93.071	90.774	90.041
0	0	3.7208	6.9904	13.677	5.3441	13.194	7.8264	9.433	19.07	9.7468	16.179	2.7986	4.3532	18.658	8.6165	10.864	15.145	10.466	20.017	19.278	21.407	16.57	17.364	19.922	24.899	21.184	29.81	28.172	15.379	11.261	1.4195	15.062	14.202	27.602	24.561	29.132	23.705	25.659	26.813	21.608	24.785	28.245	31.473	28.187	32.15	37.894	38.978	29.017	30.198
0	0	0.50709	3.5665	10.666	9.9751	15.213	0	20.316	21.268	26.331	23.875	23.331	16.425	35.375	34.679	36.178	39.314	31.916	38.418	41.582	47.402	53.748	57.521	62.624	77.352	73.593	79.298	85.72	68.405	67.58	55.251	58.713	56.054	56.969	64.182	59.759	59.226	62.162	57.295	63.478	46.381	65.395	66.217	68.69	58.584	60.513	58.368	49.92	49.968
0	0	0	3.4693	9.1531	12.062	17.694	25.3	28.851	31.79	27.008	27.216	31.233	33.289	30.71	35.338	45.955	43.572	51.211	54.62	43.509	54.388	55.881	53.041	57.628	61.352	63.191	56.757	57.33	52.175	67.87	65.121	82.854	76.364	81.974	80.95	83.77	76.708	83.632	80.622	76.615	81.938	76.594	86.641	91.49	93.456	94.522	92.078	95.261	95.654
0	0	12.196	6.4584	0.46631	0	17.802	4.1422	7.0103	9.2257	11.566	15.591	21.168	21.649	34.008	45.854	55.657	112.08	191.15	239.74	381.91	558.57	644.4	887.99	930.34	1064.6	1287.1	1562.6	1564.5	1946.9	1983	2411.7	2636.6	2942.3	3168.2	3424.7	3554	3894.7	4104.4	4206.5	4306.8	4364.6	4622.3	4658.2	4633.7	4983.5	4918.2	5019.3	5103.7	5243.3
0	0	0	0.84301	13.487	17.897	21.461	24.312	35.863	48.913	60.655	80.071	106.78	135.25	152.9	172.15	194.82	202.17	225.44	241.74	266.84	279.73	302.55	307.24	325.96	321.63	322.05	325.51	371.08	348.97	347.78	373.25	365.88	377.55	378.5	377.31	380.1	373.65	371.15	363.7	373.49	367.82	364.72	378.47	378.97	381.2	374.38	376.63	369.93	373.37
0	0	0	0	2.1692	9.0538	13.887	13.587	17.75	21.782	22.259	26.468	29.562	33.093	33.17	25.908	24.203	29.921	24.436	31.713	20.928	23.396	22.576	24.93	25.014	26.431	36.091	25.72	27.97	27.273	23.829	32.511	44.416	56.669	67.167	97.741	126.3	143.07	155.17	192.11	211.66	235.86	243.22	262.81	291.4	311.6	296.82	296.29	311.12	310.33
0	0	0	8.3106	12.803	15.119	24.578	38.593	35.674	53.86	41.361	41.486	57.939	62.717	63.889	72.992	75.659	77.401	79.003	80.218	83.685	90.78	90.292	98.828	87.698	98.538	100.13	98.297	105.52	102.86	100.76	109.95	98.931	94.593	109	99.116	109.83	98.643	104.53	107.87	102.61	104.99	110.64	109.4	96.475	95.673	98.312	104.98	94.556	98.132
0	0	0.80771	0	20.439	35.012	31.142	41.42	37.382	44.512	49.854	61.484	61.195	53.708	46.526	46.78	62.021	65.193	58.311	60.878	64.762	55.32	61.021	36.425	38.511	48.839	41.53	43.689	42.126	55.185	43.417	53.611	56.461	69.977	63.261	77.8	70.274	75.195	103.38	118.38	130.04	131.63	165.67	156.79	191.07	185	215.95	194.28	187.87	160.11
0	0	0	7.1994	8.1268	10.735	10.011	6.5483	0	7.1751	7.9326	7.6866	12.624	8.6004	6.6132	19.273	15.778	15.677	23.568	35.083	66.815	121.12	121.97	178.27	178.09	205.27	250.79	300.54	371.84	443.08	459.84	508.15	561.89	628.15	723.22	812.41	907.51	948.77	1009.4	1005.9	1099.9	1109.5	1151	1179.5	1179	1264.4	1244.8	1188	1274	1300.8
0	0	0	21.917	21.36	10.397	20.283	33.589	34.528	31.49	24.115	27.397	24.494	9.5285	9.5044	8.8487	0	4.603	0	0	0	0	0	0	0	0	0	0	11.175	35.439	68.586	72.405	93.269	142.05	175.77	229.22	259.26	277.24	312.14	362.64	423.56	446.35	442.22	472.11	494.62	525.57	522.73	533.19	595.61	612.03
0	0	0	9.7193	11.716	9.3769	7.5691	14.126	8.244	1.6691	9.9791	0	0	1.3645	8.8696	31.673	6.0969	29.777	22.224	32.064	47.773	49.028	52.114	66.436	79.895	65.023	100.99	99.201	123.03	144.79	160.06	199.16	198.68	206.05	188.99	215.62	228.46	213.88	260.15	273.11	361.45	375.34	390.06	372.03	403.33	433.08	470.62	505.36	500.74	519.29
0	0	0	1.0471	7.9797	19.196	14.598	32.307	30.746	27.172	29.479	33.411	32.768	31.647	34.814	32.307	38.214	41.577	38.853	39.25	41.522	38.986	40.775	37.438	38.907	45.128	41.12	45.287	43.852	45.777	44.336	46.448	49.816	37.349	46.475	43.545	46.329	53.248	41.451	40.224	50.496	44.225	51.972	51.103	55.258	50.673	45.597	48.121	47.757	51.538
0	0	0	9.4884	7.7572	8.0704	14.666	28.403	32.623	30.956	29.471	25.696	32.455	29.316	27.958	32.135	38.451	42.93	43.139	48.6	41.957	42.835	45.755	43.619	48.78	49.397	56.08	43.304	46.28	49.523	60.691	59.499	80.943	73.314	77.334	84.49	85.578	84.438	93.333	91.748	90.927	96.655	91.917	115.44	106.05	117.27	106	108.03	119.18	115.11
0	0	0	10.385	0.031389	8.8779	10.222	9.9081	14.892	16.931	16.582	12.663	5.3494	10.279	3.808	9.9714	6.5566	9.1852	4.8162	11.816	15.885	13.953	10.184	10.996	9.6548	11.797	8.2283	13.441	15.524	8.7	17.61	8.665	12.958	10.989	17.498	14.717	22.176	23.988	20.509	14.304	22.65	21.952	24.732	16.99	14.446	9.6239	18.663	26.14	29.063	27.916
0	0.26179	0.35132	0	11.75	2.0076	7.5063	11.352	16.458	16.871	16.554	19.344	15.468	15.421	20.316	26.579	33.259	35.42	38.599	42.512	66.302	82.205	100.11	123.72	164.52	196.04	234.13	291	305.62	342.51	377.73	451.05	489.99	532.02	597.66	652.23	683.9	709.68	744.92	785.42	827.43	811.66	844.67	867.33	867.08	879.73	898.04	884.4	885.72	874.77
0	0	0	8.4715	9.434	10.813	16.5	17.083	15.875	24.059	29.365	29.09	27.115	27.442	28.074	36.644	50.284	74.485	74.507	108.34	172.77	228.11	280.44	344.69	428.31	486.6	518.27	602.52	619.58	670.38	719.48	786.96	809.67	845.27	921.77	958.97	972.68	1013.7	1027.8	1025.9	1149.1	1101.4	1148.2	1114.5	1137.8	1186	1183.2	1173.2	1209.3	1231.3
0	0.20539	0	3.3091	3.5989	8.114	1.8513	2.7697	4.1087	11.853	17.874	15.58	29.099	36.416	36.433	40.459	32.208	29.05	31.676	34.173	44.284	39.709	44.168	47.745	41.706	44.788	47.291	43.216	54.155	56.865	49.717	55.795	57.413	65.359	66.949	78.379	83.389	91.601	90.143	101.96	100.8	114.17	123.23	140.65	149.09	148.77	151.08	149.03	151.39	157.78
0	0	0	10.857	14.582	11.72	18.105	24.539	23.086	30.358	28.984	31.083	38.29	21.766	23.827	26.232	30.109	38.14	45.855	41.505	39.333	45.009	55.557	49.826	63.033	71.772	69.568	72.178	83.923	123.68	124.87	111.6	92.665	104.92	104.15	108.64	64.747	38.905	60.691	42.263	53.606	38.57	47.598	35.96	24.518	27.693	30.319	35.028	41.115	49.091
0	0	9.5273	0	12.875	3.3856	17.461	9.4479	15.338	14.49	13.622	19.355	28.058	25.393	39.474	43.056	49.831	79.74	118.46	120.01	148.23	193.04	215.98	284.67	393.03	489.63	622.03	858.76	950.48	1225	1408.7	1689.7	1992.9	2259.4	2524.5	2851.2	3045.8	3461.4	3658.6	3903.3	4132.4	4279.3	4651.3	4768.8	4898.5	5088.6	4979.7	5206.6	5220.4	5259.9
0	0	0	5.3763	8.4115	5.8582	2.191	10.327	9.7924	11.857	7.6514	7.9092	14.96	12.242	11.3	7.035	13.915	10.708	6.8309	11.287	8.0594	8.2389	12.615	0.10542	8.1203	9.9815	6.4986	7.4076	10.361	15.229	13.13	17.267	18.141	4.1908	21.677	15.576	14.318	22.868	11.287	15.917	16.69	26.167	26.898	12.406	19.65	10.117	0	0	0	0.77702
0	0	0	16.174	4.9704	14.496	10.479	16.452	25.96	28.273	36.165	37.1	26.072	21.846	29.898	32.401	33.894	36.274	36.345	43.415	41.074	45.091	41.466	41.796	38.196	43.486	42.614	50.957	57.906	50.736	47.334	44.219	47.96	43.777	48.182	52.674	48.877	48.875	40.724	40.006	41.894	48.299	46.875	47.231	38.669	41.672	40.935	44.64	47.071	46.812
0	0	0	7.8317	24.036	27.957	20.252	17.479	39.402	11.168	4.9412	9.1175	9.4957	13.484	17.202	19.638	35.752	26.915	40.027	46.715	59.368	80.909	86.159	98.9	111.74	129.01	146.87	180.46	196	247.29	278.56	348.81	407.62	457.23	529.29	656.3	726.05	809.64	809.6	889.7	908.71	867.29	936.05	882.57	954.55	1005.5	949.21	975.99	928.79	965.02
0	0	0	11.385	0.19773	23.01	23.022	24.242	13.824	31.215	36.491	39.033	29.526	32.44	31.128	35.44	26.895	28.691	48.086	53.332	63.514	70.192	56.499	60.221	84.785	92.124	104.9	134.27	140.66	168.52	165.86	200.92	187.84	226.02	256.5	289.51	318.63	322.31	350.16	372.11	378.37	390.79	403.86	418.04	458.34	455.55	464.24	446.35	438.76	479.88
0	0	4.1876	7.9294	5.1895	1.7593	4.9315	5.4401	15.349	10.459	6.1703	7.6269	12.182	10.077	9.5383	9.2951	10.78	15.599	9.4312	16.984	14.417	21.117	16.06	18.995	19.337	22.223	15.473	19.715	18.17	12.231	25.794	23.21	18.855	20.439	22.41	32.906	26.199	30.394	27.882	24.53	30.259	20.366	19.859	24.261	28.425	30.301	33.545	26.903	29.243	34.663
0	0	0	3.4244	3.6843	25.13	14.635	23.031	30.632	26.453	46.206	48.018	58.755	62.845	83.465	96.991	117.74	146.41	154.35	208.95	219.31	239.73	281.82	272.32	313.21	326.17	391.09	374.69	448.28	492.2	585.33	627.04	739.74	781.29	876.66	983.4	1103.2	1168	1253.9	1357.7	1422.5	1488.9	1555.3	1615.8	1669.2	1742.6	1765.1	1745.8	1823	1779.1
0	0	0	4.1062	6.4977	9.0777	7.7812	13.403	16.494	6.8145	20.439	21.79	21.873	35.893	38.327	30.101	35.487	24.784	26.911	26.109	42.411	41.621	49.644	44.984	53.441	45.944	45.633	44.192	53.159	60.085	59.347	60.414	63.402	75.313	75.04	92.412	102.68	106.77	110.97	123.71	110.2	125.03	133.46	149.03	159.15	154.69	154.28	154.18	147.36	153.91
0	0	0	6.2368	46.167	61.513	40.708	63.205	66.233	78.664	72.863	73.27	0	3.3127	0	0	0	0	0	0	0	0	0	29.282	23.469	31.28	14.442	21.671	23.002	34.276	0	5.3241	22.688	26.493	9.8389	15.415	17.507	21.974	15.977	29.312	25.888	35.206	46.341	24.217	30.575	0	22.855	17.257	18.449	30.014
0	0	0	0	7.0289	1.088	51.661	37.226	53.539	22.31	38.934	36.226	45.75	30.044	29.675	40.618	46.005	67.706	85.246	141.08	199.75	334.35	469.94	699.33	852.53	1067.7	1379.7	1536.6	1878.3	2166.2	2483.1	2879.3	3069.9	3454.9	3740.5	4074.3	4401.2	4686.3	4811.2	5184.3	5392.9	5564.1	5673.6	5749.5	5929.8	6144.5	6128.7	6314.8	6299.8	6295.4
0	0	0	8.5986	9.4775	8.0764	24.336	15.684	18.992	11.044	21.086	16.113	25.318	22.549	28.303	26.002	27.153	18.266	30.36	22.173	32.199	27.091	22.27	26.607	23.59	26.985	23.646	16.39	19.711	13.963	17.854	10.776	16.527	21.642	21.793	24.606	17.592	29.604	27.893	23.14	25.324	23.357	23.068	18.25	21.161	18.872	29.071	26.891	24.521	20.987
0	0	0	2.0385	11.654	6.8697	13.947	20.361	24.675	20.085	24.827	17.302	25.844	26.665	26.509	32.203	38.571	48.909	55.576	56.915	52.844	56.514	55.157	54.383	62.207	64.695	64.779	60.98	60.148	58.257	77.938	65.265	86.931	86.941	79.179	87.824	85.065	80.248	76.775	79	81.248	87.353	93.133	102.09	105.18	111.92	121.65	120.78	125.43	132.3
0	0	0	7.7488	8.217	14.558	11.537	11.014	16.543	22.197	23.713	19.763	34.63	42.233	31.265	37.089	28.945	29.572	27.172	27.705	40.196	37.481	37.133	40.417	42.454	43.845	37.987	47.361	48.532	51.503	45.309	49.029	46.41	62.588	51.797	63.107	56.58	58.52	47.025	53.973	32.513	38.389	42.024	51.239	52.86	50.661	42.53	32.665	25.654	40.769
0	0	2.3889	0.23306	13.531	8.0812	7.9195	14.237	26.294	24.308	18.866	26.621	33.502	37.931	43.998	49.456	63.318	64.088	92.836	77.745	89.305	95.442	112.39	120.79	127.48	126.45	170.23	155.45	168.41	195.22	193.44	218.3	247.55	272.83	294.49	318.76	332.41	365.49	321.31	333.85	341.44	403.7	394.82	372.14	387.9	379.66	380.62	367	346.86	342.44
0	0	0	5.874	7.833	19.645	14.456	24.016	27.714	30.85	36.144	40.458	39.41	31.37	40.381	49.345	53.886	48.669	43.097	46.455	45.254	49.791	50.222	46.463	55.566	48.807	69.709	59.965	50.083	66.911	61.384	67.553	67.134	69.782	69.057	73.016	75.316	69.585	78.547	81.706	80.002	90.955	87.475	90.626	89.332	90.45	89.02	87.457	79.445	89.306
0	0	0	0	11.156	12.591	19.401	10.305	9.0819	18.858	18.592	15.856	18.044	16.994	19.343	16.353	29.108	42.004	29.13	35.794	35.811	36.499	45.299	51.578	51.689	51.87	67.575	107.46	134.53	205.02	281.18	353.99	468.53	576.37	636.76	742.94	871.59	992.48	1014	1123	1194.3	1298.6	1359.6	1458.7	1492.2	1535.2	1572.1	1567	1616	1593.7
0	0	0	1.9152	10.654	7.0104	21.158	23.098	21.144	36.565	37.165	40.224	33.745	19.84	37.614	40.538	52.415	52.194	55.186	56.358	62.254	66.631	64.095	63.457	61.94	72.673	76.027	92.282	114.26	170.68	213.54	271.17	377.66	468.48	592.26	702.23	787.9	942.62	1061.2	1194.6	1262.4	1314.5	1491.5	1550.3	1661.8	1807.1	1782.5	1972.1	2057.8	2047.1
0	0	0	0	18.388	22.293	34.301	34.366	39.237	30.741	30.919	44.369	37.547	48.074	52.696	56.495	59.997	74.683	65.832	90.16	83.068	98.141	104.34	108.77	117.08	130.14	125.59	145.44	138.64	143.58	152.09	141.28	145.25	147.68	151.2	148.3	161.35	160.62	84.382	87.372	81.007	79.65	73.365	77.519	92.674	84.748	82.222	72.858	77.061	84.779
0	0	0	5.7849	15.71	19.342	18.676	25.156	44.668	49.189	55.456	64.418	70.213	78.473	88.649	91.821	105.11	108.52	109.77	120.31	108.06	100.22	115.16	119.58	125.46	122.89	118.59	120.82	132.93	131.86	133.73	148.92	140.48	145.15	155.36	156.76	150.62	158.41	162.99	164.85	164.29	174.55	179.36	177.11	178.43	197.3	210.91	221.7	221.91	212.71
0	0	0	2.7209	14.49	10.815	37.128	39.016	45.003	55.906	61.534	83.473	100.32	100.49	122.51	144.05	153.68	171.61	245.93	301.51	383.38	526.04	613.5	782.15	919.96	1063.9	1211	1393.1	1460.8	1649.9	1767.8	1864.1	1982.6	2138.8	2194.5	2341.7	2410.5	2531.3	2548.7	2650.6	2718.4	2758.1	2840.3	2930.2	2914.5	2994.3	2919.8	3088.5	2978.7	2975
0	0	0	3.7977	2.1558	15.913	19.817	30.453	24.842	25.089	23.928	32.262	21.034	24.88	22.292	26.234	17.179	17.191	30.697	26.778	38.093	38.315	40.753	45.997	51.598	76.65	96.643	128.12	170.66	205.44	284.74	325.35	384.99	468.3	404.27	487.16	559.68	608.1	683.59	725.18	800.4	882.2	925.06	1002.1	1057.6	1057.8	1152.9	1155.5	1173.4	1181.7
0	0	3.6098	0	2.3298	8.5674	8.1156	13.244	29.032	19.549	25.543	22.771	28.771	18.614	31.714	30.892	28.478	32.409	41.963	50.64	38.003	58.344	51.672	45.106	45.964	44.418	46.619	46.487	44.846	33.978	46.054	40.16	35.508	32.486	39.129	50.912	46.631	60.811	58.767	52.851	59.013	55.777	59.294	61.148	75.682	77.296	83.501	84.471	79.223	93.574
0	0	5.3157	2.9437	8.8114	3.6984	8.5376	5.0029	19.736	17.652	19.114	16.322	17.938	9.9204	11.479	0.12105	5.9969	14.338	9.4564	2.962	8.9189	8.0306	7.9832	3.112	3.2702	10.75	0	19.296	2.1082	0	20.817	8.6321	2.8604	13.559	5.1432	25.813	13.287	21.106	30.427	19.113	37.172	23.185	20.405	33.935	36.325	36.135	31.293	35.351	41.559	42.484
0	0	0	9.6346	14.496	7.5733	4.9714	6.4295	8.0261	16.699	10.687	20.438	13.005	20.656	15.952	22.767	20.115	38.784	41.318	44.107	53.137	60.013	67.63	79.984	95.647	109.97	118.66	123.99	135.08	143.99	158.89	192.4	237.13	274.52	321.63	384.77	435.73	518.8	596.93	601.49	716.74	744.55	791.32	866.03	961.6	1038.2	1088.6	1185.9	1256.7	1347
0	0	0	11.328	15.907	13.506	31.45	33.086	30.32	36.673	59.116	72.7	76.218	65.286	68.739	80.524	76.171	83.987	95.601	111.16	120.25	138.27	134.56	137.03	138.57	160.9	171.31	172.64	177.39	179.41	197.92	194.99	210.19	202.99	190.99	202.96	204.04	214.95	203.78	209.56	217.91	230.86	239.72	240.19	226.74	225.32	231.79	232.69	236.59	254.56
0	0	0	18.036	16.335	13.167	14.075	22.519	34.395	42.191	38.472	26.889	36.361	20.591	20.919	10.884	21.195	27.218	33.827	25.42	23.703	20.507	24.314	36.609	30.063	40.861	55.779	74.895	123.33	199.89	245.97	268.75	319.81	359.41	439.44	502.84	531.94	592.37	665.67	732.49	780.87	784.69	791.47	1110	1133.2	1356.3	1366.4	1315.2	1321.4	1286.3
0	0	5.3744	5.5471	7.132	20.295	19.112	3.5262	19.021	25.208	26.27	19.877	22.308	30.97	28.713	26.037	38.948	48.899	32.489	54.321	48.469	55.927	59.915	54.926	67.634	49.146	69.539	79.05	91.01	105.28	152.36	129.79	194.75	244.19	270.53	386.35	410.35	477.62	487.84	493.94	560.03	627.67	642.04	656.52	686.43	744.56	749.68	730.27	728.91	659.48
0	0	0	4.7481	6.0088	2.9589	25	20.122	21.737	35.009	32.855	35.182	6.5135	8.0661	11.043	13.618	6.2859	23.606	7.3782	18.441	18.246	15.762	9.5647	22.42	20.231	14.444	9.8869	3.4746	7.7598	19.112	19.555	34.662	10.496	7.1815	0	0	0	0	0	0	0	3.1005	0	0	0	0	0	0	0	0
0	0	0	3.2516	7.5452	5.0947	16.989	12.046	15.002	17.624	16.399	15.929	22.579	9.6358	20.208	9.0786	20.067	13.512	8.0316	7.8261	9.962	17.877	13.36	9.5845	8.3568	17.132	20.326	22.095	24.239	15.46	26.21	32.431	25.998	16.492	17.845	16.678	17.78	18.633	16.069	18.839	26.286	32.186	23.547	23.78	14.869	24.107	24.147	29.322	30.706	30.603
0	0	0	10.449	13.786	17.849	18.721	26.492	27.42	25.056	31.147	16.956	19.21	17.986	61.324	6.741	59.31	52.418	32.362	58.888	53.119	35.583	50.445	45.965	57.745	58.323	86.563	109.23	150.25	162.55	212.82	224.38	281.04	313.72	373.48	397.95	458.25	481.56	552.4	588.55	645.18	669.74	716.79	711.93	756.25	758.68	797.82	816.37	832.9	858.59
0	0	0	8.1864	13.57	23.595	17.068	26.341	42.768	45.062	57.474	68.745	73.877	87.841	84.982	98.632	122.66	135.85	124.04	133.28	158.01	170.25	177.77	199.34	249	269.54	301.33	366.4	399.51	490.15	555.23	649.85	752.11	816.18	938.83	1022.1	1128.2	1200	1289	1349.2	1464.6	1502.2	1596.5	1653.2	1676.1	1802	1743.6	1775.4	1755.4	1742.3
0	0	0	6.0361	13.867	19.679	20.534	23.668	27.793	20.885	26.714	25.385	28.435	32.932	40.002	35.455	30.906	37.253	29.671	38.624	29.09	44.342	39.285	53.813	82.963	108.92	113.1	125.84	141.6	152.2	186.91	184.77	184.78	188.53	201.87	206.13	236.7	241.34	279.09	290.01	273.83	299.94	300.14	321.47	326.79	334.86	327.41	318.74	332.25	344.48
0	0	0	11.759	7.7933	11.792	12.293	21.948	21.087	23.328	15.164	22.676	17.64	8.9544	59.017	0	83.061	69.12	20.215	38.943	38.086	22.803	50.299	30.361	52.052	70.663	109.03	115.68	145.46	171.72	213.33	237.76	300.56	330.34	374.57	402.91	451.91	459.19	506.9	531.12	567.82	578.85	611.38	613.98	625.35	629.41	646.88	654.67	675.7	660.94
0	0	0	13.998	23.066	12.082	18.751	26.207	22.421	31.192	38.92	38.76	43.913	60.527	68.952	105.46	143.07	170.96	216.89	270.66	343.41	381.59	505.62	564.15	677.41	728.01	822.01	939.06	1124.1	1227.7	1331.4	1490.8	1544.2	1627	1749.8	1912.9	2060.2	2147.8	2269.9	2267.9	2337.1	2334.8	2392.9	2448.4	2464.6	2501.6	2562.3	2501	2524.3	2568.2
0	0	0	8.595	14.433	19.504	20.978	23.583	32.263	25.726	31.897	36.632	39.276	44.659	54.282	50.401	54.496	46.467	42.758	47.058	56.911	51.733	53.902	55.301	61.544	57.934	59.764	61.451	65.606	76.178	59.362	65.879	68.683	80.617	72.301	79.355	70.526	71.112	70.344	81.671	71.537	77.866	82.78	81.99	87.994	83.943	72.637	73.8	67.988	70.932
0	0	0	0	11.195	20.811	30.09	27.202	34.373	36.06	45.879	28.879	29.345	28.535	40.678	42.424	47.785	52.6	53.711	48.281	50.613	64.671	78.721	90.195	95.177	108.7	124.92	130.62	156.97	164.36	199.15	236.32	285.78	300.8	335.93	368.99	402.55	431.55	477.85	515.5	545.88	563.79	575.89	613.74	601.24	570.45	610.49	637.3	676.45	653.89
0	0	0	2.9954	12.982	9.789	8.9977	9.4488	21.729	21.403	24.736	25.92	13.115	22.416	22.314	24.432	36.038	38.901	37.921	37.945	46.807	57.208	60.207	62.207	75.115	79.911	86.268	87.72	96.741	110.11	121.46	123.99	130.44	144.77	166.4	170.38	162.7	175.51	195.28	209.81	235.75	228.66	255.31	259.28	261.13	285.41	279.83	284.61	273.23	283.48
0	0	0	0	30.594	27.46	40.825	50.752	68.689	59.99	61.965	67.884	80.59	81.876	88.529	98.453	124.01	143.22	187.7	199.36	219.34	219.26	267.25	309.06	302.04	314.18	349.78	354.21	362.22	408.81	412.47	438.88	457.53	525.27	541.65	594.14	629.42	680.35	720.05	751.26	809.23	277.87	325.77	354.09	383.95	405.12	412.34	414.77	426.94	446.79
0	0	4.349	2.7801	7.0967	11.558	16.689	22.166	14.024	19.635	16.269	18.174	23.222	24.065	33.926	40.962	39.04	43.999	52.594	55.894	59.341	74.637	81.865	93.214	96.512	98.226	113.12	118.48	134.09	146.67	152.54	167.21	197.76	227.81	271.94	292.03	359.93	394.89	445.98	490.9	494.06	530.26	571.5	594.62	607.99	651.19	674.52	695.16	690.93	701.7
0	0	0	7.3562	10.827	28.067	50.425	42.348	52.249	70.789	67.48	65.225	69.195	70.378	70.59	77.01	74.749	77.471	77.073	72.674	73.756	88.338	130.6	161.3	215.66	266.21	352.37	456.11	503.58	590.81	653.62	774.47	873.61	915.44	970.71	1020.6	1079.5	1150.8	1180.5	1231.9	1261.3	1282.5	1293	1351.2	1350.5	1385.1	1403	1395.5	1389.7	1410.2
0	0	0	11.808	16.318	13.834	21.036	12.196	21.23	18.82	21.739	28.546	38.835	36.698	36.058	37.647	41.904	46.958	50.326	42.439	48.075	56.951	46.16	47.29	52.089	52	52.444	49.071	54.178	41.46	45.106	50.687	53.336	56.633	62.092	53.455	48.593	63.851	58.932	61.125	62.13	56.333	57.471	53.009	62.416	56.898	72.082	61.252	64.823	61.321
0	0	0	7.5954	10.365	18.533	20.903	24.924	36.632	37.555	21.995	22.455	25.855	23.196	22.974	36.352	43.135	33.515	26.601	22.534	13.215	23.139	24.435	25.873	20.6	14.554	17.868	14.856	20.388	26.11	22.101	26.804	32.757	31.824	24.336	23.632	27.147	17.623	26.73	30.558	22.69	26.905	33.035	25.316	29.047	34.62	23.777	21.103	22.354	23.249
0	0	0	2.2014	10.271	11.963	17.536	23.419	23.319	15.305	19.136	27.115	24.25	32.834	55.586	78.39	116.69	158.62	198.27	271.16	313.78	401.59	484.63	552.56	661.28	786.34	911.21	1006.7	1111.3	1227.8	1306.5	1390.9	1494.9	1588.3	1655.6	1744.9	1800.3	1821.1	1949	2055.4	2070.5	2078.7	2166.8	2171.7	2133.1	2172.7	2172.8	2171.8	2205.1	2173.9
0	0	0	5.3646	0.52333	15.565	7.26	10.378	0	6.3101	4.3061	0.081831	0.63942	1.3129	3.613	10.732	9.1269	12.143	10.279	4.6202	13.496	26.764	22.54	25.916	17.12	36.205	31.554	24.757	27.604	23.76	18.239	27.565	39.692	37.922	39.257	42.383	46.966	48.98	47.02	42.31	43.683	51.783	50.876	61.226	52.856	46.092	38.626	55.957	42.006	51.359
0	0	0	7.6062	11.645	13.74	21.375	15.95	19.009	20.281	17.028	20.456	12.556	2.0837	12.242	2.2716	16.939	6.5326	4.0211	5.7944	0	2.6827	14.207	9.1969	15.578	19.821	32.259	38.029	44.52	41.932	48.301	54.53	64.302	62.607	56.555	56.865	60.781	65.316	61.834	66.696	65.965	71.778	70.212	72.322	51.569	58.846	66.206	63.022	72.014	63.133
0	0	0	19.026	10.092	27.423	9.7489	21.545	27.317	24.784	16.277	22.424	19.743	14.248	25.577	21.082	31.145	34.337	35.495	50.549	38.395	51.86	41.224	41.252	49.694	57.589	65.329	80.414	54.28	74.529	69.691	82.7	90.416	120.68	143.45	141.23	172.21	203.29	226.35	245.45	253.26	279.77	274.29	286.62	286.24	273.78	281.69	328.56	331.75	330.71
0	0	0	0.98099	8.9133	21.896	12.551	22.277	30.691	34.527	27.068	28.565	30.11	39.726	37.073	46.852	59.695	58.172	66.734	67.205	66.844	82.974	78.789	76.097	82.748	86.535	88.908	110.92	108.37	127.75	126.07	131.6	147.14	167.16	172.25	177.29	192.07	191.35	223.3	231.11	233.8	254.28	265.03	260.11	273.86	274.94	279.56	280.22	282.03	288.97
0	0	0	11.554	11.331	22.506	30.664	35.637	40.988	26.89	35.778	39.281	34.882	36.306	30.685	28.277	29.052	32.063	39.866	49.714	41.125	60.914	57.719	61.39	64.006	61.144	72.129	74.646	88.767	98.686	93.669	115.18	104.11	112.95	101.83	106.73	112.77	116.48	115.83	94.316	94.409	101.4	108.54	100.73	110.86	84.189	73.423	84.186	83.148	75.735
0	0	0	8.3317	0.2698	9.814	6.2906	11.144	14.08	17.377	16.152	11.932	6.1987	10.259	7.9677	12.014	3.9931	9.7431	13.088	19.545	18.837	27.805	20.235	36.325	37.864	52.087	59.964	77.889	104.38	115.39	150.77	207.84	296.21	406.14	569.36	755.18	938.59	1225.2	1307.1	1475.5	1704.6	1931.7	1956.4	2292.8	2307.2	2415.2	2553.6	2637.2	2741.4	2713.8
0	0	1.2971	24.073	6.0937	35.791	50.231	54.404	46.94	66.6	64.263	50.565	72.539	83.224	87.787	98.462	110.54	124.39	120.88	133.3	150.48	139.95	157.87	158.14	169.21	186.33	177.29	201.39	183.68	193.76	196	225.66	242.56	235.02	233.19	240.19	241	264.6	270.66	278.19	279.35	276.38	286.12	287.39	284.92	288.39	293.61	287.59	301.48	310.15
0	0	0	4.1563	12.741	14.469	19.75	11.296	3.1908	4.2876	5.2864	0	5.612	1.9335	0.9626	5.3247	0	1.1155	1.6526	0	0	0	7.4935	2.2433	0	0	0	0	0	0	0	0	0	0	0	0	0	0	0	0	0	0	0	0	0	0	0	0	0	0
0	0	0	4.9232	18.255	18.831	26.414	30.188	30.362	41.823	39.528	49.732	46.376	35.715	34.495	40.999	28.871	37.52	25.587	37.176	36.149	32.086	39.475	47.747	46.851	57.221	66.747	79.315	85.989	99.283	109.46	127.33	140.59	148.21	157.69	178.15	197.57	211.22	230.62	238.55	236.92	238.86	251.66	271.4	285.42	284.92	297.95	281.47	292	305.61
0	3.4855	0	3.278	0	4.0377	11.62	11.16	19.543	21.518	29.789	24.871	7.3759	9.6595	10.399	22.953	21.665	23.655	24.026	25.471	29.684	14.765	19.251	27.12	30.677	37.748	33.912	31.567	92.73	173.28	273.25	375.01	450.01	559.62	671.25	767.46	883.5	980.46	1028.5	1130.7	1219.3	1322.7	1405.4	1417.5	1471	1475.2	1531.2	1537.9	1581.1	1474.5
0	0	0	3.4704	11.035	11.746	11.182	15.734	18.759	15.643	21.605	31.087	24.804	24.15	23.855	49.143	69.175	95.98	183.62	270.15	362.95	366.62	535.94	619.08	695.6	931.91	1162.3	1189.8	1570.5	1591.3	1830.9	1996.8	2251.8	2489.3	2766.7	2973.4	3123.9	3340.1	3449.4	3618.4	3840.4	3916.3	4215	4326.3	4455.6	4571.1	4679.3	4820	4822	4885.5
0	0	0	0.51499	11.319	10.738	21.461	28.895	24.044	35.797	37.836	30.139	31.305	28.687	35.435	36.491	30.898	31.857	29.026	17.714	24.961	25.857	21.189	26.179	30.393	39.597	49.886	51.345	63.575	78.798	117.01	154.03	184.13	218.58	255.98	307.2	333.66	379.2	401.99	459.07	464.03	502.22	511.75	541.66	510.69	541.3	526.12	572.67	610.82	611.72
0	0	0	0	6.6771	14.553	11.117	10.996	16.817	21.036	24.038	15.409	19.071	19.564	22.357	36.153	38.853	45.432	46.949	44.438	61.351	65.338	79.361	95.156	101.23	108.88	111.54	137.28	125.57	147.29	136.65	158.19	194.07	216.12	232.18	261.23	274.67	318.16	349.58	370.77	409.19	409.08	457.04	474.33	488.17	494.27	521.9	514.81	540.04	564.92
0	0	0	5.6436	8.029	9.8289	9.4326	19.891	11.041	13.354	13.469	12.46	20.487	18.194	17.187	12.709	22.597	17.538	12.769	15.74	10.138	4.2959	3.3987	0	4.7447	4.9446	2.6775	3.042	0	3.57	7.2016	19.066	40.493	64.06	143.29	249.92	366.78	485.35	635.68	788.25	963.81	1123.6	1328.5	1435.5	1621.1	1716.7	1839.2	2023	2133	2243.5
0	0	0	0	3.6138	16.914	14.235	23.707	29.591	31.833	33.936	36.918	44.434	50.105	46.104	49.624	60.873	68.455	65.996	72.482	70.502	65.793	82.598	80.324	89.05	80.41	85.977	89.269	84.742	91.185	90.781	89.533	94.393	83.1	94.445	101.92	101.51	110.18	98.588	106.21	112.07	114.64	126.64	128.46	131.47	130.58	119.15	124.78	129.81	130.33
0	0	0	1.4759	4.408	5.5673	13.531	19.341	31.097	29.781	39.486	43.493	40.972	46.318	54.354	55.117	52.257	57.861	58.097	67.341	54.258	70.399	69.977	70.839	67.115	61.37	74.921	71.394	76.732	82.346	83.899	71.642	63.402	64.944	54.436	65.425	60.16	71.781	101.13	96.038	102.59	91.217	114.55	113.9	132.77	123.98	126.88	136.87	133.65	142.52
0	0	0	4.9767	3.7832	17.272	8.1071	19.134	21.092	20.51	18.305	17.802	22.297	30.189	25.474	16.773	27.311	23.885	21.726	27.796	32.893	31.549	31.928	26.523	32.802	38.829	44.731	55.237	52.986	51.549	51.324	50.46	48.396	44.281	60.589	58.069	58.59	63.661	58.847	56.857	65.659	81.87	90.996	87.237	91.805	85.295	82.405	89.169	93.964	106.25
0	0	0	0	10.711	23.43	43.48	39.549	28.355	26.202	32.969	22.789	21.995	22.207	32.13	35.809	43.278	39.36	23.095	11.067	20.513	12.379	11.488	8.6066	17.408	12.033	7.4128	6.1969	7.8285	5.6893	10.122	3.0145	5.4606	5.5582	0	4.1692	9.6757	12.963	16.56	26.485	24.637	22.013	19.097	27.715	1.3385	0	6.1217	5.2215	29.004	25.35
0	0	0.13145	8.2517	0.80174	0.82403	13.347	11.069	10.662	15.055	22.487	20.739	26.499	27.8	39.843	55.568	78.183	105.26	112.69	169.1	195.85	195.51	207.42	218.66	226.01	263.03	271.91	303.63	292.9	321.83	341.09	337.83	361.04	390.85	404.47	451.51	489.93	539.67	590.18	629.23	676.67	715.16	757.3	795.29	824.99	885.43	880.95	938.53	958.23	976.45
0	0	0	8.9742	9.4293	53.976	54.193	72.929	64.929	62.952	67.561	82.002	94.464	117.07	136.94	158.95	179.66	210.11	292.05	347.76	424.39	481.73	499.96	582.18	605.64	620.76	716.17	727.32	762.33	784.26	852.1	896.05	920.42	948.12	970.52	990.2	1048.6	1084.7	1071.8	1060.7	1079.8	1119.3	1141.6	1173.7	1164.3	1105.9	1151	1151.1	1135.8	1101.7
0	0	0	3.5381	6.1582	4.8614	18.977	33.732	35.244	31.321	27.448	27.357	31.47	36.637	39.265	41.575	48.328	45.366	53.895	43.778	48.273	42.838	40.47	45.787	45.39	48.566	45.117	45.254	41.655	41.5	51.769	51.32	56.563	52.046	57.172	52.344	61.234	56.97	64.943	63.74	65.798	69.488	61.312	74.223	76.03	75.811	74.236	70.851	79.189	74.508
0	0	0	10.287	11.409	8.5654	20.004	26.254	32.283	22.796	13.618	19.172	20.582	18.191	14.476	21.41	35.032	35.215	39.851	42.381	26.949	31.995	38.779	37.565	35.895	31.492	35.739	33.554	28.943	35.565	44.913	43.331	51.481	48.152	50.428	46.201	52.597	45.084	48.418	43.939	42.983	47.461	46.597	51.196	51.291	57.73	50.784	49.64	50.958	48.585
0	0	0	11.783	12	16.796	29.8	41.391	41.483	62.34	56.387	80.526	88.89	99.35	108.86	117	131.92	147.09	145.59	139.89	141.12	177.67	169.89	152.19	185.95	193.88	239.52	208.99	233.23	256.16	246.37	247.86	265.82	316.12	313.8	330.55	300.56	321.54	385.59	379.15	359.23	367.79	392.11	390.28	381.6	366.69	398.88	383.59	401.36	350.28
0	0	0	1.7452	7.4099	6.4279	7.9505	15.856	23.279	24.573	22.134	29.831	33.229	35.31	41.589	48.514	43.934	51.683	48.553	42.528	50.558	44.679	51.561	52.76	53.843	56.754	61.104	65.774	71.561	82.138	94.786	117.71	147.52	158.55	185.34	207.93	240.43	270.06	291.33	316.8	331.92	357.01	380.68	396.8	408.99	438.75	453.68	427.18	431.32	432.61
0	0	0	8.9702	6.64	14.43	26.666	26.651	31.564	23.996	28.734	19.821	29.444	26.956	22.669	28.93	34.061	28.646	31.191	31.102	27.727	26.287	29.846	32.078	24.645	24.34	32.739	29.583	28.255	24.675	39.4	39.805	62.808	67.016	73.412	86.928	100.1	109.16	129.05	131.79	139.81	157.28	159.03	185.26	183.73	190.51	191.82	213.62	226.76	221.43
0	0	0	11.931	13.541	17.831	25.712	31.46	28.13	42.917	48.48	55.347	49.113	53.889	52.012	56.966	63.524	68.36	59.871	83.484	79.884	90.51	84.727	105.79	139.05	207.22	265.8	335.56	427.39	538.8	594.14	710.06	803.44	958.79	1088.8	1210.2	1351.7	1516.6	1665.1	1751.4	1819.6	1895.2	1977.9	2034.6	2058.9	2149.4	2210.5	2281.8	2302.7	2320.7
[truncated: 1,600 more rows]
[truncated: 78 more columns]
