# Supplementary material for: Limits on information transduction through amplitude and frequency regulation of transcription factor activity
Source: eLife. 2015 May 18;4:e06559. doi: 10.7554/eLife.06559 (PMC4468373; doi:10.7554/eLife.06559)
Supplement: Supplementary file 1. — Raw single-cell time-trace data for HXK1 (15259 cells), SIP18 (21242 cells), pSIP18 mut A (18203 cells), pSIP18 mut B (17655 cells), 1× reporter diploid (21236 cells), and 2× reporter diploid (19222 cells). The data are also available from Dryad Digital Repository (Hansen and O'Shea, 2015). DOI: http://dx.doi.org/10.7554/eLife.06559.014 [file elife06559s001.zip › source_data/SIP18_DM_70min_3uM.txt]

0	0	4.274	0	5.1136	26.273	32.781	39.332	31.232	25.172	27.457	23.231	26.618	37.269	35.485	34.108	58.797	83.325	170.53	248.26	350.96	508.28	694.99	879.74	1115.4	1128.5	1481.2	1530.5	1985.2	2062.4	2427	2549.5	2897	3177.6	3585.7	3887.1	4125.6	4433.2	4661.1	4790.4	4965.7	5159.3	5289.4	5450.9	5765.7	5917.2	6149.7	6255.9	6081.8	6329.3
0	6.8216	0	7.519	0.93391	7.9888	0	7.7694	15.274	26.334	83.147	124.41	212.84	290.91	500.99	617.72	741.4	1120.1	1289.1	1221.5	1404	1637.2	2287.4	2312.3	2678.3	2792.2	2948.2	2759.8	3266.7	3376.3	3077.6	3401.5	3537.3	3638.9	3770	3994.1	4119	4226.6	4428.2	4514.3	4682.7	4906	4893.5	5014.6	5085.6	5092.5	5331.2	5320.1	5543.7	5599.5
0	0	0	13.405	7.1195	5.1941	17.404	22.027	27.511	32.122	31.755	40.993	56.6	68.727	78.443	118.38	153.19	223.41	343.41	445.51	588.25	763.32	904.85	1143.4	1291.2	1583.4	1763.7	2110.5	2404.8	2844.7	3100	3273.6	3437	3674.2	4010.3	4352.2	4691.6	5093.7	5332.6	5713.3	5939.9	6219.3	6481.9	6549.7	6675.3	6806.2	6923.7	7142.7	7191.2	7270.5
0	0	0	15.718	7.6352	10.984	8.9782	15.532	1.4328	16.696	22.948	51.729	111.19	180.33	298.38	447.97	629.51	858.65	1080.8	1477.5	1845.9	2249.3	2637.5	3049.1	3421	3790.2	3999.8	4588	5001.2	5351.4	5857.2	6142.5	6601.6	7011.2	6775.7	7158.6	7658.1	8219.5	8286.2	8202.2	8479.1	8526.5	8997.2	8894.6	8960.2	8945.4	9187.1	9135.8	9080.1	9006.2
0	8.176	0	9.5601	2.3352	6.7976	0	8.601	18.422	23.741	34.902	51.929	74.496	99.206	111.97	126.24	180.78	256.77	358.23	473.12	590.09	822.29	1024.5	1263.5	1554.7	1807.9	2275.4	2652.3	3007.7	3446.2	3876.7	4180.2	4701.5	5103.2	5653.4	6090.1	6388.7	6740.9	6956.5	7166	7412.7	7546.4	7879.1	8086.3	8325.9	8521.2	8781.9	8830.3	8794.2	9260
0	0	0	10.418	23.743	30.588	40.872	43.466	40.058	46.312	62.305	68.46	91.83	108.46	137.31	209.31	267	387.74	492.55	644.39	767.76	922.89	1053.1	1209.3	1336.3	1500.3	1580.4	1674.1	1836.9	1948.9	2102.2	2034.2	2167.8	2189.2	2355	2479.1	2410.8	2511.3	2653.2	2609	2714.5	2649.6	2691.3	2681.1	2837.9	2598.9	2693.3	2640.8	2854.7	2847.3
0	0	4.4138	1.8776	4.6745	6.4284	12.384	7.5393	12.09	9.8536	44.099	8.372	3.6728	5.8582	22.78	50.524	88.42	143.96	327.62	383.93	493.48	469.23	786.78	981.27	954.04	1351.5	1222.9	1698.9	1355.1	1862.4	1763.3	1828.2	2052.1	2195	2408.8	2446	2634.3	2768.7	2825.9	3033.5	3049.9	3080.2	3264.8	3226.5	3311.2	3395.1	3459.8	3422.5	3469	3585.5
0	0	0	28.295	17.056	23.248	38.408	19.789	34.874	54.289	61.907	105.13	158.18	210.01	273.61	417.4	554.4	719.03	932.06	1189.8	1496	1886.6	2130.6	2585.1	3075.6	3535.3	4102	4610.4	5073.3	5833.3	6522.5	6959.3	7325.1	7652.1	8159.6	8815.4	9067.6	9416.3	9685.9	9971.2	10179	8407.8	8519.9	8701.9	8746.9	8752.9	8795.4	8889.9	8970.9	9009.7
0	0	0	9.0105	18.328	16.919	21.18	45.604	105.49	177.98	303.75	457.68	686.96	959.94	1139	1389.3	1557	1922	2274.3	2150.5	2655.9	2752.9	3045.4	3217.6	3438.2	3263.2	3841.5	4068	4323.3	4630	4435.6	4886.4	4985.4	5173.9	5327.5	5608.8	5962.2	6191	6316.8	6501.9	6584.5	6579.1	6548.5	6613.3	6831.7	6945.8	7013.2	6838.1	6685	6821.4
0	0	0	7.4104	4.3712	14.614	10.531	15.389	0	0	0	0	0	10.018	19.697	49.01	56.997	80.672	108.64	148.95	175.85	201.73	284.62	342.94	496.09	523.63	646.18	804.82	882.31	972.78	1124.1	1481.5	1703.6	1859	2120.7	2270.6	2545.2	2675.5	2799.6	3039.6	3154	3296.9	3379.9	3407.9	3562.2	3503.4	3758.2	3723.5	3626.2	3752.2
0	0	0	11.599	4.1484	2.4427	3.7968	0	0	8.2842	4.1169	0	7.9665	50.201	104.46	202.75	308.8	452.42	565.21	803.18	999.48	1297.2	1532.5	1800.6	2095.8	2351.1	2607.9	3038	3306.3	3565.7	3904.4	4170.8	4448.6	4809.4	5152.5	5662.7	5811.1	6118.3	6158.4	6305.1	6314.5	6337.2	6174.8	6249.4	6488.7	6352.1	6319.8	6288	6351.9	6304.9
0	0	0	3.4064	7.3218	7.1058	7.2236	5.4283	5.6814	12.122	14.429	11.746	10.561	18.447	32.772	76.268	136.37	227.66	340.24	472.49	622.98	796.49	984.94	1140.9	1327.9	1592.6	1760.2	2066.4	2195.1	2570.6	2705.2	2880.6	3024.7	3273.3	3496.1	3765.7	3849.2	4203	4281.7	4435.6	4570.7	4717.8	4835.9	4869.4	4911.9	5089.5	5147.5	5211.2	5211.3	5287.6
0	0	0	2.0231	25.626	32.638	22.002	38.893	34.631	42.299	38.277	48.559	82.063	146.05	238.44	403.4	642.48	854.74	1178.1	1517.2	1854.5	2279.2	2675.6	3157.4	3554.3	4048.5	4405.1	4944.5	5431.7	5902.1	6263.2	6678.4	7184.8	7647.6	8027.7	8510.2	8564.7	8786.2	9138.8	9582.9	9767.6	10000	10301	10473	10533	10743	10819	11024	11091	11085
0	0	0	0.60983	8.0552	8.4879	12.363	36.817	31.946	44.009	44.015	54.679	61.075	67.867	71.517	91.133	112.43	143.22	212.78	253.46	324.86	376.39	532.03	673.71	836.94	1019.9	1206.1	1447.9	1664.1	1778.8	1977.5	2300.2	2651.2	2737.1	3125.6	3379	3366.9	3600.7	3923.8	3909.8	4244.5	4286.9	4474.1	4563.3	4840.2	4699.3	4901.3	4945.7	4903.3	5199.9
0	0	0	2.7674	27.295	14.488	12.685	45.158	34.586	32.353	17.403	26.252	25.568	35.975	36.733	49.16	79.841	92.773	119.67	197.04	268.41	351.26	503.79	669.42	789.35	957.94	1146.7	1333	1490.6	1655.3	1874.8	2009.1	2252.6	2488.1	2669.7	2909.8	3192.3	3513.2	3522.1	3519.3	3630	3581.2	3610.1	3614.8	3634.9	3719.9	3784.1	3777.9	3900.9	3928.1
0	0	0	8.2316	20.952	19.838	13.79	4.8509	31.405	54.74	37.342	33.637	56.934	60.802	96.256	143.05	197.77	296.14	411.31	558.45	691.88	924.62	1117.8	1383.5	1713.9	2048.7	2304.6	2586.7	2946.3	3200.2	3442.6	3694.3	4003.2	4296.2	4527.5	4600.8	4962.9	5127.7	5398.2	5598.6	5812.3	6092.8	6326.7	6469.1	6665.5	6782.3	7043.1	7175.1	7163.1	7184
0	0	0	1.1795	11.732	7.6462	9.407	3.4415	12.722	8.9591	5.5835	13.896	8.0788	15.356	17.975	26.236	42.306	67.626	76.903	119.72	126.36	179.61	230.91	269.24	333.41	390.75	510.84	594.49	715.78	812.73	903.79	1087.4	1184.8	1352.9	1553.6	1673.8	1888.5	2000.5	2111.3	2272.9	2305.4	2387.8	2503.8	2574	2717.3	2797	2896.5	3046	3093.4	3033.5
0	0	0.18247	20.421	15.851	20.49	20.659	31.553	24.828	39.778	37.173	51.589	73.369	137.09	206.38	311.12	476.24	619.91	797.3	1039.2	1278.2	1580.1	1931.3	2313.5	2661.2	2961	3313.5	3791.3	4093.8	3960.9	4225.7	4543.8	5082	5364.8	5530.5	5989.2	6058.6	6360.5	6417.3	6563.1	6833.8	6908.9	6969.3	7282.6	7552.4	7528.1	7535.1	7563.1	7647.9	7528.2
0	0	0	10.525	17.423	10.347	1.0308	6.5441	18.226	37.245	32.352	60.652	122.42	212.94	367.58	573.24	755.17	999.33	1270.6	1607.5	1840.2	2169.6	2567.7	2916.9	3269.2	3546.3	3849.1	4232	4559.7	4872.5	5372.7	5531.9	5855.9	6243.8	6557.4	6664.4	7111.5	7325.4	7583.3	7879	8092.9	8368.6	8497.4	8867.5	8970.7	9121.8	9420.5	9663.8	9808.1	9761.6
0	0	0	11.538	13.391	12.234	29.961	17.875	37.396	25.524	25.751	35.752	32.192	43.641	33.458	56.309	69.619	76.069	96.991	122.95	160.08	199.68	216.88	271.64	311.98	368.75	423.2	485.23	568.76	656.57	763.43	886.85	1006.7	1203.1	1300	1451.8	1641.9	1759.7	1892.1	2066.3	2193.4	2311.6	2200.6	2249.2	2356.6	2354.1	2426.6	2428.5	2573.4	2674.8
0	0	0	8.1833	11.22	3.0541	17.254	16.306	17.482	21.066	20.979	31.451	17.227	17.712	26.284	41.878	66.05	94.351	156.15	194.5	284.45	379.73	486.76	585.6	734.8	902.82	1029.5	1151	1315.5	1371.6	1506.7	1616.1	1708	1803.8	1870.3	1958	2012.3	2162.2	2176.7	2241.3	2268.9	2228.5	2293.8	2333.9	2423.7	2393.6	2426.2	2439.9	2403.6	2465.8
0	0	0	7.1471	11.24	10.669	11.029	8.3161	12.939	15.685	30.22	36.924	71.045	99.041	133.73	205.95	264.31	387.98	479.69	655.15	786.69	966.28	1163.6	1374.9	1612	1825.3	2050.4	2248.5	2365.7	2629.6	2791.9	2907.2	3047.4	3236.9	3366.2	3472.7	3577.4	3710.9	3806.3	3920	3973	3936.8	4141	4221.2	4238	4278.9	4316	4367	4369.3	4370.6
0	0	0	18.46	22.428	4.4231	6.4894	47.545	0.01103	25.112	39.391	49.319	64.234	79.361	44.092	47.487	82.938	98.211	148.52	257.72	398.24	466.01	550.42	769.74	970.34	1139.7	1283.3	1483.1	1649.3	2015	2095.8	2512.6	2693.7	2955.9	3455.2	3698.7	4176.2	4469.4	4813.9	5014.7	5400.2	5545	5738.1	6052.2	6018.1	6257.2	6449.6	6469.8	6587.7	6722.7
0	0	0	8.3875	17.753	12.221	17.116	20.526	24.568	27.607	37.431	69.371	107.19	173.62	238.35	367.03	561.78	745.71	929.45	1216.8	1483.8	1770.4	2086.7	2426.1	2758.2	3197.8	3542.1	3919.2	4281.7	4855.7	5000.7	5427	5696.1	5835.9	6313.8	6704.1	7097.9	7864.3	8282.6	8563.1	8792.6	9018.6	9206.6	9355	9582.6	9701.8	9956.9	10220	10296	9780.8
0	0	0	5.3467	4.8072	13.022	10.823	10.003	12.307	12.732	19.261	19.095	48.913	88.77	147.45	229.61	326.68	459.67	582.35	734.4	913.96	1061.8	1255.5	1435.5	1575	1735.8	1948.2	2113.7	2289.5	2444.2	2646.2	2854.1	3033.3	3181	3309.2	3459.5	3616.9	3819.9	3913.5	4046.5	4103.3	4264.7	4326.9	4395.5	4494.2	4546.1	4546.7	4687.5	4730.7	4771.5
0	0	0	13.263	13.221	26.305	14.805	13.174	8.4365	25.413	2.1089	13.687	26.109	49.192	72.088	110.31	156.4	219.71	283.21	409.14	489.93	601.73	743.94	925.01	1113.4	1253.4	1451.1	1605.2	1764.9	1905.1	2111.6	2267.2	2364.8	2501.4	2607.2	2762.4	2930.7	3078.6	3242.2	3259.9	3370	3426.4	3439.1	3445.8	3588.6	3592.3	3543.9	3452	3363.3	3431.2
0	0	0	0	0	39.769	31.874	0	0	0.028198	14.969	12.242	25.224	24.705	49.096	49.477	122.04	229.58	355.65	542.83	722.29	967.17	1264.9	1587.2	1907.8	2159.3	2532.2	2982.5	3288.2	3696.1	4014.2	4356.1	4571.8	4786.1	5026.8	5072.2	5247.5	5445.9	5582.6	5677.5	5724.1	5756.4	5713.3	5989.9	5952.1	5971.2	6162	6222.6	6216.6	5973.3
0	0	0	6.8335	8.5233	7.838	16.956	23.569	25.596	27.781	25.219	29.338	15.415	24.812	32.938	37.426	48.745	86.579	129.54	183.51	318.63	449.36	635.54	834.18	1068.8	1324.6	1554.5	1856.8	2178.1	2385.8	2723.2	3106.7	3354	3691.4	4138.9	4473.6	4855.9	5106.4	5317.3	5543.3	5670.2	5667.5	6057.1	6068	6197.3	6313	6373.1	6576.6	6639	6624.7
0	0	0	6.1323	2.1441	6.9115	5.3481	17.091	4.7862	9.1627	11.464	13.531	4.4735	4.7615	6.9301	3.6667	0	1.6371	8.6022	3.6556	9.059	10.15	39.524	53.607	124.64	169.05	227.46	290.08	399.25	502.16	597.37	716.9	855.96	966.75	1067.5	1234.7	1357.8	1541.7	1649.6	1717.7	1826	1933.9	1993.5	2054.1	2127.8	2148.7	2255.4	2213.8	2270.9	2283.7
0	0	0	6.377	11.289	10.005	12.378	7.6869	14.298	14.22	11.097	42.7	52.701	93.586	128.39	202.55	292.07	429.39	569.29	735.24	950.39	1254.6	1493.1	1770.8	2050.9	2355.2	2743.6	2991.1	3362.5	3580.7	3753.4	4064.3	4277.3	4497	4619.2	4807.4	5053.9	5169.8	5400.7	5461.5	5637.4	5684.1	6896	7055.4	7103.1	7341.9	7371.4	7317.1	7398.4	7469.6
0	0	0	15.33	25.107	4.1692	6.2932	15.814	31.71	40.809	70.24	69.849	116.42	166.63	195.45	284.7	456.35	614.46	845.47	1093	1349.7	1712.8	1983.7	2321.2	2632.7	2984.5	3414.8	3547.8	4014.7	5417.7	5754.2	4948.5	5249.9	5668.8	6040.1	6190.6	6354.7	6528.8	6779.5	7069.2	7319.8	7464.5	7555	7606.7	7580.9	7604.5	7605	7559.7	7573.8	7571.4
0	13.171	0	0	8.642	4.4062	7.0605	10.783	18.371	23.011	31.283	44.25	68.267	105.41	145.2	191.62	248.39	306.91	419.35	563.75	682.46	830.69	995.34	1154.7	1364.8	1579.1	1762	2000	2276.3	2425.7	2583.9	2733.3	3093.4	3161.7	3287.6	3571.2	3692.8	3835.2	4027	4169.1	4503.8	4507.5	4644.3	4735.2	4771.2	4798.1	4823.4	4831.9	4813.2	4843.1
0	0	0	1.3901	10.127	16.515	13.912	20.109	29.268	27.067	35.823	42.37	64.032	82.477	123.14	170.18	245.87	396.61	411.59	505.6	587.83	815.68	980.92	1211.5	1462.9	1568.1	1675.7	1901	1939.4	2037.5	2424.9	2718.1	2852.6	3000.5	3194.8	3366.1	3591.6	3685.1	3797	4010.2	4098.4	4123.5	4136.9	4252.3	4408.6	4500.9	4616.9	4593	4700	4718.6
0	13.747	0	12.822	12.497	25.274	13.148	36.18	29.499	34.782	44.77	39.782	77.237	160.88	271.88	442.96	617.06	885.43	1169.2	1498	1537.1	1895.3	1876	2365.5	3027.6	2950.7	3100.8	3444.7	3419.6	3666.2	3893.9	4213.9	4449.5	5721.3	6106	6713.3	6972.8	7284	7564.5	7696.8	7874.6	8093	8273.2	8359.7	8511	8565.5	8746.3	8879.2	8802.2	8962.8
0	9.7702	7.2317	0	0	11.389	0.89534	9.9249	6.0125	10.792	23.723	20.254	29.528	29.721	39	40.486	61.017	61.907	120.24	139.27	142.07	168.88	204.92	276.33	256.68	291.21	338.34	406.88	514.38	700.31	829.34	858.32	994.33	1157.7	1344.5	1504.9	1636.3	1718.8	1933.8	2075.3	2295.7	2405.1	2530.6	2637.3	2653.6	2801	2840.5	2863.2	3010.6	3030.6
0	0	0	11.185	14.303	11.178	20.307	14.346	18.928	17.585	14.909	17.533	26.429	29.945	43.721	47.893	67.425	93.862	130.51	186.63	293.73	426.24	551.28	666.58	869.73	1061.8	1268.8	1510.1	1691.8	1863.6	2088.3	2268.9	2548.4	2736.1	2871.2	3140	3322.8	3628.2	3719.2	3919	4158.5	4275.8	4408	4443.7	4649.6	4673.3	4815.3	4825.7	4927.5	4901.2
0	0	0	20.886	12.68	19.287	32.118	28.344	25.128	12.862	17.18	12.438	11.644	28.592	30.544	39.085	52.624	43.93	59.373	65.772	99.632	135.33	182.26	222.76	312.32	388.5	444.46	600.93	652.4	810.61	882.9	1037.7	1048.4	1164	1304.1	1491.7	1642.2	1840.8	1936.4	2081.4	2208.5	2354.4	2529.1	2576.9	2729.8	2793.5	2835.5	2918.7	2929.3	3037.4
0	0	0	4.206	8.6961	15.193	14.278	20.634	13.772	15.214	4.5492	5.3906	21.063	67.791	99.263	145.35	196.96	257.77	334.98	480.45	646.02	852.79	1150.1	1562.5	1975.1	2414.2	2958.4	3562.3	4202.2	4877.9	5316	6037.6	6881.9	7671.8	8436.6	9425.3	9871	10561	11212	11679	12181	12447	12959	13149	13370	13650	13866	13964	14101	14305
0	0	0	8.6457	13.98	18.806	24.96	24.277	33.776	14.358	52.309	57.963	95.457	127.07	141.81	190.43	181.32	223.31	320.11	431.46	549.7	723.7	935.9	1169	1345.6	1692.3	1829.2	2099	2371.3	2798.1	3086.1	3434.5	3752.5	4024.5	4378.3	4900.8	5152.5	5475.2	5649.2	6009	6191.4	6594	6685.1	6657.7	6970.1	7083.9	6982.6	7243.9	7327	7407.5
0	0	0	4.0323	0	10.55	19.88	30.382	71.353	124.15	197.78	277.91	383.47	497.55	641.02	763.21	969.12	1104.4	1243.6	1390.8	1566.7	1721.5	1841.4	1931.5	2041.9	2063.6	2164.3	2224.7	2310.8	2386.6	2418	2471.4	2478.9	2561.3	2673	2714.3	2730.2	2774	2799.3	2737.3	2789.8	2818.6	2900.3	2901.4	2935.5	2926.3	2968.5	2946.6	2974.5	3024.5
0	5.1605	0	5.9519	9.6895	4.5316	0	0	1.7902	7.8617	0.99996	3.4025	9.0937	20.177	75.029	173.77	276.79	395.05	515.51	658.62	840.29	1056.9	1270.5	1551.5	1725.9	1948.9	2116.6	2377.5	2575.3	2811.6	2999.1	3178	3295.4	3445.7	3587.8	3772.3	3951.5	4143.1	4228.8	4415.3	4589.8	4768.8	4850	4930.4	4996.8	5072.5	5141.4	5109.9	5256.7	5308.3
0	0	0	36.288	35.42	43.687	53.996	60.379	57.308	52.333	74.346	72.901	84.809	119.51	131.57	191.24	251.88	320.55	426.3	571.18	683.45	849.39	973.39	1294.7	1486.5	1783.2	1894.8	2344.7	2724.5	3119.3	3524.2	4025.7	4436.7	4959.7	5565.2	6143.9	6665.2	7022.6	7578	8147.5	8358.3	8853.2	9123.2	9260.1	9200.2	6909.7	7145.8	7361	7346.2	7414.1
0	0	0	7.034	13.107	14.962	23.705	12.653	13.892	17.608	11.514	15.613	14.939	36.319	57.464	88.525	130.45	176.45	270.8	362.03	530.53	654.31	823.52	1001.9	1201.4	1400.5	1715.1	1915.5	2146.7	2351.8	2552.2	2846.1	3182.6	3387.9	3674.4	3970.6	4141.5	4348.2	4555.3	4843.3	4901.2	5066.7	5126.1	5203.7	5341.9	5435.3	5393.7	5443.9	5431.1	5486.2
0	5.387	0	13.173	5.722	8.3074	0	1.9053	3.7053	18.52	52.261	88.634	184.88	254.99	356.31	473.86	631.59	763.93	910.79	1054.1	1203.5	1320.9	1596.2	1790.2	1992.2	2272	2611.2	2783	3036.6	3274.1	3500.2	3674.6	3918	4270.6	4491.4	4756.5	4841.8	4924.6	5048.8	5270.9	5318.7	5380.2	5491.5	5537.3	5723.8	5666	5701.7	5617.5	5808.8	5738.6
0	0	0	6.82	11.209	12.745	6.7619	11.419	14.628	21.471	23.361	28.185	37.318	33.165	44.109	54.563	62.01	78.618	81.061	100.15	111.96	152.25	162.96	210.13	244.64	323.93	352.96	472.23	574.77	698.59	719.65	901.28	786.96	1182	974.68	1462.8	1611.3	1679.1	1821.3	1958.3	2058.9	2170.6	2245.5	2206.7	2275.4	2336.1	2402.3	2450.1	2508.5	2546.3
0	0	0	5.428	10.185	8.6967	8.1661	0	8.4112	3.6064	19.244	10.824	28.982	26.931	53.743	72.635	134.45	191.67	264.73	338.92	426.89	492.27	588.75	680.36	742.78	861.34	1002.3	1138.9	1279.9	1458.7	1600.6	1762.4	1879.3	2103.5	2337.1	2593.3	2800.9	2928.7	3201.3	3424.3	3537.9	3600.9	3734.5	3862.4	3997.2	4102.5	4248.7	4311.7	4293.8	4263.2
0	0	0	1.3605	19.077	0	33.826	29.791	38.132	27.842	31.414	42.465	48.05	73.434	95.372	124.01	132.12	188.61	248.42	375.79	498.61	650.39	871.25	1073.9	1328.2	1639.3	1860.2	2106.5	2333.4	2700.7	3014.7	3304.2	3741.9	3966.9	4170.8	4610.6	4888	4859.6	5357.9	5547.6	5553	6049.2	6099.2	6122.6	6294.4	6380	6700.3	6002.5	5704.5	5915
0	0	0	13.815	6.0655	17.214	16.253	25.623	26.393	21.453	45.549	66.345	108.88	170.13	213.39	296.97	244.75	403.56	536.94	776.39	967.72	1036.6	1402	1501.7	1770.9	1941.2	2256	2419.1	2648	2998.3	3196.8	3422.4	3841.4	3889.8	4283.7	4821.6	5001.8	5183	5449.4	5808	6003.3	6082.7	6350.5	6581.5	6607.2	6799.2	6819.2	6891.8	6976.9	7027.5
0	0	0	4.7543	15.762	17.064	20.374	24.508	16.466	28.935	20.856	29.234	31.597	50.499	66.372	127.45	188.2	313.79	433.29	584.57	753.67	955.91	1162.4	1418	1726.6	1967.9	2256.8	2559.5	2846.5	3185.6	3508.2	3938.2	4262.6	4604.5	4959.3	5504.5	5785.7	5889.7	6377.4	6554.4	6577.1	6711.7	6844.3	6782.3	6926.7	6962	7131.3	7125.1	7186.7	7375.5
0	0.69404	0	8.3187	4.6155	4.1124	1.0814	13.508	5.3645	0	14.183	2.8631	13.761	31.172	13.158	30.347	36.708	54.495	74.204	114.85	169.11	245.88	312.74	365.43	405.4	452.1	503.46	570.37	615.12	668.62	753.72	888.73	999.08	1136	1250	1476.5	1567	1651.5	1779.3	1951.8	2140.3	2328.8	2486.9	2588.9	2649.1	2719.8	2785	2816.5	2900.4	2823.4
0	0	0	2.1962	10.349	8.0991	5.6341	13.739	12.978	15.314	35.75	64.003	101.54	153.33	215.59	322.01	463.06	600.09	721.02	886.39	1054.8	1236.5	1428.8	1657.4	1768.9	1974.5	2110.5	2239.7	2397.7	2553.8	2630.7	2835.5	2851.9	2938.3	2986.9	3138.7	3142.6	3178.1	3203.5	3260.1	3268.7	3316.4	3335.5	3339.3	3171	3285.4	3348.9	3406.2	3419.3	3367.7
0	1.0177	0	0	8.1095	13.696	9.7318	0	0	8.9687	4.91	0	8.4273	1.8691	4.4008	1.4606	3.5825	0	3.1039	1.805	11.867	47.045	59.928	67.338	90.891	92.526	106.49	163.92	217.18	324.08	389.6	419.99	491.06	746.86	758.17	828.89	986.41	1059	1185.2	1284.4	1363.2	1468.7	1542.6	1615	1681.5	1773.9	1760.5	1923.4	1895.6	1911.7
0	0	0	0	14.738	17.39	28.5	36.877	38.172	52.267	46.124	55.956	56.001	113.74	126.04	151.47	217.76	285.53	360.94	463.37	600.09	713.74	915.38	1096.8	1327.1	1731.2	2022.9	2310.5	2657.9	2794.4	3639.4	3898.2	4251.2	4548	4942.1	5205.7	5375.7	5694.9	5898.7	6001.1	6288.4	6525.9	6789.1	6776.5	6981.1	7173.2	7152.3	7096.2	7141.3	7413.3
0	0	0	21.091	31.756	25.153	40.651	53.844	44.839	82.557	90.693	171.07	227.63	340.21	516.6	659.86	858.81	1024.6	1153.8	1546.1	1647.6	1928.8	2133.4	2415.2	2691.9	3058.8	3374.6	3627.2	3973.1	4114	4524.8	4765.7	5078.6	5498.6	5713.1	5916.2	6147	6284.9	6691.2	6957.9	7135.5	7176	7599.5	7676.5	7783.5	7345.1	7363.3	7512	7647.8	7525.1
0	0	0	0	18.878	12.687	18.586	18.095	30.001	31.334	39.338	67.704	141.03	254.39	409.95	665.13	962.22	1307	1674.3	2133.4	2581.1	3129.3	3452.8	4018.3	4462.9	5116.2	5424.1	5951.9	6316.1	6960.5	7378.5	7882.3	8269.7	8516.4	8802	9260.5	9689.2	10062	10302	10661	10918	11182	11365	11614	11873	11660	11927	11773	11915	11980
0	0	0	0	11.986	12.383	30.32	27.422	24.604	17.775	39.301	76.789	153.56	246.55	387.31	498.89	826.72	1061	1313	1698.9	2111.2	2548.2	3076	3012.6	3849.7	4180.3	5123.1	5651.4	6138.2	6611.6	7218.1	7750	8298.3	8608.6	9184.1	9588.8	9982.7	10254	10723	11131	11022	11230	11476	11646	11814	11934	12058	11960	11828	11591
0	0	0	12.675	14.874	28.808	28.364	37.952	66.834	59.136	118.52	194.11	371.64	599.14	866.75	1189.5	1642.9	1906.2	2392	3007.1	3601.8	4295.5	5088.8	5864.7	6631.4	7543.2	8363.1	9180.7	9910.3	10753	11452	12118	12798	13711	14642	14982	15826	16340	16662	17234	17822	18263	18479	18453	18759	19355	19327	19571	19741	20050
0	0	0	5.4543	7.5128	10.049	11.728	7.9628	17.677	13.091	15.065	17.665	2.1813	5.3203	5.9934	19.734	24.503	40.214	70.27	104.82	150.96	187.41	276.41	372.33	493.97	657.89	786.29	932.38	1079.6	1272.6	1470.1	1677.9	1894.9	2106.9	2346	2534.5	2734.2	2859.5	3042.8	3124.7	3384.2	3313.8	3560.1	3585.7	3505.7	3620.8	3697.2	3488.1	3586.3	3544
0	0	0	9.2741	8.6697	4.5839	9.6006	13.169	20.201	26.066	38.152	28.018	26.006	27.049	36.104	45.728	60.573	96.471	149.46	202.04	311.84	445.59	556.38	713.4	891.92	1001.8	1183.6	1315.1	1247.7	1365.9	1487.2	1573.7	1666.4	1768.2	1972.8	2116.6	2209	2315.8	2435.5	2533.1	2579.8	2722	2854.5	2919.9	2993.8	3032.5	3165.7	3209.3	3209	3305.8
0	0	0	0	19.407	18.064	23.336	26.485	38.567	37.119	60.142	84.949	149.02	238.74	351.85	440.74	566.55	648.81	735.65	908.72	1014.1	1164.4	1311.5	1539.2	1634.8	1785.4	1937.2	2092.8	2265.5	2502.8	2607.6	2740	2851.7	3028	3076.5	3206.9	3342	3573	3742.9	3596.7	3785.7	4006.8	3985.9	4022	4084.6	4153.2	4238.5	4277.9	4377.1	4334.7
0	0	0	0	19.394	22.839	35.9	47.583	80.871	146	196.43	272.23	370.05	460.29	566.43	690.52	825.14	944.99	1127.4	1270.1	1437.1	1639.9	1809.7	1905.2	2060.5	2256.2	2426.5	2560.6	2593.4	2755.1	2900.1	3079.5	3181.8	3143.4	3297.6	3458.8	3564.6	3580.1	3681.5	3797.5	3830.6	3914	4078.2	4099	3882.8	4020.8	4210.9	4216.2	4297.3	4093.9
0	0	0	0	9.9891	22.348	27.794	25.596	27.402	21.624	20.165	31.997	36.999	56.009	95.924	155.15	240.27	306.54	450.79	537.8	710.56	822.73	1011.9	1193.2	1339.2	1518.9	1689.6	1994.4	2345	2062.8	2806.5	2590.5	3086.8	2898.3	3148.1	3222.7	3354.9	3586.5	3773	3977	3965.4	4132.6	4230.3	4305.9	4477.5	4086.7	4025.1	4120.4	4103.6	4202.6
0	0	0	14	15.156	13.524	4.2596	29.958	98.729	194.32	337.13	539.56	758.52	1032.9	1385.6	1707.3	2123.2	2623.1	3024.2	3714	4284.3	4815.9	5556.1	6068.1	6631.1	7101.8	7664	7964.2	8293.5	9530.3	9430.4	9534.4	9913.5	10480	10677	10901	11473	11930	12210	12213	12647	13104	13375	13357	13957	14131	14155	13981	14453	14612
0	0	0	13.07	5.4203	26.837	21.655	2.4292	5.9538	0.85821	0	1.9765	2.3523	13.747	13.274	17.922	23.98	35.552	49.209	72.572	78.233	127.77	171.79	227.62	275.94	343.83	415.8	514.23	623.53	729.94	922.93	1130	1247.1	1365.1	1496.4	1744.3	1924.2	2103.3	2273.7	2384.2	2465.3	2602	2697.7	2764.7	2851.8	2978.2	3019.3	2943.3	2887.6	2977.7
0	0	0	3.4236	9.4193	4.6365	11.92	7.5685	13.895	16.935	8.8734	8.0276	0	10.442	3.8523	22.619	30.1	56.057	81.216	130.63	180.96	246.08	343.38	448.1	550.15	688.12	839.01	981.78	1108.5	1266.5	1369	1566	1694.7	1935.9	2056.5	2190.3	2406.2	2467.4	2536.3	2748.8	2749.9	2840.1	2927.2	2936.6	3058.2	3105.1	3129.8	3172.2	3197.2	3201.8
0	0	0	1.8535	17.45	27.744	26.536	42.534	32.45	40.616	48.239	50.963	38.54	48.131	58.387	66.127	68.005	54.66	79.925	98.982	136.45	159.44	235.07	346.8	466.35	608.16	771.43	914.11	1064.3	1247.2	1429.9	1535.7	1647.6	1824.6	1941.2	2079.3	2220.1	2395.5	2514.1	2645.3	2784.8	2886.6	3046.1	3019.9	3017	3088.6	3222	3309.3	3354.7	3324.4
0	0	0	18.688	16.538	20.803	2.9754	17.452	16.539	14.343	0	0	0	22.295	54.025	121	169.6	240.08	301.59	376.27	470.64	576	646.84	851.76	908.35	925.83	1121.8	1300.2	1445.4	1588.2	1827.5	2040.7	2256.3	2479.3	2749.9	3116.7	3257	3572.1	3744.5	4065.6	4181.3	4489.4	4610.9	4614.4	4580.7	4902.5	4848.7	4978.1	5333	5379.1
0	0	0	17.053	20.739	26.627	21.976	29.633	19.3	11.076	35.176	32.558	53.998	52.122	81.368	126.59	155.09	191.24	320.62	462.74	646.94	893	1102.9	1410.3	1715.1	2127.5	2489.4	2864	3319.1	3787.3	4197.4	4462.1	4941.9	5430.6	5920.9	6319.4	6818.3	7210	7961.9	7854.6	8600.2	8905.2	8348.9	8364.3	9015.2	8863.8	8966.5	8946.1	9115.9	9278.5
0	0	0	11.879	4.9952	18.269	17.877	32.992	27.294	23.344	44.987	50.532	64.047	117.46	175.87	269.35	355.83	521.32	729.34	925.04	1275.9	1612.3	1836.4	2297.9	2768.7	3221.8	3170.8	4095.1	3770.6	4012.4	4252.9	4799	4919.1	5159.7	5712.7	6001.5	6224.7	6710.6	7133.3	7377.1	7483.8	7779.8	7855.7	8098.3	8285.9	8443.4	8620.7	8612.3	8931.9	8941.1
0	0	0	3.0326	15.054	12.58	18.386	19.39	50.017	71.623	134.89	218.86	287.22	425.04	526.09	742.76	919.6	1174.1	1395.1	1970.2	1933.2	2221.7	2965.1	3318.9	3747.3	4182	4390.1	4816.4	5311.1	5472.2	5807	6244.8	6714.5	6877.1	7240.1	7510.8	7692.8	8095.9	8277.8	8327.2	8535.7	8491.6	8910.7	9131.2	9268.1	9279.9	9482.4	9754.7	9779.3	9697.4
0	0	0	0	10.185	20.34	34.495	37.304	41.658	50.626	94.187	166.34	263.38	401.87	543.46	704.93	775.04	872.18	1014.4	1337.7	1392.4	1619.2	1693	1808.8	2016.6	2029.6	2174	2049.1	2266.9	2214	2567	2375.5	2475.2	2551.3	2690.9	2830.4	2936.5	2983.9	3005.4	3136.3	3202.8	3331.3	3383.4	3446.7	3398.7	3556.1	3534.4	3552.2	3576.9	3646
0	0	0	10.733	9.2649	25.477	5.125	18.028	21.903	13.019	0	0	0	7.0057	15.612	15.292	11.491	12.549	11.576	17.081	31.951	69.378	137.12	193.82	231.02	286.82	353.25	451.08	557.28	643.88	746.1	784.04	970.21	1063.9	1217.5	1388.8	1503.2	1596.2	1716.8	1781.5	1895.6	1932.4	1933.4	1965.8	1947	1974.9	2091.1	2072.7	2009	2195.3
0	0	0	0.30115	11.094	5.8478	10.805	7.9278	12.811	16.77	11.254	19.455	19.865	35.801	89.785	145.81	220.24	285.74	394.45	501.56	597.81	740.62	900.38	1032.3	1101.3	1198.5	1349.9	1524.3	1633.1	1230.3	1300	1377.4	1466.7	1501.4	1551	1597.9	1716.9	1783.4	1853.6	1910.6	1999.4	2126	2190.4	2210.9	2231.6	2295.2	2342.4	2321.5	2347.3	2367.4
0	0	0	4.1853	23.477	8.1306	20.127	13.904	10.394	10.116	13.372	17.701	20.379	20.602	30.304	33.988	48.403	45.559	107.85	156.15	248.25	317.13	444.3	551.61	768.15	887.27	1214.2	1380.2	1770.5	2012.4	2152.6	2168.4	2274.7	2628.1	2871.8	3054.3	3091.8	3550.9	3565.8	4394.7	3876.8	4041.1	4208	4333.4	5349.2	5494.6	5675.5	4929.4	5007.3	5035.3
0	0	0	8.0197	17.946	27.492	16.322	20.321	23.93	17.087	18.712	6.1548	15.296	16.87	32.339	54.537	88.658	156.17	233.83	328.35	457.99	607.48	761.39	929.16	1085.9	1339.5	1402	1925.6	2170.2	2340.1	2559.2	2832	2745.5	3004.6	3292.7	3595.1	3820.2	3962	4145.3	4364.2	4581.6	4707.2	4897.2	4938.8	5145.7	5207.5	5309.3	5415.9	5449.7	5534.1
0	5.8408	0	3.6462	6.8599	8.4477	11.594	1.9618	20.288	10.423	1.0168	3.8009	15.347	83.685	158.59	278.52	433.71	641.04	840.02	1137	1436.5	1803.6	2188	2642.8	2920.1	3457.4	3822.4	4132.5	4590.8	5040.9	6018.9	5583.5	5956.8	6454.8	6592.4	6922.9	7452.3	7674.5	7860.8	8322.1	8417.2	8772.8	9063.6	9192.6	9221.6	9145.1	9439.9	9544.7	9386.2	9348.5
0	0	0	26.599	2.5187	15.63	31.066	0	0	4.3409	0	0	0	0	0	16.131	25.142	61.197	171.2	238.42	250.1	375.18	484.34	667.11	851.5	1013	1166.5	1267.9	1526.9	1730.9	1903.4	1992.8	2366.2	2618	2838.4	3108.6	3263.5	3446	3689.2	3701.8	3858.4	4002.2	4185.7	4246.9	4265.3	4339	4338.3	4346.9	4505.5	4553
0	1.5552	5.6622	4.7207	9.8591	0	1.5795	0	5.4555	12.391	9.5198	12.894	11.344	27.498	70.09	116.27	154.61	208.39	254.3	338.69	383.76	515.88	684.71	909.42	1126.4	1370.9	1612.1	2008.2	2377.4	2520.4	2914.6	3307.2	3796.4	4111.5	4721.2	4908.5	5234	5640	5911.9	5972.1	6088.5	6328.1	6596.5	6516.4	6791.2	6918.6	7089.5	6993.6	6950.7	7108.1
0	0.12519	0	10.842	5.0428	14.598	4.9349	11.499	9.1521	8.2107	13.693	5.6907	13.959	13.371	2.3552	6.7639	29.488	67.68	139.5	234.53	377.78	560.42	775.75	1000.5	1258.3	1545.7	1905.7	2231.6	2594.6	2986.3	3433.7	3837.1	4265.8	4690	5061.6	5437.6	5843.4	6101.8	6385	6715.3	6903.9	7140.1	7509.3	7592.6	7804.7	7945.4	8001	8001.5	8238.3	8132.1
0	0	0	12.821	7.5475	12.53	12.826	13.943	46.102	39.105	50.018	20.026	64.065	71.991	71.173	89.901	111.22	172.83	206.72	247.85	364.87	476.9	538.49	608.19	723.95	850.19	1033.9	995.8	1188.3	1207.7	1579.8	1769.7	1902.9	2051.6	2318.3	2443.2	2630.3	2746.2	2924	2897.4	3070.8	3042.3	3258.5	3188.2	3272.5	3356.7	3356	3412.6	3471.3	3473.8
0	0	0	4.8572	12.402	13.385	23.793	22.685	33.084	32.836	39.014	44.054	46.886	82.008	98.607	117.55	139.59	168.8	213.46	250.47	278.59	305.59	358.8	400.65	393.05	452.24	499.44	525.7	601.53	752.78	823.53	1025.1	1126.1	1232.2	1366.9	1501	1650.2	1857.8	1893	2022.7	2153.5	2288.3	2359.5	2702	2513.5	2498.6	2666	2677.6	2721.9	2747.6
0	0	0	1.8199	11.465	4.7556	18.593	17.335	12.939	18.077	10.71	23.533	19.219	14.215	9.8023	11.825	20.185	15.643	46.439	84.821	154.29	211.63	319.15	411.01	509.96	615.26	715.85	867.39	1018.8	1145.1	1215	1312.7	1427.8	1550.8	1694.3	1763.3	1788.3	1910.1	2078.3	2144.7	1989.3	2165.1	2244.2	2206	2265	2296.6	2212.1	2362	2402.9	2362.5
0	0	0	6.9267	0.99197	15.982	15.67	14.942	30.415	31.224	31.871	27.533	37.849	33.724	36.127	45.105	36.614	43.989	36.639	40.251	67.251	100.38	156.66	205.68	287.34	392.37	517.94	623.1	745.23	875.09	1016.9	1189.7	1364.1	1505	1654.8	1767.5	1981.8	2099.9	2183.1	2376.6	2448.7	2554.1	2697.2	2286.6	2390.4	2872.8	2992.9	3066.4	3061.8	3082.4
0	0	0	6.0184	16.082	36.084	34.735	29.911	39.449	44.831	79.113	101.95	160.05	213.1	313.05	424.5	590.49	776.69	991.61	1222.8	1506	1796.1	2076.9	2401.8	2961.5	3220.7	3826.1	4281.1	4743.1	5111.2	5702.3	6154.7	6834.5	7436.3	7937.7	8373	8746.9	9174	9168	9514	9568.3	9691	9862.5	9872.8	9915.5	10090	10155	9898.1	9795.5	9567.2
0	0	0	0.015462	5.9567	20.639	22.239	24.598	20.291	17.699	46.864	60.387	104.59	166.13	273.23	395.72	574.85	776.93	1048.7	1339.6	1717.9	1954.2	2349.8	2683.8	3096.5	3509.1	4032	4330.6	4577.5	5264.9	5483	5820.6	6128.1	6666.1	6948.6	7162.8	7426	7562.3	7721.6	7957.8	8086.1	8240.6	8451.4	8521.3	8769.9	8814.8	8808.7	8976.1	9009.7	8852
0	0	0	9.0857	16.635	20.188	10.35	20.793	0	0	0	2.7991	17.478	91.131	135.61	198.18	241.17	330.13	470.25	723.47	636.81	1004.3	1157	1290.9	1437.9	1241.6	1546.9	1628.4	1763.1	2295	2533.2	2780.1	3199.8	3437.7	3779.9	4005.8	4318.8	4496.3	4794.7	5079.9	5194.7	5340.1	5492.9	5623.8	5568.8	5687	5910.9	5837.7	5845.6	5943
0	0	0	15.48	16.546	34.712	17.495	24.075	35.768	37.486	54.629	42.472	64.558	77.843	99.097	135.59	177.61	234.99	327.7	457.76	581.48	749.56	937.53	1105	1264.3	1410.1	1575.4	1972.2	2131.8	2344.6	2648.9	2599.1	2861.7	3116.8	3278.9	3578.4	3918.6	4104.3	4287.8	4490.4	4756.8	4893.5	5116.1	5275.8	5347.5	5369	5594.8	5584.2	5756.7	5623.1
0	0	0	7.0885	21.5	16.386	20.827	22.683	35.271	36.06	38.292	34.336	38.136	39.193	28.407	28.729	24.006	42.614	65.409	86.234	154.37	211	305.36	385.94	495.41	613.97	747.59	800.54	903.71	974.96	1144.6	1279.5	1400	1542	1656.2	1785.7	1911.6	2108.4	2232.7	2188.4	2277.5	2344.8	2476.5	2530.8	2549.7	2596.5	2670	2873.1	2869.5	2968.8
0	0	0	15.084	16.552	0	17.816	8.3888	12.469	0	25.762	8.6062	11.912	29.349	14.178	14.252	37.388	59.39	123.51	215.46	332.75	471.33	631.29	820.09	979.13	1208.6	1354.5	1598.6	1805.9	2185.9	2451.9	2676.2	2818.3	3026	3299.9	3685.8	3914.8	4044.2	4147.5	4560.6	4938.2	5199.1	5304.8	5460	5633.1	5687.9	5659.9	5896	5927.7	6050.2
0	0	0	10.977	16.289	5.61	21.216	30.065	25.629	40.296	46.79	39.565	73.68	113.56	164.15	210.41	395.07	527.59	697.66	883.41	1019.7	1195.6	1410.1	1563.1	1663.9	1908.4	1980.4	2229	2335.9	2597.9	2716.9	2848.9	2922.3	3057.6	3571.1	2956.3	2983.7	3001.9	3148.3	3274	3343.9	3384.1	3554.2	3706.2	3769.3	3445.4	3502.9	3545.5	3567.5	3585.8
0	0	0	18.099	18.736	18.786	31.352	30.987	24.869	36.041	30.404	48.23	68.772	89.42	92.592	153.03	211.56	342.98	424.13	604.51	797.84	976.07	1189	1504.2	1725.7	2099.4	2272	2749.8	3161.7	3597.4	3825.4	4182.8	4463.7	5022.8	5337	6026.2	6079.3	6252.7	6438.7	6947.2	7537.5	7743.8	7928	8366.6	8270	8230.7	7224.2	7578.3	7629.3	6957.8
0	0	0	0	36.971	32.861	37.926	26.718	49.787	51.574	62.101	84.828	93.138	117.76	153.31	209.69	274.51	371.98	470.7	618.37	819.7	1096.4	1388.6	1570.8	1841.9	2116.9	2389.3	2692.6	2485.9	2650.3	2767.5	2954.9	2958.2	3160.3	3373	3410.8	3584.3	3669.7	3725	3755.9	3736.8	3858.9	3866.6	3845.9	3944.1	3937.6	3988.4	4039.4	4121.2	4123.2
0	9.5605	10.341	0	0	21.044	13.912	13.433	23.553	28.586	23.807	27.966	25.796	20.429	34.093	63.516	128.81	210.49	288.8	375.29	476.54	569.06	728.06	892.3	1076	1279.1	1457.1	1668.2	1771.6	2022.7	2225.9	2471.2	2583.8	2740.9	2975	3098.4	3252.2	3435.4	3500.5	3580	3609	3769.2	3822.5	3816.8	3834.9	3837.6	3910.2	4015.7	3948.2	4065.3
0	0	0	0	4.2749	15.219	22.302	19.279	20.64	16.141	22.84	24.923	16.532	27.325	20.773	36.13	40.606	36.217	40.026	75.313	70.616	132.21	143.88	197.55	203.39	267.62	339.67	422.13	516.91	633	750.08	862.93	906.32	1059.4	1259.9	1451.7	1541.6	1692.3	1804.5	2001.7	2148.2	2248.1	2328	2381.8	2352	2479.5	2614.3	2549.2	2632.7	2665.9
0	0	0	6.0393	8.1848	12.292	15.415	14.894	16.974	17.356	19.741	17.742	13.546	19.997	25.738	26.326	37.177	59.515	103.93	153.25	216.11	298.04	376.31	453.65	498.66	627.43	703.92	772.24	869.45	952.31	1055.7	1120.1	1244.6	1375.6	1487	1546.2	1700.5	1793.6	1833.5	1914.4	2006.4	2040.3	2116.3	2140.2	2257.4	2249.8	2305.7	2309.3	2307.1	2401
0	0	0	2.2843	22.447	21.77	37.935	61.659	62.424	70.165	84.428	92.629	92.936	107.99	122.18	159.18	194.9	263.51	331.66	422.86	548.44	735.09	852.89	1091.6	1332.4	1594.6	1952.6	2153.9	2593.2	2929	3328.1	3565.5	4097.4	4155.2	4820.2	5173.7	5570.3	6225.8	6367.9	6728.5	7245.3	7336.8	7531.7	7846.4	7900.6	8147.1	8278.7	8273.6	8723.4	8811.8
0	0.98399	0	8.7069	6.057	10.019	16.516	28.59	31.483	26.322	38.93	46.303	53.804	58.343	51.401	54.289	52.109	62.048	102.55	125.82	170.95	197.72	287.33	349.75	467.76	585.58	722.58	839.43	927.44	1042	1149.9	1301.5	1449.7	1576.4	1749.9	1835.5	1889.3	1961.9	1972.9	1992.1	2105.6	2198.1	2225.8	2132.7	2194	2140.3	2240.1	2224.3	2243.5	2352.8
0	0	0	4.4357	6.5699	9.1513	12.395	19.486	16.136	14.521	10.09	17.448	22.825	36.565	71.058	117.3	185.05	299.67	451.11	554.36	724	891.76	1041.9	1242.3	1359.3	1651.2	1850.2	2187.1	2413.7	2682	2960.8	3225.2	3684.6	4028.9	4398.5	4713.7	4988.5	5183	5367.1	5573.2	5836.9	6082	6072.5	6186.1	6363	6346.6	6469.8	6612.8	6733.6	6673.1
0	0	0	14.867	17.864	33.057	17.704	32.643	36.793	34.939	45.92	81.098	133.74	221.96	306.32	445.91	567.15	686.07	842.12	1005.8	1200.5	1368.3	1609.5	1857.2	1967.7	2103	2326.9	2509.5	2709.3	2988.1	3122	3418.4	3740.2	4040.1	4219.6	4450.4	4693.3	4875.8	5061.7	5230.2	5272.7	5302.6	5486	5508.3	5568.1	5612.3	5662.4	5736.3	5676.8	5761.8
0	0	0	21.066	11.888	14.699	17.573	40.702	31.454	36.354	38.452	57.902	136.64	258.66	422.22	602.23	863.35	1150.7	1488.4	1864.1	2257.7	2694	3066.8	3530.2	4067.7	4437.8	4825.2	5322	5755.1	6167.6	6481.5	6799.4	7189.6	7418.7	7827.9	8282.9	8438.6	8666.6	9003.2	9119.1	9173.4	9547.8	9468.7	9644.1	9692.7	9836.3	9968.6	10013	9924.8	10178
0	0	0	2.3195	8.8503	10.745	8.6888	3.4937	7.4521	12.023	4.0621	11.332	3.7071	14.306	11.768	24.146	44.57	63.106	105.22	155.53	219.56	334.47	459.42	606.67	777.03	978.38	1186.2	1497.7	1728.4	2003.8	2225.2	2508.2	2737.1	2986.8	3263.4	3540.3	3762.9	3981.8	4109	4279.8	4517.6	4631.9	4874.7	4906.2	5141.1	5288.5	5224.6	5377.9	5416.6	5445.2
0	0	0	9.0004	11.508	12.353	16.14	20.687	20.831	21.509	28.679	21.688	28.404	59.234	111.27	162.34	250.65	344.12	456.48	572.91	744.81	957.56	1170.2	1389.4	1619.8	1851.5	2149	2370.7	2673.2	2898.5	3225.5	3526.7	3802.9	4168.2	4355.3	4725.3	4986.4	5340.4	5387.8	5627.5	5761.7	6048.9	6293.6	6413.7	6448.5	6604.5	6622.4	6678.5	6802.8	6929.3
0	0	0	4.1203	13.063	5.2788	4.5966	17.277	7.0778	8.2962	10.704	8.51	1.6127	9.9162	12.667	20.967	24.475	47.177	85.312	126.32	175.68	258.37	322.67	423.28	539.66	698.49	818.27	1011.2	1122.4	1308.6	1560.1	1692.2	1884	2049	2182.1	2335.9	2529.7	2625.9	2794.9	2825.2	2954.4	3036.7	3072.5	3188	3220.2	3316.3	3410	3503.4	3558.3	3629.5
0	0	0	11.734	0	47.198	42.641	31.764	41.988	55.054	49.273	81.478	98.435	109.32	120.45	132.95	164.97	189.63	231.54	253.69	292.43	328.47	391.82	430.04	485.66	569.68	619.29	694.05	756.79	792.53	885.77	922.26	1059.8	1207.3	1339.5	1511.3	1719.7	1835	1885.7	1998.1	2182.9	2315	2447.3	2448.6	2520.1	2603.3	2694.6	2825.9	2835.2	2981.6
0	0	0	8.8079	13.971	13.986	25.185	21.31	31.588	33.957	27.609	34.89	48.5	81.169	97.75	144.14	183.99	284.21	375.45	493.43	597.16	748.98	1054.7	1245.1	1429.1	1562.2	1818	2056.4	2270.2	2386.5	2829.3	2753.7	2938.6	3095.9	3113.1	3360.6	3533.1	3775.5	3758.7	3850.3	3925.4	4035.6	4186	4284.3	4211.8	4259.6	4261.9	4410.8	4528.4	4536
0	0	0	4.8229	17.113	15.855	28.681	27.334	30.866	23.46	25.516	30.194	21.934	25.208	46.141	43.515	60.169	71.257	106.72	123.98	179.19	225.47	362.72	452.62	571.04	682.52	809.18	1005.2	991.28	1112.1	1294.1	1481.6	1665.3	1936.4	2101.9	2357.1	2539.6	2611.5	2830.2	2986	3193.2	3441.7	3576.2	3615.9	3673.7	3797.4	3760.2	3799.9	3773.3	3900
0	0	0	14.197	11.699	2.373	0	0	1.8767	5.3456	5.5621	0	0.91955	4.6726	25.816	54.896	102.26	201.12	314.8	436.01	605.78	843.29	1084.2	1416.6	1759.8	2095.2	2425.4	2865.7	3216.4	3620.8	4065.7	4409.3	4860.1	5152.4	5535.6	5864.6	6362	6591.4	6960.3	7105.9	7080.4	7415.2	7749.2	7673.8	7338.4	7323.7	7763.1	7786.6	7876.9	8039.9
0	0	0	5.4382	10.868	20.888	13.355	26.648	14.418	22.948	24.85	44.406	76.38	147.05	246	381.17	558.46	756.13	960.46	1251.3	1515.7	1904.5	2215	2603.5	2911.3	3280.1	3669.9	4466.8	4482.9	5188.2	5509.1	5849.9	6316.4	6642.2	6916.3	7176.3	7411.7	8097.3	8297	8588.8	8883.8	9046.8	9213.9	9754	9713.2	10004	10106	10577	10471	10676
0	0	0	9.5347	9.1211	13.819	20.643	14.77	23.493	20.913	16.152	13.369	23.541	48.987	86.6	181.38	249.13	370.15	462.73	612.8	763.39	953.75	1083.6	1266.4	1426.9	1546.1	1735	1925.9	2003.6	2206.1	2355.4	2394.4	2605.1	2614	2918.1	2985.9	3107.4	3271	3363	3396.1	3583.8	3648.9	3491.8	3689.4	3928.6	3966.2	3944.5	3960.6	4003.2	4118.5
0	0	0	15.48	10.844	14.72	17.606	20.586	12.238	24.92	20.863	13.434	15.479	19.967	11.319	12.474	16.62	54.079	87.836	169.17	280.24	421.31	497.7	608.1	703.47	837.81	967.48	1103.6	1221.8	1388.3	1620.9	1828.1	1996.1	2177.6	2308	2576.3	2834.5	2849.9	3393.3	3269.4	3562.7	3998.9	4003.4	4272	4532.3	4623	4582.1	4533.7	4557.1	4633.1
0	0	0	3.3436	11.149	17.209	12.492	36.211	21.419	26.813	26.787	26.073	25.049	40.209	25.45	51.055	82.119	131.17	197.51	282.16	380.14	546.68	751.86	1024.8	1293.9	1681.3	1982.9	2565	3018.5	3451.7	4017.7	4595	4860	5575	5958.1	6631.2	6919.3	7968.1	8360.9	8698	8748.7	9033.4	9519.1	9779.1	9899.5	10083	10183	10377	10535	10368
0	0	0	0	17.423	15.212	23.579	13.835	13.574	18.646	20.643	18.377	15.551	22.646	30.283	27.97	29.805	45.824	46.647	88.438	128.42	191.07	297.41	399	473.04	622.97	792.23	905.97	1037.1	1123.4	1161.7	1280.4	1201.5	1323.6	1478.1	1621.2	1694.8	2027.4	1755.5	1871.5	2333.2	1970.9	2073.2	2089.9	2188.9	2229.4	2276.3	2405	2330.3	2353.9
0	0	0	11.49	22.118	23.512	11.002	24.394	16.921	18.306	19.213	27.38	27.926	46.439	60.598	81.32	85.417	128.36	154.49	205.75	279.62	353.67	471.54	604.69	765.11	937.24	1138.4	1329.4	1574.1	1756.1	2040.2	2356.2	2545.7	2866.9	3130.5	3454.1	3820.1	4070.1	4450.4	4592.7	4834.3	4998.4	5037.9	5127	5237	5424.2	5432.9	5327.9	5344.6	5380.4
0	0	0	1.4926	8.8708	7.8339	11.633	8.2241	18.208	33.889	46.045	78.841	147.16	260.73	319.73	512.76	681.18	886.16	963.84	1200.5	1359.4	1561.9	1839.7	2003.9	2141.4	2480.5	2796.9	2993	3109.1	3402.9	3514.1	3729.2	3903.4	4108.5	4182.1	4520.9	4694.1	4813.7	5170.2	5064.6	5095.2	5272.5	5397.5	5364	5512.2	5523.5	5549.3	5736.2	5603.3	5819.4
0	0	0	7.2827	14.269	16.776	10.059	18.553	19.282	17.287	18.522	9.2816	23.579	25.538	17.383	21.612	37.309	47.593	77.22	166.53	283.91	464.63	701.81	974.56	1256.7	1623.5	1973.2	2351	2685	3031.9	3393.1	3767.2	4184.5	4500.6	4864.1	5512.3	5881.7	5985.6	6538.1	6974.1	7168.1	7411.3	8240.9	7602.1	7533.8	7644.4	8060.7	8377.4	7756.7	7886.8
0	0	0	0	12.635	22.675	16.773	23.784	13.516	19.394	26.437	16.747	19.094	26.679	61.053	99.643	171	253.3	344.65	482.71	538.98	768.36	971.18	1109.7	1304.9	1457.8	1651.4	1836	2082.8	2232.8	2424.9	2614.7	2783.1	2971.8	3189.8	3238.6	3425.8	3572.4	3721.6	3904	3985.5	4197.2	4212.7	4260.9	4319.7	4414.5	4502.2	4530.1	4543.7	4497.3
0	0	0	0	7.0645	24.69	47.702	27.29	33.322	39.08	55.832	52.574	75.94	101.79	147.32	206.03	275.84	376.96	466.06	457.41	565.59	717.96	855.73	1025.7	1163.8	1369.4	1572.6	1725.5	1941.3	2170.1	2308.6	2547.5	2666.9	2828	3046.6	3170.1	3344.4	3498.3	3636.5	3767.3	3827	3910.2	3958.1	4139.5	4140.7	4264.9	4288.6	4326	4437.2	4399.1
0	0	0	15.463	42.561	33.962	43.431	42.184	30.959	32.91	27.461	33.679	50.881	78.429	81.562	117.49	146.47	162.35	198.48	237.45	347.17	470.26	668.94	874.32	1125.2	1395.1	1697.9	2061.9	2449.2	2980.1	3404.2	3975.8	4505.4	5088.3	5636	6242.4	6745.3	7345	7811	8141.6	8657.7	8998.3	9356.5	9363.8	9614.2	9899	10079	10315	10337	10275
0	0	0	11.247	10.867	20.565	15.562	20.547	33.08	19.732	47.294	54.033	81.889	114.85	168.46	204.9	185.27	243.26	289.95	340.68	427.88	482.85	585.48	693.18	790.16	899.32	1040.2	1191.2	1285.8	1457.1	1571.1	1651.9	1746.2	1930.2	2033.8	2240.3	2357.5	2530.7	2716.1	2829.8	2896.4	2962	3124.8	3127.3	3254.8	3279.4	3307.7	3378.6	3381.9	3413
0	0	0	6.2112	1.8391	17.835	20.207	34.931	48.37	47.205	56.745	88.614	108.38	131.07	157.12	206.48	270.54	388.58	359.69	318.38	416.52	420.81	470.86	581.42	689.41	851.26	1025.4	1165.6	1350.5	1550.9	1779.5	2018.7	2368.4	2690.9	2955.5	3276.6	3460.4	3709.6	3903.6	4173.5	4370.1	4551.2	4809	4878	4877.2	4985.1	5141	5301	5295.3	5462
0	0	0	29.052	14.338	22.721	17.27	39.46	55.643	80.677	152.48	261.68	442.67	641.22	914.65	1195.8	1610.4	1938.5	2268.4	2950.7	3423.2	4044.2	4621.4	5118.4	5931.5	6505.8	7151.5	7724.7	8500.1	8800.5	9395.3	9660.5	10268	10755	11381	11628	11856	12265	12567	12677	12966	12591	13158	13151	13491	13533	13409	13444	13659	13490
0	0	0	17.627	19.192	26.847	22.563	20.266	6.645	28.254	49.06	95.485	144.13	255.21	374.27	548.06	772	1001.2	1289	1574	1934.4	2294.4	2705.1	3134.2	3410.9	3577.8	4247.9	4583.1	4998	5362	5572.6	5962.9	6240.5	6416	6373.5	6654.9	6749.2	7195.3	6880.3	7329.5	7610.1	6990.5	7573.6	7331.4	7538.1	7639.9	7558.6	7566.4	7790.2	7422.3
0	0	0	8.2562	12.335	16.949	20.798	23.211	27.332	32.015	41.656	64.962	91.85	223.5	336.73	486.18	639.94	656.29	824.36	1126.3	1302.2	1844.4	2049.7	2536.3	2940.2	3356.8	3592.6	3906.4	4263.1	4740.5	4735.3	4998.4	5394.7	5720	6076.8	6348.6	6778.1	6904.3	7130	7407.6	7559.3	7711.2	7952.6	7880.5	8183.9	8137.1	8180.4	8430.3	8543.3	8544.5
0	0	0	7.1787	11.955	19.362	12.725	22.953	11.962	29.779	39.032	60.839	115.44	173.82	261.48	363.75	528.82	750.84	909.98	1204	1471.5	1740.2	2017.3	2348.6	2593.1	3197	3476.5	3857.7	4256.3	4514.4	4649.1	4438.4	4605.4	4840.3	5195.4	5512.5	5596.2	5973.8	6330.8	6594.3	6901	7045.1	7193.1	7631.6	7545.7	7722.2	7779.6	7958.7	8090.6	8145.3
0	0	0	14.474	7.3367	19.225	22.684	15.057	24.809	35.708	57.281	111.64	186.5	323.18	516.13	730.92	889.46	1224.7	1514.4	1795.2	2103.5	2441.4	2764.9	3184.5	3485.4	3974.9	4264.3	4779.7	5104.4	5152.7	5572.3	5788.1	6200.7	6538.3	6910	7282.3	7490.4	7814.5	8101	8229.3	8661.6	8893.2	9267.2	9072.1	9329.1	9300.3	9512	9460.7	9475.4	9697.8
0	0	0	22.306	10.388	19.006	20.925	26.622	31.595	25.171	23.367	17.767	26.255	33.028	43.313	34.779	36.611	86.153	143.89	197.86	286.86	368.11	498.91	657.17	839.08	945.63	1182.3	1394.1	1610.3	1875.7	2014.3	2086.9	2280.8	2450.9	2612.5	2849.3	3091.7	3297.7	3510.9	3706.2	3812.9	4058.5	4155.4	4430.3	4526.8	4676.9	4676.7	4719.6	4951.7	4895.4
0	0	0	19.15	14.54	18.021	30.139	7.4949	16.495	15.704	17.156	38.273	66.245	90.208	143.75	189.73	284.97	356.06	464.4	585.07	636.55	750.54	824.99	976.93	1086.2	1233.3	1294.9	1381.7	1520.8	1675.5	1858.2	1731.4	1935.8	2014.3	2199.6	2275.5	2444.4	2530.8	2795.3	2876.3	2957.6	3039.4	3169.1	3152.9	3229.1	3348	3353.6	3401.8	3517.1	3572.4
0	0	0	10.939	14.585	39.297	34.161	54.484	60.934	59.573	67.95	81.405	78.721	95.801	68.241	83.323	115.88	136.41	172.86	214.96	257.89	346.79	459.57	508.87	545.75	676.69	793.5	896.9	984.09	1053.4	1145.3	1290.7	1374.9	1496.3	1607.8	1656.6	1717.6	1816.6	1765.5	1878.6	1921.9	1981.1	2037.7	1953	2047.7	2075.3	2191.2	2190.4	2150.7	2264.7
0	0	0	14.762	5.9006	6.1115	14.326	12.681	14.38	22.956	37.86	79.313	121.7	211.88	325.68	507.01	676.1	924.56	1193.6	1493.8	1751.2	2210.1	2492	2963.2	3371.6	3888.3	4353.8	4774.7	5321.1	5590.5	6194.9	6527.6	7098.5	7517.4	7859.9	8335.7	8755.4	9158.7	9451.5	9651	9867.6	9964.8	10482	10456	10600	10439	10407	10375	10403	10519
0	0	0	14.083	2.4358	16.626	13.676	22.153	22.561	31.131	28.353	41.075	85.255	156.43	243.75	330.81	433.89	552.94	740.04	894.11	1033.2	1242.1	1463.8	1709.8	1914.9	2253.5	2359.6	2670.9	3073.1	3325.2	3510	3837.2	4146.2	4362	4643.1	4985	5249.9	5528.2	5837.8	6175.6	6334.5	6559.2	6749.8	6928.2	6960.4	7130.6	7174.4	7303.7	7231.2	7295.8
0	0	0	8.1091	1.1849	20.514	23.503	31.57	36.176	40.122	30.554	43.25	23.74	17.557	16.857	4.1405	7.0065	5.6871	11.715	5.4452	0	0	31.632	19.936	70.729	165.72	271.54	413.94	469.18	608.21	749.18	894.58	1097.4	1350	1552.7	1769.3	1970.2	2150	2261.1	2360	2653.6	2710.1	2893.1	2933.5	3091.3	3204.8	3296.1	3433.8	3409.3	3625.6
0	0	0	4.6483	16.113	15.95	9.2453	18.124	15.638	22.456	23.792	33.34	34.613	49.147	67.616	107.83	164.82	254.1	280.92	365.06	465.08	541.17	767.46	941.06	1044	1226.2	1370.5	1484.6	1677	1730.3	2092	1946.9	2054.7	2242.5	2405.9	2627.8	2828	2994.6	3144.7	3277	3436.4	3596	3689.3	3809.4	3816.1	4068.5	4114.9	4213.5	4283.4	4273.8
0	0	0	11.073	12.085	19.163	21.892	14.108	16.259	6.5113	25.516	10.879	22.183	7.4888	30.75	44.189	86.279	174.4	235.1	334.09	461.78	583.16	733.54	929.21	1155.2	1394.2	1614.2	1816.7	2114.9	2367	2603	2756.2	2955	3116.6	3240.4	3488.9	3706.7	3960.5	4223	4236.2	4283.7	4372.1	4343.3	4511.3	4593	4620.4	4796.2	4765.6	4927	4864.2
0	0	0	3.5526	6.1678	12.501	9.9718	17.619	24.893	28.533	61.512	80.583	121.96	192.61	285.5	416.22	541.56	709.91	873.62	1095.9	1091	1489.7	1787.7	2063.3	2345.7	2631.3	2939.1	3207.7	3517.4	3731.3	4118.5	4305.2	4372.6	4565.5	4866.6	5233.7	5153.4	5497.2	5596.8	5535.6	5717.3	5962	6030.8	6092.8	6125.3	6232.2	6349.5	6355.6	6478	6367.7
0	0	0	3.4871	9.9639	17.449	18.156	24.099	24.397	41.684	70.591	125.55	239.66	391.53	641.51	948.1	1252.6	1571.7	1967.1	2529.4	2937.9	3473.2	3802.9	4085.6	4617.7	5044.6	5496	5987.4	6328.3	6899.2	7241	7514.5	8158	8429.8	8699.9	9000.9	9331.4	9766.7	9921.3	10341	10393	10511	10634	10652	10759	10970	11142	11143	11153	11224
0	0	0	9.0494	5.1646	19.196	11.955	6.7215	3.9861	2.1739	8.6478	14.706	15.921	0	0	0	0	0	0	4.9479	17.32	38.401	105.03	147.34	296.94	275.77	385.69	537.2	625.1	726.86	757.38	898.37	1019.3	1156	1337.1	1492.1	1596.7	1800.3	1902	2102.3	2075.1	2198.2	2270.7	2474.6	2546.1	2650.4	2687	2775.8	2828.8	2795.6
0	4.1887	0	12.327	0	5.0258	0	2.6584	1.5444	0.25249	11.032	3.0943	10.466	2.3665	25.907	54.857	117.2	189.09	268.83	416.27	581.34	760.43	1015.6	1258.4	1434.8	1765	2101.1	2369.3	2699.1	3003.6	3197.7	3678.8	3820.9	4128.9	4366.3	4695.6	4923.6	5203.8	5363.3	5684.6	5932.6	5941.9	6139.4	6271.1	6376.6	6549	6526	6766.7	6851.4	6721.9
0	0	0	6.4964	11.237	8.0752	5.7878	18.65	11.062	14.031	0	2.893	9.3005	22.027	44.054	113.46	197.09	319.9	469.81	683.45	930.18	1145.5	1532.6	1890.4	2263.6	2775.1	3053.6	3537	4152	4642.6	5039.6	5228.7	5516.6	5971.8	6300.9	6991.3	7269.1	7431.7	7760.2	7992	8018.3	8440.1	8521.4	8918.8	8950.4	8920.8	9036	9081	9249.2	9206.1
0	0	0	16.495	11.182	11.897	2.8512	17.529	18.929	42.354	72.848	115.13	196.09	298.94	393.04	513.4	707.28	901.39	1134.3	1431.2	1722.9	2103	2431.3	2830.6	3209.6	3844.8	4289.1	4788.5	5253.3	5796.8	6215.7	6755.3	7279.2	7880.2	8170.5	8532.9	9229.6	9685	9755	10336	10702	10830	11192	11473	11633	11781	12064	12072	12051	12311
0	0	0	11.954	15.491	13.081	9.4557	1.9325	17.222	14.645	14.401	20.696	25.16	31.094	34.654	51.512	74.227	119	159.72	202.93	241.38	321.38	395.21	476.78	585.29	676.87	844.07	954.52	1110.8	1252.4	1376.3	1571.2	1707.1	1858.9	2075.9	2234.5	2399.5	2569.1	2656.7	2849.6	2978.6	3082	3181.3	3317.5	3349.6	3337.3	3538.1	3590.2	3582.1	3662.5
0	0	0	11.223	5.1498	10.234	6.2709	2.4185	1.2713	0	0	6.3966	0	2.9399	11.846	0.99234	33.281	50.653	88.094	104.56	146.37	188.93	341.61	420.2	692.9	788.31	777.72	1021.2	1207.2	1363.2	1519.8	1817.8	2052.4	2377	2635.6	2982.7	3215.8	3349.7	3707.7	3902.5	3825.8	4185.6	4282.7	4301.1	4259.3	4339.1	4415.3	4429.7	4509.2	4711.3
0	0	0	17.072	33.475	42.194	53.602	49.133	91.659	122.33	190.14	193.07	224.05	269.69	331.1	384.18	499.5	718.38	970.92	1194.5	1557.2	1836.3	2103.9	2754.7	3361.6	3740.2	4403.6	4754.7	5526.7	5356.2	6631.9	5675.7	5638.4	5640.8	5699.5	6684.3	8871.9	7026.1	9643.8	10037	7881.1	8879.1	11196	11756	10906	10938	11859	8960.8	9552.2	11761
0	0	0	9.9298	15.682	11.357	15.783	15.478	4.2157	0.45846	19.168	24.506	52.072	33.997	78.841	96.058	199.01	317.7	363.49	571.17	642.32	814.61	1067	1343.2	1416.8	1700.2	1836.1	2009.2	2347	2406.4	2685.7	2894.6	3146.2	3336.1	3660.1	3636.6	3877.5	4003.3	4217.4	4381.6	4408.7	4620.6	4696	4972.2	4866.7	4995.8	5125.8	5236.2	5332.5	5165
0	0	0	9.2784	2.5914	6.9756	14.566	27.452	30.534	39.137	94.451	136.8	210.65	289.25	516.2	639.74	626.36	746.58	1174	1383	1587.1	1645.1	1830.9	2004.6	2198.2	2147.2	2207.9	2340.9	1875.6	1959.8	2075.8	2183.2	2356.9	2476.3	2537.6	2591.4	2692.2	2793.5	2925.3	2906.7	2727.9	2824.6	2856.9	2977	2953.7	2969.9	3032	2980.9	3046	3096.6
0	0	0	11.416	23.319	40.844	27.547	50.987	33.784	32.072	15.867	17.537	15.823	64.966	94.927	104.77	173.56	224.12	271.03	319.72	399.86	539.5	635.33	852.36	960.59	1331.7	1465.7	1796.1	2083.4	2415.8	2751.6	3070.4	3447.7	3806.7	4163.9	4561.7	4672.8	4918.7	4987.8	5216.7	5246.8	5267.6	5279.7	5436.5	5470.1	5481.9	5577.6	5594.7	5643.6	5635.3
0	0	0	3.6013	2.2284	18.848	30.831	29.552	26.512	22.857	33.593	51.576	39.49	47.727	55.886	64.391	68.596	87.006	99.779	117.72	161.42	153.7	221.41	268.71	379.85	468.48	534.12	625.53	778.99	932	1105.9	1234.6	1404.7	1607	1740.7	1987.8	2191	2409	2667.7	2875.4	3074.8	3212.1	3425.2	3500.9	3638.8	3672	3788.5	3807.8	3960.5	4016.6
0	0.056055	0	9.3583	2.7951	0	6.5766	8.6396	11.47	11.478	25.92	23.031	52.644	92.211	161.13	274.72	424.97	631.03	831.07	1133.9	1344.4	1640	2024.6	2326.7	2731.6	3208	3683.7	4204.1	4836.5	5262.3	5885.7	6729	7573.3	8015.7	9311.5	9948.5	10651	11386	11853	12154	12925	13555	13976	14236	14701	14908	14973	15183	15155	15350
0	0	0	12.302	18.879	26.099	21.51	29.278	46.687	58.344	79.36	95.027	132.3	182.05	231.5	308.51	392.18	520.76	700.75	912.53	1152.7	1426.5	1601	1881.1	2277.6	2541.2	2822.6	3016.6	3437.2	3659.2	3938.6	4235.4	4286.5	4588	4866.2	5028.9	5202.2	5163	5430.8	5668	5717.8	5816.8	5851.9	5940.6	6038	6141.5	6205.7	6246.7	6264.1	6233.5
0	0	0	0	5.4607	11.759	9.8449	16.114	19.663	24.892	30.938	45.702	57.607	77.907	91.94	105	126.21	148.15	190.74	266.71	349.97	456.61	612.27	773.38	950.29	1130.3	1358.6	1606	1817.7	2053.6	2281.8	2613.3	2861.9	3134.6	3473.6	3661.9	4057.1	4257.5	4449.9	4749	4872.3	5133.6	5405.2	5339	5487.3	5676.1	5749.4	5844.7	6022.3	6053
0	0	0	7.6997	7.6626	20.844	20.83	20.28	16.132	19.355	9.0674	11.327	10.129	18.563	15.211	24.775	35.086	51.943	58.603	90.204	117.21	204.45	292.22	412.19	509.32	655.88	835.19	1016.5	1166	1319.2	1442.1	1686.4	1890.1	2121.6	2332.3	2548.7	2842.9	2995.7	3234.8	3443.5	3523.1	3661.6	3887.3	4009.6	4074.1	4325.8	4366	4569.9	4608.2	4798.3
0	0	0	10.688	7.3779	11.725	22.842	52.168	95.012	144.64	229.82	410.96	574.66	813.92	1107.6	1435.4	1799	2146.8	2651.8	3066.8	3464.7	3960	4412.8	4708.9	5200.7	5530.4	6028.6	6753.2	6851.7	7295.5	7213.9	8037.8	8271.8	8705.9	9170.2	9418.3	9810.4	10082	10333	10549	10921	10836	11372	11547	11515	11566	11813	11856	11916	11946
0	0	3.3627	0	14.401	13.434	26.833	14.75	30.266	31.191	18.605	23.629	15.783	8.1563	20.86	19.455	17.479	33.443	45.162	82.532	137.48	211.93	263.3	346.29	456.66	548.46	645.37	778.38	894.41	1012.6	1050.5	1321.6	1434.3	1535.5	1672.2	1771.4	1894.5	2004.4	2145.1	2293.1	2376.6	2323.2	2509.1	2562.8	2692.2	2745.2	2771.6	2778.8	2838.1	2967.2
0	0	0	5.6919	15.898	20.514	29.202	28.781	16.376	49.38	63.95	130.74	170.84	291.96	373.02	583.45	770.26	976.43	1213.5	1439	1706.1	2017.4	2323.4	2613.8	2861.2	3235.6	3576.7	3910.9	4265.4	4484.3	4771	5083.1	5391.7	5708	5862.1	6148	6408.3	6697.6	6751.6	7137.8	7465.8	7822.6	7979.5	8099.3	8106.9	8114.7	8328.5	8527	8689.3	8586.1
0	0	0	12.729	7.719	28.021	21.863	24.442	21.446	22.907	19.867	35.402	58.84	51.933	67.668	91.617	103.04	124.02	141.46	134.36	170.43	217.52	286.64	315.66	385.26	431.1	488.22	583.97	620.25	691.84	743.61	834.35	876.46	940.52	1035.9	1102.9	1194.2	1280	1329.9	1430.4	1491.5	1559.6	1604.9	1627.9	1655.3	1707.6	1756.3	1785.6	1799.9	1872.7
0	0	0	0.43035	6.5354	27.5	21.485	17.373	28.122	26.085	25.89	19.76	21.888	25.303	35.635	58.622	95.467	191.81	281.17	420.11	557.63	826.27	914.59	1175.6	1367.2	1598	1735.4	2161.3	2150.7	2682.9	2926	3156	3324.9	3539.6	3882.2	4194.7	4317.6	4457.5	4604.1	4827.8	4915.5	5031.7	5086.8	5145.4	5174	5361.8	5392	5428.5	5531.5	5616
0	0	0	7.8191	7.3473	14.818	19.546	20.654	25.068	25.291	30.203	30.731	36.608	37.366	34.127	50.207	82.036	154.04	250.95	388.64	539.3	745.09	962.75	1209.5	1385.7	1758	2016.8	2359.6	2647.4	3050.7	3280.6	3638.8	3934.7	4207.1	4408.7	4834.4	4974.3	5219	5435.1	5632.7	5753.3	5952.7	5945.9	6137.9	6285.3	6410.9	6475.2	6620.4	6709.7	6641.3
0	0	0	2.6514	13.323	17.462	31.342	33.442	50.047	34.808	48.914	47.564	85.296	107.56	139.4	144.99	186.77	225.35	284.5	310.79	412.72	507.91	646.41	696.49	827.6	894.18	985.64	1165.2	1239.8	1271.5	1425	1471.2	1627.2	1706.2	1906.3	1949.3	2094.9	2199.8	2359.3	2398.8	2480.1	2625.8	2600.7	2679.9	2778.3	2824.3	2895.1	2934.2	2899.3	2894.5
0	0	0	2.346	39.73	32.602	36.856	36.626	43.579	47.511	40.79	54.531	55.546	58.951	48.853	68.351	71.189	91.781	119.78	187.4	231.99	299.1	312.68	340.59	397.55	459.95	558.52	663.27	787	905.01	981.06	1195.2	1323.5	1470.3	1645.8	1816.3	2020.9	2109.9	2285.2	2441.9	2549.4	2626.9	2802.2	2853.4	2987	3013.2	3071.5	3096.8	3182	3188.8
0	0	0	3.274	17.244	33.068	30.456	23.863	31.272	38.058	49.214	62.26	69.634	75.322	86.067	95.517	148.83	195.17	288.42	371.18	523.08	687.37	889.48	1142.4	1441.2	1706.8	1938.6	2238.8	2649.4	2977.9	3297.5	3630.5	3824.5	4324.8	4830.5	5226.2	5408	5661.9	5867.4	6103.2	6416.8	6639.5	6875.8	6942.1	6982.1	7051.2	7366.7	7337.7	7293.3	7228.7
0	0	4.9265	9.007	7.1438	0.89669	12.424	7.4797	20.83	21.282	16.826	31.768	52.711	42.976	35.534	69.872	96.944	112.29	190.15	264.93	408.5	488.09	642.12	841.35	918.43	1103	1419.9	1787.8	1739.8	2272.3	2222.7	2295.4	2470.7	2452.7	2716	3164.6	3127	3458.4	3494.7	3804.3	3800.3	4045.2	3972.1	4170.6	4241	4464.4	4192.9	4452.7	4521.3	4624.5
0	0	0	5.3001	11.026	7.1041	24.384	26.654	28.209	37.074	45.178	64.319	91.187	150.57	231.58	360.22	502.57	720.59	948.76	1154.3	1500.8	1779.4	2233.1	2574.5	2877	3589.2	3985.1	4285.1	4864.3	5363.8	5904	6183.7	6765.5	7199.8	7896.1	8548.8	8950.1	9305.9	9702.3	10263	10552	10908	11101	11633	11494	11953	11781	11929	12240	12388
0	0	0	12.495	18.185	21.554	14.301	17.759	19.406	26.175	17.782	11.885	8.1978	11.331	12.145	13.075	7.0342	46.865	84.309	130.28	171.88	255.75	337.84	426.99	464.48	572.44	738.41	862.64	991.32	1123.5	1251.4	1383.3	1570.8	1665.7	1826.3	1987.3	2179.8	2277.9	2353.3	2540.8	2569.7	2784.7	2781.8	2843.7	3034.8	3033.1	3139.8	3164.5	3240.2	3226.5
0	0	0	0	18.439	18.312	24.448	28.283	22.892	46.795	45.317	88.057	98.246	143.55	179.39	191.3	222.2	259.2	339.92	467.54	541.33	700.62	1029.2	1219.2	1455.3	1760.6	2085.8	2730.8	3188.9	3425.1	4218	4046.3	4748	5325.5	5639.3	6070.7	6447	6790.4	7216.2	7731.8	8177.4	8356.2	8982.5	9496.8	9397.3	9515	9941.2	10151	10244	10044
0	0	0	12.873	11.388	9.4614	13.694	23.96	21.678	19.629	33.066	74.663	131.78	227.78	328.04	446.14	567.07	723.49	875.59	1046.1	1264.3	1518	1735.6	2049.3	2327.4	2696.2	2974.4	3420.9	3684.6	4018.6	4462.6	4803.3	5199.1	5695.4	6209.2	6573.1	6974.3	7446.4	7727.8	7940.4	8171.6	8426.5	8501.3	8601.9	8871.7	8734.7	9170.5	8875.5	9062.2	8995
0	2.5389	0	6.0785	7.8425	1.8394	12.354	25.625	43.635	37.382	42.196	62.582	103.7	163.95	260.26	372.22	481.57	638.12	844.73	1061.4	1286	1572	1858	2166.7	2500.5	2798.4	3074.2	3416.1	3700.3	3882.4	4087.6	4482.8	4708.8	5087.4	5330.7	5542.7	5675.7	6036.1	6279.2	6495.8	6736.1	6545.2	6860.7	7116.8	7111.9	6878.3	7110.9	7098.9	7226.5	7434.2
0	0	0	8.836	19.879	25.245	28.564	31.371	12.75	42.946	39.305	39.031	48.871	69.773	91.962	142	182.43	223.7	308.65	349.12	355.6	426.1	519.66	603.27	694.17	832.35	939.34	1096.4	1297.5	1460.6	1625.4	791.5	877.5	1049.4	1169.8	1218.5	1336.1	1445.8	1623.4	1768.7	1931.3	2082.7	2096.6	2136.7	2136.9	2216.1	2351.3	2377.4	2414.7	2364.8
0	0	0	16.727	24.502	18.018	34.206	33.293	29.089	45.714	35.937	54.266	89.784	121.11	154.72	232.19	389.98	558.31	730.09	890.91	1073.6	1403.6	1717.2	2088.9	2344.1	2819.1	3092.9	3596	3938.5	4395.1	4762.6	4992	5334	5718.2	5932.3	6421.5	6628.3	7168.5	7162.6	7406.9	7831.1	7863.5	8339.7	8113.8	8250.2	8332.1	8188	8365.9	8412.4	8473
0	0	0	13.943	18.705	27.799	34.314	25.993	33.26	0	3.3899	23.773	33.886	41.903	100.99	163.47	230.5	356.6	434.27	571.18	740.58	836.07	1021.1	1256.4	1456.6	1742.9	2003.6	2315.9	2717.9	3149.6	3522.5	3356	4214.5	3978.9	4281.9	4532.3	5634.3	5405.9	6202.5	6450.8	6675	6846.5	6957.9	7153.6	7050.5	7069.1	6970.4	7030.8	7830.9	7837.3
0	8.7039	0	2.729	0	12.692	19.804	16.847	22.31	24.902	21.662	34.739	21.379	15.894	11.876	10.684	30.97	36.571	92.619	152.32	258.66	399.54	625.41	898.36	1098	1355.3	1723.7	1992.5	2334.6	2518.9	2942.9	3505.5	3744.4	3581.3	3995	4488	4600.3	4822.3	4997.8	5260	5597.4	5684.2	5907.4	5987.1	6137.9	6065.7	6241.1	6424.1	6382.2	6601.1
0	0	0.071331	18.707	12.886	18.745	20.286	38.218	21.416	40.394	46.727	79.162	111.64	121.88	183.29	195.11	241.44	279.1	337.48	405.3	510.08	609.17	760.72	944.48	1149.6	1531.3	1781.4	2231.4	2596.2	3009.5	3329.8	3908.1	4264.5	4779	5194.4	5343.7	5921.9	6029.3	6456.4	6873.9	6803.4	6699.5	7198.9	6724.2	6737.5	6838.1	7016.7	7407.2	7298.4	7302.8
0	0	0	10.023	4.8006	10.58	18.832	26.69	28.883	26.808	37.83	73.648	123.89	170.49	234.76	333.52	468.94	610.46	708.65	941.48	1114.7	1329.5	1625.3	2058.8	2415	2682.7	3073.8	3496.2	3724	4194	4486.7	4874.8	5373.3	5561.6	5867.7	6357.5	6470.9	6661.6	7018.6	7368	7446.8	7658.6	7739.8	7703.3	7844.2	7871.4	8011.4	8022.1	8052	8394.3
0	0	0	7.9443	10.409	20.931	17.477	28.768	33.184	22.436	26.879	25.57	54.5	78.683	129.73	164.89	245.61	302.52	426.03	535.55	647.07	794.41	932.22	1066.9	1258.1	1364.4	1565.9	1727.7	1942.9	2101.3	2290.2	2469.2	2760.3	2772.3	3074.7	3268.6	3534	3789.3	4085	4226.3	4261.6	4380.8	4335.4	4606.1	4710.8	4812.5	4764.7	4958.5	4943.1	4940.3
0	0	0	11.05	17.04	23.345	27.139	40.436	55.198	68.235	126.2	186.44	304.79	472.46	691.43	945.64	1257.4	1544.5	1916.2	2315.5	2728.7	3272.1	3696.4	3987.2	4554.1	4963.5	5319.6	5929.1	6257	6447	6953.9	7384.9	7797.6	8309.7	8641.9	9065.4	9236.7	9887.1	10129	10456	10538	11012	10982	11050	11383	11493	11375	11664	11437	11480
0	0	0	15.973	6.5215	16.316	12.161	14.192	27.473	74.039	118.32	190.74	345.79	518.21	764.79	1112.4	1403.8	1872.3	2392.5	2939.1	3466.7	3673	4220.5	4867.8	5438	6101.1	6817.7	7350.2	8117.5	8557.2	9439.8	10070	10505	11204	11827	12332	13086	13367	13569	14499	14667	14952	15127	15034	15132	15608	15522	15673	15614	15394
0	8.7534	0	6.0376	5.7387	0	0	0	0	6.7053	0.4494	0	0	0	0	36.466	88.573	177.04	295.23	475.11	683.58	913.77	1184.8	1490	1851.1	2252	2631	3135.6	3481	3788.1	4274.1	4512.7	5005.8	5493.4	5895.6	6207.3	6769.2	7150.6	7588.1	7836.4	8268.3	8613	8934.9	9121.5	9283.1	9433.9	9537	9646.8	9763.4	9857.6
0	18.055	0	0	5.2482	0	10.728	7.6636	21.684	29.911	26.682	41.535	74.211	103.26	140.69	211.88	284.28	396.95	533.23	746.79	993.48	1301.6	1628.9	1990.8	2444.5	2946.6	3395.8	3978.7	4409	4890.4	5420.6	5871.9	6220.2	6808.1	7225.6	7519	8153.4	8267.4	8752.8	8835	9041.5	9226.6	9371.2	9425	9662.8	9492	9587.6	9634.2	9843	9782.6
0	0	0	13.282	9.0217	5.2584	23.337	22.403	29.642	35.106	51.414	62.028	91.013	134.79	198.28	326.57	445.91	648.51	885.62	1126.1	1346.1	1534.6	1788.7	1994.2	2138.8	2485.4	2615.3	2795	2917.8	3373.7	3469.8	3723	3826.9	4095.4	4204.2	4447.1	4685.1	4767.4	5026.7	5434.6	5495.3	5646.1	5650.2	5694.6	5842.5	5841.8	5902.9	6088.8	6092.4	6257
0	0	0	5.7331	11.148	2.9316	11.592	11.061	12.646	20.758	20.687	24.754	14.455	32.482	35.21	50.053	56.649	68.441	123.66	143.7	214.6	338.28	485.71	576.95	742.03	928.21	1161.5	1421.3	1510.1	1680.1	1978.9	2183.3	2402.9	2648.6	2930	3189.2	3513.7	3695.4	3861	3990.3	4284.7	4222.8	4270.5	4370	4403.7	4558.1	4428.2	4577.4	4710.9	4877
0	0	0	19.25	15.783	12.933	11.587	14.897	20.621	22.651	12.948	9.4596	7.5299	31.147	71.629	114.69	176.68	293.32	452.85	630.84	769.04	992.14	1231.1	1431.7	1656.1	1872.7	2180	2353.5	2736.3	3095.1	3413.3	3703.4	3953.8	4269.2	4621.6	4921.8	5147.5	5207.7	5545.2	5642.1	5867.1	5986.8	6250.9	6269.2	6572.6	6537	6685.5	6720.9	6699	6843
0	0	0	7.466	4.6058	8.2909	2.0335	12.649	0.32433	13.955	9.0539	24.848	24.686	38.063	58.699	72.057	95.77	111.58	145.42	161.5	209.43	286.68	400.1	517.42	624	811.35	1018.3	1213.1	1458.9	1803.9	2059.6	2113.4	2500.8	2795.3	3069.4	3301	3532.6	3608.8	3775.6	4049.7	4282.1	4384.7	4408.9	4399.7	4309	4467.6	4585.2	4651.5	4598.4	4651.7
0	1.1087	0	0.16947	7.9668	13.192	14.061	30.204	59.625	133.46	297.7	446.62	659.17	946.86	1279.8	1706.3	2133.8	2617.8	3165.9	3864	4458.3	5195.3	5807.6	6730.3	7403.7	8063.6	8909.9	9569.6	10626	11313	12117	12785	13489	14203	14593	15574	16055	16867	17624	17908	18207	18354	18970	19211	19350	20024	20016	20151	20322	20775
0	0	4.8369	0	8.0552	20.4	19.7	11.751	22.788	19.723	22.69	24.686	47.975	48.566	86.933	154.1	223.78	380.26	525.88	680.98	913.35	1168	1482.8	1844	2088.7	2477.6	2891	3266	3699.4	4122.4	4279.4	4506.4	4979	5548.1	5744.1	6193.1	6612.2	6847.9	7288.6	7511.5	7677.5	7709.7	8041	8092.8	8205.5	8416.7	8601.7	8793.5	8390.6	8522.4
0	0	0	0	13.112	6.6849	12.897	16.633	31.824	40.232	64.319	93.028	124.74	169	233.94	290.88	371.02	468.92	569.04	638.45	782.65	878.07	1009.7	1091.7	1239.6	1403.3	1503.3	1589.7	1756.8	1789.9	1839.6	1978.5	2031.3	2215.4	2270.2	2330.4	2874.6	2967.2	3055.7	3067.3	3178.9	3239.3	3363.3	3368.8	3439.4	3481.3	3507.6	3522.3	3592.1	3659.1
0	0	7.6621	20.427	15.087	19.474	4.6962	20.701	20.532	40.113	48.028	78.823	135.14	226.9	355.21	484.01	701.52	910.67	1115.9	1422	1655.9	1888.9	2137.6	2469.5	2584.2	2856.4	3017.6	3348.1	3527.4	3724.6	3915.1	4144.3	4468.7	4657.8	4959.2	5182	5378.8	5458.5	5538.4	5698.3	5688.5	5856.9	5820.3	5873.5	5921.2	5961.8	6028.6	6037.7	5999	6149.7
0	0	0	3.7303	19.583	38.925	51.284	52.671	43.552	56.556	73.878	84.904	100.33	102.41	135.77	152.66	222.86	255.24	319.2	395.33	493.41	598.96	745.45	892.55	1042.9	1240.8	1384.3	1651.1	1849.3	2149.1	2342.2	2614.6	2821.2	3170.6	3440.4	3663.1	3865.5	4143.5	4489	4823.6	5023.7	5252	5362.8	5491.4	5491	5663	5799.7	5870.4	6064.3	6091.5
0	0	0	8.0212	12.116	6.6671	9.1651	13.498	6.524	16.203	31.658	68.37	160.47	294.52	423.04	637.37	835.14	1088.5	1352	1699.9	1910.8	2339.9	2625.8	3086.7	3345.1	3828.9	4224	4416.5	4742.3	5147.9	5361	5738.5	5924.2	6130.1	6420.4	6633.1	6888.4	6938.3	7067.9	7124.6	7488	7414.3	7600.2	7688.5	7559.9	7674	7777.5	7759.9	7779.8	7900.1
0	0	0	0	9.1532	4.5882	9.3919	12.543	17.607	12.662	11.208	20.346	26.683	39.026	69.899	107.94	158.55	271.7	342.37	485.3	649.58	806.68	989.93	1245.4	1527.6	1770.6	2117	2485.9	2846.5	3095.3	3388.4	3794.1	4107.6	4439.6	4840.3	5145.5	5565.5	5943.6	6220.9	6420.4	6746.2	6923.8	7241.7	7275.9	7503.9	7634.7	7761.2	7809.1	7940.5	7984.4
0	7.9412	0	0	7.2514	0	0	15.429	13.694	6.3029	18.343	18.639	34.623	61.149	108.4	137.84	264.67	401.54	538.47	717.23	925.95	1136.7	1326.5	1632.1	1928.3	2253.4	2565	2996.4	3320.3	3588.4	4027.6	4481	4873	5197.3	5590.1	6137.3	6429.8	6746.3	7055.7	7323.2	7632.4	7843.1	8116.9	8397.3	8460.9	8628	8737	8816.7	9081.6	9108.9
0	0	0	0.91069	28.953	14.617	26.732	31.579	25.424	26.784	27.434	36.05	35.529	48.024	67.653	98.097	149.25	195.45	248.65	304.42	407.31	478.96	667.84	809.65	958.85	1120.2	1325.2	1557	1784.9	2046.5	2223.7	2516.5	2803.5	3084.1	3315.6	3522.1	3748.7	4010.9	4222.6	4555.2	4675.2	4862.2	4929.4	5092.9	5288.5	5425.9	5498.4	5648.6	5783.9	5783.2
0	0	0	1.4713	18.645	17.272	25.872	34.471	33.869	40.128	46.178	41.658	48.959	73.63	98.814	166.53	233.79	351.54	508.12	631.05	807.52	903.02	1226.5	1474.7	1654.7	1910.6	2074.9	2333.2	2484.8	2697	2854.6	3050.2	3238	3485.1	3657.4	3890.4	4094.1	4168.7	4342.7	4477.7	4627.5	4727.5	4793.8	4817.5	4927.9	4973.9	5060.1	5167	5008.2	5053.1
0	0	0	0.34866	21.417	19.782	36.007	12.722	39.422	26.815	36.561	58.811	57.038	62.309	82.325	86.944	141.02	166.84	228.62	294.89	371.06	463.97	613.88	775.32	910.11	1093.4	1326.2	1494.1	1821.5	2108	2367.5	2671.7	2926.3	3288.1	3476.2	3667.2	3957.7	4226.6	4186.8	4760.4	4955.2	4534	4677.8	4817.1	4960.3	5004.6	5078.9	5126.4	5201.9	5226.3
0	0	0	0	40.317	44.313	63.858	66.947	103.04	135.9	199.66	332.58	451.11	563.5	753.69	947.93	1157.5	1422.3	1564.7	1855.5	2112	2304	2598.6	2874.2	3321.7	3679.3	3913.5	4276.4	4746.4	5038.7	5392.5	5708.4	6160.8	6583.8	6998.8	7500.6	7548.9	8132.7	8387.3	8702.4	8779.1	9147.5	9110.9	9380.8	9682.6	9610.2	9733.4	9936	9984.6	9979.8
0	0	0	16.923	10.884	16.987	12.132	14.507	12.766	21.495	11.385	9.1775	12.243	32.688	52.674	85.598	140.05	204.75	364.55	503.56	683.63	943.72	1265.1	1505.8	1799.5	2239.1	2408.5	2788.6	3215.5	3571.6	3961.9	4298.3	4580.1	4889.1	5211.1	5455.9	5754.3	5990.1	6156.8	6379.9	6628.9	6805	6855.2	6912.4	6939.1	6980.5	7173	7133.3	7224	7209.1
0	0	0	4.105	11.052	14.156	4.6452	7.4205	15.192	30.626	37.373	42.556	77.815	114.62	161.37	219.47	245.4	361.06	517.31	697.13	894.43	1122.6	1318.8	1610.3	1849.7	2137.7	2389.5	2686.7	2989	3194.3	3549.1	3844.5	3980	4265.5	4453.2	4748.2	4754.3	5032.7	5395.2	5449.2	5576.1	5626.4	5778.5	5781.9	5965.3	6069.3	6060.5	6035.7	5975.2	6081.8
0	0	0	4.4824	25.889	14.512	31.03	15.362	17.759	19.318	17.092	21.447	22.874	35.747	63.066	112.43	206.16	286.35	430.33	637.39	864.24	1089.4	1410.5	1724.1	2094.3	2495	2908	3529	4504.1	5068.9	5742.7	6010.1	6620.3	7500.3	8065	8662	9767.6	10148	10926	12285	12671	13049	12613	12622	12795	13662	14235	14170	14382	14459
0	0	0	1.3495	12.292	8.4715	13.429	18.536	15.884	19.512	19.587	17.035	20.004	22.999	35.707	51.031	65.394	104.32	157.24	222.98	295.96	383.39	498.23	631.81	789.69	943.93	1098	1285.9	1457.9	1637.4	1793.6	1941.4	2181.7	2325.7	2580.7	2721.9	2947.5	3086.8	3287.7	3401.1	3434.1	3496.2	3686.6	3675.1	3930.6	3872.7	3909.3	3920.8	3984	3952.3
0	0	0	8.7642	14.129	17.79	23.977	24.906	34.984	39.087	31.679	44.695	36.694	40.544	46.819	52.939	60.558	55.643	52.897	62.248	59.975	89.454	145.31	214.68	315.32	422.2	530.61	754.66	924.58	1027.4	1103.7	1219.2	1366.5	1492.4	1679	1926.7	2116.8	2190.9	2396	2533.6	2642.5	2728.6	2820.3	2864.8	2999.3	3058	3155.8	3193.2	3242.1	3263.1
0	0	0	11.04	5.4129	6.4876	12.949	8.4231	10.931	17.289	12.104	19.217	29.62	62.05	105.15	177.79	249.56	341.74	423.4	528.22	731.92	909.44	1013.5	1166.2	1320.3	1323.3	1593	1750.6	1882.4	2031.9	2138.9	2279.5	2445.3	2500.7	2620.3	2826.6	2883.6	2841.3	3031.2	3045.7	3159.3	3186.8	3205.1	3285.9	3321.8	3336.6	3505.3	3525.6	3464.7	3574.4
0	0	0	5.1968	7.9672	15.538	13.558	23.072	21.793	16.105	6.8932	21.46	34.592	75.88	114.85	160.08	239.85	322.93	430.91	561.03	697.13	828.2	1039.5	1322.7	1522.2	1868.3	2124.2	2582.7	2932.3	3292.2	3715	3997.2	4022.2	4233.2	4586.6	5353.4	5755.8	5753.6	5798.5	6498.6	6432.1	6876.8	6815.2	7406.8	7521.4	7416.7	7661.2	7602	7710	7783
0	0	0	6.2098	6.3616	7.0269	7.8365	8.9333	8.5113	10.118	7.1664	8.3042	2.6875	0	0	0.57827	29.601	67.117	109.94	177.08	276.4	382.63	469.5	582.48	733.16	781.93	912.18	1022.4	1210	1444.9	1491.5	1592.7	1717.2	1884.2	1871.8	2111.6	2277.3	2231.3	2543.1	2736.1	2768	2752.5	2849.6	2940.7	2944.3	3159.6	3206.3	3376.7	3319.3	3488.5
0	16.967	0	11.525	3.8627	8.3543	0	0	0	13.625	6.1535	9.974	26.86	67.396	91.436	147.67	220.47	322.44	420.16	565.46	694.21	874.81	1101.1	1354.9	1556.2	1831.5	2118.7	2275.5	3298.1	3075.8	3912.9	3713.5	5187.5	4866.9	5081.6	6581.7	6194.9	6696.7	7191.5	7402.9	7795.6	8013	8386	8433	8604.2	8699.3	8367.7	8762.8	8875.1	8908.8
0	0	1.8732	11.483	17.999	2.3425	19.026	29.729	31.27	32.163	20.809	37.346	68.351	86.616	126.76	156.37	227.91	266.7	395.12	484.98	710.42	912	1005.3	1352.3	1669.8	1769.3	2187.5	2582.2	2689	2968.6	3526.5	3445.6	3849.5	4122.9	4344.8	4784.2	5036.2	5190.1	5584.9	5728.9	5823.8	5869	6002.2	6115.9	6165.5	6308.3	6421	6443.8	6538.3	6349.8
0	0	0	13.539	7.8334	9.5409	9.8039	11.558	8.4724	5.2153	1.9711	0	0	0	5.4587	15.237	50.08	106.29	165.67	243.32	357.27	492.64	673.61	863.62	1065.7	1181.2	1423.5	1740	1968.8	2089.2	2357.1	2608.9	2956.5	3144.8	3363.4	3654.3	4020	4167.1	4262.5	4419	4488.3	4553.5	4485	4570.5	4592.3	4793.1	4856.5	4769.9	4833.4	4850.1
0	0	0	16.126	12.236	19.737	12.422	19.511	44.559	59.156	69.764	75.958	102.41	129.27	201.44	303.13	367.84	503.68	642.47	710	888.91	1080.1	1284.9	1406.2	1559	1751.7	1956	2062.4	2204.3	2370.1	2572	2646.6	2697.7	2821.2	2833.5	3042.2	3072.3	3159.2	3145.9	3247.1	3247.2	3524.8	3519.9	3610.2	3711.8	3738.7	3762.9	3862	3920.4	3892.4
0	0	0	7.3051	28.037	23.071	20.39	13.174	15.145	24.311	15.569	27.237	31.893	50.231	91.477	131.81	199.37	270.21	327.12	421.12	515.09	646.6	866.02	1046.6	1338.8	1649.4	1899.6	2299.4	2612.7	2994.3	3410.5	3729.6	4422.2	4434.4	4667.8	4978.7	5045.3	5552	5665.5	6003.7	6088.5	6351.5	6554.1	6609.7	6677.1	6882	6836.1	7109.6	7057.9	7211.4
0	0	0	6.4155	12.146	20.887	17.606	15.913	29.014	39.013	107.97	190.61	346.08	549.85	804.81	1054	1400	1864.5	2294.1	2824	3349	3873.9	4538.1	5058.5	5601.1	6189	6807.2	7645.4	8217.6	9013.8	9603.9	10018	10531	11380	11632	12231	12687	13171	13449	13979	14216	14747	14775	15833	16218	15932	16511	16807	16877	17056
0	15.1	6.2308	0	1.7748	0	0	0	4.1924	31.015	34.978	38.436	39.705	53.839	79.436	92.37	130.41	167.36	247.61	313.2	406.27	493.26	595.55	712.85	829.24	975.72	1119.3	1184.1	1264.1	1378.4	1462.9	1537.7	1646.9	1750.7	1842.3	1949	1989.1	2138.8	2168.2	2282.1	2248.6	2333.9	2401.4	2423.3	2396.3	2477	2482.6	2491	2528.8	2485.2
0	0	0	10.193	12.903	21.395	40.308	34.349	46.477	47.078	50.286	50.201	51.743	80.198	120.75	204.25	327.6	502.1	747.63	1001.4	1156	1585.7	1904.1	2280.6	2662.6	3039.4	3384.7	3766.3	4257.7	4024	4956.3	5374.8	5889.1	6311.9	6662.3	7015.2	7518.6	7947	8269.8	8626.7	9108.1	9286.9	9777.2	9645.1	10470	10312	10557	10827	11040	11136
0	0	0	4.2388	0	11.553	27.875	43.819	49.698	91.53	158.66	278.77	386.43	537.18	723.45	997.87	1210.5	1422.8	1584.8	2051.3	2294	2653.1	3049.5	3446.5	3732.4	4078.1	4377.5	4890.8	5344.7	5726.4	5935.7	5962.7	6313.4	6646.3	6956.7	7078.8	7373.9	7607.2	7718.9	7868.7	8119.9	8220.7	8395.1	8482.1	8572.6	8700.7	8780.8	8621.8	8431.3	8613.7
0	0	0	11.689	23.951	25.59	33.62	33.074	35.043	35.759	49.263	43.825	74.227	120.36	205.47	324.24	430.15	615.76	772.23	1036.3	1193.5	1454.5	1829.4	2199.8	2401.7	2737.5	3061	3292.3	3652	3904.9	4332.3	4727.3	5185.9	5278.6	5837.9	5910.1	6097.2	6696.1	6684.5	6751.6	7206.9	7435.1	7670	7887.7	7706.3	7825.8	7999.3	7847.2	7897.9	8044.3
0	3.073	0	2.7756	4.387	0	2.6401	0	16.111	18.484	22.345	22.735	16.529	45.908	84.291	165.12	195.35	399.34	511.94	634.01	772.09	1009.3	1225.7	1363.1	1572.4	1766.2	2161.1	2513.3	3004.3	3374.7	3162.9	3836.7	4047	4517.1	5042.9	5316.2	5741.7	6040.5	6396.9	6517.8	6936.2	7109.7	7454	7404.7	7570.2	7849.8	7964.3	8015.7	8040.4	8002.2
0	0	0	6.7942	9.5438	2.4657	17.033	16.788	34.721	23.76	32.193	66.871	78.352	109.33	171.73	266.26	376.04	543.54	703.11	1014.8	1230.3	1470.4	1786.4	2215.3	2597.7	2960.2	3337	3690.2	3971.4	4343.3	4902.8	5356.5	5792.9	6288.9	6828.6	7241.6	7817.2	8221.3	8613.9	8552.9	8736.2	9328.8	9436.5	9515.6	9703.1	10039	10298	10536	10544	10749
0	0.35655	0.97607	3.3802	0	4.6793	6.6267	19.98	31.538	36.893	42.114	50.88	62.236	65.911	73.69	74.424	101.34	88.017	123.76	144.98	155.16	212.87	282.32	344.51	469.21	654.7	810.18	1042.2	1187.4	1446.3	1690.7	1900.9	2169.6	2415.3	2635	2820.9	2959.7	3061.7	3181.4	3293.8	3416.3	3426.6	3435.6	3491.2	3511.2	3564.5	3806.5	3868.8	3914.8	4075.3
0	0	0	20.288	20.515	24.098	35.67	37.521	61.778	89.592	110.8	183.03	286.82	316.01	391.82	516	642.73	787.26	828.91	986.8	1187.2	1301.1	1529	1600.4	1725.1	1972.1	2084.4	2252.9	2390.5	2543.1	2777.6	2909.3	3069.9	3256.2	3322.8	3478.4	3517.1	3573.5	3665.7	3724.4	3868.8	3812.6	3870.1	3895.6	3958.7	4065.6	4065.6	4107.2	4131.1	4088.4
0	0	0	0	19.265	8.1698	14.429	17.122	13.078	14.379	10.642	9.0274	9.0104	22.318	37.617	78.325	135.97	226.61	332.95	472.12	625.71	782.64	971.23	1219.3	1383.5	1479.3	1669.7	1826	1914.9	1981.8	2152	2293.9	2437.3	2584.6	2591.9	2789.1	2917.4	2941.4	2978.5	3080.7	3117.9	3159.1	3219.8	3113.3	3153.2	3129.2	3248.6	3317.8	3294.1	3305.8
0	0	0	8.3963	10.389	14.21	6.7033	8.0775	27.258	45.845	83.235	93.512	149.83	186.84	243.68	324.09	406.72	507.37	608.6	725.23	874.55	1046.6	1223.4	1307	1446.2	1574.2	1782.7	1888.4	2058.6	2157.9	2304.4	2465.5	2547.8	2820.8	2824.1	3039.2	3173.2	3306.6	3446.8	3507.8	3609.2	3760.5	3807.9	3802.8	3818.4	3932.2	4000	4057.6	4011	4124.6
0	0	0	11.237	26.785	23.552	34.758	27.54	24.475	25.597	37.411	48.75	64.041	90.618	148.37	241.41	337.64	420.67	555.24	692.44	937.77	1147.3	1442.6	1707.4	1970.3	2340.3	2670.5	2952.5	3285.5	3603.9	3906.8	4318.6	4476.8	4664.1	4831.4	5143.8	5393.6	5367.5	5698.6	6131.2	6405.6	6306.9	6496.9	6477.1	6422.3	6509.2	6580.4	6778.1	6749.1	6859
0	0	0	10.151	13.142	19.532	21.817	24.527	29.488	26.973	30.381	23.687	28.861	29.746	30.159	50.426	48.409	78.713	85.897	114.42	166.31	227.21	297.4	350.36	428.04	503.4	602.14	701.42	775.53	916.98	1015.4	956.47	1251.7	1371.6	1471.5	1613.6	1750.2	1840.3	1914.5	2023.6	2180.9	2264.3	2323.3	2392.4	2446.7	2589	2622	2681	2751.3	2365.4
0	0	0	9.4958	11.736	0	5.4516	21.329	30.642	50.9	61.178	133.01	208.05	352.17	491.21	761.57	1061.5	1438	1829.1	2194.9	2625.4	3047.7	3836.3	4225.2	4757.5	5280.7	6063	7019.1	7763.4	8235.1	8868.9	9272.4	9826.3	10433	11001	11908	12469	13200	13483	13552	13956	14405	14571	15000	15519	15752	15745	15909	16309	16063
0	5.6224	0	9.4274	16.123	3.2508	13.233	27.749	41.186	24.587	20.36	31.681	23.892	48.302	34.832	55.196	69.041	86.165	100.29	160.09	245.02	384.01	452.31	511.26	615.62	768.79	941.28	1000.8	1088.1	1300.2	1339.1	1487.9	1609.6	1840.2	1982.3	2181.1	2351.6	2622.5	2760.3	3052.4	3121	3435.9	3414.2	3577.6	3651.9	3689.1	3444.6	3454.3	3438.4	3417.4
0	0	0	7.8996	10.452	8.4894	12.108	3.5823	9.0102	12.506	7.8847	6.4919	9.1074	13.58	15.201	28.959	42.432	62.467	90.953	119.96	165.97	238.34	318.23	452.55	590.45	714.56	899.95	1075.6	1262.6	1490.6	1654.4	1863.6	1998.4	2212.9	2386.2	2585	2804.7	3001.1	3160.4	3274.8	3410	3488.7	3621.9	3782.5	3909.4	4040.6	4105	4145	4201.8	4282.1
0	0	0	5.5327	5.4146	10.135	14.855	9.9561	17.109	21.509	24.587	30.574	35.547	34.517	43.677	51.163	49.101	44.669	52.504	83.347	123.92	168.13	218.59	264.31	352.1	431.12	520.61	612.12	809.94	925.72	1068.9	1220	1345.8	1518.4	1555.3	1672.9	1835	1896.8	1967.3	2084	2173.3	2224.2	2304.3	2276.9	2477.8	2491.2	2572.5	2572.7	2603.9	2712.8
0	0	0	5.3864	13.754	9.1658	17.447	18.72	21.408	11.679	25.243	22.305	50.935	56.129	143.85	280.24	419.62	609.08	820.7	1069.2	1310.4	1576	1859	2186.3	2643.1	2988.3	3221.6	3706.4	4125.6	4627.1	5168.2	5697.1	6243	6628.8	7315.6	7803	8171.8	8766.9	8958.2	9274.5	9807.8	9908.2	10278	10349	11007	10990	11178	11028	11488	11336
0	0	0	1.1735	7.5552	10.282	4.8156	13.602	9.0879	12.47	18.977	17.281	17.188	10.698	23.697	56.111	109.58	197.73	308.24	445.2	605.56	815.12	1044.8	1414.6	1615	1953.6	2347.3	2826.2	3308	3702	4251	4788.8	5221.7	5753.8	6223.3	6689.6	6963.4	7556.2	7934	8052.8	8548.3	8761.6	9061.7	9312.7	9393.7	9575.3	9678.8	9959	10121	9914.8
0	0	0	7.0252	13.974	14.511	33.703	25.623	67.409	101.33	182.3	242.93	342.25	510.35	731.22	917.05	1142.8	1410.2	1816.4	2361.5	2332.3	2976.6	3626.4	3936.5	4332.7	4883.3	5344.1	6180.5	6577	7253.3	7595.9	7447.6	7934.7	8226.6	8509.2	8804.4	8942.7	9391	9460.5	9602.2	9752.5	10075	10119	10073	10142	10235	10185	10383	10378	10058
0	0	0	0	10.122	12.213	9.1042	15.994	9.8438	16.235	13.386	13.124	21.538	13.367	19.68	35.433	58.265	95.457	136.85	198.79	260.2	380.09	451.46	586.31	664.47	833.64	995.74	1225.9	1401.8	1616.7	1803.6	2115.7	2273.8	2537.3	2884.1	2842.5	2797.3	3091	3151.1	3215.2	3506	3580	3741.9	3790.7	3760.4	3867.9	3972.9	3982.3	4068.3	4005.7
0	0	0	17.238	14.57	23.171	11.198	15.096	27.239	41.365	83.382	109.48	157.9	167.9	202.66	223.89	259.61	296.34	344.51	364.9	386.98	437.48	522.09	617.63	709.09	857.93	941.67	996.2	1176.2	1400.4	1521	1485.9	1674.8	1833.8	1977.3	2125.3	2458.2	2808.4	2920.9	3074.7	3249.4	3263.5	3387.9	3525.5	3537.1	3291.4	3383.5	3403.3	3615.8	3726
0	4.8405	0	0	0	6.9467	16.559	43.044	35.044	26.509	18.067	21.432	38.851	43.921	68.304	122.33	185.19	298.2	409.8	575.1	725.05	917.04	1118.1	1383.1	1613.6	1977.2	2194.3	2522.4	2681.6	3137.1	3607.2	3702.6	4071.7	4252.4	4462.5	4749	5096.4	5391.2	5796.7	6218	6513.7	6436	6756.4	6892	7275.7	7260.6	7230.2	7400.8	7624.5	7776.7
0	0	0	7.4732	15.177	1.8562	4.9651	22.9	24.104	30.032	20.001	51.344	104.45	204.06	311.93	474.12	660.36	917.72	1138.4	1405.7	1589.3	1951.8	2292.4	2598.8	2961.8	3302.5	3691.1	4045	4379.4	4010.1	4244.5	4370.5	4740.3	5009.8	5284.5	5385.5	5583	5778.6	5953.1	6089.5	6215.5	6274.5	6224	6418.7	6528.5	6562.4	6688.3	6614	6777	6935
0	0	0	0	11.685	12.297	17.162	19.79	30.946	34.452	36.909	31.726	38.831	25.104	31.118	35.456	38.819	23.684	28.08	36.808	51.892	94.763	139.84	213.21	285.64	353.93	442.49	571.31	699.12	889.41	1044.3	1235.6	1402.5	1592.5	1741.9	1956.3	2044.2	2173.9	2288.4	2411.7	2535.3	2621.2	2706.4	2768.1	2866.7	3019.7	2972.9	2957.5	2998.8	3087
0	0	0	15.146	18.18	16.434	29.309	31.438	26.264	19.212	26.554	19.622	35.176	40.114	70.887	93.084	121.02	162.22	239.23	349.09	448.95	608.57	753.95	915.87	1162.8	1410.5	1619.3	1960.7	2186.1	2454.5	2733.5	3037.5	3406.5	3676.1	4078.6	4335.2	4706	5007.3	5325.3	5628.2	5852.1	6185.5	6304	6404.7	6554.2	6715.1	6668.3	6779.7	6857.7	6891.7
0	0	0	9.2308	13.285	31.189	42.236	45.363	61.502	70.278	84.563	105.28	115.32	139.03	147.62	169.34	189	212.71	238.68	278.67	283.64	345.27	409.06	492.03	594.47	689.17	798.18	795.99	942.94	1083.5	1245.7	1246.9	1409.5	1523.1	1634.1	1761.7	1944.3	2000.6	2225.6	2293.1	2447.7	2520.7	2628.9	2675.8	2790	2872.7	2908.4	2976.8	3120	3127.3
0	0.80685	0	5.3955	5.2749	10.544	6.0736	15.168	14.07	17.403	15.79	18.31	24.084	45.936	108.26	168.4	274.06	418.81	582.45	687.11	988.05	1272.4	1501.2	1876.5	2123.4	2518.2	2885.4	3197.4	3523.3	4061.7	3726.1	4614.7	4881.1	5137.1	5282.8	5535.4	5611.9	5895	6079.4	6155.2	6257.5	6413.7	6478.7	6559.8	6545.5	6725.4	6748.3	6696.4	6436.5	6694.2
0	0	0	8.5554	16.726	21.805	22.587	29.321	26.351	25.863	26.867	27.137	29.258	41.337	47.045	69.777	83.363	86.48	122.86	159.52	201.62	257.32	363.24	449.77	563.13	745.56	885.2	1067.1	1298.6	1517.6	1801.4	2080.1	2516.4	2824.1	3293.9	3641.8	3941.6	4306.2	4687.9	4845.6	5068	5298.5	5457.7	5668.2	5746.9	5867.1	5958.8	6046.6	6058.9	6024.3
0	0	0	0	15.201	18.214	22.944	20.02	23.145	23.027	33.844	37.457	45.879	46.802	68.715	105.19	168.1	237.49	343.68	465.74	549.79	762.01	927.25	1067.2	1272.3	1446.5	1630.5	1898.9	2092.7	2339.1	2524.3	2675.7	2824	2979.9	3143	3365.5	3498.6	3595.1	3812.1	3967.9	4116.7	4308.8	4432.8	4499.9	4540.2	4699.2	4761.1	4912.6	4953.9	5019.2
0	0	0	3.9341	8.569	13.807	8.8276	1.5992	12.576	7.8984	9.7694	17.993	19.622	28.467	44	71.884	104.03	138.44	195.21	268.34	345.73	457.39	576.69	673.48	795.56	839.2	993.31	1166.3	1210.1	1348.9	1482.7	1638.6	1744.6	1909.5	2024.3	2280.6	2346.3	2530.1	2690.7	2796.6	2909.9	2921	3061.8	3086.2	3216.3	3290.4	3327.8	3429.9	3468.8	3507.7
0	2.2668	0	5.8946	1.5081	0.40585	7.9297	9.8042	11.891	1.4313	12.717	10.059	26.977	77.076	151.34	235.13	349.76	481.81	637.07	793.26	972.61	1145.3	1384.5	1571.5	1708.7	1932.7	2182.5	2348	2474.4	2689	2895.6	3139.5	3273	3514.6	3670.8	3914.6	4127.5	4241.1	4353.1	4169.6	4359.6	4436.8	5032.4	4691.3	4784.2	4817.1	4914	4977.4	5013.3	5088.2
0	0	0	19.701	27.935	12.214	26.141	32.694	41.993	45.265	36.404	46.52	61.679	99.008	169.02	318.62	442.14	642.1	852.85	1129.5	1358.4	1585.9	1789.6	1992.2	2049.9	2369.3	2444.5	2649	2863.3	3283.3	3517.5	3777.5	4123.4	4273.1	4568.4	4984.9	5400.5	5801.7	5985.6	6295.2	6608.1	6873.1	7056.4	7176.7	7354.6	7274.5	7359.2	7597.2	7733	7930
0	0	0	11.103	0.4518	8.8188	20.434	11.383	12.966	5.2407	6.0758	20.321	22.854	56.546	107.55	210.79	338.57	555.83	735.88	967.95	1185.1	1618.2	2045.3	2515.8	3003.4	3486.7	3977.4	4282.8	5257.7	5768.1	6363.4	7030	7670.5	7992.6	8758.9	9609.2	10221	10336	10733	11084	11459	11721	12354	12434	12433	12522	12553	12630	12733	12749
0	0	0	0	7.8674	11.676	9.7804	16.275	13.663	11.032	31.966	30.569	46.251	80.568	142.33	180.17	289.57	408	529.58	677.82	867.77	1041.3	1269.8	1474.3	1746.5	1912.5	2281.3	2491.3	2549.9	2796.6	3018.8	3360.2	3660	3960.6	4192.8	4429.2	4730.5	5111.7	5043.7	5497.2	5480.9	5849.8	6100.8	6618.7	6589.2	6459.7	6447.3	7067.2	6920.5	7051.4
0	0	0	8.901	13.441	12.869	10.571	28.632	17.321	15.518	12.801	11.833	3.6929	13.866	7.4253	18.746	35.609	67.432	114.84	199.86	236.38	336.84	452.52	547.7	637.38	791.1	918.31	1147.5	1318	1456.7	1630.1	1802.1	1920.3	2101.3	2263.4	2603.1	2756.4	2906.7	2967.5	3183.6	3217.8	3293.7	3401.7	3553.4	3602.5	3579.5	3729.8	3635.7	3795.8	3774.8
0	0	0	12.623	11.567	13.441	13.419	9.0289	22.615	40.731	69.481	110.07	151.29	215.56	274.23	337.1	420.46	516.55	629.77	771.64	859.84	1031.5	1208.4	1852.5	2043.2	2303.8	2284.1	2010.9	2232.5	2394.7	2507.5	2668	2828.1	2982.3	3181.8	3302	3451.6	3539.7	3602.9	3761.2	3809.5	3851.6	3909.6	4073.1	4083.1	4073.8	4104.3	3863.9	3919.7	3945.9
0	0	0	4.0414	9.9373	19.924	9.7128	13.954	10.127	1.53	14.217	2.9182	10.134	0	0	0	8.506	41.161	89.344	136.99	201.86	324.47	429.31	573.17	718.59	859.14	1054.9	1262.5	1481.6	1737.8	2017.6	2321.3	2582.1	2995.1	3399.2	3769.3	3936.5	4340.1	4707.6	4960.5	5273	5457.1	5766.4	6015.4	6139.1	6342.8	6417.6	6577.1	6643.4	6557.6
0	0	0	11.478	21.269	18.835	15.331	19.321	12.707	12.862	0	0	1.2744	3.5437	4.5887	18.895	47.193	100.2	191.49	354.72	518.24	816.03	1096.7	1413.2	1775.4	2149.1	2538.9	2938.4	3386.3	3803.8	4138.1	4224	4945.6	5202.4	5481.6	5771.9	6149.2	6439	6566.5	6611	6911	6994.5	7125	7283.1	7415.9	7595.5	7412.8	7478.3	7363.7	7422
0	0	0	19.16	20.526	18.727	16.608	17.136	15.862	20.488	16.25	24.128	27.143	43.62	55.004	72.352	80.676	115.93	121.91	157.94	215.57	296.33	402.22	505.5	651.08	796.2	980.95	1220	1443.6	1603	1863.1	2148	2253	2605.8	2883.8	3109.3	3403.6	3692.8	3832.8	4008.7	4267.9	4510.2	4688.3	4707.5	4908.4	4947	4973.7	5149.8	5246.1	5386.7
0	0	0	21.269	31.751	16.464	35.585	22.798	32.709	45.57	47.187	35.91	64.419	84.403	122.41	136.09	203.6	259.8	363.21	420.05	524.47	569.5	767.7	898.03	960.69	1172.7	1231.9	1392.9	1551.9	1636.3	1809.3	2018.5	2223.7	2266.3	2304.1	2515.7	2537.7	2750.2	2742.4	2811.9	2886	3043.9	3096.9	3298.5	3323.3	3346.4	3354.9	3415.1	3416.6	3421.3
0	0	0	10.161	8.4486	15.177	19.157	22.655	57.555	79.671	150.2	262.04	370.28	536.11	739.17	1117.9	1328.3	1626.1	1921.4	2037.3	2333.1	2750.2	3029.2	2553.3	3366.3	3550.1	3248.5	3940.5	3421.9	3643.9	3710.5	4619	4927.5	5208	5248.5	5579.4	5720.4	5829.9	6089.6	5325.3	6371.8	5520.4	5229.8	5383.7	5380.9	5477.5	5454.6	5539.2	5526.8	5695.5
0	0	0	8.2918	4.5037	18.512	18.95	20.804	10.594	26.145	74.067	151.06	288.76	434.64	667.13	856.11	1174	1535.1	1854.4	2327.4	2608.8	3062	3476.3	3993.5	4556.7	5012.6	5438.2	6051.1	6323.4	6844.2	7237.6	7862.7	8213.5	8650.8	8837.3	9289.9	9552.2	9902.8	10295	10362	10582	10762	10972	11024	11473	11767	11958	12298	12380	12126
0	0	0	8.7653	12.319	13.475	12.431	12.097	15.33	16.767	10.728	20.038	3.1693	13.464	10.794	37.622	77.152	138.7	219	335.05	454.96	610.77	751.55	930.53	1095.8	1314.2	1529.6	1796.3	2085.7	2387.8	2594.4	3021.2	3348.2	3808.3	4152.7	4510.2	4675.3	5008.5	5279.4	5511.7	5749	5868	5982.1	6266.2	6282.4	6475.7	6773.1	6556.3	6743.7	6886.7
0	0	0	1.889	3.4462	3.3455	11.119	12.355	12.599	19.549	23.037	22.967	25.617	37.331	64.134	125.87	217.05	340.97	485.59	708.5	892.11	1139.7	1364.2	1578.9	1757.9	1911.7	2220.6	2469.4	2730.3	2931.5	3179.4	3439.3	3702	4017.8	4168.5	4403.5	4593.1	4755.9	4782.8	5236.7	5382.3	5503.2	5589.9	5699.2	5874.7	5466.3	5753.8	5871.2	5846.3	5776.9
0	0	0	6.9693	16.509	15.841	32.754	17.227	25.643	30.209	36.638	29.713	18.522	28.572	30.921	20.25	28.863	47.808	75.878	91.057	124.51	198.58	266.75	345.44	442.02	534.08	630.77	749.79	875.74	1030.4	1130.5	1348.3	1430.3	1552.4	1620.5	1793.3	1951.7	2150.4	2213.1	2302	2417.9	2570.1	2769	2836.4	2805.6	2806.2	2907.1	2951.7	2845	3007
0	0	0	17.251	7.1842	30.895	21.737	33.373	31.888	54.965	135.23	281.83	526.2	764.96	1148.3	1552.1	2022.6	2657.4	3374.6	3945.3	4607.8	5437.4	6020.2	6820.6	7407.8	7513.6	8113.4	8738.8	9409.3	9734.4	10258	10805	11432	11546	11673	12340	12898	13241	13346	13626	13481	14040	14078	13978	14159	14452	14505	14490	14461	14841
0	0	0	15.78	15.932	14.685	29.395	22.569	26.217	33.273	36.975	37.665	34.468	39.234	42.072	49.191	61.064	125.13	141.66	176.12	189.58	240.72	277.42	300.15	95.119	132.32	190.3	256.41	369.81	475.82	606.81	751.2	834.2	962.65	1149.7	1328.1	1460.5	1523.6	1672.5	1832.3	1906.8	1975.8	2088.6	2193	2348.6	2430.1	2541.5	2548.2	2667.2	2744.3
0	0	0	37.149	37.003	38.028	29.443	47.518	38.168	57.703	50.831	50.829	64.714	74.781	108.27	168.84	240.46	360.27	510.11	713.9	986.43	1309.3	1689.3	2032.7	2419.9	2954.2	3407.2	3986.7	4476.3	4870.9	5166	5672.7	6076.2	6488.6	7083.1	7573.7	7882.9	8709.7	9094	9460.6	9681.7	9989.2	10133	10288	10436	10618	10768	10820	10965	11069
0	1.0988	0	12.166	7.2965	2.1978	20.767	25.832	38.878	41.067	38.277	63.241	77.346	107.34	165.51	236.64	300.73	396.88	508.9	651.86	784.75	966.89	1110.7	1290.4	1392.3	1580.5	1677.6	1906.3	2064.6	2299.3	2563	2640.4	2754.9	3006.6	3263.4	3428.5	3588.9	3790.5	4022.5	4280.2	4496.7	4712.6	4908.6	5020.9	5164.4	5145	5171.7	5176.1	5285.6	5407.4
0	0	0	10.254	12.208	13.37	14.889	10.463	17.862	46.379	63.608	100.51	184.55	245.86	332.56	469.62	610.61	803.02	1072	1357.2	1665.6	1992.3	2331.4	2687.9	3024.7	3427.4	3762.3	4158.7	4468	4857.7	5232.8	5664.4	5984.3	6277.2	6669.3	7112.1	7300.2	7646.3	7750.8	8005.1	8206.8	8429.8	8506.2	8731.8	8863.1	8865.6	8800.7	8962	8797.7	8055.8
0	0	0	0.9006	0	44.438	38.81	46.112	53.959	48.869	23.488	20.635	30.879	63.959	111.8	172	312.93	454.55	608.21	812.3	1015.3	1287.2	1582.4	1891.3	2123.1	2457.2	2644.7	3045	3376.8	3548.8	4131.9	4623.4	4988.3	5384	5840.5	6169.9	6573.8	7016.4	7380.4	7594.7	7964.2	8352.8	8489.8	8828	8998.8	8931.9	9011.9	9097.1	9254.6	9226.7
0	0	0	19.591	17.715	31.081	30.311	37.84	36.092	39.935	46.536	62.483	85.095	126.95	192.45	319.79	406.98	600.89	763.38	1011.3	1311.4	1581.4	1907.3	2230.6	2649.9	3141.2	3391.4	3784.9	4177.1	4700.6	4881.6	5068.3	5462	5816.3	6142.5	6391.7	6788	6964.3	7322	7528	7726	7768.7	7903.6	7973.4	8108.1	8149.3	8178.6	8254.3	8461.1	8280.2
0	0	0	2.6043	1.721	10.734	10.165	1.6164	10.484	14.173	10.508	21.349	32.375	28.478	38.1	58.699	151.12	261.68	249.43	461.87	632.77	858.06	1015.6	1325.4	1506.6	1633	1999	2216.1	2014.3	2208.7	2406.1	2515.1	2718.9	2866.4	3059	3201.5	3420	3599.7	3723.7	3855.6	4043.4	4018.5	4251	4251.9	4359.6	4433	4535.3	4614.3	4707.3	4885.9
0	0	0	7.1223	10.356	25.344	27.158	37.723	50.248	79.133	142.56	238.19	345.67	540.51	712.31	942.5	1204.1	1500.8	1768.6	2124.7	2364.1	2682	3032.1	3250.6	3590.7	4638.7	4155.7	4315.4	4389.7	4682.3	4877.2	5096.8	5316.9	5576.5	5859.9	6158.8	6277.3	6363.6	6643.5	6896.4	7026.2	7235.2	6976.8	7264.8	7775.8	7182.2	7353.4	7475.4	7620.1	7530.2
0	0	0	5.6482	15.905	34.325	19.352	46.45	60.786	76.486	81.843	114.98	160.59	195.88	351.89	493.39	490.35	664.29	824.2	1017.4	1239.3	1843	1705.3	1957.9	2289.9	3303.8	3069.6	3392.7	3830.2	4238.2	4623.5	4440.6	5135.9	4987.5	5257.3	5722.7	5748.3	6294.7	6367	6700.4	6635.2	6749.2	6816.4	7023	7265	7182	7319.2	7453.4	7461.6	7288.7
0	0	0	12.948	37.129	55.681	43.295	42.648	64.566	64.315	28.684	27.964	48.398	49.682	15.762	62.655	90.473	108.22	122.6	181.39	231.06	398.89	588.38	796.95	1000.4	1276.8	1513.5	1894.7	1941.3	2620.6	2966.8	3373.4	3772.2	4137.9	4575.2	5043.2	5414.5	5936.2	6255.1	6280.4	6413.7	6617.8	6701.9	7109.5	7029.2	7125.1	7350.9	7526.9	7388.5	7502.5
0	6.6137	0	10.766	6.3956	10.32	0	17.202	22.401	29.496	44.963	53.851	95.75	105.93	137.98	182.47	242.72	256.21	335.82	326.28	366.62	485.42	605.17	619.36	785.96	793.09	863.54	1048.7	1125.1	1476.8	1571.9	1646.4	1778.1	1986.9	2079.5	2240.9	2440.5	2528.6	2733.5	2782.8	2921.5	3030.8	3184.9	3252.7	3360.1	3349.4	3439	3363.4	3486.1	3537.8
0	0	0	20.056	14.667	25.903	19.208	17.795	25.51	22.507	16.872	11.461	11.312	32.001	64.897	117.72	167.16	267.55	395.57	554.14	715.73	941.49	1183.2	1398.6	1642.9	1858.7	2169.6	2445	2686.6	3025	3377.8	3722.2	4061.4	4392.4	4728.6	4896.6	5203.8	5359.6	5460.4	5729.7	5844.2	5976.2	6153.8	6172	6239.9	6308.8	6351.6	6365.8	6484.2	6478.9
0	0	0	0.22535	15.957	17.281	18.396	6.3641	3.9086	14.649	0	36.719	44.792	86.215	166.9	241.87	353.88	451.55	654.34	706.3	832.73	930.31	1082	1187	1324.6	1429.1	1567.8	1641.9	1735.7	1813.4	1906.1	2013.6	2166.3	2096.5	2216.4	2433.7	2561.6	2712.3	2434.6	2499.5	2557	2836.2	2590	2916.6	3045.5	2792.5	3079.7	2971.6	2962.5	2976.3
0	0	0	3.4444	4.0203	5.5935	17.309	60.581	92.564	174.24	329	533.67	625.95	990.64	1202.1	1480.3	1708.9	2034.9	2282.6	2545.4	2741	2915.4	3320.2	3455.2	3598.1	3958.2	4222.8	4473.4	4809.6	5212.1	5612.2	6015.5	6423.3	6981.5	7511.2	7903.7	8381.3	8951.3	9305	9656	10058	10263	10436	10566	10927	11081	11440	11114	11116	11385
0	0	0	45.901	15.876	46.755	57.679	71.939	91.022	99.327	113.68	149.58	171.89	197.35	226.32	243.79	277.46	281.44	256.3	295.69	353.71	372.63	386.22	480.87	613.74	681.09	770.8	839.2	1044	1219.5	1419.3	1537.9	1808.1	2084.7	2376.8	2690.1	3055.1	3236.7	3548.6	3859.5	4093.4	4061.9	4302.4	4358.6	4445.4	4365.7	4177	4625.8	4309.5	4272.2
0	0	0	19.648	19.112	26.732	27.617	29.105	34.965	37.878	59.724	69.708	100.24	107.53	116.17	143.17	163.51	191.59	209.12	234.74	278.99	293.65	311.69	391.34	405.48	439.72	529.05	532.71	606.75	676.8	837.3	787.31	932.13	1112.6	1312	1489.1	1720	1938.5	2130.2	2253.1	2429.2	2426	2548.5	2639.3	2862.3	3022.1	3489.9	3831.1	3448	3349.3
0	0	0	6.2301	24.747	20.059	3.0519	19.645	14.4	17.518	14.273	0	6.0364	15.311	35.486	60.144	82.413	246.76	352.87	485.26	624.37	805.91	989.27	1091.2	1209.4	1414.5	1570.8	1669.3	1817.9	1950.7	2116.4	2207.9	2395	2536.8	2654.8	2824.6	2912.5	3026.3	3208.6	3261.1	3446.6	3398.4	3631.5	3687.4	3659	3703.4	3727.4	3772.6	3863	3842.9
0	0	0	12.02	9.4735	13.433	29.98	75.646	141.96	251.08	398.57	603.15	816.29	1042.4	1288.2	1602.4	1902.6	2252.2	2526.9	3077.4	3417.2	3799.2	4276.8	4653.6	5039.7	5238.3	5829.1	6428.7	6771.6	7015.6	7438.2	7684.9	8083.4	8734	9068.6	9326.7	9646.9	9688.7	9989.9	10158	10212	10149	10491	10856	10871	11245	11500	11654	11283	11488
0	0	0	2.5947	7.4618	2.8564	10.267	41.367	36.448	49.313	66.2	94.761	118.22	200.91	290.26	473.98	650.6	899.31	1173.1	1443.7	1736.7	2084	2430	2835.1	3245.7	3542.5	4154.2	4458.8	4822.3	5495.3	6028	6618.8	6354.1	5732.1	6415.2	6677.9	7175.1	7520.6	8232.3	8106	7657.6	8395.9	8577.8	8694.1	8701.6	9000.9	8699.2	9023.1	9043.1	8989.7
0	0	0.19792	5.5628	17.174	17.073	19.148	20.404	14.7	27.226	30.106	16.919	23.724	31.394	32.751	41.238	46.974	65.818	66.522	90.251	99.065	135.49	150.4	172.26	190.48	260.59	281.05	341.81	361.36	443.94	507.28	625.98	660.58	806.22	914.7	1099.9	1238.4	1367.8	1479.9	1598.9	1763.6	1892.4	1989.7	1984	2052.9	2153.2	2312.1	2331.4	2420.4	2451.9
0	0	0	17.095	14.588	23.852	16.903	34.68	41.384	41.478	35.855	39.49	56.601	72.749	83.81	140.76	153.27	221.97	361.07	492.52	631.66	800.62	958.59	1109.7	1243.7	1401.3	1667.6	1805	2067.7	2313.7	2476.1	2605.8	2820.9	2968	3147.3	3371.8	3569.5	3586.8	3647.4	3817.3	4017.5	3975.3	3917	4024.2	4097.6	4060.1	4261.7	4202.3	4254.1	4252.6
0	0	0	2.0387	3.4343	14.057	17.335	9.4199	19.835	15.518	20.255	13.916	20.651	16.978	8.7137	13.913	15.931	22.571	20.986	27.098	61.797	103.43	153.92	248.75	313.99	437.94	599.47	771.72	919.51	1146.6	1317.3	1588	1743.8	1943.1	2127.6	2352.6	2513.5	2781.5	2910.7	3054.2	3216.2	3293.7	3505.6	3475.3	3480.3	3671.2	3727.4	3812.4	3794.9	3935.2
0	0	0	10.826	18.032	18.972	20.19	29.105	30.494	26.429	14.105	27.173	92.985	177.37	307.75	462.97	698.96	928.27	1217	1545.5	1946.3	2293.6	2647.8	3056.6	3346.1	3725.4	4132.3	4477.2	4802.5	5118.8	5374.7	5711.3	6164	6451.3	6738.7	6983.7	7126.2	7314.3	7588.6	7850.1	7888.7	8146.7	8026.4	7984.8	8098.8	8083.3	8035.7	8022.1	8022.9	8199.1
0	0	0	46.77	41.254	33.03	41.848	42.387	28.457	81.981	79.507	97.783	140.92	128.45	167.21	0	0	0	0	24.28	8.859	27.367	3.6854	78.468	70.499	145.17	78.657	179.71	235.53	385.72	429.77	476.29	533.52	625.64	760.91	958.35	1086.3	1247.9	1379.2	1616.5	1674.6	1851.2	1918.5	2001.6	2044	2415.5	2256	2370.5	2365.9	2476.9
0	0	0	1.6203	12.818	18.687	21.523	22.484	24.163	26.054	29.118	42.48	41.627	55.18	56.48	70.949	84.723	115.22	151.21	214.92	286.02	376.77	476.7	602.09	733.06	885.35	1071.2	1307.8	1548.1	1847.5	2086.8	2407.6	2672.4	2969.5	3291	3638.8	3751.2	4089.3	4355.1	4632.9	4910.8	5038.4	5083.5	5217.1	5311.1	5375.6	5461.6	5490.3	5467.3	5395.3
0	5.3574	0	3.5062	0.63735	8.1126	2.037	9.8123	6.7693	12.11	24.903	28.739	39.008	38.385	51.735	71.038	84.882	96.989	116.43	123.28	147.31	189.18	244.63	297.2	370.46	460.2	562.51	659.38	822.44	1004.4	1189.5	1315.7	1496.1	1626.8	1779.1	1971.8	2087.6	2170.3	2297.2	2443.4	2635.8	2771.6	2914.3	3110.3	3158	3243.3	3297.1	3359.8	3410.7	3407.1
0	0	0	8.9539	13.794	9	20.243	26.051	34.464	50.42	39.919	46.228	57.196	57.433	49.383	64.037	84.136	98.031	152.39	212.5	340.31	403.73	491.83	563.18	583.22	751.31	755.67	895.12	968.46	1137.9	1227	1319.8	1367.1	1488.3	1246.7	1277.8	1330.4	1417	1459	1603.8	1719.6	1785.7	1751.5	1841.5	1841.5	1823.1	1814.8	1970.8	2070.4	2146.1
0	0	0	10.459	21.444	14.676	23.454	23.713	17.917	34.455	25.973	25.229	49.157	68.419	98.662	170.53	255.67	318.61	424.93	491.11	642.81	743.08	884.01	888.68	962.71	1274.1	1191.6	1451.1	1950	2393.7	2502.2	2580.2	2794.7	3125.9	3362	3785.1	4136.2	4302.1	4521.7	4870.3	5069.4	5235.9	5487.1	5789.9	5996.3	5989.2	6343.9	6242.4	6061.9	6425
0	0	0	7.5754	13.892	17.895	9.8991	14.475	6.4338	12.722	31.611	81.812	128.33	229.7	350.56	470.15	604.64	744.46	889.98	1052.1	1199.2	1377.4	1516.7	1597.2	1878.1	1912.8	2206	2313	2307.9	2539.1	2654.8	2734.4	2912.7	3053.1	3221.7	3229.5	3307.8	3425.3	3531.9	3595.9	3740.4	3788.9	3839.1	3919.6	3938.9	3972	3992.3	3973.7	4112.5	4078.4
0	2.6712	0	7.0566	3.8257	8.5857	14.448	6.4428	7.1595	4.3769	15.808	24.786	32.249	31.609	46.911	50.135	92.706	127.31	191.56	283.59	415.93	527.73	611.4	740.34	953.38	1270.9	1443	1714.8	1700.4	1898.7	2061.7	2422.1	2625.8	2883.1	3209.3	3608.3	3491	3933.9	4627	4506.1	5011.8	5309.8	5521.6	5593.5	5746.9	5508.2	5440.7	5495	5522.7	5677.2
0	0	0	0	7.7009	5.3967	18.138	24.457	21.732	16.5	16.36	26.404	23.696	30.835	20.349	34.046	21.868	16.861	31.409	37.622	43.722	52.044	87.221	177.69	237.57	331.31	434.01	577.49	691.32	805.48	1006.7	1223.3	1475.6	1656	2033.4	2338.5	2473.7	2695.2	2850.9	2874.9	3194.9	3234.5	3548.2	3515.8	3769.9	4071.7	4253.1	4025.6	4155.1	4095.8
0	0	0	17.055	12.165	5.6735	10.516	20.71	54.57	82.688	129.85	206.68	297.64	372.31	520.59	685.59	865.08	1030.4	1231	1482.5	1708.3	2039.2	2347.8	2585.5	2966.1	3263.8	3670.4	4003.5	4424.1	4737.6	5276.4	5901.6	6315.4	6727.2	6001.8	6240.7	6568.7	6684.1	6958.1	7150.5	7410.4	7546.2	7769.8	7724.8	7677.6	7716	7564.6	7844.5	7949.1	7829.8
0	0	0	1.9589	17.461	23.05	26.777	19.466	55.982	62.542	91.078	126.15	181.32	254.71	309.94	407.78	494.24	666.43	828.68	1014.6	1289	1555.8	1989.4	2225.9	2667.4	2828.4	2771.6	3173.3	3321.3	3450.4	3692.7	3923.1	4153.4	4387.1	4464	4468.4	4691.6	4868.5	4877.9	4848.9	4902.3	4754.6	5036.2	4957	5003.3	5067.4	5077	5212.7	5271.2	5369.6
0	0	0	1.7602	0	8.4596	38.602	15.522	5.157	0	25.661	31.915	51.866	64.748	101.18	161.11	223.16	266.15	366.45	481.84	571.74	660	815.55	971.81	1182.5	1414.1	1682.6	1944.9	2263.6	2552.2	2800.5	3226.5	3539.1	3812.3	4279.1	4430.7	4730.9	5006.8	5218.3	5591.3	5836.2	5963	6144.2	6401.6	6460.9	6626.9	6809.2	6894.3	6846	6848.8
0	0	0	14.095	17.598	23.025	17.967	29.499	24.117	19.409	12.539	12.614	0	21.495	18.96	45.592	76.587	121.86	157.02	224.23	314.59	414.11	574.05	759.12	859.33	1069.8	1251.8	1564.8	1843.9	2204	2169.7	2610.1	2960.3	3277.5	3495.2	3922.2	4206.1	4402	4557.3	4896.4	4874.9	5156	5270.6	5144.6	5331.7	5388.5	5352.7	5595.9	5371.8	5492.2
0	0	0	7.6142	7.7969	17.977	12.736	20.224	22.938	26.49	34.212	49.831	66.281	139.06	190.98	355.59	352.62	464.92	617.02	667.49	878.54	1013.2	1110.9	1264.6	1580.1	2017.3	2083	2315	2505.1	2928.1	3516.5	3346.7	3259.5	3511.3	3808.4	4282.8	4330.3	4447.5	4528.2	4601.8	4848.6	5018.1	5299.1	5188.4	5217.4	5428.1	5464.3	5529.8	5650.7	5804.8
0	0	0	10.29	23.933	20.278	37.014	18.768	43.133	49.201	44.679	39.727	53.642	103.04	131.53	228.52	308	347.94	483.25	602.25	721.65	816.92	947.9	1103.4	1231.4	1373.5	1425.9	1557.4	1761.2	1740.4	1877.2	2026.4	2177	2296.9	2422.5	2571.4	2680.6	2668.6	2811.8	2908.7	3032.6	3132.8	3226.9	3248	3350.8	3412.8	3441.5	3508.2	3517.5	3559.5
0	0	0	5.9172	12.062	17.316	16.159	30.529	32.544	50.477	74.805	127.28	191.07	270.76	330.89	445.19	545.06	678.27	793.32	910.16	1061.7	1260.4	1428.4	1532.6	1729.8	1914.3	2130.5	2359.1	2615.9	2819.6	3165.6	3457.8	3634.2	3877.7	4222.7	4559	4924.4	4991.7	5173.9	5449.3	5740.5	5945.8	6094.7	6098.8	6180.7	6334.7	6400.7	6412.3	6637.8	6610.7
0	0	0	14.098	14.387	7.1754	8.8127	0	8.4535	7.3132	7.2084	0.023125	0	4.3359	0	0	0	0	12.88	64.822	140.53	270.44	420.94	567.34	784.74	1003.2	1192.1	1481.7	1707.5	1919.7	2130.6	2398.7	2602.4	2799.5	3011.6	3332.8	3558.6	3783.8	3817.5	3968.3	4212.6	4374.6	4373.3	4500.6	4584.4	4618.8	4615.4	4619.9	4750.1	4662
0	13.725	0	1.5247	16.133	3.7693	16.99	13.917	23.732	22.391	11.078	12.39	13.027	18.85	31.974	35.51	21.66	27.526	41.276	64.179	108.4	143.91	173.43	205.45	266.11	367.8	480.33	537.2	643.96	708.02	822.66	931.54	1015.2	1099.4	1223.6	1297.7	1444.9	1549.7	1667.4	1830.3	1894.7	2003.9	2161.4	2318.3	2408.2	2341.6	2444.6	2388.2	2516.5	2572
0	0	0	13.552	16.64	15.7	22.288	34.189	48.16	60.531	73.518	104.4	132.27	155.16	197.57	238.79	292.51	368.3	447.34	472.72	580.61	662.9	737.46	865.28	986.86	1199	1315.5	1581.1	1808.8	1960.5	2268.5	2421.3	2808.9	3039.2	3281.4	3623.8	3791.8	4043.1	4188.8	4305.2	4516.5	4524	4715	4675.4	4697.6	4714	4718.5	4886.6	4862.5	4969.9
0	0	0	9.7811	18.609	16.654	5.4003	21.284	25.987	11.257	26.857	23.833	60.208	152.67	219.09	363.02	512.07	676.89	900.6	1048.1	1276.5	1557.9	1896.5	2354.6	2568.7	3138.6	3501.5	3956.3	4429.5	4884.4	5449.3	5869.4	6257.3	6544.3	6989.6	7419.1	7628.7	8063	8232.2	8418.8	8648.7	8961.3	9015.4	9289.6	9344.2	9491.9	9399	9404.9	9320.1	9632
0	0	0	14.909	27.723	25.991	47.755	45.719	53.277	69.128	72.085	107.86	158.25	222.52	321.54	429.71	645.56	872.71	1098.2	1270.9	1572.2	1946.6	2183.5	2517.4	3111.6	3276	3579.2	3963.8	5543.1	4686.1	5134.8	7404.4	7789.2	8522.5	8880	9269.3	6913.5	7279.1	7349.7	7761.6	7926.3	8102.5	8386.9	8789	8748.5	8991.5	8832.5	9157	9139.9	9352.7
0	0	0	3.7008	10.278	8.0062	20.184	16.879	30.231	23.826	34.983	34.653	41.655	56.87	101.56	181.52	299.55	403.49	565.44	779.04	970.13	1119.3	1369.5	1575.8	1878.2	2017.2	2265.6	2604.7	2834.6	3027.7	3396.9	3658.6	3754.1	4051.7	4314.5	4612.8	4732.1	5081.6	5297.4	5500.7	5500.3	5776.1	5871.2	6057.6	6142.6	6104.3	6254.3	6232.4	6341.9	6318.5
0	0	0	2.0811	8.771	16.08	15.361	16.919	15.449	19.09	20.873	23.518	33.136	26.08	25.646	28.458	33.224	41.474	51.828	62.338	69.49	104.39	116.84	144.87	160.69	205.47	258.59	310.95	328.62	410.61	484.92	586.15	613.05	698.71	847.34	861.71	934.5	978.87	1065.6	1182.7	1328.1	1373.7	1473	1520.8	1481.9	1602.5	1658.9	1715.4	1769.5	1794.5
0	0	2.537	5.2715	8.9377	15.336	10.806	25.986	21.222	28.739	33.047	42.912	46.325	41.035	41.193	26.964	37.461	40.928	48.87	63.852	78.855	110.11	166.34	221.15	284.49	470.47	543.8	665.53	692.97	806.85	771.89	833.37	983.58	987.97	1127.6	1190.1	1259.2	1256.5	1312.8	1350.3	1408.5	1543.6	1597.8	1493.4	1627	1554	1622.1	1650.1	1662.9	1737.5
0	2.5885	0	5.4236	1.1215	4.1124	8.9368	4.6945	7.4221	6.2742	6.3356	13.067	1.4072	2.1134	2.1154	29.704	50.293	98.887	174.97	241.05	364.82	531.45	698.1	881.71	1089.8	1347.6	1580.4	1866.4	2253.4	2519.1	2835.8	3086.4	3430	3894.1	4274.4	4753	5080.5	5429.5	5879.2	5980	6464.2	6516.7	6988.6	6886.1	7058.3	7147.2	7109	7157.7	7106.6	7301.2
0	0	0	8.1241	8.7165	14.259	20.946	27.505	30.622	35.708	49.3	75.601	128.5	224.04	354.92	527.71	751.7	968.3	1183.4	1432.1	1672.9	2002.5	2308.6	2577.8	2821.1	3095.3	3438.9	3723.6	4129.6	4357.2	4632.6	4778.3	4980.1	5174.2	5454.9	5640.3	5731.4	5823.3	6197.6	6169.8	6437.2	6607.6	6744.4	6739	6944	7028.3	7186.7	7052.8	6970.8	7146.2
0	0.69644	0	0	7.0492	4.6239	7.8902	12.617	20.012	25.442	27.984	22.14	14.765	4.2393	8.5405	11.898	14.247	3.9158	0	2.4745	3.9637	11.975	21.749	46.951	72.912	111.23	144.84	198.44	267.88	351.97	467.89	559	652.73	760.81	910.46	1031.8	1216.5	1360.9	1469.2	1587.6	1769.5	1905.6	1933.2	2083	2130.5	2266.5	2296.6	2370.5	2362.3	2419.9
0	0	0	0	22.88	70.381	147.1	222.23	303.5	391.53	485.08	586.78	704.36	882.89	1112.8	1417.8	1682.8	2086.7	2488.3	2803.4	3289.9	3823.1	4310.3	4765.4	5409.2	5736.7	6102.1	6688.3	7107.3	7608.8	7727	8517.5	8840	9189.8	9739.4	10085	10343	10827	10946	11264	11392	11588	11693	11979	12083	12359	12399	12715	12777	12975
0	0	0	8.3862	15.771	18.951	25.917	21.847	33.937	32.542	29.966	50.057	64.472	106.45	170.61	248.65	330.46	456.48	550.19	691.57	830.88	1003.3	1183.8	1353.4	1603.7	1742.9	1959.7	2218.9	2516.6	2798.2	3077.5	3552.3	3707	4088.6	4265.3	4702.5	5156.2	5208.2	5519.8	5893	6041.4	5999.9	6246.5	6553.4	6626.4	6901.6	6949.6	7056.2	6973.9	7287.7
0	0	0	13.965	11.478	15.334	17.048	15.75	16.001	18.156	27.212	57.065	82.706	126.23	203.7	294.75	432.21	542.56	702.93	893.44	1101.9	1329.7	1518.9	1725.4	2016.3	2265.3	2381.5	2723.3	2968.5	3188.8	3512.8	3526	3827.2	3922.8	4143.3	4347.2	4437.1	4480.3	4605.5	4675.4	4740.4	4896.9	4907.8	4895.8	5184.1	5106.1	5178.6	5177.3	5494.7	5649.1
0	0	0	8.1608	27.751	16.682	17.02	18.441	9.4197	22.949	29.272	46.311	70.784	108.13	180.33	260.28	355.39	472.29	601.21	762.77	829.13	1105	1284.9	1496	1716.7	1957.6	2170.9	2503.5	2681	3160.6	3296.4	3568.9	3851.2	4151.3	4449.5	4732.4	4963.8	5285.9	5454.7	5714.9	5849.8	6173.6	6332.8	6372.6	6509.6	6611.5	6762.1	6914.4	7088.1	7019.3
0	0	0	11.134	12.157	21.579	26.452	31.353	30.382	38.395	34.15	39.433	37.788	55.269	63.07	79.402	122.06	121.09	141.58	178.54	279.52	337.41	430.58	550.68	678.25	824.22	999.15	1175.8	1314.9	1566.1	1719	2000.4	2181	2419.7	2641.5	2885.2	3069.6	3247.7	3437	3540.2	3752.6	3893.5	4079.3	4181.2	4146	4291.6	4316.2	4464.6	4628.4	4631.2
0	0	0	3.6503	5.566	11.172	9.4649	13.2	7.5998	19.162	9.1512	20.046	49.401	116.93	252.52	425.75	616.56	813.31	1047.6	1280.9	1554.5	1794.3	2040.3	2342.4	2601.8	2911.9	3232.1	3452.5	3743.6	4069	4383.7	4714.2	4907.8	5304	5678.3	6081.5	6559.3	6711	7040.1	7332.2	7450.9	7732.1	7732.2	8102.3	8273.4	8324.5	8569.3	8408.3	8354.4	8230.9
0	0	0	11.44	13.623	11.638	13.167	23.268	31.523	40.603	39.312	40.603	30.982	34.704	33.809	48.61	66.504	91.024	135.44	166.84	237.7	284.58	354.71	447.55	531.89	636.88	749.89	864.56	979.87	1088.4	1224.3	1334.4	1423.8	1559.2	1727.3	1877.3	2051.3	2146.2	2321.4	2378.8	2480.4	2565.7	2686.7	2634.7	2798.1	2811.3	2972.9	2962.3	3071	3055.8
0	0	2.5826	12.405	18.873	0.68447	22.258	17.194	13.888	14.278	27.473	23.902	10.225	23.929	29.929	33.285	34.365	36.945	87.237	93.109	138.68	182.86	242.95	284.47	369.44	453.38	519.01	575.25	660.45	775.91	826.8	1038.3	1091	1174.7	1258.7	1328.3	1343.7	1416.3	1611.1	1714.4	1840.8	1897.8	2023.6	2057.2	2035.4	2061.2	2138.4	2219.6	2227.6	2230.6
0	0	0	0	7.726	11.573	47.477	73.582	153.51	281.29	431.43	663.39	899.1	1172.4	1460.5	1837.9	2142.8	2467.2	2793.9	3094.9	3341.9	3570.8	3932.5	4291.1	4466.8	4653.8	5132	4898.3	5275.5	5244.8	5766.4	6035.7	5967.5	6193	6284.1	6501.3	6532	6721.4	6794.2	7064.7	7163	7100.1	7319.2	7324.5	7232.4	7361.7	7406.5	7402.8	7514.3	7463.2
0	0	0	18.553	10.358	8.54	8.8401	15.506	23.095	17.969	10.75	14.057	24.405	42.68	58.766	98.164	163.29	253.15	364.75	526.75	691.22	875.46	1159.5	1365.8	1591.2	1843.1	2085.2	2414.7	2636.7	3033.8	3241.7	3484.2	3715.1	3802.7	4149.4	4367.1	4526.9	4745.8	4698.4	5250.1	5257.9	5353.1	5432.1	5352.8	5455.7	5587.1	5662.8	5493.8	5715.9	5611.5
0	1.9435	0	0	0	1.9287	18.108	4.599	23.477	24.053	14.115	12.162	20.401	1.3867	19.083	0	0	0	0	7.7244	9.779	9.7596	12.388	52.117	196.78	222.16	326.03	448.03	810.33	688.54	807.92	957.02	1098.8	1238.1	1389.7	2078.3	1694	1801.7	1940	2070.2	2118.5	2204.7	2281.9	2395.8	2373.5	2539.9	2602.7	3208.8	2730.8	2634.5
0	0	0	14.096	9.8818	20.437	18.559	27.725	29.879	26.027	40.598	34.109	61.897	87.374	109.43	113.14	139.36	167.02	227.42	251.8	324.65	377.65	403.37	475.4	631.24	685.45	780.13	847.59	927.03	1093.6	1146.1	1286.1	1318	1517.8	1466.4	1472.8	1607.2	1879.6	1946.9	2141.6	2213.8	2495.1	2513.4	2605.7	2829.5	2813.8	3006.7	2951	3003.9	3079.7
0	0	0	14.392	16.626	0	13.84	6.4698	30.327	37.291	62.562	105.49	216.7	337.15	542.27	776.55	1060.2	1415.9	1589.1	1997.1	2363.7	2693.6	3154.7	3484.3	4264.1	4354.7	5279.4	5545.8	5995.9	6953.1	6960.6	7961	8340.3	8781.1	8984.7	9393.2	9753.6	9999.5	10312	10594	10792	10950	11136	11139	11177	11349	11301	11434	11400	11565
0	0	0	7.1859	9.8848	16.583	14.308	20.474	21.589	26.743	15.074	25.716	28.098	31.548	37.761	48.995	53.105	61.008	69.968	111.83	123.87	176.14	223.11	273.38	320.03	359.8	447.95	457.04	554.16	681.34	811.92	915.43	1049.7	1172.6	1434.5	1626.3	1872.1	1843.5	2222.3	2421.4	2519.3	2691.7	2690.3	2792.9	2908	2990.4	3053.5	2929.9	2909.2	2965.4
0	0	0	13.069	19.255	14.783	7.9407	23.498	17.117	23.316	24.749	17.757	28.152	20.33	13.755	22.241	41.186	65.712	88.405	114.63	182.82	300.25	449.89	594.93	774.04	980.53	1187.5	1384.4	1594.8	1770.1	2070.5	2153.8	2429.6	2593.3	2884.8	2989.3	3025.4	3189.3	3287.3	3477.1	3593	3733.2	3738.6	3836.4	3774.1	3996.5	4024	3965.9	4071.9	4079
0	0	0	6.0431	2.1967	11.104	12.839	14.246	11.746	6.9075	10.755	12.723	8.0852	7.6396	9.8788	35.079	36.634	85.545	130.39	210.16	313.93	407.75	529.87	689.34	860.91	1002.3	1182.5	1360.1	1532.9	1796.8	1953.8	2075.9	2266.8	2479.2	2710	2902.4	3062	3284.5	3536.7	3595.4	3835.3	3920.6	4043	4131.7	4405.1	4250.1	4507.3	4406.1	4510.5	4717.3
0	0	0	4.934	15.945	14.253	28.945	20.357	24.906	21.322	24.829	35.12	24.739	50.951	94.085	151.18	230.54	293.13	370.94	441.53	526.9	645.98	845.49	1016.3	1158	1329.9	1522.6	1480.8	1664.7	1851.8	1979.8	2290	2441.8	2683.9	2919.8	3066.2	3288.4	3578.2	3716.9	4028.9	4118.5	4425.8	4553.5	4652.5	4682.1	4772.6	4907.3	4912.7	5117	5194.7
0	0	0	12.717	4.8618	14.395	17.957	31.455	34.442	65.774	178.59	270.64	443.47	727.4	1045.5	1309.8	1896.5	2208.9	2629.3	3087	3023.8	3604.7	4570.6	4600.3	5064.3	6068.7	6255.4	6680.2	7257.3	7702.7	8606.7	8399.5	8570.6	8991.9	9481.4	9972.1	10158	10762	10772	10800	11378	12196	12082	11839	12135	11885	12189	12616	12471	12924
0	0	0	6.139	30.679	53.608	42.742	50.461	30.843	21.526	10.778	3.3575	7.0329	39.887	95.633	201.31	307.7	441.98	580.95	824.62	735.41	1163.2	1409.4	1609.3	1988.7	2233.3	2490.3	2761.8	3053.1	3349.4	3527	3579.9	3744.7	4786.1	5112.2	4781.5	5688.5	6042.2	5558.5	5320.6	5681.2	5760	5780.9	6252.5	6374.4	5988.7	6146.6	6222.5	6796.4	6713.8
0	0	0	0.82222	0.69542	19.04	9.1705	7.2921	0	5.7112	25.135	12.782	17.728	2.2969	11.718	0	5.459	5.0015	0	27.381	21.979	68.945	160.39	275.39	446.33	620.19	738	1058.7	1377	1507.8	1827.3	1827.3	2078.5	2349.6	2535.4	2780.6	2941.4	3167.5	3198.3	3400	3460	3581.9	3677.5	3761.4	3849.1	3941.7	3997.1	4135.8	4104.3	3985.5
0	5.1154	3.9815	3.0722	0	0.34273	1.1284	5.1081	10.142	21.469	20.876	31.19	67.359	112.32	191.89	322.86	480.58	691.38	884.44	1108.8	1379.6	1620.4	1880.8	2291.7	2786.9	3090.4	3429.8	3960	4397.3	4896.3	5268.5	5769.4	6370.9	6774	7370.3	7781.8	8358.3	8696.1	9228	9551.6	9954.8	10079	10084	10245	10519	10626	10669	10820	10825	10872
0	0	0	10.316	11.277	13.847	16.453	19.845	23.208	33.879	41.112	95.112	185.34	295.47	445.45	656.04	876.43	1124.5	1451.2	1791.8	2186	2641.4	3054.1	3560.1	3959.4	4874.5	5340.3	6031.6	6747.6	7110.5	7637.2	8013.2	8601.8	9327.5	9680.2	10395	10589	11139	11513	11999	12482	12603	13051	12818	13079	13322	13284	12424	13656	13720
0	0	0	2.6147	5.595	8.1954	9.5421	8.2404	7.0627	14.111	10.038	16.966	5.6509	20.751	46.248	86.782	108.61	171.27	253.7	377.18	520.68	661.39	814.56	981.63	1179.6	1391.9	1600.3	1785.4	2065.9	2223.8	2510.2	2563.6	2848.8	3068.8	3393.4	3526.9	3713.1	3865.5	3959.1	4155.2	4205.4	4252.2	4425.2	4448.1	4527.3	4663.3	4767.4	4858	4957.7	4996.3
0	0	0	9.2116	3.9988	15.87	10.15	20.778	17.938	23.63	10.583	0	19.98	32.563	66.938	135.49	180.24	278.8	436.05	608.4	839.55	1253.8	1600.4	1888.2	2167.2	2556.2	2806	3155	3488.3	3757.4	4086	4301.3	3750.2	4164.2	4351.2	4888.1	5237.7	5449	5711.8	6057.7	6264.9	6601.3	6827.1	7129.6	7330.8	7500	7717.2	7867	8032.7	8418
0	0	0	8.8639	21.196	6.3144	22.876	20.071	51.546	76.89	153.62	257.77	422.83	560.72	772.13	1088.8	1219.1	1322.7	1690.6	2069.2	2319.5	2614.4	2933	3461.3	3777.7	4137.4	4614.7	4777.1	5168.6	5729.6	6176.3	6452.4	6933.4	7312.5	7455.1	7821.5	8451.6	9228.1	9078	9689.2	9420.8	9619	10282	10592	10639	10946	10635	11181	10790	10922
0	0	0	6.0356	22.659	10.377	4.6858	14.311	16.642	14.298	7.0318	8.2284	12.119	39.322	87.282	137.52	203.26	300.75	381.42	489.03	591.74	743.25	852.31	1167.1	1332.7	1504.8	1848.3	2207.2	2249.8	2572.4	2756.9	3051.2	3375.3	3748	4000.3	4269.6	4579	4941.7	5190.7	5401.6	5678.9	5874.9	6042.6	6188.1	6442.6	6442.4	6603.2	6552.7	6665.8	6860.2
0	0	0	0	15.196	15.874	10.774	22.511	27.269	54.241	102.68	176.98	270.49	373.25	499.99	668.16	844.19	1036.6	1254	1488.8	1704.5	2251.3	2050.3	2306.2	2832	3242.1	3684.8	4017.8	4310.6	5159.5	5608.5	4433.1	5005.4	5214	5564.6	5756.1	5889.6	5997.3	6286	6400.8	6471.2	6681.5	6819.7	6564.3	8013.5	8110	6856	6884.1	8067.2	6843.2
0	0	0	16.609	13.928	15.595	37.921	27.214	46.851	69.226	119.62	211.14	422.9	610.38	844.5	1115.1	1440.7	1828.2	2168.2	2644.1	3071	3660.5	4189.5	4540.2	4966.8	5584.9	6097.4	6425.4	6694.7	7124.9	7573.8	7771.4	8231.5	8445.2	8789.3	9082.9	9418.1	9404.8	9797.4	9831.1	9903.8	10058	10378	10638	10745	10757	10693	10904	10946	10896
0	0	0	5.6715	13.442	14.698	18.715	23.82	28.003	34.298	38.538	33.141	40.148	40.191	44.489	56.254	60.286	95.047	160.73	195.43	293.43	418.87	533.9	678.75	833.51	1095.3	1257.5	1499.1	1735.1	2012.9	2243.9	2570.1	2766	3128.7	3476.7	3659.7	4008.9	4492.5	4501.1	4924.3	5070.2	5327.4	5429.1	5570.9	5635.4	5725.4	5971.8	6030.1	6112.5	6079.2
0	0	0	5.4905	13.586	13.342	10.463	13.664	43.803	108.13	164.6	280.76	376.04	493.31	630.78	811.54	1020.4	1226	1509.8	1778.9	2052.5	2417.5	2897.3	3178.7	3424.4	3786	4196.8	4625.1	4868.3	5175	5814.6	6375.6	6821.2	7242.7	7666.4	8045.1	8669.5	9004.8	9257	9709	9903.9	10141	10260	10456	10415	10807	10468	10466	10765	10485
0	0	0	17.179	21.019	6.9006	12.519	26.023	25.924	40.937	65.965	65.225	73.595	79.831	87.665	85.062	88.579	86.43	106.49	129.81	155.5	162.14	230.73	290.63	351.95	475.53	582.03	733.91	852.07	1045.2	1154	1333.8	1464.2	1568.6	1738.3	1781.7	1909.7	2023.3	2175.5	2300.2	2411.2	2464.3	2615	2586.9	2510.1	2629.1	2657.4	2739.5	2761.3	2595.9
0	0	0	8.2996	9.5192	25.707	33.824	21.431	29.552	35.403	32.497	33.883	28.499	43.598	42.043	35.886	45.982	59.157	77.268	95.077	152.63	244.74	396.12	567.14	712.21	908.12	1054.8	1267.9	1451.9	1680.1	1975.4	2070.4	2241.2	2452.1	2680.7	3036.5	3287.3	3681.1	3868.9	4071.5	4365	4608.1	4844.9	5051.5	5162.5	5192.4	5323.6	5338.7	5275.3	5394.6
0	0	0	2.8398	17.207	15.369	15.433	9.6202	19.19	22.966	21.726	30.239	31.001	39.18	60.722	102.21	170.94	274.2	354.52	457.57	586.07	724.13	851.51	1003.1	1118.5	1202.6	1333	1449.2	1578.6	1629.1	1652	1752.1	1826.6	1915.4	1991.2	2052.8	2102.7	2177.8	2161.8	2214.8	2262.6	2267.6	2290.8	2326.4	2388.6	2391.6	2416.6	2495.6	2477	2517.5
0	0	0	9.3537	10.724	17.132	14.758	31.643	40.13	46.423	50.204	62.568	70.167	81.03	106.08	119.65	156.29	183.47	220.65	279.52	346.7	404.26	532.78	626.68	727.93	873.97	1026.8	1133.4	1351.8	1470.6	1711.5	1802.9	1978.3	2142.4	2230.5	2411.6	2550.8	2775.4	2891.8	2996.7	3117.5	3262.7	3320.9	3467.7	3467.3	3575.5	3633.8	3527.9	3702.8	3758
0	0	0	20.295	25.336	29.814	18.845	35.83	36.302	41.637	56.772	58.865	82.69	111.03	117.47	195.65	250.64	343.15	478.47	631.27	778.71	1002.7	1398.3	1463.9	1673.3	2092.1	2000.8	2390	2911.1	3514.8	3350.7	4020.8	4494.8	4625.8	4839.2	5223.4	5554.3	5806.3	6076.6	6213.8	6406.2	6549.2	6544.4	6555.5	6737.5	6720.1	6783	6989.2	7085.7	7004.3
0	0	0	10.938	14.507	26.226	29.679	38.875	43.768	44.158	43.394	43.82	52.203	66.621	93.799	125.25	176.83	236.16	313.27	366.07	468.34	573.61	674.77	784.79	876.91	1010.9	1100.6	1229.6	1346.8	1458.1	1555.1	1750.1	1827.3	1992.1	2065.1	2190	2292.4	2365.4	2460.4	2614.7	2725	2811.7	2839.4	2910.6	3030.2	3022.5	3024.5	3226.7	3153.6	3153.3
0	0	0	17.989	19.63	19.3	30.53	33.555	34.523	40.643	39.798	59.189	91.51	180.45	275.81	370.19	470.35	641.62	736.9	832.28	1042.8	1152.7	1291.4	1296.5	1458.4	1674.6	1801.9	1807.2	1929.8	2185	2347.2	2606.1	2883.3	3072.2	3359.7	3623.9	3715.4	3885.2	3942.8	4116.5	4322.8	4520.8	4321.4	4590.9	4604	4631.9	4697.6	4847.1	5057.2	5040.6
0	0	0	0	5.696	27.097	23.394	1.4953	10.763	12.904	7.9906	35.45	59.595	115.93	230.83	382.4	524.74	743.13	912.98	1284.4	1529.4	1408.7	1994.4	2497	2766.7	3299.6	3246.6	4532.9	4948.8	5313.7	5778.8	6484	6761.6	5093.1	7150.1	7863.7	8003.2	8246.3	8192.3	8984.8	8829.6	8783.4	6930.5	7982.2	9135.1	9348.8	9322.2	9309.8	9243.8	9498.5
0	0	0	3.882	13.618	13.767	14.006	12.678	15.256	17.388	15.71	17.064	38.962	56.643	77.596	115.02	185.44	275.18	429.37	599.86	835.5	1204.7	1341.4	1605.2	1986.6	2254.9	2571.9	2878.6	3134.6	3411.8	3575.1	3816.9	4039.7	4431.2	4538.3	4812	5153.7	5323.6	5548.9	5694.5	5915.8	5956.1	5870.5	6050.8	6127.3	6194.9	6288.7	6334.4	6354.5	6452.1
0	0	0	27.314	16.977	25.295	30.169	26.156	26.806	10.934	9.5378	36.936	38.455	54.264	93.319	168.54	274.05	375.6	531.92	676.62	868.51	1056	1302.1	1493.9	1716.7	1949.2	2141	2394.4	2660.5	2870.1	3088.5	3306.3	3522.7	3918.2	4060.9	4433.6	4650	4823.8	4932.1	5218.9	5424	5558.9	5637.4	5776.1	5992	5985.5	6007.1	6067.4	6054.6	6144.5
0	0	0	1.9636	19.398	14.419	19.496	22.651	39.8	53.662	74.34	80.399	113.42	127.38	157.2	185.87	278.72	338.83	487.78	642.59	855.68	970.92	1128.7	1355.4	1390.8	1730.5	1786.8	1975.2	2101	2456.2	2610.3	2713.1	2946.4	2956.7	3119	3433	3538.8	3622.9	3723.4	3920.9	3686.6	3717.9	3858.8	3767.8	3740.9	3846.7	3985.7	4165.1	4230.5	4212.5
0	0	0	14.953	14.033	16.997	11.882	22.654	27.135	41.779	30.652	23.521	37.327	49.826	49.446	56.286	76.656	128.87	206.94	335.15	478.71	657.25	846.19	1077.4	1312.2	1563.6	1837.6	2260.5	2490.2	2806.5	3256.3	3688.6	4089.5	4419.3	4665.8	5086.7	5488.7	5807.8	6065.7	6495.9	6693.7	6960.4	7314.2	7367.6	7652.4	7822.1	7839.6	7865.5	7891	7945.4
0	0	0	13.341	14.508	35.784	35.638	51.887	62.746	93.12	155.63	249.91	448.97	623.34	879.52	1147.5	1423.9	1884.9	2339.1	2788.6	3321.4	3938.8	4430.3	5252.6	6059.3	6440.5	7150.6	7904.4	8608.4	9352	10180	10759	11563	11815	12212	12842	13651	13887	14179	14753	14795	15558	15780	15715	16164	16481	16467	16622	16406	16313
0	0	0	10.5	3.0746	17.985	18.271	13.81	27.056	24.73	31.231	26.558	43.673	51.123	86.854	152	196.07	293.2	363.14	468.47	695.95	917.08	997.34	1401.8	1694.5	1863.6	2163.9	2164	2337	2438.4	2127.4	2302.2	2440.9	2621.7	2614.8	2730.3	2878.3	3137.4	3192.9	3222.6	3254.3	3233.5	3480.8	3428.9	3533	3666.1	3666.7	3809.9	3747.3	3755.8
0	0	0	0	15.151	14.116	16.186	21.342	32.377	28.867	35.504	32.207	42.822	36.888	45.23	46.187	47.007	45.008	47.185	60.639	69.173	95.23	118.55	150.61	159.49	215.82	265.81	406.09	553.66	716.91	817.61	957.1	1145	1294.2	1456	1595.5	1788.3	1941.6	2106.6	2197.1	2304.5	2434.8	2474.2	2559.8	2706.7	2751.5	2765.4	2791.9	2839.2	2956.9
0	0	0	4.8334	11.829	18.559	10.456	18.604	25.608	29.892	50.262	60.635	74.723	103.85	177.3	190.74	297.9	536.52	725.08	969.09	1086.8	1537.5	1825.7	2199.6	2485.6	2758	3126.4	3510.4	3830.6	4295.2	4425.6	4850.2	5263.4	5797.5	6087.6	6497.3	6763.6	7056.9	7102.5	7469.7	7576.3	7844.8	7983.7	7994.1	8255.2	8265.8	8460.9	8318.9	8502.4	8497
0	0	0	5.742	2.5083	2.5465	6.7436	7.5392	13.665	5.0438	5.4873	5.717	6.3893	2.8496	0	0	2.6564	0	9.11	21.904	58.267	78.421	119.6	175.61	228.78	296.29	371.31	467.3	570.9	707.49	846.87	950.83	1062	1247.9	1439	1596.3	1735.2	1979.7	2060.5	2201.5	2294.4	2399.2	2525.6	2610.9	2722.6	2776.3	2920.9	3051.6	3023	3055.3
0	0	0	11.468	12.962	2.6374	11.44	13.004	34.5	59.172	108.93	166.96	285.67	402.98	773.69	837.71	1064.4	1762	1855.7	2758.3	2541	2980.4	3281	4026.9	4327.6	4914.1	5374.5	5959.9	6343.9	7389.8	7800.6	8503.8	9237	9482.7	10179	10217	10792	10766	11321	11980	12295	12478	12895	12921	13107	13336	13555	13671	13705	14330
0	9.5671	0	8.3574	1.3804	5.3159	0	8.4133	7.7285	1.8575	15.971	12.647	29.184	37.495	69.978	143.51	254.61	398	566.76	760.15	1037.8	1298	1529.3	1832.4	2232	2541.1	2954.4	3320.8	3639.9	4073.3	4339.6	4729.8	5093.4	5446.2	5849.5	6190.8	6543	6863.4	7203.3	7283.6	7635.9	7864.1	7926.7	8145.2	8232.2	8333.5	8599.6	8544	8784.3	8776.2
0	0	0	0	25.899	17.333	25.954	41.632	63.483	68.869	54.849	89.691	149.76	198.33	229.99	315.73	362.76	440.24	527.69	654.74	809.7	945.25	1053.9	1365.2	1459.8	1691.8	2101.4	2294.2	2728.5	3042.1	3195.4	3430.6	3726.6	4023.7	4261.8	4532.6	4773.2	5027	5145.8	5253.7	5424.2	5576.2	5760.6	5792	5909.6	6014.9	6031.3	6288.3	6211.4	6345.1
0	0	1.5587	0	9.9284	0	13.203	21.037	33.638	51.413	85.872	171.56	300.84	494.6	749.01	1035.5	1439.1	1853.9	2282.2	2882.4	3282	3824.3	4144.6	4921.5	5307	5884.1	6221.2	6787	7195.8	7449.3	7930	8471.5	9018.9	9655.6	10246	10670	11160	11712	12136	12130	12450	12583	13195	13406	13497	13709	13726	13917	14236	14721
0	0	0	3.8638	4.7986	10.834	9.7834	7.813	16.23	42.641	67.839	142.45	264.09	431.35	615.14	870.38	1116.1	1424	1761	2125.8	2513.8	2950.9	3426.3	3953.1	4404.1	4708.1	5307.3	5671.5	6241.3	6213.4	7110.3	7532.1	7867.6	8376.8	8721.3	9146.9	9442.2	9832.9	10343	10288	10485	10536	10559	10792	11115	11791	11525	11559	11402	11646
0	2.0053	1.4403	9.2403	4.7148	13.317	6.5211	24.383	27.879	26.157	23.149	52.801	107.74	162.63	250.79	338.82	517.87	666.01	834.53	1234.4	1552.4	2007	2561.9	2882.6	3059.5	3814.2	4156.9	5065.2	5331.5	5740.6	6074.7	6605.6	7190.3	7625.8	8026.9	8538.1	8965.7	9591.6	10122	10034	10368	10674	10926	11316	11529	11513	11719	11643	11371	12020
0	0	0	4.4745	11.613	13.637	8.8312	16.58	26.165	17.006	19.059	21.095	27.529	24.594	43.613	76.198	108.76	157.84	206.67	255.12	295.86	394.03	598.51	541.43	598.98	847.68	798.79	914.45	1023.4	1213	1613.3	1494.8	1742.6	1930.8	2057.8	2215.9	2441.6	2636.8	2745	2853.8	3014.8	3132.4	3281.1	3375.3	3514	3571.9	3577.7	3677.7	3667	3630.9
0	0	0	12.48	11.449	25.842	38.234	29.006	33.079	73.15	117.59	192.34	275.91	388.38	468.33	630.34	796.92	932.63	1117.7	1262.1	1471.8	1706.9	1940.4	2272.6	2552.9	3148	3619.1	4174.4	4477.8	4778.1	5472.2	5655.4	6178.7	6603.2	6889.7	7233.5	7631.5	7926.4	8304.2	8778	9039	9293.6	9386.8	9533.8	9542.9	9632.1	9728.1	9642.8	9685	9759.6
0	0	0	5.7152	24.256	30.616	21.556	35.069	25.194	32.28	50.945	49.85	54.064	64.161	85.227	120.74	152.28	200.48	332.26	421.35	553.18	767.03	909.72	856.26	990.13	1184.9	1673.5	1964.1	2037.9	2167	2246.5	2237.9	2813.3	2503.6	2685	2929.8	3129	3226.4	3360.4	3493.8	3689	3663.1	3680.2	3644.5	3573.9	3697.3	3721	3797.9	3894.8	3893
0	2.3423	0	9.8751	9.8826	5.5959	5.5534	19.729	13.705	11.848	38.961	55.231	113.88	205.61	313.48	477.63	694.55	923.36	1200.6	1506.3	1862	2126.1	2374.4	2709.7	2908.1	3218.7	3537.5	3871.1	4123.7	4073.6	4410.6	4844	5304.2	5638.9	6159.3	6550.3	6913.8	7425.8	7753.5	7875.4	8280	8462.3	8836.3	8918.2	9209.7	9399.9	9460	9452.5	9398.3	9458.7
0	0	0	9.2135	9.0027	18.627	27.967	17.94	23.768	17.313	35.921	31.671	41.902	40.329	35.516	29.574	44.713	52.278	59.769	85.783	83.433	166.87	264.35	336.79	459.48	595.49	741.23	895.27	1063.8	1228.4	1348.1	1577.1	1784.9	1962	2201.2	2291.3	2417.1	2527.5	2767.1	2835.3	2869.8	2994.7	3107.1	3238	3387.9	3451.6	3504.8	3548.4	3679.3	3617.2
0	0	0	0	10.701	18.682	28.806	39.063	70.955	154.03	184.34	338.54	319.5	399.42	459.46	564.65	652.32	739.39	840.03	948.35	994.89	1060.6	1248.7	1423.7	1637.6	2195.5	2076.3	2308.5	3081.8	3334.5	2945.8	3202.6	3568.8	3902.1	4319.1	4605.6	4913	5059.9	5315	5492.1	5736.7	5925	6058.7	6305	6183.8	6146.4	6227.4	6386.3	6383.7	6538.2
0	0	0	3.2795	14.639	29.213	35.929	0	76.014	57.141	109.04	240.46	335.69	396.51	396	615.09	522.6	867.06	813.83	1249.1	1146.1	1703.3	1959.8	2361.8	2607.9	2782.6	2967.7	3153.7	3367.1	3633.6	4068.8	4074.8	4240.3	4855.6	4610.4	4855	5087.1	5403.5	5754	5599.4	5807	6152	6222.3	6208.7	6200.4	6651.3	6427.9	6398	6460.7	6527.7
0	0	0	14.923	4.4958	30.86	16.815	13.333	13.08	18.558	14.767	24.681	30.459	46.393	63.379	101.23	161.77	244.28	383.99	577.74	775.46	974.54	1274.8	1558.3	1843.1	2372.9	2700.2	3007.4	3353.9	3779.7	4164.9	4509.5	4789	5148	5275.9	5687.7	6254.1	5959	6657.2	7097.7	7018.7	7173.6	7187	7169.4	7334.3	7570.2	7710.5	7871	7648.7	7797.3
0	0	0	12.369	4.1348	20.007	22.627	28.078	29.544	31.711	32.997	35.972	43.231	48.641	37.806	26.019	18.564	33.831	38.386	79.11	146.54	214.94	318.75	401.55	466.12	583.54	684.95	821.25	937.71	1075.1	1226.8	1455.8	1578.7	1784.5	1922.6	2071.6	2222.3	2412.3	2523.3	2639.6	2811.3	2829.8	2940.3	3034.4	3094.8	3182.1	3226.9	3283	3271.8	3383.9
0	9.041	0.83773	0	13.264	0	9.329	7.48	11.687	22.454	44.437	129.8	152.8	218.06	283.72	368.22	531.19	614.52	741.22	1001.5	1007.8	1106.9	1236.2	1315.7	1644.8	1662.4	2117.3	2243	2504.6	2687.6	2595.2	2893.2	3402	3331.3	4110.3	4337	4234	4493.3	4601.9	4746.1	5016.8	5155.1	5436.3	5628.4	5704	5769.2	5555	6059.6	6059.2	6213.3
0	0	0	13.888	1.9255	15.235	12.928	17.984	21.862	7.8645	11.567	6.3007	7.3983	6.0988	19.932	43.466	77.151	127.19	216.13	318.85	430.07	568.76	743.68	938.27	1096.2	1277.4	1532.3	1795.3	2037.4	2274.3	2568.3	2842.1	3049	3480.1	3637.1	4001.2	4348.5	4670.5	5045.1	5331.7	5491.3	5933.7	6038	6229.9	6178.1	6473.5	6742.5	6984.6	6843.8	6963.1
0	0	0	15.372	7.7961	6.222	11.596	10.751	14.373	12.25	12.627	11.258	19.258	32.141	10.385	9.5809	3.2831	13.32	18.163	37.846	71.835	134.25	219.42	283.54	402.54	502.43	587.36	714.42	804.86	889.94	980.57	1082.4	1216.4	1306.6	1405.8	1485.1	1589.8	1704.4	1735.9	1819.1	1840.7	1925.7	2021.5	2023.4	2051.4	2103.1	2234.9	2273.3	2307.7	2322.1
0	2.3655	0	23.748	1.0389	2.9999	13.435	6.9755	10.565	4.0928	17.262	26.678	54.579	99.131	179.41	305.28	441.49	642.07	806.51	1043.3	1326.9	1683.7	1939.6	2342.9	2672	3090.3	3325.4	3842.4	4151.9	4724.8	4989.9	5297.7	5696	6197.1	6744	7143	7487.6	7760.1	8184.5	8454.8	8729.9	8966.8	9500.8	9617.9	9862	9884.8	10156	10216	10203	10432
0	0	0	0	15.602	16.861	26.101	29.222	23.887	26.302	32.813	41	61.532	92.306	127.18	186.26	275.72	408.25	548.8	744.88	989.21	1172	1441.7	1646.2	1881.4	2172.2	2418	2610.1	2844.4	3221.6	3434.9	3524.3	3936.7	4227.8	4535.1	4907.6	5090.2	5286.2	5502	5783.8	5909.8	6086.3	6273.2	6470.3	6565.2	6754.6	6705.4	6912.1	6871.6	6960.1
0	9.6481	0	7.3428	0	6.1433	0	2.4312	2.1194	0	4.5371	7.8402	29.445	34.195	51.696	76.97	115.85	151.42	189.53	259.34	323.24	421.88	512.06	633.4	703.38	852.8	958.82	1369.4	1297.3	1451.3	1419	1557.8	1728	1970.4	2134.5	2351.7	2570.1	2605.1	2826.1	2982.4	3273.8	3349	3372.2	3417.3	3585.7	3625.4	3641.2	3696.1	3815.8	3874.1
0	0	0	7.182	0.40425	5.8379	8.1579	7.3456	2.8439	4.6531	7.0394	0	5.6919	3.788	2.0492	4.8104	19.738	47.559	96.093	140.82	236.25	332.59	444.34	549.12	723.66	904.42	1093.3	1292.8	1408.3	1641.4	1831.9	2046.5	2230	2387.1	2580.8	2711.7	2951.4	3012.2	3205.3	3330.5	3423.1	3368.8	3470.7	3496.3	3491.5	3492	3568.1	3600.8	3605.1	3606.4
0	0	0	8.9952	19.842	38.118	16.62	26.532	36.063	44.129	69.326	96.061	188.86	288.47	368.71	465.34	608.17	744.53	882.44	1077.5	1290.2	1526.1	1872.7	2200.2	2496.1	2926.3	3245.3	3794.9	4273.9	4406	4636.4	4937.6	4768.8	5045.3	5184.7	6304.4	6564.6	6855.9	7222.6	6826.3	6878.8	7131.8	7172.5	7366.4	7621.4	7453.5	7469.1	7529.7	7667.5	7663.5
0	0.96251	0	14.335	0	8.8569	7.5167	8.139	6.1923	0.49865	11.534	1.4261	12.974	5.0036	0	4.6784	15.016	18.414	28.076	31.753	61.602	92.297	126.39	165.37	207.61	256.53	332.18	399.58	494.72	547.49	663.99	727.38	819.74	900.46	1021	1143.4	1222.7	1325.2	1376.1	1541.8	1508.5	1659	1686.9	1553.6	1799.1	1833.1	1651.1	1977.9	1964.9	1999
0	0	0	5.5667	19.417	27.287	28.133	37.992	47.096	66.698	109.26	168.38	223.98	311.96	414.41	543.45	742.52	874.55	1034.3	1194.2	1430.9	1563.1	1659.9	1855.2	1996.6	2239.1	2281.3	2464.2	2530.3	2670.7	2787	2937.3	3049.1	3219.9	3282.9	3552.8	3729.7	3782.2	3871.9	3937.2	4131.8	4224.3	4361.1	4320.5	4335.3	4386	4475.6	4622.8	4747.1	4665.7
0	0	0	11.441	0.90414	9.7019	7.597	7.9032	10.597	12.099	9.1651	16.764	20.98	30.863	51.165	61.102	97.883	129.79	156.72	198.21	274.72	350.96	474.21	618.86	769.83	925.98	1107.6	1271.3	1433.9	1617.2	1792.2	2093.9	2287.6	2560.4	2808.5	3128.3	3272.7	3568	3883.7	4058.2	4151.8	4337.4	4289.1	4471.2	4561.6	4750.8	4638.1	4830.6	4750.1	4730.8
0	0	0	2.5818	11.465	23.456	26.539	25.279	29.206	20.9	18.745	20.057	25.796	9.6646	13.238	13.335	41.278	62.436	103.85	155.5	229.65	260.2	414.86	530.08	588.32	644.83	731.36	868.78	984.21	1074.1	1065.1	1182	1200.4	1308.6	1387.3	1412.2	1443.6	1568.4	1598.5	1680.8	1714	1734.6	1769.4	1806.7	1800.5	1780.5	1814.6	1818.1	1865	1865.3
0	0	0	2.262	12.842	16.198	14.26	6.9804	8.5363	4.278	20.678	16.877	22.387	17.353	36.346	28.367	88.088	151.77	246.7	388.47	544.31	667.63	843.46	1005.5	1173.8	1366.3	1586.1	1870.3	2037.3	2291.2	2381.3	2478.3	2659.4	2843.5	2995.4	3089.1	3336.8	3509.5	3595.9	3788.3	3894.4	3986.4	4072.5	4335.4	4409.9	4628.8	4676.1	4801.4	4857.5	4908.8
0	0	0	1.0952	13.2	0.18063	17.685	9.2449	32.467	58.754	79.808	166.48	297.18	463.49	761.92	1059.4	1413.5	1730.5	2171.9	2866.5	3380.4	3640.6	4481.5	5095.7	5894.1	6641.4	6943.8	6709.6	7674.5	8148.1	8535.3	9319.5	10213	10977	11615	11974	12396	13093	13789	14327	14764	13387	14271	14252	14566	14670	14827	14988	14278	14766
0	0	0	0	6.3007	14.55	12.592	14.858	21.887	16.298	26.89	27.28	36.601	41.94	56.326	77.516	93.186	121.67	127.44	174.46	185.04	262.26	315.6	409.71	487.5	602.64	705.74	854.15	1032.6	1126	1313.3	1477.1	1617.2	1781.4	1966.1	2127.9	2283.6	2422.8	2582.6	2599	2697.1	2786.6	2805.6	2914.4	2946.4	3070	3092.7	3141.7	3155.5	3135
0	0	0	10.746	32.28	25.686	24.757	22.237	21.269	21.174	35.866	29.878	49.482	24.062	39.706	35.14	84.637	132.49	188.94	263.49	335.02	419.21	523.07	636.22	696.13	755.29	824.04	936.91	1022.1	1151.3	1198.4	1333.9	1433.6	1554.8	1689.5	1762.8	1872.8	1992.8	2040.9	2185.8	2265.9	2265.6	2364.2	2451.4	2534.7	2599.4	2638.6	2661.5	2650.7	2595.7
0	0	0	5.9124	25.442	37.925	60.264	86.544	176.31	254.78	408.4	557.33	749.09	988.95	1206.3	1485.7	1796.7	2153.7	2526.1	2807.1	3195.5	3462.3	3925.8	4397	4726.5	5058	5400.2	5909.4	6162.6	6656	6989.2	7268.9	7792.4	8061.8	8471.5	8967.6	9238.7	9592.8	9806.2	10094	10255	10342	10750	10685	10926	11035	11286	11351	11363	11401
0	0	0	6.9617	4.4453	15.896	23.715	60.273	121.96	236.06	425.1	616	834.39	1074.8	1311.4	1584.3	1806.7	2085.8	2402.6	2688.8	2849.9	3078	3358.2	3514	3822.7	4009.8	4221.3	4346.4	4648.2	4850.9	4914.4	5089.5	5392.2	5571.8	5812	5948.8	6163.8	6307.5	6376.5	6558.6	6691.9	6734.4	7086.6	7137.3	7239.3	7377.2	7580.6	7626.2	7503.3	7462.8
0	0	0	7.4825	2.5997	13.519	15.021	14.074	24.707	23.872	43.581	70.222	129.62	216.51	324.09	460.4	602.99	809.23	974.93	1445.4	1408	1899.3	2058.9	2053.5	2181.5	2540.3	2746.8	2819.4	2976.8	3179.7	3171	3346.1	3441.7	3564.4	3711.9	3880.4	4054.1	4312.9	4403.1	4498.4	4581	4678.6	4860	4910.5	4982.9	5059.3	5167.8	5211.1	5227.5	5152.7
0	0	0	9.5351	10.866	14.089	10.012	9.3484	0	3.0999	1.2802	4.9479	6.5567	2.1052	9.0686	0	11.366	31.369	94.728	176.79	332.75	453.89	677.1	915.12	1201	1404.1	1561.4	2073.7	2508.7	2378.5	2692.7	3444.3	3840.4	4194.1	4523.9	4836.4	5224.3	5283.2	5631.6	5812.8	6065.4	6144.1	6278.4	6485.3	6708	6622.1	6716.4	6820.4	6894.2	6783.4
0	0	0	10.886	2.5594	7.873	10.528	11.58	8.7201	17.112	23.579	55.142	95.849	158.68	259.29	350.71	481.12	676.61	858.37	1071.2	1321.6	1523.6	1733.8	2037.2	2328.2	2537.5	2786.4	3024.6	3233.8	3458.6	3537.8	3755.7	3949.8	4156.6	4400.3	4466.2	4734.7	4871.9	5050.2	5129.2	5321.3	5437.2	5491.7	5553.2	5597.6	5660	5936.9	5923.6	5906.4	5999.5
0	0	0	19.464	8.6845	20.144	31.823	33.437	39.011	48.55	26.767	45.706	48.323	49.524	36.97	47.766	57.372	69.622	95.727	78.025	111.02	184.24	247.25	285.7	379.99	496.05	572.13	845.59	791.11	914.09	1078.1	1161.3	1351	1136.3	1242.3	1330.3	1416.2	1487.3	1538.3	1632.2	1708.5	1775.2	1821.1	1799	1843.2	1872.5	1936	1976.9	1956.8	1984.8
0	0	0	13.315	15.741	16.891	22.837	11.839	21.051	6.5943	28.136	39.36	54.73	95.58	145.16	248.13	363.18	516.69	724.17	924.33	1140.2	1328.7	1570.2	1796.5	2130	2460.4	2776.7	3165	3529.9	3911.1	4383.5	4821	4971.9	5477.5	5774.8	6172.3	6740.4	6975	7488	7691.7	7694.1	8026.5	8125.2	8171.4	8358.6	8389.9	8548.4	8389.9	8516.9	8446.4
0	0	0	11.225	9.6459	7.9565	14.674	11.883	23.853	32.702	54.307	83.884	135.77	197.08	292.82	367.06	497.82	636.75	757.98	913.96	1132.8	1336	1577.8	1788.2	2025.7	2272	2522.2	2667.5	3004.7	3264	3434	3710.2	3905.9	4120.5	4352.2	4554	4735.3	4851.9	4894.7	4949.1	5118.5	5235.6	5275.3	5261.3	5550.2	5519	5334.1	5270.6	5276.6	5215
0	0	0	10.301	16.291	13.412	19.724	19.902	23.48	18.191	11.713	3.8928	0	15.337	16.652	29.193	67.794	130.27	206.96	307.48	442.95	567.21	811.19	1036	1247.4	1489.6	1566.1	1915.3	2244.4	2362.5	2287.1	2555.9	2697	2764	2891.1	3049.5	3183.2	3367	3397.1	3405.4	3526.2	3682.2	3772.1	4023.1	4048.8	4040.2	4085.8	4206	4158.6	4289.8
0	5.1982	0	3.5275	0	28.299	25.873	32.097	35.789	34.508	41.247	50.859	87.986	112.7	159.13	240.65	422.27	703.67	913.99	1134.2	1395.8	1736.4	2116.3	2401.1	2775.1	3261.3	3713.6	4245.2	4586.6	5059.1	5513.4	5908	5925.4	6182.7	6606.8	7163.7	7725.6	7816.3	8426	8699.3	8975.3	8882	9303.4	9586.2	9440.3	9728.2	9415.1	9192.5	9262	9731
0	0	0	0	6.7355	35.494	76.192	124.42	201.18	322.43	465.98	596.99	742.56	920.13	1132.5	1334.4	1533.1	1719.2	1936.6	2254.1	2213.3	2412.7	2613.7	2857.3	2964.1	3175.8	3433.8	3717	3924.6	4217.1	4268.9	4201.2	4385.2	4492.4	4670.1	4689.6	4762.9	4886.3	4824.9	5120.2	5164.2	4509.5	4495.6	4588.3	4610.8	4653.2	4594.8	4900.5	4828.5	4791.2
0	0	0	8.455	9.1901	11.45	9.2145	13.969	17.342	15.642	11.866	25.58	12.503	16.835	30.312	57.022	100.95	165.46	253.43	365.52	471.61	602.28	667.2	910.5	1039.5	1159.4	1323	1467.7	1511.3	1759.3	1824.6	1901.3	1993	2188.5	2406.2	2387.8	2380	2605.3	2593.2	2683.3	2831.8	2887	3074.2	3030.9	3233.9	3218.7	3275	3484.8	3564.5	3452.3
0	3.1372	0	7.6704	3.7823	8.0716	0.29355	17.228	8.6127	11.439	16.652	17.347	22.197	18.048	21.517	36.058	42.479	39.059	56.16	72.465	111.68	166.98	288.67	394.02	516.23	693.33	843.25	1059.7	1143.8	1392.5	1656.7	1812.3	2014.9	2203.3	2385.2	2631.2	2819.6	2898.7	3192.6	3358.1	3643.9	3819.4	4050.2	4123.8	4362.9	4408	4536.8	4712.9	4707.1	4694.2
0	0	0	21.212	15.501	20.275	19.303	24.44	30.439	18.677	34.045	32.946	72.712	95.065	143.42	191.7	242.74	368.56	458.17	551.98	684.77	793.46	923.6	1046.7	1162.1	1316.8	1480.2	1701	1871.1	1982.1	2092.9	2246.9	2393.4	2542.5	2707.6	2890.5	3123	3184.5	3250.3	3402	3432.3	3569.8	3565.3	3631.1	3680.8	3664.8	3712.6	3699.1	3712.8	3717.1
0	0	0	7.9464	35.993	22.263	39.766	50.752	61.04	23.439	33.291	36.906	48.155	112.95	219.49	301.63	297.99	416.09	548.14	706.4	937.33	1110.9	1248.9	1509.3	1941.2	2116.4	2447.4	2607.1	2903.9	3263.5	4390.8	4392.7	4742.3	5095.5	5732.7	5980	6492.3	6745.3	7075.7	7195.2	7498	7772.5	7960.3	8015.2	8198.6	8436.4	8631	8606.5	8867.4	8597.7
0	0	0	16.393	11.664	22.479	13.545	17.63	24.324	29.535	48.307	43.495	92.434	115.55	177.33	264.66	353.66	476.21	559.77	736.35	831.86	937.6	1060.4	1244.9	1422.1	1491.7	1606.6	1735.4	1999.2	2290	2481.9	2547	2851.3	3130.6	3293.2	3483.1	3847.3	4287.2	4521.3	4679	4862.9	5001.8	5016.9	5261.5	5435.3	5009	5102.9	5069	5235.1	5268.9
0	10.615	0	1.0495	1.9676	11.107	0	6.2438	0	0	10.082	0	11.199	13.259	12.882	45.718	71.617	111.07	187.55	273.42	383.98	529.19	721.8	878.92	1126.7	1304.1	1513.5	1728.9	1970.8	2167.1	2297.2	2522.7	2727.1	3056.4	3152.1	3314.9	3480	3680.4	3871.5	3822.9	3976.3	4096.8	4154.5	4233.7	4273.7	4401	4380.3	4416.9	4510.1	4532.9
0	0	0	1.5728	14.446	21.623	22.766	12.137	22.748	12.894	27.775	30.406	36.076	29.228	36.483	45.893	79.847	101.26	111.28	143.74	178.13	208.58	265.17	356.65	419.15	514.58	636.69	737.83	876.2	1007.1	1086.1	1252.6	1437	1635.1	1803.2	2010	2185.8	2346.9	2421	2579.1	2708.1	2793.2	2892.5	3043.5	3178.9	3217.7	3298.5	3284.1	3350.1	3271.9
0	0	0	16.572	13.342	30.022	22.405	33.497	39.896	28.371	42.5	27.185	40.677	29.193	33.078	18.14	19.226	41.04	72.288	116.52	188.05	321.51	458.46	648.16	815.73	1062.5	1306.4	1597.2	1853.6	2109	2365.1	2472.8	2735	2984	3277.7	3534.9	3859.3	4066.6	4312	4511.7	4618.6	4740.2	4861.2	5066.8	5201.3	5343.6	5393.1	5422.4	5299	5418
0	0	0	21.541	22.215	10.793	14.401	20.541	31.346	52.628	95.233	213.12	356.71	494.76	754.77	1016.6	1405.5	1745.2	2203.7	2611.2	2990.8	3389.6	3890.6	4231	4711	5149.2	5738.3	6239.4	6473.8	6792.2	7341.5	7829.6	8231.4	8562.6	9016.1	9598.4	9953	9932.5	10536	10706	10852	11423	11257	11425	11585	11959	12090	12301	12368	12122
0	3.4103	0.69918	8.3812	0	3.6789	0	0	8.8641	13.238	1.3121	4.0717	8.971	9.7696	8.032	4.9424	0	20.95	66.884	87.108	99.436	166.93	246.88	345.21	460.47	605.34	698.03	884.93	1110.2	1256.1	1459.7	1682.6	1810.4	1872.9	1973.1	2243.2	2404.2	2475.5	2686.7	2717.1	2873.9	2978.4	2979.7	3198	3068	3318.3	4050.6	3064.9	2998.3	3109.2
0	0	0	0	6.9578	13.341	14.745	22.879	13.771	16.382	29.209	23.243	52.122	62.009	95.715	163.54	243.89	299.66	347.24	412.44	512.9	606.55	721.57	862.13	976.84	1113.1	1275.9	1382	1619.5	1645	1848.8	1975.2	2026.5	2246.6	2374.9	2480.7	2554.7	2595	2691.4	2757	2871.6	2907.9	2982.7	3042.9	3055.4	3051.1	3121.3	3135.2	3239	3234
0	2.7901	0	9.582	12.779	9.1867	10.727	16.274	14.626	19.898	20.104	35.245	52.06	118.02	175.65	305.01	442.63	687.04	944.45	1182.8	1528	1824	2235.6	2737.8	3221.2	3618.1	3889.9	4687.2	5010.3	5483.9	5957.3	6205	6716.9	7328.7	7727.8	8317.8	8724	9563.8	10061	10381	10876	11317	11473	11195	11405	11418	11980	12039	11993	11987
0	0	0	6.4088	15.786	19.45	36.734	34.753	34.541	35.977	41.524	35.068	46.225	64.658	82.403	89.454	130.9	149.74	156.94	153.21	174.39	191.12	218.15	239.11	257.61	273.89	291.78	296.03	259.99	298.08	273.75	381.71	361.02	347.64	322.81	344.52	424.97	455.31	445.25	460.4	479.54	561.96	581.26	700.03	672.97	661.09	652.46	698.1	733.42	713.43
0	0	0	34.689	15.051	16.412	22.112	21.434	34.139	28.694	21.693	24.026	65.046	110.34	208.66	335.47	494.92	742.54	1022.3	1339	1807	2140.4	2560.7	2948.8	3357	3738.7	4200	4555.9	4947.5	5406.3	5943.3	6039.8	6432.8	6698.7	7157.8	7223	7577.9	7688.6	7909.6	8134	8177.7	8422.7	8526.6	8540	8697.5	8910.1	8988.4	8982.6	9002	9125
0	0	0	9.6323	4.0637	22.703	30.062	34.642	24.08	20.916	24.144	19.114	36.792	59.067	105.73	225.67	346.55	563.66	806.14	1096.6	1463.2	1767.6	2081.7	2440	2830	3121.9	3445	3890.3	4216.7	4543.8	4874.7	5196.1	5437.3	5786.8	6179.4	6354.6	6493.1	6730.9	6923.5	7197.2	7309	7299.8	7624.8	7772.5	7578.1	7799.3	7850	7871.7	7802.7	7873.6
0	0	0	14.128	17.346	37.588	7.5428	8.5869	6.8959	12.276	7.606	11.821	18.763	28.898	32.406	47.121	74.618	117.36	182.37	292.37	443.57	653.83	825.29	1029.8	1196.3	1436.6	1646.2	1966.2	2231	2597.2	2815	3243.8	3605.7	3922.7	4308.2	4598.6	4806.5	5167.9	5548.7	5799.3	6016.3	6181.5	6432.7	6541.3	6798.6	6986.8	7062.9	7168.2	7193.5	7245.6
0	0	0	0	22.068	6.0842	26.642	0	18.311	1.3439	36.614	21.558	38.166	52.771	76.172	150.72	280.13	467.29	667.36	987.22	1334.1	1707.8	2345	2846.2	3387.2	3885.4	4398.3	4891.1	5839.5	5777.6	6233	6507.8	7030.5	7601.7	7895.6	8336.4	8715.2	8887.2	9251	9497	9513.2	9795	10054	10030	10443	10388	10505	10844	10197	10657
0	0	0	5.6199	10.131	18.533	17.773	34.3	40.689	49.522	104.6	166.3	288.32	401.55	678.97	940.82	1150.3	1515.7	1728.4	2179	2594.7	3011.8	3369	3768	4218.3	4317.2	5007.6	5484.3	5985.5	6640.8	6775.9	7264.3	7631	7864.4	8268.2	8742.7	8839.9	9247.7	9555.2	9845.7	10187	10318	10658	10805	11081	11292	11532	11456	11829	11969
0	0	0	9.1058	13.92	8.5382	14.16	15.87	28.199	29.102	27.389	48.784	57.872	90.114	156.76	262.28	421.96	600.67	852.99	1089.6	1417.5	1698.1	2074.6	2505.8	2895.8	3375.7	3759.8	4154.3	4693.6	5126.1	5395.6	5852.6	6428.5	6837	7267.4	7917.7	8245.2	8800	8946.9	9385.3	9599	9878.5	10101	10240	10249	10204	10296	10279	10528	10716
0	0	0	12.239	4.5855	17.908	11.06	25.645	28.728	37.597	47.74	120.91	262.71	452.16	723.73	1053.7	1458.7	1967	2407.4	2803.4	3415.5	4108.1	4472.8	4955.1	5349.4	5883.6	6183.5	6484.7	6804.9	7057.8	7582.6	7838.1	8257.1	8701.9	9021.4	9677.4	9855.4	10254	10456	10817	10726	10939	10939	10936	11434	11313	11240	11217	11175	11375
0	0	0	10.734	6.2492	13.867	15.574	13.504	24.154	27.525	37.885	60.054	85.63	126.57	182.43	239.88	331.67	406.7	499.55	592.07	695.46	800.08	861.64	980.92	1141.3	1245.2	1342.5	1435.2	1523.6	1555.5	1593.6	1797.2	1899.6	1977.2	2107.6	2158.1	2298.1	2339.8	2360.9	2382.3	2450.3	2506.7	2560.6	2629.2	2595.8	2630	2707	2684.4	2667.4	2688.6
0	0	0.087458	16.66	10.408	0	9.3644	22.815	15.375	16.408	9.6846	36.297	41.382	50.55	46.49	72.009	81.055	130.14	149.03	205.9	302.42	426.7	585.38	649.88	890.79	1062.5	1236.8	1361.7	1889.3	1998.7	2137	2258.7	2387.9	2446.4	2558.1	2645.7	2804.4	2906.7	2992.3	3099.8	3168.2	3249.6	3478.2	3438.7	3391.3	3507.3	3514.1	3569.7	3561.6	3684.2
0	0	1.1597	10.87	14.16	13.615	9.0874	10.921	25.929	49.048	65.66	142.01	224.06	329.55	511.97	629.54	787.89	992.44	1119.3	1277.7	1475.8	1487.5	1733.9	1937.9	2135	2161.2	2389.6	2428.4	2543.7	2684.1	2725.5	2626.9	2928.9	3141.8	3210.4	3326.1	3345.4	3724.8	3900.8	4262.8	4270.9	4375.1	4478.9	4508.8	4521.2	4653.7	4628.1	4758.4	4856.1	4660
0	0	0	2.8111	5.1852	20.163	22.402	28.051	37.879	44.206	81.247	110.53	123.49	213.47	270.41	396.84	469.72	575.71	775.95	980.34	1138.6	1356.8	1554.7	1750.4	1918.2	2146.4	2322.1	2549.2	2811.7	3096.6	3364.2	3662.8	3833.9	4191.9	4536	4898.1	5127.9	5372.6	5511.8	5695.1	5851.2	6235.1	6213.5	6327.2	6393.7	6522.4	6506.5	6835	6815.6	6909.5
0	1.3625	0	8.6057	0.50453	10.866	13.438	5.4366	29.224	21.623	38.294	25.505	35.077	33.401	37.772	52.213	71.827	122.74	181.96	236.43	325	450.01	557.92	692.75	783.21	897.02	1069.1	1225	1320.8	1470.9	1503	1633.7	1771.8	1910.9	1983.4	2144.3	2279.4	2401.5	2534	2691.9	2807.4	2860.7	2974	2963	2974.6	3122.8	3160.4	3163.6	3193.6	3183.8
0	0	0	0	7.9842	19.783	18.206	24.672	26.799	31.509	38.046	40.37	36.081	34.608	27.612	35.76	37.552	45.169	67.052	98.141	127.2	149.82	258.02	307.2	424.47	489.17	615.21	730.07	766.8	970.39	1049.2	1144.8	1155	1139.2	1383.2	1615.3	1531.9	1686.7	1689.2	1727.9	1838.7	1968.1	2241.4	2076.5	2187.4	2118.8	2218.7	2284	2240.7	2350.7
0	0	0	1.8201	8.9385	0.50688	7.0856	3.6139	5.7488	8.5372	5.7108	4.5353	5.0376	12.936	35.057	62.503	110.57	216.26	299.91	519.12	633.82	975.48	1252.6	1514.8	1610.7	1943.2	2118.4	2436.5	2678.1	2950	3208.4	3451.1	3715.3	4123.5	4313.6	4537.8	4793.6	5113.6	5299.5	5648.8	7302.2	5982.3	6246.7	6363.3	6612.3	6665.7	6899.8	6866.7	6891.1	6932.1
0	0	0	0.80478	29.533	27.008	19.509	12.204	12.544	19.861	42.2	84.343	125.73	181	293.36	349.52	461.03	640.59	802.01	1000.6	1182.9	1319.1	1643.8	1830.9	1903.7	2120	2214.7	2621.8	2839.5	2931.4	3039.3	3276.7	3452	3635	3865.5	4093.1	4256.3	4407.2	4596.5	4761	4858.4	4993.4	5062	4958.2	4960.8	5088.9	5171	5241.1	5333.4	5244.8
0	0	0	8.3253	7.7562	19.439	21.098	21.735	34.081	43.259	82.738	124.73	181.98	222.28	265.89	315.21	383.04	495.15	626.33	752.45	899.48	1065.3	1275.4	1519.1	1743.4	1997.1	2189.8	2335.6	2584.5	2707.9	2934.1	2954	3198.4	3278.3	3576.2	3756.5	3642.7	4225.6	4372.2	4411.5	4834.1	4990.1	5081.1	5117.5	5407	5463.7	5490.1	5506.5	5517.2	5479.1
0	0	0	4.583	10.914	26.035	30.515	36.489	42.338	44.412	53.502	68.031	79.885	72.417	113.18	181.46	271.87	388.05	550.49	756.21	1013.9	1250.2	1405.5	1751.8	1988.2	2250.8	2512.2	2727.7	3006.3	3240.3	3438.5	3696.4	3965.8	4288.3	4534.8	4623.6	4968.1	5129.6	5349.2	5442	5576.9	5589.2	5623.6	5736.5	5996.8	6109.8	6211.8	6201.8	6202.3	6322.2
0	0	0	1.1109	10.901	15.339	9.3862	15.827	15.18	20.645	20.776	18.37	27.225	38.653	78.32	159.69	266.31	388.26	550.88	710.9	916.91	1149.2	1383.1	1685.2	1989	2369.6	2792.7	3251.4	3652.2	4064.4	4492.3	5005.1	5454.9	5958.6	6391.9	6862.8	7180.6	7673.6	7902.4	8227.5	8362.4	8536.3	8780.2	8989.1	8962.1	9400.7	9515.5	9541.8	9670.2	9613.1
0	0	0	9.4255	18.313	26.416	35.921	32.94	44.007	39.876	59.507	75.101	131.47	176.37	293.93	392.46	478.88	682.14	780.54	1025.3	1057	1158.8	1322.7	1445.8	1667.7	1703.4	1941.3	2014.8	2284.5	2320.3	2582.8	2368.2	2564.9	2848.2	2892.6	3073.6	3321.6	3311.9	3495	3381.9	3572.2	3667	3699	3714.4	3742.6	3783.4	3734.6	3828.5	4008.6	3948
0	0	0	12.618	22.858	28.098	36.335	29.01	35.859	49.002	50.707	52.498	44.581	56.915	58.643	51.835	49.24	54.754	50.162	33.986	22.816	50.368	94.897	137.36	171.11	222.37	291.82	400.42	499.62	645.44	758.24	938.47	1070.1	1256	1460.6	1597.7	1771.3	1939.2	2091.1	2230.8	2353.4	2454.3	2589.7	2662.1	2745	2878.8	3025.6	3084	3044.2	3081.9
0	0	0	13.366	23.243	23.757	28.305	30.481	28.115	34.065	28.13	18.557	16.153	16.719	21.501	25.3	43.218	64.323	121.09	187.87	258.58	401.74	563.71	763.56	998.41	1286.5	1654	1901.2	2199.7	2409.7	2726	3116.4	3346.4	3827.4	4159.7	4399.5	4722.2	4866.7	5227.1	5547.5	5763	5854	6374.7	6510.4	6525.4	6399.4	6580.3	6503.8	6412.9	6614.4
0	0	0	27.087	16.726	16.62	15.187	15.87	28.411	14.859	13.104	0.063146	11.06	23.054	48.379	53.349	44.284	80.125	101.29	172.06	239.32	359.67	491.59	635.13	850.84	924	1330.4	1569.3	1938.5	2285	2468.8	2783.9	2911.5	3179.4	3532.6	3873.1	4148.9	4499.9	4706.4	5037.9	5327.5	5547.8	5826.1	5896.6	6196.4	6286.3	6586.2	6499.5	6685.7	6567.2
0	0	0	1.4465	7.894	11.376	10.291	13.192	16.482	20.747	19.534	25.638	24.99	36.013	44.966	60.311	72.066	78.288	122.22	158.28	226.75	289.02	364.62	559.14	570.44	727.03	869.03	1064.1	1142.7	1305.5	1465.2	1582.1	1770.2	1991.8	2092	2272.2	2387.9	2630.8	2734.4	2822.3	2968.3	3078.5	3239.2	3297.3	3415.6	3485.5	3496.2	3624.3	3650.1	3952.9
0	0	0	4.6251	0.7412	13.594	14.637	40.558	51.008	38.607	61.175	49.294	78.999	101.08	147.51	229.9	368.55	528.02	745.43	1112.9	1418.7	1765.1	2113.4	2470.3	2800.5	3105.8	3570.6	4117.2	4459.2	4967.8	5599.9	4892.9	5386	7110.8	8182.1	8898.3	9536	9224.3	9427.8	9842.2	10040	10735	11072	11380	11613	11833	12297	12469	12596	12971
0	0	0	0	17.143	10.743	28.777	38.633	61.921	82.907	105.59	133.75	152.81	175.32	199.71	232.76	286.88	353.39	422.24	532.04	624.1	741.19	830.46	916.73	1040.1	1159.8	1300.3	1349.6	1389.8	1466.2	1593.2	1629.7	1696.3	1752.1	1882.8	1963.5	2097.9	2177.4	2200.8	2177.8	2232.6	2254.9	2324.8	2360.3	2417.2	2432.9	2427.8	2466	2527.1	2541.9
0	0	0	5.3643	13.191	13.693	12.269	24.508	11.024	17.739	7.6557	6.5156	6.0807	2.3806	18.51	37.431	90.807	198.67	314.82	501.15	667.84	934.19	1067.8	1323.9	1611.9	1912.2	2129.2	2525.6	2819.4	3051.9	3544.8	3713.6	4212.1	4505.6	4799.5	5393.3	5909.4	6401.3	6570.1	7043.9	7088.4	7364.7	7605.6	7901.6	8196.6	8358.9	8349.2	8583	8789.7	8911.6
0	0	0	11.962	7.2784	24.754	15.881	12.377	15.472	19.749	21.935	24.199	24.079	26.652	39.012	27.107	33.276	38.294	44.331	75.201	123.63	190.22	227.15	317.24	414.56	488.61	576.22	679.63	778.92	948.3	1062.3	1166	1283.6	1393.1	1546.7	1719.9	1845.5	1968.7	2125.6	2209.6	2332.7	2431.6	2448.3	2488.1	2613.9	2784.2	2761.2	2653.5	2616.5	2731.1
0	0	0	6.1805	7.4283	13.406	12.871	25.699	33.166	17.956	12.283	25.583	1.9474	1.1876	0	0	23.837	60.953	111.53	196.87	258.59	388.95	556.63	763.19	909.57	1169.7	1366.2	1682.9	1856.7	2003.7	2187	2287.3	2504.7	2844.8	2929.1	3247.7	3350.1	3564.6	3672.3	3775.7	3799.4	3717.4	3697.7	3751.5	3828.1	3781.5	3818.2	3821.7	3880.9	3882.8
0	0	0	5.1826	5.2137	12.639	18.322	25.095	23.184	23.224	24.581	48.55	114.2	219.05	319.04	462.93	700.07	878.68	1135.7	1420	1729.1	2060.3	2577.1	2910.6	3322.8	3678	4083.3	4602.3	4934.7	5240.8	5858	6268	6720.6	7235.4	7709.8	8229.9	8738.1	9023.1	9098	9344.4	9685.4	9897.4	10192	10337	10482	10609	10571	10748	10827	10886
0	0	0	13.288	6.3959	13.099	20.871	31.046	72.831	129.3	256.04	433.52	654.22	907.33	1123.9	1378.4	1658	1793.9	2210.4	2601.2	2706.8	3055	3275.1	3491.3	3747.5	3960.1	4256.9	4435.6	4621.3	4830.5	5164.4	5346.3	5564.2	5699.6	5922.9	6181	6394.7	6536	6690.4	6805.5	6912	7109	7220.3	7286.8	7502.8	7638.7	7592	7538.3	7612.1	7667.1
0	0	0	5.1902	25.009	37.925	33.336	32.57	36.309	37.623	36.24	31.867	45.244	37.687	42.365	39.969	68.727	72.712	80.982	129.53	182.38	276.23	368.85	509.6	618.47	799.08	948.23	1192.3	1322.8	1524.8	1692.4	1762.4	1929.1	2046.9	2301.9	2500	2740.3	2883.1	2940.6	3107.4	3305.5	3311.1	3367.5	3663.3	3778.9	3859.1	3850.4	3911.3	4000.4	4025.5
0	0	0	10.741	17.613	10.878	11.99	19.45	15.366	40.843	69.713	123.34	180.98	234.35	288.8	358.14	404.82	505.31	600.77	630.69	758.66	879.43	1053	1225.8	1475.6	1703.9	1896.6	2123.9	2414.5	2655.2	2868.4	3235.4	3483.6	3653.8	3933.3	4328.9	4573.8	4962	5245.2	5522.9	5431.5	5470.9	5646.5	5847	6045.8	6202.9	6264.5	6175.1	6232.5	6343.4
0	0	0	18.409	16.78	34.242	44.027	50.29	63.766	72.295	124.92	200.9	242.28	384.93	417.77	599.57	790	963.77	1188.4	1213.6	1413.2	1612.3	1796.2	1925.8	2190.1	2345.6	2748.6	2935.1	3203.9	3502	3894.3	4101.9	4253.8	4672.2	4853.4	4860.2	5463.2	5697.5	5648.9	5898.6	5976.4	6312.2	6657.4	6639.8	6678.7	6930.1	7078.1	7008.9	6929.6	7135
0	0	0	10.744	7.595	10.39	16.098	14.257	43.199	46.022	49.235	83.633	116.85	148.18	238.62	343.58	415.63	552.01	651.24	725.74	839.77	950.36	1030	1124.9	1386.8	1573.9	1712.4	1816.8	2435.2	2730.3	2898.4	3453.6	3732	3530.2	4169.8	4471.1	4261.8	4575.7	4771.9	4946.4	5309.5	5327.9	5573.5	5693.9	5896.4	6364.5	6545.3	6621.7	6941.7	7126.2
0	0	0	3.9225	13.835	19.4	21.817	25.403	29.197	34.975	94.251	171.25	284.71	473.85	698.33	971.43	1243.6	1554.8	1896.1	2281.8	2312.8	2917.3	3618.7	4219.1	3820.8	5258.6	5627.4	6614.5	7105.5	7253.9	7332.1	8250.9	8015.3	7870	8537.7	9199.5	9651	9537.8	9688.8	10034	10059	10207	10438	10685	10882	10898	10868	11120	11187	11093
0	0	0	5.2786	17.325	31.25	22.166	43.686	65.988	70.987	31.756	55.656	89.832	129.55	185.99	299.18	426.49	572.56	760.36	989.21	1643.1	1606.9	1933.6	2705.1	2998.7	3540.4	3831.6	4606.7	5553	5399.2	5911.3	6389.3	6988.5	7685.2	7404.7	8891.3	8482.9	8852.6	9277.6	10423	10837	10853	11019	11162	11069	11091	11138	11217	12081	11730
0	0	0	4.7176	7.8146	23.382	24.993	39.32	59.69	93.735	198.68	328.42	486.13	696.98	937.04	1178.8	1545.3	1757.8	2171.3	2861.6	2873.7	3247.5	3723.9	4220.9	4621.1	4901.2	5237.2	5557.7	6206.4	6450.2	7120.4	7377.9	7813.2	8195	8730.3	9079.5	9143.6	9652.7	9760.7	10379	10680	11057	11059	11061	11336	11878	12024	12282	12064	12230
0	0	0	13.138	10.08	6.8214	21.908	32.007	91.654	147.72	196.03	274.67	336.31	443.51	576.83	713.91	891.95	1094.6	1320.8	1597.6	1860.2	2155	2531.2	2760.4	3150.1	3765.8	4206.5	4570.1	5030.6	5254.2	5848	6236.8	6509	7136.8	7220.4	7402.3	8045.1	8248.1	8303.3	8528.1	8573.8	8666.2	8746.2	8849.4	9177.4	9126.2	9153.2	9100.6	8993	8988.4
0	0	0	2.1873	13.125	33.879	21.416	31.359	96.414	159.22	282.98	409.24	602.4	805.91	1054.2	1269.6	1525.2	2060.9	2282.9	2659.3	2726.5	2972.1	3307.3	3439	3666.5	3788.3	4101.9	4369.1	4453.2	4564.9	4519.2	4657.6	4854.5	4916	5317.4	5411.1	5603.7	5694.3	5948.4	6233	6444.6	6396.1	6525.2	6694.6	6939.2	6939.5	7053.3	7028.5	7073.7	7189.7
0	0	0	18.574	10.845	14.024	22.573	32.91	30.003	35.465	89.364	181.57	344.63	577.8	849.06	1248.1	1699.5	2269.4	2891.4	3575	4245.2	4925.5	5458.5	6292.5	7011.9	7575.6	8248.1	8496.5	9267.4	9557.3	10384	10658	11770	11771	12287	12507	13031	13217	14225	14457	14911	14965	15854	16013	16113	15780	16087	16356	16406	16714
0	0	0	23.245	12.178	22.372	0	4.6803	4.9321	6.1325	0	0	1.9383	32.496	85.786	190.9	250.01	346.67	481.08	541.78	735.19	727.63	1119	1269.7	1349.1	1491.7	1759.9	1953.3	1971.6	2354.8	2526.6	2743.6	2999	3197.1	3483.3	3714	3945.4	3978.1	4138	4316.4	4205.2	4347.4	4468.3	4486.7	4568.4	4679	4571.7	4643.6	4747.9	4847.8
0	0	0	12.873	12.946	14.923	29.543	20.918	25.903	22.052	27.841	36.654	34.663	32.151	41.762	37.413	49.325	46.31	61.527	82.743	123.6	178.05	226.26	259.81	330.78	394.59	525.59	615.33	743.8	898.59	1057.3	1243	1453.8	1614.2	1793.5	2033.7	2243.8	2389.6	2563.9	2745.8	2984.9	3272.3	3312	3348.8	3588.1	3591.7	3701.9	3783.6	3836.4	3930.8
0	0	0	18.737	25.112	24.594	27.884	32.701	38.845	29.152	46.89	49.976	54.489	74.495	98.739	147.76	216.28	340.04	530.7	725.03	970.53	1161.8	1502.5	1847.1	2267.2	2756.2	3241.2	3708.8	4303.1	4790	5341	5920	6611.6	7241.8	7689.3	8464.9	8933.4	9461.5	9641.2	9961.7	10448	10458	11002	11016	11285	11498	11631	11963	11937	12082
0	0	0	2.566	25.188	11.555	21.023	17.303	23.083	26.334	30.895	53.827	80.154	70.66	104.87	146.17	218.76	314.61	436.86	595.68	739.44	951.42	1221.9	1391.9	1731.7	2094.4	2219.6	2549.8	2962.5	3091.3	3294.2	3689	3991.7	4351.1	4685.1	4790.4	4847.2	5098.8	5243.5	5338.2	5311.1	5290.8	5487.8	5538.7	5512.1	5615.3	5649.1	5750.8	5783.1	5750.9
0	0	0	10.594	8.2022	17.989	28.392	14.81	0	0	34.912	57.365	116.91	179.75	304.73	418.37	558.11	703.79	953.6	1221.6	1323.4	1657.3	1982.9	2198.7	2462.4	2744.6	3028	3235.5	3527.2	3722.8	4027.7	4260.5	4503.1	4735.8	5010.9	5149.1	5409.5	5701.5	5921.6	6234.9	6548.5	6823.1	6861.4	7168.4	7163.2	7554.9	7811	7852.5	7956.1	7876.4
0	0	0	0	9.4164	29.382	19.059	16.585	17.084	31.741	56.706	62.311	97.21	98.198	143.19	155.68	222.61	277.78	379.52	560.86	751.29	999.25	1332.3	1594.7	1938	2323.7	2686.8	3070.1	3465.6	3775.7	4079	4427.4	4866.6	5213	5588.7	5864.7	6109.8	6267.7	6617.4	6953.5	6966.5	7294.8	7491.7	7705.5	7705	7906.2	8156.6	8160.5	8116.2	8125.1
0	0	0	4.5368	9.4113	9.4332	22.565	33.686	21.592	17.757	3.1471	7.6456	26.451	77.157	147.32	274.71	421.77	625.53	715.04	965.54	1197	1426.1	1679.7	1932.4	2206.3	2443.7	2707.8	3070.4	3227.5	3502.5	3737.6	4309.3	4435.5	4666	5070.7	5222.8	5570.6	5687.8	5829.2	5806.3	5952.2	6289.6	6136	6351	6395.5	6418.2	6676.8	6702.8	6769	6706.8
0	0	0	7.0379	6.9625	10.528	26.64	38.401	55.528	90.109	172.33	277.74	410.49	546.15	781.44	921.49	1304.3	1493.8	1812.2	2114	2506.3	2676.4	2993.7	3244.5	3486.9	3877.3	4124.6	4340.5	4666.9	4815.4	5355	5908.6	5955.1	6331	6723.2	6951.9	7610.7	7964.6	7350.3	7502.6	7854.1	8233.4	8397.4	8588.8	8840.9	9072.7	8924.2	8897.8	9274.6	9405.1
0	0	0	0	1.6201	44.481	25.447	22.915	27.915	30.565	52.254	75.599	141.92	235.39	341.75	480.44	708.93	854.63	1113.3	1369.1	1616.4	1857.8	2126.6	2424.6	2683.2	2895.7	3234.8	3490.8	3697.2	3958.7	4147.7	4351.2	4540.7	4912.3	5250.8	5191.7	5262.3	5489.4	5572.7	5545.5	5529.4	5832.6	5964.9	6011.8	6104.6	6195.6	6324.1	6315.8	6316.2	6183.6
0	2.8674	0	2.1096	8.7009	9.868	14.693	19.754	33.896	61.973	172.34	270.32	467.96	660.1	826.82	1127	1328.3	1307.1	1682.5	2105.4	2533.3	2395.8	2660.9	3020.3	3327.2	3392.5	3647.7	3880.3	4544.8	4305.4	4630.9	4821.9	5205.6	5280.3	5394.9	5685.5	5809.7	5746.3	6090.3	6068.2	6082.6	6222.1	6422.1	6573.6	6640.2	6732.2	6583	6724	6785.1	6747.9
0	7.1237	0.78846	43.399	28.719	0	5.0114	0	0	0	0	0	0	0	52.946	82.848	139.86	170.68	221.45	323.83	355.92	421.01	530.56	610.92	693.75	816.01	908.75	1004.2	1112	1176.4	1249.4	1338.3	1490.2	1640	1752.1	1941.6	2110.2	2302.9	2459.1	2631.2	2809.9	2939.2	3120.3	3269.2	3420.5	3356.6	3537.3	3483.8	3539	3628.9
0	0	0	14.179	0	30.315	31.356	19.503	34.1	26.852	29.653	31.629	43.215	53.912	53.71	67.281	87.291	145.75	185.71	284.53	371.8	497.75	613.76	739.82	829.95	986.53	1084	1259.9	1330.1	1514.4	1615.7	1795.8	1965.1	2034.6	2180.4	2305.5	2341.3	2545.1	2599.8	2763.7	2802.2	2813.3	2800.2	2983.3	3013.8	3157	3180.7	3167.8	3203.8	3175
0	0	0	0	16.573	29.572	36.436	0.75107	36.656	0	7.2635	16.962	30.351	80.488	261.94	468.15	417.26	676.44	1086.1	1286.7	1748.3	1855.3	2526.7	3119.3	3190.1	3543.4	4042.5	4421.5	5460.4	5100.9	5457.6	5705.4	6121.3	6577.3	6577.9	6754.1	7015.3	7229.5	7405.6	7474.1	7632.7	7599.2	7685.1	7981.8	8119.3	7975.2	8189.4	8327.5	8439.6	8315
0	0	0	3.6289	17.442	3.4369	15.837	8.8963	15.916	17.363	23.14	30.301	46.696	74.33	143.4	225.32	381.44	523.08	754.2	1036.9	1356.1	1611.1	2086.7	2440	2655.2	3123.1	3261.1	3622.6	4020.4	4405.5	4723.9	4952.5	5026.9	5502.9	5743.4	6002.7	6297.6	6516.4	6673.9	6897.1	6905.9	7033.1	7177.3	7041.8	7415.1	6547.5	7525.2	7220.9	7682.8	7496.8
0	0	0	14.329	22.844	13.952	6.8754	36.355	116.28	210.03	233.43	519.44	731.76	931.92	1082.1	1347.5	2020.7	2310.5	2025.4	2294.9	3090.3	3383.4	2970.7	3927.1	3380	4032.3	4380.2	3694.2	3880.8	4288.4	4595.5	4456.6	4602.3	4859.3	5189.5	5243.8	5504.2	5678.1	5877.1	5961.4	5926.5	6046.5	6164.1	6250.4	6352.1	6418.6	6404.3	6399.5	6418.2	6533.6
0	1.2788	0	0.42961	0.27532	2.9089	15.394	19.32	30.402	68.687	99.499	179.61	233.8	332.54	451.58	583.28	706.24	813.61	964.08	1090.9	1301.4	1413	1595.2	1746.8	2139.5	2325.7	2581.1	2808.3	2980.4	3220.4	3453.5	3751.4	3836.5	4071.4	4310.8	4515.5	4633.9	4747.5	4889.3	5119.4	5168.4	5255.4	5366.7	5495.2	5654.8	5587.9	5699.7	5848.5	5887.2	5937.3
0	6.0164	0	14.215	7.1035	6.687	0	0	5.9122	18.87	12.242	13.577	9.6652	23.038	70.707	134.67	215.7	348.64	530.38	706.26	983.81	1241.9	1524.1	1772.7	2129.4	2465.5	2803.8	3273.5	4011	4080.2	4482.3	4985.6	5275.1	5239	5714.4	6016.5	6557.3	6644	7136.1	7345.7	7499.8	7800.4	7879.1	8014.1	8203.5	8106.5	8249.6	8369.7	8410.6	8920.1
0	0	0	14.251	25.87	24.649	22.549	20.842	24.691	22.875	33.313	42.298	41.399	17.959	47.145	51.343	57.281	95.374	111.22	191.5	310.82	440.76	622.96	815.88	1113.7	1399.2	1676.3	1904.9	2198.4	2516.9	2830.9	2343.5	2581	2536	3016.4	2926.7	3499	3491.2	3680	3521.4	3857.1	3726.1	4070.8	4105.1	4224.3	4302.1	4411.5	4346.2	4569.5	4530.2
0	0	0	0	14.275	17.581	7.8503	7.6078	27.529	33.837	20.65	18.949	12.416	5.474	16.865	19.273	29.471	49.797	75.631	102.28	126.96	195.44	255.16	340.3	436.03	559.01	738.83	875.74	1082.2	1311.9	1501.6	1644.6	1923.7	2061.3	2347.6	2536	2670.1	2848.4	3049.1	3206.2	3248.9	3468.2	3458.4	3617.7	3685.3	3706.5	3805.9	3759.1	3839.3	3810.4
0	0	28.251	3.2095	0	0	78.876	80.18	99.118	112.05	115.35	107.9	127.02	147.59	181.57	247.85	315.15	380.61	518.93	656.55	845.08	947.03	1185.2	1458.2	1609.6	1900.9	2111.1	2373.7	2689.3	3002.7	3274.1	3429.8	3717.7	3984.8	4108.6	4470.3	4622.2	4979.3	5056.6	5225.6	5518.1	5515.7	5370	5275	5871.5	5410.4	5195.5	5672.9	6203.8	5884.5
0	12.732	0	10.567	18.114	8.5484	16.509	23.06	30.83	32.533	27.777	25.432	40.511	60.738	57.876	67.26	58.589	133.82	218.62	312.2	461.38	635.61	829.79	1041.8	1252.5	1570.3	1773.6	2071.2	2359.5	2650.3	2787.2	3065.9	3332.3	3512.9	3900.6	4006	4329.5	4468.6	4836.8	5199.4	5397.4	4963.6	5090.5	5248.8	5403.2	5490.5	5589.3	5687.7	5667.9	5917.8
0	0	0	9.5902	7.0514	15.059	11.726	13.466	24.578	37.641	69.951	135.04	222.13	356.15	485.92	655.49	884.31	1151.3	1449.1	1700.5	1981.8	2253.2	2600.9	2852.9	3164	3549.9	3819	4119.6	4311.9	4587.5	4824.8	5035.9	5228.8	5459.1	5641	5875.3	6070.3	6220.9	6225.8	6371.7	6525.9	6658.8	6835.5	6837.7	6908.3	7026.7	6506.2	6729.1	6449.8	6239.9
0	0	0	12.86	16.876	14.033	10.975	17.09	19.597	11.354	18.877	30.545	32.954	42.917	73.076	103.83	141.41	184.32	271.44	342.07	471.23	601.28	755.97	892.42	1026.3	1200.5	1359.5	1540	1747.9	1872.1	2074	2262.6	1696.4	1760	2533.2	2594.9	1994.9	2112.3	2952.8	2262.4	3146.5	3218.4	3277.5	3294.2	3440.4	3384.6	3468.2	3521.9	3511.4	3519.4
0	0	0	2.6154	19.871	26.391	19.629	30.2	43.125	41.258	42.082	58.779	59.92	86.197	100.37	137.84	138.86	162.5	188.46	223.52	304.17	299.02	361.49	433.61	500.73	595.77	655.24	818.05	924.7	1017.8	1147.8	1328.1	1459.7	1553.8	1723.6	1895.1	2054.3	2217.6	2385.1	2541.5	2655.7	2734.3	2774.3	2866.1	2901	2923.9	3077.1	3144	3118.5	3194
0	0	0	10.446	10.488	6.3778	17.073	16.384	21.127	25.689	22.577	30.809	45.756	86.417	147.39	273.1	481.54	715.01	891.84	1205.3	1751.2	2005.4	2349.8	2843.4	3276.1	4001.8	4473.6	5295.2	5219.3	6455.9	6769.3	7530.7	8021.4	8433.5	8656.3	9069.4	9630.3	10190	10399	10674	11324	11668	11870	11901	11718	11880	11870	12069	11919	12086
0	0	0	5.2794	4.46	6.2934	10.29	16.802	5.9758	14.271	20.486	33.288	46.002	62.492	104.44	175.84	263.72	396.22	572.55	753.09	907.41	1064.4	1231.5	1460.2	1690.5	1885.7	2096.8	2194.3	2450.3	2637	2820.5	2969.8	3097.2	3308.5	3635.7	3793	3907.9	4115.7	4134.1	4368.5	4483.4	4586.7	4576.9	4734.4	4799.5	4864.1	4916.2	5024.5	5032.9	5106.3
0	0.20483	0	4.5061	3.6366	3.6133	6.6252	16.48	6.7519	17.851	18.695	39.047	74.354	140.52	241.42	423.34	522.3	616.33	835.75	1010.5	1219.5	1482.7	1741.4	1973	2078.2	2407.1	2762	3038.7	3229.2	3492.8	3878.4	4011	4266.6	4527.3	4709.2	4976.3	5118.9	5279.3	5310.7	5496.6	5784.9	5541.2	6093	6099.7	6096.2	6019.9	6207.5	6338.6	6340.7	6474.6
0	0	0	12.728	14.947	5.9771	8.1821	20.538	41.872	53.955	73.606	93.201	91.852	54.2	71.995	105.59	122.89	174.92	224.21	268.5	359.26	470.5	597.7	770.35	823.19	1034	1151.4	1441.9	1787.5	2053.6	2379.5	2380.8	2570.8	2828.5	3030.1	2919.4	3343.9	3646.5	3795	3603.9	3651.4	3899	3907.6	3993	3968.5	4078.6	4113.8	4306.1	4159.2	4193
0	5.0331	2.0266	0.19402	6.8259	0	4.0805	15.351	17.672	21.895	27.632	44.842	64.566	88.032	121.93	153.73	236.57	272.82	368.05	542.25	576.66	704.26	1050.4	1300.7	1326.9	1824.2	1976.8	2676.5	2535.4	3496.5	3754.5	4015.6	4323	4271.4	4274.3	5022	5351.1	5529	5827.9	5935.2	6058.6	6376.4	6842.8	6652.5	6989.6	6935.1	7244.5	7323.5	7337.4	7644.9
0	0	0	4.7135	11.305	13.671	9.5756	17.889	17.912	29.16	56.687	89.024	120.8	192.41	278.76	352.92	442.46	589.05	713.08	846.8	1014.3	1180.3	1347.4	1554.3	1707.8	1961.8	2111.3	2231.7	2377.6	2587.6	2746.2	2845.4	3220.7	3273.7	3393.2	3598.6	3724.6	3890.3	3970.9	3927	4141.9	4159.2	4152	4254.2	4387.6	4383	4521	4578	4649.1	4662
0	0	0	17.708	11.381	20.972	29.805	29.462	38.966	43.047	79.293	156.73	237.37	340.74	443.37	565.52	678.08	844.16	997.73	1119.4	1344.7	1573.5	1809.6	2099.7	2326	2605.8	2879.6	3267.8	3433.3	3639.8	3772.1	4118.2	4367	4759.3	4973.7	5305.7	5525.7	5896.5	6100.5	6308.8	6553.1	6697.3	6912.6	6931.9	6972.1	7018.9	7118.9	7219.5	7150.2	7370.7
0	0	0	3.9555	10.701	13.712	23.304	19.976	11.012	22.882	34.281	33.361	30.376	28.503	43.818	69.208	109.12	172.35	290.22	438.6	617.73	810.39	1000	1175.2	1459.8	1670.1	1878.4	2145.4	2383.1	2702.7	2917.8	3460.8	3569.6	3908.5	4158.6	4365.7	4642.7	4851.1	5136.2	5333.3	5643.4	5816.4	5895.4	6007.9	5915.6	6027.9	6114.6	6089.7	6227.5	6210.4
0	0	0	29.257	10.696	0	13.43	12.84	10.562	30.551	76.708	99.869	143.36	197.5	273.42	337.3	405.69	435.98	511.51	610.69	707.39	789.74	884.03	989.62	1116.7	1224.1	1453.3	1535.2	1755.4	1795.6	1736.4	1977.1	2396.3	2536.2	2561	2705.2	2873.4	3011.6	3106.1	3270.4	3458.7	3542	3568.2	3567.4	3754.5	3681.1	3796.9	3841.9	3859.6	3916.8
0	0	0	44.687	99.714	100.59	72.985	63.678	46.283	18.953	16.716	31.41	0	25.77	12.505	26.029	39.296	58.671	104.75	174.36	276.94	382.75	502.42	616.03	770.12	924.35	1036.5	1242.6	1393.2	1572.9	1736.8	1875.4	2080.5	2334.6	2522.6	2660.9	2793.4	2878.6	2983.3	3258.8	3293.3	3393.4	3486.5	3473.2	3641.1	3707.4	3871.7	3722.9	3798.8	3835.4
0	0	0	13.675	11.251	13.1	14.926	9.6723	19.111	21.812	16.67	13.028	25.656	53.496	84.358	127.75	181.74	272.54	379.03	472.12	611.14	770.31	925.11	1048.4	1200.4	1372.9	1472.5	1668.7	1799.7	1940.5	2040.3	2238.2	2375.6	2513.3	2605.3	2739.1	2959	3079.9	3081.2	3342.5	3426	3428.1	3576.2	3602.2	3737.7	3819.6	3891.2	3960	4011.2	4056.9
0	0	0	14.832	0	22.59	8.0007	17.113	28.541	24.909	19.729	24.06	15.201	34.662	48.129	96.713	165.8	241.02	287.68	441.53	589.46	754.96	1013.8	1234.2	1461.6	1631.9	1852.6	2136.9	2422.6	2540.3	2708.3	2999.5	3029.6	3217.6	3359.7	3457.4	3761	3808.7	4007.8	4077.4	4167.6	4213.7	4298.3	4338.5	4337.7	4405.8	4533.3	4614.1	4461.9	4601.2
0	0	0	18.685	8.7128	13.242	17.767	14.758	8.6407	14.725	6.1021	12.867	31.416	36.577	59.754	100.06	134.99	219.14	333.89	464.53	710.9	839.63	1088.8	1409.4	1627.6	1839.5	2315	2674.9	3071.9	3543.8	3956.4	4293.9	4496	4920.1	5253	5733.7	6111.4	6323	6662.4	7092.9	7339.6	7615.3	7925.7	8176.6	8371.4	8460.2	8806.9	9115.9	9297.6	9356.9
0	0	0	3.831	13.352	12.823	5.4018	4.4514	0	9.5515	6.2203	30.985	69.387	127.1	178.07	235.07	266.39	339.38	369.67	445.18	496.23	611.96	620.98	753.16	847.46	994.48	1086.5	1203.4	1331.5	1445.1	1618.7	1757.3	1932.8	2018.9	1895	2384.3	2253.5	2413.4	2815.7	2675.2	2675.2	2816.5	2669	2935.3	2880.8	2999.1	3019.8	2913.7	2806.5	2864.1
0	0	0	8.7794	23.559	34.166	25.059	40.186	41.155	50.08	61.922	81.761	125.38	177.45	228.79	328.94	413.27	578.97	674.43	844.32	987.07	1162	1331.5	1586.7	1781.3	1983.2	2289.3	2533.2	2613.9	2823.1	3223.9	3388.1	3627.3	3806.9	4035.1	4234	4267.3	4534.5	4600.7	4838.1	4982.9	4986.1	4986.3	5027.6	4982.8	5084.6	4955.5	5124.2	5198.3	5164.2
0	0	0	8.0073	6.6138	10.115	16.99	21.853	30.178	28.85	39.219	35.207	40.161	35.705	28.522	44.122	23.493	21.531	30.72	50.022	66.705	112.32	169.52	238.23	335.13	486.04	609.52	784.72	1015.3	1160	1365.1	1538.4	1839.6	2178.7	2401.2	2671.9	3041.7	3444	3641.9	3882.9	4101.6	4401.1	4655.8	4724.1	4956.6	5053.2	5200.4	5354.6	5390.4	5595.6
0	0	0	6.342	9.505	15.054	7.5363	12.315	11.275	7.7847	4.031	0	2.6678	0	10.291	17.458	73.554	154.41	304.6	430.39	602.07	801.75	1093.9	1408.1	2043.6	2507.7	2962.2	2994.9	3450.1	3939.1	4480.7	4999.4	5353.3	6066.5	6320.7	7114.9	7555.4	8095.8	8560.9	8832.7	9156.3	9629	9668.5	9926.4	10273	10597	10811	11214	11023	11262
0	0	0	11.179	13.392	8.7051	5.6195	6.8237	11.461	24.238	22.934	35.976	41.165	49.252	50.692	76.999	96.528	134.75	180.07	245.32	287.43	377.41	445.42	536.99	569	756.11	817.96	1018.2	1099.8	1394.8	1500.2	1648	1749.8	1846.4	1969.2	2208.8	2314.3	2423.8	2495.4	2652.7	2790.7	2882	2984.6	2930.8	3008.3	2954.6	3035.1	3147.2	3173.6	3088.7
0	0	0	4.6822	10.282	5.6491	16.943	22.971	26.983	50.408	78.653	109.89	136.05	179.63	244.69	292.06	343.7	406.25	451.55	531.8	560.01	514.21	607.06	640.31	698.83	763.42	810.75	849.05	979.13	991.4	1000.3	1029	1044.4	1084.6	1324.9	1425.2	1498.3	1607.6	1769.2	1756.6	1920.8	1944.9	1978.5	2094	2223.3	2227.5	2373.5	2501.9	2531.5	2605.5
0	2.7391	0	3.1343	0	8.1257	8.8835	9.6897	9.9813	7.205	7.9029	9.2784	13.886	31.326	55.265	121.75	183.6	290.61	424.18	547.45	678.76	857.92	1004.9	1159.5	1327	1457.3	1716	2033.6	2189.4	2358.7	2597.2	2744.5	2851.7	3189.7	3354.9	3466.3	3707.1	3946.6	4167.3	4321.8	4519.9	4659.1	4860.4	4919.9	5056.8	5195.9	5399.8	5401.3	5560.2	5633.2
0	0	0	6.2702	10.815	17.507	8.6691	20.653	20.459	34.214	28.319	41.177	47.57	71.957	77.697	133.9	212.57	308.21	422.57	570.06	727.03	908.79	1083.9	1251.2	1522.3	1857.1	2072.4	2350.1	2640.9	2919.4	3056	3435.9	4017.5	4035.2	4428.9	4727.2	4880.8	5076.7	5197.2	5389.2	5773.6	5670.9	5919.7	6126.9	6225.9	6245.6	6359.2	6221.8	6264.3	6351.6
0	0	0	9.0929	6.3739	10.248	12.232	14.223	20.127	21.822	23.095	30.942	21.833	25.496	43.687	39.776	50.145	54.868	53.246	51.661	66.499	66.942	58.354	84.362	88.667	94.18	120.66	139.98	171.45	200.66	254.45	321.19	404.82	532.5	658.22	786.24	920.33	1039.1	1184.1	1297.4	1378.1	1563.3	1643.2	1773.3	1789.5	1886.2	2006.4	2010	2083.1	2160.9
0	0	0	10.83	16.064	28.575	18.289	42.523	38.752	37.51	53.159	79.819	143.4	211.75	294.45	397.68	518.12	662.19	852.05	1032.9	1239.8	1519.9	1760.1	2045.9	2392.4	2700.6	3064.3	3378	3588.8	3907.9	4349.2	4522.2	4782.2	5104.2	5294.8	5670	5733.2	5985.8	6345.6	6455.3	6615.4	6923.2	6964.8	7075.8	7280.1	7329.5	7424.2	7605	7347	7484.4
0	0	0	4.333	8.0667	9.44	11.647	11.051	14.675	20.322	21.687	20.161	20.583	21.764	38.55	61.255	97.556	133.91	198.18	257.25	382.66	477.92	608.89	773.85	823.27	956.11	1147.9	1405.8	1509	1732.4	1878.4	2074.9	2330.8	2607	2859.9	3121.5	3394.4	3539.2	3885.3	4044.6	4117.3	4339.4	4526.9	4625.4	4797.9	4902.1	4922	5017.2	4990.6	5028.4
0	0	0	10.44	9.4097	9.8824	18.657	23.881	30.025	35.633	54.369	81.116	163.42	282.88	406.59	653.47	912.14	941.12	1255.6	1544.3	1830.4	2106	2453.4	2690.8	3035	3301.1	3572.8	3924.3	4060.7	4404	4629.2	4840.6	5099.3	5292.5	5637.2	5804.2	6042.6	6091.2	6239.8	6388.6	6568.4	6594.5	6641.9	6712.3	6835.3	6895.8	6835.1	6805.3	6956	6946.1
0	0	0	14.143	11.134	16.235	20.783	18.479	26.102	19.869	28.217	22.119	40.721	46.423	85.792	174.29	309.48	479.28	648.81	848.97	1081.4	1332.8	1505.3	1839.6	2218.1	2675.2	2897	3351.5	3802.4	4409.7	4710.3	5155	5524.2	6138.5	6447.9	7096.5	7538.4	7856.2	8423.4	8569.1	9027.2	9022.5	9526.7	9490.2	9598.4	9485.3	9884.4	9887	10196	10089
0	16.28	0	0	3.3127	10.603	3.573	13.714	0	0	3.7321	0	0	0	0	0	0	0	0	0	0	57.811	96.148	271.93	362.89	536.76	714.98	886.78	1127.9	1385.3	1655.2	2009.1	2154.3	2481.3	2759.5	3162.6	3389.7	3642.3	3891.2	4134.3	4378.3	4553.4	4786.8	4947.3	5102.8	5246	5414.7	5459.9	5548	5489.8
0	0	0	0	11.725	23.914	26.917	31.114	34.701	44.335	46.015	62.446	106.02	198.42	334.76	508.21	716.91	980.57	1230.5	1577.7	1898.7	2254.6	2692.4	3154.7	3457.3	3720.3	4278.3	4560.1	4826.9	5041.2	5518.1	6177.2	6588.2	6838.3	7257.2	7429.4	7992.7	8189.7	8465.5	8554	9006.3	9250.6	9385.6	9587.1	9712.8	9846	9713.1	9900.1	9830.1	9809.5
0	0	0	0	49.198	107.88	185.72	257.08	310.13	401.24	459.95	539.83	657.68	767.09	913.52	1061.4	1248.1	1375.7	1576.3	1797.1	1992.8	2298.8	2576.1	2884.5	3162.3	3489.2	3817	4093.6	4400.2	4789.3	4868.6	5115.5	5277.2	5544.5	5797.6	6056.6	6198.7	6428.1	6646	6852.9	6838.5	7033.3	7033.5	7029.7	7198	7117.7	7102.6	7150.6	6990	7076.3
0	0	0	11.232	30.405	32.787	45.089	45.536	41.449	40.174	45.98	42.058	37.075	25.183	31.75	35.768	29.141	18.361	44.286	51.787	74.187	87.238	111.88	158.54	200.91	276.38	298.38	418.98	497.51	675.37	793.84	986.57	1311.6	1526.2	1813.6	2020.6	2249.7	2574.4	2883.6	3069.7	3458	3647.9	3824.7	3971.3	3857.4	3973.4	4245.7	4229	4305	4285.5
0	0	0	14.235	8.34	12.89	5.5899	14.588	10.854	9.5122	21.824	10.466	17.971	18.739	38.23	78.651	157.19	245.99	349.75	476.76	643.59	837.21	1030.8	1275.2	1501.1	1759.1	1978.2	2307.8	2556.3	2822	3188.7	3427.4	3859	4123.9	4416.4	4810.1	4963.1	5136.5	5359.7	5534.7	5793.8	5919.6	6026.8	6195.2	6465.8	6518.7	6732.6	6593.3	6776.3	6832.9
0	5.6983	0	19.589	5.7418	18.178	23.448	18.563	1.0786	9.1417	6.7957	12.115	7.0632	9.3334	7.539	15.853	10.558	25.483	27.245	72.65	123.38	246.7	307.8	394.09	477.4	652.23	827	878.32	1058.3	1235	1410.2	1478.2	1655.8	1893.4	2092.1	2291.1	2397.6	2596.1	2714	2954.3	3187.8	3141.5	3301	3535.4	3458.6	3561.9	3639.1	3795.8	3716.7	3952.9
0	0	1.2899	2.6055	17.339	13.724	27.23	30.251	48.741	42.271	49.394	66.06	122.35	200.87	334.77	480.07	769.9	1030.5	1431.4	1767.2	2187.6	2790.7	3151.1	3620	4057.5	4580.5	5140.8	5563.4	6065.9	6434.7	6950.7	7444.4	7865.1	8384.9	8876.7	9489.3	9567.8	10130	11664	10551	11233	12046	12532	12762	12912	11768	13497	11317	11773	11973
0	0	0	3.2019	0	3.2358	8.7949	6.176	14.051	16.813	20.775	30.251	28.39	17.804	16.215	34.685	48.945	80.609	126.72	194.31	289.68	448.97	595.44	771.66	985.96	1202.1	1441.3	1644.2	1952.1	2221.1	2472.5	2740.3	3051.2	3370.7	3562.7	3812	4034.5	4274.9	4475	4704.6	4944.2	5203.9	5327.6	5203.5	5486.4	5640.8	5706.2	5740	5667.7	5887.3
0	0	0	13.357	17.764	29.557	32.967	45.551	67.042	105.12	219.42	336.46	474.12	658.59	814.97	1046.1	1208.9	1453.9	1630.5	1924.8	2249.2	2485.7	2799.7	3044.4	3213.6	3448.5	3647.3	3955.7	4091.5	4192.2	4509.6	4610.3	4906.2	5161.8	5431.8	5676.9	5784	5788.2	5973.3	6125.2	5973.8	6190.4	6407.3	6591.8	6712	6682.6	6654.4	6874.8	6978.8	6984
0	0	0	8.0701	12.716	18.194	21.982	24.364	24.345	30.806	27.576	40.113	56.132	101.76	171.86	311.76	482.25	723.75	1016.3	1284.7	1577.1	1954.8	2250.9	2796.5	3310.7	3698	4295.7	4690	5198.8	5717.3	6097.2	6754.4	7401.6	7642.7	8565.8	8750.7	9429.5	10012	10155	11103	11497	11913	12200	12679	12869	13158	13482	13784	13847	13809
0	0	0	0	10.671	61.626	127.39	196.89	247.3	324.25	393.55	497.22	564.18	663.51	780.71	917.7	1094.6	1238.9	1399.1	1564	1537.9	1736.3	1899.7	2232.6	2447.1	2882.8	2906.7	3183.8	3895.4	3645.8	3993.8	4225.8	4546.1	4307.2	4478.3	5280	5414.6	6619.1	5992.2	6961	7149.3	6383.8	6449.7	6290.9	6696.4	6814.7	6613.5	7562.8	7943.5	8074.7
0	0	0	6.0289	12.511	18.884	32.643	39.739	31.337	32.72	39.17	37.908	49.91	76.526	82.927	153.22	169.02	228.56	309.52	404.76	485.41	555	723.11	931.2	1026.7	1313.8	1436.3	1713.2	1982.3	2299.8	2521.7	2751.4	3049.8	3297.3	3563.4	3829	4305.1	4482	4217.5	4553	4558.1	4532.5	4729.1	4611.4	4669.6	4926.3	5026.3	4959.2	5074.3	5184.3
0	0	0	8.4624	0	11.175	13.348	9.8685	20.443	37.069	40.711	68.458	115.59	194.86	320.52	457.67	617.55	793.97	972.91	1146.3	1390.4	1555.9	1740.4	1958.5	2217.7	2418.6	2575.4	2928	2917.2	3167.3	3377.7	3777.5	3877.7	3761.5	3887.6	4234.1	4353.4	4395.7	4478.2	4683.3	4755.1	4812.4	5031.9	4964.1	5095.3	5155.6	5034.2	5028	5005.1	5010.6
0	0	0	0.5288	17.441	21.358	35.018	29.134	34.269	38.58	78.351	71.875	142.31	155.35	274.28	302.95	432.64	554.54	741.04	1068.8	1440.8	1739.7	1972.2	1945.5	2159.3	2460.9	2777.8	3083.4	3355.1	3642.8	3944.3	4205.9	4201.2	4494.3	4693.6	4896.1	5110.9	5383.6	5469.3	5620.7	5664.1	5910.4	5953.3	6164.7	6049	6245	6250.6	6152.8	6276.8	6142.7
0	0	0	6.8599	11.288	23.146	30.179	41.358	47.7	54.378	55.484	77.669	97.465	145.26	206.59	263.26	389.21	550.36	668.49	902.24	1000.4	1224.2	1466.7	1711.2	2081.7	2469.4	2822.5	3280.9	3575.6	4016	4410.7	4692.4	4959.9	5423.6	5735.1	6162.2	6782.9	6841.2	7048.7	7241.2	7544.1	7195.8	7723.2	8003.4	8091	8009.1	8043.3	8040.2	8052.9	7745.3
0	0.37066	0	5.4928	1.8741	8.9528	5.2578	1.8437	5.6693	8.0892	4.2508	1.1192	2.6006	1.3767	18.532	42.243	81.646	152.03	264.24	338.18	456.77	498.86	711.03	816.56	972.24	1111.3	1230.3	1326.7	1500.6	1626.8	1723.5	1805.1	1947.2	2062	2127.7	2187.9	2236.2	2360.7	2440.7	2506.2	2551.3	2583	2664.9	2662.1	2729.4	2769.7	2894.1	2897.5	2894.2	2950.4
0	0	0	16.255	13.804	16.104	19.706	44.029	37.659	39.818	35.543	36.301	34.222	73.161	110.42	185.22	257.8	379.16	488.47	619.43	765.89	936.35	1182.2	1375	1559	1870.9	2122.3	2290.9	2575.8	2965.1	3206.9	3660.1	4040.1	4529.1	4899.6	5401.8	5728.7	5968.9	6441.6	6904.8	7263.4	7490.3	7793.9	7963.2	8117.2	8265.5	8334.1	8439.4	8525.5	9252.8
0	0	0	21.134	16.574	23.292	14.04	19.811	23.741	34.128	50.185	63.257	78.85	94.702	144.81	214.24	297	412.22	561.01	766.93	929.24	1080.9	1313.2	1487.1	1607.9	1881.5	2012.5	2065.3	2223.5	2288.6	2572.1	2439.8	2705.4	2727.9	2924	3015.1	3102	3260.3	3346.5	3462.1	3711.6	3831.3	3791.7	3886.1	3925	4092.4	4111.7	4220	4396.6	4329
0	0	0	2.0341	12.67	9.6994	12.839	13.703	20.978	18.43	26.855	12.569	15.833	8.7672	14.429	35.434	60.292	94.06	140.28	204.23	287.02	372.13	485.32	583.14	659.07	813.03	893.91	1034	1096.1	1293.9	1412.8	1567.5	1676.3	1849.8	2086.7	2101	2193	2231.7	2228	2344.2	2441.9	2566.9	2615.3	2650.6	2608.4	2772.6	2768.8	2787.1	2833.3	2877.8
0	0	0	0.88611	9.9738	23.665	25.161	49.382	48.155	42.871	62.629	65.834	100.23	127.99	172.3	209.62	138.64	186.44	235.28	275.88	319.82	364.59	451.65	499.21	594	753.95	860.81	1078.2	1315.7	1595.6	1768.6	1979.9	1670.8	2058.7	2281.5	2635	2864.4	2934.2	2933.4	3727.5	3403.6	3586.7	3577.1	4139.4	3707.2	3529.9	4199.3	3586.5	3677.8	4364.5
0	0	0	17.924	23.409	20.011	34.716	22.609	7.671	17.969	23.094	23.712	28.231	38.61	52.167	77.708	100.34	121.7	199.21	283.81	373.42	485.69	581.9	721.88	799.83	960.82	1135	1267.5	1400.1	1684.5	1743	1884.2	2008.1	2215.3	2345.4	2591.5	2647.9	2782.4	2929.3	3067.1	3160.7	3290.1	3359.8	3365.2	3402.6	3444.7	3609.3	3703.7	3689.7	3890.5
0	0	0	13.243	4.4281	10.508	20.129	21.385	28.45	19.177	27.183	40.56	37.738	57.71	68.104	93.283	117.46	130.48	157.19	187.07	229.83	316.95	416.94	563.36	661.3	815.7	989.6	1130.3	1317.9	1450.1	1637.1	1812.7	2079.6	2369.7	2550.3	2805.1	2957.7	3211.4	3452	3607.8	3837.2	3877.4	4057.6	4173.6	4209.4	4299.6	4372.1	4396.4	4483.6	4500.8
0	0	0	5.0182	7.9633	17.987	18.806	13.42	14.56	14.068	19.054	12.481	17.602	18.119	13.397	25.402	51.361	98.677	138.48	220.71	313.68	452	575.75	736.03	870.97	1087	1203.7	1461.9	1585	1812.9	1966.2	2210.2	2376.6	2561	2818	3044.8	3201.4	3291.3	3365	3590.9	3720.6	3870.2	3963.1	3975.9	3954.6	4095.7	4202.9	4158.3	4257.8	4237.8
0	0	0	10.618	7.0314	15.952	11.213	17.468	13.146	3.5064	5.5697	0	0.94135	6.203	43.524	116.5	282.15	477.82	713.65	1057.9	1393.4	1801.8	2147.6	2095.3	2478.7	3396.6	3257.3	3839.8	4326.1	4890.7	5059.8	5592.9	5933.8	6252.5	6613.3	7213.2	7485.1	8012.3	8078.9	8737.6	9016.8	9402.6	9538	9531.9	9743.8	9935.7	10041	10184	10432	10527
0	0	0	8.1275	23.33	29.909	42.844	58.803	68.503	113.08	172.23	241.58	383.37	595.72	865.18	1168.8	1601.1	2011	2529.1	3091.7	3595.4	4138.8	4668.6	5076.3	5671.1	6247.1	6470.1	6935.3	7316.3	7791.9	8078.4	8539.8	8956.6	9262.1	9507.6	9928.3	10143	10491	10883	10747	10907	11217	11392	11674	11688	11567	11137	11758	11419	11945
0	0	0	15.557	16.706	20.477	11.361	12.4	19.484	46.781	54.26	65.875	98.185	148.14	216.01	300.25	399.25	536.44	717.33	754.2	985.95	1226.4	1449.8	1616.4	1844.2	2081.1	2639	2703.6	2994.4	3316.5	3692	3774	4080.9	4245.6	4641.9	4879.5	5100.6	5451.4	5782.6	5919.5	6312.6	6549.1	6706.6	7076.7	7390.1	7465.4	7455.1	7753.1	7878.2	7998
0	0	0	23.462	12.777	26.573	14.636	28.006	18.231	21.027	28.175	15.645	25.474	30.061	41.655	79.39	182.14	285.66	443.86	681.5	823.92	1163.4	1550.3	1875.2	2481	2876.7	3234.5	3493.5	4223.6	4663	4711.9	5087.6	5493.8	6539.5	6570.7	6882.2	7595.6	7740.4	7940.6	7817.5	7725.8	7934.3	8008.2	8066	8076.5	8262.1	8307.7	8541.4	8654.3	8681.5
0	0	0	9.8033	9.2111	25.045	31.102	22.885	28.22	26.092	29.256	30.161	32.582	26.092	20.331	43.144	36.546	78.146	88.238	168.07	240.79	346.39	481.62	604.32	754.9	902.98	1063.2	1215.9	1387.7	1485.2	1616.8	1839	1920.5	2099.2	2220.9	2343.5	2455.8	2580.4	2650.3	2773.8	2722.2	2838.9	2923	2996.4	3074.9	3131.9	3102	3226.3	3188.3	3189.7
0	0	0	8.3001	8.2633	20.359	0	0	0.87454	0	6.8193	3.0727	3.4461	5.8341	9.2454	18.544	14.854	37.525	40.081	39.878	64.543	55.958	86.315	81.602	162.99	175.38	181.42	210.77	225.43	257.12	313.38	368.4	392.35	472.54	545.03	651.73	803.51	934.29	1054.1	1150.5	1247.2	1395.1	1427.4	1516.1	1572.7	1679.2	1697.6	1757.1	1827.1	1889
0	0	0	6.7387	20.173	16.792	15.898	9.0952	10.296	18.619	13.474	19.451	18.484	22.352	30.195	35.436	45.599	56.488	77.766	127.7	163.01	227.67	304.39	399.74	491.82	574.66	692.22	796.69	908.81	957.49	1044.5	1151	1228.1	1319.8	1440.8	1569.4	1689.6	1765.8	1832.8	1937.7	1977	2021.8	2093.9	2139.1	2224.8	2258	2294.5	2335.2	2343.7	2351.3
0	0	0	8.9091	3.3593	8.2403	5.5598	8.516	11.798	6.8243	6.1266	7.229	7.444	4.5427	6.1244	14.59	9.4467	12.661	31.414	64.595	109.48	187.98	267.82	364.84	467.15	611.35	743.91	911.53	1079.8	1242.5	1435.2	1577	1758.3	1996.1	2196.8	2324.7	2536.2	2685.2	2828.9	2955.7	3122.8	3121.7	3253.9	3334.8	3395.4	3557.7	3514.7	3624.8	3636.7	3648.5
0	4.229	0	3.6931	3.6601	9.0293	11.401	10.864	7.8787	12.671	14.595	16.139	15.586	25.397	46.428	74.809	143.55	192.43	283.59	396	534.5	702.16	853.47	1008.2	1192.5	1383.2	1550.9	1744.9	2004.4	2189.7	2396.5	2650.5	2810.6	3047.5	3217.7	3404.4	3616.7	3740.6	4039	4196.8	4346.4	4471.5	4608.2	4673.6	4914.9	4934.2	5035.2	5042.4	4984.9	5097.3
0	0	0	2.4386	12.103	17.964	22.532	37.262	32.124	18.165	35.73	25.299	34.338	25.633	33.615	45.219	49.395	73.27	84.832	132.33	112.91	174.1	277.15	414.68	542.47	744.66	1003.2	1289	1562.7	1837.5	2114.2	2477	2822.4	3160.3	3689.1	4048.4	4392.9	4470.7	4622.2	5025.8	5208.5	5461.2	5638.3	5623.1	5742	5950.7	5914.6	6197.1	5993.2	5964.7
0	0	0	16.832	22.587	17.171	21.456	36.005	39.897	61.135	88.803	162.78	324.47	422.04	605.45	1103.8	1449	1461.5	2097.8	2393.2	2761.5	3087.2	3705.5	4140.2	4348.4	4997	5390.1	6101.1	6354.7	6630.2	7381.3	7694.6	8638.6	9326.9	9596.4	10366	10993	11603	11774	12132	12106	12920	12723	13203	13194	13590	13592	13324	12778	13650
0	0	0	12.583	16.49	23.4	29.256	28.168	43.113	38.559	51.986	40.393	50.547	49.29	60.894	113.1	183.76	291.22	443.24	642.75	649.52	1024.9	1222	1512.9	1711.7	2008.4	2273.3	2259	2726.5	2666.2	3209.5	3736.9	3887.2	4206	4571.4	4811	5074.9	5257.3	5427	5648.2	5732.1	5972.9	6081.3	6357.9	6466.1	6598.9	6607.3	6566.6	6515.9	6480.4
0	0	0	3.8467	15.417	11.721	11.95	31.286	33.096	38.134	38.046	54.259	80.869	108.43	134.49	168.47	217.16	280.18	333.51	439.78	498.99	560.96	661.08	749.65	802.59	963.19	1056	1257	1385.4	1627.6	1850.6	1874.8	2039.2	2242.2	2450.5	2828.4	3004.2	3308	3388.8	3663.5	3795.4	3723.2	4001.1	4186.6	4282.4	4353.7	4479.6	4538.9	4637.9	4695.8
0	0	0	12.617	6.5398	13.396	16.634	13.158	16.138	45.805	77.796	150.58	212.01	271	349.07	444.92	513.76	622.61	717.19	801.22	986.91	1130.6	1280.6	1479.3	1693.4	1845.1	2041.8	2230.3	2437.8	2608.8	2830.4	3049.4	3198.2	3413.3	3636.5	3908.1	4157.3	4286.7	4534.5	4705.5	4841	5039.1	5081.7	5112.1	5263.8	5242.1	5246.5	5205.6	5217.4	5309.6
0	0	0	21.238	26.291	3.6839	4.0888	0	2.5362	10.156	42.522	74.494	143.42	260.52	387.7	573.36	728.97	1040.9	1265.6	1618.6	1914.7	2246.2	2638.3	2751.2	3059.9	3509.6	3810.1	4135.1	4423.8	4689	5058.4	5597.1	5795.1	5863.1	6172.5	6509.2	6794	6938.7	7187.8	7341.8	7316.3	7648.8	7460.8	7635.8	7759.9	7950.6	7747.8	7788.4	7739.6	7669.7
0	0	0	7.0273	4.0495	0	8.1085	4.0518	16.183	27.173	29.537	30.339	48.177	110.74	206.05	385.3	561.89	713.07	844.67	1402.4	1826.2	2347.6	2704.4	3186.1	3354.7	4107.6	4451.2	5234.3	5274	6274.1	6555.2	7032	6765.5	7314.2	7996.9	8331.5	8889.9	9107.5	9282.4	9607.8	9734.3	10474	10420	10538	10441	10498	11001	11056	10948	10857
0	0	0	3.5577	13.455	12.856	12.622	13.59	23.895	48.76	44.488	62.949	42.746	97.914	214.32	333.96	452.14	577.4	710.85	845.54	972.49	1139.2	1340.2	1484.5	1669.5	2017.8	2181.9	2401.1	2691.2	2920	3180.8	3463	3726.4	4139.4	4409.7	4746.3	4841.3	5132.3	5353.9	5570.1	5666.1	5835.5	5900.5	5986.1	6022.7	6077.8	6153.6	6158.4	6245	6584
0	0	0	0	7.3639	21.073	23.565	13.096	43.613	56.778	98.078	148.14	140.08	220.58	307.33	394.3	476.89	575.98	725.58	904.02	1030.7	1175.9	1357.3	1590	1810.4	2016.2	2250.2	2498.1	2797.2	3039.9	3184.8	3514.2	3703.4	4068.8	4351.1	4584.9	4853.5	5096.9	5262.9	5508.9	5466.6	5621	5767	5924.1	6173.8	6276.3	6449	6328.3	6559.7	6493.5
0	0	0	6.3128	20.182	18.084	20.36	14.086	15.228	12.518	10.641	4.4352	0	14.31	25.881	23.203	69.294	125.68	204.54	318.16	461.04	645.91	920.52	1183.8	1426.5	1752.3	1970	2368.4	2609.8	2851.2	3214	3735.4	4074.3	4371.4	4496.8	4837.7	4948.6	5199.1	5351.8	5442.5	5775.5	5961.8	6162.7	6474.5	6415.5	6347.3	6542.2	6561.4	6472.6	6441.5
0	0	0	15.834	8.8713	15.301	25.794	33.615	26.783	51.436	50.854	78.825	154.25	289.23	491.61	748.36	1196.3	1552.9	2036.8	2633.6	3166.2	3737	4474.9	5315.4	6161.5	7134.8	8293.7	8803.3	9331.3	11261	11717	11616	12269	12235	12866	13704	13838	14563	14504	16329	15299	15568	15799	16421	16102	16108	16332	16483	16404	16244
0	0	0	5.569	3.0686	9.803	7.4889	16.313	23.542	18.079	25.334	31.359	54.101	114.92	211.52	318.36	494.86	692.36	920.28	1156	1409.6	1725.6	1980.4	2263.4	2520.9	2648	2983.9	3195.9	3406.5	3654.1	4026.7	4330.7	4842.4	5053.1	5651.8	5807.5	6292.2	6384.7	6483.4	6768.2	6932.5	7196.5	7505.3	7505.9	7717.8	7772.1	7808.4	7993.1	7848.7	8090.3
0	0	0	8.2608	9.6311	8.8315	16.694	12.52	22.37	20.703	22.339	23.478	21.548	45.695	45.818	87.154	127.04	197.89	241.83	327.53	417.2	544.85	673.75	829.21	1000.3	1189.5	1448.1	1578.6	1794.4	2141.8	2383.8	2682.7	2918.2	3223.5	3702.9	3880.8	4258.2	4601.4	4781	4962.2	5149.4	5338.6	5693.3	5978	6070.4	6310.7	6435.7	6711.3	6632.7	6738.2
0	0	0	26.327	27.268	14.929	4.9834	14.969	18.427	18.97	9.722	18.997	16.118	19.431	18.148	55.227	102.35	188.72	290.74	462.58	609.28	824.37	1084.9	1323.8	1630.6	1913.1	2206.6	2557.2	2730	2953.9	3368.7	3607.7	3955	4137.8	4302.2	4553.4	4837.6	5154.2	5343.2	5431.1	5619.3	5703.3	5922.7	5954	6155.2	6233.5	6454.9	6526.7	6615.1	6728.1
0	0	0	0	9.3738	21.905	31.098	38.914	68.539	103.03	189.68	303.28	401.35	561.74	707.74	904.15	1108.2	1297.3	1521.4	1648.6	1852.3	2045.5	2245	2390.3	2614.7	2831.8	3096.2	3332.5	3470.2	3472.8	3714.1	3905.4	4082.7	4190	4406.4	4418.4	4777.3	4907.3	5044.8	5158.5	5196.2	5274.9	5333.5	5473.7	5495.7	5643.1	5670.4	5634.7	5693	5706.3
0	0	0	2.8207	4.2401	20.644	22.4	23.875	31.492	23.826	24.037	50.422	114.47	166.35	264.59	407.11	583.69	830.12	1066.8	1344	1670	1951.4	2363	2722.4	2984.1	3377.7	3785.8	4176	4481.9	5042.2	5261.2	5983	6108.8	6907	7147.2	7590.4	8087.2	8457.7	8602.1	9086	9212.3	9321	9413.1	9514.8	9675.3	9894.7	9929.2	10030	9880	9922
0	0	0	7.9146	9.7516	14.876	10.828	10.401	1.4856	8.2861	5.6421	5.9337	4.8688	27.805	61.534	120.17	199.68	300.29	383.99	531.94	691.25	910.54	1101.4	1342.9	1596.1	1970.8	2197.8	2386	2717.9	3099.5	3587.4	3820.1	4392	4686.1	5131.5	5504.5	5776	6039.7	6403.7	6783.2	6985.2	7175.7	7281.9	7551.7	7657.8	7793.4	7961.6	7937.3	8020.3	8059.7
0	0	0	43.867	43.751	42.686	46.734	50.316	50.68	46.64	54.302	39.654	58.608	61.231	56.848	73.834	95.882	117.55	161.17	230.4	322.87	444.47	565.62	646.98	801.65	970.27	1119.3	1319.3	1483.6	1680.6	1864.6	2134.9	2364.4	2556.5	2774.9	3015.2	3212.7	3404.3	3617	3742.4	3943.5	4098	4210.4	4208	4379.7	4425	4409.2	4451.4	4472.6	4535.8
0	0	0	16.651	17.692	13.382	32.233	33.051	32.354	47.309	47.05	77.86	119.98	165.16	185.32	256.44	295.64	355.54	434.8	538.93	608.86	737.06	860.48	1007.2	1099.3	1276.3	1423	1666.3	1889.2	2109	2349.3	2636.8	2803.9	2953.2	3343.4	3485.6	3846.5	4135.8	4207.2	4434.6	4661.8	4856.6	5011.3	5190	5297.9	5388.3	5423.4	5664.9	5824.8	5800
0	1.2294	0	4.9968	9.0501	12.527	11.075	24.962	23.642	35.41	31.832	34.805	63.016	60.904	61.481	64.385	93.92	105.74	151.43	199.63	251.47	348.59	478.45	632.52	791.31	989.02	1148.8	1324.1	1422.2	1630.8	1875.1	2131.3	2318.5	2700	3118.5	3530.2	3838.4	4152.6	4513.6	4764.6	5072.2	5417.2	5651.2	5937.9	6166.1	6236.5	6579.3	6137.3	6236.8	6616.1
0	7.7904	0	0	0	0.2819	14.124	12.303	23.354	14.221	31.305	18.513	55.981	104.46	179.07	316.15	496.28	745.46	1053	1384.6	1710.7	2171.9	2570.9	2948.5	3410.3	3948	4388.6	4947.1	5445.3	5930.8	6338.7	6846.4	7337.3	7733.1	8235.1	8519.9	9122.2	9354.3	9797.1	9899.7	10121	10320	10489	10579	10631	10553	10608	10543	10591	10684
0	0	0	24.987	10.432	12.648	15.656	22.5	41.635	51.634	45.832	65.185	71.98	88.494	111.45	151.51	271.19	382.73	504.82	606.62	671.26	863.48	1019.7	1061.1	1266.7	1309.1	1521.1	1575.5	1700.1	1775.9	1883.7	2214.4	2315.7	2456.5	2632.8	2816	2908.1	3119.4	3202.9	3322.4	3450.2	3522.5	3728.5	3778.6	3910.3	3979.2	4208.2	4305.3	4251.6	4475
0	0	0	4.3843	7.7442	18.621	17.44	4.2112	11.828	33.983	27.929	49.403	33.945	50.33	81.843	63.674	114.67	142.74	247.76	359.31	520.62	705.57	960.5	1304.2	1598.2	1991.5	2473.1	2938.1	3376.7	3670.1	4332.9	4600.8	5011.6	5519.4	5930.4	6368.1	6779.9	7163.4	7553.1	7653.5	8033.6	8382.1	8205.2	8232	8745.9	8791.7	9016.6	9213.4	9086.9	9379.7
0	8.2588	0	9.3684	0.8254	6.6545	0	4.3062	7.0105	0	11.774	2.4725	11.676	3.2275	7.7406	14.47	31.863	52.002	93.844	118.67	179.8	276.98	345.96	438.48	527.52	622.08	709.08	786.46	947.27	998.12	1136.7	1231.3	1393.1	1541	1673.1	1810.8	1897.6	1993.6	2128.3	2261	2382.4	2520	2500.3	2534.1	2557.6	2649.4	2684.3	2623	2802	2781.8
0	0	0	0	9.6673	10.472	6.349	9.4006	16.337	25.116	23.938	33.331	49.252	78.079	126.07	202.95	279.13	384.85	522	669.21	811.28	948.04	1083	1243.5	1400.8	1572.9	1803.6	1901.5	2025	2233.6	2396.1	2594.6	2569.8	2796.7	2851.8	2971.8	3295.2	3295.6	3477.6	3719.7	3781.3	3731.6	4026.7	4040.8	4139.8	4266.6	4213.1	4350.8	4300.5	4353.6
0	0	0	7.1354	9.497	6.4767	10.135	21.647	10.417	11.48	2.9613	0	9.9724	24.331	22.808	39.64	47.697	71.318	81.069	125.59	138.92	225.76	306.81	435.99	530.31	686.81	892.36	1128.4	1359.8	1546.5	1781.4	1955.1	2150.1	2499.1	2975.3	3459.7	3752.1	4141.4	4308.2	4646.6	4747.9	4950.9	5053.9	5284	5296.8	5428	5406.1	5343.7	5498.3	5703.1
0	0	0	12.245	19.239	15.049	22.162	20.084	18.157	26.009	18.921	28.308	26.38	54.107	84.111	132.69	178.45	262.46	349.38	464.38	613.63	778.67	934.97	1132	1296.4	1474.6	1647.8	1869.4	2051.8	2241.9	2356	2569.7	2672.7	2870.8	3044.7	3280.3	3488.6	3589.3	3652.5	3765.3	3856.6	3956.5	4073.2	4112.9	4167.2	4228	4257.3	4345.8	4297.7	4357.2
0	0	0	0	8.6794	10.883	22.542	14.968	26.334	23.657	26.053	20.355	27.629	28.905	49.713	94.654	149.73	225.29	343.25	512.17	652.57	887.47	1161.7	1385.8	1674.6	1987.3	2256.8	2482.9	2761.5	3074	3248.4	3544.6	3709.5	3919.6	4142.1	4432.3	4548.1	4777.4	4953.8	5081.5	5131	5379	5468	5495.3	5589	5727.4	5783	5798.3	5919.9	5938.4
0	0	0	9.4163	15.198	12.611	18.05	22.278	40.466	94.793	148.42	223.06	357.87	440.61	438.24	488.07	811.14	980.54	1134.4	1268.9	1264.4	1203.8	1272.7	1482.7	2196.5	2452.4	2172.5	2987	3329.4	3502.1	3893.3	4237.7	4347.1	4856.5	4901.4	5464.5	5604.9	6124.5	6234	6475.7	6611.4	6567.3	6731.4	6852.3	6941.1	7082.7	7138.6	7225.9	7246.1	7244.5
0	0	0	1.0853	6.0377	13.031	6.1648	24.841	18.316	26.608	36.128	42.921	52.731	49.34	59.168	84.125	135.5	212.27	280.85	407.69	522.51	648.38	853.81	1015.9	1178.8	1306.6	1499.3	2289.8	2495.5	2774.2	3096.3	3658.1	4108.3	4268.1	4837.9	4523.2	4708.7	5184.2	5305.2	6095	5791.2	5954.7	6102.2	6307.4	6888.5	6561.8	7139.3	7070.9	6802.4	7313.2
0	6.7975	0	10.704	12.476	7.697	8.6356	27.816	33.371	47.869	46.712	60.027	62.451	70.77	86.211	85.135	119.15	131.03	161.79	168.98	194.47	212.3	254.36	289.8	358.1	419.1	512.76	607.5	678.03	764.54	862.92	969.59	1130.9	1304.4	1477.7	1678.2	1792.8	1959.3	2113.5	2325.8	2504.7	2675.2	2864.1	2939.5	3013.1	3070.1	3275	3394.5	3375.1	3636.3
0	0	0	20.376	28.693	24.111	44.622	46.274	63.42	98.485	94.031	121.3	176.88	196.35	246.52	308.23	389.5	518.49	611.04	723.97	886.78	1060.2	1238.7	1441.7	1668	1931.9	2103.9	2414.1	2758	2913.1	3272.5	3455.2	3798.3	3808.4	3994.8	4212.5	4510.9	4833.5	4916.3	5292.6	5471	5348.7	5507.7	5183.3	5125.5	5168.6	5276.3	5343.6	5454.9	5478.5
0	3.388	0	27.808	0	0	0	16.445	53.457	88.139	151.86	206.23	269.08	371.35	463.87	621.8	775.91	979.38	1245.2	1533.3	1856.8	2318.8	2581.1	2973.6	3524.6	3793.1	4360.1	4757.2	5330.1	5544.3	6016.8	6660.6	7128	7672	8012.3	8186.8	8715.4	9433.3	9744.2	9582.2	9886.9	10009	10193	10210	10415	10445	10413	10561	10768	10709
0	0	0	0.23238	21.808	18.171	18.584	18.195	2.5942	25.704	45.173	71.283	120.01	200.1	335.05	443.19	575.59	741.98	971.71	1189.6	1459.1	1757.4	2111.1	2340.7	2677.4	2949.2	3422	3709.7	4010.9	4425.2	4602.7	4985.2	5336.7	5821.3	5970.4	6563.4	6855.7	7121	7352.6	7664.3	7788.4	7924.4	8303.6	8407.9	8673.3	8783.9	8912.8	8956.8	8868.5	8896.8
0	0	0	15.307	0	11.884	11.789	11.585	22.256	24.406	24.263	37.92	30.271	41.451	53.18	69.977	82.177	89.096	111.29	116.81	137.07	133.8	168.25	178.79	203.18	231.89	251.28	298.51	364.53	407.65	501.37	632.66	757.99	944.22	1136.8	1359.2	1578.2	1714.1	1882.1	2022.7	2271.7	2439.9	2689.1	2734.5	3002.3	2969.4	3010.6	3134.5	3216.4	3214.6
0	0	0	0	13.487	15.369	13.577	21.868	29.129	19.384	19.943	19.018	19.162	10.056	7.2	5.243	10.471	22.457	32.558	77.323	108.52	180.42	256.55	369.76	492.23	627.02	734.89	908.98	1079.5	1262.1	1443.7	1637.9	1786.6	1957.9	2198.2	2486.9	2573.7	2779.8	2869.3	2960.5	3110.8	3324.8	3425.5	3418.5	3503.2	3548.8	3544.8	3591.5	3583.4	3513.9
0	0	0	3.7828	12.504	23.187	10.71	31.126	29.065	50.957	61.142	80.604	127	201.54	267.55	361.91	513.35	675.46	791.24	987.93	1243.4	1369.2	1657.8	1936.3	2109	2400.6	2633.5	3001.2	3393.2	3535.7	3696.2	3879.6	4096.4	4365.6	5035.1	5653.5	5820.3	5233.7	5926.1	6268.7	5712.2	5816.3	5958.8	6197.1	6337.3	6484	6533.9	6513.3	6612.4	6683.4
0	0	0	5.555	7.6669	12.021	11.975	17.183	14.629	22.792	21.873	23.364	19.795	17.84	23.597	15.02	21.047	23.001	32.075	40.857	76.208	126.41	196.1	281.4	366.12	466.46	576.91	706.22	813.55	948.38	1055.6	1153.7	1235.3	1393.3	1558	1718.8	1903.3	2011.8	2174	2244.4	2269.5	2341.9	2482.4	2536	2574.9	2633.6	2763.8	2710.1	2766.9	2787.8
0	0	0	0	9.7821	8.1869	2.5392	9.5336	12.077	16.327	13.422	37.279	65.062	137.74	234.15	351.02	567.67	677.08	894.19	1053.7	1373.9	1562.6	1841.3	2298.4	2651.4	2913.9	3353.1	3838.4	4108	4516.8	4914.5	5213	5537.5	5932.1	6062.8	6242.7	6408	6755.8	6962.3	7080.6	7104.3	7171.8	7270.9	7352.1	7300.7	7530.7	7685.5	7549.8	7646.1	7729.9
0	0	0	8.7971	12.519	11.063	19.845	13.429	23.257	30.64	45.175	59.726	102.8	206.07	324.46	451.14	618.97	866.65	1073.5	1264.5	1510.3	1754.3	2090.7	2426.2	2762	3077.7	3535.4	3950	4356.1	4837.6	5094.9	5589.8	5955.5	6263.4	6617.9	6915.9	7388.5	7604.5	7881.4	8151.2	8588.6	8518.9	9026.6	8969.3	9231.8	9191.4	9660.3	9506.8	9813.6	9570.5
0	0	0	10.187	3.8494	9.4142	14.209	15.892	24.143	18.644	26.9	31.437	36.358	31.207	37.32	60.188	101.55	159.71	258.11	389.32	500.14	688.9	904.78	1060.7	1295.4	1548	1785.6	2017.7	2239.6	2514.1	2714.2	3022.1	3337.7	3550.9	3789.8	3867.4	4074.6	4367.3	4479.2	4823.1	4878.4	5122.3	5323.7	5381.1	5417	5562.3	5723.9	5666.8	5557.6	5629.9
0	0	0	10.84	13.933	7.8788	16.627	3.8841	18.136	14.482	12.929	9.8	17.15	19.329	19.201	33.003	77.279	132.27	268.8	408.83	606.91	955.03	1291.3	1770.6	2181.8	2903.6	3410.7	4069	4482.8	4958.5	5567.1	6118.3	6463	7058.6	7552.5	7922.5	8438	8831.9	8898.6	9358.6	9626.2	9302.7	9470.4	9803.7	9931.8	9961.7	10189	9836.9	10132	10112
0	0	0	0	13.188	51.881	116.03	232.65	384.47	534.29	756.22	938.04	1170.7	1460.3	1672.9	1889.9	2273.7	2533.4	2804.9	3238.1	3595.3	3859.4	4411.6	4485.4	4870.4	5409.5	5798.1	6044.6	6399.1	6487.2	7275.9	7295.6	7597	7958.7	8301.2	8714.3	8863.6	9382.2	9651.3	9923.6	10158	10311	10572	10970	10981	11017	10922	11041	10914	10938
0	0	0	20.947	16.718	10.927	19.992	17.645	26.68	44.45	81.895	137.77	217.58	357.53	545.62	698.06	1043.5	1360.2	1723.9	2184.9	2694.5	3137.8	3651.2	4193.3	4694.3	5313.4	5676.4	6251.7	6691.7	7164.7	7564	7878.3	8375.4	8683.7	9132.5	9638.7	9776	10390	10719	11140	11220	11464	11573	12043	11968	12068	12262	12496	12588	12710
0	0	0	5.8933	21.502	18.265	20.824	20.73	20.925	30.32	12.941	26.233	37.736	44.831	58.131	47.558	60.655	85.551	133.79	179.71	249.88	344.52	410.5	505.31	609.11	751.96	800.02	934.68	1055.6	1152.7	1270.4	1330.9	1450.3	1605.4	1706	1878.7	2028.9	2089.8	2231.3	2380.9	2550.1	2473.4	2717.4	2763.1	2829.4	2889.4	2929.5	2922.9	2984.9	3015.1
0	0	0	0.17126	8.4488	15.796	28.262	23.069	102.69	157.75	256.05	408.99	603.06	821.3	1251.1	1484.8	1742.4	2130.5	2574.6	2918.6	3323.1	3791.3	4313.2	4694.5	5054.9	5289.5	5809.5	5926.6	6344.7	6636.9	6780.6	6984.7	7071.5	7143.6	7384.2	7553.4	7648.8	7848.4	7788.1	8655	8138.5	8058.6	8494.4	8511.5	8563.3	8740.2	9120.4	8822.2	8690.9	8363.8
0	0	0	13.085	10.763	14.831	12.799	25.35	13.526	49.614	93.64	160.86	260.78	409.42	566.96	805.42	1005.2	1207.3	1448	1693.4	1959	2213.8	2517.2	2771.1	2993.7	3164.6	3353.3	3711.4	3829.8	4153.3	4339.2	4607.4	4896.6	5217.7	5452.8	5951.2	6147.9	6317.6	6687.5	6956.9	7087.3	7298.3	7280.2	7492.6	7562.8	7638.2	7921.5	8052.9	7763.2	7817.9
0	0	0	8.7709	15.859	28.022	39.64	46.462	52.82	60.648	71.465	93.295	154.75	241.36	344.68	457.11	601.97	753.69	944.39	1091	1288	1458.1	1686.6	1844.5	2046.2	2221.9	2354.5	2543.5	2671.3	3000.3	3164.6	3290.1	3555.5	3651.3	3874.8	4154.4	4488.9	4589.3	4941.6	5092.8	5039.9	5316	5329.7	5412.5	5448.9	5625	5726.4	5752.8	5774.9	5905.8
0	0	0	10.777	26.522	24.891	46.291	47.609	67.81	117.82	174.45	268.05	385.88	457.52	594.15	710.36	876.05	976.96	1121.3	1299.1	1511.8	1673.8	1908.5	2108.3	2262.2	2470.5	2637.7	2951.5	3222	3609	3847.9	4119	4501.6	4926	5134.5	5426.4	5646.3	5815.5	5990.6	6352.9	6597.3	6704	6998.8	7071.3	7067.9	7088.1	7247.8	7237.7	7431.4	7525.1
0	0	0	0	25.239	22.352	24.295	17.251	32.151	19.297	20.726	32.136	33.935	57.598	102.25	215.45	342.07	510.01	765.95	1019.6	1311.2	1576.9	2016.1	2397.5	2731	3150.2	3533.4	3961.8	4369.7	4777.5	5010.1	5475.8	5956.8	5939.7	6429.3	6703.3	7072.4	7114.3	7433.1	7955.8	8198.8	8415.2	8545.6	8858.9	8846	9225.6	8888.5	9103	9323.4	9412.7
0	0	0	4.3285	10.091	10.275	2.3562	18.871	25.583	23.151	11.109	31.585	72.912	160.86	276.34	465.26	734.17	986.1	1355.3	1697.1	2083.8	2590.6	3154.8	3733.9	4244.9	4878.8	5457.1	6049.9	6756.6	7460.3	7991.6	8460.5	8657.4	8404.3	9693.4	10280	10538	10776	11245	11577	11915	11891	12218	12684	12469	12504	12540	12656	12866	12932
0	0	0	24.972	13.665	35.131	34.159	58.467	80.61	74.633	108.57	108.38	104.72	40.509	86.044	68.039	91.95	124.76	151.43	188.33	203.88	220.39	269.93	303.71	391.97	508.03	565.51	638.1	912.06	1024.2	1225.6	1231.3	1485.3	1749	1984.4	2231.6	2524	2889.1	3030.8	3267.4	3565.2	3676.4	3712.4	4001.6	4119	4300.5	4392.5	4526	4708.5	4498
0	0	0	0.28489	18.996	14.682	16.539	14.616	12.596	8.2988	8.9544	18.717	10.492	12.246	20.177	10.387	53.477	52.266	116.86	188.5	270.72	387.96	553.15	741.56	848.63	1030.1	1175.6	1402.3	1609.6	1792.9	1929.3	2277.6	2455.4	2645.2	2829.5	3097.7	3308	3490.6	3786	3965.2	4158.7	4340.2	4566	4650.8	4781.7	4890.3	4857.1	4813.4	4924.7	4943.4
0	0	0	14.672	6.8681	12.174	16.872	23.38	26.047	22.127	21.879	4.6101	11.812	29.479	48.075	80.25	171.77	252.88	384.3	535.1	721.17	923.67	1152.6	1312.1	1626.6	1883.8	2150.5	2432.5	2638.5	2742.1	3121.5	3371.5	3905.2	4024	4323	4766.2	5075.7	5063.2	5392.2	5697.5	6196.3	6388.9	6495.8	6769.9	6853.7	6898.2	7059.8	7138.8	7136.6	7174.5
0	0	0	5.4251	4.0691	13.201	7.6622	14.86	22.11	18.539	24.252	27.662	48.958	73.316	105.57	161.75	222.75	346.25	451.79	590.9	710.42	908.63	1058.5	1218.8	1334.5	1552.4	1677.5	1854	1916.3	2161.3	2292.6	2425.3	2568.2	2639.5	2709.6	2877.9	2961	3010.5	3096.8	3124.9	3264.1	3267.5	3331.6	3385.1	3427.7	3471.5	3299.4	3424.2	3253.2	3258.6
0	0	0	4.4841	31.958	26.238	33.927	40.55	36.231	35.364	50.867	79.137	90.863	156.98	254.94	347.61	525.34	668.98	911.71	1128.6	1424.1	1669.8	1941.5	2234.2	2594.2	2874.3	3079.3	3435.7	3733.4	3887.9	4097.6	4394.7	4382.9	4685.7	4769	4958.2	5108	5379.8	5362.7	5371.5	5493.2	5624.1	5806.6	5839.3	5892.1	6120.2	6011.4	6055.7	6161.7	6322.4
0	0	0	11.876	3.6453	6.8625	0.84547	2.3606	19.401	28.474	59.456	108.14	162.26	235.59	334.26	417.67	562.67	687.12	836.59	970.1	1168.9	1341.5	1578.7	1749.7	1991.6	2269	2532.8	2775.7	2998.5	3287.2	3528.5	3568	3948.5	4219.4	4533.9	4684.5	4831.3	4936.6	5282.5	5497.7	5803.5	6053.1	5908.9	6138.8	6304.1	6340.2	6504.3	6504.1	6383.3	6408.8
0	0	0	5.0006	10.754	24.452	35.317	27.267	38.244	62.035	103.66	171.45	319.98	462.49	631.45	903.44	1136.4	1330.9	1428.2	1918.2	2069.4	2405.3	2709.1	2766.2	3130.4	3478.3	3767	4222.8	4687.9	5106.6	5387.8	5878.4	6362.3	6455.4	7118	7723.7	7867.3	8395.3	8393	8901.8	9167	9708.6	9925.7	10134	10228	10416	10339	10505	10582	10484
0	0.98282	0	2.2628	5.1464	9.7883	2.3551	12.901	21.319	29.171	28.73	37.171	36.529	32.401	34.955	44.857	91.096	117.48	165.08	214.04	241.16	291.14	379.69	429.87	506.09	705.6	829.5	929.63	854.02	877.02	940.49	1077.5	1195.9	1284.2	1422.9	1561.5	1594.8	1703.1	1720.4	1740.3	1884	1963.5	2052.8	1977.2	2045.5	2056.6	2140.7	2214.3	2180.3	2354.5
0	0	0	14.249	14.926	3.3738	11.121	0	8.1398	4.1653	16.496	23.035	28.81	32.46	54.604	92.441	143.08	220.08	331.65	452.16	602.09	786.56	985.66	1197.6	1458.6	1626.6	1894.1	2271.3	2520.9	2718	3126.7	3299.4	3511.2	3831	4329.3	4504.5	4830.1	4774.3	5165.1	5318.7	5187.3	5429	5624.6	5595.6	5708.8	5536.5	5537.2	5724.3	5632.7	5726.7
0	0	0	6.1366	6.8323	9.8473	15.155	11.044	17.304	12.849	17.009	21.976	5.9355	0.98625	12.749	16.419	32.915	60.274	99.32	137.21	182.09	219.73	280.47	345.97	420.1	490.77	630.24	729.04	838.41	941	1056.1	1188.2	1300.8	1462.2	1627	1771.1	1968.5	2093.9	2297.2	2402.3	2554	2684.4	2880.4	2879.8	3016.6	3095	3252.1	3309.3	3628.4	3386
0	0	0	6.9445	9.3075	17.813	14.399	20.583	19.08	29.928	33.01	59.016	76.687	109.84	143.09	166.53	177.16	208.95	237.41	249.73	270.1	296.05	342.09	382.76	479.13	544.25	591.48	684.33	702.94	850.39	1008.4	1116.6	1235.9	1334.4	1397.7	1545.7	1676.2	1810.7	1905.8	1970.3	2065.9	2122.8	2200.7	2264.8	2335.8	2326.3	2623	2685.9	3104.3	3120.8
0	0	0	5.3741	5.9736	4.1409	2.5979	0	6.4611	14.489	13.543	0	1.509	6.8635	13.703	26.54	41.341	59.606	93.307	109.54	134.32	179.49	273.89	381.84	491.18	689.7	894.42	1152.9	1445.6	1668.1	2029.3	2460.3	2789.2	3231.5	3572.4	3945.8	4342.2	4720.1	4952.9	5262.4	5376.1	5622.5	5657.4	5731.9	5807.6	5804.4	5935.3	5919.2	5914.7	5966.8
0	0	0	1.6074	25.95	19.008	30.176	45.439	59.841	60.206	56.414	66.176	67.927	84.613	98.407	124.61	165.82	203.05	236.78	314.38	438.93	548.88	672.62	804.94	909.68	1135.4	1245.2	1405.4	1612	1712.7	1912.8	2110.6	2232.8	2426	2549.2	2687.4	3052.4	3231.7	3482.1	3580.7	3858.9	3237.4	3629.6	3600.8	3818.5	3912.1	3790.6	4018.2	3919.6	4011
0	0	0	0	14.933	10.275	16.446	6.4042	14.909	17.216	22.99	30.211	26.069	17.715	23.865	35.029	61.17	89.98	161.7	254.07	417.87	549.53	710.34	854.29	1024.7	1169.9	1371.6	1559.8	1804.8	2034.5	2290.2	2425.4	2625.9	2824.4	2947.1	3118.6	3425.9	3318.6	3540.4	3717.6	3848.1	3925.4	4044.6	4106.6	4284.9	4290.2	4457.3	4547.6	4553.2	4589.3
0	0	6.3836	8.0566	6.0846	7.1272	28.274	57.398	124.66	205.1	342.76	485.17	646.7	862.9	1058.6	1367	1708.7	2041.8	2411.8	2856.8	3284.5	3639.3	3987.1	4309	5064.2	5342.4	5762.8	5981.3	6318.5	6586.1	7037.1	7214.2	7624.2	7967.1	8106.3	8218.7	8423.8	8519.8	8925.9	8943.8	9310.5	9393.4	9548.2	9709.7	10035	10022	10209	10449	10492	10718
0	0	0	15.014	12.414	17.999	5.1049	29.69	33.714	35.507	8.167	9.607	21.138	32.693	93.807	186.52	302.07	434.05	571.54	762.29	945.92	1091	1315.9	1489.3	1604.3	1898.6	1969.1	2305.5	2609.9	2789.2	3031.6	3303.2	3465.4	3635.8	3859.2	4011.2	4100.9	3912.5	4094.8	4224.8	4282.5	4341.3	4333.6	4496.3	4671.1	4552.6	4679	4705.1	4795.2	4855.4
0	0	0	7.645	19.974	23.556	21.316	24.452	39.069	31.721	32.844	41.682	25.078	40.74	61.951	84.533	118.76	180.27	192.43	253.01	312.58	447.45	546.86	714.21	758.84	898.99	1088	1344.2	1381.8	1612.6	1709.6	1913.7	2071.6	2198	2414.4	2647.8	2940.4	2920	3228.9	3282.7	3448.1	3414.3	3596	3665.7	3800.4	3844.6	3933.4	4051.1	3986.7	4052.9
0	0	0	14.109	11.988	14.382	3.0838	7.8505	16.041	8.6569	16.38	12.723	37.747	37.822	47.714	52.868	78.649	98.482	142.13	161.71	221.76	292.15	353.8	430.07	506.46	665.53	715.85	867.98	990.38	1138.5	1247.8	1357.8	1485.2	1605.7	1718.9	1833.8	1897.4	2004	2108.7	2150.8	2278.7	2300.5	2383.3	2481.6	2473.4	2532.2	2602.7	2597.4	2651.3	2822.9
0	0	0	14.146	16.318	16.093	21.598	26.535	51.677	44.185	55.894	53.517	47.352	73.281	86.971	156.76	249.59	352.04	485.69	691.75	885.25	1084	1410.1	1512.6	1750.3	2116.1	2355.5	2505.2	2712.3	2876.6	3198.5	3271.3	3028.9	3304.4	3495.6	3631.8	3799.8	3952.5	4161.9	4250.9	4784.6	4530	4605.9	4748.3	4916.1	4954.4	4989.5	5389.8	5962.5	6140.7
0	0	0	13.208	36.656	26.658	45.816	21.39	23.353	30.897	30.317	45.16	80.726	132.94	234.46	351.04	437.65	617.15	784.38	929.87	1227.4	1405.2	1721.5	1867.3	2151.9	2418	2615.8	3583.6	3682.2	3895.2	4009.8	4554.1	4760.6	4938.4	5138.9	5366.7	5721.4	5958.8	6117.4	6583	6602.9	6946.7	7076.3	7159.8	7212.6	7317.4	7322.6	7615.7	7654.5	7732.8
0	0	0	14.599	12.233	29.71	40.971	54.192	59.167	49.95	41.405	38.594	37.191	41.681	59.461	100.37	138.73	209.95	298.36	422.4	523.06	692.83	985.66	1098	1327.5	1546.5	1809.2	2186.8	2525	2862.7	3144	3517.7	3817	4153.6	4458.8	4784.2	5109.4	5291.2	5447.5	5543.5	5628.5	5731.3	5901.5	5784.5	5887.3	5908.1	6085.8	6068.6	6058.7	6387
0	0.54255	0	11.744	0	6.6396	15.821	36.715	54.467	91.473	175.06	249.49	340.98	432.45	600.17	772.84	945.78	1113.4	1142	1522.2	1579.5	1801.6	2053.6	2518.5	2408	2672.1	2854.5	3033.4	3206.6	3324.4	3474.5	3675.9	3827.2	4056.7	4207.1	4336.9	4431.5	4558.7	4692	4668.6	4882	4801	5419.1	5431.4	5536.5	5502.5	5522.5	5625.6	5555.1	5566.1
0	4.2316	0	9.7069	0	1.0245	2.7455	3.7461	8.7178	18.483	40.894	89.923	163.85	271.74	401.32	582.14	755.17	972.52	1189.7	1432.1	1637.1	1780.8	1930.3	1951.9	2242.9	2326.2	2371.7	2479.1	2702.1	2679.4	2914.5	2991.4	3073.8	3195.6	3183.4	3278.2	3330.8	3393.4	3504.4	3478.7	3610.9	3630.7	3619.2	3619	3692.3	3780.4	3733.8	3700.9	3800.3	3775.6
0	0	0	4.7044	18.957	21.086	10.216	16.053	16.52	25.493	25.63	22.911	25.805	29.209	34.912	53.816	69.935	109.35	125.81	175.09	203.73	282.61	331.45	395.57	467.5	611.5	675.4	819.84	947.36	1108.9	1271	1410.1	1564.6	1912.1	1998.7	2248.4	2330.4	2544	2605.9	2712.2	2931.1	3102.8	3143.7	3266.9	3163.1	3274.2	3332.8	3335.4	3508.5	3495.7
0	0.66392	0	9.1183	0	10.05	13.321	6.5765	14.325	13.214	51.602	109.13	245.87	423.17	614.92	856.08	1163	1493	1828.4	2262.4	2593.7	3043.5	3297.3	3810.6	4398	4695.7	5267.6	5739.7	6118.3	6668.8	6896.7	7253	7503.9	8099.4	8127	8632.6	8947.8	8816.2	9409.8	9571.6	9761.8	9567.9	9679.4	10036	10266	10155	9912.9	9823.5	9749.6	8746.4
0	0	0	12.253	9.9842	1.8705	2.1422	7.2517	50.354	91.323	121.37	168.38	236.59	296.56	364.51	507.31	561.95	660.68	747.48	800.08	862.69	992.75	1027.7	1178.8	1264.4	1393.1	1481.7	1743.6	1816.8	2057.5	2108.3	2301.1	2663	2921.5	3212.2	3552.4	3884.5	4241.1	4501	4817.4	5097.9	5313.2	5521.8	5719.5	5902	5836.2	6071.1	6168	6307.9	6479.8
0	4.8759	4.2233	5.7529	17.643	1.6716	14.49	24.486	41.237	33.945	39.32	34.388	48.451	68.09	69.013	81.94	109.35	171.48	246.74	334.29	459.61	617.49	814.24	1033	1260.5	1518.9	1755.7	2002.3	2292	2428.1	2778.1	3144.4	3455.3	3715.4	3879.2	4028.6	4263.5	4499.7	4726.7	4746.3	4817.8	4888.4	5013.8	5130.8	5173.2	5194.6	5293.5	5448.6	5406.3	5444.8
0	0	0	0	28.371	5.1445	31.015	21.834	27.185	37.521	67.002	114.79	179.66	270.47	429.48	629.51	926.19	1252.1	1595.7	2013.7	2425.1	2903.9	3546.3	3961.9	4547.1	4959.9	5449.5	6139.8	6748.4	7435.9	7580.4	8763	9330.6	9980.4	10529	10835	11590	12097	12745	13109	13688	13984	14352	14738	14969	15226	15416	15495	15628	15852
0	3.1437	9.9884	7.5074	3.0897	8.8838	0	11.349	3.1901	12.895	29.444	16.773	25.146	36.367	43.987	65.655	83.31	109.61	160.67	199.41	251.98	339.91	461.23	581.62	673.99	876.2	1039	1194.2	1423	1597.6	1843.8	2017.1	2196.5	2479.6	2758	3059.6	3487.2	3691.2	3804.4	4112.3	4311.4	4561	4784.2	4959.9	5146	5221.6	5416.7	5394.9	5511.5	5506.6
0	0	0	10.702	7.1148	18.499	16.654	8.527	21.841	16.077	26.06	35.384	86.596	130.67	220.16	343.82	442.35	592.21	758.09	926.37	1064.1	1195.5	1353.9	1529.3	1653.8	1810.9	1981.7	2138.5	2284.9	2478.9	2651.4	2863.4	3003.5	3115.8	3279	3510	3686.2	3853.8	4015.5	4192.8	4288	4345.6	4548.1	4658	4800.8	4841.1	4948.8	5061.9	5087.7	5193.8
0	0	0	5.9766	7.0412	17.008	35.184	62.846	102.6	153.48	243.64	369.2	488.61	680.37	868.37	1094.2	1372.4	1532.7	1833.8	2058.2	2438	2846.1	3107.3	3491.9	3965.4	4522.6	4810.7	5341.2	5557	6133.8	6497.9	6567.1	6910.2	7559.7	7886.8	8320.7	8642.8	8885.9	9065.3	9473.2	9793	9967.2	10008	10043	10340	10287	10521	10538	10505	10538
0	0	0	2.7167	13.879	14.686	18.351	24.857	15.946	30.389	38.777	63.847	72.216	92.432	120.29	147.5	181.33	227.11	261.83	322.57	391.68	515.68	587.47	749.59	947.11	1042.3	1234.5	1526.1	1705.2	2037.5	2245.9	2580.5	2890.1	3143.3	3470.9	3805.4	4078.1	4152.3	4537.5	4707.7	5130.1	5201.9	5362.3	5527.9	5645.5	5745.8	5963.2	6071.4	6145.8	6185.8
0	0	0	8.1812	4.9413	9.1279	28.97	26.516	34.117	9.191	35.596	26.08	31.847	31.605	45.427	57.408	52.676	79.044	118.14	184.95	254.3	345.77	447.71	588.14	695.4	873.89	1018.8	1145	1344	1526.2	1779.3	2085.2	2402.5	2787.7	3147.2	3499	3837.8	4139.5	4443.6	4695	4902.3	5172	5357.8	5543.4	5624.7	4700.5	4571.9	4538.5	4259.4	4358.4
0	0	0	0	12.939	16.623	14.088	22.112	40.006	68.323	99.741	136.09	219.19	284.02	411.5	546.76	686.75	893.59	1020.6	1164.9	1234.1	1681.5	1908.8	2236.5	2675.4	2884.8	3263.1	3585.3	3839.6	4155.7	4206.3	4818.1	4863.9	5314.3	5447	6082.7	5925.5	5836	6436.3	6398.1	6200.2	6074.4	6654.2	6814.1	6834.7	7102.4	6692.4	7272.1	7379.7	7362.6
0	0	0	14.667	15.51	26.477	40.437	35.58	34.137	52.952	39.461	66.699	87.918	126.94	165.73	204.27	259.51	317.67	388.68	484.68	276.87	359.23	489.28	665.46	778.91	1043.9	1339.3	1693.4	1999.4	2383.8	2670.2	3101.4	3472.8	3682.3	4100.3	4464.9	4765.5	5119.2	5328.4	5487	5712.4	6004.2	6205.6	6494.7	6404	6417.1	6553.9	6625.6	6663.5	6776.4
0	0	0	1.2724	21.303	9.2161	21.143	15.339	20.17	22.194	37.86	54.423	52.602	50.193	73.45	75.963	86.161	67.205	85.476	98.807	135.22	181.69	278.2	387.87	489.57	578.8	687.61	812.25	976.34	1121.6	1174.3	1433.7	1620.8	1802.3	2047.1	2177.6	2266.4	2423.5	2544.2	2695.6	2824.5	2896.9	3035.3	3045.1	3128.5	3203.8	3237.4	3237.4	3356.6	3382.6
0	0	0	15.864	18.796	11.378	16.531	11.061	0	0	0	9.598	59.138	138.67	235.16	387.17	563.05	804.42	1004.1	1245	1512.3	1825	2135.9	2502.7	2723.6	3051.2	3109.1	3280.9	3638	3684.5	3785.8	3987.1	4252	4358.6	4557.1	4772.8	4963	5096.9	5406.1	5576.1	5608.3	5616	5724	5487	5660.1	5889.4	6083.9	5792.9	5733.6	5690.5
0	0	0	15.793	25.68	18.38	26.411	18.261	31.427	46.777	57.12	78.518	124.27	157.06	233.88	318.79	412.74	523.41	667.73	851.69	1036.2	1208.7	1375.3	1593	1870.7	2086.4	2307.2	2490.6	2752	2985.4	3233.9	3483.7	3849.8	4174	4463.8	4612.4	4773.4	5039.5	5201.7	5436.6	5677.3	3347.6	3516.3	3599.5	3750.4	3685	3805.6	4028.9	3979.6	4029.7
0	0	0	3.3478	20.01	12.92	0	0	3.8669	17.741	22.82	31.024	53.549	106.85	192.09	259.76	404.56	496.21	656.85	787.32	1033.5	1360.2	1397.5	1708.4	1834.9	2181.8	2221.6	2854.9	2919.3	3353.6	3571	3322	3911.6	3919.2	4142.8	4397.1	4728.1	4952.7	5201.4	5326.5	5656.9	5836.7	5945.1	6091.4	6096.2	6233	6413.1	6546.5	6513.2	6516.4
0	0	0	5.3652	7.8558	7.0187	22.194	19.297	32.026	22.171	23.679	25.576	45.353	52.601	60.351	75.713	98.596	132.85	206.8	285.35	442.35	617.22	839.03	1073.8	1331.3	1556.7	1861.3	2166.4	2405.3	2554.9	2874.6	3126.2	3413.3	3588.9	3739.1	3884.2	4059.6	4287.3	4344.6	4377.6	4403	4397.5	4527	4592.3	4614.4	4706.8	4785	4932.9	4916.3	4994.9
0	0	0	1.9867	32.362	50.905	69.444	119.32	159.08	188.19	205.34	263.24	348.88	464.31	698.4	935.24	1266	1602.8	1953	2383.4	2939.6	3416.1	3910.2	4467.1	4962.5	5507	6012	6493.3	6848.8	7408.2	7676.3	8230.7	8809.1	9081.5	9406.5	9783.3	10084	10230	10352	10724	10925	10877	10962	11096	11084	11023	11106	11068	11353	11466
0	0	0	3.3891	17.619	17.144	24.532	27.694	41.009	46.467	48.407	67.598	71.577	87.128	103.7	134.65	163.83	207.87	248.54	301.31	385.66	455.49	524.94	659.44	779.15	902.33	1093.1	1268	1446.6	1608.7	1779.1	1955.1	2197.7	2343.6	2585.9	2712	2951.6	3099.7	3202.6	3457.9	3515.6	3710.7	3768.6	3828.7	3816.5	3990.6	4033.1	4019.5	4170.5	4095.2
0	0	0	17.23	21.189	8.5934	22.128	22.91	29.931	34.836	28.548	46.661	58.862	84.242	85.181	152.19	190.61	236	324.21	422.53	475.56	589.25	683.51	810.57	856.6	1027.3	1010.1	1202.1	1328.4	1660.6	1748.7	1918.9	2017.8	2195.3	2459.5	2705.4	2878.5	2976.3	3086.4	3290.6	3373.7	3420.7	3557	3593.1	3568.3	3844.4	3560.3	3547.4	3639.8	3578.6
0	0	0	14.121	14.3	19.385	27.397	36.516	25.462	31.618	39.946	31.299	34.294	60.923	73.905	96.934	125.45	161.73	199.96	227.52	279.4	313.91	327.91	439.55	380.07	530.55	483.54	511.7	548.04	555.17	572.02	490.19	646.08	730.54	752.59	831.57	878.3	978.91	1040.4	1137.5	1244.4	1298.4	1384.6	1453.1	1611.8	1696.3	1758.7	1804.8	1916.3	1865.1
0	0	0	27.498	15.261	18.271	13.384	22.661	27.4	47.855	148.41	253.62	442.66	599.76	926.22	1079.8	1306.1	1569.1	1930.8	2310.9	2806.7	3874.7	4459.8	5132.4	4485.9	5063.6	5660.7	6001.3	6481.5	6808.1	7339.6	7021	7390.4	7562.2	8000.1	8213.1	8293.7	8488.6	8561.2	8796.5	8796.5	8866.4	9007.5	9050.2	9334.1	9271.6	9176.8	9239.5	9291.3	9182.5
0	0	3.3186	11.018	39.936	42.508	45.383	23.01	28.498	27.861	32.645	24.481	30.632	45.321	60.878	65.504	68.894	98.1	129.63	148.51	202.47	226.13	290.74	338.12	420.36	459.8	526.03	626.28	715.33	800.06	856	950.96	1004.8	1091.4	1166.4	1246.9	1348.4	1414.7	1460.2	1505.9	1554.3	1631.8	1662.6	1680.4	1763.3	1732.5	1805	1801	1853.5	1860.2
0	0	0.53557	4.5958	18.644	9.259	15.833	18.108	22.849	28.868	22.279	12.522	24.857	21.778	13.719	18.801	8.8489	30.496	34.278	35.209	69.447	68.527	134.48	199.9	318.12	427.01	596	644.44	799.67	863.01	1060.3	1228.5	1347.8	1535	1696.9	1788.4	1992.8	2098.4	2153.7	2144	2273.5	2287.6	2467.2	2519.8	2506	2563	2648.1	2802.1	2825.9	2775.9
0	0	5.6174	7.5028	22.539	24.504	18.118	38.069	32.813	36.474	27.429	43.315	86.759	161.43	257.09	372.01	551.85	794.62	1071.3	1393.9	1720	2116.2	2480.2	2956.8	3340	3803.4	4233.1	4672	5174	5566	5923.1	6432.2	6625.9	6851.3	7286.9	7641.6	7845.2	8132.9	8252.9	8485.5	8499.7	8642.5	8708.2	8758.6	8567.5	8652.2	8647.8	8723.6	8848.5	8752.6
0	0	0	11.117	27.212	32.711	34.232	44.2	47.679	75.779	118.34	200.37	329.72	491.89	734.79	1057.6	1367.1	1720.8	2052	2512	2980.7	3567.5	3958.1	4388.7	4802.4	5197.3	5685.1	5910.1	6896.2	6998.8	7090.4	7914.9	8141.1	8500.5	8830.8	9297.7	9431.1	9677.3	10165	10557	10049	10880	10932	11150	10968	11052	11434	11394	11489	11621
0	0	0	3.4122	3.8611	13.172	9.3381	7.3317	13.433	7.702	9.7163	16.964	41.538	77.739	111.19	180.38	244.46	327.2	408.13	523.1	642.32	755.8	924.89	1079.4	1255.7	1397.9	1593.7	1803	2007	2257.4	2393	2647.2	2812.9	2928.3	3029.9	3423.6	3508.8	3708	3800.1	4080.6	4189.2	4119.6	4402.1	4443.4	4536.8	4762.6	4670	4863.6	4842.2	4879.6
0	0	0	0	15.715	17.931	25.498	24.708	29.398	52.525	58.334	55.527	72.564	57.596	109.57	92.173	141.75	163.61	215.66	286.24	377.9	459.03	625.63	723.01	913.88	1104.4	1327.5	1620.2	1835.8	2199	2320.1	2588.6	2888.4	3297.4	3584.5	3695.8	4106.3	4342.7	4027	5217.4	5499.8	5825	5978.7	5347.2	5350.6	5361.6	5477.6	5780	5475.6	5522.9
0	0	0	1.703	0.20205	36.854	29.552	13.962	15.034	24.025	24.502	36.62	54.312	88.702	115.12	231.65	280.5	484.45	520.59	763.72	1044.5	1380.1	1651.2	2034.9	2411	2849.4	3418.1	4027.7	4200.6	4769.1	5107.3	4876.7	6062.9	6586	6833.6	6568.6	8156.1	7696.2	8455.9	8964.2	8452	8841.3	8934	9235.3	9082.7	9458.9	9152.6	9443.2	9056.4	9388.1
0	0	0	11.311	7.1692	13.45	17.005	15.536	35.24	64.909	95.653	153.34	241	338.18	478.27	646.8	825.52	1056.5	1252.6	1477.1	1699.9	1983.3	2379	2477.7	2458.4	2872.1	2904.1	3329.2	3396	3373.6	3724.6	3865.2	4092.1	4150.9	4321.3	4399.8	4487.4	4631.8	4686.9	4776.8	4924.5	4900.6	4978.9	4888.4	4944.9	5041.8	5191.6	5243	4989.2	4971.6
0	0	0	8.1348	7.4215	4.5696	7.3931	4.9359	5.9094	8.9214	11.574	9.3921	4.8198	3.7436	2.2291	0	0	3.1096	9.4457	16.972	21.637	40.861	94.287	154	237.46	303.38	359.74	496.71	666.5	644.43	788.71	906.68	1074	1188	1316	1382	1545.1	1667.7	1932.8	1955.8	2150.2	2265.7	2319.5	2427.3	2505.6	2576.6	2788.5	2845.7	2839.6	2951.8
0	0	0	1.0216	11.809	11.477	4.5174	16.785	18.759	14.438	2.9129	14.423	4.6788	12.79	6.026	22.373	21.432	37.099	65.538	116.72	178.65	251.09	361.45	493.15	624.8	793.79	987.26	1197.3	1330.7	1557.2	1761.5	1967.5	2144	2391.1	2531	2659.9	2863.2	2962.2	3017.6	3135.2	3246.4	3244.4	3388.9	3396.6	3507.4	3544.3	3601.2	3657.1	3660.9	3858
0	0	0	4.7817	3.3838	11.276	12.792	14.746	40.292	31.763	36.582	44.152	45.524	48.441	52.187	56.467	68.073	51.578	91.39	100.02	135.28	161.28	191.39	284.39	300.92	384.34	451.69	528.21	589.26	660.66	635.34	713.55	794.91	878.18	970.53	1105.9	1179.2	1303.4	1352.6	1454.9	1483.5	1487.3	1606.2	1641.1	1678.8	1692.7	1709	1727.5	1774.1	1857
0	0	0.94677	16.923	0	8.4032	7.2068	23.505	13.524	17.667	0	11.23	27.622	91.646	175.99	330.42	407.8	577.06	810.68	1049.5	1294.9	1783.1	2137.6	2350.5	2918.3	3349	3791.2	4234.3	4590.9	4918.8	5156.3	5618.3	6163.7	6562.5	7148.5	7560.9	7962.3	8441.7	8669.7	9226.7	9364.7	9637.1	9838.6	10309	10465	10348	10539	10738	10798	10893
0	0	0	7.1769	11.756	15.164	14.91	19.659	13.844	22.765	21.842	21.244	30.192	42.757	59.245	99.541	173.17	322.45	526.63	789.05	1145.3	1521.4	1949.7	2470.1	2901.6	3446.9	3913.4	4527.2	5091.3	5701.1	6277.7	6737.3	7260.2	7742.4	8130.7	8610.8	8903.1	9321.2	9796.3	10073	10343	10605	10959	11560	11520	11802	12240	11995	12410	12338
0	0	0	22.018	26.403	30.988	51.881	50.015	46.582	69.064	79.429	113.77	112	174.11	203.47	233.3	281.2	301.38	374.34	440.87	545.58	627.82	794.12	848.23	979.56	1115.8	1310.8	1454.6	1678.3	1826.3	1975.3	2087.3	2280.7	2275.2	2218.8	2351	2479.6	2605.4	2721.8	2828.3	2893.8	2671.4	2635.7	3066.6	3129.3	3191.9	3128.5	3096.6	3186.7	3132.2
0	0	1.5793	15.09	9.2502	11.607	3.9117	22.918	9.0213	13.606	0	0	2.0687	0	0	0	9.5453	13.532	28.3	75.063	108.99	247.26	365.94	530.28	726.1	1025.1	1220.1	1577	1886.8	2188.2	2513	2764.4	3208.5	3650.8	4059.3	4688.5	5225.3	5639.4	5890.5	6276.5	6484.2	6645.1	6848.9	7260	7320.3	7411.9	7534.5	7591.5	7815.1	7904.4
0	1.2033	0	0.26102	8.283	2.1037	11.944	35.348	80.355	190.47	349.12	562.12	756.77	1410.1	1584.1	2011.2	2481.6	3368.7	3160.3	3789.7	4363.2	4707.4	5167.9	5946.6	6392.5	6772	7137.8	7746.9	7915.7	8492.8	8918.7	9143.6	9768.9	10096	10340	9472.2	9761.5	9946.1	10212	10419	10573	10777	10784	11526	11641	11318	11561	11746	11942	12298
0	0	0	0.067992	1.7541	17.948	13.616	11.084	6.7845	3.8211	3.4591	0	0	0	14.52	40.921	47.706	95.442	136.85	166.46	206.86	240.42	306.77	356.4	389.51	424.26	487.36	591.74	652.24	722.37	824.01	950.02	1021.7	1178.3	1291.3	1380.6	1496.6	1487.3	1630.2	1703.7	1711.9	1694.2	1755.3	1814.6	1763.6	1782.3	1893.3	1997.4	1888.1	2049.9
0	0	0	4.7777	18.737	31.044	40.801	47.123	56.128	35.51	66.067	89.95	119.3	160.28	230.79	335.32	422.09	636.46	840.46	1172.3	1482.5	1761	2158.9	2555.9	2815.8	3094	3455.6	3860.5	4091.6	4513.6	4950.2	5428.7	4629.4	5827	5820	5995.2	5549.6	6544.9	6913.5	7286.2	7215.4	6531.7	7567.6	7732.7	7040.1	7915.2	7776.5	7913.4	7837.7	7725.3
0	0	0	10.078	25.816	31.414	26.402	23.366	31.683	20.032	32.166	20.67	28.471	7.5995	12.648	0	16.143	53.083	61.541	105.85	141.81	220.59	273.13	450.23	625.98	772.87	882.69	1042.1	1223.2	1413.7	1589.8	1680.3	1788.9	2003.8	2215.7	2532.5	2482.4	2683.4	2814.9	2887.6	3205	3004	3169.1	3262.8	3330.4	3349	3425.4	3355.8	3558.6	3561.5
0	0	0	3.7495	16.213	12.034	17.433	15.48	17.753	30.018	26.579	37.845	37.496	36.304	62.888	79.443	130.77	167.35	219.32	287.22	395.26	501.5	683.2	835.12	950.99	1170.6	1300.6	1547.3	1778.6	1921.8	2103.7	2267.3	2473	2745.2	2966.4	3124.8	3284.2	3486.5	3679.2	3951.8	4268.4	4161.2	4332.4	4448.4	4576.1	4620.5	4666.7	4728	4698.9	4983.1
0	0	0	7.7547	12.76	16.786	22.274	27.522	26.417	29.638	38.717	35.086	52.96	41.213	55.675	78.886	124.73	227.75	310.02	448.78	606.81	783.29	951.62	1175.1	1466.3	1629.7	1892.3	2208.3	2541.6	2771.2	3222.3	3414.7	3804.2	4188.3	4685.3	4938.3	5304.8	5584.5	5986.7	6226.8	6448.5	6545.1	6810.4	6929.6	7074.2	7229	7276.1	7322.1	7444.5	7298.9
0	0	0	12.322	16.425	13.368	30.722	18.817	18.033	31.371	32.527	34.667	39.987	69.606	103.73	126.44	154.08	187.54	232.33	297.28	358.64	466.97	579.51	678.91	747.84	939.21	949.34	1058.3	1218.4	1359.2	1617.2	1803.5	2100.8	2154.4	2392.4	2925.3	3213.2	3465.8	3620.1	3756.4	3924.2	4098.7	4277.9	4563.5	4051.4	4106.2	4034.3	4163.5	4194.9	4218.2
0	0	0	3.2842	16.278	11.165	9.9995	19.4	14.162	16.178	17.12	22.71	19.322	26.03	30.53	30.955	34.841	42.635	53.646	73.918	109.97	173.49	250.82	348.13	455.32	559.83	708.73	870.83	981.45	1121.2	1257.7	1410.1	1600.3	1636.8	1858.4	1941.2	2013.6	2109.9	2151.8	2277.8	2338.3	2294.4	2469.3	2494.2	2587.5	2656.2	2667.8	2623.9	2623.7	2783.4
0	0	5.5872	33.334	0	0	35.71	46.279	28.681	37.896	31.665	9.6382	19.97	31.83	59.695	101.02	168.74	347.84	440.56	589.82	860.05	1089.6	1297	1533.4	1807.1	2067.6	2390.6	2658.9	2920.1	3254.1	3465.9	3769.9	3977.4	4116.5	4255.7	4519.5	4739.2	4907.2	5020.3	5205.1	5290.7	5411.7	5402.5	5387.6	5604.3	5527.9	5501.1	5486.4	5561.7	5339.6
0	0	0	16.567	21.835	26.131	11.198	26.53	9.3661	19.282	34.083	66.153	90.313	170.08	172.19	349.18	407.76	536.82	615	752.45	811.18	977.41	1107.2	1336.2	1490.2	1715.9	1869.8	2093	2245.9	2529.4	2505.9	2691.4	2851.8	3075	3273.2	3475.5	3703.5	3883	3889.6	4055	4120.3	4120.1	4146.8	4240.2	4610.8	3681.8	3808.7	3920.8	3906.8	3915.2
0	0	0	16.921	16.78	12.476	18.513	20.845	22.757	30.453	33.218	38.234	71.017	113.35	161.08	265.43	405.54	510.82	712.26	867.86	1050.7	1304.6	1595.2	1945.4	2204.7	2484.6	2778	3686.4	3477.7	4250	4450	4355.7	4761.5	5175.2	5504.7	5788.5	6293.8	6631.8	6911.2	7105.2	7366.7	7708.9	7724.8	7779.5	8105.1	8106.1	8366.9	8205.5	8291	8454.9
0	0	0	28	42.373	24.278	37.466	48.103	48.245	72.495	71.348	89.436	107.22	140.81	142.11	179.84	218.41	254.82	343.04	453.4	590.74	725.84	901.45	1131.4	1350.5	1759.9	1960.1	2339.3	2588	2943.3	3161.6	3404.4	3821.2	4116.4	4430.4	4982.2	5085.5	5315.9	5695.9	5955.8	6150	6460.5	6760.5	7012.6	7122.8	7187.9	7202.3	7538.6	7468.8	7610.6
0	0	0	10.142	12.224	9.5359	10.62	13.027	22.02	18.912	3.7695	8.4615	10.535	20.084	40.6	76.894	149.37	239.13	350.13	493.21	734.66	870.78	1086.4	1319	1557.6	1857.6	2131.1	2203.5	2496.5	2648.9	2849.5	3220	3428.5	3623.6	4121.9	4435.9	4656.8	5003.9	5155.4	5344	5686.5	5761.7	5956.7	5730.2	5921.6	6239.1	6175.7	6227.7	6623	6617.4
0	0	0	11.295	13.051	17.943	21.068	28.523	40.781	44.124	35.31	25.824	39.983	48.153	57.596	97.872	153.84	277	389.76	625.91	793.77	1088.4	1423.8	1807.2	2167.6	2527.8	2859.8	3271.5	3720.6	4093.8	4558.7	5048.9	5619.9	6297.5	6714.6	7135	7796	8172.7	8670.5	8833.1	9203.3	9570.4	9723.9	10092	10535	10440	10662	10913	10967	10924
0	0	0	11.044	14.261	11.484	15.063	12.764	2.5011	4.3934	11.469	7.4297	29.028	60.512	115.53	189.9	312.85	470.96	633.81	869.23	1087.9	1313.1	1557.6	1854.7	2223.6	2559.6	2697.6	2938.8	3281.2	3500.6	3916.6	3956.8	4301.4	4544.5	4877	5104.6	5379	5613.5	5826.8	6098.7	6251.4	6503.1	6305.9	6637.9	6761.6	7030.6	7125.6	7193	7398.8	7179.3
0	2.3253	0	0.64867	0	14.307	22.389	7.5468	16.513	11.091	13.125	7.1434	6.6883	17.168	26.496	62.005	100.77	174.44	232.25	332.66	475.15	667.54	902.45	1152	1441.6	1712.2	2060.5	2340.6	2638.9	2890.2	3082.1	3453.6	3652.4	3886	4157.6	4508.2	4954.6	5158.1	5476.2	5632.3	5606.1	5764.7	5441.4	6005	5625.7	6360	6444.1	6639.1	6716	6641.1
0	0	0	12.116	8.6159	18.976	25.91	21.723	33.584	21.44	24.8	35.957	60.614	93.25	146.25	184.33	261.86	358.07	489.94	605.55	704.28	924.46	1087.2	1296.1	1482.4	1728.9	1994.2	2359.9	2630.7	2941.2	3131	3353.5	3651.6	3976.7	4347	4621.4	5080	5322.6	5625.1	5987.7	6085.4	6389.7	6497.8	6681.1	6755.4	7007.9	7129	7148.1	7181.5	7320.6
0	0	0	3.4804	25.56	15.128	23.988	19.996	25.127	17.824	20.631	28.521	31.781	47.63	81.373	186.41	256.2	392.71	589.48	829.96	1264.4	1361.6	1688.2	1999.3	2370.1	2719.2	3071.3	3524.1	3877.1	4228.1	4541.5	4959.9	5371.7	5881.4	6242.4	6664.8	6931.4	7255.1	7344.7	7507.6	7789.3	8060.6	8421.9	8506.5	8265.5	8370.9	8546.5	8650.4	8840.7	9297.7
0	0	0	13.348	7.4802	15.621	10.886	25.689	29.899	26.648	45.371	41.353	45.198	38.072	45.754	55.493	52.352	50.611	50.902	57.647	66.487	59.668	77.77	82.855	91.033	103.13	129.7	185.6	251.09	351.17	387.83	503.1	616.87	738.02	859.05	994.22	1107	1188	1335.1	1395.2	1543.4	1610.7	1694.6	1787.1	1760.2	1885.3	1927.9	1942	1982.7	2043.7
0	0	0	12.364	19.19	34.498	40.375	39.372	53.554	33.443	54.211	86.865	154.12	256.99	407.23	579.33	808.65	1088.4	1402.8	1715.9	2137.3	2527.2	2940	3444.1	3821.3	4401.6	4798.8	5187.6	5609.7	6065.5	6602.3	6912.4	7408.1	8073	8437.6	8882.5	9651.4	10115	10473	10377	10659	10810	11072	11224	11574	11690	11880	11681	12078	12024
0	0	0	5.9152	22.284	13.038	31.18	20.78	30.53	25.196	36.222	41.654	62.509	58.348	83.183	114.19	143.08	205	255.09	350.92	477.69	576.45	683.19	780.43	870.58	1150.6	1297.3	1431.9	1668.6	1795.3	1531.2	1688.4	1859.7	2085.2	2229.3	2476.8	2688.2	2948.3	3167.7	3381.3	3612.2	3825.6	4043	4156.7	4369	4478.7	4523.2	4565.2	4620.6	4686.2
0	0	0	7.9569	31.743	47.712	49.951	66.887	60.868	69.211	85.877	130.21	219.58	319.32	477.54	686.7	889.07	1137.8	1427.1	1736.4	2159.1	2589.7	2984.3	3407.5	3877.7	4264.1	4709.4	5001.7	5429	5682	5991.4	6299.8	6548.2	6617.3	7044.3	7140.2	7484.7	7615.5	7493	7681.9	7997.2	7916.2	8287.8	8117.2	8294.8	8459.5	8349.5	8383	8336.6	8318.7
0	0	0	6.6693	7.6485	15.559	18.218	17.524	18.248	18.019	24.144	17.539	27.475	34.789	41.359	60.325	80.238	125.45	163.45	212.5	283.95	396.58	498.68	591.7	678.6	856.89	971.74	1133	1267.3	1455.7	1655.1	1775.1	1944.5	2037.8	2217.5	2457	2612	2762.9	2874.9	3071.8	3216.8	3314.3	3497.9	3560.9	3657.3	3801.2	3852.6	4024.6	3965.6	4113.3
0	0	0	20.019	0	15.678	14.827	11.183	23.265	8.5206	19.018	24.615	30.741	33.372	45.351	58.616	115.18	185.68	305.11	459.12	599.37	704.58	956.94	1115.3	1309.9	1579.6	1752.2	1980.2	2218.7	2417.4	2591.7	2686.9	2954.8	3205.7	3446.5	3619.9	3835.4	3973.6	4086.5	4377.9	4378.4	4538.5	4687.5	4725.3	4719.5	4810.7	4852.7	4963.9	4929.1	5009.6
0	0	5.8252	0	0	5.78	8.6117	17.791	20.881	26.514	31.874	16.061	24.375	15.474	39.677	90.523	196.77	285.61	424.69	558.16	745.8	890.77	1142	1434.7	1821.7	2137.5	2558.7	3023.6	3309.7	3736.6	4229.8	4710.3	5067.9	5766.7	6233.3	6596.9	7034.2	7346.3	7774.5	8242.9	8683.9	9037.8	9217.5	9780.7	9752.6	10062	10484	10696	10627	11090
0	0	0	8.7611	4.6496	6.7911	7.9775	2.876	13.941	6.0077	12.789	23.459	22.701	14.473	24.915	29.263	48.081	54.413	74.136	134.45	224.24	323.64	472.59	606.05	798.36	973.08	1110.1	1328.3	1576	1687.8	1920.3	2058.2	2223.7	2406.2	2534.1	2686.4	2891.5	3033	3214.8	3292.7	3409.8	3582.6	3679.2	3746.8	3920.8	4018.4	3959.9	3985	4086.7	4147.8
0	0	0	19.28	28.277	28.264	39.945	33.583	36.589	46.069	60.207	56.1	63.611	75.505	55.764	72.564	66.8	56.439	84.814	101.37	106.94	143.32	142.1	230.66	212.02	367.1	328.74	432.97	511.69	685.19	770.97	806.15	853.29	914.37	972.52	1176.5	1201.8	1268.4	1332.1	1443.2	1526	1583.4	1628.4	1672.9	1574.6	2312.8	1633.8	1738.2	1777.3	1796.6
0	21.481	0.66384	32.796	0	0	0	0	27.15	61.624	171.38	303.81	483.05	756.17	1016.1	1439.5	1803.9	2274.9	2923.2	3418.3	4083.4	4655.8	5346.3	5668.3	6574.1	7192.4	7746.4	8308.2	8623.9	8952.8	9418.9	9968.3	10276	10223	10382	10780	11013	10676	10928	11256	11192	11510	11821	11791	12309	12730	12472	12721	12971	12650
0	0	0	20.266	23.086	33.74	44.351	51.272	56.744	78.004	113.26	146.56	195.85	228.92	304.22	374.21	460.54	568.06	646.92	781.02	864.18	947.87	951.42	1046.5	1159	1270	1369.4	1519.8	1613.2	1513.7	1681.4	1567.1	1672.3	1753.8	1841.9	1832.2	1901.5	2010.3	2109.6	2118.8	2172.3	2058	2083.4	2118.1	2171.1	2091	2285.7	2357.7	2445.1	2497.8
0	0	0	8.6979	10.677	12.755	17.989	17.653	27.284	34.271	35.745	34.215	48.095	81.472	141.16	267.83	422.2	616.09	822.81	1145.6	1404.1	1814.4	2142.9	2603.8	2905.8	3531.1	3884.8	4708.5	4980.5	5442.1	5680	6167	6717.5	6967.8	7516	7798.2	8202.4	8667.8	8951.6	9196.5	9345.2	9476.8	9718.9	9851.5	10114	10186	10404	10386	10392	10551
0	0	0	0	15.429	7.4322	8.7223	20.075	27.676	49.505	83.325	137.94	233.55	350.04	498.48	681.09	892.1	1125.6	1318.9	1541.7	1617.2	2067	2251.7	2485.1	2571.2	2699.6	3555.2	3276.5	3462.1	3678.8	4099.9	4039.9	4203.6	4351.3	4523.9	4539	4636	4739.9	4822.4	4933.5	4886.3	5021.9	5047.2	4973.9	5077.2	5047.6	5068.7	5046.7	5113.3	5157.5
0	0	0	1.0585	29.892	14.545	27.848	47.748	32.099	51.851	55.603	42.805	42.723	43.469	43.947	79.042	66.12	88.456	99.049	131.81	209.2	301.28	463.13	602.94	780.99	973.59	1116.4	1390.5	1533.8	1790.9	1892.5	2164.7	2381.8	2707.7	2925.9	3195.1	3351.7	3575.3	3790.9	4032.7	4182.6	4400.8	4582.1	4645.4	4706.8	4859.7	4881.6	5062.9	5116.9	5188.7
0	0	0	9.7779	17.469	16.807	18.571	17.807	23.537	16.235	31.966	47.063	70.433	126.89	204.62	309.76	426.52	630.28	769.71	1010.4	1216.1	1540	1793.8	2057.1	2375.3	2694.6	3087.3	3393.6	3719.4	4027.1	4438.5	4702.7	5112.4	5459.5	6024.8	6304.5	6734.5	7187.3	7360.5	7618.8	7953.9	8276.9	8268.5	8411.5	8513	8858.7	8878.9	9025.6	9010.7	8988.8
0	0	0	1.8175	12.267	7.3873	26.905	17.294	38.937	33.124	59.645	82.435	107.67	149.23	186.45	233.42	291.47	342.41	457.53	572.78	669.12	780.76	928.55	1058.8	1320	1468.4	1539.9	1701.5	1905.8	2077.6	2211.8	2398.6	2576.1	2757	2956.2	3044.7	3241.9	3368.2	3519	3579.5	3755.4	3765.9	3895.3	3966.4	4065.8	4185.3	4177.3	4268.2	4222.2	4426.5
0	0.69539	0	10.913	8.6494	3.4544	5.6788	6.4322	17.852	23.479	25.201	33.036	40.817	55.599	59.843	71.042	91.659	133.99	166.9	200.06	281.44	327.73	423.51	522.26	660.1	771.64	899.16	1038.7	1256.7	1429.1	1597.6	1776.7	2003.9	2174.2	2357.8	2504.2	2708.7	2961.5	3082.9	3288.9	3490.2	3591.7	3613.1	3793.5	3869	3986.7	4066.3	4080	4179.4	4300.8
0	0	0	4.7262	15.588	21.764	14.407	17.222	31.216	24.03	31.381	43.039	82.805	134.69	206.69	310.82	415.76	581.64	774.74	977.32	1049.3	1390.3	1530.6	1783.5	1983.6	2168.7	2421.4	2704.9	2903.5	3186.2	3641.8	3551.7	3731.5	3887.6	4086	4239.5	4447.6	4597	4836	4947.3	5078.7	5247.5	5339	5503.6	5640.3	5741.3	5796.9	5921.9	5933.5	5980.4
0	0	0	11.177	15.36	36.551	33.071	24.424	34.922	29.685	52.142	74.185	100.19	84.931	117.73	120.55	138.05	181.09	208.23	257.2	474.92	433.01	560.15	777.91	850.48	1097.8	1162.3	1394	1586.3	1984.7	2131.6	2523.6	2688	2931.8	3217.3	3534.5	3980	4310.1	4580.7	4867.3	5009.1	5316.3	5447.3	5699.1	5915	5745.1	5914.9	6123.5	6318.5	6231.6
0	0	0	8.9076	4.8143	5.6659	15.405	14.331	8.7196	18.305	7.8186	12.626	27.832	58.407	101.91	126.27	186.83	266.07	381.44	462.75	535.75	658.86	827.66	948.67	1149.7	1398.4	1658	1891.7	2217	2598.9	2909.9	2960	2755.3	3105.6	3335.3	3567.3	3822.3	3907.4	4180.8	4315.1	4396.6	4485.2	4460.1	4469.8	4705.4	4837.6	4868.8	4884	4941	5270.9
0	0	0	3.3485	22.314	21.236	23.733	54.466	41.874	52.451	43.329	76.441	104.91	155.76	197.59	280.83	328.43	449.13	518.35	685.46	816.36	978.04	1157.8	1317.2	1617.5	1720	1990.6	2244.9	2537.6	2854.8	2927.4	3142.8	3594.9	3791.2	4023.7	4180.9	4582.6	4992.9	5239.5	5349.6	5405.7	5577.5	5505.3	5958.5	6073.5	6000	6001.8	6150.4	6010.2	6071
0	0	0	22.026	19.239	8.1377	20.812	25.872	33.045	56.24	58.81	89.197	130.94	170.65	238.5	329.47	423.24	502.77	630.68	762.85	885.14	1053.9	1147.3	1318.1	1428.5	1610	1661.2	1869.2	2050.3	2300.9	2373.9	2371.5	2481.8	2605.9	2699.4	2837.8	2950	2802.8	2749.1	2935.5	2989.9	3047.7	3055.9	3246.3	3263.8	3284.8	3289.1	3385.5	3393.3	3329
0	0	0	2.57	17.111	17.297	18.498	8.0556	18.793	19.094	16.454	18.171	17.766	26.463	35.851	85.636	126.02	222.16	292.7	403.46	558.61	697.65	849.95	983.99	1154.1	1352.5	1606.6	1749.1	1985.2	2030.7	2338.5	2608.2	2714.6	2893	3146.6	3277.6	3528.3	3617.3	3783.9	3897	3937	4128.9	4220	4190.4	4334.5	4465.5	4540.9	4613.1	4598.3	4749.6
0	0	0	8.8989	7.4224	13.858	21.138	18.234	15.259	19.67	49.79	102.24	211.06	316.84	471.79	645.88	831.3	1059.5	1329	1583.2	1896.3	2202	2499.6	2839.9	3071.1	3634.3	4010.9	4160.9	4561.4	4950.8	5244.1	5565.4	5904	6211.6	6566.3	6899.1	7165	7285.9	7603	7774.3	7904.9	8502	8259	8287.8	8410.1	8701	8742.5	8754.7	8661.4	8732.7
0	0	0	0.774	15.359	19.926	25.47	25.939	19.698	31.459	49.865	96.813	188.1	329.59	479.66	652.15	895.93	1174.9	1403.1	1681.3	1958	2196.7	2555.4	2821	3111.2	3439.8	3635.8	4058.8	4349.1	4623	4987	5265.5	5600.4	5795.8	6144.8	6273.2	6643.4	7040.8	7303.1	7204.9	7734.4	8039.5	8110	8353.9	8788.6	8663.9	8808.9	8857.9	8972.4	9211.2
0	0	0	0.64103	22.778	17.246	39.762	42.579	39.574	42.842	32.36	44.692	35.513	45.338	54.753	71.286	93.431	74.64	85.597	111.83	145.07	187.36	323.13	424.05	513.79	614.19	678.35	779.1	958.34	1071.3	1122.9	1202.2	1334.3	1520.9	1602	1627.8	1704.7	1780.3	1839.8	1956.8	2014.9	2080.3	2102.8	2181.3	2178.7	2194.1	2182.4	2191.1	2244.7	2174.5
0	0	0	15.369	18.392	27.254	26.387	26.402	29.552	32.454	44.081	22.945	34.462	31.483	54.759	31.013	49.397	50.84	60.443	80.576	111.19	158.45	238.41	307.23	380.57	461.26	456.86	614.4	579.58	851.46	901.24	1064.6	1196.7	1345.2	1486.4	1670	1820.7	2058.5	2115.8	2353.3	2429.1	2588.4	2670.9	2782.7	2809.1	2877.9	2956.5	3146	2995.1	3076.4
0	0	0	8.967	26.112	17.269	24.354	18.912	20.479	42.469	46.043	49.487	70.663	100.65	125.95	173.45	225.24	303.56	405.84	536.76	660.12	824.79	1023.8	1232.7	1387.9	1653	1858.5	2124.8	2421.7	2688.5	2890.3	3059.2	3164.6	3473.9	3603.8	3770.1	3877.6	4040.7	4217.8	4385.6	4612.1	4537	4781.1	4813	4866.4	4789	5097.6	5162.3	5214	5308.2
0	0	0	12.729	7.6776	16.553	16.309	18.641	13.554	14.866	14.774	25.525	51.027	102.32	188.19	278.96	387.23	545.52	737.38	986.49	1229	1620.8	1866.3	2185	2748.2	3290.2	3709.1	4129.4	4538.6	4945.9	5734.1	6111.9	6483.7	6966.6	7433.6	7816.4	8003.3	8478.8	8636	9001.4	9371	9436.4	9578.9	9746.3	10195	10079	10094	10446	10465	10581
0	0	0	14.992	18.596	22.758	38.828	40.486	49.243	67.443	89.375	91.325	88.081	81.981	97.525	122.66	168.28	237.13	322	437.85	551.24	712.27	920.27	1152	1415.9	1748.6	2079.7	2509.4	2904.9	3462.2	4002.5	4191.9	4462.3	4838.5	5305.3	5694	6123.6	6532.7	6880.3	7212.4	7474.7	7525.6	7692.5	8122	8037.3	8017.7	8133.9	8108.7	8383.5	8278
0	0	0	5.8672	17.143	2.4413	0.45326	1.3527	13.381	19.191	25.791	25.998	4.9777	10.775	7.4227	11.043	15.211	11.993	47.273	58.131	99.027	168.69	212.85	323.38	443.08	559.79	692.47	874.71	1040.3	1194.3	1372.3	1491.5	1409.3	1587.9	1684.2	1784.8	1948.7	2083.1	2191.4	2382.1	2442.5	2483.1	2636.9	2639.1	2644.2	2793.6	2750.7	3606.8	2953.9	3039.2
0	0	0	16.274	16.255	2.3986	21.791	30.113	40.882	54.628	54.968	75.271	102.91	167.49	269.5	399.4	561.82	808.07	1044.6	1301.7	1703.3	1998.3	2399.9	2564.4	3068.9	3291.3	3897.2	4435.1	4697.4	5025.2	5143.2	5487.4	6026.2	6386.6	6709	6952.2	7366.5	7621.7	7616	7851.4	8021.3	8084.1	8368.4	8229.4	8511.3	8474.1	8407.6	8347.7	7931.1	8397.7
0	0	0	20.7	14.568	24.51	24.864	29.232	39.121	14.964	9.5469	7.7607	14.986	13.853	25.714	25.587	4.1905	24.442	46.545	75.895	99.405	145.16	183.07	239.79	299.62	358.66	414.79	535.18	582.81	650.24	737.2	792.72	887	924.48	1034.2	1176.5	1298.8	1320.8	1420.1	1509	1574.7	1662.3	1736.6	1776.6	1804.2	1820.5	1896.4	1910.1	1936.6	2005.3
0	7.1383	4.476	10.387	0	6.9458	0	2.549	0	0	0	0	6.2135	13.414	21.737	25.741	30.528	26.812	39.162	12.326	19.848	46.466	101.88	148.31	244.51	351.15	459.02	590.92	805.64	918.2	1140.6	1360.3	1634.6	1831.9	2078.9	2133.6	2400	2455.7	2495.6	2674.9	2837	3061.3	3142.3	3196.3	3941.9	3941.7	3850.1	3612	3707.9	3717.5
0	0	0	14.829	16.732	18.321	0	13.673	23.177	37.983	45.536	94.093	105.85	122.57	153.96	178.48	258.41	201.34	329.2	468.9	551.81	553.55	681.18	912.98	1223.9	1487.9	1623.2	1944.2	1862.5	2333.9	2327.1	2653.5	2970	3136.3	3398.6	3634.4	3793.7	4081.8	4298.7	4504.5	4857.3	5040.5	5185.8	5359.4	5515.6	5536.5	5569	5590.6	5817.2	5923.5
0	0	0	12.153	15.037	24.227	20.2	26.1	21.353	51.096	75.204	67.731	161.35	249.08	384.23	557.41	800.8	1108.4	1396.1	1776.4	2061.4	2524.4	2932.2	3451.4	3824.9	4292	4745.8	5146.3	5598.4	6087.5	6609.3	7036.9	7610.7	8041.1	8604.1	9052.4	9439.9	9963.1	10193	10547	10823	11249	11546	11778	12108	12431	12551	12551	12648	12833
0	0	0	23.184	11.881	17.841	7.229	31.116	19.876	52.777	50.332	46.479	76.267	135.63	202.02	323.61	546.72	724.95	868.79	1278.1	1381.3	1665.8	1952.7	2296	2624.9	2942.2	3314.1	3696.7	4038.8	4316.5	4650.6	4917.9	4822.1	5218.3	5651	6090.5	6404.6	6683.4	6999.6	7272.2	7493.8	7700.5	7911.9	8204.1	8318.5	8582.6	8552.5	8841.1	8977.5	9147.1
0	0	0	10.599	19.944	32.389	0	40.881	26.518	32.683	41.541	51.012	25.132	54.359	76.041	73.429	102.45	106.87	142.25	184.94	202.03	214.3	389.77	478.6	550.51	622.56	702.44	805.67	897.91	1008.5	1110.4	1273.8	1465.3	1625.7	1818.5	1960	2189	2384.2	2567.1	2738.5	2828.8	2964.8	3143	3242.9	3414.5	3611	3700.2	3781.8	3828.6	3819.5
0	0	0	6.726	8.8352	10.875	12.484	13.977	19.876	17.872	8.2823	7.7599	3.4066	8.6768	0.64026	0	0	0	8.233	42.517	67.933	113.86	188.36	238.03	345.01	478.01	598.68	727.9	879.66	1019.6	1137.5	1340	1000.1	1052.6	1126.2	1216.9	1329.6	1444.9	1536.5	1603.4	1779	1812.6	1883	2032.7	2073.2	2127.6	2200	2293.7	2261.3	2275.9
0	0	0	10.134	13.438	11.679	18.777	37.847	27.233	34.038	29.861	30.57	35.323	60.838	87.781	126.7	187.69	224.96	264.55	327.45	384.53	488.02	599.19	688.66	840.53	983.22	1113.8	1368.3	1563.8	1711.3	1649	1697.6	1853.5	1995.8	2225.9	2352.9	2462.7	2601	2691.3	2765.8	2800.9	2724.8	2683.8	2800.8	2848.9	2883.2	2904.3	2929.7	3023.2	3040.6
0	0	0	10.535	11.604	18.793	20.548	18.776	29.084	28.984	61.142	69.607	91.333	99.102	150.77	137.2	200.62	248.65	351.74	516.83	636.99	756.49	990.64	883.48	1121.6	1441.4	1635.2	1919.9	2156	2520	2758.5	2999.9	3391.2	3676.5	4044.1	4396.2	4798.6	5046	5335	5597.6	5774.4	5999.2	6367.6	6683	6756.8	6953.5	7137.3	7167.9	7105.2	7228
0	0	0	0	14.232	22.932	25.962	25.778	25.031	21.522	25.283	23.841	29.56	46.383	83.211	98.602	159.38	221.64	324.08	460.91	682.64	981.94	1387.6	1772.2	2191.6	2750.3	3193.4	3700.6	4189.3	4722	5117.6	5636.9	6141.1	6428.3	6874.7	7358.8	7667.4	7916.5	8234.4	8317.7	8462.9	8787	8872.3	8985.2	9172.7	8472.2	8305.3	8325.9	8476	8601.4
0	0	0	10.873	25.416	18.353	14.104	13.631	30.986	25.29	19.022	24.199	19.772	32.787	27.78	34.289	29.79	52.857	55.351	79.221	134.38	193.13	252.2	337.96	454.01	543.7	673.58	744.13	867.22	939.84	1144.2	1257	1460.6	1573.9	1669.3	1851	1969.8	2130.7	2243.1	2194.9	2241.7	2355.4	2509.3	2577.7	2680.9	2747.3	2858.2	3043.6	3070.5	3110.9
0	0	0	1.0416	5.1954	3.7319	17.377	18.702	26.043	45.705	79.336	123.05	200.18	277.65	389.51	512.11	645.52	825.4	996.64	1222.9	1477.1	1718.5	2004.9	2284.9	2646.7	2926.9	3210.3	3574.8	3925	4235.9	4490.8	4955.7	5238.5	5589.8	6308.6	6263.9	6768.3	6850.9	7016.1	7356.8	7440.7	7832.5	7929.5	8244	8157	8437.3	8594.1	8505.5	8680.6	8503.7
0	0	0	15.085	13.35	20.438	22.702	13.897	10.412	17.877	10.28	11.872	10.079	12.679	9.7605	3.5259	25.382	37.265	32.738	60.176	89.519	116.84	151.46	209.06	285.71	309	412.78	506.38	547.7	635.88	794.77	886.63	978.82	1119.9	1360	1495.9	1683.7	1780.4	1887.2	2087.6	2324.9	2286.9	2538.7	2495.9	2664.1	2767	2952.7	3009	2992.5	3129
0	0	0	21.636	12.556	19.239	22.118	21.689	40.661	57.572	112.61	154.18	226.97	320.37	445.36	589.17	772.18	890.62	1100.4	1273.2	1436.5	1622.4	1772.1	2057.8	2269.4	2342	2694	2927.4	2923.2	3215.1	3229.2	3631.3	3811.1	4133.8	4255.5	4396.4	4603.8	4758.5	4865.7	5027.8	5067.3	5194.8	5323.9	5540.9	5550.1	5765.3	5747	5922.1	5851.3	5757.9
0	7.1073	0	5.2069	0	6.2389	0	6.4117	2.7079	0.017251	12.957	12.197	32.131	25.002	35.815	50.373	77.21	75.483	98.568	114.19	155.4	214.41	296.51	387.01	522.98	677.78	851.58	1028.9	1220.4	1415.4	1603.3	1859.2	2029.9	2209.5	2482	2698.4	2878.6	3013.4	3183	3342.1	3563.1	3656.5	3814.5	3979.4	4013.8	4096.3	4085.1	4167.8	4305.7	4361.7
0	0	0	4.9088	25.922	27.654	33.866	43.963	32.851	25.186	22.563	46.157	56.051	74.211	76.529	78.526	94.46	134.72	160.88	241.56	326.07	457.14	601.88	816.68	1029	1309.3	1552.9	1872.7	2169.7	2557.6	2851.6	3106.6	3597.6	3915.6	4355.6	4712.4	5076.2	5500.7	5803.6	6125.2	6403.7	6779.3	6950.6	7208.8	7377.9	7605.8	7564.4	7830.1	7886.8	7884.6
0	2.0892	0	10.519	3.0039	7.6298	0	2.137	3.0264	0	1.1172	0	4.9246	0	0	0	3.95	32.458	90.255	129.46	244.77	377.79	466.3	611.72	692.32	853.5	984.58	1137.3	1264.4	1362.6	1434	1424.9	1568.1	1706.1	1815.8	1870.1	1997.4	2084.1	2219.2	2301.6	2364.8	2526	2527.5	2577	2634.3	2704.9	2701.7	2786.7	2844.8	2884
0	0	0	12.618	16.341	18.366	17.306	29.456	25.396	41.862	30.719	43.431	55.319	77.65	102.19	155.95	215.29	285.37	378.97	454.98	610.23	797.75	992.12	1149.1	1360.3	1625.1	1827	2088.9	2287.6	2491.5	2720.1	2952.9	3080.8	3212.1	3396.9	3514	3771.9	3740.9	3878.8	4015.3	4070.4	4227.3	4257.4	4221.8	4176.3	4161.7	4188.3	4186.6	4149.8	4249.6
0	10.183	0	11.923	1.6041	2.475	0	10.566	13.03	26.841	37.347	77.955	163	253.75	354.52	490.9	615.45	909.96	1250.6	1415.6	1780.3	1961.6	1999.3	2649.2	2914.9	3370.7	3627.7	4256.8	4598.2	5073.5	5525.8	4915.7	6183.6	5728.5	6022.9	6430.9	8117.7	8445.5	7383.6	7685.7	7954.4	8156.6	8363.5	8559	8908	9036.5	9069.7	9194.8	9395.5	9251
0	0	0	15.202	3.3235	15.663	16.241	20.714	22.246	32.879	32.903	74.06	105.88	168.28	260.72	332.02	477.33	605.95	808.88	1021.7	1170.4	1351.5	1649.5	1673.3	1925.4	2191.9	2664.5	2814.3	3115.9	2998.3	3095.4	3294.4	3547.1	3730.9	3840.8	4178.5	4331	4380.5	4563.1	4717.5	4825.9	5119.6	5158.1	5176.2	5441.9	5514.9	5654	5521.2	5554.8	5662.1
0	3.0711	0	11.755	0	10.73	11.936	18.613	33.529	47.255	35.194	52.492	53.138	62.131	79.464	105.99	152.71	191.48	257.42	307.57	380.42	460.38	562.44	648.89	810.1	966.83	1089.7	1289.3	1420.5	1511.3	1731.3	1831.6	2043.6	2237.2	2473.1	2628.7	2792.7	2893.8	2986.8	3129.8	3236.6	3225.6	3863.2	3405.4	3453.6	3537.1	4050.5	3740.9	3695.1	3853.6
0	0	0	0	22.782	14.396	22.225	21.187	33.646	16.491	29.334	45.32	44.815	49.609	76.102	102.3	96.986	123.53	150.88	194.13	235.49	297.25	348.95	400.75	492.9	594.64	665.25	804.62	839.01	932.23	1052.4	1178.1	1298	1401.9	1537.2	1627.4	1832.4	1972	2036.1	2130.5	2213.4	2280.2	2352.4	2425.1	2473	2527.5	2595.7	2692.4	2685.5	2701.2
0	0	0	14.282	16.356	26.445	25.102	43.491	50.893	58.035	58.356	100.74	126.36	172.67	259.49	386.19	527.56	621.25	884.97	1136.6	1457.9	1720.5	2003.6	2378.6	2806.1	3064.4	2971	3599.2	4173.2	4422.3	4600.7	4637.8	5518.6	6074.2	6121.2	5866.7	6092.2	7233.4	7634.3	8050.2	8416.5	8401.5	8681.2	8699.6	8827.4	8837.6	8790.3	8839	8876.1	9088.5
0	0	0	5.7494	0	13.294	23.114	35.326	39.263	55.177	62.715	105.44	157.55	218.44	307.29	420.84	519.4	690.89	866.49	1107.4	1268.4	1484.3	1720.7	1984.9	2240	2545.7	2727.5	3084.3	3385.1	3654.6	4003.6	4051.6	4831.7	5358.7	5655.4	5512.1	5986.8	6105.3	6270.7	6532.9	6826.8	7127.4	7245.3	7430.8	7705.4	7789.2	7814.6	7811.6	7890.7	7901.3
0	0	0	7.5863	4.9948	19.285	16.757	24.505	24.306	16.852	15.322	20.335	28.773	28.661	40.983	44.951	75.575	132.58	208.53	352.33	468.62	680.96	883.18	1125.2	1342.3	1494.3	1856.4	2197.6	2534.2	2949.9	2881.6	2737.8	3070.5	3478.9	4338.9	4760.3	4347.7	4678.5	4901.6	5141.8	5347.7	5426	5550.3	5521.2	5583.8	5691.1	5734.7	5741.5	5871.8	5978.9
0	0	0	25.353	8.6397	11.784	22.336	22.191	31.02	38.803	49.411	116.65	222.65	319.44	410.95	526.44	708.56	905.93	909.18	1079.4	1367.1	1471.8	1820.6	2089.3	2382.8	2645.6	2972.1	3275.3	3503.3	3782.4	4130.5	4496.4	4979.4	5113.2	5594.2	6020.9	6370.2	6663.8	6683.3	6958.1	7316.7	7675.4	7693.4	7750.1	7841	7990.7	8121.4	8278.7	8164.4	8124.2
0	0	0	5.9443	8.006	15.66	19.015	20.217	22.836	22.681	21.601	27.047	34.08	48.571	87.994	159.51	221.11	280.41	526.53	614.65	752.2	942.21	1234.1	1471.1	1614.2	1897.2	2131.5	2428.6	2367.4	2701.9	3083.5	3322.8	3396.3	3303.6	3907	4083.5	4120.5	3728.2	3706.9	3828.1	3937.5	4058.3	4065.4	4109.8	4160.5	4194.3	4250.7	4775.2	4290.5	4670.3
0	0	0	1.8573	9.4388	25.768	15.476	13.356	16.229	24.079	48.839	68.353	101.9	110.61	141.56	154.17	203.91	239.7	261.88	294.49	302.07	316.67	360.04	394.42	461.71	555.69	616.97	717.01	834.17	962.12	1030.7	1155.8	1312.9	1451.4	1584.3	1655.2	1879.5	2008	2058.3	2129.4	2213.1	2374.9	2371.3	2467.6	2567	2677.2	2736.5	2773.5	2779.4	2773.5
0	0	0	13.078	7.8729	11.65	16.722	16.96	32.856	48.97	112.62	205.09	346.67	533.34	756.71	1073.7	1344.5	1709.5	2178.6	2613.7	3031.4	3632.2	4004.3	4573.3	5101.3	5601.3	6159.6	6510	7003.5	7360.5	7852.9	8352.6	8701.1	9025.6	9428.8	9910.9	10012	10350	10170	10733	10764	10916	11132	10926	11166	11176	11232	11092	11400	11498
0	0	0	18.83	12.449	13.316	7.5789	12.277	12.341	19.442	18.57	9.3364	26.19	28.842	46.574	56.489	59.074	68.306	80.261	124.73	151.25	210	257.39	344.69	452.44	527.5	663.14	807.9	961.33	1172.5	1420.6	1677.6	1919.2	2247	2413.1	2841.1	3167.9	3472.1	3688.4	3919.1	4334	4362.9	4719.2	4779.5	5086.6	5443.4	5377.4	5545.4	5265.4	5579.1
0	0	0	7.934	0	25.387	18.483	30.119	30.066	32.498	44.936	50.272	88.746	126.13	187.22	265.03	383.42	561.22	768.66	1003.7	1274.3	1568.2	1935.1	2272.8	2694.6	3114.4	3477.7	3987.5	4369	4837.9	5403.4	5764.4	6162.6	6538.4	6811.3	7108.2	7521.2	7818.8	8385.3	8801.2	8967.2	8887	9188.1	9565.9	9628.1	9879	10067	9986.7	10026	10065
0	0	0	11.025	8.5128	22.638	13.506	28.262	21.148	30.208	37.649	42.462	63.479	70.451	86.395	104.68	110.21	147.63	186.52	233.58	325.94	414.76	519.44	556.36	692.17	700.93	860.06	966.14	1083.3	1170.4	1266.6	1396.3	1460.6	1574.5	1709.5	1899.1	2014.3	2128.8	2330.7	2362.3	2461.4	2475.1	2548.5	2652.2	2672.6	2678.9	2740.6	2797.7	2787.4	2819.4
0	0	0	5.1301	31.32	39.555	37.292	44.144	67.577	72.61	84.4	127.36	193.79	297.83	441.43	664.85	905.19	1112.3	1377.5	1651.2	1834.7	2390.2	2775.5	3140.6	3623.4	4086.3	4323.9	4654.4	5255.6	5628.3	5753.5	6545.6	6705.2	7140.7	7364.2	7716.9	8072.8	8324.7	8672.1	8795.4	9134.5	9354.4	9393.3	9454.2	9849.1	10148	10123	10074	10241	10314
0	0	0	0	9.3145	20.735	24.484	7.7946	11.017	12.599	27.814	39.14	62.606	90.113	165.28	225.2	333.2	430.41	569.41	703.96	850.05	975.58	1162	1325.3	1527.3	1740.9	1894.6	2129.5	2320.6	2475.3	2597	2760.5	2964.3	3182.7	3299.3	3451.2	3529.8	3584.7	3562.2	3801.9	3828.7	3843.5	3919.2	3940.1	3864.8	4021.8	4101.3	4080.8	4075.9	4002.7
0	3.2317	0	14.648	0.40148	9.3998	16.221	16.623	35.684	35.933	54.212	44.203	72.772	111.29	215.73	349.83	506.61	725.12	937.1	1212.4	1486.6	1777	2112.2	2536.8	2940.6	3372.6	3700.1	4126	4481.9	4999.1	5309.8	5546.1	6159.7	6522	6862.7	7451.1	7774.7	7926.2	8493	8857.7	9132.2	9325.4	9270.5	9564.1	9891.9	10010	10062	10078	10320	10268
0	0	0	4.0035	11.764	17.689	12.392	18.783	25.754	22.689	29.144	27.946	58.266	84.6	112.5	159.75	215.16	283.43	344.87	394.51	468.58	583.05	683.31	779.65	854.48	994.33	1094.7	1250.2	1316.2	1451.5	1520.6	1639.4	1682	1849	1936.2	2055.4	2149.3	2240.2	2192.1	2221.4	2327.4	2372.4	2405.6	2407.2	2418	2476.1	2515.4	2562.5	2570.5	2569.6
0	0	0	10.374	6.9415	5.5363	7.1119	18.683	26.416	40.25	34.372	56.222	51.928	58.726	59.426	69.919	132.06	196.62	323.94	429.09	586.85	785.04	984.92	1176.5	1385.5	1532.7	1785.2	2121.6	2281	2497.3	2802.1	3108.8	3243.9	3508.1	3803	3957.5	4236.1	4340.3	4443.9	4624.2	4759.2	4787.6	4915.7	5009.1	5020.6	4984.7	5085	5088.1	5104.5	5239.8
0	0	0	10.914	20.126	10.057	9.3112	13.472	18.163	28.791	29.413	84.379	134.15	209.16	296.08	365.35	517.43	627.77	790.67	1041.7	1201	1456.6	1669.5	1899.6	2149.5	2538.7	3046.4	3249.4	3540.4	4052.7	4554.1	4585.5	4969	5327.1	5863.2	6334.4	6680.9	7193.8	7457	7938.8	8061.6	8453.9	8293.2	8762.8	9140	8996	9261.8	9511.3	9613.3	9661.5
0	0	0	14.222	10.817	13.797	15.018	28.695	24.482	24.342	9.581	15.062	14.608	18.854	36.264	56.471	99.588	143.06	210.27	307.4	436.5	570.68	761.95	1124.1	1150.8	1552.8	1881.8	2128.1	2484.6	2745.3	3146.4	3417.7	3711.7	3937.9	4302.2	4616.2	4840.2	4993.1	5237.5	5338.9	5481.4	5454.9	5526.1	5814.3	5760.6	5732	5921.7	5861.8	6002.6	6098.5
0	0	0	7.3814	2.8297	7.5589	9.918	5.0225	17.627	33.895	29.207	29.192	31.669	33.231	34.782	43.329	59.924	78.96	125.67	203.59	310.55	412.35	545.94	663.17	879.42	1148.3	755.28	816.79	953.28	1054.9	1088.1	1226.3	1270.6	1407.2	1557.2	1615.9	1757.7	1853.5	1974.9	2079.9	2237.6	2254.5	2345.9	2236	2455.2	2366.6	2377.6	2475.3	2365.3	2378.5
0	0	0	11.789	23.787	14.194	27.436	29.001	30.566	35.575	32.855	29.015	43.992	44.292	39.032	55.103	58.698	89.157	163.41	289.68	480.23	733.6	1075.3	1449.4	1767.4	2210.9	2608.6	3148.8	3571.9	4322.2	4671.6	5314.4	5695	6267.6	6763.6	7342.6	7549.7	7882.3	8322.7	8704.3	8936.6	9276.8	9370.3	9580.2	9388.2	9868.5	10011	10115	9981.2	9589.8
0	8.6748	16.381	0	0	0	18.94	22.486	20.202	48.379	73.362	128.48	280.39	357.96	531.35	670.11	938.16	1178.1	1507.9	1819.7	2252.2	2647.5	3206.7	3677.3	4174.7	4737.7	5110.6	5527.1	6225.7	6693.5	7521.6	7809.9	8280	8862	9365.9	10005	10166	10626	10670	10095	10829	10765	10187	10639	10694	11011	10805	10809	10950	10806
0	0	0	3.1456	17.243	21.994	10.084	13.113	11.524	45.767	48.089	95.526	156.55	241.37	343.4	458.24	559.63	715	831.62	960.43	1047.7	1188.1	1374.2	1492.4	1649.9	1868.4	1997.8	2196.9	2390.7	2590.8	2732.5	2960.6	3200.4	3364.6	3685.9	4012.9	4301.6	4570.1	4634.6	5014.3	5233.4	5508.7	5541.2	5789.8	5738.3	5741.9	6026.1	6012.8	6014.1	6158.8
0	0	0	8.3037	8.9303	10.953	17.394	22.915	17.751	15.226	20.911	25.98	27.424	15.113	38.044	67.578	81.671	99.96	142.37	153.77	209.32	286.47	449.99	567.99	666.77	917.09	899.32	990.2	1079.5	1239.4	1309.1	1504.1	1622.6	1708.6	1831.7	2022.3	2122	2232.1	2266.3	2316.5	2484	2569.6	2626.3	2582.3	2627.4	2693	2768.6	2872.3	2914.6	2930.4
0	0	0	1.9305	25.467	22.219	15.363	17.296	7.1249	33.585	69.912	182.12	376.76	544.62	748.38	969.18	1214.6	1357.2	1598	1947.9	2168	2318.9	2789.7	3105.2	3489.4	3908	4258.4	4805	5400.1	5854.5	5878.1	6599.4	6660	7122.1	7236.3	7538.2	7735	8126.8	8038.2	8498.1	8357.9	8547	8693.1	8914.6	8789.4	9129.2	9020.3	8932.2	8985.3	9177.8
0	0	0	3.5512	11.623	8.6241	11.609	17.454	17.856	19.569	12.56	21.203	23.434	30.923	42.299	44.794	45.257	72.201	88.344	96.778	105.26	122.65	163.54	187.24	272.74	343.19	375.13	465.69	609.48	724.76	828.32	943.95	1070.2	1200	1313.5	1409	1548.5	1693.3	1837	1884.3	2009.1	2097.6	2103.5	2137.3	2206.6	2198.3	2365.5	3157.1	3536.4	3590.8
0	0	0	0	19.061	14.715	18.953	31.481	42.058	43.174	39.884	68.57	110.21	177.45	305.63	460.58	624.76	808.01	1062.8	1371	1614.6	1915.6	2306.1	2695.2	3129	3561.6	3869.4	4287.9	4529.9	5119.6	5390	5723.3	6411.3	6694.8	6978.6	7223.5	7379.4	7777.8	7851.4	8270	8619.6	8561.1	8527.7	8701.1	8666.1	8879.6	8894.7	9016.4	9308.3	9261
0	0	0	10.477	13.469	12.067	22.295	20.512	18.643	13.176	30.417	42.112	53.303	88.497	99.183	138.24	187.09	210.11	245.12	301.54	381.72	506.87	659.83	836.29	1064.4	1221.6	1352.5	1587.2	1822.5	2057.6	2268.2	2786.9	3126.1	3358.5	3560.9	3734.3	4059.1	4227	4404.6	4561.9	4671.9	4791	4810.5	5074.1	5247.3	5436.1	5531.1	5683.5	5611.4	5845.4
0	0	0	0	4.3601	6.2867	8.8482	9.6371	11.811	20.844	21.187	23.633	30.281	53.674	88.527	151.55	235.58	388.4	544.44	737.69	994.16	1226.4	1438.1	1703.8	2021.9	2349.2	2640.6	2950.2	3218.3	3448.5	3771.3	3969.3	4315.7	4486.9	4754.4	4865.8	5146	5249.5	5320.9	5437.5	5409	5515.9	5691.1	5615.7	5774.5	5890.3	5919.9	6050.6	6154.9	6165.6
0	0	0	4.5117	10.792	10.606	10.856	16.552	26.867	26.11	37.293	29.048	53.87	63.514	70.076	102.52	115.84	174.95	251.63	267.52	461.32	623.65	638.12	826.5	1056.2	1237.4	1081.4	1465.1	1537.5	1652	1539.1	2205.7	1868.4	2044.5	2122.6	2259.3	2287.1	2403.3	2441.2	2479.3	2607.5	2706.8	2689	2650.6	2576.7	2785.7	2721.8	2471.6	2794.8	2604.1
0	0	0	6.0814	14.519	34.617	15.573	2.8454	7.1364	16.243	39.753	52.033	66.595	67.195	78.218	74.579	108.51	97.005	131.39	153.83	175	198.85	256.85	298.34	344.1	447.85	609.77	715.07	820.84	994.03	1041.4	1157.3	1332.3	1528.2	1759.4	1894.3	2115.6	2306.5	2439.9	2587.7	2740.1	2919.9	3041.4	3148.1	3299.6	3447.6	3493.2	3595.8	3707.5	3586.4
0	0	0	11.798	18.904	24.724	31.038	49.791	50.331	56.457	50.227	72.922	131.8	228.59	381.25	534.31	770.17	961.49	1227.3	1506.8	1702.2	2049.6	2341.5	2575.1	2974	3231.6	3540.9	3716.6	3950	4157.8	4377	4624.4	4719.6	5128.1	5393.3	5430.2	5742	5751.1	5966.3	6138.6	6193.8	6172.3	6486.4	6517.6	6709.2	6668.5	6838.8	6813.4	6896	6887.7
0	0	0	13.454	10.534	14.474	12.947	29.571	30.545	43.272	54.471	56.894	103.74	125.51	172.43	230.27	319.32	322.49	574.08	703.59	859.17	1001.3	1201.6	1373.2	1580.5	1820.8	2078.2	2207.3	2532.2	2709.8	2979	3264.1	3507.7	3794.7	3938.9	4153.2	4343	4510.7	4587.5	4706.7	5012.5	5172.4	5196	5380.9	5479.7	5430.2	5418.2	5437.5	5508	5536
0	0	0	14.151	16.234	12.374	13.666	17.186	19.99	32.83	43.21	71.928	107.4	170.7	232.03	317.58	407.07	496.45	572.77	684.41	768.3	884.73	1002.6	1152.7	1277.1	1396.8	1509.2	1661.4	1759.4	1934.1	2010.8	2192.3	2372.9	2530.4	2747.9	2816	3139.2	3300.4	3476.3	3567.7	3647.5	3751.6	3897.2	3846.9	3967.1	4046.3	4129.2	4254.5	4235.6	4398.6
0	0	0	11.125	12.294	0.27826	8.8693	9.0775	13.549	19.46	16.547	18.53	15.379	15.859	25.606	32.742	43.194	38.336	40.447	41.675	58.912	84.264	125.74	192.98	252.52	325.05	452.24	545.2	668.83	773.88	896.92	1068	1205.6	1426.1	1624.6	1867.4	2112.2	2319.8	2555	2793	2934.1	3169.1	3346.8	3490.3	3651.4	3641	3889.5	3920	3954	4086.7
0	0	0	2.9295	30.874	39.184	33.092	32.714	26.324	34.227	66.564	113.77	142.99	288.92	387.56	650.46	661.72	938.76	1226	1420.4	1844.1	2107.3	2327.5	2659.1	2978.1	3203.2	4324.9	4642	5127.2	5304.9	5853.3	5417.2	5944.7	6284.7	6466.7	6878.7	7007.5	7108	7427	7797.6	7952.6	8133	8246.4	8371	8617.5	8573	8779.6	8980.5	8892.8	8804.6
0	0	0	7.4011	9.0146	6.9413	8.1474	12.659	13.199	16.036	11.254	22.448	22.188	9.3337	7.2109	11.732	22.908	31.794	57.47	83.528	121.9	174.21	263.6	317.62	398.69	487.2	592.33	678.99	732.36	852.57	978.87	1082.3	1222.6	1304	1493.6	1583.6	1642.3	1775.2	1889.2	1991.5	2110	2211.2	2337.1	2294.7	2394	2398.8	2492.3	2554.6	2992.5	3140.9
0	0	0	5.0624	0	6.5608	23.053	40.402	112.99	207.37	391.96	602.33	887.2	1286.9	1680.4	2178.5	2595.4	3139.9	3575.1	4250.4	4748.5	5387.2	6002.6	6440.8	7201.7	7497.3	8125.2	8602.4	9093.3	9640.2	10087	10597	11133	11554	12116	10941	10715	13130	13431	13891	14353	14508	14737	15004	13448	15090	15318	15383	15446	14684
0	3.0395	0	1.536	0	12.676	0	0	0	9.2539	5.899	5.0625	0	4.0043	25.918	53.3	90.329	132.12	194.99	320.66	410.31	525.33	725.69	1145.8	1285.4	1570.7	1820.6	2629.2	2435.2	2769	3217.9	3626.2	3955.9	4474.8	4576.3	4847.4	5146.3	5284.7	5670.2	5971.8	6213.8	6503.5	6653.5	6896.2	7092.2	7289.5	7656.5	7749.8	8007	8259.4
0	6.9046	0	8.6287	8.4405	11.648	10.285	0	0	10.839	30.101	88.556	191.56	334.34	521.63	747.1	1022.9	1344.4	1774.7	2210.7	2728	3205.2	3563.1	4030.8	4511.3	5047.2	5722.3	6142	6625	7142.6	7476.6	7897.2	8542.8	8791.5	9040.4	9503.8	9854.2	9838.8	10347	10801	10797	10776	10876	11349	11435	11503	11465	11667	11613	11708
0	0	0	4.4287	11.994	9.1639	9.0688	11.038	15.919	19.36	15.011	16.597	7.9638	12.516	2.6637	0	0	0	0	0	0	5.6703	34.289	103.84	181.65	344.57	448.21	562.42	747.73	940.9	1129.6	1282	1443.9	1668.5	1806	2006.8	2288.5	2447.8	2625.4	2952.6	2976.1	3029.5	3225	3406.7	3583.1	3612.7	3752.8	3740.4	3806.6	3923.2
0	3.9701	0	15.523	0	16.449	20.748	36.579	41.488	44.373	40.295	53.124	55.437	39.014	35.989	25.314	34.938	37.383	42.871	21.869	41.333	42.425	60.185	75.472	111.31	142.36	220.32	265.48	264.82	309.16	350.6	418.83	539.86	679.18	767.54	863.22	912.55	1098.9	1072.5	1162	1308.6	1497.8	1541.7	1523.1	1586.7	1706.2	1854.4	1841.8	1906	2047.2
0	6.1442	2.2257	4.5296	2.7931	12.079	3.7523	4.5185	18.861	19.587	20.384	24.04	19.158	22.271	13.059	26.43	65.209	107.37	168.7	231.76	275.05	354.22	469.95	532.45	699.96	948.12	1066.1	1304.9	1281.9	1367.2	1606.3	1679.4	2007.1	2075	2198.7	2308.9	2356.9	2735.8	2494.6	2519.9	2603.8	2783.8	2761.8	2690.4	2773.8	2840.1	2946	2998.2	3030.5	3138.7
0	0	0	5.6574	7.6826	13.922	15.15	15.213	10.729	19.281	49.509	85.825	135.38	210.8	358.44	498.18	716.44	943.2	1226.2	1516.4	1808.1	2075.9	2384.3	2718.7	3094.3	3407	3922.6	4232.8	4675.7	5020.4	5428.9	5956.6	6438.2	7029.5	7545.5	7873.2	8339.6	8665	9143.1	9464.8	9633.4	9786.7	10198	10353	10474	10817	10900	11076	11162	10849
0	0	0	2.6823	7.2704	14.751	24.456	21.895	22.959	19.357	18.013	20.701	39.969	55.053	85.402	139.87	202.5	291.78	422.1	542.07	672.38	823.87	988.42	1196.7	1389.1	1577.1	1762.4	2025.5	2091.3	2259.9	2413.1	2707.1	2890.8	3047	3211.9	3453.8	3649.7	3824.5	3955.9	4210.4	4284.7	4544.8	4756.7	4813	5038.8	4914.7	5333.2	5428.7	5529.6	5462.5
0	0	0	4.3748	7.3454	22.657	27.916	39.543	53.01	53.424	65.477	93.767	125.68	200.77	282.42	458.05	651.92	861.39	1128.9	1420.4	1637.1	2164.3	2525.8	2776.4	3044	3315.8	3560.1	3994.2	4340.9	4627.3	4393	4840.2	5172.6	5529.5	6009.6	6458	6708.4	6939.7	7338.5	7699.5	8040	8246.8	8444.3	8653.7	8991.6	9193.3	9174	9452.3	9401.6	9484.9
0	0	0	8.4443	9.8682	20.26	19.15	36.058	33.64	39.495	46.622	59.205	52.308	73.042	83.914	123.76	194.01	273.22	391.89	518.68	610.37	716.75	861.1	1026.8	1123.4	1233.7	1308.3	1404.8	1478.7	1571.1	1648.7	1833.2	1964	2031.4	2068.9	2348.3	2340.2	2582.1	2518.2	2696.9	2710.3	2850.5	2859.1	2865	2901	2873.2	3010.7	3013	3082.2	3194.4
0	0	0	6.4498	10.748	34.158	25.662	29.417	10.573	4.1209	14.252	33.99	68.958	208.99	313.39	386.69	491.03	643.7	832.48	1018.4	1308.9	1545.6	1864.5	2105.8	2518.3	2898.9	3126.9	3630	3822.5	4070	4461.3	4723	5014.1	5294.2	5650.1	5962.1	6161.9	6387.6	6615	6721	6993.4	7204.7	7309	7359.6	7451.5	7686.1	7836	7785.8	7907.8	7824.9
0	0	0	22.069	17.393	32.079	35.861	30.314	30.148	29.066	64.852	126.63	239.62	370.34	537.35	797.05	1067.6	1348.7	1665.3	2024.3	2368.7	2632.7	3000.9	3432.7	3691.1	4186.9	4346.2	4642.7	4952.7	5473.8	5497.8	5786.8	5979.6	6389	6659.3	6989.4	7199.8	7223.8	7506.8	7534.1	7715.4	7850.5	7957.7	8025.5	8008.2	8081.4	8023	8156.6	8182.3	8061.3
0	0	0	8.9417	5.396	9.5742	14.836	59.047	96.624	191.62	301.29	398.63	625.4	804.22	1002.4	1206.6	1456.1	1687.8	1971.6	2269.8	2604.3	2938	3240	3689	4028.2	4377.2	4822.2	5193.7	5528.7	5967	6226.5	6640.8	6941.9	7269.8	7465.7	7895.7	8230.8	8526.3	8872.1	9085.9	9223.9	9242.4	9427	9535.1	9539.5	9718.3	9731.6	9641.6	9572.3	9754.2
0	0	0	4.8127	17.69	9.6725	11.949	7.1444	16.997	14.495	18.241	8.3674	20.429	16.893	10.707	13.372	18.701	20.41	12.588	15.62	28.473	86.726	54.703	50.565	54.667	120.52	188.86	260.67	308.48	410.92	509.8	692.32	848.43	1049.2	1256.3	1447.9	1631.4	1810.6	1927.7	2114	2275.3	2399.2	2469	2512.7	2515.1	2694.5	2811.5	2885.6	2910.1	2915.4
0	0	0	0	21.818	11.23	35.199	18.164	38.331	63.419	131.63	229.69	405.99	596.68	830.82	1093.8	1377.1	1662.8	1924.7	2308.6	2551	2841.2	3079.7	3326.4	3527.8	3875.8	4064.5	4275.6	4357.4	4602.5	4862.1	5118.1	5389	5686.8	5942.1	6243.4	6453.9	6560.3	6948.3	6843.3	7141.6	7293.5	7234.5	7335.3	7066.5	7128.5	7254.1	7465.5	7439.1	7355.4
0	0	0	7.7418	22.441	20.557	38.783	47.634	67.666	113.32	157.61	230.46	346.05	517.91	744.42	994.05	1291.8	1656.2	2022	2367.6	2719.5	3201.4	3609.9	5022.2	4938.7	6380	5585.9	6161.8	6466	6879.9	8116.8	7414.3	7323.8	7348.5	7423.6	7869.5	8134.2	8520	8697.1	9303	9521.1	9937.5	9887.9	10146	10119	10134	10618	10894	11019	11399
0	0	0	4.7461	15.852	15.803	27.129	39.981	63.607	93.007	118.02	182.99	278.14	392.97	558.94	716	938.49	1176.3	1411.2	1663.1	2077.9	2722.4	3259.9	3646.8	4057.4	4584	4726.4	5005	5208.7	5469.3	5670.4	5905.5	6303.7	6211.8	6750.8	7109.8	7499.6	7866	7727.2	7880.6	8095.7	7530.2	7367.8	7644.5	7713.4	7802.5	7810.5	7914.5	7803.6	8058.6
0	4.4773	0	6.0328	13.653	18.943	17.799	18.371	24.724	16.941	20.593	34.472	62.253	102.59	168.37	259.81	336.41	433.22	573.01	721.82	906.4	1102.1	1387.7	1707.1	1937.3	2233.3	2571.7	2982.5	3247.9	3578.2	3993.9	4240	4506	4810.2	5086.3	5384.5	5785.6	5826.1	6092.3	6314.7	6582	6623.2	6814.1	7045.2	6836.4	6899.8	7102.2	7055.1	7095.9	7031.1
0	0	0	10.008	10.802	23.532	24.311	17.446	11.498	20.529	13.529	24.879	23.95	29.099	27.729	18.198	31.427	60.022	96.524	202.65	296.97	427.33	572.53	730.81	941.12	1167.9	1515.5	1555.8	1953.6	1994.3	2200.9	2417.9	2632.9	2910	3192.4	3484.6	3755.4	3871.9	4080.9	4383	4742.5	4770.4	4909.3	5002.1	4963.4	4887.3	4971.6	5134	5199.5	5244.1
0	0	0	11.701	38.611	31.089	12.176	13.645	17.955	65.633	75.857	89.784	121.86	156.88	218.5	158.02	311.18	342.53	352.65	408.79	476.53	857.51	813.85	974.24	1155.3	1375.8	1650.7	1830.5	2061	2272.4	2664	2831.3	3175.3	3413	3708.1	3922	4062.6	4257.3	4402.2	4579.2	4769.6	4923.4	4814	5009.9	5068.8	5204.9	5222.7	5296.8	5346.7	5366
0	0	0	6.0048	8.3645	6.7939	12.718	5.8638	6.4257	6.6111	7.7335	15.909	15.449	24.082	34.064	51.088	76.381	133.92	217.37	331.2	536.79	675.97	842.67	1171.6	1355.8	1746	1785.7	2130.4	2422.4	2511.2	2711.7	3102.6	3212.5	3425	3684.4	3916.7	4350.3	4319.8	4592.7	4753	5901	5109.8	5355.9	5381.3	5389.6	6647.4	5681.7	5662.4	5882.5	5733.4
0	0	0	9.017	9.4366	8.4627	4.4478	4.0704	6.3313	7.3374	17.056	8.5594	9.6265	0	5.5237	0	0	0	0	0	0	0	0	3.1942	23.94	60.122	124.56	165.88	279.68	380.95	628.89	735.9	844.82	1025.9	1153	1316.1	1483.8	1617	1848	2086.1	2307.2	2506.5	2486.7	2637.8	2734.7	2731.8	2906.9	2862	3040.2	3052
0	0	0	6.7445	19.763	15.465	28.278	24.368	41.1	51.057	68.69	98.773	161.88	258.09	352.86	496.31	665.21	894.16	1117.3	1340.5	1616.6	1927.9	2225.9	2534.5	2822.1	3243	3477.8	4022.2	4328.8	4434.9	4725.3	4954.6	5297.4	5532.9	5835.4	6076.1	6164.7	6435.7	6659.5	6959.4	7137.8	5492.8	5611.3	5799.7	6006.8	6071.8	6137.2	6091.9	6144.2	6732.8
0	0	0	15.033	18.752	22.109	37.53	26.478	27.817	40.072	66.872	100.09	142.04	171.66	212.37	242.11	227.03	223.3	246.17	273.22	283.32	297.06	407.63	446.69	479.9	631.94	731.66	782.59	841.37	959.47	1037.2	1133.4	1217.4	1383.2	1458.2	1589.7	1711.9	1938.4	2108.6	2335.2	2540.8	2719.3	2792.9	2876.6	2881	3043.6	3179.7	3261.2	3349.8	3393.2
0	1.0866	7.9682	8.2658	7.815	11.329	7.8226	4.2605	27.086	38.618	37.263	53.297	69.033	90.181	115.79	150.18	234.02	306.3	454.3	568.99	707.26	898.77	1074.2	1330.2	1581.3	1815.3	2096.6	2316.9	2546.9	2808.5	2992.8	3101.4	3402.6	3684.2	3868.6	4114.7	4317.9	4470.3	4464.6	4695.2	4989.3	5091.7	5200.1	5155.9	5344.6	5357.3	5555.7	5614.3	5631.4	5861.6
0	0	0	11.203	7.3498	0.22201	4.4031	3.5953	10.019	1.9181	13.714	11.65	15.894	10.264	14.3	44.238	88.762	146.46	207.19	296.56	354.61	531.31	692.79	887.54	1090.6	1350.6	1693.6	1921	2260.8	2578.3	2951.7	3194	3557.1	3859.4	4180.5	4534.2	4759	4867.9	5139.6	5372.9	5582.9	5690.1	5698	5870.3	5966.8	6110.6	6187.9	6141.9	6191.9	6197
0	2.4572	0	12.692	0.87356	8.7626	0	15.444	9.0502	4.5207	13.383	2.167	19.963	28.384	56.183	86.876	140.89	194.24	242.54	273.72	347.56	423.5	538.83	641.51	761.35	938.17	1116.1	1328.3	1498.4	1748	1921.9	2151.9	2280.3	2591.3	2723.4	2989.8	3094.7	3381.2	3517	3656.1	3805.9	3973.7	4017.2	4107.2	4127.1	4267.2	4312.8	4307.1	4396.1	4412.6
0	0	0	14.747	6.3016	6.4713	16.988	24.133	36.267	40.502	46.507	65.585	76.233	84.661	93.364	119.97	125.39	188.38	259.15	325.66	449.26	650.12	820.22	1038	1241.1	1423.1	1566.2	1799.9	2010.3	2105.1	2315.8	2450.7	2709.3	2923.1	3121.6	3362.5	3591	3829.2	4025.3	4164.7	4447.9	4502.2	4403.7	4411.7	4301.2	4331.7	4561.2	4684.1	4659	4832
0	8.2345	0	3.264	0	20.903	19.785	15.756	30.778	27.77	23.129	47.827	55.974	58.639	73.045	89.869	102.34	124.93	170.36	185.72	226.09	258.11	276.26	307.87	296.91	389.7	407.26	413.87	451.21	496.73	512.4	517.77	535.27	583.14	643.13	735.26	810.17	854.67	1006.6	1086.6	1217	1267	1404.9	1515.7	1674.7	1664.6	1741.2	1757.7	1825.2	1852.7
0	0	0	10.48	5.2835	6.9216	7.3517	14.184	33.78	73.874	137.06	238.68	323.93	470.82	617.06	774.18	979.5	1146.1	1308.6	1474.6	1616.3	1786.7	1931.5	2031.3	2192.2	2326	2423.1	2470.4	2693.4	2717.5	2833.6	2997.2	3293.3	3285.1	3499	3616.3	3747.4	3883	4046.6	4073.3	4197.8	4261.5	4380.1	4423.7	4533.2	4555.2	4572.2	4625.7	4648.4	4745.8
0	0	0	0	23.91	13.955	24.916	20.037	26.68	29.769	26.026	52.446	65.081	71.297	107.75	149.51	253.58	379.83	506.92	650.01	926.6	1183.9	1480.4	1867.7	2162.5	2591.6	2941.2	3377.5	3878.8	4565	4952.5	5395.8	5891.7	6485	6744.7	7024.4	7285.5	8009	8375.7	8710.6	9062.8	9108.1	9533.4	9983.1	10235	10269	10291	10471	10708	10760
0	0	0	9.6413	6.6733	21.522	12.238	18.594	26.27	13.693	19.984	16.674	30.899	49.873	81.074	96.192	136.81	215.38	319.75	435.7	573.97	678.73	866.16	949.45	1106.6	1314	1520.5	1842.2	2030.6	2293.3	2570.9	2943.3	3193.7	3566.4	3850.5	4211.2	4452	4640.3	5024.4	5320.5	5428.9	5617.8	5719.5	5730.3	5964.4	5989.8	6113.4	6129.5	6174.7	6194.6
0	0	0	2.8105	10.553	20.269	11.55	25.959	19.138	24.292	26.313	20.205	17.042	22.023	30.635	33.511	50.844	59.56	99.92	197.99	328.6	496.43	689.15	891.88	1116	1394.9	1723.4	2029	2313.4	2639.2	2999	3239.2	3696.4	3962.9	4380.6	4712.4	5063.7	5307.7	5505	5636	6008.7	6123	6201.6	6299.2	6313.8	6407.6	6480	6631.6	6686.8	6615
0	0	6.4054	11.124	0	22.687	5.8253	26.553	25.617	36.665	36.459	46.185	51.121	68.422	70.576	117.86	169.42	213.82	322.42	442.56	570.82	699.39	953.76	1187.7	1479.2	1762.7	2350.4	2714.4	3044.6	3426	3645.8	3915.1	4455.9	4814.2	5316.5	5609.9	5942.4	6334.4	6629.6	6898.9	7296.7	7410.9	7681.8	7594	7233.7	7926	8107.6	8191.3	8258.1	8582.1
0	0	0	14.835	15.02	12.909	29.179	20.05	22.336	22.751	18.809	4.8803	8.8917	12.375	10.21	0	13.994	17.806	22.858	12.74	23.28	66.949	144.65	230.48	372.31	586.12	752.41	1031.7	1273.3	1554.7	1849.5	2213.8	2561.3	2893.5	3222.5	3505.7	3979.4	4395.3	4747.8	4947.1	5179.9	5626	5793.7	6200.4	6077.2	6160.5	6311	6534.4	6475.8	6531.2
0	0	8.2014	0	31.372	42.716	61.326	47.097	57.312	39.144	54.395	58.735	63.403	81.871	95.532	120.38	128.43	183.5	217.46	291.69	290.74	343.31	394.13	471.97	473.45	547.26	561.44	617.74	695.03	808.82	840.14	971.53	980.78	1125.4	1228.7	1344	1410	1480.8	1552.2	1759.5	1749.5	1898.3	1955.3	2015.1	2040.3	2170.8	2093.7	2212.9	2264.5	2293.4
0	0	0	0	11.633	20.539	9.3196	16.791	21.195	34.883	40.232	40.235	60.481	100.74	153.42	216.28	285.19	399.82	515.42	667.98	847.8	1007.9	1230.2	1462.2	1680.1	1948.9	2181.8	2465.5	2631.9	2940.4	3049.1	3348.9	3607.7	3758.7	4009.7	4050.6	4202.2	4409.2	4659.8	4746.4	4761.4	4945.9	5032.4	5082.4	5047	5218.2	5324.8	5312.4	5350.1	5471
0	0	0	3.2549	10.109	14.566	12.517	17.108	11.515	19.02	22.526	16.52	36.232	25.446	38.554	49.18	55.472	73.776	77.38	96.942	115.85	166.29	181.58	232.13	274.76	364.22	398.75	526.11	566.01	680.3	736.06	856.27	943.89	1068.5	1210.6	1355.8	1423.9	1496.2	1542	1635.2	1750.8	1811.1	1929.6	1840.5	1873.7	1953.6	2011.2	2051.7	2109.4	2130
0	0	0	13.863	14.892	14.9	29.101	33.034	44.838	38.939	44.393	52.089	71.167	84.444	111.74	156.35	190.58	285.67	349.41	476.68	572.41	666.37	830.67	951.5	1062.1	1204.5	1320.8	1470.4	1609.5	1764	1886.2	2047.2	2240.4	2328.6	2485.5	2556.3	2706.6	2762	2754.2	2821	3014.9	2973.8	3117.5	3093.3	3114.4	3176.6	3169.3	3186.2	3220.8	3219.2
0	0	0	3.116	9.6254	21.107	29.911	63.488	90.943	112.98	153.28	178.35	302.8	358.86	430.38	398.74	436.38	474.97	575.47	617.26	689.67	743.53	881.3	957.76	1054.1	1242.6	1551.9	1722.8	1876.8	2194.9	2437	2635.1	2884.5	3041.3	3265.5	3472.4	3586.4	3772.9	3918.8	3851.2	4047.8	4191.5	4325	4420	4450.4	4522.1	4593.4	4886.3	4653.1	4705.1
0	0	0	18.19	0	13.094	9.9495	24.048	4.2886	14.238	17.518	0	15.825	17.238	0	8.8041	27.666	43.737	75.931	160.78	219.61	305.66	296.21	453.92	543.16	502.18	697.86	784.43	867.96	941.83	1061.7	1164.9	1292.3	1393.9	1532.4	1599.4	1626.3	1726.9	1879.5	1990.4	2098.8	2192.4	2187.9	2162.4	2108.4	1962.9	2401	2077	2399.1	2086
0	0	0	12.581	18.307	30.302	7.5529	13.092	10.637	20.783	44.044	55.943	102.71	163.17	292	525.21	649.48	793.74	1133.9	1369.9	1644	2153.8	2327.5	2657.3	3020.7	3425.9	3891.7	4184.7	4603.6	4947.9	5027	5521.8	5859.1	6098.8	6538.2	6852.5	7075	7536.4	7740.2	8146.1	8281.3	8393.1	8904.2	9008.3	8894.7	9096	9487.4	9474.5	9476.5	9542.5
0	0	0	10.238	3.156	4.7757	16.362	11.616	13.514	6.6035	19.748	16.623	111.63	117.54	120.22	123.69	190.72	216.76	273.44	360.16	443.72	531.06	561.47	647.6	738.7	819.36	888.68	959.38	1024.8	1114.2	1211.3	1346.6	1469.9	1612.3	1777	2121.4	2261.2	2371.9	2478	2563.2	2669.5	2741.1	2889.2	2857.8	2797	2894.8	2904.8	2977.2	2910.7	2981.9
0	0	0	14.249	0	0.68601	1.9234	6.4381	0	0	0.50397	9.4398	2.906	0	3.64	0	13.566	13.815	13.729	26.738	38.888	57.48	72.698	118.32	171.67	259.16	386.55	496.46	673.12	875.97	1019.9	1234.1	1487.8	1702.1	1957.8	2198.4	2317.7	2517.8	2845.3	2983.4	3098.3	3174.1	3273	3405.2	3650	3711	3778.5	3807.7	3934.9	3947.3
0	4.8343	5.3091	1.0092	0	0.41414	7.8911	15.51	19.888	23.396	20.338	27.052	26.971	47.217	85.739	140.32	247.68	376.75	568.25	838.78	1054.3	1386.4	1806.7	2210.3	2688.3	3253.6	3616.5	4144	4611.4	5258.6	5710.5	5991.4	6760.5	7297.1	7635.5	8453.3	8970.2	9165.1	9605.1	9850	10168	10471	10261	10465	10849	10925	11136	11364	11243	11362
0	0	0	15.819	29.46	30.289	19.812	50.515	31.251	30.725	23.315	15.966	27.836	45.273	87.014	179.39	262.14	403.74	591.26	840.68	1097.1	1343.3	1572.2	1884.3	2177.9	2508.7	2741	3089.1	3374.9	3723.4	4002.7	4362.8	4792.6	5013.1	5390.6	5682.8	5927.7	6332.2	6344.9	6630.2	6726.8	6994.9	7245.8	7329.5	7525.1	7720.4	7780.1	8050.1	7972	8129.8
0	0	0	8.2049	9.9919	14.005	15.138	14.198	9.9958	21.101	32.623	49.049	105.15	146.75	210.3	278.21	365.02	449.24	503.02	604.28	684.6	783.94	877.52	951.73	1070.1	1192.3	1294.4	1427.9	1522.5	1797.2	1699.4	1826.1	1917.7	2128.4	2322.2	2518.7	2670.7	2881.4	3020.1	3215.4	3369.7	3461.6	3527.2	3580	3644.9	3689.6	3798	3866.1	4010.4	3967
0	0	0	10.098	19.42	8.0404	0	0	0	0	0	0	0	3.0625	37.809	62.898	131.5	237.98	403.97	525.53	674.6	891.05	1066.7	1292.4	1449.8	1669.3	1722.3	1969.6	2134.3	2533.5	2640.2	2941.9	3119.9	3367.9	3502.2	3672.3	3830.8	4047.8	4367.4	4651.1	4771.6	5031.4	5251.8	5384.3	5257.5	5240	5403	5461.5	5475	5499.6
0	0	0	10.396	25.183	25.276	33.01	28.03	49.392	64.082	70.526	77.62	80.63	98.925	94.394	99.034	101.19	106.7	163.47	188.39	232.29	269.4	300.44	400.97	437.11	572.42	637.39	796.22	982.56	1316.8	1512	1726.5	1909.3	2094.9	2304.4	2632	2924.4	3123	3246	3659.3	3263	3427.5	3571.1	3512.7	3686.6	3760.6	3812.5	3846.4	3925.5	3865.4
3.4507	0	0	0	12.102	7.0999	3.8167	9.4755	5.5076	22.697	24.929	26.787	52.656	55.502	71.616	90.556	94.742	134.7	177.6	278.76	443.96	636.28	917.86	1184.2	1604.3	2077	2324.6	2891.6	3463.5	3968.7	4668.9	5223.8	5559.4	5970.5	6367.7	6775.4	7135.2	7222.2	7444.5	7728.9	8035	8521.2	8411.4	8768.1	8861.5	8948.9	8989.9	9046.3	9056.6	9129.7
0	0	0	0	19.725	15.035	16.619	14.649	34.233	25.864	28.554	20.058	27.911	18.817	26.596	38.732	46.952	79.545	112.8	232.12	273.87	448.81	575.1	718.2	882.32	1021.3	1230.4	1412.3	1595.8	1754.7	2048.2	2191.3	2344.2	2636.6	2872.3	3170.5	3343.6	3608.3	3804.1	3994.2	4165.6	4323.5	4352.8	4405.2	4477.1	4423.3	4552.9	4560	4587.2	4632.7
0	0	0	1.5796	14.999	10.553	14.682	13.891	18.861	27.305	46.748	87.32	108.4	110.8	159.86	193.49	254.61	272.9	343.25	396.79	502.29	557.44	674.99	771.7	903.23	983.06	1078.3	1281.9	1388.6	1516.6	1588	1732.7	1940	1997.5	2004.7	2263.7	2237.9	2365	2448.5	2572.6	2580.8	2890.8	2833.8	2828.5	2838.3	2788.6	2899.4	2959	2867.2	3038.5
0	0	0	2.0038	16.353	21.029	23.21	17.919	10.294	24.27	27.887	65.752	110.11	160.77	248.83	348.71	381.49	485.86	647.28	837.77	905.45	1069.5	1219.2	1369.1	1515.3	1587.8	1863.7	2032.3	2088.7	2404.1	2549.1	2762.3	2783	2913.8	3150.3	3257.5	3395.7	3613.2	3663.9	3832.8	4043.9	4121.6	4198.1	4176	4244.8	4336.4	4345	4415.1	4439	4456.3
0	0	0	3.1995	17.883	8.6991	9.155	14.551	8.893	15.709	8.6711	10.597	27.887	61.351	92.709	148.63	217.81	362.91	485.71	706.32	821.12	1044.6	1420.2	1518.5	1821.8	2022.4	2013.3	2709	3027.1	2944.8	3150.2	3430.1	3623.7	4146.1	5040.5	5306.6	5628.9	5930.2	5713	5738.5	6007.3	5922.4	6122.9	6166.3	6162.4	6159.2	6302.9	6247.1	6344	6411.2
0	0	0	0	12.512	27.224	41.216	48.203	64.298	74.904	90.798	99.529	121.49	108.13	143.18	158.86	173.79	181.46	197.29	228.38	268.95	333.54	361.21	453.32	515.77	599.51	663.11	791.55	910.01	1048.1	1211.7	1366	1540	1733.6	1929.1	2118.2	2333.7	2466.9	2734.2	2877.4	3013.5	3095.9	3288.8	3472.9	3488.3	3614.5	3677.2	3747	3773.4	3834.8
0	0	0	3.5011	5.5876	20.799	24.859	38.343	56.252	43.351	59.057	70.856	101.27	103.75	148.67	186.99	238.97	303.11	383.32	487.19	622.2	792.78	997.87	1127.8	1326.7	1593.7	1914.8	2235.2	2449.6	2652.6	3009.1	3348.4	3769.4	4033.6	4073.7	4523.1	4798.8	4956	5230.6	5448.7	5462.2	5656.6	5753.3	5943.4	6028.1	5941.1	6136.3	6174.6	5965.8	5893.9
0	0.035443	0	12.077	20.461	12.774	15.503	20.54	15.431	45.526	37.844	55.247	105.11	153.08	227.15	249.31	339.96	481.41	729.01	940.67	1214	1514.8	1803.1	2225.8	2629.9	3142.9	3489.7	3976.9	4448.2	4988.8	5438.6	6120.6	6730.6	7173.6	7639.6	8122.4	8501.2	9253.6	9622.7	10012	10446	10701	10475	10741	11059	11150	11255	12246	12097	12084
0	0	0	6.339	7.8415	15.589	21.368	10.837	11.246	17.502	49.075	79.183	147.09	218.71	335.38	451.72	627.05	848.96	1048	1257.3	1466.3	1664.9	1851.9	2019.8	2164.1	2307.3	2506.9	2648	2780.5	3009.9	3063.2	3180.7	3402.4	3564.9	3692.3	3832.9	3881.3	4080.8	4161.6	4220.2	4149.6	4321.9	4373.4	4473.9	4529	4518.7	4665.6	4623.7	4643.3	4614.4
0	0	0	11.44	12.819	12.53	3.4581	14.024	11.551	28.482	5.1845	11.689	5.4108	18.447	36.27	71.849	148.16	280.54	452.51	713.48	910.98	1276.2	1485.3	1846.2	2542.5	2666.4	3352.9	3812.4	4416.7	4754.7	4583.9	4962.5	5483.1	5621	6086.5	6380.9	6877.5	7149.2	7530.1	7784.5	8080.9	8376.8	8652.5	8849.9	9069.3	9307.3	9451.7	9589	9978.2	10043
0	0	0	2.624	16.363	9.5785	10.228	8.9567	24.057	22.896	31.95	58.347	82.064	110.13	166.96	225.65	307.95	423.07	560.68	704.91	834.01	991.07	1141.2	1278.8	1452.4	1574.6	1721.5	1869.9	1987.5	2001.7	2189.9	2257	2320.4	2401.8	2509.4	2511.6	2628.2	2676.6	2652.9	2653.7	2713.3	2692.4	2782.3	2798.3	2789.4	2843.1	2853.3	2945.6	2927.8	2935
0	0	0	6.1372	11.876	2.6262	9.8638	15.327	15.69	10.534	20.268	8.6569	14.911	24.638	28.888	46.081	61.323	70.565	107.29	163.8	237.33	346.38	485.54	575.89	772.89	923.78	1022.4	1165	1281	1449.7	1536.2	1711.3	1824.1	1974.7	2113.5	2234.2	2339.5	2423.4	2456.1	2466.2	2521.2	2591.6	2688.3	2712	2789	2811.9	2817.4	2852.7	2855.3	2920.3
0	0	0	13.708	5.5796	19.825	52.313	50.618	75.474	69.243	105.85	134.28	191.39	293.03	442.69	649.26	960.69	1360.4	1660.2	2152.9	2767.1	3192	3739	4289.2	5093.9	5536.1	6170.6	6759.7	7494.6	8192.7	9034.8	9496.1	10131	10742	11011	11670	12144	12664	13258	13238	13490	13701	13344	14189	14134	14084	14122	14343	14474	14271
0	0	0	11.251	17.261	2.0056	22.956	29.786	40.777	38.11	45.294	60.864	77.276	110.3	154.51	210.76	284.71	439.46	586.63	733.17	901.05	1073.7	1270	1537.1	1757.4	2022	2295.2	2521.6	2780.1	2895.7	3182	3373.3	3741.7	3873.7	4272.7	4404.1	4598.1	4852.9	5240.8	5093.4	5228.2	5438.5	5548.9	5684.1	5679.9	5965.8	6031.1	6113.4	6187.1	6147.5
0	0	6.7543	12.113	0	17.144	17.228	28.692	34.143	30.413	27.859	27.581	42.717	86.83	133.25	191.6	270.5	365.82	524.67	690.47	921.79	1204.5	1551.5	1729.9	2148.7	2567.1	3008.4	3538.1	4049.5	4500.8	5020.2	5528.6	6122.6	6490.3	6950.8	7071.1	7509.4	7852.4	8296.8	8045.3	8452.7	8765.6	8824.3	8978.3	9274.7	9356	9336.3	9435.8	9424.6	9708.1
0	0	0	9.6758	7.8603	23.809	29.643	55.213	86.161	139.29	214.12	253.55	351.97	466.35	584.79	700.72	812.45	1069	1384.4	1401.4	1673.7	2073.4	2057.6	2280.3	2902.6	3114.7	3371.8	3844.5	3614.4	3618.3	4349.8	4080.9	4208.6	4508.3	4599.7	4785.8	4985.2	5329.1	5377.1	5428.6	5483.3	5518.7	5557.8	5682.1	5643	5637.4	5743.4	5608.8	5738.5	5749.6
0	0	0	10.003	7.7607	7.5468	12.888	11.04	9.3393	20.696	48.254	103.31	214.79	383.99	530.58	726.32	1069.9	1415.1	1809.7	2278.9	2622.4	3092.6	3574.1	4051.5	4527.7	5108.3	5449.8	5873.6	6534.9	6969.7	7310.3	8020.1	8195.7	8657.3	9234.4	9706.7	10023	10471	11119	11343	11723	11784	12147	12062	12578	12396	12580	12772	13282	13222
0	0	0	7.8992	11.139	14.871	18.275	10.159	14.251	15.231	22.626	28.51	34.572	56.962	50.727	61.241	89.123	143.53	197.69	268.18	458.11	620.54	630.28	967.95	1198.4	1098.2	1322.6	1536.5	1757.2	2006.5	2236.6	2480.8	2638.9	2904.9	3252.6	3491.3	3735.1	3814.1	4049	4334.4	4349.2	4330.7	4489.5	4649.8	4800.6	4813.1	4780.3	5034.4	5107.2	5276.3
0	0	0	1.2089	6.7722	0	15.201	26.274	70.337	135.8	191.71	303.71	352.63	376.08	449.43	630.3	609.49	672.97	919.85	899.71	1174.3	1351.5	1162.7	1523.1	1516.7	1602.7	2054.4	1955.1	2334.6	2396	2601.1	2337.4	2418	2508.3	2536.4	2648	2696.3	2801.4	2832.9	2852	2771.9	2969.3	3006.8	2998.7	3227.5	3294	3309.1	3335.4	3356.1	3363
0	0	0	18.586	16.278	5.0588	10.444	20.785	23.217	70.171	119.08	240.36	361.86	604.1	804.55	1009.7	1170.6	1348.3	1627.7	1916.2	2322.2	2288.1	2590.8	2832.8	2954.2	3198	3535.8	3934.4	4067.2	4186.7	4626.6	4731.7	5096.3	5209.7	5491.9	5717.4	5873.9	6051.3	6138.5	6179	6471.9	6561.3	5458.9	6753.3	6798.9	6632	6926.4	6687.8	5573	6747
0	0	5.6552	16.767	19.612	11.425	3.4513	18.765	13.93	23.784	19.024	42.2	66.311	84.477	116.03	155.21	216.17	269.04	314.14	376.35	432.25	506.25	568.28	652.47	748.17	867.12	1018.3	1189.5	1407.4	1110.2	1193.7	1213.9	1350.4	1576.2	1831	1897.1	2181.2	2367.4	2495.4	2674.9	2766.2	2836.8	2919.4	3135.6	3236.4	3202.7	3319.2	3303.9	3311.2	3340.8
0	0	0	0	11.204	41.738	78.987	123.82	151.22	184.07	230.65	265.59	272.36	331.27	361.27	410.35	469.75	572.4	600.68	728.77	775.96	930.96	1012.8	1177.5	1324.9	1485.1	1548	1830.1	1972.2	2116.2	2306.6	2512.8	2744	3058.3	3290.8	3580.9	3762.1	3964.6	4147.8	4379.4	4441.2	4662.6	4724.5	4868.4	4924.6	5031.8	4937.1	4914.1	4976.3	4976.5
0	0	0	9.4549	9.7751	10.153	24.682	18.495	32.117	16.13	27.446	31.301	31.606	34.052	33.272	55.495	112.68	215.17	371.47	543.2	737.23	991.05	1253.7	1567	1833.2	2226.9	2409.1	2898.4	3104.5	3336.1	3812.4	4143.9	4515.6	4816	5008.5	5259.9	5613.4	5876.8	6087	6232.6	6381.6	6402.8	6626.8	6777.6	6795.4	6782.9	6768.5	6744.7	6881.8	7048.7
0	0	0	9.0698	2.3731	8.35	11.184	13.97	17.026	25.817	19.286	24.35	40.131	35.799	38.99	47.776	59.431	80.25	75.45	98.665	144.03	195.53	240.77	321.44	429.58	498.55	623.23	737.48	841.27	959.98	1308.9	1241	1437	1555	1715.8	1845.9	2042.2	2118.8	2296.9	2384.8	2537.3	2642.3	2709.1	2769.2	2896.3	2968.8	2995.7	3034.1	3063.7	3185.4
0	0	0	4.9546	16.072	15.226	24.359	12.383	9.6218	6.7544	4.5454	0.15445	0	4.8275	12.396	20.566	34.82	38.789	55.116	122.07	182.51	290.84	407.57	553.12	775.62	963.93	1240.9	1542	1808.8	1945.9	2402.8	2577.5	2899.2	3193.4	3523.2	3876.8	4234	4416.7	4737.4	4919.9	5086.7	5317.5	5313.3	5372	5427	5527.4	5556.1	5451.9	5429.5	5464.6
0	0	0	10.746	8.8465	18.668	24.871	15.509	25.642	22.978	26.228	37.538	25.982	32.269	27.927	30.049	35.854	64.896	91.468	126.25	212.41	281.67	373.07	471.77	571.16	687.72	800.7	943.12	1023.7	1144.4	1276.2	1394	1544.7	1705.6	1826.1	1945.1	1958	2095.5	2191.9	2171.9	2240.6	2270.4	2290.7	2244.7	2282	2247.5	2328	2326.6	2322.8	2408.6
0	0	0	1.3585	8.8037	13.005	6.7923	12.23	21.41	33.909	30.198	41.653	44.698	48.456	47.347	79.047	124.44	233.97	350.82	484.85	627.59	819.38	1032.6	1250.3	1478	1811	2059.4	2282.9	2430.4	2790.5	2953.2	2986.4	3297.9	3467.8	3672	3866.3	3976.9	4198.3	4369.1	4403.5	4630	4744.2	4847.8	4897.6	5024	5095.7	5394.4	5447.8	5425	5535.7
0	0	0	0	12.593	7.4297	11.888	15.429	15.764	24.614	48.946	102.65	185.45	293.85	431.96	582.67	744.45	959.84	1065.4	1310.6	1499.4	1640	1821.5	1985	2180.1	2376.3	2580.6	2891.1	2975.6	3189	3315.9	3371.4	3531.7	3670.6	3779.2	3827.4	3910.8	4060.5	4097.8	4263.9	4322.6	4354.3	4472.8	4429.5	4479.2	4463.3	4510.9	4534.8	4547.9	4556
0	0	0	10.961	5.5332	2.1662	1.881	5.557	49.616	91.822	113.81	147.11	187.93	221.55	305.71	397.61	513.05	639.92	876.26	1097.4	1311	1519.7	1839.8	2055.4	2321.9	2504.3	2762.2	2966.1	3275.3	3543.9	3685.4	3946.7	4002.9	4252.6	4473.6	4800.6	4967	5177.7	5450.2	5575.9	5692.8	5643.4	5794.8	5805.7	5945.9	5973	5988.3	5999.6	6188.1	6199.8
0	0	0	5.8989	5.3171	15.561	14.545	19.551	22.83	21.344	22.768	20.669	23.356	21.691	25.379	22.462	20.213	30.99	45.156	70.303	105.8	150.54	231.66	323.65	484.95	610.06	752.64	929.47	1128.2	1327.4	1521.6	1696.7	1911.7	2126.9	2350.3	2536.9	2694.7	2917	3150.9	3261.9	3428.6	3487.4	3719.5	3888.5	3980.3	4079	4173.7	4127.4	4199.2	4231.6
0	4.5463	0	6.8917	14.013	3.9818	0	20.83	46.626	90.188	172.38	256.42	381.97	517.44	681.05	891.63	1300.1	1483.4	1803.8	2026.7	2669.7	3008.3	3104.5	3738.9	4303.3	4794	4963	5105	5525.9	5867.7	5982.3	6111.2	6649.1	6950.7	7328.9	7675.2	7921.2	7937.4	8426.6	8451	8831.8	9059.2	8822.9	8967.4	9214	9283.4	9438.7	9480.9	9665.4	9682.5
0	0	0	12.636	19.836	14.763	14.774	12.607	27.307	26.99	19.188	23.046	67.217	134.55	217.8	335.45	546.31	790.06	1092.9	1476.5	1935.9	2410.9	2910	3474.9	3997.1	4495.5	5017.1	5405.7	6071.9	6415.1	7050.9	7612.5	8261.5	8670.1	9037.3	9797.6	10453	10565	11066	11506	9958.8	10422	10578	10706	11110	10963	10938	10698	10724	10990
0	0	0	5.5989	16.872	19.314	16.674	26.934	30.945	34.043	32.912	37.271	42.221	73.551	140.59	228.03	349.71	498.06	636.84	847.4	1038.2	1277.8	1559.3	1848.6	2150.3	2356	2583	2826.8	3031.6	3343.6	3675	3822.8	3995.9	4248.1	4498.7	4858.4	5048.9	5174.2	5427.3	5567.1	5742.1	5981	6126.1	6221	6350.9	6419.2	6609.3	6622.9	6714.9	6836.2
0	0	0	16.693	11.508	22.488	21.534	15.357	34.03	43.949	123.24	179.88	241.52	470.31	649.87	814.72	1080.7	1347.5	1725.5	2033.1	2293.9	2712.5	3277.4	3609.4	3969.9	4350.7	4780.5	5318.5	5592.7	6002.2	6472.7	6368.6	7088.1	6953.9	7708.2	7834.9	8199.2	8486.8	9261.9	7816.2	7790.5	7960	8018	8074.5	8331.1	8282	8422.6	8486.7	8490.8	8501.1
0	0	0	14.535	12.167	15.452	16.076	20.75	28.899	47.401	85.119	121.81	201.47	291.55	384.36	472.84	574.95	725.85	851.58	1090.9	1327.6	1523.8	1763.4	1917.4	2329	2495.2	2821.6	3054.5	3573.7	3676.6	4539.1	4174.3	4730.1	4961.1	5318.5	5504.9	5783.4	5955.3	6205.9	6378	6577.3	6650.1	6875.7	6965.9	7120.3	7209.6	7321.3	7416.6	7411.9	7555.5
0	0	0	0	0.10923	34.192	42.591	59.618	58.702	66.876	60.72	60.929	67.828	79.121	67.474	63.658	80.026	101.37	156.73	234.83	344.63	489.38	713.3	870.32	1147.6	1501.3	1786.7	2147.5	2597.5	2949.6	3369	3930.7	4168.2	4740.3	5226.8	5537.3	5939.3	6206.1	6584	6678.7	7018.2	7312.3	7685.3	8202.2	8044.8	8000.2	8374.3	8477	8496.8	8790.8
0	0	0	3.8832	7.2798	14.575	18.034	21.063	10.462	16.099	0.57054	4.591	0	8.5999	11.627	18.152	39.628	54.801	77.477	139.14	200.8	302.49	431.97	577.1	701.96	806.24	949.51	1134.9	1250.4	1481.1	1679.2	1966.5	2220.2	2477.8	2767.7	3124.3	3300.4	3613.2	3854.3	4032.2	4352.4	4426.3	4556.5	4665	4812	5028.6	5119.7	5238.9	5173.7	5319.2
0	0	0	13.113	15.737	25.023	21.498	47.343	51.839	83.555	148.17	255.36	439.63	642.4	980.57	1315.7	1626.5	2038.4	2398.2	2840.2	3313.8	3628.2	4104.8	4596.2	4922.3	5350.1	5707.7	6302.7	6490.4	6605.4	6993.6	7318.1	7738.1	7963.2	8211.4	8473.7	8750.8	8992.3	8958.3	9274.5	9552.6	9666.1	9544.3	9636.2	9813.2	9818.2	10073	10062	10245	10270
0	0	0	7.0462	5.3273	8.2041	7.9129	9.2707	21.457	23.768	46.618	86.753	113.92	176.12	246.06	360.81	455.39	583.11	690.54	838.64	975.09	1070.3	1348	1127.3	1222.2	1411.2	1775.3	2039.9	1616.1	1771	2405.8	2326.1	2451.7	2612	2788.9	2978.4	3170.7	3295.8	3495.7	3631.2	3755.9	3831.1	3916.8	4035	4258.5	4356	4417.2	4348.4	4445.8	4587.4
0	0	0	2.569	3.8126	18.544	15.547	20.752	8.757	19.026	25.867	34.806	47.113	59.747	96.594	122.12	186.81	260.13	337.35	460.52	589.64	719.52	961.66	1143.1	1332.1	1532	1791.4	2090.2	2295.8	2600.4	2645.9	2917.1	3261.8	3490.2	3754.2	3919.8	4201.7	4327.1	4481.4	4894.8	5021.1	5108.6	5242.1	4604	4679	4915.4	4938.2	4918.9	5000.4	4861.5
0	0	0	7.6747	13.393	15.731	24.999	31.314	40.44	43.198	48.77	75.89	78.304	104.66	108.92	170.16	281.37	413.08	555.15	722.52	835.52	1030.1	1316.8	1533.8	1777.2	2000.4	2281.7	2443.7	2648.2	2787.2	2983.4	3127	3406.9	3743.5	3840.9	4120.7	4248.6	4428.9	4548	4701	4776.9	4960.7	5185.5	5156.9	5324.3	5234.3	5225.4	5384.7	5287.3	5362.7
0	0	0	21.988	8.8848	18.081	34.79	42.769	47.28	34.768	70.351	60.338	81.483	106.92	117.56	149.11	220.56	244.4	304.14	379.63	445.62	521.54	699.41	805.78	994.32	1166.3	1499.3	1591	1517.3	2103.1	2352.4	2473	3131	3212.2	3594	3917	4165.8	4190	4651.2	4659.7	5131.6	5628.5	5866.6	5907.1	6420.8	6585.6	6613.4	6914.7	6532.2	7308
0	0	0	7.6404	9.2827	17.845	23.734	27.183	34.54	37.09	37.88	54.841	62.73	82.032	118.94	189.87	265.74	408.08	587.05	732.48	891.2	1166.7	1326.3	1540	1797.7	2131.8	2420	2692.8	2903.7	3203.7	3485.8	3803.1	4086.5	4399.4	4795.4	5288	5363.1	5617	5819.4	6135.6	6287.2	6501.2	6714.1	6783.7	6983	6967.7	7057.9	7274.4	7234.8	7458.2
0	0	0	28.117	22.568	22.735	6.5944	35.658	36.511	50.08	38.813	54.201	103.77	174.25	328.67	531.26	740.92	1047.9	1344.9	1630.4	1866.4	2248.2	2448.1	2803.4	3117.4	3532.5	3750.1	4177.1	4457.8	4733.8	5112.4	5194.4	5491.6	5495.3	5775.4	6112.6	6200.9	6418.7	6656.7	6909.9	7287.8	7352.4	7255	7463.9	7461.3	7410.8	8000.9	8046.2	7945.5	8019.1
0	0	3.0623	11.142	16.056	12.116	13.889	18.166	22.335	23.742	21.796	20.053	29.694	26.023	10.475	16.044	27.638	81.159	116.43	217.03	352.66	496.59	692.55	980.22	1238.3	1589.9	1919	2251	2688.6	3026.8	3517.9	4106.2	4417.3	4923.3	5200.5	5825.9	6213.8	6553.4	6935.5	7085.3	7169.6	7325.3	7751.6	7790	7750.3	7851.7	7917.1	8044.5	8115.6	8350.6
0	0	0	10.274	15.401	30.093	25.624	35.205	32.914	71.813	104.37	196.78	271.62	365.09	471.54	561.42	638.7	779.83	889.44	1015.2	1188.2	1338.5	1624.3	1886.7	2217.4	2335.3	2691.1	2968.6	3288.8	3624	4032.6	4372.3	4661.4	5048.7	5308.9	5739.6	5971.5	6251.6	6502.1	6707.2	6865.7	7078.5	7214.2	7658	7846.7	7648.1	8002	7843	7705	7597.4
0	0	0	7.8139	9.6392	15.647	16.803	23.973	15.215	33.718	34.623	45.934	62.887	85.849	119.49	141.11	182.43	202.01	233.03	313.95	382.57	452.54	561.97	690.41	849.19	1015.9	1208.7	1392.4	1586.3	1829.2	2072.2	2278	2567.5	2670.6	2992	3217.9	3415	3585	3652.6	3919.5	4211.3	4245.8	4268.8	4411.2	4367.1	4571.1	4592.9	4719.4	4905	4919.9
0	7.8095	1.7987	0	0	7.0026	13.669	27.604	18.015	35.591	24.709	32.974	34.069	27.925	12.134	13.716	24.045	41.958	93.365	165.33	243.81	339.89	475.97	587.82	718.66	848.64	1042.5	1218.7	1329.9	1442.8	1584.9	1797.6	1995.3	2083.8	2245.1	2435.2	2464	2514.8	2648.1	2685.8	2872.3	2830.7	3021.8	2927.1	3003.4	3044.3	3086.4	3150.5	3088.3	3196.4
0	5.7166	8.3752	11.275	0	0	3.7935	32.544	37.045	38.656	56.218	60.671	73.249	108.22	158.47	237.08	359.71	429.2	618.31	758.02	960.92	1223.5	1456.9	1704.3	2135.5	2429.6	2811.1	3083.7	3491.1	3898.4	4430.3	5288.9	6015.9	6036.2	6552.9	6918.1	7555.6	7703.2	7962.8	8706.5	9027.5	9292.8	9533.8	9675.8	9986.7	10127	10125	10003	10176	10134
0	0	0	13.452	21.753	9.5224	28.488	38.456	48.26	78.522	137.89	232.54	353.99	509.19	609.84	796.56	919.67	1062.6	1288	1460	1707.9	1940	2257.1	2544.7	2856.5	3192.2	3583.1	3833.2	4243	4470.7	4930.2	5366.1	5635.7	5945.8	6260.3	6568.5	6906.1	7257.6	7790.4	8023.6	8464.7	8406.5	8910.2	9023.1	9412.1	9533	9756.8	9989.9	10076	10344
0	0	0	12.089	13.381	19.533	19.316	30.246	27.928	24.987	24.408	9.7308	20.466	43.27	73.757	86.111	143.72	212.81	282.07	424.17	580.6	761.1	1006.3	1221.8	1459.2	1688.5	1997.9	2363.3	2695.3	3019.6	3339.7	3773.1	4115.1	4446.3	4834	5256.6	5607.3	5933.1	6166	6091.4	6296.3	6555.3	6664.7	6771.8	6909.5	6881.6	7123.9	7155.1	7134.6	7233.5
0	0	0	0	12.505	7.1063	15.049	17.993	22.575	22.634	29.807	29.576	38.093	44.031	77.316	117.28	158.92	198.88	242.4	300.01	350.14	479.65	553.59	626.5	686.72	759.6	726	789.32	919.41	1042.6	1109.1	1179.4	1275.9	1354.5	1480.9	1578.7	1677.3	1807.3	1855.7	1954.7	2013.6	2192.8	2198.2	2248.3	2245.2	2312.7	2359.2	2351.7	2388.5	2429.3
0	0	0	17.197	21.808	19.064	17.037	37.232	50.251	96.414	137.18	202.68	279.27	356.6	494.73	652.3	853.08	1026.7	1229.8	1398.5	1714.8	1802.8	1986.4	2279.7	2477.5	2618.3	2632.7	3176.3	3439.8	3562.2	3852.1	4252.5	4550.1	4726.6	4994.4	5213.1	5580.5	5869.5	5998.4	6151.3	6304.3	6500.6	6599.5	6704.9	6802.1	6866.3	6997.2	6905.4	7051.6	6959.1
0	0	0	0	13.28	10.514	19.231	14.595	21.69	14.583	10.259	22.971	19.036	31.018	67.419	124.07	175.82	263.24	326.27	418.92	488.09	662.69	776.21	912.48	1088.5	1180.9	1342.7	1486.6	1706.4	1871.3	2004.5	2201.2	2371.8	2497.3	2681.7	2815.5	3014.6	3108.7	3226.3	3282.2	3486.9	3662.3	3722.3	3809.8	3896.2	4043	4025.6	4063.9	4068.6	4181.1
0	0	0	16.187	22.52	13.356	42.675	35.63	22.851	36.255	28.601	18.682	59.479	104.9	206.31	332.93	467	709.41	1005.8	1262.3	1566.3	2077.3	2463.2	2937.2	3382.1	3995.1	4434.4	4623.2	4756.9	5180.4	5695.8	5999.7	6245.8	6684.3	7014.3	7716.5	8087.7	8304.4	8669.1	9160	9162	9624.7	9843.5	9994.4	10368	10552	10539	10841	10866	11087
0	0	0	7.7493	16.97	22.612	38.036	31.081	40.458	56.871	131.29	218.85	303.58	466.74	651.65	890.23	1116.3	1382.8	1714.5	2116.4	2424.4	2845.8	3279	3670.3	4012.6	4478.9	4860.5	5266.4	5672.7	5971.1	6253.2	6954.6	7413.6	7761.5	8386.3	8478.2	8966.9	9510.8	9915.3	10147	10430	10589	10730	11048	11431	11382	11290	11563	11704	11504
0	0	1.2577	10.192	21.877	25.155	35.057	34.687	41.686	38.388	32.461	44.78	63.904	61.742	69.162	95.309	136.86	203.88	351.98	505.77	722.11	1014	1369.3	1705.7	2111	2543.8	2967	3441.8	3900.2	4318.9	4842.4	5297.6	5983	6461.7	6897.2	7484.6	8014.8	8397.9	8946.8	8996	9427.1	9268.6	9616	9805.9	9898.9	10087	10394	10861	10809	10897
0	0	0	7.2103	5.4331	13.401	6.3097	9.1038	18.217	18.578	16.834	16.619	22.644	22.566	44.662	73.676	121.24	224.73	237.68	295.52	394.45	477.03	580.39	724.34	1027.5	1151.5	1286	1257.9	1707	1820.2	1700.4	1822.9	1948.1	2181.7	2315	2527	2682.7	2748.8	2919.3	2995.7	3123.4	3129.7	3225.3	3272.5	3311.7	3372.1	3383.4	3402.6	3432.3	3464.4
0	0	0	12.07	20.287	48.753	36.314	50.223	47.19	50.32	41.569	43.622	37.747	61.842	73.816	110.61	156.09	210.38	283.41	426.68	528.78	654.13	840.58	1000.4	1229.7	1480.2	1698.3	1991.2	2250.5	2583.6	2763.4	2788.8	2913.3	3120.6	3405.1	3713.6	3550.5	3952.2	3909.7	4018.8	4189	4246.4	4353.3	4398.3	4504.2	4534.1	4590.2	4641.2	4674.8	4716.4
0	0	0	19.793	19.104	16.291	19.099	16.201	24.371	29.354	24.92	50.302	131.43	228.27	385.58	612.61	791.69	1043	1392.2	1726.8	1838.6	2177.1	2574.4	2748.7	3055.8	3453.8	3645.3	3980.7	4178.4	4294.9	4797.9	4734.5	5011.5	5324.6	5633	6125.3	6312.4	6532.8	6599.7	6920.6	6919	7115.2	7230.1	7321.4	7366.8	7558.5	7650.7	7684	7726.6	7795.5
0	0	0	2.6531	15.388	18.796	11.047	13.432	28.202	66.231	123.9	206.75	332.05	477.24	682.53	931.74	1255.3	1583.1	1903.1	2318.6	2725	3213.1	3640.3	4702.9	4544.2	4926.9	5387.1	5897.6	6484	6811.6	7096.9	7556.8	8121.5	8413.4	8917.5	9061.4	9395.6	9799.3	9992.6	10077	10362	10543	10618	10611	10732	10794	10935	11060	11077	10980
0	0	0	15.508	15.986	21.967	29.327	29.291	37.753	49.73	48.867	42.284	50.246	90.714	143.86	222.13	317.7	480.8	661.54	867.53	1101.8	1359.7	1657.8	1994.9	2352.3	2708.3	3064.5	3433.2	3717.6	3757.6	4349.4	4799.9	5143.2	5658.1	6042.9	6395	6664.4	6937.1	7099.1	7446.7	7523.6	7654.7	8010.5	8056.9	8143.2	8195.1	8301.6	8464.7	8510	8503.6
0	0	0	4.1084	12.252	19.429	37.243	59.427	78.341	105.82	150.12	169.44	222.87	266.01	333.38	419.04	487.07	595.08	745.44	907.63	1075.2	1283.9	1560.9	1854.2	2069.1	2367.2	2604.4	3019.8	3433.5	3713.5	4097	4352.5	4694.3	5033.3	5200.8	5704	6004.1	6054	6312.6	6484.7	6641.8	6969.3	7015.6	7087.8	7098.4	7179.3	7202.5	7325.7	7265.9	7448.5
0	0	0	1.355	21.383	33.76	35.28	36.323	49.759	55.319	43.569	56.53	57.788	64.395	68.438	91.255	131.19	187.75	251.65	320.3	408.42	529.44	663.44	826.07	1018.8	1195.6	1394.4	1554	1710.3	1856	2064.7	2271.7	2493.3	2724.8	2995	3081.8	3303.3	3485.7	3626.9	3829.6	3895.7	4029.9	4143.7	4071.8	4073.5	4152.1	4214.4	4233.2	4335.9	4276.3
0	0	0	29.45	19.56	14.484	20.134	29.21	25.233	31.361	51.942	63.297	75.723	99.091	142.62	187.85	241.61	329.59	471.85	644.33	807.78	1000.4	1246.3	1536.2	1767.7	2226.6	2452.2	2867.9	3301	3642.6	4178.5	4445.6	4777.8	5167.9	5448.1	5663.7	5830.7	6025.1	6337.6	6763.6	7009	7426.3	7578.8	7681	7730.4	7968.2	8015.3	8219.9	8769.9	8673.8
0	0	0	0	3.7211	29.93	19.261	39.933	112.43	194.17	284.97	415.55	518.76	636.76	809.24	946.97	1066.5	1184.2	1283.8	1357.4	1441.9	1491.3	1622.2	1809.4	2042.6	2283.1	2578.6	2867.5	3217.4	3523.8	3810.4	4192.1	4573.6	4966.4	5357.3	5763.4	6103.7	6260.9	6683.7	6936.7	6725.5	7018	7347.3	7405.8	7331.9	7696.1	7648.2	7785.3	7825.5	7653.8
0	0	0	7.5146	25.386	16.003	40.63	58.298	55.07	47.771	31.208	25.482	53.27	101.78	201.27	268.09	427.84	599.22	906.9	1216.4	1251.6	1717	2037.6	2480.1	2966	3155	3431.6	3755.6	4092.5	4780.3	5115.6	5261.2	5498.1	5721	6070.9	6384	6684.9	6893.7	6981.3	7194	6956.3	7045.3	7160.1	7405.9	7429.9	7452.6	7692.8	7591.6	7673.9	7808
0	0	2.444	12.647	2.7923	6.9174	19.109	20.533	32.168	34.714	63.716	121.17	175.1	277.33	359.22	480.98	644.4	802.87	1034.1	1184.6	1412.3	1666.2	1874.7	2160.5	2408.6	2640.3	2853.6	3159.4	3396.5	3618	3893.4	4248.9	4333.6	4648.4	4924	4901.8	5213.3	5377.1	5483.9	5523.7	5819.6	5957.8	6011.7	6042.2	6077	6128.5	6114.9	6440.6	6415.1	6628
0	15.567	0	3.1698	0	0	4.7509	12.939	6.9292	0	9.09	4.7686	19.31	4.9571	17.747	13.432	29.519	30.319	42.364	52.064	69.776	111.66	108.23	201.14	257.7	319.24	452.47	541.39	676.54	801.42	926.22	1096.1	1316.1	1499.5	1633.5	1846.7	1977.3	2139.4	2254.9	2427.2	2607	2726.6	2812.1	2860.7	2940.7	3019.8	3121.7	3185	3242.7	3276.6
0	0	0	8.8367	17.326	21.329	22.218	18.429	18.745	26.906	19.229	22.81	28.681	30.119	61.479	86.851	97.332	146.9	177.22	240.44	312.53	428.95	571.46	719.44	906.2	1061.3	1306.6	1526.7	1777.2	2174.5	2515.8	2690.6	3011.2	3321.2	3727.6	4122.8	4514.7	4869.4	5039.9	5293.8	5417.4	5855.8	5941.6	5902	6177.1	6222.8	6330.6	6316.6	6258	6505.6
0	0	0	10.417	6.2576	5.5063	29.485	19.547	25.108	34.211	23.526	20.659	22.17	25.929	6.1218	12.554	13.675	38.054	110.22	187.89	314.91	445.04	633.66	826.79	1002.9	1341.8	1491.1	1790.3	2136.4	2566.8	2936.6	3166.7	3598	4072.1	4358.1	4821.1	5095.4	5207	5439.4	5651.3	5766.3	6080.5	6201.7	6333.7	6451.6	6531.3	6622.1	6841.4	6938.2	6712.8
0	0	0	6.7354	22.482	5.472	13.628	34.098	47.939	64.61	88.796	149.09	285.4	221.5	265.95	319.06	421.94	496.09	641.65	779.97	919.92	1090.3	1323.9	1520.6	1711.9	1655.3	1825.3	2144	2439.5	2845.1	2754.2	3382.7	3621.9	3937.8	4070.9	4329	4521.7	4679	4516.9	5074.1	5251	5375	5510.6	5545.2	5589.5	5586.2	5650.5	5576.6	5857.9	5835.7
0	0	0	0	15.955	18.197	16.278	13.937	24.655	19.729	22.551	18.822	22.729	45.095	47.035	67.771	77.449	82.96	94.403	107.26	119.63	165.02	201	271.88	309.25	399.85	437.95	555.97	673.3	841.01	925.64	1062.7	1261.6	1327.2	1473.1	1623.8	1773.6	1962.7	2085.4	2229	2268.3	2411.1	2507.1	2576.4	2662.1	2740.7	2915.1	2936.8	2977.2	2989.8
0	0	0	22.271	24.653	23.71	30.158	38.106	45.804	55.256	65.55	104.92	164.35	242.68	326.99	439.66	596.42	727.31	887.63	1055.8	1260.7	1433.6	1758.6	2015.8	2287.6	2659.5	2889.5	3364.2	3756.1	4099	4285.1	4645.3	5034	5431.2	5974.5	6156.9	6607.8	6924.7	7181.8	7447.3	7729.8	7181.6	7551.8	7668.4	7747.2	7641.9	7590.8	7814.2	7816.3	7996.5
0	0	0	0	19.952	19.126	44.327	77.758	158.57	250.47	382.12	546.84	753.04	975.08	1205.9	1394.9	1724.3	1950.7	2156.3	2592.4	3005.3	2863.7	3514.1	3895.6	4328.5	4321.1	5240.9	5681.1	5740.5	5711.2	6024.2	6664.1	7038.8	7301.5	7392.5	7645.4	7837.3	7946.8	7693.2	7797.9	7720.1	7791.4	7916.9	7791.5	7962.3	7995.7	8006.8	7841	7860.8	7750.3
0	0	0	7.2828	4.9927	6.4844	9.5884	10.191	13.058	13.798	14.646	19.276	19.279	26.518	21.774	33.163	30.653	29.27	33.264	35.963	31.012	47.619	88.41	142.96	237.68	352.37	492.99	649.75	787.28	923.18	1092.7	1234	1472.7	1658.9	1819.4	1856.1	2075	2229.4	2319.2	2349	2485.2	2504.5	2591.7	2706.3	2776.2	2813.1	2841.7	2919.6	2955.1	2962.5
0	0	0	5.577	3.258	9.8278	10.534	17.425	13.027	15.712	30.379	34.255	57.155	95.326	123.79	157.17	170.37	275.04	325.96	357.83	443.64	529.24	579.99	657.97	727.14	790.91	910.53	998.48	1033.4	1092.2	1068.5	1121.9	1331.9	1349.9	1482.6	1520.9	1598.5	1657.7	1716.1	1753.2	1846.8	1870.7	1895.6	1854.2	1906	1990.1	1960.1	2040	2036.6	2085.2
0	0	0	6.8315	5.2965	20.146	47.189	53.152	28.422	34.274	58.924	102.43	130.95	209.42	287.23	254.82	471.23	478.39	838.67	1023.7	1060.7	1311.3	1495.1	1921.4	1952.6	2702.9	2449.1	2598.6	2952.1	3764.6	3994.8	3636	3699.9	3848	4100.1	4238.8	4389.1	4461.3	4718.5	4842.4	4836	5021.9	5066.1	5092.4	5118.2	5130.4	5297.6	5261.5	5157.2	5327.8
0	0	0	0	46.081	20.801	26.924	26.924	39.077	51.034	95.836	156.85	224.05	314.66	432.81	599.63	745.91	910.7	1134.5	1276.9	1540.1	1807.3	2135.9	2429.7	2756.3	3157.3	3363.5	3716	3977.3	4333.7	4510.6	4928.7	5270.9	5529.4	5878.2	6263.9	6399.4	6578	6753.1	6948.2	7199.2	7314.8	7515.8	7631.9	7899.2	7897	7792.4	7927.2	7952	8090.1
0	0	0	3.546	17	12.015	16.825	1.4093	16.094	12.564	3.0315	10.447	14.071	0	0	10.484	27.493	84.597	173.35	329.15	492.89	704.51	1052.5	1304.2	1707.3	2010.7	2441.1	2963.7	3441	3906.3	4198.1	4912.6	5280.4	5806.9	6118.4	6595.1	6799.9	7171.4	7442.8	7840.3	7867.7	7750.4	8088.9	8319.5	8301.9	8370.1	8624	8898.5	8966.4	8968.7
0	0	0	12.91	11.644	14.473	15.031	27.348	17.127	33.312	28.48	27.665	44.224	74.922	108.16	141.87	187.8	295.19	426.81	532.06	644.18	837.88	976.11	1247	1424	1684.6	1944.2	2201.9	2591.1	2950.5	3251.3	3783.2	4109.1	4434.7	4768.6	5144.2	5571.9	5872	6220.9	6417.3	6660	6734.7	6865.1	7214.8	7335.1	7487.6	7672.6	7704.9	7582	7800.2
0	0	0	8.6051	20.785	25.021	26.029	23.925	33.949	33.536	29.807	43.417	34.492	40.584	58.336	67.25	112.66	158.28	224.82	311.19	384.24	488.64	581.76	670.54	779.24	874.31	1007.9	1176.8	1344.6	1508.9	1686.2	1930.1	2128.1	2346.2	2579.3	2922.7	3077.9	3438.9	3386.7	3807.4	4047.6	4143.6	4456.2	4582.4	4771	4867.2	4967.6	5125.4	5205.8	5260.8
0	0	0	11.932	7.699	17.621	18.827	10.097	19.823	9.3197	2.835	6.1249	43.824	94.539	192.28	323.15	511.3	701.34	998.38	1248.8	1497.1	1862	2212.2	2822.7	3198.2	3548.2	3968.7	4416.2	4748.7	5247.7	5737	6118.2	6591.5	7040.2	7496.1	8007.5	8485.2	8855.9	9045.3	9322	9526.5	9852.9	9787	10255	10314	10221	10425	10499	10453	10648
0	0	0	0	19.861	6.2814	13.725	12.383	26.989	18.184	22.429	13.98	22.335	7.7729	61.237	116.3	183.24	278.44	390.32	547.99	724.62	964.33	1140.7	1407.8	1645.7	1896.5	2163.4	2506	2775.2	3073	3292.9	3639.4	3952.3	4262.9	4410	4682.8	5033	5418	5477.1	5854.8	6054.7	6021.9	6235.8	6458.9	6342.9	6514.3	6656.9	6638.9	6737	6691.4
0	2.1813	0	2.472	8.046	15.057	11.901	18.91	11.103	6.9572	11.797	7.7367	4.2056	0	1.8159	0	1.8545	0	0	0	0	5.0949	32.967	64.448	107.9	172.4	217.1	315.39	429.09	582.57	730.55	892.22	1098.9	1306.6	1434.2	1665.9	1893.1	2110.5	2297.1	2546.4	2714.7	2876.7	2983.2	3218.2	3295.1	3342.4	3406.8	3453.6	3680.2	3531.4
0	0	0	5.0755	13.914	23.01	17.475	41.906	16.311	87.62	129.4	224.9	330.33	441.92	620.77	815.79	1024.6	1236	1457.2	1671.4	1916.6	2091.1	2355.7	2560.8	2798.1	3055.4	3315	3532.2	3861.8	3970.4	4267.1	4187.1	4425.2	4741.6	4927.9	5132	5134.8	5519.9	5596.3	5721.4	5872.9	5858.4	5981.5	6039.5	6150	6175.1	6049.5	6136.3	6321.6	6361.5
0	0	0	0	14.681	13.616	24.16	18.748	19.252	43.013	77.778	145.24	281.74	437.05	540.89	846.45	921.14	1175.5	1496.9	1613.4	1709	2475.9	2376.4	2541.8	2816.1	2830.2	3315.1	3428.7	3760.3	4356.3	4701.8	4618.7	4870.1	4912	5233.3	5473.9	5591.2	5742.4	5768.1	5901.9	6073.4	6278.4	6421.3	6453.2	6517.9	6478.7	6479.3	6503.4	6614.8	6641.5
0	0	0	14.853	24.181	22.394	13.956	3.9745	3.3799	15.306	2.2219	9.4986	15.237	23.683	34.11	98.197	151.67	229.72	329.14	487.86	628.19	768.94	937.03	1138.7	1279.3	1588.4	1681	1975.8	2120.5	2410.9	2629	2839.6	2948.2	3214.8	3436	3688.2	3928.3	4083.5	4231.4	4491.4	4664.7	4793.5	4910.2	4872.5	4989.4	4993.6	5092.2	5254.4	5304.4	5280.1
0	0	0	13.078	18.72	13.323	26.571	30.934	30.879	0	10.438	24.861	40.113	86.84	129.3	190.51	231.14	296.38	338.66	401.77	483.09	541.96	672.89	699.43	869.61	1052.9	1036.5	1225.2	1334.5	1674.8	1856.9	2017.4	2319	2492.4	2727.5	2875.5	3123.7	3357.4	3579.5	3570.5	3761.3	3907.3	4063.2	4265.2	4241.5	4244.3	4268.3	4475.3	4496.5	4517.4
0	10.561	15.458	30.472	19.44	11.717	0	0	15.95	31.77	50.081	47.708	114.56	136.84	189.75	229.17	283.31	331.3	448.01	525.5	631.79	822.5	965.7	1105.6	1221.1	1353.8	1578.5	1700.3	1846.7	2041.2	2236.9	2366.3	2463.2	2582	2640.4	2546.1	2587.8	2651	2720.4	2985.8	2989.7	2966	3093.2	2989.8	3312.1	3367.3	3456.2	3452.8	3481.4	3485
0	0	0	14.475	43.904	23.423	13.039	14.508	30.244	19.815	17.618	13.817	24.47	26.926	20.636	26.962	27.437	32.243	39.459	56.444	60.38	88.304	84.752	105.9	102.92	160.92	173.17	196.68	209.68	223.32	251.9	264.78	310.77	358.04	411.14	521.37	629.79	744.55	834.75	965	1135.4	1185.2	1305.5	1469.1	1520.8	1565.5	1677.1	1668.2	1715.1	1804.5
0	7.723	0	9.658	0.00095308	3.6766	0	1.8042	7.5505	0	17.763	19.847	31.769	55.936	91.051	147.16	222.12	311.39	439.32	590.03	825.16	1060.9	1143.3	1599.6	1853.7	2131.7	2326.1	2594.8	2840.1	3166.9	3358.1	3652.5	3876.4	4069	4187.8	4327.6	4379.7	4504.3	4596.5	4585.5	4774.1	4966.3	4965.6	5039.7	5069.9	4967.4	5058.9	5119.1	5235.2	5246.9
0	0	0	15.818	22.789	28.341	16.325	44.275	36.154	28.17	47.681	80.872	109.43	132.3	159.77	218.49	266.13	313.86	359.57	423.42	511.06	583.54	627.42	723.13	811.81	989.55	1118.9	1327.1	1548.6	1708.9	1955.3	2104.8	2324.4	2482.6	2703.9	3140.5	3344.5	3528.4	3723.3	3970.9	4049.8	3232	3353.3	3528.7	3676.8	3726.1	3807.3	3868.6	3899.9	4027
0	0	0	10.416	9.5326	16.701	9.603	16.991	24.028	16.996	11.769	6.9909	21.281	18.39	38.274	55.008	100.81	166.22	307.22	427.92	584.39	755.88	992.3	1228.4	1493.3	1740.2	1964.7	2276.5	2524.3	2661.1	2870.1	3192.8	3292.2	3542.9	3649.5	3874.1	4044.2	4214.5	4406.9	4443.9	4630.6	4657.2	4680.5	4728.5	4849.8	4912.8	5096.9	5094.8	5033.8	5097.2
0	0	0	11.644	9.6221	0	11.603	21.465	49.035	110.02	193.77	335.9	504.08	768.4	1058.4	1384.1	1698.5	2078.9	2509.7	3035.1	3408.2	3870.6	4364.1	5337.4	5755.1	6118.2	6508.4	7332.3	7359.6	8277.3	8215.9	8410.1	8968	9115	9594.3	10021	10509	10854	11108	11433	11902	11830	12144	12414	12123	12293	12368	12766	12740	12794
0	0	0	10.749	7.0897	4.1259	2.0807	0	1.191	8.4822	0	0	0	0	7.5722	14.544	0	6.732	7.1111	32.356	44.306	72.002	107.46	151.43	228.88	277.56	381.16	512.35	588.33	766.81	957.28	1057	1135.2	1406.8	1448.7	1774.7	2010.3	2210.2	2356.6	2558.6	2688.2	2793.3	2933.2	2995.1	3159.5	3110.3	3210.2	3083.1	3185.8	3188.5
0	0	0	1.4504	15.93	20.456	29.095	16.18	29.129	30.162	15.812	28.692	20.469	26.224	32.664	54.595	65.349	100.55	115.92	168.15	203.27	224.9	247.89	276.32	335.23	352.66	424.09	466.74	569.68	705.69	845.68	906.05	1032.9	1250.5	1473	1744.6	2044.7	2259.9	2536.7	2686.3	2884.6	3013.9	3085.7	3213.7	3376.3	3530.4	3585.5	3524.6	3454.9	3640.7
0	5.4517	0	1.1148	3.3134	8.6167	11.087	14.964	34.354	46.907	51.426	75.418	111.81	144.41	203.64	289.35	408.86	548.75	683.64	808.62	966.21	1127.9	1340.8	1574.4	1761.3	2051.8	2370.8	2630.1	2902.2	3194.5	3566.3	3947.5	4268.4	4765.5	5102	5241	5819	5953	6331.6	6612.9	6768.5	7088.3	7238	7389.9	7300.5	7622.9	7705.6	7897.4	7884.5	8133.6
0	0	0	0	23.99	8.4449	19.695	13.456	20.21	18.134	9.2827	23.452	19.239	20.438	48.787	58.051	86.138	96.339	120.32	141.44	204.81	248.8	370.95	436.75	506.93	650.46	733.17	791.26	1011.6	1193.6	1118.3	1394.3	1444	1804.2	1783.5	2101.3	2210	2509.7	2642.5	3014.1	3124.8	3182.8	3377.5	3361	3508	3501.5	3865.9	3676.1	3673.6	3713.8
0	0	0	1.2089	12.18	5.2391	10.721	18.664	18.519	17.084	14.179	30.545	17.8	30.457	53.299	95.237	143.98	268	330.46	626.5	789.76	1037.1	1307.6	1637.9	2225.8	2404.6	2814.5	3367.6	3707.7	4396.1	4607.7	5210.5	5596.7	6099.6	6641.2	7112.2	7635.2	7804.4	8470	8784.8	9277.6	9422.1	9916.3	10207	10457	10674	10845	11256	11309	11536
0	0	0	15.328	13.347	19.008	23.148	18.439	22.346	15.141	13.353	19.598	33.223	23.411	20.228	22.544	38.277	59.276	60.754	73.237	79.15	94.918	88.254	118.84	131.2	178.22	171.37	158.95	244.21	287.58	415.37	360.45	466.94	552.89	681.47	769.1	947.16	1042.7	1202.9	1194.6	1300.8	1328.2	1380.7	1421.2	1544.5	1598	1638.8	1674.7	1797.1	1820.2
0	0	0	9.7345	12.775	11.665	13.263	21.598	29.646	53.244	85.885	125.45	206.7	286.23	360.45	533.35	683.82	926.48	1225.1	1568.9	1942.4	2377.2	2726.4	3175.6	3588.8	4131	4544.4	4891.9	5567	6062.6	6411.4	6676.3	7395.7	7658.2	8226.8	8354.2	8626.5	8925.9	8999	9085	9582.1	9607.4	9725.2	9933.7	9941.5	10051	10226	10259	10448	10338
0	0	0	16.599	23.594	26.292	28.09	39.432	20.29	50.33	80.96	76.478	174.16	297.5	458	697	951.39	1292.3	1653.6	2482.5	2961	3592.3	3963.1	3504.5	5195	5855.2	6209.3	6122.7	6238.3	7171.2	7762	8074.5	8632	9402.9	9784.4	10468	10626	11348	11874	12224	12706	12956	13037	13697	13635	13747	13926	14017	14387	14175
0	0	0	14.307	14.139	14.66	11.834	19.258	17.549	18.629	26.67	34.183	82.145	151.58	220.86	329.5	467.52	620.23	814.47	1028.3	1212.1	1454.2	1717	1993.8	2346.3	2678.5	3009.9	3412.6	3676.6	3970.4	4222	4559.7	4799.3	5076.4	5428.6	5515.1	5713.7	5840.1	6053.7	6043.8	6124.3	6261.8	6094.6	6290.9	6281	6375.7	6396.2	6436.5	6252.9	6330.8
0	0	0	17.467	15.71	21.043	35.58	50.52	67.098	84.628	113.94	156.97	183.36	249.59	269.77	441.92	496.03	672.99	836.01	976.78	951.43	1365.2	1328.4	1641.4	1793.7	2138.1	2172.5	2451.4	2425.4	2558.4	2766.8	2726.9	2865.4	2970.8	3103.8	3279.7	3274.6	3346.9	3389.8	3479.4	3630.3	3566.1	3773.8	3725.1	3731.9	3752.3	3814.7	3842.1	3838.7	3969.4
0	0	0	17.769	12.273	18.579	26.39	41.9	33.058	42.798	33.032	53.45	101.02	176.69	302.69	466.99	752.39	1014.5	1321.6	1701.8	2060.5	2407.2	2985.4	3501.4	3909	4135	4518.7	5006.4	5372.2	6220.7	6278.8	6217.2	7668.1	8119.1	8855.6	9169.1	9791.8	10291	10867	10987	11598	11824	12169	12324	12668	13025	13050	13324	13364	13314
0	0	0	15.873	18.702	11.952	28.366	20.502	23.083	32.809	26.916	33.329	38.371	55.25	39.141	34.097	27.17	15.537	69.501	112.25	137.21	202.57	224.27	333.85	385.18	515.2	543.06	754.87	827.89	1141.3	1340	1343.9	1434	1730.3	1847.7	2289.9	2328.7	2538.3	2622.9	2925.1	3152.2	3310.8	3496.8	3534.3	3691.7	3572.4	3282.9	3367.5	3379.6	3372.2
0	0.13216	0	5.0775	7.9419	9.8654	13.312	23.452	28.19	26.41	24.603	34.278	46.009	47.801	95.246	182.98	316.2	503.51	719.85	981.56	1219.6	1514.5	1886.7	2286.2	2612.9	3026.2	3485.6	4024.8	4584.5	4980.6	5454	6172.9	6647.1	7267.8	7854.8	8423	8822.9	9677.9	9864.7	10225	10706	11152	11416	11617	11831	12159	12519	12267	12340	12373
0	0	0	5.0924	16.658	27.668	25.025	33.456	30.71	42.13	58.187	108.15	156.92	257.51	389.11	576.77	730.71	937.05	1140.6	1408.6	1689.2	1952.9	2137.2	2349.9	2599.9	2888.4	3043.6	3376.7	3504.9	3913.3	4104.6	4403.4	4500.3	4743.7	5046.1	5242.1	5431.8	5724.1	5995.5	6141.6	6232.2	6505.8	6741.9	6868.9	6883.8	7103.6	7020.8	7292.5	7355.4	7234.2
0	0	0	13.146	17.861	25.661	25.851	23.247	33.721	36.288	74.559	110.92	182.08	240.28	325.45	466.48	552.27	694.22	834.3	979.52	1167.4	1302.1	1417.8	1689.7	1776.3	1995.2	2157.6	2300	2515.9	2723.4	2940.8	3056.3	3362.1	3645.3	3751.6	3965.6	4250.5	4425.9	4768	4823.3	5002.3	5157.9	5243.1	5361.1	5419.2	5481.2	5600.9	5691	5862.3	5894.8
0	3.0046	1.5936	6.1884	14.023	17.491	0	28.01	39.464	0	0	34.309	74.028	35.051	135.52	138.95	267.83	341.28	432.25	483.94	582.12	733.64	827.81	879.74	1008.3	1113.5	1201	1289.1	1442.2	1491.7	1622.9	1728.1	1808.7	1993.9	2079.4	2198.6	2304.8	2288.6	2318.1	2491	2473.6	2524.7	2632.6	2631.3	2666.2	2800.1	2877.1	2896.1	2847.8	2880.1
0	0	0	0	18.002	26.563	28.288	35.36	26.27	13.543	32.648	10.344	21.098	11.812	11.487	7.2271	35.516	89.195	176.22	267.67	402.84	533.85	729.83	930.3	1102.8	1277.1	1544.4	1762.3	1938.4	2184.1	2379.4	2607.9	2671.9	2979.8	3061.5	3430.1	3505.2	3856.4	3892.6	4116.2	4456.6	4355.5	4384.4	4670.6	4780.1	4843.5	4775	5058	4922.6	4761.2
0	0	0	7.0391	15.266	13.07	20.451	13.332	4.7893	18.786	16.699	16.293	12.834	11.839	14.873	18.241	31.018	32.046	74.401	114.86	154.66	185.77	261.05	357.82	464.18	628.99	778.22	921.49	1067.9	1275.8	1486.7	1636.6	1819.2	2022.6	2113.5	2337.2	2464.6	2568.9	2843.8	3048.2	3231.4	3461.4	3484.7	3459.2	3464.9	3604.8	3730.3	3754.9	3868	3411.6
0	0	0	12.167	17.882	10.657	18.247	19.269	15.865	23.61	31.367	44.61	78.088	133.6	190.69	267.02	336.23	426.51	543.7	663.69	838.18	1038.7	1245.5	1484.7	1783.7	2044.6	2159.7	2382	2765.8	3080.8	3298.8	3562.2	3979.3	4299.1	4337	4774.1	4932	4961.7	5288.5	5123.3	5472.9	5352.2	5704.6	5878.5	6028.3	6042	6063.7	6157.4	6210.3	6367.2
0	0	0	6.6195	16.668	19.196	15.222	19.072	18.694	36.244	22.372	23.93	33.364	40.462	45.454	47.348	36.18	61.26	91.765	159.25	226.29	346.6	452.84	639.34	833.58	1072.8	1336	1545.2	1793.5	2086.3	2461.7	2609.9	3028.3	3344.1	3642.3	3869.6	4045.8	4412.3	4705.2	4435.9	5048.5	4684.5	5255	5428.5	5496.1	5613.6	5800.6	5851.9	5812.6	5786
0	0	0	13.112	32.732	0	33.223	26.296	48.247	53.053	74.555	120.75	153.66	177.96	257.75	275.7	341.58	455.36	598.84	759.06	991.28	1243.4	1609.4	1624.1	2291.3	2306.3	2699.2	3168	3531.2	3979.3	4336.3	4759.1	5039.6	6848.7	7317.3	7904.9	6993.6	8853.3	7692.8	8000.9	8469.6	8643.8	8910.4	9139.9	9342.1	9483	9500.7	9777.3	9870.4	9832.4
0	2.1096	0	8.2941	8.2321	3.906	13.197	17.593	20.618	30.661	41.524	49.396	62.737	75.344	122.5	185.23	251.28	275.87	433.87	615.05	795.83	999.53	1202.4	1468.5	1698.6	2011.7	2441.8	2760.5	3103.9	3480.2	3819.1	4224.2	4665.5	4876.5	5290.3	5690.5	5779.2	5846	6386.4	6576.3	6789.5	6906.5	7085.1	7188	7451.9	7391.2	7611.3	7499.8	7789.5	7788.3
0	0	0	8.8482	5.2794	7.1035	9.4669	13.947	15.702	18.022	19.306	28.749	22.173	30.251	41.245	53.762	86.285	87.051	120.55	158.26	218.59	320.02	470.7	624.37	839.03	1081.8	1331.5	1577.4	1892.4	2231.4	3167.1	3707.5	4002.6	4487.5	4008.8	4366.9	4663.4	5044.5	5404.5	5654.5	5773	6054.3	6119.6	6275.6	6454.5	6631.2	6693.7	6737.7	6865.7	6910.6
0	0	0	5.3899	23.658	12.538	21.245	2.823	0.48923	2.3462	0	11.536	0	2.6931	0	8.2368	28.282	15.307	35.941	78.83	135.43	207.77	341.51	471.88	637.36	744.15	920.57	1058.3	1201.9	1509.5	1544	1745.2	1935.2	2106.4	2301.6	2471.4	2570.9	2865.5	3017.7	3227.5	3353	3499.4	3644.9	3733.1	3919.5	3907.1	4031.5	4205.6	4294.1	4282.1
0	0	0	1.4577	0	8.303	11.316	15.488	26.077	26.077	26.915	24.924	35.207	65.449	126.53	216.47	311.24	433.36	556.84	786.11	881.86	1185	1443.9	1656.7	1934.8	2258.6	2493.3	2826.4	3103.3	3289.3	3547.7	3839.7	4122.4	4275.8	4602	4834.5	5104.5	5370.2	5447.3	5736.6	5885.4	6107	6121.6	6346.6	6462.8	6672.4	6780.1	6389.5	6178.7	6281.1
0	0	0	3.2429	8.7887	14.312	10.778	25.617	24.666	42.664	33.449	35.27	41.54	39.5	23.488	20.314	18.639	42.473	75.473	132.61	190.63	311.73	428.09	544.88	650.9	782.02	793.84	939.39	1207.8	1229.7	1412.8	1526	1678.6	1912.3	2092.4	2286.1	2464.4	2629.9	2722.3	2784.4	2951.8	3110.8	3185.3	3225.6	3283	3337.7	3455.1	3489.1	3470.2	3679.6
0	0	0.87449	4.866	14.144	34.495	31.158	42.304	33.014	37.776	49.612	68.627	116.04	197.95	306.93	423.74	560.18	784.94	864.37	1241	1446.6	1858.6	2262.7	2524.5	2850.6	3125.8	3298.4	3870.5	4254.9	4680.7	5156	5433.2	5678.6	6055.2	6412.9	6423.5	6744.4	7064.1	7255.8	6926.8	7682.7	8007.6	7542.8	7654.4	7565.9	8252.6	8605.6	7927	8304.2	8078.8
0	0	0	13.323	11.419	0.097373	28.35	30.672	10.746	26.133	32.012	45.418	56.649	109.16	161.92	296.56	426.07	613.51	849.1	1110.8	1444.1	1789.6	2218.6	2741.3	3240.9	3643.9	4138.3	4616.1	5022.1	5492.8	6266.7	6814.8	7483.4	8095.2	8436.8	9136.6	9551	9983.4	10227	10716	10963	11294	11774	12276	11836	11866	12399	12388	12728	12583
0	3.3	0	6.0428	3.0626	10.284	10.427	15.58	14.628	24.456	15.376	16.746	60.467	140.81	234.3	363.05	561.14	699.69	832.16	1047.2	1256.6	1506	1646.9	1929.3	2133.2	2211.6	2507.6	3041.6	2904.3	3068.4	3351.2	3606.4	4070.3	4277.4	4611.4	4984.5	5256.9	5486.3	5653.3	5856.5	5992.6	6012.4	6146.7	6201.5	6201.1	5730.5	5843.7	5850.9	5916.2	5832.5
0	0	0	13.968	22.326	33.656	1.1596	26.13	18.077	16.866	52.189	38.782	21.008	22.808	21.475	25.885	38.102	81.784	163.62	262.56	377.18	574.73	815.4	1044	1369.6	1735	2039.8	2532.6	2946.1	3548	3992.2	4380	4866	5578.1	6189.7	6682.1	7062.6	7576.4	8042.4	8680.1	8911.3	9316.7	9835.4	9957.3	10380	10541	10570	10777	10430	10594
0	0	0	2.6489	19.072	9.346	17.106	14.129	12.653	10.449	0	24.545	23.36	35.226	49.179	61.684	100.97	119.74	176.82	272.84	292.96	359.95	499.49	593.31	740.76	944.08	965.81	1022.2	1284.4	1336.5	1528.1	1715.3	1848	2081.1	2169.5	2308.2	2379.9	2546.7	2706.2	2805.6	2857.9	2938.4	2988.1	3049.1	3109.7	3064.9	3175	3198.2	3172.9	3241
0	0	0	33.182	15.342	13.153	22.3	4.1756	25.977	50.181	109.31	171.91	241.73	324.68	377.08	478.82	595.76	714.21	798.11	946.21	967.38	1083.4	1221	1320.4	1394.4	1506	1513.8	1552.3	1932.8	1873.1	2006	2095.2	2204.6	2281.9	2461.5	2603	2762.3	3029.4	3264	3305.9	3387.4	3410.7	3468.2	3349.7	3612.1	3820.8	3823	3978.7	4188.8	4235
0	3.3513	0	4.4264	6.4697	6.623	7.4699	6.516	15.657	15.239	28.232	24.761	30.695	42.874	81.676	166.22	272.88	379.94	522.58	716.27	938.9	1159.4	1416	1679.9	1955	2275.2	2598.5	3018.5	3214.6	3452.8	3807	4203.6	4561	4808.5	5041.9	5212.5	5412	5530	5816	6086.4	6237	6402.3	6512.2	6422.7	6989.3	6783.1	7026.5	6971.7	7087	6856.4
0	1.8526	0	7.278	0	9.7937	0	1.547	0	4.8916	29.632	11.78	23.101	25.685	60.23	130.07	242.39	401.5	424.85	880.22	1165.9	1528.8	1935.1	2310.6	2752.4	3273.4	3689	4225.7	4604.8	4832.9	5220.2	5773	6042	6368.2	6624.6	6886.7	7171.4	7308.7	7218.8	7359.9	7859.4	7842.3	7797.8	7876	8042.1	8074.7	8082.4	8129.7	8148	8043.4
0	0	0	12.483	10.788	16.862	19.296	19.04	23.97	12.429	19.211	11.831	18.745	47.005	28.303	37.627	53.781	76.976	128.84	135.82	218.91	239.28	343.49	380.31	443.25	453.61	618.67	672.94	963.92	1042.5	1324	1391.6	1522.7	1654.9	2028.1	2527	2388	2637.1	2953.5	3213.6	3441.7	3633.9	3870.5	4022	4356	4501.6	4718.8	4936.8	4969.3	5034
0	0	0	10.746	27.735	27.703	45.231	26.236	74.887	106.43	162.71	218.87	253.92	318.09	410.58	452.53	537.9	615.66	718.4	914.77	1001.9	1257.9	1397.6	1708.5	2036.4	1955.8	2202.1	2283.7	2629.5	3058.6	3318	3604	3943.7	4119	4200	4305.9	4259.3	4392.7	4605.6	4787.2	4832.2	4885.6	4962.2	4966	4938.4	5112.4	5133.9	5085.2	5180.2	5222.9
0	0	0	16.352	5.0035	16.812	5.2482	13.609	16.105	17.388	11.844	11.952	19.611	43.175	73.454	121.57	170.79	259.43	399.68	523.64	680.02	881.97	1081.3	1308.4	1505.8	1787	2022.2	2299.2	2502.4	2825.3	3148	3516.5	3857.8	4157	4510.7	4989.5	5284.8	5579.3	5754.8	6183.4	6445.1	6525.4	6794.6	7020.4	7275.2	7274.4	7459.2	7351.9	7382.3	7486.5
0	0	0	12.855	13.178	22.736	22.681	28.988	35.131	21.055	42.971	39.589	52.95	56.247	80.055	140.8	224.74	366.43	548.41	814.07	1130.4	1431.3	1797.5	2165	2635.4	3055.8	3622.9	4236.6	4516.9	5031.6	5569.4	6058.4	6721	7092.2	7989.3	8401.3	8897.3	9380.4	9766.6	9929.4	10235	10551	10882	11083	11171	11367	11429	11561	11561	11721
0	0	0	7.2256	25.66	24.09	23.997	35.671	4.7139	8.2838	13.795	22.785	26.486	39.379	63.288	87.524	118.14	147.7	179.3	228.05	258.44	326.77	371.1	421.34	484.01	543.61	607.11	673.77	769.34	858.91	1000.4	1069	1182.9	1257.8	1386.9	1496.1	1610.8	1724.8	1825.4	1944	2067.2	2206.5	2292.9	2349.8	2453.8	2557.2	2640.8	2672.2	2646.7	2756.1
0	0	0	16.407	14.604	22.982	24.593	17.941	44.228	81.038	108.79	164.27	188.75	175.47	236.34	308.23	380.31	445.25	511.02	623.79	698.45	776.79	889.98	1019.5	1147	1419.6	1595.1	1892.4	2140.6	2502.2	2883	3333.1	3864.6	4312.5	4727.6	4984.7	5503.3	5892.9	6177	6479.7	6812.2	7254.8	7372.3	7475.8	7591.4	7920	8047.9	8166.3	8269.4	8399.4
0	0	0	17.811	24.898	18.473	42.85	53.798	94.85	105.92	130.05	169.3	182.36	223.06	239.6	223.21	245.87	293.85	352.25	451.05	531.43	655.06	759.95	1017.3	1316.2	1446.7	1534	1673.4	1993	2318.6	2521.5	2702.8	2818.8	3065.9	3165	3490.6	3698.8	3787.9	3947.9	4167.9	4231.7	4314.6	4420.8	4468.8	4580.2	5206	4668.4	4810.5	4931.3	5016.9
0	0	0	22.818	22.646	17.009	32.836	36.101	61.598	102.41	198.09	297.17	520.33	714.73	978.42	1264.3	1520.1	1788.2	1980.4	2398.1	2696.2	3043.8	3381.3	3747.8	4070.8	4355.3	4722.6	4849.8	5202.4	5427.9	5758.1	6104.2	6510	6707.2	6955.9	7257	7511.5	7730.2	7988.2	8046.2	8270.7	8396.1	8686.1	8732.1	8761.2	8856.3	8897	8963.9	9051.8	9066.5
0	0	0	4.9606	17.104	17.729	14.548	34.238	28.662	39.446	61.208	98.041	159.6	226.66	323.31	468.32	619.16	769.88	1014	1198.7	1400.8	1609	1813	2070.2	2299.6	2553.6	2716.8	2999.4	3294.8	3567.9	3850.5	4153.5	4491.5	4862.3	5072.9	5457.5	5606	5828.4	6120.1	6377.1	6768.2	6791.2	6965.3	7067.5	7168.8	7325.1	7418.9	7497.3	7585.4	7634.3
0	0	0	12.65	3.7064	13.805	11.066	12.526	27.06	42.297	71.352	107.68	182.39	229.16	338.05	405.2	510.85	670.93	759.86	932.34	1032.9	1158.9	1241.5	1467.8	1593.5	1847.4	1935.9	2034.9	2207.6	2342.9	2666.2	2900.7	3118.1	3351.6	3518.3	3570.1	3628.6	3788.8	3849.7	4005.6	4045.1	4060.8	4252.7	4290	4458.9	4503.4	4594.3	4506.9	4425.2	4451.4
0	0	0	1.9268	11.962	7.6451	15.548	26.808	36.905	65.651	102.9	163.14	221.65	310.44	404.02	547.41	657.2	834.71	994.42	1199.3	1411.5	1604.2	1784	1896.8	2102	2293.7	2479.4	2652.5	2758.8	2905.7	3035.2	2999.4	3215.7	3415.5	3425	3492.2	3504.1	3635.8	3673.9	3668.9	3779.4	3720.8	3843.8	3855.7	3842.1	3877.5	3997.3	4023.9	4132.4	4088.2
0	0	0	14.569	20.768	19.721	68.274	69.528	77.204	104.1	107.21	64.921	93.946	107.49	203.18	249.99	286.39	324.97	387.45	399.72	454.47	509.47	584.56	660.44	711.71	930.45	888.04	1028	1088.9	1362.4	1459.2	1617.2	1683.4	1756.8	1909.8	2185.9	2301.3	2530.1	2671	2830	3008.4	3043.4	3069.9	3360.6	3335.6	3391.1	3448.7	3571	3575.6	2982.1
0	0	0	10.324	19.238	22.96	25.877	25.163	32.834	34.053	32.261	42.379	46.46	86.07	141.14	229.67	338.36	449.15	569.78	703.49	804.48	887.28	1051.4	1121.3	1244.2	1214.6	1487.7	1514.2	1625.2	1708	1741.6	1877.4	1887.5	2008.8	2043.4	2095.4	2176.9	2157.8	2228.4	2284.9	2337	2304	2295.5	2283.8	2355.2	2364.2	2404.1	2419.2	2421.8	2451.7
0	0	0	19.382	6.783	21.611	20.629	27.933	31.981	26.252	76.928	134.55	212.73	293.92	453.87	573.33	708.84	844.67	974.79	1057.4	1226	1391.2	1558.5	1860.3	2012.2	2262.4	2474.6	2694.5	2886.5	3043.7	3385.4	3496.9	3843.6	3585.6	4242.1	4456.7	4618.2	5034.3	5183.7	5402.5	5457.1	5480.1	5780.2	5729.6	5732.4	5642.7	5650.3	5761.5	5768.8	5812.6
0	0	0	22.552	12.27	13.35	26.526	36.673	44.015	38.377	40.956	54.074	65.532	62.073	67.196	105.34	155.57	220.36	340.94	459.17	650.84	790.73	994.02	1197	1367.4	1591.1	1773.8	1951.5	2129.3	2223.3	2392.5	2510.1	2697.6	2893.9	3062.8	3105.2	3281.9	3475.7	3610	3798.4	3860.6	4541.1	4687.3	4876.7	4989.6	4125.4	4164.6	4290.7	4289	4348
0	0.030247	0	3.2431	5.815	6.2145	8.9835	13.785	8.9348	1.1481	11.771	14.925	9.0032	2.4048	13.247	20.225	12.395	8.2731	4.7551	21.333	54.103	101.19	131.35	198.66	272.44	358.79	466.08	542.48	672.89	805.13	982.28	1139.5	1277.8	1465.4	1654.8	1844.8	2056.4	2238.5	2506.1	2759.3	2931.7	3136.2	3307.7	3386.1	3652.4	3731.6	3891.8	4049.4	4168.9	4313.2
0	0	0	6.0658	10.933	10.25	11.433	21.042	22.075	29.74	42.769	55.398	90.697	149.51	209.17	308.26	429.89	633.34	749.36	710.94	980.08	1304.9	1440.8	1669.3	1818.9	2010.7	2178.8	2311.6	2474.2	2667.6	2819.9	3079.9	3260.1	3482.3	3706.9	3841.5	3930.6	4248.1	4179.5	4365.6	4579.4	4602.3	4819.8	4743.9	4845.8	5060.3	5236.2	5302.3	5511.7	5427.4
0	0	0	8.6125	15.869	25.84	16.238	25.878	28.967	38.042	37.262	41.462	56.31	55.282	75.832	92.986	120.61	133.57	163.45	202.62	232.02	350.44	484.79	565.49	764.08	949.44	1172	1414.3	1632.4	1873.8	2092.4	2419.4	2671.7	3011.4	3345.7	3757.7	4126.3	4450.3	4575.2	4722.4	5073.7	5158.8	5372.4	5453.8	5525.7	5745.2	5791.4	5833.3	6019.7	5979.5
0	0	0	10.704	19.15	16.339	26.173	32.489	34.972	86.201	171.76	306.8	447.98	564.62	757.94	992.24	1278.5	1510.1	1807.4	2083.1	2383.9	2803	3462.6	3930.2	4375.9	4958.1	5343.5	5398.4	6309.5	6749.9	7423.6	7564	8165	8492.8	8954.9	9424.2	9722.8	10072	10678	10844	8543.4	11352	10883	11542	11940	11966	12202	12046	12037	12060
0	0	0	11.093	23.334	10.878	25.715	29.666	62.125	101.67	181.57	289.31	461.99	640.56	848.83	1103.7	1362.3	1672.6	2003	2424.2	2812.1	3153.6	3551.8	4066.8	4486.5	5026	5419.1	5923.7	6408.6	6791.5	7262.4	7802.1	8097.7	8694.2	9157.7	9313.6	9863.6	10204	10479	10429	10584	10314	10834	11072	11122	11237	11210	11583	11702	11524
0	0	0	0.95991	19.687	17.542	38.659	41.233	56.416	46.859	65.028	127.06	197.43	333.58	434.56	654.87	831.79	1025.9	1263.7	1524.4	1824.8	2210.8	2476.3	2896.9	3183.1	3491.2	3765.9	4158.1	4511.1	4819.6	4950	5438.1	5447.6	5736.3	6009.6	6182.9	6353.6	6584.1	6702	6960.6	6838.4	7008.9	7107.1	6705.5	6778.4	6860.2	6844.9	6943.6	7080.1	6963.9
0	0	0	11.094	5.0931	26.248	31.092	58.889	55.457	73.658	72.607	89.873	102.12	113.6	118.83	175.95	280.76	396.18	498.55	678.92	848.43	1028.5	1278.9	1503.3	1776.1	1995.3	2271.7	2616.9	2792.2	2981.8	3290.4	3454.2	3751.3	4074.3	4308.1	4539.2	4754.2	4835.9	4945.6	5109.9	5300.2	5471	5550.7	5617.7	5692.7	5741.7	5927.2	6068.3	5770.9	5961.3
0	9.3313	0	7.6274	0.036899	10.313	0	3.0202	3.7178	6.6752	29.68	49.176	90.644	126.75	195.13	272.62	365.5	443.31	617.39	760.78	947.26	1054.7	1297.8	1449.8	1688.2	1902.1	2145.5	2451.1	2731	2894.1	3116.3	3369.9	3596.6	3827.6	4095.9	4338.3	4461.1	4621.8	4840.8	4977.4	5156.7	5252.8	5313	5430.6	5478.3	5591	5629.3	5715.2	5777.1	5777.9
0	0	2.4078	16.548	20.168	9.2781	44.55	21.137	41.666	57.67	69.204	87.83	102.03	141.34	169.56	287.32	423.02	608.54	837	1177.7	1425.2	1847.2	2251.3	2533.7	3085.3	3768.7	4152.6	4656	5421.7	5698.1	6481.2	6657.3	7044.5	7790.7	8593.3	9416.2	9876.4	10483	11139	11634	11972	11913	12259	12422	12911	13170	12853	13369	13162	13026
0	0	0	17.183	28.904	28.617	36.453	32.42	33.251	44.649	81.69	119.8	200.19	302.07	402.03	551.3	738.94	938.91	1193.8	1464.4	1761	2122.7	2478	2793.3	3091.3	3586.1	3882.3	4338.1	4600.9	4901.9	5043.2	5443.6	5879.4	6184.9	6298.8	6596.3	6936.5	7105.5	7400.1	7640.3	7767.5	7975.4	8116.1	8349.1	8187.2	8275.2	8464.3	8455.4	8559.8	8589.1
0	0	0	0	11.914	18.361	38.824	57.87	100.52	144.07	201.54	280.41	341.18	425.77	503.73	566.47	659.25	781.21	885.89	1003.9	1197.4	1348.2	1458.2	1650.2	1797.5	1940.5	2117.4	2306.4	2480.7	2593.8	2778.9	2941.1	3083.9	3355.7	3583.4	3757.4	3783.3	4118.5	4081.8	4250.2	4397.3	4570.2	4605.3	4576.9	4724.6	4702.4	4782.3	4895.5	4855.4	5102.7
0	0	0	1.1653	17.431	12.44	12.532	17.664	31.592	28.979	33.369	34.191	24.516	14.716	29.577	37.395	57.67	82.739	101.98	138.25	160.45	234.82	309.85	429.23	536.97	624.22	728.76	819.69	909.04	935.55	976.95	1149.5	1219.5	1456.8	1440.1	1673.7	1758.3	1668.8	1999.3	2099.5	2207.6	2309.9	2371.3	2363.6	2443.3	2648.7	2617.1	2713.8	2743.1	2771.7
0	0	0	1.9735	10.606	11.699	22.477	30.035	25.514	30.313	44.842	47.663	78.898	107.6	196.75	285.45	380.03	534.96	686.94	837.58	1050.5	1262.9	1430.3	1597.6	1758.9	2058.6	2084.1	2400.4	2528.1	2629.9	2839.8	3076	3210	3415.5	3662.3	3862.6	3974	4058.1	4102.1	4186.6	4346.2	4263.4	4404	4541.9	4415.4	4536.4	4471	4604.1	4696.2	4624.6
0	0	0	12.739	13.606	18.164	18.107	16.662	15.698	28.742	37.684	30.152	38.77	40.096	38.182	55.466	78.123	94.196	108	147.21	178.27	241.44	290.81	393.28	473.94	553.13	660.06	838.14	872.69	1110.1	1261.5	1402.6	1498.1	1644.1	1844.9	2001.7	1740.4	2123.2	2233.6	2069.4	2160.2	2228	2299.7	2596.8	2271	2429.2	2502.9	2588.1	2608.2	2612.1
0	0	0	0	17.981	35.183	62.6	98.204	109.43	112.1	130.41	155.88	167.46	204.18	234.33	267.97	320.62	389.92	439.8	535.2	625.57	750.14	863.86	990.41	1081.1	1281.2	1438.3	1635.8	1793.1	2070	2279.2	2489.6	2876.3	3060.5	3287.8	3580.9	3770	4107.2	4273.1	4406.1	4667.1	4829.5	4973.8	5060.3	5045.2	5199.8	5193	5324.2	5434.5	5503.8
0	0	3.1707	12.61	15.319	0	6.6327	7.0557	15.874	16.773	4.4249	16.282	21.043	16.415	19.9	24.01	26.475	55.478	96.046	180.03	294.81	468.98	603.56	796.98	1034.6	1306.7	1578.1	1872.4	2133.8	2352.4	2683.2	2971	3313.8	3630.3	3903.2	4089.9	4297.1	4566.9	4854.8	5136.7	5225.1	5225.1	5572.9	5764.8	6059.2	5957	6360.9	6458	6678.8	6601.9
0	0	0	4.2771	16.695	17.299	33.901	41.82	36.78	36.462	35.497	26.242	45.622	68.518	78.509	89.874	134.23	164.87	225.39	288.14	441.29	520.77	690.96	918.35	1160.9	1438.1	1690.6	2055	2356.3	2615.4	2947	3432.5	3805.2	4118.4	4353.7	4821.5	5182.3	5452	5720.5	5688.1	5826.3	6043.5	6165.4	6446.7	6488.9	6546.8	6597.7	6795.2	6690.9	6699.1
0	0	0	6.8217	13.711	22.705	16.201	22.122	37.734	33.205	39.924	28.606	36.888	36.019	34.602	29.146	28.35	37.014	46.92	82.968	137.45	178.56	276.44	407.82	560.2	704.69	817.77	1008	1274.6	1459.2	1777.2	1989.3	2344	2767.6	2958.3	3258.5	3559.2	3876.7	4102.8	4348.3	4625.1	4861	5076.5	5283.7	5413.7	5706.2	4864.6	5071.9	4999.3	5062.8
0	0	4.7667	7.6894	19.862	0	0.28237	15.845	20.672	16.773	13.662	13.053	32.652	67.958	126.84	230.07	355.61	558.27	793.73	1070.3	1365.8	1766.3	2105.6	2628	3099.4	3611.7	4109.6	4500.7	5057.7	5525.7	4997.9	6352.1	6786	7340.9	7639.5	8207.7	8393.6	8895.9	9111.7	9365.7	9513.6	9862.3	10135	10176	10711	10910	11197	11215	11328	11969
0	0	0	14.15	24.279	23.575	32.544	24.234	25.283	33.426	21.392	44.927	44.131	49.733	57.269	69.477	110.99	61.244	87.534	101.94	146.48	178.51	267.46	319.2	381.44	449.42	488.02	617.78	633.71	757.95	780.09	935.46	1011.1	1206.1	1297.4	1428.2	1524.5	1682.4	1690.2	1953.6	2008.5	2065.5	2019.2	2240.9	2310.5	2367	2329.3	2440.8	2498.2	2461.7
0	0	0	9.9478	19.964	12.929	23.837	24.977	33.282	28.051	23.436	22.974	31.897	25.493	13.05	6.5143	0.25376	0	9.1262	10.268	30.938	35.595	30.704	99.667	86.095	223.6	205.18	303.31	373.47	529.64	540.16	623.58	599.76	639.81	692.24	915.27	965.45	1083.2	1167.5	1326.4	1449.3	1549.9	1637.1	1692.9	1740.6	1907.8	1921.5	2013.3	2078.2	2079.3
0	0.24611	0	2.6328	11.985	17.02	14.443	40.195	49.993	94.693	171.93	305.85	423.94	610.26	776.5	947.17	1109.7	1309.8	1443.3	1615.4	1766.6	1877.8	2071.5	2248.1	2382.7	2622.1	2842.1	2938.6	3320	3758	3967.1	4333.9	4559.3	5008.4	5376.7	5448.6	5766.8	5937.9	6108	6590.9	6481.1	6925.3	6756.1	7186.8	7500.1	7292.7	7443.7	7456.1	7398.1	7388.9
0	0	0	4.61	17.672	21.378	32.009	45.683	34.6	40.284	39.553	55.044	61.294	68.977	87.672	123.61	149.27	202.45	268.23	399.86	580.86	753.92	1046.6	1337.9	1605.8	1987.8	2334.7	2782.6	3222.3	3895.9	4297.3	4592	4867.3	5010.2	5217	6410.3	6532.6	7059	7102.7	8079	7347.3	7540.5	7968	8142.6	8217.7	7992.2	8295.8	8336.4	7935.4	7920.3
0	0	5.241	3.4558	6.6116	0	0.034701	12.022	10.375	13.839	0	7.601	55.235	106.37	194.22	279.96	464.29	585.15	768.52	986.64	1194.5	1617.4	1756	2027.5	2841.3	2692.1	3110.1	3487.8	4052.7	4402.1	4825.3	5804.6	5564.1	6743.5	7354.7	8166.1	8664.7	8992.7	9463	9876	10166	10365	10721	11177	11397	11307	11511	11846	12205	12320
0	0	0	3.9015	9.4929	15.872	4.2597	0	0	0.85781	0	3.3682	32.75	92.059	181.48	341.22	427.27	613.08	810.46	1021.1	1175.8	1409.2	1580.6	1821.1	2107.3	2242.4	2449.6	2537.4	2751.6	2800.6	2872.9	3011.8	3149.8	3274.5	3398.3	3626.1	3714.1	3729.3	3733.3	3848	3799.4	4002	3844.1	4016.7	4485.9	4540.2	4788.1	4791.4	4651.7	4814.2
0	0	0	8.2832	3.3555	16.225	12.013	12.797	11.293	12.826	2.0458	0	0	7.3812	25.423	81.063	114.49	169.17	271.39	373.11	529.75	703.11	895.33	1068.8	1171.5	1270.2	1446	1701.2	1814.6	1976.2	2158.2	2325.6	2599.6	2753.4	2959.6	3153.8	3373.1	3488.9	3686.3	3790.7	3930.6	4004.1	4133.5	4171.3	4279.6	4297.5	4574.7	4707	4619.8	4815.3
0	0	0	6.1869	0	18.035	13.715	16.149	20.33	8.4464	23.809	27.04	50.563	92.843	127.88	192.41	228.26	296.87	353.51	417.64	443.29	567.74	628.57	704.46	824.95	1010.5	1146.4	1296.6	1443.5	1658.2	1830.4	2059.1	2207.3	2365.2	2511.9	2727.2	2940.8	3043	3188.9	3274.6	3425	3550.4	3680.3	3640.3	3649.7	3857.1	3940.3	3891.6	3988.7	3912.6
0	1.8701	6.3314	19.781	0	11.823	0.17966	12.985	10.981	8.3426	7.8262	48.786	98.972	227.4	390.33	583.3	863.92	1135.5	1426.9	1877.8	2149.9	2544.3	3076.7	3521.3	4002.3	4550.3	5063.5	5724.5	6378.5	6697.2	7318.8	7901.1	8682.8	9132.8	9742.5	10271	10932	11225	11642	11685	11937	12169	12456	12663	12976	13073	13477	13334	13467	13594
0	0	0	11.827	12.375	18.821	24.037	27.108	30.298	45.558	90.247	163.92	229.71	350.15	493.27	699.7	911.14	1431	1119.4	1385.5	1682.5	1917.9	2245.3	2649.3	2934.8	3229.7	3607.6	4019.9	4342.8	4730.9	4914.8	4990.5	5420	5788.3	6059	6341.6	6494.7	6602.2	6866.3	7183.6	7235.9	7380.1	7676	7736.8	7745.9	7769.4	7807.8	7902.8	7880.2	7915
0	0	0	10.376	22.418	19.935	28.836	37.267	29.622	32.687	48.367	33.054	43.594	31.784	59.794	70.462	133.84	160.14	259.8	355.97	486.62	659.29	868.27	1151.1	1393.4	1896.5	2134.2	2509.1	2867.1	3283.5	3624.9	3933.8	4216.9	4652.5	4782.7	5086	5435.2	5744.1	5970.5	6167.6	6364.9	6458.6	6624.7	6642.2	6632.4	6359.6	6631.7	6951.2	6977.6	6835.6
0	0	0	2.7288	16.412	27.199	31.24	30.892	49.802	35.556	52.558	64.164	101.77	151.47	207.96	308.03	405.4	520.5	670.4	901.74	1115.3	1332.3	1660.3	1914.8	2253	2540.8	2915.5	3210.2	3569	3823.9	4329.3	4619.5	5035.3	5157.3	5589.4	5832.1	6236.3	6375	6506.3	6664.4	6865.7	7131.1	7101.9	7082.3	7096.8	7134.8	7282.2	7150.6	7251.3	7138.4
0	0	0	6.0827	20.929	19.063	17.333	21.921	41.695	28.646	27.11	30.259	39.264	50.772	58.508	93.452	135.23	159.67	224.64	311.16	303.45	344.38	495.03	971.43	818.03	1017.9	1817.8	2015.4	2340.2	2553.4	2850.1	3113.7	3486.3	3757.3	4012	4081.5	4193.7	4396.1	4419.4	4540.4	4552.7	4574.1	4553.6	4789.1	4598	4686.6	4743.4	4955.7	4882.1	4900.9
0	0	7.13	0.40463	7.534	11.793	13.66	10.285	15.626	24.987	24.539	9.3278	24.195	21.217	10.964	14.74	25.524	31.716	46.729	53.225	57.101	68.805	113.49	125.7	153.2	176.62	232.2	332.78	395.13	394.73	521.41	757.09	945.14	961.06	1126.6	1244.3	1253.4	1381.6	1477.6	1532.8	1732.2	1719.5	1835	1836	1849.9	1959	2028.4	1977.2	2010.2	2042.1
0	0	0	5.5073	10.696	20.189	21.891	21.525	17.711	18.099	29.781	37.126	62.754	85.375	123.82	170.07	224.83	279.27	349.71	452.18	518.2	628	740.8	873.85	977.52	1117.1	1268.1	1413.4	1552.7	1764.3	1885	2098.2	2305	2459.7	2691.6	2848.7	3186.6	3038.7	3181.1	3260.3	3346.2	3509.2	3638.8	3611.7	3858.2	3855.9	4018.6	4115.8	4185.1	4187.6
0	0	0	6.3425	11.754	9.2268	6.9554	2.1208	16.284	36.753	68.596	125.28	215.93	320.74	495.15	691.87	924.54	1158	1533.8	1896.5	2214	2608.8	2925.6	3416.8	4000.6	4513.3	4970.7	5341.2	5956.7	6781.1	7102.4	7536.2	7951.3	8267.7	9099.1	9527	9930.3	10378	10671	11255	11776	12313	12567	13017	13325	13015	13737	13973	13793	13851
0	0	0	0	13.978	17.999	37.267	31.266	40.787	34.486	34.922	43.157	54.396	89.813	125.56	182.6	271.61	368.09	461.42	574.96	754.89	944.02	1190.4	1369.6	1455.9	1626.7	1696.6	1941.2	1985	2160.4	2186.3	2676	2857.5	2976.4	3163.6	3447.3	3517.3	3588.7	3806.3	3956.6	3875.4	4062.6	4324	4598.8	4553.9	4444.9	4474.6	4476.3	4508.9	4589.8
0	0	0	5.7709	15.854	14.972	18.843	12.319	29.184	25.906	29.352	29.724	34.447	27.105	25.55	25.714	16.365	12.067	13.138	9.5022	24.258	55.222	55.319	81.041	126.9	227.08	296.82	370.2	499.78	359.34	492.8	671.75	835.85	1030.4	1217.7	1428.9	1702.6	1901.5	2179.6	2288.5	2513.9	2570.1	2807.2	2923.7	3047.5	3109.4	3183	3147.9	3209.1	3280.4
0	0	0	2.4452	13.554	18.478	17.639	19.716	30.22	28.192	28.628	39.017	51.275	58.371	62.655	77.343	92.893	136.92	176.86	208.86	245.58	332.54	428.11	607.1	796.52	1022.9	1277.1	1608.2	1901.7	2110.3	2442.7	2749.7	3038.1	3443	3787	4138.8	4418.2	4813.2	5036	5226.6	5393.4	5529.2	5727.7	5827.2	5871.1	5796.9	6003	5896.4	5994.9	6040.6
0	0	0	1.9087	19.825	12.011	24.016	15.516	13.606	16.93	13.615	45.612	78.735	147.24	238.79	350.81	540.67	724.81	953.35	1166.9	1433.4	1650.9	1974.4	2316.6	2531.5	2723	3071.8	3306.2	3541.4	3812.3	4028.6	4273.9	4558.3	5008	5391.6	5457.5	5941.2	6327.8	6511.4	6915.1	7293.3	7428.9	7821.8	7872.8	8078.3	8131	8431.6	8569.5	8810.5	8772
0	0	0	11.933	16.689	19.837	20.275	20.193	25.477	31.493	27.97	21.283	36.831	80.665	160.23	259.12	402.68	570.09	721.75	935.51	1146.1	1397	1559.2	1862.6	1739.7	2335.2	2732.5	2908.7	3268.9	3462.2	3650.1	4026.5	4635.8	5054.1	5359.5	5797.6	5972.6	6446.7	6545	6704.3	6886.4	6965.4	7025.4	7089.8	7204.1	7486	7611.1	7748.8	7914.1	7759.2
0	0	0	3.054	10.878	17.604	21.835	30.581	26.463	35.564	35.338	44.263	65.188	113.83	181.56	307.37	444.65	618.65	822.65	1062.5	1308.3	1559.7	1836.4	2176.1	2407.7	2711.9	3004	3308.9	3572.3	3856.7	4163.1	4396.4	4577.6	4928.5	5194.3	5492.1	5698.1	6033.9	6199.2	6332.3	6355.6	6675.8	6667.5	6934.6	7020.1	7205.8	7113.3	7190	7318.9	7424.6
0	0	0	0	11.152	14.762	27.4	38.711	89.926	172.71	249.91	370.93	519.01	770.15	997.74	1302.8	1629.3	2051.1	2423.9	3021.9	3254	4073.8	4721.1	5288.7	5971.2	6556.4	7171.2	7772	8440.8	9053.4	9353.2	9904.2	10338	10726	11149	11347	11652	11801	12064	12174	12383	12558	12723	12908	12943	13073	13088	12984	12971	12858
0	0	0	11.886	28.85	27.104	29.746	39.913	36.037	41.33	48.569	42.344	51.519	86.716	105.79	129.46	166.35	193.98	244.48	310.79	359.64	459.28	550.02	627.6	659.63	710.06	796.04	937.48	1028.3	1134.4	1309.8	1518.6	1778.2	1944.8	2294.1	2689.1	2884.2	3152.8	3397.6	3568	3751.9	3883.7	4084.6	4193	4272.2	4347.6	4542.2	4580.9	4534.2	4824.4
0	0	0	9.0543	10.367	5.2284	0	0.4244	8.471	8.3859	11.914	9.015	0	0	4.4792	22.859	40.486	84.617	163.23	254.31	353.74	454.19	608.47	741.51	917.92	1118.4	1346.7	1550.8	1717.2	1877.8	2104.7	2284.5	2543	2691.3	2923.4	3102	3338.3	3438.7	3490.1	3668.4	3828.2	4065.1	4190.3	4162.7	4277.5	4369.6	4366.5	4386.6	4594.8	4407.3
0	0	0	9.4753	11.39	15.352	7.6498	7.0778	8.7262	11.109	6.1907	28.326	73.614	142.6	211.45	307.42	395.34	517.32	660.13	809.26	964.38	1119.6	1330.8	1559.4	1685.2	1988.1	2228.3	2577.4	2854	3260.8	3588.1	3862	4209	4506.9	5152.6	5585.3	5912.7	6357	6728.2	7014.5	7143.1	7461.6	7644.4	8015.9	7964.1	8314.5	8216.3	8502.6	8489.3	8779.1
0	0	0	10.966	5.7245	12.995	6.7042	14.908	1.6678	5.2297	0	2.2283	0	0	8.9537	23.305	66.846	229.85	409.04	555.45	690.73	874.77	920.07	1342.6	1552.8	1819.3	1960.3	2152.2	2496.8	2795.1	3120.8	3576.2	3720	4004.2	4238.7	4596.7	4931.7	5195.7	5648.8	5650.7	6057.4	6188.9	6319	6365.1	6618.2	6765.7	7086	7082.6	7183.7	7038.9
0	0	0	11.093	7.6833	16.234	17.735	19.329	24.533	24.399	40.851	55.36	86.916	108.02	144.83	202.96	255.73	330.22	445.54	557.17	737.77	981.04	1372.5	1777.1	1972.9	2210	2401.1	2487.7	2517.9	2851	3017.5	3204.9	3818.2	3449.8	3562.1	3888	3802.8	4215.1	4253	4448.5	4589.7	4691.4	4761	4808.5	4876.4	4969.3	5007.7	5035.2	5096.6	5089.2
0	0	0	17.869	7.1085	6.7357	11.448	9.9335	19.123	21.818	12.27	15.227	30.416	41.109	38.013	78.824	143.81	272.17	457.55	669.07	963.53	1279.9	1630.6	2082	2504.9	3129.9	3362.8	3949.6	4443.3	4958.5	5425.2	6014.5	6706.8	7168.8	7646.5	8288.5	9064.8	9405.5	9637.5	10391	10488	10622	11018	11198	10919	11368	11525	11968	12147	12247
0	0	0	10.566	3.153	10.401	11.286	16.899	11.527	9.557	30.116	18.824	27.188	47.949	44.691	97.256	145.94	246.51	346.4	467.17	620.55	854.74	1049.1	1252.1	1510.4	1872.6	2016.6	2365.3	2583.5	2792.3	3027.3	3309.9	3549.4	3775.7	4018.9	4249.9	4487.5	4907.2	5084.6	5335.7	5521.3	5709	5866.8	5922.6	6134.8	6255.6	6326.9	6497.1	6412.7	6480.6
0	9.6482	0	9.7611	0	4.9169	0	1.2722	0	0	3.3582	2.9755	14.014	5.367	18.493	51.67	95.041	160.8	247.01	334.01	446.02	582.52	732.02	893.43	1062	1207.3	1425.3	1637.2	1817.9	2010.2	2237.6	2439.2	2656.4	2774.8	2980.6	3234.3	3384.7	3571.2	3742.5	4018.1	4089	4212.9	4375.3	4534.8	4547.1	4559.9	4593.2	4667.6	4800.2	4841.4
0	0	0	6.1783	7.4234	18.16	20.041	24.993	33.07	23.28	42.814	44.743	54.395	62.795	120.98	190.64	294.36	391.49	528.69	669.54	795.87	985.25	1189.5	1390.1	1585.4	1813.3	2001.3	2276.5	2518.2	2879.3	3087.8	3345.1	3650	4033	4440.9	4600.4	4814.8	4953.3	5233	5343.5	5668.4	5864.3	6042.4	6148.5	6291.5	6371.6	6484.7	6441.9	6617.1	6667.6
0	0	0	0	16.316	18.197	30.54	32.133	26.749	39.236	34.43	59.45	94.002	143.55	226.66	290.34	427.65	561.63	695.13	884.22	1037.6	1341.6	1565.8	1874.8	2193.9	2489.3	2684	3032	3412.9	3752.3	4045.4	4442.9	3910.9	4013.6	4196.1	4436.4	4680	4881.8	5030	5205.1	5320.2	5498.9	5536.3	5575	5592.8	5724.2	5722.7	5576.2	5576.4	5623.2
0	0	0	3.4493	14.557	22.767	31.925	37.805	41.814	62.89	131.86	256.05	431.79	739.57	1023.6	1419	1872.2	2358.1	2829.5	3154.3	3751.6	3958.6	5511.1	6082.9	6916.5	7980.7	8288.1	9089.1	9804.5	10558	12141	12263	13269	13903	14712	15730	16098	16935	17403	17499	18024	18550	18897	19499	19537	19765	20287	20441	20264	20463
0	0	0	22.444	33.524	34.01	30.484	15.639	24.587	38.149	27.296	17.238	21.847	24.394	27.687	36.434	43.405	87.38	144.43	221.32	334.63	468.78	630.4	825.65	979.91	1154.4	1414	1553.4	1820.9	1936.8	2553.2	2530	2821.1	3182.7	3524.9	3918	3994.9	4187.5	4357.4	4561.4	5107.7	4949.8	4828.1	5165.5	5295.4	5346	5556.6	5483.7	5359.1	5404.3
0	6.5387	0	8.9195	3.2239	6.4383	0	4.4938	4.836	0	1.0085	1.0856	5.4251	0	1.0881	9.3824	25.573	27.237	44.473	61.67	94.416	99.708	127.84	210.29	152.13	242.6	272.57	353.02	452.65	526.23	636.83	703.82	799.42	940.04	994.31	1129.4	1283.9	1367.2	1475.4	1567.6	1666.8	1720.8	1807.8	1900.3	1936.9	1986.5	2108.1	2075.1	2223.3	2177.3
0	0	0	17.963	10.253	7.6631	24.326	16.04	30.193	38.344	52.632	68.607	101.34	158.1	203.59	242.54	284.88	353.21	411.32	492.26	622.79	806.25	993.44	1179.9	1331	1542.9	1769.7	2129.4	2498.4	2813.2	2503.4	2855.2	3182.2	3541	3871.8	4366.9	4667.8	5063.8	5461.4	5730	6105.5	6523.5	6794.7	7102.6	7053.4	6815	6840.7	7103.1	7059.1	7179.3
0	0	0	6.3784	13.725	15.161	26.957	7.8556	13.46	23.867	25.58	26.334	52.903	83.452	191.21	325.25	499.46	668.24	969.48	1472.3	1880.8	2075.9	2685.7	3207.1	3664.1	4306.5	4800.7	5238.8	5869.4	6382.1	6548.5	7376.7	7622	8282.9	8504.3	9223	9280.4	9447.2	9722.1	10206	10502	10435	10607	10640	10762	10776	11084	11100	10957	11131
0	0	2.289	13.052	26.403	12.783	20.362	17.115	7.9051	25.447	35.284	39.207	68.638	102.51	149.11	204.24	293.84	387.79	555.64	696.65	844.72	1001.6	1181.9	1432.7	1629.7	1894.7	2187.3	2343.9	2543.2	2772.2	2852	2954.2	3199.8	3331.4	3423.1	3475.2	3539.4	3597.3	3749	4101.5	4100	3386.3	4239.4	4181.4	3826.6	4315	4439.4	4393.8	4351.9	4375
0	0	0	4.8205	8.7668	8.2277	20.043	16.618	26.722	17.499	32.829	32.773	50.381	71.236	85.823	146.32	168.2	211.61	271.93	364.19	463.17	592.81	779.44	941.21	1183.1	1358	1580	1754.1	1943.5	2172.6	2331.7	2573.2	2766.9	2876.3	3067.3	3246.5	3341.5	3576.6	3703.2	3818.4	3904.1	4081.4	4126.9	4044.7	4308.2	4403.3	4390.6	4542	4463.8	4557.2
0	0	0	0	14.507	16.9	22.364	30.684	29.622	36.808	45.008	59.599	72.405	94.689	122.97	136.82	165.35	187.3	237.06	270.23	314.58	454.09	493.75	636.72	732.14	752.71	877.63	1023.6	1157.9	1292.1	1337	1420.8	1526.9	1559.5	1712.6	1776	1866	1910.4	1996.7	2058.3	2103.2	2268.5	2289.4	2329.7	2402.9	2397.2	2466.3	2452.7	2424.7	2519.5
0	0	0	8.7917	59.006	8.7229	21.309	14.112	25.453	54.706	99.471	202.39	304.23	431.44	584.18	781.77	909.23	1186	1380.6	1543.4	1783.3	1970.3	2292.5	2719.2	3040	3179.7	3643.1	3957	4274.2	4574.2	4814.4	5066.1	5397	5798.5	6087.1	6362.5	6670	6860.8	7085.4	7276.1	7413.2	7510.7	7496.1	7311.4	7535.6	7573.5	7664.5	7799.8	8047.7	7912.9
0	0	4.3292	7.5036	3.8955	0	18.036	26.184	32.351	40.524	42.927	62.996	80.566	126.47	197.44	313.07	430.57	614.2	839.93	1078.9	1402.3	1714.9	2058	2447.2	2910.8	3358.6	3618.8	3997.2	4585.2	5197.2	5393	5933.8	6495.1	6970.8	7403	8042.2	8504.4	8982.7	9382.2	8817	9612.3	8975.8	9616.5	9759.3	10578	10852	9922.1	11182	10975	11086
0	0	0	7.9	22.278	23.666	30.638	15.712	4.238	21.996	9.4246	27.403	46.288	98.507	182.45	283.63	437.55	612.41	838.32	1078.5	1353.6	1632.5	1934.6	2147.6	2589.5	2909.3	3246.3	3841.6	3801.7	4483.3	4619.2	5050.5	5122.7	5375.4	5558.8	5974.9	6094.6	6391.9	6501.3	6462	6633.9	6745.7	6618	6818.3	6737.8	6927	6974.4	6918.2	6963.9	6937.1
0	0	0	12.647	34.961	35.127	39.16	70.383	122.72	170.62	296.26	438.81	636.93	900.71	1139.4	1506.5	1827.3	2194.2	2634.7	3123.2	3518.8	4009.7	4517.2	5018.4	5446.5	5867.8	6323.4	6560.6	6829.3	7145	7460.5	7740.9	8049.1	8386.5	8758	9031.5	9269.9	9417.9	9436.1	9473.5	9594.7	9883.4	9826.9	9886.9	9960.1	9913.2	10040	9929.7	9809.7	9878.4
0	0	23.911	45.349	16.924	23.53	22.705	28.247	28.328	40.56	52.406	50.211	63.35	55.147	80.989	111.12	140.29	181.87	243.45	329.42	463.85	627.29	825.04	1002.4	1185.4	1516.4	1789.6	2065.3	2309	2587.2	2091.6	2303.2	2501.6	2757.6	2836.9	3108	2794.7	3324	3451	3652.7	3677.4	3837	3539.8	3615.9	3660.5	3695.6	3797.8	4002.2	4043.5	4088.2
0	0	0	11.514	10.41	11.733	27.535	24.746	42.07	45.112	51.972	69.301	17.901	15.749	16.344	27.523	23.005	33.435	38.592	71.327	80.726	109.13	159.03	202.38	228.59	312.06	371.28	452.42	543.65	633.42	697.76	822.63	925.84	1036.3	1208.3	1357.1	1440.2	1462.7	1575.5	1662.7	1769.5	1853.5	1951	2029.9	2061.6	2106.8	2149.1	2209.6	2250.4	2253.4
0	0	0	1.8111	17.752	14.228	14.291	14.122	11.923	12.056	13.814	10.302	9.811	12.536	19.604	52.981	83.795	169.13	261.59	405.89	559.49	792.32	1060.1	1299.6	1598.7	1947.7	2262.6	2641.7	2996.5	3416.8	3797.3	4173.6	4691.9	5119.7	5429.1	5772.6	6133.3	6106.2	6502.8	6691.6	6997.1	6905.6	7128.5	7298.5	7245.9	7480.3	7661.8	7613.5	7575.1	7504.4
0	0	0	8.023	23.475	21.502	30.861	22.429	24.636	27.284	38.536	36.409	31.075	40.284	48.662	45.18	61.478	51.36	83.318	96.886	154.06	194.95	281.16	368.7	452.53	544.14	640.29	742.28	840.57	974.76	1042.5	1159.4	1255.7	1345.8	1439.2	1576	1648.6	1849.1	2038.9	2198.2	2379	2485.5	2644.7	2619	2680.4	2742.6	2898.9	2922.9	2965.9	3046.5
0	6.0106	0	0	0	11.497	0	13.179	17.851	12.645	27.443	25.378	47.413	65.559	82.826	112.95	149.6	181.14	223.16	261.76	319.38	363.5	437.46	563.89	577.6	631.93	703.73	866.98	985.06	940.91	1103.1	1259.5	1426.8	1545.4	1620.1	1743.9	1800	1862.4	1941.8	2043.1	2098	2211.6	2210.1	2320.7	2286.5	2425.2	2486.6	2501.5	2614.1	2595.4
0	0	0	0	11.176	23.71	11.058	16.724	18.488	19.147	18.987	20.993	36.428	36.195	59.673	85.885	112.34	153.94	211.5	289.8	364.31	449.14	564.83	716.39	795.91	918.46	1079.4	1271.7	1572.6	1725.9	1974.2	2024.3	2265.4	2457.2	2708.8	2983.8	3140.7	3353.7	3487.2	3733.2	3916.8	4032.7	4217.6	4321.7	4441.9	4616.5	4712.7	4721.8	4849.4	4945.9
0	0	0	2.6174	17.175	10.21	14.144	11.037	14.703	9.1412	15.201	23.626	14.956	23.548	28.778	29.345	53.426	46.999	85.649	122.78	203.92	310.79	517.65	694.39	932.04	1225.3	1470.9	1769.2	2071.4	2450.6	2678	3030.3	3180.7	3522.7	3786.2	4132.1	4335	4798.8	5041.4	5170.4	5353.9	5483.8	5495.4	5647.5	5677.4	5760	5863.9	5948.1	6076.2	6075.8
0	0	0	2.9971	9.2833	5.1697	8.713	11.202	17.607	14.175	12.792	17.109	10.58	14.646	9.4734	13.328	8.2923	1.6577	4.2036	13.455	11.645	28.61	72.252	86.098	173.91	216.79	348.15	467.88	588.56	616.51	763.7	890.06	1027.6	1184.8	1323.9	1495.4	1634.4	1727.9	1778.7	1848.7	1952.2	2005.5	2042.1	2082.8	2163.1	2298.1	2337.2	2380.5	2471.6	2533.2
0	0	0	12.655	22.038	26.437	26.996	28.21	29.675	38.026	68.296	92.699	145.95	237.06	346.4	486.59	582.53	765.29	974.67	1179.8	1351.9	1572.3	1849.7	2475.6	2459.3	2740	2979.9	3289.8	3533.4	3788.5	4108.3	4376	4717.4	4893.3	5255.4	5466.5	5586.8	5985	6104.5	6525.8	6731	7052.2	7132	7167	7203	7407.4	7445.7	7670.8	7639.8	8046.3
0	0	0	0	8.6083	39.638	55.371	71.324	67.666	79.055	72.213	85.207	116.13	105.39	172.58	219.03	273.57	291.29	350.59	421.43	469.78	484.91	583.1	664.76	673.35	783.32	820.54	891.64	1031	1112	1108.7	1159.4	1185.7	1298.8	1380.8	1548.4	1639.3	1764.6	1722.1	1814.4	1798.6	2149	2020.7	2148.9	2184.5	2177.8	2216.9	2187.3	2464.8	2312.7
0	0	0	18.652	8.4975	32.319	44.01	32.412	24.79	25.693	37.315	45.512	37.53	8.3259	21.002	23.529	40.732	69.351	113.68	215.45	394.06	607.49	910.41	1233.2	1525.7	1820.9	2192	2508	2867.5	3238.2	3647.7	4124.7	4551.3	4969.7	5369.1	5811	6151	6419.6	6750.2	6855.8	7042.2	7465.9	7601.5	7859.6	8018.1	8260	8396.3	8443.4	8610.1	8302.8
0	0	0	5.5981	12.227	13.196	8.5482	13.453	8.8946	9.6218	10.845	12.382	18.261	23.393	33.682	51.794	64.888	96.434	124.25	186.25	269.08	354.23	468.34	600.96	725.25	883.62	1073.1	1260.5	1434.7	1569.5	1741	1952.9	2078.3	2247.5	2461.1	2588.9	2739.5	2860.7	2982.9	3080.3	3131.1	3244.7	3354.5	3435.5	3518.2	3611.5	3680.6	3651.7	3649.3	3658.4
0	0	0	11.544	9.5078	16.619	17.401	24.066	27.978	11.567	24.399	26.347	63.537	100.31	149.22	211.69	294.66	432.21	572.64	720.67	893.99	1052.3	1335.3	1543.3	1803.1	2109.9	2357	2543.7	2847.5	3187.4	3304.9	3616.6	3906.2	4200.1	4469.3	4803.1	5058.7	5269.8	5556.1	5703	5797.8	6107	6204.5	6213.8	6320.6	6470.1	6653.1	6626.8	6687.8	6736.9
0	0	0	8.9185	10.253	11.841	25.412	28.466	54.676	65.269	64.935	87.682	94.371	112.41	113.31	114.7	159.24	135.77	178.66	179.07	216.68	281.6	333.66	377.69	436.09	606.66	682.03	799.99	910.64	1075.2	1212.3	1387.3	1563.4	1739.6	1930.4	2084.4	2291.2	2535.1	2669.1	2825.8	2994.4	3218.4	3406.6	3460.5	3616.4	3683.8	3732.9	3657.3	3790.2	3844.4
0	0	2.624	24.774	31.411	20.197	15.259	25.941	26.43	31.215	26.572	38.093	48.908	57.048	44.179	67.017	81.088	100.26	132.61	189.39	270.93	397.88	506.86	737.65	892.67	1203	1360.4	1716.7	1944.6	2319	2679.7	2841.7	3140.2	3635.7	3845.1	4221.3	4626.5	4855.9	5080.2	5410	5611.8	5857	6233.1	6521.7	6697.9	6783.1	6831.5	7033.5	6973.7	6980.6
0	0	0	11.225	18.29	18.222	18.167	37.92	34.96	36.054	27.311	42.113	62.077	61.53	78.896	124.36	168.1	198.3	277.93	325.69	392.7	479.88	614.62	678.08	791.99	983.45	1078	1328.7	1499	1646.1	1953.7	2031.6	2427.7	2606.7	2894	3084.6	3241.8	3431.9	3399.1	3513.9	3669.6	3736.3	3764.9	3934.1	3947.9	4116.5	4130.1	4190.3	4185.3	4630.5
0	0	0	9.8017	14.805	16.193	15.895	11.032	30.251	78.191	128.72	188.07	290.93	498.36	630.12	881.4	1190.3	1434.6	1879.5	2184.2	2595.6	3030.2	3644.1	3568.9	4593.3	4584.4	5472.3	5920.9	6448.4	7196.8	7262.4	8265.7	9016.8	9640.1	9927.4	10876	10858	11500	11780	11295	11926	11902	11900	11746	11635	12442	11924	13075	12345	12421
0	0	0	6.5169	13.339	5.5876	16.78	16.568	22.03	19.355	51.868	83.81	142.3	228.11	319.69	420.88	563.14	736.17	898.98	1050.2	1561.8	1739.4	2002.8	2312.1	2542.7	2738.7	2956.7	3142.8	3454.2	3690.5	4013.2	4369.8	4559.6	4908	5043.2	5279.8	5475.4	5769.2	5708	5968.4	6078.7	6155.4	6304.3	6303.5	6276.2	6360.6	6323.2	6426.6	6389.3	6581.5
0	0	0	8.5145	5.5541	11.046	9.8465	12.34	27.733	53.872	71.173	75.64	93.191	144.23	164.05	194.95	245.12	271.95	349.46	318.45	350.68	481.22	441.97	473.79	496.48	544.97	684.74	794.33	985.73	933.06	1044.2	1176.2	1246.9	1380.2	1473.2	1570.6	1673.1	1816.3	1885	1971.3	2050.5	2142.1	2194.2	2217.9	2303.5	2330.6	2355.8	2463	2431.9	2482.7
0	0	0	9.8363	20.044	25.966	14.184	13.663	23.506	31.361	67.802	126.89	203.8	311.56	435.07	567.5	793.23	1021.1	1270.7	1537.9	1903.8	2174.2	2569.2	2923.1	3295.8	3690.7	3849.1	4408.4	4590.6	4902.8	5322.9	5590.9	5819.6	6180.2	6562.1	6791.4	7091.8	7302.4	7567.2	7865	8123	8397.1	8768.8	8760.7	9089.2	9130.1	9228	9402.7	9656.4	9709.2
0	0	0	6.5374	15.994	15.335	16.761	20.779	16.821	20.574	3.7381	0	0	0	0	0	0	0	0	0	0	0	0	0.025753	0	0	0	0	0	29.056	94.61	253.21	409.01	568.81	752.03	985.34	1157.8	1408.8	1660.1	1841	1980.8	2049.1	2185.9	2196.7	2264.5	2389.6	2445	2539.3	2527.6	2627.5
0	6.71	0	42.257	0	0	0	0	14.913	51.302	0	37.833	12.492	92.24	89.354	162	211.73	373.69	525.7	721.13	1114.5	1047.8	1205.4	1947.3	1737.7	2004.8	2279.7	2505.5	2831.3	3954.4	3990.4	3609.5	3944	4588.2	4774.4	4711.6	5306.1	5442.6	5848.1	6067.7	6321.7	6253.3	6220.6	6554.9	6611.2	6565.3	6796.4	7341.6	6967.6	6806.2
0	0	0	4.9001	16.924	24.502	25.548	31.092	23.983	36.41	26.998	29.835	30.32	35.116	32.294	50.923	72.87	113.24	149.08	194.5	252.09	341.32	453.18	578.88	685.95	828.47	940.39	1089.2	1206.7	1406.6	1552.9	1661.4	1812.8	1946.1	2138.4	2372.8	2463.5	2586.5	2817.7	3008.2	3200.8	3455.8	3507.5	3676.4	3715.8	3880.1	4063.4	4124.7	4096.9	4182.3
0	0	0	18.576	27.432	23.821	24.22	38.223	36.57	32.012	18.166	15.068	17.122	25.19	42.578	98.956	180.45	279.31	417	555.1	653.61	857.22	785.04	1231.6	1324.9	1651.1	1687.1	2186.9	2413.8	2635.6	2796.1	3297.1	3751.9	4138.6	4461.2	4963.9	5214.7	5581.3	5797.2	5948.3	6163.9	6391.5	6507.8	6696.1	6902.7	6913	6908.2	7053.6	7190.7	7401.3
0	0	0	5.1564	19.206	19.568	28.464	31.411	35.194	36.852	43.676	66.071	91.834	132.71	190.9	211.78	291.01	367.36	408.48	501.29	621	739.72	904.28	1094.6	1235.9	1375.5	1581.8	1759.3	1996.6	2232.8	2399.7	2774.5	3102.8	3413.6	3743.4	5702.5	5736.8	6285.8	6540	6656.6	7037.1	7570.7	7790.2	8042.6	5772.6	5839.5	6025.3	6286.8	6456.1	6698.1
0	0	0	11.82	16.638	12.379	20.718	20.506	19.658	22.845	21.638	39.525	86.19	152.4	233.74	349.75	466.46	693.7	818.78	985.98	1216.9	1418.8	1667.4	1996.1	2312.6	2916.3	3190	3394.6	3521.8	4365.2	4157.6	4256.4	4579.5	4839.2	5026.1	5129	5249.6	5516.6	5641.3	5616.9	5710.3	5875.1	5876.7	5996.5	5922.7	6176.5	6212.4	6252.4	6247.6	6129.6
0	0	0	14.777	10.613	3.6101	9.3928	16.351	13.502	13.755	31.753	30.005	60.209	82.07	95.854	180.54	187.84	253.15	343.13	402.82	556.53	699.43	815.62	958.32	1135.2	1329.6	1324	1478.3	1594.9	1765.4	1831.8	1930	1968.3	2004	2196.3	2329.8	2507.7	2567.1	2723.3	2876.7	2697.7	3106	3149.8	3161.8	3339	3359	3371.2	3613.4	3578.3	3665.7
0	0	0	8.2133	12.32	8.8159	12.938	2.3052	15.605	13.409	11.008	14.304	6.1567	14.304	7.3254	9.4921	2.72	19.864	48.151	82.06	130.45	216.93	306.93	421.83	555.78	711.32	849.79	1031.5	1234.7	1370.5	1559.1	1706.9	1819	1935.1	2247.9	2377.4	2513.4	2747.9	2775.4	2978.6	3022.2	3046.3	3235.5	3291.2	3344.1	3435.4	3496.9	3533.7	3569	3591.5
0	0	0	10.252	10.951	14.295	29.282	35.382	51.162	58.034	49.224	68.331	74.403	94.337	111.02	177.14	271.72	399.49	586.6	774.08	961	1126.3	1358.3	1578.8	1759	2160.8	2239.8	2523.9	2686	3130.8	3238.8	3635.4	3810.9	3969.8	3808.1	4546.6	4753.7	5001	5147.7	5375.7	5545.6	5552.7	5712.5	5832.8	5957.1	5578.9	5710.6	5622.9	5271.2	5170.2
0	0	0	6.139	12.972	4.4217	11.193	10.791	6.5652	0	7.9037	0	6.9372	4.3843	12.242	10.603	10.625	13.47	15.298	44.446	68.91	98.618	142.56	200.3	291.38	325.11	389.86	487.16	527.73	606.65	727.99	798.16	884.59	963.91	1071.8	1141.3	1264.9	1328.5	1398	1444.9	1512.8	1621.2	1746.1	1778.7	1807.6	1891.7	1893.2	1912.4	1996.3	2018.7
0	0.38109	0	5.5997	7.0761	2.2048	9.9636	2.248	2.7068	0	9.6399	14.231	9.6492	10.157	22.919	34.543	52.664	87.58	160.07	256.83	360.73	473.95	625.45	737	872.16	1032.1	1111.7	1228.7	1350.7	1433.4	1572	1654.3	1732.1	1835.4	1961.4	2055.8	2175	2210.4	2400.4	2510.4	2589.2	2645.3	2737.6	2749.6	2860.1	2857.5	2905	3021.4	3049.8	3104
0	0	0	9.9051	7.1405	1.4853	12.668	14.467	8.1193	12.702	35.862	64.464	125.8	243.08	378.94	587.04	799.46	1020	1293.6	1623.1	1898.5	2298.2	2745.1	3092.8	3957	3966.2	4399.2	4661.7	5327.3	5567.3	5869.3	6237.1	6572.3	6775.9	7102.3	7214.9	7678.7	7944.8	8226.9	8563.4	8688.9	8988.8	9093.9	9177.8	9295.1	9370.8	9349.3	9496.2	9500.1	9474.2
0	0	0	0	47.99	40.685	47.143	33.455	106.55	158.95	202.77	245.34	283.8	356.85	410.6	521.33	631.55	796.46	1028	1280.3	1616.2	2030.7	2392.6	2821.1	3420.2	3939.1	4490.9	5126.2	5617.5	6060.1	6619.6	7237.6	7923.5	8612.4	9188	9718.1	10501	10994	11578	11950	12503	13182	13501	13884	14116	14474	14914	15059	15437	15593
0	2.669	0	6.1265	4.3545	0.048895	5.7741	18.222	0.81203	6.7762	0	0	0	0	0	0	0	0	0	47.246	107.63	209.84	254.14	511.71	668.59	891.09	1184.9	1402.4	1656.8	1541	1671.9	1701.2	1780.9	2626.1	2728.1	2953.3	3023.6	3147.8	3255.1	3526	3557.9	3587.4	3802.8	3349.8	3363.5	3378.1	3398.2	3381.3	3449.1	3433.8
0	0	0	19.203	28.205	39.345	38.805	53.013	49.351	24.178	18.204	40.604	39.763	21.251	47.02	72.32	134.66	240.01	387.72	508.53	662.48	813.8	1030.6	1210.5	1398.2	1529.5	1700.9	1932.1	2099	2329.3	2498.5	2767.9	2916.1	3150.1	3427.2	3675	3931.3	4256	4511.5	4717	4933.6	5141.7	5324.5	5530.1	5584	5619.4	5723.3	5779.6	5726.2	5881.4
0	0	0	14.284	34.684	43.876	51.458	57.056	66.306	66.279	78.581	107.59	112.05	140.41	215.37	281.42	442.4	585.02	799.72	1031.5	1227.4	1535.3	1852.6	2195.4	2653.8	3092.8	3539.6	3967.9	4386.2	4994.4	5434.4	6065.4	6582.6	7408.8	8167.7	8535.6	9261.3	9347.6	10015	10528	10664	11216	11842	11276	11676	11801	11739	11942	12130	12027
0	0	0	4.0093	20.686	17.699	20.995	24.387	44.546	36.09	56.1	87.574	161.77	271.82	381.72	482.01	625.47	763.76	1020.7	1333.9	1668.1	1982.6	2302.9	2536.1	2900.5	3368.1	3721.2	4258.9	4671.7	5036.8	5526	6132.4	6649.1	7002	7678.1	7793.5	8138.1	8933.6	9210.6	9284.7	9832.8	9900.8	10183	10574	10716	11343	11974	12431	12280	12368
0	0	0	6.6239	9.0694	17.396	7.8231	12.228	11.059	19.584	22.55	29.451	76.119	125.15	225.91	358.72	486.04	673.82	889.02	1115.1	1317.4	1481.3	1830.9	2215.9	2257.2	2895.4	2986.6	3518.8	3727.8	3891.3	4072.6	4081.8	5018.7	5360.5	5736.3	6030.2	6472.2	6699.5	6914.7	7271.1	7577.9	7762.2	8016.1	8198.1	8237.2	8342.3	8423.6	8405.6	8939.6	8946.4
0	0	3.7213	9.4055	0	0	10.419	9.0349	19.172	35.744	30.82	35.017	43.503	65.585	74.096	87.673	116.56	150.82	186.93	212.35	288.16	341.23	443.22	588.07	771.76	893.02	1067.4	1211.7	1435.2	1682.1	1780.8	1969.3	2030.1	2331.8	2563.7	2754.7	2889.2	3160.6	3330.6	3464.9	3621.1	3814.1	3882.3	4046.4	4199.2	4198.2	4290.6	4254	4337.4	4410.4
0	0	0	0	25.425	25.473	33.756	54.541	85.003	143.42	219.2	341.91	476.37	652.2	822.86	1079.7	1350.5	1715.5	1972.1	2363.2	2710.9	3046.7	3455.5	3822.6	4163.9	4556.1	4787	5144.8	5399.6	5789.7	6120.4	6323	6738.1	6852.9	7001.2	7258.3	7305.9	7514	7811.9	8003.5	8124.9	8401.9	8524.3	8627.7	8594.6	8620.3	8780	8950.6	8816.4	8955.8
0	0	0	12.918	16.545	13.211	18.333	31.41	27.172	27.046	32.905	25.71	33.387	46.737	52.234	74.746	87.169	83.915	125.15	137.19	194.68	239.06	323.99	360.4	507.07	530.84	698.99	762.75	886.45	964.3	1108.6	1247.2	1402.4	1577	1723.1	1882	2057	2237.3	2405.9	2521.8	2765.7	2845.2	2950.6	3156.3	3249.3	3307.6	3381.2	3460.9	3497.9	3625.7
0	0	0	0	14.907	19.089	30.905	21.602	12.606	4.239	1.3821	0	0	0	0	12.674	10.018	80.927	134.03	227.61	332.02	462.48	598.54	729.75	858.57	1073.5	1208.1	1396.1	1542.2	1730	1965.8	2194.8	2427.2	2708.7	2941.8	3212.8	3442.2	3615.7	3711.5	3930.8	4033.7	4238.1	4361.6	4408.6	4504.9	4604	4589.2	4777.2	4753.2	4719.1
0	0	0	3.1555	0	8.7002	7.6818	29.066	79.052	182.79	358.09	586.48	895.97	1216.5	1798.9	2392.7	3016.2	3394.3	4044.9	4352.1	5010.7	5603.9	6228.3	7369.1	7215.5	7744	8203	8610.3	9224.6	9528.7	9898.3	11097	11338	11918	12058	12294	12445	12670	12761	12884	13158	13513	13375	13077	13519	13395	13273	13252	13157	13143
0	13.12	10.466	39.653	6.9666	0.33435	0	0	0	0	0	0	0	0	0	0	0	0	25.073	66.733	161.47	253.93	350.96	528.43	610.6	859.04	1026.8	1275.5	1587.6	1978.1	2340.3	2676.8	2553.1	3004	3457.2	4194.6	4729.7	4968.4	5451.1	5982.1	5393.7	6226.9	6538.5	6884.2	7578.1	7361.1	7451.8	7579.2	7645.1	7724.4
0	0	0	8.1718	13.024	13.606	6.4638	15.567	14.247	21.481	14.268	14.431	30.139	62.945	115.12	187.07	255.17	345.97	528.36	749.45	939.48	1515.2	1529.1	2014.3	2377	2760.3	3231.6	3577.3	3360.6	4404	4576.7	4961.9	5092.3	5362.2	6248.8	6613.3	6633.7	7084.3	7253.3	7472.2	7770.5	7913.8	7724.5	8461	8368.5	8583.1	8202.7	7525.8	8810	8650.3
0	0	0	7.7792	14.595	10.971	20.47	19.964	18.526	24.924	27.232	23.069	44.072	75.298	113.85	163.78	220.24	272.3	361.9	478.77	598.82	758.65	995.42	1254.4	1480	1779.5	2059.9	2546.6	2858.3	3355	3684	4162.8	4732.2	5228.6	5739.1	6225.8	6585.4	7041.4	7480.2	7989.9	8152.1	8545.1	8696.6	8858.7	9259.9	9361.4	9444.1	9699.8	9935.1	9765.1
0	0	0	1.7221	8.8624	73.682	34.57	110.82	114.88	207.19	346.16	533.43	753.63	1057.2	1371.9	1779.8	2269.7	2597.7	2953.9	3370.4	3816.3	3898.3	4564.5	5115	5475.9	5501.5	6230.6	6699.5	6650.6	6990.9	7432.1	8498.5	9108.2	9349.9	9869	10196	10630	11021	11493	11697	11925	12182	12377	12449	12728	12648	12743	12768	12715	13045
0	0	0	0	13.852	25.355	29.499	31.606	32.148	39.927	45.576	69.164	100.72	192.25	320.53	509.73	734.13	982.26	1205.5	1517.1	1837.6	2136.6	2527.2	2939.3	3158.6	3537	3922.1	4316.5	4826.1	5316.9	5708.5	6348.4	6850.4	7119.3	7681.8	8089.8	8515.3	8967.2	9313.3	9622.3	9912.2	10304	10486	10650	10962	10684	11080	11346	11344	11354
0	0	0	8.3789	17.628	19.7	27.571	33.618	36.846	48.982	61.472	61.563	70.821	79.614	84.898	82.162	100.22	131.18	181.47	218.98	336.55	452.85	614.07	767.97	937.94	1114.7	1258.9	1538.7	1741.4	2020.1	2125.9	2360.5	2591.5	2807.5	3041.2	3308.1	3608.5	3847.2	4107.8	4321.8	4532.8	4724.3	4843.9	5189.6	5106.4	5037.8	4436.6	4621.6	4508.4	4644.5
0	0	0	11.505	10.65	15.542	15.903	9.0205	18.367	11.421	25.995	31.085	41.449	47.049	89.648	100.79	183.39	273.96	400.12	536.4	667.75	831.55	1013.9	1204.1	1357.8	1597.6	1840.1	2115.1	2402.8	2694.5	2985.2	3249.4	3547.5	3836.4	4207.5	4464.7	4756.5	4960.3	5104.7	5297.2	5409.3	5620.9	5620.5	5850	5962.8	6200.5	6203.3	6068.2	6099.6	5965.6
0	0	0	9.6974	13.945	15.316	15.145	36.047	17.393	27.817	19.098	14.521	6.2099	14.76	24.38	54.756	105.08	169.57	326.65	516.42	702.59	1017.8	1360.8	1640.1	2100.9	2474.9	2834.3	3284.9	3857.7	4185	4776.2	4964.8	5663	6082.6	6625.1	7229.4	7389.4	8011.7	8058	8599.7	8540.7	9125.1	9262.8	9238.1	9337.5	9497.5	9669.6	9916.4	9951.7	10235
0	0	0	29.628	14.898	45.573	50.557	56.137	52.677	53.153	48.937	36.033	35.599	36.621	36.134	36.303	58.396	91.453	146.8	207.39	279.69	333.07	425.61	523.95	663.15	786.65	1039.9	1050	1412.8	1300.7	1528.7	1637.7	1891.9	1978.6	2198.7	2333.2	2470.9	2602.4	2800.2	2979.8	3206.6	3225.9	3304.6	3512.1	3433.8	3481.5	3517	3588.4	3616.2	3730.9
0	0	0	12.514	1.9728	15.319	12.331	17.132	18.185	30.087	16.974	5.4344	8.8019	15.907	8.7373	3.7425	0	1.3355	12.217	32.974	53.904	80.949	143.65	152.57	223.29	293.84	406.57	482.83	626.48	771.28	856.1	981.69	1153.2	1258.3	1420.5	1551.9	1627.8	1748.6	1759.3	1957.4	1935.9	2074.9	2169.7	2158.8	2361.6	2411.1	2412.8	2443.4	2542.4	2437
0	0	0	0.47663	0	9.3619	25.353	33.342	38.477	44.258	64.884	63.871	68.281	77.621	96.561	123.43	148.51	190.67	241.61	302.16	412.46	513.5	661.47	781.79	969.14	1123.3	1280.9	1499.6	1704.1	1829.5	2107.3	2390.1	2643.1	2841.7	3094.9	3328.1	3521.5	3702.4	3840	3966.8	4019.1	3980.3	4209	4118.8	4160.7	4323.3	4249.9	4374.7	4325	4206.3
0	0	0	2.0618	11.498	14.172	20.968	20.672	25.115	21.694	18.714	11.826	25.47	36.85	59.024	74.889	140.4	183.85	221.95	317.34	348.19	295.68	516.02	553.01	726	867.83	1054	1308.8	1430.2	1630.9	1858.2	2086.3	2428.7	2668	3053.6	3285.9	3537	3861.4	4046.4	4071.4	4418.4	4497.6	4674.9	4700.7	4905.5	4976.9	4999.2	4995.3	5142.2	5321.6
0	0	0	15.044	21.415	16.868	45.928	92.24	160.63	233.49	363	544.49	734.17	950.77	1205.6	1505.7	1808.4	2090.4	2477.5	2844.7	3103.6	3477.6	3698.8	4024.1	4319.5	4639.1	4694.7	5231.4	5415.6	5574.4	5809.6	5972	6197.4	6476.4	6659.6	7129.6	7308.5	7358.5	7471.4	7639.8	7763.2	7905.2	8061.3	8307.4	8412.2	8589.5	8598.7	8712.1	8945.7	9009.7
0	0	0	3.3381	0.07684	15.282	29.633	69.586	140.01	252.24	375.39	514.92	661.11	838.28	1025	1195.4	1440.6	1677	1934.2	2187.3	2455.1	2737.7	2962.3	3246.1	3539.2	3760.7	4090.9	4487.3	4659.8	4934.7	5252	5638.8	5837.7	6040.3	6294.2	6673.3	6967.5	7299.1	7298.8	7570.2	7840.7	7774.1	7981.2	7949.7	8231.4	8359.3	8302	8630.8	8652.4	8527.5
0	0	0	16.219	10.407	29.181	37.616	47.348	35.992	42.662	39.944	46.359	43.796	20.814	19.005	6.1467	4.3541	0	0	0	0	0	0	0	0	36.399	89.306	163.15	205.33	254.82	342.71	446.39	485.71	584.25	713.36	808.04	874.73	1053.6	1141.1	1208.1	1323.5	1335	1507.4	1410.7	1482	1434.7	1580.5	1636.6	1670.4	1811.2
0	0	1.8181	5.0047	8.8467	5.559	14.219	28.213	53.235	166.57	273.99	472.8	703.64	957.51	1385.2	1474.9	2134.7	2508.6	3042.8	3499	4094.7	4663.1	5148.7	5581.9	6214	6834.9	7194.7	7782.2	8150.2	8831.7	9022.8	9401.5	9919.6	9783.1	10438	10725	11296	11198	11607	12037	12281	11920	12695	12668	12681	12639	12829	12769	13260	12928
0	0	0	23.704	23.836	12.263	21.789	0	14.136	6.6586	13.675	2.5212	29.277	37.604	80.46	146	229.46	361.49	495.45	649.13	837.13	1041.7	1250.8	1505.9	1751.6	2161.6	2464.4	2848.3	3211.4	3478.8	3733.9	4132.7	4586.1	4825.9	5168.3	5425.3	5753.5	5904.3	6038.6	6198.5	6361.1	6531.8	6594.7	6692.4	6911.6	6926	6933.8	6984	7069.9	7116.3
0	0	0	12.117	9.5011	22.006	19.628	16.097	20.95	19.048	28.736	31.384	38.503	68.157	83.435	114.74	133.14	166.08	186.3	199.59	226.56	258.48	292.93	293.62	313.05	324.99	345.21	398.82	410.6	482.86	538.54	590.85	642.34	744.34	835.49	933.44	1066.4	1224.9	1327.8	1482.3	1615.1	1715.3	1821.9	1902	2026.5	2144.4	2232.7	2338	2372.4	2423.6
0	0	0	4.4533	18.919	7.8	22.681	16.951	36.338	45.552	85.981	143.86	222.88	312.06	406.68	634.83	773.81	1113.2	1237.3	1518.4	1799.4	2267.8	2524.6	2772.5	3110.4	3923.9	3896.8	4686.1	4866.7	5120	5765.1	5947.5	6392.3	6981.3	7127.1	7513.1	7898.2	8244.1	8584.7	8458.1	8788.9	8818.3	9062.5	9099.7	9184.8	9397.6	9313.2	9513.4	9496.4	9625.6
0	0	0	7.8731	11.165	17.128	21.004	18.439	38.576	80.213	152.6	245.52	343.18	574.92	768.28	987.81	1195.1	1488.3	1502.5	1838.2	2371.2	2680.9	2942.8	3026.6	3360.5	3852.3	4351.3	4737.2	5275.6	5439.5	5840.3	5994.8	6379.4	6625.2	6888.6	7250.3	7497.4	7727.1	7974.9	8351.1	8479.1	8854.7	9006.9	9252.8	9491.6	9749	7790.2	9894.9	9995.4	9852.2
0	0	0	4.5414	11.752	7.5838	5.8994	3.4089	7.6199	19.453	26.304	63.605	122.89	186.37	289.91	413.05	560.78	745.28	949.96	1184.8	1424.3	1736.6	2042.7	2384.3	2742.7	3066.4	3426.9	3683.6	4110	4563.6	4903.8	5155.6	5487.1	5799	5998.8	6445	6493.3	6599.5	6832.8	6842.5	7016.3	7184.6	7146.4	7191.9	7255.1	7562.8	7463.7	7511.4	7417.6	7628.4
0	0	0	1.6198	9.2376	17.328	21.663	19.192	28.038	35.867	60.874	114.17	221.53	329.84	517.12	740.6	943.69	1229	1496.4	1809.8	2059	2296.9	2628.9	2749.1	2883.3	3183.6	3515.5	3524.5	3768.3	4011.2	4179.8	4246.7	4412	4594.3	4699.2	4939.7	5266.1	5406	5533.5	5606.9	5585	5789.5	6060.9	6074.7	6145.4	6072.1	6177.6	6306.4	6597.2	6414.2
0	1.8135	0	8.7233	8.7094	7.888	8.4349	11.179	15.607	17.706	26.146	29.404	43.004	38.618	63.668	119.95	254.42	426.86	637.37	832.32	1136.2	1475.8	1823.5	2146	2511.1	2812	3108.2	3406.5	3719.5	4044.8	4235.2	4540.8	4874.5	5198.2	5662.2	5876.9	6083.1	6298.1	6538	6607	6644.9	6869.5	7007	6994.5	7185.1	7069.8	7391.2	7373	7264.8	7446.5
0	0	0	9.5483	14.272	16.739	17.467	20.201	28.699	24.308	49.801	83.336	158.93	232.43	303.27	497.37	600.08	822.42	1026	1243.1	1459	1701.2	1968.9	2259	2443.4	2829.8	3109.1	3494.1	3782.5	4075.2	4468.8	4899.6	5208.4	5636.4	5958.3	6343.5	6653.1	7116.6	7291.3	7459.7	7919.9	7997	7815.9	7916.9	7849.3	7894.2	8319.7	8401.8	8377.6	8501.7
0	0	0	1.4713	9.7451	9.4379	4.9618	11.665	0	4.9523	2.0237	14.319	19.383	39.452	58.33	104.1	154.89	213.24	290.58	308.9	421.37	655.67	810.7	1008.4	1172.9	1247.8	1781.3	1974.7	2129.6	2336.7	2505.3	2587.5	2661.1	2601.2	2989.3	3278.6	3548.4	3735.5	3630.1	3444.2	3430.6	4107.1	3970.4	3853.3	4076.1	3890	4123.2	4285.2	4522.7	4609.5
0	0	0	0	27.53	30.45	21.81	27.21	22.711	26.295	43.965	48.99	37.504	23.02	30.693	18.718	32.403	36.286	71.919	120.07	171.49	311.69	426.39	479.08	711.6	906.49	1151.1	1408.3	1641.8	1854.1	2067.7	2020	2206.5	2456.4	2475.8	2618.6	2719.7	2878.8	2949.6	3192.6	3277.7	3400.8	3569.9	3704.5	3884.7	4059.8	4107	4191.3	4242.5	4206
0	0	0	18.011	18.034	18.869	27.826	23.996	0	20.55	23.331	32.438	23.501	15.295	11.781	12.357	42.172	39.375	55.862	79.752	106.02	168.4	231.31	385.1	474.17	739.71	856.51	1113.5	1453.4	1588	1863.5	2315.5	2563.2	2898.6	3092.8	3344.1	3530.1	3857	4034.5	4289.8	4502.8	4572	4670.7	4554.5	4679.5	4766.2	4836.3	4987.3	5123.7	5038.7
0	0	1.4198	8.5733	1.8543	19.216	4.1873	12.462	13.792	23.861	30.407	24.661	21.804	44.028	65.137	128.83	219.98	327.13	473.09	659.5	932.59	1200.7	1458.3	1798.2	2109.3	2531.4	2801.2	3133.8	3393.7	3802.7	4251.8	4434.9	4914	5346.6	5617.2	5971.2	6105.6	6425.1	6696	6864.5	7104	7493.6	7587.1	7669.2	7430.9	7702.7	7772.1	7785	7788.1	8144.6
0	0	0	7.5176	16.357	17.805	13.32	15.984	26.92	44.484	84.457	145.12	207.68	295.17	378.09	481.12	602.73	701.75	767.03	893.93	961.45	1147.7	1315.4	1471.6	1658.2	1842.4	1969.3	2172.3	2417.7	2641	2965.4	3218.2	3481	3753.4	4024.1	4430.8	4652.4	4934.1	5262.4	5394.1	5485.7	5595.9	5809.7	5944.1	6163.4	6324	6401.3	6545.5	6642.9	6849.2
0	0	0	36.939	41.567	42.689	48.482	56.344	61.923	64.43	63.139	65.153	72.38	59.567	58.11	69.751	65.753	102.63	127.48	168.25	226.09	294.55	367.45	427.86	564.27	709.46	857.31	1050.2	1249.8	1463.5	1754	1981.8	2635	1970.7	2179.7	2372.9	2583.4	2700.6	2943.2	3109.2	3221.7	3395.4	3577.4	3686.4	3813	3984.9	3991.8	4134.7	4097.6	4227.7
0	0	0	16.873	3.0556	19.863	10.84	22.388	20.081	32.049	17.836	15.936	18.351	7.7155	22.079	21.686	31.953	19.629	47.136	75.273	128.68	179.39	290.78	392.71	533.59	690.71	864.52	1071.5	1185.7	1513.9	1540.9	1981.6	2244.9	2486.9	2677	2909.9	3154.1	3200.7	3380.3	3459.3	3615	3738.1	3776.5	3790.8	3986.7	4024.9	4220	4212.6	4296.7	4421.2
0	0	0	13.18	17.384	6.7308	24.712	14.966	26.348	34.224	46.903	59.747	76.634	95.813	155.01	233.19	354.89	601.61	871.42	980.54	1301.5	1723.7	2059.2	2673.3	3185	3833.2	3919.7	4735.9	5286.8	5474	5875.5	6939.8	6144.1	8114.7	7105.7	7540.2	7991.6	8277.1	8594.4	8732.1	8903.5	9071.1	9069.8	9174	9138.9	9096.1	9087.8	9119	8932.1	11323
0	0	0	8.8506	13.994	15.848	4.8967	0.57837	11.451	23.642	22.139	16.111	10.698	11.908	29.482	45.37	61.257	98.226	115.71	159.72	251.56	353.85	543.78	681.38	950.37	1211.8	1542	1897.5	2226.6	2486.8	2759.1	3125	3288.7	3728.1	4142.3	4221.7	4595.4	4705.2	5116.7	5297.2	5679.9	5614.4	5966.8	5876.8	6223.3	6257.1	6348.8	6183.3	6267.8	6303
0	0	0	11.447	7.5545	17.634	13.087	20.241	24.448	27.246	31.939	65.501	153.55	259.15	428.6	635.81	893.5	1221.5	1479.3	1793.9	1843.9	2591.5	2791.6	3321.5	3758.4	4137.4	4570.4	5024.9	5409.7	5546.2	6096.5	6453.9	6973.2	7150	7695.1	7977.8	8241.9	8422.3	8864.8	9096.2	9250.5	9485.8	9329.9	9675.2	10013	10260	10314	10253	10158	10258
0	0	0.45379	12.299	12.187	11.975	22.309	25.011	27.145	30.111	35.547	29.013	40.824	57.661	54.639	70.071	85.641	145.96	212.54	301.01	418.44	528.97	675.03	846.09	986.72	1195.8	1413.8	1584.7	1791.2	1988.5	2319.2	2656	2969.7	3214.4	3447.5	3846.6	4100.3	4319.9	4670.7	4945.4	5031.2	5092.8	5287.2	5423.4	5520.6	5655.4	5875.3	6002.7	6013.1	6021.6
0	0	0	0	23.573	10.404	6.83	21.665	38.216	88.202	138.32	163.91	250.46	349.87	483.39	621.32	769.89	924.97	1057.7	1217.5	1346.6	1671.4	1879.5	2082.4	2321.5	2618	2886.3	3205.4	3519.4	3838.2	4127.9	4530.1	4840.7	5078.2	5408.7	5851	6182.7	6458.6	7036.8	7236.1	7433.6	7896.5	8006.5	8521.4	8416	8724.2	8768.6	8659.9	8742.3	9350.7
0	0	0	12.008	16.239	15.185	22.806	17.482	25.82	34.043	29.267	20.932	25.096	29.511	33.892	22.536	19.533	22.214	30.299	53.984	72.844	199.5	228.95	353.11	509.57	596.45	967.72	999.22	1462.8	1703.9	2034.4	1804.7	2051.6	2245.1	2487.9	2720.3	2861.9	3021.4	3081.8	3411.1	3487	3561	3708.2	3760.4	3933.6	3990.5	4064.9	4076.6	4136.2	4173.3
0	0	0	9.9478	14.484	22.592	6.0945	48.014	20.032	30.349	69.164	129.45	265.4	442.11	653.35	765.39	1076.6	1422.3	1757.7	2100	2608.2	2755.3	3369.8	3740.1	4180.4	5180	5235.2	6258.1	6710.3	7030	7493.6	7978.6	8631.3	9053.9	9497.1	10148	10660	11156	11265	11489	11692	12084	12083	12475	12395	12545	13567	14255	14009	14270
0	0	0	4.3326	15.722	29.724	25.916	21.862	28.419	30.572	27.424	33.808	38.138	28.532	45.73	57.458	78	111.9	145.04	198.61	270.24	381.26	505.21	614.1	780.39	891.85	1106.7	1260.4	1392.7	1714	1947.2	2126	2389.2	2593.8	2773.5	3104.7	3350.4	3496.5	3750.6	3748.1	4118.7	4187.7	4413	4394.4	4603.4	4779.4	4724.6	5041.3	4967.3	5066.6
0	0	0	12.673	16.562	14.644	22.878	30.308	26.648	31.494	40.11	54.54	72.898	167.57	290.18	418.52	625.85	874.82	1190.9	1509.7	1774.9	2182.9	2549	2910.8	3299.4	3570.5	4043.4	4602.2	4986.6	5380.4	5983.3	6412.1	7149.3	7496.6	7842.1	8454.6	8945.5	9553.2	9805.2	10010	10436	10889	10920	11161	11550	11561	11799	11799	11983	11790
0	0	0	10.54	0	15.499	20.101	30.647	50.637	61.295	70.542	127.17	206.21	328.6	289.16	516.16	554.18	687.47	999.49	1185.6	1437.5	1719.6	1899.5	1997.3	2188.7	2595.9	2766	3332.5	3853.5	3826.1	4314.6	4082.9	4324.5	4667.4	4973.6	5084.2	5313.5	5561.9	5527.3	5795.5	6044.1	6073.3	6131.5	6276.5	6319.4	6398.2	6394.4	6495.3	6609.6	6581.8
0	0	0	7.5721	14.238	23.779	10.353	3.6467	8.5219	0.24944	0	0	10.718	59.417	114.03	125.15	299.44	431.42	592.9	775.05	943.58	1169.8	1461.6	1725.7	1980.3	1940.5	2487.9	2776.1	3143.6	3462.5	3757.5	4305.6	4637.7	4839.4	5102.8	5276.4	5546.8	5884.8	6072.7	6228.3	6306	6772.2	6805.9	6977.6	7341.2	7089.6	7305.4	7361.9	7192.6	7510.3
0	0	0	26.448	19.178	4.4234	14.926	30.595	24.08	18.425	32.075	55.21	95.224	187.04	276.31	418.44	595.1	846.71	1087.7	1449.1	1723.9	2016.1	2372.5	2742.9	3091.3	3395.3	3637.7	3419.7	3752.6	4409	4125.9	4496.6	4697.9	5084.4	5275.1	5672.1	5955.3	6242.2	6564.3	6781.8	6625.6	6859	7064.3	7052	7131.4	7027.2	7177.3	7186.7	7385.9	7097
0	0	0	23.181	16.833	10.725	2.6205	19.67	0	6.7449	0	5.2325	71.667	201.91	398.34	642.14	975.18	1333.1	1774.6	2309.1	2772.3	3206.5	3735.6	4278.5	4812.8	5247.1	5824.5	6359	6813.2	7353.6	7783.5	8230.4	8709.8	9328.8	9706.3	10153	10741	11168	11217	11781	11865	11842	12130	12330	12585	12559	12905	12914	12778	12820
0	0	0	2.0705	22.48	13.095	41.637	24.923	35.392	44.726	41.798	62.128	99.363	154.04	248.99	358.79	510.38	656.2	855.2	1098.3	1354.9	1516	1812.2	2111.5	2402.6	2646.5	2979.5	3290.2	3607.2	3794.5	3968.1	4631	4430.8	4911.4	5142.7	5135.6	5421.3	5434.3	5704.2	5980.2	6433.5	6104.1	6518.3	6713.4	6728.5	6700.7	6717.5	6698	6591.1	6500.5
0	0	0	7.2642	9.7054	8.8119	12.274	13.93	23.23	53.154	110.45	196.48	301.11	466.48	663.53	857.83	975.66	1095.5	1586	1721.3	1926.2	1506	2064.1	2193.7	2437.9	2597.5	2902.8	3112.1	3115.9	3212.5	3435	3379.1	3630.5	3915	3735.5	3958.6	4027.9	4130.7	4328.3	4471.3	4649.9	4620.2	4767.2	4757.2	4661.8	4859	4912.8	4940.1	4988.6	5176.7
0	0	0	1.6849	18.062	18.53	15.799	15.938	9.0992	18.564	34.591	73.638	118.71	197.95	333.99	546.24	793.35	1114.6	1440.4	1888.2	2343.7	2774.1	3217.4	3672.1	4022.8	4532.7	4939.7	5517.6	5978.7	6392.2	6727.1	7220.6	7739.4	8152.5	8460.7	8604.3	8952.6	9289.9	9382.8	9681.2	9828.9	10158	10267	10476	10476	10557	10633	10650	10737	10723
0	0	0	5.1002	18.859	19.444	16.117	20.976	22.639	0	34.949	39.292	51.058	54.295	64.453	83.751	96.846	98.86	113.74	158.16	180.04	223.78	295.18	350.28	417.06	498.05	575.32	708.67	853.82	974.28	1082	1192.9	1296.4	1418.9	1556.1	1689.1	1863.1	1947.9	2013.3	2097.3	2204.6	2314.1	2312.3	2388	2398	2465.5	2453.8	2537.4	2527.5	2511
0	0	0	0	13.712	10.558	17.21	14.521	16.884	10.194	16.792	28.676	33.485	79.659	125.32	181.76	288.93	384.15	500.5	593.47	712.29	811.89	955.61	1154.2	1321.6	1491.7	1739	1849.3	1997.9	2182.5	2259.4	2447.7	2683.5	2979.7	3129.4	3306.4	3439.8	3612.8	3881.1	3933.9	3881.1	4087.6	4314.3	4323.5	4332.2	4365.7	4387.2	4521.2	4518.7	4673.6
0	0	0	11.428	13.776	21.515	37.26	33.527	50.931	49.193	55.862	54.462	75.756	76.224	108.43	147.23	193.82	289.5	411.47	560.97	751.52	965.8	1317.1	1482	1785.7	2082.2	2341.7	2806.9	3068	3400.1	3721.8	4073.1	4239.2	4598.6	4730.4	5358.3	5574.1	5823.1	6126.1	6182.1	6521.4	6648.2	6954.4	7043	7229.6	7342.2	7254.2	7653.9	7355.3	7471.1
0	0	1.5538	14.101	7.4114	0	5.0261	20.037	17.909	16.232	5.3095	7.1055	17.505	13.303	18.623	40.62	74.904	94.209	162.69	212.64	301.45	435.32	583.55	760.74	920.28	1111.1	1329.9	1608.1	1962.6	2299.2	2426.6	2618.4	2704.7	2995	3259.1	3564	3741.7	3973	4071.4	4282.3	4420.9	4429.4	4524.5	4808	4876.7	4861.1	5234.8	5098.8	5341.9	5464.3
0	0	0	8.7886	20.766	15.309	24.549	45.388	69.888	135.99	204.78	315.78	481.81	669.54	899.9	1193.7	1529.8	1824.7	2278.1	2628.7	3101	3615	4105.1	4647.3	5154.9	5673.8	6255.5	6859.2	7645.5	8287.6	9150.5	9591	10505	10988	11440	12301	12706	13447	13793	14115	14717	15095	15229	15378	15172	15575	16643	16756	16915	16788
0	0	0	17.468	15.874	24.737	22.813	41.987	77.633	127.86	223.15	329.32	498.07	684.06	928.35	1178.9	1461.7	1743.2	2139.8	2421.1	2774.6	3185.6	3477.6	3895	4319	4817.1	5186.6	5533.8	5860.2	6298.6	6838.9	7277	7683.7	8241.1	8952.7	9545.6	10097	10477	10760	11350	11512	11746	12085	12242	12419	12726	12539	12678	12794	13077
0	0	0	9.5254	40.701	36.761	0	0	0	53.043	69.085	67.536	70.532	69.278	67.323	59.784	79.373	90.164	102.91	126.28	190.37	255.44	341.24	428.57	535.97	628.88	788.72	935.37	1109.3	1226	1407.2	1626.2	1789.1	1973.3	2104.3	2335.1	2454.9	2528.2	2727.9	2822.4	3018.7	3155.3	3202.6	3236	3243.9	3352.3	3422	3470.7	3583.9	3595
0	0	0	4.9706	13.775	4.0413	11.977	6.9664	7.1964	13.4	12.026	4.6405	6.9888	7.7893	22.931	31.719	82.307	153.44	243.21	380.67	516.57	726.97	942.23	1241.6	1512.7	1865.6	2234.5	2562.6	2950.4	3353.3	3748.8	3993.1	4450.4	4929.7	5477	5873.2	6124.4	6554.6	6706.2	6879.2	7346.3	7576	7836.1	7945.9	7920.4	8122.2	8360	8263.6	8427.4	8364
0	0	0	5.9455	6.1472	10.976	9.4421	8.578	18.724	20.41	26.094	34.585	56.829	85.729	132.37	224.86	286.02	415.49	473.36	623.13	792.21	986.18	1503.2	1424.1	1674.8	1901.7	2533.1	2405.4	2661.8	3155.1	3550.4	3801.2	4152.3	4492	4757.6	5071.1	5304.3	5548.4	5946.2	6092.4	6449.8	6638.3	6892.8	7151.9	7400.4	7429.9	7417.7	7672.7	7835.5	8059.8
0	0	0	2.19	3.0926	12.955	11.516	0.40913	4.3689	0	14.626	22.026	39.851	39.99	84.472	99.17	162.89	211.57	367.69	545.17	661.74	851.54	873.17	1305.8	1292.9	1937.4	2314.7	2647	2945.9	3192.1	3448.1	3922.6	4139.2	4382	4566.3	4891.7	5166.1	5397.9	5692.6	5825	5938	6970	6245.5	6448	6587.6	6852.7	6888	7060.9	7054.4	7118.6
0	0	0	7.6073	8.3228	8.8704	11.054	10.56	17.244	20.583	18.365	33.521	53.68	72.097	92.745	119.4	145.24	208.71	285.58	374.95	532.09	623.26	768.14	969.29	1151.6	1345.6	1607	1810.7	2059.8	2299.4	2615.7	2897.2	3127.4	3461.9	3621.5	3981.7	4416.9	4579.2	4809	4968.5	5162.1	5231.4	5340.2	5302.9	5423.4	5548.8	5576.5	5548.9	5496.1	5236.1
0	5.5058	1.6138	10.471	0.61858	0	2.1394	0	0	0	0.025693	0.3938	1.9415	0	0	0	0	6.492	29.629	93.258	184.77	278.22	399.23	502.38	660.98	840.74	995.06	1156.2	1310.9	1424.8	1589.3	1665.8	1763.2	1951.2	2021.9	2202.3	2277	2323.3	2406.3	2504.7	2471.5	2552.1	2592.9	2629.2	2745.5	2788.2	2782.1	2810.9	2735.9	2862.9
0	11.224	0	19.81	13.918	0	0	0	0	7.1507	36.751	95.83	201.77	338.56	540.46	728.9	933.81	1180.8	1507.8	1765.7	2038.1	2297.8	2602.2	2940.7	3267.9	3462.8	3878.9	4285.7	4693	5015.8	5214.2	5686.7	6120	6430.9	6616.4	7012.8	7285.6	7561.5	7737.2	8040.4	8177.6	8299.3	8426.7	8389.4	8549.5	8507.1	8511.3	8551.4	8548.7	8581
0	0	0	0	17.384	89.602	154.41	228.98	291.64	402.43	454.83	555.88	616.73	718.36	787.32	901.6	960.52	1165.7	1253	1337.6	1382.4	1459.5	1645.9	1544.4	1615.8	1666.9	1788.9	1856.8	1894.2	2179.5	2104.9	2225.7	2279.3	2366.7	2419.8	2559.5	2614.2	2709.2	2809.2	2945.3	2971.4	3082.2	3130.9	3203.1	3316.7	3402.5	3490.2	3563.5	3526.7	3606
0	0	0	17.472	9.5374	14.841	12.858	17.188	13.413	12.253	11.203	0	4.9924	14.701	5.9436	1.9874	17.381	13.156	68.313	92.446	84.608	148.27	198.75	237.12	289.31	352.27	402.45	413.06	491.6	559.76	612.58	638.7	723.92	787.68	900.44	966.81	1040.1	1144.5	1187.5	1346	1366.7	1490.2	1520.3	1637.1	1723.4	1759.8	1737.1	1714.5	1825.4	1787.9
0	0	0	10.703	11.19	16.705	8.8	17.551	6.5531	18.107	10.539	26.165	55.65	100.21	181.41	302.68	419.44	589.65	771.33	985.67	1183.9	1408.7	1626.4	1826.5	1999	2245.6	2446.8	2636.8	2794.5	2977	3192	3354.8	3568.9	3792	3928.8	4185	4335.1	4506.9	4602.2	4742.4	4867.1	4956.7	5064.3	5102.3	5116	5185.5	5302.2	5317.6	5418.3	5468.6
0	0	0	6.7402	15.251	25.471	22.557	27.447	33.86	31.145	31.746	29.29	59.174	73.395	99.654	128.24	194.08	298.81	468.15	638.52	905.79	1181	1465.8	1779.5	2172.6	2353.8	2953.9	3319.3	3670.7	3868.2	4310.6	4776.4	5208.9	5438.8	5996.3	6310.8	6523.6	6863.5	7124.2	7447.7	7437.7	7606.4	7595.1	7877.2	7602	8002.7	8035.8	8015.4	8136.6	7944.5
0	0.7095	0	13.681	9.2561	10.504	5.0171	19.4	19.218	18.987	18.896	29.51	48.925	81.094	109.71	171.67	207.29	270.17	309.44	351.94	399.12	455.29	513.72	546.82	612.18	701.89	844.71	979.52	1126.8	1285.7	1490.7	1752.9	2008.9	2263.5	2553	2734.3	3038	3337.9	3472.1	3702	3878.2	4090.5	4218.9	4325.6	4373.2	4593.3	4671.4	4772.3	4786.4	4833.3
0	0	0	16.211	20.665	13.367	12.158	21.216	11.964	18.393	15.107	29.016	102.55	229.24	421	619.07	872.02	1075.6	1387.5	1720.6	2062.2	2426.9	2847.4	3354.3	3723.7	4243.3	4762.9	5193.2	5806.6	6403.6	6830.1	7190.8	7122.9	7148.1	7896.8	8473	9008.1	9312	10374	10233	10579	10788	11057	10996	11129	11163	11437	11517	11459	11722
0	0	0	11.552	4.8725	44.634	34.24	68.206	103	101.28	193.71	212.06	295.91	418.54	540.97	589.55	752.43	930.33	1182.5	1397	1791.8	1946.4	2250.6	2242.7	2698.5	2855.2	2902.7	3348.7	3538.8	3766.3	4116.5	4250.3	4475.1	4598.2	4773.3	5000.4	5279.7	5262.7	5418.2	5557.9	5726.2	5760.5	5858.5	6060.4	6212.4	6201.4	6312.7	6316.1	6380.6	6436.6
0	0	0	5.466	20.412	19.777	18.582	22.834	15.33	24.281	22.496	0	24.849	22.134	18.858	34.903	72.396	113.25	178.93	297.93	457.12	695.34	912.07	1181.6	1494.1	1860.7	2066	2297.9	2767.6	3455.9	3970.3	4396.9	4664.8	5238.9	5634.4	5922.9	6364.2	6650.5	6763.3	7083.4	7493.6	7632	7746.3	7858.9	7984.1	8408.5	8424.8	8390	8608.3	8661.9
0	0	0	11.434	10.095	12.848	18.877	20.578	24.464	60.699	100.06	171.84	282.52	419.22	605.1	834.43	1110.1	1430.7	1701.5	2110.4	2431	2946.6	3255.6	3656.7	3987.6	4478.1	4928.4	5342.8	5601.7	6026.8	6559.6	7117.1	7490.7	7826.6	8299	8798.2	9188.8	9166.3	9753.1	9892	10418	10784	10802	10849	11278	11394	11228	11587	11492	11692
0	0	0	2.2765	6.4784	10.82	7.2151	9.2264	10.318	14.131	16.648	21.63	16.982	18.956	27.063	35.509	36.707	42.436	45.005	45.591	61.343	66.945	66.285	103.09	83.029	125.38	147.94	149.03	176.14	187.95	192.95	232.84	282.39	328.89	370.03	439.47	604.96	654.09	692.54	757.1	804.77	837.53	966.42	1006	1069.4	1084.5	1188.8	1231.4	1263.6	1332.8
0	0	0	11.755	5.5501	12.553	22.558	33.607	57.737	101.22	214.18	364.25	558.36	757.26	949.94	1193	1466	1867.8	2139.4	2304.7	2645.9	2947.3	3313.4	3728.5	3844.1	4119.8	4512.8	4867	5140.7	5342	5696.1	5847.3	6295.7	6240.2	6697.7	7118.7	7138.2	7748.9	7966.7	8596.9	9031.2	8867.8	8980.6	9079.4	8902.2	8943.8	9199	9174.9	9305.4	9427.1
0	0	0	0	9.3334	2.8183	12.473	13.329	16.903	17.045	16.753	19.227	19.379	30.844	46.771	66.479	71.902	130.34	183.49	268.84	352.67	417.15	510.46	585.53	676.66	833.39	913.52	1063.4	1197.9	1284.2	1480.1	1590.2	1740.5	1904.2	2119	2287.1	2491.3	2673.8	2843.3	3100.3	3285.5	3466.8	3619.7	3741.1	3826.8	4040.5	4061	4161	4233	4249.2
0	0	0	0	4.8363	3.7008	23.374	10.454	41.996	26.611	62.836	134.72	222.52	360.35	585.36	756.28	1005.6	1250.3	1508.7	1765.8	2027.9	2300.9	2720.3	3094.1	3370.4	3818.3	4187.4	4599.1	5158.8	5542.1	5777.8	6176.5	6424.7	6986.7	7350.9	7749.8	8317.6	8647.3	8876.3	9494.6	9712.2	9568.4	10075	10296	10282	10527	10484	10663	10836	10930
0	0	0	13.239	13.045	26.086	29.475	43.486	44.692	50.105	46.899	52.939	74.38	99.554	130.82	169.67	226.34	280.88	361.64	456.19	558.14	675.21	792.14	935.51	1049.2	1223.5	1399.4	1585.2	1736.9	1917.1	2064.2	2264.1	2638.4	2790.2	3031.9	3223.5	3430.8	3476.3	3621.7	3858.3	4009.6	4112.4	4125.4	4294.7	4438.7	4443	4479	4587.9	4624.4	4554.9
0	0	0	10.383	6.5688	13.582	4.9497	0	14.472	5.0719	8.2916	9.8143	12.736	2.6013	43.167	73	129.03	194.69	288.51	479.33	607.32	744.14	997.99	1211.3	1484.4	1745.9	2172.1	2642.6	3001.2	3558.7	3737.9	3928.9	4257.4	4600.3	5090.1	5531.9	5933.8	6279.3	6647.2	6928.3	7210.5	7513	7683.1	7799.8	7957.1	7943.9	8318.6	8467.1	8538.8	8503.5
0	0	0	14.911	25.189	15.888	37.93	39.326	62.213	47.006	74.917	86.477	122.99	189.64	273.71	352.69	439.17	551.53	675.31	790	921.77	1079.2	1242.7	1412.1	1645.9	1846	2045.5	2244.4	2514.9	2692	3026.6	3339.1	3739.6	4091.3	4441.9	4853.7	5141.5	5566.3	5932.8	6134.9	6595.6	6722	7011.3	7161.2	7428.1	7615.5	7726.3	8006.5	8080.9	8239.4
0	0	0	9.2929	17.471	32.627	28.26	24.944	34.179	32.937	25.449	23.992	35.543	41.976	55.942	85.676	117.52	221.65	351.92	494.32	664.39	817.26	1038	1172.5	1408.7	1616.5	1782.1	1966.7	2129.6	2402.2	2667.2	2750.8	2994.3	3188.9	3467	3515.5	3729.1	3864.7	3914.1	4192.3	4290.5	4420.1	4534	4626.3	4722.7	4785.6	4908.6	4932.6	4939.2	5003.5
0	0	0	11.03	12.762	13.036	18.848	24.953	34.868	38.681	44.441	51.452	49.439	59.137	97.092	155.73	231.03	368.39	543.87	715.89	984	1266.1	1645.7	2035.5	2505.6	2973.1	3277.1	3921.9	4470.8	4893.6	5529.7	5867.2	6738.5	7060.5	7517.4	8000.8	8620.6	8875.2	9268.3	9330.6	9561.2	9442.3	10579	10245	10513	10728	10579	10883	10897	11098
0	0	0	9.8905	9.8495	8.6482	19.911	18.245	25.692	27.867	27.294	35.931	41.037	43.012	40.322	51.55	53.317	71.507	82.452	132.75	196.38	227.4	269.02	339.97	375.45	449.68	495.96	576.49	655.75	673.11	712.68	766.92	841.87	932.99	1005.7	1075.9	1094	1175.3	1305.3	1346.4	1434.8	1439.4	1490.2	1405.3	1428.5	1390.9	1433.1	1414.6	1438.8	1491.7
0	0	0	5.5991	17.921	22.055	34.857	33.213	10.225	18.243	27.856	14.189	22.407	28.672	47.265	97.547	177.91	283.45	470.21	682.26	937.68	1255.6	1666	2026.1	2510.1	2999.4	3485.9	4131.2	4792.8	5417.7	6086.5	6624.3	7217.6	8004.7	8246.2	8658.4	9158.7	9811.2	10136	10711	11065	11669	11918	12209	12109	12361	12736	12675	13038	13246
0	0	0	2.3501	1.9918	1.9184	29.023	51.788	11.919	4.0878	0.73029	2.907	0	0	2.1856	0	5.2696	6.9415	21.578	19.721	48.088	85.227	148.76	222.65	321.49	498.21	701.1	941.17	1354.4	1520.6	1654.7	2002.2	2318.4	2765.3	3066.7	3290.1	3622.1	3859.5	4236.7	4402.9	4731	4932.9	4983.7	5180.3	5306.8	5341.8	5482.6	5684.5	5824.3	5808.4
0	0	0	2.9351	4.1317	21.922	6.0517	23.343	39.321	74.845	92.338	166.61	218.48	366.68	588.14	898.59	1041.1	1434.9	1707.5	2059.5	2491.3	2986.8	3421.9	3904.9	4239.8	5084	5679.1	6194.1	6862.6	7557.6	7775.8	8060.4	8351.3	8837.7	9197.8	9278.4	9985.4	10096	10534	11074	11247	11343	11284	11296	11665	11598	11688	11731	11910	11995
0	0	0	0.74313	0.87423	15.246	27.773	48.809	81.15	111.38	159.84	225.38	328.09	425.32	525.67	718.09	953.93	1241.2	1525.8	1832.2	2216.3	2685.6	3222.6	3718.9	4135.9	4779.9	5246.2	5676.9	6303.3	6545.7	7093.2	7606.2	7987.1	8569.7	9111.6	9172.2	9659.6	9962.2	10261	10673	11426	11606	11758	11775	11915	11997	12488	12643	12729	12956
0	0	0	16.063	16.285	20.684	28.14	25.908	30.276	25.194	39.507	46.303	72.451	96.619	148.23	154.31	184.42	234.95	375.28	517.34	722.58	899.97	1197.2	1611.7	1940.9	2370.1	2674.7	3161.4	3278.5	3949.6	4128.2	4872.4	5199.7	5769.3	5818	6691.9	6685.3	7048.3	7323.6	7509.6	7860.6	8119.4	8137.9	8425.5	8353.4	8491.2	8536.5	8611.9	8645.7	8766
0	0	0.64179	0	5.3478	20.437	5.3209	20.945	9.2972	11.032	2.355	0.36529	0	4.3024	4.6364	29.053	83.857	138.72	238.63	385.89	540.74	721.36	996.65	1170.4	1379.6	1690.6	1986.9	2302.6	2647.2	3053.1	3377.4	3765.9	4043	4510.5	4921.6	5353.1	5961.8	6188.2	6477	7038.4	7403.7	7561.5	7703.9	7982.4	8261.1	8015.9	8429.5	8422.2	8477.4	8444.1
0	0	6.9301	8.7807	11.325	19.329	10.806	35.827	28.918	41.57	49.09	80.46	86.107	103.77	136.74	189.21	306.89	486.17	715.41	935.7	1434.2	1908	2542.3	3153.2	3873.1	4746.1	5436.8	6260.9	7139.9	8117.4	8771.3	9685	8284	9344.2	9417.4	10539	10145	11387	12232	12557	13339	12547	14085	13782	14225	14222	14608	15069	14680	15353
0	0	0	11.166	10.97	31.909	45.294	36.838	42.466	53.849	65.306	66.672	72.141	67.698	78.076	63.231	79.486	100.23	161.75	234.11	320.09	397.18	524.76	638.07	788.07	926.32	1087.2	1237.2	1431.4	1628.5	1808.7	1963.3	2165	2307.3	2579.9	2755.3	3018.2	3231.3	3386.8	3560.6	3697.4	3894.6	4077.3	4275.7	4381	4555	4684.6	4743.3	4733.4	4814
0	0	0	17.773	19.691	21.125	19.987	27.023	0	0	5.2331	15.724	13.976	11.285	9.9327	37.755	66.72	85.799	116.29	169.69	210.08	273.52	355	460.03	537	679.04	812.13	1020.8	1162.9	1330.7	1506.4	1615.6	1819.3	1977	2255.1	2500.4	2665.6	2872.7	3005.2	3168.2	3217.1	3017.2	3082.8	3174.1	3237.6	3317.6	3292.9	3375	3456.6	3486.5
0	0	0	9.8855	25.125	10.21	29.644	16.081	31.958	54.732	110.18	208.03	358.48	523.21	681.76	912.92	1116.8	1277.5	1524.3	1856.3	2166.3	2325	2339.7	2858.3	2857.6	3160.2	3095.6	3335.1	3570.4	3842.2	4202.3	4179.9	4276.5	4058.8	4169.9	4355.5	4459.6	4578.4	4559.7	4906.1	4915.3	4838.1	5086.9	5170.2	5229	5470.1	5346.9	5373.8	5586.6	5533.7
0	0	0	18.281	27.741	36.971	40.169	79.083	87.4	93.795	106.72	139.32	194.97	248.77	324.5	445.17	511.21	461.71	577.14	963.41	1083.5	1016	1147.6	1304.4	1480.6	1689.7	1965.7	2088	2356	2707.6	2964.6	3247.1	4172.9	4506.8	4813.3	5026.4	5570.2	5650.7	5939	6168.8	6302.1	6654.9	6750.7	6925	6878.8	7040.1	7127.1	6919	6974	6885.1
0	0	0	2.9999	10.898	16.895	19.947	13.796	7.7673	10.752	14.954	30.467	38.391	71.467	102.6	171.81	281.73	409.25	574.04	765.83	838.45	1090.7	1361.9	1593.7	1829.2	2151.9	2445	2778.8	3047.8	3354.7	3597.8	4062.9	4504.6	4865.4	5173.4	5510.7	5657	6018.7	6334.5	6875.6	6931.4	7120	7208.4	7575.9	7620.1	8103.1	7986.5	8362.4	8468.2	8300.9
0	8.9277	0	8.1855	0	0	0.95522	1.8175	8.7143	1.1249	0	0	3.5443	7.212	7.0749	11.299	27.466	81.745	156.45	256.9	423.28	600.63	835.09	1053.8	1310.1	1584.3	1837.1	2162.9	2423.9	2692	2937.2	3306.9	3553.5	3923.5	4304.7	4515.7	4882.7	5001	5243.8	5282.5	5386.6	5721.3	5797	6003.9	6206.4	6029.5	6269.2	6604.4	6316.3	6238.7
0	0	0	0	14.122	15.206	21.374	19.901	27.69	37.005	39.594	50.757	59.075	74.031	83.706	118.11	152.82	199.16	224.3	300.56	350.54	417.34	507.55	604.48	719.9	886.53	1043.8	1257.4	1383.5	1515.2	1757.9	1908.8	2162.9	2327.8	2562.7	2671.7	2780.5	3036.2	3207.1	3340.8	3356.6	3491.9	3506.8	3631.1	3619.8	3653	3633.4	3688.9	3634.5	3637.4
0	0	0	6.1417	14.733	27.571	21.59	22.273	24.648	41.27	36.855	64.166	77.71	111.7	177.75	253.45	374.62	552.93	796.97	1083.6	1386.9	1798.5	2143.3	2605	3101.3	3564.1	4126.5	4724	5284.5	5983.9	6690.8	7489.2	8036.8	8518	9137.8	9814.6	10266	10942	11299	11594	8477.6	8679	8701.4	8926.9	9173.5	9363.7	9448.1	9421.1	9537.9	9590.8
0	0	3.1605	0	4.2566	7.0093	0	2.5387	5.823	9.6523	24.256	62.475	103.95	184.6	274.04	382.18	444.92	557.93	675.2	800.66	1026.2	1088.5	1231.9	1340.6	1563.4	1694.3	1867.7	2018.8	2041.9	2134.7	2319.1	2520.5	2659.9	2674.1	2755.3	2937	2946.9	3042.7	3207.8	3190.8	3241.1	3094.1	3140	3164	3204	3268.5	3226.2	3272.8	3372.6	3403.4
0	0	0	25.274	33.212	21.991	32.72	25.787	28.855	34.864	25.828	28.936	40.64	57.239	74.504	101.32	137.92	189	237.39	314.64	393.09	471.6	522.65	624.79	667.16	832.6	846.1	945.04	1025.6	1092.8	1108.4	1210.9	1266.5	1364.5	1438	1500.5	1613.5	1698.8	1821.3	1902.4	2028.8	2019.2	2155	2220.5	2353.2	2264.1	2263.9	2268.4	2271.5	2307.1
0	0	0	7.4182	31.09	20.876	39.939	40.615	28.381	41.532	47.922	55.325	47.488	66.909	102.36	160.75	241.36	335.39	482.75	681.23	851.37	1107.6	1283.8	1575.1	1774.3	2015.6	2214.3	2463.2	2616	2812.9	3050.2	3225.2	3305.7	3536.9	3645.4	3751.3	3836.8	3909	4102.1	4247	4367.3	4383	4485.5	4459	4510.8	4552.5	4707.5	4594.2	4586.8	4668.2
0	0	0	9.5325	17.481	38.115	19.539	43.987	63.282	111.38	180.84	280.6	425.43	608.22	819.89	1008.5	1307.8	1561.5	2087.7	2190.2	2661.6	3038.8	3443	3764.1	4137.5	4962.7	5351.6	5938.8	6377.7	6791.9	7327.7	7885.4	8007.4	8409	8812.6	9254	9530.2	9662.4	9781.2	10262	10475	10686	10777	10723	10722	10935	10940	11347	11379	11549
0	0	0	0	10.811	13.568	8.0314	13.475	25.939	29.988	50.431	89.868	122.13	172.8	227.6	298.05	392.46	475.04	597.96	772.83	980.27	1634.7	1507.2	1690.1	1947.8	2199.4	2514.5	2801.3	3120.6	3361.4	3783.3	4060.5	4372.4	4645.2	4861.7	5193.9	5384.8	5604.2	5843.2	6112.9	6419.6	6572.9	6762.5	6948.5	7056.3	7110.3	7376.8	7341.3	7462.6	7410.6
0	0	0	1.7366	11.815	11.406	8.5323	6.9099	13.334	19.264	21.985	34.836	35.706	49.464	77.956	111.77	148.71	233.09	325.15	444.11	588.75	734.45	912.57	1088.9	1258.4	1511.9	1647.1	1885.7	2024	2138.7	2337.1	2534.8	2723.1	2953.7	3064.2	3218.1	3393.5	3595.9	3661.5	3682.4	3768.7	3857.2	3937.5	4018.6	4041.7	4073.9	4169.1	4171.8	4227.1	4237
0	25.778	0	3.4295	5.1574	9.3166	8.1122	4.4933	0.54469	29.773	35.859	109.67	193.25	310.31	449.11	582.87	707.76	881.93	992.68	1150.4	1302.4	1477.7	1680.6	1884.5	2082.5	2342.3	2656.9	2936.3	3250.3	3609.6	4075.6	4405	4786	5267.9	5691.2	6177.8	6720.5	7213.3	7588	8183.1	8331.4	8758.9	9056.9	9155.8	9396.8	9258.8	9015.7	9810.5	9867.4	9885.1
0	0	0	0	16.533	25.047	29.545	30.784	27.858	56.244	60.507	84.172	143.27	188.69	264.51	384.2	493.13	662.3	814.01	968.05	1176.8	1369.8	1479.8	1598.5	1764.7	1935	2197.6	2355.8	2442.7	2630.9	2684.8	2814.1	3040.6	3172.5	3248.2	3436.3	3441.4	3529.4	3575.9	3649.2	3953.7	3874.5	4002.1	4057.5	3827.1	3954.4	3888.3	4025.5	3923.2	3877.5
0	0	0	2.2206	1.6289	19.725	39.431	72.765	146.38	227.62	392.69	519.12	745.71	857.81	1164.6	1453.4	1823.2	2197.1	2555.1	3239.3	3723.9	4309.8	4859.5	5584	6225.2	6598.8	7290.5	7720	8336.9	8840.8	9288.6	9726.7	10098	10443	10820	11113	11340	11689	12013	12346	12544	12748	12843	13057	13490	13421	13075	12835	13059	13255
0	0	0	5.6195	11.524	10.64	14.873	25.495	28.688	20.298	16.123	12.054	21.694	6.0904	19.788	34.3	55.579	77.001	118.08	150.85	212.08	297.55	380.05	429.05	532.11	640.45	719.31	895.04	1074.3	1248.6	1462.3	1721.5	1975.2	2297.7	2606.3	3025.2	3286.7	3606.9	3714.9	3848.2	4204.4	4363.8	4381.6	4680.3	4808.9	5045.8	5066.2	5230.6	5479.8	5260.3
0	0	0	0	8.3966	5.6552	8.9835	10.315	17.749	17.293	14.782	22.517	23.221	23.78	27.821	42.384	63.132	95.65	153.69	212.34	278.31	366.66	428.29	512.06	612.12	751.74	833.21	993.98	1070.1	1182.8	1325.6	1459.9	1597.9	1745.2	1852.1	1990.3	2150.6	2391.9	2491.7	2512.8	2634.1	2620	2866.7	2868	3016.4	3118	3142.3	3134.7	3251.3	3226.6
0	0	0	4.365	19.864	15.655	40.22	22.103	24.822	25.109	26.698	34.613	0	0	0	0	13.174	29.851	79.123	143.83	214.05	333.97	491.2	653.61	792.41	1036.2	1226.2	1458.7	1736.2	2035.1	2183.4	2399.1	2701.1	3076.7	3194	3529.5	3778.6	4145.6	4374.8	4793.5	5024	5269.9	5410.1	5464.7	5575	5666.6	5877.7	6053.2	6092.1	6146.4
0	0	0	18.626	31.768	41.045	40.256	59.723	81.773	89.118	97.181	89.967	90.73	93.099	85.988	100.97	91.539	106.5	136.19	205.58	350.39	480.48	522.86	836.32	855.24	1052.2	1314.4	1473.4	1689.3	1924.5	2125.7	2367.9	2545.6	2726.3	3034.8	3114.9	3294.6	3343.1	3533.7	3590.5	3735.8	3814.1	3814.8	3943.8	4009.3	4104.7	4258	4225.6	4185.9	4306.3
0	0	0	12.002	17.662	19.471	13.62	28.276	52.918	70.036	127.88	186.01	280.93	403.13	510.36	682.51	821.66	1017.3	1209.5	1335.7	1496.9	1644.9	1335.8	1942	2259.7	2323.6	2839.8	2747.1	2907.4	3152.2	3335.5	3471.9	3720	3881.8	4190.2	4268	4520.5	4594.5	4913.2	4998.8	5086.5	5031.2	5250.6	5444.4	5378.9	5538.6	5665	5700.5	6050.1	5968.9
0	0	0	35.045	31.837	34.024	41.096	2.6659	5.9052	2.7867	21.691	20.006	55.857	53.536	88.901	134.32	216.92	322.64	458.82	614.63	772.15	936.43	1050.5	1278.5	1401.2	1601.7	1753.6	1830.9	2042.3	2117.4	2259.7	2207.7	2366.6	2465.1	2591.5	2702.9	2902.1	2969.9	3203.1	3282.5	3310.8	3425.8	3499.9	3522.6	3603.9	3665.7	3790	3917	3971.5	3989.2
0	1.5154	0	6.7969	6.0155	15.151	12.066	12.051	16.607	4.0741	4.2737	6.8853	13.311	12.766	23.66	31.951	27.368	70.786	110.39	155.19	208.29	287.5	418.13	546.3	673.64	844.61	920.37	1172.9	1345.8	1462.2	1735.8	1810	1933.3	2073.7	2290.6	2395	2670.7	2682.8	2889.7	2844.8	3084.3	3196.9	3244.4	3265.1	3385.3	3430	3455.5	3417.4	3454.9	3550.7
0	0	0	7.661	7.0035	23.791	24.615	33.976	38.808	76.251	141.35	225.09	344.2	524.27	703.32	928.7	1182.1	1486.2	1814.8	2147.7	2529.8	2884.9	3243.6	3580.6	3906.7	4297.6	4645.2	4979.4	5389.6	5668.4	5913.3	6298.6	6658.3	7047.1	7417.8	7464.7	7935.1	8176.9	8406.7	8573.4	8925.8	9141.8	9336.8	9222.6	9473.4	9471.3	9614	9961.1	9648.3	9687
0	2.9253	0	3.5047	0	6.0392	11.413	3.807	5.1532	10.053	12.946	22.614	20.411	16.904	29.502	54.956	86.214	141	243.91	359.83	542.56	714.09	914.92	1119.3	1359	1561.6	1773.4	1996.2	2251.5	2447.7	2695.3	2872.8	3060.1	3198.7	3400.5	3584.7	3595.8	3650	3716	3838.3	3794.9	3893.4	3990.4	3995	4125.7	4047.6	4026.2	4108.4	4037	4137.8
0	0	0	3.6946	14.39	10.612	14.7	10.607	18.666	21.24	20.754	41.27	46.956	65.333	64.087	72.015	83.658	108.37	137.46	189.51	233.51	307.91	399.64	458.97	528.22	600.75	684.3	781.75	890.84	954.14	988.96	1122.3	1187.4	1305.1	1386.1	1540.6	1677.2	1691.7	1770.3	1833.6	1921.7	1925.3	2046.8	2142.3	2223	2249.9	2260.7	2333.1	2322.9	2367.6
0	0	0	7.4577	19.508	5.5278	31.214	29.723	5.3358	7.4131	50.696	40.406	76.983	83.409	115.59	132.64	445.76	276.78	453.67	424.2	612.98	1054.1	954.29	1420.2	933.36	1108.6	1177.6	1843.4	1768.4	2216.8	2397.7	3034.1	2298.3	2442.7	2601	3554	3678.2	4743	4925.1	4377.1	5183.8	4967.2	4834.3	5430.3	5017.9	5500.6	5658.4	5834.1	5771.9	5453.2
0	0	0	13.064	5.6297	11.608	16.717	7.6312	9.5561	4.0903	14.053	28.125	60.334	104	172.7	251.91	352.88	456.88	591.22	750.2	917.94	1082.3	1286	1510.7	1601.9	1777.3	1970.3	2130.5	2328.4	2493.8	2580.9	2768.3	3070.6	3083.9	3237.5	3247.1	3483.2	3583.7	3496.2	3736.6	3869.6	3877.6	3956.2	3850.7	4151.8	4294.3	4338.4	4453.5	4370.2	4563.4
0	0	0	5.6617	10.58	8.5446	6.787	22.21	10.847	17.714	12.589	45.494	114.26	185.99	270.89	360.22	494.38	623.93	791.72	925.15	1094.1	1287.5	1477.8	1673.4	1839	2082.2	2322.2	2577.8	2800.8	2998.3	3339.7	3591.4	3804.3	4033.2	4278.2	4402.1	4741.5	4778.9	4985.9	5100.8	5422.3	5321.1	5458.6	5563.9	5587.7	5678.7	5826	5792.7	5912.5	5932.6
0	0	0	22.715	13.876	31.507	26.416	18.335	36.721	45.086	59.301	76.448	126.54	195.49	255.09	350.47	397.11	503.78	618.91	737.49	877.6	1063.2	1216.3	1407	1544.3	1775.6	1988.6	2227.7	2367.8	2564	2841.4	2992.9	3226.5	3403.5	3556.4	3779.9	4014.3	4258.2	4412.3	4665.6	4695.6	4838.2	4994.1	5122.8	5371.8	5413.5	5485.7	5464.2	5550.9	5523.4
0	8.0176	0	2.2278	0	3.8717	8.3417	20.995	35.484	64.926	102.88	177.03	249.73	295.92	348.91	435.36	482.48	541.28	637.57	715.64	811.39	896.95	1061.5	1198	1399	1611.5	1800.9	1990	2128.4	2288.7	2491.3	2675.6	2909.1	3117.3	3361.4	3533.4	3638.3	3796.5	3869	3998.8	4224.8	4298	4425	4504.4	4540.8	4405	4748.1	4798	4743.1	4967.6
0	0	0	0	16.994	11.989	21.114	15.372	6.2058	16.584	23.861	27.167	41.187	33.715	40.873	75.113	175.34	293.65	504.44	635.81	868.67	1104.9	1397	1683.2	2150	2565.5	2934.9	3381.4	3735.6	4160.7	4544.6	4682.1	5290	5709.1	5982.4	6436.8	6584.6	7085.4	7231	7697.2	7944.2	8493.6	8646.9	8792.3	9175.4	8896.3	9007.8	8796.4	8611.9	8858
0	0	0	6.1573	34.485	19.185	25.652	36.582	87.978	165.35	263.06	391.88	556.04	763.09	1018	1360.5	1710.9	2186.9	2649.2	3036.5	3523.5	4120.4	4625.8	5274.7	5847.9	6345.3	7003.2	7478.4	7945.6	8382.8	8944.9	9339	9844.6	10176	10629	11061	11386	11750	12208	12402	12850	13053	13143	13186	12996	13110	13367	13286	13185	13419
0	0	0	22.456	11.876	19.295	23.979	28.481	39.414	49.507	48.545	77.672	98.583	125.23	158.3	212.01	272.34	348.25	457.7	569.55	675.74	873.19	1036.6	1221.8	1350.8	1570.4	1770.2	1821.4	2026.7	2155.9	2350.6	2481.3	2733.6	2949.7	3106	3320.6	3455.1	3740.2	3843.7	3983.2	4194.5	4288.6	4436.7	4422.1	4604.2	4622.1	4805	4770.4	4937.3	5038.1
0	8.0862	0	10.386	0	0	7.6393	6.0897	18.284	23.659	57.723	98.678	163.72	294.81	442.43	607.79	861.77	1090.1	1407.2	1713.9	2078.2	2450	2858	3169.1	3546.2	3876	4251.1	4592.3	5032.5	5314.6	4805.5	6262.5	6638.8	6981	7132.2	7511.1	7827.3	8189.9	8539.7	8596.9	9011.1	9038.5	9385	9572.3	9671.8	9856.5	9922.3	9653.3	9828.2	9987.5
0	0	0	6.4562	6.4406	18.216	15.854	11.38	7.1839	7.5324	43.625	96.227	191.79	297.63	457.62	612.93	833.53	1019.7	1207.8	1425.9	1665.8	1914.3	2007.8	2321.1	2491.1	2839	3005	3242.3	3426.6	3631	3830.7	4051.5	4382.6	4688.5	4906.2	5170.8	5485.3	5788	6162.8	6870.2	7144.5	7440.1	7775.7	5917.2	6255.4	7724.4	8026.3	8151.9	8319.7	8371.1
0	0	0	5.1204	17.159	7.0314	15.246	16.828	20.301	32.964	51.542	84.756	112.09	161.63	220.44	295.12	374.06	516.34	647.31	870.43	1078.3	1311.1	1609.4	1895.1	2199.8	2548.5	2804.5	3104.4	3328.7	3634.6	3851.7	3979.8	4299.8	4356.1	4730.8	4850	5143.9	5275.4	5558.8	5569	5665.3	5917.5	6150.2	6153	6153.7	6037.7	6188.8	6233.7	6392.8	6509.3
0	0	0	7.3341	15.197	25.347	35.528	45.94	37.962	22.545	33.937	16.502	16.626	18.501	11.192	9.82	2.2461	31.864	76.729	165.63	243.22	377.71	575.32	763.39	974.64	1250.5	1513.3	2242	2259.3	2537.4	3358.9	3500.6	4295.5	4394.5	4934.8	4551.8	4957.1	5068.6	5201.2	5393.2	5563.8	5233.7	5638.5	5801.6	6153.8	6197.2	6350.1	6613.5	6538.1	6261.9
0	0	0	11.164	9.7492	18.23	16.751	21.412	26.592	25.628	35.123	44.775	71.801	96.456	171.05	272.47	397.17	624.21	799.05	1074.5	1363.8	1673.3	2030.6	2421.2	2782.9	3243.7	3534.8	3176.9	3910.9	4411	5001.6	4701.1	5085.2	5538.8	5699.8	6044.3	6591.6	6827.4	7286.4	7680.6	7625.9	7517.5	7939.6	8178.9	8184.2	8499.3	8407	8459.5	8682.6	8598.7
0	6.688	0	2.2742	0	0	6.3687	8.025	11.777	13.071	41.989	83.962	163.29	259.5	378.83	538.31	695.73	872.63	1093.8	1289.7	1526.2	1754.5	2054.7	2276.9	2605.4	2818.5	3197.5	3472.2	3790	4109	4418.2	4896	5393.3	5632.1	6003.2	6390.2	6680.3	6950.5	7088.5	7121	7405	7779.1	8135.7	8156.1	8285.9	8340.9	8450.1	8521.7	8629.3	8703.6
0	0	0	6.0394	6.5117	5.5224	18.095	9.3104	24.205	30.748	35.342	57.617	73.438	121	173.15	256.42	385.64	526.56	731.03	903.43	1169.2	1428	1667	2002.2	2233.4	2697.1	2948.5	3478.1	3723	4253.3	4761	5144.8	5351.2	5851.1	6441	6900.1	7099.6	7508	7766.6	8021.6	8341.4	8523.3	8666.3	8703.8	8877.3	8968.9	9083.5	9235.2	9401.9	9468.8
0	0	0	7.8124	7.9245	19.174	19.216	31.559	42.858	66.856	104.88	163.33	199.69	285.15	357.74	446.11	583.4	672.76	843.47	1020.2	1292.4	1350.7	1547.7	1929.5	1905.5	2042.8	2229.9	2430.2	2611.3	2837.1	3113.6	3486.8	3827.1	4131.7	4504.1	4818.9	5033.5	5206.2	5585	5707.5	5932.1	6136.8	6342.1	6434.1	6610.9	6727.7	6885.4	7036.3	7079.1	7157.2
0	6.467	0	0	10.878	16.229	0	9.6802	10.558	12.54	16.754	1.1512	18.253	12.409	24	44.942	71.855	125.48	159.1	190.2	285.73	363.29	458.91	488.13	632.98	776.29	877	1123.6	1196.5	1329.1	1329.7	1602.6	1756.7	1895.9	1955.8	2115.9	2229.6	2357.5	2397.3	2507.4	2630.9	2748.8	2772.6	2849.1	2853.3	2972.6	2937.7	2821	2933.1	2965.8
0	0	0	13.209	15.027	17	26.113	23.909	22.524	28.871	27.221	43.948	76.632	112.29	168.5	261.3	362.59	522.64	705.27	919.51	1114.8	1309.6	1502.8	1752.1	1872.4	2137	2287.9	2463.6	2610.2	2942.5	3041.9	3160	3271.6	3451.9	3518.8	3890.9	3974.7	4222.3	4279.1	4519	4637.1	4817.1	4820.8	4885.7	4976.8	5049.1	4872.6	4967.3	5111.3	5147.7
0	0	0	10.635	7.0367	10.962	21.707	11.739	22.942	27.302	29.328	36.972	38.588	24.468	31.669	51.103	68.132	101.76	170.74	268.23	381.47	567.87	768	905.67	1128.9	1274	1570.5	1849.4	2090.6	2295.5	2534.9	2913.2	3185.5	3537.4	3829.5	4142.9	4384.9	4692.4	4940	5164.2	5247.9	5537.9	5701.2	5729.9	5856.5	5984.2	6177.5	6158	6445.7	6460.1
0	0	0	8.6064	3.0427	13.033	12.959	8.6238	14.802	4.6192	13.844	5.7454	8.4399	8.7031	5.725	0.38976	9.7332	25.512	43.986	80.462	116.02	204.85	303.86	405.39	504.82	656.33	800.91	991.42	1209.7	1412.8	1644.3	1898.9	2083.8	2333.2	2610.3	2845.4	3141	3357.4	3596.9	3887.5	4014.8	4226.2	4454.9	4551.3	4684.1	4803.6	4896.4	5056.8	5133.6	5118.6
0	0	0	1.18	14.94	18.211	16.877	24.592	26.615	28.839	51.911	74.842	111.17	172.05	246.7	340.11	436.23	577.03	713.02	852.76	949.88	1242	1422.8	1594	1830.8	2057.7	2253.3	2483.1	3198.9	2809.8	3492.5	3342.2	3417.7	3605.4	3781.8	3909.6	4026.6	4180.8	4295.4	4467.7	4570.5	4746.1	4847.4	5001.9	5015	5135.5	5222.2	5246.8	5201.2	5238.5
0	0	0	10.156	13.267	24.809	21.514	22.125	23.398	16.235	20.556	18.906	36.342	62.443	114.49	198.04	320.29	482.91	718.96	951.47	1259.8	1617.2	1941.4	2341.8	2747.5	3186.7	3670.5	4165.7	4601.1	4944.9	5564.4	6137.9	6508.9	6677.4	7523	8168.7	8525.8	8850.9	9278	9611	9810.5	10111	10258	10500	10817	10945	11249	11260	11444	11506
0	0	0	3.2181	12.766	20.227	32.617	59.27	77.064	98.297	117.73	149.44	183	258.08	306.8	374.95	446.22	495.5	581.17	718.19	896.59	1018	1142.1	1390.1	1536.5	1893.6	1952.7	2219.5	2371.4	2916	2873.9	3113.9	3366.4	3551.9	3734.4	3895.9	4038.2	4224.3	4250.6	4424.3	4583.1	4754.2	4736.4	4840.4	4856.7	4816.7	4871.2	4957.7	5003.2	4973.1
0	0	0	8.4848	8.591	17.554	26.58	47.914	81.354	177.16	306.22	461.1	716.17	1043.3	1448.5	1924.8	2485.6	2932.4	3517.3	4187.9	4544.1	5175.5	5656.7	6202.6	6775.4	7514.7	7742.2	8356.2	8989.8	9277.2	9628.1	9923	10553	11033	11517	11789	11939	12200	12810	12795	12885	13322	13543	13555	13497	14077	13693	13861	13989	14171
0	6.1633	0	5.9543	0.64752	6.6195	0	5.9739	10.478	4.5929	16.662	18.919	25.76	27.587	40.513	67.834	112.51	148.06	246.85	360.46	507.68	688.45	876.92	1129.3	1392.3	1871.6	1796.7	2276	2528.5	2883.6	3016.1	3476.5	3724.9	3883.1	4084.8	4418.8	4419.3	4713.4	4711.9	5084.4	5360	5219.2	5306.9	5586.1	5519.4	5743.2	5640.6	5629.5	5639.7	5768.9
0	0	0.20415	12.208	4.7475	7.8661	11.15	23.839	20.674	38.208	27.383	23.528	32.176	20.201	10.601	50.636	77.852	137.89	205.99	291.37	384.33	526.88	562.73	735.14	840.39	1044.3	1266.4	1456.2	1578.6	1810.1	2062.2	2277.5	2341.8	2426.7	2730.5	3070	3132.5	3088	3293.9	3460.6	3573.3	3702.1	4049.4	4013.6	4239.5	4357.2	4161.3	4324.7	4431.5	4601.8
0	0	0	22.585	28.271	10.582	27.776	37.669	41.677	28.844	61.478	17.036	45.87	89.668	120.93	207.91	341.96	463.49	664.2	932.58	1167.2	1515.9	1743.3	2030.2	2325.4	2536.7	2678.6	3004.7	3309.7	3566.7	3653.3	3723.1	3906.7	4199.8	4199.5	4473	4623.9	4834	4857.1	4774.8	5083.5	5217.7	5170.6	5286.9	5494.2	5430.8	5335.6	5505.4	5511.5	5509.8
0	0	0	8.5807	5.2088	10.544	9.6921	17.862	18.721	15.454	15.802	25.491	44.418	96.896	158.71	280.08	371.3	549.21	762.02	997.85	1283.6	1506.7	1912.4	2128.9	2448	2930.1	3107.9	3607.7	3944.1	4173.2	4530.5	4753.6	4703.6	5332.9	4765.7	6168.6	6073.4	6446.1	6662.2	5579.2	5673.1	6740	6957.5	7093.5	7332.2	7243.1	7496.9	7280.8	7423.1	7336.6
0	6.6672	0	12.433	2.0527	2.603	1.1783	0	0	0	0	0	0	0	0	0	29.176	53.646	116.4	232.1	400.2	626.64	903.27	1185.7	1671.2	2055.9	2473	3132.4	4102.4	4740.9	5472.9	6080.2	5919.1	6437.4	7056.4	7661.9	8208.1	8755.6	9066.3	9377.9	9989.5	9954.6	10028	10307	10662	10756	10995	11057	11089	11105
0	0	0	4.5164	7.0076	13.371	2.4462	0	0	0.50077	0	6.0396	0	3.7907	16.555	10.872	15.357	32.397	21.472	42.394	56.932	60.77	76.259	95.257	107.77	133.69	167.37	193.62	245.82	320.1	436.86	565.44	621.1	757.02	879.2	1088.3	1296.2	1512.3	1763.8	1965	2125.2	2363.3	2544.7	2674.7	3049.4	3295.3	3445.5	3479.5	3604.7	3793.1
0	0	0	2.6815	8.9516	16.773	19.627	31.011	16.831	17.639	24.227	25.831	34.744	59.859	111.91	169.47	298.29	467.37	664.55	910.4	1181.1	1423.9	1699.4	2061.4	2483.7	2759.2	3130.4	3596.8	3982.9	4378.4	4839	5168.4	5724	6237.3	6533.4	7425	7851.6	8410.2	8951.3	9088.1	9065.4	9462.7	10037	10364	10411	11017	11105	11244	11104	11200
0	0	0	7.8958	13.967	13.904	12.746	10.219	14.64	22.026	36.926	84.716	130.85	210.16	315.18	413.26	540.35	720.21	859.02	1064.9	1237.6	1490.2	1758.1	1990	2147.4	2431.8	2817.4	2969.8	3226.9	3544.9	3751.2	4036	4220.7	4531.9	4752.3	4991.3	5201.4	5356.5	5542.7	5836.8	5898.2	5990	6272.1	6263.4	6435.8	6477.5	6609.7	6600.2	6759.5	6665.7
0	0	0	4.0164	7.6412	11.76	20.106	17.269	21.927	24.546	26.139	39.314	36.869	54.451	90.838	149.23	195.62	281.48	355.91	447.68	552.58	729.28	836.89	1012.5	1195.5	1371.2	1600.9	1933	2195.3	2477	2750.4	2823.6	2874.8	3568.2	3714.5	3962.8	4283.6	4126.8	4597	4480.8	5247.5	5028.7	5033.7	5133	5472.8	5167.5	5371.5	5772.6	5819.1	5500.7
0	0	0	13.741	16.266	36.737	22.022	27.185	25.647	31.338	19.714	32.152	48.493	87.295	154.59	246.66	343.17	440.85	580.3	697.96	866.94	1021.3	1221.6	1441.9	1636.5	1794.9	2014.9	2308.4	2511.7	2744.8	2975.6	3247.5	3483	3852.3	3991.1	4394.1	4639	4900.8	5197.2	5461.3	5542.9	5716.6	5940.9	5978.3	6073.2	6206.3	6227	6328.5	6308.5	6409.6
0	0	0	0	32.955	28.527	40.449	46.726	86.173	108.29	168.08	263.49	397.35	465.52	685.71	756.14	979.45	1141.5	1258.1	1465.7	1575.2	1978.6	2213.7	2488.2	2821.2	2968.3	3271.5	4284.2	4026.6	3972.8	4483.2	4773.6	4913.9	5135	5402.8	5764.2	5845.8	6110.9	6280.4	6431.4	6621.7	6813.4	6967.4	7074.8	7297.3	7411	7552.2	7687.2	7563.7	7462.1
0	3.7143	0	5.8063	0	0	8.6745	8.6277	7.079	8.8027	20.96	27.122	60.419	116.66	210.16	339.97	514.48	686.72	963.67	1276.1	1638.7	1990.4	2433.7	2742.3	3314.1	3756	4044.7	4624.3	5036.8	5539.8	5847.9	6498.5	6780.5	7330.7	7675.4	8136	8676	8947	9564.3	9673.1	9911.9	10348	10501	10763	11242	11394	11435	11755	11731	11848
0	0	0	4.5204	9.3755	7.3505	9.0967	5.8423	28.604	41.477	80.26	113.78	180.46	216.23	264.63	303.25	382.55	447.71	540.88	640.44	831.23	974.26	1186.9	1355.4	1565.6	1851.8	2210	2523	2886.5	3242.9	3575	3947.7	4278.3	4807.4	5069.2	5433.2	5838	6196.9	6515.7	6611.6	6820.2	7106.7	7276.9	7695.8	7846.3	7997.4	8133.8	8188.7	8313.7	8169.6
0	0	0	0	30.254	13.326	23.099	11.867	25.79	38.74	32.501	38.043	50.053	58.525	46.598	53.658	76.285	84.898	109.04	103.99	179.99	229.3	314.03	307.52	482.58	561.21	650.04	873.32	922.21	1077.2	1269.6	1435.5	1653	1848.1	2071.2	2257.9	2399.7	2603.9	2768.1	2885.4	3104.3	2580.2	2729.1	2740.9	2873.3	2856.6	2848.5	2473.6	2687.9	2610.2
0	0	0	21.959	12	23.351	16.551	12.756	4.1799	12.634	0	0	8.8014	7.3681	4.7857	28.636	38.762	39.046	66.687	123.97	166.34	268.32	351.75	439.9	571.32	650.63	829.55	949.28	1068.2	1198.8	1423	1670.6	1738.5	1894.6	2133.1	2396.5	2623.3	2804.5	2887.3	3079.6	3204	3288	3420.8	3419.4	3461.4	3681.9	3698.8	3607.3	3554	3605.5
0	0	0	12.479	8.327	16.475	22.951	17.468	27.308	23.528	21.497	32.302	32.528	78.961	150.28	255.51	312.73	390.05	539.46	695.8	927.51	1142.1	1320.1	1621.3	2023.9	2421.9	2376.2	2704.9	2984.3	3323.8	3771.1	3862	4218.8	4425.1	4651.7	4890.6	5077.6	5116.4	5487	5674.2	5694.1	5958.7	5968.1	6059.5	6182.7	6314.9	6447.7	6439	6479.6	6537.2
0	0	0	0	9.6237	8.8706	5.8412	11.732	14.302	13.563	6.4941	18.591	6.968	3.4266	5.399	10.011	7.6968	15.381	18.033	30.249	41.082	68.524	101.19	131.83	171.09	248.02	312.37	414.29	473.91	556.26	677.24	768.94	912.4	1038	1138.5	1255.5	1368.5	1476.7	1573.1	1620.5	1696.1	1795.1	1891.1	1923.8	1985.2	2075.7	2103.2	2191.5	2186.8	2246.3
0	0	0	13.292	20.483	22.978	21.697	26.131	30.579	33.64	33.355	47.492	59.211	91.685	107.35	159.71	198.96	273.84	318.78	388.03	460.14	515.71	564.09	666.34	734.62	809.57	959.44	1039.9	1166.1	1307.7	1435.3	1599	1679.8	1870.2	1901.8	2229.7	2409.7	2517.2	2652.7	2756.2	2917.6	2985	3120.9	3233.5	3243.2	3314.3	3447.3	3472.5	3471	3545.8
0	0	0	22.904	19.205	21.837	11.395	21.135	17.86	19.995	31.69	27.414	34.141	40.084	59.81	78.04	103.16	142.16	191.84	258.72	331.87	426.77	545.08	657.29	853.9	1036	1238.5	1489.7	1778.1	1995.8	2255.1	2469.3	2748.5	3004.7	3239.9	3635.1	3800.5	3808.7	3822.4	4075.6	4134.7	4336	4502.1	4625.5	4699.9	4731.2	4952	4880.8	5075.4	5062
0.96787	9.3744	0	16.373	11.925	0	0	0.57754	0	0	0	0	0	0	0	59.06	166.14	343.6	584.86	880.03	1192.8	1579.2	2048.3	2456.6	2912.1	3405.9	3886.4	4429.6	4977.9	5480.7	6017.8	6578.9	7223.8	7682.8	8129.6	8811.2	9187.7	9614.2	10057	10569	10715	11002	11420	11513	11875	11959	12116	12350	12260	12304
0	0	0	6.6058	6.4853	21.497	17.102	17.195	16.975	0	18.409	6.386	27.319	27.381	46.991	81.062	116.81	193.72	294.66	398.57	523.12	594.12	798.82	942.56	1081.8	1208.2	1407.6	1648.6	1837.8	2111.3	2229	2420.4	2579.1	2755.1	2984.6	3220.2	3392.9	3536.7	3838	3963	4095.3	4163	4283.4	4343	4410.7	4630.4	4671.8	4646.1	4689.9	4687.1
0	0	0	6.228	9.0771	8.6996	16.469	19.565	14.093	12.02	17.366	23.555	17.395	24.631	32.167	85.764	142.88	140.07	289.6	386.53	474.47	604.93	758.16	699.4	718.17	779.55	1029.1	1184.8	1431.4	1440.2	1519.2	1604.1	1854.6	2003	2177.1	2839.4	2725	3151	3255	3154.7	3568.4	3761.9	4069.8	4084.2	4351.7	4388.6	4735.4	4848.1	4801.5	4575.9
0	0	0	7.5062	10.584	15.449	8.6672	15.982	28.996	43.869	39.831	51.057	47.505	42.457	40.858	46.782	26.222	51.265	57.614	113.04	177.75	299.85	416.86	566.35	752.49	905.3	1093.7	1315.6	1554.7	1809.9	2104	2478.5	2517.5	2850.8	2973.7	3458	3611.2	3773.9	4238.5	4484.3	4510	4770.6	4907.5	4879.7	5304	5383.1	5452	5434	5328.3	5416.9
0	0	0	0	17.504	18.641	14.599	17.881	11.602	26.805	25.612	18.929	24.94	26.748	15.422	29.919	48.342	74.703	102.27	143.5	190.01	228.27	299.39	338.68	412.21	395.63	437.43	481.09	542.51	640.05	711.71	669.72	777.02	882.19	1121.9	1319.3	1465	1567.3	1633.1	1768.6	1847.5	1914.8	1832.4	1798.6	1862.5	1907.6	2121.4	2231.2	2195.4	2131.2
0	0	0	3.195	23.629	18.652	25.848	24.921	27.883	20.244	19.415	22.946	39.667	89.72	155.77	252.33	418.26	656.06	894.3	1176.1	1523.4	1858.2	2160.5	2525.5	2951	3182.8	3636.1	3911.6	4342.2	4477.2	4744.3	4957.3	5338	5642.5	5879.3	6196.4	6298.9	6662.4	6786.6	7094.3	7102.4	7355.5	7385.8	7613	7592.8	7718.6	7894.9	7849.5	7841.8	7968.4
0	0	0	9.0664	20.924	22.555	18.307	32.59	47.298	74.04	120.57	181.04	303.5	406.48	535.92	680	832.54	1037.6	1299.5	1535.4	1816.6	2155.9	2472.7	2799.2	3185.4	3503.7	3818.6	4341.2	4915.1	5133.2	5561.1	5886.9	6248.8	6691.9	7030.7	7519.7	7821	8005.3	8146.2	8336.8	8499.2	8701.1	8706.3	8858.5	9050.4	9107.7	9121.8	9137.5	9236.3	9209
0	0	0	1.1601	17.401	20.339	4.1028	15.721	18.483	17.983	19.769	3.0569	12.336	0	15.47	27.112	54.846	115.69	196.1	285.91	425.43	733.05	960.34	1154	1650.4	1718.8	2392	2313.6	3559.7	3126.8	3520.8	4159.2	4433.8	4680.4	4956.9	5284	5721.9	5773	6108.7	6171.4	6370.7	6696.1	6720	6938.8	7071.4	7203.9	7136.9	7334.1	7339.1	7362.1
0	0	0	0.68662	17.822	12.565	12.724	14.841	18.699	11.112	15.916	39.207	67.601	101.63	185.77	274.22	438.06	578.19	782.06	993.21	1339.3	1579	1815.2	2348.9	2472.2	2920.5	3273.4	3201.2	4313.4	4127	4619.8	4262.5	4608.8	4850.1	5177.6	5379.4	5710.1	5998.3	6081.7	6496	6583.1	6928.6	7223.3	7470.5	7563	7651.3	7648.1	7817.1	7782	7884.1
0	0	0	1.0601	10.713	17.165	11.452	6.0559	0	7.7838	3.0852	4.1791	11.001	17.613	36.661	88.36	145.77	218.02	304.64	464.42	604.05	779.99	951.69	1125.5	1345.1	1650.7	1871.6	2170	2409.6	2752.9	3065.8	3493.2	3919.6	4324.6	4670.6	5134.1	5439	5598	5885	6245.9	6435.4	6658.8	6873.2	7087.4	7256.7	7270.9	7335.8	7251.8	7160.9	7329.6
0	0	0	8.7245	12.404	19.215	25.776	44.226	40.287	64.088	116.29	138.85	192.19	252.66	340.8	436.16	540.76	688.45	951.98	1183.8	1571.8	1600.5	2215.5	2626.6	3064.7	3206.4	3364.8	3911.9	3931	4237.8	5169.4	4900.9	5140.1	5455.4	5498.2	5825.6	5908.3	6311.8	6255.2	6493.7	6564.5	6683.4	6802.6	7094.6	6477.7	6397.5	6533.7	6631.6	6506.2	6745.2
0	7.1316	2.7452	9.5322	1.367	16.35	0	19.858	30.419	30.449	28.94	16.655	31.377	16.894	15.577	26.236	54.838	81.582	126.21	179.12	293.06	352.85	463.85	619.84	766.94	921.49	1008.6	1187.2	1445.2	1506.8	1810.4	1947.9	2198.4	2333	2562.6	2797.5	3024.4	3150	3294.4	3440.3	3588.5	3699.5	3849.7	3942.2	3955.5	3979.5	4176.9	4288.8	4221.4	4392.7
0	0	0	11.529	8.2076	13.826	8.9677	28.72	50.736	103.91	161.16	240.39	332.92	459.2	725.54	945.57	1215.7	1594.2	1851.3	2182.3	2540.7	2853.1	3183.4	3493.1	3897.8	4099	4367.2	4761.7	5099.9	5411	5776.2	6015	6260.4	6599.3	6519.3	6819.8	7050.6	7003	7003.8	7307.7	7447.6	7662.3	7636	7938.6	8074.9	7916.2	7830.4	7667.3	8007	7671
0	0	0	3.7383	2.5234	3.7801	13.549	17.133	12.209	23.69	26.814	41.732	77.212	124.16	189.27	230.32	300.63	470.61	625.66	780.41	939.67	905.53	1263	1404.4	1601.8	1847.2	1976.9	2451.3	2518.1	2671.3	2917.9	3080.2	2996.3	3236.9	3766.8	3952.4	3670.1	3692.7	3838.3	3895.8	4155.8	4286.7	4283.5	4327.1	4592.8	4837.7	4878.1	4980.2	4679.6	5025.3
0	1.8821	0	11.06	0	0.464	4.2847	17.812	14.816	8.0093	18.01	10.394	14.267	39.273	71.225	138.13	246.7	393.98	589.26	837.09	1080.8	1461.3	1762.2	2177	2517.4	2890.8	3310.9	3919.9	4332.1	4828.4	5344.6	5966.6	6199.3	6642.9	7094.9	7754.9	8545.2	8946.3	9436.2	9675.6	10014	10468	10836	11203	11253	11636	11421	11455	11604	11723
0	0	0	10.23	13.104	9.3283	12.642	18.381	19.506	14.601	13.96	9.4273	10.843	15.047	27.726	75.712	160.34	284.94	453.94	604.83	865.54	1194.5	1438.2	1752	2161.2	2422.7	2766.3	2929.4	3567.6	4167.3	4206.2	4697.5	5023.3	5339.6	5722.6	6004.6	6214.4	6517.3	6448.4	6590.4	6819.4	6922.7	6924.4	7018.1	7161.6	7274.1	7364.2	7416.2	7134.3	7348.6
0	0	0	0.69769	5.9126	8.6938	0	0.82032	7.461	9.5577	8.4285	13.771	4.5254	1.4063	5.3427	5.671	14.093	6.8096	0.30408	1.9952	14.385	48.077	77.144	144.71	206.34	281.22	366.55	478.42	625.58	717.33	811.15	991.19	1125	1347	1550.4	1700.9	1827.7	1964.6	2102.4	2109.9	2265.5	2453.3	2523.6	2652.1	2728.9	2752.8	2906.5	2933.9	2954.9	3011.4
0	0	0	0	11.41	17.297	26.716	29.737	36.789	36.517	38.069	28.882	34.788	50.567	66.231	81.116	98.44	130.71	151.02	185.18	261.02	340.63	427.33	569.88	733.25	952.04	1173.8	1385.3	1654.3	1880.8	2135.2	2423.7	2553.3	2892	3336.8	3377.7	3715	3910.8	4165.3	4208.6	4405.3	4204.3	4292.5	4393.2	4489.8	4630.7	4788.4	4725.3	4833	4753.7
0	7.9585	0	5.524	1.317	0.32467	3.6711	1.3266	9.7649	19.483	14.055	32.331	42.03	33.152	33.894	44.168	70.824	93.199	118.11	151.7	193.8	293.23	395.49	518.69	676.98	842.41	1039.8	1296.8	1540.6	1830.1	2075.8	2278.4	2618.7	2932.8	3080.8	3357.6	3572.3	3844.9	4139	4274	4493.6	4682.8	4943.2	4890.8	5081.4	5149.5	5330.2	5429.6	5368.8	5719.5
0	0	0	13.978	12.143	19.682	31.707	26.594	37.667	75.431	134.44	186.62	317.27	533.03	778.52	1076.7	1386.5	1796.9	2186.7	2618.6	3178.7	3214.5	3771.2	4244.1	4806.6	4907.8	5410.7	5944.8	6679	7002.6	7619.1	9004.7	9011.1	9791	10482	11044	11679	12021	12352	12316	12762	12988	13359	13833	13703	13908	13861	13839	13906	13915
0	0	0	5.5831	7.3913	14.907	15.506	23.831	24.7	20.357	23.242	36.555	41.754	63.789	86.772	141.51	205.97	302.03	416.18	526.58	690.8	837.96	977.17	1181	1370.7	1524.5	1703.1	1866.6	2078.1	2210.7	2442.6	2583.4	2767.9	2964.3	3080.9	3254.1	3344.7	3484.4	3669.3	3689.7	3851.3	3980.8	4003.1	4001.1	4177.3	4179.3	4174.5	4189.6	4175.6	4105.5
0	0	0	0	11.029	22.238	13.605	22.482	25.381	43.477	81.612	165.96	252.06	376.64	524.16	708.8	902.32	1030.4	1072.2	1309.9	1529.1	1721.2	1848.7	2167.8	2434.1	2853.7	3109	3139.3	3354.7	3334.8	3492.2	3936.1	4104.1	4249.2	4455.5	4546	4700.3	4710.2	4717	4966.9	5032.6	4984.7	5096	5116.9	5224.1	5158.8	5198.8	5213.8	5143.3	5202.2
[truncated: 513 more rows]
[truncated: 78 more columns]
