# Supplementary material for: Limits on information transduction through amplitude and frequency regulation of transcription factor activity
Source: eLife. 2015 May 18;4:e06559. doi: 10.7554/eLife.06559 (PMC4468373; doi:10.7554/eLife.06559)
Supplement: Supplementary file 1. — Raw single-cell time-trace data for HXK1 (15259 cells), SIP18 (21242 cells), pSIP18 mut A (18203 cells), pSIP18 mut B (17655 cells), 1× reporter diploid (21236 cells), and 2× reporter diploid (19222 cells). The data are also available from Dryad Digital Repository (Hansen and O'Shea, 2015). DOI: http://dx.doi.org/10.7554/eLife.06559.014 [file elife06559s001.zip › source_data/SIP18_DM_70min_413nM.txt]

0	0	0	9.9214	11.231	17.489	11.942	21.393	25.036	26.211	40.86	41.534	48.93	51.288	67.55	84.325	95.212	108.65	116.67	121.14	122.65	148.52	175.62	174.61	176.29	185.03	194.46	205.75	203.67	204.24	209.32	226.44	244.73	265.89	292.3	304.38	341.88	358.29	395.56	414.62	427.91	433.95	514.46	519.71	497.15	497.8	477.93	474.66	481.09	452.78
0	0	0	2.5351	5.0309	11.429	18.576	12.624	15.162	20.181	16.006	24.371	41.977	64.961	98.326	131.82	192.52	242.6	302.26	340.62	427.7	509.23	570.54	683.54	772.3	870.09	1033.6	1152.7	1318.3	1459.5	1651	1809.6	1933.2	2127.6	2261.9	2393.7	2611.3	2800.5	2998	3089.2	3241.8	3397.4	3432.4	3565.9	3567.6	3786.6	3813.8	3834.6	4028.8	4044.1
0	0	1.9121	7.7116	5.975	8.9748	7.3042	9.2368	5.9181	10.181	8.2321	13.864	9.5793	14.336	17.335	24.112	23.773	38.039	61.14	100.42	155.26	187.21	274.43	355.86	450.88	552.65	656.67	791.02	949.21	1110.3	1219.5	1401.7	1527	1661.5	1731	1841.7	1907.3	1957.9	2047.8	2145	2199.9	2327.5	2401.3	2407.6	2450.4	2483	2497.1	2505.7	2618.5	2572.1
0	0	0	15.579	11.112	18.308	9.0389	13.878	13.494	9.9718	10.739	0	9.0874	5.7969	20.312	16.607	19.378	14.06	20.778	29.051	30.372	37.356	45.187	59.509	91.774	148.74	214.72	300.37	425.13	546.54	683.89	819.97	960.64	1118.5	1322.6	1456.5	1630.9	1758.1	1863.4	1954.9	1984.7	2067.2	2049.8	2141.8	2170.5	2211.1	2256.9	2235	2228.8	2269.2
0	0	0	4.7227	15.074	14.747	18.092	13.65	9.1547	15.421	19.912	23.386	13.281	27.042	31.942	40.995	37.834	52.077	53.687	64.897	60.193	84.364	87.909	135.35	215.82	296.75	443.43	564.83	762.72	952.24	1243.2	1418.3	1731.2	2048.5	2315.7	2683.3	3123.2	3149.3	3547.8	3802.1	3988.1	4049.1	4138.3	4143.9	4193.2	4260.7	4373.5	4369.9	4464.5	4392.2
0	0	0	2.779	5.4527	23.287	13.786	20.639	12.042	11	25.355	19.636	24.144	15.068	17.223	25.643	51.217	89.3	141.13	199.33	315.01	426.69	561.19	705.83	909.68	1018.7	1151	1350.7	1559.9	1836.8	1959.3	2131.4	2337.6	2518.1	2691.5	2848.5	2987	3112.4	3218.6	3434.8	3424.3	3462.7	3554.4	3635.9	3726.2	3706.5	3713.6	3726.8	3769.1	3819.7
0	0	0	2.8902	16.524	30.736	21.773	23.778	16.902	14.119	17.808	27.325	20.63	61.6	104.48	181.72	243.66	371.51	493.92	612.92	747.94	840.98	996.47	1135.1	1325.1	1497.3	1664.5	1895.3	2122.2	2438.1	2647.5	2901.3	2955	3217.7	3333.5	3486.5	3721.3	4044.3	4134.5	4426.3	4346.1	4459.5	4450.7	4610.9	4861.4	5088.1	5133.4	5294.1	5242.5	5607
0	0	0	2.6383	8.4479	13.592	2.2213	18.01	12.012	13.464	22.067	26.493	37.837	42.346	59.37	108.79	160.68	220.79	312.9	421.26	513.99	659.58	808.68	941.66	1082.3	1286.6	1422.1	1591.1	1739.7	1926.1	2125.2	2305.9	2499.8	2723.4	2984.3	3308.3	3452.4	3796.5	4022.8	4265.7	4550.1	4731.9	4925.4	5136.7	5173.9	5286.9	5397.5	5505.7	5669.3	5772.1
0	0	0	2.5187	17.309	19.21	22.879	15.678	0	12.05	26.734	13.978	31.309	34.258	31.365	28.339	36.247	38.14	32.885	30.587	33.266	38.874	59.923	71.399	88.583	109.65	128.65	153.22	168.96	174.12	197.35	214.84	266.62	251.91	287.42	303.59	319.24	353.51	372.52	395.09	432.82	447.55	480.54	477.48	512.5	558.17	951.06	952.64	1010.3	1031.8
0	0	0	2.8515	7.0889	13.614	27.79	28.027	16.621	17.939	6.3627	11.168	25.819	16.196	14.72	11.307	10.028	5.5234	0	0	4.601	3.5131	11.578	17.643	32.2	47.531	61.11	101.29	117.23	136.75	173.24	181.57	214.78	236.9	263.18	292.79	313.05	335.61	340.39	356.1	396.61	393.42	409.12	416.25	419.4	437.68	439.31	438.2	443.43	451.69
0	0	0.51758	7.339	16.89	6.3112	26.958	21.783	20.93	13.187	13.804	25.691	12.528	17.783	36.963	48.356	94.536	123.87	203.72	248.94	330.28	418.86	515.35	623.42	763.19	879.28	990.55	1063	1209.1	1377.8	1492.1	1619.8	1707.9	1945	2162.4	2227.5	2407.6	2573.6	2607.4	2785.4	2903	3065.6	3096.7	3174.3	3187.5	3267.5	3390.6	3286.6	3362.7	3423.1
0	0	0	4.3057	9.2869	14.263	15.311	18.257	14.304	10.205	16.942	4.595	16.279	14.092	0	6.1101	0	0	21.052	28.902	81.291	94.606	159.9	276.38	316.26	489.61	603.87	832.98	941.48	1105.4	1250.1	1317.6	1493.2	1651.5	1869.5	2082.4	2222.8	2443.6	2554.7	2741.3	2820.3	2935	2880.4	3022.9	3201.6	3255.4	3353.8	3317.8	3309.9	3371.5
0	0	0	4.0554	7.5576	23.512	10.739	21.1	32.705	35.432	64.844	69.115	115.6	170.38	227.38	316.49	395.04	443.78	519.79	619.94	712.02	811.36	921.38	1060.2	1151	1265.2	1452.5	1585.5	1702.1	1860.9	1973.6	2060.8	2268.8	2399.4	2595.8	2712.9	2888.5	3044.2	3172.4	3276.1	3378.9	3333.4	3338.5	3587.9	3622.6	3712.3	3748.7	3789.9	3819.8	3800.1
0	0	0	2.3567	7.9376	14.6	10.596	16.191	11.504	8.9367	7.2094	0	0	0	0	0	0	0	0	0	0	0	0	0	0	0	0	0	0	0	0	0	0	0	0	0	0	3.0508	13.332	42.221	76.857	71.401	59.95	72.685	71.949	97.613	80.962	115.78	643.81	686.36
0	0	0	0	16.425	17.27	18.925	24.35	17.591	25.279	29.182	24.378	26.594	20.645	36.602	46.493	44.196	56.663	72.06	91.515	99.483	110.12	131.23	165.7	183.82	249.79	281.67	311.77	347.25	428.1	474.16	474.73	494.99	541.6	619.39	675.83	662.1	740.04	727.27	818.76	853.48	866.25	879.64	898.57	883.13	941.88	996.88	1063.3	1130.2	1138.7
0	0	1.4107	6.4446	16.036	2.0035	11.462	7.1111	11.303	15.515	8.8259	4.8472	0	0.2236	7.56	18.615	43.784	75.973	87.987	142.63	167.76	243.15	271.66	364.61	491.52	570.82	673.15	693.61	804.01	888.43	956.23	1054.3	1161.2	1251.1	1399.1	1500.2	1618.5	1725.4	1839.6	1888.8	1944.4	2038.2	2107.4	2137.2	2207.4	2209.3	2253.7	2304.6	2344.1	2320.4
0	0	0	1.8628	15.661	26.651	38.282	43.892	56.608	58.74	51.268	69.5	77.569	77.828	76.886	86.227	77.421	69.068	97.716	98.952	108.77	127.31	137.35	185.41	227.76	301.62	387.36	441.2	616.32	691.97	890.56	1074.9	1228.3	1428.2	1500.2	1688	1871.6	2044.1	2252.6	2337.4	2427	2617	2699.3	2865.8	2889.2	2977.6	3031.1	3113.9	3230.8	3207.1
0	0	0	6.222	9.6321	6.6102	7.6222	8.9332	2.555	15.225	16.573	18.709	14.481	7.2082	19.797	0.98463	13.115	7.8914	37.644	64.558	112	176.37	267.93	373.13	457.18	628.29	808.77	953.36	1153.1	1363.3	1623.6	1905.9	2129.9	2271.1	2449.5	2647.3	2884.9	3193.7	3439.9	3732.3	3847.2	4047.7	4203.6	4408.2	4624.6	4693.3	4685.3	4949.9	4826	4982.5
0	0	0	9.8793	9.7758	3.2168	17.307	20.944	20.093	16.212	15.318	21.163	22.187	35.584	76.24	114.78	197.76	260.91	348.69	464.01	439.37	559.63	748.22	726.46	858.82	1170	1334.1	1445.9	1449.4	1764.5	1920.3	2354.3	2479.9	2706.6	3051.8	3140.8	3372.5	3523.1	3626.8	3668	3852.6	3968.7	4045	4038.2	4209.1	4131.8	4290.8	4288.4	4421	4342.2
0	0.20163	6.1984	9.7516	3.6818	10.447	15.77	13.944	4.0885	0	7.4545	0	2.6379	2.4147	0	7.4438	0	0	0	7.0448	18.228	18.39	18.969	17.857	29.456	73.379	113.56	131.29	192.18	207.54	241.61	296.19	353.17	456.9	568.38	594.79	683.99	729.24	830.25	845.59	869.42	1103.9	1039.2	1162.8	1214.3	1244.1	1249.7	1243.3	1275.1	1280.3
0	0	0	3.1196	12.238	21.324	28.288	32.997	29.1	29.778	40.986	43.158	54.3	62.494	82.067	87.165	93.084	111.52	125.64	139.28	146.49	145.56	168.41	177.4	170.04	188.95	197.54	206.52	215.88	222.25	232.84	252.76	266.68	271.72	291.83	303.81	312.39	331.28	334.45	353.46	366.18	362.68	380.21	387.67	387.37	394.54	402.77	396.3	393.25	406.4
0	0	0	4.9629	33.528	21.937	32.444	31.905	9.9587	81.548	58.473	22.469	27.219	61.274	77.13	53.001	60.022	74.896	112.79	118.27	160.87	139.58	155.15	251.38	278.54	335.93	439.07	525.72	622.82	697.82	825.03	939.43	1025.8	1108.5	1234	1371	1453.9	1543.2	1619	1720.5	1772.9	1831.1	1904.5	1706.9	1799	1836.6	1808.2	1803.6	2104.6	2141.3
0	0	1.8941	2.7974	2.4371	6.8714	12.427	9.9645	15.485	7.9625	8.9593	20.384	31.648	33.201	27.149	39.758	34.901	33.101	46.755	54.871	52.188	54.318	59.736	49.217	76.466	74.001	91.225	140.3	185.22	236.92	323.87	445.28	613.12	807.6	991.55	1233.8	1393.7	1613.1	1809.5	2010	2191.9	2332.8	2439.8	2608.4	2643.9	2826.8	2903.9	2962.1	3056.3	3139.7
0	0	0	2.7409	16.02	11.927	27.397	22.206	35.545	43.363	35.098	36.119	40.482	37.699	68.46	38.42	35.48	39.598	27.582	24.363	29.919	21.165	27.201	67.745	58.926	128.49	146.57	141.9	251.25	345.59	438.83	387.42	462.44	569.73	656.73	739.15	849.56	908.8	1026	1119.4	1168.3	1249.7	1235.5	1282.4	1304.8	1342.7	1384.7	1413.2	1450.4	1458.2
0	0	0	2.406	3.9808	8.6657	9.613	4.831	4.3832	1.2072	13.604	10.196	2.5831	12.552	11.873	18.426	18.438	22.371	14.503	8.3537	6.7597	11.445	25.219	38.175	46.526	54.239	69.649	94.046	98.12	111.58	138.95	159.08	199.32	232.94	231.2	246.85	277.25	307.13	336.75	373.02	382.13	390.78	438.21	470.26	485.68	463.71	491.94	482.2	527.27	519.34
0	0	0	12.583	4.6673	11.837	20.434	19.064	24.149	31.087	37.084	33.437	35.013	32.975	32.511	32.206	51.416	75.839	124.6	164.57	206.32	248.02	311.81	373.1	423.89	490.75	529	615.71	623.22	677.01	704.44	734.3	745.74	756.31	754.31	808.76	828.15	817.4	860.34	802.9	813.41	823.39	807.24	835.08	859.6	831.44	855.67	876.44	863.23	875.2
0	0	0	19.593	33.974	6.7514	23.026	56.547	36.177	35.016	51.025	43.964	49.5	56.97	61.255	61.244	50.658	48.047	52.963	60.325	40.379	45.445	57.433	54.641	61.109	48.701	55.448	59.786	51.974	52.165	39.365	49.355	55.485	68.309	91.414	99.353	94.635	101.96	103.29	133.52	141.76	144.72	136.07	125.72	151.11	194.29	212.52	177.56	194.85	171.58
0	6.8173	3.6518	9.3274	0	4.9314	6.5221	8.4683	12.933	20.322	21.487	38.068	23.176	29.881	26.03	47.103	52.61	69.55	96.179	108.9	120.62	132.48	140.31	147.66	162.41	162.37	176.64	187.02	176.48	217.03	254.64	262.93	312.65	385.63	380.89	486.14	522.32	601.63	682.19	746.89	857.87	882.52	905.94	909.37	953	971.54	970.96	937.47	958.64	996.11
0	0	0	3.8502	6.3862	1.4924	9.8059	11.854	8.6208	14.313	14.174	18.619	22.851	41.688	66.151	80.017	105.41	126.36	138.87	184.97	203.87	261.11	305.84	360.75	433.97	509.88	614.65	664.44	763.52	890.87	1033.6	1115.5	1259.5	1392.3	1462.2	1535.8	1725.7	1922.4	2216.6	2502	2605.3	2741.6	2814.8	2975.8	3005.9	3202.7	3184.4	3268.7	3434.3	3513.7
0	0	0	10.384	16.354	16.794	23.323	20.889	18.414	27.916	23.451	21.343	19.57	33.119	25.449	21.189	20.935	27.212	23.134	21.62	17.57	20.496	23.538	23.422	23.178	15.555	30.669	38.37	60.851	69.034	94.351	134.27	188.4	253	347.69	467.21	612.84	781.16	895.1	1080.8	1204.1	1384.6	1508.4	1631.6	1732.9	1820.7	1969.6	2079.3	2046.2	2183.4
0	0	0	3.5408	9.3283	19.425	30.693	33.34	32	28.87	36.838	33.002	40.756	44.411	43.79	52.409	44.202	48.363	49.046	46.953	59.761	53.336	65.95	59.706	61.881	64.568	75.42	78.586	72.429	76.842	91.881	108.07	142.36	129.82	163.88	175.11	201.98	226.69	240.8	229.46	249.76	241.05	278.51	272.46	283.87	295.78	335.09	344.05	366.74	394.13
0	0	0	13.378	17.786	25.76	31.389	36.263	24.265	39.259	31.602	35.991	39.215	52.181	61.751	81.129	89.454	117.8	150.74	177.82	238.26	315.57	377.44	448.91	490.5	644.81	663.21	737.43	855.48	860.58	796.53	828.86	903.94	976.21	1024.5	1095.6	1136.8	1205.3	1195.2	1272.5	1263.5	1306.5	1346.8	1382.4	1468.9	1508.7	1552.4	1546	1565.3	1524.9
0	0	0	4.1584	7.6424	23.04	6.3418	16.147	21.642	11.017	26.409	15.775	18.466	32.459	43.943	73.897	149.58	180.08	248.36	224.07	246.01	289.93	367.08	499.7	594.59	750.1	923.49	1074.3	1283.4	1435.8	1629.4	1742.8	1951.3	2191.1	2454.4	2644.7	2839.7	3175.8	3372.2	3589	3721.3	3838.7	3932.7	4167.5	4405.4	4505.3	4659	4716.1	4743	4859.1
0	1.7235	0	9.2944	0.1293	8.9346	9.3415	20.077	4.2407	6.2786	7.1177	11.805	5.8576	14.15	10.238	9.1014	8.4224	12.065	9.3186	18.011	15.666	31.999	42.419	57.885	83.128	108.04	195.2	241.78	324.47	414.16	510.07	610.79	704.69	857.47	978.12	1103	1183.8	1356	1466.9	1672.4	1770.2	1783.7	1852.1	1979.3	1982.1	2074.9	2125.5	2162.4	2282	2319.3
0	0	0	12.454	10.553	16.07	14.349	15.65	23.659	29.565	28.053	27.106	22.298	30.79	19.831	2.7523	0	0	11.169	12.208	25.155	60.099	60.54	100.44	118.67	222.65	288.49	220.17	259.06	408.98	523.83	647.5	749.97	843.58	928.6	1012.7	1044.2	1331.9	1231.2	1437.9	1377.7	1472.8	1870	1898.3	1753.6	1797.8	1916.6	2194.8	2109.4	2206.5
0	0	0	7.2294	9.0742	19.504	30.322	26.904	33.968	35.638	43.765	47.836	47.081	43.533	45.914	41.549	41.556	48.237	49.492	40.205	55.955	53.188	56.124	64.583	74.652	84.599	106.99	116.26	121.8	153.55	159.31	167.88	218.54	248.37	263.14	295.96	344.09	386.25	397.95	454.51	516.98	536.42	524.54	631.3	632	627.67	675.13	691.79	675.41	668.95
0	0	0	8.1866	14.586	13.225	24.692	31.16	41.447	59.197	79.306	101.96	127.94	157.27	168.3	197.66	224.24	230.43	255.47	274.77	287.04	288.61	316.41	328.43	342.22	329.78	354.66	380.29	379.26	377.88	387.13	384.85	417.69	420.4	410.12	421.5	415.24	417.72	418.35	439.94	428.03	414.63	421.33	459.36	469.88	476.87	487.72	487.78	487.7	529.1
0	0	0	9.4782	14.291	21.5	5.7619	0	4.665	15.483	3.9579	10.717	3.2646	7.3785	0	0	0	0	0	0	0	0	0	8.2009	66.479	81.002	101.63	170.06	202.36	318.31	271.02	285.39	326.85	306.07	323.1	334.39	337.02	372.35	384.97	444.21	427.86	433.38	455.62	419.86	566.71	473.78	577.4	566.96	533.97	599.51
0	0	0	13.562	27.421	27.043	28.079	29.755	29.994	12.949	12.16	17.214	14.848	13.511	0.05018	12.476	0	0	0	0	0	0	0	0	0	0	0	0	0	0	9.6417	15.634	35.858	53.31	75.444	91.412	104.54	114.31	125.56	150.1	178.92	157.65	173.15	160.31	170.04	208.03	206.52	188.43	209.09	214.36
0	0	0	5.0667	11.688	7.558	21.856	16.791	15.874	21.368	26.553	34.877	33.587	38.672	42.949	42.239	66.299	78.721	112.18	129.4	147.13	197.8	249.09	317.02	355.36	434.5	524.65	597.9	669.95	802.36	956.39	1060.7	835.18	975.53	1025.6	1176.6	1362.8	1507.3	1705.1	1909.5	1831.6	1961.8	2027.2	2097.7	2210	2217.1	2300.4	2330.9	2362.3	2456.9
0	0	0	7.305	8.9031	12.813	13.012	20.596	10.917	16.385	15.141	20.303	16.477	20.674	21.462	17.537	19.04	54.482	97.268	195.4	275.04	361.78	478.35	611.12	736.47	869.65	1009.8	936.95	1038.7	1320	1423.1	1484.3	1600.6	1656.5	1767	1734.1	1790.2	1827.8	1885.3	1878.5	1865.2	1964.3	2022.2	2084.3	2055.4	2183.2	2085.4	2129.6	2178.1	2186.7
0	0	0	14.108	18.512	26.099	35.003	36.076	48.027	56.839	45.678	48.117	77.3	130.75	191.91	282.46	412.75	539.52	680.17	838.39	866.35	1106.4	1330.9	1564.4	1676.2	1931.9	2212.4	2505.3	2791.5	3016.4	4017.9	4595.5	4428.3	5097.8	5443.2	5442.1	5666	6003.9	6244.1	6423.5	6159.2	6491.8	6571.2	6650.9	7084	6659.1	6808.3	6687.4	6749.3	6718.3
0	0	0	5.9274	9.9983	8.4882	9.6133	8.8403	19.211	28.146	16.426	25.881	22.274	11.12	15.654	11.688	14.171	22.026	15.076	39.279	62.38	80.032	94.711	122.3	170.61	216.03	226.99	257.01	269.29	345.7	382.95	461.23	501.74	544.11	575.53	590.25	606.64	626.46	640.44	601.44	583.9	675.76	653.64	660.2	686.2	728.83	720.26	720.3	687.89	681.34
0	0	0	4.1261	10.111	17.16	17.643	22.842	36.091	42.844	30.935	31.882	26.781	22.235	40.816	35.972	21.956	40.438	36.094	36.652	31.741	18.813	31.64	38.392	26.791	37.969	25.243	36.76	40.824	53.629	47.586	69.122	44.637	53.754	25.028	17.09	17.034	15.205	18.577	32.209	30.632	31.028	18.117	23.561	27.198	37.377	24.127	27.466	22.712	3.2884
0	0	0.2431	5.3137	6.9425	10.9	7.3716	15.056	14.717	9.1617	30.356	21.048	28.887	29.206	31.31	35.21	40.976	43.853	62.497	80.142	113.42	152.93	176.7	208.95	231.04	257.36	302.99	344.68	419.66	469.19	569.2	666.17	732.82	766.48	795.28	828.28	913.08	962.77	995.39	987.57	1009.8	1051	1090.1	1133.6	1131.7	1131	1116.8	1136.2	1145.9	1120.7
0	0	0	18.595	21.385	27.869	50.959	58.536	52.678	64.254	85.504	102.05	113.42	135.39	158.47	177.38	178.79	212.61	211.49	205.7	222.64	229.18	249.14	275.43	302.28	329.88	353.9	385.98	410.92	416.83	436.19	489.35	527.13	537.05	565.21	583.89	577.85	613.02	641.43	660.37	706.16	704.27	731.97	718.81	725.05	702	636.43	634.74	655.95	647.62
0	0	0	11.862	17.611	21.244	25.173	20.062	16.84	26.684	26.092	8.2002	13.128	15.579	12.664	41.802	42.235	76.45	138.59	210.03	278.94	331.29	418.91	499.96	595.68	751.95	836.69	1006.8	1150.4	1292.2	1551.9	1735.6	1829.3	2171.5	2388.2	2585	2793.9	2940.8	3065.5	3243.6	3255.9	3497.9	3593.5	3585	3569.6	3582.9	3384.5	3971.6	4103.6	4044.7
0	0	1.8563	0.30288	3.3646	4.4531	4.4264	9.1195	15.931	17.824	19.16	15.328	22.627	31.696	22.308	22.469	43.761	33.625	33.366	52.043	49.636	50.647	75.079	75.48	86.958	80.466	93.886	121.75	158.04	113.36	133.72	150.94	141.99	150.21	190.66	247.27	273.87	306.72	299.69	350.53	341.49	393.08	369.91	379.41	398.3	394.56	403.8	400.31	373.48	312.67
0	0	2.5519	13.894	19.15	26.711	32.471	21.903	17.234	15.725	9.6563	20.09	13.109	5.4833	3.9846	5.4752	6.3004	0	0	23.943	27.12	25.88	37.301	50.394	55.096	97.029	127.45	143.63	167.33	192.31	269.49	304.33	417.58	509.16	591.16	648.07	777.47	834.82	904.8	1017.3	1124.7	1203	1273.8	1333.8	1343.4	1463.6	1535.7	1569.5	1614.8	1651
0	0	1.7657	5.5551	1.4413	8.1448	7.6708	10.928	9.0215	9.5881	6.3464	12.955	21.372	22.287	20.849	27.75	21.981	13	15.489	16.787	3.9692	11.269	2.9644	6.2185	11.495	0.52813	4.2425	1.3229	10.89	18.093	37.282	82.706	155.21	239.54	356.11	461.73	562.89	662.36	685.44	803.08	862.35	949.79	1009.5	1098.8	1156.7	1200.7	1288.7	1332.9	1406.6	1403.6
0	0	0	3.6197	9.3237	13.046	20.296	21.22	13.503	30.001	31.727	41.363	35.785	39.85	56.048	68.205	97.467	112.35	148.02	177.16	195.26	238.67	278.22	338.75	383.34	442.66	544.04	626.13	691.12	868.98	1022.3	1157.6	1279	1375	1464.6	1611.8	1767.9	1915.2	1993.1	2188.9	2230.3	2236.8	2339.2	2435.3	2525.1	2530.5	2661.2	2619.2	2753.1	2887.8
0	0	0	5.422	13.611	18.948	18.51	16.605	21.391	16.23	34.529	12.591	32.9	27.334	31.96	27.286	33.026	26.35	39.877	50.944	72.679	114.5	162	217.58	278.52	382.83	450.93	549.03	640.03	744.12	845.54	961.12	1073	1222	1359.1	1502.9	1680.9	1764	1878.1	1916.7	1996.8	2055.1	2075.8	2125.4	2228.2	2244.1	2244.5	2275	2236.9	2227.7
0	0	0	0.48725	14.799	17.098	22.254	19.945	23.14	16.82	33.705	27.085	32.403	28.054	41.452	39.233	54.592	59.571	66.414	83.205	115.72	123.81	147.77	176.18	206.66	222.95	246.57	269.55	299.4	307.62	341.2	385.09	461.07	553.39	588.1	632.23	684.4	712.84	804.12	880.37	904.13	903.46	979.34	966.98	1032	1042.8	1082.2	1116.7	1122.1	1149
0	0	0	11.981	13.391	31.193	20.423	40.475	24.894	19.76	27.971	40.644	42.622	53.146	55.825	63.492	65.482	74.135	88.553	104.86	128.96	170.63	225.02	294.52	361.13	458.04	516.56	471.7	535.97	612.07	713.24	736.2	826.15	870.91	968.44	1003.3	1033.8	1111.2	1141.4	1249.7	1272.2	1354.6	1354.7	1419.6	1466.3	1518.7	1502.1	1471.1	1512.9	1554.8
0	0	0	2.3266	13.07	1.9386	21.848	16.659	22.914	7.293	5.8797	7.6131	4.9753	13.131	23.469	19.871	25.062	26.591	46.568	57.426	73.843	102.22	126.63	125.09	168.23	191.86	216.12	221.39	205.84	231.8	297.27	313.64	291.9	463.98	590.75	625.13	702.12	754.75	802.69	932.87	1063.9	1153.9	1138.2	1173.2	1252.5	1224.2	1343.7	1291.2	1403.3	1394.6
0	0	0	6.036	5.6927	10.444	14.749	11.486	25.105	24.399	44.563	58.99	75.391	79.397	84.355	106.16	101.95	137.49	138.77	156.35	158.86	185.99	215.05	258.23	274.2	349.81	391.16	473.35	526.62	589.68	635.48	654.77	731.62	826.29	823.11	867.21	885.01	939.25	972.83	1026	1036.1	1086.5	1088.8	1135.3	1123.5	1074	1117.1	1159.7	1124.3	1129.1
0	0	0	3.243	13.328	16.579	19.634	26.354	25.891	39.186	42.953	50.669	43.94	41.106	55.927	54.623	68.164	101.42	151.91	221.58	288.64	388.46	501.71	607.89	753.84	908.4	1075.5	1257.7	1495.6	1759.6	2007.8	2269.6	2391.8	2642.1	2847.7	3005.5	3226.1	3493.2	3581.5	3728.8	3732.3	3950.3	3951.7	4215.8	4164.2	4080.9	4256.5	4032.8	4091.2	4128.5
0	0	0	1.1003	21.57	41.817	37.184	38.696	38.561	44.037	47.096	51.216	44.289	47.467	54.105	61.017	54.885	60.056	79.043	90.454	104.81	121.15	152.55	214.27	292.61	387.22	486.89	592.57	734.54	855.4	942.67	1156.1	1296.6	1413.5	1721.4	1872.6	1747	1848.5	2032.1	2229.4	2344.3	2643.4	2721	2758.3	2735.5	2862.4	2881.4	2812	2838.6	2853.3
0	0	0	3.1989	10.63	5.5183	7.6291	5.3212	14.989	18.972	12.07	18.533	16.9	11.324	18.601	13.873	12.946	19.856	9.7139	12.231	8.4456	10.361	0	4.2488	0.0714	1.7877	0	0	0	0	0	0	0	16.712	23.407	22.736	25.38	39.264	69.267	95.969	105.29	134.94	119.89	143.07	166.12	177.78	197.39	198.23	197.14	190.69
0	0	0	7.2972	10.649	22.415	8.8434	9.7965	5.0167	4.4638	8.9732	0	6.3044	10.742	22.71	15.857	21.591	27.136	36.195	79.699	118.16	170.95	245.06	296.54	418.76	491.24	580.44	672.77	813.53	925.75	1051.5	1136.1	1307.7	1394	1506.2	1824.8	1940.1	2065.2	2226.3	2417.3	2485.4	2401.6	2652.4	2649.7	2761	2881.7	3309.4	3144.4	3095.8	3172.8
0	0	2.6569	9.893	1.3735	10.559	9.103	11.254	9.2822	17.235	14.069	0.04222	0	0	0	0	7.2254	33.276	54.291	100.48	174.77	244.76	333.8	457.31	576.54	687.42	798.35	909.6	1028.2	1137.9	1323.5	1448	1633.9	1841.9	2038.5	2369.6	2482.8	2865	3012.6	3321	3410.8	3508.1	3694.2	3844.4	4026.4	4055.6	4030.5	4198.2	4375.2	4260.3
0	0	2.1927	2.8205	7.3801	12.625	9.1322	10.01	15.941	26.036	21.887	41.069	40.604	51.901	77.348	102.12	126.23	169.94	186.19	234.36	303.57	358.16	442.33	532.9	605.73	740.44	819.49	921.93	1001.2	1130.2	1252.8	1318.4	1418.6	1566.1	1642.9	1725.5	1908.8	1937.7	2099.7	2230.4	2332.6	2478.6	2451.1	2660.7	2699.7	2856.8	2883.8	2929.3	3005.6	3031
0	0	0	7.1217	17.839	12.021	29.399	30.682	34.178	29.311	35.751	38.63	30.125	49.729	56.2	68.192	52.385	71.079	78.467	83.237	71.081	75.778	86.392	99.594	121.89	130.7	142.53	153.99	157.76	185.49	198.65	206.11	242.16	276.19	288.56	323.35	357.49	384.87	410.13	436.18	453.93	492.19	491.3	519.95	538.87	551.57	556.96	576.05	581.83	609.05
0	0	2.3116	0.83006	10.868	15.218	19.16	26.721	29.703	34.598	49.333	66.277	98.048	130.41	179.23	271.43	358.81	499.94	676.48	873.82	1141.8	1424.6	1754.8	2131.3	2461	2977.8	3403.7	3953.5	4571.2	5063.7	5544.4	5909.8	6595.5	7060.3	7406.4	7512.2	7825	8242.8	8485.4	8817.5	8911.4	9126.4	9016.7	9387.7	9226.1	9537.5	9422.4	9370.6	9611.4	9624
0	0	0	5.9384	3.337	0.57225	10.047	8.8268	0	1.9493	0.76152	8.4633	0	16.592	21.982	32.886	55.446	83.327	113.89	153.43	209.49	289.51	365.81	469.56	560.21	635.26	743.74	797.49	931.15	1020.6	1186.3	1468.1	1389.8	1615.6	1775.4	2155.6	2066.5	2239.2	2413.4	2669.8	2702.2	2856.3	2834.8	2872.5	2879.6	2984.9	3057.2	3066.8	3169.9	3109.9
0	0	1.8792	7.4315	11.759	8.29	26.296	19.763	25.735	18.006	29.008	12.784	26.585	26.818	29.745	41.53	40.312	34.504	38.374	37.022	42.182	44.108	63.439	69.663	77.49	85.881	90.447	95.892	102.93	105.72	121.39	114.41	140.04	158.63	171.37	196.22	219.96	283.32	308.86	331.73	355	390.31	436.41	481.55	478.88	502.69	496.38	499.86	536.59	514.69
0	0	0	16.685	13.938	30.834	29.369	39.969	23.933	32.925	47.458	30.538	37.625	41.004	57.709	66.228	83.666	103.09	112.8	131.97	152.09	171.48	176.73	212.39	282.33	339.98	404.23	504.7	601.69	680.01	809.87	862.04	981.26	1090	1222.5	1326.5	1466.8	1556.9	1693.7	1793.8	1855.9	1953.6	2037.9	2053.4	2102.2	2146.4	2155.3	2192.7	2250.8	2223.5
0	0	2.0405	1.9878	8.0403	8.3957	14.818	11.55	18.942	19.195	27.971	32.68	37.304	54.756	64.059	73.06	85.247	107.66	128.8	149.81	160.08	196.38	225.82	257.38	277.88	312.09	329.32	359.98	382.42	399.12	412.39	424.27	455.62	503.78	541.46	593.43	591.35	655.25	659.37	659.35	679.81	760.13	748.47	747.77	766.8	740.23	708.86	775.37	801.17	774.76
0	0	4.4551	8.1146	18.735	16.2	16.643	21.888	23.822	23.566	21.907	15.647	23.334	21.4	23.652	34.655	35.725	37.661	47.371	52.565	71.881	115.77	150.51	193.47	220.02	246.85	317.52	408.93	552.56	622.08	767.44	967.24	1158.2	1313.6	1559.3	1765.4	1978.9	2165.8	2325.2	2460.2	2529.5	3013.9	3143.6	3277.8	3415.4	3586.7	3624	3523.1	3649.9	3637
0	0	0	15.767	11.751	12.89	11.382	1.0437	5.4365	0	3.1487	0	6.707	12.595	21.591	21.723	23.248	24.515	38.29	74.008	121.07	186.56	273.85	377.05	531.72	684.94	860.82	1158.7	1366.5	1530.3	1791.9	1715.9	1941.6	2132.2	2399.2	2652.6	2870.1	3104.1	3210.1	3422.4	3705	3865.3	3883	4251	4152.8	4777.1	4737.7	4847.6	5004.3	5020.9
0	0	0	6.3667	6.1157	11.531	12.548	15.067	23.555	33.816	31.174	52.357	79.909	97.623	114.03	144.01	175.32	215.77	270.3	338.92	384.16	472.16	550.6	654.6	745.01	856.82	927.34	1001.4	1077.9	1161.1	1271.6	1419.5	1564.1	1659.5	1830.1	1980.3	2130.9	2272.5	2409.7	2581	2730.9	2777	2891.4	3053.7	3092	3174.1	3226.4	3260.2	3353	3052.5
0	0	0	3.651	0	13.429	20.73	20.482	23.127	33.66	27.585	24.293	26.632	30.923	37.454	33.077	46.209	53.123	74.887	92.65	161.84	238.34	264.91	368.54	446.04	510.52	674.25	706.9	845.43	980.99	1126.8	1134.6	1213.4	1398.9	1416.2	1495.3	1588.4	1561.3	1738.6	1789.6	1810.2	1888.8	1977.5	2079	2129	2167.1	2250.3	2255.8	2333.3	2340.8
0	0	4.3532	11.604	2.3649	7.5905	5.0247	3.4797	9.7129	6.2256	13.706	13.469	15.624	1.4033	4.2313	1.9356	11.648	9.4328	9.2323	2.2468	0	5.7175	13.543	9.1682	23.536	27.309	42.193	62.666	104.98	132.18	189.21	249.5	370.27	451.4	537.69	634.69	758.38	853.5	970.04	1100.1	1186.8	1273.3	1323.6	1401.2	1396.5	1486	1612	1654.8	1649.7	1672.9
0	0	5.7281	10.756	6.5261	7.3707	12.442	14.639	18.281	17.868	31.497	16.745	33.411	34.08	28.614	36.799	40.624	31.303	25.461	11.461	19.193	16.296	17.968	7.2493	6.4239	5.8198	0	0	0	0	0	0	21.922	26.654	43.572	59.913	92.848	117.44	140.56	157.7	194.39	198.94	238.96	263.19	254.78	261.61	271.15	260.01	278.91	302.5
0	1.0493	0	10.166	2.6589	6.0108	11.025	18.726	20.046	12.196	3.7504	15.141	0	4.6205	2.8856	8.6661	5.6564	0	0	0	2.4678	0	6.4418	2.2589	2.1142	8.9238	0	0	0	8.5642	21.564	29.448	15.478	117.96	120.88	164.78	233.54	192.01	247.08	354.82	410.18	511.62	541.45	574.7	491.05	631.74	603.15	741.28	814.29	811.67
0	0	0	26.858	21.735	20.023	17.687	21.146	36.533	40.78	52.896	46.36	36.592	44.048	38.639	45.772	53.989	68.022	81.221	74.231	80.836	84.868	102.61	81.383	117.94	71.58	90.748	83.1	81.042	96.802	103.16	114.55	140.35	161.79	183.45	221.71	242.66	286.07	323.71	370.73	434.12	427.74	454.27	479.83	526.08	527.25	563.55	591.53	623.66	605.06
0	0	0	0.10439	10.959	16.051	21.503	24.957	26.144	31.401	41.151	34.723	37.489	43.082	40.202	59.036	53.416	51.166	50.087	51.483	50.649	50.423	66.062	59.62	71.736	63.912	64.354	64.794	67.313	63.109	70.839	80.001	97.642	100.1	100.38	98.349	118.44	125.05	130.47	142.85	147.3	150.84	180.14	202.17	187.44	191.43	197.49	185.02	203.69	223.5
0	0	0	13.788	18.505	33.441	10.673	32.221	19.833	10.217	16.096	16.917	27.772	21.84	16.881	37.934	34.652	19.757	13.64	5.9895	10.319	10.287	35.581	0	5.1894	4.734	0	0	1.055	3.5488	6.992	17.311	27.26	52.888	66.131	51.936	102.37	118.04	124.67	142.4	185.05	204.08	227.6	298.32	243.63	280.47	330.53	279.16	347.24	342.4
0	0	0	3.0497	14.819	18.361	20.634	19.745	29.45	26.352	30.213	32.818	46.522	45.82	58.217	53.343	51.18	60.079	62.275	53.848	60.498	70.77	77.274	76.093	77.833	86.582	90.089	98.151	101.72	103.42	107.13	107.26	117.57	119.39	139.64	139.79	144.21	158.72	158.92	165.01	188.1	161.05	176.62	179.41	183.53	202.49	227.19	219.97	246.85	245.52
0	0	0	5.8267	5.7206	12.48	14.767	3.2103	15.93	4.9165	13.078	18.048	21.899	18.676	25.192	29.529	46.042	56.363	77.434	73.387	79.469	100.62	119.76	116.86	132.36	145.3	153.27	176.12	205.81	233.45	234.16	222.49	265.52	277.6	321.91	353.08	401.77	448.32	510.67	528.54	563.37	597.3	655.43	697.62	735.57	773.29	797.18	847.49	856.81	865.11
0	0	0	0.63526	17.888	21.05	26.028	28.461	40.559	39.284	29.537	18.162	19.613	15.922	16.846	18.254	27.505	25.682	21.436	27.318	22.178	65.672	101.07	154.6	250.24	346.04	508.43	737.03	944.34	1179.9	1373.8	1621.6	1936.8	2354.5	2575.3	2819.9	3046.1	3199.6	3586.4	3714.9	3781.7	3958.9	4271.7	4269.9	4410.3	4389	4462.2	4662.8	4660.3	4749
0	0	0	0	24.407	22.262	11.985	21.31	10.691	12.007	18.398	23.782	27.401	43.067	77.55	124.69	182.54	253.58	323.67	438.01	517.6	667.71	790.89	958.36	1122.6	1262.5	1350.1	1502.3	1689.3	1804.6	1913.6	2058.8	2155.1	2245.9	2414.8	2438.7	2496.5	2496.7	2562.6	2685.2	2682.9	2707.9	2597.5	2655.7	2650.1	2683	2708.6	2629.4	2661.8	2624.8
0	0	1.7205	4.1759	15.127	17.529	25.247	23.168	31.948	43.838	37.19	40.987	62.761	113.42	130.38	203.7	282.05	336.77	391.8	507.36	526.54	623.33	658.55	728.97	868.42	881.2	960.15	1075.3	1026	1177.2	1206.5	1186.6	1277.7	1213.4	1207.5	1224.5	1203.4	1216.2	1263.9	1189.8	1171.2	1200.5	1220.3	1237.3	1181.8	1178	1134.3	1132.1	1130.2	1173.1
0	0	0	1.8964	10.558	18.116	17.227	25.649	25.689	22.364	34.691	18.146	19.099	22.537	29.514	34.571	47.399	47.629	48.868	71.804	99.155	105.3	124.72	138.3	150.07	160.36	180.04	203.69	205.53	228.62	57.583	40.64	51.961	60.64	73.444	68.584	91.058	75.894	124.88	170.96	149.71	177.77	213.33	188.23	284.81	233.12	244.06	283.63	348.29	432.07
0	0	0	0.60291	12.886	13.787	15.563	19.109	0.2573	4.5242	11.851	4.3484	21.253	65.89	126.36	209.87	332.18	445.98	625.76	777.89	964.78	1114.6	1306.5	1466	1655.3	1902.8	2066.8	2281.5	2388.6	2564.1	2724.9	2763.8	2836.9	2968.8	3106.5	3216.6	3315.6	3338	3591.5	3619.2	3589.7	3675	3852	3828	3900.3	3886.4	3863.3	3984.4	3908	4045.9
0	2.0723	0	0	4.2487	10.46	16.48	14.974	12.674	25.265	11.866	14.37	18.638	19.458	18.704	32.597	46.164	67.055	82.334	99.89	111.38	144.12	163.52	189.13	230.61	257.05	337.69	381.23	449.92	519.2	628.7	633.17	694.44	835.79	829.38	900.82	925.21	1061.6	1085.3	1200.2	1223.5	1267.8	1286.1	1342.2	1394	1385	1482.1	1371.4	1465.3	1483.7
0	0	0	2.3922	7.8824	25.285	19.056	18.688	12.148	13.338	15.111	5.8595	3.9616	2.1787	0	0	13.289	11.014	30.503	50.988	72.535	118.91	145.86	177.39	227.76	292.27	331.85	414.38	496.83	570.58	626.15	713.27	772.81	845.01	1034.2	977.99	1320.7	1267.3	1640.7	1776.8	1963.7	2061.1	2051.2	2301.7	2404.1	1966.4	2493.3	2461.5	2540.6	2788.3
0	0	0	0.7242	17.67	15.466	14.624	23.083	24.121	17.727	22.042	15.563	14.775	25.366	18.761	38.53	47.805	67.238	72.18	90.424	95.205	125.91	139.02	195.5	244.41	291.16	331.88	390.36	499.32	559.29	646.37	727.41	798	930.55	1074.6	1204.4	1326.6	1422.7	1544.1	1663.9	1721.3	1790.9	1899.3	1981.9	2034.3	2021.6	2121.2	2165.6	2241.7	2254.8
0	0	0	1.1614	10.006	14.37	15.721	21.292	39.618	49.733	78.485	93.718	136.73	156.65	210.04	249.18	273.75	302.7	337.02	393.32	414.57	445.18	514.94	525.23	586.04	652.75	700.7	795.19	952.67	1065.8	1207.9	1454.4	1599	1600.7	1728.9	1881.7	2006.5	2101.5	2260.3	2238.3	2480.6	2518.2	2203.1	2256.4	2222.4	2349.4	2238.6	2262.9	2281.1	2287.6
0	0	0	11.17	10.476	0.38176	9.6535	2.8122	6.9109	14.199	0	8.996	8.6031	6.8175	3.7807	15.525	7.1742	5.4016	7.822	9.1333	3.9651	5.4202	11.079	20.249	28.365	18.616	26.951	46.012	66.807	90.546	126.56	156.32	205.76	262.54	315.68	377.12	423.79	495.12	575.49	622.45	672.31	729.77	797.9	836.25	880.81	898.89	935.07	945.74	955.53	994.27
0	0	0	0	3.5214	25.104	27.314	6.064	40.809	12.618	37.139	33.753	37.786	53.628	52.338	67.785	65.533	77.841	72.119	81.614	102.63	123.13	189.12	264.42	374.75	497.26	653.62	833.16	1037.3	1180.6	1420	1556.4	1788.2	2043.9	2221	2469.3	2706.5	2826.1	3138.6	3272.7	3378.1	3623.8	3655.5	3808.9	3893.3	4063.4	4148.9	4334.9	4259.1	4184.7
0	0	2.3003	0	6.5799	0.60348	9.5405	0	0	9.4498	0	11.022	0	15.909	18.736	23.336	24.326	23.78	29.139	48.319	68.057	81.776	100.07	128.58	153.76	217.01	246.07	318.38	367.98	463.33	542.1	691.57	808.17	885.19	919.23	1018	1123.9	1165	1227.8	1325	1366.6	1380.3	1424.7	1359.3	1337.1	1362.3	1396.6	1367.3	1338.3	1407.8
0	0	0	2.2527	2.4006	3.8199	15.41	17.135	19.826	15.921	21.607	34.743	36.953	42.676	48.511	53.941	45.938	63.149	59.264	60.594	71.04	80.421	82.074	85.828	76.472	83.498	94.298	98.339	113.48	111.77	147.65	159.59	190.41	229.06	254.75	299.01	309.44	347.67	381.2	431.34	464.8	471.98	513.49	520.05	558.87	567.31	588.42	588.48	682.04	671.58
0	0	0	14.56	26.037	24.075	31.456	30.465	28.001	28.628	26.019	32.989	27.908	31.151	38.612	33.772	38.145	25.479	24.123	36.495	47.074	55.876	60.805	71.012	100.6	116.81	124.6	151.67	151.21	192.29	202.17	230.29	207.27	268.79	373.21	402.1	401.9	373.2	387.22	437.18	444.03	487.9	439	436.82	441.89	438.15	454.94	391.65	482.65	531.73
0	0	0	5.3559	7.6742	14.888	17.936	22.985	22.45	13.1	16.925	17.912	22.62	14.308	22.054	25.605	19.122	22.521	22.431	25.471	49.321	71.098	103.26	136.24	169	211.52	238.83	311.21	353.3	412.11	490.58	570.16	638.15	697.35	774.67	802.37	888.65	925.43	945.32	991.64	1053.1	1037.3	1084.7	1067	1108.4	1136.9	1121.3	1093.6	1137.1	1113.8
0	0	0	5.5793	9.991	1.5427	20.221	14.917	8.4536	15.819	22.6	37.629	29.264	45.039	52.389	53.93	64.743	57.721	93.064	87.068	93.935	129.33	148.72	173.85	182.91	200.23	267.78	278.29	300.99	373.06	409.06	453.37	458.22	452.26	416.18	450.32	453.69	495.62	508.17	617.42	605.43	682.72	704.12	724.52	757.56	718.49	738.66	795.14	781.91	838.21
0	0	0	2.0554	12.769	16.912	16.892	5.736	21.885	31.36	18.02	14.212	14.594	21.865	50.115	46.689	49.171	61.075	76.718	105.76	161.47	260.47	356.02	490.24	655.67	823.11	1014.9	1243.8	1465.3	1671.9	1929.1	2200.6	2417.2	2685.8	2970.8	3182.2	3550.2	3761.1	3989.1	4244.1	4475.4	4723	4791.3	4936.2	5081.7	5170.5	5325.6	5198.8	5091.7	5057.8
0	0	0	6.5696	11.42	13.819	27.48	20.57	26.3	29.993	28.582	26.925	17.992	29.843	32.134	29.572	30.659	19.943	4.012	4.0364	7.1674	19.585	22.624	14.364	9.0805	1.2204	13.123	41.024	67.074	64.704	76.287	104.25	154.5	192.41	245.25	278.02	333	381.71	407.11	458.15	447.37	486.4	487.57	529.4	573.95	618.99	628.27	608.17	625.19	592.51
0	0	0	14.214	17.321	16.547	16.626	25.932	24.151	25.522	31.059	20.043	35.708	32.042	40.607	32.41	33.927	30.893	41.378	62.131	76.126	96.223	72.501	104.06	117.66	149.4	210	245.73	301.46	332.15	360.67	419.4	491.23	590.6	697.64	740.76	859.34	958.86	1040.8	1113.3	1157.7	1231.5	1223.7	1298.3	1390.3	1384.7	1470.2	1452.9	1437.6	1483.2
0	0	0	7.8592	13.06	18.262	27.733	38.214	36.607	45.651	63.645	57.676	73.826	81.892	86.694	92.777	103.84	114	126.88	123.99	128.52	106.34	135.7	121.41	165.2	123.18	135.04	139.42	159.28	155.62	181.22	187.93	236.89	265.03	315.81	323.59	393.23	466.16	493.86	529.86	590.18	647.41	712.41	741.38	746.88	776.78	788.97	785.76	780.28	820.21
0	0	0	0	0.77566	23.106	16.179	24.22	22.713	22.599	28.187	37.867	36.876	52.621	62.418	83.471	107.95	163.76	210.96	292.31	383.52	516.06	635.6	805.15	955.43	1075.2	1188.2	1376.6	1447.8	1659.3	1752.1	1886.9	2027.9	2242.4	2419.4	2496.3	2644	3014.3	2987.3	3163.6	3274.7	3529.8	3621	3660.5	3886.1	3999.6	4081.4	4103.4	4118.1	4233.1
0	0	0	8.5757	14.054	8.6331	9.3754	16.4	11.779	20.904	22.113	24.355	31.735	46.564	58.812	76.534	106.39	120.13	166.85	223.95	293.55	407.39	535.68	695.97	842.77	1052.4	1255.8	1495.5	1689.4	1891.5	2142.3	2447.7	2688.1	3130.3	3300.2	3480.9	3830.2	3930.6	4350.8	4411.6	4618.2	4837.2	5014.4	5075.2	5101.7	5251.6	5373.5	5291	5371.5	5385.7
0	0	0	5.8152	5.798	26.903	33.08	26.353	21.851	30.649	39.821	56.858	76.142	99.81	145.41	192.94	261.76	321.32	388.29	474.09	560.42	640.75	756.53	932.36	1045.2	1173.2	1248.1	1443.7	1569.1	1773.5	2034.4	2242.6	2542.5	2689.6	2809.4	2988.6	3164	3419.1	3645.5	3798.8	3858.7	4084.7	4115	4194.5	4283.7	4406.5	4364.4	4297.9	4386	4402.5
0	0	0	2.0601	8.9959	23.171	18.741	27.228	17.088	19.705	24.189	32.327	48.105	65.109	84.411	126.1	173.84	248.75	347.31	423.54	515.12	622.24	755.84	852.67	961.26	1092	1211.6	1340.4	1498.9	1634.1	1886.1	1997.9	2218.5	2477.1	2719.8	2949.4	3159.1	3368.9	3371.7	3593.3	3929.8	4063.3	4032.5	4101.1	4290.9	4358	4475.3	4366.6	4553.7	4655.6
0	0	0	5.018	23.507	49.328	36.638	40.439	26.338	50.457	61.279	67.523	65.282	63.425	66.957	61.836	70.781	57.834	68.833	65.089	67.242	70.987	92.583	132.66	200.29	308.38	393.76	482.72	694.05	850.34	1045.9	1201.8	1440.9	1585.8	1734.6	1822	1920.9	2111.9	2241.6	2347	2509.7	2551.5	2661.8	2713.6	2761.1	2885.6	2992.7	2945.8	2938.4	3013.1
0	0	0	3.5194	8.2342	29.681	30.703	34.725	25.036	23.423	28.637	34.668	54.995	70.038	72.779	79.758	117.43	134.09	165.32	206.94	258.13	339.7	415.26	606.28	718.46	854.34	1048.7	1216.3	1350	1623.7	1756.1	1906.6	2077.6	2335.6	2570.5	2713.7	2843.9	3073.2	3221.3	3461.5	3591.8	3716.3	3865.8	4008.5	4125.1	4249.1	4217.1	4415	4427.7	4454
0	0	0	4.3831	6.2716	7.6339	17.443	20.026	14.22	22.858	15.238	9.2755	9.6409	7.1141	9.7327	17.451	21.616	19.608	28.156	28.323	41.273	40.212	40.873	56.608	76.102	105	129.19	192.79	240.2	309.61	405.32	416.84	488.21	555.89	655.58	737.12	755.09	809.85	868.83	904.99	931.45	938.24	943.3	1019.4	1003.4	1005.8	981.66	1034.9	1125.1	1104.7
0	0	11.021	9.0005	13.849	10.687	12.058	19.033	0	0	0	2.2652	0.1302	13.826	33.54	41.914	44.031	80.418	79.615	113.04	140.22	165.18	207.06	249.02	303.67	395.66	446.01	601.09	753.2	964.89	1215.8	1475.7	1661.9	1977.4	2195.6	2443.8	2776	2968.8	3239.7	3437.1	3706.5	3755.2	3914.4	4059.5	4181.8	4300.7	4372.7	4501.3	4369.4	4296
0	0	0	5.5126	10.686	7.5992	20.17	16.342	21.176	11.733	13.281	12.558	18.597	23.512	24.296	21.357	22.206	31.246	24.619	27.366	30.948	38.641	41.772	36.36	39.542	51.224	47.21	48.546	52.401	55.371	56.514	62.33	75.09	82.053	97.408	108.23	109.45	140.67	136.16	144.04	173.6	177.31	198.36	193.64	203.17	212.4	251.24	259.62	273.08	292.82
0	0	0	0.5771	12.461	15.927	34.419	29.48	36.284	49.546	41.575	49.951	55.59	55.573	62.462	57.579	62.62	81.339	77.413	100.27	115.35	143.75	175.29	226.87	262.95	346.66	382.96	481.29	527.5	581.92	672.31	715.77	770.28	814.9	857.93	861.95	928.7	958.49	1013.3	1031.7	1075.1	1107.2	1118.9	1154.4	1165.2	1188.3	1209.6	1211.8	1201.1	1175.8
0	0	0	2.5216	7.4649	14.705	15.21	14.94	20.268	25.72	24.007	27.535	22.96	32.678	28.69	20.933	28.782	36.364	36.25	24.007	38.432	43.649	68.089	99.44	127.46	158.06	195.02	209.8	276.16	334.32	384.38	434.87	456.88	497.12	572.18	612.12	685.65	723.85	781.1	837.01	920.99	961.57	1008.9	1045.2	1091	1116.4	1109.6	1169.1	1191.9	1168.3
0	0	0	10.901	2.3769	11.877	15.761	25.833	22.532	28.955	27.531	27.776	25.74	39.616	36.963	41.832	43.491	50.767	56.66	47.04	54.855	65.085	73.508	87.326	110.54	119.71	143.96	174.3	206.21	227.3	247.23	308.01	289.33	289.6	312.85	327.37	367.82	423.44	444.16	504.68	544.27	557.01	560.79	582.49	596.62	587.1	593.78	565.6	504.14	469.42
0	0	0	0.58216	4.7159	18.442	16.211	13.776	13.49	13.233	40.481	73.588	134.23	214.42	297.1	394.21	507.57	634.15	780.78	796.1	1038.8	1224.3	1384.4	1402.3	1746.2	2007.3	2065.3	2415.3	2703.6	2864.2	3168.8	3413.8	3668.8	4031.5	4147.3	4418	4505.1	4825.9	4954.7	5121.3	5116.8	5101.7	5149.6	5227.2	5233.5	5408.4	5460.4	5421.3	5410.3	5486.2
0	0	0	0.66623	7.1105	16.266	22.106	29.882	39.211	57.341	80.952	78.504	105.47	149	183.47	239.1	276.25	342.87	420.09	481.72	576.18	621.05	711.78	831.81	869.64	1020.9	1057.3	1214	1187	1252	1403.2	1471.7	1523.8	1661.5	1828.8	1848.6	1908.6	1921.5	2089.6	2190.8	2228	2232	2049.3	2094	2088.6	2115.3	2051.3	2029.4	2135.1	2142.6
0	0.36457	0	5.9178	2.1254	6.1554	14.467	14.043	10.481	1.3648	10.54	10.723	12.362	13.776	54.053	81.996	74.966	59.825	68.78	79.16	90.807	103.62	128.05	128.89	152.57	182.09	182.67	192.53	221.91	270.15	303.4	340.41	362.32	376.57	468.86	489.71	533.63	600.36	622.19	638.94	654.92	662.66	720.7	723.65	737.87	728.91	681.08	682.3	783.31	775.55
0	0	0	0	7.5384	11.879	18.272	13.901	16.114	12.779	6.3714	5.3164	0.70062	0	0	1.4554	11.324	24.175	20.7	36.462	33.722	60.982	91.969	121.15	193.47	282.66	368.38	513.73	676.22	859.43	1049.8	1298.3	1534.2	1794.3	2075.9	2423.5	2583.9	2867.6	3047.9	3205.2	3549.6	3723.5	3814.9	4156.2	4215.1	4094.3	4176.9	4452.1	4503.3	4450.1
0	0	0	4.5748	4.081	19.786	23.233	20.231	20.028	17.908	16.865	25.414	27.252	48.689	40.206	53.239	55.594	69.653	80.875	89.398	129.5	152.82	199.12	274.44	329.87	384.67	470.82	568.09	645.51	729.94	822.64	908.25	972.48	1036.6	1138.8	1183.8	1210	1294.2	1360	1494.4	1511.3	1570.9	1619.7	1652.1	1684.3	1704.4	1680.3	1704.1	1619.4	1697.7
0	3.1924	8.5637	12.302	7.3796	7.3653	2.4462	8.3426	15.264	8.5358	4.3406	0	8.2025	13.753	6.3523	15.068	16.051	16.226	28.811	35.016	40.402	66.947	57.792	66.167	84.488	88.299	118.39	135.36	167.57	195.11	220.26	236.85	290.89	332.6	372.36	538.15	451.09	501.06	533.05	578.69	667.13	645.63	637.9	615.62	684.22	712.61	780.77	813.11	765.85	742.15
0	0	0	7.5399	13.553	24.455	26.827	27.169	25.031	29.946	45.338	33.586	55.326	49.555	43.204	44.218	35.681	46.305	47.181	38.175	25.575	26.023	19.049	28.707	20.289	28.688	16.444	21.867	23.965	31.126	58.158	63.751	78.675	114.51	171.71	179.73	211.24	274.24	328.3	406	430.99	490.46	499.59	552.02	588.82	635.52	640.2	638.07	646.96	703.56
0	0	2.1407	7.8722	15.246	12.658	16.521	24.849	21.764	33.767	21.879	42.527	38.738	31.045	38.712	39.278	32.648	41.293	41.735	55.439	75.422	122.58	176.99	268.14	338.71	429.87	512.76	609.15	708.85	821.47	940.19	995.45	1060.2	1180.5	1312.6	1348.4	1418.7	1537.6	1615.3	1726.8	1716	1887.2	1890.4	1958.5	1983	2044.4	2024.8	2135.6	2091.5	2104.2
0	0	2.5968	10.903	8.887	10.503	20.506	21.653	31.83	34.271	48.877	55.375	61.515	80.237	90.666	120.06	149.58	187.5	246.88	294.66	389.34	483.02	589.62	715.2	883.41	1081.5	1215.2	1439.8	1676.4	1838.6	2091.1	2294.8	2563.3	2761.2	2990.5	3062.9	3309.3	3436.4	3709.8	3808.6	4221.9	3767.4	3744.3	3799.7	3830.5	3677.4	3662.4	3721.1	3745.3	3817.5
0	0	0	8.0304	21.718	18.965	24.388	16.455	7.8525	20.337	9.4097	25.297	15.891	0	9.8807	2.3434	5.3334	7.1768	3.82	4.1782	15.976	49.187	87.176	167.99	221.01	333.52	464.74	612.2	757.31	936.98	1157.1	1371.1	1547.8	1789.4	1917.3	2042.7	2221.9	2383.6	2465.8	2571.2	2582.5	2709	2772.4	2917.4	2998.1	2937.3	2895.9	3052.6	2943.2	3056.1
0	0	2.1426	2.662	19.479	16.935	26.467	28.064	29.749	30.477	43.084	42.62	45.044	55.957	51.974	63.808	74.337	65.614	73.052	66.038	76.113	72.47	103.49	99.935	117.41	130.53	161.85	200.59	275.03	350.43	448.27	558.02	696.64	862.53	1051.3	1252.5	1365.9	1579.1	1723.7	1891.5	2118.3	2216.6	2311.3	2386.1	2504.8	2642.2	2804.7	2882.5	2918.2	3031.5
0	0	0	11.087	8.2517	11.599	9.5764	23.636	25.408	22.547	17.811	10.941	11.371	13.577	18.484	18.818	19.033	25.753	14.868	15.715	33.149	57.747	89.846	141.84	175.95	244.71	351.45	478.58	606.06	765.92	845.48	1095.9	1272.7	1540.8	1792.6	2014.3	2238.1	2545.2	2767.1	2982.1	3102.5	3259.5	3305.8	3463.2	3679.4	3853.4	4048	4044.1	3909.7	4226.3
0	0	0	5.2212	11.183	14.294	20.419	29.748	41.371	42.097	30.286	47.693	38.606	35.71	39.85	44.29	40.423	45.003	34.151	45.341	56.886	79.692	90.053	118.18	147.65	166.01	178.69	204.23	214.28	252.7	270.38	267.63	283.47	310.83	303.53	301.49	301.27	327.35	347.46	338.79	354.4	383.91	356.23	357.22	365.47	392.74	382.4	374.59	372.27	340.16
0	0	3.0826	6.9164	42.891	28.692	21.763	32.917	36.3	28.395	42.69	0	7.7069	17.314	8.7408	18.223	12.887	40.796	82.773	153.97	229.91	334.8	412.54	518.41	691.68	868.95	936.62	1213.1	1401.5	1529.3	1767.7	1897.5	1981.3	2122.8	2246.1	2329.6	2444.9	2593.3	2540.1	2610.3	2646.8	2736.1	2821	2749.9	2927.8	2740.2	2630.5	2738.1	2751.5	2864.2
0	0	0	8.5443	9.1361	18.296	17.551	30.545	29.897	28.255	32.996	32.061	28.748	45.84	43.443	51.434	49.403	43.121	44.276	39.957	42.519	51.874	78.894	115.29	152.68	196.93	254.21	343.18	413.38	520.35	639.01	718.44	861.31	1012	1085	1229.7	1392.6	1485.6	1657.8	1761.6	1749.8	1822.3	1935.3	1906.7	2154.4	2156.6	2210.7	2186.7	2276.8	2111.9
0	0	0	15.329	24.442	25.621	14.127	26.081	36.713	42.033	45.72	41.442	41.963	38.204	29.669	26.763	37.951	34.701	42.499	44.182	39.415	39.918	57.283	69.719	84.4	108.76	149.47	198.77	258.87	345.47	458.84	541.05	644.52	748.48	824.45	929.38	974.3	1034.1	1103.6	1137.1	1170.9	1221.8	1270.4	1300	1336.4	1352.4	1393.4	1331.7	1305.2	1298.4
0	0	0	5.3882	7.8327	19.564	32.559	22.948	26.996	26.611	14.282	30.264	19.102	16.34	20.403	4.8915	6.5794	3.3569	0	9.2604	51.226	147.79	221.16	328.14	435.75	562.71	682.14	772.43	982.52	1133.2	1284	1410.8	1466.3	1580.7	1687.5	1732	1814.5	1976.3	2151.8	2247.4	2244.2	2291.8	2312.7	2380.9	2418.9	2503.1	2543.3	2528.5	2576.5	2586.3
0	0	0	5.9445	16.795	26.714	22.671	24.556	32.097	31.226	39.444	46.877	43.169	52.426	51.894	53.215	66.055	68.203	99.04	104.95	115.37	114.6	121.73	148.38	161.63	172.66	164.13	165.46	182.65	187.23	200.07	201.52	213.57	219.19	240.75	254.48	258.73	277.26	310.92	300.67	327.87	320.9	305.77	326.67	328.26	330.59	322.06	355.32	357.39	361.07
0	0	0	7.5847	8.9857	13.247	19.645	20.229	15.154	38.35	16.939	31.354	27.95	39.818	56.878	85.814	111.4	174.62	233.25	261.02	325.88	399.68	518.81	642.63	734.38	849.03	969.75	1093.1	1223.7	1341.2	1468.9	1573.9	1682.5	1744.3	1833.8	1882.9	1995.1	2081.4	2122.1	2182	2168.3	2177.3	2186.1	2172.9	2186.3	2200	2222.2	2182.4	2128.3	2061.6
0	0	0	0.42518	12.289	2.7519	13.598	7.1371	3.3753	3.7665	1.7001	13.685	23.948	46.055	79.352	110.59	153.87	215.44	275.03	371.07	494.76	621.75	754.18	960.09	1134.2	1323.2	1599.7	1792.6	2054.8	2287.2	2512.9	2830.3	3000.3	3249.5	3495.6	3736.6	4023.5	4150.2	4380.7	4491.6	4530.6	4725.5	4734.1	4826.7	4895.1	4820.3	4854.9	4916.1	4821.1	4879.6
0	0	15.821	21.042	0	0	9.0535	3.7294	5.863	4.585	5.3971	13.02	22.403	21.564	55.327	97.029	142.47	181.84	234.85	274.13	293.38	347.82	393.12	436.42	425.67	471.84	497.62	518.05	524.75	536.59	588.92	592.58	599.12	588.61	559.36	510.17	503.11	510.06	525.87	537	529.02	542.61	571.95	574.58	596.73	508.02	503.18	542.72	492.22	571.16
0	0	0	4.5237	16.831	10.011	21.251	17.577	25.529	21.021	19.06	18.218	18.431	24.728	31.309	30.786	38.772	36.565	56.228	67.904	98.099	129.68	136.06	167.56	220.84	244.63	295.91	384.95	463.89	562.44	657.85	762.68	828.81	946.08	1123.3	1248	1349.2	1426.7	1526.7	1655.4	1705.9	1870.1	1911	1924.5	1999	2145.6	2244.1	2283.5	2277.4	2272.4
0	0	0	5.1406	10.796	33.25	22.933	32.52	31.732	32.264	17.676	33.52	43.45	69.262	91.749	119.64	183	241.94	313.7	390.23	473.57	555.99	632.65	757.16	846.31	975.79	1100.7	1179.8	1263.1	1366.7	1492.3	1549.5	1667	1717.7	1842.4	1896	1899.8	2038.3	2128.2	2272	2311.6	2462.4	2367	2398.4	2455.9	2476	2491.5	2507.5	2569.9	2549.8
0	0	0	8.3374	7.4667	22.397	21.202	20.573	40.746	30.647	38.749	40.476	44.675	39.446	32.066	28.892	39.456	38.441	41.29	38.966	31.387	19.383	38.79	29.151	35.759	21.775	13.378	10.042	0	5.3548	2.9942	0	10.412	16.122	9.4814	20.612	16.311	20.101	27.074	31.838	50.267	29.871	36.847	31.395	30.901	22.26	41.77	37.976	41.301	36.378
0	0	0	0	4.3451	2.5434	7.1023	6.762	10.346	6.5202	4.3654	0	0	0	0	2.6434	30.043	84.357	162.5	308.36	486.47	733.57	952.52	1293.6	1599.3	1971.2	2252.7	2716.2	3343.4	4260.8	4722.2	5045.3	5778.4	6272.6	6845.4	7674.7	8375.7	8941.3	9213.4	9621.8	9973.8	10251	10738	10843	10991	11351	11251	11605	11597	11736
0	0	0	8.366	12.679	11.446	27.657	26.139	33.984	43.287	29.09	44.887	47.676	50.716	59.114	43.553	43.902	42.326	48.605	48.227	55.933	70.598	75.163	82.119	93.367	108.93	123.07	146.66	169.53	191.9	204.46	233.58	277.67	299.43	318.87	355.12	369.8	397.81	424.4	443.16	460.84	464.89	499.08	508.81	514.56	544.11	512.47	505.72	511.24	498.76
0	0	0	18.022	14.818	2.6966	0	7.5469	21.466	19.222	19.995	23.397	20.9	24.723	14.25	23.321	18.491	15.135	15.62	34.798	22.019	57.832	73.12	98.729	138.41	173.81	230.73	359.79	401.62	501.59	634.43	843.2	993.43	1232.3	1479.6	1788	2078.2	2435.3	2872.1	3133.3	3405	3494.3	3547.6	3552.6	3770.1	4062.6	4173.6	4334.6	4396.5	4575.2
0	0	0	0.65458	4.9804	9.9718	9.9399	9.8801	8.1445	10.023	12.139	14.803	18.878	15.122	10.358	16.767	19.201	9.4457	10.436	10.917	15.447	5.8629	0	0	3.5202	9.6224	40.85	58.112	80.013	117.08	169.17	219.7	302.94	359.9	438.93	492.99	591.9	634.9	735.6	769.42	753.2	833.66	905.74	893.24	897.55	921.24	992.45	944.16	999.75	952.14
0	0	0	13.37	21.41	22.17	37.703	35.431	37.281	48.328	46.706	62.523	56.469	56.385	68.189	90.178	126.96	169.06	254.22	348.04	453.02	597.91	750.28	907.56	1048.3	1225.2	1389.8	1544.9	1765.9	1855.6	2013.8	2274.7	2494.4	2439.2	2024.4	2558.5	2639.9	2771.8	3034.5	3230	3254.3	3380	3504	3517.7	3554.1	3588.6	3687.7	3660.4	3706.5	3983.8
0	0	0	18.448	28.524	26.493	40.484	46.327	46.367	58.133	65.062	85.066	72.015	58.298	57.589	60.529	81.05	141.35	221.08	281.95	384.94	507.01	647.11	827.81	964.71	1198.8	1411.8	1650.4	1845.2	2196.1	2560.3	2815.9	3062.6	3443.7	3742.8	4070.4	4483.4	4316.9	4616.5	4840	5225.2	5711.9	5701.3	6135.6	6022.8	6192.6	6377.3	6304.9	6432.7	6492.5
0	0	0	8.7816	17.272	22.569	24.722	23.667	28.266	29.509	26.002	28.638	30.888	17.281	31.015	39.244	72.413	92.702	140.09	193.24	239.55	333.93	440.85	569.27	693.47	824.58	1028.2	1112.1	1328.5	1506.8	1580	1578.6	1656.3	1763.2	1828.1	1912.4	1949.6	2056.3	2141.8	2190.2	2232.9	2319.7	2340.1	2404.8	2456.5	2535.2	2568.4	2550	2906.7	2877.5
0	0	0	10.659	8.3992	3.782	9.9665	6.5548	11.32	13.942	1.8876	15.137	7.7345	9.6743	7.9586	13.713	28.436	56.182	105.87	152.54	203.82	282	364.49	503.58	611.59	713.49	827.58	1087.8	1184.1	1269.2	1411.2	1613.3	1720	1817	1932.6	2053.3	2147.7	2249.2	2422.2	2431.8	2532.3	2508.5	2596.2	2680.5	2707.5	2808.9	2758.9	2926.9	2908.5	2897.8
0	0	0	8.5441	13.21	11.479	15.97	12.305	15.469	11.525	14.431	13.32	35.177	71.692	131.52	200	309.57	400.82	510.24	611.5	768.65	854.1	1012.5	1156.5	1298.8	1407.6	1562.5	1732.4	1887.6	2148	2423.7	2717.6	3103.9	3512.7	3965	4335.9	4545	4769.9	5182	5400.9	5701.3	5889.3	6242.9	6207.9	6289.4	6528.9	6544.2	6541.6	6819.8	6790.9
0	0	0	0	31.645	17.195	26.647	32.557	20.222	33.75	31.289	40.743	35.306	28.141	46.404	39.657	58.898	51.722	61	65.36	62.683	82.32	79.646	100.05	109.57	103.47	146.92	152.87	218.1	328.88	449.15	547.47	621.54	598.35	745.41	828.31	977.36	1067.1	1163.9	1382.3	1404.5	1459.4	1542.3	1587.3	1668.9	1547	1569.6	1579.3	1603.5	1729.8
0	0	0	2.179	4.6906	23.238	13.025	12.674	26.952	20.338	21.474	25.969	30.788	33.617	43.675	45.369	66.296	89.038	131.39	174.57	241.07	315.3	372.4	521.88	586.98	727.5	839.56	975	1141.9	1329.4	1555.2	1930.2	2226.9	2507.5	2713.7	3018.6	3218.3	3469.1	3730.7	3917.7	4050.2	4290.8	4472.4	4595.1	4820.5	4585.3	5031	5116.9	5178.1	5250.9
0	0	0	7.7648	13.677	20.293	26.416	27.496	37.724	33.707	38.171	39.95	42.872	50.327	67.184	76.397	91.331	105.71	160.38	206.11	294.4	379.22	507.13	597.85	712.12	873.32	1021.2	1165.4	1342.3	1567.2	1795.6	2086.9	2291	2500.1	2747	3070.1	3312.4	3690.8	3778.2	3902.5	4152.5	4213.4	4380.2	4412	4581.7	4711.1	4661.9	4508	4525.4	4583.4
0	0	0	9.6366	19.619	20.494	15.381	26.684	26.854	26.242	38.269	40.574	42.455	53.721	65.615	71.772	87.507	93.574	111.04	118.91	135.77	165	186.35	217.93	261.96	313.54	359.02	429.73	523.01	597.95	723.66	829.39	980.31	1144.3	1311.8	1502.7	1708.9	1887.2	2060.9	2255.8	2379.3	2466.1	2600.7	2773.9	2930.7	2893.6	3121.5	3118.5	3085.4	3172.7
0	0	0	6.3154	13.493	24.79	22.01	24.65	39.096	47.122	75.052	100.37	133.43	159.61	212.48	242.08	282.92	309.27	352.31	370.76	422.97	465.45	474.94	522.98	572.92	627.55	667.27	707.91	761.67	823.09	854.13	894.92	986.37	1095.9	1128.6	1233.9	1282.6	1359.7	1425.5	1515.2	1518.4	1557.7	1621.9	1637	1672.8	1740.7	1748.2	1830.8	1771.5	1697.8
0	0	0	4.8004	16.628	19.559	19.892	14.902	21.1	15.719	32.284	25.528	24.57	29.412	27.724	42.582	41.933	35.118	0.42892	0.28868	8.3589	4.3005	28.421	23.79	35.985	49.554	65.436	81.33	90.403	103.87	105.72	114.19	164.87	166.98	177.66	180.56	198.61	218.03	251.66	290.42	317.04	335	324.43	361.6	367.28	368.24	375.93	365.53	403.04	382.08
0	0	0	5.928	12.734	16.237	17.998	30.207	43.903	77.422	125.16	185.91	242.01	328.78	402.82	461.13	561.22	653.72	732.53	810.66	948.43	1070.6	1179.4	1307.4	1485.2	1611.9	1748.3	1867.9	1962.2	2104.7	2334.2	2582.6	2910.3	3129.3	3366	3735	3880.8	4190.4	4385.3	4624.3	4797.6	5060.3	5237.3	5266.7	5395.9	5608.6	5649	5934.2	5840.2	6097.9
0	0	0	12.649	9.5025	10.896	21.328	17.719	18.727	34.919	25.211	32.275	36.59	34.818	43.734	47.862	44.261	49.799	56.053	63.577	86.917	76.022	82.481	93.345	99.834	103.83	121.23	136.02	153.51	155.68	183.64	200.67	217.73	228.5	239.93	250.65	266.24	271.56	320.95	334.87	370.45	403.46	418.62	428.85	413.25	403.22	435.99	443.13	413.02	401.96
0	0	0	10.503	15.708	27.86	32.713	36.791	45.132	41.656	46.021	47.852	48.444	51.683	56.624	52.488	45.34	48.036	60.283	70.445	76.497	78.01	94.027	117.67	139.58	152.25	167.76	178.03	178.82	192.54	195.87	229.09	237.31	238.25	268.24	302.69	310.45	306.84	367.54	381.13	327.53	355.68	328.67	341.87	334.17	340.98	331.72	338.42	350.42	338.47
0	0	0	4.8103	20.324	29.583	31.143	30.015	37.64	43.339	40.852	45.527	41.44	55.083	57.188	50.608	55.895	58.067	54.26	51.026	47.564	51.656	51.234	54.272	60.345	52.513	52.905	50.547	61.294	70.417	83.741	97.783	100.71	103	120.5	138.94	140.67	171.39	184.92	186.7	190.27	206.35	184.27	221.05	208.34	242.46	250.24	292.23	276.31	272.36
0	0	0	6.4938	16.528	31.506	27.19	25.336	17.194	16.553	14.876	4.159	23.658	20.385	31.546	67.603	94.069	163.66	217.15	289.03	371.84	430.25	494.02	602.92	729.63	847.28	855.41	1074.9	1193.9	1414.1	1564.1	1761.2	1938.8	2224.8	2458.2	2628.4	2957.1	3193.9	3410.4	3684.3	3642.7	3729	3915.8	4205.1	4427.6	4603.6	4811.9	4784.5	4739.6	4938.3
0	0	0	1.2004	13.641	18.792	23.267	20.641	22.669	27.095	22.854	29.685	32.525	26.89	30.862	43.765	61.985	74.625	64.746	74.523	83.277	131.25	155.59	242.78	336.22	396.84	454.18	557.47	648.04	789.16	860.53	1008.9	1092.7	1272.6	1440.1	1590	1730.7	1894.9	2013.2	2156.1	2325.7	2376.4	2502	2692.5	2838.6	2800.4	2988.8	3016.2	3147.1	3060.1
0	0	0	13.359	12.131	13.153	12.715	19.094	27.07	31.035	23.414	23.023	20.368	36.696	34.038	31.525	41.822	45.419	52.576	53.428	77.666	113.98	160.58	238.08	317.4	395.98	484.2	613.55	750.21	868.58	996.89	1136.2	1269	1409.1	1509.2	1643.5	1791.5	1867.1	1966.8	2099.8	2263.5	2212.4	2298.8	2326.6	2373.8	2453.6	2539.4	2477.5	2374.4	2420
0	0	2.9349	3.025	16.068	14.948	18.656	21.606	19.623	20.664	11.535	8.6859	15.225	14.266	26.968	29.402	38.773	37.961	38.148	45.778	50.768	70.414	97.007	108.16	111.54	113.85	132.69	172	202.36	205.4	205.41	251.52	296.95	313.62	360.09	396.43	472.6	478.87	529.31	579.02	544.75	636.12	621.52	636.82	672.93	742.27	807.54	743.69	745.54	729.78
0	0	1.7109	6.2907	7.2888	8.8497	8.0171	11.336	10.549	5.8259	14.142	4.0713	15.761	16.926	10.821	29.837	45.017	57.946	90.397	130.16	167.2	213.02	255.27	295.5	356.62	394.95	442.58	519.41	581.24	648.1	682.46	689.87	746.59	835.73	922.19	1009.2	1039.8	1110.1	1117	1194.9	1245.8	1304.5	1342.4	1375.2	1407.1	1453.3	1517.5	1551.5	1535.7	1598.9
0	0	2.8264	11.728	12.143	11.906	11.82	25.383	16.564	20.087	18.245	14.091	20.122	22.599	26.451	33.37	35.077	39.709	26.268	55.622	75.402	117.93	192.7	258.28	333.6	413.56	525.98	675.99	862.33	936.52	1054.8	1226.5	1383.8	1482.4	1647.4	1803.1	1968.8	2104.2	2203.5	2292.5	2261.3	2473.3	2475.9	2526.7	2586.9	2686.9	2712.4	2705.7	2659	2647
0	0	0	10.728	12.246	10.244	6.6995	16.538	36.396	68.763	135.65	221.03	342.64	480	609.4	797.83	1012.6	1247.2	1433	1632.3	1971.3	2234.6	2401.1	2727.5	2869.7	3026.7	3439.9	3508.6	3834.4	3919.8	4167.5	4220.6	4547.8	4714.8	4878.6	5002	5085.5	5134.6	5171.3	5309.3	5596.5	5406.1	5204.6	5604	5676.4	5533.8	5728.6	5662.8	5488.5	5647.8
0	0	4.3224	5.9689	8.7281	1.4174	3.6813	8.3666	13.905	9.877	13.107	11.767	8.9034	23.388	49.884	80.429	134.59	204.65	245	315.86	361.26	418.58	477.45	508.66	562.51	638.74	668.13	729.86	814.96	882.55	910.6	978.6	1027	1097.5	1143.3	1210.2	1223.3	1344.5	1364.7	1368.5	1403	1449.6	1481.4	1498.7	1473.1	1486.5	1457.2	1496.6	1572.5	1609.6
0	0	0	5.5951	12.839	6.8494	22.719	8.8943	8.4212	12.289	18.288	19.787	21.373	17.286	26.522	22.025	37.096	26.718	53.43	71.952	86.464	141.6	197.24	277.12	355.6	470.38	584.8	775.13	899.39	1099.7	1305.7	1486.3	1674	1834.6	1925.7	2009.3	2469	2590.9	2652.9	2756.7	2937	2962.2	3169.1	3357	3417	3335.5	3399.7	3449	3412.4	3683.2
0	0	0	0.14424	8.6943	25.692	21.107	24.193	14.782	13.808	9.0979	4.4597	12.314	13.403	11.831	7.9905	0	0	0	0	0	0	0	0	0	12.111	40.822	141.57	193.43	373.79	469.71	625.32	773.05	968.73	1118.7	1244.2	1442.6	1604.5	1834.4	2060.1	2122.4	2319.1	2316.4	2477.2	2691.8	2792.7	2877.4	2910.3	3019	3091.1
0	2.4725	0	0.69604	13.327	15.589	19.688	38.583	33.068	36.775	41.283	40.565	46.605	54.793	38.554	47.314	50.756	37.933	39.135	32.911	0.090853	10.99	8.6046	15.646	12.896	9.8876	27.165	44.632	74.507	109.92	143.67	196.55	241.15	317.06	398.42	462.87	546.56	603.92	680.47	746.01	808.85	862.12	902.05	972.18	1043	1126.8	1175.3	1186.1	1202.1	1185.5
0	0	0	4.5309	22.968	24.675	17.305	21.712	16.167	10.983	20.025	15.34	15.804	6.0581	15.114	3.2221	7.4636	1.6294	0.69754	16.101	48.855	119.68	175.43	281.66	408.19	547.36	719.51	933.11	1123.4	1301.3	1522.3	1755.5	1948	2205.3	2337.9	2483.3	2633.4	2766.9	2803.5	3125.4	3258	3291	3402.9	3306.8	3400.4	3440.5	3394.4	3385.1	3508.5	3477.8
0	0	0	7.8203	8.7081	19.551	30.843	39.005	44.055	33.822	30.167	32.841	31.617	42.307	37.837	29.846	30.662	18.646	0	0	0	0	0	0	0	0	0	0	0	0	23.77	85.48	147.38	238.09	354.53	417.98	560.73	742.17	896.77	1009.5	1159.2	1392.3	1475.4	1594.2	1701.1	1740.7	1866.6	1962.1	2100.8	2141.7
0	0	0	14.573	11.81	3.0449	11.24	12.25	8.2201	8.3337	5.6046	15.261	10.89	28.618	43.46	43.76	72.762	90.38	119.48	172.34	225.51	332.1	426.11	549.82	714.94	894.49	1050.4	1245.4	1455.2	1683	1941.9	2129.6	2323.6	2623.9	2910.9	3175.8	3312.2	3451.1	3661.5	3958.6	4206.6	4411.6	4356.9	4499.6	4716	4845.2	4979.8	5048.8	5147.1	5205
0	0	0	9.6098	12.307	12.124	26.135	32.894	36.576	32.18	44.691	25.566	31.663	37.366	31.261	39.583	30.15	51.706	60.22	62.574	86.175	68.851	93.363	140.68	221.47	298.17	377.25	507.2	655.78	842.78	1008	1257.7	1432.5	1672.3	2075.6	2344.5	2551.4	2807.5	2994.3	3133.2	3409.1	3600	3712.1	3684.1	3838.7	3878	3840.8	3967.1	3995.3	3996.4
0	0	0	6.8771	10.652	17.871	10.271	9.9472	9.2701	13.217	21.031	13.902	17.63	12.504	15.251	14.744	24.154	28.557	48.148	65.41	101.85	149.11	187.48	210.76	253.5	278.56	307.7	334.42	376.48	413.35	462.96	495.58	592.99	636.42	691.49	775.58	813.11	858.25	918.69	1013.4	1014.9	1013.6	1042.2	1074.6	1106.2	1166.5	1137	1192.2	1207.7	1250
0	0	0	13.349	8.9358	4.7925	20.345	18.698	21.836	25.801	22.173	27.033	41.135	62.005	64.74	71.886	89.889	112.85	150.78	165.1	190.95	233.52	244.85	283.56	310.26	334.34	397.23	346.21	336.29	376.67	442.29	457.89	502.85	659.31	670.24	845.29	926.14	1091	1190.8	1157.8	1269.5	1430.1	1430.7	1562.1	1587.1	1880.2	1765.9	2073.5	2055.1	2098.6
0	0.39987	0	8.3792	12.972	0.80145	14.153	11.378	11.121	11.748	10.097	6.6428	6.9535	13.798	32.644	57.837	115.37	202.71	330.97	517.18	712.42	982.13	1218.5	1535.7	1838.9	2157	2538.5	2888.3	3047.7	3385.3	3772.3	3946.7	4150.5	4387.2	4629.1	4816.4	4982.4	5084.1	5223.9	4890.4	5456.6	5047.1	5036.1	5111	5017.7	4910.7	5300.3	5246.1	5250.5	5265.7
0	0	0	2.8993	10.672	22.109	17.345	28.239	21.363	24.282	27.572	31.695	27.74	27.583	29.781	18.393	29.274	26.429	31.539	44.368	58.936	67.088	85.442	116.76	154.08	209.94	296.16	399.29	527.94	641.14	806.48	931.34	1123.1	1289	1467.1	1627.5	1805.3	1978.2	2098.6	2276.5	2355.5	2430	2484.1	2560.4	2522.9	2533	2584.6	2721.5	2666.9	2782.2
0	0	0	14.204	14.106	10.899	6.9483	9.313	2.7486	0	5.6697	4.8991	12.384	7.9897	20.297	26.11	46.442	88.435	148.63	217.06	298.03	404.05	530.51	625.12	759.72	930.77	1139.5	1314.7	1663.8	1926	2211.3	2518.7	2876.6	3320.6	3662.8	3977.6	4244.3	4648.4	4830.3	5085.6	5332.2	5504.2	5589.6	5754.8	5905	5953.4	6235.4	6230.7	6068.5	6054.5
0	0	0	20.749	28.237	28.944	23.833	24.277	35.019	38.548	40.433	41.309	40.965	40.351	74.165	105.28	166.61	248.89	329.51	442.08	544.33	656.36	867.95	1028.4	1192.1	1377	1604.3	1816.2	2046.7	2194.4	2456.9	2647.6	2766.4	3010.3	3281.9	3455.5	3064.6	3885.1	3755.7	4138	4122.7	4277.4	4451.1	4447.8	4347.1	4539.1	4721.8	4783.1	4581.7	4644.2
0	0	0	3.0933	3.9662	4.6851	17.478	12.234	16.149	10.768	6.5634	10.961	4.5859	10.147	0	9.2881	27.645	46.205	71.584	117.06	159.71	215.62	264.54	325.07	327.62	379.51	559.41	608.34	687.79	763.36	800.15	839.09	903.58	957.88	1021.1	1121.8	1113.6	1181.5	1219.3	1288.2	1270.3	1377	1355.5	1398.5	1406.3	1412.4	1475.1	1521.9	1607.5	1620.9
0	0	0	5.207	7.1066	15.755	17.905	25.692	21.396	21.193	22.915	19.757	20.657	29.548	23.945	21.789	15.83	21.143	11.84	10.043	16.886	16.239	21.388	17.585	13.03	16.786	15.026	24.964	13.682	25.756	32.385	30.221	53.481	68.922	88.315	113.47	127.53	163.18	189.87	226.82	281.13	259.4	315.13	318.25	341.22	369.95	390.91	401.37	422.21	444.18
0	0	0	9.1969	9.7582	7.6887	13.6	12.954	19.275	7.2632	23.179	0	0	9.8433	3.4438	11.318	6.6671	2.3771	0	0	0	0	0.35982	0	13.916	36.587	75.08	127.63	198.16	283.64	392.23	479.88	592.84	734.07	851.31	903.64	1034.5	1193.9	1323.8	1403.6	1448.9	1462.2	1601.1	1646.5	1715.2	1809.5	1812.8	1802.4	1828.7	1867
0	0	0	15.142	10.143	5.2343	12.534	33.641	12.067	18.713	14.93	2.4607	16.53	9.6239	14.322	23.881	6.0358	29.94	35.052	42.308	34.536	41.69	52.197	72.165	84.491	104.06	100.63	126.18	97.371	113.98	115.93	141.1	139.25	120.46	168.51	151.47	151.47	169.47	185.98	238.39	230.35	252.76	218.39	193.48	201.83	206.58	149.16	164.83	257.54	199.84
0	0	0	0.89263	6.1345	11.06	13.102	13.104	12.541	10.549	12.116	9.7008	12.434	13.66	17.76	14.18	11.717	5.8382	2.8119	0	3.5704	8.5106	16.518	14.755	19.964	22.279	20.032	28.887	30.672	39.535	56.95	79.696	126.46	139.82	189.85	233.07	274.48	342.19	382.55	441.38	491.74	521.51	587.57	616.76	605.16	670.17	640.68	674.01	681.83	693.72
0	0	0	7.5811	20.94	22.768	46.425	34.476	50.639	52.963	66.46	71.441	79.921	75.397	81.308	73.915	87.631	81.475	97.093	81.394	91.865	92.567	100.74	88.569	96.015	95.174	106.5	135.78	134.61	138.63	148.35	139.25	153.62	164.66	160.17	160.95	160.43	165.62	177.88	170.53	192.08	187.97	186.42	205.92	192.21	191.89	190.31	211.66	205.56	210.39
0	0	1.743	5.3417	3.4281	5.2327	8.2762	9.7491	10.66	12.607	18.242	23.259	35.094	61.687	107.88	164.61	228.17	326.68	413.96	521.67	646.58	764.52	941.6	1166	1353.4	1559.7	1754.2	1934.2	2194.2	2373.7	2591.1	2868.8	2966.4	3243.6	3414.5	3686.4	3926.8	4043.5	4296.5	4475.7	4613.3	4678.6	4885.5	4964	4948.2	5069.5	5156.1	5122.2	5126.2	5178.7
0	0	0	0.81665	5.8881	10.713	12.386	8.4321	17.764	14.178	20.661	25.248	20.698	18.671	12.486	24.326	40.883	76.82	126.63	190.58	237.81	339.82	448.5	541.03	742.87	872.95	1068.3	1243.6	1423.8	1626.8	1830.8	1913.2	2159.8	2373.4	2485.5	2672.6	2734.7	2905	2977.5	3076.4	3224.5	3303.7	3376.4	3369.1	3481.8	3460.8	3475.3	3506.5	3546.8	3521
0	0	0	0	13.159	8.1391	5.5424	8.488	0	13.507	2.4121	1.5849	0	5.8405	6.2119	13.625	19.211	20.527	16.286	25.737	26.606	33.677	46.238	50.069	63.686	68.182	89.424	107.79	116.95	140.16	168.36	219.31	257.74	348.48	474.19	556.17	620.49	709.5	847.56	1023.2	1078.9	1083.5	1172.4	1226.4	1287.1	1361.2	1407.3	1412.4	1463.3	1403.4
0	0	0	1.0358	7.5193	16.084	28.378	25.491	24.424	32.688	31.863	39.86	48.904	58.933	82.857	112.27	124.73	180.82	221.63	276.89	354.87	391.87	479.43	591.51	667.18	751.42	862.91	958.58	1076.9	1197.4	1332.4	1371.7	1504.9	1626.3	1633.6	1681.5	1768.7	1821.7	1905.3	1962	2007.5	2064.8	2072.4	2048.1	2056.2	2014.8	2068.3	2063.9	2025	2089.5
0	0	0	0	5.4808	13.833	24.166	27.273	19.064	32.674	26.866	31.624	26.668	19.655	26.525	18.917	22.497	13.917	20.487	9.3236	0	2.0432	0.74292	1.0369	0	0	12.697	5.3326	9.216	17.24	26.886	52.546	0	0	0	0	0	0	0	0	0	0	0	0	0	0	0	0	0	0
0	0	0	4.545	18.326	8.2109	16.697	27.246	7.283	24.309	41.352	35.554	18.347	48.706	55.282	51.943	42.06	64.073	45.854	44.578	46.329	49.402	72.92	80.215	76.953	103.7	121.77	129.53	133.89	161.26	156.04	200.07	229.92	232.34	252.99	296.4	288.54	300.11	283.05	316.03	310.42	317.9	361.68	337.69	346.72	383.42	368.1	349.36	369.49	361.19
0	0	0	7.3925	11.413	19.148	22.18	12.721	22.967	20.874	11.07	13.92	11.534	0	0	8.3613	45.519	111.04	210.73	386.81	529.77	722.71	904.38	1236.2	1676	1985.6	2430.7	2935.2	3226.9	3715.2	4275.4	4663.4	5045.6	5647.3	6015.4	6610.2	6829.5	6966.7	7486.4	7450	7758.7	7798.9	7949.8	8093.9	7689.9	7921.3	7594.9	8130.6	8238.7	7852.6
0	0	0	0	13.78	17.705	12.268	18.383	5.5426	5.9591	15.727	2.8782	6.739	1.6724	0.28803	5.9813	6.2914	10.786	15.116	47.004	84.772	147.19	183.48	266	319.01	468.89	576.69	703.03	786.04	939.89	1125.1	1301	1464.1	1720.2	1993.9	2236.5	2362.1	2553.3	2597.6	2816.1	2954	3094.3	3190.4	3257.7	3355.3	3470.3	3523.9	3639.9	3613.8	3827.9
0	0	0	20.862	18.709	20.607	17.283	18.764	19.422	14.524	28.81	21.472	32.589	32.369	46.724	32.005	37.033	44.944	49.388	47.348	49.627	52.086	55.44	52.66	48.087	66.812	76.709	119.92	188.66	233.1	283.44	358.36	439.84	595.26	708.11	811.39	940.38	1091.8	1096	1178.6	1291.1	1326.8	1362.5	1447.9	1585.7	1487.2	1667.3	1630.8	1662.5	1656.1
0	0	0	12.986	15.195	12.313	25.071	12.409	23.931	24.802	19.515	26.861	24.8	30.368	38.678	42.899	48.226	54.743	60.602	60.455	58.147	63.079	61.134	69.202	96.168	79.101	83.09	82.985	105.73	110.99	122.69	158.12	184.85	207.36	234.26	271.87	307.62	338.24	386.14	407	435.91	454.8	463.44	489.85	497.03	565.52	549.24	591.98	587.48	604.08
0	0	0	0	10.569	46.401	80.838	134.22	152.24	177.12	228.83	270.04	254.16	321.01	365.56	393.96	438.56	439.14	606.8	535.98	599.51	635.61	698.77	773.03	790.62	882.46	958.94	1068.4	1136.1	1261.8	1348.8	1229.8	1471.8	1697	1768.6	1935.5	2023.4	2116.7	2223.6	2393.7	2411.3	2463.8	2509.7	2528.7	2606.4	2670.1	2661.7	2628.8	2670.8	2740.9
0	0	0	4.6355	7.4424	7.5401	13.234	13.779	16.363	8.4234	13.954	9.812	18.015	17.618	17.163	13.907	9.5212	13.359	7.5303	1.4352	9.3065	11.475	22.86	23.708	24.154	38.164	45.237	53.321	59.332	60.251	81.398	89.579	113.68	110.47	134.49	148.95	156.89	204.48	236.54	268.23	289.71	283.57	300.97	319.69	333.67	358.61	372.8	400.44	397.31	406.66
0	0	0	14.423	14.939	17.797	26.791	25.168	28.211	33.835	26.948	35.487	37.711	50.91	47.209	38.457	41.896	63.449	46.659	52.189	54.056	77.117	99.981	152.99	184.7	236.94	286.67	350.68	414.97	488.21	539.12	521.14	720.18	627.04	836.08	1017.2	1038.5	1126.6	1208	1197	1393.6	1327.1	1417.5	1448.1	1419.7	1498.9	1498.3	1352.3	1536.3	1531.5
0	0	0	6.9861	10.814	19.475	17.759	18.8	20.738	32.157	42.576	35.575	47.409	65.715	84.451	110.56	102.6	130.38	172.16	223.49	247.15	309.94	348.87	456.1	599.4	719.63	906.9	1197.4	1334.7	1614.2	2099	2113.2	2377.3	2600.6	2925.1	3270.3	3744.2	3570.6	4340	3783	3861.4	3938.5	4117.2	4192.1	4352.1	4196.9	4293.1	4261.7	4347.2	4340.2
0	0	0	49.264	61.744	140.3	107.6	56.937	111.06	75.657	68.774	80.476	51.231	9.4981	81.094	51.713	35.917	3.0707	0	15.166	15.891	2.3454	56.275	106.72	197.53	246.85	301.55	462.79	475.32	599.2	833.86	950.13	1056.2	1269.7	1563.2	1647.4	1838.9	1977.8	2193.1	2470.6	2585.5	2582.8	2715.9	2880.5	2737.6	2897.6	2893.8	2647.7	2821.3	2887.3
0	0	0	4.6521	13.071	22.032	26.245	23.872	27.15	31.754	37.708	46.06	41.553	32.118	25.761	39.521	51.133	46.293	60.231	66.738	86.857	64.221	76.762	113.26	150.16	159.14	195.46	237.33	270.74	362.34	492.86	513.01	605.85	687.22	780.89	846.14	931.48	981.39	1036	1072.9	1139.2	1153.9	1175.2	1227.4	1240.6	1134.4	1106.8	1075.3	1064.3	1068.9
0	0	0	0	7.1207	14.466	10.484	20.539	21.042	19.465	22.594	36.877	81.171	125.09	161.73	231.2	290.79	347.97	412.56	466.46	529.74	586.18	653	719.83	744.3	805.54	843.16	886.81	938.7	974.35	1018.3	1078.3	1161.9	1184.4	1206.6	1284.3	1321	1317.5	1355.2	1404.3	1430.6	1435.5	1423.6	1436.6	1496.8	1532.3	1523	1505.5	1550.9	1551.5
0	0	0.16751	5.7091	7.6649	16.974	31.806	19.916	27.558	29.943	44.566	49.613	59.816	61.303	60.615	73.015	79.949	90.678	99.276	101.73	98.107	112.14	122.77	132.82	144.22	167.49	207.27	255.5	315.71	382.11	458.17	537.53	625.87	731.56	857.46	953.46	1068.1	1157.4	1279.9	1424.1	1442.4	1428.8	1519.4	1567.3	1576.7	1535.2	1595.4	1648.6	1601.1	1656.9
0	0	0	0.24266	5.4177	16.099	33.375	33.239	59.91	66.281	74.299	89.289	114.6	136.68	130.1	141.87	146.53	162.97	151.79	172.33	137.13	146.5	156.06	158.04	154.37	154.09	169.73	177.51	157.98	160.71	153.22	156.46	176.89	188.98	209.15	217.2	204.53	231.78	261.97	291.57	330.69	327.16	292.3	316.7	332.57	380.15	388.56	379.8	386.88	374.13
0	0	0	6.5552	10.374	19.536	15.958	26.178	19.262	25.19	33.273	25.209	24.169	26.27	29.952	27.194	33.936	33.475	36.037	41.074	55.253	67.283	81.853	104.7	125.34	142.57	192.44	209.62	241.73	291.5	342.14	373.36	465.05	522.93	624.52	706.45	869.95	934.95	1049.8	1259.6	1437.9	1438.8	1588	1586.4	1767.2	1850	1966.2	2039.3	2105.1	2204.9
0	0	0	6.2393	10.898	29.987	40.113	46.478	52.706	68.426	94.922	99.216	112.73	123.82	133.28	161.56	184.53	211.85	235.96	265.09	317.6	373.74	434.78	483.1	573.14	653.74	769.04	881.19	937.54	1123.8	1286.1	1408.2	1590	1770.8	2017.7	2184.7	2398.7	2575.6	2775.9	2936.7	3104.7	3080	3254.2	3352.7	3458.1	3653.2	3785.9	3880.1	3851.1	3799.5
0	0	0	0.23871	3.27	8.4121	8.7993	9.3172	11.239	6.3659	12.575	13.784	18.107	20.221	24.561	23.795	24.713	22.305	22.578	18.493	29.659	33.475	57.185	65.456	59.307	66.701	70.729	71.702	62.189	90.047	124.3	163.47	208.24	232.81	290.57	306.42	351.01	410.07	445.9	487.49	550.3	535.01	596.13	597.82	607.48	656.55	654.65	616.29	656.28	643.95
0	5.4471	0	5.1656	6.5464	0.49488	7.7917	2.1256	0.080781	6.0207	18.562	20.048	34.21	46.26	61.153	87.942	100.18	125.69	146.97	173.4	208.05	216.92	266.26	339.04	412.96	540.01	623.18	783.57	901.7	1127.6	1300.7	1435.5	1550.2	1769.3	2037.8	2241.3	2441	2600.4	2757.2	2920.3	3073.7	3188.8	3360.2	3369.9	3577.1	3577.9	3526.6	3608.5	3724.4	3617.3
0	0	0	0	10.958	61.288	23.718	68.203	63.59	57.234	70.154	79.623	82.774	101.92	111.3	86.428	82.75	92.755	94.202	87.607	124.89	130.95	127.04	138.7	122.68	141.22	137.4	163.25	179.41	207.37	281.9	301.37	343.06	384.95	416.96	467.56	495.36	543.94	581.71	621.46	697.31	680.54	755.26	719.51	833.04	862.94	878.41	888.88	960.27	960.44
0	0	0	4.1707	10.543	20.712	13.771	8.5614	8.4199	5.1563	2.6162	0	0	0	0	0	0	0	0	0	0	0	13.902	41.878	66.365	89.383	79.75	168.72	181.26	278.42	276.05	296	328.41	412.64	416.57	424.73	500.06	584.33	553.95	634.4	593.36	639.28	549.79	636.87	721.87	780.81	739.66	756.78	716.68	775
0	0	0	10.834	14.58	11.729	17.979	31.173	23.932	24.829	20.621	23.654	26.467	39.645	34.757	25.428	25.742	31.221	45.366	53.31	56.281	90.979	80.64	96.906	96.899	93.382	133.32	96.628	118.65	158.44	184.64	226.69	214.54	308.24	254.37	309.49	335.42	388.52	305.31	259.81	289.29	307.39	345.22	355	374.95	619.19	734.43	775.99	588.22	473.33
0	0	0	0.72833	12.58	15.166	3.9638	0	3.9484	1.8999	23.925	12.528	27.906	3.3201	10.772	15.906	15.599	20.056	43.754	93.627	159.54	197.61	360.76	565.02	707.79	835.15	1029.8	1345.1	1644.1	1852.1	2382.1	2369.3	2656.9	3520.4	3715.8	4106.9	3929.8	4475.8	4609.8	4536.7	4886.7	5176.2	5187.3	5381.5	5261.1	5591.4	5811.3	5725.4	5885.4	5794.4
0	0	0	7.1994	6.7574	2.5111	10.644	23.857	30.887	32.591	51.914	61.175	70.139	75.149	82.68	102.11	113.84	111.75	110.6	124.46	150.22	159.7	210.72	272.56	375.14	467.73	599.85	747.79	909.27	1095.1	1348.7	1529.9	1763	2138.6	2428.7	2746.3	3162.6	3378.5	3366.4	3419.7	3614.2	3731.8	3972.8	4139.1	4056.4	4377.6	4395.3	4347.5	4467.7	4524.4
0	0	2.0277	7.6862	11.487	15.818	10.348	10.063	6.5246	14.658	11.237	13.651	13.136	20.925	18.62	27.032	19.107	30.349	43.606	43.855	59.57	70.016	64.524	100.69	117.57	142.33	119.38	215.77	262.26	368.28	333.96	400.52	430.27	508.7	521.78	582.5	622.89	677.81	703.95	784.14	794.3	798.27	781.27	840.28	969.87	1033.6	1000.9	982.32	987.46	1012.6
0	0	0.47247	0.90415	2.2017	12.529	10.321	16.432	17.751	18.97	18.284	19.284	14.42	23.143	11.832	40.729	46.328	77.704	126.87	202.88	251.97	348.81	404.71	477.99	529.22	588.49	701.06	795.48	844.01	904.32	981.99	1023.2	1140.2	1158.5	1234.9	1306.7	1346.6	1430.4	1461.6	1536.3	1584.8	1623.8	1601.6	1622.6	1667.7	1711.7	1721.2	1720.2	1748	1717.1
0	0	0	22.551	9.1419	17.218	31.658	10.522	0.12254	9.0317	9.6824	12.483	2.9617	12.226	5.0452	3.0331	9.5371	3.8343	13.036	13.773	0.94023	0	0	10.937	26.019	26.246	57.438	77.059	116.26	176.65	233.43	339.32	388.63	466.13	544.4	606.81	654.37	733.43	822.45	921.73	965.89	991.75	1041	1072.6	1098.1	1167.3	1191.5	1206.5	1235.1	1241.6
0	0	0	23.989	15.245	17.579	25.766	40.332	48.365	59.047	72.181	73.456	80.744	79.679	87.774	83.842	86.796	88.669	90.386	95.076	93.351	102.23	101.7	121.53	133.24	134.99	165	202.89	251.94	315.83	385.47	469.17	533.62	615.36	684.1	697.39	855.71	1113.7	1088.1	1187.5	1341	1504.6	1521.7	1569.5	1664	1747.4	1725.7	1750	1893.2	1825.8
0	0	0	8.6359	7.6176	12.514	10.279	15.994	16.073	22.757	40.512	62.799	114.28	151.08	202.95	254.85	283.96	370.44	420.86	522.41	586.35	693.61	788.05	889.48	1038.2	1088.5	1094.1	1284	1351.6	1465.8	1492.1	1574.1	1651.6	1783.8	1856.2	1940.7	2054.7	2200.6	2297.2	2413.3	2426.3	2591.4	2606.5	2567.2	2647	2724.7	2770.5	2782.1	2776.6	2921.8
0	0	0	6.7767	7.8856	18.739	24.526	31.63	31.708	35.135	33.234	34.932	28.203	27.877	31.009	29.606	24.852	11.508	0	0	0	0	0	0	0	0	0	0	0	0	0	0	0	0	0	0	0	0	0	0	0	0	0	0	0	0	0	0	0	0
0	0	0	9.5017	12.995	0.55773	15.133	25.523	22.305	23.769	18.376	29.753	34.324	40.425	62.199	45.348	62.019	57.645	60.253	63.636	99.253	126.17	158.9	225.25	344.34	491.49	654.84	860.95	1111.8	1370.3	1624.8	1939.8	2170.2	2518.4	2848.9	3198.7	3450.7	3693.6	3958.7	4174.5	4363.5	4497	4504.9	4632.7	4784.7	4895.8	4933.7	5049.3	5046.5	5058.1
0	0	0	17.524	3.4854	7.2505	22.485	30.293	32.997	31.214	45.261	59.22	84.103	123.33	151.57	213.35	258.1	303.03	361.18	418.36	480.14	534.48	607.63	613.92	655.96	718.58	728.52	736.76	765.51	797.03	849	918.63	982.06	1027.2	1084.4	1126.4	1188.6	1258.2	1373.9	1430.8	1480.1	1505.4	1546	1624.3	1635.2	1667	1661.1	1677.4	1690.7	1670.2
0	0	0	2.8247	10.999	5.3942	23.634	12.862	15.395	15.232	11.198	11.922	15.658	5.0325	5.1517	0	0	0	0	0	0	13.474	64.734	115.99	226.45	322.14	450.59	610.09	745.41	926.34	1084.4	1239.9	1426.4	1692.4	1914.9	2076.6	2161.9	2382.5	2562.9	2656.5	2829.3	3051.6	3020.6	3093.6	3207.6	3301.8	3333.5	3332.5	3400.4	3464.9
0	0	0	0	15.007	6.0851	26.004	12.71	32.496	50.667	70.587	107.17	141.05	228.07	254.64	377.26	393.6	525.17	551.83	588.72	648.15	745.11	920.55	973.83	1042.5	1179.1	1304.9	1382	1439.6	1472.2	1488.6	1488.7	1666.4	1749	1883.1	1962	2113.2	2236.6	2261.2	2464.5	2480.6	2559.7	2598.5	2718.2	2830.5	3013	2997.1	3086.8	3095.5	3088.4
0	0	3.5882	0	7.8303	6.1815	12.99	11.924	10.019	14.048	17.378	17.056	22.977	20.429	20.063	30.347	30.345	26.748	48.727	68.69	97	117.15	156.47	201.92	253.4	299.01	363.37	440.22	532	591.23	700.3	779.32	899.54	1012.3	1073.1	1178.7	1265.1	1348.3	1380.7	1485	1540.2	1579	1642.2	1629.3	1648.1	1626.2	1684.2	1655.3	1734.6	1741
0	0	0	9.1055	7.5801	14.412	16.166	10.302	8.6923	3.1092	34.095	13.039	49.422	101.42	154.81	207.09	252.02	308.89	329.02	393.58	407.36	472.61	508.55	557.66	610.58	653.36	695.55	773.48	856.13	913.85	987.24	1080.2	1193.3	1316.5	1406.6	1500	1591.8	1716.7	1873.3	1908.2	1978.3	2033.6	2147.9	2181.9	2250	2387.3	2448.3	2459	2402.9	2410.7
0	0	0	3.8258	34.484	11.596	25.783	17.024	34.057	19.369	31.591	26.437	34.159	27.032	27.668	27.168	33.308	28.398	41.649	37.056	33.654	41.024	54.087	46.179	58.521	70.363	80.326	106.88	106.64	135.9	150.39	148.01	174.5	190.82	183.8	187.37	210.27	222.39	233.73	247.34	237.38	245.78	256.38	275.91	274.75	275.41	278.41	297.03	309.88	317.89
0	0	0	4.4138	3.9923	10.252	23.844	27.014	15.067	25.553	29.682	35.747	34.438	35.012	46.768	59.957	94.347	141.58	195.23	280.32	393.99	524.46	642.21	781.78	944.49	1076	1264.8	1420.5	1600.6	1715.1	1963.1	2034.9	2051	2241.4	2480.5	2648.2	2848.7	2874	3010.6	3377.4	3279.7	3346.6	3428.4	3572.8	3721	3775.6	3890.4	3856.8	3961.2	3919.8
0	0	0	8.8048	0.42251	16.039	16.259	12.404	37.041	54.803	56.334	60.008	64.885	60.769	76.623	106.99	142.78	185.64	242.08	304.53	328.75	394.37	416.37	448.62	496.71	550.28	615.91	742.54	800.87	894.56	962.25	1063.9	1200.2	1325.3	1438	1597.9	1955.6	2225	2345.3	2452.1	2548.5	2580.7	2673.4	2848.8	2784.7	2764.7	2682.6	2717.3	2876.7	2874.5
0	0	0	3.47	17.512	20.655	23.335	34.776	47.304	47.115	34.185	44.91	51.693	53.995	61.723	52.286	71.375	71.941	72.512	71.439	77.763	98.367	121.72	145.01	158.18	172.12	202.71	241.91	322.19	392.52	404.9	319.24	437.37	362.18	390.92	412.8	446.96	459.09	470.96	512.51	465.79	523.22	539	537.16	592.45	629.83	649.68	646.97	616.98	604.07
0	0	0	13.33	18.911	33.452	45.504	54.263	51.054	60.861	63.272	39.931	51.205	51.281	57.71	78.478	93.701	106.67	150.65	192.18	234.47	247.6	277.04	357.43	406.65	501.82	633.43	770.94	929.54	1101.8	1357.9	1626.1	1843.9	2082.7	2325.5	2627.1	2803.9	3053.7	3197.3	3252.3	3482.5	3586.2	3632	3738.3	3723.2	3750.4	3875	3854.2	3990.5	3930.9
0	0	0	6.1996	10.259	19.51	25.42	25.887	16.926	28.1	22.575	33.556	30.024	28.568	35.081	23.202	18.307	19.374	30.545	24.182	37.733	31.67	32.984	38.057	44.762	48.451	48.175	46.403	41.579	36.258	31.164	63.64	95.689	165.26	217.64	324.94	436.79	530.88	651.95	778.46	882.82	1008.7	1121.9	1237.8	1287.6	1402.2	1504.9	1528.1	1633.4	1636.7
0	0	0	15.181	10.261	8.4371	22.623	42.943	21.903	27.058	28.348	24.656	23.768	38.249	55.165	23.168	19.969	55.424	86.062	146.42	217.24	283.96	309.97	396.35	517.09	559.94	615.74	690.42	785.38	908.62	881.09	1099.1	1194.3	1290.2	1348.7	1427.5	1501.5	1523.2	1591.3	1697	1713.4	1754.3	1710.7	1738.6	1810.4	1789.1	1813.2	1880.1	2001.8	1973.7
0	1.0056	6.593	0	0	11.009	5.6704	10.98	5.9456	9.3437	11.808	13.624	30.898	45.196	61.768	114.27	165.06	253.87	355.02	396.33	526.27	616.53	758.56	873.26	1003.3	1138	1216.3	1397.3	1439.6	1543.5	1572.3	1629.9	1780.1	1876.1	1916.9	2002.5	2001.3	2210.7	2270.1	2367.5	2338	2450.7	2648.2	2795.8	2983.7	3064.9	3059	3090.2	2983.2	3299
0	0	0	1.7521	14.462	13.614	13.507	8.2447	10.392	10.896	9.3062	18.23	6.1607	18.905	20.643	16.682	15.563	25.15	24.854	25.554	20.976	22.398	32.616	49.567	72.859	104.17	161.21	215.97	285.63	349.24	467.96	556.09	623.53	730.15	894.52	984.1	1092.9	1149.7	1282.2	1365.3	1409.1	1489.1	1601.2	1577.1	1637.2	1664.7	1693.2	1702.4	1748.4	1766.7
0	0	0	0	14.173	27.326	30.255	27.32	23.97	17.892	34.4	13.008	20.892	13.04	20.145	17.151	28.803	29.091	45.569	53.123	100.89	140.67	204.03	285.2	382.21	462.02	550.21	654.43	765.06	876.38	954.22	1000.5	1120.9	1193.1	1322.5	1400.6	1474.5	1519.3	1575.3	1604.1	1663.3	1652.2	1653.9	1736.9	1753.8	1753.9	1776.4	1859.4	1835.9	1881.2
0	0	0	0	7.6644	15.554	10.943	0	0	0	9.2103	13.989	8.7452	22.863	27.608	51.565	63.403	89.939	101.6	136.3	144.32	198.08	216.79	254.65	304.2	340.01	425.46	487.73	620.94	726.16	852.05	999.18	1109.7	1314.6	1504.2	1671.3	1872.1	2027.9	2214.7	2419.2	2510.1	2605.6	2720.3	2793.2	2907	3009.8	3038.2	3052.3	3159.6	3162.4
0	0	0	8.2392	19.065	10.324	13.552	26.86	21.532	19.789	25.799	30.172	34.026	40.477	53.996	54.494	63.201	72.947	124.05	184.86	257.37	404.61	546.83	757.23	944.28	1160	1401	1708.6	1952.2	2114	2345	2586.8	2841.3	3012.9	3241.8	3430.4	3673.1	3758	3876.3	3961.2	3971.6	4123.1	4182.2	4316.1	4182	4320.3	4427.6	4333.4	4208.7	4323.4
0	0	0	4.4014	4.8997	6.8148	10.16	10.247	10.216	5.7618	15.692	7.4884	10.113	13.5	23.481	36.807	69.25	119.18	195.43	332.77	515.55	695.66	952.09	1162.1	1501.9	1806.7	2115.8	2381.7	2773.3	3071.3	3592	3951.9	4374.6	4582.1	4979.3	5187.7	5562.8	5916.9	6182.1	6534.6	6797.3	6753	7000.2	7074.3	7068.4	7216.9	7431.6	7391	7234.2	7330.2
0	0	0	10.586	14.476	16.034	15.496	25.939	25.126	37.704	20.664	26.99	33.271	34.045	49.293	34.359	55.349	87.088	74.525	97.859	94.182	110.68	128.25	151.27	160.94	164.52	178.4	203.19	242.87	298.64	396.75	412.67	470.86	603.64	640.01	729.58	812.12	919.4	1053.1	1157.5	1235.5	1340.9	1452.5	1507.1	1576	1610.7	1649.1	1727.3	1718	1671
0	0	0	8.4119	9.905	9.0548	17.173	19.401	14.021	18.613	34.482	49.219	87.611	193.15	296.16	444.5	589.38	738.15	966.75	1108.8	1297.3	1686.3	1885.8	2089.9	2280.6	2425.4	2746	2879.7	3109.2	3222.9	3362.1	3508.6	3894.4	3841.6	3998.7	4201.8	4442.3	4671.5	4561	4775.8	4768.8	4774.6	4744.6	4754	4854.1	4882.3	4853.9	4848.4	4860.1	4735.6
0	0	0	4.5202	9.243	6.6515	15.491	18.599	15.108	24.157	19.923	31.353	27.922	32.831	27.605	32.087	33.514	37.592	59.781	93.889	144.95	196.47	242.66	342.63	455.02	543.9	658	758.13	864.67	962.58	1103.8	1313.7	1500.9	1618.4	1812.6	1967.9	1978.2	2125.1	2240.3	2383.3	2405.1	2688.3	2721.3	2781.5	2795.1	2869.7	2932.9	2897.5	2976.5	2965.8
0	0	1.0063	4.1062	10.452	7.9545	14.832	15.122	16.105	8.4496	14.739	7.501	12.54	14.359	19.491	30.047	18.512	13.92	12.902	13.127	19.768	18.878	36.29	24.344	36.893	36.789	31.722	27.323	27.519	37.735	58.381	53.471	100.39	150.97	191.95	240.74	289.57	380.27	443.17	496.93	555.77	607.65	667.61	743.8	753.38	780.41	784.15	820.42	846.8	858.98
0	0	0	9.2951	15.191	16.733	13.917	28.167	26.284	34.183	21.042	18.942	26.677	26.733	40.317	46.649	61.232	83.892	97.52	131.81	205.31	268.92	270.11	486.54	434.58	531.26	579.38	678.36	813.79	828.44	985.93	983.23	1076.1	1109.6	1170.4	1178.7	1260.1	1504.4	1579.2	1655.7	1654.5	1733.7	1837.9	1783.2	1838	1908.5	1889.2	1870.2	1785.9	1839.2
0	0	0	13.409	13.902	12.54	4.1437	14.133	8.6982	16.288	15.871	17.963	27.719	51.949	70.991	113.74	169.34	234.75	302.01	380.83	541.6	688.49	824.04	943.7	1117	1133	1502.4	1635.8	1920	1910.3	2249	2503.8	2703.8	2987.3	3107.8	3434.6	3550	3743.2	3916.9	4286.5	4187.7	4345.8	4453.2	4643.5	4680.6	4750.4	4876.1	4919.5	4993.9	4896
0	0	0	9.1937	9.6395	15.046	10.614	19.251	23.278	30.734	15.811	26.069	23.286	22.859	17.357	14.054	13.713	14.822	14.099	35.245	64.892	128.72	201.15	330.86	483.16	631.78	873.36	1041.2	1245.4	1493.9	1693.1	1917.8	1953.9	2310.5	2559.3	2667.2	2871.1	3048.3	3240.8	3413.2	3376.7	3547.8	3334.4	3431.6	3375.6	3555.6	3620.9	3644.6	3728.7	3679
0	0.44666	0	5.1152	4.3211	5.3176	7.2362	7.3926	7.7457	8.68	9.7021	0	0	0	5.2137	6.5254	5.5152	0	0	0	19.08	37.434	61.184	129.13	166.87	229.95	315.72	367.73	458.49	519.84	786.22	869.6	1012	1118	1282.2	1347	1463.3	1571	1674.5	1563.1	1627.9	1932.1	1891.8	1859.9	1993.2	1831.4	1857.8	1794.3	1983.3	1964.6
0	0	0	21.926	11.797	11.392	17.542	21.244	27.133	30.078	38.869	36.578	43.134	71.167	92.438	131.59	142.95	136.87	210.96	270.14	342.25	438.36	557.08	659.14	772.52	903.34	1031.9	1162.3	1288.8	1436.2	1529	1563.2	1717.1	1766.8	1887.8	2011.2	2050.5	2142.4	2210.9	2315.2	2396.1	2376.6	2444.8	2527.3	2615.3	2629.1	2628.6	2660.1	2671.9	2666
0	7.2445	0	7.1414	4.1945	2.9108	9.0992	10.017	7.629	12.666	19.555	21.224	31.556	43.526	65.472	84.29	98.748	111.83	173.13	192.14	249.76	268.42	301.57	364.01	402.98	461.62	497.03	549.42	632.1	691.99	725.94	767.1	808.87	798.16	833.5	914.6	967.31	999.79	1080.1	1393.4	1222.3	1229.9	1261	1298.7	1330.5	1360.7	1234.9	1329.4	1398	1376.9
0	0	0	8.3613	12.576	15.321	23.972	21.968	25.633	26.529	37.782	33.644	38.163	31.191	32.57	33.211	37.648	42.838	44.92	40.461	36.569	39.243	40.888	35.091	30.872	29.474	38.477	53.403	44.463	56.917	67.84	58.251	87.914	93.734	117.42	141.07	151.19	172.03	210.11	237.84	246.36	266.89	279.39	300.52	306.35	311.45	338.84	346.75	335.72	366.37
0	0	0	9.8394	59.681	70.576	92.795	92.081	97.276	106.11	104.76	127.74	141.44	144.58	181.5	175.54	215.03	204.93	225.46	237.76	244.88	297.6	319.52	351.88	373.74	425.69	482.14	481.8	549.62	600.15	661.25	712.14	781.14	804.87	777.72	828.9	807.89	888.78	936.7	1012.6	1011	1090	1066.8	1120.8	1117	1129.3	1172.4	1164.6	954.79	1041.4
0	2.8244	0	0	6.0117	9.5956	12.462	12.754	21.471	26.64	29.299	14.51	15.756	23.354	47.085	90.427	156.56	210.46	320.61	467.5	612.66	786.73	1018.9	1228.6	1425.9	1632	1922.2	2124.9	2376.9	2570.1	2843.3	2925.4	3038.1	3207.9	3370	3364.4	3507.8	3470.8	3566.6	3709.9	3753.8	3833.4	3830.1	3971.7	3830.3	3980.2	3917.5	3957.9	3946.4	3964.5
0	0	0	6.1976	14.935	15.86	22.781	22.981	25.164	23.874	26.519	35.276	38.104	53.262	78.333	116.29	149.7	189.23	241.58	307.63	381.56	484.9	612.77	753.01	885.74	1062.6	1284.5	1413.3	1614.9	1760.1	1925.5	2033.3	2150.6	2384.4	2539	2725.6	2823.6	2975.3	3122.5	3137.1	3105.7	3305.8	3448.8	3495.2	3458	3460.3	3778.3	3779.8	3868.4	3831.8
0	0	0	3.0297	6.7182	17.694	0	3.4223	14.476	11.952	16.435	18.882	11.214	12.273	2.3701	3.9733	12.015	5.535	11.578	7.466	4.2352	0	0	0.21916	2.3795	0	0	0	0	0	0	0	0	0	0	0	0	0	0	0	5.9161	6.7147	0	0	0	0	0	0	0	0
0	4.4704	0	6.6795	0	28.338	0	10.381	9.5987	14.258	13.504	15.065	21.374	17.287	28.183	19.665	34.992	50.734	84.819	130.25	206.12	306.02	435.55	625.52	772.24	971.06	1282.7	1560.2	1738	2114.3	2274.9	2512.3	2987.7	3085.8	3364	3442.1	3786.7	3919.3	4138	4395.9	4647	4669.2	4877.1	4935.4	5060.9	5041.6	5211.3	5358.3	5309.2	5252.6
0	0	0	0.03952	11.264	11.573	18.319	21.552	12.125	28.118	36.703	29.991	34.633	40.537	46.985	52.67	64.072	75.239	105.51	117.96	129.32	174.28	203.47	235.21	240.32	262.37	327.52	312.22	350.14	387.97	422.19	436.48	430.66	398.12	379.49	325.25	327.82	399.49	413.74	461.44	400.99	449.75	446.36	465.81	443.76	398.1	426.35	442.58	418.3	482.43
0	0.060187	0	13.127	20.163	2.3899	3.9103	14.611	9.1519	8.5492	6.5443	7.9971	15.988	15.649	14.523	17.913	15.009	8.0532	6.6616	4.4219	0	0	0	5.5353	15.739	21.931	46.887	73.531	90.046	89.547	100.82	134.92	152.76	196.48	240.53	289.84	312.06	316.17	389.34	406.54	501.35	509.27	529.08	567.27	575.32	657.26	361.13	361.66	385.37	385
0	0	0	0.72429	2.9779	19.959	20.944	29.373	31.604	45.952	48.147	60.513	73.792	90.859	92.58	103.73	111.21	114.06	129.77	132.62	160.36	143.61	143.06	150.02	164.83	169.21	185.5	207.57	232.11	240.85	267.4	311.51	355.2	388.67	396.1	428.84	451.17	462.98	470.61	508.62	537.93	527.04	532.32	501.77	517.36	515.85	539.67	521.72	517.99	524.02
0	0	0	6.8928	12.773	21.894	23.33	32.071	30.548	30.032	33.678	37.049	52.751	75.79	96.262	133.22	168.9	199.82	245.37	278.3	310.02	364	417.3	491.66	533.56	586.83	642.37	676.17	769.77	838.51	989.98	1055.2	1236.5	1417.2	1627.1	1775.2	1921.5	2097.9	2332.5	2531.1	2549.8	2721	2722.6	2802.5	2882.4	2645.6	2639.8	2608.3	2707.6	2708.8
0	2.8976	7.0494	6.3633	6.7525	5.4641	2.478	4.7172	1.4137	0	11.922	13.94	15.848	3.1422	14.169	14.638	12.075	2.8501	0	0	0	0	0	0	16.434	21.07	16.724	42.324	28.426	46.162	86.212	121.52	172.88	224.01	261.7	311.81	357.63	437.75	464.59	511.19	556.85	585.84	611.86	664.23	702.29	705.96	729.94	724.64	732.4	730.13
0	0	0	1.8461	7.4515	10.903	2.3541	11.715	0.44963	8.9255	7.2267	13.846	7.391	25.121	25.476	56.843	80.578	99.245	106.08	151.27	211.08	258.59	321.13	408.63	491.69	509.85	540.84	623.28	746.92	867.81	887.89	955.62	1037.5	1184	1337.1	1397.4	1510.5	1557.1	1602.5	1798.7	1856.9	1874	1884.6	1939.5	1879.9	1973.5	2035.5	1984.9	2057	1943.7
0	0	0	14.42	4.7883	15.492	22.346	17.978	28.329	22.692	14.639	21.373	22.061	30.337	34.208	23.473	19.27	14.51	31.354	32.745	40.374	38.283	42.562	61.608	63.585	89.282	100.75	117.86	137.2	178.26	213.67	303.36	349.53	430.24	517.93	606.71	700.37	773.92	852.71	1000.5	1017.8	1089.4	1216.7	1259.4	1354.4	1355.5	1403	1473.8	1494.8	1518
0	0	0	8.6698	3.9829	15.008	12.853	11.895	22.85	21.53	20.055	27.289	43.925	63.975	86.532	129.01	155.18	190.63	243.81	302.84	366.75	479.19	606.78	759.48	962.34	1163.1	1419.5	1656.8	1926.2	2214.4	2324.9	2665.2	2855.7	3098	3373.3	3504.8	3741.5	3835.1	3974.2	4087.5	4108.3	4198.9	4332.5	4373.2	4437	4417.8	4473.1	4504.7	4428.4	4356.1
0	0	0	1.3013	7.5095	13.51	13.138	7.5142	8.01	14.397	16.977	22.179	16.027	2.1406	10.353	0	9.3939	0	18.285	21.848	38.547	83.471	136.37	164.49	203.49	284.08	351.76	429.13	509.18	600.43	749.91	831.81	933.74	1012.6	1067	1181.8	1273.7	1388.1	1480.9	1645.1	1683.4	1838.8	1866.3	1983.7	2033.4	2024.9	2061.1	2047.2	2101.4	2216.8
0	0	0	5.2718	18.979	16.108	3.4978	9.2466	14.751	11.713	1.42	11.964	1.8458	4.5794	8.8297	0	0	0	0	0	0	0	0	0	0	0	0	0	0	0	0	0	0	0	0	5.8169	29.812	38.998	62.462	98.226	124.39	145.13	170.08	192.19	191.54	248.59	227.76	279.42	372.6	336.6
0	0	0	9.7339	15.448	29.986	25.763	31.338	37.547	38.701	45.336	58.996	61.026	67.687	70.544	82.068	96.806	101.76	128.74	156.17	189.62	211.33	237.78	276.27	304.99	332.45	355.8	359.92	375.98	407.29	471.95	434.83	459.32	463.97	472.42	497.35	487.51	519.86	545.69	531.82	580.25	571.93	526.67	558.16	564.71	549.7	565.72	559.58	561.62	543.48
0	0	0	0.51725	5.1762	25.947	11.61	17.785	13.228	23.113	27.495	18.644	31.632	27.249	54.802	50.789	75.937	109.25	162.18	210.02	298.59	405.45	535.53	658.74	797.1	965.86	1128.2	1271.8	1474.7	1665.2	1923.6	2062.4	2326.6	2590.9	2907.5	3172.1	3422	3603.6	3827	4031.7	4216.6	4436.9	4512.4	4649.6	4663.4	4873.9	4925.9	5033	5062.6	5036.7
0	0	0	1.2216	11.282	11.161	10.021	12.403	4.023	19.859	10.012	13.601	3.7108	16.598	15.21	18.86	22.195	47.243	62.036	99.237	155.66	202.97	281.46	409.47	487.97	645.4	805.24	966.57	1178.3	1582.3	1479.6	1637.6	1736.3	1910.9	2114.3	2243.1	2227.7	2523.8	2670.8	2780.3	2951.3	2906.7	3120.8	3170.8	3126.3	3241.3	3094	3032.6	3069.8	3005.1
0	0	0	13.297	7.4348	13.876	7.1833	19.262	19.195	23.762	14.442	19.93	18.967	23.039	20.323	3.11	0	0	0	31.569	21.364	35.657	27.584	19.463	4.3494	2.2354	4.9082	0	0	25.664	57.791	108.49	140.54	230.83	236.45	317.49	374.7	465.89	311.85	268.31	323.74	359.05	374.99	406.22	414.11	481.98	465.7	435.07	393.95	420.88
0	0	2.0779	6.4656	15.996	20.095	25.873	35.517	0	0	0	0	0	0	0	0	0	0	0	0	0	0	10.917	9.2165	1.1693	3.3329	21.085	32.909	51.894	36.647	18.953	39.729	49.498	48.356	73.938	103.45	139.31	165.15	170.77	189.11	207.35	203.3	222.17	215.75	238.39	329.51	308.86	255.09	245.52	261.2
0	0	0	12.643	24.017	31.252	27.219	22.385	34.298	27.289	39.735	46.547	53.364	70.412	76.162	82.543	64.965	79.005	101.49	119.26	131.75	133.55	171.16	195.32	207.51	249.79	274.47	308.18	336.15	376.08	386.09	418.33	468.1	499.84	531.1	540.52	560.4	595.44	641.46	630.07	646.02	714.15	745.46	777.15	775.88	802.35	940.42	647.86	667.29	661.92
0	0	0.78281	10.281	7.7945	16.662	14.788	15.692	29.796	30.044	30.914	31.031	37.724	29.19	40.397	31.757	48.19	50.354	36.409	54.033	49.852	64.421	75.867	115.09	160.21	242	318.64	419.01	525.71	674.6	852.15	963.25	1188.8	1413.4	1620.8	1715.8	1952.4	2219	2388.8	2511.6	2573.3	2764.1	2822.2	2955.1	2953.7	3111.4	3099.1	3144.9	3143.7	3252.1
0	0	4.1494	8.4738	0.89877	7.5139	9.4641	11.982	14.32	13.905	27.169	27.63	46.946	61.598	77.355	89.805	92.603	109.97	133.68	164.45	163.93	184.41	227.71	219.04	255.86	313.85	322.78	361.6	443.7	520.66	494.11	656.57	720.26	788.71	915.52	876.64	995.27	1071	1083.8	1130.9	1129.8	1176.2	1245.6	1241.3	1271.6	1296	1310.1	1290.7	1279.2	1268.8
0	2.6055	0	14.803	12.658	17.298	12.472	16.247	4.0637	9.6198	4.5667	2.8909	10.993	2.8012	12.417	23.28	0	0	16.444	21.615	31.31	36.168	41.767	46.095	64.188	77.356	114.74	180.2	221.88	304.49	384.31	438.98	548.11	638.4	704.71	789.88	844.28	897.54	959.64	1029.2	1105.4	1124.7	1136.2	1208.9	1196.2	1182.7	1193.1	1184.3	1190.3	1169.8
0	0	0	5.0533	10.339	11.737	21.35	21.692	27.425	34.82	34.298	28.279	35.983	45.282	36.179	41.1	48.089	56.115	78.543	94.373	142.23	240.59	344.04	519.56	699.22	864.82	1136.6	1343.1	1727.9	1997.7	2298.8	2570.4	2831.7	3086.3	3337.1	3528.5	3878.2	4069.2	4144.2	4371.4	4551.1	4720.4	4713	4842.9	4904.9	4934.7	5099.6	5141.3	5026.9	5010.3
0	0	0	14.546	10.998	9.6466	22.797	0	11.218	17.722	32.195	50.77	69.626	108.15	138.83	161.98	193.7	206.1	256.16	294.51	345.34	381.56	299.67	435.8	470.94	520.44	565.28	633.46	627.7	655.78	683.11	725.65	752.95	820.27	894.03	911.79	961.66	1007.5	1054.6	1165.6	1169.8	1116.7	1152.2	1142.5	1174	1163	1192.9	1176.1	1194.6	1103.7
0	0	0	9.7305	5.2446	8.2428	16.174	21.649	14.126	27.33	18.55	0	0	7.8778	10.365	22.432	25.683	31.166	32.29	45.622	56.777	64.414	95.092	105.14	134.06	192.54	236.39	296.99	371.83	466.23	590.16	626.92	709.77	783.95	916.47	1011.2	1131.9	1221.6	1304	1283.5	1366.3	1404.3	1428.4	1453.4	1500.4	1564	1529.4	1563.1	1644	1593.7
0	0	0	4.3197	9.1345	3.6109	8.4759	10.201	7.21	15.64	20.157	19.48	25.854	19.983	3.6339	0	8.0024	0	12.758	7.8107	27.602	55.279	90.652	127.83	190.28	256.23	329.26	434.59	548.12	679.07	808.76	992.11	1062.8	1252.7	1386.2	1513	1693.8	2374.2	2611.7	2753.7	2801.3	3024.1	3185.6	3305.7	3387.5	3396	3481.7	3565.4	3542.5	3597.4
0	0	0	1.384	7.8439	25.22	16.494	20.221	11.164	16.763	20.705	15.494	21.583	8.0533	12.964	10.044	17.702	9.3935	3.8627	0.92498	10.332	13.387	0.23807	0.22737	2.2942	0	3.4304	11.613	6.5966	27.139	37.424	0	29.468	43.287	75.76	91.639	119.02	89.364	125.83	152.42	175.57	177.99	216.34	202.76	194.46	218.36	219.32	188.76	203.3	226.68
0	0	0	5.5141	5.7483	7.1101	13.575	7.1959	3.7348	11.6	15.21	16.531	11.531	4.4741	14.752	6.6204	13.134	9.3667	23.222	48.12	52.976	89.302	100.94	150.59	150.09	174.25	192.41	227.94	273.08	317.86	361.16	408.51	428.75	425.22	382.89	408.26	406.2	479.67	490.39	538.5	505.86	535.1	594.63	612	607	377.89	359.99	398.71	391.8	486.06
0	0	0	14.789	22.552	24.389	37.001	22.219	42.439	28.819	51.401	34.483	54.099	31.145	89.783	110.18	178.31	274.85	396.21	587.92	762.85	1010.5	1154.8	1500.6	1843	2126.7	2532.3	2750.9	3357.9	3621.3	4013.4	4136.6	4389.3	4767.8	5054.6	5776.3	5944.7	6082.3	6447.8	6572.4	6773	6806.4	6738.2	7046.9	7160	7607.9	7694.7	7600.2	7598.4	7576.3
0	0	0	12.598	14.22	20.225	27.962	37.047	50.879	58.107	65.643	82.519	82.565	90.456	97.632	95.038	86.843	101.58	125.31	121.26	130.74	143.12	149.4	168.01	179.8	193.24	214.84	220.89	261.12	277.54	310.43	367.63	389.84	444.1	471.17	551.96	598.16	670.58	715.52	754.17	771.2	876.18	893.1	910.51	946.87	956.77	1002.3	1039.9	1067.6	1071.5
0	0	0	16.704	10.783	13.06	18.228	21.636	23.82	17.356	31.675	29.414	43.366	82.375	142.48	231	392.05	527.21	707.38	919.2	1165	1367	1573.4	1850.6	2022.5	2332.3	2437.2	2712	2904.1	3274.8	3481.7	3628.9	4007.1	4239.8	4485.7	4948.2	5453.3	5608.1	5991.6	6086.6	6305.9	6465.9	6684.8	6939.5	6959.5	7060.3	7097.6	7053.3	7047.1	7048.5
0	0	0	15.694	9.3735	9.81	14.335	18.58	23.493	25.382	26.324	34.745	72.806	140.99	211.03	311.23	424.59	530.32	684.09	786.07	963.57	1144.8	1230.6	1353.5	1517.3	1676.1	1842.5	2018.7	2099.4	2293.4	2411.6	2620.2	2699.1	3000.4	3043.1	3146.6	3287	3443.8	3438.7	3494	3531.3	3524.2	3628.2	3659.3	3757.4	3777.6	3846.6	3867.5	3836.9	3877.1
0	0	0	0	9.5686	18.635	18.501	10.62	11.319	13.589	12.727	14.943	8.3756	14.254	12.338	23.707	42.168	81.321	113.18	169.74	234.53	324	409.26	548.53	715.99	854.37	1055.1	1266.8	1543.1	1833.8	2074.9	2418.4	2873.4	3334.2	3476.2	4054.7	4430.9	4870	5074.7	5564.8	5668.7	6005.5	6084.2	6347.1	6327.1	6564.5	6564.1	6578	6764.9	6831.5
0	0	3.0674	6.3021	5.9214	4.582	4.3437	14.703	12.326	26.733	21.826	19.351	17.244	33.156	34.19	44.66	61.044	78.121	75.793	93.856	91.377	97.598	104.14	105.58	105.01	111.64	109.95	130.36	133.01	151.38	135.89	144.24	136.7	177.87	202.67	239.6	271.28	366.73	386.52	452.87	471.46	528.3	600.38	660.89	643.5	684.48	722.35	777.98	836.95	851.95
0	0	0.37264	2.0198	11.999	15.237	16.51	9.9526	18.649	16.639	22.183	19.849	25.911	13.675	11.366	17.332	14.797	15.331	24.551	17.662	9.2406	16.942	12.373	5.2139	3.4594	0	0	7.1992	11.607	12.912	18.84	25.716	52.317	69.239	80.564	101.97	121.06	147.5	184.29	205.02	234.72	259.03	268.2	293.22	297.39	311.41	316.52	340.04	333.96	353.16
0	0	4.5358	12.326	8.0372	14.845	12.755	11.771	5.0355	0	8.986	9.4393	14.236	18.936	25.144	16.537	20.668	20.357	29.716	43.288	55.876	68.947	79.921	100.78	137.17	187.62	232.66	293.59	367.45	440.62	519.02	592.26	691.26	820.06	935.67	1007.9	1139.7	1284.7	1415	1486.7	1483.5	1553.6	1620.9	1663.3	1767.7	1763.1	1862.7	1844	1844.8	1839.2
0	0	0	12.191	8.0379	7.5838	14.582	15.17	14.799	6.8227	14.293	12.968	21.297	15.765	27.173	18.473	24.548	17.836	20.427	30.548	25.787	28.522	31.546	32.841	23.755	31.247	38.552	42.946	60.772	67.847	69.992	82.553	77.815	103.17	136.6	155.25	190.63	244.31	252.24	259.76	240.8	259.57	271.08	279.02	314.66	325.97	384.61	346.82	322.78	332.47
0	0	13.791	18.294	0	19.298	14.776	15.466	19.332	25.787	20.752	23.648	25.315	28.073	38.298	35.388	38.236	41.843	28.902	25.889	21.504	16.766	15.638	32.839	50.055	88.237	131.78	191.81	251.17	321.16	401.03	458.56	544.32	648.21	746.11	774.05	727.48	765.58	846.38	876.93	937.89	1195.8	1146.4	1156.7	1230	1249.1	1302	1299.2	1300.4	1274.8
0	0	0	0	9.031	14.271	15.462	18.723	26.285	25.42	26.55	26.396	28.387	45.942	34.905	46.212	58.066	75.961	78.184	86.528	106.38	139	154.15	193.6	257.45	329.36	448.21	593.14	729.56	869.64	1085.1	1179.3	1374.1	1596	1820.8	2038.2	2247.3	2532.3	2746.6	2886.8	2986.6	3210.1	3359.5	3460.1	3471.4	3555.6	3506.9	3721.6	3850.1	3890.1
0	0	0	4.0793	19.227	17.101	23.284	25.78	25.83	19.002	18.424	20.631	21.94	2.2579	17.9	31.623	29.365	18.951	10.005	15.544	20.479	22.07	40.103	57.516	37.984	44.637	83.957	104.44	109.71	120.42	107.44	110.38	123.09	113.3	151.17	150.95	154.34	164.18	148.5	174.91	142.87	159.58	166.81	162.81	152.28	231.76	240.81	202.96	162.99	157.1
0	0	0	7.9682	7.4263	12.976	15.331	22.42	21.404	29.471	19.768	16.811	22.342	33.157	27.269	30.374	30.261	41.226	42.085	49.155	58.528	67.978	86.514	128.04	120.4	123.53	162.2	173.81	216.78	233.89	224.14	242.96	269.41	280.29	283.97	321.05	338.2	365.06	412.13	424.51	429.13	448.38	468.5	481.51	484.29	513.94	541.81	529.99	442.05	440.5
0	0	0	4.2112	7.911	11.847	15.738	22.73	21.48	27.903	32.093	17.188	13.836	18.677	22.277	28.635	28.737	19.842	29.725	55.041	71.34	99.184	128.95	160.09	197.09	226.83	266.34	304.21	333.2	391.5	452.4	471.68	501.52	555.37	652.31	756.28	834.79	860.65	961.8	1022.9	1101.9	1156.6	1184.1	1257.5	1305.3	1348.4	1325	1343.8	1407.3	1368.6
0	0	0	12.096	13.084	23.007	29.46	34.445	30.387	36.66	33.115	34.994	24.934	19.885	12.445	26.65	12.529	24.125	35.183	40.88	97.966	193.21	307.29	458.64	582.72	832.57	1054.6	1282.9	1493.7	1558.6	1849.4	2018.7	2264.2	2447.2	2775.3	2916.8	3440.8	2599.3	2691.1	4032.5	4097.5	4110.4	4421.2	4932.5	5074.8	5138.8	5099.9	5427.2	5190.1	5305.6
0	0	0	19.592	10.76	22.255	15.194	17.412	13.18	16.025	8.0216	3.0399	12.924	0.93928	0	0	0	0	0	0	0	0	0	0	0.33171	63.664	86.932	142.71	190.23	258.58	392.51	393.63	476.6	543.75	614.42	665.14	666.37	733.83	752.68	802.09	850.28	829.53	878.38	839.17	860.24	895.31	924.73	871.81	915.75	895.91
0	0	0	2.7221	8.6594	15.774	19.649	18.594	26.409	22.198	14.361	11.5	7.9904	13.415	9.2437	18.383	25.77	29.182	15.315	31.858	12.889	23.642	13.546	20.154	27.179	42.461	53.853	53.835	91.453	99.479	91.041	108.67	113.59	139.39	178.35	214.46	228.09	281.88	300.29	318.41	328.47	366.32	394.78	421.87	434.18	397.84	388.02	431.01	478.38	499.66
0	0	0	0	10.936	29.906	24.48	30.676	41.344	29.56	29.101	34.298	37.758	34.692	34.808	54.081	56.088	53.081	77.211	97.893	117.13	135.97	169.95	184.43	212.37	243.79	259.64	297.15	322.98	348.19	393.97	486.86	559.22	701.27	816.27	966.78	1112.4	1221.1	1375.4	1522.9	1663.6	1793.6	1830.4	1912.2	1990.3	2086	2168.6	2124	2164.6	2162.3
0	0	0	4.3821	11.075	9.2641	15.288	17.195	16.657	21.623	14.681	13.005	17.651	16.452	20.484	23.612	14.853	16.463	0.94211	1.2907	15.505	47.996	77.633	124.81	173.83	227.77	318.27	450.03	538.25	637.7	782.54	900.31	1007.4	1160.1	1326.4	1401.8	1557	1747.2	1906.3	2021.3	2102	2283.5	2338.6	2414.1	2617.6	2751.8	2707	2779.4	2683.5	2825.6
0	0	3.3961	0	8.9988	10.847	14.219	26.908	30.329	35.035	46.917	41.598	52.384	50.266	55.693	52.728	43.459	59.592	54.822	65.573	69.095	80.82	77.876	104.65	117.82	143.12	127.78	133.59	134.25	158.5	157.27	148.17	153.69	183.44	179.53	159.39	171	206.79	219.45	235.06	249.35	277.98	256.15	281.72	307.52	320.58	333.25	357.34	369.59	329.19
0	0	1.5116	22.027	22.795	19.012	24.892	23.746	24.992	28.716	18.24	27.065	26.074	26.5	47.608	54.907	75.433	95.53	143.79	225.89	313.28	416.8	562	714.77	856.78	1032.8	1198.2	1413	1551.5	1744.8	1986.1	2237.1	2259.7	2673.9	2944.8	3045.6	3177	3371.5	3552.7	3756.1	3863.5	3990.4	4147.4	4174.4	4227.7	4085.6	4274.2	4304.7	4351.4	4356.6
0	0	0	3.8781	13.277	16.697	18.552	24.978	22.266	23.539	24.17	24.916	17.431	25.466	30.23	29.274	33.745	39.123	36.349	38.423	54.097	80.184	129.02	171.9	230.89	282.66	317.28	402.27	457.81	521.65	613.72	694.06	751.78	868.44	1004.2	1068	1119	1201.9	1312	1391.9	1449.8	1411.6	1455	1443.3	1473.4	1443.7	1456.8	1462.6	1478.6	1479.3
0	0	0	20.179	21.092	15.137	6.0712	26.719	4.235	8.9796	28.556	19.053	34.401	30.807	40.347	38.84	42.098	51.862	73.697	98.927	145	202.7	285.21	381.81	527.9	690.8	912.74	1096.3	1380	1641.5	1855.4	2216.5	2522.8	2881.7	3194.7	3516.3	4012.1	4340.3	4599.6	4859	5075.6	5223.2	5330.7	5710	5906.2	6065	6188.9	6258.3	6239.8	6312
0	0	0	4.5011	10.336	5.8765	16.576	9.8653	10.465	14.23	10.893	0	0.52368	5.8066	6.9666	19.188	16.706	18.679	29.789	38.772	59.201	61.356	97.461	133.38	184.27	222.74	252.29	311.36	364.49	456.71	537.86	605.2	666.99	755.73	869.54	932.74	1065.5	1128.8	1122.6	1238.6	1264.8	1344.3	1387.7	1386.8	1455.8	1433.5	1492.4	1558.3	1573.6	1570.2
0	0	0	4.7016	17.521	11.441	14.295	15.116	9.9662	16.994	9.7853	0	0	0	0	0	0	15.248	41.228	86.844	147.98	218.43	318.82	517.74	538.87	623.23	754.29	898.39	1006.8	1154.5	1248.6	1292.8	1388.4	1558.4	1712.5	1872.8	1942.7	2060.5	2195.3	2339.2	2390.3	2398.4	2544.3	2561.1	2615.2	2666.2	2794.3	2724.6	2681	2708.2
0	0	0	25.502	15.928	15.266	15.83	19.111	33.065	44.646	44.432	52.838	54.421	81.919	80.642	80.682	77.402	93.061	77.229	74.225	113.07	110.13	159.44	139.28	253.57	387.75	410.05	501.27	809.32	893.05	779.88	990.44	1046	1140.5	1258	1354.3	1472	1550.6	1634.9	1734	1740.5	1855.2	1834.1	1783.9	1845.5	1851.8	1905.8	1875.1	1835.7	1810.5
0	0	0	16.177	18.103	16.235	21.857	20.423	29.146	25.11	26.024	32.612	27.236	45.995	40.044	35.661	43.682	91.38	118.22	194.58	255.3	336.46	389.51	468.94	343.84	607.53	713.32	772.72	849.66	943.23	1111.1	1250.7	1307.4	1497.6	1514.2	1657.8	1763.3	1882.8	1981.6	1995.7	2028.1	2102	2153.3	2216.6	2307.4	2387.3	2384.2	2357.7	2347.1	2333.2
0	0	0	13.267	12.722	18.639	30.053	25.613	23.624	31.749	31.279	28.353	31.796	34.968	47.042	38.592	33.727	40.924	41.437	51.508	47.505	54.706	70.151	89.175	114.27	135.32	169.08	197.94	234.37	261.62	332.23	391.81	480.27	563.79	681.2	851.27	939.45	1101.1	1250.8	1395.7	1496.1	1647.2	1755.9	1866.7	1964.4	2034.9	2103.1	2079.3	2261.7	2290.7
0	0	0	11.702	4.9651	12.562	9.8775	12.709	8.7278	16.568	6.3714	22.45	13.856	17.84	8.3057	9.0707	9.3464	4.3404	0	0	0	0	0	0	0	0	0	0	0	0	0	0	0	0	0	0	0	0	0	0	0	0	0	0	0	0	0	0	0	0
0	0	0	3.7927	7.0303	8.208	14.648	0	34.224	71.066	122.69	180.67	317.21	447.67	558.96	762.97	841.73	989.7	1130.3	1359.8	1547	1727.2	1917.9	2172.8	2309.9	2531.5	2668	2831.6	3004.2	3273.5	3481.6	3732.3	4079.8	4220.9	4774.8	5083.3	5050.2	5380.9	5702.8	5986.5	6060.6	6286.3	6454.9	6523.4	6598.5	6599.3	6942	6975.3	6836.3	6701.1
0	0	0	9.5027	18.29	20.374	15.586	18.652	27.884	30.078	29.228	39.377	32.681	26.28	28.331	23.13	30.819	30.685	36.316	30.194	21.606	22.614	29.91	37.13	50.005	76.031	97.394	132.43	190.09	275.12	392.72	477.19	604.88	736.5	807.46	965.14	1094.6	1265.4	1318.6	1435.2	1524.9	1401.2	1452.7	1509	1548.9	1550.8	1624.3	1726.3	1760.4	1749.4
0	2.1553	0	12.907	10.419	5.9128	13.073	16.751	12.155	7.7884	19.505	13.373	23.749	31.996	37.165	56.273	64.36	91.67	85.712	107	157.2	199.69	317.93	456.74	577.26	732.54	879.79	1053.6	1206.7	1410.8	1627.9	1543	1927.9	2120.2	2310.6	2460.6	2688.5	2789.8	2756.5	3023.6	3041.6	3649.8	3022.2	2859.5	2874.8	2952.3	2910	2916.5	2999.3	2966.5
0	0	0	0.38126	6.8314	19.554	33.178	29.361	29.995	34.533	26.559	43.57	38.687	52.118	41.712	38.157	35.889	51.107	85.03	119.1	192.53	224.99	298.16	391.77	453.3	544.5	615.93	663.54	735.39	741.01	769.42	839.56	822.74	900.57	952.25	995.64	1064.1	1111	1147.5	1207.6	1236	1285.4	1350.1	1340.1	1367.5	1380.3	1388	1409.4	1413.8	1289.7
0	1.216	0.23222	1.5587	0	11.942	10.442	12.202	15.325	35.404	57.704	117.66	251.96	392.64	578.23	657.69	967.61	1050.3	1285.4	1572.1	2112.5	2451.8	2699.9	2808.2	3209.1	3320.7	4220.6	4383	4849.2	5132.2	5719.9	5128.4	5550.6	5823.7	6051.9	6256.3	6661.4	6858.4	7120	7223.4	7591.9	7685.6	7884.6	7863.6	8217.6	8406	8445.6	8394.9	8420.4	8337.8
0	0	0	3.658	5.5786	5.7229	14.42	15.331	16.522	21.435	19.731	33.826	29.745	30.857	31.644	39.514	33.367	27.436	43.723	41.78	56.677	96.7	158.08	231.51	330.63	343.26	444.81	553.52	659.8	729.96	971.23	995.99	1068.1	1158.4	1184	1243.1	1340	1419.2	1520.6	1542.9	1608.9	1729.7	1703.3	1741.7	1803.8	1837	2010.3	2021.3	2141.2	2109.8
0	0	0	0	7.3563	11.04	14.203	15.988	10.682	11.487	11.281	14.666	19.462	22.332	20.185	33.379	36.936	61.098	102.63	152.59	241.27	304.05	410.41	560.44	742.06	965.5	1129.1	1396.7	1696.5	1844.3	2098.8	2290.5	2496.6	2695.5	2929.5	3028.2	3191.8	3311.9	3414.4	3516.6	3661.5	3707.9	3727.6	3730	3895.6	3862.1	3905	3811.6	3817.2	3783
0	0	0	6.2305	7.0343	32.689	43.437	57.265	64.04	69.071	61.101	82.265	78.975	94.095	103.95	108.72	102.71	107.29	104.9	91.215	70.355	80.087	64.519	87.061	66.89	60.602	95.859	59.373	76.023	83.522	95.562	75.99	68.777	77.438	31.841	13.527	19.517	47.695	53.603	62.714	80.222	152.93	120.53	151.06	131.51	187.66	242.84	254.64	255.89	260.65
0	0	0	0	9.3844	20.998	14.82	55.292	103.47	176.56	314.25	422.4	527.57	675.57	877.37	1113.4	1305.5	1439.1	1853.1	2214.9	2415	2828.9	3018.1	3500	3449.3	3775.5	4297.7	4594.9	4866	5220.8	5604.4	5493.5	5806.2	5905.6	6284.3	6302.2	6419.6	6668.4	6809.3	7126.1	7340.2	7364.6	7605.1	7498.9	7573.1	7785.3	7702.7	7879.6	7761.1	7927
0	0	0	11.919	13.203	13.429	18.271	24.174	27.768	39.53	31.567	39.959	42.451	39.325	44.519	45.09	70.794	74.035	117.63	134.59	180.18	273.13	365.08	480.95	573.28	697.47	839.19	925.71	1056.5	1154.9	1306.7	1399.1	1472.5	1531.2	1513.6	1526.3	1597.1	1621.2	1661.6	1662.2	1652.7	1747.1	1756.2	1784.7	1804.5	1794.6	1796.1	1821.3	1801.5	1863.1
0	0	0	8.1348	16.353	16.143	12.697	14.385	18.073	12.96	22.684	14.57	26.544	19.606	26.771	24.412	33.348	35.441	49.557	76.504	106.47	178.74	261.31	368.56	472.73	618.55	801.93	975.83	1233.6	1445.6	1624.7	1841.7	2065.6	2254.9	2500.9	2714.8	2872.9	3040.8	3217.8	3213.8	3288.7	3434.2	3485.8	3586.3	3664.7	3658.6	3720.8	3684.2	3697.2	3673.3
0	0	0	12.763	7.5493	0	23.449	26.607	30.297	34.731	38.007	41.784	38.237	30.312	32.143	30.868	79.476	136.49	162.92	199.83	283.25	358.48	461.31	543.28	601.47	656.55	718.41	744.91	812.34	895.43	958.79	1025.9	1060.3	1070.8	1034.2	1043.9	1013.5	1050.1	1080.5	1114.4	1066.9	1117.1	1148.9	1155	1177.7	1118.7	1134.1	1183.4	1199	1222.7
0	0	0	9.79	4.3251	7.4417	11.645	20.233	28.947	16.896	16.702	25.793	25.461	25.954	9.9524	17.36	6.6654	15.648	2.517	8.697	8.9771	9.1519	12.005	0	19.104	0	0	10.373	4.3872	0	0	0	0	0	0	21.145	27.633	55.529	63.37	94.336	134.73	146.59	144.97	150.44	157.12	215.71	231.71	246.12	243.5	234.77
0	0	0	7.03	7.4586	11.067	23.086	24.849	35.932	51.438	61.893	75.966	101.54	128.43	142.25	153.89	183.33	195.29	219.06	244.01	264.38	321.13	338.83	415.68	458.29	490.83	496.07	548.22	582.28	612.01	620.51	638.89	666.46	647.51	674.83	676.82	699.36	704.39	699.81	726.97	678.73	696.31	702.7	701.37	649.32	644.84	660.88	608.97	548.63	566.89
0	0	0	8.3651	9.2297	15.703	14.843	20.436	16.385	13.913	33.031	20.666	23.569	21.91	23.032	38.274	39.398	30.611	58.457	69.776	98.018	114.53	169.53	230.48	285.94	374.2	447.69	504.73	594.43	650.84	741.69	755.67	846.65	915.77	991.26	976.83	1044.7	999.16	1055.2	1107	1154.2	1149.6	1177.6	1139.1	1245.4	1231.5	1163.7	1270.6	1243.1	1340.4
0	0	0	7.5282	15.059	14.17	22.993	20.797	21.715	23.274	15.491	25.81	28.649	35.493	35.611	33.094	29.115	27.977	21.504	42.423	39.242	65.332	66.845	114.1	165.75	230.68	350.8	448.94	564.84	754.99	846.15	951.44	1123.7	1254.2	1372.2	1506.2	1641.7	1770.2	1810.7	1954.7	2021.7	2124.1	2132.6	2268.4	2355.4	2467.1	2522.7	2492.3	2563.3	2646.9
0	0	1.4564	4.2836	9.6418	6.0391	9.7983	10.067	14.806	21.491	9.272	0	17.696	18.64	39.266	66.534	85.785	131.05	166.85	178.59	214.89	251.88	228.16	296.43	355.67	342.59	399.12	441.12	498.3	544.29	594.03	656.98	703.12	752.42	831.4	821.61	879.04	985.5	1049.2	1033.1	1055.9	1119.1	1225.9	1276.4	1281.4	1331.5	1349.6	1369.3	1382.6	1378.7
0	0	0	6.7857	11.981	19.253	10.884	7.5639	16.212	32.779	26.411	26.542	24.949	33.945	12.168	24.638	26.377	27.991	24.691	20.78	8.1629	7.4134	9.3367	16.553	24.313	32.571	37.022	52.3	85.027	99.773	116.82	136.3	183.73	229.67	258.45	311.41	347.79	432.23	452.18	464.04	479.01	569.81	608.89	631.82	609.62	564.03	629.46	629.71	707.31	663.62
0	0	0	0	13.966	11.385	16.142	10.587	17.117	22.233	20.082	30.256	33.499	31.164	41.124	43.381	46.632	58.418	65.085	86.317	92.916	105.21	93.204	100.82	111.67	119.56	137.4	146.05	149.23	151.36	178.84	209.29	235.53	251.98	263.25	275.07	303.58	327.6	357.57	379.11	428.67	450.61	485.14	466.13	493.08	473.99	513.4	513.06	527.84	486.07
0	0	0.051115	0	3.3924	20.077	13.246	28.997	32.423	36.725	47.092	63.831	86.499	95.94	108.36	122.7	143.15	158.21	166.24	205.96	208.83	213.31	230.76	243.06	260.63	285.89	305.31	363.46	426.03	504.83	602.23	659.9	737.41	851.36	961.05	1086.6	1167.1	1261.8	1318.7	1411.5	1489.8	1541.6	1589.1	1618.1	1621.9	1701.2	1768.7	1741.7	1840.4	1820.4
0	0	0	12.308	18.849	20.538	31.468	34.091	43.053	39.607	33.345	37.007	43.242	39.661	40.273	47.197	48.31	48.235	31.139	24.399	11.913	23.786	34.734	31.158	15.344	14.061	45.466	89.959	138.87	166.19	184.34	241.21	311.59	359.52	443.57	463.05	557.87	663.25	662.27	722.1	693.92	799.1	785.53	796.1	826.57	901.03	954.47	912.26	889.82	887.57
0	0	0	0.13836	26.383	29.605	34.05	39.511	47.524	51.065	34.768	43.351	54.061	55.389	50.013	55.363	69.727	112.46	106.3	162.84	200.93	228.88	315.98	329.15	453.05	521.5	454.12	502.77	548.71	636.15	677.06	648.98	677.83	746.68	811.96	865.71	935.89	990	1058.2	1054.1	1125	1190.7	1203.7	1275.2	1298.8	1401.5	1395.2	1435.2	1391.1	1399.4
0	0	0	10.59	12.904	12.424	13.392	9.5872	7.6641	6.0374	11.969	6.3799	25.272	15.669	25.567	21.841	20.924	16.821	18.067	29.276	31.008	32.107	32.118	36.493	31.839	29.276	51.174	69.055	111.19	136.68	132.2	169.4	216.31	282.98	337.91	371.26	409.91	485.54	529.61	542.66	527.39	534.09	562.25	617.83	621.54	633.92	683.39	658.56	643.12	624.81
0	0	0	5.5461	14.252	17.974	22.212	28.054	25.524	35.471	36.124	46.335	43.159	26.885	42.854	28.874	54.161	79.851	100.24	121.16	185.66	274.97	349.78	423.07	542.39	670.41	831.64	938.73	1088.5	1224.4	1449.7	1662.4	1706.5	1864.3	1998.1	2087.4	2226.4	2508.6	2565.3	2822.6	2768.2	2923.9	3030.8	3055.4	3121	3183.6	3262.3	3299.6	3286.2	3435.5
0	0	0	6.3202	16.255	15.993	25.652	23.867	21.68	29.036	6.8481	24.263	19.094	11.139	24.267	25.78	34.459	63.859	99.796	161.76	236.58	366.95	579.89	591.35	759.36	929.81	1039.6	1191.7	1442.3	1501.1	1657.2	1829.3	1895.1	2126.4	2150.6	2410	2441.1	2516.8	2670.9	2830	2788.5	2942.3	2900	2824.9	2988.3	3033.9	2984.8	3014.5	2981	2993.7
0	0	0	7.7138	12.963	18.174	23.167	33.945	13.447	10.823	16.282	15.487	21.259	32.306	39.765	101.32	131.36	149.67	173.83	215.24	395.18	432.68	493.95	507.16	574.53	657.26	705.15	872.69	895.97	1048.5	1163.1	1376	1452.1	1671.1	1883.5	1998.1	2185.4	2460	2539.5	2739.2	2865.9	3006.7	3117	3241.4	3471.1	3592.8	3625.3	3760.1	3863.1	3824.3
0	0	0	15.545	25.252	21.923	16.561	30.797	27.69	16.025	24.901	14.531	22.961	22.474	23.669	30.583	23.991	31.117	34.738	39.432	74.718	107	171.64	217.16	268.69	343.84	418.24	511.58	575.06	671.91	790.57	874.69	971.16	1018.9	1129.7	1161.4	1217.4	1251.4	1324.1	1332	1350.9	1389.3	1449.8	1479.3	1521.4	1503.8	1453.5	1464.4	1470.7	1479.8
0	0	0	0	10.544	10.793	23.794	27.655	14.247	31.897	32.268	38.862	36.655	33.494	33.21	34.443	56.701	56.831	92.144	104.22	112.94	153.37	200.93	230	258.85	298.7	332.9	383.8	434.94	516.06	544.8	573.82	574.88	637.31	695.01	764.65	865.52	977.62	1115.8	1230.4	1321.2	1372.1	1496.9	1521.1	1614.2	1588.1	1628.5	1707.7	1691.6	1843.8
0	3.4133	0	8.2059	8.0064	5.7535	9.4215	6.2391	14.567	23.276	19.079	17.562	20.116	25.057	18.427	26.713	38.8	66.652	126.33	168.64	212.24	294.32	348	421.89	496.2	550.33	634.26	727.16	849.19	882.61	991.84	1137.6	1261	1381.1	1488.8	1606	1736.9	1840.9	1952.9	2053.6	2133.1	2219.8	2318.8	2327.9	2433.2	2372.8	2517.1	2532.7	2541.8	2538.6
0	0	0	7.7052	8.1639	25.633	37.21	56.517	112.73	173.91	243.87	388.44	519.8	676.71	849.71	1081.3	1234.1	1433.9	1695.1	1803.4	1956.8	2050.9	2303.8	2427.2	2575.3	3089.1	2779.9	2834	2904.2	2917.8	3139.9	3162.8	3144.5	3242.2	3198.3	3230.6	3340.9	3386.1	3482.4	3941.1	3494.3	3562.7	3453.3	3525.6	3493.8	3424.8	3350.7	3414.1	3378.1	3357
0	1.8999	0	2.9657	5.8613	5.0824	11.812	15.191	24.308	24.53	23.851	21.467	23.209	39.309	31.916	36.656	37.542	32.369	39.305	43.52	39.549	47.138	82.514	112.61	163.1	235.98	361.77	515.83	699.53	865.11	1037.8	1268.5	1451.7	1694.3	1946.7	2213.5	2508.1	2858.2	2986.1	3295.2	3425.4	3640.1	3758	3839.2	4006.4	3836.7	4095.5	4158.7	4323.4	4300.8
0	0	3.1744	6.7538	4.4996	0	4.3732	4.9093	0.88694	17.873	15.073	10.85	13.638	22.181	23.35	25.274	28.673	41.833	48.819	51.214	69.329	87.2	110.1	157.95	216.3	299.71	343.67	383.53	499.53	659.04	728.97	852.81	958.17	1037.9	1084.3	1162.4	1292.2	1380.2	1478	1549.2	1659.8	1680	1702.8	1817.3	1721.6	1847.5	1729	1829.6	1784.3	1800.8
0	0	3.4927	12.04	17.308	11.479	19.461	29.886	33.871	36.123	28.351	38.286	34.96	57.39	88.206	129.36	190.2	233.9	306.71	423.99	586.62	771.71	916.26	1207	1431	1711.4	2087.1	2290.2	2588.8	2715.9	3027.6	3419.2	3773.7	3888	4097.3	4100.1	4286.7	4348.4	4346.9	4782.1	4638.8	4929.9	4863.2	4972.9	5121.2	4769.9	4783.8	4717.3	4614	4808.1
0	0	0	9.054	7.0536	15.61	7.7431	13.174	15.627	3.7197	19.147	5.0621	10.602	2.4045	8.6259	17.828	44.203	77.589	142.99	219.34	322.04	440.11	534.32	628.26	724.81	877.42	1004.5	1105.7	1252.3	1455.1	1569.8	1670.9	1765.7	1899.7	2039.4	2133.8	2228.6	2283.3	2388.9	2483.4	2568.6	2525.2	2692.6	2685.4	2654.6	2804.8	2845.9	2842.4	2810.1	2770.4
0	0	0	10.854	18.873	16.127	10.162	10.62	9.8221	9.5131	17.925	17.283	24.531	30.151	14.866	37.888	38.152	35.466	24.175	33.322	31.863	43.968	64.842	67.456	102.02	139.7	137.86	208.19	284.41	363.36	457.25	572.72	693.43	836.7	946.78	1067.9	1253.4	1396	1574.5	1660.8	1676.7	1811.9	1933.6	2057.9	2211.4	2276.6	2368.1	2531.1	2587	2542.5
0	0	0	25.936	33.418	46.672	64.689	64.877	75.435	88.407	114.43	147.48	164.36	175.39	225.39	272.8	356.85	416.64	518.09	615.79	673.18	787.59	929.16	996.14	1156.1	1313	1406.8	1623.7	1732.2	1809.2	1955.2	2098.8	2250.9	2356.4	2497	2703.8	2793.2	2888.1	3041	3078.5	3262.2	3344.6	3364.5	3515.2	3610.1	3645.4	3747.6	3701.6	3853.3	3914.9
0	0	0	2.8932	3.3806	19.607	15.505	23.189	16.311	19.742	22.067	23.975	23.683	43.83	36.675	46.156	52.672	63.254	113.23	118.32	189.02	240.27	339.74	418.57	507.91	685.51	845.08	957.56	1193.4	1364.9	1700	1982.9	2154.6	2397.5	2652	2841.4	3018.3	3327.4	3533.4	3528.2	3920.1	4008.4	4074.2	4102.4	4307.5	4363	4197	4448.9	4498.4	4393.4
0	0.12705	0	0	10.294	14.591	31.04	32.378	30.492	23.23	32.41	28.405	36.915	38.602	35.968	32.741	27.12	30.779	29.301	12.604	23.162	27.526	33.52	44.34	51.464	75.485	99.548	125.12	151.06	193.76	222.75	257.8	300.32	320.72	358.52	371.47	381.59	426.42	439.51	449.54	474.97	445.75	479.65	510.35	492.53	500.46	492.36	506.04	514.82	523.77
0	0	0	4.3688	13.064	14.282	22.23	26.671	18.676	21.96	31.884	15.168	11.702	20.546	24.51	25.758	24.078	22.565	36.476	54.529	67.24	95.204	157.66	178.53	280.78	412.11	531.22	652	830.03	1011	1194	1434.5	1647.8	1839.6	2123.2	2299.2	2479	2575.9	2659.4	2879.5	2959.7	3028.5	3018.6	3149.4	3221.8	3274.5	3236.2	3389.8	3417.9	3397.4
0	0	0	4.1843	6.5176	26.875	19.772	22.57	19.456	25.456	30.663	38.196	62.939	90.264	112.38	143.21	188.94	247.64	319.67	380.88	467.81	576.77	672.2	811.29	939.09	1133.9	1276.1	1399.6	1627.1	1867.4	2148.4	2288	2492.4	2673.1	2774.9	3211.2	3152.9	3421	3575.1	3866.1	3981.4	3991.9	4199.2	4277.9	4377.4	4419.7	4400.6	4423.3	4628.2	4580.4
0	0	0	4.453	7.5925	12.012	12.547	7.5427	0	14.86	10.307	14.667	7.8369	21.051	6.6773	12.111	27.164	38.986	83.445	117	167.19	254.08	343.92	482.38	594.52	691.63	826.95	945.11	1063.5	1160.5	1292.2	1433	1533.5	1690.7	1792.5	1928.3	1977.6	2138.3	2272.3	2434.3	2496	2572.7	2563.2	2586.9	2614.2	2667	2749.5	2726.6	2847.6	2832.6
0	0	1.7128	6.5721	11.512	18.513	23.548	22.877	26.252	26.111	33.764	34.863	41.661	48.335	62.457	74.346	70.604	73.781	82.29	91.053	117.24	146.75	221.25	308.75	422.55	584.63	776.3	957.7	1179.8	1439.7	1685.6	1931.3	2135	2530.8	2803.2	3087.9	3410.7	3551.3	3731.6	3914.7	3952.5	4149.9	4222.2	4301.4	4406.7	4469.3	4443.3	4502.4	4486.9	4510.8
0	0	0	7.9275	20.191	28.451	34.792	33.383	29.126	44.477	34.979	35.946	33.354	41.18	50.5	63.012	51.763	53.493	41.977	34.017	34.685	37.826	46.198	51.489	41.1	28.935	41.696	53.416	89.994	81.228	85.344	121.11	173.27	207.18	270.97	306.83	397.57	448.58	484.75	503.29	499.51	586.73	590.61	579.64	624.92	675.85	738.53	668.16	678.44	639.96
0	0	0	0	12.067	37.857	46.309	52.209	49.158	47.941	43.739	44.016	44.042	51.399	79.101	95.72	106.41	136.05	163.14	194.01	220.68	242.89	306.5	352.99	410.85	471.76	530.74	602.08	615.32	728.75	813.24	885.27	958.46	1014	1168.5	1272.1	1369.1	1572.9	1633.2	1437.8	1449.6	1450	1496.6	1519.7	1563	1601.1	1508.9	1580.2	1643.4	1640.8
0	0	0	10.315	16.56	30.448	37.182	26.697	44.331	48.179	35.628	48.425	44.851	44.491	41.767	40.176	31.766	31.506	43.743	40.636	46.875	52.097	71.014	111.78	129.59	144.84	171.55	198.77	255.12	264.2	322.74	380.15	452.33	505.44	575.51	637.86	729.85	719.37	773.93	798.06	836.23	871.6	932.47	946.44	1004.5	979	974.92	955.22	980.85	963.31
0	0	0	0.091908	14.914	23.114	19.267	24.56	26.854	21.099	36.881	36.285	50.544	65.458	86.394	115.72	168.73	207.62	250.57	291.67	339.77	376.03	412.5	461.87	511.9	528.78	568.29	729.26	778.39	863.41	921.04	986.88	1054.8	1152.6	1243.8	1302.3	1401.6	1573.1	1584.9	1766.8	1785.9	1887	1918.1	1943.7	2067.7	2121.3	2099.4	2170.2	2114.6	2168.9
0	9.3816	2.5398	17.985	4.1703	21.639	18.412	37.271	39.457	37.93	39.532	30.447	49.759	47.809	38.584	17.726	30.986	36.911	38.777	33.136	31.786	33.011	46.053	56.757	75.456	87.011	126.33	143.98	185.02	196	221.22	254.63	294.86	308.13	278.9	297.02	316.42	353.27	348.95	343.97	348.26	346.14	334.64	329.6	345.75	386.12	399.61	401.63	371.99	353.34
0	4.6526	0	2.5497	8.9436	11.459	20.206	22.616	15.854	5.6761	7.4582	7.425	6.9089	17.758	26.88	49.784	65.046	125.81	216.3	352.02	499.69	675.77	882.77	1092.7	1312.9	1612.4	1730	2052.9	2237.6	2405.9	2741.9	2959.9	3150.9	3373.8	3669.7	3908	4182.7	4337.8	4606.1	4725.8	4920.7	4957.9	4951.7	5147.5	5056.2	5316.2	5302.2	5442.8	5413.9	5483.5
0	0	0	1.0658	4.1244	27.056	26.632	43.775	40.952	55.774	33.188	32.527	30.468	26.361	30.184	36.92	69.856	102.81	145.67	181.95	232.24	286.63	364.58	431.3	600.9	720.75	883.87	1059.5	1273.5	1490.6	1669.4	1924.2	2221.2	2426.5	2700.6	2965.4	3183.9	3544.3	3805.3	4006.9	4324	4375.7	4635.2	4682.9	4829.2	4928.3	4984	5049.9	5043.3	5158.1
0	0	0	6.8981	6.9959	17.527	20.616	15.771	14.781	18.484	18.513	20.944	21.1	30.405	36.498	32.591	32.201	48.753	46.308	55.888	69.03	81.056	95.328	126.3	120.59	156.83	178.15	199.38	235.52	298.6	332.11	387.32	457.92	540.52	584.14	689.35	809.18	878.01	934.4	1024.7	1052.4	1116.3	1180	1329.1	1297.1	1322.9	1363.6	1389	1365.4	1372.6
0	0	0	5.5738	0	10.157	3.95	0.5413	17.012	6.74	1.1511	9.9721	8.1104	21.442	16.887	12.882	21.43	28.779	25.308	27.693	32.112	43.804	55.727	103.73	171.9	269.96	349.63	461.14	598.16	743.92	899.1	1094.9	1252.7	1495.2	1602	1860.7	2079.1	2228.7	2520	2697.1	2821.6	2815.1	3268.6	3416.2	3485.2	3617.3	3638.3	3778.7	3776.8	3814.9
0	0	0	1.8548	10.929	22.146	15.899	21.908	20.88	21.044	6.5614	3.841	3.7229	1.9308	0	6.9121	0	0	0	0	0	0	0	0	0	0	0	14.561	38.519	132.26	171.07	251.92	338.38	442.52	570.66	662	745.98	951.92	1000.7	1205.7	1239.5	1258.2	1266.1	1317	1568.5	1638.5	1737.5	1767.7	1812.6	1657.7
0	0	0	6.5595	0.60224	6.4658	9.8149	16.544	11.593	10.943	24.802	8.5692	0	8.5372	12.952	28.278	18.356	31.075	13.351	17.681	18.143	10.404	21.308	32.78	34.44	45.788	46.299	60.995	86.051	123.51	192.07	268.26	325.9	433.91	557.59	684.56	718.72	787.07	906.82	963.11	1043.8	1082.4	1133.9	1155.6	1216	1199.2	1207.6	1205	1277.9	1278.7
0	0	0	2.2548	12.444	4.3056	24.869	18.039	26.232	27.74	19.029	22.984	14.585	12.503	19.316	9.8235	6.866	0	0	0	0	0	0	0	0	0	0	0	2.0756	19.259	0	18.608	0	10.4	43.954	69.152	37.269	22.373	63.221	49.21	43.087	67.965	52.846	61.947	35.758	30.351	37.005	45.688	52.513	86.524
0	0	0	2.1569	7.4675	12.991	11.588	8.2634	16.531	9.6218	16.995	20.209	12.642	13.618	7.7503	11.41	13.095	13.775	9.8736	6.4138	3.1383	0	7.4805	11.838	51.406	109.01	175.11	283.82	417.8	559.23	730.8	928.88	1174.6	1445.2	1663.6	1834.6	2097.7	2269	2466.5	2670.3	2863.1	2779.8	2938.2	3018.1	3214.6	3267.8	3231.5	3455.5	3424.3	3377.6
0	0	0	7.3379	3.0778	7.1761	13.454	18.53	17.97	17.673	17.324	27.594	31.61	34.945	26.077	24.177	33.514	27.359	42.243	34.309	32.22	33.869	33.135	39.424	47.728	44.368	76.429	107.88	150.5	198.49	262.69	344.59	392.72	370.37	451.2	490.86	593.91	677.17	743.81	829.73	887.94	995.35	1055.6	1098.7	1179.4	1216.2	1281.1	1284.7	1271.5	1214.9
0	0	0	9.5685	6.9852	15.647	20.402	22.917	19.663	25.41	30.458	29.674	27.966	25.201	24.726	29.09	21.803	22.413	13.283	14.065	17.035	29.942	64.132	79.53	123.95	179.39	229.94	274.92	336.74	380.65	429.64	488.95	562.19	598.3	655.57	677.85	705.73	742.07	769.8	802.93	850.34	839.21	871.36	857.38	877.8	888.49	874.16	878.04	943.99	923.03
0	0	0	10.607	13.318	14.978	14.655	18.207	14.725	17.823	11.279	16.036	19.403	38.257	46.931	77.532	99.391	126.24	144.03	175.78	213.8	281.23	338.17	409.8	472.83	585.86	717.88	905.23	1287.1	1225.6	1497.8	1622	1896.9	2112.1	2283.3	2477.6	2765.6	2870.7	3139.2	3334.3	3358.6	3507	3737.6	3852.2	3856.3	3841.8	4094.1	4083.1	4143.2	4163.1
0	0	0	0	10.336	20.647	8.4555	16.334	13.829	18.041	29.71	25.698	32.873	74.241	124.38	199.95	304.62	460.76	652.58	917.71	1272.6	1598.2	1946.4	2455.4	2856.7	3367.7	3857.5	4461.1	5039.7	5619.7	5776.7	6160.6	6868.4	7164.2	7407.6	7900.7	8384.9	8618.6	8752.8	8919.6	9005.4	9332	9388.8	9505.7	9424.1	9080.3	8777.2	8899.8	8788.4	8573.9
0	0	3.6034	0	11.005	5.4306	6.8642	10.228	15.382	19.205	14.138	11.806	8.133	3.0748	2.5133	8.1809	24.239	51.06	91.136	170.02	256.01	384.04	500.53	621.31	759.84	883.89	1055.4	1136.2	1309	1453.3	1572.5	1726.1	1991.3	2119.2	2259.2	2435.5	2473.4	2670	2827.7	2991.4	3083.9	3141.4	3271	3316.9	3327.2	3300.3	3355.8	3427.8	3529	3400.1
0	0	0	2.6427	16.53	37.816	30.004	39.086	39.018	25.322	27.085	41.194	34.125	31.679	30.246	31.014	28.095	40.509	39.592	29.081	60.005	57.456	63.958	81.568	124.46	169.75	199.97	312.74	399.91	538.71	622.19	750.22	869.57	980.54	1046.1	1137.3	1277.7	1397.2	1437.5	1533.6	1613.2	1685.9	1712.2	1727.6	1925.8	1980	1970.3	2007.5	1975.4	2003.5
0	0	0	17.601	24.287	21.273	20.278	19.806	30.097	18.104	21.357	22.75	17.512	25.377	38.889	51.561	62.8	66.29	79.474	86.708	119.5	135.77	178.25	316.28	379.42	410.34	313.48	353.77	375.51	395.42	395.4	432.51	441.7	452.42	420.85	466.91	417.44	419.06	413.48	438.47	422.75	419.94	425.66	442.62	450.13	448.99	464.21	427.3	443.85	424.53
0	7.1922	7.6201	3.4781	3.8627	4.3377	0.40983	12.124	15.291	10.92	15.042	12.715	32.202	31.137	18.579	28.946	25.376	26.961	26.452	35.686	44.806	63.017	91.836	129.95	173.9	200.96	266.59	360.17	411.69	535.1	563.26	667.27	774.31	852.55	1001.9	1123.1	1184.9	1307.3	1398.8	1516	1569.4	1621	1671.4	1699.5	1768.9	1897.2	1944.9	1925	1921.3	1954.4
0	0	0	0	99.85	30.426	57.86	33.922	41.258	54.918	25.104	100.16	87.014	77.498	120.54	143.56	209.4	354.3	424.94	558.38	649.1	892.41	1068.8	1203.6	1276.9	1347.8	1795.6	1874.9	1997	2204.6	2271.2	1982.2	1969.1	2960.7	2160.7	2204.5	2317	3269.9	2505.5	2494.4	2500.4	2556.8	3335.8	2677.9	2748.6	2766.9	2824.6	2750.7	2830.3	2851.2
0	0	0	0	19.108	29.887	31.764	36.54	43.002	45.385	39.972	37.187	43.954	51.135	41.274	58.982	84.988	105.21	102.1	121.59	135.76	178.9	201.62	228.52	147.59	137.76	163.12	178.58	194.59	192.26	190.67	198.69	212.77	240.79	223.14	226.59	236.77	261.9	272.88	298.91	321.79	323.51	308.95	329.07	350.36	401.63	400.84	383.13	411.5	377.34
0	5.7264	2.8438	7.1843	6.4547	8.4891	12.646	14.763	9.0072	17.881	3.9332	13.241	15.453	23.677	24.537	31.907	27.189	38.711	41.398	59.094	67.63	71.738	74.432	86.055	100.28	111.7	131.12	155.72	178.83	196.42	241.76	251.7	321.17	332.74	375.11	408.14	419.66	444.71	504.27	538.08	586.56	619.13	736.73	735.52	727.43	716.89	740.34	726.27	750.35	734.93
0	0	0	6.2769	19.052	17.947	28.847	32.827	27.58	13.577	25.262	28.259	25.794	26.079	38.625	38.915	36.311	41.02	32.608	29.701	23.175	19.232	32.92	27.818	37.24	34.068	40.367	49.47	61.919	78.131	110.71	140.02	193.75	221.09	245.83	289.16	301.22	352.63	392.42	431	438.82	447.42	481.37	502.08	531.64	590.17	619.87	591.44	602.2	607.14
0	0	0	2.1453	5.0867	22.212	17.283	16.03	20.792	22.343	20.744	25.76	33.102	60.144	72.436	95.105	142.98	194.02	335.03	372.13	460.79	504.01	795.32	811.98	911.61	1165.7	1311.7	1656.6	1863.2	1929.5	1926.2	2214.1	2394.4	2678.5	2766.9	2923.6	3031.2	3242.5	3404.4	3564.6	3601.5	3634.2	3640.4	3702.4	3780.7	3850.4	3916.1	3931.1	3920.6	4070.3
0	0	0	14.939	9.2161	23.033	34.523	31.789	35.071	35.034	42.969	53.274	62.516	61.41	72.951	79.334	77.073	93.257	94.53	87.974	107.81	100.23	119.64	129.54	152.6	197.14	230.78	305.3	365.62	487.82	598.65	744.47	903.18	1066.4	1201	1380.1	1517.1	1743.8	1821.2	1966.6	2086	2189.4	2275.3	2366	2419.4	2519.5	2582.8	2638.1	2699.7	2601
0	0	0	5.9381	13.041	22.327	26.136	34.514	34.832	41.084	41.857	48.289	46.323	58.921	64.727	63.5	61.63	66.377	71.496	74.816	97.711	98.957	119.41	144.66	164.29	193.7	237.27	297.21	319.62	342.52	425	463.57	544.3	625.02	675.08	725.67	737.65	787.01	851.21	904.15	952.96	994.37	989.63	975.2	983.16	977.39	1033.6	1025.7	1003.3	1025.4
0	0	0	7.379	7.0732	15.745	24.742	18.864	23.12	32.852	43.342	52.776	56.715	46.895	56.909	57.155	55.538	61.483	79.37	75.727	104.72	109.21	110.27	130.31	151.34	219.4	236.14	255.19	284.19	305.96	303.54	421.98	383.8	409.82	450.15	510.04	569.98	594.72	724.8	784.69	824.33	897.01	938	1015.2	1078	1099.5	1170.3	1235.9	1294.7	1352.8
0	0	0	0	14.692	28.837	32.165	38.693	50.336	48.376	53.644	62.535	68.434	72.115	75.717	85.658	92.266	106.39	104.32	99.032	131.69	154.78	175.43	209.97	217.08	269.15	297.07	342.06	375.88	391.4	420.25	438.69	473.49	487.14	519.69	561.6	573.77	596.21	603.94	632.13	643.71	648.29	663.84	662.44	692.27	752.14	731.03	711.78	742.67	748.66
0	0	2.0935	10.259	3.3993	16.152	8.0011	21.988	16.62	13.791	16.432	8.4858	14.454	18.556	8.6703	13.238	16.327	14.217	34.684	37.036	86.051	170.01	205.71	252.6	377.9	475.12	590.55	646.01	764.29	808.49	943.55	1079.5	1360.9	1052.2	1061.2	1199.3	1261.6	1433.7	1218.1	1176.9	1285.6	1355.6	1217	1363.5	1377.1	1449.9	1451.8	1630.9	1495.7	1516.6
0	0.19356	0	2.8003	9.1433	0	5.6622	3.9888	3.2001	2.3372	8.3517	2.9758	0	2.3797	3.4184	2.2259	0	0	0	0	8.3651	32.686	62.51	98.775	134.15	161.81	217.17	311.93	405.4	505.08	629.62	739.47	833.25	1037.3	1213.3	1430.5	1465.9	1692.7	1874.5	1906.4	2077.7	2261.1	2347.7	2405.2	2558.9	2592.7	2806.9	2810.2	2768.5	2794.8
0	0	3.9973	2.0233	18.186	19.515	18.382	31.481	42.357	49.897	116.84	201.91	307.87	418.58	580.96	716.32	916.89	1062.3	1244.7	1437.9	1666.1	1779.6	2095.5	2387.8	2642.6	2964	3130.1	3388.5	3781.6	3968	4327	4504.3	4788.3	5039.8	5323.2	5408.6	5597.3	5840.7	5822.7	6076.9	6083.6	6129.6	6134.8	6388.1	6163.3	6231.1	6120.3	6161.4	6089.4	5979.4
0	0	2.8554	5.8842	13.193	9.1435	7.0081	15.958	8.1503	6.6295	20.632	6.7895	14.852	10.1	28.416	46.819	83.037	114.03	175.44	206.88	265.55	254.84	297.63	352.63	431.07	505.82	553.25	660.04	750.55	821.28	934.43	1017.5	1087.6	1144.3	1180.8	1274.6	1374.1	1441.7	1519.5	1540.3	1559.1	1575.9	1602.2	1706	1707.6	1721.4	1732.4	1704.9	1710.4	1699.1
0	0	0	1.5666	19.471	20.595	23.848	30.903	29.457	49.793	33.846	30.709	37.202	40.393	41.149	54.46	64.107	91.754	144.95	202.94	272.56	274.1	333.12	430.4	509.03	663.72	656.18	736.7	780.34	861.89	934.5	1027.3	1020.7	1198.5	1268.8	1205	1315	1442.2	1463.5	1483.8	1496.2	1586.2	1583.8	1517	1541.7	1567.8	1576.5	1598.6	1483.5	1549.4
0	0	0	8.2513	5.8443	10.302	15.798	23.552	14.647	9.0247	15.061	15.193	13.754	15.843	18.418	33.429	65.284	104.2	184.8	318.75	448.44	625.71	802.24	936.56	1168.2	1365.1	1595.9	1799.8	1965.8	2114.6	2362	2448.9	2503.3	2746.2	2911	3123.7	3144.4	3331.7	3385.3	3426.1	3446.7	3624.3	3522.1	3555.9	3697	3759.2	3759.5	3761.9	3840.4	3885
0	0	0	11.73	12.786	9.2283	17.795	30.49	23.913	30.955	21.377	26.53	30.563	31.561	35.611	52.687	48.865	51.213	56.537	86.208	118.32	170.75	210.38	285.1	320.5	386.21	499.57	601.24	713.77	790.11	835.86	974.3	1080.4	1179.3	1264.9	1312.1	1426.1	1561.5	1579	1503.9	1733	1893.8	1938.2	2068.4	2143.4	2230.2	2315.2	2305.1	2287.2	2316
0	0	0	0	6.754	2.2779	14.411	6.778	5.1179	11.221	26.606	19.2	21.957	15.794	19.44	19.597	47.426	84.958	164.46	238.98	344.76	570.95	700.72	915.93	872.65	1076.1	1317.8	1458.6	1642.1	1844.1	2165.5	2380.8	2582.9	2796.6	3046.3	3294	3490	3925.4	4096.6	4317.6	4435.6	4780.3	4993.9	5277	5536.4	5465.6	5459.3	5630.8	5658.7	5781.4
0	6.4955	7.4406	0	5.6711	0	11.591	11.709	23.803	25.24	63.379	127.97	231.17	310.57	297.09	346.75	653.86	528.4	695.35	848.1	1117.1	1418.7	1527.4	1463	1767.3	1971.7	2129.8	2144.8	2126.9	2378.7	2330	2610	2652.7	2842.5	3022.9	3118.1	3169.4	3252.4	3309.5	3517.1	3467.3	3577.9	3562.4	3522.6	3596.3	3512.1	3593.6	3517.1	3673.4	3648.9
0	0	0	1.4845	9.3058	14.991	14.894	18.743	15.458	16.146	22.307	19.395	17.92	17.965	17.369	9.4769	28.49	16.216	21.086	17.453	17.733	15.117	26.389	38.165	65.727	71.589	85.126	85.205	101.27	114.63	149.06	178.3	204.34	239.64	261.91	303.53	324.33	384.56	441.43	468.2	534.77	566.71	620.3	617.96	664.65	672.56	714.72	738.31	776.06	743.42
0	0	0	5.7934	7.8263	11.083	19.112	16.6	7.0344	11.848	11.848	17.23	16.22	17.531	9.9923	19.802	26.832	30.818	46.706	81.048	115.68	160.9	231.81	355.73	408.66	563.61	776.48	938.19	1035	1356.6	1567.1	1526.5	2053.5	2250.1	2421.1	2628	2802	2957.9	3075.6	3097.8	3279.8	3418.2	3175.1	3297	3459.4	3527.4	3601.9	3531.6	3523.6	3458.3
0	0.32327	3.0915	16.759	3.0682	6.5183	13.481	26.985	25.549	21.761	16.982	12.883	24.334	21.596	23.783	17.959	32.428	52.71	104.73	144.68	192.34	268.15	327.6	409.05	474.12	561.9	676.59	733.69	651.26	722.08	822.24	924.41	1026.8	1152.8	1177.3	1322.7	1426.6	1502.7	1451.6	1407.3	1469	1484.7	1605.9	1643.5	1659.5	1754.3	1786.6	1795.6	1754.4	1791.6
0	0	0	6.8427	10.972	7.9163	10.829	9.5865	0	9.1531	0.22046	9.1657	1.6337	29.133	56.072	86.213	132.23	182.44	213.2	258.87	279.09	336.81	408.14	452.49	503.79	588.71	630.5	738.58	849.88	961.58	1078.6	1234.9	1343.2	1558	1474.5	1643.6	1943.9	2054.4	2205.4	2350	2437.2	2471.3	2510.1	2600.4	2639.2	2681.2	2826.2	2801.9	2848.2	2833.5
0	0	0	1.4879	7.1542	16.836	22.49	20.503	20.931	24.018	26.413	36.508	33.352	34.07	23.735	27.172	35.568	45.859	55.112	68.192	74.626	94.93	125.86	172.5	243.25	296.54	354.11	364.54	458.83	531.8	579.89	653.99	657.06	715.54	750.32	809.72	795.55	889.89	862.93	885.6	931.57	925.19	939.09	944.86	960.6	943.32	941.79	949.23	952.15	959.71
0	0	0	10.186	9.4966	26.925	24.333	34.578	27.421	33.737	36.41	34.719	49.097	51.635	59.598	62.073	48.34	70.758	86.523	100.68	109.51	137.02	160.8	210.8	247.72	321.57	409.4	485.08	609.19	747.29	969.33	1075.5	1257.3	1509.6	1401.4	1595.9	1688.2	2054	2091.2	2314.4	2455.6	2913.2	3034.7	2931.9	3022	3344.9	3219.6	3479.3	3689.6	3452.5
0	0	0	4.6444	4.6977	22.069	23.679	27.029	28.886	33.788	21.889	39.279	43.415	44.387	64.31	95.801	100.88	149.39	207.5	263.83	357.37	412.88	542.59	633.5	729.23	852.37	972.17	984.7	1011.2	1196.7	1267.4	1093.4	1107.1	1195.1	1406.9	1298.5	1324.1	1390.3	1418.7	1523.1	1531.7	1505	1569.6	1524.3	1550.5	1600.1	1614.5	1555.9	1553.9	1569.7
0	0	0.66442	11.286	14.059	15.563	19.491	20.797	10.741	9.9761	7.2673	3.1106	3.1792	6.7237	4.8423	16.54	12.131	11.833	11.944	38.019	61.681	96.288	153.76	240.61	314.15	423.54	586.48	728.84	944.44	1142.2	1400.4	1692.8	2104.2	2567.2	3038	3459.9	4070	4461	5121.9	5663.6	5970.8	6411.7	6779.9	7004.8	7289.6	7459.3	7689.2	7714.4	7961	7896.7
0	0	0	8.6746	0.50621	20.257	13.95	16.041	9.011	7.0561	11.036	4.4069	8.6793	0	2.5738	1.6394	0	4.1708	0	0	1.6127	0	31.717	50.632	82	110.1	141.35	227.11	321.47	500.83	553.85	667.63	763.93	919.81	1051	1128.6	1261.7	1358.7	1395.6	1446.5	1468.4	1553.4	1597.6	1582.9	1740.3	1923.6	1924.1	1903.1	1907.8	1999.7
0	0	0	2.3385	15.393	8.8028	16.723	19.875	23.271	24.509	27.447	16.309	24.686	5.0967	12.588	24.82	15.253	12.909	9.3367	0	0	0	0	1.351	0	9.8134	27.872	65.419	128.54	183.38	216.6	255.94	311.57	343.9	453.17	557.62	660.96	786.03	896.42	997.66	1057.4	1157.2	1211.8	1289.6	1388.7	1481.6	1602.6	1524.4	1648.6	1639.1
0	0	0	6.5401	2.0349	8.6623	20.954	15.203	2.858	0	0	2.1136	0	10.48	12.619	21.531	21.161	26.029	34.288	70.292	93.591	151.64	235.89	360.03	472.36	610.77	697.17	1048.3	1184.4	1549.1	1833.9	1774.5	1929.1	2182.3	2398.4	2593.2	3236.5	2976.4	2900.6	3163.4	3478.8	3341.9	3521	3532.7	3409.7	3330.2	3096.5	3638.4	3729.2	3349.4
0	0	0	6.3773	24.057	32.83	24.441	41.339	84.733	63.772	110.26	115.94	118.62	157.82	177.98	242.24	260.15	330.84	290.42	334.53	369.8	418.69	495.15	545.25	595.42	696	786	932.99	1064.5	1202.5	1414.4	1547	1775.4	2108.5	2416.2	2698.3	2904.4	3215.7	3469.2	3720.3	4018.3	4213.9	4394.2	4510	4592.7	4749.9	4914.8	4936.7	5003.7	5069.7
0	0	0	12.192	6.4313	14.314	21.597	24.709	29.355	30.002	24.685	27.162	38.618	59.579	115.64	198.53	304.14	402.46	547.61	729.08	978.1	1139.2	1414.8	1631.6	1774.2	2009	2214	2476	2665.8	2778.4	2847.2	3060.5	3260.1	3364.8	3566.4	3627.6	3825	3917.3	3970.4	4086.2	4123.7	4439	4412.5	4424	4481.9	4739	4666.2	4572.6	4602.6	4493.6
0	0	0	15.255	19.797	26.5	20.654	28.457	39.264	40.817	35.493	38.622	47.109	63.601	50.883	34.817	38.38	34.269	41.739	38.402	23.202	37.25	30.224	42.626	38.546	50.55	106.55	99.793	175.73	298.23	423.39	628.01	748.58	1035.3	1211.3	1484	1694.9	1942.5	2182.5	2291	2493.4	2636.6	2814.7	3015.1	3086.4	3242.2	3315.3	3382.4	3370.5	3363.6
0	0	0	11.96	18.222	20.731	30.01	22.813	21.003	11.933	21.718	15.691	26.039	37.291	66.049	76.269	120.72	191.5	293.24	377.4	550.93	695.98	931.75	1174.9	1403.1	1640.5	1844.2	2087.4	2287.2	2530	2756.6	3023.6	3221.3	3566.7	3753.1	3981	4117.2	4289.3	4469.1	4629.9	4730	4791.5	4918.7	4961.1	4882.4	4970.7	4951.8	5043.4	5019.9	5070.4
0	0	0	7.5198	10.762	20.041	6.6339	7.8745	4.9883	11.41	4.0313	8.8045	9.1294	5.4284	2.0983	1.7034	0	0	6.4844	9.1329	0	1.9085	0.25206	31.936	53.451	81.873	68.314	159.88	183.25	289.49	334.67	411.52	462.47	573.79	628.46	732.89	813.58	917.89	961.63	1107	1130.5	1231.7	1267.4	1330.7	1491.8	1576.1	1567.8	1570.7	1588.4	1375.7
0	0	0	6.2901	5.01	7.2867	2.753	6.1108	4.4676	11.531	3.4101	13.795	11.559	13.697	12.887	15.851	18.504	34.644	36.702	37.092	48.531	50.999	61.101	69.94	101.1	112.42	118.65	125.84	153.2	174.19	169.37	250.6	287.02	316.61	340.18	379.6	414.67	449.96	481.14	516.67	518.29	538	525.38	544.17	558.08	602.3	592.06	601.11	616.92	617.76
0	0.18647	0	1.6102	4.686	17.966	15.357	20.761	17.081	19.099	23.184	25.6	50.195	73.183	91.335	139.06	171.86	243.15	299.96	385.73	491.16	636	799.68	955.73	1178.9	1347.5	1579.9	1847.8	2092.3	2337.4	2534.4	2762.7	2992.6	3140.2	3167.5	3715.2	3756.1	3987.3	4089.3	4115.8	4206.3	4337.2	4433.4	4455.3	4396.2	4607.4	4639.5	4669.8	4684.4	4748.8
0	0	0	4.6505	12.066	6.4162	11.662	19.373	32.233	74.606	121.04	167.78	270.09	398.8	545.65	702.87	845.42	996.52	1140.6	1240.6	1340.9	1465.8	1540.6	1601.1	1581.1	1682.2	1711.2	1765.6	1809.7	1845.4	1791	1828.9	1936.1	1960.6	2060.2	2109	2197.8	2204.3	2290.7	2319.4	2421.4	2379.3	2456.1	2463.1	2531	2547.7	2511.5	2579.9	2583.3	2665.7
0	0	0	11.941	3.8196	23.384	33.54	16.17	8.1478	29.501	57.389	28.004	35.777	21.964	45.61	46.478	57.775	91.709	97.332	156.08	227.67	267.48	338.08	453.84	472.77	645.68	755.15	875.72	996.64	1093.5	1255.9	1349	1469.9	1582.2	1745.4	1888.3	2001.5	2116.3	2205.2	2306	2373.1	2431.6	2560.2	2589.9	2722.9	2697.2	2753.4	2803	2870	2878.2
0	0	5.7886	11.786	11.817	6.7447	16.887	13.083	24.166	43.789	30.958	33.503	35.077	35.466	40.971	31.617	31.573	34.149	28.468	32.685	33.318	29.688	25.647	41.052	53.279	66.879	76.246	95.2	113.58	139.95	154.39	195.85	231.21	267.38	307.56	357.79	381.62	464.58	507.31	612	667.22	724.39	713.45	760.55	843.91	889.53	915.68	953.11	951.74	942.15
0	0	0	4.066	22.471	0.58823	29.986	31.589	25.124	42.957	37.387	45.939	32.594	34.163	46.801	29.896	41.016	64.346	94.126	112.67	158.15	251.59	328.1	367.76	459.92	512.67	619.08	684.05	804.23	932.58	1012.4	1150.1	1259.2	1358.4	1363	1458	1541.5	1587.1	1729.2	1840.5	1739.6	1816.4	1885.6	1922.2	1851.3	1812.7	1877.1	1872.7	1866.3	2009.4
0	0	0.12449	5.0976	7.2891	13.915	13.641	22.088	27.909	15.573	25.271	22.89	20.36	25.422	25.089	40.457	31.018	31.982	27.191	37.798	29.937	40.747	48.961	54.338	67.393	68.504	82.626	108.88	126.76	130.59	159.9	191.93	231.06	276.04	323.11	362.78	385.99	446.77	496.77	537.78	569.04	605.1	638.59	670.15	717.64	755.31	792.97	788.95	814.97	809.45
0	0	0	0	11.407	13.679	20.926	31.044	27.805	28.063	25.252	37.286	41.563	45.642	65.187	74.654	104.9	132.63	187.78	221.64	313.38	418.77	503.52	647.97	746.02	890.24	1093.9	1277.9	1434.6	1618.6	1851.4	2063	2174.9	2446.9	2525.3	2722.8	2925.7	3075.1	3347.5	3573.7	2561.8	2382	3483.6	3667.4	3600.9	3670.1	3750.8	3783.9	3757.7	3905
0	0	0	5.3497	5.0371	5.6133	12.951	20.026	24.092	29.601	25.112	31.196	34.328	63.768	72.626	95.349	132.1	169.97	217.51	242.96	278.55	328.7	374.68	464.16	557.8	569.09	671.3	763.13	828.01	929.19	1050	1055.2	1169.8	1220.3	1304.9	1408	1486	1529.4	1622.7	1737.7	1851.1	1928	2080.5	2127.7	2149.8	2202.4	2313.7	2298	2349.6	2381
0	0	0	0.23469	6.9752	1.1409	24.954	18.964	13.957	31.365	19.197	25.662	15.21	19.596	15.004	8.9791	7.0891	0	0	0	0	0	0	0	0	0	0	0	0	0	13.768	33.182	17.88	47.111	11.977	14.353	23.175	53.458	108.15	123.2	109.53	171.01	202.34	238.25	250.42	240.89	255.63	273.21	260.37	329.68
0	0	1.8327	6.0307	9.1126	3.2283	0	9.7125	9.4542	15.264	29.918	34.195	55.901	95.631	175.4	251.78	362.81	509.02	707	962.69	1030.2	1199	1326.4	1470	1644.5	1809	1992.6	2116.4	2311.6	2415.2	2512.9	2617.2	2821.1	2953	3084.2	3258.3	3354.8	3428.4	3581.9	3624.5	3713.1	3665.7	3699.4	3637.7	3698.1	3695.1	3768.4	3735.1	3860.6	3819.6
0	0	0	10.978	16.059	16.36	16.648	27.745	33.823	30.943	50.379	55.936	73.32	78.292	93.947	104.66	138.55	179.18	211.56	225.4	312.25	398.26	415.44	481.17	225.06	256.91	288.52	356.87	414.36	496.06	553.1	571.28	666.01	724.37	909.82	994.81	1069.7	1099.5	1167.3	1238.1	1205.9	1274	1376.4	1406.4	1493.3	1498.1	1495.5	1560.8	1585.8	1648.3
0	7.1027	0	1.6785	0	2.2038	1.8967	10.446	12.081	16.855	15.821	12.025	24.348	24.101	8.474	21.676	23.236	11.729	25.295	34.943	45.961	51.003	52.434	69.996	115.35	112.97	131.71	146.99	168.73	184.2	181.81	223.92	232.51	256.76	286.49	297.95	329.52	334.13	342.32	371.96	387.48	334.05	296.4	323.28	337.39	386.35	387.42	399.47	388.38	359.86
0	3.8362	0	8.7063	20.567	13.916	21.271	23.27	26.52	29.474	44.11	76.124	94.197	137.13	170.52	183.83	222.19	248.88	322.34	366.82	467.28	610.02	802.2	950.31	1171.1	1424.2	1715.4	1926.4	2219	2608.7	2835.3	3055.9	3125.9	3687.7	4045	4051.2	4637.6	4489	4617.6	4828	4970.7	5207.8	5262.5	5356	5469.8	5494.6	5593.6	5590.8	5651.1	5706
0	0	0	6.8183	8.6476	6.4879	12.379	7.2092	8.194	15.56	5.9436	14.602	18.365	22.978	41.711	69.816	96.126	155.87	243.15	327.98	470.53	550.2	748.09	888.53	1109	1361.6	1489.4	1748.8	2063.5	2208.2	2402.3	2623.6	2797.5	2928.1	3018.8	3224	3326.9	3378.6	3364.1	3529.8	3496.5	3569.4	3638.1	3562.5	3587.9	3598.5	3638.5	3622.6	3636.9	3615.7
0	0.029212	0	7.3366	2.8459	15.88	16.263	20.465	20.79	24.875	34.388	21.437	25.873	36.868	37.412	32.178	26.816	30.889	29.002	28.736	34.718	30.009	47.14	51.128	63.806	80.137	103.04	125.99	171.03	200.72	217.89	231.39	241.61	248.57	274.21	303.48	356.49	396.37	409.28	484.9	499.25	535.25	558.77	597.32	618.58	619.84	636.77	748.61	714.41	722.99
0	0	0	10.297	13.808	10.56	14.506	22.44	24.673	30.415	17.935	21.455	19.092	32.555	24.21	6.6603	2.0817	28.546	73.319	124.65	179.72	259.1	366.47	457.44	573.06	746.11	798.51	859.61	913.77	1087.9	1326	1452	1589.4	1853.7	1976.5	2248.4	2397.2	2647.9	2833.1	2875.8	3082.7	3222.3	3318.1	3514.1	3630.6	3825.6	3876.2	3867.4	3924.7	3948.8
0	0	0	5.1876	10.808	7.814	19.536	18.846	27.877	26.162	46.15	39.888	64.87	72.594	88.05	102.03	118.14	123.71	119.88	133.52	143.59	164.74	188.56	215.12	231.35	259.96	257.71	313.06	309.15	381.59	438.42	508.58	508.88	488.25	522.77	556.69	581.3	634.64	683.08	690.03	692.63	773.56	697.2	770.93	744.78	762.76	741.51	732.16	778.01	791.9
0	0	0	4.9712	14.246	30.7	23.429	30.224	16.43	19.106	23.229	21.669	28.909	39.377	46.098	43.226	49.27	58.475	49.95	40.04	34.167	30.291	21.41	27.781	34.389	58.353	77.235	115.76	153.39	211.25	281.63	341.88	451.25	524.66	661.38	751.66	828.32	964.53	1119	1264.9	1333.9	1437.8	1448.7	1607.2	1602.3	1693.6	1723.4	1670.7	1781.7	1807.4
0	0	0	4.3768	7.2451	18.895	11.269	16.765	4.1304	6.8417	11.277	8.9335	28.435	77.165	130.88	216.28	343.09	465.01	606.57	720.01	947.48	1110.2	1304.2	1453.6	1730.7	1837.6	2019.4	2251.1	2377.2	2558.5	2762.9	2840.8	2826.6	3119.1	3200.7	3366.5	3388	3458.6	3662.8	3876.1	3803.2	3927.9	4041.7	4059.5	4136.8	4161.2	4154.7	4207.8	4176.5	4250.8
0	0	0	0	13.817	27.052	25.907	41.475	41.108	44.608	42.099	44.869	51.655	55.711	43.758	57.338	53.199	67.251	69.85	64.33	63.61	81.293	98.275	110.65	140.42	181.13	207.07	242.6	275.67	302.51	323.72	375.16	431.7	418.56	468.26	500.74	518.65	552.63	563.12	589.32	639.59	632.92	650.02	654.07	660.44	717.64	740.3	744.75	751.98	746.58
0	0	3.7981	1.337	8.3471	10.113	5.4302	3.0905	0	2.2381	8.6476	2.2589	8.296	4.0285	14.068	18.86	35.299	43.762	70.26	97.992	166.97	246.8	325	375.55	451.26	518.95	602.98	671.33	838.22	906.23	1037.3	1222.9	1263.8	1326.4	1396.9	1560.5	1675.8	1792.4	1892.4	1956.1	2032.4	2139.9	1742.8	1825.5	1845.2	1860.8	1953.3	1941.4	2013.9	1953
0	0	1.3833	14.447	20.653	23.489	21.032	27.933	17.845	0	0.82809	0	0.7587	0	1.8734	0	0	22.816	22.548	48.573	72.744	102.13	139.49	168.47	194.97	271	325.18	401.67	518.94	595.02	734.8	837.9	1023.2	1243.1	1426.8	1848.6	1910.7	2079.8	2399.7	2361.6	2490.7	2609.9	2966.5	3109	3228.9	3217.5	3410.4	3460.6	3483.5	3486.4
0	2.371	0	0	6.8328	7.7012	21.949	15.635	27.094	25.033	18.096	35.491	42.845	50.451	69.181	84.363	100.68	136.18	163.9	206.11	260.96	318.38	343.81	350.96	397.23	465.62	518.49	585.86	735.65	829.67	807.79	924.13	998.3	1151.4	1260.9	1361.2	1507.7	1641.9	1773.5	1889.6	1910.5	1988.4	2037.6	2042.5	2073.8	2159.9	2286.8	2329.9	2710.6	2716.2
0	0	0	0	10.36	16.663	26.936	35.161	33.388	24.153	33.303	37.435	40.4	42.866	43.899	37.226	34.727	34.547	28.054	25.102	27.373	22.248	27.219	21.961	15.912	24.392	16.913	23.365	15.311	12.419	16.349	11.342	31.289	29.063	54.659	63.969	83.812	110.32	134.66	159.28	199.75	218.51	238.79	239.52	264.49	283	319.28	325.98	326.81	368.11
0	0	0	9.1448	9.4256	26.02	16.734	24.164	19.773	22.732	48.112	49.18	60.405	63.217	59.319	86.007	111.25	128.45	156.7	198.71	238.14	317.3	315.13	365.16	427.08	473.05	556.54	626.49	680.12	775.64	787.67	936.21	1056.2	1122	1094.8	1062.8	1042	1143.1	1239.5	1214.3	1203.5	1139.2	1203.4	1281.9	1251.3	1247.3	1224.4	1270	1253.5	1320.3
0	0	0	1.2109	11.066	21.242	12.238	19.352	18.142	23.048	27.691	22.47	25.868	21.26	28.571	30.339	30.806	30.993	28.314	33.2	53.331	63.211	62.588	82.026	101.05	119.08	150.29	170.83	220.38	270.04	272.09	227.94	324.08	372.23	294.44	316.51	310.22	371.09	303.46	330.95	318.78	369.03	387.56	326.69	418.1	360.84	331.86	389.23	323.22	347.11
0	0	0	6.278	12.6	26.923	19.024	21.519	17.802	19.424	22.915	13.611	25.3	16.555	20.787	18.1	24.144	20.392	19.228	21.463	18.407	15.995	7.0131	18.375	43.155	72.858	115.94	172.49	229.38	312.59	351.84	409.54	477.07	530.17	618.93	671.42	726.16	761.22	840.74	884.54	912.49	926.71	964.76	958.8	930.47	966.66	1024.4	1022	985.56	1027.4
0	0	0.80001	6.946	11.008	11.69	15.834	17.34	17.738	20.554	21.296	26.633	23.285	34.847	46.614	48.735	51.71	62.75	66.245	82.942	115.52	152.48	210.12	257.08	321.71	373.88	432.75	542.9	587.57	661.92	713.6	826.34	924.13	952.06	1052.8	1152.7	1257.8	1282.7	1351.3	1483.3	1487.2	1634	1645.2	1648.6	1718	1757.5	1874.2	1813.2	1790.2	1834.3
0	0	0	4.0935	6.4011	11.737	14.463	14.622	16.197	23.642	24.494	19.766	20.493	28.913	26.518	23.554	23.751	33.985	36.116	28.755	33.567	56.208	96.646	137.17	196.29	247.37	320.1	399.75	511.06	556.58	689.89	798.98	760.05	892.2	953.13	1143.5	1110.1	1282.1	1255.6	1386.1	1470.6	1526.3	1725	1729.2	1576	1831.1	1932.5	1808.4	1902	1866.8
0	0	0	3.9164	25.259	21.166	30.452	41.938	31.948	41.014	47.5	53.39	57.432	66.693	62.684	80.733	103.51	130.01	191.7	305.95	428.95	601.8	758.71	1011.5	1271.2	1615.1	1869.2	2243.8	2662.4	2967.3	3387.7	3790.4	4319.5	4584.3	4925.2	5316.8	5698.8	6003.3	6338.9	6569.9	6688.3	6836.2	6773	7026.1	7022.7	7171.7	7475.7	7282.9	7383.1	7328.6
0	1.7454	0	6.6896	2.0838	3.7027	19.928	18.973	16.822	20.676	25.347	15.635	32.307	50.849	38.226	38.998	43.311	49.936	60.459	61.703	60.254	72.26	94.956	125.11	159.98	208.59	268.04	341.23	448.49	544.9	633.86	780.89	870.5	994.76	1137.4	956.53	1117.9	1186.2	1285.3	1378.8	1434.4	1502.9	1586.5	1620.4	1684.5	1756.8	1770.5	1807.1	1751.8	1717.4
0	0	0	2.5802	6.958	17.793	18.789	23.328	21.574	22.311	18.559	19.869	29.515	25.267	25.098	23.88	16.65	22.16	23.225	31.865	66.91	110.59	177.04	242.4	317.97	436.78	551.3	613.23	730.08	763.76	919.29	1029.9	1133.2	1209.9	1305.2	1356.3	1450.7	1633.6	1687.1	1731.5	1724.9	1768.7	1833.2	1810.3	1873.7	1869.6	1885.5	1797.7	1953.6	1909.1
0	0	0	2.3392	21.271	7.6213	16.866	20.973	16.187	35.493	28.714	22.96	21.936	17.094	14.959	15.636	22.775	8.0537	25.241	22.687	13.197	23.214	38.302	47.946	59.339	43.913	56.356	57.682	65.343	74.72	81.802	94.468	73.081	51.12	20.272	7.9143	6.1003	29.746	61.896	77.621	56.118	95.15	135.26	146.31	174.32	147.82	136.63	175.54	162.71	201
0	0	9.6896	12.035	10.816	4.4791	16.95	16.369	24.487	13.007	27.287	26.85	30.65	22.591	25.562	20.168	32.41	34.61	40.037	38.072	28.96	32.316	36.307	21.876	23.866	23.786	45.269	81.236	126.87	175.55	233.61	303.66	386.41	456.52	529.84	654.52	745.3	816.59	939.12	1030.2	1107.9	1134.1	1226.9	1371.5	1454.6	1501.4	1565.4	1639.6	1739.8	1858
0	0	0.3531	2.4281	9.3261	11.885	3.8058	18.153	11.126	25.119	21.944	27.744	30.713	37.696	31.481	48.197	29.986	37.472	51.953	61.847	63.726	86.272	115.54	153.86	246.21	344.06	467.07	642.74	796.62	963.91	1113.3	1275.8	1465.7	1617.3	1813.2	1936.2	2126.6	2184.6	2349.5	2407.6	2534.2	2630.8	2768.3	2770.9	2829.3	2925.7	2961.5	3006.4	2998.6	2970.2
0	0	0	13.589	5.6276	27.326	28.728	31.159	28.553	38.968	46.293	60.374	75.539	112.2	126.62	134.89	173.79	195.14	234.73	247.76	284.98	323.82	352.57	396.08	467.46	516.62	587.41	662.44	714.54	785.7	908.88	913.72	984.91	1111.6	1175.8	1237.8	1238.7	1337.8	1413.4	1515.8	1587.9	1625.8	1593.6	1636.6	1664.7	1648.1	1619.5	1649.5	1615.3	1641.9
0	0	0	0	21.937	27.132	25.549	38.202	31.08	26.186	43.48	44.725	36.211	19.594	23.877	40.15	27.963	39.944	20.135	41.715	53.566	82.719	119.55	158.23	203.61	225.84	261.81	308.11	324.32	353.88	394.64	436.95	469.32	509.66	521.39	555.56	586.17	628.84	637.59	625.96	644.74	659.15	712.21	727	718.19	722.38	699.55	711.92	745.17	718.25
0	0	1.8104	1.0242	6.4951	12.686	13.369	20.37	19.797	35.819	22.395	29.402	33.367	26.3	41.169	35.043	43.944	52.988	58.565	68.684	90.356	131.2	195.78	271.59	348.53	456.63	555.75	655.78	820.99	940.37	1082.3	1252.9	1415	1590.5	1551.4	1502.2	1268.7	1311.3	1532.6	1482.6	1501.2	1865.5	1856.7	1948.5	1989.5	2000.3	1754.1	2014	2004.8	1978.6
0	0	0	5.7126	13.049	8.2025	14.356	14.118	23.275	22.294	27.467	17.904	18.785	22.842	14.834	20.971	29.401	30.399	20.217	30.093	22.683	29.601	19.561	28.153	33.217	47.789	38.231	56.596	86.349	106.4	134.88	163.03	220.8	288.4	360.85	420.6	469.57	555.02	603.21	631.05	666.4	765.45	806.38	829.99	870.35	859.29	880.87	952.85	966.15	1034.8
0	0	0	10.895	28.692	13.366	43.93	53.118	65.547	122.33	202.02	288.08	370.43	456.83	533.54	653.12	725.08	870.97	929.69	1018.9	1134.9	1298.2	1367.2	1357.1	1555.7	1558.6	1810.3	1939.6	1986.8	2210.1	2342.6	2497.5	2664.5	2905.9	3061.8	3110.3	3314.3	3548.2	3602.7	3834.4	3808.8	3987.5	4031.3	4138.8	4244.4	4170.4	4216.8	4273.7	4164.6	4408.7
0	0	0	7.3461	22.33	27.831	33.447	32.301	43.691	32.004	23.884	33.19	32.188	36.937	45.35	51.101	36.075	42.804	39.818	43.16	37.141	52.783	46.947	77.684	88.185	115.69	169.51	210.21	275.61	327.52	397.87	526.61	637.6	777.79	906.99	1032.9	1164.7	1230.5	1359.6	1431.8	1539.3	1578.9	1728.1	1762.9	1816.1	1862.6	1889.6	1938.8	2023.1	1952.2
0	0	0.64485	7.6496	9.4017	12.65	18.799	21.392	28.338	24.421	45.703	97.883	161.6	233.57	309.42	423.82	511.72	567.18	637.72	765.25	842.77	857.02	929.4	1000.7	1052.7	1093.6	1168.3	1279.7	1316.9	1434.7	1535.9	1620.3	1776.8	1822.2	1960.9	2083.1	2097.4	2214	2340.6	2405	2431.1	2456.2	2499.3	2534	2580.4	2576	2604.1	2535.9	2554.6	2560.9
0	0	0	13.034	6.2345	11.499	14.051	16.601	17.818	18.879	28.593	38.908	28.935	47.852	52.047	60.648	82.735	92.122	125.88	142.28	143.94	181.49	235.83	328.85	380.67	433.06	518.66	572.12	676.83	725.93	835.28	854.83	944.57	1022	1043.1	1174.7	1150.3	1248.5	1272.5	1249.1	1349.3	1383.2	1409.5	1401.2	1462.2	1467.1	1468.2	1498.7	1494.8	1459.7
0	0	0	0	5.3213	19.198	6.89	4.9629	1.9759	6.6914	2.7916	6.8845	17.465	30.519	54.522	103.42	151.44	259.08	345.6	471.26	633.52	744.16	906.68	1126.1	1268.1	1457.6	1614.8	1828.1	2029.9	2307.5	2512.4	2700.1	2898.8	3058.3	3226.4	3365	3454.5	3594.2	3776.9	3880.8	3899.3	3936.2	4017.5	4128.4	4323.5	4400.6	4511.8	4419	4338.4	4460.7
0	0	0	8.0472	6.0673	6.867	11.088	9.0766	10.144	18.149	0	7.588	16.7	15.431	14.261	10.708	8.1561	8.2174	23.473	14.021	14.145	15.26	8.8967	11.907	13.848	10.716	2.8181	0	12.834	22.478	37.659	58.656	69.578	86.903	116.58	141.13	157.08	173.65	213.7	234.88	235.18	266.17	282.32	307.45	317.65	354.19	350.81	381.93	393.71	385.55
0	0	1.0401	6.4661	9.4209	4.4378	11.175	10.812	15.235	16.906	20.342	22.186	31.327	23.587	17.685	21.942	25.764	31.379	52.321	32.65	35.96	47.356	52.305	67.013	80.873	76.894	69.156	85.944	102.94	113.38	122.81	170.44	171.36	185.11	197.77	221.45	246.04	261.88	319.77	359.51	370.01	404.81	420.58	466.19	488.74	518.28	528.04	513.1	549.46	558.7
0	0	0	10.76	9.1767	8.0314	19.298	20.997	25.441	28.591	28.372	28.458	34.899	38.018	46.437	42.113	31.511	42.387	41.32	46.086	51.416	44.429	46.131	53.916	70.582	79.547	80.221	86.724	97.588	121.98	159.32	174.92	218.16	263.65	291.29	360.53	407.23	434.8	495.31	522.4	557.21	611.25	668.66	677.92	701.48	708.41	714.56	711.01	742.28	713.39
0	0	0	10.887	10.132	19.44	15.306	10.867	22.89	26.791	31.336	36.1	35.417	33.813	28.828	35.168	35.9	35.331	40.168	41.714	40.423	44.729	50.401	80.133	76.208	79.791	85.056	92.718	105.12	138.17	167.4	204.17	180.55	239.51	310.36	349.15	467.09	574.01	702.55	881.5	821.21	1096.5	933.04	1252	1375	1432.3	1470.8	1537.2	1571.6	1593.2
0	0	1.9938	4.3936	13.498	15.194	20.273	26.684	33.081	35.019	56.495	66.974	127.47	203.07	297.03	418.28	566.6	921.33	1153.4	1274.8	1851.3	2161.1	2222.4	2894.1	3421	3723.7	4044	4271.9	4743.3	5079.8	5202	5713.4	5909.5	6298.4	6689	7071.8	7055.4	7562	7422.2	7873.9	8356.5	8682.9	8959.8	9066.1	9119.1	9313.3	9533.7	9168.5	9210.6	9734.8
0	0	0	4.3592	14.977	21.933	14.844	18.618	28	33.836	38.919	47.782	55.23	55.016	46.32	54	70.367	79.3	88.754	87.973	85.774	93.002	94.132	103.85	122.2	137.03	142.04	161.13	172.49	249.31	301.07	301.22	354.82	421.71	452.65	496.94	528.71	580.85	637.75	657.22	706.74	718.91	745.32	762.56	778.62	774.55	777.06	792.25	786.2	785.84
0	0	0	4.7408	18.52	10.253	17.137	29.933	30.711	33.062	35.619	37.118	43.43	50.247	48.761	47.261	51.46	61.676	70.5	73.027	90.169	108.19	135.26	152.96	186.45	260.44	338.21	424.05	522.01	612.34	707.07	849.7	955.97	1103.7	1149	1305.2	1410.6	1581.1	1571.6	1627.4	1727.5	1829.5	1915	1870	1957.3	1957.6	2020.4	2050.3	1978.7	1915.7
0	0	0	0	13.439	9.3192	15.344	20.194	10.061	13.2	9.2102	4.3832	7.3935	6.9382	0	4.0689	0	0	0	0	0	0	0	0	0	0	0	0	0	1.6764	0	6.1034	0	6.8358	20.257	29.896	35.319	90.213	104.13	178.95	171.56	204.53	204.91	242.58	339.1	453.73	439.96	417.18	423.68	471.42
0	0	0	5.214	6.8028	20.86	22.323	23.248	17.267	24.318	24.83	26.365	30.89	37.304	34.191	47.445	48.757	80.638	90.603	117.55	158.17	241.53	321.87	422.02	519.32	626.61	732.33	899.13	961.37	1108.7	1120.3	1245	1369.9	1440.5	1504.5	1565.5	1629.4	1739.1	1786.5	1884.8	1939.8	1983.6	1932.6	2012.7	2165	2217	2244.5	2228.2	2132.9	2225.3
0	0	0	10.325	25.702	30.655	47.169	47.625	44.042	52.519	59.217	43.831	55.857	55.173	52.697	59.316	59.415	73.048	66.306	57.279	75.072	73.667	91.65	87.16	101.32	120.13	127.59	141	148.33	157.48	172.78	201.66	224.86	239.36	273.53	301.54	329.13	347.04	369.55	401.09	457.05	477.76	524.34	518.37	454.54	428.92	422.11	420.87	452.17	447.21
0	0	0	9.5829	19.516	33.377	34.357	30.455	38.905	34.936	33.559	23.222	16.203	22.836	24.902	30.08	50.892	74.97	81.191	105.32	120.01	164.59	199.74	277.56	393.99	378.29	590.41	759.83	982.61	1210.2	1464.2	1766.7	2106.2	2467	2986.7	3025.2	3664.1	4011.3	3689.3	3985.1	4557.9	4185.7	4843.4	4718.1	5431.7	5383	5366.2	5286.8	5741.5	5799.7
0	0	0.50273	1.6837	7.6292	7.5738	11.373	8.0729	20.832	19.847	13.095	22.428	25.359	26.806	36.157	32.673	44.497	51.895	44.514	57.807	59.13	75.933	81.059	99.078	116.54	134.63	133.76	152.39	165.38	176.56	177.88	215.32	220.08	229.95	249.19	244.65	240.87	266.48	333.96	353.21	372.52	413.03	387.24	406.89	401.29	415.57	458.39	427.69	460.4	436.51
0	0	0	16.048	10.98	6.6908	8.5001	5.4124	8.3515	27.123	66.702	91.739	155.53	204.3	274.97	331.84	375.38	442.33	474.09	541.61	566.35	628.75	712.18	758.27	819.29	909.95	1009.4	1092.4	1136.3	1256.5	1341.7	1330.5	1476.4	1506.5	1632.8	1701	1703.4	1746.2	1727.4	1705	1698.3	1691.8	1664.4	1707.9	1710.7	1739.1	1735.7	1765.5	1725.9	1751.9
0	0	0	0	20.673	17.93	25.662	18.674	31.058	31.362	24.393	34.839	29.804	29.351	30.502	30.738	32.897	26.27	13.904	8.4734	1.3994	7.5928	0	0	0	0	11.462	4.6961	1.2295	28.413	62.804	58.221	61.512	80.282	61.039	61.713	87.108	120.62	159.53	183.89	191.86	223.14	207.7	247.19	267.64	309.37	363.66	340.39	406.72	409.61
0	0	0	10.572	11.303	5.1218	0	15.275	20.235	2.0402	0	10.13	7.983	0	4.0744	0	0	16.527	10.349	5.8529	0.24969	0.15064	3.227	3.4179	9.1015	5.9855	15.946	21.409	17.066	38.794	45.076	97.467	101.66	158.5	138.19	248.79	288.21	331.11	454.6	473.57	529.2	632.37	668.12	730.45	786.39	820.25	825.71	845.76	892.25	865.43
0	0	3.2533	7.2718	2.7313	7.8545	12.084	17.267	16.77	14.867	8.3056	12.06	8.0998	7.8865	24.186	28.603	34.867	38.68	40.984	47.154	56.532	85.63	121.5	135.87	159.41	183.95	241.2	302.89	387.25	408.86	452.4	625.76	702.7	787.72	941.8	995.57	1058.1	1238.8	1164.5	1416.3	1510.3	1424.2	1427.2	1416.4	1594.4	1577	1859.1	1901.6	1599.6	1587.5
0	0	0	11.391	11.689	6.6351	12.553	12.357	16.689	24.419	21.914	26.412	34.391	48.896	54.591	54.352	57.278	60.866	73.525	70.097	73.444	70.426	72.275	81.661	86.868	82.723	92.244	99.001	104.47	120.83	119.17	135.71	150.36	144.65	159.67	175.6	171.69	193.2	216	232.27	219.8	230.61	252.41	267.22	268.82	292.06	281.23	281.97	276.95	298.05
0	0	0	7.1891	12.436	10.86	13.689	17.767	31.225	38.673	18.648	29.377	23.134	24.617	30.563	20.094	24.144	25.085	46.391	97.069	160.01	250.21	376.39	518.18	673.78	842.11	985.23	1151.9	1333.9	1502.2	1633.7	1824.6	1933.9	2064.5	2239.5	2339.2	2413.5	2517.8	2621.1	2646.8	2762	2855.4	2900.9	2892.5	2936	3003.5	2984.6	2969.3	2997.5	2921.7
0	0	0.73055	3.9585	16.201	14.029	25.532	16.687	21.989	27.689	49.441	42.957	42.866	52.922	62.141	73.37	81.383	124.57	165.9	192.38	225.62	185.4	303.5	281.23	327.47	362.31	419.6	493.11	681.09	681.74	740.78	841.07	870.19	892.74	924.13	1009	990.46	1080.2	1011.3	1025.7	1090.2	1068.6	1045.3	1066.9	1076.2	1044.4	1070.9	1085.5	1151.9	1170.4
0	0	0	1.4765	10.544	12.682	12.842	21.106	26.902	26.407	25.896	22.903	15.953	25.281	19.529	23.362	28.936	33.017	17.436	25.334	7.0865	7.6798	10.284	8.716	32.002	48.753	86.015	130.93	198.2	278.6	342.73	465.62	585.11	734.55	868.96	1079.8	1255.9	1457.4	1515.6	1654.3	1756.6	1887.7	1971.3	2012.1	2121.6	2092.6	2203.3	2276.6	2291.5	2292
0	0	0	5.8423	8.82	16.935	12.508	14.43	18.705	25.035	12.447	32.571	29.051	30.499	27.056	29.46	30.969	36.44	25.573	36.875	33.418	34.015	33.584	55.752	61.714	87.231	80.962	92.762	119.09	145.72	176.05	207.29	241.82	289.76	318.02	355.08	387.3	431.07	491.37	533.75	546.78	586.11	597.92	644.38	661.42	689.16	702.22	718.08	721.8	699.56
0	0	7.8338	16.833	6.1076	0.95101	0	3.6615	1.8935	0	8.1805	5.3304	12.649	20.283	34.178	43.647	43.948	55.53	41.059	58.235	64.399	77.499	104.21	129.81	144.59	200.28	208.51	264.66	325.49	396.29	483.7	536.97	655.94	779.75	919.7	976.84	1073.5	1161.7	1273.9	1336.7	1343.6	1415.7	1437	1539	1544.3	1636.3	1656.4	1622.9	1622.7	1632.9
0	0	0	12.56	9.8667	10.237	12.335	3.1522	0	3.0708	15.395	13.222	24.778	26.058	37.39	43.266	29.51	40.202	54.884	63.467	88.766	100.89	97.855	106.89	116.44	121.96	158.98	168.29	204.87	212.29	239.62	296.8	345.35	397.8	488.28	508.82	567.88	642.13	701.27	757.68	714.36	768.6	760.61	822.14	871.6	910.92	937.17	909.71	885.85	904.16
0	0	0	11.788	15.065	17.63	27.968	36.012	41.75	32.462	52.299	45.135	54.478	60.72	71.233	105.27	156.77	214.85	270.16	315.4	494.61	637.4	767.89	863.51	1025.9	1206	1063.7	1501.2	1311.7	1652.9	1815.8	1677.7	1722.1	1784.5	1880.9	1938.5	1992.5	2022.7	2016.7	2055.6	2091.7	2095.8	2144.6	2097.8	2175.1	2244.2	2216.5	2246.1	2270.2	2199.3
0	0	20.538	9.6043	17.991	14.463	16.325	0	0	0	0	0	0	0	0	7.7564	73.715	169.51	282.13	455.81	681.95	879.11	1154.2	1422.9	1780.1	2122.3	2546.7	2975.9	3481.1	3741.8	4206.2	4594.9	5088.8	5545.5	6126.6	6551.6	6954.3	7198	7520.4	7884.6	8054.6	8198.7	8182.5	8380.5	8519.5	8626	8610	8783.4	8701	8296.5
0	0	0	8.9932	14.439	24.669	29.171	26.928	30.505	45.191	52.857	53.673	47.353	49.027	51.198	36.614	35.465	35.076	43.452	30.244	31.24	21.659	16.835	22.794	30.912	25.434	17.187	14.159	13.194	6.177	14.061	13.2	13.222	18.588	11.492	22.611	0	9.138	8.911	9.1142	21.586	4.4384	3.646	0	7.8249	300.56	170.64	160.88	205.59	167.61
0	0	0	3.2043	0	10.055	19.9	22.841	22.945	31.646	26.003	37.175	49.312	38.62	48.86	70.129	83.882	97.161	108.01	126.67	128.52	162.27	188.85	208.02	215.09	219.27	239.66	237.08	296.71	307.38	376.84	377.86	387.56	440.89	434.37	461.61	509.45	612.77	636.81	690.76	686.82	727.13	748.5	753.23	819.29	869.18	893.51	870.82	916.67	973.91
0	0	0	9.2414	12.098	22.424	35.253	41.402	37.896	45.205	43.431	46.866	45.435	50.728	54.364	51.546	61.619	65.658	86.524	121.78	157.49	209.53	273.87	348.99	444.81	579.83	714.32	937.97	1054.5	1347.8	1492.6	1712.7	1941.6	2197.3	2486.6	2758.4	2785.5	3128.8	3081.7	3170.1	3293.2	3788.2	3851.2	3853.4	3949.2	3784.5	3865.1	3734.1	3988.4	3742.8
0	0	0	12.487	16.838	16.316	16.038	14.302	21.327	11.867	31.757	22.199	26.59	22.862	31.914	47.952	48.066	46.896	43.229	53.358	76	92.092	133.4	147.65	189.38	202.01	255.38	301.99	356.22	411.02	449.84	515.38	582.71	661.51	728.37	716.56	793.42	853	877.86	917.11	971.36	986.25	998.83	1041.9	990.67	1005.3	992.56	1014.5	1009.7	1031.1
0	0	1.6458	11.612	12.479	3.9163	5.5413	8.3571	22.263	20.507	29.791	27.566	15.71	11.632	10.175	16.093	24.969	40.525	35.827	53.915	46.696	82.495	106.51	167.99	266.14	382.11	504.18	637.32	814.39	1004.5	1230.5	1479.1	1745.6	2032.8	2400	2806.6	3122	3500.2	3942.9	4162.6	4448	4790.4	4993.3	5190.5	5387.4	5435	5465.7	5912.7	6241.6	6089.4
0	0	0	0	12.32	21.241	24.634	27.015	19.382	37.097	35.513	42.797	33.115	37.696	52.006	53.157	88.323	115.87	169.01	222.41	266.94	358.47	449.67	569.66	682.51	781.68	914.75	1061.5	1156.9	1364.2	1432.1	1545.7	1615.5	1750.4	1803	1887.7	1993.7	2078.3	2261	2434.1	2409.4	2513.4	2573.9	2596.3	2608	2559.4	2525.7	2542.9	2541.3	2590.8
0	0	0	2.5582	3.0726	16.043	17.616	23.713	21.888	18.969	19.312	19.57	18.149	38.48	46.499	52.084	51.52	44.42	58.402	41.982	42.994	48.162	34.227	84.892	118.79	184.11	172.55	266.33	338.34	474.12	642.17	967.08	1208.2	1154.3	1584.4	1486.2	1543.8	1720.4	1853.7	2071.5	2120.3	2690.2	2270.6	2789.6	2850.5	2493.6	2516.9	2953.4	3037.3	3170.8
0	0	0	5.318	12.275	12.291	20.266	29.94	30.002	35.055	47.416	53.037	50.08	78.255	85.141	98.322	99.35	117.35	127.28	135.16	162.13	189.37	221.26	256.66	292.24	330.57	384.21	429.24	495.18	524.48	602.92	657.29	740.31	817.57	912.92	1002.6	1106.3	1207.2	1353.9	1471.3	1558.7	1652.2	1781.8	1871.8	1910.3	1989.7	2076.8	2105.3	2113.1	2176.6
0	0	0	5.5484	12.815	19.026	31.617	27.347	20.949	24.966	21.52	24.86	21.789	13.574	26.427	15.365	7.4076	4.6351	10.946	7.7905	11.702	6.0722	14.868	10.798	19.803	32.792	43.376	51.706	70.343	95.985	117.98	161.5	216.8	244.19	326.04	334.1	322.95	399.94	433.64	456.42	510.02	538.5	538.82	557.64	588.55	574.66	575.91	569.84	598.47	587.88
0	0	0	4.5223	25.768	31.202	67.565	84.462	104.24	115.67	123.98	137.58	140.28	162.82	192.88	239.69	279.3	342.95	368.93	426.04	446.49	503.88	534.25	589.48	645.02	696.51	737.28	792.59	867.26	956.89	1014.1	1089.3	1151.3	1256.4	1318.6	1400.8	1389.6	1521.3	1550.3	1571	1574.2	1633.8	1698.6	1763.8	1704.1	1700.9	1722	1765.8	1771	1764.2
0	0	0	5.0063	7.7124	9.6736	12.212	11.642	9.1404	26.988	49.708	44.388	77.979	97.416	130.65	170.03	217	279.46	349.18	413.22	475.98	529.03	631.52	720.12	814.06	872.86	948.13	1003	1112.1	1166.2	1269.6	1176.8	1264.5	1234.8	1343	1355.8	1389	1415.3	1409	1433.2	1482.9	1488.6	1509.6	1503.2	1529.1	1518.5	1450.3	1491.2	1498.9	1490.8
0	0	0	1.2245	11.196	24.017	31.823	46.327	46.292	42.078	42.845	43.953	46.73	51.851	47.521	53.965	55.726	45.525	59.605	63.327	64.706	71.968	77.812	82.961	109.9	124.89	139.09	151.23	163.97	179.47	207.98	265.94	359.19	465.45	602.51	754.55	853.66	1017	1185.5	1316.8	1456.8	1567.7	1657	1726.9	1802.9	1921.2	2014	2038.3	2074.4	2106.3
0	0	0	0	9.6107	12.947	23.088	15.757	0	14.723	16.69	18.064	26.165	23.306	20.029	19.47	18.449	30.416	30.649	42.667	62.555	80.516	118.88	143.03	157.29	198.15	228.6	262.66	285.08	325.85	351.94	380.74	428.42	464.53	488.39	495.24	539.44	585.72	599.74	643.84	667.57	657.91	716.23	671.12	709.52	727.06	747.28	740.67	777.09	783.15
0	0	0	12.16	13.161	10.08	20.695	26.158	21.889	17.096	21.985	29.744	30.065	16.48	18.897	16.676	15.526	0	6.5602	3.1589	0	18.324	24.026	11.832	21.241	25.712	41.663	39.371	29.553	75.059	43.864	45.697	21.38	65.933	84.466	111.23	94.221	65.852	75.597	83.779	86.986	107.07	63.513	22.973	35.826	42.58	61.135	45.386	50.88	55.505
0	0	2.5872	4.6914	3.8118	6.6565	15.644	33.948	12.171	11.501	24.349	13.144	8.5766	36.363	21.481	22.612	22.322	9.6204	11.218	5.2801	8.621	34.387	86.465	143.71	207.53	242.24	336.84	548.4	762.55	890.05	1073.5	1527.7	1851.7	2038	2384.2	2696.8	3082	3366.7	3562.7	3874	4000.9	4279.1	4425.1	4558.8	4680.1	4756.4	4991	4913.6	4835.6	4929.2
0	0	0	0	16.936	30.292	40.403	21.381	20.76	26.641	18.692	24.214	23.329	32.494	39.398	58.585	90.059	168.33	252.4	323.38	392.61	488.98	586.07	709.77	797.51	934.43	997.86	1119.4	1197.1	1256.2	1399.8	1458.7	1400.1	1469.9	1513.1	1595.9	1517.1	1606.6	1607.7	1699.2	1668.4	1694.9	1660.7	1761.5	1731.8	1755.2	1740.1	1750.5	1728.5	1737.1
0	0	0	9.0109	15.994	16.392	25.889	31.456	37.408	34.415	26.644	37.973	39.633	37.887	45.739	52.35	58.047	70.931	113.95	132.43	196	291.85	362.35	427.44	481.3	550.52	606.91	670.33	757.77	791.04	890.19	938.75	1028.9	1044.6	1108.9	1202.4	1320.8	1312.8	1362.9	1446.4	1438.9	1530	1547.4	1608.7	1604.5	1631.5	1717.5	1690.2	1600.8	1560.8
0	0	0	1.0041	8.8124	9.9755	13.657	18.762	17.968	10.107	12.97	33.341	50.432	46.582	46.573	52.085	69.439	81.775	85.307	76.503	69.416	84.078	101.48	106.75	123.41	151.05	140.6	179.49	180.54	191.02	178.05	155.96	176.9	168.99	201.89	205.75	213.39	220.79	230.22	242.43	245.95	241.58	255.61	258.44	254.1	263.43	283.09	295.22	306.44	307.35
0	0	8.4014	22.5	0	9.6099	13.945	19.413	32.765	32.942	30.406	36.316	47.716	76.87	110.42	138.96	197.22	271.37	384.95	523.44	684.02	880.59	1022.8	1189.7	1376	1533.1	1742.9	1825.9	2010.6	2135.8	2351.9	2548.9	2638.8	2874.6	2963.1	3202.3	3364	3566.9	3752.6	3758.3	3923.8	3876.7	4011.8	3984.7	4151.5	4142.3	4158.7	4203.8	4325.3	4300.4
0	1.8136	8.1735	5.7645	4.2588	1.7324	0	12.909	8.2157	6.3358	9.2182	24.856	51.862	101.16	142.62	236.19	326.23	439.68	526.34	650.83	736.47	878.8	975.54	1092	1114	1242.4	1384.8	1477.4	1562.8	1653.9	1780.3	1922	2026.9	2162	2263.8	2457.7	2549.9	2669	2786.3	3080.5	3018.4	3141.7	3173.1	3290.9	3491.6	3456.6	3286.8	3419.4	3231.3	3277.9
0	5.9338	0	2.5952	1.7246	0	11.95	5.5861	0.55258	4.4338	2.6378	15.667	11.239	26.051	25.922	41.202	44.838	57.542	70.319	88.899	132.31	156.63	228.91	315.74	420.88	551.72	726.13	842.74	1012.7	1144.9	1377.3	1564.9	1757.6	1923.5	2102.8	2276.3	2473.7	2464.5	2679.1	2702.7	2789.5	2939.7	2583.1	3003.6	3032.6	3037.9	3005.1	3037.5	3101.2	2986
0	0	0	5.9798	13.21	29.179	25.354	30.175	27.687	26.749	18.862	21.296	36.336	48.271	43.905	50.814	50.586	58.176	68.139	71.427	74.322	79.007	88.654	116.33	111.89	144.53	151.06	136.3	170.88	193.41	250.08	247.65	293.25	334.06	428.22	496.85	535.89	655.6	758.77	889.16	966.43	1043.1	1058.5	1151.8	1225.3	1215.6	1305.7	1303.9	1303.1	1379.5
0	0	0	0	17.034	16.972	25.192	34.443	38.899	53.773	45.136	36.626	40.993	39.575	50.829	44.957	46.03	59.476	56.62	59.642	59.107	63.795	73.065	105.73	106.5	133.6	130.53	139.81	174.55	192.58	66.666	63.936	70.607	86.595	89.382	96.382	104.42	117.12	148.38	202.02	247.14	315.48	315.92	362.84	399.59	441.98	499.72	522.56	533.29	520.91
0	0	0	0	17.292	18.907	32.971	38.603	41.02	43.057	57.234	60.889	65.746	74.158	83.155	152.62	157	165.38	177	150.55	167.13	176.19	183.51	189.94	180.31	197.51	196.24	220.9	207.4	226.79	238.27	268.03	309.89	335.5	369.02	414.96	449.07	500.35	521.87	564.63	589.57	617.48	656.45	664.52	676.86	692.98	716.61	700.09	741.09	747.33
0	0	0	1.1645	15.246	16.876	24.855	22.413	38.921	43.263	60.037	46.971	46.462	42.552	39.803	43.305	56.713	55.866	68.844	67.472	64.466	106.01	134.55	120.77	234.21	337.11	303.61	501.65	673.65	785.78	867.39	980.31	1067.3	1158.3	1338.6	1359.6	1451.7	1543.3	1679.9	1727.9	1792.5	1821.1	1867.2	1905.5	1939	1942.4	1973.6	1982.2	1978.7	2014.8
0	0	1.9419	0	12.133	9.3446	15.883	14.158	23.79	32.044	25.053	36.708	37.912	47.892	50.74	47.748	60.127	68.662	58.388	66.743	76.295	74.836	84.174	102.54	119.05	134.58	142.07	165.28	180.14	212.26	232.56	251.23	287.06	345.95	368.76	409.34	434.28	481.79	548.86	617.25	658.69	712.14	736.78	780.27	794.35	889.3	868.1	905.47	924.05	913.41
0	0	0	5.6545	7.6591	11.582	9.9176	12.729	15.757	10.254	5.9807	13.071	18.589	34.358	54.432	70.185	75.626	87.683	146.92	171.59	210.36	219.23	247.16	288.95	332.29	373.07	396.48	443.73	485.18	527.38	574.65	663.19	706.23	762.99	831.07	893.14	933.66	990.81	1040.6	1062.5	1066.9	1108.1	1126.3	1139.1	1159.8	1175.5	1198.8	1200.9	1242.3	1251.7
0	0	0	13.964	29.281	37.652	44.272	53.246	42.178	36.036	41.238	36.17	45.958	41.335	42.14	41.02	49.322	61.69	59.862	97.827	107.32	132.53	170.56	260.52	339.5	458.45	592.89	805.98	927.89	1203.1	1364.1	1551.9	1703.1	1902.7	2126.9	2289.3	2435.8	2624.3	2746.5	2911.6	2974.1	3167.7	3231.7	3352.6	3439.9	3588.7	3606.8	3654.7	3539.3	3667.9
0	0	0.47033	9.3419	6.1923	13.358	3.7254	14.208	2.7998	5.727	17.2	17.626	27.442	43.527	63.337	75.949	96.949	129.8	167.66	234.64	321.66	408.21	546.02	652.07	783.28	1074	1108.8	1509.8	1671	1871.3	2188.4	2316.6	2511.3	2837.2	2987.7	3207.1	3443.9	3613.9	3842.3	4054.8	4275.7	4444.9	4540	4639	4701	4741.3	4802.1	4859.7	4879.6	4942.6
0	0	0	0.88762	3.5196	19.791	31.387	38.183	43.352	45.484	50.178	52.729	55.049	63.548	64.272	73.526	70.912	67.678	68.872	68.281	82.435	87.873	107.89	108.11	135.96	177.99	214.18	262.08	281.71	334.99	368.41	443.17	498.68	562.1	633.52	693.8	762.14	873.99	900.28	997.65	1071.3	1126	1170.8	1180.2	1249.3	1265.8	1343.4	1343	1447.1	1459.5
0	0	0	7.9765	11.996	15.967	17.217	15.679	24.2	35.64	21.814	27.486	22.789	19.077	35.444	13.496	28.575	22.007	12.699	6.9688	12.7	19.496	55.491	77.795	105.28	140.11	149.87	164.03	225.19	258.2	305.96	382.67	444.56	532.38	630.02	723.38	832.84	899.92	1041.7	1164.1	1257.9	1400	1414.1	1545.3	1617.3	1691.9	1769.4	1859.2	1846.5	1884.8
0	0	0	6.4279	15.408	15.747	25.937	31.5	30.931	41.129	59.963	57.165	60.047	66.167	66.748	82.583	73.617	84.425	100.98	119.54	131.83	178.33	209.87	292.64	344.63	493.7	594.99	740.65	843.36	1007.6	1241.6	1331.3	1499.9	1583.4	1830.3	1994.7	2242.8	2399.7	2539.6	2562.6	2768.3	2809.6	2894.2	2860.6	2921.3	2913.6	2859.4	3032.2	3085.4	3264.1
0	0	0	6.9774	20.243	25.81	24.833	31.589	41.514	47.744	62.964	74.811	81.636	96.624	100.66	100.94	131.37	136.46	146.46	142.81	138.55	141.02	153.26	142.66	196.03	210.6	248.1	271.67	315.22	372.95	420.78	506.57	564.34	670.36	737.75	848.83	924.8	1038.7	1068.8	1219.3	1305.3	1310.7	1398.1	1452.6	1469.3	1534.7	1584.4	1620	1607.1	1607
0	0.44551	0	12.021	12.98	16.354	23.612	27.65	3.5098	15.382	25.456	27.01	3.7488	0	9.269	0	0	0	0	0	0	0	0	0	0	0	0	0	11.943	99.072	198.44	308.31	373.52	537.72	592.96	792.76	916.37	1116	1340.1	1522.9	1610.5	1826.7	1874.6	2038.3	2123.8	2149.4	2189.2	2267.3	2366.6	2481.1
0	0	0	18.174	13.225	8.9906	14.007	14.406	18.725	9.9058	17.172	20.912	26.607	23.207	29.229	38.365	42.548	44.786	61.759	85.843	107	162.89	146.1	200.72	230.12	280.4	280.2	321.39	364.37	371.24	356.46	387.34	436.09	507.67	573.63	636.1	723.62	783.93	850.57	867.7	889.33	940.89	919.4	970.69	992.26	1033.6	1063.5	1045.8	1039.2	994.02
0	0	2.2701	1.8373	8.2532	12.045	11.794	14.185	21.814	27.899	28.348	29.851	34.026	29.362	38.783	37.719	34.607	48.449	46.513	59.004	77.225	97.617	124.02	142.63	166.71	211.07	220.64	262.47	291.07	331.7	352.97	411.11	464.89	511.06	556.07	562.78	576.02	600.29	644.49	739.04	834.95	869.83	827.82	886.77	863.1	862	846.1	866.6	857.27	830.11
0	0	0.66741	6.8345	7.5914	21.96	9.7649	15.958	17.071	13.062	15.763	12.113	19.222	41.019	69.017	124.99	185.23	271.4	381.89	551.05	738.01	959.29	1210	1508	1775.7	2045.4	2337.9	2598.6	2808.2	3184.2	3332.8	3560.9	3777.4	4001.3	4208.5	4249.3	4322.4	4399.4	4598.3	4687	4646.9	4716.9	4864.1	4855.6	5117.5	5174.2	5050.4	5195.8	5108.7	5168.1
0	0	0	0	16.017	14.905	13.781	15.738	15.961	5.2485	9.5868	12.347	19.354	16.981	14.719	11.652	11.63	10.81	7.6232	0.4939	4.6824	0	11.516	9.5971	21.142	49.395	74.061	115.19	147.97	200.71	246.08	284.37	321.78	352.08	431.85	419.68	505.63	552.49	509.66	539.61	583.17	595.84	611.42	599.83	624.97	658.25	640.06	638.2	658.06	631.63
0	0	0	5.3805	9.1122	3.9647	18.027	18.298	16.11	7.3445	11.601	3.3032	5.3909	6.4993	8.1226	4.3587	10.278	37.149	67.242	118.95	205.24	314.59	403.86	525.54	621.39	757.09	830.89	944.52	994	1153.9	1247.9	1370.9	1438.4	1472.8	1624	1730.3	1758	1863.9	1943	2035.7	2141.3	2164	2309.7	2365.3	2284.9	2364.7	2438	2421.5	2477	2466.9
0	0	0	15.493	11.28	13.538	3.6781	10.242	1.4061	1.5643	14.029	8.9871	37.146	54.185	66.967	95.303	135.95	163.77	232.27	284.62	350.63	441.94	540.47	639.73	778.46	942.7	1094.8	1277.8	1460.1	1660.9	1796.3	2105.2	2337.2	2683.5	3020.9	3279.9	3652.6	3976.2	4126.8	4236.1	4466.5	4690	4804.6	5266.9	5353.7	5182.2	5347.3	5394	5542.6	5539.5
0	0	0	11.698	6.0192	13.652	22.529	9.1157	24.932	26.675	23.772	31.776	44.516	82.573	109.09	158.62	239.68	348.96	475.46	614.67	650.86	763.65	901.98	1020.8	1225.3	1244	1424.7	1518.1	1469.3	1626.4	1830.5	1875.3	1975.5	2161.4	2189.2	2371.3	2432.9	2562.1	2653.6	2632.4	2740.7	2836.1	2899.5	2871.2	2793.2	2941.8	2920.8	3020.5	2881	2868.1
0	0	0	4.4092	16.339	21.758	30.672	31.927	42.939	45.127	37.61	39.805	42.311	61.664	63.823	67.598	77.227	76.275	92.114	102.76	112.19	122.46	132.2	158.85	173	177.58	210.37	240.49	255.93	285.97	301.86	295.57	292.61	318.3	353.08	382.92	430.35	416.69	427.35	423.48	406.82	400.5	423.01	364.96	388.49	384.33	410.03	409.68	334.65	310.61
0	0	0	1.1988	11.501	12.696	25.807	24.48	29.91	32.166	29.959	32.918	24.551	24.949	20.753	20.979	34.281	40.965	32.902	55.903	67.189	120.24	184.35	258.24	397.14	466.56	594.98	761.62	859.5	1042.8	1118.2	1270.8	1410.2	1576	1663.3	1848.6	1841.4	2044.4	2049.7	2099.5	2172.2	2226.8	2308.5	2307.4	2438.7	2302.6	2322.2	2426.9	2478.3	2524.9
0	0	0	7.3689	9.8696	6.1266	8.0243	7.072	0.22534	7.4239	9.5599	14.546	6.58	20.85	30.84	48.887	53.806	83.247	93.262	104.76	118.34	142.88	162.89	181.35	214.85	209.18	241.33	252.97	290.54	286.2	343.68	351.48	325.75	368.58	389.2	394.19	393.17	437.96	492.88	555.9	560.09	555.16	527.3	517.98	545	578.91	512.49	508.57	568.09	482.44
0	0	0	9.2707	20.159	42.23	21.231	17.681	25.972	20.09	17.754	19.495	24.924	22.768	15.606	5.7615	0	3.9968	11.2	40.879	70.601	108.56	164.54	194.3	296.18	385.33	506.96	597.45	697.73	855.83	922.96	995.55	1101.6	1212.5	1259.5	1383.2	1414.1	1518.3	1547.9	1522.8	1651.4	1598.1	1613.5	1713.6	1677.8	1652.1	1631.6	1622.1	1615.7	1649.1
0	0	0	4.2378	14.896	14.649	39.259	28.401	35.323	38.991	43.555	52.139	60.125	68.351	87.874	91.935	124.03	125.16	136.86	167.19	219.04	248.66	347.01	402.23	489.8	582.1	716.92	849.11	985.83	1113.5	1272.8	1445.3	1594.9	1806.6	2044.5	2195.2	2294.7	2453.1	2533.6	2617.9	2717.4	2845.3	2771.4	2793.9	2824.5	2818.1	2868.5	2855	2908.2	2952.7
0	0	0	4.9789	10.382	18.998	11.839	16.248	8.2192	9.6144	9.949	16.01	27.769	55.871	68.537	128.14	218.49	334.46	487.74	621.07	793	949.78	1111.1	1576.4	1493.5	1670.5	1796.2	2028	2176.7	2525.5	2644.9	2879	3050.4	3219.9	3417.6	3516.4	3672.9	3866.8	4000.3	4112.1	4162.6	4223.4	4250.8	4315.2	4469.6	4590.9	4464.4	4551.1	4490.5	4622.3
0	0	0	23.339	33.111	44.137	47.176	60.518	46.546	34.961	44.562	45.094	2.9025	20.539	32.368	95.101	60.664	39.346	39.219	43.364	14.698	18.708	53.276	70.628	48.982	52.979	49.431	75.121	82.646	132.53	194.94	282.8	396.91	533.1	655.92	822.97	868.26	929.44	1005.1	1091.7	1201.4	1151.2	1236.9	1314.3	1430	1468.9	1466.3	1476.7	1541.3	1569.9
0	0	0	9.2725	12.379	13.271	19.894	17.435	19.035	13.606	11.124	18.832	19.473	23.017	30.521	25.316	26.912	27.163	48.115	76.084	142.49	213.91	304.15	405.45	551.08	670.35	779.85	907.29	1046.5	1186.1	1290.9	1371.2	1574.4	1712.4	1833.1	1981.9	2124.6	2268.4	2388.1	2482.1	2563.8	2650	2725.8	2845.1	2896.3	2864.3	2912.5	2926.1	2987.9	2900.4
0	0	0	1.8308	3.2658	6.5023	16.979	21.804	9.8711	6.462	17.53	8.5335	10.766	29.676	61.562	98.804	81.042	122.9	180.07	149.16	205.46	250.38	251.19	330.13	424.72	539.74	540	657.62	698.88	708.92	798.06	854.51	920.4	960.42	1093.8	1171.5	1248.8	1277.9	1368	1466.8	1547.6	1561.1	1621.3	1655.4	1664.1	1519.7	1548.1	1699.3	1774.6	1756.8
0	0	0	3.6269	15.883	21.046	25.858	20.554	21.194	17.059	24.577	27.018	24.912	27.773	27.371	29.113	21.547	23.686	22.013	12.58	15.983	13.729	23.045	40.524	58.05	101.58	148.1	185.76	219.64	259.57	320.97	367.78	438	484.75	549.11	590.2	673.16	708.19	771.91	805.77	880.4	899.16	934.17	943.36	980.04	1016.9	1047.5	1092.3	1142.1	1120
0	1.2934	3.1866	5.5451	6.615	5.286	5.3549	11.153	3.5336	15.818	14.558	18.392	30.766	40.778	37.05	54.622	13.146	11.465	24.389	22.451	16.596	24.545	19.529	33.146	47.558	47.899	85.403	111.84	192.9	262.5	313.59	431.58	550.72	696.39	793.37	914.41	983.74	1086.9	1150.7	1292	1315.1	1381.4	1402.8	1472	1539.2	1673.2	1632.5	1547.3	1628.8	1497.1
0	0	0	18.499	11.05	14.8	3.9423	10.914	4.0836	0	3.2979	1.456	9.5137	4.6901	5.9425	0.40036	4.4045	4.4892	5.8898	27.898	49.186	67.934	86.193	102.54	116.91	154.74	161.38	175.07	227.02	271.63	332.39	416.6	466.84	511.05	578.92	645.32	697.19	767.1	813.05	827.75	821	831.49	830.21	858.5	861.77	864.67	903.1	849.05	898.81	932.57
0	0	0	11.575	11.348	22.707	21.892	19.136	27.849	28.821	26.183	25.82	31.4	36.948	43.388	44.049	29.454	41.44	44.387	63.12	70.841	71.862	77.384	96.943	104.5	116.5	138.35	166.13	187.96	202.73	198.29	260.51	305.1	334.36	387.46	432.5	491.58	524.62	591.71	630.06	644.75	673.65	732.31	612.12	656.49	644.07	668.42	675.52	686.89	703.63
0	0	0	2.3036	12.179	28.43	36.646	38.82	37.423	43.456	39.758	57.193	55.286	74.279	74.865	78.898	82.865	97.663	88.14	97.173	116.8	112.41	120.46	135.51	131.45	144.47	152.58	160.57	191.18	203.1	249.68	269.69	293.84	285.03	288.2	352.47	422.55	450.64	531.24	578.3	640.01	698.84	765.9	820.34	885.81	973.28	941.87	1000.3	1007.2	1047.9
0	0.17256	0	5.8735	4.9241	0	17.314	11.391	3.501	4.0147	3.9432	6.1379	0	1.3599	0	0	0	0	0	0	0	0	0	21.7	69.207	115.52	183.05	292.05	462.14	620	816	904.48	1121.7	1393.2	1563.4	1778.7	2033.8	2090.3	2323.1	2513.5	2716.8	2750.6	2926.3	2983.4	3006.5	3208.7	3317.1	3408.2	3484	3500.1
0	0	0	10.544	16.499	20.058	17.777	20.941	26.683	29.663	39.406	58.759	44.752	49.243	51.773	50.938	65.578	80.125	86.16	93.077	102	113.77	123.35	150.41	145.52	90.212	84.874	72.827	77.508	87.423	87.718	117.42	122.68	133.25	132.99	149.01	140.2	159.68	182.41	179.12	191.47	174.47	172.39	178.27	165.77	164.26	185.84	178.59	186.3	173.79
0	0	1.6878	0.92228	3.7256	1.9203	14.904	11.106	3.0041	14.614	10.759	15.903	12.119	11.493	15.434	6.2182	13.884	9.767	20.139	19.404	15.384	31.417	27.656	39.787	49.982	48.104	56.905	50.946	62.34	77.521	91.46	120.36	95.535	119.01	60.422	83.077	72.8	157.23	160.91	246.08	273.69	313.85	370.89	388.85	434.18	305.54	324.49	337.98	355.82	393.79
0	0	6.2489	19.37	16.814	24.217	30.78	42.144	31.652	16.69	19.811	21.321	21.793	30.903	21.836	26.724	26.845	28.202	46.137	55.049	66.48	87.56	85.209	107.07	122.23	149.41	204.32	271.17	363.66	480.93	587.31	722.63	898.11	1103.8	1275.6	1483	1793.1	1930.9	2158	2396.2	2530.3	2631.9	2780.6	2738	3010	3068.8	3209	3176.9	3157.8	3118.6
0	0	0	12.436	21.648	20.959	22.723	26.788	23.248	37.946	33.53	44.683	45.246	38.154	37.414	44.546	47.566	48.186	57.71	59.142	68.99	77.887	88.044	108.1	150.14	168.92	217.62	270.84	324.61	376.49	434.46	500.13	504.75	558.96	601.99	650.98	673.37	664.76	676.71	699.26	678.54	740.6	707.98	890.99	885.77	876.57	866.96	879.23	858.26	884.24
0	0	0	4.0976	12.655	30.633	35.026	38.719	42.416	54.173	57.042	59.715	53.9	59.318	52.532	55.898	60.832	60.135	62.605	54.161	59.626	48.73	72.124	65.626	128.79	143.79	169.12	212.92	255.18	303.48	376.5	427.39	487.11	527.14	566.56	623.33	693.98	725.32	796.37	829.06	908.05	919.11	963.59	983.2	1023.3	1029.8	1057.6	1075.2	1109.3	1093.4
0	0	0	8.7506	10.572	6.9809	7.7174	12.129	7.5155	5.8336	12.693	3.9048	18.905	21.141	47.626	76.564	116.35	149.8	193.01	261.41	358.18	458.99	548.34	676.64	799.77	904.04	1055.7	1179.3	1359.5	1469.3	1578.7	1696.3	1877.3	2045.5	2184.1	2314.2	2391.6	2476.1	2606	2651	2699.9	2834.2	2850	2878.4	2852.4	2943.7	2997.4	2966.7	2956.1	2999.8
0	0	3.6657	9.3525	7.4535	8.2069	15.873	1.8214	13.759	5.0388	3.6621	0	1.2347	37.947	73.109	132.56	191.36	245.51	335.47	409.03	484.51	647.7	663.16	709.12	797.13	834.42	918.81	1009.1	1059.1	1234.3	1230.8	1368.6	1481.3	1575.9	1745.1	1859.9	2024.8	2136.2	2190.5	2381.2	2375.1	2483.3	2606.1	2628.6	2688.4	2769.7	2874.1	2914.2	2951.6	3000
0	0	0	5.6321	13.34	27.985	17.658	29.392	32.056	24.404	28.803	16.554	19.3	15.691	28.222	58.355	104.74	170.21	258.2	370.12	437.24	610.07	689.06	826.63	910.88	1027.9	1147.2	1203.5	1302.5	1423.1	1491.2	1521.6	1623.7	1722.8	1747.7	1783.7	1817.5	1853	1880.1	1902.6	1927.7	1943.2	1950.6	1917.5	1904.4	1966.2	2013	2022.5	2005.5	2012.5
0	0	0	0	10.296	3.9845	0	4.1984	0	5.9704	3.4551	0	0	0	0	0	0	8.597	30.289	83.742	155.85	280.23	394.47	549.43	690.19	861.33	1050	1157.3	1424.6	1640.7	1831.9	2080.9	2176.9	2483	2515	2784.6	2830.9	2977	3294.1	3628.2	3727.9	3950.8	3950.3	4037.6	3985.2	4025.2	4192.8	4338.6	4343.5	4379.1
0	0	0	10.72	16.414	2.1311	16.722	17.905	15.096	18.768	18.869	17.001	21.64	8.8677	22.577	14.061	4.7923	0.28754	0	3.0856	23.013	44.97	135.48	194.67	306.15	363.67	479.09	606.32	715.31	886.82	1007.5	1143.9	1288.8	1538.8	1699.6	1898.6	2046.8	2140.3	2264.4	2339.3	2458.9	2614.3	2584.1	2570.7	2697.4	2698.7	2749.2	2658.6	2725.4	2734.9
0	0	0	3.4056	11.421	24.865	20.413	26.692	18.267	36.581	64.655	111.61	186.11	317.14	462.26	688.61	939.99	1247.2	1564.8	1862.7	2169.5	2525.2	2844.4	3123.8	3423.6	3767.8	4054.3	4504.1	4848.2	4913.2	5378.3	5474.8	5801	6100.2	6488.9	6640.6	6740.5	7136.9	7493.2	7589.3	7674.1	7932.9	8194.9	8266.6	8360.4	8421.9	8436.5	8598.1	8612.5	8753.5
0	0	0	4.9137	6.5453	14.421	11.947	27.85	25.058	37.918	47.377	53.21	41.701	50.584	45.531	49.189	39.573	61.46	42.592	36.722	34.124	50.705	42.433	43.285	56.629	42.571	44.316	32.018	39.314	49.685	54.022	62.219	77.453	67.362	70.21	85.31	102.96	128.53	162.91	164.54	185.67	202.53	213.1	234.14	251.92	277.45	274.34	300.44	292.18	301.57
0	0	0	0.86872	12.112	20.977	12.239	29.608	19.995	29.326	47.388	51.401	63.352	77.982	82.777	99.861	93.388	114.34	121.6	134.25	160.19	186.13	216.62	268.59	313.64	368.48	403.88	504.79	535.64	661.72	641.92	707.77	773.72	843.99	885.24	917.23	961.36	1009.5	1018.6	1106.5	1101	1089.2	1071	1126.4	1253.6	1282.4	1269.3	1257	1214.8	1249.8
0	0	0	10.671	6.3577	16.32	11.193	16.455	17.538	25.752	15.13	19.102	28.965	22.699	24.716	32.699	26.697	23.947	23.554	28.061	15.411	15.51	10.267	10.54	0	0	16.63	25.65	47.26	84.033	104.1	116.12	164.69	209.54	273.99	320.38	333.1	394.21	393.39	442.48	517.79	531.71	517.29	532.06	575.37	656.75	668.52	700.35	660.99	713.97
0	0	0	7.5316	8.581	12.334	19.426	16.551	13.962	23.769	21.817	24.951	28.532	36.648	38.554	31.761	33.258	30.054	33.375	34.355	52.608	89.642	153.12	227.39	346.16	503.06	682.78	883.38	1057.7	1323.6	1653.8	1963.8	2221.3	2531.6	2868.6	3182.5	3460.7	3762.1	3846.7	4197.1	4535.1	4589	4849	4976.5	5125.3	5108.2	5291.2	5419.7	5561.7	5357.3
0	0	0	3.8174	9.9743	17.071	21.294	11.479	16.005	14.957	34.088	26.143	22.464	17.293	30.779	23.036	28.2	49.452	82.624	104.58	151.35	186.89	222.09	272.91	347.29	407.08	469.2	537.85	647.71	739.9	847.91	947.94	1138.2	1222.1	1461.8	1674.9	1783.8	1895.6	2021.8	2292.1	2343.3	2501	2580.1	2646.3	2761.4	2811.1	2733	2765	2890.9	2967.5
0	0	0	4.3059	28.587	25.189	31.751	41.315	44.441	46.29	50.972	57.086	54.733	53.633	61.844	58.438	78.077	77.968	102.62	102.9	118.42	135.6	175.15	210.28	237.02	284.81	361.39	401.87	494.85	577.79	679.57	801.21	863.75	1009.9	1042.6	1150.1	1211	1331.6	1460.6	1584	1612.7	1739.4	1805.3	1872.7	1980.9	1930.1	1944.6	2019	2122.9	2196.8
0	0	0	0	7.8752	3.5378	18.929	20.858	13.783	22.697	35.584	34.084	21.882	13.459	24.022	11.561	17.127	6.6114	23.958	25.377	33.668	56.112	79.696	105.58	130.24	165.68	241.9	261.48	335.6	512.22	526.04	689.06	789.7	866.5	981.3	1008	1052.4	1208.1	1338.4	1519.9	1589.2	1696.6	1811.6	1860.2	1914.5	1869.4	1949	1998.9	2081.2	2132
0	0	0	12.713	13.403	28.116	34.972	38.326	48.529	56.85	65.111	80.582	85.73	96.212	99.78	102.28	133.53	159	224.05	261.25	328.62	386.78	522.51	561.14	652.74	774.68	841.18	1000	1109.7	1213	1388.2	1540.8	1649.2	1733	1920	1940.8	2126.9	2231.2	2283.4	2432.7	2630.6	2563.8	2552.9	2522.9	2476	2496.3	2631.9	2652.8	2664.8	2789.9
0	0	0	0	16.717	13.034	27.835	19.417	26.833	35.86	41.558	53.019	50.106	55.503	83.996	86.072	111.11	107.22	147.71	151.18	164.16	214.2	276.21	343.84	346.79	409.81	494.87	532.78	634.43	711.73	793.07	869.56	702.83	736.35	723.83	779.55	811.49	890.34	954.92	1024.1	978.86	1020.3	1075.9	1087.8	1143.5	1138.6	1161.7	1204.7	1235.9	1313.4
0	0	0	0	13.571	4.3843	15.621	15.388	9.7148	11.93	14.534	0	0	0	0	5.8323	8.4998	13.461	16.691	41.451	78.398	42.289	35.989	66.263	75.091	98.31	117.84	116.3	126.68	141.93	195.15	188.01	208.07	203.53	273.64	352.95	405.84	434.26	497.91	625.84	675.47	605.4	654.51	660.98	688.67	721.02	731.62	784.84	853.49	866.26
0	0	0	9.1507	17.326	14.552	33.124	16.12	6.752	32.317	32.05	33.799	21.24	19.795	26.483	29.427	22.028	29.844	38.388	50.45	60.502	85.816	117.99	156.9	193.91	212.47	287.46	325.91	400.81	447.13	521.98	557.3	562.7	621.56	663.12	693.19	728.26	761.19	790.51	869.73	846.28	831.37	800.03	825.69	831.41	814.85	832.07	803.65	767.68	734.73
0	0.31161	0	4.5704	8.067	8.7344	6.5438	3.3794	17.993	23.861	27.311	31.129	31.591	29.037	31.407	31.881	54.159	68.574	91.534	109.36	141.72	167.86	201.73	238.72	270.35	297.56	318.6	335.83	368.3	397.62	450.82	513.65	577.84	641.44	668.57	747.29	792.81	845.83	943.05	959.96	1040.2	1061.7	1086.5	1130.5	1145.3	1161.7	1197.7	1239.6	1261.8	1242.1
0	0	0	8.0309	20.545	20.342	25.329	28.434	18.17	32.906	22.268	13.776	18.496	18.901	24.819	33.218	30.218	34.701	33.819	31.497	50.369	110.09	152.77	203.88	240.95	321.11	431.12	527.56	437.41	568.11	562.65	649.97	787.02	891.5	978.93	1008.5	1075.8	1159.1	1190.8	1282.1	1225.5	1316.8	1325.1	1336.6	1379.3	1399.5	1479.6	1426.7	1379.2	1366.1
0	0	0	6.1109	8.1192	17.987	14.698	12.799	9.9499	12.651	25.137	18.413	12.624	14.437	13.092	10.29	25.147	22.228	32.811	22.918	35.182	55.586	65.356	77.761	126.7	135.1	184.66	222.03	249.54	292.12	322.04	366.06	412.93	447.89	500.7	526.58	589.38	623.6	667.19	730.52	742.81	763.28	791.51	797.46	808.64	803.47	804.73	829.53	815.79	855
0	0	8.3512	2.766	3.9526	0	12.328	24.414	27.902	33.457	41.37	35.669	40.392	50.765	52.292	58.606	77.182	85.678	71.871	81.22	89.113	92.456	87.115	111.96	131.59	133.93	155.91	172.3	193.13	226.24	221.29	232.72	258.23	290.93	326.92	363.86	363.21	430.73	457.34	476.92	481.81	471.65	507.99	510.7	490.14	471.48	450.31	498.22	552.38	601.46
0	0	0	4.6668	8.9324	19.949	24.352	23.942	38.042	42.37	49.859	55.252	52.349	55.289	63.315	87.926	149.49	193.4	271.54	362.74	507.09	673.56	847.95	943.72	1317.4	1598.1	1849.8	2128.8	2400	2764.4	2985.2	3202.4	3682.1	3880.2	4190.8	4393.2	4607.8	4860.8	4848.8	5174.2	5226.4	5268.2	5321.3	5325.4	5395.3	5418	5508.2	5448.9	5502.1	5558.5
0	0	0	11.045	9.7382	28.489	40.825	37.347	34.386	45.662	36.327	35.837	37.557	34.157	34.922	35.527	39.615	60.578	103.99	135.87	185.45	273.75	335.49	406.9	479.35	547.66	638.33	739.63	837.83	957.45	1116.4	1217.2	1323.4	1501.8	1574.9	1835.3	2008.8	2076.8	2272.7	2240.1	2282.3	2076.8	2515.8	2424.2	2587.5	2774.7	2840.1	2816.7	2865.4	2876.5
0	0	0	8.4919	5.7265	22.217	15.33	23.015	10.763	9.24	26.36	18.084	16.477	13.569	17.999	12.305	18.648	19.616	22.754	25.881	37.046	42.48	52.67	59.227	64.572	78.45	101.54	118.75	151.52	188.29	236.6	264.85	318.08	394.35	488.68	526.32	602.72	668.17	736.71	818.94	880.82	900.73	927.05	953.32	909.98	968.21	942.77	1006.2	991.55	1061.6
0	0	0	29.126	16.052	15.777	21.599	35.349	29.218	28.496	44.532	47.071	46.232	57.288	62.902	79.348	85.152	89.639	97.307	106.86	121.76	147.77	184.17	291.88	280.15	278.59	352.17	519.38	535.03	582.7	686.34	736.64	822.22	912.91	1014.9	1107.8	1176.5	1247.9	1285.1	1356.5	1392.6	1409.9	1412.7	1511.6	1578.1	1635.9	1651.5	1695.3	1644.1	1571.4
0	0	0	7.6862	6.7812	19.238	16.452	18.046	29.131	31.021	40.596	45.153	34.17	39.346	32.513	32.827	43.695	40.824	51.864	51.036	54.583	48.799	59.664	88.079	91.732	147.22	156.44	169.24	193.37	220.06	249.16	258.88	315.06	346.25	350.61	405.29	413.23	460.51	486.7	523.15	551.81	579.81	593.84	589.54	644.49	668.78	710.77	713.57	677.61	641.91
0	0	0	0	29.716	20.188	39.113	31.559	30.788	29.097	24.623	37.597	31.194	33.782	47.143	52.345	77.62	103.88	157.71	234.92	340.8	463.66	625.2	792.4	999.58	1257.1	1527.7	1822.2	2070.9	2352.1	2686.3	3033.5	3264.6	3600.3	3868	4125.7	4361.3	4438.7	4638.5	4778.6	4889.8	5125.5	5089.4	5046.8	5307	5217.6	5455.6	5267	5523.4	5352.3
0	0	0	0.86935	10.807	4.1479	22.275	24.305	20.278	33.889	39.923	53.804	60.561	71.531	92.173	108.8	105.97	133.46	159.26	179.55	216.06	235.86	293.22	346.7	424.02	563.88	557.28	731.63	838.38	973.27	911.9	1029.5	1196.2	1516.6	1505.1	1689.8	1844.8	2279	2137.5	2611.4	2341.5	2898.2	2887.3	3019	3093.2	3129.9	3129.8	3148.7	3211.1	3267.8
0	0	2.4327	11.119	9.8616	10.122	10.767	11.546	14.221	27.907	17.765	24.427	25.512	22.018	25.74	20.337	21.385	29.74	23.005	24.06	27.681	35.478	53.431	80.238	93.433	117.62	132.2	153.89	170.2	208.69	226.24	248.55	276.63	335.4	347.5	344.29	362.79	394.32	443.03	476.79	520.28	543.06	541.76	581.87	595.31	628.23	623.52	625.81	627.4	627.33
0	0	1.2799	14.963	21.641	12.878	8.2991	26.625	31.838	20.063	23.257	31.613	45.881	70.926	93.68	103.73	137.2	179.66	245.34	299.23	378.19	477	548.38	659.16	791.51	922.4	1155.7	918.44	1057.3	1191.8	1427.5	1736.1	1975.4	2189	2388.4	2634.8	2847	2984.6	3173.6	3359.8	3501.8	3467.3	3648.1	3834.5	3893.4	3984	4160.2	4139.4	4195.7	4088.5
0	0	0.051965	5.9665	13.121	4.8595	8.3087	16.808	6.1787	11.391	17.809	18.761	17.538	5.0058	7.7365	0	1.5718	1.4509	4.2509	1.8298	0	7.3486	0.69322	4.4163	13.656	32.751	51.967	45.209	55.857	84.796	165.36	219.48	232.76	257.53	256.11	273.63	276.15	346.83	391.67	477.4	474.7	555.24	642.64	633.58	683.46	663.31	686.22	747.03	755.99	812.3
0	0	0	4.4694	12.923	30.347	45.838	41.242	48.426	53.278	59.428	56.026	56.217	56.601	59.176	50.057	52.171	64.57	71.786	71.603	61.395	66.391	64.213	48.257	57.144	47.982	48.639	60.767	66.886	73.933	80.869	78.372	105.75	123.8	146.99	202.63	256.02	367.94	446.21	528.06	565.4	663.55	722.98	829.48	929.27	1007.1	1100.8	1174.2	1241.5	1320.2
0	0	16.987	0	11.793	5.7356	1.8624	4.005	0	0	2.4035	0	6.1546	3.8703	8.553	4.7856	8.2187	5.1657	0.83053	6.0983	0	5.3485	8.5773	12.65	11.645	29.962	31.615	62.537	72.697	107.73	133.45	153.63	178.48	240.69	293.13	334.19	374.92	437.6	489.55	483.11	483.86	500.96	511.9	517.89	577.43	573.53	614.43	584.74	554.19	571.22
0	0	0	2.8995	8.3812	24.875	22.887	20.492	20.607	12.949	19.031	17.908	28.303	32.06	32.125	34.937	32.328	35.995	41.655	47.248	50.518	40.516	55.911	69.492	69.312	82.726	70.644	94.317	103.19	132.08	171.86	141.93	178.03	194.46	256.69	260.16	244.8	288.66	328.16	405	388.4	411.87	415.09	439.96	436.87	481.54	464.15	444.02	423.69	484.14
0	0	0	21.427	5.9067	25.197	12.72	9.2824	17.889	32.662	68.786	89.453	97.303	99.389	100.9	94.284	117.57	125.83	136.34	133.61	161.35	170.98	212.91	253.67	360.95	307.4	388.34	491.23	582.12	770.32	910.5	1089.8	1250.5	1461.4	1622.2	1785	1991	2104	2269.4	2449.5	2670.9	2731.9	2798.8	3043.7	3063	3370.4	3312.6	3397.3	3492.4	3553.5
0	0	0	8.0023	21.594	20.499	15.072	12.944	11.169	0	14.376	4.4227	8.1614	8.3434	12.589	6.1487	7.3749	6.8733	3.2278	22.485	20.686	27.915	42.151	69.755	147.61	229.2	289.16	439.46	536.46	590.56	683.2	766	912.92	1055	1101.5	1192.6	1222.2	1372.2	1406.7	1449.6	1445.4	1451.1	1467	1493.3	1495.5	1542.1	1586.6	1536.7	1519.7	1501.8
0	0	0	11.55	5.41	12.843	16.959	26.345	25.205	35.58	25.981	28.788	21.033	20.921	15.939	19.831	23.332	0	0	0	0	0	0	14.44	39.321	76.254	146.99	245.02	305.88	367.55	629.77	535.73	594.85	629.45	706.03	725.79	869.27	926.89	993.99	1047.2	1113.8	1147.5	1174.5	1232.3	1241.9	1301.4	1341.5	1302.2	1388.4	1333.9
0	0	0	3.576	0	25.306	31.165	29.522	31.587	41.974	34.124	90.962	77.474	136.72	177.41	272.13	357.5	498.71	662.67	733.67	1036.6	1207.8	1375.3	1585.4	1751.1	1914.3	2131.5	2316.5	2490.3	2617.7	2774	2905.4	2937.7	3130	3055.2	3151.4	3192.8	3377.5	3552.3	3608.2	3599	3704.1	3688.5	3747.9	3879.2	3885	3928	4051.9	4134.6	4063.8
0	0	0	12.105	15.484	0	15.072	21.103	9.2538	20.622	9.4525	21.584	9.8243	16.498	22.873	11.098	24.897	13.954	23.638	61.811	97.227	162.89	254.6	368.13	515.84	681.07	848.2	993.98	1105.6	1310.7	1485.5	1640	1772.6	2012.2	2168.8	2370.5	2495.6	2586.3	2808.3	2922.3	3047.9	3258.9	3306.1	3389.2	3426.7	3587.2	3651.1	3704.4	3874.4	3874.5
0	0	0	3.9998	7.5741	13.372	20.086	34.902	34.772	19.243	43.183	31.751	61.815	75.214	69.431	80.236	94.173	125.21	153.1	175.97	222.23	248.97	290.7	311.67	421.79	411.33	466.2	584.78	635.76	735.12	772.69	958.23	1071	1154.6	1308.1	1392	1560.8	1696.7	1647.1	1829.8	1841.4	1953.5	1994.3	2094.3	2126	2164.9	2209.4	2222.8	2169.9	2169.6
0	0	0	14.418	18.707	21.521	17.446	15.729	20.772	8.9985	19.471	14.932	39.133	52.945	69.5	64.694	126.24	155.36	168.5	189.01	189.28	226.16	268.44	287.83	315	333.24	340.34	368.74	383.93	407.71	429.61	400.72	418.33	459.48	463.83	475.82	514.83	515.54	534.98	558.19	556.12	596.56	578.89	617.77	604.28	597.17	574.06	591.32	604.12	642
0	0	3.2652	12.716	21.128	23.104	10.647	23.181	12.142	7.3811	3.1982	0	0	0	0	0	19.524	22.654	28.703	71.986	111.3	160.74	232.65	316.28	462.85	547.97	591.57	761.01	845.26	973.07	1095.4	1234.8	1328.2	1391.4	1521.4	1591	1660.6	1717.8	1857.3	1952.2	2020.9	2001.3	2046.8	2120.4	2104.5	2208.4	2267	2210.6	2272	2228.9
0	0	0	8.3567	14.056	23.783	22.722	12.316	10.039	20.273	22.589	17.214	19.37	24.21	19.142	32.355	30.75	36.352	47.935	51.009	48.522	100.9	151.7	218.07	339.93	445.24	515.62	713	851.84	1011.8	1109.9	1248	1358.6	1549.1	1682.8	1832.6	1961.9	2181.7	2210.7	2391.1	2427.4	2548.3	2583.1	2675.7	2837.3	2859.5	2869.1	2937.2	2815	2902.4
0	0	0.92057	10.203	9.3976	9.5581	20.99	30.47	48.736	79.974	118.01	156.16	202.3	267.68	313.79	369.73	443.88	522.16	577.57	623.97	710.9	733.36	803.21	867.25	919.34	1022.4	1079.8	1206.6	1392.5	1532	1649.7	1838.9	2063.3	2271.5	2612.6	2820	3031.1	3265	3329.9	3470.4	3539.9	3679	3795.1	3967.8	3973.6	4003.4	4009.8	4218.8	4130.4	4153.5
0	2.7497	0	12.451	15.262	17	24.087	21.125	12.095	19.519	17.769	18.275	29.959	31.349	43.118	69.14	108.63	158.95	239.33	303.81	401.6	506.58	649.49	814.29	1055.7	1338.3	1647.8	2039.7	2359	2670.1	3126.7	3444.9	3826.9	4095.1	4419.6	4677.5	4839.9	5031.1	5247.3	5488.8	5604	5642.9	5748.3	5890.4	5949.4	6031.7	6054	6003.3	6183.4	6269.4
0	0	0	9.1634	13.671	13.723	24.878	22.583	21.382	26.643	17.041	35.461	49.55	75.511	125.35	175.95	209.25	283.85	361.11	429.95	502.5	595.19	653.15	727.2	738.48	856.5	920.64	1013.4	1078.6	1074.8	1171.7	1301.3	1331.6	1281.8	1301.6	1332.6	1390.4	1426.5	1491	1549.3	1552.7	1646.3	1679.3	1736.5	1696.6	1744.6	1761	1794.2	1877.7	1875.5
0	0	0.3937	5.3781	5.5209	10.008	13.828	17.897	29.982	30.778	41.814	45.849	41.801	67.737	72.046	152.02	225.95	346.81	532.27	636.77	804.91	925.72	1120.7	1314.9	1630.9	1779.3	2070.6	2316.6	2670.5	2878.2	2969	3225.6	3537.6	3544.7	3988.7	3995.4	4370.9	4647.4	4796.2	5112.4	5178.5	5024.3	5271.9	5340.3	5283.8	5304.6	5382	5387.4	5260	5436.1
0	0	0	3.9371	4.5896	14.392	13.319	12.352	17.002	17.016	24.772	20.918	31.528	35.317	67.979	86.792	129.22	174.26	233.27	305.31	363.8	471.69	555.66	651.36	752.48	934.14	1211.8	1231.3	1419.4	1633.2	1790.4	2047.5	2275.1	2502.2	2733.4	2904.9	3111.7	3310.8	3433.1	3686.8	3665	3768.6	3837.4	3982.1	4031.8	4259	4098.5	4228.9	4264.6	4326.3
0	8.1927	0	13.065	13.733	0	11.366	14.839	27.756	20.023	16.191	14.698	19.506	15.662	24.11	5.9631	20.7	4.1199	8.49	12.842	30.4	62.571	122.74	200.35	302.64	425.32	579.31	730.67	913.79	1132.8	1352.8	1567.9	1750.8	1961.9	2212.9	2471.6	2668.5	2831.1	3073.7	3142.5	3225.7	3412.8	3523.3	3533.4	3742.2	3775.9	3931.5	3865.5	3817.7	3976.4
0	0	0	39.855	40.991	37.423	46.33	46.391	38.942	41.234	57.975	45.441	68.514	71.281	106.35	143.93	182.95	237.38	275.34	311.25	376.18	486.5	582.95	675.78	837.59	1026.8	1130.7	1339.7	1530.6	1789.6	2029.7	2145.9	2310.5	2566.1	2798.1	2961.2	3181.6	3358.8	3419.9	3431.4	3385.5	3403.5	3031.4	3178.2	3177.6	3177.7	3123.3	3236.1	3275	3140.9
0	0	0	3.318	12.846	9.188	26.822	21.017	35.61	52.724	81.575	156.03	249.12	379.83	506.06	623.59	772.61	905.84	1059	1229.4	1384.6	1550.7	1758.7	1943.3	2107.1	2310.9	2401.5	2615.3	2706	2912.4	3124.1	3266.5	3433.9	3685.5	3914.3	4151.6	4243.7	4394.6	4574.7	4650.5	4884.5	4952.7	5027.5	5024.9	5189.5	5192.3	5208	5223.6	5361.4	5237.3
0	0	0	0	30.485	28.046	37.078	41.286	51.045	37.676	47.805	43.092	44.76	55.323	52.153	73.003	90.252	109.44	154.2	196.87	257.96	332.2	428.25	537.63	617.27	702.31	831.97	946.34	1042.5	1201.3	1153.8	1257	1384.3	1467.9	1539.3	1631.6	1586.5	1591.2	1648.9	1713.1	1740.8	1780.9	1851.3	1916.6	1951.2	2080.7	2159	2260.8	2152.8	2167.1
0	0	0	8.1085	21.301	26.726	18.91	30.84	22.581	24.362	17.601	18.189	23.044	35.583	26.796	40.498	39.723	44.388	58.235	56.976	68.303	75.896	89.505	129.67	160.19	205.48	214.99	307.67	346.75	461.28	512.29	592.37	630.93	771.34	834.21	913.99	989.82	1132.4	1191.5	1321.9	1390.3	1443	1481.2	1509.5	1699.2	1819.9	1787.9	1794.8	1805.1	1915.6
0	0	0	6.6652	14.407	39.316	26.136	17.985	13.797	19.232	25.472	14.276	14.612	16.313	25.287	28.693	19.853	14.71	27.337	60.732	108.52	127.58	192.21	315.7	437.31	581.96	698.97	944.38	1148.5	1484.5	1671.9	1887.2	2086.9	2320.6	2490.9	2621.9	2812.5	2941.8	3105.8	3221.5	3246.6	3177.3	3331.7	3479.7	3627	3657.1	3721.9	3742.3	3704.7	3809.1
0	0	4.8644	0	7.1061	6.1451	18.739	21.759	23.424	36.922	35.788	36.98	44.215	36.348	27.963	16.413	30.317	16.099	30.596	30.038	41.343	74.128	119.29	179.94	225.01	274.48	310.81	386.47	439.36	542.69	635.63	721.97	737	805.06	808.23	858.3	847.25	988.14	1112.5	1185.9	1190.8	1245.3	1188.2	1375	1461.5	1425.4	1421.6	1482.3	1449.6	1554.9
0	0	0	15.63	10.069	41.736	37.638	33.968	51.261	29.602	40.45	40.003	53.867	87.095	62.21	87.076	96.391	103.65	122.92	135.45	161.8	230.04	254.72	275.32	370.97	370.25	477.17	499.16	565.06	633.34	673.68	737.84	860.99	929.71	1092.2	1104	1123.8	1175.3	1195.4	1266.3	1332.3	1397.9	1383.4	1437.9	1448.5	1544	1586.2	1519.9	1639.6	1564.3
0	0	0	3.1257	15.033	13.496	12.003	12.531	12.792	9.8082	5.5563	0	0	0.16638	2.3348	0	0	0	0	0	0	0	0	0	0	10.403	33.844	61.071	113.28	159.83	199.41	290.77	361.33	452.4	542.25	641.63	753.19	841.21	910.57	996.73	1044.9	1129.9	1179.4	1251.9	1363	1373.2	1414	1462	1391.2	1370.7
0	0	0	9.0581	3.7277	7.4747	13.764	23.083	26.719	19.41	31.235	21.879	25.17	33.67	36.026	55.098	77.573	112.22	159.1	239.3	286.24	372.64	505.01	662.33	738.85	822.56	994.58	960.41	1347.1	1474	1373.4	1716.4	1857.3	2000.5	2098.3	2254.4	2335.9	2433.6	2525.7	2595.7	2601.3	2795.6	2872.7	2901.9	2957.3	3010.2	3115.2	3087.8	3094.1	3083
0	0	0	8.4016	20.242	20.345	32.626	28.766	28.089	57.699	78.708	99.624	144.16	194	220.05	261.87	313.21	380.64	468.74	580.85	697.23	799.16	923.99	1074	1210.7	1409.8	1554.4	1762.1	1920.8	2072.6	2280	2446.3	2664.3	2858.1	3067.1	3115.7	3253.9	3327.9	3412.1	3597.2	3661.6	3723.6	3781	3794.8	3822.3	3851.3	3884.2	3822.8	3855.7	3886.9
0	0	0	0	8.5867	16.306	18.849	27.563	24.325	28.388	27.079	40.352	49.39	53.871	73.157	92.007	111.6	145.11	211.17	265.66	312.68	353.32	394.22	472.98	608.74	653.2	730.58	828.91	885.59	950.26	1046.5	1130.3	1223.7	1273.9	1373.7	1386.8	1107.4	1115.1	1180.9	1230	1323.4	1293.9	1362	1367.2	1354.8	1368.8	1392.9	1384	1411.8	1447.5
0	0	0	11.071	8.7257	6.8819	7.6466	7.3543	14.926	18.05	11.183	17.23	16.062	21.09	19.743	14.953	16.333	26.273	26.628	27.892	31.893	30.995	35.32	50.509	63.638	71.721	111.03	153.34	216.42	313.9	410.54	575.74	697.06	856.77	1070.6	1281.1	1444.3	1576	1781.9	2002.4	2174.2	2233.4	2300	2393.3	2435.8	2581.7	2704.8	2609.5	2834.4	2751.6
0	0	0	0.22805	15.468	12.747	11.103	14.428	0.67075	5.4424	11.321	5.7793	11.683	27.527	36.664	69.535	82.83	118.44	115.85	155.61	169.01	209.63	236.84	296.87	319.72	391.07	445.63	567.09	657.57	771.45	920.87	1047.9	1216.4	1341.1	1544.9	1711.2	1915.7	2143.2	2316.4	2476.6	2562.7	2656.8	2811.3	2874.1	2962.5	2961.1	3073.4	3136.7	3207	3304.8
0	0	0	3.6507	13.432	6.4647	14.391	19.086	8.686	8.995	12.814	0	0.037226	3.1432	0	5.0142	4.6923	12.658	18.577	6.3087	11.336	12.508	35.897	83.89	143.13	246.59	351.09	445.46	586.42	756.86	916.47	1058.4	1255.5	1346.1	1590.2	1647.4	1682.6	1866.4	1900.6	2124.4	2148	2185.5	2238.5	2323.4	2426.7	2321.6	2268	2452.4	2498.2	2502.1
0	0	2.3955	0	0.98215	16.164	18.487	30.429	25.676	17.101	36.772	27.487	32.994	35.307	46.001	7.4337	5.421	4.1659	0.77458	8.9549	15.019	9.3872	13.36	18.569	31.386	33.142	47.837	53.748	59.871	81.478	86.192	120.32	157.96	185.77	285.09	311.74	397.59	486.01	513.13	602.53	617.3	681.27	709.5	764.69	814.04	833.5	689.84	873.58	867.59	751.32
0	0	0	7.8122	10.468	9.8191	15.441	6.8201	14.757	21.23	17.039	22.243	16.532	32.073	30.208	28.076	30.246	35.241	33.002	37.276	38.71	40.46	57.339	75.535	139.18	209.24	332.46	524.54	754.16	958.88	1237.6	1484.6	1719.7	1880.9	2660.8	3026.8	3520.2	4131.9	4384.3	4767.6	5040.5	5300.3	5476.6	5728.8	5962.2	5909.5	6063.3	6231.5	6101.7	6155.8
0	0	0	4.8586	7.1459	8.401	12.027	14.479	23.01	29.096	18.637	20.574	16.725	27.328	21.845	18.454	22.804	13.19	30.584	30.455	36.657	31.348	80.38	82.993	92.993	107.12	163.93	210.14	282.21	371.3	496.9	738.84	924.17	835.17	1026.6	1182.6	1373.8	1554.2	1686	1820.7	1803.5	2077	2162.7	1966	2352.3	2302.6	2418	2544.1	2536	2459.5
0	0	0	11.625	4.9449	22.097	19.412	23.324	22.755	18.76	19.085	21.007	27.921	45.024	33.941	52.468	66.694	114.04	156.43	199.03	239.3	313.53	386.96	437.15	541.27	679.82	730.22	787.26	903.97	916.55	1029.1	1026.2	1101.1	1209.8	1259	1333	1402	1455.2	1513.6	1658.6	1720	1742.4	1788.7	1832.6	1885	1936.3	1915.3	1861.2	1918.2	1916.5
0	0	0	0	12.392	24.36	48.821	50.653	23.209	49.493	41.6	48.696	48.102	43.068	62.749	76.928	110.28	164.73	240.84	299.27	404.78	567.33	741.4	870.46	985.23	1191.1	1371	1566.5	1730.9	1883.7	2083.6	1972	1926	2202.4	2374.1	2448.8	2621	2510.2	2895.1	2666	2997.5	2741.7	3290.4	2784.6	2954.9	2987	3070.7	3135.2	3103.5	3264.3
0	0	0	4.5673	14.524	31.057	23.324	16.989	17.757	16.532	35.167	28.231	28.435	18.844	20.995	22.311	30.325	23.899	30.882	27.669	26.323	23.35	33.005	22.294	41.474	52.596	76.568	86.886	112.32	140.42	152.98	168.59	243.97	253.56	300.12	314.89	361.74	370.67	414.01	407.91	438.94	457.4	491.2	514.16	507.84	542.76	527.78	544.07	535.17	577.72
0	0	0	18.688	19.601	29.77	38.169	47.962	66.833	60.487	73.408	74.638	80.783	81.099	88.199	93.275	70.924	68.065	65.351	72.226	65.132	79.135	97.185	137.45	189.54	270.78	356.98	498.21	590.1	685.48	914.77	1042	1192.2	1345.7	1457.8	1653.3	1782	1861.7	1894.7	2032.9	2152.5	2203	2286.9	2267.8	2357.5	2442.4	2442.2	2494.7	2490.5	2447.6
0	0	0	4.35	19.707	11.592	10.51	25.194	26.223	14.729	23.917	21.233	24.694	24.408	38.707	65.263	62.394	89.439	109.35	141.56	158.49	190.79	236.35	296.17	382.84	481.23	552.41	682.27	752.25	918.99	1158.3	1249.6	1423.3	1645	1813.6	2081.7	2192.6	2471.3	2732.9	2939.8	3147.4	3297.3	3444.9	3520.4	3634.9	3872.6	3893.5	4016.1	4073.3	4095.5
0	0	0	3.3383	15.77	29.728	25.904	35.801	47.488	46.673	54.514	43.95	54.593	39.806	56.409	56.974	61.127	66.235	66.563	82.922	116.37	118.25	135.31	192.11	208.05	256.54	314.72	382.36	422.3	480.33	541.86	532.03	634.92	682.35	735.62	783.78	832.89	830.77	912.71	943.21	979.07	998.68	1089.9	1076.4	1066.3	1131.8	1166.1	1176	1177.9	1261.4
0	0	0	9.0549	8.6731	20.726	22.704	30.233	32.814	29.212	33.537	33.038	38.301	38.098	36.496	47.111	33.002	40.924	37.35	28.256	36.154	39.59	52.502	53.352	55.48	63.236	61.569	72.758	77.037	91.394	101.33	108.6	130.02	132.12	150.42	166.15	176.83	178.89	175.88	195.96	223.1	211.07	238.38	244.91	253.48	265.74	334.15	326.21	353.38	355.46
0	0	0	2.4802	9.7397	10.816	9.6733	13.128	19.915	17.394	20.729	17.132	21.629	24.984	19.263	17.654	25.648	19.842	20.513	35.667	7.3563	45.401	68.483	148.34	242.71	368.54	490.06	726.94	867.91	1138.5	1395.8	1685.9	2084.5	2514.6	2838.9	3377.6	3678.7	4129.2	4373.1	4748	5079.4	5569.4	5634.2	5708.6	5834.5	6086.2	6178.6	6437.8	6544.8	6569.9
0	0	0	0.56597	11.065	14.331	15.627	20.086	30.607	61.421	110.9	142.92	221.57	265.99	303.34	366.25	435.61	507.93	603.4	631.23	677.7	729.66	810.73	841.81	922.22	959.89	1008.3	1069.8	1122.4	1170.4	1263.1	1316.5	1398.9	1510.1	1606.6	1422.3	1509.9	1516.1	1533.8	1584.5	1626.8	1717.4	1737.6	1725.9	1776	1781.6	1807.2	1831.6	1819.6	1844.6
0	0	0	19.346	25.119	25.774	32.164	41.373	61.437	77.059	116.33	139.94	155.98	188.51	219.52	273.81	299.24	333.66	343.08	366.85	381.78	391.44	445.95	459.95	491.92	523.59	553.26	625.2	659.06	679.15	737.12	781.21	840.96	926.99	1025.6	1141.1	1253.8	1298.2	1405.2	1491.3	1584.7	1616.6	1719.9	1806	1874	1892.1	1935.8	1947	1977.6	1971.3
0	0	0	4.657	6.6704	17.186	12.965	19.812	11.369	17.663	15.322	30.995	55.207	91.35	152.03	188.89	273.38	343	437.79	517.72	612.36	654.16	755.4	907.69	1003	1057.7	1142.5	1272.9	1381.6	1449.5	1537.7	1654.5	1720.8	1842.3	2005.4	2099.9	2106.2	2162.3	2257.1	2375.2	2369.7	2365.2	2433.7	2368.4	2450.4	2502.1	2541.1	2478.8	2558.2	2493.5
0	0	1.2639	0	0	12.99	34.041	32.057	45.211	35.358	69.434	92.267	143.56	190.43	243.83	273.99	312.06	364.42	403.56	424.02	484.03	554.64	593.48	710.74	774.08	952.52	1054	1281.5	1465	1638.8	1837.2	1983.7	2257.8	2392.5	2662.2	2776.2	2956.7	3062.6	3236.8	3339	3440.5	3457.6	3552.8	3383.8	3429.4	3533.7	3640.9	3480.9	3558	3577
0	0	0	7.6147	18.088	39.778	31.426	50.474	40.949	53.21	66.541	62.106	68.563	59.555	71.92	57.718	73.479	62.763	64.297	63.881	83.445	91.088	129.16	151.47	174.02	230.35	258.35	309.68	375.76	444.52	486.83	571.81	670.84	774.71	908.97	963.59	1011.8	1147.6	1230.5	1313.8	1414.6	1467.3	1456.1	1484.7	1538.5	1608.4	1558.7	1627.5	1652.8	1648.3
0	0	0	1.5222	11.643	24.828	26.014	21.159	28.094	18.499	16.285	26.008	40.826	35.548	42.675	32.015	29.782	36.014	34.957	40.617	54.809	69.359	86.249	101.39	117.12	142.98	156.13	172.5	230.35	235.29	255.2	269.44	296.32	296.75	318.13	321.7	321.32	335.75	348.04	338.88	365.93	366.65	397	381.55	402.86	439.81	472.2	463.6	481.17	489.47
0	0.40002	0	3.0655	18.471	6.7031	23.844	10.352	20.857	7.3041	0	0	17.294	19.02	9.0489	27.152	28.031	20.146	28.86	5.5105	11.935	0.83939	15.708	23.881	35.481	59.305	127.25	140.76	172.66	196.09	266.42	315.52	429.09	456.2	492.27	511.08	541.23	581.79	637.33	683.97	594.42	704.27	671.45	696.3	634.87	711.11	789.6	686.43	660.91	687.5
0	0	0	2.7924	10.836	19.159	25.902	29.841	33.34	29.326	32.649	43.341	57.757	75.39	95.622	159.86	218.27	276.37	365.67	476.48	583.51	773.48	934.69	1099.6	1201.3	1385.4	1524.4	1710.5	1852.4	1988.6	2121	2238.8	2465.5	2545.7	2624.6	2751.6	2782.9	2954.1	3103.7	3194.5	3318	3237.4	3371.6	3317	3409.2	3386.6	3484.8	3526.4	3549.5	3508.3
0	0	0	17.905	4.6617	26.303	42.166	46.092	8.7215	21.621	19.992	29.914	11.868	33.201	41.958	50.434	55.958	48.319	68.44	61.116	47.304	51.178	47.478	66.521	77.248	103.53	117.89	159.49	238.18	296.29	372.53	505.98	645.49	746.33	864.01	990.89	1090.8	1163.2	1299.1	1398.8	1463.9	1561.6	1627.7	1606.6	1648.6	1622	1695.8	1727.1	1764.1	1806.3
0	0	0	5.7289	20.089	19.497	23.088	8.4712	26.622	12.727	22.642	15.165	21.423	13.193	21.843	43.334	32.897	35.3	21.699	31.548	60.245	92.365	119.57	146.95	205.98	245.78	290.5	342.53	379.04	498.59	603.32	626.65	784.16	918.15	1005.3	1071.1	1177.6	1336.8	1462.9	1611.5	1709	1851.4	1962.9	2135	2115.4	2200.4	2180.4	2191.6	2290.8	2269.2
0	0	0	7.9101	8.2177	6.9013	12.268	18.85	21.871	18.468	30.834	20.041	26.009	20.606	10.221	18.326	12.738	3.7918	15.979	16.147	3.2832	14.734	16.226	7.5824	21.375	30.617	47.335	73.991	121.87	160.96	207.33	297.7	377.36	467.14	583.11	678.64	803.99	886.48	1008	1145	1260.8	1304	1380.2	1441.6	1485.2	1588.9	1661.2	1674.2	1693.2	1679.2
0	0	0	0	11.42	8.4662	21.065	8.9735	19.443	16.423	12.485	11.955	15.193	33.016	60.449	67.372	102.22	98.088	160.21	185.81	249.27	335.96	467.22	588.4	740.93	928.7	1125.9	1281	1514.3	1769.3	2059.2	2192.6	2349.2	2522.4	2839.5	3040.2	3216.2	3314.2	3427.5	3608.1	3702.6	3849.2	3887.5	3984.8	4032.2	4116.9	4066.7	4273	4270.8	4188.4
0	0	1.4844	0	12.56	12.883	11.393	26.367	17.752	10.326	16.251	15.958	29.701	64.351	107.22	170.18	221.5	325.02	428.69	524.33	600.39	725.79	830.38	934.83	1081.1	1143.2	1179.4	1370.2	1432.9	1518.8	1581.1	1626.7	1687.5	1732.7	1876	1947.8	1976.3	2134.7	2196.1	2209.1	2230.3	2278.5	2248.7	2326.8	2473.8	2564	2530.5	2529	2551.8	2607.2
0	0	0	8.4423	2.2854	5.7637	3.0325	2.2118	0	2.8869	7.0771	8.4063	8.8421	44.973	70.842	129.52	192.41	277.9	378.09	526	657.23	827.38	983.64	1163.8	1341.9	1549.9	1689.9	1914.4	2139.6	2297.5	2542	2793.8	3023.8	3147.3	3408.9	3481.3	3708.6	3912.4	4107.1	4259	4495.6	4631	4829.1	4857.5	4966.1	4968.1	5311.3	5177	5106.5	5352.3
0	0	0	3.1331	7.6616	21.192	21.768	26.598	23.338	25.816	23.856	28.804	33.195	42.094	41.047	47.059	43.093	53.213	56.763	77.855	82.176	114.89	146.91	192.49	232.73	283.74	332.03	430.19	495.52	636.22	781.81	904.36	1086.6	1339.1	1559.4	1749.8	1962.3	2156.8	2332.3	2482.2	2652.1	2656.5	2691.4	2804.7	2898.8	2796	2834.6	2823.2	2791.2	2786.3
0	0	0	11.091	10.468	14.848	17.853	15.252	14.417	19.475	16.999	15.256	15.58	19.066	31.705	26.4	27.81	35.468	51.726	67.735	85.545	127.06	159.48	201.97	214.92	315.8	344.82	428.89	511.48	638.62	548.07	771.76	872.66	1002.9	1147.5	1288.2	1417.9	1562.5	1669.8	1851.1	1915.9	1982.2	2067	2033.8	2170	2205.2	2207.5	2212.7	2204.8	2214.9
0	0	0	5.5912	2.9036	12.078	15.65	16.663	17.147	21.29	23.865	19.952	33.257	56.655	62.191	79.567	80.481	97.174	103.41	128.68	130.19	125.32	130.03	145.19	156.86	180.24	192.3	244.27	272.62	348.07	408.29	428.34	478.99	510.48	604.18	642.28	704.64	771.15	793.21	859.68	893.02	894.78	896.38	925.24	940.18	959.67	947.73	968.95	1074.9	1060.6
0	0	0	7.6006	12.643	8.8599	19.222	23.162	22.497	24.809	27.139	20.903	31.845	46.39	38.131	51.889	50.794	65.391	76.33	78.776	83.921	105.31	147.84	153.15	185.89	192.16	247.26	275.14	318.5	332.36	358.46	394.6	408.26	436.66	435.95	442.43	493.56	529.72	486.37	527.02	536.55	612.97	592.86	581.85	620.38	646.22	660.5	638.25	590.74	585.05
0	0	1.7045	4.0276	6.9639	2.765	16.664	16.967	16.384	19.545	27.608	26.64	24.171	20.097	19.786	18.687	23.549	30.123	31.724	36.557	48.487	91.149	122.18	170.02	223.92	300.97	385.46	491.07	609.12	712.49	908.72	1013.4	1183.4	1361.3	1532.7	1683.1	1888.8	2086.1	2227.2	2400.3	2604.7	2639.6	2668.6	2779.6	2911.2	2971.6	3111.8	3133.6	3264.3	3291
0	0	0	2.9087	17.36	19.006	28.409	27.876	17.919	10.997	26.857	20.576	34.01	43.254	74.395	130.89	201.9	311.39	456.07	651.3	839.62	1121.1	1258.4	1582.3	1771.7	2019	2309.6	2540.6	2918.9	3241	3592.7	4012.8	4302.3	4501.4	4851	5248.3	5255.8	5481.1	5805.5	5828.7	5950.6	6047.8	6195	6162.3	6423.3	6490	6540	6510.8	6477.2	6676.6
0	0	0	11.278	8.2038	31.048	26.403	37.225	42.758	47.632	44.607	56.646	68.777	91.701	97.864	106.86	117.55	128.45	136.87	151.61	159.71	194.61	223.45	280	370.98	438.2	550.24	685.83	807.26	1002.5	1218.3	1402.6	1620.4	1865.4	2053.6	2272.3	2465.6	2684.4	2870	3110.4	3287.1	3436.2	3615.5	3775.5	3818.8	3958.5	4006.3	4102.2	4102.3	4228.8
0	0	0.2558	8.5507	12.529	12.35	11.502	15.765	11.823	11.64	5.9633	4.821	2.9393	1.9473	5.0719	5.141	3.8356	22.093	20.836	53.976	69.876	82.472	146.53	215.77	304.88	369.88	472.61	637.63	737.54	933.31	1041.1	1151.9	1280.3	1407.9	1571.1	1679.7	1770.9	1851.5	2052.3	2354.7	2019.7	1683.8	1689.4	1737.8	1859.2	1939.1	1939.9	1936.7	1848.7	1966.6
0	0	2.6235	9.7468	10.496	7.3152	13.966	13.878	14.218	11.91	25.849	27.246	27.381	23.585	17.417	20.617	24.866	24.054	29.244	24.777	24.533	21.26	21.422	16.768	14.2	7.8801	13.288	19.683	22.772	43.513	53.074	74.902	109.85	159.89	178.12	220.96	261.46	294.22	321.39	366.68	399.63	451.27	438.99	463.59	494.51	514.39	512.6	517.25	554.39	561.39
0	0	0.3863	13.088	14.611	3.2146	19.2	19.699	23.931	19.323	20.574	15.016	14.259	25.29	40.096	55.642	78.209	116.32	126.51	167.74	208.77	304.61	400.11	509.22	591.32	680.56	809.05	930.03	1044.7	1103.3	1199.3	1371.2	1410.7	1513	1634.3	1699.1	1737.5	1879.8	1944.7	2057.7	2041.3	2082.5	2132.9	2091.8	2104.4	2136.5	2150	2122.9	2083	2083.2
0	0	0	9.2731	21.533	20.73	24.54	27.619	20.487	34.782	37.799	28.305	25.1	24.952	33.76	27.089	27.72	57.397	83.507	126.87	157.16	170.04	255.33	372.38	417.97	509.88	634.01	530.98	809.41	807.6	953.98	895.76	978.95	1056.8	1100.9	1159.5	1238.3	1254.7	1319.8	1404.7	1395.1	1397.3	1420.6	1521.3	1470.1	1437.5	1500.1	1510.3	1562.5	1500.7
0	0	4.5875	0.051543	12.23	6.8518	11.55	0	2.8776	4.5214	15.68	22.272	0	7.7955	8.0308	24.688	26.638	42.034	69.471	81.345	102.64	109.84	133.69	169.93	211.31	269.86	353.61	456.78	565.77	669	797.31	965.17	1102.5	1220	1348.5	1466.5	1614.6	1721.3	1821.2	1835.1	1965.9	1962.8	2024.8	2079.7	2053.6	2039.4	2105.3	2108.9	2203.8	2138.2
0	0	0	5.0737	3.7208	29.673	25.827	30.722	24.068	27.527	27.889	33.088	43.79	33.077	24.123	34.52	41.849	49.56	68.074	64.251	83.542	112.9	124.29	181.84	202.32	261.52	268.29	351.49	370.08	340.77	333.6	391.37	415.01	467.89	495.28	495.38	532.89	613.41	640.57	696.25	687.09	773.47	755.18	825.93	946.39	1004.7	1009.5	1006	1013.2	1049.4
0	0	0	0.29466	4.9072	5.5166	12.008	16.278	19.27	15.589	27.173	14.733	11.693	7.9449	12.551	19.861	10.711	7.328	10.941	11.578	17.002	12.309	8.4327	19.451	21.125	29.748	11.415	8.5551	5.2978	19.976	34.757	26.539	19.05	18.881	84.617	102.63	143.83	170.11	190.59	231.3	255.11	274.12	297.51	307.92	362.68	404.6	453.69	402.36	534.82	433.56
0	10.518	9.1162	17.207	0	0	1.9557	0	0	0	0	0	0	0	0	7.4664	18.492	48.282	105.87	114.58	199.98	369.14	489.35	622.53	794.7	950.33	1115.1	1288.1	1445.9	1536.3	1766.5	2000.6	2158.5	2364.7	2491.3	2558.2	2721.8	2827.6	3004.2	3101.1	3289.1	3373.4	3421.7	3424.9	3463.6	3547.6	3631.3	3547.5	3598.8	3570
0	0	0	7.199	17.25	49.758	50.875	53.179	66.329	62.288	61.246	59.059	21.931	42.449	44.222	52.035	47.027	37.476	27.669	26.553	24.806	20.012	18.703	4.3728	16.989	8.6995	18.316	21.966	49.903	80.622	100.87	108.49	162.55	183.73	255.92	287.63	342.86	334.85	414.74	496.1	526.01	548.85	586.73	636.65	663.56	701.98	709.32	733.89	739.23	848.34
0	0	0	12.729	24.726	8.1328	15.443	13.896	29.992	23.731	19.725	17.368	19.962	18.373	16.988	7.2573	0	0	0	0	0.80737	10.55	65.258	113.07	178.68	265.73	358.89	472.23	553.92	691.78	767.59	858.18	931.38	1065	1189.6	1323.8	1349.6	1439.3	1497	1579.4	1649.9	1729.8	1666.5	1694.7	1723.5	1710.2	1773.3	1699.2	1759.5	1828.1
0	0	0	13.827	26.56	20.473	67.257	65.283	75.528	94.508	105.64	100.79	129	132.46	125.62	141.66	152.04	149.02	160.15	176.29	199.12	248.39	290.93	303.58	358.77	368	431.18	486.19	528.22	570.63	612.69	621.46	701.81	696.25	728.66	719.91	767.91	777.35	792.39	796.72	815.58	807.31	796.25	783.11	788.18	784.68	797.45	789.97	811.07	797.71
0	0	0	12.553	15.591	17.406	23.484	22.196	29.108	19.105	13.341	18.353	39.565	35.256	39.349	39.961	29.121	26.126	34.703	44.349	47.383	48.946	50.735	67.651	65.281	93.616	99.538	105.68	109.54	114.94	128.57	150.39	160.19	171.19	188.69	186.44	207.11	208.5	227.43	247.5	228.22	256.8	286.6	294.95	275.01	293.79	289.05	304.22	323.03	312.16
0	0	0	5.4349	15.448	19.427	10.064	21.308	10.638	19.167	24.81	32.069	39.095	58.618	74.244	99.632	127.11	165.95	201.94	236.38	280.93	355.93	406.97	474.64	548.99	690.71	748.08	896.5	1058.4	1272.2	1420.2	1570.1	1771.3	2023.6	2198.9	2317.2	2556.9	2830.1	2994	3165.1	3282.5	3439.8	3573.3	3722	3860.5	4030.9	4027.6	4129.4	4144.5	4238.9
0	0	0	4.0322	6.5836	16.803	17.162	17.08	18.052	15.286	22.182	18.032	16.238	0.55757	8.285	3.6697	5.2472	7.1528	14.766	30.275	83.027	128.62	218.37	320.84	429.28	593.9	816.34	976.44	1228.9	1461	1751.4	2026.8	2291.2	2499.8	2820.6	3075.2	3166.2	3308	3463.5	3731.5	3834.3	3976.3	4215.5	4230.7	4438.3	4451.5	4451.2	4511.2	4599.5	4617.9
0	0	0	0	1.7093	12.864	25.352	25.252	36.849	33.91	41.715	56.725	68.766	64.677	65.402	69.52	76.739	60.512	70.904	59.383	62.282	82.773	99.882	143.61	211.07	274.7	424.28	542.34	711.2	905.47	1106.2	1343.7	1259.5	1476.4	1648.5	1827.4	2054.2	2266	2475.2	2629.4	2721.4	2822.3	3054.4	3302.8	3372.3	3493.9	3633.2	3621.7	3694	3653.5
0	0.19355	0	13.508	10.694	16.845	2.2077	10.812	11.025	9.426	27.822	15.038	24.47	15.265	26.73	35.902	55.036	75.267	107.27	149.86	181.38	237.18	317.41	382.76	478.77	552.97	659.47	784.97	933.35	990.23	1129	1224.8	1309.2	1480.6	1566.5	1646.5	1876.8	1995.8	2065.3	2201.7	2163.2	2485.6	2265.1	2401.3	2683.9	2383	2324.4	2423.9	2412.3	2355.8
0	0	0	10.98	10.88	17.613	27.492	24.768	27.494	23.187	14.365	29.198	30.897	25.502	34.135	28.927	25.857	24.877	30.524	43.059	42.726	45.733	47.848	56.853	63.317	75.002	86.611	94.673	102.87	106.14	122.85	153.1	169	193.38	220.23	240.45	275.66	291.11	317.34	334.61	351.32	362.47	381.75	173.44	183.16	163.69	172.52	168.07	177.59	167.13
0	0	1.6564	9.541	4.9106	14.097	13.422	21.115	37.083	50.373	73.88	82.497	99.515	112.16	154.54	190.52	225.93	267.46	334.12	412.13	423.11	515.46	637.19	871.02	844.97	1164.3	1098.8	1396	1590.1	1653.4	1799	2024.2	2192.8	2329.6	2523.9	2675.3	2897.3	2996.3	3079.6	2815.2	3398.4	3046.1	3536.3	3303.7	3375.3	3458.9	3472.1	3484.8	3424.7	3528.5
0	0	0	6.3182	12.963	8.2673	19.081	17.767	23.652	22.121	21.204	6.2847	9.942	10.432	14.226	13.138	15.109	21.584	17.07	15.584	10.617	4.616	5.1777	24.868	13.267	37.654	67.067	121.2	164.09	168.77	196.83	237.66	292.25	387.09	445.71	529.82	587.36	703.26	732.86	781.79	759.13	790.4	830.74	863.58	837.57	835.3	715.44	911.05	945.97	798.8
0	0	0	3.1823	11.533	17.18	25.484	33.089	48.775	45.586	42.083	51.547	72.754	121.87	153.96	198.27	254.51	319.06	426.14	514.13	606.95	770.63	884.96	1098	1221.3	1256.8	1320.3	1380	1439.6	1511	1597.1	1669.7	1767.8	1903.9	1912.8	2027.4	2218.2	2307.6	2407	2404.6	2497.8	2469.9	2510.6	2491.4	2489	2610.9	2655.2	2603.5	2540	2491.5
0	0	5.4608	11.798	5.5804	11.641	18.91	9.6215	16.069	9.7019	23.883	12.949	14.189	12.149	26.43	21.518	13.706	16.972	23.193	18.427	10.554	8.745	23.957	7.9229	3.8536	20.19	33.118	67.62	70.023	96.304	107.69	134.31	155.53	201.64	231.09	268.38	316.48	340.48	405.03	432.49	478.83	504.33	519.78	556.19	565.74	566.44	610.43	626.61	647.68	677.62
0	0.0048124	0	7.2694	0.44549	4.555	18.26	19.132	19.51	15.629	14.394	8.2694	6.7451	6.3186	12.071	20.73	12.037	14.134	30.403	31.531	43.599	50.205	64.172	73.95	103.59	136.34	146.81	203.02	256.89	335.49	454.6	541.96	645.85	796.49	1004.3	1198.7	1411.5	1503.4	1599.3	1472.9	1646.4	1697.1	1708.3	1809.4	1918	1926.4	1942.4	2053.5	2082.1	2070.5
0	0	0	6.661	11.609	16.923	26.159	22.842	23.067	31.097	33.196	36.336	31.789	45.452	80.312	115.97	166.05	261.56	321.77	404.85	500.33	529.26	630.05	687.62	764.61	806.92	861.77	921.37	954.64	953.11	1004.7	1086.2	1127.3	1193.5	1226.9	1238.6	1272	1338.4	1374.3	1430.9	1455.9	1509.9	1581.6	1554.9	1658.6	1626.6	1623	1674.8	1669.6	1691
0	0	0	2.7961	0.11377	20.511	22.106	23.883	18.676	28.053	29.413	27.966	37.528	36.076	63.121	100.9	154.33	162.25	229.85	328.5	413.26	468.37	608.87	672.91	792.85	911.8	1011.6	1144.6	1245.1	1326.3	1529.5	1605.4	1775.1	1873.5	2050.9	2164.3	2179.7	2341	2373.3	2498.9	2584.9	2656.4	2702.2	2667.1	2744.6	2839.9	2756.2	2887.8	2914.8	2914.2
0	0	6.2762	5.4969	5.1645	6.9211	9.3698	17.177	16.562	15.451	13.313	17.958	41.046	69.795	106.21	183.02	263.64	341.04	448.77	550.62	656.85	793.66	889.59	1017.5	1114.2	1184.9	1298.2	1418.8	1449.7	1546	1596	1677.7	1753.4	1856	1955.1	2050.9	2117.5	2152.4	2157.9	2205.7	2183.9	2293.2	2371.8	2359.2	2373.3	2368.6	2467.8	2449.1	2473.6	2422.7
0	0	0	0	9.4875	18.378	19.362	18.719	17.549	21.512	26.581	25.15	23.659	26.561	39.669	27.431	37.936	32.771	43.088	53.825	48.262	48.51	59.38	80.698	103.1	105.01	151.16	198	241.19	266.4	313.9	361.88	437.22	477.59	544.55	597.94	597.11	624.93	693.22	739.99	828.61	885.34	945.22	1021.4	1052.6	1082.3	1138.9	1146.1	1191	1202.3
0	0	0	19.474	13.725	4.4353	1.4236	4.9648	2.0408	0	10.134	3.4397	11.62	6.887	17.445	21.815	25.52	33.261	43.921	57.145	75.489	84.561	106.72	108.42	118.02	144.52	174.2	210.33	274.66	311.57	357.95	449.23	518.4	634.64	758.57	831.88	949.02	1061	1122.8	1220.4	1238.1	1324	1357.2	1419.3	1449.3	1477.9	1508	1532.7	1554.8	1546.6
0	0	0	3.3614	11.405	16.99	19.793	24.963	31.687	42.846	45.506	45.888	54.812	44.591	46.134	49.638	61.192	58.296	65.351	56.254	52.704	63.471	56.552	54.886	45.127	41.413	50.024	57.536	75.022	102.23	123.36	140.98	160	203.79	239.37	263.36	284.47	315.09	340.48	366.67	388.8	416.68	423.78	431.4	434.97	439.36	445.96	481.83	466.65	484.86
0	0	0	4.2662	7.0453	18.274	16.597	28.577	19.282	30.956	25.665	23.189	23.231	24.322	23.155	18.621	34.11	37.491	52.639	83.109	117.26	181.21	285.06	413.71	498.9	648.97	820.7	929.66	1095.8	1245.7	1460	1335.1	1472.4	1589.8	1730.7	1785.9	1959.1	2064.1	2184.5	2266.2	2304.6	2404.8	2423.5	2476.5	2442.7	2552.5	2647.9	2577	2659.8	2702.9
0	0	0	9.4597	6.8703	9.1386	17.508	8.5851	24.502	34.274	49.431	68.24	93.418	117.15	129.88	142.67	183	191.57	219.47	241.05	227.81	234.22	247.04	246.68	233.24	245.81	230.54	273.51	251.45	287.67	276.23	305.72	327.04	325.87	332.59	327.63	330.08	344.66	363.8	376.83	396.01	405.53	309.79	327.59	327.59	297.7	324.73	323.58	326.84	327.77
0	0	0	11.225	26.254	37.786	54.714	60.218	68.964	70.349	68.522	81.887	93.5	65.122	70.014	70.365	61.781	70.161	77.705	108.94	151.34	201.42	311.65	432.95	520.82	591.06	720.77	853.83	1093.3	1261.1	1418.7	1595	1707.2	1717	1920.6	2053.2	2179.3	2342.6	2413.2	2610.3	2642.9	2755.4	2718	2874.5	2964.6	3046.6	2993.7	3025.7	3082.6	3036.7
0	0	0	9.5314	5.0259	6.2849	8.9152	4.4408	10.958	16.078	12.35	25.504	35.493	39.296	78.568	117.58	169.96	226.15	315.1	365.76	470.86	548.88	649.81	835.79	889.78	1063.3	1033.2	1092.2	1208.5	1265.5	1332.8	1433.7	1526.4	1573.9	1658.6	1709.5	1804	1881	1988.6	2086.9	2155.8	2226.8	2313.2	2369.3	2396.9	2437.9	2451.2	2456.8	2469.5	2529.4
0	0	0	4.1373	8.6795	22.781	18.58	25.043	21.316	25.926	24.798	27.71	31.183	46.989	35.943	45.955	43.27	42.94	45.383	57.251	39.009	38.935	38.313	49.307	52.636	61.096	54.07	59.897	67.498	84.366	154.16	159.87	200.1	253.48	326.74	352.16	351.83	399.91	472.35	586.62	587.17	602.51	591.17	634.41	662.56	681.9	685.62	673.75	686.28	747.2
0	0	0	8.0531	15.591	24.783	34.021	46.792	46.251	51.893	54.006	70.963	64.156	70.982	78.29	84.328	85.839	96.371	122.83	157.3	217.6	326.69	437.64	585.8	722.83	880.14	1111.6	1369.9	1730.5	1873.1	2178.7	2515.1	2750.3	3041.8	3321.4	3393.7	3563.2	3731.6	3713.1	3983.2	3939.2	4073.4	4084.8	4099.9	4092	4117.9	4195.2	4049.7	4090.7	4095
0	0	2.7293	6.9823	0	1.9284	7.0941	4.1891	13.141	12.362	8.5733	3.5736	0	3.4946	0	4.484	12.515	22.509	16.907	32.385	49.785	73.618	116.23	174.68	248.16	275.33	371.72	447.99	492.97	570.56	623.85	694.29	769.84	816.61	939.08	1012.6	1035.7	1153.9	1156.2	1186.4	1178.7	1240.8	1268.8	1279.1	1288.3	1218.3	1228.7	1310.2	1357.6	1348.7
0	0	0	17.821	4.8645	14.021	6.8046	8.1912	12.341	15.491	19.523	12.977	14.369	24.997	17.566	24.629	50.332	93.053	157.34	273.89	383.14	576.71	789.69	1013.4	1353.2	1557.6	1936.7	2344.8	2713.8	2983.4	3424.6	3854.6	4203.7	4365.9	4693.2	4998	5047.3	5541.1	5378.1	6062.6	6024.3	6337.9	6525.1	6592.6	6735.1	6559.2	6804.8	6595.1	6475.5	6533.4
0	0	0	7.7131	16.688	10.509	26.305	23.776	29.792	46.08	48.922	29.116	36.308	32.654	36.756	31.792	40.476	37.24	29.159	40.652	20.956	0	5.1952	34.283	34.762	36.13	54.737	76.79	107.59	116.31	186.28	220.14	295.9	392.43	485.27	585.84	682.05	824.6	883.48	971.32	1058.4	1122.1	1195.7	1290.1	1260	1257.3	1257.4	1348.4	1363.4	1400.7
0	0	0	20.988	42.054	42.893	48.719	52.385	65.997	84.941	92.158	102.58	105.8	89.903	99.632	97.841	96.88	101.13	89.349	72.326	56.761	32.564	20.534	31.524	19.38	5.1366	21.168	33.407	83.44	166.8	277.52	369.46	427.68	576.44	815.18	925.31	1156	1366.5	1553.3	1773.7	1933.7	2001.7	2230.3	2390.6	2517.3	2539.6	2565.3	2639	2768.7	2684
0	0	0	8.145	4.6881	11.395	13.41	14.854	10.13	20.37	21.787	22.021	29.747	37.196	47.468	69.911	116.86	189.44	265.35	357.59	494.92	610.23	778.56	966.51	1153	1462.8	1677.3	1923.5	2175	2384.7	2629.9	2825	2953.9	2994.9	3187.2	3381.5	3760.2	3683	4123.3	4282.9	4240.2	4385.4	4473	4546.4	4581.9	4611.7	4587.5	4571	4530.4	4515.1
0	0	0	4.8143	6.0616	15.654	20.608	24.307	27.172	40.561	45.513	44.933	51.949	40.538	55.763	55.962	54.235	59.258	45.971	53.461	56.938	51.676	53.916	64.503	66.744	68.821	61.882	69.265	67.904	98.201	128.17	140.23	162.24	206.7	211.93	218.47	218.07	248.16	285.09	303.32	332.34	356.12	336.1	358.51	354.35	376.68	387.13	402.22	395.24	356.18
0	0	0	0.16575	12.528	7.5309	15.372	20.338	22.892	19.038	17.492	21.633	18.171	30.525	43.064	71.327	102.23	153.22	180.3	277.65	364.79	514.8	676.28	877.65	1186.3	1414.1	1746.2	2166.2	2545.1	2911.7	3507.3	3863.1	4407.4	4961.5	5254.1	5754.8	6013.8	6270	6515.9	6730	6769	6769.8	7078.8	6937.9	7330.9	7330.8	7377.1	7416.9	7374.8	7458.5
0	0	0	3.404	6.3875	16.81	17.815	26.112	27.094	31.803	21.88	28.142	30.305	42.469	37.216	44.335	42.401	31.491	31.856	37.037	6.6848	0	0	0	1.3049	0.27694	1.5937	5.7358	1.6442	1.0079	0	0	8.1656	18.096	33.662	34.842	48.515	64.634	54.668	85.211	103.99	90.379	86.529	94.459	125.78	150.31	154.36	130.48	142.31	132.98
0	0	0	8.4034	12.193	32.27	12.652	19.853	18.236	12.733	16.629	10.559	19.213	12.279	20.364	30.299	66.265	118.53	214.62	314.58	419.42	515.34	655.89	766.01	905.76	1014.1	1182.2	1309.9	1476.7	1677.6	1856.5	1998.9	2289.7	2480.3	2600.6	2860.2	3125.1	3265.8	3496.8	3733.6	3996.4	4010.6	4305.3	4422.6	4517.6	4703.1	4628.5	4868.3	4767.5	4912.1
0	0	0	7.2307	9.9623	12.697	31.772	21.06	25.851	26.574	39.106	40.667	41.985	41.818	40.033	36.959	40.047	68.476	64.728	67.129	72.726	86.937	123.88	142.65	159.99	186.84	213.36	283.71	326.9	390.37	429.88	486.33	556.74	631.43	677.6	727.4	844.88	905.5	963.6	1003.6	1082.2	1070.1	1170.5	1231.2	1278.1	1284.6	1301.4	1319.8	1348.5	1392.5
0	0	0	0	8.1628	13.15	9.5655	4.8423	11.954	28.114	12.223	14.766	24.431	49.38	55.748	74.954	97.842	123.11	159.37	181.58	243.79	320.71	406.68	497.17	671.84	794.98	984.04	1154.5	1229.6	1497.3	1635.8	1708	1835.3	2023.1	2209	2324.4	2481.8	2644.9	2696.5	2852.3	2958.1	3010.3	3121.2	3153.3	3337.6	3363.7	3448	3388.8	3341.1	3296.5
0	0	1.5663	6.9363	1.3331	6.0548	1.7874	6.2691	4.3591	3.6116	4.7605	0	11.417	13.198	2.5827	10.657	0	0	0	0	0	0	0	0	0	0	0	0	0	0	0	0	0	0	23.127	34.912	45	57.776	58.631	83.127	99.214	105.1	82.44	77.052	114.57	167.69	168.49	173.64	184.92	163.01
0	0	0	7.9295	9.145	17.996	10.283	18.598	21.731	26.348	45.278	42.177	48.538	58.696	64.3	81.182	89.736	95.777	112.96	100.77	111.89	120.36	127.47	117.07	159.98	168.13	173.32	182.15	207.96	231.84	252.53	285.08	331.31	374.05	393.51	453.86	479.58	513.57	583.18	588.91	651.06	656.44	697.39	688.38	733.86	738.86	798.95	799.8	807.27	820.9
0	0	3.303	6.4471	1.3473	22.431	11.521	16.365	18.402	32.58	21.266	28.548	19.653	20.432	27.228	20.818	19.668	25.884	6.3577	7.6595	1.4469	0	0	0	0	58.022	96.594	128.39	177.4	380.72	99.578	154.15	203.55	276.66	323.38	353.59	414.54	517.6	565.05	646.73	693.37	760.33	801.05	853.04	861.58	906.52	956.63	995.6	1039.9	1006.8
0	0	0	16.32	11	24.012	26.648	29.529	32.693	43.23	46.499	52.792	58.837	50.152	51.744	55.358	72.612	63.792	69.314	66.488	74.051	81.347	91.11	83.109	92.084	103.44	115.58	147.85	142.25	148.7	143.38	181.32	211.34	249.39	264.22	290.74	332.28	366.12	437.4	459.23	506.12	563.26	546.95	564.34	572.76	606.24	602.75	618.1	612.52	586.57
0	0	1.2933	4.6189	0	7.0044	10.647	9.0955	1.0965	4.6972	10.671	9.8735	5.9164	4.9541	0.32405	16.53	19.376	47.953	63.627	81.455	117.25	164.6	198.27	268.55	350.95	412.01	465.4	651.47	688.99	842	979.85	1079.4	1217.7	1336.3	1451.8	1513.5	1569.4	1653.1	1754.4	1924.3	1971.1	1984.4	1950.4	2054.2	2244.3	2357.3	2203.7	2308.6	2328.7	2448
0	0	0	10.921	8.5753	10.116	17.724	16.451	11.65	16.386	9.874	10.514	11.541	14.638	17.538	23.937	19.903	28.012	18.633	21.459	27.685	59.386	71.312	78.438	56.516	85.206	107.08	187.22	259.84	285.32	530.04	447.15	550.91	649.74	785.23	945.72	1090.3	1269.7	1408.8	1560.2	1635.5	1802	1910.2	2003.6	2130.1	2268	2386.4	2427.7	2469.6	2510.3
0	0	0	3.5729	5.9182	6.5587	19.479	13.537	13.75	25.857	19.177	27.262	16.288	10.245	11.919	7.4339	21.712	20.346	55.201	47.656	49.757	79.618	83.066	123.93	147.47	181.08	241.47	277.54	331.17	429.19	565.2	623.38	781.11	889.83	954.34	1068	1134.4	1246.7	1359.6	1504.7	1515.7	1670	1798.1	1834.6	1875.6	1916	2014.3	1989.9	2007.6	2067.1
0	4.242	0	3.6621	0	0	11.352	7.8483	3.3526	21.253	15.661	3.4209	15.571	21.234	19.646	17.004	18.404	13.529	14.483	18.354	22.864	30.596	48.905	61.292	124.43	155	216	254.83	330.48	365.03	395.85	483.36	509.45	551.28	605.17	641.7	706.37	772.92	790.41	830.98	853.23	886.08	919.18	946.37	965.54	1011.2	1000.5	998.36	946.88	942.35
0	0	0	6.1903	6.5291	21.865	15.907	21.442	22.078	20.716	18.072	21.834	27.245	39.995	31.788	34.247	30.848	34.776	43.427	38.268	38.49	67.393	113.01	150.47	204.26	278.83	386.48	509.48	586.28	744.35	919.9	1011.5	1193.1	1340.3	1546.1	1710.3	1750.6	1892.3	2043.2	2185.8	2283.6	2362.5	2429.8	2558.4	2667.6	2666.8	2696.1	2707.2	2679.7	2767.8
0	0	0	3.0778	12.053	5.1172	5.0476	7.2146	4.6246	5.8637	12.384	0	0	0	0.4264	8.7177	8.5686	13.523	23.949	44.737	54.423	59.163	84.114	79.372	95.424	115.25	96.1	112.81	103.71	114.08	164.59	116.83	83.769	98.504	117.48	126.24	122.03	114.53	129.7	136.38	146.96	140.09	133.03	127.4	126.91	117.59	80.351	106.98	152.61	122.59
0	0	0	0.50761	16.292	26.959	28.375	35.573	34.765	45.572	37.134	49.231	60.355	79.042	114.56	171.93	227.24	318.85	406.69	542.4	682.15	846.88	990.32	1208.2	1444.9	1642.8	1824.1	1442.8	2061.1	2078.2	2632	2728	2964.6	3109.5	3228.3	3305	3374.6	3602.2	3560.8	3674.5	3687.1	3737.8	3789.9	3838.2	3781	3834.6	3813	3838.1	3882.4	3848.5
0	0	0	4.7375	11.879	9.0743	27.512	25.037	35.009	47.708	32.865	36.318	50.257	38.614	40.175	41.677	56.627	53.861	56.693	60.272	57.058	61.629	62.688	73.396	83.689	98.466	86.883	90.796	108.64	119.42	127.07	148.14	147.89	172.89	157.91	149.93	158.46	173.24	192.46	203.46	222.47	235.91	213.11	237.39	240.6	246.68	273.49	275.77	262.31	248.61
0	0	0	7.3973	13.71	15.778	23.268	25.314	33.744	29.708	34.979	19.312	16.542	18.818	17.397	22.212	29.325	29.365	21.025	26.588	9.1855	19.392	14.604	34.44	70.013	100.19	123.17	174.02	223.81	262.81	301.38	343.97	411.87	522.38	648.4	726.17	819.04	998.15	1011.1	1154.5	1161.5	1259.6	1314.4	1396.3	1416.4	1447	1460.1	1553.5	1515.5	1568.4
0	0	0	1.596	16.34	22.599	16.842	24.055	17.876	21.441	22.837	16.982	16.036	24.268	17.483	15.409	0	4.9003	0	0	0	0	0	0	0	0	0	15.215	20.424	65.169	46.993	64.758	89.476	142.87	160.76	186.68	224	301.15	315.65	394.52	404.37	452.56	463.37	533.64	668.63	794.51	710.39	692.31	712.31	782.19
0	0	0	7.9888	7.8259	13.994	13.336	22.055	18.913	12.923	13.991	0	0.18625	0.63639	7.3882	18.587	14.528	21.169	27.148	24.887	60.38	66.608	78.943	111.05	145.59	197.9	215.58	270.14	324.15	352.98	412.55	452.42	509.68	498.92	593.31	641.1	656.72	733.78	759.12	783.58	854.53	833.16	805.13	852.23	875.76	907.31	871.85	881.34	959.01	925.43
0	0	0	7.2945	22.057	22.612	26.993	24.758	24.323	29.967	24.272	47.801	38.718	35.991	58.516	51.799	97.189	101.83	153.31	215.07	254.18	301	455.02	552.82	658.38	758.41	925.36	1089.9	1241.4	1458.8	1745.6	2027.1	2223.9	2470.9	2715.9	2974.7	3216.5	3516.8	3753	3935.4	3933.8	4178.2	4495.5	4592.7	4748.8	4696.9	4820.5	4890	4911.2	5001.1
0	0	0	7.2493	4.3847	13.042	15.644	26.208	26.107	39.404	48.292	65.244	89.818	132.52	165.41	230.36	285.48	342.58	437.78	493.61	507.89	551.64	612.52	649.97	707.59	746.48	780.9	823.21	885.14	912.14	983.22	1016.1	1095.3	1154.4	1254	1383.6	1249.4	1276.2	1261.7	1287.9	1315.9	1293.7	1347.3	1287.2	1357	1438.6	1399.4	1355.8	1266.3	1310.6
0	0	0	5.3023	9.8761	21.731	20.783	20.209	25.269	22.448	26.718	29.751	25.981	36.635	26.246	37.994	62.306	100.91	180.44	253.36	342.08	433.06	520.28	568.9	751.28	804.07	883.62	997.83	1029.1	1127.8	1213.6	1290.9	1334.5	1374	1404.2	1488.2	1471.1	1497.2	1533	1524.6	1571.7	1554.7	1579.2	1571.2	1578.1	1558.1	1576.6	1581.4	1597.2	1579.3
0	0	0	0.42973	4.7759	6.1608	16.145	11.729	5.6423	12.628	19.737	22.022	24.551	28.213	33.543	63.051	103.22	171.95	235.39	341.79	447.65	609.87	795.22	968.72	1102.4	1560.6	1600.8	1904.2	2063.6	2292.2	2657.6	2847.1	3109.7	3447.7	3621.2	3863.3	4215.5	4469	4720.4	5024.2	5157.7	5447.1	5736.8	5652.6	5900.5	5903.8	6093.1	6150	6304.5	6252.2
0	0	0	15.222	11.381	15.044	23.122	26.838	21.908	23.196	21.296	29.706	23.06	22.704	27.224	23.284	12.423	15.628	19.544	24.552	33.656	40.493	56.996	78.067	104.45	137.48	195.53	236.66	294.36	345.95	394.69	452.32	520.95	615.28	673.08	760.67	842.94	868.09	966.06	1038.6	1067.3	1136.6	1222.5	1255.9	1303.7	1324.5	1372.7	1400.4	1449.2	1466.6
0	0	0	9.279	13.041	8.0464	21.522	16.33	12.83	34.53	38.646	57.829	59.494	61.142	74.44	92.085	120.36	141.19	174.11	185.48	207.66	250.71	289.22	392.81	439.41	512.7	692.98	791.53	856.58	1010.4	1218.2	1294.1	1487.6	1671.1	1604.7	1821.7	1883.6	1925.5	1963.2	2079.4	2114.3	2176.8	2247.6	2278.3	2292.9	2200.5	2304.8	2378.7	2330.6	2344
0	0	3.3349	2.8877	7.7828	9.4268	13.54	13.197	27.893	27.445	27.015	26.243	18.812	27.593	37.542	44.734	75.111	103.19	118.99	140.97	181.46	246.95	314.72	383.19	524.9	631.42	749.33	854.15	1014	1119.3	1229	1331.4	1453.9	1605.6	1734.5	1827.2	1925.4	2055.7	2156.1	2255.8	2234.2	2264.7	2389.6	2439.8	2403.1	2509.4	2443.5	2543.6	2507.4	2528.1
0	0	0	0.070956	8.4399	13.433	17.035	23.903	29.733	38.957	55.165	67.238	63.517	77.341	102.09	131.76	159.09	216.87	280.83	324.48	381.81	449.83	594.27	679.4	802.05	911.92	996.71	1143.3	1216	1335.2	1526.2	1572.6	1722.4	1870	2092.4	2268.2	2415.5	2647.9	2747.7	2880.7	3144.6	3222.8	3267.3	3364.5	3426.7	3537.4	3475.1	3538.8	3627.8	3741.7
0	0	0	3.3075	13.429	12.345	24.74	18.882	31.406	29.533	32.338	30.023	51.195	40.377	59.655	60.292	58.54	105.08	128.29	102.07	104.89	117.51	138.88	142.88	178.44	153.79	190.9	199.57	256.25	338.68	359.52	438.04	495.97	564.71	616.04	773.1	789.04	865.62	988.81	1048.4	1158.9	1159.1	1194.1	1282.7	1319.6	1354.7	1386.1	1355.5	1403.8	1362.2
0	0	0	5.2741	9.1642	27.734	27.042	19.141	29.756	54.224	29.855	26.684	30.789	56.475	35.602	45.497	55.865	54.881	75.429	81.113	91.394	120	165.67	197.81	228.14	258.82	293.34	333.8	364.11	412.86	433.8	466.79	515.54	550.85	576.13	599.83	618.73	635.34	654.14	649.92	639.09	636.2	699.55	737.04	743.24	757.17	796.15	774.07	787.44	790.77
0	0	0	8.1725	7.6571	0.38422	11.28	4.0479	4.7379	8.9026	8.6104	7.6709	12.18	11.259	24.922	28.454	67.918	84.486	140.09	208.49	312.67	462.4	608.24	807.72	1003.2	1168.7	1336.5	1451.4	1653.5	1945.8	1952.1	2167.4	2470.9	2669.6	2941.2	3134.6	3246.8	3493.4	3668.1	3625.2	3868.8	3856.1	3904.8	3839.6	3911.1	4019.9	4076.1	3982.7	4173.7	4123.4
0	0	0	10.253	10.193	25.471	26.761	29.145	24.807	25.84	44.049	65.491	102.31	149.58	194.94	255.21	305.59	379.89	430.75	469.55	571.74	618.95	675.42	745.16	795.28	879.59	922.86	991.85	1054.9	1115.6	1171.1	1236.1	1278.1	1314	1364.2	1397.5	1470.7	1507	1495.1	1495.3	1509.2	1534.1	1563.4	1564.8	1607.8	1643.8	1796.1	1844.2	1924.6	1901.4
0	0.18053	0	0	8.3488	13.896	21.866	26.185	21.726	28.669	41.938	53.855	48.899	55.019	29.161	34.374	38.646	45.822	42.891	41.912	62.604	42.773	37.283	49.415	70.645	76.486	133.32	46.692	43.634	54.686	83.793	108.58	189.58	250.87	372.32	426.79	556.28	632.63	749.46	829.57	923.25	1033.6	1102.4	1142.4	1233.7	1172.7	1222.2	1267.3	1283.2	1348.7
0	0	0	4.7681	9.6546	12.49	22.49	15.11	14.754	13.228	11.162	13.053	7.2043	7.2656	8.6122	12.453	0	0.7323	3.5312	11.172	4.8126	6.4838	6.3072	13.41	9.8458	23.522	26.04	29.917	33.241	37.113	37.857	62.665	70.41	79.514	94.102	120.12	152.68	165.09	187.51	226.79	232.71	263.06	307.05	303.14	315.91	342.68	340.67	352.4	404.32	443.47
0	0	0	0	8.6931	24.568	25.339	37.522	30.768	39.746	35.353	43.407	62.856	78.276	79.13	92.814	92.33	125.67	149.43	176.98	202.35	236.5	274.52	300.26	317.8	373.04	418.81	465.15	540.91	614.81	696.91	733.71	825.58	889.24	983.83	994.85	1054	1114.9	1186.9	1285.3	1257	1261.3	1232.9	1292	1310	1334.5	1313.1	1295.3	1253.6	1277.1
0	0	0	2.3578	14.683	17.179	21.715	22.888	17.597	26.614	37.85	39.66	62.793	65.089	118.55	161.03	237.86	307.09	542.31	510.16	716.99	733.8	866.86	1054.4	1260.4	1448.2	1682.3	1857.2	2073.1	2266.4	2578.1	2807.3	2997.4	3299	3450.2	3657.1	3890.9	4213.8	4443.6	4756.3	4821.2	4995.5	5281.6	5554.1	5696.4	5593.8	5771.7	5737.3	5797.5	5999.9
0	5.7641	4.3259	2.2171	6.8851	4.9046	11.7	11.679	15.17	17.443	13.724	23.16	4.7103	9.8906	11.573	0	5.1444	3.354	5.3069	0	0	8.9117	12.984	33.331	36.52	64.597	108.54	141.35	174.43	223.05	281.29	368.57	363.96	402.43	396.1	413.13	477.18	531.01	579.38	640.67	661.84	641.13	738.85	856.27	1022.2	961.61	1045.1	1101	1121.6	1172.9
0	0	0	12.378	10.629	9.6343	10.618	22.513	18.505	19.14	15.066	13.104	12.825	12.676	16.556	19.815	17.448	9.0463	16.104	20.515	35.135	77.287	163.97	237.1	284.89	382.52	562.54	573.85	831.13	820.66	890.65	962.63	1067.8	1168.1	1196.3	1297.1	1359.8	1399.7	1476.3	1512	1500.3	1587.9	1593.6	1611.1	1632.2	1708.2	1704.2	1655	1694.8	1680.3
0	0.47149	0	0	10.769	6.3668	12.598	4.999	15.915	20.407	21.411	10.432	23.651	33.456	15.299	29.167	39.974	33.314	21.246	56.847	86.863	159.92	253.06	390.79	475.53	657.96	894.27	1156.2	1432.5	1673.5	1987.3	2335.6	2644.4	2933.4	3302.2	3591	3996.9	4298.6	4499.5	4863.3	5027.6	5236.3	5195.1	5290.6	5417.5	5424.6	5425.1	5389.4	5405.2	5381.4
0	0	0	18.291	4.5717	12.33	11.3	19.683	16.079	23.386	45.987	36.265	41.688	37.859	47.494	65.811	69.236	99.481	142.54	176.23	257.63	341.07	431.4	569.4	644.99	745.25	882.79	937.05	1133.8	1322.6	1452	1543.1	1648.8	1721.1	1864.8	1850.8	2068.6	2236.9	2298.7	2386.2	2459	2558.8	2499.7	2612.3	2639.5	2649.5	2742.1	2763.8	2802.3	2790.4
0	0	0	0	15.414	9.5798	19.04	19.632	24.315	42.492	34.991	47.037	44.957	48.816	52.339	47.026	55.417	66.107	58.618	63.534	58.346	62.558	66.186	68.721	72.549	81.417	80.519	77.412	67.037	90.54	99.018	122.14	135.37	179.98	189.57	194.66	235.14	264.66	321.58	401.38	426.34	489.64	481.68	463.54	530.54	575.65	598.37	596.37	618.05	548.81
0	0	2.3278	4.8573	10.26	11.731	5.8229	18.842	19.766	27.542	25.728	23.008	35.249	41.061	40.923	53.073	52.786	57.002	79.73	127.95	125.84	155.26	172.63	173.17	235.26	300.94	372.29	504.54	591.92	731.87	856.09	982.33	1150.1	1325	1458.3	1595.3	1716.5	1853	1920	1994.7	2130.1	2206.1	2262.7	2261	2302.9	2322.9	2463.7	2335.1	2310.4	2273.9
0	0	0	6.8115	4.7672	4.9862	14.834	9.9948	7.6784	16.605	15.258	19.906	13.171	7.6267	13.33	0	10.093	2.4754	11.965	2.9733	0	0	0	0	0	0	0	12.496	50.793	126.78	210.46	281.12	355.27	457.81	500.83	572.07	649.58	746.56	807.59	922.31	941.59	1029.4	1043	1116.4	1222.3	1197.6	1192.9	1181.1	1133.9	1217.4
0	0	0	0.010343	8.3574	21.099	19.621	21.919	23.12	32.561	23.055	32.874	33.552	50.384	59.561	74.98	115.98	173.47	220.89	266.34	326.87	418.79	512.4	620.84	764.18	905.15	1008.8	1229.9	1416.4	1633.9	1919.6	2101.5	2318	2434.3	2733.9	3002.1	3176.8	3365.8	3577.6	3792.3	3956.5	4313.8	4352.7	4447.2	4540.1	4744.5	4699.6	4797.6	4711.5	4848.7
0	0.62563	0	0	0	15.392	18.581	18.095	11.022	21.437	32.459	40.971	60.074	111.51	174	283.81	417.46	593.91	848.97	1148	1575.5	1938.8	2320.7	2792	3224.6	3659.2	4216.1	4592.2	5010	5367	5924.8	6374.3	6696.9	7232.3	7497.3	7742.2	8209.6	8124.6	8331.8	8509.8	8649.1	8817.5	9030.2	8496.1	8466.9	8666.4	8704.5	8534.6	8696.9	8467.7
0	0	0	0	14.688	18.406	22.54	24.442	30.969	24.72	20.071	11.448	8.0316	20.695	12.817	13.854	52.105	105.53	197.54	320.47	509.38	725.18	991.77	1193.6	1537.3	1813.2	2156.9	2386	2688.5	2994.6	3185.2	3407.8	3825.1	3910.5	4062.5	4253.8	4322.1	4551.3	4632.4	4703.5	4773.3	4893.6	5064	5059.7	5092	5181.4	5024.6	5100.3	5196.4	5195.6
0	0	0	0	1.4688	13.785	19.223	14.968	16.704	24.918	41.414	61.16	101.26	154.97	203.17	291.8	346.9	431.39	521.71	586.15	620.81	701.44	754.34	769.88	839.33	840.3	904.74	921.67	957.66	979.07	1039.2	1075	1128	1162.2	1209.8	1224.6	1225.5	1217.2	1278.9	1305.5	1320.8	1354.6	1329.2	1328	1365.1	1331.4	1377.8	1356.1	1405.9	1382.8
0	0	0	4.06	7.3268	19.936	15.829	21.92	15.77	20.842	18.857	21.381	29.631	44.204	48.435	59.96	73.005	86.309	109.87	125.89	138.93	179.49	181.04	240.49	252.95	271.7	312.46	372.68	388.94	407.77	550.13	584.15	649.97	709.09	869.55	950.5	1001	1160.3	1253	1422.4	1463.5	1558.2	1472.7	1526.3	1595.1	1529.1	1532.7	1537.2	1556.9	1603.9
0	0	0	3.0273	12.007	13.661	18.773	13.331	22.34	29.021	20.636	27.055	23.137	31.642	30.758	24.376	30.385	32.214	35.642	43.353	41.311	52.211	52.038	53.155	59.701	54.764	55.493	51.533	66.483	53.539	62.566	67.33	68.748	71.584	127.54	159.89	221.26	302.85	405.46	475.79	543.06	620.56	679.8	735.3	757.49	813.92	849.34	948.77	974.37	1001
0	0	0	3.9793	18.77	21.514	30.517	38.712	29.496	28.434	38.649	42.205	47.229	51.216	37.471	39.395	27.739	38.718	37.035	20.987	36.308	31.935	55.92	65.759	75.236	110.56	133.35	172.21	209.02	255.78	280.3	318.98	378.9	456.87	499.62	547.59	592.13	603.21	650.73	670.09	727.62	730.36	762.98	799.24	841.67	885.09	891.75	884.91	906.89	919.7
0	0	0	1.2077	15.068	12.364	20.404	21.072	29.984	26.36	23.563	19.665	13.494	16.083	14.739	10.851	15.89	23.324	19.15	28.073	27.114	45.331	61.819	80.904	116.05	130.46	152.07	186.93	212.04	226.94	244.63	252.97	243.58	309.87	323	378.27	365.32	467.06	487.15	500.29	491.64	572.2	566.81	576.76	556.98	570.1	551.64	625.99	668.11	643.73
0	0	1.4886	1.296	16.822	13.066	15.908	17.171	21.961	23.217	19.514	19.727	22.293	23.223	36.091	31.758	24.291	25.207	24.124	22.574	33.543	56.301	96.048	120.02	143.52	158.46	213.96	256.66	252.55	272.99	302.88	324.62	362.07	349.99	422.02	467.73	487.94	503.48	521.91	545.96	475.37	513.32	514.1	488.94	520.17	563.39	621.4	602.36	583.75	549.44
0	0	0	4.7831	8.5632	25.261	20.273	25.769	24.996	22.833	32.258	27.65	40.147	26.957	35.111	36.898	56.185	76.159	125.8	165.39	250.78	315.7	348.96	529.22	492.3	567.3	719.6	785.3	852.36	895.94	979.06	958.77	1031.8	1134	1185.2	1135.7	1224.5	1262.4	1347.7	1358.4	1300	1344.5	1363.4	1360	1326.1	1351	1347	1403.9	1374.6	1396.4
0	0	0	15.451	25.499	3.7704	9.8022	14.922	24.37	39.596	21.89	35.297	46.447	40.33	70.952	106.35	178.74	337.84	452.9	628.86	865.47	1051	1285.8	1547.3	1837.9	2049.2	2277.6	2610.2	2871.7	3146	3428.7	3716.1	3657.9	4093.4	4334.9	4394.1	4629.7	4776.6	4954.7	5153.3	5353.9	5746.9	5818.1	6146.5	6291.5	6447.7	6539	6584.7	6004.5	6740.7
0	0	0	0	6.2776	13.642	22.202	23.609	23.969	28.025	26.733	35.789	40.328	54.219	71.686	126.44	193.63	307.44	406.82	587.82	743.65	984.52	1252.6	1484.5	1710.7	1958.4	2335	2541.5	2848.1	3000.4	3206.8	3368.6	3505.7	3159.8	3728.9	3862.5	3398.1	3674.6	3680.1	3695.1	4015.8	4150.5	4040.3	4176.4	3982.6	4509.1	4009.1	4169.5	4360.2	4272.7
0	0	4.8073	0	11.609	7.5056	11.704	10.983	17.078	4.501	10.535	7.8709	7.3604	13.231	24.469	33.211	38.652	43.893	62.376	74.252	107.46	123.3	187.55	223.15	280.35	348.82	417.88	526.06	583.94	713.69	872.89	979.29	1136	1302.7	1425.5	1589.6	1666.7	1847.7	2045.3	2134.8	2277	2438.3	2475.6	2728.6	2889.4	2989.1	3110.7	2559.7	3061.9	3066.3
0	0	0	14.1	8.5501	19.451	17.69	21.347	21.354	23.131	26.141	19.804	26.269	33.22	31.139	37.065	28.139	31.458	29.347	26.773	21.072	30.373	30.912	35.418	55.968	71.239	137.05	195.4	268.68	357.9	452.05	600.1	751.42	824.21	962.98	1118.4	1240.2	1362.9	1474.3	1610.4	1709.6	1830.3	1859.5	1995.5	1899.8	2109.3	2197	2221.8	2281.5	2259.9
0	0	0	3.6335	2.941	15.714	16.227	19.291	30.494	31.375	30.469	21.792	26.556	23.82	23.86	25.447	38.319	26.916	34.214	35.156	41.386	52.992	62.592	89.706	109.83	119.23	134.46	156.19	165.4	178.02	180.79	185.64	212.8	302.15	362.64	437.67	527.8	590.47	742.5	820.85	917.87	982.7	1065.8	1157.1	1179.5	1238.5	1260.6	1339.8	1378.7	1493.1
0	0	0	3.7028	15.95	11.192	10.44	7.7591	8.6393	14.914	12.457	16.88	20.099	15.894	20.806	15.089	18.233	20.685	17.86	33.703	20.824	26.127	13.785	18.478	13.674	14.376	5.5166	79.622	100.05	157.93	193.57	254.36	265.97	321.93	343.17	344.57	354.65	365.1	413.07	392.46	419.29	440.35	413.64	428.02	427.05	440.23	455.71	480.95	442.18	424.44
0	0	0	5.3393	12.83	19.652	20.158	18.619	17.231	6.8634	7.9267	13.33	12.603	16.675	12.885	18.398	5.4221	14.847	1.0611	0	0	0	0	28.059	48.985	66.808	53.635	138.33	139.02	191.03	175.28	205.9	207.36	263.9	270.66	292.3	323.91	352.85	356.09	399.16	411.82	429.28	402.27	478.55	573.31	618.64	583.54	551.34	538.22	597.58
0	0	0	3.8579	6.507	7.9644	20.411	14.766	20.125	38.613	42.319	63.339	82.383	114.67	143.13	170.27	205.53	221.97	296.06	323.7	361.46	406.74	446.89	486.36	554.14	564.92	625.02	676.43	786.32	855.38	971.36	1077.1	1130.9	1284.2	1397.6	1534	1586.6	1711.4	1768.7	1861.9	1907.1	2003.2	2044.7	2057.3	2098.6	2174.8	2160.1	2203.8	2263	2254.6
0	0	0	2.2129	8.0559	3.3709	16.243	0	12.851	12.527	15.83	16.443	14.193	6.0967	2.736	6.7802	8.2971	15.269	18.216	18.763	16.078	19.411	22.804	18.768	21.173	22.451	29.122	52.097	60.943	80.222	98.335	147.8	187.73	229.43	258.23	338.69	435.4	506.36	549.46	606.39	690.99	756.42	805.59	903.21	1003.9	1038	1125.7	1166.5	1237.2	1301.4
0	0	0	28.777	18.475	9.9405	16.921	22.06	21.169	13.921	31.121	30.006	38.22	53.968	67.695	81.027	105.97	129.76	184.19	207.22	259.68	304.57	399.08	496.62	598.17	698.6	820.75	947.45	1117.1	1268.2	1459.3	1608.3	1787.9	1979.7	2192.4	2295.3	2473.2	2736.9	2852.9	2936.8	2997.8	3053.7	3071	3245.2	3263.8	3329.7	3414.3	3425.1	3506.6	3443.9
0	0	0	10.23	11.884	10.102	19.027	17.534	21.914	37.23	33.033	43.84	47.56	58.396	68.773	75.713	105.22	140.07	193.47	263.2	387.14	513.6	641.91	858.79	1027.7	1194.4	1466.4	1597.3	1858.9	2083.9	2331.1	2563.4	2739.9	3055.4	3345.5	3622.7	4072.4	4251.9	4483.6	4638.4	4857.9	4999.2	5273.1	5248.5	5597.7	5846.8	5588.9	5829.6	6016.7	6075.3
0	0	0	7.2343	7.8726	20.736	14.497	22.009	13.934	26.63	26.012	18.49	24.3	16.047	20.599	15.827	21.775	8.313	12.034	5.1971	9.074	2.7904	6.7016	0	0	0	0	0	0	0	0	0	0	0	0	0	0	0	0	0	0	0	0	0	0	0	0	0	0	0
0	0	0	11.752	8.2697	9.6427	22.145	14.794	23.813	29.688	23.009	18.884	22.144	33.994	24.245	22.981	23.768	29.821	23.569	28.73	26.692	31.84	39.049	45.302	72.295	82.808	112.37	148.06	187.29	218.74	255.36	286	310.41	323.71	312.67	391.29	366.34	389.87	420.44	454.32	488.61	533.23	548.79	545.36	557.63	550.63	581.52	581.73	414.83	463.62
0	0	0	4.2222	12.84	12.468	24.08	23.713	29.93	28.127	26.379	18.97	12.368	19.084	35.862	61.159	104.07	161.24	225.87	325.43	429.05	595.34	755.71	918.03	1108.1	1263.8	1435.3	1638.9	1821.2	2042.6	2176.9	2327.2	2484.5	2708.3	2886.1	3102.6	3208.2	3298.1	3355.3	3540.6	3608.2	3820.6	3832.6	3897.1	4008.5	3996.6	4109.6	4113.4	4106.9	3997.9
0	0	0	8.6481	15.188	6.696	21.805	30.465	35.372	35.043	36.043	41.697	53.981	102.84	132.49	201.13	302.49	418.67	595.44	808.31	1052.4	1445.4	1776.5	2056.6	2500.7	2849.5	3240	3635.7	4215.8	4517.2	4927.2	5393.5	5756.4	6078	6410.7	6712.3	7128.9	7383.6	7722.2	7703.5	7874	7834.1	8007.3	8274.7	8292.2	8212.6	8474.2	8374.2	8413.2	8368.4
0	0	0	0.8257	28.226	25.539	9.8558	12.293	18.507	0.46036	16.619	15.765	29.566	46.623	79.029	134.39	183.62	242.83	317.55	394.24	492.7	611.52	736.02	811.37	954.98	1068.5	1168.3	1283.7	1423.9	1599.2	1919	1709.5	1846.8	2008.9	2128.3	2238.8	2405.6	2852.5	2889.5	3090	3131.3	3183.9	3317.7	3421.1	3503.7	3498.7	3423.2	3434.7	3477.3	3550.7
0	0	0	11.443	0	12.389	4.6339	0.075045	0	0	4.1978	7.2352	1.1711	7.1111	3.3032	7.3084	18.098	36.732	49.782	86.532	130.4	182.84	257.45	325.88	390.73	482.32	560.38	710.66	834.15	973.76	1149.3	1386.5	1509.8	1797.2	2011.1	2245.9	2436.5	2701.4	2868.7	3129.7	3267	3420.4	3492.6	3626.6	3618.3	3735.1	3771.3	4043.2	4134.4	4115.8
0	2.0597	0	4.9752	0.21285	1.8283	0	9.9945	0	5.9803	9.0626	8.2922	2.0541	14.816	0	11.562	19.581	26.793	30.625	40.821	58.901	72.126	111.24	158.13	214.97	260.71	351.4	447.37	598.08	674.24	764.46	820.48	932.8	1045.2	1112.4	1215.2	1314	1395.4	1485.4	1592.6	1664.4	1761	1800.1	1853.3	1953.7	1973.2	2058.4	2099.5	2178.3	2121.1
0	0	0	6.9322	13.671	13.018	25.026	18.972	12.329	23.158	26.398	39.456	26.95	31.087	81.218	127.74	230.21	360.02	681.34	756.67	1049.1	1175.2	1390.5	1597.1	1871.6	2059.6	2196.1	2007.7	2321.1	2459.1	2653.3	2990.8	3127.5	3241.5	3414	3557	3654.9	3814.6	3938.2	4085.6	3961.4	4332.5	4202.3	4282.8	4611	4266.7	4600.6	4612	4670.5	4350.6
0	0	0	18.05	23.828	21.045	17.78	12.237	14.692	4.4351	24.516	0	27.046	27.315	49.079	60.92	72.139	88.516	108.71	159.41	192.39	249.43	324.72	393.51	467.22	566.69	698.46	797.46	903.79	999.38	1158.1	1298.5	1502.4	1691.4	1970	2066.1	2278.8	2585.8	2874.5	2941	3159.7	3459.2	3579	3538.2	3974.4	4102.4	4091.2	3758.3	3730.2	4247.8
0	0	0	0	30.464	25.708	9.0406	10.767	14.328	37.303	10.323	29.909	27.545	6.4892	12.822	31.994	24.565	25.758	16.075	14.997	1.9484	16.016	38.719	74.145	102.15	155.68	240.53	342.15	487.56	581.79	650.21	749.48	931.36	965.16	1196.8	1379.7	1570.4	1722.9	1770.5	1848.6	2028	2095.4	2274.5	2394.9	2185.5	2282.5	2378	2372.6	2502.4	2473.4
0	0	0	4.7795	4.6249	11.299	11.959	17.174	22.16	24.02	23.264	29.192	22.48	26.485	17.307	46.121	37.691	39.413	61.385	141.95	143.44	205.66	278.98	311.98	380.9	420.27	509.32	545.85	583.91	668.64	644.04	708.82	797.31	824.68	900.55	929.98	908.31	974.74	977.7	991.78	1016.1	961.94	968.29	933.34	963.42	987.75	1008.6	963.91	951.63	909.7
0	0	0	0	9.4596	23.379	25.919	29.914	39.023	42.546	48.475	61.117	72.427	96.315	106.47	119.41	145.37	166.58	187.88	219.05	261.94	332.47	406.93	530.26	614.98	734.17	829.78	1025.1	1135.9	1276.5	1394.9	1521.6	1648.6	1768.2	1904.3	2127.6	2163.7	2321.4	2435.6	2627.1	2762.6	2844.6	2822.5	2889.4	2960.1	2960.7	3079.2	3089.2	3126.6	3165
0	0	0	8.4355	18.819	32.421	30.17	28.861	36.865	35.604	38.191	37.162	31.014	40.478	36.641	34.817	50.347	67.051	80.047	108.55	132.27	180.58	215.79	261.85	347.29	478.88	614.06	786.46	1004.6	1153.3	1445.3	1752.3	1863.5	2268	2517.7	2941.8	2865.3	3025.9	3081.1	3418.7	3666.8	4015.4	4089.3	4249.9	4297.2	4635.9	4748.6	4800	5160.6	5293.3
0	0	3.5394	6.5443	0	14.569	27.895	22.837	41.093	56.86	93.284	123.29	164.36	174.53	194.93	282.19	308.56	351.14	323.79	334.84	354.81	391	385.36	382.12	408.7	426.11	443.71	455.87	450.11	471.28	446.79	449.29	480.66	480.93	462.32	467.58	461.19	462.81	449.86	457.01	443.46	437.85	447.08	440.49	441.46	407.51	417.73	423.73	427.47	424.33
0	0.18601	0	8.0952	5.4872	7.2185	6.844	4.3969	2.429	3.5268	5.584	10.697	16.895	21.606	17.59	39.702	41.209	65.236	102.56	154.68	207.18	276.64	357.48	437.53	505.47	621.78	741.25	843.21	991.83	1138	1274.1	1539	1689.6	1971.8	2204	2399.5	2609.8	2777.8	3028.7	3274.4	3579.1	4183.5	4201.3	4201.4	4349	3585	3734.5	3747.9	3779.9	3853.9
0	0	0	8.1276	13.27	20.114	25.019	40.542	30.697	30.751	30.048	36.891	29.822	36.54	42.864	31.397	21.429	26.007	38.876	37.34	40.26	45.575	68.762	94.897	132.13	186.96	233.08	311.18	412.06	516.1	581.79	675.25	798.49	909.96	1017.3	1070.6	1138.6	1219	1305	1406.8	1417	1484	1542.3	1541.7	1594.4	1683.8	1649.8	1700.2	1755.2	1683.8
0	0	0	4.1488	13.8	8.7139	11.413	15.902	20.858	15.358	22.105	19.276	38.972	38.503	40	40.231	47.602	69.889	93.892	130.32	159.59	223.35	292.68	371.63	447.92	540.51	662.07	723.33	862.13	959.04	1018	1149.9	1212.5	1396.4	1521.8	1603	1757.5	1864.3	1944	2009.5	2029.7	2098.8	2152.8	2176.7	2227.4	2236.6	2286	2268.4	2255.4	2219.4
0	0	0	5.0438	3.1201	15.898	10.924	13.212	10.162	15.563	14.646	7.6955	0.75509	7.8757	4.1484	0.58026	6.1344	1.5357	0	0	0	0	0	0	0	0	0	0	24.425	46.179	88.187	150.55	188.18	265.83	340.73	415.86	514.68	592.93	669.91	779.65	845.15	920.96	969.63	1030.2	1090.8	1114.2	1136.8	1140	1087.3	1076.8
0	0.47036	0	5.3609	0	8.8711	22.744	19.186	13.686	10.261	15.877	5.0597	19.475	22.467	29.326	32.857	52.279	100.68	111.39	187.43	230.12	279.49	319.5	372.19	494.44	572.85	672.77	768.7	883.75	943.76	1076.9	1223.2	1334.1	1451.9	1532.3	1581.2	1748.2	1727.9	1844.9	1954.6	2060.9	2075.6	2156.3	2197.8	2158.8	2206.1	2243.8	2285.7	2287.7	2266.7
0	0	0	13.692	14.1	0	19.203	17.334	26.952	43.595	60.315	87.289	133.92	198.93	298.3	395.13	553.19	713	909.23	1113.5	1241.9	1521.5	1713.7	1884.8	2066.7	2181.2	2365.9	2570.8	2697.2	2943.6	3036.1	3215.7	3307.2	3547.8	3728.1	3855.7	3922.3	4031.3	4197	4340.1	4435.2	4537.8	4627	4585.2	4547.8	4650.6	4704.1	4686.1	4772.2	4704.6
0	0	0	0	8.1557	26.169	20.318	18.726	8.802	11.166	14.532	23.488	15.303	35.96	26.923	28.093	29.56	22.773	22.543	14.989	1.7119	0	0	0	0	0	0	0	0	4.747	6.9331	0	17.547	22.773	41.187	17.096	7.8385	18.268	94.535	103.46	181.75	101.85	79.842	105.32	121.18	125.1	120.09	83.948	72.502	109.07
0	0	0	11.562	23.286	23.411	35.145	42.447	27.408	32.398	26.235	22.351	19.506	32.703	33.211	62.283	71.41	100.69	129.7	103.63	76.971	47.944	42.885	57.155	67.244	75.486	74.788	139.7	158.1	255.12	283.84	315	371.46	447.51	501.55	528.29	565.86	693.62	693.42	794.85	805.01	822.66	855.91	904.29	1092.7	1177.1	1149	1176.2	1177.7	1215.4
0	0	0	0	13.665	12.274	22.579	30.685	35.767	32.01	43.383	39.73	37.113	32.941	33.362	33.92	41.015	47.206	36.537	37.792	33.645	62.695	109.85	160.78	260.86	357.68	459.08	640.99	789.28	1022	1159.3	1349.7	1566.6	1804.7	2070.2	2344.2	2517.1	2874.8	3214.7	3299.3	3463.9	3443.8	3653.1	3632.1	3762.6	3919.9	3974.5	4099.1	4243.7	4181.1
0	0	0	5.7565	6.5872	11.324	18.019	17.867	23.535	32.129	35.08	30.083	36.009	56.888	55.418	85.243	125.65	196.63	251.55	339.54	406.29	505.71	585.02	692.02	788.44	904.04	1015.9	1177.7	1370.3	1433	1629.8	1758.4	1937.6	2087.4	2217	2402	2694.4	2852.6	2846	2991.8	3161.6	3244.5	3244.7	3507	3505.2	3400.5	3578	3605.6	3603.1	3614.2
0	0	0.85586	8.8848	9.8104	9.1562	14.127	14.243	4.3611	8.5647	7.5678	11.095	9.3375	17.183	20.493	24.656	45.046	59.893	76.384	105.93	137.85	143.9	168.08	199.02	186.94	210.08	259.26	293.83	299.94	323.29	390.74	450.96	561.97	595.52	657.13	735.76	674.95	706.11	758.6	790.15	859.25	846.66	865.93	862.38	879.07	839.76	950.36	910.33	931.8	938.25
0	0	0.70993	1.8648	10.821	0	3.9374	1.5851	0	2.1107	0	0	1.1184	10.723	35.815	73.194	121.46	188.07	300.4	454.72	679.08	857.6	1125.2	1344.1	1625.8	1865.6	2189.9	2500.8	2945.9	3178.3	3616.5	3967.1	4207.5	4561.8	4840.1	5154.7	5333.5	5610.6	5882.8	6063	6076.3	6205	6512.9	6653.8	6861.9	6812.8	6891.4	6931.3	6875	6994
0	4.3292	0	2.6704	3.6817	10.575	8.1107	15.713	9.9356	17.008	26.146	22.933	33.393	46.031	37.824	51.898	10.889	9.566	10.22	7.0476	7.9818	22.195	47.103	75.342	130.82	192.19	272.21	342.2	416.71	487.86	574.92	680.4	775.02	876.08	1000.8	1104.8	1191.8	1280.1	1381.5	1454.5	1482.6	1511.7	1539.2	1574.1	1624.2	1705.3	1771.8	1758.6	1845.9	1812.9
0	0	0	8.4009	9.6527	14.837	24.41	17.954	25.88	30.073	36.86	42.827	43.099	46.356	37.888	41.173	57.089	63.081	65.403	52.405	54.998	63.122	70.856	82.996	86.83	107.73	118.81	109.22	122.37	134.08	132.05	124.48	118.28	109.24	97.946	122.5	124.79	142.95	168.86	174.92	189.44	187.88	212.02	228.21	230.59	232.68	237.71	250.93	259.91	272.62
0	0	0	1.9042	10.072	11.297	14.267	18.862	13.429	24.195	13.601	23.14	33.642	69.689	115.42	190.8	246.06	329.94	417.03	505.6	598.46	717.84	767.08	897.96	959.52	948.92	1018.9	882.04	1029.4	1365.2	1483.7	1592.1	1260	1305.6	1412.9	1604.2	1718.8	1772.8	1912.4	2160.9	1942.5	2217.9	2297.1	2211	2222	2589.9	2666.1	2331.4	2433.5	2501.5
0	0	1.578	6.8796	5.47	19.663	23.358	29.096	30.345	23.85	37.812	32.272	28.618	35.602	23.25	24.22	25.48	23.796	28.56	24.456	30.273	26.073	29.242	15.272	13.836	13.815	12.878	22.887	23.876	24.56	17.544	23.172	24.988	28.714	36.213	37.505	50.81	69.081	78.021	98.14	91.172	98.109	127.94	121.55	140.84	142.16	171.99	199.01	209.39	244.44
0	0	0	13.683	12.19	15.267	13.528	12.638	11.058	8.8216	21.432	21.171	43.592	52.573	83.602	86.849	130.94	173.01	236.35	344.36	470.69	604.42	723.52	949.78	1130.3	1282.9	1575.3	1713.5	2014.5	2209.4	2455.6	2682.1	2854.6	3127.1	3279.3	3502.9	3643	3697.9	3884.6	3875	3904.6	4061.3	4057.1	4024.4	4118.7	4152	4272.1	4219	4196.1	4155.8
0	0	1.9291	2.6826	3.0114	4.7885	16.06	18.462	34.278	29.036	33.494	21.826	41.849	64.474	79.911	125.28	154.33	226.19	275.5	366.31	459.48	571.13	666.61	762.76	901.24	1175.1	1326.8	1441.2	1557.1	1649.7	1715	1783	1815.6	1984.5	2047.3	2158.3	2241.7	2350.6	2099.2	2082.7	2190.9	2284.7	2500.6	2509.1	2513.1	2479.6	2506	2489.4	2427.9	2453.2
0	0.81065	0	10.113	23.08	3.1182	7.1907	10.186	3.4819	15.013	10.075	16.411	18.361	18.62	31.256	24.014	15.555	20.656	19.625	30.819	54.41	96.39	102.48	159.76	154.63	284.88	262.63	330.46	524.48	610.22	710.25	844.87	948.68	1025.4	1129.8	1225.3	1330.2	1414.2	1470.1	1586.4	1663.8	1669.5	1684	1714.1	1740.9	1692.7	1719.7	1747.2	1587.3	1569.7
0	0	0	8.7032	14.153	13.805	13.53	16.42	15.093	9.962	27.33	18.564	34.963	47.486	95.154	157.43	257.44	374.75	576.47	738.24	1030.9	1342.5	1676.1	2024.4	2420.9	2799.5	3172.5	3520.4	4063	4499	5022.9	5301.3	5674.3	6072	6499.7	6766.6	7279	7520.5	7646.4	8006.3	8067.7	7949.6	8056.2	8193.8	8306.9	8246.5	8543.7	8371	8347.1	8391.8
0	0	0	3.4486	11.706	10.231	24.4	23.777	31.615	24.44	39.781	35.635	39.785	41.489	46.723	57.269	61.913	69.281	83.53	103.53	133.08	181.56	235.44	276.24	330.95	377.62	408.23	460.2	501.42	558.08	614.2	653.54	725.9	766.68	821.55	874.15	922.55	985.93	1040.4	1051.6	1107.4	1127.6	1176.5	1159.2	1197.5	1203	1207.7	1193.5	1231.8	1226.1
0	0	0	7.441	11.992	14.632	27.16	31.195	30.132	42.482	30.674	41.28	51.623	55.044	80.096	87.471	102.17	146.43	160.91	200.21	248.12	297.09	351.1	411.29	480.14	442.09	515.13	578.27	613.16	669.29	715.34	693.65	545.64	570.73	554.76	574.39	603.15	569.68	590.4	602.4	607.48	627.93	596.11	596.94	624.71	642.18	635.02	661.93	628.83	605.72
0	0	0	0.4511	12.118	15.076	20.6	23.132	29.067	30.855	26.3	18.757	40.623	32.306	31.337	29.899	25.241	32.384	22.164	24.543	21.572	28.618	38.2	83.315	140.11	196.66	280.61	366.61	515.63	659.32	779.49	885.91	1046.2	1293.7	1363.3	1539.7	1750.8	1986.3	2220.1	2388.4	2509.3	2702.4	2709.9	2786	2973	3069.1	3182.5	3265.4	3280.3	3313.3
0	0	0	0	7.0299	2.9638	20.536	14.571	21.717	0	12.15	2.6025	0.88286	0	2.7722	0	0	0	7.8881	16.036	33.136	31.132	65.326	123.81	213.74	311.74	435.51	566.76	722.99	866.71	1035.4	1189.6	1329.7	1476	1688.4	1755.9	1887.3	1963.9	2102.5	2216.4	2290.1	2328.4	2413.7	2510	2484.3	2560.4	2568.3	2572.7	2645	2575.6
0	0	0	16.309	10.043	14.695	30.568	28.7	34.388	43.99	50.333	51.759	55.303	44.989	46.686	40.729	53.459	54.231	56.052	46.117	47.227	40.47	58.944	47.073	47.307	61.448	64.845	84.554	96.993	72.79	96.339	119.18	145.31	155.87	165.73	211.26	240.29	269.93	317.6	353.61	377.47	429.39	427.57	488.84	495.99	514.85	561.71	552.72	567.85	570.26
0	0	0	9.4985	16.706	29.585	40.301	58.18	38.223	49.456	66.913	77.533	67.631	60.804	116.49	133.88	185.94	263.13	335.13	454.58	570.98	716.48	883.73	1038.3	1132.1	1267.1	1358.2	1542.2	1695.1	1773.8	1909.6	2032.3	2132.2	2261	2301	2424.4	2447.2	2491.1	2555	2673.8	2605.6	2670	2689.8	2623.7	2712.9	2620.5	2632.4	2627.4	2663.4	2670.7
0	0	0	0	16.636	19.573	27.323	25.861	14.405	34.167	33.138	46.072	42.168	34.447	34.38	20.588	46.995	42.905	57.152	42.433	52.871	62.658	17.447	20.448	5.584	20.108	37.785	15.352	32.799	49.796	88.921	138.54	183.76	237.21	261.2	341.81	394.86	544.73	650.42	753.08	815.04	902.31	1028.8	1099.1	1177.3	1170.6	1205.8	1302.8	1338.1	1463.9
0	0	0	6.0365	5.8011	18.908	9.89	15.638	12.797	10.569	18.71	16.944	19.931	19.805	27.613	28.923	43.061	46.23	64.387	66.299	94.458	119.49	142.04	179.54	215.35	226.75	267.13	297.28	342.44	391.14	441.72	448.58	549.13	622.64	709.46	789.24	907.89	947.6	1059.6	1158.6	1213.3	1336	1345.5	1409.5	1480.4	1548.7	1597.7	1701.4	1675.7	1781.5
0	0	0	7.3598	13.233	15.083	27.389	31.577	59.568	73.017	83.97	104.66	126.15	169.83	186.6	190.27	204.07	244.83	262.32	277.26	312.26	327.86	358.13	370.38	430.34	434.53	491.88	575.64	655.68	692.85	746.97	855.59	939.7	1013.8	1152.1	1243.3	1390.9	1501.5	1553.4	1724.4	1646.9	1828.6	1825.1	1836.4	1937.5	1970.7	2113.3	2117.8	2129.6	2160.9
0	0	0	2.5057	15.54	26.516	28.394	35.683	43.032	56.704	65.098	63.46	59.408	56.841	66.231	62.487	78.897	84.242	103.37	99.615	94.194	126.92	145.94	149.09	150.33	157.04	170.4	156.57	175.11	167.16	193.03	212.11	194.16	160.43	111.01	105.05	96.126	126.81	122.59	154.11	154.4	165.14	209.89	216.47	200.6	169.3	185.04	192.32	162.29	191.12
0	0	0	5.5311	13.956	28.185	26.885	26.55	31.764	21.421	25.41	24.913	36.904	61.487	65.195	85.94	99.645	122.54	149.36	172.34	210.76	249.47	267.43	332.56	348.59	414.63	492.95	552.24	677.89	772.17	1009.1	1091.2	1268.1	1435.7	1646.3	1793.2	1917.5	2154	2288.7	2555.9	2683.7	2832.3	2956.4	3130.8	3218.7	3239.4	3297.7	3303.7	3427.4	3482
0	0	2.474	0.45883	11.156	9.1145	5.469	13.441	11.124	34.139	56.24	101.38	178.04	252.38	322.71	414.52	520.85	696.23	767.66	912.6	1064.4	1289.5	1526.6	1619.8	1861.8	2017.2	2195.8	2486.1	2633.1	2776.2	2946.6	3088.1	3313.7	3451.3	3780.2	3802.7	4108.3	4173.5	4239.8	4256.6	4350.4	4444.7	4512.4	4615.6	4511.4	4535.4	4546.5	4485.9	4593.9	4499.8
0	0	0	13.255	24.118	14.054	12.368	9.2134	13.272	14.234	5.0501	6.739	7.4752	10.566	8.0002	20.798	10.093	2.0965	0	0	0	0	0	0	0	0	0	0	0	0	0	9.1032	44.058	50.782	73.346	126.18	133.04	151.68	181.03	208.65	186.17	233.59	241.84	224.5	257.87	318.79	341.83	348.21	302.02	258.46
0	0	0	7.0512	15.777	11.715	14.02	24.286	14.738	25.515	15.369	13.19	6.9781	9.7977	0	0	4.6459	9.7709	0.15559	1.8175	10.816	19.547	32.068	93.367	151.98	195.78	256.2	320.9	395.71	542.84	619.9	671.81	751.14	843.26	975.98	1056.1	1105.9	1192.5	1250.3	1328	1374	1436.2	1462.6	1521	1550	1590.2	1614	1726.2	1777.8	1813.1
0	0	0	5.1452	10.92	21.63	33.471	34.791	33.399	37.166	36.83	43.594	43.301	68.93	57.08	63.185	65.243	78.611	82.136	81.545	71.518	72.691	65.585	83.133	82.653	96.369	113.65	167.36	216.62	288.04	382.02	394.49	536.91	658.35	755.54	854.67	986.46	1123	1219.4	1439.1	1547.5	1645.7	1669.1	1778.7	1861.3	1885.4	1929.5	1918.4	1943.3	2009.7
0	0	1.2	15.15	14.846	21.445	26.441	27.156	27.634	30.823	34.184	27.284	30.847	36.521	30.158	43.158	21.266	19.439	19.312	11.143	13.985	25.108	40.492	23.338	45.284	41.205	46.305	76.627	88.42	111.63	135.41	154.01	178.45	221.59	241.18	261.97	273.73	313.18	326.45	371.76	370.5	383.52	398.75	439.64	455.72	468.81	464.29	465.72	506.41	513
0	0	0	7.2549	13.722	27.621	24.667	32.334	43.479	45.637	53.674	58.608	67.076	74.539	102.31	112.83	124.36	134.4	159.34	184.36	200.73	242.06	322.35	420.94	452.48	497.05	612.1	685.76	783.29	920.27	1037.7	994.45	1151.3	1263.8	1339.5	1516.9	1701.3	1774.3	1884.2	2050	2287.2	2441.7	2502.1	2543.1	2609.7	2629.3	2689.7	2840.4	2908	2898.4
0	0	0	6.4721	7.2269	15.871	13.017	20.686	28.766	24.651	32.858	36.052	35.879	38.49	29.801	23.529	36.489	31.942	38.306	30.796	30.405	19.113	24.806	19.1	32.521	19.734	15.761	2.9355	1.0045	11.719	1.4268	9.4682	6.062	10.891	6.501	6.7982	1.2325	6.2698	6.4752	2.9612	6.2008	0	0	0	0	0	0	0	0	0
0	0	0	8.1986	14.182	25.676	31.54	38.784	51.355	50.72	53.748	53.909	61.491	70.301	62.879	80.504	82.427	91.812	89.596	92.337	92.02	104.97	113.69	125.15	135.13	139.72	152.29	179.83	215.79	244.37	271.85	327.34	370.1	395.43	423.6	464.96	487.42	551.15	596.14	646.89	646.31	673.73	730.53	777.77	806.22	851.42	863.15	838.86	864.73	887.88
0	0	0	4.9654	15.057	20.177	28.758	26.986	34.044	36.601	32.53	37.441	40.921	39.82	37.859	35.598	32.609	47.79	50.611	59.778	66.7	72.578	69.352	99.555	115.73	164.36	202.17	244.48	308.02	371.59	420.56	531.28	627.62	767.6	819.64	933.16	983.36	1087.1	1192.9	1306.9	1355.3	1366.2	1435	1461.2	1523.6	1667	1697.5	1723.5	1838.8	1788.3
0	0	0	7.8694	11.338	14.792	23.817	18.407	16.47	27.225	30.179	9.3664	9.5283	10.437	14.545	27.771	27.014	24.993	29.176	31.252	43.926	42.133	61.718	91.733	123.48	172.17	211.54	282.13	325.47	410.83	512.43	577.88	674.01	757.17	905.09	1038	1134.6	1271.5	1375	1458.5	1601.9	1714.8	1794.8	1829	1870.8	1941.1	1944.6	2004.2	2078.8	2097.3
0	0	0	11.132	18.518	7.594	20.704	37.373	27.276	32.624	35.208	39.173	40.951	44.086	52.653	24.01	26.743	11.801	25.505	46.96	61.553	88.258	89.167	131.66	236.33	285.74	376.91	518.89	674.18	674.35	865.08	1206	1369.6	1367.7	1483.6	1756.8	2077.4	2233.6	2476.6	2764	2812.8	2953.8	3106	3197.4	3273.6	3302	3461.1	3469.3	3462	3582
0	0	3.6971	12.166	13.04	22.831	3.2313	16.818	25.106	6.7847	9.8185	27.386	26.82	29.414	43.255	40.896	34.281	47.136	48.076	63.629	68.566	69.617	48.325	68.373	79.685	94.443	177.57	237.06	325.51	420.99	763.77	964.05	1149.7	1354.1	1520.4	1670.8	1913.5	2085.6	2319.4	2378.7	2528.1	2641.8	2782.9	2964.5	2885.7	2967.4	3103.6	3114.5	3132.1	3104.9
0	0	0	8.9682	14.429	24.344	38.272	42.183	43.046	51.714	42.469	33.38	28.648	51.283	66.653	52.924	66.059	67.055	66.087	76.614	79.954	106.06	142.04	202.96	238.31	303.74	575.38	547.8	748.96	1015.6	1118.8	1247.1	1365.7	1480.4	1603.5	1620.6	1655	1780.5	1884.1	1873.1	1945.1	2168	2143.4	2266.9	2314.7	2290.3	2339.5	2351.1	2402.6	2341.4
0	0	0	7.0056	13.348	3.2078	20.724	18.416	11.372	17.813	27.78	34.048	25.971	20.937	19.261	11.611	21.639	25.519	49.929	66.647	107.98	212.04	337.19	467.6	578.87	766.2	945.3	1090.7	1329.4	1515.5	1775.7	1854.3	2011.5	2160.7	2214	2375.6	2671.5	2813.9	3001.4	3241.7	3100.9	3248.1	3240.8	3345.6	3519.1	3392.2	3395.9	3522.3	3561.3	3680.1
0	0	0	4.9911	9.2984	10.814	18.569	12.535	24.657	14.843	24.116	25.847	33.592	29.047	35.11	36.843	40.501	38.73	38.336	39.209	44.278	52.062	71.499	4.7154	15.002	29.314	46.126	99.434	167.26	266.37	414.73	582.57	770.87	942.79	1161.2	1402.3	1634.7	1834.8	2061.9	2210.1	2342.9	2423.9	2527.9	2577.7	2784	2748.3	2718	2764.3	2762.9	2730.5
0	0	8.5621	13.483	9.8629	10.998	10.256	10.118	9.9275	16.057	14.508	5.9017	7.3689	8.9033	10.63	26.163	54.614	93.909	182.91	280.79	388.72	565.43	747.78	882.06	1064.6	1305.5	1442.1	1647.6	1840.6	2019	2222.9	2388.4	2454.4	2673.8	2828.5	2987.3	3191.7	3305.8	3488.9	3531	3687	3740.8	3651	3822	3769.1	3860.1	3860.7	3909.2	4039.2	3989
0	0	0	13.227	10.266	10.818	11.121	12.317	13.173	27.453	14.577	23.179	21.182	26.449	30.158	32.734	36.899	38.614	47.512	43.103	55.424	76.376	96.061	152.68	185.64	218.83	246.02	292.84	355.76	420.72	514.51	610.14	694.48	816.67	861.48	994.49	1043.8	1154.4	1216	1345.7	1400.9	1453.7	1520.9	1570.3	1611.6	1641.6	1623.8	1653.3	1681.3	1679
0	0	0	16.335	12.708	0	18.062	17.914	13.317	18.999	10.344	9.8361	22.843	9.3949	10.246	0	0	0	0	11.168	50.544	106.88	167.41	243.48	325.12	503.31	524.17	637.22	680.81	849.66	1106.6	1085.4	1166	1383.4	1514	1637.2	1814.7	1830.9	1898.1	1980.5	2023.8	2183.5	2187.9	2315.6	2311.6	2426.9	2517.1	2396.5	2524.3	2603.9
0	0	0	2.7716	11.098	21.001	18.478	25.361	20.526	21.088	22.587	21.851	32.379	45.672	52.555	52.199	63.704	80.735	92.574	90.831	92.943	113.7	122.36	152.17	160.07	193.66	204.88	268.19	307.54	363.71	458.32	475.38	570.31	644.7	758.61	835.09	894.62	1042.1	1158.2	1291.8	1339.7	1437.3	1493.7	1579.2	1609.5	1629.4	1648	1630.8	1679.2	1722.6
0	0	2.8192	9.5592	0	6.88	11.294	14.161	15.876	21.839	17.961	27.078	59.641	108.13	157.49	242.74	337.3	435.19	553.4	656.46	701.14	851.98	963.72	1053.6	1138.6	1246.8	1339.3	1417.5	1446.7	1557.1	1576	1597.6	1632.4	1693.4	1721.1	1791	1783.4	1781.2	1858.6	1870.4	1841.1	1887.6	1897.8	1894.2	1936.8	2009.7	2080.2	2083.4	2055.9	2043.2
0	0	0	0	10.108	9.0988	17.155	13.644	9.4201	17.408	21.487	23.298	9.3505	6.4255	13.304	11.406	18.578	22.027	32.3	39.157	47.332	56.142	71.413	91.862	106.14	137.01	170.75	234.04	227.7	348.48	370.3	498.81	556.28	621.03	639.43	681.35	735.9	833.03	882.43	998.91	966.16	1015.2	1050.2	1080.5	1072	1040.9	1002.3	1054.8	1022	1075.3
0	0.51899	4.8543	6.304	0	6.5423	7.3395	0	1.2021	5.8623	18.594	22.678	0	3.7672	32.41	73.599	74.261	127.57	280.52	402.77	554.46	715	868	1043.6	1316.1	1456.8	1606	1855.9	1945.2	2283.7	2548.3	2609.3	2893.8	3193.2	3151.4	3138.8	3496.3	3640.8	3845.8	3896.9	4169.5	4119.7	3999	4072.4	4329.8	4248	4305.4	4420.6	4509.5	4465.1
0	0	0	15.223	3.6909	8.6152	3.4353	6.0324	9.435	9.7705	2.7833	8.972	2.8035	12.217	10.262	7.5224	0	2.0515	9.9766	13.451	14.054	16.755	20.535	16.748	31.058	27.872	39.561	42.07	34.662	42.328	46.4	61.705	71.815	85.282	99.695	136.83	149.43	171.65	186.13	218.49	221.15	242.92	273.78	300.23	314.66	313.71	312.99	340.98	364.61	349.41
0	0	0	4.5822	15.687	24.393	17.14	17.933	23.023	32.554	38.056	49.277	44.044	45.359	40.301	48.844	57.156	76.939	83.264	89.178	100.32	107.15	150.29	194.4	238.41	280.79	303.41	348.13	424.78	510.77	593.74	663.48	706.3	747.73	712.52	747.23	724.63	772.12	804.22	800.08	860.99	879.96	909.98	928.39	947.16	947.49	982.03	990.99	1012.1	1031.9
0	0	0	3.2208	6.1931	6.7694	9.3063	5.8434	10.867	6.4302	16.643	24.82	21.271	25.618	21.658	22.116	39.749	40.801	56.483	69.953	82.121	87.155	102.56	117.66	140.39	127.16	143.47	145.93	162.35	194.72	202.55	209.83	219.32	259.06	267.33	278.97	267.18	286.3	286.79	299.2	333.1	308.52	322.97	313.77	330.98	330.15	336.47	348.63	345.45	331.75
0	0	0	6.2661	1.9172	3.392	6.865	2.486	5.3645	9.4241	0	3.767	15.938	18.33	10.502	8.516	0.98826	10.531	16.86	18.519	20.559	13.802	12.319	29.341	27.377	18.222	27.735	24.466	48.004	36.055	41.923	72.662	66.443	80.213	93.869	104.9	116.49	151.14	168.45	165.33	192.26	205.7	231.88	247.73	270.27	285.05	298.72	316.68	329.74	319.84
0	0	0	2.6663	61.951	65.16	27.485	43.79	45.101	45.275	44.69	44.217	50.523	34.331	65.424	42.792	26.234	60.26	93.165	137.42	231.96	273.75	431.85	546.43	614.79	765.2	891.75	934.53	997.11	1342.1	1256.5	1319.5	1397.2	1468.2	1560.1	1566.5	1677.7	1808.2	1831.2	1905	1946.2	2008.2	1927	1945.5	2101.1	2153.8	2181	2191.8	2181.1	2207.3
0	0	0	3.3279	9.3185	13.866	15.013	17.153	20.693	12.371	17.546	20.963	18.428	22.031	20.728	30.123	50.662	72.453	76.346	99.169	122.7	177.92	231.7	324.85	442.27	583.89	763.5	914.14	1168.6	1393.3	1618.4	1847.6	2132.6	2368.2	2684.5	3064.3	3298.4	3540.2	3814.8	3973.3	4150.9	4264.4	4542.3	4647	4679.7	4754	4871.3	5080.3	5093.8	5266.5
0	0	0	4.1157	6.1281	8.8679	15.435	16.919	12.088	11.148	19.525	3.7507	2.978	7.0537	5.8205	8.361	2.4838	0.084521	0	9.2821	22.278	32.821	58.381	114.3	186.24	288.31	340.58	456.35	556.69	727.41	898.99	1021.9	1170.6	1330.1	1606.8	1860.5	2026.1	2195	2373.5	2614.2	2760.6	2949.1	3094	3061.2	3256.6	3213.8	3230.5	3279.4	3304.5	3383.6
0	0	0	8.2139	14.358	9.9559	24.854	21.237	27.757	31.008	24.749	30.642	29.301	44.923	40.227	28.928	35.665	54.487	83.449	140.4	207.69	311.14	410.57	580.12	762.02	930.07	1141.4	1286.2	1530.8	1690.5	1852	2141.9	2326.6	2502	2711.9	2894.8	3077.4	3226.1	3404.8	3467	3609.6	3736.6	3863.4	3902.9	4095	4120.2	4080	4141.6	4071.5	4075.8
0	0	0	4.7731	12.117	30.023	33.202	26.123	18.566	14.311	21.724	19.293	24.075	24.144	24.971	33.208	52.461	56.473	67.518	72.382	84.309	105.91	117.81	139.47	199.44	221.31	289.08	391.14	505.24	628.48	769.41	818.32	984.1	1261.3	1489.3	1629.2	1622.1	2139.4	2512.1	2849.7	2916	3098.1	3283.3	3316.3	3409.4	3768.1	3780.8	4111.4	4151.7	4420.3
0	0	0	4.2658	7.7983	9.0887	5.5635	7.7342	11.152	19.364	5.4272	10.415	13.134	12.007	15.106	9.143	8.6448	12.823	3.6902	11.285	12.424	22.759	38.821	65.787	97.978	123.71	153.7	201.42	241.98	294.63	350.24	417.71	479.79	583.63	656.98	736.1	857.68	978.28	1073.1	1187.5	1251.4	1379.4	1361.8	1310	1390.6	1432.6	1536.8	1565.3	1574.3	1628.1
0	0	0.97447	7.5246	16.048	16.153	8.9904	18.67	15.669	16.49	26.463	25.245	40.634	29.289	33.091	15.408	23.294	30.424	44.187	75.308	124.17	153.53	209.06	308.79	368.94	468.78	603.79	773.06	921.62	1146.2	1363.8	1603	1790.6	2098.1	2437	2594.9	2945.9	3204	3464.6	3656.3	3699.7	3921.9	4014.9	4312.4	4277.5	4325.4	4522.3	4706.2	4618.4	4547.8
0	0	5.0176	3.2606	1.9266	11.488	7.9544	13.38	17.251	15.196	20.548	29.124	12.131	22.195	50.039	74.259	132.03	233.26	341.33	509.87	702.57	861.53	1011.2	1249.4	1442.5	1604.8	1720.5	1908.2	2204.2	2337.2	2453.3	2460.5	2758.1	2681.8	3028.6	3137.9	3325.3	3375.6	3530.1	3587.1	3663	3726.9	3801.4	3802.9	3918.1	3879.2	3959.9	3926.9	4093.5	3894
0	0.18866	0	5.4345	5.4823	19.087	13.308	11.648	17.032	19.719	15.25	11.987	14.447	4.3588	16.761	16.746	27.384	22.402	26.175	36.346	47.916	68.509	62.167	64.509	86.008	86.56	93.089	93.228	110.93	124.17	79.624	70.54	99.08	108.43	131.73	149.58	182.18	220.02	294.97	340.11	426.86	465.49	525.15	591.72	586.75	659.46	713.29	727.53	757.36	795.36
0	0	0.68799	18.585	17.706	3.8956	14.621	12.665	32.826	26.134	44.094	35.585	38.22	46.604	8.9318	17.648	21.346	49.412	63.444	68.117	63.71	75.805	95.174	99.512	104.03	139.28	140.58	167.2	194.32	205.98	217.2	257.67	266.82	273.61	296.53	303.41	402.8	389.76	415.62	422.2	514.32	484.34	496.16	514.36	496.31	535.12	538.41	589.79	584.21	561.4
0	0	0	11.244	8.8479	5.2836	17.928	15.103	12.324	23.642	19.711	23.411	28.895	30.294	27.8	31.346	39.477	47.867	56.031	71.745	100.09	117.85	150.48	184.93	229.25	280.94	334.73	376.7	463.98	530.1	595.75	630.31	677.49	745.77	796.93	857.32	875.87	937.53	981.21	1022.3	1030	1063	1084.5	1118.6	1151.2	1151.7	1147	1148.1	1141.9	1137.3
0	0	0	6.5504	11.705	13.314	20.354	24.154	31.423	44.948	41.098	44.806	53.035	46.613	55.348	55.533	57.088	68.636	66.306	94.304	107.11	143.03	193.87	259.95	295.15	368.35	442.75	513.8	624.47	728.07	804.14	884.25	953.72	1086.6	1117.3	1216.5	1327.4	1374.4	1511.3	1558.8	1632.2	1689.6	1670.2	1737	1794	1826.1	1861.4	1901.6	1915.8	1910.4
0	0	0	1.1587	12.068	16.044	18.28	22.843	28.2	31.161	28.314	23.632	22.827	31.18	38.034	42.839	58.79	82.431	103.46	137.4	167.2	261.95	354.02	502.68	620.83	803.13	963.13	1151.2	1263.2	1516.9	1718.3	1845.6	2170.9	2133.7	2259.6	2417.2	2461.5	2630.9	2696.3	2710.3	2669	2773.3	2963.2	2959.4	2810.9	2951.4	2783.9	2821.9	2887.8	2839.5
0	0	0	3.9267	1.5079	13.837	10.325	16.058	14.383	17.533	17.334	19.745	23.926	29.091	23.849	13.638	23.375	18.304	18.775	42.533	71.431	136.7	261.82	399.96	586.53	720.85	1027.6	1215.6	1455.9	1651.5	1923.2	2234.9	2277.3	2593.6	2974.4	3212.2	3482.7	3626.6	3954.5	3931.7	4140.1	4471.2	4661.2	4757.6	4605.9	4746.7	5099.4	4871.9	4958.6	5054.3
0	0	0	12.112	2.873	18.774	8.2093	36.198	51.313	99.845	163.98	222.03	313.41	387.36	508.45	661.61	794.93	918.62	1083.9	1186.3	1375.4	1602.8	1752.4	1908.6	2191.3	2314.3	2561.9	2822.1	2972.8	3207.7	3533.1	3820.8	4078.9	4418	4750.7	5127.8	5449.9	5673.3	6066.8	6315.9	6639.9	6825.4	7032.8	7220.6	7375.3	7733.1	7808.5	7818.6	8241.8	8156
0	0	0	5.924	9.9884	1.7571	11.39	7.9325	13.878	17.74	10.149	27.993	16.562	7.1683	14.292	1.9364	9.2788	0	8.032	0	0	0	0	0	10.696	43.98	89.326	167.46	266.22	412.95	542.49	693.35	813.07	994.34	1058.8	1197.5	1334.3	1512	1598.6	1824.6	1869.4	1983.2	2099.8	2222.6	2254.9	2298.2	2314.9	2368.6	2410	2486.9
0	0	8.3749	0	11.839	40.965	35.772	48.335	34.125	50.722	50.498	53.104	63.775	59.473	78.359	10.062	0	0	0	1.0884	0	7.5054	10.481	15.748	26.481	22.909	54.999	141.04	193.02	223.26	259.59	376.58	522.59	664.22	858.64	1093.1	1260	1494.1	1704.3	1916.9	2027.3	2220.2	2307.1	2509.3	2556.6	2660.3	2822.4	3028.7	3519.9	3605.9
0	0.17151	0	2.2318	13.907	14.295	15.534	21.82	25.657	29.6	34.286	45.799	42.791	58.991	70.663	69.275	75.678	100.65	111.35	123.81	129.15	157.86	178.7	219.28	254.49	255.21	290.94	318.26	356.16	371.01	403.64	447.17	460.12	492.26	514.77	555.01	584.56	621.79	664.97	689.11	718.93	715.22	751.36	770.08	795.38	798.71	799.78	808.41	800.03	789.06
0	0	0	0.6871	6.8125	10.138	17.975	11.644	22.441	17.217	18.048	12.145	11.295	15.739	2.3405	0	0	0	0	7.6384	24.624	62.591	130.84	216.82	330.86	456.79	643.52	810.19	995.5	1168.5	1444.4	1691	1896.5	2215.3	2503.3	2787.7	3094.2	3327.7	3455.9	3734.4	3777	4075	4219.3	4257.5	4248.1	4259.3	4430.5	4446.9	4427.5	4517.9
0	0	1.857	5.7559	5.7803	4.2211	15.225	2.8445	9.5529	15.664	17.296	19.535	29.752	37.331	58.374	97.769	124.9	178.11	235.67	319.81	420.83	548.88	704.55	869.84	1005.1	1144	1394.7	1508.9	1651.9	1734.2	2242.3	2084.2	2138.8	2346.4	2546.8	2658.4	2793	2811.3	2991.1	2985.9	3098.9	3206.5	3312.5	3397.5	3414.3	3474.3	3673.2	3634.5	3621.9	3663.8
0	0	0	0	12.455	15.783	27.355	20.434	16.023	24.678	12.009	2.9577	0.90897	1.1552	11.959	28.287	26.851	44.888	75.157	136.42	201.25	254.08	400.7	526.26	615.73	772.18	910.03	1014	1180.8	1326.6	1568.6	1657	1752.7	1958.4	2278.6	2501.4	2720.9	2999.8	3295.9	3403.5	3491.1	3685.9	3841.4	3977.6	4099	4157.4	4216.6	4305.2	4464.2	4495.6
0	0	0	0	18.114	18.27	26.256	32.456	34.21	41.067	52.032	53.439	66.724	78.926	78.964	91.578	100.45	114.79	127.34	142.07	176.91	196.85	282.19	307	306.93	350.1	429.17	466.69	466.73	463.16	660.34	694.23	804.78	891.67	971.18	1063.6	1161.2	1290.4	1369.2	1446	1521.3	1589.3	1720	1778.9	1835.4	1886	1943.2	1916.4	2003.4	1998.9
0	0	3.8688	8.9658	14.261	21.041	31.734	34.091	48.69	47.988	53.28	47.663	56.771	53.443	65.098	70.044	67.604	71.828	86.636	100.33	113.55	130.39	176	207.62	270.79	358.26	437.25	548.39	655.72	775.78	909.42	1107.9	1278.9	1518.1	1723.2	1954.4	2310.5	2562.9	2769.7	3036.9	3231.6	3404.5	3667.5	3766.7	3886.6	4161.6	4147.5	4179.1	4431.7	4387.2
0	3.1401	0	3.5242	14.015	22.825	8.6436	16.138	9.3568	6.8063	21.889	19.316	12.269	12.384	16.425	24.293	23.895	20.43	23.314	21.621	26.247	35.228	38.971	57.598	83.458	118.91	151.86	199.35	244.98	300.07	321.1	358.04	429.6	481.45	547.49	585.37	634.1	668.33	706.42	740.72	764.29	778.96	797.65	816.58	798.23	826.24	812.82	862.45	853.17	860.36
0	0	0	5.1357	10.513	24.379	22.907	32.829	33.957	27.77	36.141	40.68	43.851	44.148	25.366	36.296	35.716	31.31	28.374	21.924	25.046	22.102	18.326	7.8187	19.808	37.633	47.184	67.912	102.31	167.71	211.56	271.82	374.12	459.66	519.83	631.4	712.86	813.21	894.54	982.09	1131.7	1203.2	1287.7	1218.1	1279.9	1367.5	1417	1464.1	1538.9	1528.6
0	0	0	29.216	4.2959	17.924	21.63	20.204	23.618	35.349	35.028	45.804	50.167	67.241	55.778	59.839	75.108	67.692	79.924	98.361	131.88	208.74	318.59	483.35	709.32	901.36	1240.9	1557.1	1868.3	2226.2	2559.9	2936.5	3265.3	3770.6	4224.4	4414	4764.2	5149.1	5329.4	5679.6	5896.3	6137.9	6142.7	6215.4	6315.3	6542.5	6408.1	6591.2	6570.3	6445.7
0	0	0	19.303	23.882	75.239	102.75	101.05	69.372	63.528	49.776	77.321	81.345	100.69	107.73	146.33	64.447	55.661	108.86	103.18	103.81	36.349	144.27	218.39	200.95	309.46	338.76	168.09	211.84	227.14	248.85	221.57	265.39	273.36	323.99	344.8	349.37	408.91	447.01	534.45	496.33	515.25	469.94	471.53	479.18	479.86	450.95	406.01	450.52	456.72
0	0	0	10.421	3.0446	7.2098	14.249	11.451	19.437	21.846	32.834	26.924	30.022	23.182	22.883	24.711	29.666	34.3	49.644	56.718	59.957	80.053	96.328	108.66	137.76	151.41	185.17	218.15	225.06	257.85	284.92	278.92	339.34	413.29	420.54	460.37	477.9	528.73	593.23	641.37	646.08	678.52	731.49	779.33	783.69	798.23	799.58	830.43	841.98	900.83
0	0	0	9.8442	15.893	12.522	8.7635	17.327	12.681	11.604	18.825	21.009	24.745	29.176	36.032	34.087	32.454	33.398	34.31	39.288	46.345	48.197	46.04	54.492	53.262	73.259	86.762	129.47	171.64	216.04	261.31	323.89	407.4	504.75	617.55	684.23	794.84	900.25	978.42	1090.8	1114.3	1162.7	1156.5	1198.1	1253.4	1271.6	1293.5	1304.5	1272.4	1301
0	0	0	0.79347	11.282	8.2678	16.056	13.552	8.8551	16.942	18.492	20.771	19.735	29.385	29.917	33.049	40.607	51.455	64.261	95.994	122.94	150.29	184.77	223.72	271.76	309.8	373.2	453.22	557.7	668.35	759.12	940.4	1024.7	1260.7	1473.2	1628.8	1812.7	1961.9	2172.3	2397.4	2477.3	2585.4	2694.5	2780.1	2862.5	2891.1	2956.8	2920.9	2996.1	3010
0	0	0	5.7348	2.485	11.39	14.803	3.8123	7.5734	12.355	13.538	14.189	18.719	16.078	14.747	20.801	31.78	36.471	57.539	82.193	125.75	151.69	149.7	178.75	218.24	367.84	415.71	509.59	653.2	730.93	927.72	1001	1120.3	1273.5	1549.6	1511.5	1719.5	1694.1	1865.7	1996.8	2114.3	2148.6	2197.4	2214.3	2229.9	2251	2324.5	2379.4	1761.7	1755.3
0	0	0	0.89185	7.2587	22.359	25.67	22.299	32.018	30.57	35.064	27.697	32.648	29.795	24.944	33.869	41.266	42.924	52.75	64.712	102.94	133.13	205.59	243.79	294.14	382.33	440.01	527.37	602.76	720.7	860.94	848.9	1017.9	1140.6	1250	1324.5	1498.4	1475.7	1709.9	1649.2	1735.5	1906	1825.2	2130.1	2058.4	1872.2	1984.4	2084.4	2078	2110.5
0	0	0	8.2772	12.506	15.013	28.312	31.621	40.051	37.112	19.649	28.129	31.145	36.045	43.132	49.287	48.202	64.452	55.815	66.121	68.986	120.62	149.72	175.64	204.07	250.94	286.06	343.05	431.04	487.78	538.13	611.03	685.34	705.81	771.27	803.6	887.38	947.33	976.85	1045	1007.8	1025.6	1020.2	1049.9	1044.3	1114	1154.6	1118.1	1122.2	1097.2
0	0	4.8927	12.409	23.631	0.32725	19.006	18.738	15.697	31.613	53.193	70.76	99.777	113.91	144.71	168.75	221.64	253.31	300.02	332.72	355.45	390.06	474.44	488.08	548.51	600.6	654.06	686.92	765.4	818.31	870.22	977.78	1036.9	1109	1108.8	1164.1	1202.8	1307.2	1394.7	1470.5	1503.3	1582.6	1624.3	1710.9	1743.7	1723.6	1745.2	1850.7	1814.4	1923.1
0	0	0	8.8726	22.662	32.891	8.1419	7.8013	70.17	79.346	77.012	74.053	82.483	74.291	69.258	77.94	72.51	88.254	100.41	122.32	146.81	183.3	225.49	273.86	311.7	363.22	425.79	492.73	569.03	624.21	724.73	843.51	952.26	1003.6	1136.1	1203.2	1297.6	1364.9	1402.2	1534.3	1571.8	1585.9	1661.5	1639	1680.1	1769.5	1760.9	1670.5	1766.8	1746.9
0	0	0	5.0795	10.64	20.382	18.537	26.726	26.286	22.032	20.196	18.463	26.172	28.696	31.957	23.523	39.088	54.897	86.659	151.23	212.59	283.5	393.57	387.57	552.76	654.66	740.45	827.22	906.84	1032.4	1113.6	1229.4	1301	1398.7	1450.4	1558.2	1601.7	1712.7	1766.5	1807.6	1800.9	1879.1	1900.5	1940.5	2021	1968.7	1897.8	1919.6	1885	1962.5
0	0	0	14.324	17.428	11.324	23.24	19.591	21.508	22.695	15.048	11.852	10.399	22.566	12.993	13.757	10.913	3.9662	2.8636	1.5776	0	0	0	0	8.8847	4.6521	26.675	34.983	67.65	61.457	82.241	94.056	98.44	94.597	111.31	135.24	156.24	193.17	224.24	256.04	264.91	303.28	294.88	300.03	332.31	339.49	363.92	359.55	340.54	293.69
0	1.19	0	0	10.121	7.6283	8.2344	5.5053	18.667	16.911	20.64	5.6897	14.84	44.018	88.594	181.54	267.81	358.77	478.25	546.48	728.26	916.56	1030.9	1181.1	1190.8	1337	1472.1	1670.2	1858.7	2057.1	2320.3	2369	2442.8	2612.9	2807.8	3051.5	3127.5	3408.5	3507.3	3687.5	3772.8	3881	4000.1	4144.9	4217.1	4285.8	4339	4433.4	4626	4644.9
0	0	0	11.814	27.298	37.073	37.582	43.232	59.615	55.695	67.431	73.798	84.784	74.546	89.532	82.804	87.484	95.536	106.8	107.25	115.39	120.9	98.992	118.61	113.63	172.46	219.86	298.94	368.06	478.82	585.79	707.29	874.91	1061.7	1215.6	1381.9	1553.4	1541.6	1860.9	2005.3	2050.3	2205.5	2218.3	2361.6	2386.6	2382.5	2504.9	2662.5	2561.1	2696.8
0	0	5.3176	12.487	2.1835	3.1902	8.3189	11.936	18.01	4.3019	6.5007	7.9397	0	0	0	0	0	5.2461	7.7023	62.427	136.97	255.6	352.62	541.22	720.73	941.75	1110.9	1390.2	1669.8	1935.2	2163	2492.3	2793.5	3123	3417.9	3732.4	3910.2	4093.1	4408.5	4573.1	4605.5	4939.1	5225.5	5091.1	5092.1	5071.3	5270.6	5277.7	5274.2	5439.7
0	0	0	6.2303	15.183	17.083	16.208	12.831	22.553	24.251	17.581	22.114	16.102	19.461	19.936	26.742	9.2124	17.712	20.143	26.125	40.621	59.37	88.533	125.49	173.76	226.66	282.47	312.42	365.74	426.08	470.61	555.2	599.71	656.2	688.31	746.62	819.8	891.82	925.07	987.38	1006	1080.1	1119.7	1161	1149.9	1173.8	1151.5	1195.2	1216	1214
0	0	0	3.9262	16.965	28.153	48.588	39.612	56.927	59.834	79.396	95.328	111.89	126.63	174.06	202.83	256.05	302.76	356.76	398.83	433.69	454.37	516.23	518.92	555.16	604.44	634.9	687.13	711.62	723.53	766.01	800.51	828.06	837.91	859.73	901.67	919.82	950.29	970.37	974.67	1009.2	1012.7	1013.1	1046	1090.3	1094.6	1134.6	1167.5	1182.9	1163.5
0	0	0	9.2331	5.7215	8.1858	13.997	14.984	20.64	22.497	21.465	27.29	36.385	56.252	84.247	125.85	158.42	212.47	264.25	347.28	463.39	588.77	738.81	928.98	1110	1305.5	1571.7	1785.6	2062.7	2376.3	2652.4	3067.2	3475	3897	4289.9	4683.6	5046.4	5420	5758.1	5964.6	6208.3	6579	6813	7010.8	7126.4	7295.1	7303.1	7519	7547.9	7673.3
0	0	0	2.1566	3.0433	21.645	20.278	17.402	15.267	12.93	26.419	17.403	16.755	18.325	18.487	21.651	30.623	15.172	19.611	19.477	24.724	25.89	22.782	22.412	22.707	15.873	12.55	9.0047	3.8407	0	0	0	0	0	0	0	0	0	0	0	0	0	0	0	0	0	0	0	0	0
0	0	0	0.87967	8.3832	7.6583	11.577	10.306	10.436	10.363	0	1.2272	0	0.70129	0	0.55438	8.8092	25.083	39.71	91.444	137.83	227.46	316.58	434.13	569.4	768.96	948.15	1159.5	1412.6	1699.8	1830.5	2065.8	2289.5	2550.1	2804.2	2976.9	3300.2	3325.6	3489.2	3656.5	3670	4098.9	4163.5	4247.8	4302.5	4260.8	4412.3	4562.6	4728.1	4651
0	0	0	10.737	0	21.55	21.062	26.187	24.209	25.812	41.953	26.992	37.967	44.19	36.481	48.696	70.478	109.66	180.57	233.47	337.92	443.57	533.55	682.35	744.94	822.15	958.87	1089.8	1164.5	1366.5	1396.9	1452.8	1544	1558.5	1547.5	1555.3	1668.2	1610.6	1748.4	1821	1765	1849	1784.3	1811.6	1889.2	2001.6	1972.2	1979	2012.7	2025.1
0	0	0	2.027	12.199	21.579	23.218	12.236	19.057	30.956	35.513	33.611	42.855	34.06	49.294	65.753	68.018	83.995	96.394	88.181	109.45	99.597	103.28	118.93	117.42	129.58	132.41	152.2	185.22	270.97	248.17	260.77	323.59	369.59	439.03	486.45	556.77	570.67	626.47	690.21	717.57	748.36	801.7	814.25	844.42	858.92	820.14	791.12	844.51	866.69
0	0	0	0	22.193	16.675	27.276	28.248	43.099	39.294	31.664	27.5	29.243	39.413	33.873	34.618	49.362	50.171	38.067	64.304	55.628	66.92	54.165	73.878	136.91	144.37	164.4	130.85	174.65	212.01	280.32	226.25	243.06	373.42	328.32	371.98	330.06	388.79	363.78	384.15	382.17	426.05	426.4	437.66	413.63	352.25	373.38	419.2	452.72	469.43
0	0	0	0	16.556	21.841	18.391	21.338	23.99	16.77	27.075	25.154	26.997	25.014	32.687	35.196	33.242	31.648	30.676	28.923	41.093	42.858	22.315	21.631	22.94	33.179	39.404	65.688	86.346	111.81	163.22	198.72	281.65	386.32	481.95	585.86	706.92	800.72	919.12	1053.8	1116.6	1215.9	1280.5	1299.5	1364.7	1380.5	1390.3	1451.6	1466.4	1524.5
0	0.11857	0	0.098318	4.9809	22.724	17.616	22.354	18.472	18.888	29.843	0.64667	22.91	23.335	35.062	45.33	84.516	138.68	221.91	322.49	458.05	516.88	737.62	881.44	937.3	1176.4	1212.7	1378.9	1496.7	1653.2	1712.7	1796.8	1962	2179	2315.4	2366	2462.6	2538.9	2688.7	2774.5	2774.9	2772.7	2840.3	2828.4	2882.6	2969.4	3046.1	3069.8	3068.3	3105
0	0	0	5.0262	10.916	8.7565	18.228	3.4639	0	0	0	0	0	0	0	0	13.022	29.097	80.553	134.33	227.67	312.4	419	468.51	566.27	733.51	839.65	870.16	1065.9	1250.5	1373.7	1562.5	1802.8	2053.6	2109.3	2324.1	2404.9	2553.3	2625.3	2779.4	2768.5	2809.9	2844	2882.2	3038.3	3062	3089.9	3182.5	3199.1	3148.6
0	0	0	10.554	11.459	20.873	29.504	21.208	22.088	30.969	33.266	28.911	27.174	30.53	26.336	32.326	24.146	14.911	13.617	8.1068	4.6234	32.265	40.618	46.562	59.027	56.869	74.453	105.18	152.87	184.32	199.23	300.55	385.63	451.31	559.37	644.43	735	789.55	822.17	918.85	832.09	894.77	936.94	980.39	1039.1	1011	1060.7	957.5	964.47	951.95
0	0	0	4.7152	10.936	18.927	28.698	25.597	27.918	32.51	45.873	47.232	54.484	58.15	65.179	78.877	87.513	51.899	56.953	55.667	55.83	59.6	80.13	80.924	88.491	83.559	101.91	133.42	134.07	116.01	121	139.7	141.92	134.89	147.52	173.85	138.49	156.78	136.76	165.35	148.79	141.69	140.85	182.95	194.64	220.51	234.03	216.27	229.62	218.48
0	0	0	7.828	9.8274	6.312	12.371	14.709	17.511	19.614	12.046	18.034	11.003	18.245	21.679	14.336	12.873	11.13	14.103	21.881	32.901	54.468	90.302	159.39	231.43	312.09	412.9	507.25	643.08	782.32	923.32	1123.8	1268.6	1485.5	1678	1906.5	2142	2321.5	2509.6	2758.1	2872.3	3117.9	3381.8	3692.4	3829	4050.1	4136.2	4229.4	4356.7	4436.2
0	0	0	6.4371	11.636	15.111	22.974	15.355	19.032	12.007	26.112	22.747	24.763	26.786	38.108	47.445	61.3	56.478	86.655	102.08	129.37	151.01	171.05	194.55	231.85	257.73	282.5	318.15	357.62	375.02	358.78	353.41	405.14	426.04	447.19	467.04	475.66	462.45	499.48	521.96	512.08	527.1	521.95	502.04	529.63	502.67	503.87	508.37	499.79	529.4
0	0	0	11.249	8.9845	11.979	13.448	17.325	12.65	13.641	12.389	6.7274	6.254	25.954	12.566	38.843	85.478	122.12	168.78	242.46	333.64	354.72	490.8	632.27	531.62	582.23	844.84	805.98	889.58	1215.1	1212	1402.5	1388.2	1425.2	1516.9	1642.7	1631.9	1544.2	1753	1806.5	1849	1796.1	1880.6	1961.7	2022.2	2030.5	2057.5	2017.6	2018.9	1957.7
0	0	2.7726	9.6644	0.84264	1.2036	2.7251	9.4003	12.497	1.7439	0	0	10.139	35.001	52.296	116.95	153.28	223.07	316.71	400.01	503.44	631.73	770.81	887.01	1072	1211.2	1349.4	1568.5	1732.3	1978.3	2220.9	2339.8	2539.4	2748	2919.1	3091.5	3363.2	3596.7	3787.2	4002	4183.7	4343.9	4373.7	4554.5	4585.2	4690	4798.5	4856.3	4996.6	4994.5
0	0	0.012214	1.7421	2.6196	10.178	16.597	14.401	4.1659	12.817	26.139	26.787	25.047	26.143	33.177	35.28	58.688	66.208	95.066	90.874	101.59	144.99	161.04	200.4	221.77	256.23	308.16	359.54	390.12	450.45	501.97	620.07	671.73	726.88	743.25	775.57	826.43	951.51	999.66	1110.1	1093	1133.4	1166.1	1203.4	1269.2	1301.1	1329.7	1308.1	1347.8	1405.2
0	0	0	2.7667	8.0012	8.7333	4.7845	0.097004	0	0	4.9394	0	3.4084	2.0798	4.0519	16.199	15.743	13.776	29.175	23.169	58.923	81.601	115.1	170.72	233.28	315.37	354.87	454.31	562.93	620.2	760.31	867.49	1022.3	1101.3	1225	1342.2	1513.3	1670.8	1803	1872.3	1908.2	2073.9	2230.6	2298	2242.6	2362.7	2421.6	2308.5	2430.6	2406.5
0	0	0	10.828	16.405	15.167	13.243	34.73	44.422	36.269	46.442	39.062	34.703	39.271	37.04	36.376	46.86	47.553	49.027	53.526	39.791	41.242	39.772	55.374	55.039	54.121	51.444	51.522	80.618	74.809	72.016	65.268	60.672	81.8	98.026	147.98	183.3	299.36	363.5	390.66	379.98	479.5	570.55	619.42	624.65	661.68	700.31	748.36	791.22	799.35
0	35.878	35.737	59.797	0	0	21.057	19.313	19.318	41.979	15.027	65.253	61.541	150.37	173.21	192.55	264.47	310.72	387.81	473.45	523.81	581.33	666.94	707.15	797.55	798.69	869.64	936.6	995.63	1028.1	1070.8	1143.4	1173.8	1182.5	1217.4	1268.3	1352.8	1391.4	1361.1	1410.9	1409	1469.7	1408.4	1482.8	1444	1542.1	1529.1	1492.1	1436.7	1356.4
0	0	0	1.0802	10.029	14.24	30.551	27.782	21.571	26.309	28.392	14.293	19.174	12.284	14.728	24.678	7.68	0	10.418	17.83	15.326	14.296	12.692	32.126	40.823	65.346	81.957	114.88	129.13	209.93	311.74	428.07	515.34	651.56	824.3	984.42	1152.7	1305.6	1488.9	1606	1736.7	1861.4	1971.3	2093.3	2104.7	2203.9	2219.2	2264.4	2360.9	2352.7
0	0	0	0	15.254	19.432	22.434	13.674	22.262	29.576	28.423	30.734	28.062	24.233	39.332	35.899	40.877	48.018	45.213	57.761	67.388	96.778	170.11	250	346.63	484.96	598.05	764.35	916.22	1019.2	1202.6	1354.2	1393.4	1614.7	1722.6	1863.1	1970.8	2091.8	2233.7	2417.7	2520.4	2627.2	2699.3	2845.5	2851.5	2963.5	2988.2	3122.5	3070.5	3150.3
0	0	0	0.29572	15.215	18.437	31.731	27.444	25.6	23.285	26.381	8.8651	15.469	11.311	20.893	32.345	49.867	58.455	98.879	154.21	202.95	262.21	342.52	407.51	464.69	580.42	646.73	731.54	790.36	892.67	1019.9	1075.6	1155.5	1214	1400.6	1501.8	1575.5	1661.9	1735.4	1870.4	1941.4	2056.4	2032.2	1935.9	2080.5	2113.9	2081.1	2163.6	2215	2257.3
0	0	0	15.721	24.548	28.562	31.684	33.903	41.983	46.504	23.095	32.773	25.871	27.86	28.274	31.759	29.084	31.772	46.354	55.9	57.401	71.694	84.672	114.11	142.78	193.86	241.6	296.24	354.53	460.03	525.39	722.41	1152.1	1408	1630.4	1266	1524.3	1752.3	2008.3	2130.8	2305.9	2581.2	2761.7	2879.8	3034.7	3103.7	3077	3360.5	3249	3390.8
0	0	0	8.966	18.822	24.275	30.82	36.73	40.429	37.563	3.6142	12.248	5.7906	33.123	34.374	32.7	30.087	32.455	36.321	44.117	49.541	73.818	96.336	134.9	174.48	235.12	282.27	348.92	395.94	457.23	524.09	611.75	686.45	757.83	840.76	936.41	1022.6	1130.7	1183.6	1270.5	1270.9	1373.4	1396.7	1465.4	1473.1	1540.9	1565.7	1646.3	1676.9	1678.7
0	0	0	3.4449	12.432	22.304	14.058	25.217	25.645	28.275	45.563	50.78	74.293	71.236	94.861	120.68	152.15	182.97	219.07	243.07	295.8	330.33	381.38	427.64	457.86	531.81	605.13	667.29	715.05	777.94	874.53	942.15	1081.5	1204.8	1365.1	1471.3	1622.2	1748.2	1853.8	2007.9	2065.5	2096.7	2209	2140	2250.9	2377.9	2424.9	2423.2	2473.5	2502.9
0	0	0	5.9938	14.594	14.616	22.343	25.798	24.36	26.45	29.639	33.012	29.393	30.316	32.547	41.031	39.583	46.112	44.07	43.636	52.067	64.818	89.135	127.41	174.7	222.83	283.7	377.93	451.2	534.34	613.01	712.32	824.57	933.23	968.37	1150.6	1198.7	1337.2	1405.6	1522.7	1603.9	1621.8	1742	1823.3	1891.6	1941.5	1975.4	1924.9	2037.5	2006.4
0	0	0	1.2174	7.3419	6.4679	43.592	86.672	146.91	210.75	278.47	363.23	442.94	514.9	540.41	631.02	698.8	761.94	724.37	895.11	951.57	1021	1077	1271.9	1216.4	1412.7	1495.3	1559.5	1670.9	1891.3	1998.6	2190.5	2222.7	2478.9	2435.6	2632.5	2802.5	2988	3237	3183	3211.4	3376.3	3248.1	3477.9	3409.2	3598.5	3722.1	3735.7	3690.2	3789.6
0	0	0	10.723	16.633	12.286	10.952	23.325	40.914	33.808	30.317	37.416	36.377	64.714	48.039	36.741	39.156	32.584	42.023	41.314	38.377	72.342	90.663	108.5	115.22	168.77	180.88	180.24	226.72	321.1	379.36	494.02	519.41	686.79	646.03	684.05	734.55	824.23	863.84	816.12	1088.9	1012.1	1049.6	1121.1	1146.5	1182.2	1189.8	1250.6	1180.7	1140.2
0	0	0	4.0087	14.235	6.4419	7.4788	20.293	8.9689	4.766	5.3833	0	0	0	0	0.73023	2.9826	6.648	0.72003	15.991	20.347	13.234	28.429	44.136	60.148	68.781	74.043	85.702	85.024	120.53	133.07	126.71	113.81	138	213.96	244.79	286.63	309.91	414.47	472.12	549.96	640.86	643.08	669.36	686.31	713.71	714.62	699.92	750.91	754.62
0	0	0	13.721	11.796	12.568	28.401	24.634	35.006	26.031	42.516	39.864	31.002	33.787	35.279	35.913	46.142	41.461	41.904	53.019	43.472	49.533	46.08	45.581	33.455	33.328	28.703	45.207	44.631	51.143	67.675	90.577	138.34	154.09	212.22	226.14	267.01	308.77	336.64	356.94	392.04	420.06	437.99	464.78	458.91	474.07	495.67	504.31	501.72	516.42
0	0	0	8.4238	9.4484	15.672	13.997	13.765	19.342	25.301	29.048	34.483	34.189	36.408	43.901	70.682	118.09	187.38	284.87	386.2	481.58	573.66	741.9	765.86	1055.2	1219.6	1320.9	1529.1	1648.7	1882.6	1995.2	2092.7	2320	2492.7	2598.3	2704	2824.6	2845.4	2989.9	3053	3091.4	3248.4	3200.7	3297	3261.9	3318.1	3448	3563.9	3500.5	3482.9
0	0	0	12.979	8.863	11.189	5.8879	8.7158	0	0	11.35	0	18.004	19.641	36.707	34.788	47.826	54.975	74.599	101.76	128.5	150.47	163.74	184.3	180.57	217.4	231.65	259.12	304.81	347.8	402.6	444.67	493.54	534.16	670.32	741.03	736.71	896.94	1030.9	1115.5	1120.7	1189.6	1183.9	1257.1	1391.1	1407.3	1484.2	1452.3	1467.3	1440.4
0	0	0	3.0791	5.3454	20.66	12.857	17.932	8.7308	18.819	17.159	18.495	25.139	46.655	73.999	123.17	181.42	238.48	271.73	379.74	509.29	525.96	620.04	798.11	791.46	860.52	992.54	1153.3	1481.8	1698.9	1677	1765.4	1802.6	1909.8	2085.5	2166.4	2347.9	2481.5	2587.8	2692.3	2804.4	2798.9	2910.3	2950.4	3181.9	3114.5	3244.9	3195.5	2875.8	3153.4
0	0	0	9.7491	8.6044	11.449	16.807	21.867	39.795	42.939	53.377	44.786	55.576	61.849	60.828	77.184	80.794	83.358	84.604	89.596	93.034	93.206	112.21	126.02	125.66	133.05	127.42	134.21	132.99	142.3	208.59	155.48	175.99	186	181.83	222.55	193.37	220.95	232.12	238.92	269.11	287.82	268.69	264.97	258.45	279.12	255.81	267.1	282.31	275.62
0	0	0	7.1664	15.23	10.205	17.571	11.125	7.1603	14.618	10.912	10.465	11.074	12.672	23.853	25.481	16.537	13.609	3.0331	0	0	0.14828	1.1354	0	0	0	0	0	0	0	0	0	20.799	36.107	97.634	172.62	272.14	332	392.61	512.76	563.32	668.21	729.98	788.17	878.61	976.76	1048.8	1071	1117.7	1121
0	0	0	10.411	8.4689	48.684	50.272	39.963	14.378	22.545	39.648	37.747	41.159	34.308	52.792	63.83	83.599	77.02	128.45	173.79	239.56	319.75	382.25	485.22	616.89	670.66	799.69	889.1	1020.7	1109.4	1303.9	1346.2	1515.1	1680.2	1812.3	1868.5	1954.4	2118.9	2192.5	2354.5	2398.6	2443.5	2210.4	2289.8	2386.1	2368.2	2360.2	2455.1	2386.4	2479.1
0	0	0	10.399	7.1468	15.061	7.3795	19.475	24.15	25.384	10.26	25.424	37.111	30.208	40.152	33.95	36.068	35.354	46.469	40.121	64.026	91.67	59.931	58.388	57.965	44.747	60.87	49.441	55.815	104.95	112.61	159.71	173.48	248.58	258.19	346.22	401.71	490	528.16	482.77	559.86	601.85	645.71	688.56	705.7	824.42	818.96	825.32	787.29	813.55
0	0	0	10.903	16.589	20.833	18.268	17.84	18.271	19.998	25.51	30.026	43.479	68.645	91.5	136.68	173.75	239.02	303.51	324.49	371.56	444	530.11	610.16	670.99	744.1	772.97	878.28	959.95	1122.6	1203.1	1293.2	1327.7	1457.7	1595.7	1694.4	1848.6	1994.3	2050.3	2149.3	2146.6	2174.5	2191.9	2295.7	2443.9	2557.9	2520.6	2609.5	2570.7	2710.1
0	1.8445	0.73878	7.5606	7.8973	2.9831	3.3013	21.063	14.25	18.596	20.671	56.103	82.237	128.06	182.63	225.97	322.8	635.54	799.62	913.63	739.55	961.14	1080.4	1121.6	1179.1	1207.3	1423.8	1213.8	1516.4	1276.2	1414.2	1569.9	1597.1	1756.5	1939.6	2043.5	2085.4	2077.4	2225.8	2307	2344.8	2443.3	2382.5	2363.5	2355.5	2390.5	2444.1	2448.9	2450.4	2474.3
0	0	1.0141	2.087	11.592	10.087	9.7943	23.748	22.489	16.094	16.02	22.396	25.574	21.55	28.553	25.923	29.363	43.136	38.956	46.348	45.62	75.81	87.974	82.213	94.182	117.97	124.78	173.06	172.45	213.23	241.66	262.44	305.93	374.02	417.6	439.79	496.47	548.15	625.93	710.12	746.21	800.39	807.72	819.74	855.78	888.2	962.86	972.94	938.51	943.37
0	0	0	13.343	13.586	12.499	24.976	24.743	27.993	37.317	32.231	33.238	24.951	22.468	29.866	13.888	27.954	21.147	55.11	86.3	150.78	245.06	303.99	416.07	555.68	736.81	913.78	1105.4	1238.3	1498.6	1797.3	1984.9	2180.5	2582.2	2863.1	3149	3325.6	3414	3682	3818.8	3440.7	4127.9	4202.2	4278.5	4334.6	4476.7	4586.2	4531.7	4769.5	4785.3
0	0	0	35.777	50.934	39.574	22.405	62.248	58.018	80.374	84.695	82.133	97.107	103.57	112.96	137.39	140.82	170.86	186.65	209.15	221.74	223.4	238.6	221.52	253.2	286.41	272.26	271.47	286.79	320.25	277.21	279.03	288.33	212.31	296.85	336.83	392.53	395.88	456.46	516.5	575.04	589.56	575.98	618.96	636.03	655.83	646.98	655.97	677.82	692.26
0	0	0	5.7035	8.0215	11.158	10.996	20.494	34.325	79.752	124.57	200.4	235.22	295.13	350.27	407.9	481.21	555.1	635.84	725.21	743.6	830.06	930.25	923.14	1050.8	1126.3	1171.8	1244.1	1348.1	1385.9	1421.1	1484.7	1539.9	1535.7	1579.8	1563.3	1617.9	1640	1663.3	1715	1696.6	1731.4	1754.3	1799.4	1819.5	1741.5	1769.9	1799.1	1730.6	1865.2
0	0	0	9.307	8.4224	10.064	14.584	11.544	9.2593	20.257	11.711	19.358	11.784	26.998	35.9	44.965	59.455	79.477	96.585	123.48	128.05	155.93	179.87	209.19	257	286.32	310.16	333.98	370.66	390.84	419.53	469.56	487.2	513.85	515.43	543.2	549.22	597.22	626.29	647.14	637.42	658.31	677.62	699.27	689.63	694.6	694.81	666.67	678.47	680.84
0	0	0	9.9408	1.2099	6.083	5.95	3.5884	7.3002	0	0	1.5525	20.636	42.405	81.947	132.65	184.38	264.57	330.12	453.56	509.48	646.57	694.09	830.31	1097.3	1268.2	1612.1	1689.8	1861.6	1959.8	2174.9	2355.1	2533	2669	2785.6	2866.2	2992.9	3014	3137.3	3216.7	3332.6	3409.1	3386.4	3435	3435.2	3421.8	3451.8	3496.7	3478.7	3463.4
0	0	0	7.8053	7.6969	13.912	17.406	21.453	21.3	25.426	27.538	38.544	50.788	77.833	114.94	148.34	175.22	250.82	290.42	412.74	551.92	665.45	738.9	843.7	1000.1	1099.1	1377.4	1684.5	1953.5	2197.1	2048.1	2323.7	2462.9	2575	2886.8	3174.2	3352.7	3480	3725.2	4025.1	4013.4	4163.4	4265.2	4350.2	4430.1	4430.5	4532.2	4536.7	4629.8	4637.1
0	0	0	0	1.3669	31.901	56.331	53.036	52.921	54.814	56.454	47.077	46.364	46.043	42.847	60.288	56.519	71.803	68.361	65.399	50.533	54.447	45.788	45.25	49.377	46.717	45.962	59.083	45.171	56.979	43.256	28.49	22.481	32.887	34.373	45.942	27.874	50.695	34.188	41.981	33.138	43.285	47.956	41.334	29.282	28.054	18.404	45.332	84.017	66.879
0	0	0	1.3558	4.1919	19.37	28.254	20.505	28.794	25.838	32.559	40.922	41.149	33.634	28.111	28.245	40.228	36.194	31.788	36.166	44.912	31.433	38.184	41.007	64.664	60.778	56.106	60.755	53.22	56.592	53.75	54.493	73.025	87.902	104.67	127.85	137.05	196.44	220.86	265.87	309.27	317.21	367.26	373.9	408.02	489.84	557.97	591.69	613.51	625.25
0	0	0	10.099	15.289	5.8489	25.811	26.76	7.9535	17.976	30.474	23.487	26.74	28.454	30.187	21.988	31.588	37.667	31.147	32.893	35.423	30.301	35.482	45.772	61.761	69.851	93.254	128.18	176.83	196.87	226.96	326.6	366.55	411.44	449.86	503.61	565.34	610.27	647.23	710.77	739.86	801.48	791.64	827.37	842.77	895.74	897.34	896.62	914.67	921.08
0	0	0	7.3478	16.859	14.208	27.638	22.616	31.059	25.038	26.624	27.931	29.663	25.566	23.001	26.521	28.265	21.223	21.037	7.8118	3.4555	3.5762	19.728	16.7	22.118	21.381	32.33	54.496	66.659	59.807	91.205	103.32	121.43	136.14	157.37	196.27	195.07	230.69	246.36	276.36	273.36	283.6	327.17	383.5	389.26	416.27	405.92	410.92	425.81	420.55
0	0	0	2.5572	5.8564	19.447	26.304	24.859	29.494	28.973	20.934	25.894	23.911	25.015	23.686	23.071	19.817	24.101	29.96	42.148	51.68	86.466	126.38	202.93	310.65	444.12	584.13	745.8	946.97	1132.4	1355.2	1612.1	1864.4	2046.3	2288.5	2532.9	2719.4	2928.7	3102.7	3228.7	3352.8	3476	3528	3593	3585.1	3728.1	3655.4	3708	3714.8	3735.6
0	0	0	0	7.7041	20.014	25.766	23.464	22.571	33.562	38.199	35.637	37.981	41.956	40.274	43.676	48.85	52.327	83.319	122.39	183.64	282.61	404.83	574.95	744	913.25	1196.3	1515.7	1767.1	2133.9	2559.7	2965.7	3475.9	4103.6	4620	5254	5942.1	6472.3	7278.4	7851.5	8524.2	8904.6	9424.4	9592.4	9882.6	10074	10455	10465	10783	11033
0	0	0	9.4114	12.812	5.1415	8.5619	0.81333	0	0.89392	2.2449	12.655	7.6093	16.087	16.121	18.961	21.886	32.843	32.155	42.73	46.832	77.49	125.22	183.16	248.28	330.32	428.07	541.98	653.25	822.66	979.35	1173.8	1300	1522.2	1702.1	1892.1	2067.8	2193.3	2439.2	2657.3	2861	2896.7	2944.6	2967.3	3046.7	3022	3126.1	3180.6	3212.4	3195.2
0	0	7.7726	20.411	15.147	0	2.4609	3.4695	6.7506	2.9048	16.884	14.11	15.866	12.714	20.43	19.27	22.859	16.842	13.792	19.226	31.285	30.448	20.123	26.364	21.022	27.525	27.559	53.921	80.288	121.15	159.45	221.64	298.36	418.45	470.13	565.06	722.56	883.89	991.15	1108.2	1240.9	1294.4	1395.2	1442.7	1499.9	1740.9	1820.5	1834.6	1813.6	1835.2
0	0	0	7.0354	9.8326	15.758	27.714	25.687	29.975	23.623	32.037	23.282	31.379	40.117	45.817	48.214	40.405	43.078	40.414	41.475	48.834	68.114	98.201	111.9	140.66	178.19	201.71	241.95	284.58	323.42	366.2	379.54	445.8	470.98	499.94	537.81	568.03	597.46	626.27	674.51	714.4	729.41	763.27	769.26	832.68	965	1214.5	1133.2	1155.5	1127.5
0	0	0	3.4497	3.0042	27.965	17.802	18.811	18.691	16.81	21.175	20.999	23.236	38.911	33.872	42.598	37.639	51.126	62.246	77.136	80.98	96.331	132.64	181.82	218.53	274.93	319.21	404.65	474.73	534.66	603.79	680.15	718.46	814.52	926.77	1020.6	1107.7	1237.3	1399.9	1534.9	1654.4	1807.9	1665.2	1917.2	1961.1	1967.8	2044.7	2093.4	2086.4	2187.9
0	3.7792	0	1.2222	7.7437	5.8914	5.1622	2.191	0	0.059917	1.7654	12.34	15.525	28.267	42.793	68.998	89.511	117.6	165.56	207.87	265.8	265.31	342.17	356.06	389.47	453.15	523.33	616.67	728.32	836.11	997.53	1131.2	1312.2	1544.4	1765.9	1705	1900.7	2058.2	2339.9	2386.4	2496	2417.6	2546.7	2574.2	2501.2	2586.6	2670.3	2660.8	2733.5	2796.7
0	0	0	17.315	27.18	14.67	14.93	29.13	25.331	23.735	28.648	31.867	27.521	31.676	35.787	45.652	58.322	92.004	130.86	173.7	249.69	369	455.18	552.56	611.06	707.56	835.51	993.24	1215	1293.2	1364.4	1506.9	1582.9	1666.9	1825.2	1892	2009.9	2079.8	2071.5	2186.5	2175.6	2256.6	2181	2234.1	2245.4	2386.2	2351.3	2349.7	2294.6	2373.9
0	0	0	0	10.134	15.9	12.336	19.404	22.498	18.237	29.737	17.212	18.926	16.451	15.128	22.964	20.608	24.14	20.908	17.847	14.01	8.9339	0.73045	1.4612	8.1044	34.204	62.607	122.52	175.36	231.29	315.48	387.17	506.96	561.43	690.43	801.8	866.42	1017	1097.3	1196.4	1254.7	1343.4	1382.6	1369.7	1400.1	1479.1	1479.9	1578.8	1641	1648.6
0	0	0	10.256	4.8212	7.5459	16.718	11.87	15.099	21.237	18.947	24.057	12.749	13.495	21.122	22.124	25.136	39.302	39.563	56.519	77.46	110.85	165.89	216.73	301.88	373.41	405.77	524.31	600.9	704.47	792.27	879.77	900.39	937.57	1040.7	1062.2	1042.8	1105.9	1179.4	1247.4	1234.9	1203.6	1249.2	1208.5	1252.5	1264.3	1316.3	1294.2	1339.7	1294.6
0	0	0	19.802	17.235	12.87	12.812	41.5	0.28992	3.1446	7.5032	10.086	25.492	63.442	111.65	157.95	206.55	291.5	365.08	452.82	581.47	623.93	766.46	864.69	1032.7	1217	1318.3	1495	1679	1842.1	2005.7	2074.1	2253.7	2356.5	2659	2896.5	2967.5	3105.9	3204	3271.1	3343.9	3266.2	3344.8	3500.1	3503.3	3497.4	3479.1	3584.7	3624.5	3562.8
0	0	0	9.0374	7.1354	14.192	11.512	9.0904	12.885	16.016	6.9292	8.7872	6.8314	24.337	19.833	21.316	21.967	29.239	41.68	37.849	52.969	63.509	69.558	89.594	85.297	91.038	121.42	123.22	157.76	184.66	203.26	254.59	291.29	346.31	400.73	449.81	504.73	559.75	607.97	688.97	663.36	724.64	765.33	764.28	845.49	836.5	878.29	876.85	846.42	807.95
0	0.46207	0	5.155	9.9871	10.419	20.089	14.147	16.687	26.021	26.466	31.054	27.572	25.893	33.092	38.821	43.603	51.436	68.115	95.603	114.65	141.21	181.99	267.03	339.09	434.37	574.77	717.95	896	1053.5	1238.2	1427.8	1685.4	1861.1	2054.9	2157.4	2409.3	2571.1	2660.3	2831.6	2998.7	3134.4	3162.6	3356.1	3349.3	3431.5	3576.4	3577.9	3630.3	3703.6
0	0	6.0979	5.8109	3.7096	2.0555	7.7773	5.418	5.4722	9.2371	22.353	29.975	45.608	81.204	142.05	219.44	339.55	486.93	678.18	886.41	1063.7	1271.6	1598.4	1952	2325.9	2637.6	3021.9	3385.9	3818	3973.9	4271.2	4477.3	4710.3	5052.4	5295.5	5814.3	6262	6693.2	6894.6	7246.2	7471.9	7490.3	7757.2	8028.9	7508.4	7683.1	7943.7	7815.9	7950.9	7829.8
0	0	0	0	21.219	21.672	31.951	11.045	41.273	36.784	61.567	59.885	65.79	44.627	43.319	46.296	51.69	49.342	56.658	57.45	45.884	52.772	54.905	67.583	79.366	90.737	109.64	150.55	160.44	170.96	195.5	204.12	225.51	260.56	274.61	302.58	329.3	392.77	474.06	568.84	615.66	699.2	742.72	792.34	832.21	875.17	868.64	889.88	927.09	942.67
0	0	0.61934	0	4.1894	4.6628	14.288	11.402	13.387	14.942	8.1734	15.002	8.5293	22.781	27.628	28.353	39.016	46.157	60.897	79.605	78.613	94.779	115.72	125.07	153.13	177.11	197.52	209.45	239.56	268.3	247.98	257.25	269.64	300.06	352.97	406.08	488.91	597.66	592.15	707.58	759.01	850.53	880.95	954.48	984.89	1013.1	1037.2	1071.9	1021	1001.5
0	0	0	4.458	8.7856	17.775	30.077	25.285	28.348	28.549	46.05	34.096	41.961	34.253	35.946	37.75	38.749	38.247	45.728	40.085	42.118	39.636	41.079	42.425	40.577	37.747	46.654	66.83	64.83	59.087	53.231	65.303	77.04	94.012	98.874	130.88	138.93	167.5	197.34	213.86	243.89	270.42	275.32	307.84	324.86	329.94	352.72	381.91	378.86	410.97
0	0	0	1.6352	9.4249	10.624	16.119	23.353	25.034	35.673	29.918	42.236	43.735	39.95	52.115	49.695	64.242	71.442	78.374	88.56	102.26	122.88	141.78	185.91	211.78	235.43	268.66	308.24	332.29	377.66	419.26	467.67	472.84	542	579.46	601.77	648.33	679.89	718.63	765.35	778.59	830.49	781.62	804.22	858.76	901.69	899.28	929.64	937.86	911.99
0	0	0	11.685	11.486	11.806	17.862	18.856	13.207	17.618	22.286	20.622	17.161	25.405	16.408	18.592	40.864	66.724	89.724	136.95	160.77	236.74	277.13	351.17	449.05	509.04	646.33	764.68	914.88	1054.8	1208.7	1339.4	1354	1501.9	1658.5	1708	1932.3	1976.1	2086.2	2267	2276.5	2258.2	2295.6	2358.1	2352.3	2398.2	2527.2	2551.8	2602	2568
0	0	2.7971	0.8664	6.3506	10.64	14.817	27.558	22.629	22.709	17.238	17.403	25.065	25.379	8.3706	18.86	13.641	25.091	47.41	102.05	182.11	209.79	402.97	430.7	528.92	631.64	938.29	1126.9	1269.7	1426.3	1595.9	1821.7	2061.8	2232.5	2258.1	2593.6	2746.6	2930.6	3029.1	3097.5	3533.1	3616.7	3720.7	3714.5	3741.5	3892.3	4004.1	3807.1	4047.8	4121.4
0	0	0	6.1595	11.352	11.148	10.886	12.463	19.018	25.242	25.639	7.862	14.05	27.563	53.744	92.177	154.47	226.56	254.14	337.53	391.98	446.26	545.34	625.37	709.54	772.66	852.47	959.94	1073.3	1192	1252.9	1300	1383.9	1558.5	1643.8	1745.7	1793	1927.2	2074.6	2149.7	2155.1	2201.7	2359	2362.3	2465.6	2430.9	2410.6	2472.4	2524.8	2596.5
0	0	0	8.9839	12.35	16.491	14.743	9.0571	16.396	15.669	21.894	18.933	32.955	31.624	40.664	34.989	36.724	42.912	43.905	57.037	87.525	136.26	196.99	255.68	347.57	469.83	546.5	674.57	788.9	896.83	994.27	1190.5	1265.2	1366.2	1520	1618.9	1740	1814.6	1867.4	1901.4	1913.7	1841.5	1881.3	1936	1954.8	2000.9	2069.8	2039.9	2013.3	2049.6
0	0	0	7.5567	12.83	12.134	11.449	14.031	10.751	9.1721	21.033	31.499	15.66	20.542	12.089	12.401	18.244	18.409	17.98	16.063	31.62	49.742	77.663	124.25	176.07	223.55	249.98	301.46	357.77	404.15	452.81	518.41	558.51	588.92	644.29	667.32	682.4	713.38	746.61	714.97	754.28	753.92	763.59	753.37	765.21	757.23	787.42	788.46	779.3	775.57
0	0	0	3.9463	14.827	36.392	26.013	27.847	30.895	31.994	32.449	3.212	11.214	0.21093	0	4.5927	13.341	18.835	17.637	26.701	43.009	48.367	70.921	94.002	106.89	136.12	171.45	198.42	230.95	279.86	296.96	304.93	340.54	386.68	431.37	421.77	463.94	481.75	509.12	558.17	545.04	574.48	577.98	622.77	624.67	592.14	593.45	628.06	607.91	640.86
0	0	0	7.7868	13.996	34.398	31.184	35.932	39.138	40.117	56.311	83.489	114.29	215.42	283.6	395.06	447.29	635.03	759.93	869.86	1001	1092.8	1303	1435.4	1603.9	1793.6	1925.6	2115.2	2200.2	2402.4	2452	2628.1	2709.5	2794.8	2944.4	3096.2	3189.1	3294.4	3359.6	3547.3	3613	3688.9	3620.8	3691.8	3739.4	3752.1	3766.7	3643.2	3632.3	3631
0	0	0	7.3435	5.4172	7.8051	10.429	15.47	28.8	40.19	61.168	100.3	128.69	187.65	220.49	268.16	329.73	354.68	407.88	483.54	552.48	590.69	642.09	658.52	700.63	747.02	759.01	812.71	831.23	916.76	908.03	924.21	931.45	919.94	953.3	966.8	1021.9	1030.7	1042.4	1107	1042.4	1041.4	1079.5	1092.2	1111.5	1096.9	1089.3	1124.3	1063.3	1035.5
0	0	0	5.0269	21.304	22.552	21.631	30.457	24.359	24.153	27.097	19.702	25.357	27.92	14.986	13.707	11.499	26.499	16.797	28.58	24.569	0	0	0	12.801	0	0	0	0	8.377	0	208.47	302.35	0	0	0	0	0	0	0	0	0	0	0	27.545	57.587	67.876	36.683	22.314	98.158
0	0	0	5.5473	7.4467	13.404	17.402	26.417	29.131	26.918	58.472	71.311	72.071	57.986	80.494	116.45	117.07	148.69	149.27	170.1	187.99	193.04	204.22	215.55	234.07	244.86	323.22	365.47	367.33	470.29	488.57	540.08	606.63	706.32	752.64	816.15	867.33	990.25	1019.2	1140.8	1149.1	1179.2	1244.9	1276.6	1427.4	1536.7	1544.9	1528.2	1553.6	1645.3
0	0	4.2678	0	8.57	2.6828	19.258	4.0673	6.0372	12.479	15.828	15.726	11.198	12.775	6.4855	0.016026	1.144	0	0	0	0	0	0	0	0	0	0	0	0	0	0	0	0	0	0	0	0	0	0	0	0	0	0	0	0	0	0	0	0	0
0	0	0	0	15.03	2.1251	24.967	21.263	31.261	46.858	67.279	84.676	73.237	80.265	100.32	112.08	127.79	144.23	169.98	181.06	192.41	225.31	234.53	253	276.81	311.51	343.71	345.81	364.4	402.55	444.8	503.91	512.53	523.48	518.23	500.82	492.43	524.08	542	560.83	535.23	558.48	618.67	675.4	685.74	608.09	566.36	653.76	643.3	708.1
0	0	0	0	6.7916	14.746	17.51	18.302	19.918	24.412	18.998	21.546	15.892	28.689	24.284	40.2	27.28	23.317	31.923	27.115	29.707	28.367	40.656	38.084	50.919	48.284	65.428	88.737	148.7	195.71	271.23	377.09	503.68	639.29	834.21	977.56	1220.3	1375.6	1578.6	1785.1	1916.9	1987.7	2164	2238.1	2302	2387.7	2435.9	2401.8	2412.8	2373.1
0	0	2.0939	9.746	2.4208	16.31	11.502	30.987	33.25	35.901	27.526	26.984	31.608	40.213	26.99	18.956	9.6558	10.891	35.719	20.661	45.613	101.99	158.69	247.35	313.19	437.06	567.08	677.06	767.26	978.66	1134	1285.7	1393.4	1603.2	1717	1835.3	1964.2	2059.4	2021.5	2083.4	2021.9	2291.9	2371.2	2535.3	2551.7	2730	2731.2	2706.5	2700.8	2757
0	0	0	17.899	14.896	24.641	32.979	27.535	40.021	28.389	42.002	48.268	56.017	51.537	67.138	77.649	101.77	108.53	104.82	131.06	133.72	170.8	222.27	330.16	412.58	499.62	668.37	800.31	960.3	1105.6	1241.1	1405.8	1511.4	1637.9	1759.2	1842.7	1961.2	2055.1	2169.1	2223.9	2285.9	2360.1	2341.9	2407.9	2373.1	2497.7	2522.5	2503.8	2519.3	2507.1
0	0	0	1.5051	5.6262	10.508	18.942	12.36	20.583	21.301	14.219	20.608	23.734	32.454	45.912	75.327	100.7	128.49	133.71	172.63	174.22	261.46	265.5	306.61	364.48	420.9	494.99	544.14	593.36	706.56	634.9	697.73	796.31	872.51	955.09	1035.6	1143.5	1279.2	1234.5	1302.8	1400.3	1439.3	1501.8	1480.5	1491.4	1426.2	1454.4	1478	1499.5	1564.3
0	0	0.054618	3.08	12.927	15.596	9.4698	13.364	19.107	26.726	18.874	24.607	23.158	26.18	21.934	25.879	24.049	38.1	42.736	36.893	48.289	47.699	59.587	76.647	82.414	102.15	98.588	121	124.46	150.9	9.3574	7.46	5.5743	15.053	16.521	4.9712	3.2164	3.4154	15.801	33.067	32.222	43.909	18.708	34.54	37.556	54.444	61.293	64.091	59.79	32.354
0	0	0	16.732	12.243	10.685	16.582	16.468	30.375	25.741	26.948	22.526	32.591	44.873	33.93	35.704	31.505	34.797	41.955	45.646	62.313	79.159	122.97	156.14	220.01	294.44	397.41	494.42	626.66	721.71	875.95	1047.2	1169.7	1353.3	1567.3	1698.6	1932.8	2075.3	2257.2	2438.4	2563.6	2728.3	2830	2884.4	2983.2	3055.2	3187.3	3066.1	2927.6	2967.9
0	0	0	14.558	11.309	12.254	11.753	14.373	14.52	6.0023	20.741	17.201	32.192	38.941	48.47	51.122	69.332	81.713	111.21	147.64	212.07	252.16	347.12	436.22	443.29	677.59	758.56	981.94	992.05	1353.4	1510	1676.4	1881.6	1882.5	1961.6	2141.5	2296.7	2394.6	2525.1	2543.5	2433.4	2622.6	2439.8	3036.7	2854.3	3060.4	2914.8	2901.4	2937.4	3028.8
0	0	0	9.6726	11.484	30.151	37.313	38.109	40.675	34.475	41.051	45.056	52.273	68.067	79.784	82.379	98.011	135.19	165.31	197.98	253.44	317.42	380.46	476.53	547.88	630.26	707.04	855.84	929.66	1036.6	1215.6	1264.8	1401.7	1405.9	1684.9	1738.3	1814.2	1944.2	2040	2242.4	2291.3	2358.7	2395.8	2505.6	2525.3	2596	2577.9	2626.1	3128.2	2716.9
0	0	0	9.7058	15.949	18.538	28.822	28.56	36.77	27.047	41.309	42.862	39.821	44.376	51.032	58.695	68.524	67.813	71.722	81.596	107.42	154.53	215.98	274.6	341.83	426.87	511.16	623.76	688.62	801.04	900.38	1037.5	1145.5	1235.4	1323.5	1481.4	1573	1685.3	1730.6	1837.6	1968.5	2012.7	2005.5	2075.1	2196.2	2253.6	2291.6	2336.7	2374.3	2383.3
0	0	0	1.8437	26.208	12.585	17.97	10.828	17.372	29.238	16.121	16.876	9.2368	16.517	16.345	0	19.171	7.7873	17.353	19.178	8.5992	27.197	42.787	43.467	48.943	64.995	83.657	52.788	76.645	105.75	133.17	154.47	188.65	206.28	227.51	271.84	353.85	456.1	545	669.98	734.38	863.4	970.25	1056.5	1129.1	1109.9	1181.7	1321.6	1306.7	1444.8
0	0	0	3.7907	7.1831	18.385	15.461	21.423	20.757	14.11	10.608	19.22	13.935	35.115	24.592	26.915	32.623	37.765	37.829	40.771	38.288	54.249	87.763	146.78	206.16	318.97	417.92	536.29	674.69	783.68	1113	1333.4	1340.1	1505.4	1628.8	1799.6	1882.1	2073.7	2192.2	2347.3	2440.8	2529.2	2561.4	2663.4	2766.1	2893.1	2828.8	2875.7	2890.6	2902.5
0	0	0	6.4364	9.2995	17.007	16.95	29.4	24.062	41.11	39.92	46.067	54.023	50.804	58.82	55.425	61.508	63.821	69.818	71.247	76.724	87.949	85.555	102.86	116.37	112	107.49	122.78	124.02	140.19	152.64	174.12	196.13	274.35	320.94	380.9	444.44	508.07	574.06	627.83	696.07	787.39	816.05	862.39	923.09	966.74	1017.1	1073.5	1091.9	1079
0	0	0	1.4141	8.1807	18.683	32.862	41.571	52.989	52.288	48.786	54.941	53.258	67.667	63.709	83.395	78.519	79.878	90.841	88.14	77.941	84.618	93.435	91.732	97.006	91.156	97.601	96.234	101.42	97.338	91.964	100.32	104.22	91.785	79.803	76.688	65.409	55.507	50.157	67.16	9.0062	5.8739	0.99011	14.148	25.083	30.218	19.944	5.0228	2.0492	3.4809
0	0	0.36349	1.7144	9.9837	7.7192	3.9086	12.718	13.8	20.139	11.986	23.848	21.218	21.34	30.149	24.908	31.791	44.588	35.608	38.827	47.034	53.212	54.946	61.931	59.779	72.348	75.801	74.459	70.761	101.73	99.8	108.09	105.07	127.8	125.15	115.45	124.65	147.64	147.02	158.79	163.06	183	170.89	179.52	186.87	207.09	190.45	188.58	202.2	163.37
0	0	0	4.9239	12.72	20.143	27.856	32.634	21.181	19.176	21.223	21.942	33.21	42.766	69.028	87.945	120.96	168.38	222.24	287.42	367.26	468.62	605	744.61	918.13	1137.8	1269	1496.7	1690.8	1868.5	1975.2	2130	2293.8	2410.1	2582.6	2720.3	2883.6	2962.8	3156.5	3265.2	3334.9	3474.5	3487.7	3578.3	3754	3970	3954.6	3970.4	4044.5	4152.9
0	0	0	2.6533	8.6507	11.777	10.158	14.258	12.57	20.981	21.841	5.9961	3.9708	13.06	8.1318	14.232	0.17136	4.5718	0	1.0727	0	0	0	0	0	0	0	0	0	0	0	0	0	0	0	0	0	0	0	0	0	0	0	0	0	0	0	0	0	0
0	0	0.5449	10.557	13.601	9.7664	15.696	8.1236	10.675	10.667	19.175	10.29	9.1354	4.7698	10.678	18.333	20.98	8.4033	15.543	16.131	37.527	45.325	100.53	129.47	188.09	231.16	272.85	302.31	347.22	396.44	434.77	497.86	591.03	743.56	800.24	912.64	1093.5	1189.6	1315.8	1442.8	1611.2	1641	1765.1	1845.6	1898.3	2041.7	2036.1	2086.1	2017.4	2032.1
0	0	0	8.6471	11.372	14.716	18.635	24.687	18.186	26.994	23.305	34.131	25.803	19.906	22.556	16.726	19.685	20.138	20.713	12.336	14.468	20.759	24.673	24.057	24.141	29.291	23.957	34.269	24.634	23.366	24.899	28.319	42.881	46.591	74.952	85.199	121.48	146.57	176.34	204.84	237.92	247.17	297.2	304.37	355.31	376.57	415.28	422.91	456.14	456.91
0	0	0	20.196	0	23.103	20.188	20.069	13.523	38.18	44.319	38.07	28.21	46.014	35.072	39.349	40.127	46.36	59.66	54.412	79.829	109.82	169.21	266.78	344.36	406.59	484.56	591.18	722.77	799.5	934.73	937.6	1102.8	1174.6	1315.4	1376.1	1397.7	1486.8	1594.6	1757.9	1786.7	1885.4	1914	1924.5	1963.4	2030.1	2043	2041.9	2116.5	2151.3
0	0	0	11.015	8.5533	11.361	11.551	25.145	25.865	21.964	20.99	18.88	25.271	28.614	18.385	23.848	25.281	19.73	18.976	0	0	0	0	0	0	0	0	2.3976	15.008	0	0	10.742	8.1914	32.641	39.644	56.9	35.942	39.863	28.3	65.438	74.642	62.494	52.344	120.63	36.287	86.133	98.1	90.024	159.22	99.506
0	0	2.4593	9.2089	12.062	21.604	18.201	12.276	10.939	7.2736	9.7652	3.0465	1.5449	4.8801	13.674	14.313	52.293	63.203	94.374	156.88	205.9	300.18	362.44	463.31	558.91	656.17	747.69	843.53	948.91	1080.9	1161.9	1262.2	1326.3	1492.9	1637.6	1757.6	1887.7	1928.3	2024.7	2128.4	2214	2369.5	2333.8	2388.5	2454.3	2490.9	2499.5	2437.2	2619.9	2524.5
0	0	0	5.1825	10.178	12.037	19.644	15.776	29.269	35.44	35.831	40.761	50.523	63.453	60.992	61.003	61.698	74.535	94.269	111.96	127.98	164.17	211.43	245.88	314.14	332.1	415.41	482.81	564.71	602.92	677.82	759.02	802.22	839.62	925.47	528.73	536.42	592.81	591.36	632.71	678.28	704.38	693.98	701.18	751.48	795.21	865.27	815.34	777.87	723.31
0	0	0	1.5502	13.852	29.952	33.729	41.525	48.401	49.306	57.651	68.687	99.669	141.05	203.67	275.42	377.45	496.85	626.28	807.27	932.63	1108.1	1366.8	1581.1	1792.7	2074.2	2320.2	2572.2	2819.4	3028.4	3160.3	3379	3631.6	3717.5	3782.3	4025.4	4138.9	4349	4504.5	4650.4	4685	4888.2	4914.9	4912.8	5055.4	5155.2	5166	5196.8	5111.3	5254.8
0	0	0	4.2763	12.79	15.182	14.992	17.634	26.25	39.005	33.988	44.341	42.982	57.778	68.606	73.238	74.515	97.204	92.28	108.23	141.16	204.14	275.11	363.58	508.94	657.93	838.18	1080.1	1350.3	1603.9	1934	2249	2513.9	2863.6	3171.2	3344.6	3662.2	3919.4	4349.7	4562	4563.1	4874.1	4967.5	5002.9	5047.6	5193.3	5265.3	5294.1	5368.7	5280.5
0	0	0	3.1119	9.8898	11.19	14.788	19.203	17.664	25.58	19.092	18.727	23.162	19.328	24.377	22.009	23.969	27.478	10.087	15.185	13.831	21.451	11.458	20.107	21.072	44.627	23.5	25.544	27.389	41.541	38.459	42.711	44.849	64.277	73.906	61.771	82.386	94.742	119.91	145.04	159.94	190.88	178.98	197.2	206.36	228.69	237.21	255.7	239.75	223.45
0	0	0	14.165	33.435	25.439	19.872	18.785	13.264	24.198	30.718	23.619	21.584	18.716	8.8907	1.2837	5.2072	10.41	36.027	50.371	73.319	98.53	140.99	156.31	257.33	274.96	324.14	304.51	373.14	475.25	596.76	505.19	530.09	590.31	648.58	665.31	691.81	748.06	798.64	799.21	855.47	880.65	871.37	844.04	909.64	940.69	920.25	970.98	963.91	941.24
0	0	0	10.488	9.8505	30.714	26.854	26.601	30.56	35.608	23.593	31.806	26.727	38.704	41.504	48.155	47.066	49.435	52.396	41.255	31.665	44.506	38.691	38.155	18.919	33.175	36.945	41.886	65.468	95.419	113.64	81.569	108.7	116.34	158.37	169.75	141.79	190.02	196.39	260.5	244.12	251.22	258.41	257.39	266.98	274.71	246.9	220.4	194.72	224.27
0	0	0	6.7176	9.809	23.427	11.148	22.343	18.955	8.9841	28.739	19.747	17.071	19.056	10.678	10.804	22.42	30.412	42.012	54.676	103.64	127.36	134.41	159.17	176.26	211.15	248.43	294.13	286.6	314.86	412.17	366.36	438.81	473.1	504.32	524.31	586.99	684.5	722.72	770.99	777.04	811.12	838.57	853.75	894.61	875.03	897.2	934.06	925.29	949.09
0	0	0	8.8041	15.025	26.346	19.647	27.95	28.435	32.722	36.032	40.449	33.035	27.874	27.159	31.223	22.238	33.723	49.62	51.353	75.673	89.685	139.03	158.9	213.46	263.25	305.44	357.11	390.67	475.16	364.72	385.34	394.5	404.13	413.02	430.51	411.31	430.27	451.79	456.84	460.54	477.64	452.61	466.39	483.11	496.1	482.39	500.67	493.74	488.08
0	0	0	1.8532	16.148	8.7262	19.016	15.273	18.198	23.229	22.246	18.15	16.477	14.844	29.971	33.087	36.665	46.404	36.806	41.711	41.374	79.286	99.956	124.47	132.44	160.32	168.75	258.84	324.74	355.21	392.22	431.96	467.62	498.66	540.7	576.07	631.04	656.82	678.27	712.99	651.49	663.83	674.67	707.43	752.32	804.86	832.57	810.01	751.78	745.58
0	0	0	6.8847	4.3115	22.27	29.393	29.886	29.88	47.534	28.227	32.98	27.356	38.804	29.361	32.287	30.578	14.632	8.0041	0	0	0	0.02645	46.589	111.35	169.11	270.66	368.16	482.02	604.33	714.47	850.66	952.98	1000.1	1088	1126	1213.8	1311.4	1386.9	1438.4	1465.7	1484	1507	1532.3	1576.3	1605.1	1668.4	1621	1738.5	1718.8
0	0	0	0	6.7805	17.226	23.708	19.593	16.949	24.866	23.012	24.159	22.575	29.397	38.729	33.904	41.532	48.857	41.013	51.304	55.136	81.8	133.41	235.56	323.77	443.22	628.35	775.23	1004.6	1249.1	1541	1733	1734.5	1922	2426.2	2735.7	2918.4	3111.6	3391.8	3450.5	3524	3700.9	3465.5	3572.9	3727.3	3766.1	3726.1	3841.1	3854.5	3684.3
0	0	0	2.8551	16.659	29.383	27.377	36.954	31.827	40.192	49.669	32.793	39.05	7.1832	29.171	34.855	41.145	38.441	33.625	10.736	10.04	13.359	24.367	5.2379	21.166	29.784	36.542	60.727	65.77	84.153	125.53	118.69	176.51	230.2	260.02	301.59	353.45	418.8	455.41	507.77	570.73	659.93	723.76	742.79	756.53	820.51	838.37	875.34	916.25	937.38
0	0	0.1932	4.2419	16.882	8.4767	10.745	6.5342	16.447	13.014	5.2526	10.603	0.23486	6.6158	12.053	26.702	37.594	54.682	61.64	92.014	95.637	124.14	124.74	155.14	184.46	189.1	204.76	226.66	258.56	319.48	317.84	361.19	432.38	473.71	527.49	597.85	628.85	745.96	777.64	842.26	882.79	946.18	991.01	1001.2	1024.6	1037.6	1048.2	1122	1145.2	1180.5
0	0	0	0	12.048	14.521	15.725	19.311	28.168	24.361	39.498	40.216	43.613	42.432	43.136	46.88	48.967	37.557	34.732	30.867	33.95	28.912	53.473	49.794	61.205	82.037	99.407	149.3	247.55	357.82	501.87	691.28	905.25	1139.7	1313.5	1524.2	1773.5	1964	2137.6	2368.4	2442.6	2624.1	2757.7	2907.4	2933.8	3021.7	3092.3	3108.1	3096.1	3286.8
0	0	0	7.2595	13.071	27.5	29.707	33.563	28.175	30.112	35.705	24.541	40.209	53.695	47.568	49.25	49.327	58.509	56.41	48.684	43.866	54.193	53.947	68.46	62.556	91.571	113.42	98.988	144.73	185.86	268.84	298.86	373.67	465.69	596.65	707.74	725.89	830.35	923.56	1045.8	1115.1	1168.3	1265.4	1284.9	1329.5	1372.1	1422.2	1390.8	1419.4	1486.9
0	0	0	0	13.074	25.98	44.559	50.351	58.125	57.333	61.163	71.355	80.779	86.204	101.63	108.12	103.74	103.33	108.81	129.59	155.51	161.46	190.73	228.11	212.24	266.89	276.81	275.37	297.41	266.3	265.89	326.29	326.28	352.41	329.67	365	373.45	366.26	376.54	387.87	357.03	356.13	360.84	379.18	396.37	353.84	352.69	395.2	373.38	399.3
0	0	0	7.4455	7.8633	9.6185	6.0227	16.384	16.866	28.237	46.592	62.875	99.873	145.96	181.23	234.51	0	0	0	0	0	0	0	0	0	0	0	0	5.2153	32.232	74.707	150.17	241.62	343.23	502.01	648.98	748.85	878.29	1046.9	1129.8	1272.3	1349.2	1420	1475.4	1616.3	1698.5	1726.7	1712.5	1763.4	1758.3
0	0	0	2.5992	2.1	26.487	11.817	17.104	24.538	33.428	35.887	30.365	39.095	44.741	39.786	34.931	37.507	41.961	34.814	28.789	27.364	20.252	26.827	61.634	109.03	167.32	234.96	375.66	456.04	615.87	615.96	729.81	808.67	908.28	1000.1	1085.1	1118.5	1210	1239.7	1306.3	1230.5	1363.3	1340.1	1468	1574.8	1651.8	1575.4	1633.1	1574.8	1577.8
0	0	0	0	14.068	14.905	20.356	27.377	35.407	29.961	43.577	41.104	44.09	47.809	54.247	56.969	67.617	57.119	58.752	69.277	92.994	120.08	159.57	196.41	249.03	312.31	391.92	487.38	629.69	744.41	897.85	1057.8	1256.2	1531.2	1700.7	1908.8	2165	2370.7	2530.2	2716.2	3095.8	2792.9	3508	3648.7	3749.5	3937.8	3995.5	3966	4130.1	4210.6
0	0	0	4.8778	9.9941	19.178	15.17	14.407	10.915	18.392	17.037	26.253	24.615	40.982	49.841	33.843	32.564	62.683	56.897	68.728	71.181	87.887	108.13	124.73	148.23	162.87	183.48	201.42	253.49	297.08	378.79	455.98	589.52	727.6	868.13	1050	1234.5	1398.3	1523.6	1703.7	1834.8	1936.1	2102	2176.9	2249.8	2331.8	2467.9	2515.9	2560.2	2557.5
0	0	0	0	18.037	14.832	26.466	25.646	21.886	33.12	31.958	47.062	61.343	63.142	82.871	114	128.08	155.89	161.98	225.03	300.4	375.51	562.93	710.37	790.18	928.14	1015	1229.8	1435	1607.3	1767.3	1928.3	2193.5	2335.9	2627.3	2748.4	2934.9	3105.7	3203.9	3437.7	3581.3	3724.9	3562.5	3774.8	3797.4	3877.1	3734.2	4085.1	3902	3949.9
0	0.22455	1.0868	4.049	2.2407	8.1617	6.2208	5.3436	1.6252	12.976	11.26	14.405	15.336	15.729	21.675	27.586	24.358	26.159	29.621	36.371	37.203	30.374	31.303	43.136	46.597	71.125	92.209	109.32	122.2	140.79	171.85	199.09	295.06	375.55	485.46	595.76	733.4	844.86	967.21	1115.3	1235.5	1438.3	1513.1	1643.9	1671	1719.9	1816.7	1873	1989.7	2033.1
0	0	3.2956	0.051165	12.775	5.4029	10.861	11.757	16.736	21.166	26.252	34.731	57.856	75.122	90.066	110.97	132.38	187.56	226.28	271.73	326.3	370.8	435.46	520.81	611.23	693.67	749.53	919.68	1008.2	1186.9	1274.1	1402.1	1609.7	1679.1	1827	1688.8	1811.4	1994.2	2175.9	2327.2	2414.1	2633	2650.8	2902.6	3065.2	3335.2	3390.2	3413.2	3393.8	3412.4
0	0	3.8328	0	24.409	18.329	25.843	31.251	40.037	31.51	42.487	43.215	42.142	46.218	46.17	56.613	58.815	85.693	93.523	106.58	113.85	152.88	187.82	231.9	277.54	330.49	376.48	439.99	519.53	557.61	615.28	688.95	799.8	890.02	1039.7	1213.5	1248.6	1410.3	1451.5	1557.5	1619.1	1747	1811.5	1854.4	1841.1	1898	1873.9	1962	1981.5	2041.2
0	3.6359	1.0911	6.2845	1.4347	9.0582	7.7831	19.862	10.498	2.2521	0	3.6825	6.9351	15.778	4.6517	13.687	4.947	8.0917	18.344	23.552	16.617	20.068	35.474	29.434	50.099	52.348	57.171	53.602	80.536	59.035	63.063	239.55	207.66	121.25	231.2	199.77	327.02	278.1	210.13	252.5	269.98	287.28	327.05	298.11	342.95	386.24	388.91	347.59	381.72	360.64
0	0	0	5.6698	23.193	28.431	34.35	44.345	27.399	39.954	50.32	70.014	100.23	184.76	293.34	425.2	579.86	769.87	934.75	1077.8	1227.3	1397.9	1524.9	1663.9	1804.6	1866.3	1975.6	2170.7	2271.9	2424	2553	2699.5	2997	3076.7	3177.7	3354.2	3547	3773.4	3793.4	3851.9	3759.9	3976.2	4074.7	4067.2	4110.8	4419.4	4383.6	4442.7	4616.7	4682.8
0	0	0	2.1094	7.2279	20.604	20.28	21.214	12.549	15.81	20.337	17.415	21.819	10.162	7.4061	13.688	9.1465	5.1128	0	0	0	0	1.6859	23.753	41.586	61.025	102.78	142.73	202.13	249.41	327.09	357.82	433.29	534.14	665.16	743.33	859.28	903.33	980.8	1091.3	1128.7	1141.5	1253.3	1314.5	1326.9	1442.6	1478.8	1548.1	1521.2	1568.1
0	0	0	9.5806	11.592	7.1471	8.9535	10.663	12.404	6.7711	14.821	20.757	20.238	23.972	30.386	37.334	29.391	31.4	32.245	48.235	45.229	58.027	93.997	154.33	211.53	277.1	403.01	493.79	626.58	685.55	840.25	983.67	1123.1	1274.4	1436.7	1555.3	1732.6	1810.6	1999.2	2078.2	2120.7	2176.9	2279	2369.9	2425.7	2449.7	2513.9	2506.7	2544.4	2515.8
0	0	0	6.7698	7.8513	16.766	19.945	10.264	23.609	26.717	29.557	34.837	31.275	42.427	37.169	42.03	57.791	57.503	63.794	72.718	96.228	119.53	155.25	214.13	245.3	286.3	338.56	413.01	514.92	657.35	786.47	951	1149.8	1359.2	1570.4	1817	2019.3	2302.8	2584.6	2777.1	2995.5	3199.5	3284.9	3496.3	3674.6	3806.9	3823.4	3962.6	4059.7	3995.7
0	0	0	3.6518	4.1959	14.759	14.76	16.53	8.4436	13.751	13.498	16.323	19.564	23.607	26.566	36.198	40.818	45.382	65.238	111.41	145.06	197.08	243.5	306.99	378.84	449.61	508.91	535.25	624.95	659.34	724.57	807.83	825.63	904.25	955.08	1055.1	1066.5	1138.9	1177.7	1234.7	1274.7	1321.9	1317.1	1280.3	1346.6	1373.8	1411.8	1434.1	1446.3	1454
0	0	0	7.4432	9.2322	4.7991	15.7	19.454	24.825	24.342	37.209	31.299	59.381	88.543	139.15	213.65	234.06	309.86	367.86	435.18	496.3	606.5	666.52	728.78	819.71	865.32	955.42	998.03	1070.1	1145.8	1314.4	1393.9	1500.8	1598.9	1788.5	1883	2113.7	2270.8	2376.1	2243.1	2369.7	2498.4	2478	2590.4	2475.6	2691.1	2689.1	2792.7	2905.5	2977.9
0	0	0	3.7291	16.244	31.37	43.375	43.848	39.361	54.434	50.055	76.303	84.998	108.46	113.19	124.37	172.1	216.97	268.41	298.96	370.68	425.65	506.54	701.57	806.72	1137.4	1130.3	1292.5	1488.3	1688	1907.4	2012.2	2123.7	2348	2544.8	2781.5	2742.2	2961	3162.7	3397.1	3357.1	3467.9	3558.3	3478.9	3521.5	3603.9	3745.2	3594.3	3508.6	3567
0	0	0	0	15.357	31.859	15.315	24.277	26.133	22.492	39.83	27.373	34.468	37.75	54.313	46.528	60.609	70.886	77.53	81.101	106.91	112.06	136.52	151.22	184.04	216.5	250.38	299.16	345.53	375.03	417.37	461.36	555.25	594.64	647.31	656.29	766.42	733.43	856.18	891.41	873.37	929.23	943.19	945.07	970.31	966.44	931.59	999.01	963.48	761.15
0	0	0	3.8467	17.137	25.836	45.123	31.563	45.845	42.397	42.362	49.354	53.459	55.323	84.567	87.51	116.18	134.41	173.02	185.65	232.86	292.33	342.05	410.63	456.72	552.4	616.78	663.92	781.93	931.75	1134.5	1282.1	1408.8	1604.8	1722.1	1936.5	2078.5	2301.9	2462.9	2692.1	2719.4	2923.3	3041.2	3159	3266.1	3317.7	3317.7	3361.3	3409.9	3574.7
0	0	0	13.818	11.108	14.553	13.786	14.219	13.247	13.708	26.292	18.957	35.863	21.402	37.544	55.712	93.113	149.96	261.44	397.76	516.26	639.16	804.87	959.1	1147.2	1313.9	1493.4	1658.6	1784.9	1935.9	2111.5	2271	2376.1	2654.5	2820.1	3020	3233.6	3346.3	3528.4	3649.9	3703.2	3642.8	3722.4	3774.3	3957.2	4023.5	4090.4	3941.2	4009.7	3991.6
0	0	0	5.7924	10.256	27.128	26.074	36.504	31.899	47.69	57.516	75.183	85.461	108.55	128.5	152.75	156.69	195.75	235.29	271.3	317.37	349.99	433.13	510.46	561.06	649.3	747.46	862.96	997.78	1096.9	1294.4	1361.8	1529.1	1721.7	1941	2062.4	2227.1	2370.3	2541.9	2801.7	2987	3170.1	3243.2	3390	3517.8	3065.5	3085.2	3112.8	3134.6	3220
0	0	0	10.08	13.76	22.065	26.224	30.562	22.115	25.96	21.359	20.609	28.284	32.795	30.125	23.673	21.236	24.331	19.253	17.22	24.064	19.867	31.362	27.32	31.62	45.904	49.952	67.317	65.447	77.673	102.25	107.72	133.07	140.22	157.45	171.57	171.9	196.23	212.66	222.91	241.1	220.91	242.47	255.14	251.34	281.4	269.9	271.37	280.16	282.36
0	0	3.1232	0.61787	12.853	12.567	18.092	10.989	15.037	27.323	22.792	24.454	29.093	20.155	27.466	29.547	30.335	36.263	41.03	73.234	141.42	202.97	285.41	387.91	540.49	716.94	907.12	1146.8	1404.3	1688.7	1952.3	2199.9	2367.2	2952.1	3056.5	3560	3599.3	3912	4266.7	4530.9	4646.3	4688	4847.7	4919.5	5169.9	5071.6	5191.5	5282.7	5493.5	5315.2
0	0	0	3.2627	5.514	13.045	10.946	21.273	16.383	13.313	1.7783	0.31555	0	0	0	0	0	0	0	0	0	0	7.202	38.259	83.234	127.47	168.49	265.5	314.69	451.91	432.44	435.59	503.11	561.07	583.66	587.89	567.5	621.23	628.45	621.79	663.28	680.53	652.37	684.78	804.91	872.73	825.91	802.03	763.14	851.12
0	0	9.9461	0	23.382	29.473	43.917	37.532	47.377	40.184	48.844	35.166	49.138	56.238	44.089	39.835	38.288	46.601	57.019	78.17	109.59	139.3	203.19	260.92	331.78	390.81	458.42	536.92	647.93	703.55	759.92	816.64	848.15	962.11	972.65	1090.6	1195.8	1278.4	1336.8	1439.5	1490.2	1514.5	1444.8	1468.8	1492.2	1511.9	1568.6	1579.9	1535	1508.7
0	0	0	16.869	6.6041	17.383	6.7777	12.423	11.91	10.1	13.904	19.288	28.612	21.103	34.131	39.814	38.915	46.873	69.681	89.147	111.13	152.2	191.47	225.3	267.84	326.03	391.75	471.19	570.25	639.24	728.01	811.36	919.45	1076.6	1241.3	1344.3	1577.6	1750.1	1862.2	1987.4	2061.6	2259.6	2323.1	2344.9	2443.1	2583.2	2592.4	2735.1	2798.7	2795.8
0	0	0	14.806	14.035	16.548	26.962	22.585	21.357	34.486	20.266	23.186	30.537	68.506	108.87	166.08	229.83	327.19	457.12	577.05	728.5	869.47	1025.8	1197.3	1271.8	1410.3	1564.9	1713.2	1879.6	2004.7	2072.4	2206.7	2338.3	2362.9	2502.5	2621.5	2746.7	2977.4	2962.8	3095.6	3178.5	3366.2	3299.7	3479.9	3470.6	3584.5	3735.4	3723.7	3747.9	3787.2
0	0	0.67204	4.0962	7.4255	6.4344	14.537	14.732	22.046	9.82	22.834	23.692	21.322	21.527	17.406	27.224	25.98	17.178	20.179	11.983	14.22	6.4267	12.552	8.8435	15.297	21.816	29.035	43.346	47.579	69.988	94.894	144.16	201.15	232.49	293.52	329.5	389.88	456.24	509.44	549.32	608.72	621.11	697.3	712.09	748.43	758.19	761.35	789.51	794.81	805.26
0	0	0	4.914	19.04	28.822	37.828	28.154	41.309	24.485	33.991	47.255	50.496	54.088	57.694	57.808	52.55	70.829	77.907	71.881	83.966	90.612	99.945	99.259	115.44	115.39	131.34	154.34	148.03	165.83	166.56	166.92	213.31	237.01	253.94	288.55	296.17	339.96	387.17	394.19	463.99	482.39	488.11	536.31	522.69	553.66	560.57	592.98	603.17	609.23
0	0	0	10.182	21.815	26.136	45.161	41.441	41.803	39.865	40.11	33.298	25.387	22.848	7.743	15.155	32.531	44.558	59.403	89.879	133.54	188.58	236.91	319.16	391.45	449.58	525.32	617.63	693.94	820.42	884.63	1001	1075.8	1155.7	1332.2	1407.1	1528.2	1603.8	1660.6	1730.4	1752	1813.2	1841.1	1873.3	1866.8	1874.6	1842.6	1933.2	1906.2	1935
0	0	0	4.1681	8.5702	11.456	18.825	16.99	20.954	26.594	15.217	24.541	28.35	30.153	31.106	28.702	32.163	37.49	38.352	30.825	31.515	27.16	28.516	31.95	38.362	28.426	22.654	16.849	20.378	27.628	32.763	64.763	90.168	111.57	145.6	175.99	211.31	256.32	309.73	332.36	367.43	400.61	433.28	462.35	489.62	510.03	509.84	537.81	551.72	543.67
0	0	0	3.6794	11.199	27.665	16.748	23.404	29.067	21.964	39.032	30.824	33.382	28.768	53.038	53.932	78.767	69.026	99.493	102.6	139.03	161.99	205.27	236.07	260.75	305.75	371.2	428.79	494.71	565.6	650.17	659.87	734.86	818.04	870.87	907.15	957.64	984.96	1062.4	1086.6	1119.4	1132.3	1158	1199.2	1207.4	1210.4	1237.1	1245.9	1247.3	1316.6
0	0	0	3.4777	5.1948	16.617	34.029	30.379	33.437	41.365	45.792	51.368	78.63	89.052	109.63	170.46	234.22	320.31	454.92	577.09	701.22	838.22	931.32	1069.4	1162.4	1314.7	1481.8	1922.8	1819.5	1971.6	2224.2	2489.3	3016.5	2878.7	3153.9	3347	3507.7	3694.2	3781.1	3828.9	4030.3	4150.3	4329.1	4318.3	4468.1	4402	4527.4	4460.4	4548.6	4519.4
0	0	0	19.073	9.4297	0	12.391	14.354	15.754	30.409	14.94	24.204	24.353	31.941	27.638	24.928	27.165	30.657	31.871	21.836	24.155	16.685	28.572	43.5	61.991	78.036	108.67	168.35	221.22	277.76	335.65	385.82	438.14	487.49	520.6	568.98	608.16	648.89	695.46	719.28	739.95	747.58	793.59	806.5	833.46	840.05	821.62	823.71	826.38	835.51
0	0	0	10.701	12.016	21.711	23.771	23.041	21.653	16.346	22.373	29.502	31.374	36.307	42.776	50.012	38.783	47.653	36.635	37.994	33.786	60.198	77.484	89.985	112.2	126.92	141.84	172.64	189.44	185.34	205.91	223.45	241.62	253.83	275.86	284.97	300.89	326.41	323.34	360.97	358.63	342.44	350.72	391.07	416.36	280.31	301.81	183.75	188.36	196.33
0	0	0	5.1888	14.18	24.504	28.53	42.085	37.798	68.691	95.111	174.48	265.26	381.77	493.45	582.77	713.61	915.8	1013	1169.9	1319.8	1427.8	1569.7	1711.1	1839.4	1925.8	2016.8	2122.7	2148.8	2259.3	2346	2428	2401.1	2569.4	2776.3	2717.1	2764	2797.6	2747.7	2786.4	2742.6	2694.5	2708.4	2809	2819.7	2850.2	2870.7	2871.8	2818.5	2837.6
0	0	0	9.3641	6.7967	6.5204	14.268	18.668	20.494	37.331	40.204	71.24	100.6	140.15	177.48	227.13	294.85	366.36	450.47	576.43	680.47	847.17	937.05	1115.7	1331	1457.8	1620.9	1828.1	2023.1	2161.3	2351.2	2451.3	2631.3	2805.5	2836.1	3026.7	3202.2	3239.7	3352	3487.6	3413.3	3551.4	3684.9	3701.1	3706.9	3762	3979.2	3914.9	3822	3736.7
0	0	0	1.9654	10.138	13.568	19.827	22.728	26.262	26.503	27.306	30.276	59.452	98.599	180.92	295.56	451.6	681.83	944.12	1276.6	1665.4	2126.9	2607	3111.3	3562.8	4245.4	4595.6	5161.1	5643.3	6277.1	6857.8	7373.9	8142	8326.5	9134.3	9344.6	9568.2	10362	10605	11064	11129	11366	11640	11892	11892	12276	12155	12326	12381	12357
0	0	0	8.0336	12.214	19.419	20.908	27.098	31.094	39.525	30.981	32.358	47.816	66.819	94.641	106.98	137.55	171.86	207.99	258.59	309.75	384.81	433.07	493.64	554.94	647.23	659.18	778.08	817.16	823.29	854.09	967.18	958.9	1092.3	1071.2	1113.9	1141.3	1184	1235.2	1261.8	1298.7	1338	1359.6	1351.8	1405.7	1394.9	1448.5	1418.7	1348.1	1323.8
0	0	0	22.891	28.736	23.989	35.727	26.351	37.287	38.152	43.421	48.886	43.148	44.09	51.169	74.129	75.187	89.993	106.7	120.09	138.75	118.02	144.25	130.3	181.69	174.06	206.73	262.83	311.44	380.94	478.82	613.46	743.53	914.01	1045.1	1151.7	1345.7	1428.7	1519.6	1568.9	1717.2	1765.8	1810.5	1903.9	1947.8	1970.6	2046.8	1995.7	2054.3	2005
0	5.841	0	7.7038	8.3995	0.47313	0.88057	13.973	14.1	15.365	15.252	17.902	16.378	23.967	20.104	20.404	17.087	21.159	22.315	27.218	21.135	39.354	50.459	62.176	104.83	115.8	147.54	188.54	231.89	281.22	315.47	402.89	466.55	552.98	633.56	727.63	791.02	896.78	1002.6	1066.4	1163.1	1202.2	1182.4	1235.8	1273.3	1346.1	1342.2	1395.4	1464.3	1478.7
0	3.1241	0	0	0	44.929	39.395	47.666	23.728	30.42	49.384	47.735	51.689	47.954	40.146	43.465	41.607	9.4592	7.3062	30.315	4.1035	14.398	11.484	20.079	0.37782	0	0	0	1.8982	8.103	0	0	0	6.6309	38.58	64.246	54.548	70.232	76.638	97.486	130.42	133.39	110.86	122.12	122.33	161.93	179.89	165.25	171.5	157.96
0	0	0	1.3432	11.182	28.062	18.886	23.729	16.598	21.332	24.205	22.802	18.626	33.831	24.105	39.861	31.355	32.196	38.977	28.062	15.621	25.024	9.8749	5.0608	0	0	0	0	0	0	0	0	0	0	0	0	0	0	0	0	0	0	0	0	0	0	0	0	0	0
0	0	0	8.1138	6.2621	22.493	31.061	32.695	33.992	36.562	22.143	35.766	28.618	31.659	22.367	19.089	19.465	14.236	0	0	0	0	0	0	0	0	0.67046	17.961	58.432	97.088	154.63	187.06	196.97	273.24	291.36	358.15	437.26	551.22	637.04	756.22	771.84	899.22	928.49	1008.5	1067.2	1150.9	1183.6	1189	1250.4	1287.2
0	0	0	17.883	26.314	31.823	36.926	39.498	51.171	70.566	91.997	115.56	147.4	205.61	255.09	281.88	325.75	367.71	408.08	440.76	465.76	481.57	515.09	546.49	598.45	634.52	663.04	700.12	716.72	780.34	844.85	898.11	939.21	1009.9	1038.2	1135.4	1194.4	1257.8	1314.5	1347.5	1383.3	1469.8	1519.4	1545.5	1584.8	1615.6	1616.6	1701.8	1691.2	1718.5
0	0	0	0.46354	30.185	51.144	61.757	55.572	68.001	65.33	57.646	69.805	54.557	67.766	76.055	77.326	73.659	80.874	82.372	88.192	86.284	81.368	88.556	98.441	105.49	115.62	133.51	124.78	137.85	157.65	196.32	280.2	334.03	389.28	481.33	550.43	653.53	742.56	804.01	894.12	949.68	990.51	1097.6	1119.4	1145.4	1201.6	1281.9	1320	1276.5	1290.4
0	0	0	7.9819	4.7788	6.2209	16.056	14.34	19.918	38.167	25.604	27.609	48.475	74.299	104.78	152.1	214.23	257.21	324.18	369.98	442.9	500	560.51	577.9	621.89	667.87	724.36	746.23	792.46	785.74	822.1	899.9	1017.2	1143.1	1250	1408.7	1742	1940.5	2045.1	2387.7	2562.9	2342	2384.5	2488.1	2642.9	2616	2789.6	2830.6	2855.6	2802.9
0	0	1.0571	10.743	11.354	15.101	19.814	26.327	25.601	27.959	21.638	30.325	23.745	23.41	27.971	35.096	36.69	49.186	69.89	104.24	159.91	255.37	344.09	421.53	523.66	604.27	698.76	827.88	931.73	994.91	1094.9	1171.4	1231.2	1323.3	1446.7	1560	1642.8	1684.6	1677.2	1768.7	1764.9	1888.3	1917.8	1849.5	1895.6	1971.7	2092.9	2040.7	2027.3	2079.1
0	0	0	5.6806	11.704	10.486	15.885	15.626	12.759	22.677	16.431	14.047	14.596	28.216	18.199	25.021	18.891	25.303	27.497	22.199	29.466	35.956	37.15	47.465	48.748	45.299	51.495	67.968	72.605	76.525	83.985	89.396	94.572	95.869	113.78	140.52	161.51	208.49	182.76	267.69	288.3	336.06	336.41	348.98	375.63	411.94	452.63	419.02	371.83	333.67
0	0	0	6.3693	10.088	8.3534	24.839	15.934	18.836	22.388	16.086	12.064	9.1773	18.025	31.757	63.467	72.314	115.42	224.42	321.87	424.25	591.74	765.99	1023.4	1249.6	1511.1	1833.2	2144.2	2552	2722.5	3197.1	3410.5	3789.4	4148.4	4541.2	4860.6	4683.6	4771.3	4992.9	5126.5	5150.5	5425.6	5616.2	5711	5549.9	5525.1	5517.6	5594.8	5713.3	5445.1
0	0	0	0	1.7555	16.9	13.918	10.046	6.3307	12.866	5.8208	0	0	0.66631	0	0	0	0.23989	0	0	0	0	0	3.3833	22.726	74.155	84.256	217.99	345.67	514.23	670.8	874.93	1100.2	1428.6	1731	1884.8	2254	2575	2762.4	3084.9	3268.6	3445.4	3366.9	3516.2	3709.5	3884	3963.3	4062.2	4166.4	4396.2
0	0	0	11.395	11.19	10.169	12.57	14.013	9.6472	6.1852	29.021	45.377	75.977	103.47	149.3	166.77	214.55	255.87	303.06	339.33	385.87	447.18	497.91	527.5	573.46	603.35	653.68	671.31	759.57	793.71	837.31	887.74	930.96	1028	1129.7	1132.8	1190	1268.7	1296.8	1343.1	1339.5	1375.7	1366.3	1425.1	1458.8	1494.6	1556.5	1536.3	1549.4	1561.7
0	0.4999	0	9.4845	11.364	0	13.961	11.376	18.467	35.931	60.819	95.513	131.69	178.46	243.1	278.26	339.41	381.25	450.36	500.38	567.9	623.56	682.82	734.07	770.95	828.79	874.64	897.39	943.93	985.72	974.25	1021.7	1055.9	1109.5	1159.1	1205.4	1234	1183.7	1175.1	1218.9	1260.3	1266.7	1231.8	1202	1191.1	1166.9	1198.8	1143.4	1202.5	1202.2
0	0	0	29.94	37.822	40.358	54.73	57.99	75.42	60.923	73.128	35.936	61.942	47.727	42.187	44.951	0	0	25.858	43.235	61.369	46.037	64.469	83.257	89.325	113.23	103.7	109.1	119.34	141.02	164.41	202.43	262.73	328.73	414.27	512.11	590.7	690.43	781.13	862.34	925.31	996.5	1086.8	1157.6	1180.2	1156.2	1077.7	1085.9	1114.4	1138.4
0	0	0	4.6643	14.478	8.304	21.003	14.729	23.957	18.136	30.221	24.677	23.147	16.13	14.449	13.013	13.445	8.2963	20.915	16.95	13.879	53.02	54.347	83.113	93.128	124.43	178.11	218.79	257.42	331.78	466.36	514.06	553.09	629.15	663.97	739.01	777.25	883.7	944.59	1055.6	1081.2	1135.9	1220.5	1250.6	1283	1259.6	1297.6	1285.9	1345.3	1313.6
0	0	0	7.5484	9.5057	2.0262	3.6505	2.8513	5.486	10.864	1.1232	10.909	12.486	15.099	12.957	25.199	32.644	47.776	61.236	78.633	108.61	145.76	185.47	244.29	292.68	340.85	396.53	450.6	532.33	622.02	680.4	745.92	803.1	880.69	931.47	981.72	1028	1081.2	1158.7	1208	1209.4	1236.6	1320.6	1365	1402.6	1400.2	1398.8	1406.2	1412.6	1438.1
0	0	0	4.8484	14.671	16.839	29.76	31.334	32.28	26.115	34.531	41.473	41.856	51.432	50.083	61.776	51.095	65.164	57.416	49.475	61.578	64.403	76.092	77.958	85.184	101.49	111.96	138.69	170.88	218.64	290.31	358.38	446.71	506.12	607.63	698.52	803.54	875.62	958.33	1063.2	1118.8	1141.8	1232.9	1243.6	1273.6	1298.5	1340.9	1353.4	1414.3	1387.1
0	0	0	4.4296	12.328	28.606	21.769	34.13	36.903	44.021	42.792	55.347	71.526	65.478	83.44	88.915	103.16	107.22	93.859	114.37	118.53	118.21	136.65	158.1	181.21	204.78	201.42	226.05	256.61	295.28	289.21	350.96	381.98	481.84	476.33	513.45	525.75	554.61	610.17	643.49	695.32	695.91	687.93	688.18	712.69	724.5	755.26	755.55	756.74	737.23
0	0	0	11.201	10.771	6.4799	13.881	16.837	28.827	35.643	36.422	34.874	47.884	52.362	46.393	44.167	47.417	42.426	63.772	69.135	67.179	92.263	82.701	86.814	88.109	96.544	123.49	87.183	100.18	122.55	158.79	191.12	186.37	266.74	212.97	276.83	266.92	335.77	477.11	297.59	328.66	319.28	378.76	395.36	380.75	470.21	469.47	470.15	438.74	511.03
0	0	0	11.599	9.8262	2.3561	23.876	21.343	28.435	23.469	18.728	36.965	53.725	106.23	196.23	287.41	445.53	577.81	742.18	970.39	1192	1433.7	1648.7	1421.4	1668.6	1820.2	1958.2	2108.2	2207.7	2387.3	2526.9	2596	2667.7	2940.7	3123.6	3385.9	3511.1	3705.5	3716	3925.1	4023	4223.1	4150	4283.5	4208.6	4321.6	4475	4454.5	4538.9	4619.5
0	0	0	7.5337	6.836	3.09	15.366	21.913	21.753	29.208	37.187	56.03	95.698	108.3	158.11	199.04	250.06	304.34	369.02	564.1	581.1	699.55	789.26	1021.1	1012.6	1163.8	1268.3	1402.9	1460.2	1750.4	1734.3	1772.1	1786	1868.4	2076.3	2166.4	2289.1	2351.2	2417	2376.6	2510.3	2589.6	2541.2	2698.1	2646.1	2639.5	2724.5	2696.5	2713.7	2798.9
0	0	0	1.2535	24.032	37.218	62.779	79.786	112.25	125.45	133.11	164.48	156.58	194.36	149.29	166.69	171.53	181.83	212.3	259.57	304.55	454.44	517.8	642.9	801.66	909.8	1082.8	1279.1	1446.8	1710.9	1850.3	2187.2	2464.8	2795.7	3066.8	3553.8	3687.2	4148.2	4247.8	4354.1	4579.4	4727	5130.9	5360.7	5474.5	5463.8	5772.1	5685.6	5540.8	5607.1
0	0	0	1.8454	16.244	15.984	10.707	16.026	15.358	21.399	18.835	25.108	28.775	34.02	37.736	71.158	111.28	187.61	321.59	494.51	703.93	955.8	1208.7	1497.7	1783.5	2130.6	2412.2	2843.3	3213.3	3444	3763.4	4041.1	4433	4712.8	4801	5131.4	5234.6	5370.9	5636.6	5723.3	5894.5	5957.2	6094.8	6073.7	6127.8	6241	6249.9	6298.8	6341.4	6344.5
0	0	0	0.71914	11.65	8.5158	17.24	19.377	23.934	19.338	20.318	20.769	11.834	15.855	13.613	15.162	19.296	17.16	3.8098	9.4892	0	1.9169	1.0895	9.1442	12.245	13.495	11.181	27.46	46.227	51.746	51.595	55.813	61.748	100.02	121.12	160.69	163.38	244.55	240.59	263.52	340.25	315.2	340.14	370.11	357	371.61	361.61	390.21	410.66	405.03
0	0	0	5.9613	20.027	20.109	30.947	28.63	30.544	30.879	31.57	36.346	30.929	34.972	20.92	23.779	23.871	23.199	27.291	30.027	30.855	9.4937	16.347	26.177	41.556	43.066	50.111	94.268	70.13	121.13	130.01	151.66	163.78	187.66	197.27	231.72	254.69	236.21	269.19	273.32	270.94	283.79	324.91	331.22	339.49	336.2	329.13	341.37	364.91	349.37
0	2.3868	0	4.5013	1.7716	0.79119	5.517	11.893	13.034	22.521	23.76	9.9765	9.9464	22.574	23.471	35.245	33.807	36.758	33.466	38.208	33.314	26.088	22	24.069	28.32	38.957	25.087	36.822	51.825	54.148	94.753	75.341	83.739	83.984	125.75	153.2	144.04	134.3	184.02	184.64	237.39	231.83	214.7	241.19	220	203.92	186.94	174.02	249.67	223.85
0	0	2.1274	7.1091	14.309	0	9.5154	18.375	17.795	25.932	42.793	67.407	97.329	155.85	247.89	270.29	344.75	462.91	528.53	611.88	753.29	842.28	920.04	1053.9	1168	1227.5	1400.2	1578.6	1732.1	1824.2	2033.6	2201.9	2323.6	2437.8	2654	2589.2	2960.5	2996.9	3244	3158.6	3190.4	3574.7	3325.6	3512.9	3570.5	3657.2	3727.5	3722.7	3663.7	3541.1
0	0	0	2.3308	14.18	21.514	31.967	42.222	43.094	48.355	45.113	43.472	54.494	54.236	53.54	54.879	47.765	59.616	55.741	45.067	44.725	53.138	53.191	69.682	70.832	103.82	103.22	131.97	166.71	224.22	248.19	303.47	349.68	422.47	435.73	489.35	523.43	565.26	637.68	692.91	736.1	808.47	806.69	838.97	866.19	910.71	931.87	965.94	984.48	957.98
0	0	0	0.31494	13.705	4.5221	16.395	12.048	17.744	10.099	2.9224	8.039	15.497	0	5.6234	0.86991	5.0617	5.8236	14.774	15.909	20.951	15.271	20.243	27.62	33.658	45.252	45.491	45.014	47.824	46.992	51.773	82.939	119.76	163.16	216.29	265.22	311.23	361.29	416.56	477.8	511.56	586.7	622.31	655.34	696.16	725.66	744.02	754.32	778.8	772.23
0	0	0	15.842	16.759	22.572	24.287	21.207	28.32	20.798	20.103	15.059	11.732	19.435	10.963	18.615	14.578	13.814	10.163	13.708	22.013	33.202	51.687	75.057	75.366	75.619	105.03	121.39	144.99	122.37	132.86	109.79	119.98	117.77	134.46	124.92	171.38	182.7	237.18	212.04	203.95	218.79	239.95	208.19	248.47	303.56	308.7	301.49	278.13	255.13
0	0	0	5.8732	21.087	18.284	34.017	35.132	30.808	35.616	25.511	36.109	31.215	26.078	31.148	30.368	46.046	52.309	69.827	89.594	92.905	141.25	167.62	219.39	237.43	268.21	343.11	334.84	433.69	460.32	480.51	487.31	494.73	491.65	472.16	460.25	500.59	485.17	503.32	508.35	508.15	517.2	506.42	525.03	522.45	529.5	597.74	531.09	573.44	572.27
0	0	0	10.89	9.5627	16.774	26.245	24.548	34.853	33.151	49.417	59.995	62.085	67.862	71.974	78.787	94.004	100.94	112.72	118.58	132.82	144.05	169.91	188.91	203.42	218.28	221.27	245.09	248.6	294.22	311.71	331.36	353.14	372.35	396.88	431.63	413.7	483.04	511.65	535.64	543.71	558.85	575.72	583.69	640.77	692.19	721.86	760.76	774.07	738.06
0	0	0	4.3494	10.221	14.973	23.257	21.025	17.39	14.103	16.66	9.365	20.405	10.025	14.937	19.339	11.624	10.291	13.083	8.1635	15.332	8.8721	12.583	16.563	18.968	22.616	20.514	37.114	63.881	97.1	143.92	201.99	317.48	454.47	597.65	763.78	943.46	1086.2	1228.3	1396	1518.9	1593.3	1697.7	1806.6	1899.3	1964.9	1985.7	2104.7	2181.8	2269.5
0	0	0	11.358	8.873	15.319	28.474	21.962	25.958	28.819	24.016	24.732	26.643	31.119	38.802	38.273	41.931	42.682	47.486	50.5	57.71	60.021	62.741	72.351	71.704	78.523	91.234	87.407	93.646	112.66	129.7	172.83	217.58	282.9	326.07	352.73	416.18	463.59	499.34	523.12	585.41	608.24	638.25	643.88	671.79	676.98	692.34	708.94	722.48	700.45
0	0	0	8.4014	10.01	13.025	8.7449	9.6772	6.8103	0	2.957	2.6865	0	0	0	2.7393	0	1.7962	0	0	1.4423	18.959	57.076	124.73	213.87	331.3	322.27	614.27	732.34	939.79	1006.9	1477	1728.6	1957.2	2224.7	2464.2	2728.8	2971.5	3160.7	3533.6	3670.8	3874.1	3886.6	4060.6	4460.3	4536.6	4615.1	4682.7	4782.9	4981.5
0	0	0	0.81116	19.867	19.612	36.87	37.795	35.878	30.593	43.87	44.548	53.474	57.643	48.521	57.138	55.238	70.787	71.19	74.603	100.55	119.38	185.63	252.94	337.8	511.09	619.4	758.39	935.84	1083.2	1282.9	1450.2	1660.6	1810.7	2022.3	2192.8	2257	2437.5	2598.6	2725.7	2864	2954.4	3060.6	3080.7	3061.5	3136.5	3119	2955.4	3141.5	3158
0	5.5383	1.7942	1.6487	1.4755	12.08	16.546	17.831	22.241	34.352	37.454	37.012	44.353	44.697	34.494	50.631	38.852	48.895	67.647	82.25	76.899	99.019	88.885	86.842	97.657	107.82	107.53	126.22	128.47	114	119.02	145.67	172.22	234.38	266.77	356.61	457.7	553.64	691.07	764	795.22	654.98	748.97	788.18	824.51	884.31	908.82	904.44	979.68	927.44
0	0	0	3.0014	9.271	7.7037	16.833	16.12	17.085	17.773	20.678	24.077	20.21	32.59	39.199	73.952	97.21	135	150.47	181.58	202.5	248.07	287.75	365.78	424.12	503.95	578.2	697.12	812.4	941.62	1043.6	1184.1	1323.3	1511.1	1654.8	1902.8	2005.9	2215.3	2392.8	2513.5	2692.7	2676.5	2778.1	2805.9	2851.9	2850.7	2918.4	3009	3034.9	3126.6
0	0	0	2.6896	8.7348	9.8558	23.386	20.121	23.922	22.991	40.095	27.261	26.57	28.842	45.592	55.26	60.137	73.118	83.564	96.925	120.68	122.75	155.22	176.73	210.47	263.37	298.24	375.68	437.67	536.37	657.8	715.43	814.14	865.42	1003.5	1095.5	1153.1	1267.6	1345.3	1396.9	1469.1	1502.8	1512	1526.4	1549.2	1542.7	1538.6	1574.1	1643.9	1635.1
0	0	0	9.4786	17.666	11.103	14.671	11.082	18.625	28.591	19.769	25.916	31.931	30.211	38.127	43.225	65.563	96.02	118.32	164.24	195.36	241.66	266.32	311.15	359.76	394.28	389.35	418.65	451.06	481.83	496.94	517.49	527.4	568.38	609.21	656.97	723.36	759.69	852.64	909.65	914.26	984.4	1013.1	980.7	1035.2	1080.9	1097.2	1151.3	1122.9	1123.4
0	0	0	3.1114	15.21	14.887	21.596	29.676	32.259	53.517	62.642	94.275	144.76	173.61	268.58	355.16	484.73	537.63	700.37	782.51	928.29	1214.7	1329.6	1436.4	1570.9	1745.3	1667.2	1961.3	1994.6	2115.5	2060.5	2173.8	2268.8	2254.4	2416.1	2393.4	2455.3	2551.8	2530.4	2554.9	2533.5	2528	2641.8	2598.4	2630.6	2607.1	2576.9	2785.5	2849.2	2664.8
0	0	0	0	11.36	9.8354	20.328	36.961	78.172	121.67	164.5	217.09	283.09	329.89	387.35	424.76	458.95	493.16	553.58	601.16	636.45	651	654.8	650.76	668.13	716.85	704.14	746.56	733.13	723.84	723.2	698.51	717.58	705.43	727.77	732.71	744.23	731.3	813.1	821.2	830.96	826.97	843.99	867.58	861.65	880.35	885.71	930.39	972.4	1017.8
0	0	0	6.7898	23.215	12.822	23.277	20.171	23.79	9.2756	25.824	12.644	31.409	26.836	25.831	29.086	24.312	29.675	42.299	44.952	66.224	95.53	113.16	169.44	216.51	267.74	360.53	441.53	544.38	712.78	863.58	999.18	1181.1	1453.5	1660.9	1783.5	2031.4	2266.3	2328.9	2514.5	2632.5	2723.4	2750.3	2896.3	2918.9	2897.5	2849.9	2897.8	2938.8	2930
0	0	0	2.2458	7.0424	10.78	14.302	14.446	12.933	10.087	4.2812	4.5257	0	0	0	0	1.1694	7.2849	0	3.1464	0	0	0	0	0	0	0	0	0	2.157	1.568	15.583	32.102	61.322	57.97	103.51	120.35	157.28	127.31	157.95	164.85	301.4	344.85	339.16	327.39	336.39	357.95	432.89	472.38	495.97
0	0	0	2.8746	0.54549	10.327	15.509	11.257	3.869	8.0917	11.724	13.187	14.242	15.449	12.972	11.61	11.137	14.524	9.7749	11.851	7.4588	3.9162	1.1978	7.0485	18.602	22.491	0	26.052	33.572	67.286	49.402	33.238	39.753	54.175	45.907	32.765	63.909	88.556	99.646	141.2	137.75	145.64	160.45	241.43	333.45	418.92	411.79	428.02	428.1	488.32
0	0	0	16.103	15.045	15.109	21.563	13.567	18.05	16.404	29.063	23.125	55.128	100.47	161.07	226.42	305.09	372.62	446.26	517.36	586.24	628.56	688.38	745.46	770.54	823.68	844.02	881.67	973.98	1023.5	1101.1	1146.6	1207.7	1354.4	1485.4	1619.9	1723.6	1860	1919	2078.5	2192.2	2219.1	2288.9	2395.4	2468.6	2501.8	2478.2	2594.9	2708.2	2813.6
0	0	0	13.822	15.397	13.028	28.124	19.461	24.448	14.748	18.787	17.686	23.295	19.039	30.541	22.082	39.13	48.8	59.085	56.535	63.809	108.64	133.75	174.24	232.09	327.04	463.1	644.96	850.27	977.62	1272.6	1526.4	1749.5	1871.8	2075.8	2318.8	2545.7	2563.9	2745.4	2946.3	2963.8	3128	3029.9	3225	3370.9	3495.7	3547.8	3579.4	3677.1	3623.3
0	0	0	4.5428	12.135	13.783	28.586	25.058	25.309	33.746	31.486	37.43	35.556	42.537	47.216	34.408	38.497	41.595	42.843	33.781	40.414	41.12	54.864	70.92	112.55	136.39	198.75	237.32	290.4	333.49	415.73	523.2	631.18	761.3	864.66	1052.7	1163.4	1330.6	1448.8	1714.5	1798.1	1891.1	1938	2122.2	2301.3	2344.2	2432.4	2507.6	2636.4	2721.5
0	0	0	9.3755	7.8433	13.288	23.961	17.042	20.018	21.927	7.9982	5.8429	6.4191	7.2801	6.9543	13.219	17.679	30.339	48.244	95.34	147.04	172.08	208.53	292.05	349.23	424.55	495.11	582.78	639.16	730.06	808.87	905.37	1021.4	1167.8	1289.7	1395.3	1400.3	1578	1620.4	1769.5	1927.7	1988.2	2005.8	2059.3	2048.5	2138.4	2067.2	2167.6	2233.4	2214.6
0	0	0	2.3733	19.238	25.896	28.542	40.31	22.249	40.033	31.784	37.002	30.686	61.928	52.422	96.585	104.83	138.3	172.52	201.07	234.04	288.18	322.09	395.95	445.81	500.18	537.69	594.77	629.36	663.01	716.48	741.72	841.8	941.76	1046.6	1183.1	1212.2	1343.3	1461.6	1648.7	1731.5	1807.8	1891.4	1963.4	2025.3	2077.2	2121	2128.6	2165.7	2226.6
0	0	0	3.2162	5.3347	23.649	15.309	17.3	14.405	13.276	19.004	16.031	17.654	10.799	6.4065	7.4118	9.8481	1.805	4.7834	0	4.3292	5.6676	3.2796	3.9214	16.474	14.66	46.715	37.052	72.877	113.64	85.029	81.243	101.49	121.82	144.71	125.12	157.35	143.81	170.13	177.46	176.76	174.91	174.39	186.45	166.53	173.92	155.4	165.96	150.54	193.96
0	0	0	1.8279	5.4763	10.683	16.995	4.9175	16.892	16.727	12.14	16.195	13.395	13.488	14.636	7.1012	9.3155	13.79	6.609	0	5.4465	6.0112	0	3.5655	5.903	28.326	36.804	91.008	109.22	196.6	220.28	297.28	350.52	418.67	464.09	510.72	569.6	645.87	691.45	754.93	783.71	856.8	848.47	923.45	955.66	958.41	1022	1021.9	1084.8	1029
0	0	0	10.132	11.868	13.639	16.534	19.34	26.146	25.391	21.558	22.136	18.012	24.847	26.714	38.559	34.26	53.87	50.355	52.474	72.458	99.8	125.57	142.91	160.28	162.67	204.64	244.49	319.39	361.13	411.28	534.84	678.23	802.93	996.69	1118.8	1302.8	1454.8	1604.8	1748.1	1753.7	1936.7	1989.5	2144.5	2244.3	2350.2	2473.7	2462	2419.2	2369.7
0	0	0	2.1551	19.483	10.838	28.804	36.195	28.552	45.059	48.836	39.003	42.098	52.368	47.756	49.753	65.332	69.792	91.844	100.47	131.14	160.18	194.38	242.53	295.87	334.19	417.37	478.74	550.43	624.81	692.96	730.51	844.74	878.12	1009.1	857.74	993.1	1023.9	1105.4	1198.2	1252.7	1282.8	1310.1	1342	1376	1414.6	1414.6	1463.5	1433	1541.2
0	0	0	6.4065	13.843	13.199	12.55	17.817	7.7605	16.919	11.252	7.3451	17.831	17.924	21.722	13.261	13.827	23.355	32.687	25.089	26.354	26.696	33.382	40.509	49.011	44.741	47.951	51.577	66.289	61.086	68.646	89.123	98.59	115.5	130.83	157.79	168.5	209.3	230.72	243.52	251.78	260.61	287.82	306.6	312.94	348.98	332.03	348.47	347.33	334.69
0	0	0	4.8847	15.586	11.841	13.911	25.589	26.772	23.972	24.955	22.85	20.112	19.901	26.561	27.091	42.143	58.619	65.946	88.531	105.69	157.7	215.61	292.89	399.71	513.13	670.55	851.51	1056.8	1258.6	1442.9	1644.1	1883.5	2193.6	2495.7	2774.6	2921	3187.5	3320.2	3454.7	3608.7	3412.9	3839	3855.6	4054.8	4042.9	4116.2	3744.8	3777.9	4146.8
0	0	0	8.7468	5.7714	19.491	28.634	18.828	27.386	33.629	29.398	33.951	30.861	40.017	73.313	122.37	180.68	245.64	324.93	450.38	564.83	705.98	866.32	1081.3	1224.2	1375.2	1577.6	1734.4	1907.5	2032.6	2088.7	2278.1	2333.6	2515	2582.8	2650	2722.1	2836.8	2969	3005.1	3104.8	3153.8	3190.7	3184.8	3252.3	3305.1	3450.1	3436.3	3498.9	3491.2
0	0	0	2.5943	12.094	10.444	30.436	22.253	23.054	22.857	19.624	21.371	29.16	35.701	47.388	46.281	56.102	61.68	70.418	58.396	77.128	81.151	90.528	91.757	122.57	166.03	201.78	236.13	295.12	345.08	446.19	543.02	611.76	654.52	735.45	830.3	872.22	930.6	992.18	1060.9	1101.7	1122.2	1200.9	1212.4	1235.8	1275.3	1304.4	1301.4	1348.5	1325.7
0	0	0	5.1805	7.1799	16.312	29.73	32.556	46.066	55.414	75.853	94.51	118.4	142.39	197.8	251.59	326.52	422.04	504.37	587.17	701.39	838.75	972.58	1069.8	1192.7	1242.4	1331.8	1395.9	1452.7	1438.2	1580.2	1592	1645.4	1615.2	1673.6	1723	1751.1	1747	1755	1955.1	2029.2	1967.8	2009.2	1968.9	2064.1	2105.5	1893.7	1904.5	1982.1	2060.5
0	0	0	7.6224	10.044	7.479	17.94	23.224	27.085	26.065	21.879	37.178	36.18	55.203	53.959	49.248	81.259	115.22	177.44	275.35	364.23	466.36	551.39	653.56	709.63	823.74	936.6	1029.1	1157	1362.6	1464.8	1590.6	1728	1947.1	2085.3	2253.9	2447.2	2559.7	2689.3	2703.8	2874.4	2946.7	3171.8	3195.2	3262.7	3500.9	3626.9	3646.5	3658.7	3677.5
0	0	0	19.798	17.293	16.521	29.461	35.886	29.195	36.053	29.081	14.239	13.728	11.026	24.182	40.081	32.521	45.761	29.558	69.03	85.468	144.1	190.52	248.61	312.51	386.52	502.3	581.31	713.25	826.4	942.55	1068.4	1139	1325.2	1478.6	1646.9	1743	1895.3	2113.9	2164.9	2188.9	2289	2315.2	2203.2	2208.1	2242.6	2337.5	2372.9	2340.9	2386.1
0	0	0	16.485	6.2731	17.409	14.251	13.99	22.435	14.792	29.266	30.122	23.258	23.957	19.733	17.599	19.529	16.971	21.789	24.699	13.709	6.0438	7.0774	0	6.0142	3.2695	0	0	0	0	0	0	0	0	0	0	0	0	0	0	4.3682	0	0	0	4.4271	0	3.8988	3.5789	4.1604	0.80631
0	0	0	4.0264	8.6095	5.0882	20.747	17.169	20.817	25.031	22.177	16.414	9.2876	21.428	32.506	33.357	56.292	48.846	94.24	130.74	151.79	178.6	229.86	241.58	249.55	255.11	299.98	309.05	301.87	365.62	349.78	327.85	381.03	425.22	497.96	572.12	551.1	540.26	577.28	579.13	683.71	763.33	742.28	711.7	711.4	739.08	813.3	774.16	857.37	800.67
0	0	3.4055	0	6.349	11.945	18.182	17.76	7.662	14.722	12.37	14.953	14.891	14.895	12.253	14.315	11.721	5.2838	14.824	29.151	61.014	87.493	125.09	206.58	287.32	394.17	539.33	747.92	923.27	1107	1267.2	1441.1	1648.3	1772.8	2124.3	2220.3	2453	2599.4	2785.3	2858.9	3075.9	3203.2	3303	3266	3413.5	3417.2	3493.5	3491.7	3493.7	3464.9
0	0	0	13.287	19.935	15.782	29.792	39.143	45.628	55.982	51.964	58.956	61.26	50.405	58.082	45.001	39.211	59.786	69.131	104.53	128.27	163.47	215.57	293.72	373.32	483.08	554.7	690.47	851.24	1034.7	1214.7	1345.9	1461.4	1714.1	1847.1	2042.2	2183.1	2303.9	2501.9	2651.7	2723.6	2899.6	2969.2	3016.7	3103.3	3170	3159.5	3223.4	3246.9	3269.8
0	0	0	10.021	9.6685	7.2617	16.231	15.303	16.634	19.668	24.966	23.859	26.656	40.749	72.217	104.81	154.99	212.42	294.96	359.91	421.58	485.94	520.43	595.22	673.29	785.71	800.84	787.28	894.78	780.44	857.94	921.43	960.92	1108.2	1230.2	1264.7	1317.8	1365.2	1392.9	1463.9	1459.3	1492.3	1582.3	1625.5	1601.2	1618.4	1661.3	1646	1586.5	1515.7
0	0	0	4.5287	12.157	3.534	18.69	15.533	14.124	14.788	12.941	28.021	30.398	39.037	55.466	64.199	96.592	125.88	185.4	271	347.57	448.67	567.57	673.92	819.5	964.31	1075.4	1264.5	1485	1667.5	1947.8	2135.7	2344.4	2625.5	2938.2	3102.1	3329.2	3435.9	3622	3749.6	3867.6	4055.3	4144.2	4212.4	4328.5	4351.3	4394.5	4346.7	4524	4486.8
0	0	0	1.5183	11.833	10.215	10.169	13.553	12.643	12.584	6.3799	1.0642	0.87652	10.093	4.6123	20.983	25.898	37.277	62.417	124.59	148.02	190.52	260.01	323.46	403.83	524.78	638.91	728.96	844.66	1139.4	1376.8	1497.4	1791.4	2027.6	2407	2819.9	3163.9	3560.3	3866	4265.1	4555.5	4715.9	4934.2	5066.2	5194.6	5480	5527.3	5588.4	5724.6	5597.8
0	0	0	3.8357	12.846	4.0256	14.331	18.903	17.481	27.351	32.102	36.435	22.331	29.624	40.679	38.366	59.28	68.221	104.28	107.39	131.76	171.73	196.19	242.58	297.87	374.54	419.23	497.17	560.36	660.17	747.63	836.6	959.05	1077	1144.6	1307.6	1369.8	1600.6	1796.3	1990.2	2062.5	2226.6	2338.2	2440.3	2590.7	2582.5	2714.3	2782.5	2882.6	2993.9
0	0	0	12.551	25.633	11.29	18.073	21.737	9.1817	3.4604	0	0.15995	0	0	0	5.6013	12.88	36.09	37.24	69.681	112.79	187.82	246.7	384.44	505.03	647.21	792.9	1014	1249.9	1492.9	1665.8	1900	2086.4	2300.2	2513.1	2645.7	2760.5	2909.8	3114.2	3256.4	3375.8	3474.8	3511.2	3612.4	3649.5	3732.1	3643.9	3655.8	3777.9	3678.2
0	0	0	7.8523	0	14.893	13.508	22.376	23.383	26.5	29.953	37.213	37.41	48.609	70.374	104.76	136.85	197.83	283.4	368.7	506.71	647.95	812.76	926.88	1048.3	1151	1357.5	1564.2	1742.5	1951.9	2133.4	2324.3	2453	2606.5	2764.5	2910.7	3090.7	3160.1	3268.5	3309.3	3413.5	3475.1	3636.6	3677.8	3727.7	3671.8	3803.4	3752.8	3784.5	3811.4
0	0	0	0	22.78	13.666	35.674	25.673	30.591	21.715	32.597	36.996	35.01	49.308	49.344	49.567	36.757	38.405	30.063	17.703	24.903	17.207	18.297	18.387	19.199	23.997	20.844	27.058	34.306	47.151	70.101	92.505	133.52	144.25	172.16	214.66	242.46	284.01	297.59	363.18	393.06	410.89	466.67	467.6	453.81	449.98	475.45	467.22	484.68	484.96
0	0	0	15.957	19.926	10.704	10.981	1.9195	16.372	25.82	16.244	22.199	21.639	20.425	25.281	20.198	18.98	29.495	32.068	21.689	33.276	36.46	31.661	38.952	44.947	41.658	42.559	49.959	60.213	71.948	77.964	86.264	100.83	102.88	130.41	131.58	143.37	165.33	183.36	223.02	253.23	270.63	279.47	305.14	321.06	345.25	344.9	357.26	360.02	364.83
0	3.6395	0	7.3691	2.2856	5.9549	6.1358	24.164	7.8269	11.262	12.388	11.103	13.709	20.897	8.7607	14.715	22.407	35.987	125.07	224.46	300.1	484.97	671.35	941.05	1153.9	1452	1743.6	2176.7	2480.5	2853.3	3307.1	3695.7	4084.6	4518.1	4816	5222.5	5475.2	5706.7	5998.6	6247.9	6451.4	6649.7	6741.9	6789	6866.2	7201.2	7193.1	6966.7	7041.7	7062.5
0	0	0	10.701	4.3295	2.4898	3.9564	8.1735	0	0	19.254	26.331	22.728	38.804	51.043	46.115	64.404	79.096	85.266	128.71	156.83	225.68	289.2	398.75	486.61	660.94	793.98	975.64	1168.3	1350.1	1483.2	1611.6	1792.9	1888.1	2006.6	2208.8	2280.2	2321.9	2520.8	2671.5	2619	2731.9	2731.9	2704.3	2709.9	2757.5	2781.5	2787.7	2830.1	2838.8
0	0	0	3.7795	10.081	16.974	10.859	19.606	11.249	17.86	10.926	14.428	13.234	12.616	13.576	10.854	13.142	17.609	28.073	45.081	67.068	82.053	112.4	141.95	167.52	202.54	225.64	220.57	280.2	301.79	270.43	330.64	364.56	382.56	400.68	423.49	427.35	450.58	465.14	487.65	473.49	495.02	529.17	517.12	528.2	554.15	685.47	667.8	694.7	684.3
0	0	0	6.6151	6.0283	9.1592	22.055	0	7.6129	35.733	20.452	31.469	47.882	115.74	147.35	185.5	166.74	269.11	248.16	396.33	359.71	524.99	659.81	1044	985.7	1469.6	1662.6	1954.5	2373.5	2409.3	2797.5	3488.1	4108.4	4374.3	4704.8	5186.1	5275.6	5766.6	6101.9	6219.1	6328.2	6639.5	6782.6	6992.8	6899.3	6865.5	6549.8	6965.6	7046.1	6890.3
0	0.46018	0	0.88031	9.3261	15.846	12.964	12.813	16.507	28.025	17.614	22.972	20.635	15.183	7.1979	0	0	0	0	0	6.3388	71.596	138.95	227.38	306.26	425.07	553	678.85	843.36	966.05	1161.6	1279.9	1425.8	1547.4	1639.7	1764	1880.7	2137.7	2316.7	2427.3	2466.1	2573.4	2657.3	2877.8	2929	2951	2977.7	2961.3	3099.7	3106.8
0	0	0	4.1509	7.4007	10.732	19.316	19.003	21.686	13.245	32.486	35.462	37.857	41.017	65.9	116.95	199.85	302.61	466.18	624.76	764.83	937.45	1166.4	1306.9	1491.9	1720.6	1937.8	2094.1	2236.4	2389.7	2469.5	2571.8	2746.2	2839.6	2678.7	2780.6	3147.8	3358.4	3376.9	3507.6	3651.6	3688.1	3683.1	3779.7	3833.5	3809.1	3887.6	3902	3990.2	3998.8
0	0	0	7.3318	16.65	30.816	26.167	31.047	33.231	34.584	37.751	28.281	27.21	24.847	21.013	14.661	26.206	20.458	21.051	18.368	18.971	16.196	9.3515	24.426	30.276	58.926	107.42	154.65	222.28	290.15	359.09	447.26	566.24	782.34	912.14	1036.7	1184.5	1257	1443.3	1616.1	1706.6	1840.6	1957.3	2033.8	2085.1	2102	2178.2	2261.1	2334.1	2397.3
0	0	0	3.849	13.886	17.587	17.417	14.828	25.252	20.597	10.48	27.433	19.303	27.57	17.478	29.3	23.133	32.382	29.548	19.305	23.045	10.638	19.952	18.594	29.503	20.176	32.164	37.441	66.878	104.9	172.69	248.75	318.94	374.34	477.18	539.79	620.67	703.75	799.64	897.2	949.78	968.2	1019.9	1077.3	1023.5	1128.9	1142.4	1122.8	1095.7	1085.7
0	0	3.8091	18.194	7.7493	13.298	11.733	14.685	0	0	0	4.4012	10.263	36.233	94.611	151.42	234.89	344.92	444.03	585.31	749.55	919.72	1115.4	1322	1471.7	1754.9	1937.6	2162.3	2389.9	2644.3	2882.9	3118	3358	3617.9	3813.1	4052.7	4104	4215.4	4536.8	4650.3	4762.2	4826.7	4836.6	4869.7	4978.3	5143	5013.6	5188.3	5175.8	4940.6
0	0	0	8.9723	10.398	12.827	11.126	11.929	8.8433	11.9	24.022	17.698	30.052	28.715	37.531	29.788	38.24	34.188	45.159	59.092	85.068	119.53	162.13	220.5	295.42	421.02	575.38	712.56	911.55	1077.4	1277.3	1468	1666	1906.7	2158.7	2394.6	2621.3	2940.4	3102.4	3330.4	3432.7	3566.6	3683	3854.3	4011.5	4081.9	4183.2	4275.4	4323	4323.8
0	0	2.9208	8.7601	13.965	6.3609	27.17	31.445	25.311	24.629	27.659	22.862	24.808	30.793	34.837	40.958	39.973	54.014	78.266	116.61	179.74	281.98	368.61	483.93	596.04	667.21	869.68	988.29	1162.9	1244.7	1204.9	1343	1435.1	1599.8	1653.9	1750.7	1825.8	1928.4	2016.7	2094.8	2074.2	2208.2	2197.7	2265.3	2315.8	2389.5	2453.9	2455.2	2458.1	2446
0	0	1.1969	4.1424	5.4104	7.7576	7.0181	10.205	7.12	0.73243	21.186	14.52	15.029	21.131	17.636	16.918	15.01	11.039	7.6014	5.1819	16.489	13.672	30.16	30.501	52.675	81.687	115.29	183.17	241.74	344.21	457.91	519.91	686.4	800.98	854.04	983.74	1092.1	1168.2	1278.4	1341.3	1436.3	1419.3	1359.8	1409.2	1442.3	1454.2	1483.1	1459.2	1508.7	1452.8
0	0	6.7551	11.252	9.5946	14.432	26.534	21.363	30.187	35.733	24.534	21.794	0	17.227	21.166	16.171	8.9852	15.9	10.778	5.7128	5.5229	27.683	69.348	98.429	116.14	163.22	221.98	325.1	413	478.27	565.89	648.32	732.56	826.57	878.99	967.98	1032.3	1168.2	1384.1	1495.3	1437.2	1619.3	1681.9	1686.9	1755.4	1856.6	1911.6	1870.9	1865.9	1836
0	0	0	0	15.352	15.523	11.832	9.5848	11.196	10.563	11.513	9.714	11.935	18.419	8.2109	10.439	6.0168	14.497	8.3611	6.8823	0.56064	0	3.8492	10.8	33.185	49.689	16.947	53.989	65.016	130.93	134.92	127.08	123.98	139.42	117.59	120.65	98.358	136.03	113.27	177.51	138.95	134.64	91.49	138.04	238.81	329.33	283.03	257.02	247.7	294.28
0	0	0	10.333	16.069	15.758	20.831	23.331	32.63	26.008	34.79	27.507	20.536	20.505	32.642	27.698	51.645	75.687	92.157	106.26	140.31	168.05	196.02	251.23	276.43	334.36	359.99	449.7	520.81	607.31	699.03	755.82	825.39	917.98	930.7	1006.9	1076.7	1151.3	1241.2	1309.8	1304.5	1318.2	1337.3	1385	1415.6	1466.2	1495.5	1454.6	1459.1	1483.9
0	0	0	2.9594	14.65	20.075	11.976	11.328	16.357	23.309	24.515	31.443	35.861	39.658	33.36	42.987	42.785	49.507	53.749	69.963	93.777	111.24	169.9	275.02	406.99	616.32	867	1128.2	1409.7	1688.2	2051.2	2446	2791.8	3130	3531.3	3807.1	3935.1	4228.9	4522.6	4644	4909.7	5035.3	5120.2	5242.2	5147	5430	5473	5410.5	5436.9	5621.8
0	0	0	3.9569	13.083	16.632	23.453	19.895	27.053	24.692	29.67	30.364	26.757	29.093	29.969	25.453	26.757	27.536	39.075	61.808	76.139	97.927	126.1	175.81	214.95	270.11	309.09	338.7	388.66	428.38	449.23	497.15	535.4	599.23	638.62	693.9	726.28	795.37	843.35	927.06	945.31	1001.9	1101.7	1144	1224	1234.2	1271.7	1291.1	1344.3	1321.1
0	0	0	6.5661	19.53	28.684	34.659	37	47.534	49.876	34.481	40.877	42.082	39.8	39.615	42.581	30.792	40.159	42.942	51.454	47.33	62.749	80.389	109.06	143.2	183.48	251.32	307.87	351.91	464.56	547.84	684.35	957.91	1274.3	1556.2	1348.7	1495.6	1715.4	1912.1	2065.5	2182.1	2284.4	2451.1	2550.7	2572.7	2511.7	2670.2	2770.6	2866	2974.8
0	0	1.048	5.3183	8.1609	13.889	4.5787	25.893	24.547	21.527	20.265	19.162	24.423	25.221	28.641	41.988	33.545	55.059	0	0	2.3722	0	0	10.728	21.902	37.341	49.094	85.733	187.57	163.51	180.92	229.79	259.55	293.25	362.11	713.62	784.65	853.32	889.39	1006.5	1085.4	1169.2	1204.3	1167.8	1304.1	1464.8	1558.1	1525.4	1545.2	1590.7
0	0	0	2.8399	12.129	15.076	16.601	38.285	19.449	37.689	60.274	116.25	184.71	221.44	320.26	419.28	552.96	672.19	803.33	909.59	998.85	1076.1	1195.2	1280.1	1315.8	1445.2	1493.9	1581.7	1707.9	1799.6	1948.3	1956.4	2008.3	2102.4	2149.6	2130.7	2187.5	2191.1	2189.7	2301.5	2357.6	2394.3	2412.5	2470.9	2454.1	2573.4	2534.8	2492.7	2394.6	2342.5
0	0	0	1.3231	18.416	13.139	14.209	20.93	24.686	28.343	37.518	34.665	46.902	46.286	53.501	57.434	66.667	78.729	74.495	94.648	113.5	113.97	142.06	155.18	176.83	198.96	244.14	280.31	325.03	372.84	405.85	405.78	498.93	525.7	587.65	606.96	674.72	680.79	749	790.78	790.84	789.63	808.81	817.04	861.37	849.18	856.81	901.58	911.51	930.34
0	4.5222	6.4698	0	5.0305	0	13.776	13.946	9.8756	14.759	3.4508	12.327	11.019	18.716	42.749	104.34	181.49	253.28	382.42	507.4	623.06	825.91	981.87	1116.6	1286.1	1453.3	1640.1	1781.7	1980.3	2177.5	2293.1	2494.9	2581.4	2820.6	2975.5	3075	3291.7	3408.2	3465.8	3783.2	3724.8	4043.8	4055.1	4125.4	4130.9	4323.1	4386.9	4414.2	4491.3	4890.8
0	0	0	16.045	32.661	28.93	54.338	26.156	57.466	49.27	43.386	53.788	47.039	24.608	56.066	103.08	11.909	24.663	11.8	16.573	38.859	122.32	132.65	139.2	189.92	210.66	238.08	250.34	323.24	417.66	532.76	679.53	868.88	1001.4	1118	1246.6	1282.2	1365.7	1489.8	1477.8	1542.9	1579.5	1631.4	1623.9	1666.6	1685	1763.3	1797.4	1794.3	1772.3
0	0	0	2.7579	15.434	34.867	30.856	44.31	52.308	46.632	56.825	43.544	51.538	61.099	44.502	100.12	153.18	198.45	272.89	284.96	345.62	535.52	351.64	565.76	518.94	718.64	810.09	880.5	921.61	1072.8	1221.1	1198.8	1267.5	1451.8	1561.9	1715.7	1804.4	1913.8	1899	2076.9	2069.3	2158	2381.9	2284.7	2323.1	2416.8	2468.4	2487	2495.7	2609.9
0	0	0	4.7624	20.608	21.133	25.47	38.566	34.341	44.891	36.527	50.16	55.017	63.201	78.188	73.34	86.206	96.539	102.05	110.01	121.72	140.73	156.96	177.89	211.44	246.93	277.92	335.2	389.32	460.19	524.45	596.14	675.76	749.47	848.15	908.47	990.18	1062.8	1152	1197.7	1283.3	1418	1382.9	1504.1	1504.9	1571.9	1626.7	1630	1683	1691.3
0	0	0	11.95	11.345	9.4788	6.2907	9.5143	17.638	32.296	48.525	65.1	101.35	104.48	143.24	154.69	188.32	224.36	313.87	294.63	439.34	533.93	510.34	575.01	679	794	957.82	1135.9	1386.8	1580.2	1820.4	1994.1	2168.9	2402	2699.9	2847.3	3092.5	3439.3	3612.3	3772.5	3850.9	4106.7	4190.7	4313.3	4378.8	4384.4	4441.9	4512.8	4506.6	4534.2
0	0	0	10.008	13.834	21.483	18.125	18.505	34.926	44.385	45.423	77.311	99.263	141.62	155.94	186.48	221.76	298.07	401.98	428.8	402.47	504.06	661.73	642.47	744.67	926.76	988.86	1064.3	1119.1	1237.8	1429.3	1581.8	1637.6	1871.5	1912.7	2079.7	2202.2	2350.3	2323.1	2286.6	2368.5	2362.1	2472.8	2529.9	2624.9	2636	2465.8	2545	2561.3	2574.5
0	0	0	3.5379	10.868	4.7416	6.4666	13.289	10.515	19.41	37.971	54.088	67.287	79.198	85.81	115.67	168.77	192.02	234.21	292.06	298.55	281.22	358.8	535.27	638.07	438.63	430.34	484.65	737.51	659.41	586.12	956.06	958.85	1057.8	1810.7	1289.4	1275.9	1342.3	1543.4	1808.5	1856	1774.7	1919.6	1830.6	1887.5	1948.7	2057	2061.2	2168.5	1906.2
0	0	0	0	5.3107	6.6069	8.4546	6.1481	20.922	9.1615	6.9564	4.3348	5.6559	8.9886	3.2033	5.6658	37.11	77.109	96.876	158.12	206.53	241.21	337.18	401.12	532.01	614.96	752.2	802.73	928.95	1068.4	1183	1319.1	1435.8	1591.6	1746.1	1924.7	2033	2150.2	2220.8	2297.8	2395.4	2425.4	2509.3	2580.4	2582.5	2555.7	2458.4	2668	2630.1	2706.1
0	0	0.14004	6.0896	5.9962	9.6272	13.974	7.5489	17.165	17.517	25.429	29.313	33.445	26.523	24.013	30.543	39.002	39.313	52.986	48.118	48.363	65.262	70.112	67.334	80.474	97.772	140.21	213.19	286.27	392.99	525.34	647.76	823.33	1020.5	1162.8	1344.6	1597.3	1785.1	1882.1	2092.1	2264.9	2392.3	2544.6	2661.2	2665.3	2606.6	2714.4	2709.4	2713.6	2735.5
0	0	1.0113	0.56219	5.4869	2.893	8.9469	12.046	5.6722	16.029	8.552	18.617	18.715	5.205	15.414	11.554	10.141	15.095	6.5654	9.9314	4.5463	5.6713	1.1742	14.279	19.945	37.467	30.56	37.08	54.418	76.652	62.951	111.66	150.29	245.41	304.08	357.32	449.11	534.97	651.03	786.2	848.9	974.76	1024.4	1117.6	1163.9	1223.8	1307.4	1357	1380.4	1387.6
0	0	3.7414	13.195	13.765	12.276	19.26	29.083	22.105	26.956	26.215	45.903	48.568	44.578	57.326	47.527	65.854	88.79	96.623	133.75	181.92	221.41	301.53	369.78	485.78	623.63	775.25	973.58	1171.9	1446.3	1122.8	1363.1	1586.9	1846.8	2078	2290.7	2545	2761.8	3043.5	3125.7	3228	3330.3	3463.7	3451.7	3497.2	3573	3708	3895.3	3845.7	3770.7
0	0	0	7.0911	9.026	15.855	24.172	25.044	27.899	26.853	42.661	59.589	76.081	84.86	108.22	143.23	195.24	241.75	297.64	335.84	417.62	427.84	470.19	494.38	571.33	759.08	872.81	794.59	854.2	941.65	1013.7	1062.5	1158.3	1272.9	1418.3	1480.9	1582.9	1677.1	1824.9	1947.7	2132.7	2306.9	2280.6	2380.8	2431.8	2552.6	2753.6	2926.6	2819.3	2969.1
0	0	0	4.6041	14.601	8.2346	25.098	22.656	24.974	11.895	21.535	17.001	15.631	23.016	24.995	26.321	30.646	23.37	21.345	17.742	16.993	19.28	27.922	31.043	45.336	54.735	67.55	95.681	135.36	193.61	285.14	284.71	351.6	413.56	459.35	548.26	583.3	643.3	719.58	773.08	832.6	867.82	920.41	990.53	1036	1074.7	1129	950.35	964.14	987.06
0	0	0	6.0491	8.7531	23.199	39.729	46	56.384	35.136	37.969	58.875	74.238	118.79	149.94	234.48	305.36	405.51	476.97	561.81	664.94	784.42	871.64	1000.2	1102.6	1138.9	1292.1	1374.9	1441.5	1620.7	1714.3	1732.1	1841.3	1950.9	1952.3	2052	2036.9	2100.4	2173.3	2299.7	2308.7	2362.4	2353.2	2376.2	2392.4	2434.3	2425.7	2428.2	2378	2381.8
0	0	0	2.9406	4.4914	8.2093	19.775	14.516	14.451	26.116	22.208	30.459	36.559	24.243	28.274	24.463	33.895	27.719	45.625	44.694	50.329	88.164	126.15	186.72	260.01	340.24	460.72	547.74	692.84	788.68	929.39	971.06	1033.9	997.06	1109.7	1055.2	1143.2	1205	1295.2	1398.5	1370.8	1482.2	1513.8	1581.3	1605.3	1558.5	1546.7	1596.1	1665.4	1682.6
0	0	0	0	26.514	26.024	21.199	19.479	16.114	23.632	27.673	21.203	22.586	37.285	41.124	63.495	64.576	70.107	73.79	85.115	96.33	137.74	159.79	169.54	162.21	177.28	188.66	220.55	250.28	241.21	277.07	348.01	386.19	477.99	568.87	614	734.1	829.61	931.89	1007.1	1062.1	1120.7	1184.6	1181.2	1254.9	1405	1365.1	1349	1448.7	1425.1
0	0	0	4.1154	8.2711	13.126	16.834	21.259	16.243	21.991	24.527	24.33	21.2	19.23	19.084	25.931	44.178	77.352	143.2	180.22	230.72	306.68	390.83	476.44	564.77	693.04	725.07	804.41	898.99	1007.3	1124.7	1259.7	1351.4	1494.1	1554.8	1688.1	1798.6	1950.2	1986.6	2228.5	2206.8	2429.4	2507.1	2742.2	2837.6	2862.6	2979	3072.6	3096.4	3090.9
0	0	0	5.8513	14.921	15.496	22.12	24.903	35.406	42.143	51.977	68.988	73.192	90.495	95.724	115.61	122.96	160.65	170.01	180.08	186.24	229.32	252.46	309.57	314.88	384.06	441.33	536.93	616.58	686.17	738.6	875.39	983.07	1116.7	1235.8	1406	1561.7	1654.6	1582.8	1652.5	1829.8	1923.5	2081	2119.7	2137.3	2171.8	2216.9	2271.3	2311.3	2343.3
0	2.8227	0	4.248	8.2567	7.1398	9.3827	14.21	18.934	23.052	20.858	15.267	20.263	33.609	31.309	36.45	47.701	53.709	53.896	65.063	72.246	71.821	115.24	61.455	60.622	59.13	69.887	81.62	140.49	113	126.04	133.96	137.88	179.86	173.72	153.05	161.21	159.14	171.8	165.64	148.01	164.78	165.05	175	139.22	121.18	126.38	99.176	69.299	52.186
0	0	0	7.4524	5.6332	13.725	11.815	15.741	16.198	20.81	28.924	38.593	37.385	33.803	36.589	35.875	48.174	55.539	66.702	65.601	79.274	98.01	125.7	180.77	255.1	334.49	416.84	527.48	628.26	756.32	870.34	1000.1	1112.6	1236.5	1351.5	1489.4	1565	1677.3	1744.2	1814.9	1983	2013.5	2085.9	2170.8	2238.7	2288.2	2291.5	2358.5	2388.7	2403.2
0	0	0	6.3695	7.3469	12.78	31.866	45.894	47.075	51.235	52.349	25.465	37.854	46.8	47.655	64.821	51.442	47.294	54.683	58.581	98.164	101.08	143.47	163.38	201.27	227.34	220.52	299.17	335.57	432.99	435.11	519.73	505.15	615.57	699.32	796.2	927.18	1083.4	1154	1294.3	1358.6	1432.5	1490.8	1609.7	1812.8	1890.8	1936	1953.9	1988.7	2107
0	0	0	0	16.935	1.8558	22.138	19.06	27.283	25.976	16.173	22.441	12.431	18.527	16.819	3.4506	0	0	0	0	0	0	0	0	0	0	0	0	0	47.085	82.283	158.28	259.25	394.59	596.34	747.95	946.3	1008.9	1161.3	1282.6	1373.5	1487.8	1502.5	1553	1672.4	1740.1	1833	1727	1858.6	1954.8
0	0	0	3.9936	13.135	13.809	17.288	21.721	25.51	28.577	22.627	22.549	32.073	63.584	80.192	119.07	168.23	247	258.29	304.37	369.48	423.21	493.28	558.8	630.87	637.78	729.31	776.86	829.97	812.83	894.58	853.95	865.58	896.24	952.86	958.2	1002.2	1114.9	1032.4	1142.3	1059.7	1170.9	1105.3	1167.3	1163.4	1211.5	1216.4	1190.3	1185.2	1130.3
0	0	4.2741	9.7444	12.555	8.0487	31.315	32.314	27.799	14.112	26.326	28.558	29.249	50.272	69.397	110.02	216.41	259.58	413.85	518.96	677.58	837.38	943.2	1026.1	1182.6	1276.8	1449.4	1603.6	1749.4	1948.4	2162.3	2419.4	2501.4	2784.6	3035.5	3183.3	3185.1	3341.4	4160.1	4229.3	4261.8	4504.5	4344.9	4620.8	4580.2	4572.2	4682.6	4723.3	4827.3	4768.7
0	0	0	4.884	5.0033	10.597	19.719	23.872	34.971	37.648	32.753	39.249	29.586	33.917	46.714	84.524	142.55	203.64	308.61	372.54	463.34	605.63	730.48	846.68	981.56	1046.4	1246	1305.4	1463.3	1648.9	1779.2	1985.7	2125.4	2233.4	2430.8	2609.3	2873.8	3010.5	3225.8	3396.7	3426.7	3506.8	3402.2	3536	3518.3	3567.3	3582	3582.9	3658.9	3695.9
0	0	0.46283	3.0779	14.787	12.45	6.1257	13.024	6.2711	0	12.168	0	20.096	14.069	19.754	53.075	105.98	186.6	251.07	373.64	502.55	883.93	977.69	1076	1225.1	1472.8	1652.3	1433	1458.8	1556.3	1707.9	1881	2058.6	2291.3	2387.6	2553.1	2734.3	2760.5	2877.5	3047.2	3164	3257.9	3304.2	3415	3554.7	3633.2	3677.4	3639.4	3699.4	3787.8
0	0	0	3.5598	11.722	23.556	25.036	23.501	19.179	24.854	13.596	21.606	28.296	37.191	39.504	40.874	59.919	91.761	152.09	217.3	278.73	340.87	450.43	568.44	639.05	724.16	784.1	913.51	1029.2	1122	1252.9	1379.6	1512	1578.3	1730.1	1838.4	1880.4	2072.8	2141.8	2271.3	2291.3	2319.8	2407.8	2496.2	2481.2	2464.1	2425.1	2464.8	2433.8	2439.9
0	0	0.30549	13.362	16.589	16.326	16.806	13.903	10.674	8.0418	8.999	12.785	4.8265	8.1405	19.851	29.577	37.567	37.456	50.427	67.724	87.195	127.34	192.09	226.06	267.32	272.79	351.74	389.3	507.11	502.04	549.95	634.4	733.43	867.96	994.86	1121.7	1177.1	1342.1	1425.3	1520.7	1571.6	1772.7	1757.4	1777.9	1871.6	1953.3	1989.6	2006.4	1996	2110.8
0	0	0	16.646	18.988	25.249	30.256	33.429	41.761	48.626	39.325	42.422	44.724	48.177	54.9	69.261	85.835	104.88	152.47	191.49	240.21	259.82	311.1	329.6	395.69	439.8	448.83	506.97	569.98	603.24	669.24	779.22	865.08	985.39	1066.4	1075	1312.5	1341.5	1474.4	1559.8	1704.2	1715.2	1900.9	1944.7	2016.8	2028.9	2196.9	2172	2231.6	2271.3
0	0	2.7121	1.0941	11.324	8.4726	15.876	24.013	21.558	13.755	9.8625	11.156	5.7228	4.3299	2.0505	0	0	0	0	0	0	20.86	73.018	128.76	182.73	274.84	358.2	457.17	594.08	742.19	861.98	1011.6	1115.6	1372	1586.7	1757.9	1850.4	2016.3	2069.5	2194.1	2336.8	2386.3	2511.5	2590.5	2613.5	2693.6	2854.5	2849.5	2898.4	2964.8
0	0	0	5.4529	2.2687	15.165	27.714	22.361	25.541	27.621	21.952	31.385	29.772	48.26	55.339	63.052	78.846	92.765	92.488	85.741	115.42	180.26	253.38	325.98	410.57	532.35	723.6	824.53	1024	1197	1374	1593.3	1726	1921.8	2164.5	2346.7	2582.3	2724.5	2945	3187.3	3219.7	3428.7	3362.2	3506.3	3601.6	3711.2	3794.8	3726.6	3831.1	3885.5
0	0	0	4.0742	11.51	13.668	17.661	23.141	23.578	21.054	25.718	23.13	30.843	38.024	40.526	33.807	38.461	51.182	42.058	31.344	52.143	46.617	64.843	58.776	69.983	80.38	74.514	98.576	97.752	111.86	112.65	135.33	161.77	163.95	182.64	188.97	201.9	201.23	199.9	196.76	228.94	225.23	252.97	245.95	234.48	242.94	253.19	252.4	272.12	277.71
0	0	0	12.752	13.817	9.921	18.241	24.266	22.993	26.378	21.256	27.686	18.761	30.767	31.719	30.408	27.204	30.815	36.784	38.539	29.335	25.844	30.955	30.117	33.212	39.532	33.863	20.094	39.403	39.661	54.86	83.852	114.65	150.87	188.45	233.36	278.96	349.27	399.23	442.82	489.59	495.3	515.61	550.07	589.07	616.44	639.67	646.06	639.81	644.6
0	0	0	0	14.129	17.617	29.813	7.448	26.271	19.358	26.998	12.292	18.552	17.807	28.206	27.056	25.318	24.094	31.518	20.055	40.328	56.006	86.454	124.79	183.04	216	348.32	433.03	561.04	644.02	782.88	842.05	979.56	1104.5	1166.8	1212.5	1273.2	1414.3	1407.3	1466.2	1482.2	1494.9	1571.8	1556.6	1586	1651.3	1563.8	1628.7	1650.5	1610.6
0	0	0	9.6485	16.773	20.238	29.397	33.061	32.823	36.429	35.81	42.029	44.348	52.153	61.536	74.504	91.193	97.808	84.996	79.772	107.56	100.26	106.89	126.52	170.6	199.51	171.58	256.45	255.75	379.65	359.35	371.96	360.5	469.65	552.32	545.83	578.49	620.44	547.85	634.31	607.97	612.8	608.59	602.04	634	724.27	659.6	651.28	524.78	547.65
0	0	0	10.677	23.674	19.378	23.423	28.55	33.707	25.299	43.6	34.466	33.139	41.773	41.605	50.074	39.072	43.56	40.311	33.433	37.239	46.416	47.351	47.016	46.434	51.685	56.601	67.387	64.036	76.593	80.342	79.757	90.699	84.958	83.338	108.08	123.78	165.75	198.36	236.95	259.56	270.43	322.77	392.97	430.17	463.98	473.51	478.57	531.56	521.68
0	0	0	11.446	11.702	21.853	17.35	0	0	0	8.7151	12.006	20.407	15.057	19.748	25.994	35.369	28.835	53.44	61.632	79.478	98.268	117.9	159.38	226.74	303.4	388.03	509	601.81	716.14	605.5	667.63	797.63	882.47	1007.3	1047.1	1179.5	1256.5	1349.8	1380.2	1483.2	1499	1538.3	1539.9	1530.1	1567.3	1604.7	1602.6	1628.8	1638.8
0	0	1.363	0	7.927	16.746	13.565	10.4	4.267	13.316	13.166	17.584	27.414	28.053	34.212	37.784	62.938	84.294	117.1	169.72	240.55	287.61	384.84	483.36	523.87	596.44	659.72	705.78	759.9	971.84	920.73	1166.7	1285.2	1377.8	1459	1566.8	1568	1668.5	1675.5	1791.9	1861.9	1913.7	1928.2	1944.6	1917.1	1972.6	2042.7	1983.6	2121.9	2078.8
0	0	0	8.6579	18.938	18.233	20.004	29.276	30.469	30.362	25.363	34.8	29.323	32.421	38.162	48.934	35.334	34.689	42.141	39.405	45.986	65.488	94.269	83.679	91.658	100.46	132.43	174.27	238.59	266.89	314.42	424.18	553.29	662.4	841.5	1016.5	1262.2	1421.9	1645.9	1864.8	1992.5	2239.7	2321.2	2430.3	2610.9	2898.1	2899.4	2954.6	2983.4	2998.6
0	0	0	3.4861	6.324	8.3973	11.613	9.6697	9.3094	16.791	19.877	25.766	18.539	12.258	22.33	28.644	57.839	76.36	142.8	199.97	290.05	382.7	476.73	601.62	676.51	796.75	901.49	1008.2	1133.2	1230.1	1408.9	1455.1	1544.9	1623.7	1626.1	1694.7	1794.9	1862.4	1936.4	2025.1	2025.3	2100.8	2173.8	2145.8	2160.4	2137.2	2155.2	2269.1	2266	2255.4
0	0	0.030728	2.9259	6.8563	10.851	17.056	19.411	24.064	24.979	38.843	38.93	42.854	45.766	39.69	37.496	48.43	44.609	53.903	51.048	54.05	51.785	52.862	46.925	40.263	45.714	47.93	64.796	69.978	67.38	77.335	86.125	106.78	130.49	149.08	173.15	204.25	227.88	271.47	275.94	284.77	308.24	318.23	335.14	337.77	344.2	369.85	383.5	369.6	365.76
0	0	0	3.2858	12.674	8.7474	33.166	3.6245	19.943	9.2043	7.773	10.771	0	11.804	39.656	83.232	145.69	208.19	270.72	344.66	394.29	469.22	537.63	606.8	688.18	742.42	793.52	821.12	891.5	908.44	971.94	1031.5	1067.2	1173.6	1249.2	1380.4	1490.2	1583.6	1772.4	1860.9	1970	2012.6	2086.7	2151.4	2162.4	2229	2375.1	2325.4	2390.2	2466.8
0	0	0	25.732	23.999	0	29.932	34.048	38.834	51.147	92.475	80.415	120.45	118.85	150.23	156.76	180.52	202.69	262.95	351.68	460.81	640.17	814.59	1016.9	1288.3	1443.6	1720.2	1879.2	2027.4	2192.4	2378.9	2560.1	2684.5	2913.3	3040.5	3181	3268	3438.2	3422.7	3515.1	3632.2	3677.7	3688.1	3827.9	3783.2	3816.2	3788.1	3881	3883.3	3923
0	0	0	6.6361	14.003	23.653	26.367	30.138	43.784	50.38	49.437	45.84	40.134	45.619	45.883	31.587	23.641	36.666	28.497	39.051	36.185	36.042	42.484	44.91	51.603	61.882	66.563	66.005	69.71	75.017	70.641	89.576	103.51	117.8	139.26	130.76	154.32	160.75	191.15	208.38	213.55	230.61	252.73	281.3	266.55	266.35	266.14	298.99	328.93	311
0	0	0	3.3975	17.093	15.656	17.682	30.156	17.558	25.719	24.016	29.995	30.917	37.746	38.496	55.624	63.228	93.458	116.4	175.48	247.08	362	478.85	643.76	810.2	998.6	1193.8	1470.2	1712.1	2006.9	2184.9	2627.9	2815.5	2919.6	3138	3300.9	3503.7	3787.7	3924.4	4057	4137.7	4326.9	4343.8	4454.7	4656.9	4751	4728.6	4719.6	4730.6	4804
0	0	0	0	37.971	29.328	31.681	45.989	36.071	50.722	51.677	64.667	87.117	137.08	196.7	265.08	393.5	490.16	634.18	802.41	956.34	1100	1343.3	1604.5	1833.4	2039.9	2244.4	2509.8	2761	2853.1	3053.2	3252.1	3433.9	3149.5	3456.6	4143.8	4439.5	4592.4	4799.9	4927	4943.5	4921.5	4853.9	4793.7	4893.4	4897.1	5041.1	5023.6	5046.6	5007.7
0	0	0	0	16.079	19.678	25.083	27.072	27.798	45.978	42.843	82.303	95.166	139.72	137.25	211.37	262.64	271.07	308.07	357.31	328	376.99	429.56	510.44	561.21	585.62	795.23	765.92	878.15	948.49	1071	1366.6	1505.9	1623.3	1742	1898.2	2099.3	2258.8	2393.3	2569.4	2674.3	2866	2920	3031.4	3128.7	3268.6	3271.1	3361.5	3479.4	3495
0	0	0	9.9899	15.828	26.895	33.885	33.413	40.433	30.278	36.72	44.674	38.904	48.067	42.256	44.529	33.429	46.988	37.142	28.875	35.801	42.245	47.979	46.066	38.607	48.949	45.149	64.907	63.512	56.098	76.459	91.825	133.15	163.55	211.44	253.24	296.24	348.52	395.8	459.22	497.33	530.05	567.54	572.74	596.66	639.52	669.51	675.26	699.64	708.53
0	0	0	7.8834	15.741	24.629	19.581	26.06	14.085	7.1891	14.735	16.305	19.017	17.294	20.903	6.1134	0	1.3039	0	0	0	0	0	0	0	5.6019	1.5559	16.261	22.142	45.696	59.296	99.857	131.64	159.51	229.77	279.33	326.39	391.71	406.93	467.92	572.93	583.25	616.17	673.69	646.5	695.77	717.03	736.56	778.52	834.42
0	0	4.5413	0	6.4351	6.0147	13.427	12.157	25.296	21.507	29.476	27.928	24.352	47.105	55.411	43.548	41.865	46.729	51.185	48.443	34.774	44.536	41.874	47.555	43.564	47.291	90.978	106.59	133.38	149.6	151.27	211.01	237.45	304.44	370.54	470.17	542.09	642.7	671.67	796.53	834.12	932.91	975.14	1037.8	1100	1139.6	1207.2	1202.2	1192.9	1181.3
0	0.16235	5.5699	0	5.6867	0.68373	8.3875	36.665	42.002	68.687	81.367	109.65	146.02	198.44	245.81	280.99	319	346.34	388.59	409.1	443.04	483.09	516.29	553.43	554.3	578.67	576.13	598.66	622.66	590.93	571.88	594.01	574.41	560.41	552.9	589.18	594.87	584.5	572.75	574.52	535.51	548.27	534.95	503.35	543.89	603.26	617.31	568.21	574.47	569.42
0	0	0	7.4854	3.1486	2.3631	8.1478	7.0555	0	2.0001	0	11.344	3.81	5.6794	0	7.2147	0	0	0.020477	0	5.4079	0	0	7.8162	24.273	71.639	122.85	162.57	212.06	260.71	367.65	385.28	472.78	526.11	593.65	590.22	661.64	684.07	764.1	719.99	796.94	846.58	858.23	764.02	775.84	741.31	798.16	802.26	820.92	839.62
0	0	0	20.943	14.7	4.8874	16.865	11.795	17.102	42.479	74.202	116.59	155.17	178.48	248.75	290.89	413.5	483.49	591.76	679.88	780	965.48	997.34	1233.9	1185.8	1352.2	1612.2	1658	1772.3	1909.7	2087.3	2216.8	2331.9	2405.5	2502.8	2552.9	2570.9	2717.9	2805.9	2960.1	2932.9	2986.7	3042.6	3162.6	3177.6	3127.9	3247.7	3227.4	3244.3	3335.9
0	0	0	11.349	0	24.999	31.969	22.907	23.996	21.805	15.889	8.8391	19.582	29.602	21.897	0.61975	5.1308	17.998	45.985	85.393	180.37	268.21	352.5	487.97	605.67	714.17	910.09	1021.4	1597.2	1876.5	2097.5	2272.4	2432.9	2616.7	2703.6	2925.3	3108.8	3316	2354.4	2169.3	2265.8	2533.5	2457.3	2515.2	2586.8	2554.7	2593.1	2522.1	2476	2473.2
0	0	0	22.743	23.104	34.086	33.226	37.617	42.222	48.858	44.851	54.719	58.984	69.849	101.14	82.504	120.83	149.12	198.06	223.43	277.14	308.27	362.59	425.12	499.95	553.88	614.96	649.71	721.35	749.7	779.96	877.84	937.55	1007.1	1031.4	1133.4	1224.8	1266.3	1271.8	1326.2	1311.2	1374.6	1472.6	1489.4	1508.5	1541.6	1536.7	1565.3	1580.5	1603
0	0.76148	0	0	0	11.333	21.966	21.603	29.585	48.208	46.666	49.942	56.589	67.556	79.693	81.856	92.916	108.39	130.22	174.44	221.56	302.24	405.05	557.18	723.02	908.86	1063.8	1282	1540.1	1730.3	1935.5	2169.5	2362	2577.2	2747.3	2918.4	3052.7	3351.6	3453.7	3620.5	3733.6	3876.2	3997.4	3536.1	3999.4	4341.7	4199.8	4197	4154.3	4254.3
0	0	2.4648	2.232	4.4589	7.3935	22.76	12.648	14.702	14.923	25.12	17.099	15.731	12.663	7.8204	9.8351	11.29	17.919	21.695	15.055	15.49	9.4944	15.787	18.017	14.074	4.6255	14.931	26.609	25.693	33.702	23.365	35.909	55.22	63.192	60.565	79.397	96.93	110.83	128.46	152.87	175.87	189.74	194.81	220.46	239	239.52	254.51	284.72	286.21	281.12
0	3.8956	0	4.3445	1.2971	4.5318	7.2412	0	6.1671	7.3686	7.8164	15.728	19.016	13.533	10.691	20.052	16.798	17.22	17.492	21.315	28.762	17.491	9.9702	11.334	21.575	54.361	105.68	212.16	297.15	415.24	589.26	720.45	913.92	1072.3	1218.4	1391.4	1587.1	1631.1	1881.8	1968.9	2135	2250.3	2336.7	2242.7	2307.6	2434.3	2408.1	2383.9	2430.6	2395.4
0	0	0	8.3517	6.0084	12.904	12.77	14.1	22.481	25.951	24.61	20.821	26.312	35.202	30.126	29.486	35.327	46.735	81.739	98.231	186.54	265	355.56	480.1	650.67	797.69	952.76	1139.4	1407.6	1581.7	1824	2161.9	2352.4	2740.1	3160.3	3452.1	3915.7	4384.3	4676.5	5027.1	5240.9	5578.5	5745.8	5978.8	6103.3	5940.2	6191.5	6047.8	5966.3	5997
0	2.401	0	1.5427	8.6766	4.6452	10.017	10.806	13.192	7.0626	15.891	17.592	21.846	20.253	24.016	35.171	30.417	30.679	33.013	32.07	63.989	89.837	122.49	159	182.35	249.47	270.91	303.59	342.21	355.04	420.77	440.89	498.97	562.98	633.39	675.86	707.81	757.65	837.58	884.63	972.71	1006.9	1069.9	1166.7	1177.1	1202.6	1229.3	1228.4	1283.2	1293.5
0	0	0	13.436	9.5017	2.4284	9.1808	7.3352	0	0	8.7679	1.5083	0	0	0	0	0	0	0	24.548	49.395	107.31	140.59	284.36	356.52	444.65	661.6	734.8	997.5	1224.2	1349.5	1486.5	1741.9	1880.7	2003.7	2182.7	2414.2	2571.2	2723.1	2872.5	2964.4	2960.5	3060.7	3081.4	3106.1	3044.3	3066.7	3052.3	3251.9	3226.7
0	0	0	3.8176	11.331	3.8195	13.539	17.057	15.999	14.97	26.204	62.046	91.519	121.12	151.52	218.47	271.14	324.63	388.61	437.05	515.08	562.46	648.51	737.85	760.19	791.11	951.95	972.27	1034.2	1193.4	1259.6	1370.5	1420.6	1591.1	1665.4	1727.9	1857.6	1989	2030.3	2136.5	2184.6	2253.9	2286.4	2296.3	2363.6	2453.6	2519.3	2448.4	2524.2	2555
0	0	0	10.849	27.271	42.653	43.196	46.199	50.399	56.241	50.563	59.474	59.346	88.441	120.74	164.1	215.53	291.06	379.13	430.98	512.1	694.45	755.51	1019.7	1194.3	1155.9	1296.4	1390.3	1557.7	1638.3	1866.1	1989.5	2250.7	2496.1	2673.7	2820.6	3041	3190.1	3493.8	3579.5	4047.7	4191.9	4382	4407.6	4455.7	4504.6	4592.2	4694.5	4719.9	4739.5
0	0	0	7.9152	16.08	19.847	32.482	34.13	42.978	50.68	55.946	72.622	88.353	101.97	122.68	138.35	160.63	186.2	215.8	233.49	248.21	266.62	298.46	317.07	331.93	379.56	409.18	419.83	456.05	463.3	505.09	553.24	562.56	613.7	682.14	778.36	855.8	970.97	1110.2	1207.1	1320.3	1412.8	1506.4	1613.5	1691.4	1710	1699	1689.6	1728	1654.6
0	0	0	3.7804	17.336	8.904	11.758	13.387	9.0942	19.384	12.409	9.6312	9.2318	7.9168	2.6157	10.207	4.5504	13.236	16.418	36.909	53.393	73.282	103.29	151.77	174.61	209.68	238.51	279.79	308.47	331.91	424.02	524.91	590.5	706.54	831.3	1018.8	1171.4	1348.9	1525.8	1669.9	1830.1	1983.1	2101.9	2189.2	2315.6	2357.4	2462.4	2575.8	2371.8	2374.1
0	0	0	7.8318	19.715	10.92	13.86	28.746	16.163	33.701	21.335	25.98	19.568	23.376	36.349	46.53	39.051	38.442	47.906	56.563	67.879	103.56	143.57	181.17	198.09	247.64	384.53	499.4	594.73	718.27	818.9	983.36	1155.7	1285.7	1457.8	1632.7	1829.8	2054.6	2186.1	2329.1	2399.6	2596.4	2743.2	2796.7	2910.5	2992.4	3119	3136.8	3091.4	3148.4
0	0	0	4.8502	5.8321	9.3818	10.337	8.5922	9.5818	8.8134	7.7631	20.378	22.592	13.329	28.727	30.101	52.541	87.062	104.38	123.4	163.77	200	274.84	370.94	449.79	770.72	940.62	1007.4	1169.2	1372.7	1491	1633.2	1738.3	1939.6	2049	2205	2375	2525.9	2652.6	2768.1	2889	2957.8	2941.5	3035.2	3139.2	3137.5	3221.8	3281.8	3313.6	3325.3
0	7.5201	8.1391	1.021	6.6088	11.964	11.794	18.84	17.489	12.108	10.04	0.14805	8.9709	12.438	22.928	30.137	58.053	72.754	104.64	143.86	235.46	341.75	487.69	626.83	875.11	1038.1	1359.5	1770.2	2090	2419.8	2894.1	3315.2	3643.4	3991.4	4609.2	5065.6	5955.5	6543.6	7055.1	7381.4	7837.6	8183.2	8795.1	9039.1	8893	8885.8	8865.1	8892.6	9088.8	8973.4
0	0	0	3.7612	10.906	7.1628	13.525	14.689	21.159	11.373	31.918	20.626	27.478	21.968	19.881	25.463	36.956	41.707	45.748	45.6	61.403	63.523	85.314	97.685	125.83	141.65	173.67	228.42	289.1	321.4	491.31	515.85	634.18	832.25	906.29	1008.1	1224.9	1482.9	1419.1	1500.1	1663.8	1769.1	1912.2	2312.1	2233.6	2341.6	2365.6	2417.3	2535.5	2557.8
0	0	0.83574	7.8103	7.5363	0	16.263	13.055	8.9565	3.3093	24.09	0	0	14.986	0	1.3451	20.063	25.176	28.756	27.685	0	0	0	0	0	0	0	0	3.0575	42.449	91.367	178.42	277.21	360.85	521.44	608.71	688.16	824.46	953.33	1094	1165.7	1225.7	1172.4	1175.8	1209.6	1406.2	1464.9	1472.9	1502.4	1436.1
0	4.5621	0	0	4.4344	11.344	10.835	7.3765	2.2301	0	9.584	7.5599	9.8371	23.964	45.715	91.399	91.514	136.52	203.77	244.37	302.54	405.82	440.66	584.94	616.05	693.83	768.39	871.03	936.84	985.09	1142.6	1133.3	1176	1175.4	1265.9	1344	1387.2	1427.5	1480.1	1515.9	1585	1575.4	1582.6	1592.8	1581	1667.6	1640.4	1627.1	1639.6	1655
0	0	0	3.3887	12.616	8.3311	24.971	19.432	31.011	29.642	22.631	35.195	39.663	57.332	101.33	143.04	194.1	246.02	314.13	415.09	489.36	567.38	733.78	789.06	864.42	997.46	1056.7	1139.7	1250	1371.3	1462.7	1539.3	1561.9	1753	1853.3	1968.4	2001.7	2095.7	2228.4	2262.8	2258	2334	2283.6	2303.8	2282.2	2296.7	2285.7	2296.2	2378.1	2379.8
0	0	0	11.719	14.913	13.829	17.274	13.549	10.759	16.446	22.599	10.159	30.15	25.297	35.014	39.86	38.451	49.716	74.86	129.8	176.72	214.61	307.02	406.39	489.82	541.51	612.46	677.43	734.18	835.11	919.3	1041.2	1134.9	1289	1386.4	1574.4	1739.4	1901.4	2035.9	2126.3	2270.2	2389.6	2405.9	2554.1	2745	2810.6	2815.7	2946.7	2967.7	2998.4
0	0	0	3.4614	8.6301	6.4695	14.192	9.3291	9.9528	13.927	19.259	22.46	26.533	23.99	23.691	39.585	33.171	34.352	45.058	56.121	72.419	59.157	65.973	75.004	96.591	106.95	114.7	132.42	154.12	174.45	196.17	223.41	272.13	310.47	341.35	391.05	428.43	480.57	552.36	604.22	655.02	718.77	750.62	736.9	752.97	772.77	809.77	816.16	881.03	863.14
0	0	0	7.2051	16.969	10.652	26.015	28.358	27.141	52.489	44.162	47.23	55.846	49.354	73.618	67.819	67.864	85.406	79.779	92.051	83.524	101.79	120.09	136.61	162.92	203.88	236.71	312.78	401.7	536.94	633.77	766.19	895.65	1091.8	1166.6	1333.9	1572.5	1633.8	1727.5	1832.6	1957.3	1914.1	2178.3	2195.9	2303.4	2214.6	2140.9	2202.1	2192.2	2187.3
0	0	0	0	13.662	23.371	36.11	38.976	49.708	57.32	68.915	68.777	78.835	89.494	99.786	111.17	111.48	131.54	156.91	211.73	271.8	370.94	463.83	582.53	692.6	804.25	945.72	1084.4	1185.8	1351.9	1517.1	1657.1	1796.9	1901.5	2088.5	2152.7	2267.1	2390.2	2486.5	2561.8	2676.9	2739	2764.1	2809.4	2921.2	3048.3	3027.9	3042.5	3076.4	2992.7
0	0	0	10.427	29.08	46.387	42.713	70.831	59.97	59.167	87.747	115.24	133.21	174.75	176.35	199.76	241.15	291.39	359.89	371.19	394.63	437.03	484.03	564.98	577.49	663.23	722.99	789.5	875.72	930.88	991.71	1083.1	1101.6	1226.6	1247.6	1328.1	1384.1	1424.2	1460.6	1475.6	1503.4	1528.9	1578.8	1622.2	1592.7	1658.8	1653.9	1665.9	1628.7	1679.2
0	0	0	7.9342	18.109	21.138	21.109	19.619	22.962	23.518	31.777	29.281	27.042	43.489	53.734	60.768	74.349	94.788	128.51	159.54	192.14	230.79	229.14	289.83	316.68	362.85	394.83	390.46	422.06	458.01	445.87	502	498.93	583.62	575.28	603.2	639.21	678.41	713.15	745.93	771.59	819.97	874.76	839.42	907.96	904.62	917.23	939.01	948.51	959.16
0	0	0	3.3181	16.654	18.014	27.766	30.445	38.881	35.196	38.235	41.182	32.505	31.533	31.486	39.063	35.182	30.592	19.914	25.805	23.444	26.09	37.547	37.033	39.242	37.777	44.293	56.358	68.785	72.427	66.956	68.947	90.124	137.63	192.39	236.98	242.62	246.46	243.02	280.89	251.17	261.44	284.35	323.27	349.75	353.25	365.48	380.78	389.95	388.95
0	0	0	4.4802	6.7714	4.1732	17.056	10.475	20.433	21.648	28.241	29.024	29.06	20.064	27.079	27.891	32.912	35.511	39.28	41.472	33.827	41.357	47.676	33.888	26.084	34.107	36.412	49.206	48.292	54.823	53.614	43.447	54.509	63.504	75.156	84.838	108.04	125.76	167.96	198.47	231.87	263.89	274.82	319.05	332.09	339.7	364.41	370.5	379.47	405.2
0	2.718	4.4584	5.7808	4.5142	0	6.8922	7.9711	0	5.8209	0	0	0.11714	12.663	15.025	51.292	71.412	120.63	144.33	187.25	163.92	187.79	207.63	278.74	305.23	354.29	364.63	375.1	423.57	407.33	454.76	532.59	546.73	584.78	617.54	711.93	674.83	730.49	775.9	881.22	868.14	857.07	884.14	908.55	912.27	956.61	955.45	918.09	992.18	948.52
0	0	0	10.482	5.551	13.865	18.459	29.349	29.446	34.362	26.381	28.187	27.073	37.004	36.957	24.195	26.505	36.918	60.353	66.432	94.035	128.57	140.59	158.39	169.39	212.85	281.05	296.5	338.68	477.97	681.04	867.13	977.97	1147.2	1256.9	1551.8	1619.2	1666.2	1786.4	1818.3	2116.7	2200.2	2299	2254.1	2430.1	2580.7	2676.3	2670.3	2655.1	2716.8
0	0	0.94324	15.179	16.847	26.787	30.957	47.37	41.518	43.239	43.833	38.524	44.632	43.163	37.137	45.264	45.284	40.726	47.94	48.941	57.546	62.862	88.291	68.959	105.8	59.475	53.478	96.086	64.314	64.248	68.072	69.521	88.358	105.04	117.85	159.1	154.15	163.94	167.09	196.73	212.67	206.82	211.37	188.48	208.87	241.14	263.51	248.15	260.95	242.32
0	0	0	9.1218	6.897	22.843	32.103	30.289	27.835	33.039	23.997	27.207	26.374	19.254	23.628	16.828	7.6091	0	0	0	0	0	0	0	28.131	51.72	95.924	126.17	203.18	262.89	316.19	371.76	429.85	467.83	484.49	507.33	559.7	629.57	679.29	727.22	719.46	740.52	760.33	801.19	840.48	862.84	956.9	854.02	895.27	878.93
0	0	0	6.8192	11.531	20.276	16.138	22.477	19.949	17.591	28.63	20.675	28.171	28.501	37.535	30.429	38.284	36.642	47.899	56.171	64.209	88.025	112.24	149.41	170.82	205.54	248.36	289.56	328.49	361.47	420.13	431.18	487.04	537.71	603.04	625.29	693.77	707.07	765.02	867.19	881.65	899.82	903.14	941.71	942.09	952.08	940.7	991.5	982.45	1047.3
0	0	2.1343	8.7936	3.7185	10.258	25.008	31.119	34.984	46.939	35.299	45.243	38.562	36.358	45.024	49.601	48.759	76.591	97.09	124.42	145.44	176.17	223.86	278.37	296.02	348.85	369.8	416.61	473.33	538.34	607.51	669.04	760.02	894.85	996.04	1045.4	1215	1326	1517.6	1557.7	1701	1790.3	1810.6	1933.1	1996.9	2065.5	2158.5	2165.6	2206.1	2264.9
0	0	0	0.70438	14.683	19.183	40.237	41.322	41.267	39.431	52.686	28.018	32.172	33.869	33.483	50.646	45.159	33.563	52.571	62.371	99.865	105.73	125.13	138.51	163.36	193.14	199.88	241.31	225.45	261.47	303.92	290.88	314.41	307.52	361.35	379.56	403.54	432.77	441.11	466.87	497.32	482.41	471.78	466.93	465.92	447.23	426.72	432.45	475.05	478.46
0	0	0	6.2454	17.13	23.239	29.327	24.554	35.381	39.21	33.372	37.226	52.745	45.396	40.85	37.748	32.924	34.083	44.543	47.146	56.608	55.925	57.428	60.92	66.148	72.366	72.327	66.282	61.608	72.31	76.595	89.619	108.4	142.61	171.48	225.26	239.62	237.36	297.45	319.05	336.58	361.61	487.62	506.79	538.24	586	623.86	614.56	676.24	690.95
0	0	0	6.9913	7.1436	22.525	36.67	31.21	38.851	41.38	52.956	59.248	55.025	50.342	56.046	53.722	68.869	56.544	67.156	57.116	43.689	47.298	54.261	45.738	98.258	104.39	118.46	140.36	161.68	187.48	220.23	261.74	321.78	371.44	446.69	499.14	603.47	685.66	724.72	785.28	828.29	883.37	895.15	961.15	967.76	971.79	1028.7	1053.3	1057	1097.2
0	0	0	3.1339	13.56	6.6906	9.5309	0	0	12.496	18.243	14.894	21.267	26.987	41.51	58.022	98.903	154.93	237.24	320.81	442.28	543.71	737.08	834.47	930.07	1078.7	1234.9	1370.1	1447.5	1553.1	1703.1	1738.7	1825.5	1908	1922.5	1904.2	1899.8	2003.8	2022.7	2107.4	2113.6	2227.6	2245.2	2315.8	2270.1	2250	2224.5	2344.6	2286	2396.5
0	0	0	9.9379	6.9514	33.235	31.002	37.795	29.801	30.572	26.418	34.177	36.689	51.781	44.886	53.191	51.799	58.218	69.112	66.619	68.127	83.234	101.6	137.08	151.94	185.05	215.28	272.47	296.85	343.71	411.01	453.66	492.45	537.6	633.15	724.59	749.8	916.17	1023	1182.3	1232.8	1366.3	1462.7	1635.7	1692.7	1694.7	1745.1	1841.2	1849.5	1930
0	0	0	0	14.408	21.697	34.496	14.844	15.562	19.265	37.539	37.823	60.566	88.282	126.28	161.17	234.42	247.55	292.55	362.81	368.37	426.53	485.36	498.16	532.29	572.68	652.33	709.3	780.21	870.35	1003.2	1114.6	1268.5	1453.3	1656.1	1803.1	1932.9	2183.1	2459.7	2526.8	2640.9	2803.7	2840	3050.8	3078.7	3032	3172.6	3246.9	3324.7	3374.9
0	0	3.9729	8.8896	19.632	25.257	27.061	24.956	0	10.687	3.5436	7.3898	20.006	24.049	23.979	33.075	21.54	48.84	39.629	38.496	62.383	78.187	132.07	176.51	215.83	259.06	284.62	346.81	370.57	419.87	478.4	536.97	594.96	681.63	734.26	770.74	839.81	911.92	953.8	1029.6	1068	1124.8	1127.7	1152.1	1183.3	1215.1	1236.8	1312.5	1245.7	1242.3
0	0	5.3089	29.988	27.651	31.15	38.559	24.944	34.879	33.095	41.206	30.09	18.283	3.6185	13.899	3.6642	15.898	16.25	20.091	14.33	8.8895	12.706	18.354	28.066	21.117	46.557	88.551	158.16	218.18	319.66	372.78	449.01	529.71	612.04	702.15	747.6	847.11	948.75	1024	1095.9	1177.9	1206.3	1240.2	1279.7	1308.9	1334.5	1365.7	1400.9	1445.8	1453.8
0	0	0	13.488	16.776	24.199	39.689	57.556	66.663	52.306	64.881	88.843	104.29	134.03	170.29	203.77	253.76	317.77	381.4	431.74	518.9	638.41	724.04	856.77	957.2	1059.5	1213.6	1298.3	1494	1616.4	1750.1	1906.5	2036.4	2156.5	2271.7	2423.1	2511	2649.6	2721.6	2866.3	2815.6	2986.6	2971	3104	1268.8	1295.7	1355	1322.9	1385.4	1384.3
0	0	0	15.978	13.815	11.437	6.288	7.628	0.40868	0	13.66	8.9239	14.255	12.541	14.103	6.5203	9.4679	2.9228	7.8868	12.845	15.512	15.897	11.994	17.281	14.076	21.055	22.026	35.941	56.997	74.35	76.435	94.929	122.32	169.99	212.91	245.59	277.97	331.31	345.21	368.88	365.67	382.93	415.53	448.03	490.49	481.59	525.66	529.86	494.55	488.97
0	0	0	12.27	22.574	32.938	41.016	43.77	52.269	39.774	50.437	46.261	40.759	41.913	42.832	53.74	40.271	44.133	42.636	36.232	26.47	6.5528	39.123	27.795	44.527	59.316	64.416	81.057	103.14	104.12	135.6	175.4	219.86	242.81	258.04	284.57	305.84	358.15	386.91	423.89	419.54	442.66	461.48	480.61	514.81	554.88	562.08	520.2	558.79	535.09
0	0	0	2.4167	17.428	13.405	32.165	22.783	20.598	47.686	59.513	72.24	87.245	105.49	134.28	153.62	190.05	216.38	279.42	330.34	371.23	479.31	541.08	612.97	678.88	791.15	855.71	909.84	1019.8	1165	1204.2	1434.4	1514.7	1606.7	1629.9	1663.6	1739.7	1892.3	1885.7	2047.8	2053.7	2137.5	2170.7	2234.8	2304.2	2220.8	2200.6	2368.6	2258.9	2361.3
0	0	0.69963	0	12.234	9.1765	13.282	15.247	20.943	20.707	16.954	10.695	5.8275	12.679	2.3334	9.0698	20.409	21.125	23.138	27.016	18.47	33.403	40.159	69.274	117.4	154.77	201.88	270.47	357.39	414.71	506.3	557.91	634.95	746.57	842.17	940.59	1009.9	1070.8	1120.9	1159.2	1185	1272	1316.9	1305.9	1329.7	1312.1	1384.7	1374.4	1456.1	1403.2
0	0	1.4431	0.60603	1.2292	11.485	6.501	14.719	14.065	22.406	13.64	17.231	24.747	31.792	20.957	24.955	15.879	29.244	35.202	55.569	93.308	153.9	217	298.67	402.75	459.38	562.27	654.45	781.68	869.43	1049	1224	1347.8	1573.2	1725	2062.7	2317.4	2580.3	2682.8	2880.1	3068.5	3175.5	3338.2	3492.4	3632.3	3690.2	3748.8	3894	3923.5	3790.1
0	0	0	0.24138	14.922	6.8022	13.12	19.019	13.368	28.153	20.972	31.648	20.647	17.7	18.754	13.953	24.841	28.648	44.041	52.133	73.334	76.028	100.25	170.27	168.04	207.37	273.95	326.19	465.66	521.34	610.96	731.98	796.23	868.32	981.72	1066.1	1096.8	1243.4	1359	1504.9	1506	1633.5	1698.1	1770.6	1845.3	1828	1904.5	1938	1947.4	2067.8
0	0	0	0	9.6057	12.724	18.2	15.313	22.022	18.805	20.413	14.783	10.378	8.2152	10.135	17.699	24.682	32.359	41.166	58.226	48.479	59.392	61.595	78.151	96.295	107.65	123.78	145.13	166.31	172.65	188.99	217.9	236.69	289.62	310.76	391.16	335.89	395.07	376.39	488.74	469.39	460.44	502.84	541.3	568.25	530.61	598.1	715.42	698.64	777.01
0	0	0	10.891	4.7101	13.777	25.165	22.304	29.306	31.787	42.036	44.569	51.174	78.246	110.61	162.94	211.11	329.38	422.26	534.2	664.14	853.33	954.75	1131.7	1294	1458.9	1612.7	1701.1	1854.2	2048.9	2161.2	2337.5	2570	2766.5	2968.9	3127.6	3207.4	3459.9	3574.9	3718.6	3808.6	3892.1	4008.6	4096.7	4148.2	4316.5	4255.1	4309.3	4271.9	4314.1
0	0	0	28.058	47.988	54.916	86.765	81.561	67.496	96.83	75.185	94.378	92.824	108.67	125.74	183.54	242	316.17	425.29	500.47	646.63	810.84	936.41	1070.6	1317.2	1612.5	1773.4	1986.5	2181.3	2473.7	2748.3	3252.9	3214.6	3521.6	3922.9	4063.5	4925.8	4492.2	5565.2	5292.8	5663.5	5762.8	5862.6	5944.4	6163.9	6250.9	6308.1	6287.2	6299.3	6221
0	0	0	11.847	7.4326	19.185	15.913	13.082	28.393	24.934	39.573	33.293	30.044	36.998	22.443	32.029	36.471	32.656	37.098	35.107	25.766	28.753	36.842	39.578	65.286	58.481	70.516	64.91	81.877	114.4	138.51	163.5	199.84	230.6	270.92	335.39	357.78	410.13	444.04	460.51	505.24	539.54	584.49	601.85	625.46	635.18	644.32	650.43	679.81	667.89
0	0	0	3.5116	9.6299	20.617	29.289	26.321	30.324	36.337	31.367	31.182	26.818	28.999	28.56	25.34	25.975	16.954	6.1984	0	0	0	0	0	4.3494	2.2216	12.308	0	21.126	23.451	28.187	22.429	15.106	0	0	0	0	3.3005	12.923	7.7085	3.0225	15.286	0	15.073	38.621	60.395	90.545	68.233	114.6	130.54
0	0	0	24.214	21.868	15.474	22.438	29.591	36.14	30.163	40.93	36.154	45.275	47.073	36.439	45.512	37.296	45.834	52.352	56.176	60.247	116.68	170.68	277.65	428.22	451.13	582.14	734.52	903.87	1073.8	1214.7	1332.2	1460.7	1615.8	1817.5	2007.4	2094.6	2187	2354.2	2519.1	2581.5	2661.5	2771	2877.4	2957.8	2942.7	3026.9	2951.3	3028.7	2980.6
0	0	0	0	9.3981	22.403	17.017	15.125	26.03	25.502	43.704	41.515	38.311	30.68	17.408	15.866	28.468	65.76	158.99	264.54	408.71	599.65	820.37	995.18	1358.9	1612.1	1945.9	2290.9	2592.6	2872.2	3132.9	3286.5	3610.2	4014.4	4155.6	4455.8	4638	4901.6	5109.2	5199.6	5423.3	5467.8	5622.8	5775.8	5807.4	5896.2	6001.6	6065.5	6229.4	6286.4
0	0	0	7.4113	5.9503	5.0359	14.762	18.382	16.871	23.047	22.982	21.485	25.822	10.294	28.631	87.423	86.888	181.73	275.46	293.66	375.82	443.22	680.11	651.74	910.95	1083.7	983.31	1126.7	1428.4	1561.1	1719.5	1743.2	1868	1910.6	2024	2166.2	2262.4	2363.1	2375	2412.9	2548.5	2573.7	2537.4	2578.1	2645	2577.1	2497.8	2643.1	2758.3	2671.4
0	0	1.0947	14.497	16.561	14.382	7.4038	22.039	11.984	11.546	10.658	9.3157	14.729	21.349	32.915	48.532	48.106	72.735	113.37	187.71	273.28	407.92	551.23	720.74	839.21	1040.2	1184.2	1456.5	1641	1838.2	2089	2281.3	2533.6	2776.8	2977.3	3177.6	3475.2	3682.4	3899.4	3985.7	4093.9	4194	4250.9	4259.4	4758.1	5021.6	5161.2	4963.8	5054	5306.1
0	0	0	12.784	16.52	14.183	28.19	29.531	29.648	36.958	28.294	27.796	25.923	9.3037	23.181	28.531	22.269	19.314	32.334	32.795	48.792	67.66	100.66	161.15	196.05	273.24	319.66	389.47	450.39	545.66	623.47	614.78	676.21	710.47	810.55	861.69	897.23	976.44	984.17	1048	1112.4	1132.2	1156.6	1182	1164.5	1205.1	1182.1	1206.1	1262.4	1242.6
0	0	0	2.7592	6.6395	8.8808	8.6906	11.646	11.834	24.92	12.435	17.803	18.368	14.918	21.49	17.853	16.123	24.087	16.085	10.962	9.3772	6.1542	0.91775	4.181	0.89002	17.084	5.4914	11.023	16.606	32.503	15.251	39.459	47.227	88.198	117.88	126.81	165.24	194.65	235.91	300.71	336.65	378.11	404.65	421.01	447.68	506.37	526.67	546.21	561.88	530.47
0	0	5.7825	2.0428	13.402	19.294	17.05	29.108	8.1231	15.267	13.845	11.712	14.641	11.464	12.541	12.296	4.7575	21.692	26.203	43.199	43.639	91.257	108.33	136.79	283.88	446.76	315.17	442.21	435.21	601.31	656.37	1122.8	805.12	770.29	884.37	945.18	1125.5	1221.3	1260.5	1427	1360.2	1522.2	1638.7	1710.2	1819.9	1939.4	1905.1	1971.8	1968.1	2018.1
0	0	0	5.0324	9.3342	12.636	17.892	19.852	25.876	23.301	25.355	14.722	15.567	14.894	11.332	8.3016	19.636	20.359	21.367	31.384	25.371	26.55	31.151	25.328	47.283	37.543	46.12	69.866	75.336	128.74	139.56	185.22	241.14	377.86	449.52	555.94	614.17	734.53	773.46	807.29	853.3	901.71	957.9	985.97	993.91	994.62	1010.6	1066.3	1073.1	1086.3
0	0	2.9834	11.339	7.2024	6.9807	10.391	22.779	19.002	19.205	22.643	29.773	18.397	18.431	21.721	21.369	28.947	28.51	17.946	28.594	41.466	53.913	54.176	63.764	61.514	78.323	94.258	112.51	155.2	171.18	181.6	229.37	273.8	318.61	355.34	382.05	434.23	486.13	527.4	550.12	571.81	602.1	616.46	647.97	687.31	719.18	740.17	704.42	719.74	690.7
0	0	0	18.32	20.268	8.1522	9.9984	10.671	11.007	0	13.774	0	0	3.1725	0.36451	12.771	17.108	24.007	27.227	31.84	45.833	30.853	48.724	56.832	73.289	92.016	91.322	106.65	97.089	140.74	231.53	256.14	292.94	158.45	196.44	226.24	224.18	220.3	254.64	269.66	314.47	281.25	255.32	262.97	274.82	276.44	261.39	241.85	316.72	256.23
0	0	0	5.0139	13.014	16.766	21.894	31.412	28.798	19.811	22.343	23.6	27.691	38.049	40.989	49.676	53.045	53.645	56.125	57.311	64.003	74.98	86.213	81.453	103.43	129.42	144.51	179.66	204.85	227.93	259.29	292.17	331.86	359.52	389.44	428.55	435.69	482.28	496.97	557.65	573.64	592.73	652.89	694.26	699.36	744.89	743.06	641.35	677.44	688.78
0	1.8912	1.1186	8.8493	3.3784	9.0652	13.066	5.1073	2.5968	6.4805	3.5126	5.4703	5.1319	4.328	5.4139	13.435	14.068	10.674	15.036	22.383	30.824	23.773	24.181	40.616	64.391	98.97	153.95	180.09	241.6	292.77	364.55	442.52	532.85	619.94	675.05	761.99	823.57	864.62	957.91	1019.5	1110.8	1168.9	1220.6	1238.1	1258.6	1302.6	1350.3	1327	1390.5	1385.8
0	0	0	3.85	16.368	15.857	18.358	18.585	14.665	17.104	7.2468	7.1807	11.206	15.591	26.829	44.616	71.355	122.2	174.42	235.32	304.7	377.09	485.34	568.98	689.21	822.91	928.93	1103.6	1232.1	1314.5	1510.7	1630.6	1828.9	1994.9	2180.1	2332.8	2540.2	2700.6	2774.9	2924.7	3147.5	3153.5	3246	3329	3455.2	3442.8	3509.4	3494.9	3598.7	3529.9
0	0	0.95955	9.0873	8.4165	13.164	2.7282	10.038	13.894	38.426	33.877	43.614	60.87	74.633	104.14	129.84	126.17	190.91	175.55	229.57	326.25	405.91	514.1	654.26	807.53	1025.2	1209.9	1488.5	1758.1	2080.2	2395.2	2690.3	2916.4	3323.3	3555.2	3940.9	4331	4507.7	4620.6	4593.3	5220.2	5508.3	5891.7	5939.2	6043	6328.9	6423.1	6552.5	6560	6796.3
0	0	0	7.7444	16.182	11.647	3.2368	13.418	10.307	0	10.071	9.6561	14.529	14.524	22.64	12.393	19.372	41.097	58.27	91.749	119.28	151.78	182.2	223.31	244.29	276.99	320	361.66	419.21	455.64	499.31	515.33	552.98	630.24	662.51	684.4	735.45	806.37	807.42	836.27	806.66	812.29	827.56	844.84	863.19	880.6	873.61	883.98	834.34	831.03
0	0	0	0	22.384	22.466	33.98	35.119	29.122	0	35.949	38.941	7.1525	45.605	39.552	46.828	55.969	42.6	63.498	69.532	57.844	67.654	64.454	63.216	81.757	121.54	142.96	84.369	153.09	189.72	104.26	141.99	164.51	190.08	255.2	205.59	327.48	427.94	455.51	503.47	579.63	584.21	522.67	580.41	593.48	666.44	503.24	482.29	517.05	493.31
0	0	0	11.062	13.541	23.776	19.247	26.235	24.841	31.111	21.748	19.352	27.485	33.311	33.342	28.369	35.522	33.851	53.644	73.228	82.109	124.46	130.99	155.46	152.15	169.73	206.11	170.85	212.46	243.39	240.08	305.92	327.82	436.97	443.3	561.86	620.17	703.64	726.16	672.36	731.24	714.57	800.03	826.13	865.05	935.45	944.21	929.73	931.56	908.55
0	0	0	5.7231	10.124	10.735	12.068	16.884	12.346	15.476	11.279	13.973	18.506	19.406	22.927	28.858	22.754	31.001	33.631	43.218	53.698	55.58	60.472	73.054	80.835	91.475	113.83	128.4	156.18	188.6	219.7	248.94	273.78	314.67	350.96	376.86	414.53	434.13	459.25	475.61	489.92	510.37	554.72	560.08	559.48	554.07	578.72	579.74	617.18	611.1
0	0	6.7005	10.381	13.811	4.5938	10.15	21.193	17.386	14.503	2.6834	5.1994	1.6914	3.6065	10.503	34.777	85.414	142.28	191.24	262.52	344.78	630.37	590.67	629.08	743.76	806.21	900.55	1265.3	1089.7	1466.5	1193.5	1340.4	1490.3	1598.7	1659.5	1708.3	1792.8	2042.9	2058.9	1956.8	2005.1	1901	2108.5	2196.5	2182.8	2289.3	2310.3	2327.8	2272.6	2312
0	0	0	5.0304	13.353	19.115	22.126	33.354	37.13	51.233	45.703	68.277	74.131	93.515	121.06	141.05	164.46	212.06	222.03	242.21	270.27	289.09	322.83	345.08	366.21	389.68	389.93	426.18	426.44	443.06	435.15	497.21	509.52	534.4	554.95	550.3	556.84	557.52	585.47	599.08	587.88	625.39	596.25	628.89	611.1	627.19	642.56	631.65	646.56	612.46
[truncated: 83 more rows]
[truncated: 78 more columns]
