# Supplementary material for: Limits on information transduction through amplitude and frequency regulation of transcription factor activity
Source: eLife. 2015 May 18;4:e06559. doi: 10.7554/eLife.06559 (PMC4468373; doi:10.7554/eLife.06559)
Supplement: Supplementary file 1. — Raw single-cell time-trace data for HXK1 (15259 cells), SIP18 (21242 cells), pSIP18 mut A (18203 cells), pSIP18 mut B (17655 cells), 1× reporter diploid (21236 cells), and 2× reporter diploid (19222 cells). The data are also available from Dryad Digital Repository (Hansen and O'Shea, 2015). DOI: http://dx.doi.org/10.7554/eLife.06559.014 [file elife06559s001.zip › source_data/SIP18_DM_70min_690nM.txt]

0	0	0	4.2404	11.063	16.717	12.397	12.934	11.93	11.934	12.003	13.138	12.94	4.1675	0.69323	2.7321	0	4.5031	1.2059	11.644	16.616	27.394	40.548	76.72	100.33	132.6	169.35	187.34	210.64	218.3	266.32	274.32	287.24	289.1	303.08	347.64	320.98	345.45	337.46	345.65	348.14	365.43	365.04	388.6	370.94	393.63	398.03	387.67	385.38	380.89
0	0	0	0	9.9661	14.16	28.16	26.429	33.31	40.558	51.238	68.224	96.451	137.37	218.05	285.03	399.49	514.29	821.66	802	930.61	1226.2	1445.7	1618.7	1752.6	1553.3	2116	2191.4	1929.6	1961.2	2233.9	2450.7	2695.3	2971.8	3074	3258.1	3506.7	3657.5	3829.6	4133.9	4246.6	4411.6	4561	4648.5	4720.1	4815.7	4841	5010.9	4938.9	5026.8
0	0	0	11.065	2.9602	6.7601	16.185	6.2458	15.642	11.34	14.534	20.998	22.864	43.058	79.817	149.04	220.13	301.61	364.12	424.18	550.95	692.51	724.39	926.6	1152.7	1209.7	1432.6	1682.2	1834.2	2128.4	2545.4	2415.7	2543.2	2675.5	2879.6	3048.1	3158.5	3353.3	3413.7	3493	3604.4	3528.1	3706.4	3750.1	3859.4	3847.5	3768.5	3947.5	3923.3	3964.6
0	0	0	4.6875	8.7282	10.857	13.581	22.419	27.135	20.973	15.039	27.341	29.723	37.683	45.398	67.91	80.7	91.235	126.34	147.57	203.69	236.36	327.7	386.16	500.91	647.19	829.98	975.64	1138	1264.5	1594.8	1605.6	1816.1	1976.1	2200	2427.3	2540.9	2778.6	2840.7	3138.4	3230.2	3233	3442.3	3587.7	3754.1	3795.4	3895.3	3943.4	3890.4	4019.4
0	0	1.9221	10.374	10.853	23.039	13.072	23.206	23.67	16.629	17.724	21.696	26.466	40.524	38.762	72.233	132.19	202.18	286.1	392.18	521.08	721.9	888.18	1091.4	1296.6	1544.9	1792.7	2182.3	2517.7	2899	3122.2	3538.8	3898.6	4231.7	4516.7	4767	5018.5	5415.4	5664.7	5689.2	5751.9	6016.9	6171.8	6299.8	6245.2	6437.8	6354	6478.5	6431.8	6605.2
0	0	0.060057	13.918	8.7852	10.794	16.499	22.518	22.94	32.221	39.292	30.596	54.223	74.896	135.26	171.81	243.56	295.61	368.24	438.16	512.53	577.24	675.84	585.54	669.74	759.05	615.06	674.01	698.23	799.34	852.09	926.57	973.56	1025.7	1070.1	1126	1194.8	1222.9	1253	1317.3	1289.5	1247.6	1208.6	1227.3	1267.6	1247.7	1255.9	1291.1	1256	1280.6
0	0	0	4.2522	9.0185	8.3161	14.122	24.046	40.036	79.555	130.02	176.18	224.4	293.06	371.84	436.64	500.36	577.96	606.49	711.48	759.01	807.98	856.9	908.25	960.03	965.57	1003.5	1022.2	1061.9	1065.7	1072.8	1039	1078.9	1116.4	1094.8	1100.9	1116.6	1130.7	1102.1	1098.3	1085.7	1073.3	1025.3	1031.3	1019.6	1041.9	1028.8	1017.9	1034.7	1052.9
0	0	0	11.095	7.9688	20.245	11.907	24.194	26.245	22.797	37.316	48.492	62.569	96.743	152.12	192.51	269.02	355.88	434.02	505.33	574.58	649.96	750.42	798.4	875.47	925.76	958.06	1037.8	1083.8	1080.6	1191.9	1190.3	1232.5	1289.8	1315.1	1330.8	1381.1	1423	1497.1	1527.7	1708	1038	1043.4	1031.2	1071.3	1024	1032.4	1051.2	1027.1	1076.2
0	0	0	7.2693	8.3578	17.626	16.506	23.872	34.064	40.764	33.882	41.348	33.269	39.219	40.098	54.575	64.331	86.166	99.406	126.49	188.99	239.21	336.18	428.68	540.37	663.02	817.89	1000.2	1134.6	1269.8	1428.6	1555.2	1721.6	1860.9	2049.4	2118.4	2273.3	2446.2	2546.1	2704.1	2850.7	2941.8	3080.4	3087.5	3245.2	3274.7	3402.1	3440.6	3455.6	3493.9
0	0	0	9.7995	18.895	25.401	23.769	24.698	29.403	25.923	28.704	32.264	30.044	34.101	32.702	36.672	43.088	57.817	71.731	89.852	101.47	115.76	158.71	188.06	242.4	291.72	353.76	451.9	537.1	616.72	756.68	837.11	973.86	999.96	1182.8	1235.7	1424.5	1587.6	1725	1866.1	1915	2021.5	2107	2151.9	2185.7	2281.8	2316.8	2349.7	2423.8	2243.7
0	0	0	9.9157	10.578	15.942	17.751	26.376	34.409	31.926	42.15	74.561	91.956	113.7	145.82	161.13	221.76	262.13	281.97	375.02	381.22	432.57	499.96	487.02	523.24	546.02	576.25	637.53	591.17	645.73	708.99	791.21	810.98	939.82	986.9	1131	1160	1206.2	1209.9	1307.7	1326.8	1407.8	1418.7	1447.6	1421.6	1429.6	1458	1478.8	1462.7	1478.5
0	0	0	9.3073	8.3809	12.767	15.25	10.951	26.495	15.668	19.276	21.527	17.066	21.074	35.894	37.205	44.724	64.267	95.801	126.46	210.94	301.29	426.6	544.98	685.8	867.8	1076.3	1255.9	1463.9	1612	1836.1	1994.6	2207.7	2345.4	2466	2647.6	2747.7	2938	3048.3	3258.6	3303.8	3311.3	3375.9	3442.8	3554.8	3543	3616.4	3684.5	3730.5	3788.9
0	0	0	7.0843	8.9596	8.6679	7.4724	15.128	12.955	24.002	37.356	67.021	111.36	136.21	199.11	277.42	384.3	486.81	624.17	800.99	957.07	1157	1343.7	1593.3	1732.1	2060.7	2292.3	2505.2	2733	2924.5	3119.9	3456.4	3596.6	4009.1	4169.9	4389.1	4594.9	4871.1	4896.2	5057.8	5074.4	5303.4	5240.4	5323.2	5340.9	5436.3	5500.8	5500.7	5560.8	5617.9
0	0	0	13.206	11.507	10.443	14.386	27.323	19.337	36.32	39.201	57.289	82.495	123.28	178.44	265.75	352.41	458.72	566.11	686.03	761.25	863.6	973.64	1076.3	1188.5	1271.7	1387.3	1435.3	1571.2	1631.8	1744.1	1770.4	1831.3	1839.6	1952.5	1931.1	2014.8	2055.2	2063.1	2135.9	2119.6	2138.8	2179.5	2212.2	2247.8	2160.9	2224.5	2193.7	2173	2221.1
0	0	0	14.964	12.101	4.9683	3.8848	8.0946	17.476	20.159	16.784	30.373	45.984	60.06	79.43	122.14	183.34	233.34	316.61	397.27	466.78	613.69	692.78	896.01	1025.9	1193.3	1359.1	1538	1727.4	2057.8	2316.8	2535.8	2863	3243.4	3369	3859.3	4169.5	4570.2	4970.2	5016.9	5199.3	5370.5	5536.2	5148.6	6180.6	6463.1	6526.1	6708.3	6675.2	6720.5
0	0	0	11.787	10.844	2.5623	30.72	31.258	44.387	39.529	38.76	26.917	27.17	46.154	34.225	34.859	57.576	133.18	218.51	321.92	474.63	630.71	800.34	971.66	1188	1400.6	1607.2	1820.4	2065.6	2268.7	2564.9	2726.8	2917.7	3104.8	3251.2	3468.6	3591.6	3849.5	4054.5	4332.2	4349.9	3432.5	3816.9	3649.8	3714.3	3807.8	4653.8	4063.1	4720.1	4263.9
0	0	0	14.695	18.354	14.774	11.823	37.27	38.947	49.199	74.303	79.399	127	172.56	287.43	386.08	530.92	680.84	832.68	997.24	1267.6	1422.9	1646.8	1797.9	2020.8	2184.8	2484.8	2726.2	2914.5	3194	3304.4	3580.4	3715.8	3923.5	4113.9	4406	4631.5	4659.3	4819	4943.1	4992.2	5052.1	5124.7	5112.9	5168.9	4805.7	4739.5	4660.8	4591.4	4752.9
0	0	0	3.3906	10.335	9.81	24.358	13.023	38.405	62.871	126.25	205.41	329.31	490.33	727.3	971.79	1234.4	1442	1736.1	2045.1	2341.2	2758.7	3162.9	3449.2	3718.8	4263.4	4446.9	4788.9	5152.9	5458.9	5735.2	6108.7	6354.4	6690.4	6931.4	7405.3	7681.5	7933.3	8243.8	8335.2	8442.2	8359	8675.5	8707.8	8451.4	8401.3	8692.8	8641.1	8567.6	8666.2
0	0	0	6.12	8.7192	13.989	18.049	17.268	24.141	28.058	22.697	38.43	34.675	62.593	81.207	87.013	121.17	159.53	204.28	248.26	295.4	335.61	432.56	518.28	550.46	659.98	725.28	894.25	1032	1176.4	1441.6	1470.8	1652.9	1794.4	2028	2313.8	2495.7	2682.6	2843.3	2974.5	3077.9	3168	3391.2	3393.3	3651.6	3557.3	3548.5	3726.5	3849.2	3939.5
0	0	0	4.6648	6.3299	7.7063	17.092	27.224	30.365	34.455	24.042	29.673	36.995	46.321	33.907	43.019	47.549	64.457	77.867	90.911	94.428	138	155.11	200.04	236.47	304.77	339.88	352.34	406.55	444.64	474.64	524.37	581.87	526.54	694.32	741.76	793.27	864.88	962.2	904.97	1024.8	1025.2	1054.6	1134.3	999.08	1138.1	1125.6	1062.2	1192.3	1177.7
0	0	0	3.322	7.5536	13.385	13.85	10.343	15.786	16.048	32.161	15.971	8.1985	19.593	30.018	50.871	76.107	115.78	139.56	262.74	355.12	495.76	594.96	751.99	891.93	919.74	1128.3	1181.6	1382.3	1427.4	1642.6	1498.8	1623.4	1739.2	1764.2	1943.8	2039	2033.8	2116.5	2039.1	2052.7	2057.2	2065.3	2079.3	2124.7	2130.9	2152.2	2165.7	2170.2	2188.1
0	0	0	3.1432	5.3918	10.473	4.9168	26.344	16.781	16.927	24.528	30.089	34.407	47.131	50.298	69.112	93.473	110.75	107.22	129.63	172.64	215.26	271.01	321.11	364.39	402.97	477.34	554.85	580.69	645.65	699.99	738.82	794.55	853.87	913.78	919.73	960.8	1072.2	1071.4	1135.5	1179.7	1204.8	1288.5	1302.5	1297.2	1347.5	1275.9	1398.9	1414	1463.5
0	0	0	2.6438	14.991	13.95	14.905	9.4145	31.667	26.197	40.34	33.954	44.834	63.476	80.132	148.97	228.91	349.62	478.5	688.59	905.66	1190.7	1448.1	1783.6	2110.6	2345.7	2619.1	3068.1	3289.1	3560	3942.9	4215.3	4557.3	4967.5	5199.6	5659.7	5828.4	6032.9	6520.6	7013.8	6861.3	7385	7368.8	7428.5	7567.9	7544.9	7370.9	7705.4	7559.9	7635.1
0	0	0	3.361	18.159	30.464	34.875	50.042	40.292	51.335	45.927	43.267	55.157	52.415	65.355	72.77	86.02	109.5	141.23	151.52	188.13	198.87	241.66	275.26	285.27	309.12	348.35	397.39	448.5	515.94	625.11	695.32	762.98	683.24	802.99	977.9	939.11	983.49	1173.3	1246.8	1338.8	1380.7	1452.9	1505.4	1540.8	1587.9	1664.1	1658.4	1723.5	1700.6
0	0	0	11.132	17.636	11.246	12.854	13.014	14.178	7.4679	10.541	19.393	49.144	90.05	122.38	171.76	234.72	275.76	328.62	381.28	423.96	495.62	594.58	684.13	801.41	946.73	1090	1201.1	1322.1	1428.9	1630.9	1732.5	1827.4	1991.3	1974.2	2196.3	2346	2425.5	2458.1	2574.1	2646.1	2739.2	2762.5	2871.1	2813.2	2878.5	2866.2	2917.8	2853.2	2889.5
0	0.30726	0	0	4.5324	4.2969	9.7513	2.6548	0	7.672	11.78	7.0674	10.033	27.757	52.295	84.767	125.79	194.84	281.1	347.23	459.95	520.81	631.39	745.69	820.63	896.39	1031.2	1065.5	1146.7	1262.6	1285.2	1466.9	1544.8	1692.7	1728.9	1867.1	1979	2025.4	2072.9	2148.3	2174.4	2272.5	2291.3	2339	2321.2	2330.4	2537.3	2482	2514.1	2548.9
0	0	0	6.017	18.437	25.086	12.734	20.261	29.974	45.567	44.572	51.809	64.763	43.619	72.187	109.95	167.07	279.99	412.7	557.25	697.45	918.01	931.52	1292.8	1502.2	1735.9	1962.7	2064.4	2301.3	2433.8	2703.8	2134.7	2431.3	2462.1	2662.1	3620.1	3858.3	3954.6	4243.7	4423	4520.5	4716.6	4891.8	5098.7	4371.1	4440.6	4492.8	4482.3	4620.1	5370.7
0	0	0	11.182	5.9358	4.9288	11.314	10.886	13.937	13.726	19.606	11.559	21.211	22.765	28.223	34.959	61.554	75.603	111.19	133.97	173.35	204.97	252.09	314.74	387.22	480.02	555.67	650.94	771.33	862.1	981.78	1105.7	1178.1	1312.1	1423.3	1577.1	1721.3	1904.6	2002.9	2203.2	2290.2	2391.6	2430.2	2518.1	2597.8	2650.6	2729.2	2805	2792.1	2843.7
0	0	0	14.651	19.399	15.741	15.906	17.343	18.05	27.979	23.979	31.994	36.168	51.016	73.717	84.095	101.23	121.75	136.35	152.46	173.11	195.38	229.29	249.04	285.05	339.54	376.31	417.53	466.61	510.39	548.36	607.76	662.03	716.12	714.32	759.06	781.45	832.78	856.21	916.34	933.68	999.47	979.34	1028.9	1031	1072.2	1025.8	1037.2	1022.9	1076.8
0	0	1.8475	0	1.3642	12.998	21.451	27.244	28.368	33.902	16.689	28.494	27.547	30.632	32.338	32.659	45.599	74.72	122.2	193.06	292.79	366.66	489.56	585.23	714.92	877.24	877.57	1081.5	1256.8	1396.3	1496.3	1601.3	1666.8	1749.2	1839.9	1903.9	1914.1	2019.6	1990.7	2019.2	2001.7	2017.4	1996.5	2064.4	2118.5	2164.3	2181.2	2215	2273.5	2321.8
0	0	0	2.8134	9.0007	6.4186	11.037	5.7218	4.0295	16.927	11.918	19.293	37.963	50.331	72.394	87.406	111.91	141.57	164.92	181.49	218.52	231.74	280.64	315.11	333.07	388.61	439.12	508.29	666.09	620.49	743.49	708	761.75	865.52	983.45	1105.1	1244.6	1332.6	1347.9	1506.5	1393.9	1539.7	1571.8	1618.1	1562.4	1758.2	1818.7	1946.9	1929.9	2005.3
0	0	0	13.241	3.7892	8.2898	19.894	22.084	27.667	29.287	31.378	33.699	45.004	52.249	59.282	64.939	70.737	90.081	95.23	106.57	131.99	140.01	170.13	196.82	231.74	284.76	348.83	440.33	512.86	628.5	754.12	875.23	1029.3	1226.5	1344.7	1538.8	1645.8	1800.4	1904.5	2111.4	2247.4	2387	2544.6	2656.8	2780.1	2863.4	2909.1	2984.7	3021.5	3123.7
0	0	0	0.16311	16.65	17.722	13.979	19.422	20.404	23.276	32.437	50.947	79.19	107.29	170.69	231.6	326.42	428.47	518.88	642.46	759.98	904.37	1036.9	1161.9	1319.2	1443	1619.7	1797.9	1932.8	2108.5	2284.2	2480	2568.1	2749.6	2882.6	3087	3243.6	3325.5	3474.4	3707.5	3811.3	3854.2	4070.9	4167.4	4279.2	4405.9	4459.8	4564.8	4560.3	4642.1
0	0	0	14.739	15.032	14.944	24.025	30.315	28.484	27.027	36.37	40.821	39.785	53.252	58.015	46.069	70.12	56.41	80.068	79.762	112.94	139.5	139.78	179.4	210.09	223.32	374.84	354.73	426.74	454.12	560.52	495.94	459.59	493.66	529.71	558.8	600.85	650.4	728.42	730.75	801.09	793.67	871.48	884.23	917.93	928.21	993.02	1049.4	1077	1073.1
0	0	0	7.7726	6.0973	12.41	12.597	13.297	12.668	9.6917	21.03	23.424	15.094	20.094	32.03	31.598	52.16	56.478	55.1	67.529	62.356	92.136	107.22	121.63	147.69	163.11	235.97	309.51	416.44	574.08	769.42	914.05	1072	1314.1	1467.2	1667.8	1876.8	2107.5	2221.4	2354.7	2474.8	2515.7	2591.6	2601.3	2670	2676.3	2752.2	2806.3	2843.7	2877.3
0	0	0	9.8686	7.7322	10.226	10.656	5.8986	7.378	5.5954	6.4601	7.7871	15.569	18.556	24.075	35.272	57.119	84.911	142.6	214.15	279.54	325.39	408.26	447.08	507.32	583.88	667.06	868.27	872.26	909.54	911.89	962.61	978.99	1026.4	1097.3	1198.1	1314.1	1337.2	1339.7	1439.2	1448.6	1544	1500.8	1520.7	1479.5	1548.6	1525.3	1608.1	1626.9	1520.5
0	0	0	5.9419	20.289	19.694	15.231	27.201	38.738	47.403	51.982	86.93	144.67	205.68	301.18	438.69	553.32	766.71	974.3	1243.1	1462.5	1707.2	2013.4	2253	2556	2829.3	3121.3	3473.8	3684.5	4028.2	4225	4632.1	4963.6	4609.6	4758.1	5011.3	5344.2	5263.3	5663.2	5928.4	5994.5	6179.6	6336.6	6430.1	6126.6	6309.1	6765.4	6883	6986.5	7113.6
0	0	0	1.1719	22.024	45.013	47.656	35.376	31.641	44.197	61.428	69.9	77.258	101.33	122.62	132.61	132.14	147.17	158.44	181.46	179.32	195.87	218.52	259.47	308.4	298.03	339.08	416.01	466.46	524.01	580.06	726.94	847.02	1045.8	1171.5	1404.3	1588.2	1741.6	1974.3	2072.3	2283.1	2300.9	2401	2482	2633.7	2702.3	2726.2	2771.5	2761.1	2910.3
0	0	0	7.1639	18.331	19.638	28.472	32.696	39.36	44.665	48.45	58.844	86.631	119.22	159.74	229.12	303.42	378.53	483.64	589.71	695.09	847.38	1043.8	1197.2	1366.3	1599.6	1739.2	1957.4	2153.9	2432.2	2629.3	2804.6	2951.5	3097.4	3216.5	3391.2	3420.7	3517.1	3579.6	3764.7	3855.6	3961.3	4143.4	4338.1	4376.3	4623	4784.6	4951.6	4820.9	4833.3
0	0	0	8.6541	4.0248	0	8.0885	3.7998	2.9545	8.4099	35.713	83.451	140.54	232.31	289.47	435.78	536.91	649.65	775.11	855.28	950.12	1129.9	1269	1376.4	1531	1669.1	1727.6	1887.9	2100.5	2253.1	2251.1	2433.6	2528.4	2723.6	2750.7	2872.3	2998	3100.7	3230.7	3396.1	3398.3	3374	3347.1	3386.1	3491.2	3505.4	3437.3	3606	3551.2	3585.4
0	0	0	1.1393	11.296	6.8151	21.442	13.736	19.949	39.773	28.854	42.979	22.972	32.698	62.291	74.569	84.034	89.775	103.03	104.99	119.81	123.7	132.71	189.6	180.65	209.73	221.04	218.22	232.17	262.36	276.98	317.38	386.43	389.04	446.2	481.3	511.94	534.25	661.97	806.87	860.2	931.13	1168.9	1167.9	1188.2	1272.5	1311.3	1379.8	1428.2	1371.7
0	0	0	5.5793	10.495	1.9725	18.232	19.797	17.181	17.251	21.268	36.688	67.042	140.3	247.63	375.98	522.17	750.89	919.21	1202	1464.4	1718.6	2018.8	2273.3	2480.9	2791.8	3040.4	3344	3584.5	3844.8	4062.8	4572.7	4508.9	4622.6	4730.9	5127.2	5289	5625.5	5508.5	5944	6149.4	6111.7	6317.9	6217.7	6385.8	6593.2	6730.6	6632.5	6592.3	6683.2
0	0	0	0	13.674	15.168	29.076	30.205	43.688	53.524	75.935	77.681	97.553	120.18	151.38	200.95	255.37	324.21	433.69	558.22	742.32	939.99	1113.3	1337.2	1569.4	1489.7	1740.4	2213.4	2491.9	2750.2	2948.2	3161	3290.9	3477.6	3531.8	3638.8	3728.9	3797.1	3808.9	3907.3	4036.2	4076.7	4136.4	4146.7	4213.8	4247.2	4164.2	4053.4	4103.4	4170.1
0	0	8.5998	14.915	20.976	15.179	22.229	26.284	31.787	43.978	74.755	101.82	138.3	152.04	229.33	252.86	286.45	327.81	386.45	409.02	436.11	467.42	534.45	619.16	650.2	703.47	759.64	854.24	915.81	1008.6	1135.8	1256.6	1397.7	1472.8	1573.8	1732	1877.5	2009.7	2027.2	2192.8	2213.4	2256.4	2331.9	2403.9	2465.4	2493.4	2523.6	2602.7	2706.9	2830
0	0	0	3.0198	0	9.8293	12.456	7.7989	7.9777	9.1225	23.887	28.619	40.252	29.317	38.284	55.064	58.602	72.299	75.477	90.039	99.301	113.21	141.5	157.83	196.41	216.58	264.03	281.89	356.99	399.68	456.07	510.13	632.49	697.03	751.22	857.81	976.28	1051.9	1197.2	1313.2	1414.5	1490.7	1595.1	1679.5	1762.5	1799.5	1852.1	1920.1	1994.5	2064.2
0	0	0	0	10.989	8.366	28.727	29.269	36.851	37.428	50.381	57.855	77.644	77.389	90.93	97.916	101.47	113.01	120.19	119.37	139.12	143.38	151.15	157.06	167.68	175.12	192.9	202.95	236.38	252	259.48	275.69	301.55	354.95	387.88	454.04	511.63	527.53	602.5	668.22	733.63	742.7	822.36	843.16	891.26	894.91	950.46	977.6	1013.3	1005
0	0	0	5.2672	5.4841	14.674	15.993	19.827	40.478	35.379	30.295	41.063	42.39	53.589	83.26	122.31	161.27	227.04	332.43	421.1	523.57	667.16	798.26	942.12	1088.6	1269.7	1322	1462.9	1650.9	1861.9	2120.6	2356.5	2697.1	2815.1	3044.6	3312.8	3570.8	3780.2	4038.8	4132.6	4234.5	4274.9	4417	4391.7	4540.7	4559.2	4540.6	4646.7	4570.6	4680.5
0	0	0	13.558	9.1052	10.691	19.551	15.885	27.374	29.984	38.507	58.233	59.027	71.043	77.209	88.309	90.677	94.723	137.21	139.42	161.91	186.24	209.77	236.96	254.19	258.72	297.71	320.25	339.52	361.63	391.56	417.75	455.3	483.83	504.4	522.22	585.98	587.1	589.21	607.74	664.59	630.74	638.19	607.95	609.7	599.32	602.81	591.65	622.15	603.31
0	0	2.0419	29.659	33.18	43.934	45.411	35.679	31.695	33.219	38.165	25.756	15.791	36.171	27.155	30.833	17.323	37.739	66.479	52.249	96.72	167.05	190.49	252.66	332.09	384.39	487.54	605.44	702.04	764.86	910.49	1044.7	1139.5	1289.3	1419.1	1529	1662.8	1787.8	1872.1	1957.3	2012.9	2112.8	2177.3	2176.9	2234.7	2238	2292.8	2285.4	2388	2384.9
0	0	0	3.2021	16.861	27.586	19.545	18.582	12.336	16.002	22.902	31.537	48.09	89.792	133.7	196.76	273.52	373.22	510.78	653.72	853.47	956.24	1104.8	1261.4	1358.7	1496.7	1567.7	1635.1	1745.1	1855.6	1964.2	2039.8	2127.6	2237	2310.1	2396.4	2497.5	2710.1	2708.8	2911.1	2983.3	2900.9	3012.2	3082.8	3136	3199.4	3216.9	3140.9	3249.1	3170.4
0	0	0	6.5257	20.209	26.807	17.813	37.661	36.207	42.109	54.707	80.27	130.59	192.41	305.61	536.31	630.65	852.8	1051.6	1209.3	1717	1594	1830.1	2056.9	2165	2310.1	2526.5	2578.5	2741.3	2773.2	3036.7	3160.5	3515.5	3545.9	3656.4	3796.2	3903.7	4101.6	4126	3991.9	4343.7	4427.6	4994.1	5106.6	4407.8	4482.1	4447.8	4425.2	4447.7	4540.7
0	0	0	13.206	15.155	4.6192	14.67	16.26	16.684	16.253	15.203	12.138	35.732	62.456	114.48	206.24	297.59	400.5	534.59	634.76	847.26	1027.2	1230.6	1345.8	1549.7	1843.5	2409.6	2166.6	2440	2893.9	2768.5	3075.8	3234.2	3435.9	3701.8	3841.5	4006.2	4229.1	4340.7	4478.6	4658.2	4706.7	4866.1	4911.8	4979.9	5066.9	5068.7	5247	5102.3	5129.2
0	0	0	13.184	11.403	0	19.311	2.5538	30.481	22.497	36.219	44.223	46.606	55.578	71.645	95.504	117.34	161.23	219.47	280.37	380.95	508.34	627.3	733.18	833.91	983.27	1118.3	1293.1	1483.6	1663.7	1803.4	1939.7	2138.4	2252.7	2421.7	2527.4	2691.6	2797.5	2931.2	3077.8	3082.6	3139.8	3260.3	3245.4	3407.7	3439.5	3490.2	3522.7	3539.4	3583.6
0	0	0	2.9662	9.6678	15.638	21.491	44.048	112.72	208.62	350.09	509.56	713.87	922.6	1096.2	1327.8	1480.2	1697.3	1895.3	2070.7	2280.5	2430.8	2786.7	3017.5	3318.6	3658.1	3855.4	4337.6	4685.1	4961.8	5450.6	5803.5	6096.3	6761.4	6947.4	7830.6	8114.4	8360.1	8635.1	9113	9233.4	9639.9	9676.3	9955.8	10047	10288	10281	10551	10502	10564
0	0	0	12.493	5.563	4.6945	16.45	11.109	9.4485	10.146	13.585	15.508	12.7	16.636	25.52	26.296	21.304	23.184	29.827	30.135	47.222	59.177	79.046	79.699	82.954	88.878	120.54	158.26	176.44	216.7	255.41	259.56	310.44	366.6	425.86	488.54	537.29	639.94	707.43	784.97	834.25	877.6	941.33	941.68	1040.9	1075.3	1081	1110.3	1108.1	1171.4
0	0	0	4.9712	8.5422	21.683	22.774	28.119	27.473	28.026	34.792	22.799	30.528	21.408	19.866	24.748	29.35	41.585	23.139	28	30.471	31.956	37.735	35.605	41.603	30.263	32.627	64.538	85.968	139.46	168.39	257.81	337.76	457.86	560.49	657.12	760.53	895.87	987.72	1051.9	1131.9	1200.1	1225.4	1290.1	1299.2	1344.1	1425.5	1364.6	1393.9	1456.9
0	0	0	1.5138	11.21	9.859	16.251	14.433	30.251	15.158	24.608	37.024	38.677	79.509	133.55	205.9	305.98	459.09	548.84	703.03	987.91	968.49	1150.2	1507.2	1672.6	1880.9	2148.9	2366.5	2485.8	2872.2	2602.4	3541.9	3153.3	3837.2	4252.4	4238.2	3665	3758.1	3937.4	4291.5	4311.3	4968.4	4696.4	5232.5	5257.5	4852.2	4876.8	4918.1	4973.8	5344.1
0	0	0	13.912	30.725	43.542	55.147	69.071	87.148	106.82	103.19	129.42	153.47	178.76	221.04	282.7	386.43	445.46	578.68	746.02	901.4	1080	1324.1	1507.4	1665.2	1879	2161	2389.9	2829.6	3137.5	3273.7	3622	4007.1	4131.4	4487.6	4655.3	4946.1	5186.7	5382.4	5354.2	5442.4	5436.8	5477.5	5722.7	5706.1	5827.6	5877.2	6051.6	5883.5	6004.1
0	0	0	4.8977	5.0983	6.1036	9.5466	3.3437	4.5098	10.232	32.987	69.329	130.15	199.58	265.69	381.05	431.41	571.09	686.79	790.87	865.36	1010.3	1170.9	1300.3	1517.1	1667.8	1877.9	2409.3	2570.4	2888.7	2833.2	3099.6	3252.3	4051.8	3939.6	3971.1	4235.4	4464.4	4219.3	4879.2	4698.8	4885	5125.7	5208.6	5311.9	5329.7	5494.8	5541.5	5579.1	5653.8
0	0	0	4.3788	10.116	16.941	13.702	23.207	27.363	28.067	34.99	47.702	44.71	60.4	86.066	124.56	190.08	271.4	384.59	519.27	619.02	788.44	973.71	1205.3	1445.7	2240.6	2593.3	3140.3	3478.4	3863.4	4249.9	3577.4	3825.4	4149.5	4372.9	4682.5	4752.4	4804.9	5052.2	5313.6	5555.8	5626.1	5734.3	5812.1	5906.8	5827.8	6061.6	6056.5	6053.3	6227.5
0	0	0	9.1869	19.507	15.697	20.907	27.124	25.883	23.384	33.96	30.93	55.422	74.261	89.98	97.707	116.64	150.71	211.91	302.01	417.12	502.17	653.89	770.05	827.13	1009	1250.2	1393.1	1497.5	1718.1	2000.1	2179.3	2304.2	2521.8	2667.8	2882	3016.7	3183.4	3366.5	3442	3597.5	3783.2	3751.6	3760	3862.2	3767.3	3857.6	3899.9	4011.7	3957.1
0	0	0	9.5709	10.061	2.5871	7.9758	15.478	19.658	26.955	34.57	43.231	70.896	80.658	88.059	118.23	138.55	175.64	192.34	233.29	299.1	408.69	521.07	596.03	729.54	821.2	978.07	1063.8	1208.8	1335.7	1416.2	1450.2	1500	1593.7	1673.2	1718.2	1831.6	1891	1920.5	1963.7	2017	1981.5	2055.4	2088.6	2136.1	2137	2096.1	2108.7	2096.7	2102.9
0	0	6.1159	15.215	6.8718	8.6325	9.656	8.0172	12.865	18.141	14.592	19.881	26.139	20.843	26.651	36.62	32.456	41.739	62.586	75.28	81.437	91.116	89.159	122.96	197.8	208.06	239.1	272.41	311.28	357.39	406.17	447.65	499.41	530.48	601.72	582.48	642.23	708.87	715.73	752.74	754.44	753.14	761.21	772.55	792.3	778.45	789.75	742.77	733.46	769.98
0	0	0	8.4866	17.448	6.0552	13.453	17.218	17.368	22.62	16.379	21.476	13.827	14.301	22.137	26.722	21.672	23.088	26.851	36.295	45.457	31.028	45.147	64.566	85.991	106.26	138.71	177.16	258.91	319.77	394.25	484.09	568.67	708.72	777.78	902.01	1031.3	1166.8	1285.4	1388.2	1464	1461.7	1545.9	1602.1	1690.1	1751.7	1796.8	1803.1	1877.1	1814.8
0	0	2.488	13.138	15.815	11.617	9.073	7.6408	18.5	31.388	50.247	77.391	117.23	180.19	215.97	261.88	326.39	388.22	431.16	520.99	621.09	760.25	845.32	973.24	1086.4	1239.1	1370.2	1530.2	1714.5	1916	2095.4	2319.5	2539.7	2713.3	2911.3	3055.1	3294.2	3482.3	3611.1	3682.7	3826.3	3875	3904	3948.3	3971.4	4022.6	4005.5	3960.3	4036.9	4080.4
0	0	0	16.436	26.436	18.11	25.335	24.863	41.517	38.872	42.308	46.306	49.093	57.703	58.25	65.927	70.294	73.086	81.744	91.394	83.758	105.85	129.33	144.28	155.15	174.25	217.28	227.64	267.23	320.49	358.87	419.1	471.63	540.19	624.18	695.08	776.15	886.01	947.97	1003.2	1092.2	1119.7	1201.7	1227.1	1284.9	1336.6	1388.6	1419.8	1387.2	1422.8
0	0	0	2.829	9.8135	15.572	21.9	35.627	61.353	97.753	173.41	238.25	298.36	388.66	485.04	556.81	625.13	831.11	899.24	1042.2	1219.5	1362.2	1597.9	1747.1	1855.8	1979.2	2149.7	2314.3	2659.8	2666.4	3145.5	3388.8	3520.3	3652.1	3925.8	4032.2	4307	4426.1	4425.5	4500.7	4523.4	4586.2	4666.9	4719.3	4863.5	4793.6	4852.2	4936.8	4861.6	4923.7
0	4.0626	0	0	6.1585	5.6262	9.0282	6.7485	7.9053	11.912	22.859	15.158	19.057	0	0	0	0	22.827	27.085	43.664	48.386	65.019	90.909	210.12	229.76	276.59	346.53	408.85	483.96	589.51	696.97	783.09	879.4	1019.9	1106.9	1186.9	1310.2	1407.2	1496.8	1605.9	1654.4	1730.1	1795.2	1853.2	1880.8	1903.4	1927.3	1963.7	2027.2	2045.6
0	0	0	5.5624	14.072	15.072	7.9973	16.429	14.408	27.837	21.702	24.415	28.853	39.717	60.924	65.451	112.54	154.14	193.64	275.94	326.13	400.79	475.11	592.88	672.38	768.98	905.77	1055.3	1184.2	1435.9	1696.3	1943.8	1820.6	2099	2149.9	2350.4	2969.4	3227.2	3402.4	3116.5	3814.5	4194	4208.9	4324.8	4603.5	4677.6	4644.3	4628.6	4661.3	4641.7
0	0	0	7.2873	9.6527	10.351	10.909	13.783	20.812	24.306	21.505	21.542	23.969	29.944	30.692	50.537	61.968	77.716	102.47	124.88	165.3	193.11	259.17	308.36	394.31	496.99	582.42	655.1	779.6	912.62	1028.1	1148.2	1289.6	1458	1558.9	1652.3	1779.5	1865	1960.4	2013	2111.5	2213.4	2221	2233.8	2251.9	2332	2286.1	2366.2	2355.3	2398.8
0	0	6.4158	10.669	13.201	0	0	0	0	15.721	14.184	15.837	17.935	27.916	33.437	29.608	35.912	30.466	25.13	19.502	20.577	25.041	37.471	90.012	137.13	209	280.68	374	471.96	600.53	725.43	873.77	1009.1	1212.9	1330.8	1459	1623.4	1848.9	1952.4	2049.2	2135.8	2234	2414.3	2455.3	2475	2494.6	2544.5	2584.9	2657.3	2578.7
0	0	1.091	9.4321	12.339	7.3372	13.253	19.265	21.175	30.037	34.52	36.554	48.198	53.153	65.421	62.788	69.977	79.095	69.389	76.701	83.707	77.739	91.188	84.108	98.56	128.99	194.15	264.11	333.48	419.42	588.19	618.24	721.01	837.33	1008.7	1152.6	1262.5	1439.9	1503.1	1639.4	1719.8	1814.8	1890.4	1929.7	1970.9	2024.4	2082.3	2118.3	2123.5	2200.6
0	0	0	1.2942	18.028	0.48822	15.915	6.5435	18.164	25.127	28.775	31.095	26.024	28.288	39.832	30.177	41.826	45.01	50.008	73.86	100.43	107.01	150.24	178.64	231.79	271.99	312.62	443.82	498.59	560.09	299.6	378.8	453.52	594.8	645.23	747.27	826.62	895.86	919.03	979.57	1048.8	1091.3	1109.9	1143.3	1202.6	1183.2	1197.4	1270.1	1203.8	1261.8
0	0	0	0	20.853	11.156	25.582	26.701	23.339	29.546	28.226	32.372	36.126	47.704	65.832	78.068	110.78	138.03	182.53	227.49	291.87	385.04	479.11	622.14	793.9	960.69	1165.9	1349.6	1585.8	1799.7	1986.9	2295.6	1895.2	2171.9	2374.1	2597.1	2827.8	3074.4	3346.1	3464.5	3615.8	3829.6	3974	4090.3	4259.5	4344.7	4511.7	4638	4718.1	4759.5
0	0	0	13.726	13.707	8.3936	18.192	23.797	47.015	86.12	140.53	216.59	281.07	360.22	470.94	550.93	645.3	756.83	901.78	978.43	1166.9	1319.8	1453.9	1430.3	1621.8	1622.9	1799.7	1811.5	2007.4	1983.5	2093.5	2192	2273.1	2315.4	2390.9	2446.7	2529.5	2564.1	2575.6	2566.6	2565.9	2591.1	2593.8	2724.8	2632.5	2587.7	2559.6	2593.2	2568.9	2593
0	0	0	13.495	17.687	8.267	26.603	17.37	0	21.201	25.485	28.502	34.269	39.61	38.103	28.191	33.019	46.414	44.008	56.311	51.581	94.078	115.59	152.83	215.62	240.44	304.84	344.5	432.55	527.88	540.83	609.26	668.62	698.12	783.83	851.58	896.17	949.91	986.88	985.73	1039.4	1083.6	1072.5	1189.9	1161.4	1209	1212	1236.4	1246.2	1233
0	0	0	8.332	9.3923	22.699	28.496	19.732	36.676	31.955	54.366	71.859	103.19	184.4	261.06	390.7	517.35	663.14	789.97	921.08	1088.9	1235.4	1335.4	1527	1690.3	1813.2	1933.4	2034.4	2031.8	2248.6	2269.6	2376.6	2656.4	2703	2878.2	3025.1	3132.6	3286.5	3172.1	3417.9	3369.8	3411.8	3456.2	3268.6	3573.2	3839	3136.3	3750.5	3805.4	3979.2
0	0	0	10.034	22.747	20.957	52.811	59.653	80.136	73.61	89.506	100.2	107.32	122.75	197.46	186.13	202.34	195.79	204.1	245.2	293.99	376.52	461.52	590.72	696.34	788.75	884.87	1026.7	1144.4	1349.8	1409.9	1616	1700.8	1836.1	2006	2069.1	2294.2	2366.2	2458	2606.1	2728.3	2807.5	2759.9	2763.9	2826.2	2917.3	2993.5	2833.5	2948.8	2997.3
0	0	0	5.9484	8.0804	20.466	36.358	42.885	49.442	59.227	70.481	88.197	83.814	103.39	109.42	122.26	143.61	168.47	183.56	221.05	261.17	302.39	349.96	401.18	462.33	544.04	625	725.35	845.18	976.06	1010.2	1221.3	1322	1448.1	1608.1	1727	1809.3	1892.9	2006.9	2019.9	2113.4	2154.4	2216.6	2253.2	2317.3	2318.7	2399.4	2383.6	2445.3	2420.9
0	0	0	3.1023	19.684	24.209	27.678	34.418	24.792	26.406	35.356	47.971	48.094	45.849	49.487	55.14	64.232	90.553	128.84	178.39	253.09	319.47	397.49	472.83	561.32	646.16	740.26	849.66	920.3	968.85	1126.7	1220.4	1299	1459.7	1582.2	1708.7	1840.5	1936.4	2035.2	2107.5	2142.1	2220.9	2241.5	2367.8	2501.6	2357.1	2428.2	2416.1	2467.3	2472.3
0	0	0	10.217	4.717	2.9389	6.2703	4.4716	1.5163	6.803	17.733	6.7194	3.7881	5.3476	6.4881	0	14.274	20.959	52.627	77.632	132.99	199.17	295.69	380.96	458.42	602.28	742.66	822.77	966.57	1070.5	1204.5	1301.5	1433.7	1493.9	1688.5	1733.9	1853.5	2065	2247.7	2286.1	2420.5	2413.8	2542.5	2616.6	2568.4	2590.4	2613.4	2652.8	2704.7	2734.2
0	0	0	5.4642	10.999	5.4905	12.794	18.773	19.813	23.817	29.232	50.424	79.439	107.06	153.89	198.34	261.7	314.21	424.96	534.57	639.95	818.28	979.06	1104.6	1306.4	1499.3	1653.5	1847.6	2100.7	2419	2337.1	2503.7	2656.4	2811.7	2963.9	2996.6	3092.4	3269.9	3290.3	3483.5	3502.2	3590.1	3569.2	3637.8	3751	3809.2	3874.1	3867.6	3944.2	3946
0	0	0	11.117	3.9603	11.404	14.309	15.066	25.595	16.464	24.14	18.264	25.776	15.739	27.835	28.479	50.407	83.934	123.25	196.46	278.7	407.82	571.95	739.04	911.58	1128.6	1402.5	1623.3	1954.3	2183.8	2372.8	2738.5	2882.8	3222.9	3546.3	3798.8	4106.2	4158.3	4372.4	4525.3	4714.5	4823.2	4978.7	5003.5	4971.3	5192.3	5091.2	5277.5	5251.8	5303.7
0	0	0	15.218	17.569	17.878	22.41	32.066	36.807	38.75	40.885	58.327	49.187	88.158	130.37	192.95	268.81	354.22	479.19	592.12	719.32	821.46	977.62	1084.7	1181.3	1302.7	1436.4	1578.9	1627	1786.4	1877.3	1923.7	2070.4	2153.3	2150.6	2372.2	2341.1	2454.6	2614.2	2686.5	2682.5	2545.9	2864	2974.1	3014.4	2999.6	2977.6	3044.4	2870.2	2916.7
0	5.4949	0	10.4	2.2751	4.4571	0	5.408	8.7246	6.1113	13.039	21.031	74.996	110.75	162.28	211.8	266.8	316.68	371.1	447.2	501.45	577.03	628.22	704.29	762.34	814.81	902.72	935.05	1017.8	1129.6	1196.3	1286.3	1386.6	1520.5	1642.8	1814.1	1966.9	2129.6	2210	2333.5	2469.1	2573.3	2566	2647	2715.1	2793.4	2844.2	2873.1	2814.8	2837
0	0.34348	0	5.5393	0	11.46	0	6.6389	16.696	26.31	47.572	57.812	78.569	98.608	125.54	160.17	221.36	287.97	365.97	472.93	548.9	566.48	703.1	859.47	976.62	1101.2	1306.3	1420.5	1678.1	1834.8	2021.8	2273.5	2497.1	2625.3	2754.2	2684.2	2683.8	2662.9	3167.6	2826	2998.7	3220.2	2908.6	3074.4	3463.3	3161.8	3117.4	3117.6	3041.3	3034.8
0	0	0	11.715	14.955	8.2728	12.172	14.662	33.643	26.543	30.855	38.383	41.228	47.364	54.15	70.404	77.327	93.373	98.61	119	179.18	233.66	314.8	419.61	558.44	682.8	839.19	1048.8	1268.1	1466.1	1628.4	1912.5	2102.9	2334.7	2556.6	2765.6	3020.6	3177.9	3317.6	3472.4	3642.5	3696.9	3883.4	4022.2	4189.6	4181.1	4346.6	4340.2	4392.3	4444.5
0	0	0	13.486	10.17	14.471	15.271	12.634	26.12	29.614	28.952	33.035	39.459	40.698	43.924	47.541	44.46	51.157	58.648	93.392	118.58	183.28	261.52	322.64	393.13	466.23	593.79	679.5	813.66	979.38	1075.3	1217.7	1365.6	1535.6	1706.8	1855	1952.8	2187.8	2290.6	2352	2488.8	2555.1	2618.1	2613.4	2639.6	2754.3	2784.6	2889	2861	2906.2
0	0.76651	0	0	9.9322	8.2972	14.46	27.175	23.682	15.275	16.611	13.314	11.43	8.6942	5.0666	0.37408	9.6448	15.041	15.594	56.617	119.22	213.08	343.3	482.99	680.51	898.86	1140.9	1390	1708.5	1977.6	2270.4	2557.8	2934.1	3161.3	3318.2	3666.1	3966.4	4188.2	4321.3	4462.1	4604.8	4783.3	4691.9	4878.7	4926	4988	5212.2	5159.5	5186.3	4989.2
0	0	0	0.34736	11.021	11.745	17.058	9.2895	8.2866	20.749	17.695	31.761	50.481	109.46	166.52	242.52	345.25	485.7	620.07	754.29	933.31	1115.8	1313.9	1488.6	1714.1	1865.1	2074.9	2611	2391.8	2997	3062.9	2861.7	2922	3074.7	3147.7	3168.5	3281	3435.4	3577.5	3579.3	3681.7	3742.3	3781.6	3839.7	3818.6	3752.7	3876.2	3831.7	3908.4	3906.3
0	0	0.015805	6.5693	11.465	15.49	12.417	15.226	26.061	30.747	26.198	34.808	41.135	44.805	58.06	49.681	72.789	107.36	154.06	205.03	264.08	333.46	442.79	547.42	656.66	687.77	864.56	921.85	1048.5	1428.6	1294.2	1347.3	1542.2	1628.9	1804	1952.1	2032.3	2085.1	2162.6	2273.3	2379	2481	2501.9	2594.3	2616.3	2768.4	2775.3	2815.8	2843.8	2853.2
0	0	0	4.6057	12.058	5.8759	6.1405	6.0923	15.407	11.691	24.017	16.449	22.071	18.685	26.14	32.888	56.239	89.885	125.14	168.94	234.41	302.17	372.36	465.37	568.8	660.51	790.84	904.82	1043.2	1254.3	1386.6	1471.4	1688	1886.6	2004.7	2224.9	2333.2	2517.4	2680.7	2766.9	2779	2856.4	3074.7	2991.6	3006	3132.6	3067.3	3538.4	3438.4	3120
0	0	0	12.878	22.381	25.399	19.911	13.718	39.513	22.064	27.807	24.376	27.874	35.71	34.047	48.744	64.688	71.732	86.089	96.283	154.95	197.33	273.54	318.98	431.65	492.54	597.75	719.37	869.2	906.13	1025.1	1099	1296.6	1397.3	1504.3	1607	1739.9	1830.7	1922.8	1991.7	2095.8	2101.4	2180.4	2285.1	2283	2318.5	2350.7	2311.8	2396.6	2444.5
0	0	0	13.26	5.485	7.9815	11.302	8.9578	19.851	17.116	23.257	25.06	30.876	21.604	27.561	27.179	35.853	57.651	82.304	133.69	206.32	265.02	387.67	467.24	564.45	674.73	793.58	960.07	1116.3	1258.7	1443.8	1596.2	1806.4	2025	2219.7	2471.1	2611.1	2867.7	3051.3	3256.9	3271.6	3449.4	3524.5	3680.4	3847.2	3876.7	4003.5	4017	4025.6	4127.3
0	0	0	13.575	21.76	15.442	18.201	14.706	16.553	11.823	15.269	26.925	8.6309	17.896	21.126	15.317	42.553	38.371	35.748	69.465	90.358	92.597	115.3	85.895	117.98	141.7	219.53	193.93	247.11	273.37	340.2	396.06	484.34	547.23	594.31	682.09	774.12	778.81	840.8	870.18	899.4	898.02	922.16	969.44	1010.4	1028.4	1038.2	1060.7	1116.1	1103.9
0	0	0	0	10.878	30.493	35.172	40.693	47.519	50.043	78.497	135.77	196.87	281.43	385.9	445.7	546.95	626.03	730.26	850.06	1034.2	1210.5	1379.2	1616.2	1798.4	2109.5	2380.2	2652.8	2777.7	3101	3342.2	3573.6	3810.6	3979.6	4200.5	4402.1	4503.7	4919.7	5013.1	5191.1	5294	5389.8	5515.9	5609.1	5672.7	5759.9	5759	5943.8	5831.7	5985.7
0	0	0	18.685	7.2566	1.3056	18.815	20.246	6.9168	12.232	0	4.2245	0	0	14.816	18.299	50.767	86.132	157.84	230.42	377.63	484.68	682.99	907.29	1041.3	1266.6	1464.9	1726	2058.9	2388.4	2376.8	2548.8	2811.5	3242.6	3601.5	3964.5	4234.1	4650.5	5344.2	5488.3	5722.2	5896.5	6080.9	6189	6456.5	6688.8	6746.6	6735.1	6868.4	7150.1
0	0	0	6.6834	15.584	6.2335	15.357	7.0176	18.233	16.214	26.618	39.395	36.617	32.594	38.933	45.816	52.749	50.718	60.199	63.879	95.277	134.05	202.76	257.83	333.67	414.04	526.85	591.18	702.53	830.53	956.5	1078.7	1184.5	1296.1	1403.4	1501.2	1628	1652.3	1731.8	1855.2	1886.8	1941.6	1962.7	2011.6	2038.9	2014.3	2055.8	2059.5	2127.6	2103.8
0	0	0	7.011	13.741	16.853	21.903	29.012	44.4	31.811	51.273	59.331	60.298	86.242	98.484	105.07	112.01	116.03	167.69	218.38	304.47	438.4	632.98	834.36	1078.7	1314.4	1591.2	1872	2151.5	2498.5	2847.1	3204.6	3488.2	3769	3884.1	4161.2	4454.1	4653.2	4836	5024.5	5068.5	5278.5	5410.5	5485.9	5534.8	5610.9	5633.8	5428.4	5495.8	5374
0	0	3.6772	10.893	10.084	18.661	16.093	23.56	25.045	30.211	23.268	22.109	18.511	21.287	26.335	16.756	37.229	49.095	90.958	144.53	280.28	367.62	607.58	743.9	923.71	1108	1386	1565	1774.2	1987.1	2257.2	2516.1	2636.6	2788	2908.5	3148.7	3348.4	3404.4	3533.7	3769.5	3890.8	3926.7	3933.7	4080.5	4054.1	4068.8	4121.1	4124.5	4229.7	3690.3
0	0	0	9.9891	14.373	14.502	21.157	26.228	26.457	27.841	22.448	29.954	48.424	92.958	158.07	239.03	331.16	454.47	585.17	704.34	854.77	970.52	1104.3	1226.5	1349.1	1485	1663.3	1765.3	1924.1	2012.1	2209.9	2373.6	2548.3	2736.1	2916.1	3104.5	3201.1	3416.9	3516.7	3764.2	3808	3970.8	4226.8	4221.6	4324.6	4383	4413.5	4510.6	4523.6	4641.7
0	0	0	17.324	29.138	52.917	63.024	80.941	87.109	97.891	95.753	95.814	99.462	127.73	153.51	174.5	226.64	244.25	285.18	314.64	374.83	443.16	524.99	642.11	737.56	815.94	977.74	1072.9	1111.8	1300	1381.7	1450.4	1512.7	1675.7	1669.4	1811.2	1916.2	1949.4	2005	2026.1	2084.4	2107.6	2170.5	2277.6	2227	2319.4	2297.9	2336.7	2334.3	2280.2
0	0	0	38.28	20.403	19.022	36.545	18.234	34.666	36.381	17.955	12.231	26.847	9.5438	16.05	18.313	0	0.15162	7.8026	0	0	0	0	0	0	0	0	0	0	0	17.031	43.519	56.047	62.806	77.37	77.762	89.905	100.96	125.4	124.09	129.95	122.11	123.35	128.13	135.46	137.81	128.47	127.68	120.2	113.8
0	0	0	8.2251	10.076	10.836	23.732	20.644	12.287	26.574	22.229	22.415	18.74	26.655	37.87	72.243	129.8	195.24	298.58	415.24	540.77	695.78	886.23	1095.5	1283.3	1498.9	1692.9	1886	2091.6	2347.8	2505.5	2764.2	2963.6	3108.9	3446.6	3574.3	3749.8	4007.5	4191.5	4330.3	4462.7	4661.8	4729.1	4927.9	5090.2	5067.9	5215.8	5265.5	5182.8	5365.6
0	0	0	0.66371	12.24	14.439	13.187	8.206	15.484	13.24	14.72	20.028	19.28	24.319	22.33	9.2545	16.616	21.824	25.141	43.624	70.517	109.71	195.1	280.95	384.77	525.48	684.73	852.65	1029.1	1214.5	1445.3	1637.6	1798.5	2063.6	2289.9	2460.2	2545.6	2787.7	2869.1	3077.2	3135.9	3265.7	3315.2	3382.1	3452.3	3372.7	3519.5	3534.9	3510.1	3463
0	0	0	0	4.4275	15.727	19.891	18.033	20.435	23.513	16.002	19.828	32.479	28.399	49.186	64.745	104.94	161.2	189.48	285.27	393.56	516.71	614.28	754.85	899.74	1058.1	1174.2	1326.9	1464.7	1583.8	1687.3	1774.9	1913.7	2073.7	2230.1	2472.5	2651.5	2792	2954.7	3107.4	3284	3352.8	3455.8	3549.2	3626.1	3696.3	3883	3941.9	3961.5	4040.6
0	0	0	0	18.555	27.917	22.588	31.334	29.885	42.712	43.361	36.149	30.403	38.712	36.173	44.024	50.149	52.218	50.857	68.387	86.248	114.99	143.85	183.14	218.59	235.42	283.33	337.94	388.42	420.11	459.85	501.48	529.87	595.08	600.13	475.19	498.28	492.53	510.34	521.11	525.63	517.33	520.84	527.73	525.7	537.78	536.88	549.52	572.01	547.33
0	0	0	17.768	23.651	24.079	13.545	31.491	32.155	27.364	23.919	15.114	21.991	36.959	31.139	38.493	52.056	78.517	88.42	110.75	156.16	167.91	211.3	167.05	270.79	341.35	422.85	491	526.67	576.85	590.88	660.99	759.27	711.18	721.52	755.57	714.63	776.25	725.94	792.93	656.63	677.45	758.32	801.27	802.53	847.96	801.06	802.99	765.38	783.5
0	0	0	0	12.8	14.989	30.209	23.901	43.202	32.198	54.604	59.787	72.27	46.979	39.485	45.531	66.497	69.243	85.699	88.505	106.71	107.67	138.19	159.28	224.64	276.74	337.08	376.56	423.67	466.71	592.95	621.06	699.9	786.23	865.95	1002.8	1063.7	1166.6	1224.3	1248	1340.1	1349.4	1400	1422	1489.1	1504	1561.4	1566	1546	1605.8
0	0	0	0	21.899	30.447	34.944	48.58	56.469	67.806	96.999	120.57	175.53	257.31	356.77	460.15	663.52	863.35	1119.4	1356.8	1690.2	1879	2119.9	2379.7	2700.8	2904.7	3178.1	3262.1	3563.2	3668.1	3918	4055.4	4227.6	4451.5	4603.1	4801.3	4878.7	5052.9	5312.3	5296	5439.9	5450.8	5467.3	5510.6	5595	5671	5714.9	5787.2	5646.9	5886.1
0	0	2.5612	12.038	6.3593	21.388	12.431	21.218	14.314	32.738	47.11	53.194	95.659	179.79	269.78	390	481.26	638.26	776.06	937.05	1077	1196.6	1358.5	1488.1	1721.6	1888.1	2006.6	2099.1	2221.3	2291.1	2401.1	2402.2	2076.4	2161.7	2296.2	2300.2	2393.2	2466.5	2449.7	2526.3	2732.9	2640.8	2692.9	2750.8	2874	2803.5	2785.8	2851.7	3034.8	3019.6
0	1.9368	2.1248	0	6.6636	5.2808	7.1158	12.461	7.3157	8.3409	5.8226	9.6381	7.6741	10.073	6.1926	15.279	23.046	23.825	65.015	112.06	145.91	197.7	236.58	244.44	364.42	496.06	654.68	613.05	713.6	772.34	838.1	1021.4	1153.2	1276.6	1399.9	1486.5	1537.3	1699.3	1565.5	1781.1	1755.8	1802.3	1887.6	2024.8	2093.7	2099	2200.7	2238.4	2122	2177.1
0	0	0	5.5003	10.599	10.538	26.651	9.4209	14.771	16.002	19.688	23.693	11.751	19.52	24.264	46.55	92.116	151.17	211.1	294.05	403.12	494.76	677.97	796.54	990.62	1151.8	1360.1	1618.4	1836.6	2097.1	2333.7	2572.8	2832	3019	3187.7	3358.6	3534.4	3772.6	3826.9	3998.2	4109.5	4205.8	4349.3	4409.6	4531.6	4534	4552.7	4719.1	4667.8	4707.8
0	0	0	10.446	13.377	9.493	15.305	7.7281	12.571	17.37	65.617	91.811	162.82	256.51	366.45	550.81	666.82	782.73	988.62	1226	1391.3	1527.8	1731	1963	2199.6	2318.4	2502.5	2608.9	2768.1	2963.2	3104.7	3234.8	3441.8	3663.3	3802.8	4013.5	4158.9	4449.4	4574	4839.3	4923.3	4970.8	5170.1	5197	5305.9	5392.9	5566.3	5733.4	5667.4	5761.6
0	0	0	5.7276	6.6792	6.8351	7.6967	11.029	16.053	14.619	13.658	11.785	12.674	10.997	12.255	19.729	22.986	33.289	35.585	45.686	94.422	139.55	173.6	244.74	353.15	426.29	619.28	755.45	964.59	1151.9	1353.5	1571.9	1806.2	2094.8	2228.9	2517.5	2748.6	2899.6	3034.5	3071.5	3259.1	3333.6	3368.7	3483.4	3433.8	3491.6	3371.2	3513.4	3600.4	3554.4
0	0	0	0	19.768	28.125	28.446	30.578	33.589	29.499	18.508	20.462	15.982	12.441	15.08	10.547	18.042	16.186	47.178	79.809	95.475	134.54	171.92	254.99	316.54	371.83	494.42	550.62	585.37	679.92	717.23	883.87	996.76	1161.4	1358.8	1485.8	1570.4	1759.7	1855	2021.1	2069.3	2125.9	2248.5	2373.5	2386.8	2397	2521.2	2510.5	2612.4	2622.7
0	0	0	5.4344	5.3732	12.123	10.106	13.887	8.2874	16.056	15.387	31.434	58.764	90.242	167.1	258.2	363.09	454.13	561.17	699.06	765.76	863.93	961.91	1075.3	1228.9	1362.9	1500	1684.7	1849.4	2065	2235.4	2374.5	2567.5	2836.4	3083.8	3268.2	3534.3	3692.2	3849	4016.2	4221.9	4205.4	4394.8	4621.6	4555.7	4662.8	4876.8	4904.1	4979.9	4972.7
0	0	0	14.64	6.3455	9.7805	20.968	12.492	18.1	18.791	29.465	30.331	41.556	46.61	55.287	52.582	82.762	98.399	157.92	220.74	281.72	360.17	433.71	517.75	623.98	708.17	828.49	886.04	1009.3	1108.6	1164.1	1277.9	1335.5	1437.7	1519.8	1582.9	1673.4	1737.4	1810.8	1872.5	1890.1	2000	2049.6	2088.9	2068.1	2163.4	2320.2	2242.5	2023.9	1992.7
0	0	3.9677	5.4713	14.908	16.949	15.921	18.341	24.947	32.626	39.453	46.479	41.657	58.245	71.231	72.112	75.451	90.493	102.03	102.51	122.93	131.45	140.82	176.64	201.05	219.55	273.55	310.96	405.61	494.48	598.42	673.12	826.29	948.88	1082.4	1248.2	1430.9	1556.6	1707.2	1780.9	1972.9	1994.6	2125.8	2169.3	2246.2	2345.2	2430.9	2505.7	2627.6	2641.9
0	0	0	5.3588	0.98684	9.7427	16.539	6.5777	17.753	12.313	9.8773	19.385	24.754	25.463	20.495	13.135	20.744	11.747	15.892	27.975	31.272	40.928	62.775	89.824	133.23	209	302.8	372.52	490.97	615.68	742.7	888.72	1031.6	1246.4	1469.6	1651.1	1878.4	2072.6	2253.1	2487.7	2657.5	2879.6	3023.7	3176.4	3308.6	3408.4	3468.3	3711.5	3654.5	3699.1
0	0	0	3.5512	3.3146	10.523	8.9395	3.0425	7.7067	0	11.502	18.291	16.048	15.253	15.067	18.134	8.5036	15.148	43.383	91.99	148.41	250.82	387.83	509.31	654.25	806.29	992.07	1127.5	1335.8	1541.2	1667.4	1845.9	2036.9	2101.4	2361.6	2473	2513	2641.5	2695.1	2871.5	2904.2	2956.8	3011.3	3116.3	3058.2	3039	3108.9	3050.6	3025.9	3173.2
0	0	0	4.0556	14.261	8.8688	13.69	13.332	13.824	23.096	15.257	29.41	27.491	30.381	52.937	54.353	63.998	83.574	100.54	150.52	199.19	254.09	341.83	496.09	613.88	766.81	931.58	1081.8	1322.3	1520.3	1723.1	1897.1	2167.3	2262.7	2535.3	2685.1	2904.4	3095.2	3273.9	3402.1	3518.7	3634.3	3689.4	3913.3	3916.6	3989.4	4046	4171.5	4140.8	4191.4
0	0	0	4.3217	16.413	13.179	23.73	15.838	24.284	29.174	31.348	26.651	28.538	36.131	31.92	48.035	40.672	51.3	51.445	56.646	97.096	139.72	212.33	338.63	470.03	659.12	884.28	1102.2	1385.1	1644.9	1904.4	2147.1	2424.6	2845.5	3077.5	3243.4	3508.6	3647.6	3877.2	3963.2	4053	4200.6	4267.1	4439	4466	4548.2	4540.3	4576.9	4705	4734.8
0	0	2.1912	0	7.4064	9.229	16.165	14.074	14.744	15.889	13.393	29.809	18.145	51.362	52.518	89.545	107.55	125.03	175.38	212.36	251.24	269.64	306.46	367.94	404.47	456.09	494.9	532.17	585.53	644.93	716.72	885	928.64	1021.3	1073.2	1222.5	1319.6	1400.6	1399	1435.6	1508.5	1438.6	1586.9	1635.5	1637.1	1625.6	1758.5	1635.8	1800	1745.4
0	0	0	3.4892	5.2638	14.317	14.83	16.821	21.986	28.228	23.97	38.456	53.468	100.29	144.12	209.98	287.47	364.65	471.05	561.89	664.58	811.69	942.72	1086.7	1217	1343.1	1518.2	1640	1767.4	1876	2014.8	2129.1	2274.1	2425.6	2536.4	2671.8	2756.5	2902.8	2910.7	2969.1	3135.4	3191.6	3309.8	3344.8	3397.9	3502.3	3519.4	3602.9	3606.1	3608.4
0	0	0	5.0136	15.3	10.841	15.92	10.979	3.4187	15.109	11.177	12.676	2.617	0.33475	11.877	9.6124	10.252	4.9902	41.328	56.734	110.86	186.42	261.92	345.07	460.35	505.81	670.71	844.25	1035.9	1181.3	1398.3	1628.3	1796.1	2049	2293.4	2450.1	2654.2	2900.1	3140.5	3340.8	3624.1	3696.2	3786.3	4151.3	4166.5	4241.1	4365.1	4444.2	4465.3	4466.5
0	0	0	7.9728	24.492	21.216	27.475	33.156	29.879	31.768	22.89	26.038	16.796	29.89	34.312	33.481	49.753	85.229	154.42	210.75	323.41	384.18	473.32	713.01	756.87	857.2	1003	1109.4	1219.1	1401.6	1465.8	1700.7	1774.5	1931.8	2100.4	2210.1	2294.9	2417	2531.5	2613.9	2735.7	2774.1	2881.2	2965.1	3014.9	3045.4	3041.9	3158.3	3205.5	3217.9
0	0	0	11.94	15.388	18.457	26.049	19.672	27.589	35.285	33.241	39.717	43.561	52.785	51.791	62.355	77.798	94.083	105.74	124.29	147.58	187.85	250.2	267.21	337.23	372.36	457.09	533.4	593.66	696.29	834.62	878.19	1108	1056.7	1142.7	1256.6	1501.8	1688.9	1833.4	1976.7	2111.1	2318.4	2390.7	2484	2640	2728.6	2759	2810.5	2754.5	2892.6
0	0	0	3.348	14.864	15.879	12.456	20.772	15.753	25.793	25.767	19.837	36.002	24.439	22.918	14.639	22.08	9.6343	18.552	12.021	22.243	36.118	68.993	81.119	106.69	127.46	179.11	234.19	293.99	347.83	365.81	472.3	463.63	536.44	561.48	633.39	679.46	684.5	723.36	762.2	794.25	846.97	882.33	908.16	948.86	977.15	1002.3	988.21	1032.5	1025.1
0	0	0	5.3163	9.5149	13.238	11.979	17.722	13.961	24.2	21.832	29.14	24.163	49.436	79.156	102.92	155.72	247.42	348.6	447.38	580.17	705.08	871.25	1027.4	1186.1	1256.7	1500.9	1610.4	1866.6	2126.5	2327.1	2426.5	2681.6	2917.3	3068.5	3259.6	3405.5	3672.9	3971.8	4103.8	4245.4	4337.7	4442	4717.7	4696.9	4708.9	4944.2	4833.4	4914.7	5028.3
0	0	0	3.8886	11.13	9.4636	10.257	18.027	17.788	40.387	78.837	110.38	169.74	207.26	274.63	358.37	436.88	497.82	593.16	750.93	894.75	979.15	1163.2	1343.1	1582.1	1774.6	2069.2	2194.3	2530.5	2839.2	3052.2	3262	3557.2	3787	4090.7	4468.8	4772.4	4824.8	5123.1	5365.6	5499.4	5691.2	5861.6	6028.6	6011.8	6172.4	6209.5	6250.9	6275.1	6319.1
0	0	0	7.1326	7.6462	7.7489	10.41	14.745	19.219	11.565	25.494	17.359	18.108	54.942	90.18	141.27	213.83	345.4	476.33	640.96	694.2	848.7	1123.2	1267.1	1438.7	1642	1951.9	2005.9	2123.8	2405.9	2879.4	2775.2	3028.5	3200.1	3244.1	3403.4	3441.2	3559.9	3628.8	3779.2	3801.6	3896.7	3872.5	3890.8	3883.9	4021.5	4083.2	4142.2	4157.6	4205.9
0	0	0	7.8512	9.8134	4.8531	7.473	11.67	6.4684	16.301	15.768	37.507	58.012	105.98	193.09	297.63	451.78	569.41	718.11	854.52	965.34	1170.2	1232.9	1378.6	1500.2	1641.3	1808.9	1923.3	1983.8	2087.9	2093.9	2338.3	2380.9	2566.7	2625.9	2845	2971.5	3341.5	3336	3613.8	3735.7	3882.3	4082	4191.9	4397.9	4384.6	4318.3	4438.2	4602.4	4332.4
0	0	0	7.6461	5.6512	10.64	8.7396	10.789	14.256	18.798	18.439	30.651	40.971	57.846	78.109	103.07	144.66	186.17	236.85	329.61	382.39	474.45	555.98	644.78	776.21	905.93	985.7	1093.7	1221.2	1314.4	1468.4	1581.5	1713	1806.4	1951.4	2087.6	2168.1	2317.8	2388.8	2455.8	2575.4	2696.6	2669.1	2818.9	2888.1	2904.2	2930.5	2974.5	3060	3205.8
0	0	0	13.248	21.417	20.612	20.767	30.135	26.766	39.935	45.6	44.946	63.352	84.761	117.26	139.84	168.87	211.77	229.02	289.45	433.18	582.15	595.75	723.34	1093.8	1049.2	1478.9	1750.5	2058.4	2002.5	2684.9	3149.3	3327.5	3898.6	4214.1	4484	4344.4	4443.7	4904.4	5987	6173.5	6539.6	5685	6534.5	6727.1	6430.2	6740.2	6628.1	7020.5	7112.2
0	0	0	9.0314	8.6199	5.5582	15.156	12.683	21.664	30.225	31.498	33.598	38.834	46.439	56.364	64.367	64.679	77.472	93.872	106.47	155.13	185.81	255.76	290.03	352.99	425.55	514.46	615.89	656.24	770.36	845.78	921.09	1007	1027.5	1094.9	1156.7	1224.9	1286.1	1321.1	1416.5	1434.6	1481.9	1514.3	1521.1	1629.9	1622.4	1699.9	1677.5	1662.3	1741.3
0	0	0	11.732	16.737	17.954	19.945	23.8	39.105	39.732	69.23	95.076	132.88	167.32	228.16	279.72	339.41	423.83	479.87	628.48	704.54	786.05	915.97	1000.2	1077.5	1142.9	1236.3	1371	1513.9	1634.4	1717.9	1794.2	1924.6	2035.3	2120.5	2164	2239.1	2348.1	2421.1	2453.2	2487.5	2495	2613.3	2625.8	2708.8	2585.7	2653.6	2714.9	2709.8	2681.4
0	0	0	13.576	15.225	11.822	7.8146	15.569	19.076	20.218	27.775	42.209	44.345	49.593	58.92	71.55	84.77	105.76	117.86	141.8	176.65	219.28	249.83	289.06	334.31	357.25	430.52	447.37	500.31	552.95	587.49	674.21	771.26	837.78	938.1	1071.3	1142.3	1243.7	1330.2	1409	1500.8	1556.5	1598.1	1672.8	1681.8	1703.5	1811.1	1782.6	1840.7	1817.3
0	0	0	3.6052	13.458	9.102	20.339	27.584	7.2928	26.001	17.148	23.546	25.915	29.07	41.766	39	45.642	57.066	56.504	71.385	69.622	71.361	70.653	100.46	110.55	125.19	143.09	191.23	231.32	291.59	394.49	509.45	672.48	838.77	1024.9	1197.1	1431.7	1604.8	1851.9	1995.8	2158	2202.4	2311	2371.2	2593.4	2668.2	2798.1	2845.4	2890.4	2922.5
0	0	0	5.5422	2.3188	11.328	13.881	16.568	20.013	22.222	30.655	48.759	62.766	127.25	195.37	296.67	385.61	506.43	650.9	828.78	1006	1204	1414.5	1638.7	1873.1	2110.6	2367.3	2622.8	2950.5	3216.3	3483	3595.3	3873	4209	4555.5	4857.2	4998.4	5256	5476.3	5632.5	5796.7	5840.2	5961.2	6047.1	6075.3	5938.6	6166.2	6099.9	6102.9	6173.1
0	0	0	6.4066	2.086	8.9849	8.2333	14.852	8.8095	13.036	18.318	19.723	16.894	28.116	23.833	31.647	40.708	57.786	87.9	132.49	195.05	276.98	354.39	446.29	551.97	688.69	821.01	939.11	1064.8	1179.8	1300.4	1427.5	1519.1	1649.9	1752.1	1856.8	1964.4	1985.1	2037.5	2125.9	2207.7	2223	2257.1	2294	2357.7	2340.9	2395.9	2385.3	2427.2	2412.8
0	0	0	16.729	14.281	10.7	26.723	25.409	19.874	42.078	63.855	127.82	180.7	278.03	355.81	435.45	550.1	666.89	792.38	927.25	1060.1	1182.7	1310.9	1460.7	1637.8	1752.6	1925.3	2115.1	2337	2571	2632.4	2785.7	3052.4	3328.7	3417.8	3481	3661	3756.6	3936.2	4133.8	4071.6	4358.4	4379.1	4459.4	4542.1	4611.5	4661.3	4694.1	4700.3	4729.8
0	0	0	6.3096	9.4441	17.816	20.81	25.169	34.351	25.501	30.042	27.27	25.989	32.14	24.322	26.912	21.381	26.972	17.579	29.174	43.578	72.419	104.78	168.84	226.83	313.76	402.37	479.66	600.34	674.26	807.65	914.55	1079.9	1215.9	1377.5	1471.3	1611.2	1797.6	1907.4	1975.8	2155.6	2207.7	2244.1	2369.7	2452.3	2469.2	2598.5	2575	2654	2787
0	0	0	8.8247	10.13	12.643	12.98	7.9944	18.844	13.711	14.512	21.995	33.132	44.506	58.09	79.338	96.464	131.16	198.35	248.73	340.37	410.26	519.84	662.8	830.73	967.88	1214.3	1265.5	1526.8	2043.6	2349.1	2221.1	2341.2	2384.1	2464.7	2572.5	2762.2	2758.6	2918.2	3096.5	3113.5	3131	3062.7	3047.6	3009.7	2994.9	3001.8	2915.5	3031.8	2984
0	0	0	11.735	7.8666	16.436	13.019	17.949	24.831	19.77	22.691	21.798	37.71	45.921	58.976	64.136	95.976	136.03	193.01	266.71	359.15	460.72	584.09	725.09	833.62	996.27	1107.5	1265.1	1495.5	1663.2	1838.6	1966.9	2200.1	2510.4	2699.6	3098.7	3333.2	3710.7	3757.6	4346.2	4569.7	4683.6	4993.6	5187.3	4849.4	4859.7	5242.7	5606.6	5507.6	5698.9
0	0	0	8.9593	4.9919	19.299	27.673	45.32	82.351	115.11	160.33	238.87	289.79	383.31	447.02	530.28	575.77	627.82	711.96	763.85	825.39	929.31	983.28	1083.6	1114.9	1204.4	1287	1322.3	1409.5	1440.8	1526.1	1587.5	1701	1794.2	1865.9	1920.8	1934.2	2071.9	2102.9	2124.9	2186	2253.2	2305.3	2328.6	2357.6	2331.3	2373	2443.7	2470.4	2451.3
0	0	0	0	16.429	14.484	29.432	26.943	32.732	37.853	51.048	60.136	78.591	94.219	112.23	136.18	162.49	186.18	204.43	222.78	272.02	330.9	406.69	503.13	620.8	733.6	896.77	1051.3	1245.1	1428.9	1722.9	1978.7	2229.6	2559	2788.6	3174.5	3442.9	3702.4	4070.1	4283.1	4369.9	4846.7	5196.4	5322.7	5265.9	5309.5	5425.1	5524.1	5546.4	5568
0	0	0	12.438	11.534	6.0493	11.475	8.8531	11.957	15.413	21.05	28.841	45.829	55.418	67.963	82.352	89.668	108.85	106.43	139.52	143.4	138.23	152.89	168.19	191.91	213.11	224.39	239.81	234.04	245.05	254.95	258.33	331.83	393.3	451.8	513.95	595.08	721.33	786.37	900.21	971.16	984.4	1065.7	1096.2	1227.1	1263.8	1287.5	1383.7	1327.2	1381.8
0	0	0	13.115	15.813	7.2437	14.839	15.693	17.168	24.24	15.434	25.338	23.231	20.091	22.112	28.122	38.117	62.487	81.244	122.7	142.08	189.34	229.57	278.05	354.69	380.22	424.6	492.48	580.1	583.26	643.98	681.56	765.1	764.17	847.86	870.08	943.92	994.73	1047.8	1123.7	1085.8	1151.5	1151	1247.2	1251.2	1218	1236.6	1294.5	1299.2	1337
0	0	0.97604	9.3821	7.2485	10.13	15.551	22.374	31.918	35.217	27.548	32.549	45.149	47.156	66.192	69.697	64.261	66.602	72.346	91.024	75.234	94.618	101.29	123.3	129.62	140.31	154.01	157.95	203.3	186.02	193.58	228.44	233.53	256.26	269.93	309.1	382.97	435.82	470.73	493.58	534.22	551.5	611.41	638.44	650.29	669.62	690.59	726.22	723.16	787.04
0	0	0	9.9184	14.387	15.739	11.68	16.365	22.888	30.57	51.944	46.37	56.632	72.4	100.96	137.93	175	240.29	291.2	382.8	468.11	589.39	692.07	804.5	942.38	1045.7	1156.1	1213.9	1363.1	1443.6	1511.5	1560.8	1673.6	1716.2	1778.3	1782.7	1941.6	1956	1990.8	1965.7	1985.2	2039.7	2029	2047.5	2103.3	2095.4	2124.3	2142	2169.4	2195.8
0	0	0	0	16.298	24.85	36.476	36.833	46.274	57.003	78.269	120.89	151.7	237.92	346.39	446.48	558.71	723.17	830.28	930.82	1079.1	1209.7	1344.5	1435.4	1495.4	1598.9	1689.8	1718.3	1853.3	1883.1	1879	2076.8	2184.7	2293.5	2339.2	2500	2626	2718.9	2840.4	2861.5	3000	2924.9	3040.6	3056.5	3152.7	3169.5	3255.1	3226.5	3343	3313.8
0	0	0	38.053	46.789	42.097	23.139	43.228	58.067	83.084	59.022	42.182	42.727	34.437	47.447	49.546	63.778	92.4	111.41	116.27	174.38	200.5	257.99	288.9	405.46	439.87	504.07	544.79	651.9	706.39	756.61	930.97	1022.9	1118.8	1211.8	1268.8	1332.9	1455	1539.5	1613.8	1635.1	1658.1	1771.7	1824.6	1871.3	1894.9	1916.9	2000	1982.6	2040.6
0	0	0	0.95429	2.5061	15.871	17.887	14.26	22.592	23.634	30.499	31.318	35.239	30.523	46.807	66.808	111.74	183.18	296.21	448.51	570.74	801.42	978.31	1255.8	1555.6	1862.8	2149.2	2476.8	2771.7	3123.6	3403.8	3817.5	4140.6	4327.3	4521	4631.5	5006.1	5140.4	5299.7	5424.6	5610.3	5770	5779.7	5760.4	5916.5	5784.6	6082	5856.5	6064.8	5873.1
0	0	0	16.882	22.53	21.097	33.62	28.031	23.344	15.909	15.596	14.884	12.532	22.166	37.118	46.318	84.029	138.24	217.79	288.58	365.58	457.85	584.78	720.01	888.83	1081.4	1327	1515.9	1671.4	1901.7	2091.5	2269.2	2519.8	2663	2796.2	2970.7	3024.5	3197	3323.4	3471.3	3489.5	3566.8	3600.3	3818	3770.6	3616.8	3714.4	3720.5	3737.8	3783.2
0	0	0	0	19.949	23.638	35.75	41.467	47.603	54.363	40.65	52.786	49.192	56.975	73.102	71.058	90.998	118.42	137.23	170.51	193.09	197.56	252.16	285.85	346.05	395.23	412.11	485.91	527.25	613.29	617.54	690.27	708.52	775.51	824.87	853.28	896.03	957.55	988.48	977.31	1044.7	1080	1106	1099.3	1136	1124.5	1158.4	1135.7	1143.1	1142.7
0	0	0	12.428	12.299	12.146	10.842	15.895	14.701	23.332	21.144	32.608	49.048	45.978	81.116	116.58	145.91	181.82	259.87	348.4	417.08	551.17	714.67	805.24	992.7	1086.6	1259.4	1427.8	1496.6	1593.3	1760.3	1851.4	1982.2	2125.6	2348.8	2383.1	2480.5	2522.4	2576.5	2704.3	2749.9	2881.8	2936.3	3005.4	3070.4	3060.3	3382.6	3479.7	3132.3	3502.2
0	1.883	0	3.2549	8.7296	5.5107	9.7383	17.289	13.553	19.583	19.545	22.713	31.085	46.988	70.062	93.696	136.54	188.89	233.83	283.3	352.82	389.72	440.7	502.39	599.98	630.14	696.88	749.72	835.66	947.29	1054.8	1187.7	1365.7	1542.6	1693.1	1838	1946.4	2107.3	2241.7	2366.8	2537.4	2596.6	2635	2676.7	2680.8	2697.5	2748.1	2605.4	2649.9	2677.7
0	0	0	7.4505	22.44	17.532	19.46	20.899	29.917	37.056	45.648	37.965	51.866	78.759	79.957	133.28	184.38	202.87	221.19	272.74	403.74	489.35	486.35	576.09	609.28	772.61	884.65	982.79	1011.2	1203.5	1382.7	1505.3	1662.5	1801.1	1923.4	2064.5	2220.3	2366.2	2452.9	2565.4	2632.1	2658.4	2776.6	2772.4	2843	2865	2910.7	2951.2	2916.1	2956.6
0	0	0	13.446	8.8693	10.261	15.066	19.064	13.836	10.774	20.043	14.301	10.422	28.046	49.291	82.723	115.2	174.36	198.8	264.68	347.15	459.13	553.18	739.59	1007.2	1242.9	1452.9	1742.7	2086.6	2294.2	2630.7	2786.4	2980.1	3383.2	3743	3856.7	4144.5	4252.9	4363.5	4588.4	4651.1	4864.1	4865.2	5005.2	4947	5184.3	5236.7	5305.2	5247.9	5375.7
0	0	0	7.1821	14.95	18.314	18.233	18.017	13.949	20.611	17.126	50.724	75.397	116.53	165.49	215.21	311.5	401.78	527.96	708.86	842.75	969.78	1237.4	1434.1	1605.5	1758.8	2015.8	2204.7	2344.9	2553.3	2801.7	2971.7	3323.4	3599	4032.5	4212.4	4474.4	4675.2	4798.4	5060.5	5092.8	5373.2	5561.7	5394	5718.7	5751.4	5664	5773.4	5833.4	6004.4
0	0	0	6.8503	7.8448	10.296	17.266	23.49	27.67	34.783	26.32	33.075	48.58	71.761	109.32	164.49	234.31	342.94	457.02	593.55	722.73	900.75	1063.8	1349.4	1641.5	1922.5	2136.2	2481.1	2794.1	3067.2	3634.2	3801.7	4276.8	4666.2	4950	5293.1	5580.2	5921	6408.8	6786.3	7031.2	7291.7	7195.5	7578.5	7846	8056.1	8084.3	8233	8088	8254.3
0	0	0	6.0605	5.9043	5.7793	6.1751	7.8855	14.867	9.6661	23.457	19.262	32.041	30.354	50.377	56.631	69.597	95.669	137.74	169.82	203.63	277.34	328.33	427.13	492.74	601.61	746.8	840.25	927.54	1053.1	1170.7	1275.4	1441	1597.2	1760.9	1888.7	1942.7	2122.6	2241.2	2312.3	2426.5	2444.6	2467.1	2562.2	2606.9	2639.2	2656.9	2698.2	2694.2	2650.3
0	0	0	12.468	15.71	5.5243	6.1308	21.829	15.419	28.186	31.67	42.075	49.089	61.934	77.438	99.555	126.31	171.51	222.24	285.94	308.15	381.27	471.89	581.46	684.37	875.53	1024.8	1209.6	1418.4	1655.3	1848.7	1963.5	2134.8	2416.3	2788.9	2832.1	3153.4	3489.9	3604.5	3851.5	4054.4	4136.5	4374.8	4461.6	4411.2	4627.2	4723.3	4535.9	4891.6	4886.6
0	0	0	21.38	6.2118	15.182	15.706	16.993	14.533	15.648	21.102	10.884	0	28.942	39.61	69.413	103.72	139.04	200.48	285.47	378.54	503.18	592.27	675.93	828.3	917.79	998.65	1122.2	1225.1	1365.6	1459.8	1498.5	1628.5	1727	1844.6	1897	1928.8	2071.9	2160	2163	2228.8	2273	2486	2478.4	2507.8	2548.5	2563.4	2642.6	2704.3	2697
0	0	0	21.488	5.3539	12.126	1.4665	15.319	8.238	24.962	33.864	43.622	72.28	115.31	179.88	255.4	382.38	499.22	682.43	844.57	1033.4	1196.1	1417.8	1542.8	1770.6	1969.6	2017	2318.2	2532	2724.7	2830.6	3021.9	3219.3	3429.7	3609.4	3829.1	3976.8	4237.6	4344.2	4502.4	4587.1	4812.5	4969	4959.6	5138.2	5180.2	5223.2	5423.3	5284.2	5510.6
0	0	0	5.4493	11.478	13.805	12.161	16.96	25.541	25.243	32.783	53.403	108.36	195.94	298.09	471.66	668.14	916.86	1229.7	1509.4	1815.6	2176.2	2468.2	3001.8	3338.2	3645.1	3933.2	4218.6	4659.2	5014.7	5252.5	5578.2	5881.7	6100.1	6415.3	6710.8	6721.4	6993.2	7018	7175.2	7301.5	7701.7	7718.8	7696.9	7848	7889.4	7707.7	7758.2	7883.4	7906.6
0	0	0	8.9458	15.696	9.9704	8.3703	14.82	6.0955	8.3474	15.201	3.9983	0	3.6278	1.4908	10.323	9.764	6.8395	25.459	47.132	82.721	144.1	189.75	247.92	323.57	391.05	495.06	521.64	566.48	591.03	651.51	732.67	743.97	809.57	862.04	880.43	925.09	949.96	1170.7	1338.2	1427.8	1489.5	1507	1541.3	1625.4	1698.8	1790.9	1834.6	1922.5	1925.2
0	0	0.14179	9.3141	6.7968	7.353	7.0818	15.464	19.055	16.874	21.983	28.842	51.419	75.974	114.97	146.84	213.89	281.92	357.49	451.57	600.62	741.25	848.56	999.98	1156	1382.9	1617.9	1763.4	2098.1	2247.4	2454.7	2681.3	2975.6	3097.6	3435.2	3636.1	3823.5	4070	4014.5	4159.9	4286.4	4347	4508.8	4584.1	4680.5	4616	4779	4686.3	4716.3	4782.9
0	0	0	9.0236	10.481	27.379	16.842	21.619	28.195	34.858	31.275	27.499	22.886	18.246	15.369	33.344	48.405	90.489	127.83	175.51	249.32	322.04	403.19	512.4	611.22	771.93	905.62	1033	1293	1420.7	1747	2059.9	2238.8	2605.1	2963.2	3171.4	3525	3997.9	4206.9	4550.5	4721.9	5085.6	5067.8	5352.4	5419	5491.7	5563.7	5558	5621.4	5802.8
0	0	4.5491	9.0729	23.666	21.772	34.11	10.729	22.968	4.9265	6.7945	11.773	15.322	28.264	33.187	0	0	0	3.6404	6.7234	20.652	53.82	89.392	123.27	172.24	308.83	324.03	397.32	567.21	622.9	586.76	651.68	897	634.66	714.57	790.62	936.01	921.41	986.76	1037.4	1043.3	1056.8	1172	1249.3	1562.5	1559.1	1562.2	1544.8	1504.6	1515.5
0	0	0	0.97078	11.142	4.9529	6.5853	0	7.4844	4.4359	0.80967	6.7044	17.242	29.733	34.986	68.256	79.727	109.69	158.81	218.09	339.69	472.3	584.07	769.18	963.16	1159	1344	1588.8	1816.1	2014.7	2259.3	2504	2781.5	3018.2	3257.7	3424.5	3657.9	3797.7	4044.8	4148.7	4362.1	4493.6	4647.3	4648.6	4655.6	4802	4868.1	4888.1	5010.4	5110.8
0	15.376	5.8266	3.4812	0	0	1.384	3.9053	5.203	8.9921	12.776	17.574	21.482	52.15	48.769	57.733	68.725	90.219	98.815	115.35	137.16	186.92	217.11	301.76	388.91	451.76	559.02	752.05	894.85	1090.2	1277.4	1478.7	1701.9	2029.6	2187.9	2498.6	2797.6	3031.2	3241	3378	3453.4	3640.3	3782.4	3869.3	3995.1	4129.1	4087.2	4212.6	4230.4	4183.9
0	0	0	4.238	9.9035	11.163	7.8897	2.7553	6.6546	14.357	12.395	4.076	0	0	0	0	0	0	0	2.5019	21.827	52.582	89.02	135.38	203.61	295.13	403.39	480.65	684.44	788.58	983.87	1187.4	1408.9	1582.4	1776.1	1919.4	2056.6	2298.6	2504.3	2689.2	2857.2	3022.9	3086	3111.4	3042.6	3051.2	3124.6	3145.7	3104.6	3398.5
0	0	0	11.515	11.32	7.3811	14.783	15.27	13.459	17.171	13.755	11.552	14.33	17.269	20.931	20.115	23.17	22.75	37.812	56.615	83.238	110.67	129.06	175.08	217.57	264.12	315.05	378.68	497.89	597.94	710.09	795.39	893.23	999.96	1060.6	1191.1	1284.7	1381.4	1502.2	1629.6	1685.1	1782.9	1834.7	1965	1978.1	2015.8	1978.4	2100.9	2091.8	2120.3
0	0	0	3.1079	16.613	16.447	14.985	21.523	18.099	16.239	19.625	19.715	13.752	16.639	25.824	16.906	14.681	19.684	31.414	25.273	33.67	47.031	59.861	57.759	93.343	94.216	131.85	107.99	131.21	139.25	174.95	191.54	230.51	251.28	318.54	350.9	386.77	436.42	475.03	472.5	528.11	516.93	533.56	550.39	600.95	611.9	619.25	638.06	683.49	650.54
0	0	0	5.8041	5.4418	11.577	15.4	14.19	13.855	21.331	20.948	19.793	22.12	25.565	32.447	36.962	49.532	85.709	147.31	255.86	386.25	477.49	638.24	841.96	1026.7	1211	1433.6	1614.3	1884.3	2082.7	2276.8	2477.9	2763.4	2877.1	3202.5	3378.3	3546.7	3820.7	3960.5	4161.9	4341.2	4464.1	4701.5	4724.9	4875.2	4985.8	5028.1	5122.3	5117.3	5173.8
0	0	0	3.2573	7.4959	15.424	12.494	20.504	11.232	15.577	18.852	16.397	9.9036	18.474	20.892	20.389	26.165	31.764	54.045	72.951	104.92	133.09	182.24	222.94	265.79	327.54	390.33	443.59	495.99	577.92	645.59	715.37	818.73	897.95	988.31	1075.8	1148.8	1225.8	1319.6	1373.7	1355.3	1433	1454.9	1485.1	1526.4	1564.8	1576.3	1611.9	1674.9	1660
0	0	0	4.1345	10.051	11.635	12.931	23.365	10.922	20.192	24.499	27.258	22.095	34.171	52.646	56.489	66.914	74.39	84.646	103.06	127.21	168.82	239.08	338.75	506.16	659.47	888.71	1030.3	1292.4	1505.9	1733.9	2004.2	2233.8	2523.7	2812.4	3092.5	3375.8	3592.7	3822.6	4023.4	4251.1	4334.6	4415.8	4724.3	4698.3	4836	4768.2	4924.1	5093.6	5171.3
0	0	0	0	13.207	5.5088	16.114	17.446	19.935	21.542	8.747	12.286	15.36	21.247	25.876	54.846	110.27	189.54	317.26	443.96	588.2	670.07	841.27	915.67	1081.3	1298.4	1424.3	1652.2	1783.2	1928.2	2264.6	2509.9	2790.4	3052.3	3348	3676.7	3846	4227.1	4338.6	4609.9	4728.1	4911.6	5046.9	5297.9	5324.2	5557.1	5684.4	5751	5769.5	5838.8
0	0	0	3.3474	10.225	15.808	17.833	18.499	19.79	20.91	28.765	18.125	8.5654	3.1388	12.585	8.1161	0.24279	0	14.261	43.038	85.821	133.53	206	288.22	406.13	524.21	618.35	747.76	914.57	1100.2	1259.8	1421.3	1631.9	1883.6	2084.2	2272.8	2529.5	2810.8	2979.5	3183.3	3284.6	3539.6	3572.9	3718.9	3800.3	3955.5	4023.6	4169	4133.9	4392.3
0	0	0	9.9948	14.391	9.8614	11.304	14.109	17.293	23.87	18.29	27.478	37.884	53.506	74.104	97.646	138.87	175	224.14	257.1	299.06	351.62	403.17	449.6	495.84	547.54	620.94	689.73	749.28	869.6	1039.3	1107.6	1201.9	1278.9	1383	1402.3	1267.6	1343.3	1406.7	1406.8	1412.1	1399.1	1374.6	1420.6	1425.8	1430	1432.7	1414.6	1448	1402.4
0	0	2.1375	16.236	3.6867	16.173	6.5781	26.747	12.183	26.115	29.317	21.232	20.922	24.425	36.749	42.058	40.197	82.457	127.05	178.11	260.52	348.51	374.55	494.3	633.58	694.95	826.97	970.52	1203.6	1415.2	1515.2	1926.8	2006.9	2069.6	2218.3	2395.6	2470.4	2597.3	2635.3	2506.7	2513.9	2785.5	2865.8	2914.8	3001	2938.1	2950.5	3363	3015.5	2942.1
0	0	3.2322	8.0154	12.152	16.445	3.3157	4.1867	7.3936	0	0	0	0	0	0	0	0	0	0	0	0	0	0	0	0	0	0	18.925	98.269	216.69	355.92	500.46	654.14	848.38	1002.9	1228.7	1394.3	1655.1	1822.9	1987.1	2164.1	2322	2455.1	2522	2598.2	2630.1	2673.4	2762.9	2824.5	2840.3
0	0	9.1882	6.6931	8.3673	13.282	2.3613	15.096	7.9376	27.304	32.793	22.829	32.842	53.348	96.254	145.69	215.08	292.51	338.29	424.09	515.49	616.66	727.6	782.9	895.68	948.18	1080.6	1141.3	1218	1292	1322.7	1481.8	1589.9	1653.4	1706.8	1705.5	1774.6	1849.7	1795.5	1851.4	1847.7	1832.9	1899.8	1944.3	1980	1994.6	2013.7	2050.7	1979.3	2027.8
0	0	8.8988	14.609	6.7031	9.6088	1.9608	7.2271	3.8728	13.765	21.474	50.093	80.387	123.06	203.85	334.72	482.59	666.65	813.31	1004.4	1230.9	1413.9	1653.4	1688.9	1842.9	2031.2	2115.7	2279.6	2508.8	2636.5	2784.4	2921.6	2993.3	3042.2	3009.6	3113.9	3291.6	3261.2	3348.6	3452.3	3438	3435.5	3507.7	3523.1	3559.5	3524.1	3544.4	3659.8	3620	3511.2
0	0	0	1.8776	14.683	22.661	32.374	45.997	54.7	76.702	96.544	142.21	189.62	264.89	338.99	456.6	556.54	666.33	719.16	847.88	884.36	990.88	1075	1155.9	1198.7	1275.6	1361.5	1474.4	1505.4	1616.7	1647.4	1745.1	1808.1	1823.4	1865	2001.7	2000.7	2072.3	2085.4	2127.2	2211.7	2238.1	2175.4	2315	2354.5	2405.2	2360.5	2394.8	2383	2423.8
0	0	0	18.038	14.124	16.501	15.647	20.948	16.959	24.78	20.335	32.179	25.155	44.935	61.535	84.619	90.232	138.27	165.97	229.55	259.08	299.9	353.41	400.01	453.97	532.44	600.36	648.76	740.91	696.13	803.71	903.44	876.37	958.5	993.89	1095	1163.8	1251	1362.3	1453	1429.5	1470	1527	1571.6	1642.8	1679.5	1594.5	1736.8	1689.5	1725.7
0	0	0	9.0654	3.9319	4.8188	9.5342	11.816	16.857	22.31	30.436	41.177	85.438	126.92	200.94	261.72	367.43	485.73	569.93	730.14	883.76	1073.5	1244.8	1397.5	1555.7	1820.5	2065.8	2125.3	2263.2	2762.3	2816.9	3157.8	3521.1	3763.2	4068.1	4213	4467.8	4853.4	4979.1	5138.5	5169.7	5382.3	5186	5668	5565.2	5758.8	5841.4	5957.8	5989.2	6024
0	0	0	3.318	13.342	15.858	13.636	6.9404	22.772	19.154	32.442	8.3959	13.571	10.09	21.785	42.743	58.942	81.034	121.74	177.49	228.68	271.11	320.66	438.33	553.32	665.9	771.86	960.33	1103	1275.1	1511.4	1608.4	1827.8	1968	2218.2	2231.2	2517.4	2515.6	2656.3	2786	2877.2	2944	3036.1	3077.1	3163.2	3150.2	3132.4	3119.2	3217.6	3191.4
0	0	0	3.4219	6.4264	18.79	27.475	21.321	28.747	20.259	34.748	23.083	23.109	20.512	16.875	23.627	25.602	16.781	9.0356	6.6144	11.495	11.317	50.364	78.362	103.01	157.85	217.43	310.16	436.55	563.37	759.35	862.72	1085.9	1240.4	1372.4	1640.8	1836.3	2035.5	2173	2392.3	2534.6	2696.8	2815.3	2923	3031.8	3164.8	3174.1	3202.1	3256	3289.4
0	0	32.072	49.919	0	0	0	0	0.16928	5.7123	7.6262	5.7366	9.6805	10.963	14.555	16.071	19.964	28.587	32.615	32.007	40.099	67.473	73.882	99.778	128.35	152.49	198.7	294.83	377.91	504.03	642.19	811.3	969.4	1214	1399.6	1620.2	1911.2	2162.2	2435.1	2611.6	2841.6	2985.5	3269.5	3314	3444.3	3701.5	3761.6	3878.9	4028.6	4130.9
0	0	0	0	10.57	15.427	18.693	10.937	19.944	23.54	18.132	20.049	15.711	19.773	21.116	18.915	24.608	32.825	40.564	44.098	46.181	76.336	89.089	92.191	117.4	170.53	217.25	261.35	323.92	409.12	474.83	524.56	688.73	712.24	831.51	939.23	1031.1	1203.9	1224.6	1186.6	1300	1389	1539.1	1447.7	1573.9	1603.2	1510.4	1761.2	1643.8	1767.4
0	0	0	4.8483	3.3837	14.179	25.807	14.289	10.807	8.3214	18.75	39.712	87.615	139.99	227.27	330.31	430.16	531.7	624.28	690.98	766.64	801.7	959.85	988.47	1080.7	1094.6	1149.9	1202.8	1252	1374	1434.8	1492.1	1599.3	1586.9	1727.9	1820.5	1835.7	1890.2	1922.2	1964.4	2009	2063.9	2080.5	2098.6	2115.8	2154.8	2154.8	2166.3	2118	2171
0	0	0	2.5868	10.091	16.617	13.569	9.5507	31.924	29.678	36.133	23.311	25.058	23.843	38.641	51.341	72.166	104.11	141.02	193.99	244.4	322.55	374.9	454.5	532.41	602.15	731.88	837.2	962.6	1142.8	1295	1490.4	1686.6	1803.5	2077.1	2269.2	2469.2	2631.4	2657.9	3070.7	3223.2	3272.2	3572.1	3565.2	3721.8	3587.2	3612.9	3707.6	3714.7	3715.7
0	0	0	4.5833	17.637	6.0642	11.343	12.427	8.9494	16.146	19.015	41.988	60.7	94.989	107.51	142.12	192.82	231.45	283.04	334.56	331.74	394.78	444.02	541.37	598.59	689.96	656.16	748.02	777.13	855.72	993.81	1177.4	1324.8	1459.5	1648.8	1773.7	1948.2	2056.7	2198.6	2331.9	2507.9	2677.8	2651.4	2702.3	2707.5	2754.9	2778.5	2833.6	2871.1	2956.6
0	0	0	0	3.7889	28.124	51.757	49.45	80.785	60.124	62.307	66.425	68.275	118.65	173.29	222.28	311.81	420.63	543.41	621.77	774.67	928.42	1099.2	1215.3	1304.4	1449.2	1565.2	1702	1811	1899.8	2013.2	2010.5	2106.7	2183.8	2244.9	2288.5	2244.6	2308.4	2374.8	2441.2	2728.8	2460	2545.7	2520.1	2558.2	2572.8	2557.5	2556	2478.9	2498.7
0	0	0	0.62021	4.0761	7.5132	11.596	6.4768	6.6057	5.6824	15.596	24.064	45.026	104.7	157.37	245.55	358.86	474.99	620.77	767.87	938.83	1131.9	1334.9	1533	1721.1	1887	2140.9	2297.5	2514.4	2683.8	2911.4	3051.9	3177.3	3358.6	3593.5	3706.6	3927.5	4082.6	4275	4487.9	4517.8	4679.8	4860.8	4802.5	4910.9	4937.9	4968.4	4995	5073.9	5125.4
0	0	0	5.674	22.408	19.937	25.072	36.686	35.833	41.655	41.991	58.173	50.556	64.291	79.878	102.99	108.31	128.83	174.68	208.66	272.31	346.01	397.87	462.45	557.29	662.71	799.97	950.02	1073.1	1156.8	1353.2	1571.2	1705.4	1870.9	2117.5	2250.4	2397.9	2612.5	2784.6	2931.3	3102.7	3193.4	3254.4	3401	3378.2	3510.6	3570.6	3750.2	3682.2	3763
0	0	0	7.8034	2.8904	13.298	12.313	6.8284	17.28	13.344	19.203	19.928	30.385	33.694	36.915	22.825	15.629	19.464	20.816	27.087	26.478	22.755	33.065	33.061	41.853	74.4	91.219	122.05	156.48	215.93	254.88	330.18	425.97	569.71	721.55	879.96	1033.2	1227.1	1378.4	1554.3	1657.9	1829.1	1939.4	2075.5	2186.3	2248.8	2350.3	2428.6	2482.3	2556.1
0	0	0	5.2739	7.8754	14.417	22.594	6.5214	19.653	23.263	23.373	40.808	36.894	58.928	74.309	94.034	138.92	191.68	259.21	325.53	417	529.08	663	812.31	959.21	1118.1	1281.9	1494.2	1711.4	1946.3	2159.5	2294.8	2542.9	2716.2	2941.1	3079.7	3336.3	3505.2	3646	3848	3868.6	3967	4048.6	4201.4	4320	4269.4	4422.8	4508.7	4529.7	4640.3
0	0	0	12.564	12.115	7.7764	23.446	28.58	34.91	42.863	51.744	95.707	162.05	295.99	422.6	594.41	783.75	1016.4	1244.8	1452.4	1688.6	1961	2265	2586.9	2845.7	3064.5	3396.9	3774.3	3949.3	4378.6	4581.5	4852.7	5202.8	5406	5605.2	5895.2	5960.4	6327.2	6435.1	6659.8	6814	7033.1	7073.2	7199.1	7334.6	7314.7	7475.6	7666.5	7776.5	7677.5
0	0	0	7.4523	13.07	12.242	24.285	31.494	22.175	24.774	24.822	32.122	27.745	30.737	43.698	43.65	48.543	67.452	117.24	189.72	291.92	421.32	605.64	831.11	1070.1	1250	1490.6	1718.9	1923.2	2169.6	2430.8	2659.5	2797	3044.3	3199	3355.7	3530.9	3652.7	3825	3761.4	4075.1	4076.5	4156.4	4222.9	4253.2	4281.9	4233.2	4282.6	4356.4	4347.5
0	0	0	0.055149	12.948	20.405	20.66	24.998	24.574	56.932	93.225	140.64	226.52	309.52	465.26	616.01	807	992.96	1188	1410.3	1644.1	1870.8	2109.1	2268.1	2557.5	2761.6	3001.3	3124.2	3321.9	3672.1	3842.9	4122.2	4271.1	4599.2	4793.9	5069.7	5284	5497.7	5658	5846	5957.4	6079.1	6215.6	6416.3	6483.5	6669.2	7368.4	7355.1	7221.4	6731.4
0	0	5.8193	15.175	5.4503	11.137	4.6773	15.535	17.811	29.919	32.63	24.356	30.744	37.178	48.928	67.055	82.162	117.3	167.72	223.37	305.4	391.92	520.14	612.37	788.88	887.69	1077.8	1188.9	1353.1	1591.1	1669.2	1874.5	2137.9	2279.9	2377.5	2557.4	2699.2	2809.6	2969.7	3103.1	3145.3	3239.5	3385.8	3393	3554.9	3602.8	3577.1	3730.8	3669.5	3659.4
0	0	0	7.9019	10.091	13.9	15.229	16.875	21.658	28.654	51.238	68.47	86.192	110.04	151.74	223.01	315.72	435.67	558.35	708.36	849.29	1011.5	1150	1340.6	1530.9	1694.2	1853.3	2012.9	2202.9	2375.2	2495.5	2628.8	2768.5	2864.8	2996.9	3106.6	3182.6	3357.1	3440	3556.5	3654.6	3683.8	3815	3974.7	4065.7	4077	4073.8	4139.5	4165.2	4235.9
0	0	0	20.695	15.219	16.583	22.799	25.601	25.601	27.363	22.078	30.812	29.463	20.378	18.198	32.128	32.152	47.882	51.827	68.736	88.403	119.48	167.62	196.16	251.69	348.71	452.3	635.15	776.03	1029	1222.4	1503.2	1738.2	2095.4	2454.2	2712.8	3017.6	3338.9	3467.2	3800.4	4040.4	4310.2	4368.6	4525.9	4734.9	4664.4	4885.4	4861	4888.4	4925.5
0	0	0.25976	8.9225	3.3265	8.8756	5.4335	10.055	18.613	26.452	40.961	99.848	182.95	302.11	422.64	576.2	793.04	1024.4	1265.9	1473.8	1815	2093.4	2325.6	2629	2973.8	3238	3599	3910.5	4338.9	4615.6	4967.8	5328.8	5478	5777.3	6305.5	6550.3	6636.8	6964.5	7213.9	7287.2	7433.1	7543.5	7812.1	7872.1	8062.2	8078.2	7936.4	7905.3	8002.3	8187.1
0	0	0	9.9125	6.1648	4.388	15.658	2.7842	15.405	14.976	11.927	20.415	22.113	23.373	33.577	31.741	35.681	43.489	48.924	55.51	116.4	172.23	266.75	336.81	451.57	578.84	747.89	900.9	1045.5	1180.4	1324	1423.4	1624.6	1690.4	1784.1	1873.3	1861.9	1985.4	2100.7	2183	2189.5	2208.1	2286.3	2309.4	2348.3	2396.4	2423.1	2408	2369.5	2448
0	0	0	9.103	25.741	23.611	32.513	30.62	20.561	25.533	26.223	28.915	21.15	41.397	70.263	96.23	133.58	173.11	233.59	293.33	329.98	392.11	464.28	529.22	642.04	682.16	784.82	852.98	944.24	979.03	1061	1125.5	1232.5	1313.9	1406.8	1470.3	1533.8	1576.4	1668.7	1664.5	1547.4	1570.6	1611	1664.8	1674.5	1731.6	1732.4	1754.6	1814.7	1785.1
0	0	0	1.7113	23.807	18.592	34.515	29.863	29.902	38.536	32.038	32.58	18.603	32.394	42.599	15.763	6.3636	2.3991	6.5112	2.9032	15.505	16.578	20.22	36.371	59.695	54.698	82.833	77.918	100.31	111.7	147.84	158.27	178.41	175.36	205.09	220.82	269.86	261.07	289.49	287.93	315.95	302.83	350.92	359.1	379.1	372.54	418.41	428.27	476.86	447.38
0	0	0	2.5804	3.4141	5.0386	6.162	14.603	34.633	69.037	120.85	215.43	358.77	464.63	643.61	806.64	1052.2	1277.7	1499.5	1645.9	1925.5	2239.4	2347.5	2717.9	2912.6	3190.5	3450.9	3735.1	4074.9	4184.1	4563.1	4871.9	5158.9	5299.3	5478.6	5730.8	5765	5940	6142.4	6244.5	6416.8	6553.8	6558.4	6812.5	6864.3	6837.3	6987.9	6960	7001.5	6960.1
0	0	0	3.2123	8.5636	17.696	29.914	35.684	49.716	46.356	66.628	53.693	76.837	118.42	138.05	225.11	301.5	422.13	519.4	637.65	797.46	908.17	1009.6	1138.1	1263.3	1363.1	1488.9	1668.5	1809.5	1960.3	2119.5	2318.2	2467.9	2671.8	2846.1	3099.8	3326	3615.8	3754.2	3909.2	4125.8	4244.5	4305.5	4378.6	4386.7	4510.7	4628.9	4604.6	4606.5	4620
0	0	0	10.124	12.295	17.427	12.476	26.087	14.253	20.309	30.441	39.006	31.456	56.305	78.645	122.33	160.17	220.63	298.72	390.75	489.78	623.93	766.96	947.02	1102.1	1273.9	1443.6	1600.3	1886.8	1671.1	2058	2289.5	2563.9	2677.3	2754.7	3031.9	3127.9	2887	3172.6	3348.7	3432.8	3679	3731.4	3839.7	4665.3	4405.5	4411.5	4017.1	4113.4	4048.2
0	0	0	19.636	8.5888	10.018	15.332	32.986	47.235	62.543	80.912	112.7	145.2	179.73	214.16	236.37	268.13	302.08	342.71	367.76	411.67	450.17	496.61	573.98	652.78	751.5	909.04	1053.9	1276.6	1482	1700.7	1972.2	2301.1	2592.3	2920.7	3169.9	3469.3	3809.6	4008.9	4131.8	4511.8	4627.5	4716.6	4543.3	4105.6	4353.7	4481.3	4396	4517.6	4663.7
0	0	0.10649	0	11.838	24.283	27.925	24.512	36.529	40.192	60.801	73.639	69.245	93.514	113	105.44	146.34	159.56	193.22	177.07	201.41	219.15	238.66	293.45	314.62	372.43	454.67	488.71	552.76	615.56	715.69	792.96	851.54	933.11	871.22	981.27	1063.6	1146.2	1178.9	1199.5	1196.5	1253.1	1466.1	2315.9	2358.3	2455.4	2435.5	2440.4	2525.1	2505.8
0	0	0	8.3618	8.1928	11.943	17.161	11.933	17.815	24.702	27.527	34.037	36.97	32.589	48.03	50.464	72.697	112.8	150.74	215.01	292.4	392.1	509.48	627.27	766.88	1189.4	1005.2	1142.1	1237.5	1401.1	1586.7	1560.7	1796.7	1998.3	2075	2240.6	2301.3	2480.5	2710.3	2663.8	2883.8	2996	3019.3	3183.4	3202	3202.9	3322.5	3419.3	3440.3	3426.2
0	0	0	5.7022	2.1002	5.7376	15.79	10.651	17.086	23.525	62.238	93.236	147.79	211.03	301.01	377.31	476.63	597.74	737.09	835.3	1065.5	1186.3	1387.7	1523.2	1676.9	1834.3	2016.7	2121.1	2289.8	2474	2580.3	2682.2	2842.2	3012.6	3078.6	3261.4	3357.7	3427	3478.2	3620.4	3677.2	3787.4	3808.7	3742	3883.5	3785.1	3806.7	3901.3	3903.9	3871.5
0	0	0	0	9.8181	12.289	20.555	23.835	34.096	52.44	42.204	61.668	78.256	90.31	107.42	111.22	133.84	171.47	188.04	246.51	260.26	290.07	356.08	301.25	323.95	327.14	381.43	477.35	544.6	665.13	756.2	907.37	865.43	930.69	1055.2	1134.3	1248.4	1431.2	1548.2	1643.6	1490.4	1720.3	1979.1	1968.4	2187.2	2249.7	2320.3	2384.4	2534.3	2550.2
0	0	0	8.3768	15.248	14.953	20.228	14.511	23.948	40.676	66.175	91.303	136.24	198.13	272.52	363.48	464.11	615.67	749.73	952.31	1076.3	1329.8	1522	1783.6	2041.4	2275.1	2484.2	2769.6	2931.1	3142.2	3369.7	3669.5	3958	4103.6	4350.7	4595.5	4716.9	5018.5	5274.1	5396.5	5568.1	5718.5	5931.6	6077.1	6221.4	6307.8	6335	6467.7	6555.5	6708.3
0	1.6757	0	11.949	8.9102	4.2962	7.9776	16.705	15.456	20.981	21.251	18.816	16.581	20.999	31.789	28.77	25.843	26.783	24.294	31.651	32.856	49.584	57.841	51.229	60.775	60.26	89.254	116.33	132.22	135.41	179.16	222.48	306.61	368.45	446.8	539.53	610.82	712.91	747.77	790.74	825.39	919.42	954.49	995.8	1043.7	1094.5	1114.2	1155.8	1136	1076.9
0	0	0	8.4174	10.339	18.898	24.328	24.502	33.42	30.314	76.134	125.08	181.65	255.72	335.79	472.56	591.81	684.53	828.37	1009.6	1168.1	1351.8	1549.6	1709.4	1885.4	2059.3	2214.8	2368.2	2696.7	2891.8	3178	3184.7	3457.6	3777.6	4045.5	4151	4488.1	4665.9	4802.6	4974.1	5111.1	5232.2	5337.2	5569.5	5773.5	5756.7	5738.2	5626.4	5552.5	5530.6
0	0	0	4.3562	17.322	10.756	15.117	21.195	20.764	33.092	32.686	25.985	24.492	27.181	22.071	24.03	26.029	25.302	22.027	25.861	47.233	79.245	134.17	198.71	268.9	380.94	420.85	560.7	682.39	881.07	1069.1	1281.4	1440.2	1723.9	1929.3	2169.5	2360.9	2595.4	2739.8	2956.2	3181.4	3209.6	3386.8	3437.3	3545.5	3678.3	3795.4	3726.1	3845	3869.9
0	50.334	0	0	0	0	1.3613	0	0	0	0	0	0	0	0	0	17.817	57.346	153.57	241.18	333.48	497.33	660.85	821.49	1039	1286.9	1530.5	1629.7	1964.2	2320.8	2498.8	2788.4	2982.2	3259.6	3575.8	3707	4011.3	4237.6	4375.9	4607.6	4719	4931.4	5042.8	5278.2	5194.8	5321.8	5473.7	5421.3	5713.9	5531
0	0	0	12.422	4.9365	11.175	40.038	37.188	42.574	34.354	47.653	40.105	33.993	39.523	38.419	54.639	51.842	52.327	52.549	56.071	55.353	65.078	93.657	88.562	94.291	98.813	107.08	121.73	141.09	167.85	190.15	179.35	183.41	226.34	237.28	273.21	309.47	284.28	356.48	349.6	351.01	359.2	376.14	412.17	429.76	480.61	465.53	451.76	439.73	490.68
0	0	2.3911	12.5	6.0452	11.332	4.7228	6.3897	11.875	26.758	20.019	14.912	18.224	21.097	27.17	36.487	37.914	50.252	90.638	122.63	190.19	260.2	365.97	495.36	683.85	799.23	997.44	1328.3	1535.1	1769.2	2074.1	2323.7	2733.8	2982.9	3159.8	3927.1	3909.6	4218.1	4459.9	4666.1	4791.7	5031.6	5200	5257.2	5331	5760	5139.9	5916	5867.9	6039.9
0	2.6106	0	8.1424	4.2536	9.8507	11.106	12.456	7.9481	11.305	7.4585	5.3803	8.2996	12.439	21.479	13.948	19.164	20.44	22.998	26.131	31.236	34.848	47.425	74.39	107.34	169.65	271.52	384.82	538.71	672.49	831.71	1015	1201.6	1407.3	1651.2	1845.3	2028.8	2285.3	2533.5	2730.1	2845.7	2896.2	3166.2	3240.6	3310	3304.3	3325.5	3440	3540	3417.8
0	0	0	6.4894	14.885	14.042	12.186	17.714	25.01	27.904	26.154	31.047	40.392	44.131	45.422	54.22	67.277	92.324	103.15	130.29	147.94	186.22	227.75	282.58	351.24	387	490.2	556.21	654.8	773.57	863.52	965.75	1112.3	1255.3	1380.6	1500	1673.9	1813.5	1928.9	2030.4	2097	2140.3	2082.8	2263	2353.4	2281.6	2467.3	2282.6	2281	2601.8
0	0	1.7233	7.8066	9.0131	5.4347	14.029	8.0606	13.47	18.038	13.638	14.335	17.402	21.879	22.56	16.606	17.708	13.345	11	18.917	49.837	101.35	191.2	279.19	416.72	603.93	756.4	983.77	1173.8	1502.8	1690.1	1819.7	1954.4	2284.6	2568	2834.2	3174.3	3317.6	3635.3	3858.1	4270.4	4370	4502.9	4503.3	4709.4	4940.8	5022.3	5094.1	5244.3	5295.9
0	0	0	8.6504	7.3318	16.898	2.8199	9.9273	14.032	19.708	19.581	13.334	36.385	70.533	141.27	231.57	370.67	504.96	635.02	787.89	986.67	1129.3	1341	1549.6	1717.4	1887.5	2078.7	2272.5	2466.5	2638.9	2800.2	3019	3244.7	3422.9	3626.4	3820.5	3993.9	4127.8	4422.9	4426.1	4438.5	4710	4849.2	4790.9	4901.6	4843	5047.4	5056.3	5005.9	5151.9
0	0	0	10.405	7.2506	16.282	15.632	21.197	15.168	20.458	24.513	21.898	16.033	19.342	34.194	53.319	93.726	145.46	230.8	317.77	433.14	551.68	800.67	970.48	1140	1420.8	1570.3	1815.1	1973.3	2216.2	2515.5	2649.3	2906.1	3112	3310	3388.9	3627.5	3961.6	4014.7	4233.7	4147.8	4221.9	4333.8	4413.3	4372.2	4562.3	4570	4494.8	4333.1	4389.1
0	0	0	9.8598	7.8637	8.0294	10.781	15.574	20.236	30.001	29.803	23.353	19.05	25.789	28.173	30.431	35.584	45.816	48.763	66.327	83.355	105.23	117.39	139.03	170.16	192.08	224.36	264.44	294.89	309.23	340.42	388.6	419.73	476.79	492.34	492.65	516.2	538.88	550.37	564.94	542.42	553.33	562.9	576.49	569.8	577.32	582.64	586.98	592.55	576.53
0	0	0	7.1847	19.645	20.013	17.628	24.421	57.825	76.2	86.119	114.17	164.05	206.36	316.26	442.58	601.43	863.93	1120.3	1375.3	1385.8	1371.2	1747.5	2050.2	2272.5	2453.9	2965.9	3264.7	3446.8	3493	3778.4	3289.3	3567.1	3620.8	3802.7	3960.4	4186.8	4346.9	4514.9	4645.7	4771.2	4876.3	4887.7	5152.8	5236.8	5257.8	5406.4	5551.1	5620.7	5562.4
0	0	0	1.9234	8.195	11.338	16.925	19.526	24.991	33.386	31.081	40.989	49.257	79.176	108.85	140	207.61	287.58	408.96	557.95	671.42	847.93	1060.7	1341.8	1587.4	1885.5	2160.9	2399.4	2684.3	2931.4	3260.9	3366.3	3631.5	3864.2	3877.1	3961.9	4169.3	4031.4	4501	4699.7	4816.2	4897.1	4970.4	5112.4	5067	5074.7	5100.9	5137.2	5065.1	5299
0	0	0	26.687	8.7957	15.23	9.3331	7.8262	16.798	20.697	21.437	19.942	43.679	48.166	69.377	113.18	184.58	295.1	398.76	535.26	673.37	805.44	1028.3	1214.2	1438.9	1664.6	1942.5	2225.9	2394.9	2762.5	2898.5	3202.5	3395.2	3743.4	3996.7	4074.6	4465.3	4515.6	4797.9	4777.7	4996.2	5013.7	5025.9	4994.1	5091.1	5215.5	5162.3	5258.2	5249.4	5248.6
0	0	1.6927	7.3274	4.7217	15.878	15.746	5.2713	10.953	7.5171	8.2975	7.8029	8.1416	6.0697	0	0	2.0377	0	13.371	27.096	72.854	138.39	203.05	272.42	348.88	431.94	597.54	710.2	729.05	828.78	958.84	1079.6	1127.6	1294.6	1365.7	1460.4	1597.2	1635.7	1749	1758.2	1887.6	1937.9	1950.7	2002.1	1990.3	2080.1	2103	2101.9	2160.9	2187.3
0	0	0	16.19	15.614	9.1012	16.363	18.835	19.84	28.801	22.184	24.797	22.632	31.819	29.769	45.015	79.718	105.31	165.21	220.22	271.93	344.45	431.81	528.96	600.2	684.1	784.9	847.16	960.23	1031.2	1156.6	1231	1317.1	1328.6	1390	1442.9	1474.6	1496.4	1568.8	1606.3	1614.6	1623.7	1617.8	1662.8	1658.3	1689.7	1648.6	1669.4	1609.9	1650
0	0	0	14.577	9.4619	14.395	0.34501	6.1043	5.642	9.0769	4.1419	3.9615	2.2683	0	2.7805	0.66265	11.591	0.31731	4.9398	10.7	13.725	23.988	33.651	46.556	54.993	61.888	84.949	95.721	122.12	178.86	241.12	331.58	487.77	659.73	856.55	1113.3	1343.1	1580.8	1808.2	2108.8	2345.3	2571.4	2772.9	3018.7	3010	3312.2	3448.2	3523.7	3639.9	3780.2
0	0	0	10.454	15.874	9.9304	2.8678	9.1812	3.9009	12.561	6.088	14.134	6.4211	12.372	11.279	8.1141	8.6361	23.841	44.375	83.68	141.25	201.57	293.7	418.86	544.36	659.73	789.49	923.43	1047	1147.2	1249.8	1348.8	1426.9	1556.7	1632.2	1708.9	1793.4	1913.7	1997	2046.7	2168.3	2237.8	2358.5	2411.9	2558.2	2554.5	2578.3	2563	2617.8	2601.3
0	0	0	5.1348	16.934	26.621	30.669	22.972	36.75	41.479	44.5	40.75	30.973	28.91	33.291	31.133	37.225	34.482	41.34	44.188	56.719	69.073	96.739	129.63	192.94	256.8	351.57	428.65	500.42	592.64	754.39	871.74	1027.1	1116.1	1204.4	1404	1586.7	1779.3	1914.9	2073	2205.1	2405.4	2490.6	2504.4	2649.2	2800.2	2886.4	2916.8	3096	3051.5
0	0	0	19.692	17.545	22.657	23.471	26.701	25.689	32.378	34.082	29.919	34.086	39.294	50.746	53.945	50.702	53.525	64.842	103.54	157.41	218.99	344.22	496.21	690.51	849.51	1051.4	1335.5	1601.9	1815.6	2104	2365.7	2632.1	3034.4	3369.2	3717.3	3934.5	4346.9	4906.8	5107.4	5278.4	5525	5496.2	5745.2	5847.1	5747.6	5756.1	5851.5	5976.8	6003.2
0	0	0	16.794	33.885	24.127	45.497	49.175	55.638	59.782	52.914	74.509	75.938	77.581	88.231	99.857	112.4	122.14	125.65	144.55	147.9	159.67	184.86	205.54	233.11	286.39	337.05	367.44	447.88	498.1	612.1	700.49	874.48	1055.3	1190.3	1342.6	1488	1620.6	1802.3	1961.9	2182.7	2358.9	2381.6	2591.9	2664.7	2662.4	2749.8	2758.5	2728.7	2836.1
0	0	0	8.5875	12.621	15.369	12.186	18.979	23.806	25.711	43.564	71.657	108.68	152.28	214.77	274.75	341.1	395.86	504.35	613.11	734.07	895.69	1093.8	1239.3	1421.2	1672.8	1863.4	2105.1	2410.4	2604.4	2784.3	2912.4	3281.6	3433	3774.2	3929.1	4090.9	4408.2	4381.6	4581.8	5056.7	5261.2	5362	5495	5783.8	5861.4	6052.4	6057.1	6182	6280.5
0	0	0	12.477	12.172	19.663	21.634	12.684	16.57	19.378	21.918	34.097	51.993	108.66	186.12	293.62	436.74	602.86	827.12	1124.5	1432.2	1712.3	2067	2398.4	2809.6	3095.7	3530.1	3791.1	4207.1	4627.2	4915.5	5008.7	5228.8	5523.9	5795	5894.6	6452.4	6482.3	6801.4	7118.9	6549.6	6417.4	6540.5	6654.3	6684.3	6730.9	6862.9	6800.6	6862.2	6935
0	0	0	10.087	11.674	12.128	20.888	25.208	31.877	54.848	92.991	158.23	234.67	314.23	422.71	552.45	720.16	883.16	1060.6	1266.7	1448.7	1616.1	1819.6	2006.4	2242.5	2530.8	2837.3	3109.7	3301.2	3481.9	3721	3891.9	4153.8	4433.5	4809.4	5012.3	5151.7	5302.3	5486.3	5528.2	5692.4	5883.2	5980.1	5990.1	6282.2	6308.1	6590.6	6508.5	6590.4	6462.2
0	0	0	3.1607	6.8535	5.8597	11.377	5.4588	0	0	0	4.6707	1.834	8.9756	25.334	38.644	71.589	91.758	188.18	207.49	278.66	349	381.77	447.78	539.93	692.34	668.48	945.96	888.02	873.98	1133.6	975.06	1067.1	1125.1	1233.9	1289.3	1386.3	1451.4	1475.8	1574.4	1609.9	1665.3	1711.7	1776.5	1780.6	1844.9	1847.7	1904.2	1947.6	1976.8
0	0	0	0	13.081	11.704	24.38	26.417	15.877	13.382	34.457	22.88	35.023	27.996	23.515	31.15	64.46	56.64	69.548	73.314	97.205	102.27	159.01	132.23	140.27	152.06	166.15	195.32	240.29	265.21	283.46	328.26	377.93	453.05	533.07	621.89	746.3	858.56	966.64	1151.6	1239.8	1339	1386.5	1469.4	1538.3	1636.7	1714.4	1775	1771.4	1860.3
0	0	0	17.742	29.416	13.294	22.719	23.959	31.078	31.762	34.6	39.676	35.353	50.933	55.35	49.632	38.713	53.884	60.65	72.774	72.354	84.446	98.111	109.4	112.51	124.5	143.44	198.77	212.84	299.25	372.77	446.5	518.31	629.55	703.79	788.52	923.16	1002.6	1131.7	1141.2	1295.9	1299.3	1388.7	1406	1445.2	1409.6	1485.4	1475.3	1531.8	1521
0	0	0	6.5114	6.3693	20.049	21.823	20.159	23.667	33.281	21.53	26.453	23.833	37.628	49.018	48.158	59.886	70.985	94.072	112.73	142.57	159.82	216.03	238.33	283.92	350.63	374.96	428.79	476.96	597.89	700.45	819.74	804.22	889.76	1019.9	987.75	1058.1	1122.4	1200	1210.7	1250.8	1334.8	1336.4	1379.1	1370.4	1380.3	1447.7	1456	1524.2	1489.6
0	0	0.27154	9.4472	14.176	7.6014	10.413	20.051	17.236	32.622	32.102	58.8	76.424	110.24	96.853	186.58	236.34	248.74	303.72	358.58	425.15	498.96	591.47	678.25	834.68	1001.6	1185.8	1332.4	1563.8	1562.8	1985.9	2152.2	2163.4	2321.8	2881	2641.9	2879.8	2929.1	2989.1	3229	3236.2	3392.7	3740.9	2645.4	3883.7	4168	4559.8	4227.7	4364.6	4114
0	0	0	5.3611	18.718	21.454	30.26	23.5	38.358	22.218	38.921	30.706	39.981	49.911	66.754	70.84	105.12	166.1	226.53	318.34	387.65	520.02	673.11	825.68	1006.7	1174.1	1357.5	1567.9	1788.3	1992.4	2217.4	2376.9	2592.3	2750.8	2991.8	3132.6	3307.4	3511.7	3621.1	3809.2	4006.7	4139.8	4335.4	4411	4516.9	4659	4652.9	4936	4924.6	5067.3
0	0	0	10.524	18.778	18.012	27.152	23.814	18.432	29.044	40.949	38.179	35.055	39.953	52.242	59.694	59.874	63.108	77.493	81.646	90.211	92.917	107.46	143.26	148.66	162.73	202.05	220.5	237.83	271.53	308.55	345.09	367.63	439.27	460.59	491.16	557.14	632.1	654.03	698.47	706.26	725.32	758.61	803.01	806.13	814.62	788.02	808.22	794.62	824.28
0	0	0	6.1864	8.2498	15.168	7.1981	12.729	13.826	18.674	15.447	19.804	37.351	65.728	145.49	236.42	346.58	423.86	514.8	626.21	705.97	818.27	942.73	1015.6	1114.8	1227.4	1354.2	1422.5	1487.5	1623.8	1700.3	1870.9	1875.8	1997.8	2104	2239.3	2287.7	2423.3	2479.6	2538.3	2635.4	2684.9	2737.5	2782.6	2778.4	2787.7	2882.4	2899.3	2857	2802.7
0	0	0	17.248	19.861	8.6327	26.927	19.916	28.379	27.18	30.352	40.58	55.512	54.128	84.282	91.965	99.934	107.65	125.81	133.64	161.6	179.07	220.42	219.94	239.67	259	306.23	370.97	415.92	487.11	532.7	587.37	689.4	732.36	830.55	988.88	1076.9	1202.2	1276	1375.8	1429.2	1463.7	1565.9	1617.4	1689.5	1763.9	1837.8	1812.1	1851.7	1953.4
0	0	2.0848	17.301	9.1193	10.052	6.8636	18.71	33.457	43.824	66.87	104.75	186.45	228.43	333.56	435.79	550.37	676.56	785	910.61	1096.8	1213.2	1335.6	1543	1563.7	1732.7	1922	1957.8	2010.7	2080.9	2495.6	2724.6	2386.8	2551.5	2668.9	2773.1	2986.9	2978.8	3372.5	3491.5	3719.2	3877	3825.7	3981.5	4139.7	4191.8	4261	4344.3	4363.6	4512
0	3.3316	0	4.7288	12.666	2.1709	18.541	0	0.5729	8.2259	16.92	3.9077	13.558	3.8987	9.0449	0.62883	21.758	6.8771	19.984	36.008	46.909	44.871	59.461	78.476	111.51	140.19	205.84	262.66	372.9	456.18	556.77	697.45	843.33	967.81	1109.3	1271.5	1376.3	1442.6	1607.9	1733.6	1902.4	2001.6	2048	2196.5	2166.1	2162.1	2288.6	2313.8	2350.8	2353.4
0	2.9419	0	0.86465	10.165	2.4376	7.9708	6.2917	10.38	11.73	10.073	11.352	13.874	22.565	25.775	36.473	56.131	76.543	93.649	116.55	136.09	152.98	177.09	190.16	199.88	238.54	249.73	288.98	374.27	407.81	515.26	642.17	744.58	827.39	939.27	1134.8	1232	1343.5	1457.5	1490.7	1578.4	1468.2	1725.2	1735.9	1746.1	1721.3	1810.5	1898.9	1876.4	1875.1
0	0	0	8.416	6.8529	27.27	27.859	35.485	39.808	39.754	39.828	47.891	54.017	71.519	101.74	147.72	183.46	287.53	369.9	472.26	645.07	805.21	967.27	1095.8	1397.8	1683.1	1866.3	2152.1	2329.1	2718.4	3146.6	3303.4	3653.2	3853	3926.8	4198.5	4337.5	4602.6	4828.7	5014.8	5073.2	5254.4	5313.9	5372.3	5561.7	5622.4	5572.5	5649.5	5737.8	5739.4
0	0	0	11.382	6.6107	24.615	10.824	7.8372	8.5575	11.528	10.481	11.197	8.3422	13.804	5.1443	8.9552	6.3265	18.39	20.717	41.445	61.724	87.394	110.4	262.68	242.33	421.52	515.14	581.38	697.09	834.66	889.2	919.35	1045.6	1173.9	1307.7	1324.8	1262.7	1496.6	1669.2	1712.7	1800.2	1781.3	2122.1	1944.1	1981.1	2135	2267.3	2096.4	2469.9	2299.7
0	0	0	4.0007	15.285	11.905	12.025	16.201	17.775	52.639	104.6	153.1	242.14	379.31	574.95	739.6	920.22	1027	1284.6	1483	1632.6	1871.1	1986	2152.7	2302.5	2541.5	2747.5	2655.6	2948	3029.3	3143.9	3224.3	3258.2	3390.3	3465.8	3552.3	3606.8	3652.1	3720.3	3715.7	3758.6	3855.2	3819.9	3741.2	3690.9	3715.3	3680.8	3671.6	3787.3	3780.6
0	0	0	2.3071	15.989	21.914	24.557	26.113	30.652	36.172	30.718	32.101	50.997	61.564	80.196	110.72	144.15	205.55	264.48	325.36	395.29	458.23	528.31	596.82	659.28	725.76	810.4	927.01	988	1113.8	1146.7	1239.9	1281.5	1369.4	1458.8	1569.8	1601.8	1668	1693.3	1732.2	1775.7	1840.4	1969.9	1909.3	2033.5	1860.1	1997.6	1880.6	1937.4	1956.4
0	0	0	1.6293	9.9096	5.6923	6.9309	7.0192	8.4148	26.694	32.39	46.258	61.441	96.545	145.48	176.27	254.07	345.18	458.59	587.53	746.79	979.44	1240.5	1543.3	1796.5	2156.7	2527.3	2931.8	3352	3643.1	4117.5	4421.3	4695.7	5166.7	5518.2	5881.4	6276.1	6687.5	7501.9	7419.2	7858.9	8040.1	8288.1	8372.1	8724.7	8934.1	8840.4	8800.7	8588.7	8646
0	0	0	1.833	27.325	21.995	20.629	29.585	28.626	49.133	26.209	56.998	74.485	91.163	123.12	162.79	212.43	254.17	317.29	389.74	447.5	512.26	622.51	682.95	796.14	885.48	995.54	1096.8	1277.4	1354	1388.2	1711.8	1765	1764.3	1702.6	2068.8	2108.3	2155.7	2207.3	2102.5	1859.6	2178.2	2177.1	2191.3	2229.7	2275.3	2299.7	2190.9	2066.3	2100.6
0	0	0	0	15.064	7.9257	6.7391	6.7226	18.503	23.025	44.335	70.247	118.99	159.04	238.84	296.73	410.04	521.4	646.66	793.37	899.53	1130.4	1331.3	1523.6	1777.2	2111	2335.2	2625.4	2972.5	3241.9	3530.2	3856.9	4274.5	4698.1	4993.3	5365.2	5644.2	5875	6154.6	6403.3	6508.7	6473	6775.4	6803.6	6953.4	7055.8	7070.5	7100	6956.8	7076.5
0	0	0	8.1531	20.337	6.0081	16.93	37.057	79.985	137.98	174.08	226.82	317.54	313.25	416.14	608.19	770.85	759.26	1060.5	1308	1525	1709.4	1944.3	2099.9	2267.2	2491.5	2540.3	2805	3091.1	3120.1	3362	3601.1	3644.9	3844.6	4245.3	4413.4	4683.1	4911.8	5088.7	5299.4	5391.5	5753.2	5851.4	5701.3	6178.4	6199.4	5865.7	6306.5	6381.4	6214
0	0	0	1.7896	10.892	17.53	26.298	35.68	69.907	71.628	81.643	142.95	194.42	286.06	371.24	505.07	642	790.91	965.06	1176.2	1375.4	1621.4	1853.9	2124.1	2358.1	2582.1	2879.3	3012.4	3404.5	3595.1	3867.7	4028.7	4277.1	4516.4	4690.6	4953.5	5000.6	5337.5	5532.6	5668.8	5913.7	5976.7	6282.4	6238	6309.1	6398.2	6571.1	6810.9	6674.4	6768.2
0	0	0	6.2183	0.83844	22.842	21.441	28.615	34.042	42.077	45.113	44.261	52.258	73.015	101.89	138.99	191.19	254.53	389.05	510.08	676.02	889.05	997.55	1238.8	1413.1	1668.6	1823.4	2025.9	2300.8	2537.8	2623.1	2679.7	2629.8	2900.4	2898.2	3057	3282.7	3261.1	3519.2	3492.9	3644.5	3684.1	3799.4	3975.7	3907.4	3933.7	3930.7	3978.8	3998.9	4032.9
0	0	0	0.19462	17.15	16.984	26.756	27.553	34.71	16.639	32.864	37.875	71.624	126.66	206.92	315.11	457.18	591.55	758.96	960.55	1156.7	1321.8	1532.5	1705.4	1936.6	2083.4	2200.1	2417.1	2460.9	2712.2	2767.7	2727.4	2927.6	3092.7	2958.6	3099.8	3288.8	3422.7	3625.3	3513.8	3530.3	3605.3	3664.7	3670.3	3524	3647.4	3696.4	3661.7	3814.3	3807.9
0	0	0	2.6112	8.1778	9.8645	19.236	7.7846	13.373	15.43	17.722	24.895	41.372	67.545	114.56	172.93	245.93	292.75	380.55	479.92	609.52	745.09	901.08	1043.5	1318.4	1410.1	1583.3	1786.4	1980.9	2205.6	2475.2	2581.6	2903.2	3106	3406.1	3614.4	3868.5	4095	4355.7	4467.4	4581.7	4596.8	4714.9	4896.3	4936.9	4954	5020.1	4968.4	4988.3	5117.2
0	0	0	0.061535	8.6156	16.696	16.592	16.713	29.062	26.984	34.73	49.628	61.682	107.19	143.1	184.54	276.33	291.68	403.36	537.76	699.67	1066.1	1309.8	1553.3	1766.5	2006.8	2387.3	2581.3	2901.6	3054.3	3417.9	3524.6	3676.4	3819.4	4003.7	4347.2	4601.6	4801.5	4838	4949.8	5155.1	5073.7	5304.6	5486.4	5469.2	5437.3	5587.9	5615.8	5683.7	5801.8
0	0	0	9.7324	0	11.154	15.062	11.324	7.6592	16.429	17.595	10.801	17.066	11.639	23.815	19.386	27.037	25.328	32.493	28.856	31.225	49.38	41.095	51.526	91.221	119.8	150.57	253.2	297.32	328.64	390.59	455.71	533.54	647.98	714.88	822.58	892.29	1014.1	1103.6	1175.3	1263.7	1339.7	1381.9	1463.3	1451.1	1494.7	1558.6	1565.5	1666.2	1608.8
0	0	0	7.5493	14.329	16.456	14.642	17.859	20.433	21.996	35.099	37.866	47.29	59.559	89.383	130.52	195.73	283.44	371.53	433.22	588.02	717.91	876.62	1030	1167.5	1352.4	1597.3	1815.8	1951.7	2064.2	2270.8	2427.6	2593.9	2786.2	2878.9	3038.1	3186.7	3274.8	3395.5	3365.5	3567.1	3495	3539	4127	3521.1	3531.8	3508.2	3534.3	3548.8	3515.7
0	0	0	21.678	59.688	98.521	133.28	121.21	130.75	146.89	157.69	152.05	166.96	187.32	294.4	310.6	465.07	440.12	657.56	695.53	880.52	1109.1	1538.1	1661.5	1925.9	2296.6	2645.9	3023.3	4019.9	3748.2	4069	4460.3	4927.2	5272.5	5325.8	5952.8	6647.4	6561.2	6824	7081.2	7370.9	7448.6	7766.8	7948.2	8024.9	8157.7	8250.2	8356.8	8477.1	8187.7
0	0.57727	0	9.0973	4.7315	1.4548	3.9032	11.8	22.55	16.301	33.226	42.171	88.126	134.62	186.57	259.79	359.51	426.36	541.45	671.88	758.81	908.04	1035.3	1208.6	1337.9	1523.5	1601.4	1802.4	1825.8	2048.1	2146.9	2188.4	2371.4	2504.2	2581.2	2648.9	2755.9	2821.8	2876.3	2828	2774.4	2720	2774.5	2785.3	2770.6	2902	2805.7	2720.3	2811.3	3160.5
0	0	0	0	42.75	33.001	77.624	136.51	158.04	205.07	251.02	322.76	370.37	485.58	538.86	667.51	786.85	890.49	984.38	1131.6	1253.4	1447.9	1594.3	1190.6	1148.5	1159.1	1245.8	1344.8	1453.8	1501.1	1605.5	1726.1	1830.1	1844.3	1854.8	2002	2193.8	2201.3	2341.9	2475	2491.3	2585.2	2724.1	2748.5	2781.9	2886	2932.7	2949.1	2991.6	3015.3
0	0	0	7.7982	9.65	21.54	22.394	9.8129	21.413	10.525	14.542	20.729	16.318	21.795	24.43	46.331	61.335	105.04	167.15	240.68	322.33	434.5	554.03	648.77	776.15	862.92	1031.4	1137	1284	1364.8	1464.1	1551.3	1623.6	1710.5	1801.8	1900.8	1952.1	2056.5	2104.9	2189.9	2187.9	2264.6	2295	2317.5	2407.9	2387.8	2398.3	2412.2	2428.6	2421.9
0	0	2.6059	3.1689	10.358	15.492	10.877	23.219	18.386	36.142	40.57	63.658	103.91	132.55	168.13	231.51	302.87	344.66	405.68	482	491.08	546.07	648.92	717.98	829.42	939.83	1024.2	1156.9	1287.5	1380.1	1480.5	1594.9	1727.1	1811.9	1925.3	1990.7	2165.6	2236.4	2366.5	2467	2529.2	2565	2613.4	2719.6	2702.2	2725.7	2731.4	2794.8	2826	2840.7
0	0	0	2.1936	11.273	14.029	20.143	17.778	37.111	31.07	40.1	29.052	51.929	90.532	148.93	237.75	315.28	394.42	552.76	715.42	869.38	1102.2	1261.6	1459.3	1765.8	2031.3	2296	2507.1	2556.2	2965.9	3142.1	3376.3	3665.7	3801.9	3974.5	4054.3	4366.9	4404.3	4571.5	4785.3	4980.4	4915.3	5179.8	5299.3	5234.9	5339.9	5352.7	5398.1	5318.8	5248.6
0	0	0	6.1818	4.7021	6.1057	1.3641	0.95708	6.0802	0	2.3137	1.5113	8.4345	22.87	55.34	92.492	163.34	201.13	284.5	342.65	410.47	491.86	568.23	629.57	688.07	756.56	810.32	1290.4	1412.4	1155.5	1491	1575.3	1369.2	1483.5	1548.2	1682.9	1749.4	1928.2	2066.5	2205	2280.7	2331	2472.9	2696.5	2705.1	2738.8	2781.9	2793.1	2877.4	2866.5
0	0	0	12.054	3.0269	9.7183	12.518	14.199	18.636	29.173	34.675	31.675	34.369	42.578	51.272	71.74	95.421	130.2	205.61	284.02	383.7	518.14	637.4	835.03	1024.4	1202.9	1432.4	1543.9	1764.3	2007.5	2204.7	2448.6	2518.8	2814.2	2975.3	3115.5	3321.8	3459.8	3574.7	3609.2	3804.2	3921.3	3978.3	4106.5	4147.7	4210.2	4309.5	4328.5	4391	4338.8
0	0	0	7.4717	5.5594	11.545	24.658	22.613	32.189	30.844	39.308	45.095	54.69	77.274	127.58	166.84	225.08	288.23	360.24	443.72	567.7	639.89	736.57	849.94	930.05	1084.8	1195.3	1320.5	1424.8	1526	1656.8	1704.7	1864.3	1975.2	2066.8	2160.4	2107.9	2383.6	2370.5	2368.9	2522.3	2599.4	2670.6	2714.5	2883.7	2858.7	2844.9	2846.6	2868.3	2894.5
0	0	0	10.744	12.265	7.8446	10.242	16.257	20.627	27.457	36.65	55.041	65.863	107.84	160.61	258.57	402.53	564.02	765.91	990.63	1238.2	1402.1	1635.3	1884.2	2030.1	2249.1	2428.1	2563.9	2757.3	2928.4	3121.8	3271.3	3531.3	3619.7	3855.6	4160.5	4353.1	4532.6	4598.7	4906.2	5024.3	5157.9	5286	5370.7	5595.9	5688.1	5723.2	5839	5750.2	6000.4
0	0	0	5.3574	10.549	18.034	16.96	18.001	28.122	30.572	28.152	43.823	49.996	70.36	108.24	151.86	221.73	298.72	375.95	443.94	532.61	652.29	784.75	868.71	1025.9	1175.7	1350.5	1546.6	1735	1936	2194.1	2333.6	2540.4	2672.8	2889.7	3107.5	3277	3529.4	3610.3	3675.5	3863.3	4007.2	4042.2	4234	4290.2	4395.6	4301.3	4467.8	4518.2	4508.5
0	0	0	14.201	18.816	16.511	24.096	32.858	41.714	47.974	39.47	47.366	52.994	50.241	45.47	59.606	78.313	150.33	232.28	331.6	495.75	686.4	935.57	1164.3	1490.6	1774.9	2038.1	2540.7	2855.8	3269.5	3629.9	4091.1	4510.2	4911.7	5314.2	5705.4	6114.1	6580.6	6927.5	7105.8	7173.6	7610.3	7585.1	7842.3	8124.9	7888.1	7902.8	8147.3	8259.3	8217.3
0	0	0	13.128	8.7554	6.3866	12.016	14.134	8.3692	0	0	0	0	0	0	0	0	0	0	0	0	0	0	0	0	0	0	0	0	0	0	0	23.422	84.487	160.12	215.59	302.86	371.58	426.09	525.16	556.05	617.74	677.87	758.86	717.15	780.75	835.36	920.02	773.58	791.55
0	0	0	4.8814	10.011	10.276	13.372	13.594	20.205	16.111	20.706	21.227	29.269	29.032	37.498	41.319	45.082	44.214	45.625	43.022	39.573	50.86	58.402	97.122	147.79	240.57	379.53	525.51	665.02	845.9	1122.6	1295.8	1668	2042.4	2199.9	2489.4	2904.6	2954.6	3666	3817.1	4154.9	4423.1	4428.4	4582.4	4879.6	4812.5	4938.3	5165	5247.9	5385.4
0	0	0.1126	5.2507	18.43	7.8905	5.4661	16.674	22.526	22.003	17.574	19.112	16.541	20.158	20.46	22.77	14.49	30.934	67.02	103.57	202.67	323.75	495.17	638.3	848.83	1110.2	1302.4	1531.3	1837.2	2175.9	2407.3	2735.3	2904.7	3115.5	3333.2	3537.4	3822.2	3934.1	4160.1	4282.4	4525.8	4608.6	4852.9	4925.5	5116.7	5129	5272.2	5310.6	5319.9	5410.3
0	0	0	5.4432	11.037	30.198	32.592	30.728	39.526	46.285	49.53	44.776	49.763	57.317	80.676	98.703	129.72	182.48	292	429.98	588.99	781.56	948.34	1159.4	1331	1582.2	1739	1972.7	2168.1	2330.9	2471.6	2728.1	2892.3	3057.9	3231.4	3353.3	3576.8	3710.9	3773.9	4074.6	4181.4	4365	4476.3	4534	4706.3	4757.7	4763.3	4870.5	4981.1	5133.3
0	0	0	14.071	10.572	5.8785	7.2874	13.289	13.14	25.83	29.921	45.207	43.694	58.604	82.393	90.403	107.49	129.08	135.84	170.84	210.08	251.38	321.23	391.8	465.53	532.62	620.02	749.65	861.47	884.13	1040.3	1089.6	1158.4	1223.5	1274.3	1332.2	1370.7	1384.2	1420.3	1468.1	1452.8	1509.6	1526.6	1553.7	1501.2	1515.5	1462.7	1495.5	1487.5	1486.3
0	0	0	14.342	5.734	9.6281	5.9529	12.281	12.129	18.655	20.863	22.346	36.856	58.303	108.03	151.75	228.46	322.19	465.19	612.92	778.81	978.77	1184.7	1399.4	1716.4	1939.9	2229.3	2444.9	2811.1	3107.2	3361.6	3594.5	4026.6	4330.7	4617.6	5087.7	5263.9	5589.6	5708.1	5978.1	5682.7	5981.3	5803.2	6146.2	6211.5	6280	6335	6453.6	6471.6	6565.8
0	0	2.2872	0	11.425	1.5421	13.509	11.117	39.816	41.853	60.921	53.383	74.116	98.872	106.28	110.27	105.62	117.75	139.5	157.16	212.72	338.36	434.73	554.09	674.03	823.83	980.61	1136.4	1217.2	1451.9	1620.5	1855.3	2007.3	2165.7	2322.8	2522.7	2841.6	3034.8	3274.1	3346.9	3600.7	3639	3909.7	4048.4	4141.5	4388.9	4471.2	4349.6	4530.9	4602.7
0	0	0	6.7258	9.1032	3.8581	0	6.235	18.645	9.4675	6.6072	0	14.537	12.852	22.261	26.691	24.819	71.277	92.704	129.36	181.38	336.5	420.52	427.71	633.89	711.89	664.18	981.39	1075.7	1165.2	1186	1258.4	1361.1	1500.8	1618.4	1734.3	1831.3	1924.5	2057.3	2206.8	2310.6	2425.2	2529.3	2620.9	2665.1	2768.4	2798.6	2843.7	2926.5	2918.7
0	0	0	10.608	5.091	7.1216	7.6261	11.771	19.004	12.318	14.048	18.556	23.963	29.283	27.549	23.376	43.788	99.172	208.23	322.54	478.53	656.98	882.98	1134.9	1346.8	1583	1865.8	2141.7	2334.8	2627.9	2729.7	2956.5	3126.8	3360.2	3642.5	3634.4	3808.2	3956	3979.1	4134.6	4179	4271	4324.4	4334	4257.6	4242.7	4230.5	4299.6	4393.9	4344.4
0	0	0	8.6201	9.568	9.0323	10.781	20.987	26.919	38.017	53.298	82.288	97.536	140.28	172.37	264.92	281.83	318.15	345.29	430.93	471.88	585.89	663.93	756.71	955.33	1082.8	1359.7	1554.7	1739.9	1873.6	2170.7	2374.4	2667.8	2931.5	3077.5	3453.9	3733.1	3866.2	4091.5	4327.2	4420.4	4645.1	4653.9	4804.2	4759.2	4627.8	5050.6	4934.8	4914.5	5045.4
0	0	6.5905	27.918	39.9	4.7176	47.592	39.47	46.253	60.018	52.077	67.893	79.826	130.61	257.27	434.6	644.61	921.58	1206.1	1567.4	1975.8	2421.9	2699.6	3275.9	3673.2	4149.1	4200.2	4654.3	5151.3	5186.1	5848.7	5672.9	5889.9	6573.8	6905.4	7342.1	7389.5	7649.9	7594	7961	8045.4	8274.5	8145	8201.8	8511.7	8362	8435.3	8855	8440	8228.1
0	0	0	15.318	18.396	13.898	13.636	30.209	28.846	47.291	61.125	70.518	85.791	105.19	143.78	191.07	272.27	354.15	462.24	624.43	743.02	870.82	1039.3	1174.4	1362	1436.1	1639.3	1779.8	1924.7	1999.9	2213.2	2293	2366.4	2584.9	2719.8	2792.9	2943	3049.4	3013.5	3041.9	3044.2	3151.6	3176.5	3241.4	3227	3231	3281.9	3366.7	3350.1	3365.4
0	0	0	7.9334	8.796	22.365	9.0727	11.973	15.603	13.444	13.064	39.567	42.742	42.361	53.277	47.168	69.988	67.169	53.107	72.934	62.239	65.024	70.526	77.669	103.57	127.18	221.8	307.28	437.8	568.59	780.08	1024.2	1236	1504.8	1897.4	2198.3	2541.6	2994.3	3191.6	3449.5	3912.3	4046.2	4308.2	4389.6	4649.7	4756.3	4834.5	4722.3	5440.6	5017.4
0	0	0	10.754	14.941	7.3396	10.085	17.428	27.603	35.209	20.563	6.7206	28.602	38.514	54.148	57.883	78.114	116.45	192.3	266.6	360.69	500.47	627.33	802.94	980.47	1221.3	1363.6	1629.1	1923.9	2272.4	2610.3	2795.4	3129.4	3491.2	3678.9	3961.1	4271.2	4637.4	4816.2	4935.4	4861.9	5272.5	5545.8	5772.3	5816.3	6182.2	5787.2	6039.3	5787.2	5725.9
0	0	0.52459	9.5205	6.4073	14.673	12.155	3.3969	16.683	18.685	19.937	19.774	24.604	26	26.185	53.058	79.984	97.357	173.25	233.8	367.77	518.68	679.97	858.03	1024.7	1231.2	1476.4	1658.2	1854.9	2173.3	2391.4	2675	2744.5	3122	3074.8	3528.8	3652.2	3782.2	3904.8	4008.8	4104.4	4252.5	4151.9	4253.2	4447.2	4479.8	4472.4	4462.7	4622.3	4587.5
0	0	0	1.4298	11.767	6.5666	19.278	18.698	22.534	8.1559	23.812	24.724	38.086	41.879	71.444	82.281	153.29	178.54	287.66	370.29	446.57	528.6	622.05	730.92	809.26	869.33	1112.4	1154.6	1270.3	1411	1398.7	1545.7	1623.8	1724.8	1812	1883.3	1985.8	2037.3	2160.8	2182.6	2293.9	2368.7	2422.9	2466.1	2496.4	2466.8	2503.3	2559.2	2553.4	2563.3
0	0	0	5.5886	8.2825	7.3938	3.6632	6.6128	6.9994	5.9698	11.351	11.399	12.385	11.662	32.741	51.842	74.913	129.02	186.75	291.84	440.35	575.51	814.34	1036.2	1359.4	1623.7	1952.8	2205.1	2551	2871.2	3171.1	3524.3	3882	4260.6	4585.7	4764	5131.7	5362.6	5842.5	6094.6	6018.7	6033.6	6339	6365.2	6487.7	6417.4	6528.6	6600.2	6475.4	6543.4
0	0	0	0	13.689	15.336	21.459	19.825	21.671	27.178	27.359	24.48	27.928	50.504	68.388	100.63	162.09	220.13	305.61	406.86	502.58	648.11	777.47	963.61	1102.3	1295.9	1532.5	1746.5	1975.4	2187.9	2529.2	2725.6	2995.5	3250.2	3408.4	3503.6	3705.2	3957.1	4158	4208.3	4443.2	4398.9	4429.5	4413.5	4500.9	4504.7	4524.1	4508.6	4588.8	4561.4
0	0	0	15.938	6.7409	7.8112	7.3081	6.3532	20.485	18.192	16.934	11.378	33.117	57.526	123.59	193.49	311.13	459.08	666.7	876.87	1134.2	1478.1	1732	2142	2505.7	2931.7	3401.8	3763.4	4366	4764	5280.8	5748.1	6295.7	6866.7	7253.6	7839.9	8120	8574.3	8850.4	9326	9694.5	10072	10335	10473	10698	11078	11018	10939	11157	11112
0	0	0	10.122	11.121	10.875	5.197	11.688	11.213	4.4252	9.8351	11.583	11.513	15.22	17.204	23.248	43.804	67.724	103.48	166.87	236.59	322.11	414.07	505.48	629.31	714.64	799.14	925.5	1058.9	1210.9	1355	1534.9	1687.4	1954.6	2172.8	2483.2	2633.9	2849	3010.2	3133.3	3284.7	3397.9	3579.7	3691.3	3748.3	3798.8	3700.1	3792	3819.3	3978
0	0	0	8.7815	10.143	5.2111	3.1201	15.091	19.733	33.393	50.789	73.898	104.47	143.29	213.03	283.51	350.72	398.95	485.59	551.4	590.13	681.97	706.2	773.4	803.34	831.16	902.95	945.15	983.78	1027.9	1017.8	992.87	1057	1042.8	1040.7	1057.2	1068.5	1087.8	1052.7	1049.4	1069.3	1210.2	987.99	1045.2	1202.9	1048	1027.2	1035	1049.2	1039.8
0	0	0	14.83	23.801	31.953	37.253	68.184	85.153	92.048	105.69	129.38	130.99	137.4	152.01	176.29	198.92	207.16	243.86	255.18	297.43	302.65	381.78	412.88	501.73	560.76	642.24	701.33	812.07	929.66	954.34	1037.2	1100.7	1160.5	1252.2	1314	1353.6	1394	1457.5	1484.9	1553.9	1547.6	1654.8	1684.5	1698.6	1720.5	1638.1	1669.2	1632.5	1655.7
0	0	0	8.6172	13.664	17.283	14.69	23.935	28.363	19.52	31.295	30.699	30.625	65.36	120.6	212.51	300.54	444.19	586.62	759.23	1051.9	1278.9	1574.8	1907.4	2241.8	2609.6	3049	3381.8	3685.6	4146.2	4440.9	4699.2	4907.9	5266.2	5391.7	5659.9	5772.6	6044.6	6179.8	6520.8	6679	6753.4	6875.9	6826.8	7085.2	7207.5	7229.2	7280.9	7209.3	7263.4
0	0	0	6.8356	12.713	14.822	1.4449	18.184	18.404	15.69	15.954	24.982	26.605	45.958	64.68	79.474	125.18	165.65	230.83	287.94	371.53	497.75	460.71	608.34	758.37	849.75	1006.5	1216.4	1471.4	1945.5	1984.1	1962	2120.6	2397.9	2618.3	2764.5	2978.5	3189.2	3228.9	3323.2	3519.4	3555.1	3728.4	3852.4	3733.1	3777.5	3877.9	3958.2	4046	3970.7
0	0	0	0.70767	16.138	14.572	12.892	8.3254	23.348	19.49	22.421	22.252	17.905	48.847	85.471	126.39	197.14	275.08	356.55	437.15	549.28	661.91	770.89	871.66	978.37	1011.8	1044.7	1207.1	1446	1548	1715	1861.3	2084.7	2235.8	2279.5	2485.1	2332.8	2819	2744.9	2885.3	2981.1	2940.1	3075.7	3033.8	3137.9	3134.3	3068	3175.2	3041.7	3239.3
0	2.9889	0	3.8139	3.9487	8.5195	9.5022	19.374	14.909	22.382	8.7644	23.448	9.127	11.796	20.857	23.711	24.118	21.513	35.916	24.198	44.712	60.963	104.78	189.73	249.03	297.82	387.37	446.05	523.92	625.46	735.69	656.32	707.8	755.85	858.33	923.15	1052.3	1114.5	1216.7	1211.6	1334.8	1294.5	1372.6	1450.2	1426.9	1506	1476.7	1544.7	1586.3	1593.8
0	0	0	24.051	4.1919	2.4682	16.046	6.2651	10.522	13.022	16.912	38.235	44.787	61.392	84.223	97.122	108.66	121.7	147.73	179.75	226.86	295	362.21	448.03	540.09	677.81	856.87	1001.7	1211.7	1412.5	1583.9	1925.2	2086.4	2280.6	2469.9	2630.5	2863.1	3099	3187.7	3436.3	3710.9	3829.8	3917.7	4052.9	4238.8	4287.5	4379.5	4483	4520.1	4637.6
0	0	0	13.609	15.283	3.4928	15.803	19.105	21.96	33.404	52.573	119.13	177.04	268.2	379.61	502.5	652.07	784.48	917.54	1001.1	1212.4	1420.4	1559.8	1763.8	1946.6	2141.3	2368.7	2522.7	2802.1	2953.2	3138.1	3217.1	3366.8	3492.5	3692.5	3822.4	3839.4	3934.1	4031.1	4047.8	4100.2	4227.5	4250.8	4266.1	4311.7	4284.8	4279.5	4318.2	4297.9	4388
0	0	0	17.263	14.286	22.157	20.811	18.31	24.033	25.412	32.477	31.837	61.898	95.246	162.41	239.26	327.11	450.82	557.13	680.35	805.44	895.74	991.59	1113.9	1236	1292.2	1412.9	1463.6	1507.1	1620	1668.1	1771.7	1877.8	2017.9	2066.8	2146.7	2181.7	2200.3	2203.7	2261.2	2258.5	2309.1	2269.4	2291.3	2308.2	2295.1	2333.2	2310.5	2256.3	2334.7
0	0	0	7.4979	13.153	9.6276	11.449	15.228	15.652	26.413	15.472	16.683	23.926	15.976	19.292	24.674	28.041	44.216	50.414	78.143	90.529	117.15	169.77	218.53	446.88	566.39	517.72	676.87	1087.1	1225.9	1438.6	1686.2	1877.9	2122.2	2346.9	2510.6	2709.1	2892.2	3155.2	3148.4	3300.4	3719.5	3780.8	3917.4	4350.3	4156.2	4254.8	4287.5	4603.1	4737
0	0	0	8.5257	13.718	17.119	10.713	10.249	12.693	22.58	26.445	11.908	24.446	29.646	28.919	31.45	46.016	41.517	53.63	133.16	80.378	154.11	142.7	198.31	280.06	355.53	445.18	585.46	709.15	825.38	979.88	1124.2	1300.9	1483.6	1709.3	1874.8	1986.7	2202.3	2313	2480.8	2523.3	2624.6	2759.4	2858.9	2940.7	2993.9	3065.5	3143.5	3103.5	3174.9
0	0	0	0.46319	13.575	19.552	34.283	35.137	32.117	36.176	62.303	44.226	57.423	71.203	121.8	173.98	270.8	399.44	566.69	720.32	911.9	1103.2	1321.1	1527.2	1823.2	1952.7	2127.3	2280.6	2710.7	2799.1	2991.8	3222.9	3429.2	3770.8	4072.7	4090.1	4348.6	4124.4	4238.7	4507	4588.6	4856.1	4904.3	4978.4	4902.3	5019.7	5166.6	5140.5	5070.4	5243.5
0	0	0	5.6876	6.3304	6.7654	10.122	12.976	5.5244	1.5565	9.8548	6.7257	8.4086	6.4693	21.571	40.986	59.237	85.442	136.83	188.39	241.33	320.26	389.06	491.99	579.1	687.64	755.48	853.86	932.67	1023.3	1125.3	1217.4	1296.6	1343.5	1392.7	1462.5	1513.6	1600.7	1695.4	1699.7	1831.5	1836.9	1864.4	1908.7	1917.8	1944.3	1989.2	1981.9	1998.9	2011.5
0	0	0	3.9314	14.981	12.609	24.362	22.157	42.681	71.484	96.435	118.3	140.4	163.95	202.79	242.73	259.04	288.75	314.1	336.85	351.03	380.24	417.71	433.67	451.46	533.59	580.27	671	778.41	890.74	1038.5	967.49	1129.9	1266.1	1382	1508.2	1603.5	1789	1906.7	1979.9	2083.7	2265.3	2376.4	2439.7	2493.4	2629.9	2559.4	2592.2	2623.7	2521.7
0	0	0	6.6488	19.402	25.149	35.966	42.048	55.051	38.773	35.252	29.964	28.589	31.187	30.578	30.408	31.139	38.341	67.078	80.643	123.15	167.49	215.32	303.36	385.08	473.56	578.49	691.9	761.36	899.58	1018.2	1202.4	1283.3	1499.5	1617.8	1778.3	1784.2	1898.9	2103.9	2231.9	2402.5	2521.3	2569.9	2712.2	2761.8	2823.8	2963.9	2997.5	3033.7	3025.9
0	0	0	0	10.318	7.9034	12.984	9.0095	10.375	8.0265	10.207	13.411	5.6725	15.063	15.505	34.738	60.58	110.47	183.84	265.97	369.51	487.5	628.25	788.74	976.82	1145.6	1362.8	1559.8	1706.7	1865.3	2045	2247.8	2505.5	2760.1	2910.5	3150.9	3425.2	3653.7	3862.5	4101.7	4104	4307.4	4343.3	4293	4499.2	4601.5	4770.6	4756.6	4913.6	4915.7
0	0	0	8.2824	2.2632	6.7437	5.1026	13.075	10.802	17.577	23.242	16.939	39.56	54.041	108.12	147.28	209	268.86	367.5	473.67	597.44	721.29	886.55	1080.2	1333.8	1514.4	1758.8	1960.5	2257.2	2494.5	2715.5	2936.6	3236	3448.7	3673.5	3897.3	4170.2	4275	4522.1	4713.4	4781.5	4889.5	4936	5166.3	5165.9	5277.7	5373.8	5444.5	5467.9	5378.7
0	0	0.27659	6.965	5.4174	0.34794	13.357	21.729	24.298	23.636	16.314	18.597	14.491	22.574	35.327	61.743	100.71	187.07	234.51	361.48	370.2	543.06	616.44	702.92	854.2	1023.9	1249.2	1181.6	1381.2	1504.3	1735.8	1607.2	1745.5	1902	2021.5	2153	2224.1	2353.3	2465.4	2731.8	2697.1	2797.2	2909.9	3065.3	3090.8	3290.9	3325.8	3377.7	3352.4	3426.6
0	6.3588	2.2944	11.181	0	3.3121	2.4425	3.1869	2.2358	3.5213	12.277	14.818	23.677	31.319	39.324	49.007	89.82	97.394	121.95	157.86	165.28	222.49	265.21	290.35	326.66	357.66	468.69	444.4	484.15	496.21	506.64	547.66	604.05	656.3	658.12	713.47	622.82	715.78	759.64	667.25	823.58	812.58	857.42	852.11	856	853.91	838.52	862.29	882.6	901.79
0	0	1.3595	7.0315	7.8554	4.902	13.001	17.492	11.31	8.8523	18.369	28.226	30.148	39.07	53.731	119.69	187.49	298.73	442.61	588.44	749.4	965.3	1117.5	1321.1	1530.9	1758.7	1946.5	2212.6	2529.1	2697.5	2844.9	3094.4	3401.6	3623.2	3688.6	3890.6	3998.6	4194.4	4259.8	4484.3	4496.8	4723.6	4541.8	4643.2	4512.8	4637.9	4768.3	4846.3	4905.9	4831.8
0	0	0	7.4551	8.6285	19.157	15.836	19.413	42.131	53.418	77.118	96.694	104.11	137.76	169.8	198.39	259.83	301.38	404.12	477.28	662.26	803.28	1019.3	1252.6	1488.6	1767.4	2054.9	2285.7	2578.7	2705	3144.2	3360.3	3545.1	3778.7	3948.8	4178.2	4419.8	4654.1	4678.4	4881	4957.7	4949.4	5182.2	5026.3	5032.5	5138.3	5085.7	5203	5137.9	5173.8
0	0	0	6.3102	7.3031	10.041	11.482	16.019	19.255	32.19	42.343	73.037	96.177	113.68	146.35	211.14	261.69	403.5	481.62	627.17	790.29	1025.4	1235	1588.4	1811.1	2087.7	2251.7	2597.2	2862.7	3105.5	3314.7	3599.8	3860.4	4227	4467.5	4824.3	5103.1	5377.2	5497.1	5619	5641.2	5734.5	5890.7	5950.1	6008.8	6103.5	5951.2	6032	5913.4	6755.9
0	0	0	6.8842	13.427	5.8241	11.163	18.338	37.19	73.869	131.24	210.42	313.94	438.19	567.52	687.7	856.98	948.39	1073.2	1226.4	1352.1	1412.1	1600.6	1602.3	1841.8	1990.3	2154.4	2304	2433.5	2600.8	2729.9	2833.7	3101.8	3152.8	3403.2	3455.3	3502.1	3698.8	3762.8	3885.9	3852.8	3815.1	3858.3	3909.7	4101.2	4235.1	4176	4270.6	4271.7	4184.5
0	0	0	5.5686	7.976	22.837	11.798	17.286	9.0664	17.624	22.847	21.483	18.749	22.859	19.221	14.773	20.063	36.811	62.84	103.57	143.74	214.17	316.08	386.47	487.33	561.91	696.35	801.02	932.75	1035.3	1172.6	1302.2	1521.2	1625	1808.1	1898.3	2075	2218.7	2310.5	2450.2	2613.1	2752.2	2920.1	2944	2974.7	2941.3	3053	3162.2	3094.1	3237.6
0	0	0	23.339	37.527	22.395	29.699	21.906	26.944	25.726	39.144	52.283	89.074	128.62	153.56	193.38	233.22	309.49	364.9	432.06	489.95	571.99	596.31	683.2	718.79	767.49	828.7	905.11	968.46	1028.7	1070.4	1141.7	1215.8	1245.1	1337.1	1371	1433.7	1552.5	1541.2	1589.6	1619.2	1630.6	1533	1525.9	1519.6	1602.6	1646.6	1518.9	1632.5	1621.5
0	0	0	11.782	7.4168	11.792	10.353	5.8377	12.22	9.5113	1.0796	6.0224	10.089	11.976	15.768	18.066	15.582	29.053	28.019	34.314	49.673	86.869	137.11	202.96	288.72	384.24	512.36	635.87	828.07	990.12	1179.4	1357.5	1522.9	1746.8	1942.4	2158.6	2389.5	2577.2	2738.1	2879.2	2924	3034	3191.2	3352.3	3330	3526.5	3571.2	3368.8	3614.8	3423.7
0	0	0	12.453	6.8125	2.3631	7.8381	18.121	19.143	15.82	12.848	21.575	22.684	27.44	22.043	46.347	56.336	83.876	114.62	162.94	183.11	255.56	293.85	330.8	390.15	438.8	484.47	543.89	565.34	590.26	640.97	683	763.54	767.79	784.19	871.95	882.68	905.95	915.7	907.16	960.79	962.05	988.04	988.87	984.67	1006.8	973.08	1040.4	1016	1020
0	0	0	1.1901	14.134	19.769	19.164	32.137	30.713	26.971	35.672	30.054	32.843	39.268	48.175	45.629	59.319	67.486	112.42	149.06	223.04	343.34	493.38	682.88	901.68	1210.8	1428.3	1723.3	2017.5	2303.4	2548.7	2881.1	3212.4	3586.2	3810.1	4145	4360.9	4556.4	4757	4948.9	5163.2	5242	5370.4	5531.6	5589.6	5643.5	5598.8	5536.4	5478.4	5520.6
0	0	1.5466	1.7902	3.3318	15.861	30.536	38.881	28.633	38.535	45.974	47.039	55.506	65.465	83.055	90.284	112.59	117.8	142.59	159.39	173.72	205.08	219.77	258.92	277.9	322.12	363.27	369.95	415.45	433.44	453.65	482.19	516.33	516.83	573.99	608.58	639.66	688.59	679.67	678.35	746.21	722.43	714.3	722.31	731.84	712.6	715.92	716.16	836.7	756.74
0	0	0	4.6559	16.728	11.518	14.037	16.577	25.014	15.66	18.78	19.371	23.202	30.178	47.3	49.949	62.849	64.836	89.228	103.46	134.57	161.66	216.73	249.03	314.93	368.03	492.36	555.86	633.54	684.13	769.04	828.08	969.67	1119	908.54	988.99	970.67	1105.2	1079.5	1148.6	1092.9	1094.2	1251.1	1280.5	1333.3	1351.7	1405.9	1392.7	1346.8	1392.5
0	0	0	4.6505	16.747	12.765	15.584	6.5505	17.179	16.301	25.371	29.638	30.842	44.768	35.948	40.116	59.644	103.57	161.56	255.57	362	540.91	731.7	939.96	1145.8	1404	1642.3	1881.5	2116.4	2355.3	2670.8	2964.7	3242.3	3531.1	3813.2	3988.3	4290.5	4701.5	5068.9	5318.6	5394.5	5712	5765.1	5905.4	5928.3	6109	6128.8	6180.1	6221.4	6205
0	0	0	3.4912	9.5703	11.635	13.522	16.452	22.306	12.516	15.224	18.564	20.906	30.397	40.666	45.25	52.313	56.249	78.674	102.12	143.76	174.01	273.39	361.91	437.36	490.45	601.45	665.17	809.59	958.69	1023.5	1161	1289.6	1463.9	1478.6	1656.9	1829.8	1955.6	2082.1	2196.3	2324.6	2232.4	2369.5	2473.8	2534.8	2539.4	2547.7	2552.2	2647.5	2660.3
0	0	3.3768	14.847	6.9225	15.206	8.55	12.651	14.617	25.649	26.257	26.528	32.939	49.329	49.801	45.502	49.105	55.287	71.5	72.893	95.589	129.5	137.47	203.73	280.33	352.2	435.48	542.21	623.02	717.58	836.52	892.08	934.5	1027	1079.1	1234.6	1260.5	1321.9	1266.6	1316.4	1467.6	1392.1	1449.2	1559.2	1527.1	1529.9	1479.9	1503.3	1471.8	1549.2
0	0	0	3.7588	12.802	8.4864	12.764	19.05	21.667	14.879	8.3517	22.122	17.893	20.389	21.959	17.115	26.342	30.163	42.378	64.139	109.61	130.9	164.65	218.69	274.62	382.44	496.23	610.22	729.95	806.71	916.8	1126.4	1341	1497.6	1703.1	1844.6	1996.7	2150.4	2225	2403.2	2368.4	2516.4	2625.9	2730.1	2818.2	2967.2	2929.9	2927.9	2953.9	2877.8
0	0	0.68744	16.369	12.033	8.4258	14.832	21.331	20.379	24.11	19.6	27.483	26.007	17.235	32.263	32.623	57.651	81.385	115.94	155.12	228.76	300.5	355.72	475.73	590.07	687.22	840.79	990.13	1173.3	1401.1	1678.1	1813.8	2138.8	2349.4	2546.7	2803.1	3105	3317.9	3572.1	3639.5	3875.3	4116	4220.4	4409.1	4540.3	4636.7	4796	4863.1	4807.7	4956.5
0	0	0	9.2627	7.8939	12.439	12.34	14	22.657	32.051	22.046	23.465	35.751	39.576	53.882	63.205	81.28	104.7	122.37	162.12	190.33	206.76	262.52	297.67	384.64	447.57	543.72	609.82	717.41	785.34	888.92	958.09	1055.6	1112.4	1242.2	1270.4	1410.5	1513.1	1557.8	1633.7	1689	1758.5	1846.3	1871.5	1952.4	1928.1	1996.3	2050.9	2062.6	2094.5
0	0	0	18.011	13.764	14.249	13.369	16.553	17.9	11.161	8.3315	13.777	21.287	27.673	42.225	71.341	116.23	182.57	277.63	419.16	593.24	769.14	955.24	1254.2	1410.9	1674.7	1978.6	2230.3	2566.8	2840	3166.9	3355.1	3549.2	3664.2	3972	4025.3	4327.4	4520.7	4602.3	4694.6	4779.9	5071.9	5044.4	4701	5036.1	4950.8	4998.8	4958.5	4901.9	4912.5
0	0	0	12.374	5.6355	6.5777	3.7422	6.0427	9.3541	12.78	16.885	14.922	37.353	63.212	113.92	165.53	246.03	327.09	447.77	552.61	727.95	851.26	1061.3	1203.8	1452.4	1663.5	1876.1	2098.5	2250.7	2532.7	2725.7	2919.6	3162.9	3391.7	3588.7	3985.5	4059.1	4234	4308.9	4437	4671.9	4674.7	4841.2	4899.7	5091.3	5050.8	5105.2	5200	5237.6	5197
0	0	0	5.2271	18.148	18.957	28.746	31.581	28.317	23.195	20.399	24.949	15.62	26.293	48.133	77.098	101.64	154.71	200.87	239.35	316.48	338.19	401.62	420.89	536.16	615.21	739.55	804.43	1101.5	1124.1	1247.1	1522.8	1468.8	1664.6	1801.7	1933.5	2115.6	2203.4	2368.4	2444	2568.1	2673	2703.8	2809.8	2824	2924.7	2975.1	3026	3052.9	3064.2
0	0	0	15.27	15.242	15.286	30.415	21.041	10.443	9.5808	14.368	21.835	4.6366	12.717	22.517	9.3275	9.1946	27.94	20.472	46.064	93.677	160.07	292.53	460.73	653.59	893.04	1161.8	1455.9	1772	2153.5	2656.1	3074.9	3443.6	3931.8	4500.7	5179.5	5357.6	5888.1	6489.8	6913.5	7437.5	7871.6	8165.1	8610.3	8852.4	9172.2	9282.9	9581.9	9401.2	9687
0	0	1.0005	12.033	17.56	9.3188	21.679	10.72	18.009	0	20.004	25.691	23.824	59.1	105.07	159.48	264.92	361.33	524.63	667.14	840.23	1068.7	1170.1	1380	1538.4	1716.3	1843.8	1997.5	2122.9	2223.2	2406.6	2483.9	2652.5	2640.9	2766.8	2903.8	3025.4	2993.1	3205.6	3149.2	3351	3304.6	3371.8	3391.9	3406.4	3401.4	3421.9	3468.9	3422.8	3128.5
0	0	0	7.7338	13.877	16.855	20.309	25.047	34.657	40.508	51.857	58.135	59.402	66.891	75.866	82.956	109.73	107.61	121.62	138.93	175.22	204.27	271.97	354.91	404.61	514.02	580.03	682.85	760.78	847.35	966.56	1141	1256.4	1390	1573.7	1728.8	1908.6	2090.7	2222.8	2349.1	2493.4	2475.5	2706.8	2692.7	2835.5	2826.1	2922.8	2990.4	3049.7	3050.5
0	0	0	8.133	19.659	6.5577	14.682	15.275	11.305	29.244	79.6	141.43	252.58	368.87	523.67	692.18	858.88	1141.2	1357.2	1625.5	1903.8	2141.7	2593.9	2803	3323.4	3803.7	3914	4344.6	4680.2	5262	5885.3	6402.7	6787	7244.7	7575	8101.7	8852.2	8767.9	8906.6	9349.1	9754.3	9907	9916.5	10264	9923.7	9959.4	10128	9934.2	10177	10514
0	0	0	0.89312	12.488	22.32	29.536	39.791	39.694	59.053	54.423	52.816	61.65	75.81	97.437	89.817	104.45	116.8	130.4	155.65	198.14	230.93	278.93	341.72	430.1	530.82	588.04	729.19	842.99	941.16	1081.3	1221	1343.7	1522.7	1606.3	1747.4	1884.4	1994.9	2088.2	2182	2287.9	2337.3	2448.7	2494.8	2510	2593	2551.3	2605.9	2585.4	2642.6
0	0	0	2.307	4.0122	26.284	24.943	29.064	28.709	25.21	45.166	32.844	52.535	63.321	100.73	155.53	220.64	282.57	351.51	354.57	433.93	481.15	563.27	646.31	731.94	832.32	927.38	979.55	1062.3	1094.4	1181	1267.7	1340.8	1335.4	1418	1461.3	1544.7	1552	1677.7	1675.1	1687.2	1756.6	1857.2	1851.9	1756.7	1764.4	1814.2	1835.7	1836.3	1878.6
0	0	0	6.5042	5.0905	8.0178	11.608	10.453	21.405	14.075	14.095	17.267	12.266	28.091	65.262	103.13	172.92	277.61	392.7	539.8	662.5	818.96	954.68	1139.2	1291.9	1514.4	1747.4	2015.2	2050.1	2238.2	2497.8	2594.2	2738.8	2762.8	2965.9	3198.6	3391.4	3384.7	4159.4	4176.4	4041.2	4294.4	4359.7	4399.7	4460.2	4565.9	4756.4	5193.8	6207.2	5903.3
0	0	0	10.952	10.022	16.882	20.637	53.499	89.445	172.08	274.38	382.13	517.98	720.08	926.62	1163.5	1323.3	1623.7	1821	2035.3	2255.8	2544.3	2720.6	2852.9	3150.4	3312.9	3575.5	3715.3	3925.5	4039.7	4254.2	4311	4610.2	4616.1	4746.8	4865.3	4947.4	4896.4	5024.4	5103.1	5136.5	5144.3	5293	5332.6	5468.7	5415.6	5464.7	5520.1	5400.1	5323
0	0	0	8.0355	12.582	7.8589	15.471	10.179	10.905	9.2937	11.133	7.1854	14.249	13.597	36.017	53.772	81.8	108.83	122.97	151.31	195.56	273.17	387.55	514.19	671.53	857.22	1052.3	1264.3	1507	1694.4	1884.2	2143.6	2417.2	2602	2843.2	3021.2	3200.3	3443.4	3572.6	3734.7	3890.1	4042.8	4048.6	4181.2	4222.6	4282.6	4313.7	4308.4	4347.6	4424.7
0	0	0	2.4528	11.18	21.899	24.367	30.172	35.065	32.6	38.217	43.426	48.124	47.078	46.729	51.517	46.231	45.916	43.121	39.946	38.688	35.723	28.984	27.417	30.766	42.051	48.838	66.285	101.65	114.34	186.87	242.14	324.77	426.31	544.89	687.83	842.53	918.96	1063.5	1172.2	1287.3	1403.2	1552.6	1590.4	1734.2	1793	1876.7	2035.4	1927.8	2073.7
0	0	0	15.56	16.151	25.42	15.303	14.448	27.841	24.786	39.151	62.17	108.31	139.49	204.93	249.51	312.6	385.08	468.75	571.94	692.74	880.8	1065	1263.9	1563	1827.2	2155	2514.6	2905.6	3210.1	3615.3	3890.2	4262.7	4606	4888.6	5185	5594.2	6006.1	6250.7	6673	6826.3	7129.1	7273	7574.8	7799.9	7699.2	8033.9	8073.3	8312.9	8440.4
0	0	0	6.6594	7.8566	14.295	16.163	15.093	13.901	20.259	36.923	49.755	82.916	138.49	205.23	271.16	403.11	554.47	731.64	940.81	1206.3	1449.3	1725.4	2039	2320.6	2531.4	2865.4	3123.9	3334.3	3515.2	3757.8	3939.6	4002.8	4184.2	4299.7	4463.6	4648.8	4649.7	4882.9	4873.8	4915.1	5035.8	5072.5	5145.2	5107.3	5168.3	5174.2	5031.5	5055.7	4893.6
0	1.3547	0	4.1547	1.1818	4.9478	6.8831	22.138	58.727	120.87	195.71	279.65	410.95	539.37	663.5	766.77	898.81	1012.6	1107.6	1201.8	1280	1351.3	1438	1513.8	1658.5	1803.4	1908.8	2091.4	2225.3	2401.4	2617.2	2812.5	2915.7	3145.4	3370.9	3504.5	3657.9	3865.8	4067.2	4236.5	4343.5	4482.9	4622.5	4714.7	4739.2	4933.1	4950.5	5008.8	5067.8	5116.7
0	0	0	8.386	11.535	15.187	6.846	11.532	17.613	11.034	13.603	11.634	9.0912	17.337	12.848	10.758	8.6674	2.3292	13.374	19.394	46.125	84.198	158.74	221.92	334.47	448.35	626.76	780.83	1001.4	1194.6	1494.4	1735.5	2091.3	2387.7	2672.9	2814.9	3040.2	3217.6	3437.5	3589	3819.8	3813.6	3853.2	3966.9	4041.1	4060.3	3954.7	4061.8	4082	4158.1
0	0	0	7.7791	7.9639	14.511	2.6172	12.832	24.899	36.243	42.757	51.809	55.64	63.083	75.047	81.752	91.199	93.256	101.99	113.35	116.33	136.51	129.13	148.94	147.88	160.86	174.87	196.95	216.69	318.37	783.37	902.61	973.07	1032.9	1128.2	1146.1	1208.4	1256.6	1452.5	1453.8	1410.7	1469.7	1477.7	1551.5	1524.2	1567.3	1637.9	1603.7	1650.2	1672.5
0	0	0	2.8813	5.8454	7.8421	9.2038	5.0659	10.967	11.497	17.25	38.327	80.075	153.28	264.55	396.67	522.27	726.44	987.17	1272.1	1462.8	1781.6	1878	2008	2149.2	2241.1	2344.8	2476.2	2594.9	2682.2	2808	2909.7	2977.6	3114.9	3218.6	3364.7	3483.4	3537.7	3757.1	3826.7	3860.1	3953.4	4035.9	4225.5	4250.2	4357.4	4335.6	4411.7	4494.6	4490.9
0	0	0	5.3755	10.271	6.624	6.2166	13.075	17.809	20.559	18.709	21.783	38.16	88.878	135.6	219.84	297.17	334.2	410.33	614.33	602.81	699.63	820.83	917.56	1039.9	1290.2	1512.6	1528.3	1674.5	1901.5	2386.8	2226.4	2310.2	2452.2	2613.9	2758.6	2988.3	3152.4	3264.8	3400.9	3592.4	3726.5	3977.3	3962.5	4096.7	4052.2	4222.5	4279	4363.7	4423.5
0	0	0	6.3659	14.566	20.512	18.311	27.255	19.03	23.616	27.833	29.404	37.358	73.272	131.34	188.58	281.82	384.96	510.31	648.28	769.49	978.61	1216.9	1345.3	1577.3	1890.3	2142.8	2411	2652	2918.5	3121.3	3415.9	3713.8	3970.4	4337.2	4678.3	5028	5143.7	5414.7	5623.8	5416.7	5887.7	6360.2	6403.5	6376.2	6500.2	6541.1	6482.6	6643.4	6614.5
0	0	0	7.3516	16.509	14.281	11.527	15.862	14.936	23.533	16.4	7.7852	5.3861	1.5702	8.1505	8.8902	3.2823	7.6285	13.343	18.277	24.573	36.206	38.462	65.652	103.52	141.05	195.73	327.1	413.03	507.23	601.34	735.1	812.73	940.36	1053.1	1072.7	1234.9	1341.1	1489.6	1877.2	1781.7	1861.1	1984.7	2096.1	2295.2	2375.9	2472	2532.9	2618.3	2727.5
0	0	0	5.5443	9.7147	13.585	17.367	20.001	21.055	22.64	36.014	36.659	39.752	41.719	43.571	54.748	51.865	74.286	91.078	121.97	161.69	234.03	344.56	482.53	630.27	805.23	998.35	1264.4	1478.7	1738.2	2017	2215.7	2602.9	2727.7	2953.4	3230.9	3364.3	3754.7	3943.5	4171.8	4278.9	4584	5015.1	5132.8	5043.7	5295.1	5154.2	4790.7	4874.6	4859.6
0	0	0	4.8027	3.9127	5.9026	7.352	4.0378	7.8302	8.5339	3.3158	5.2643	5.6349	17.897	23.383	39.252	77.189	108.24	168.7	233.34	307.49	395.19	504.23	593.92	701.84	787.06	916.66	982.7	1118.3	1256.8	1330.8	1461.5	1631.4	1832.2	2000.1	2151.6	2336.7	2450.9	2625.3	2789.5	2981.3	3023.8	3058	3041.7	3344.4	3312.1	3329	3459.8	3506.4	3553.8
0	0	0	2.8017	18.287	15.989	18.185	19.861	25.156	18.979	39.779	47.839	53.611	49.559	65.822	57.801	73.895	79.908	75.881	87.892	101.92	120.03	157.96	169.94	222.19	258.89	341.98	440.52	513.15	622.38	734.45	868.09	1018.9	1204.6	1340.9	1526.6	1665.6	1808.7	1923.7	2033.8	2148.7	2298.8	2385.7	2395.7	2417	2445.6	2533.3	2515.6	2595.5	2664.4
0	0	0	7.3064	30.939	23.425	33.48	33.434	36.199	45.818	45.231	57.781	58.091	39.847	101.98	93.661	156.83	190.83	230.9	270.67	350.09	480.68	665.99	800.64	1013.9	1208.6	1397.7	1616.3	1844.4	2047.6	2291.8	2682.3	2995.9	2011.8	2659.9	3228.1	3548.6	4084.7	4402.3	4563.6	4835.5	4999.1	5149.2	5211.5	5453.2	5657.5	5761.8	5835.8	5809.3	5888.4
0	0	0	10.875	10.647	1.6005	11.065	8.0864	10.835	22.002	28.668	25.361	32.526	33.194	45.081	57.406	96.14	132.79	199.14	277.39	399.61	536.28	723.58	865.2	1106.3	1299.8	1491	1770.8	2110.7	2392.3	2674.8	2774.8	3106.6	3464.5	3828.3	4079.5	4460.5	4782.2	5202.3	5443.4	5932.5	6238.1	6510.7	6658.9	6655.6	6880	6850.7	7028.8	7012.1	7170.9
0	0	0	0	12.768	33.859	28.032	35.12	35.46	49.971	52.415	58.496	59.172	59.381	70.676	78.746	78.405	100.89	113.72	129.49	125.88	136.9	149.63	191.24	220.44	282.64	283.25	404.75	473.85	562.1	661.26	795.97	957.92	1231	1366.5	1521	1778	1880.1	2052.9	2120.7	2313.7	2312	2386.7	2519	2489.9	2521.6	2565.3	2675.5	2621.9	2689.5
0	0	8.0694	0	0	21.037	26.225	23.66	21.726	29.263	35.319	26.52	31.334	35.996	37.6	39.079	55.809	107.26	162.29	243.85	338.23	487.63	695.02	908.76	1139	1391.1	1666.3	1887	2253.3	2525.5	2833.7	3179.7	3537	3754.9	4061.3	4348.5	4571.5	4738.8	4883.9	5201.4	5256.3	5421.1	5561.7	5701.3	5708.4	5711.5	5664	5760.3	5872.5	5940.1
0	0	0	0	10.885	15.292	18.766	27.919	34.158	43.468	30.091	38.709	24.028	30.223	61.561	87.589	141.93	232.32	307.85	414.9	507.23	618.99	807.3	985.45	1108.3	1374.8	1580	1856.1	2157.1	2347.5	2642.3	3058.4	3153.3	3469.1	3657.9	3857.8	4090.5	4281	4432.3	4547.7	4712.9	4896.3	5112.3	5182.7	5206.6	5265.5	5440.9	5314.1	5536.4	5439.9
0	0	0	5.7503	10.606	7.1987	12.992	13.388	15.758	24.087	20.988	18.302	22.62	21.55	32.159	33.033	53.693	65.865	89.241	114.41	145.61	157.5	189.16	218.1	257.42	274.32	314.1	341.24	360.72	373.49	417	446.36	481.56	520.12	524.76	570.43	628.57	674.89	713.09	736.16	768.6	826.05	939.49	973.1	1114.4	1116.8	1167.2	1221.3	1169.6	1193.7
0	0	0	11.252	18.102	28.429	33.269	39.784	59.879	58.093	64.72	70.644	96.079	111.55	139.12	152.75	173.67	213.44	223.1	268.43	342.09	434.91	560.36	712.27	889.61	1121	1346.1	1591.6	1856.8	2053.6	2356.5	2644.9	2914.2	3321.5	3530.2	3849.7	4145.9	4372.3	4789.2	4997.8	5039.4	5029	5204.2	5307.1	5245.3	5003.8	5167.1	5178.1	5305.7	5290.6
0	0	0	10.197	21.806	30.365	42.924	51.329	57.256	79.001	75.964	87.22	98.559	104.61	121.97	129.66	140.14	185.35	198.23	234.58	271.4	317.26	358.38	409.84	539.24	621.38	735.78	831.34	927.45	1012.8	1167.5	1224.7	1360.9	1449.4	1583.1	1659.1	1816.4	1823.8	1863.1	1884.8	1957.7	2049.2	2060	2061.1	2180.9	2179.9	2173.9	2202.9	2109.7	2216.4
0	0	3.9364	9.5454	7.2466	12.03	14.183	18.288	25.495	28.252	28.572	17.827	18.7	16.082	24.809	23.652	18.097	20.868	48.706	61.871	106.59	131.69	202.68	256.3	336.06	372.31	453.05	524.1	623.61	752.95	841.06	994.4	1135.5	1292.3	1462.7	1605.6	1730	1888.8	2018.9	2147.3	2211	2317.6	2490.7	2516	2647	2615.4	2722.5	2884	2809	2971.1
0	0	0	7.5019	12.356	28.469	37.389	50.662	65.535	92.264	118.05	145.24	184.82	235.27	279.23	334.23	393.05	451.53	568.89	682.84	822.59	918.58	921.75	1018.5	1232.6	1285.8	1471.3	1542.4	1704.2	1894.4	1958.4	2148	2329.3	2510.1	2726	2835.9	3073.5	3274.3	3444.4	3625.9	3784.6	3938	4101.3	4164.4	4320.1	4336.5	4465.8	4545.1	4540.4	4611.1
0	0	0	11.235	15.588	21.106	15.51	21.596	25.198	26.367	25.078	23.427	38.621	63.225	111.23	177.87	294.42	444.08	589.03	804.04	1027.7	1312.2	1680.1	1948.9	2273.4	2553.5	2918.5	3251.1	3614.7	3780.2	4064.1	4642.6	4695.5	4935.7	5408.1	5447.1	5817.3	5938.1	6445	6324.6	6498.3	6713.5	6607.7	6856.5	6801.5	6846.7	7038.5	7200.6	7249.7	7251.2
0	0	0	9.1405	12.743	11.383	12.058	14.577	23.598	30.187	34.954	26.937	45.551	55.972	74.901	84.57	112.25	142.08	168.01	226.04	284.31	358	438.05	536.79	618.53	726.5	853.28	1036.5	1072.3	1212.2	1283.7	1455.7	1540.8	1654.3	1866.2	2055.9	2118.6	2223.8	2356.7	2432.7	2540.4	2664.4	2761.7	2742	2849.6	2936.4	2994.5	2953.7	2927.9	3030.5
0	0	0	11.385	11.22	22.099	37.706	33.647	14.78	27.507	79.561	113.91	121.73	247.74	292.68	356.05	499.04	585.26	823.8	1065.5	1121.3	1404.2	1872.2	1925.3	2267.3	1940.9	1916.2	2437.1	2366.3	2742.4	2939.8	2744.1	2717.7	2844.5	3128.3	3125	3598.3	2913.7	3020.8	3345.7	3202.2	3291.5	3455.8	3583.4	3828.5	3780	3706.8	3769.8	3869.4	3961.8
0	0	0	3.6319	18.211	12.74	20.595	24.881	22.748	23.981	31.606	51.133	95.356	151.77	192.25	265.17	316.09	395.46	445.27	535.25	616.22	715.45	784.84	833.25	888.45	985.23	1046.7	1107.6	1170.9	1281	1371.7	1536.4	1702.2	1899.8	2017.4	2255.2	2370	2621.2	2714.9	2891.6	3032.1	3206.5	3206.8	3343.7	3421.2	3436.2	3501	3513.5	3558.1	3598.9
0	0	0	7.3524	12.401	8.0915	25.562	17.349	19.711	24.793	12.876	24.818	14.454	16.852	28.47	50.674	82.174	113.02	157.71	211.31	260.57	327.46	363.21	471.47	589.99	711.17	865.54	1038.6	1275.1	1454.6	1716.2	1901.7	2180.7	2466	2711.7	2858.5	3060.7	3341	3528.7	3593	3922.7	4062.2	4261.4	4377	4347.8	4554.1	4562.2	4773.5	4727.5	4718
0	0	0	17.556	5.0421	6.6311	7.69	7.8349	14.943	21.291	57.798	98.977	156.4	229.09	361.72	458.51	574.94	716.35	878.5	1016.4	1130.8	1334.4	1552.1	1753.8	2017.9	2467.3	2641.9	3220.7	3273.7	3633.3	4056.2	4745.1	4356.9	5026.1	5083.3	5492.3	5703.3	5915.3	6242.2	7574.5	7803.3	7155.3	7378.9	7527.9	7699.6	7727.8	7863.1	8034.6	8494.6	8428.6
0	0	0	5.352	10.55	11.588	19.904	11.081	26.369	29.922	34.788	74.925	114	147.94	207.32	276.95	342.41	429.45	531.47	615.1	706.56	781.09	910.11	1058	1188	1291.5	1488.8	1630.8	1793.1	2035.6	2231.1	2291.9	2378.9	2446.2	2607.3	2729.1	2803.4	2950.5	3100.1	3268.7	3300.3	3424.3	3536.4	3586.3	3566.2	3607.6	3770.7	3654.2	3821	3805.8
0	0	1.9632	1.6848	5.0247	11.76	18.913	17.041	10.048	23.497	15.191	14.432	9.7061	9.6455	8.2727	4.8537	6.2721	0	0	0	0	0	0	0	0	0	0	0	0	1.2424	15.405	51.396	98.632	125.78	164.51	185.66	244.24	257.13	284.07	275.09	308.34	295.38	297.66	337.08	339.84	366.73	385.63	380.01	397.16	396.34
0	0	0	15.349	13.21	9.5394	4.438	6.4436	10.058	32.137	38.251	79.226	125.66	173.21	257.98	337.66	447.33	570.07	699.16	859.77	954.93	1181.4	1349.2	1571	1789.1	2035.5	2243.4	2444.7	2687.8	2822	3082.6	3343.5	3515.7	3710.3	4040.2	4037.2	4455.4	4451.1	4601.9	5000.4	4934.7	5004.7	5087.5	5261.3	5301	5342.9	5323.7	5437.9	5173.6	5410.2
0	0	0	6.8582	11.103	9.2381	20.769	8.3011	17.277	25.549	32.755	33.208	35.88	44.902	56.964	85.646	132.45	175.32	237.08	314.5	392.27	461.89	542.91	650.45	701.75	801.93	852.33	934.49	976.75	1099.2	1174	1242.9	1276.6	1399.5	1470.2	1550.6	1557.4	1617.5	1648.4	1695.6	1772.2	1840.4	1883.9	1942.9	1934.4	1998.9	1996.2	2026.5	2045.4	2106.5
0	0	0	24.946	11.465	20.546	11.182	20.841	7.9878	25.158	21.922	32.937	43.379	52.924	69.262	84.815	103.79	121.44	133.39	180.17	214.24	243.11	269.78	285.5	351.91	416.14	486.05	597.37	693.75	837.31	992.92	1135.7	1300.4	1484.6	1695.5	1883.6	2092.8	2277.2	2518.8	2486.8	2672.5	3002.6	3181.9	3173.3	3202.7	3333.6	3440.7	3560.1	3578.3	3758.8
0	0	0	9.565	20.769	33.411	46.967	68.375	65.697	72.352	82.32	76.049	66.719	72.054	78.449	82.498	76.139	70.241	83.308	115.39	183.86	255.09	349.61	436.15	554.32	631.82	695.76	780.12	937.84	992.7	1099.2	1210	1356.6	1495.3	1653.3	1811.8	1990.5	2136.8	2271.9	2346.2	2466.8	2624.7	2742.5	2809.4	2838.3	2856	2928.3	2925.4	2811.3	2774.7
0	0	0	7.4107	7.1052	13.206	12.145	19.503	16.205	21.929	24.231	25.202	36.882	36.036	33.3	55.51	62.088	60.027	92.432	102.06	139.23	144.8	176.65	216.11	300.65	338.83	383.24	456.83	525.52	639	716.73	778.59	771.27	907.49	1075	1187.1	1377.1	1568.9	1698.4	1841.2	1983.9	2131.3	2292.7	2359.8	2529	2551	2675.7	2820.9	2878.7	2883.7
0	0	0	0	9.8277	7.7728	17.007	15.582	32.31	39.344	55.524	53.556	77.915	114.68	185.16	277.73	371.36	515.4	699.42	843.61	1014.6	1123.4	1348.9	1567.1	1749.3	1949.5	2166.2	2349.6	2594.2	2922.5	3174.9	3424.8	3649.4	3905.9	4025	4098	4452.6	4669.6	4868.1	5223.8	5289.6	5595.2	5569.6	5605.5	5840.3	5760.9	5888	5828.2	6064.9	6154.8
0	0	0	10.967	23.173	18.128	19.448	36.157	57.342	73.15	120.14	241.38	318.56	484.23	531.41	670.15	885.75	1176	1424.1	1684.5	1876.2	2032.7	2316.4	2454.7	2794.1	2911.5	3000.7	3225.4	3502.4	3616.6	3854.6	3880.2	4217.7	4562.9	4689.6	4393	4610.5	4947.4	4979.7	5470.8	5230.3	5314.8	5499.2	5853.9	5853.9	5738.2	5916.3	6007.2	6098.1	6336.6
0	0	0	8.9178	12.561	10.374	15.727	23.555	28.434	22.732	29.583	35.055	26.693	28.031	35.819	52.242	73.206	101.27	151.15	175.93	220.01	285.97	344.71	449.34	507.12	569.36	622.81	717.9	769.58	822.19	867.36	929.3	986.32	1047.2	1047.4	1115.6	1147.6	1167.2	1205.6	1208.6	1241.2	1217.6	1203.3	1236	1217.8	1259.3	1235.7	1256	1232.9	1188.7
0	0	0	0	7.0997	24.773	26.098	24.036	32.885	24.473	50.243	90.419	80.364	149.86	203.7	223.91	287.1	378.77	511.71	645.31	940.73	943.75	1182.4	1480.5	1663.8	1843.5	1917.7	1975.6	2132.7	2305.2	2417.4	2559.9	2779.6	2870.2	3003.8	3089.2	3224.9	3378.9	3514.8	3586.6	3793.7	3735.5	3981	3989.7	4022.3	4106.2	4220	4146.1	4325.5	4286.2
0	2.2657	0	2.9606	5.7205	4.4403	15.368	15.247	19.968	15.24	27.825	27.71	29.866	33.666	51.575	84.532	145.85	226.61	336.84	467.19	630.33	783.59	1028.7	1250	1481.3	1796.1	2063.3	2334.8	2692.2	3156	3454.3	3895.5	4230.8	4618.6	5028	5337.2	6142.6	6519.3	6878.9	7209.2	7575.9	7927.9	8205.2	8460.2	8625	7973.3	8231.7	7944.4	8492.5	8377.3
0	0	0	13.394	13.579	10.811	23.968	16.302	29.698	31.216	27.346	34.285	39.211	25.894	37.78	88.022	115.11	124.81	162.09	183.18	214.08	209.24	214.29	226.84	263.27	166.69	110.44	150.43	170.84	177.62	131.37	226.05	263.08	318.55	339.43	373.81	446.4	479.04	561.49	573.96	614.15	610.23	636.6	654.12	660.84	676.28	686.55	737.9	751.42	761.21
0	0	0	14.006	22.016	11.68	21.61	11.103	21.56	19.891	57.833	5.7884	14.136	17.665	23.527	23.984	56.506	85.005	165.04	245.56	414	532.92	729.94	941.45	1190.2	1348.8	1702.4	1890.5	2186.3	2441.7	2706.8	2997.3	3278.3	3606.7	3837.5	4172.4	4382.3	4640.8	4953.4	5132.5	5549.2	5624.7	5769	5921.4	5937.6	6070.6	6071.1	6173.6	6255.5	6331.3
0	0	0	5.2517	12.017	6.5854	14.553	20.28	23.193	23.641	33.623	33.361	37.596	55.921	66.685	88.948	121.56	145.59	174.81	199.86	242.74	300.13	344.88	401.36	511.2	649.87	804.36	1023.2	1303.7	1545	1893.2	2194.7	2588.4	2709.9	3035.2	3425	3768.3	4065.3	4339.1	4523.3	4892.8	5165.5	5187.9	5219.2	5474.4	5498.6	5582	5628.9	5569.3	5694.2
0	0	0	7.6798	10.577	14.178	20.689	21.734	13.471	29.138	32.285	40.14	37.29	56.977	78.794	86.369	141.03	218.8	299.98	395.01	523.87	676.48	831.15	1003.3	1132.8	1386.2	1589.5	1669.9	1907.5	2027.5	2228.1	2410.4	2642.6	2831.7	3013	3239.1	3489.4	3479.8	3610	3719.2	3749.1	3831.8	3886.1	3982.9	4029.4	4066.6	4080.7	4205.9	4198.1	4133
0	0	0	4.4453	14.633	0.89429	10.911	16.345	15.164	14.975	19.519	12.479	17.783	11.57	17.291	16.82	17.955	18.295	21.049	16.301	24.233	43.796	81.047	148.74	262.83	373.19	514.47	680.52	885.45	1071.9	1219.5	1429.4	1609.3	1841.3	1973.2	2148.8	2278	2379.4	2574.7	2727.6	2885.6	2670.1	2630.9	2640.9	2707.5	2851.7	2740.1	2713.2	2680.1	2676.6
0	0	0.11821	16.626	12.72	15.43	19.77	12.807	11.717	18.953	14.511	24.976	37.402	29.442	52.912	92.355	178.7	292.7	467.24	666.02	942.91	1234.7	1639.3	2079.1	2484	2975.3	3499.3	4027.3	4538.5	5177.2	5749.8	6291.4	6818.4	7267.2	8104.4	8967.5	9582.1	10279	11433	11767	12275	12624	12186	12513	13013	12864	13065	13445	13673	13684
0	0	0	6.2437	21.317	8.292	9.6135	10.281	15.316	14.037	24.954	11.353	14.156	25.439	27.236	36.962	56.983	67.408	122.01	178.61	284.75	394.3	534.59	731.97	909.69	1049.2	1323.3	1528.8	1738.4	1951.2	2274.8	2449.2	2693.4	2834	2944.3	3132.5	3276.3	3404.3	3500.3	3716.8	3618.4	3812	3782.8	3916.8	3986.3	4020.1	4186.4	4118.9	4255.9	4239.1
0	0	0	11.383	9.7864	6.8792	16.317	12.102	19.501	19.87	42.728	32.218	61.659	80.279	118.24	234.45	275.12	375.07	473.81	576.16	716.86	913.04	1043.1	1126.8	1303.6	1511.2	1691.5	1960.6	2302.5	2539.5	2704.9	3007.4	3252.7	3542.3	3803	3873.9	3969.4	4185.7	4249.8	4322.8	4475.6	4545	4690.5	4726.9	4862.9	4855.5	4781.7	4837.2	4869.8	4929.3
0	0	0	9.1337	6.1534	14.848	15.808	20.398	19.828	20.068	8.8587	22.505	15.359	27.612	27.643	42.545	75.743	104.77	139.48	155.24	196.7	244.95	298.72	344.71	366.33	414.44	455.9	509.05	568.56	640.42	713.36	787.86	861.72	920.13	993.66	1075	1167.9	1229.4	1285.2	1257.1	1360.6	1393.7	1447.2	1458.3	1499.8	1554.6	1549.2	1717.8	1569	1587.3
0	1.4793	0	11.669	5.7602	14.639	24.856	21.231	15.571	11.229	11.542	3.7915	3.1784	0	0	0.45549	15.452	39.514	52.185	88.3	159.73	250.36	346.31	466.69	632.23	765.46	946.22	1105.2	1293	1534.6	1744.9	1798.7	2062.7	2261.1	2414.5	2586.8	2805.3	3026.3	3178.8	3245.5	3357.5	3520.2	3702.1	3828.3	3796.9	3742.5	3846.4	3851.5	3995.3	3965.4
0	0	0	12.989	18.117	12.153	15.282	10.697	17.188	13.702	20.338	20.28	14.616	19.914	13.087	11.569	23.135	29.311	28.289	45.244	40.135	55.733	84.642	106.09	138.1	158.98	217.38	266.29	314.69	388.16	503.28	588.48	714.7	836.38	1005.2	1166.7	1311.8	1535.9	1662	1826.6	1995.1	2087.9	2227.8	2319.2	2509.4	2521.7	2592.3	2644.3	2670.3	2696.6
0	0	0	8.5126	13.705	12.184	6.2506	16.103	30.326	51.977	78.494	122.65	170.86	203.4	246.33	282.11	325.06	359.87	413.63	453.57	500.15	584.72	699.47	815.65	930.49	1071.5	1244.5	1436.5	1582.7	1755.9	1978.8	2114.1	2299.1	2516.7	2661.2	2850	2911.2	3089.1	3184.6	3305.3	3388.8	3610.6	3636.9	3744.1	3766.8	3902.9	3928.3	3953.8	3993.7	4108.7
0	0	0	17.695	11.599	15.985	20.256	27.379	52.763	90.418	156.96	225.13	298.16	336.37	399.06	489.97	513.76	588.81	650.85	707.47	677.87	762.3	815.76	854.83	868.62	937.3	933.07	964.57	1033.7	1038.9	1117.6	1170.1	1263.1	1316.1	1357	1462.8	1531.7	1664.4	1709.8	1680.9	1759.3	1811.7	1878.2	1902.7	2001.5	2427.3	2612.1	2662.7	2661.6	2694.4
0	0	0	5.7839	15.626	8.3995	14.864	13.081	7.9051	12.944	17.08	24.024	30.749	46.693	67.818	74.55	99.053	112.24	141.83	178.46	182.12	211.3	229.12	254.6	301.79	334.16	381.04	436.6	482.27	531.63	583.36	626.82	674.02	761.83	817.84	823.97	873.04	952.03	1010	1099.9	1113.9	1149.8	1182.4	1213.3	1099.9	1200.4	1276.5	1258.8	1330.1	1391.2
0	0	5.7315	5.1881	14.352	6.9951	12.651	25.581	16.199	29.989	45.602	37.372	29.755	50.148	40.444	41.338	58.599	35.546	48.849	60.754	85.549	135.82	175.97	230.04	314.78	350.94	455.92	609.52	719.8	851.15	960.08	907.96	965.2	1065.2	1165.1	1215	1340.1	1381.9	1432.4	1520.4	1616.7	1646.9	1624	1701.4	1626.2	1699.5	1819.2	1845.1	1928.5	1927.6
0	0	0.21382	4.9565	1.4025	7.6621	8.6043	7.5217	17.066	11.315	8.5841	10.879	13.378	17.17	11.245	23.579	41.654	92.032	148.54	247.43	384.06	566.93	748.02	1007	1225.6	1503.8	1772.9	2115.2	2391.5	2651.6	2969.2	3167.8	3581.7	3837.6	4077.5	4459.6	4763.4	4890.4	5301	5434.3	5500.2	5613.7	5853.7	6010	5996	6174.2	6196.1	6173.6	6407.3	6445.3
0	0	0	3.2312	23.085	18.425	21.035	29.712	13.508	0	20.839	9.2029	15.908	33.285	44.894	91.385	111.52	170.54	260.3	346.04	399.85	564.52	702.33	818.2	945.34	1103.5	1268.3	1400.7	1468.3	1725.8	1912.6	2065.8	2138.3	2451.4	2670.1	2453.5	2632.5	2790.3	2989.3	3096.5	3433.8	3629.6	3868	3664.2	3493.6	3211	3925.4	3723.9	3707.4	3683.7
0	0	0	0.096496	13.625	8.1235	14.04	18.301	17.704	20.378	12.177	20.904	11.774	17.789	18.649	22.214	42.005	76.211	125.62	176.59	255.2	345.08	420.49	502.23	652.67	794.7	979.71	1173.8	1349.4	1523.9	1700.8	1989.6	2245.9	2528.9	2857.1	2985.7	3092.4	3350.2	3542	3684.9	3849.9	3808.9	3958.1	4029.2	4079.3	4402.1	4289.8	4417.6	4368.8	4457.4
0	0	4.8524	6.3136	9.5771	8.4976	18.614	19.299	10.277	9.5108	8.8403	11.438	10.729	2.9089	12.74	5.5322	8.543	3.3253	3.8361	8.9991	32.375	33.388	47.763	44.41	62.421	60.575	66.071	89.078	93.054	118.36	114.51	132.87	129.47	153.37	164.33	182.48	212.83	241.98	255.03	285.64	279.07	305.41	296.07	312.37	314.25	320.99	336.16	324.23	322.02	350.49
0	0	0	6.2409	13.837	22.378	32.252	37.303	43.631	46.766	45.3	51.605	49.085	54.926	50.927	56.802	46.751	57.686	45.434	63.367	65.835	68.746	82.398	88.201	111.86	139.75	186.85	238.14	301.87	365.73	443.56	547.71	662.26	725.64	788.46	902.34	995.05	1044.8	1118	1192.8	1230.1	1303.8	1390.3	1409.3	1471.7	1565.5	1601.7	1624	1610.3	1644.8
0	0	0	0	28.381	34.485	67.437	73.12	80.119	91.083	85.35	100.57	64.275	81.824	71.837	90.643	106.73	94.209	113.04	198.93	293.78	390.18	509.19	539.13	795.39	1037.3	1280	1553.5	1900.7	2102.1	2419	2329.4	2710.2	2901	3175.8	3397.4	3593.9	3816.3	3926.9	4107.9	4265.3	4334.8	4407.3	4553.4	4647.2	4694.5	4679.6	4742.6	4644.2	4762.1
0	0	0	0	7.9668	20.508	19.348	10.826	22.15	20.549	23.81	12.513	15.516	13.404	14.442	17.441	4.2627	0	0	7.5566	30.816	55.452	93.104	141.8	178.99	225.28	259.9	305.4	345.8	381.99	412.49	429.13	555.98	653.55	688.79	781.81	940.48	1057.8	1115.7	1247.4	1418.4	1447.2	1536.5	1604.4	1606	1677.8	1722.7	1771.9	1815.1	1813.3
0	0	0	8.734	6.9819	3.7857	17.831	25.591	43.353	57.642	112.44	157.07	218.09	276.78	346.97	448.36	520.89	663.16	743.54	925.94	1033	1198.4	1364.4	1504.5	1757.1	2170	2483	2784	2935.2	3139.8	3331	3542.1	3794.7	3962.4	4124.9	4286.3	4423.9	4597.1	4781	4870.3	5193.8	5210.8	5225.7	5359.3	5413.9	5331.2	5461	5506.9	5603.9	5648.4
0	0	0	9.479	9.9554	16.644	23.565	14.271	21.338	22.412	32.675	27.802	25.26	22.759	30.43	20.78	19.179	17.913	15.224	7.7884	19.607	24.244	19.547	16.027	23.127	34.195	40.512	51.79	57.492	95.837	123.32	128.95	163.29	204.4	231.87	249.43	351.21	363.25	414.59	457.69	501.97	546.19	543.73	595.54	623.81	625.69	625.62	625.28	652.34	641.55
0	0	0	2.2723	14.884	7.8098	14.986	9.3128	6.0951	8.3346	8.194	18.239	20.12	25.908	53.656	71.184	131.59	204.22	307.97	453.44	599.19	755.63	935.68	1151.6	1356.7	1582.1	1847.2	2121.7	2364.7	2728.7	3017.3	3287.3	3663.8	3927.5	4225.5	4392.9	4645.7	4940.9	5097.4	5328.8	5457.1	5542.2	5726.5	5721.7	5810.3	5919.4	5954.5	6036.7	6090.2	6150.2
0	0	0	2.5329	14.901	31.538	26.51	41.954	41.853	51.594	56.239	68.814	67.026	74.822	65.449	82.093	102.08	125.9	148.97	205.01	201.53	272.37	337	427.72	497.07	553.61	647.75	679.24	748.81	854.31	939.36	941.96	1118.4	1168.2	1285.1	1338.7	1388	1483.8	1530.9	1576.3	1555.9	1646	1669.3	1734.3	1747.5	1838.5	1824.8	1811.1	1858.2	1857.6
0	0	0	19.924	14.897	15.609	20.127	17.423	22.363	26.321	33.059	29.435	25.067	16.394	23.528	17.492	4.2539	23.674	6.5487	21.725	24.724	30.579	25.07	29.444	58.116	27.871	39.076	21.278	29.767	47.918	70.818	79.583	115.74	138.79	198.53	179.29	233.61	291.26	317.4	379.92	375.53	428.41	457.47	478.01	499.36	437.49	507.09	594.99	587.57	645.5
0	0	0	2.107	13.192	18.29	12.134	15.133	24.484	46.009	66.468	104.18	164.12	231.96	296.81	343.32	422.92	501.24	579.63	654.62	715.86	769.95	841.13	879.32	933.39	961.03	1020.4	1107.5	1189.8	1211.3	1220.2	1284.2	1280.9	1327.2	1333.1	1393.8	1450.7	1439.4	1479.8	1481.5	1538.2	1543.6	1573.5	1554.2	1585.8	1587	1659.6	1640.3	1715.4	1708.8
0	0	0	7.0787	1.3289	9.4739	7.6015	9.4032	13.068	4.6269	14.387	24.49	33.146	34.396	42.219	48.075	79.073	103.59	110.39	144.12	168.18	200.34	238.77	269.09	317.39	364.3	457.59	534.8	632.33	745.91	827.32	923.93	1055.5	1127.7	1254.4	1389.2	1452.7	1510.3	1577.1	1648.9	1704.4	1762.2	1788.7	1784.9	1819.5	1830.8	1879.9	1867.5	1889.3	1890.1
0	0	0	0	13.941	22.261	30.005	13.898	29.324	32.264	39.861	29.195	20.308	24.494	31.125	30.638	18.878	13.651	13.218	20.386	37.669	63.937	75.772	139.89	186.32	213.9	284.06	346.91	394.13	476.87	548.22	665.72	742.83	872.22	966.46	1058.4	1222.4	1330.8	1455.2	1592.4	1736.7	1886.5	1931.1	1986.5	2005	2147.4	2126.4	2153.7	2192.7	2256
0	0	0	0	13.306	15.862	15.308	27.782	18.11	28.185	26.368	44.401	47.732	61.437	77.613	83.771	106.73	139.34	182.22	236.23	307.05	413.82	515.44	614.9	690.6	847.81	1003	1123.2	1290.3	1341.9	1560.1	1783.1	1911.9	1866.3	2080.3	2256.5	2421.3	2606.4	2815.7	2935.8	3012.3	3203.4	3343.3	3410.5	3504.6	3565.7	3665.3	3698.9	3827.4	3870.4
0	0	0	9.0282	11.218	7.4267	20.441	8.1405	26.088	26.182	16.435	14.413	25.746	25.913	27.721	35.417	34.231	26.605	27.792	31.472	80.476	117.29	192.89	251.26	356.1	468.96	569.32	723.61	883.83	997.99	1157.4	1249.7	1371	1516.2	1632.6	1722.9	1822.8	1956.3	2021.3	1982.7	2032.9	2044.6	2054.4	2062.9	2084.1	2061.8	2106.1	2060.1	2139.1	2171.1
0	0	0	6.7447	6.1777	11.427	26.294	20.613	23.34	22.009	29.461	21.072	27.096	33.682	40.711	50.065	73.045	78.743	112.94	154.82	200.65	235.39	296.9	364.15	396.08	434.43	470.43	573.77	651.57	723.5	818.56	895.57	1060.3	1250.2	1413	1615.8	1898.2	2126.4	2354.7	2522.1	2757	2990.2	3177.6	3276.9	3346.7	3604.9	3548.2	3794.2	3762.1	3932.9
0	0.65238	0	1.6622	9.2526	1.0315	1.0658	14.178	25.915	43.461	75.07	115.38	189.06	248.97	368.89	475.91	569.49	715.34	863.44	939.57	1049.1	1193	1287.2	1440.5	1508.4	1651.1	1653.7	1771	1891.7	2007.6	2185.8	2157.4	2374.2	2510.1	2590.9	2823.6	3012.7	2930.7	3041.8	3145.5	3160.1	3046.4	3106.2	2957.2	2846.5	2789.2	2752.2	2767.4	2809.1	2750.4
0	0	0	11.884	10.146	13.388	24.268	15.074	20.808	21.716	13.928	13.58	23.312	12.414	10.077	19.105	6.5686	13.221	10.436	28.26	27.775	19.172	37.769	55.96	75.088	120.18	145.45	206.34	260.14	298.66	340.96	428.39	454.55	546.06	605.03	698.22	751.08	858.61	940.76	1024.6	1115.5	1109.6	1120.8	1153.3	1220.8	1211.8	1298.8	1342.9	1396.2	1391.4
0	0	0.087594	0	11.034	12.042	13.249	16.398	14.452	18.852	8.9315	11.257	13.226	18.9	22.806	26.144	29.485	37.085	71.709	80.977	142.41	171.75	235.38	324.04	421.23	585.74	743.23	959.95	1085	1285	1525.4	1800.5	2050.9	2293.8	2566.2	2875.5	3165.3	3348.8	3585.1	3844.1	3893.7	4116.6	4173.7	4337.4	4585.4	4668.8	4672.3	4700.8	4661.7	4863.7
0	0	0	14.596	7.8314	12.15	15.359	28.898	13.676	12.553	13.75	31.602	21.948	13.048	19.026	8.744	7.9591	13.253	10.846	12.804	51.675	122.69	186.71	269.94	436.5	505.63	614.51	673.43	884.73	969.68	1034.7	1221.8	1342.7	1482.6	1593.4	1998.5	2213.6	1977.6	2425.5	2267.6	3204.8	2663.4	2880.6	2874.6	3426	3524.3	4045.4	3313.7	3731.5	3530.2
0	0	0	10.978	12.953	0	0	2.7625	0.064536	11.465	11.32	9.2048	8.0802	15.245	26.556	23.38	25.71	31.79	30.763	35.866	37.651	37.929	53.188	54.141	70.201	83.866	93.494	109.45	117.93	116.19	136.46	163.81	171.62	183.14	178.62	204.65	203.25	235.14	234.63	257.64	246.85	291.38	297.55	319.14	335.01	361.44	326.93	364.7	334.81	380.86
0	0	0	23.669	29.776	0	45.152	59.066	52.951	61.509	52.57	83.289	92.992	137.77	148.52	178.24	225.92	259.38	266.07	340.55	365.15	430.21	560.49	625.76	676.02	844.64	1101.8	1279.7	1464.5	1690.6	2001.9	2144	2524.8	2834.1	3053.5	3477.5	3654.8	3974.5	4243.8	4642.5	4867.7	4639.7	5350.7	5418.1	5585	5774.6	5861.9	5971.2	6190.6	5811.3
0	0	0	4.1131	10.813	22.247	23.861	26.988	32.113	32.99	29.611	44.202	46.958	48.383	57.17	58.893	63.198	75.755	96.885	128.97	162.38	188.15	241.95	315.72	397.45	517.31	635.66	816.71	930.13	1093.6	1234.5	1430.9	1643.8	1861.6	2126.7	2340.5	2573.4	2937.9	3844.3	3426.5	3557.2	3782.7	3915.5	4096.4	4244.5	4317.3	4409.1	4520.6	4600.8	4759.6
0	0	0.30278	5.5611	15.747	12.376	7.6413	19.702	27.371	13.632	26.485	18.273	29.781	36.21	75.561	108.6	182.56	260.92	346.08	459.2	531.02	657.94	858.34	1046.9	1171.7	1257.8	1286.8	1426.8	1717.8	1906.9	2027.5	2252	2513.7	2915.9	2960.7	3357.4	3459.7	4118.4	3557.1	3725.1	3857.7	4050.8	4148.3	4248.6	4254.6	4296.9	4348.6	4448.6	4351.6	4309.6
0	2.6286	13.671	12.791	7.4751	0	6.6184	0.7813	5.0714	0	8.0141	15.276	0	20.152	46.84	81.391	143.51	233.74	296.94	431.43	608.28	702.43	847.67	1036.6	1123.7	1280.9	1386.5	1435.2	1635.7	1817.8	2005.1	2206.7	2351.9	2541	2617.9	2747.3	2839.2	2879.4	3070.3	3110.6	3185.2	3317.9	3369.4	3408.6	3432.6	3351.7	3348.2	3273.7	3348.2	3297.7
0	0	5.9117	26.638	19.662	9.742	5.5788	11.588	12.813	24.64	15.673	26.427	21.364	13.58	28.892	38.094	48.405	34.032	44.164	44.909	65.102	91.434	124.86	170.21	212.95	323.3	358.2	473.26	544	573.19	674.09	794.86	868.71	1009.5	1150.2	1253.4	1418.8	1469	1696.7	1747.4	1947.1	1941.9	2111.3	2145.3	2224.8	2305	2315.4	2396.5	2390.4	2441.5
0	0	0	7.5777	9.7257	26.181	60.981	61.5	97.668	104.93	127.58	168.5	169.18	175.18	218.27	220.12	246.94	277.87	314.35	420.36	518.2	660.74	808.82	1011.2	1199.9	1469.3	1742.5	2008.7	2271.3	2495.2	2685	2827.1	3102.3	3251.4	3551.9	3788.5	3920.6	4198.5	4610.8	4699.7	4827.9	5016.9	5213	5068.2	5433.5	5515.4	5583.8	5656.4	5687.7	5847.2
0	0	0	21.633	20.501	31.56	26.445	35.233	33.75	16.654	34.167	32.156	36.75	47.601	34.286	23.319	34.358	32.163	35.67	23.572	39.67	55.251	75.089	131.97	169.45	212.7	252.21	304.82	353.4	402.85	465.34	557.6	635.3	703	771.83	917.67	1017.7	1066.1	1154.6	1238.5	1281.6	1361.2	1360.3	1405.8	1433.2	1416.4	1448.7	1450.5	1491.5	1483.4
0	0	0	4.956	14.615	30.93	27.87	23.694	41.125	37.053	77.581	120.05	185.03	271.76	388.67	502.79	629.31	796.61	921.53	1050.3	1188.8	1317.4	1482.3	1607	1760.9	1919.5	2048.8	2110.8	2279.5	2395.3	2565.2	2670	2789.6	2870.1	2988.9	3101.1	3124.3	3225.2	3361.4	3487.2	3608.3	3639.1	3739.7	3794.6	3839.1	3869.9	3880	3948.2	3966.2	3972.4
0	0	0	2.6888	3.4058	6.2338	18.27	7.0285	8.8067	13.755	12.519	25.058	33.802	46.953	77.769	117.28	133.68	186.57	232.61	296.75	392.74	481.58	581.44	660.88	789.72	935.47	1065.8	1177.5	1354.9	1538.7	1641.5	1801.4	2010.8	2171.8	2281.4	2458.8	2634.2	2813.6	2866.5	3086.2	3212.2	3229	3413.8	3416.8	3665.6	3668.6	3758.2	3735.9	3771.8	3856.6
0	0	0	11.645	9.4005	20.639	13.77	8.8419	3.9882	37.989	77.444	142.98	211.11	298.63	379.3	505.66	648.19	728.53	875.16	977.79	1069.5	1196.6	1254.1	1386.2	1490.2	1559.2	1639.3	1700.1	1795.1	1866.5	1902.4	1901.7	1946	1979.4	2029.6	2051.5	2116.3	2072.7	2125	2101.6	2101.9	2128.3	2086.4	2124.2	2050	2059.9	2016.9	2026.2	2079.7	2008.8
0	0	0	9.7348	10.298	10.905	11.894	15.723	14.446	14.048	14.433	17.558	22.593	27.173	34.909	35.739	34.296	37.869	49.395	52.336	65.386	70.505	65.791	86.557	94.461	110.53	154.13	216.69	299.79	364.51	488.72	607.77	780.72	980.34	1120.4	1270.7	1458.6	1599.7	1670.3	1934	1898.7	2058.8	2063.8	2175	2211.9	2253.5	2331.8	2410.9	2314.1	2410.6
0	0	0	6.5452	12.316	8.592	8.2963	7.5046	15.227	19.587	18.087	35.819	66.816	128.09	239.58	376.4	566.51	761.36	967	1212.7	1408.8	1500.8	1825.5	1842	2167	2316.2	2449.2	2574.2	2668.7	2852.1	2974.3	2995.6	3133.7	3259	3429.5	3572.4	3654.4	3891.6	3948.9	3999	4102.8	4222.1	4217.7	4320.5	4418	4468.1	4488.8	4563.7	4545.7	4628.4
0	0	0	6.8032	11.722	14.942	4.7459	11.143	17.013	14.77	11.621	9.2725	4.9844	0.84409	1.3124	2.9423	14.634	31.969	55.312	88.87	134.41	199.65	280.69	381.36	486.15	614.07	832.07	982.14	1222	1441.2	1709.7	1973.9	2175	2394.6	2769.7	2844	3080	3360.3	3661	3792.6	3889.1	3942.2	4040.9	4170.5	4186.3	4071.9	4168	4182.3	4160.2	4172.3
0	0	0	1.3649	8.285	4.8864	9.0748	7.4071	0	1.2759	1.8022	9.2079	9.5452	17.569	22.668	34.383	48.555	77.161	125.93	194.82	245.69	334.14	422.16	403.13	458.31	534.67	622.04	729.35	797.18	874.66	1004.4	1054	1161.3	1245.9	1370.5	1441.9	1574.7	1636.8	1651.9	1726.3	1765	1898.1	2008.5	1956.9	1964.4	2112	2138.7	2190.3	2115.2	2187.8
0	0	0.080825	25.121	11.485	20.948	0	22.729	19.915	18.928	21.002	22.298	25.902	21.81	56.221	64.805	89.408	170.48	216.2	208.58	271.81	139.91	191.53	249.74	346.82	442.62	608.7	808.63	1108.2	1196.8	961.42	1094.9	1276	1361.4	1533.3	1615	1679.1	1822.4	1918.9	1964.3	2023.6	2067.1	2196.7	2285	2377.9	2399.8	2483	2524.3	2535.7	2606.8
0	0	0.94076	4.7015	6.6253	3.8829	16.736	2.4472	0	0	12.525	2.1951	11.899	4.5475	12.898	9.7179	11.168	18.304	7.6205	20.647	41.657	99.653	167.32	271.06	411.13	592.31	809.35	1032.6	1348.1	1569.8	1867.1	2097	2354.8	2628.1	2809.1	3020.1	3250.1	3528.7	3716	3743.8	3865.6	3992	4089.1	4208.4	4160.1	4095.5	4252.7	4124	4216.5	4358.9
0	0	0	9.4271	14.239	20.439	18.517	22.499	18.473	31.93	21.437	22.329	28.818	51.243	87.718	150.39	204.78	284.83	331.19	418.64	484.11	590.55	692.53	808.27	1014.1	1048	1165.8	1295	1500.5	1540.6	1660.9	1840.5	1861.7	1954	2105.9	2318.7	2255.1	2411.4	2432.8	2509.7	2477.3	2559.5	2777.4	2649	2679.7	2649	2816.6	2890.2	2880.6	2899.8
0	0	0	7.8711	4.603	1.2883	5.0446	3.8561	6.7659	2.667	4.6052	4.5425	6.4606	14.077	24.206	37.532	59.403	119.14	124.25	192.02	308.14	358.78	429.51	463.07	527.82	574.99	619.49	662.83	693.14	712.43	766.14	833.74	788.42	877.78	857.22	862.67	934.72	925.21	958.11	974.96	992.03	1021.3	983.71	1037	1043.3	1026.1	1071	1051	1050.2	1089.9
0	0	0	1.4779	15.313	15.114	9.8016	19.989	20.637	35.839	34.96	55.189	70.075	96.663	153.05	198.9	277.81	351.29	469.87	610.97	774	946.23	1173	1337.7	1532.5	1758.1	2043.5	2136.2	2513.9	2724.1	2973.2	3628.9	3963	3834.4	4441.9	4568	4926	5212.4	5567.6	5811.5	5964.5	6115.2	5925.7	6186.4	6203.3	6279.2	6395.9	6343.7	6451.9	6462.9
0	0.40374	0	0	12.733	7.9324	19.22	9.0121	17.581	25.748	32.111	19.013	26.396	31.345	66.838	111.03	174.11	246.6	296.18	385.5	502.3	576.01	671.84	779.14	877.42	982.43	1081.1	1219.6	1311.4	1412.4	1615.3	1748	1865	2076.5	2233	2374.3	2465.9	2732.4	2917.3	3060.3	3180.7	3267.2	3354	3411.2	3489.4	3451	3458.7	3536	3577	3580
0	0	0	10.665	7.5114	9.8982	17.522	6.9639	25.137	13.688	26.734	26.184	25.728	34.471	53.371	78.425	116.11	177.85	261.15	367.31	504.13	616.65	819.36	971.37	1145	1371.1	1609.8	1898.8	2173.1	2358.5	2662.5	2854.4	3231.3	3450.6	3738.4	3856.3	4061.2	4238.1	4253.3	4463.7	4507.2	4716.9	4665.2	4612.7	4926.3	4985.2	4978.2	5032.9	4929.2	5064.3
0	0	0	12.83	5.4876	16.639	17.757	16.918	22.227	22.073	28.05	30.487	32.838	30.013	26.753	51.382	83.524	131.29	191.23	259.06	331.59	394.21	532.62	602.78	719.5	808.97	905.82	989.36	1095.1	1154.9	1168.8	1298.2	1313.2	1364	1349	1371.8	1461.2	1518	1496.7	1501.8	1491.8	1551.1	1546.5	1541.8	1539.8	1513.2	1493.3	1491.3	1489.7	1488.3
0	0	0	4.3457	10.834	18.399	13.722	19.146	10.417	25.965	22.234	40.869	60.347	120.35	179.33	262.55	368.34	477.05	618.94	734.94	918.74	1007.1	1186.4	1408.8	1545.5	1835.4	1994.4	2162.3	2475.4	2785.5	2829.4	3125.3	3439.7	3699	3432.5	3607.8	3813.7	4917.1	5163.6	4510.2	4609.4	4690.9	5763.3	5831.6	6601.5	6537.6	6753	6884.7	6675.5	6667.5
0	0	0	7.0707	7.9618	0.64699	5.5668	8.8592	8.7525	9.0407	3.0671	4.0528	10.086	13.378	3.3971	11.978	16.123	11.687	22.621	16.456	27.597	42.051	22.982	44.522	86.094	134.36	194.2	263.15	338.81	407	510.06	625.4	748.08	880.48	1077.6	1270.8	1371.1	1560.6	1508.8	1977	2087.1	1994.4	2134	2028.4	2327.2	2246.5	2394.4	2443	2441.7	2431.3
0	0	0	7.1373	12.892	16.531	13.246	13.369	30.346	10.494	17.093	26.275	27.828	19.118	23.398	21.707	20.622	12.088	12.86	27.036	8.2677	22.763	28.078	20.978	31.184	25.475	51.811	50.467	63.776	88.208	103.25	140.32	178.27	240.41	291.8	379.37	432.89	514.2	546.78	634.65	681.84	712.96	767.74	802.43	831.82	902.65	938.93	968.89	961.92	961.47
0	0	0	9.2037	7.4249	10.695	16.568	20.376	20.898	25.233	17.499	17.702	23.848	42.489	46.101	63.874	89.249	127.64	169.72	205.03	257.4	328.71	393.52	503.53	573.38	679.14	794.25	994.59	1075.8	1148.2	1354.8	1331.3	1471.5	1544.7	1603.8	1740.9	1849.3	1924.5	1986.3	2070.1	2150	2164.8	2279.1	2502.9	2300.4	2416.6	2393.7	2541.8	2517.8	2437.6
0	0	0	4.7036	5.2649	7.801	13.188	17.883	17.655	16.908	13.72	18.739	25.984	34.634	47.169	59.283	92.781	127.86	182.95	248.72	323.46	385.97	498.34	583	635.29	670.24	769.72	862.7	1027.4	1187.8	1333.8	1489.7	1631.9	1900.8	2098.8	2322.7	2500.7	2768.2	2927.1	3171.8	3424.8	3610.2	3737.2	3817.3	3922.3	4087.8	4093.4	4145	4264.3	4316.2
0	0	0	10.071	10.951	5.6548	19.027	24.72	29.727	42.307	37.997	27.005	46.097	73.983	110.04	158.05	225.56	319.14	386.4	492.92	609.18	735.64	855.13	970.83	1100.5	1148	1290.6	1425.5	1575.1	1623.1	1707.8	1834.9	1917	1971.6	2038.9	2126.8	2149.1	2162	2254.1	2267.3	2286.1	2330.5	2278.9	2406	2388.8	2412.4	2405.1	2484	2461.7	2458.1
0	0	0	6.3707	11.819	15.073	9.5755	24.364	19.153	40.745	55.982	62.279	104.39	139.64	201.16	276.26	374.38	486.55	638.96	828.57	1013.4	1201.6	1464.9	1655	1922.4	2139.2	2324.8	2546.2	2971.5	3072.7	3579.3	3873.8	4269.1	4540.2	5075.8	5314.4	5743.7	6134.5	6419	6755.2	7148.2	7545.6	7640.9	7910	7950	7873	7793.4	8154.1	8146.6	8560.2
0	0	7.1578	9.024	22.14	0	32.1	18.392	26.422	43.137	41.259	44.414	60.631	84.513	99.832	120.51	142.99	170.83	187.91	245.57	272.46	331.22	439.5	541.51	779.08	964.33	1175.2	1380.9	1689	1762.8	1992.4	2132.2	2321	2603.2	2817.5	2973.7	3220.9	3350	3556.4	3570.3	3653.4	3655.6	3704.1	3883.4	3937.6	3943.8	3852.1	3847.1	3956.4	3887.7
0	0	0	12.686	26.14	13.308	48.228	37.7	52.943	63.407	77.507	38.811	88.217	106.74	146.21	173.51	214.04	275.49	345.11	391.44	536.51	655.52	817.53	1066	1245.5	1533.7	1714.8	1975.5	2194.3	2439.9	2291	2487.4	2657.2	2963.1	3168.3	3334.1	3550.8	3654.5	3740.2	3862.4	3978.6	3924.8	4099.3	4095.2	4198.3	4320.4	4317.7	4322.4	4281.5	4373.4
0	0	0	8.0612	15.562	7.1469	8.1336	13.609	11.309	8.6214	15.085	15.002	23.398	20.464	30.119	34.737	47.118	65.669	78.764	126.47	177.97	289.3	378.54	488.81	588.33	705.68	870.47	1035.3	1187.6	1350.4	1441.8	1667.8	1837.8	1865.8	2285.1	2200.8	2724.6	2540.6	2612	2748.9	2921.9	2957.1	2997.3	3073	3069.2	3101.6	3191.5	3541.1	3241.7	3439
0	0	0	7.7126	28.887	38.13	52.769	68.532	75.022	85.334	109.39	119.97	166.03	289.97	361.29	536.58	648.88	889.04	894.09	1012.1	1256.9	1590.7	1789.6	1795.2	2012.8	2286.6	2360.6	2665.9	2956	3046	3113.9	2910.3	3034.7	4007	3252.4	3238.2	3973.6	3479.4	3756.2	3822.5	3808.4	3711.8	3798.8	3970.3	3933	4074.2	4094.7	4090.6	4007.4	4258
0	0	0	3.0434	17.784	36.413	17.652	31.541	16.029	31.717	39.106	35.79	29.002	25.915	45.889	57.149	70.364	80.789	90.062	120.64	157.31	194.26	228.44	249.96	306.26	342.61	418.26	490.38	607.29	716.97	846.72	1018.8	1209.3	1379.8	1622.6	1799.2	1995.9	2141.7	2355.2	2507.4	2686.9	2812.7	2923.3	2849.4	3149.1	3224.1	3382.6	3499.5	3620.8	3686.7
0	0	0	3.1512	6.3415	12.5	10.236	12.089	11.978	14.08	15.209	17.398	4.2161	9.8336	17.903	18.393	24.006	27.426	51.466	85.606	123.64	166.2	235.55	322.51	447.89	537.21	678.49	771.07	944.57	1097.1	1224.7	1315.8	1567.9	1705.7	1856	1994.2	2108.6	2174.5	2316	2417.5	2703.3	2765.1	2889.8	3064.7	3009.5	3022.3	3088.1	3091.1	3026.1	3036.5
0	0	0	10.456	5.8185	21.762	19.005	28.21	19.222	33.909	70.58	125.65	140.05	199.18	260.76	330.12	423.78	515.08	544.32	620.37	694.95	779.21	918.18	988.95	1101.9	1312.6	1492.1	1730.6	1938.9	2211.1	2224.4	2720.6	3019.5	3293.6	3500.3	3916	4012.6	4223.6	4546.1	4733	5042.5	5034.4	5348.3	5561.7	5481.8	5565.8	5528.4	5813.1	5862.3	5467.3
0	0	0	5.9245	11.811	16.215	11.77	13.27	27.453	26.111	18.658	31.946	29.899	40.971	33.411	47.451	52.17	49.963	59.506	53.491	85.138	107.36	146.52	212.18	304.74	380.96	523.86	653.48	817.14	1012.2	1190.5	1426.4	1695.6	2000.3	2299.3	2574.6	2879.2	3107.2	3307.6	3490.4	3816	3891.9	4034.5	4222.6	4293.7	4383.6	4459.1	4469.3	4547.3	4681
0	0	0	0	2.4996	24.113	15.28	23.372	22.078	24.494	30.465	18.545	20.844	22.407	31.206	24.374	24.899	31.188	27.439	28.967	38.931	51.829	67.004	172.71	158.21	186.44	230.54	270.99	322.03	413.81	522.6	636.69	769.68	956.16	1131.2	1327.3	1555.6	1852.1	2001.3	2289.3	2400.8	2509	2782.1	2956.3	3078.9	3124.8	3165.4	3336.7	3404.2	3438.7
0	0	0	4.6863	20.785	13.653	19.831	18.179	22.466	33.937	29.632	50.755	59.74	89.429	147.03	152.46	209.63	277.55	337.9	399.26	439.39	570.04	605.68	660.5	721.38	898.45	1004.3	1076.8	1202	1260.6	1368.2	1317.6	1361.9	1376.6	1449.5	1553.2	1572.1	1708.3	1786.2	1827.8	1842.7	1916	1938.9	2008.7	2033.9	1970.5	2044.4	1998.2	2048.1	2006.7
0	0	0	3.7214	12.067	15.81	24.387	37.321	43.1	42.537	83.373	99.272	173.9	258.36	374.73	477.88	586.65	797.55	951.22	1097.5	1138.1	1343.6	1586.9	1695.6	1900.7	2163.8	2295.1	2366.9	2733.7	2713.4	2695	2821.2	2924.5	2957.8	2956.6	2927.5	2979.8	3147.3	2886.1	2277.2	2284.6	2280.6	2001.6	1990	2001.5	1988.9	2013.8	1973.5	1941.4	1953.4
0	0	0	13.264	1.562	14.611	14.003	22.158	22.513	32.904	37.304	35.94	49.311	76.328	135.32	188.45	279.04	386.75	522.29	678.27	871.88	1015.9	1252.4	1510.4	1766.7	1999.1	2090.9	2367.6	2573.9	2760.8	2957.6	3130	3270	3721.5	3817.4	3908.6	4164.8	4259.6	4435.5	4518.6	4594.4	4694.9	4719.9	4837.7	4846.2	4778.5	4989.6	4874.8	4866.4	4924.1
0	0	0	20.323	19.674	7.2225	0.54491	12.926	14.923	46.397	67.597	111.6	153.73	213.39	282.74	388.81	432	516.44	601.3	704.52	771.4	907.82	965.68	1070.1	1163	1048.9	1221.7	1347.4	1440.9	1528.8	1580.7	1698.5	1738.7	1799.9	1842.1	1909.3	2039.4	1967.5	2104.9	2087.8	2156.1	2168.1	2172.7	2183.2	2207.2	2205.1	2182.8	2193.5	2222.2	2195.8
0	0	0	8.7075	3.4446	9.4578	20.197	16.459	29.365	26.928	23.269	31.322	27.526	32.745	46.241	47.139	43.782	54.305	67.655	91.7	143.21	189.1	280.25	409.37	417.05	508.04	636.89	745.97	851.76	916.64	1050	1114.8	1199.3	1277.3	1309.2	1556.8	1604.9	1724.1	1792.6	1840.9	1820.6	1801.6	1846.8	1875.8	1960.9	1919.4	1926.1	1971.8	1932.7	2005.6
0	0	0	7.6372	0	22.317	12.702	2.949	14.578	22.707	29.26	42.747	38.01	61.453	79.776	148.8	243.31	364.96	511.67	592.09	673.26	775.77	1069.2	1212.6	1351.5	1642.1	1737	1804	1896	2074.7	2092.3	2511.6	2882	3113.9	3258.9	3480.3	3520.3	3825.4	4027	4195.5	4258.1	4206.9	4544.9	4554.8	4789.4	4940.4	4812.9	5109.9	5296.2	5252.8
0	0	0	0.93116	2.2543	10.396	6.8893	13.074	23.171	34.834	53.867	100.4	142.67	199.51	290.79	289.53	374.95	494.84	533.37	673.5	742.82	907.87	1068.6	1164.3	1371.1	1597.9	1788.2	1976.2	2284.9	2654.1	2777.2	3040	3307.2	3436.5	3846.2	3962	4292.2	4724.6	4616.8	4711.3	5135.1	5181.9	5194.4	5321.2	5575.5	5626.5	6013.2	6169.4	6283.4	5856.1
0	0	0	15.222	19.14	29.269	19.307	32.875	17.473	15.965	20.494	22.132	31.499	30.37	42.031	49.747	65.787	77.144	84.309	95.645	105.18	127.48	155.55	167.63	187.25	262.71	273.56	332.84	442.7	513.2	678.6	868.24	1092.3	1301.3	1578.5	1798.8	2088.3	2423.7	2579.6	2767.4	3025.3	3252.1	3452.3	3571.8	3785.8	3830.7	3962	4092.9	3970	4072.9
0	0	0	9.7509	1.3215	13.507	24.887	40.008	59.058	90.282	126.72	179.69	240.47	319.07	448.06	541.44	681.19	795.26	950.72	1104.4	1239.9	1435.3	1611.8	1754.5	1954.3	2186.9	2374	2587.2	2710.7	2832.9	3021.5	3180.3	3389.3	3591.8	3627.3	3890.5	4047.6	4254	4225	4287	4430.4	4503.6	4695.2	4781.8	4775.7	4722.6	4855.6	4948.3	4896.3	4881.4
0	0	0	0.4848	8.0941	11.276	23.287	17.491	25.982	8.8448	22.348	39.959	73.464	135.02	214.7	316.35	437.36	566.46	710.45	844.4	1058.5	1235.5	1484.5	1714.8	1985.1	2132.1	2419.4	2669.3	2788.8	2930.3	3168.7	3402	3612.9	3824.4	3867.6	3961	4323.7	4480.6	4617.1	4715.1	4703.8	4873	4840.4	4948.2	4962.2	4943.8	4953.5	5002.1	5100.9	5089
0	0	0	15.729	18.234	15.699	17.794	16.989	29.647	28.896	37.259	66.269	84.527	113.7	142.3	198.81	272.46	341.87	434.74	494.46	620.19	755.22	882.21	1007.2	1116.6	1228.1	1384.3	1634.6	1700.6	1889.1	2040.1	2171.9	2371.6	2616.8	2729.2	2878.2	2991.6	2999.3	3056.3	3193	3273.5	3275.4	3333.3	3313.6	3390.7	3430.8	3427.7	3483.7	3431.7	3432.3
0	0	0	2.3466	15.446	10.137	16.235	18.091	24.797	31.576	36.19	33.38	31.665	50.182	60.072	95.128	107.41	143.66	167.37	214.11	250.94	296.6	356.52	395.61	459.39	480.54	537.89	570.75	641.58	689.7	721.78	765.59	787.27	823.08	858.81	880.4	921.87	936.27	974.32	995.9	1026.6	993.53	999.58	1027.7	1020.2	1025.9	1023.4	1034.2	1075.3	1043.6
0	0	0	14.734	21.799	48.006	43.583	59.586	70.903	79.94	84.138	90.076	77.805	79.06	73.266	63.274	56.666	40.454	39.403	27.709	5.3744	0	0	0	0	0	0	0	1.7014	19.115	115.22	141.36	234.48	288.73	343.79	415.46	458.77	539.59	675.08	753.2	760.5	845.07	858.2	896.49	911.28	904.74	897.49	915.75	920.84	962.33
0	0	0	2.4468	3.731	11.349	27.898	23.636	27.821	26.789	53.586	60.779	68.116	105.1	122.53	165.45	202.89	278.85	325.44	390.32	460.22	552.6	659.13	719.19	780.41	876.8	919.89	971.7	1010.8	1067.3	1152	1123.3	1164.4	1172	1220.8	1324.7	1371.8	1460.4	1491.5	1559.3	1634.6	1695.8	1750.2	1795.5	1829.2	1957.4	1910.2	1978.8	2007.4	1958.5
0	0	0	3.8377	3.4071	18.993	27.019	20.842	31.083	35.571	37.695	26.096	23.593	16.239	24.569	24.012	10.963	11.191	10.637	7.0989	14.589	28.67	15.489	26.32	36.043	51.392	52.893	58.548	75.593	101.63	135.98	168.65	251.56	313.34	408.12	449.45	589.18	672.07	800.4	863.87	996.36	1119.5	1138	1192.8	1272.7	1286.2	1365.4	1359.6	1418.2	1414.8
0	0	0	0	5.7185	17.198	21.441	30.152	60.059	73.367	104.38	120.06	137.7	169.18	204.18	216.78	230.41	224.74	245.95	283.95	307.6	318.17	338.76	342.47	359.37	379.53	397.59	440.57	508.06	574.58	627.64	693.05	808.44	939.35	1005.9	1090.5	1256.7	1337.1	1429.9	1591.6	1678.1	1763.6	1839.3	1919.7	1990.4	2064.5	2070.8	2089.2	2166.7	2171.3
0	1.7595	0	0.031722	1.2944	5.3947	7.7187	7.4458	16.092	11.646	10.21	11.956	13.053	15.871	21.765	33.88	48.39	63.854	83.385	113.03	134.93	169.21	205.26	256.22	307.68	356.04	398.39	441.76	493	575.65	637.95	737.15	823.58	884.85	950.87	1006.5	1079	1115.2	1221.6	1217.1	1289.7	1344.3	1415.7	1439.1	1574.1	1443.2	1456.9	1644.9	1535.2	1531
0	0	0.68601	2.998	8.3858	10.316	18.215	17.617	30.634	37.739	27.756	27.982	37.584	46.479	55.696	56.375	72.81	85.301	107.73	99.619	129.29	125.49	146.38	136.12	168.03	193.39	271.69	328.57	324.25	386.43	424.21	546.98	744.47	902.59	1007.3	1242.8	1386.2	1508.5	1608.6	1867.5	1934.8	2151.1	2338.4	2499.7	2681.2	2808.7	2868.6	2945.8	2896.2	2982.9
0	0	5.2191	21.892	24.618	0	0	0	10.271	2.1534	0	0	1.844	0	1.4919	2.553	18.652	22.772	26.606	34.589	1.0447	56.075	66.856	102.86	151.11	211.33	218.85	290.74	470.84	483.89	669.83	774.4	849.32	968.47	1057.4	1212.1	1331	1435.7	1590.1	1707.6	1880.2	1974.2	2027.9	2057.9	2146.6	2171	2174.9	2191.4	2148.9	2147.1
0	0	0	10.217	1.6222	1.9125	29.721	12.286	34.954	17.559	21.046	39.991	26.674	21.733	21.28	19.926	22.819	24.289	25.774	27.378	56.387	64.456	85.599	105.41	95.594	127.7	163.17	209.01	272.37	316.92	362.26	405.24	488.67	562.8	621.77	811.12	928.96	1041.2	1129.4	1251	1443.5	1564.7	1633	1744.5	1909.2	1956.3	2055.6	2127.9	2175.4	2245.2
0	0	0	17.208	18.1	31.168	30.87	44.676	34.348	49.176	45.926	41.01	43.178	33.578	36.593	40.716	24.563	35.542	35.35	33.105	16.497	24.845	58.56	71.264	157.19	181.57	252.98	327.93	424.76	524.11	585.59	744.13	862.77	950.75	1006.8	1084.8	1148.7	1310.5	1401.3	1499.2	1557.8	1599.2	1715.7	1732	1763.6	1821.7	1842.7	1928.6	1926.3	2012.1
0	0	0	9.8127	9.6957	10.913	17.518	27.07	33.432	41.434	38.242	53.527	61.7	72.495	79.715	84.276	114.05	126.27	160.91	214.52	324.77	464.78	616.4	805.86	1005.4	1205.9	1454.1	1670.1	1924.9	2212.4	2540.8	2614.9	3118.4	3361.5	3655.9	3818.4	4124.1	4146.2	4465.2	4605.3	4648	4762.3	4831.2	5031.5	4964.2	5098.3	5038.7	5059.9	5213.3	5252
0	0	0	5.0547	6.2926	8.5183	8.4885	14.677	19.599	2.4566	18.043	7.921	11.751	17.267	29.646	31.419	34.682	30.149	53.446	64.693	78.176	109.27	164.04	229.01	295.83	366.81	555.72	684.83	825.74	960.86	1104.2	1257.8	1420	1450.4	1441.1	1588.5	1934.5	2046.6	2101.7	2258.6	2371.5	2479.3	2579.7	2195.2	2562.6	2535.1	2591	2547.5	2563.7	2570.5
0	0	0	3.4027	3.0938	13.066	13.911	19.668	14.559	20.925	25.165	18.996	15.319	26.88	24.366	27.071	23.982	30.619	43.036	52.617	91.194	137.33	173.67	231.85	290.97	370.29	465.2	588.47	690.14	761.04	895.61	1028.3	1193.5	1296.2	1454.1	1563.1	1699.4	1731.2	1821	1916.4	1971.4	2023.2	2081.1	2126.8	2170.1	2137.2	2179.8	2188.7	2234.7	2241.5
0	0	3.7605	7.1398	1.6149	3.9073	8.615	7.4616	9.3977	18.56	13.959	12.783	7.7756	14.27	26.312	32.338	29.689	35.105	53.661	57.423	75.474	91.046	129.02	204.37	276.72	339.11	472.65	578.03	696.34	814.96	804.04	960.82	1089.4	1179.2	1453	1502.6	1683.8	1925.7	1725.3	1859.8	1872.7	1929.3	2106.7	2219.6	2365.5	2373.7	2420.9	2492.2	2494.5	2565
0	0	0	15.301	9.7061	10.63	14.418	24.036	32.86	37.25	32.468	37.873	45.816	44.701	52.365	86.201	117.07	146.67	191.23	256.68	368.64	501.32	673.91	915.62	1121.2	1327.3	1588.8	1750.8	2047.4	2320.9	2631.2	2902.4	3094.1	3413.5	3655.3	3911.9	4124.4	4315.3	4497.5	4533	4705.3	4815.3	4999.9	5009.7	5129.2	5131.4	5025.1	4988.7	5146.1	5208.2
0	0	3.0678	7.7174	0	2.2004	4.6702	2.9778	18.883	12.46	13.22	32.546	53.329	90.917	152.65	197.85	223.79	327.49	405.1	521	591.53	743.99	869.19	1050.5	1108.4	1342.8	1529.4	1623.4	1897.8	1904.7	2084	2267.8	2392.2	2302	2701.3	2843.6	3179.6	2867.6	2996.2	3150.1	3231.5	3367.4	3355.5	3378.9	3466.9	3553.4	3526.1	3644.9	3640.8	3672.4
0	0	0	10.489	22.153	8.1395	13.071	9.7791	15.189	3.1669	10.925	0	1.6436	0	0.32762	0	0	0	6.3934	32.079	86.855	192.12	292.96	487.16	684.51	916.42	1215.9	1468.8	1881.6	2354.5	2793.7	3191.3	3584.6	4031.9	4352.8	4866.6	5402.6	5918.4	6686.5	6640.5	6710.4	6901.9	7294.3	7501.9	7775.5	7966.2	8035.2	7559.7	8087.6	8108.5
0	0	0	5.1408	13.437	19.668	27.058	19.378	28.279	39.75	32.461	35.101	30.87	45.57	46.919	63.925	85.838	93.481	114.91	149.07	184.49	212.61	248.31	272.64	324.13	378.73	421.89	446.25	514.92	574.45	667.03	724.61	847.09	970.76	978.87	1097.5	1190	1259	1374.5	1353.5	1372.8	1423.7	1537.5	1501.2	1633.9	1679	1684.6	1736.2	1798.1	1741.9
0	0	0	2.3893	0	22.703	15.444	24.723	27.576	16.194	22.89	36.185	38.63	47.72	57.859	77.282	100.99	144.44	181.13	236.85	330.96	420.83	479.44	578.81	695.77	818.71	910.09	948.44	1042.3	1112.1	1110.7	1213.7	1287.6	1335.3	1276.8	1332.9	1433.9	1454	1468	1501.7	1563.9	1663.8	1671.9	1707	1694.6	1695.5	1686.9	1743.9	1687	1679.1
0	0	1.1506	6.0287	7.7356	7.4618	11.39	7.4506	6.8571	13.329	28.65	59.488	111.7	210.19	317.33	458.54	669.92	865.14	1096.7	1398.7	1681.3	2042.2	2362.3	2717.6	3058	3372.7	3965.2	4221	4598.7	5088.3	5343.9	5556.9	5937.9	6398.4	6624.6	7184.1	7546.4	7585.8	7841.3	8320.1	8457	8673.6	8904	9048.4	9358.9	9191.8	9554.4	9574.4	9710.1	9838.3
0	0	0	9.3381	12.056	14.098	17.993	9.3759	8.453	13.39	17.889	37.839	63.331	97.234	155.42	208.11	280.62	371.84	470.64	587.32	692.54	825.31	955.89	1144.1	1274.1	1488.2	1634.5	1844.1	2003.7	2346.4	2551.7	2735.6	3028.7	3148	3370	3593.2	3774.8	3995.8	4110.3	4375.3	4447.5	4602.4	4752.3	4817.2	4957.2	5021.8	5087	4881.7	4599.7	4684.1
0	0	0	4.452	9.5555	30.16	20.857	25.727	26.265	33.978	31.229	37.704	26.51	38.034	43.138	47.255	77.802	98.848	116.13	123.45	177.42	192.4	208.52	245.06	302.32	302.69	370.8	370.96	407.93	379.3	535.56	480.89	520.62	530.97	555.47	622.21	684.18	719.18	762.89	791.55	848.87	848.98	920.79	890.98	924.6	948.85	950.75	1006.3	1023.5	1030.4
0	0	0	8.8773	12.753	13.669	22.005	18.659	17.029	24.552	23.726	29.397	36.181	32.416	35.895	34.398	40.773	28.835	34.155	31.738	48.122	56.666	67.177	65.826	98.58	120.82	153.63	207.96	232.77	295.05	364.24	361.22	404.11	479.74	498.41	553.41	632.74	662.77	690.44	698.42	742.15	769.73	792.44	816.57	836.5	893.14	934.77	989.24	1000.4	1026.4
0	0	0	7.0964	5.4805	22.898	5.1675	16.27	29.218	30.752	32.61	52.474	68.143	85.732	109.16	150.22	179.09	227.51	278.69	316.26	393.17	467.78	596.98	707.26	815.81	943.06	1159.2	1334.3	1528.3	1695	1905.3	2103	2260.8	2368.8	2682.2	2818.1	3063.7	3278.9	3387.6	3477.1	3592	3655	3782	3944.2	3919.1	3893.4	3842.4	3933.7	4000.3	4049.1
0	0	0	0	2.4235	11.755	12.324	15.943	14.628	15.423	16.826	17.111	17.942	31.685	28.64	39.754	58.036	70.868	79.824	77.205	97.866	114.09	139.54	148.94	184.4	200.7	237.88	277.63	352.27	399.57	420.24	491.68	514.15	561.27	613.36	635.59	667.52	748.2	770.2	809.26	811.63	811.18	837.12	832.42	813.98	885.46	883.77	905.97	950.99	912
0	0	0	0	9.9897	4.165	10.603	16.416	30.142	43.925	92.605	163.32	240.42	373.14	507.84	680.71	832.6	1004.9	1180.2	1309.6	1499.7	1641.6	1789.4	1961.8	2065	2252.1	2338.4	2548.5	2588.6	2770.4	2916	2950.3	3090.7	2505.5	2873.1	3131	3349.9	3487.1	3635.3	3768.3	3813.3	3833.2	3977.2	3957.3	4074.1	3961.8	4030.2	3786.3	3911.8	4042.2
0	0	0	0	10.196	10.566	17.366	19.288	26.316	30.632	89	145.09	240.4	367.68	465.57	740.51	857.18	1044.2	1339.3	1493.8	1789.2	1974.9	2274.9	2475.4	2785.3	2932.8	3099.8	3401.3	3621.7	3734.5	3863.2	4111.9	4364.5	4624.6	4859.9	4893.9	5019.8	5109.7	5216.1	5228.4	5290.3	5396.9	5451.7	5504.7	5573.1	5647.7	5570.6	5765.5	5573.9	5660.6
0	0	0	10.926	12.121	25.182	25.479	25.142	45.437	63.406	64.904	81.646	101.03	115.46	124.76	148.46	186.94	187.25	259.81	317.12	276.69	298.6	368.55	440.41	560.23	667.27	784.06	941.31	1072.8	1237.5	1383.2	1489.6	1663.8	1871.7	2076.4	2348.7	2416	2714.7	2823.4	3252.6	3384.6	3439.5	3571.7	3696.4	3786.9	3962.5	3493.5	3502.5	3567.1	3686.6
0	0	0	0	13.164	23.306	23.286	33.226	33.685	35.403	39.166	34.632	24.988	19.83	30.5	34.464	33.635	23.753	21.386	31.122	38.194	40.1	80.229	103.17	145.53	176.88	196.56	253.96	314.18	354.53	346.51	403.37	473.01	543.42	597.97	714.84	798.29	858.24	910.24	1002.5	1067.3	1142.9	1192.6	1299.3	1279	1340.7	1422.7	1400	1449.7	1526.1
0	0	3.4556	4.464	22.467	18.153	25.158	39.143	41.298	51.371	49.643	48.55	54.519	48.727	63.383	67.265	95.143	83.312	91.605	110.67	151.3	183.19	254.94	302.61	414.7	534.07	671.1	844.81	985.04	1110.8	1340.8	1510.3	1717.7	1802.9	1989.8	2213.1	2327.2	2465.1	2508.8	2650.5	2828.2	2843.9	2911.4	2960.1	3010.5	3144.6	3193.2	3266.4	3235.4	3319
0	0	0	5.7141	18.103	3.8034	22.109	27.126	30.478	42.029	35.343	20.506	30.756	46.897	91.444	161.85	255.51	328.78	442.44	609.82	727.44	805.89	1031.1	1231.3	1385.7	1506.9	1961.2	1893.7	1985.1	2167.7	2581.9	2426.3	2406.9	2628.8	2753.4	2685.3	2795.7	2859.2	3005	3025.2	3195.4	3107	3167	3244.7	3425.5	3349	3320.6	3538.1	3434.7	3596.8
0	0	0	3.0375	18.568	27.647	27.54	39.096	42.084	45.575	48.136	68.993	62.411	54.23	63.905	61.209	57.531	64.257	57.981	62.822	68.755	87.98	126.1	171.65	242.66	347.87	423.46	560.37	661.89	778.06	943.13	1188.2	1176.7	1620.8	1876.5	1927.5	1919.6	2307.8	2326	2348.8	2343.3	2507.1	2916.3	2853.8	2885.5	2772.1	2837.1	2983.8	2828.8	2861.1
0	0	0	2.7615	10.237	13.355	11.369	10.698	22.931	28.635	39.6	27.478	18.115	23.417	28.652	23.941	15.481	13.658	18.037	32.224	39.366	34.247	27.564	26.232	30.478	37.234	43.778	60.349	89.937	145.17	219.4	291.71	396.77	502.82	602.58	827.61	984.27	1149	1238.7	1369.2	1446.5	1546.6	1576.4	1618.1	1699.9	1784.4	1780.8	1809.3	1827	1872.7
0	0	0	1.8311	10.921	8.9771	14.353	17.567	31.04	30.496	34.899	39.25	46.706	40.651	42.356	46.948	40.461	50.526	49.979	45.661	48.897	51.797	48.368	53.582	85.587	110.52	156.1	225.51	303.75	343.34	397.68	481.43	562.66	655.43	764.42	836.67	952.71	979.54	1094.9	1127.7	1230.5	1323.4	1421.6	1484.3	1576.8	1630.5	1656.7	1823.9	1709.4	1755.4
0	0	0	15.034	8.677	14.815	28.195	25.808	27.826	28.863	28.152	33.961	25.563	15.497	17.715	17.985	17.694	25.149	22.274	49.159	61.897	91.906	133.49	188.87	239.94	294.66	362.46	411.73	468.98	546.54	614.62	682.61	775.29	853.85	964.84	1030.3	1124.5	1188.1	1252.3	1282.8	1380.9	1433.3	1412.4	1498	1518.8	1531.1	1565.5	1535.1	1620.5	1630.5
0	0	3.7168	15.294	7.5127	7.9094	12.79	18.193	27.863	39.582	42.336	42.178	44.927	53.801	55.084	57.294	59.613	66.193	70.161	56.543	59.012	56.942	69.19	87.102	144.76	181.95	254.54	323.77	452.89	591.8	703.48	872.16	1029.4	1226	1381.4	1530.7	1623.8	1815.6	1986.5	2100.3	2188	2170.7	2311.9	2299.9	2399.7	2423.6	2499.3	2616.1	2610.6	2645.4
0	0	0	15.762	13.198	9.5026	14.916	19.505	20.523	42.363	54.908	93.277	150.25	229.09	330.32	430.51	564.3	665.51	774.26	912.7	961.96	1091	1216.9	1290.4	1420.9	1548.1	1668.6	1780.6	1878.3	1967.2	2032	2086.7	2205.4	2251	2371.6	2372	2487.6	2569.6	2593.1	2638.8	2623.5	2704.1	2806.1	2749.9	2847.6	2819.3	2910.7	2917.5	2890.6	2908.7
0	0	0	26.861	48.568	47.153	51.908	73.993	75.521	82.286	51.177	97.412	77.338	75.063	64.521	40.609	45.455	24.315	49.707	31.047	19.178	33.836	23.671	21.656	30.335	1.7741	30.061	21.224	25.966	56.849	112.19	146.89	210.13	292.17	339.69	453.84	508.07	616.58	682.72	799.85	872.66	962.05	961.99	1043	1093.6	1117	1245	1307.6	1245.9	1335.7
0	0	0	8.0785	14.956	21.172	13.341	9.4098	18.677	22.593	20.873	22.059	16.66	19.323	20.082	23.973	24.931	41.165	61.617	79.832	157.94	216.7	303.86	384.36	485	596.08	745.17	870.22	997.38	1151.8	1263.2	1414.7	1557.3	1738.8	1764.8	1992.1	2054.9	2199	2233.9	2283.4	2380.2	2469.5	2457.7	2532.5	2591.4	2578.7	2641.7	2633.8	2714.5	2697.8
0	0	0	7.0542	2.3728	12.858	5.593	17.208	9.4493	12.157	13.457	9.449	2.3165	11.473	11.193	7.6635	16.603	30.416	56.842	84.542	138.56	202.09	269.33	343.97	427.68	474.97	556.37	645.69	713.85	843.97	900.05	971.03	1068.2	1141.7	1188.2	1261.7	1338.8	1379.3	1425.9	1509.4	1542	1532.6	1546.4	1555.4	1610.1	1640.7	1661.4	1657.5	1714.2	1700.9
0	0	0	3.311	9.8963	14.929	5.6584	8.1519	25.497	22.194	26.084	32.692	38.246	35.755	49.343	56.745	56.131	58.972	72.31	86.12	98.607	126.75	148.45	175.7	201.65	242.87	326.5	385.89	487.96	617.48	764.42	930.55	1142	1368.3	1566.5	1857.3	2096	2385.2	2616.3	2847.5	3108.7	3344.8	3454.3	3640.9	3781.6	3889.2	4059.5	4163.6	4206.3	4274
0	3.4717	0	5.7693	14.885	18.475	19.539	28.35	35.474	42.216	32.091	48.57	61.364	102.64	132.89	191.53	288.47	392.88	516.32	613.24	777.93	921.64	1104.5	1280.8	1464	1618.6	1765.4	1913.1	2093.1	2141.9	2280.6	2421.6	2630	2816.5	2934.8	3151.7	3228.1	3540.4	3614.5	3773.6	3818	3993.2	4257.4	4433.3	4514	4749.2	4933.1	5018.8	4924.2	5010.5
0	0	0	8.8936	3.6674	14.638	9.8896	10.7	8.9069	11.151	4.26	7.2164	20.151	52.825	97.355	162.87	254.31	394.83	503.34	673.9	782.89	973.96	1096.8	1256.5	1418.6	1615.1	1795	2100.4	2317.1	2543.4	2779.4	2996.5	3308.5	3591.2	3899.1	4166.2	4409.7	4581.5	4678.4	4930.1	5099.2	5147.2	5371.7	5449.3	5598.4	5599.3	5604.2	5701.3	5765.3	5766.2
0	0	0	0.79701	5.6897	13.682	16.766	18.754	20.218	21.317	16.041	28.726	19.507	26.349	35.517	61.165	91.782	132.29	191.67	219.85	258.58	318.86	368.04	425.61	458.58	534.27	607.03	645.7	651.25	674.26	716.09	743.37	782.49	787.31	814.01	796.27	812.29	887.11	841.49	875.71	1043	1066.1	1170.6	1255.2	1314.1	1346.1	1319	1302.1	1315.3	1272
0	0	0	7.8325	26.473	23.08	19.047	18.409	33.361	34.639	58.33	111.57	242.36	395.12	669.84	952.78	1337.5	1707.4	2149.3	2711.7	3164.6	3703.4	4436.1	4970.6	5452	6083.7	6906.9	7640.4	7920.3	8607.8	9196.6	9926.4	10410	10874	11588	12321	12530	13108	13471	13613	13817	13713	14114	14302	14392	14753	14196	14192	13929	14294
0	0	0	6.6418	15.862	12.409	14.942	17.296	19.112	12.456	29.795	46.037	27.624	37.911	33.701	51.692	46.157	53.798	61.046	62.523	73.374	82.649	99.892	98.325	129.88	147	152.98	186.53	234.84	283.42	357.03	447.41	564.29	726.47	863.98	1099	1297.3	1548.8	1732.9	2057.4	2242.6	2490	2779.1	2981.9	3227.3	3333.8	3542.3	3768.9	3607.9	4146.8
0	0	0	6.8718	9.6016	11.271	18.604	21.299	17.174	24.295	21.059	31.927	40.61	44.247	63.457	77.662	91.804	92.313	116.41	123.17	153.38	197.12	256.31	319.36	419.21	538.26	702.9	812.78	985.94	1121.7	1318	1463.9	1621.4	1821.3	1999.6	2250.2	2491.2	2673.2	2780.9	3051.1	3202.5	3376	3477.7	3540.1	3619.8	3741.1	3806.6	3774.9	3871.7	3774
0	0	0	1.8072	11.384	5.1155	18.015	24.484	22.689	26.658	25.53	33.428	24.593	24.087	23.681	31.923	62.005	94.879	137.43	185.1	253.62	344.75	434.01	560.56	674.47	775.08	943.04	1084	1231.3	1416.6	1552.3	1676.4	1814.1	2061.3	2184.5	2537.6	2693.9	2712	2836.3	3043.7	3170.5	3311.7	3422.5	3384.3	3549.7	3594.3	3671.8	3772.1	3690.8	3731.1
0	0	0	1.0406	20.631	11.957	24.781	25.889	14.829	17.425	12.996	21.627	22.621	36.613	58.557	66.948	112.4	143.12	230.3	299.92	447.84	551.19	766.05	1018.1	1233.1	1591.2	1833.7	2341.6	2273.7	2753.8	3159	3325.8	2962.8	3434.7	3608.6	3991.5	4063.5	4266.1	4097.5	4249.9	4253.8	4310.9	4475.9	4446.5	4478.1	4609.8	4661.5	4733.4	4790.9	4609.5
0	0	0	10.152	17.942	51.345	62.107	77.627	99.026	124.03	135.23	147.81	155.61	166.06	190.23	179.48	182.92	194.1	198.5	201.44	211.23	236.49	269.52	328.97	394.86	482.76	618.06	788.68	984.83	1186.7	1382.2	1558.1	1821.8	2096.7	2334.4	2679.4	2949.3	3117.4	3503.4	3607.3	3720.4	4030.7	4128.3	4249.8	4240.6	4375	4337.2	4425.5	4546.1	4574.9
0	0	0	7.6102	11.382	8.2556	10.667	16.492	7.4682	18.06	18.124	20.88	21.635	21.965	26.112	37.615	54.02	66.898	67.556	95.836	124.78	169.38	209.97	237.32	278.61	315.06	374.66	429.6	502.09	576.66	644.41	740.37	813.8	909	968.74	1080.7	1137.2	1211.1	1299.1	1368	1405.8	1471.5	1540.1	1636.2	1652.1	1697.4	1724.9	1795.3	1828.3	1858.3
0	15.241	9.681	35.458	23.396	54.644	41.012	26.12	23.144	11.845	38.86	5.3795	29.748	32.295	48.593	76.272	94.757	138.82	218.69	295.04	398.77	514.5	644.93	799.86	937.54	1127.9	1334.1	1477.7	1593	1759.3	1863.8	2022.6	2198.3	2326.8	2486.6	2633.2	2755.9	2766.8	2938.9	3048.6	3126.8	3268	3282.9	3351.7	3466.7	3393.5	3484.1	3443.5	3466.3	3486
0	0	0	8.4124	15.305	5.5524	14.953	18.064	12.221	12.059	10.416	12.518	11.718	15.695	21.236	18.481	13.356	15.486	14.327	23.191	25.178	23.767	25.919	19.595	19.45	28.192	20.946	37.271	30.371	46.705	41.291	35.583	40.466	45.202	60.924	75.329	75.945	82.23	72.447	83.428	64.058	70.072	68.114	63.811	67.187	64.562	69.26	77.269	69.879	76.004
0	0	0	9.0811	11.158	13.788	15.65	25.432	29.445	24.796	24.15	20.511	33.292	62.139	140.94	231.61	337.92	449.84	563	695.69	852.35	1068.7	1218.4	1365.4	1588.9	1769.3	2011.9	2173	2412.7	2650.2	2877.5	3040.1	3296.2	3543.3	3845.3	4045.1	4211.1	4530.2	4593.3	4743.3	4858.4	5013.4	5206.4	5434.8	5574.9	5701.6	5705.7	5778.8	5868.3	6028.1
0	0.38699	3.2027	7.6117	2.1235	1.3576	4.3902	5.4945	13.701	10.42	4.4057	7.5557	0	6.3514	5.1218	0	3.6195	0	3.8451	0	13.784	13.564	35.702	52.869	100.95	151.38	230.09	320.12	388.06	438.47	541.62	631.14	747.02	874.23	905.71	1033.5	1060.5	1228.1	1203.6	1305.9	1244.8	1348.1	1415.2	1488	1523.4	1535	1580.3	1809.1	1838.7	1448.5
0	0	0	3.4496	4.9023	13.418	12.236	9.5705	26.319	14.185	16.166	16.856	26.136	17.516	20.727	29.074	32.593	41.237	70.294	135.17	203.84	357.64	724.4	703.68	917.55	1170.2	1399.3	1667	1936.7	2161.1	2481	2698.4	2966.9	3198.6	3445.4	3635.7	3801.6	3873.9	3986.1	4136.5	4338.1	4428.3	4453	4564.6	4820.5	4667.5	4753.7	4575.3	4789.5	4720.4
0	0	1.6455	0	19.018	23.28	29.332	34.963	46.927	61.888	59.489	95.544	98.58	145.12	194.74	251.92	363.47	435.93	508.42	606.92	699.63	800.17	881.69	970.64	1027	1134.4	1230.7	1238.8	1279.3	1268.7	1429.5	1509.1	1547.1	1692.8	1630.2	1820.1	1829.3	2037	2066.8	2080.8	2267.2	2345.8	2232.6	2310	2386	2500.7	2488	2491.7	2618.9	2606.1
0	0	0	3.7502	8.5606	13.742	13.552	24.885	27.307	39.353	73.073	129.4	192.7	260.43	363.66	454.23	558.21	662.63	774.38	894.53	1015.7	1134	1258.9	1340.1	1491.3	1566.1	1736.6	1918.4	2045	2261.6	2427.6	2651	2908.5	3174.3	3386.5	3559.2	3844.3	4056.6	4305.2	4511.5	4575.3	4752.1	4898.8	4968.5	5070.2	5121.5	5201.2	5266.5	5345.2	5434.9
0	0	0	0	14.433	2.5169	10.729	2.4168	12.916	22.392	21.734	23.916	32.262	37.387	48.509	64.163	84.309	112.53	164.79	224.33	291.29	362.89	467.38	632.68	773.38	955.92	1106.4	1281.1	1520	1674	1801.2	1983.6	2150.1	2406.3	2565.2	2772.7	2940.8	3028.6	3033.9	3234.7	3277.4	3409.5	3458.9	3494.5	3498.8	3499.4	3535.9	3542.4	3584.2	3529
0	0.34404	0	14.115	0.38949	7.1691	5.8464	18.564	14.503	28.935	27.447	28.699	33.813	51.252	72.752	106.83	146.54	172.06	245.06	294.73	403.8	449.77	603.27	740.69	917.56	996.18	1245.2	1463.5	1627.8	1653.7	1907.7	2036.3	2316.5	2316.2	2756.5	2736.6	2887.9	3050.1	3184.8	3293.3	3382.9	3384.5	3361.4	3543.5	4038.8	3640.1	3892.4	4060.3	3961.1	4160
0	0	0	7.1581	8.9005	12.075	9.4686	17.009	18.153	22.869	19.916	22.146	30.536	28.37	35.455	29.296	41.7	57.676	83.516	118.17	166.15	185.73	257.21	306.9	362.52	438.88	484.13	557.78	638.2	753.01	863.85	981.32	1075.9	1227	1307.2	1388	1515.8	1583.6	1697	1791.2	1900.6	1916.7	1973.5	2055.5	2061	2148.6	2165.7	2222	2245.6	2317.5
0	0	0	9.0491	23.635	26.124	26.833	50.415	54.033	96.538	122.09	145.18	177.62	234.73	312.16	377.18	428.22	529.18	498.72	681.83	806.57	938.64	1058.1	1205.6	1430	1550.6	1863	2100.4	2317.4	2499.3	2854	3136.7	3407.8	3877.8	4183.8	4303.1	4374.6	4478.9	4648.5	4611.5	4765.9	4816.6	4772.1	4929	4932.8	4953.6	4918.7	4860.2	4817.3	4699.7
0	0	0	8.4988	16.972	19.592	26.899	33.683	5.9121	46.226	51.95	53.224	54.533	71.042	95.526	93.3	128.02	161.3	173.85	181.96	224.57	215.9	304.46	319.59	374.08	450.6	607.86	624.49	745.33	710.99	859.2	945.92	1163.5	1265.2	1363.2	1556.8	1660.7	1869.7	2035.4	2218.3	2180.4	2275.8	2482.4	2528.6	2644.9	2788.4	2826.1	2927	2969.8	3008.7
0	0	0	0.12379	14.158	13.68	21.996	29.006	30.542	25.607	22.035	28.107	18.699	28.029	42.232	48.296	54.549	63.607	69.767	81.162	96.383	112.22	127.69	143.25	183.14	184.94	250.59	270.65	316.96	387.93	461.53	571.76	707.79	852.34	1032.1	1242.3	1433.8	1626.2	1830.2	1980.2	2137.2	2255.1	2337.6	2535.9	2656.1	2725.4	2854.2	2874.7	3008.6	2997.2
0	0	0	7.3896	14.598	19.205	27.088	29.735	34.918	31.555	38.281	48.469	41.638	65.654	55.441	58.558	70.84	75.895	84.346	82.938	108.12	134.6	187.65	225.61	278.04	327.43	364.88	480.07	538.39	627.42	683.95	890.98	945.33	1089.7	1216.7	1397.7	1559.5	1697.9	1899.6	1989.8	2136.5	2249.1	2403.7	2406.2	2527.3	2591.3	2981.1	2710.6	2711.3	2689.4
0	0	0	11.892	5.2937	8.1656	11.506	8.586	20.996	19.541	25.162	17.706	24.124	24.468	26.432	26.014	31.716	58.585	85.109	143.83	225.77	341.56	491.74	656.95	875.93	1095.1	1267.2	1543.4	1760.8	2103.1	2375.3	2592.4	2813.3	3086.9	3375.6	3791.9	3913.7	4245.8	4513.4	4756.7	4875.7	4921	5139.1	5162.6	5385.8	5259.8	5174.2	5419.7	5471.7	5370.3
0	0	0	3.4585	14.585	30.466	29.977	16.637	59.432	92.624	153.19	208.67	267.41	378.43	442.32	461.25	558.53	606.23	769.12	951.99	1060.6	1277.7	1372	1495.3	1495.6	1689.2	1797.2	1965.5	2128.1	2301.1	2580	2677.5	2927.2	3201.5	3371.2	3647	3880.3	4144.6	4312.3	4483.3	4596.7	4743.2	4761.2	4892	4955.4	5074.4	5110	5221.9	5297.7	5239.7
0	0	0	2.4239	12.473	5.6653	9.3761	15.833	26.699	39.364	80.417	72.423	98.317	112.98	145.53	173.24	232.34	301.87	415.36	457.63	597.22	754.19	921.8	1155.4	1281	1546.7	1736.7	1955.7	2199.6	2387.7	2525.7	2771.1	3020	3229.8	3400.2	3486.7	3644.3	3837.6	3969.4	4096.5	4258.3	4238.1	4313.2	4423.6	4505.4	4547.4	4541.2	4673.3	4550.3	4397
0	0	0	6.7551	3.8093	6.3751	9.1055	13.619	7.2802	8.8393	10.355	21.491	53.472	80.33	120.44	197.68	269.96	358.5	440.94	549.72	674.5	760.55	889.95	1036.4	1102.5	1267.1	1358.1	1482.8	1668.1	1770.8	1868	2055.6	2251.7	2409.7	2378.2	2556.7	2641.7	2582.1	2747.1	2744.8	2903.1	2879.8	2855.7	2880.3	3025	3071.7	2929.6	2994.7	2999.8	3091
0	0	0	4.5934	0.49642	6.2657	10.747	13.248	25.703	18.698	15.377	19.086	22.177	45.483	61.896	95.465	118.52	162.31	196.54	231.32	285.73	334.69	385.99	431.7	461.77	505.21	558.44	595.48	673.55	711.44	772.87	799.26	834.52	881.36	980.64	1017	1088.6	1103.7	1162.4	1179.7	1203.2	1217.6	1247.6	1271.9	1339	1286.4	1298.6	1317.9	1331.8	1332.6
0	0	0.97216	9.452	13.566	9.0359	19.199	18.011	18.996	17.831	21.472	26.764	28.55	22.998	28.217	32.938	44.265	43.621	62.21	80.671	117.06	138.81	212.83	234.35	297.96	379.22	441.11	543.88	619.5	741.69	874.02	967.59	1073.9	1191.9	1342.7	1473.2	1674.3	1792.3	1991.7	2070	2229.7	2318.1	2344	2360.8	2431.2	2461.4	2541.7	2762.9	2634.1	2657.3
0	0	0	16.095	6.5069	10.52	18.378	15.432	21.306	28.652	67.715	107.78	167.55	242.7	354.47	480.36	613.38	763.98	917.73	1108.7	1349.2	1534.6	1748.4	1951.9	2190	2428.8	2777.6	2987.2	3264.9	3442.3	3801.2	4060.7	4396.9	4583	4865.9	5179.4	5368.9	5298.2	5532.4	5834.2	5933.6	6002	6446.3	6383.9	6485.1	6600.5	6715	6835.4	6899.9	6750.9
0	0	0	6.9014	22.707	7.0501	14.02	33.45	35.573	43.003	36.691	37.92	49.838	36.336	13.878	39.682	22.377	29.265	24.231	20.679	40.651	67.544	70.037	91.702	101.17	96.775	110.27	134.21	166.27	175.63	236.13	325.7	349.5	479.16	558.2	681.71	903.31	987.93	1028.2	1203.9	1506.4	1446.2	1582.4	1855.6	1907.6	2011.5	2085.2	1988.5	2146.5	2245.1
0	0	0	2.6473	19.601	15.612	28.614	32.5	28.428	30.768	30.223	35.639	28.336	19.835	18.905	21.088	15.661	18.978	9.0995	30.493	61.387	128.84	228.72	360.14	505.15	666.25	866.43	1080.6	1311.8	1571.7	1790.6	1927	2231.6	2420.8	2655.5	2881	3061.2	3271.3	3374.4	3501.1	3610.5	3698.1	3731.3	3847	3872.2	3926.5	4002.4	3949.3	4084.2	4061.8
0	0	0	4.1936	6.2654	1.2994	2.4992	2.757	8.8779	13.234	9.8976	14.044	9.0112	10.354	21.452	8.8916	17.149	17.726	17.266	13.862	18.611	12.861	7.9034	21.88	24.632	19.322	18.336	31.206	28.982	34.168	48.836	66.734	80.107	106.82	101.03	121.48	124.03	192.37	194.95	232.75	223.91	256.55	277.75	287	310.92	296.83	263.8	338.29	271.44	322.21
0	0	0	1.3226	6.6319	11.81	11.763	11.623	24.311	31.554	19.738	22.299	18.09	26.479	46.001	59.343	100.7	190.8	335.71	481.97	695.46	733.58	983.81	1352.4	1575.2	1870	2206.2	2449.1	2616.7	2818.4	3074.9	3524.6	3364	3455.4	3732.6	3778.2	4105.9	4140	4277.6	4358.5	4669	4684.5	4805.8	4911.6	4897.3	4875	5009.3	5027.5	4992.6	5049.7
0	0	0	2.9771	14.139	7.8265	3.5128	10.801	16.505	16.835	20.376	12.384	23.691	36.941	59.45	104.61	152.5	251.23	385.78	501.99	696.56	859.2	1047.1	1273	1458.2	1717.2	1892.1	2186.7	2413	2627.4	2890.5	3092.9	3403.4	3673.3	3842.8	4141.8	4259.4	4466.2	4706.6	4848.3	4963.4	5138.5	5247.7	5310.5	5323.1	5437.3	5509.7	5395.3	5420.5	5502.7
0	0	0	4.8276	12.026	15.35	22.823	25.145	27.431	34.827	83.647	120.93	185.74	281.24	362.19	474.88	591.87	713.06	882.95	973.51	1227.3	1286.5	1513.3	1680.3	1973.3	2162.8	2309.8	2545.8	2675.7	2848.4	3202.2	3260.2	3469.7	3577.2	3743.1	3949.9	4090.9	4214.6	4287.4	4482.3	4572.1	4753.4	4762.9	4853.2	4955.5	4892.7	4861.3	4978.8	4995.7	4925.2
0	0	0	20.481	9.4236	15.275	11.844	15.094	28.912	26.748	43.192	48.199	70.705	76.51	114.92	174.86	217.06	256.04	346.8	453.54	549.57	640.38	772.87	872.68	1013.2	1125.9	1274.3	1637	1455.4	1522.1	1676.1	1767.8	1976.5	2099.2	2301.2	2459.7	2633.9	2789.2	2965	3149.2	3345.7	3446	3566.3	3657.6	3777.3	3908.7	3974.5	4029.6	4104.4	4139.3
0	0	0	4.3386	21.113	16.863	22.06	30.886	27.67	35.321	31.119	37.19	47.04	50.531	70.045	89.754	116.49	168.5	205.57	272.73	348.71	427.92	521.71	572.83	653.09	718.13	760.06	864.49	951.38	1001.1	1023.1	1078.7	1103.3	1117.3	1156.3	1163.4	1231	1277.5	1288.7	1385.4	1386.9	1419.3	1451.3	1457.1	1453	1444.5	1427.3	1421.5	1420.6	1398.9
0	0	0	4.3413	6.342	11.363	10.897	16.133	14.013	18.53	25	46.558	88.708	129.83	197.49	239	325.97	398.26	455.3	496.01	574.97	618.86	663.44	710.45	748.88	793.87	832.37	858.62	1032.8	951.5	972.42	1014.1	1075.1	1123.2	1193.3	1215.4	1235.7	1310.6	1321.7	1366.7	1389.5	1402.6	1398.9	1454.8	1443.2	1487.9	1480.7	1549.6	1558.3	1559.7
0	0	0	9.7966	11.141	13.033	15.785	10.964	15.391	16.333	22.776	25.307	26.279	42.943	28.132	43.315	38.976	56.031	62.19	76.821	90.534	98.142	101.82	125.36	137.08	150.66	171.9	188.42	219.5	264.03	319.45	364.35	464.22	521.72	620.11	716.19	805.73	868.74	939.24	1007.9	1044.8	1117.1	1204.3	1215.2	1282.4	1326.5	1285.5	1361.9	1357.5	1370.7
0	0	0	8.735	2.5404	11.257	12.485	19.845	20.631	18.169	27.42	47.306	66.841	101.3	152.66	194.19	245.67	320.52	390.16	467.24	573.34	637.89	706.59	843.24	928.13	1019	1035.5	1212.9	1220.3	1374.8	1395.3	1446.2	1539.8	1556.4	1629.3	1655.5	1695.9	1801.9	1833.7	1885.6	1936.8	1992.9	2043.8	2088.5	2107.9	2070.5	2129	2119.4	2130.4	2176.7
0	0	0	8.5574	10.083	17.747	14.929	16.439	11.477	32.574	49.868	75.287	114.49	160.34	215	281.62	394.52	506.17	622.78	777.95	874.39	1059	1254.6	1366.1	1506.9	1642.2	1831.8	1946.9	2176.2	2189.7	2322.9	2437.2	2537	2630	2721.8	2800.2	2829.9	2941.7	3036.1	3020	3048.8	3043.1	3070.8	3067	3041.9	3059	3067	3060.8	3105.9	3049.6
0	0	0	3.1895	17.687	16.694	20.45	16.858	16.39	23.307	27.621	36.296	54.121	73.179	133.9	172.82	229.3	314.46	384.63	476.07	557.17	637.14	886.52	1051.8	1191.2	1394.6	1558.3	1751.8	1952.1	2169.2	2424.3	2683.7	2951.1	3372.3	3598.9	3972.2	4357.2	4710.1	4921.1	5186.3	5359.1	5432.6	5663	5593.6	5820.9	5946.7	6148	6375.4	6084.3	6294.5
0	0	0	10.669	14.177	14.192	25.016	29.026	28.171	26.072	22.359	17.166	20.789	33.027	44.617	56.857	79.195	111.08	134.38	166.55	198.49	223.06	237.63	265.73	307.98	340.96	424.94	427.21	454.92	494.1	496.62	539.78	599.58	658.55	752.61	810.94	889.82	899.98	1008.1	1109.6	1265.9	1411.8	1464.3	1580	1567.6	1659.9	1649.8	1603.5	1616.1	1607.5
0	1.4226	0	15.168	12.151	0	0	0.17285	6.4683	5.0355	1.0807	0	1.6375	0	0	11.819	22.682	42.834	47.815	67.349	92.25	138.25	171.74	224.19	320.34	404.33	610.97	749.59	899.43	1020.4	1170.3	1313.1	1464.5	1653.6	1827.2	2025.6	2128.1	2370.3	2473.8	2662.8	2701.1	2840.7	2881.3	2915.7	2964.8	3104.4	3139.5	3168.9	3156.6	3174.6
0	0	0	2.2669	4.1401	12.457	10.504	15.285	16.477	15.215	10.446	18.191	18.352	21.616	22.487	30.115	39.576	50.312	69.99	87.845	119.72	151.89	188.01	233.48	290.32	358.38	439.4	534.45	662.57	773.4	904.96	1039.1	1118.2	1274.2	1330.1	1441	1545.4	1608.1	1691.4	1748.2	1832.1	1825.6	1887.7	1944.7	1917.5	1978	1984.4	2078.9	2104	2135.2
0	0	0	3.4236	19.445	20.726	15.087	22.007	31.39	20.118	29.2	27.164	28.669	31.151	24.612	29.951	27.531	29.351	25.523	36.54	28.896	38.586	52.016	64.899	82.884	93.269	126.33	170.96	243.89	316.53	431.1	529.79	672.02	771.16	866.24	976.79	1086.9	1233.8	1331.5	1431.2	1545.8	1613.8	1707	1710.7	1778.6	1814.1	1797.9	1869.5	1861.3	1895.1
0	0	0	0.21512	4.8431	9.5076	16.24	6.0857	1.9235	11.744	5.9408	16.093	22.148	37.221	39.937	42.592	63.518	86.088	106.32	131.67	167.97	190.92	271.55	343.16	420.41	527.61	583.85	769.37	944.36	1171.9	1364.7	1572.4	1690.3	2059.4	2332.8	2602.8	2843.9	3083	3232.2	3385	3472.7	3605.3	3720.1	3810.1	3902.9	3919.2	4007.4	4086.7	4075.8	4177.1
0	0	0	7.0467	12.437	33.132	35.265	32.621	33.167	35.382	39.546	44.487	32.884	40.525	23.348	39.314	30.514	31.952	27.68	20.647	5.6999	8.7828	12.099	140.2	196.25	212.34	217.33	214.34	277.28	299.58	340.67	325.54	467.09	554.94	635.52	727.89	793.75	970.03	1183.7	1308.4	1390.1	1557	1646.5	1714.5	1823.3	2029.4	2053.7	2178.4	2145.9	2144.8
0	0	0	20.663	10.667	23.339	31.109	38.433	47.489	37.906	31.632	39.826	41.736	17.222	26.354	32.588	26.243	46.413	87.054	132.93	210.39	302.19	427.24	582.95	721.58	863.27	1042.2	1183.3	1361.7	1528.3	1813.9	2018.2	2331.3	2525.9	2776.9	3030.9	3234.7	3328.7	3578.6	3653	3786	3912.1	3977.9	4058.7	4123	4231	4299	4379.2	4434.3	4364.4
0	0	0	11.309	23.507	21.09	17.528	30.941	19.669	26.111	33.594	22.95	22.342	30.408	38.638	46.092	57.401	65.622	68.657	88.715	112.82	130.1	161.58	204.85	287.54	374.44	497.88	595.67	711.96	825.37	943.15	1049.6	1243.4	1381.2	1531.5	1649.7	1835.4	1874.7	2079.1	2111.7	2143.3	2236.2	2311.7	2440.3	2396.1	2511.2	2573.5	2535.7	2598.7	2598.6
0	0	0	1.9704	18.401	15.35	25.275	24.829	36.526	25.801	25.736	41.016	69.537	130.01	200.58	288.28	367.11	506.15	607.63	763.65	888.48	1012.6	1188.2	1334.7	1447.4	1552.5	1704	1852.7	1868.1	1996.6	2051.9	2178.8	2315.1	2340.9	2260.1	2399.4	2494.4	2501.9	2528.8	2589.7	2564.9	2625.5	2707.4	2717.1	2685.7	2704.8	2691.9	2704.8	2716.3	2663.6
0	0	0	1.1177	14.602	1.8491	8.6604	16.685	8.2457	12.937	9.8932	15.027	16.309	15.934	25.942	51.393	61.022	85.611	89.843	129.23	159.54	216.68	289.15	353.82	427.25	571.12	654.91	816.61	958.59	1141.9	1289.4	1507.2	1740.2	2023.1	2290.1	2565.5	2809.7	3099.4	3346.8	3567.4	3685.4	3878.2	3975.9	4249.2	4367.8	4432.8	4579.6	4812.2	4919.9	4897.6
0	0	0	20.389	17.445	43.037	50.07	52.003	59.031	50.778	76.813	89.948	98.32	113.76	139.45	166.71	182.74	239.65	325.28	391.21	464.76	595.55	709.37	828.89	941.49	1037	1108.4	1179.5	1299.9	1341.1	1410.2	1488.7	1547.2	1628.5	1624.2	1704	1756.4	1842.2	1880.1	1894.6	1886.8	1981.9	2032.8	1982.3	2035.1	1965	1983.4	1964.1	2040.9	2003
0	0	0	11.421	13.32	14.438	11.348	31.512	19.77	37.392	27.128	44.11	45.396	51.071	74.861	101.79	143.68	211.4	318.51	390.32	509.32	614.77	717.09	837.67	963.79	1037.8	1247.8	1475.5	1674.1	1741	1926.1	2101	2244.5	2219.1	2225.1	2394	2424.7	2425.7	2701	3212.7	3174.7	3220.8	3362.7	3343.3	3350.6	3491.9	3532	3578.4	3415.6	3393.6
0	0	0	1.5753	8.1401	7.7028	13.817	8.8785	9.7025	22.211	32.858	72.407	133.77	177.39	277.72	340.55	451.21	543.81	640.79	766.93	886.95	989.97	1129.3	1316.9	1541.5	1748	1993.5	2243.7	2621.6	2954.1	3202	3458.2	3867.1	4087.4	4400.1	4629.6	5042.2	5379.2	5700.7	5768.7	5867.2	6062.4	6148.5	6313.9	6262.6	6401.3	6301.6	6445.7	6654.5	6596.2
0	0	0	6.9188	17.687	0	17.145	12.153	15.964	21.868	17.088	11.016	18.967	28.303	77.821	120.33	202.92	330.14	468.81	636.49	821.64	1063	1371.2	1618.9	1938.8	2339.4	2574.4	2970.5	3315	3646.8	3910.4	4055.7	4531.5	5007.3	5322.9	5683.4	6070.6	6234.5	6472.8	7062.8	7193.3	7343.5	7551.6	7615	7812.4	7653	7696.4	8038.9	7590.9	7911.8
0	0	0	12.289	18.352	9.9938	13.85	18.123	25.126	33.47	23.744	21.01	13.996	16.094	18.9	24.906	28.72	41.494	35.574	40.032	63.228	111.18	180.08	288.19	414.74	550.42	761.62	942.16	1208.2	1453.2	1700.1	2007	2265.2	2566.6	2922.3	3191.6	3362.6	3675.5	3845.2	4089.6	4289.9	4188.3	4533.9	4406.5	4603	4940.5	5072.4	5074.3	5228.2	5407.4
0	0	5.5048	6.7856	14.473	14.052	16.531	23.692	22.358	20.479	25.636	30.768	31.228	31.421	41.572	48.763	67.12	109.45	155.31	217.12	284.3	369.46	434.29	567.78	672.61	796.51	908.3	1019	1197.3	1327.6	1468.6	1567	1718.6	1835.3	1940.1	2040.2	2174.3	2221	2371.7	2616.8	2687.4	2977.3	3025.8	3191.3	3294.6	3244.3	3217.2	3150	3186.6	3150.3
0	0	0	5.886	6.4045	11.005	28.287	18.359	28.224	23.915	18.817	25.813	27.532	44.342	60.576	79.001	101.65	123.77	149	206.79	280.99	321.96	436.81	506.73	583.57	676.82	631.69	893.08	962.7	1064.5	1150.6	1146.4	1362.6	1572	1856.6	2008.9	2166.1	2317.6	2414.4	2389.5	2481.9	2567.5	2716.5	2654.5	2793.3	2888.7	2876	2912.6	3101.8	2996.8
0	0	0	1.3685	5.7819	19.307	15.176	21.987	20.725	15.628	16.893	21.219	17.824	26.296	34.868	41.407	63.698	69.578	78.811	98.83	116.39	138.28	159.02	157.67	190.95	202.55	222.37	274.29	293.92	352.62	377.84	419.52	449.75	517.02	557.87	586.37	632.04	677.24	719.87	745.37	754.44	786.78	794.47	833.41	883.05	898.22	916.91	964.4	968.58	1042.4
0	0	0	5.2832	13.288	12.859	12.614	15.626	22.933	10.309	13.57	13.743	16.291	22.572	36.811	16.681	39.68	74.494	120.24	154.58	209.7	281.78	365.64	482.47	570.26	707.69	881.23	1019.4	1189.9	1326.8	1519.7	1627.2	1763.2	1941.7	2152.5	2185.6	2324.2	2514.8	2389.8	2483.4	2516.2	2593.5	2770.2	2833.4	2766.1	2808.9	2796.5	2817.5	2778.6	2850.7
0	0	4.4392	11.872	17.367	14.933	9.4286	12.425	17.808	21.805	26.864	36.528	37.122	35.387	46.101	56.667	71.982	87.68	104.92	130.65	160.04	179.38	211.85	251.07	289.92	313.17	377.57	413.66	483.74	519.91	578.12	668.07	754.93	883.57	1023.2	1198.4	1324.4	1524.8	1676.6	1767.4	1856.9	2039.6	2188.9	2301.4	2269	2430.4	2374.7	2539.9	2516.5	2480.6
0	0	0	9.6726	5.3196	0	13.557	12.154	12.742	17.525	18.562	17.885	26.031	21.608	33.369	36.396	34.238	57.019	65.217	84.052	125.65	179.28	248.54	329.57	422.88	510.04	626.66	757.01	909.77	1029.3	1182.3	1404.4	1613.2	1847.2	2030.7	2218.1	2453.2	2616.5	2835.2	2944	3066.9	3105	3230.3	3391	3447.2	3435.8	3520	3565.6	3619.6	3597.6
0	0	0	9.6992	11.751	11.015	13.657	21.831	22.19	37.645	48.054	70.328	77.963	101.83	181.67	237.36	336.17	439.42	592.49	740.11	898.64	1023.5	1188.6	1427.7	1601.6	1817.2	1976.3	2159.3	2384.3	2523	2668.4	2831.6	2958.8	3198.5	3221.4	3332.3	3349.1	3479.4	3387	3640.5	3653.9	3565.5	3752.9	3872.7	3710.2	3790.8	3791.6	3860	3858.1	3841.9
0	0	2.2462	37.37	14.748	15.317	18.908	27.875	16.929	23.1	24.96	15.809	24.456	48.092	55.527	87.796	127.13	138.71	183.97	208.74	225.11	279.57	310.53	337.16	397.66	469.12	546.98	605.65	676.83	772.48	819.76	875.29	952.68	1007.8	1086.5	1167.8	1208.1	1297	1338.8	1361.7	1441.5	1397.9	1474.1	1514.1	1508.2	1593.9	1572.8	1607	1575.9	1570.6
0	0	0	4.8429	6.9729	19.995	10.143	18.261	17.203	20.411	15.966	21.385	35.864	60.267	100.96	176.29	256.14	335.51	417.94	535.44	629.62	722.72	786.06	905.14	975.18	1070.7	1175.6	1258.8	1382	1473.7	1605.9	1663.7	1798.2	1896	1999.5	2050.1	2170.9	2231.5	2329.3	2453.3	2472.5	2490.4	2585.4	2679.4	2819.8	2823.3	2763.2	2874.5	2961	2976.6
0	0	0	3.552	14.148	11.125	17.756	14.814	24.058	23.715	42.021	30.214	41.982	41.725	51.076	55.791	56.843	63.722	61.59	62.452	89.55	92.73	112.68	143	168.6	187.58	238.29	286.86	335.85	370.37	436.61	540.88	614.7	777.6	916.13	1052.6	1150.3	1273.2	1438.7	1521.2	1652.1	1737.6	1853.1	1896.1	1949.8	1965.3	2059.3	2106	2113.8	2151.6
0	0	0	5.1034	11.326	10.786	6.7843	13.256	13.541	15.711	14.03	15.846	10.861	15.197	17.806	39.03	83.475	133.88	219.66	334.42	454.75	597.99	750.96	926.8	1097.3	1300.6	1428.7	1611.3	1825.4	1972.6	2259.8	2290	2579.2	2793.6	2948.1	3168.7	3232.7	3505.4	3566.7	3679.2	3826.5	3967.1	4046.7	4129.8	4233.2	4281.4	4196.3	4350.4	4409.6	4471.8
0	0	0.44376	8.3534	0.77934	12.788	7.9551	14.12	11.805	13.18	15.647	14.398	13.024	15.682	13.108	9.5143	8.5576	4.4297	8.5432	3.1381	6.7568	24.978	39.53	62.76	107.08	151.56	204.33	271.71	336.98	387.92	452.65	501.15	581.24	607.35	666.18	748.9	795.87	859.01	867.22	935.2	947.09	994.87	1007.6	1023.6	1020	1039.5	1039	1071.2	1054.3	1054.5
0	0	0	6.2571	14.416	14.045	18.195	11.434	15.688	22.352	29.911	24.938	33.413	71.425	143.9	231.42	371.55	520.58	688.57	873	1105	1369.3	1614.1	1895.5	2183.3	2444.4	2779.4	2890.9	3127.4	3316.5	3551.5	3747.3	3829.7	3963.8	4106	4161.6	4409.6	4475.9	4594.2	4715.5	4624.9	4733.9	4692.5	4792.9	4898.1	4898.4	4838.5	4963.2	4913.7	4934.8
0	0	2.33	11.419	14.421	3.767	22.582	14.988	0	7.2111	14.58	3.2415	9.3308	9.134	16.295	10.138	7.3998	11.197	10.644	27.298	51.957	77.448	120.71	218.43	284.56	414.68	511.66	635.05	758.84	875.88	1019.8	1148.8	1544	1384.9	1783	1927.1	1830.8	2152.2	2044.8	2338.7	2344.8	2339.3	2419.9	2524.7	2584.7	2581.3	2654.2	2550.9	2738.1	2632.2
0	0	0	6.3941	7.6823	9.2218	10.302	16.701	14.656	22.286	20.732	21.824	33.441	46.872	59.18	81.149	108.77	136.83	154.16	188.4	246.22	310.17	413.72	512.76	591.96	702.35	930.78	1141.6	1272.5	1456.4	1577.2	1724.4	1958	2150.9	2309.2	2495.5	2624.5	2654.9	2821.2	2945.4	3063	3124.2	3271.7	3270.5	3362.3	3394.3	3461.4	3393.3	3396.5	3505.7
0	0	0	1.6157	6.9715	23.159	51.917	71.315	117.47	190.58	280.1	354.05	449.4	543.95	619.71	722.54	797.95	858.69	913.92	1001.6	1052.4	1132.7	1232.8	1377.7	1495.4	1699.7	1875.4	2130.8	2338.6	2596.3	2914	3228.2	3478.8	3762.6	4122.5	4263.8	4560.9	4720.1	5078	5180.4	5309.3	5534.5	5417.4	5533.4	5691.5	5811.3	5793.4	5921.3	5844.4	5794.1
0	0	0	0.091975	16.426	18.668	17.39	23.408	24.217	29.617	40.107	40.772	36.717	55.548	66.441	81.102	130.17	164.72	239.16	291.74	377.07	470.94	545.44	636.37	701.4	833.03	958.03	1024.2	1174.1	1274.3	1450.1	1602	1790.3	1906.1	2055	2259.9	2449.5	2706.2	2821.4	3027	3155.7	3253.1	3503.2	3473.3	3689.5	3756	3820	3932.6	3968.6	3955.3
0	0	2.8207	3.3833	19.913	13.672	10.692	26.616	19.907	24.936	12.451	17.483	2.6303	6.5143	0.1026	2.4301	15.138	21.616	45.261	74.445	124.29	179.01	267.11	419.67	546.33	704.96	832.33	1006.2	1152.8	1288.3	1365.2	1445.2	1626.1	1737.7	1896.3	2021.9	2144.6	2307.7	2495.6	2651.7	2716.6	2920.1	2924.5	3047.8	3097.2	3152	3274	3326.7	3301.8	3395.6
0	0	0	7.8113	24.534	37.644	43.661	52.262	48.895	80.426	71.31	62.151	73.781	83.822	102.79	143.14	161.14	193.46	225.02	274.47	322.43	393.28	436.09	519.41	600.13	675.08	803.53	893.82	990.75	1113.6	1190.1	1315.5	1421.5	1573.2	1664.7	1808.5	1927.1	2012.6	2123	2237.9	2290.9	2325.5	2434.4	2459.4	2508.3	2614.7	2611	2645.6	2720.3	2804.3
0	0	0	8.2121	6.7474	4.0934	7.3045	12.696	13.569	17.433	20.949	19.009	26.935	33.929	42.929	53.019	65.51	78.565	101.92	120.76	140.36	193.15	204.45	215.49	263.76	279.99	298.21	307.44	361.25	429.24	498.28	662.56	710.27	784.31	891.72	1019.3	1206.1	1266.6	1465.5	1515.6	1854.3	1906.5	2453.1	2439.6	2583.5	2567.6	2564.1	2633.9	2606.5	2732.1
0	0	0	6.3645	9.6563	6.8487	5.9943	9.1587	8.6004	31.86	34.248	64.138	101.49	133.7	181.36	223.88	277.46	314.13	340.04	408.83	441.57	500.58	543.98	573.03	599.24	629.44	691.94	795.51	906.2	1024.8	1114.3	1317	1464.1	1632.5	1730.6	1945.1	2125.4	2255.5	2410	2515.3	2685.4	2786.8	2801.9	2906.1	2933	2984.6	3089.7	3143.7	3109.1	3216.7
0	0	0	1.8272	15.99	6.3647	16.196	18.072	23.2	34.252	34.9	32.287	27.093	30.175	34.999	41.593	42.217	40.015	42.424	57.265	84.452	93.37	129.76	199.27	293.48	377.2	460.69	603.38	710.93	886.11	1018.4	1176.9	1341	1508.4	1608.8	1780.9	1913	2107.3	2213.6	2420.3	2497.9	2595.7	2732.4	2837.2	2801.6	2883.5	2885.2	2932	2906.3	2770.9
0	0	0	3.6091	0.017824	17.112	23.966	29.457	30.173	35.075	36.906	34.452	35.167	43.976	47.674	67.354	46.135	61.074	120.8	189.14	276.66	404.83	628.68	752.08	981.37	1442.2	1577.8	2427	2118.3	2750.5	3172.5	3314.8	2971.1	3570.3	3929.2	4274.1	4544.7	4735.2	4972.7	6084.2	5530.3	5579.6	6090.3	6383.3	6500.1	6317.9	6442.1	6039.9	6269.5	6450.5
0	0	0	6.3642	8.7965	14.229	10.188	7.9013	8.7087	12.415	14.866	13.097	4.5017	11.515	12.41	7.1506	17.362	16.532	37.596	42.768	71.411	102.08	129.54	149.95	237.62	256.74	333.68	359.3	417.11	474.19	542.64	595.78	721.75	813.45	893.5	962.94	935.29	913.31	965.79	1008.6	1069.5	1087.1	1092.8	1138.8	1182.8	1219.8	1247.1	1258.6	1346	1357.4
0	0	0	14.911	7.0411	7.0347	0.29242	2.7445	0	4.1429	7.2639	18.613	27.036	91.126	114.07	133.5	197.97	226.61	276.42	277.91	446.2	521.4	647.56	756.8	922.52	1020.4	1172.2	1406.7	1626	1879.7	2154	2250.3	2478.5	2602	2836.1	2922.3	3172.6	3307.4	3343.7	3472.6	3631.9	3773.6	3931.4	3639.2	4061.5	4137.4	4121.8	4253.8	4186.2	4268.3
0	0	0	0	14.147	19.485	22.281	13.796	25.665	31.823	39.171	32.373	31.406	23.987	29.523	38.555	31.58	42.63	90.151	156.41	242.7	353.39	503.3	684.95	869.37	1050	1276.4	1531.8	1698	1883.6	2045	2235.8	2383.8	2472.8	2664.3	2672.7	2876.2	2914.6	3064.4	3137.2	3220.7	3281.9	3254.8	3415.5	3484.9	3388.6	3374.4	3432.2	3479	3448.1
0	0	0	12.455	20.917	16.479	21.049	25.157	30.326	32.398	51.858	102.22	146.66	258.17	340.21	488.53	656.72	779.08	994.11	1146.7	1437	1667.5	1775	2017.3	2303.9	2563.2	2689.2	2860.8	2987	3052.9	3169	3523.2	3625.4	3779.6	3915.2	4083.9	4259.7	4367.4	4446	4518.9	4650.7	4671.4	4737.1	4845.3	4943.7	4969.2	4906.6	4866.3	5016.6	5031.5
0	0	0	0	8.2752	13.843	26.014	18.311	12.31	26.422	9.5664	13.872	14.119	45.857	86.96	163.21	252.7	348.69	456.73	609.41	741.97	989.89	1200	1415.4	1645.3	1866.8	2117.4	2330.5	2518.1	2753	2880.4	2961.7	2949.6	3024.2	3124.1	3197.1	3441.5	3512.4	3582.5	3675.7	3810.6	3891.4	3920.5	4031.4	4025.1	4002.6	4094.6	4124.1	4114.5	4157.3
0	0	0	7.1004	8.9086	15.734	11.002	9.5307	45.687	35.945	37.317	41.249	47.021	50.361	59.028	41.943	48.539	54.768	49.468	62.179	63.167	71.851	94.366	91.45	105.51	119.99	143.14	168.72	200.67	222.27	236.37	265.92	328.99	400.11	484.42	608.46	706.36	807.99	917.69	987.01	1086.4	1220	1256.9	1352	1409.2	1433.9	1491.3	1575.7	1606.1	1573.1
0	0	0	0	21.273	20.503	19.657	25.152	26.287	18.039	29.66	41.67	44.052	60.255	74.167	88.406	133.76	181.97	267.82	325.63	438.96	552.31	655.87	824.76	984.58	1178.4	1350.6	1528.1	1776.8	1902	2179.6	2470.3	2652.3	2726.8	2964.5	3239.7	3414.2	3644.7	3790.1	3897.4	3950.3	3966.2	4144.6	4137.6	4143.4	4186	4224.6	4373.8	4350.9	4332.4
0	0	0	3.3617	16.084	4.8143	22.748	28.74	44.632	66.547	100.58	143.56	177.3	219.5	240.16	289.86	321.45	398.54	458.21	559.23	678.39	827.81	1062.1	1228.7	1480.5	1795.2	2039	2329.2	2593.5	2868.2	3049.5	2820.9	2988.7	3306.6	4115.2	3747.4	3802.8	3916.8	5270.5	5374.7	5583	5622.3	5720	5976.6	6069.7	6106.6	6107.1	6220	6117.3	6108.3
0	0	0	9.4636	20.231	13.431	6.2528	0	4.3801	11.937	18.853	16.889	31.915	33.742	50.991	25.66	40.566	44.744	44.683	53.41	48.799	66.096	88.009	85.03	113.36	127.71	190.98	232.48	283.11	356.36	416.84	476.76	563.82	652.47	735.31	816.16	909.41	1026	1052.6	1127.4	1190	1238.6	1334.6	1369.8	1397.6	1381.8	1402.1	1438.6	1388.4	1414.5
0	0	0	7.4783	14.711	13.186	10.673	20.034	11.002	19.787	8.0292	20.835	2.5241	13.093	7.5147	6.0009	11.993	24.411	50.057	84.673	142.49	186.98	257.96	325.06	406.58	424.52	470.32	516.83	573.01	652.1	721.95	817.16	892.3	999.42	1130.8	1223.3	1294.2	1470.8	1660.8	1801.1	1919.1	2038.3	2108.4	2274.3	2314.6	2422.3	2474.6	2510.9	2665.6	2737.7
0	0	0	4.4419	8.063	28.489	25.876	36.8	41.203	52.871	58.869	83.025	105.16	142.47	177.33	236.37	275.17	346.77	386.13	435.76	499.85	556.31	567.56	613.61	652.29	709.68	733.91	775.75	837.25	921.46	951.02	976.32	1009.7	1098	1170.7	1195.2	1210	1339.5	1373.1	1378.9	1411.2	1459.7	1498.6	1514.3	1580.1	1618.6	1616.5	1637.6	1645.7	1671.4
0	0	0	16.217	1.7806	13.744	12.561	18.1	24.271	25.38	19.832	38.789	24.67	25.035	28.79	33.386	47.155	68.029	93.489	127.23	178.56	271.81	351.44	470.89	612.42	722.25	880.36	1059.6	1244.6	1467.3	1678.4	1903.1	2142.9	2355.4	2498	2782.3	2822.4	2990.4	3149.9	3245.8	3424.6	3488	3610.9	3731.4	3767.3	3783.2	3875.5	3952.2	3907.7	3883.9
0	0	5.6241	10.486	10.596	12.672	6.7771	21.055	16.418	21.992	40.902	63.685	115.75	237.23	272.79	412.04	453.03	568.13	790.39	947.43	1089.6	1107.9	1355.9	1426.9	1617.7	1732.4	1908.9	2078.6	2154.8	2404.1	2470.2	2692.1	2809.3	2957.4	3126.7	3139.6	3298.1	3393.2	3423.1	3605.9	3583.8	3681.9	3823.3	3838.4	4020.3	4035.4	4139	4204.2	4171.8	4292.9
0	0	0	8.1443	8.7581	7.7107	10.689	10.56	12.776	12.604	21.734	20.343	25.591	32.963	43.077	37.92	68.658	84.96	105.97	108.27	128.27	176.95	222.69	302.57	432.38	553.93	683.64	842.34	1042.9	1253.7	1468.6	1625.8	1898.5	2074.3	2418.3	2587.3	2815.3	3110.7	3208.4	3432.9	3583.6	3711.5	3881.5	3944	4058.9	4198.7	4194.5	4269.3	4411.2	4442
0	0	0	6.4897	11.974	4.6044	4.7497	18.925	15.199	12.713	22.948	28.131	30.306	30.942	55.913	80.114	119.56	210.56	322.49	419.85	584.95	772.24	968.89	1165.6	1396.5	1622.8	1855	2067.3	2356.9	2510.7	2819.5	3072.7	3377.6	3468.2	3621.4	3882.7	3938.7	4138.5	4318.5	4416.2	4438.8	4466.8	4542.8	4553.9	4646.1	4633.1	4702.2	4708.9	4669.4	4716.3
0	0	0.30628	3.8614	14.451	16.878	10.922	17.217	11.707	18.207	20.633	25.458	43.572	60.078	89.683	118.91	170.44	232.35	312.54	406.41	551.89	680.68	869.2	1030.6	1188.3	1360.6	1525.5	1735.8	1961.6	2151.9	2275.7	2485.6	2651.9	2806.8	2988.3	3090.4	3231.5	3350.2	3528.4	3643.1	3675.2	3805.8	3719.3	3862	3950.9	3993.6	3950.1	3968.8	3946.4	3971.5
0	0	0	8.4251	19.7	13.476	6.5765	9.8182	11.925	13.354	15.633	15.484	29.902	21.598	38.966	33.342	52.121	69.778	80.646	106.18	113.6	129.36	160.24	201.94	216.17	208.96	215.59	233.15	259.78	264.13	265.53	315.67	306.41	322.16	322.11	376.48	391.88	407.12	433.82	439.03	475.74	466.08	497.34	474.71	490.22	512.3	512.72	593.23	550.77	534.66
0	0	0	6.6496	15.571	20.657	28.963	37.995	17.879	22.012	43.962	48.175	51.299	44.995	49.363	62.223	69.497	75.95	94.528	117.78	176.36	231.81	300.17	368.85	473.2	586.84	695.62	919.82	1083.6	1297.5	1540.3	1678.8	1869.8	2067.9	2300.8	2451.9	2666.6	2792.7	3209.7	3241.8	3316.8	3504.2	3623.7	3354.4	3459.8	3491.1	3472.7	3699.3	3632.2	3993.8
0	0	0	8.5367	6.6528	9.0281	8.7522	13.902	8.3648	21.946	22.809	17.346	18.809	20.082	29.027	26.223	29.962	29.429	26.273	23.157	17.282	16.362	24.713	39.343	77.926	93.629	145.51	200.03	252.61	341.07	396.47	508.59	601.31	681.23	774.04	875.35	917.18	1049.4	1115.5	1179.5	1233.8	1312.5	1326.5	1410.9	1493.2	1537.6	1562.9	1561.3	1628.6	1662.2
0	2.3237	0	22.541	21.821	7.1449	0.23221	0	8.7367	10.81	0	0	0	0	0	0.81937	0	14.971	28.651	26.872	95.63	124.86	164.66	214.5	307.12	427.09	528.74	637.98	790.23	941.17	1052.5	1205.2	1361.6	1577.5	1747.1	1919	2115.6	2321.1	2467.7	2634.7	2814.6	3034.2	3273.6	3382.1	3373.9	3410.1	3542.9	3509.9	3705.7	3788.6
0	0	0	17.599	1.175	5.6125	19.469	7.0996	9.373	4.6043	0	0	5.6899	0	8.9044	20.395	26.289	52.521	83.093	149.94	222.7	319.32	345.76	468.69	539.7	730.95	890.39	1008.1	1175.2	1283.8	1496.4	1410.2	1734.7	1906.9	2054	2301.7	2472.3	2666.6	2793.2	2932.9	3042.5	3143.3	3262.1	3287.6	3497.2	3485.6	3557.4	3583.1	3598.9	3726.9
0	0	0	6.2494	16.478	16.66	21.4	33.766	40.297	51.254	60.063	84.223	105.4	131.82	179.61	228.84	273.52	341.02	414.82	499.51	566.04	679.75	788.37	513.29	449.33	412.56	482.42	570.06	667.27	761.19	831.77	938.54	1014.1	1138.8	1214	1298.1	1420.2	1480.9	1623.4	1699.2	1778.8	1854.8	1965.6	1987.8	2070	2125.1	2145.9	2196.5	2229.9	2258.9
0	0	0	8.1878	5.9188	6.0499	4.4743	12.644	8.7256	6.6706	6.8224	5.1242	9.976	21.584	57.891	103.87	155.47	219.49	301.11	382.56	468.9	587.69	671.9	818.71	988.8	1123	1310.4	1454.3	1605.4	1783.9	1922.8	2158.3	2353.3	2534.1	2898.1	3186.2	3458	3539.1	3585.9	3802.1	3950.2	4221.1	4219	4408.9	4430	4509.7	4498.6	4533.3	4578.2	4535.7
0	0	1.3408	10.382	13.605	21.873	7.5051	18.234	29.765	37.427	42.298	71.137	91.535	126.97	172.96	213.07	264.34	324.59	403.47	499.03	606.11	711.09	868.68	1019.1	1234.3	1421.9	1645.6	1833.6	2035.5	2323.4	2529.3	2765.9	2939.8	3130.9	3370.1	3530.9	3807.1	3983.5	4167.9	4287.5	4459.4	4646.2	4691.1	4862.7	4894.1	4925.3	5137.5	5097.1	5121.1	5252.5
0	0	0	16.929	9.6758	13.321	16.179	21.176	18.32	20.033	20.689	26.162	18.138	28.302	39.213	71.605	117.69	194.56	311.95	450.19	588.97	786.88	945.1	1141.5	1375.4	1611.1	1774.6	2006.3	2264.4	2435.2	2649.9	2873.9	3072.9	3294.1	3532.4	3786.1	3866.5	3998.8	4133.6	4304.7	4432.9	4547.8	4627.6	4670.2	4761.4	4801.8	4866.3	4961	4992	4958.4
0	0	0	10.12	20.256	29.77	30.163	53.711	40.756	51.118	57.399	55.912	62.958	72.553	86.138	92.882	111.87	125.07	147.8	163.07	172.27	200.22	204.1	235.75	253.77	260.97	309.11	320.84	356.54	364.34	399.6	454.24	553.78	651.39	749.02	822.88	951.06	1039.1	1129.5	1273.3	1347.5	1424.9	1540.4	1588.2	1650.5	1685.9	1710.4	1773.5	1779.8	1857.5
0	0	0	22.094	33.419	47.626	54.036	61.672	82.503	80.863	93.811	96.68	110.13	110.76	124.82	106.01	123.3	129.2	142.65	171.65	197.33	247.78	273.13	315.23	384.62	469.4	567.19	656.63	779.98	898.96	1026.1	1164.3	1335.1	1503.8	1705	1872.2	2081.7	2345.5	2446.8	2616.7	2833.9	2971.2	3072.1	3226.2	3371.8	3435.6	3405.8	3478.2	3493.8	3477
0	4.724	0	3.2233	0	8.9734	12.668	12.481	21.9	21.833	33.335	31.431	43.702	48.797	43.883	39.974	33.355	52.599	70.93	104.41	144.53	170.56	208.32	243.45	300.84	352.68	387.24	456.76	516.25	573.85	645.84	710.86	798.4	891.17	1017.4	1097.5	1194.9	1291.3	1361.5	1512.4	1564	1670.7	1739	1787.9	1885.6	1991	2004	2109.3	2159.9	2124.1
0	0	0	14.235	11.222	7.3121	5.9109	10.802	9.183	13.674	28.84	49.577	111.58	186.61	301.67	450.23	638.47	836.66	1056.9	1329.9	1676.5	2018.1	2402.8	2776.7	3179.2	3566.4	3932.7	4236.5	4782.5	4984.7	5320.2	5940.7	6201.4	6359.2	6943.2	7378.3	7831.9	8076.5	8462.1	8758.1	9179.1	8882.6	9227.1	9761.2	9977.8	10030	10153	10301	10288	10476
0	0	0	13.073	20.404	27.376	26.533	35.975	46.872	62.831	63.831	73.753	77.963	93.863	97.673	117.99	113.35	133.18	127.32	150.16	169.77	193.55	186.34	225.1	256.17	297.29	403.3	452.44	549.3	624.67	697.38	799.69	910.85	987.89	1061.8	1137.2	1211.3	1236.5	1301.8	1380.8	1450.4	1482.6	1533.6	1575.5	1605.2	1647.5	1684.4	1727.4	1793.5	1787
0	0	0	7.5146	22.134	17.379	9.0865	6.6019	17.243	31.117	41.775	54.515	87.758	111.93	126.87	165.29	218.13	291.61	343.54	462.33	578.68	712.6	816.16	988.63	1113.6	1241.5	1515.8	1732	1925	2260.2	2372.6	2549	2855.1	3135	3426.7	3659.3	3869.8	4030.5	4136.9	4657.9	4614.9	4745	5152.8	5130.4	5371.7	5437	5636.7	5686.8	5536.3	5819.2
0	0	0	3.036	12.834	7.6866	8.37	13.554	17.445	21.701	19.321	20.146	18.706	21.44	23.912	24.954	23.707	19.629	12.826	22.407	21.093	22.583	20.344	35.073	33.234	34.48	76.155	106.95	148.86	190.33	228.09	312.94	367.44	422.11	491.34	571.05	664.32	733.07	790.63	871.13	946.28	975.64	1034.7	1124.5	1151.5	1193.6	1251.3	1319.1	1364.5	1380.1
0	0	0	8.5005	15.874	29.648	41.434	41.845	48.618	67.385	85.553	144.49	196.82	271.56	352.24	453.73	524.12	628.47	702.17	760.78	857.52	943.88	1002.7	1053.9	1121.7	1137.9	1199.1	1211.2	1230	1259.6	1333.7	1364.9	1383.9	1411.5	1430.6	1437.6	1488.2	1464.2	1485.8	1453.2	1500.9	1500.9	1507.7	1476.7	1486.4	1466.9	1476.5	1491.5	1441.7	1319.5
0	0	0	7.8475	19.184	2.9451	19.194	18.54	20.825	32.434	31.933	45.934	74.078	133.26	189.9	298.37	416.85	539.48	725.36	971.72	1088.5	1327.8	1574.8	1848.9	2093.3	2340.6	2661.7	2852.8	3204.6	3509.9	3712.9	4059.6	4252.4	4518.6	4836.2	5009.2	5285.9	5544.8	5774.2	5975.9	6189	6303.2	6381.6	6519.6	6652.8	6675	6933.8	6908.3	6873.1	6948.1
0	0	0	10.193	14.104	8.7019	8.949	22.315	25.727	26.597	12.1	30.63	42.728	54.183	85.908	143.22	177.14	242.4	303.02	345.99	468.75	576.97	615.99	693.88	774.59	824.21	914.91	912.09	1010	972.39	1069	1273.2	1301.1	1387.1	1473.9	1459.4	1627.5	1814.3	1775.9	1835.1	1919.7	1922.8	1972.6	2047.2	2067.7	2116	2068.3	2152.1	2127.4	2187.2
0	0	0	4.4632	15.373	12.26	11.654	22.099	15.882	10.693	12.803	21.71	22.108	24.844	25.755	29.222	33.386	43.244	72.831	95.477	134.14	187.72	281.52	375.61	446.95	544.18	661.65	756.45	853.3	980.72	1027.7	1168.4	1346.5	1431	1509.8	1614.2	1816.8	1929.8	2047	2158.7	2279.4	2462.1	2541.9	2685.4	2736.5	2654.7	2673.9	2676	2752.1	2603.2
0	0	0	2.255	15.066	31.452	32.014	12.793	46.094	24.494	26.112	28.326	54.471	82.646	90.152	101.08	116.32	192.36	274.18	245.45	325.62	399.39	537.53	652.69	786.75	1105.1	1100.6	1205.4	1366.1	1544.5	1748.4	1798.7	2001.7	2202.1	2304.9	2560.2	2668.7	2897.6	3123.6	3351.9	3567.9	3665.7	3917.5	3890.3	4010.4	4126.4	4194	4260.2	4365.8	4467.3
0	0	2.7268	7.9298	6.9876	4.561	6.3634	9.4545	5.8979	5.5963	14.826	22.039	32.319	32.871	50.309	67.043	107.01	156.5	228.97	333.78	455.65	617.62	803.5	1033	1177.3	1452.8	1641.3	1968	2148.6	2368.8	2744.9	3109.2	3435.7	3850	4136.7	4338.5	4559.9	4868.6	5088.2	5522.4	5760.5	5959.7	6158.9	6691.4	7119.7	7318.1	7588.5	7653.9	7603.2	7849.1
0	0	0	7.092	8.2221	7.289	10.196	2.7652	1.6642	8.0925	15.056	16.633	37.038	68.972	125.3	179.74	288.26	362.83	454.31	584.11	769.69	931.92	1080.1	1245.7	1418.7	1620.4	1934.9	2119.6	2392.5	2583.2	2767.5	2978.9	3223.6	3524.9	3778.4	4044.8	4211.6	4321.7	4597	4620.2	4900.7	4983.6	5094.3	5124.9	5183.3	5394.7	5411	5464.4	5559.1	5550.2
0	5.3383	3.6334	19.5	19.878	10.094	31.523	49.669	44.048	57.259	40.938	57.605	59.668	65.864	85.719	104.19	112.78	144.43	254.11	311.77	423.07	545.2	544.64	776.03	937.03	1161.4	1234.2	1510.9	1651.3	1959.5	2137.1	2377.9	2772	2729.4	3278.7	3507	3948.4	3931.7	4118	4272.5	4582.2	4670.8	4900.1	4954.5	5077.7	5019.4	5135.2	5308.2	5408.6	5071.1
0	0	4.1923	6.1733	16.233	21.485	18.18	21.168	21.652	28.655	30.711	36.726	35.109	45.196	53.26	79.194	127.15	166.99	223.19	276.08	338.34	413.93	492.08	569.75	604.26	701.92	738.52	824.61	876.05	977.07	1032.3	1081.6	1180.8	1197.6	1237.2	1307.9	1383.5	1465.8	1465.1	1527.6	1569.6	1609	1632.3	1651.1	1732.5	1716.2	1749.7	1789.4	1770.3	1829.3
0	0	0	8.4684	14.978	21.986	22.429	19.027	18.495	25.59	32.383	32.283	35.314	39.234	26.644	41.853	52.55	56.161	69.236	85.879	107.84	130.68	171.43	215.12	264.6	351.45	444.77	514.8	618.42	737.84	794.5	909.23	1027.1	1139.8	1245.3	1328.6	1433.5	1508.2	1570.8	1670.8	1707.2	1772.9	1846.1	1881.8	1907.1	1908.9	1906	1965.3	1964.5	1982.9
0	0	0	9.0826	11.721	10.058	17.414	28.698	81.821	133.29	197.21	312.91	440.58	601.89	782.18	962.13	1212.1	1387.4	1650	1874.6	2201.3	2415.6	2590.4	2770.7	2911.9	3193.5	3357	3499.6	3599.9	3690.6	3866.1	3920.5	3959	4048.2	4180	4238.6	4096.1	4132.1	4158.5	4139.1	4221.5	4215.6	4234.8	4241.2	4201.4	4172.6	4120.2	4078.6	4027.5	4004.6
0	0	0	0.45267	21.687	11.085	13.033	21.438	35.473	63.578	81.312	99.436	148.99	155.22	219.1	247.07	287.54	342.31	404.32	466.34	506.5	588.37	679.94	782.12	847.38	934.45	1062.6	1242.1	1371.1	1499.5	1628.3	1833.9	2097.2	2296.2	2500.7	2716.7	2932.1	3158	3380	3550	3808	4013	4295.3	4382.9	4597.2	4808.7	4940.4	5000.4	5012.8	5133.3
0	0	0	41.332	0	5.1766	13.803	17.764	11.916	11.419	33.088	34.858	31.757	31.27	53.801	48.875	110.53	142.9	173.65	235.8	282.53	373.39	478.56	561.73	685.4	822.97	990.62	1140.8	1309	1536.7	1758.9	2003.5	2288.5	2560.7	2900.4	3213.9	3485.2	3795.8	4010.3	4280.1	4374.4	4460.7	4589.6	4806.3	4671.8	4820	5015.5	5034	5267.4	5538.4
0	0	0	13.302	17.405	12.835	27.097	26.952	34.263	38.29	47.698	49.858	63.834	67.836	75.326	91.511	101.04	104.32	123.92	143.74	169.36	189.82	259.19	294.12	359.77	436.84	505.56	651.28	736.97	884.01	1016.1	1104.6	1208	1102.8	1176.1	1371.5	1487.4	1619.1	1777.7	1926.2	2103.1	2257.5	2391.3	2407.4	2532.6	2607.4	2701.7	2760.4	2838	2835
0	0	0	16.786	20.727	18.526	17.395	21.255	24.516	26.01	24.314	19.287	22.202	23.675	23.173	29.348	19.8	19.149	42.094	30.952	55.143	60.494	97.52	118.9	146.96	225.42	277.28	360.71	469.48	636.34	753.59	814.11	935.26	1142.2	1238.5	1372.2	1529.3	1639.7	1691.9	1776.1	1898.4	1936.3	2010.8	1993.6	1984.8	2082.8	2041	2104	2111.6	2190.8
0	0	2.3828	7.3916	7.5989	12.889	25.04	20.225	15.098	31.512	30.155	41.125	31.056	43.039	51.936	54.927	73.528	111.48	163.33	224.99	325.8	426.35	569.06	713.98	879.48	1061.5	1222	1378.4	1626.8	1790.5	2028.8	2291.2	2503.5	2634.1	2890.3	2943.5	3175.7	3341	3506.4	3566.5	3756.5	3837.6	3847.7	3908.2	3899.5	4088	4214.1	4268.2	4344.1	4392.1
0	0	0	2.0015	23.523	27.533	28.55	31.397	34.34	38.629	41.497	30.77	29.073	32.982	42.27	42.124	45.13	62.99	77.202	72.835	75.494	110.38	127.47	163.67	214.25	297.79	374.89	513.68	683.56	844.52	1062.4	1278	1450.7	1705.7	1855.5	2157.3	2378.2	2630	2882.5	3051	3216.8	3256.2	3491.2	3573.6	3667.7	3728.2	3788.7	3729.4	3777.1	3832.6
0	0	0	7.408	21.47	17.686	25.781	27.186	45.704	46.863	71.439	106.14	137.91	181.38	245.47	333.4	433.47	578.16	719.65	879.75	1125.2	1375.6	1660.8	1943.8	2232.3	2523.1	2814.9	3071	3497.6	3717	4082.6	4103.6	4463.2	4706.7	4922.8	5127	5212.8	5455.8	5467.3	5773.4	5748.7	6080.1	6233.3	6276.9	6180.2	6301.9	6218.4	6461.7	6420.6	6180.9
0	0	0	7.7306	15.206	20.465	5.4221	9.6107	17.404	17.094	13.103	22.091	19.264	9.6347	17.209	11.013	14.114	4.3004	10.213	14.451	19.222	22.834	33.981	98.3	152.49	219.65	257.94	333.35	373.63	440.8	499.13	532.35	642.22	705.92	791.24	807.07	867.21	929.46	998.25	1057.3	1144.8	1221.2	1091.9	1163.2	1173.2	1122.8	1082	1064.4	1121.1	1144.6
0	0	14.835	26.723	11.348	7.4679	7.1524	11.319	25.277	22.915	4.4033	21.288	10.729	9.19	11.843	19.32	20.863	18.176	19.033	22.585	28.763	58.803	80.618	116.48	167.57	225.82	299.97	431.45	526.41	610.68	746.6	852.17	983.05	1106.6	1246.5	1372.8	1470.3	1596.7	1734.3	1832.6	1983.2	1984.2	2027.7	2080	2161.7	2266.7	2344.4	2372.5	2337.2	2464.4
0	0	0	3.8482	15.066	19.38	15.483	31.77	33.33	27.365	31.117	27.394	31.299	33.382	32.253	38.066	45.468	51.716	66.745	91.723	108.2	118.77	144.91	171.8	204.39	220.77	256.22	289.22	326.48	361.52	418.55	469.79	542.94	630.39	691.79	754.32	804.53	871.04	919.52	942.15	960.62	1022.3	1019.5	1062.3	1117.9	1083	1128.4	1152.7	1104.2	1143.3
0	0	0	0	8.5039	13.136	11.73	13.114	12.646	16.945	19.564	20.009	23.6	35.34	33.836	45.864	53.516	65.765	78.644	89.798	84.417	93.723	101.42	107.13	113.61	119.92	133.32	146.73	169.28	167.93	188.84	218.04	237.03	256.25	277.36	298.98	343.89	366.58	552.39	729.88	971.72	1033.7	1058.4	1081.1	1112.2	1135.3	1071.4	1088.9	995.92	888.45
0	0	0	7.4728	7.6033	9.3383	19.338	17.248	31.033	31.956	37.933	39.628	52.063	46.425	59.404	106.77	87.074	114.5	151.41	207.92	281.26	415	576.82	735.95	803.14	1018.5	1223.7	1289.3	1771.1	1910.9	1943	2153	2474.7	2688.9	2937.5	3245.2	3443.2	3671.8	3786.8	4077.7	4113.5	4416.4	4713.3	4855.5	4902.3	4887.3	5070.2	5172.9	5187.7	5069.5
0	0	0	3.2635	9.3211	15.8	25.258	25.527	33	28.91	36.403	30.821	27.489	39.816	58.551	79.465	100.66	128.57	196.81	244.63	358.56	447.49	602.7	786.25	918.62	1146.3	1325.1	1630	1808.2	2119	2431.8	2513.5	2842.5	3081.6	3310.9	3507.7	3760.3	4003.3	4136.2	4310.9	4488.7	4633.1	4791.6	4877.1	4974.2	5111.6	5003.6	5113.3	5118.7	5096.1
0	0	0	2.9711	18.851	23.414	22.641	23.805	15.384	23.902	24.494	34.304	37.01	48.474	76.6	103.31	139.08	185.12	233.43	276.42	320.37	342.37	408.12	501.45	562.99	704.66	847.45	1014.4	1146.8	1334.1	1508.7	1685.5	1835.1	2098.8	2288.7	2412.9	2630.1	2766.1	2914	3068.2	3167.6	3295.8	3273.2	3411.6	3543.6	3514	3560.6	3598.6	3685.3	3784.1
0	0	0	4.7036	11.436	22.241	19.555	16.299	30.239	33.052	39.035	38.323	40.263	52.245	85.086	134.54	223.83	295.53	419.45	579.08	712.58	862.72	1028	1237.3	1423.3	1606.7	1824.6	1995.6	2275.3	2397	2673.4	2844.7	3086.2	3216.5	3330.9	3577.5	3685.1	3764.2	3903.3	3979.7	4126.3	4136.3	4254.6	4315.2	4282.2	4357.7	4397.3	4344.6	4328.8	4411.8
0	0	0	7.369	12.038	8.8359	21.647	18.804	23.828	14.471	35.331	30.458	21.618	23.826	24.689	52.736	58.63	63.981	88.515	110.66	158.48	164.77	221.28	263.85	305.76	355.18	484.23	544.66	688.52	801.85	1022	941.12	1081.3	1255.8	1392.1	1538.1	1738.3	1932.2	2066.2	2258.7	2454.6	2550.8	2710	2835.9	2918.8	2988.9	3041.7	3152	3220.2	3406
0	0	0	8.7983	9.0549	4.1699	4.95	8.6434	12.184	13.908	22.662	22.552	42.153	48.19	92.759	127.65	196.99	253.25	364.06	466.63	562.58	678.93	827.06	953.35	1164.5	1333.7	1437.4	1688.9	1732	1968.1	2069.7	2268.3	2427.6	2538.3	2726.9	2952.2	3103.7	3321.2	3286.7	3546.4	3520.7	3615.5	3696.8	3734.1	3821	3840.5	3832.4	3903.2	3819.8	3786.8
0	0	0	8.4464	5.1721	19.864	19.163	28.053	33.704	26.944	32.096	45.997	45.836	73.36	108.23	173.1	244.94	339.19	486.42	578.81	777.02	936.74	1192.4	1459.5	1648.9	1878.1	2159.9	2397.7	2731.9	3037.9	3364	3417.2	3810.6	3898.5	4314.3	3988.5	4579.6	4594.1	4555.2	5312.7	5401.9	5551.4	5632.4	5655.6	5942.9	6067.1	5976	6110	6317.5	6339.3
0	0	0	4.4204	14.897	3.2263	14.338	19.858	26.759	30.843	58.486	88.891	95.492	121.81	209.59	273.37	341.31	441.67	572.91	688.56	852.88	996.52	1220.5	1460.9	1757.3	1987.5	2248.4	2548.9	2931.6	3123.9	3366.7	3553.1	3807.1	3929.8	4142.8	4271.1	4535.4	4671.9	4816.6	4864.8	4850.3	5016.8	5098.9	5133.7	5211.9	5262.8	5299.1	5374.8	5324.1	5442.8
0	0	0	6.4538	16.479	9.4411	12.761	9.2908	6.1177	12.429	26.191	57.464	88.419	133.69	207.95	312.47	471.44	672.45	942.92	1198	1460.4	1755	1975.6	2330.3	2530.6	2715.1	2901.4	3045.5	3319.9	3451.2	3454.2	3707	4015.4	4175	4289.1	4391.1	4472.8	4807.1	4937	4979.1	5287.7	5186.9	5288.1	5323.4	5306.9	5443.5	5414.6	5360.6	5497.4	5557.7
0	0	0	4.1182	5.0539	10.269	17.869	33.253	63.394	111.34	174.99	223.35	287.97	368.03	513.05	582.36	701.68	797.77	893.89	1168	1120	1282.7	1393.8	1454.7	1608.4	1674.4	1768.7	1873.3	1957.9	2021	2083.9	2198.8	2210.7	2264.7	2338.7	2338.5	2425.4	2398.5	2515.1	2486.2	2508.5	2537	2532.4	2572.3	2561.9	2631.6	2639.9	2654.1	2732.4	2718.8
0	0	0	0	21.145	24.169	18.145	11.815	21.225	12.541	15.406	13.265	24.421	24.499	24.495	31.361	48.674	46.84	64.212	80.32	116.11	178.94	259.67	339.13	477.68	554.91	700.58	875.63	1036.6	1223.3	1324.1	1548	1689.4	1790.8	1947.2	2173.9	2415.4	2594.9	2770.2	2967.8	3131	3209.9	3347.9	3467.1	3626.7	3808.4	3829.4	3915.8	3996.9	4054.8
0	0	0	1.681	12.829	10.725	18.369	15.81	10.184	13.416	23.316	28.464	27.069	43.757	47.341	54.423	55.568	69.331	93.843	116.31	167.69	195.6	250.81	314.64	361.47	429.87	491.53	556.69	619.59	692.19	741.93	810.14	893.16	1009.6	1097.2	1125.7	1203.3	1246.2	1353.9	1373.7	1447.6	1525.8	1610.2	1678.8	1961.9	1759.6	1897.3	1902.7	1969.4	2064.7
0	0	0	4.1228	7.8615	5.3262	9.8688	8.0577	21.359	16.538	13.797	24.735	27.233	58.25	102.86	162.6	240.59	342.24	466.23	609.84	788.77	947.19	1144.5	1325.9	1575	1810.2	1964.2	2122	2337.9	2636.2	2834.7	2991.6	3220.7	3623.7	3784.5	4023.7	4196.6	4376.3	4584.8	4706.5	4829.9	5007.3	5097.2	5092.2	5218.3	5317.1	5326.1	5471.3	5479.7	5460.9
0	0	0	11.392	21.364	10.589	18.649	8.4227	8.2462	14.062	16.71	22.142	16.209	12.218	22.94	20.071	19.073	27.838	15.28	42.51	56.724	85.655	125.15	265.45	332.1	420.14	612.88	717.18	857.54	1047.7	1122.2	1191.3	1375.9	1610.1	1861.4	2072	2357.4	2494.6	2732	2883.4	3126.2	3249	3334.4	3475.3	3604.1	3645.4	3778.1	3802.9	3705.4	3753.2
0	0	0	3.9342	6.1104	4.59	19.601	23.766	38.773	58.302	76.178	90.798	110.83	122.7	138.48	167.67	200.42	227.95	316.08	407.63	514.48	629.91	825.96	1019.2	1231.6	1521.6	1776.5	2027.8	2308.2	2604.2	2835.1	3160.4	3476.6	3858.5	4037.8	4369.4	4613.2	4815.3	4860.7	5332.1	5167.4	5650.1	5785.5	5895	6084.4	6188.8	6154.6	6052	6223.2	6185.6
0	0	0	7.0452	23.826	0.076781	20.846	17.775	31.856	36.33	41.557	44.579	46.071	59.724	84.307	144.37	198.64	259.36	359.36	456.86	576.64	701.25	850.93	1134.4	1408.4	1721.2	1913.4	2347.4	2633.5	2946	3311.9	3630.2	3962.4	4453.1	4591.9	4876.8	5273.8	5443.8	5732.7	5950.1	6165.2	6259.5	6284.2	6434	6437.7	6532.7	6476	6552.6	6335.4	6549.8
0	0	1.4488	10.978	16.454	23.043	34.433	30.287	30.238	37.877	33.365	39.664	52.38	36.779	45.23	57.1	89.921	132.42	181.67	242.98	349.9	452.64	613.31	775.3	995.18	1237.4	1544.9	1850.8	2229.9	2621	2963.9	3335.4	3669	4099.8	4532.2	4973	5274.9	5459.3	5964.7	6136.2	6447.3	6714.5	6781.1	6949	7056.2	7211.6	7275.3	7393.4	7357.7	7317.4
0	0	0	12.904	8.0731	1.3503	6.1653	4.2157	12.482	6.8282	5.8211	2.6621	13.434	17.44	12.119	18.063	38.11	81.275	137.73	220.53	385.3	631.55	832.41	1087.6	1421.7	1776.2	2189.7	2560.2	2942.4	3407.7	3936.1	4218.7	4655.8	5240.7	5773	6187.5	6728.2	7074.8	7505.2	7635.4	7870.7	8341.4	8658	9256.2	9059.1	9341	9175	9157.5	9268.7	9281.7
0	0	0	9.914	12.813	9.4755	9.0748	15.633	10.706	18.328	25.651	24.705	25.039	30.699	42.128	64.469	87.677	118.52	152.41	210.2	258.06	327.89	398.86	464.52	524.64	576.79	663.99	757.19	806.66	883.43	965.49	1059.7	1135.9	1228.5	1301.7	1365.1	1483	1484.2	1558.7	1603	1644.6	1720.4	1760.2	1795.2	1842.1	1863.3	1934.9	1943.3	1983.2	1989.5
0	0	0	9.8702	11.383	21.696	30.79	36.406	70.635	81.624	126.95	159.8	194.9	226.2	287.79	291.21	356.83	430.51	497.93	605.8	700.76	863.76	997.78	1119	1288.9	1439.1	1574.7	1751.6	1871.8	2062.4	2268.1	2443.5	2651.6	2726.3	2915.7	2978.6	3248.1	3309.5	3425.2	3574.4	3688.1	3825	3941.9	4055.3	4155.3	4299	4314.8	4374	4505.9	4555.6
0	0	0	6.1937	7.1412	12.299	16.224	17.391	20.541	21.172	24.56	34.504	24.282	26.56	37.382	40.857	33.318	46.62	52.6	73.213	91.728	114.13	152.87	241.25	331.58	489.71	674.3	881.78	1178.2	1471.6	1908.1	2329.4	2524.3	3086.7	3451.3	3700.2	4359.6	4665.8	4941.5	5553.9	5900.4	5995.6	6568	6544.8	6658.8	6771.3	6846.2	7080.9	7316.3	7509.2
0	0	0	4.8034	12.64	5.2239	13.015	12.729	18.715	29.717	32.184	27.644	36.566	34.025	54.208	51.541	57.6	71.208	82.518	93.199	104.61	118.21	148.76	220.16	271.46	360.5	404.42	540.86	639.78	883.41	1042.5	1154.3	1334.9	1482.4	1337.5	1708.4	1951.6	2329.2	2634.9	2881.6	3210	3383.5	3592.7	3697.7	3929.9	3711.7	4031.5	4436.4	4243	4315.7
0	0	0	6.3841	2.4472	13.728	23.946	36.062	60.664	78.49	97.229	143.5	167	223.32	254.3	277.07	349.57	374.66	390.97	403.99	452.07	511.99	530.75	555.03	591.73	608.09	640.54	673.76	707.93	734.35	764.1	776.27	819.66	844.88	859.38	891.72	1000.7	1019.8	1085.1	1048.9	1101.6	1141.8	1150.8	1165	1166.5	1233.6	1212	1302.8	1282.2	1299.7
0	0	2.3035	9.5175	23.982	3.7535	13.711	14.3	17.733	19.373	21.926	22.546	28.912	34.331	60.145	78.515	127.49	192.91	272.37	414.55	561.38	721.5	849.64	1095	1290.8	1554	1722.3	1955.2	2232.7	2417.2	2642.1	2761.1	3041.4	3379.2	3533.2	3601.9	3786.7	3834.1	4043.1	4224.6	4408.3	4423.4	4379.7	4440.3	4634	4556.1	4577.4	4600.8	4554.2	4623
0	0	0	13.941	17.584	19.129	33.299	59.418	104.08	198.73	280.98	414.76	562.72	527.81	712.41	887.73	1065.1	1256.9	1398.6	1740.3	2062	2279.7	2366.6	2590.2	2835.6	2998.2	3250.3	3775.8	3897.4	3835.8	3649.4	3922.1	4100.7	4106	4520.2	4559.5	4811.4	4887.3	5097.3	5316.2	5130.8	5339.3	5142.6	5312.9	5380.2	5589.1	5468.4	5459.9	5415	5410.2
0	0	2.7782	1.2736	9.669	11.262	14.436	18.83	24.74	21.861	21.894	28.715	27.795	41.138	73.723	116.65	185.92	258.75	304.14	386.29	440.21	542.05	613.46	702.9	782.3	885.46	947.5	1068	1166.3	1309.7	1422.4	1493.8	1641.4	1720.7	1872.4	1986.5	2133.5	2226.4	2354.9	2477.4	2418.5	2634.5	2619.5	2804.6	2835.3	2964.6	2962.5	3043.4	3010.6	3096.6
0	0	0	15.319	15.462	27.738	27.856	24.245	24.368	20.795	31.059	65.173	96.726	140.45	198.33	275.76	291.35	367.16	555.49	624.52	690.29	751.38	854.37	1082.6	1200.8	1344.9	1507.9	1781.7	1918.2	2121.3	2382.8	2641.1	2781	2976.8	3179.1	3312.3	3315.5	3472.4	3614.5	3832.3	3914.5	4030	4131.1	4288	4355.3	4391.5	4362.1	4427.1	4469.7	4540.5
0	0	0	8.5716	28.817	18.286	23.532	30.167	33.914	29.909	37.711	24.73	23.087	35.678	14.459	56.034	40.492	22.058	25.538	5.6421	10.408	0	0	0	0	0	0	0	0	0	0	0	20.87	53.249	142.21	315.48	437.06	552.86	632.63	750.83	836.47	942.94	1037.8	1110.5	1233	1342.3	1396.9	1146.1	1443.9	1292.8
0	0	0	9.4618	8.9245	7.2328	6.037	4.5611	0.35303	6.6519	13.105	15.129	29.5	50.601	68.241	89.775	128.64	139.48	163.07	182.54	205.35	229.88	260.95	273.61	303.81	352.62	395.94	430.59	474.98	492.75	528.19	551.67	586.84	621.47	639.17	655.92	661.8	663.35	655.41	683.44	685.06	710.74	718.47	749.18	719.67	746.03	734.21	727.65	744.32	739.65
0	0	0	15.446	8.711	9.7587	16.898	25.838	28.954	17.053	16.705	26.803	16.275	11.88	17.757	18.651	19.535	16.664	22.73	27.878	59.341	92.59	153.17	217.54	323.43	467.72	626.47	772.46	982.54	1154.7	1240.5	1527	1635.1	1920.8	2188.5	2311.1	2565.4	2850.8	3011.3	3229.5	3391.7	3624.8	3762.4	3941	3868.2	4057.1	4025.1	4150.6	4249.7	4261.3
0	0	0	5.2567	8.1382	20.136	24.751	23.164	31.541	40.556	63.487	117.97	181.29	308.4	437.15	627.98	857.31	1118	1299.6	1537.3	1929	2162.1	2432.7	2693	2844	3130.3	3384.2	3604.5	3721.5	3834.2	4240.6	4242.2	4432.1	4461.3	4461.7	4581.6	4625.4	4824.8	4768.7	4872.4	4860.8	4916.1	4913	4856.3	4974.8	4794.6	4806.7	4844.2	4890.3	4772.1
0	0	0	16.538	21.619	45.593	30.885	28.38	21.467	47.56	57.216	90.093	136.65	209.75	321.1	461.48	622.24	768.05	1054.1	1276	1552.8	1807.2	2154.6	2455.2	2463.4	2691.7	3079.3	3153.7	3288.5	3461.3	5077.7	5100.4	5365.3	5182.2	5873.4	4468.1	5657.8	5518.4	5016.7	4908.5	4711.1	5494.9	4807.1	4756.4	4767.1	4886.5	4902.7	4785.8	4679.6	4727.6
0	0	0	6.979	5.5795	5.6804	6.656	0.30535	10.928	6.2606	9.8843	18.79	10.156	2.963	5.8833	0	0	0	0	3.5826	17.563	35.804	50.438	88.561	90.022	138.07	177.29	266.12	277.09	309.52	399.25	428.79	398.1	470.3	501.7	579.16	599.27	651.82	718.35	755.41	825.8	854.41	852.3	889.64	875.86	943.54	942.19	980.77	995.41	1019.3
0	0	0	10.33	11.027	8.3761	6.2856	16.766	12.246	31.763	11.662	25.34	35.856	44.679	74.336	114.88	134.66	200.44	256.46	370.82	440.58	524.43	636.72	761.79	911.64	1055.7	1201.1	1380.6	1263.6	1663	1858	2018	2208.3	2371.8	2545.7	2627.7	2758.7	2964.5	2969.7	3165.7	3138.6	3306.7	3285.4	3394.1	3428.3	3349.2	3474.8	3565.3	3592.7	3604.4
0	0	0	1.9349	6.718	13.818	16.935	20.928	22.999	28.23	37.818	36.964	44.312	72.583	83.377	114.97	154.22	205.87	246.05	310.94	372.66	426.17	491.63	568.23	635.34	694.32	741.72	823.79	848.47	929.29	973.11	967.68	1002.9	993.57	1012.2	1028.5	1004.8	1095.6	1047.3	1029.7	1057.8	1037	1090.5	1131.9	1170.9	1150.9	1131	1139.3	1119	1137.2
0	0	0	7.5394	16.94	14.4	10.9	13.874	12.941	22.622	20.505	26.94	44.76	101.81	189.83	265.22	371.64	488.39	619.96	776.93	946.4	1079.8	1198.8	1364.3	1521.7	1720.6	1946.4	2129.4	2356.8	2525.6	2833.2	2986.4	3086.1	3304.1	3467.2	3617.9	3846.9	3963.8	4003.2	4213.4	4280.2	4500.9	4490.6	4600.7	4650	4638	4646.8	4747.5	4763.2	4847
0	0	0	3.3729	9.7103	13.978	14.95	21.684	13.831	15.115	17.485	21.299	32.516	26.899	18.78	27.731	26.498	39.745	40.308	60.44	75.634	111.37	132.97	167.83	215.43	298.43	379.62	595.45	742.39	907.33	1092.7	1290.6	1531.5	1772.7	1929.3	2222.5	2397.2	2654.5	2776.5	2885.1	3014.1	3159.1	3323.7	3381.9	3457.5	3552.4	3571.6	3719.8	3701.6	3840.2
0	0	0	9.4021	12.745	9.6172	15.219	11.431	23.848	21.735	23.185	24.418	49.009	45.54	41.896	54.296	62.291	74.6	79.34	88.099	84.747	124.99	132.51	165.61	171.68	213.64	280.53	348.12	419	467.78	567.42	660.04	763.59	871.65	982.22	1079.9	1235.4	1332.2	1430.2	1501.3	1642.4	1675.6	1787.6	1813.1	1893.9	1950.6	1993.4	2070.8	2000.6	1989.9
0	0	0	17.064	19.935	22.793	27.873	33.684	43.019	38.776	44.947	66.421	77.075	90.103	107.4	123.97	158.33	204.23	270.93	373.3	469.53	578.11	698.9	850.41	973.69	1181.3	1395.9	1598.1	1837.9	2050.6	2259.6	2526.1	2766.6	2979.5	3250.3	3490.9	3634.6	3910.3	4024	4133.7	4394.5	4530.8	4681.9	4773.6	4862.9	4934.3	4865.1	4934.4	4953.7	5017.2
0	0	0	9.8092	10.802	9.1888	6.7113	12.318	8.9181	12.289	8.57	12.481	20.926	31.782	48.33	82.094	120.59	158.67	217.19	264.53	307.59	410.59	458.72	521.22	634.08	748.82	885.14	1038.9	1214.8	1356.4	1517	1715.3	1930.4	2255.5	2513.6	2341	2549.4	2748	2912.1	3112.9	3209.7	3322.1	3381.5	3569.4	3566.9	3623.8	3681.4	3938.3	3891.8	3761.6
0	0	0	11.346	6.0291	12.079	21.004	27.155	26.297	23.794	22.099	39.645	33.152	29.635	14.657	22.063	33.843	50.231	69.243	119.81	216.19	293.28	389.52	594.84	593.05	789.05	982.03	1099.2	1262.9	1416.6	1678.5	1880.6	1973.6	2150.3	2223.9	2410.8	2530.4	2661.5	2764.8	2922	2995.8	3072.5	3124.6	3166.9	3145.4	3392.9	3397.5	3465.7	3476	3484.9
0	2.0101	0	0	10.917	11.465	11.575	15.112	10.447	14.36	12.403	14.54	8.3257	7.5795	5.5389	8.669	4.15	0	0	0	0	0	0	6.0153	0	0	30.588	28.911	82.579	60.349	173.93	127.43	196.15	273.55	350.5	457.42	523.45	739.35	761.55	905.96	860.79	1057.8	1186.7	1268.5	1413.3	1502	1573.5	1619.2	1632.6	1750.9
0	0	0	5.3804	17.002	23.755	19.947	38.179	32.683	51.618	45.564	26.247	49.528	41.846	70.464	81.996	123.95	181.42	257.19	334.48	452.2	560.62	706.07	803.26	980.01	1104.6	1273.7	1440.9	1662.7	1829.2	2105.4	2236	2618.7	2738.5	3058	3527.7	3566.8	3803.9	3966.1	4240.2	4425.1	4633.9	4721	4780.4	4930.3	4972.3	5142.9	5230.2	5274.9	5090.6
0	0	0	18.506	12.776	7.6958	14.574	14.601	26.38	33.763	38.448	71.187	82.239	108.04	138.41	179.58	230.7	262.66	283.97	314.84	392.98	422.29	431.58	476.93	573.01	599.27	641.63	711.57	772.71	816.25	878.84	934.96	1008.5	1022	1153.8	1207.6	1298.2	1422.6	1458.3	1532.3	1628.7	1663.8	1736.3	1755.3	1816	1864.2	1874.6	1967.3	1948.8	1995.6
0	0	0	20.492	23.835	26.64	33.551	37.665	39.19	36.676	36.939	62.518	81.862	98.735	134.29	177.6	220.81	261.45	299.42	347.71	436.21	511.33	602.18	662.26	726.56	843.32	951.86	1042.8	1146.3	1320.3	1485	1629.7	1867.2	2582.8	2735.4	3036.3	3024.6	3114.7	3336.5	3483.9	3617.7	3750	3759.7	3841.1	3842.4	3948.8	3920.1	4116.5	3996.9	4088.6
0	0	2.1893	5.2869	5.2951	8.7793	8.5861	7.1658	1.5083	7.4296	0	5.5093	14.956	8.8019	3.6078	12.451	14.827	12.378	21.571	35.847	68.366	67.325	104.6	146.11	216.77	207.19	211.05	263.43	307.63	378.94	424.11	495.65	605.32	710.06	836.27	1004.2	1107.8	1194.4	1332.7	1449.9	1549.9	1644.4	1664.4	1752.1	1775.5	1908.1	1989.2	2088.5	2107.4	2171.1
0	0	0	0	8.6081	21.328	22.978	17.825	29.841	38.898	39.421	29.743	26.197	28.168	35.463	44.101	56.897	69.945	112.71	173.46	260.17	366.18	496.7	603.12	745.38	909.75	1023.3	1211.5	1431.9	1507.8	1692.9	1847.4	2115.8	2346.3	2442.9	2555.2	2720.7	2916.5	2977.5	3042.4	3188.8	3346.9	3188	3455.3	3467.1	3457.4	3483.6	3421.4	3506.8	3537.3
0	0	0	1.4391	5.2237	4.6522	19.774	13.42	16.857	20.27	28.165	26.562	37.181	29.783	31.411	45.427	77.358	116.93	168.19	247.89	277.18	378	496.92	565.3	675.19	789.52	861.57	1001.8	1111.1	1232.1	1407	1496.6	1622.9	1817.5	1857.5	2025.3	2198	2271.5	2420	2557.9	2650.3	2695.5	2843.8	2892.6	2972.8	2910.5	3074.8	3103.4	3059	3101.6
0	0	0	1.4793	11.128	22.146	21.287	38.081	46.474	54.45	61.71	80.632	109.83	157.83	254.23	394.88	566.29	753.61	943.6	1088.9	1326.8	1523.5	1842.6	1940.3	2202.2	2472.7	2698.6	3045	3275.4	3414	3765.6	3912.4	4154.4	4412.5	4581	4822.8	4974.8	5315.9	5355.4	5450.1	5604	5689.9	5865	5988.5	6073.2	6113.1	6202.7	6330.6	6198	6380.6
0	0	0	7.6448	14.599	10.808	12.375	19.965	22.643	14.205	16.415	21.792	53.061	68.664	127.54	199.77	290.04	400.18	560.08	715.76	907.24	1117.7	1384.4	1614.8	1895.4	2184.8	2367.7	2673.3	2964.9	3197.7	3445.6	3616	3929	4117.7	4332.8	4499.4	4684.7	4980.4	5117.8	5136.5	5249	5543.1	5287.7	5366.4	5487.5	5536	5546.7	5470.6	5575	5517.5
0	0	0	13.95	9.7399	10.868	24.586	33.331	60.365	102.39	151.63	228.26	315.36	442.01	623.14	828.55	1036.3	1354	1663.5	1989.6	2303.8	2717.2	3047.2	3409.3	3677.1	3984.9	4266.6	4596.6	4905.9	5008.9	5202.9	5489.2	5609.6	5814.5	5950.4	6167.3	6362.8	6551.3	6766	6786.2	7043.6	7190.5	7265.6	7441.9	7428.5	7553.1	7651.9	7484.3	7678.3	7463.7
0	0	0	20.206	25.895	28.366	9.7239	27.342	27.515	44.505	39.019	41.247	57.475	37.076	36.986	30.753	23.924	37.801	22.554	25.131	36.585	40.868	51.655	51.198	65.332	77.207	106.9	133.96	181.93	217.64	265.42	329.18	380.19	467.01	487.27	547.64	602.24	631.95	722.09	740.25	813.25	784.94	815.7	902.08	888.23	878.73	957.11	962.5	1029.1	1056.4
0	8.625	3.2271	6.7086	7.2738	0	19.018	11.393	17.648	9.3448	12.903	29.507	20.104	12.055	24.025	18.894	39.664	52.917	89.255	121.47	185.86	264.14	350.02	454.62	566.96	677.44	823.59	961.34	1094.8	1225.2	1376.4	1645.2	1833.7	2075.4	2278.5	2531.8	2689.5	2810.5	3054.5	3265.7	3492.2	3674.3	3714.6	3886.3	4023.9	3945.5	4390	4393.1	4420.9	4421.3
0	0	0	2.8236	8.8296	22.421	17.322	20.216	20.711	28.584	39.216	42.288	40.893	65.27	92.891	101	139.25	173.02	202.23	233.92	292.5	295.14	339.63	383.27	430.21	512.93	583.13	600.36	679.78	822.38	886.44	918.71	1032.8	1098.1	1164.9	1284.8	1374	1483.8	1562.3	1577.3	1683.2	1693.5	1770.4	1798.4	1837	1907.5	1887.3	1970.4	2029.3	2048.1
0	0	0	0	10.22	30.579	24.534	19.453	25.876	26.694	21.22	10.558	19.665	20.714	36.841	31.804	48.966	56.321	82.071	112.25	151.11	179.99	229.96	329.22	434.8	510.46	610.6	666.34	773.66	905.14	1031.1	1210.9	1374.6	1505	1634.6	1785.3	1968.5	2156.5	2254.3	2371.2	2530.4	2705	2671.7	2725	2738.3	2775.1	2853.6	2831.2	2867.3	2912
0	0	0	5.6428	17.998	9.2321	14.281	17.913	14.417	25.697	26.87	30.046	32.504	25.615	32.744	30.145	35.683	47.669	70.497	116.38	201.74	221.35	438.57	606.07	753.1	983.2	1187.2	1500	1844.8	2114.2	2461.7	2886.5	3291.7	3601.1	4137.9	4347.1	5033.8	5234.6	5759.2	5876.3	6559	6795.1	6794.5	7170.5	7351.7	7423	7751.8	7926.3	7766.4	7772.3
0	0	0	1.0085	5.9772	12.249	17.771	24.188	23.808	34.086	23.744	39.295	38.717	78.748	112.82	179.67	268.15	402.14	495.55	656.96	854.3	1108.8	1423.5	1428.8	1739.1	1722.9	2066.4	2163.9	2345.5	2447.4	2384.8	2613.1	2901.7	3192	3348.7	3612.1	3561.7	3799.8	3824.2	3950.3	4007.3	3901.5	4142.1	4140	4206.4	4249.2	4288.6	4317	4139.6	4388.2
0	0	0	4.7452	14.661	14.002	20.336	21.276	19.174	23.936	19.04	15.768	13.955	14.547	31.664	28.458	39.765	52.13	58.321	79.961	99.869	133.29	166.07	243.45	364.34	468.68	670.35	821.42	1026.7	1206.7	1470.9	1706	1977.3	2281.8	2590.3	2894.5	3294.3	3379.4	3804.7	3853.9	3965.6	4163.6	4262.1	4473.9	4606.3	4666.7	4724.8	4774.4	4813	4834.8
0	0	0	19.955	19.8	24.876	32.89	25.005	30.183	54.589	76.368	117.47	197.29	291.4	315.07	428.23	548.17	673.07	836.96	1047.2	1504	1627.2	1615.8	1820.6	1987.5	2193.2	2429.2	2583.6	2760.6	2838.6	2965.2	3111.8	3224.1	3610.8	3757	3857.4	3925.5	4041.7	4161.2	4117.6	4261.6	4387.4	4043.1	4259.1	4016.1	4365.1	4406.9	4402.8	4353	4355
0	0	0	6.1023	14.459	16.24	18.354	16.955	22.665	31.104	28.358	30.632	25.734	39.439	49.216	60.722	75.677	123.63	164.89	235.79	308.97	399.43	495.01	592.67	757.25	912.61	1031.8	1189.6	1208.3	1322	1396.6	1541.5	1655.2	1877.2	1998.5	2183.5	2295.3	2520.1	2630.6	2796	2961.2	3052.5	3198.8	3318.8	3315.2	3436.1	3302.8	3475.7	3336.2	3392.2
0	0	0	0.61399	13.531	6.6301	22.059	41.015	26.884	30.119	29.767	37.972	36.648	48.071	54.31	66.527	126.22	190.91	292.23	420.44	557.5	722.17	883.81	1090.3	1282.1	1465	1696	1951.1	2126.9	2335	2514.2	2670	2859.3	3022.1	3228.7	3344.5	3517	3606	3724.3	3820.3	3892.5	3959.6	4125.5	4022.6	4099.3	4182.9	4221.1	4250.4	4311.6	4388
0	0	0	11.651	6.0241	17.138	35.092	36.295	37.129	47.51	45.21	50.574	45.052	46.223	44.353	49.557	71.497	86.867	136.34	203.6	281.89	352.36	454.46	612.98	746.7	921.74	1022.6	1196.3	1373.1	1603.5	1850.8	2015.5	2283.5	2601.6	2689.7	3013.6	3175.9	3210.4	3701.2	3676.8	4093.6	4084.5	4226	4331.4	4211.5	4179	4353.6	4476.8	4497	4710
0	0	0	0	15.224	17.066	23.1	26.351	29.535	34.924	36.746	37.735	41.685	42.465	53.632	47.756	75.912	87.097	121.66	126.63	160.79	186.63	217	247.14	285.01	312.16	362.68	372.18	438.74	457.68	513.86	585.27	636.42	800.01	911.79	1047.8	1191.4	1275.4	1458.9	1556.9	1607	1751.9	1911.8	1980.7	2078.9	2566.7	2344.4	2354.5	2470.2	2556.7
0	0	0	11.16	4.7792	29.744	29.236	41.208	39.974	41.141	44.948	48.476	45.489	46.849	45.05	45.059	68.674	68.605	53.66	76.655	73.709	86.111	101.33	122.68	165.65	178.96	211.79	256.75	292.34	369.66	391.34	442.92	489.14	564.69	603.72	661.42	735.39	811.18	845.2	927.2	940.32	997.87	1009.8	1019.7	1033	1100.3	1127.5	1163.5	1182.3	1228.8
0	0	0	10.661	9.573	17.322	20.317	29.84	42.243	69.316	69.425	109.52	133.64	176.77	236.94	312.41	412.23	538.13	669.99	818.78	975.85	1195.3	1433.4	1658.6	1965.2	2239.9	2409.5	2636.9	2866.8	3012.5	3342.4	3444.3	3639.1	3904.4	4047.3	4294.7	4373.9	4535.2	4696.9	4770	4883	4974.6	5091.7	5209.5	5235.4	5337.7	5303.1	5328.7	5361.7	5457.3
0	0	4.107	14.995	3.0442	10.912	7.2737	16.766	6.3993	17.013	15.613	9.3395	15.126	26.8	39.652	66.9	112.9	170.03	262.72	361.71	534.03	682.24	766.99	1107.9	1392.3	1673.9	1968.3	2229.3	2545.4	2900.1	3157.2	3586.9	3881.5	4206.3	4432.8	4738.3	4892.6	5014.1	5185.1	5386	5525.4	5652.8	5917.7	5950.2	5962.4	6163.8	6196.1	6207.9	6341	6472.6
0	0	0	3.2795	13.66	10.637	23.416	15.296	16.488	16.367	13.978	29.086	26.651	32.817	51.48	45.729	61.493	97.126	141.75	212.02	279.23	345.67	431.69	536.38	622.17	733.45	819.31	936.37	957.61	1040.8	1096.6	1133.8	1263.8	1317.7	1418.9	1455	1550	1643.8	1691.8	1758.2	1809.5	1891.8	1942	1964.7	2049.5	2019.5	2065.1	2091.5	2078.8	2016
0	0	0	13.306	31.277	28.669	36.585	64.779	63.685	54.004	78.074	68.386	67.08	78.907	70.101	74.997	71.165	88.061	97.226	121.22	157.09	222.93	307.53	409.17	525.44	673.23	811.84	957.99	1153.6	1328	1550.7	1717.6	1926.3	2107.4	2299.1	2484.7	2613	2856.8	3019.8	3150.4	3368.8	3363	3490.7	3551.3	3605	3602.5	3680.2	3742.8	3777.8	3790.2
0	8.7778	0	5.4954	0	3.6788	5.0495	4.7786	15.064	7.088	11.551	0.071121	1.491	0.012397	8.9459	13.512	0	30.303	27.536	62.237	111.34	205.89	345.26	470.88	620.82	864.57	1140.7	1375.1	1676.6	2003.9	2286.3	2591.5	2845.2	3206	3484	3796.7	4097.5	4341	4569.4	4760.9	5117	5246.7	5363	5716	5572	5672.7	5597.5	5601.4	5599.1	5532.2
0	0	0	7.5975	10.593	9.5608	6.2161	11.099	11.305	10.913	15.609	13.724	17.956	31.299	37.164	75.475	104.16	145.98	192.79	267.86	325.76	425.42	515.75	661.02	827.18	992.75	1129.5	1321.3	1468.9	1635	1802.4	2027.3	2185.5	2366.5	2593	2910.9	2963.1	3275.6	3395.4	3427.5	3508.9	3531.7	3569.7	3584.7	3594.3	3632.2	3714.4	3672.1	3733.4	3699.5
0	0	0	13.225	18.798	21.835	22.029	35.945	37.801	51.099	36.333	48.216	55.805	55.385	65.385	64.861	79.919	99.556	110.2	145.05	165.01	175.64	196.56	216.47	262.13	287.55	313.14	341.64	362.47	410.86	461.48	503.34	597.51	588.06	719.67	740.01	792.32	840.88	885.6	898.47	868.35	994.21	996.86	1001.6	1076.1	1065.7	1129.1	1154.7	1174.6	1165.5
0	0	0	2.7262	12.19	8.3733	12.822	11.269	20.332	27.77	33.704	39.642	60.126	79.67	132.11	182.89	255.13	349.19	459.69	599.57	733.84	881.09	1015.1	1204.3	1370	1545.8	1770.1	1970.1	2156.6	2331.6	2461.3	2655.1	2837.5	3266.4	3416.7	3682.1	3886.9	4079.2	4232.4	4447	4648.7	4789	4720.6	4780.8	4832	5079.9	5117.3	5116.9	5204.1	5130.8
0	0	0	15.501	9.8801	11.613	19.669	27.222	18.455	18.561	18.621	17.864	16.661	34.193	63.247	112.35	185.59	293.23	436.27	579.1	754.62	958.91	1188.7	1437.5	1701.9	2014	2367.3	2699.6	3103.9	3357.3	3565.9	3843.7	3840.4	4000.2	4216.4	4258.1	4331.2	4582.9	4599.4	4877.2	5009	5093.2	5237.7	5458	5692.2	5816.1	5741.3	5916.7	5979.5	5949.2
0	22.037	22.744	0	0	0	0	8.3416	11.946	4.553	2.4892	2.3122	0	5.3351	0	0	4.5529	3.3859	8.3039	6.5957	9.8223	5.2807	22.457	35.282	43.134	53.31	89.985	142.26	180.92	209.41	286.68	334.34	433.17	612.4	595.25	727.4	953.76	1063.3	1154.4	1156.8	1389.7	1375	1513.4	1584.1	1592.6	1617	1593	1726	1558.3	1740.2
0	0	0	6.7181	11.118	12.95	12.804	15.217	17.511	16.602	22.037	36.477	49.482	99.94	137.46	250.01	379.47	498.31	654.56	809.81	983.31	1193.2	1380	1590.1	1781.8	2044	2229.5	2476.4	2614.2	2834.1	3139.9	3262.4	3543.8	3749.3	3884.7	4079.5	4361.7	4560.6	4703.3	4709.1	5173.9	5240.6	5376.9	5506.7	5677.3	5753.2	5899.8	6011.7	5798.6	6094.8
0	0	0	16.556	30.778	37.291	36.138	48.261	55.992	61.271	71.792	78.976	69.012	83.634	103.42	121.77	141.61	155.28	175.95	243.94	304.85	370.17	450.71	536.73	589.7	685.7	789.6	866.09	946.07	1039	1145	1237.4	1327.9	1458.9	1576.3	1617.9	1683.8	1764.9	1803	1855.2	1948.1	1889.6	1964	2009.3	2005.8	2053.3	1916.7	1875.2	1891.5	1937
0	0	7.2387	20.569	22.135	19.851	10.072	7.6651	26.406	17.133	4.6215	3.0646	14.716	17.273	51.241	96.713	126.38	149.44	248.45	326.35	508.28	582.85	708.14	964.53	1170.9	1469.9	1709.2	2029.4	2288.3	2516.1	2840.6	3081.4	3283.9	3503.2	3851.5	3941.8	3976.3	4139.5	4178.2	4466.5	4610.6	4951.6	4913.4	4634.3	4940.8	4947	4989.2	5173	5121.2	4999
0	0	0	4.1939	13.242	18.526	13.171	31.288	31.414	44.419	54.631	70.669	76.331	91.654	130.86	136.24	185.21	250.35	340.89	437.38	511.57	620.75	805.64	998.6	1181.9	1392.3	1582.8	1859.8	2081.9	2403.7	2662.6	2890.2	3328.2	3725.7	3833.6	4136.8	4326.3	4609.2	4807.2	5042.4	5176.2	5178.1	5460.6	5520.2	5494.6	5574.1	5560.6	5573.2	5605.5	5513.4
0	0	0	2.2532	22.098	21.162	31.537	29.793	34.513	33.711	41.155	41.316	45.168	48.081	59.022	55.706	60.227	69.891	76.566	75.504	89.181	93.574	100.74	115.75	149.05	189.51	231.95	295.89	356.81	464.59	543.77	626.54	735.99	857.55	1004.8	1085.4	1250.3	1291	1411.2	1571.1	1636.7	1742.4	1781.5	1854.5	1901.2	1967.6	2049.8	2058.6	2069.1	2123.7
0	0	0	0	4.2155	13.457	14.986	13.772	33.706	29.778	36.243	39.231	39.466	53.737	68.363	73.962	116.43	156.08	223.67	303.34	385.98	475.15	597.3	736.01	812.66	1015.4	1127.3	1328.4	1493.4	1692.9	1866	1937.1	2142	2264.3	2332.4	2528	2603.6	2696.5	2818	2849.4	2912.7	2939.5	3039.3	3039.8	3113.5	3148.3	3276.6	3285.2	3320.9	3328.5
0	0	0	14.568	9.6247	14.387	27.042	22.466	38.324	18.356	20.744	29.113	22.928	24.099	25.535	21.647	17.756	23.168	31.467	24.684	58.627	79.078	111.14	141.76	192.42	220.01	244.97	302.46	309.55	371.46	386.65	435.57	457.84	460.1	439.74	505.48	555.9	568.31	606.61	627.25	569.39	642.27	725.48	733.48	722.36	741.92	784.23	754.35	798.58	805.87
0	0	0	1.8944	6.3691	11.378	20.796	24.409	22.57	22.143	19.907	28.106	23.697	40.88	31.711	42.665	49.705	65.946	54.584	80.108	82.332	88.24	119.7	128.8	153.75	125.97	163.27	173.98	189.69	219.03	222.98	244.61	275.83	301.53	333.24	351.02	373.91	409.99	418.35	447.89	466.84	491.11	507.46	520.1	522.37	565.87	574.93	592.48	610.2	604.93
0	0	0	0	18.106	11.479	25.911	26.397	33.726	37.863	40.71	47.196	50.346	45.047	65.765	69.49	85.5	88.458	116.36	149.84	148.53	176.4	168.41	253.88	289.97	332.4	374.06	437.19	514.5	554.22	629.56	645.59	781.53	923.69	967.82	1115.8	1219.2	1131.1	1189.5	1265	1299.7	1301.4	1370.9	1351.7	1398.1	1404.8	1398.9	1465.5	1385.1	1429
0	0	0	25.075	5.8849	17.986	24.252	41.38	56.526	65.675	61.151	85.996	103.9	127.32	128.84	134.82	124.68	146.46	147.27	172.07	160.24	202.12	259.6	310.55	447.92	574.26	636.05	940.15	1111.2	1304.4	1580.9	1621.2	1908.4	1610.6	2331.6	2570.6	2014.2	2214.4	2412.1	2566.9	2733.1	2750.8	2917	2956.5	3273.2	3404.8	3535.9	3665.1	3931.2	3863.4
0	0	0	10.682	8.9086	13.291	7.9976	13.004	22.156	17.179	25.843	29.353	63.512	101.14	164.57	246.86	332.25	436.71	534.24	694.22	827.74	962.86	1112	1301.4	1434.3	1613.7	1752.5	1887.5	2032.5	2182.7	2342.5	2385	2494.3	2626.6	2844.7	2987.5	3097.2	3223.2	3377	3486.3	3549.2	3573	3712.8	3770.9	3890.4	3980.2	3980.7	4111	4126.2	4137.3
0	0	0	10.934	13.75	10.138	16.717	14.507	23.098	31.863	24.47	20.862	12.537	16.013	23.413	20.87	40.188	71.957	122.61	186.8	283.09	384.81	508.22	642.76	755.45	907.3	1102.2	1277.2	1522.3	1678.2	1819.9	2024.5	2157.3	2283.2	2416.1	2575	2574.2	2735.7	2852.2	2924.8	2984.7	3169.9	3126	3209.7	3214.6	3204.5	3230.2	3149	3266.1	3287.4
0	0	0	15.962	16.233	6.9322	7.2343	9.5139	17.775	15.369	22.662	20.466	25.128	30.576	55.853	89.499	135.26	198.72	263.82	352.8	444.36	541.84	621.09	702.65	765.41	849.34	817.62	927.89	1014.9	1052.4	1109.6	1115.1	1145.4	1259.3	1352.9	1411.5	1442	1498.3	1581.1	1673.9	1728.3	1753.9	1857.3	1874.6	1985.4	2025.3	2027.5	2039.3	2069.2	2104.7
0	0	0	5.4907	3.3044	11.273	11.38	11.865	16.301	25.651	46.727	80.362	112.58	139.45	188.7	244.96	305.41	383.84	454.56	549.75	644.07	795.69	948.62	1061.4	1221.9	1345.4	1502.5	1631.5	1751.8	1879.4	1986.6	2069.5	2277	2305.4	2491.7	2596.1	2715.8	2876.9	2915.7	3047.1	3115.2	3185.8	3284.8	3380.9	3391	3396.8	3491.1	3547.3	3500.5	3582
0	0	4.4086	7.2297	1.2934	9.8274	22.05	22.742	14.053	16.643	19.104	39.098	59.836	71.516	101.66	117.17	138.74	171.35	195.26	231.71	298.7	379.95	489.54	593.42	733.55	912.31	1047.9	1225.6	1451.1	1712.2	1975.1	2192	2570.8	2740.8	2970	3322.9	3499.8	3775.6	4209.2	4456.3	4490.7	4610.1	4744.8	4904.4	4904.4	5108.9	5159.9	5290.8	5230.4	5309.5
0	0	0	6.0813	8.8362	16.406	22.178	26.348	25.68	27.904	26.618	26.175	32.081	22.894	31.44	43.484	55.327	64.695	67.636	95.909	121.47	170.96	216.57	253	339.09	411.51	521.52	600.72	703.9	856.28	901.14	1031.5	1160	1281.8	1359.6	1481.2	1611.9	1755.4	1772.8	1860.5	1926.9	1997.3	2011.6	2074.3	2085.4	2130.9	2193.5	2183	2210.8	2247.3
0	0	2.6773	8.5052	8.4067	8.2218	7.8036	10.905	10.855	17.81	22.648	25.547	33.598	47.383	82.808	113.34	160.62	241.52	339.04	436.4	631.53	840.53	1125.1	1380.1	1696.4	2027.7	2355.6	2893.4	3072.3	3575.5	3917.7	4162.7	4614	4954.1	5225.4	5615.7	5798.5	6135.8	6331.6	6426.4	6575.1	6712.9	6830.9	6866.6	6911.8	7077.3	6939	7157.9	7157	7145.4
0	0	0	9.4382	5.3021	9.8149	8.1133	8.7572	7.5677	8.0531	9.5537	8.8724	0.2583	2.3326	3.9113	3.2848	0	0	0	0	0	0	0	0	0	4.2363	0	31.887	29.985	17.564	24.32	52.534	121.72	190.07	217.39	287.41	399.19	491.22	534.25	598.94	663.11	705.84	676.54	715.33	789.59	833.18	872.4	936.32	885.01	957.6
0	0	1.6558	8.8824	5.95	7.011	12.829	12.8	22.011	12.267	11.922	12.969	15.813	15.781	12.957	20.235	19.043	13.598	9.0801	26.735	30.276	59.249	106.27	178.43	231.64	281.54	359.78	409.59	460.5	521.01	574.17	625.47	707.6	706.65	745.19	792.96	855.11	849.33	903.85	895.78	968.25	988.87	985.49	1036.6	1003.1	1021.8	1031.2	1034.6	1076.2	1073
0	0	0	4.2906	8.8112	7.9472	21.69	13.489	31.23	23.504	35.332	27.496	21.556	21.853	27.48	26.556	19.019	13.325	29.698	48.043	98.249	150.2	225.26	317.26	439.8	522.7	674	847.75	1037.7	1203.3	1433.7	1664	1901.6	2040.1	2328.7	2533.6	2687.4	2807.1	3069	3248.2	3334	3402.3	3646.5	3753.8	3872.6	3846.2	3911.2	3965.6	3993.3	4159.4
0	0	0	6.0611	10.81	8.3026	7.4673	5.7052	18.141	23.062	23.418	31.026	43.329	75.181	151.38	280.04	452.22	674.27	956.23	1300	1684.8	1979.7	2345.4	2738.7	3087.3	3511.6	3838	4265.2	4553.6	4857.1	5078.5	5534.2	5640.8	6181.6	6363	6555.4	6786.7	7030.7	7323.2	7580.1	7776.6	8169.5	8282.3	8291.1	8425.6	8475.5	8515.3	8541	8604.8	8474.7
0	0	0	0	9.2713	16.778	12.535	9.1342	9.5152	14.418	13.487	14.739	16.845	12.971	14.617	21.981	21.942	18.737	29.22	46.253	61.539	71.365	78.423	119.62	200.13	221.63	268.17	384.92	525.12	618.3	785.97	962.37	1191.6	1469.8	1711.4	2091.3	2303.6	2520.7	2850.9	3224.7	3283	3440.3	3567.4	3680.8	3866.2	3949	4127	4313.6	4357.4	4459.6
0	0	3.6046	6.7516	13.676	10.384	12.416	8.561	30.745	22.807	33.188	26.93	33.653	29.646	37.92	38.508	49.108	80.566	124.6	182.1	245.07	319.33	437.01	523.82	648.23	776.64	889.95	1002.9	1140.2	1253.6	1394.3	1444.1	1575.1	1730.3	1819.8	1979	2037.8	2160.4	2269	2376.3	2475.5	2474.1	2555	2586.8	2697.2	2712.2	2724.1	2753.6	2741.1	2726.9
0	0	0	4.0429	0	18.771	16.745	34.655	51.246	76.921	112.6	153.35	194.18	217.5	275.33	307.74	381.93	425.38	498.05	569.71	662.02	742.3	868.4	950.96	1066.6	1134.6	1312.8	1456.3	1584	1759.8	1880.9	2085.8	2229.1	2385.4	2529.1	2720.5	2858.4	3101.6	3258.2	3354.7	3480.9	3609.7	3763.5	3829.4	3846.6	4029.2	4096	4150.5	4230.8	4303.6
0	0	0	8.1776	26.692	19.388	9.5617	19.086	27.277	83.774	123.68	252.94	409.74	573.65	790.8	903.29	1345.4	1546.7	1700.7	1715.4	2149.9	2044.3	2156.5	2412.5	2837.6	2624.7	3163.3	3578.2	3054.9	3365.5	3450.8	3727.7	4060.6	4063	4249.3	4349.6	4368.6	4457.8	4551	4619.1	4692.7	4672.6	4731.8	4763.6	4768	4787.8	4825.9	4835.9	4766	4901.5
0	0	0	6.8751	11.818	13.853	9.6537	14.515	14.447	13.96	12.837	19.217	23.835	19.047	34.88	36.249	46.141	51.887	74.419	93.876	165.26	223.24	319.64	371.99	487.75	569.29	707.12	923.26	1024.7	1217.3	1456.7	1629.9	1830.4	2151.3	2422.6	2533.8	2710.8	2951.2	3417	3419.3	3464.1	3614.3	3832.9	4404.3	4141	4154.4	4265.2	4783	4999.4	4914
0	0	0	0	5.6061	9.5039	16.241	13.431	13.5	15.727	14.34	17.476	15.221	20.115	14.63	21.046	24.274	25.104	15.694	10.167	18.143	29.273	60.067	98.911	156.61	238.18	338.15	492.88	650.66	830.19	1033.4	1271.1	1528.4	1793.2	2028.6	2358.2	2587.5	2763.7	3060.6	3250.1	3485.4	3747.4	3843.9	4013	4242.8	4331.9	4381.4	4621.7	4591.4	4662.4
0	0	0	6.2528	3.3312	12.807	12.65	24.045	15.389	18.107	18.002	23.137	25.615	38.073	62.645	101.01	174.42	247.75	366.64	486.28	584.3	734.32	857.78	1002.9	1126.8	1232.9	1446.7	1555.6	1717.4	1833.4	1960.8	2134.3	2270.5	2335.2	2519.6	2597.6	2724.7	2856.3	2829.2	3069.9	3162.3	3135.2	3314	3314.5	3362.2	3330.4	3229.6	3306.7	3435.9	3498.5
0	0	0	5.1989	3.0578	8.762	13.261	12.577	23.762	36.013	78.943	133.4	209.63	300.14	428.24	581.96	734.95	973.73	1145.4	1366.3	1520.3	1702.7	1858.7	2101.3	2232.4	2391.4	2501.2	2730.1	2863.1	3087.2	3196	3371.7	3610.2	3986	4018.3	4290.7	4366.5	4603.2	4654.6	4742.4	4951.3	4917.1	4937.4	5139.8	5130	5256.8	5240.2	5312.4	5263.9	5334.3
0	0	0	8.6146	1.8058	6.5598	8.9049	8.6894	24.973	32.373	56.657	96.392	159.27	215.88	348.25	428.5	559.96	678.6	858.96	1006.9	1371.5	1596.8	1759.8	2007.2	2162	2403.4	2639.1	2795.3	3037.2	3266.7	3377.5	3669.3	3879	4068.2	4312.9	4298.4	4509.7	4637.9	4846.9	4803.7	4922	5016.1	5150.4	5290.8	5477.4	5503.6	5556.9	5612	5726.7	5658.5
0	0	0	8.4105	20.451	16.977	13.019	23.787	41.971	64.091	109.78	211.41	286.69	355.79	491.47	643.15	799.35	840.37	1069.7	1224.8	1421.3	1550.6	1712.3	1922.8	2071.7	2275.6	2458.5	2664.3	2767.7	3067.6	3218.2	3504.2	3737.7	4023	4360.9	4649.4	4568.9	5155.3	5329.2	5408.8	5646.2	5849.6	5940.1	6030.6	6239.6	5679.5	5717.1	5740	5761.4	5832.3
0	0.38571	0	4.5062	7.8993	3.3099	4.5005	0	6.9263	5.732	15.373	32.276	61.971	110.14	154.04	207.39	277.56	340.17	422.77	501.44	610.87	673.44	769.56	842.57	941.4	1021.8	1115.6	1171.6	1343.9	1431.3	1459.2	1562.7	1641.5	1766.7	1782.9	1913.3	1943.5	2089.7	2063.1	2210.3	2280	2288	2255.5	2321.5	2356.3	2451.7	2326.5	2419.1	2417.7	2379.9
0	0	0	7.1061	11.967	4.6001	22.233	6.0857	2.304	5.2973	14.535	34.004	53.831	106.26	201.13	297.44	413.47	556.76	707.75	861.24	1080	1245	1420.4	1576.4	1709.6	1863.2	2052.4	2296.9	2408	2556.2	2672.7	2831.9	3012.3	3078.4	3198.7	3345.1	3419.7	3562.9	3565.1	3762.7	3890.4	3977.4	4108.4	4138.5	4191.9	4192	4235.1	4327.5	4400.9	4479.7
0	0	5.2875	2.0238	7.63	2.72	10.531	25.846	49.604	103.63	166.36	215.45	332.1	436.41	539.55	739.57	944.13	1117.3	1328.3	1518.1	1772.9	1899	2072.9	2276	2516.2	2661.3	2592.5	3663.2	3884.6	4096	3536.9	3813	3772.5	3743.7	3848.2	4091.9	4046.1	4181.7	5211.4	4319.7	4271.7	4372.4	4474.9	4661.8	4598.8	4655.3	4743.2	4885.5	4805.4	4828.5
0	0	0	19.556	18.805	26.854	27.487	33.256	37.002	20.388	25.921	29.165	29.003	39.994	52.988	86.203	97.205	108.77	166.89	179.34	247.61	283.66	421.22	537.4	635.77	791.71	946	1188.6	1372.8	1651.2	1885.1	2044.8	2280.3	2490.7	3954.7	3489.3	3825.3	3945.5	4819.8	4972.4	5021	5289	5294.1	4764.7	5056.5	5139.7	5149.4	5331.6	5239.8	5259.3
0	0	0	3.304	16.17	21.523	15.947	24.15	17.927	24.542	26.033	36.683	38.727	39.125	51.059	48.48	67.265	82.514	107.09	137	165.35	217.84	278.53	324.67	342.57	334.78	485.89	563.24	647.2	735.62	792.07	855.01	971.79	1066.2	1117	1240.1	1345.2	1512.7	1478.9	1549.1	1657.9	1862.3	2055.1	1871.5	1940.2	1965.1	2173.3	2028.1	2041.5	2242.5
0	0	3.3475	6.5858	3.5578	10.347	6.1073	5.9056	8.7959	7.7494	11.306	9.3332	3.6304	13.667	30.785	66.739	122	200.62	324.13	500.75	648.69	935.01	1082.7	1368.8	1690.6	1903.1	2202.3	2464.8	2754	3041.9	3273.1	3517.2	3750.6	4033.1	4296.9	4555.4	4799.6	5049.4	5277.5	5468.8	5636.5	5751.8	5858	6074.9	6253.2	6178.5	6243.8	6356.9	6127.2	6282.1
0	0	0	4.8646	5.2233	8.3336	14.756	12.252	19.945	14.92	21.26	17.759	22.31	17.733	33.607	39.878	32.414	30.801	45.09	48.161	50.837	56.522	94.092	60.445	67.318	60.627	78.503	152.71	258.83	354.28	461.81	547.55	524.52	572.53	623.85	704.68	846.5	1133.7	998.96	1095.9	1144.6	1146.7	1205.8	1239	1268.2	1312.9	1367.7	1341.1	1379.8	1434.3
0	0	0	8.859	14.643	18.84	20.913	31.755	12.229	29.771	31.65	27.998	30.965	40.832	56.653	67.501	89.951	103.88	120.8	130.31	191.44	210.2	241.29	336.95	433.6	444.31	618.85	1107	1064.1	1512.2	1486	1805.2	2038	2327.1	2359.8	2680.8	2914.1	3090.9	3341.8	3402	3522.9	3622.6	3685.8	3831.5	3895.7	3912.1	4002.4	4005.6	4007.9	3985.5
0	0.99225	0	1.696	5.2688	3.5945	17.202	20.131	12.221	21.567	41.712	34.952	76.469	114.89	211.93	318.87	454.45	616.4	798.18	962.44	1187.9	1506.4	1726.9	2106.9	2522.7	2983.2	3272.4	3660.4	4076.1	4455.6	4740.4	5079	5607.7	5975.5	6304.7	6803.5	7311	7686.4	8329.6	8403.2	8759.4	8752.6	9023.8	9253	9189.7	9208.7	9279.9	9278	9412.6	9330.7
0	0	0	2.8522	12.335	13.165	11.473	12.213	19.329	24.155	17.197	14.204	23.568	21.845	15.425	25.094	9.3013	23.628	25.017	27.336	39.165	100.63	148.99	242.79	342.87	454.77	604.4	770.18	944.34	1158.2	1411.4	1658.8	1879.6	2220.8	2427.5	2670.5	2988.8	3091.9	3377.1	3609.2	3613.1	4091.7	4390.8	4425.5	4529.3	4234.8	4086.9	3968	4129.6	4228.1
0	0	0	23.724	39.175	32.578	36.659	49.771	45.604	51.778	37.885	65.701	69.53	63.352	60.978	70.338	71.62	91.602	97.875	104.7	117.26	134.13	172.03	222.74	238.76	308.18	387.2	476.62	611.8	695.2	738.37	842.88	1020.1	1184.7	1263.2	1375.7	1701.7	1643	1773.4	2125.4	2202.1	2224.8	2303.8	2469	2482.4	2546.7	2456	2468.3	2516.6	2674.4
0	0	0	12.473	10.853	4.6448	5.3056	3.0614	17.751	27.152	12.236	14.354	10.127	12.125	12.456	19.421	20.152	35.928	65.236	82.658	145.19	197.13	281.83	416.06	565.97	747.59	875.07	1107.5	1282.1	1532.3	1781.2	2044	2297	2551.3	2670.8	2932.3	3126.4	3472.2	3606.5	3795.6	3938.9	4022.5	4125.9	4215.6	4234.2	4387	4491.9	4582.2	4657.9	4726.9
0	0	0	16.326	31.219	43.595	45.76	48.424	65.257	68.806	73.857	71.311	75.238	87.313	102.35	143.15	203.58	262.66	367.54	483.97	601.99	699.15	896.86	1025.2	1127.2	1256	1379.3	1477.5	1596.5	1629.2	1770.8	1839.5	1946	1974.4	2078.7	2179.8	2335.8	2406.8	2482.7	2536.8	2538.9	2607.4	2729.3	2663.9	2794.6	2887.2	2874.9	2884.5	2911.6	2919.6
0	0	0	2.0915	11.029	0	13.925	0.73638	4.8626	8.6207	13.686	11.263	2.9026	8.2513	7.1003	2.6204	0.69033	0.22576	2.7941	6.2802	29.063	38.958	56.022	70.141	59.204	76.707	102.17	128.36	159.07	192.64	214.92	236.81	265.32	295.91	329.47	378.31	410.92	488.39	507.35	563.84	573.62	617.73	662.23	676.11	749.85	748.23	762.96	770.77	757.76	806.21
0	0	5.0607	1.5219	0	4.0231	8.7692	4.4874	15.698	8.6965	12.473	25.602	20.661	19.974	8.3996	7.8678	14.83	15.266	20.52	49.977	108.21	200.13	350.86	488.09	663.78	844.18	1082	1260.4	1559.6	1801.4	2052.2	2300.7	2576.6	2799.7	3010.8	3273.1	3522.8	3780.7	3877.9	4110.7	4819	4311.4	4461.4	4590.8	4672.6	4604.5	4749.3	4843.4	4888.7	4789.7
0	0	0	6.8547	18.718	10.386	21.028	18.019	28.971	25.478	15.93	20.756	18.565	7.3791	13.021	5.4656	8.8574	21.721	49.759	105.09	161.28	278.14	378.93	510.94	650.1	768.44	918.24	1073.5	1208.6	1355.6	1504.8	1635.3	1782.4	1938.4	2062.2	2213.5	2445.6	2589.2	2722	2761.9	2887.5	3004	3135.2	3137.6	3091.8	3272.7	3335.8	3468.1	3467.1	3542.2
0	0	0	7.9469	17.565	17.294	17.626	10.963	15.501	3.9964	9.065	24.603	14.81	53.785	94.716	132.74	175.03	218.19	284.8	364.53	472.07	555.31	709.89	755.87	941.46	1061	1256.5	1427.3	1683.6	1901	2039.5	2415.4	2551.5	2815.1	2956.1	3306.5	3573.2	3597.4	3681.4	3954.3	3993.7	4200.2	4343.2	4455.4	4479.3	4452.6	4646.2	4820.9	4904.7	4981.5
0	0	0	1.8848	10.193	13.258	12.255	17.902	14.16	17.564	19.055	71.964	149.13	281.33	428.59	642.13	829.29	1050.9	1279.1	1527.7	1778.5	1928.1	2136.7	2309.7	2464.9	2662.1	2652.1	2708.4	2803.1	2837.2	3154.8	3334.7	3479.7	3504.3	3683.1	3869.8	3787.1	4054.9	4009.6	4221.5	4311.4	4355	4574.7	4644.2	4860	4918.4	5019.4	5023.5	5045	5064.7
0	0	0	0	15.78	34.165	42.597	47.019	50.363	57.393	56.573	63.248	51.486	78.601	98.716	149.43	221.89	325.45	470.46	574.75	783.35	997.95	1183.5	1424.6	1635.4	1851.3	2065.5	2166	2333.6	2518.5	2828.1	2941.4	3246.5	3422.6	3601.4	3853.9	4143.2	4289.1	4487.1	4553.6	4844.7	4872.3	5020	5066.4	5210.3	5368.8	5527.1	5511.9	5678.1	5644.2
0	0	0	7.9317	3.8954	8.9408	9.7565	9.7056	14.043	11.722	23.63	35.41	47.614	70.689	80.028	108.89	144.13	175.58	204.95	250.2	281.41	335.27	364.06	398.23	434.24	476.39	528.8	584.87	645.11	670.28	756.85	783.01	894.77	976.84	997.26	1181.7	1199.4	1327.8	1371.3	1402.4	1422.4	1553.4	1602.4	1598.1	1670.4	1700.5	1657.6	1716.1	1681.9	1662.3
0	0	0	3.2865	14.136	8.9751	17.048	14.785	25.263	23.686	22.475	19.39	28.682	35.088	93.248	114.58	180.8	276.96	344.41	449.52	615.01	824.57	1018.7	1251.7	1317.1	1535.6	2111.6	2458.4	2402.8	2814	2915.8	3049.5	3251.2	3310.4	3408.6	3328.2	3718.6	3886.6	4275.5	4321.3	4315.5	4314.8	4587.6	4620.3	4753.1	4754.6	4848.8	5064.2	4959	5035.1
0	0	0	9.5066	6.9715	8.7633	12.147	11.869	10.642	12.185	11.623	17.552	19.932	33.341	49.136	60.967	84.01	103.77	138.92	178.2	209.92	239.85	285.93	312.27	365.7	412.77	452.7	530.39	565.96	645.88	694.02	749.58	802.14	885.93	979.29	1022	1071.9	1164.3	1176.5	1565.9	1247.8	1292.7	1382.4	1359	1332.9	1370.7	1419.8	1433.2	1476.2	1523.7
0	0	0	12.027	14.435	11.934	19.874	9.89	20.157	32.903	14.761	24.191	19.292	18.955	17.105	22.345	31.965	37.642	77.416	121.39	199.62	308.32	462.25	570.42	683.75	878.31	1037.5	1131.5	1370.4	1363	1553.1	1639	1742.2	1810.8	1891.9	2040.9	2240.7	2186.1	2357.7	2357.9	2499	2281.5	2661	2729.3	2696.9	2817.3	2926.3	2990.5	2757.9	2921.2
0	0	0	2.9242	6.0655	7.7236	30.942	45.608	33.541	37.117	42.217	53.205	57.919	73.142	79.212	101.71	107.61	134.85	127.38	150.39	174.75	198.4	224.37	255.47	331.33	468.63	627.53	763.54	956.95	1149.5	1324.3	1690.1	1932.2	2148.7	2303.3	2714.7	2899.5	3154.2	3414.3	3836.9	4052.1	4228.5	4451	4687.1	4815	4865.6	4911.9	4754	4990	5015
0	0	0	7.3876	22.354	19.371	30.873	33.516	41.401	75.622	62.249	90.032	98.184	94.337	97.372	117.5	132.13	160.6	172.03	187.04	138.74	173.03	199.62	241.31	226.92	272.28	321.35	349.78	423.9	486.21	544.92	625.47	724.04	836.5	932.52	1041.6	1172.6	1315.4	1474.4	1628.5	1884	2021.8	2088.6	2258.5	2279.9	2374.1	2477.1	2539.7	2660.6	2719.8
0	0	0	5.3761	9.9446	18.103	18.012	10.102	14.24	18.61	17.454	17.808	7.9224	24.628	29.133	36.539	59.385	72.735	100.13	123.99	155.67	166.29	160.78	204.27	212.06	240.14	294.7	315.06	321.07	319.21	403.41	351.08	422.04	447.27	505.89	602.43	818.97	903.08	961.04	956.87	984.55	923.93	1005	954.02	954.99	967.45	914.03	929.81	914.84	983.68
0	11.112	0	23.107	17.717	11.858	12.574	37.394	30.201	24.64	38.859	27.572	71.46	130.33	207.12	337.87	478.09	600.01	735.22	846.84	956.86	1021.5	1113	1182.9	1257.9	1375.1	1438.3	1476.7	1534.1	1571.7	1625	1742.3	1808.6	1883.1	1870.3	1864.8	1980.9	2111.3	2139.7	2134.7	2180.2	2096.9	2000.1	2110.9	2140.6	2244.3	2238.7	2269.9	2306.4	2298.7
0	0	0	25.928	43.17	46.353	60.88	61.215	68.767	73.208	82.377	67.032	66.724	68.099	75.06	61.668	59.114	48.244	47.263	44.707	32.233	32.253	12.332	15.903	7.3332	0	0	4.8572	11.933	12.967	33.23	71.484	128.08	180.43	264.41	355.81	430.22	526.26	625.67	721.23	789.09	840.87	902.25	998.71	1067.8	1116.7	1145.5	1211.3	1282	1322.5
0	0	0	12.519	8.8956	12.365	10.746	5.4116	7.2167	24.023	32.806	62.377	99.795	146.68	212.01	258.39	375.53	478.39	600.03	774.18	954.53	1198.5	1498.1	1742	2020.3	2366.3	2625	3044.5	3345.5	3555.4	3857.3	4182.7	4411.5	4820.1	4924.7	5207.3	5374	5476.2	5849.4	5916	6107.9	6276.8	6496.1	6521.4	6613.3	6632	6723.9	6779.5	6824.1	6831.4
0	5.6663	14.311	21.491	0	0	0	0	0	0	0	0	0	0	0	1.6155	2.8139	0	10.829	33.024	78.634	127.82	176.58	242.4	323.27	378.58	487.36	594.13	668.07	792.44	844.18	1020.4	1164	1349.4	1510.8	1659.1	1836.8	2031.3	2264.1	2341.6	2482.8	2612.1	2675.7	2775.3	2909	2999.5	2970	3156.7	3103.7	3164.3
0	0	0	0	2.352	6.2348	86.577	23.11	23.61	26.951	23.385	37.005	29.47	41.575	50.481	64.425	80.683	103.74	137.29	153.51	215.64	257.78	142.17	191.79	248.45	342.78	474.99	609.09	745.08	990.05	1032.6	983.99	1366.4	1903.4	1802.6	2007.9	2157.4	2373.8	2110.2	2353.5	2440.9	2556.9	2658.1	2727.3	2774.3	2767.1	2903.3	2928.8	3025.5	3098.7
0	0	0	1.6249	6.3689	11.78	18.55	0	3.8408	0	10.34	20.968	31.777	32.928	36.284	41.75	42.213	59.639	85.345	140.94	196.34	294.84	432.97	545.85	731.61	978.34	1190.1	1424.5	1525.6	1895.2	2199.3	2452.9	2780.1	3094.6	3452.1	3729.2	4055.7	4353.9	4593.8	4731.7	5068.5	5054	5428.8	5561.1	5566.7	5671.9	5887.2	5852.7	6098.6	6089.3
0	0	0	4.9101	11.162	23.423	20.706	33.884	28.488	34.5	42.978	56.858	88.669	123.43	186.83	254.29	365.71	471.79	570.8	695.95	828.33	925.75	1123.9	1251.3	1425.1	1517.9	1807.4	2013.9	2187.7	2420.3	2622.9	2831.6	3017.6	3344.3	3637.7	3864	4070.3	4399.8	4654.5	4842.7	4882.8	5216.3	5289.1	5331.5	5464.8	5544.7	5639.6	6324.7	6226.8	6265.6
0	0	0	2.9365	6.4373	15.846	5.8943	17.912	11.793	13.338	10.328	15.367	3.4022	12.097	20.996	48.272	94.204	156.38	251.84	354.79	464.23	604.2	779.21	919.18	1142.3	1351.3	1504.9	1635.5	1934.7	2036.2	2297.7	2413.7	2667	2911.7	3062.4	3211.9	3541.5	3755.6	3854.8	3856.7	4086.2	4185.2	4270.8	4295.5	4350.2	4390.2	4459	4513.3	4558.8	4444.7
0	0	0	9.5073	8.5581	7.4964	21.456	21.176	23.353	23.219	24.742	32	63.377	121.23	197.37	285.23	393.92	505.87	662.49	779.11	937.37	1091.6	1370.5	1616	1832.8	2084.4	2426.2	2736.1	2998.7	3290.8	3556.9	3948.5	4136	4557.6	4851.1	4984	5158.7	5341.5	5481.8	5713.2	5685.2	5775.8	5778.7	5859.3	5893.5	5894.2	5931.6	6014	6014.4	6111.1
0	0	0	15.864	27.566	15.92	24.711	9.694	9.0082	12.873	24.91	13.857	23.956	24.551	47.852	77.586	120.77	139.33	210.68	271.08	334.33	399.95	452.37	546.28	608.99	673.76	752.48	789.5	854.45	853.58	899.58	913.25	964.92	986.95	1046.9	1063.3	1077.5	1198.2	1319.3	1342.8	1446.6	1462.4	1150.5	1210.9	1209.7	1225	1246.1	1231.7	1249.4	1197.7
0	0	0	5.3852	10.956	12.243	10.283	18.316	21.258	23.532	27.273	35.222	36.785	36.055	51.48	51.446	82.094	245.4	347.87	478.69	651.98	893.36	1080.6	1351.3	1575.2	1731	1931.3	2290.7	2568.7	3020.1	3164	3417.1	3781.1	4049.1	4265.1	4480.7	4750.8	5102	5251.5	5313.2	5651.2	5610.9	5665.6	5780.1	5843	5964.5	5908.4	6092.6	6148.1	6047.6
0	0	1.506	15.122	0	29.311	18.642	21.904	14.856	5.5186	4.0389	30.211	63.651	125.09	215.69	334.54	503.14	697.29	929.34	1157.4	1417.2	1713.8	1977	2265.2	2642.9	2918.4	3276.9	3636.3	3931.6	4272.7	4523.2	4464.7	5010.9	4935	5217.8	5368.2	5693.2	5810.6	5865.9	6017.6	6019.9	6035.7	6197	6247.5	6196.2	6146.6	6216.5	6196	6186.1	6155.1
0	0	0	0	7.1126	14.053	12.854	17.846	23.788	24.518	33.568	25.025	38.53	52.772	115.84	196.06	293.56	500.87	651.14	844.59	1048	1296.5	1556.1	1841.3	2289.6	2271.8	2435.2	2633.9	2845.3	2990.4	3199.8	3372.9	3611.5	3893.9	4105.5	4243.5	4454.7	4525.6	4713.6	4783.7	4878.3	5004.6	5125.4	5223.6	5372.7	5408.9	5525.1	5671.1	5650.8	5629.5
0	0	0	1.7238	18.008	22.72	21.31	25.02	27.439	22.844	45.735	64.076	92.461	120.89	153.18	196.17	236.56	307.68	381.51	468.75	594.31	675.23	804.37	875.01	1010.3	1153.3	1253.8	1428.5	1555.6	1665.4	1826.3	1880.8	2036.3	2099.3	2197.5	2294.7	2283.6	2341.8	2321.7	2388.1	2464.6	2488	2552.1	2625.3	2626.3	2566	2487.3	2520.9	2498.3	2529.5
0	0	0	5.5086	10.569	11.285	13.391	10.595	10.025	17.11	22.278	25.074	51.06	88.413	131.86	186.23	244.83	329.41	479.64	639.11	812.58	978.18	1243.5	1539.5	2035	2357	2809.4	3177.9	3717.3	4077.6	4511.5	5298.1	5721.3	5393	5743.5	6520.1	6480.4	6956.3	7620.6	8041	8189.6	8689.6	9106.2	9280.2	9193.5	9719.9	9854.8	9484.6	10686	10852
0	0	2.4784	12.417	13.486	12.734	17.613	22.258	14.57	23.719	9.2686	5.5925	11.62	25.109	32.207	46.738	57.617	47.332	76.568	98.132	120.83	131.96	157.59	150.43	231.82	266.63	324.9	295.96	363	417.7	482.79	515.23	572.9	592.39	622.66	673.87	710.32	734.91	745.41	761.61	803.33	807.29	845	845.6	864.41	892.75	882.29	935.92	922.78	906.34
0	0	0	7.222	9.8019	2.3294	3.8584	6.7476	17.959	22.468	22.354	29.223	45.994	59.718	87.2	110.76	161.52	199.03	253.05	292.98	330.36	384.75	456.05	519.28	592.48	655.84	767.89	895.42	981.28	1106.2	1263.4	1357	1494.1	1668	1805.1	1946.7	2048.9	2193.5	2346.6	2390.1	2509.5	2574.5	2597.1	2748	2813.8	2823.5	2936.5	2950.4	2941.9	2946.9
0	0	0	9.105	16.949	12.809	9.5773	20.905	15.7	26.072	16.202	15.043	18.616	8.2076	10.217	7.4945	7.4411	12.609	15.852	24.117	49.825	107.32	149.47	216.57	341	433.64	566.42	757.88	958.87	1111.4	1343.2	1543.6	1780	1938.3	2116	2408.5	2565.5	2668.8	2830.3	3038.7	3113.2	3253.2	3240.5	3322	3407	3376.6	3492.7	3464.7	3558	3580.7
0	0	0	5.6783	16.167	23.662	33.954	21.775	24.319	0	5.8117	41.153	41.849	53.503	68.944	74.329	44.692	78.971	136.3	201.4	171.97	197.75	210.79	258.83	311.58	341.44	372.07	409.78	428.87	481.28	523.29	584.83	656	679.14	687.82	739.06	739.52	793.97	874.59	880.13	949.34	962.03	944.49	968.44	985.77	1011.9	996.73	1067.6	1038.1	1060.6
0	0	0	13.272	12.57	14.706	28.287	35.681	30.058	31.599	29.823	20.829	20.845	27.11	49.114	61.708	106.32	146.79	209.57	266.05	326.95	414.14	518.02	627.42	738.23	875.97	984.01	1162.7	1309.1	1487.8	1598.8	1801.3	1940	2111.3	2306.3	2355.5	2436	2593.4	2748.2	2827.7	2883.5	2971.2	2963.3	3084.1	3184.5	3116.8	3211.6	3225.2	3244.8	3226.1
0	0	12.957	23.198	14.033	34.88	30.938	32.213	48.367	30.421	35.842	34.919	44.539	71.469	101.57	112.75	112.91	162.84	202.14	310.6	372	419.51	519.89	671.96	857.77	1022.1	1188.5	1456	1602.8	2043.7	2200.3	2345.9	2784.6	3273.7	3522.6	3778.4	4059.5	4516.6	4819.4	5094.4	5415.1	5481.8	5760.8	5409.7	5566.9	5655.5	5974	6024.8	5838.7	5979.7
0	0	0	13.908	15.648	18.718	20.353	13.99	17.898	23.482	20.988	12.426	15.391	20.464	11.861	30.755	36.926	71.982	110.69	146.85	249.62	347.56	457.91	562.78	707.41	844.91	995.7	1101.3	1147.5	1487.1	1626.5	1575.5	2044.3	2227.4	2480.2	2641.6	2836.6	2990.7	3130	3340.3	3544.8	3690.5	3798.8	3910.8	3976.3	4055.7	4001.2	4082.1	4156.3	4105.4
0	0	0	2.5016	5.816	18.329	23.175	20.718	21.257	28.394	19.991	22.965	14.035	24.073	32.195	50.341	102.57	179.34	283.74	394.22	528.8	680.47	813.82	1019.4	1191.5	1348.4	1582.8	1738.1	1839.4	2085.4	2124.9	2318.1	2375.2	2533.6	2608.4	2739.5	2841.7	2820.1	2891.1	2943.6	3018.7	3131.3	3029.1	3042.1	3225.9	3037.8	3153.9	3157.7	3157.3	3136.3
0	0	1.854	4.6355	7.9629	11.247	17.081	17.042	27.761	41.502	45.208	87.165	119.43	163.19	209.79	261.08	324.71	378.27	443.73	508.37	618.24	654.35	807.92	950.62	1030.2	1143	1217.3	1333.4	1457.2	1603.7	1688.2	1816.9	1960.9	2023.8	2127.2	2286.9	2339.3	2439.2	2527	2671.4	2744.4	2848.6	2699.6	2739.4	2780.5	2800	2793.8	2829.9	2824.8	2917
0	0	0	6.6133	5.893	10.262	5.3053	8.3536	14.36	10.38	4.0202	17.492	32.608	55.64	112.75	202.73	314.39	467.62	633.58	852.72	1085	1288.7	1594.8	1826.9	2064.3	2336.8	2592.2	2882.2	3134.2	3307.1	3539.5	3888	4084.2	4434.8	4624.8	4902.8	5014.6	5202.2	5273.7	5503.9	5693.5	5594.7	5659.7	5931	5876.6	5987.6	5923.8	6009.1	6013.7	5981.9
0	0	0	7.5813	11.598	9.4606	22.176	16.782	9.2573	32.133	81.7	153.21	304.38	469.81	751.28	1012.8	1378.4	1801.3	2177.4	2587	3208.1	3664.6	4256.4	4734.8	5239.4	5833.9	6348.4	6717.1	7214.6	7712.9	7993.6	8367	8634.7	9262.9	9285.9	9564.6	10144	10487	10281	10613	11121	11327	11580	11584	11619	11646	11984	11640	11701	11540
0	0	0	14.224	11.196	28.74	18.891	25.717	18.198	31.548	40.783	42.642	51.143	72.715	97.541	157.68	201.65	294.49	376.82	496.93	608.87	794.17	936.46	1123.4	1266.2	1460.4	1604.3	1776	2050.2	2184.1	2439.2	2597.1	2814.9	3133.7	3454.1	3608.9	3790.1	3993.4	4124.3	4296.2	4511.9	4537.6	4568.8	4625.1	4750.9	4769.2	4859.5	4794.1	5209.5	4882.4
0	0	0	10.796	2.787	15.641	13.535	13.106	18.421	33.255	27.919	30.715	33.744	35.483	43.003	43.797	50.545	63.837	83.02	97.82	122.97	167.24	172.03	205.72	255.45	293.8	349.26	350.7	437.61	447.14	528.6	631.46	713.54	790.49	873.73	930.44	1007.5	1139.6	1238.7	1323.4	1414.7	1480.3	1531.8	1620.8	1651.6	1632	1647	1676	1734.8	1777.6
0	0	0	5.9243	7.2209	14.223	24.64	18.165	35.625	36.584	54.111	63.815	102.77	167.03	262.14	383.58	524.17	653.76	890.53	1021.5	1248.2	1432.3	1628.3	1825.1	2000.2	2111.1	2271.4	2450.2	2593.8	2698.4	2798.5	2989.2	3043.3	3087.5	3267	3344.7	3434.9	3584.5	3554.3	3786.1	3861.3	3942.2	3923.3	4029.9	4135.8	4333.2	4316.6	4262.6	4411.1	4353.1
0	0	0.28655	2.7388	0	13.258	12.852	16.251	16.451	25.156	30.928	61.127	101.17	174.7	216.14	334.93	515.25	558.76	750.9	974.16	1161.2	1444.5	1702.5	1889.3	2098.6	2337.2	2636.7	2908.3	3151.8	3332.6	3654.1	3855.4	4113.7	4092.7	4546.5	4637	4866	5066.1	5133.8	5333.5	5634.8	5550.8	5611.8	5702.5	5779.6	5833.2	5731.6	6013.3	5927	6076.7
0	0	0	8.1522	11.592	15.53	13.022	18.465	22.688	35.021	48.884	96.874	150.06	228.55	330.28	505.26	632.37	822.94	936.7	1094.1	1289.5	1421.2	1637.5	1739.3	1851.2	2039.6	2217.8	2456.7	2647.6	2956	2956.6	3209.7	3282	3554	3751.6	3912.1	4086.3	4272.2	4337	4481.7	4519.6	4653.1	4743.6	4786.5	4872.1	4874.9	4966.1	4961.4	4967.5	5118.4
0	0	0	12.217	10.474	14.44	17.506	21.814	23.939	22.547	38.109	74.538	141.55	261.45	379.98	500.33	625.44	749.46	844.96	950.77	1001.9	1174.8	1336.1	1460.7	1561.2	1882.3	2001	2222.7	2348.2	2547.7	2684.5	2790.7	3066.6	3164.7	3257.2	3289.8	3512.2	3743	3798.4	3963.2	4072	4219.2	4320.3	4384.7	4460.3	4456.2	4535.9	4672	4580.1	4637.5
0	0	0	5.8091	24.871	22.132	25.276	18.847	24.08	13.526	16.434	13.572	14.395	18.142	6.4332	9.94	5.3567	12.519	5.1815	15.814	5.1415	31.292	79.078	115.67	178.19	265.7	372.17	497.43	617.62	712.27	908.62	994.97	1257	1227.9	1369.2	1504.2	1554.2	1826.6	1891.3	2008.9	2163.9	2256.7	2329.2	2455.7	2522	2551	2581	2660.1	2712.2	2776.2
0	2.976	2.258	9.1903	13.791	10.66	5.7926	15.958	17.264	22.552	24.188	14.692	21.944	14.709	19.415	16.871	24.185	29.648	52.596	74.461	130.85	190.16	317.8	425.55	627.1	782.44	935.46	1199.9	1424.8	1636.9	1923.1	2333.1	2515.1	2808.1	3122.6	3394.3	3571.2	3843.9	4134.3	4338.2	4681.2	4839	5059.5	5039.7	5207	5349	5338.3	5549	5591	5722.1
0	0	0	5.3192	7.5289	11.811	6.5243	10.149	11.309	12.932	17.908	13.592	6.1906	13.154	17.521	34.927	52.71	114.4	190.31	295.4	415.8	570.25	794.42	967.92	1167.8	1345.9	1573.5	1801.2	1957.8	2227.1	2400	2659.5	2798.3	3079.5	3320.5	3505.8	3671.6	3868.1	4089.9	4282.6	4404.1	4461.6	4517.2	4653.3	4856.9	4803.8	4877.6	4945	5138.5	5169.8
0	0	0	9.909	12.677	13.724	19.271	15.943	18.084	13.033	10.738	9.0927	10.661	33.782	55.025	91.917	152.07	240.08	350.43	477.06	615.93	751.37	868.91	1039.6	1180.6	1391	1541.4	1683	1762.8	1805.6	1872.6	2185.3	2461.4	2649.2	2817.3	2848.1	3026.2	3082.7	3306.8	3263.9	3240.8	3329.4	3440.9	3422.3	3479.8	3736.7	3798.6	3885.1	4008.2	3753.1
0	0	0	1.9518	10.716	14.802	10.908	23.361	18.005	21.222	31.913	22.098	27.583	20.164	22.555	21.76	26.726	36.028	50.993	71.92	105.74	123.18	139.28	180.98	216.69	280.26	323.19	377.53	431.67	473.89	560.64	625.9	712.33	797.15	905.77	983.25	1086.8	1134.5	1207.3	1277.1	1300.5	1344.3	1452.2	1411.6	1500.2	1555.5	1588.2	1590.9	1626	1602.5
0	0	0.99518	1.9976	4.0205	1.3169	6.8788	12.071	3.8659	0.37365	11.099	7.8834	4.5229	13.566	24.836	70.377	125.06	202.78	296.83	408.24	548.5	724.1	890.42	1099.4	1332.9	1565.7	1746.2	2025.3	2238.7	2405	2780.7	3056.5	3425.6	3808.3	3928.9	4301.8	4843.1	5250.2	5567.3	5772.8	5906	5831.9	6074.9	6287.6	6247	6200.8	6348.8	6484.6	6508.6	6454.6
0	0	2.8943	6.1758	14.249	7.2892	9.8226	6.9713	9.7977	10.529	10.409	15.356	15.734	18.21	32.241	35.805	39.947	36.068	55.074	89.464	125.02	179.11	244.13	293.82	377.66	454.02	539.54	635.58	721.33	862.23	1005.8	1088.6	1237.2	1493.1	1604.8	1863.1	2070.8	2417.7	2691.5	2798.8	2996.6	3141.6	3282.2	3468.4	3663.2	3747.1	3856.5	3986.3	4020.9	4179.3
0	0	0	1.725	12.624	9.7567	15.031	20.914	20.687	24.002	16.662	8.3546	11.612	21.095	12.579	5.5225	10.162	7.0544	4.0088	2.6616	2.2902	0	0	0	0	0	29.29	81.698	150.02	203.48	269.45	410.88	569.22	700.44	824.61	1012.4	1072.8	1255	1286.2	1410.2	1447.9	1513.6	1581.8	1677	1830.3	1864.3	1835.3	1896.1	1813.5	1940.7
0	1.7814	0	11.4	13.231	6.0931	9.081	21.434	28.339	27.631	20.852	20.362	21.309	35.048	36.855	56.122	59.262	76.73	115.79	107.64	125.18	149.14	154.05	192.06	202.73	232.81	241.54	302.87	374.09	437.97	510.72	657.54	797.44	938.69	1031.8	1102.9	1246.3	1379.3	1486.9	1560.3	1702.3	1830.2	1866.3	1935.1	1976.9	1963.1	1986.5	2072.4	2144.1	2095.9
0	0	0	3.8674	3.9573	15.772	6.7966	17.624	16.804	12.039	10.442	15.535	14.819	5.6986	8.7826	2.8873	7.763	12.191	2.6651	7.7175	14.16	31.278	59.318	106.68	151.09	191.31	251.69	337.04	398.92	511.57	600.44	696.65	813.29	910.78	1046.5	1134.1	1237.9	1373.8	1460.7	1578.8	1690.8	1734.8	1824.9	1882.8	1965.4	1995.2	2027.7	2110.3	2109.7	2096.4
0	0	0	0	11.708	11.791	21.388	19.809	27.73	12.579	23.682	28.619	24.509	26.884	34.894	39.961	53.993	74.069	117.44	199.07	320.45	448.11	666.32	870.92	1087.8	1335.8	1625.8	1889.4	2106.5	2460.5	2791	3027.4	3345.9	3580	3767.4	4095.3	4320	4372.8	4664.9	4895.8	4982.2	5121.5	5348.8	5566.5	5459.2	5549.4	5664.1	5570.1	5531.4	5737.8
0	0	0	19.419	12.413	14.536	19.579	23.205	32.28	31.694	34.483	36.725	36.569	37.112	42.042	54.329	44.325	45.372	44.196	46.41	61.647	86.747	157.13	217.77	324.87	420.23	526.41	707.67	852.16	1007.3	1159.4	1276.2	1478.4	1625.5	1745.3	1838.4	1993.7	1821.9	2038	2316.2	2370.4	2386.6	2535.3	2664.9	2662.3	2767.6	2770.3	2835.8	2853.3	2852.5
0	0	0	20.492	24.027	21.566	12.28	24.983	27.779	59.909	113.14	171.65	257.26	357.16	527.76	677.25	897.59	1008.3	1305	1339.4	1627.1	1753.8	2028.8	2213.9	2732	3093.7	3124.3	3344.2	3894.4	3777.2	4074.5	4334.6	4657.9	4879.5	4630.8	5112.7	5505.5	5514.8	5993.5	6094.9	6252.5	5884.8	6204.4	6429.9	6274.8	6444.4	6323.9	6520.3	6357.7	6682.2
0	0	0	8.0003	11.971	0	1.045	0	21.629	17.429	13.15	15.265	12.913	24.765	45.03	98.252	163.25	270.02	388.3	538.29	686.15	885.11	958.8	1397.7	1719.8	2112.7	2328	2593.5	2777.4	3227.6	3606.4	3887.3	4165.3	4726.1	5094.3	5728.5	5860.4	6227.5	6408	6669.1	6838.9	7137.2	7435.4	7408	7913	7914.9	8156.4	8358.4	8745.3	8944.9
0	0	0	2.4641	4.9531	14.05	12.294	20.17	17.305	20.698	21.661	43.211	80.376	117.05	156.49	206.29	283.52	385.07	512.9	615.9	733.86	847.22	960.42	1136.2	1155.8	1251.7	1302.3	1373.8	1505.9	1583.6	1688.1	1804.9	1981.9	2154.4	2356.8	2599.7	2875.2	3051.8	3174.9	3340.9	3625.4	3614.4	3994.6	3935.2	3898.3	3949.8	4104.2	4144.5	4109.3	4184
0	0	0	3.6682	11.71	7.2109	18.974	39.014	103.85	164.5	300.47	461.76	656.05	887.33	987.64	1386.4	1709.1	1965.2	1899	2011.7	2242.8	2398.8	2803.6	2781.8	2960.6	3135.8	3326	3602.9	3899.9	4178.3	4537.9	5221.8	5514.8	5827.4	6262.9	6586.5	7075.5	7437	7497.6	7750.1	7934.6	8052.4	8148.5	8352.7	8344.5	8431.1	8443.8	8571.9	8531.7	8576.4
0	0	0	10.04	11.942	9.1694	6.0928	6.0467	9.5788	17.702	16.205	7.0749	19.916	16.813	25.557	37.274	64.455	83.055	92.564	133.82	206.94	282.12	392.37	515.15	654.47	810.56	956.04	1138	1335.2	1515.4	1673.6	1966.6	2218.9	2391.4	2683	2922.9	3055	3306.8	3436.6	3595.6	3744	3785	3919.6	4022.6	4079.4	4151.2	4340.2	4259.5	4232.6	4403.5
0	0	0	3.9088	6.2882	6.8092	10.59	15.592	24.076	32.754	28.785	32.986	44.502	57.234	68.677	76.524	88.405	122.18	112.73	127.91	127.7	186.73	181.51	202.17	208.64	213.86	203.8	215.91	268.2	250.29	264.87	303.26	298.35	327.41	361.57	428.95	529.97	587.07	648.26	729.98	836.98	907.84	963.23	1018.6	1106	1146.3	1162.2	1218.3	1233.6	1272.4
0	0	0	2.5915	9.1103	22.59	22.516	29.837	28.551	34.474	29.619	31.747	33.761	36.727	29.961	36.817	44.307	47.684	43.212	69.231	72.967	98.911	133.03	159.09	214.04	251.13	274.99	325.82	374.44	418.56	469.66	527.37	601.51	681.52	768.48	833.24	933.49	1000.9	1073.8	1143	1154.8	1303.9	1337.9	1369.1	1477.3	1464.4	1584.3	1593.1	1616.8	1621.8
0	0	0	0	24.568	21.814	38.503	36.749	16.043	8.5863	8.098	14.043	19.009	17.581	36.8	69.983	90.452	167.83	225.36	239.38	361.56	392.18	567.91	685.91	820.79	1037	1196.9	1351.6	1446.6	1645.1	1876.8	1641.9	1840.3	1961.5	2058.9	2260.9	2395.7	2492.4	2630.3	2721.1	2843.9	2941.2	3051.9	3047.2	3141.5	3232.2	3373.1	3465.7	3436.6	3390.4
0	0	0	11.042	14.977	11.177	25.498	35.353	48.153	70.161	128.66	245.58	401.92	674.08	892.96	1304.3	1718.6	2173.5	2787.5	3320.7	3977.2	4602	5093.7	5871.9	6490.8	7102	7865.8	8519.7	9139.2	9699.6	10423	11094	11602	12395	12756	13325	13889	14024	14454	15354	16644	16641	17292	17421	17854	17921	16983	17065	17975	18023
0	0	0	18.62	38.898	49.545	68.895	60.436	91.594	95.847	125.59	114.05	117.34	127.46	138.13	107.43	145.77	211.34	320.42	413.01	580.12	773.42	895.39	1082	1267.9	1507.5	1745.7	1993.7	2212.9	2381.7	2586.5	2897.1	3110.1	3430.6	3683.8	3814.5	4211.7	4465.2	4567.9	4683.6	4831.6	5087.7	5190.9	5275.9	5260.2	5355.2	5514.2	5445.4	5537.7	5533.1
0	0	0	8.7667	14.739	4.19	9.0179	18.267	25.614	24.283	28.625	29.771	37.737	31.232	40.763	40.678	47.831	56.889	78.615	104.71	124.13	161.25	182.79	226.4	257.22	263.97	336.85	385.46	448.61	527.61	660.23	739.53	914.47	1068.7	1245.7	1430.4	1567.4	1752	1883.5	2018.5	2118.4	2259.8	2288.5	2375.2	2467	2547.5	2564.4	2718.8	2711.5	2664.7
0	0	0	2.1474	10.383	4.4084	19.343	10.934	24.22	13.244	19.896	20.641	29.508	36.995	52.631	84.645	109.07	171.51	227.63	272.19	353.85	396.23	500.01	570.87	641.41	697.39	810.92	943.77	1003.7	1155.2	1218.9	1336.4	1406.5	1474.5	1512	1643.8	1664.7	1760.9	1893.6	1868.7	1955.9	2029.1	2027.6	2081.8	2089.1	2082.5	2110.3	2134.7	2156.2	2138
0	0	0	3.6861	20.195	18.32	13.916	23.386	28.727	61.094	91.842	142.63	192.84	246.6	303.69	365.03	436.44	502.22	611.86	665.18	766.76	774.56	941.69	1127	1185.8	1437.4	1629.6	1710.3	2032.4	2085	2271.8	2551.4	2706.6	2928	3112.3	3353.7	3552	3719.1	3942	4014.9	4096.5	4303.3	4530.3	4464.1	4609.9	4663.3	4691.3	4695.6	4759.7	4811.8
0	0	0	8.8348	7.708	13.887	17.713	18.23	22.432	12.696	17.932	26.057	27.002	33.482	50.078	107.23	162.07	261.83	371.92	474.85	559.79	670.49	774.59	869.61	976.52	1093.1	1188.8	1291.3	1411.5	1580.8	1722.9	1886.3	2070.7	2324.9	2492.8	2709	2928.6	3185.9	3253.5	3383	3568	3674.7	3801.3	3962.3	3952.6	4042.2	4105.8	4163.9	4233.7	4211.3
0	0	0	8.8812	9.3671	10.662	16.154	15.599	29.345	36.039	54.438	74.621	136.37	205.08	323.73	452.98	595.59	797.5	820.71	1024.4	1224.5	1709.4	1947.6	2178.3	2420.2	2573.5	2824.1	3013.8	3274.7	3440.4	3595.6	3795.5	3972.4	4253	4488.7	4667.2	4795.8	4998.9	5135.1	5282.5	5283.5	5253.8	5401	5445.4	5432.6	5471.6	5440.3	5514.1	5050.4	5185.6
0	0	0	10.54	13.232	9.9987	12.071	15.538	15.788	26.049	27.438	22.433	9.724	12.51	32.236	30.012	47.583	66.185	64.561	98.82	143.06	175.23	216.14	254.98	273.05	313.84	367.58	413.76	455.54	482.74	530.37	553.34	598.32	608.19	672.45	705.27	711.79	754.42	799.32	785.38	795.64	789.28	801.38	793.14	819.39	852.24	839.74	836.61	867.4	866.31
0	0	0	2.7103	10.514	2.7706	9.9075	12.763	20.916	21.723	25.688	28.922	26.748	45.847	71.025	100.91	149.63	215.75	302.96	387.32	505.97	614.9	721.86	807.79	961.15	1098.4	1252.2	1391	1559.6	1629.8	1719.2	1784.8	1919	2133.1	2238.3	2290.5	2324.3	2482.8	2493.4	2603.2	2610.2	2613.1	2775.8	2873.4	2915	3098.9	3000.5	3083.1	3059.2	3110
0	0	0	0.78101	17.147	20.116	35.122	39.175	52.762	56.306	59.624	63.449	64.707	80.462	90.439	96.114	128.39	159.52	231.09	280.19	363.34	403.23	388.39	340.07	289.93	297.79	311.13	320.15	366.72	422.08	550.23	636.28	728.27	822.07	861.1	992.26	1054.3	1153.3	1243.8	1331.7	1392.6	1438	1483.9	1486.5	1534.3	1590	1609.8	1631.9	1632.4	1653.7
0	0	0	6.7787	17.749	14.009	30.059	66.028	114.71	168.91	231.59	325.85	459.2	602.78	812.21	1082.8	1392.5	1779.2	2144.2	2563.4	3050.2	3573.7	4078.6	4505	4938.6	5536.2	6111.3	6742.3	7176.2	7726.8	8358	8717.6	9335.3	9849.7	10424	10922	11155	11572	11483	11537	11948	12268	12202	12365	12220	12591	12421	12491	12948	12533
0	0	0	6.9623	11.467	11.765	23.659	11.116	17.242	4.2915	21.992	27.413	35.235	49.113	67.622	75.97	68.532	90.522	92.564	102.48	119.77	140.49	179.31	231.85	270.18	299.76	366.31	446.2	529.69	600.34	662.95	745.99	905.54	999.46	1144.6	1244.6	1406.7	1497.7	1688.4	1751.7	1822.8	1974.7	2091.1	2197.1	2196.9	2322.4	2383.5	2305.3	2435.2	2494.6
0	0	0	5.1995	18.817	26.619	27.574	26.031	22.234	25.037	33.803	30.665	39.053	38.675	46.385	61.458	84.019	128.44	148.16	203.12	231.09	328.1	417.8	509.04	637.12	738.67	855.75	972.23	1119.3	1252.6	1354.2	1465.2	1641.8	1682.8	1774.3	1851.7	1949	2108.1	2141.5	2253.2	2382.2	2327	2389.4	2514.1	2571.9	2980.5	3153.3	3242.7	3240.1	3252.1
0	0	0	6.1414	26.43	22.758	32.195	24.873	28.659	25.638	27.128	35.409	26.486	28.827	24.873	25.266	24.765	35.653	59.945	93.632	137.35	179.49	229.65	290.09	355.16	388.05	456.51	540.65	586.72	651.17	711.78	783.44	848.41	899.85	982.33	1047.7	1128.4	1226.5	1268.9	1330.3	1393.8	1474.8	1494.9	1553.5	1588	1572.9	1665.8	1691.2	1729.6	1733.9
0	0	0	13.344	12.338	18.192	20.941	31.111	24.101	25.643	26.69	19.065	22.812	27.196	66.526	73.253	123.25	156.9	183.13	248.84	287.4	337.13	377.43	423.52	513.13	551.27	645.45	690.59	767.41	789.88	830.58	923.77	983.88	1116.6	1238.3	1385.5	1476.6	1620	1749	1874.9	1990	2095.3	2232.9	2261.7	2375.7	2512	2521	2634.2	2681.1	2792.8
0	0	0	0	19.3	30.054	28.812	29.273	47.298	54.618	61.76	66.578	79.681	90.977	105.14	108.66	141.21	147.24	173.42	189.05	215.29	233.19	253.18	264.85	270.66	301.73	328.98	323.45	354.72	359.15	460.34	494.78	562.03	627.37	707.13	801.02	862.31	1043.2	1026.3	1122.3	1206	1238.6	1356.9	1333.7	1412.2	1495.6	1561.5	1544.4	1636.3	1631.7
0	0	0	5.2355	7.3749	15.636	7.1404	11.549	16.138	19.843	31.721	56.349	77.064	111.1	82.284	99.186	131.89	176.55	231.61	285.67	339.83	446.28	523.69	633.16	893.26	1005.9	1105.6	1201	1322.5	1409.7	1463.6	1365.8	1612.8	1744.7	1584.6	1692.6	1803.1	2021.4	2090.7	2122.9	2194.2	2224.3	2307.9	2358.2	2352.5	2437.9	2367.8	2468.7	2416.9	2417
0	0	2.4631	8.0833	6.3209	9.1745	10.788	18.381	17.984	25.664	27.924	24.726	49.108	48.631	51.686	65.64	87.745	107.53	134.22	165.64	227.56	323.72	438.26	579.98	740.04	936.11	1146	1337.7	1552.1	1840.3	2059.5	2369.3	2625.8	2823	3194.8	3464.1	3719	3983.2	4142.6	3468.6	3746	3853.7	4131.6	4223.3	4300.6	4486.5	4400	4583	4383.4	4403.6
0	0	0	21.697	15.219	16.842	14.436	21.994	28.735	23.334	21.358	28.671	26.689	32.249	26.913	24.411	27.374	30.835	28.005	62.46	85.755	139.51	207.35	305.99	432.2	573.67	719.22	885.87	1032.1	1260	1407.6	1595.6	1787.7	2001.3	2214.2	2389.3	2567.7	2754.4	2944.1	3074.5	3183.5	3221.3	3273.5	3282.3	3392.8	3296.5	3296	3312.8	3391.2	3426.9
0	0	1.0085	3.32	0.41857	6.4279	13.371	11.908	15.195	11.072	12.269	17.745	25.607	34.103	43.447	58.028	83.879	100.82	119.46	146.73	170.5	186.4	208.65	246.65	268.09	302.59	327.87	339.4	364.94	408.67	457.53	512	576.19	671.45	723.61	822.77	901.29	992.52	1031.6	1070.1	1180.2	1172	1204.4	1262.7	1269.8	1295.1	1298.4	1279.4	1311.4	1295.4
0	0	0	8.7816	4.9312	6.6747	3.4303	9.7688	10.52	19.34	45.399	62.839	91.565	126.83	172.64	254.4	356.88	449.46	563.13	741.9	927.97	1057.2	1265.4	1440.3	1679.5	1845.1	2050.7	2304.6	2559.8	2797.7	2956	3051.6	3331.6	3604.2	3763.4	4038.4	4134.8	4341.5	4546.3	4833.3	4957.2	5033.1	5160.5	5263.7	5594.7	5596	5697.9	5904.3	5829	5800.2
0	0	0	8.4286	5.9913	18.501	22.189	37.492	68.832	93.237	146.42	185.79	239.65	283.73	365.74	400.3	486	548.87	593.28	652.11	723.99	782.75	851.71	893.25	1080.4	1059.5	1141.2	1276.1	1307.5	1389.9	1590.6	1490.7	1578	1693.7	1797.3	1797.4	1792.4	1827	1845.8	1978.5	1920	1850.7	2000.1	1946.9	2071.3	2090.7	2115.2	2221.6	2130.2	2121.3
0	0	0	0	7.4908	15.25	19.833	9.9042	14.74	20.658	17.587	18.731	14.596	32.697	31.805	48.066	45.094	48.596	78.389	112.01	177.27	260.03	338.12	423.69	522	638.01	749.06	907.04	996.46	1136.7	1287.6	1369	1551.8	1660.7	1803.8	1961.2	2099.3	2185.9	2316.5	2466.8	2556.8	2674.6	2727.6	2815.4	2926.3	2981.3	2994.8	3045.6	3038	3146.7
0	0	0	0	10.586	17.409	16.485	18.912	11.968	16.057	19.973	16.657	8.6777	18.533	24.892	38.996	79.828	120.24	189.47	248.67	346.54	445.79	625.66	750.05	961.26	1146.7	1369.8	1576.5	1830.9	2047.3	2246.5	2486.2	2755.6	3028.7	3292	3654.6	3797.2	3982.9	4204.5	4373.5	4652.3	4729.4	4850.9	4866.5	5075.5	5247	5275.4	5196.8	5263.7	5228.5
0	0	0	11.077	15.627	0	3.4628	3.3267	1.7612	10.918	12.254	16.994	21.609	24.835	32.819	35.583	42.592	38.734	52.056	56.868	49.927	43.471	60.453	86.759	127.07	189.59	252.26	360.85	496.81	606.66	748.33	961.92	1174.2	1473.6	1604.4	1866.1	2098.7	2243.7	2457.2	2651.4	2833.4	2929.7	3044.4	3171	3239.6	3368.4	3499.9	3572.6	3465	3496.1
0	0	0	15.72	11.208	16.075	10.641	7.2689	12.314	18.757	14.716	11.644	30.921	53.424	107.75	160.87	262.76	400.4	578.33	757.38	1072	1239	1552.7	1979.7	2257.5	2618.9	2993.6	3336.9	3676.1	4017.5	4407.8	4639.2	5068.5	5333	5594.4	5910.4	6220.5	6579.4	6838.1	7139.3	7331.6	7554	7972.4	8035.9	8212.5	8216.3	8122.9	8151	8136.4	8358.9
0	0	0	25.926	18.371	25.864	24.017	35.562	29.082	49.152	46.247	40.475	44.385	49.575	77.663	121.86	176.3	275.35	388.1	491.15	613.53	716.23	847.56	946.45	1107.1	1173.6	1292.3	1316.4	1463.5	1566.7	1653.1	1785.2	1913.5	2009.8	2235	2245.7	2398	2510.1	2612.6	2726.3	2853	2889.7	2963.3	3022.2	3102.9	3201.4	3151.7	3222.3	3195.4	3298.4
0	0	1.1351	10.215	11.738	6.2463	9.4344	12.596	15.256	21.582	25.64	27.128	32.363	47.151	56.437	70.012	84.705	93.176	111.31	149.28	218.25	302.87	400.28	522.09	663.67	812.51	1029.2	1211.5	1369.7	1633.3	1886.5	2037.4	2300.9	2498.4	2864.8	3075.4	3364.7	3648.9	3843.6	4155	4379.8	4631	4773.7	4837.7	5032.3	4984.8	5135.6	5195.3	5243.7	5348.2
0	0	0	5.4328	9.8689	13.507	7.1918	12.509	11.292	16.415	14.388	16.596	9.2089	0	0	0	0	0	0	0	0	0	11.186	78.853	175	262.68	403.52	540.19	674.47	815.21	1043.4	1069.6	1271.4	1431.2	1626.6	1824.4	1917.5	2049.4	2312.4	2377.5	2497.4	2596.4	2797.7	2792.3	2748.7	2776.8	2758.7	2750.2	2912.2	3028.6
0	0	0	9.9061	14.494	12.27	17.368	13.997	20.687	26.552	34.981	38.531	36.828	36.182	52.065	65.74	82.445	82.291	96.318	116.11	142.61	181.77	223.89	242.47	294.5	386.6	439.82	495.37	569.2	674.82	767.1	870.46	1027.8	1158	1364.1	1543.7	1792.8	1889.5	2229.4	2394	2551.3	2758	2883.2	3005.5	3078.2	3216.9	3293.5	3381.3	3478.7	3615.4
0	0.16074	0	3.8409	3.0387	5.9398	4.4137	0.42339	15.955	20.345	17.232	27.394	62.094	117.34	176.11	318.48	489.36	648.41	688.08	870.73	1037.6	1497.1	2015.2	2131.3	2674.3	2693	2796.4	3034.2	3661	3950.8	3832.9	4043.3	4148.2	4447.7	4636.4	4863.1	5104.6	5392	5362.1	5523	5555	5665.3	5751.8	5916.3	6047.8	6061.3	5998.2	5978.8	6131.6	6067.6
0	0	0	8.6678	16.959	8.4234	13.446	12.266	16.381	26.787	30.983	32.114	45.45	38.042	50.271	53.384	89.194	113.59	170.94	248.26	356.15	466.54	599.2	715.17	881.1	1032.5	1222.4	1385.8	1550.1	1812.8	2031	2186.2	2410.7	2578.3	2753.5	2966.4	3066.7	3225.8	3424.1	3486.4	3646.8	3716.8	3813.5	3872.8	4032.1	3948.2	4184.8	4183	4242	4285.5
0	0	0	7.1813	17.594	29.485	30.431	46.051	40.874	41.74	45.709	47.099	46.447	50.412	54.364	62.294	70.929	78.735	104.85	155.53	198.43	267.16	334.95	423.14	527.84	626.88	745.29	799.27	867.03	970.09	1079.4	1181	1257.8	1368.5	1448.9	1533.3	1703	1859.4	2020.6	2070.3	2189.2	2325.6	2385	2504.3	2521.3	2626.7	2707.7	2772.5	2855.7	2794.6
0	0	0	7.61	8.199	18.827	16.833	23.65	20.311	38.407	49.683	52.703	67.494	119.47	178.78	268.49	343.53	470.1	564.35	733.13	893.62	1151.4	1347.4	1628.1	1935.4	2137.3	2556.4	2896.4	3220.3	3678.2	4117.9	4503.1	4884.9	5078.3	5501.8	5892.5	6187.8	6737.8	7136.1	7234	7435.3	7532.6	7354.3	7638.8	7626.2	8019	8059	8031.7	8206.5	8191.8
0	0	0	8.7137	20.596	14.05	26.282	52.59	55.914	79.264	80.301	73.626	103.39	121.02	163.4	234.9	352.77	435.59	530.09	660.43	817.07	931.28	1025.4	1167.3	1326.5	1481.5	1576.2	1734.9	1891.1	1958.4	2063.7	2151.8	2310.3	2505.9	2540.4	2723.8	2900.5	2919.9	3066.6	3226.2	3349.4	3461.9	3476.6	3500.9	3600.1	3677.3	3682.8	3793.8	3789.9	3761.8
0	0	1.6806	0	6.5858	12.674	3.6749	12.79	12.896	3.6378	8.2918	7.6098	22.406	37.78	68.251	111.33	150.95	218.32	314.07	424.36	541.51	750.03	956	1229	1467.7	1724.1	2030.4	2412.4	2263.6	3141.1	3621.5	3957.8	4392.5	4736.9	5263.6	5667.9	5922.3	6260.6	6629.9	6836.9	7108.8	7192.6	7173	6989.9	6860.1	6820.9	6800.2	6908.1	6598.9	6468.6
0	0	0	9.3625	20.181	16.096	32.996	12.885	22.836	23.151	18.344	3.908	10.205	8.9499	12.028	3.5516	0	0	0	0	22.749	60.95	125.73	198.67	309.29	431.18	572.75	726.14	847.25	1017.1	1173.5	1336	1542.4	1794.6	1960.6	2172.4	2267.9	2612.7	2843.2	3003.8	3131.9	3364.7	3534.9	3628.8	3707	3695.1	3797.9	3863.4	3772.9	3913.8
0	0	0	3.7383	15.245	3.6637	17.764	8.637	10.204	11.498	19.47	16.919	11.032	13.645	31.199	51.861	82.729	127.85	175.42	265.44	369.26	501.03	691.43	938.1	1179.5	1461.8	1727.1	2086.8	2497.3	2816.9	3114.9	3609.8	3846.2	4404.2	4702.3	4895	5193.4	5358.3	5644.7	5778.3	6029.9	6223.4	6289	6378.1	6233.8	6494.1	6622.9	6534	6368.2	6400.3
0	0	0	6.2904	4.5769	13.381	24.034	16.038	25.468	31.493	24.673	35.593	38.68	36.175	41.798	48.117	27.41	36.837	38.256	34.552	46.358	44.485	62.509	77.471	78.551	91.924	148.7	205.43	252.77	292.75	367.48	405.99	455.83	509.02	602.78	665.2	731.78	795.55	875.31	1013.3	1120.3	1173.8	1219.3	1256.9	1355.4	1380.6	1387.3	1391	1419.5	1488.1
0	0	0	4.6534	14.16	36.158	33.853	30.206	39.944	28.239	43.801	44.526	95.122	173.78	329.51	454.37	605.2	715.3	907.9	1188.7	1350.4	1602.7	1816.3	2146.2	2438.9	2869.8	3112.6	3501.3	3806	4074	4319	4562.1	4955	5302.5	5298.2	5645.8	6087.2	6394.7	6458.7	6881.3	6928.3	7110.7	7014.3	7104	7099.3	6991.5	6978.4	7287.1	7235.4	7366.6
0	0	6.0074	3.0054	11.929	15.185	21.299	18.441	9.5738	19.629	25.7	32.107	19.392	15.621	42.824	28.707	45.542	41.52	59.426	66.456	88.314	104.71	139.57	153.94	191.4	228.64	281.75	391.48	509.85	681.67	856.39	1082	1315.4	1422.5	1792.1	2089.1	2388.7	2652.2	2777.1	3037	3311.6	3460.3	3674	3912.2	4113.2	4244	4376.5	4429.3	4478.5	4630.8
0	0	0	1.3416	29.119	21.382	17.562	33.919	42.877	74.847	69.668	85.218	67.993	91.371	97.265	129.5	131.27	142.09	148.21	179.1	187.72	226.86	253.53	286.02	314.49	346.49	396.59	451.79	502.1	548.77	618.76	680.51	714.05	785.47	819.22	868.06	916.21	997	1071.1	1089.5	1150.1	1187.3	1162.6	1174.5	1240.6	1255.2	1258.7	1282.8	1327.5	1309.4
0	0	0	4.9519	3.8546	17.561	16.149	23.663	27.19	39.962	84.552	133.44	187.53	253	322.27	399.72	487.31	582.03	680.63	765.92	871.63	947.42	1063.8	1150.8	1302.5	1496.5	1488.9	1795.6	1816.8	2201.9	2103.3	1948.8	2043.1	2126.6	2178.7	2315.1	2395.1	2484	2500.9	2571.7	2702	2763.1	2842.8	2846.3	2964.5	2939.6	2976.4	3121.4	3085.6	3174.6
0	0	0	8.915	12.646	13.075	21.021	13.072	8.8124	11.504	8.6189	7.3604	18.809	30.611	64.603	98.334	159.23	226.51	311.08	412.24	493.24	638.49	761.43	864.87	1047.4	1253.7	1421.1	1507.3	1691.8	1871.4	1890.4	2064.7	2251.1	2476	2604.7	2760.4	2834.3	2976.9	3240.7	3303.4	3371.5	3424.3	3562.6	3664.2	3755.4	3881.4	3940	4034	4106	4168.8
0	0	0	12.141	19.504	12.349	22.154	14.573	19.741	16.707	27.865	70.029	129.04	233.76	316.6	455.78	636.29	770.99	908.18	1087.4	1249.4	1399.1	1520.3	1634.2	1741.3	1875.8	1954	2098.9	2169.1	2206.6	2298.6	2346.9	2368.6	2431.3	2495.6	2555	2628.3	2630.3	2666.6	2651	2871.3	2895.2	2852.9	2890	2919.8	2925.9	2920.2	3010.2	2993.7	2972.9
0	0	0	2.0577	13.607	14.197	16.858	21.704	22.626	25.497	37.841	72.257	102.91	171.71	257.96	363.43	484.04	591.58	676.23	793.26	920.15	1041	1145.7	1265.5	1384.5	1492.5	1613	1746.4	1837.4	1916.6	2009.3	2104	2300.5	2368	2458.6	2571.8	2612.8	2766.7	2888.7	2967.6	3084.7	3181.5	3308.7	3386.5	3448.4	3551.9	3572.8	3709.5	3689.8	3694.6
0	0	0.51945	7.4147	3.6678	4.8582	9.5697	17.693	20.712	28.563	28.692	37.834	48.101	94.175	136.12	193.6	263.67	329.39	404.87	481.74	588.94	667.46	751.63	867.89	958.06	1087.5	1124.4	1252.1	1323.5	1430.9	1530.1	1634.6	1696.9	1837.1	1850.3	1990.3	2070.3	2102.3	2057.5	2169.3	2244.5	2295.9	2311.1	2348.5	2336.5	2383.1	2355.3	2446	2425.3	2485.1
0	0	0	0	6.5937	11.462	17.168	10.073	14.171	12.548	27.348	7.6273	16.097	26.075	42.218	74.706	104.14	113.1	237.75	311.24	388.27	451.21	513.48	607.41	765.53	831.65	950.26	1060	1189.6	1408.1	1524.3	1696.5	1867.8	2056.1	2226.1	2325.5	2484.8	2588.3	2612.8	2726	2745.9	2772.8	2773.7	2731.6	2731.6	2715.4	2668.5	2738.5	2541.9	2534.2
0	0	0	7.6683	8.1073	4.8943	17.473	15.881	23.166	18.076	28.488	17.583	12.991	18.742	38.128	56.231	78.665	143.35	250.3	327.93	381.75	479.18	679.48	831.46	1017.4	1221.6	1369	1699.1	1946.9	2056.1	2220.9	2337.4	2582.7	2766.5	2909.7	3190.7	3228.5	3362.2	3548.5	3697.6	3815.1	4022.2	4225.4	4196.4	4256.6	4353.6	4360.3	4452.4	4481.4	4505.6
0	0	6.9801	0	4.2825	19.079	11.042	19.355	21.438	12.889	18.824	18.718	14.222	14.715	0	14.645	12.649	0.8874	9.0291	0	0	0	0	0	5.244	33.037	56.284	96.03	157.93	243.42	317.98	382.94	523.76	614.93	743.2	874.17	1017.5	1150.8	1271.2	1336.5	1438.9	1533.7	1697.3	1767.8	1790.8	1837.2	1923.4	1807	1798	1825.3
0	0	0	0	16.378	27.462	35.46	55.782	58.84	97.171	120.73	162.84	249.75	356.43	484.34	666.24	872.53	1152.5	1402.8	1705.7	2123	2554.5	2961.9	3474.6	3922.8	4413.6	4669.9	5216.8	5805	6095.4	6663.3	6997.7	7748.4	8447.3	8498.3	8942.7	9151.5	9349.4	10140	10506	10270	10572	10281	10318	10374	10331	10378	10091	9870.5	10333
0	0	0	0.45355	13.796	18.949	19.048	23.159	30.367	33.521	45.246	46.36	44.933	58.648	77.801	96.148	114.99	135.27	169.12	192.29	217.25	240.11	262.99	311.84	343.28	379.16	427.72	446.14	475.24	530.97	646.17	685.37	796.06	888.3	1000.4	1204.6	1328.6	1475.3	1610	1732.3	1892.3	1970	2094.3	2054	2144.2	2234.4	2242.1	2348.2	2363	2338.8
0	0	0	3.0707	4.1741	7.5273	16.729	20.02	26.652	14.437	31.752	26.726	23.134	33.622	50.607	63.761	82.175	113.81	148.56	181.4	216.79	269.34	355.53	435.12	521.32	680.99	821.64	914.28	1001.7	1144.6	1324	1410.8	1561.9	1729.5	1855.4	2016.1	2191.4	2299.5	2423.3	2582.7	2674.3	2731.5	2829.3	2856.1	2994.4	3280.3	3162.9	3246.4	3276.5	3319.2
0	0	0.58523	8.1274	9.6896	12.973	13.613	18.075	22.767	28.328	30.571	36.166	44.041	46.513	61.33	68.361	98.335	137.74	190.81	239.81	315.41	369.56	493.06	581.1	667.82	717.12	784.92	879.32	951.87	1059.8	1207.1	1226.5	1364.5	1538	1685.3	1760.4	1892.6	1959.6	2042.9	2133.1	2077.3	2194.8	2275.2	2292.1	2352.6	2267.9	2301.4	2281	2294.4	2349.9
0	0	0	5.3499	6.7859	7.774	7.5375	10.653	18.484	14.127	20.524	18.298	20.678	16.222	17.788	5.9256	8.8742	13.463	31.287	58.338	95.581	174.43	256.4	356.01	454.15	606.23	751.65	947.13	1221.1	1305.3	1458.2	1615.7	1830.4	2088.1	2303.8	2581.8	2791	3009.7	3262	3392.9	3440.7	3665.3	3735.3	3843.4	3889.7	3972.6	4032.2	4050.3	4096.1	4156
0	0	0	0	3.109	13.5	19.16	18.514	11.834	20.135	18.412	16.625	21.275	22.912	40.589	39.81	62.853	73.094	96.253	149.3	203.07	256.57	355.84	481.82	641.29	824.75	1077.2	1279.3	1555.7	1816.2	2047.1	2295.3	2572.2	3008.2	3215.7	3496.6	3730	3991.8	4010	4179.8	4448.8	4714.9	4480.8	4641.8	5012.1	4862.1	4870.9	4970.2	5027.4	5184.1
0	0	0	5.1418	15.743	31.183	17.131	21.07	24.585	14.337	28.654	17.62	22.582	24.452	31.378	33.276	39.296	61.963	133.11	178.47	271.91	398.67	575.43	733.01	829.04	1037.1	1195.3	1409.5	1710.1	1792.1	1793.6	1917.7	2101.7	2295	2405.1	2522	2731.3	2795.7	2877.1	3066.4	3159.5	3288.6	3287.7	3423.6	3392	3364.7	3464.2	3512.4	3550.7	3615.7
0	0	0	5.3105	6.6778	14.757	20.967	18.016	21.739	23.348	12.7	24.494	12.437	21.747	16.454	33.446	67.566	117.09	173.24	220.72	364.26	483.78	612.43	693.96	926.16	1245.9	1212.4	1566.9	1881.7	1820.6	1941	2115.4	2280.5	2476.6	2584.6	2842.8	2977.8	3070	3259.7	3384	3530.7	3552.4	3692.7	3759.8	3780.2	3911.4	3879.2	4016.7	4055.2	4094.4
0	0	0	1.8932	9.9363	14.759	21.95	24.433	33.106	57.362	66.015	92.195	118.6	157.51	201.37	239.29	336.83	401.24	487.4	568.39	694.66	783.5	927.05	1054.4	1255.4	1441	1578.9	1680.6	1802.1	2014.9	2204.2	2482.1	2444.1	2974.7	3171.9	3599.8	2980.3	4049.9	4347.9	4369.5	3483.6	3890.5	5034.3	5248	5345.7	5493.8	5740.1	4001.8	5788.9	6070.1
0	0	0	9.7566	21.283	13.133	23.191	20.385	23.794	24.89	29.247	30.438	27.16	29.855	32.027	31.439	46.136	83.086	132.74	199.38	280.22	364.53	467.95	624.84	751.62	877.48	1111.5	1225	1441.5	1623.3	1875.7	2143.2	2353.3	2662.2	2775.7	3016.3	3328	3538.3	3676.1	3945.3	4256.7	4372	4577.4	4669.6	4770.2	4968.3	5014.8	5125.4	5295.5	5308.4
0	0.38955	0	5.4296	14.194	7.4581	13.291	18.056	14.626	13.793	19.107	19.056	18.934	17.001	23.789	21.875	33.958	42.402	41.403	50.387	74.575	101.8	147.37	216.03	296.19	369.3	617.62	586.61	705.63	812.82	962.91	1075.6	1175.8	1306.3	1378.3	1476.1	1590.8	1692.5	1726.8	1882.5	1917.7	1777.5	1978.9	2028.6	2059.8	2100.1	2064.9	2158.6	2041.9	2128.3
0	0	0	12.631	16.681	10.242	27.432	20.194	28.361	30.369	35.38	36.829	38.493	44.99	51.822	82.979	111.42	151.87	225.74	312.15	355.16	460.16	562.74	666.34	744.65	816.34	979.32	1125	1289.6	1414.4	1503.6	1603.2	1766.3	1887.8	2030.9	2239.8	2363.4	2540.9	2626.3	2766.4	2923.2	3010.9	3083.9	3296.1	3351.9	3318.2	3465.5	3653.9	3543.1	3769
0	0	1.4053	16.393	2.4477	4.6349	14.001	20.687	17.204	25.32	32.728	34.888	32.959	28.546	49.806	102.89	195.6	309.14	371.07	583.12	811.84	1090.8	1384.3	1640.4	1994.5	2427.7	2610.8	2876.3	3117.6	3515.9	3752.5	3850.2	4161.5	4278	4479.3	4619.6	4889.3	4752.4	4966.9	5166.1	5142.6	5264.9	5283.1	5357.7	5375.7	5483.3	5636.2	5485	5706.4	5598
0	0	0	5.5915	9.2624	9.1978	21.014	12.258	3.5977	5.0062	1.3809	0	9.8352	2.3965	9.0077	23.007	43.552	89.449	154.22	240.89	351.3	466.09	600.09	716.88	860.46	1012.6	1179.6	1352	1456.5	1598.6	1669.8	1751.7	1815.6	1894	2049.4	2122.6	2231.5	2230.4	2348.7	2375.1	2450.9	2518.4	2485.2	2743.5	2544.9	2570	2551	2573.9	2727.8	2759
0	0	0	9.0464	4.735	11.047	20.298	14.645	19.659	16.832	16.9	17.736	29.523	31.767	42.411	40.574	63.177	75.937	77.258	120.48	154.12	192.53	306.22	354.85	479.71	632.03	742.42	890.47	1062.2	1228.3	1354.7	1531.8	1725.9	1811.1	1986.7	2226.8	2366.1	2452	2546.9	2628.6	2739	2705.9	2795.9	2771.3	2827.1	2869.2	2855.6	2848.3	2933.5	2891.9
0	0	0.85466	3.8303	7.8992	8.7035	1.1977	8.3065	8.1791	11.14	20.329	49.874	103.08	150	235.97	322.93	458.61	514.52	579.29	709.89	830.3	978.32	1137	1447.8	1610.4	1807.9	1894.1	2378.5	2347.3	2754.2	3026.1	3204.1	3426.3	3692.4	4147.7	4189.7	4454.3	4642.6	4828.7	4929.3	5126.4	5241.8	5293.8	5367.9	5396.7	5325.6	5218.4	5284.6	5299	5273.4
0	0	2.5084	4.2445	9.7286	9.1864	10.243	15.436	15.352	16.621	22.384	67.001	131.15	224.87	353.29	525.71	637.92	842.34	1061.7	1286.9	1521.7	1840.7	2080.4	2295.9	2477.9	2734.6	2871	3015.6	2853.9	2980.6	2950.5	2999.7	3159.4	3247.8	3226.9	3575.8	3507.3	3605.1	3671.6	3626.2	3673.3	3712.4	3685.8	3782.8	3862.2	3951.7	3903.1	3923.6	3941.3	4079.6
0	0	0	4.1677	13.048	14.85	16.028	25.338	28.122	12.724	32.739	28.603	41.281	58.895	71.77	90.594	113.45	131.21	176.47	199.79	258.2	336.98	400.61	496.33	594.31	670	745.27	857.92	929.71	1096.2	1245	1391.2	1492.6	1595.6	1734.4	1829	2014.8	2093	2199.9	2278.1	2366.5	2535.1	2560.1	2678	2769.7	2720.3	2790.6	2863.1	2879.6	2885.5
0	0	0	6.4593	12.862	13.54	9.9563	21.114	23.585	27.308	30.066	31.592	36.373	38.95	45.132	54.302	61.561	77.992	88.071	109.59	146.05	181.3	218.88	266.55	320.26	427.78	531.98	646.29	764.48	880.67	993.06	1114.7	1306.8	1458.7	1590	1796	1977.8	2062.5	2245	2485.8	2605	2740.8	2872	2971.9	3003.4	3152.4	3135.2	3344.5	3127.5	3228
0	0	0	23.55	6.1726	15.344	19.717	4.8335	26.304	19.698	24.944	20.662	8.3745	18.02	35.762	39.605	57.883	93.29	111.29	145.39	188.02	229.9	285.47	291.66	333.34	373.37	426.6	491.18	508.59	556.23	597.28	623.15	671.52	678.03	693.11	730.2	749.19	799.06	842.51	829.6	863.93	864.47	875.5	873.68	941.83	918.64	894.25	919.25	907.39	949
0	0	0	0	15.313	9.953	8.6527	16.714	15.588	16.396	22.539	23.126	36.056	29.719	43.034	41.925	57.15	76.617	116.76	147.48	204.87	273.6	361.48	400.36	478.58	526.95	649.18	774.55	924.78	1054.8	1194.1	1400.9	1529.6	1672.1	1869.5	2088	2204.1	2438.7	2585.2	2845.5	2947	3089	3287.3	3366.8	3561.3	3673	3757.8	3859.3	3957.9	4081.7
0	0	0	22.456	13.902	18.717	15.565	19.803	21.07	31.528	33.003	42.949	97.88	176.56	294.11	491.39	704.61	979.38	1297.6	1647.4	2009.5	2309.3	2705.8	3163.6	3569.5	3924.1	4511	4961.5	5488.4	5828.4	6104.7	6881.6	7095.2	7496.2	7689.8	8044.8	8461.1	8533.9	8827.3	8917	9002.8	9056.9	9128.2	9497.7	9499.3	9581.9	9203.5	9089.9	9183.9	9215.9
0	0	0	9.9014	12.761	7.9781	10.727	11.611	14.767	13.217	17.535	24.75	31.571	27.211	27.746	43.815	56.51	68.952	99.81	144.51	202.27	307.03	410.47	564.43	713.75	839.65	1090.9	1290.2	1489.1	1738.9	1912.1	2145.2	2397.8	2742.4	2993.8	3310.3	3501	3763.3	3884	4069.4	4219.8	4289.2	4361.2	4491.1	4580.8	4647	4847.4	4858.3	4744.7	4803.2
0	0	1.3762	10.226	4.9951	16.183	13.104	13.891	21.046	42.006	43.264	41.041	40.816	61.91	104.36	124	168.08	225.19	311.58	367.15	460.44	600.02	728.41	961.81	1055.4	1153.4	1361	1546.7	1648.6	1826.1	1897	2139.4	2322.2	2510.6	2685.5	2914.5	3064	3301.4	3426.9	3634.3	3702	3867.9	3939.7	4115	4030.6	3432.6	3305	4245.1	3564.7	3643.5
0	0	0	18.324	0	19.127	17.376	22.938	20.434	33.721	30.984	36.518	42.279	41.793	62.267	68.841	91.096	105.8	132.3	164.19	220.23	303.85	430.63	548.47	687.84	834.06	1027.1	1252.4	1452.2	1643.3	1779.6	2016.8	2154	2462.3	2718.2	2893.6	3095	3224.1	3482.7	3753.9	3902.6	4095.8	4228.3	4368.6	4373.9	4475.3	4500	4595.6	4665.9	4611.2
0	0	0	5.7601	12.288	7.8054	4.2626	9.8727	11.797	13.833	10.977	17.555	9.6327	20.116	23.25	21.943	17.319	32.498	32.909	46.536	52.917	100.55	114.2	196.29	365.39	505.82	686.45	888.92	1128.9	1447	1655	1568.2	1766.3	1996.9	2205.5	2391	2499.7	2760.8	2753.7	2940.5	3185.5	3273.9	3381.4	3366	3396.3	3440.5	3495.5	3566.6	3630.5	3658.2
0	10.097	17.23	0	3.9693	5.5176	4.6097	15.3	18.767	23.151	31.455	37.976	43.991	56.538	60.76	80.339	88.076	123.14	169.27	213.51	222.15	263.93	344.65	396.85	466.5	588.93	651.01	1026.9	1257.2	1378.5	1528.1	1725.2	1885.6	2367.8	2345.6	2658.2	2871.1	3652.6	3569.2	3784.1	3846.2	3986.6	4318	4431.3	4676.6	4028.2	4722	4878.9	4750.8	4776.3
0	0	2.4675	2.0351	4.0515	11.69	21.763	17.66	30.791	19.02	34.16	37.976	58.072	69.371	109.06	122.35	180.13	230.22	268.44	341.02	390.98	452.44	521.97	606.04	655.95	734.38	739.08	791.83	858.18	847.96	904.23	988.95	990.9	977.39	983.86	939.85	946.67	986.77	936.12	1001.8	918.54	917.88	959.87	977.61	916.04	937.97	1003.2	942.32	1007.9	1008.8
0	0	0	12.824	18.604	12.206	22.35	27.58	27.207	40.285	44.272	64.284	74.069	102.71	158.79	217.02	344.67	503.35	622.06	745.88	943.71	1103.5	1214.6	1429.2	1492.6	1668.6	1828.6	1927.6	2109.1	2149.8	2300.8	2335.7	2478.6	2360.6	2503.1	2615	2626.9	2750.5	2883	2578.7	2652	2719.1	2725.9	2734.2	2775.7	2878.4	2845.1	2885.4	2880.1	2893.8
0	0	0	12.629	14.518	18.242	17.026	20.678	22.518	24.161	14.774	24.693	19.004	17.287	17.829	30.865	24.881	31.346	49.714	76.614	122.49	190.04	256.87	340.91	452.49	515.81	625.09	711.47	675.11	844.62	1022.3	1138.5	1298.6	1471.1	1644.3	1788.1	1977.4	2159.4	2310.5	2464	2530	2726.6	2824.8	2969.4	3035.3	3031.8	3109.4	3271.1	3300.9	3315
0	0	0	10.567	11.074	14.732	17.983	13.317	21.39	27.425	27.122	54.467	71.991	111.07	155.16	206.53	282.17	351.15	447.38	523.89	590.95	638.23	746.43	787.44	897.92	977.28	1046.9	1122.9	1176.8	1223.5	1309.6	1397.2	1540.5	1614.5	1730.7	1876.5	1936.9	2156.8	2196.3	2322.7	2413	2502.1	2624.6	2709.3	2839.5	2863.7	2867.7	3007.7	2989.4	3069.1
0	0	0	12.915	26.928	27.509	39.582	58.654	77.906	97.688	109.09	135.19	152.83	160.53	183.47	190.06	217.58	254.21	282.73	316.39	350.88	414.17	438.45	496.93	579.57	645.92	707.94	787.13	892.81	951.94	1006.6	1096.4	1186.6	1271.5	1384	1487.5	1538.5	1603	1700.1	1775.7	1839.1	1895.7	1957.1	2031.4	2017.9	2073	2049	2063	2081.6	2116.7
0	0	0	4.7216	15.818	12.554	35.509	40.559	37.522	41.271	17.011	12.158	10.953	5.5246	21.623	51.867	141.43	181.36	351.7	467.61	605.29	766.55	972.6	1213.7	1146.1	1295	1542.3	1631.7	1835.8	1922.1	2077.2	2192.7	2298.6	2458.4	2562.7	2631.1	2751.1	2813.7	2918	2942	3033.8	3082.9	3138	3187.8	3158	3205.4	3284.9	3308.2	3417.3	3375.9
0	0	0	4.0262	0.75888	14.573	13.215	9.668	17.665	10.234	15.948	16.423	27.357	26.875	23.942	26.755	22.431	37.565	57.214	101.42	145.67	205.14	274.71	391.61	469.36	608.84	749.32	909.22	1088.4	1215	1451.7	1600.2	1804.3	1999.8	2240.4	2442.7	2643.6	2855.7	3080.1	3279.8	3396.9	3551.2	3665	3745.9	3880.1	3870.4	3984.4	4095.6	4167.9	4228.5
0	0	0.31756	8.2199	13.374	13.958	8.4591	5.0491	16.844	28.419	17.335	19.199	20.291	32.971	46.876	84.194	150	236.86	276.07	423.97	580.31	746.39	946.3	1205.9	1470.3	1722	2009.4	2252.9	2560.3	2835.2	3128.9	3329.7	3500.9	3747.1	3899.3	4020.3	4037	4215	4311.7	4296.3	4386.7	4456.4	4568.4	4549.3	4496.3	4557.1	4481.9	4552.2	4349.8	4463.4
0	0	0	10.879	8.0673	29.753	15.264	41.182	49.246	77.179	129.7	159.73	244.08	298.44	403.14	498.62	659.67	765.7	921.11	1025.3	1198.9	1387	1438.9	1684.8	1857.8	1988.3	2167.7	2307	2464.1	2628.8	2680.5	2839.1	2901.8	2916.4	3215.5	3248.1	3231.5	3304.1	3506.8	3568.9	3585	3572.2	3728.2	3839.7	3869	4160.6	4176.6	4078.4	4254.7	4272.9
0	0	0	5.7277	20.317	11.381	17.633	26.508	30.653	34.495	9.9652	25.265	5.1892	40.79	35.544	28.487	52.543	34.26	24.257	35.507	28.242	28.419	15.807	19.46	10.375	4.3116	23.368	24.983	41.722	74.454	73.547	84.936	92.356	107.69	137.49	123.35	121.82	140.01	314.65	340.5	350.88	355.68	362.81	383.87	390.62	409.33	445.6	426.02	461.66	463.3
0	0	0	9.6434	19.002	15.438	23.292	20.598	22.855	30.868	34.941	38.494	64.039	107.57	186.49	270.35	377.91	553.69	699.46	918.05	1168.5	1431.5	1688.9	1961.1	2333.9	2596.4	3005.7	3265.6	3610.9	3952.6	4297.5	4587.6	4994	5450.4	5664.6	6029.2	6448.9	6881.3	7176.7	7698.9	7851.6	8061.6	8287.4	8562.7	8472.4	8682.8	8903.4	8977.7	9239.6	8951.7
0	0	0	0	7.8744	21.782	38.504	30.624	49.077	46.14	70.818	63.567	48.197	69.149	72.049	77.426	80.738	74.036	77.389	74.87	100.4	94.755	138.1	147.45	153.41	181.74	204.16	189.63	223.86	226.47	296.65	281.86	303.73	295.15	383.27	323.82	295.73	306.39	328.74	344.86	376.75	454.39	454.95	481.51	513.89	606.37	562.11	596.02	580.87	541.83
0	0	0	2.9015	11.523	12.319	16.965	19.171	29.748	27.684	33.79	50.448	62.729	89.604	106.96	141.99	138.87	179.08	205.86	209.45	242.21	245.2	260.12	226.96	242.23	249.97	272.44	310.08	343.82	312.25	367.27	444.9	545.38	667.45	736.23	905.49	926.76	1094	1088.2	1232.8	1240	1354.3	1392.7	1540.5	1591.8	1676	1758.5	1769.1	1672	1836.2
0	0	0	8.0952	3.0948	61.972	9.3088	4.1453	12.068	19.533	5.1107	9.8907	17.992	32.501	38.447	59.236	77.974	101.87	143.07	214.55	306.36	477.18	700.08	961.74	1216.3	1456	1868.5	2261.8	2667.1	2818.3	3530.6	4036.1	4390.5	4876.3	5450.5	5888.9	6392.8	6964.8	7322.7	7650.9	8184.6	8445.1	8807.3	9232	9197.2	9264.5	9208.6	9399.9	9422.7	9520
0	0	0	7.2535	7.2156	8.6817	11.409	11.263	18.985	26.275	21.041	32.381	26.143	31.095	39.879	59.698	60.693	83.96	69.413	96.647	133.4	219.51	301.42	575.22	562.12	717.42	942.92	1158.4	1356.2	1580.6	1763.8	2205.4	2478.4	2697.4	3036.1	3294.1	3508	3764.9	3897.9	4156.9	4302.5	4578.6	4664.4	4739.2	4901.3	4938.3	5133.9	5096.4	5161.8	5208.9
0	0	0.22087	3.8803	5.5032	5.4488	6.4877	16.745	16.519	18.816	28.582	37.494	49.286	49.871	74.165	74.44	101.86	129.35	151.42	173.02	228.41	262.15	327.19	378.49	360.96	395.85	402.64	450.57	467.93	499.45	561.61	518.47	589.86	749.23	888.36	1037.7	1213.3	1422.8	1565.8	1891.1	2084.3	2357.2	2542.3	2708.6	2894.7	2979.3	3144.8	3298.2	3327.6	3484.2
0	0	0	8.4147	12.591	14.086	18.571	11.077	24.874	40.366	42.27	69.064	85.996	132.08	161.82	207.93	245.91	300.32	359.56	418.98	505.26	576.79	653.12	717.85	769.83	882.88	944.37	1005	1095.4	1117.2	1225.5	1264.6	1349.2	1427.1	1507	1600.3	1677.7	1728.6	1786.9	1942.2	1976.1	2041.8	2086.4	2137.3	2194.9	2283.8	2290	2325.5	2331.3	2359.1
0	0	0	10.726	8.4849	24.091	16.019	18.058	19.325	22.178	28.898	17.075	19.57	17.57	24.962	11.974	26.508	19.591	28.58	31.595	51.792	62.992	116.15	179.36	272.03	400.68	522.51	669.32	919.83	1118.8	1347.5	1563.5	1879.4	2162.4	2464.4	2709.3	3053.9	3317.7	3492.6	3696.8	3888.9	3969.9	4073.6	4129.9	4247.8	4385.9	4440.8	4562.4	4560.5	4513.7
0	0	0	2.8127	16.713	28.775	27.409	34.724	48.108	48.557	53.052	47.162	43.416	44.465	38.994	40.744	39.517	24.639	19.578	17.434	19.675	9.741	17.92	36.216	62.668	149.16	186.55	224.03	279.94	339.28	450.52	532.87	661.24	761.4	847.45	970.88	1096.2	1222.8	1303.8	1399.9	1494.1	1470.7	1619.1	1613.1	1714.6	1755	1830.4	1847	1892.7	1923.2
0	0	0.68326	15.164	16.302	5.8221	9.1851	0	21.498	42.634	67.354	122.81	209.54	355.41	508.28	712.49	942.65	1218.8	1535.4	1896	2320.6	2603.4	3222.2	3433	3855.4	4381.5	4604.8	5061.4	5379.3	5777.7	6368.3	6686.4	7030.5	7932.5	8436.3	8743	8873.7	9561.2	9736.4	10287	10305	10436	10929	11199	11337	10716	11054	10734	11182	10980
0	0	0	3.3323	16.878	30.806	38.394	43.878	63.485	56.333	75.28	90.259	124.66	175.94	236.17	351.05	465.27	582.3	708.73	823.89	986.14	1095.7	1258.7	1347.9	1510	1659	1851.5	1971.6	2154.8	2264.9	2488.6	2566.1	2800.3	2979.7	3057.7	3258.4	3402.9	3692.3	3728.4	4044.4	4089.6	4141.7	4203.8	4358.7	4401.4	4472.6	4424.2	4626.5	4542.6	4514.4
0	0	0	11.113	10.801	23.056	22.504	33.882	32.971	36.986	44.131	52.935	57.71	60.422	72.096	72.599	86.399	92.203	129.64	167.75	225.22	325.72	445.59	569.97	738.21	886.15	1060.9	1241.1	1422.5	1581.1	1762.4	1879.3	2044.4	2168.2	2259.7	2441.8	2532.5	2713.8	2813.8	2899.9	2957.6	3010.6	3066.9	3188.2	3188.8	3228.1	3328.5	3283.3	3333.1	3343.4
0	2.7649	0	11.119	6.8967	12.773	8.4451	11	10.9	26.494	32.611	25.192	55.29	86.956	116.81	197.8	215.64	294.29	399.63	512.84	695.42	816.72	1056.5	1281.6	1371.6	1554.3	1767.5	2018	2203	2444.1	2595.8	2951.7	3198.1	3445.9	3707.8	3838.5	4187.2	4522.7	4763.9	4937	5190.3	5340.2	5612.2	5749.2	5896.1	6108.7	6057.8	6364.3	6470.6	6985.2
0	0	0	19.362	13.395	15.613	14.403	10.164	13.878	27.184	15.403	40.493	44.471	71.259	112.61	168.22	233.3	267.44	339.11	490.19	495.43	496.98	572.48	687.52	793.39	1051.5	1188.3	1277.4	1708.1	1635.9	1980.5	2119.6	2312	2426.1	2597.7	2733	2868.9	2920.4	3029.7	3139.8	3291.7	3404.2	3407.7	3498.8	3524.1	3582.4	3622.2	3656.9	3492.7	3685.4
0	0	0	15.881	22.663	13.951	18.32	5.4454	24.834	20.246	22.841	23.016	29.48	44.659	80.645	117.42	169.67	254.64	356.04	396.63	489.94	673	792.31	985.31	1175.9	1311.6	1466.7	1631.7	1886	2077.9	2269.3	2461.3	2700.9	2938.5	3216.8	3426.1	3676.9	3871.4	4050.7	4114.2	4291.3	4480.3	4584.1	4649.7	4758.8	4898.6	4706.8	4828.2	4865.9	4907.3
0	0	0	30.701	33.935	19.282	40.41	19.683	10.849	0	0	0	0	0	0	0	0	0	0	31.685	44.858	91.354	136.4	202.74	279.89	394.91	482.31	566.74	688.89	792.12	907.19	1022.5	1084	1256.5	1375	1474.8	1563.4	1670.5	1741.7	1835.2	1867.5	1924.7	1950.6	1942.7	1998.7	1998	1984.3	2029.2	2048	2132.6
0	0	0	15.535	16.812	0	19.246	21.974	13.205	19.129	26.315	26.377	20.817	10.611	13.875	7.3596	7.575	10.635	25.175	36.674	48.927	55.293	82.216	139.7	176.9	182.51	215.17	283.32	329.57	365.93	381.23	394.31	430.44	534.11	557.93	610.65	669.21	728.18	789.19	845.39	897.65	887.68	931.38	901.25	949.97	1011.4	1025.9	1058.8	1053.8	1097.2
0	0	0	13.618	16.088	8.1349	17.775	26.378	27.062	17.901	19.897	21.004	21.016	29.443	45.373	43.732	55.6	75.94	125.9	169.07	246.25	338.05	524.48	653.94	849.98	994.83	1277.5	1515.3	1792.6	2067.6	2410.1	2722.8	3265.9	3621.4	3796.7	4282.8	4703.2	5284.1	5774.7	6473.1	6785.5	7047.4	7239.4	7657.5	7804.2	7817.2	7949.3	7883.4	7874.3	8171.2
0	0	0	4.6464	35.494	41.367	42.238	62.102	66.826	57.943	63.752	61.006	78.53	110.86	174.73	239.8	327.52	450.74	591.1	705.38	891.52	1130.1	1408.2	1685.8	1951.6	2439.8	2832.7	3178.5	3677.3	3956.7	4467.3	4812.2	5044.9	5561.6	5813.8	6163.7	6525	6841.3	7057.8	7329.3	7576	7831.1	8125.1	7976.4	8306.8	8419.7	8530.7	8386.3	8483.4	8575.4
0	0	0	14.399	21.297	31.899	24.757	24.152	30.526	37.748	27.908	26.185	16.389	21.444	12.717	24.029	21.952	45.554	91.161	144.24	235.97	349.01	473.72	667.04	860.86	1035.1	1307.1	1520.4	1754.5	2069.6	2302.6	2620.9	2927.9	3219.6	3493.3	3849.9	4069.5	4262.7	4576.8	4849.2	4982.3	5247.6	5429.3	5501.3	5570.7	5678.8	5719	5896.7	5943.3	6035.8
0	0	0	7.4815	7.9521	4.3799	19.476	9.8145	51.975	40.783	53.361	43.508	47.772	62.95	61.32	65.362	54.674	70.309	70.176	87.786	84.799	96.952	113.29	126.79	131.14	128.22	121.3	169.94	175.61	224.48	238.27	272.08	306.46	395.65	467.67	528.99	624.46	736.45	808.5	845.17	936.79	955.38	1001.9	1036.5	1139.5	1127.7	1153.1	1200.3	1206.8	1210.8
0	3.1203	0	8.7425	13.764	10.55	9.5298	22.03	21.391	21.578	37.584	28.075	48.921	48.834	53.128	60.19	78.657	108.74	135.04	174.65	210.42	263.97	322.88	397.27	510.13	621.26	736.92	929.71	994.67	1165.8	1266.5	1436.4	1587.7	1663.9	1835.4	1935.5	2127.9	2265.3	2269.5	2391.6	2535.4	2586	2615.4	2680.1	2849.7	2900.2	2967.5	2980.5	2993	3003.8
0	0	0.24409	8.9405	12.349	11.531	12.577	7.1015	19.08	19.697	33.847	45.225	61.997	65.127	77.816	119.87	157.92	180.51	219.33	260.66	281.26	323.66	344.31	374.62	427.22	451.6	500.93	547.48	574.58	639.41	657.94	647.74	683.27	704.58	727.54	747.81	808.38	835.01	833.99	878.55	881.23	911.77	924.57	955.62	959.35	992.42	1000.4	1033	998.65	985.63
0	0	0	1.3879	7.0981	19.444	18.396	12.479	15.044	11.288	17.063	38.834	67.93	118.02	220.18	365.11	570.82	844.02	1107.5	1406.4	1710.4	1970.2	2342.6	2575.2	2834.1	3133.8	3373.6	3639.1	3856.4	4105.3	4216.8	4466.3	4753.6	4813.8	5054.4	5227.8	5395.1	5664.8	5627.5	5875.9	5884.7	5946.5	5952.8	6145.5	6106.3	6029.6	6107.9	6053.2	6098.4	6108.2
0	0	0	12.203	14.641	20.641	32.625	32.357	38.533	49.624	45.892	61.41	64.124	68.179	90.956	117.45	172.11	253.04	373.01	504.16	714.23	907.06	1130.7	1424.4	1664.6	1991.5	2403.8	2681.7	3007.4	3387.5	3885.2	4182.9	4450	4940.1	5147.2	5682.9	6111.4	6398.6	6650.5	7040	7168.3	7270	7634.4	7687	7734.6	7865.9	7931.3	7868.6	8060.3	7957.8
0	0	0	10.694	49.502	19.807	2.1792	4.5316	56.353	65.053	69.403	65.266	65.269	73.758	66.581	81.224	82.766	75.937	91.418	124.3	160.92	199.41	243.78	339.38	454.04	529.7	602.11	718.38	815.9	880.12	1005.4	1084.4	1202.3	1337.3	1407.2	1568.1	1681.4	1737.5	1794.4	1850.1	1954.5	1986.8	2053.9	2050.5	2182.1	2203.4	2225.1	2258.1	2148.9	2224.4
0	0	0	5.249	14.314	10.408	18.482	30.447	24.299	23.211	27.303	30.006	33.027	34.095	42.535	49.711	64.58	77.925	93.073	111.68	138.53	174.61	230.35	297.88	402.44	507.02	645.68	730.07	828.95	951.89	1030.9	1103.4	1176.8	1327.2	1435.2	1492.8	1608.1	1690.3	1823	1827.5	1955.8	2021.3	2064	2167.1	2234.7	2271.7	2433.6	2507.9	2500.6	2468
0	0	0	8.332	10.167	10.619	15.995	7.6908	0	0	6.1718	0	3.4651	10.077	30.545	69.912	140.71	216.04	288.88	413.36	560.01	714.55	848.5	999.73	1180.2	1321.5	1485.6	1640.6	1865.1	2146.6	2304.9	2543.8	2829.6	3054	3253.8	3518.4	3712.3	3879.9	4065.4	4197.6	4388.9	4536	4572.8	4723.1	4799.6	4823.7	4918.2	4926.8	5032.5	5080
0	0	0	3.9557	5.3777	20.303	14.911	17.845	13.376	14.411	15.705	19.268	23.211	16.501	22.012	24.739	37.861	58.888	87.846	131.63	193.93	268.83	326.2	438.68	501.91	594.4	700.46	786.5	897.05	1035.6	1173.6	1271	1333	1518.4	1596.2	1692.1	1749.4	1879.1	1919.3	1963.7	2066.4	2064.9	2197.4	2248	2329.2	2340.5	2407	2430.9	2490.4	2543.7
0	0	0	0	9.5258	15.678	20.317	15.768	23.294	23.181	24.839	28.552	19.645	31.617	61.604	96.948	151.54	210.33	335.41	412.94	500.98	600.14	722.92	864.25	1140.3	1334.3	1058	1528	1780.5	1678.3	1909.5	2116.3	2269	2348.4	2360	2544.7	2609.8	2693.7	2722.2	2695.1	2878.7	2903.9	3045.3	2924.5	3060	3089	3005.3	3123	3180.5	3138.8
0	0	0	0	12.33	14.233	39.356	39.994	54.972	42.302	48.281	48.386	60.558	74.307	69.125	87.794	102.52	136.12	160.4	167.54	221.14	229.29	266.48	321.38	364.89	380.4	435.89	506.33	559.95	598.27	610.41	733.62	715.42	771.19	846.41	885.56	1000.7	928.47	1007.1	1020.3	1040.1	1083.9	1094.3	1147.5	1197.4	1215.2	1238	1228.9	1263	1217
0	0	0	6.9945	8.1405	12.888	13.7	17.35	23.575	21.194	26.519	17.848	27.498	28.913	27.332	28.39	33.668	39.275	35.846	52.681	65.334	132.98	170.21	273.49	341.49	422.66	547.18	629.13	753.27	876.1	1035.4	1199.9	1325.9	1510.2	1610.8	1809.9	1952.8	2085.6	2200.8	2327.1	2458.8	2525.5	2681.7	2710.1	2783.7	2859.7	2893.7	3014.5	3069.8	3103.1
0	0	0	11.885	13.459	12.736	15.593	23.92	34.002	46.519	80.472	113.54	166.12	237.74	292.89	374.57	482.53	596.4	718.22	873.49	997.05	1182.1	1425.3	1584.9	1866.9	2044.4	2227.2	2351.3	2514.7	2732.4	2932.2	3059	3200.4	3381.8	3460.3	3659	3815.4	3598.1	3638.6	3694.2	3791.7	3651.3	3739.9	3791.7	3900.1	3982.1	3864	3924.1	3782.4	3906.7
0	0	0	8.2188	3.4176	11.899	11.523	10.35	11.178	10.8	14.826	19.835	22.956	21.843	23.88	18.07	12.973	20.659	24.202	48.855	48.225	57.115	73.79	76.003	92.971	142.82	197.45	271.69	328.51	426.41	482.72	581.78	709.96	816.28	953.3	1110.9	1219.1	1363.9	1487.8	1619.7	1728.8	1768.9	1861.9	1946.7	2089.4	2067.8	2123.3	2189.7	2204.7	2331.4
0	0	0	8.8103	5.518	12.68	15.015	18.669	18.473	24.485	32.483	23.038	34.022	30.56	39.406	39.474	50.337	58.271	66.605	82.773	119.91	153.7	188.53	226.81	282.26	338.62	378.31	408.08	490.58	493.07	543.11	480.55	565.2	555.35	614.33	637.88	662.38	687.26	740.16	806.2	830.59	836.17	853.7	869.01	884.68	869.19	883.48	877.48	921.68	895.74
0	0	3.2961	3.8943	0.40238	3.7154	2.5235	6.1814	5.6379	23.796	41.339	91.534	150.66	231.58	278.79	444.21	545.98	668.28	800.26	948.84	1079.9	1252.5	1417.2	1592.8	1763.8	1963.2	2179.1	2409.3	2657.4	3105.3	3093.8	3219.8	3375.3	3691.5	3781.2	4068.4	4198.4	4338.6	3854	4542.5	4770.5	4915.4	4919.1	4958.9	4984.3	5013.8	4857.8	4985.1	5170	5206.5
0	0	0	10.109	0.83199	7.4541	11.746	29.138	76.975	118.75	208.55	305.66	415.06	506.88	670.91	831.11	976.9	1132.3	1288.5	1488.6	1667.1	1948.2	2138.3	2398.7	2594.2	2932.3	3140.6	3433.9	3618.6	3907	4175.2	4495.4	4783.4	5130.7	5491.3	5911.1	6066.3	6346.9	6584.8	6693.4	6771.8	6793.5	6866.7	7217	7383.6	7463.8	7070.8	6840.4	6592.5	6427.2
0	0	0	5.4104	20.25	34.065	19.781	23.507	15.486	35.341	19.765	18.964	22.782	34.908	59.125	73.473	92.803	112.31	137.48	153.88	169.78	197.35	192.77	234.05	290.39	312.39	378.57	435.43	479.35	583.47	626.47	744.9	811.17	905.59	998.3	1066.3	1154.3	1246.8	1327.2	1415.3	1469	1554.8	1593.2	1648.8	1685.8	1686.9	1742.2	1726.7	1808.8	1752.9
0	0	0	8.1427	13.472	11.463	9.7117	9.3156	12.173	14.478	16.878	19.21	14.077	15.317	18.981	28.417	29.586	38.786	43.594	65.584	108.46	188.89	223.02	386.3	467.22	731.6	874.17	1120.9	1262.9	1569	1866.1	2118.5	2292.4	2546.5	3066.3	3088.7	3334.2	3631	3134.4	3279.3	4127.9	4420.3	4339.9	4351	4657.4	4253.8	4462.8	4758.1	4918.5	4862.1
0	0	0	6.3735	14.044	21.515	37.293	42.369	37.469	53.561	46.103	50.05	55	57.519	68.138	91.638	110.79	144.12	150.63	174.77	200.54	246.71	283.73	345.79	388.63	441.75	505.58	573.46	637.27	718.01	784	862.74	948.11	1013.2	1055.3	1131.3	1207.6	1270.8	1055.7	1143.4	1346.4	1374.8	1500.9	1526.5	1542.6	1685.6	1694.8	1791.3	1848.9	1871.7
0	0	0	6.962	6.0119	5.5794	7.6202	15.331	8.1733	10.91	17.463	12.156	18.568	26.073	47.063	110.97	160.48	259.09	364.26	518.43	653.64	857.45	1019.6	1268.9	1467.7	1755.8	1935.4	2190.9	2391.4	2535.8	2837.5	3213.9	3507.1	3807.3	4015.9	4095.8	4389	4768.9	5206.2	5309.5	5281.8	5336.3	5509.6	5680.1	5632.7	5686.1	6064.2	6124.6	6004.4	5939.2
0	0	5.9148	19.993	0	0	0.49942	8.4966	38.589	97.89	195.2	308.23	508.23	705.34	937.93	1245.3	1541.2	1967.8	2231.2	2639.8	2847.4	3314.4	3857.5	4326.8	4600.9	5029.3	5440.9	5990.6	6449.5	6941.4	7300.6	7700.5	8057.6	8735.4	9310.6	9697.6	10341	10636	11029	11208	11219	11403	11868	12124	12219	12481	12393	12545	12848	12531
0	0	0	4.7635	3.6541	12.605	17.09	13.946	16.007	14.747	16.796	15.03	19.905	28.684	28.153	34.738	52.718	68.745	121.78	169.7	227.52	315.84	378.74	459.84	581.86	687.7	801.45	927.88	1057.5	1302.6	1443.2	1620.3	1833.1	2067.1	2199.7	2452	2618	2794	3069.7	3152.3	3370.4	3493.9	3504.9	3557.7	3671.4	3721	3664.1	3774.3	3853.5	3783.3
0	0	3.6134	16.37	15.674	10.55	6.2263	19.173	17.892	23.119	15.335	20.739	27.337	21.435	29.12	32.368	33.914	26.811	21.505	14.959	15.032	19.219	38.369	22.55	31.328	36.867	44.792	62.787	70.574	93.876	109.91	120.66	125.94	183.06	205.69	235.26	284.44	283.85	345.6	361.1	373.16	439.3	451.18	443.47	433.1	452.5	506.1	546.6	493.4	554.54
0	0	0	4.6469	3.2707	21.445	15.93	25.358	53.849	74.41	156.75	224.69	307.03	372.92	497.98	589.48	657.67	746.83	858.15	991.22	1084.1	1289.9	1321	1548.6	1740.3	1480.4	1917.7	2090.4	1910.7	2184.8	2110	2230.1	2271.8	2334.9	2396	2492.4	2593.7	2552.3	2668.9	2718.2	2759.7	2779.2	2833.5	2854.5	2849.6	2884.8	2940	3006	3047.7	3083.8
0	0	0	13.047	17.449	12.287	13.04	20.25	16.869	22.95	8.4303	12.876	7.3159	7.3043	6.1984	8.5832	11.508	6.3491	0	3.4442	4.8681	18.387	4.7718	14.073	24.435	51.172	82.949	120.91	151.26	187.98	260.7	277.3	359.38	408.17	512.42	549.16	628.51	688.87	771.75	830.18	892.78	978.97	1026.8	1065.6	1105.9	1128.7	1186.2	1178	1191.7	1211.5
0	0	0	5.9187	8.6177	7.8186	10.384	12.296	24.117	29.931	31.381	36.325	40.464	40.482	59.415	68.181	85.326	112.09	164.07	231.53	296.03	370.78	480.85	553.4	715.21	800.37	948.01	1099.8	1196.6	1269.2	1499.6	1459.5	1716.9	1870.2	2062.3	2187	2288.1	2546.3	2645.2	2826.2	2882.3	3067	3092.6	3224.1	3414.3	3363.9	3383.6	3580.7	3543.4	3668
0	0	0	14.569	0	13.69	5.5777	8.3546	15.968	25.34	26.872	41.079	68.257	96.69	151.06	199.5	265.6	336.19	426.76	543.88	641.45	780.26	888.39	1071.5	1210.2	1304.6	1505.9	1600.9	1755.8	1905	2060.9	2269.8	2444.3	2696.6	2881.9	3062.9	3315.9	3455.1	3595	3730.6	3897.1	4099	4169.5	4228.6	4345.9	4332.5	4476.2	4458.7	4419.5	4530.6
0	0	0	6.3796	13.401	7.9697	15.094	12.546	21	29.7	40.264	27.788	30.5	38.734	41.099	56.76	62.193	67.536	92.708	102.54	133.12	151.27	185.85	210.29	265.37	336.32	388.55	488.82	583.41	713.02	831.79	965.69	1115.8	1259	1397.4	1526.4	1689.3	1779.6	1917.9	2063.9	2115.9	2235.7	2256.8	2286.3	2278.8	2283.1	2266.8	2272.9	2304.2	2269.5
0	0	0	4.5976	9.3275	8.7825	23.333	13.523	19.08	13.577	12.639	21.129	7.9844	20.969	11.815	9.6877	15.791	18.306	40.092	51.539	97.066	120.54	166.56	223.39	305.48	385.74	480.37	610.61	723.46	854.07	1023.5	1237.3	1497.5	1772.4	2004.8	2145.7	2283.7	2502.1	2663.6	2762.9	2811.8	2977.3	3107.4	3263	3317.1	3359.8	3380	3372.6	3348	3361.1
0	0	6.885	16.485	2.5412	9.785	5.1193	15.619	13.939	24.708	38.612	66.761	92.062	159.53	247.01	384.43	467.41	617.03	734.78	860.41	1025.4	1195.9	1358.2	1438.9	1674.3	1744.1	1907	2132.8	2235.2	2359.2	2462.8	2661.7	2841.9	2840.1	3100.3	3257.2	3365.1	3443	3422.9	3523.4	3598.8	3669.4	3790.3	3909.2	3997.5	3947.7	3927.9	4104	3991.3	4101.4
0	0	1.2119	3.1891	16.34	29.558	34.269	32.025	25.992	32.36	32.216	29.642	32.436	37.277	45.358	46.235	49.852	74.493	119.66	190.24	284.82	398.41	470.06	620.78	725.98	835.49	1090.8	1233.1	1411	1582.7	1818.3	1975.1	2202.6	2405.1	2609.9	2766.2	3012	3176.3	3301.3	3430.1	3514	3685	3786	3861.9	3977.8	4055	4203.8	4176.9	4269.6	4252
0	0	0	13.295	0.97334	10.017	17.041	20.911	19.111	29.016	20.413	26.72	19.309	25.531	26.802	29.819	44.549	45.068	53.588	46.643	35.566	46.293	54.209	58.668	58.077	65.712	84.971	114.94	137.2	193.33	253.31	322.89	454.49	587.77	729.95	901.81	1057.6	1294.1	1434.2	1575	1703.2	1992.1	2154.1	2185.5	2270.5	2489.8	2424.5	2534.7	2691.4	2615.6
0	0	1.5849	5.9618	2.4317	0.36734	9.0479	6.671	4.024	5.5203	10.072	1.8496	7.7063	0	0	0	7.2147	0	0	2.7423	12.328	24.445	58.55	64.934	126.48	162.67	186.54	223.6	298.69	316.2	425.05	394.09	404.12	462.79	509	523.7	570.7	564.47	638.92	663.22	711.8	728.34	769.1	781.73	788.74	815.75	852.38	813.48	805.49	728.16
0	0	0	11.533	9.3018	13.163	24.437	38.45	34.535	35.804	44.006	46.93	51.731	68.944	65.439	68.605	68.205	79.747	101.86	138.13	207.38	273.05	327.81	393.59	484.06	591.74	728.68	843.36	970.55	1096.4	1252.9	1469.7	1624.3	1928.6	2185.5	2239.2	2389	2676.2	2898.1	3099.8	3330.4	3452.6	3752	3856.6	3889.1	3970	4070.8	4072.7	4160.7	4340.4
0	0	0	5.5858	13.71	13.222	7.0297	18.477	24.992	27.58	29.401	23.66	27.763	28.194	35.935	40.613	46.112	47.084	50.901	72.426	84.44	140.57	172.12	228.72	313.07	363.72	561.97	784.68	947.09	1209.7	1409.7	1632.5	1848.9	2062.9	2278.3	2574	2801	2936.5	3148.6	3341	3334.2	3668.9	3813.6	3993.5	4122.7	4195	4363.8	4390.8	4585	4523.4
0	0	0	0	13.777	16.223	21.623	23.961	22.84	20.492	19.29	16.346	18.159	11.15	22.48	22.865	26.213	30.251	35.805	70.136	115.5	185.81	263.6	381.02	568.19	670.13	875.83	1017.7	1238.6	1402.3	1653.6	1817.4	1992.6	2122.2	2288.6	2350.9	2535.8	2686.9	2753.2	2804.6	2902.7	2987.8	2961.3	2954.1	3008	3085.6	3121.9	3148.9	3211.8	3281.6
0	0	0	15.472	16.439	26.786	30.99	55.706	84.507	128.31	176.6	230.55	302.14	412.45	484.59	551.05	644.32	765.51	867.2	1200.3	1147.3	1354.9	1548.3	1646	1816.9	1959.6	2115.3	2260	2372	2502.6	2697.6	2799.4	2780.8	2965.9	3066.3	3091.5	3163.5	3307	3355.7	3421.5	3475.6	2676.2	2590.9	3121.1	3489.6	3615.8	3731.7	3816.1	3849	3846.5
0	0	3.2211	7.9587	12.163	7.1114	13.96	14.393	18.693	19.972	23.472	29.267	27.588	20.927	35.923	37.1	49.453	32.633	44.904	49.186	55.225	81.057	119.55	151.91	208.59	271.33	328.6	396.97	453.17	554.46	623.4	746.14	852.59	962.34	1082.9	1287.7	1446.7	1558.6	1649.6	1715.5	1821.4	1952.7	2072.9	2093.6	2171.8	2195	2211.5	2317.2	2303.3	2374.5
0	0	0	0	5.4157	37.903	45.167	52.653	33.075	25.772	40.27	38.02	76.694	145.19	216.41	376.68	417.84	554.45	706.71	857.09	1021	1253.4	1493.1	1830	2079.1	2445.3	2586	2888.7	3214	3516.9	3781.9	4120	4270.7	4728.3	4756.6	5111.5	5473.7	5587.4	5666	5557.6	6105.8	5863.4	6400.5	6083.8	6245.8	6242.8	6557.8	6110.2	6467.7	6455.5
0	0	0.3907	9.3664	1.8802	3.2346	10.874	7.486	7.5757	9.0936	16.709	23.68	33.69	30.011	30.449	30.878	49.806	64.647	92.135	133.29	187.46	263.63	337.37	395.95	467.82	534.81	612.29	694.82	723.84	825.69	927.66	991.95	1124.7	1209.8	1331.9	1456.4	1526.7	1619.1	1712.4	1779.1	1867.9	1945.1	1978.4	2030.1	2073.7	2104.3	2169.1	2203.9	2241.1	2242
0	0	0	9.6691	6.2851	13.166	0	1.7676	24.4	52.029	99.11	169.78	259.54	367.74	517.95	673.21	867.27	1015.1	1252.9	1360.7	1448.1	1594	1743.6	1955.2	2101.9	2191.2	2393.3	2557.4	2676.5	2865.1	3111.1	3067.6	3551.7	3721.6	3954.5	4136.6	4398.4	4615.6	4678	4888.5	5187.1	4942.5	5036.2	5116.7	4931.4	5338.9	5459.5	5309.8	5330.2	5285.9
0	0	0	12.395	22.875	22.283	41.905	37.005	31.284	34.316	45.035	58.852	59.306	91.743	138.82	222.03	336.18	414.66	594.93	785.62	1069.3	1348.8	1597.4	1987.7	2327.5	2624.3	3019	3510	3929.9	4259.1	4749.3	4957.4	5571.6	6084.9	6554.1	7045	7336	7755.7	8231	8592.1	8838.7	9160.3	9247.2	9417.7	9769.1	9702.1	10058	9826.1	9519.1	9933.2
0	0	0	5.9145	6.3693	0	23.605	13.876	31.67	25.268	30.827	23.68	31.494	28.63	26.542	38.607	33.91	76.789	62.185	91.404	103.57	168.94	235.5	232.63	390.93	538.18	757.48	965.33	1223.2	1625.4	1534.5	1820.6	2081.2	2429.3	2676.7	2954.9	3171.3	3532.9	3788.2	4230.2	4366.8	4547.7	4763.8	4811.7	5064.9	5149.1	5080.8	5152.5	5200.7	5380.8
0	0	2.9643	11.919	9.7265	10.518	23.848	15.478	14.989	24.033	24.406	22.883	18.425	25.719	22.072	15.998	37.115	51.871	113.75	181.35	268.86	358	452.06	557.88	658.98	799.49	983	1114.1	1303.2	1442.6	1629.7	1765.1	1914.7	2115.2	2229.8	2415.9	2600.8	2723.1	2931.7	2945.5	3098.6	3209.7	3321.1	3375	3425.6	3481.6	3506.1	3612.8	3697.8	3610.1
0	0	0	6.7705	18.979	18.606	15.121	31.547	23.748	26.498	27.888	38.863	49.872	57.104	77.628	101.71	135.9	162.51	190.65	224.18	268.85	309.3	376.34	407.1	463.65	510.7	512.73	583.82	613.75	701.29	737.26	752.75	832.47	771.06	783.09	839.68	904.42	955.32	994.89	1045.4	1099.9	1138.2	1156.8	1176.6	1180.5	1225.1	1223.5	1273.7	1243.1	1298.7
0	0	0	6.0159	7.2981	9.5061	13.65	17.075	12.378	16.588	24.076	45.248	71.513	138.91	215.54	312.91	427.35	538.32	691.62	814.92	974.05	1155.2	1357.1	1505.4	1606.6	1771.1	1893.6	2002.8	2198.1	2358.7	2538.1	2672	2843.8	3131.1	3303.3	3495	3678.7	3880.7	4119.7	4419.3	4366.8	4570.5	4692.8	4815.3	4880.8	5033.9	5092.4	5181.9	5330.5	5410.5
0	0	0	11.024	20.313	7.5984	2.617	12.798	9.1605	18.024	0	0	0	7.5489	19.959	16.955	22.442	21.238	26.535	32.541	39.427	37.112	49.998	67.687	78.966	82.507	99.661	116.61	136.4	161.71	223.04	285.95	330.33	395.99	407.69	486.91	536.79	623.13	652.37	683.43	737.63	773.53	835.17	864.54	863.68	908.43	910.24	928.33	866.63	877.51
0	0	0	0.88809	11.998	6.3553	9.8341	18.493	23.735	9.4779	21.18	17.224	23.138	23.947	32.874	52.672	92.081	144.79	207.94	336.36	468.57	619.8	806.55	1012.8	1211.8	1372.5	1668.3	1782.5	1971	2150	2297.4	2352.6	2550.8	2648.5	2725.8	2851.3	2982.9	3108.1	3174.2	3270.1	3340.8	3418.3	3493.5	3531.6	3632.3	3581.5	3512.7	3634.1	3622.4	3593.6
0	0	0	22.28	30.683	8.278	18.162	3.6108	18.166	0	0	0	0	0	0	0	0	0	0	0	0	0	0	0	0	0	0	0	0	0	0	0	28.906	113.32	179.11	274.44	331.93	404.35	459.21	542.37	571.06	638.81	603.65	691.66	738.66	789.59	795.15	803.75	830.46	843.17
0	0	0	10.318	8.0946	5.5491	5.1999	7.5821	11.183	7.7386	8.0728	0	5.5575	2.8683	2.2779	0	5.0568	13.974	0	0	0	6.0371	11.522	29.648	50.882	66.344	116.98	169.4	257.86	337.94	472.13	594.38	701.3	862.36	1010.5	1156.8	1269.4	1403.8	1548.7	1630	1771.8	1834.4	1896.7	1889.1	1995.5	2046.4	2013	2000.3	1955	1995.6
0	0	0	0	12.215	40.508	18.24	28.109	26.495	44.334	34.418	51.843	85.915	127.52	201.64	237.68	317.14	390.27	463.54	521.04	586.1	634.52	738.61	805.53	863.84	912.42	977.92	1066.2	1180.3	1234.3	1335.6	1364.5	1543.9	1645.8	1767.6	1997.1	2154.9	2335.1	2541.1	2556.6	2770.6	2766.9	2845.1	2841.9	2882.8	2931.4	3071.9	2999.7	2911.6	3059.9
0	0	0	0	11.875	11.6	17.849	15.834	13.077	13.803	10.263	18.813	12.617	20.004	39.477	60.372	97.672	157.81	174.33	192.47	254.48	274.11	330.83	375.72	506.26	521.12	602.74	799.01	867	969.69	1192.5	1169.6	1294.1	1410.2	1545	1675.8	1790.8	1875	2029	2159.3	2194.6	2310.5	2393.9	2447.4	2523.2	2507.1	2583.8	2567	2576.4	2566.4
0	0	1.4967	16.605	5.4477	1.9852	4.6145	8.8504	10.778	16.134	18.33	20.571	18.994	13.52	11.808	11.79	14.963	51.773	62.469	97.529	123.05	169.9	233.18	302.27	386.42	448.81	540.62	600.83	678.82	788.51	856.94	955.17	1044	1065.9	1120.4	1137	1188.5	1389.5	1404.5	1462.4	1530.6	1648.3	1652	1687.9	1710.1	1784.6	1765.2	1779.6	1818.6	1846.6
0	0	0	8.6241	9.9598	31.34	47.934	61.084	55.45	45.906	78.632	108.39	150.1	203.01	250.91	341.98	435.77	567.73	653.19	768.83	879.27	1011.3	1173.7	1325.5	1584.4	1692.7	1959.2	2287.9	2516.9	2788.1	3122.6	3463.4	3728.9	4156.4	4629.4	4808.2	5088.7	5459	5666.4	5766.4	6023.3	6285.4	6066.8	6245.6	6609.9	6952.1	6892.2	7016.2	7321.2	7244.9
0	0	0	6.5753	9.2706	12.668	27.748	15.865	32.509	25.947	27.113	34.699	31.917	33.813	32.54	31.633	38.962	48.178	65.181	80.293	83.806	93.747	118.6	144.87	152.02	172.24	212.09	229.08	267.78	316.62	315.08	386.01	428.52	434.8	478.31	537.55	567.5	512.91	655.97	667.15	686.43	725.53	710.68	760.33	751.94	765.85	702.08	809.97	814.68	816.29
0	0	0	6.8519	7.8885	5.1508	7.5248	7.0919	9.4405	6.2091	11.285	18.895	40.048	67.962	99.199	122.92	167.67	244.67	337.19	436.92	579.28	679.17	835.49	986.28	1113.7	1253.2	1442.4	1583.7	1680.1	1862.9	2055.9	2239.1	2404.9	2600.5	2858.9	2933.5	3150.6	3094.1	3323	3338.4	3463	3630	3618.1	3815.8	3806.3	3864.5	3788.2	3769.8	3814.5	3795.1
0	0	0	7.3185	10.662	8.039	5.7347	3.187	15.589	21.356	41.283	84.929	152.86	251.41	378.66	557.79	717.64	918.96	1118	1312	1621.6	1923.2	2224.6	2587.5	2843.3	3173.7	3493.9	3744.8	3964.5	4271.2	4539.6	4839	5148.8	5503.9	5754.8	6060.7	6325.8	6666	6691	6951.4	6925	7169	7223.1	7308.5	7767.4	7784.5	7729.4	7692.2	7607.5	7794
0	0	0	9.0967	13.203	21.319	20.026	25.563	28.507	39.241	34.297	40.58	54.523	66.639	89.742	134.89	178.45	233.58	293.34	358.54	462.28	514.89	598.51	642.36	732.62	800.18	803.76	871.85	934.81	997.01	1062.2	1117.5	1220.4	1266.6	1345.8	1462.2	1602.1	1712.8	1814.4	1927.2	2067.4	2139	2281.2	2358.5	2438.3	2523	2617.3	2632.6	2744.8	2788.9
0	0	0	0	10.005	10.548	15.774	8.0671	19.325	0.064484	17.27	2.3385	10.619	15.845	9.5303	4.2159	16.528	20.369	58.308	90.415	146.76	213.6	296.46	392.52	505.84	585.06	700.5	860.37	1002.2	1084.9	1237.7	1596.1	1716.8	1910.2	2059.8	2140.1	1940.3	2120.8	2098.5	2206	2506.3	2689.9	2784.5	2453.6	2913.4	2814.1	2991.8	3116.4	3048.1	2690.8
0	0	0	8.4751	14.769	15.903	24.183	17.132	21.495	36.063	43.676	70.321	88.035	151.18	262.99	377.98	513.49	661.79	825.34	1026.1	1208.7	1425.9	1629.8	1824.7	2005.4	2195.8	2339.1	2548.8	2745	2842	2974.3	3174.9	3317.8	3677.4	3757.5	3832.3	4048.2	4183.1	4296.4	4563.1	4504.7	4516.3	4571.4	4517.5	4601.3	4612.4	4640.7	4640.6	4606.2	4631.8
0	0	0	17.886	16.832	8.6636	15.845	14.975	21.514	15.935	21.039	11.449	16.113	15.732	16.96	12.489	15.38	2.9796	13.024	21.006	44.534	92.892	150.05	218.26	315.98	426.97	550.26	746.38	913.08	1092.2	1287.9	1586	1787.5	2051.6	2263.2	2499.1	2680.8	2911.9	3005.6	3151.3	3352	3407	3493.8	3634.1	3683.4	3753.5	3760.3	3921.3	3933.7	3957.5
0	0	0	6.8683	11.183	14.62	27.827	15.262	20.707	23.828	19.468	30.325	25.245	37.141	40.507	49.979	58.597	74.756	74.397	69.648	61.512	85.505	99.249	117.46	125.65	172.45	234.77	316.04	365.19	493.84	693.57	814.18	928.71	1052.1	1408.1	1408.2	1566.5	1776.9	2361.4	2132.7	2261.5	2404.6	3133.7	2685	3272.9	2845.7	3491.5	3522.8	3146.4	3631.3
0	0	0	15.879	11.364	19.704	22.511	24.961	20.778	23.269	29.493	29.657	38.089	35.802	39.956	52.6	57.505	58.476	63.034	79.529	85.58	113.91	131.69	128.68	154.63	179.36	193.76	230.46	254.65	315.95	357.1	356.85	362.25	421.87	453.53	540.74	665.11	744.88	818.24	857.18	909.77	997.47	1042.7	1082.7	1029.4	1053.1	1082.8	1126.8	1127.4	1162
0	0	0	3.8156	13.663	15.88	15.252	2.7899	14.406	31.569	20.642	37.647	68.949	109.98	146.13	189.45	237.91	281.47	364.88	430.07	507.73	603.86	641.11	722.38	802.06	936.61	1112.4	1247.1	1540.3	1645.5	1898.3	2155.7	2520	2796.7	2994.1	3309.4	3532.1	3853.7	3953.6	4312.7	4301.6	4547.8	4722.2	4843.1	4932	5003.4	5068.2	5049.4	5072.9	5122.8
0	0	0	7.0651	3.3582	11.604	2.3094	17.375	27.136	24.131	35.957	47.77	43.058	109.64	151.79	193.43	250.1	273.72	330.31	425.04	408.62	494.89	610.42	652.7	770.92	857.49	983.04	1173.7	1258.4	1451.6	1627.9	1862.2	1960.8	2111.9	2291.9	2354.5	2497.4	2589.9	2641.4	2667.3	2812.7	2845	2776.6	2848.2	2851.2	2802.8	2768.7	2886.6	2840	2861.5
0	0	0	13.019	4.645	15.148	10.566	12.256	12.068	21.164	23.213	10.717	22.913	16.074	23.431	34.539	76.955	117.44	194.34	288.33	408.57	488.56	629.03	768.63	901.77	1057.9	1210.3	1414.5	1565.8	1750.1	1890.8	2111.6	2372.6	2572.5	2824	3079	3336.9	3529.5	3754.1	3873.6	4035.3	4173.7	4334.5	4458.1	4579.9	4651.4	4725	4745.2	4750.4	4867.6
0	0	0	7.2715	5.9781	11.058	8.5344	10.589	15.379	24.649	60.436	141.32	233.83	362.62	477.47	647.4	772.85	980.51	1179	1398	1733.7	1852	2033.9	2258.7	2489.9	2684.5	2917.2	3102	3411.5	3723.8	4033	4314.3	4493.6	4698.7	4946.2	5241.8	5412.9	5497.9	5873.3	5849.5	5960.1	6088.1	6171.4	6431.7	6523.5	6509.8	6701.5	6763.6	6866.4	6954.1
0	0	0	23.369	27.121	44.987	55.62	66.354	82.815	92.948	102.1	50.366	53.486	63.262	51.582	34.095	11.173	63.553	110.7	75.787	114.11	159.88	180.96	216.58	372.74	277.6	346.36	483.5	516.08	547.49	630.52	901.5	1004.2	1017.8	1022.2	1227.6	1434.2	1672.9	1217.8	1907.6	2112.8	2050	2342.2	2258.6	2507.1	2621.2	2363.6	2645.9	2373.9	2561.6
0	0	0	6.4744	13.232	12.713	14.52	15.666	19.338	30.053	34.124	37.463	49.604	66.059	94.219	132.82	201.77	291.65	449.28	636.46	858.02	1092.4	1439.1	1834.5	2132.2	2679.7	3149.1	3633.7	3989.4	4315.8	5039.1	5097.3	5466.3	6032.8	6515.8	7070.7	7260.2	7592.7	7618.8	7955.4	7943.8	8271.9	8379.3	8177.5	8288.8	8234.1	8090.3	8429.2	8279.9	8045.7
0	0	0	4.3769	10.772	10.444	3.5674	7.1866	13.21	11.921	13.979	10.458	21.427	26.229	34.395	49.41	61.926	90.96	107.56	148.55	201.4	285.88	398.25	500.45	660.7	812.09	996.54	1172.5	1362.5	1627.8	1857.7	2180.2	2483.7	2864.3	3144.5	3538.8	3901.8	4122.3	4517.2	4645.5	4971.6	5030.9	5266.2	5397.1	5394.7	5535.7	5410.2	5525.9	5472.4	5640.9
0	0	0	4.9682	12.172	17.239	26.387	18.816	26.212	18.586	28.455	25.159	21.432	24.048	24.318	16.513	14.073	12.386	22.851	27.676	29.329	34.662	42.187	59.101	95.865	129.34	223.43	311.86	464.41	574.49	792.56	994.64	1222.4	1449.6	1683.6	1939.8	2164.7	2405.8	2611.9	2695.9	2943.4	3102.1	3184.8	3310.2	3417.3	3921.9	4113.2	4102.2	4268.7	4273.2
0	0	0	0	9.6079	8.6381	17.41	32.53	38.353	34.903	42.537	47.253	51.189	57.738	55.123	54.924	59.746	58.929	74.173	71.95	86.475	118.02	183.62	258.27	403.82	552.41	751.85	922.35	1148.2	1359.7	1708.2	1972.4	2407.3	2654.2	2975.5	3248.7	3668	3894.9	4064.3	4295.8	4603.8	4805.8	5124	5347.6	5491.2	5640	5817.3	5863.4	6123.9	6042.1
0	0	0	7.6514	17.637	16.863	20.919	43.953	48.023	67.7	105.41	158.3	240.56	329.44	460.52	607.57	823.65	1049.3	1254.4	1448.6	1697.5	1943.3	2049.5	2251.8	2457.6	2603.2	2899	2943.2	3208.2	3336.2	3446.7	3623.1	3653	3825.1	4049.5	4103.5	4231.6	4355.4	4419.2	4408	4639.4	4655.5	4806.2	4791.6	4930.6	4913.3	4932.2	5063.5	5037.8	5035.3
0	0	1.2839	0	10.051	7.8971	11.552	9.9381	12.219	14.384	13.652	20.039	18.091	21.096	32.703	48.097	90.801	142.49	245.27	334.67	491.07	651.49	861.33	984.98	1237.4	1541.1	1811.2	2072.7	2363.3	2557.8	2816.8	3009.7	3241.9	3499.9	3664.8	3955.2	4063.4	4323.4	4479.1	4614.5	4741.8	4889.3	4982.3	4970.7	5113.3	5359.6	5394.6	5346.1	5276.2	5448.9
0	0	0	6.4814	0	3.8883	7.6624	2.1023	11.541	5.2241	8.9484	4.7407	8.5046	4.1526	2.8487	17.967	9.8717	21.174	29.072	50.012	82.34	159.44	232.21	361.87	482.6	633.93	807.44	1069.7	1298.3	1491.8	1816.6	2077.3	2361.3	2680.3	2941.3	3182.3	3494.5	3700	3879.4	3896.9	4169.7	4336.1	4390.3	4431.9	4531.9	4627.7	4778.2	4795.6	4921.5	4853
0	0	0	7.0902	6.8056	16.394	13.669	10.077	4.6889	10.596	5.0937	16.377	19.097	21.587	31.655	33.632	30.606	42.658	48.419	72.908	80.071	80.783	112.25	126.38	139.28	199.42	218.14	290.72	330.22	382.18	460.71	481.9	574.71	646.52	715	777.77	866.8	930.98	941.87	999	981.72	1006.2	1024.5	1085.4	1121.4	1078.8	1127.8	1148.1	1143.5	1198
0	0	0	10.52	15.712	12.191	25.545	21.528	31.636	35.998	29.682	36.992	45.18	57.324	77.807	73.704	99.365	104.89	127.71	133.81	155.49	174.09	202.12	206.25	230.35	247.12	270.51	318.96	338.17	346.07	390.87	367.34	398.96	488.33	511.35	619.17	670.76	759.2	799.48	870.38	908.9	981.07	1029.1	1046.4	1080.7	1167.1	1171.3	1196.2	1255.1	1309.7
0	0	0	11.639	6.0154	7.9768	8.9114	10.148	7.0599	1.4419	3.0486	34.072	115.51	189.62	342.31	502.6	692.98	1012.4	1143.1	1488.1	1662.1	1988.3	2242.9	2317.7	2758.3	2909	3117	3212.9	3425.4	3586.1	3691.3	3957.7	3988.6	4192.5	4486.4	4567.6	4701.2	4926.9	4917.5	5026.8	5113	5112.7	5288.9	5328.7	5289.3	5256	5361.4	5435.2	5239.6	5209.6
0	0	0	10.475	0	19.546	20.988	1.0873	15.263	7.6843	24.034	30.81	65.577	110.57	215.74	319.1	510.64	621.34	805.55	992.33	1422.4	1687.6	1950.9	2261	2524	2728.4	2897.9	3193.7	3440	3617.2	3925.9	4161.5	4372.6	4747.8	4842.4	5203.4	5548.3	5795.2	6101.3	6209.9	6353.7	6483.7	6599.6	6929.7	6873.6	6893.6	7088.8	7143.1	6994.3	6982
0	0	0	14.867	27.038	24.411	22.394	39.896	41.08	51.551	69.233	107.67	134.06	138.51	246.28	249.89	441.85	417.97	611.13	782.98	927.59	1192.6	1436.6	1698.1	2012	2291.2	2730	3051.4	3581.1	3942.4	4411.9	4833.4	5143.5	5361	5990.3	6405.3	6798.5	7181.7	7393.9	7833.9	8030.6	8093.3	8340.7	8452.6	8772.9	9071.6	8875.5	9163.5	9355.6	9556.4
0	0	0	0	8.9712	24.892	25.737	41.778	43.913	39.915	48.332	47.131	47.055	44.498	51.036	74.353	83.715	104.48	111.21	143.45	201.3	259.92	354.44	475.63	659.12	845.21	1104.3	1291.5	1592.9	1791.2	2093.5	2284.9	2523.5	2869.6	3109.4	3307.4	3579.1	3817.2	4094.9	4203.5	4352.1	4317	4536.4	4586.8	4685.5	4665.9	4754.1	4988	4966.9	5016.1
0	1.882	0	9.1799	3.5015	7.6032	14.635	6.0694	7.137	5.7752	5.9356	1.1585	11.872	0	1.8196	10.987	32.357	69.151	135.26	191.81	261.55	326.21	499.72	667.84	833.25	1130.1	1152	1653.8	1831.7	2240.6	2564.3	2517.4	2880.8	3123.6	3368.9	3644.8	3899.4	4166	4401.1	4675.3	4680.7	4952.7	5080	5142.7	5215.4	5228.8	5206	5413.7	5324	5352.7
0	0	0	13.988	3.3505	8.1587	7.869	23.311	38.33	34.303	30.379	28.752	37.101	45.709	41.969	45.94	55.697	80.203	95.51	119.8	159.71	175.25	215.6	250.81	326.38	399.45	427.83	499.96	576.87	711.44	811.03	941.13	1055.9	1209	1317.4	1439.3	1568	1680.9	1808.8	1960.8	2106.9	2180.6	2279.2	2340.7	2358.8	2514	2523.7	2617	2622.1	2574.3
0	0	0	7.4642	10.217	11.877	17.48	14.227	13.164	18.264	15.075	20.645	14.684	22.626	26.266	26.338	32.823	37.343	38.922	43.365	54.285	55.565	57.163	96.156	137.92	191.95	373.73	527.04	583.17	777.68	1002.9	1178	1329.8	1573.9	1613.5	1914.1	1881.6	2231.3	2541.7	2772.1	2839.3	2952.4	3059.4	3274.2	3351.2	3401.7	3416.5	3498.2	3511.3	3454.4
0	0	0	15.29	10.694	10.803	12.86	24.084	33.358	28.049	36.666	39.14	53.917	55.029	54.114	90.362	140.53	212.07	304.21	430.29	544	699.05	880.57	1109.6	1059.5	1517.7	1826.1	1942.4	2094.5	2713.6	2934.3	3343.8	3670.7	3943.7	4172.1	4431.4	4621.1	4815.8	4970.9	5098.3	5316	5310	5319.8	5445	5432.5	5480.4	5501.9	5494.4	5507.1	5330.3
0	0	0.41095	3.1535	11.582	17.271	17.403	16.542	23.951	24.928	38.104	38.896	46.703	65.093	96.49	138.96	211.65	270.01	334.84	388.23	470.34	526.56	586.87	640.85	695.58	770.38	836.23	897.91	1027.4	1137.7	1332.2	1430.5	1608.3	1751.1	1870.2	2139.1	2268.2	2470.9	2529.9	2554.3	2777.9	2868.4	2863.7	2959.1	3070.1	3223	3271.5	3431.5	3406.4	3508.6
0	0	0	7.9857	12.485	12.751	18.721	21.34	30.562	28.127	29.95	39.939	45.427	52.746	68.342	69.644	91.26	98.347	110.7	135.9	161.3	205.38	241.67	302.65	351.18	355.26	382.47	427.76	496.07	500.21	557.37	599.7	678.52	696.9	771.55	837.48	900.21	941.91	1007.3	1119	1080.7	1100.3	1142.6	1203.2	1210.8	1221	1321.7	1341.5	1302.6	1374.5
0	0	0	3.7042	21.797	12.825	22.569	56.494	92.479	162.32	267.3	397.07	486.6	622.79	803	892.44	948.97	1013.8	1119.1	1215.6	1065	1096.1	1190.4	1280.3	1441	1569	1734.9	1835.6	1944.9	2146.6	2311.4	2484.5	2676.6	2783.8	3036.1	3244.6	3436.8	3560.4	3495	3678.4	3672.4	3735.7	3815.5	3918.5	4020.3	4017.1	4026.1	4002.9	3992.1	3945.6
0	0	7.9186	6.6232	14.758	4.1767	5.7739	2.8994	4.3598	10.179	1.9227	4.1774	12.522	13.384	12.356	13.674	11.842	7.5018	6.2301	0	6.8334	6.0176	20.063	25.646	37.771	58.349	83.162	132.88	220.54	281.49	353.62	416.77	534.83	638.22	771.93	917.18	1022.2	1175.5	1304.8	1426	1567.2	1671.2	1751.2	1793.5	1830.2	1907.1	2050.2	2052.4	2027	2080
0	0	0	15.069	22.072	34.044	35.839	47.567	61.466	78.187	95.124	104.62	98.816	113.92	120.81	154.91	212.23	263.24	407.08	514.71	665.73	880.14	1109.1	1328.7	1551.2	1789.5	2050.3	2309.1	2593.6	2842.1	3106.8	3319	3546.2	3822.6	4005.1	4259.8	4516.7	4643.8	4853.7	4919.1	5118.5	5241.7	5330	5430.7	5482.2	5591.8	5495.4	5657.5	5685.8	5670.1
0	0	0	8.5097	9.0831	20.102	26.342	28.439	27.135	38.619	35.266	34.896	40.86	51.045	59.859	88.185	101.34	130.82	146.75	212.14	264.28	407.15	537.77	718.78	943.58	1179.4	1515.2	1723.5	2086.9	2399.7	2746.5	2933.9	3232.1	3588.3	3844.8	4132.9	4409.5	4566.8	4832.2	4958.7	5248.1	5236.9	5382.2	5466.4	5512.2	5661.5	5666.7	5681.2	5731.4	5776.3
0	0	0	5.0882	9.6541	14.108	9.5483	15.573	16.861	18.423	53.834	98.104	164.52	267.1	378.95	530.57	656.47	835.82	1001.6	1178	1333.6	1544.1	1737.4	1922.1	2118.2	2246.4	2383.4	2593.4	2658.1	2887.2	3075.7	3086.3	3270	3384.5	3344.1	3890.6	3625.7	3824	3933.8	4270.5	4192.4	4145.8	4332.9	4365.3	4469.2	4542.7	4566.8	4482.8	4629.2	4590.7
0	0	0	14.376	0	21.352	11.646	20.678	36.408	37.493	39.358	37.878	46.148	51.799	73.604	83.425	115.14	147.9	210.73	325.76	436.5	607.01	768.45	991.79	1207.9	1530.2	1890.6	2214	2603.5	3062	3498.8	3866	4419.9	5049.8	5461.9	6029.6	6309.1	6825.3	7088.2	7468.5	8005.3	8236	8203.8	8513.3	8744.1	8956.9	9150.1	9378.2	9352.9	9392.1
0	0.80027	0	5.6586	12.288	16.673	4.9633	2.4493	5.5559	8.2527	14.008	13.063	11.657	17.864	13.202	12.364	13.228	52.884	96.823	160.1	264.4	365.56	555.28	745.32	986.21	1276.5	1530.9	1879.7	2243.5	2547.1	3073.9	2905.4	3213.9	3555.1	3733.3	3922.5	4098.1	4371.7	4476.8	4705.8	4831.3	4793.1	4908.2	5008	5145.7	5276.6	5384	5295.5	5461.6	5442.7
0	0	0	7.0474	24.205	18.085	19.249	24.839	21.35	25.563	33.208	32.012	37.444	45.909	57.553	62.953	92.046	126.53	186.13	279.05	404.54	598.8	827.96	1065.1	1377.5	1703.1	2030.8	2480.6	2720.9	3190.7	3752.6	3989.4	4444.2	4883.7	5319.7	5831.1	6163	6310.5	6706.5	6991.6	7224.5	7388	7772.5	7909.4	7799.4	7861.6	7929.1	7875.3	8078.9	8254.5
0	0	0	0.86314	7.8868	4.8725	33.033	43.954	40.566	49.144	56.799	60.793	76.265	114.02	149.36	203.41	266.72	325.04	376.56	439.16	534.34	642.77	733.34	807.32	953.15	1025.4	1166.3	1241.5	1310.4	1381	1525.4	1638.3	1768.8	1798.1	1999.3	2450.5	2191.7	2215.1	2617.5	2459	2724.2	2815.7	2789.1	2640.8	2570.5	2740.9	2645.4	2727.9	2875.4	2834
0	0	0	2.6651	15.509	18.928	32.033	37.336	35.858	43.333	54.293	109.38	135.09	254.51	332.81	432.94	566.01	652.96	799.01	949.95	1089.7	1222.3	1428.7	1582.2	1721.5	1895.3	2035.6	2146.4	2304.9	2434.4	2545.4	2592.3	2856.5	2973.9	3155	3260.5	3381.7	3512	3610.2	3630.2	3694.2	3809	3903.2	3866.7	3919.2	3933.6	3982	4033.6	4017.3	4010.8
0	0	0	12.619	19.99	33.86	40.256	28.716	38.044	35.552	50.424	62.324	74.05	90.29	110.36	126.53	127	143.28	155.64	156.87	180.32	192.65	219.34	255.35	301.82	378.17	469.18	590.43	698.22	802.18	943.4	1043.5	1156.8	1305.5	1480.1	1486.9	1630.4	1709.7	1869.4	1957	2093.4	2117.8	2207.8	2121.9	2224.7	2279	2321	2319.4	2293.3	2389.2
0	0	0	9.5107	11.238	0	28.998	12.102	15.87	24.149	21.118	20.705	20.955	18.449	28.602	21.397	48.819	92.698	160.48	278.06	413.22	560.86	825.48	1069.5	1320.4	1641.9	1847.6	2212.1	2517.6	2739	3108.2	3413.8	3620.5	3992	4243.7	4474.3	4695.2	4969.9	5299.4	5418	5782.6	5967.4	6292.9	6389.4	6518.3	6582.7	6566.5	6789.3	6962.2	7050.6
0	0	0	8.3756	15.84	7.1437	15.825	15.284	15.822	18.748	31.244	31.214	59.337	63.717	90.279	100.34	134.11	159.5	198.54	221.01	226.12	261.76	307.33	352.81	421.63	474.2	530.18	629.55	702.85	761.67	853.72	929.85	1085.6	1116.8	1231	1275.8	1353.6	1433.2	1500.3	1644.1	1732.5	1756	1809	1848.3	1869.2	1887.3	1892.1	1917.6	1920	1972.1
0	0	1.661	6.034	0	0.41792	0	5.3098	1.4927	0	7.2537	8.0913	15.014	26.504	48.502	81.773	107.09	142.55	191.17	243.21	299.99	347.74	389.18	490.48	553.73	641.07	707.9	809.23	944.22	997.58	1079.6	1164.2	1250.9	1331	1377.2	1486.7	1593.1	1718.6	1803.8	1913.8	2014.9	2079.6	2146.6	2226.9	2247.8	2367.9	2336.2	2376.5	2421.3	2468.7
0	0	0	10.892	4.6086	9.8975	3.0182	10.224	14.648	13.528	17.366	13.761	12.953	12.035	11.816	1.7741	8.6465	7.6198	12.488	23.519	38.808	88.451	139.98	231.2	325.21	448.47	517.17	596.76	702.14	724.5	833.05	931.42	1105.3	1252.9	1273.3	1386.9	1490.7	1677.7	1755.7	1811.5	2022.5	2101.9	2009.5	2014	1939.4	1916.4	1912.4	1962	1980.1	2023.7
0	0	0	1.1458	29.709	15.235	20.621	8.8609	39.736	40.072	35.896	40.632	37.375	54.501	55.748	63.161	75.278	101.64	139.84	204.57	310.58	451.62	682.79	800.06	988.33	1362.9	1566.3	1956.5	2122.1	2391.1	3045.4	2765.6	3105.8	3523	3734.1	4064.4	4349.7	4640.8	4884.7	5397.2	5324.9	5581.8	5822.9	5986.9	6154.6	6004.9	6066.8	6039.2	6360.3	6188.6
0	0	0	14.028	16.576	16.512	15.645	20.47	29.828	41.666	81.491	144.98	228.28	373.45	530.98	735.86	943.72	1135.1	1337.8	1533.8	1679.1	1879.1	2124.7	2387.7	2561.7	2829.3	2980.2	3309.3	3531.9	3774.5	4042.5	4278.9	4556.4	4857.1	4973	5261.6	5314.5	5632.3	5665.8	5850.1	6009.9	6211.4	6398.9	6352.4	6414.4	6593.9	6728.9	6689.7	6916.6	6940.2
0	0	0	17.384	23.271	57.972	56.394	69.393	79.806	78.945	84.864	95.126	98.281	124.01	115.85	122.53	136.56	132.07	108.95	122.66	108.35	112.76	102.26	116.1	99.742	93.025	128.9	178.09	281.66	318.18	392.05	455.35	555.26	668.65	747.56	877.01	988.45	1145.9	1277.5	1381.9	1505.5	1603.7	1689.4	1767.3	1869.1	1931.8	1963.2	2095.7	2113.7	2181.1
0	0	0	0.86355	13.185	16.771	17.653	45.489	46.919	48.143	48.338	52.29	55.057	56.824	58.389	63.483	67.519	71.664	91.455	97.316	109.98	133.07	168.84	217.73	289.98	368.2	495.72	650.9	798.23	985.63	1146	1333.2	1606.3	1909.5	2137.5	2455.1	2655.6	2666	3012.5	2924.9	3249	3463.9	3541.6	3727.9	3540.2	3879.4	3483.5	3710.7	3930.8	4102.2
0	0	0	11.394	17.021	7.3399	9.4366	17.372	18.573	16.34	18.287	21.791	17.019	28.695	56.077	78.643	138.8	202.86	280.29	358.15	465.93	614.18	725.02	907.41	1046.2	1209.7	1415.8	1539.6	1700.4	1829.4	1964.2	2030.3	2141.7	2318.3	2388.5	2512.3	2643.4	2751.2	2839.3	2902.3	3034.2	3068.5	3155	3168.4	3245.9	3330.7	3306.3	3426.4	3281.4	3374.9
0	0	0.96468	12.84	8.0683	14.538	8.3074	15.113	21.348	18.857	25.283	22.607	22.617	28.939	36.955	53.135	56.65	83.673	111.65	130.61	174.12	213.71	302.15	495.55	605.28	644.29	749.31	811.99	909.72	873.15	869.12	975.85	1073.8	1210.8	1291.7	1327.4	1396.3	1447	1460.2	1526.3	1478.7	1470.1	1366.2	1387.3	1419.4	1406.6	1248.2	1260.5	1247.5	1275.3
0	0	0	7.4467	13.665	6.7267	14.806	16.139	15.693	11.265	23.991	16.383	14.95	15.01	17.466	34.211	16.973	19.604	31.33	38.441	59.795	66.839	104.54	152.1	211.49	254.02	353.46	427.24	534.03	606.58	706.36	831.37	979.24	1050.5	1204.1	1297.5	1430.7	1465.6	1553.7	1647.8	1679.8	1734.2	1809	1854.6	1900	1910.2	1965.1	2011.2	2004.2	2000.2
0	0	0	5.7738	22.5	23.15	33.989	42.855	34.351	36.198	38.3	38.361	45.462	44.772	52.044	51.402	63.117	58.289	64.045	59.239	68.552	68.295	89.954	97.489	174.76	243.83	330.85	472.47	582.51	801.44	983.58	1185.8	1407.8	1675.2	1940.4	2111	2337.1	2548.3	2737.3	2957.7	3312	3459.2	3221	3679.9	3486.2	3802.1	3395.8	4189	4287.9	4338.6
0	0	0	2.9262	7.9803	13.602	18.019	20.833	15.854	22.424	14.098	15.873	7.145	17.06	26.928	33.815	28.404	45.651	41.26	51.91	66.869	69.678	77.499	122.6	174.08	238.52	322.69	412.8	507.53	586.11	686.53	790.46	875.12	957.42	1019.3	1147.6	1191.5	1245.3	1344.4	1394.2	1426.9	1481.9	1586.2	1634.5	1670.4	1676.9	1714.1	1756.6	1710.9	1740.7
0	0	0	1.89	10.634	13.507	15.868	19.181	23.33	23.644	25.199	30.808	33.921	50.355	90.936	125.91	225.17	296.97	518.48	540.29	750.15	945.99	1401	1643.8	1647.9	1877.8	2610	2808.7	3306.9	3110.2	3766	3858.6	4368	4013.6	4209.8	4359.8	4947.9	5082.1	5113.8	5606.2	5584.4	5455.8	6098.9	6043.2	6105	6269.8	6700.6	6418.6	6748.7	6673.7
0	0	0	9.7524	5.0563	4.7839	5.9172	6.2236	0.9046	0	12.638	16.546	19.523	13.954	19.098	14.679	30.839	61.398	89.619	154.58	200.62	285.11	369.33	476.4	590.78	726.32	885.23	1059	1219.2	1378.1	1517.5	1608.9	1731.1	1873.9	2013.2	2129.7	2239	2374.9	2451.2	2620.2	2588.8	2543.8	2623.2	2699.5	2754.5	2692.4	2837.7	2813.7	2859.7	2855.7
0	0	0	37.93	44.207	10.663	16.64	42.392	58.867	6.4241	11.226	9.3065	29.674	32.34	20.121	41.228	92.977	111.93	142.09	297.3	359.39	472.11	694.02	905.41	980.1	1219.8	1470.3	1810.6	2061.7	2262.5	2163.1	2292.5	2400.8	2811.2	2979	3350.4	3486.3	3699	3918	3968.3	3841.3	4372.5	4353.4	4674.9	4670.4	4745.4	4825.4	4869.4	4659.8	4855
0	0	0	0	10.746	4.0494	24.014	25.126	24.555	22.735	18.617	14.054	11.884	23.208	16.848	22.72	27.619	27.03	18.631	22.089	48.113	42.553	104.49	121.89	187.91	282.92	394.19	474.82	611.18	703.78	884.33	1017.2	1218.5	1437.2	1592.3	1867.2	2005.6	2292	2414.2	2655.7	2684.3	2909.9	3116.9	3209.8	3390	3595.4	3597.4	3754.8	3731.5	3838.3
0	0	0	6.3721	7.4215	9.4673	5.1063	12.392	10.381	6.1351	14.237	11.4	6.8872	1.4469	4.2161	19.984	29.432	52.219	93.346	148.9	209.43	280.69	345.5	467.39	575.34	693.84	767.14	884.64	1027.7	1152.7	1263.1	1458.8	1585.3	1762.7	1943	2137.1	2293.7	2542.8	2748.1	2856.2	3059.1	3150.7	3243.6	3346.5	3294.8	3466.2	3490.6	3558	3560.1	3548.3
0	0.3565	0	0	3.1805	6.4921	13.137	7.585	9.6042	9.4445	13.198	19.262	9.2657	29.17	38.217	67.465	136.09	175.37	306.11	421.09	581.36	840.45	1088.2	1334.7	1527.6	1842.1	2123.9	2447.9	2528.4	2853.2	3119.9	3340	3676.7	3768.7	4003.1	3993.3	4144.9	4300.1	4408.9	4502.8	4573.5	4714	4786.6	4800.2	4921	4953.7	5009.7	5031.3	4920.7	4995.3
0	0	0	8.0887	22.513	15.609	25.607	30.773	34.486	49.52	54.483	59.467	69.226	93.111	103.4	114.36	151.65	184.55	224.58	279.29	387.18	477.1	601.74	776.82	942.6	1164.4	1376.6	1619.5	1847.4	2047.2	2344	2577.9	2414.2	2949.4	3058.3	3388.5	3685.5	3845.3	3970.3	4139.4	4287	4356.8	4719.6	4718.7	4966.5	5162.3	5228.8	5270.4	5367.4	5484.5
0	0	0	2.4696	16.533	28.154	45.393	16.484	10.97	35.005	30.72	57.069	51.037	84.154	132.26	168.62	236.08	271.01	414.57	497.88	672.21	819.89	972.33	1241.6	1172.5	1399.5	1502.2	1728.4	1948.1	2126.1	2336.9	2427.6	2670.5	2862.1	2970	3213.2	3335.8	3373.4	3635.8	3602.4	3738.9	3858.2	3849.8	3947.6	4122.6	4133.9	4160.1	4291.8	4175.7	4223.7
0	0	0	21.233	32.665	24.923	22.501	32.98	22.509	30.015	22.022	12.785	3.2193	0	3.3729	0	15.905	12.203	16.539	26.321	35.741	26.67	24.488	19.941	23.986	45.834	59.585	65.108	87.148	102.62	136.83	197.29	230.28	319.35	375.46	474.3	537.98	615.08	656.33	684.96	745.19	776.76	795.38	840.65	823.94	873.59	865.23	885.09	904.39	886.38
0	0	3.3591	3.0074	18.373	17.193	24.392	23.718	36.509	40.133	49.166	58.371	63.064	98.581	138.18	210.15	318.56	467.33	643.67	791.83	1023.2	1215.7	1432.1	1606.2	1829.4	2119.5	2341.1	2541	2688	2839.5	3087.3	3248.9	3480.3	3705.6	3924.1	4154.6	4385.7	4676.5	4869.6	4965.5	4856.3	5254.5	5603.3	5584.5	5695.4	5265.7	5934.3	6023.4	6030.1	6072.4
0	0	0	21.184	9.5658	21.999	22.126	23.53	26.09	21.395	31.021	35.383	36.483	44.607	48.247	82.743	145.65	204.36	287.43	380.9	517.37	677.64	872.08	1050.9	1271	1560.1	1693.9	2015.9	2326.1	2535.5	2927.2	3213.4	3586.2	3817.6	4141.1	4476.4	4706.9	5193.9	5314.3	5583.9	6034.2	6063.5	6340.7	6688.6	7080.9	7054.9	7020.7	7151.2	7237	7169.5
0	0	0	16.325	15.543	18.093	24.198	40.818	47.103	70.106	70.299	103	131.69	180.73	238.5	342.47	460.09	581.6	721.3	877.84	1054.5	1229.2	1394.5	1551.2	1681.8	1875	2053.5	2239.4	2295.4	2409.7	2529.3	2680	2704.1	2532.2	2699.6	2965.5	3003.1	3068	3219	3263	3376.4	3390.7	3390.3	3431.2	3470	3473.2	3411.5	3461.8	3357.2	3393.4
0	0	0	4.982	11.972	2.7939	9.5331	1.1123	2.3246	10.46	36.618	52.101	84.053	125.92	185.16	242.63	316.02	372.8	468.24	567.11	631.4	739.68	809.18	996.95	762.37	928.06	1049.4	1209.5	1372.6	2062	2338.9	2009.3	2302.9	2449.6	2684.4	2985.8	3278.7	3498.9	3671.2	3933.2	4092.4	4216.1	4369.2	4474.1	4518.6	4668.5	4733.5	4752	4747	4840.4
0	0	0	2.1517	1.9509	8.691	12.069	11.624	18.198	17.452	10.608	16.26	8.5794	15.305	12.066	13.565	14.781	13.381	17.595	37.169	59.935	114.96	182.44	296.04	424.48	562.11	718.95	867.16	1052.6	1196.4	1311.6	1488.7	1591.2	1783.1	1888.7	2108.2	2198.7	2251.1	2386	2494.1	2566.8	2613.9	2646.7	2736.2	2786.5	2749.3	2856.8	2886.5	2946	2954.3
0	0	0	4.4429	13.409	15.262	15.341	17.192	17.078	19.399	25.074	12.596	33.95	31.548	41.053	54.501	71.607	84.386	95.212	127.08	159.46	182.22	228.86	271.53	305.55	349.57	412.37	453.93	500.79	606.24	692.23	781.1	926.97	1013.3	1189	1369.6	1516.6	1689.1	1872	2002	2096.1	2241.8	2343.8	2452.9	2586.5	2644.9	2695.1	2767.9	2784.2	2818.9
0	0	0	7.9506	10.867	9.8469	10.323	12.617	18.211	12.7	18.842	15.733	26.647	37.458	60.726	81.978	111.1	136.64	163.37	189.44	229.36	266.04	286.59	334.21	372.36	424.03	478.75	488.75	549.85	589.66	625.87	679.39	721.09	769.95	801.82	854.74	894.86	911.09	978.28	970	993.06	1049.2	1065.5	1087.1	1070	1140.5	1143.1	1155.8	1198.5	1162.9
0	0	0	7.8823	8.2159	12.9	36.913	25.618	42.217	79.138	167.03	203.96	288.34	412.56	490.31	643.58	787.82	976.55	1115.3	1323.9	1512.4	1657.8	1880.3	2128.9	2309.5	2495.2	2655.1	3006.7	3209.6	3274.3	3437.2	3559.9	3748.7	3991	4193.7	4354.4	4563.9	4624.5	4718.8	4897.1	5077.4	5085.7	5222.5	5314.9	5428.1	5354	5452.7	5497.8	5539.9	5523.6
0	0	0	5.9622	5.2694	6.5052	22.334	22.245	26.961	24.57	23.272	34.364	30.642	38.761	58.523	66.493	88.692	132.45	152.97	147.41	199.6	263.86	346.51	429.22	608.66	680.33	837.17	924.04	1033	1110.1	1180.4	1168.9	1346.9	1436.9	1555.8	1665.7	1722.8	1826.1	1940.9	2062.6	2136.8	2201	2267.9	2295.9	2467.4	2488	2539.3	2553.5	2513.7	2613.1
0	0	0	3.8708	4.692	15.725	18.853	20.688	23.813	20.066	29.535	26.92	31.942	27.016	32.387	30.861	29.73	29.195	22.933	30.57	26.948	37.083	40.515	51.254	82.02	112.63	165.97	213.01	240.22	318.35	387.01	414.8	479.61	584.14	580.28	702.16	741.59	786.1	839.26	921.75	956.3	967.45	1036.7	1051	1077.9	1085	1112.8	1162.9	1146	1154.6
0	0	0	0	7.8665	12.151	32.471	33.214	44.743	57.667	62.602	81.099	101.4	151.82	204.7	292.49	371.31	481.4	621.38	727.55	877.35	995.46	1162.9	1358.2	1531.7	1771.6	1935.5	2145.5	2294.2	2399.4	2681.1	2870.7	3180.1	3284.6	3414.1	3433.5	3622	3891.1	3986.2	4038.3	4322.3	4305.7	4391.8	4461.9	4629.2	4799.4	4647.9	4854.8	4823.2	4755.7
0	0	0	4.0147	12.455	10.29	9.2347	2.8034	2.4155	13.875	18.849	17.947	31.137	57.057	85.743	130.45	219.94	299.8	430.35	583.3	747.31	1021.7	1171.5	1519.5	1811.3	1930	2384.9	2744	3003.5	2944.7	3293	3492.7	3667	3533.1	3945.3	4050.8	4386.7	4518.6	4952.7	5115.2	5036.4	5157.6	5286.5	5595	5668.4	5678.8	5750.7	5895.6	5844.8	6077.9
0	0	0	5.7513	11.141	14.985	16.716	10.199	13.193	43.638	86.575	133.64	221.43	344.61	474.79	687.74	844.12	1023.2	1204.5	1429.4	1630	1581.4	1914.4	2092.7	2273.1	2500.5	2766.9	2853.9	3032.5	3150.8	3264	3546.9	3691.4	3853.2	4166.1	4248.8	4467.3	4685.6	4789	4824.6	4949.2	4990.7	5005.4	5014.9	5153.9	5150.7	5203.4	5243.3	5233.7	5286
0	0	0	2.1722	13.299	13.589	12.065	8.7379	20.552	18.699	32.052	39.942	55.935	72.917	115.83	172.59	213.23	281.82	345.19	416.92	469.93	530.64	607.25	644.19	746.83	797.94	882.87	944.68	1069.6	1168.1	1280.8	1408.6	1513.6	1605.1	1753.9	1845.9	2028.7	2198.1	2288.8	2475.9	2587.7	2595.7	2701.3	2793.9	2872.6	2913	2978.5	3033.4	3017.5	2983.3
0	0	0	10.026	7.7951	6.5979	9.2756	11.434	4.9371	3.8817	16.147	11.919	16.952	36.667	59.342	97.238	151.77	207.48	274.41	361.32	437.26	552.17	693.38	854.03	988.45	1144.1	1270.7	1485.2	1635	1792.8	2015.8	2185.8	2376.8	2514.6	2629.5	2778.6	2901.1	3073.2	3142	3066.8	3398.3	3455.7	3514.3	3612.3	3569.8	3647.9	3588	3544.5	3623.7	3726.7
0	0	0	3.7658	12.195	12	23.993	25.491	36.163	36.22	45.264	65.182	100.95	159.41	239.34	317.87	370.63	578.94	679.78	887.46	957.43	1054.6	1366.9	1610	1837.1	2017.1	2133.4	2075.8	2262.5	2396.9	2600.2	2700.2	2872.5	3157.4	3370.8	3568.7	3741.4	3838.7	3940.8	4045.4	4112.9	4171.6	4435.9	4510	4404.2	4541.2	4798.6	4857.4	4728.6	4771.1
0	0	0	3.7059	7.6318	11.649	17.071	12.299	27.991	26.446	34.08	37.582	50.253	39.482	43.703	42.047	45.54	62.428	67.438	98.173	148.68	206.26	313.46	449.91	530.86	673.34	782.25	934.09	1078	1240.6	1287.8	1398.4	1489.1	1702.2	1708.2	1860.6	1913.4	1942.9	1987.5	2029.9	2119.5	2153.7	2225.9	2218.9	2215.3	2227	2298.3	2305.7	2276.1	2352
0	0	0	5.7975	18.979	22.545	22.983	24.081	41.301	43.554	45.442	45.124	58.996	56.014	54.058	70.206	77.678	121.72	200.42	282.27	493.64	626.01	691	817.58	1004.6	1133.7	1305.3	1443.3	1597.8	1733.9	1910.6	2100.8	2263.5	2448.5	2571.9	2760.7	2957	3111.2	3200.6	3295.9	3477.9	3508.5	3679.2	3664.3	3757.6	3841.5	3761.5	3855.1	3838.6	3943.9
0	0	0	0	12.035	13.118	20.529	13.738	18.856	26.667	13.25	13.587	13.303	20.344	35.634	42.394	103.83	147.83	213.64	267.63	377.71	465.98	600.93	765.4	840.94	1043.9	1172.2	1307.2	1493.6	1498.9	1651.8	1653	1856.6	1964.4	1978.3	1985.5	2004.9	1898.5	2027.2	1980.1	2143.1	2139.2	2162.4	2224.5	2242.5	2312.5	2321.2	2158.3	2337.7	2310.6
0	0	2.5738	17.121	14.155	12.11	11.549	18.817	35.353	27.427	41.998	60.815	81.371	95.776	121.92	145.64	173.41	209.26	248.14	297.92	336.78	407.73	503.16	559.98	661.59	772.12	901.53	1032.5	1335.5	1356.6	1663.7	1645.6	1877.5	2039.4	2209.9	2327.4	2586.1	2820.8	2939	3184.9	3334.5	3385.5	3454.4	3580.7	3572	3569.2	3644	3682.9	3754.2	3681.1
0	0	2.0493	8.4183	12.246	16.076	21.126	20.766	25.595	22.053	18.872	18.101	16.869	22.341	20.727	12.291	44.613	91.524	177.92	264.92	392.8	545.36	755.63	934.18	1122.7	1361.5	1610.2	1537	1794.2	1948.1	2043.1	2339.7	2467.5	2589.6	2760.7	2994.5	3210.3	3322.2	3632.8	3749.1	3815.1	3941.1	4066.1	4156.1	4224	4341.6	4435.9	4489.3	4647.7	4594.2
0	0	0	3.5194	8.5463	14.535	17.084	19.713	20.024	29.55	43.815	50.837	52.938	100.25	138.26	201.99	258.68	320.92	397.42	523.01	630.12	761.67	867.22	959.25	1092.4	1196.7	1357.8	1500.8	1652.9	1727.9	1913.4	2061.3	2496.6	2588.7	2718.7	2809.8	2813	3113.7	2993.1	3050.3	3086.6	3130.6	3156.7	3242	3271.9	3289.6	3349	3370.8	3403.4	3358
0	0	0	4.0259	15.954	9.2251	19.164	14.04	17.273	31.22	42.441	66.067	92.325	146.84	196.1	277.59	368.49	496.25	638.62	789.32	967.7	1129.7	1382.2	1579.4	1816.6	2057.7	2466.3	2676.3	2876.9	3501.9	3786.6	4082.8	4370.5	4564.9	4741.3	4746.8	4971.8	5168.9	5458.8	5615.4	5871.5	6123.1	6068.5	6078.7	6196.9	6325.7	6403	6387.4	6565.6	6489.4
0	0	0	6.5342	9.8611	11.506	11.532	8.0395	14.579	3.7601	4.6573	11.085	19.589	35.662	63.988	91.118	124.66	145.27	217.65	265.47	313.51	357.74	392.95	462.15	542.52	656.61	790.51	901.95	1035.8	1137.5	1260.3	1415.3	1555.2	1684.3	1816.1	1942.2	2016.8	2165.6	2140.9	2394.1	2485.6	2540.8	2602.9	2644.7	2698.7	2720.5	2691	2788.2	2897	2927.8
0	0	0	2.6352	13.341	24.251	25.351	17.264	34.661	38.871	44.828	49.436	49.99	61.58	64.66	73.526	91.241	102.68	141.98	229.8	276.6	354.23	429.79	525.16	597.46	735.51	860.81	964.97	1100	1194.2	1428.7	1479.8	1622.2	1784.5	1876.6	2059.9	2227.4	2407.2	2587.3	2655.1	2868.4	2872	3145.1	3156.2	3194.6	3270.1	3286.4	3398.1	3444.8	3492.2
0	0	0	4.0911	7.3791	4.3036	9.0514	12.561	5.6861	25.316	24.23	28.96	31.054	39.676	48.454	48.178	57.659	59.797	103.65	180.12	304.97	384.92	587.9	825.61	916.42	1285.5	1429.7	1711.7	1999.4	2307.9	2314.7	2434.6	2669.4	2826.3	3081.2	3230	3541.7	3796.8	3921.3	4213.3	4327.2	4477.3	4679.8	4851.2	5224.3	5332.4	5218.3	5354.3	5366.1	5608.4
0	0	0	0	10.716	7.6628	16.921	16.146	19.713	28.225	28.154	28.249	32.438	37.183	41.655	50.399	41.847	48.497	67.345	76.813	86.098	102.92	146.87	209.97	299.42	417.42	550.24	767.61	963.55	1050.3	1262.9	1359.3	1630	1782.7	1961.6	1982.1	2210.7	2421.9	2508.4	2622.9	2705.5	2724.2	2858.8	2985.8	3063	2989.6	3024.5	3095	3003.1	3094.1
0	0.086582	0	8.1129	6.2032	8.9241	4.159	10.85	22.451	20.211	24.183	27.712	61.271	90.848	135.83	208.46	311.03	420.13	506.19	648.34	796.84	964.18	1148.4	1318.4	1511.5	1711.2	1892	2092.1	2222.6	2402.4	2615	2734.7	3029.6	3123.5	3462.4	3686.7	3717	4084.2	4157.7	4260	4486.4	4476.9	4604.1	4709.2	4710	4804.6	4911.2	4855.1	4937.5	4964.9
0	0	0	4.3771	8.1718	8.7469	7.325	6.6714	7.1412	20.511	20.448	25.982	17.101	23.583	28.38	30.672	32.302	35.15	28.294	25.995	18.714	18.185	16.75	27.048	33.366	39.648	41.794	46.949	77.264	124.93	199.86	312.58	409.07	552.07	702.34	835.91	988.97	1194.1	1363.8	1544.5	1675.6	1830.9	1946.3	2018	2149.7	2186.6	2152.4	2188.2	2218.9	2235.6
0	0	6.2206	13.625	13.552	22.517	17.356	15.521	14.907	28.524	20.16	17	21.272	20.15	21.779	16.244	17.288	39.911	78.396	145.1	244.1	360.56	523.78	687.62	874.76	1049.7	1241.1	1444.2	1663.8	1803.4	1955.2	2087.8	2212.9	2338	2454.8	2484.7	2665.3	2705.7	2682.2	2688	2805.1	2790.5	2860.6	2821.5	2819.4	2902.2	2964.5	2958	2929.8	2951.8
0	0	0	14.09	4.1217	20.608	18.524	27.191	30.713	39.23	39.858	52.12	59.662	53.854	62.386	60.871	62.496	65.533	76.081	91.219	100.09	118.46	134.31	138.83	175.59	208.49	277.07	343.75	451.45	559.74	676.4	822	953.68	1118.6	1235.1	1393.6	1529.8	1638.1	1715.1	1785.2	1900.1	1959.9	2046.4	2118.4	2186.5	2236.5	2280.4	2328	2298.1	2344.9
0	0	2.5939	1.2613	6.9987	6.1147	19.851	16.483	34.501	49.552	90.632	132.58	189.52	252.79	352.05	447.48	598.27	775.22	973.36	1178.2	1407.4	1617.7	1817.6	2150.1	2337.9	2679.8	2833.8	3135.5	3502.1	3832	4008.4	4419.4	4571.1	4978.4	5249	5545.3	5878.4	6236.8	6686.6	6933	7297	7239.3	7719.6	7626.7	7598	7765.7	7788.8	7960.9	7932.4	7840.2
0	0	3.8616	9.8094	8.6061	20.964	8.6863	11.888	8.7494	24.456	28.215	32.391	54.933	70.218	129.51	131.35	221.73	327.1	425.43	569.37	703.43	910.97	1059.3	1513.1	1827.4	2153.4	2124.6	1852.8	2620.9	2740	2774.5	2569.8	2737	3025.7	3115.1	3364.3	3578.8	3580.2	3992.7	3872.5	4095.3	4117.3	4313.8	4512.8	4542.9	4710.1	4765.9	4929.3	5161.3	4978.5
0	0	6.2776	33.475	31.165	34.196	33.472	25.271	33.852	53.895	115.95	189.87	267.13	433.33	604.22	771.79	872.51	1045	1214.7	1301.2	1552.1	1818.2	1965.3	2079.4	2149.8	1992.4	2392.6	2442.1	2684.4	2810.5	3081.2	3332.2	3615.2	3698	3908.9	4105.6	4297.6	4328	4486.7	4745.8	4919.2	4893.2	5072.9	5136.9	5079.1	5148.7	5045.5	5130.5	5124.1	5078.4
0	0	0	7.1236	12.634	11.885	11.681	14.666	16.76	24.259	27.072	21.186	34.376	35.768	40.651	64.937	95.094	122.06	151.43	184.87	278.88	317.43	422.88	512.86	585.1	676.89	773.37	854.88	895.29	1006.3	1034.7	1109.1	1218.6	1380.6	1463.8	1608.5	1625.7	1663.5	1715.2	1782.1	1800.7	1813.9	1804.8	1835.2	1874.8	1871	1881.3	1843.3	1856	1904.3
0	0	0	5.4566	2.4635	9.7546	19.213	19.949	32.023	20.046	25.191	32.602	38.697	49.004	69.858	121.96	182.57	264.02	344.27	473.02	576.96	723.77	862.18	1144	1399.4	1566.4	1736.8	1954.4	2187.3	2266.9	2484.6	2733.3	2857	3137.4	3361.1	3583.3	3683.1	3921.4	4077.7	4131.1	4432.7	4446	4711.8	4746.1	4842	4881	5019.5	5049.7	5183.3	5150.4
0	0	0	1.2539	7.4409	13.582	9.9088	9.8016	20.456	20.622	23.304	23.412	17.556	29.648	42.162	47.962	87.044	105.36	180.03	253.18	344.08	472	641.35	759.34	904.83	1111.1	1380.7	1662.4	1695.2	1873.1	2176.7	2223.4	2166	2235.3	2359.2	2463.8	2634.9	2761.2	2744.2	2887.2	2946	2990.2	3061.1	3175.5	3225.7	3281.4	3249.6	3430.7	3338.9	3440
0	0	0	5.3403	16.324	7.9345	21.162	12.676	2.4254	13.288	20.464	15.861	16.197	23.36	28.186	41.822	83.321	112.46	148.02	199.33	241.85	306.45	383.42	446.5	546.28	621.07	734.88	823.33	935.82	1010.8	1115.8	1222.9	1295.6	1367.8	1537.4	1616.8	1717.4	1792.2	1910.3	1994.5	2039.7	2152.9	2218.8	2245.1	2260.5	2322	2343.9	2359.5	2383.9	2374.5
0	0	0	13.035	18.461	25.834	26.426	17.191	50.859	28.991	34.446	40.263	36.724	47.714	8.986	49.592	83.681	109.4	143.41	170.75	190.19	234.26	254.44	262.84	266.58	384.82	463.49	492.53	638.49	661.97	618.43	677.32	929.02	857.36	1042.4	1044.1	1178	1324.1	1426.7	1452.9	1464.5	1545.6	1684.1	1766.5	1821.9	1913	2020.9	2039.9	2038.5	1971.7
0	0	0	7.8267	13.073	15.216	13.727	19.484	20.422	33.389	22.455	22.886	25.805	27.244	38.302	38.914	47.142	61.509	86.704	104.91	126.36	140.98	171.78	201.38	245.3	246.31	285.27	343.66	338.81	364.19	417.69	409.94	456.93	460.5	512.04	583.04	606.35	651.44	641.16	714.38	692.18	721.2	736.3	761.44	774.39	769.88	781.75	823.77	785.18	804.95
0	0	4.2101	15.308	12.708	0	2.1355	0	0	11.089	11.676	23.502	56.221	117.63	196.89	286.25	449.21	576.6	720.37	872.34	1020.2	1185.4	1336.4	1450.2	1609.3	1806.7	1888.5	2002.2	2192.6	2235.1	2345.5	2444.3	2459.9	2549	2604.4	2636	2706.9	2647.7	2747.9	2779.3	2764	2749.6	2746.1	2680.1	2715.1	2775.2	2728.5	2686.6	2750	2688.6
0	0	0	10.388	12.995	16.233	19.155	20.356	26.384	25.635	6.0763	13.006	15.057	14.726	23.748	16.696	27.178	35.756	61.363	113.03	168.38	296.97	435.29	666.63	899.64	1169.7	1499.8	1877.7	2228.3	2733.4	3214.8	3570.3	3894.8	4289.2	4706.3	4972.1	5230.9	5690.8	5885.5	5903.5	6286.4	6637.5	6710.7	6808.7	6933.7	7194	7249.8	7263.1	7058.6	7500.2
0	0	0	8.9532	3.7141	15.697	7.2892	23.584	62.454	125.06	254.49	392.45	552.46	786.37	1020.1	1259.4	1445.2	1758.2	2051.8	2287.7	2625.2	2874.8	3109.9	3301.3	3797	3977.7	4149.5	4528.7	4726	4963.5	5158.5	5394.4	5619.6	5907.1	6099.3	6190	6301.2	6640.7	6715.1	6765.2	6915.7	6892.3	7253	7238.9	7387.3	7379.1	7451.5	7540.8	7651.8	7621.9
0	0	0	6.1556	12.779	20.797	0	19.501	17.653	21.199	23.049	27.074	28.855	8.112	17.049	7.0603	12.339	9.217	0	0	0	3.6059	7.2678	26.226	41.062	72.78	130.6	203.07	258.51	406.66	568.94	642.41	707.4	957.79	988.31	1140.4	1211	1323.6	1405	1463.8	1572.7	1600.2	1631.8	1677.5	1670.6	1700.8	1773	1821.7	1847.6	1786.8
0	0.73391	0	5.9477	15.968	20.268	14.793	12.235	24.493	28.468	28.548	35.018	41.839	47.246	61.168	68.451	82.333	93.072	98.668	124.01	111.23	146.01	147.37	218.74	265.31	329.86	401.75	482.98	572.07	653.16	841.42	958.72	909.48	979.54	1119.1	1265.8	1392.9	1582.7	1794.3	1978.6	2083.5	2294.7	2373.4	2475.3	2589.7	2553.1	2651.4	2754.8	2889.4	2891.8
0	0	0	7.6747	14.628	16.433	13.069	17.297	29.8	24.667	47.062	72.029	97.842	125.25	174.7	201.76	248.76	296.78	349.46	384.23	492.54	640.27	786.59	1027.1	1155.4	1480.3	1702.9	1930.9	2262.1	2540.3	2780.5	3155	3346.3	3571.5	3875.2	4252.5	4310.7	4709.4	4910.3	5087.1	5228.5	5356.2	5711	5868.9	5762.3	5963.2	6013.3	6096.6	6144.1	6085.2
0	0	0	5.5435	9.5192	8.4598	6.5841	5.2682	20.043	14.585	9.2657	7.5847	7.5171	7.0324	9.8923	0	0	2.935	0.17428	0	0	0.90791	0	0	3.6685	10.218	26.414	52.633	87.085	157.55	266.54	428.47	557.63	721.7	857.2	1036.6	1214	1376.7	1519.5	1627.6	1756.6	1700.8	1824.1	1920.4	2024.7	2031	2027.9	2085.5	2074.7	2150.9
0	0	0	5.8915	22.365	25.545	33.968	33.927	26.936	18.036	26.784	20.587	19.888	24.04	34.241	25.215	30.989	38.486	44.727	56.184	67.361	78.916	91.083	115.45	158.74	189.74	234.08	279.7	324.54	337.99	364.9	395.2	451.62	523.39	591.91	639.57	725.85	785.59	800.87	880.32	865.32	949.2	1035.7	1048.7	1073.3	1151.1	1135.1	1196.8	1176.8	1220.1
0	0	4.0694	21.42	19.845	22.465	13.279	8.9328	7.9035	30.25	50.219	89.414	63.97	65.171	95.042	113.8	177.48	345.17	456.75	431.01	651.57	551.73	683.61	780.11	961.68	1028.5	1133.7	1361.1	1377.4	2057.6	1705.4	1753.6	1967.8	2033.6	2301.2	2319.2	2317.9	2733.5	2534.8	3309.3	2782.8	2711.1	2988.3	2850.5	2852.8	2922	2891.7	2953.3	2895.6	2963.7
0	0	0	9.0436	19.762	25.979	37.457	46.487	48.626	50.447	63.515	70.661	80.806	95.598	134.31	178.92	245.43	337.51	459	565.91	719.29	903.42	1104.2	1389.6	1612.1	1863.8	2141.2	2547.1	2812.2	3163.6	3482.9	3692.8	3824.5	4149.3	4142.3	4270.6	4617.1	4856.5	5380.3	5394.3	5693.3	5732.1	5824.6	5968	5941.7	6073.1	6245.3	6119.1	6225.3	6241.7
0	0	0	4.0745	10.446	8.4814	12.562	11.528	14.615	20.685	16.938	16.91	16.883	15.948	25.825	17.265	27.317	32.349	30.816	49.902	59.699	43.069	36.661	55.784	67.669	72.26	84.003	85.243	105.48	119.7	156.02	207.48	250.7	309.53	354.68	429.48	513.79	660.1	743.11	828.15	875.97	988.51	1085.1	1147.6	1186.1	1231	1209.1	1288.2	1244.3	1181.5
0	0	0	8.8844	5.0034	20.115	25.894	23.634	28.173	23.423	29.054	39.306	33.713	41.558	39.699	38.753	47.739	59.194	62.285	53.816	66.676	103.94	144.38	195.18	242.76	299.78	381.08	464.45	570.84	727.62	880.99	1029.9	1232.7	1399.5	1586.7	1792.8	1973.4	2075.6	2268.7	2395.2	2528.3	2652.6	2773.9	2874.2	2960	3055.9	3083	3353.9	3087.2	3104.5
0	0	0	13.315	25.155	20.495	32.162	26.948	37.095	29.978	25.189	29.579	31.457	35.282	35.18	52.528	93.968	125.99	197.6	271.17	375.57	457.91	623.52	768	940.71	1079.2	1140.8	1290	1484.9	1072.6	1539.8	1748.6	1959.1	2017.3	2153.6	2322.1	2251	2563	2702.9	2710.7	2846.6	2909	3017.4	2917.3	3074.7	3154.4	3165.1	3187.5	3289	3290
0	0	0	8.1573	11.615	14.044	22.074	43.379	60.783	119.15	202.31	297.14	441.01	609.5	800	971.5	1178.4	1408.5	1649.9	1863.4	2101	2327.4	2504.2	2718.6	2938.5	3058.4	3145	3136.8	3524.2	3740.5	3800.9	3922.9	3982.4	4104.6	4246.3	4227.9	4275.7	4491.2	4389.3	4481	4409.8	4510.7	4528.1	4566.5	4571	4564.2	4526.3	4600.2	4578	4670.3
0	0	0	2.8336	12.804	23.357	12.698	15.362	23.062	30.272	26.443	27.452	15.971	14.298	18.03	12.816	20.316	34.366	57.073	60.959	83.11	94.666	141.77	233.77	336.8	511.34	590.98	866.01	1155.2	1353.4	1717.1	1909.9	1908.1	2089.3	2299.4	2518.5	2694.9	2899	3139.6	3281	3343.3	3363.6	3573.5	3566.4	3635.8	3752.1	3699	3672.5	3747.3	3768.3
0	0	0	12.734	8.5465	10.326	8.7831	15.971	16.66	20.401	21.145	18.246	12.371	28.515	40.324	58.058	77.684	103.45	139.21	170.16	244.44	277.08	365.39	432.03	477.4	598.5	632.34	725.65	852.79	941.3	1043.9	1104	1214.5	1358	1368.1	1427.6	1542.5	1615	1686.3	1738.3	1839.1	1816.5	1813.7	1885.6	1659.6	2039.8	2118.1	2149.2	2132.4	2188.4
0	0	0	7.4139	13.502	15.46	12.537	18.494	28.545	20.207	29.098	20.414	23.027	25.411	26.359	18.47	32.409	53.255	106.45	148.3	223	348.72	487.43	636.08	817.51	1036	1269.3	1521.4	1774.1	2016.9	2285.3	2571.6	2993.4	3180.5	3371.6	2964	3253.4	3485.9	3676.3	3855.9	3984.9	4210.8	4210.3	4683.7	4400.6	4431.5	4364.9	5145.4	4980.4	5208.6
0	0	0	0	0	8.638	7.0251	6.466	9.0445	9.4232	8.673	3.7985	10.056	5.3981	12.206	14.784	18.746	44.904	80.284	129.9	188.13	257.34	367.75	441.82	443.69	514.96	526.51	578.76	776.51	822.27	806.12	780.02	925.57	967.28	1065.1	1136.5	1124.6	1203	1345.6	1358.3	1242.4	1396.6	1324.6	1466.4	1305.6	1434.4	1409	1470	1496.8	1480.2
0	0	0	14.02	10.114	6.7146	12.27	3.9045	14.734	15.911	12.786	6.8188	25.981	35.285	54.076	101.54	140.55	172.57	245.28	311.8	402.72	463.96	553.57	631.22	695.26	784.77	900.61	1073.4	1166.6	1374.6	1517.7	1692.9	1871.1	2077.9	2216.3	2420.4	2578.5	2700.6	2827.6	2629.3	2718.2	2572.7	2735.8	2853.9	2949.3	2978.2	3034.5	3108	3327.7	3217.2
0	0	0	11.908	9.8832	6.2516	15.275	14.918	20.644	15.375	31.11	25.148	31.738	39.904	61.102	89.018	131.49	190.35	253.23	339.24	440.03	510.42	643.92	775.67	896.55	1018.6	1119.7	1294.4	1457	1640	1822	1993	2248.3	2476.9	2739	2979	3276.1	3566.4	3786.2	3920	4031.7	4144.6	4464.1	4532.2	4722.1	4804.8	4865.9	4917	4801.4	4710.3
0	0	0	9.3873	12.294	12.973	15.002	19.031	19.272	26.586	31.027	23.916	22.54	29.389	35.944	52.008	73.851	119.04	170.23	235.12	262.69	317.31	448.66	552.49	704.01	851.32	987.33	1162.2	1290.2	1425.2	1680.3	1757.7	2039.3	2234.5	2452.1	2550	2707.3	2931.7	2988.7	2832.9	3073.7	3125.6	3129.3	3242.7	3284.2	3396.6	3490.3	3475.1	3450.8	3445.3
0	0	0	2.4272	12.839	10.929	19.813	27.448	26.423	32.11	38.964	46.139	60.486	69.231	94.355	126.34	167.11	255.1	339.83	484.8	628.42	812.37	1017.3	1204.6	1449.9	1693.7	1938.3	2150.5	2458.4	2760	2964.2	3209.1	3409.9	3933.4	4150.3	4394.2	4690.7	4832.4	5050.5	5180.9	5413.4	5570.3	5747.9	5808.2	5988.9	6115.6	6165.1	6215.5	6083.7	6226.7
0	0	0	7.3777	15.017	6.4344	3.2044	5.3085	2.085	19.91	15.763	16.86	20.269	28.397	35.962	53.699	60.928	74.173	133.46	126.03	165.34	222.75	310	467.2	607.82	783.12	975.7	1218.6	1569.5	1948.6	2127.6	2203.6	2440.5	2843.9	3041.5	3278.8	3575.8	3688.9	3935.9	4139.5	4222	4325.6	4445.4	4498.4	4679.3	4601.8	4732.2	4734	4840.3	4755.7
0	0	0	3.5783	13.32	13.344	14.615	15.679	17.394	26.685	24.158	54.954	92.325	158.7	268.39	364.02	510.91	660.22	779.19	973.61	1085.9	1337.8	1653.6	1966.8	2179.9	2451.3	2544.5	2838.5	3079.2	3258.4	3260.9	3592.1	3859.2	4069.9	4020.2	4309.2	4553.2	4690.8	4791.9	4780.7	4907.4	5175.4	5153.8	5218.1	5277.6	5221.4	5329.9	5322.9	5404.2	5195.7
0	0	0	7.0318	14.464	2.9894	10.923	9.8417	14.179	30.771	46.78	69.198	87.215	117.24	132.13	164.81	211.35	266.27	303.01	366.2	432.04	506.81	587.3	731.65	838.86	983.05	1097.7	1259.3	1457	1644.1	1765.1	2053.8	2274.3	2712	2712.7	3001.9	3397.8	3635.5	3798.9	3979	4182.7	4330.9	4412.7	4472.3	4591.9	4575.1	4638.9	4766.7	4771.9	4861.3
0	0	0	21.343	16.736	29.478	22.48	36.532	39.571	55.411	57.932	82.949	90.616	111.43	138.45	169.76	210.31	279.58	337.68	469.24	569.45	718.11	781.2	900.35	1046.1	1131	1277.6	1422.8	1554	1621.4	1773.4	1883.8	2030.2	2077.6	2148.4	2181.8	2279.1	2398.9	2406.1	2544.2	2563.5	2622	2583	2589	2630.7	2589.7	2582.9	2630.1	2583.9	2649.8
0	0	0	2.6236	3.2307	3.6416	12.676	10.289	12.107	8.7158	17.811	11.383	5.5706	21.151	23.182	28.779	53.259	93.725	146.13	194.09	268.05	377.78	480.84	617.94	745.19	905.76	1055.2	1251.7	1467.5	1669.6	1888.7	2088	2286.9	2519	2696.6	2909	3155.6	3326.5	3618.8	3760.3	3895.7	3980.3	4171	4236.7	4401.2	4426.1	4501	4565.6	4675.6	4677.7
0	0	0	9.9627	12.204	20.598	27.531	28.222	33.518	26.062	23.517	17.644	15.534	21.649	33.062	24.626	26.162	35.526	44.196	48.895	84.334	102.67	150.85	173.68	208.95	256.89	330.2	446.86	518.85	607.1	733.2	804.23	930.2	1023.5	1146.1	1284.5	1329.6	1475.5	1547.4	1648.5	1745.1	1822	1900.5	1914.1	2089.2	2122.8	2187.6	2601.4	2086.5	2275.3
0	0	0	3.5861	1.9866	13.143	19.903	22.194	23.517	33.827	42.669	64.797	80.084	99.981	117.16	144.2	152.44	186.71	209.33	206.29	251.43	288.36	321.88	365.93	373.06	410.06	449.16	546.84	566.26	637.19	708.73	748.9	826.76	897.54	941.94	1054.2	1174	1214.7	1358.4	1447.8	1500.4	1538.8	1629.1	1670.1	1787.8	1757.1	1804.8	1801.3	1792	1868.9
0	0	4.8172	8.3269	12.485	19.372	7.0441	12.947	13.224	18.169	19.079	28.616	47.076	58.052	93.421	122.17	155.57	180.76	212.84	239.21	281.96	301.03	355.92	346.65	378.85	387.6	387.3	494.35	453.35	488.56	506.92	535.99	581.49	647.61	729.78	835.68	967.67	1110.3	1269.6	1363.7	1493.2	1520.4	1651.2	1781.3	1871.1	1889.7	1944.6	2052.4	2048.8	2105.4
0	0	0	4.3559	14.184	10.226	16.654	16.188	15.543	18.195	12.833	13.016	16.934	22.574	19.62	46.229	64.833	54.822	73.578	82.032	117.27	141.53	192.32	266.99	337.01	407.65	492.89	596.91	652.61	742.21	849.72	958.35	1065	1178.5	1277.2	1438.5	1541.5	1647.1	1678.9	1858.9	1986.4	2044.7	2152.2	2179.7	2229.7	2284.7	2302.5	2391	2407.1	2372.7
0	0	0	17.31	28.208	0	45.841	9.7033	13.061	17.051	55.834	68.317	69.318	72.324	138.53	160.42	265.1	310.52	401.25	477.5	611.21	703.8	872.81	1007.9	1186.5	1241.8	1446.6	1625.8	1717.7	1899.2	2157.6	2043.8	2219.4	2414.1	2594.2	2737.7	2869.3	3072	3224.6	3276.7	3323.3	3417	3529.2	3645.1	3678.4	3652.4	3751.7	3792.1	3869.4	3790.7
0	0	0	8.7419	11.37	12.883	15.027	16.041	22.426	29.016	35.393	45.076	65.947	82.999	136.16	187.65	243.28	323.11	372.37	432.51	489.26	561.01	615.4	729.17	724.71	751.18	826.26	855.22	918.38	972.85	1025.4	1041.1	1140.1	1180.8	1267	1293.6	1411	1522.3	1575.6	1612.6	1584.3	1672.3	1702	1720.7	1752.9	1740.3	1790.1	1908.6	1958.2	1950.8
0	0	0	19.671	16.136	15.284	13.201	15.369	19.697	26.978	27.863	31.264	34.556	57.458	69.395	73.022	99.809	128.1	189.77	215.5	268.25	324.88	403.91	467.6	566.99	625.5	728.53	822.46	947.2	1013.3	1104.2	1202.8	1194.9	1288.7	1396.2	1522.1	1452.6	1546.5	1594.6	1660.1	1699.2	1793.3	1775.8	1852.4	1836.1	1805.4	1829	1860.8	1831.8	1903.8
0	0	0	3.6033	11.978	13.504	23.629	20.552	21.368	37.913	52.557	103.86	156.7	230.2	312.26	447.52	583.54	724	967.27	1137.5	1303.3	1443.2	1629.1	1860.6	2052.7	2205.6	2465.4	2574.7	2715.2	2997.5	3054.5	3291.8	3595	3858	4145.1	4291.9	4509.3	4714.6	4843.6	5004.7	5144.8	5186.6	5345.4	5501.3	5376.8	5360.4	5449.1	5467.3	5579	5590.2
0	0	0	9.5254	26.981	22.586	29.845	37.36	42.467	39.845	31.985	60.927	75.093	107.73	140.51	189.61	271.96	340.98	446.21	564.58	689.68	824.05	942.31	1054.1	1163	1310.2	1454.1	1616.2	1794.4	1933.6	2182.5	2295.9	2526.7	2785.8	2994.9	3117.9	3424.3	3602.5	3730.4	3851.3	4038.8	4155.8	4369.3	4313.8	4534.4	4528.8	4621.5	4705.4	4770.6	4845.2
0	0	0	11.752	9.176	11.253	19.249	27.523	22.732	18.821	19.557	30.516	22.213	34.314	24.426	39.968	68.289	108.43	170.44	251.03	324.96	427.87	555.15	679.62	770.9	869.85	1025	1113.6	1182	1295.3	1387.8	1477.5	1608.2	1704.8	1708.4	1809.5	1892.4	1952.2	2003.7	2095.1	2156.3	2201	2235.2	2287.4	2321.7	2358.5	2396.8	2430.9	2447.2	2393.3
0	0	0	10.098	12.555	11.29	16.222	25.571	23.606	28.774	43.748	74.461	133.73	238.2	366.85	512.54	693.89	863.03	1043.8	1256.7	1526.9	1759.6	1987.7	2185.7	2455	2731.7	2986.8	3216.9	3532.8	3815.9	3969.2	3976.4	4031.1	4095.1	4298.7	4253.4	4681.5	4707.3	4939.8	5271.9	5130.8	5275.2	5225.8	5343.2	5429	5275.7	5255.1	5360.9	5377.8	5565
0	0	0	12.288	12.583	14.604	2.0488	3.8414	22.64	79.567	70.485	116	152.14	216.84	227.87	333.04	364.61	399.38	407.64	468.23	494.09	530.82	551.49	589.66	665.44	733.2	760.48	819	856.52	1019.3	1190	1515	1767.2	1848.8	1153.2	1242.7	1307.7	1432.2	1531.6	1632.1	1714.4	1824.6	1888.7	1896.6	1943.7	1942.8	1957.1	2013.3	2019.4	2085.8
0	0	2.609	2.8547	10.413	13.745	25.179	29.66	49.3	79.469	116.01	156.04	177.41	229.75	268.6	340.26	433.12	486.96	617.4	691.39	837.31	1002.4	1116	1275.5	1450.5	1593	1748.7	1848.8	1987.9	2187	2288.7	2345	2542.4	2705.8	2853.5	3002.9	3183.2	3421.5	3622.9	3670.5	3800.5	3930.6	4242.8	4296.4	4354.9	4379	4574.5	4596.1	4663.9	4755.9
0	0	0	0	14.183	15.563	45.331	25.448	23.88	21.755	32.045	33.912	34.817	17.697	20.866	24.628	32.274	57.756	60.6	134.44	212.45	352.54	433.05	591.5	676.71	851.44	1071.6	1288.5	1479.5	1588	1716.5	2219	2341	2672.2	2845.3	3002.9	3206.5	3348	3530.4	3701.9	3900.9	4042.7	4198.9	4331.2	4505.2	4569.1	4577.8	4524.1	4520.1	4665
0	0	0	14.608	17.931	12.565	18.246	12.48	17.501	21.66	21.459	40.25	53.193	85.405	99.173	120.19	141.95	179.43	212.86	253.33	298.69	361.29	452.78	499.35	593.59	705.16	828.14	995.8	1060.3	1224	1472.8	1629.1	1735.3	1847.5	2073.1	2054.8	2226.8	2363.5	2528.8	2601.7	2720.8	2789.2	2918	2960.1	3104.1	3140.9	3153.9	3175	3192.6	3328.8
0	0	0	11.11	8.9737	14.347	17.152	11.396	18.023	16.645	10.137	28.235	18.06	17.5	16.243	27.903	27.805	45.417	47.662	61.169	80.34	88.792	93.472	113.74	120.7	138.68	149.39	168.64	204.91	230.48	255.04	312.55	340.85	383.37	432.53	452.43	523.59	562.15	591.09	620.86	630.85	722.7	679.31	714.39	709.31	695.79	732.94	740.27	742.34	741.09
0	0	0	2.8536	10.574	10.848	11.365	8.6423	5.4611	2.6941	2.9486	13.842	41.771	82.037	148.59	250.08	385.55	532.07	739.24	950.28	1163.2	1408.1	1573.4	1831.6	2048.1	2294.6	2509	2658.2	2971.2	3192.9	3334.4	3600.7	3845.4	4059.5	4316.4	4362.8	4529.7	4763.1	4972.3	5147.6	5144.7	5146.7	5365.1	5336.1	5423.4	5499.1	5473	5497.9	5591.6	5538.8
0	0	0	1.2918	10.223	15.045	22.101	29.545	30.439	37.557	36.56	33.23	30.595	32.616	51.944	89.819	126.15	173.2	250.28	313.06	384.11	568.96	573.49	747.95	803.95	892.83	971.09	1076.5	1219.7	1272.4	1344.1	1489.9	1319	1350.2	1435.7	1503.9	1533.2	1579.7	1571.9	1580.2	1606.9	1631.9	1673.9	1676.8	1883.2	1688.8	1743.9	1716.2	1759.5	1779.3
0	0	0	1.1848	14.892	16.327	16.191	20.199	25.016	23.131	28.461	32.945	42.984	36.104	37.627	40.926	70.825	73.802	109.12	132.92	178.78	222.58	290.02	331.88	349.64	412.9	445.55	503.48	542.79	557.36	591.95	583.75	597.33	598.92	631.4	722.78	845.73	844.83	875.93	898.22	1432.3	1528.8	863.73	859.3	877.05	850.6	865.13	950.11	913.17	962.86
0	0	0	8.5167	4.5464	4.1004	12.69	5.2923	4.4387	7.0998	23.288	52.722	94.283	143.37	213.2	317.32	444	569.88	680.67	875.5	994.1	1167.8	1325.8	1396.1	1574	1674.4	1815.9	1925.4	2036.2	2111.1	2189	2277.1	2352.9	2443.5	2536.6	2644.2	2718.3	2679.3	2708.1	2748.3	2842.9	2782.4	2779	2809.1	2806.2	2826.6	2795.3	2851.6	2816.6	2785.5
0	0	0	10.236	18.589	19.636	17.16	25.36	25.08	35.518	23.946	20.83	13.473	22.568	40.834	53.196	95.459	128.19	181.26	219.5	264.47	353.09	390.27	429.5	494.13	556.2	654.34	848.51	973.32	1041.1	1192.9	1066.9	1182.2	1230.2	1344.1	1454.3	1499.8	1583.2	1646.1	1717.7	1860.5	1919.3	1961.5	2020	2088.5	2165.7	2182.7	2235.3	2215.4	2224.9
0	0	0	1.0624	10.425	9.098	11.974	18.114	19.484	30.467	35.003	77.887	122.51	179.9	269.04	342.53	431.42	546.93	702.88	815.63	941.76	1106.3	1328.3	1550.9	1758.1	2095.2	2360.2	2665.7	2932.4	3266.3	3474	3854.5	4046.3	4178.6	4534.3	4617.5	5072.5	4991.1	5460.6	5587.4	5589.2	5732.3	6028.8	5896.6	6039.9	6003.5	5960.4	6070.6	6128.9	6238.5
0	0	0	0	18.984	12.036	13.915	23.245	15.936	34.609	43.787	33.383	34.15	35.437	51.614	63.2	75.47	69.202	80.247	65.856	85.305	148.51	180.7	274.46	339.4	447.85	572.9	680.77	845.97	961.6	1085.6	1137.6	1315.8	1039.9	1605.7	1630.7	1777.5	1542	1940.1	2003.1	1784.3	1762.6	1746	1880.4	1907.5	1814.1	1926.5	2415.6	2084.5	2020.3
0	0	0	4.8181	12.667	9.4841	8.1634	15.189	13.589	18.345	31.388	34.208	43.123	53.679	68.116	83.263	100.94	124.12	157.15	182.84	239.58	286.54	366.8	476.9	618.76	773.34	892.84	1059.1	1221.3	1393.4	1549.4	1691.9	1845	1928.7	2049.7	2139.5	2231.8	2356.6	2394.2	2467.9	2502.6	2640.4	2513.7	2540.7	2640.5	2603.3	2605.2	2615.4	2623.9	2669.7
0	0	0	12.259	18.985	18.654	15.345	33.027	35.31	57.379	84.006	118.21	180.09	254.89	343.29	431.85	580.59	726.24	895.58	1012.7	1166.2	1350.2	1565.8	1700.1	1912.9	2089.9	2414.1	2599.5	2880.8	3013.9	3325.9	3418.7	3603.8	3824.2	4019.7	4242.4	4453.2	4799.6	4914.7	5104.6	5178.1	5278.1	5482.1	5446.6	5525.1	5472.1	5581.8	5556.4	5603	5573.6
0	0	0	0	9.5404	12.075	16.199	17.871	26.723	13.721	31.21	24.094	21.964	27.956	35.267	41.357	34.602	28.116	31.329	26.308	26.997	25.551	46.931	46.409	55.546	57.433	62.514	97.921	165.22	218.26	343.08	419.95	596.52	784.1	946.87	1160.7	1384.2	1582.3	1816.8	1969.4	2143.8	2300.5	2399.8	2589.4	2687.9	2761	2776.6	2860.6	2821.7	2939.2
0	0	0	7.1995	20.513	10.763	12.288	23.994	25.546	36.997	30.955	47.676	57.635	63.51	91.564	113.11	144.41	182.41	224.3	290.08	359.42	489.56	607.05	790.88	955.13	1255.8	1444.7	1691.1	2030.4	2259.6	2704.2	3027.9	3200.5	3612.4	3885.9	4146	4269.5	4617.1	4221.8	4762.2	4312.1	4791.7	4927.3	5231.2	5297.6	5328.9	5614.4	5511.5	5642.8	5680.7
0	0	9.5901	0	0	6.1531	14.629	11.225	12.121	22.087	23.224	33.426	47.674	76.104	92.945	175.09	268.7	312.52	415.64	630.39	662.44	882.93	912.76	1027.5	1088.9	1157.9	1684.1	1909.5	2121.3	2228.5	2390.4	2643.1	2811.5	3058.8	3142.4	3446.8	3567.3	3839.2	3923.1	4295.3	4596.1	4723.8	4956.6	5015	4983.4	4981.2	4688.1	5331.6	5365.4	5503
0	1.0562	0	7.2645	14.422	6.2447	20.704	19.709	14.607	26.968	33.278	36.344	47.359	47.311	49.175	61.64	77.941	89.16	99.058	125.51	177.76	247.33	279.18	313.12	464.86	584.92	633.71	780.02	902.79	1064.2	1109.1	1233	1390	1528.2	1582.3	1764.8	1802.3	1934.3	1998	1965.7	2110	2135.3	2165.2	2189.8	2233.8	2237.5	2390.2	2385.8	2483.6	2403.8
0	0	0	5.3408	17.173	18.698	22.123	27.471	21.36	23.438	17.388	20.987	22.348	19.388	13.087	14.986	11.354	14.329	1.3214	0	1.2259	0.31621	2.526	0	0	0	0	16.685	57.654	109.53	176.12	260.92	379.93	502.98	599.47	748.55	879.9	1034.1	1087.9	1186.8	1290.2	1413.1	1452.7	1580.6	1615.8	1671.8	1698.5	1712.6	1780.3	1814.4
0	0	0	13.996	21.1	21.449	22.917	21.508	12.812	15.995	23.142	26.847	11.504	22.896	35.546	51.123	77.518	115.33	150.25	195.82	270.53	335	406.15	468.82	576.13	692.92	794.59	903.72	992.83	1135.7	1254.4	1351.3	1516.5	1691.5	1819.6	1976.2	2065.5	2142.9	2199.4	2381.3	2413.6	2496.6	2582.2	2548.5	2600.7	2681.6	2830.2	2767.7	2741.6	2793.4
0	0	0	5.0778	12.893	8.8044	5.9537	8.1945	18.202	20.528	32.235	55.875	50.419	58.727	81.948	99.313	123.1	143.49	187.51	237.08	269.33	407.64	552.11	635.19	679.21	846.74	897.69	1160.9	1353.3	1528	1595.5	1573.4	1693.6	1855.9	2035.8	2181	2368.9	2535.3	2616.5	2668.2	2854.5	2896.2	2912.8	3063.2	3125.9	3023.9	3072.2	3060.9	3059.3	3069.7
0	0	0.098946	2.6546	8.3223	6.092	12.624	12.254	6.5998	16.248	10.171	25.543	20.322	33.231	37.662	36.892	45.717	52.973	63.897	73.335	95.178	132.17	153.94	250.03	317.5	398.89	470.18	610.05	743.15	883.83	1011.1	1173.3	1363	1547.5	1728.9	1908.8	2117.5	2283.8	2481.7	2655.9	2738.8	2852	2884	3029.8	3029.5	3153.3	3228.5	3340.7	3328.6	3389.8
0	0	0	7.2434	18.411	16.741	13.878	24.715	25.776	34.065	21.973	18.729	15.415	28.884	37.584	63.716	96.395	140.12	207.55	276.1	319.98	366.24	460.68	540.59	647.19	800.78	930.9	1102.6	1244.7	1445.6	1645.5	1862.5	2071.9	2286.6	2500	2817.7	2978.2	3244.4	3366.6	3636.4	3624.8	3734.6	3835.1	3948.5	4124.4	4145.1	4258.1	4272.2	4162.9	4240
0	0	0	3.852	5.7205	7.12	0.76046	10.986	0.85039	0	23.956	27.944	52.705	73.276	94.082	175.21	240.94	256.54	430.26	503.41	607.66	753.32	772.65	814.64	1025.3	1220	1432.1	1663.6	1841.8	2074.9	2285.5	2324.7	3034.4	3226	2570.6	3459.7	3677.2	3898	3873.3	4223.6	4226.7	4363.7	4046.4	3496	3369	3495.1	3403.1	3464.4	3487.2	3320.9
0	0	0	16.695	11.467	13.699	16.674	24.263	27.31	24.035	44.455	57.842	107.54	140.27	245.24	307.09	471	609.53	773.79	938.16	1116.6	1354.3	1543.3	1856.8	2074.9	2226.8	2509.5	2721.7	3048.6	3294.9	3436.4	3722	3996.1	4256.4	4556.1	4841.7	4954.5	5242.4	5426.6	5579.2	5642.6	5760.2	5837.7	5926.1	6235.9	6312.4	6569.2	6372.4	6378.7	6427.4
0	0	0	1.8531	19.934	35.315	35.454	44.706	59.494	77.028	77.398	76.25	90.685	93.563	117.77	127.77	169.21	225.87	308.83	400.75	550.68	676.91	883.32	1088.1	1339.5	1532.8	1827.9	2064.7	2226.8	2545.6	2886.7	3129.6	3538.3	3741.3	3951.6	4227.6	4413.9	4546.3	4642.2	4845.1	4874.2	5157.1	5252.3	5230.3	5213.8	5235.8	5373.9	5349.2	5319.6	5381.5
0	0	0	12.479	10.997	14.473	14.515	15.255	26.409	22.309	29.318	34.254	64.281	90.446	120.24	158.19	206.02	289.12	377.26	486.1	611.3	738.18	891.91	1043.8	1188.2	1362.7	1535.7	1601.4	1772.1	1938.8	1432.1	1476.3	1588.7	1722.8	1837.5	1958.6	2013	2116.2	2235.4	2247.9	2332	2372.5	2449.6	2498.6	2527.7	2513	2525	2589.9	2573	2611.5
0	0	0	6.0731	10.152	12.463	12.484	17.163	16.27	15.423	20.574	19.17	13.629	17.544	16.308	13.257	8.6166	21.395	46.853	73.108	113.54	180.69	246.07	343.6	465.82	632.5	805.75	1019.6	1237.5	1487.7	1784.6	1984	2290.1	2713.1	2977.9	3399	3578.9	3808.7	3988.2	4265.8	4427.6	4516.8	4754	4855.9	4843	4917.6	5083.9	5079	5117.7	5085.8
0	0	4.96	7.0755	6.5304	4.2539	9.7753	4.2985	1.1591	4.8607	7.2282	12.687	14.327	10.659	23.052	25.588	38.946	44.66	45.756	44.766	55.285	60.299	79.133	78.657	91.875	118.12	109.29	160.27	165.94	227.31	260.86	292.94	339.03	436.67	527.03	601.01	683.95	802.21	889.23	966.91	1061.9	1184.2	1257.6	1269.4	1323.8	1387.5	1458.1	1529.9	1548.6	1571.6
0	0	0	8.488	13.828	7.9892	7.417	13.18	11.908	15.197	16.078	37.199	44.063	43.932	54.912	59.832	69.054	65.53	80.084	97.415	113	106.54	160.76	179.75	252.22	308.42	414.16	523.89	651.78	789.6	847.05	1014.6	1218.1	1361.3	1557.2	1651	1766.4	1902.2	1977.5	2129.9	2228.3	2331.4	2442.2	2470.8	2535.1	2566	2599.6	2578.8	2547.6	2609.5
0	3.7914	0	9.3814	13.895	6.9428	7.4111	10.747	22.184	16.532	42.301	56.446	74.183	102.58	163.97	241.55	289.01	326.22	400.48	484.29	561.76	658.07	774.09	810.69	903.95	1002.5	1015.9	1121	1197.1	1340.1	1407.4	1492.4	1573.2	1630.4	1716.3	1830.3	1838.5	1906.2	2015.2	2252.8	2297.5	2435	2437	2469.6	2487.6	2586.2	2634.9	2650.2	2641	2664.7
0	0	0	7.3964	19.327	17.556	34.02	39.613	39.319	38.777	38.432	44.194	48.151	59.033	53.217	60.762	65.184	80.461	72.573	108.41	162.52	256.93	400.1	583.99	768.74	1049.9	1406.3	1778.7	2131	2473.5	2825.3	3224.5	3625.2	4053	4425.4	5048.9	4635.4	5700.4	5996.3	6141.7	6970.8	7124.9	7037.3	7149.5	7423.9	7714.8	7526.8	7714.8	7836.6	7943.1
0	0	0	8.7876	20.777	12.502	19.749	17.567	25.451	35.168	30.14	33.562	44.732	57.522	91.066	114.77	137.23	169.86	204.92	255.31	292.11	326.01	366.62	432.25	478.75	527.94	617.21	659.03	742.86	819.82	939.7	922.04	1064	1341.1	1482.3	1625.3	2003.9	2164.5	2382	2536.6	2743.5	2964	3081	2804.9	2663.7	2734.3	2763.5	2859	2811.3	2897.2
0	0	0	6.7433	8.8213	16.008	16.756	10.517	17.109	20.653	28.47	30.058	32.897	31.002	49.012	48.846	70.845	117.75	111.58	136.18	162.49	207.92	277.36	343.76	416.79	542.16	701.82	915.57	1214.3	1187.8	1415.5	1485	1457.8	1152.8	1444	2171.5	2246.6	2432.6	2469	2650.2	2775.7	2876.1	2910	3051.5	3940.6	3890.1	3928.5	3725.9	4032.4	4184
0	0	0	8.7878	8.5805	8.8162	15.619	20.453	14.259	17.101	35.606	80.32	158.98	293.22	434.59	644.41	850.55	1060.9	1385.6	1606.4	1925	2275.6	2392.4	2732.7	3142.4	3371.9	2732.7	3489.4	3896.7	4338.5	4673.8	5037.2	5164.2	5555	5688.8	6078.7	6300	6781.4	6954.3	7203.7	7542.6	7688.1	7919.3	7816.9	7956.5	8129.4	7511.9	8019	8131.6	7876.7
0	0	0	0	2.6492	7.5123	11.101	11.147	15.019	20.683	44.148	83.461	141.75	188.32	258.29	311.13	396.85	473.32	562.17	679.96	772.81	918.15	1054	1102.9	1237.5	1364.8	1522.7	1683	1812	2067.5	2226.9	2490.3	2737.1	2956.6	3297.3	3498.5	3778	4056.4	4138.4	4354.3	4593.7	4609.7	4820.7	4828.4	4989.9	5045.2	5146.1	5146.2	5207.8	5203
0	0	4.8684	17.783	8.5577	9.9086	27.536	15.633	18.777	19.969	26.389	24.341	21.697	38.553	63.429	106.64	191.01	300.95	422.94	664.08	763.25	1021.7	1120.3	1361.8	1816.7	1745.9	2299.1	2197.5	2608.8	2751.7	2990.5	2786.3	2934.1	3155	3304.9	3475	3570.1	3686	3991.8	3900.9	4264.3	4223.5	4499.7	4281.8	4318.8	4314.4	4164	4228.7	4562.1	4465.2
0	0	0	5.8174	8.1295	11.451	8.068	13.436	16.881	23.105	31.1	45.662	60.72	105.75	159.96	232.32	351.24	473.78	618.16	787.3	944.4	1181.2	1319.1	1500.3	1715.7	1946.4	2146.5	2283.7	2519.8	2716.6	2814.3	3068.7	3171	3473.3	3686.3	3892	3935.6	4095.9	4311.7	4439.2	4561.4	4686.1	4733.4	4876.4	4795.1	4860.4	5006.7	4971.8	5081.4	5176.8
0	0	0	0	15.926	15.793	20.58	23.599	25.591	31.621	35.361	31.783	27.394	39.583	43.706	64.936	109.91	151.85	216.93	279.51	386.54	491.44	654.53	791.7	1086.2	1265.2	1419.2	1741.7	1985.7	2198.9	2369.1	2632.4	2871.8	3111.5	3088.9	3324.8	3538.1	3512.8	4031.3	4114.7	4295.9	4444.4	4651.7	4727.5	4870	4983	5055	5026.1	5161.6	5128.9
0	0	0	1.1181	9.0374	19.006	22.357	28.828	39.668	32.73	53.809	68.904	92.69	129.23	191.01	233.2	306.52	411.82	501.06	633.61	780.83	987.73	1163.9	1331.7	1498.1	1758.3	1928.7	2141.5	2376.7	2587.5	2779.7	3033.3	3215.4	3421.2	3424.8	3506.6	3624.4	3858.2	4092.6	3955.8	4102.4	4155	4290.4	4414.2	4364.2	4351.7	4513.9	4424	4225.5	4482.4
0	0	0	0	11.479	6.2037	27.507	33.438	29.186	40.157	44.766	42.694	50.329	51.382	62.006	81.751	97.104	112.53	136.46	210.65	282.77	371.76	468.93	563.99	661.34	712.78	829.73	936.23	987.46	1112.1	1059.2	1122.1	1201	1251.9	1306.1	1356.7	1363.2	1474.8	1435.5	1442.8	1496	1572.2	1489.7	1555.8	1492.4	1517.5	1555.9	1547.7	1565.8	1576.1
0	0	0.098381	6.1745	13.352	17.484	19.66	19.071	29.755	46.878	61.474	58.854	73.965	108.26	143.26	194.49	291.71	388.78	529.61	705.52	870.35	1051.8	1278.2	1464.1	1631	1871.9	2073.6	2220.7	2405.6	2544.8	2767.1	2878.1	3100.5	3153.2	3230.8	3419.1	3503.8	3622.8	3734.1	3791.9	3903	3981.1	4091.6	4141.7	4216.1	4225.2	4170.1	4299	4306.8	4297.6
0	0	0	6.3287	30.834	15.3	30.387	30.925	31.352	38.711	33.691	45.177	59.696	95.039	151	218	307.79	410.96	555.44	668.76	808.97	902.67	1174.3	1292.7	1386.5	1625.3	1736.2	1858.6	1985.7	2174	2272.9	2369.1	2458.5	2604.6	2637.6	2810.2	2942.3	2973	3044.7	3117.7	3196.8	3176.2	3204.4	3163.6	3270.6	3352.7	3344	3472.9	3412	3444.2
0	0	0	12.154	11.385	12.778	10.802	14.026	18.446	14.863	35.79	26.214	37.266	40.63	58.264	50.89	51.819	67.019	78.063	105.81	152.17	245.98	327.04	437.59	560.07	785.49	1061.9	1228.9	1400.7	1753.7	2060.1	2245.4	2503.6	2926.9	3349.4	3722.5	4068.5	4583.9	4928.8	5220.6	5134.3	5483.9	5814.3	6779.9	6895.2	7018.2	6470.5	6636.5	6875	6703.2
0	0	0	11.743	15.638	6.2918	22.061	20.197	31.355	29.202	36.88	47.157	76.785	148.39	224.92	308.6	430.05	541.2	750.8	928.68	1096.8	1427.6	1643.5	1814.2	2046.6	2299.2	2662.9	2867.6	3076.8	3360.7	3597.3	3929.2	4186.3	4527.9	4869.7	5221.9	5558.5	5722.3	5987.9	6128.4	6413.5	6572.3	6643.2	6810.2	6909.2	6873.4	7007.9	7063.1	6977.5	6867.1
0	0	0	0.85095	9.3983	10.366	11.504	4.0593	8.1106	17.068	18.517	25.934	22.146	22.652	29.486	46.47	81.207	150.29	215.94	320.23	430.02	599.04	829.21	1098.9	1342.4	1662.2	1976.7	2321.1	2719.6	3176.1	3508.7	3840.5	4294.3	4783.9	5027	5283.1	5717.6	5997.7	6578.6	6784.2	6934.6	7247	7408.7	7669.2	7982.8	8046.2	8195.3	8484.5	8575.8	8498.1
0	0	0	11.733	12.767	22.397	26.461	18.11	33.824	42.528	48.78	57.854	83.189	151.43	252.93	361.05	538.58	749.46	983.51	1183.8	1440.5	1617.4	1837.8	2036.7	2154.2	2539.3	2769	3071.3	3369.1	3760.2	4007.8	4219.5	4389.5	4677.4	4878	5125.6	5171.1	5426	5617	5769.3	5978.7	5882.6	6038.5	5973.7	5960.3	5950.3	6021.2	6019.6	5970.1	6026.8
0	0	2.2233	2.9624	8.2475	4.359	18.495	31.526	55.062	103.75	152.9	231.33	303.54	387.85	488.56	639.19	833.09	1029.2	1277.5	1605.9	2024.5	2402.1	2804.8	3293.5	3667.6	4394.7	4676.4	5271.7	5555.7	6129	6629.9	7167.3	7376.5	7823.8	8562.2	8966.7	9247.5	9445.5	9853.7	10009	10215	10516	10654	10927	10954	10803	11031	11375	11320	11190
0	0	0	2.7609	6.4002	16.001	19.874	41.378	50.188	72.021	129.83	163.74	201.95	249.24	287.18	332.24	411.92	454.61	499.83	549.65	586.99	595.03	598.21	652.3	687.91	683.46	696.55	696.34	770.53	847.76	928.16	995.66	1153.6	1293.8	1400.1	1601.9	1730.4	1953.7	2028.6	2228.7	2295.7	2481.4	2557	2649.1	2762.6	2705.6	2828.4	2865.6	2923.1	2917.5
0	0	0	4.9429	13.906	16.678	9.8617	0	0	3.0318	16.954	0	0	3.8591	2.0488	0	0	0	0	0	9.63	36.533	101.84	148.09	207.65	306.01	251.01	504.85	392.07	514.01	545.68	625.9	773.57	938.38	987.25	1115.9	1144.8	1199.8	1303.9	1356.2	1468.6	1441.8	1457	1497.4	1562.3	1528.7	1591.7	1650.6	1584.5	1661.2
0	0	0	7.3227	16.43	11.664	22.047	21.073	23.826	22.07	16.633	35.312	40.566	52.554	90.864	148.36	223.08	319.77	433.05	578.13	727.92	956.67	1147.4	1414.6	1714.5	1936.1	2300.7	2503.7	2829.2	3015.7	3265.7	3474.6	3577.3	3878.3	3976	4295.3	4408.3	4620.3	4856.7	4937.3	5044.4	5187.5	5353.3	5424.8	5483.1	5573.9	5429.1	5558.8	5417.8	5508.4
0	0	0	5.045	14.69	12.865	12.908	14.732	27.284	16.602	20.263	16.06	13.087	18.927	15.134	22.963	21.052	39.947	84.047	130.72	182.83	245.63	345.71	439.72	509.91	609.06	762.67	889.96	1002.2	1169.7	1342.7	1452.6	1555.7	1705.3	1770.1	1847.7	1940.3	1983.8	2069.6	2181.9	2088.2	2187.5	2302.6	2362.9	2186.6	2311.3	2384.3	2209.7	2375.6	2353.4
0	0	0	6.6489	7.8307	9.1608	17.852	18.413	17.84	10.924	13.861	17.775	15.339	16.741	35.101	75.075	129.51	225.54	345.81	476.38	704.59	926.55	1133.3	1344.8	1607.5	1815.3	2032.5	2300.7	2563.9	2787.7	3122	3441.9	3616.9	3956.8	4477.4	4628.9	4824.6	5143.7	5228.3	5554.5	5630.7	5755.5	5781.5	5637	5766	5885.6	5804.9	5870.5	5842.1	5688.6
0	0	0	6.1308	29.075	21.949	10.255	14.737	30.519	29.228	25.534	29.484	49.673	87.599	159.16	243.22	344.34	417.26	585.62	752.14	1095.8	1089	1564.6	1761.4	1669.8	1819.1	2018.2	2224	2388.4	2598.9	2809.7	2962.9	3165.4	3353.9	3510	3631.9	3768.9	3845.4	4065.7	4210.5	4316.9	4374.7	4360.6	4473.9	4529.9	4567.2	4553.4	4608.3	4580.7	4653.4
0	0	2.0174	2.5124	7.1131	3.9402	0	4.4558	4.2229	12.349	16.205	17.028	12.096	12.262	20.152	16.229	15.555	20.966	41.432	81.241	109.04	225.93	351.82	558.85	673.33	981.14	1134.4	1426.2	1648.3	1863.7	2181.1	2349	2571.7	2941.9	3063.9	3324	3685.3	3745.2	3950.5	4230.2	4376.3	4586.6	4705.2	4848.2	5021.8	5260.7	5415.8	5274.3	5456.6	6124.7
0	9.1576	4.5669	0	5.1449	4.0699	15.867	22.175	29.403	20.577	26.933	44.38	41.084	47.569	74.847	115.71	183.82	288.17	361.35	541.65	756.43	1034.7	1312.1	1609.4	2050.7	2471.5	2845.2	3245.7	3445.8	3794.2	4226.6	4605.6	4891.3	5163	5719.1	5956	6186.5	6368	6595.6	6695.6	6620.3	6658.2	6823.2	7036.9	7426.7	7125.8	6945.3	7003.3	6963.2	6981.9
0	0	0	4.3311	19.268	19.055	23.226	27.387	31.261	42.227	39.349	32.05	33.756	43.677	43.139	32.347	34.425	33.694	42.218	38.992	40.639	47.551	51.902	76.206	101.41	143.74	247.45	321.98	468.32	625.8	824.81	1044.5	1284	1509.2	1747.7	1990.1	2245.5	2442.2	2636.3	2795	2986.2	2989.9	3176.1	3260	3313	3434.6	3519.9	3536.3	3567.1	3610.8
0	3.7565	1.845	8.3963	0	0	3.5969	2.9167	13.321	15.656	12.681	18.606	15.308	16.225	23.894	21.105	19.715	38.506	104.49	154.97	225.43	349.82	420.33	595.43	744.9	859.86	847.7	1000.4	1106.6	1233	1402.3	1547.4	1688.7	1841.5	1982.1	2025.8	2191.9	2285.2	2529.5	2482.6	2603.5	2655.7	2698.2	2738.5	2823.8	2808.8	2896.4	2909.4	2888.2	2906.5
0	0	0	2.2236	16.488	16.744	16.602	9.4779	37.857	41.41	62.126	63.069	65.932	103.01	127.58	146.29	194.4	251.77	295.66	338.13	374.96	489.22	559.37	721.74	809.67	967.58	1073.1	1254.2	1339	1415.8	1673.5	1836.3	2012.4	2154.3	2179.8	2493.5	2583	2710.8	2607.2	2653.6	2885.9	3088	2967.1	3002	3026.9	3093.6	3068.7	3149.3	3236.2	3229.1
0	0	0	7.6575	19.734	16.404	29.425	33.243	31.306	42.202	36.148	51.077	56.572	80.294	86	106.85	157.93	225.34	318.33	428.15	566.17	681.78	862.26	1073.2	1172	1352.4	1651.1	1912.1	2019.3	2316.2	2460.9	2889.7	2948.8	3153.4	3448.5	3716.2	4089.6	4296	4507.1	4836.1	5141.2	5265.7	5454.4	5648.6	5937.3	6155.2	6257	6344.4	6423.7	6397.8
0	0	0	3.1	6.1369	10.129	13.876	0.50689	3.5136	3.8834	7.3009	4.3585	8.2268	10.929	20.197	28.057	48.839	89.957	152.27	235.7	310.12	443.01	554.51	682.82	837.87	1043.7	1184.4	1433.7	1420.1	1759.9	1722	2049.7	2199.3	1998.5	2156.2	2777.4	2915.9	3060.8	3177.5	3217.2	3258.8	3106.4	3304.7	3018.4	3291.3	3355	3526.6	3358.8	3537.9	3055.2
0	0	0	7.6805	15.903	22.189	24.272	27.995	29.597	28.734	44.362	42.488	51.202	63.559	70.81	90.755	119.63	155.06	206.53	265.64	328.88	399.43	466.63	535.1	606.47	678.86	758.16	805.56	890.87	1044.6	1007.5	1073.3	1146.7	1230.8	1336.3	1387.6	1412.6	1541.1	1596.2	1697.6	1778.4	1806.9	1894.7	1815.6	1986.7	2029.3	2060	2112.5	2148.3	2169.5
0	5.3943	0	0	0	2.3914	9.1884	0	7.45	7.2146	0	12.267	13.2	35.038	69.488	160.68	170.06	257.68	346.85	470.4	600.31	756.4	804.36	965	1118.5	1196.7	1433.3	1710.9	1707.9	1775.7	1959	1970.2	2085	2244.8	2480.3	2588.6	2763.4	2909.5	3021.7	3124.4	3212.2	3422.2	3423.8	3517.7	3646.5	3619.8	3776.9	3803	3797.2	3791.6
0	0	0	2.7629	14.617	10.988	10.945	18.007	14.487	21.993	21.6	21.188	37.534	31.26	23.265	29.844	26.195	34.497	44.552	62.25	69.431	85.01	113.76	163.52	245.14	343.9	430.56	579.79	717.39	851.07	922.02	1105.9	1298.9	1572.7	1720.9	1911.3	2142.5	2287.6	2388.4	2533.7	2669	2745.2	2847.4	2905.2	2933	3025.4	3093.4	3001.5	3044	3093.4
0	0	0	6.2808	15.621	0	18.078	10.076	20.776	16.655	20.036	17.384	23.16	22.833	36.956	41.126	43.805	59.551	80.629	93.417	124.26	142.57	168.5	263.27	341.36	456.4	497.67	661.49	796.62	893.41	1085.3	1231.8	1452	1808.4	1948.1	2266.1	2504.2	2719	2916.9	3145.2	3173.7	3296.7	3484.8	3557.8	3714	3777.3	3792	3865.8	3789.9	3954.2
0	0	0.16048	0	1.3851	11.448	17.516	11.425	17.842	17.217	15.424	23.938	30.33	45.752	50.781	56.72	78.181	81.105	94.21	114.01	162.26	188.87	260.83	283.41	362.78	464.68	565.74	721.2	828.25	986.14	1151	1293.7	1449.4	1613.8	1858.5	1982	2175	2589.8	2605.5	2651.6	2785.2	2895.9	2980.1	3106.8	3364.8	3253.3	3409.7	3712	3565	3559.3
[truncated: 236 more rows]
[truncated: 78 more columns]
