# Supplementary material for: Limits on information transduction through amplitude and frequency regulation of transcription factor activity
Source: eLife. 2015 May 18;4:e06559. doi: 10.7554/eLife.06559 (PMC4468373; doi:10.7554/eLife.06559)
Supplement: Supplementary file 1. — Raw single-cell time-trace data for HXK1 (15259 cells), SIP18 (21242 cells), pSIP18 mut A (18203 cells), pSIP18 mut B (17655 cells), 1× reporter diploid (21236 cells), and 2× reporter diploid (19222 cells). The data are also available from Dryad Digital Repository (Hansen and O'Shea, 2015). DOI: http://dx.doi.org/10.7554/eLife.06559.014 [file elife06559s001.zip › source_data/SIP18_FM1_5min_690nM.txt]

0	0	0	14.398	52.539	42.044	54.388	0	0	0	0.22083	0	6.2022	9.6112	11.783	5.0413	17.112	9.416	2.0612	7.1534	0	0	1.9047	5.9609	0	8.5157	4.0947	4.0165	0	0	0	0	0	0	0	0	0	0	0	0	0	0	0	0	0	0	0	0	0	0
0	0	0	3.6962	7.5768	9.8208	20.032	6.7811	14.311	1.3941	0.060465	5.6291	0	0.81996	0	7.6619	3.6483	2.3015	0.83817	0	0	1.3248	0	1.7552	0	0	0	0	0	4.8517	0.86146	9.28	1.5979	0	0.45583	0	1.0637	0	2.3992	4.8793	1.7262	2.7376	6.2958	0.43666	0.31878	4.5711	0.22485	6.4436	3.2903	4.8825
0	0	4.0903	13.665	14.27	20.18	11.876	23.796	24.221	32.6	17.934	30.956	19.192	23.596	21.826	22.569	29.027	29.636	26.218	35.28	25.91	37.435	39.125	48.462	52.46	62.112	65.439	69.277	76.113	70.287	77.183	74.079	85.331	84.354	93.197	83.811	105.96	99.044	99.122	106.21	100.02	119.8	114.86	114.81	116.05	112.27	112.92	110.32	123.2	117.19
0	0	0	15.119	18.365	17.24	11.507	25.194	23.444	29.949	26.96	30.712	33.851	28.777	33.848	22.578	26.19	34.748	32.191	23.43	24.036	24.619	26.474	24.373	28.569	21.194	23.663	23.699	21.257	14.067	22.529	19.708	22.237	18.647	16.503	21.235	22.532	14.96	16.556	16.909	14.246	17.271	19.58	6.8196	10.777	11.305	15.587	18.725	20.161	19.898
0	0	0	8.1089	0.50369	10.764	20.181	20.427	27.202	29.12	26.505	32.182	25.904	39.173	38.761	49.397	55.652	56.506	57.47	55.191	61.873	71.131	53.959	61.197	61.937	70.064	60.661	60.713	69.388	76.695	71.756	84.392	75.94	72.942	74.898	79.236	74.768	75.155	77.486	79.635	79.267	88.86	77.466	80.797	81.579	75.903	78.596	81.916	80.481	82.948
0	0	0	11.709	19.829	18.412	27.194	24.322	29.941	36.261	42.804	38.558	38.832	45.347	41.533	49.583	41.113	60.425	54.425	49.329	54.274	60.51	67.064	60.873	68.464	65.388	62.058	58.001	69.74	71.489	72.092	74.201	77.471	69.963	73.753	75.334	77.114	73.54	67.823	70.462	72.887	84.756	82.843	78.6	78.628	83.766	97.296	85.071	92.603	89.177
0	0	0	6.232	25.544	13.368	14.923	19.369	19.715	27.097	32.923	42.554	48.09	41.217	47.893	48.224	46.152	44.965	45.399	45.741	45.22	38.907	47.041	25.275	39.744	32.899	50.314	37.228	53.769	58.402	51.162	57.665	56.64	67.239	59.81	57.251	61.979	59.265	64.037	69.564	59.002	65.576	67.638	59.063	65.671	71.502	72.697	77.044	75.566	71.926
0	0	1.7353	9.8231	20.783	17.542	16.622	18.691	27.092	29.241	20.646	33.67	37.417	35.148	36.367	31.217	35.471	38.587	30.553	23.786	25.561	29.537	25.251	20.614	25.464	31.769	35.409	32.205	37.545	31.624	28.722	36.144	37.413	33.592	42.405	35.259	45.3	32.918	37.262	45.357	37.587	40.791	45.531	36.365	43.376	42.926	40.248	42.613	48.688	55.948
0	0	0	12.745	5.5962	11.204	4.3635	1.7631	8.6483	17.077	16.952	1.3884	0	3.0084	0	0	0	0	1.3702	0	0	0	0	0	3.3828	0	10.98	8.9957	16.173	9.4457	8.2582	13.507	13.64	16.93	16.626	21.424	15.009	14.872	16.051	26.377	15.105	26.585	24.512	33.32	34.751	35.437	31.103	36.16	34.458	40.319
0	0	0	8.8704	9.4981	2.9931	13.733	0	19.309	7.582	9.893	0	0	31.534	51.875	88.642	138.27	190.78	248.48	275.79	343.62	431.21	482.5	556.07	562.85	644.04	718.57	720.57	710.67	818.71	824.39	861.27	913.7	875.43	928.24	895.73	873.85	930.89	920.27	917.23	976.91	806.03	973.5	969.41	1006.4	997.17	818.33	797.72	880.93	874.5
0	1.0376	4.5868	14.634	0	23.053	22.083	30.259	37.637	35.661	40.985	32.474	41.477	35.217	36.593	46.323	62.1	66.277	60.748	65.447	70.921	69.803	72.037	74.673	70.659	68.144	77.45	68.031	80.52	78.842	74.421	79.054	81.809	84.652	84.749	90.762	90.036	93.07	87.71	93.375	95.019	95.858	101.67	99.988	97.933	92.754	100.9	99.39	96.343	98.901
0	0	0	6.1715	8.7096	19.521	20.48	29.73	31.903	38.931	43.611	44.339	46.376	48.589	45.576	45.345	54.786	58.51	56.416	49.304	48.795	47.159	53.492	59.373	53.798	46.183	58.312	53.149	52.258	63.021	66.621	58.097	62.246	62.579	60.895	65.065	58.58	68.619	59.001	61.512	58.278	60.322	61.269	51.838	59.856	52.377	56.26	54.544	53.537	50.334
0	0	0	8.7558	8.2187	13.61	11.855	9.7755	23.489	17.053	18.576	18.479	14.867	20.345	13.871	16.078	5.9081	18.549	13.291	14.787	19.898	24.205	25.879	26.285	30.573	29.046	34.791	24.36	23.634	26.092	33.476	36.704	33.935	27.7	29.401	24.68	30.247	32.377	25.342	26.322	24.331	33.716	33.493	25.177	28.761	27.939	33.218	33.512	30.794	29.095
0	0	0	9.9254	3.7657	4.0166	8.6267	0.28273	16.461	0	14.09	6.2013	5.9478	9.3711	9.4945	6.8847	5.5192	7.0413	9.6053	6.0509	1.9139	6.7878	1.4461	3.6634	0	0	0	5.363	7.3895	9.833	1.8685	9.156	22.903	27.662	26.728	30.747	33.37	34.058	52.112	40.038	7.403	9.1645	15.682	13.825	13.168	28.995	26.556	17.975	10.8	10.526
0	0	0	0	7.7269	13	7.1519	2.2541	15.468	8.4262	20.518	19.6	21.772	18.79	29.553	29.686	19.811	29.72	26.146	29.575	25.191	22.14	24.312	20.122	29.871	21.44	25.604	27.565	30.509	36.129	36.94	41.779	44.145	34.826	29.652	29.8	17.973	19.819	19.391	21.379	22.485	32.505	35.665	30.776	41.217	35.134	53.337	57.428	57.109	53.456
0	0	0.59737	17.756	11.395	17.863	29.637	22.255	23.35	19.292	19.539	28.418	28.548	32.356	7.0181	9.2274	25.722	19.617	12.198	22.624	22.856	26.903	19.394	26.186	32.425	26.504	23.272	31.859	11.201	26.577	17.192	25.256	30.422	23.634	24.522	24.84	27.43	24.989	33.255	24.742	31.218	27.495	31.796	35.255	23.435	33.57	36.879	29.636	39.61	34.703
0	0	0.49121	9.489	5.9335	12.467	14.524	6.5899	16.749	27.373	29.773	20.665	28.929	31.156	25.377	33.633	39.042	43.289	50.957	51.654	51.644	56.71	59.079	61.456	67.876	67.288	65.917	59.579	60.719	74.279	72.102	70.642	72.497	84.417	80.946	68.611	72.255	71.378	73.881	65.712	79.218	82.356	85.606	52.576	48.888	54.535	64.941	53.256	57.301	49.608
0	0	0	11.778	9.0881	6.5973	8.7	18.943	8.4219	13.033	13.238	4.2559	6.6089	6.4719	20.192	18.096	28.463	22.417	30.202	26.899	30.044	33.092	28.987	30.786	39.379	40.14	45.44	47.205	59.595	57.051	77.374	95.957	106.07	132.32	155.74	188.47	198.9	217.46	238.45	253.18	259.68	277.84	288.58	297.22	309.65	318.92	332.35	353.9	341.25	339.16
0	0	0	12.901	10.971	15.055	21.567	19.951	19.855	23.014	17.937	16.022	25.495	17.96	29.257	18.228	30.077	36.576	46.506	38.378	40.484	48.297	46.224	49.708	52.647	57.131	53.195	58.786	64.222	65.184	64.268	60.331	59.505	50.829	65.082	53.706	61.849	53.773	52.904	65.304	60.022	66.089	65.032	65.133	62.562	67.457	66.755	69.326	76.264	68.912
0	0	0.43076	9.6015	10.643	6.7058	13.176	7.8123	57.041	22.742	54.607	27.879	27.094	33.733	28.385	26.651	19.251	23.28	25.158	24.842	22.877	36.162	24.853	35.779	39.2	35.557	40.439	32.768	29.305	29.662	44.945	43.986	42.006	29.922	37.638	38.799	36.258	31.909	28.895	23.948	30.575	32.717	27.901	19.558	7.4244	9.0995	15.145	12.183	12.295	7.9353
0	0	0	5.0783	11.051	21.073	17.284	13.357	18.627	18.295	28.23	30.274	27.856	30.628	24.755	28.605	23.154	26.973	18.763	26.284	19.803	16.011	21.504	15.839	19.226	13.406	13.414	12.176	33.357	32.071	40.82	30.146	35.899	43.163	37.166	32.721	37.059	30.272	33.363	42.69	35.998	32.453	44.249	34.324	38.958	35.844	29.922	34.782	31.974	38.817
0	0	0	8.4634	11.24	16.566	26.2	20.553	26.757	28.383	31.516	25.713	19.42	24.714	15.749	9.7673	14.166	14.856	18.965	7.2598	16.046	2.538	16.453	7.3072	12.381	6.7776	5.0741	4.4436	8.0869	3.3517	0	0	0.10209	4.9792	0	0	4.3774	0.4452	0	0	0.21772	0	0	0	0	0	0	0	0	0
0	0	0	19.915	6.283	16.318	23.211	28.536	36.216	36.088	32.351	37.736	38.264	35.203	30.639	23.84	31.419	26.334	25.633	26.634	33.966	40.661	39.149	59.281	54.037	61.644	27.474	52.542	45.211	57.126	56.608	60.209	60.294	62.635	72.382	68.561	75.285	84.046	83.067	86.471	85.295	91.244	93.096	87.274	82.434	82.219	93.988	89.626	85.675	96.426
0	0	0	10.517	7.0003	2.074	3.052	6.5223	20.045	33.785	58.349	85.997	111.39	137.95	172.3	208.46	222.91	250.18	282.39	309.87	324.51	341.88	357.92	364.83	409.09	406.6	413	419.89	428.11	434.4	430.32	450.62	436.3	429.38	456.35	463.88	449.37	457.52	464.4	456.17	458.67	466.81	467.16	456.49	455	450.08	471.31	471.84	461.36	468.13
0	0	0	7.3876	5.8948	6.9257	14.941	7.983	8.9499	12.656	12.948	7.1455	3.5532	9.7155	15.389	15.911	24.589	16.003	17.229	20.78	12.25	30.983	26.52	29.25	32.924	36.301	24.557	35.71	30.091	30.867	38.44	28.133	31.921	30.587	26.481	28.423	30.696	30.655	26.007	29.974	33.017	26.772	24.81	21.519	23.41	26.428	31.789	18.882	16.618	15.345
0	0	0	5.8289	6.0914	10.206	17.886	16.053	8.841	30.078	30.01	28.976	25.283	27.25	44.63	36.226	47.565	43.146	56.447	57.174	48.526	58.997	67.576	68.315	74.839	65.573	85.542	77.096	83.201	70.777	84.42	95.391	94.91	99.66	104.33	110.11	106.27	100.16	112.16	111.94	112.16	126.39	125.76	134.01	142.95	140.91	135.5	149.99	146.76	167.88
0	0	0	17.242	6.7743	18.727	15.773	11.583	10.615	11.596	13.228	10.466	0.73797	4.3226	4.6093	3.2698	2.5137	0.27966	3.5002	0.61635	9.9747	5.8077	2.4173	3.9894	4.6658	17.845	4.3657	11.996	0	0	0	0.45808	3.7929	6.8269	1.0307	11.35	26.443	23.064	8.2267	0.10499	10.219	9.3794	16.808	12.302	6.0636	17.035	13.096	7.2948	18.709	12.135
0	0	0	16.499	8.203	6.8849	14.627	22.176	25.733	33.529	36.355	33.479	24.975	21.034	20.451	47.704	40.841	57.359	61.269	57.253	48.562	66.697	75.732	71.778	66.42	72.637	76.067	78.129	84.888	96.142	96.003	96.847	96.413	95.406	93.57	102.39	96.347	96.179	83.551	89.796	94.079	91.27	93.851	95.699	83.329	80.17	88.381	85.517	84.374	82.501
0	0	0	16.468	9.2686	11.905	15.108	22.764	16.127	21.92	10.651	15.027	15.102	9.1548	18.833	11.803	15.289	17.956	23.932	26.09	19.342	16.637	14.048	19.645	21.299	20.554	23.916	18.71	21.103	18.919	24.071	23.03	21.173	23.199	27.735	29.5	44.219	25.287	35.765	37.162	35.602	40.172	40.238	35.735	46.595	42.111	54.635	56.711	51.459	53.045
0	0	0	23.871	24.386	50.433	28.397	10.679	22.533	8.0124	72.934	46.753	23.195	0	0	0	0	0	0	0	0	0	0	0	0	0	0	0	0	0	0	0	0	0	0	0	0	0	0	0	0	0	0	0	0	0	0	0	0	0
0	6.4768	0	9.0271	0	7.6914	6.322	5.9104	4.7284	9.2223	10.431	5.6038	7.2871	10.28	14.918	8.2554	13.232	12.863	8.6199	11.754	18.48	26.35	21.725	20.792	20.76	31.558	24.111	29.065	23.889	28.474	21.303	25.513	20.566	26.703	28.37	32.126	28.675	30.726	30.291	30.874	34.828	36.865	40.138	32.205	35.659	35.195	46.306	29.859	32.817	37.81
0	0	0	6.5552	19.259	19.581	26.691	14.012	37.314	21.356	33.806	42.741	45.827	51.328	45.822	63.641	49.308	52.791	61.863	52.49	60.961	55.831	100.82	60.573	88.459	98.786	94.005	111.64	98.635	111.71	107.77	108.37	121.44	123.93	118.52	117.52	135.88	147.25	139.75	146.09	134.58	146.75	147.71	148.8	154.64	159.98	148.36	158.13	146.7	148.41
0	0	0	14.335	3.2994	8.5358	9.8321	16.325	8.7019	14.194	6.81	6.2077	9.9006	3.9781	10.488	0	1.0882	7.8985	20.061	5.6219	1.2016	0	5.1428	5.5789	4.0023	10.587	1.4317	4.6244	4.2838	0.053231	0	0	6.0365	10.821	11.624	14.467	8.6807	4.0031	0	0	6.0423	7.3198	6.065	3.6994	6.524	0.53804	10.666	6.888	9.979	4.0803
0	0	0	11.071	30.892	36.594	52.117	53.068	70.153	79.477	95.782	103.16	103.66	118.37	102.8	104.99	122.07	126.94	145.81	171.92	55.313	58.688	47.242	42.395	33.758	42.616	38.759	40.213	45.914	32.88	20.899	32.006	35.346	25.885	29.968	22.959	26.818	23.638	17.257	14.481	21.171	21.729	21.883	14.558	16.411	17.877	16.432	3.7401	5.9121	2.5561
0	0	0	9.4573	10.924	13.666	13.075	13.145	14.811	16.624	12.009	10.911	16.741	13.27	10.975	8.7177	19.679	13.492	13.781	6.3751	17.701	17.279	16.614	20.939	16.574	11.337	11.993	17.445	10.725	16.636	14.862	11.512	14.301	10.103	16.131	20.356	17.505	15.163	11.749	14.675	16.902	17.207	14.547	10.288	10.145	9.2602	11.231	7.7633	4.301	6.2622
0	0	0	0	11.932	19.548	16.04	22.54	16.023	22.343	32.575	30.231	28.109	29.045	29.416	28.099	28.226	33.581	34.034	33.432	33.753	29.661	44.795	39.318	43.809	46.765	43.026	42.922	44.926	46.403	38.939	36.926	40.812	52.473	44.981	39.897	45.23	49.355	47.353	42.707	45.098	48.142	45.77	58.638	47.156	44.707	44.731	47.119	50.184	37.447
0	0	0	10.159	11.082	19.19	20.587	23.825	24.368	30.514	28.878	33.892	27.712	30.353	22.18	21.956	23.307	20.616	19.948	18.525	22.899	19.512	18.543	17.628	15.758	20.651	21.376	25.009	26.691	23.322	13.711	12.117	19.952	13.361	22.724	24.408	19.787	18.819	29.214	26.34	22.644	24.172	19.063	21.124	17.557	14.13	9.5509	9.9713	6.3674	11.948
0	0	0	2.8591	8.7407	10.153	0	8.1496	11.57	18.755	20.229	15.636	27.883	20.323	17.088	21.832	25.168	21.041	25.242	20.749	25.065	27.973	34.053	34.541	28.199	26.114	25.36	25.43	27.443	32.106	22.883	28.583	27.675	25.851	28.736	45.318	37.391	36.08	35.098	35.535	37.021	40.772	43.261	39.683	45.646	44.063	54.895	51.959	53.497	58.366
0	0	0	5.2285	10.493	18.241	13.794	30.726	26.215	41.429	35.271	45.233	55.872	53.884	58.887	64.906	74.593	76.941	94.441	87.741	102.14	100.14	93.668	109.02	99.148	106.48	101.13	104.26	104.74	105.25	96.548	114.46	111.64	114.14	119.32	138	116.82	113.64	110.9	109.05	111.01	118.23	126.96	126.28	126.95	124.69	131.61	132.61	130.88	124.69
0	0	0	8.6132	4.9487	22.68	14.625	25.228	28.201	36.627	31.835	28.817	37.732	37.728	34.319	35.082	46.295	35.819	42.678	60.504	62.239	63.771	62.224	68.052	69.398	64.878	54.637	55.101	46.374	56.45	66.803	62.678	65.094	65.513	69.078	75.204	79.222	74.004	71.8	76.497	78.734	83.814	84.464	87.384	92.216	85.397	99.564	98.642	93.529	99.003
0	2.4909	0	5.1574	1.4648	8.7068	10.632	7.9831	8.2103	10.53	16.672	11.811	10.178	13.7	21.701	19.869	29.23	22.604	25.626	23.762	24.814	31.949	24.125	27.118	16.7	19.051	12.468	16.107	20.99	16.623	23.795	16.631	29.891	18.863	20.44	15.613	18.067	15.89	19.519	26.715	27.416	21.068	25.883	26.143	22.174	31.666	31.587	28.378	40.878	18.169
0	0	0	12.604	8.9105	12.084	21.587	9.2609	6.6971	0	2.2211	11.241	0	5.5531	14.983	8.8082	3.1531	0.70997	0	1.5811	4.0538	12.132	3.8417	7.8326	10.908	11.267	17.252	16.133	14.076	17.392	14.004	16.176	22.487	25.531	26.818	25.431	21.529	22.406	30.274	23.333	21.001	29.349	30.948	27.976	22.962	22.71	30.379	29.564	22.152	22.152
0	0	0	8.3937	6.4959	13.26	0.88061	11.53	9.6811	8.8941	8.4632	0	2.4349	0	7.8956	3.3655	8.1569	0	5.6098	12.585	11.527	9.2154	4.2953	11.903	23.047	22.425	18.15	17.384	19.712	23.62	30.098	31.466	39.617	42.798	41.878	31.132	37.21	35.166	37.643	46.106	53.64	55.868	43.308	56.113	47.142	49.699	40.239	42.501	38.352	40.016
0	0	0	11.465	9.1204	10.341	6.9443	10.501	20.385	15.288	17.746	2.386	11.715	8.3706	16.015	13.961	14.543	5.7146	16.968	22.206	5.0681	0	2.9237	3.05	11.798	17.323	29.828	28.518	35.264	44.474	48.991	58.67	66.514	70.746	73.289	77.878	77.112	84.26	95.568	111.76	126.44	142.73	132.92	148.55	152.71	151.76	153.81	160.16	149.66	153.97
0	0	0	8.6459	13.646	17.791	11.18	14.678	11.662	27.158	34.903	34.768	21.8	46.053	54.452	57.237	59.109	69.033	77.81	84.187	84.649	87.608	104.84	111.16	103	104.75	105.3	113.09	120.6	130.97	128.73	140.66	126.6	129.7	127.34	129.58	122.87	123.51	141.21	147.55	147.62	141.83	145.59	122.89	154.84	154.14	154.36	161.85	160.24	158.2
0	0	0	0	7.1711	8.2613	22.047	30.087	26.324	39.973	28.685	27.44	32.759	46.137	50.237	44.347	45.404	43.625	45.301	46.94	53.459	53.04	54.778	57.387	54.17	44.912	43.985	34.827	40.426	43.323	49.434	46.034	53.101	52.152	54.923	50.302	55.437	49.514	51.908	50.331	48.118	52.303	49.429	52.862	56.291	56.946	58.81	59.753	59.114	58.804
0	0	0	8.3035	13.066	7.0496	9.9868	12.894	23.174	18.148	20.256	17.905	12.743	21.352	16.312	23.314	16.36	36.027	25.483	28.621	30.935	29.965	40.02	31.031	39.308	44.012	42.635	57.578	52.523	53.466	47.946	43.667	47.338	54.448	61.287	32.297	47.288	39.474	47.803	35.876	41.134	38.045	61.294	57.237	57.734	66.096	52.814	63.968	53.473	64.087
0	3.1747	0	8.7135	4.0078	6.0915	11.413	0.49258	6.6799	8.7201	12.194	2.2066	1.0008	3.2587	10.318	5.4518	12.199	4.2755	0.53774	0	0	0.97061	6.0594	1.8516	3.1567	6.7583	2.6672	11.591	14.612	8.0431	18.714	4.2092	15.187	10.081	12.864	15.916	16.307	22.254	15.532	21.836	18.308	15.723	15.121	14.486	17.509	17.618	21.734	21.475	27.058	24.547
0	0	0	11.774	18.12	9.8301	16.878	22.763	26.275	9.8863	15.394	18.822	35.477	10.967	15.03	15.78	9.2304	0	11.946	24.603	8.9751	8.6024	8.8311	10.243	7.1968	3.4302	8.9462	15.287	28.708	21.468	22.989	17.986	23.976	21.84	15.364	9.2003	15.941	3.7711	10.779	4.3056	0	0	0	0	0	0	0	0.27103	0	8.3512
0	6.7453	0	3.9644	4.1945	2.5571	6.242	0	2.116	0	0	0	0	0	0	0	0	0	0	0	0	0	0	0	0	0	0	0	0	0	0	0	0	0	0	0	0	0	0	0	1.7822	0	3.4687	2.9406	6.967	0.38084	7.4461	7.9382	2.836	14.984
0	0	0	1.9959	17.514	25.398	19.15	26.952	29.113	33.057	29.359	41.293	37.925	50.611	44.148	48.996	64.315	60.607	63.953	92.724	76.244	74.086	74.556	73.034	72.479	68.099	71.467	76.662	86.829	71.406	73.026	72.808	71.162	77.44	80.733	80.47	85.976	81.345	82.767	95.996	86.943	89.774	94.608	96.036	91.091	83.34	85.004	87.582	119.91	120.3
0	0	0	9.5707	9.1026	15.524	16.038	22.306	45.609	64.04	91.021	109.58	125.54	159.79	167.68	194.23	207.45	218.53	228.89	234.1	256.2	282.81	283.92	297.08	300.6	296.51	303.89	306.01	310.05	327.87	328.7	331	317.63	330.04	331.16	333.69	322.52	325.14	328.33	326.4	332.72	338.97	334.58	333.47	324.92	324.8	344.3	333.94	311.1	335.53
0	2.2756	0	15.75	13.666	4.9096	18.655	5.3132	10.089	17.874	6.9142	5.6706	10.337	2.6247	12.202	15.069	0	8.5127	0	3.2813	0	0	0	0	0	0	0	0	0	0	0	0	0	0	0	0	0	0	0	0	0	0	0	0	0	0	0	0	0	0
0	5.3161	12.502	8.9684	0	0	27.219	17.776	27.38	5.6783	0	11.904	0	4.8943	5.945	12.401	15.527	14.47	4.9192	6.5695	2.8614	5.6563	0	7.4637	5.5358	6.2647	0.25395	2.8578	8.4226	10.03	11.663	19.16	8.1757	4.8258	2.7248	3.3265	5.1746	1.1582	4.0374	5.108	12.096	4.1678	3.5326	8.1257	0	5.8516	0	13.347	6.0046	5.3153
0	0	0	7.4263	14.168	11.808	14.046	15.004	22.211	29.598	37.003	51.054	65.409	67.282	70.709	75.825	78.9	112.26	123.31	87.465	97.134	103.86	135.4	141.74	134.9	136.37	146.16	144.82	146.64	128.49	129.91	145.73	151.36	153.57	148.77	146.8	162.2	156.09	145.64	155.11	146.95	157.76	162.84	162.24	158.04	164.75	150.12	147.07	157.43	156.28
0	0	0	2.5112	21.83	22.697	5.1554	22.422	18.196	22.524	16.38	1.426	8.0791	0	12.13	11.183	8.589	0	2.8818	3.6696	0	0	0	2.675	0	0	0	0	0	0	0	1.5938	0	0	0	0	0	0	0	0	1.4544	12.502	0	0	0	0	0	0	0	0
0	0	0	14.017	16.467	1.0909	19.132	16.178	16.207	17.423	9.8498	9.1097	9.6803	6.5825	4.9727	1.1683	5.3341	9.7444	10.438	7.5182	15.589	2.8656	17.295	19.49	22.862	17.129	19.504	18.28	13.825	16.181	12.003	11.994	10.36	22.636	23.461	12.411	18.238	27.024	20.941	21.466	20.116	18.773	15.043	25.044	14.953	6.1802	0	0	0	0
0	0	0	5.0379	14.882	20.755	20.103	37.774	33.25	46.849	39.598	51.465	55.228	35.397	61.611	73.539	80.949	92.051	85.783	80.117	57	61.473	65.534	90.252	87.516	85.707	94.499	94.755	96.783	99.441	97.737	102.33	102.41	101.98	106.73	104.66	99.535	107.83	97.662	104.67	101.63	107.84	115.83	107.42	107.45	105.61	115.79	112.04	110.29	121.99
0	0	0	7.3055	9.5755	6.7904	4.0471	14.349	18.928	8.5942	14.988	0	16.938	5.0805	17.885	12.493	13.449	6.2037	10.478	16.491	12.233	7.082	7.4756	17.227	13.62	8.4364	15.169	4.3102	9.4782	9.0599	8.0596	14.938	15.029	14.93	6.9553	1.5348	8.7879	7.2606	4.0231	14.468	18.994	19.35	10.636	18.795	9.2038	6.1256	4.1009	5.1589	0	0
0	0	0	1.2564	6.8792	11.626	9.9624	17.329	42.966	64.55	97.151	128.21	183.75	202.6	235.66	271.49	313.41	348.15	369.18	404.56	446.96	458.83	465.64	508.06	508.62	527.57	542.58	538.16	557.62	577.02	575.53	591.98	600.15	584.96	597.17	624.89	624.18	620.53	619.48	621.15	632.52	636.17	630.62	636.7	674.5	661.59	656.35	657.46	655.94	659.92
0	0	0	0	10.975	7.7224	21.662	22.998	23.112	20.024	19.02	20.917	19.94	19.401	27.649	35.877	48.414	39.726	41.2	45.565	45.601	66.579	61.86	65.323	93.737	93.579	101.51	103.14	93.97	115.75	102.25	142.65	129.19	126.29	135.62	137.62	148.62	138.34	139.49	140.64	132.17	133.61	133.19	127.34	124.04	125.4	126.09	125.35	117.67	128.9
0	0	0	0.90336	3.5497	13.08	2.2707	8.1367	10.632	12.091	20.23	16.997	18.581	16.016	19.471	16.295	11.633	19.385	18.388	21.84	17.751	9.8307	16.821	7.0813	9.7273	1.7334	10.63	6.9684	13.464	11.05	6.6935	6.2989	12.89	17.591	14.38	5.3341	11.592	5.0925	12.61	13.265	14.286	18.133	25.836	15.677	22.806	12.844	18.146	25.484	21.65	23.601
0	0	0	2.6951	17.105	8.2343	20.064	11.628	11.974	14.733	15.555	10.702	15.785	9.6626	6.9969	2.8883	4.0659	11.935	10.9	5.9735	16.2	6.146	25.71	27.94	30.361	37.113	31.247	32.692	30.926	28.681	34.622	2.3449	4.7876	5.5315	2.9515	5.8109	6.104	12.853	1.8351	0	0.019484	0	0	0.22896	0	0	0	0	0	0
0	0	0	11.16	7.4821	8.0418	10.813	13.26	28.334	59.31	98.711	111.9	143.45	171.52	199.17	233.16	253.53	194.71	289.3	312.48	313.53	339.23	332.73	340.66	344.01	300	356.1	337.42	308.72	304.7	308.77	317.97	329.47	471.83	404.55	384.99	360.72	398.06	410.65	401.13	403.92	400.48	416	413.55	404.98	410.58	405.33	395.08	395.22	402.75
0	0	0	14.331	4.9123	11.226	5.6209	16.238	10.555	11.033	10.59	2.249	14.875	2.4621	17.155	0	10.93	0	13.809	3.9251	5.9301	0	0	10.465	6.1881	6.9172	10.58	5.1005	17.123	23.761	20.14	34.061	30.322	31.813	29.572	36.718	34.882	40.26	37.687	48.078	51.657	63.554	52.631	59.855	55.757	56.55	53.326	44.944	39.125	36.644
0	0	0	1.9942	7.1494	7.9947	19.39	21.56	13.679	29.088	17.824	21.66	21.985	23.881	27.636	22.604	19.43	26.809	14.319	15.293	14.944	10.165	25.543	23.024	25.803	22.816	14.196	10.345	15.192	18.551	22.432	19.591	27.668	21.52	23.151	21.791	28.613	7.3303	16.601	15.128	13.974	25.559	18.764	20.186	24.499	29.029	32.335	31.254	35.053	34.469
0	0	0	14.341	24.997	10.808	11.051	18.33	20.806	14.789	14.638	16.862	33.692	37.975	56.238	53.615	58.695	64.948	88.829	83.699	95.874	112.58	113.13	126.56	131.34	124.09	138.79	136.79	143.7	145.34	157.2	151.53	156.02	153.35	152.98	154.35	165.4	162.67	153.28	163.3	161.87	165.61	155.89	151.76	158.06	146.76	157.44	149.18	166.84	156.92
0	0	0	9.5521	11.72	10.215	6.6795	13.57	9.1307	16.361	12.066	7.7829	24.729	17.089	23.267	22.359	21	12.051	26.63	23.405	18.684	8.6023	10.024	13.065	19.83	7.1862	10.439	3.2094	5.3025	13.26	2.1982	12.165	8.5539	6.6151	1.5421	0	4.8322	0	0	0.82685	8.1768	10.838	2.5323	0.17968	0	0	0	0	0	0
0	0	0	7.6938	8.6306	16.341	0	0.12589	7.539	3.8048	14.896	4.5311	3.7621	11.007	7.8025	14.049	9.635	11.705	6.2202	19.138	14.262	16.162	22.598	24.24	17.897	28.891	32.782	0	29.397	27.117	17.517	31.437	16.015	12.506	25.104	18.836	21.763	20.757	11.094	11.801	18.87	17.29	15.156	7.7199	21.959	27.059	24.948	27.025	12.32	26.718
0	0	0	9.6875	8.8472	11.805	19.232	21.99	20.977	29.467	23.208	2.7948	0	0	9.52	0.67872	1.0362	16.46	23.83	10.885	23.631	26.479	27.333	32.614	22.915	27.742	23.095	38.2	28.904	34.804	34.658	31.61	32.618	45.215	37.166	48.804	39.696	37.636	36.259	41.693	38.672	42.838	45.684	37.304	38.856	36.932	58.49	65.974	72.214	72.024
0	0	0	4.8484	8.5111	14.862	16.08	12.695	27.244	23.45	31.078	31.514	30.692	33.984	34.064	33.876	24.007	37.554	30.791	37.698	27.812	26.523	28.371	23.014	13.977	17.159	32.875	23.747	31.629	32.691	32.429	31.392	30.211	35.427	32.386	25.07	31.418	22.18	21.018	26.617	27.378	29.821	38.05	28.025	34.235	30.463	29.687	44.234	50.086	49.397
0	0	0	5.1355	7.1745	1.2683	10.786	1.1893	6.4748	8.5926	6.4619	11.79	16.15	16.466	14.942	15.691	14.835	17.017	19.243	18.294	18.645	17.046	19.231	15.949	28.047	34.556	31.28	45.346	54.102	57.576	53.23	62.623	54.943	53.17	71.53	70.151	75.368	85.15	78.241	71.451	81.859	78.858	76.365	79.11	75.514	75.039	81.293	81.171	71.692	74.122
0	0	0	8.388	4.8828	7.9173	5.2611	7.0813	16.272	15.344	16.119	9.9881	19.769	11.338	17.67	6.1299	12.382	5.9955	14.246	13.417	9.5647	3.6801	4.9539	11.748	13.991	6.0067	6.3314	5.6426	14.486	9.0138	5.1936	14.24	12.736	8.5333	5.0242	0	4.0571	4.2806	0	6.7543	14.982	21.505	5.7601	14.064	0	6.114	0	0	0	0
0	0	0	8.8929	6.2158	11.55	7.3924	11.539	1.9446	0	12.107	7.5342	4.2995	17.266	27.66	40.2	45.479	49.365	73.661	83.158	83.267	96.203	104.06	111.24	99.651	99.451	98.635	103.66	105.49	118.03	122.37	120.02	123.84	121.39	126.26	112.98	111.86	111.32	114	123.45	119.81	116.43	133.59	119.63	128.58	123.33	124.47	130.69	134.05	125.93
0	0	0	13.266	17.5	0.5797	4.563	0.0008748	9.222	13.338	10.759	10.033	6.4228	21.338	5.3944	17.98	25.733	23.424	11.692	12.628	9.4706	13.858	8.8675	13.14	21.513	14.477	13.396	0	0	4.7109	0.95136	10.266	4.0456	0	6.831	9.6587	10.441	10.939	10.558	13.371	16.67	17.3	19.146	20.524	11.215	20.535	29.279	29.066	17.305	19.341
0	0	0	6.4254	1.7806	7.084	1.91	9.3004	15.047	14.344	6.3414	5.8091	11.81	7.4784	15.859	11.792	17.914	9.2008	20.08	22.309	24.297	21.008	18.807	26.328	30.517	20.16	28.806	33.455	36.016	35.848	36.712	48.372	56.332	51.144	49.135	50.586	49.376	50.31	53.226	62.799	68.661	76.231	66.725	77.552	64.376	70.689	64.004	64.192	62.303	63.877
0	0	1.7764	10.944	3.9154	11.2	10.461	19.304	27.094	28.707	30.556	26.728	31.196	23.567	16.418	18.129	18.333	24.5	17.391	15.98	21.148	16.225	19.688	22.534	21.911	17.549	18.939	15.294	22.944	25.552	21.686	22.909	25.899	25.774	15.205	26.968	22.237	20.52	14.399	19.045	20.446	13.045	20.86	14.422	17.768	15.177	12.212	11.501	7.5946	12.096
0	0	8.7324	13.672	7.6217	4.1718	11.834	11.071	2.2749	6.7812	0	8.3908	6.9411	7.8656	11.218	21.016	18.347	25.646	31.359	25.015	28.302	34.386	36	39.528	39.344	42.207	49.45	47.382	51.032	55.496	54.758	53.863	50.197	51.623	59.708	55.484	58.964	58.412	65.091	61.539	57.039	58.928	65.799	57.89	63.076	55.324	62.109	56.02	50.469	50.598
0	0	0	5.2529	0.5248	2.9343	13.386	5.118	20.346	11.636	17.497	18.786	18.061	22.733	15.82	22.092	16.1	16.97	20.517	21.547	27.422	25.239	26.898	18.536	11.54	0	0	0	6.1695	7.9037	0	2.5843	9.7187	9.2843	12.739	8.9249	13.877	3.2605	2.8351	0.71824	11.119	8.1102	22.645	18.009	18.008	28.608	30.401	26.15	23.372	29.107
0	0	0	10.886	21.482	41.485	58.284	66.485	80.723	98.763	104.84	117.76	124.37	120.03	143.22	59.294	55.666	76.787	79.631	142.49	169.39	155.91	144.68	174.54	161.66	174.16	158.6	170.6	131.22	170.58	145.63	164.79	154.68	146.47	146	142.24	149.48	149.26	148.14	161.11	165.96	156.38	166.27	148.03	168.49	162.99	167.99	155.01	187.98	168.18
0	0	0	2.2576	19.99	8.8213	21.018	18.078	23.726	16.796	22.165	16.893	26.459	24.621	20.663	25.684	23.144	24.24	22.147	26.566	16.095	17.32	13.098	10.26	10.688	13.76	8.2873	13.211	12.773	5.0499	6.6874	4.7232	12.982	0	8.7608	9.6731	7.0846	8.7175	8.995	3.7034	3.6653	4.5165	0	0.7937	0	0	0	0	0	0
0	0	0	9.8431	6.584	10.554	16.277	14.379	15.577	17.047	23.532	13.791	13.294	22.235	19.078	12.584	16.561	8.3983	11.426	16.164	17.746	27.503	20.298	23.578	22.43	24.852	28.456	34.745	34.118	32.534	32.724	24.974	34.059	32.246	32.921	35.024	35.892	41.062	41.892	42.085	38.076	49.959	54.135	48.465	49.517	40	53.174	55.336	51.508	55.049
0	0	0	9.3063	15.393	21.125	29.039	31.202	44.307	39.988	51.993	51.764	44.752	60.362	50.166	60.016	69.318	82.954	97.985	93.738	75.113	69.543	68.155	65.314	64.848	63.685	68.853	61.552	70.69	57.386	60.993	62.039	61.462	70.771	63.728	74.078	60.314	67.766	59.919	64.174	64.603	65.992	61.487	74.301	67.714	65.455	50.837	56.34	58.44	65.556
0	0	0	0	0.0418	34.414	47.623	30.046	30.04	22.923	29.558	42.649	42.13	50.378	57.678	67.448	71.256	76.188	73.656	67.575	72.053	96.966	65.405	75.06	75.062	79.618	70.198	70.327	78.517	91.008	80.38	93.987	85.821	84.912	91.283	86.905	81.616	87.174	74.545	92.722	85.589	90.629	88.658	85.221	83.173	89.197	89.939	99.79	97.702	101.27
0	7.4603	0	12.714	18.283	28.408	24.123	0	1.7511	0	0	0	0	0	0	0	0	0	0	0	0	0	0	0	0	0	0	0	0	0	0	0	0	0	0	0	0	0	0	0	0	0	0	0	0	0	0	0	0	0
0	0	0	11.6	15.947	28.158	32.384	28.328	35.356	27.815	47.42	48.667	52.256	55.129	47.452	71.249	84.407	71.115	89.409	95.903	93.074	100.19	108.3	65.578	100.17	100.27	108.08	100.83	99.346	108.96	102.67	86.963	87.752	87.368	91.102	87.563	91.625	100.72	100.23	103.85	105.02	101.84	116	120.43	128.44	130.61	132.01	126.45	124.5	128.13
0	0	0	6.903	19.642	17.107	9.2905	6.0545	18.613	18.797	11.26	12.175	12.244	11.919	8.4766	13.021	16.585	21.046	20.078	21.194	22.111	20.271	32.342	34.539	36.883	43.992	50.233	43.806	57.402	46.465	53.527	47.339	56.499	56.296	60.481	66.166	66.936	70.654	62.021	76.333	67.277	71.438	81.922	75.671	77.914	75.315	73.941	70.941	78.178	77.854
0	0	0	5.7356	10.716	5.0547	17.032	11.947	12.162	22.24	27.168	41.185	42.257	53.041	79.028	79.22	93.087	98.649	107.59	119.81	138.62	151.36	166.28	155.04	159.58	174.35	181.54	182.41	194.54	201.5	210.14	206.23	209.86	214.08	227.71	219.65	234.16	224.98	231.2	230.62	224.72	228.14	239.16	236.15	245.66	237.44	241.69	235.34	247.9	241.2
0	0	0	9.8842	12.801	25.143	23.527	36.395	30.026	44.142	38.257	41.616	44.498	44.14	42.322	35.312	42.883	51.744	40.454	45.23	72.842	75.489	59.982	83.855	80.475	70.567	79.716	69.101	75.851	68.897	76.414	78.237	72.798	86.335	84.079	102.12	100.98	87.049	89.405	82.248	82.826	101.61	91.92	85.99	108.71	99.651	109.15	111.13	109.03	110.59
0	0	0	8.6035	11.285	21.259	15.139	22.398	28.339	50.22	60.654	81.925	111.23	132.03	141.42	167.45	181.26	203.69	201.57	215.45	218.57	229.88	229.12	230.81	228.8	239.3	239.73	237.26	249.92	244.17	262.66	241.21	247.2	236.18	249.11	242.66	243.64	232.08	242.4	229.44	231.12	234.11	244.58	234.29	227.31	227.93	229.94	228.87	220.89	224.42
0	0	0	12.029	13.138	18.428	17.552	15.558	16.949	19.163	28.508	18.294	15.649	17.775	19.102	20.155	14.692	22.745	31.59	38.325	36.443	42.405	40.256	45.107	44.727	40.118	38.821	41.388	45.814	42.798	45.216	48.001	44.106	55.076	53.552	59.313	49.224	51.943	52.928	61.258	52.276	57.656	58.831	73.661	69.52	52.588	44.169	53.124	46.663	50.445
0	0	0	7.0005	10.645	10.662	24.665	36.572	50.556	68.433	83.603	126.91	180.21	186.6	251.22	346.21	357.1	390.4	429.04	445.76	530.89	418.16	585.44	595.24	601.37	646.74	667.38	665.97	675.83	718.08	703.86	609.17	653.17	603.76	740.19	722.47	761.46	585.19	675.79	676.35	681.52	680.18	665.88	657.02	663.25	721.62	728.68	756.5	753.49	726.04
0	0	0	8.7038	17.726	12.552	13.032	14.299	24.114	16.455	24.379	32.028	24.827	33.708	31.451	33	29.166	32.585	32.766	32.292	32.34	29.463	32.105	39.871	33.551	38.055	44.198	43.906	48.008	46.098	41.673	44.994	52.422	48.855	50.524	52.453	52.458	46.089	52.77	62.296	50.847	59.031	68.668	66.089	71.112	64.09	69.012	71.585	81.153	75.23
0	0	0	2.7992	8.1528	14.351	18.763	27.499	14.531	28.102	19.031	33.41	35.654	41.368	47.451	49.998	47.296	50.826	47.749	55.795	54.004	55.971	65.589	62.233	69.671	66.166	64.501	63.676	67.565	63.701	74.548	77.366	92.891	91.433	102.62	99.265	95.259	94.453	91.881	93.252	88.109	94.329	95.248	96.234	101.49	102.21	105.68	102.02	99.42	105.12
0	0	0	8.6971	5.8673	10.798	14.313	3.1453	13.586	18.203	10.795	8.6029	12.924	14.59	8.451	18.242	11.901	16.27	19.351	22.751	20.826	25.419	20.786	23.463	29.697	27.933	33.936	24.413	25.529	34.405	39.236	38.258	39.231	33.621	29.958	32.171	31.477	40.585	34.672	28.997	30.92	34.558	36.948	35.669	41.613	34.134	47.797	42.453	41.313	36.517
0	0	0	10.46	9.5162	16.271	18.684	23.321	27.149	18.945	30.849	16.02	22.491	24.211	25.973	32.267	30.359	27.476	26.485	15.685	17.628	25.149	24.187	17.692	21.492	18.401	20.045	18.126	25.607	17.856	23.945	16.103	18.479	18.354	18.788	18.4	16.562	14.665	19.52	18.558	18.173	10.693	13.029	7.4772	4.7945	8.0386	9.8681	10.89	12.529	5.3051
0	0	0	0.39838	9.4955	16.437	21.599	31	27.735	40.092	39.147	52.355	44.202	60.51	68.753	69.334	73.611	68.882	82.529	88.784	90.916	90.84	103.15	98.582	106.48	107.63	105.71	105.25	123.14	124	137.35	144.72	147.21	137.97	137.71	141.27	139.46	136.58	131.29	138.94	133.15	135.42	128.85	128.5	132.68	137.49	150.57	144.88	149.19	141.38
0	0	0	10.875	11.305	9.8385	15.756	19.518	28.817	29.734	42.819	33.973	37.906	47.507	27.185	39.776	40.202	50.118	53.897	60.468	59.812	72.973	79.339	78.364	96.275	88.142	99.259	96.17	99.133	98.312	112.22	108.25	106.54	106.36	107.4	111.97	108.64	112.16	114.47	106.36	110.05	111.11	114.99	114.24	112.98	110.89	116.65	114.4	108.49	106.41
0	0	0	2.7591	13.297	8.2998	9.9765	8.3119	17.425	14.216	16.585	14.737	16.31	24.047	22.235	24.331	54.575	44.944	44.905	50.504	43.549	53.618	61.918	61.009	69.542	61.885	67.87	77.496	72.265	65.82	75.948	70.541	85.386	72.571	77.21	78.013	74.103	75.74	81.47	84.313	79.09	87.85	79.884	73.393	71.341	85.721	76.975	78.605	77.399	77.234
0	0	0	3.758	20.521	19.479	25.743	38.365	37.95	31.859	56.009	33.984	37.037	39.991	38.749	33.74	45.399	38.542	37.015	30.966	36.478	16.474	24.005	21.428	8.5466	11.627	35.558	31.678	44.27	37.24	36.506	44.331	58.219	54.018	44.551	42.725	59.094	50.723	62.261	54.931	53.706	69.146	63.626	54.54	63.425	60.581	57.894	65.171	66.352	66.554
0	0	0	0	11.554	3.3956	17.852	0	3.8832	0	0	19.256	47.456	81.274	91.607	122.56	157.2	105.17	119.04	165.55	182.66	204.1	176.46	204.24	260.5	281.91	277.7	294.35	306.68	282.49	291.34	284.07	280.14	276.94	278.99	297.01	283.28	276.77	274.46	263.17	264.99	265.43	277.84	271.08	264.95	263.88	259.44	248.59	249.32	258.22
0	0	0	9.9152	19.686	13.044	17.592	26.978	20.134	27.745	12.436	21.93	28.675	35.369	33.843	32.727	39.918	42.275	35.702	41.722	46.076	47.664	58.624	56.769	58.284	48.745	49.915	40.685	49.15	54.327	59.721	62.01	60.688	67.224	71.524	71.025	65.882	62.334	55.995	60.032	57.087	63.313	53.258	68.738	72.811	63.444	71.837	89.329	84.709	82.453
0	0	0	1.8055	16.457	15.787	10.849	20.885	19.295	25.255	24.421	35.572	34.803	34.6	48.707	41.603	45.384	41.969	49.314	47.449	35.92	49.153	44.678	48.514	44.879	54.218	62.696	70.424	73.151	65.694	69.311	73.787	75.826	83.762	79.081	80.754	91.005	85.394	80.354	93.827	87.425	94.091	96.849	103.4	119.6	109.64	112.54	119.45	138.62	161.7
0	0	0	12.689	8.4583	13.594	3.6925	11.288	25.174	22.171	15.451	8.7976	16.31	16.99	18.982	24.284	15.394	9.324	20.375	17.61	25.324	18.128	20.734	20.509	26.566	39.279	40.087	42.691	39.338	48.005	42.891	61.879	53.342	56.666	53.127	52.725	53.187	55.417	53.753	65.198	67.189	78.836	69.626	83.481	75.209	76.154	78.463	63.215	62.389	60.886
0	0	0	4.2303	20.325	8.5342	27.684	45.336	37.401	45.056	41.017	51.294	45.359	55.319	58.716	57.961	67.376	60.882	57.184	60.223	63.945	61.596	73.141	66.712	66.943	58.986	61.445	54.979	61.407	61.646	66.407	65.708	67.256	67.225	75.526	71.72	77.335	61.168	67.124	62.198	61.072	65.08	61.343	60.308	65.076	63.471	63.963	71.843	68.811	61.581
0	0	0	0	4.4996	14.046	20.133	8.2094	9.8961	19.67	21.509	0	5.7096	0	0	0	0	0	7.353	1.973	0	0	1.302	0	0	0	0	0.49536	2.9495	9.1616	0	0	0	3.7844	7.0057	0	4.5516	0.81621	0	0	0	0	0	2.5043	0	0	0	0	0	0
0	0	0	4.1748	0	26.877	37.903	40.225	45.526	47.04	36.625	40.639	44.902	47.855	44.223	48.165	56.788	50.804	53.915	47.526	37.32	44.043	37.878	43.645	45.538	47.931	32.141	38.996	26.8	35.968	27.841	40.844	46.404	51.207	50.873	47.055	50.921	47.525	54.39	41.214	42.552	43.701	53.992	50.405	48.182	50.417	55.655	49.03	51.985	46.184
0	0	0	11.404	7.5749	9.1879	14.568	10.962	17.407	19.835	24.074	13.152	17.553	28.933	32.487	32.944	42.417	43.976	40.398	39.668	35.245	41.124	43.001	40.896	43.519	50.314	48.235	48.272	55.183	48.797	50.239	41.276	53.041	41.894	45.443	44.882	54.68	49.023	48.952	55.978	55.402	52.219	52.471	47.917	47.089	54.643	60.638	47.432	42.591	48.448
0	4.3642	0	7.1775	1.8731	8.1956	11.412	9.1197	12.201	10.875	3.1763	21.823	12.174	21.325	23.164	35.028	40.325	45.753	45.278	45.518	49.032	60.129	55.162	58.182	59.632	58.272	60.976	68.535	69.583	89.413	76.337	81.792	78.559	73.784	66.385	72.334	72.721	66.664	66.89	79.697	80.261	76.862	72.989	72.842	69.361	77.766	68.404	81.221	79.714	75.281
0	0	0.77498	0.17459	9.7607	30.159	0	0	0	0	35.031	35.57	40.077	37.178	42.208	44.489	41.406	38.363	45.347	45.404	41.739	41.006	33.58	21.291	19.164	21.297	32.887	28.696	31.27	34.832	39.291	31.364	38.945	40.527	22.501	28.86	27.673	32.621	38.983	34.227	29.469	39.173	39.831	34.433	43.569	29.411	39.662	45.567	44.362	58.372
0	0	0	0.95909	5.1494	6.4512	12.249	11.438	12.217	12.28	20.456	17.718	15.574	26.253	20.022	17.68	22.465	20.704	21.784	15.537	21.457	31.385	26.118	38.604	33.825	29.434	26.625	23.325	31.515	27.275	33.607	31.773	36.626	31.45	32.616	32.777	36.779	37.16	40.073	34.874	44.545	37.843	38.076	30.845	38.339	33.008	39.806	39.699	33.805	34.824
0	0	0	3.4709	9.4013	7.1718	15.673	0.89735	8.3881	17.087	17.258	14.618	15.01	17.429	26.57	18.836	19.715	16.748	22.936	29.38	18.605	30.19	23.22	32.107	31.8	23.983	26.811	29.439	31.709	42.72	40.577	44.324	39.515	38.569	37.917	35.083	29.2	32.686	46.988	68.664	65.883	67.968	83.171	89.136	104.98	108.61	109.67	117.58	131.72	135.66
0	0	0	6.0479	8.4559	11.55	8.0153	8.9437	21.944	7.981	21.414	15.771	18.389	13.357	13.004	3.8908	7.9014	4.2858	4.9443	7.3119	0.90777	0	0	0	0	0	0	0	0	0	0	0	0	0	0	0	0	0	0	0	0	0	0	0	0	0	0	0	0	0
0	0	0	8.1043	9.4472	14.983	18.727	22.805	17.593	18.588	11.047	23.929	21.791	23.621	22.757	27.524	23.113	15.745	18.351	19.022	21.518	20.431	17.695	14.883	20.107	23.356	13.404	25.44	9.245	16.029	12.991	18.405	20.4	20.157	13.577	15.729	17.706	16.263	14.944	10.494	11.529	3.2196	15.382	14.681	8.0424	12.565	6.2184	12.039	9.3091	14.359
0	0	0	3.0926	8.187	10.416	9.511	3.734	16.701	9.8669	13.036	0	0	0	0	0	0	0	0	0	0	0	0	0	0	0	0	0.20258	1.9336	2.2888	4.2888	7.0719	15.724	8.5056	16.599	18.207	20.458	19.754	25.093	36.726	43.281	43.97	46.66	57.367	49.919	72.598	66.501	65.211	60.925	56.944
0	0	0	7.4873	10.81	9.8251	11.443	12.653	14.434	18.366	14.757	20.34	15.653	19.477	16.424	11.71	10.17	21.703	22.948	18.61	25.586	16.757	29.806	24.052	29.121	21.959	19.28	19.553	21.852	20.329	12.665	10.904	15.922	24.091	19.412	14.836	21.387	22.607	17.358	16.152	19.978	12.577	17.926	23.029	10.557	15.293	9.7301	6.8107	9.0883	3.221
0	0	0	11.141	17.876	9.1136	3.3229	5.8583	8.1244	4.7793	9.8866	0	21.223	0.090946	0	3.222	0	0	0	0	4.1727	0	0.1205	0	0	0	0	0.70381	0	0.74626	0	0	0.35256	0	0	2.8813	0	2.2153	0	0	0	0	6.6578	9.6909	1.1277	0	2.9616	0	0	0
0	0	0	1.267	8.1845	4.4199	11.886	9.6026	20.491	8.3362	19.05	11.142	15.805	15.953	13.438	15.484	11.236	6.7366	12.213	14.757	22.253	16.822	16.156	16.473	18.415	18.806	18.556	23.701	26.069	25.898	22.652	24.434	29.179	23.148	23.515	28.241	32.578	24.899	26.138	21.385	26.45	28.459	34.424	37.001	25.095	44.727	45.185	37.939	36.313	34.616
0	5.1394	0	15.832	0	9.6946	9.2219	21.618	13.348	0	4.3103	0.21634	0	0	8.3637	0	0.65143	0	0	0	0	2.7795	0	5.6222	0	4.6956	3.3645	2.9454	0	0	0	0	0	0	0	0	0	0	0	0	0	0	0	0	0	0	0	0	0	0
0	0	0	0	16.896	9.8191	11.962	10.197	9.8576	6.1435	19.299	16.783	21.903	15.361	15.057	19.41	20.92	22.6	28.019	25.741	30.778	15.592	38.337	31.588	36.535	36.282	38.008	33.955	39.639	38.462	36.779	30.266	37.098	44.643	42.582	37.512	46.348	47.072	43.546	39.567	36.621	42.553	37.911	42.937	28.355	32.766	31.21	28.458	34.717	17.335
0	0	0	1.0188	0.56653	8.811	9.946	3.1666	21.59	13.775	19.458	15.349	13.629	16.557	16.902	15.73	12.157	17.434	16.484	33.092	8.5733	13.283	7.7333	5.3745	5.6208	1.9005	2.9452	1.9813	1.5561	7.4279	11.079	23.072	24.231	38.006	43.292	45.425	51.712	43.676	48.388	36.044	53.832	50.9	57.403	57.91	56.885	74.702	75.143	56.825	68.923	63.104
0	0	0	0	8.0692	2.6278	17.668	4.7231	9.7764	0	7.5179	3.2955	3.8676	10.901	0	0	0	0	0	0	0	0.50375	2.3471	0	0	0	0	0	0	0.24283	0	0	0	0	0	0	0	0	0	0	0	0	3.2006	0	4.4692	0	0.47304	0	1.5091	4.2962
0	0	0	8.4154	15.5	10.901	18.878	13.671	22.537	20.708	27.868	20.966	36.826	35.669	35.316	37.96	39.544	48.809	78.787	26.355	25.603	33.468	55.738	40.194	33.975	50.15	47.837	50.274	58.31	64.494	44.557	56.197	53.32	51.19	59.174	50.215	47.485	45.202	44.72	50.35	41.226	44.192	49.556	49.616	43.201	42.96	36.703	44.148	39.641	35.61
0	0	0	6.171	10.825	3.1372	17.471	16.645	8.1908	8.6384	8.9981	9.0209	11.316	11.471	8.6548	7.2051	7.4173	14.171	27.653	14.371	29.061	10.223	27.08	19.251	27.44	30.982	31.333	26.993	33.014	29.685	23.558	23.345	28.225	32.621	23.76	21.647	28.171	32.883	32.021	24.59	30.068	32.32	26.539	31.021	17.702	21.127	21.046	13.403	22.126	7.7179
0	2.0689	0	3.0702	0.65515	5.7128	9.3082	10.882	10.97	10.825	13.783	11.81	13.664	12.75	15.316	9.7087	15.54	19.352	15.18	22.641	20.243	23.161	22.206	28.125	21.382	29.645	31.46	25.858	27.747	24.048	28.809	32.57	34.433	27.869	38.161	37.752	34.487	40.199	34.886	34.167	40.615	40.74	37.837	35.501	39.908	40.439	37.177	47.61	38.792	41.614
0	0	0	1.3521	0.09215	5.6791	7.1815	18.391	12.978	19.801	11.865	18.276	11.323	16.171	19.583	13.846	21.527	19.376	17.808	21.674	15.853	19.655	27.572	28.59	31.382	21.162	17.907	18.216	25.307	27.974	32.247	27.103	29.529	25.719	33.551	34.564	28.789	27.167	25.577	30.367	23.894	27.564	25.796	27.1	22.626	32.495	32.512	35.423	28.252	30.315
0	0	0.92598	1.2559	18.923	20.929	15.756	19.25	24.699	36.347	25.217	32.948	25.419	33.178	34.169	34.85	37.836	44.815	40.521	35.174	41.321	36.798	50.754	54.537	48.037	52.517	54.905	54.318	66.882	52.693	50.035	47.034	57.399	57.233	64.518	58.042	68.896	61.528	62.389	67.754	59.202	63.531	63.797	61.074	67.741	57.043	60.13	57.449	77.299	69.742
0	0	0.081577	14.689	13.646	16.944	25.055	10.76	21.071	25.719	25.231	22.075	21.579	47.594	20.118	30.557	37.255	47.641	36.772	42.249	32.566	45.2	53.049	51.196	43.179	46.426	46.52	43.734	41.459	48.262	52.337	56.869	60.339	50.852	50.668	45.448	55.532	52.375	48.225	48.049	55.799	52.795	61.149	47.029	18.378	26.632	37.187	45.15	41.384	43.243
0	0	0	12.034	4.3442	11.933	20.135	21.129	24.517	20.001	18.564	15.784	4.779	16.164	19.555	10.771	17.157	14.75	16.507	14.26	17.563	22.462	22.384	21.34	24.09	30.873	30.805	14.763	15.615	15.909	14.524	12.558	17.906	19.67	23.935	20.946	18.548	19.287	26.255	21.711	22.339	26.957	27.316	23.847	27.533	21.773	27.49	28.969	25.622	26.029
0	0	0	19.751	23.191	1.0096	38.031	22.158	34.252	0	3.0443	0	0	0	0	0	0	0	0	0	0	0	0	0	0	0	0	0	0	0	0	0	0	0	0	0	0	0	0	0	0	0	0	0	0	0	0	0	0	0
0	0	1.1629	5.87	12.577	3.6125	10.704	9.6456	16.704	19.718	22.226	17.033	13.858	25.339	23.876	27.548	22.722	42.754	29.744	35.962	30.335	43.133	44.56	42.486	46.29	48.227	45.991	41.002	41.319	45.56	53.65	58.224	62.072	54.825	53.174	52.724	58.796	59.027	53.828	56.764	45.355	55.158	56.904	54.031	54.093	55.379	66.131	66.128	61.857	68.614
0	0	0	8.0253	9.5145	10.591	3.8496	8.278	4.7131	13.913	3.847	7.6239	10.027	8.371	20.367	17.92	16.564	23.313	25.752	16.935	20.052	20.481	24.545	27.907	22.238	26.624	33.856	40.608	33.493	45.899	43.786	39.653	44.576	42.701	49.463	49.683	50.637	53.541	50.45	49.426	54.89	57.199	62.018	61.724	64.906	71.8	81.283	53.695	63.258	64.279
0	0	0.37755	11.609	16.706	18.265	9.8821	4.6664	11.775	18.443	6.7907	18.081	12.419	10.434	9.4127	0	0	10.178	5.9494	3.9602	1.8864	2.3165	8.1195	4.5426	2.6502	11.893	11.749	6.8573	14.863	3.7015	1.8929	6.5218	7.3603	8.2454	10.88	8.7008	16.784	8.2047	8.4681	16.435	13.889	11.634	14.504	17.85	18.237	10.618	12.073	16.994	23.927	16.277
0	0	1.5658	6.9947	2.3743	4.2455	12.214	3.5626	19.336	24.421	32.501	31.224	40.703	64.403	62.854	69.538	84	99.109	99.018	112.95	112.06	114.2	126.57	130.7	132.03	134.08	139.99	128	142.79	142.65	140.79	143.1	143.41	131.87	133.54	144.11	141.26	133.95	140.71	132.63	125.27	125.77	122.98	131.17	128.43	121.61	127.7	126.23	121.91	125.28
0	0	0	4.8016	15.529	14.654	16.437	0	19.331	0	0	28.441	15.764	21.987	24.215	0	0	0	7.7186	0	0	15.949	25.7	15.729	23.777	11.403	10.221	7.8254	12.693	12.005	20.543	17.936	24.115	17.11	25.301	12.132	17.856	12.592	15.945	17.03	15.396	28.463	17.571	22.98	30.06	26.3	33.415	34.564	41.169	36.952
0	0	2.3324	6.4383	13.393	18.021	17.038	10.565	11.734	13.242	28.278	33.25	25.812	31.726	28.583	45.513	44.939	46.272	59.245	64.108	53.601	42.51	45.561	47.398	61.433	57.413	70.856	68.869	82.487	66.565	74.951	82.304	81.598	89.67	88.355	92.135	95.344	89.597	86.409	87.181	88.515	86.148	88.431	96.422	91.667	87.038	67.631	73.505	72.528	86.552
0	0	0	5.0826	7.468	10.724	10.911	19.677	10.01	16.812	7.6899	18.249	19.729	14.742	16.115	11.519	21.87	17.217	14.986	16.946	19.856	16.101	21.886	23.469	33.241	23.815	20.859	16.416	25.382	27.889	31.196	28.679	33.078	24.823	39.962	33.995	34.035	34.134	33.353	28.901	27.79	36.594	30.564	33.455	40.644	35.459	34.411	38.515	33.01	34.139
0	0	0	7.1021	7.9862	12.745	30.849	18.437	18.657	10.801	8.4762	3.5806	5.0724	7.0153	0	0	6.8435	6.1499	0.0588	0	6.953	8.6997	0	0.79903	0	0	0	0	0	0	0	0	0	0	0	0	0	0	0	0	0	0	0	0	1.3128	1.4639	11.745	1.7541	11.681	18.615
0	0	0	0	2.6465	13.874	14.606	25.447	23.985	19.819	27.712	22.324	22.148	22.226	17.137	19.524	18.656	20.861	17.849	29.146	19.367	22.163	23.752	25.242	28.107	32.921	26.192	27.11	17.715	14.775	17.648	25.836	12.845	1.4595	7.1706	7.5296	9.1679	7.3748	3.9805	6.6257	5.6531	3.0484	3.6765	0	0	0.75712	0	2.5281	0	0
0	0	0	0.22262	0	4.2323	20.072	11.184	17.611	6.0487	1.9737	15.673	3.5382	10.872	16.934	23.861	24.093	19.951	17.884	17.346	22.545	30.484	19.545	25.231	27.444	31.375	30.974	34.329	42.614	53.875	43.659	57.001	51.084	45.184	50.429	47.742	47.422	46.322	56.603	63.252	70.077	72.853	72.644	71.874	74.805	82.302	79.218	90.149	90.864	95.01
0	4.8613	0	17.761	12.724	2.9872	0	0	5.2519	0	0	0	0	0	0	0	0	0	0	0	0	0	0	0	0	0	0	0	0	0	0	0	0	0	0	0	0	0	0	0	0	0	0	0	0	0	0	0	0	0
0	0	0	8.5703	7.2761	13.654	22.449	30.61	32.72	34.637	30.61	31.171	30.771	34.189	37.497	40.93	41.763	40.89	33.246	40.885	47.146	41.836	48.377	48.944	48.53	60.931	55.726	56.492	46.547	53.501	53.167	55.16	56.435	54.323	53.528	55.735	51.319	48.119	51.412	49.1	54.784	52.722	63.138	54.753	52.824	53.103	61.126	61.534	58.336	61.584
0	0	0	13.255	11.153	7.1169	11.976	0	2.8292	0	0	0	0	0	0	0	0	0	0	0	0	0	2.4343	0	0	0	0	0	0	3.8599	0	0	0	1.904	0	0	0	4.7134	3.7172	1.5316	9.6284	1.3143	2.1093	7.7569	9.1235	6.3939	6.079	8.0661	3.4157	13.193
0	0	0	0	11.448	9.7671	12.802	12.688	9.6244	14.899	16.109	23.835	29.485	32.027	33.108	38.36	33.965	46.095	47.66	46.363	52.332	56.68	56.644	45.379	54.954	56.338	58.985	59.483	65.389	67.048	67.384	75.797	69.822	66.27	70.817	72.206	75.042	66.207	72.346	71.624	67.853	71.192	67.243	69.14	68.748	71.992	69.998	68.657	70.74	69.492
0	0	0	8.0703	3.0908	7.9003	13.089	14.921	15.942	11.075	12.871	9.7409	12.479	10.498	11.393	12.051	13.619	8.4303	9.5501	8.2606	16.685	24.184	16.258	18.902	22.504	22.138	18.64	26.285	22.626	24.73	14.305	19.975	25.636	25.093	21.746	26.618	23.602	31.729	30.548	26.661	27.736	29.074	44.252	29.176	34.441	28.304	34.101	37.95	32.928	42.647
0	0	0	0	14.154	13.505	10.915	9.9694	12.599	15.039	9.0508	11.85	13.85	17.116	8.2046	16.431	16.489	27.079	30.835	22.717	33.066	20.089	36.113	34.19	39.318	37.135	36.248	41.484	40.113	34.364	30.308	30.577	30.866	45.681	33.565	36.829	44.229	39.708	34.084	32.61	32.336	33.643	28.059	38.314	26.366	16.93	28.127	23.769	24.341	12.455
0	0	0	0.77638	3.9478	16.262	17.69	14.634	13.816	22.473	28.967	32.729	41.85	29.259	39.813	37.929	48.422	39.574	39.522	41.169	42.448	40.272	47.653	49.473	47.741	53.992	52.266	59.378	65.419	73.263	73.829	76.53	84.548	74.201	85.913	88.084	90.878	87.912	86.9	96.104	89.36	94.594	109.33	100.75	99.715	97.02	104.51	95.198	95.293	102.99
0	0	0.98517	0.62626	10.133	7.2627	7.5901	3.8987	14.341	4.8916	16.027	5.845	8.961	5.4642	1.9949	4.5042	0	0	0	1.3914	0	0	0	0	0	0	1.254	0	0	0.92087	8.9197	13.313	11.771	18.313	20.497	10.907	18.065	11.129	20.445	15.666	13.577	16.716	13.956	15.422	3.864	7.9235	12.537	20.267	16.347	21.641
0	0	2.0406	0	4.606	4.837	11.271	14.697	4.9195	12.85	3.1421	8.085	6.3006	9.959	12.452	7.8394	16.821	11.107	9.1377	10.873	9.2889	10.511	23.124	18.574	23.846	9.5958	11.827	2.3115	10.409	12.104	21.68	17.076	27.686	20.367	29.084	17.257	19.407	14.843	12.776	17.704	15.319	20.038	14.548	14.122	20.916	13.061	25.294	26.208	22.067	18.707
0	0	0	16.59	15.828	31.655	57.89	69.776	59.329	75.164	47.246	21.061	75.741	74.533	79.065	65.714	69.955	78.957	79.485	88.31	85.386	111.38	93.467	96.535	114.76	111.24	100.67	127.84	110.57	108.18	122.3	122.35	97.993	101.38	101.84	98.631	89.718	58.801	93.497	102.15	94.704	95.53	102.95	101.39	110.43	106.7	89.148	87.819	92.235	101.26
0	0	0	0.1843	18.735	14.431	15.904	33.679	35.434	65.156	69.436	97.977	124.4	146.56	169.06	192.66	216.88	218.14	270.12	283.92	302.4	328.36	367.7	411.26	418.6	432.46	441.73	450.91	449.29	474.71	491.46	495.38	495.67	501.61	513.3	524.42	519.14	546.37	535.11	534.8	536.95	525.09	534.81	534	521.29	525.51	544.57	539.96	543.1	555.07
0	1.1491	0	7.4663	3.6872	5.583	8.5366	17.706	10.489	0	1.0371	8.32	0	0.053028	5.2599	5.5925	11.78	11.95	8.7218	2.8126	0.98423	2.8561	0	3.0635	7.4228	15.188	11.252	10.399	23.897	27.478	0	0	0	0	0	0	0	0	0	0	0	0	0	0	0	0	0	0	0	0
0	0	0	12.234	8.7237	9.5099	7.8649	16.61	16.897	19.114	23.614	15.264	23.648	11.758	25.356	18.717	13.084	7.2512	17.301	18.888	10.312	6.4297	7.8257	15.016	18.271	8.6988	18.996	13.596	22.913	27.985	30.732	36.831	37.904	42.15	43.572	39.786	53.036	55.325	59.064	70.048	79.499	97.476	82.683	100.15	88.54	93.897	86.271	96.462	83.889	89.602
0	0	0	9.3306	15.218	23.973	35.183	38.258	46.675	46.308	46.219	48.408	48.294	60.935	56.931	47.616	51.897	52.34	57.797	49.354	55.504	68.666	59.761	66.683	62.515	63.851	64.526	65.051	68.103	62.362	73.71	63.687	79.894	73.573	74.991	63.329	73.117	71.684	91.155	95.579	76.088	77.164	83.961	68.291	89.996	75.067	83.65	80.003	84.025	91.816
0	0	0	9.6566	14.07	10.557	7.1326	20.854	24.175	21.757	27.843	22.877	38.713	18.356	32.54	28.508	30.588	24.095	27.786	38.265	31.222	25.147	25.999	28.014	37.527	30.724	33.923	31.369	34.281	36.648	31.732	44.639	42.103	39.796	34.049	25.473	32.065	30.595	31.932	39.231	43.195	50.442	35.699	44.91	33.72	41.29	31.47	30.013	24.664	20.73
0	0	0	6.906	15.998	15.138	23.057	7.6642	9.9823	16.662	20.499	1.4243	12.336	0	0	0	0	0	0	0	0	0	0	0	0	0	0	0	0	0	0	0	0	0	0	0	0	0	0	0	0	0	0	0	0	0	0	0	0	0
0	0	0	0.99519	20.084	7.0202	15.775	19.247	10.188	15.78	26.473	21.617	22.515	25.671	27.361	19.634	27.528	22.883	29.738	16.336	27.502	31.522	38.516	44.202	41.027	37.698	34.899	29.211	38.855	38.254	51.772	45.099	44.987	44.829	47.668	43.856	51.24	51.689	60.128	58.482	67.476	67.4	67.843	65.206	76.882	69.478	76.394	48.37	46.305	43.055
0	14.766	0	0	1.1033	1.6723	9.8683	18.642	20.688	7.2106	19.756	16.87	12.583	0	0	0	0	0	0	20.587	0	25.614	2.8068	10.64	3.9809	13.98	6.4884	8.4011	12.571	17.81	0	5.1046	0	0.18081	4.2302	0.41791	6.5095	10.525	2.6475	2.0519	6.1808	5.4364	10.794	13.875	10.93	10.916	11.393	9.6359	5.1256	14.059
0	0	0	12.492	13.092	8.2346	3.5458	0	3.5385	2.7972	4.4682	0.89761	12.04	10.322	9.5828	10.672	6.3363	8.0357	15.853	14.763	15.38	23.688	15.757	10.509	16.516	14.439	15.677	21.5	24.681	25.359	17.653	21.12	21.991	20.813	32.595	18.096	31.506	20.233	17.622	24.984	17.124	19.147	26.346	30.286	22.571	16.861	17.697	23.107	16.666	21.206
0	0	0	8.0762	15.338	17.837	28.781	35.787	41.265	42.389	50.204	38.962	48.019	72.32	60.137	70.6	92.126	111.26	128.03	145.88	166.29	196.82	186	208.04	210.54	227.37	234.61	242.47	253.4	251.12	273.29	247.11	258.36	265.07	264.06	264.81	262.34	251.37	250.37	240.34	260.72	260.97	267.63	251.17	269.48	265.43	272.58	267.06	270.77	273.6
0	1.4373	0	0.84734	8.9422	5.7287	14.06	5.4606	15.23	15.126	18.208	20.325	24.699	24.429	23.863	24.092	24.025	21.461	26.216	23.103	26.626	18.578	23.001	9.7594	14.972	16.276	14.549	11.921	19.672	16.121	15.386	16.846	15.974	16.966	18.816	14.547	19.579	18.942	19.869	15.861	17.996	11.975	14.788	12.831	13.373	17.505	19.148	12.119	7.8301	12.774
0	0	0	2.8515	11.096	7.7403	6.3305	4.0679	5.3393	0	5.2632	0	1.2915	0.9092	0	0	5.1656	1.2908	0	8.6521	15.074	23.66	15.688	7.2611	8.95	7.7247	6.2186	5.0286	10.344	17.661	18.415	11.172	12.904	15.787	16.11	17.374	10.571	20.237	21.658	18.586	22.942	8.875	31.623	36.473	27.901	27.445	24.846	28.893	5.9873	31.292
0	6.9462	0	9.7007	2.0243	15.552	27.635	31.409	29.262	27.216	33.758	30.996	18.713	29.58	29.139	26.398	26.599	17.942	19.693	19.868	20.973	23.023	24.966	43.395	36.3	36.777	39.822	53.675	44.959	46.999	46.867	47.291	56.005	56.704	56.938	58.032	63.298	71.503	58.391	69.125	55.594	65.893	67.977	70.462	63.611	65.514	76.111	80.336	67.453	79.552
0	0	0	9.756	3.0738	8.2108	6.8372	8.3963	8.3534	6.2571	9.6708	12.932	6.9275	16.177	14.18	16.082	14.689	17.831	20.858	15.821	21.685	20.969	24.603	18.181	26.462	25.974	30.262	29.225	31.329	32.978	25.987	29.059	35.235	27.491	40.322	36.698	39.405	35.747	42.658	38.465	41.6	42.46	47.766	44.252	41.233	45.132	45.041	42.157	45.233	46.968
0	0	0	3.6506	4.6574	1.5934	13.465	7.08	21.865	11.087	10.114	12.911	27.323	25.82	16.478	22.631	18.484	19.622	24.304	23.558	21.411	5.4297	18.119	14.753	4.6192	13.587	13.056	12.71	18.779	20.045	8.0354	8.8567	3.8341	6.1259	11.627	9.4524	13.754	0	2.0631	4.9729	0	0	7.1293	2.3958	0	0	0	0	0	0
0	0	0	11.427	7.4109	6.6679	6.6132	1.4792	10.467	8.3046	16.17	9.0645	22.141	11.585	15.035	19.605	10.748	23.916	16.559	19.665	9.0041	7.5786	5.5163	1.9488	8.8308	0	12.862	10.199	12.307	12.925	10.056	12.772	17.099	16.168	13.477	10.103	13.817	5.0088	12.191	13.727	16.25	24.746	26.87	16.051	13.551	11.44	14.236	15.174	15.695	17.106
0	0	0	9.1396	4.4958	10.705	19.136	19.613	28.18	31.477	42.087	40.694	49.139	37.04	43.295	38.621	46.499	40.203	51.383	56.679	44.574	48.147	51.23	45.432	46.782	48.689	58.465	61.671	62.614	74.848	71.207	74.737	78.617	82.607	71.461	70.199	77.429	73.39	75.533	78.254	84.83	85.577	84.698	83.639	89.879	77.02	92.666	95.302	95.637	99.744
0	0	0	0	1.1563	21.841	24.706	8.9154	30.584	21.94	27.739	25.322	24.126	36.158	36.891	35.84	37.287	31.535	41.811	46.187	53.655	61.125	65.432	73.324	77.246	83.956	84.545	90.17	103.43	105.17	99.981	110.18	108.8	133.08	135.37	145.21	150.62	138.47	138.29	130.04	146.68	132.51	155.52	144.77	136.34	152.07	145.05	135.43	149.76	154.12
0	1.1055	0	6.9524	5.7811	8.9787	9.7197	15.927	14.284	15.557	19.015	16.808	15.031	31.117	28.879	23.725	31.303	27.617	30.395	33.306	33.517	41.315	41.479	45.75	39.369	43.909	39.823	41.446	41.681	40.923	38.077	38.54	40.823	43.295	44.958	40.847	43.554	46.353	49.917	46.262	40.311	43.048	54.912	50.661	50.961	46.367	53.387	48.609	50.737	52.255
0	0	0	6.6273	9.1035	12.46	11.375	6.1985	5.3131	16.281	9.4217	15.091	12.272	14.338	18.762	21.025	18.984	20.427	23.007	19.799	28.315	27.248	30.802	24.702	28.33	30.631	34.121	36.99	40.397	33.758	33.878	38.493	40.361	42.505	48.037	43.398	50.167	45.052	54.325	54.221	57.619	50.377	57.553	60.507	59.674	62.693	60.766	56.808	65.122	64.174
0	0	0	6.6103	15.004	19.956	21.082	34.813	40.17	53.777	50.519	59.973	60.512	74.585	76.113	71.019	82.486	76.227	104.99	108.49	109	115.65	124.15	127.31	138.48	147.18	147.21	151.18	143.63	150.64	145.25	160.27	144.76	144.81	155.2	167.6	158.94	112.36	114.83	118.23	113.12	122.08	120.45	128.68	126.26	120.56	128.95	128.13	128.26	121.69
0	0	0	6.2564	5.0043	11.526	15.535	19.758	17.689	18.436	20.481	18.732	12.183	16.134	15.323	10.94	11.782	14.218	10.009	9.3125	3.4502	6.4343	8.6513	16.204	12.095	20.276	15.107	11.618	14.387	2.1782	6.8271	10.558	9.8846	8.4234	8.8221	5.6252	5.7653	6.279	0	0	0	0	0.31616	0	0	0	0	0	0	0
0	0	0	14.565	22.077	22.834	27.135	29.285	37.263	37.713	40.548	36.52	33.675	42.67	33.982	41.207	40.843	40.083	47.548	52.877	41.528	47.663	45.323	42.966	55.235	40.985	46.383	48.383	48.839	37.538	43.503	45.252	45.022	51.358	49.53	62.659	57.389	61.027	46.348	47.255	38.22	34.16	40.701	46.303	50.158	32.878	26.104	28.113	18.122	24.929
0	0	0	9.6115	7.5545	19.129	12.461	7.42	10.544	18.342	9.1913	20.538	16.206	15.926	16.044	21.165	16.825	19.907	16.416	24.731	25.258	21.819	20.109	13.767	20.939	22.265	28.878	23.064	21.648	25.405	18.093	14.162	21.494	16.007	23.969	14.178	21.079	13.466	19.754	21.194	19.219	10.346	15.758	7.4853	9.9681	12.128	5.8969	4.4273	2.6739	5.3964
0	0	0	27.453	25.427	11.769	9.713	3.7328	3.5146	6.5778	12.919	7.2654	0	3.658	0	1.3831	0	0.96911	3.4071	0.72544	0	7.1293	8.3033	4.3889	9.7703	4.4625	6.5423	4.1006	7.7293	3.6033	4.9724	5.6433	17.737	9.4556	8.4453	18.889	16.388	15.648	15.807	23.557	27.684	31.222	26.071	32.393	36.961	28.589	17.609	33.423	17.43	19.677
0	0.080718	0	21.167	10.543	4.9125	0	0	1.7734	0	7.447	0	10.22	0	2.5707	0.65307	0	0	0	0	0	0	0	0	0	0	0	0	0	0	0	0	0	0	0	0	0	0	0	0	0	3.2616	0	0	0	0	0	0	0	0
0	0	0	3.2837	6.2739	13.667	17.756	15.558	29.001	37.072	47.786	55.232	61.425	58.365	66.167	71.445	76.274	74.392	82.5	86.805	82.485	76.523	84.466	73.267	80.816	74.235	88.033	89.556	88.822	89.115	93.535	94.289	101.44	101.79	85.326	87.535	95.309	96.946	93.293	90.038	96.284	106.53	108.82	97.111	105.92	105.45	102.78	108.66	113.97	116.23
0	0	0	0.51992	8.4581	25.354	10.363	21.321	41.7	33.447	45.701	40.448	46.965	36.809	45.974	49.398	43.798	49.034	52.824	51.957	40.375	36.238	45.449	15.765	28.629	16.311	30.547	18.487	21.063	31.629	40.432	36.979	36.584	40.774	40.132	28.569	35.628	30.203	33.843	25.281	24.623	33.559	30.803	22.835	24.828	20.326	21.378	29.706	34.346	33.861
0	0	0.95592	2.987	6.5251	13.978	19.492	18.139	31.778	26.878	38.76	34.968	51.427	57.773	52.146	65.077	58.184	53.116	73.307	70.09	63.933	60.769	71.982	72.358	70.555	79.711	81.631	72.529	77.958	41.296	33.189	27.806	35.413	33.684	43.655	39.098	26.825	32.58	32.234	30.652	22.606	29.675	47.153	39.691	34.199	35.361	26.834	37.42	31.558	34.507
0	0	0	23.432	23.145	13.763	13.618	19.122	16.844	16.785	9.8204	7.5589	23.857	19.714	36.867	22.429	25.453	35.31	36.068	32.817	36.422	48.356	38.968	41.612	44.01	45.575	49.326	54.207	48.847	50.883	53.821	52.237	59.756	57.726	59.888	59.18	60.979	54.582	58.183	64.717	60.767	73.178	71.264	72.915	56.099	65.755	65.822	70.808	69.636	58.947
0	0	0.9084	19.368	10.183	6.859	13.109	9.6703	7.7412	9.5304	8.6361	17.884	15.08	24.692	22.231	20.897	20.303	7.3284	15.927	19.129	16.326	10.99	6.9676	10.975	12.222	26.046	13.689	18.15	9.5272	11.54	2.6916	18.609	13.417	8.5462	8.3568	3.4871	13.914	8.0112	10.789	9.3631	4.2829	6.5294	8.526	4.8399	1.1726	2.7051	8.2573	0	0	0
0	0	0	0	16.86	9.1352	19.21	15.398	28.647	19.411	41.121	48.161	66.468	74.888	74.252	80.316	98.42	102.58	111.64	129.77	132.54	164.81	179.54	182.91	168.78	186.38	199.12	193.76	198.1	209.75	193.43	205.6	188.47	204.9	201.23	215.22	225.8	239.28	235.35	236.68	243.45	246.82	264.47	263.34	260.43	275.94	281.39	288.86	294.6	307.77
0	0	0	11.649	9.9696	10.223	17.516	29.791	37.642	31.747	37.722	42.5	44.851	58.391	49.718	42.936	49.655	47.761	59.501	50.45	53.516	55.904	55.832	63.561	57.406	56.087	56.959	49.743	52.723	56.495	61.917	49.275	58.882	51.381	58.491	47.787	54.113	50.58	51.952	55.347	61.76	53.184	53.387	45.911	61.553	49.315	56.59	42.874	39.757	36.654
0	0	0	7.3248	23.395	29.858	51.171	60.649	61.161	59.354	60.824	70.458	76.617	66.372	82.555	14.042	61.185	67.597	52.339	40.873	42.979	8.373	35.707	34.117	20.562	29.551	34.618	21.152	21.02	22.498	48.604	49.487	39.975	36.917	41.832	42.885	50.125	24.21	22.164	16.849	27.046	31.102	25.31	35.834	37.423	38.08	18.628	23.576	15.999	18.907
0	0	0	4.5949	9.0859	16.705	18.817	28.401	28.051	18.772	12.764	9.4171	20.96	15.17	17.819	12.808	21.142	18.009	28.544	27.139	27.393	33.973	32.748	32.37	43.794	35.221	42.853	45.32	40.724	45.444	45.882	45.357	44.68	54.222	60.278	59.777	61.855	56.788	56.805	59.725	62.141	76.347	77.419	71.031	69.646	62.731	70.36	74.06	71.09	66.698
0	2.7284	0.17428	0	0	6.4474	11.773	0	12.036	12.955	17.443	15.995	29.585	40.754	62.248	68.604	83.991	101.26	127.87	116.86	121.38	110.19	129.34	112.79	136.78	141.72	134.5	135.77	144.06	153.35	155.17	156.77	176.8	150.08	166.8	167.23	166.19	164.5	148.27	152.15	145.37	141.12	134.58	139.5	146.96	154.8	152.49	151.45	141.82	143.83
0	0	0	7.4567	1.7573	2.027	10.582	6.2807	19.094	18.75	25.887	22.697	30.395	33.565	36.85	42.042	51.316	42.859	44.961	50.766	44.824	63.391	62.38	67.858	73.156	77.639	69.672	77.89	78.695	74.195	78.644	73.747	85.76	80.898	78.257	77.847	77.853	78.37	81.988	88.767	83.086	82.876	84.041	77.575	75.23	78.547	87.444	82.71	86.166	86.982
0	0	0	7.5775	14.353	24.13	35.314	36.121	35.646	36.735	32.568	31.415	34.305	27.738	34.651	31.073	34.391	35.857	27.584	38.755	24.463	28.186	21.802	33.803	29.175	42.776	37.691	24.395	38.884	36.524	34.836	46.597	36.634	28.265	41.752	40.342	45.296	33.715	32.119	35.253	40.265	30.731	34.527	31.934	36.061	35.547	23.168	31.552	17.531	23.729
0	0	0	11.61	18.04	19.134	18.94	29.933	20.606	32.871	36.342	23.097	25.009	28.448	21.613	17.672	21.602	12.964	28.188	26.873	24.738	25.223	26.256	27.472	21.766	23.657	29.63	26.983	28.443	37.991	31.779	37.905	30.171	21.289	29.898	13.284	17.39	19.352	23.471	30.71	31.462	23.72	30.118	24.6	32.452	27.852	36.326	23.923	24.28	24.514
0	0	0	1.2753	16.709	16.056	16.237	12.912	17.746	14.323	29.547	21.257	30.858	22.413	27.225	31.042	28.283	22.776	38.089	36.648	51.052	40.986	58.422	56.455	61.102	60.755	60.86	59.103	66.566	62.869	59.905	57.716	58.214	66.369	66.682	63.783	71.118	73.826	64.51	65.223	71.751	66.126	71.626	78.903	62.145	58.964	70.908	58.331	65.194	47.972
0	0	0	5.3627	9.0439	7.8427	5.9804	3.7302	0	0	0	0	0	0	0	0	0	0	1.1512	30.318	43.002	76.251	104.28	135.98	176.13	242.74	283.9	323.16	387.81	448.13	489.83	529.41	572.93	630.03	682.9	703.15	735.2	758.47	808.76	807.7	806.91	848.33	839.06	838.47	871.19	835.38	828.53	852.65	870.97	860.68
0	0	0	14.438	10.438	13.689	21.848	7.0716	15.578	11.682	5.2969	18.147	13.848	12.747	11.324	5.8505	0	4.1412	7.8336	3.5513	0	0	0	0	5.1976	2.0399	0	8.5878	1.6571	8.0365	0	3.0631	4.0294	4.8743	1.6663	0	4.0279	3.9163	0	0	0	0	0	0	0	0	0	0	0	0
0	0	0	11.415	6.5029	6.5071	13.706	15.131	23.845	21.466	28.962	16.433	22.894	34.04	22.068	20.233	34.244	29.342	23.713	31.285	34.234	42.564	44.119	52.682	46.294	49.488	41.84	38.084	46.289	44.871	47.054	46.196	55.631	46.944	52.203	48.24	50.295	51.689	60.952	59.846	65.96	62.921	66.427	59.328	68.631	59.313	62.001	55.97	56.594	55.807
0	5.7867	0	7.8734	3.9273	8.9074	2.3107	8.3268	13.842	16.081	15.847	14.695	16.705	6.0594	15.321	5.6672	16.379	2.6613	2.3502	7.7545	0.77532	0	0	0	1.4757	0	0	0	0	2.1018	3.2133	11.336	13.148	12.184	10.384	6.7562	11.417	8.1111	13.38	25.581	30.825	42.947	27.98	34.513	28.593	28.544	33.468	30.411	26.584	27.441
0	0	0	12.29	19.329	21.134	28.661	27.13	20.85	34.85	35.027	32.401	31.002	35.988	35.49	29.907	30.284	27.497	39.33	33.473	28.133	34.454	30.529	33.565	30.957	33.234	37.934	31.938	36.735	32.593	35.731	36.333	38.245	45.253	42.374	30.863	26.706	30.504	26.341	29.615	24.621	31.915	21.577	27.146	23.363	17.324	5.2423	12.639	4.6314	10.004
0	0	0	10.712	8.5843	25.507	26.083	12.457	40.99	45.659	39.635	38.805	46.558	51.456	58.231	63.686	70.31	61.656	64.624	65.67	68.603	84.714	84.23	88.362	89.872	93.921	90.207	103.41	99.037	96.184	107.66	97.502	108.84	97.101	102.04	104.9	114.47	110.22	107.08	107.46	101.3	110.29	111.05	95.281	98.849	105.34	104.57	96.06	97.131	88.333
0	0	0	11.758	13.232	11.274	8.4661	24.153	23.783	38.258	34.724	37.177	49.101	57.936	58.798	63.27	67.605	66.097	82.308	99.652	92.646	105.31	99.736	103.75	107.22	103.13	106.07	104.09	104.59	112.23	124.68	125.83	116.38	130.16	140.34	145.78	127.82	113.66	117.61	120.1	119.56	133.78	128.74	133.63	141.98	124.19	139.61	135.83	130.85	136.07
0	0	0	52.929	57.803	9.539	12.503	21.605	37.069	26.626	31.967	28.22	42.236	33.607	27.641	28.159	33.593	27.834	21.491	32.349	21.279	65.45	50.531	62.344	65.19	44.645	35.96	36.997	34.478	41.365	45.096	49.69	50.834	41.595	40.325	45.708	38.04	46.8	33.797	29.515	37.398	43.675	52.054	42.652	43.137	53.352	75.682	72.12	69.927	64.682
0	0	2.0226	9.8922	15.023	21.361	12.805	11.205	21.832	21.028	18.116	25.385	31.499	27.781	28.385	26.683	26.801	31.11	28.89	29.885	25.973	28.254	40.534	40.248	34.498	39.155	44.86	34.66	47.115	39.438	40.008	40.009	41.409	53.468	52.494	53.711	63.189	55.51	58.564	54.592	59.063	62.994	63.625	60.252	66.495	60.039	58.577	58.314	69.325	60.673
0	0	0	3.4579	10.189	11.003	20.22	26.55	27.184	38.553	40.446	25.508	27.825	23.477	27.769	25.44	38.097	34.857	30.516	37.243	35.278	37.252	36.27	47.111	47.973	50.837	56.227	55.495	53.83	49.533	60.189	61.063	61.317	59.991	70.012	66.522	70.828	72.134	66.401	67.61	70.856	63.315	71.012	69.958	67.043	74.046	72.29	73.787	69.313	67.98
0	0	0	0	15.892	10.331	18.296	16.157	31.789	20.348	25.956	10.938	23.733	17.697	14.838	16.306	0	5.2976	18.31	8.9544	2.5812	28.025	31.817	38.625	42.975	42.897	50.836	20.822	31.319	32.942	27.697	43.909	46.496	37.368	40.776	42.472	51.559	56.566	59.7	54.831	56.865	63.404	60.028	63.611	56.326	69.862	73.204	71.057	67.789	67.319
0	0	1.0837	0	0	3.4082	22.147	19.224	20.301	22.257	8.1478	19.749	8.9951	16.719	21.008	27.831	27.338	25.005	24.823	26.952	28.522	28.205	19.238	23.775	23.394	27.298	28.627	25.373	30.662	37.765	31.778	38.966	35.323	33.997	30.019	30.095	27.193	30.095	32.979	36.2	40.984	41.042	36.723	34.884	36.097	42.018	35.695	47.604	41.162	51.331
0	0	0	11.911	38.127	6.6342	5.3667	7.4878	21.59	17.627	18.525	16.316	20.834	20.808	16.182	18.138	16.909	27.014	27.082	20.396	16.492	19.845	21.426	23.444	21.389	33.386	32.918	35.777	45.057	32.796	32.812	35.264	38.56	43.654	44.094	48.318	53.46	44.313	47.021	46.441	52.099	45.278	57.077	55.153	58.931	53.41	56.635	61.789	60.768	65.671
0	0	0	9.0554	17.751	20.071	18.801	14.332	21.141	29.745	25.807	25.269	33.335	23.704	14.566	12.414	24.87	25.107	18.221	11.342	30.193	32.327	33.927	32.489	29.393	32.105	29.809	25.534	36.421	41.94	42.412	43.732	46.843	41.8	43.042	46.987	49.748	49.427	37.914	45.212	45.134	45.324	47.711	47.409	41.852	32.137	43.698	35.521	36.971	39.711
0	0	0	13.551	22.238	28.48	42.455	47.16	53.627	70.941	45.339	71.039	64.926	58.396	71.585	70.418	75.26	74.876	63.003	57.964	66.815	58.619	74.542	67.474	77.612	67.914	61.054	48.39	61.431	31.416	39.375	40.417	42.75	41.343	58.379	56.167	42.557	38.279	39.131	43.839	38.887	45.923	44.077	47.389	45.498	44.602	55.65	60.873	54.799	50.326
0	0	0	6.7001	13.543	19.64	17.054	23.336	29.753	26.948	42.512	46.958	41.86	39.921	44.449	38.188	37.212	41.298	43.099	48.715	55.311	52.607	44.774	40.657	45.353	40.612	48.822	41.543	50.433	48.193	51.604	58.152	46.815	42.523	41.182	36.124	39.417	40.634	44.038	49.551	47.302	47.542	66.523	49.594	60.712	68.405	61.164	55.929	62.902	47.803
0	0	1.7326	12.001	21.002	11.903	6.3633	16.279	31.502	28.319	26.378	37.275	36.22	56.141	41.402	57.199	65.022	63.809	56.572	51.03	49.882	52.336	62.094	67.428	64.054	74.807	75.163	74.735	80.089	74.424	81.883	78.393	82.963	82.147	79.079	82.877	82.927	79.069	81.921	82.249	80.983	88.045	93.217	89.385	97.641	97.741	103.26	103.93	120.14	117.55
0	0	0	6.4147	5.556	5.8995	7.0226	11.689	14.954	13.742	18.557	11.381	8.4594	18.768	22.684	13.621	16.142	22.411	26.563	30.731	29.955	36.438	37.131	40.444	39.809	32.801	36.419	38.582	44.844	58.179	54.003	68.715	52.245	45.06	43.291	37.215	38.367	42.933	51.824	59.395	61.988	55.037	69.758	61.066	69.823	75.184	66.738	72.081	72.544	67.465
0	0	0	16.459	8.4696	22.146	20.604	15.23	30.333	24.661	43.595	34.046	56.125	54.268	46.385	46.504	46.714	40.005	52.427	50.929	48.485	44.772	61.126	46.579	56.755	48.502	57.713	73.501	82.797	85.523	74.962	79.726	84.606	93.961	108.73	101.73	113.57	113.15	106.25	113.06	115.34	121.16	127.97	127.33	134.21	127.39	126.67	139	139.81	141.36
0	0	0	14.353	21.619	31.663	37.349	57.015	51.509	91.271	102.58	120.38	169.04	160.12	159.74	175.22	204.04	200.32	228.42	252.83	253.19	259.32	274.87	291.05	296.28	287.96	297.08	289.25	259.48	261.86	272.62	282.21	280.51	280.89	274.03	283.21	281.87	259.71	291.3	292.23	312.98	299.54	308.23	304.13	311.5	317.8	317.73	330.92	309.79	309.97
0	0	0	15.538	13.14	12.608	13.188	13.199	7.551	7.2477	11.075	23.662	12.897	12.644	5.0752	5.9228	1.5333	10.696	19.355	19.056	11.023	15.904	12.94	17.392	17.768	21.405	34.138	27.628	25.885	16.496	23.036	26.342	25.915	28.25	27.147	26.688	23.308	26.262	23.298	31.236	19.214	27.528	28.104	34.869	26.41	30.72	22.846	24.211	16.491	27.7
0	0	0	18.649	25.574	34.165	52.976	56.763	82.292	84.708	86.626	76.537	78.885	85.121	65.455	64.379	62.716	60.145	59.918	55.156	52.383	55.854	55.001	63.37	62.979	57.689	37.295	32.793	20.95	19.921	21.35	21.999	22.192	23.198	28.018	27.319	27.451	28.797	29.571	30.222	33.951	31.414	25.353	24.112	32.942	28.548	29.343	15.069	25.035	22.122
0	0	0	17.081	7.3145	15.127	11.602	18.819	47.285	58.579	69.599	93.555	124.39	125.86	163.73	178.03	190.27	195.66	236.2	245.41	251.1	251.45	258.99	273.01	286.35	289.82	276.74	279.23	280.84	280.22	262.31	282.48	284.59	271.21	273.26	257.1	274.25	266.25	270.9	276.18	275.27	284.77	270	273.45	259.2	264.75	263.28	248.2	238.34	238.6
0	0	0	11.936	18.785	26.716	19.877	26.446	21.936	35.985	33.517	28.558	22.673	31.755	30.566	31.836	30.274	27.268	40.695	44.01	32.51	33.196	38.636	35.025	38.106	24.149	36.647	29.209	36.348	54.887	48.598	53.713	38.204	30.088	34.323	29.942	21.619	4.1119	15.016	17.779	17.811	11.16	21.63	15.915	21.646	18.46	8.864	9.6116	12.203	10.058
0	0	0	3.8772	7.7046	13.038	11.676	10.486	6.3247	6.446	22.279	8.1954	16.821	8.3994	0.10776	3.7778	4.8282	9.118	21.511	16.381	24.658	19.043	20.772	16.531	35.84	30.777	28.53	27.269	38.433	35.462	25.643	16.751	21.681	27.126	25.898	19.514	32.508	33.115	27.533	27.027	23.951	24.917	19.423	26.952	22.53	14.101	14.417	12.869	9.0757	0.29725
0	0	0	10.735	13.643	17.555	13.033	9.1432	16.655	16.053	19.732	29.845	28.451	27.461	25.238	34.684	37.499	45.256	39.188	31.733	28.501	38.937	48.366	41.439	29.959	40.194	42.88	34.41	51.11	42.259	43.426	45.33	36.798	44.65	41.517	39.757	50.313	42.738	44.98	54.776	51.148	47.88	52.42	57.872	55.965	54.308	51.639	50.311	59.216	50.69
0	0	0	7.8353	21.332	11.029	10.634	19.102	31.502	30.908	25.938	33.804	34.202	41.874	43.065	37.886	40.796	49.117	54.008	49.086	53.388	57.046	54.223	61.057	64.045	74.978	75.072	78.534	83.522	80.075	80.727	78.16	87.121	93.24	92.747	92.603	108.82	106.52	112.07	126.99	120.82	124.26	137.8	137.75	131.82	134.86	140.09	144.3	156.13	156.74
0	0	0.84165	9.5405	3.846	7.6505	14.5	18.51	13.314	13.054	3.9941	11.222	4.5998	3.257	11.429	17.271	19.667	20.809	16.862	15.591	9.7866	18.371	8.4837	12.623	10.655	20.803	16.8	14.198	16.344	30.65	21.796	23.439	15.125	24.73	11.27	17.018	11.632	11.943	21.381	28.235	20.061	21.239	9.6151	12.653	15.213	18.057	3.7016	13.55	10.171	9.262
0	0	0	11.443	18.457	28.218	26.992	42.091	53.197	61.175	62.637	76.827	89.629	93.942	92.147	100.76	114.54	94.265	115.41	140.41	146.74	168.21	168.99	170.56	174.59	168.85	169.39	166.81	164.8	167.33	159.84	163.94	178.54	171.99	177.77	184.67	184.39	180.08	173.95	187.73	185.94	201.92	200.28	203.52	206.25	196.87	207.74	202.28	204.95	206.36
0	0	0	13.968	16.547	18.755	24.35	24.567	34.438	39.788	50.529	33.491	41.643	64.035	50.15	52.003	56.823	62.103	64.629	64.904	74.203	89.526	95.887	104.17	105.07	108.14	113.82	107.48	110.13	115.54	118.33	113.23	124.93	117.58	118.26	117.84	99.459	95.255	96.612	87.98	102	86.774	87.867	81.301	87.362	83.853	83.676	77.735	69.519	74.373
0	0	0	0	4.6604	11.357	19.747	17.951	21.635	13.547	24.583	13.16	20.621	22.738	19.054	24.867	29.004	23.125	24.805	33.257	32.471	40.203	44.306	38.134	30.73	31.43	28.053	26.451	17.443	35.915	24.897	19.456	20.721	20.654	12.664	13.053	18.126	13.025	7.8929	1.7414	6.4816	7.1268	8.6157	15.492	10.178	4.6203	8.0378	2.9244	0.43331	3.1497
0	0	4.4057	7.5959	14.73	17.156	11.114	11.906	23.255	29.585	22.042	22.708	16.226	23.476	19.52	20.781	20.417	23.103	35.66	9.791	17.029	16.785	19.007	36.465	17.965	24.604	37.735	44.631	39.255	33.365	26.924	29.217	33.738	35.671	38.114	37.031	46.277	33.637	35.056	47.739	38.561	41.002	53.649	44.156	42.48	39.189	42.615	49.353	57.835	47.493
0	0	0	6.4998	16.542	22.898	25.098	34.154	30.301	26.129	38.644	35.987	40.631	45.224	43.886	44.001	23.833	34.86	32.536	32.659	40.835	35.707	35.888	33.886	39.313	42.837	28.134	46.174	33.307	38.386	31.145	43.588	41.105	39.748	43.454	45.767	47.149	26.013	42.151	28.905	38.823	29.399	30.82	27.135	24.623	30.764	29.163	16.291	23.155	19.482
0	0	0	7.8848	8.7383	20.39	20.279	26.216	28.644	25.487	30.962	31.164	20.227	31.578	33.744	31.73	36.429	35.639	41.834	39.452	41.777	41.418	49.128	42.294	51.549	54.561	54.078	59.482	61.077	58.465	56.884	62.625	64.282	61.476	67.911	65.863	68.112	61.952	68.932	61.07	64.764	62.201	66.777	64.194	59.663	57.549	56.596	54.283	52.383	56.023
0	0	0.48162	10.931	8.9153	4.806	0	20.148	8.2295	12.96	0	0	1.3592	0	7.8232	2.2148	7.1757	9.1624	11.111	5.2601	7.8383	9.5775	10.241	9.9391	9.9239	10.249	9.6536	11.256	7.9291	11.609	9.5949	13.285	9.4819	14.713	16.738	25.23	24.436	22.627	16.113	21.177	19.223	24.862	18.196	20.298	23.736	24.279	24.12	28.276	31.759	24.714
0	0	0	23.952	4.9134	7.0545	13.26	23.738	18.119	18.648	16.004	15.581	14.885	16.652	12.622	0	17.704	19.091	11.299	11.993	3.8777	6.1199	9.1105	12.338	14.45	16.369	17.534	4.3017	11.575	8.6692	11.165	11.206	10.317	1.476	14.443	10.313	13.857	12.261	9.2211	10.882	9.2711	7.2052	5.7077	4.3928	8.6648	9.2572	4.4528	12.619	0	1.1274
0	0	0	6.3992	14.737	21.95	22.219	25.209	29.36	32.234	41.751	30.064	36.184	33.955	25.715	29.143	33.418	26.734	28.317	22.901	19.915	18.053	20.12	11.729	9.6541	4.1635	16.09	8.6216	10.615	6.6973	9.9926	14.37	16.756	20.168	14.178	9.3474	14.862	24.753	26.155	31.488	29.874	40.196	40.503	47.064	60.872	76.567	43.81	70.297	49.401	65.849
0	0	0	12.518	14.153	13.248	20.04	16.947	27.917	29.136	22.957	19.177	13.702	20.783	9.2636	8.6006	5.2985	10.405	5.985	2.1643	3.4273	5.8224	8.942	2.2356	5.8136	6.2989	8.2486	0	0.88974	0	4.9975	5.1005	2.6827	0	1.1328	1.327	3.898	2.9882	0	0	0	3.5035	4.4268	3.6532	0	1.5591	5.5425	0	4.7767	0
0	1.2808	0	0	5.1048	8.6747	17.945	7.2333	18.295	18.317	23.044	20.072	25.714	28.494	29.938	41.953	35.054	44.918	46.769	55.965	56.084	51.736	50.922	47.344	60.04	55.873	50.613	59.802	53.896	56.042	56.294	49.701	53.221	45.628	55.36	57.88	60.948	56.646	55.608	52.611	55.744	55.215	51.45	50.525	49.71	56.538	54.143	41.563	37.18	38.951
0	0	0	1.6422	17.281	15.842	12.076	17.916	25.119	29.23	16.984	30.237	27.216	32.195	35.947	38.563	37.565	37.902	37.353	31.399	32.918	33.561	40.454	45.197	47.838	56.977	60.192	62.886	71.731	62.793	58.124	69.227	71.384	76.741	84.459	78.662	94.168	83.561	87.168	92.793	79.984	88.164	93.836	96.628	92.454	90.916	88.304	98.418	106.12	108.46
0	0	0	6.3384	5.8291	15.361	20.935	25.088	27.139	36.334	28.214	20.789	18.8	28.197	30.979	20.546	30.692	33.097	29.397	37.392	26.277	33.507	30.411	37.559	40.637	46.415	35.528	41.378	47.912	40.947	44.127	51.161	43.019	35.734	48.607	45.496	48.885	45.241	45.106	46.591	49.491	59.417	63.679	66.887	78.357	88.498	95.856	103.35	106.76	113.62
0	0	0	4.6613	13.3	21.003	18.546	23.073	22.657	24.145	29.21	28.327	21.415	41.138	41.291	38.746	34.552	28.318	33.283	29.718	36.355	43.25	39.629	50.763	46.352	42.538	42.035	29.115	33.347	34.26	43.22	35.634	37.334	29.725	33.359	22.277	28.51	27.386	29.976	23.246	23.64	18.87	26.801	12.186	19.477	15.127	18.473	8.317	5.5328	6.9502
0	0	0	0	0	14.906	22.007	18.963	11.312	18.216	15.324	7.4194	6.7042	8.5908	8.9511	6.6946	14.616	7.4824	10.914	9.4235	16.038	23.26	12.595	11.622	19.046	15.075	17.946	19.115	20.351	33.471	21.293	34.468	33.452	25.753	23.98	17.246	18.76	21.997	27.088	25.483	31.032	29.157	22.7	23.035	25.185	28.581	24.41	33.584	35.87	35.605
0	0	0	0	6.4608	0.30832	10.907	1.858	19.772	12.094	25.73	24.768	26.923	25.641	29.405	33.956	33.134	37.768	37.321	46.212	48.171	52.08	54.791	54.162	47.648	43.537	47.587	50.883	48.492	46.923	37.969	43.467	49.413	42.96	43.502	42.352	43.594	46.338	39.708	27.095	32.554	34.948	42.875	35.974	35.752	45.608	49.97	42.673	50.948	46.228
0	0	0	8.0736	8.5365	26.639	32.728	31.255	40.191	57.245	52.065	53.942	63.038	66.444	67.999	63.625	70.815	72.433	89.461	103.08	110.06	110.91	116.95	123.42	102.76	113.18	110.65	106.13	103.06	106.98	112.52	127.91	114.79	118.84	127.35	133.73	137.99	108.2	105.91	112.82	115.13	119.74	117.82	122.69	122.67	123.39	141.3	135.11	132.23	131.54
0	0	5.5096	7.4591	23.306	17.806	7.1016	30.68	32.55	53.462	61.318	66.204	88.366	106.28	118.7	136.19	146.65	176.23	180.24	183.61	189.8	208.18	218.33	225.44	229.32	255.79	250.68	270.68	282.96	277.87	277.68	278.32	293.3	283.12	293.92	287.39	294.27	292.51	304.06	304.45	299.98	292.84	305.4	318.02	280.68	282.98	278.97	280.19	291.3	278.78
0	0	0	7.4289	5.8478	3.9189	0	0.82888	0	2.3184	8.7118	0.46659	0	3.1842	5.7947	2.821	0	6.1001	7.8312	12.54	13.432	16.741	11.909	13.921	10.837	10.133	14.561	14.926	14.801	16.943	20.414	24.705	16.672	9.7461	11.729	6.7965	8.1291	6.1441	12.001	24.286	15.549	22.902	22.538	20.478	34.904	25.741	27.959	27.086	34.819	30.802
0	1.5244	0	2.0627	5.8803	5.1255	8.1826	4.2821	1.3171	3.583	2.9897	0	15.7	11.29	4.5717	9.6045	0.16099	8.7684	13.34	1.1286	1.7842	0	2.3716	0	0	5.8851	0	0	2.2809	13.729	3.3968	4.8672	7.6835	5.4185	15.158	2.3733	11.926	5.5455	0	9.7598	10.09	12.653	16.173	19.216	11.415	2.0365	7.9423	13.258	3.8115	7.6459
0	0	0	4.7966	8.9429	14.795	22.307	40.959	43.813	64.043	60.635	71.734	97.435	112.01	127.09	134.05	145.62	153.22	183	198.37	206.66	207.95	232.06	235.7	248.25	242.76	236.92	241.8	252.9	256.33	257.63	263.14	261.93	275.95	275.76	274.11	271.63	269.76	258.51	261.3	261.08	271.4	259.62	271.87	264.38	267.14	266.75	281.32	265.31	277.81
0	0	0	8.8902	10.402	16.659	28.653	16.416	18.822	20.53	18.703	22.134	17.884	15.301	10.062	11.837	5.3985	0.33522	3.4506	4.5095	5.3859	0.56483	0.92694	0.34572	7.013	8.6886	2.7447	9.1309	2.251	16.583	0	3.3782	6.2478	1.9968	3.4314	0	13.193	0	0	0	0	0	0	0	0.80404	3.6478	1.9449	0	0	0
0	0	0	5.7291	9.8259	17.406	10.237	0	0	0.67268	4.1793	0	0	0.51615	1.8122	0	8.1842	3.7738	14.653	14.112	16.654	14.623	15.005	15.408	12.613	0	9.6101	7.7239	8.7925	23.872	21.686	30.97	19.426	13.86	19.65	9.7984	14.544	6.4606	12.515	20.218	24.786	22.429	32.701	18.753	30.749	38.282	31.421	30.276	28.749	35.692
0	0	0	10.02	1.4537	0.58613	8.5811	0	8.1713	1.2804	9.1596	1.5365	1.2862	1.9242	3.6716	0	0	0	0	0	0	0	0	0	0	0	0	0	0	0	0	0	0	0	0	0	0	0	1.5479	3.3027	16.283	22.635	33.608	29.882	24.75	48.705	61.142	57.661	57.458	65.134
0	0	0	9.0093	3.1363	11.137	10.632	12.722	12.914	24.422	31.097	26.388	29.65	30.87	23.399	24.007	30.594	26.655	21.795	23.452	30.431	26.592	43.49	34.046	36.648	33.692	34.963	36.342	38.899	41.286	38.73	32.497	57.798	39.566	42.412	56.656	46.277	42.079	39.013	45.934	45.974	45.585	54.566	49.974	52.003	42.755	54.39	50.117	50.969	47.998
0	0	0	17.545	18.934	15.278	23.354	21.877	15.097	15.403	25.557	24.403	24.987	23.201	17.699	18.267	17.041	15.454	21.541	13.901	24.674	9.1817	27.924	16.916	24.174	24.402	17.196	12.23	9.3388	17.063	9.0086	3.3718	5.1441	9.5903	0.0031343	2.3416	1.9464	8.4567	0	0	0	0	0	0	0	0	0	0	0	0
0	1.094	0	8.3832	7.1508	8.028	12.013	18.499	16.101	20.199	12.177	12.747	19.584	2.1563	22.075	14.496	13.883	19.583	23.538	17.937	15.335	20.774	24.048	22.571	29.491	28.426	22.179	28.763	24.817	23.512	29.41	23.676	33.919	28.404	36.082	39.333	29.566	21.057	29.713	36.052	35.237	39.24	33.434	32.124	33.288	26.503	28.84	40.037	36.918	35.459
0	0	0	5.3284	17.992	18.16	13.351	21.258	30.704	35.876	25.755	33.219	23.625	29.389	26.513	31.107	33.016	35.411	45.537	45.135	44.665	47.623	60.614	63.068	66.188	80.006	79.397	85.704	93.174	81.519	93.601	94.387	100.52	103.77	101.7	102.87	120.59	111.72	109.97	112.77	115.86	113.69	124.21	121.54	112.98	108.65	123.04	119.52	132.87	125.89
0	7.8114	0	0.46284	4.2951	3.8352	20.4	3.9947	6.5966	0	8.2845	7.1276	8.499	12.983	9.0872	11.768	18.466	13.997	5.5601	11.999	11.147	27.629	25.875	18.892	11.237	21.118	4.4755	11.329	13.766	20.803	15.531	17.047	17.172	16.783	21.31	21.048	25.772	23.46	18.369	23.539	31.099	32.507	33.057	38.5	36.443	43.236	39.752	37.453	28.967	31.859
0	0	0	3.4843	11.149	0.2957	13.686	4.0633	28.798	22.587	35.727	38.57	46.473	56.904	66.687	72.131	75.442	91.114	105.73	147.89	67.712	74.171	75.151	70.322	72.595	75.301	85.244	85.926	89.826	97.399	95.109	116.18	113.14	113.06	116.28	119.89	128.46	125.99	124.33	124.07	140.34	132.18	155.3	142.91	144.65	153.82	162.51	150.46	145.26	144.07
0	0.39827	0	0	4.7842	6.5788	15.899	5.9493	12.241	6.1123	14.193	13.905	12.21	10.159	14.86	12.927	12.779	16.9	20.264	20.46	18.553	18.133	16.019	11.191	17.626	16.839	19.184	16.455	24.705	18.17	17.721	14.764	14.823	11.546	21.905	14.175	20.627	14.568	22.122	14.991	15.725	15.044	15.741	15.768	15.822	20.876	18.524	15.871	13.72	21.535
0	0	0	5.6604	12.105	11.884	30.49	21.546	39.157	34.251	49.531	45.097	57.737	38.027	46.796	47.043	45.817	63.875	67.491	60.739	67.069	58.097	73.08	59.886	75.906	71.377	71.005	62.479	74.028	75.284	67.205	64.491	72.018	77.558	72.33	69.322	73.398	72.802	70.661	72.228	72.288	70.559	64.938	71.469	64.27	64.255	69.612	65.792	60.555	53.926
0	0	0	14.114	7.8059	19.338	11.233	12.738	6.6995	11.011	21.267	13.796	21.464	22.703	33.403	34.148	28.798	34.343	53.816	52.28	48.014	54.699	52.846	56.164	66.811	66.302	80.793	73.068	84.951	103.19	98.898	110.38	110.87	101.61	105.43	99.855	91.888	84.836	88.592	90.714	88.467	83.905	92.28	82.536	93.047	89.756	86.947	85.874	86.465	86.327
0	0	0	7.1281	0	12.2	19.692	22.233	21.387	16.319	20.656	16.182	4.6879	10.808	13.844	13.923	15.342	15.742	18.27	19.74	18.535	21.655	24.202	29.827	26.356	33.703	35.596	29.528	30.428	27.994	29.516	37.812	35.032	30.183	43.735	38.541	43.069	47.415	42.319	44.728	49.837	43.661	41.314	41.077	50.125	47.981	47.629	56.541	50.131	49.343
0	0	0	10.059	9.2655	7.2393	26.22	25.054	26.951	25.012	29.923	30.21	31.385	37.04	45.972	44.49	45.12	43.6	38.998	36.803	40.637	50.583	36.977	35.027	35.755	46.165	42.601	38.556	45.509	42.241	48.414	42.636	56.581	40.829	41.045	42.018	43.689	40.708	47.631	45.874	38.457	41.836	30.023	27.947	25.777	44.822	41.719	45.875	40.633	43.245
0	0	0	17.059	15.105	14.502	0	0	21.223	19.504	29.063	22.892	4.2484	11.486	5.8119	22.355	19.528	10.615	11.164	22.396	17.041	33.161	44.911	45.484	47.168	44.24	55.789	54.67	55.861	59.136	58.48	63.052	58.287	55.087	59.242	46.819	33.88	51.028	50.668	52.089	31.702	50.274	49.516	42.478	42.437	40.489	35.282	53.007	48.014	49.194
0	0	0	14.832	18.851	12.978	15.074	14.338	27.044	22.196	32.623	39.854	38.445	56.456	60.377	68.948	72.251	59.833	77.779	78.399	87.014	93.689	99.208	94.489	91.048	95.684	88.051	90.16	111.79	94.058	109.28	103.13	109.31	98.206	102.34	101.39	111.58	113.65	111.28	112.54	105.43	108.14	99.461	98.09	100.82	102.54	115.67	102.58	105.05	100.44
0	0	0	10.593	18.943	18.886	5.695	12.1	7.6535	12.411	16.162	21.812	10.883	14.337	4.7659	0	0	8.2271	23.701	24.63	4.3633	3.7369	0.90029	0	0	0	0	0	0	0	0	0	0	0	0	0	0	0	0	0	0	0	0	0	0	0	0	0	0	0
0	0	0	8.2416	0	12.173	9.5969	8.0363	1.3357	0	10.967	5.0218	3.1566	8.3194	11.412	6.3412	8.8709	19.194	15.635	18.238	11.062	2.3006	15.006	9.9963	8.5072	0	0.2671	6.0447	7.0463	11.126	5.7892	6.7928	13.028	8.7751	0	0	0	0	0	0.47866	0	0	4.8336	0	0	0	0	0	0	4.3403
0	0	0	4.856	4.064	12.081	7.0231	4.5473	10.077	13.981	16.589	14.073	24.671	14.144	17.874	17.007	13.845	19.791	22.725	27.612	20.092	12.602	11.997	1.5601	2.6311	3.1726	14.031	9.749	9.2483	13.995	7.5412	2.1143	9.4448	0.23876	0	0	0	0	0	0	0	0.58735	1.7571	0	0	0	0	0	0	0.55573
0	0	0	7.1234	9.1121	16.493	16.805	10.909	3.8714	21.055	12.575	15.62	7.1824	9.6161	3.9621	6.2099	4.4081	2.4703	9.3544	10.407	4.7594	8.1446	5.3844	3.995	13.001	5.954	10.621	6.2955	7.1368	0.31542	6.5427	4.3324	4.1312	4.3633	1.5167	8.1407	2.0281	2.1055	3.9757	7.8073	0	1.0919	0.52389	3.4947	4.9664	0.92217	0	0	0	0
0	0	0	7.4822	12.155	10.798	14.793	24.125	23.132	28.758	19.382	30.009	35.954	35.461	41.28	35.197	44.793	44.898	39.92	40.397	42.856	43.99	57.416	53.414	60.274	49.36	46.223	48.818	55.39	65.655	81.848	65.121	64.712	81.554	84.301	85.349	84.465	83.523	89.748	93.83	91.842	98.679	90.053	109.04	101.6	106.43	97.778	96.943	101.7	107.71
0	0	0	11.011	2.1353	11.495	22.323	16.593	20.611	11.176	10.571	11.975	2.375	10.91	10.199	12.938	14.429	7.514	5.4425	2.9555	1.3903	7.2886	0	0	1.6111	5.9702	5.8281	0.85792	12.031	17.45	15.975	19.96	16.62	10.774	6.6384	10.791	9.5676	4.3201	13.16	17.118	21.851	21.429	14.999	14.829	14.572	13.289	3.3689	12.48	10.502	12.561
0	0	0.93999	4.4912	8.0673	9.2043	9.14	5.1404	6.8194	13.694	19.446	17.758	29.1	32.42	27.355	36.461	48.283	50.285	49.059	50.826	53.006	53.316	58.973	57.804	57.301	70.567	75.041	83.306	86.268	97.92	92.344	94.188	98.278	96.283	115.43	89.904	87.507	91.523	91.125	102.82	95.917	97.249	101.49	108.55	98.413	104.98	98.361	108.47	104.19	112.31
0	0	0	5.6439	10.654	11.325	21.445	17.393	31.832	33.575	38.767	29.101	25.438	32.51	6.4477	7.7373	6.5196	13.071	5.3383	7.5041	9.9269	14.59	15.035	7.4532	25.023	21.033	19.174	18.348	17.949	15.601	23.971	24.029	28.453	17.893	20.756	23.65	24	26.66	22.919	23.803	26.146	35.199	29.021	28.36	23.001	31.818	32.562	20.551	24.346	23.575
0	0	0	15.773	10.629	14.07	15.604	19.57	9.01	8.6362	0	0	0	0	0	0	4.6097	4.0242	14.482	21.075	25.454	23.778	27.314	29.051	26.841	29.158	31.748	30.075	31.466	24.083	32.957	32.888	29.3	36.668	43.884	50.086	49.48	51.029	50.669	57.745	58.723	71.147	73.79	65.674	63.302	76.959	84.217	86.497	96.362	92.78
0	0	0	11.536	7.6807	2.5182	4.7333	0	6.1735	6.3203	6.1876	1.4938	6.355	10.045	11.232	14.321	19.81	16.218	10.546	12.709	11.915	15.384	16.615	19.675	17.504	23.477	18.241	27.254	31.864	24.23	34.178	28.801	33.227	26.167	30.026	26.65	34.292	28.453	28.909	34.979	29.2	35.033	35.058	25.406	27.01	32.028	37.007	31.335	38.481	34.484
0	0	0	2.2841	14.43	22.229	21.412	34.488	39.07	58.929	33.171	29.189	34.73	32.819	36.705	34.768	40.919	44.153	63.265	51.413	56.022	51.775	67.079	66.106	73.948	72.473	68.74	75.377	71.426	68.86	70.177	63.551	75.384	83.273	72.995	67.019	73.406	86.813	71.956	67.392	73.038	76.91	78.817	74.626	66.839	61.98	58.595	59.172	62.13	46.403
0	0	0	16.518	4.06	12.747	16.875	11.865	13.78	17.916	26.213	12.991	5.4113	18.57	20.567	20.293	26.511	18.111	15.31	17.114	17.369	25.487	24.881	27.907	27.504	33.814	30.756	31.948	28.72	29.221	34.05	33.856	39.673	46.392	47.271	51.932	42.144	53.122	56.434	52.528	54.874	56.898	69.957	62.759	71.023	61.963	78.062	72.026	73.485	74.399
0	0	0	12.215	3.9618	7.3691	4.0188	2.97	6.1966	2.8727	4.7018	0	0	0	2.4438	0	0	0	0	0	0	0	0	0	0	0	0	0	0	0	0	0	0	0	0	0	0	0	0	0	0	0	0	0	0	0	0	0	0	0
0	9.9957	0	7.1445	0	8.6803	15.453	17.078	11.333	8.7532	2.2208	5.5432	4.6102	12.677	8.9938	14.472	16.907	22.14	18.125	16.266	14.642	25.124	5.2057	16.206	17.138	22.297	24.773	16.982	22.206	29.058	30.208	30.215	27.479	25.816	25.846	25.344	22.929	17.254	24.57	26.975	26.105	35.496	34.502	36.703	35.043	41.432	36.787	45.408	45.976	50.147
0	0	0	6.5819	8.4376	20.559	26.905	27.851	38.479	50.121	37.646	35.703	10.074	48.884	37.807	30.702	36.375	25.64	36.213	28.422	39.754	56.148	49.241	62.787	49.357	51.511	51.715	39.344	48.673	47.056	54.946	58.549	57.043	52.795	55.948	60.688	67.346	71.615	73.236	73.337	72.934	69.87	74.552	69.999	79.129	77.594	82.201	65.763	61.844	59.052
0	0	0	7.7425	14.87	38.497	66.254	85.835	127.1	165.5	196.73	253.48	334.49	389.95	415.29	469.96	507.13	541.16	557.91	570.84	608.81	643.64	624.85	622.16	624.7	640.67	623.18	613.93	644.62	637.77	650.16	650.15	662.29	643.19	656.25	662.02	670.26	677.3	696.76	691.34	695.52	693.63	679.12	720.34	738.16	711.13	742.85	735.99	741.62	761.32
0	0	0	28.54	29.797	34.405	37.428	62.338	51.906	63.82	80.557	66.578	78.904	81.582	75.601	85.182	81.63	86.524	97.647	102.07	112.02	103.16	108.34	111.96	100.17	100.79	99.226	90.099	92.961	98.344	100.41	94.472	100.27	68.888	68.969	90.393	73.432	66.549	59.519	68.503	62.606	76.233	70.244	59.874	62.279	48.112	56.067	48.208	43.706	53.885
0	0	0	11.79	0.58327	14.247	21.286	20.596	29.727	19.309	14.103	26.273	15.497	20.928	16.892	27.161	29.012	20.15	26.421	20.965	19.917	23.057	13.141	15.175	17.247	16.721	18.563	23.775	23.171	29.603	22.308	30.132	38.797	35.088	30.548	35.555	34.83	35.423	36.846	42.664	47.359	43.486	39.281	41.3	48.663	53.534	40.819	50.929	41.785	51.087
0	0	0.50639	9.4632	21.535	17.464	14.555	23.859	21.484	29.312	22.753	26.389	28.638	36.168	29.106	31.912	31.471	27.556	25.47	21.356	21.349	29.973	27.433	30.312	29.324	38.881	21.565	45.962	49.714	50.411	46.985	45.666	52.191	53.54	51.382	61.906	67.394	67.21	66.712	72.212	61.226	65.324	66.095	63.802	68.804	60.232	54.475	60.646	73.819	67.177
0	0	0	10.215	1.8928	6.0713	0.080692	3.8806	4.6439	0	14.64	1.8116	0	6.8964	7.1847	7.9617	3.3625	5.3095	16.612	13.166	9.4854	17.036	9.1315	12.664	13.106	6.5125	11.07	11.553	14.06	14.317	17.774	32.144	21.983	18.01	16.715	8.3452	6.9977	3.7781	13.787	18.205	18.363	11.884	22.605	18.274	29.132	27.679	31.347	31.768	30.95	23.6
0	0	0	10.592	5.6935	8.1044	11.733	14.597	13.65	21.415	22.527	32.218	28.493	35.972	34.336	37.109	37.173	46.829	45.781	46.126	49.6	50.235	56.679	53.357	58.127	63.089	64.964	65.802	67.307	70.672	67.926	67.884	72.87	69.1	78.666	70.573	81.295	71.519	85.523	78.781	85.178	80.386	91.476	81.639	85.24	81.294	81.396	78.151	80.608	88.208
0	0	0	20.824	28.436	3.7421	8.1744	7.4509	14.894	18.081	15.843	4.3351	4.4813	9.4448	0.54086	12.983	6.1774	17.349	11.211	4.0444	7.454	15.141	12.645	15.087	23.012	18.882	17.165	8.8037	17.776	16.883	18.872	24.311	24.756	21.88	23.008	15.744	17.495	25.947	23.909	23.963	22.354	32.702	28.717	27.319	24.64	27.684	37.707	35.667	34.464	28.662
0	1.2356	0	0	3.266	2.2091	16.414	11.193	14.536	2.471	16.642	8.2874	9.4886	25.999	19.623	20.043	28.08	30.241	26.265	35.889	43.903	51.228	47.392	50.413	36.643	41.953	36.299	41.732	40.328	57.276	52.947	42.112	33.817	39.71	42.623	40.946	44.33	39.532	38.959	43.511	49.249	39.737	45.15	49.213	47.708	48.077	49.081	48.279	46.684	53.708
0	1.7189	0	7.3494	9.7597	8.2832	12.046	18.641	16.214	17.036	8.2056	4.3464	9.5548	6.0577	17.121	7.7976	8.1039	1.7703	5.2477	6.5519	23.609	17.488	10.008	19.884	19.285	17.564	19.827	23	16.205	18.097	17.353	21.823	19.982	24.805	30.918	31.191	31.805	33.706	29.753	38.928	36.859	44.429	44.062	36.213	33.392	42.196	42.501	44.512	44.671	32.187
0	0	0	20.502	11.571	9.0516	1.6799	4.7494	10.604	19.381	20.91	8.3473	21.171	16.74	32.094	39.589	40.242	39.228	53.119	58.863	70.545	66.69	70.78	91.725	92.018	92.954	98.656	95.253	103.02	104.64	94.258	110.29	118.09	117.7	119.03	118.69	126.83	122.52	120.41	125.67	129.27	142.24	127.42	127.22	123.29	130.39	125.39	112.86	105.61	107.23
0	0	0	15.005	14.071	14.131	16.021	13.201	14.938	25.234	27.19	29.343	21.148	17.378	11.986	23.22	10.703	19.994	22.616	24.073	15.431	20.813	23.328	21.039	27.137	19.909	29.592	30.206	28.498	23.866	26.376	28.741	37.365	35.812	28.41	35.398	27.349	31.998	33.705	37.053	36.014	38.034	41.604	37.388	40.518	37.116	29.588	26.88	27.449	30.506
0	1.5874	0	0	3.1376	6.7793	13.202	4.0781	7.2388	3.4212	6.5356	2.1926	6.9778	1.3464	3.1468	1.4132	1.3003	3.4231	8.3946	2.4631	6.5537	8.7781	12.043	5.9198	11.596	10.967	15.085	14.506	24.773	20.926	26.559	26.576	28.386	22.413	32.655	30.26	39.892	34.086	36.032	29.466	36.874	35.575	39.873	37.669	38.026	39.474	38.648	39.7	34.471	38.359
0	0	0.50921	9.3487	12.036	12.94	8.7745	12.91	16.34	23.001	14.363	18.006	9.7822	20.94	17.516	20.725	26.772	36.873	30.619	27.195	30.384	34.29	35.229	47.652	40.311	49.339	54.925	54.392	61.608	55.401	54.831	58.605	62.86	70.69	72.285	68.598	79.311	72.471	75.197	82.935	78.811	82.567	78.589	82.24	83.88	79.14	80.995	80.083	90.79	89.857
0	0	0	14.643	12.37	20.326	19.664	16.529	29.104	41.714	47.745	58.453	61.911	95.934	123.01	131.66	148.94	159.92	146.42	165.6	158.82	169.23	169.09	181.1	180.39	173.05	198.67	187.92	175.02	184.65	203.26	189.95	202.56	200.6	212.7	197.14	213.79	202.72	204.89	205.97	205.38	217.33	230.92	221.02	226.04	219.61	222.51	225.08	224.04	233.66
0	0	0	6.1233	6.3945	7.6092	17.818	15.825	24.853	25.42	22.266	21.469	17.364	23.742	24.461	31.168	33.755	38.414	33.858	39.755	32.387	40.355	39.696	46.179	48.005	51.207	53.308	47.038	46.004	43.077	47.232	54.487	47.318	48.693	64.222	58.427	57.302	58.046	53.699	57.613	67.943	58.038	53.711	56.66	60.707	65.351	62.601	75.89	61.884	69.393
0	0	0.34599	5.9932	6.2088	11.286	6.8423	11.617	3.1962	5.1082	10.612	8.0669	0	8.4014	5.9892	1.1153	0	16.339	14.256	24.741	30.308	25.795	20.947	24.4	20.404	15.205	28.242	20.416	23.784	25.513	13.972	12.979	8.2823	1.3066	11.354	0.10905	1.2938	6.4734	12.328	16.522	23.203	19.657	30.786	18.408	26.122	28.16	33.655	25.791	29.987	23.369
0	0	0	20.377	10.227	23.182	17.832	29.741	19.929	29.44	38.848	27.91	28.209	29.921	25.573	22.316	38.55	23.501	21.09	23.157	26.391	38.943	34.338	33.993	33.197	34.391	39.542	42.323	33.729	40.976	36.409	33.522	41.558	53.951	56.065	63.053	72.46	79.332	101.54	64.981	74.862	81.47	100.83	100.92	103.55	133.17	150.73	149.87	156.72	161.98
0	0	6.2437	7.2877	9.434	5.7498	4.5501	8.1722	12.287	16.823	17.588	19.851	14.244	23.825	23.382	24.34	25.145	27.015	29.166	24.527	23.758	25.553	29.815	28.682	28.367	35.447	39.619	31.851	39.319	34.81	33.782	39.792	35.87	44.222	45.481	43.441	59.291	53.411	57.501	65.068	60.289	68.684	68.93	65.618	68.474	65.519	72.082	70.087	81.773	78.741
0	1.5313	0	1.1082	6.1171	8.2882	16.849	18.285	15.46	19.42	22.347	23.186	27.429	26.276	25.374	28.072	26.921	28.472	29.955	21.084	24.716	17.764	19.27	15.351	13.078	16.485	13.522	12.447	15.442	16.019	15.826	9.694	10.376	5.3155	18.359	15.008	13.95	12.844	19.684	7.6053	9.1552	8.4242	9.5963	5.9196	7.525	8.0127	9.0402	4.1095	5.4849	6.868
0	0	0	14.621	12.547	14.219	15.482	15.895	23.841	21.703	26.709	23.295	29.555	22.415	24.933	26.718	17.69	27.331	20.148	20.934	20.227	7.6958	11.191	7.5057	6.5364	0	5.3793	0.67712	0	0	3.1776	0	0	0	0	0	0	0	0	0	0	0	0	0	0	0	0	0	0	0
0	0	0.56197	0	10.503	16.412	9.2266	13.897	20.567	18.682	31.116	28.169	30.513	26.23	19.723	23.093	13.754	21.915	15.23	29.214	19.049	11.439	27.333	20.178	23.717	15.306	34.198	19.5	23.762	21.203	23.449	26.423	27.895	20.273	19.215	3.3984	7.8744	5.9249	11.505	8.4192	5.8597	23.461	7.5861	15.835	5.1717	19.204	22.888	33.017	28.389	29.488
0	3.4674	0	8.2782	6.3715	6.6289	11.753	4.8169	11.006	14.685	10.914	16.297	19.514	30.603	26.307	25.637	29.292	23.521	21.052	21.603	24.331	34.527	40.83	6.5733	11.758	10.519	1.2598	11.762	2.1724	11.611	2.6667	11.319	14.153	10.816	4.6158	4.2868	6.7338	1.4279	8.4857	3.2308	3.6695	0.011925	3.9639	6.5522	0	2.2705	0	0	0	0
0	0	0	9.7489	10.28	12.839	29.733	31.585	29.131	32.136	28.919	23.89	28.736	28.724	28.944	32.206	36.921	40.4	34.868	40.037	32.91	45.711	36.196	49.382	56.295	57.903	59.184	52.286	58.098	54.457	56.083	67.837	61.843	60.778	71.621	72.15	75.305	77.029	72.902	74.538	80.241	78.364	81.315	76.529	81.948	88.925	80.575	91.689	78.816	82.438
0	0	0	0.12564	7.3019	20.021	8.6846	11.24	22.122	18.211	24.007	19.957	15.219	13.203	13.219	15.344	16.237	18.278	19.508	19.751	0	2.4511	7.2884	0	7.3693	0	11.495	0.66051	1.0149	3.1359	2.9389	0	11.465	8.979	13.732	5.1385	11.964	4.6929	3.4032	10.5	0	11.002	15.573	10.86	20.006	10.567	9.1607	19.293	12.184	20.646
0	0	0	6.2676	10.366	8.9377	7.0538	14.979	16.932	3.5156	6.1256	17.407	9.8789	7.5643	16.173	18.857	22.455	24.88	27.364	26.129	28.842	37.541	21.241	32.6	34.735	32.373	31.215	31.02	31.837	43.065	46.771	42.481	41.067	37.631	46.265	43.381	46.958	40.893	41.952	48.34	50.001	55.32	56.491	60.904	60.68	74.157	70.092	81.999	77.451	83.766
0	0	0	5.7071	11.732	12.232	14.958	24.43	17.876	25.82	13.936	11.201	18.136	10.397	24.716	9.1102	17.607	21.707	23.246	17.945	16.756	17.982	17.599	19.122	16.619	14.545	21.292	9.1882	16.071	11.328	13.915	7.8713	6.0572	11.541	17.029	18.422	13.299	13.806	15.572	14.903	7.42	16.191	15.384	9.8627	9.9255	12.992	19.923	15.209	17.149	9.6719
0	0	0	2.5167	4.0829	6.4486	10.304	7.0646	23.486	21.168	40.434	52.156	61.8	74.745	85.119	93.064	103.67	116.16	123.56	135.65	137.44	141.16	145.75	138.62	140.24	144.32	149.07	154.3	157.09	160.09	156.81	159.16	163.39	152.58	159.96	163.96	163.67	168.08	175.39	175.25	176.36	161.09	175.28	170.81	168.08	176.86	192.01	182.77	180.2	193.03
0	0	0	0	7.9296	5.625	15.593	8.1199	8.8053	0.38143	4.832	0.46015	2.5181	5.6802	0.88786	5.2938	11.941	14.071	13.921	20.686	26.452	27.217	26.035	20.957	14.805	16.428	14.512	19.253	22.48	30.689	16.613	16.038	10.122	15.749	13.326	6.871	16.42	14.377	9.7335	4.0918	13.899	18.364	20.978	19.174	17.905	18.438	17.42	14.782	13.506	23.085
0	0	0	7.7224	11.984	21.001	17.766	15.619	2.7567	11.907	0	6.3617	0	4.4626	7.245	6.8648	2.1715	1.2594	2.8861	12.787	12.029	2.7592	1.3218	8.2999	14.984	25.664	19.69	33.329	27.463	43.064	39.666	50.956	61.246	63.079	61.493	62.336	79.097	71.67	77.141	75.139	81.66	81.06	87.796	89.627	101.9	96.053	89.251	87.677	98.872	96.815
0	0	0	0	7.8895	14.604	19.677	26.259	26.915	34.503	20.343	33.977	21.343	25.633	30.046	33.633	36.681	34.842	30.695	29.296	26.113	26.24	34.841	36.268	34.356	24.412	27.858	26.324	27.677	29.194	37.119	33.24	40.84	38.452	42.317	38.27	39.312	43.131	36.078	36.636	37.752	43.252	35.086	40.902	42.085	49.232	48.564	53.316	56.643	51.169
0	0	0	6.5502	9.4864	23.282	28.203	27.938	4.9704	21.362	33.209	33.897	30.312	24.833	11.191	16.9	3.657	9.965	41.793	14.262	27.74	37.63	34.813	23.927	31.649	38.23	36.057	31.095	36.656	39.903	34.639	40.474	38.028	46.823	44.568	45.448	44.905	46.173	44.955	36.563	44.69	43.556	40.417	49.522	33.749	34.953	36.689	30.64	28.264	16.619
0	3.8333	0	0	0.6992	0.94337	17.173	3.3059	0	14.509	17.035	18.423	22.051	29.828	26.823	27.664	36.64	29.801	37.75	39.041	33.273	29.363	34.107	35.768	33.868	32.676	33.43	33.629	37.525	36.378	39.26	37.007	37.991	31.706	36.886	34.877	41.227	43.317	41.629	39.986	38.239	42.847	41.938	43.132	51.099	45.779	46.496	48.074	44.951	49.931
0	0	1.5658	9.4843	16.82	6.565	4.1062	5.7102	6.0111	12.091	0	5.7623	0	3.8636	0	1.5216	0	0	0	0	0	0	0	0	0	1.7619	4.3172	6.0725	14.521	5.8458	3.4854	8.5836	9.4385	15.113	14.499	15.242	23.129	10.679	13.668	20.902	17.728	26.362	28.723	23.938	26.216	18.893	20.421	22.608	35.663	26.291
0	0	0	15.327	11.102	6.8276	12.982	11.562	8.4423	15.018	17.627	31.501	14.019	28.968	14.439	18.57	8.0162	14.277	12.773	27.039	16.207	30.407	42.082	43.32	52.631	46.738	63.453	61.614	64.474	61.496	64.633	69.323	70.638	80.819	81.686	86.734	86.25	87.884	84.776	97.498	90.933	94.479	102.54	106.96	115.17	110.42	99.159	105.88	98.727	117.57
0	1.729	0	8.0815	2.5466	6.7892	11.981	6.2016	9.7242	15.862	19.052	20.867	19.639	21.738	22.392	27.96	34.907	41.653	38.655	39.797	47.027	47.169	58.855	63.727	63.49	68.106	75.922	67.808	65.182	66.766	69.043	73.921	76.572	72.181	81.579	75.15	81.805	72.393	76.302	70.412	73.938	71.725	70.158	70.633	74.709	79.575	81.426	87.076	77.079	77.737
0	0	0	1.8938	5.9516	5.9826	11.1	18.885	12.31	21.015	17.637	18.278	18.129	17.493	27.069	19.441	31.875	26.33	21.179	25.436	25.955	20.158	33.041	37.402	39.556	28.103	24.64	23.517	37.564	27.778	32.057	38.57	37.386	44.459	44.447	44.156	41.6	39.044	36.538	39.398	34.652	40.989	35.787	42.575	42.79	39.317	54.197	52.099	46.594	43.324
0	0	0	6.9546	14.696	15.886	13.648	15.588	6.5789	30.65	27.243	34.683	33.322	44.521	34.417	33.855	24.546	29.667	32.138	14.821	25.639	39.713	33.671	26.672	27.537	27.254	34.868	21.552	28.375	17.906	21.344	26.775	34.86	29.225	23.751	30.324	20.376	41.957	44.166	43.106	63.086	57.145	106.19	128.52	117.95	162.57	160.69	173.06	210.08	246.29
0	2.2027	3.7205	0	0	12.17	13.429	20.431	24.12	12.129	5.6453	20.487	11.063	18.241	19.938	18.537	24.359	16.385	26.667	18.813	17.66	20.576	10.243	18.726	15.752	21.849	24.113	21.175	27.645	29.12	30.365	35.295	34.876	25.964	35.214	30.766	26.778	26.177	31.843	36.638	44.81	44.875	45.422	45.219	45.142	46.845	45.484	56.56	52.971	51.008
0	1.5649	0	10.067	7.6572	11.399	13.794	12.159	8.5729	4.2426	5.1609	9.2932	14.607	11.051	0	1.255	6.0928	0	1.1415	4.462	0	0.091652	0	0	0	0	0	0	0	0.94415	0	0	0.1553	0	0	1.1683	0	1.1536	3.3079	0	2.6605	0	0	0	8.9729	6.8841	0	0	0	0
0	0	0	9.9738	17.786	11.375	16.053	22.23	30.59	41.171	38.019	40.848	43.822	47.307	58.733	58.996	67.659	74.509	75.349	83.303	87.076	86.968	99.401	100.09	109.76	104.93	98.68	113.61	110.9	124.52	126.81	129.67	119.07	117.82	123.48	98.482	100.56	107.4	102	105.52	104.93	103.12	111.28	101.03	105.53	102.61	107.34	97.709	100.96	105.03
0	0	0	4.6126	18.657	6.0389	5.7434	15.655	3.2186	16.865	9.9415	12.073	12.989	17.591	23.486	22.766	25.145	21.508	18.599	19.591	22.475	19.911	29.872	25.528	30.098	18.474	17.432	11.932	18.952	24.281	23.413	24.16	25.552	24.316	29.374	26.774	22.935	24.955	26.221	26.798	21.429	26.956	16.217	19.514	26.882	24.872	28.697	27.687	26.93	25.877
0	0	0	13.024	12.359	17.992	16.855	23.927	3.6779	27.681	23.719	21.815	20.324	18.677	11.917	16.216	7.3196	6.4166	13.147	5.7764	2.1191	9.7601	8.8848	0	6.7497	0	4.6129	0	4.0521	0	1.6009	3.4102	2.8858	12.788	8.9387	12.715	5.6365	17.737	18.567	18.877	8.4841	8.2793	21.693	10.198	14.655	7.1744	0	5.7252	0	3.7698
0	1.9601	4.9317	15.059	34.276	0	13.458	28.334	17.11	4.5148	0	4.7555	0	1.3265	0	0	16.627	0	0	0	0	0	0	0	0	0	0	0	0	0	0	0	0	0	0	0	0	0	0	0	0	0	0	0	0	0	0	0	0	0
0	0	0	8.1067	9.1517	6.7906	4.2082	10.991	15.922	8.3457	13.871	8.1529	7.6411	0	12.136	16.368	22.906	7.6881	21.502	13.062	18.292	13.787	16.024	28.854	29.402	18.521	26.291	19.232	15.881	21.97	22.34	34.874	27.57	34.071	25.698	22.145	19.736	25.306	23.742	31.482	32.287	43.248	29.899	35.35	25.051	31.168	26.099	27.264	26.47	27.958
0	0	1.5706	7.9531	5.6569	8.7714	12.291	20.329	11.891	28.204	18.724	21.267	12.344	15.336	26.428	20.704	19.221	27.493	12.888	12.418	11.37	16.486	20.366	24.977	23.51	12.346	11.374	5.5092	13.688	1.9647	24.675	14.81	32.276	20.561	15.102	17.161	27.252	14.701	20.119	16.237	18.319	12.283	9.2351	17.27	19.757	14.687	21.043	22.746	18.36	17.878
0	1.4238	0	9.6578	4.6225	0	9.2118	10.628	13.103	0	0	9.2331	0	0	1.4559	10.359	11.705	9.9355	9.7219	4.186	6.7456	9.6029	5.9949	7.3387	5.1458	10.176	9.9956	4.6016	8.1522	18.275	15.62	24.254	17.263	16.075	13.907	15.505	18.338	15.178	24.307	20.958	23.166	21.404	22.798	18.88	18.052	19.966	24.968	35.682	34.394	33.492
0	0	0	2.8967	5.2019	11.358	13.732	16.527	10.487	15.277	13.101	15.059	11.627	16.513	13.388	21.496	18.039	18.907	23.964	21.751	30.881	23.243	33.494	33.628	36.539	40.845	48.255	50.285	58.016	56.754	53.219	53.917	57.205	57.811	65.875	61.783	70.098	58.749	64.961	67.219	72.831	67.504	75.464	69.762	66.733	67.911	68.152	68.201	67.552	67.409
0	0	0	24.771	16.316	32.408	13.799	18.973	22.541	22.731	30.935	14.241	21.845	20.569	16.61	11.034	11.679	11.835	16.195	20.082	16.061	24.603	27.542	30.659	35.652	32.901	38.453	41.414	41.763	40.127	50.145	56.42	45.921	32.837	38.901	34.79	28.412	36.838	45.485	56.559	42.323	40.243	55.588	41.944	45.18	37.789	36.405	28.228	24.039	22.815
0	0	2.9079	19.744	8.141	0	0	2.2059	0	0	0.068747	0	0	0	5.6731	0	6.2818	0	0	0.2682	0	0	0	0	0	0	0	0	0	0	0	0	0	0	0	0	0	0	0	3.3972	0.29858	0	5.4233	2.0409	9.1175	20.951	24.649	27.925	32.617	32.318
0	0	0	12.224	9.3801	11.362	20.141	23.954	33.116	35.245	37.21	34.577	50.283	44.459	37.934	35.984	42.256	32.685	45.812	37.968	47.879	52.09	51.281	56.751	55.722	52.05	51.278	52.7	58.358	47.255	61.84	63.406	70.41	69.636	73.842	78.123	83.175	93.72	100.4	113.73	128.02	137.09	154.56	154.37	174.49	188.06	197.65	212.34	216.76	215.13
0	3.3221	0	2.6718	7.5158	8.7749	7.979	7.9468	17.57	15.754	19.7	26.361	32.716	56.796	52.632	68.416	65.283	82.673	91.637	79.214	89.828	100.45	99.504	101.77	110.36	116.17	120.27	114.64	112.5	113.03	125.26	125.62	124.91	120.8	118.7	118.01	129.04	125.01	124.66	118.78	128.91	128.31	122.63	128.8	128.33	134.7	149.05	156.05	154.71	160.51
0	0	0	7.6258	5.5674	14.957	8.3457	9.8664	12.733	11.536	11.993	9.3483	15.394	13.376	17.429	20.046	27.898	20.062	26.446	36.839	34.294	31.445	30.011	34.987	37.528	35.006	44.147	35.223	40.586	40.818	45.511	57.102	59.238	55.338	59.564	53.273	62.226	71.753	78.878	85.667	96.916	109.08	95.698	110.51	98.344	106.88	98.823	112.04	100.7	97.7
0	0	0	5.5122	17.614	18.221	16.34	24.283	20.937	19.848	14.787	19.56	30.349	18.625	33.379	25.233	31.486	35.091	32.6	31.006	34.029	41.651	32.79	38.472	40.02	35.94	37.214	45.087	43.742	49.537	45.258	42.503	47.906	60.246	56.459	67.753	72.099	65.633	71.967	69.253	80.517	82.963	81.688	78.136	73.981	77.986	74.392	82.392	90.287	73.875
0	0	0.1354	8.2708	18.527	5.273	8.5588	11.192	14.95	9.2831	13.573	7.8903	15.89	6.5256	5.3767	11.533	3.6654	0	8.4873	0	0	0	0	0	0	0	0	0	0	0	0	0	0	0	0	0	0	0	0	0	0	0	0	0	0	0	0	0	0	0
0	0	0	0	4.8846	11.096	11.384	9.5051	24.379	0.82657	7.0291	11.744	9.2148	12.966	6.7257	20.481	24.735	16.345	20.225	15.463	26.769	24.966	24.007	19.677	23.61	13.395	17.518	25.855	26.536	25.957	26.721	28.038	39.286	35.809	30.534	38.121	46.447	25.434	23.056	18.532	21.782	22.174	30.37	21.365	19.608	35.5	30.444	16.3	17.209	21.409
0	6.2197	0	9.3101	7.7963	18.725	0	0	5.6758	6.749	0	0	3.3155	0	22.066	0	5.0233	11.883	18.36	18.569	18.246	18.163	18.369	17.513	32.936	28.178	25.98	37.463	30.42	26.832	30.064	24.528	23.715	22.342	28.681	29.422	28.952	22.888	27.057	23.166	26.074	31.515	30.825	25.615	32.055	29.038	40.339	46.546	45.74	41.954
0	0	2.0298	3.9519	12.612	14.896	12.295	18.275	6.6291	8.5739	9.423	14.268	9.0845	18.637	13.096	15.574	11.483	14.519	21.413	20.466	17.432	28.068	17.619	23.611	31.341	21.689	23.237	25.244	33.411	17.24	22.084	29	28.336	47.465	36.646	36.171	34.73	35.936	29.903	40.679	49.536	57.203	68.081	73.521	86.47	85.93	91.598	99.051	99.321	120.29
0	7.7274	0	1.4136	13.474	8.3542	9.039	8.26	24.962	0	0	0	0	0	0	0	0	0	0	0	0	0	0	0	0	0	0	0	0	0	0	0	0	0	0	0	0	0	0	0	0	0	0	0	0	0	0	0	0	0
0	0	0	1.9476	8.5137	6.3879	16.11	7.0739	14.254	5.7255	10.982	22.488	21.971	26.492	26.095	30.306	26.925	28.394	35.295	32.23	23.17	21.533	24.7	20.053	26.3	26.193	22.008	24.72	30.158	26.094	24.46	23.399	24.229	17.676	32.288	22.717	30.51	27.673	26.383	21.527	21.994	20.156	15.163	12.486	25.295	26.858	27.973	29.613	26.044	21.157
0	0	0	16.103	7.0215	22.764	19.588	25.264	27.356	39.948	41.25	48.812	45.383	50.63	42.088	50.264	42.094	52.686	53.824	57.085	61.207	60.979	63.323	55.862	60.21	61.732	57.362	59.658	63.878	63.135	59.922	60.953	55.96	54.024	60.318	60.764	62.667	58.096	62.994	58.985	61.208	58.421	66.241	60.753	54.843	53.946	51.646	49.322	45.599	46.147
0	0	0	1.9438	9.941	11.42	14.564	22.593	25.639	28.19	32.903	25.333	31.812	28.281	24.767	24.721	28.893	24.145	25.515	23.838	25.077	27.455	29.374	25.148	26.811	24.489	24.078	19.681	22.185	31.397	29.754	30.283	34.813	28.762	38.769	39.789	44.71	46.677	39.146	43.848	39.102	47.326	59.293	62.137	64.28	55.962	67.132	69.795	69.426	84.464
0	0	0	10.265	15.782	19.171	13.392	21.714	24.874	33.805	35.203	21.131	24.57	29.518	25.638	26.978	27.603	27.332	46.678	45.479	37.84	48.319	43.214	53.094	55.245	43.538	58.366	48.418	61.447	49.03	56.415	54.612	57.533	59.355	60.884	60.283	49.022	56.305	45.874	52.4	53.834	57.812	53.219	58.087	59.993	58.46	55.426	55.216	51.453	57.967
0	0	0	10.376	23.226	15.294	19.362	20.086	22.905	26.347	29.819	20.867	19.459	26.264	20.03	19.219	13.915	13.906	11.4	31.827	18.711	26.567	28.381	23.935	26.645	28.522	25.478	12.512	21.798	21.711	22.708	27.921	28.155	18.594	17.7	13.716	16.474	20.606	12.712	10.897	19.543	25.178	23.463	29.123	22.831	25.817	35.758	32.485	25.263	26.683
0	0	0.82474	0	7.341	16.853	16.626	19.107	3.2496	9.5496	4.7636	4.912	16.47	8.8655	13.73	8.8296	7.1388	15.074	25.323	22.911	23.556	33.607	30.806	24.827	33.889	27.067	43.855	40.474	31.238	21.76	35.149	37.591	36.289	40.014	45.568	43.255	38.114	39.608	45.302	53.207	43.541	48.548	45.565	48.911	45.206	49.19	40.672	44.823	46.517	43.335
0	0	0	18.651	20.788	19.605	28.74	27.005	19.821	28.88	23.119	32.226	19.523	44.428	30.772	35.641	39.865	37.736	57.702	51.985	49.666	58.845	48.243	41.411	51.363	41.694	46.914	46.733	51.985	47.862	54.265	56.568	58.834	68.347	57.683	58.661	56.638	49.68	49.7	61.131	59.184	67.126	66.434	71.681	77.546	64.855	51.171	60.785	33.347	46.707
0	0	0	0	2.8927	15.091	11.549	23.086	21.55	25.095	23.651	21.463	16.177	27.315	24.998	25.94	25.981	30.911	21.31	36.882	40.173	37.416	44.417	42.02	46.278	51.016	47.098	42.339	55.471	62.925	65.19	46.186	40.656	41.22	48.041	45.636	43.873	37.987	37.74	36.675	37.839	37.628	34.106	32.836	38.929	33.259	40.155	40.039	36.014	41.713
0	0	0	2.0389	14.816	28.199	26.683	33.488	49.048	41.55	57.581	63.878	70.033	55.068	53.802	52.595	36.046	46.976	40.79	44.831	41.2	40.397	43.035	24.256	39.852	26.23	58.718	39.746	55.279	60.175	66.796	67.148	44.79	52.381	56.108	42.607	59.942	63.174	91.133	65.108	71.028	11.418	26.331	11.831	0	3.1252	0	2.8687	5.2945	18.814
0	0	0	2.0148	14.966	12.661	19.912	12.808	18.704	11.226	13.898	15.535	14.705	14.486	14.421	15.293	15.984	17.058	13.855	18.685	11.543	9.3615	7.3133	4.0283	7.2881	9.1537	12.118	8.4906	15.827	13.114	21.177	25.419	27.486	26.931	42.561	44.881	52.993	51.854	53.948	60.234	64.205	70.154	68.206	71.418	67.533	72.398	75.147	78.789	85.204	77.851
0	0	0.04996	5.3418	8.4807	5.1559	12.164	0	24.682	7.1452	18.114	17.582	7.4899	11.935	6.1541	10.99	15.587	10.413	15.494	15.996	14.546	14.594	12.311	9.2731	10.341	9.0471	10.266	8.6083	13.084	17.643	7.1347	17.656	14.527	17.951	10.274	18.545	20.685	23.023	10.98	17.273	25.331	30.19	36.605	30.973	41.12	48.499	48.993	35.034	37.348	38.546
0	0	0	2.1149	13.224	14.253	15.524	13.613	29.278	15.731	28.219	22.131	27.243	25.919	27.578	7.151	19.513	20.022	22.421	7.1222	10.393	12.916	11.07	7.0163	7.5341	20.499	18.818	27.379	27.56	29.604	22.587	21.741	30.285	26.836	33.811	33.381	34.774	37.416	29.12	23.835	33.857	34.269	49.152	38.145	39.301	47.042	47.025	42.33	44.842	50.09
0	0	1.24	0	0	6.4233	18.997	10.555	8.3692	18.126	9.9413	13.485	14.778	21.232	17.657	17.419	18.919	16.507	17.331	21.177	12.877	20.532	17.231	13.084	20.261	20.821	18.676	19.518	11.041	21.302	16.08	17.508	21.342	13.486	14.793	14.216	11.559	9.7178	15.803	5.6735	3.3871	7.8582	14.237	14.594	5.3082	7.2116	12.023	5.2636	6.2816	10.078
0	9.5084	0	0.99754	8.9514	5.2041	3.7695	7.0128	2.5571	7.3686	0.82941	0	0	0	0	0	2.8001	0	0	0.78623	5.1433	10.404	9.6058	2.6941	0	5.8373	0	0.73682	0	7.9462	3.5388	1.4844	0	2.5325	0	2.1257	1.6041	5.6698	4.8233	5.3207	10.697	7.5218	11.431	10.98	15.312	4.5708	10.757	7.5412	10.269	14.181
0	0	0	54.771	40.779	20.158	6.3529	0	0	0	4.5269	0	5.4419	0	0	0	0	0	0	0	0	0	0	0	0	0	0	0	0	0	0	0	0	0	0	0	0	0	0	0	0	0	0	0	0	0	0	0	0	0
0	0	0	7.7819	15.104	18.53	22.957	23.284	38.217	36.699	37.888	30.269	30.336	40.4	29.203	38.495	37.187	40.297	38.958	43.744	41.192	53.811	49.324	50.574	52.511	50.191	48.911	47.04	47.421	47.427	54.43	57.748	55.839	55.251	50.598	48.22	53.658	52.023	48.92	44.778	49.099	49.064	52.516	50.233	41.604	43.662	53.286	42.683	44.799	38.836
0	0	0	1.9866	32.26	31.129	26.096	32.98	30.368	39.389	49.729	27.434	6.6434	46.896	45.997	28.171	36.372	23.682	32.411	32.635	27.773	30.673	41.486	48.405	41.84	37.223	27.234	24.678	35.701	30.934	35.339	39.353	43.479	37.011	39.765	38.885	30.479	35.181	30.069	34.037	29.237	32.442	30.762	34.335	35.064	30.272	31.378	26.806	24.003	25.653
0	0	0	5.1547	2.2045	10.569	3.1988	17.378	8.1806	11.114	3.8858	10.601	7.5641	4.7372	19.78	14.023	18.969	19.045	25.565	23.019	23.836	21.256	20.149	22.362	28.249	18.246	29.008	24.076	22.261	11.942	20.437	16.576	20.447	16.772	24.265	24.278	29.525	22.807	25.811	29.014	26.254	28.064	29.427	28.95	25.442	28.34	32.494	39.278	40.445	33.924
0	0	0	10.448	10.3	14.681	15.931	19.033	19.284	15.296	26.419	24.223	11.629	21.517	27.821	17.181	18.058	16.518	25.758	23.921	17.918	31.618	26.96	31.922	33.577	36.696	36.86	35.752	31.346	37.377	39.43	36.801	54.631	56.619	58.337	61.24	55.542	81.482	81.838	79.89	87.973	112.62	122.85	124.4	139.7	137.1	128.98	153.94	164.18	179.83
0	0	0	7.8998	9.6706	19.378	19.344	19.277	17.36	14.179	25.626	26.142	26.916	28.102	26.756	27.513	22.275	33.463	44.676	34.57	43.745	23.604	41.447	35.999	48.271	46.062	48.407	44.703	45.283	44.471	43.66	43.341	39.073	48.234	48.239	45.105	48.977	64.007	51.591	44.296	42.446	44.094	41.515	58.744	45.136	39.753	48.606	35.593	33.773	23.523
0	0.23377	0	6.3544	1.3179	6.921	4.3506	6.1645	11.196	14.031	15.724	5.3103	14.852	5.9836	16.476	12.819	16.813	8.4294	23.425	22.272	17.84	13.271	11.324	22.966	24.67	20.304	26.177	18.035	19.343	24.659	21.509	29.82	37.509	31.2	29.109	23.584	27.159	29.805	26.743	33.847	41.953	40.694	33.511	42.99	37.419	39.2	33.588	36.229	27.737	23.672
0	0	0	5.3651	1.8846	23.359	16.414	23.388	21.808	13.985	17.403	25.74	14.821	20.099	16.032	28.8	31.252	36.167	37.27	39.227	40.148	55.439	52.858	54.913	56.3	57.436	67.175	65.517	77.168	83.191	92.984	92.347	101.96	101.64	96.051	90.875	91.692	78.959	81.938	94.277	98.608	92.644	96.644	102.45	102.19	115.38	103.28	110.77	103.75	103.13
0	0	0	13.149	6.9209	11.457	11.119	20.815	17.846	16.943	18.238	13.799	4.7559	17.623	15.325	21.648	23.737	25.729	25.018	24.391	35.856	29.402	36.421	38.494	39.723	44.862	42.761	44.175	41.205	35.507	45.09	42.304	44.905	36.711	48.442	47.532	50.79	49.679	44.713	45.543	46.364	49.403	52.185	44.928	53.673	59.136	53.387	61.37	48.842	53.241
0	0	0	10.253	10.335	21.653	14.741	14.225	17.521	23.738	26.128	32.779	31.763	46.34	55.444	50.295	53.961	68.504	77.279	82.219	94.901	97.971	101.82	111.74	115.96	109.31	124.73	124.82	122.47	151.95	162.43	155.08	142.25	141.7	144.94	133.85	138.14	134.4	143.97	156.42	157.56	152.56	158.51	153.46	169.45	162.39	159.49	163.4	161.14	176.67
0	0	1.222	10.179	17.419	9.452	3.7424	6.1109	12.804	12	12.515	1.6131	8.947	5.7459	5.4048	0	0.89631	0	0	0	0	0	0	0	0	0	0	0	0	0	0	0	0	0	0	0	0	0	0	0	0	0	0	0	0	0	0	0	0	0
0	0	0	14.208	19.765	19.295	29.524	24.609	38.223	21.063	28.946	21.749	0	0	16.336	1.01	7.5642	0	2.0535	0	0	6.7357	0.20133	4.7769	0.89822	0	1.1765	0	0	0	0	0	3.7974	0	0	0	0	0	0	0	0	0	0	0	0	0	0	0	0	0
0	0	0	2.4849	8.1714	8.0825	6.1924	3.4666	5.3393	0	4.655	2.9363	0	0	0	0	0	0	4.556	2.3183	0	0	2.3713	0	5.953	7.9814	3.1268	5.7479	6.6928	3.1248	5.0076	2.8991	8.3075	0.012171	9.1706	11.074	12.242	10.135	10.928	7.2195	7.2742	9.214	9.0729	9.7371	6.3456	9.7046	13.355	8.4949	4.6149	5.9028
0	0	0	12.929	12.805	20.527	15.513	17.712	14.253	18.759	17.786	20.604	10.55	19.426	18.086	10.756	8.0864	16.977	22.557	19.972	20.312	21.677	18.469	17.52	28.221	16.838	22.55	22.804	31.378	41.492	37.563	48.251	38.954	34.59	30.821	22.979	24.12	22.051	31.13	31.091	38.711	31.305	44.692	36.102	49.011	44.101	42.351	38.17	47.702	38.48
0	0	0	8.7265	7.7469	19.251	19.5	36.661	30.566	37.468	37.135	42.331	43.776	44.983	58.995	57.168	56.186	69.712	64.672	56.358	59.802	58.151	70.114	67.041	67.036	55.183	64.252	67.304	60.166	51.376	57.811	61.056	62.461	56.113	68.986	62.615	59.481	59.699	47.704	45.923	57.275	65.618	63.311	63.812	61.473	64.695	65.37	64.619	74.294	72.052
0	0	0	8.4458	6.5602	8.5417	7.5142	15.23	9.2472	12.271	14.174	5.6843	13.866	9.1959	18.657	12.007	13.403	16.417	20.087	17.473	19.516	14.004	24.618	24.754	37.51	41.789	54.046	79.424	95.301	109.26	110.86	129.09	154.14	156.62	184.02	192.05	207.12	214.29	223.32	250.68	263.72	238.37	237.79	225.82	227.79	234.49	256.14	248.07	272.45	283.55
0	0	0	7.3756	14.038	11.909	18.495	21.773	21.004	20.398	18.403	12.519	19.059	17.989	25.532	13.085	24.959	28.002	28.952	11.857	20.458	19.769	17.583	21.641	12.755	11.96	19.781	10.922	15.552	13.224	12.789	9.4338	11.545	8.2965	14.563	18.985	18.534	9.2925	12.581	12.52	2.076	13.315	10.714	5.6689	1.7614	11.288	6.433	16.004	14.101	11.585
0	0	0	4.8061	9.0898	14.689	26.696	17.214	22.078	23.164	30.341	39.809	33.58	39.378	37.347	41.504	37.035	43.983	57.68	70.738	79.21	92.523	112.01	115.15	126.67	146.77	158.97	173.39	183.92	191.48	194.12	198.24	210.1	193.26	220.41	224.69	232.76	235.03	232.8	228.55	247.56	236.39	245.15	231.36	245.85	242.02	234.69	227.17	220.75	218.03
0	0	0	0	10.696	2.7939	16	24.44	42.99	49.037	64.388	75.481	96.714	116.07	139.1	158.9	176.29	194.12	199.95	206.55	235.93	245.89	251.81	263.57	249.47	266.02	267.98	270.58	280.65	306.36	284.32	280.97	282.05	280.27	281.8	275.85	276.31	271.24	277.68	268.46	272.92	267.13	278.03	279.81	281.17	275.73	281.96	280.94	272.7	288.95
0	0	0	0	0	12.775	20.153	29.322	64.812	75.637	119.94	161.39	181.37	222.44	256.2	276.81	279.61	301.51	299.26	325.75	337.79	341.33	336.32	358.58	323.96	346.79	344.87	366.71	360.61	340.33	353.33	364.84	367.72	378.07	380.66	382.9	402.34	396.19	390.01	398.64	388.78	393.64	409.9	404.08	416.58	437.99	429.91	408.45	417.33	428.48
0	5.8253	3.7538	15.306	0	14.071	11.852	0.61377	10.264	12.134	18.064	8.9221	12.794	9.7862	10.178	11.615	0	5.2406	0.43828	0	0	0	0	0	0	0	0	0	0	0	0	0	0	0	0	0	0	0	0	0	0	0	8.4645	17.164	20.713	23.827	24.365	33.163	35.379	49.646
0	0	0	7.8095	10.783	10.905	14.517	17.09	36.479	48.101	86.876	119.41	154.19	176.96	206.25	242.07	273.6	304.12	322.17	307.34	335.66	350.37	352.5	356.91	349.53	331.83	361.4	340.11	364.37	362.76	335.78	350.37	347.63	329.72	324.67	324.41	362.75	333.79	352.13	336.72	334.96	333.5	342.52	322.19	318.62	329.91	323.33	319.39	322.11	310.76
0	4.6009	0	0	11.14	6.7886	18.541	15.892	8.5984	4.4421	1.8551	0	1.8194	3.192	0	0	0	0	11.522	16.606	10.098	18.957	22.604	16.785	0.64468	0	2.155	0	2.6071	4.6584	0	0	4.4298	1.0379	16.959	4.015	12.732	2.1403	1.8819	1.5596	0	2.8917	5.9022	9.5701	5.9253	2.5496	1.7361	0	0	3.3187
0	0	0	1.7312	11.349	5.978	10.135	12.553	15.151	18.398	17.965	18.138	14.126	15.498	18.913	14.429	16.079	13.128	10.886	1.3724	8.1205	1.6421	9.0772	7.1593	12.543	6.1859	5.1584	0	7.5351	5.7432	9.4449	11.833	13.979	7.9344	17.914	20.011	18.346	13.086	12.552	10.242	9.651	17.613	9.3052	10.973	19.479	14.928	16.979	18.581	22.617	18.98
0	0	0	24.493	17.084	11.128	5.0704	16.942	32.462	31.359	24.181	32.519	42.21	31.604	50.199	50.787	46.847	55.621	58.535	59.168	49.961	50.973	54.488	62.873	62.892	61.783	69.277	64.657	77.127	79.308	77.651	81.628	83.504	90.845	78.019	80.842	86.654	85.66	94.908	108.02	109.86	119.39	92.641	98.458	91.492	93.338	79.861	69.465	60.884	50.727
0	0	0	2.4171	6.9337	6.9169	13.291	6.1939	8.1981	0	8.7267	2.5749	6.4484	11.467	2.3333	5.3364	7.6518	10.629	9.7908	10.692	16.411	27.008	13.064	11.519	2.8754	13.362	7.7741	10.546	11.48	23.015	22.556	9.2562	13.951	10.38	15.032	15.569	21.788	25.512	27.852	26.49	28.717	30.944	35.422	29.817	31.022	30.261	36.063	35.712	31.533	40.677
0	0	0	1.2404	0.1627	19.093	21.066	27.541	19.32	27.203	26.079	29.591	21.377	37.197	26.035	24.38	27.69	14.167	26.197	21.512	29.977	41.912	43.111	54.689	49.12	57.315	59.354	53.827	58.287	63.688	78.274	69.539	88.297	80.634	72.293	71.982	69.98	81.079	75.333	89.103	65.781	57.137	57.507	48.752	63.505	61.219	61.127	63.974	56.681	62.381
0	0	0	12.269	13.165	19.69	26.504	19.266	20.999	13.771	27.093	29.898	10.551	19.137	10.11	17.561	15.623	8.8851	27.966	16.982	20.674	26.532	23.135	17.328	31.928	24.918	32.215	32.981	38.294	30.134	31.361	38.413	41.349	42.097	36.175	41.444	38.311	36.185	32.933	36.026	25.247	32.041	28.979	32.882	35.904	29.652	22.335	29.638	23.471	31.11
0	0	0	4.0516	12.567	36.841	41.06	65.754	85.166	121.74	141.2	193.49	239.46	289.48	358.15	423.55	484.02	517.75	541.04	587.83	645.96	703.96	730.96	717.62	806.01	795.23	765.33	801.13	813.98	846.05	857.99	842.7	872.62	862.28	895.46	835.82	887.84	873.29	843.49	856.39	874.32	866.98	862.17	893.18	867.59	875.01	870.1	898.68	886.05	867.58
0	0	0	10.025	12.508	18.06	18.147	36.062	21.142	37.041	12.107	29.464	29.503	22.008	27.358	19.613	21.936	18.17	24.802	24.311	29.974	25.737	31.49	29.444	27.339	33.487	26.812	32.981	23.852	26.839	26.112	32.532	22.059	30.217	31.466	38.669	38.64	26.411	31.187	30.93	35.85	49.895	50.592	52.203	53.215	45.531	57.005	53.916	56.259	57.173
0	0	0	0.9521	10.135	19.06	31.114	14.402	28.838	30.005	42.757	32.205	56.486	55.844	55.328	55.298	50.404	67.566	72.679	59.868	78.181	84.285	88.391	85.318	93.14	89.946	100.63	98.56	108.99	108.32	110.22	106.79	114.26	114.71	118.24	110.54	121.82	130.42	114.72	131.04	113.46	120.42	127.32	123.2	118.75	106.75	107.15	107.48	106.56	117.86
0	0	0	11.628	0.80367	15.411	21.744	16.397	19.454	16.033	18.298	7.5302	5.4291	12.383	12.193	11.57	23.705	9.4347	0	10.664	0	13.534	5.7474	1.3915	8.5721	11.046	4.8842	15.057	10.956	0	13.268	0	0	0	0	4.6804	0	3.5993	0	2.9715	0	0	0	0	0	0	0	0	0	0
0	0	0	3.0894	7.0524	8.9586	9.7794	8.3257	16.188	9.7545	16.25	5.2191	8.1072	4.1211	1.7619	5.2265	0	1.7224	6.819	5.8131	0	0	0	0	1.3765	0	3.8234	0	0	0	4.3657	5.0137	10.404	6.6838	14.664	5.923	15.239	9.6362	18.421	19.613	27.677	31.298	43.397	36.247	40.636	35.227	49.141	57.619	61.719	64.889
0	0	0	2.2161	10.946	11.334	21.033	16.284	16.384	9.0198	8.2528	18.237	15.529	18.204	20.789	22.405	35.285	35.086	31.997	28.361	28.722	40.699	28.735	32.352	36.462	37.458	36.71	39.283	49.684	58.725	54.98	65.753	62.388	71.692	61.461	59.819	64.394	56.313	57.548	74.341	72.176	66.999	70.372	65.727	69.754	81.498	77.58	88.157	82.742	95.668
0	0	0	10.088	10.546	11.598	10.521	18.247	19.451	24.719	17.972	18.203	21.435	13.6	16.497	9.0061	15.403	15.364	22.004	27.883	36.058	31.404	30.043	35.671	43.504	48.614	39.988	41.825	37.371	44.196	43.975	48.994	49.715	50.818	61.399	69.831	61.684	57.091	61.59	62.119	58.477	74.996	70.992	76.941	80.718	80.588	86.319	90.507	95.6	100.8
0	0	0	5.7513	12.345	9.1859	12.585	13.481	13.798	16.725	22.564	12.476	19.694	15.866	9.0846	13.142	20.385	24.143	38.614	30.549	32.852	27.902	37.856	35.185	44.197	47.327	45.083	39.758	45.953	40.744	34.176	37.897	39.891	41.653	39.685	38.021	44.488	46.98	44.754	35.689	44.914	40.579	38.882	44.641	33.519	30.89	35.449	36.194	32.39	20.948
0	0	0	11.14	4.8186	18.903	4.7149	20.542	9.8105	15.319	8.3656	16.829	15.793	14.97	19.822	12.8	21.97	21.235	27.679	34.948	37.12	38.783	37.055	53.458	47.033	52.53	49.948	48.943	44.603	37.184	48.444	52.221	45.985	51.916	58.226	64.777	63.688	54.637	51.9	57.998	63.541	64.459	72.521	70.96	74.613	71.262	79.392	81.974	81.025	81.322
0	0	0	9.0635	4.5115	17.726	14.239	15.217	27.369	15.562	25.046	24.955	20.741	19.58	19.96	13.506	23.234	17.138	15.383	19.129	21.244	38.784	27.388	36.579	30.086	44.319	39.005	53.589	50.758	56.192	43.444	48.006	52.974	60.804	63.687	62.839	64.847	77.115	79.748	76.177	78.334	80.144	77.821	80.438	72.838	81.627	92.836	82.363	84.552	90.938
0	0	0	8.6524	12.762	10.048	8.3716	13.009	18.619	26.458	21.006	12.489	23.484	12.59	23.572	17.286	19.808	13.69	18.857	17.063	21.885	17.139	13.223	16.072	21.031	20.506	11.772	14.722	18.352	11.305	13.543	24.9	25.207	21.537	17.453	12.356	10.347	17.012	11.172	25.749	27.693	39.463	28.341	39.194	31.168	31.966	33.129	27.309	18.646	20.923
0	0	0	3.1275	13.415	10.815	11.846	13.827	18.202	18.289	24.688	16.564	20.649	23.873	12.182	31.37	24.779	34.396	26.217	40.506	42.163	51.75	56.095	58.238	60.502	47.612	62.399	65.082	48.243	51.401	70.962	72.659	75.644	65.872	73.981	70.866	73.645	68.579	68.625	67.973	74.123	77.943	70.243	60.454	62.337	63.747	72.275	68.735	67.151	67.627
0	0.79053	0	8.1673	0.11364	5.3601	16.424	25.754	48.08	83.554	133.42	188.42	264.82	330.67	428.37	462.37	553.11	609.77	660.11	744.26	791.05	853.33	862.89	881.22	899.18	899.29	957.28	976.3	1005.2	1026.8	1049.1	1058	1095.6	1104.8	1092	1130.6	1129.6	1146.9	1137.4	1104.7	1145.3	1114.6	1134.1	1096.9	1092.6	1099.2	1097.5	1081.7	1072.4	1072.4
0	0	3.6016	0	0	4.2958	58.366	65.424	70.494	76.957	89.464	69.821	88.913	99.706	97.82	103.89	94.197	85.039	72.504	86.59	100.26	113.33	116.43	122.14	122.8	117.6	133.06	107.44	121.16	119.53	119.44	123	118.7	123.27	128.52	128.21	125.06	119.76	118.62	119.92	114.84	119.34	112.79	106.18	111.71	105.66	110.7	106.72	99.381	96.809
0	1.8696	0	6.1341	4.416	2.5897	7.5735	10.951	12.397	17.217	17.654	7.2394	14.106	8.8039	19.07	16.805	18.054	7.5304	19.339	18.288	18.031	16.101	16.455	23.074	29.597	22.007	24.823	23.774	25.438	23.294	22.24	34.425	34.281	36.574	32.297	32.948	36.93	38.279	39.222	46.658	50.641	56.29	50.346	58.836	52.73	52.33	49.411	52.349	51.167	48.185
0	0	0	11.302	0	17.287	14.694	2.7281	11.897	8.8927	17.355	25.661	35.402	28.511	35.044	34.081	31.446	41.726	36.383	34.393	25.324	24.667	28.733	20.234	24.033	22.74	35.616	37.523	43.18	57.288	56.468	68.053	75.207	78.51	83.928	85.861	104.71	119.01	114.13	122.65	123.94	106.77	120.6	110.04	118.49	106.07	107.94	123.35	118.64	135.19
0	0	0	8.5864	6.2754	8.5194	8.838	11.462	21.409	18.089	24.188	20.11	23.189	21.886	21.072	28.586	17.529	19.903	23.75	19.224	16.75	8.9468	5.9575	0	6.1115	0	8.9252	3.2926	6.9232	8.7202	3.0328	9.6042	10.975	16.978	13.804	6.3981	9.3566	3.2585	7.8392	4.4834	4.5203	6.802	11.617	0.62724	0.040851	0.23693	4.3132	6.8118	13.488	12.431
0	0	0.77469	2.1307	0	15.555	16.085	5.7862	15.641	14.08	7.6393	0.46006	15.79	14.614	2.4937	0	0	0	0	0	0	0	0	0	0	0	0	0	0	0	0	0	0	0	0	0	0	0	0	0	0	0	0	0	0	0	0	0	0	0
0	0	3.3684	14.931	8.6339	13.213	25.524	25.168	17.09	24.505	18.146	24.888	22.355	29.629	0	0	0	0	0	0	0	0	0	0	0	0	0	0	0	0	0	0	0	0	0	0	0	0	0	0	0	0	0	0	0	0	0	0	0	0
0	0	0	8.7033	7.5089	14.078	8.825	16.836	20.306	18.297	9.5439	5.0848	6.2221	0.70976	0	1.9222	7.1175	9.7511	9.2159	0.45701	7.1796	13.202	20.401	18.877	19.862	12.331	16.729	13.599	16.214	27.323	25.442	28.884	26.928	23.991	21.798	37.126	35.241	37.991	31.201	38.479	35.907	34.869	42.796	39.606	48.107	38.165	48.583	43.253	43.085	53.98
0	0	0	1.1545	15.361	22.503	27.616	22.679	21.488	41.732	40.113	39.648	41.193	37.959	41.135	45.635	46.396	42.901	57.225	52.579	46.582	59.025	51.65	54.955	61.683	56.749	67.416	67.707	74.777	68.276	73.256	72.229	83.612	83.905	79.164	71.803	69.914	69.482	69.721	76.092	67.406	77.754	76.66	76.125	77.927	77.786	69.488	73.713	73.791	82.818
0	0.84131	0	0	4.6579	10.851	19.613	20.476	23.102	4.8479	6.9901	16.246	2.1016	6.6597	5.6828	9.4632	13.5	9.2784	8.0827	8.2668	0	8.5354	0	4.5639	0	0	0	7.7379	5.9439	16.396	6.4367	5.5122	0	13.632	3.7509	9.8305	15.874	6.7592	13.02	22.961	20.038	19.449	20.54	24.45	18.215	27.57	22.622	27.194	20.408	19.929
0	0	0	0	0	7.5414	27.769	37.281	43.64	36.859	48.39	43.487	45.354	42.328	52.472	50.453	34.833	52.415	52.256	42.321	30.473	26.904	23.571	17.24	23.385	16.58	20.994	26.836	20.367	33.309	31.221	32.615	26.824	37.37	39.847	35.718	43.29	37.817	39.041	39.502	38.527	44.194	47.733	47.184	39.586	38.351	41.546	49.496	53.535	57.896
0	0	0	0	9.6809	9.3456	6.5568	11.401	14.711	6.5755	0.010759	4.4819	3.3349	0	3.9606	0	3.677	2.1903	0	8.09	6.2222	5.5718	12.396	6.6433	14.937	1.7154	0.34938	0	7.5141	9.4632	13.009	15.552	24.252	30.353	30.833	25.282	20.913	19.187	22.959	14.906	13.882	23.454	17.345	25.32	27.326	31.305	32.577	40.92	35.235	37.419
0	0.53856	0	13.476	3.9844	8.9211	12.429	4.572	9.4464	1.1073	24.348	0	0	3.365	9.2404	5.5164	0	1.4409	9.9466	10.879	12.551	23.209	17.657	8.37	0	7.2526	1.1396	6.3434	9.2443	14.898	13.298	8.2099	3.6433	4.7068	8.2871	3.5507	13.802	12.394	11.457	7.3155	13.756	12.338	16.784	17.81	17.417	14.093	13.722	13.09	3.64	19.789
0	0	0	7.879	11.006	15.116	14.311	11.738	12.015	20.104	37.052	28.785	75.382	80.531	104.4	116.05	114.91	144.82	148.26	148.96	168.21	173.55	164.68	185.22	184.51	202.42	198.53	206.93	182.17	215.86	185.21	176.97	156.38	165.41	168.39	154.79	154.53	146.5	151.25	152.57	159.81	145.57	158.07	131.25	133.36	137.15	137.39	118.03	126.81	132.63
0	0	0	12.354	19.024	32.373	50.055	73.492	92.337	124	151.28	170.68	183.63	198.3	236.83	239.41	255.56	281.33	307.38	324.66	306.21	319.04	309.63	340.42	353.54	351.95	362.62	341.77	342.56	352.83	347.15	354.1	370.07	369.02	350.71	339.48	351.12	333.6	344.41	334.08	366.39	360.68	346.42	356.16	359.04	348.15	348.46	333.15	328.81	331.42
0	0	0	0	15.619	19.633	36.107	50.782	73.533	85.809	92.364	115.98	131.47	140.35	161.08	166.68	181.64	198.21	193.09	225	217.73	224.59	231.3	220.79	241.77	228.96	237.1	246.76	247.39	242.21	245.79	238.15	246.15	228.53	256.27	254.28	253.48	244.62	252.69	253.55	254.99	260.19	258.25	251.65	256.12	258.61	262.02	280.94	259.99	258.44
0	0	0	17.64	21.506	33.988	28.956	13.049	14.839	24.983	14.133	49.838	45.345	57.576	57.36	51.155	61.787	54.292	60.187	74.112	68.576	74.011	70.525	77.034	85.821	86.885	83.87	86.705	85.228	86.967	91.105	99.483	90.923	108.17	114.74	126.48	125.31	117.88	110.8	124.03	122.99	129.4	130.27	138.85	132.12	127.78	142.93	142.36	139.72	138.32
0	5.1239	0.036805	5.3002	1.897	3.6582	14.17	8.9502	5.6188	13.161	14.517	19.332	18	24.014	16.028	22.565	22.093	34.091	30.733	29.531	35.079	30.553	44.068	42.337	45.714	50.656	51.35	49.578	52.454	52.033	50.841	53.275	48.33	54.158	63.944	50.32	60.969	53.027	62.265	59.109	59.164	54.702	63.312	55.87	47.933	51.696	47.446	44.437	43.327	40.518
0	0	0	6.1769	14.733	14.283	18.299	14.798	27.267	30.884	35.085	36.709	29.74	31.738	26.607	37.418	19.852	29.425	21.399	33.06	51.512	56.326	41.288	40.511	53.717	50.681	56.487	49.833	48.227	55.989	66.117	63.991	72.706	61.751	67.101	61.771	64.456	69.734	70.425	69.623	73.037	84.22	77.395	70.63	66.806	69.781	63.192	66.408	56.535	53.004
0	0	0	10.982	13.66	0	19.541	24.908	23.593	28.852	38.545	42.413	44.137	49.148	47.883	60.257	71.387	90.978	92.745	96.652	112.3	100.92	126.74	124.21	126.06	134.12	134.66	138.97	147.28	152.5	147.98	153.09	157.59	169.1	184.16	188.66	197.82	201.15	203.09	211.37	215.13	227.77	217.99	222.23	206.3	207.37	214.19	202.6	207.16	190.72
0	2.4368	0	0	9.4349	14.873	19.335	20.166	16.469	19.964	19.381	15.421	9.6484	12.899	11.074	15.773	11.611	26.048	20.807	20.2	26.902	22.728	38.931	32.101	37.704	37.626	35.808	36.596	35.077	41.032	39.147	38.325	37.486	46.72	43.118	39.888	46.122	53.313	41.325	42.304	42.732	45.37	44.522	46.27	37.071	36.625	40.183	34.954	38.742	28.624
0	0	0	15.52	17.594	18.562	15.859	18.02	23.764	29.637	28.594	27.464	32.065	25.173	21.029	19.473	25.718	18.787	24.861	22.648	29.202	17.024	26.07	23.742	22.2	15.315	11.206	18.52	25.518	21.555	11.843	23.996	21.757	21.292	17.073	23.992	18.216	24.506	12.443	19.503	8.683	15.531	19.533	18.136	17.542	12.626	14.079	11.208	10.025	18.449
0	0	0	10.045	9.5596	14.967	17.263	17.496	23.16	22.827	24.727	35.281	31.707	33.097	36.426	37.623	34.76	44.304	43.802	41.164	41.804	36.415	41.473	36.836	37.324	39.453	39.517	42.25	43.401	37.133	42.847	44.528	45.707	37.965	43.659	45.081	57.625	54.531	54.469	50.773	58.402	53.092	49.274	55.795	53.224	56.855	60.539	56.556	53.709	53.04
0	0	0	6.4041	17.374	14.316	13.083	19.441	20.18	44.036	26.884	30.928	28.491	32.556	36.345	36.777	32.538	33.699	36.501	40.804	44.113	40.799	44.908	47.331	47.695	49.59	50.675	52.304	47.169	47.833	52.108	64.249	46.787	61.179	65.801	77.449	78.463	68.165	67.755	76.9	76.319	95.949	92.676	109.37	115.96	115.53	129.2	138.83	136.91	145.11
0	0	0	7.365	7.9823	19.055	19.794	34.113	36.286	41.954	43.115	44.924	45.153	49.803	45.829	42.804	43.523	43.757	49.055	58.315	56.496	64.751	55.959	70.816	69.118	64.156	49.483	48.626	49.382	48.841	55.516	64.205	51.387	55.396	56.23	69.213	62.952	56.53	51.329	63.075	63.989	71.128	75.567	80.022	81.013	67.88	77.983	73.987	70.605	75.102
0	0	0	12.772	6.9294	8.4849	16.9	18.47	29.122	17.818	21.914	36.634	34.622	35.656	42.78	41.913	53.045	51.714	51.837	51.305	45.932	58.972	46.051	65.54	57.697	52.361	47.639	48.545	54.13	59.738	61.213	59.473	59.826	61.621	57.316	57.981	54.524	59.604	58.33	67.729	73.838	70.807	70.912	69.065	71.366	78.479	68.857	76.723	68.669	77.657
0	0	0	6.4506	9.0881	25.981	0	19.578	5.9716	18.786	7.0843	21.414	13.905	12.755	27.792	13.11	19.344	18.645	27.998	18.341	20.708	19.236	23.824	29.542	27.656	30.23	37.66	41.009	38.431	32.742	39.289	41.938	40.594	37.296	45.285	53.51	52.15	49.346	47.257	44.678	43.712	40.613	42.769	42.1	39.255	40.005	41.787	40.349	42.675	39.849
0	0	0	0	1.4519	7.7321	2.7844	7.4426	10.113	2.3305	11.479	4.3809	8.233	6.141	6.6411	9.0284	3.9569	7.2685	10.345	11.24	10.693	1.2914	1.3862	0	7.6401	0	5.1307	0	6.6923	2.474	7.276	5.6321	14.596	15.868	8.5242	6.9683	11.68	11.055	10.205	10.064	4.353	14.06	16.586	5.5745	10.129	12.605	8.5693	15.888	12.769	15.794
0	0	0	8.5411	13.297	11.487	7.9532	2.9775	0	0	0	0	0	0	0	0	0	0	6.1136	2.5634	0	4.2725	10.533	1.8132	7.7185	9.6287	12.257	14.408	19.655	12.934	13.721	20.351	21.627	33.22	14.635	21.689	31.521	36.839	68.452	81.154	100.57	148.16	175.27	202.13	251.12	264.07	299.48	317.81	332.67	389.58
0	0	0	3.1312	8.4841	15.508	17.193	28.67	31.12	37.272	34.081	36.915	47.062	36.444	32.87	29.957	41.855	60.752	60.642	58.654	60.809	53.433	63.082	63.184	55.012	58.244	57.419	63.096	59.041	63.974	79.286	91.238	93.948	84.75	66.235	70.506	61.781	70.23	59.99	60.982	62.017	65.128	71.838	68.522	72.631	73.18	87.037	78.19	84.054	88.484
0	0	0	12.24	21.266	23.682	9.0688	45.03	16.517	28.762	10.643	47.957	47.403	56.285	45.078	45.207	44.077	39.474	51.79	57.088	59.901	44.817	49.227	60.072	124.54	141.08	133.55	131.99	128.27	129.4	111.46	135.05	119.33	130.24	132	126.96	121.27	64.632	56.885	60.411	65.977	71.542	64.953	71.471	72.129	67.577	72.686	73.863	70.352	72.513
0	0	0	11.867	5.4923	10.84	15.922	12.468	22.839	27.336	38.326	40.766	32.351	43.759	42.344	40.309	45.305	47.734	49.678	41.864	37.67	47.538	47.616	36.939	39.436	37.402	25.03	33.197	30.893	32.564	30.946	23.465	35.424	22.979	27.89	30.073	25.843	27.458	26.968	30.206	26.017	33.985	36.132	22.399	32.271	30.029	33.455	27.181	25.517	15.785
0	0	0	0	10.168	21.763	23.412	27.185	26.24	35.334	21.662	27.295	24.306	28.809	26.422	25.642	24.163	19.625	35.391	33.008	44.136	37.261	32.02	48.158	41.59	43.325	42.237	43.811	34.394	41.989	48.307	51.409	44.36	53.257	56.071	53.6	59.52	54.774	49.601	56.222	58.54	74.586	73.549	87.819	101.86	91.329	113.94	123.48	118.07	133.57
0	0	0	1.472	8.9778	6.6924	28.358	22.968	36.906	42.777	54.745	59.144	54.39	63.869	69.859	71.292	73.107	74.882	67.812	76.333	70.836	75.981	73.844	73.126	69.153	71.63	77.899	76.212	83.634	82.074	73.115	84.876	84.309	75.057	80.569	78.064	82.272	87.393	73.211	70.49	80.716	80.26	86.653	88.819	87.931	78.114	98.301	89.516	96.022	93.198
0	0	0	7.4472	3.4022	9.4592	22.599	23.369	15.496	3.5883	0	9.5656	3.6997	10.769	10.282	18.856	14.921	26.132	16.36	19.925	19.514	24.254	13.093	23.433	23.87	17.949	26.63	23.185	29.887	32.277	29.588	35.015	33.173	31.042	27.313	19.936	18.458	13.087	13.154	24.329	25.703	19.538	21.241	16.648	14.372	18.682	14.027	24.591	13.16	20.082
0	0	0	8.0088	8.7747	11.706	3.4733	27.153	15.255	31.52	18.786	25.214	25.958	22.037	23.926	30.134	21.756	10.658	29.067	22.637	30.861	27.573	30.538	29.709	37.836	38.512	33.358	40.599	36.544	45.347	43.931	48.372	41.764	52.713	57.331	65.069	59.437	51.085	56.917	57.688	57.01	71.877	69.414	73.808	79.512	73.232	81.75	79.169	71.12	74.738
0	0	0	4.8181	1.5087	13.397	28.558	29.193	25.957	15.491	12.089	26.309	20.017	29.059	23.542	38.536	40.512	40.175	37.186	36.245	42.411	47.608	40.401	47.106	42.773	51.299	51.961	51.761	59.977	63.589	67.109	74	77.641	78.053	81.712	85.748	84.709	90.439	95.139	116.77	122.12	133.93	133.76	156.28	168.41	184.68	189.96	216.9	227.94	251.11
0	0	0	2.6282	16.084	28.96	28.928	29.59	25.268	25.838	48.332	52.032	28.42	38.183	34.04	27.518	32.148	37.648	40.244	40.581	29.276	43.517	43.809	31.51	39.477	37.853	40.739	38.186	43.516	30.938	27.806	39.08	33.513	40.751	37.462	45.903	40.656	40.258	40.517	38.303	38.775	44.212	43.426	49.873	48.349	49.766	37.085	41.274	33.594	47.968
0	0	0	3.1299	17.182	21.578	32.656	31.807	42.297	49.061	33.248	33.258	34.496	40.04	43.106	44.734	44.93	45.353	44.385	40.737	40.972	44.703	43.087	43.195	44.792	39.407	44.915	48.121	45.736	38.585	41.697	45.994	44.191	49.651	44.612	46.977	53.9	45.275	56.006	55.064	55.645	59.932	69.574	57.77	65.006	59.465	61.579	57.969	76.011	69.835
0	0	0	7.468	2.2925	11.817	4.4123	12.546	10.439	17.772	12.698	23.282	18.951	16.187	26.246	23.127	21.875	26.733	32.798	40.968	41.586	52.286	40.929	47.842	48.294	39.38	49.833	47.314	52.029	63.82	61.947	57.215	64.199	52.916	66.864	54.593	62.113	57.954	68.082	76.693	72.66	68.918	73.389	64.155	76.033	73.729	66.129	71.723	67.946	68.755
0	0	0	8.6954	8.4838	13.639	22.604	27.043	23.807	18.354	14.095	20.863	14.589	17.34	19.438	23.165	21.958	25.031	21.32	19.577	17.138	25.74	15.624	16.515	15.414	22.41	22.186	23.738	30.989	38.041	26.981	36.261	40.478	33.029	37.443	33.635	36.09	33.075	38.636	53.938	47.573	51.198	46.101	42.975	45.438	36.786	34.536	48.331	45.113	42.891
0	0	0	0	13.198	13.613	19.859	11.756	27.774	10.36	28.22	31.22	44.686	55.571	58.983	76.091	72.57	84.229	81.649	94.77	95.442	107.95	114.64	111.55	114.27	126.41	110.42	126.01	135.96	145.47	135.78	142.92	150.53	146.9	147.12	151.34	155.31	164.12	159.91	163.17	166.09	167.22	168.65	180.22	175.71	181.7	182.38	183.85	177.53	199.27
0	0	0	10.36	7.7881	6.0098	18.769	16.324	25.797	20.232	19.219	26.52	28.385	42.689	28.904	28.735	29.09	26.749	30.619	24.257	22.831	28.151	31.402	47.377	40.051	43.069	51.544	49.641	56.932	56.196	61.928	65.745	77.996	77.366	79.505	80.184	87.69	85.873	89.924	90.108	103.55	89.656	96.843	85.729	100.87	95.828	97.426	98.883	101.14	94.082
0	0	0	3.7804	6.166	12.543	15.788	23.347	23.921	27.432	29.24	27.446	21.521	23.703	32.047	23.928	37.422	42.747	27.212	34.699	34.45	43.207	49.106	53.965	49.745	56.585	55.695	54.482	57.991	49.967	49.627	60.452	57.393	62.799	67.831	76.464	73.149	82.803	78.372	83.797	88.564	93.966	100.94	91.31	105.03	117.75	108.77	113.3	111.93	118.32
0	0	0.40801	3.8592	1.5901	10.938	20.954	16.303	16.31	13.902	0	11.701	10.274	9.5248	12.615	16.339	19.684	16.937	16.324	7.1323	8.1697	19.356	20.544	22.96	19.183	22.698	8.4533	10.429	9.3552	16.885	12.919	37.386	28.219	11.549	28.58	30.622	29.176	17.333	28.414	31.237	43.02	41.942	37.496	36.684	34.131	49.412	40.047	56.408	47.071	51.997
0	0	0	0	9.0328	2.5204	15.957	0	14.995	0	14.583	4.0395	21.103	6.3326	10.091	6.0145	6.3109	0.52233	9.5042	2.3834	10.068	12.465	7.2079	1.5513	5.4086	10.216	10.884	4.2333	6.4884	10.109	7.1633	14.335	20.91	16.291	12.287	15.929	26.121	19.579	19.646	13.18	19.382	19.77	30.14	30.912	29.183	45.986	42.809	37.185	39.039	36.037
0	0	2.2735	0	2.9122	3.5236	18.927	23.827	20.23	27.041	12.674	30.524	21.98	12.933	27.396	20.088	28.145	22.996	24.296	21.656	23.73	27.95	38.403	29.509	38.244	23.701	14.051	14.769	23.265	24.03	27.066	23.87	32.729	20.023	37.821	34.187	31.196	27.154	27.404	33.375	29.206	41.389	35.278	45.486	55.039	63.115	76.373	85.918	84.986	91.324
0	0	0	6.3435	6.4514	13.974	15.887	24.229	19.077	13.863	6.5774	20.691	8.6546	9.6428	9.0945	12.112	10.318	9.7766	8.3779	8.97	5.3536	15.625	0.085553	8.4408	12.739	8.7127	10.714	13.466	20.384	27.996	32.679	37.354	32.575	28.214	31.624	36.037	30.207	29.326	36.014	41.459	43.561	46.882	47.515	51.242	47.113	53.839	51.215	58.685	61.524	62.176
0	0	0	5.8219	27.842	19.101	30.225	29.789	42.47	55.103	52.782	41.371	58.303	60.218	84.633	78.062	102.62	78.105	84.047	75.188	96.234	84.241	86.244	81.784	84.164	98.813	96.883	97.65	103.54	99.076	114.35	99.6	98.44	100.37	108.59	109.56	117.18	113.87	118.68	128.89	123.82	122.14	124.23	132.91	127.28	123.18	138.88	136.5	138.38	134.65
0	16.438	23.201	3.5309	0	41.862	6.38	0	0	2.5245	3.5066	0	0	0	0	0	0	0	0	0	0	0	0	0	0	0	0	0	0	0	0	0	0	0	0	0	0	0	0	0	0	0	0	0	0	0	0	0	0	0
0	0	0	6.974	3.5653	5.6765	11.647	11.456	6.195	11.006	9.0057	12.187	2.6208	8.5794	6.341	10.588	1.4698	11.396	8.6424	6.5987	4.9126	9.5405	13.635	12.329	18.509	19.788	23.111	18.903	23.651	27.608	22.289	19.558	24.061	18.719	31.614	26.922	31.383	25.068	36.912	35.278	32.068	31.319	38.89	32.738	33.83	32.477	30.419	32.511	31.318	31.678
0	0	0	6.9001	5.007	17.674	28.032	30.773	32.605	34.602	27.493	33.502	28.249	30.868	33.99	35.811	46.756	40.632	41.364	48.761	39.058	51.612	39.766	43.715	57.259	54.906	65.01	71.726	70.396	85.168	78.558	85.539	80.574	92.225	84.495	80.355	81.074	90.818	85.25	94.945	91.629	104.5	96.357	98.222	100.81	99.854	100.6	105.3	100.44	113.82
0	0	0	1.8488	0.47079	7.6899	11.53	4.2371	23.785	6.5828	21.588	27.024	26.397	42.714	36.624	46.371	37.146	55.682	67.321	68.089	78.596	59.848	74.151	88.17	87.414	88.042	94.665	100.53	104.52	106.07	99.444	115.89	125.79	121.33	126.8	125.8	132.55	130.78	126	130.23	135.68	134.68	154.12	140.36	144.91	164.53	151.43	149.35	150.86	145.38
0	0	0	12.193	8.3319	12.944	7.6491	13.267	16.241	18.975	29.05	22.089	26.618	28.185	25.454	25.973	31.755	34.558	38	32.645	41.206	43.097	46.946	45.819	53.355	47.372	49.533	54.638	59.057	59.337	62.757	61.706	63.239	59.116	64.744	69.751	69.054	74.486	63.557	69.765	68.483	75.916	84.261	79.981	82.659	76.175	84.693	84.9	88.984	89.199
0	0	0	11.689	19.797	7.6361	6.0479	14.279	12.674	22.934	6.3372	19.61	16.408	19.286	20.448	18.996	29.997	25.939	25.734	21.013	23.674	27.863	35.396	32.037	31.398	27.572	26.553	21.699	29.768	29.333	37.223	31.222	39.135	33.752	41.177	36.126	32.833	24.546	30.477	31.847	23.709	34.397	24.772	27.578	31.752	31.998	38.706	45.784	39.02	40.775
0	0	0	18.022	23.854	35.229	42.73	25.411	28.293	39.963	49.27	48.122	48.456	49.34	63.789	66.981	67.819	64.265	60.034	62.091	71.706	56.946	61.376	62.329	68.502	58.036	64.081	66.934	63.681	62.718	63.001	65.963	64.292	66.902	63.513	61.005	56.447	58.36	51.98	61.65	53.53	60.954	62.63	58.596	61.859	52.704	43.758	44.236	37.668	51.699
0	0	0	13.141	6.9946	22.286	26.876	18.972	22.819	23.644	34.446	40.881	36.686	41.63	26.655	29.856	24.146	29.735	35.072	37.431	23.419	36.711	33.195	33.011	33.833	34.895	39.332	36.315	37.775	28.167	32.844	37.12	40.063	46.369	39.886	45.908	41.061	36.338	31.911	41.282	39.494	43.603	45.442	53.231	53.681	47.943	40.447	44.088	37.811	50.657
0	0	0	6.5341	9.1397	11.278	20.534	37.83	55.997	69.723	83.908	95.736	128.9	154.78	179.73	191.39	217.84	225.38	251.41	267.79	263.01	280.66	289.84	316.55	319.38	314.4	303.88	312.3	321.89	324.75	316.48	323.35	329.14	322.69	317.44	330.94	326.7	333.55	330.65	344.4	340.05	355.55	337.27	330.11	323.98	332.44	317.26	315.02	312.57	303.7
0	0	0	8.8715	16.711	9.6643	14.432	22.293	14.322	21.1	15.173	23.927	23.956	25.441	30.877	14.813	17.056	17.644	16.47	19.623	23.508	23.783	34.595	38.898	39.749	27.591	25.177	24.745	30.427	38.756	43.203	49.494	38.621	38.209	40.273	49.807	51.302	39.748	36.872	32.871	32.184	30.247	30.875	31.352	36.451	32.869	36.541	39.605	47.991	42.669
0	0	0	0	63.712	93.118	110.72	7.8693	16.462	13.858	11.167	0	5.6608	0	0	0	0	0	0	0	0	0	0	0	0	0	0	0	0	0	0	0	0	0	0	0	0	0	0	0	0	0	0	0	0	0	0	0	0	0
0	0.74859	0	11.974	6.1114	13.137	21.571	23.623	4.6139	14.451	13.924	7.0043	3.6632	1.4157	0	0	0	0	0	0	0	0	0	0	0	0	0	0	0	0	0	0	0	0	0	0	0	0	0	0	0	0	0	0	0	0	0	0	0	0
0	0	0	7.6304	8.1826	21.082	29.235	31.322	37.921	43.519	50.521	33.91	40.932	50.97	54.556	47.202	44.594	37.265	39.26	34.478	32.713	22.509	31.345	30.058	20.464	23.329	19.105	23.062	23.378	31.173	20.146	29.037	21.944	18.337	34.427	13.577	28.293	27.169	10.325	25.754	13.737	21.794	24.398	32.943	23.439	17.176	10.395	16.46	13.245	18.905
0	0	0	5.9998	9.3136	8.6018	9.2631	0.76644	3.9624	0	0	0	0	0.10671	0	7.4694	7.4518	5.619	2.0003	6.2981	10	17.906	10.96	2.982	7.8255	5.6956	3.1428	8.3208	7.4312	17.096	7.67	4.9343	5.5253	3.4764	4.195	12.048	8.8792	13.775	6.6197	6.476	13.125	10.588	14.088	17.257	10.742	11.928	15.654	10.013	8.811	15.253
0	0	0	14.464	12.222	14.528	9.8933	1.0993	5.0685	11.554	0.12649	2.583	5.6981	0.14881	0	0.7636	0	0	4.9601	3.9357	0	0	1.29	0	2.4993	0	0.97581	0	0	0	0	0	0.046949	10.462	6.3613	6.193	10.821	5.6826	5.0358	16.604	9.318	15.551	14.048	17.741	21.566	20.145	5.1729	10.033	6.5669	14.233
0	0	0	0	14.07	5.9613	22.098	17.832	11.173	2.0865	7.6966	4.2226	0	1.8802	0	0.8646	0.13135	6.5894	0.31142	7.5205	0.75521	6.4581	10.799	0	0	6.6654	7.085	0.7816	0	0	0.63748	0	0	0	0	1.7255	0.32471	0	0	0	6.1799	1.4253	9.3515	10.668	6.7127	9.0195	9.001	5.3376	5.6819	19.942
0	0	0.1007	4.1935	7.4125	4.7382	9.3535	0	2.9457	2.5575	5.0813	0	7.6262	5.7461	0	0	0	0	0	0	0	0	0	0	0	0	0	0	0	0	0	0	0.91885	0	5.8754	1.7146	4.1225	0	0	0.92355	0	0	6.5342	7.9849	1.7801	0	0	6.0851	6.9973	9.2815
0	0	0	8.8637	20.139	14.232	11.543	16.405	15.473	24.164	12.522	27.231	24.356	22.739	26.557	33.651	33.452	37.127	38.089	40.086	27.974	31.563	38.761	42.683	43.269	50.237	63.831	67.308	77.976	71.54	68.939	68.735	81.021	82.391	82.748	75.928	84.188	86.727	86.782	93.76	86.225	87.111	96.499	92.875	80.127	73.317	75.359	68.977	81.091	74.5
0	0	0	11.311	6.4604	13.469	1.8442	9.1329	4.9495	2.4833	10.653	10.927	0	3.636	0	2.6222	3.8577	0	0	15.739	5.1964	13.3	22.635	27.081	27.49	27.781	34.464	35.657	42.544	54.578	51.518	56.521	47.576	42.273	38.702	24.362	28.748	24.077	28.402	40.257	32.175	32.346	39.876	29.478	40.191	34.172	34.472	30.559	30.968	28.558
0	0	0	13.12	4.7969	5.773	13.401	15.585	22.809	33.26	28.409	21.752	9.0882	22.287	21.74	11.611	16.424	13.272	23.623	16.731	20.773	27.839	31.583	44.857	44.428	52.568	49.834	52.295	58.557	67.867	71.882	73.019	87.351	79.995	90.706	91.912	93.555	95.81	100.07	98.115	100.57	88.43	97.455	89.495	94.532	96.261	105.89	100.12	94.472	102.61
0	0	0	11.477	20.139	16.586	27.708	17.734	22.734	29.173	31.792	33.404	26.539	26.422	34.687	31.608	31.385	30.66	42.281	29.858	45.217	31.473	50.948	42.937	50.806	49.536	45.438	43.741	36.43	43.363	31.103	29.435	31.792	33.588	34.481	32.015	31.393	42.096	30.638	25.623	27.721	33.228	27.744	32.303	20.153	14.217	20.923	17.988	14.346	1.5124
0	0	0	2.9668	10.981	9.6748	14.276	17.213	22.113	16.194	28.264	25.74	26.069	24.231	31.322	33.198	27.125	32.589	43.517	49.211	50.242	47.544	52.517	42.559	49.589	41.013	54.23	54.704	57.525	61.016	63.765	64.314	66.334	55.036	60.864	57.919	62.228	61.208	66.453	74.804	67.814	72.169	80.391	77.932	78.731	74.488	80.362	93.641	97.719	94.321
0	0	0	11.244	10.734	20.2	25.074	32.322	27.006	30.747	31.868	39.611	47.128	51.288	71.669	69.771	77.235	87.08	88.113	75.262	73.696	82.821	74.58	35.559	75.25	65.646	63.313	67.827	57.776	54.508	67.931	70.106	68.784	64.974	72.05	72.336	67.245	66.42	69.029	67.671	71.724	70.655	61.232	60.682	66.029	63.967	65.592	64.666	66.086	61.184
0	0	0	0	7.9694	16.436	15.58	3.1281	33.09	10.011	25.522	24.077	19.055	23.362	35.06	21.862	28.482	29.57	39.928	34.486	36.568	29.496	33.674	28.348	33.375	21.258	24.987	23.808	29.012	28.422	21.454	23.417	23.718	30.221	33.94	32.915	36.593	31.049	25.61	26.031	29.564	29.42	41.433	36.566	39.989	49.962	56.047	42.307	44.154	42.178
0	0	0	1.6277	0	16.913	26.186	29.678	17.299	37.955	23.245	23.66	21.066	25.195	16.246	10.321	10.25	0	13.879	14.862	27.32	15.852	17.528	21.004	25.407	25.076	20.08	26.449	25.865	27.238	32.357	34.443	35.654	37.96	44.95	53.871	50.267	40.828	41.297	50.783	47.907	54.462	48.543	55.874	56.513	50.306	58.048	58.589	54.198	56.021
0	0	0	0	4.8091	6.818	10.461	5.9992	7.0892	8.6218	5.3936	11.722	8.2585	7.7993	9.9778	7.2218	9.2991	10.56	5.4995	5.7089	11.541	8.1401	12.52	7.4447	12.092	13.859	19.571	15.268	20.702	15.977	14.362	14.007	16.699	15.715	24.649	15.869	25.183	17.584	27.02	22.695	29.624	19.527	28.194	27.764	24.38	27.235	23.249	23.107	19.362	24.335
0	0	0	9.9379	8.7467	14.624	10.015	17.646	25.032	27.107	29.429	25.275	31.151	20.481	40.134	27.281	37.663	16.737	37.651	35.798	29.794	26.308	25.068	36.027	39.823	32.453	39.874	36.184	37.995	44.349	40.012	47.587	52.294	50.961	45.801	42.333	42.914	39.37	37.197	47.958	58.688	69.173	51.192	61.32	56.993	52.061	52.148	49.895	39.007	39.593
0	0	0	9.379	20.901	21.316	14.202	29.888	28.94	39.14	23.035	31.159	27.928	27.368	28.705	18.931	24.938	12.136	25.69	30.076	29.885	31.212	33.228	25.845	32.805	22.789	13.613	24.424	26.076	23.042	33.555	38.889	26.666	37.818	41.824	44.829	40.884	30.661	27.298	34.766	33.843	48.595	41.86	49.438	54.108	44.404	56.225	59.15	60.41	56.076
0	0	0	3.7018	3.7954	13.95	19.865	23.643	32.145	40.923	52.019	49.675	68.495	70.652	88.757	96.821	112.56	93.412	104.97	106.14	110.95	142.94	139.19	160.46	165.86	175.19	184.8	198.88	214.34	211.38	229.48	223.21	254.71	257.71	258.83	271.46	296.89	304.82	303.71	327.68	319	307.58	306.07	322.74	312.97	328.79	335.58	326.34	336.23	334.23
0	0	5.5742	7.1662	13.962	11.468	18.587	13.26	21.083	19.068	21.261	24.246	9.6207	21.133	15.121	21.331	21.369	19.577	15.863	20.903	12.422	25.516	29.935	29.719	29.456	28.185	29.613	16.959	23.883	26.645	28.167	34.655	38.364	29.585	31.882	28.81	38.786	41.882	34.656	33.114	26.285	30.819	30.699	33.574	33.419	31.786	41.612	32	31.509	30.214
0	0	0	3.3721	15.269	9.3839	22.132	20.675	17.193	25.92	11.627	25.403	16.362	12.392	30.519	27.543	21.646	16.729	12.422	16.962	21.35	25.488	31.807	30.803	32.073	22.248	25.664	17.865	22.265	22.412	37.137	32.543	37.356	28.542	34.488	33.211	43.429	25.433	29.017	25.996	28.616	31.824	20.374	25.961	35.138	27.75	30.579	37.581	32.523	29.499
0	0	0	17.646	22.601	21.384	43.41	46.679	44.522	50.31	60.779	44.441	61.663	67.075	50.126	46.115	45.237	44.534	43.36	40.027	32.584	36.36	42.12	36.769	20.648	28.464	26.557	24.772	24.298	27.168	16.239	21.419	19.397	22.412	33.066	19.483	23.301	18.196	14.58	20.695	9.4151	17.82	39.184	28.712	36.624	30.115	23.813	38.473	34.96	38.792
0	0	4.6414	38.935	23.892	24.242	6.7816	18.905	0	13.977	0	11.256	13.869	2.5175	0	0	0	0	0	0	0	0	5.4338	0	0	0	0	0	0	0	0	0	0	0	0	0	0	0	0	0	0	0	0	0	0	0	0	0	0	0
0	0.83694	0	11.88	1.3511	7.2014	10.737	21.38	55.723	89.385	138.34	175.17	232.86	283.8	323.11	361.17	414.66	443.05	489.98	504.52	517.27	532.56	589.81	626.59	619.06	640.25	657.38	664.98	664.57	707.55	682.05	655.23	707.2	705.41	691.96	717.42	720.62	708.45	735.39	749.81	738.38	750.85	733.79	732.13	708.3	721.84	715.96	713.52	717.24	720.87
0	0	0	7.3524	13.584	27.479	35.572	33.652	33.402	34.494	47.966	60.63	38.571	47.747	44.206	44.016	46.584	45.663	54.583	53.286	46.746	49.43	51.123	53.069	44.887	30.457	54.513	54.216	57.929	45.373	51.778	59.88	57.93	65.051	56.757	69.562	64.26	69.273	68.227	73.012	67.737	72.588	65.885	71.323	72.893	65.873	62.652	71.08	58.682	73.183
0	0	0	4.4123	13.192	3.9381	18.577	0	23.49	16.49	24.713	20.06	28.261	30.414	33.945	40.972	51.641	44.087	55.471	61.8	58.114	75.963	75.351	81.868	78.627	76.523	82.796	85.838	87.748	86.618	83.873	86.245	97.696	93.726	101.54	91.834	100.45	92.29	94.341	79.732	100.78	96.495	109.77	107.22	95.844	108.41	102.13	94.409	94.247	89.806
0	0	0	15.695	19.606	20.571	6.3198	17.125	14.94	22.567	27.236	34.61	34.03	50.21	65.117	56.678	73.258	73.673	107.86	122.31	138.02	141.22	142.63	154.37	159.79	160.1	176.05	190.58	187.36	205.25	208.72	213.59	197.73	198.82	195.02	181.31	201.4	187.42	189.24	205.01	203.17	185.75	194.63	193.43	214.11	206.27	209.93	199.07	207.09	210.18
0	8.3978	0	9.3912	22.779	7.4057	9.7675	30.135	2.8532	20.424	20.017	4.8018	2.6604	0	8.5835	13.021	8.6244	11.586	21.683	18.102	20.127	15.85	22.516	27.05	29.11	28.023	37.059	46.078	39.16	11.014	21.16	42.017	44.562	40.351	51.469	45.135	40.729	41.709	39.997	46.611	54.112	47.158	49.376	39.644	42.607	38.286	33.324	35.233	45.138	41.465
0	0	0	7.8027	4.8355	7.976	6.3767	2.8823	0	5.354	0	5.307	0	0	0	0	0	0	0	0	0	0	0	0	5.8269	0	5.1859	7.6	9.1716	3.7522	8.8651	5.7864	10.42	19.174	17.219	29.787	24.365	35.699	35.06	41.655	38.284	45.881	53.206	61.379	63.269	56.183	49.252	53.437	52.828	61.765
0	0	0	11.677	13.589	25.119	29.156	35.628	48.045	46.181	47.835	35.63	41.627	53.379	40.102	30.133	35.385	30.57	34.107	26.253	34.123	37.324	31.723	43.996	45.415	46.369	40.259	30.76	34.544	34.053	35.073	32.76	39.101	27.961	39.014	31.624	38.093	37.697	42.897	39.209	40.578	36.547	33.828	29.345	45.825	37.805	56.552	43.015	44.178	41.806
0	0	0	14.8	12.85	19.504	30.61	18.961	16.646	19.058	13.458	30.897	22.012	23.871	27.995	33.371	25.269	31.712	22.644	25.78	24.839	13.077	21.18	26.879	34.103	38.494	20.486	28.176	22.252	31.843	28.03	33.178	36.675	31.637	23.026	27.065	17.499	14.628	18.909	27.498	28.312	35.555	39.026	41.051	14.696	35.786	47.798	42.537	57.42	56.771
0	6.2214	0	0	0	0	17.684	43.139	94.097	155.21	245.29	325.03	415.89	513.77	652.71	714.94	802.96	868.14	933.38	965.26	1016	1094.1	1121	1098	1136.6	1197.2	1189.7	1174.4	1164.2	1211.3	1208.9	1292.4	1250.1	1274.7	1264.8	1240.6	1300.2	1273.4	1283.9	1292.1	1275.4	1290.7	1292.4	1303.8	1291.9	1306.7	1292.4	1313.3	1285	1299.8
0	0	0	12.386	9.8698	8.3514	11.092	9.6606	9.3342	9.4834	13.856	5.6957	8.7601	0	16.129	0.63185	6.8662	0	2.709	7.4541	4.5674	6.7642	3.0931	11.157	19.195	14.008	21.347	17.398	25.719	19.825	31.563	42.206	41.884	52.657	45.396	49.387	62.503	59.783	63.213	71.633	74.201	78.346	78.361	79.402	81.068	84.559	84.616	84.766	69.255	77.281
0	0	0	15.625	11.018	10.556	7.4476	19.672	17.422	16.472	29.694	23.224	20.688	14.569	17.433	22.584	21.408	18.883	15.686	22.705	5.666	5.3442	15.788	6.131	18.191	9.0143	20.961	3.8228	16.624	12.458	17.622	12.105	21.119	25.037	15.501	11.196	14.76	12.337	19.323	16.359	7.4328	14.488	14.377	14.334	13.139	0.12497	0.56243	10.333	12.576	15.451
0	0.1817	0	0	6.9743	12.746	18.06	14.542	18.749	31.507	38.772	36.88	56.412	54.665	46.716	50.395	47.185	53.908	59.545	58.069	52.287	61.464	71.364	64.352	75.798	79.814	77.792	79.958	89.43	89.464	75.956	83.226	87.733	90.862	96.623	92.041	95.11	91.832	90.528	97.901	86.179	91.912	108.24	98.082	95.224	92.169	100.86	98.882	99.432	102.25
0	0	0	14.234	7.4487	6.5751	14.793	16.985	18.018	14.55	5.8746	6.5787	4.0085	3.8088	12.403	2.6099	8.9813	6.5405	9.1235	3.2345	8.8127	0.22697	13.016	5.1339	5.9495	1.8763	0	6.9557	0	0	1.2224	0	0	2.2074	4.4189	0	10.751	6.3061	12.543	15.723	0	4.9599	0	7.6618	0	1.8763	2.9079	6.7148	17.586	2.573
0	0	0	16.362	14.121	13.822	20.145	16.275	26.15	19.164	25.007	6.6528	12.841	7.354	13.968	22.731	42.896	53.344	71.784	82.461	110.1	130.36	141.7	158.09	177.32	192.67	217.61	220.69	241.2	236.06	265.72	253.15	248.47	253.6	248.71	257.13	248.48	252.48	258.59	297.22	295.32	303.56	309.56	296.67	296.01	296.87	302.08	296	290.17	294.21
0	0	0	7.0938	5.1602	17.103	19.869	23.896	25.349	17.131	13.073	24.054	14.282	10.086	20.44	27.679	33.142	30.953	37.255	30.097	34.578	44.162	35.653	42.479	47.886	48.683	54.218	54.447	53.675	70.826	57.906	54.814	55.166	61.288	56.808	59.568	55.625	51.983	51.994	70.285	67.998	65.442	69.182	67.365	61.595	68.005	72.004	79.822	76.669	77.747
0	0	0	10.99	1.5501	14.029	8.8053	11.244	18.778	15.716	23.888	20.767	20.593	19.539	22.742	17.702	23.403	26.063	27.591	29.177	26.729	12.429	9.0631	0	0.48036	0	4.123	0	0	4.0813	5.9727	4.5667	13.292	9.4482	13.2	9.3169	7.8125	10.952	16.421	12.345	13.899	17.942	23.163	15.049	17.184	12.806	14.165	24.887	23.841	25.992
0	0	0	0.27524	2.6267	14.508	22.168	20.802	20.091	23.403	21.345	20.842	21.855	14.408	14.455	17.621	23.462	29.894	22.036	28.294	23.41	21.089	27.233	34.699	30.832	41.798	40.52	38.618	38.182	37.649	42.195	46.224	52.748	51.194	53.401	53.527	62.875	62.1	51.949	50.184	54.477	58.306	51.985	53.607	52.477	55.839	47.073	56.804	45.296	47.684
0	0	0	4.0999	17.814	18.411	30.603	29.736	39.166	33.862	48.236	45.698	61.938	65.835	67.108	81.599	80.662	77.505	76.64	93.891	91.347	104.96	115.24	94.274	113.48	113.43	111.06	117.54	96.768	105.31	106.18	95.072	91.147	94.536	96.669	88.054	93.779	90.264	82.664	83.202	93.788	90.639	89.996	102.11	90.178	81.569	83.436	84.051	76.488	86.364
0	1.5903	0	0	8.3544	10.333	5.1989	0	17.681	5.3145	11.149	15.821	11.243	17.61	22.074	25.159	27.932	21.44	38.82	33.816	43.717	39.683	33.855	42.388	44.79	53.047	63.053	60.149	74.895	74.802	61.588	69.548	88.334	76.047	75.379	86.2	99.679	89.569	97.693	89.896	109.17	108.62	118.08	115.11	123.46	127.54	125.7	113.26	115.46	113.09
0	0	0	16.31	26.457	18.463	27.395	27.873	24.624	36.189	23.239	18.211	23.954	29.902	46.571	34.941	47.792	27.456	42.469	39.173	47.097	59.649	42.949	46.456	52.337	48.506	50.036	62.157	61.208	58.276	65.884	71.36	68.105	73.052	71.307	70.987	72.102	77.639	72.361	90.433	94.504	88.768	93.094	101.65	103.67	106.6	116.67	107.78	118.06	97.511
0	0	0	3.0229	1.5358	9.2141	12.292	13.611	19.717	17.951	15.128	21.41	18.044	21.383	29.425	24.778	32.833	31.16	27.827	27.892	35.856	26.923	43.913	42.833	42.302	31.548	33.731	33.822	45.839	42.689	47.756	53.766	60.489	67.155	81.825	60.724	67.946	67.276	75.497	69.954	70.229	80.846	73.822	82.689	85.586	88.048	89.623	91.997	101.37	96.162
0	0	0	15.723	12.096	11.605	11	15.509	34.294	37.446	34.142	29.442	40.878	27.85	41.944	25.321	21.433	9.2552	14.405	19.415	12.767	8.0901	9.2086	9.0118	15.964	14.367	14.827	15.666	17.738	17.237	18.525	28.534	14.891	20.877	21.548	12.308	22.786	7.3749	14.918	20.619	26.383	42.024	17.838	22.776	21.652	15.442	16.016	15.12	21.882	16.702
0	0	0	8.5683	2.0162	18.581	23.295	18.516	18.428	17.761	21.606	22.958	16.708	22.701	27.059	19.529	22.936	15.692	21.365	11.012	16.28	25.061	26.044	34.147	29.335	34.765	31.442	31.47	27.75	31.797	29.246	31.42	31.697	40.895	45.531	39.188	40.672	40.672	46.932	41.589	39.387	44.647	48.748	48.51	47.736	45.726	53.765	52.652	52.416	61.546
0	0	0	4.4562	22.127	13.925	13.704	27.071	49.546	82.137	111.59	133.79	184.14	249.52	328.17	351.81	409.52	425.07	470.72	542.6	564.61	592.28	572.65	590.82	623.06	635.19	688.8	725.34	778.29	759.02	751.96	765.05	772.68	783.65	776.88	823.25	820.21	778.07	737.09	731.64	747.55	738.64	742.03	726.74	727.3	732.51	739.09	730.43	726.78	713.29
0	0	0	8.9607	11.705	16.46	20.229	24.664	36.952	61.922	56.954	72.799	123.97	117.37	150.6	182.55	172.94	228.1	207.37	261.28	243.9	284.92	317.51	327.44	324.81	338.57	349.51	385.57	381.61	358.61	358.88	360.76	372.32	369.05	368.91	367.59	380.75	376.02	381.29	397.54	378.45	391.51	384.13	385.63	381.4	379.97	386.72	390.47	387.46	397.78
0	0	0	6.321	0	10.705	2.1104	12.165	18.889	11.259	15.478	18.448	17.695	12.559	17.194	12.692	6.3392	17.984	16.075	22.643	5.273	4.8863	14.347	7.9205	8.1542	3.0159	12.069	7.0924	12.064	11.807	19.542	21.277	37.148	41.696	56.519	56.276	77.501	90.549	112.5	131.2	143.69	164.97	189.76	195.5	224.57	226.33	245.76	263.02	272.64	296.73
0	0	0	11.471	8.592	10.318	23.555	19.186	31.837	23.999	30.184	19.156	22.852	27.013	27.951	27.133	30.36	25.485	17.911	27.01	19.333	21.886	30.142	17.566	15.372	13.952	12.23	12.74	20.851	4.2797	11.56	8.8979	11.063	3.3578	11.806	4.9719	7.5942	2.2318	5.7684	10.535	4.2052	8.2648	9.7437	0	0	3.3556	5.5312	0	6.7023	0
0	0	0	3.6518	5.7625	9.542	19.431	23.149	24.807	26.892	17.958	20.404	14.16	14.416	20.854	15.037	20.502	23.331	17.652	20.33	26.624	23.1	34.407	35.451	39.65	29.232	27.446	24.941	44.376	39.701	52.21	48.466	51.242	51.929	56.197	56.914	58.615	34.155	40.924	54.005	59.301	58.813	54.183	59.656	80.869	64.554	59.467	71.078	66.093	69.835
0	0	0	15.538	21.347	28.81	27.802	28.937	35.159	37.673	30.716	29.113	38.876	44.882	42.185	36.234	39.935	38.608	44.128	33.17	45.726	50.176	45.352	50.797	49.74	57.775	55.195	55.016	57.016	61.282	49.808	52.837	61.108	49.083	58.053	55.701	63.032	53.448	64.473	58.741	57.884	56.514	61.313	55.394	52.035	53.611	48.163	48.574	44.837	50.014
0	0	0	5.3178	6.7691	9.8351	10.103	27.933	20.562	21.358	20.281	14.802	12.865	17.342	14.125	17.921	12.917	22.676	8.3674	18.391	15.188	11.278	11.832	17.69	15.071	16.759	16.685	11.02	12.781	3.4218	11.239	12.152	10.126	11.121	14.637	5.2155	14.947	9.523	11.094	6.5998	4.0804	6.7328	3.3847	4.8285	4.108	0	0	0	0	0
0	0	0	6.5321	8.6799	13.464	8.7946	17.435	32.242	33.069	49.034	53.917	60.402	78.846	78.486	90.594	89.862	109.31	109.2	121.91	118.95	131.98	135.92	137.59	138.75	144.9	147.72	146.44	140.37	149.8	153.76	156.51	156.7	149.72	147.48	151.82	150.04	148.63	147.72	143.33	163.12	157.32	151.2	154.56	142.32	151.63	156.03	153.3	148.01	143.2
0	0	0	9.9586	6.2852	12.505	18.865	26.047	25.187	28.989	32.224	26.099	28.633	26.544	30.538	28.132	35.299	48.062	41.806	47.31	46.31	53.164	57.693	67.572	73.056	71.753	76.411	79.682	85.015	73.542	79.047	86.533	87.041	86.522	95.09	98.131	100.98	102.64	90.616	98.951	99.912	93.16	99.055	100.1	107.49	110.31	107.93	116.92	111.4	114.36
0	0	0	2.7147	6.4235	9.9964	17.308	20.974	17.563	7.2217	0	8.6539	1.5555	0.52439	7.3419	5.3324	13.691	7.3365	7.9484	8.8763	8.3903	11.897	4.2552	8.6299	7.1505	6.8559	13.623	6.1738	9.2263	22.328	12.884	20.786	20.775	25.887	21.078	21.123	22.504	18.706	30.726	41.963	49.583	50.653	54.482	56.769	70.098	85.11	100.61	120.94	139.76	152.74
0	0	0	6.9104	17.906	18.859	32.131	42.866	34.782	56.404	41.292	51.64	47.816	55.847	59.33	56.947	57.289	50.536	68.102	68.499	75.491	82.369	89.431	86.741	95.459	106.49	95.361	98.205	87.314	103.89	108.82	122.1	105.65	115.2	117.78	129.08	135.73	130.89	131.85	150.38	151.62	161.55	163.72	174.64	187.25	176.79	183.77	190.32	175.36	179.31
0	0	0	9.6806	12.942	8.7131	8.5118	21.957	11.702	6.9271	3.4051	5.0058	10.883	5.6318	28.122	6.1619	15.972	18.852	31.182	30.156	32.399	32.969	21.359	29.547	25.798	28.112	28.824	37.364	28.152	25.025	27.404	26.032	42.209	33.851	42.795	41.021	38.115	39.104	40.845	43.182	46.137	51.322	48.316	52.797	52.699	48.874	56.048	51.409	47.729	41.217
0	7.6476	5.8791	7.6572	16.402	1.7636	8.2927	30.772	29.012	24.251	37.545	35.645	36.648	43.473	36.631	36.104	47.95	39.58	51.794	33.181	45.534	35.352	50.926	44.792	56.547	57.571	47.11	47.01	53.869	59.994	56.137	49.314	55.688	63.812	63.483	62.186	68.083	82.768	76.616	76.805	78.831	82.515	83.206	88.687	82.688	79.2	84.769	84.003	85.636	79.07
0	0	0	11.638	10.649	13.942	17.421	21.419	27.268	22.614	27.661	24.538	27.101	33.593	37.359	39.066	45.419	8.7302	17.465	20.275	17.5	26.19	17.672	25.058	16.842	18.278	23.35	26.632	32.955	20.943	29.367	0	0	0	0	0	0	0	0	0	0	0	0	0	0	0	0	0	0	0
0	3.8457	0	0.45295	3.4822	6.3525	12.081	6.7735	10.734	8.8093	12.259	12.261	14.718	13.841	16.518	12.515	9.3116	14.973	15.585	17.5	18.984	17.077	23.549	16.226	18.313	15.693	15.963	18.504	17.872	18.928	20.719	15.705	13.674	9.1304	21.71	20.981	22.5	16.947	20.455	18.651	18.009	21.789	16.182	14.517	18.576	17.459	21.782	20.615	14.236	19.373
0	0	0	7.2656	6.5927	13.954	27.723	29.576	38.889	37.752	40.576	46.187	48.283	51.686	45.395	48.142	48.111	37.869	46.05	45.516	39.501	35.285	37.46	28.005	35.351	32.842	38.183	32.153	35.438	34.418	39.214	28.646	28.865	31.669	31.829	33.259	33.891	28.578	28.508	20.68	22.527	24.907	21.785	21.474	13.32	20.639	22.914	18.463	17.572	18.295
0	0	0	6.9253	6.3129	11.996	12.41	16.665	24.243	17.661	22.157	17.235	21.405	14.901	32.586	27.523	23.368	18.371	26.987	25.423	27.332	19.394	23.936	29.754	26.767	24.14	23.664	28.052	28.177	31.695	21.079	36.491	44.348	44.422	37.642	32.386	37.066	40.481	39.422	49.679	50.78	61.699	48.073	58.697	45.754	51.371	41.804	42.229	35.379	30.801
0	0	2.7173	3.6499	12.822	24.468	17.147	18.905	18.62	31.563	26.988	40.349	27.605	16.202	8.7235	15.343	15.087	50.125	35.666	12.622	20.772	13.535	32.882	19.164	14.376	27.068	31.057	19.677	42.921	23.597	25.168	23.494	37.6	32.353	39.177	35.621	49.394	49.823	50.578	53.296	34.389	24.011	55.803	43.3	52.804	49.172	56.926	54.847	73.028	77.451
0	0	0	14.625	5.189	9.0187	21.73	22.391	27.771	30.521	27.798	22.68	34.528	19.108	35.008	36.553	36.975	31.878	46.783	52.77	42.905	40.141	43.208	53.472	50.799	42.879	42.255	36.42	39.608	40.602	30.621	53.226	42.276	40.822	30.791	30.039	26.431	39.246	30.291	40.711	46.563	57.591	41.285	43.971	38.732	35.82	43.709	36.679	27.536	28.907
0	0	0	10.584	15.283	9.0263	17.145	21.314	30.585	36.272	33.848	23.599	21.464	36.798	41.271	24.623	34.352	51.307	55.609	47.674	59.461	72.971	70.173	81.418	80.761	81.911	81.373	81.891	83.725	86.832	86.246	90.509	95.999	91.695	96.389	96.956	95.602	85.901	105.19	97.748	109.28	105.47	105.11	91.964	106.51	104.41	117.37	100.09	105.97	108.8
0	0	0	22.777	19.288	24.298	24.76	43.632	44.038	46.876	45.321	45.616	48.045	44.977	46.581	40.638	40.834	31.186	33.888	50.054	53.069	53.274	54.057	56.29	70.512	69.603	65.135	71.08	60.773	70.412	76.628	86.626	77.994	85.102	93.135	101.81	96.834	78.86	76.148	83.93	95.329	94.886	95.85	95.314	99.202	96.954	110.48	100.23	103.69	107.24
0	0	0	6.3244	9.6704	13.852	15.677	28.587	29.54	41.652	39.588	35.072	54.635	43.235	54.439	47.072	55.661	49.691	57.613	63.702	62.18	63.254	63.239	67.547	66.858	63.709	65.342	67.762	66.038	70.213	72.57	75.558	70.588	70.392	80.652	83.06	82.992	72.324	77.442	82.616	82.358	94.828	94.763	97.513	101.51	96.384	107.89	107.21	99.073	99.743
0	0	0	9.5816	29.271	13.694	18.599	21.656	21.266	20.762	29.444	26.191	26.359	18.166	20.524	22.749	22.558	21.906	26.815	24.017	32.914	23.436	32.824	32.137	32.694	38.239	27.726	26.959	30.08	32.129	23.307	21.396	30.797	36.813	28.895	32.46	32.036	39.2	37.342	34.461	27.328	25.28	24.733	25.475	14.149	15.438	16.006	13.11	10.567	0
0	0	0	10.666	13.143	11.062	4.5256	8.8675	6.3328	4.6034	0.66658	2.4156	0	9.8924	9.581	7.5577	6.1998	20.635	26.158	25.071	31.689	29.108	32.782	31.747	34.89	39.867	41.83	44.205	42.845	41.854	52.803	61.625	54.043	56.183	54.035	45.986	42.611	40.236	50.151	60.102	53.482	53.328	67.238	62.858	64.184	62.221	60.643	58.035	63.518	60.129
0	0	0	17.463	12.148	20.085	19.84	25.787	23.093	14.155	11.591	7.1724	0	9.8054	0	10.832	5.2461	3.4946	13.841	15.389	8.3852	20.642	27.223	24.961	26.826	29.023	34.814	29.406	39.74	32.967	40.752	39.329	43.475	50.18	49.618	54.738	49.662	53.314	49.996	53.256	50.04	46.688	52.198	59.008	50.288	57.762	40.65	45.559	43.383	48.157
0	0	0	13.248	4.7655	23.432	25.763	25.542	24.96	26.621	32.737	28.437	22.842	39.035	25.135	22.032	38.605	27.138	37.735	39.396	42.572	50.099	49.882	57.312	55.386	59.389	68.215	65.224	63.453	64.693	64.114	67.859	77.191	70.663	65.973	67.083	70.501	69.961	74.916	73.655	68.333	80.583	81.362	69.96	68.459	69.73	82.924	77.243	81.515	83.584
0	2.248	0	3.9573	15.25	3.78	13.154	11.248	13.917	0	2.5915	0	0	0	0.28114	0	4.1439	0	0	6.4823	0	1.4326	0	1.0675	0	0.54792	0	0	1.0126	0.35648	0.88229	0	3.8533	0	0	0	3.5155	0	0	2.8705	0	1.5203	6.7797	1.258	0	5.5942	0	0.29478	4.0544	0.35444
0	0	0	9.4347	9.2148	14.309	16.561	18.294	27.608	27.47	23.428	24.958	21.628	31.879	26.639	25.511	24.599	26.055	25.451	18.782	23.415	25.812	29.076	24.341	31.911	39.488	39.907	35.424	39.129	39.355	38.706	38.645	42.487	38.732	48.997	44.674	52.616	45.215	52.353	47.127	49.141	48.105	57.047	50.527	48.553	50.298	54.66	56.264	53.577	57.971
0	2.0717	0	0.1757	6.1978	3.5136	4.8226	5.3995	8.3526	0	4.7119	0	0	0	0	0	2.0546	0	1.2371	6.5206	8.8411	18.547	15.566	6.9071	0	18.039	7.1064	20.522	19.2	31.366	24.128	30.405	21.304	25.403	22.429	30.055	37.195	36.677	28.594	31.496	41.741	36.015	42.646	38.4	47.292	20.396	26.743	22.71	16.543	28.788
0	0	0	7.5938	10.563	7.7498	9.936	22.645	24.659	17.806	22.055	12.739	14.731	19.576	19.648	18.414	21.974	19.582	17.639	21.101	19.705	22.946	22.737	31.929	25.575	36.867	29.683	30.916	36.226	27.167	34.72	42.402	37.61	28.118	39.898	42.035	46.67	44.804	41.363	41.924	46.557	45.822	41.323	40.425	45.199	47.319	47.531	56.347	45.574	52.559
0	0	0	8.9367	9.5646	11.776	17.934	17.453	12.696	0	0	9.2941	0	7.8763	3.7058	7.507	4.3268	7.9108	18.405	5.8704	0	21.562	25.346	16.61	31.066	6.863	24.304	21.96	20.255	13.13	14.781	20.29	23.235	23.1	17.753	24.771	13.417	15.634	13.828	19.559	9.2468	16.013	23.578	26.29	26.214	16.649	8.965	21.926	16.288	23.699
0	0	0	5.4909	9.0697	8.7334	9.3856	9.5758	14.74	11.583	11.888	8.9104	18.737	11.029	25.667	19.356	25.004	18.295	30.741	33.275	31.893	34.46	36.899	42.089	49.72	42.443	49.958	49.317	55.744	63.995	62.67	78.122	75.509	72.622	68.108	64.577	74.333	72.099	77.557	91.008	94.347	106.9	104.28	104.56	93.772	99.044	97.271	95.739	81.37	65.28
0	0	0	8.4548	15.912	11.289	20.746	14.102	24.645	34.402	37.7	53.93	55.615	61.064	64.186	66.182	63.344	63.807	71.162	64.215	68.824	60.761	66.651	73.595	61.311	57.918	65.35	64.096	60.841	63.145	61.087	68.922	70.348	61.755	67.896	59.448	58.824	55.226	62.161	62.976	60.026	67.281	67.78	62.861	62.874	63.93	55.603	59.44	68.159	61.758
0	0	0	11.14	11.187	13.473	9.433	18.952	17.615	23.212	22.634	27.835	31.996	31.726	33.015	24.375	26.769	26.503	30.551	42.693	43.177	43.219	43.685	54.896	50.672	51.423	60.048	57.951	53.389	61.452	72.045	81.429	82.384	88.705	101.32	98.751	112.15	96.445	104.98	77.207	79.146	93.96	82.839	84.571	85.282	87.471	92.373	87.724	80.05	81.303
0	0.68638	0	0	9.1008	5.6693	15.514	7.1013	17.295	0.68637	15.271	5.2024	2.7763	14.199	7.9505	10.044	25.513	28.372	24.211	31.225	34.578	43.737	36.908	32.344	26.743	31.787	18.195	22.81	22.064	36.949	23.869	25.154	19.502	25.812	25.507	30.166	34.764	43.367	35.766	35.325	27.956	43.018	46.416	39.893	50.638	48.778	50.103	52.446	50.322	60.541
0	0	0	13.304	10.937	21.286	29.958	27.052	26.007	38.009	39.097	37.758	31.816	41.277	41.963	40.087	39.632	40.886	42.088	44.163	50.543	47.515	46.699	53.521	45.203	51.005	46.27	56.759	49.975	52.789	43.687	50.481	50.888	52.102	59.624	54.497	55.607	65.876	66.111	65.215	63.901	71.896	83.938	80.472	87.599	82.918	89.826	92.438	96.837	101.06
0	0	0	14.033	4.9001	9.0735	4.917	12.944	16.953	15.479	11.011	13.519	14.055	6.0708	18.298	10.611	13.755	2.5943	16.227	17.704	15.639	13.347	11.656	13.787	17.261	11.175	12.545	10.653	20.37	13.04	13.55	18.693	25.465	23.936	15.097	14.5	23.205	17.758	14.686	29.612	35.106	41.709	29.371	59.472	62.591	66.177	55.681	54.455	46.001	51.785
0	0	0	8.7599	5.0189	9.219	8.6846	6.3037	8.2128	16.222	15.366	23.787	21.11	18.403	7.1966	10.432	7.2151	11.484	11.887	11.454	2.7364	13.161	12.164	4.6331	8.5937	12.181	17.163	6.7171	10.739	11.634	10.573	8.9818	9.0327	13.842	10.219	18.432	18.74	3.4007	8.6949	7.0582	5.1324	6.6308	9.1221	13.788	5.8957	0.94481	0	0	0	4.5054
0	0	0	6.3693	2.6303	17.263	17.952	28.515	23.237	37.623	22.658	25.586	31.522	21.821	23.023	13.372	22.694	20.182	28.113	31.009	42.969	40.494	43.745	42.183	51.316	48.45	35.53	40.699	42.49	36.642	45.772	52.144	42.36	38.663	44.773	51.261	48.738	29.982	36.692	39.022	38.638	45.747	46.893	46.225	55.367	52.288	52.947	54.164	50.917	55.369
0	0	0	12.277	3.1366	15.256	22.981	21.644	24.934	28.795	32.595	36.655	41.629	54.557	47.913	55.285	53.963	60.268	74.442	90.028	80.74	85.733	91.561	105.34	112.41	102.36	119.39	122.34	116.62	133.48	138.89	138.34	138.85	142.55	136.6	128.05	135.56	131.43	141.21	149.82	156.41	151.88	166.27	147.84	168.6	165.78	177.96	162.54	172.11	163.44
0	0	0	5.616	10.783	13.684	10.111	20.658	22.073	24.116	24.606	21.708	28.561	22.926	28.168	23.842	22.236	31.308	38.531	42.103	39.447	45.86	41.827	47.056	45.016	47.164	62.563	54.184	54.65	57.546	60.161	64.855	59.275	56.467	61.668	57.484	55.581	47.971	59.928	73.261	65.517	73.358	78.868	70.737	76.015	75.652	79.659	65.565	75.092	72.949
0	0	0	4.3217	11.698	6.0969	17.721	14.123	14.982	20.387	29.362	23.137	24.923	41.503	25.438	40.39	35.694	45.105	44.216	46.577	51.437	53.176	56.667	65.493	65.969	62.418	68.993	52.328	56.011	57.404	69.831	67.272	65.872	58.028	63.184	63.064	60.373	62.733	56.517	58.885	51.356	61.779	72.911	67.539	56.643	62.316	71.199	66.97	66.019	67.14
0	0	0	4.5701	7.2652	15.235	4.3983	0	0.22074	9.5747	9.6263	5.1433	10.867	0	0	0	0	0	0	0	0	0	0	0	0	0	0	0	0	0	0	0	0.67153	0	0.61027	2.9572	1.1808	2.5391	4.6848	10.106	17.172	20.281	8.9617	3.8292	0	0	0	0	0	0
0	0	0	9.3309	9.9545	12.146	4.4346	4.0491	13.916	10.924	12.945	4.3769	12.892	0	12.988	6.334	10.28	0	4.2624	3.1504	1.4772	0	0.92677	5.6601	11.413	6.03	4.37	6.0256	11.227	10.491	6.0133	11.259	11.963	9.9388	9.3331	6.9783	13.182	9.5097	0	18.559	17.982	29.17	19.103	22.498	14.28	19.327	11.908	2.0307	0	0
0	0	0	6.7311	13.52	37.3	45.92	55.301	66.065	77.449	85.5	85.67	94.358	97.448	96.295	111.07	117.38	115.02	102.57	110.73	113.56	117.79	119.2	119.73	127.56	113.01	104.22	105.48	111.06	106.71	76.759	87.279	79.858	79.196	86.548	88.325	86.193	81.634	65.696	70.519	74.318	81.148	73.658	64.58	66.766	64.114	58.468	49.47	49.687	52.704
0	0	0	9.9358	21.544	16.149	16.087	15.152	32.154	29.664	30.859	24.541	30.762	46.585	42.709	40.333	50.112	42.556	37.826	50.204	55.513	52.653	45.394	68.719	50.047	54.708	57.144	44.223	52.114	50.026	49.186	46.062	52.704	45.491	53.204	46.442	51.987	51.475	53.401	46.966	58.125	54.464	50.895	47.574	48.779	47.117	52.297	46.744	47.96	45.817
0	0	0	1.1953	9.7885	5.9996	11.099	12.592	19.245	20.614	19.531	22.491	23.836	21.363	25.748	27.279	23.434	32.347	29.916	37.904	35.997	33.167	30.145	27.054	36.159	40.918	30.138	38.379	37.728	35.391	39.423	37.434	42.96	35.017	40.447	41.175	44.821	49.585	51.657	48.831	46.206	47.633	43.03	48.06	45.322	43.988	50.281	45.627	36.016	45.27
0	2.3971	0	8.2782	17.785	4.0416	17.889	18.331	33.701	20.988	39.99	36.86	49.855	59.471	74.599	83.51	98.418	108.92	117.06	118.23	128.38	143.46	148.84	128.44	128.1	139.8	145.84	140.55	143.27	148.9	156.1	144.27	158.31	145.93	170.04	172.86	169.52	170.66	162	168.86	162	162.67	164.6	169.26	170.29	162.2	162.38	153.1	152.37	162.25
0	0	0	5.1682	12.446	13.777	23.498	11.557	26.277	18.332	30.775	24.051	22.781	27.133	26.328	18.574	19.993	21.791	26.142	17.465	19.973	21.659	19.71	14.963	20.045	18.073	18.695	19.696	31.436	32.466	20.113	25.867	17.147	16.667	16.859	14.006	24.325	13.069	13.161	8.9762	15.406	20.074	28.455	22.634	18.777	37.019	19.888	13.302	12.676	14.99
0	0	0	10.576	20.037	13.32	15.787	11.535	12.135	6.3103	10.569	8.6213	8.1483	6.0981	2.4776	8.4157	10.361	15.63	19.879	16.282	25.35	11.69	23.747	25.342	27.792	34.392	26.672	26.472	24.538	21.881	16.205	21.283	24.998	22.997	30.431	21.091	29.772	33.811	26.893	28.944	30.377	28.777	26.303	35.259	21.788	22.349	20.222	19.151	22.521	7.3466
0	11.098	0	5.0471	0	8.562	15.115	13.831	21.745	14.93	16.209	16.853	9.5351	18.048	23.193	29.896	38.667	39.56	48.739	48.891	42.177	51.294	43.124	68.92	61.149	75.259	74.153	75.468	90.119	101.1	105.6	112.21	118.56	123.34	121.08	105.24	115.08	103.27	103.85	117.28	114.01	113.54	122.95	107.84	115.84	120.28	121.12	127.87	130.4	126.58
0	0	2.3014	8.9676	9.3982	0.54582	7.279	2.0335	9.4027	6.5539	8.6956	16.102	12.846	15.016	18.025	17.017	16.515	25.412	25.649	22.096	18.295	21.329	28.182	33.296	26.421	32.161	36.627	36.127	37.149	29.486	32.018	33.729	40.928	35.982	40.902	42.149	54.102	37.857	46.496	51.28	46.47	49.563	52.861	53.597	50.184	46.059	45.015	53.711	56.535	53.387
0	0	0	0	7.2146	8.6208	19.598	16.284	24.579	21.872	23.426	23.68	25.175	30.025	27.946	27.489	25.995	29.422	29.329	31.082	31.168	25.935	26.753	21.403	23.588	29.611	25.428	24.726	31.223	31.133	28.664	29.536	25.021	19.759	26.069	25.116	26.598	24.137	25.068	18.836	18.577	17.755	15.173	18.251	15.323	19.572	20.257	19.716	11.547	15.977
0	0	0	10.57	9.0578	5.0309	8.2683	8.9881	13.798	14.522	10.912	6.2172	13.232	0	9.7622	0	4.7642	0	0	0	0	0	0	1.0855	0	0	1.2018	0	0	1.0347	0	6.7593	8.5223	4.9126	0	1.9784	0	2.3381	0	9.84	8.6653	13.145	2.5141	5.7344	3.2694	0.89993	0.49598	0	0	0
0	0	0	2.2026	3.7673	10.854	12.987	14.739	15.605	20.421	19.989	35.593	31.817	31.614	37.819	40.305	43.959	49.162	49.929	50.362	58.987	64.376	64.338	57.222	66.673	76.662	82.776	73.934	82.201	82.575	84.926	83.779	92.682	85.783	101.85	88.142	93.778	85.796	94.979	88.477	85.484	90.946	97.103	92.119	87.271	92.06	87.415	87.24	80.066	90.285
0	0	0	9.7851	15.849	5.3616	6.4335	9.6938	3.3099	15.524	27.304	19.894	32.899	21.422	21.613	19.69	34.163	26.61	32.081	33.183	40.985	39.332	41.663	40.953	45.685	44.732	35.722	42.326	37.989	37.706	45.524	41.608	42.719	39.788	44.903	47.79	43.799	48.878	40.415	42.175	36.433	40.424	47.425	39.091	46.039	39.257	40.623	36.933	35.725	39.856
0	0	0	12.045	10.175	15.145	12.424	25.843	20.183	26.485	22.025	22.536	26.607	23.946	28.812	23.485	25.104	21.455	27.481	37.574	40.948	52.016	39.497	45.4	53.192	59.696	53.784	58.723	59.462	63.39	65.828	69.694	64.435	75.409	84.627	88.013	92.037	78.005	83.246	90.489	98.629	96.062	105.58	100.71	106.46	106.71	109.58	120.33	76.055	97.004
0	0.086951	0	0	10.986	6.9258	9.5191	6.5305	4.8366	0	1.9019	6.7285	1.915	7.0487	0	12.502	9.4289	8.9733	8.4728	18.112	23.857	30.281	26.822	18.616	8.3026	6.391	4.8218	8.0522	17.686	21.979	12.139	6.8847	0.75568	0	2.0379	0	1.2279	2.339	0	2.2786	11.341	5.1142	19.627	9.7525	11.895	10.304	18.02	1.6181	12.382	5.2893
0	0	0	8.383	6.7244	6.5848	7.2238	3.3677	0	4.0716	6.0572	1.9883	0	3.4974	0	0	0	0	0	7.7702	0	10.636	3.5028	5.992	1.8272	2.4501	10.247	10.868	16.462	26.791	29.176	33.813	29.664	18.302	23.857	45.518	57.171	64.461	68.198	75.014	79.625	81.162	90.642	87.015	95.2	100.18	94.172	95.411	101.03	102.26
0	2.4295	0	0	9.3169	7.4865	16.567	11.272	11.061	5.5745	13.924	2.3447	4.9359	14.867	9.8731	14.055	13.862	22.516	18.299	18.441	19.065	20.717	18.172	11.618	0	1.8119	2.2433	0	0	11.588	4.7585	0.64748	2.7865	1.0575	0	0.26054	1.0469	5.7935	9.6309	2.7325	14.392	17.638	26.044	26.27	21.416	24.417	23.073	19.203	22.713	28.53
0	0	0	4.4409	21.877	17.594	20.754	25.398	35.376	39.211	38.249	29.563	35.037	51.509	40.003	34.668	35.464	29.993	38.817	27.396	32.282	41.345	36.598	42.367	36.765	39.333	41.624	36.328	52.433	42.669	51.412	46.762	65.726	62.729	70.327	60.055	60.737	62.408	63.288	70.1	74.946	71.534	68.526	66.338	70.645	59.801	65.824	64.445	58.195	59.524
0	0	0	17.465	7.0479	8.8968	14.359	21.396	16.208	15.677	27.429	0	11.584	2.3393	19.616	10.801	0	0	0	0	0	0	0	0	0	0	0	0	0	0	0	0	0	0	0	0	0	0	0	0	0	0	0	0	0	0	0	0	0	0
0	0	0	4.4957	0	10.122	13.096	14.316	13.791	7.8258	13.954	14.771	9.6526	10.411	10.982	16.93	16.764	19.812	27.359	27.365	22.028	29.468	20.546	20.774	19.94	28.318	28.178	30.011	34.186	33.625	34.159	39.018	27.772	28.859	32.306	32.338	30.531	31.987	29.464	41.304	45.202	37.579	39.847	37.464	43.45	46.292	39.899	51.824	48.38	51.44
0	4.4911	0	4.6752	4.3766	3.2908	6.7958	7.1705	5.0939	5.3922	6.2106	0	10.431	7.689	16.902	19.629	19.285	26.725	41.041	35.398	38.356	43.365	38.086	46.186	38.702	32.04	43.976	48.254	50.054	60.441	63.774	72.338	56.059	64.736	58.753	47.513	53.424	55.554	65.249	71.019	74.398	72.669	77.989	72.669	84.404	81.624	73.256	76.193	77.066	79.571
0	1.2682	0	10.301	7.9417	5.1872	16.698	26.028	17.229	26.337	28.707	26.494	53.789	41.444	71.892	74.559	89.797	84.057	96.886	96.793	106.59	104.98	117.26	128.76	133.11	128.61	145.81	156.36	134.98	142.88	148.99	143.89	151.79	151.98	169.85	154.16	164.28	169.26	163.3	171.23	161.72	182.25	182.8	160.78	166.93	166.37	173.98	169.12	173.18	164.67
0	2.0274	0	0.011852	1.5033	21.681	21.647	31.209	22.861	25.948	7.4154	13.033	33.532	12.836	31.427	21.438	20.101	30.612	34.202	34.134	35.628	34.146	44.063	38.924	57.845	49.675	42.08	38.292	33.714	37.56	33.661	24.874	25.43	29.071	27.998	31.74	29.969	23.07	26.909	28.49	31.906	23.839	32.53	23.136	23.571	22.489	24.559	27.43	23.194	21.12
0	0	0	0	9.1055	15.605	16.219	18.49	23.753	14.971	31.041	31.074	31.804	40.715	41.79	43.024	54.668	55.056	58.647	61.602	61.254	68.14	65.317	68.348	55.714	66.379	64.743	70.697	69.396	79.406	69.31	64.48	63.667	64.768	67.818	69.675	71.051	61.502	67.757	61.866	65.258	69.294	73.754	80.036	78.201	83.409	79.64	84.362	78.718	88.053
0	0	1.2767	3.4615	10.683	14.09	16.337	23.36	19.094	29.956	22.404	25.029	9.7261	16.958	15.614	11.461	23.931	15.738	15.127	14.78	5.5841	10.931	17.131	15.416	23.23	19.661	15.789	17.879	11.15	14.682	6.6696	7.0042	14.262	15.291	17.836	20.87	12.844	20.861	27.34	42.623	49.136	61.089	65.936	82.519	103.24	117.9	141.67	135.48	159	145.88
0	0	0	27.113	31.521	22.431	9.2475	13.498	10.756	13.702	13.47	22.254	13.009	18.279	23.019	21.804	26.567	20.265	21.539	23.44	27.068	29.704	32.506	24.351	27.742	34.474	33.247	40.978	41.48	42.254	41.284	41.909	52.231	44.825	56.138	47.773	53.772	48.224	54.855	58.934	67.428	60.629	65.904	72.161	68.602	70.772	73.135	72.501	68.932	77.83
0	0	0	10.673	17.026	13.227	13.972	21.506	24.94	30.096	19.401	24.763	29.91	28.211	31.849	35.263	35.238	41.956	41.534	34.043	34.279	36.436	49.313	46.181	47.69	49.893	47.296	41.951	50.135	46.929	42.545	44.318	49.163	55.435	54.346	56.984	67.582	63.151	68.594	77.442	76.94	86.307	93.904	87.254	84.736	80.803	83.436	81.95	98.194	93.914
0	0	0	9.8404	30.063	32.17	36.098	39.456	49.335	39.829	32.165	41.708	49.117	44.332	37.288	45.203	46.438	44.283	48.922	43.154	26.603	34.16	47.971	37.332	32.44	35.246	38.253	39.021	47.287	33.99	35.746	38.16	48.545	52.81	72.04	70.989	93.254	92.966	94.408	120.27	99.445	125.22	140.72	159.88	157.39	163.74	161.16	183.53	185.62	196.91
0	0	0	3.7745	12.639	25.094	29.791	42.513	35.64	37.367	0	50.085	43.177	48.27	37.901	53.874	46.516	50.903	46.485	59.935	53.224	62.201	64.567	77.692	88.144	87.45	91.557	84.382	86.706	94.374	104.96	106.79	110.67	114.55	127.47	126.11	106.07	118.82	126.47	126.52	131.7	136.37	140.76	135.9	131.07	155.43	135.05	138.93	135.71	139.49
0	0	0	14.047	3.0742	7.5417	3.8232	14.548	15.417	15.158	9.1314	14.686	20.274	16.294	32.795	24.932	34.918	37.325	39.423	36.266	33.034	36.636	38.525	41.937	39.418	36.658	44.28	50.101	46.667	45.07	45.108	42.605	51.621	53.826	55.031	58.031	58.397	63.715	65.771	69.602	67.962	75.166	73.093	73.435	76.864	69.851	79.93	85.542	86.145	77.92
0	0	2.8677	7.7524	13.311	14.183	1.2459	12.901	15.982	32.152	19.716	36.941	34.086	44.429	41.934	56.223	60.547	60.82	72.463	63.291	71.681	62.948	73.164	72.053	76.968	79.881	81.5	33.616	102.72	74.568	79.916	88.55	87.467	92.216	90.891	96.384	97.092	97.095	93.171	101.01	97.058	96.432	105.45	132.27	117.87	106.73	126.83	113.1	115.68	95.934
0	1.5459	0	2.1211	6.5789	6.2737	12.901	6.7955	10.103	3.0642	8.6892	9.4415	4.1342	9.4883	3.7768	4.1268	4.3019	0.069518	5.0972	5.0119	1.2312	0	0	0	0	0	0	0	0	0	0.64251	1.2224	4.8516	0	5.5259	1.5062	4.7277	2.2403	1.5138	2.9511	9.9416	8.4813	2.2101	10.686	8.6173	11.604	19.382	17.875	12.998	13.165
0	0	0	20.716	26.741	32.177	64.403	60.605	74.454	78.923	86.708	77.534	82.05	84.352	66.139	52.369	60.809	58.543	73.151	51.762	77.382	69.623	61.405	37.979	47.881	64.681	55.547	58.04	56.955	54.643	55.458	54.567	48.671	46.436	52.006	54.257	61.707	14.135	51.844	33.697	31.351	32.706	41.618	36.872	28.112	24.165	22.146	18.216	6.0132	9.7716
0	0	1.6272	8.0242	15.991	19.461	16.407	18.501	16.534	25.404	21.476	27.992	17.163	23.721	22.519	19.291	25.993	14.511	23.733	18.406	15.675	13.431	24.389	19.096	12.209	15.744	23.103	19.275	33.243	19.266	16.434	24.146	24.377	27.182	27.508	23.269	35.614	31.021	34.775	40.112	40.442	41.396	38.571	41.091	41.254	35.995	39.752	40.984	50.244	43.888
0	0	7.6227	12.933	0.76059	6.0881	14.071	21.201	23.474	29.986	38.011	36.86	39.508	27.71	27.525	21.94	36.239	38.416	33.284	39.678	34.529	34.026	36.956	46.376	48.554	38.93	37.611	44.167	49.507	46.718	45.507	43.665	48.805	40.293	48.068	54.331	44.142	40.573	29.293	28.02	26.31	26.007	25.735	29.432	27.232	12.208	15.204	0	7.0039	0
0	0	0	3.985	12.443	13.103	18.916	19.925	11.245	18.502	10.532	20.037	17.904	25.866	35.02	24.854	29.834	30.441	16.735	21.217	21.385	22.936	27.347	28.939	38.605	27.676	17.741	26.578	30.955	34.428	39.828	41.482	48.839	40.106	39.455	43.84	42.83	44.41	39.735	43.726	40.944	42.795	37.581	46.768	46.493	41.788	51.229	53.404	54.96	58.918
0	0	0	11.172	21.733	21.891	15.47	31.232	30.683	28.13	33.246	39.848	33.419	47.794	38.173	54.148	62.698	71.699	74.414	66.706	69.341	47.466	84.963	70.732	79.676	88.769	78.023	97.758	94.107	87.493	90.265	80.414	93.655	87.231	89.311	88.622	99.004	92.337	94.117	99.777	98.299	101.9	103.4	102.77	108.68	104.34	104.87	105.88	105.36	105.15
0	0	0	7.8007	8.4092	6.5216	10.347	6.0642	9.0417	13.57	20.502	12.902	11.599	13.842	19.705	18.527	23.308	19.163	12.517	19.454	15.195	26.282	19.105	18.119	24.555	34.54	24.937	29.077	36.013	37.968	44.708	38.367	56.207	53.337	53.928	57.283	62.793	65.115	64.888	74.631	73.033	71.617	70.17	69.946	75.182	82.961	86.345	78.761	87.978	85.115
0	0	0	25.571	11.127	2.263	11.091	11.205	8.5012	3.1452	13.61	13.596	7.3609	17.866	19.194	14.349	20.473	13.481	12.354	13.95	18.504	23.502	22.192	25.496	28.182	29.695	25.816	30.252	23.217	31.158	30.806	36.052	38.358	41.098	51.304	54.829	58.856	69.389	76.487	75.95	90.603	90.88	93.695	92.644	99.63	104.94	105.81	103.95	109.72	115.25
0	2.9377	2.117	6.9803	7.1475	0.82108	7.7164	3.4653	9.868	6.7394	14.489	13.089	7.4694	15.221	4.5074	11.609	4.9059	20.029	19.853	15.637	13.582	20.936	23.513	18.025	27.394	28.675	29.721	33.147	29.422	40.225	46.481	50.42	49.6	43.176	38.016	49.477	50.769	63.223	76.429	76.871	75.635	75.252	73.645	68.123	62.574	58.473	70.211	64.157	61.581	59.586
0	0	0	9.7201	11.585	19.836	20.788	28.227	39.408	37.834	42.743	30.736	31.58	42.704	23.242	21.211	19.048	31.21	29.425	27.734	24.72	27.96	34.337	32.026	41.096	38.891	39.986	29.227	26.77	30.751	35.775	40.556	45.421	37.498	40.276	38.89	48.124	48.181	47.479	40.635	53.788	55.119	51.76	55.358	54.113	62.442	66.898	61.697	57.726	60.864
0	0	0	7.5041	31.969	11.164	21	21.017	12.726	19.683	12.384	15.582	32.313	25.695	18.291	17.372	18.951	28.208	25.889	25.893	23.626	22.599	31.934	30.419	29.138	36.157	37.438	38.138	45.448	34.207	36.099	31.546	34.184	33.533	32.17	27.074	39.945	30.951	37.971	40.46	31.015	37.448	45.427	35.998	41.946	36.337	32.309	30.249	37.352	41.289
0	0	0	0	20.253	22.409	24.054	43.446	44.286	58.561	68.393	75.54	98.855	88.329	100.94	101.11	107.1	108.41	97.748	107.55	113.57	111.08	113.7	119.54	110.14	102.16	112.53	103.64	110.36	102.2	110.54	103.61	113.48	113.56	120.59	115.44	115.75	110.14	108.25	106.63	110.09	118.48	100.3	111.83	112.73	120.5	119.24	119.74	115.16	105.92
0	0	0	0	8.2707	9.388	14.796	4.4167	19.675	13.014	20.112	16.418	20.802	29.885	28.809	36.801	35.218	34.445	37.83	44.605	29.084	29.825	22.123	23.063	28.063	25.058	35.482	41.067	48.895	45.256	37.383	40.538	45.144	31.279	39.962	40.161	48.081	36.151	44.303	31.334	41.233	39.845	49.504	48.978	47.084	57.836	60.443	47.382	47.219	43.612
0	0	0	0.79088	8.0438	9.9371	10.266	14.448	12.257	20.823	10.865	19.36	16.842	15.965	28.825	17.241	23.274	19.285	14.169	17.697	11.797	17.631	20.713	21.546	23.786	15.003	11.736	3.1446	12.82	15.48	23.068	18.662	28.513	22.699	38.406	32.606	27.804	31.497	27.483	22.979	18.224	20.867	21.203	20.609	29.283	26.839	32.484	27.772	28.287	29.572
0	0	0	11.153	7.5652	8.6131	3.7779	12.669	10.71	9.9164	4.6688	3.0327	9.2598	1.8162	15.949	5.1077	1.7272	2.7112	7.5567	0.49497	5.9389	3.6815	3.4756	6.1345	6.1067	0	8.4079	3.7215	3.0372	6.8909	6.6427	10.319	9.3941	10.719	10.999	11.736	11.268	11.938	18.606	19.293	12.099	16.51	24.329	18.439	11.428	18.256	14.407	18.856	18.673	14.23
0	0	0	7.381	0.039545	9.4205	9.3836	17.796	20.999	10.317	4.6959	12.749	0	4.0678	4.521	13.361	9.8814	10.248	15.148	11.562	15.592	13.644	8.2714	22.271	21.437	27.187	28.941	27.425	35.687	41.564	39.985	48.614	45.795	45.68	41.393	45.072	44.614	45.897	44.38	51.211	56.796	47.211	43.522	47.994	48.431	52.258	48.475	64.205	58.084	59.53
0	0	0	2.2188	6.8705	4.5047	15.859	9.9602	12.577	12.344	22.847	17.975	20.552	25.161	31.36	24.342	29.912	27.461	30.466	30.758	28.412	26.993	27.599	19.139	25.09	26.933	26.982	24.363	36.36	32.247	35.932	32.189	33.889	29.889	28.647	35.227	39.407	36.75	31.288	32.04	33.731	40.685	38.569	35.075	35.157	36.085	39.113	32.377	29.376	32.331
0	0	2.7829	3.3095	8.9951	3.1455	6.7623	0	12.932	8.2446	9.3532	2.7293	4.8108	16.813	2.6854	11.138	9.0361	16.265	14.103	18.946	20.108	26.283	29.664	29.646	35.819	29.787	35.084	25.052	27.027	31.688	32.223	41.931	46.622	41.198	48.367	42.88	52.397	62.533	67.206	63.484	76.491	99.122	105.07	102.25	103.75	107.15	120.1	114.81	121.6	117.35
0	0	0.66206	11.986	18.709	10.042	6.697	10.235	16.471	18.859	12.023	21.642	23.334	25.978	23.019	21.214	25.487	25.851	23.46	15.278	20.358	15.651	19.189	22.539	22.037	27.808	36.343	33.305	38.271	34.242	37.803	33.872	41.474	44.636	45.295	47.883	59.63	44.872	52.316	60.956	56.724	58.541	65.681	52.65	59.379	53.232	63.764	56.817	71.348	66.319
0	0	0	9.5778	17.218	17.921	16.966	15.915	22.827	22.855	17.952	24.659	23.902	28.112	27.781	36.759	37.218	39.874	38.259	29.419	30.017	32.863	32.897	34.855	34.636	38.882	44.594	42.479	52.844	40.127	35.248	41.585	40.716	44.584	42.094	46.019	45.701	45.066	50.236	55.024	53.121	58.844	58.269	63.9	63.099	69.232	71.256	68.712	82.877	76.949
0	0	0	7.4247	3.898	16.147	10.885	21.387	21.848	25.362	31.525	28.072	43.86	32.38	32.027	33.989	40.298	44.533	43.516	37.467	46.133	48.201	54.449	48.583	57.377	51.715	51.104	51.828	56.126	60.817	57.855	58.842	66.038	64.966	70.439	76.203	71.438	73.251	71.681	68.679	69.475	74.003	72.071	71.804	73.255	66.97	77.894	72.625	69.72	76.93
0	0	0	10.93	5.5807	12.69	2.8254	1.311	4.7521	8.3312	5.3742	19.904	0	13.201	2.7414	13.56	4.2068	8.7148	17.489	22.523	11.646	15.458	26.77	17.241	23.494	0.16292	24.705	26.525	25.863	20.25	20.936	29.697	32.446	37.658	31.926	38.373	33.448	34.008	35.679	37.394	36.386	34.846	39.264	35.416	47.293	42.759	25.7	37.673	35.749	43.972
0	0	0	0	3.4013	15.244	15.713	21.087	12.557	27.98	19.896	30.853	23.158	29.339	34.477	28.248	41.321	43.793	40.024	45.441	44.03	52.984	60.562	65.788	71.552	70.268	74.851	70.242	78.1	78.58	91.334	85.571	86.732	91.715	95.375	95.33	84.417	88.235	84.975	91.989	86.032	94.434	91.033	99.892	96.615	101.07	111.13	107.67	104.36	109.86
0	0	0	10.7	13.995	20.952	22.952	28.054	32.635	38.56	44.344	30.1	49.93	43.546	37.212	45.946	46.063	45.066	44.114	40.579	48.438	40.091	40.129	56.66	50.379	51.053	52.479	47.854	55.125	57.475	53.641	57.213	58.517	54.849	54.45	62.373	55.508	59.577	49.317	56.76	58.059	55.187	57.762	55.647	58.898	49.15	55.719	51.954	43.841	51.855
0	0	0	14.403	16.857	17.54	27.565	23.958	33.52	33.57	39.41	30.018	39.793	50.004	46.882	43.029	50.481	40.129	43.574	40.658	46.115	53.889	48.492	61.652	60.253	63.424	60.72	58.777	54.254	52.76	61.94	58.188	66.529	64.691	68.842	60.866	67.337	63.359	78.209	66.11	79.038	75.4	80.841	72.689	76.048	75.545	79.078	76.649	73.01	74.341
0	0	0	1.4342	11.419	10.237	20.172	29.757	21.179	30.192	19.491	28.606	31.435	36.574	43.155	39.938	46.335	48.408	42.947	41.898	46.156	47.855	49.347	58.041	63.01	52.765	46.234	49.934	60.375	66.877	76.076	86.54	85.601	89.672	104.33	106.62	116.43	111.56	114.11	123.4	117.81	132.47	127.67	137.8	144.13	138.92	145.51	147.89	146.14	147
0	0	0	9.7745	8.4674	19.32	3.9234	19.946	20.154	22.997	18.581	15.621	18.537	26.724	27.969	27.086	31.57	26.434	43.323	56.316	63.784	60.358	66.558	71.26	74.971	80.717	71.732	73.123	70.403	77.233	79.053	81.368	88.259	84.704	91.832	87.845	95.918	90.708	84.978	95.653	89.061	100.99	99.216	102.77	105.17	99.295	100.91	107.89	107.78	102.18
0	0	0	9.9513	10.774	11.907	18.069	31.807	31.237	34.395	34.749	39.566	42.297	37.212	30.199	33.696	42.229	35.664	38.205	23.985	32.595	37.185	37.308	30.815	32.025	34.861	34.596	35.322	46.938	42.222	47.039	49.607	45.791	51.371	48.78	58.743	56.552	56.884	49.786	58.834	54.789	62.181	63.092	55.263	68.243	55.45	59.939	58.354	60.843	64.994
0	0	0	5.6359	7.0748	13.352	9.067	12.168	16.942	23.327	30.28	27.857	29.996	30.376	28.712	28.013	34.672	32.854	31.023	30.471	41.637	44.133	44.568	49.986	47.987	38.863	41.704	42.005	50.792	52.233	48.363	51.269	53.479	49.429	51.607	58.576	62.985	63.682	56.274	60.501	56.484	69.332	75.435	68.659	78.291	67.883	77.741	73.611	66.391	69.69
0	0	0	8.1692	17.107	12.607	20.225	17.931	27.628	30.094	30.963	23.952	19.456	8.3524	10.261	19.41	14.726	18.828	16.167	12.872	8.9429	18.699	16.426	19.87	20.762	13.323	21.443	12.903	18.483	18.431	20.659	24.12	22.056	14.769	18.763	11.828	19.894	19.326	15.284	17.835	16.87	25.235	15.979	21.206	17.159	22.401	33.405	30.624	24.696	26.807
0	0	0	11.75	9.0154	9.9771	6.541	6.3995	9.2486	8.4975	9.1785	18.909	10.195	13.438	10.827	16.953	18.06	18.599	22.497	14.194	19.02	16.873	24.733	16.889	26.113	25.932	26.091	25.839	26.509	31.219	22.829	23.147	27.249	23.681	28.438	24.751	26.834	20.872	32.453	24.342	26.97	22.695	27.701	32.16	19.883	19.364	27.215	25.063	16.196	17.999
0	0	0	16.332	21.935	23.928	26.43	30.922	41.893	51.27	43.627	45.791	40.536	43.093	28.935	38.684	32.946	40.126	35.247	33.519	25.79	38.502	37	34.674	37.21	40.688	44.479	28.676	36.678	33.512	40.733	38.485	40.661	29.926	35.517	29.834	29.586	27.968	29.65	29.783	33.443	45.639	44.81	45.126	38.733	40.875	56.514	45.499	36.591	39.81
0	0	0	8.4549	14.209	8.2041	15.17	11.972	18.064	27.869	32.866	29.182	30.491	41.803	25.893	32.36	25.094	50.246	41.114	48.873	55.081	57.491	63.222	68.736	76.394	68.31	74.571	67.459	73.879	79.146	86.191	80.299	88.674	81.932	86.289	82.039	80.897	84.599	82.986	83.75	84.039	100.5	95.828	100.18	92.959	100.94	125.43	129.28	140.89	141.66
0	0	0	2.0458	10.593	18.623	23.052	28.378	30.01	34.86	39.31	49.133	79.795	85.459	128.24	116.48	136.12	135.16	178.43	183.1	195.08	217.08	207.77	211.83	215.45	226.5	218.21	227.57	237.64	225.82	246.81	242.58	242.07	231.26	242.48	244.17	257.16	254.14	247.66	239.79	242.53	249.61	245.51	251.25	241.8	242.07	235.86	241.48	250.74	242.25
0	0	0	1.3326	5.1191	5.3251	15.934	7.9913	7.213	1.4423	5.6829	0.36997	2.9978	3.8427	0	4.6287	78.064	75.099	84.287	78.941	81.12	83.962	83.568	74.963	68.944	65.829	50.186	25.29	25.843	35.266	24.931	22.207	29.759	27.468	33.994	31.359	31.341	36.922	41.345	36.071	42.004	46.067	47.411	56.093	58.868	57.426	62.854	54.433	50.426	65.126
0	0	0	7.6251	7.6548	12.044	10.41	11.221	12.977	9.2433	20.289	13.621	5.6006	0	9.4888	4.0268	3.005	5.9156	5.7657	10.191	0	0	0	0	0	0	0	0	0	0	0	0	0	0	0	0	0	0	0	0	0	0	0	0	0	0	0	0	0	0
0	0	0	6.2849	10.029	11.995	18.188	17.578	13.062	23.848	26.123	30.825	25.181	20.696	19.651	23.941	27.841	33.687	39.239	26.907	32.726	29.032	45.181	36.071	40.973	35.829	40.628	39.788	44.184	41.432	43.215	43.277	44.797	56.076	52.948	49.425	57.035	53.757	52.04	50.787	60.371	47.439	50.368	54.878	40.469	42.165	42.682	37.454	42.966	32.881
0	0	0	15.341	2.3247	16.127	11.861	17.817	10.695	13.126	13.753	19.32	15.033	16.743	24.262	22.34	30.982	35.565	39.574	56.008	67.125	67.8	64.85	75.855	69.055	69.022	79.006	76.196	84.83	96.991	101.72	113.12	103.03	104.78	100.72	95.504	99.68	96.931	107.07	111.27	108.63	111.02	116.21	113.12	125.93	125.44	120.54	121.19	124.99	123.92
0	0	0	7.2917	8.3214	7.0531	22.448	32.369	53.973	95.612	90.935	130.85	156.61	186.51	213.43	253.98	287.26	310.83	347.11	359.13	382.6	418.52	442.16	445.89	457.01	485.46	486.61	496.75	503.71	506.51	505.32	501.06	512.69	518.44	532.06	543.49	544.15	553.35	592.24	581.5	580.38	601.69	566	556.89	525.9	521.02	520.13	525.61	497.35	512.38
0	0	0	1.9458	5.6972	8.1614	8.4957	4.2665	6.8387	0.016284	5.3342	0	2.64	4.3218	6.0441	9.526	13.652	10.487	13.816	22.099	17.98	20.799	22.815	17.464	27.427	27.777	28.087	31.605	33.155	33.679	38.883	41.207	42.163	41.514	49.202	39.877	43.986	56.37	47.315	43.483	49.314	45.744	51.354	51.494	55.207	58.791	64.032	62.58	62.167	64.062
0	0	0	6.8937	14.172	28.694	32.506	39.282	37.456	39.36	43.125	35.884	37.109	38.758	46.876	34.601	49.823	33.883	39.408	33.107	41.263	45.953	45.169	30.302	31.692	35.196	37.251	32.812	31.21	31.253	30.075	24.926	32.973	28.251	34.099	32.828	27.032	25.915	31.942	22.027	23.24	24.36	31.474	29.001	19.99	18.263	23.741	17.617	22.852	22.242
0	0	3.7124	0	6.065	14.203	9.1121	6.0546	12.36	16.926	10.162	15.475	13.338	18.125	17.356	21.836	20.199	22.516	22.706	17.582	20.217	20.783	31.211	38.148	43.274	53.002	61.719	69.028	81.838	81.921	85.057	88.654	101.2	113.61	119.77	122.89	131.45	138	146.39	160	130.74	147.76	147.85	151.38	152.6	150.33	161.44	153.03	169.27	159.91
0	0	5.334	3.3888	6.0511	1.2224	7.5208	15.653	5.9531	16.947	5.9088	16.07	14.713	17.638	22.949	16.61	13.761	16.946	12.354	16.991	13.796	14.666	19.825	25.456	29.936	24.667	14.555	15.084	21.265	26.807	27.911	28.927	33.961	39.511	46.476	44.93	49.374	39.003	37.417	36.536	33.288	46.689	41.373	44.982	45.187	48.769	52.865	61.037	53.526	53.3
0	0	0	9.5587	16.667	18.14	12.345	16.559	14.12	32.115	25.88	20.348	23.418	31.911	30.202	26.314	27.81	25.179	37.787	31.367	32.04	49.711	37.402	42.104	39.089	42.982	36.915	37.174	43.686	42.423	50.728	41.988	46.8	42.342	45.164	39.964	40.362	41.941	37.029	51.114	53.27	53.72	61.06	46.075	52.422	42.428	59.796	50.688	49.704	52.8
0	0	0	1.7945	8.179	10.416	20.668	12.797	8.6677	0	4.4314	4.8588	3.8034	11.074	0	4.0007	0	0.28175	0	1.4167	0	8.409	0	0	0	0	0	0	0	4.8782	0.43297	0	1.3744	8.75	1.9542	0	9.5427	8.795	2.9133	0.82823	17.947	11.455	16.184	15.806	17.066	25.666	17.539	11.53	10.354	24.277
0	0	0	14.648	9.7927	2.7214	8.883	0.95268	12.354	19.61	20.193	17.802	17.019	27.572	16.086	24.424	18.002	34.37	24.824	31.361	30.264	37.294	43.386	47.027	53.841	50.281	55.004	43.718	52.233	50.51	60.622	65.923	64.488	59.359	54.01	56.854	59.429	61.684	57.818	53.957	62.888	69.166	73.351	71.688	68.57	71.914	79.269	73.804	79.081	69.264
0	0	0	3.1242	6.3345	18.892	22.009	25.793	20.772	23.754	15.991	15.97	23.52	5.9081	30.063	17.796	24.489	27.816	34.272	36.804	42.174	41.691	42.98	44.004	52.394	50.718	48.838	59.616	51.769	41.965	40.205	40.731	47.617	45.174	54.896	54.652	58.444	48.519	59.498	55.724	52.076	53.839	57.283	50.187	50.93	52.334	58.744	59.712	67.634	57.38
0	0	0	9.1965	4.947	11.697	8.3077	1.0248	10.636	0.11421	12.932	13.559	0	2.5289	5.8931	7.4815	7.8318	10.17	25.03	18.686	27.124	18.26	27.49	29.044	32.378	25.572	27.65	32.176	34.744	48.615	50.531	59.29	50.772	51.162	57.984	78.673	81.911	92.815	99.438	106.21	115.16	114.81	121.77	126.84	132.14	128.79	130.96	131.73	230.12	225.43
0	0	0	0	4.4958	5.4716	16.867	6.4268	3.1641	0	0	0	0	0	0	0	0	0	0	0	0	0	0	0	0	0	0	0	0	0	0	0	0	0	0	0	0	0	0	0	0	0	0	0	0	0	0	0	0	0
0	0	0	21.415	17.01	26.595	29.68	33.643	45.88	43.79	53.87	56.48	50.992	54.054	56.145	51.49	58.794	58.582	77.546	71.193	70.895	82.366	100.25	98.738	109.91	100.97	104.02	108.54	113.88	123.45	130.3	109.86	123.6	116.61	121.66	120.2	125.14	117.1	122.68	120.19	126.48	125.82	122.98	117.66	123.63	118.12	128.25	121.85	105.09	113.33
0	0	0	32.747	17.4	60.217	53.192	85.966	50.814	78.182	65.514	8.4905	17.687	93.855	31.179	16.52	30.485	19.969	93.144	0	35.599	14.507	6.5063	0.22665	45.175	25.989	56.184	2.2997	46.807	34.788	32.097	30.819	35.443	24.664	23.006	23.308	25.999	14.785	22.509	11.849	17.173	17.272	23.083	5.655	11.788	10.012	2.6429	3.0679	5.9091	0
0	0	0	0	4.5398	19.299	22.686	22.682	19.341	20.521	39.151	38.488	51.012	59.417	54.936	58.376	57.32	62.879	77.038	73.25	76.214	80.979	69.456	62.767	56.887	69.226	61.978	66.475	62.662	71.837	67.131	69.482	63.918	63.211	67.586	59.299	66.32	66.572	62.612	59.044	71.766	64.046	71.375	64.259	68.266	56.771	60.182	58.41	58.785	66.848
0	0	0	11.509	14.705	14.823	18.618	13.543	21.219	20.95	19.077	21.698	33.946	33.527	26.343	33.822	22.77	28.968	28.154	21.655	20.432	2.2738	18.092	0	10.527	19.322	11.951	8.0337	15.31	23.767	6.716	7.7565	15.356	19.634	26.232	30.988	23.87	24.686	25.412	20.142	16.414	31.393	37.804	27.448	36.73	36.44	31.814	40.501	42.595	52.608
0	0	0	9.848	7.5507	19.167	19.739	14.751	16.883	29.042	28.826	24.092	17.291	25.536	16.181	10.725	11.144	11.481	16.783	11.826	8.7016	16.114	12.844	9.747	12.13	4.4271	8.358	11.872	14.118	1.1279	7.9665	7.1918	9.7945	11.516	10.301	12.942	8.8506	6.5243	9.5735	16.647	5.4137	16.711	18.398	24.09	23.903	22.951	10.129	20.615	16.8	27.074
0	0	0	5.7062	16.335	18.345	27.038	33.353	26.85	39.937	41.708	33.469	44.988	34.758	38.43	44.135	43.225	39.67	45.688	55.479	54.787	38.821	56.814	50.294	57.292	60.28	58.053	54.051	55.252	53.791	54.26	48.383	49.635	65.424	53.578	47.703	50.364	64.223	59.063	55.838	61.062	56.446	60.308	63.29	54.169	55.909	60.716	49.914	49.897	43.329
0	0	0	15.961	7.0681	15.407	19.071	10.859	16.697	19.598	20.064	17.479	1.6381	14.136	19.942	18.871	25.425	18.489	9.0918	3.5832	0.53319	6.1247	6.4547	0	1.2557	10.486	0	0	3.7221	0	4.6199	0	2.2153	0	0	0	0	0	0	0	0	0	0	0	0	0	0	0	0	0
0	0	0	2.7514	11.781	16.977	12.85	13.611	18.373	16.789	22.545	27.209	23.773	16.224	13.601	16.222	7.4886	19.303	19.913	13.331	5.2734	0.86307	1.9392	0	12.133	3.817	12.979	11.399	20.334	17.82	21.621	19.37	27.529	23.759	21.739	21.454	26.355	22.378	26.948	30.113	26.811	29.834	40.502	33.7	30.474	27.187	32.582	40.44	33.658	42.813
0	0	0	3.9204	4.6086	16.564	26.33	27.633	29.94	25.179	21.017	45.855	34.12	51.721	59.928	73.958	74.898	69.959	70.92	75.271	72.765	80.754	66.279	77.236	80.21	82.66	76.591	72.334	81.974	82.903	86.253	94.552	77.859	87.523	93.53	87.889	79.253	71.422	81.159	86.842	97.785	83.408	86.695	88.339	84.807	87.685	86.952	104.42	104.9	107.45
0	0	0	20.258	20.24	25.595	7.8128	0.87221	5.3663	16.681	30.008	28.71	44.066	54.821	46.248	57.598	73.972	74.597	77.888	85.563	95.027	101.97	93.437	94.225	94.803	97.318	99.186	88.674	100.83	107.88	91.33	99.697	96.553	99.433	101.2	102.95	113.69	122.72	101.89	104.46	112.23	119.56	121.82	120.89	121.71	128.66	114.01	109.8	115.21	129.91
0	0	0	11.415	12.432	7.2856	15.94	12.563	2.2949	1.9738	0.39767	4.7833	3.5206	0.88587	0	2.0817	0	2.3475	2.7013	6.7865	0	4.1914	0	0	4.5372	5.8677	0	4.7051	0	8.9621	1.6904	4.3092	13.089	11.349	13.642	11.19	16.004	7.0658	21.245	16.604	20.651	27.559	26.45	28.853	26.229	34.436	36.601	39.196	37.291	47.738
0	0	0	11.135	10.76	13.592	14.969	15.688	22.154	21.383	28.146	21.468	35.672	9.1915	25.331	19.001	18.727	9.2131	24.231	25.979	23.647	19.615	19.66	20.676	25.487	33.911	34.998	38.516	55.013	48.007	46.495	56.337	50.615	54.487	41.817	44.378	43.8	48.107	38.776	51.477	54.432	58.962	48.517	58.509	43.824	47.633	38.64	39.808	23.945	22.479
0	0	0	0.43863	9.7664	17.484	14.568	17.29	17.657	20.41	27.812	27.346	29.256	33.352	26.083	36.174	34.706	48.105	42.298	47.672	58.983	51.544	65.394	67.233	57.871	51.794	51.119	54.705	61.065	52.113	51.112	49.51	51.278	54.944	50.158	50.184	50.291	60.268	60.327	51.07	52.531	57.478	53.228	54.291	46.874	50.72	47.808	46.605	45.48	34.534
0	0.28302	0	9.7826	1.1403	8.7284	6.4426	3.5165	14.424	9.4283	13.628	0	2.9489	12.669	22.96	2.5887	20.333	11.015	0	8.0466	0	18.579	29.329	30.928	40.606	40.425	46.284	49.615	64.423	54.319	62.135	59.644	70.226	63.805	65.873	74.789	86.574	82.668	94.263	93.066	90.187	94.769	93.194	89.737	93.602	100.29	103.55	100.96	99.096	96.368
0	0	0	16.23	17.602	15.813	26.729	21.834	22.758	25.084	22.406	26.92	34.948	39.991	28.942	40.663	27.92	38.982	37.103	26.221	28.808	34.014	32.843	26.021	20.452	26.565	31.819	24.596	33.038	22.507	30.481	28.927	27.545	11.353	20.409	23.384	24.917	19.281	21.745	17.596	14.472	16.469	12.953	7.9562	11.641	13.544	16.101	8.3077	5.9018	11.285
0	0	0	26.483	54.984	64.381	70.045	66.471	60.151	99.738	80.602	101.51	82.245	51.343	80.046	69.748	62.237	78.444	66.392	45.597	53.977	47.615	37.067	37.682	30.65	21.619	30.599	24.986	21.348	14.113	3.3042	14.275	5.8986	14.069	6.2729	9.4858	11.092	3.2316	7.8698	0.30059	0	0	2.7839	0	2.5873	0	0	0	0	0
0	0	0	25.381	25.791	32.059	23.843	25.513	27.821	22.182	36.973	46.166	31.415	39.449	24.915	37.036	30.122	35.211	53.6	51.298	45.808	55.352	54.401	58.612	61.998	52.703	62.814	64.361	73.9	70.047	80.818	82.914	77.895	88.604	88.493	94.357	87.567	98.342	95.521	95.849	92.33	96.523	98.381	114.74	108.98	114.17	97.991	103.33	94.321	110.64
0	0	2.0482	9.0574	13.363	21.231	12.181	20.739	22.659	36.741	19.274	31.449	29.441	36.888	36.106	26.528	27.005	36.482	35.127	30.067	34.581	32.89	38.637	38.684	35.821	44.183	51.333	55.351	62.188	58.026	64.964	69.78	83.721	78.756	86.79	81.818	86.833	92.692	80.937	93.779	91.668	88.649	106.97	99.205	96.901	93.771	98.636	103.64	105.02	107.47
0	0	0	19.037	16.257	17.814	13.995	17.833	12.227	14.83	1.1315	11.052	0	0	0	0	0	0	0	0	0	0	0	0	0	0	0	0	0	0	0	0	0	0	0	0	0	0	0	0	0	0	0	0	0	0	0	0	0	0
0	0	0	3.3466	5.6956	10.075	6.1789	0.3974	13.991	12.184	9.8553	12.976	15.447	12.457	21.288	25.465	22.713	31.604	33.605	36.402	33.267	29.299	32.322	28.968	34.693	17.186	37.149	32.477	32.869	37.502	34.323	38.187	33.356	42.497	50.205	35.451	44.06	43.221	39.638	48.948	40.528	35.566	44.891	31.478	41.327	34.512	33.165	48.744	50.024	52.556
0	4.2824	0	0.74799	6.4636	4.3992	11.246	12.621	8.0517	20.381	11.188	12.182	13.387	9.7761	1.2733	0	5.0233	2.5371	0	0	0	0	2.8776	1.5099	0.35604	0	0	0	0	0	0	0	0	0	0	0	1.6859	0	0	0	0	0	0	0	0	0	0	0	0	0
0	0	0	11.646	16.014	12.57	25.021	28.474	33.177	32.925	40.368	25.873	28.909	52.962	40.251	28.17	33.998	30.943	39.851	26.059	32.796	39.267	35.077	44.24	38.585	36.762	43.998	37.444	32.489	38.731	48.471	49.747	44.843	38.196	48.614	44.048	48.617	41.085	45.164	42.853	56.4	46.298	49.622	36.723	52.182	47.65	49.47	47.197	40.578	44.281
0	0	0	8.5161	6.0908	16.842	13.821	9.9941	18.024	27.473	20.251	20.905	25.162	15.967	9.2159	15.321	21.795	22.029	23.294	19.107	20.298	16.218	25.56	22.656	12.585	15.081	10.172	9.5571	15.427	20.84	15.668	11.303	20.547	10.632	16.946	22.952	19.612	18.373	14.391	16.599	9.0915	12.958	25.227	16.665	16.826	12.983	19.241	16.339	15.14	16.318
0	0	0	8.7646	3.4052	21.17	24.57	25.268	31.938	34.011	36.946	37.637	35.102	37.199	45.557	29.307	39.014	35.356	35.209	26.03	25.379	38.058	34.595	42.615	34.669	40.251	44.857	40.615	37.914	40.18	34.19	33.284	27.459	37.139	36.47	32.826	35.276	29.671	39.837	34.861	40.819	33.57	40.891	41.046	39.843	29.542	46.641	40.171	46.13	51.587
0	0	0	4.285	19.249	21.468	23.029	20.3	28.785	40.523	45.737	35.33	56.515	48.412	47.329	57.63	72.861	66.7	78.628	70.375	76.486	75.8	73.004	85.933	91.398	96.123	92.433	90.8	92.247	91.501	92.515	97.208	95.815	90.067	95.134	101.97	96.455	99.492	86.428	92.252	86.876	92.041	97.558	83.108	91.778	86.751	88.171	85.475	85.751	87.147
0	0	1.3746	13.148	14.494	9.9532	21.037	9.5529	19.624	17.634	19.192	10.375	21.618	16.55	6.7833	17.905	5.3338	8.5566	19.687	9.7005	13.382	11.507	29.022	15.943	9.7771	14.149	0	12.415	10.612	14.7	4.3765	0	5.1163	10.597	11.524	0	8.0029	2.0629	0	3.4643	0	3.0887	8.4884	15.991	2.9906	0.96831	0	6.6545	0	3.2356
0	0	0	5.8227	7.2807	11.788	8.6797	24.454	13.246	20.925	11.094	15.058	23.334	19.057	20.914	20.882	44.728	59.772	55.179	35.755	46.973	40.933	41.621	51.381	47.455	46.928	54.355	61.99	56.958	52.573	49.48	49.897	55.014	54.517	56.773	63.47	65.491	60.313	64.224	67.832	68.879	79.45	65.993	66.131	57.508	58.523	66.132	74.035	74.264	69.561
0	0	4.9733	24.316	16.283	8.9378	15.667	21.051	25.389	33.255	23.776	42.165	50.829	60.743	64.801	76.93	97.409	103.13	116.62	117.94	136.2	146.04	160.83	160.7	156.83	172.73	174.97	175.18	176.16	198.26	196.05	197.76	202	200.2	211.51	186.51	179.52	173.65	185.23	188.47	191.62	161.66	181.75	184.73	193.43	185.85	197.6	189.68	199.97	182.78
0	0	0	14.049	18.641	22.993	38.05	22.898	13.661	21.427	18.878	26.002	26.36	33.674	29.801	28.195	30.314	24.888	17.008	30.538	30.028	27.863	29.166	28.757	38.374	50.398	30.504	43.39	38.428	46.438	45.32	44.531	52.873	32.174	35.371	28.4	35.972	33.066	35.432	22.163	35.376	26.466	41.203	39.864	33.693	38.574	43.245	40.64	49.569	48.654
0	0	0.49901	7.3191	21.129	16.416	8.0959	19.727	31.798	41.862	26.42	36.585	35.475	34.935	31.024	35.335	40.613	53.754	46.767	39.861	39.404	44.756	45.786	49.169	46.458	48.552	53.332	59.846	70.145	49.271	56.964	59.996	63.954	70.554	72.097	71.829	79.706	69.335	82.891	90.878	91.342	88.046	92.837	94.862	77.324	65.545	69.199	75.582	88.805	81.507
0	0	0	12.815	22.202	10.666	15.776	9.6603	11.174	28.517	16.233	10.433	4.6594	28.499	5.7057	24.038	14.674	26.054	10.25	21.52	11.373	6.2484	14.88	23.003	20.098	28.261	26.977	13.183	16.761	23.389	26.32	31.151	32.576	25.756	27.426	21.879	26.902	29.461	26.161	24.05	28.147	38.494	30.503	32.569	23.47	30.478	43.257	42.8	32.999	32.908
0	0	0	3.6971	1.9647	9.8101	7.1455	3.2648	7.9151	2.5397	7.995	0	11.294	1.7894	0	0	0	0	0	12.864	10.672	12.433	16.762	13.396	19.536	26.853	22.112	22.24	25.364	25.42	13.92	10.819	0	0	0	0	0	0	0	0	0	0	0	0	0	0	0	0	0	0
0	0	0	17.949	16.178	19.325	17.163	14.266	7.7938	7.3192	15.723	13.346	4.2433	12.756	9.3744	14.048	13.212	16.519	18.096	21.745	21.09	22.819	25.438	30.469	35.888	28.485	36.582	37.106	42.112	39.383	36.097	30.619	42.501	40.586	29.426	42.776	39.076	47.117	32.285	44.655	39.928	39.716	44.19	43.748	41.47	32.728	23.294	21.115	20.3	20.969
0	0	0	9.634	4.6717	1.9939	18.048	2.2965	10.346	2.1537	1.0331	15.335	0	0	0	0	0	0	0	0	0	0	0	0	0	0.81119	0	0	0	0	0	0	0	0	0	0	0	0	0	0	0	0	0	0	0	0	0	0	0	0
0	0	0	0	17.148	0	31.256	34.256	38.236	53.69	34.377	44.482	20.435	0	3.3517	0	11.972	20.494	29.213	20.647	23.693	20.589	33.984	30.115	33.843	22.512	24.907	19.142	27.019	25.574	40.976	40.312	47.844	43	59.025	60.583	70.145	65.187	72.512	82.415	85.103	85.082	83.085	87.036	105.84	102.74	121.58	144.11	136.82	137.64
0	0	0	0	8.036	10.986	14.459	12.252	11.832	16.382	16.292	18.292	23.065	23.031	25.258	34.188	43.406	54.79	66.783	67.722	86.97	88.83	106.12	111.48	120.7	123.71	122.44	139.63	140.57	136.04	133.11	131.15	141.58	145.87	153.3	151.29	158.64	168.74	162.03	167.62	175.61	175.98	179.55	185.72	188.75	185.46	193.81	194.11	197.28	202
0	0	0	8.1428	14.226	12.287	12.103	23.353	27.007	29.518	34.65	48.963	63.94	55.401	66.503	70.541	63.312	67.141	71.11	81.766	77.779	71.949	66.94	66.935	76.848	65.114	71.066	78.62	75.426	89.145	79.211	85.757	98.182	95.373	88.691	80.728	82.627	80.738	79.501	83.948	82.475	86.334	92.612	94.185	57.745	56.337	59.976	57.487	66.869	68.931
0	0	1.0457	3.9997	6.5612	12.778	22.58	24.444	26.781	28.751	24.117	30.125	27.923	35.149	39.138	32.66	41.089	41.079	29.741	29.222	27.96	28.842	34.133	30.775	39.61	27.423	25.999	27.281	33.635	25.557	34.334	27.478	33.481	31.146	41.977	34.259	34.965	34.77	36.667	42.492	44.035	59.743	47.166	66.269	85.701	91.681	104.82	116	134.76	138.14
0	5.4574	0	4.0062	9.6759	0	3.3871	6.2202	3.4829	2.4835	8.9598	2.0382	0	1.1742	0.33552	0	4.2998	11.692	4.4232	10.581	4.3711	9.4641	11.756	18.161	18.371	19.526	19.7	17.327	19.054	17.32	22.223	18.573	20.347	22.867	27.047	24.601	30.163	28.288	25.393	29.084	32.804	29.704	29.855	34.22	36.592	41.34	37.059	36.727	33.177	35.578
0	0	0	2.7077	6.3596	10.976	8.5288	4.7739	11.959	11.11	13.056	8.6858	12.828	3.9188	24.914	11.149	11.855	10.735	19.034	27.984	21.115	18.302	24.772	29.198	34.796	11.086	15.208	13.758	15.799	19.669	15.782	20.84	18.117	9.6801	10.319	20.244	20.623	20.923	3.3431	24.353	31.224	30.539	18.7	24.681	7.5878	4.9225	8.7009	2.8567	4.6888	0
0	2.0531	0	0	11.053	39.884	29.663	41.952	44.287	43.547	39.629	45.246	48.379	35.886	31.883	31.583	39.027	40.319	49.847	37.276	57.573	39.814	49.475	44.862	65.336	68.317	37.004	68.41	66.296	67.67	61.143	62.962	64.43	80.126	75.535	77.045	74.344	80.601	73.67	77.473	80.614	78.55	73.926	82.614	74.346	72.198	70.173	65.193	69.69	52.532
0	0	0	10.066	26.064	35.438	39.413	45.408	56.52	58.02	44.768	48.694	48.246	45.279	51.063	32.167	45.156	32.899	51.274	52.975	46.72	50.897	48.612	56.062	64.044	61.794	54.493	66.888	53.437	51.511	57.855	58.45	59.387	68.257	80.895	93.417	85.262	71.508	73.355	78.978	82.565	90.24	86.578	84.622	98.51	84.849	94.685	101.43	103.61	100
0	0	0	18.538	16.239	17.671	23.167	20.598	21.576	21.899	18.578	30.094	26.965	27.257	20.188	25.865	29.351	28.98	40.781	35.978	31.758	35.134	42.086	34.709	35.508	34.819	42.464	46.305	49.565	39.574	45.903	41.33	52.984	56.356	41.351	57.379	57.264	51.923	45.219	54.247	52.488	53.917	57.936	59.338	63.852	48.844	40.75	35.535	43.432	48.888
0	1.3006	0	2.1747	11.129	9.2947	16.045	18.456	10.976	17.839	18.727	17.369	16.691	10.486	12.962	16.752	15.862	24.645	30.304	24.453	31.342	19.641	40.012	31.445	39.191	41.644	45.424	41.117	46.972	46.554	44.575	36.505	47.81	50.737	47.468	48.181	53.312	57.909	52.925	50.682	56.202	57.016	60.047	61.095	57.359	67.48	72.682	67.58	80.811	72.94
0	0	0	15.767	2.3374	16.195	11.799	18.682	17.527	14.556	19.347	24.349	18.28	13.621	18.779	17.573	23.226	10.177	6.5233	8.775	10.796	26.982	16.202	25.662	20.357	24.805	31.552	24.972	21.739	25.421	23.034	18.212	21.981	22.303	20.335	20.2	21.99	19.19	21.828	24.689	21.88	22.775	28.604	23.659	20.701	17.504	24.236	21.043	19.87	24.837
0	0	0	9.8997	2.869	8.9909	14.446	6.8016	7.0332	9.0967	21.461	0	16.595	20.183	28.815	27.402	29.981	24.318	22.644	27.228	24.94	30.232	28.556	38.675	39.059	43.316	35.852	31.917	30.63	26.592	36.199	31.75	44.442	28.279	38.396	40.179	34.442	32.05	30.576	25.755	27.261	50.49	48.817	40.065	45.906	47.408	41.472	43.855	50.052	49.3
0	0	0	5.1487	19.462	9.799	5.7287	7.9953	12.669	21.406	10.902	20.323	18.791	27.369	21.016	23.605	27.368	28.572	31.557	25.346	24.304	26.603	34.83	31.076	32.49	40.994	43.383	40.21	49.806	43.424	48.171	46.733	50.488	53.16	50.356	59.438	56.764	56.151	57.135	64.852	59.123	60.237	64.508	56.84	67.208	55.722	57.237	61.368	69.007	63.26
0	0	0	8.3196	7.0666	12.355	20.449	24.249	28.514	33.057	37.5	32.45	29.099	30.625	36.438	25.839	29.675	30.431	27.298	31.929	36.203	38.255	33.396	45.675	37.979	39.853	40.259	37.102	39.313	40.014	38.606	30.565	40.251	41.625	45.616	42.787	42.362	49.269	45.815	44.855	43.272	45.997	52.162	47.051	45.47	41.863	50.355	45.488	42.952	48.231
0	0	0	1.6492	4.8161	4.2155	6.9736	11.523	14.004	16.061	25.493	23.326	28.561	21.683	26.737	24.193	21.766	21.665	19.17	20.726	17.736	24.727	21.828	20.909	26.745	28.621	28.06	28.155	29.22	23.745	30.261	28.719	30.597	24.523	25.466	26.568	26.241	28.208	32.651	33.125	31.129	31.017	24.009	26.381	30.987	36.902	41.891	39.187	43.154	46.125
0	0	0	7.5504	9.3738	14.63	15.291	16.162	17.66	18.884	26.777	20.798	12.044	21.328	28.638	28.237	33.532	26.407	31.395	32.083	30.857	37.325	39.432	46.955	42.299	50.825	58.739	57.276	49.736	47.497	46.743	46.772	51.58	52.435	59.301	59.026	44.795	64.147	47.887	48.593	58.401	66.573	70.842	68.121	70.208	55.208	63.02	50.531	51.511	59.163
0	0	4.7174	6.3883	10.607	8.3282	1.5898	0	6.6751	8.8748	10.396	18.019	20.353	24.735	25.752	29.894	36.504	42.612	44.005	40.917	43.977	50.663	59.611	59.575	62.682	63.997	76.214	70.994	78.525	61.352	68.522	77.252	82.581	83.205	87.396	87.815	113.71	91.639	98.159	108.99	109.64	118.73	121.37	123	128.31	126.56	132.11	136.77	166.09	138.99
0	0.5107	0	10.535	15.802	1.7301	7.7147	6.8723	0	0	0	0	0	0	0	0	0	0	0	4.5058	2.6804	1.3614	7.3543	0	0	0	0	0	0	9.1215	3.1682	0.058591	0.90279	0	0	0	0.45147	2.1264	0	0	7.4086	2.3843	4.5779	15.486	4.5459	6.5653	12.542	6.2244	1.8694	8.5884
0	0	0	8.5975	4.7549	7.4514	9.2247	9.8361	15.58	19.022	25.893	22.483	27.752	47.137	59.848	69.592	91.457	70.147	72.575	80.278	76.728	82.657	84.053	88.843	85.562	101.13	101.82	90.22	96.395	102.19	111.61	89.069	95.848	94.365	93.095	100.95	98.568	93.827	91.3	100.94	99.94	94.76	94.944	89.409	94.611	92.516	93.487	90.509	97.685	84.882
0	0	0	0	7.8961	7.0645	15.528	3.6032	3.4993	10.078	10.104	8.7008	17.026	22.68	15.705	18.014	7.8663	17.549	21.127	22.118	19.781	20.578	34.656	36.182	43.073	43.581	46.873	45.669	51.892	56.681	43.867	51.469	51.193	59.44	61.679	55.447	56.695	50.523	50.047	50.108	41.956	48.53	53.005	49.223	43.615	49.092	47.359	49.161	49.676	53.422
0	0	0	11.581	9.2561	17.613	19.669	24.008	25.907	33.231	40.324	37.777	49.927	43.806	52.263	50.996	62.179	71.799	75.922	78.241	96.167	99.793	88.038	93.045	94.39	92.698	97.331	103.14	109.22	122.37	117.32	130.46	118.24	114.2	117.02	105.55	111.95	101.93	112.29	121.8	115.87	110.92	124.6	114.85	123.27	122.05	121.38	121.52	127.77	121.51
0	0	0	3.895	4.4186	6.8017	8.6371	2.4628	10.83	8.0045	20.969	14.973	25.783	17.844	30.089	43.392	32.597	43.764	52.078	62.046	57.5	55.753	70.311	64.252	67.522	72.394	82.858	78.674	84.424	96.965	79.486	91.496	89.618	76.311	88.429	90.105	84.935	85.378	90.13	94.131	80.809	87.173	81.756	79.947	70.955	72.687	74.485	80.882	74.696	77.185
0	0	0	19.225	13.565	18.512	13.576	0	15.014	1.1441	25.044	21.229	15.548	26.457	39.104	29.085	31.419	35.498	36.818	40.717	38.246	54.22	46.501	34.347	33.694	34.259	35.39	46.679	25.095	51.743	54.3	58.615	50.531	53.458	56.239	45.21	47.018	46.558	46.66	55.382	58.007	51.843	60.551	56.595	69.081	78.507	73.783	77.744	93.649	98.425
0	0	0	12.622	5.147	16.638	32.082	28.997	54.209	68.866	67.535	73.651	106.51	127.15	152.32	162.34	189.62	218.99	230.32	239.14	243.31	252.64	263.26	294.48	298.47	319.94	319.98	336.82	334.91	327.99	338.45	346.7	348.02	334.19	355.09	360.2	367.05	353.88	348.22	345.67	355.63	372.19	356.3	355.98	373.2	362.1	354.06	372.57	361.2	371.76
0	0	1.0261	9.9222	16.547	9.8828	20.221	9.2373	19.258	17.106	15.711	10.441	7.7042	13.658	17.796	9.9332	14.579	15.762	13.976	9.7018	11.582	8.5337	15.713	18.461	12.719	18.094	22.666	20.254	38.948	24.738	22.108	23.938	29.961	36.972	30.138	35.459	44.789	33.101	36.533	40.521	35.753	38.765	50.859	57.777	60.809	54.683	59.452	64.114	74.566	62.941
0	0	0	13.289	18.943	29.037	38.468	29.827	39.487	42.062	47.686	68.39	51.029	46.486	27.268	44.954	19.771	31.716	12.498	14.971	18.664	14.959	11.389	3.034	13.453	12.773	5.9052	17.732	10.649	12.126	0	9.1082	19.327	22.413	15.198	16.799	7.2633	0	0	0	0	0	0	0	0	0	0	0	0	0
0	0	0	14.623	16.833	18.914	27.801	53.597	40.082	57.723	43.784	57.603	55.312	68.669	62.49	61.653	69.772	61.39	74.904	84.41	92.263	98.678	99.947	97.983	112.19	114.8	109.6	116.87	114.69	120.19	122.06	126.73	126.64	134.96	137.29	149.39	149.77	135.85	124.62	138.15	137.05	149	145.81	145.05	157.12	145.68	160.72	164.09	158.08	160.83
0	0	0	7.5723	7.6595	2.9937	6.955	5.9202	25.014	18.471	31.462	26.705	17.395	29.673	34.196	27.72	33.649	31.84	30.112	36.631	33.385	44.553	46.035	37.411	39.575	47.011	40.779	39.618	46.76	37.807	46.592	44.3	45.872	38.001	37.608	35.909	49.268	48.666	46.184	53.436	51.451	49.18	64.551	50.812	50.68	60.111	65.861	61.558	70.208	70.288
0	0	0	4.1029	21.334	16.072	35.613	30.003	54.709	38.554	58.562	50.492	41.625	64.081	70.62	73.533	69.167	70.689	79.739	80.993	84.677	93.024	98.52	94.532	107.52	96.935	105.86	110.76	108.64	109.51	99.885	104.37	93.743	103.68	110.98	103.49	105.56	98.557	89.17	87.004	100.77	95.148	104.72	97.199	89.657	99.225	90.201	81.965	81.144	72.696
0	0	0	13.689	22.986	14.202	11.942	7.6684	17.065	15.856	11.467	19.101	21.74	18.248	23.559	25.691	21.834	33.266	29.378	20.316	49.422	17.964	23.11	20.963	25.242	25.7	30.679	30.844	35.033	26.672	29.72	27.426	29.951	33.948	33.128	31.722	40.484	36.045	32.553	39.157	35.084	44.78	42.58	39.076	42.599	34.139	41.409	35.254	48.049	38.595
0	0	0	9.932	11.655	15.682	12.957	29.129	22.456	31.74	23.5	29.168	27.742	29.732	35.377	29.16	33.105	25.015	31.259	44.48	53.667	57.143	62.497	62.733	66.042	76.294	61.611	76.821	75.08	83.109	90.995	93.456	90.179	59.272	71.48	88.889	93.585	87.667	81.977	93.161	90.184	102.14	104.56	112.02	111.2	106.87	111.39	113.96	107.86	109.85
0	0	0	1.0386	8.6469	11.037	20.353	20.576	11.072	13.526	3.8003	16.897	7.8471	12.49	18.098	21.653	23.129	23.751	21.928	19.004	9.1101	26.91	17.207	23.304	15.735	18.633	13.488	14.467	21.27	21.694	32.224	32.925	30.265	20.371	24.323	20.153	15.864	8.3841	17.865	27.385	20.025	28.48	31.246	24.243	21.546	27.079	19.948	36.661	33.698	24.418
0	0	0	11.691	2.4805	12.07	22.468	28.965	27.654	24.383	31.87	24.156	19.47	25.827	34.832	32.856	41.197	41.305	44.207	45.758	55.468	64.149	61.066	76.569	75.844	76.993	79.364	86.972	82.435	81.976	84.748	83.194	82.943	86.532	87.227	89.892	91.248	98.103	102.14	104.31	99.098	101.38	113.18	106.05	112.94	103.88	105.13	105.03	104.14	110.51
0	0	0.060127	9.8903	17.387	11.77	23.242	31.086	33.865	37.109	34.954	18.59	19.555	32.57	26.97	18.311	12.783	16.578	16.773	16.711	40.418	50.14	34.541	45.614	44.505	48.188	43.739	51.132	53.23	49.72	54.999	62.324	61.124	49.563	60.583	52.206	57.994	52.717	53.879	51.42	56.574	55.25	56.405	51.272	56.182	45.703	62.236	43.536	47.898	42.613
0	0	0	11.276	15.946	13.197	22.421	14.784	24.433	23.693	20.793	16.438	5.1641	15.247	12.837	6.7235	6.6746	11.541	6.0059	8.4125	5.0212	11.757	14.449	20.314	21.468	19.055	14.91	14.956	12.235	22.546	21.486	23.226	25.432	23.438	16.202	10.557	15.245	17.866	18.128	19.721	16.723	24.756	16.15	21.178	15.045	15.367	21.698	16.949	14.331	7.4945
0	0	0	6.71	4.2388	14.094	14.862	16.713	25.287	28.168	32.619	27.679	34.912	26.936	25.574	25.089	31.045	27.979	23.288	24.838	31.06	29.201	35.388	32.917	28.589	27.22	30.653	35.044	40.934	40.684	42.375	47.104	56.885	58.229	59.152	62.579	43.266	43.5	44.873	40.195	34.847	41.681	41.48	40.707	43.039	35.938	41.889	36.314	34.648	38.328
0	0	0	7.9494	7.0938	18.885	9.9537	25.875	11.265	27.512	18.007	13.03	20.46	13.166	24.209	9.7414	7.3542	7.3599	17.472	17.585	18.218	15.623	18.683	23.551	16.383	25.494	11.598	13.973	17.649	20.934	22.906	23.377	25.277	35.363	32.641	39.703	40.865	28.471	26.81	30.411	41.171	49.685	54.783	56.272	60.793	69.828	71.591	69.188	68.503	70.943
0	0	3.1464	7.8769	9.8846	12.613	6.3667	0	11.588	8.7368	11.61	13.328	28.108	28.114	41.613	34.449	25.916	20.628	32.838	28.204	31.621	29.346	23.451	30.004	32.192	24.127	23.708	27.428	37.338	38.395	28.55	28.576	34.157	33.101	34.522	26.153	33.718	31.411	20.891	24.002	14.783	17.898	29.294	28.686	27.154	20.53	18.667	19.854	13.586	13.649
0	7.752	7.79	7.1211	5.6142	0	5.1811	0	8.0847	9.7101	3.1086	0	0	0	2.9708	0	7.3311	1.4031	0.6124	2.6512	0	2.3758	0.87503	8.7917	12.67	16.421	1.7499	2.133	7.6039	4.8096	14.151	10.444	19.631	17.032	11.995	16.203	13.623	18.207	16.127	14.728	10.351	0	7.866	0	0	0	0	0	0	0
0	0	0	1.384	10.446	19.136	2.8529	0	28.361	27.634	37.928	36.947	46.587	52.062	55.184	64.289	69.766	99.352	133.78	141.66	151.28	165.05	182.12	181.24	192.78	206.43	209.03	196.7	212.92	207.5	216.06	233.75	225.3	213.65	227.84	216.92	230.37	231.04	235.02	231.18	253.93	256.18	249.11	245.03	227.79	266.48	279.98	274.17	255.51	278.84
0	0	0	7.216	13.899	10.646	18.68	21.333	24.184	30.228	49.345	59.539	72.434	90.881	107.09	124.84	140.78	169.45	172.6	188.81	219.81	208.44	240.91	234.34	245.73	243.79	250.88	232.36	244.58	251.32	241.73	243.63	257.17	252.36	259.43	241	243.4	250.79	254.56	254.7	250.56	257.19	250.23	247.33	238.71	239.74	244.34	232.97	230.35	223.59
0	4.1106	0	8.6824	4.8744	0.010183	17.448	18.43	15.648	10.977	3.9526	19.372	11.861	15.404	13.602	21.461	26.428	27.329	28.616	21.416	17.632	21.626	18.678	27.558	17.479	25.408	22.901	26.541	26.497	39.664	35.094	43.46	42.902	43.666	33.708	35.671	34.709	34.011	38.729	48.515	51.586	61.73	50.319	53.184	52.782	57.907	52.327	57.061	64.332	63.825
0	0	0	11.085	12.742	11.073	13.252	14.209	22.603	27.714	30.99	50.795	42.905	56.798	39.507	36.191	63.227	62.713	74.774	85.65	71.964	91.026	86.473	83.717	95.039	88.634	98.735	96.933	104.3	88.903	87.16	95.271	91.641	91.149	91.129	99.319	97.616	98.542	105.2	107.59	99.512	109.53	106.27	118.29	111.86	106.95	100.8	106.01	101.15	117.4
0	0	0	6.0493	5.9527	13.683	18.62	15.895	7.6842	29.041	28.791	39.613	39.976	42.939	60.841	68.89	64.946	67.81	82.592	81.848	73.968	74.999	79.74	72.214	79.304	71.919	84.917	77.446	71.593	71.91	78.087	80.383	85.774	90.267	90.322	74.519	70.614	70.4	72.03	79.342	70.515	76.703	78.226	80.137	78.021	72.871	65.525	69.278	60.153	70.326
0	0	0	15.279	8.869	21.971	18.714	39.315	29.09	25.462	13.663	18.162	18.868	19.951	30.752	23.312	23.365	29.395	31.633	25.942	28.272	25.114	30.407	16.794	32.129	32.242	28.554	34.414	36.339	29.268	35.207	45.815	42.374	37.988	44.699	35.895	40.774	31.971	37.407	33.115	37.27	35.521	26.563	24.131	32.385	34.657	39.098	25.313	33.388	30.458
0	0	0	13.261	10.163	14.652	20.28	27.181	34.1	41.244	44.353	42.716	38.014	50.321	50.065	48.13	56.887	51.678	55.636	52.427	60.311	65.299	64.936	79.984	69.647	76.114	75.229	65.487	103.59	94.203	109.69	98.094	98.872	102.45	96.348	89.241	88.634	84.274	92.496	84.884	97.59	80.575	97.913	85.317	89.277	93.064	95.607	94.619	88.713	99.492
0	0	0	13.75	17.676	15.383	14.022	16.591	21.904	20.448	12.604	0	10.712	7.1866	2.1451	3.3732	0	0	0	0	0	0	0	0	0	0	0	0	0	0	0	0	0	0	0	0	2.0969	0	0	4.2978	5.4494	3.5146	15.65	11.438	14.584	6.2603	12.671	5.901	6.9156	7.2896
0	0	0	1.5758	15.301	0.79928	12.751	5.683	15.01	16.965	24.395	12.72	10.943	26.791	18.577	23.342	18.368	27.365	30.52	36.559	35.62	41.127	41.034	45.946	45.569	50.435	57.308	54.827	57.909	68.777	78.449	83.09	92.208	90.775	106.75	111.44	130.74	132.53	142.64	136.21	146.83	156.67	167.71	173.35	167.57	188.38	208.99	208.76	221.81	232.68
0	0	0	8.3254	4.1312	17.597	20.281	10.573	22.39	26.763	20.952	9.599	16.39	24.47	18.841	16.544	18.775	14.634	9.4478	8.4788	2.5854	10.485	14.54	21.623	13.351	8.0863	6.7799	5.6458	13.976	0	19.794	21.045	27.979	19.244	26.077	26.968	23.966	28.996	28.704	32.796	27.571	30.106	19.911	15.904	12.576	17.844	15.556	9.2806	23.804	27.97
0	0	0	7.9963	10.183	22.001	13.171	16.291	54.476	29.264	49.955	59.506	24.57	50.648	18.846	42.41	29.779	32.912	37.677	27.695	27.795	28.983	34.475	20.853	35.632	25.807	26.573	18.675	21.588	20.32	30.907	31.128	38.628	25.77	26.588	29.008	32.123	34.282	29.656	23.242	28.387	34.822	35.379	27.027	28.139	36.705	41.31	37.699	30.554	32.306
0	0	0	24.392	17.555	3.2868	12.314	16.477	25.736	32.092	30.755	29.803	32.692	36.2	22.215	26.324	19.147	24.715	22.241	19.723	20.874	32.621	27.147	24.577	30.16	33.001	37.316	26.298	29.928	33.798	42.458	41.83	39.318	33.284	35.344	32.062	37.089	40.817	40.338	35.643	37.755	40.741	42.836	41.197	40.206	41.533	47.751	40.464	47.622	42.478
0	0	0	6.1014	11.745	13.179	12.632	17.399	27.537	27.409	26.048	37.347	34.069	36.334	43.12	45.846	47.922	54.007	50.73	51.418	57.565	70.252	66.435	66.425	70.774	70.526	77.002	79.733	79.958	76.712	79.67	84.658	82.35	83.84	91.997	78.105	93.846	88.084	96.551	85.615	89.414	83.188	81.96	76.92	81.648	82.713	70.953	87.83	79.307	91.912
0	0	0	5.3784	7.3298	9.0378	7.4437	7.204	20.739	18.421	22.586	22.085	19.588	24.46	15.752	22.665	16.717	25.658	23.6	15.796	19.135	15.969	24.974	34.643	32.526	28.79	39.302	14.761	21.163	22.966	22.82	29.955	33.029	19.532	31.067	23.445	30.328	25.86	26.605	26.518	26.159	27.469	26.657	17.063	22.352	25.923	25.63	26.908	25.633	21.179
0	0	0	4.8915	7.6952	14.641	11.338	21.696	17.965	10.042	7.7326	13.681	6.791	13.43	18.379	17.015	13.666	13.795	24.242	11.413	21.768	13.086	8.9497	12.627	9.0848	6.7663	15.178	12.001	3.1652	7.4779	3.113	1.8404	0	0	4.1694	2.9311	2.6061	1.0815	3.3674	3.3384	1.3612	11.61	4.1603	5.8841	0.53793	2.3594	2.8927	7.3838	5.0089	0.67636
0	0	0	16.889	1.9746	6.1546	10.704	13.436	6.3313	8.182	2.3428	14.075	1.0178	5.1806	3.8388	11.035	11.258	8.5273	16.533	16.802	0.90176	1.6959	3.9186	8.756	12.082	18.099	8.9184	14.721	0	12.196	11.059	14.383	24.957	20.053	15.343	19.742	23.986	15.468	19.123	11.727	10.015	9.9116	13.984	15.295	13.068	12.115	22.63	13.354	20.936	15.55
0	0	0	5.1624	6.8004	10.904	7.0617	0	12.003	3.7975	12.511	4.5707	4.4152	1.7704	2.5647	3.1234	0	0.059501	0.24955	0	0.52275	1.8703	0	0.90338	2.525	1.9925	11.947	3.3476	2.4199	3.5823	6.153	7.5645	13.028	1.8536	4.1769	6.0483	16.195	13.969	13.376	17.969	30.775	35.199	35.987	47.03	36.023	62.678	62.497	52.212	56.969	60.269
0	0	0	4.7276	14.994	16.879	20.052	32.701	32.466	31.143	37.028	33.752	33.995	46.265	37.883	31.778	36.426	36.679	44.213	34.993	43.364	41.965	43.878	46.385	42.384	39.675	45.01	36.607	34.611	45.043	49.184	44.443	40.741	39.246	44.387	38.813	44.821	41.231	46.025	43.468	46.26	49.328	46.789	36.862	45.655	39.188	46.609	42.54	33.296	38.18
0	0	5.5013	0	6.6922	7.3204	4.4398	4.0288	3.4543	7.7031	2.1854	5.2893	3.3823	2.8255	15.605	11.107	14.846	17.082	5.7194	0.74592	5.9943	1.9051	14.52	8.5098	9.6645	0.79206	0	0	4.9171	4.9684	6.5977	0	7.2368	10.534	8.5178	7.7537	5.5153	5.1684	7.8431	5.3336	9.789	13.945	17.445	18.276	33.95	35.595	43.43	48.451	43.635	45.669
0	0	0	0	1.6588	5.6539	11.368	8.8604	16.726	8.6362	9.8697	6.7915	15.071	9.4154	17.979	12.049	13.197	23.916	20.072	32.102	30.039	25.348	34.787	25.175	30.584	19.56	38.102	33.324	42.039	40.288	10.419	4.1388	10.272	9.7994	5.8997	1.583	2.0771	0	0	2.8571	0	4.6817	10.8	1.1723	0.81355	0.35064	2.8856	10.143	13.347	13.93
0	0	1.7395	4.1554	6.2193	4.8783	11.664	5.2691	11.255	5.5244	9.2256	7.037	10.008	9.1952	3.7894	0.47771	0	0	0.23689	0	0	0	0	0	0	0	0	0.88624	6.8282	8.0127	0.82928	2.2805	7.1398	3.8528	12.902	5.7411	9.8323	4.6384	0	4.4602	3.1197	4.1859	11.399	15.791	17.622	18.618	19.486	27.327	26.358	24.861
0	0	0	38.959	11.764	10.308	8.8584	9.7389	16.944	14.625	0	0	0	0.97259	0	0	0	0	0	0	0	0	0	0	0	0	0	0	0	0	0	0	0	0	0	0	0	0	0	0	0	0	0	0	0	0	0	0	0	0
0	0	0	7.5976	12.087	0	1.1121	7.6377	0	13.151	3.4254	13.573	9.704	19.567	26.504	23.956	29.805	29.949	19.922	21.608	27.752	30.048	43.708	40	46.825	32.964	39.558	41.354	41.653	51.709	50.891	59.295	64.704	71.05	76.775	73.309	67.151	62.296	63.204	68.246	67.269	68.69	65.049	68.357	74.919	74.073	79.629	81.491	78.846	76.799
0	0	0	12.158	17.889	18.425	28.726	27.08	36.204	34.729	59.306	80.392	89.586	101.83	113.55	119.58	127.86	135.04	130.2	162.1	153.34	143.42	171.06	170.59	168.26	169.93	174.53	179.67	185.41	175.94	190.93	183.1	189.48	193.87	183.06	203.25	188.07	204.1	203.18	208.21	185.29	197.69	203.54	198.42	200.52	191.83	185.89	194.69	174.91	193.43
0	0	0	15.55	4.9425	10.221	22.56	32.422	14.164	22.02	20.504	32.325	20.426	38.337	45.288	51.348	65.892	70.165	66.065	60.506	59.669	76.213	57.939	80.108	75.142	78.74	79.932	77.088	71.849	100.79	85.43	100.37	99.75	103.66	99.058	100.92	95.827	93.621	89.918	89.331	100.25	102.81	96.818	87.844	85.516	100.38	92.449	90.1	87.298	96.582
0	5.6145	1.3916	9.3593	0	4.8215	6.1944	4.3345	4.7613	9.0859	2.8354	5.1229	0	0	0	2.5192	0	0	1.117	0	4.4411	4.396	11.825	6.5667	14.322	21.239	23.852	25.637	30.798	29.323	30.616	35.277	31.513	28.875	41.921	35.885	40.785	18.052	22.682	21.314	21.988	20.39	28.799	21.209	13.274	12.623	16.332	15.529	14.965	14.705
0	0	1.4508	2.3358	13.983	6.9987	4.9723	18.259	4.6871	17.133	6.9566	12.327	8.6644	3.1823	13.878	11.615	17.879	14.291	8.3851	13.269	11.615	14.146	24.877	19.272	29.381	18.969	19.329	6.3169	15.685	10.096	11.106	11.455	9.0784	9.8012	18.289	12.716	15.353	10.154	11.36	14.916	14.764	12.42	9.3858	9.3	16.056	22.317	18.924	19.903	28.71	24.504
0	3.6836	0	3.4033	7.8602	5.5862	10.393	0	6.7831	2.0688	22.854	38.72	47.316	73.901	98.669	118.6	134.86	137.05	176.57	187.76	210.95	232.93	227.49	261.27	276.01	264.37	277.72	278.69	295.77	295.21	295.35	320.06	328.73	318.42	326.91	343.64	366.47	367.73	334.47	340.45	326.62	321.39	325.71	324.56	319.67	337.15	323.76	316.65	318.79	288.9
0	0	0	10.63	11.701	14.321	3.8074	16.732	27.947	19.778	21.094	17.304	22.947	17.558	30.941	25.238	25.961	14.393	18.964	23.83	26.491	22.989	18.443	25.456	27.859	23.076	19.786	13.561	24.35	20.573	15.428	27.497	24.548	21.142	11.216	14.582	12.628	9.5497	7.8569	12.13	20.226	27.874	15.34	15.067	9.1176	7.0079	3.9297	1.2413	0	0
0	0	0	24.764	10.464	10.03	4.6837	11.697	22.447	26.427	12.695	13.542	12.702	27.173	28.538	38.023	43.054	61.161	64.495	76.244	79.595	92.147	98.599	104.55	124.39	126.63	143.2	142.62	164.14	157.29	171.41	174.19	180.96	176.38	170.22	189.08	197.29	187.9	205.8	211.9	211.76	210.33	212.19	206.75	206.02	208.58	211.82	206.31	220.63	221.9
0	0.50766	1.7544	14.676	10.317	3.2318	0	9.6216	13.185	14.389	9.7444	0	27.512	0	0	13.591	3.3191	6.9188	0	8.9813	2.6366	0	14.599	9.116	6.7221	0	0	0.45565	2.2058	0.43413	0.067935	0	0	0	0	0	3.1022	2.8691	0	0	0	0	0	0	0	0	0	0	0	0
0	0	0	17.54	17.384	25.141	16.922	17.108	14.891	19.5	28.301	29.926	36.053	48.197	58.93	67.273	74.627	70.399	82.518	93.519	101.43	96.003	110.02	109.79	103.6	104	121.35	119.24	126.96	140.52	138.47	150.19	148.28	124.86	138.7	127.16	131.62	129.04	135.08	144.94	138.2	129.85	138.31	124.28	141.99	136.23	139.77	135.42	132.11	129.04
0	0	0	8.2445	12.199	18.428	24.204	32.819	34.772	44.355	39.571	52.524	64.153	78.97	90.044	98.41	107.1	115.92	130.99	125.1	136.24	148.48	166.51	166.92	174.75	174.13	192.03	205.57	227.83	216.26	196.05	227.51	222.99	240.75	250.63	239.23	261.32	251.4	240.97	265.98	244.16	245.99	248.27	261.29	267.02	257.56	262.4	262.07	267.8	263.79
0	0	0	14.812	7.0504	17.015	18.572	19.15	23.386	34.756	33.559	30.558	38.923	35.231	39.499	49.957	52.056	47.138	44.884	36.438	41.827	43.133	45.139	46.088	42.455	45.257	40.009	44.417	50.197	48.639	38.313	44.583	47.026	44.554	47.855	49.389	47.462	56.104	44.872	43.183	42.305	48.551	57.249	48.857	48.005	44.678	49.895	49.892	48.383	56.78
0	0.29579	0	12.428	7.6729	5.5047	12.443	25.851	15.564	22.14	14.205	12.511	10.182	3.5631	16.379	14.914	17.118	14.685	22.028	19.651	22.095	20.759	23.169	25.103	31.871	30.793	32.442	29.748	28.548	27.449	28.312	31.505	41.03	35.64	33.406	41.984	43.7	39.77	40.143	48.165	41.969	51.05	53.22	43.23	54.783	54.715	34.273	37.9	39.531	35.069
0	0	0	0.16479	14.693	18.807	23.014	9.9251	30.864	17.307	32.21	34.388	20.849	31.032	38.532	28.678	29.609	23.829	27.332	28.546	31.551	37.691	29.427	36.76	32.587	36.092	37.33	44.229	41.099	32.61	28.099	36.725	38.745	30.905	33.268	33.041	43.182	30.956	18.194	23.52	32.336	30.635	42.195	36.295	41.992	47.641	48.304	35.145	25.052	24.227
0	0	0	10.596	18.302	9.3226	17.632	24.209	30.339	27.273	42.342	24.821	26.095	41.006	31.286	32.457	43.381	37.469	44.563	39.547	44.372	57.349	43.027	57.561	49.452	48.507	45.13	40.248	44.094	37.295	42.413	42.953	51.067	47.772	42.614	41.347	67.066	208.03	215.34	193.83	189.62	160.72	182.37	168.51	181.5	57.937	64.078	54.862	55.363	54.757
0	0	0	3.7392	16.123	15.76	30.22	32.494	47.529	37.368	36.435	38.882	37.789	7.9075	6.1626	7.4971	4.4493	1.8309	5.7377	1.6554	1.8501	8.7149	5.1747	19.961	9.8307	14.677	8.3822	4.6195	4.3011	53.733	66.524	67.107	16.709	14.288	16.701	10.369	16.153	16.639	16.934	15.437	30.079	20.037	27.216	20.414	22.896	20.255	30.779	39.148	27.839	26.064
0	0	0	8.2983	9.9766	13.558	10.54	12.986	13.565	21.358	20.751	16.608	13.213	17.16	17.967	12.653	10.77	15.585	18.586	20.675	16.209	26.31	20.266	20.401	22.227	21.153	23	27.807	30.678	40.393	34.518	36.032	34.154	35.576	36.581	23.088	31.545	23.775	33.804	39.637	37.659	32.914	40.926	33.724	43.569	34.723	37.755	33.683	41.05	35.222
0	0	0	5.4843	4.0765	12.945	14.129	11.989	27.274	21.346	27.585	12.992	11.943	11.391	18.922	19.126	22.295	17.286	2.3955	9.2082	0	6.3059	3.081	3.5461	0	2.5256	1.4331	0	1.1721	0	1.7876	0	0	0	0	0	0	0	0	0	0	0	0	0	0	0	0	0	0	0
0	8.1174	0	1.0751	23.9	13.057	13.106	11.101	17.444	0	2.2452	14.633	5.8233	21.787	0	6.0573	6.839	0	12.351	9.3346	9.8273	14.306	13.75	2.5073	0	9.7119	8.3607	3.9399	5.0659	23.885	16.912	7.0943	5.2174	6.1913	0	1.3465	5.5872	0	15.352	1.1007	16.916	7.3565	18.753	22.343	9.6686	6.0179	1.7203	1.1114	0.16853	9.1865
0	0	1.716	7.7509	15.602	13.238	24.495	17.386	12.091	12.475	13.412	16.706	26.55	26.018	23.37	11.696	6.44	11.142	14.425	13.558	14.511	0	12.27	0	0	2.6505	0	0	0	0	0	0	0	0	0	0	0	0	0	0	0	0	0	0	0	0	0	0	0	0
0	0	0	11.951	12.283	12.155	24.755	21.742	33.965	38.701	42.629	37.767	45.436	60.133	54.419	59.588	60.479	73.847	70.197	75.59	82.411	85.783	89.637	94.569	103.93	100.26	109.41	87.513	94.396	104.14	115.06	118.38	105.58	107.36	99.889	104.27	100.47	135.48	173.23	168.24	178.04	184.84	186.12	177.34	152.04	151.85	161.59	153.07	158.33	146.97
0	0	0	3.8415	9.4695	19.077	15.952	15.48	12.913	16.885	28.668	13.738	15.735	24.262	20.784	14.838	23.057	27.061	17.046	17.571	8.5226	19.99	14.048	25.487	20.682	26.418	22.07	17.229	20.513	16.919	17.623	24.752	26.505	22.24	34.601	29.604	36.725	34.729	35.384	28.532	34.349	33.371	32.84	30.967	44.132	45.305	41.481	53.16	40.942	52.087
0	0	0	10.972	13.32	12.525	21.623	24.014	28.024	36.353	31.988	35.128	31.034	40.528	34.125	30.611	33.666	33.181	47.4	45.462	58.872	58.043	56.988	58.34	56.238	57.397	51.201	55.474	45.295	44.161	49.539	51.864	43.947	54.837	52.44	55.17	54.63	46.789	45.093	49.631	47.256	63.093	50.781	64.207	64.85	65.419	70.533	63.668	70.562	63.158
0	6.0626	0	0	3.5674	11.637	17.532	19.894	39.115	45.485	52.642	65.565	91.329	104.08	124.12	125.64	123.23	144.55	144.8	164.33	157.63	150.99	154.05	141.34	169.31	177.65	164.52	160.21	172.24	176.26	184.58	177.78	187.59	181.06	191.98	179.84	191.46	177.61	182.32	183.51	186.04	181.62	181.33	174.58	191.59	183.46	189.5	191.44	179.13	181.13
0	0	0	16.385	23.95	33.532	42.14	27.375	50.521	56.66	69.567	55.476	59.684	53.097	54.926	65.074	78.034	69.051	57.038	53.421	57.905	57.925	56.533	63.198	57.585	57.206	55.968	45.56	51.599	53.502	63.23	68.011	85.305	93.32	103.63	112.89	116.62	129.89	147.18	158.23	171.89	178.65	186.36	178.45	194.63	192.17	215.18	195.35	206.38	204.64
0	0	0	3.6551	18.274	22.059	18.852	15.915	23.756	23.666	26.402	25.57	29.66	15.207	9.9905	14.867	23.562	19.354	24.301	19.855	19.205	13.978	20.162	11.404	4.9677	16.26	19.444	10.939	26.12	21.29	23.172	22.922	20.133	20.039	12.346	19.267	6.5035	15.159	0	0	0	0	0	0	0	0	0	0	0	0
0	0	0	6.6162	13.229	10.914	20.225	16.3	10.847	7.2187	5.5793	18.645	14.228	15.227	28.26	31.388	33.864	37.981	50.757	45.993	49.589	50.04	62.469	61.385	64.536	65.024	52.14	76.234	57.061	74.012	65.92	78.588	80.855	80.61	72.775	78.207	84.159	96.767	96.277	83.352	82.727	71.763	82.429	79.769	67.423	73.307	81.55	66.65	70.838	66.113
0	0	0	0	13.405	23.303	26.533	3.9214	12.388	10.588	21.284	32.073	22.601	26.552	11.023	18.828	17.918	17.307	18.4	19.883	27.368	45.273	20.999	18.715	28.62	23.183	32.054	33.69	47.782	37.747	31.868	40.764	46.998	50.002	35.465	49.135	40.979	39.065	20.616	26.621	25.396	27.01	28.291	29.639	27.827	38.19	37.741	41.306	30.842	50.173
0	0	0	6.3019	8.1178	11.806	15.542	17.37	18.495	15.92	22.199	23.432	15.291	23.713	26.058	26.623	19.831	26.156	26.936	28.516	27.878	24.17	26.724	20.513	28.845	19.282	18.24	26.375	29.882	28.017	30.202	28.164	30.618	26.904	34.63	36.001	36.506	32.112	35.708	30.627	34.705	32.124	33.453	34.024	34.611	33.685	38.013	28.651	9.1266	18.364
0	2.3761	0	1.9535	7.1547	5.4669	9.7077	0	1.858	0.88978	11.38	6.31	14.958	14.72	9.2242	8.5888	7.7038	7.8287	10.892	5.2651	3.3764	0	0.9705	2.3463	6.0442	4.8219	0	2.5257	1.0913	7.8812	0	0	0	0	0	0	0	0	0	0	0	0	0	0	0	0	0	0	0	0
0	0	0	12.577	12.158	12.239	25.293	18.941	28.963	30.05	31.482	30.098	27.738	36.891	34.332	36.551	35.236	47.705	44.563	41.283	47.962	42.645	42.257	45.322	51.736	51.377	56.043	49.303	56.682	62.053	57.768	71.131	67.441	65.645	68.815	61.813	68.295	65.585	69.007	61.463	61.215	74.564	64.981	57.593	56.136	52.576	56.03	50.165	47.907	49.41
0	0	0	6.1235	2.7666	18.856	17.296	26.123	14.807	19.377	13.862	20.174	5.5576	14.733	14.636	16.05	20.503	21.857	14.285	15.595	11.543	22.142	9.8688	11.615	15.354	13.377	6.0367	9.6827	16.899	18.952	16.867	26.213	19.24	21.282	10.986	13.829	9.9669	15.506	18.225	19.304	21.447	26.701	20.407	18.527	21.039	20.6	16.14	24.852	23.656	21.542
0	0	0	11.534	13.216	18.103	11.293	8.6855	16.011	20.803	16.318	9.2336	19.258	9.2461	18.723	13.851	20.576	15.596	18.212	15.308	19.054	16.816	18.383	17.319	20.672	11.119	13.459	14.469	17.572	16.453	16.308	22.037	25.282	26.311	21.69	30.022	38.536	38.14	30.872	38.227	45.577	45.693	51.573	50.087	55.063	52.509	62.066	50.674	65.253	63.541
0	0	0	2.531	17.617	25.697	21.5	23.243	19.666	28.846	21.206	27.435	16.552	17.579	16.728	15.949	13.771	13.262	19.03	16.447	11.082	12.043	5.1881	18.076	8.5629	23.649	15.341	21.726	25.156	18.812	17.52	17.242	21.512	23.165	31.026	24.975	31.389	22.874	26.556	37.095	31.424	34.496	39.912	25.665	30.7	22.34	25.081	23.69	37.452	35.464
0	0	0	0	25.056	27.658	40.378	59.961	64.961	63.687	126.01	141.39	144.06	149.73	138.19	138.45	152.15	146.9	151.82	141.94	154.17	147.42	153.5	155.73	164.51	161.7	161.19	169.4	182.73	192.94	187.75	195.37	195.12	199.69	203.05	204.18	197.46	192.3	168.84	182.17	165.89	175.46	182.1	183.02	174.99	169.97	171.58	178.7	172.06	168.93
0	0	2.035	0.37975	9.9038	2.6858	18.369	8.8884	12.091	9.1387	14.745	4.9883	7.2431	4.1674	0	8.4575	0	3.2057	10.35	0	0.041186	0	7.0379	6.9154	7.9674	15.187	10.098	16.462	19.5	23.818	18.593	36.92	41.822	46.66	56.77	47.228	50.65	52.745	39.246	26.532	22.559	18.548	32.598	25.586	28.144	21.488	16.55	20.097	19.25	18.598
0	0	0.036052	6.0408	8.7108	10.717	12.765	16.577	22.356	22.836	28.522	20.84	18.887	26.467	19.946	26.781	21.517	33.855	31.539	30.511	33.149	41.315	44.835	44.505	49.618	53.376	48.616	56.808	43.67	46.892	59.871	60.246	55.088	46.88	46.595	50.216	51.618	57.706	54.394	51.159	50.746	54.761	56.037	60.931	58.103	55.33	57.884	57.832	55.707	54.159
0	0	0	3.8957	10.212	10.145	29.265	27.842	23.198	24.069	20.611	11.654	0	9.618	17.174	31.647	32.453	37.37	39.49	38.967	32.189	47.295	35.832	39.028	45.332	44.665	47.25	49.271	62.864	69.4	62.774	70.607	57.794	57.709	53.068	54.205	54.603	50.813	61.551	71.952	60.859	47.052	41.807	34.271	34.527	30.819	32.028	44.076	37.473	46.315
0	0	0	5.0965	10.357	15.781	14.546	20.901	25.181	36.061	44.502	42.882	56.332	46.686	48.245	47.105	65.096	60.59	65.56	64.872	67.283	68.318	68.493	75.48	83.083	78.668	80.719	75.763	72.94	82.298	86.841	87.856	90.458	83.173	90.748	90.274	90.068	97.955	89.614	91.051	88.794	90.234	95.907	96.627	103.31	97.252	100.48	98.726	97.052	106.86
0	0	0	14.753	15.244	27.349	50.95	52.067	65.706	71.43	75.867	72.371	81.577	112.76	111.87	106.88	113.49	112.63	114.69	109.37	106.58	112.76	115.03	120.83	116.15	109.52	106.17	101.3	103.01	109.87	107.27	113.47	109.66	113.82	121.61	112.53	112.64	111.18	117.45	112.21	120.1	113.13	118.95	116.31	125.65	117.76	120.26	114.55	118.72	116.54
0	0	0	2.21	9.6294	15.334	28.156	19.895	39.474	19.731	29.349	22.22	32.016	30.435	28.795	34.702	38.433	43.484	49.746	54.749	37.683	47.308	51.077	49.434	56.537	55.488	67.206	77.814	84.506	87.765	83.52	86.267	94.017	98.483	98.5	105.85	105.16	99.755	91.682	94.723	105.39	108.39	116	112.91	115.59	137.24	131.07	120.31	128.36	118.65
0	0	0	0	5.0441	9.2761	26.069	39.341	43.806	55.968	51.462	71.693	74.296	87.643	94.644	110.56	114.18	122.72	128.51	136.38	134.82	158.18	150.27	155.14	152.24	158.73	168.47	168.85	171.85	181.73	193.24	186.06	190.54	198.28	190.47	185.82	195.99	197.23	182.81	208.08	208.53	204.34	214.06	219.83	215.96	218.69	228.13	243.68	241.47	228.04
0	0	0	6.605	10.248	13.879	25.399	24.874	35.407	34.718	42.326	37.464	38.318	48.253	52.797	49.28	55.603	43.726	48.516	48.417	41.858	50.077	51.883	54.6	53.15	57.607	54.723	57.211	55.029	55.672	63.199	47.999	60.452	51.858	52.518	57.118	59.481	59.917	59.069	55.426	58.088	56.459	56.725	54.329	42.263	50.484	50.264	45.608	47.213	44.107
0	4.809	6.1919	2.8627	0	3.8965	3.8242	0	2.3969	10.524	7.596	12.478	13.103	27.69	36.172	36.971	49.599	46.495	49.902	59.831	57.878	68.765	66.201	62.332	67.014	72.874	76.341	77.485	83.403	83.012	102.66	79.226	88.395	84.76	93.175	90.667	99.715	94.042	99.991	102.34	96.108	95.569	101.9	99.59	109.55	105.88	111.2	112.24	113.25	110.21
0	0	0	4.5471	3.3711	6.0623	4.3105	8.8645	17.436	17.06	13.736	8.6081	15.083	6.2246	25.405	13.276	21.301	12.721	22.772	26.29	22.612	19.076	17.642	28.02	28.42	25.102	26.712	24.942	28.177	31.049	24.821	33.35	42.164	36.818	33.979	31.631	37.222	33.761	39.072	45.095	52.656	62.555	49.635	57.513	49.669	54.924	48.956	47.892	44.027	45.433
0	0	0	9.3948	6.3148	0	12.926	2.3166	15.099	1.8741	15.73	4.677	1.3388	6.1926	2.2001	0	0	0	0.86926	0	0	0	0	0	0	0	0	0	0	5.2925	0	0	6.7119	0	0	0	2.544	0.13969	3.8921	0	9.1514	8.1978	24.979	18.822	21.893	34.59	43.76	30.13	32.665	38.105
0	1.02	0	0	0	9.1844	9.7838	6.9586	23.178	9.3801	18.61	19.424	15.533	19.353	18.025	19.58	17.427	19.342	28.661	27.157	27.302	21.922	22.329	23.053	22.432	25.052	17.833	11.96	14.023	12.972	8.6728	16.213	21.083	19.194	16.726	10.767	15.689	19.693	15.943	13.479	17.988	19.954	28.682	18.765	22.384	41.995	42.412	45.214	38.589	42.9
0	2.3046	0	7.3353	1.6872	10.082	4.3717	0.88213	1.3911	0	7.066	0	0	9.7409	0	0.62325	0.95145	5.5004	0	8.944	12.928	10.023	14.452	16.038	5.6287	9.694	0.60605	4.459	0.55303	10.057	0	0	0	0	0.73756	0	0.078039	0	3.0603	0	4.653	2.3465	5.0729	14.241	12.975	7.572	13.885	11.621	6.038	9.3107
0	0	0	4.2844	15.442	19.211	19.26	11.821	20.875	24.146	30.655	22.298	23.809	38.611	17.423	24.346	25.192	28.83	25.41	28.098	32.992	32.863	43.767	43.562	43.775	41.711	45.524	35.887	45.169	46.396	46.912	55.806	61.699	61.725	57.865	57.119	61.835	73.969	67.757	65.521	70.188	69.677	72.976	66.365	66.118	46.819	48.108	37.601	42.262	32.871
0	0	0	20.724	14.134	13.242	27.301	24.295	33.667	6.6169	39.033	38.532	28.614	44.63	44.834	36.926	44.717	36.047	38.137	33.23	43.483	51.448	49.095	53.754	49.317	53.407	70.282	69.439	62.249	64.494	71.836	58.146	59.893	65.234	66.7	76.556	68.764	78.355	96.42	124.79	126.26	133.16	150.16	145.84	148.33	141.18	147.43	150.42	153.07	156.53
0	0	0	4.1862	12.291	12.891	10.901	13.048	21.191	14.958	19.729	13.725	15.301	14.598	13.898	13.147	10.147	21.23	27.211	21.733	29.396	20.346	34.067	34.936	38.34	41.769	32.507	34.068	38.966	39.016	29.391	31.301	34.723	41.334	33.019	32.541	36.643	36.25	35.91	29.509	35.219	36.828	32.958	35.915	29.355	26.19	27.572	23.407	24.252	10.924
0	0	0	32.55	19.291	37.459	4.5216	7.9014	0	0	9.5474	10.624	9.3432	13.688	12.901	1.2354	10.422	2.385	6.1609	0.21871	5.5678	14.806	10.984	18.024	17.61	19.756	19.46	20.185	14.297	16.643	17.07	9.5793	18.626	19.614	21.017	21.079	16.379	19.368	20.188	14.816	15.276	14.567	18.897	15.142	13.334	14.489	24.298	18.963	10.759	15.247
0	0	0	0.062358	7.807	17.108	25.927	32.79	24.69	32.533	24.935	31.988	33.107	31.805	45.88	30.846	42.766	41.201	39.712	43.821	41.031	47.976	58.692	64.739	63.696	53.236	53.491	49.024	56.278	50.004	57.561	55.494	64.553	56.558	72.584	60.042	60.556	55.42	49.861	49.641	56.692	61.159	60.341	54.313	57.388	57.961	69.907	71.181	73.414	79.161
0	0	0.15932	7.8411	7.4097	11.392	7.5747	11.954	11.914	6.3096	1.1733	10.789	6.0936	10.128	8.8229	15.45	15.454	19.591	6.6652	7.1402	3.5686	15.524	4.5103	6.692	6.5293	10.366	15.908	13.62	20.303	23.751	22.399	24.306	23.009	17.792	8.4857	16.881	17.857	1.6231	18.077	22.885	26.863	33.218	30.596	37.718	39.144	47.161	49.089	57.28	61.63	59.288
0	0	0	20.008	12.565	9.1541	10.732	15.499	22.462	20.744	21.2	6.6841	11.03	7.2817	8.2541	6.5569	14.408	2.6351	7.8895	6.954	0	8.9159	0	0	3.7299	0.82873	0	0	0	0	0	0	0	0	0	0	0	0	0	0	0	0	0	0	0	0	0	0	0	0
0	0	0	7.0601	26.813	21.613	40.007	35.313	56.599	48.885	72.199	76.733	42.266	89.262	50.072	55.964	88.939	80.649	94.823	92.094	90.715	104.96	92.712	99.006	91.664	92.597	78.354	76.847	99.726	87.13	78.877	83.859	94.247	90.838	88.895	83.115	94.55	97.691	86.622	95.526	90.372	109.59	116.61	106.3	110.9	124.44	121.44	108.43	100.44	102.91
0	0	0	0	0	32.243	44.672	42.106	43.625	46.886	27.51	30.553	42.342	25.442	30.7	27.287	33.042	34.147	35.212	34.46	28.357	31.8	37.949	37.596	39.203	37.186	34.571	35.707	33.757	32.309	40.632	34.05	32.539	34.441	48.593	62.461	48.312	50.247	65.378	70.115	83.236	108.44	105.03	103.48	111.57	122.28	127.28	132.81	148.16	151.52
0	0	0	5.7625	13.765	6.2267	9.9544	0	0.69295	1.2638	1.7106	0	3.1437	5.171	0	0	0	0	5.4118	0	0	0	0	0	0	0	0	0	3.9429	4.2276	0	0	0	0.80314	6.3336	0	1.5015	0	0	0	0	0	0	0	0	0	0	0	0	0
0	0	0.81887	2.7385	7.9981	8.7055	20.473	22.033	22.763	25.652	20.641	31.511	29.971	36.704	43.219	38.299	45.279	45.085	46.673	47.931	45.006	43.33	54.244	49.973	55.513	59.233	57.274	56.902	54.947	49.55	53.875	46.924	52.791	52.043	56.359	52.956	51.315	53.104	62.748	52.825	61.698	58.224	66.629	62.014	59.349	58.399	52.919	56.364	56.698	51.924
0	0	0.42651	7.6102	7.977	9.3609	8.4774	7.8486	14.873	19.702	24.911	23.143	26.232	14.997	27.188	27.588	29.569	35.874	43.233	40.41	32.054	25.227	23.824	21.423	23.348	19.275	24.637	24.165	38.184	27.485	26.521	35.71	33.03	31.657	35.624	27.482	30.967	26.996	41.266	40.476	45.044	41.048	43.483	41.539	51.346	43.215	52.457	58.162	52.166	64.092
0	0	0.057666	6.6333	0	6.0556	24.411	26.111	17.358	16.817	13.557	19.782	17.508	20.917	24.151	24.022	30.401	30.425	34.896	28.953	26.106	35.162	24.435	34.169	35.291	39.25	32.234	35.545	39.714	55.228	48.218	51.519	45.477	44.676	51.267	55.359	42.258	48.45	46.826	52.275	57.842	63.754	57.878	54.101	58.018	63.83	58.673	67.844	66.334	74.08
0	0	0	8.87	13.751	31.327	35.026	46.449	34.256	43.615	32.41	41.934	51.287	51.62	64.738	61.593	70.202	78.323	85.165	76.176	81.955	89.577	89.803	101.6	104.14	103.01	118.24	114.29	111.22	105.87	113.87	106.78	121.75	117.52	128.94	127.85	127.85	125.63	133.79	134.21	138.79	136.73	132.31	133.68	135.22	136.55	138.69	126.65	139.12	131.51
0	0	0	7.0332	4.2261	15.438	9.2916	12.409	14.952	10.681	22.679	23.9	27.019	21.494	17.922	23.38	24.279	29.92	27.388	33.677	23.675	15.141	13.547	12.068	18.612	10.919	20.245	14.072	15.503	19.563	21.308	18.914	26.073	26.923	25.667	25.012	23.221	18.028	21.332	19.899	20.217	21.467	27.214	20.386	19.492	12.881	16.49	24.272	24.945	24.695
0	0	0	31.121	45.79	71.117	35.756	28.498	82.819	44.221	82.248	86.489	87.39	91.279	100.09	80.516	91.594	78.507	91.243	86.664	83.322	63.66	69.982	67.45	67.782	64.184	59.433	54.713	50.738	59.285	54.137	71.084	84.067	86.647	72.107	70.152	82.532	83.498	76.596	71.02	92.443	85.393	94.949	72.106	72.345	83.867	81.065	64.649	55.434	68.916
0	0	0	11.973	11.092	14.675	9.7441	8.7184	22.955	26.907	33.556	20.399	26.688	28.521	39.964	36.114	57.98	26.767	30.86	27.427	25.522	30.399	30.764	35.569	30.707	38.152	33.667	37.295	42.835	29.604	41.608	33.725	36.019	34.812	34.368	33.767	35.915	33.23	31.338	39.298	41.514	36.449	33.358	33.53	29.713	34.449	34.764	31.491	33.085	26.593
0	0	1.5094	8.9501	7.1609	12.77	17.118	13.212	23.259	19.235	24.99	21.49	18.97	29.634	20.549	27.466	22.234	32.713	27.588	28.179	31.765	36.803	35.332	34.125	43.594	38.255	42.11	37.483	45.735	45.179	49.051	51.96	48.988	42.749	44.44	42.482	37.623	42.669	39.061	39.661	40.773	43.679	41.536	38.799	29.992	37.004	38.091	39.667	36.008	32.453
0	0	0	17.691	0.0010409	18.9	14.465	12.917	10.341	13.633	11.629	26.897	15.609	17.97	6.5363	17.979	6.8972	9.8212	8.5967	13.884	9.1589	20.117	15.244	19.91	20.945	17.365	30.127	24.994	20.448	17.794	28.205	27.405	28.46	32.191	23.062	35.603	30.106	25.604	23.091	31.319	30.859	30.11	35.089	40.202	43.918	34.358	20.991	29.617	31.116	35.465
0	0.56981	0	6.6146	10.145	0.25615	6.6523	3.8851	8.1484	2.22	7.5697	6.026	10.442	7.193	14.712	15.284	12.204	20.884	22.943	24.051	22.527	16.994	22.14	23.697	20.715	21.252	21.811	17.519	24.689	21.572	30.561	31.868	31.835	24.136	33.52	34.811	35.862	31.618	34.179	26.408	26.782	26.937	23.543	30.223	24.336	27.195	38.826	29.299	33.579	28.696
0	0	0	12.008	16.321	16.594	21.528	23.838	12.412	39.283	43.579	34.216	47.302	39.912	50.469	53.292	50.61	42.05	58.66	61.813	62.275	49.008	48.751	54.385	54.371	45.797	44.846	37.004	41.221	44.788	28.886	42.141	38.427	37.011	25.821	22.688	27.374	17.739	16.513	28.795	34.413	42.672	25.087	33.868	19.13	22.166	23.767	17.869	6.7153	0
0	2.9696	3.7942	10.55	0	12.214	3.0022	0	16.125	8.4739	19.981	14.248	24.465	24.128	19.299	42.757	40.193	43.797	56.637	55.329	56.108	43.998	57.485	49.348	49.319	44.462	42.239	45.426	54.444	60.819	50.118	49.946	50.921	59.549	68.886	55.609	56.497	61.953	60.723	67.74	60.783	72.246	78.878	76.856	78.632	68.324	56.212	60.722	52.239	57.127
0	0	0	8.7438	14.821	24.225	30.699	29.434	30.554	40.883	26.021	30.506	29.242	32.808	25.443	22.585	22.16	26.818	26.322	15.708	12.665	12.621	24.346	19.189	20.613	24.269	23.167	31.201	36.22	26.487	19.052	23.551	23.781	32.013	29.776	31.426	38.346	28.756	35.415	39.015	35.16	39.243	44.015	43.296	48.417	35.315	42.63	37.193	43.067	44.499
0	0	0	16.984	16.569	19.412	27.636	14.556	6.1763	0.047233	6.8273	16.181	12.301	16.474	7.4074	12.724	14.883	4.4837	3.5977	0.047428	0	3.2434	0	0	0.21743	6.2252	0	0	0	0	0	0	0	0	0	0	0	0	0	0	0	0	0	0	0	0	0	0	0	0
0	0	1.2113	0	10.039	6.3459	14.496	10.69	12.29	17.733	23.532	21.029	22.99	21.923	18.43	24.787	21.61	27.899	36.048	23.315	40.086	33.877	44.622	39.103	52.496	58.015	50.634	52.588	48.922	55.132	51.775	44.073	56.551	66.469	60.057	55.616	65.794	74.769	64.072	65.148	64.924	60.999	59.466	66.394	59.802	58.894	54.047	59.225	54.755	45.401
0	0	0	15.973	7.3498	7.1956	5.4352	1.551	5.5033	2.5903	7.6218	3.3273	4.92	8.2243	9.8472	6.8821	9.4759	6.5181	4.2272	8.6594	0	1.2083	9.3069	7.5378	7.9205	10.524	0	11.438	3.3035	0	3.8035	0	0	0	0	0	0	0	0	0	0	0	0	0	0	0	0	0	0	0
0	0	1.5126	5.6286	21.213	21.863	19.857	24.068	26.038	23.615	8.1388	10.481	17.386	12.942	12.6	7.8202	14.396	10.518	9.2569	0	3.8992	0	2.0452	0	0	4.0882	5.1165	4.3988	12.026	2.4921	1.9205	2.8413	5.4541	6.8833	6.7364	6.4616	10.523	11.291	7.4973	20.155	12.38	17.966	24.643	17.889	19.106	18.622	13.185	18.96	27.187	17.313
0	0	0	15.877	8.9142	10.017	6.6503	0	10.882	15.936	12.74	9.7402	9.2384	15.339	39.681	25.012	35.53	24.93	29.655	39.023	34.687	45.993	40.902	38.841	30.77	30.757	29.041	32.909	35.186	29.975	41.772	34.572	39.182	35.809	50.395	42.128	43.333	44.801	42.674	50.906	49.34	47.791	47.514	34.917	47.373	50.553	56.354	50.638	54.983	53.301
0	0	0	11.161	11.311	20.564	21.636	16.617	42.521	31.981	33.606	29.261	34.836	26.123	45.568	54.092	48.974	54.456	48.169	41.938	39.895	35.666	16.043	2.5113	5.9443	0	9.8209	5.509	12.158	11.592	15.09	23.543	25.95	28.958	26.472	22.821	14.879	16.389	9.7087	14.167	22.154	17.957	16.996	14.939	14.879	3.3607	7.2003	28.084	31.799	22.395
0	0	0	2.1492	10.98	13.668	11.963	20.683	19.555	24.579	15.395	15.452	15.583	16.023	9.0333	11.954	14.063	23.28	22.134	20.775	18.061	21.154	23.461	24.085	22.325	22.835	21.651	19.767	20.978	13.685	11.323	17.173	18.671	15.037	19.244	16.095	26.202	16.52	22.038	29.11	17.321	22.072	22.416	24.126	19.603	13.557	14.243	16.036	24.188	14.272
0	0	0	14.972	9.0185	14.551	6.4986	10.875	10.054	17.94	24.252	18.844	19.568	27.287	24.131	25.181	17.668	20.421	21.535	31.103	36.772	31.98	40.776	51.469	58.159	54.427	67.434	85.778	85.205	118.09	112.82	128.74	117.85	125.99	141.5	140.89	132.5	145.96	153.9	147.6	162.74	161.87	165.2	170.59	159.82	176.75	175.89	172.09	174.32	180.85
0	0	0	2.2743	0.63361	12.956	23.17	23.734	26.234	23.233	22.532	43.597	34.639	43.074	42.056	50.939	60.99	63.09	66.251	62.396	59.282	67.427	63.829	66.317	63.66	82.639	88.09	75.239	81.611	88.322	90.054	92.448	82.817	88.761	81.173	88.408	83.642	83.778	83.733	92.892	96.364	106.78	101.27	107.6	113.13	125.31	121.51	138.2	136.41	140.25
0	0	0	0	11.175	14.489	35.267	27.52	69.558	68.006	87.843	102.43	83.124	105.13	99.562	119.76	128.04	118.55	179.36	193.8	161.86	161.17	180.42	187.44	186.88	189.78	190.23	200.7	217.37	204.42	205.18	217.3	224.6	225.25	227.04	233.21	225.81	221.68	223.24	228.64	223.65	225.62	244.12	234.66	227.36	258.26	235.34	236.23	220.13	226.12
0	0	0	0	10.441	6.7979	6.4657	9.5865	23.125	9.0357	20.783	24.732	21.712	35.222	40.192	53.268	56.988	47.75	73.211	83.211	91.899	96.538	96.178	112.1	111.69	115.05	120.6	130.1	143.04	144.88	139.9	155.9	162.52	158.91	163.47	174.73	186.4	182.65	182.34	182.13	187.89	187.92	201.38	204.25	191.22	206.68	215.2	203.84	207.23	205.16
0	0	0	18.864	18.176	21.544	26.603	32.71	31.013	25.189	38.331	46.343	44.07	46.773	35.858	41.605	43.528	42.347	49.817	51.888	37.394	29.161	32.145	28.455	37.076	36.974	42.614	36.556	39.853	33.515	41.413	40.624	42.194	47.52	40.653	52.235	51.074	40.94	40.821	44.254	41.726	50.218	50.082	57.489	54.856	57.561	29.386	31.581	26.137	35.815
0	0	0	1.3325	12.312	8.1618	8.874	2.8058	10.758	2.3297	14.482	8.8559	20.905	20.703	8.7163	2.5001	0.94186	2.8583	7.4023	1.9164	1.033	0	5.633	0	4.2799	4.2376	8.5742	12.897	16.823	10.702	7.3903	10.597	8.5656	13.519	18.932	9.5483	8.9734	10.558	2.7744	9.1961	0.90251	11.448	16.669	11.362	11.213	11.369	8.2828	16.825	17.474	12.348
0	0	0	9.6131	7.0947	11.136	13.719	23.295	28.877	35.087	49.883	46.782	67.425	71.861	97.121	104.4	120.09	118.13	137.93	150.87	150.69	136.75	151.54	155.2	167.73	164.95	180.03	169.4	174.95	178.67	187.55	201.79	195.91	194.86	200.17	195.23	202.95	201.44	199.7	215.82	221.9	237.58	220.83	234.47	229.67	224.02	220.45	212.74	216.49	213.83
0	0	0	12.029	17.149	21.061	9.4992	10.211	16.909	19.45	14.394	24.593	21.083	24.4	20.344	20.225	26.373	31.224	32.524	27.64	37.405	20.962	20.697	26.814	23.563	29.788	26.135	25.772	36.972	26.139	25.031	27.643	33.037	33.819	35.981	34.31	40.912	34.257	37.868	41.492	38.326	41.993	41.868	39.861	43.715	36.816	36.697	36.206	47.769	43.527
0	0.45485	0	0	10.68	11.139	30.835	14.038	18.791	0	12.717	0	0	0	0	0	0	1.4049	0	20.593	12.093	3.7191	4.1216	10.543	7.7769	7.3741	0.23187	1.5744	1.0346	16.941	7.8406	5.0218	5.5141	11.549	3.5969	10.483	1.8087	0	0	0	0.3646	0	10.03	5.5848	6.9865	4.7535	6.97	1.2897	7.303	7.2909
0	0	0	4.4886	5.5128	17.712	16.561	17.982	14.171	16.226	26.098	27.31	31.445	33.027	36.978	32.887	42.577	42.848	53.922	47.654	52.348	50.307	61.7	61.222	62.601	66.28	63.508	66.751	65.829	59.119	58.63	52.767	56.03	63.405	56.76	54.406	58.31	59.022	54.116	51.766	61.453	53.439	55.143	61.785	54.751	48.387	50.294	42.371	48.211	33.799
0	0	0	11.114	12.686	22.354	24.178	34.602	4.8268	3.7038	14.257	0.72972	2.3342	2.3976	2.6585	0	0	0	0	0	0	0	0	0	0	0	0	0	0	0	0	0	0	0	0	0	0	0	0	0	0	0	0	0	0	0	0	0	0	0
0	0	0	11.308	10.476	19.031	8.5788	31.217	28.303	42.679	48.654	43.731	68.685	70.154	84.117	83.179	95.56	98.718	117.29	128.14	141.95	129.59	138.29	136.57	142.04	140.52	144.77	139.54	146.74	142.8	147.44	153.36	151.45	149.8	149.1	145.39	149.1	140.08	127.33	134.43	142.03	134.11	151.83	148.7	150.93	139.04	152.14	153.19	152.62	154.44
0	0	0	8.5092	20.097	12.987	24.034	30.634	32.362	32.178	33.946	32.725	36.051	41.842	44.471	51.159	41.762	60.451	49.693	46.559	48.81	40.037	47.654	44.741	48.858	46.964	47.885	45.103	52.908	53.234	43.684	40.783	53.171	47.846	50.487	46.084	58.21	39.231	56.795	50.349	53.585	47.095	51.328	51.693	44.696	45.233	42.034	40.18	42.957	46.295
0	0	0	9.7089	17.053	17.04	27.959	36.219	73.28	118.55	153.85	210.45	265.16	332.68	382.89	430.11	497.73	543.62	606.23	649.68	694.16	728.7	753.32	775.86	772.36	797.59	832.32	837.09	872.84	863.2	857.04	825.44	840.16	824.35	857.37	852.13	858.22	841.45	834.85	836.08	866.09	819.74	832.64	817.98	819.2	817.55	818.13	843.87	830.57	847.12
0	0	0	9.69	1.3281	9.4612	18.323	8.3883	8.2267	0	6.1148	1.315	0.98229	8.0034	0	0.33224	0	0.31097	0	0	0	4.1896	0	0	0	0	0	0	0	0	0	0	0	0	0	0	0	0	0	0	0	0	0	0	0	0	0	0	0	0
0	0	0	10.021	11.771	20.114	12.61	20.885	31.822	36.387	29.088	24.631	34.434	23.556	42.62	44	45.748	27.625	46.105	42.924	43.419	39.426	36.7	48.272	44.622	38.401	42.743	28.644	42.325	41.848	36.688	50.125	37.896	40.152	32.3	29.347	32.716	29.073	26.571	33.746	37.834	49.516	36.422	39.158	33.598	29.413	22.288	26.751	16.647	15.611
0	0	0	13.671	16.548	23.886	5.516	20.086	16.502	20.098	20.724	34.693	41.785	40.464	47.149	45.819	56.163	53.71	67.131	75.556	85.132	89.915	91.562	110.15	126.77	150.06	167.93	187.87	207.13	231.71	254.49	275.76	294.98	325.96	333.96	359.04	354.43	367.75	360.81	385.63	382.6	397.2	399.15	405.31	412.22	412.64	418.94	422.65	416.93	407.88
0	0	0	11.026	4.7835	10.285	10.392	12.109	14.724	17.341	13.972	14.837	13.608	10.369	18.62	9.6283	19.03	10.411	15.472	10.697	14.936	26.774	19.832	23.26	22.384	26.257	30.381	24.999	25.669	28.773	25.37	23.707	25.512	31.408	37.659	32.04	36.248	39.683	44.526	37.485	45.338	46.696	48.608	46.459	51.286	48.853	57.858	44.931	48.9	53.299
0	0	0	8.2012	14.987	9.1763	11.996	16.469	12.959	23.142	16.551	17.447	16.55	20.385	25.759	16.816	26.699	20.155	30.235	33.54	33.385	33.271	41.556	42.921	43.758	47.679	38.75	41.998	39.107	37.753	45.887	50.87	40.346	48.119	56.925	56.01	57.08	40.355	44.399	44.259	49.349	57.919	52.37	54.113	53.709	51.464	60.698	58.32	54.721	52.966
0	0	7.9155	0.11265	12.111	5.9487	4.5489	2.9448	10.304	16.257	14.299	19.504	16.518	25.491	28.449	33.353	34.003	35.374	32.376	36.444	30.136	50.871	27.456	38.571	36.592	34.892	40.973	47.975	52.723	37.806	40.195	41.357	45.333	46.595	45.118	45.345	55.349	47.436	48.802	54.64	50.495	44.813	53.73	51.574	52.47	49.938	46.866	49.467	61.022	53.582
0	0	0	12.689	10.334	16.465	21.601	13.434	23.352	18.62	10.532	0	0	0	0	0	0	0	0	0	0	0	0	0	0	0	0	0	0	0	0	0	0	0	0	0	0	0	0	0	0	0	0	0	0	0	0	0	0	0
0	0	0	1.45	12.406	12.873	23.092	7.2363	15.246	23.034	25.481	28.97	38.012	32.688	34.55	39.856	42.502	47.834	50.932	50.959	57.889	49.695	72.531	65.036	73.173	75.86	57.942	85.153	81.709	99.27	90.996	93.267	94.145	106.2	105.94	105.89	104.96	113.18	104.96	110.8	99.589	104	103.94	110.07	112.76	103.12	107.3	111.16	99.757	122.33
0	0	0	1.5642	5.4763	0.89867	11.431	5.4908	8.6277	0	15.183	8.3484	10.161	13.46	4.9359	21.397	19.175	28.754	23.258	30.053	40.633	49.232	30.603	29.807	26.81	29.787	28.318	27.533	33.059	41.915	27.909	36.939	32.61	28.075	42.28	40.863	49.595	49.163	47.899	41.719	48.049	52.289	61.046	59.711	61.322	64.206	60.504	66.024	61.795	67.938
0	0	0	9.5121	4.0542	5.7524	13.379	14.438	20.799	19.158	22.805	16.902	6.8608	12.947	15.804	12.157	16.512	7.4969	3.6797	7.5699	6.2818	16.384	16.001	22.074	9.854	16.972	13.09	11.164	22.53	15.634	20.48	13.906	17.233	15.679	22.889	14.642	15.214	16.388	18.408	26.838	23.471	24.31	10.235	6.5147	9.8592	7.1638	8.7797	11.847	14.697	16.839
0	0	0	4.0173	14.544	11.564	16.664	7.9005	0	9.3287	5.6807	0	7.338	3.3745	11.407	0.88564	6.7308	12.303	7.9383	9.6212	7.6061	11.805	10.292	13.731	11.552	9.8447	6.1399	9.313	12.684	5.6306	14.224	12.712	20.405	19.271	34.779	32.329	27.045	26.492	28.004	26.456	25.794	26.807	26.319	24.084	27.182	27.947	38.845	46.94	51.587	53.2
0	0	0	0.95166	14.766	26.496	17.47	21.345	9.6316	15.543	22.576	17.531	25.021	32.016	28.123	17.768	17.012	36.856	32.659	34.715	41.97	22.774	34.024	40.869	40.478	38.332	36.116	35.241	36.302	34.166	25.806	19.085	19.725	38.773	26.975	32.764	38.293	37.579	28.33	23.788	33.759	25.969	28.533	24.253	16.994	16.788	9.1947	15.248	7.8959	0
0	0	0	7.4549	8.3124	9.7967	12.573	23.989	12.979	16.717	7.9362	22.375	32.801	25.493	40.003	39.639	46.787	45.067	51.75	45.312	58.797	53.27	53.539	57.248	68.107	73.658	89.732	90.947	83.534	92.765	98.688	91.696	100.05	99.456	106.63	103.31	104.34	100.1	99.282	86.759	104.13	103.32	88.445	96.935	92.916	94.572	107.63	124.38	128.33	122.01
0	0	0	7.4479	0	16.84	16.97	3.9326	28.185	30.703	34.863	44.377	49.643	56.751	55.012	53.08	50.274	50.013	48.865	58.873	74.767	105	90.837	42.606	37.315	35.839	44.304	37.809	47.411	53.037	39.205	61.509	26.718	25.71	24.322	32.81	37.249	27.825	31.741	26.713	35.187	43.115	58.729	48.165	60.034	82.962	78.135	78.014	78.294	80.358
0	0	0	4.8951	6.4467	22.138	23.678	35.339	26.214	32.202	33.055	31.262	39.219	31.43	40.691	29.957	39.034	35.615	38.235	34.124	27.599	33.988	44.279	41.565	57.476	36.76	32.447	34.843	39.148	42.335	42.475	38.353	42.066	38.326	33.864	35.053	36.911	23.727	24.342	25.635	26.009	23.772	7.2757	13.533	23.169	17.902	18.087	19.708	11.747	9.8804
0	0	0	36.296	46.968	47.794	14.133	56.423	46.378	16.738	6.077	9.9521	19.815	12.685	27.421	26.681	28.769	22.389	27.31	26.87	20.477	21.057	17.324	21.08	18.83	14.393	17.239	18.381	23.179	10.805	19.342	12.645	9.8233	18.38	15.316	12.707	11.642	11.971	10.569	9.4622	8.285	4.034	4.4824	0	0	0	0	0.29992	0	0
0	0	0	14.312	0	4.2047	5.7946	8.1384	8.3651	8.8931	12.08	9.1086	16.514	8.8734	6.0795	3.4457	8.1392	7.3559	11.265	5.8097	9.6321	7.3858	15.759	14.936	13.49	3.6478	13.934	11.595	13.778	20.816	19.036	13.1	18.979	12.974	12.877	15.524	28.599	32.782	27.921	27.942	23.669	27.941	28.161	33.648	32.445	23.596	33.447	21.263	18.769	20.28
0	0	0	9.7333	0	4.8697	5.9194	5.6859	16.347	25.877	28.394	37.156	46.468	43.044	66.544	62.909	71.572	68.777	77.069	88.002	95.692	91.543	100.53	117.08	114.36	104.88	112.33	116.93	123.22	128.58	121.34	138.73	130.72	135.63	131.41	119.3	132.88	132.05	132	137.23	159.41	161.03	149.7	148.21	139.68	145.75	136.69	142.14	134.05	128.87
0	0	0	8.2116	4.2276	2.1528	3.7905	11.027	11.167	20.369	15.375	22.158	26.896	33.772	35.813	40.578	43.921	48.447	47.723	50.606	49.693	63.64	79.117	76.78	82.785	83.537	82.361	82.851	94.45	114.57	109.54	112.39	119.26	115.91	136.1	131.64	130.77	128.82	123.86	130.56	134.68	145.84	138.86	136.22	143.2	150.59	151.53	164.9	158.29	154.11
0	0	0	13.554	5.0332	4.0264	0.62601	5.608	6.6739	4.7768	13.196	5.941	8.4253	10.077	10.285	9.2259	12.345	14.646	22.066	22.034	23.271	26.676	29.448	33.316	30.085	27.516	27.584	29.252	35.064	40.306	41.026	47.087	37.626	35.704	39.115	26.739	32.964	31.526	34.575	38.217	38.845	34.326	43.204	32.427	41.029	40.198	42.139	31.614	36.074	33.042
0	0	12.783	9.1137	21.036	23.845	31.09	33.15	34.829	35.052	32.787	33.184	43.542	30.414	28.354	31.202	30.418	37.366	42.808	36.556	32.424	34.749	30.626	10.997	27.899	31.202	27.793	26.542	34.185	42.044	34.577	31.717	37.227	46.08	56.657	46.047	50.581	51.477	46.51	59.325	61.035	65.329	69.31	79.704	79.69	83.2	78.177	96.464	77.753	80.479
0	0	0	7.2576	13.337	17.052	0	15.185	25.249	6.2051	2.4018	0	15.577	28.159	38.852	45.684	44.667	52.424	59.296	73.776	74.017	86.838	91.708	101.85	115.51	111.93	120.29	139.42	120.11	146.92	139.32	130.49	135.72	128.56	137.26	140.93	128.47	129.17	129.67	135	130.72	133.5	126.42	134.59	126.26	135.75	126.97	122.35	136.35	124.83
0	0	0	0.77434	10.617	7.6824	21.691	22.116	17.838	30.002	24.42	27.454	22.207	21.592	29.533	26.598	26.186	31.615	22.979	25.871	29.062	33.641	39.032	39.351	42.445	31.001	25.72	28.422	33.551	33.262	41.078	34.63	41.633	41.757	46.004	37.571	41.625	31.399	37.268	34.378	35.126	42.457	45.276	52.427	56.988	63.985	61.315	74.773	77.375	65.593
0	0	0	6.2155	14.419	11.699	13.665	11.154	20.644	25.47	31.672	27.128	40.933	42.376	49.86	44.195	33.716	35.336	34.189	24.135	26.68	27.289	27.747	31.465	26.741	32.366	24.644	23.977	31.856	25.378	25.327	25.556	28.484	29.782	34.011	29.939	29.529	30.042	21.818	42.296	32.324	27.691	35.194	45.052	40.007	35.306	34.491	37.108	32.962	35.718
0	7.006	0.01024	0	4.2848	7.083	6.4156	0.55965	9.9155	7.8645	7.1268	0	14.187	10.47	8.6365	1.5665	3.8669	11.201	17.1	0	0	0	0	0	0	0	0	0	0	0	0	0	0	0	7.5455	0	2.3234	3.6855	0	2.3049	0	1.766	14.584	10.613	9.1236	5.9582	2.5427	7.5484	4.7628	0
0	0	0	5.11	6.4343	6.2988	21.807	27.305	38.93	38.075	44.91	35.923	39.154	41.647	41.737	40.276	54.799	48.345	48.715	48.511	43.03	48.952	37.424	53.252	51.521	38.966	38.904	49.33	50.216	47.781	48.735	43.37	45.096	40.353	37.559	43.091	50.783	47.79	34.554	47.725	35.163	40.329	42.471	31.343	31.423	21.707	29.97	19.436	21.371	31.306
0	0	0	2.3836	15.375	16.03	23.826	24.588	36.078	45.161	48.033	43.492	51.38	64.639	58.905	54.236	62.387	57.468	65.41	64.319	70.061	78.978	75.347	84.655	79.652	82.185	78.441	76.328	75.973	87.442	76.748	75.197	81.739	79.06	85.56	78.424	84.174	82.989	86.666	85.833	90.756	90.203	95.22	79.81	91.356	81.508	87.394	85.692	74.858	72.532
0	0	5.3831	10.122	17.114	14.429	12.455	6.1913	9.7321	20.893	9.6618	13.066	7.8416	11.56	11.6	13.182	11.315	10.169	15.419	8.7172	11.053	3.3356	13.13	7.9025	10.562	16.088	13.675	20.869	26.744	17.94	14.583	16.109	18.118	22.043	26.12	27.916	30.25	18.078	21.893	31.355	21.296	24.712	27.591	25.06	25.178	11.145	16.17	15.389	24.12	12.01
0	0	0	2.5153	13.855	12.416	17.359	20.11	12.293	7.3237	27.161	18.961	19.46	19.1	20.017	23.508	25.73	26.443	40.134	29.282	47.974	34.242	52.638	49.403	57.056	59.621	53.391	58.66	64.158	64.285	65.292	63.109	61.894	71.231	69.259	66.337	65.486	71.384	70.961	65.023	70.993	76.341	60.666	76.686	59.093	62.704	65.272	58.25	62.34	52.555
0	0	0	6.1052	13.577	25.363	16.629	27.367	24.182	41.075	31.759	33.718	38.733	32.31	35.879	25.335	30.67	24.567	28.787	44.301	44.81	40.004	38.22	46.809	53.197	55.288	56.947	56.841	58.537	56.841	57.473	71.486	64.153	64.697	76.843	79.339	79.794	56.682	50.576	62.219	60.717	68.353	69.925	71.632	78.948	72.593	77.544	82.631	71.69	74.753
0	0	0	5.3191	9.8678	6.5729	8.9125	7.3461	3.6444	11.155	5.6054	10.66	9.5206	16.712	10.265	14.65	9.3124	2.8087	12.451	17.344	6.9843	14.044	11.546	10.356	17.641	10.398	15.911	16.424	7.9784	7.6982	9.501	14.826	14.949	21.346	16.871	21.175	14.962	11.19	12.82	21.012	14.796	14.547	16.618	25.38	25.713	24.126	11.328	21.173	16.286	23.394
0	0	0	20.028	18.946	11.738	12.584	14.163	18.198	22.119	23.878	18.348	29.743	26.288	24.845	31.51	52.134	16.437	7.9032	13.538	10.843	15.355	19.705	17.738	10.18	11.119	3.6219	13.07	14.367	6.7018	20.886	18.619	31.745	24.964	39.544	37.971	46.202	38.697	48.009	57.814	57.729	47.344	63.015	57.565	56.928	78.566	73.918	79.627	76.567	73.409
0	0	0	5.6506	8.1734	23.508	24.627	26.605	31.906	45.645	48.297	50.829	62.875	54.084	62.083	63.416	68.268	83.046	64.716	67.213	66.937	52.021	53.576	56.022	58.148	60.977	63.486	51.756	50.979	48.596	48.867	51.936	55.521	42.728	50.574	49.972	48.687	36.7	48.699	38.607	44.479	38.051	38.838	36.401	32.97	31.732	36.995	34.013	38.083	37.713
0	0	0	11.473	13.019	14.532	12.4	27.402	12	13.14	12.57	9.7975	12.678	8.3427	10.992	0	0	6.8377	16.524	9.643	14.777	13.44	19.32	21.591	14.194	26.609	28.643	26.216	25.455	21.593	26.223	30.157	29.853	29.527	34.924	38.128	38.972	37.523	40.463	52.91	36.864	45.216	43.966	39.114	43.986	36.453	49.173	45.209	53.859	53.043
0	1.2087	0	8.3903	5.436	8.7231	18.539	27.368	23.873	21.627	16.302	25.282	13.102	16.513	21.406	25.692	41.648	40.516	41.483	25.933	20.826	23.308	9.6205	10.358	4.6239	6.0575	10.115	5.1746	17.751	36.939	27.234	34.667	27.823	27.831	29.253	7.9657	8.8756	2.3634	7.6396	12.929	16.05	12.316	5.4471	5.0472	4.157	6.786	7.2158	11.878	8.5713	9.7784
0	0	0	8.7434	12.573	10.02	10.453	11.626	30.955	52.292	70.402	117.54	138.32	172.38	210.93	245.99	277.16	305.81	328.14	328.46	346.89	375.99	372.92	400.09	393.19	391.62	395.1	409.47	415.46	410.56	424.25	434.58	437.61	430.05	438.7	528.01	544.37	508.13	491.57	508.81	505.58	515.85	506.67	497.52	474.93	469.07	467.12	461.61	463.97	458.8
0	0	0	18.002	18.198	3.0515	6.1355	12.759	12.347	7.5818	2.2039	0	4.319	0.74422	13.551	0	0	0	0	0	0	0	0	0	0	0	0	0	0	0	0	0	0	0	0	0	0	0	0	0	0	0	0	0	0	0	0	0	0	0
0	0	0	0	6.7886	10.29	15.923	23.65	21.649	32.262	27.462	38.367	47.345	48.308	53.906	47.561	55.389	50.875	52.284	54.469	58.806	59.762	68.912	69.203	73.528	61.704	58.932	51.706	64.482	79.867	70.841	73.454	84.042	76.218	81.706	75.929	89.009	70.434	80.145	74.744	69.285	74.433	59.966	60.098	65.91	74.129	75.637	73.578	70.939	74.803
0	0	0.4344	6.3447	9.902	10.352	14.831	19.807	12.079	17.682	13.162	20.494	24.769	25.559	52.47	53.702	48.542	50.015	66.699	65.788	58.858	67.274	68.099	70.914	70.501	66.269	71.33	85.134	74.522	70.546	83.444	77.631	77.264	76.853	83.62	86.631	89.191	82.067	88.537	87.807	92.429	94.451	100.95	94.894	97.627	102.49	103.29	116.11	119.87	117.22
0	0	0	3.5755	9.8802	4.0733	7.0437	9.0531	14.721	23.441	60.026	60.695	116.03	165.18	206.14	241.75	287.28	322.39	361.1	406.49	441.18	448.58	486.73	465.7	502.56	514.88	528.61	528.13	549.05	566.93	551.46	555.75	556.9	555.44	557.97	564.67	557.71	578.53	570.27	608.63	599.83	608.16	598.34	607.66	605.65	595.54	604.35	608.13	604.56	612.92
0	0	0	6.5701	13.966	17.224	10.008	18.102	13.447	12.877	15.226	16.663	17.181	23.967	22.672	16.974	22.59	24.776	29.035	35.826	36.283	37.153	34.924	33.584	34.155	30.81	34.223	38.417	32.593	45.301	46.866	55.698	44.706	36.565	42.351	38.759	37.939	29.074	42.305	58.875	52.547	48.932	54.91	50.437	58.151	57.886	54.529	55.308	56.162	48.916
0	0	0	7.9259	6.1351	14.04	5.2481	20.849	21.361	25.446	34.068	32.881	38.495	29.572	27.354	29.364	35.86	29.755	34.276	37.03	34.056	33.839	35.768	37.266	36.826	25.564	33.306	38.527	33.696	40.518	43.403	45.823	42.333	45.431	39.736	47.668	41.087	41.525	36.612	34.628	31.912	33.511	38.594	29.181	36.504	28.997	34.451	28.725	28.959	31.534
0	0	0	6.1598	2.1624	28.304	52.473	56.902	60.198	52.486	33.824	56.659	66.713	69.891	48.194	64.285	22.187	49.705	62.362	62.698	62.784	70.399	64.165	63.345	72.498	45.963	50.419	72.656	63.881	56.462	51.641	49.119	62.262	73.07	74.816	79.95	77.151	81.386	81.28	77.898	95.525	98.108	105.51	122.52	132.37	131.61	134.76	147.34	140.08	164.35
0	0	0	13.462	11.803	11.023	15.259	14.45	22.782	22.669	23.588	20.091	13.937	20.313	12.996	18.573	13.246	22.299	15.229	21.153	27.469	26.562	27.95	30.46	36.151	28.538	36.139	31.281	35.003	43.971	51.275	52.017	68.254	62.218	64.213	66.799	69.951	83.191	76.251	82.267	94.849	99.16	101.84	96.186	102.74	103.87	106.99	100.39	96.708	92.34
0	1.0233	0.43466	3.3903	7.4067	11.864	4.8877	0	0	0	10.162	1.4529	11.466	10.52	0	8.728	0	3.5754	9.7354	4.4637	0	2.0671	10.94	4.659	7.3727	16.603	16.117	15.008	25.464	35.028	26.288	28.026	31.853	36.273	42.243	32.509	40.589	43.202	39.365	47.486	44.419	55.353	65.729	66.863	69.983	67.885	70.457	80.246	81.942	93.333
0	0	0	20.169	19.553	21.711	19.328	24.848	23.758	22.347	19.631	23.965	28.846	22.061	16.701	25.523	8.4403	0	15.793	16.722	10.931	10.284	10.333	0	0	0	0	0	0	0	0	0	0	0	0	0	0	0	0	0	0	0	0	0	0	0	0	0	0	0
0	0	0	9.8968	11.002	11.19	19.29	19.453	34.467	36.755	37.439	34.289	31.562	50.173	39.1	38.026	42.755	39.751	43.702	42.017	47.676	56.83	58.993	64.848	63.645	65.658	68.435	65.777	69.35	72.114	58.03	55.297	63.184	62.465	65.5	60.871	67.38	60.601	68.475	65.041	76.984	70.029	80.286	65.545	74.096	71.267	73.433	63.647	58.643	59.901
0	0	0	4.5585	15.516	18.901	16.948	30.667	37.5	47.05	66.917	75.173	95.235	98.376	112.6	121.42	104.91	132.98	145.96	149.1	170.25	184.46	191.02	196.48	222.89	216.86	237.49	235.89	238.35	244.07	231.87	242.33	219.42	193.54	212.07	201.16	200.1	173.27	189.54	201.31	193.85	181.15	192.14	171.72	186.5	179.39	181.41	180.77	182.2	175.5
0	0	0	7.7971	0.83156	11.207	16.344	16.61	20.503	19.554	23.383	23.012	23.891	30.135	29.769	28.572	34.84	35.878	30.736	35.193	27.704	26.875	39.11	34.999	39.756	44.96	47.709	39.867	38.786	44.136	45.423	47.359	44.32	49.09	52.532	48.82	56.719	46.825	50.536	54.184	57.217	55.181	53.355	46.863	54.096	57.434	54.005	66.612	52.459	55.364
0	0	0	0	13.239	10.007	19.915	20.962	22.416	17.879	20.462	25.325	23.072	21.612	22.948	33.704	23.807	19.174	17.613	16.887	7.1417	10.138	14.276	0.19681	11.758	11.935	3.6899	6.2591	8.0179	4.1357	10.968	6.1673	11.426	7.8558	13.43	14.85	17.404	19.081	14.001	19.587	13.143	10.882	13.229	15.641	11.526	18.789	22.985	13.34	18.917	17.487
0	0	0	0.93118	2.3669	5.4635	13.881	11.492	20.337	17.221	18.222	11.74	10.431	15.543	10.338	15.932	13.288	25.352	18.264	23.424	22.594	30.788	29.846	33.597	39.344	40.125	45.121	37.158	40.426	42.774	50.187	54.344	67.223	55.938	61.267	59.005	74.699	77.25	83.791	91.51	100.08	116.9	125.09	140.1	138.69	156.92	169.21	179.67	180.11	186.79
0	0	0	11.772	24.582	24.599	9.4563	18.948	22.52	25.249	24.932	22.904	21.713	7.4926	3.8384	5.3261	15.371	11.429	3.6911	0	2.9581	0	8.1028	0	0	0	0	0	0	0	0	0	0	0	0	0	0	0	0	0	0	0	0	0	0	0	0	0	0	0
0	0	0	8.5994	15.264	18.501	31.6	51.265	75.348	94.77	120.27	128.69	129.39	129.02	163.83	136.71	144.39	143.97	154.85	152.43	167.17	166.84	167.81	184.91	182.11	159.91	188.04	187.06	132.34	129.87	136.65	138.63	130.92	127.51	127.93	131.38	122.84	126.54	135.37	132.82	132.19	128.28	122.89	118.29	120.15	119.77	127.38	121.93	116.37	116.5
0	0	0	7.2868	18.165	9.1292	49.018	45.19	48.274	56.781	53.758	56.684	57.663	65.075	53.163	42.83	23.621	24.679	15.535	16.552	19.583	18.662	14.048	24.487	10.411	21.633	22.407	5.3521	13.6	5.9586	3.4796	14.396	15.49	14.096	48.227	45.744	48.317	44.787	39.938	43.033	40.963	39.175	35.971	29.321	38.05	38.295	30.909	30.744	27.03	27.666
0	0	0	0	15.443	61.26	132.36	224.18	383.59	632.24	907.59	1199.4	1533.8	1780.2	2054.5	2308.9	2582.6	2886.1	3138	3398.9	3484.8	3841.3	3852.3	4125.9	4232.2	4363.2	4408.3	4472.6	4531.5	4562.9	4628.3	4597.6	4501.5	4490.3	4605.8	4688.7	4584.1	4589.1	4542.8	4644.7	4647.1	4630.1	4679.5	4642.7	4654.2	4681.5	4682.7	4578.6	4608.5	4556.2
0	4.0063	0	0	4.796	0.091548	6.8952	1.0441	2.68	0	2.2986	4.682	5.882	8.3297	8.7575	6.2733	5.2551	1.6072	7.3262	7.3232	5.7799	0.20001	5.4337	0	7.074	9.7684	6.068	6.8269	10.463	6.9664	12.216	12.208	10.218	4.1234	15.334	16.218	17.364	13.523	13.456	9.9622	13.087	11.76	12.331	14.762	15.839	15.007	22.069	12.962	13.995	13.868
0	0	0	2.8974	6.6586	11.175	13.994	11.161	9.0771	12.24	14.79	13.1	16.153	19.797	20.921	19.723	17.01	26.111	25.932	28.729	34.76	32.053	43.743	37.129	44.573	54.382	52.744	55.831	60.977	55.002	64.815	67.736	63.815	68.808	71.498	69.205	74.833	68.112	75.749	75.662	71.29	74.497	72.539	80.054	70.277	77.385	79.7	79.316	77.849	81.984
0	0	0	10.405	10.62	13.722	10.362	9.1125	10.711	8.0383	11.098	9.8832	8.6914	11.158	9.8918	13.479	11.717	18.849	22.846	16.886	20.435	25.209	26.085	22.34	27.126	23.346	31.94	29.701	30.576	29.883	29.578	26.821	36.902	25.042	29.68	29.426	29.089	27.692	29.988	31.287	37.912	27.674	33.954	27.865	29.27	33.793	27.866	24.557	25.632	40.349
0	0	0	9.3396	9.0886	4.4583	3.7099	11.834	11.374	12.896	27.747	8.0054	8.4962	3.5706	14.401	2.3431	0	6.5852	11.02	7.9233	2.0991	0	0.83147	0	0	0	0	0	0	1.5996	0	4.9825	1.8202	7.8506	0.73035	0	0	0	0	0	0	6.3585	5.7047	0	5.4229	0	0	0	0	0
0	0	0	8.7112	15.662	22.914	25.677	27.023	31.443	33.03	25.335	34.15	25.347	30.755	28.547	31.914	28.38	30.621	26.911	19.135	22.078	26.735	27.875	22.252	28.463	31.672	32.733	32.701	38.299	30.233	31.283	28.684	31.626	26.281	37.564	35.993	39.989	32.55	38.752	31.694	36.2	30.874	32.715	29.901	25.143	28.352	27.724	20.914	14.741	18.739
0	0	0	8.249	9.3085	10.803	8.2084	20.071	19.815	29.688	33.055	29.829	28.241	34.497	28.459	42.382	37.897	40.309	35.088	41.378	34.126	35.964	45.488	50.629	46.069	45.421	53.116	39.346	47.369	51.024	46.211	52.474	56.341	49.689	52.865	60.724	64.056	61.032	55.069	54.697	61	61.135	57.615	55.98	60.66	63.601	60	69.953	59.519	65.742
0	0	0	57.042	70.799	16.972	0	0	0	0	0	0	0	0	0	0	0	0	0	0	0	0	0	0	0	0	0	0	0	0	0	0	0	0	0	0	0	0	0	0	0	0	0	0	0	0	0	0	0	0
0	0	0	2.2523	18.984	29.551	38.377	39.708	39.319	33.454	43.171	40.243	51.491	42.879	40.307	40.895	41.418	45.07	58.804	44.555	56	46.325	60.412	48.92	61.265	58.121	51.2	51.339	55.324	56.774	47.698	43.808	57.056	59.091	54.491	44.921	48.39	49.408	55.4	43.21	42.172	44.818	39.848	46.543	23.186	23.619	24.143	15.831	17.348	5.4689
0	0	0	0.27146	9.9495	15.325	32.837	33.949	22.039	28.442	33.305	44.823	26.979	40.544	45.088	45.156	51.91	44.233	39.553	41.851	43.433	41.389	49.921	48.823	50.925	48.102	43.167	34.93	45.392	60.19	54.658	58.373	66.591	78.782	83.006	81.226	66.358	40.354	37.829	45.056	44.434	50.738	38.339	46.765	39.283	37.487	41.302	43.05	46.053	37.285
0	0	0	6.0786	12.8	11.706	11.235	17.205	19.144	21.458	29.239	27.682	28.848	23.68	30.1	36.517	41.789	59.939	65.888	70.628	84.875	84.433	115.04	120.19	115.25	124.18	117.6	122.43	135.26	131.39	128.77	128.46	134.47	141.78	143.01	140.42	152.65	155.71	160.24	149.32	159.68	163.36	167.56	172.56	131.44	138.09	139.05	142.96	135.61	135.3
0	0	0	5.0812	9.7531	8.3834	15.312	9.2508	8.4984	6.8853	10.962	1.8643	22.273	16.933	7.1389	6.1409	12.506	14.279	21.456	20.383	17.346	18.811	19.469	11.93	24.011	11.944	19.089	15.811	24.72	35.222	19.585	32.231	24.708	31.929	36.824	28.663	29.457	38.828	21.076	30.217	29.416	23.291	37.197	35.631	22.963	9.5694	13.448	19.926	12.276	17.373
0	5.6624	0	0	3.3541	4.3572	21.018	12.882	13.009	5.6521	12.199	0	6.3362	4.5326	0	0	12.092	0.64249	2.4827	3.9268	0	11.192	6.2819	0	0	7.1562	0.21484	3.5128	0.87864	12.585	0.26546	7.4032	12.352	13.654	14.362	12.283	20.592	18.159	14.368	23.335	21.929	21.618	25.486	31.523	32.408	27.24	22.474	24.662	21.978	29.627
0	0	0	10.771	2.4004	8.7369	10.174	8.1355	12.187	18.945	17.71	29.498	27.725	34.617	42.626	41.673	43.426	45.714	49.379	49.27	60.766	57.335	64.95	54.487	63.66	66.97	69.63	68.847	82.198	79.927	76.639	74.257	81.651	74.452	85.92	84.663	88.889	85.405	91.48	89.386	92.854	86.486	99.031	98.249	99.835	94.547	97.952	96.642	91.292	105.36
0	0	0	5.284	11.49	18.002	29.517	44.307	46.429	56.07	63.782	76.215	71.066	67.849	72.477	65.712	68.132	66.195	73.764	75.585	89.649	79.697	89.69	84.442	90.536	84.218	73.831	80.425	69.6	74.542	79.409	81.899	79.645	79.776	88.98	90.021	82.356	76.806	82.238	79.177	71.446	77.45	76.941	82.553	90.89	79.777	84.52	89.849	86.586	102.27
0	0	0	5.867	8.7377	16.603	27.999	31.555	44.126	47.071	50.317	57.235	50.523	78.172	64.213	57.932	68.251	67.041	78.505	62.944	68.872	83.767	79.07	95.724	89.902	89.206	76.567	71.261	83.678	74.302	82.388	80.014	89.895	84.742	92.448	90.495	95.091	90.739	95.923	96.749	98.475	99.849	87.315	77.562	83.029	79.861	87.887	80.841	77.23	70.814
0	0	0	12.342	21.399	17.937	7.3448	0	19.926	13.675	25.584	11.951	18.261	16.075	7.9297	14.25	3.6241	1.5786	4.6264	8.9881	4.5344	0	10.022	0.79307	3.9504	2.5176	0.76082	8.8592	27.859	28.166	33.281	47.81	63.723	68.594	104.24	102.98	111.49	128.33	138.51	141.1	153.59	155.37	170.6	177.58	184.69	173.39	172.97	190.34	178.28	200.05
0	0	0	7.0904	13.111	14.285	7.7247	12.143	10.453	20.321	16.545	19.749	29.762	31.01	25.56	35.882	39.797	34.229	51.258	78.326	79.885	89.449	96.429	99.668	112.96	125.42	111.13	131.68	133.46	113.43	142.95	149.98	154.29	162.89	160.68	169.65	157.11	149.6	147.33	147.88	152.72	155.65	153.13	164.72	169.4	169.76	177.88	170.11	175.35	175.72
0	0	5.8181	11.724	13.572	15.358	7.459	17.176	23.853	21.657	5.6108	7.4731	7.809	12.976	14.296	20.206	19.51	27.517	20.239	11.488	15.399	16.385	17.814	18.671	12.293	20.089	21.277	20.356	28.516	22.217	23.285	21.085	29.265	27.943	28.626	29.873	35.433	33.497	32.626	40.401	34.058	38.72	38.026	42.292	42.007	37.494	45.568	37.164	56.056	55.61
0	0	0	22.131	19.416	4.5745	12.546	9.5895	5.4646	20.025	21.547	28.71	23.876	37.556	31.022	28.734	29.29	30.309	22.696	25.469	28.93	29.636	31.399	34.369	36.14	38.311	35.422	33.992	31.16	39.806	26.45	40.583	40.375	40.282	37.794	49.986	46.533	39.725	41.827	37.492	38.835	33.859	45.284	33.081	28.523	47.741	36.434	30.977	28.555	26.728
0	0	0	1.4508	11.789	15.916	24.651	24.309	35.704	30.266	40.276	38.419	39.346	52.818	50.967	39.181	53.244	46.197	51.364	44.094	51.78	53.546	52.014	65.577	57.799	58.182	59.12	53.161	62.044	55.856	63.665	60.881	66.523	64.494	67.748	58.964	60.022	61.374	64.039	72.409	68.375	67.072	65.913	46.641	64.272	57.652	59.155	49.85	50.969	48.696
0	0	0	3.2727	10.918	12.442	18.327	10.611	15.415	16.486	27.596	18.889	34.614	27.536	26.909	27.656	29.902	37.536	49.905	43.698	52.808	40.349	56.781	55.303	57.92	59.693	50.649	59.648	56.436	60.452	58.267	57.731	64.604	68.81	68.049	65.216	72.113	79.135	76.261	79.018	87.2	77.031	73.41	79.12	69.601	72.975	71.916	73.362	69.769	62.849
0	0	3.4449	17.257	16.57	4.853	1.9405	0	0	4.681	0	0	0	0	0	0	0	0	0	0	0	0	0	0	1.6272	7.4092	9.3574	10.026	17.402	16.429	12.758	16.128	25.361	34.866	37.855	41.638	53.622	57.859	57.476	65.507	64.044	71.409	76.844	71.082	71.268	66.623	70.682	71.984	84.14	75.641
0	2.7625	0	0	0	7.4027	23.443	22.032	22.86	17.206	8.8614	20.286	15.466	15.102	14.149	19.866	24.87	19.301	29.588	27.25	36.999	52.931	52.841	58.561	64.146	81.547	78.423	81.154	98.596	111.26	107.98	117.35	111.77	119.32	117.69	109.67	115.03	121.41	119.22	128.22	131.28	128.14	126.16	126.05	126.04	129.75	133.04	139.58	143.7	142.31
0	0	0.57582	8.7708	10.507	8.8818	6.4571	12.751	19.081	14.231	23.059	16.524	23.217	5.8556	12.79	16.662	6.0798	8.4881	9.0492	14.878	10.336	11.224	0	0	1.7863	0	0	0	0	0	0	0	0	0	0	0	0	0	0	0	0	0	0	0	0	0	0	0	0	0
0	0	0	4.5593	10.593	16.883	17.297	20.453	27.817	34.652	35.716	34.928	40.741	33.376	33.02	29.561	34.234	37.202	41.392	34.583	42.24	34.851	45.287	42.281	43.317	39.822	42.789	40.709	47.749	54.173	52.854	59.719	72.839	85.551	96.284	91.943	107.85	116.12	113.71	118.42	128.01	132.94	134.06	139.75	144.39	127.61	139.51	135.28	126.27	131.69
0	0	0	12.378	27.107	29.953	24.639	0	0	4.8365	0	1.8855	32.279	30.829	26.912	38	33.732	42.372	39.036	42.104	36.515	44.836	44.783	45.456	49.42	45.918	53.536	43.7	50.966	38.048	49.351	47.677	50.344	55.669	52.578	55.65	48.951	53.238	49.746	51.782	49.487	53.162	52.088	57.663	65.673	63.159	57.725	63.428	61.783	72.673
0	0	0	3.6973	9.162	10.07	10.284	15.746	12.1	17.267	18.608	12.028	15.285	14.459	14.067	13.24	13.687	14.517	25.686	21.874	24.932	15.64	24.986	29.147	29.645	32.483	33.99	29.942	29.699	31.11	33.547	33.28	39.379	40.585	45.244	37.556	43.073	49.789	47.707	46.866	49.774	51.755	52.114	67.01	53.336	54.41	59.381	51.632	57.03	43.457
0	0	0	7.2268	27.122	12.834	15.733	10.437	7.941	8.0638	9.8795	7.5734	8.6135	7.1686	9.5853	14.3	20.637	10.375	6.5568	13.986	5.1851	8.3305	0	2.8843	6.0052	8.2181	2.9531	3.7865	13.813	3.8315	17.657	13.348	20.313	11.738	17.506	30.716	25.725	34.06	41.953	52.19	58.739	61.136	61.87	51.273	64.783	63.946	68.445	58.221	65.484	54.812
0	0	0	1.368	17.696	25.505	39.087	42.372	54.911	47.303	75.444	80.046	97.826	89.087	86.428	101.06	103.24	105.06	111.06	97.279	94.473	92.152	97.415	70.336	78.733	85.464	92.744	79.31	73.911	87.994	79.874	93.497	85.549	80.316	75.294	69.914	72.039	71.537	71.683	70.114	71.146	68.401	73.091	57.339	62.661	56.084	51.619	56.587	55.221	54.393
0	0	0	13.934	14.155	19.022	20.623	34.281	29.733	41.655	31.4	40.931	46.549	35.916	44.788	45.796	47.106	53.25	61.492	74.099	74.432	76.407	80.417	83.745	73.759	80.149	68.629	66.282	61.403	66.031	69.037	60.536	71.242	71.203	79.139	83.222	84.187	74.951	66.739	73.776	72.278	79.779	84.007	86.389	90.308	86.926	91.492	94.554	95.917	99.023
0	0	0	2.3616	3.8537	10.735	18.07	25.137	19.869	31.556	33.077	33.951	39.831	41.796	45.886	48.971	59.17	48.985	49.275	53.389	57.23	61.867	67.751	77.134	71.742	64.493	59.928	58.19	67.438	68.895	74.023	76.71	79.616	79.586	87.37	81.274	74.382	71.572	65.543	73.547	70.265	75.348	64.314	73.143	71.607	76.095	72.881	80.782	80.45	73.235
0	0	0	8.9519	2.8472	16.944	17.178	46.535	49.903	61.718	58.092	48.673	58.553	59.859	72.78	70.808	79.263	83.029	97.077	92.418	107.73	116.14	112.07	114.93	120.11	124.05	121.38	120.27	124.2	110.58	132.41	126.43	126.87	118.71	132.59	139.69	137.95	127.2	126.64	133.95	122.11	129.25	138.05	141.88	148.65	150.65	148.54	161.2	159.25	158.82
0	0	0	14.355	8.4121	15.179	19.672	30.104	40.276	46.229	46.976	38.153	46.937	47.325	51.516	46.144	51.228	52.278	65.845	55.224	70.727	78.103	80.709	95.723	92.807	96.708	97.83	100.58	102.98	102.55	107.09	103.49	116.71	114.77	113.91	112.38	116.68	106.19	105.85	105.44	110.17	106.84	105.42	106.38	103.9	107.14	106.54	103.64	97.801	102.42
0	0	0	8.5751	4.7371	25.831	14.507	40.967	27.237	22.468	50.673	54.905	27.154	57.972	68.485	54.078	65.704	76.465	77.17	78.061	79.231	84.527	87.103	112.64	102.38	75.492	105.65	95.86	103.38	104.92	97.056	109.47	97.126	91.046	86.461	79.738	88.553	75.364	83.237	78.621	88.65	78.931	90.183	85.981	97.625	98.968	94.545	90.722	98.584	88.642
0	0	0	2.4395	5.2661	13.017	12.033	12.593	19.853	12.991	17.264	17.476	18.732	13.343	16.315	11.807	11.33	17.743	13.819	18.718	12.467	7.7287	10.099	3.4064	7.9622	0	7.1383	1.0198	3.0734	5.8683	6.4877	11.65	15.705	15.843	10.462	4.288	11.696	10.371	10.466	13.259	17.841	24.818	21.93	16.961	25.731	14.44	29.571	33.393	25.543	30.566
0	0	0	7.7809	8.7726	8.7737	5.1158	6.6644	15.565	21.569	21.302	21.094	26.042	20.759	22.288	21.7	31.756	26.966	30.386	32.661	37.106	40.955	43.276	34.468	34.801	26.646	37.94	34.927	34.87	45.055	40.627	43.589	40.974	41.473	41.774	47.75	48.781	44.944	41.51	47.159	40.308	46.019	48.557	39.2	45.989	39.099	46.561	44.748	40.74	45.139
0	0	0	10.788	3.8791	15.462	15.062	15.825	18.113	12.319	25.478	23.044	15.849	23.067	37.785	17.688	25.809	22.325	14.674	17.001	20.413	30.638	22.385	24.808	27.873	24.765	27.081	37.194	26.16	22.461	17.376	15.789	21.775	25.261	20.082	22.218	21.419	25.121	28.28	28.926	22.848	26.729	41.63	37.113	42.723	41.149	44.151	47.805	40.3	43.653
0	0	0	6.9312	1.3769	9.5103	4.1796	0	13.939	2.165	13.027	7.7335	7.6299	10.752	6.8282	9.6363	8.5423	6.2429	7.77	15.919	14.343	16.084	13.361	14.767	21.982	22.868	21.123	15.606	19.602	18.117	22.927	25.388	36.659	36.901	42.988	47.935	60.742	57.84	64.02	62.597	82.614	90.107	100.83	110.54	122.03	140.94	168.18	143.95	143.25	125.9
0	0	0	4.3291	4.8686	17.384	24.003	18.012	20.99	15.867	22.863	40.865	47.468	58.485	88.483	100.74	132.84	138.21	141.12	167.55	171.02	179.39	186.98	193.92	189.9	206.74	205.48	224.56	219.88	222.38	219.5	202.06	196.02	199.99	193.55	205.57	189.97	202.67	214.42	207.56	220.24	211.4	205.9	213.83	212.06	217.3	211.78	229.9	225.1	229.3
0	0	0	3.718	5.6592	11.649	10.369	15.769	25.482	24.469	31.839	27.638	26.32	21.756	28.25	26.654	22.688	13.803	15.982	10.075	1.9531	1.2554	4.2968	0	1.6601	0	0	0	0	0	0	0	1.7588	0.64745	0	0	1.0079	0	0	0	0	0	9.2016	0	0	0	0.5859	8.3591	4.3553	7.6198
0	0	0	6.6279	21.53	11.423	15.849	13.412	8.985	24.656	8.4676	16.602	21.297	16.023	17.049	17.664	21.227	18.348	15.912	11.316	10.125	7.1206	14.569	13.968	7.1697	11.375	19.072	20.919	25.753	22.462	19.15	28.102	33.857	24.21	35.599	41.282	56.058	50.207	43.644	59.563	60.579	57.838	69.229	60.033	62.074	64.926	58.36	61.748	74.124	68.215
0	0	0	0	3.8578	4.4849	17.615	5.8845	25.956	19.352	27.036	26.255	28.727	49.295	47.389	40.818	36.325	40.386	43.48	44.786	57.839	56.802	43.882	50.66	58.847	52.927	51.041	59.191	59.004	57.101	65.558	61.537	78.555	63.878	61.091	61.68	71.181	75.061	72.976	60.983	79.401	69.771	80.444	70.432	67.489	69.25	57.74	56.137	39.276	48.392
0	0	0	4.9021	1.1671	13.695	20.014	18.189	9.1937	7.7527	3.0301	17.461	3.0757	4.6336	12.032	11.914	13.141	4.7227	7.8736	1.4	1.4506	5.0936	0	0	0	0	0	0	0	6.0417	0.17988	11.003	0	0	0	0	0	0	0	6.1678	5.9935	6.5369	5.5272	0	0	0.65098	0	3.2699	0.97724	0
0	0	0	9.897	23.63	27.538	33.924	12.848	33.104	13.297	27.266	19.605	19.878	32.469	36.912	23.942	12.971	5.3049	5.8481	0	3.5025	0	0	0	0	0	0	0	0	0	0	0	0	0	0	0	0	0	0	0	0	0	0	0	0	0	0	0	0	0
0	0	0.32702	0	8.2744	8.5608	22.229	10.871	15.165	15.52	10.533	21.044	15.769	18.155	9.9409	15.498	2.2351	0	0.52147	0	0	0	0.14351	0	4.7673	5.4645	0	10.821	0	12.106	5.7663	11.058	13.87	7.1187	6.4313	0	5.7228	5.4555	15.479	2.6714	8.1897	8.7899	14.74	14.43	14.691	25.544	26.619	27.525	25.594	22.643
0	0	0	11.874	15.237	9.4201	27.118	43.842	94.062	139.27	195.72	279.81	350.14	448.75	523.81	578.43	689.7	723.74	763.79	841.87	868.79	925.16	960.32	963.87	1011	1025.5	1061.3	1100.3	1133.5	1154.6	1145.1	1188.2	1212.2	1188.1	1225.5	1222.8	1214.5	1225.8	1217.1	1219.2	1251.8	1213.2	1228	1243.2	1242.2	1221.2	1210.8	1216.9	1207.9	1202.9
0	0	0	7.5766	10.375	3.0768	12.697	12.039	17.305	20.752	25.874	13.339	10.843	24.555	19.136	4.6627	2.4391	5.4704	3.5625	6.5307	5.1355	9.0299	6.7694	9.0133	13.641	3.3727	0	0	0	0	0	3.5144	10.366	0	3.8666	0	4.8753	7.2917	0	10.193	12.843	18.603	19.303	11.271	12.734	14.996	22.62	12.723	10.26	8.7647
0	0	0	6.4096	15.492	12.359	22.82	24.222	16.322	20.49	19.52	0.88282	7.4306	0	0	0	0	0	0	0	0	0	0	0	0	0	0	0	0	0	0	0	0	0	0	0	0	0	0	0	0	0	0	0	0	0	0	0	0	0
0	0	0	9.005	17.548	4.3409	17.527	15.971	26.862	26.696	33.676	38.429	48.273	47.354	50.867	51.88	55.104	68.735	73.692	81.029	70.522	67.268	72.571	56.884	64.359	58.245	71.09	67.072	67.11	67.085	71.238	66.421	65.23	65.207	66.6	56.665	66.566	59.883	54.116	55.926	56.72	54.616	60.711	45.055	45.007	41.222	42.826	48.315	48.267	45.245
0	0	0	14.289	8.0659	6.8877	6.5024	6.9247	16.904	20.438	31.526	42.57	25.748	46.375	50.575	59.113	56.728	73.594	79.179	71.814	92.795	90.212	99.057	79.564	95.757	101.76	105.86	86.984	80.276	94.955	95.696	104.24	98.179	102.66	105.03	102.1	90.333	109.41	107.53	83.448	96.387	102.59	86.182	104.9	92.015	99.411	111.03	104.75	101.07	89.248
0	0	0.90455	0	8.95	6.0566	14.224	11.937	9.156	9.579	13.536	2.7304	8.5096	18.052	10.086	16.839	23.879	23.915	25.231	31.801	36.953	46.12	47.999	37.892	32.561	40.244	32.941	36.694	45.609	53.528	41.257	44.727	40.645	55.506	49.268	44.329	58.182	54.274	53.811	55.701	62.925	62.663	69.361	64.109	59.228	55.109	60.742	60.114	56.866	61.026
0	0	0	10.199	9.3223	16.491	12.314	7.8302	3.5977	15.79	13.45	19.641	3.0729	0	0	0	0	3.4802	0	2.5112	0	0	0	0	0	0	6.6316	0	0	0	0	0	0	0	0	0	0	0	0	0	0	0	0	0	0	0	0	0	0	0
0	0	0	12.173	11.444	9.4287	19.209	19.073	27.226	29.039	31.28	23.828	26.011	36.013	34.414	26.08	36.385	31.228	27.516	29.905	35.199	31.903	30.337	43.034	29.402	30.708	34.842	37.295	37.752	31.898	43.984	35.377	46.554	31.249	41.162	31.091	36.303	31.38	37.924	35.73	44.262	43.04	51.973	30.739	42.43	38.165	44.218	38.668	37.042	36.125
0	0	0	7.0227	3.3695	5.9746	13.334	10.419	22.451	9.4959	7.7612	6.8776	6.2563	12.777	3.7111	12.253	6.1844	13.274	11.112	13.363	13.051	21.942	26.352	29.471	33.501	34.326	31.709	21.312	25.175	29.922	31.124	36.073	39.855	32.038	25.452	37.981	33.264	35.763	32.642	27.236	35.63	46.024	53.269	49.812	47.827	58.536	76.165	79.008	80.733	77.75
0	0	0	10.471	15.695	12.671	25.262	25.212	30.395	39.459	37.87	14.075	27.416	30.774	28.519	30.236	25.605	36.693	36.506	36.359	39.183	45.147	49.518	47.711	51.613	54.885	56.299	51.314	50.807	51.515	64.481	67.345	81.098	72.737	68.772	75.593	78.55	82.716	79.116	78.408	79.639	92.226	91.529	87.411	92.762	94.874	110.52	102.52	97.728	92.337
0	0	0	3.732	10.816	11.22	11.103	11.243	16.8	18.402	27.529	20.404	36.361	22.857	35.152	30.409	29.437	27.747	34.406	35.717	28.565	17.328	21.783	9.7889	16.496	8.4884	22.004	13.309	20.04	21.375	23.125	17.095	23.568	24.688	21.383	9.3101	19.443	10.11	14.421	11.712	7.1657	13.86	16.819	12.144	9.7134	8.184	17.36	20.972	16.527	27.085
0	0	0	10.675	12.729	15.879	18.604	10.76	4.6245	11.118	0	7.9401	6.9169	11.29	8.712	15.33	2.5191	0	8.1983	7.7852	8.823	3.2707	3.1574	2.6781	11.596	14.273	7.1042	9.7899	13.243	15.212	6.3079	15.043	11.775	14.692	13.903	15.283	12.66	10.589	16.926	8.7181	7.8989	10.722	11.25	12.514	8.6752	14.6	13.511	5.8788	12.862	0.98219
0	0	0	20.659	28.344	28.216	41.205	31.558	30.326	29.132	39.322	41.272	41.004	41.777	37.813	35.707	28.432	26.166	32.739	36.775	22.295	35.347	16.663	18.761	18.774	5.1266	17.744	12.964	9.0248	0	6.8094	5.8521	8.1882	14.943	8.0926	15.439	13.004	12.457	1.545	8.6993	0	9.3744	8.7672	11.728	10.404	0	0	0	0	0
0	0	0	13.161	7.4063	2.3152	16.846	37.084	31.873	40.288	29.455	30.712	34.281	38.29	33.439	29.319	35.872	37.415	41.356	58.772	57.777	60.771	59.445	67.822	75.464	78.906	66.566	82.136	67.702	78.661	83.643	90.859	84.97	90.819	97.872	102.81	103.04	87.436	88.04	90.28	96.846	108.72	106.25	105.8	118.05	111.36	115.1	127.21	119.77	132.46
0	0	0	7.8114	22.001	19.568	16.346	44.478	55.077	57.713	69.978	53.282	51.424	59.036	58.333	50.363	53.617	52.606	57.294	51.597	58.154	67.015	69.059	63.695	61.893	67.031	64.622	63.809	71.362	65.965	56.81	50.686	51.693	61.178	60.611	53.188	53.288	53.377	56.812	53.359	51.488	50.456	54.332	44.58	49.394	39.843	50.543	42.739	42.025	45.5
0	0.8458	0	0	0.002437	13.72	21.077	25.948	18.791	13.722	17.688	27.091	15.619	20.347	27.467	40.965	48.356	49.268	55.321	58.355	56.846	67.813	63.719	73.958	71.611	77.204	84.807	81.308	90.321	94.477	90.668	97.677	98.563	93.307	93.047	92.451	91.011	92.754	98.408	109.43	110.6	115.32	116.46	119.72	114.48	124.86	119.92	127.91	127.43	127.72
0	0	0	3.1975	2.8919	10.251	13.969	15.137	27.391	16.163	30.943	21.848	23.651	32.479	30.218	25.413	26.145	27.834	32.402	24.129	33.768	35.128	36.587	46.644	41.268	42.06	53.684	48.816	55.052	52.171	64.987	67.755	77.715	80.208	96.52	90.366	114.72	166.83	174.16	185.67	199.33	178.03	185.78	180.11	195.69	129.7	136.78	142.03	140.56	146.77
0	0	0	11.613	0	11.134	16.218	12.924	16.952	13.481	13.623	12.72	10.596	16.966	21.963	21.578	24.414	18.449	12.772	13.127	20.794	31.463	23.393	31.573	29.741	30.361	33.782	33.707	29.28	33.414	33.429	27.881	33.752	34.817	48.396	42.737	45.665	44.667	37.606	34.581	37.34	34.917	36.94	37.357	32.622	27.346	44.11	31.31	33.343	35.282
0	0	0	10.808	16.635	13.252	23.87	18.625	30.58	21.405	29.166	23.376	33.083	42.037	36.218	36.87	46.044	42.04	47.506	49.984	50.59	52.126	51.312	48.91	57.849	57.458	47.242	52.27	54.329	54.195	54.58	59.475	62.562	56.807	59.865	67.251	56.765	57.68	64.338	60.546	62.326	61.032	59.68	68.285	59.985	65.193	68.877	66.188	63.303	69.678
0.31651	0	11.29	0	0	0	5.7377	13.856	11.515	15.436	17.663	13.549	8.8458	11.982	11.754	2.4851	6.9717	9.7687	9.8533	12.907	5.716	2.1999	0	5.619	0	7.3687	2.3422	9.8653	13.64	25.264	16.762	23.855	15.902	13.801	21.672	3.8198	9.6659	5.9656	11.582	16.841	15.231	9.393	8.758	3.2115	15.627	10.277	8.6115	9.4088	9.9586	6.5982
0	0	0	20.365	22.242	24.726	13.28	24.039	28.337	24.397	28.59	22.433	29.883	30.269	41.528	42.177	44.963	47.268	62.003	58.849	61.134	60.745	67.081	64.272	59.596	63.071	61.961	58.685	80.355	82.51	83.727	85.184	88.457	75.71	83.075	74.44	79.787	77.066	99	94.889	104.3	110.93	106.97	84.27	98.625	99.722	96.561	78.142	95.107	87.431
0	0	0	3.7929	15.048	11.058	18.223	29.16	15.811	23.354	16.685	21.75	22.005	24.311	34.354	21.477	29.656	37.843	19.639	27.695	20.587	18.218	28.15	22.854	30.88	28.631	11.47	12.196	17.153	14.38	32.832	23.382	30.767	28.345	36.718	37.412	35.907	27.194	27.681	28.962	27.723	30.007	24.265	24.63	32.228	33.718	29.8	31.848	35.028	35.597
0	2.5038	6.2791	4.0241	4.2938	0	0	0	0	0	0	0	0	0	0	0	0	0	0	0	0	0	0	0	0	0	0	0	0	6.0234	0	0	0	0	0	0	0	0	0	0	0	0	0	0	0	0	0	0	0	0
0	0	0	4.7426	6.3486	13.65	13.491	16.841	10.823	4.6873	4.3697	14.677	0.32789	7.496	7.8203	15.742	11.279	11.767	8.3207	8.9107	6.0455	18.568	6.6815	12.049	11.971	22.243	17.68	16.017	28.818	35.609	35.813	43.069	37.455	43.219	38.473	41.298	40.065	40.52	50.38	59.39	62.772	62.124	62.673	65.566	65.082	68.338	70.957	82.94	82.903	89.639
0	0	0	2.2341	13.898	10.385	18.451	21.413	15.889	23.095	11.797	19.927	17.114	15.204	22.999	19.895	25.975	33.495	27.25	23.644	26.532	28.804	33.971	34.776	38.874	31.101	20.953	17.567	21.359	26.313	30.594	25.693	28.611	17.575	27.366	18.949	25.846	15.58	14.952	19.281	13.646	18.26	15.543	17.126	21.898	22.156	26.311	29.847	23.173	28.413
0	4.8581	0	4.2114	5.2463	5.6052	0	1.0493	9.8372	1.0411	15.75	9.3226	16.166	14.951	13.522	15.842	6.3582	12.993	15.41	25.386	9.4244	12.809	13.542	6.2849	13.967	6.9589	16.874	13.746	21.958	16.246	22.077	20.476	21.872	22.565	21.159	13.302	20.086	8.851	23.319	11.892	11.896	11.188	13.254	1.9454	8.025	2.2935	9.6415	4.4143	9.4176	9.8962
0	0	0	2.1935	9.0451	12.068	20.307	18.605	41.391	29.38	49.661	38.763	35.623	41.182	53.597	47.583	48.676	54.998	65.406	69.341	74.695	61.304	59.4	61.074	70.098	67.334	71.949	71.516	81.048	76.238	74.532	86.22	90.389	85.803	85.719	83.734	92.374	83.2	86.175	82.861	92.463	87.251	100.54	105.1	94.487	110.87	106.16	99.318	97.844	84.52
0	0	0	13.441	11.402	7.6932	17.922	16.76	32.553	26.821	36.497	26.02	32.439	48.866	49.973	49.907	64.568	59.175	60.416	59.798	67.66	69.914	78.277	81.947	77.741	83.645	80.752	82.093	86.166	81.249	90.023	72.917	84.521	80.72	82.798	78.019	86.632	81.622	83.21	86.187	77.889	88.155	87.137	79.432	77.207	87.374	83.16	80.64	90.088	84.638
0	0	0	6.4267	17.582	24.192	23.684	36.504	42.074	49.945	49.033	56.895	62.346	54.364	63.348	63.624	57.502	57.264	82.195	78.399	89.266	82.297	87.771	96.128	85.853	91.081	80.512	93.724	83.278	82.274	85.124	88.84	80.809	81.324	94.179	87.825	88.133	78.709	65.822	70.43	76.673	79.327	78.101	76.893	84.062	73.137	72.322	78.145	81.65	69.095
0	0	0	0	6.345	10.842	11.46	24.154	12.872	19.279	5.8796	16.001	17.005	19.023	21.359	19.793	27.419	23.54	16.552	22.528	21.1	24.906	26.1	29.291	33.349	17.98	25.926	18.201	32.842	32.05	39.682	28.901	38.895	40.296	38.914	37.729	35.576	32.993	22.452	31.688	27.189	31.908	26.696	33.625	30.104	33.61	36.249	36.454	35.416	35.859
0	0	0	16.128	19.79	9.781	20.986	22.04	8.5477	26.183	10.466	19.782	15.496	26.673	25.383	25.456	27.612	24.195	21.31	20.413	27.298	31.18	35.607	32.548	44.022	30.714	48.339	44.375	49.929	53.974	56.405	48.207	74.885	85.614	87.2	111.52	113.28	165.4	165.89	169.98	191.1	207.14	182.15	200.41	219.82	226.51	240.63	249.98	266.39	257.3
0	0	0	6.1492	7.9972	0.73067	5.3305	0.69082	5.4522	7.2011	4.386	4.6973	13.252	8.4277	0.51458	7.1981	0	7.1635	16.029	10.075	0.78933	2.4701	4.5069	0	10.408	5.033	7.4675	14.746	7.7704	12.164	7.9488	15.35	11.698	17.828	22.166	6.8746	9.8668	4.955	6.8207	11.535	10.799	10.144	18.32	17.823	14.371	13.523	8.9362	17.518	12.917	20.078
0	0	8.8449	23.699	26.683	7.9193	0.47815	6.179	18.717	17.106	9.5961	23.989	8.7674	22.149	28.063	25.211	41.486	52.494	52.652	44.426	53.95	52.517	67.233	69.064	73.02	82.967	91.803	89.912	94.902	90.383	95.021	123.55	113.93	116.18	124.49	117.22	130.71	112.99	127.04	122.95	129.54	135.36	132.39	133.31	123.42	121.55	124.64	128.52	130.12	128.21
0	3.6945	2.2325	0	4.7975	4.7116	1.8977	0	0.89955	6.5257	9.7152	11.678	17.074	25.603	22.953	25.475	27.703	38.69	42.336	65.481	73.448	67.204	86.64	72.685	88.583	102.12	103.92	105.89	123.98	126.96	121.45	128.04	67.807	66.376	67.253	70.631	64.889	64.94	58.625	65.144	64.998	67.333	71.038	72.221	73.546	71.872	70.181	72.907	74.186	85.333
0	0	0	7.5515	21.51	7.101	15.008	11.108	17.571	24.709	22.748	30.237	37.834	42.908	41.349	45.927	49.329	44.908	47.213	44.591	51.124	40.533	59.896	58.074	54.555	66.107	61.64	61.824	69.035	65.805	56.592	65.491	71.259	77.159	69.89	74.656	84.726	66.561	73.517	79.1	73.735	79.541	81.484	82.469	85.538	83.177	89.517	83.681	92.531	86.044
0	0	0	0	15.446	5.7525	26.347	16.195	20.967	9.9122	25.053	11.954	19.055	18.588	10.905	22.441	18.249	22.114	17.895	29.412	31.456	41.837	39.914	27.04	20.082	26.336	25.225	20.862	22.664	39.479	28.335	27.807	29.637	28.047	23.837	27.454	34.285	22.931	24.962	21.938	28.441	25.704	30.794	35.285	28.143	26.353	26.493	22.428	24.991	24.133
0	0	0	9.2738	22.388	29.253	38.958	35.678	26.563	54.679	51.239	46.652	35.35	45.873	34.06	29.573	33.461	29.889	39.576	44.532	35.309	41.269	48.693	40.581	46.786	26.304	43.82	40.467	35.479	32.64	39.264	34.192	39.889	30.707	41.316	42.68	30.3	37.722	29.54	42.515	34.215	34.586	41.013	44.062	43.393	41.872	27.777	37.451	26.7	34.937
0	0.044589	0	3.3762	0	7.6634	12.807	16.464	14.543	18.048	22.903	18.443	22.978	34.508	31.158	29.133	34.016	31.596	30.595	33.078	29.68	30.196	31.593	38.441	37.699	41.118	37.61	32.97	36.823	34.723	36.439	45.412	36.966	36.415	43.66	39.673	44.584	41.116	31.206	36.471	36.932	35.782	37.588	32.653	36.43	40.491	37.928	40.598	32.465	35.805
0	0	5.0799	19.539	15.81	11.425	21.976	5.3618	35.47	52.632	63.019	65.74	92.147	119.48	122.14	147.71	162.22	146.42	169.45	170.32	190.45	186.63	187.95	167.5	187.8	188.06	201.62	195.39	176.9	175	165.19	170.05	178.08	174.18	178.51	171.58	167.01	145.17	134.06	145.64	131.66	134.92	127.68	121.35	128.91	129.64	125.29	138.65	140.17	139.57
0	0	4.546	13.807	1.3452	19.162	0	0	0	2.194	0	0	2.4054	0	0	3.8266	6.7404	10.953	8.879	7.3768	24.754	18.152	26.583	21.288	21.358	23.203	33.142	23.4	23.807	28.777	30.317	29.692	32.613	32.803	39.832	41.263	44.751	42.371	48.342	48.477	50.824	51.607	50.315	48.167	51.276	55.267	59.716	61.403	57.109	64.44
0	0	0.36012	4.7813	5.7054	5.6001	15.649	15.797	18.921	8.4887	25.314	17.67	19.418	20.823	30.83	39.336	41.854	31.844	30.938	32.366	32.238	35.17	38.036	42.966	47.119	39.333	46.703	41.543	42.926	40.485	45.323	39.356	38.043	38.4	40.057	39.453	37.324	39.59	44.82	45.218	42.574	48.979	33.142	37.713	34.99	45.324	48.191	42.275	39.887	41.155
0	0	0	9.8357	13.452	17.397	17.319	16.326	12.855	20.149	29.128	42.703	33.658	35.72	34.175	42.933	35.215	44.269	61.447	64.755	56.788	46.703	51.344	60.872	53.976	54.455	67.01	64.655	67.557	58.84	66.597	56.305	62.289	76.199	68.318	69.755	61.875	62.313	62.616	63.859	48.999	48.203	47.999	51.767	52.47	44.328	38.857	40.05	33.017	46.593
0	0	0	5.7348	4.8454	1.5056	11.624	18.102	10.184	18.016	10.229	15.83	11.217	15.56	18.588	14.407	18.224	22.819	19.685	17.322	20.525	18.866	23.679	21.991	26.412	21.114	12.38	8.2011	18.554	15.88	25.33	16.813	23.18	21.005	23.542	22.509	17.731	15.249	15.547	18.694	13.297	17.85	10.466	10.868	14.039	12.788	15.854	21.552	18.579	14.241
0	0	0	12.43	16.851	10.538	15.136	30.65	21.19	25.881	9.0524	10.103	13.194	18.189	29.963	12.533	23.371	24.119	20.323	16.648	9.7179	9.2999	6.9129	8.4911	4.0585	2.1667	0.18525	5.3217	3.8336	3.0907	1.5006	0	0	1.2742	6.3832	12.782	8.9049	9.4308	14.261	11.556	20.246	17.064	22.674	29.347	23.695	26.415	33.698	41.622	41.393	37.259
0	3.4368	0	0.61099	0	1.3412	14.253	15.312	18.906	9.6257	15.009	15.067	15.524	19.758	19.862	27.337	26.934	27.453	25.571	20.518	25.234	26.775	21.47	24.27	26.543	32.337	30.041	27.344	34.253	39.575	39.363	47.239	40.455	43.827	39.338	40.047	41.744	44.314	46.132	52.431	54.807	53.666	51.816	53.189	54.982	62.416	53.944	68.881	67.846	67.019
0	0	0	6.0301	3.384	3.4975	8.1984	7.2603	12.733	3.882	14.981	12.478	13.837	13.495	11.788	13.958	8.7276	13.481	15.131	16.292	19.092	18.675	18.209	19.082	12.441	12.999	15.003	12.541	21.184	15.797	18.614	23.605	27.745	21.251	24.438	23.437	31.16	21.762	27.709	18.216	30.083	32.081	40.09	33.689	39.164	44.402	50.28	39.933	38.919	39.071
0	0	0	10.993	4.4848	12.415	3.3383	18.372	13.947	16.85	20.936	17.152	29.586	23.249	30.309	33.05	41.51	43.747	39.433	39.476	50.372	52.767	62.118	62.387	65.884	68.562	73.661	69.231	70.78	83.242	75.172	83.588	79.323	80.331	87.688	89.912	91.552	92.083	86.149	87.599	86.586	95.198	101.77	96.091	102.11	104.77	111.1	112.48	119.08	125.98
0	0	0	4.3194	14.685	14.054	20.655	28.489	20.988	29.961	19.028	30.521	30.492	28.557	37.937	35.567	27.543	31.211	29.446	23.065	18.627	19.825	25.663	16.435	23.855	14.456	6.3143	5.4373	13.592	9.4816	21.69	11.2	23.581	17.428	20.647	19.534	20.578	14.474	13.058	11.013	10.54	10.019	8.8522	8.1844	16.948	10.602	18.339	27.166	22.106	25.378
0	0	0	0	9.5649	21.09	42.061	38.241	46.652	58.895	65.009	68.292	70.389	77.653	84.238	97.636	86.517	105.52	112.12	104.98	119.19	103.23	117.53	127.7	115.27	114.17	111.72	112.55	110.73	118.47	102.04	103.3	109.23	105.09	98.565	102.68	105.75	100.64	107.02	96.384	103.39	96.877	95.939	95.403	92.778	86.225	89.593	81.204	82.549	72.916
0	0	0	9.1617	1.9502	16.81	17.142	15.778	11.048	11.027	6.8787	4.5492	3.5924	12.029	5.0879	2.9963	7.6952	4.8974	0	0	7.1054	12.132	16.423	11.653	21.255	19.086	23.124	26.315	22.706	17.917	18.115	17.081	13.766	22.595	20.71	17.909	22.819	27.642	27.15	23.476	26.652	30.201	33.272	29.462	34.267	32.69	39.976	33.414	28.878	30.93
0	0	7.7471	6.1235	12.371	3.1923	3.8869	2.9433	32.569	32.919	39.06	33.582	42.962	42.519	35.418	33.347	32.927	39.81	38.598	40.203	42.844	50.612	46.238	37.624	40.486	47.949	48.954	48.101	48.781	58.069	46.856	63.114	22.933	44.538	52.787	43.297	43.89	42.608	34.174	43.907	35.737	35.503	35.557	42.882	41.698	33.346	27.699	38.833	34.16	39.509
0	0	0	12.624	20.752	15.598	20.791	20.827	28.76	23.246	14.589	16.352	15.732	15.325	25.14	29.385	38.85	37.95	40.189	37.089	36.897	44.559	38.706	36.128	46.973	48.714	44.35	48.739	59.509	59.798	70.334	69.211	48.256	65.805	65.91	60.772	70.808	69.755	77.605	87.502	95.578	91.913	96.889	88.411	91.371	97.2	86.86	93.704	97.123	97.791
0	0	0	0	7.2184	13.511	26.391	26.506	30.437	36.102	34.891	34.156	32.441	31.707	34.888	43.615	40.805	45.715	47.331	38.113	50.863	64.481	53.24	46.695	40.385	49.913	37.974	50.787	43.595	51.744	49.983	53.129	42.196	42.482	40.367	35.761	43.618	36.534	35.488	33.872	37.618	35.527	38.984	33.199	42.166	40.049	43.294	39.453	38.051	38.039
0	0	0	11.425	13.088	20.302	30.668	23.412	25.33	22.554	18.523	12.372	12.856	25.929	14.702	24.955	21.171	31.603	25.289	33.585	34.637	5.2803	42.131	37.779	41.73	44.143	43.73	36.694	38.407	45.451	42.794	62.137	59.458	53.81	61.889	62.434	60.65	75.56	70.253	70.059	68.949	82.615	78.733	75.305	76.118	79.155	84.117	88.846	79.166	79.151
0	0	0	0	31.012	39.608	43.82	57.829	54.671	53.835	54.578	60.609	56.244	53.62	65.896	53.31	64.391	51.23	55.952	61.284	59.59	74.645	56.453	57.143	25.187	56.667	69.864	70.098	62.269	57.28	68.414	66.951	68.426	69.409	73.96	77.069	70.252	71.285	77.63	78.909	80.15	82.827	45.139	75.562	61.314	73.178	82.499	85.023	81.672	77.129
0	0	0	0.22987	6.8303	4.3596	15.233	6.2609	19.241	13.429	19.755	20.217	23.091	24.666	26.813	25.962	53.665	17.792	35.155	35.572	25.314	33.843	34.553	33.184	12.636	40.104	36.503	33.455	37.893	45.679	37.947	49.21	55.53	56.356	51.063	45.615	57.763	54.638	55.321	49.31	48.479	57.565	72.69	68.842	63.311	84.053	81.031	59.713	79.847	82.201
0	0	4.8764	18.779	24.762	6.1756	12.479	17.358	21.334	26.915	22.532	29.599	25.096	35.129	30.464	29.067	28.895	29.736	30.149	17.002	18.536	23.97	23.791	21.879	25.025	33.092	29.87	36.156	32.909	27.003	25.386	21.04	37.505	34.899	42.227	31.629	51.35	33.45	40.514	43.898	37.982	39.951	40.933	35.994	33.53	28.59	28.582	35.224	44.228	38.587
0	0	0	20.763	11.874	7.371	12.88	15.177	12.107	14.09	18.947	22.627	5.954	27.687	15.697	4.9888	9.509	7.9841	14.225	13.482	17.053	24.636	20.932	29.872	18.862	18.362	15.801	4.7813	13.847	8.9315	13.676	5.7439	11.781	8.3615	10.695	2.7235	11.966	8.0131	18.501	17.652	30.141	21.498	31.589	23.877	33.058	31.103	30.101	30.852	26.652	30.125
0	0	0	6.8084	8.2039	16.975	8.1715	12.059	8.2918	11.174	13.515	14.632	7.6707	14.153	18.019	10.226	12.987	10.533	19.363	22.533	33.627	47.127	42.01	46.406	50.777	54.594	55.768	57.906	67.94	83.894	75.223	99.841	78.427	81.552	87.377	89.694	87.761	70.423	80.417	93.341	97.718	95.639	111.12	104.51	121.2	113.36	105.47	114.86	105.84	113.45
0	0	0	15.49	12.234	18.524	22.321	25.428	30.093	22.381	33.702	27.116	18.296	28.87	25.331	23.156	18.997	10.891	11.087	9.834	13.546	23	18.73	27.686	17.699	18.515	21.441	14.862	8.5558	18.357	13.487	11.719	12.703	17.992	18.681	16.915	10.669	13.447	16.898	12.176	11.074	13.934	22.425	11.567	9.3509	3.2078	5.1308	2.6256	0	0
0	0	0	3.8312	16.049	14.814	9.87	26.053	15.652	31.391	16.661	31.923	22.224	26.145	37.004	34.32	34.067	31.132	24.75	28.131	30.203	24.773	39.333	27.81	37.812	29.411	25.558	22.735	36.276	30.72	34.127	37.199	39.968	33.698	42.498	38.992	35.711	29.235	29.973	33.099	23.048	29.155	23.546	31.261	29.418	33.285	32.554	32.601	32.588	29.864
0	0	0	3.6191	5.8892	20.927	30.703	34.63	32.25	35.74	36.41	28.765	30.436	37.03	32.241	22.471	38.032	38.12	31.687	30.186	36.426	43.28	41.655	52.822	49.346	49.432	42.183	45.724	53.956	49.666	62.216	49.092	54.405	52.864	65.108	49.24	61.097	61.05	67.471	63.065	78.691	74.118	73.59	71.8	76.435	76.603	81.242	60.731	53.527	55.218
0	0	0	12.701	17.557	35.606	53.55	44.679	51.139	54.058	59.536	67.74	81.985	87.165	100.19	101.01	106.96	102.33	113.67	113.36	118.93	113.49	109.8	117.83	113.93	110.33	111.05	104.23	109.95	100.77	112.12	112.24	109.79	112.03	111.09	104.39	107.81	107.08	100.54	113.1	40.272	31.11	42.214	35.485	31.483	27.534	30.712	38.064	58.582	57.975
0	0	4.696	8.5291	14.18	12.186	3.0112	6.6567	17.893	15.863	12.203	23.643	18.403	18.995	17.472	21.295	23.078	29.857	28.999	28.838	28.024	37.964	40.261	48.129	51.991	47.929	54.431	60.311	71.29	58.729	63.237	60.493	74.941	84.983	87.222	76.647	87.539	83.311	83.962	84.378	87.374	83.825	80.931	85.089	91.739	82.582	80.395	78.951	87.953	80.003
0	0	0	6.9272	9.7426	12.137	5.4991	10.051	12.854	18.587	20.847	15.486	21.07	11.715	18.21	18.992	23.012	22.895	18.863	14.128	14.08	17.266	27.27	25.663	23.743	19.43	22.415	27.364	34.835	47.057	47.718	62.297	63.633	71.922	76.985	94.095	100.29	104.2	109.43	112.5	118.37	119.87	124.52	116.73	127.67	131.23	136.87	132.41	135.76	132.94
0	0	0	7.4749	5.7761	8.249	23.499	27.332	27.065	36.307	38.309	37.565	35.097	29.201	30.829	35.642	33.229	37.658	37.751	50.73	53.484	62.443	63.564	63.608	60.593	60.482	63.72	62.41	67.273	62.299	78.16	75.369	73.667	67.377	76.05	67.131	64.359	71.443	66.472	91.096	102.93	83.866	99.973	96.84	100.72	93.661	102.5	102.33	95.821	101.88
0	0	0	0	13.17	10.605	7.9986	6.305	5.6207	9.1504	6.9127	1.8136	9.692	13.196	8.0777	9.0305	6.7646	10.741	20.764	14.418	13.208	9.829	20.669	15.306	18.496	9.7336	6.9421	10.68	13.989	23.511	16.549	13.243	7.4833	9.3503	19.363	9.7197	13.627	15.903	7.8955	13.488	9.4705	12.758	24.352	21.334	21.846	20.883	11.264	24.724	18.771	23.178
0	0	0	3.7627	13.537	3.158	23.899	5.6262	7.8831	0	12.108	2.9292	1.5102	4.8335	1.885	4.8139	11.911	12.711	10.633	13.13	9.7143	20.508	17.056	15.936	9.9176	12.412	13.409	12.834	14.745	28.045	25.58	23.419	24.773	34.57	31.518	31.446	36.375	38.137	30.339	26.46	36.977	37.556	42.92	41.137	38.209	42.607	41.812	43.23	37.068	43.607
0	0	0	7.6335	9.5355	8.4351	8.1496	10.267	25.484	25.843	24.242	30.411	27.775	21.606	36.254	28.032	29.376	27.665	29.101	30.775	20.618	19.252	22.633	10.074	19.109	3.8871	24.109	7.7729	17.344	13.636	10.809	18.062	18.825	17.843	16.645	8.8187	12.697	9.417	12.125	12.406	11.59	15.197	22.704	18	10.585	9.2362	8.3857	19.913	21.317	32.596
0	0	0	9.0245	20.785	21.596	35.857	37.119	34.13	41.109	0	36.393	61.71	51.391	51.266	48.165	53.013	52.412	65.238	61.401	63.18	67.281	64.046	58.48	57.129	55.982	65.416	68.8	74.973	80.255	65.782	64.288	65.129	73.493	68.415	65.95	76.62	72.462	66.843	67.965	53.754	56.652	62.299	63.157	58.721	57.247	44.661	46.347	33.799	35.574
0	0	0	0	8.8405	14.732	12.866	4.9847	25.796	12.009	26.366	26.503	23.917	30.215	36.189	29.91	33.191	31.779	40.197	48.303	47.633	52.484	54.563	52.952	55.828	61.685	64.05	63.89	70.318	64.153	67.843	45.929	51.136	30.373	49.589	63.453	72.634	72.602	78.343	76.368	91.496	90.752	90.218	89.524	95.079	111.85	109.06	99.006	97.772	99.107
0	0	0	5.7395	21.383	28.407	26.807	36.861	39.244	35.103	44.36	33.567	44.608	48.381	43.637	33.581	47.238	41.762	44.175	45.202	15.506	2.6407	17.214	25.341	21.986	19.522	26.749	8.0064	15.215	19.599	31.657	31.411	31.919	26.783	26.248	26.183	27.021	34.802	27.241	25.422	25.388	27.025	34.737	29.704	23.24	23.337	23.4	16.09	22.377	22.359
0	0	0	3.5673	6.6089	26.214	28.159	44.866	38.491	55.783	50.156	50.854	53.083	58.024	56.864	55.157	53.034	58.553	62.63	71.642	75.276	81.807	81.372	100.22	87.383	81.54	74.083	80.156	75.792	76.445	81.127	90.376	89.8	89.148	97.268	96.162	94.234	90.104	86.417	96.854	94.698	100.26	102.06	104.16	111.3	99.945	102.42	102.87	103.46	110.67
0	0	0	7.4215	4.9316	12.198	7.403	11.903	16.026	10.417	17.795	21.327	17.078	11.101	10.053	15.19	9.2481	14.988	15.307	20.651	11.597	11.42	13.915	9.7681	14.149	5.3111	19.338	9.0376	14.735	19.729	20.719	8.1697	24.137	26.328	14.736	8.9133	12.294	12.958	17.669	19.344	25.622	29.225	33.266	18.193	27.547	33.313	44.274	60.675	59.844	71.46
0	0	0	0	4.2556	13.322	9.5568	12.635	9.3868	17.707	14.209	7.4576	8.5692	8.3256	10.514	9.9705	2.7979	10.869	15.181	16.801	16.999	23.275	18.448	23.532	26.836	21.231	28.231	30.433	35.587	47.09	46.954	55.201	49.623	56.085	56.359	48.111	51.454	48.713	62.805	73.056	80.739	88.179	96.375	89.453	105.36	108.52	106.09	104.53	109.96	109.83
0	0	0	12.867	19.937	33.021	26.283	11.169	13.221	18.422	8.5144	18.198	10.849	13.743	18.739	14.815	15.687	11.682	9.1353	11.758	16.169	12.799	20.16	9.6423	16.922	22.776	6.3661	15.206	13.109	28.058	13.219	29.673	26.451	28.154	18.252	16.196	17.196	23.823	32.615	25.456	46.868	50.508	65.056	62.893	82.287	100.28	112.48	117.97	107.2	130.54
0	0	0	0	9.1404	29.284	39.415	48.094	80.444	91.078	106.54	121.5	147.86	150.29	161.84	169.29	180.35	158.9	182.62	185.93	190.5	192.69	190.98	224.51	233.29	236.62	254.99	250.78	253.88	248.4	217.1	248.62	250.49	243.62	232.51	231.97	244.41	238.45	232.9	247.75	251.19	263.68	250.12	255.73	251.41	249.72	266.49	275.48	268.98	277.76
0	0	0	9.4917	10.888	10.323	13.392	26.501	18.705	37.588	23.985	28.945	28.417	37.713	35.858	39.412	42.174	46.123	55.245	65.655	75.324	78.25	81.1	85.112	91.333	95.373	88.509	105.87	86.276	95.675	105.93	103.82	106.29	123.78	124.3	130.68	128.58	121.84	126.57	132.45	137.25	137.73	153.17	147.47	149.48	152.37	161.69	153.24	159.74	157.13
0	0	0	10.418	7.8131	19.212	23.572	22.053	31.884	46.577	52.469	65.71	55.015	57.761	41.512	85.536	65.132	54.931	76.55	89.254	92.513	109.92	115.44	117.36	116.89	101.72	110.13	117.94	129.74	112.37	108.03	125.87	129.93	136.36	126.92	137.98	141.55	136.82	135.51	139.75	133.6	145.4	139.79	159.74	153.28	153.46	147.53	152.38	162.51	173.5
0	0	0	9.127	16.996	14.437	13.396	14.168	23.422	21.823	30.724	20.236	20.656	29.922	16.873	22.424	15.842	27.446	21.349	16.99	26.092	27.114	32.732	34.499	37.044	31.65	42.305	31.85	40.057	39.205	44.175	50.077	49.928	33.778	40.725	26.595	36.076	37.023	32.656	37.927	36.239	47.751	44.509	47.761	40.211	44.627	53.445	53.299	49.103	50.158
0	0	0	9.1322	2.9099	12.347	11.548	19.325	17.742	19.856	24.022	28.062	19.262	30.094	34.467	25.651	29.063	29.948	30.94	29.159	39.299	43.483	38.364	49.258	37.258	44.254	52.689	51.187	40.988	50.183	48.091	62.136	54.82	54.239	56.442	64.154	55.94	54.291	62.892	52.583	54.913	57.883	62.822	56.98	64.287	60.183	64.315	62.54	59.98	65.8
0	0	0	28.649	13.02	16.806	48.166	38.934	51.512	55.785	60.158	51.972	57.18	67.479	65.182	61.504	69.052	62.255	71.817	71.299	71.7	86.653	92.356	89.921	87.094	96.994	95.927	87.051	79.646	78.436	80.46	74.282	86.39	77.832	94.001	97.588	95.695	92.968	93.584	99.201	101.45	91.89	93.209	89.672	97.225	103.64	94.031	93.771	84.498	88.586
0	0	0	7.7524	12.383	6.5848	7.819	21.007	17.189	27.866	23.401	26.843	29.028	28.751	27.091	32.074	26.897	29.814	37.172	42.735	44.218	41.653	65.358	71.683	72.124	74.212	71.933	79.558	74.739	77.058	81.192	85.586	83.022	97.518	95.144	98.611	100.24	92.817	89.609	107.56	107.32	78.964	88.64	88.625	93.577	88.738	91.213	96.84	94.74	99.157
0	0	0	7.4774	15.752	13.316	7.4132	0	2.7955	7.2859	11.212	0	17.296	11.104	8.8525	7.2734	0	0	6.2266	7.1971	0.49256	0	4.2865	0.0044324	5.7038	3.478	4.8789	14.865	21.62	27.921	26.621	22.758	37.023	50.99	51.851	55.902	60.56	54.409	61.522	74.035	70.131	76.023	80.272	81.385	95.035	83.253	76.321	81.252	79.537	85.514
0	0	0	6.6839	4.565	10.043	5.1394	0	13.373	6.2642	20.791	31.885	20.415	42.369	53.065	63.506	67.566	70.56	95.08	97.893	99.559	129.89	122.05	126.05	138.17	134.66	141.17	145.9	157.15	154.25	145.04	155.14	163.01	166.73	155.28	172.39	171.43	178.96	169.89	169.61	174.13	185.42	191.57	195.31	198.25	209.55	209.47	206.38	209.01	197.41
0	0	0	10.283	10.635	15.164	13.567	24.988	15.18	17.444	6.4512	10.877	6.4131	6.5609	20.338	5.3789	11.664	13.654	10.921	5.0717	8.4555	7.9335	4.0571	4.285	4.3648	5.577	4.9215	2.3255	0	0	0.52985	5.3463	1.3431	1.47	2.2872	6.968	11.004	3.8269	4.6028	5.0266	1.0549	10.235	12.225	1.4028	0.35723	6.6453	7.6323	10.54	18.581	4.8274
0	0	0	14.176	10.462	23.789	20.811	19.968	19.467	22.613	20.738	24.909	17.356	28.388	24.357	20.386	25.192	30.358	26.017	24.839	17.601	22.889	18.065	16.914	19.375	18.004	17.584	20.347	18.923	9.7632	11.708	13.215	20.627	17.496	9.5641	30.945	30.304	13.182	12.567	18.61	12.666	17.373	16.808	17.955	18.604	11.752	2.3431	7.8409	1.0967	7.457
0	3.7185	0	5.6442	8.9782	4.4822	7.1168	0	8.0391	15.145	6.8812	15.246	9.8525	12.843	20.968	16.932	16.713	24.958	28.347	26.288	30.841	32.035	36.038	33.316	34.832	41.633	42.052	39.324	41.788	38.19	38.672	39.772	40.189	35.668	48.719	51.982	67.378	62.131	73.185	82.1	94.209	104.86	121	122.45	137.36	155.43	157.6	167.79	171.5	180.28
0	0	0	9.1228	12.874	11.33	18.412	19.492	27.202	49.339	47.346	46.131	42.811	27.455	28.838	28.679	27.184	31.575	28.541	26.843	30.565	34.93	39.861	32.728	41.467	38.561	43.384	31.501	36.614	38.264	37.119	43.988	45.169	31.049	33.753	31.712	29.976	29.884	28.988	34.58	28.428	28.396	34.125	34.39	26.717	28.539	36.219	32.613	30.059	22.135
0	0	0	7.7869	3.708	16.5	19.938	21.09	30.292	23.211	34.079	27.745	25.842	32.137	28.526	26.04	32.527	25.247	27.588	23.452	30.202	31.972	35.619	31.75	33.769	38.687	37.102	36.583	35.417	31.859	33.702	27.737	28.219	33.695	34.288	42.607	40.968	50.21	43.473	38.662	35.382	29.868	35.524	28.578	28.031	30.413	37.925	31.324	28.129	28.86
0	0	1.4218	24.018	17.393	26.663	0	0	0	0	0	0	0	0	0	0	0	0	0	0	0	0	0	0	0	0	0	0	0	0	0	0	0	0	0	0	0	0	0	0	0	0	0	0	0	0	0	0	0	0
0	0	0	10.977	11.108	13.191	17.899	27.113	0.021389	27.752	20.678	21.16	3.6591	17.802	22.499	19.306	24.113	19.789	21.553	25.991	30.65	35.098	34.189	31.68	40.388	40.999	31.227	36.423	27.841	37.962	38.291	41.198	37.557	46.106	43.186	51.632	48.684	39.793	40.069	41.121	35.64	51.223	43.942	49.191	60.019	48.175	60.24	61.422	51.746	56.087
0	0	0	10.453	5.493	9.5051	12.26	13.004	30.588	19.076	35.828	31.916	18.483	38.915	44.362	40.755	39.299	20.702	63.868	57.675	76.007	73.312	70.079	70.813	85.314	93.665	100.24	119.72	124.9	153.05	169.88	198.16	210	210.17	229.74	203.48	244.3	244.91	228.41	261.77	290.98	317.8	305.6	349.54	346.44	364.84	370.85	340.49	345.04	353.13
0	0	0	10.13	6.489	7.7826	16.147	10.794	25.637	27.506	38.384	25.6	27.813	35.514	33.739	30.866	34.279	19.506	21.001	17.786	18.689	20.96	24.882	23.375	13.167	27.635	19.26	23.17	20.588	17.921	23.298	10.854	27.225	20.318	25.311	18.457	26.6	32.01	30.437	35.649	32.203	49.243	38.311	35.881	50.369	52.268	56.28	49.713	55.317	44.502
0	0	6.5727	10.168	10.97	0	4.3926	12.735	9.1054	15.761	5.8029	10.768	5.7518	11.184	22.113	18.051	24.951	26.443	21.159	22.332	23.818	20.723	27.342	31.745	32.058	23.8	27.763	22.555	29.788	27.683	35.589	36.997	39.647	31.916	39.024	41.091	36.886	32.992	32.384	33.21	26.244	35.84	30.644	34.088	37.227	36.914	43.209	42.748	40.444	42.254
0	8.166	0	0	0	9.9889	17.976	14.988	9.9682	1.2978	1.9564	9.8869	3.0912	9.131	6.1216	9.7237	19.023	13.2	15.922	17.916	16.016	26.106	12.903	24.926	25.448	23.3	31.117	26.858	35.946	43.915	39.423	48.704	43.715	38.608	34.29	20.314	31.359	32.523	22.641	31.477	31.799	28.689	23.512	29.753	28.948	34.565	28.88	36.828	26.02	31.471
0	0	0	19.263	15.757	17.701	16.173	9.1372	9.4808	1.4744	18.035	4.8436	7.4112	9.3368	15.563	21.031	35.412	3.3591	4.833	0	0	2.4105	4.3428	5.9502	8.115	11.782	10.373	13.965	17.175	14.73	23.269	12.6	23.253	21.153	22.628	18.686	23.175	39.799	38.704	39.775	41.979	45.614	37.73	31.295	34.076	36.16	43.793	42.775	38.904	46.518
0	0	0	6.9868	11.656	20.089	33.348	43.385	43.405	49.418	51.008	61.931	55.266	59.493	63.002	51.954	70.511	70.162	60.313	61.912	56.086	67.827	30.444	60.031	31.338	39.184	32.711	29.025	28.129	24.635	27.015	32.972	31.71	36.171	61.707	31.629	41.881	42.303	18.982	44.277	45.706	35.928	45.949	37.646	48.901	46.858	33.386	35.804	33.685	33.831
0	0	0	8.5524	8.8881	14.918	28.091	18.625	33.417	41.234	36.844	35.541	36.864	47.445	43.768	29.166	52.285	51.329	51.745	53.553	41.559	58.381	59.857	60.074	70.704	63.543	50.069	46.75	56.873	57.931	57.702	53.883	67.18	58.39	66.947	68.028	68.359	69.433	71.197	72.824	76.132	76.448	78.193	72.269	72.633	70.487	78.299	70.502	71.108	73.236
0	0	0	12.017	6.3393	13.198	17.296	20.506	30.165	46.998	57.695	65.797	66.324	71.116	110.68	104.56	115.91	120.67	130.72	159.05	144.62	155.37	157.16	172.6	168.12	165.8	160.69	168.35	153.44	162.48	157.13	157.89	149.39	155.34	152.07	140.4	144.06	144.11	132.04	145.6	147.72	157.48	137.66	152.63	145.8	146.06	142.97	144.84	139.31	130.88
0	0	0	15.589	13.085	15.472	9.6418	5.3651	18.695	21.548	7.7586	5.3272	7.5288	0	10.636	0	3.3089	0	8.7024	0	5.4254	0	0	0	9.7425	4.5725	1.2212	5.5979	4.1441	13.47	7.605	16.26	20.643	19.786	19.158	14.821	16.08	22.543	21.161	34.779	43.097	43.611	35.426	42.727	25.653	39.279	25.086	29.515	26.848	19.217
0	0	0	0	0	10.059	28.831	30.665	31.018	34.744	24.703	37.145	38.77	44.919	49.218	46.895	52.931	34.05	37.779	27.623	31.892	35.317	39.628	40.124	51.241	50.056	44.975	36.585	39.418	42.988	35.408	44.712	45.499	39.018	50.851	38.117	39.12	29.264	35.425	28.091	19.628	26.432	19.988	23.182	35.785	39.348	41.217	46.275	47.619	55.234
0	0	0	5.5575	7.7397	12.348	14.109	24.831	40.629	43.24	74.755	73.482	97.348	89.136	105.7	127.07	124.88	142.79	146.19	173.53	172.64	179.96	213.97	202.2	204.48	199	211.41	216.17	195.42	178.55	213.42	216.52	220.44	213.49	211.32	212.79	216.83	205.72	219.09	204.73	211.51	206.51	215.35	225.29	206.97	223.97	211.98	209.75	208.48	212.2
0	0	0	14.791	29.668	37.202	20.95	18.488	0	4.8509	0	1.9487	0	0	0	0	0	0	0	0	0	0	0	0	0	0	0	0	0	0	0	0	0	0	0	0	0	0	0	0	0	0	0	0	0	0	0	0	0	0
0	0	0	9.6073	14.289	11.536	16.446	15.217	24.433	20.033	31.4	22.446	39.536	48.64	31.73	26.064	40.136	4.7922	8.1068	0.1191	0.80081	0	4.0748	20.468	10.233	22.154	13.212	11.579	16.42	7.2048	24.904	8.0824	14.481	0	9.5517	7.5957	15.95	9.2023	9.8796	16.085	13.39	14.319	9.4878	7.3859	7.4557	14.883	12.45	14.242	9.196	5.2875
0	0	0	6.6306	9.3108	13.163	4.6945	9.7479	15.522	10.367	14.839	6.1834	14.558	10.89	4.7727	12.326	2.1441	7.4992	9.3021	2.1838	0	0	2.346	0	0	10.31	0	0	4.5898	9.8832	2.455	2.9224	5.8491	6.6384	14.578	11.184	10.684	5.7352	1.1171	2.5554	2.4493	0.93099	9.1214	15.315	16.022	14.936	7.2699	9.2768	13.213	13.516
0	0.86805	0	0	5.0872	4.7444	10.097	0	7.7	3.1939	4.436	2.4666	5.2545	2.0013	4.6034	1.8047	4.4073	0	0.88812	3.495	6.8714	4.0402	7.0743	1.0269	2.1883	5.0419	4.2144	10.058	17.761	14.388	16.816	22.835	29.515	31.913	34.421	47.868	52.377	51.423	44.195	56.782	50.81	55.933	71.98	71.212	78.526	93.563	100.43	113.2	119.85	133.87
0	0	13.827	8.1053	82.265	18.958	4.8422	3.7372	1.8658	0	0	0	2.4649	0	8.9702	0	13.208	4.5328	6.1859	0.79838	0	0	0	0	0	0	0	0	0	0	0	0	0	0	0	0	0	0	0	0	0	0	0	0	0	0	0	0	0	0
0	0	0	0	5.2727	6.8138	13.893	8.5149	13.385	7.1688	8.1646	2.4146	14.274	11.184	8.1835	9.5574	5.8747	14.543	11.445	13.931	22.686	19.541	28.594	20.471	33.233	40.292	42.875	49.194	63.119	70.655	78.115	83.751	85.566	109.19	114.74	117.63	129.2	130.22	147.14	141.58	154.48	157.54	181.15	184.06	215.19	241.2	260.23	281.57	293.6	318.97
0	0	0	6.7068	10.632	9.4558	16.89	8.2079	16.877	0	11.978	4.6577	2.3572	9.0514	9.8499	27.209	31.776	30.818	32.723	49.951	50.346	56.56	54.727	45.391	47.948	50.649	44.671	54.958	48.736	69.806	51.321	59.67	56.03	56.328	59.763	62.251	63.955	60.836	60.406	57.268	62.313	61.226	69.55	67.959	77.982	80.932	83.94	86.674	98.167	106.32
0	0	0	1.4394	9.0825	7.7756	11.456	12.933	11.812	9.9032	12.638	9.5426	17.39	6.6777	3.8123	1.7547	3.5088	7.1088	10.805	8.2341	18.152	7.1615	17.073	15.941	29.849	32.894	26.148	22.608	25.66	20.74	21.139	16.779	21.87	26.965	22.324	22.321	29.032	28.386	23.956	16.457	15.72	16.263	20.349	26.367	13.819	12.971	15.903	13.695	17.661	5.1917
0	0	0	11.065	5.4186	10.148	1.5495	4.6916	8.2868	8.6144	9.6815	7.0633	13.929	7.1879	7.7497	9.0195	13.668	17.773	9.7837	7.4625	14.693	18.019	25.468	24.623	27.465	24.374	25.879	26.215	34.291	31.077	32.664	35.105	37.784	31.526	44.807	43.094	45.209	52.101	44.914	50.028	48.366	47.806	58.205	48.02	60.826	50.544	58.304	53.603	53.776	56.58
0	0	0	3.657	11.476	8.6026	5.6942	0	8.865	0	2.8392	0	3.7509	2.8502	0	0	0	0	0	0	0	0	0	0	0	0	0	0	0	0	0	0	0	0	0	0	0	0	0	0	0	0	0	0	0	0	0	0	0	0
0	0	0	9.5427	12.833	28.567	37.317	32.805	46.583	44.326	59.151	63.843	70.528	59.769	64.514	73.558	70.848	82.818	92.787	87.252	77.666	77.155	89.325	67.506	73.181	68.109	84.77	72.497	69.43	67.484	74.643	71.862	82.206	77.294	68.412	57.272	63.908	60.85	74.691	64.914	63.391	64.159	74.435	65.934	54.321	57.871	60.996	69.889	71.199	72.141
0	1.6371	0	0	0	0	11.443	4.5726	25.714	15.297	21.565	23.974	26.421	29.152	28.595	34.409	39.505	43.991	67.118	76.983	101.29	108.38	122.16	134.3	149.17	136.84	146.74	145.65	45.096	44.918	35.582	45.406	54.118	50.545	41.201	42.456	53.386	48.286	49.013	39.952	48.307	54.057	52.788	52.014	54.055	69.199	62.326	54.281	50.369	53.189
0	0	0	8.1799	4.3424	7.686	10.534	9.9045	20.409	16.137	23.189	19.871	19.182	29.187	21.641	32.002	31.141	37.196	37.012	46.961	45.232	57.335	44.208	56.286	58.581	51.822	57.415	62.937	51.786	69.619	67.565	75.293	61.625	77.646	76.002	66.784	73.019	66.86	62.678	62.498	65.242	73.082	70.177	68.303	63.271	62.346	73.943	64.513	60.914	64.966
0	5.4978	0	1.6053	9.324	10.479	3.3146	5.4744	13.244	18.082	13.931	11.415	22.751	11.14	23.754	16.652	35.311	21.522	27.327	31.263	30.806	16.771	22.502	24.512	29.782	16.938	23.384	22.295	23.024	22.588	17.608	30.529	26.869	22.32	14.446	13.445	19.054	17.436	15.799	21.149	28.742	34.441	19.985	28.05	16.062	19.027	19.734	8.6503	3.4071	6.9123
0	2.1879	0	0.26823	8.7199	5.0276	11.217	11.365	7.0814	3.6918	8.7466	6.209	11.034	28.539	7.1433	7.635	19.543	12.939	11.498	9.883	21.88	3.1303	2.1692	0	3.0495	11.476	3.03	1.9206	5.1286	0	7.1504	3.8932	5.1263	3.6701	10.14	12.371	19.52	7.8587	8.9951	5.2865	8.447	9.5731	8.9865	10.517	10.199	12.932	16.2	11.258	18.847	12.432
0	0	0	10.75	13.473	14.669	23.908	17.081	14.385	25.831	19.465	27.487	5.8086	20.654	15.28	16.199	11.906	14.041	13.337	17.765	9.108	20.573	12.892	13.577	14.436	2.4114	10.024	15.814	9.728	10.34	6.9476	17.603	16.946	19.038	18.676	24.709	21.329	21.283	24.26	23.933	27.524	30.515	32.441	35.192	41.94	36.321	22.873	29.767	27.949	41.514
0	0	0	10.299	4.2325	8.5719	3.5549	7.1661	13.159	15.63	16.238	12.674	3.455	5.6234	20.273	14.645	15.234	3.2766	7.1701	9.8753	11.9	6.3504	5.6095	2.3619	15.927	5.9499	4.928	1.8914	5.2346	11.191	1.5729	20.163	11.521	8.872	2.0317	6.3395	4.0931	0.65171	5.0088	13.191	11.773	15.708	6.3709	17.334	5.0343	6.7587	0	0.6309	0	0
0	0	0	0.70986	20.833	20.703	34.219	35.084	24.765	29.801	39.826	32.686	34.889	34.609	29.119	29.381	34.748	33.328	31.914	26.32	37.015	29.513	41.067	29.251	36.067	39.85	38.609	32.313	40.382	42.615	36.45	32.271	34.486	44.745	46.014	37.7	43.667	45.798	44.772	37.887	41.096	41.116	32.691	42.379	29.629	25.974	24.906	22.808	25.301	13.037
0	0	0	13.227	9.9469	13.952	6.3	14.942	11.282	23.161	14.661	16.838	21.668	12.387	28.078	19.386	6.1672	11.08	10.626	18.358	17.222	23.204	18.694	30.493	25.38	32.14	26.487	31.509	29.82	32.773	34.631	44.823	46.526	51.492	60.809	62.486	61.034	44.865	47.825	59.3	55.574	69.679	70.39	74.832	69.505	65.329	71.107	78.627	74.062	81.005
0	0	0	16.837	0.88285	10.699	39.571	50.275	48.585	42.984	44.011	44.564	39.111	57.228	46.277	55.133	55.72	62.711	54.767	68.198	64.346	66.906	63.603	60.991	63.022	67.582	66.917	59.608	62.58	66.606	60.699	55.262	53.017	55.337	64.766	64.755	59.232	60.084	64.691	58.11	59.432	62.624	69.253	60.42	64.293	62.837	63.559	62.423	65.617	67.442
0	0	3.5388	1.2597	4.4517	9.8308	20.568	13.512	26.03	22.913	24.141	31.332	30.035	18.761	21.214	31.173	33.905	32.249	37.777	35.474	22.593	27.558	30.536	17.285	17.935	19.744	27.601	15.988	28.446	19.333	24.585	31.274	38	38.222	33.498	21.645	36.488	30.026	30.413	36.817	23.802	32.38	33.458	26.1	26.619	28.816	23.749	25.19	32.345	29.36
0	0	0	17.834	12.593	28.296	31.122	24.336	41.178	41.07	48.889	65.174	34.394	50.042	51.92	61.955	64.18	63.907	70.147	79.417	59.669	67.768	70.095	74.389	70.852	61.09	70.439	67.53	70.534	67.108	66.966	63.983	69.096	75.714	61.382	68.851	66.178	67.748	60.131	58.069	52.568	54.774	55.826	60.517	64.556	56.406	52.753	56.164	47.629	56.098
0	0	0	4.3431	19.171	24.023	26.279	29.427	39.993	42.9	54.107	49.511	53.07	55.986	53.726	51.385	56.14	61.98	68.568	70.044	67.637	70.024	82.898	79.875	80.971	94.766	92.367	95.37	100.29	103.79	106.57	103.92	111.36	126.74	119.11	126.17	133.05	144.56	144.68	146.94	155.68	152.93	156.76	162.99	154.8	166.96	156.99	165.32	160.09	147.48
0	0	0	4.2164	5.2477	5.2102	6.7383	0	12.874	3.1755	7.2154	4.3677	9.9675	6.1705	6.1408	0.38023	4.7579	0	3.2638	0.69039	3.5879	5.7687	0.30704	5.9728	5.9379	0	4.2171	4.6247	10.57	4.7609	2.6422	15.187	10.666	14.79	14.369	11.978	19.919	16.003	15.754	11.482	26.581	26.193	32.601	23.765	23.071	38.177	37.515	27.372	31.474	23.297
0	0	0	2.623	9.5226	9.332	18.031	18.512	0.74374	12.58	4.1837	8.6786	5.1221	1.6811	6.6234	5.6421	3.2432	4.8637	0	0	0	0	5.4618	9.9193	9.2252	0	0	0	3.9544	23.53	27.96	1.2033	8.0253	5.5503	5.4515	3.7317	2.4557	2.5768	0	0.90255	0	5.6809	0	0	0	0	0.99348	5.0344	0	0
0	0	0	6.0427	7.354	1.1302	6.3905	0	10.825	7.9723	7.0868	4.5663	14.618	10.907	1.1942	4.8545	6.1663	0	8.9474	0.31669	0	0	4.5848	4.9015	6.922	6.879	5.8077	7.0268	13.097	20.764	3.1589	1.5361	10.163	12.894	18.78	16.583	25.077	19.745	11.303	19.855	24.939	24.454	32.4	31.328	35.903	32.383	28.75	39.739	32.25	35.039
0	0	0	3.1562	13.061	14.441	21.801	15.512	35.207	34.662	37.165	35.717	27.454	38.437	33.925	43.066	40.429	45.156	40.41	51.901	53.765	61.1	78.632	75.013	71.817	74.122	76.348	70.744	65.185	72.717	79.175	76.497	79.929	66.378	65.261	69.008	67.804	75.532	74.51	64.424	70.051	67.128	70.518	69.826	58.611	66.372	72.376	63.363	64.919	59.766
0	0	0	10.651	13.085	22.815	33.117	35.963	31.893	33.111	28.133	25.68	22.515	18.671	22.73	21.518	17.918	17.564	17.15	13.218	12.111	16.561	10.744	17.037	14.531	10.359	12.413	7.3487	7.0002	8.2297	5.8548	3.339	9.8664	6.2409	9.6112	11.432	11.425	7.2799	6.2565	10.253	6.7936	14.689	6.9395	9.3796	11.927	0	11.441	6.6093	6.8975	6.1893
0	1.3987	0	0	4.1713	9.0286	11.089	8.6888	15.67	10.315	21.236	10.974	15.711	14.187	13.488	15.156	10.781	17.325	31.736	35.402	27.044	26.287	20.968	10.157	18.029	26.305	14.008	14.443	21.193	11.581	17.831	12.411	12.312	3.581	12.755	11.889	20.904	13.512	13.023	5.4174	0.1028	0	0	0	0	0	0	0	0	0
0	0	0.7983	10.647	0.93829	14.883	15.387	17.427	28.488	27.361	38.044	29.996	39.439	42.721	40.602	35.807	32.133	30.008	30.104	39.402	28.431	22.781	23.602	6.7946	16.515	0.2777	7.531	4.0829	6.9048	9.7304	8.6882	9.6186	11.513	9.1612	1.8694	0	0	0	0	1.5728	0	0	5.2534	0	0	0	0	0	0	0
0	0	0	0	11.436	13.302	23.994	22.681	33.172	21.113	20.878	19.776	18.878	28.584	18.101	22.528	17.53	5.4714	0	0	0	0	0	5.3436	14.403	6.4874	17.5	20.901	27.844	29.333	18.376	31.678	48.674	26.152	34.316	45.526	40.872	42.708	47.074	37.521	50.529	50.381	60.586	62.546	63.659	77.376	74.815	76.416	69.856	75.105
0	14.039	0	31.974	17.687	16.093	0	0	0	0	0	0	0	0	0	0	0	0	0	0	0	0	0	0	0	0	0	0	0	0	0	0	0	0	0	0	15.184	45.579	72.448	117.49	132.78	168.57	206.32	237.2	243.84	270.63	294.65	311.06	318.58	352.34
0	0	0	12.949	3.045	17.077	27.288	31.735	40.067	35.136	44.846	39.082	43.337	40.749	50.901	50.574	63.285	54.512	48.02	51.338	49.667	50.766	49.119	51.556	50.742	70.863	61.781	70.489	66.698	58.418	62.499	49.217	70.67	50.114	48.926	54.044	49.22	50.592	53.692	54.059	49.313	55.678	53.456	58.345	65.721	81.802	83.404	76.489	87.58	97.639
0	0	5.8415	0.13448	20.174	9.2476	17.176	12.098	14.473	22.766	10.313	23.078	15.754	14.878	19.355	31.693	18.967	27.499	16.062	19.009	17.63	19.117	19.295	20.347	22.588	20.353	26.083	31.143	39.594	31.703	31.516	29.267	46.118	41.567	45.787	45.898	48.16	40.677	42.826	48.294	28.568	29.608	37.396	34.233	41.681	28.076	32.329	30.484	47.194	44.822
0	0	0	12.318	15.249	12.789	14.82	14.679	17.367	25.087	16.491	23.373	21.735	25.239	20.056	29.561	23.949	32.174	29.663	28.069	29.109	16.819	33.675	37.748	35.662	42.917	46.368	54.067	56.961	48.218	51.363	55.085	56.954	72.628	63.207	63.818	76.41	75.974	73.66	83.578	79.409	75.798	87.545	79.545	82.407	81.604	81.025	88.472	98.656	94.602
0	0.48329	0	0	23.261	2.7222	5.9436	2.191	14.767	5.5303	1.4473	1.2037	5.3477	3.8678	0	0	0.039767	2.1356	3.8056	11.477	13.066	11.459	13.247	7.6325	3.3588	7.1425	0	5.5551	0	8.5283	2.1181	7.2265	0.17968	8.6865	4.2851	6.2297	9.8398	13.747	2.6948	3.8181	11.159	21.672	32.589	30.02	39.658	33.513	40.037	43.768	50.514	36.358
0	0	0	7.0993	8.7436	14.985	7.3994	17.443	18.934	20.702	26.405	18.788	25.657	19.963	17.582	15.422	14.929	21.335	18.177	14.194	19.025	20.47	18.161	20.072	10.169	11.957	3.9636	4.7318	10.449	11.215	6.0442	5.6399	9.0657	2.1712	7.0548	8.7753	8.7656	10.853	7.4143	9.4196	9.4231	16.223	14.931	10.752	9.0156	9.6947	7.0567	5.0579	3.8452	3.6194
0	0	3.6046	0	10.818	9.123	23.068	34.811	20.48	38.47	45.142	54.254	57.385	70.265	75.757	83.195	94.282	82.658	81.252	98.346	81.545	89.726	101.44	89.45	92.07	121.52	124.5	122.71	137.96	138.15	142.65	150.38	170.46	137.3	182.12	169.32	162.31	191.73	201.91	206.47	214.98	241.35	235.01	241.67	249.03	239.95	237.29	248.46	251.74	246.45
0	0	0.6398	2.8673	4.4251	5.3403	9.0864	6.8224	11.429	16.404	16.831	11.307	8.4419	17.676	10.268	14.212	11.11	21.993	13.74	23.81	19.894	24.777	24.308	27.35	29.929	29.79	34.68	25.568	26.101	30.456	33.004	34.004	35.173	28.988	31.43	32.559	35.473	35.729	32.843	32.046	35.586	42.118	39.815	37.236	31.61	32.196	38.378	37.167	36.124	32.972
0	0	0	7.5034	4.2138	0.13176	14.247	1.3009	21.121	7.0142	24.718	28.597	33.184	39.05	47.769	53.578	121.04	62.578	67.035	72.2	85.307	95.881	106.97	113.66	105.84	116.71	129.46	132.69	145.18	153.69	155.05	166.1	165.08	159.24	168.26	166.77	187.39	176.87	184.54	178.75	199.41	202.67	210.98	207.43	194.32	208.87	199.32	200.39	189.17	189.85
0	0	0	9.3578	10.108	30.038	24.792	51.984	41.218	43.236	37.625	34.555	43.355	44.633	64.194	56.766	59.524	60.968	65.56	67.369	71.887	72.525	70.674	78.859	76.437	73.92	87.613	78.405	83.907	79.352	78.434	85.352	88.148	85.437	93.362	92.836	97.335	106.37	99.592	98.499	105.94	107.48	103.44	104.73	99.703	101.34	100.7	102.79	107.53	101.78
0	0	0	14.065	14.214	9.7633	18.185	20.884	23.815	24.898	10.923	18.931	18.115	34.178	0	23.366	0	0	0	0	0	0	0	0	0	0	0	0	0	4.9265	0.63487	2.4055	0	0	0	0	0	0	0	0	2.1934	0	0	0	0	1.9911	0	0	0	0
0	0	0	9.8191	6.8646	14.315	0	4.9196	15.25	15.179	14.142	11.296	13.979	10.537	6.074	10.452	19.78	9.6218	12.246	12.699	10.439	17.372	17.392	14.074	16.188	16.258	9.3214	12.113	11.14	12.222	8.679	10.713	8.7255	13.318	7.3223	15.794	15.126	12.401	7.188	10.412	6.6763	6.1842	14.454	7.9232	9.2719	6.5817	15.266	4.1317	3.2614	9.9626
0	2.2769	0	6.7553	6.4867	6.4626	15.316	8.0656	9.0333	0	7.8911	0	6.6083	9.8645	5.4978	7.3112	12.139	15.935	7.184	20.447	22.574	24.23	28.571	15.569	13.156	10.399	17.428	17.004	12.519	23.133	15.623	8.8113	7.922	6.8645	7.3259	5.7507	11.823	13.09	7.8352	0	8.4387	9.3675	4.4411	7.0511	4.081	0	0	0	0	0
0	0	0	9.5686	6.5287	15.013	23.082	21.687	21.188	20.988	30.419	33.368	17.627	24.051	22.667	28.629	20.324	21.264	35.407	34.69	22.452	29.391	29.637	26.705	38.347	28.923	37.178	33.368	28.916	33.096	31.783	31.404	26.735	37.097	35.617	37.898	30.589	23.528	30.652	30.612	31.842	26.702	33.614	35.092	32.245	28.32	16.466	20.292	20.182	26.497
0	0	0	8.9011	15.85	13.335	4.6122	11.967	14.674	13.002	16.484	8.5932	11.541	8.1381	15.279	20.06	14.872	15.549	23.309	15.728	26.121	23.473	18.965	14.344	21.17	12.907	13.908	23.388	22.992	38.977	42.74	53.451	37.487	38.574	46.798	44.913	45.128	40.517	56.315	60.716	66.773	59.871	75.906	66.831	81.148	77.039	78.835	76.47	76.211	74.266
0	0	0	0	14.43	12.672	18.823	36.289	30.878	39.811	28.198	29.182	41.838	37.856	60.576	63.585	67.693	71.233	83.423	74.005	82.214	84.876	82.796	84.594	77.808	83.766	83.441	75.179	81.252	78.461	77.759	73.072	82.11	84.688	87.993	98.131	91.701	86.243	91.988	98.084	107.28	122.04	121.68	116.75	111.03	123.62	128.92	133	141.55	138.44
0	0	0	22.607	28.794	25.31	38.615	50.684	65.934	82.113	79.477	77.201	77.142	99.185	93.303	46.417	50.856	44.736	44.042	31.405	54.958	49.266	49.799	62.373	48.749	42.757	42.024	41.616	36.589	43.397	37.162	41.782	51.252	39.5	44.587	47.535	51.019	47.518	56.444	52.041	54.539	51.419	48.952	49.377	59.888	43.175	46.385	41.157	36.915	38.029
0	0	0	8.9218	10.046	16.191	3.7582	11.239	4.3692	3.3816	5.6649	0	0	2.9642	8.6784	1.5125	1.7837	2.5713	15.632	14.554	14.355	22.762	12.151	25.706	22.273	22.394	30.338	24.128	27.734	36.99	24.231	26.093	17.584	23.266	21.682	12.232	12.22	9.7893	22.177	27.643	31.208	24.188	40.09	25.629	40.561	33.547	28.893	28.796	37.897	34.162
0	0	0	5.0565	10.545	10.903	24.937	7.5973	17.59	3.1403	5.4057	15.381	8.4198	25.476	20.531	26.655	21.579	30.784	33.825	41.42	35.151	42.91	42.627	58.836	54.378	51.131	56.186	56.517	62.346	48.095	38.318	51.033	51.014	56.886	56.948	59.123	48.174	46.069	43.245	42.512	47.199	43.117	47.893	52.099	52.33	43.484	40.491	40.682	32.008	43.696
0	0	0	9.9479	6.0807	9.596	0.21222	4.2101	6.9733	8.0976	14.525	1.9054	9.3493	1.0605	0	0	4.2288	5.4969	6.0829	0	2.2478	0	7.7921	4.2065	0	1.9853	0	0.32621	3.1456	0.19313	2.3288	2.0449	2.1619	1.55	0.78286	1.4301	0	0	0	0	0	0	0	0	0	0	0	0	0	0
0	6.719	0.92178	16.468	0	0.37722	7.4394	0	2.657	0	0	0	0	0	0	0	0	0	0	0	0	0	0	0	0	0	0	0	0	0	0	0	0	0	0	0	0	0	0	0	0	0	0	0	0	0	0	0	0	0
0	0	0	1.6816	11.38	13.676	19.985	20.262	19.993	20.293	27.742	27.069	29.47	27.45	19.895	24.483	26.631	39.003	38.833	37.65	42.457	36.603	47.851	47.305	62.296	58.571	53.848	49.908	55.689	58.938	54.616	48.773	49.158	62.332	61.581	51.587	58.902	55.523	54.644	48.713	55.618	50.697	47.732	50.764	40.579	27.807	28.147	26.913	28.526	18.258
0	0	0	9.075	6.9703	2.9769	11.907	16.992	14.586	12.166	15.354	11.197	9.3313	12.499	13.039	12.988	8.6471	11.342	9.7281	14.931	0	9.3767	6.0759	11.472	5.096	13.14	13.316	11.402	9.5556	4.5732	5.2311	8.7034	3.5031	6.5291	14.246	7.3351	14.552	13.028	5.5943	9.7937	10.896	21.998	19.61	13.286	20.13	21.789	21.166	27.593	9.8487	14.23
0	6.1631	0	0	7.897	5.7094	12.069	1.3777	11.386	0	6.0378	3.4011	0	3.2703	0	0	0	0	0	0	4.0275	9.9843	10.436	6.9552	0	1.2484	0	3.8855	5.72	19.413	17.189	14.108	8.7032	12.526	17.922	13.176	15.277	18.016	18.302	19.597	24.002	20.71	27.935	26.542	28.293	30.033	36.391	36.454	35.414	25.122
0	0	0	6.3971	6.822	9.8111	19.152	20.214	24.425	33.182	40.609	39.493	37.474	46.372	54.208	45.649	54.704	53.631	48.952	50.121	56.891	50.888	56.167	52.087	60.421	61.792	52.047	56.801	48.646	55.783	47.936	43.582	57.161	61.552	67.059	55.583	58.144	56.239	63.512	57.822	68.046	56.834	77.513	79.985	81.106	79.272	74.836	73.836	71.898	72.943
0	0	0	0.67388	0	4.8059	0.99382	6.6201	20.091	10.299	9.6583	10.983	17.294	13.276	11.355	19.948	18.404	20.672	16.739	26.24	17.271	6.6764	13.931	7.4925	13.362	11.325	18.781	13.522	20.631	20.447	20.588	20.993	30.016	25.978	26.998	18.56	23.419	17.529	20.772	31.978	20.62	25.592	28.932	25.919	24.874	20.438	28.184	29.696	31.619	33.213
0	0	0	2.538	10.151	12.973	10.75	16.1	16.021	19.311	21.402	19.742	24.55	24.463	18.54	19.315	20.06	17.221	23.456	21.929	26.136	21.759	39.352	32.494	35.604	38.74	38.426	41.825	51.414	62.867	68.696	71.485	74.035	97.916	97.853	109.39	119.57	133.58	145.92	151.19	154.8	160.2	167.03	177.31	186.46	181.72	191.19	177.2	191.01	178.5
0	0	0	7.495	3.5445	12.19	18.476	22.254	14.224	13.693	8.2541	17.522	9.2465	20.372	24.491	33.186	30.514	31.494	25.691	25.274	24.625	31.3	23.895	16.639	23.371	20.495	23.601	23.642	26.283	31.542	26.208	40.328	31.614	32.112	26.007	29.545	28.569	23.045	25.89	30.861	36.055	32.679	35.349	38.176	29.46	31.154	26.662	38.203	40.581	30.815
0	0	0	23.944	19.335	12.883	3.8414	15.294	13.637	8.4893	21.064	9.9826	13.115	15.554	12.681	4.2606	6.1081	7.9565	18.405	14.913	25.128	26.439	16.446	15.296	23.313	15.367	20.384	21.338	17.258	21.87	33.37	36.081	28.347	25.506	34.421	24.671	24.317	14.949	39.308	34.28	37.16	35.224	44.283	35.018	39.911	39.541	41.092	33.139	43.626	45.272
0	0	0	12.424	2.2289	27.566	30.413	45.692	32.373	24.525	45.977	44.333	28.026	40.068	48.011	22.042	44.569	29.979	0	0	0	6.528	5.206	3.7807	6.854	5.2109	9.4859	16.123	18.234	11.593	7.6618	12.735	12.823	14.668	17.697	16.534	14.588	29.172	57.015	65.116	65.176	68.585	70.054	64.029	63.443	61.514	72.382	69.006	68.932	69.748
0	0	0	12.976	5.0275	5.1606	7.6933	13.89	15.359	17.602	21.559	16.364	15.313	10.532	21.859	20.14	25.884	9.7811	23.293	24.399	17.315	12.759	17.784	17.515	21.883	14.793	20.111	13.549	19.515	18.706	13.478	29.773	27.722	25.646	26.107	20.896	21.005	21.044	26.545	40.078	43.145	54.191	37.77	46.499	39.404	38.151	37.303	31.01	27.262	20.906
0	0	0	5.4057	8.8943	16.723	22.497	25.57	25.511	21.605	21.428	20.724	13.604	8.1173	2.7454	1.9177	13.258	12.869	7.1486	5.0251	3.6291	4.8811	5.6156	8.4765	5.651	14.378	15.204	7.5725	13.676	6.8789	11.455	18.627	12.801	7.8407	19.426	18.521	29.676	31.779	23.203	24.41	22.614	30.643	26.784	24.822	28.32	28.942	26.82	30.634	28.899	30.698
0	2.9739	0	2.1968	2.9698	3.9456	8.3373	11.096	14.756	10.523	11.654	4.739	16.312	5.8735	16.439	11.016	23.088	11.416	21.333	30.205	21.605	14.416	22.558	34.676	42.572	32.838	27.384	31.845	34.998	27.764	32.399	38.687	43.171	21.546	22.678	16.692	21.373	36.754	28.799	36.216	43.245	44.042	30.855	37.768	30.938	34.237	21.989	17.12	6.7103	2.7777
0	0	2.0187	4.3495	4.5661	3.7628	5.7695	0	4.023	3.1609	5.4906	0.22295	8.5171	2.1605	0	0	0	0	0	0	0	0	0	0	0	0	0	0	0	0	0	0	0	0	0	0	0	0	0	0	0	0	0	0	0	0	0	0	0	0
0	0	2.5023	6.4346	9.846	8.3167	8.5314	7.6643	23.209	27.155	29.937	29.182	29.176	21.606	23.681	24.187	16.514	26.317	35.334	33.977	30.647	23.178	24.43	15.251	26.4	15.88	25.085	22.993	28.992	25.716	31.108	33.451	43.303	18.691	12.821	5.1471	7.7664	11.447	8.5808	12.98	10.043	11.561	26.947	6.2882	11.996	9.5826	9.6637	17.485	19.474	14.584
0	0	0	0.6853	7.4306	5.3713	6.202	2.1586	27.745	15.259	13.271	18.789	13.199	26.887	18.92	20.372	24.605	20.25	21.939	22.123	25.73	22.792	21.82	26.478	27.601	22.669	27.629	21.728	33.575	30.353	24.088	28.822	37.931	38.954	44.489	39.619	41.73	41.115	39.986	33.475	38.051	40.113	47.563	45.902	49.583	58.621	58.269	44.628	46.247	42.216
0	0	0	14.266	12.007	28.471	23.773	38.023	32.395	41.009	34.924	36.035	31.789	0	36.15	22.172	30.435	28.398	38.08	45.464	54.893	58.986	55.455	61.587	70.236	70.845	68.852	68.927	71.76	76.396	85.915	88.75	88.185	101.93	102.67	113.83	116.09	106.67	120.65	123.22	124.22	132.53	131.9	131.58	145.71	124.42	135.72	129.51	134.82	126.19
0	0	0	7.0281	6.4863	4.0045	0	11.324	3.6526	0.80437	13.385	4.0769	7.0945	11.562	17.787	12.782	14.486	21.596	31.089	22.276	19.684	34.514	27.147	30.26	25.825	29.072	33.289	39.507	31.139	49.471	39.258	55.248	51.312	47.799	40.995	41.708	42.694	49.717	60.783	60.532	65.903	67.631	70.396	65.91	67.364	67.963	56.437	57.081	58.127	58.343
0	0	0	13.455	0	24.202	19.583	7.5713	10.339	47.018	34.017	40.094	37.435	32.34	15.809	26.844	30.334	37.618	38.329	30.698	28.061	28.906	34.724	43.134	39.715	35.142	50.023	45.313	51.425	38.139	40.839	40.349	46.321	47.662	42.159	47.439	48.05	41.579	40.573	45.346	46.674	45.457	49.304	43.12	48.698	26.788	32.714	32.997	40.341	37.169
0	0	0	11.23	9.838	10.135	8.9787	9.0655	13.671	22.735	24.82	11.371	11.065	28.594	26.632	24.007	35.28	28.961	26.93	31.553	13.635	30.746	30.907	29.622	29.353	42.138	31.166	35.641	43.922	32.098	46.304	37.528	38.262	33.95	32.98	37.838	37.512	33.264	31.959	35.308	30.367	32.96	29.338	33.586	29.241	30.433	36.533	29.435	35.705	32.619
0	0	0	7.9152	5.4591	8.2153	19.623	11.037	15.919	15.65	2.0591	4.7804	0	4.6822	11.415	11.731	15.178	17.167	26.147	31.802	36.884	32.324	41.48	39.219	50.356	56.401	57.45	69.522	59.315	65.969	66.641	76.542	83.026	82.057	79.747	79.964	89.151	86.698	96.407	91.426	86.257	93.547	101.45	93.123	93.519	100.48	98.666	92.441	106.49	98.884
0	6.2566	7.3269	16.364	5.0337	5.6726	6.9045	0	0	0	0	0	0	0	0	0	0	0	0	0	0	0	0	0	0	0	0	0	0	0	0	0	0	0	0	0	0	0	0	0	0	0	0	0	0	0	0	0	0	0
0	0	0	4.4664	13.811	17.164	25.146	26.318	19.541	20.32	27.217	29.669	25.279	25.723	25.596	21.102	29.747	35.122	41.047	41.343	63.697	44.246	65.146	67.155	65.173	65.562	64.513	65.34	66.714	65.86	66.801	72.497	69.067	59.216	64.997	69.917	79.018	77.935	79.956	67.939	71.902	62.379	69.495	76.255	52.574	62.501	58.012	45.211	48.6	43.757
0	0	0	0.53383	17.495	28.169	43.945	31.12	42.917	33.275	18.357	16.725	24.34	33.217	28.882	14.281	19.158	13.771	29.354	26.269	23.076	42.133	41.549	55.865	61.283	56.313	3.0258	3.7411	8.0826	8.0506	7.723	11.143	7.8131	1.3074	12.895	6.3174	9.9839	12.511	16.657	14.701	24.212	15.782	18.698	6.2634	20.335	14.592	17.566	0	2.4687	0
0	0	1.545	7.8896	15.019	15.409	4.4122	7.6213	6.9876	12.647	1.4924	15.642	9.7569	20.216	21.616	25.124	29.802	33.854	32.121	30.097	24.264	25.211	34.305	37.981	32.073	41.083	42.572	42.347	53.949	38.231	44.504	44.116	57.959	53.409	59.492	63.548	72.805	68.46	82.35	89.515	97.227	104.45	115.09	122.29	113.15	122.39	129.64	137.85	153.69	143.76
0	0	0	0.32163	6.3061	27.278	17.328	25.58	28.066	27.792	40.805	35.736	32.179	34.987	31.951	33.914	40.887	48.63	55.151	44.769	57.449	49.994	59.732	54.63	57.212	54.343	54.633	54.385	60.46	47.989	52.252	56.858	53.76	55.086	57.058	56.67	58.069	68.682	58.547	56.01	61.708	54.66	58.235	62.545	56.81	54.337	51.195	54.298	56.073	41.371
0	0	0	0.68833	14.134	14.617	21.138	29.585	28.833	37.094	25.165	35.594	31.573	35.41	41.265	42.657	47.822	45.563	40.06	47.19	42.911	47.366	50.744	44.355	58.737	39.788	39.076	29.591	33.989	25.815	30.92	25.225	28.491	26.321	29.722	26.057	32.519	22.64	23.735	23.016	17.009	19.229	17.909	19.171	17.492	22.89	21.8	18.752	19.188	16.237
0	0	0	0	18.091	13.611	13.552	12.245	26.841	14.003	28.282	24.535	25.494	42.381	48.807	58.402	70.45	83.406	87.571	91.493	117.12	125.75	132.85	123.82	131.52	141.14	162.69	187.91	197.67	193.46	221.82	227.24	240.16	223.16	247.97	270.58	294.46	312.74	299.39	318.96	340.2	336.05	343.14	338.15	363.59	396.41	377.9	382.83	381.6	393.4
0	0	0	4.2675	13.644	7.1505	17.793	12.821	13.513	13.411	18.645	6.8195	17.342	16.992	10.83	12.521	6.4936	8.4313	3.7138	5.5418	5.3104	10.429	17.523	7.7242	11.716	24.421	16.193	16.328	25.578	24.151	18.133	14.152	18.844	19.943	31.268	19.383	31.241	12.497	2.2158	17.979	12.964	8.4865	20.748	20.954	13.962	13.718	9.6859	19.503	11.35	18.986
0	0	0	9.1402	16.225	12.311	16.349	22.231	14.555	19.591	17.587	22.636	19.433	11.954	13.792	11.746	13.831	18.584	33.684	19.505	32.241	26.121	39.538	39.223	51.794	46.516	41.203	52.28	51.696	54.266	50.581	49.572	48.21	53.75	64.172	66.236	78.884	75.588	84.497	82.89	93.905	97.825	96.736	112.17	105.58	104.03	115.58	98.534	115.38	98.608
0	0	0	10.632	14.25	12.426	28.748	18.216	21.164	13.574	11.016	23.385	14.9	17.017	10.02	11.306	14.745	6.4388	14.333	6.6465	0	0	7.0076	0	13.553	13.229	12.923	13.097	0.34559	9.3834	4.0605	11.527	12.547	3.845	5.017	4.0561	3.7646	0	13.146	4.1734	2.4193	1.3629	10.017	11.384	5.4996	3.7839	14.031	2.1824	9.8556	9.1704
0	0	0	9.5228	9.615	15.117	7.8969	10.222	14.385	23.955	17.593	23.701	23.944	22.674	22.569	22.992	25.316	41.717	31.683	36.604	37	29.249	31.605	34.839	36.689	39.968	44.538	40.787	52.193	50.474	67.032	68.659	77.807	83.482	105.43	122.88	135.3	136.44	152.49	167.54	173.71	192.77	212.12	228.98	234.57	254.23	265.13	273.97	291.64	315.96
0	3.4402	0	10.51	4.0029	11.762	8.8641	4.6126	6.1862	0	4.8484	0	0	0	0	0	0	0	0	0	0	0	0	0	0	0	0	0	0	0	0	0	0	0	0	0	0	0	0	18.434	11.537	20.66	25.666	25.733	24.594	26.299	27.243	26.734	19.619	27.493
0	0	10.474	1.7243	21.605	0	20.478	32.879	24.365	53.59	52.906	75.217	84.65	112.26	136.81	144.47	171.94	197.16	187.64	201.7	198.77	210.48	220.45	238.62	237.94	231.42	210.16	204.43	215.21	206.03	210.04	209.68	224.38	209.11	207.9	204.68	204.92	186.63	186.55	193.03	183.86	186.76	176.95	184.45	187.15	189.94	182.23	190.87	179.92	174.53
0	0	0	4.1855	10.917	6.3706	24.337	7.7169	21.525	22.716	28.734	17.536	10.443	16.822	0	0	0	2.1178	4.8817	15.149	4.4047	16.147	14.244	17.188	22.915	17.996	23.272	15.228	19.561	18.943	30.694	32.272	33.75	25.526	24.955	24.136	32.215	29.494	28.47	28.002	28.102	35.545	37.132	30.707	33.709	30.611	33.539	36.487	41.184	31.479
0	5.8291	0	6.2533	3.4887	11.504	12.343	16.694	15.916	13.679	9.1384	7.4605	6.1425	1.1755	0.69306	0	0.56062	0	0	0	0.28403	8.5991	1.9063	7.1159	5.1391	5.7765	13.664	15.443	1.5709	15.012	8.0838	0	6.9557	6.9791	6.8614	6.108	5.5918	0.16697	2.4568	0.69687	0	0	3.9979	0	3.7465	0	5.6949	3.7442	0.7507	2.6698
0	6.7697	0	5.8617	7.7439	4.6214	9.3874	13.8	10.837	0	4.7706	8.9704	4.0983	4.5014	0	1.7192	10.194	4.1682	10.994	9.2173	0	15.438	7.2666	5.0039	12.918	15.983	10.58	15.508	21.562	27.032	18.101	29.735	23.764	29.319	24.32	32.591	32.542	23.173	17.173	32.095	31.942	30.121	23.532	29.15	21.511	33.967	26.943	39.794	27.564	30.873
0	5.9486	13.924	0	9.4397	0.78357	0	0	1.5197	0	0	0	0.64694	16.132	3.2126	0	0	0	0	0	0	0	0	0	0	0	0	0	0	0	0	0	0	0	0	0	0	0	0	0	0	0	0	0	0	0	0	0	0	0
0	0	0	10.021	12.929	11.78	7.5484	17.717	20.452	19.551	29.443	28.139	18.672	15.211	22.028	21.114	19.12	27.715	36.586	38.673	43.345	36.811	41.87	50.507	47.053	42.738	49.113	57.316	59.943	65.588	71.471	75.381	75.103	69.164	77.909	74.367	71.219	73.323	84.771	89.492	89.855	89.7	112.61	97.397	113.59	114.43	106.89	111.23	97.979	105.51
0	0	5.203	19.758	20.199	3.219	6.3726	0	8.0359	12.079	19.151	0	0	0	9.1532	2.4061	2.6784	0	0	0	0	0	0	0	0	0	0	0	0	0	0	0	0	0	0	0	0	0	0	0	0	0	0	0	0	0	0	0	0	0
0	0	0	14.863	16.466	18.778	26.391	29.337	36.308	32.108	40.127	21.406	18.868	26.817	13.86	8.56	7.0784	18.583	9.2209	11.684	6.5183	10.977	9.0706	10.518	7.1211	13.288	7.4482	4.4446	5.303	5.5087	2.6736	12.244	7.3031	1.473	5.8649	0	6.5638	0	0	0	0	0	0	0	0	0	0	0	0	0
0	14.664	9.5851	23.574	0	4.6159	0	0	0	0	0	0	0	0	0	0	0	0	0	0	0	0	0	0	0	0	0	0	0	0	0	0	0	0	0	0	0	0	0	0	0	0	0	0	0	0	0	0	0	0
0	0	0	6.6105	6.0711	8.4817	7.2537	10.789	14.753	12.64	26.246	24.24	29.438	25.583	21.007	27.314	19.264	27.352	29.208	27.357	16.944	15.967	16.117	5.9385	12.179	3.0088	12.813	8.8569	17.442	9.6408	18.373	15.679	24.565	23.858	16.86	14.095	13.949	10.838	16.24	12.592	6.218	10.798	14.119	7.87	3.2519	3.2169	0	6.2159	0	6.55
0	0	0	8.6887	17.215	15.959	16.188	23.682	19.099	28.403	26.755	26.956	12.686	32.903	18.32	33.694	19.307	21.563	36.297	30.735	16.076	30.84	26.964	29.019	31.034	26.457	31.34	26.855	31.659	29.034	23.061	27.449	21.187	26.016	17.938	26.653	19.94	24.47	22.189	25.152	16.608	17.356	17.556	22.519	21.686	16.732	8.7322	11.988	7.991	15.551
0	0	0	5.7144	15.547	23.493	25.634	32.83	43.417	37.659	41.611	41.177	37.09	45.986	48.083	40.878	48.065	37.548	42.306	42.713	45.028	53.438	44.649	50.073	46.809	55.686	53.111	54.373	43.823	48.484	50.18	41.005	49.449	52.571	55.344	52.397	49.322	47.701	42.678	44.011	43.694	38.489	46.897	43.59	36.638	40.418	43.387	38.902	38.236	42.863
0	0	0	2.1776	3.0135	11.242	18.597	11.456	17.912	16.447	19.996	23.843	28.972	25.05	24.819	30.068	33.115	34.468	35.796	40.183	45.329	33.913	36.942	40.31	38.407	34.385	36.164	44.812	27.086	41.181	43.084	45.169	45.189	35.765	41.589	48.105	50.964	48.89	47.568	47.002	44.387	34.276	45.524	48.498	46.396	46.939	49.374	42.06	38.784	46.181
0	0	0	8.1674	10.493	17.294	16.518	41.387	28.228	43.844	27.487	23.401	26.061	20.321	29.828	16.133	16.104	18.557	19.61	25.214	33.568	39.847	50.675	62.406	57.272	57.895	38.613	61.535	53.495	62.042	61.899	64.406	56.777	69.06	65.189	84.83	84.322	70.3	70.276	71.154	76.71	76.783	82.771	83.154	84.536	85.815	97.419	88.162	82.948	92.699
0	0	0	4.4171	6.9297	7.8601	16.04	22.815	16.684	26.988	18.102	20.919	22.285	18.455	18.724	8.1636	16.713	6.2296	10.627	4.8651	8.4435	8.3534	7.2187	10.575	12.023	7.3552	0	0	5.4509	11.631	19.497	21.243	26.194	27.116	35.307	32.133	26.586	29.102	24.662	29.131	22.799	33.116	26.964	33.215	35.645	24.73	32.324	33.257	28.511	30.791
0	0	0	6.8797	8.5117	12.341	9.3739	14.729	22.671	16.818	28.749	26.136	32.617	29.955	38.228	40.832	38.059	41.75	20.275	35.522	18.066	30.742	33.348	15.517	19.588	22.822	38.629	35.505	43.24	32.257	37.196	47.208	48.408	49.739	48.578	36.822	43.554	37.187	37.214	39.226	37.017	41.691	45.994	37.136	37.399	32.539	44.819	44.483	52.751	47.622
0	0.48783	3.0109	7.3125	4.3073	8.9809	2.9729	16.527	16.563	23.937	26.062	30.645	30.365	27.904	20.986	21.391	26.202	27.095	22.662	11.709	20.341	18.238	22.368	20.346	20.763	26.076	16.811	23.319	28.979	19.956	23.139	22.169	25.678	14.564	23.512	26.193	22.017	23.954	19.103	24.049	16.902	26.091	32.09	27.158	28.531	20.22	30.689	26.318	27.213	25.02
0	0	0	14.178	26.113	6.8283	19.889	22.227	85.135	119.32	99.783	110	119.31	125.33	141.47	152.63	157.52	180.87	183.92	188.68	198.83	184.12	238.04	218.9	230.67	243.44	238.42	236.44	229.16	249.29	226.32	228.52	232.99	249.31	248.36	245.84	257.49	255.6	250.02	241.18	259.82	249.48	247.52	250.29	238.58	254.96	243.3	234.04	235.49	217.96
0	1.4742	0	9.8286	1.0769	5.7855	4.6277	0	10.666	12.241	10.249	1.8072	6.5432	9.6797	19.871	16.013	22.544	13.358	9.031	13.355	6.4045	11.37	11.334	16.014	11.082	14.855	12.497	16.229	21.063	15.256	24.551	17.285	27.502	16.009	20.471	27.003	23.838	23.26	29.254	33.516	35.802	34.391	27.314	25.398	34.948	34.527	34.981	38.461	41.753	36.407
0	0	0	13.154	19.385	3.0256	7.1049	4.4361	18.512	23.604	18.465	8.7904	6.2598	13.216	8.915	9.6315	8.9071	19.503	19.576	23.536	15.575	24.579	23.748	29.311	30.516	28.416	34.646	28.549	32.87	33.604	36.722	41.58	45.443	35.34	36.13	33.956	42.433	43.627	39.856	39.084	42.375	45.088	48.471	43.596	45.963	43.488	54.226	52.098	51.076	45.509
0	14.561	0	3.3738	0	5.9936	17.025	11.637	14.299	4.0728	5.5037	15.307	0	7.1548	12.103	17.658	25.953	19.504	25.421	20.711	14.835	25.15	8.3289	18.797	13.685	11.853	21.23	24.34	21.53	31.712	32.278	34.652	29.93	30.397	24.092	29.345	23.541	23.676	20.07	42.683	35.27	36.36	42.258	36.607	34.64	39.107	47.166	43.482	48.218	57.562
0	0	0	15.111	1.8168	10.071	13.63	16.167	14.006	19.009	26.405	22.796	24.186	27.522	22.991	19.035	23.243	17.357	15.737	20.056	14.69	23.886	26.098	26.595	23.2	22.198	25.044	31.65	25.546	29.204	23.476	23.339	30.839	26.932	26.604	27.981	32.599	31.249	34.306	33.082	32.182	35.971	35.982	30.87	36.639	30.153	40.413	40.141	33.751	38.51
0	0	0	6.5754	16.657	13.687	15.36	24.913	31.23	37.164	22.84	27.948	24.901	29.352	23.406	26.108	4.3577	22.59	13.883	0	8.7467	18.198	18.773	21.423	23.79	13.707	32.095	25.056	39.281	25.154	31.382	34.134	32.587	40.088	34.681	37.923	45.676	43.756	47.399	50.975	47.93	51.951	53.828	48.589	51.349	51.88	51.478	49.534	69.241	55.237
0	0	1.1077	0.038681	7.015	11.296	19.114	19.696	29.284	19.258	29.722	22.559	27.909	23.729	28.574	28.935	28.082	34.627	41.092	36.086	42.987	33.802	50.846	45.919	47.116	55.894	53.172	48.645	55.359	55.474	52.038	48.782	47.613	58.035	56.571	55.268	63.79	63.511	55.756	52.397	53.691	62.691	53.142	60.79	46.831	52.514	50.01	52.495	41.268	38.423
0	0	0	12.623	8.9523	9.5198	11.045	6.9269	8.0419	8.5988	14.479	7.5238	2.2718	6.076	14.491	8.7054	19.149	12.574	8.5875	0.93788	0	7.8654	8.4268	7.4896	9.7763	10.73	2.8127	9.0983	16.938	3.918	12.641	0	10.58	3.2801	9.4381	6.0958	17.449	15.328	10.612	13.698	17.625	20.296	18.678	13.698	17.268	26.342	26.174	24.651	24.362	16.996
0	0	0	4.1488	19.897	31.902	32.658	35.05	52.635	59.134	45.88	65.952	96.591	128.79	160.51	194.81	212.05	231.41	255.91	262.27	264.81	274.31	302.43	286.38	282.56	293.56	299.85	314.58	310.05	322.09	326.74	331.06	334.76	338.79	338.87	336.7	347.78	330.91	346.43	328.93	338.59	334.55	346.9	335.35	334.65	351.92	347.36	342.67	327.42	339.36
0	16.55	0	5.8091	0	0.60864	0	3.2306	8.1327	14.27	23.71	21.507	30.226	23.705	23.99	34.277	26.101	54.82	54.577	24.292	24.887	17.25	21.041	19.477	31.342	29.53	49.55	39.983	44.529	40.203	39.18	34.049	33.926	19.67	13.823	11.6	15.971	5.8399	21.736	30.925	24.855	34.389	40.495	32.88	39.831	31.733	43.85	41.446	50.802	40.755
0	0	0	14.984	5.6101	8.1649	11.858	14.915	17.524	29.133	28.123	30.832	29.338	44.655	44.896	44.934	67.487	78.048	118.29	146.56	176.32	222.81	257.21	302.03	345.48	350.24	391.6	399.56	438.72	472.94	468.92	524.06	528.73	553.81	590.34	590.99	600.32	610.02	637.25	639	668.93	639.45	665.45	644.78	634.01	630.45	643.96	619.35	630.09	625.15
0	0	0	1.3395	4.6977	8.6041	2.72	0	6.356	0	0.30145	0	0	5.6432	2.9986	5.0475	5.6458	5.2534	19.706	19.746	22.009	42.256	32.41	35.248	46.386	38.276	46.408	57.288	50.736	53.234	37.373	49.555	53.553	50.18	49.98	50.92	59.561	56.324	48.876	50.17	58.022	60.917	75.08	65.792	75.945	77.715	83.095	77.824	75.363	87.165
0	0	0	13.028	3.9324	7.1517	0	3.2798	4.3497	0.52506	8.0462	0	0	0	2.9346	0	0	0	0	4.3977	0	0	0	0	0	0	0	0	0	4.2187	5.4488	12.435	4.4531	1.0076	0	0	0	0	0	0	0	0	0	0	3.0227	2.4225	0.53989	0	2.5199	1.3207
0	0	0	10.566	5.0092	5.1869	0.82933	0.81294	7.9311	5.9968	9.1256	4.7901	6.8686	0	12.535	3.2204	4.6565	0	8.8914	7.6922	7.1298	5.5263	0	0	13.224	1.7048	0	0	0	0	0	2.0235	7.9403	0	0	0	0	0	0	1.4531	6.3319	10.416	0	12.691	5.6153	8.463	2.9514	4.9092	0	0.50479
0	0	0	22.937	14.191	18.463	16.331	23.322	27.563	25.453	41.381	33.316	34.171	43.559	39.054	39.224	40.834	48.058	55.889	52.111	62.771	68.457	58.887	62.658	48.26	60.14	73.262	69.603	75.478	86.548	87.876	102.83	87.001	90.521	93.32	89.627	89.66	92.579	104.73	115.01	117.64	111.45	116.97	111.47	125.61	127.53	124.52	118.49	132.04	127.4
0	0	0	19.42	12.974	23.367	18.222	18.024	24.942	17.531	17.125	6.2699	14.813	26.911	12.53	15.915	8.2201	0.47146	9.6916	6.77	0	17.858	4.5504	10.748	0	0	5.6128	13.394	11.14	23.734	11.353	8.8969	18.168	21.005	19.866	24.581	47.365	19.528	45.9	32.282	32.28	38.64	37.907	37.579	15.279	35.102	25.481	28.516	12.799	20.476
0	0	0	20.508	23.451	13.299	18.201	26.012	26.905	33.458	24.627	23.28	24.831	39.589	36.302	21.622	22.077	26.58	17.915	18.084	15.295	18.612	25.265	22.216	17.866	25.123	29.459	26.045	37.016	27.417	19.508	20.181	25.282	29.354	26.622	23.956	30.528	23.347	24.45	30.255	23.65	16.279	28.015	24.067	27.144	19.162	18.899	18.725	25.699	22.109
0	0	0	23.361	19.193	0	11.523	4.7072	10.248	0.10149	7.6253	0	0	5.0303	0	0	0	0	7.2821	11.821	12.884	14.754	23.29	8.8511	12.86	23.176	15.106	15.822	17.493	26.268	25.366	21.616	16.264	24.693	16.128	20.518	26.103	32.938	21.505	24.017	30.804	26.749	36.79	36.647	37.544	32.456	38.157	43.29	38.237	54.832
0	0	0	11.759	5.5874	10.952	11.339	15.216	16.272	29.594	15.745	21.875	17.999	14.691	21.365	13.03	13.786	10.271	15.975	21.811	24.424	25.19	24.172	22.49	25.374	27.3	17.851	23.482	20.898	18.207	24.592	28.589	30.276	34.955	42.532	42.718	39.939	31.96	30.937	31.388	34.443	42.647	44.903	49.842	52.703	45.777	55.503	56.53	53.361	56.561
0	0	0	7.5753	17.181	20.264	24.951	14.559	15.917	20.759	8.9721	7.2158	18.525	24.023	18.155	23.047	21.078	15.726	21.554	16.254	12.464	11.737	19.602	13.716	17.646	20.835	10.242	19.004	24.168	15.6	10.157	10.998	17.434	14.695	23.641	15.063	15.68	18.63	11.085	14.324	13.308	14.546	23.8	19.941	16.54	11.522	14.575	16.208	9.8138	15.54
0	0	0	4.0536	15.512	10.639	10.746	9.6707	39.373	39.555	92.078	130.88	156.39	197.61	252.13	274.06	306.25	321.08	386.03	404.6	452.72	479.06	498.51	502.06	527.39	501.66	555.04	580.69	582.64	603.93	589.33	622.9	641.7	649.69	638.82	640.3	651.02	666.53	653.48	662.04	620	620.45	628.96	700.3	725.02	835.86	711.66	693.88	822.3	693.32
0	0	0	7.0486	14.074	16.226	25.335	31.487	41.381	43.878	42.264	30.459	37.371	26.668	32.937	38.621	41.044	37.192	45.249	40.373	50.028	42.553	53.851	44.735	53.633	54.82	32.859	53.11	47.49	57.056	42.335	40.313	44.817	54.29	50.011	47.324	56.009	52.136	50.731	47.924	43.479	52.276	44.94	41.975	34.25	40.752	30.086	26.678	26.836	20.537
0	0	1.8074	3.1788	4.3717	20.745	21.453	32.379	28.947	28.947	23.682	15.961	27.969	17.838	37.219	29.188	35.19	32.772	43.35	41.738	46.097	38.623	43.719	55.935	52.808	54.499	63.612	68.371	63.742	63.869	67.478	69.976	65.827	69.128	77.483	80.904	70.354	71.952	63.838	77.485	65.042	69.226	79.608	65.747	63.393	65.558	65.315	61.656	66.534	61.072
0	0	0	14.95	12.676	14.211	18.853	14.979	14.843	10.491	10.624	19.439	16.238	22.336	25.511	22.122	20.46	21.302	29.969	23.198	18.163	22.922	19.604	12.16	19.404	10.059	0.89256	9.5898	0	9.6383	0	8.043	8.1748	2.6157	0.59185	0	3.7135	0.62858	7.4581	0.49137	4.3945	0	3.1404	0.53176	2.0587	3.4567	7.135	4.1176	8.9107	4.0562
0	0	0	11.888	13.399	9.1352	15.678	13.778	27.242	27.691	22.697	22.411	18.992	26.272	18.091	23.411	17.494	23.928	20.028	16.628	23.878	21.937	30.847	29.391	30.725	33.796	34.22	21.677	19.731	25.608	27.669	33.222	38.742	31.45	25.879	23.932	26.15	25.562	30.282	26.045	26.624	34.418	31.643	26.915	19.299	28.91	30.173	25.132	24.879	25.1
0	0	2.7816	11.893	7.5636	5.3996	4.8157	13.606	10.026	21.999	10.701	17.194	16.892	15.349	11.85	15.114	11.179	29.574	15.789	10.694	10.782	14.717	19.772	15.232	14.488	20.724	26.524	24.734	29.876	22.523	30.194	31.265	32.234	36.96	42.783	33.446	45.289	35.384	40.587	44.341	34.313	41.178	45.032	42.932	45.727	37.918	35.111	40.971	48.754	44.101
0	0	0	2.116	8.7417	19.759	16.209	20.789	31.885	22.31	35.115	32.867	37.624	21.817	27.209	25.5	28.155	23.229	26.17	28.828	17.463	9.1768	13.212	0	1.7983	0	10.864	0.097738	1.0448	9.6845	8.6038	10.713	15.801	22.07	13.17	7.554	12.918	14.502	9.0753	10.363	8.5947	6.5891	14.68	17.737	10.823	5.5275	7.9919	16.115	15.339	13.097
0	0	0	3.9852	4.0178	9.9672	14.696	21.308	24.286	27.102	30.737	27.487	17.641	30.087	30.453	29.972	27.628	31.792	29.573	33.806	31.204	35.359	35.073	45.066	37.076	48.231	44.324	35.829	40.763	34.763	43.87	44.056	41.201	36.582	43.193	33.783	47.086	38.911	41.344	41.095	42.225	40.583	41.695	40.025	44.368	48.368	42.156	52.005	44.022	47.124
0	0	0	17.778	12.924	11.31	23.489	9.1115	0.62512	0	0	0	0	0	0	0	0	0	0	0	0	0	0	0	0	0	0	0	0	0	0	0	0	0	0	0	0	0	0.87146	0	0	0	4.707	5.2672	1.7109	5.5469	11.306	10.093	18.897	15.882
0	0	0	0	12.078	13.249	16.811	18.076	20.73	10.189	3.7254	2.6883	7.046	1.6744	16.749	3.9351	1.0469	2.3196	0	0	0	0	6.1115	0	0	0	0	0	0	0	0	0	0	0	0	0	0	0	0	0	0	0	0	0	0	0	0	0	0	0
0	0	0	8.5694	9.1027	17.454	26.599	26.218	33.221	34.538	34.106	32.986	21.759	35.865	14.324	19.16	18.291	27.717	21.631	16.675	17.759	24.147	25.859	20.17	23.212	25.936	28.399	15.646	18.179	23.737	26.552	31.479	26.826	24.174	23.383	20.987	27.357	22.467	26.791	25.955	21.404	35.988	28.525	31.862	26.05	28.829	34.141	30.414	30.885	23.951
0	0	0	13.859	19.981	21.585	23.489	43.783	36.88	45.645	42.561	26.568	26.504	48.839	27.972	29.319	29.447	23.662	32.272	22.352	36.503	31.771	32.578	55.6	46.364	52.28	55.831	58.353	61.368	68.465	86.418	84.501	95.678	97.599	101.69	86.157	99.525	89.644	112.62	94.998	115.74	107.45	117.88	103.94	98.485	100.63	99.767	82.08	81.047	72.669
0	0	0	0	14.177	24.685	32.439	30.468	31.177	39.281	42.501	35.912	42.337	34.835	38.355	45.106	42.587	54.138	56.196	55.395	63.368	54.853	83.637	72.958	77.254	85.142	79.982	81.044	82.611	82.67	79.35	77.684	75.433	88.666	103.92	118.64	124.03	122.42	117.73	130.21	121.93	129.13	131.26	153.89	115.16	133.81	145.81	120.77	135.23	136.79
0	0	0	0	11.04	16.249	20.365	20.594	13.514	15.437	20.971	16.445	19.828	25.997	23.936	11.419	8.0924	15.197	24.374	13.642	28.748	12.31	19.9	43.243	55.801	50.559	30.981	26.921	28.229	29.14	37.504	27.231	31.218	44.926	24.312	38.387	39.909	34.527	34.23	30.369	32.487	36.5	33	36.233	26.906	16.852	23.984	19.387	22.609	14.165
0	0	0	0	9.3555	33.019	37.456	43.698	43.07	42.557	31.114	22.182	19.599	32.552	19.667	27.32	29.958	35.429	45.63	44.02	48.505	40.594	66.102	62.522	70.516	64.453	60.809	57.748	50.96	47.37	56.958	48.723	50.346	49.406	46.057	50.036	62.294	62.562	51.081	49.265	50.64	55.1	47.958	52.769	42.078	41.182	49.007	39.542	42.21	32.995
0	0	0	4.5756	11.203	12.678	9.9317	20.18	21.118	24.183	35.167	33.3	27.342	33.413	32.2	36.546	42.164	46.473	41.496	43.082	40.001	37.514	45.889	52.169	54.002	54.47	63.287	55.031	60.313	55.449	60.517	64.111	62.8	65.109	73.298	71.336	73.74	73.445	66.859	66.825	67.945	68.369	66.75	64.254	75.994	73.572	70.555	79.609	69.747	71.529
0	0	0	9.2677	9.5951	12.466	4.641	6.6958	15.168	10.001	7.5291	5.1671	14.572	9.437	20.282	16.703	17.868	6.3296	19.644	20.038	12.709	4.2403	11.489	17.937	20.584	14.684	16.63	8.4245	14.642	14.355	19.679	20.785	20.25	21.034	14.373	13.636	11.676	12.14	14.057	20.748	25.025	34.265	22.429	28.724	15.907	20.017	19.277	17.168	17.784	19.104
0	0	0	2.7314	16.368	22.343	57.116	101.36	111.16	147.5	154.96	185.91	205.8	233.5	230.53	246.34	250.56	258.17	251.67	268.15	257.72	261.8	271.36	284.66	275.86	263.91	262.72	255.48	268.58	277.83	281.92	289.02	287.58	301.49	290.96	285.52	286.39	275.28	273.64	276.24	276.58	265.49	261.62	277.15	290.09	299.59	307.36	303.41	312.05	316.64
0	0	0	11.293	0	19.536	16.997	25.228	23.614	39.313	21.424	24.55	27.506	19.938	27.278	13.79	20.377	7.4938	20.399	22.424	26.714	29.737	23.132	23.426	39.455	30.722	29.121	28.832	26.048	25.606	31.638	36.929	28.386	40.441	37.688	42.771	42.211	33.247	32.118	42.75	40.942	48.557	53.89	54.244	59.87	52.196	61.772	61.466	53.067	55.925
0	0	0	9.1838	11.475	23.207	25.468	34.934	32.809	34.049	46.978	58.071	58.855	57.577	65.1	59.862	59.56	60.812	64.861	73.776	60.943	68.158	66.478	64.636	68.478	60.807	66.068	64.635	61.884	59.03	65.176	67.276	73.096	65.465	65.02	69.141	60.162	61.273	56.026	63.444	56.668	59.373	59.62	66.978	65.286	63.627	49.523	55.385	44.891	58.199
0	0	0	5.3025	6.1165	3.408	11.632	11.073	14.493	13.512	14.172	13.484	10.803	12.448	8.0793	3.5579	11.674	10.744	7.0676	13.623	9.2238	10.019	5.4959	18.424	18.849	21.721	21.841	13.93	16.898	9.6998	11.362	20.809	20.1	11.171	21.354	15.544	24.02	21.296	15.242	17.962	21.441	16.843	17.299	19.151	17.909	22.936	19.593	29.847	24.603	40.757
0	1.5615	0	4.4759	0	13.336	17.753	24.116	37.927	45.775	73.88	122.96	159.57	227.21	232.07	295.98	357.35	408.14	484.87	483.26	515.24	545.72	609.87	639.06	659.67	689.57	666.68	691.77	734.99	716.83	728.86	752.22	746.51	759.37	766.6	768.44	762.61	753.93	757.55	768	747.22	758.7	765.42	757.27	760.75	751.1	746.18	765.36	764.82	741.91
0	22.13	0	16.828	0	13.662	24.116	0.11285	47.911	21.098	81.392	85.597	74.706	71.391	64.25	68.88	71.777	79.557	70.992	75.193	67.853	18.162	36.394	50.145	45.237	61.61	74.821	63.99	60.735	42.293	53.656	53.252	42.307	42.359	42.317	44.188	53.669	43.217	35.853	36.665	29.964	34.946	35.031	25.02	30.433	30.897	28.67	31.707	20.068	21.985
0	0	0	8.7594	21.211	26.402	38.281	41.655	47.399	24.636	26.583	31.394	14.091	22.964	22.965	20.387	18.37	18.081	14.722	3.4358	0	0	0	0	0	0	0	0	0	0	0	0	0	0	0	0	0	0	0	0	0	0	0	0	0	0	0	0	0	0
0	0	0.53039	12.015	16.177	18.918	17.365	14.76	21.851	31.116	23.777	35.25	40.293	51.329	59.627	82.381	88.532	96.316	105.01	109.42	101.76	113.78	95.214	131.68	140.69	132.31	109.85	100.69	131.33	123.88	125.69	154.2	158.08	158.33	162.63	172.75	179.99	136.04	141.36	144	141.8	146.86	157.21	151.38	164	157.16	153.75	154.32	173.25	177.41
0	0	0	10.075	12.998	37.944	29.417	48.852	47.984	65.937	65.706	77.647	85.816	100.42	98.837	94.636	101.53	82.942	125.24	95.99	144.87	144.37	149.51	162.41	154.44	170.87	164.47	143.01	122.75	113.28	117.71	127.71	138.26	141.32	144.29	147.83	154.5	142.63	135.13	131.15	138.46	154.22	143.25	144.69	152.2	149.51	154.05	154.47	152.69	156.36
0	0	0	11.708	2.5338	5.3044	7.9731	5.3573	22.108	19.769	18.174	13.216	8.7752	11.224	17.636	16.49	18.602	7.5572	21.384	22.491	23.626	17.444	14.472	26.294	28.018	21.004	24.472	23.05	21.844	20.586	23.511	28.711	28.488	25.492	21.583	20.924	21.582	20.572	25.673	28.857	31.266	34.417	28.229	35.857	27.395	24.349	24.836	19.764	12.525	19.542
0	0	0	10.173	9.7197	13.738	0	24.948	27.78	27.292	29.718	38.596	50.515	55.058	53.884	57.339	64.736	78.49	82.236	96.632	97.785	108.8	124.89	138.55	134.25	141.06	150.78	138.81	153.11	158.32	141.75	155.93	170.7	164.91	182.67	176.71	176.61	186.67	178.69	176.14	173.7	174.98	174.9	169.87	165.74	159.7	168.56	158.83	172.2	175.24
0	0	0	12.59	17.937	15.533	22.588	24.471	36.061	39.385	45.255	32.486	39.694	46.945	42.259	40.911	38.582	45.304	34.332	43.079	43.647	45.31	47.919	45.234	53.259	59.567	57.196	47.279	49.529	57.392	61.086	55.626	55.246	55.553	57.874	56.645	53.882	59.356	59.966	54.451	55.989	64.662	59.161	61.793	54.173	56.846	58.278	55.254	52.142	45.433
0	0	0	1.9844	3.4872	7.5592	14.415	10.63	25.041	19.138	41.133	38.105	38.666	46.17	47.246	55.727	58.676	57.005	75.861	80.702	85.019	93.863	91.582	93.589	105.52	106.87	116.95	130.37	136.49	130.96	128.51	140.91	142.97	148.19	147.42	150.93	154.76	155.66	146.25	150.39	158.41	160.33	171.23	167.87	165.88	183.31	185.72	178.19	177.56	193.18
0	0	0	7.2231	16.11	18.906	26.466	30.496	29.602	35.817	28.904	26.494	32.354	43.95	38.432	45.003	50.996	46.613	36.184	37.164	37.217	36.766	40.681	42.504	54.992	38.676	35.622	37.462	38.333	44.132	53.984	57.121	53.978	58.144	58.008	52.735	58.953	61.235	66.266	62.577	58.651	70.355	66.689	70.386	68.488	75.86	75.055	74.232	76.384	67.741
0	0	0	5.3165	10.518	12.806	10.984	32.248	39.021	51.341	27.725	21.803	16.114	25.872	15.812	16.193	13.048	18.466	14.953	12.346	18.449	22.864	18.281	25.264	30.304	22.61	32.443	24.252	27.486	27.952	39.055	34.198	40.627	34.502	33.726	32.572	34.677	34.958	46.389	40.556	38.742	50.623	41.759	47.427	36.478	41.735	47.89	42.939	43.447	41.092
0	0	2.0982	10.103	21.438	12.449	0	0	0	26.724	0	14.744	15.93	19.525	19.175	12.991	31.862	34.21	20.382	27.268	23.28	10.316	44.489	37.695	31.656	25.483	26.357	26.244	30.869	29.439	31.111	40.586	51.105	57.814	61.144	62.386	55.426	57.85	59.48	60.439	56.868	61.499	55.119	57.534	65.605	63.25	62.914	67.564	57.751	65.305
0	0	0	5.3465	15.789	14.384	14.498	19.508	31.968	27.95	36.569	33.606	28.544	49.023	34.625	38.906	37.771	40.567	43.884	41.613	49.881	47.518	55.159	54.632	57.959	60.502	68.72	59.971	64.033	56.662	62.689	48.095	66.594	53.409	55.981	59.267	59.694	65.375	56.344	59.782	59.609	65.279	66.654	59.967	60.495	62.187	67.128	60.563	60.443	52.8
0	0	0	4.4645	19.293	10.523	21.247	16.724	27.804	22.57	27.952	16.654	31.877	41.841	38.251	36.039	45.897	39.798	38.884	46.117	42.126	48.857	48.909	48.26	47.784	55.043	48.738	45.602	49.34	55.484	54.245	58.157	54.532	59.259	62.99	60.745	68.767	65.113	67.395	63.708	61.929	62.458	60.455	65.638	70.042	74.799	68.042	70.715	67.132	73.986
0	0	3.1893	0.7133	0.59673	6.599	16.258	28.313	20.559	31.782	27.364	36.839	37.32	38.759	39.513	31.37	44.768	45.075	55.157	66.2	63.934	80.437	81.424	85.675	82.246	78.859	80.25	76.738	81.533	79.4	86.504	90.675	86.529	92.763	95.92	93.106	94.05	92.297	85.571	94.317	93.163	97.701	100.25	103.87	105.85	97.992	114.04	110.32	107.59	106.16
0	0	0	12.059	7.6257	8.9943	11.637	16.893	21.737	29.255	40.203	33.513	41.804	38.12	30.468	40.279	67.056	116.2	146.58	158.31	168.58	182.15	191.37	191.99	196.21	192.52	199.61	203.16	223.37	213.19	214.59	227.79	223.24	226.28	229.44	234.81	239.06	244.72	226.46	240.87	236.18	243.84	258.87	252.1	257.81	257.4	314.99	263.42	258.92	272.92
0	0	0	10.122	8.7439	21.592	32.002	50.267	48.433	51.829	54.577	48.525	58.139	55.228	52.687	46.889	43.02	43.353	52.956	58.6	55.24	57.279	56.211	57.72	76.739	75.929	71.315	74.599	67.626	77.892	86.303	91.942	78.765	86.605	85.721	103.64	95.989	56.575	54.296	55.877	62.223	70.156	64.601	65.015	70.099	62.75	71.969	77.631	75.481	67.829
0	0	0	0	0	18.867	30.629	42.909	35.854	41.648	28.154	31.073	43.499	33.893	43.686	35.283	31.275	43.076	49.039	40.206	25.347	44.57	45.735	44.88	38.28	39.034	54.101	52.366	91.251	77.993	90.932	114.85	117.91	153.39	175.63	174.57	188.01	207.21	228.24	227.1	243.36	236.92	276.89	279.88	280.1	293.11	314.24	318.1	324.91	311.11
0	5.8269	0	19.272	5.5032	14.702	0	14.596	18.588	17.61	48.267	49.862	55.824	51.067	63.835	70.525	58.147	74.369	50.731	55.584	38.871	43.037	35.793	39.172	36.233	46.889	55.756	48.805	59.689	54.52	69.391	69.993	62.671	76.552	67.381	63.877	73.87	66.805	83.373	72.481	79.49	87.888	83.589	75.945	74.076	78.813	97.066	99.458	103.21	105.12
0	0	0	8.8839	12.701	17.711	26.716	56.258	78.396	110.19	158.05	184.83	244.16	266.9	337.04	384.13	418.93	471.36	528.26	551.85	580.4	621.41	637.14	691.91	704.45	700.72	741.57	742.22	754.73	737.73	730.8	767.9	795.9	750.61	755.61	775.74	761.47	758.73	748.25	730.42	742.51	743.48	737.34	741.78	730.03	723.36	713.97	719.48	730.58	725.81
0	0	0	9.4367	11.175	18.749	17.613	27.406	24.156	31.497	24.576	20.804	40.352	33.116	52.46	47.691	57.756	68.686	80.654	72.063	79.748	74.574	77.685	85.814	94.078	81.952	91.282	94.205	97.929	99.017	105.58	100.96	113.11	106.51	111.59	121.67	108.25	105.19	101	101.77	109.34	109.26	108.68	106	104.64	106.24	111.8	110.59	117.09	116.9
0	0	0	13.478	21.563	11.414	16.723	14.026	23.14	26.126	26.586	28.53	40.378	37.03	45.24	44.697	55.376	70.518	60.063	66.644	67.887	65.33	78.451	78.188	90.468	90.397	104.34	106.89	120.28	103.87	105.77	121.54	120.51	127.62	121.74	130.24	140.11	132.17	140.97	146.94	140.74	147.65	152.81	148.42	163.11	152.66	155.06	166.42	141.56	170.73
0	0	0	14.948	7.5865	17	10.488	16.925	29.502	24.235	26.033	22.562	27.881	22.178	33.306	28.337	26.674	17.332	22.14	21.01	17.363	24.826	23.139	20.859	28.029	32.236	27.144	33.221	29.107	36.896	22.702	32.101	31.495	33.021	36.382	24.741	26.506	23.335	20.289	39.651	30.923	40.391	26.473	27.93	27.843	26.23	17.548	15.03	5.1722	1.7666
0	2.3729	9.5896	9.3341	3.1076	6.6958	3.8191	4.1917	0	12.95	0	0	0	0	0	0	0	0	0	0	0	0	0	0	0	0	0	0	0	0	0	0	0	0	0	0	0	0	0	0	0	0	0	0	0	0	0	0	0	0
0	0	0	0.35494	9.3515	13.348	12.709	15.825	22.642	25.715	41.878	41.467	45.674	41.232	52.612	69.604	73.634	79.449	62.584	63.565	59.754	56.864	69.325	65.077	76.391	74.423	97.968	94.847	108.92	112.66	125.89	131.23	140.1	160.81	164.23	159.34	168.11	167.8	182.21	186.8	182.99	199.9	203.16	227.91	232.12	231.77	237.8	243.97	242.3	240.93
0	0	0	13.306	3.5515	13.724	14.383	8.7769	16.77	18.012	24.96	15.878	13.825	21.752	18.405	10.261	12.486	12.243	7.1917	9.1278	8.9343	18.818	16.179	4.71	0	3.7357	6.6815	8.1024	2.3466	9.3076	1.671	0	5.0873	5.3885	9.1524	3.8804	2.7454	4.8834	9.6421	0.63936	0.34035	1.7152	6.9946	0	1.1654	0	5.4056	0	0	1.1092
0	0	0	6.0373	9.7012	14.514	4.5527	13.585	8.7101	16.216	9.0464	9.103	4.2318	7.1566	20.196	8.7262	11.118	20.254	21.054	22.401	24.596	26.502	21.835	28.313	21.631	24.727	29.589	34.479	34.383	46.408	42.681	55.507	41.531	35.728	39.908	29.976	30.297	33.587	39.529	56.699	40.555	42.263	50.386	40.487	50.718	56.556	53.256	48.911	48.264	43.122
0	0	2.6421	0	11.875	5.5841	16.581	16.464	27.667	25.018	30.365	27.027	25.153	35.293	21.967	33.556	22.928	31.488	30.837	25.24	28.652	30.238	34.924	33.359	36.875	35.897	29.993	24.633	27.173	34.686	34.383	35.57	42.473	27.817	24.589	25.189	22.165	25.399	21.502	19.919	13.906	23.876	18.545	9.0964	13.236	11.538	22.751	12.612	1.8698	1.9085
0	0	0	9.0891	7.421	15.703	16.687	23.339	29.376	29.137	36.023	30.059	31.988	37.267	36.86	35.395	35.144	47.252	41.169	44.612	36.097	41.057	43.445	53.251	52.022	53.496	59.83	46.45	47.14	47.907	47.263	48.432	47.37	42.619	55.151	49.649	54.527	52.896	55.13	53.989	51.554	55.093	56.553	44.935	51.526	55.844	50.896	53.707	45.601	49.607
0	0	0	13.926	5.8651	14.645	23.399	19.689	11.195	9.9734	10.983	12.011	8.9996	7.8948	13.969	0.10754	1.3778	0	0	0	0	0	0	9.2123	14.83	24.314	11.523	23.722	14.947	23.052	15.78	25.904	28.854	27.135	18.779	26.658	26.703	20.855	29.629	16.032	19.5	19.662	27.545	16.385	17.113	22.642	23.931	17.416	17.81	20.843
0	0	0	10.022	10.553	18.544	6.7924	10.767	13.702	22.099	34.137	40.401	45.662	58.103	51.665	58.007	76.161	74.156	91.863	100.97	111.64	106.88	117.31	111.43	115.88	111.99	113.3	125.3	126.71	145.43	147.65	165.32	158.1	151.64	156.19	149.68	142.25	148.55	152.87	161.71	154.73	153.76	163.04	153.91	167.32	155.35	161.14	158.41	156.5	160.61
0	0	0	2.7322	12.84	12.504	14.458	24.171	18.348	26.811	15.328	22.585	27.332	24.404	23.865	13.055	15.776	15.513	22.938	23.884	33.225	33.756	36.095	39.717	40.363	39.222	40.475	37.196	37.575	40.327	39.718	46.659	43.478	45.952	52.285	58.071	54.047	48.061	42.763	52.262	50.448	56.217	60.444	56.47	67.392	58.144	60.129	68.741	68.451	71.938
0	0	0	16.701	9.3327	16.768	23.243	27.704	23.857	16.999	25.095	13.555	18.111	20.979	23.336	16.013	23.553	12.678	9.2894	13.915	11.672	21.422	12.34	7.5432	1.8708	2.0884	0	10.852	7.6088	6.444	3.8492	0	0	0.34796	0	0	0	3.4897	0	0	0	0	0	0	0	0	0	0	0	0
0	0	0	11.158	19.971	7.9279	30.617	40.296	35.027	44.104	27.84	37.266	10.314	25.114	35.108	27.463	25.975	36.312	25.869	27.458	30.961	27.051	33.744	35.329	36.329	20.865	6.5062	14.316	12.68	7.4419	11.872	18.653	22.307	21.678	31.15	30.779	21.518	31.206	18.072	20.592	18.807	35.355	22.369	29.75	30.903	39.568	42.13	44.494	40.165	43.158
0	0	0	14.481	14.309	14.829	21.719	19.235	32.382	40.934	37.25	33.607	38.735	43.17	42.003	36.167	43.956	40.319	47.096	37.221	44.894	48.921	48.666	59.858	53.109	54.238	45.987	50.332	50.521	54.547	53.566	55.692	57.175	52.943	53.387	45.31	48.903	51.598	55.92	60.087	60.585	59.15	63.081	52.936	62.542	60.885	68.635	64.258	61.29	64.525
0	0	0	4.4611	12.668	11.14	6.8567	8.5866	10.61	2.6399	12.86	11.554	18.022	11.69	11.92	10.549	9.3323	16.129	19.016	27.962	19.636	9.6709	12.481	5.6813	26.538	20.936	28.426	25.827	28.757	28.52	33.167	35.408	48.576	46.452	53.888	47.362	47.31	53.012	53.173	52.606	56.033	64.936	81.007	65.529	73.759	62.772	85.601	93.871	87.506	74.143
0	0	2.7205	6.4485	4.3644	10.679	13.529	18.96	28.817	19.568	29.656	25.227	27.353	43.463	27.832	26.408	29.811	21.263	26.738	20.218	26.033	32.289	26.909	39.076	34.398	33.871	31.482	29.973	34.672	29.039	34.856	34.043	37.56	34.573	40.101	27.935	41.059	61.791	56.149	50.556	69.763	78.718	75.746	72.992	81.329	28.076	31.865	28.811	29.227	26.927
0	1.0646	2.5991	4.8279	6.8691	11.472	8.5543	3.6934	6.1445	11.669	13.231	1.2488	20.532	14.817	5.2595	4.5306	5.5931	0	0.46572	0	0	0	2.344	0	0.25502	4.6598	4.1874	9.1671	7.6507	7.0349	0	4.52	0.27442	0	8.1114	0	0	0	0	0	0	0	0	0	0	0	0	0	0	0
0	7.1253	0	0	4.8399	0	6.4859	4.7366	2.8259	0	2.4472	3.7245	0	0	0	0	0	0	0	0	0	11.167	10.179	12.879	11.212	13.964	13.787	19.387	22.439	38.75	35.96	34.605	37.071	46.163	46.075	57.07	61.955	62.374	63.055	63.863	75.341	72.353	75.73	75.994	78.415	79.117	74.914	70.975	64.044	62.793
0	0	7.9235	0.30379	6.1206	9.559	4.0508	0	4.7285	12.719	7.3377	5.0429	0	4.3172	2.7018	0	0	0	0	0	0	4.8788	3.3058	6.4044	8.665	0	0	0	0	18.278	8.4809	7.0608	0	5.6258	16.663	6.1292	6.0728	10.204	16.6	22.367	26.213	21.059	36.823	19.417	36.229	30.87	34.565	29.633	29.663	43.846
0	0	0	5.067	24.667	17.751	26.049	36.026	34.827	49.556	50.885	43.296	36.154	45.039	45.901	45.791	47.945	50.269	51.093	38.488	40.558	40.929	47.523	49.853	41.398	45.046	52.208	49.697	58.432	37.92	42.086	48.978	52.802	56.809	59.686	58.82	59.525	55.226	64.235	75.37	60.069	68.946	72.152	66.355	68.331	65.886	63.259	61.051	71.672	64.774
0	0	0	11.204	3.5061	8.1493	4.0711	16.387	16.627	16.119	17.289	7.638	14.629	9.3334	15.556	7.785	17.479	5.3452	17.169	19.575	13.748	16.375	9.9807	18.002	17.952	14.653	23.212	11.196	19.242	22.034	19.943	27.388	25.183	23.352	21.069	17.107	18.47	24.396	12.704	29.989	32.909	38.463	27.249	30.245	27.27	33.106	23.092	20.56	17.553	13.385
0	0.57649	0	3.0475	6.0679	3.0348	7.9552	3.7024	11.903	14.422	14.856	7.3912	8.5631	13.423	10.972	13.756	14.196	20.119	18.558	15.429	18.863	20.314	22.553	26.327	26.407	23.357	28.468	20.384	21.545	23.146	33.227	28.663	28.059	25.259	21.936	24.841	34.613	33.854	28.482	32.135	35.764	36.351	43.354	42.151	44.26	45.75	51.728	54.316	48.102	50.003
0	0	0	10.957	8.6514	14.809	10.766	10.152	11.246	11.81	21.472	11.736	15.15	15.256	10.313	9.915	9.1425	19.255	19.189	14.808	21.198	11.116	26.366	20.105	27.843	29.865	25.89	30.22	26.334	33.577	34.109	27.007	30.414	37.521	31.544	31.335	35.497	44.625	39.004	26.483	32.369	39.064	29.453	35.458	23.123	26.374	27.207	21.663	17.511	10.972
0	0	0	4.4362	14.61	23.489	31.181	50.163	36.337	52.361	47.929	42.279	47.03	43.087	52.04	64.721	72.577	64.117	56.491	63.356	59.671	55.426	65.523	60.173	74.36	54.847	61.221	53.715	62.543	65.641	70.278	74.699	76.075	69.649	81.274	85.624	85.601	79.868	86.854	87.464	87.12	94.227	88.681	87.849	98.593	98.255	105.25	98.597	106.97	101.15
0	0	0	13.116	18.429	11.372	0	7.1583	4.8354	6.8492	12.794	14.885	16.751	17.274	10.045	15.12	14.55	10.391	15.664	16.443	13.56	21.129	24.634	13.665	8.5065	7.6929	8.4509	5.8016	8.6411	14.969	10.172	12.211	10.415	10.696	10.569	17.469	13.407	13.113	14.034	10.066	16.236	15.306	27.924	31.121	23.713	31.144	29.876	21.801	28.648	36.09
0	0	0	25.912	4.4202	6.7935	13.721	13.101	17.459	16.308	8.5036	16.724	4.951	19.615	14.586	21.974	26.427	28.019	34.352	29.386	38.23	37.02	44.862	57.131	56.638	53.41	49.886	52.246	59.773	61.263	59.327	60.704	65.819	62.212	74.399	65.119	75.151	71.08	77.445	75.133	82.277	78.373	86.25	78.89	90.676	83.678	86.574	77.934	84.028	81.322
0	1.3518	0	0	11.947	9.7463	8.5851	12.128	11.156	14.29	13.475	21.359	22.997	20.842	20.677	13.031	19.289	24.268	26.837	20.52	32.828	18.749	34.772	40.897	44.323	46.711	41.346	42.302	37.775	43.865	50.471	56.699	53.579	69.213	72.025	81.967	95.33	106.69	116.15	118.81	150.6	162.93	173.69	188.53	184.62	198.17	207.61	216.37	220.63	218.07
0	0	0	7.2579	3.4341	11.652	18.022	27.808	38.215	51.069	53.067	72.703	73.42	87.63	84.866	88.541	96.278	98.31	106.62	103.26	101.3	104.69	103.37	105.08	108.25	113.67	111.86	112.59	108.69	110.4	104.35	107.27	101.66	104.65	104.13	105.95	102.56	104.79	109.32	99.582	103.5	101.21	104.83	126.4	119.73	102.4	119.38	108.21	102.16	105.04
0	0	0	19.693	18.868	19.921	16.802	34.362	34.764	43.569	42.041	42.788	49.917	55.166	54.795	47.675	51.278	52.964	58.365	70.76	77.214	82.034	91.393	95.873	90.836	103.11	91.912	98.109	97.407	95.187	109.23	110.86	111.93	115.22	116.82	127.55	132.13	116.94	117.67	125.14	129.6	139.04	133.42	138.54	146.78	142.38	142.99	146.06	141.69	146.68
0	1.6893	0	5.4013	7.9238	9.5195	9.5892	13.01	14.384	20.097	29.31	17.741	31.715	23.431	19.341	24.226	38.426	29.338	36.304	32.397	43.618	42.711	39.227	44.638	42.494	42.221	41.644	43.009	46.597	47.953	53.227	54.088	61.377	52.891	56.385	64.449	65.047	65.518	61.85	62.559	54.963	66.168	65.214	64.829	65.94	66.052	73.313	90.072	89.669	88.899
0	0	0	0	6.6802	19.374	33.874	67.31	128.53	156.61	201.09	236.05	304.21	442.46	352.65	542.41	436	457.02	488.05	652.32	503.28	529.42	548.03	570.92	556.95	570.79	599.06	568.63	589.17	597.97	610.64	584.83	601.99	616.97	599.7	612.83	602.06	620.44	610.88	614.7	606.96	606.1	624.49	617.18	610.16	607.39	613.32	608.38	608.53	615.09
0	1.2916	0	6.5505	9.6226	2.3803	4.9171	6.9091	2.9542	5.9103	0.28326	2.1518	0	0.54963	0	0	0	4.1843	0.97104	0	0	0	4.2503	0	5.3382	12.871	3.7164	9.2747	11.539	9.805	7.4375	8.1338	13.906	9.0678	15.336	19.372	19.67	15.576	23.041	19.406	24.462	22.533	29.77	27.041	28.031	10.601	9.21	11.494	3.4355	16.658
0	0	0	8.9808	8.3002	9.5537	5.5377	1.3584	3.0716	6.1189	5.3803	2.3912	1.588	0	0.26369	0	0	0.21589	1.1629	0	2.1908	0	0	4.2492	3.6743	0.037617	7.1875	10.073	10.286	16.331	14.911	27.767	13.946	11.332	14.434	11.483	8.7044	4.5514	18.613	22.46	22.474	14.024	26.024	14.135	20.976	23.4	16.946	12.984	16.968	11.982
0	0	0	7.8836	5.3391	10.535	17.15	12.013	19.484	20.812	27.943	28.407	39.369	47.575	49.16	57.271	62.516	77.942	87.267	88.619	101.6	99.184	115.62	117.59	150.5	157.06	148.38	159.68	169.04	166.55	171.78	147.07	185.15	178.76	198.88	177.89	194.6	200.34	169.08	165.06	192.16	190.98	177.03	201.73	199.35	189.68	177.23	187.65	196.45	176.5
0	0	0	15.285	13.029	12.733	16.644	18.657	21.531	28.383	19.556	26.206	33.841	28.317	29.184	33.093	41.639	43.872	62.886	47.173	61.278	68.476	62.476	68.836	72.279	70.642	69.793	74.241	83.417	76.282	82.315	73.092	76.127	83.047	94.821	93.668	99.871	95.384	103.1	100.62	99.613	103.85	104.51	98.288	101.76	103.45	102.7	110.25	110.78	111.31
0	0	0	11.234	13.844	14.995	14.525	25.451	19.164	23.243	14.515	20.091	20.09	15.639	32.199	21.175	20.968	30.144	23.437	17.475	21.476	22.746	23.884	29.971	26.53	25.582	33.136	30.852	37.137	23.879	31.782	33.981	30.616	39.665	32.559	43.357	37.989	32.5	39.195	42.88	44.36	51.05	51.423	37.958	37.815	42.747	47.96	39.653	45.571	41.19
0	0	0	6.8302	3.1322	5.2211	16.531	16.105	19.917	19.618	21.635	16.745	20.041	32.443	25.373	27.663	32.469	32.056	26.35	37.801	31.553	38.124	38.258	51.508	46.752	52.059	52.34	43.833	47.989	49.277	46.609	55.307	54.586	47.424	59.294	63.594	72.405	58.798	57.075	60.282	64.728	60.691	66.006	62.563	65.18	71.245	65.291	74.746	61.458	73.332
0	0	0	7.4854	6.5102	16.001	13.549	16.964	20.643	25.743	36.658	36.45	43.133	37.105	31.35	45.226	45.657	45.009	50.264	42.596	52.174	47.639	50.873	54.262	50.81	49.303	51.139	50.956	53.227	57.474	55.667	65.576	61.643	54.26	55.713	60.948	60.597	62.782	49.562	57.327	56.74	57.962	57.685	54.761	54.381	50.227	60.26	52.146	57.089	57.351
0	0	0.22327	17.009	22.027	6.3814	2.9993	18.924	28.356	38.117	29.081	32.738	34.295	34.139	36.952	32.551	31.282	27.965	25.986	20.84	23.413	33.682	26.97	39.134	42.357	33.861	27.602	22.621	17.534	23.7	23.472	22.209	25.906	23.115	26.007	15.454	29.502	18.852	27.921	25.865	31.967	14.723	31.157	8.355	17.339	21.775	22.215	8.7895	4.8105	16.252
0	0	0	2.0954	13.817	14.741	23.895	18.839	16.493	6.3855	27.909	36.348	42.06	59.278	57.235	67.373	75.339	71.424	76.737	82.746	92.05	95.464	101.39	110.01	116.8	118.08	112.03	124.99	129.81	141.36	144.89	156.88	178.16	172.22	171.39	166.93	172.03	158.47	150.32	150.88	158.95	158.02	164.73	164.99	162.5	178.42	182.58	183.13	183.39	190.9
0	0	0.62504	6.073	13.267	11.028	4.903	1.6306	6.3119	6.8821	13.549	8.7174	9.1459	9.8568	0	0.97729	0	1.2615	0	0	0	0	0	0	0	0	0	0	0	0	0	0	0	0	5.6704	0	0	0	0	4.0461	0	0	0	2.055	0	0	0	0	0	0
0	0	0	0	1.8207	1.4393	16.056	30.797	76.798	142.24	225.29	302.58	394.08	518.04	606.16	721.93	793.59	897.19	974.15	1076.2	1132.6	1181.3	1263	1278.3	1305.4	1340.5	1336.9	1322.2	1338.1	1314.1	1290.8	1261.1	1269.5	1296.3	1242.8	1241.8	1213	1231.5	1196.4	1162.1	1156.1	1157.6	1118.7	1145	1130	1137.2	1106.2	1118.1	1089.7	1092.3
0	0	0	15.244	14.383	18.671	22.324	27.938	36.278	42.301	35.88	40.327	46.182	37.523	42.078	38.101	52.235	29.923	37.24	35.153	35.701	40.546	36.159	32.283	35.789	40.634	29.302	33.08	32.885	22.032	32.698	18.469	30.615	18.069	16.596	17.05	16.872	14.768	13.109	16.711	11.872	5.0605	6.5672	0	0.96421	2.8832	4.1363	0.20147	0	0
0	0	0	15.27	13.98	12.583	0	7.1463	14.331	15.438	21.794	10.882	18.144	12.176	6.4658	10.551	17.68	13.264	9.9341	0.69256	7.0038	5.9493	18.303	26.112	26.761	24.749	33.01	43.756	57.311	77.374	95.12	117.79	145.03	167.15	186.4	224.71	257.3	282.69	286.47	342.43	352.6	379.37	384.38	392.37	408.58	426.51	446.62	442.16	460.89	463.35
0	0	0	6.6036	8.0576	14.258	2.3645	15.484	9.1744	14.925	16.347	15.297	19.314	19.086	7.6744	13.021	22.765	26.065	25.872	23.156	24.876	30.577	35.467	33.075	26.725	34.917	28.194	30.208	32.401	31.372	38.796	38.83	35.972	38.856	40.433	43.821	40.467	45.383	40.372	43.119	36.712	41.87	45.095	40.913	45.242	37.697	43.281	35.41	36.496	38.638
0	0	0	3.3633	26.321	37.714	54.282	70.463	98.836	104.65	144.14	166.78	169.76	166.35	195.35	212.09	211.8	232.98	232.63	237.68	225.43	218.51	229.37	215.83	215.18	204.53	229.93	225.9	227.14	227.82	228.74	235.31	232.53	235.07	232.64	243.09	237.71	243.86	236.97	244.73	225.46	241.95	243.45	235.32	234.29	242.75	241.66	241	243.38	248.44
0	0	0	9.944	10.803	6.7831	3.0299	0	0	0	0	0	6.9589	2.4935	0	0	0	0	0	0	0	0	0	0	0	0	0	4.1163	0.045691	7.042	0	3.513	6.8543	3.0149	19.091	6.0372	11.563	9.2952	2.3899	7.7286	5.8933	0	0	0	6.8533	0	3.2209	2.9819	12.069	8.1197
0	0	0	0	8.5937	15.837	19.233	29.381	26.885	36.1	48.957	61.018	61.492	72.522	84.177	86.51	91.12	101.32	111.47	100.58	125.46	110.16	127.36	145.3	153.06	152.41	130.44	138.02	122.23	139.95	140.6	139.67	148.39	151.81	126.33	154.23	156.79	146.64	143.67	145.15	147.8	150.19	142.79	141.5	135.08	135.47	132.18	143.17	142.99	122.09
0	0	0	10.35	27.272	29.166	41.173	40.917	55.54	69.75	58.029	62.716	64.44	68.693	72.95	74.476	72.908	80.193	74.211	72.83	70.461	69.686	71.624	69.222	65.875	77.78	79.901	76.187	76.171	71.786	74.54	75.285	79.252	88.613	85.808	90.844	93.639	78.841	82.722	102.27	90.396	87.244	99.195	100.57	97.777	96.31	93.458	92.377	101.35	102.55
0	0	0	1.1565	0.46487	20.297	14.615	20.61	22.805	22.235	40.237	27.153	24.763	30.163	19.435	33.936	25.96	15.35	13.605	19.368	13.907	40.035	35.809	41.951	42.215	21.764	21.351	28.53	39.581	33.278	41.65	31.827	40.198	31.365	36.069	37.053	37.272	43.461	43.942	46.354	37.365	36.707	34.324	30.483	38.696	46.399	44.526	41.857	45.201	34.207
0	0	0	2.9732	15.672	23.834	20.021	33.396	49.028	53.928	61.868	86.886	87.91	101.17	109.09	121.63	129.99	90.284	139.83	134.16	132.91	119.41	133.36	137.47	140.11	139.81	143.11	157.36	147.51	139.23	143.1	137.42	140.76	130.86	126.79	136.76	132.23	125.2	135.97	131.39	137.34	139.24	152.38	140.77	145.83	133.19	136.61	139.21	150.31	144.61
0	4.6331	0	9.9894	0	3.0829	16.028	5.9252	9.9055	12.555	11.07	29.856	25.146	30.806	22.707	36.175	39.151	41.27	50.356	51.358	53.464	66.756	59.791	53.231	66.614	72.088	79.17	82.609	84.301	89.012	94.609	94.606	105.78	103.02	97.038	96.168	98.817	98.654	91.045	91.801	96.468	94.264	101.12	102.3	91.028	108.35	101.95	87.927	95.612	88.474
0	0	0	2.4963	10.738	16.772	29.053	42.284	33.458	54.987	42.436	40.15	44.015	35.472	35.057	43.29	34.073	34.367	40.533	49.461	50.584	60.381	42.614	56.075	52.442	57.827	60.199	56.247	66.997	69.249	76.414	85.455	81.079	84.214	91.662	97.156	58.918	75.514	76.794	58.264	82.722	94.815	91.004	92.801	95.934	94.183	96.233	105.56	95.089	100.24
0	0.13732	0	3.8815	6.1076	6.0486	16.854	7.331	4.0571	5.7978	2.4829	12.305	13.601	8.8661	13.987	7.659	7.5629	9.7737	26.568	26.648	26.585	30.952	27.835	30.907	37.783	42.281	31.4	34.098	30.029	36.022	28.696	45.466	45.12	44.91	35.158	47.293	39.065	34.76	37.913	17.324	28.702	29.606	33.594	34.037	27.525	35.54	37.23	35.597	41.478	46.459
0	0	0	22.268	48.584	53.961	77.201	97.485	99.608	101.74	99.678	87.129	94.4	100.74	97.72	115.16	111.85	127.28	143.98	142.02	143.89	140.42	134.55	153.34	150.59	128.81	142.59	130.37	117.19	109.65	106.21	101.27	74.436	63.201	57.195	53.532	75.58	111.61	61.353	100.03	112.54	88.255	82.666	63.818	65.234	47.453	48.861	45.938	44.98	46.175
0	0	0	10.632	12.832	9.6538	17.871	43.479	49.507	78.108	98.511	144.22	179.92	229.73	278.77	314.67	349.91	398.6	444.88	458.23	488.4	542.62	569.66	593.56	600.39	602.41	634.86	623.07	668.34	660.41	664.34	680.68	688.99	689.33	694.56	692.23	676.95	710.11	700.22	703.55	688.89	679.9	682.53	677.56	696.26	659.28	687.72	686.3	688.57	688.01
0	0	0	45.785	47.655	0	8.8057	6.172	31.618	11.471	14.642	16.436	45.927	38.45	41.725	44.096	46.669	42.324	61.146	62.706	60.927	52.801	58.818	67.983	70.466	61.852	70.171	68.089	69.261	71.697	62.053	76.152	87.417	74.96	70.39	73.826	71.851	73.669	66.376	79.686	89.948	86.719	84.373	82.466	75.97	74.762	73.247	66.451	60.328	60.142
0	0	0	3.5391	14.695	16.27	24.157	18.301	19.861	21.262	28.892	28.886	29.707	34.913	29.119	28.526	23.262	24.741	41.325	36.292	37.328	32.099	44.753	32.447	38.526	40.603	41.177	33.83	38.241	30.337	30.189	31.885	30.268	41.16	34.23	28.705	34	40.424	32.684	30.454	33.735	33.506	38.443	40.774	31.724	24.239	35.498	22.992	23.786	14.249
0	0	0	0	4.935	8.808	9.3164	12.766	12.522	9.5978	23.156	20.58	24.779	17.7	23.537	23.055	18.184	22.868	29.068	31.298	21.087	18.432	26.281	24.706	32.636	27.827	32.915	26.836	33.941	36.31	37.559	43.267	48.419	52.637	45.331	42.362	52.953	46.932	49.283	56.744	55.758	58.412	63.424	56.892	59.505	59.281	66.107	75.127	70.659	79.208
0	0	0	16.19	38.161	6.7817	9.0787	20.642	23.525	20.71	27.239	15.717	9.6462	19.682	19.127	1.0543	7.9504	2.9864	1.9226	1.2875	1.2842	12.365	0.61139	9.4565	2.3614	15.463	19.383	25.604	24.322	36.609	34.641	24.313	34.703	27.765	28.862	23.467	23.562	11.636	12.671	16.074	14.883	16.398	23.802	12.353	18.346	13.618	15.571	11.188	10.166	8.5739
0	0	0	0	5.8508	14.112	24.293	22.217	22.502	20.409	15.38	23.501	9.3565	11.875	14.278	17.943	19.277	21.58	14.12	10.47	16.381	23.263	8.1934	10.927	16.241	14.921	15.132	11	18.058	22.37	25.787	41.92	38.773	36.488	37.562	37.083	38.363	32.676	42.426	48.8	53.826	54.093	50.826	55.709	55.209	60.045	64.779	68.16	73.049	70.871
0	0	0	12.768	12.251	12.466	14.602	12.744	11.979	6.579	11.732	8.5245	11.355	12.392	6.9485	7.5758	7.608	12.305	19.47	8.3277	19.074	10.568	24.638	19.506	24.636	26.17	25.947	18.309	27.735	25.452	23.984	22.092	20.088	35.622	23.606	24.506	29.476	31.557	27.458	19.875	28.319	26.735	23.834	32.307	15.968	13.064	15.228	9.9515	13.121	0
0	0	0	13.383	17.596	23.792	27.951	64.304	68.526	117.86	144.38	186.78	239.73	297.88	322.7	374.06	410.21	441.88	505.3	533.88	557.67	577.66	597.51	646.06	679.08	696.19	709.44	729.77	719.8	718.31	713.51	743.27	729.59	739.7	760.66	750.94	759.39	749.92	729.95	736.59	750.31	750.02	737.57	750.02	746.13	749.05	756.43	722.24	727.52	734.61
0	0	0	11.762	17.589	22.599	16.193	23.227	38.381	19.336	31.61	27.974	8.266	12.738	3.8989	0	9.3629	0	6.8348	0	0	0	0	0	0	0	0	0	0	0	0	0	0	0	0	0	0	0	0	0	0	0	0	0	0	0	0	0	0	0
0	0	0	6.7266	14.148	13.491	18.011	13.344	23.869	20.892	25.252	27.404	33.612	29.774	23.966	29.936	26.02	38.929	27.951	34.469	29.686	34.397	37.357	42.573	45.328	47.095	37.807	37.993	33.469	40.231	45.203	43.942	40.438	34.309	38.629	30.512	34.511	40.323	36.124	28.973	33.038	43.867	41.504	35.257	24.742	36.01	36.36	29.52	25.639	23.51
0	0	0	7.819	15.245	11.999	25.3	26.786	24.7	26.241	40.859	30.551	27.007	44.531	55.093	62.496	80.511	83.274	96.144	110.76	119.19	136.45	136.01	149	146.17	148.28	137.58	153.16	148.05	158.58	167.72	145.83	165.02	154.7	161.07	151.36	154.67	144.21	151.53	155.47	152.74	156.05	139.46	135.27	135.72	145.2	139.08	140.26	137.28	122.18
0	0	0	3.6529	9.0427	0.65723	6.1244	0	16.501	0	5.26	0	0	9.4352	5.6735	5.0409	4.5349	0	9.1604	8.7594	0	8.2145	6.3547	0	0	0	0	0	5.0631	6.4198	0	3.951	17.009	6.3987	4.5039	13.817	16.258	23.272	9.2667	3.6269	0	0	9.2793	7.2365	0.0074328	9.8728	13.27	8.1958	6.613	10.5
0	0	0	13.034	12.681	8.4494	8.0823	13.704	29.209	34.543	40.541	42.306	48.553	47.449	47.917	41.699	68.395	68.12	61.686	75.898	74.62	84.499	88.258	78.498	87.441	98.966	92.755	91.463	98.755	93.066	94.404	105.17	106.18	104.53	116.32	107.38	121.29	102.52	112.91	102.28	104.27	108.11	103.6	104.93	108.58	116.36	107.38	114.71	110.45	114.64
0	0	0	8.1547	8.8285	11.407	11.954	10.728	9.9591	13.809	10.987	9.677	8.2178	10.356	1.416	1.4036	0.31097	9.0007	0	5.985	10.401	3.1456	11.813	12.886	21.935	21.594	24.116	16.323	20.712	24.726	34.079	36.535	32.962	32.126	26.147	26.681	35.399	33.952	30.091	28.619	34.03	36.771	38.313	40.499	38.444	44.75	50.673	45.888	49.172	49.483
0	0	7.547	6.6555	8.2523	13.667	9.4081	22.32	19.864	18.52	14.462	21.878	16.208	22.354	12.307	21.357	19.252	25.09	25.36	15.018	20.863	22.174	27.715	34.557	30.908	30.756	41.445	45.716	54.24	46.655	49.324	56.57	62.868	67.03	70.402	78.126	83.294	88.295	86.388	107.53	100.25	102.97	111.21	106.66	113.76	105.3	111.67	111.24	125.5	127.93
0	0	0	5.8525	7.737	19.873	18.067	30.52	30.304	38.966	31.124	29.878	26.34	28.275	29.231	28.185	27.391	22.093	33.55	37.4	40.364	36.946	41.632	39.196	50.588	60.112	49.949	58.327	55.051	54.015	53.314	58.387	49.235	56.888	63.441	71.691	73.969	52.179	47.592	60.061	66.434	80.373	78.366	80.212	89.833	85.283	101.95	101.11	99.021	107.69
0	0	0	9.6395	16.177	12.283	5.5815	20.665	19.635	25.323	34.19	21.575	25.891	28.757	37.249	32.612	35.583	32.94	40.019	48.296	47.117	37.008	41.963	48.231	57.08	52.603	38.166	37.94	40.627	37.66	51.163	48.848	80.572	40.898	61.914	34.574	60.021	35.364	32.388	39.6	44.989	48.803	38.706	48.482	60.241	59.146	46.061	42.58	35.845	30.785
0	0	0	3.151	12.984	30.896	8.6264	4.8976	5.2712	12.812	11.691	25.681	9.9371	6.0694	2.8869	5.5629	3.3535	6.064	7.8306	3.7225	0.31207	2.879	5.6798	4.3948	11.27	5.4989	12.095	15.819	12.464	6.3683	11.372	14.919	11.825	20.096	10.552	15.363	14.653	17.391	17.771	19.797	18.777	18.999	18.912	24.272	29.08	22.954	14.471	17.244	12.54	20.22
0	0	0	0	6.1235	11.378	16.435	19.775	14.745	22.995	10.458	19.843	14.134	18.104	21.574	17.241	25.637	20.581	12.794	9.5674	20.061	27.531	34.949	37.841	55.283	56.582	60.187	73.293	94.22	103.22	120.8	122.38	135.97	133.57	146.24	146.33	151.87	153.72	160.97	167.31	184.68	191.39	200.51	201.88	212.18	212.95	228.62	231.63	237.64	236.98
0	0	0	16.621	11.124	3.5596	1.3672	9.3315	11.245	7.5236	6.0766	0	7.9113	3.9104	11.866	0.33301	9.3464	0	2.9818	7.4171	6.8309	4.27	5.5532	1.967	8.5685	6.2411	7.9975	3.5983	17.609	19.129	14.274	21.389	5.8995	0	0	0	0	0	0.41494	14.658	13.113	14.098	0	6.2581	0	0	0	0	0	0
0	0	0	9.5622	2.6778	7.3499	9.385	12.223	13.72	20.882	13.213	18.176	18.09	17	13.052	9.5136	13.086	8.8544	20.799	29.975	29.817	32.04	34.202	35.547	38.921	51.097	38.539	39.275	37.185	39.103	44.981	54.44	42.269	50.69	55.772	60.84	56.558	56.247	50.459	59.864	59.466	66.401	65.261	69.316	67.728	64.965	69.694	71.132	68.592	75.416
0	0	0	18.944	38.396	54.694	64.971	81.896	77.239	82.02	79.31	76.19	97.437	106.54	89.848	81.251	97.932	99.028	116.23	120.98	129.73	154.7	152.38	130.07	110.39	116.86	92.241	101.66	95.133	95.457	96.485	93.469	89.829	104.75	110.4	102.61	111.42	90.712	79.946	84.126	78.798	84.944	93.587	98.704	101.69	90.819	91.321	76.129	86.188	99.192
0	0	0	14.412	7.4008	7.1463	3.0966	8.4405	6.4386	8.2105	14.621	5.3934	7.846	0	11.1	6.7998	10.928	0	6.9059	10.793	4.6907	0	0	0	14.629	3.391	4.9009	0	1.6058	0.81208	0	6.9838	9.1512	2.2019	0	0	0	0	0	2.0605	13.466	14.061	4.5754	7.6693	0	2.5462	0	0	0	0
0	0	0	7.0186	9.4574	14.695	12.536	13.13	22.892	22.77	23.34	28.123	28.214	35.715	31.702	31.055	31.11	32.234	28.008	23.921	29.876	28.492	42.555	20.694	30.361	36.074	28.953	38.05	33.125	41.477	35.025	35.768	35.976	39.092	48.424	42.751	50.133	53.004	67.092	54.088	57.315	41.8	47.766	42.137	37.697	41.272	42.112	39.566	33.892	54.43
0	0	0	10.583	1.9749	8.723	9.8932	16.257	21.834	17.43	17.79	17.179	8.6341	18.315	16.899	12.103	18.766	7.3172	13.663	12.479	13.311	22.721	19.135	25.134	22.33	24.576	25.423	30.779	27.136	26.186	24.464	20.041	27.751	30.056	30.25	32.302	35.818	36.361	40.522	31.698	42.268	42	50.97	43.999	49.923	48.361	56.704	54.542	63.064	61.908
0	0	0	12.167	19.015	20.07	30.092	0	3.4992	9.3033	12.89	0	0	2.6492	4.3698	0	6.313	0	0	0	0	0	0	0	0	0	0	1.5455	0	0	0	0	0	0	0	0	0	0	0	0	0	0	0	0	0	0	0	0	0	0
0	0	0	0	0	15.03	27.277	26.354	33.477	28.111	30.16	33.664	31.237	48.131	47.449	51.668	58.844	61.483	60.35	55.255	64.038	77.474	55.337	64.649	53.4	63.429	57.828	52.725	61.796	84.033	73.207	72.355	66.142	69.547	72.739	70.316	66.304	63.6	73.177	75.753	84.697	79.715	79.125	79.804	81.266	82.298	75.506	87.414	80.805	83.058
0	0	0	4.573	5.5009	16.018	6.7895	15.2	16.662	10.654	4.3376	12.326	11.092	12.338	19.549	25.343	23.547	23.07	26.345	25.638	23.264	36.069	24.942	35.611	37.013	37.163	36.715	32.728	35.793	47.021	45.385	51.405	47.49	47.383	44.87	46.315	40.773	39.394	49.788	57.072	54.552	56.927	54.902	49.626	51.418	56.523	51.797	66.812	65.503	70.185
0	0	0	7.2687	16.781	22.113	23.772	21.877	27.005	28.635	36.7	32.891	37.417	22.443	21.826	24.067	18.438	19.669	40.767	20.51	31.566	20.287	35.964	39.443	36.671	37.782	31.64	26.458	30.149	26.228	28.502	17.757	13.494	26.713	16.971	16.49	22.503	23.025	14.338	9.1654	10.569	9.1821	4.9072	13.245	0.48718	0	0	0	0	0
0	0	6.0544	1.2402	0	34.239	31.694	48.675	49.067	59.152	49.942	55.46	62.21	73.285	83.284	88.753	81.29	76.238	87.39	105.1	107.51	106.68	104.43	111.24	126.03	132.69	122.19	120.79	117.37	120.21	132.84	135.46	124.52	134.31	134.54	139.54	141.75	126.07	117.37	114.84	125.66	131.09	123.17	127.67	122.7	123.41	128.87	122.52	122.43	126.64
0	0	0	11.798	6.6492	12.234	11.607	17.768	14.25	19.295	12.803	19.628	20.524	15.361	34.383	29.017	32.254	39.579	48.351	45.717	50.36	51.212	54.112	67.836	47.237	50.03	59.59	65.577	66.114	58.997	65.799	70.302	81.508	82.865	82.656	87.393	84.701	82.633	84.751	81.478	90.03	90.955	84.044	82.817	89.483	79.805	92.893	87.438	96.33	86.964
0	4.9018	5.5943	8.1231	8.5214	3.2395	9.5785	7.0282	5.6767	10.697	16.565	8.6989	21.43	20.357	11.012	14.341	16.798	16.683	25.233	25.608	10.269	5.8153	15.703	10.98	19.004	18.195	22.648	21.61	29.392	32.674	28.269	30.72	31.42	35.502	33.146	27.563	30.519	24.75	20.071	31.673	29.529	22.787	27.465	27.816	22.633	20.162	17.011	24.087	19.525	23.196
0	1.6967	0	3.591	7.3348	9.866	13.493	15.525	4.7599	0	1.3013	0	0	0	0	0	0	0	0	0	0	0.57442	0	0	0	0	0	0	0	5.8247	0	0	0	0	0	2.4427	3.5491	9.7867	5.4949	5.1448	2.9238	3.2834	5.0856	13.805	9.7644	11.461	11.322	10.527	0.49925	8.7339
0	0	0	19.924	16.399	15.711	8.2715	9.4581	6.3797	15.351	40.068	31.533	24.824	38.653	35.281	31.075	44.396	36.353	28.691	38.263	28.498	39.137	42.809	41.835	47.427	36.355	29.612	49.581	54.52	37.168	43.697	35.686	55.286	47.492	49.659	51.598	22.699	49.1	23.795	49.092	48.394	49.119	38.48	38.073	40.871	52.888	47.604	24.013	17.178	23.181
0	0	0	6.5108	7.1477	12.758	19.64	28.297	21.217	34.751	23.327	27.919	34.771	28.166	30.324	22.403	23.391	14.017	26.274	32.546	37.044	30.944	28.767	30.478	37.697	38.865	28.777	38.311	29.471	31.899	37.666	38.512	36.323	36.388	42.125	46.818	48.325	37.051	29.481	38.368	37.441	47.605	44.107	47.846	49.373	50.276	53.198	58.531	54.407	54.891
0	1.3396	0	8.4691	2.0935	7.3634	13.266	18.338	12.645	11.316	20.581	22.647	13.773	19.835	13.066	20.279	10.907	16.31	18.756	19.647	21.122	36.421	24.739	33.739	28.586	37.724	15.611	38.257	34.508	22.269	25.259	31.317	26.575	26.98	38.104	33.341	34.111	39.603	39.282	27.814	33.699	32.148	34.492	28.101	31.088	36.173	40.886	31.485	36.655	34.893
0	0	0	1.5271	9.0146	12.557	2.5149	8.6932	16.314	10.786	21.217	17.761	14.824	0	11.936	11.783	5.5377	12.502	13.67	27.611	20.64	9.7101	19.89	0	0	0	7.3337	2.6466	4.0518	0.90022	0	0	0	0	0	0	0	0	0	0	0	0	0	0	0	0	0	0	0	0
0	0	0	17.694	9.5032	29.59	24.189	39.718	44.307	30.165	19.831	30.499	19.537	67.392	63.024	72.185	79.524	72.438	69.901	75.597	56.812	53.719	38.084	34.02	51.835	40.68	40.69	57.209	92.746	97.965	102.14	109.4	117.48	113.38	110.04	0	4.3452	0	10.562	11.565	25.386	15.493	7.7605	3.5263	0	6.8222	0	11.116	7.6843	0
0	0	0	0.82245	3.3368	10.93	38.616	43.168	41.035	40.407	52.298	42.41	40.681	46.694	56.068	50.067	60.676	61.047	59.42	59.137	55.358	61.386	62.11	69.158	62.296	74.933	71.385	70.942	81.396	71.716	79.283	86.901	60.907	57.098	66.615	72.268	73.589	73.012	72.551	67.821	74.068	79.976	74.887	67.625	77.854	78.809	79.168	83.76	74.726	82.142
0	2.7652	3.748	11.006	3.5423	0.075043	0	3.9777	5.4965	6.4412	9.5614	0	1.4663	0	1.5554	0	0	0	0	0	0	0	0	0	2.9569	0	0	0	0	0	0	0.37819	0	0	0	0	0	0	0	0	3.2029	9.3171	0	6.3655	0	0	0	0	0	0
0	0	1.4677	6.8773	18.467	15.815	13.53	20.487	31.096	39.752	24.998	31.341	26.483	46.872	34.356	45.459	53.292	57.186	55.072	61.438	53.857	59.539	64.901	70.737	74.529	78.807	85.836	88.01	91.134	92.295	84.813	93.936	100.78	105.03	99.486	91.526	96.116	100.39	101.99	110.58	105.66	92.621	97.504	93.508	84.44	80.294	81.567	86.363	82.991	79.239
0	0	0	0	8.7852	8.7529	14.163	6.6284	23.631	15.016	29.444	16.739	20.4	24.838	20.622	19.886	15.687	17.072	25.499	29.565	5.2582	4.8689	11.722	1.9676	0	0.79191	0.22233	0	0	0	0	0	8.6562	12.715	19.869	15.56	16.984	22.506	13.323	9.8909	16.186	17.86	27.437	23.286	26.208	35.416	28.825	23.362	13.47	16.221
0	0	0	12.468	6.632	1.9874	3.3251	7.6013	8.3175	23.729	20.536	12.514	19.334	16.883	31.191	21.594	23.905	22.456	29.406	31.823	34.79	25.764	27.724	29.928	35.229	29.024	34.121	32.082	30.424	39.363	33.658	47.595	45.426	42.926	46.752	34.484	41.607	43.59	36.347	48.227	53.922	61.666	50.962	59.54	48.652	54.867	56.499	49.387	45.297	45.261
0	0	0	11.784	15.758	5.3241	11.956	21.686	41.448	36.089	47.12	75.607	88.456	75.502	90.743	91.204	88.184	109.18	121.09	130.18	126.22	120.26	128.24	144.45	137.37	141.09	136.37	122.93	143.6	144.38	155.24	140.36	151.75	153.97	163.92	174.01	168.59	174.59	186.76	154.02	168.35	179.65	175.94	167.84	162.54	157.99	166.81	174.4	169.28	175.26
0	0	0	5.6894	9.8059	7.6919	6.8363	8.8348	17.339	13.349	22.122	22.027	25.737	32.949	38.649	33.13	40.912	36.919	50.834	59.892	58.957	64.204	60.588	63.785	65.155	60.385	61.379	69.827	72.38	80.198	85.992	83.001	75.553	76.155	85.203	68.937	80.552	73.912	89.716	93.104	93.071	88.941	102.24	99.776	108.93	114.42	116.4	106.89	115.77	107.94
0	0	0	0	16.75	16.961	16.417	34.2	28.166	42.52	45.426	27.736	48.849	39.577	37.391	40.661	50.347	46.563	42.097	46.7	44.556	49.96	55.538	45.265	53.643	48.062	32.989	35.465	34.917	40.666	33.673	35.357	36.502	33.579	34.048	35.622	36.16	33.825	35.314	34.404	37.244	33.187	39.908	31.684	38.886	32.198	40.268	34.586	33.586	45.476
[truncated: 180 more rows]
[truncated: 78 more columns]
