# Supplementary material for: Limits on information transduction through amplitude and frequency regulation of transcription factor activity
Source: eLife. 2015 May 18;4:e06559. doi: 10.7554/eLife.06559 (PMC4468373; doi:10.7554/eLife.06559)
Supplement: Supplementary file 1. — Raw single-cell time-trace data for HXK1 (15259 cells), SIP18 (21242 cells), pSIP18 mut A (18203 cells), pSIP18 mut B (17655 cells), 1× reporter diploid (21236 cells), and 2× reporter diploid (19222 cells). The data are also available from Dryad Digital Repository (Hansen and O'Shea, 2015). DOI: http://dx.doi.org/10.7554/eLife.06559.014 [file elife06559s001.zip › source_data/SIP18_FM2_40minINT_690nM.txt]

0	0	0	8.4246	20.303	16.046	18.487	32.187	23.699	22.771	30.855	36.779	44.655	51.055	71.924	60.511	56.854	71.706	66.123	63.954	58.369	67.179	67.609	69.634	73.032	70.139	77.977	75.782	55.296	64.639	53.977	73.496	72.316	83.759	73.549	62.511	73.527	65.15	73.986	63.401	56.838	67.688	68.749	69.385	57.889	63.081	63.154	66.086	64.273	79.128
0	0	0	2.0432	16.691	17.484	21.307	30.16	36.275	45.514	52.422	46.685	48.624	53.304	51.858	60.558	60.344	54.021	66.484	58.886	64.689	68.204	67.537	66.784	76.82	69.117	72.85	77.631	87.484	85.757	89.308	80.677	90.236	99.58	95.976	105.68	107.33	111.13	111.19	114.85	111.48	118.65	112.62	112.47	127.12	118.46	112.93	118.4	121.34	119.3
0	0	1.106	11.757	9.5803	5.383	28.654	38.481	40.333	48.099	62.826	59.822	90.856	82.509	94.818	105.55	133.87	132.08	143.32	151.51	161.51	165.96	169.06	97.076	103.99	111.08	102.9	98.792	91.418	94.247	85.269	99.407	98.797	105.96	102.86	110.21	113.5	106.27	113.95	119.15	129.24	139.42	131.85	127.99	136.96	136.25	134.73	140.57	139.29	152.55
0	0	0	6.0163	18.99	16.286	27.756	22.365	28.847	37.807	35.173	23.01	36.96	24.621	37.342	38.736	33.002	36.67	36.921	35.945	41.087	40.312	42.287	33.233	45.55	47.188	49.678	39.767	37.367	46.352	42.861	40.725	46.587	41.706	48.896	46.708	53.058	42.05	52.813	50.772	52.341	54.344	45.577	45.254	48.044	52.121	41.735	50.472	40.21	46.165
0	0	0.97855	0.65259	22.512	23.469	39.952	26.79	28.725	0	37.143	43.778	40.697	45.532	38.752	23.659	34.096	35.88	0	1.7646	33.264	40.385	37.319	27.052	44.243	35.745	51.503	36.589	50.617	43.255	50.418	43.44	46.065	48.838	33.149	28.629	18.129	6.9219	12.394	1.2925	2.5388	1.7298	3.1158	3.5276	0	0	0	0	0	0
0	0	0	5.6108	9.3672	18.3	26.211	22.397	36.444	35.104	39.814	46.116	30.951	35.228	35.542	33.055	27.761	25.995	29.625	31.208	27.987	30.576	8.2123	19.651	32.729	17.896	27.645	21.31	27.134	29.585	30.391	25.48	29.877	39.939	49.538	41.573	43.942	42.395	38.631	29.498	31.248	33.653	38.84	28.77	36.988	24.383	28.034	33.923	33.864	38.704
0	0	0	19.129	20.745	23.035	14.089	25.709	32.654	28.891	57.271	17.839	23.591	23.251	9.4574	22.371	15.436	17.41	17.952	25.022	22.467	29.769	12.447	24.481	27.339	20.953	20.895	22.065	28.112	22.652	17.878	15.833	11.62	17.349	17.941	19.107	25.171	21.183	20.483	36.574	30.518	31.478	21.688	32.708	22.117	22.661	24.078	26.794	34.114	35.538
0	0	0	19.569	9.2442	8.5324	8.0236	15.383	5.1055	0	0	3.2611	16.618	14.316	17.703	0	2.1666	4.2661	8.3886	9.228	13.124	12.303	27.608	30.357	28.698	27.575	24.873	23.161	16.879	25.518	33.422	33.48	28.151	32.613	40.439	16.846	31.213	41.579	53.636	57.291	57.778	58.394	65.599	53.649	77.213	80.446	79.251	81.309	80.486	89.216
0	0	0	1.0809	2.0397	6.1464	7.2436	10.713	6.1252	1.1912	2.8819	0.29914	0	1.8585	0	15.949	26.317	51.889	80.262	118.7	169.8	209.55	279.57	339.11	395.33	447.19	511.6	544.43	655.7	722.73	784.23	836.3	931.92	961.28	1043.7	1064.8	1125.1	1131.3	1132.7	1165.3	1194.5	1237.3	1256.4	1274.9	1260.8	1228.1	1234.5	1270.3	1300.7	1313.8
0	0	0	7.418	17.518	13.581	17.625	12.83	10.236	14.511	15.171	14.153	11.214	19.338	21.585	17.358	25.684	25.068	23.269	30.658	30.061	33.166	38.625	49.951	44.045	33.528	24.7	28.558	27.36	39.324	39.274	49.121	40.52	43.734	39.533	42.931	43.134	41.339	50.969	41.998	50.429	52.214	49.688	49.802	53.52	50.952	53.571	56.006	46.776	47.22
0	0	0	2.5055	14.933	9.2583	12.831	24.47	23.917	29.933	37.507	37.031	45.543	30.696	37.341	35.048	27.077	25.676	27.878	26.312	25.582	26.601	25.21	19.425	27.086	36.652	32.529	26.578	26.69	29.775	31.083	22.049	37.422	30.774	25.507	32.375	34.314	28.515	34.982	33.32	34.954	25.679	31.745	29.626	28.251	29.372	24.808	20.598	23.717	19.797
0	0	5.169	0	0.7626	3.6523	9.7518	4.9938	12.261	23.069	25.516	21.288	36.455	33.283	33.339	31.042	34.558	39.032	36.226	40.504	28.57	38.448	27.278	34.296	32.658	36.506	39.176	37.996	38.256	40.081	36.073	40.838	40.92	39.453	52.514	46.61	46.53	41.767	40.912	41.161	40.952	48.044	43.658	48.244	38.528	48.013	37.822	43.521	37.14	43.769
0	0	0.049698	4.274	9.0346	13.063	12.56	18.873	22.487	19.195	27.8	26.904	25.519	34.174	36.372	41.981	48.276	41.242	48.306	57.935	46.734	69.469	54.702	72.027	63.129	55.825	59.303	53.622	61.535	78.275	78.334	82.38	86.471	79.947	78.481	88.914	90.522	92.5	103.79	99.47	115.55	103.79	106.58	104.53	111.18	112.65	114.78	110.18	106.18	108.12
0	0	0	0.29728	12.133	19.105	17.54	27.936	25.08	34.772	36.768	38.897	39.4	37.562	41.613	42.799	44.006	54.776	47.164	55.176	51.542	51.756	53.811	50.695	61.779	59.307	56.527	61.211	61.699	75.32	65.608	75.338	69.333	65.129	68.8	67.951	69.181	77.464	80.596	81.864	80.428	86.9	87.828	86.294	90.687	95.189	99.859	103.97	103.23	105.88
0	0	0	0	19.566	14.618	11.737	15.129	8.1663	3.7998	11.118	17.207	16.923	17.759	13.72	20.958	23.069	19.403	11.099	32.474	16.337	21.826	24.614	17.828	27.817	28.15	22.56	19.957	20.654	19.207	31.08	19.215	32.847	38.52	36.621	22.004	30.445	32.094	31.369	30.987	35.301	31.692	39.529	44.3	43.62	43.566	34.659	51.944	53.851	59.923
0	0	0	0	14.338	7.407	14.925	20.946	25.968	32.783	38.216	30.142	40.261	41.946	29.147	30.865	30.885	45.092	41.111	58.19	42.353	44.709	55.315	51.859	48.563	46.225	57.316	55.254	56.794	58.986	54.016	48.544	54.087	56.955	49.231	57.646	57.715	61.111	66.543	62.414	58.327	58.676	62.968	61.222	65.795	70.15	72.791	72.999	80.743	64.494
0	0	1.9927	0.96599	0	4.1611	18.479	13.84	10.23	6.8776	12.06	10.869	10.088	10.791	12.584	8.9927	19.035	14.981	15.997	21.294	19.527	28.418	21.682	30.72	29.881	22.33	16.422	28.29	26.291	40.994	38.976	52.605	54.096	44.967	45.826	50.367	48.858	53.623	53.615	43.874	61.486	58.231	55.582	59.202	67.972	65.4	63.782	66.152	61.911	68.842
0	0	0	6.7937	5.6884	11.035	10.886	14.118	16.719	17.788	17.248	13.297	14.823	9.754	8.3843	9.42	7.5382	13.075	14.947	18.863	14.351	13.242	10.06	8.219	23.397	15.985	18.882	18.444	15.838	23.621	23.872	27.161	33.584	45.843	42.48	46.094	51.917	56.957	60.324	61.162	65.657	59.44	79.153	73.183	77.581	74.719	77.738	82.837	95.929	97.109
0	0	0	17.701	23.95	4.1709	16.065	8.7185	12.787	1.9515	15.682	8.3968	14.21	17.411	16.967	18.851	16.045	26.217	31.011	31.637	17.067	29.884	34.536	30.641	27.432	26.862	19.423	16.079	24.128	30.739	32.048	37.827	25.451	38.377	26.548	40.986	33.417	37.07	49.088	33.847	51.015	48.53	51.138	52.303	67.935	60.955	67.638	73.925	71.321	68.989
0	0	1.4298	2.6507	6.6953	0.89007	10.652	8.9963	6.6854	0	0.77505	10.096	34.125	34.605	37.792	34.197	32.075	49.259	61.674	25.295	48.605	51.688	63.872	67.611	70.925	71.727	68.752	68.325	67.332	71.505	73.259	66.756	53.199	52.378	47.584	42.459	44.789	49.254	58.759	66.912	64.502	56.676	56.144	53.778	65.889	64.058	59.123	50.289	60.828	69.368
0	0	0	2.981	2.3346	9.8174	14.938	18.561	25.58	20.975	29.518	15.479	37.543	20.707	31.885	29.217	33.8	32.534	39.699	37.122	43.493	42.51	41.1	38.634	48.86	51.349	65.832	59.525	72.298	81.668	91.434	96.725	109.04	129.25	137.45	142.81	150.93	162.41	155.76	167.31	177.11	185.45	181.82	176.76	189.03	189.72	184.88	191.45	190.99	205.94
0	0	0	5.4739	11.365	15.292	31.938	29.817	26.621	26.471	68.795	69.756	77.967	67.458	61.72	44.108	41.094	28.393	37.793	38.078	37.158	34.829	29.697	32.521	28.688	40.351	31.031	33.917	26.781	28.584	36.395	30.007	32.634	39.162	37.179	36.177	32.966	27.247	26.81	33.295	31.393	39.015	27.391	18.547	21.049	11.759	13.49	5.2415	11.282	11.485
0	0	0	12.412	17.576	12.457	5.3345	8.6745	7.4426	4.4147	0	10.138	14.51	5.4374	7.541	0	11.028	10.64	11.846	13.582	21.16	17.621	10.745	15.704	12.042	16.693	18.765	15.756	21.353	21.93	28.267	27.643	27.089	21.519	23.484	20.814	26.071	27.909	30.858	37.693	35.259	35.284	35.09	44.874	51.185	40.227	36.97	37.443	40.881	37.159
0	0	4.1908	12.057	5.0433	9.8362	5.0738	14.246	13.399	11.379	15.796	10.801	13.891	17.414	22.543	15.784	22.094	17.687	21.468	21.573	26.835	27.235	31.422	31.817	35.891	37.634	37.929	39.63	40.015	39.101	51.243	52.193	50.276	55.361	58.804	62.218	63.521	60.477	58.139	63.068	68.931	67.992	74.169	64.678	68.313	67.743	66.197	73.771	68.742	68.687
0	0	0.88993	10.29	11.638	8.9717	8.967	19.277	12.218	10.61	14.156	10.025	14.341	23.313	22.466	21.293	26.602	17.731	15.792	20.324	17.344	18.465	24.778	20.199	29.503	27.322	32.585	37.012	36.996	51.727	59.844	65.16	75.78	62.816	64.632	73.275	78.962	73.87	73.161	75.129	89.912	85.774	92.539	88.364	89.748	99.084	100.63	104.38	97.221	105.46
0	3.315	0	3.0358	3.597	5.3629	15.816	22.567	10.854	18.564	9.3406	12.819	10.721	17.72	18.196	19.227	20.13	18.442	20.807	28.401	20.298	23.463	8.9209	22.488	33.477	30.52	22.754	22.672	41.816	37.755	31.01	17.735	22.687	15.044	15.899	22.758	15.525	11.578	16.501	23.376	18.362	20.799	23.904	21.365	16.047	16.986	13.648	13.581	15.714	30.295
0	0	0	7.1031	8.3831	0	14.655	15.143	18.565	20.626	24.057	22.233	21.336	21.866	19.005	18.464	23.85	30.035	22.157	32.636	26.041	29.829	26.961	35.063	27.167	31.587	39.023	53.539	43.175	57.963	57.078	82.482	83.024	89.62	97.31	106.21	109.52	119.18	120.04	132.41	139.88	150.61	160.14	161.75	158.85	169.38	170.25	161.04	160.2	170.54
0	0	0	12.472	11.607	16.951	5.7884	5.7968	18.212	17.79	25.077	22.952	17.806	22.778	28.37	17.181	24.708	15.85	13.94	16.433	10.445	17.665	9.1515	17.143	17.147	20.194	13.111	12.888	11.076	20.108	23.934	17.578	23.505	19.718	27.366	25.952	29.283	37.936	21.963	24.727	17.16	15.04	19.469	27.485	31.628	28.103	20.572	26.232	29.352	21.855
0	0	0	20.964	28.891	32.761	0	0	47.952	40.411	47.03	54.994	45.942	45.208	35	50.989	45.751	30.294	27.138	25.91	30.791	30.358	28.328	22.637	23.396	24.428	35.224	37.372	65.491	87.626	106.93	130.46	156.81	191.53	211.59	230.33	268.74	292.85	320.83	369.08	390.91	411.42	453.81	478.53	518.45	532.42	562.01	591.01	609.55	608.79
0	0	0	0	8.5908	15.548	38.335	71.969	107.28	151.42	200.92	224.89	288.71	313.17	348.95	401.71	408.77	417.34	447.25	483.74	492.71	501.48	513.44	515.32	515	559.58	546.86	537.09	530.58	532.47	542.27	525.31	508.1	502.29	544.37	510.9	533.37	522.73	535.66	516.9	531.82	530.45	543.86	533.08	523.13	516.49	511.28	527.05	528.66	539.78
0	0	2.8391	1.7134	8.4407	11.941	14.386	28.952	22.833	24.56	29.435	31.809	35.978	23.411	34.314	33.746	37.363	28.73	41.206	47.298	33.628	38.908	42.555	45.105	63.96	30.076	49.885	54.647	56.975	65.961	74.674	88.114	61.256	59.681	59.773	66.655	62.921	55.885	54.132	45.061	48.244	47.224	49.327	54.309	48.427	50.585	70.103	44.611	49.266	49.206
0	0	0	9.9295	18.036	6.3353	18.405	12.218	1.8289	0.78607	6.5521	0	0.67446	0	0	0	0	2.5655	0	0	0	0	0	0	0	0	0	0	0.46285	0	9.7812	18.807	22.408	42.25	29.022	41.182	43.221	45.763	60.09	57.307	54.188	59.545	61.952	71.132	69.54	69.166	67.813	69.351	75.818	69.688
0	0	0	9.015	7.7773	6.6762	10.392	17.403	9.6591	24.678	30.997	23.502	34.401	31.928	30.471	34.821	28.692	27.017	31.27	36.653	33.573	29.954	33.421	44.762	42.618	42.617	53.235	46.822	62.414	55.08	57.742	56.862	54.218	55.118	45.845	53.936	50.238	47.033	43.202	39.405	35.176	40.989	48.531	45.459	46.607	49.782	41.964	42.409	40.35	45.374
0	0	0	0	25.891	45.681	74.923	94.298	119.01	126.77	154.58	165.99	201.04	204.46	213.55	214.87	230.52	235.37	259.45	260.59	261.58	261.81	243.14	258.52	264.41	258.26	199.06	229.5	241.48	247.7	239.07	243.74	239.07	234.97	226.04	232.22	278.03	246.28	251.2	262.41	208.06	236.71	248.12	246.78	244.52	238.99	236.76	240.77	190.28	231.58
0	0	0	0.96505	15.43	0	7.5526	3.8946	1.8463	0	4.6316	5.5418	3.8682	4.8223	0	0	3.6776	5.704	8.5663	12.349	7.2387	5.1337	11.754	12.831	6.8027	2.2065	7.6939	16.03	14.947	16.488	16.171	16.078	16.235	26.898	16.191	29.757	30.985	31.533	41.973	39.753	35.191	32.883	40.684	53.617	60.778	56.835	55.55	60.366	75.364	66.44
0	0	0	8.9094	9.4399	6.964	5.6654	2.7659	7.2536	6.1486	0.7671	0	1.1495	5.3881	0	5.4643	1.9349	3.0708	6.6536	10.971	8.5963	7.2269	9.378	14.207	6.679	5.508	4.8668	8.9442	12.687	5.0202	7.1555	8.6945	2.9118	11.921	0	8.6579	10.534	8.5599	17.516	5.6609	8.0206	7.2866	7.8283	11.5	13.619	10.998	11.391	10.555	5.9414	5.6164
0	0	1.7675	10.142	7.8168	8.2856	9.8012	10.44	13.736	20.902	20.755	17.204	14.893	21.091	15.274	13.528	6.134	2.7976	4.6986	10.27	0	6.6992	0	7.1337	10.743	8.9451	10.898	2.3698	18.13	6.3774	6.7935	6.1518	0.23207	0	0	0	0	0	0	0	0	0	0	0	0	0	0	0	0	0
0	0	0	0	11.496	9.7579	24.773	30.02	32.235	36.236	53.873	55.231	70.287	75.211	81.826	96.787	103.43	106.81	106.76	140.54	141.86	156.34	163.74	145.22	172.38	187.73	189.5	187.67	201.46	218.61	218.35	209.73	219.94	228.79	222.7	215.74	223.88	218.88	215.79	225.16	216.37	226.63	227.24	234.4	239.66	234.85	238.82	232.67	232.48	234.26
0	0	1.1878	4.4257	10.778	1.4041	11.496	15.046	23.465	15.32	24.17	20.579	32.051	20.828	28.495	24.09	21.185	18.534	20.582	23.385	24.057	20.207	21.52	14.083	20.904	31.444	22.22	22.131	27.431	27.061	27.593	24.735	27.626	25.923	35.335	26.802	33.353	23.676	31.33	33.408	40.201	36.279	39.371	37.09	37.803	38.101	29.673	34.403	34.034	35.83
0	0.073332	0	8.916	3.1211	1.9888	9.0259	8.7809	16.857	24.614	23.265	23.813	25.443	30.27	20.175	19.78	11.719	14.218	16.195	18.208	11.154	15.973	15.228	23.333	26.082	27.724	27.196	27.35	41.657	36.767	32.1	34.349	34.345	32.486	31.767	35.516	31.604	35.469	25.975	26.99	26.263	34.234	39.948	39.02	24.196	37.98	41.892	45.859	37.496	39.279
0	0	5.5375	0	7.4954	8.6856	5.571	9.8801	8.3871	14	11.092	9.9697	8.4773	12.801	10.146	7.0066	11.158	11.683	16.145	17.841	10.449	14.489	15.194	10.504	11.636	5.8052	3.2218	0	0	12.359	3.9569	7.4202	6.6423	13.162	12.026	6.869	5.9064	3.5241	0	9.138	10.237	9.1183	15.14	9.7952	20.715	17.61	17.802	5.8785	10.521	19.157
0	0	0	6.017	13.731	13.047	18.423	29.861	28.581	34.166	45.506	49.61	57.52	56.434	65.97	74.12	67.167	74.067	70.389	85.522	80.025	84.356	99.728	88.828	103.87	111.42	104.5	98.798	88.873	100.53	99.847	106.61	130.39	133.27	140.68	146.93	165.5	179.68	179.31	179.82	193.08	208.01	216.85	226.89	229.56	221.2	236.45	231.8	220.52	217.99
0	0	0	2.5067	12.392	24.65	25.026	40.469	41.581	41.534	44.458	44.284	52.07	57.3	68.037	80.417	80.277	89.125	72.306	93.316	87.364	94.614	98.729	90.416	95.004	92.015	94.102	101.02	95.491	102.92	99.883	99.219	99.25	91.81	90.645	97.596	103.38	106.86	91.51	90.762	87.083	91.488	80.624	83.117	92.092	96.409	99.362	104.62	104.86	99.273
0	0	2.9228	3.5789	6.7279	4.719	12.172	16.99	7.308	3.4705	7.6947	0	0	0	0	0	0	0	0	0	0	0	0	0	13.766	1.3562	2.4543	0	3.0767	0	0	0	4.292	0	2.94	0	3.155	4.1455	5.2672	3.9452	0	9.5049	11.435	15.74	13.332	12.495	11.1	7.9738	19.07	16.194
0	0	0	0.30349	13.712	16.117	16.87	20.684	26.219	28.113	33.683	26.7	39.41	30.191	31.718	31.067	36.313	37.523	35.638	39.308	49.149	46.819	51.85	48.782	54.928	57.294	54.315	60.33	59.618	63.848	66.732	63.55	78.213	73.411	75.906	86.596	88.829	80.194	88.62	83.054	88.598	82.943	85.238	87.578	91.378	90.113	84.603	91.373	85.343	94.038
0	0	0	19.21	8.6751	18.753	20.931	15.16	26.798	28.108	44.003	43.777	49.711	51.689	56.652	50.278	57.275	41.814	44.164	51.359	40.386	36.632	53.139	48.226	49.248	50.964	48.12	34.372	45.763	41.225	37.441	29.32	34.673	18.127	22.434	27.379	29.954	33.154	17.208	18.107	15.845	14.537	19.07	25.261	18.901	15.081	10.689	10.735	19.827	12.107
0	0	0	8.3982	8.6157	6.8711	19.213	24.498	25.191	17.102	18.879	26.417	23.754	22.697	21.124	29.268	22.074	13.401	23.901	24.744	26.465	29.529	33.656	28.006	32.136	30.181	42.18	41.262	48.958	54.193	68.994	67.344	73.529	78.476	79.423	78.395	80.359	86.945	80.779	82.826	84.257	87.506	81.877	83.504	88.286	83.151	84.303	70.823	86.199	84.762
0	0	0	7.2837	15.15	14.547	23.772	19.093	29.765	28.569	38.042	48.294	64.027	85.786	96.828	101.29	131.65	122.29	148.73	150.55	163.02	176.3	158.26	195.63	168.85	181.6	182.14	180.62	199.68	225.63	274.34	272.55	303.16	291.92	306.19	330.24	322.72	363.13	381.56	355.77	401	299.29	304.59	300.73	303.5	305.69	314.39	298.15	283	294.13
0	0	0	10.421	1.3041	8.3867	9.5343	20.973	6.0822	12.294	14.446	8.9389	15.71	13.669	14.522	20.842	14.231	18.537	23.069	21.636	11.681	7.6442	10.906	13.942	17.44	18.549	15.337	6.5133	5.6613	7.7027	11.999	4.9009	11.201	10.377	13.449	12.697	10.078	9.6864	9.1931	10.583	15.637	10.581	13.554	6.5267	6.2848	0	4.3326	0	0	0.8708
0	0	0	11.889	10.579	3.5102	16.349	6.0093	8.2996	7.8722	9.6237	6.6355	9.933	3.9984	1.3242	10.854	6.7553	27.469	17.387	26.016	24.505	16.823	19.602	29.567	25.643	20.553	24	30.649	29.509	33.319	34.209	31.083	26.522	39.831	34.155	41.256	38.043	36.327	47.255	41.818	44.682	37.785	42.676	45.968	47.291	39.226	38.017	42.193	46.084	31.724
0	0	0	11.347	37.174	47.308	59.392	84.658	125.43	199.48	262.44	320.15	401.58	502.52	576.97	660.99	705.51	776.38	816.98	847.16	887.05	922.17	968.66	976.86	1016.4	1038.2	1063.2	1069.1	1106.5	1101.7	1120.3	1113.4	1104	1143.1	1118.3	1143.4	1144	1093.1	1119.4	1099.6	1106	1109.1	1116.2	1122	1109.1	1087	1086.8	1077.3	1137	1127.7
0	0	0	6.2337	15.369	7.8323	5.0342	11.43	16.472	20.63	16.415	15.999	18.817	18.599	23.064	29.319	29.215	39.738	39.927	49.694	54.114	57.057	64.379	54.534	64.843	59.219	71.118	75.088	86.474	93.292	103.72	120.74	131.28	139.53	150.13	158.25	160.44	169.47	185.97	196.11	191.48	194.31	205.34	198.49	200.9	202.57	225.68	222.6	229.02	229.93
0	0	0	5.7375	15.321	17.998	10.059	17.766	17.009	17.71	23.071	32.688	31.291	45.349	43.502	29.655	45.482	46.193	55.191	46.099	57.161	42.088	49.034	36.755	46.033	52.531	35.48	58.849	47.807	55.536	54.17	56.816	53.27	60.444	59.605	58.27	55.12	70.039	54.664	52.333	55.061	59.962	60.049	58.67	68.232	61.102	65.111	55.092	55.687	53.963
0	0	0	3.968	8.8757	9.3589	7.7667	4.1069	0	5.631	9.8001	13.389	5.8327	8.6461	8.6863	2.2133	2.3862	4.8325	16.557	14.987	9.7261	9.2757	13.057	13.835	13.246	11.527	6.6609	9.6236	9.3732	19.396	16.766	21.299	19.78	21.388	24.895	17.3	14.493	17.929	15.765	21.856	23.873	33.174	26.409	36.441	33.705	32.794	30.425	23.285	28.55	30.706
0	0	0	12.177	14.636	13.153	7.4122	2.5591	14.512	9.5811	7.1495	8.8337	3.9064	2.4954	7.836	0	11.891	0.055004	0.72317	0	0	0	0	0	2.0979	0.068454	0	0	1.9136	2.9736	0	0	0.95744	0	1.0377	6.0391	2.2739	17.953	8.9448	0	0	0	5.1724	6.2365	9.9964	0.67661	5.614	2.7958	7.2846	0
0	0	0	21.546	22.828	19.515	17.422	29.641	23.019	19.777	5.7782	17.805	28.766	26.028	26.957	25.19	24.333	8.1831	9.3376	1.8448	9.541	1.1152	3.6552	12.026	5.0441	7.2659	8.5535	4.0282	15.123	24.521	17.03	27.672	40.292	40.59	36.454	36.37	31.864	18.315	39.387	39.546	33.366	37.295	47.319	46.546	40.348	44.497	49.478	35.494	49.852	62.482
0	0	0	4.8068	20.169	15.709	1.8668	27.33	26.368	36.32	40.597	49.406	81.721	101.44	140.89	147.69	169.67	190.31	214.66	258.34	266.93	296.25	388.31	357.5	363.98	390.46	385.5	396.82	403.57	416.36	412.99	439.16	451.84	480.38	455.78	474.06	489.05	482.8	468.01	492.69	468.24	471.87	498.51	505	522.21	510.77	504.44	507.63	515.86	531.8
0	0	0	9.8123	17.794	4.1197	10.478	15.002	0	0	2.3735	0	0	10.443	8.8919	0	0	0	0	2.1577	0	3.2471	14.729	0	0	0	0	0	0	0	0	0	0	1.9357	2.0869	0	0	0	0	0	0	0	1.9421	0	0	0	0	0	0	3.9161
0	0	0	0.8601	8.8843	20.384	29.007	33.113	43.433	55.724	65.401	80.998	83.079	92.605	91.148	94.885	102.33	104.25	101.38	103.29	95.611	106.86	82.124	86.065	87.565	97.937	98.889	101.22	84.745	102.41	93.984	87.972	98.393	99.46	92.443	86.136	78.568	92.946	85.538	79.658	79.103	87.51	89.855	82.734	77.649	88.56	87.025	80.546	81.05	82.845
0	0	0	20.902	14.884	18.242	10.962	20.294	22.627	21.811	10.379	10.594	3.2353	3.7619	0	0	0	0	4.1174	9.1746	1.94	0	5.2886	0	7.0176	3.9934	3.1134	0	0	2.7445	0	0	10.473	2.2805	1.7302	4.918	0	0	0	0.23918	0	0	0	0	0	0	0	0	0	0
0	0	8.4033	7.5915	14.155	24.9	2.7626	18.872	19.412	6.8297	2.8914	11.467	18.547	21.548	25.504	21.848	13.186	11.35	20.899	18.604	19.867	20.264	18.706	22.984	20.589	24.468	18.613	23.51	33.942	40.977	42.542	51.34	41.508	41.411	35.764	38.367	37.556	32.572	44.967	44.847	35.149	40.89	33.581	33.964	29.642	25.668	36.43	38.615	37.242	44.15
0	0	0	4.4585	18.356	12.982	19.786	7.188	26.343	24.159	13.416	14.582	0	0	0	0	0	0	0	0	0	0	0	0	0	0	0	0	0	0	0	0	0	0	0	0	0	0	0	0	0	0	0	0	0	0	0	0	0	0
0	0	0	1.0439	12.15	9.4485	14.98	23.528	9.4229	17.636	18.415	25.734	29.515	37.866	35.825	40.115	43.479	45.215	53.838	56.369	58.025	54.311	50.707	64.327	67.355	74.394	67.768	79.407	83.012	84.329	87.946	86.394	77.85	91.364	96.262	88.857	88.428	86.03	88.421	91.526	101.65	115.59	113.09	119.39	135.87	137.57	153.35	149.98	166.87	173.46
0	1.3429	0	10.47	8.4815	8.6885	10.392	28.259	16.643	33.654	29.732	51.073	71.468	86.812	111.4	124.57	147.62	141.08	150.24	149.62	160.51	168.8	158.19	168	172.24	175.83	171.03	170.31	184.22	173.54	177.24	95.768	97.594	104.7	111.64	98.313	98.309	94.359	110.92	121.2	125.2	143.27	174.68	194.99	226.59	245.87	288.71	309.98	335.53	370.88
0	0	0	13.989	4.8224	24.151	50.332	97.439	161.94	199.48	298.71	365.46	427.09	481.98	534.82	625	667.92	682.49	714.75	740.97	810.5	816.4	803.93	821.27	842.38	835.05	853.81	868.03	833.14	860.67	837.77	865.42	882.29	872.46	895.95	869.84	901.33	880.13	878.55	888.67	850.67	872.02	878.74	886.83	874.65	868.7	872.9	887.24	893.47	896.24
0	0	0	6.2378	5.0396	16.05	22.167	23.644	17.168	15.58	27.229	26.674	30.067	35.272	36.086	32.396	42.19	41.741	51.239	52.827	49.887	59.988	63.53	65.547	64.115	56.647	51.618	52.004	63.551	82.636	86.563	98.031	113.16	113.44	115.22	137.01	145.61	157.57	188.37	167.62	204.96	134.63	131.89	128.69	142.26	144.35	145.61	151.34	150.47	154.54
0	1.9954	0	5.993	6.9685	12.725	0	4.7998	7.9291	18.603	26.465	29.584	27.622	25.769	27.146	19.983	25.929	18.921	13.854	23.092	17.435	13.074	17.445	19.819	22.563	24.716	20.543	20.378	21.634	25.301	23.837	18.585	22.629	21.149	28.831	29.316	39.501	41.134	34.863	30.945	26.144	18.699	36.022	44.779	34.282	33.792	29.244	26.312	36.886	37.198
0	0	0	2.3544	1.549	14.469	5.9713	3.9374	1.3223	5.4862	2.7202	2.3664	3.0534	8.5168	22.201	13.536	33.791	32.576	38.764	41.963	52.548	51.043	56.119	72.951	85.673	92.236	94.691	98.882	107.37	108.3	122.52	112.42	121.65	122.8	130.49	139.34	145.98	157.21	147.91	152.66	143.68	147.16	155.39	169.1	170.43	158.24	167.16	165.09	180.1	170.72
0	0	0	13.75	8.9008	7.8167	3.1177	4.9207	0	5.0183	14.256	11.793	12.071	7.7485	2.8452	7.3286	5.4093	6.8575	13.127	14.234	14.196	10.923	14.919	14.938	19.364	18.92	27.993	31.008	26.377	22.746	32.928	28.113	43.213	30.358	31.089	26.313	35.02	32.52	37.898	34.771	33.875	39.532	34.55	28.59	36.585	49.462	43.032	45.194	47.803	43.731
0	0	0	3.7	5.915	10.477	18.072	19.144	19.191	18.098	19.757	15.913	12.84	8.3231	3.9534	7.4839	10.267	15.229	11.389	19.501	12.091	15.915	15.852	16.287	10.495	5.8545	11.658	17.085	21.404	12.632	16.789	9.1153	12.81	20.835	5.3821	16.765	17.472	16.064	22.641	19.231	18.694	9.6761	10.425	20.606	23.166	20.999	17.392	18.281	25.424	20.53
0	0	0	0	5.8185	4.7888	20.343	16.649	5.3885	12.735	14.274	18.462	13.413	12.165	8.1248	11.386	13.082	10.351	11.99	16.542	16.995	19.887	19.351	15.714	19.863	8.7381	18.121	11.075	14.608	17.59	15.161	8.5987	17.286	8.4454	17.036	10.802	14.573	14.732	9.7928	10.299	10.802	13.967	17.442	17.01	21.318	13.943	23.024	30.651	34.111	40.747
0	0	0	4.2769	9.0213	18.925	25.381	25.231	28.966	33.647	35.514	41.449	43.56	48.945	43.27	42.826	51.618	52.693	43.424	53.091	41.466	54.47	51.917	54.543	55.79	52.204	61.039	68.528	66.623	65.814	58.787	71.994	75.764	76.003	79.535	73.397	77.531	75.006	74.895	79.469	78.968	78.717	82.502	87.242	80.442	87.958	83.274	77.918	81.353	84.002
0	0	0	3.4542	11.128	16.785	11.414	28.712	17.464	22.075	15.48	21.209	21.54	22.917	25.118	16.221	18.425	28.716	17.539	27.808	19.052	19.657	24.446	21.175	26.391	34.99	27.838	26.262	26.171	26.51	29.568	29.727	25.926	22.955	23.128	21.531	32.568	34.477	35.513	30.674	32.756	33.257	26.113	27.192	33.578	31.88	37.867	37.467	36.106	33.994
0	0	0	8.4319	19.575	20.603	14.882	8.6555	12.039	10.14	10.751	5.2013	5.4365	0	0	0	0	0	0	0	0	0	0	0	0	0	0	0	0	0	0	0	0	0	0	0	0	0	0	0	0	0	0	0	0	0	0	0	0	0
0	0	0	16.057	8.2008	15.169	24.389	34.264	23.267	32.701	19.895	29.036	36.232	45.686	50.414	41.877	44.402	31.834	41.745	37.461	36.547	39.604	40.587	50.403	55.239	53.476	53.633	53.082	61.098	81.159	75.413	83.496	93.25	94.414	92.866	103.4	98.873	96.718	115.32	117.86	113.86	121.91	127.03	123.45	131.7	123.75	144.53	140.42	143.94	148.97
0	0	2.6933	10.522	11.839	13.959	18.702	27.018	17.571	29.846	49.372	70.908	97.236	127.13	162.29	204.57	231.77	236.76	284.32	298.04	347.98	357.64	378.65	399.49	425.92	415.4	444.35	462.9	495.99	481.65	497.36	494.43	480.37	500.8	513.41	503.34	508.32	509.99	497.73	499.65	481.37	497.07	480.37	475.66	487.33	490.83	483.53	480.61	468.02	474.4
0	0	0	10.642	15.763	24.939	3.4313	19.408	9.1016	20.07	29.338	17.538	20.925	26.959	20.399	7.4091	17.51	17.971	13.737	15.174	15.26	21.065	29.196	20.331	19.715	23.324	22.096	17.68	24.305	38.129	29.852	39.237	41.183	6.3631	17.281	23.472	19.944	21.775	20.966	26.053	20.432	33.463	10.236	24.555	34.135	30.278	27.989	23.353	28.193	26.74
0	0	0	21.063	22.83	7.0214	12.267	25.04	11.545	25.941	24.579	32.02	39.541	30.764	36.211	30.137	33.998	20.062	35.609	24.149	24.658	29.616	28.624	24.361	35.959	34.655	31.717	31.023	33.39	34.722	29.7	29.569	28.353	24.572	22.477	13.369	25.185	19.693	24.724	12.944	25.867	25.965	22.536	22.672	27.326	15.032	15.063	8.3878	11.379	16.943
0	0	0	7.6739	2.8676	5.3761	13.181	15.483	12.792	15.418	1.007	12.272	6.8979	11.542	15.637	13.251	12.575	24.24	22.056	29.735	31.167	26.214	31.679	27.998	26.196	30.525	34.404	43.202	45.947	44.711	43.63	48.694	52.582	57.386	57.224	56.63	60.02	73.201	78.721	78.696	81.428	89.362	78.499	73.362	81.536	84.182	96.581	95.045	86.02	99.857
0	0	4.9227	0	0	9.368	29.973	31.478	29.783	26.4	26.225	20.825	34.811	41.758	36.095	44.17	40.391	50.442	50.676	49.962	54.654	41.532	49.969	62.385	78.836	81.307	85.929	84.204	83.076	85.016	90.671	106.97	102.65	107.17	104.49	99.606	111.66	120.97	127.15	134.38	134.58	130.29	125.64	122.43	133.15	136.79	138.51	132.55	132.86	125.29
0	0.8551	2.5944	6.8118	12.771	0	8.4769	12.665	23.759	27.004	23.805	28.083	31.245	22.928	18.226	22.338	15.58	17.068	16.447	18.737	5.083	7.7968	4.9931	7.9364	8.8534	9.5427	10.721	16.788	9.1468	15.418	4.1788	18.807	16.624	17.206	22.669	20.799	10.314	17.144	16.822	6.0418	13.824	9.7735	12.569	16.009	10.03	18.721	7.053	12.343	0.34144	9.8093
0	0	0	16	7.9422	30.461	24.637	32.199	43.333	33.129	43.02	42.131	44.822	42.751	37.265	48.054	58.626	58.562	58.413	74.935	60.104	69.401	65.366	78.079	66.485	61.416	56.935	61.865	61.373	75.622	59.725	64.329	63.738	57.069	53.252	56.688	47.327	57.07	53.806	50.348	67.185	62.046	66.503	64.136	70.266	63.895	66.669	52.238	56.1	51.229
0	0	1.1449	8.8453	11.98	7.9556	10.267	19.055	14.585	21.801	22.121	18.49	21.227	14.831	21.1	22.618	20.475	14.919	20.228	18.924	21.442	17.223	10.994	19.909	18.459	14.331	14.906	11.049	11.505	16.744	19.37	15.294	14.921	19.7	19.267	16.666	21.468	13.17	8.8355	19.816	14.062	11.84	16.588	15.004	13.174	0.90321	5.6417	3.8652	2.5795	0.78549
0	0	0	4.6861	5.1129	7.8083	17.612	4.733	14.211	12.417	25.985	8.193	15.318	17.133	12.785	7.0861	3.4206	7.13	3.563	10.202	4.1614	0	0	13.044	13.123	16.74	10.371	8.0756	19.226	8.6302	0	0.94827	0	0	0	0	0	0	0	0	0	0	0	0	0	0	0	0	0	0
0	2.2173	4.8522	2.9096	6.6614	0.8264	1.7735	0	0	1.06	3.5272	0	5.9438	1.5475	0	6.5207	0	2.7672	5.6886	11.93	5.762	6.5107	14.218	5.7801	3.479	10.316	9.9105	12.525	18.119	14.799	14.239	15.413	13.76	18.16	6.9838	24.517	21.865	21.622	19.007	24.913	15.082	11.29	14.559	17.701	17.602	12.489	13.705	5.4857	16.496	6.8485
0	0	0	10.255	12.074	18.001	22.833	20.424	24.515	18.415	18.946	19.468	21.198	21.012	23.445	20.156	28.841	32.091	31.554	37.71	26.829	47.493	46.598	56.562	50.602	47.599	42.898	38.876	57.629	60.032	62.844	78.861	74.795	82.95	71.698	80.443	70.727	76.874	80.895	83.459	92.021	88.245	81.69	87.355	89.782	89.333	90.927	91.598	90.401	92.337
0	0	0	17.979	18.363	18.628	14.456	24.287	22.514	18.2	20.791	23.498	18.406	31.38	36.447	22.662	22.186	25.613	24.519	29.053	23.515	38.681	46.103	35.251	32	26.246	28.872	26.42	20.787	25.671	24.332	41.036	45.132	66.871	65.228	67.573	82.524	75.08	87.497	101.1	105.27	115.1	129.83	124.36	128.83	138.77	140.65	151.98	169.2	180.66
0	0	0	13.48	7.1762	15.897	2.5588	10.811	9.91	0	5.6293	1.5377	3.823	2.0375	0	0	1.3338	0	0	0	3.0302	0	4.5629	8.4093	16.391	11.522	14.01	30.543	61.04	70.562	92.073	135.7	149.89	164.88	203.18	217.75	239.61	280.04	277.51	332.95	361.6	386.55	408.69	420.14	449.31	430.7	460.7	444.19	455.32	454.43
0	0	0	3.3334	2.2072	18.179	15.355	33.118	20.093	25.033	22.019	20.028	22.271	16.049	31.728	24.126	9.672	31.937	27.687	30.533	24.046	10.446	5.0141	18.711	28.063	30.8	26.336	19.818	23.399	18.717	20.553	15.909	23.559	17.389	20.266	26.848	11.519	14.932	21.756	19.474	22.751	15.887	24.764	15.945	11.587	8.431	10.947	17.843	28.379	35.173
0	0	0	12.121	10.181	15.194	14.874	18.735	11.374	11.931	15.565	16.676	10.413	15.682	8.1777	14.806	11.206	12.935	15.456	17.486	15.065	20.387	14.82	16.052	22.018	23.773	27.077	19.298	20.281	25.384	25.798	23.914	20.68	20.618	24.422	20.953	31.591	29.702	33.426	20.252	36.412	34.774	37.492	31.746	42.714	35.029	42.655	34.303	39.46	40.352
0	0	0	6.3718	15.609	35.4	37.905	41.583	51.936	59.026	67.425	75.391	60.239	65.606	50.558	40.561	28.702	26.034	13.385	14.051	16.67	12.165	14.702	20.128	19.889	10.989	22.539	14.925	19.396	26.708	34.459	32.02	31.15	32.387	13.082	3.0095	14.346	11.622	12.857	4.6772	10.902	18.979	15.958	12.549	12.387	7.3926	4.1841	16.304	17.708	17.324
0	0	0	2.8064	8.4732	6.6395	16.876	13.794	14.046	16.398	15.503	16.417	18.017	16.819	11.482	8.8689	10.21	14.233	5.5158	13.807	1.3504	12.391	0	5.2016	2.9156	0	5.8803	11.692	7.0236	10.375	5.2438	11.388	11.127	9.4746	11.412	7.3724	10.794	11.702	7.4128	1.8915	10.896	10.213	7.6574	14.217	9.291	18.421	12.569	11.145	8.9389	13.312
0	0	0	0	13.297	23.403	18.517	24.13	8.0718	13.724	12.798	13.393	8.6405	9.6797	8.0805	6.0219	8.2982	8.9697	0	10.081	0	3.1577	2.3121	0	9.1761	0.79178	0	2.6144	2.1184	2.8619	0	3.3443	3.7396	3.5035	0	3.1355	7.3533	4.6899	0.83056	5.5916	0.36945	0.43345	3.9791	0	3.1218	3.0867	2.5942	5.9335	5.0553	12.001
0	0	1.8003	13.275	10.772	11.084	0	12.552	15.686	13.728	18.876	15.256	17.856	18.618	16.208	12.676	17.408	17.654	21.168	29.306	25.509	30.584	29.736	22.539	31.305	31.704	31.324	23.818	33.777	29.983	38.022	40.112	36.951	33.92	36.759	41.857	37.032	13.416	13.905	33.604	16.531	18.364	17.695	15.461	17.444	19.77	14.892	33.467	29.304	30.057
0	0	0	5.6564	12.791	13.216	15.509	7.022	18.792	16.863	20.613	15.912	16.993	14.914	16.848	16.762	12.999	21.868	24.628	22.512	18.546	17.595	21.179	24.982	14.188	12.71	15.864	22.109	24.127	18.47	15.387	14.003	10.787	19.506	9.7354	17.49	19.214	13.475	16.731	14.811	17.428	11.527	10.466	17.944	20.272	13.675	12.963	6.2106	10.264	2.2338
0	0	0	5.1692	5.7848	3.4179	5.8245	9.1459	16.162	15.951	24.791	24.169	28.531	32.43	37.761	43.979	47.922	56.192	68.067	91.433	96.763	113.93	124.56	144.9	168.44	192.79	220	230.64	275.54	262.85	287.31	312.06	317.6	334.13	344.15	370.75	377.99	391.02	396.31	400.5	413.3	424.1	453.17	434.88	471.08	465.28	460.76	494.98	457.04	507.72
0	0	0	27.197	10.536	0	8.3455	22.999	57.423	106.34	176.85	245.07	288.72	345.1	398.46	457.22	533.13	565.75	544.81	584.32	565.97	584.68	687.91	687.1	671.65	714.3	608.16	724.1	619.56	615.27	775.44	749.8	763.52	704.09	695.76	693.97	691.32	685.02	675.08	694.35	713.9	702.01	665.21	611.45	649.92	666.31	621.72	611.7	601.05	599.08
0	0	0	10.8	16.485	4.0987	20.296	19.361	16.725	15.439	22.459	22.289	22.38	22.056	21.895	20.207	28.085	26.287	33.938	32.948	21.604	30.178	26.117	25.622	20.393	21.993	25.473	35.01	24.236	23.889	21.018	25.82	33.104	28.352	24.045	22.557	20.516	14.836	14.686	16.118	13.97	15.405	8.9514	19.054	2.7659	13.066	0	0	0	0
0	0	4.7609	1.2813	5.504	6.4494	7.7203	16.442	5.8001	18.396	9.7761	9.7081	15.128	14.166	11.982	20.128	9.7855	15.154	18.27	23.291	26.458	22.459	23.01	16.884	17.836	20.885	29.473	33.613	37.976	39.212	33.891	42.198	46.66	44.619	39.511	38.661	38.41	42.176	49.884	51.131	48.302	50.604	53.589	46.125	56.591	43.93	39.503	43.402	42.37	44.556
0	0	0	8.5884	13.344	22.324	24.762	45.001	37.095	46.403	65.188	68.733	99.333	97.745	115.73	112.64	134.69	160.44	148.06	169.5	171.8	165.22	175.12	176.02	196.35	193.89	179.67	197.7	198.91	211.85	204.92	203.02	198.83	208.79	200.59	194.37	217.22	207.28	218.6	231.47	230.48	235.03	229.4	228.93	243.33	239.96	237.11	234.02	243.8	236.25
0	0	0	0.39659	20.683	9.6345	12.335	26.584	28.311	31.954	20.465	20.562	18.887	14.604	23.305	25.454	21.408	26.847	24.383	27.078	20.945	24.497	17.178	18.416	29.35	24.347	23.828	34.617	25.402	31.468	32.393	39.719	38.053	52.224	49.657	56.114	56.792	59.349	61.942	67.374	63.958	58.36	68.669	57.483	63.653	71.291	67.229	74.871	93.252	96.051
0	0	0.092796	11.22	11.289	7.3165	12.762	17.617	17.492	21.11	31.578	36.178	36.111	38.405	39.917	47.092	41.727	43.223	42.637	43.965	46.775	53.828	56.708	51.712	53.755	58.393	61.987	53.001	56.007	51.43	62.863	46.323	66.477	46.145	57.039	52.053	58.132	46.158	60.362	48.984	52.316	51.8	51.127	47.583	58.767	48.512	48.67	40.517	46.557	46.554
0	0	0	2.6599	5.5231	8.1447	22.923	28.271	24.513	29.187	34.639	36.345	29.01	35.202	34.699	33.327	27.915	29.905	28.754	33.451	27.655	32.392	29.259	31.464	18.573	31.07	33.516	34.108	27.502	32.952	30.207	43.185	41.27	49.894	45.643	35.746	36.483	41.835	43.809	40.144	40.347	40.493	37.816	48.969	43.175	49.603	46.269	48.516	44.61	52.474
0	0	8.8728	0	4.7288	28.689	22.967	30.921	34.748	34.201	38.759	34.668	44.403	35.204	41.9	50.034	46.279	43.814	46.059	42.186	39.657	59.096	78.121	38.292	52.719	56.803	58.737	46.05	51.928	51.991	50.397	55.631	62.016	58.606	59.622	57	69.131	58.755	60.261	69.446	70.285	72.507	66.496	67.836	72.361	67.803	68.534	68.35	70.543	77.749
0	0	0	6.4499	14.323	25.402	22.179	32.426	36.546	52.991	56.519	61.809	63.385	69.807	71.343	77.214	79.086	70.637	76.078	78.468	78.116	71.529	83.369	88.106	90.231	94.738	87.487	86.254	93.851	96.468	104.08	100.3	110.23	104.95	108.88	114.59	123.08	141.73	134.05	139.47	130.4	133.52	137.14	156.85	164.89	156.39	151.58	153.84	172.14	172.44
0	0	0	18.646	6.4015	0	5.3203	9.7442	7.765	15.67	10.919	13.703	23.469	18.383	13.859	12.389	12.587	18.805	24.114	33.567	18.791	30.378	32.2	33.911	41.883	42.198	50.145	36.963	60.367	46.506	50.474	55.064	53.135	57.058	46.932	54.226	50.847	54.373	41.374	44.399	48.449	43.98	56.023	55.505	58.776	61.639	55.201	59.078	56.848	61.206
0	0	0	0	10.085	10.467	21.117	18.961	2.724	1.9965	0	5.2971	1.7624	9.181	0	3.281	3.4856	4.891	0	21.89	4.1776	18.896	10.948	2.8213	8.4679	8.2987	16.262	3.8624	8.0911	7.0779	7.2985	12.691	10.125	19.052	12.523	6.0919	0.70311	0	0.5454	0	0	0	0	5.5827	0	6.9355	0.45407	8.4834	12.994	23.087
0	0	0	6.8929	13.751	5.7817	12.733	3.2939	19.336	24.597	16.4	13.76	13.679	15.944	23.394	7.9869	16.414	14.011	13.606	8.3287	14.222	5.0396	15.155	16.202	19.056	25.037	16.731	11.076	15.174	20.63	20.596	9.7875	7.848	5.7426	13.513	24.49	26.519	25.894	17.003	15.766	10.861	5.9909	16.989	14.533	19.169	10.312	10.358	13.551	36.591	24.27
0	0	0	0	24.733	12.428	3.7693	11.444	9.5348	7.4034	14.483	16.276	14.581	23.536	16.37	17.813	19.844	25.153	33.554	27.263	21.082	8.406	20.392	14.361	23.17	16.055	17.297	21.713	21.002	26.791	26.885	30.787	17.4	22.426	22.989	15.422	16.032	18.301	14.179	21.332	21.303	19.46	10.976	12.306	7.5841	6.7097	33.135	53.716	61.418	85.726
0	0	0	8.4748	16.091	17.759	24.215	33.377	21.955	33.293	40.272	35.204	38.758	42.597	42.391	42.385	40.323	33.562	45.896	42.128	53.555	49.947	44.679	55.304	42.222	46.106	48.794	48.048	42.897	49.336	55.588	51.275	45.973	55.807	51.833	46.371	51.812	50.18	47.164	42.892	41.236	49.63	45.603	43.252	40.351	42.719	39.312	36.968	35.679	40.311
0	0	2.5912	3.7717	7.1686	14.711	15.582	15.089	17.446	31.299	19.469	28.863	23.893	32.861	28.413	25.573	32.342	34.808	43.82	50.791	51.201	53.632	60.419	61.229	54.769	56.408	53.719	52.545	61.32	68.083	76.05	91.281	98.219	108.77	104.46	114.54	123.41	118.74	121.73	132.14	124.37	117.78	126.86	122.06	127.59	125.32	141.04	142.75	144.77	136.68
0	0	0	9.414	12.065	11.289	26.633	26.939	24.997	32.376	41.508	31.507	37.133	26.88	24.871	17.981	14.704	9.1134	13.398	11.86	8.4509	9.2974	0	7.3748	19.725	13.17	11.677	8.3224	30.293	21.814	31.22	27.057	33.209	35.005	31.277	45.049	38.587	36.198	36.091	33.451	41.187	43.859	48.736	42.767	44.813	50.196	38.541	42.164	37.703	40.738
0	0	0	10.424	16.036	10.155	6.9528	13.452	11.754	16.205	9.0855	11.023	16.758	18.795	26.927	23.399	11.048	8.256	12.206	10.089	4.3068	26.801	35.307	22.503	26.82	28.272	30.466	20.191	19.019	13.527	14.878	31.073	33.305	37.595	39.686	34.391	39.472	35.795	36.388	35.84	37.918	41.107	47.159	51.833	32.462	28.122	25.04	20.206	33.013	26.332
0	0	0	14.357	5.9601	7.4044	8.672	16.02	9.2399	0	0	0.56856	0	2.1776	14.773	7.3021	3.3171	1.8662	3.7859	2.655	6.781	8.3786	8.3298	20.082	38.859	37.909	25.293	22.052	36.258	29.044	36.142	47.168	44.732	42.539	40.646	42.865	46.416	40.547	52.336	49.416	47.217	43.5	54.349	48.017	54.821	56.276	71.31	61.981	63.892	74.865
0	0	0	5.0412	12.876	14.785	14.732	12.788	19.025	26.885	20.831	13.154	13.231	7.0309	0	8.9809	0	10.585	11.988	15.766	15.27	14.365	12.209	16.526	15.444	22.423	23.405	18.668	19.666	23.62	20.908	25.845	30.4	37.686	36.955	41.093	43.142	38.077	41.849	42.687	42.108	42.705	43.714	55.724	45.161	54.477	52.748	48.487	65.836	63.531
0	0	0	6.9233	12.066	16.629	14.944	24.854	30.36	29.012	39.685	40.953	43.243	48.303	62.69	68.062	65.142	64.559	59.746	58.289	56.222	56.662	78.688	51.131	59.783	58.327	60.371	53.613	59.329	51.031	59.039	61.328	66.08	72.485	74.443	78.613	76.393	74.788	70.865	74.13	77.947	77.899	75.999	73.772	78.808	75.341	75.74	83.311	75.829	71.675
0	0	0	9.1033	9.2607	27.277	26.668	26.886	25.86	30.94	25.597	28.589	34.182	30.545	39.714	32.844	35.564	31.539	29.352	29.505	24.982	18.899	23.18	28.924	34.39	23.188	25.824	22.777	15.766	22.42	28.516	19.187	20.629	16.68	24.085	31.675	30.926	39.682	28.754	26.869	19.745	13.832	26.618	32.305	29.333	18.644	22.286	21.368	23.914	20.637
0	0	0	0	7.1704	8.2632	23.053	31.725	34.506	36.168	42.659	45.232	53.912	51.09	48.874	37.059	43.264	48.5	46.614	53.773	41.059	52.262	50.024	53.129	48.602	45.45	46.866	59.012	42.934	55.15	45.638	46.775	62.431	64.227	62.663	55.902	55.737	59.275	56.99	59.197	58.184	67.592	58.727	60.242	58.607	73.286	61.919	78.5	75.669	85.417
0	0	0	28.072	9.5706	27.948	33.06	25.341	38.294	37.362	32.995	8.5597	44.596	13.321	7.2648	23.787	18.194	19.485	18.349	25.625	30.767	35.379	51.505	46.946	61.609	70.074	89.267	94.058	108.99	130.82	149.26	158.46	178.34	185.32	212.71	212.57	246.23	269.74	283.58	282.95	321.64	330.18	341.01	360.6	375.03	364.92	367.41	378.41	391.67	408.97
0	0	0	0.039139	7.4917	17.544	21.552	31.21	25.626	26.167	23.34	24.572	25.368	14.768	16.803	13.321	9.4729	13.493	11.292	16.46	10.637	45.563	41.168	14.073	14.38	10.683	26.209	20.761	27.196	24.053	19.905	28.847	28.485	34.15	27.372	33.399	30.839	40.619	43	42.958	45.292	57.566	61.9	48.538	48.099	44.572	50.997	47.377	44.337	58.611
0	0	0	0.89012	17.041	6.5313	23.087	5.8613	9.5947	13.685	12.146	0.59006	5.0814	5.7425	3.5181	8.3166	8.1833	10.928	15.332	21.086	20.069	16.168	18.027	16.935	14.282	19.679	21.917	21.288	21.706	19.44	21.67	21.495	22.035	42.415	32.939	47.531	53.511	61.379	68.541	86.518	83.197	82.352	103.7	118.33	125.84	117.16	126.12	122.6	129.7	114.16
0	0	0	0	5.969	21.579	12.409	14.616	13.471	22.151	28.895	31.916	31.562	38.928	32.837	26.749	42.337	39.962	59.1	63.891	51.616	55.384	60.968	54.344	56.075	53.139	50.979	58.221	59.943	68.359	74.886	70.115	69.251	71.028	64.808	72.283	65.966	58.017	58.042	70.401	62.322	74.975	67.058	68.963	79.997	74.892	75.443	64.179	59.337	48.392
0	0.28143	0	3.6165	4.662	9.8992	11.487	21.614	16.349	20.444	19.737	41.643	40.923	49.082	54.147	60.529	68.163	69.947	89.847	96.249	97.93	103.66	102.16	110.89	118.51	109.08	119.12	132.11	137.53	151.02	141.01	135.81	141.79	153.08	154.12	157.67	156.37	170.21	183.38	179.1	178.89	180.84	196.2	180.06	187.94	193.16	191.34	196.43	191.83	205.63
0	0	0	5.0217	10.17	26.177	32.562	36.014	35.578	24.412	24.439	37.411	33.619	37.914	34.294	22.614	26.074	23.112	34.006	36.647	26.331	31.287	31.597	25.927	24.115	24.521	15.223	8.6008	0.10964	14.02	11.227	17.74	15.451	6.4572	11.338	7.8173	4.0102	6.6078	7.0959	21.347	23.627	24.169	28.615	32.968	40.084	48.907	50.554	44.222	39.506	48.731
0	0	0	4.837	7.6085	12.309	18.565	24.689	10.998	24.19	17.344	14.181	25.605	18.29	27.254	30.681	31.23	40.082	36.571	36.135	25.321	21.517	32.142	31.922	40.68	34.137	45.776	31.665	33.589	35.132	50.451	49.852	60.301	62.159	63.956	67.015	66.975	72.123	74.228	71.099	78.196	71.53	81.212	75.71	82.515	69.867	74.392	63.963	73.397	72.036
0	0	0	4.2616	11.753	10.108	15.531	22.264	21.239	29.473	24.938	24.676	25.769	25.35	25.437	32.174	30.237	20.539	33.791	25.038	25.245	36.289	35.291	39.411	34.104	40.577	39.245	40.515	45.736	47.306	54.496	52.306	62.635	61.744	63.349	66.035	69.172	75.901	67.927	71.173	70.115	69.552	70.826	69.296	73.858	69.995	62.456	64.093	62.264	64.543
0	0	0	7.2189	8.0122	2.5743	11.112	12.565	23.414	18.984	21.792	32.283	31.82	34.419	28.161	23.245	17.894	18.01	18.886	26.614	17.113	17.781	16.942	23.549	27.724	34.492	31.115	22.434	43.358	37.029	37.573	42.236	36.18	45.114	42.934	44.506	42.808	43.389	38.96	40.256	41.806	43.38	59.293	50.861	49.351	55.69	47.904	53.354	53.574	55.166
0	0	0	5.3367	4.9389	11.236	10.174	12.62	10.358	9.5314	20.814	22.804	8.2012	12.623	0.7021	7.3929	4.5616	9.6046	0	14.944	5.9272	21.734	21.247	29.935	21.965	17.955	9.0705	10.824	8.5882	16.069	7.6643	11.739	7.3231	9.7629	15.421	1.0069	9.5734	7.8779	6.774	7.8742	3.4549	2.2592	6.3637	7.8131	8.7074	0	8.8593	13.092	14.294	18.612
0	0	0	11.161	23.152	20.017	34.533	33.533	33.704	25.616	36.875	38.883	29.372	20.479	23.686	21.309	25.067	24.566	19.365	21.903	16.702	11.878	7.5004	12.701	11.848	5.036	5.3355	10.473	0	2.8957	0.50869	2.1719	8.175	0	4.4542	0	0	0	0	0	0	0	0	0	0	0	0	0	0	0
0	0	0	11.083	11.617	21.909	15.388	20.005	6.062	8.1901	14.176	1.7116	0.52483	1.7894	0	0	13.236	3.2752	0	0	0	0	3.414	8.1464	8.3855	11.974	8.3467	5.6254	13.138	16.333	20.232	13.618	24.475	18.788	20.681	27.05	32.007	41.494	37.828	31.308	18.338	21.797	14.07	19.896	17.74	13.895	13.094	6.8385	9.5624	7.9162
0	0	0	32.613	23.995	21.997	13.479	20.755	14.419	19.27	9.1011	21.765	32.385	37.364	48.756	41.458	45.608	41.415	48.507	54.685	64.323	61.462	63.767	61.136	71.751	80.775	97.452	116.21	109	155.05	201.81	225.79	264.45	253.71	297.42	336.6	377.18	389.98	422.73	439.22	437.85	476.52	491.51	488.46	505.21	505.44	556.07	573.9	575.85	568.93
0	0	0	2.9804	17.13	8.5252	14.611	8.3924	18.258	13.629	20.857	23.548	24.61	27.091	31.532	36.991	43.89	50.922	55.801	71.023	70.288	72.814	80.975	81.302	75.905	68.87	67.585	85.6	86.766	82.479	83.852	83.025	92.105	93.845	86.138	95.933	98.881	100.72	109.97	112.58	115.29	115.07	116.83	122.29	128.97	131.14	135.69	135.65	141.6	131.85
0	0	0	8.579	10.502	9.5491	11.223	15.616	13.39	17.537	28.075	17.224	21.536	21.376	26.176	25.099	24.563	18.015	22.41	24.955	16.354	22.494	20.805	28.107	25.051	29.302	27.489	22.526	36.332	24.909	33.649	31.423	42.793	44.271	52.186	43.315	53.422	53.408	47.753	52.49	48.589	48.004	49.63	43.357	52.245	46.413	35.51	42.359	38.245	33.88
0	0	0	5.6594	12.893	11.109	5.0602	12.421	2.1522	2.6742	5.5602	9.9117	7.8455	23.54	27.154	18.079	24.206	17.442	15.499	22.582	14.956	26.557	33.22	29.478	38.788	46.019	55.928	61.58	60.806	88.76	83.657	111.76	135.76	155.41	161.27	163.88	184.24	174.63	202.76	199.82	222.05	241.49	252.26	253.1	249.07	269.75	287.91	301.61	276.19	310.04
0	0	0	5.5044	8.3448	14.574	9.5944	16.4	21.17	12.531	22.929	20.039	22.145	31.749	30.509	33.095	36.255	37.934	41.584	45.059	45.973	59.875	53.949	62.409	63.776	71.264	62.006	68.734	73.879	80.751	87.437	100.48	100.78	113.14	132.24	132.1	138.07	143.45	162.96	146.21	154.71	145.28	135.43	149.67	152.44	152.22	154.58	148.16	153.78	148.75
0	0	0	13.51	22.103	11.423	10.647	12.647	2.3858	5.9935	2.1924	0	6.0502	0	0	0	0	0	0	0	0	2.6789	18.083	4.3573	8.5781	7.016	17.088	0	2.6117	0	0	5.7283	14.197	22.604	29.055	17.027	23.871	15.547	26.844	24.829	22.154	21.111	38.484	29.635	27.609	22.279	11.538	10.171	4.5014	25.731
0	0	0	2.5907	9.5251	6.1248	14.74	11.582	14.786	2.2284	9.8866	7.0941	6.5274	8.628	5.4408	3.2925	4.6827	7.7321	13.87	18.793	9.0295	5.75	12.028	18.516	8.2011	11.167	12.685	30.434	38.696	50.479	76.643	91.9	119.58	134.23	141.13	165.33	179.85	196.84	224.47	228.94	244.74	248.71	257.1	268.96	271.16	279.27	285.47	304.78	313.68	314.5
0	0	0	0.33051	0	10.712	19.792	28.124	29.073	36.877	37.899	51.583	45.213	45.192	45.823	45.449	49.822	58.237	56.593	58.164	47.616	58.644	56.265	55.431	55.379	56.011	52.67	58.13	54.132	59.911	60.391	45.102	48.4	48.31	50.575	44.812	41.283	49.447	43.278	40.337	48.217	50.5	53.787	53.55	73.906	84.368	79.878	79.378	82.677	88.189
0	0	0	7.9207	23.283	32.782	28.518	37.328	39.341	36.988	29.801	27.575	33.525	57.433	54.39	40.279	40.343	48.483	42.652	42.395	47.049	39.622	39.445	41.383	41.019	48.653	45.821	46.507	43.945	37.575	46.061	47.573	61.026	49.87	54.68	53.124	56.999	51.096	42.611	39.173	56.378	43.661	55.914	51.471	44.661	44.223	31.967	44.131	39.364	37.335
0	0	0	10.564	10.714	6.7726	6.8016	10.576	1.497	1.1789	1.2323	5.8451	2.9612	13.123	17.806	4.5408	3.9932	2.6877	4.5045	8.8351	0.91847	19.141	23.445	8.1114	8.6924	9.9318	17.076	9.8681	0	0	3.2676	16.318	15.92	23.557	19.849	12.908	15.049	6.956	14.702	7.5398	9.0108	16.834	14.212	21.787	16.452	12.371	18.312	24.449	21.905	39.454
0	0	0	1.6598	17.692	7.2684	0.95958	11.808	3.3454	1.7525	7.9267	5.8717	3.3101	14.537	16.294	8.7683	12.777	4.8459	1.269	10.789	0.53058	13.45	16.637	3.592	11.039	8.5535	11.002	1.876	0	0	1.0461	4.6931	7.903	19.875	11.601	10.629	17.983	10.523	13.722	7.4573	11.238	10.706	23.071	21.297	24.449	14.474	19.092	26.677	19.347	37.73
0	0	0	6.9426	22.748	18.431	19.608	20.238	19.364	20.355	7.567	23.818	21.832	8.7307	28.453	2.8395	17.522	11.325	2.7099	1.0856	12.91	14.826	18.295	6.4833	2.2699	14.929	5.5659	2.511	4.4208	6.9684	11.609	0.91103	7.2062	0	2.1999	6.0451	2.201	0	2.5831	5.5112	2.1804	0	8.1968	6.6297	0.324	2.3229	4.5709	0	0	0
0	0	0	18.07	6.9679	9.9911	12.56	21.85	19.125	22.384	26.304	19.478	17.681	37.104	39.737	39.463	25.962	22.346	31.787	45.628	27.932	36.509	40.403	28.688	37.666	27.37	28.859	41.057	38.626	33.747	29.646	45.204	51.986	43.114	54.522	51.866	58.732	49.58	49.331	53.593	76.455	57.925	61.14	59.123	48.37	57.463	61.741	50.866	40.24	50.675
0	0	0	6.5849	15.073	26.873	24.986	31.356	29.754	32.843	37.411	32.7	42.98	35.132	32.969	28.055	21.591	9.7453	7.8736	0	0	3.5222	0	0	0.49331	0	0	0	0	0	0	0	0	0	0	0	0.43308	0	0	0	0	0	0	0	0	0	0	0	0	0
0	0	4.9469	1.5878	4.3147	9.1659	12.871	13.798	13.597	14.875	16.115	17.002	20.428	11.739	20.846	24.475	16.165	21.649	19.644	27.268	20.568	23.676	27.266	20.176	45.2	27.021	27.35	21.565	20.551	25.682	18.131	21.276	30.256	19.567	28.871	30.868	30.868	37.509	42.107	39.084	43.326	57.634	68.591	71.38	71.338	75.102	89.239	87.089	98.617	113.59
0	0	0	5.6067	3.6098	11.371	12.043	17.95	16.905	13.004	18.651	18.383	21.975	27.493	26.382	20.971	28.813	25.15	30.207	41.272	30.628	36.789	37.357	43.455	49.649	47.002	39.335	36.259	47.032	55.939	50.148	63.623	61.92	61.442	49.808	69.782	58.46	67.309	62.495	61.408	77.025	58.995	63.226	65.273	73.599	78.544	76.419	78.12	74.59	85.504
0	0	0	8.9769	9.7371	15.483	9.4098	17.533	17.874	20.164	35.471	43.918	57.399	63.783	70.881	83.848	105.72	129.33	144.55	155.03	180.55	209.16	215.18	233.57	255.47	241.33	286.47	291.47	309.15	240.32	244.01	255.37	218.78	347.47	359.01	348.35	354.52	337.91	357.81	361.17	356.13	358.28	364.85	368.8	369.96	367.17	359.05	306.46	367.11	378.63
0	2.7222	1.8	6.8602	5.2263	0	4.1406	6.2313	10.732	15.743	16.852	12.126	20.761	17.082	14.185	10.407	2.6816	6.15	4.8432	14.682	11.201	11.42	11.198	20.812	21.237	20.446	28.058	18.34	32.256	31.697	32.94	33.976	38.588	42.922	32.11	47.796	46.527	41.51	42.608	39.62	49.971	64.214	65.72	67.787	77.181	84.244	83.574	88.877	93.632	95.976
0	0	11.509	0	4.5527	4.7905	8.8569	7.2866	11.536	8.0516	6.737	0.67471	8.504	0	1.9056	4.4428	1.4841	0	0	2.3834	2.9197	8.2079	5.3261	10.263	21.095	22.676	29.968	28.271	28.384	33.617	37.117	37.158	47.435	49.286	50.793	51.574	56.783	49.647	55.662	56.763	62.165	59.571	55.403	56.589	56.981	55.463	53.812	51.732	47.131	56.592
0	0	0	0	15.32	8.3026	11.98	15.935	18.757	21.012	19.286	19.101	12.281	11.818	14.459	22.305	22.483	23.681	32.327	34.51	22.679	21.057	28.039	28.086	32.865	26.827	29.587	28.34	24.08	28.834	34.822	38.517	43.581	47.965	44.797	50.84	50.957	57.773	65.247	64.176	64.38	59.153	63.967	60.777	61.443	59.534	64.057	65.643	75.63	76.74
0	0	0	8.2344	5.7702	8.8525	9.1339	13.445	7.7957	9.477	12.859	11.368	22.546	14.331	15.177	18.096	19.103	18.053	22.177	27.321	22.527	29.489	34.541	34.623	50.441	43.006	37.572	39.159	44.964	47.921	43.367	58.832	61.63	55.455	64.794	68.92	83.088	92.309	88.675	97.269	106.71	120.72	135.08	140.88	149.79	147.57	156.31	157.33	153.14	148.89
0	0	0	7.2745	11.228	4.2175	10.815	15.453	2.4947	13.151	15.093	21.468	16.453	11.968	16.217	10.944	16.214	16.445	23.436	13.562	16.2	20.03	17.003	14.215	24.736	24.914	23.708	24.286	31.288	24.708	24.481	18.974	19.989	16.512	24.231	22.086	27.256	18.304	24.263	17.759	21.366	23.313	25.434	21.076	27.833	21.224	21.438	25.143	29.248	28.942
0	0	0	13.956	12.629	12.344	12.406	9.8862	3.6549	0	0	9.7987	12.026	20.317	22.477	15.192	10.612	15.14	22.896	24.663	20.229	19.098	18.315	14.947	22.377	17.411	24.945	12.773	10.875	6.0673	2.602	19.233	12.707	24.95	19.898	18.301	14.103	14.035	16.816	14.434	15.588	20.026	23.806	20.357	16.011	11.512	8.9784	16.399	9.9497	21.247
0	0	0	1.1936	12.891	6.5616	8.5382	24.981	26.51	37.175	39.82	49.276	58.55	70.825	62.328	73.768	76.442	85.157	102.39	108.87	115.75	115.96	114.71	118.66	123.66	115.01	127.99	131.89	127.54	138.18	131.85	133.69	129.94	141.75	138.57	133.81	132.38	150.73	159.51	150.25	155.22	168.29	179.02	161.05	167.46	169.37	165.89	171.58	168.92	176.64
0	0	0	12.724	5.0279	15.904	2.706	13.699	17.497	17.457	16.019	14.947	14.72	21.062	25.621	24.947	26.456	28.637	34.662	38.797	46.201	52.886	56.117	47.737	52.135	58.598	57.688	56.597	50.785	53.559	59.219	59.425	60.646	59.988	68.426	75.456	91.134	84.496	64.81	64.754	64.505	68.156	59.556	54.027	48.04	51.065	57.669	53.38	42.894	44.071
0	0	0	4.636	8.0051	7.1891	10.996	16.572	15.208	24.023	20.639	24.185	20.427	25.644	28.003	33.752	30.539	36.991	42.264	51.334	36.856	41.656	43.622	37.713	47.203	44.143	43.423	54.18	59.942	58.498	51.978	55.575	53.377	51.076	55.822	49.853	47.511	57.267	57.839	52.379	62.082	53.976	59.398	55.763	61.784	58.099	53.545	50.599	42.419	55.11
0	0	0	8.4635	21.704	15.247	23.958	17.245	33.93	24.909	31.392	14.907	28.493	33.501	29.815	31.146	33.479	30.563	30.471	36.774	30.364	30.451	25.861	36.117	24.861	28.66	22.449	38.525	41.372	34.244	42.265	34.884	42.761	48.6	39.89	55.28	54.364	45.952	54.402	57.401	55.715	51.748	58.715	57.674	57.942	63.51	56.454	51.837	53.811	43.932
0	0	0	0	10.491	9.0202	11.044	19.774	11.597	22.087	12.215	21.118	19.025	20.902	23.001	24.58	19.677	22.34	25.744	32.815	21.932	30.22	34.741	19.794	29.587	30.981	35.215	42.456	51.703	48.048	44.232	46.196	53.186	56.692	53.56	74.931	87.259	86.885	92.144	100.33	104.02	109.05	109.81	98.697	100.28	101.96	93.754	99.301	101.81	100.93
0	0	0	11.298	18.16	16.331	16.07	23.908	33.85	37.721	34.55	34.886	40.852	35.573	27.761	22.565	23.268	27.7	31.313	35.466	28.853	40.916	41.194	46.48	56.438	54.901	59.757	52.363	64.262	70.195	67.733	67.848	65.74	71.468	66.49	77.857	65.895	69.245	62.222	59.521	57.639	61.525	74.613	61.357	60.608	68.639	54.181	61.356	58.893	63.702
0	0	0	6.3115	14.877	10.317	16.833	28.199	13.235	21.082	14.651	16.153	28.067	23.329	27.903	27.603	34.069	35.75	33.883	37.604	27.72	31.371	35.155	36.327	41.635	40.76	39.803	41.699	45.155	48.254	59.666	64.905	54.838	54.726	56.307	58.897	73.334	77.19	86.479	88.261	81.244	90.901	96.588	102.46	105.02	102.04	115.35	113.62	116.08	115.42
0	0	0	8.1283	14.831	21.19	4.9421	15.9	16.116	5.0956	21.975	17.596	17.629	14.484	10.447	27.823	4.6438	6.9902	8.1158	7.5395	17.617	19.278	16.241	10.267	18.863	13.6	24.06	27.632	21.096	26.831	15.062	21.169	26.145	21.625	26.365	25.932	26.899	37.752	36.142	44.388	46.303	49.035	37.889	39.375	26.295	6.1703	29.247	37.021	40.167	43.604
0	0	0	11.639	1.5417	9.2826	18.577	14.985	8.4888	4.554	4.6447	2.6445	14.083	20.132	21.464	23.953	20.441	37.007	32.395	32.089	38.859	40.046	62.325	55.854	58.481	61.07	64.199	49.125	52.624	52.232	43.509	35.295	37.288	30.868	27.713	24.217	24.283	39.537	46.646	52.65	45.152	43.647	42.44	46.274	50.974	52.584	54.306	51.222	45.764	53.913
0	0	0	1.3847	9.5843	7.6806	11.349	4.4308	11.179	6.951	9.5458	12.368	8.7041	13.194	11.39	5.9407	11.793	22.475	19.056	30.282	13.947	16.928	28.26	17.783	16.638	19.409	14.87	11.488	13.193	15.977	21.657	25.851	25.299	30.612	26.013	19.96	13.373	10.635	6.299	16.078	16.872	15.96	13.381	21.126	30.359	25.337	28.007	12.925	23.969	26.605
0	0	0.97462	10.47	7.8997	9.0364	3.6079	16.365	0	17.023	5.8811	17.355	19.43	12.225	14.066	10.937	4.1467	19.65	16.309	10.954	6.4755	1.3035	6.4243	8.1636	16.789	15.671	23.72	14.889	4.7666	13.936	21.912	17.945	16.566	18.114	14.905	18.421	9.3286	15.784	12.036	11.49	14.456	4.1024	16.301	1.063	3.7905	0	0	0.48297	0.30972	1.1873
0	0	0	2.7717	3.8861	8.7364	13.224	12.586	11.735	5.4741	8.8585	8.1955	7.6539	7.4851	3.21	2.1222	10.037	0	5.036	5.9017	4.5019	12.981	12.004	12.039	16.804	14.381	13.025	18.468	10.522	24.043	24.588	27.729	29.048	25.346	25.336	27.592	32.494	32.36	39.633	35.513	50.951	47.533	53.202	58.535	60.676	65.901	78.897	81.781	82.78	88.704
0	0	0	1.277	13.284	12.2	17.533	7.8699	8.6008	12.938	13.89	14.782	11.234	13.891	11.196	11.468	10.71	21.075	20.531	20.099	9.4146	3.7563	15.077	14.365	10.465	11.661	15.506	23.465	22.15	22.737	20.028	22.056	29.62	32.926	19.064	29.375	30.012	30.078	29.695	33.758	26.085	32.058	29.247	32.815	28.92	28.77	25.444	25.501	31.853	15.719
0	0	0	14.208	23.317	27.737	38.338	34.454	30.53	47.806	45.391	45.002	41.066	31.997	33.289	36.317	34.282	19.427	34.314	18.77	11.801	8.9404	8.7691	4.7655	2.176	5.4272	5.1824	5.449	0	9.4763	4.2923	1.1381	0	0	2.3379	0	0.80945	0	2.587	0	0	0	0	0	0	0	0	0	0	0
0	0	0	6.4082	11.999	17.089	12.155	24.395	18.813	17.15	26.386	17.247	28.619	18.263	20.021	21.616	20.162	13.048	14.663	13.171	15.862	12.081	5.0724	9.79	8.6032	16.257	12.152	6.9631	9.7197	12.587	11.814	7.2799	15.347	13.316	14.098	20.402	17.811	3.4979	17.85	14.855	20.731	15.01	15.822	11.773	10.525	12.353	3.2326	3.468	2.8397	9.1342
0	0	0	8.6299	3.1453	14.062	11.976	16.634	17.604	22.759	30.065	26.578	23.618	28.239	34.318	49.598	49.329	46.456	44.736	46.731	51.493	62.354	61.097	57.339	71.755	68.815	82.958	77.592	78.352	76.172	84.279	98.583	89.232	89.877	98.935	102.04	100.03	99.699	94.787	111.11	113.03	112.24	113.75	102.63	108.24	108.73	109	101.78	104.83	104.84
0	0	0	9.5308	16.769	27.547	28.784	36.643	45.263	53.804	65.448	77.899	79.234	81.127	86.931	108.77	118.65	127.03	135.07	146.37	135.31	152.74	155.37	162.89	165.07	165.67	166.27	178.6	167.73	170.83	177.42	179.99	188.5	182.65	185.54	182.4	195.19	181.71	179.97	179.81	173.19	174.08	180.9	171.09	174.13	163.56	168	156.45	175.26	169.98
0	0	0	14.296	18.537	15.014	23.287	26.45	29.231	42.147	54.389	77.965	95.537	127.15	177.67	181.05	204.98	228.22	257	287.88	302.59	322.83	439.09	368.49	359.59	367.13	410.69	404.26	411.37	413.61	410.01	419.93	428.78	445.73	451.03	448.92	438.66	421.99	444.21	438.91	434.26	437.35	428.8	418.68	428.53	425.17	427.79	419.98	387.72	424.33
0	0	0	2.0903	3.4041	4.9982	17.645	23.654	20.665	28.882	31.975	31.29	33.984	32.747	32.184	31.103	40.241	38.101	37.451	42.844	33.104	38.388	43.636	44.482	38.524	42.321	50.66	55.39	41.839	47.274	45.962	46.63	50.376	51.468	54.273	43.021	49.22	56.419	53.172	53.185	54.185	64.617	53.158	64.236	55.457	67.483	59.431	64.176	65.991	71.105
0	0	0	0	19.888	13.844	21.123	18.882	30.807	30.015	34.089	34.183	35.825	49.474	47.86	68.235	73.988	82.594	89.145	103.65	102.62	111.32	110.84	123.73	122.3	121.21	127.68	127.51	121.55	125.31	126.89	134.46	129.73	139.6	124.63	126.52	130.96	128.9	140.98	138.54	133.55	130.52	140.74	144.13	140.18	147.17	136.41	130.21	135.87	129.59
0	0	0	1.4777	13.769	16.196	11.533	5.6343	24.031	17.369	4.331	7.4066	3.7342	1.3874	2.0451	7.3876	3.9883	10.766	2.3835	7.1825	2.8719	0	3.0063	0	5.6764	0.88181	0	0	0	0	0	0	0	0	0	0	0	0	0	0	0	0	0	0	0	0	0	0	0	0
0	0	6.0825	4.1067	16.408	21.054	8.3327	27.367	15.659	25.821	19.332	4.0459	27.634	32.538	34.152	30.134	33.341	39.8	22.93	25.214	25.231	25.888	31.919	29.072	40.806	40.857	45.437	42.852	55.084	61.323	69.758	75.584	79.839	76.032	83.69	97.115	103.64	108.44	114.88	115.42	111.98	119.79	121.55	130.85	129.45	138.21	120.11	119.82	116.63	115.39
0	0	0	2.6738	9.983	5.5486	9.9706	12.917	6.5222	9.9748	15.901	12.685	16.908	6.6753	12.652	13.874	8.4554	9.2413	9.7021	14.742	14.276	12.537	25.535	16.015	26.754	19.067	23.515	31.629	24.581	32.598	23.621	26.101	42.983	41.173	39.054	41.642	43.839	49.513	54.388	45.031	43.538	53.4	54.933	60.483	61.019	53.246	54.591	54.229	55.746	58.939
0	0	0	12.326	5.4627	0	10.641	13.135	4.7558	3.9203	5.9418	6.2271	9.9228	20.924	20	10.204	10.102	21.577	18.812	21.143	20.961	32.876	37.422	35.298	35.339	33.901	40.921	23.423	26.579	25.906	40.361	50.334	55.903	63.643	60.64	70.381	68.944	64.861	67.48	62.614	70.782	70.469	83.129	80.121	83.269	83.256	78.649	86.679	80.868	97.134
0	0	0	7.1766	10.332	38.751	53.555	49.382	65.11	60.585	61.452	74.453	67.81	64.913	66.654	66.964	65.807	74.292	74.931	63.984	68.913	68.212	62.11	65.352	73.483	62.123	78.403	68.195	69.752	76.174	71.26	73.981	93.487	92.6	72.297	50.521	62.293	63.031	67.682	68.526	70.542	67.642	76.065	79.222	73.148	62.914	78.888	77.022	76.164	86.904
0	0	0	1.7216	4.4811	5.1518	22.114	17.108	18.222	20.869	18.09	29.161	35.282	36.998	31.337	25.053	29.026	28.398	27.47	36.521	25.384	35.085	35.835	41.387	40.727	42.012	53.296	62.644	56.324	70.896	70.035	79.184	90.031	88.496	83.933	84.977	86.117	90.722	88.639	93.777	90.26	100.65	94.43	98.996	96.829	107.95	95.726	105.93	100.7	109.55
0	0	2.0347	9.6248	0	3.8737	11.646	11.914	18.186	14.757	17.82	13.585	12.989	12.154	5.7039	0	0	0	0	1.4518	4.2449	0	0	9.4913	13.321	11.583	11.668	8.7531	27.887	20.929	19.977	14.26	24.072	27.453	16.82	24.901	17.803	19.259	5.7956	16.257	15.17	7.5102	22.122	14.346	15.963	17.478	14.17	10.396	14.715	13.58
0	0	0	6.7656	13.002	2.3449	19.149	8.4505	16.824	21.539	22.005	11.577	19.239	10.392	11.685	5.7854	5.9275	10.928	14.726	17.315	9.3331	8.6648	16.765	16.942	15.442	12.128	14.097	15.315	22.29	32.77	26.846	20.262	23.441	34.901	24.533	31.503	27.362	14.416	19.214	12.441	12.042	5.2047	9.456	20.684	23.921	7.1182	14.062	5.0351	13.043	0.34712
0	3.2587	0	0	9.644	18.581	14.211	26.185	25.953	17.754	23.888	22.453	9.4947	15.326	6.2033	15.103	11.855	14.77	9.2456	18.445	15.636	10.837	0	4.6973	6.6774	0	2.8507	9.8492	0	12.305	10.843	19.15	16.725	21.577	6.8965	0	7.497	6.6046	12.452	5.6962	0.28503	5.4874	7.0995	2.9984	5.6489	3.1833	12.002	4.9677	12.613	12.994
0	0	0	3.4797	10.997	12.745	14.852	20.721	20.044	16.296	22.715	16.843	14.411	9.893	12.471	8.6745	7.5295	3.598	6.1178	5.8192	9.5408	16.266	23.157	22.416	30.85	22.313	23.986	33.963	37.917	51.268	48.61	54.791	75.701	78.206	88.147	83.768	97.655	110.39	106.49	111.21	139.68	142.75	157.98	157.81	172.93	172.29	178.66	176.18	184.45	179.54
0	0	0	0.24558	7.0095	12.953	13.229	18.723	15.683	20.805	27.787	28.365	22.014	33.48	33.518	34.725	38.228	44.767	57.314	47.03	54.987	58.245	61.454	64.783	66.975	55.356	53.168	57.289	54.399	62.05	59.805	53.442	53.879	53.475	63.451	52.367	62.736	49.292	49.251	59.699	55.36	60.28	55.106	65.637	62.662	60.03	58.741	59.568	57.063	65.701
0	0	1.7204	3.1646	13.995	12.835	17.505	25.008	17.145	22.343	27.864	12.271	25.695	25.776	29.925	28.866	24.547	31.636	34.178	34.048	32.332	32.498	39.16	32.193	37.442	38.249	40.296	41.032	34.459	54.553	44.807	41.998	45.449	40.1	45.39	41.591	54.913	50.365	59.833	52.555	53.533	50.147	50.505	53.889	52.82	56.051	65.684	55.14	61.021	54.079
0	0	4.8067	0.30518	0	4.1856	11.667	8.8726	7.5913	0.66308	9.7131	10.668	23.711	10.753	12.408	12.242	16.083	13.573	18.043	19.293	16.713	20.354	33.303	21.768	48.997	32.275	43.213	49.415	56.198	59.308	57.42	59.552	68.05	66.967	69.291	72.345	74.865	68.928	77.203	64.573	58.821	80.406	82.467	77.409	74.253	63.237	70.397	82.662	85.955	86.704
0	0	0	6.4309	8.7586	13.012	17.255	26.099	25.173	24.463	28.012	26.315	31.141	30.616	21.053	28.355	20.16	27.056	21.948	36.613	33.681	34.437	38.383	41.603	43.742	42.758	52.435	57.586	70.294	65.68	62.476	71.603	79.211	77.059	74.681	78.411	81.783	76.081	89.622	98.895	107.17	140.78	156.92	175.44	224.94	222.07	276.3	308.51	328.81	350.51
0	0	0	9.2688	4.5184	10.063	4.153	13.007	11.29	16.284	6.0072	6.5762	14.237	16.416	17.245	15.062	20.827	16.853	10.219	16.715	19.758	22.028	23.436	16.011	27.744	24.694	26.218	26.839	26.868	20.693	25.852	33.052	33.386	28.785	34.026	38.395	36.933	33.029	27.928	37.965	40.147	40.167	40.431	37.643	33.139	32.637	36.347	35.444	30.381	35.103
0	0	0	13.194	11.94	14.863	16.292	27.163	27.353	18.295	13.343	27.833	22.84	25.381	28.329	21.643	27.488	22.96	34.8	35.358	48.038	65.481	80.618	93.572	101.35	108.1	103.13	118.68	138.44	132.09	151.68	148.77	149.82	150.33	147.42	156.2	164.47	160.95	170.69	172.82	169.18	179.47	176.76	167.39	176.97	178.26	194.33	187.26	187.71	192.25
0	2.0574	7.1765	21.308	13.521	0	0	2.6139	0	0	2.0131	3.7019	4.1311	0	1.899	0	0	0	0	0	0	0	0	0	0	0	0	0	0	0	0	0	0	0	0	0	0	0	0	0	0	0	0	0	0	0	0	0	0	0
0	0	0	5.637	8.2494	7.7862	11.368	14.088	6.224	14.387	3.6738	10.153	3.6478	7.7477	6.0223	1.6306	5.7006	6.147	9.5	12.997	7.9663	11.34	11.722	1.3144	7.2075	6.3138	9.7274	11.206	19.628	12.306	14.954	17.517	12.815	22.565	16.971	20.388	20.135	25.933	31.553	30.462	41.028	41.653	42.57	35.091	37.665	46.534	45.719	46.396	41.629	43.175
0	0	1.8964	0	3.819	13.969	20.431	19.501	8.1854	9.387	7.0463	9.4924	14.681	12.793	16.487	5.8626	0.19839	14.777	11.184	11.369	6.3017	8.3668	18.423	15.908	17.396	24.065	28.374	32.246	41.003	40.297	42.118	35.281	39.404	33.662	30.786	20.8	27.972	41.135	49.45	48.337	42.634	41.523	40.171	38.179	39.243	49.487	52.701	43.41	51.742	51.703
0	0	0	12.092	15.621	7.1854	19.791	20.385	21.059	13.224	17.161	14.261	25.496	11.99	16.83	16.066	12.433	13.76	10.166	14.261	11.939	12.789	20.366	14.224	24.295	21.652	15.353	21.668	17.112	28.161	36.581	56.495	80.289	96.392	109.33	144.26	180.69	206.44	222.1	208.72	226.2	267.32	250.85	207.07	267.21	275.08	230.71	293.31	299.63	298.7
0	0	0	3.8524	10.212	11.847	13.133	30.667	33.422	65.604	91.001	134.59	173.56	211.18	255	295.64	323.73	368.79	394.52	442.63	458.05	479.53	496.7	534.47	582.25	572.71	624.52	642.28	633.11	644.4	634.72	663.15	672.54	657.69	678.85	699.39	675.59	713.54	746.46	750.82	761.99	797.58	791.56	776.26	783.38	799.55	794.48	809.1	810.52	813.9
0	0	0	13.543	15.321	11.468	8.722	10.08	5.0193	8.4592	12.31	15.019	16.813	9.4282	7.4793	6.8781	8.0369	12.718	14.407	5.0519	6.4116	9.253	7.6229	9.2758	11.951	17.948	24.695	18.569	23.146	24.847	27.601	28.166	33.571	26.629	33.423	25.033	37.001	24.348	34.87	34.586	39.866	30.524	38.53	40.923	57.443	56.866	74.707	78.674	100.17	115.88
0	0	9.4283	1.6033	3.6217	6.7882	4.511	16.157	9.7001	13.105	14.066	4.2438	14.141	15.831	16.402	13.149	17.258	20.154	21.05	32.478	26.639	22.976	28.885	30.507	40.086	47.705	39.397	41.773	40.432	51.331	53.931	53.209	57.281	53.976	47.715	55.947	63.953	65.465	76.7	75.711	70.855	80.951	74.969	71.795	85.644	87.748	92.155	89.03	102.02	82.994
0	0	0	5.1504	9.2838	12.403	11.017	16.773	16.829	17.425	21.196	15.768	26.188	20.458	24.193	23.971	27.296	23.289	26.721	26.382	31.428	30.584	35.591	24.625	31.916	37.039	32.896	35.214	32.953	26.835	36.096	39.508	42.858	37.243	39.891	44.607	41.02	35.13	29.758	40.687	47.49	44.956	48	45.25	40.821	44.307	47.311	48.8	47.604	48.069
0	0	0	13.343	6.1072	8.5858	5.5412	10.624	10.992	13.051	17.825	10.259	22.663	28.479	13.369	37.35	22.858	19.373	19.076	25.673	24.913	24.416	35.42	27.429	39.066	39.873	43.468	41.907	40.278	40.416	32.748	39.835	42.065	36.38	44.854	47.136	46.646	41.265	44.617	53.383	48.546	54.42	50.549	53.905	54.584	47.258	60.758	64.934	48.188	31.108
0	0	0	8.1027	3.2888	17.068	25.721	36.034	18.56	31.981	26.915	29.429	35.479	28.889	31.763	33.517	35.341	49.285	47.902	44.965	45.374	38.35	38.341	46.371	54.109	35.61	39.097	32.337	32.092	34.934	45.62	37.885	48.244	47.352	53.015	44.951	39.773	44.717	47.107	43.653	47.353	42.83	45.759	41.535	35.943	38.2	41.134	37.842	40.66	44.984
0	0	0	10.191	18.194	19.67	12.673	21.323	28.096	27.637	49.218	36.366	49.547	61.298	54.066	75.077	58.937	72.88	80.562	72.212	88.369	107.94	105.74	104.48	116.63	115.33	112.76	125.09	117.32	119.11	121.85	120.42	113.48	112.71	123.3	119.76	114.19	116.13	115.19	121.21	119.67	126.92	103.9	113.32	119.36	108.81	109.78	106.24	121.75	121.99
0	0	0	20.703	7.6983	9.2808	18.526	28.842	10.076	24.004	6.1589	33.795	29.275	34.195	41.734	25.888	35.605	23.561	28.788	40.211	38.316	46.194	36.424	39.1	42.272	39.757	38.179	38.737	36.669	48.969	47.252	50.303	51.871	50.707	45.215	50.556	53.692	48.938	64.506	54.338	54.381	56.619	51.294	49.792	52.435	54.579	63.298	55.487	63.092	67.559
0	0.90054	0.068924	4.1674	2.6707	13.691	14.937	25.778	24.175	45.421	46.607	53.673	68.454	76.774	80.018	94.376	86.886	91.116	105.11	130.92	140.67	139.55	148.43	139.12	159.03	159.55	170.86	186.37	199.33	200.56	186.86	187.35	190.92	194.93	204.04	183.37	166.86	184.51	173.4	178.82	185.97	175.84	185.09	169.93	178.17	175.9	179.56	172.29	177.63	179.25
0	0	0	0	17.346	17.687	33.596	16.798	10.703	0	0	13.07	16.996	28.559	21.948	16.397	29.768	22.09	12.166	22.222	6.9952	10.04	9.4603	10.412	4.3767	8.108	9.6739	16.783	1.7083	11.474	0	11.893	16.947	4.7714	9.6863	2.1403	0	0	0	0	0	0	0	0	0	0	0	0	0	0
0	0	0	3.0244	9.8491	6.7342	10.342	19.248	24.071	17.935	17.878	30.159	34.747	46.959	57.832	46.678	57.155	49.568	60.908	67.854	69.228	81.45	84.92	77.161	84.322	84.011	79.447	72.953	70.721	76.606	73.694	76.679	78.839	90.396	84.346	78.088	88.561	81.788	73.607	64.935	69.253	79.248	84.435	70.992	67.699	70.332	63.629	69.039	43.443	59.37
0	0	0	11.874	12.948	12.521	15.712	15.184	17.623	22.662	5.8254	16.533	21.545	20.936	25.253	25.817	24.198	30.039	48.6	65.512	53.543	65.915	64.001	66.223	76.184	101.61	139.9	196.5	276.25	344.47	409.08	487.14	588.84	674.85	762.84	864.56	910.46	989.83	1019	1106.8	1169.6	1207.2	1264.8	1264.4	1315.8	1346.5	1360.3	1381.6	1396	1401.8
0	0	0	14.115	11.872	10.015	20.072	23.55	18.677	24.666	26.474	27.263	24.402	21.615	21.548	19.734	20.493	19.955	23.494	13.299	4.2225	3.8771	2.4814	3.7474	3.9112	2.2219	7.4246	5.4551	4.7963	0.86029	4.2776	0	0	0.025345	0	0	0	0	2.2546	0	0	0	0	0	0	0	0	0	0	0
0	0	0.68014	6.2804	15.244	5.6864	7.5254	4.2046	4.5861	13.016	15.929	9.4999	17.161	8.7242	0	9.945	3.879	15.67	10.84	15.968	13.938	9.998	16.353	25.389	20.79	19.719	19.702	27.94	33.971	36.119	32.475	35.398	41.866	42.13	33.392	41.022	35.213	36.896	41.783	31.766	35.901	38.728	35.312	38.069	47.371	26.491	28.163	22.652	21.071	7.6453
0	0	0	8.9761	6.9254	16.788	15.075	14.864	20.386	22.853	28.146	26.694	26.45	23.588	17.552	25.68	11.768	13.905	17.592	22.028	20.462	18.698	18.886	21.39	26.458	20.897	21.802	21.554	23.596	22.413	17.566	18.753	21.984	15.021	21.675	26.88	23.249	14.96	15.801	20.557	20.327	26.84	17.307	18.884	19.509	17.201	20.912	14.367	19.966	24.614
0	0	0	22.587	38.831	46.537	57.571	62.888	42.549	79.466	73.78	98.604	97.503	122.22	109.33	75.31	96.531	70.49	69.85	74.541	112.67	95.753	112.45	101.36	106.57	104.84	96.634	92.843	111.85	114.69	117.95	114.06	140.28	121.34	140.5	134.99	150.05	140.05	160.53	155.99	158.27	156.8	160.22	152.47	149.57	162.63	153.23	149.97	142.68	144.45
0	0	0	9.1067	14.511	9.272	28.506	21.41	24.629	21.746	24.724	15.325	22.133	21.62	15.963	23.838	15.378	23.953	23.996	28.515	25.546	21.72	27.019	33.981	30.902	32.488	32.414	31.423	34.569	38.626	38.317	39.263	39.275	39.954	16.985	37.289	37.419	40.49	38.858	40.278	37.431	38.19	42.472	44.207	40.875	41.535	41.256	36.859	38.322	27.692
0	0	0	7.1422	6.3696	16.194	16.128	19.352	13.547	16.854	18.482	23.107	15.104	21.707	13.194	13.558	16.885	11.021	17.226	16.504	21.26	23.791	13.6	16.676	18.397	24.603	36.548	30.809	32.745	36.367	40.195	33.685	44.677	34.742	36.226	35.435	48.494	34.931	45.301	45.697	56.512	51.547	49.493	50.371	58.581	52.726	54.704	49.546	52.186	57.396
0	0	0	5.9244	11.389	13.303	16.862	15.918	19.851	23.214	19.13	18.863	23.601	29.71	55.097	33.91	32.055	44.743	42.438	43.754	30.341	41.687	34.857	36.909	41.613	28.306	31.681	41.385	27.986	35.213	32.494	37.837	40.78	35.371	39.621	35.042	33.777	38.929	34.768	38.675	34.194	41.05	35.375	38.919	36.815	41.634	37.076	40.122	38.501	42.381
0	0	0.64565	5.5034	11.425	11.761	16.004	18.737	22.191	24.632	30.811	30.171	31.666	35.672	30.824	23.816	32.052	39.001	31.255	40.762	26.67	34.717	30.011	31.892	32.2	32.092	34.269	40.353	39.407	35.336	30.561	47.922	46.191	45.345	53.574	51.119	47.927	53.766	45.163	44.035	46.253	52.941	53.748	56.817	47.7	66.921	54.303	54.894	51.338	57.027
0	0	0	7.1456	6.3062	7.6963	6	12.533	13.454	18.466	26.706	23.903	19.238	34.803	29.941	31.742	32.636	25.659	26.387	28.944	36.085	32.928	38.309	33.652	42.437	34.921	43.537	47.198	41.766	40.306	56.457	53.147	54.47	52.784	63.091	66.108	62.429	54.285	57.776	64.418	69.743	65.267	70.339	63.325	62.938	73.091	68.722	65.25	62.209	61.55
0	0	0	10.625	12.347	12.071	8.4853	16.924	5.316	7.4145	3.716	6.9855	6.143	7.5342	9.993	5.8019	5.3436	4.3286	12.479	8.7056	9.5553	10.158	11.049	5.5092	13.64	19.947	21.496	19.747	18.577	19.317	26.16	15.712	30.522	24.254	27.759	21.19	33.595	27.827	42.054	29.01	33.226	29.21	22.482	30.004	37.765	31.136	26.523	20.699	23.859	28.789
0	0	15.465	0	3.6574	22.99	10.941	15.766	19.076	17.261	23.672	19.236	19.373	26.458	33.359	28.552	41.418	28.091	33.779	22.052	28.623	28.576	41.164	51.115	57.101	50.69	57.797	51.489	52.686	59.014	64.772	61.064	61.86	51.894	62.146	59.834	73.015	70.482	51.589	49.274	53.645	47.669	62.6	56.798	53.073	48.148	50.113	43.849	49.484	41.818
0	0	0	4.8129	11.903	1.0531	18.869	30.872	26.603	23.31	24.987	35.896	32.839	32.806	15.506	28.198	34.468	35.467	34.517	32.059	28.976	43.528	39.2	34.419	38.856	33.496	38.084	27.84	39.96	37.202	37.969	25.431	34.989	34.975	37.728	27.889	37.066	36.58	43.121	40.842	45.515	47.137	45.138	38.7	47.475	44.994	41.756	54.967	50.135	63.239
0	0	0	1.3362	3.1334	7.9123	5.9381	6.2215	0	0.73428	0	0	0	5.1309	14.901	2.7936	0	0.16984	2.3634	4.2128	0	16.954	12.668	10.283	8.0181	13.539	13.694	2.5353	0	3.0682	1.8436	16.337	9.8571	24.494	22.055	20.768	20.172	20.886	24.218	23.48	19.227	25.593	29.903	20.422	19.676	21.631	20.239	22.791	24.972	40.82
0	0	0	14.259	0	9.2387	9.9622	5.9706	20.939	17.806	23.723	17.892	17.743	13.653	19.029	17.817	27.507	19.664	14.149	23.864	14.54	4.8063	15.24	28.528	35.444	33.46	27.478	21.459	28.231	31.892	34.451	29.944	33.071	32.114	37.707	37.08	58.947	57.768	45.726	44.443	50.495	33.307	50.617	54.441	60.475	57.423	55.081	54.561	66.484	71.951
0	0	2.8165	6.1772	31.85	12.781	22.974	22.728	3.7237	25.027	18.915	24.364	34.573	26.313	50.735	54.153	46.486	47.555	48.692	63.275	56.646	73.281	79.29	83.509	83.253	96.308	91.138	87.018	76.691	75.629	72.435	86.535	96.234	102	96.415	98.152	97.897	91.813	92.614	87.71	101.32	101.09	102.14	107.91	97.479	97.916	95.716	97.56	97.722	105.05
0	0	0	15.629	19.47	18.579	34.222	21.987	12.78	3.6566	0.43294	19.158	25.715	16.339	18.877	14.576	9.5104	26.044	16.976	22.423	0	13.95	7.0575	0.38007	0	0	0	0	0	0	6.5527	14.697	6.3733	1.254	11.576	20.411	8.4771	0	8.9439	0	0	0	0	0	0	0	0	0	0	0
0	0	0	14.095	10.014	17.083	17.239	16.627	12.823	21.234	19.48	24.75	19.305	31.779	28.13	20.591	29.367	23.137	28.803	29.424	27.78	33.684	40.771	44.997	39.448	36.154	31.841	30.162	31.501	37.664	35.252	59.938	53.298	55.667	45.851	53.748	52.59	56.656	63.253	55.096	68.014	69.712	71.205	73.268	92.033	84.955	89.823	89.811	75.565	83.759
0	0	0	6.1037	17.136	27.842	34.829	36.639	22.079	16.204	27.877	26.467	33.942	33.89	14.825	19.711	18.727	20.085	44.751	66.851	18.846	31.525	33.858	43.196	50.296	54.09	63.055	50.858	56.161	49.664	59.728	61.885	62.308	62.708	61.581	57.602	58.916	53.812	60.897	57.903	66.206	59.172	64.45	69.345	65.068	65.407	62.191	67.874	79.041	82.663
0	0	0	5.1776	3.1273	8.4949	8.5168	10.901	6.9651	9.4039	17.748	11.609	23.827	20.023	17.192	21.214	17.134	15.508	16.945	13.882	15.764	20.464	16.318	13.827	20.358	27.975	21.129	23.881	22.864	25.534	28.369	25.439	29.967	30.711	26.49	33.717	35.69	29.511	34.024	41.228	39.642	43.516	42.885	42.963	39.956	41.503	32.991	44.037	39.054	48.462
0	0	0	9.8487	9.6594	7.728	14.03	11.214	16.63	17.302	4.5713	14.431	11.961	30.839	11.878	0	17.073	10.225	8.7164	19.754	22.809	17.852	24.562	20.451	14.045	18.128	23.862	21.223	32.708	36.202	44.548	38.811	34.8	40.029	46.576	50.302	55.231	51.256	53.918	55.687	63.779	63.02	74.471	73.803	86.132	88.149	85.798	81.738	84.373	84.215
0	0	0	3.572	10.164	18.613	34.433	37.11	46.229	57.161	53.692	56.673	72.991	69.08	87.121	77.724	84.828	78.509	90.68	88.918	90.261	95.722	95.484	94.239	97.997	100.33	102.59	99.324	107.64	107.34	98.147	98.037	108.55	107.31	99.117	104.19	103.48	96.884	96.65	109.06	112.15	107.61	103.79	95.568	99.154	101.5	99.186	90.763	91.286	104.71
0	0	0	9.2867	13.675	8.7954	10.068	15.035	4.1387	3.4625	5.8465	6.5828	7.0702	11.36	10.969	2.0315	4.8692	2.4077	3.605	11.465	15.025	29.621	19.648	22.073	31.18	27.742	23.744	22.994	16.128	17.399	26.582	30.47	30.008	43.215	43.879	39.055	36.939	38.897	41.14	38.162	41.648	47.136	53.038	49.284	42.322	46.057	31.274	38.325	36.079	59.011
0	0	0	12.039	4.6467	13.352	4.0099	8.1811	14.93	19.716	19.275	22.69	21.23	24.597	31.612	30.543	28.265	24.414	18.47	14.371	10.064	20.57	25.286	25.991	30.823	29.466	30.505	23.937	30.882	48.294	61.188	58.061	81.148	88.058	109.41	130.69	152.94	172	169.66	147.61	204.53	214.07	237.74	247.74	216.29	294.08	297.77	310.3	334.08	324.59
0	0	0	9.0989	5.4724	13.998	5.4808	17.428	10.954	12.41	10.492	9.2672	10.501	11.407	9.2867	11.909	11.801	9.8496	8.6707	9.6827	10.829	12.03	13.304	8.7146	15.566	17.548	18.951	17.502	17.852	15.377	27.091	33.191	39.221	37.274	41.982	52.562	59.341	51.38	55.802	61.169	71.534	60.601	71.717	66.027	69.49	70.533	72.339	71.683	72.971	66.956
0	0	7.1131	5.6681	0	14.402	0	19.379	24.204	24.07	9.2774	17.92	32.122	8.4581	11.52	14.677	2.3916	13.622	18.382	18.602	10.141	15.871	15.027	18.587	25.943	22.526	21.861	16.892	39.546	27.704	11.887	11.835	15.09	22.417	10.996	15.184	16.03	12.173	0.88386	8.9471	10.349	7.9684	14.238	5.4404	7.6617	6.7459	2.464	5.1795	2.7453	0
0	0	0	10.885	11.153	12.862	8.6176	26.724	35.183	48.298	66.559	85.025	106.89	128.76	147.7	168.5	187.31	209.46	229.04	228.43	268.14	279.14	297.68	310.37	318.36	325.39	330.31	341.24	364.56	356.52	387.24	391.38	417.16	409.32	421	432.34	432.16	431.98	424.86	440	452.88	435.26	462.87	464.51	459.16	451.91	456.88	469.55	447.37	446.41
0	0	0	11.516	8.1691	18.165	25.253	34.246	40.54	43.153	47.096	47.309	56.988	54.284	80.436	87.971	112.81	53.217	61.856	177.01	156.85	163.92	174.49	181.92	190.95	174.68	176.39	226.6	234.08	231.26	250.19	229.24	242.22	248.89	257.05	237.21	252.75	259.32	265.53	253.97	267.13	263.4	258.86	247.06	244.43	250.39	257.53	251.29	261.26	276.67
0	0	2.5945	0	9.0031	10.625	10.168	20.94	20.666	21.428	38.391	29.733	50.977	40.698	67.531	63.487	71.602	84.254	92.7	99.453	98.638	115.82	165.15	126.76	139.39	128.68	125.14	134.99	132.1	136.84	138.55	147.86	162.09	150.65	153.31	154.78	165.73	162.47	172.33	165.57	172.04	179.09	190.23	190.92	217.09	245.96	237.33	188.02	195.68	185.24
0	0	0	30.057	35.409	28.047	0	34.045	46.78	47.36	65.711	39.366	43.363	36.206	39.005	15.857	27.715	9.7729	13.747	3.554	0	0	0	0	0	0	0	0	0	0	0	0	0	0	0	0	0	0	0	0	0	0	0	0	0	0	0	0	0	0
0	0	0	9.4645	7.2691	3.9016	10.872	12.832	10.41	13.846	8.1185	21.917	41.63	49.641	68.797	62.912	68.837	67.024	91.542	98.849	111.76	111.84	99.064	136.62	136.48	131.49	122.78	119.68	135.15	144.8	145.06	133.93	141.11	130.26	138.02	134.8	145.83	129.34	143.58	147.61	142.71	136.38	137.09	134.22	145.98	132.43	144.17	152.71	154.24	148.58
0	0	1.828	0	7.5765	11.584	12.391	6.7741	8.2088	13.405	13.248	14.752	24.586	22.979	20.424	28.34	25.377	41.525	46.172	51.401	43.64	41.127	54.545	54.425	49.175	56.533	60.81	63.804	62.268	52.545	57.891	59.228	57.432	65.045	57.611	65.537	65.028	59.389	70.432	65.237	64.664	57.629	66.87	70.889	66.517	63.778	62.878	68.467	67.533	49.665
0	0	0	35.36	16.405	88.079	89.4	112.39	79.716	107	145.21	131.36	161.77	175.81	175.37	148.26	166.83	150.4	159.54	164.96	161.55	168.05	142.38	162.7	161.03	157.03	136.78	124.94	164.37	138.49	131.69	142.33	134.47	129.47	94.185	102.76	89.505	84.837	94.843	95.009	84.526	85.334	82.75	63.807	76.935	62.276	73.439	69.006	75.022	86.655
0	0	0	11.108	18.878	11.935	1.6847	5.86	0	0	0	0	0.37728	52.961	197.25	177.45	185.65	204.69	208.78	224.54	227.41	253.12	268.17	281.05	298.69	292.88	309.88	308.21	282.78	273.21	265.78	287.57	263.59	260.11	265.28	267.98	266.45	255.8	251.13	231.53	218.33	217.66	215.85	215.65	210.04	205.1	207.57	200.55	200.13	223.65
0	0	0	16.841	11.236	31.107	21.131	29.847	22.763	30.8	39.843	32.64	41.488	40.501	38.683	50.905	40.052	41.279	44.984	56.69	47.628	32.497	63.222	57.413	67.108	54.13	54.726	72.088	71.019	62.133	73.089	76.012	83.827	101.73	103.08	93.943	107.97	104.74	99.985	113.81	111.44	123.34	110.74	121.4	118.78	121.01	124.18	134.81	133.81	136.96
0	0	2.0288	11.002	7.8921	7.1099	4.3568	9.7496	10.251	9.4767	8.3893	4.8813	9.804	9.3568	10.643	5.76	6.39	4.8462	6.127	7.8132	14.031	8.0556	16.156	17.055	31.11	33.754	42.783	37.249	44.857	42.989	60.283	66.631	79.029	83.108	92.225	96.184	113.45	113.62	110.78	120.94	139.96	145.1	140.03	156.35	167.75	170.73	178.01	187.19	188.64	195.26
0	0	0	5.0594	11.897	14.332	25.379	32.62	24.649	33.915	24.032	26.162	32.607	35.08	34.719	23.393	20.745	34.556	12.835	26.859	18.167	25.494	41.68	22.482	30.294	27.324	24.74	28.461	31.718	28.47	29.313	23.631	23.192	22.524	16.657	16.181	20.504	25.422	22.326	27.761	22.414	30.789	25.205	21.785	26.942	27.022	28.751	32.735	29.829	26.841
0	0	6.5643	32.565	3.4237	1.2169	0	0	0	0	0	0	0	0	0	0	0	0	0	0	0	0	0	0	0	0	0	0	0	0	0	0	0	0	0	0	0	0	0	0	0	0	0	0	0	0	0	0	0	0
0	0	0.26336	1.1386	14.429	18.024	15.065	29.219	24.509	32.043	41.015	30.617	43.332	33.469	33.146	32.505	39.388	35.211	34.427	23.564	33.921	41.084	38.772	32.546	49.354	49.922	49.208	44.714	48.74	51.698	48.237	48.755	53.838	60.52	53.71	55.063	65.861	60.01	62.502	61.965	72.52	66.359	67.831	64.465	69.357	68.79	67.822	71.804	70.578	71.504
0	0	0	10.609	11.633	15.118	14.398	32.105	39.253	40.286	49.183	62.638	73.281	79.805	93.891	89.896	83.114	88.835	101.47	111.33	105.25	111.71	104.44	127.61	130.87	135.02	141.85	131.21	151.15	137.91	148.35	154.7	153.19	158.87	145.02	166.12	161.91	159.28	152.95	149.2	159.87	159.99	160.61	157.99	163.81	174.12	166.03	164.35	162.21	171.06
0	0	0	7.2967	11.709	12.062	17.331	28.37	28.332	43.57	73.418	92.012	106.51	109.99	142.15	152.79	161.83	166.95	196.14	200.3	212.34	213.11	210.34	212.04	228.89	233.6	258.44	270.85	278.44	291.36	305.12	344.12	368.54	392.86	389.62	425.06	440.44	450.83	438.72	451.02	475.09	489.9	500.53	520.47	524.37	497.89	515.97	506.32	494.49	503.62
0	0	0.12237	1.0078	8.8495	22.24	19.844	7.0325	1.5217	0.20458	0.036415	0	0	0	0	0.011687	0	2.4204	0.081519	8.3003	0	0	0	0	4.6758	0	0	3.875	0	0	0	0	0	0	0	0	0	0	0	0	0	0	0	0	0	0	0	0	0	0
0	0	0	1.362	22.952	27.412	28.972	33.331	33.288	48.459	45.458	39.106	46.653	41.516	49.94	55.763	51.702	55.86	58.681	59.935	53.451	55.957	47.841	39.69	50.16	51.237	49.724	45.537	42.011	30.648	39.181	36.458	36.967	44.556	26.647	24.769	31.029	26.79	29.526	29.627	23.536	25.58	31.211	23.9	26.897	25.759	26.082	32.929	35.086	35.649
0	0	0	10.177	0	5.8949	25.883	25.168	29.675	33.673	41.331	44.204	45.76	53.208	47.467	46.446	55.625	53.93	58.57	57.278	53.305	58.799	59.267	59.139	55.949	64.322	68.161	67.744	64.923	73.912	67.273	74.706	78.101	78.163	82.99	75.417	73.061	77.188	80.318	72.063	79.54	81.671	80.645	84.419	79.538	91.353	79.696	78.89	81.442	88.538
0	0	0	0	14.182	20.726	39.812	47.811	53.461	67.597	95.672	121.04	132.7	158.54	164.44	193.85	201.16	212.37	184.06	223.42	256.38	266.85	262.66	282.17	302.82	275.17	282.29	273.17	260.28	275.71	278.68	277.62	283.73	293.73	296.72	280.19	284	276.59	295.87	290.83	279.43	279.73	264.68	270.78	275.16	267.35	266.92	275.99	284.04	289.52
0	0	0	9.3335	24.582	31.566	29.837	26.525	34.58	15.271	40.276	21.368	26.983	52.388	48.086	20.021	40.819	30.673	15.613	25.906	23.138	21.157	20.4	17.374	17.074	22.204	22.596	23.967	27.167	37.024	35.943	30.448	28.795	24.852	26.188	41.38	37.607	31.865	26.996	26.844	30.621	37.802	30.989	34.705	48.737	43.19	46.652	44.912	35.668	36.886
0	0	2.9573	5.27	4.8155	7.4331	8.8503	10.304	9.3621	17.634	9.868	12.225	12.961	19.007	17.409	20.572	16.003	23.879	27.886	32.463	37.127	23.342	23.056	28.17	38.286	35.307	45.796	47.638	55.547	53.675	51.498	59.369	57.121	62.93	56.744	61.873	64.367	69.635	73.221	72.2	82.832	88.886	83.062	75.718	90.713	87.501	89.521	89.837	89.602	90.312
0	0	1.5155	4.3473	20.036	15.987	25.527	40.834	32.022	23.541	32.731	23.155	35.005	39.597	44.041	44.438	45.677	56.776	53.497	57.851	43.942	53.275	50.754	53.037	62.811	69.68	72.716	71.476	78.352	80.461	84.322	85.708	92.55	89.489	93.359	97.206	101.55	104.68	113.48	111.56	115.77	119.56	115.06	107.38	119.55	126.36	127.37	132.16	146.4	148.76
0	0	0	0	11.794	14.242	18.848	22.2	11.439	15.233	24.004	18.653	23.058	8.9663	11.927	14.781	9.8021	9.1077	0	11.421	0	10.594	11.441	5.3335	22.99	12.221	6.6768	10.77	8.5141	6.3761	3.8516	3.0476	13.777	11.203	17.968	20.983	23.681	30.469	27.515	22.784	21.327	42.722	42	43.462	43.013	42.204	49.203	47.318	47.586	39.739
0	0	0	10.238	19.726	13.534	23.169	26.738	16.128	16.487	30.695	22.769	33.871	27.427	46.903	53.475	53.45	61.308	53.806	73.35	58.51	74.438	82.669	81.009	95.445	92.279	95.072	91.938	88.896	99.862	94.411	92.609	102.89	91.841	94.379	91.854	98.068	86.616	96.508	98.395	87.743	96.562	102.96	111.56	94.007	90.336	91.864	81.001	86.906	80.244
0	6.1331	0.044797	9.2956	10.685	0	0	0.16852	0	2.9837	0	7.4708	10.144	13.131	20.65	20.941	27.072	33.839	45.261	50.905	50.742	52.253	50.317	48.281	58.992	63.656	68.814	69.706	73.545	75.729	70.73	68.914	72.841	75.072	61.83	65.657	66.536	80.358	79.213	86.278	91.115	44.819	46.843	38.151	40.76	41.286	38.91	45.101	36.938	42.291
0	0	0	5.2781	1.9406	12.36	10.758	34.733	17.225	33.379	28.214	25.438	44.802	32.957	50.893	59.798	55.391	76.702	78.437	84.361	79.952	93.678	88.014	110.32	131.12	116.83	125.24	113.38	105.88	105.33	115.6	113.23	108.51	103.17	106.09	103.08	94.133	110.3	113.48	91.449	109.98	108.24	109.82	97.301	101.6	101.36	99.82	100.46	92.27	104.29
0	0	0	4.9265	9.7164	5.6637	12.81	27.46	27.732	48.051	52.086	57.13	89.637	99.219	124.27	129.96	139.61	165.63	168.28	181.36	171.13	196.37	208.12	188.09	240.8	231.49	232.49	233.3	239.57	260.14	252.75	255.47	259.78	256.36	283.49	288.16	288.52	302.81	287.9	292.23	292.66	322.64	303.03	309.72	304.63	302.83	302.12	293.61	283.83	286.47
0	5.6747	2.3009	3.3041	8.6126	0	4.3392	8.3284	14.363	38.314	44.07	64.659	67.689	102.81	112.51	116.57	128.93	146.69	135.9	145.68	139.26	140.04	184.26	192.04	193.78	209.3	208.03	222.25	236.46	245.66	257.14	265.67	257.56	259.22	285.18	283.06	272.8	289.51	287.82	305.7	296.66	300.18	332.52	321.99	311.96	324.54	328.87	331.42	342.51	339.21
0	0	0	15.753	13.876	12.412	8.6555	13.724	17.786	8.6974	11.602	3.8498	8.8023	17.626	11.885	7.0923	15.333	13.695	21.64	12.037	23.553	6.9922	24.872	18.641	31.047	26.121	26.668	25.143	23.456	18.919	30.802	35.25	32.872	24.655	32.475	32.521	31.978	21.726	17.593	29.702	27.567	22.927	28.408	24.964	20.511	20.161	26.11	27.176	9.3773	10.626
0	0	0	0.59471	8.2343	7.8234	14.906	15.742	3.4191	15.147	12.143	30.127	20.489	25.127	9.5265	23.092	34.381	35.591	41.075	44.69	31.224	30.665	35.902	31.955	29.118	28.862	26.21	34.572	43.686	39.665	47.894	59.415	53.164	76.384	83.05	81.293	86.285	102.52	102.06	123.92	120.49	132.48	144.23	143.38	153.61	148.57	154.79	139.63	151.21	154.91
0	0	4.1165	9.0787	8.5205	7.8082	10.495	18.571	14.615	12.956	13.368	11.23	15.93	8.8645	12.029	10.426	7.799	8.9194	9.3904	20.882	10.681	15.054	17.488	15.471	33.547	16.627	21.98	27.189	21.43	28.998	20.831	28.443	35.152	31.308	35.113	31.853	38.981	42.296	42.567	41.864	49.699	58.303	60.123	62.195	66.368	65.056	66.453	61.427	67.327	67.179
0	0	0	6.4344	0	11.53	9.2714	31.108	12.1	25.223	18.066	15.906	24.52	20.388	22.674	19.78	12.31	26.988	25.344	22.404	19.733	11.354	26.537	21.691	29.065	27.72	22.069	12.245	14.051	15.99	27.04	20.404	24.63	24.333	20.954	18.178	19.822	25.032	16.463	21.657	28.853	22.154	26.574	21.957	21.699	17.904	20.974	23.018	21.494	22.627
0	0	0	7.8602	19.117	19.263	16.154	36.332	32.166	27.802	19.179	21.611	19.013	24.82	26.693	29.224	29.171	31.698	27.101	42.047	29.863	32.336	40.243	27.678	34.833	39.577	38.637	34.518	31.856	44.085	38.84	36.485	34.528	34.716	36.351	30.542	37.759	35.261	41.587	41.926	37.629	36.095	34.024	35.724	37.606	40.713	43.077	49.718	58.268	47.008
0	0.46897	0	12.204	10.949	10.785	12.878	23.838	15.353	15.969	16.408	13.446	9.1501	3.7959	4.2422	0	0	0	0	0.54034	0	0	0	0	0	0	0	0	0	0	0	0	0	0	0	0	0	0	0	0	0	0	0	0	0	0	0	0	0	0
0	0	0	4.6379	13.79	20.363	23.32	30.628	36.243	35.022	46.98	30.118	35.093	24.38	28.402	41.092	37.16	42.487	37.989	42.452	0	17.939	0	5.096	0.12938	0	5.9251	12.078	0	0	0	5.4538	0	1.8295	3.2511	0	0	0	4.1401	0	1.4233	3.7093	4.2016	0	4.0438	2.8567	3.308	0	10.211	16.058
0	0	0	2.9119	9.6368	11.042	13.694	19.831	10.439	14.936	11.139	7.2068	11.177	17.621	13.957	15.819	17.072	25.39	24.998	27.949	22.892	16.191	28.47	26.543	34.089	31.252	34.423	33.422	31.987	37.914	37.683	38.526	35.163	34.394	38.371	34.319	33.683	42.537	41.613	46.317	42.21	40.467	39.158	37.236	43.591	43.702	46.21	49.657	50.308	47.684
0	0	0	20.424	11.079	14.08	4.7985	8.3868	0	0	0	0	0	6.0772	11.127	1.0869	3.4744	0	0	2.4256	0	6.6793	13.794	9.2196	10.834	8.7814	16.124	10.357	6.3699	8.2655	8.9112	19.268	25.022	32.479	32.011	23.78	29.702	28.623	25.38	33.348	32.515	31.032	36.917	31.3	35.955	42.509	36.704	37.249	20.149	40.851
0	5.7751	0.49079	0	5.464	5.5523	5.0538	18.788	10.53	11.727	10.093	17.541	12.488	5.8087	12.912	8.4373	6.0906	15.757	19.411	20.853	24.083	16.085	15.846	9.7276	14.63	14.856	18.031	25.532	25.576	20.978	23.074	23.513	24.533	24.809	22.795	22.574	26.442	30.467	37.885	35.618	42.364	39.273	46.182	34.688	35.976	38.951	42.663	41.738	40.616	47.327
0	0	0	0.67772	13.768	19.232	6.8595	33.481	33.471	18.525	40.318	15.25	23.716	33.446	30.088	22.853	28.673	41.593	39.851	33.492	22.95	28.412	26.233	33.067	31.372	30.225	35.079	40.608	28.387	37.318	30.477	39.837	40.856	40.376	44.562	34.352	30.884	34.258	37.84	32.449	31.4	39.54	31.975	35.287	32.04	46.097	43.289	43.208	40.149	44.017
0	0	0	7.2083	15.136	13.071	14.709	16.795	9.1799	2.5774	3.5618	13.209	10.304	16.497	14.329	12.363	18.439	19.99	1.6197	19.194	7.8343	11.832	14.582	7.8408	24.772	16.076	22.78	14.198	15.549	24.079	23.702	17.073	22.506	26.314	16.057	12.209	17.781	1.4083	4.7803	2.7879	6.4592	0	1.1233	0.09549	0.025681	0.53548	0	7.2884	11.077	16.409
0	6.0863	0	0	11.379	2.968	5.9638	11.644	6.9727	5.1542	5.3261	16.257	11.163	10.347	7.9417	6.6236	7.539	10.728	10.994	22.184	11.138	11.182	34.66	12.475	15.509	15.946	18.025	27.37	24.665	26.428	13.681	17.769	23.52	21.095	10.583	17.997	13.423	15.994	19.371	15.82	13.837	22.418	20.814	8.3869	8.6927	12.042	9.1842	12.448	11.803	20.165
0	0	0	4.3934	0	3.2265	14.46	23.704	15.284	8.2185	1.5801	3.8492	9.8846	11.951	13.675	14.571	11.445	6.192	16.38	10.168	12.537	14.517	3.8994	16.552	17.944	20.58	12.178	13.475	25.287	26.841	32.367	34.225	31.377	28.41	23.348	30.794	22.075	22.312	32.298	31.313	26.464	26.557	31.509	30.115	30.768	29.292	56.591	41.094	38.606	48.244
0	0	0	14.634	16.497	4.2686	4.412	9.3887	2.8703	0	9.9291	12.236	7.4972	13.539	9.9011	1.7786	0	0	0	0	3.8847	0	2.1917	0	0	0	1.1273	0	0	0	0	0	0	0	13.383	15.64	17.082	3.815	7.0563	8.97	15.221	15.829	13.593	11.136	4.7286	7.4176	9.6046	14.021	8.3004	19.542
0	0	0	0	0	12.627	11.72	25.831	12.187	23.361	21.413	23.428	34.44	25.324	28.869	36.676	27.357	49.395	36.681	46.796	33.716	41.884	40.9	60.643	49.836	41.062	42.642	33.094	29.016	35.989	52.661	36.205	42.631	43.627	47.728	37.93	34.272	41.748	41.716	41.215	40.823	42.371	47.629	37.141	43.573	43.047	43.198	36.629	29.958	34.806
0	0	0	0	7.1585	3.132	13.313	12.737	12.595	7.6026	11.273	18.06	26.494	26.778	29.01	32.252	29.527	31.764	32.492	31.067	26.623	31.292	33.585	34.294	35.94	43.26	46.38	39.1	42.927	41.959	51.478	46.383	50.087	52.748	55.022	58.69	64.719	63.005	60.431	59.905	69.378	70.158	66.801	66.772	69.824	64.014	63.118	72.326	71.249	77.734
0	0	0	4.8631	4.7873	6.2449	11.229	21.43	15.621	10.572	9.8082	17.469	12.823	15.384	19.338	17.568	19.874	19.747	32.325	41.053	36.345	37.817	35.836	32.332	40.021	43.638	49.379	64.13	76.547	85.992	77.654	82.797	93.202	92.77	89.329	91.019	92.787	103.26	103.71	102.3	104.8	98.196	105.35	85.786	87.089	92.826	95.602	88.404	81.569	87.268
0	0	0	0	15.201	32.674	53.087	77.093	117.99	129.68	174.79	193.64	211.87	261.36	286.85	310.5	322.55	342.68	374.37	389.1	395.56	427.82	489.73	453.11	449.97	458.46	439.23	446.32	470.61	454.11	445.66	470.63	437.93	433.63	436.72	422.65	413.17	412.44	414.41	416.16	423.11	414.48	412.16	422.79	440.9	429.03	432.17	408.9	428.71	422.53
0	0	0	3.0697	9.4203	9.5235	11.481	7.4989	12.867	10.271	0	14.392	9.1491	9.2845	7.9025	2.535	8.1488	10.42	12.693	24.685	21.723	24.724	23.598	17.025	26.365	17.477	31.77	35.127	42.802	33.687	31.198	35.121	44.399	47.587	39.043	39.101	37.276	45.541	53.335	55.074	54.443	41.574	48.445	42.258	47.231	47.181	48.329	42.165	42.804	50.419
0	0	0	0	15.634	14.114	16.799	12.824	4.4059	1.6063	3.9218	17.596	9.7885	10.044	3.6085	18.632	14.545	19.066	0	18.93	20.932	27.11	27.553	23.357	29.325	28.707	26.725	28.327	29.032	30.429	35.283	32.27	37.575	45.096	44.993	30.193	39.453	24.94	29.149	30.544	33.954	25.422	40.049	37.26	37.66	30.478	21.821	41.332	37.908	42.949
0	0	0	0.39989	11.171	12.153	18.245	25.201	18.34	16.839	27.977	25.868	41.873	35.443	38.735	45.341	41.316	42.366	46.891	46.333	43.722	53.013	56.722	50.584	70.081	75.307	73.492	74.556	75.707	72.747	88.258	86.603	92.205	92.237	95.896	97.097	101.44	90.836	98.699	101.4	106.74	105.48	102.15	99.075	98.569	95.519	94.056	103.83	93.563	99.98
0	0	0	0	35.67	15.105	28.392	39.909	35.932	34.1	35.031	37.966	41.811	40.319	47.206	35.21	57.267	41.904	52.467	55.801	51.023	53.115	46.763	45.45	43.376	52.261	44.586	34.824	43.112	51.964	55.917	51.274	55.572	55.495	53.48	58.801	54.248	50.329	51.154	49.274	52.745	51.361	50.462	54.868	60.751	56.216	52.068	54.838	48.541	57.525
0	0	0	4.4651	10.794	11.381	26.728	41.965	35.275	41.599	42.657	42.382	45.593	50.091	41.874	43.169	48.04	40.8	39.516	48.619	39.218	49.178	50.847	58.043	58.437	60.055	62.781	77.325	70.457	72.229	67.78	87.135	86.072	90.367	101.85	93.529	92.42	86.611	90.5	97.696	98.661	102.25	100.75	107.49	96.982	105.14	106.99	104.44	102.54	107.06
0	0	0	9.5023	9.9127	8.137	7.0597	0	2.7024	2.4864	1.6712	13.156	20.6	25.376	12.884	2.6272	16.126	9.2731	20.262	13.9	18.96	19.751	26.462	15.992	13.146	14.78	14.167	15.481	24.455	24.763	34.651	31.86	20.504	22.024	36.782	25.361	27.133	27.382	29.564	27.808	25.375	27.622	26.562	33.104	32.21	35.346	41.735	29.4	37.292	30.841
0	0	0	11.262	19.358	21.884	17.251	19.278	22.668	5.5334	21.142	11.627	18.046	17.021	5.2716	26.245	13.22	7.8413	4.3164	9.5232	9.8039	22.282	13.805	13.797	15.2	14.304	17.648	21.462	20.378	18.156	12.368	12.637	12.268	15.267	21.713	11.907	20.752	18.098	8.3341	21.075	19.683	21.713	16.403	25.451	18.803	16.828	16.193	13.355	18.656	20.684
0	0	0	13.859	13.532	11.977	16.25	22.827	13.995	5.9878	11.888	19.867	31.38	31.092	22.222	35.251	26.527	37.943	33.025	33.647	39.171	38.108	60.552	62.661	71.77	66.365	65.428	66.935	68.599	78.398	80.363	85.923	85.592	87.81	92.99	80.061	82.222	91.304	265.65	283.79	121.05	109.07	128.41	128.31	130.26	135.83	136.66	128.11	124.38	125.67
0	0	0	5.7554	7.506	9.073	26.207	40.27	41.593	60.889	46.689	54.515	78.823	81.543	87.387	86.845	94.11	103	121.06	109.84	122.32	121.76	132.06	136.65	137.42	139.67	139.38	137.26	134.2	134.64	136.06	130.93	135.44	128.57	135.33	110.11	111.66	139.57	141.5	131.38	133.05	127.95	124.98	133.84	131.19	136.92	139.79	135.96	140.81	153.34
0	0	0	5.0462	6.9801	26.325	45.997	78.656	75.426	99.608	125.61	130.67	140.04	155.92	183.41	188.94	209.28	223.1	231.76	242.87	238.23	258.43	256.94	236.74	218.13	244.88	246.68	253.53	264.13	266.96	264.11	294.44	262.85	303.64	295.21	308.06	308.8	328.52	328.15	314.99	326.29	318.69	321.31	292.5	315.81	286.45	294.54	277.35	269.56	276.56
0	0	0	19.389	20.3	15.585	12.17	18.486	9.2284	12.073	10.795	17.089	18.205	29.645	41.628	32.782	35.945	25.653	36.116	37.84	33.659	46.899	40.409	36.016	35.915	32.507	33.684	30.135	21.483	24.61	15.458	18.993	12.953	26.381	24.565	16.254	26.536	19.98	24.485	21.994	10.783	22.825	25.892	23.038	17.01	16.728	17.749	7.6678	13.845	25.915
0	0	6.0717	4.0594	8.8344	8.7475	4.8599	24.342	14.246	21.464	15.647	14.354	25.329	14.37	24.196	17.614	19.34	30.998	22.326	33.354	10.476	27.65	23.915	22.256	36.685	35.081	37.322	35.204	40.942	40.137	30.619	31.76	33.084	31.494	32.348	32.17	36.346	35.937	39.391	42.298	35.642	37.4	33.46	33.44	38.805	35.199	32.147	27.389	30.686	29.397
0	0	0	46.491	38.215	0	8.4584	17.207	7.9398	24.838	2.7655	13.363	14.444	22.237	28.511	31.974	39.071	33.514	40.745	29.353	32.772	39.521	47.354	42.715	44.051	44.207	50.994	41.243	56.013	39.344	43.444	39.85	52.409	37.159	38.872	37.651	46.405	38.566	36.423	36.389	43.836	39.834	39.506	34.857	37.526	36.241	35.68	23.679	32.599	34.133
0	0	0	1.4494	12.217	14.456	18.773	13.101	15.097	18.436	20.647	32.526	21.314	36.872	46.009	37.444	35.17	32.868	41.013	47.634	37.971	51.52	48.88	38.275	53.488	52.58	49.7	38.362	48.298	41.088	40.771	44.1	51.397	59.828	54.953	62.083	62.146	59.068	66.14	64.137	66.129	72.88	75.806	84.213	77.158	89.903	80.187	93.336	99.977	129.29
0	0	0	11.057	8.1146	16.166	13.061	17.462	31.338	42.874	53.582	53.497	61.867	72.604	73.858	75.885	85.069	101.88	110.55	116.07	114.1	117.38	131.52	155.08	162.16	122.8	113.25	119.57	127.35	125.91	129.93	133.4	132.66	130.78	136.8	138.71	141.5	140.83	135.74	142.42	141.96	151.94	143.91	151.37	149.25	152.07	151.22	146.4	151.99	154.6
0	0	0	4.2612	15.954	5.6397	13.952	6.0502	15.277	22.852	13.696	16.486	14.801	10.165	7.75	14.82	7.251	18.625	16.199	19.994	14.952	17.263	14.886	6.2366	16.258	6.4077	5.8037	0.37946	10.532	27.912	29.604	25.132	29.593	36.035	31.992	35.73	41.381	35.619	40.487	40.919	41.979	37.494	46.598	44.007	39.846	39.037	40.21	47.218	56.442	58.769
0	0	2.2061	6.4235	6.6088	5.1654	10.552	17.588	12.326	20.35	14.738	14.59	24.441	18.321	22.598	15.396	24.679	14.581	27.363	26.17	21.926	30.702	25.444	35.463	32.166	25.543	27.527	31.735	30.112	36.576	45.437	36.942	48.537	47.029	51.298	52.739	48.221	51.364	40.898	43.343	47.275	46.588	49.491	49.937	50.778	51.611	50.206	43.413	41.823	47.515
0	0	0	13.067	15.389	14.009	11.346	20.322	21.636	24.493	19.525	14.958	14.416	7.436	18.755	12.156	23.412	21.513	16.13	29.34	22.474	31.868	41.375	35.38	48.309	37.984	49.404	51.002	51.15	56.682	52.127	56.804	52.008	49.813	7.6787	8.3537	27.843	25.422	31.461	21.069	17.246	8.1741	8.4422	6.8585	7.047	2.1398	3.0325	7.7443	13.607	14.655
0	0	0	9.1603	8.9021	11.164	19.44	11.164	18.885	23.687	20.326	15.619	26.37	18.999	19.4	14.636	10.021	11.167	12.618	16.574	13.83	13.888	13.377	22.686	23.832	28.682	31.05	30.703	46.337	33.534	38.88	33.76	46.229	45.166	39.325	41.795	39.846	38.073	28.454	33.611	37.016	33.345	52.035	47.91	50.974	51.692	45.088	52.327	50.797	45.104
0	0	6.4903	1.017	9.5952	10.519	6.9544	18.467	7.8229	15.26	10.342	12.813	25.828	18.696	18.134	23.63	28.771	28.481	26.156	33.324	28.144	27.097	31.479	30.291	39.666	33.736	35.541	39.934	37.44	47.822	45.648	47.703	47.608	50.961	42.144	43.527	55.158	51.428	58.035	59.171	56.219	52.915	49.525	54.26	56.708	61.572	59.955	61.805	64.184	59.375
0	0	0	5.887	10.847	15.455	15.767	30.478	38.907	36.608	39.34	27.918	26.918	6.9457	10.09	11.82	5.4223	14.856	14.58	16.748	16.197	10.007	12.503	6.708	13.82	10.983	16.441	19.131	12.251	16.116	4.1384	16.046	8.8075	15.315	9.5158	9.0526	8.9222	37.188	36.87	41.359	32.719	28.706	33.328	24.387	22.975	24.576	22.317	25.004	28.429	34.269
0	0	0	0	8.0364	18.185	19.223	31.404	21.226	24.711	30.036	22.615	29.232	38.658	33.865	35.504	37.936	45.53	31.129	33.572	34.351	29.192	42.767	37.956	42.572	41.618	42.941	44.584	40.798	49.326	46.464	51.212	44.846	48.053	43.717	47.415	51.068	55.953	60.11	59.918	50.466	57.594	55.827	57.642	65.126	64.37	65.868	67.375	71.831	70.789
0	0	0	69.295	74.896	86.406	119.52	127.86	114.62	113.09	117	71.853	111.27	139.75	102.67	110.11	88.418	112.33	115.49	89.142	87.252	84.853	68.235	90.149	99.649	93.468	79.409	48.79	31.655	29.443	10.37	9.1707	0.11828	9.1973	0	0	0	16.464	10.557	35.784	10.667	15.022	18.261	20.116	10.118	21.505	7.724	25.018	36.444	7.7246
0	0	0	13.191	31.937	0	13.468	8.2896	4.0619	0	0	1.4929	0	0	0	0	0	0	0	0	0	0	0	0	0	0	0	0	0	0	0	0	0	0	0	0	0	0	0	0	0	0	0	0	0	0	0	0	0	0
0	0	0	0.81421	18.274	29.63	28.903	40.847	39.788	45.322	55.482	44.461	44.51	35.6	12.63	0	0	0	0	0	0	0	0	0	0	0	0	0	0	0	0	0	0	0	0	0	0	0	0	0	0	0	0	0	0	0	0	0	0	0
0	0	0	10.592	15.425	17.743	14.355	12.803	21.973	15.275	16.672	4.3383	20.289	20.61	12.539	18.269	12.232	8.3045	7.0453	5.0387	3.6952	16.306	6.0538	7.566	12.715	14.112	17.893	20.468	26.661	21.243	22.041	19.75	30.24	25.652	38.701	24.005	0	0	0	12.889	8.3726	6.8338	0.6141	14.254	13.799	14.716	18.999	19.31	27.61	27.244
0	0	1.6197	0	0	2.0252	12.528	23.361	28.234	40.717	46.361	63.463	72.976	93.893	102.37	112.75	117.12	132.82	145.9	166.9	174.17	194.49	188.3	184.32	188.79	185.18	188.06	202.01	200.72	195.74	202.5	206.29	203.91	205.23	198.83	201.51	201.36	217.68	213.06	224.27	228.35	213.13	225.53	225.07	224.22	224.92	218.68	223.25	231.74	228.26
0	0	0	3.7097	7.4219	8.725	15.437	17.263	11.346	0	1.1215	1.8227	11.227	12.562	6.3625	6.047	7.029	12.3	14.425	10.008	8.9071	14.686	36.273	41.346	47.216	38.313	37.851	35.129	35.307	37.822	36.858	39.391	26.773	29.682	25.739	21.86	25.49	32.082	42.172	42.198	35.949	38.288	38.426	39.363	42.665	49.003	50.101	44.225	42.435	44.283
0	0	6.5652	3.4766	21.669	19.377	10.725	21.156	6.6523	1.0893	9.294	0	3.9181	7.6994	16.14	6.4846	7.9859	7.9438	11.801	8.2709	5.7426	0.8615	4.2868	5.3027	14.54	3.8271	7.0356	0	0.57085	7.4929	3.2932	5.2228	4.3135	0	0.83424	1.6361	9.1565	3.0091	11.257	4.3732	5.6655	2.0269	0	0	0	0	0	0	0	0
0	0	0	2.9719	12.686	10.616	12.368	11.512	10.918	17.305	18.39	31.082	39.332	51.072	60.221	67.293	79.65	87.972	106.85	124.15	116.02	127.86	138.25	150.31	149.3	149	164.07	180.14	188.18	196.06	207.64	203.48	211.08	217.44	226.32	212.51	215.2	211.54	208.84	222.26	232.91	251.02	245.19	250.68	270.99	269.69	258.84	247.67	246.61	258.2
0	2.7343	0.34238	7.0996	15.49	7.1908	0	1.2553	0	0	3.4415	0	0.86765	0	0	0	0	0	0	0	0	0	0	0	0	0	0	0	0	4.8754	11.039	27.928	46.587	47.341	60.893	72.119	80.52	110.82	117.08	119.32	124.98	150.65	167.39	188.82	175.94	193.35	197.84	196.22	173.38	184.91
0	0	0	10.233	12.138	2.1187	27.44	26.108	28.957	31.839	14.699	16.359	19.234	26.03	28.609	24.241	26.006	31.362	34.041	38.509	32.516	41.356	40.634	41.58	57.501	56.44	61.023	52.935	74.61	72.512	67.685	76.995	82.835	86.882	80.727	93.574	98.736	97.045	89.81	98.005	102.45	106.62	126.62	124.19	135.81	139.03	137.18	140.94	140.9	147.3
0	0	3.225	18.33	23.232	0	3.2991	12.355	6.2981	5.3379	10.979	3.8539	8.2604	3.9375	13.001	10.471	3.5019	10.821	9.6473	13.779	11.443	14.656	23.13	17.1	32.987	25.88	26.84	36.218	37.262	40.29	34.127	37.09	50.929	45.385	51.243	47.75	71.253	74.477	72.577	78.699	76.732	96.682	91.77	77.052	68.904	63.368	70.483	52.393	51.978	60.935
0	0	0.097014	1.8097	13.79	13.928	9.1479	18.362	13.66	24.199	13.268	7.6373	16.306	18.339	22.495	17.387	22.561	27.163	17.979	23.578	19.104	16.113	24.876	19.134	26.34	26.235	28.464	25.192	21.903	34.065	34.467	34.121	34.995	31.047	33.379	33.801	40.678	42.232	51.476	48.899	49.033	45.903	48.736	51.807	54.165	54.472	64.344	46.823	50.948	46.55
0	0	0	6.838	4.7141	9.4967	11.268	7.7533	9.0011	1.7666	0	2.8014	16.522	10.89	7.0538	14.498	8.0303	9.2614	18.694	11.543	20.831	15.077	26.4	17.111	23.884	26.025	21.869	10.391	16.049	23.461	21.657	18.988	19.567	13.297	10.958	11.746	6.3929	21.292	20.224	23.55	7.2067	3.9405	3.8033	0.11511	6.9131	8.6637	10.335	7.4296	2.8887	10.37
0	0	1.4157	0	5.2806	14.958	20.106	4.5097	11.238	14.182	18.523	16.783	19.987	15.74	19.262	13.757	19.317	14.906	27.274	32.707	26.117	28.798	32.858	25.389	31.108	28.974	29.71	28.301	30.01	31.038	32.799	33.97	27.172	30.869	31.367	21.81	18.64	17.315	10.461	8.8837	3.7823	6.597	4.1377	0	3.8742	1.3941	3.98	0	0	0.034087
0	0	0	8.2448	13.655	2.0117	14.05	9.5923	21.298	12.13	9.2156	12.509	12.656	2.0094	6.1968	13.122	11.97	11.502	14.694	13.769	13.854	7.6436	12.839	11.112	8.2693	3.4505	6.1147	10.219	10.493	10.722	5.2388	9.6742	9.1346	17.219	4.6883	12.621	13.54	8.7271	26.65	25.514	36.649	32.982	34.301	40.808	25.588	19.493	16.097	21.223	19.234	8.9769
0	0	0	16.439	22.957	15.094	0	9.761	1.3334	1.373	2.3606	6.0666	3.2338	10.891	13.578	0	2.9814	2.4794	7.5139	5.1213	5.3873	6.5142	9.2249	3.4411	7.2752	6.4329	8.2753	0	0	0	0	3.302	9.3991	20.362	10.273	9.2958	13.09	4.1481	5.0043	3.1231	7.2841	11.498	19.916	13.579	13.737	15.76	15.138	15.22	16.909	30.021
0	0	0	15.053	7.6159	13.566	12.596	28.625	28.931	34.53	51.771	54.095	51.794	51.661	55.933	61.584	62.402	65.905	67.627	55.032	56.481	68.283	64.297	61.385	70.399	71.146	54.8	71.168	70.765	65.213	73.162	69.488	72.02	55.34	62.939	52.049	61.467	51.384	56.75	44.929	55.97	56.107	56.919	50.47	62.813	61.236	55.528	47.068	54.141	67.495
0	3.748	0.10255	9.0673	2.9828	1.923	5.7277	10.483	13.222	15.371	7.5819	15.777	9.4374	9.6	13.088	5.2303	9.2181	11.491	6.1298	13.952	6.4916	11.241	8.0251	5.8405	4.0972	7.7293	7.5595	12.248	14.786	17.757	9.573	11.732	11.41	13.02	12.168	9.827	5.2508	16.563	16.263	20.43	26.349	25.174	22.951	14.277	20.164	18.568	22.452	17.168	15.775	22.382
0	0	1.8076	0	9.4056	12.865	13.42	2.6427	10.689	0	7.3026	15.969	18.957	49.374	21.666	25.171	43.078	55.303	61.968	74.12	64.992	71.028	72.707	93.672	73.788	98.781	107.86	133.78	141.83	148.66	146.73	157.95	168.75	185.19	189.93	184.11	172.74	178.06	174.8	181.34	176.2	178.3	183.46	196.34	196.93	192.49	209.39	186.94	195.64	206.58
0	4.8415	0	6.75	11.103	0	6.9266	8.0581	0	0	0	0	0	0	0	0	0	0	0	3.192	19.513	30.723	45.23	63.984	77.53	109.97	122.43	159.06	199.74	228.94	277.03	294.52	343.96	374.56	414.58	458.69	482.9	519.37	544.79	566.6	584.53	620.64	640.49	659.38	638.9	633.3	666.32	687.36	699.48	707.43
0	9.8912	19.088	0	0	3.3519	8.2964	12.854	0.7945	2.2856	5.7135	1.7062	12.454	0	15.801	13.043	11.617	10.08	15.909	9.2184	10.771	14.192	8.1257	8.192	16.553	18.118	10.362	9.7233	15.134	15.031	11.895	13.159	18.771	17.532	23.935	19.311	26.04	15.956	16.999	20.19	21.521	22.799	17.347	10.664	11.641	17.85	10.115	3.2084	7.1215	7.637
0	0	0	8.8293	9.2853	11.395	14.125	23.227	40.315	57.426	54.126	70.739	85.149	88.25	119.69	121.72	126.16	138	151.76	170.66	180.66	201.26	198.32	228.49	219.58	247.61	256.44	248.4	266.68	270.45	259.45	270.34	282.63	274.12	269.83	268.76	257.54	259.6	262.22	257.87	262.13	259.05	272.28	254.15	259.74	251.83	240.03	250.74	244.28	239.41
0	0	0	6.9979	5.1469	3.2917	13.805	14.492	14.549	19.627	19.812	16.124	11.842	12.909	10.365	8.2703	14.991	16.405	15.302	20.02	9.3872	13.354	32.28	12.401	16.641	11.189	17.267	22.797	12.828	15.071	12.294	18.099	18.774	20.193	19.341	17.132	15.816	13.211	13.722	10.046	13.606	14.628	9.6419	19.219	16.217	21.725	15.005	19.265	17.326	21.695
0	0	0	18.773	20.829	24.255	16.184	7.1094	12.909	26.292	19.186	20.233	21.059	21.611	26.581	12.94	32.015	33.325	37.579	51.968	47.758	68.312	78.156	81.659	94.538	92.801	90.266	85.876	94.306	111.8	108.51	119.1	122.53	129.49	126.11	126.22	136.07	138.03	144.15	152.31	159.99	161.44	174.5	177.69	175.02	163.31	172.78	175.41	176.15	175.69
0	0	18.967	0.8055	18.65	14.622	19.594	44.573	12.025	36.896	37.748	38.142	38.554	51.575	57.329	58.617	52.245	60.949	44.177	54.6	54.06	62.822	67.682	64.792	81.151	82.218	83.843	91.693	90.692	104.39	122.41	137.69	140.58	141.98	141.15	157.06	171.94	172.92	183.25	178.74	184.55	178.21	176.08	181.62	185.73	182.7	179.29	174.09	171.05	167.19
0	0	3.1644	0	0	4.7921	13.341	18.499	21.795	25.717	26.309	28.791	31.028	33.042	34.814	33.77	44.589	48.456	48.963	55.783	49.325	64.831	59.098	62.953	61.588	65.289	66.812	78.421	74.617	76.761	70.46	81.605	87.165	84.422	86.006	79.646	88.869	90.833	85.511	81.687	88.239	86.191	85.077	86.685	82.365	87.83	89.937	83.93	85.057	90.861
0	0	3.7456	6.9757	0	0.71466	17.961	16.192	12.733	23.349	19.357	19.637	24.967	17.151	26.491	20.496	17.45	23.637	21.454	26.387	20.78	8.9072	12.924	23.207	34.54	34.732	33.946	28.202	33.719	33.59	52.618	57.605	49.576	45.686	50.912	53.284	7.4371	13.839	17.976	11.685	15.258	12.261	15.776	7.8425	15.602	0	4.8122	0	1.1515	2.9392
0	0	5.9356	5.753	12.195	4.0828	0	0.36653	5.6999	5.0215	10.065	15.774	10.972	14.175	16.022	11.361	15.173	14.197	13.47	12.606	13.227	10.523	15.008	3.1658	7.4066	7.4596	3.3134	3.4908	1.454	3.1202	5.4321	5.2711	0.73659	3.2154	0	2.2688	0	0	0	0	0	0.5249	5.4626	5.4023	10.77	8.478	11.75	13.8	13.729	21.885
0	0	1.0293	9.8681	13.428	25.958	18.936	43.678	37.435	39.975	38.522	39.404	51.7	47.39	59.828	56.432	58.325	65.912	59.382	61.934	64.298	64.597	68.615	65.137	68.568	76.438	73.218	75.914	73.661	81.829	74.606	84.713	86.332	72.592	78.898	77.699	88.171	85.239	84.932	82.741	74.884	75.724	70.847	71.637	70.525	79.213	78.143	78.28	74.226	71.295
0	0	0	5.0319	8.5208	11.294	6.969	19.044	0	17.334	8.2223	11.735	9.5971	11.265	13.189	11.262	13.162	12.969	13.184	9.0971	8.5494	0.32402	6.8153	9.2968	8.6325	14.021	14.075	3.1163	1.791	8.0018	19.56	10.769	15.613	16.898	13.064	15.135	9.6557	12.965	18.566	16.306	19.381	19.971	27.973	26.391	24.207	14.83	22.63	18.599	17.739	25.42
0	0	4.2169	5.1548	8.5785	14.542	4.8486	21.511	15.372	20.796	20.527	15.548	22.857	24.121	31.654	29.573	28.427	40.636	34.159	42.748	37.98	37.877	52.197	46.748	61.419	55.038	62.671	60.253	53.977	68.204	62.157	64.54	66.543	74.582	65.936	69.902	81.764	90.966	97.824	92.291	97.61	95.363	96.751	97.219	104.48	111.98	116.21	119.57	109.4	118.25
0	10.211	0	0	1.9447	25.012	0	8.5542	8.3379	18.033	3.794	8.8557	13.043	0.7247	7.955	13.676	8.6744	11.634	13.169	12.543	17.798	17.843	19.316	7.1414	17.006	12.507	8.3309	10.301	5.4137	14.454	8.606	9.2753	11.507	18.762	14.168	14.343	20.628	12.461	15.734	13.068	10.791	3.9637	11.467	1.126	2.7574	0	0	7.3169	10.891	17.881
0	0	0	1.1817	10.054	4.6021	8.0034	14.734	9.7603	13.187	2.8935	0	6.2563	0	0	0	0	0	0	0	0	0	0	0	0	0	0	6.6773	0	6.148	0	0	3.1379	1.1713	0	4.5412	0	4.1057	3.607	15.005	11.603	16.676	18.771	7.593	9.6301	6.6743	19.739	3.9411	10.101	19.708
0	0	1.5506	1.7083	8.447	10.109	12.43	10.054	23.841	23.669	17.125	19.034	29.634	30.354	40.31	46.606	53.981	74.066	89.763	93.983	103.87	109.62	122.66	121.89	123.99	127.28	129.18	132.89	135.64	133.34	129.03	132.68	125.72	144.32	125.47	137.22	134.64	142.66	147.12	148.13	150.71	156.65	155.28	164.8	164.18	158.23	152.93	160.26	174.08	156.76
0	0	0	12.09	28.367	29.836	17.362	25.907	25.782	22.829	28.435	30.257	33.968	33.066	40.151	40.389	51.349	51.332	61.027	68.261	61.855	64.794	68.044	68.205	69.48	69.665	72.618	87.402	77.64	78.062	79.257	83.947	78.314	80.697	86.769	70.7	56.468	56.114	67.623	63.568	57.04	57.821	62.674	46.383	59.694	53.277	56.14	49.197	63.031	67.033
0	0	0	4.3576	1.8489	15.522	14.201	16.532	29.656	25.496	33.815	23.062	33.123	25.635	28.685	19.194	15.241	17.267	28.309	28.843	20.486	25.711	21.099	28.496	30.128	34.216	36.623	37.757	40.736	45.733	49.292	45.236	45.646	49.83	43.621	48.802	49.421	49.145	39.906	45.95	43.537	50.114	51.978	41.177	49.997	53.887	48.352	56.274	49.994	59.596
0	0	1.9623	12.268	10.155	16.174	7.5364	15.684	20.071	13.478	17.966	23.329	3.8689	19.875	31.217	25.494	19.525	18.616	24.324	16.283	17.588	28.586	28.848	21.175	33.505	38.677	79.476	120.13	169.12	267.09	355.26	440.23	521.7	656.87	698.23	760.92	868.07	935.76	945.11	994.89	1104.4	1149.4	1216	1249.4	1284.2	1300.7	1324	1365.5	1359.1	1380.7
0	0	0	11.653	19.828	20.334	26.491	31.075	31.432	14.937	30.212	29.033	30.116	39.461	40.942	10.89	2.7127	11.172	14.67	3.2469	9.0107	10.472	23.895	20.793	28.397	31.489	33.927	11.575	17.511	19.424	16.559	12.951	15.585	5.0335	3.3478	0	0	0	15.208	16.67	7.1485	1.5749	2.4295	0	0	3.3117	1.3817	0	0	0
0	0	0	0	6.2073	15.622	7.9495	7.1458	12.538	15.609	3.9101	17.661	13.087	15.518	21.889	7.9451	22.577	25.673	24.297	30.013	13.822	15.725	17.64	15.292	13.423	10.164	4.3348	7.863	13.657	17.617	24.33	27.109	25.939	26.775	38.264	26.247	26.012	27.603	26.506	38.25	34.306	33.307	39.014	47.286	44.456	41.799	49.768	34.351	38.214	52.103
0	0	0	10.681	11.775	19.882	24.113	19.532	23.83	28.21	32.921	24.255	28	43.589	41.33	11.262	18.4	21.532	15.277	13.596	17.732	23.791	15.77	15.151	22.528	14.933	19.318	12.425	9.2146	12.334	16.357	7.6747	9.9124	8.7082	14.702	7.815	14.376	17.437	9.2839	5.7498	11.449	11.885	10.632	13.212	15.348	0	0	2.1181	6.3794	21.753
0	0	0	8.2414	13.435	21.657	12.776	18.235	29.989	34.732	29.513	23.572	29.508	22.251	20.276	24.281	25.455	31.619	28.485	42.964	28.675	31.019	32.304	23.971	26.162	19.767	27.451	23.518	22.082	21.492	17.558	26.043	20.649	22.054	19.003	10.326	14.257	6.5234	19.45	20.858	16.82	15.675	16.247	12.732	19.171	16.488	16.605	19.219	27.836	33.336
0	0	0	7.1465	11.725	11.681	0	0	0	6.5457	0	0	0.28298	2.6956	11.953	3.6771	9.6791	3.8379	8.2526	7.9572	14.318	18.239	10.386	18.351	13.089	12.645	14.291	12.25	17.218	18.487	22.67	14.649	19.823	22.088	22.51	24.412	24.965	18.601	14.585	18.177	20.925	19.405	19.532	18.632	22.916	15.221	14.236	12.01	8.1706	8.4385
0	0	0	14.74	11.804	19.443	9.4017	19.029	27.061	26.53	26.851	28.82	25.91	30.882	38.296	25.752	37.304	25.467	29.597	27.962	33.185	37.534	50.083	61.864	74.492	83.084	92.484	93.542	102.57	128.57	135.69	140.21	157.66	168.06	180.48	191.84	205.28	197.79	203.9	202.77	199.22	195.14	215.69	219.72	228.72	232.44	222.02	234.47	233.79	248.13
0	0	0	9.3367	17.05	24.812	14.823	28.999	12.434	37.318	27.197	21.066	10.132	5.8082	0	0	0	0	0	0	3.584	2.6141	9.2269	1.8843	9.2899	7.735	16.947	0	8.8165	6.0602	13.793	6.5888	13.594	0.74439	3.5617	5.1834	11.31	3.6063	12.697	4.8163	10.385	12.091	10.431	9.7946	16.503	10.458	10.357	5.6628	3.9959	6.6606
0	0	3.789	0	7.1265	3.9452	10.396	2.2218	9.6682	10.872	2.8587	0	3.8177	4.7179	0	4.2143	0	10.308	12.944	15.77	4.1278	8.5272	14.642	11.5	0.5816	20.653	12.615	14.443	12.633	8.4894	7.3334	5.3534	11.396	13.544	9.5157	16.678	14.615	10.831	11.236	17.804	12.435	9.0393	9.9167	20.72	26.978	12.537	13.786	0.21526	15.856	18.27
0	0	0	9.783	9.1051	15.744	22.573	19.361	20.426	21.822	34.329	33.407	33.936	37.989	35.427	38.038	37.523	28.672	40.21	47.421	39.276	40.768	51.093	43.239	42.889	33.558	41.394	47.273	44.671	46.597	47.287	44.608	50.689	51.763	44.234	57.476	54.731	49.756	59.528	60.343	58.804	58.359	57.307	65.963	67.771	66.791	64.666	66.612	68.867	58.335
0	0	0	14.584	2.148	12.391	0.16623	9.0458	7.9245	3.4767	13.661	4.3132	9.8119	14.001	9.151	8.9721	2.6462	2.1067	1.4914	10.418	6.6421	9.857	13.474	6.5353	10.36	10.165	19.131	19.353	20.643	16.122	10.482	11.216	14.256	15.577	24.686	23.232	26.182	27.005	25.597	32.521	37.097	44.951	31.199	47.436	38.206	39.715	44.068	46.921	73.702	84.895
0	0	0	0	37.403	36.257	56.527	51.768	53.088	54.3	67.711	77.186	77.987	67.904	65.184	63.526	54.715	63.789	46.815	43.169	58.901	50.471	44.967	46.446	65.396	57.218	62.263	62.741	63.127	77.474	79.543	84.414	66.315	68.106	71.226	81.742	80.754	68.189	74.459	74.631	80.19	88.952	87.567	79.187	93.926	81.816	80.783	74.013	105.08	85.201
0	0	0	4.713	7.498	10.736	12.187	12.303	14.884	21.765	18.281	20.173	17.681	11.118	20.018	24.989	24.968	30.648	32.5	33.424	32.77	37.559	36.289	32.077	32.569	32.872	31.61	36.875	26.849	33.959	33.063	35.07	38.859	44.58	40.959	39.937	42.414	38.669	48.705	52.074	41.907	48.173	44.658	45.382	49.163	53.749	42.77	46.708	46.932	48.953
0	0	0	5.4318	0	12.976	12.557	1.4494	16.979	29.378	30.317	19.651	38.799	25.579	37.563	41.178	37.186	49.849	54.545	59.626	45.365	46.867	49.785	62.52	57.975	58.58	65.596	57.335	58.282	56.908	62.419	67.087	82.956	77.338	90.647	92.485	97.324	100.71	100.63	103.69	113.76	106.11	108.56	109.19	113.65	113.43	115.56	112.62	115.08	118.63
0	0	0	6.2125	8.6927	8.089	17.107	22.375	27.128	25.782	24.382	32.195	26.059	31.832	24.563	26.698	27.993	32.432	29.736	43.344	28.258	34.122	30.683	39.902	34.431	37.286	38.409	45.5	30.829	35.18	26.744	40.182	35.187	37.548	43.036	30.47	35.635	40.253	36.112	33.005	34.925	35.119	31.073	42.197	29.395	35.494	25.841	30.093	23.988	34.14
0	0	0	15.055	18.64	8.3368	7.3042	0.4709	10.823	13.516	19.167	18.361	16.747	17.696	23.764	25.593	22.092	30.425	31.828	33.559	26.911	33.018	37.005	36.35	40.303	35.904	34.652	42.004	46.696	61.798	65.578	75.827	75.471	83.219	89.243	86.462	95.229	94.12	93.134	100.71	111.76	113.9	121.43	134.63	135.15	131.78	135.88	132.4	149.22	143.52
0	0	0	0	9.8727	8.7818	12.733	12.119	6.7268	4.255	7.6818	13.384	8.3341	13.466	34.208	38.773	40.557	40.089	3.4357	31.554	4.8713	14.033	17.347	19.047	31.367	26.305	33.302	28.64	28.865	33.16	35.332	29.765	37.612	47.071	36.748	32.864	34.694	24.05	26.595	31.926	35.897	31.319	27.552	34.474	31.476	37.916	32.871	46.072	42.347	53.617
0	0	0	16.235	14.987	19.198	24.33	35.329	14.854	8.6002	4.886	0	17.995	23.482	21.537	28.506	25.128	30.828	35.937	32.22	41.884	50.305	77.357	36.4	45.956	55.31	51.051	38.284	61.112	49.224	61.103	71.046	62.552	67.435	53	59.149	62.725	73.53	73.11	83.513	74.257	70.483	75.507	77.557	83.393	82.695	101.26	89.736	88.344	83.28
0	0	0.089885	0	12.306	15.126	18	13.611	17.769	9.9517	12.673	16.265	10.102	19.896	13.344	12.256	24.883	19.475	18.768	25.373	18.799	16.63	26.661	17.901	28.571	28.126	36.355	41.428	51.916	66.176	78.029	66.668	104.61	122.98	127.35	131.59	122.55	141.32	130.03	150.9	145.62	162.15	158.37	160.57	170.39	158.11	166.18	169.01	165.85	150.37
0	0	0	13.637	6.5167	23.05	17.603	19.991	20.338	13.159	27.409	17.899	24.57	23.666	15.109	30.655	14.908	15.926	13.321	17.753	19.656	20.519	17.954	18.945	19.603	14.205	18.164	11.136	16.264	10.535	7.6088	6.9447	1.8718	3.7508	10.035	0.33567	10.531	3.2541	0.85276	11.172	7.7271	11.25	17.185	22.507	26.199	22.455	2.308	14.435	4.614	9.5909
0	0	1.4854	0	6.57	6.6022	7.789	9.2167	8.5473	10.033	14.426	12.281	20.664	15.717	16.48	18.043	21.754	16.038	20.349	22.935	24.195	28.835	31.235	56.571	68.222	89.298	109.38	136.03	175.61	196.71	175.95	180.87	202.17	239.44	243.25	235.17	241.57	247.4	242.66	192.24	172.65	163.46	146.59	134.97	133.48	124.29	112.48	108.65	104.2	117.11
0	0	3.6413	19.924	21.514	20.552	0	32.444	0	10.215	0	0	0	7.514	17.221	7.1515	0	0	7.9918	0	10.284	5.3687	15.461	14.863	4.0955	0	17.151	0	15.401	3.6684	14.545	9.2871	11.892	8.2928	14.755	11.12	10.464	3.1332	11.849	18.651	4.045	5.325	12.911	11.384	10.189	0	22.294	16.332	21.461	25.114
0	0	0	8.9885	12.054	13.318	25.146	27.808	36.189	42.827	40.79	37.748	34.24	27.597	18.131	16.887	11.843	9.0239	14.269	20.797	7.8916	13.427	6.8045	18.838	25.114	26.545	28.573	20.597	37.82	29.262	26.346	30.722	28.706	22.64	20.366	25.549	25.337	21.947	11.293	16.931	17.066	18.953	26.094	16.262	21.735	24.978	16.141	19.819	21.206	18.77
0	0	0	7.0635	6.2097	10.656	16.532	12.365	17.049	14.621	25.158	26.474	30.354	38.873	39.624	34.726	46.651	43.694	47.727	60.923	57.372	66.034	70.81	79.565	70.487	63.983	63.182	66.919	67.716	79.634	79.275	92.574	88.701	89.311	84.42	96.26	89.941	96.224	103.4	93.309	113.31	101.55	104.68	100.01	113.51	98.637	105.48	100.85	98.344	101.26
0	0	2.5501	0	8.0318	20.504	18.881	25.489	19.142	29.248	36.945	24.485	35.577	31.227	41.218	39.959	40.547	52.785	37.333	44.814	19.031	20.66	37.149	38.384	50.571	52.469	52.427	47.794	51.448	57.806	57.179	51.233	52.129	47.275	47.217	50.149	51.61	52.503	59.138	54.212	54.975	59.632	50.582	55.409	54.701	54.773	65.173	62.34	69.84	65.756
0	0	0	4.5137	7.7524	12.074	11.662	13.645	14.549	19.776	25.866	21.408	30.944	21.467	29.623	26.85	27.278	26.429	24.795	24.935	26.759	35.482	25.875	25.684	33.079	38.902	32.845	28.574	31.426	41.588	39.821	33.6	36.978	39.416	40.01	41.654	43.763	41.039	45.59	48.694	53.829	53.241	51.352	51.214	49.183	52.108	45.679	50.345	52.838	55.945
0	0	0	0	2.8878	15.538	22.866	19.014	24.344	19.485	21.557	27.104	36.991	28.946	38.384	45.045	39.789	36.627	33.577	37.737	38.12	39.266	38.755	37.694	42.848	46.666	52.023	44.697	43.721	48.419	46.702	48.379	50.852	48.011	50.941	54.987	63.1	55.597	59.672	60.402	62.505	57.999	61.279	56.457	64.328	60.508	58.347	55.759	58.841	59.236
0	0	0	13.696	21.91	32.741	24.05	23.063	35.081	37.212	35.859	47.8	48.5	35.7	41.515	45.458	40.901	55.687	43.948	60.293	54.769	40.217	51.568	48.599	51.527	52.466	37.175	43.561	36.206	41.443	46.785	50.036	45.208	57.975	50.168	41.565	48.431	50.64	60.757	70.998	64.93	68.506	84.734	71.513	72.204	67.174	72.896	85.618	107.87	94.618
0	0	0	2.5566	16.582	14.888	9.9671	9.349	0	0	0	0	0	0	0	0	0	0	0	0	0	0	0	0	0	0	0	0	0	0	0	0	0	0	0	0	0	0	0	0	0	0	0	0	0	0	0	0	0	0
0	0	0	8.9979	11.169	18.913	18.184	18.666	21.454	38.543	29.274	34.653	25.562	24.453	26.53	35.11	27.11	38.008	29.836	34.466	32.51	33.828	31.562	22.652	24.419	28.106	26.002	29.144	28.284	34.932	33.513	34.426	36.132	38.153	38.265	43.284	42.559	29.752	39.646	37.182	37.476	31.212	35.482	28.586	27.874	27.009	30.295	24.399	40.235	41.827
0	0	0	10.522	10.901	35.449	24.053	23.24	37.18	41.457	38.202	32.151	28.068	28.567	12.453	23.162	19.726	23.371	17.225	22.157	20.078	17.217	8.5951	11.846	11.301	0	0	2.7921	5.9452	0	0	0	0	0	0	0	0	0	0	0	0	0	0	0	0	0	0	0	0	0
0	0	0	14.039	16.569	12.754	5.9661	6.8281	2.911	7.0845	10.335	7.1452	9.1185	19.463	7.7062	0	5.2272	6.9513	7.9633	8.0033	7.1723	7.4152	6.9879	0	0	4.331	0	0	0	1.6161	0.50298	1.7316	0	0	0	0	0	0	0	0	0	14.885	17.856	0	0	0	0	0	0	0
0	0	0	5.7371	9.1475	20.66	13.339	17.827	24.425	31.38	29.761	33.76	25.477	20.669	26.198	26.134	29.71	39.636	32.753	45.079	37.287	46.243	44.732	51.924	58.618	51.736	56.726	56.304	47.582	52.119	52.447	50.979	54.229	57.572	59.679	56.457	61.984	55.651	66.683	57.523	55.722	54.42	58.699	59.157	59.92	63.873	64.53	59.709	69.744	83.365
0	0	1.1705	7.4438	1.7691	6.6925	3.6978	18.776	7.696	12.432	4.7895	4.0784	5.2328	11.106	7.3512	8.8844	9.7993	15.391	8.832	11.787	3.9408	5.1317	7.7334	2.726	14.983	5.4162	6.5444	3.7211	0.82527	10.272	1.9387	4.5815	0	1.1347	0	0	0	2.8707	0	0.95251	0	0	0	0	1.7719	0	0	0	0	0
0	0	0	5.7521	10.925	17.485	23.983	33.497	26.833	33.279	34.961	25.605	35.35	26.589	36.021	31.481	22.346	30.095	29.864	31.453	22.572	21.955	36.828	29.327	38.828	32.33	27.844	28.154	36.56	35.859	25.603	35.135	40.722	38.98	26.011	38.171	43.319	44.258	39.691	40.188	41.482	47.288	51.572	69.112	61.408	56.185	48.723	42.552	45.848	43.342
0	0	2.8827	7.934	8.1809	10.557	14.255	17.232	15.777	12.145	20.844	18.58	22.463	16.237	12.215	15.646	11.184	7.8232	13.838	0.7093	6.8785	8.9751	0.67595	0	0	1.9306	0.44129	0	0	0	0	0	0	0	0	0	0	0	0	0	0	0	0	0	0	0	0	0	0	0
0	0	0	11.035	5.3716	6.5119	13.352	13.163	18.956	17.097	21.551	26.202	24.375	24.886	22.387	23.1	24.892	26.613	23.843	32.573	20.148	25.565	28.694	25.952	27.048	26.404	34.968	45.922	55.576	81.094	110.13	151.07	173.28	176.55	235.92	255.67	231.35	242.34	293.15	365.85	397.57	406.92	417.4	453.9	448.77	471.56	482.83	482.34	483.92	400.79
0	0	0	12.077	16.396	2.1753	14.833	5.9455	10.355	15.007	16.028	4.4167	17.388	8.7784	6.6223	10.808	12.332	9.8349	19.621	17.831	15.723	16.026	16.484	21.811	16.653	18.628	15.021	24.011	28.046	24.063	27.517	29.648	24.943	25.101	18.765	35.88	36.958	31.217	39.281	32.473	36.423	35.133	41.069	51.07	47.104	40.932	40.646	40.135	40.783	40.557
0	0	0	7.2901	6.8239	10.746	17.914	13.554	18.97	22.029	13.652	20.601	17.141	13.114	4.7804	14.282	18.336	16.009	25.621	26.345	39.047	48.275	62.65	76.53	84.974	87.347	96.844	113.95	126.96	144.13	142.85	147.36	150.94	159.49	177.78	175.37	189.56	189.09	205.16	195.27	210.8	230.07	233.43	241.31	240.89	230.15	231.51	260.51	277.77	283.18
0	0	0	7.4744	2.2371	13.88	13.171	8.6286	16.035	13.818	19.174	13.898	27.278	29.327	20.07	35.575	23.125	20.842	20.005	29.727	25.827	33.795	30.588	27.998	32.062	41.823	36.187	44.986	38.89	39.556	39.807	34.622	34.439	36.462	45.653	36.341	43.829	44.552	38.047	49.575	49.826	53.419	51.858	63.186	65.438	61.79	69.511	74.321	88.354	88.336
0	0	0	0.43399	11.394	12.233	22.619	36.04	40.771	53.86	77.174	106.94	141.63	148.36	146.27	157.97	172.27	180.73	206.89	259.83	233.34	245.49	261.27	266.44	286.51	268.8	282.26	295.53	293.83	301.25	283.26	281.88	301.54	309.42	291.59	299.83	302.71	323.45	314.09	304.78	297.92	314.77	319.3	317.35	337.39	333.48	326.74	317.28	320.86	319.77
0	0.27495	0	1.2636	3.7879	4.1411	13.413	7.7029	11.342	13.973	14.187	17.049	16.96	16.538	14.242	11.36	13.69	20.597	17.107	26.744	22.021	22.361	25.508	32.853	29.731	28.239	30.933	28.363	41.535	40.459	31.778	30.055	34.776	32.754	27.095	30.027	29.183	31.013	25.764	23.645	25.719	32.722	36.578	32.247	29.499	37.181	30.656	31.283	28.002	31.636
0	0	1.6768	4.1655	11.569	14.179	17.985	22.042	9.2378	13.719	10.747	12.308	16.764	10.933	19.592	7.9208	15.121	12.92	12.545	12.493	8.6556	12.934	9.8222	8.2612	20.639	15.42	12.956	19.067	19.909	32.816	27.003	37.698	32.023	30.1	32.811	30.091	38.696	38.019	47.088	44.046	52.821	53.927	47.018	57.738	62.862	66.598	77.509	66.123	68.191	63.163
0	0	0	0	6.0899	7.6172	12.608	14.033	21.742	28.394	35.744	33.856	37.933	33.747	36.465	30.75	24.082	12.082	6.1966	20.006	26.953	22.903	15.821	25.467	33.68	41.389	36.79	38.637	57.091	52.874	50.717	44.749	47.856	47.914	45.132	45.67	41.571	44.532	37.298	34.542	41.435	44.34	51.222	30.405	33.757	38.736	31.508	32.404	29.663	37.365
0	0	0	4.2541	30.42	35.668	54.248	78.222	53.261	68.024	67.382	86.636	98.443	99.926	98.283	113.39	111.85	119.84	139.62	140.24	123.1	138.96	136.3	136.04	159.73	145.3	142.11	164.51	175.62	176.53	179.87	192.73	194.24	189.89	174.06	186.76	178.83	170.31	161.04	150.87	159.74	183.48	159.07	158.3	167.99	151.49	164.51	142.14	149.06	149.68
0	0	0	1.3393	8.4134	14.212	15.616	24.896	21.78	35.372	35.139	30.482	39.531	35.813	36.175	51.188	51.201	52.793	59.441	73.745	57.898	74.196	70.264	75.431	80.621	84.652	90.582	96.528	72.672	86.487	91.961	102.56	102.65	112.72	83	87.239	111.67	98.771	97.223	96.825	99.472	102.64	98.28	104.08	97.322	108.44	95.342	100.55	98.573	109.82
0	0	6.4199	9.7704	4.536	11.599	7.5103	14.332	20.498	27.017	28.329	24.934	28.624	26.828	21.534	28.907	27.855	31.041	29.242	36.361	22.146	34.045	28.087	34.207	35.051	33.197	42.49	45.603	45.29	48.931	40.496	53.637	52.987	54.495	55.714	46.985	43.933	51.322	49.299	49.358	50.094	52.52	48.739	58.65	49.102	57.898	53.908	47.032	43.41	50.318
0	8.2852	0	0	3.581	6.3905	6.2462	36.263	21.811	39.769	42.123	54.47	80.277	91.745	94.778	101.56	121.11	108.49	121.54	127.09	146.69	119.11	157.22	153.26	184.09	162.37	155.74	162.91	156.18	172.89	134.48	162.24	179.44	167.47	157.87	164.47	167.99	152.35	174.77	168.01	179.67	166.76	171.9	175.26	180.67	174.34	177.2	169.11	179.83	180.71
0	0	0	1.1243	16.414	19.158	24.537	21.467	23.711	32.087	29.424	28.902	28.672	25.723	19.585	29.075	24.925	37.22	38.947	43.097	39.411	51.106	21.265	37.002	46.168	50.249	65.018	66.694	88.286	93.789	103.46	94.841	91.849	110.65	136.51	131.12	126.51	138.7	150.92	137.01	140.06	135.92	134.3	143.19	141.1	139.05	136.78	140.52	145.57	141.83
0	0	0	8.8924	14.295	13.191	15.696	21.941	17.706	25.398	28.996	30.609	34.009	27.168	28.085	27.163	22.897	15.908	22.028	24.935	20.222	22.275	16.848	16.99	26.889	27.656	31.533	25.357	36.155	35.267	30.388	25.457	26.97	29.535	33.785	20.254	31.297	26.424	35.082	23.389	37.525	26.435	31.55	25.817	35.188	33.299	30.035	28.661	31.675	41.225
0	0	0	11.579	8.4922	15.618	25.709	34.562	51.207	60.125	64.818	88.022	95.674	110.82	112.32	132.3	138.92	149.39	175.31	181.24	172.24	111.07	133.48	176.08	168.25	174.73	196.26	179.71	196.66	180.72	152.34	167.92	195.38	178.46	172.71	171.04	180.85	189.98	193.54	197.11	204.33	211.02	207.55	204.85	219.2	210.96	219.26	215.95	227	222.77
0	0	0	10.243	3.0657	13.449	14.758	10.548	18.927	16.04	14.833	13.82	16.077	27.353	24.925	36.611	41.91	65.663	74.142	93.843	82.246	97.792	105.33	107.53	102.67	96.1	102.48	101.94	112.34	106.75	105.07	108.3	105.68	71.96	109.24	106.14	111.22	105.3	101.29	102.65	111.27	108.01	116	111.11	110.5	103.38	102.03	109.94	108.89	120.59
0	0	0	19.135	29.561	31.084	25.496	42.116	32.988	26.437	28.921	22.83	30.782	34.106	20.3	26.215	24.488	15.21	16.29	16.035	29.16	31.946	29.277	16.005	23.369	9.3895	15.046	19.101	17.234	16.875	11.208	17.328	16.307	18.942	24.858	24.911	21.285	25.774	9.093	31.437	21.548	25.112	16.46	24.597	20.099	10.866	12.327	21.57	16.546	22.43
0	0	0	0	9.0921	8.9254	9.2967	10.437	7.1507	17.231	15.735	24.478	17.83	28.965	32.674	30.588	36.811	38.007	47.358	43.428	41.162	41.414	42.044	34.456	36.566	33.773	31.465	30.856	38.65	39.993	44.34	45.739	45.324	41.696	51.794	40.73	43.472	42.262	43.243	46.749	41.748	40.706	44.571	41.708	55.215	56.662	50.802	46.607	50.048	58.855
0	0	0	2.642	16.926	17.461	29.382	22.75	27.69	0.12357	27.58	29.565	30.043	31.395	22.096	18.005	22.631	21.565	20.17	18.111	8.2867	9.1754	18.997	6.9999	4.9972	0	0	0	0	16.638	15.424	12.56	8.148	6.9959	19.972	11.768	11.403	24.499	29.863	50.444	54.393	68.531	83.167	89.111	135.86	136.3	136.39	163.23	160.78	183.64
0	0	2.6029	4.6327	11.032	11.653	14.285	29.642	20.91	25.238	24.843	20.224	25.591	25.256	25.51	37.969	40.736	49.439	46.289	39.975	34.661	34.589	47.078	41.695	47.503	42.994	38.581	38.341	37.374	46.14	44.616	41.839	48.125	40.21	39.265	43.475	41.516	37.544	42.917	38.236	39.209	39.821	34.521	34.497	40.576	41.746	45.495	44.347	44.526	32.581
0	0	0	4.9192	14.098	20.6	0.63003	10.486	5.5533	0.73589	4.6276	2.0307	7.5214	11.831	2.6275	0	0	0	0	0	5.4484	0	2.4353	0	0	0	0	0	0	0	5.0608	3.0187	0	0	0	0	5.0408	3.8092	3.1542	2.2159	9.7523	8.5531	10.397	8.0699	20.082	3.8941	8.2639	1.1266	15.25	19.446
0	0	0	21.153	12.059	20.694	15.49	18.9	14.097	5.7465	0	6.5862	11.294	8.2258	16.748	11.398	16.375	1.8522	12.837	8.1817	10.516	15.714	14.204	19.745	20.056	23.597	20.264	33.85	64.88	88.675	125.4	158.94	199.17	233.28	255.9	336.29	373.83	399.81	450.24	479.94	493.17	511.54	543.15	575.83	596.43	593.68	644.33	660.3	673.3	697.95
0	0	0	7.6411	4.8427	7.3712	4.1917	9.4659	7.8454	6.5557	0	0	2.8384	5.4362	6.799	2.6105	0	0	11.84	1.2009	7.0017	8.1519	6.9553	13.836	12.438	20.367	11.021	16.426	19.456	28.264	24.72	25.145	26.16	23.106	16.553	21.732	22.868	15.899	19.426	24.411	24.957	29.571	28.078	23.617	25.391	30.289	72.619	39.825	44.94	55.714
0	0	0	8.4567	11.439	4.4528	5.4162	12.677	8.9656	7.2483	0	4.2072	11.905	12.42	20.349	13.323	7.2656	1.0221	5.5093	7.3494	11.24	11.37	9.1211	17.405	19.33	18.742	14.94	19.16	37.599	36.108	47.537	56.829	62.728	60.627	68.356	75.72	86.344	86.948	102.12	96.98	93.823	95.769	82.459	80.105	88.778	76.473	89.488	83.798	81.409	89.964
0	0	0	5.6061	16.818	23.228	38.51	46.709	44.636	43.788	57.874	66.77	68.244	72.054	71.217	76.396	75.584	73.86	83.712	81.078	84.784	99.148	98.708	90.426	97.784	101.32	109.11	108.5	106.47	109.82	113.9	106.39	120.37	107.41	107.27	98.468	114.25	105.67	119.17	106.26	112.75	107.95	113.71	100.58	110.17	106.8	102.51	99.15	115.07	114.57
0	0	0	0	17.92	30.581	38.65	46.712	46.383	53.429	63.225	53.889	66.536	51.128	64.464	38.457	23.461	20.498	13.933	9.9156	18.951	24.27	21.149	18.227	25.845	40.15	32.816	31.597	31.474	28.587	33.065	35.926	38.382	36.143	41.092	40.646	47.561	38.476	49.682	51.306	52.855	49.157	49.343	42.586	47.749	44.055	43.308	46.042	41.133	44.429
0	0	0.048831	7.6172	8.6066	8.0147	15.753	19.846	17.7	23.014	21.876	24.238	31.016	31.601	30.813	32.431	45.137	44.853	64.635	72.468	86.318	95.908	97.094	117.28	119.09	130.64	138.68	141.26	145.74	153.41	170.41	175.08	170.7	173.91	194.09	178.28	188.76	182.45	187.67	193.74	192.42	201.71	202.65	223.5	239.42	243.32	238.36	238.08	240.88	237.99
0	0	0	5.8279	4.7081	11.563	15.876	15.868	12.214	6.17	28.588	19.278	12.149	14.751	14.13	11.938	17.588	12.733	14.74	12.943	18.73	14.864	18.392	17.614	24.468	30.339	25.999	25.777	35.553	37.433	41.301	42.306	46.932	39.602	41.492	40.51	54.244	48.696	58.864	62.3	75.384	83.653	91.815	92.75	109.64	116.3	109.68	104.21	124.92	132.62
0	1.7784	0	8.4141	8.2954	9.3452	9.546	26.44	16.11	17.703	7.9098	25.473	28.038	31.702	43.17	29.943	17.101	7.9819	13.91	16.396	19.755	17.927	11.508	18.274	17.821	9.4877	11.61	7.131	22.814	13.729	15.374	10.102	11.673	11.908	8.1794	11.422	12.655	0	9.141	6.4565	3.2286	0	9.7066	5.721	4.5488	0	8.1219	5.7509	7.2363	22.725
0	0	0	13.486	14.483	21.745	27.346	39.572	27.7	41.572	51.557	58.159	46.467	43.399	56.513	53.774	59.987	59.923	59.139	52.758	50.326	55.236	121.74	54.995	48.267	53.27	65.821	57.645	55.068	55.832	65.623	49.111	57.382	59.748	55.981	53.858	50.572	41.35	61.938	51.504	59.308	50.701	55.535	51.963	56.737	60.509	47.507	51.056	58.862	53.313
0	0	0	0	14.823	18.685	6.8441	19.121	48.766	52.927	89.365	92.685	101	121.55	130.84	137	156.51	166.51	180.79	191.51	201.49	214.14	217.46	210.08	205.44	198.54	210.07	214.28	215.31	219.9	225.75	232.47	218.48	229.97	240.61	223.44	234.57	232.35	229.83	234.06	243.54	245.49	241.82	235.57	249.58	243.89	248.02	236.95	236.71	257.89
0	0.20712	3.7682	5.3187	0	13.588	10.099	8.6846	5.0871	15.865	0	0	0	0	0	0	0	0	0	0	0	0	0	0	0	0	0	0	0	0	0	0	0	0	0	0	0	0	0	0	0	0	0	0	0	0	0	0	0	0
0	0	0	6.8016	10.374	20.413	13.484	24.341	13.765	21.591	17.345	13.132	25.626	21.686	34.297	30.555	24.862	37.129	18.251	40.356	30.71	36.01	47.366	39.253	48.725	45.015	54.479	46.941	46.98	58.811	50.783	52.731	51.165	49.208	49.306	51.708	62.517	63.898	60.38	54.829	55.322	54.907	52.618	49.114	61.633	58.122	61.713	59.952	56.343	51.568
0	0	0.53117	9.3627	13.005	13.326	15.203	6.9923	12.303	14.072	20.334	11.754	26.227	9.7827	16.996	17.932	15.135	14.891	12.726	11.708	6.1069	7.3106	2.6595	0.31344	9.1043	13.716	14.113	7.127	7.9951	7.3677	4.2266	0	10.256	7.8888	4.5566	4.0268	13.935	15.791	24.172	30.142	27.025	29.072	23.433	19.425	18.083	16.298	6.5859	11.693	11.298	10.99
0	0	0	2.1042	15.076	9.563	8.146	11.224	3.6931	4.558	7.1818	12.683	4.2321	4.1025	3.3913	1.739	4.8274	6.3021	17.911	16.054	11.625	12.987	19.07	17.03	13.9	10.77	5.3397	5.0574	9.5059	8.9643	6.354	9.085	3.2251	8.7932	4.4281	1.1738	3.1187	0	0	6.1444	2.4553	5.7911	8.5875	9.5723	13.764	11.558	14.094	0	3.5886	9.2917
0	0	0	5.6815	7.8276	1.0717	15.733	11.852	11.63	18.797	17.341	21.135	16.722	16.894	12.856	13.189	22.58	17.486	14.829	24.065	14.141	14.927	17.092	14.277	9.5172	18.748	16.003	19.921	16.532	23.447	18.566	25.51	25.463	28.02	30.895	26.402	27.277	26.278	25.394	27.364	31.042	33.759	23.809	35.83	24.993	37.006	29.619	32.712	33.814	35.281
0	0	0	8.4822	20.683	22.313	24.932	27.238	29.183	18.619	27.383	38.163	34.541	28.412	31.19	37.142	45.445	38.489	35.618	46.324	40.788	38.361	46.709	54.941	53.25	40.689	34.556	45.758	43.058	54.455	48.931	60.926	57.171	50.452	35.44	51.077	43.638	47.889	59.96	40.32	53.119	49.849	39.861	44.645	56.085	47.368	59.885	49.003	44.708	42.259
0	0	0	4.2925	8.919	10.004	15.754	18.474	14.018	9.2196	1.8314	6.9555	15.892	20.215	28.283	20.582	36.617	29.811	31.858	38.411	50.673	60.091	54.949	66.118	63.842	74.312	68.427	76.414	88.051	86.27	90.954	99.613	73.439	67.845	60.782	70.098	67.514	67.486	75.22	73.585	63.039	69.429	70.998	73.046	72.958	59.68	92.525	88.311	86.918	102.05
0	2.1381	0	3.1884	4.4625	0.41513	8.6259	7.6213	19.457	21.265	14.062	17.291	17.277	21.37	21.332	17.996	13.243	16.648	20.869	26.131	20.809	13.612	11.063	17.453	25.815	27.224	28.203	26.144	41.582	38.475	31.128	26.466	31.926	23.126	17.422	20.662	25.366	21.884	13.784	18.769	23.28	19.379	33.659	33.499	31.429	40.222	28.272	37.191	38.305	28.866
0	0	0	3.2629	8.3154	8.9451	18.701	22.63	11.396	13.106	16.627	13.822	28.609	19.111	26.464	23.029	4.7269	10.691	20.194	24.334	24.53	24.812	30.657	33.715	41.546	33.267	34.846	37.131	29.045	42.189	30.658	26.603	37.023	32.249	36.873	34.615	33.804	45.766	40.707	41.791	29.584	46.807	49.12	44.052	51.175	46.412	43.537	49.222	49.157	46.735
0	0	0	6.1779	17.106	4.9626	17.668	8.3462	14.348	8.0811	8.6567	15.951	14.426	12.778	0	6.0109	1.4497	6.8336	6.061	13.084	12.493	6.7952	17.208	12.789	11.447	15.312	8.7479	17.402	21.679	11.152	15.535	12.968	12.251	14.774	3.5379	16.438	18.048	14.503	27.294	17.189	17.517	23.961	23.465	30.97	32.858	28.179	22.916	25.307	26.884	19.162
0	0	0	7.6445	15.189	17.769	18.808	24.008	26.909	40.878	28.842	27.728	29.024	27.65	24.153	31.938	30.945	42.529	36.259	48.228	38.597	36.018	37.297	33.713	40.952	36.667	38.595	40.824	31.101	34.828	26.441	27.429	32.272	36.864	8.6773	33.166	3.5372	2.9954	31.903	31.658	31.746	19.178	34.957	20.322	8.7725	15.023	15.167	30.539	37.111	44.303
0	0	0	4.2795	5.7873	10.214	15.408	11.425	25.744	27.774	35.159	35.754	37.534	43.955	51.577	61.672	62.457	66.626	86.907	91.605	93.722	96.592	108.61	116.88	115.71	118.81	130.54	132.89	143.68	147.45	156.93	144.79	150.7	165.92	151.12	164.3	170.87	162.36	162.02	167.95	156.85	163.78	164.65	170.37	181.02	168	166.37	169.03	167.13	158.08
0	0	0	14.26	12.021	18.544	10.895	19.697	17.473	18.621	24.324	6.3417	16.257	16.065	17.336	10.391	16.946	6.85	7.4185	5.9211	0	9.8253	10.448	7.0192	0.095377	0	0	0	0	0	0	8.8415	7.8391	0	0	12.308	3.8207	14.81	0	0	0	0	0	0	0	0	0	0	0	0
0	0	0	0.70452	6.8925	15.497	13.945	9.3647	0	0	0	0	0	0	0.40859	2.0882	0.83778	0.57713	0	11.024	0.6801	15.72	9.8517	6.5761	22.657	13.451	23.584	5.0638	13.462	12.227	18.457	10.461	23.062	26.657	26.463	13.558	19.222	1.7636	10.204	5.0976	9.4636	0	9.1164	12.118	4.1188	11.359	4.226	15.113	12.054	24.174
0	0	0.022215	14.331	16.496	9.303	10.728	18.126	14.476	23.699	25.299	16.021	8.4516	25.171	18.54	16.238	12.866	11.393	7.2078	2.9475	12.498	6.4244	22.233	0	1.7545	1.5613	0	0	0	0	0	0	0	0	0	0	0	0	0	0	0	0	0	0	0	0	0	0	0	0
0	0	0	0	13.918	10.741	14.081	13.654	9.5151	14.038	13.681	16.625	10.869	17.059	22.109	12.981	28.937	39.201	45.242	52.133	68.499	69.087	73.118	71.214	70.002	67.333	69.952	78.839	86.013	89.771	94.195	95.087	89.165	96.274	103.01	78.163	90.605	87.306	85.086	93.734	95.346	99.325	99.219	98.788	109.58	76.26	97.486	90.521	88.082	99.518
0	2.287	0	0	5.1557	11.171	7.5916	22.778	19.136	25.769	35.951	25.111	41.084	36.348	47.639	53.133	57.637	59.979	52.826	67.429	60.819	55.798	60.332	61.511	62.99	69.352	70.562	69.779	66.058	69.884	69.995	65.353	71.873	76.095	70.236	77.303	84.021	71.369	81.184	77.175	78.471	81.612	78.541	74.618	82.621	82.005	76.053	76.63	81.38	85.77
0	0	1.8827	11.473	10.609	15.638	22.69	21.394	14.183	26.639	22.166	17.165	18.866	11.617	16.908	18.951	15.765	11.532	19.414	5.0423	4.7693	16.961	4.7839	3.2736	3.7643	7.3113	5.4609	4.3455	3.7	0.71412	7.2358	0	0.61439	0	0	0	0	0	0	0	0	0	0	0	0	0	0	0	0	0
0	0	0	8.9405	3.0515	10.926	9.5839	3.6525	0	4.613	6.9122	10.455	8.5532	10.706	14.329	3.6845	17.454	6.3282	7.8127	5.3503	2.9926	0	0.8797	4.7143	7.1374	4.9444	8.048	12.215	23.606	22.885	20.354	11.322	11.772	0.98394	12.354	8.9974	8.9398	16.19	5.7722	0	5.3112	0	9.9242	5.2354	12.491	2.9939	1.585	2.1948	10.425	9.9514
0	0	4.3776	12.684	21.139	21.06	11.893	37.897	16.234	25.108	25.002	23.512	26.856	34.435	35.857	33.566	34.252	42.573	37.101	37.661	43.488	47.035	60.456	56.345	68.385	80.441	77.394	73.881	77.054	88.397	77.348	71.04	88.22	90.889	83.328	84.438	104.54	94.915	110.74	103.24	95.167	112.31	94.837	98.305	97.881	99.77	98.012	106.67	98.502	107.14
0	0	0	14.117	10.241	20.291	24.478	25.541	24.216	27.844	14.454	28.508	23.386	18.316	13.804	19.09	22.536	25.422	16.906	15.835	16.058	18.081	18.433	20.093	26.39	20.805	29.164	24.121	24.915	29.077	23.58	20.966	32.86	28.527	20.583	10.53	25.698	21.625	27.595	11.794	11.786	19.859	22.937	14.977	18.516	5.2876	7.9976	10.455	7.7391	10.821
0	0	0	11.861	4.7188	4.5477	9.2474	16.59	1.9191	9.4408	0	1.583	10.452	0.88801	1.8391	3.7727	0	3.4251	2.8796	1.7635	0	0	0	0	6.2786	0.87403	2.9914	0	0	0	5.2856	0.19086	10.26	3.0756	4.3128	7.489	4.1612	4.0087	6.101	8.0199	13.168	6.3044	16.522	6.0252	6.1262	3.0011	4.4557	1.6246	1.3074	3.6137
0	0	0	0	17.018	14.559	0	4.4849	10.192	10.033	5.1717	3.579	0	0	0	0	0	1.3348	3.6058	5.1361	1.7259	0	3.1119	5.6889	2.8467	0	0	12.875	7.1933	10.628	16.826	29.802	31.338	33.299	43.388	44.148	44.366	52.663	61.338	72.478	69.698	81.468	82.155	96.117	93.406	87.693	96.494	90.652	93.664	112.63
0	3.3912	0	5.2468	16.779	12.345	0	0	0	0	0	0	0	0	6.8788	2.5925	0	10.524	14.851	17.175	8.5415	22.578	16.626	7.0607	6.7851	2.704	2.0154	2.3875	10.034	8.255	6.6984	4.2986	8.7139	1.0059	9.7521	0	0	6.2069	2.5207	7.6635	3.412	10.163	3.7462	6.8611	10.511	11.423	10.064	18.969	23.468	27.976
0	0	0	8.485	11.788	11.914	13.533	7.2194	13.53	0	0	0.66301	0	0	0	0	0	0	0	0	0	0	0	0	0	0	0	0	0	0	0	0	0	0	0	0	0	0	0	0	0	0	0	0	0	0	0	0	0	0
0	0	1.137	7.54	6.365	12.114	11.538	14.097	12.761	18.07	3.2415	10.398	0.48648	2.5701	5.937	4.3332	10.62	10.53	11.623	22.066	15.636	15.594	17.784	7.7873	10.663	12.342	18.185	28.153	30.864	23.659	26.924	24.428	32.207	30.196	31.924	22.692	21.784	28.507	29.8	31.388	39.288	39.007	47.624	23.587	35.473	30.865	29.375	31.093	36.846	36.364
0	0	1.8238	0	6.8898	6.3218	18.711	0	10.591	22.122	9.6497	12.875	15.048	16.721	10.094	14.073	27.544	23.943	27.038	24.886	4.4201	22.017	19.2	23.359	24.74	29.19	28.645	36.428	22.216	38.056	26.667	34.927	28.229	39.509	42.396	42.44	40.143	34.825	36.928	38.698	40.81	48.768	41.185	46.057	37.715	40.002	52.469	35.83	45.733	43.959
0	0	0	0	12.252	14.06	25.645	23.224	21.969	19.289	30.413	7.3354	21.559	10.996	17.482	19.903	6.4426	10.687	0	9.2409	0.74645	0	4.0113	0	9.9314	5.0224	6.8626	12.09	15.5	22.384	21.937	28.555	32.678	43.935	44.273	50.647	57.375	69.668	71.422	64.271	62.505	85.521	85.948	95.29	95.687	82.93	87.128	81.811	80.657	81.753
0	0	0	15.199	8.0591	16.763	10.882	18.964	20.188	10.507	25.694	17.746	18.704	12.723	0.555	0	0	0	0	0	0	0	0	0	0	0	0	0	0	0	0	0	0	0	0	0	0	0	0	0	0	0	0	0	0	0	0	0	0	0
0	0	0	14.78	53.393	50.91	94.298	107.18	98.597	115.24	104.45	118.87	110.29	122.29	117.39	124.4	118.43	128.85	118.71	122.98	141.16	146.94	132.62	95.866	131.56	149.62	143.68	50.392	144.04	136.18	148.7	138	137	133.75	130.6	136.73	135.33	117.89	121.93	125.75	124.65	120.08	129.12	120.12	103.89	96.599	109.29	99.704	107.66	103.63
0	0	2.2875	6.2953	7.9623	11.441	21.628	27.73	19.678	29.965	23.532	25.466	23.872	25.324	25.488	16.629	15.405	18.362	26.915	34.905	27.789	26.706	22.218	21.224	26.076	15.549	26.218	28.562	44.641	39.054	35.077	33.172	45.597	36.008	37.41	40.331	30.974	43.311	50.193	44.256	43.092	43.828	53.454	44.494	53.681	53.178	43.667	37.948	46.023	57.541
0	0	0	9.6229	16.955	13.127	12.24	5.4474	6.6611	7.4255	5.4668	11.522	10.966	19.636	19.858	4.8972	31.104	31.01	23.436	37.21	41.264	30.883	32.539	40.884	41.922	38.733	37.572	33.571	39.491	40.21	41.578	37.616	38.056	31.46	34.297	34.638	47.482	37.487	41.488	41.295	46.286	49.901	53.033	53.035	46.055	48.865	44.878	38.402	35.05	37.793
0	0	0	4.2402	21.936	16.139	31.717	26.097	32.393	19.234	25.867	17.868	30.827	18.3	12.5	20.073	22.026	17.215	24.127	22.913	23.078	16.854	18.623	20.17	15.647	27.211	15.824	21.75	24.355	20.025	21.676	17.251	15.363	21.029	6.9784	16.737	9.2111	13.965	15.556	12.941	6.1113	8.7671	6.7542	12.465	8.8941	2.9748	2.2714	0	2.7227	0
0	0	0	5.4506	14.669	12.207	4.8798	5.7917	2.8123	6.6793	9.12	10.705	3.979	10.786	7.1989	1.4613	17.187	15.4	21.298	26.68	19.366	22.76	26.535	28.497	29.382	30.426	23.857	26.171	34.974	38.696	37.315	44.337	42.018	49.453	49.943	48.306	49.857	48.845	46.331	52.684	58.544	63.309	63.07	74.662	85.026	81.875	84.119	69.469	74.438	81.113
0	0	0	9.5659	11.462	10.436	13.322	16.365	2.1598	5.7512	3.5129	14.206	7.5338	28.583	42.63	32.626	47.975	38.311	56.558	72.243	91.482	107.01	134.14	112.63	132.1	129.31	178.28	124.66	142.31	146.02	192.27	158.26	171.52	186.02	179.14	173.3	185.19	170.2	182.57	194.31	208.38	203.98	211.41	206.42	223.1	217.56	217.96	201.84	198.01	210.16
0	0	2.1147	8.6851	9.9525	17.493	28.209	29.788	17.25	16.844	20.399	13.411	28.904	33.881	22.323	29.959	8.9452	28.753	22.663	4.5175	16.565	24.088	29.283	32.503	42.183	32.071	42.469	41.534	28.279	35.4	33.279	41.638	39.452	27.215	33.716	26.987	21.061	47.202	46.939	52.98	51.369	35.335	50.365	50.192	53.23	53.729	56.879	53.579	49.293	61.224
0	2.8777	0	5.4253	13.832	2.6072	3.4099	8.4823	22.07	14.924	20.594	16.778	20.915	22.11	16.937	27.771	15.092	18.56	25.656	24.842	26.264	29.548	10.136	17.197	11.273	14.255	15.622	16.941	27.849	29.416	17.935	15.218	15.673	12.55	31.608	25.182	13.989	14.273	23.37	18.722	29.197	17.885	16.622	19.764	20.568	20.766	24.129	26.107	31.778	27.67
0	0	0	4.6748	5.8662	9.1492	21.297	19.695	20.877	19.191	27.008	27.216	30.608	33.966	27.719	29.777	27.909	33.058	29.225	38.357	24.548	33.502	29.975	29.594	34.609	32.55	37.623	46.742	36.24	39.909	35.445	46.083	45.36	47.38	52.988	36.143	44.318	42.869	42.404	41.65	49.365	49.503	45.063	50.583	40.469	54.7	40.567	45.549	50.38	54.201
0	0	0	0	12.859	9.21	4.4822	2.7064	2.0744	0.52959	0	0.70798	0	0	0	0	1.5636	0	9.8062	20.559	4.8265	4.1821	12.856	5.3409	0.44262	1.1748	4.557	4.1307	5.0671	5.5323	9.9673	10.012	10.468	12.387	20.613	13.991	6.5603	7.3891	11.58	13.334	20.541	21.043	20.026	20.558	26.138	20.933	19.751	20.002	27.072	31.84
0	0	1.842	9.4727	13.077	13.576	14.045	23.704	22.853	25.842	20.643	23.598	25.508	30.4	28.21	22.975	28.646	23.742	29.17	19.889	20.367	21.303	32.019	26.722	39.094	38.512	42.149	33.747	35.86	38.096	45.446	49.746	45.196	56.563	55.163	53.362	57.988	50.753	45.421	47.775	57.989	65.773	66.35	58.446	58.473	53.634	54.147	59.004	51.763	52.66
0	0	0	5.7915	3.2443	7.3792	18.646	19.641	9.6519	18.816	20.478	10.897	27.809	12.214	16.236	12.705	4.4965	19.764	17.113	19.287	0	0	0	8.9354	17.72	15.04	19.656	9.773	3.9047	1.266	9.1737	8.9527	6.3214	1.2591	13.927	9.9271	9.9682	12.624	16.042	8.7015	13.761	14.658	28.679	12.996	12.598	11.146	10.374	12.969	9.8188	11.014
0	0	3.6562	1.5563	9.1767	11.563	11.188	12.449	10.091	9.1952	2.4803	9.8182	8.1202	17.188	24.442	15.98	20.974	17.477	21.744	39.968	44.308	15.078	28.081	14.882	18.319	9.2599	14.985	11.003	0.35051	0.33342	0	7.4324	0.81089	19.589	18.503	10.929	11.813	17.046	7.1914	8.7038	8.0522	17.348	20.949	16.848	9.8703	21.702	16.545	14.424	1.1054	22.405
0	0	0	9.1795	22.006	19.514	0	15.956	0	26.437	36.703	25.913	31.279	26.004	20.21	35.653	11.405	15.253	5.0866	12.342	13.917	15.668	10.017	9.7746	17.623	14.222	11.971	15.75	18.051	13.583	11.04	13.208	5.5727	6.8303	13.085	0.95272	4.9964	1.2872	1.3279	8.3506	2.2784	7.0062	0	5.2868	0	0	0	0	5.0796	0
0	0	0	8.5303	6.7346	10.794	6.1579	12.761	22.392	22.35	25.249	20.198	28.261	24.912	22.054	21.247	13.105	8.5989	13.542	18.675	10.555	10.949	12.353	22.163	23.177	21.911	28.106	21.492	40.819	35.473	31.761	31.305	29.741	29.582	31.915	31.961	25.593	27.503	21.882	21.375	24.407	24.095	35.468	30.299	25.523	40.339	26.857	26.725	18.762	21.686
0	0	0	9.084	20.547	14.259	17.077	15.721	22.11	12.401	22.35	22.432	20.509	20.729	23.887	19.988	24.777	20.973	17.187	26.888	26.956	29.968	28.471	34.429	31.95	26.354	14.625	21.369	22.709	25.133	26.591	36.899	29.672	28.018	30.116	36.229	33.253	32.207	33.596	27.406	48.127	40.119	40.226	42.782	43.13	40.563	43.468	40.81	39.12	29.915
0	0	0	7.1479	9.4437	14.406	17.52	22.492	18.51	20.133	25.089	25.36	20.686	25.024	20.509	19.081	23.743	16.718	21.657	25.909	21.979	20.061	30.02	28.898	27.002	21.958	14.996	17.896	14.928	20.956	22.251	36.435	37.489	28.19	22.892	23.699	22.557	23.93	26.777	20.452	32.433	23.008	25.384	25.265	30.808	19.649	26.862	20.493	22.663	21.578
0	0	0	10.578	17.516	23.922	21.88	33.088	29.501	32.507	39.094	34.401	46.563	35.412	45.181	52.193	49.427	51.559	50.274	43.822	46.877	58.529	51.156	43.337	52.617	58.097	48.424	57.089	56.029	74.132	61.727	74.263	78.206	76.36	77.525	79.746	81.592	79.098	77.229	80.402	93.981	88.897	99.987	101.51	105.05	110.03	94.989	94.327	91.192	100.13
0	0	0	4.8605	7.7018	9.9907	6.441	13.566	14.416	14.6	16.814	11.976	15.106	11.433	12.843	18.275	10.3	7.9777	10.691	15.83	14.083	19.765	20.023	23.504	26.047	27.676	31.269	30.276	35.026	41.529	44.18	48.489	58.828	55.367	48.524	58.562	55.256	62.327	56.432	52.752	59.364	54.515	55.484	62.253	59.779	55.584	56.07	52.834	50.647	56.387
0	0	8.3277	9.3569	0	0	17.775	20.251	12.01	6.2863	9.6781	1.8386	7.4833	11.23	3.9247	0	15.923	6.8962	4.1307	7.0969	8.1864	13.841	19.43	10.465	14.597	12.174	0.056712	10.955	7.3053	27.614	33.132	43.442	41.498	31.617	24.322	30.508	33.292	37.583	50.733	38.685	54.756	53.504	56.86	50.316	60.84	54.687	66.412	56.404	54.859	66.084
0	0	0	9.6191	15.474	21.583	21.003	20.511	20.153	7.1914	1.804	1.9553	17.365	16.279	14.189	16.068	14.087	8.6307	9.5609	2.5868	15.9	7.4865	5.0927	2.1655	5.2296	0	0	0	0	0	0	0	0.8891	0	0	1.7266	0.39018	2.6445	0	0	0	0.41296	0	5.0575	8.9735	4.1258	0.1694	4.3995	0.13293	0
0	0	0	0	13.574	12.908	17.266	32.92	43.897	40.198	57.486	65.703	64.177	71.513	79.265	73.535	83.776	101.08	98.268	102.84	99.852	100.78	103.6	94.519	95.157	99.887	95.69	104	104.18	112.12	111.32	117.66	119.79	120.27	93.497	94.324	87.147	93.964	90.115	99.56	97.151	96.892	98.196	101.37	102.36	107.99	107.23	92.992	106.07	103.22
0	0	12.874	13.957	14.983	0	0	1.8385	0	0	1.106	0	0	0	3.2555	0	0.90136	0	0	0	0	0	0	0	0	0	0	0	0	0	0	0	0	0	0	0	0	0	0	0	0	0	0	0	0	0	0	0	0	0
0	0	0	5.4478	11.454	6.8679	24.997	25.168	41.633	41.458	37.209	39.732	36.813	36.544	41.179	31.019	29.946	30.363	26.407	30.746	28.481	32.57	25.263	36.075	32.846	38.083	35.23	33.824	61.927	51.845	45.027	58.313	43.029	45.226	39.308	49.537	37.999	43.46	26.667	30.45	36.374	22.833	32.292	35.852	34.151	44.699	28.811	28.69	19.47	27.366
0	0	0	8.8798	19.41	6.7002	8.4367	23.295	22.782	29.913	25.34	23.716	24.957	22.66	22.861	30.307	27.447	20.924	30.171	65.978	64.161	74.041	77.76	78.05	74.888	80.542	82.873	83.314	83.23	88.183	99.337	95.798	100.71	114.69	114.31	116.85	121.2	112.22	119.75	123.99	127.98	128.8	131.65	129.51	140.01	127.48	131.64	132.11	127.37	128.29
0	0	0	8.2086	12.451	17.996	13.637	21.625	32.607	33.231	26.88	35.461	26.873	24.678	23.188	30.753	31.565	33.804	37.975	38.856	40.095	37.027	40.775	35.521	45.949	43.031	45.408	44.103	38.944	57.094	46.681	69.579	64.13	77.623	76.747	82.107	83.557	90.125	97.83	90.554	98.993	121.92	111.89	125.8	113.34	130.49	132.82	130.97	140.49	157.48
0	0	0	5.5692	8.9121	9.1466	14.754	17.374	21.76	37.76	24.841	17.264	24.783	19.674	27.069	16.117	13.355	19.987	18.315	21.671	16.846	19.465	22.488	30.757	37.422	35.839	44.601	36.436	53.274	48.15	44.978	45.59	47.92	42.243	40.226	43.97	43.11	43.657	29.976	35.404	43.991	35.986	52.909	42.712	47.484	46.646	45.889	45.938	44.537	47.973
0	0	0	4.6775	10.967	8.1639	14.403	16.282	17.974	19.518	31.27	39.317	49.835	73.489	89.248	84.86	82.436	89.841	105.32	112.8	108.14	121.28	131.05	124.38	132.96	129.22	139.73	130.12	120.06	117.19	122.97	138.07	144.13	146.91	144.7	150.91	150.82	143.32	153.81	150.96	163.41	147.58	156.7	160.33	155.59	158.96	151.32	150.97	143.47	163.3
0	0	0	15.565	35.012	13.344	0	5.8304	10.708	8.3137	10.809	10.677	12.29	16.528	16.174	19.916	16.811	16.606	19.403	25.005	29.667	27.334	26.969	27.801	29.835	30.328	33.234	40.522	41.383	43.227	30.084	37.664	38.823	46.541	59.538	56.448	54.369	50.938	55.282	68.376	69.245	73.731	74.486	83.614	89.984	92.753	88.971	99.415	104.66	109.9
0	0	0	0	25.178	21.622	9.5937	24.359	21.505	23.074	0	22.005	22.741	31.167	29.456	14.477	33.708	58.587	48.693	38	32.641	52.313	45.818	40.08	49.175	55.813	53.563	54.893	58.59	65.323	58.789	64.619	58.872	65.58	55.255	56.987	65.01	59.7	64.173	60.1	60.429	60.781	52.504	54.52	53.576	58.566	56.096	46.486	46.347	42.271
0	0	0	11.409	19.919	15.852	12.692	17.081	13.075	14.522	19.519	16.685	9.0391	9.2004	6.329	9.454	10.26	16.56	18.786	27.77	28.753	33.114	30.692	44.357	37.931	43.622	52.118	61.87	70.651	69.448	79.163	88.907	90.672	105.9	105.28	115.84	124.29	119.1	139.95	129.07	128.49	126	137.52	144.58	133.41	137.69	138.3	133.2	128.71	124.1
0	0	0	5.6857	7.0805	11.188	10.053	17.699	13.663	19.256	12.908	8.8736	20.028	22.16	22.407	26.396	23.333	29.12	19.563	28.557	26.214	33.388	35.535	36.218	41.3	35.662	40.738	38.61	42.4	53.326	58.354	66.93	65.448	65.326	62.522	78.653	84.954	88.066	100.12	98.122	97.392	107.9	101.67	104.57	121.34	116.73	125.09	124.78	124.66	127.97
0	0	0	3.9788	15.484	14.888	13.703	13.861	25.979	27.336	41.946	32.258	31.622	32.253	22.747	44.216	35.665	37.97	27.319	46.917	43.423	65.012	54.97	47.503	61.49	57.548	61.88	26.242	17.028	17.76	22.108	13.919	31.027	23.719	21.87	22.496	22.427	12.888	11.475	28.319	22.066	31.156	14.692	35.94	34.97	41.77	4.936	2.0745	8.4206	3.0416
0	0	0	9.4922	17.939	16.679	17.17	15.552	17.856	14.942	9.2661	16.283	12.151	0	4.5726	6.4636	2.8895	12.978	9.661	3.8171	3.6605	8.2284	0.67684	0	5.8506	0	0	0	0	0	0	0	0	6.3566	5.529	2.2058	10.144	2.2914	14.786	13.077	8.0593	0.81413	9.2674	0.5049	4.8768	3.3527	0	0	8.8706	5.095
0	0	0	18.381	10.305	21.715	23.668	24.797	23.49	22.629	25.196	28.31	29.15	31.935	27.552	36.61	35.559	30.43	29.229	35.924	37.388	44.021	39.634	44.225	44.653	33.281	30.717	25.705	31.181	42.856	39.3	40.2	41.851	44.56	38.3	43.672	36.776	44.705	42.21	37.449	53.541	45.874	47.647	43.316	50.817	48.466	50.301	47.948	46.275	47.163
0	0	7.0095	7.0973	8.2881	7.6494	8.7997	13.997	16.225	13.896	23.392	40.673	62.246	78.898	94.262	109.63	128.95	138.79	146.34	171.39	176.84	203.42	208.46	216.07	212.12	222.84	227.37	245.48	252.53	283.53	304.87	316.26	347.44	358.66	386.75	409.25	444.92	431	477.88	478.67	475.64	517.98	522.89	540.01	460.56	548.31	538.12	532.42	532.95	549.76
0	0	0	25.102	24.586	0	26.527	29.387	35.054	34.48	37.296	29.24	33.365	30.906	23.15	23.393	17.136	14.142	19.279	22.922	20.635	15.303	23.004	28.411	34.745	30.557	32.937	36.144	48.942	41.734	46.111	43.006	46.432	45.078	41.222	41.359	37.704	36.286	34.617	34.066	32.104	34.553	38.214	36.807	38.141	38.119	30.526	36.755	28.997	27.656
0	6.5672	0	5.4198	8.794	0.017187	6.5352	2.248	7.1904	18.777	19.446	15.418	14.965	15.453	10.837	8.3136	12.443	14.612	11.479	18.73	12.546	12.375	13.156	15.749	0.9553	9.8621	8.2232	13.468	17.464	15.549	20.926	10.401	11.293	24.368	7.4953	21.43	18.993	20.17	20.022	21.956	18.744	19.554	14.792	24.904	21.084	15.768	18.111	13.048	16.737	6.0077
0	0	0	11.769	3.6389	22.778	2.9083	16.366	7.2662	17.751	16.79	12.369	22.306	15.992	18.568	21.998	23.793	19.158	19.445	19.594	22.963	22.132	9.8035	22.179	34.432	31.88	31.066	33.219	22.026	26.475	30.1	24.79	17.261	13.032	24.734	27.572	26.223	31.533	25.722	19.3	18.377	14.604	23.455	21.09	15.272	14.066	16.751	19.596	27.796	16.986
0	0	0	5.6029	6.2515	7.501	10.407	11.8	18.005	16.588	19.301	15.271	24.036	24.982	17.805	22.374	26.769	14.845	22.668	21.835	21.08	28.245	29.919	32.818	27.837	27.227	36.223	37.047	39.063	40.1	53.153	52.731	65.241	63.473	66.639	75.591	76.467	79.189	73.078	71.655	78.614	81.303	84.537	90.329	82.052	88.024	84.132	92.892	90.908	98.837
0	0	0	5.5944	10.766	9.3399	9.8055	18.328	15.676	15.124	6.3592	15.898	22.01	17.771	31.735	28.764	32.097	25.155	20.036	21.525	25.904	30.734	31.619	32.211	30.5	27.002	25.918	24.318	35.037	40.755	42.431	36.701	40.058	46.36	39.667	47.406	35.548	29.005	30.962	30.186	36.109	32.534	44.489	38.972	46.592	37.435	53.011	67.825	42.895	47.716
0	0	0	7.5515	9.1922	20.02	11.4	19.814	16.391	19.925	23.439	26.548	21.166	24.767	20.008	15.494	23.02	22.749	19.362	24.977	25.467	26.316	26.16	26.355	29.626	32.174	38.843	28.901	31.245	24.87	34.055	36.015	40.77	43.16	43.486	44.121	46.811	41.072	38.518	43.779	55.309	52.78	56.133	53.194	50.618	55.664	54.187	61.289	57.816	59.639
0	0	0	9.1439	10.603	22.965	26.143	31.61	30.042	22.655	24.24	27.117	38.633	34.536	27.904	26.469	13.282	25.008	23.763	17.633	21.453	18.894	24.824	17.291	5.6055	25.013	30.871	16.39	37.082	24.685	17.649	12.68	20.612	17.064	18.13	9.1151	11.421	17.541	29.775	27.054	21.753	15.021	11.533	10.244	21.237	21.662	13.151	18.335	12.714	11.36
0	0	0	5.4917	4.9609	18.384	16.675	26.409	5.9479	19.726	11.54	15.524	26.836	0.36669	11.367	15.309	10.308	19.837	11.208	5.8241	20.527	20.194	23.436	17.126	34.76	36.133	35.396	28.188	27.067	24.607	38.305	33.011	41.172	34.005	36.169	45.625	26.608	30.262	49.43	30.196	36.37	26.885	42.43	37.551	36.416	35.545	32.396	34.023	21.741	32.442
0	0	2.1117	3.6294	7.4046	10.739	10.889	15.423	6.2273	8.6481	13.166	10.947	19.53	8.8166	17.362	22.608	15.265	18.629	14.528	20.937	16.609	24.044	23.25	20.158	38.369	26.042	24.456	31.292	30.517	33.755	28.933	30.385	41.867	33.248	37.84	29.165	38.047	34.458	36.57	32.289	30.749	35.512	40.652	44.68	44.113	44.733	45.429	51.337	47.118	53.571
0	0	0.018354	0	6.735	3.6221	14.239	10.65	13.526	20.037	21.542	28.771	20.019	23.556	24.011	18.979	24.878	25.878	21.1	33.776	14.929	26.908	26.977	24.417	20.203	19.693	24.15	30.161	21.927	27.348	26.251	28.296	28.544	28.036	27.465	25.118	22.373	21.664	22.101	22.1	23.316	25.292	25.661	28.759	22.589	30.96	24.659	21.151	23.813	33.983
0	0	0	6.8565	3.3949	19.176	21.413	25.061	25.125	24.146	29.253	25.27	34.602	38.705	43.25	36.699	44.38	44.025	51.108	60.289	44.42	56.227	50.837	61.493	58.494	64.848	51.45	54.237	59.833	64.61	73.1	74.525	80.106	77.289	70.931	76.945	76.389	90.236	97.956	94.499	110.34	114.61	120.27	120.28	134.97	143.45	152.78	152.47	152.43	155.44
0	0	0	26.027	6.2191	14.461	6.9994	17.088	0.93137	15.859	11.205	7.176	2.9963	5.9881	0	3.1405	6.6264	3.8387	4.3074	0	0	0	0	0	0	0	1.0905	0	0	0	0	0	0	0	0	0	3.5473	0	0	0	0	0	0	0	0	0	0	0	0	0
0	0	0	7.9784	15.327	20.439	8.9062	11.424	10.32	2.5708	0	0	0	15.755	5.9391	0	0	0	2.5785	2.9948	5.237	8.7208	11.767	3.2871	4.291	7.4722	13.637	4.1536	18.757	16.678	18.145	18.108	11.708	7.1491	11.388	11.27	19.106	18.839	21.207	14.426	23.074	16.322	14.017	11.368	3.5878	1.2704	0	0	0	0
0	0	0	9.9881	11.632	11.444	10.59	28.247	14.192	16.158	15.333	18.828	27.493	12.656	30.576	29.713	23.543	43.514	36.712	36.542	28.499	25.174	35.998	32.88	40.879	37.58	42.97	35.505	27.537	33.458	36.852	37.602	39.534	25.947	36.988	30.19	20.502	20.957	25.232	27.057	34.199	15.126	34.862	14.527	19.45	2.2453	6.3493	7.4815	7.8159	7.564
0	0	0	0.46733	12.237	34.883	59.946	80.594	89.573	111.35	144.37	157.57	167.85	191.55	203.88	211.45	216.75	212.47	226.66	249.39	235.51	244.92	235.3	233.7	249.85	240.2	227.76	246.06	221.65	226.29	211.8	211.15	238.62	217.53	218.48	217.17	211.18	223.02	213.71	201.42	220.61	216.28	217.94	222.14	214.19	219.87	216.92	222.61	210.5	214.75
0	0	0	12.794	8.5861	4.6902	8.1161	20.258	19.992	11.597	31.27	28.902	27.819	27.071	28.159	26.661	25.218	29.91	34.812	34.313	32.259	39.719	44.099	40.422	42.585	48.081	52.436	52.245	54.039	49.679	58.055	57.828	62.774	55.614	58.024	53.571	64.256	55.363	65.542	62.276	66.27	73.652	69.36	65.62	79.969	74.084	76.021	74.844	81.182	91.918
0	0	0	11.882	31.407	23.415	30.744	9.4988	14.831	42.293	21.142	16.85	16.682	14.712	20.452	29.279	25.312	29.366	32.862	31.324	27.606	32.047	45.517	37.727	28.303	28.49	30.031	35.021	34.026	32.226	34.093	32.359	29.575	42.953	34.263	40.37	45.599	42.466	49.945	45.162	51.895	44.367	47.202	53.621	52.925	50.705	50.599	43.876	45.794	36.989
0	0	0	8.7065	8.722	7.9635	21.075	12.204	23.029	21.469	24.446	23.156	29.403	32.716	20.399	24.853	21.992	32.129	18.508	27.582	18.929	20.442	22.294	23.867	20.729	22.92	22.998	34.91	20.273	30.862	18.728	20.173	34.956	32.644	32.521	24.431	24.669	34.9	29.544	21.31	27.044	22.574	24.597	22.257	25.59	23.226	21.922	15.572	19.496	23.681
0	0	0	4.6314	16.134	7.4118	8.7481	16.241	7.6145	5.0314	4.6935	3.8607	6.961	11.289	21.126	10.193	0	7.5817	1.1777	3.1035	3.4925	8.2684	10.179	0	14.29	2.3053	6.2483	5.0045	0	0	0	0.24229	2.9682	10.177	6.2733	8.9803	8.9111	0	0	0	0	0	8.2963	3.1069	0	0	0	0	0	9.1777
0	0	1.8598	1.8551	11.775	12.738	13.194	21.155	11.393	17.245	14.835	11.678	18.435	9.8666	13.941	20.297	13.939	12.57	14.824	18.892	9.1718	17.263	13.669	20.195	36.123	24.474	31.126	34.531	38.508	39.034	40.644	46.784	55.925	58.379	62.727	62.8	72.779	66.537	68.39	67.49	66.442	83.289	86.277	77.797	90.535	87.104	91.639	90.344	102.63	100.5
0	0	3.6746	3.1928	11.575	11.735	8.6131	18.604	9.6612	16.369	9.1507	5.726	15.799	14.781	17.273	8.7388	10.728	14.413	13.57	14.617	7.6694	7.1349	13.204	7.906	23.286	17.492	17.388	17.013	18.834	25.505	21.973	22.145	21.988	22.613	17.638	14.214	23.361	19.242	27.187	21.813	18.647	17.483	16.889	15.08	22.383	23.753	24.819	26.154	29.506	19.023
0	0	0	10.561	19.258	14.104	9.3681	0	0	2.657	0	10.733	5.6887	15.075	13.674	0	6.0297	0	0	0	0.36527	0	0	0	0	0	0	0	1.5166	5.2397	12.832	9.6584	14.446	10.166	13.385	19.428	23.297	18.429	21.386	26.219	30.003	31.178	28.147	33.383	41.828	36.572	36.71	38.138	32.247	32.532
0	0	0	0	13.978	12.482	10.246	7.2655	14.819	14.034	8.0505	8.9942	11.375	10.706	7.9763	10.465	11.427	18.175	19.719	28.775	20.21	25.309	28.226	33.209	26.178	35.614	38.609	48.322	58.072	54.792	55.79	60.381	54.178	62.625	53.906	64.886	72.596	63.816	70.806	72.02	72.134	72.925	79.751	82.881	90.516	89.118	93.025	88.877	97.809	83.791
0	0	0	7.0467	10.883	13.55	27.319	27.074	21.482	42.241	35.612	20.065	36.252	23.308	20.362	21.233	20.374	10.807	11.255	12.163	8.0725	13.685	16.341	12.311	9.7164	24.109	16.71	10.267	12.941	13.009	5.5317	9.5028	13.694	15.802	9.2254	15.548	18.593	2.6727	17.268	14.987	17.137	17.545	17.202	7.8924	6.6581	7.2808	1.497	0.54541	0	3.6038
0	0	6.0957	6.9431	12.346	12.993	21.837	21.767	16.294	31.226	32.047	34.619	7.6799	6.8159	30.196	24.595	24.62	34.552	28.906	35.803	26.526	26.681	24.512	26.466	40.397	36.098	32.602	35.888	29.383	31.477	24.822	32.699	39.374	37.702	39.554	38.767	38.007	41.535	41.305	37.214	36.904	43.315	46.829	48.022	59.292	43.311	50.571	48.755	55.99	49.819
0	0	0	25.22	31.531	28.149	31.434	15.567	0	0	0	0	0	0	0	0	0	0	0	0	0	0	0	0	0	0	0	0	0	0	0	0	0	0	0	0	0	0	0	0	0	0	0	0	0	0	0	0	0	0
0	0	0	0	9.8032	14.531	12.149	8.1629	10.53	11.344	17.715	19.233	29.419	37.349	32.279	16.172	33.984	30.042	37.601	32.63	33.21	31.248	34.336	36.252	23.947	39.21	24.95	37.64	40.806	46.156	50.79	57.482	47.554	51.495	44.614	58.594	51.741	49.83	58.11	52.191	62.661	65.533	67.985	74.364	86.851	61.465	82.768	72.412	79.94	63.058
0	2.9322	0	7.4094	5.6022	2.9202	10.717	13.826	20.433	17.206	17.684	15.172	20.968	16.488	20.314	13.309	10.717	8.2218	12.587	14.348	13.288	22.586	18.904	27.216	35.187	33.07	35.734	29.416	50.848	42.445	50.451	40.044	43.978	40.05	28.077	38.995	39.083	32.044	25.798	29.013	28.571	34.24	38.843	33.339	27.421	37.582	30.59	30.102	31.35	24.99
0	1.2182	0	7.4701	6.9338	5.1129	5.2318	11.784	15.242	18.373	19.659	19.678	25.198	22.225	27.155	29.023	29.492	29.301	40.731	41.264	44.84	45.766	62.788	68.699	75.41	84.168	89.443	89.113	81.764	87.547	96.155	98.507	81.436	86.386	102.57	90.984	96.926	92.263	97.699	102.92	103.58	109.7	111.02	104.05	112.38	100.92	131.5	107.84	114.57	147.28
0	0	0	0	17.409	21.102	35.067	71.66	124.43	195.1	278.57	378.99	499.83	606.05	748.28	801.44	904.72	997.59	1087	1191.4	1236.6	1358.4	1381.9	1423.6	1513.7	1572.3	1566.2	1591.7	1615.5	1569.9	1597.9	1629.1	1674.2	1679.6	1696.6	1688.5	1650.3	1680.2	1646.4	1695.7	1701.1	1678.9	1679.1	1670.2	1657.3	1636.4	1679.4	1650	1662.6	1606.9
0	0	4.0841	5.5527	14.634	13.167	8.5727	23.04	7.8688	11.823	10.342	5.7462	16.879	15.618	17.518	9.4922	16.513	7.9756	6.8969	13.114	8.8295	6.7867	12.379	7.9127	13.545	12.348	17.688	12.912	11.356	13.956	16.543	17.081	9.2186	13.63	8.628	10.169	23.266	19.536	27.076	18.25	13.574	13.992	16.786	16.904	22.155	20.398	26.861	28.678	14.093	12.163
0	0	0	13.707	18.23	20.43	5.4054	25.995	24.202	28.627	31.557	26.932	29.282	29.625	43.235	30.686	37.019	27.917	26.498	30.429	39.906	34.813	30.466	26.607	35.07	37.746	36.769	37.894	32.225	29.059	38.021	42.054	43.6	38.54	47.444	50.697	46.043	44.396	36.78	41.584	54.337	54.192	52.109	44.957	41.812	46.842	48.621	48.556	46.583	42.639
0	0	0	8.2647	6.5487	11.388	17.243	14.658	17.874	4.8114	10.654	14.025	0	12.708	0	0	0	0	0	0	0	0	0	0	0	0	0	0	0	0	0	0	0	0	0	0	0	0	0	0	0	0	0	0	0	0	0	0	0	0
0	0	0	25.77	39.269	9.9778	15.54	10.353	0	0	0	0	0	0	0	1.6439	0	0	0	0	0	0	0	0	0	0	0	0	0	0	0	0	0	0	0	0	0	0	0	0	0	0	0	0	5.1157	0	0	0	5.0907	0.93785
0	0	0	1.406	10.442	18.328	11.639	6.0971	19.679	22.588	15.115	20.766	18.108	16.392	11.129	16.696	12.218	16.716	15.712	24.425	17.394	15.802	14.478	16.132	21.027	17.533	17.599	27.485	25.468	23.517	20.21	24.621	24.576	25.885	22.444	29.793	33.223	33.521	42.111	36.054	35.636	34.129	45.184	44.761	43.632	45.945	43.627	48.309	57.903	65.693
0	0	0	17.852	14.452	7.8497	23.953	24.424	19.166	22.193	24.745	25.362	24.484	46.9	48.235	36.895	34.1	18.824	11.759	12.701	5.4485	0	8.0129	0	0	0	0	0	0	0	0	0	0	0	0	0	0	0	0	0	0	0	0	0	0	0	0	0	0	0
0	0	0	2.1721	12.1	6.2396	6.1142	13.722	13.27	11.701	16.159	8.337	16.541	14.684	11.891	15.996	13.547	7.2132	19.595	14.422	18.424	22.977	20.087	24.818	22.375	19.698	25.608	24.425	20.686	28.354	34.173	27.817	31.562	39.602	42.528	38.863	43.201	41.837	37.709	45.145	51.029	42.615	53.445	49.707	57.913	60.263	61.308	62.382	59.893	68.379
0	0	0	11.256	11.651	10.569	9.9168	18.181	22.854	26.425	26.237	18.311	40.243	44.821	49.274	57.163	56.796	57.425	63.076	65.58	72.475	73.288	73.077	67.208	74.835	78.66	87.854	89.315	101.08	110.22	129.07	137.66	155.7	170.3	189.19	208.53	221.46	217.54	229.37	232.91	265.12	257.26	264.29	260.03	276.67	276.49	278.4	297.02	277.13	290.82
0	0	0	0.094737	8.2403	5.9091	24.786	19.672	17.363	22.648	29.619	32.487	48.6	46.112	57.27	49.249	51.054	60.585	60.407	65.317	77.648	75.574	83.556	85.846	91.708	108.69	103.85	117.66	104.79	104.37	103.73	103.81	116.18	99.248	101.76	103.65	92.802	90.623	94.831	85.679	88.81	90.758	92.856	90.577	96.137	97.747	97.608	89.496	88.641	83.14
0	0	0	9.2165	9.2138	7.1853	15.758	20.472	16.689	22.982	23.932	29.105	24.683	18.073	0	11.503	14.571	13.154	19.197	15.412	10.465	17.724	18.316	11.913	9.594	18.859	16.23	16.13	17.33	19.285	27.642	21.411	27.498	20.924	21.162	17.361	28.536	15.983	23.476	19.519	30.128	27.097	29.177	25.509	36.338	30.868	29.033	28.709	31.715	31.263
0	0	0	20.976	0	16.851	5.0909	9.0503	6.2515	0	0	0.8692	2.1087	7.1188	13.449	8.999	5.7804	7.5785	1.6267	11.886	10.393	94.171	114.56	114.23	139.43	143.33	166.54	175.08	178.49	186.71	35.686	51.618	55.244	65.207	62.067	58.586	66.45	53.797	59.456	50.868	56.386	59.036	59.492	54.093	51.173	55.222	52.205	54.277	51.213	68.547
0	0	4.6804	8.9076	12.526	14.738	12.013	29.298	24.869	11.231	17.757	13.918	22.764	27.774	36.569	31.078	34.667	27.769	24.998	26.845	20.082	26.261	51.518	19.799	33.716	20.51	38.104	13.465	20.25	8.1132	15.708	21.311	14.034	25.122	20.339	17.09	26.284	10.722	15.731	17.597	22.014	23.485	37.871	34.555	36.978	37.147	30.337	32.21	25	40.229
0	0	0	8.9614	16.88	14.689	15.715	0	16.233	7.5175	0	20.002	35.512	35.286	22.986	31.332	31.457	23.554	19.632	46.931	30.459	46.055	43.931	48.786	53.812	48.857	65.184	58.614	54.358	55.66	57.636	61.437	57.624	73.417	60.4	54.154	56.807	52.548	60.816	56.579	65.498	57.931	50.637	59.724	49.983	58.825	49.938	61.316	61.576	68.784
0	0	0	14.81	11.093	12.824	20.754	19.007	19.886	17.628	25.306	19.319	15.882	16.984	15.763	15.175	19.106	7.1816	10.71	19.049	11.228	14.474	22.381	15.276	12.371	9.1778	0	0	6.3556	8.7314	7.204	9.8079	17.78	11.465	0.018962	9.8676	0	0	0	0	1.4652	0	0	0	0	0	0	0	0	0
0	0	0	11.894	4.8339	6.7642	0.87572	7.2046	3.6297	5.3595	9.7748	6.3755	8.4698	10.58	12.688	11.132	12.475	10.714	6.1878	12.98	13.56	12.213	15.811	9.5748	12.287	14.913	19.598	11.963	15.569	10.41	20.886	23.402	27.187	18.683	23.336	25.61	28.36	22.881	19.74	25.687	31.961	33.868	33.759	31.217	25.74	30.789	27.794	32.115	29.016	23.915
0	0	0	9.8675	6.7399	14.901	16.145	21.176	23.11	0	6.0476	0	0	0	0	0	0	0	0	0	0	0	0	0	0	0	0	0	0	0	0	0	0	0	0	0	0	0	0	0	0	0	0	0	0	0	0	0	0.14324	3.377
0	0	0	8.9095	6.0109	6.8489	5.1851	11.884	17.213	14.856	17.832	13.188	18.572	14.932	5.395	7.2708	1.7493	0	0	10.047	0.37041	5.9078	1.437	12.086	13.652	12.895	16.092	12.001	25.654	18.831	20.473	18.99	25.05	19.404	17.991	20.195	20.666	22.726	16.852	16.759	10.924	10.439	17.72	19.57	20.297	21.665	15.42	17.188	12.764	14.655
0	0	7.5781	6.373	4.251	18.344	13.963	28.271	23.387	42.121	35.736	27.486	0	13.828	17.279	0	0	0	0	0	0	0	0	7.5225	0	0	7.6432	0	2.8096	9.7519	5.2059	5.8287	2.4454	0.4862	0	5.7726	0	0	2.7044	6.8665	3.148	3.3108	7.7799	4.0144	8.1668	4.0315	8.6037	4.7302	8.5859	8.6764
0	0	0	6.7618	7.9254	0.013237	15.581	13.739	12.317	3.1082	11.519	8.3425	9.0317	17.674	16.304	15.515	19.153	23.44	18.757	29.549	13.127	25.588	17.012	16.978	11.546	9.1244	21.437	25.663	19.259	22.07	17.037	22.285	28.936	24.027	25.666	22.637	20.05	22.151	20.749	20.831	17.558	22.984	15.719	19.913	15.965	20.732	15.628	16.238	16.224	18.461
0	0	0	3.7798	28.426	10.311	17.306	34.136	44.589	49.992	63.665	81.899	93.757	110.32	106.05	119.49	130.1	126.14	138.44	151.07	151.97	168.25	204.86	170.14	177.43	171.77	181.27	183.61	174.81	170.46	165.9	165	165.18	160.82	170.26	167.71	169.36	164.5	165.66	177.8	168.49	177.33	168.11	173.56	171.91	176.76	175.06	174.89	176.03	183.97
0	0	0	8.1092	3.3029	11.295	5.6379	9.4471	3.674	2.6973	0	6.4786	9.7261	4.254	22.818	11.952	14.101	3.5688	12.937	8.0911	15.872	12.256	11.392	15.652	16.94	15.436	15.399	14.24	32.372	34.078	37.082	37.708	45.998	45.938	42.052	55.266	61.683	45.195	55.892	60.71	59.806	50.754	68.283	61.717	70.436	55.88	72.042	70.148	77.31	83.641
0	0	0	7.209	9.8145	20.391	12.231	18.772	19.45	20.789	34.201	21.176	27.317	28.664	20.97	28.603	34.204	35.368	33.282	39.981	13.432	17.99	16.838	10.739	20.756	8.7286	15.848	10.222	5.0925	8.6412	0.42183	7.7384	4.2589	10.586	10.441	8.7016	12.116	19.818	23.246	19.117	13.258	21.736	19.911	18.007	19.986	24.658	29.202	26.937	39.833	41.283
0	0	8.0553	0.81063	7.0421	11.961	3.3079	20.563	9.288	20.601	15.667	5.6553	14.303	12.52	7.0133	14.646	10.357	18.072	14.068	13.121	7.2893	10.209	21.787	11.993	16.244	12.446	17.795	24.324	25.373	45.942	50.892	57.926	62.619	77.837	78.655	91.145	103.28	112.11	146.83	152.27	154.34	157.94	162.19	171.42	174.13	175.27	188.51	194.88	194.59	202.55
0	0	0	21.355	47.856	58.593	49.297	80.078	89.05	90.747	107.04	97.433	113.12	121.81	112.07	109.81	95.026	99.71	99.979	109.52	122.85	109.15	115.01	126.32	104.18	129.62	84.891	108.19	107.19	95.394	102.82	103.9	91.276	83.916	99.958	96.758	108.53	99.508	93.727	96.247	101.01	80.493	68.516	85.325	84.743	71.259	72.842	48.034	56.101	55.134
0	0	4.9277	4.8606	8.9837	13.803	16.88	14.492	7.8433	19.053	12.706	4.5384	14.544	12.228	17.66	16.347	14.16	25.384	13.05	23.936	24.186	23.357	24.039	24.367	25.757	26.234	32.331	33.222	28.603	40.075	33.355	36.621	38.272	29.135	26.753	36.272	34.644	36.232	40.258	51.776	48.153	48.946	46.304	41.202	45.258	49.019	50.546	48.462	50.701	42.355
0	4.7568	0.12258	2.4505	8.3867	3.6198	7.8148	17.463	14.711	22.012	16.776	18.185	20.582	18.214	15.781	15.881	12.361	18.684	17.127	26.391	29.962	28.186	29.187	18.107	26.257	22.651	26.237	35.324	32.293	31.841	31.54	27.072	37.179	34.724	35.287	36.055	38.795	44.728	43.116	46.968	46.459	45.459	51.406	44.184	41.357	47.736	44.571	40.571	42.085	44.714
0	0	3.743	10.486	6.3502	12.246	4.5878	19.79	0	0	0	0.68823	8.6309	7.3051	29.431	38.404	37.65	32.659	36.515	50.098	51.786	40.528	36.937	42.347	44.927	66.149	62.055	55.4	72.683	69.25	73.954	73.539	75.705	74.002	65.373	85.037	83.885	85.056	82.506	88.796	72.94	79.973	90.133	84.695	95.39	80.583	91.493	86.439	97.077	97.591
0	0	0	11.235	6.4677	11.12	10.611	3.4984	7.0732	1.7554	12.581	15.126	14.556	20.045	20.275	0	12.037	5.464	4.1977	6.6886	12.466	10.58	9.0687	6.0994	1.5114	7.2213	1.1313	5.7599	10.646	11.994	16.062	14.345	10.953	6.698	8.53	11.015	14.804	11.99	15.763	14.893	16.364	10.406	20.428	13.979	21.526	11.36	11.341	10.822	8.5409	11.271
0	0	0	36.988	33.58	26.429	47.121	43.454	47.63	45.473	64.598	58.267	7.4169	2.7438	35.581	0	19.834	0	0	0	6.8091	5.0649	0	0	2.7191	16.653	0	3.7372	10.579	2.5502	0	0	0	0	0	0	0	0	0	0	0	0	0	0	0	0	0	0	0	0
0	0	0	13.491	9.5279	17.424	21.648	17.365	38.328	33.56	33.337	36.982	44.811	36.223	36.467	37.533	25.905	17.027	29.794	30.425	39.942	34.854	34.887	45.401	47.84	45.554	54.672	47.204	59.956	56.935	51.925	56.717	58.97	63.587	49.301	63.879	62.221	59.914	52.953	50.301	56.101	49.813	67.456	59.737	62.007	56.425	65.838	77.406	70.847	79.746
0	0	0	25.633	27.018	8.8236	7.894	3.6254	0	4.0626	0	2.5309	3.623	0	0	3.0577	1.4399	0	0	0	0.18392	16.781	0	8.014	3.6493	12.753	20.779	12.294	9.6916	10.25	12.938	25.347	21.671	19.769	9.7323	14.323	26.653	40.749	58.008	64.621	84.011	106	107.52	123.97	89.834	97.465	98.955	165.87	185.2	215.75
0	0	0	0.37963	14.485	10.123	18.863	32.573	17.101	34.2	32.21	45.618	64.773	55.71	72.138	69.819	57.37	90.929	94.817	102	97.026	95.875	113.99	114.51	121.74	122.9	125.07	125.45	125.61	126.47	152.57	150.61	151.66	143.48	151.56	144.75	128.84	136.45	135.24	127.66	137.08	133.88	125.55	141.1	136.9	135.57	132.09	139.54	129.49	128.45
0	0	0	13.469	11.355	15.365	11.446	22.329	18.991	28.448	14.906	21.477	29.19	28.91	31.098	33.422	33.965	45.438	53.09	64.91	61.512	66.973	66.047	63.355	66.851	64.291	75.792	73.38	78.191	83.301	78.169	76.686	87.092	85.12	83.64	81.515	82.941	99.182	102.35	98.505	113.12	127.58	129.39	117.35	120.55	127.96	128.8	126.67	138.31	150.11
0	0	3.8436	1.8457	6.4318	12.932	3.5565	23.825	12.371	18.696	13.946	10.352	20.744	16.506	25.507	18.522	22.283	25.903	26.864	30.771	25.151	22.952	30.669	27.789	49.081	52.559	43.087	49.363	51.874	61.128	61.664	65.586	63.615	68.316	59.464	67.639	71.959	78.175	82.68	89.081	95.559	101.28	94.458	89.743	101.14	106.09	108.9	109.63	108.44	108.21
0	0	2.9716	3.7673	7.9103	14.757	11.461	30.502	13.349	26.176	21.723	16.829	24.948	25.309	24.735	19.158	29.995	43.458	43.939	50.026	48.835	51.597	62.532	59.613	72.474	73.013	67.246	72.653	81.251	93.743	88.939	87.529	90.956	87.937	90.342	93.055	102.23	108.75	115.69	107.63	104.23	103.01	101.84	96.825	104.74	99.497	113.44	114.18	108.69	104.39
0	0	0	17.885	7.2919	12.771	7.0613	6.6978	20.321	25.025	39.423	21.022	29.792	45.669	30.144	29.87	36.54	40.577	48.526	57.088	51.876	39.879	54.182	61.264	59.769	60.51	60.138	54.455	44.176	48.318	54.688	53.6	55.51	44.197	51.936	55.17	84.009	84.323	73.243	68.796	67.658	62.683	63.561	74.275	84.468	72.048	67.655	74.322	78.863	70.347
0	0	0	9.8809	17.612	18.729	23.086	26.375	13.925	17.956	6.3873	12.821	14.889	16.046	27.674	23.46	26.3	19.832	30.516	32.873	48.006	43.266	57.978	68.153	69.245	51.349	47.895	49.774	59.007	56.751	59.54	49.262	52.952	48.253	42.47	41.596	50.865	44.382	50.203	44.767	32.757	35.876	47.84	36.295	41.747	40.456	46.219	45.617	45.085	47.536
0	0	0	5.4846	7.1952	10.627	16.211	18.497	10.26	18.969	17.364	19.53	21.3	16.344	15.715	24.02	24.673	24.853	25.679	22.492	26.617	28.215	43.783	32.458	38.816	35.563	35.571	40.146	41.758	41.788	42.42	34.775	38.98	35.418	43.167	35.434	48.598	37.948	41.875	40.99	48.913	45.212	48.992	39.293	49.587	42.851	45.963	48.443	50.228	53.033
0	0	0	0	9.3245	19.639	20.394	29.013	25.697	49.443	27.728	42.27	7.6056	12.131	11.327	21.379	25.229	15.1	27.231	19.263	20.697	24.9	22.796	28.801	26.374	22.25	23.502	27.24	28.819	28.253	36.453	35.027	44.974	40.997	41.744	38.016	48.881	56.5	49.506	51.852	50.841	61.465	57.627	64.75	69.954	67.003	62.477	79.894	66.103	73.581
0	0	0	14.093	13.661	9.6215	44.597	66.715	82.293	128.95	164.99	171.32	207.4	212.02	232.69	257.18	274.08	266.02	284.38	287.58	292.91	301.56	326.68	317.15	310.49	335.99	336.58	318.92	322.07	337.16	329.02	335.69	309.96	316.4	311.76	315.43	312.69	307.03	309.32	300.58	308.41	305.48	306.37	299.61	315.96	334.02	327.61	327	330.14	336.45
0	0	0.20887	7.3125	2.3576	10.481	13.2	15.561	5.9735	27.888	25.999	19.922	28.895	19.965	22.591	28.113	26.221	20.625	26.347	21.061	26.085	35.029	36.822	33.923	29.495	34.308	34.282	32.569	31.801	38.559	42.261	34.451	40.246	44.895	44.398	44.336	50.27	44.72	38.122	38.788	45.424	48.951	44.758	46.278	55.365	46.367	48.222	51.116	44.041	47.355
0	0	0	7.7607	12.238	13.046	5.1783	11.925	1.011	0	0	4.1095	0.43419	3.8101	10.769	4.6423	1.3669	2.049	1.2671	8.2612	0	17.421	7.867	1.212	16.576	10.839	6.3617	0	0	0	4.1985	12.89	15.237	25.867	19.586	19.464	26.947	24.489	31.986	13.31	37.617	44.318	34.505	35.022	27.864	27.656	35.917	27.293	34.755	47.154
0	0	0	7.0804	7.1421	8.8682	21.254	21.132	17.723	17.473	19.053	14.089	18.173	19.253	19.039	16.511	24.293	17.137	23.019	33.666	24.436	35.408	33.856	43.54	40.241	34.802	27.529	27.109	29.444	36.533	46.259	53.849	57.015	55.809	55.173	71.687	68.532	84.895	94.101	85.772	113.02	96.692	102	104.8	113.51	118.58	120.4	132.38	114.54	121.06
0	0	0	0	10.77	6.7227	6.9181	7.1449	2.209	5.3503	3.3637	6.432	5.6443	6.0302	3.5096	0	6.3251	10.124	18.15	19.443	12.038	14.298	17.203	19.978	9.6621	10.044	5.5168	9.9681	13.087	12.395	17.622	15.349	13.955	16.52	19.958	14.037	14.88	12.817	6.0879	15.183	22.008	20.568	15.992	17.445	24.593	16.845	21.863	12.396	18.178	25.304
0	0	0	6.923	4.0933	6.5354	8.6524	20.901	0	9.3077	6.0558	7.1822	7.114	0	0	10.774	1.4571	15.032	8.3392	8.0997	0	0	0	0	6.0045	0.41971	2.3051	1.2932	5.3971	9.9283	19.203	25.548	41.102	34.444	42.111	50.328	52.523	59.638	69.059	74.201	67.192	71.204	88.405	77.101	85.814	85.688	88.54	85.605	98.275	111.43
0	2.1107	0	5.9262	0.70972	3.6745	7.4799	8.6558	13.258	17.726	17.401	16.605	16.414	19.272	15.534	10.176	6.1854	9.1847	13.268	23.323	15.146	9.0562	12.2	26.091	28.115	31.873	36.148	32.483	49.576	47.795	49.929	50.561	54.827	57.26	45.955	55.869	52.991	50.686	44.584	55.611	55.864	53.112	63.17	60.193	70.268	75.443	63.673	77.383	76.081	71.75
0	0	1.8436	7.9584	14.366	23.786	22.354	27.919	25.78	29.255	35.192	30.918	33.428	36.774	24.974	28.401	40.535	35.049	28.733	37.762	23.541	30.601	26.745	26.85	24.583	18.526	23.341	39.819	21.435	17.729	23.717	20.901	20.573	25.442	22.728	19.856	15.076	12.008	11.554	7.5211	7.6536	14.92	10.748	17.031	22.456	25.972	21.118	26.097	35.575	32.955
0	0	0	9.9005	18.212	3.0604	12.975	9.7932	3.1306	11.465	12.147	13.653	11.048	0.35976	2.5555	0	6.8828	32.936	33.526	34.969	35.946	31.52	41.575	38.073	42.23	43.686	39.964	43.502	49.14	51.217	51.593	61.884	64.319	69.674	63.017	58.327	63.037	66.729	64.26	68.478	74.44	73.231	76.349	85.677	84.426	84.267	76.682	75.328	82.065	82.623
0	0	0	6.0248	12.302	10.594	13.79	11.753	19.564	28.287	30.23	31.676	39.203	35.394	29.439	46.629	52.327	51.079	57.342	47.068	61.907	69.665	64.948	60.309	63.832	68.886	72.238	68.028	70.108	73.894	75.724	71.051	82.407	84.051	86.28	87.533	92.728	105.23	106.06	117.75	136.57	137.78	143.23	145.87	147.49	153.48	153.06	142.67	155.37	157.58
0	0	0	25.024	12.788	12.345	14.52	19.309	25.298	26.448	18.566	33.257	27.382	22.79	18.568	24.885	29.408	32.539	27.336	30.24	29.036	38.119	41.896	34.851	38.659	34.241	48.48	35.192	42.145	44.539	39.257	41.634	52.933	48.335	50.081	51.668	66.337	62.985	70.984	62.919	68.906	71.852	76.932	79.323	82.919	77.664	80.639	91.326	87.169	91.731
0	1.6524	0	5.5388	5.1503	6.5236	4.3174	14.167	10.536	12.755	10.612	20.992	26.453	26.767	38.683	37.749	46.324	31.925	31.325	30.306	31.951	48.899	38.35	56.326	49.346	43.644	35.42	29.232	48.176	38.734	39.767	40.03	44.68	43.494	40.817	42.558	41.226	40.179	39.235	41.852	35.029	42.634	42.757	42.959	43.854	36.381	51.484	41.084	43.109	52.197
0	18.249	14.619	0	88.145	0	0	0	0	0	28.694	42.255	48.162	44.219	13.391	41.413	0	0	0	0	0	0	0	0	0	0	0	9.9638	0	0	0	0	0	0	0	0	24.867	0	0	6.2026	16.945	8.2647	12.031	19.296	0	0	28.811	15.763	0	0
0	0.059966	7.589	6.8706	13.088	7.7817	11.385	25.463	8.3317	4.5981	13.005	11.295	12.799	8.2692	11.7	11.741	6.0035	0	3.8208	0	1.5633	0	0	0	1.0567	2.4466	4.6693	0	0.85461	4.2096	2.1393	1.7588	3.7932	6.1449	3.2042	6.5627	8.5876	3.332	6.3286	9.5881	14.463	12.849	15.496	17.026	11.431	13.848	4.3787	5.4715	4.4228	14.967
0	0	0	0	10.456	16.102	25.025	13.962	7.2382	8.7687	0	12.329	0	4.0776	0	0	5.1494	0	18.614	40.412	0	7.6369	6.3371	1.6018	13.087	7.4165	11.646	1.2041	1.667	6.3867	14.677	4.942	11.218	16.152	17.174	0.20307	6.2676	0	2.453	0	8.6124	0	2.7831	3.9622	0	1.0192	0	3.4216	11.119	19.211
0	0	1.1277	4.4177	9.7148	5.426	12.841	14.689	9.7425	19.689	15.35	32.45	34.998	31.774	26.741	19.465	24.104	23.069	23.505	34.295	24.89	31.085	33.396	36.69	31.023	32.892	43.356	51.467	43.419	47.616	39.167	55.62	52.083	59.652	57.588	55.105	50.002	50.529	53.541	55.771	57.505	65.461	64.677	48.022	67.429	49.074	56.951	64.546	51.898	51.87
0	0	1.6229	3.6284	11.703	12.429	13.415	17.778	13.203	18.515	17.903	13.649	20.592	14.88	18.123	19.878	23.071	40.89	35.596	28.261	35.547	38.872	35.364	27.27	39.133	40.456	39.661	36.804	42.328	43.91	34.52	46.149	45.404	36.229	48.387	56.397	58.691	51.866	56.242	59.405	62.295	57.491	59.04	53.718	59.201	61.654	56.35	62.992	54.633	68.24
0	0	0.44749	3.3968	12.133	17.727	12.662	22.841	12.972	15.394	0	0	13.922	11.058	10.238	4.5736	11.17	8.0347	4.9549	11.484	13.866	12.531	13.831	11.779	17.08	14.908	16.276	14.362	18.983	8.2384	12.315	22.785	25.29	18.699	24.642	27.564	21.009	14.812	15.311	19.489	23.639	26.297	23.396	18.745	19.609	22.46	28.192	29.459	21.796	22.062
0	0	0	0.69562	11.356	11.031	18.288	20.2	16.022	21.028	20.562	19.37	26.92	22.072	26.394	27.759	23.064	15.855	48.992	58.366	55.893	62.765	54.506	60.341	62.862	56.365	62.92	58.367	55.886	64.888	71.991	68.288	73.801	75.98	78.462	80.419	74.49	80.124	74.144	75.839	76.952	81.718	84.454	85.313	86.177	78.095	83.366	85.06	88.111	83.326
0	0	0	13.933	9.6999	23.282	5.9052	10.311	11.775	8.1019	15.043	22.243	18.181	28.27	17.484	16.188	17.133	18.549	16.526	36.903	36.328	54.879	49.508	60.306	65.715	55.726	63.694	87.125	93.148	123.07	151.95	156.48	207.31	220.15	249.25	284.14	298.99	323.67	377.36	391.77	419.27	451.52	453.52	461.33	505.13	518.21	519.57	538.55	536.33	563.36
0	0	0	18.822	11.036	12.593	11.009	11.325	9.0719	11.757	17.979	16.182	11.705	19.2	11.181	28.347	21.321	16.144	15.188	12.797	17.688	26.452	41.97	44.363	16.394	16.028	22.038	16.206	8.7968	14.581	6.7234	0	11.19	4.1804	6.485	1.4251	7.0842	8.4767	0.51923	0.58044	0	0	0	0	0	0	0	0.22366	5.698	8.7234
0	0	1.6427	4.1295	12.321	24.517	22.766	28.847	21.883	26.931	49.579	44.581	57.358	61.448	89.873	90.621	99.162	101.14	98.214	120.77	120.04	129.08	147.71	148.75	158.5	147.54	165.98	172.1	163.53	173.7	177.89	173.79	182.31	176.11	189.16	197.9	190.22	205.97	202.04	208.75	193.72	204.91	219.18	227.97	230.07	229.73	235.31	240.99	233.02	232.89
0	12.575	0	25.202	5.0043	17.363	11.215	19.908	24.212	26.476	30.968	31.786	33.948	29.879	38.986	32.995	41.479	44.298	40.874	32.21	35.682	34.573	39.288	42.289	35.003	31.981	34.521	34.966	33.164	44.45	43.355	27.619	35.466	29.766	38.776	38.441	44.592	51.361	38.185	38.259	32.22	32.212	39.428	50.247	48.894	46.492	47.382	49.252	60.394	53.195
0	1.2759	0	5.0183	0.41058	13.771	15.967	16.884	9.7061	16.533	27.084	31.09	42.638	41.263	53.474	54.133	55.583	75.072	70.841	62.52	57.735	60.963	61.825	70.195	73.427	82.125	83.716	74.935	78.39	78.191	80.96	81.924	89.479	84.443	79.937	76.416	85.43	83.078	83.29	83.368	82.332	76.79	84.26	74.326	75.311	75.26	70.98	64.228	63.439	65.602
0	0	2.059	6.426	9.9551	7.4407	9.1597	8.0883	9.5503	4.56	9.1867	12.777	13.22	15.895	30.5	16.871	21.689	20.378	21.408	23.44	24.502	31.026	37.438	29.376	29.871	29.328	32.233	27.257	18.451	25.391	29.823	44.708	47.167	59.634	45.756	41.271	51.512	48.907	48.169	51.302	50.193	54.216	62.704	63.085	56.257	55.386	47.006	52.11	48.84	64.983
0	0.4374	0	3.06	7.1872	8.2478	15.776	34.851	22.733	36.562	26.192	32.47	28.066	38.776	38.809	41.865	35.888	44.265	55.641	64.973	62.137	61.269	64.689	56.702	60.056	66.657	72.924	69.851	69.878	66.847	59.735	61.061	58.404	61.019	62.898	64.214	62.282	69.89	77.271	78.947	89.989	82.538	98.38	85.199	95.196	94.963	96.043	101.54	101.6	116.45
0	0	0	15.992	20.933	41.898	16.833	33.529	50.693	64.239	48.401	38.898	36.597	40.328	40.813	40.343	42.206	46.048	43.128	41.519	43.711	47.702	57.446	47.502	61.826	47.117	52.036	51.114	63.687	56.026	73.64	58.671	57.352	54.586	64.422	59.638	63.714	74.885	62.107	56.971	60.114	47.603	66.755	65.702	64.288	56.415	51.048	49.443	60.911	56.615
0	0	1.5442	8.5547	4.2028	12.159	8.3646	22.826	16.324	21.441	36.476	21.959	25.259	33.784	29.911	33.281	39.013	34.74	31.158	37.936	46.734	41.634	50.241	34.761	38.227	39.214	44.907	43.589	44.178	39.306	42.534	49.834	42.596	38.238	45.29	43.987	54.793	46.484	42.088	44.653	53.875	49.693	51.235	54.84	50.222	52.387	55.39	55.918	48.832	50.129
0	0	0	3.7124	4.9499	14.564	10.92	22.914	30.777	30.03	30.011	57.468	81.702	74.209	90.96	99.465	108.7	95.248	118.17	161.38	189.17	194.74	201.4	215.77	200.5	231.1	217.62	183.29	257.23	260.32	247.99	252.82	255.6	260.86	234.29	254.68	254.7	259.71	251.67	258.49	258.2	252.19	256.89	260.31	259.11	257.73	269.85	271.99	273.43	285.01
0	0	0	2.3486	9.855	11.888	26.575	18.464	13.84	14.206	32.81	27.838	45.115	39.258	55.908	50.791	58.095	47.322	52.68	65.855	56.665	67.063	63.621	75.448	85.375	78.518	88.879	90.518	91.748	90.832	90.599	90.996	103.79	101.17	109.57	117.99	113.26	110.9	110.63	103.25	123.35	134.77	136.67	134.35	144.64	145.02	151.29	132.63	144.42	133.9
0	0	0	16.208	7.5291	7.4808	4.2219	12.411	9.6374	13.192	17.122	14.719	12.869	11.448	16.393	8.2445	13.878	11.334	13.228	8.9008	7.6008	5.0235	2.0321	14.987	14.332	15.614	23.703	11.039	20.79	21.075	25.943	20.245	18.964	17.96	23.659	28.83	34.169	35.94	25.114	25.004	27.863	21.324	22.64	38.78	29.446	23.118	29.449	22.754	33.034	32.097
0	0	9.0464	0	1.2265	8.6522	5.6832	15.335	12.911	18.054	15.853	13.188	16.352	22.071	19.834	20.784	22.589	26.363	23.578	28.897	17.562	24.752	24.789	20.012	31.134	31.24	30.132	29.972	26.54	29.879	34.767	34.486	37.207	36.429	41.523	39.907	54.241	60.113	62.203	64.474	65.313	71.968	67.922	80.08	85.968	90.244	94.903	110.67	105.21	103.83
0	0	0.85433	7.2129	9.2667	7.8866	13.357	15.063	16.772	18.059	25.882	21.616	24.292	34.612	26.97	31.156	42.266	35.01	35.335	38.426	39.379	37.38	44.291	36.617	47.434	45.121	52.962	44.596	43.712	40.08	51.156	51.64	54.996	53.699	58.877	60.463	79.044	83.218	65.481	70.174	75.71	71.322	79.888	79.656	74.18	75.371	75.703	82.503	74.415	78.668
0	0	0	6.412	7.9604	13.085	9.5993	17.349	11.324	19.534	22.517	26.883	35.311	56.59	69.571	63.341	71.916	81.874	80.977	100.39	109.88	124.81	123.08	116.88	134.63	129.81	133.78	135.57	139.25	135.19	138.05	151.68	154.22	174.2	171.89	161.24	164.85	156.99	168.74	169.52	155.75	170.35	161.17	165.53	172.98	161.41	148.63	153.7	139.39	152.61
0	0	0	0	7.3853	8.7851	17.229	15.751	11.681	6.3404	0	0	24.172	27.363	28.474	33.027	33.619	42.73	36.542	55.132	52.036	31.628	55.706	35.96	40.389	36.625	57.41	58.916	68.956	61.307	62.531	58.526	67.428	67.376	61.172	60.868	63.998	70.478	69.213	67.546	71.923	74.728	74.449	63.337	69.761	70.129	69.055	64.067	61.058	67.185
0	0	0	4.333	8.6278	15.164	24.959	23.462	29.059	27.993	26.327	21.061	13.926	18.152	7.7815	17.017	15.037	6.4403	15.26	14.266	15.65	17.368	33.26	18.781	16.471	12.303	20.213	15.008	16.043	18.997	20.951	17.807	16.717	20.725	19.795	20.885	23.348	30.306	22.671	20.186	25.226	27.651	22.878	28.787	28.372	20.116	24.023	28.43	31.281	39.853
0	0	0	28.327	41.637	37.719	35.124	30.714	37.022	31.263	38.605	45.144	53.308	69.149	54.75	35.013	56.789	51.432	56.035	61.09	61.637	65.401	61.514	55.928	52.647	66.966	48.191	59.78	62.395	67.557	69.799	65.882	61.239	69.769	68.045	65.356	66.27	67.596	67.501	78.141	79.251	59.839	58.755	63.079	75.467	74.673	69.033	62.858	65.342	71.383
0	0	0	4.8403	6.7338	20.217	23.999	23.334	18.494	30.572	30.628	28.688	29.667	30.757	33.103	25.953	28.001	22.875	24.462	22.914	17.651	20.554	20.257	25.484	42.831	29.501	27.001	31.516	33.219	42.326	27.604	31.341	43.114	30.21	31.339	35.42	27.017	32.597	31.2	27.699	23.798	35.84	37.494	34.151	34.584	31.868	38.555	28.833	31.685	23.989
0	0	0	13.372	0.18162	9.1853	11.832	22.752	6.5604	31.279	29.353	52.862	72.278	85.886	105.45	133.65	134.6	140.4	166.75	189.39	176.34	192.91	181.26	191.75	195.97	174.41	161.11	130.65	192.7	208.24	206.77	213.35	228.09	239.03	255.51	250.86	271.82	255.3	282.35	259.66	266.28	280.17	292.11	293.49	264.43	281.46	276.03	261.48	269.76	270.89
0	0	0	0.27781	8.7467	12.288	10.249	9.2399	9.8912	12.07	9.8639	14.195	17.831	15.755	8.4073	7.9595	13.476	15.22	17.67	17.715	0.24947	0	15.817	8.8002	8.7661	0	0	2.3036	0	2.5709	10.632	9.0724	7.2582	4.7033	11.702	11.531	7.7891	1.8222	1.313	7.8109	7.0885	5.8942	0	2.9378	13.971	9.841	11.968	0	0	0.0042439
0	0	0	9.0433	14.996	14.255	16.644	15.471	17.63	22.602	17.118	23.79	20.806	20.38	18.362	20.253	7.6006	2.0186	11.345	20.169	12.518	22.043	30.726	21.821	25.069	29.532	36.471	47.326	57.117	49.941	65.959	70.429	83.953	97.266	75.816	78.148	69.633	84.955	86.894	88.735	110.34	87.085	103.3	86.499	93.486	91.362	85.338	98.341	95.047	102.59
0	0	0	4.829	8.6797	10.854	13.31	14.959	13.952	19.346	16.664	22.835	29.197	22.273	23.189	23.65	27.071	33.873	36.234	44.25	28.977	44.191	40.858	43.18	40.325	42.377	48.711	56.411	48.568	57.059	49.415	51.71	55.634	60.771	58.657	59.634	58.813	61.065	56.071	58.086	58.122	64.271	59.95	65.349	64.396	75.041	65.615	64.958	66.663	67.41
0	0	0	6.1877	15.86	23.776	26.176	34.795	34.66	52.536	64.975	70.16	80.724	90.517	84.563	90.504	96.228	106.67	97.531	114.88	107.52	116.15	121.46	114.98	123.85	122.43	130.37	121.92	122.39	129.53	137.45	138.06	140.1	137.81	132.55	129.85	142.36	133.04	140.94	140.87	131.37	137.53	143.39	141.52	149.67	152.83	152.86	164.9	153.32	155.65
0	1.125	0	1.879	6.7783	4.6543	3.7252	4.1637	10.3	8.3862	10.944	3.9821	8.8862	5.0334	7.213	9.0283	4.9536	16.239	10.448	23.587	16.813	18.019	5.0867	16.695	12.89	17.362	12.674	22.096	20.557	20.762	19.369	21.25	12.776	26.34	15.755	26.984	17.973	27.181	27.321	23.254	26.793	23.191	29.433	33.954	34.97	32.415	25.353	28.403	32.254	22.386
0	0	0	11.914	4.7751	9.7165	10.192	9.5947	4.2649	10.128	8.7719	9.7968	8.8247	6.1229	4.1447	10.222	9.4003	11.804	15.237	10.944	13.326	20.718	17.581	19.852	23.877	24.269	27.091	23.458	28.051	23.997	32.631	24.684	20.849	20.685	33.079	26.698	40.628	24.166	30.585	31.979	36.165	36.8	36.773	44.622	43.233	40.093	48.324	45.536	44.921	51.623
0	0	1.2386	5.6964	11.54	10.728	8.3655	17.736	13.185	16.269	17.635	13.899	16.357	25.604	30.465	28.894	32.831	30.931	35.952	37.279	39.009	50.475	52.937	50.718	57.451	56.813	59.906	60.097	54.915	56.851	63.487	65.36	71.089	62.515	67.295	70.197	70.225	68.395	62.032	70.35	72.25	74.965	74.908	79.746	75.728	78.395	81.386	81.176	80.92	78.816
0	0	1.6447	14.863	9.9901	18.353	15.992	22.351	19.476	1.7446	6.7202	0	15.856	10.828	10.043	11.331	3.5615	22.662	19.259	14.273	19.758	26.022	37.009	46.226	47.196	75.047	112.49	164.53	265.19	375.75	478.44	563.14	676.52	772.81	890.19	957.99	1050.1	1085.7	1201.2	1251.8	1361.3	1382.6	1399.9	1294.1	1356.8	1379.2	1401.5	1358.5	1415.2	1356.2
0	0	0.30164	0	3.4497	12.982	13.504	23.841	33.216	31.09	32.059	32.915	39.633	45.375	43.759	43.475	42.818	45.13	56.124	58.113	52.767	65.468	54.589	41.131	47.497	49.301	48.793	52.083	59.078	53.583	44.505	43.392	50.511	45.791	44.75	42.399	40.178	50.043	51.445	54.611	60.786	52.741	66.325	52.507	52.441	45.983	55.266	47.116	51.901	56.666
0	0	0	5.22	7.2973	10.05	15.698	13.262	10.565	9.7441	10.373	20.586	13.889	18.857	19.988	17.507	9.1215	6.4774	23.374	15.849	23.604	23.412	21.861	36.347	23.95	33.773	32.863	30.262	43.048	48.282	50.992	69.602	62.893	67.872	68.982	85.21	82.082	89.25	115.69	92.17	112.37	113.35	103.85	120.45	122.44	121.6	103.28	92.603	88.117	88.359
0	0	4.9518	8.8277	6.0669	6.7478	3.6777	0	0.63837	0	1.1312	0	0	0	0	0	0	0	0	0	0	0	0	0	0	0	0	0	0	0	0	0	0	0	0	0	0	0	0	0	0	0	0	0	0	0	0	0	0	0
0	0	0	2.3133	17.908	17.559	5.9648	7.6015	17.114	8.3029	13.436	12.044	10.024	9.2254	5.1246	7.8208	7.2846	19.013	11.543	18.96	14.969	13.353	14.714	21.741	13.979	19.471	17.266	24.247	30.868	25.224	23.24	32.901	29.376	40.681	27.069	37.455	46.541	41.106	45.755	41.076	42.523	49.028	48.636	52.803	58.504	55.836	57.641	58.346	64.97	47.66
0	0	0	6.5901	15.186	15.172	17.513	26.197	12.765	26.185	16.916	28.509	34.69	43.533	52.503	51.403	59.603	56.787	70.8	73.929	88.322	80.605	94.112	97.328	114.08	119.61	114.3	123.94	163.37	155.09	180.89	206.09	203.68	250.55	251.12	263.14	267.71	266.77	261.27	269.45	282.33	291.31	319.4	322.78	298.68	318.78	358.66	337.25	374.83	367.3
0	0	0	12.104	7.6983	16.951	11.243	15.481	16.822	19.047	27.556	23.446	31.401	32.912	42.827	36.683	44.175	40.732	28.544	34.54	30.787	28.798	32.728	34.756	33.594	38.1	36.392	31.118	17.087	37.424	35.157	32.996	36.629	44.239	40.256	49.141	55.354	60.483	48.267	44.062	42.315	43.78	56.414	65.901	74.742	59.205	55.82	63.373	68.13	75.387
0	0	0	7.8589	0.90886	12.241	15.772	24.43	5.8873	12.818	10.867	9.3943	18.223	18.36	15.358	9.5702	8.705	22.17	11.848	18.119	10.346	10.656	28.421	44.178	47.41	59.104	66.774	60.713	74.669	88.25	106.08	95.985	113.71	97.343	113.11	92.342	86.784	93.978	103.3	88.644	107.38	107.5	107.74	97.922	97.385	103.21	100.92	102.48	104.48	119.18
0	0	0	5.5007	12.938	0	36.254	29.911	27.46	38.815	36.004	42.327	54.831	62.178	48.72	55.356	52.331	55.507	54.697	69.129	55.346	60.384	56.345	60.972	59.591	53.351	61.032	70.346	48.357	63.76	50.12	56.49	60.603	57.28	52.994	46.845	48.42	51.159	45.479	42.165	46.738	60.004	47.265	66.043	52.319	57.348	54.748	58.52	54.729	64.351
0	0	0	7.3976	22.161	22.257	14.907	22.04	16.119	17.749	13.494	11.84	18.543	25.531	13.168	10.775	17.037	23.759	12.589	13.36	8.9908	9.3531	4.3651	2.1828	3.4201	3.7539	0	0.28477	0	1.9317	0	0	0	0.24195	0	0	0	0	0	0	0	0	0	0	0	0	0	0	0	0
0	0	0	20.611	30.955	19.673	25.852	29.557	40.252	51.68	45.455	49.727	47.186	54.277	43.366	51.118	43.316	52.443	52.249	65.421	52.627	55.445	56.102	65.758	69.17	75.503	77.962	53.466	70.156	66.191	55.645	56.271	61.958	49.089	36.085	45.112	44.169	48.417	40.647	44.858	42.809	35.242	48.175	33.847	40.058	43.294	33.285	33.559	27.098	27.066
0	0.47849	0	5.5254	6.2111	6.806	6.5484	14.604	4.3672	10.606	9.8898	0.86278	13.821	4.2121	8.4879	13.716	13.954	18.987	15.109	12.183	5.629	14.727	0	7.9037	11.609	8.2094	8.3197	0	0	0	3.4266	0	4.0079	0	2.5492	2.9537	0.93368	0	5.5345	1.618	8.2201	0	6.0137	0	0	0	0	0	0	0
0	0	0	12.042	14.854	6.5025	1.7902	19.362	3.5663	4.7747	0	10.087	9.8775	18.794	25.186	18.749	20.767	24.849	21.586	27.731	26.533	22.413	22.577	28.693	38.166	41.885	30.29	35.114	53.558	19.495	42.255	56.104	39.418	39.652	54.298	70.619	67.709	64.169	75.71	73.791	82.225	81.065	92.242	89.442	88.422	100.25	108.69	114.77	128.96	136.81
0	0	0	23.637	10.713	31.062	0.7802	21.849	11.233	11.144	8.0975	15.176	12.755	21.785	35.251	26.95	22.493	17.857	25.295	21.321	29.242	38.015	32.313	28.517	33.103	35.191	35.042	30.748	15.997	21.06	26.914	35.531	40.497	47.598	43.521	45.98	45.593	36.715	44.713	35.957	37.989	40.342	45.973	42.791	37.932	44.175	46.5	50.454	53.924	71.594
0	0	0	12.123	20.111	17.738	22.195	32.413	21.395	33.167	43.247	38.151	50.86	62.353	68.362	69.403	80.03	85.328	87.215	97.22	93.977	94.588	123.79	90.536	99.716	105.95	102.82	107.31	102.14	123.9	113.2	117.63	115.81	113.98	110.09	102.29	107.29	97.872	87.586	96.238	84.034	95.034	87.289	80.325	72.404	102.69	85.684	79.166	72.671	68.154
0	0	0	8.2868	15.523	18.554	29.341	27.473	25.417	12.592	0	10.16	19.467	29.268	24.27	20.227	27.773	17.25	20.801	20.445	28.156	29.166	26.503	31.738	29.178	23.702	29.669	21.532	30.288	26.423	28.03	20.928	31.359	26.171	32.004	28.436	34.396	23.854	10.964	35.4	24.981	28.613	30.54	28.756	39.896	44.666	47.774	46.546	52.441	56.568
0	0	0.91724	3.6587	6.4402	3.847	12.197	11.81	21.887	26.477	22.604	18.039	21.292	17.601	16.945	7.8122	2.5399	7.1638	7.3261	9.9324	3.6933	7.3262	0	9.1762	13.191	10.49	14.046	10.259	25.367	18.7	13.465	18.665	15.433	14.086	11.848	13.944	14.033	18.716	4.0373	11.272	8.5894	11.447	19.993	16.266	14.641	22.37	14.697	17.026	15.779	13.939
0	0	2.1575	2.3989	4.7283	8.184	5.5511	9.9922	6.5894	9.6726	13.414	11.59	15.078	14.694	18.71	21.573	21.129	15.432	28.38	24.722	18.046	26.682	25.778	17.4	32.58	41.299	33.622	16.544	25.172	8.3987	53.791	44.933	23.569	23.071	25.942	69.912	71.855	77.355	74.694	82.722	93.401	85.403	84.886	75.826	83.494	87.106	93.379	89.589	73.036	89.877
0	0	0	16.013	11.518	16.492	17.131	18.026	14.353	19.349	32.724	38.098	35.344	25.387	30.572	23.683	24.205	22.82	35.162	24.388	16.898	21.72	22.134	20.836	22.966	26.303	29.953	23.546	26.485	28.741	31.77	25.183	26.771	22.76	28.227	24.13	34.49	32.476	29.588	22.304	41.099	33.035	32.559	27.737	46.227	32.744	37.1	32.131	27.907	35.595
0	1.4671	0.1172	3.8683	3.6349	7.8876	2.5665	23.278	20.395	33.221	19.529	20.774	15.025	18.948	18.457	23.733	4.5596	22.421	24.205	33.072	23.406	22.886	29.296	25.651	34.49	35.007	38.894	39.696	55.455	56.79	56.393	60.35	69.744	69.14	64.903	66.373	66.848	88.516	98.999	108.23	115.6	134.73	145.95	154.97	181.68	188.36	203.23	216.85	225.04	241.85
0	0	0	3.884	11.333	11.734	16.602	13.658	13.622	17.07	15.94	10.309	20.58	15.034	12.494	10.428	14.383	8.7206	22.353	19.362	19.559	30.458	34.105	35.054	31.732	30.135	32.886	36.856	34.985	34.412	36.789	41.193	46.893	48.552	44.868	45.816	42.637	48.408	37.867	40.018	40.504	43.585	43.605	36.164	41.74	39.646	34.664	41.316	35.822	39.663
0	0	0	5.9183	23.563	2.9402	4.8506	4.0352	2.9527	3.1041	4.1545	9.5139	7.3833	23.959	19.608	17.174	15.256	10.995	15.181	17.878	7.7942	25.283	29.438	17.944	17.804	14.534	20.294	10.853	3.8736	6.1664	3.2865	19.797	7.2067	26.352	18.654	11.656	18.167	19.749	15.538	19.155	21.026	19.42	20.794	24.125	25.481	19.346	19.355	26.151	17.807	26.948
0	0	0	11.732	14.437	19.346	10.397	20.702	25.392	1.9242	22.23	41.778	37.258	45.32	46.996	39.279	42.084	41.168	45.214	59.724	40.004	48.899	45.173	66.389	78.95	68.425	70.281	69.213	88.425	82.767	75.001	85.923	87.289	85.6	84.345	82.384	79.062	75.692	57.998	54.11	61.184	71.145	82.155	72.408	76.097	72.25	72.746	74.793	68.28	71.461
0	0	0	5.0923	10.232	16.516	12.195	20.069	12.488	17.661	15.693	11.029	19.956	14.099	16.916	16.535	20.129	3.8314	12.698	16.925	24.332	24.249	24.818	24.326	16.317	19.29	21.45	25.608	19.903	27.392	33.238	30.456	32.815	29.243	31.904	33.807	33.805	29.781	24.152	26.833	24.836	28.415	25.284	26.583	26.38	19.229	20.248	25.153	24.141	26.378
0	0	0	26.099	15.889	21.343	40.337	42.078	26.887	23.875	21.982	38.178	40.128	44.235	44.187	51.669	45.517	39.668	42.497	44.93	67.038	63.384	64.336	35.175	30.882	21.751	18.835	21.448	31.793	26.035	26.928	30.329	25.844	23.168	19.153	26.821	27.246	16.492	30.685	28.678	28.495	29.82	27.004	27.212	26.504	30.448	42.037	37.566	47.529	56.459
0	0	3.8628	1.1741	10.928	3.3511	13.676	11.052	19.225	13.875	11.816	11.884	7.8273	10.145	2.4372	6.2271	8.5158	7.3776	7.6388	20.308	7.4985	8.1767	15.773	12.568	12.528	13.152	14.464	18.138	24.372	16.791	18.577	16.867	19.16	28.529	18.471	29.078	27.474	21.119	30.077	30.057	23.221	22.585	22.26	24.944	29.323	21.601	23.869	19.092	23.524	9.3016
0	0	0	6.7853	11.757	6.4576	11.179	27.702	15.691	18.41	9.1838	14.017	19.661	12.34	17.255	11.299	11.557	19.259	14.891	15.135	5.7924	9.8537	14.064	15.124	26.579	38.619	39.347	39.793	64.78	75.154	98.551	122.75	139.58	157.85	193.03	185.42	202.79	216.08	227.57	233.11	241.66	236.33	253.43	211.27	231.33	219.64	236.24	229.27	227.78	234.98
0	1.4653	0	11.015	10.43	1.0342	9.5489	5.5032	11.431	12.616	10.823	2.024	7.6275	2.8745	0	4.9141	3.677	13.9	7.3698	10.399	3.7497	0	0	1.5453	0.066201	2.4532	4.2056	9.9417	8.528	14.258	9.1225	8.0806	9.3111	14.504	1.9679	13.152	10.461	14.153	16.064	19.718	9.4608	7.2121	12.309	17.129	18.811	14.131	10.94	4.8051	7.214	2.8514
0	0	0	8.9275	21.155	32.878	49.917	61.199	44.83	42.838	56.469	53.97	77.828	67.995	75.803	77.877	74.979	82.004	88.866	99.353	81.234	88.703	73.139	64.847	92.743	74.141	89.113	77.597	96.282	85.607	101.15	68.82	83.268	68.365	82.716	82.58	66.084	59.974	68.24	67.705	79.094	73.358	86.063	63.816	66.276	58.174	54.071	61.234	55.106	63.965
0	0	0	11.197	21.238	24.607	22.363	11.252	0	0	0.85212	12.774	14.937	12.065	9.1422	2.4037	15.045	12.071	5.9275	23.94	19.778	38.821	36.369	66.754	57.765	61.994	61.748	62.364	73.798	86.72	86.302	110.4	91.08	112.29	116.83	121.21	120.85	132.78	133.13	122.09	147.22	139.48	148.85	137.62	144.6	140.84	139.78	99.093	133.53	133.09
0	0	0	0	11.645	18.484	21.243	25.974	33.931	44.522	50.017	54.716	59.51	67.758	76.317	86.882	91.932	98.607	104.88	111.01	111.25	117.94	104.72	110.88	122.11	121.85	125.34	128.52	125.07	137.05	140.73	145.37	145.27	162.72	162.9	168.87	171.87	175.79	176.38	184.61	180.38	182.98	176.75	182.22	194.8	183.34	185.5	188.41	197.58	193.13
0	0	0	1.2409	11.475	8.949	7.5461	6.3033	7.3273	13.83	12.936	5.8445	14.398	13.186	10.538	8.7098	11.339	18.745	20.456	17.017	23.275	23.206	26.995	25.421	22.118	21.401	25.846	28.378	39.555	28.109	38.665	38.268	41.965	51.702	37.866	50.802	49.023	51.58	54.395	58.871	53.363	52.444	60.072	58.86	69.665	64.072	66.16	64.016	64.617	52.823
0	0	0	6.8979	10.406	16.983	13.837	18.603	14.208	19.063	17.975	20.678	14.914	21.159	24.484	7.4503	2.1802	8.3036	11.092	7.8898	2.2079	14.934	21.215	6.135	5.7014	0	0.53284	6.8283	0.51739	0	0	7.0402	11.483	0	0	0	0	0	0	0	0	2.4183	8.1569	8.1047	9.2749	6.0363	10.476	0	4.7332	0
0	0	0	19.187	18.523	10.681	1.7198	5.2429	9.6355	17.066	14.837	15.092	11.773	5.2416	5.4678	13.581	11.964	7.4133	10.8	21.636	12.205	13.138	13.519	9.726	21.165	14.714	20.547	18.113	23.561	21.892	19.126	32.345	33.542	28.39	30.116	25.353	33.112	31.441	36.147	43.929	39.372	40.151	45.254	39.054	45.641	47.206	52.808	47.922	61.722	59.748
0	0	0	11.681	16.918	9.3248	10.051	14.517	18.391	18.546	29.618	26.702	37.282	42.125	31.909	47.739	42.976	32.248	44.71	48.483	55.648	58.108	60.065	59.251	60.191	58.399	60.149	62.069	66.817	67.511	64.072	61.217	60.472	56.613	69.018	57.702	62.846	67.863	63.135	68.689	62.596	79.996	59.722	67.373	63.45	55.23	54.894	60.217	71.88	74.168
0	0	0	7.5041	18.399	24.876	16.94	20.887	25.789	27.224	32.396	30.197	26.973	41.434	31.649	35.133	51.55	46.74	49.429	66.431	50.759	58.212	71.492	66.318	54.985	47.664	39.098	42.153	50.17	63.068	53.637	61.863	60.697	66.843	63.211	64.093	57.621	61.945	68.043	64.288	71.127	72.838	57.417	46.413	70.2	47.799	52.073	45.807	59.578	40.415
0	0	0	0	9.9219	9.2849	6.8674	7.2829	8.8333	3.2591	14.626	23.307	26.526	32.484	19.886	25.365	31.171	34.757	53.467	45.683	34.583	40.464	46.36	47.97	46.719	55.416	50.914	58.065	57.768	58.474	64.345	62.125	55.972	64.188	67.766	60.905	60.61	66.057	68.321	78.425	73.742	82.59	73.944	82.972	87.202	80.076	85.345	50.235	65.531	53.817
0	0	0	6.3122	8.9397	14.863	9.628	13.423	25.326	17.858	6.6448	5.91	6.2618	0.74105	0	0	0	0	0	0	0	0	0	0	0	0	0	0	0	0	0	0	0	0	0	0	0	0	0	0	0	0	0	0	0	0	0	0	0	0
0	0	0	6.3581	3.2694	6.1693	25.733	21.243	19.017	23.06	28.245	27.712	31.319	30.731	23.081	25.045	29.451	26.901	25.168	31.782	17.705	29.002	21.942	31.47	25.782	21.803	25.079	31.996	22.12	29.252	19.118	31.032	32.105	31.963	37.265	30.997	29.649	35.558	31.373	33.779	38.797	44.091	39.063	38.288	33.584	42.159	35.779	31.694	27.904	33.951
0	0	1.5479	8.2851	6.6392	18.067	2.0365	9.0494	2.6208	0	4.6096	0.42553	16.054	26.343	15.471	23.434	29.325	25.858	28.41	26.727	29.776	32.791	39.892	44.684	49.826	47.387	53.278	40.934	48.618	46.83	47.499	51.202	53.329	42.581	49.574	37.627	36.243	53.596	64.105	70.592	65.551	55.155	61.919	60.35	70.321	72.169	71.002	71.435	77.297	74.237
0	0	0	1.1578	13.252	19.738	13.505	21.542	26.163	32.564	30.957	35.324	43.341	44.321	37.264	40.819	37.072	32.828	35.756	41.477	47.064	59.509	48.844	51.212	47.676	41.431	53.04	52.734	55.681	51.715	50.294	48.494	53.032	52.435	59.391	59.791	52.29	46.273	61.619	64.132	56.355	59.415	58.598	70.646	72.584	69.803	73.295	69.526	82.383	81.464
0	0	0	0	20.501	18.102	19.238	23.97	29.148	36.852	35.659	32.969	39.222	44.347	32.689	40.041	37.686	34.331	37.133	52.252	47.519	50.279	51.982	55.717	63.935	65.515	62.646	69.21	57.695	58.447	54.658	51.575	52.301	51.819	53.489	49.135	54.975	46.579	43.319	53.014	54.28	58.584	42.137	57.323	56.711	48.581	44.674	49.668	48.336	54.102
0	0.89005	0	8.5524	3.9367	9.4893	8.3439	14.477	0.66101	9.2645	0	1.1656	5.2346	9.72	0.39705	0	0	0	0	0	0	0.7704	0	0	0	0	5.6514	1.7744	26.119	29.901	42.211	55.673	72.119	81.394	73.943	101.83	109.73	111.98	131.93	136.7	138.8	163.27	167.73	189.02	195.91	195.16	198.4	182.59	204.56	220.15
0	0	0.97946	3.1544	6.5074	7.8767	8.5412	13.451	11.123	17.036	15.935	9.6655	16.581	12.305	11.194	10.549	10.168	13.862	4.3269	14.052	7.512	17.452	20.628	16.4	36.137	22.901	23.552	27.902	22.998	23.511	21.009	23.037	39.093	30.859	32.88	32.181	36.143	37.472	35.685	38.714	30.035	39.644	44.196	40.41	46.64	39.428	48.588	37.807	45.155	47.372
0	0	4.0666	0	0	16.269	18.641	28.357	40.19	41.22	44.035	43.006	45.903	47.227	55.796	48.46	45.018	49.517	55.586	59.208	58.275	57.632	63.837	79.983	76.1	76.516	81.69	76.882	94.434	94.478	87.707	92.237	89.275	87.335	83.666	85.838	85.52	80.219	69.775	80.038	77.986	76.514	83.986	83.415	79.975	84.448	82.13	77.531	75.7	80.739
0	0	0	0	14.393	16.508	20.137	23.306	10.414	8.5583	17.665	23.106	20.225	31.303	35.988	11.676	17.609	25.392	30.001	28.538	22.397	42.906	44.247	29.742	40.415	36.902	28.716	36.887	35.118	32.718	33.81	42.312	42.772	58.177	53.241	59.653	69.255	64.763	64.766	63.233	69.814	70.468	72.568	72.525	65.269	69.151	64.767	64.681	63.681	82.722
0	0	0.051784	5.1456	14.666	7.0273	10.843	13.051	3.7504	12.403	0	2.4522	5.3458	21.201	22.917	25.224	26.136	21.878	27.493	34.192	31.696	35.285	31.621	40.182	31.596	50.394	44.889	46.903	52.346	45.924	46.049	44.256	60.458	47.664	32.336	39.221	35.493	34.594	37.908	42.729	36.123	42.684	43.346	38.879	43.031	35.291	49.506	40.432	47.226	52.85
0	0	0	1.6233	10.831	5.1427	16.089	20.503	16.686	23.863	26.212	21.926	25.739	22.015	20.281	5.495	0	0	0	1.3635	0	2.7856	0	7.4146	11.155	6.8164	8.824	7.7845	23.974	18.006	15.98	7.2682	13.593	6.3954	1.8937	5.6586	1.7117	3.5981	0	0	0	0	4.7775	0	0	0	0	0	0	0
0	0	0	0	0	16.956	13.305	14.227	25.118	0	24.205	35.594	36.787	35.33	24.565	37.582	27.922	33.361	20.191	46.757	25.351	39.283	30.691	26.98	44.639	46.133	51.052	31.541	33.062	32.852	37.794	31.655	40.092	41.922	42.855	40.522	38.395	30.229	27.024	25.207	33.464	28.348	26.916	25.52	22.703	32.603	24.811	37.545	34.971	34.669
0	0	0	16.035	19.284	20.696	14.919	10.937	12.855	14.812	5.8233	10.818	17.474	16.623	19.927	9.8347	22.742	20.692	19.134	28.107	29.228	31.707	32.828	32.184	26.918	37.54	36.188	31.084	30.759	35.211	38.732	38.217	27.479	17.487	19.339	9.3765	9.462	6.0523	4.5744	7.8054	9.2664	7.7155	10.159	10.407	17.412	12.953	15.125	6.4156	12.48	17.214
0	0	0	0	14.647	7.6717	14.572	12.708	17.079	16.698	16.619	16.949	17.187	19.037	10.426	16.954	13.887	25.708	21.284	32.396	23.507	10.789	26.493	23.403	19.567	24.515	25.439	42.692	41.593	32.742	48.073	48.682	48.107	53.482	43.748	63.626	59.622	65.679	70.206	70.199	62.581	69.813	69.207	72.698	68.973	65.624	63.137	64.015	70.034	52.627
0	0	0	3.0125	15.041	17.951	25.63	46.773	45.798	51.012	62.881	62.215	73.247	77.849	84.525	83.987	97.685	100.86	107.37	94.038	98.081	91.138	133.25	112.24	115.55	118.29	116.02	112.94	105.68	117.62	111.12	104.7	113.39	105	92.496	105.03	103.95	106.69	107.12	103.26	96.482	98.345	88.885	92.884	99.775	97.758	91.729	96.693	91.797	81.369
0	0	2.6658	0.41224	1.6658	6.8044	10.226	20.862	10.467	13.62	9.9857	14.238	19.765	17.499	12.65	12.837	18.954	12.071	18.322	17.21	14.97	19.055	15.128	24.82	19.141	18.719	22.578	18.535	19.949	20.873	26.594	20.744	19.79	27.995	24.996	25.887	29.458	19.817	19.355	24.581	18.638	23.471	19.803	17.55	20.91	18.307	12.19	16.227	14.363	10.279
0	0	0	12.36	22.239	21.931	24.24	17.787	24.831	16.488	13.783	17.266	12.088	6.7918	16.155	13.841	11.659	13.664	19.568	24.722	30.951	13.363	22.734	6.7617	10.369	11.265	20.731	19.445	26.62	20.001	16.359	24.627	31.101	25.921	27.636	24.865	18.446	23.855	17.625	16.2	25.409	28.806	33.148	34.816	38.9	30.522	30.08	32.965	25.746	34.375
0	0	0	6.3482	13.803	9.9482	17.994	24.688	18.228	26.116	31.907	27.537	31.587	23.361	19.316	15.326	14.223	10.965	13.341	17.653	3.1826	17.047	5.2546	18	15.517	17.743	19.247	13.636	26.28	24.668	27.489	25.721	27.817	26.012	17.866	26.12	21.588	26.703	11.864	16.283	17.418	14.518	27.153	18.301	22.644	13.277	13.893	17.388	21.765	24.092
0	0	0	14.25	7.445	26.64	32.232	34.314	43.993	50.984	46.294	55.76	57.971	54.522	51.159	48.205	63.755	68.774	65.256	76.955	76.55	68.528	81.669	80.846	60.517	74.388	79.298	80.673	84.375	81.885	83.03	85.673	72.786	85.406	73.654	76.391	75.44	67.348	80.417	72.996	68.012	64.835	68.48	71.702	70.921	67.94	55.327	46.703	46.029	39.429
0	0	0	3.4497	3.4549	6.3775	18.349	8.8405	17.468	18.035	17.18	24.734	25.423	24.049	24.223	24.411	22.354	22.341	28.28	42.733	23.787	36.939	38.9	33.049	36.099	30.721	39.496	46.067	41.955	41.155	43.995	42.859	49.669	45.013	54.405	44.189	46.055	47.905	45.474	39.472	42.525	43.912	46.403	48.178	46.276	53.08	47.337	50.775	51.824	45.565
0	0	0	5.5404	9.1846	17.39	20.543	22.065	21.305	18.596	24.799	19.426	32.296	27.548	22.79	22.17	27.782	24.188	28.305	37.875	25.505	37.456	39.987	49.132	53.918	41.14	34.242	39.266	35.194	45.306	39.259	57.616	57.555	61.021	56.035	58.802	54.549	63.915	63.181	71.168	93.566	86.711	106.34	109.97	135.53	127.95	142.74	137.45	130.52	127.29
0	4.1023	0	0	6.5577	15.707	6.5689	21.983	17.256	22.1	29.691	20.457	10.005	12.545	15.172	17.935	16.107	16.942	17.006	14.503	18.722	21.417	24.352	9.0971	12.197	9.3784	0	0	0	0	0	0	0	0	0	0	0	0	0	0	0	0	0	0	0	0	0	0	0	0
0	0	1.0329	13.942	10.948	19.656	21.813	22.03	22.501	13.3	5.5369	14.714	0.84884	17.688	21.605	21.809	12.94	0	0	0	6.8115	5.3029	6.9096	17.65	0	13.168	0	0	10.294	13.35	11.872	17.62	10.016	0	0	9.2148	5.1383	0	3.159	0	0	0	0	0	0	0	1.1723	0	0	5.27
0	0	0	17.006	18.436	11.582	20.749	7.7549	18.553	6.046	14.45	6.904	5.7246	10.829	21.892	7.0867	14.016	2.4169	9.0417	5.0218	0	10.385	18.696	0	7.1933	11.873	23.341	7.3158	5.0625	11.455	17.604	17.972	13.108	28.554	22.713	20.317	29.032	23.288	15.102	18.643	12.483	19.872	10.564	2.462	0	0	0	0	0	20.974
0	0	0	23.241	26.363	11.537	9.6141	5.0608	15.287	19.115	6.5377	2.65	1.0998	0.54147	0	0.062017	1.1044	1.8365	6.0983	15.522	5.139	6.6205	5.81	0.83718	6.7132	4.168	3.9546	4.6788	0.39554	8.964	14.299	12.797	8.3209	13.787	11.422	10.782	23.159	14.966	27.256	23.358	19.341	13.458	26.244	18.638	24.744	21.351	22.915	20.438	29.501	45.407
0	0	0	9.5978	7.9898	8.3803	7.903	13.622	18.478	21.241	8.9642	16.771	17.557	15.887	18.302	19.391	14.842	24.558	26.425	28.703	36.483	27.234	27.548	28.467	29.296	28.512	30.56	41.835	42.125	37.028	36.586	39.644	43.483	35.812	39.144	40.876	37.136	44.961	50.217	43.06	43.312	48.69	47.529	38.283	43.14	46.951	41.267	38.585	35.671	39.368
0	0	0	7.677	0	18.043	8.2135	22.246	48.274	46.094	45.292	39.337	35.097	46.898	55.969	52.159	55.362	56.129	50.911	54.468	55.05	50.39	54.212	67.123	84.46	96.597	128.22	144.28	181.74	216.09	254.59	274.63	307.28	323.95	354.7	377.35	418.08	444.43	456.84	497.17	481.37	468.91	538.37	551.4	572.95	565.38	584.39	588.8	605.54	606.09
0	0	0	11.948	19.183	22.328	14.139	12.772	19.006	24.498	19.049	17.861	9.8359	16.015	19.487	11.087	12.021	2.6434	0	2.6043	0	0	0	0	0	1.4276	0	0	0	0	0	0	0	0	0	0	0	0	0	0	0	0	0	0	0	0	0	0	0	0
0	0	0	21.461	2.6447	10.338	18.664	37.736	11.376	28.412	19.186	0	7.5617	4.9941	17.064	10.627	6.6644	11.956	11.53	8.2398	0	0	0.27813	5.3278	11.792	0	6.8395	0	0	0	0	0	7.1065	3.125	6.7162	2.8142	0	10.36	9.4041	12.782	19.057	19.715	24.84	14.118	11.983	8.0896	6.0616	4.8203	4.7347	10.398
0	0	0	0	4.082	13.463	18.151	19.05	14.633	5.0421	6.9338	16.189	14.293	17.149	8.7053	13.255	17.555	6.1484	1.2099	25.306	8.8836	15.347	20.986	21.42	31.94	21.21	34.319	21.002	19.605	22.924	28.278	18.888	25.595	36.607	37.201	25.858	30.454	22.414	35.168	33.912	43.166	38.502	44.475	52.246	52.417	55.454	55.257	64.356	68.169	67.448
0	0	2.8994	3.553	10.904	12.987	6.4404	16.716	16.489	17.769	18.931	15.854	20.848	20.933	20.495	23.343	17.861	14.878	18.59	20.243	14.797	17.419	20.723	17.843	22.226	19.346	27.575	24.946	22.943	20.195	26.013	26.566	29.96	23.493	26.937	30.838	31.279	30.916	25.58	33.522	36.469	34.562	33.175	31.197	33.427	32.784	36.408	37.874	35.641	33.907
0	0	0	1.5645	10.362	26.85	25.354	32.194	48.639	52.352	48.758	48.725	51.095	52.137	43.365	58.521	55.475	66.932	61.279	56.428	51.548	56.945	47.414	42.607	48.708	45.134	45.193	57.462	45.794	44.066	39.588	43.783	33.439	37.066	35.147	39.071	42.478	33.645	50.413	39.591	32.007	34.798	44.607	34.695	33.363	31.871	33.699	35.313	42.093	46.115
0	0	0	19.131	15.952	31.064	40.903	35.71	4.059	1.9585	0	0	0	0	0	0	0	0.3695	7.4216	5.2773	8.2102	8.3307	4.9029	16.298	9.2252	7.6793	11.826	17.894	32.884	30.779	39.945	40.894	46.662	54.131	47.78	65.705	67.511	63.597	73.511	77.638	73.702	80.502	82.677	84.71	91.464	85.832	84.07	84.089	82.857	86.473
0	1.1659	0	3.0275	8.3649	1.6919	4.8007	0	0.54907	0.56341	3.3243	0.21019	6.7956	0	0	0.70345	0	2.4616	6.7254	12.054	13.688	8.6724	15.379	13.647	10.342	12.251	13.108	21.204	25.077	20.284	22.396	21.189	19.138	29.822	17.892	24.094	30.186	27.015	36.121	30.493	27.174	23.616	29.258	30.65	36.667	33.723	32.363	32.276	33.511	25.387
0	0	0	4.2033	7.576	13.737	8.4353	31.479	13.709	28.771	25.624	26.765	35.194	24.794	36.983	33.274	34.932	49.189	50.866	53.896	38.747	40.703	52.235	50.791	63.05	55.869	53.7	50.601	52.48	50.787	58.533	53.121	57.61	64.335	60.463	61.826	59.392	56.223	60.246	68.938	60.151	65.19	65.433	66.829	64.443	60.872	65.303	69.967	65.069	72.517
0	0	0	7.0573	6.9131	11.872	13.552	18.496	23.141	19.122	22.171	19.456	15.827	30.327	27.195	20.87	26.891	21.743	25.508	29.073	25.852	33.998	32.525	31.979	41.852	27.645	25.771	27.668	24.259	30.747	32.327	40.687	42.727	37.499	34.614	42.518	37.807	41.981	43.952	40.482	51.624	47.18	44.647	45.194	55.095	48.537	51.876	54.104	48.776	50.221
0	0	0	12.129	7.8965	13.914	11.518	14.663	10.479	7.5879	0	10.212	11.749	13.296	23.816	15.574	10.261	5.5641	11.958	9.8071	12.545	13.055	12.264	20.876	9.4387	9.6888	2.315	2.3222	13.493	17.856	14.29	18.067	15.89	7.7521	7.3264	12.657	13.89	9.0487	11.422	9.0786	12.787	22.806	40.205	31.405	47.855	59.659	67.164	70.289	96.059	95.21
0	1.6126	0	9.7983	4.5726	13.293	2.2509	0.95769	12.855	13.505	16.04	15.943	21.022	20.502	29.735	22.174	32.82	26.878	28.063	18.954	28.783	22.989	32.94	33.433	31.315	34.304	28.916	28.027	30.172	37.277	34.39	26.025	37.43	33.885	41.452	42.119	45.288	53.627	42.575	38.949	32.639	36.072	40.334	42.562	47.376	39.431	37.767	39.067	47.557	38.646
0	6.4274	23.734	21.277	14.026	11.523	22.075	19.186	16.74	24.351	28.584	28.097	25.57	30.909	20.421	31.523	31.346	31.72	31.068	34.489	24.644	36.492	31.115	30.197	27.39	24.511	34.076	39.232	24.56	34.426	27.168	36.569	41.917	43.994	40.067	30.318	33.909	38.751	36.368	30.374	32.21	29.174	33.704	35.425	34.048	37.518	31.444	31.538	31.947	34.8
0	0.25907	0	13.705	0	8.7447	1.5406	4.8057	0	3.5347	10.183	9.3535	8.0215	21.927	46.203	54.887	85.734	93.286	118.42	151.52	158.3	204.16	244.98	247.48	256.9	279.79	303.62	324.19	345.79	377.68	392.1	383.04	426.82	398.71	447.24	456.45	478.21	491.98	504.84	489.74	497.91	471.68	510.51	483.76	510.88	521.73	521.25	529.25	535.28	529.24
0	0	0	13.163	10.293	19.902	13.795	18.332	20.48	17.517	31.443	31.549	28.962	25.738	41.369	30.786	11.404	29.963	35.584	24.325	30.052	15.145	34.26	27.804	30.019	29.31	30.272	22.999	24.776	30.816	36.494	31.146	32.427	30.952	42.304	42.095	46.977	45.786	42.423	27.265	30.949	26.972	24.982	28.06	33.526	23.816	28.187	21.907	38.015	28.521
0	0	1.045	10.944	8.7255	7.2108	7.796	19.705	29.452	29.081	25.816	26.258	30.089	28.822	30.838	23.968	19.221	16.867	19.893	25.202	29.251	24.793	21.65	26.221	31.808	35.457	29.647	34.867	50.126	46.814	38.164	28.926	40.88	38.176	33.43	46.034	38.173	40.761	28.97	38.686	28.535	33.167	43.75	31.958	34.24	41.945	32.628	41.442	36.181	34.201
0	5.6064	0	8.2202	11.134	8.3152	14.855	20.512	41.222	76.566	80.927	120.91	163.76	206.03	221.13	217.51	237.95	264.26	282.89	293.83	313.6	305.37	321.34	332.97	312.8	343.26	324.57	339.64	343.52	346.32	339.43	338.33	351	336.14	333.38	326.41	331.37	348.69	319.57	324.74	311.31	313.33	327.56	313.4	317.66	324.11	315.24	311.96	328.41	324.22
0	0	0	10.933	13.611	21.325	8.2926	25.557	23.467	27.024	30.879	27.82	33.796	35.969	34.903	42.233	33.449	36.352	34.967	36.742	31.481	46.598	50.672	35.792	27.561	37.505	37.159	35.898	38.084	35.775	35.899	33.429	34.443	27.158	36.104	29.091	31.85	34.233	25.401	29.672	38.38	37.748	26.569	31.576	32.43	25.54	26.754	25.156	31.184	37.143
0	0	0.67255	2.5508	4.6876	5.0903	17.261	16.794	24.467	52.685	67.368	100.48	132.26	157.16	181.41	212.3	226.51	256.78	276.62	311.94	339.38	348.2	347.66	376.69	393.01	387.57	426.54	428.67	430.81	434.53	424.41	449.02	427.38	439.16	443.43	438.56	445.67	429.07	433.92	434.9	429.35	427.61	421.34	439.38	424.06	434.71	419.69	423.54	420.95	427.56
0	0	0	6.0327	4.6248	12.394	12.543	23.816	29.708	30.252	36.179	53.118	76.443	101.27	97.926	113.98	126.22	131.54	157.02	145.93	176.51	169.98	198.11	199.37	210.25	213.94	212.32	197.72	207.37	208.19	209.74	225	212.72	206.53	204.66	194.37	196.33	199.11	222.36	239.05	211.17	220.79	221.86	228.61	229.69	238.16	229.52	236.68	238.43	234.33
0	0	3.0662	3.9459	11.644	14.075	6.7941	25.64	22.199	34.24	45.292	55.87	69.386	80.42	89.627	92.611	114.99	119.96	123.45	138.23	146.18	155.1	168.68	162.23	175.06	186.66	193.71	188.05	192.12	202.91	211.67	211.15	216.9	218.19	228.11	210.03	226.88	220.59	233.23	226.12	230.37	233.34	225.62	223.47	239.31	229.28	243.5	242.34	243.86	241.51
0	0	0	2.1967	19.045	22.337	32.151	50.968	49.567	68.454	83.155	77.912	79.048	91.127	98.629	93.564	99.213	106.33	89.969	92.773	93.831	83.498	96.997	94.332	80.33	88.136	81.81	83.251	103.48	108.42	105.09	87.485	147.38	123.62	120.8	118.37	123.19	119.35	138.71	139.36	136.99	139.54	142.03	138.2	130.69	139.45	141.88	142.43	155.73	171.32
0	0	0	9.6725	13.052	12.746	7.3541	8.8244	23.568	11.566	21.69	5.692	15.854	15.618	12.752	17.879	3.0777	2.2352	4.5264	8.4314	4.4357	19.24	9.2509	3.8019	2.2895	6.3767	9.4715	15.499	13.667	7.3394	6.1242	10.523	12.292	9.6075	16.398	7.0617	16.165	9.1033	10.023	17.268	10.567	23.32	1.8546	9.1004	13.462	6.821	6.306	3.5472	11.276	12.661
0	0	0	4.1647	1.3065	15.199	17.769	30.148	11.923	21.969	13.95	20.151	19.08	10.872	18.223	18.86	19.471	15.422	21.85	19.198	8.9929	5.2214	9.2655	13.426	17.337	13.839	14.747	9.4706	2.2209	2.8612	33.531	21.374	6.7729	0	0	0	0	0	0	0	0	0	0	0	0	0	0	0	0	0
0	0	0	10.148	9.1082	3.2702	17.249	15.688	29.697	26.768	30.534	24.463	32.088	30.242	25.643	21.748	17.31	15.901	25.552	28.35	19.626	23.933	21.673	27.58	41.058	42.733	40.135	42.06	54.292	52.403	42.31	54.068	56.336	56.385	42.264	42.885	40.31	53.953	42.203	47.554	42.382	45.361	52.874	57.119	49.465	61.163	48.824	57.321	55.714	60.74
0	0	0.6834	8.5956	7.2571	8.1914	3.1681	7.1152	7.5068	10.619	1.7939	5.168	1.5392	3.6587	2.7841	0	0	2.5914	1.9045	10.197	0	5.9815	6.8952	7.4446	6.11	5.9129	13.71	18.875	26.207	27.598	24.561	27.765	32.973	36.369	35.389	36.792	41.412	52.191	52.167	50.935	60.493	67.243	70.028	62.918	60.704	65.859	62.662	63.729	59.765	74.286
0	0	0	18.606	6.6995	15.755	10.255	12.743	5.6975	14.326	24.514	21.737	24.325	29.721	36.483	25.055	35.663	20.091	15.741	15.069	16.836	17.132	11.812	23.013	24.667	26.78	20.439	25.337	23.64	28.576	25.996	31.414	45.749	31.113	45.475	46.11	56.478	65.455	56.187	53.462	62.505	59.851	74.599	80.231	74.226	74.379	70.256	70.726	77.82	86.401
0	0.40388	0	1.3808	5.9713	12.317	9.2764	13.302	16.584	23.701	16.092	18.147	13.451	12.489	9.8095	16.434	6.1375	10.25	15.512	10.572	6.4084	5.9808	9.6112	6.1907	5.9099	0	0	1.2573	0	1.2615	0	5.4258	2.322	11.209	7.3236	5.8175	7.54	9.1556	14.878	20.704	5.967	11.141	12.532	6.3535	8.8721	2.3634	0	0.37458	6.5845	18.709
0	0	0	0.78391	11.153	9.3047	13.29	25.86	21.124	18.729	31.314	19.693	26.797	26.552	33.572	32.511	26.638	29.555	35.899	36.434	25.727	35.968	28.901	29.626	53.372	41.521	43.155	44.89	38.287	40.655	39.143	36.297	49.658	45.017	47.632	39.616	50.18	50.272	42.474	43.108	38.708	48.275	45.788	52.51	47.347	43.334	44.557	43.233	46.621	40.397
0	0	0	0.98191	11.181	15.834	18.761	14.753	5.6637	0	5.8559	13.739	1.5124	5.49	6.121	14.185	15.811	16.258	1.3389	32.391	33.4	48.037	62.846	57.552	72.091	82.298	86.439	76.393	58.592	60.941	65.738	69.895	70.621	89.2	74.738	94.187	94.754	69.979	90.95	68.271	87.161	91.075	102.92	104.08	94.964	69.77	66.699	67.355	99.913	104.44
0	0	0	4.4412	20.379	51.614	0	56.774	24.777	37.288	45.257	48.712	45.484	44.976	36.316	58.606	50.296	45.368	5.9827	33.583	27.816	42.203	24.419	38.148	43.361	46.402	42.798	28.939	25.565	24.871	31.224	25.502	19.804	30.316	28.958	19.744	22.488	8.0657	13.584	9.7293	12.771	8.667	11.914	16.453	11.515	12.667	5.6406	22.537	21.005	30.237
0	0	0	18.497	17.243	23.871	33.946	38.207	57.155	84.148	125.53	170.4	195.09	260.17	276.48	291.37	364.31	374.86	394.53	421.53	449.42	474.58	517.32	510.46	528.07	538.34	545.06	559.08	558.18	553.9	555.1	576.63	590.28	577.59	513.28	463.7	523.87	502.27	523.21	508.55	529.46	553.85	574.24	539.56	547.23	540.87	540.56	541.85	520.47	491.74
0	0	0	13.529	9.8015	12.739	9.6077	8.7673	8.9502	13.898	7.2231	7.3832	9.2855	13.071	14.334	0	12.298	13.533	9.6866	10.591	12.843	22.788	38.286	20.335	33.788	65.901	30.864	24.725	70.584	80.443	96.159	87.759	94.285	107.29	82.278	60.277	63.287	63.218	68.513	68.169	74.69	79.62	97.37	82.227	95.899	98.175	89.7	83.18	93.82	85.091
0	0	0	29.022	9.2057	25.854	19.132	36.197	68.677	135.38	216.35	311.61	440.16	547.57	670.49	779.92	863.96	956.89	1077.3	1196.7	1298	1344.7	1425.8	1418.6	1481.8	1549.8	1616.2	1623.8	1725.5	1705.3	1696.8	1671.5	1614.4	1623.6	1610.6	1607.1	1637.1	1606.8	1588.5	1636.1	1591.5	1519.3	1493.4	1511.5	1499.3	1491.6	1505.8	1472.9	1447.4	1464
0	0	0	0	8.3829	15.952	16.941	12.993	9.809	1.2075	0	0	0	0	0	0	0	0	0	0	0	0.59792	3.7095	0	0	0	0	0	0	3.0912	8.5668	20.685	36.24	38.695	58.147	64.471	86.282	97.286	74.57	83.977	104.22	114.23	120.57	120.25	111.53	112	119.88	131.34	139.08	158.18
0	0	0	2.7837	42.827	37.448	39.064	61.088	43.925	69.013	66.405	75.377	85.385	95.944	102.51	108.28	101.29	109.68	101.14	106.54	105.33	107.89	117.02	104.92	112.65	124.76	112.38	106.15	110.79	116.82	121.45	126.2	127.98	117.05	116.46	117.13	129.25	130.23	130.29	148.92	136.34	136.68	136	141.73	147.23	142.66	142.39	150.33	150.11	141.2
0	0	0.074107	17.843	17.958	7.651	11.784	15.045	15.957	15.331	21.2	20.73	29.22	32.911	30.598	30.382	29.983	30.587	32.729	32.587	39.281	41.12	39.852	40.356	48.202	46.822	50.468	47.08	50.773	42.637	55.126	56.804	56.462	58.834	69.578	70.322	68.972	70.72	67.719	73.782	77.118	79.738	79.311	78.05	76.112	84.177	90.426	86.402	79.083	82.626
0	0	0	0	7.6028	7.8947	5.2602	8.89	10.064	3.4172	12.117	14.428	8.2727	12.622	4.6659	2.063	0.049645	11.262	12.842	10.025	9.5442	20.705	12.605	7.9094	13.671	14.356	10.508	8.8738	16.337	19.525	22.472	17.682	15.559	13.919	22.062	2.0893	11.552	10.799	13.208	15.301	20.6	20.164	15.361	22.436	29.275	34.845	30.879	26.2	24.839	42.704
0	0	0	0	11.812	15.768	12.286	23.011	25.548	22.408	32.315	33.215	27.026	27.849	41.502	32.641	64.688	62.066	75.322	81.284	69.345	77.852	78.571	80.585	78.315	89.07	89.401	90.286	107.65	115.09	119.13	141.49	134.48	111.92	113.2	116.03	108.07	104.87	105.88	119.09	114.11	128.62	122.57	127.28	135.99	124.69	134.54	117.99	110.14	128.33
0	0	0	11.745	20.091	20.112	21.636	18.712	23.633	8.5035	10.506	18.573	9.3414	15.012	10.233	5.4543	8.6046	5.6873	12.221	15.86	4.0255	15.013	14.954	19.9	19.292	3.9941	0	0	0	6.4683	1.633	2.1185	12.366	4.8808	0.064638	0	0	0	7.873	0	0	0	0	0	0	0	0	0	0	0
0	0	0	14.62	9.8535	27.602	22.807	14.086	17.852	14.7	22.258	9.4984	3.2488	20.999	10.876	16.361	22.468	22.719	24.325	19.531	13.985	20.575	17.743	14.76	27.18	19.251	21.559	11.419	24.862	21.397	19.701	27.978	33.254	34.746	42.779	36.358	41.201	49.916	54.267	63.701	74.937	82.645	86.119	92.289	99.75	106.74	117.74	130.14	141.41	148.63
0	0	0	10.768	36.451	15.85	18.406	15.336	19.38	18.86	21.763	17.536	27.699	24.179	14.768	21.768	14.473	16.57	20.461	20.8	38.789	36.106	42.032	40.371	43.159	40.243	38.966	48.017	45.828	40.113	37.886	39.103	36.465	33.994	49.424	37.352	49.786	39.177	39.715	47.362	54.266	54.031	45.752	56.123	55.557	46.929	48.742	51.253	54.705	59.257
0	0.31124	0	11.814	9.6985	9.4376	11.935	17.22	5.919	12.995	13.499	9.5637	4.3471	0.40612	0.58015	0	0	3.9653	6.3742	2.5255	0	0	30.913	0	1.6419	0	0	0	0	0	0	0	0	0	0	0	0	0	0	0	0	0	0	0	0	0	0	0	0	0
0	0	0	0	13.487	28.359	26.972	19.742	9.9137	10.602	9.2088	18.826	13.713	24.261	22.838	18.488	18.39	0.8011	8.483	33.274	2.9533	7.6498	6.0075	4.2322	9.9359	13.258	22.586	11.566	2.5553	6.8103	12.193	18.077	22.515	37.904	31.585	25.723	26.299	18.713	26.733	25.225	27.205	26.65	35.423	34.701	31.936	39.014	34.186	46.653	57.769	29.153
0	0	0	1.646	6.1263	15.963	33.302	37.9	28.999	18.627	14.194	24.053	13.597	12.142	12.214	4.3053	11.076	11.895	14.042	25.683	8.8578	21.939	19.764	25.555	19.414	16.041	9.2669	9.0139	11.46	25.07	22.878	24.787	24.337	25.893	17.518	29.524	29.159	30.81	33.691	33.607	44.553	41.444	38.42	37.304	44.538	50.797	53.634	46.308	37.589	46.302
0	0	3.0641	6.7108	4.6517	4.1597	12.479	15.935	5.727	0	0	1.6558	10.116	13.324	10.939	18.17	20.665	19.148	25.632	22.642	32.115	35.858	31.483	27.489	44.844	48.354	44.281	31.937	35.038	45.996	46.746	41.81	52.124	46.255	41.346	41.448	46.011	51.846	57.057	61.31	58.049	45.333	42.181	42.439	44.232	55.238	55.969	53.078	47.727	52.801
0	0	0	12.865	11.468	27.838	36.526	29.155	36.755	35.489	26.301	22.138	31.254	19.138	22.759	25.632	26.002	21.767	23.424	27.857	23.724	27.775	31.371	29.11	31.844	28.15	28.519	24.265	36.276	34.672	30.176	30.955	34.232	47.233	41.862	40.589	57.132	43.507	51.282	49.22	47.98	59.112	53.432	63.56	59.419	57.156	58.841	65.42	60.708	71.002
0	0	0	14.906	23.862	18.212	31.361	22.112	26.591	31.93	24.828	26.358	32.588	30.869	18.243	23.197	23.034	37.826	40.612	44.692	42.023	34.248	49.494	45.117	43.731	39.518	38.375	37.648	45.143	35.869	41.78	42.769	30.654	37.36	17.805	31.179	28.302	27.88	28.97	30.259	34.052	22.823	27.141	27.054	23.119	26.58	21.216	10.058	21.759	3.7282
0	0	0	0	8.1676	13.93	13.728	14.203	0	0	1.5258	4.5862	1.1515	4.8002	6.7576	0	8.2776	8.568	5.5917	19.399	11.347	17.736	18.355	23.038	21.313	22.803	21.489	19.18	26.25	38.38	41.759	41.564	40.002	43.801	25.281	20.823	15.091	17.602	13.914	12.749	19.992	23.205	23.18	31.894	30.573	23.636	32.464	23.515	21.67	25.552
0	0	0	9.0858	21.754	27.486	32.101	33.383	37.353	40.214	32.134	38.577	39.573	32.185	31.077	27.313	22.667	34.1	35.678	39.217	40.439	31.682	34.417	34.257	37.283	32.507	30.005	38.137	44.408	43.654	43.76	47.882	46.992	53.144	40.457	55.578	46.51	47.47	53.066	53.349	47.587	37.972	51.56	47.505	47.733	40.37	43.947	45.46	49.162	34.677
0	0	0	3.0198	7.5516	4.1533	11.349	30.379	22.638	26.75	25.702	38.952	28.163	36.967	24.386	25.887	28.066	31.288	32.217	42.219	27.861	37.684	34.028	28.737	41.385	22.652	38.424	37.804	46.784	41.264	35.903	39.663	42.662	38.493	39.515	32.85	36.968	43.451	47.388	49.69	43.502	43.872	50.717	33.575	35.819	38.346	36.788	34.884	27.285	33.619
0	0	0	14.291	18.938	30.81	32.872	31.044	38.919	27.914	40.489	34.326	36.673	23.839	28.045	33.355	39.034	25.491	39.001	41.096	44.945	38.993	55.122	65.938	55.003	54.442	40.371	42.334	41.29	44.839	42.117	50.063	88.282	91.618	76.079	99.575	102.12	102.68	118.63	95.716	131.88	124.56	113.9	125.81	137.08	141.34	145.52	139.21	145.45	156.02
0	0	0	13.087	20.539	6.0637	2.1157	0	1.8372	8.8121	5.1629	14.837	13.059	18.343	28.817	22.248	18.281	18.73	12.754	19.597	21.136	34.018	39.192	20.116	32.436	29.925	25.058	24.818	11.328	13.757	19.449	28.885	26.365	37.138	34.642	34.527	33.826	14.314	17.755	19.19	23.78	28.013	33.392	37.647	40.291	40.137	37.596	32.561	34.053	56.305
0	0	0	14.097	16.512	20.194	21.844	16.75	22.15	11.416	3.7434	24.768	1.9783	0	0	0	0	0	0	0	0	0	0	0	0	0	0	0	0	0	0	0	0	0	0	0	0	0	0	0	0	0	0	0	0	0	0	0	0	0
0	0	0	19.119	39.649	11.022	31.951	38.808	44.101	53.758	53.471	58.497	63.05	116.28	65.024	65.958	76.727	96.255	117.75	135.73	164.15	238.75	281.36	247.41	271.35	297.99	327.61	353.67	372.91	396.94	403.53	431.19	429.31	446.17	441.88	466.12	476.42	477.34	449.21	478.03	486.06	498.48	501.99	488.87	501.57	514.77	516.19	510.93	523.83	511.43
0	0	0	12.781	3.0587	18.397	20.248	31.102	48.706	62.597	74.877	88.509	96.935	110.47	82.286	98.38	128.62	105.87	99.22	90.555	77.552	81.324	81.412	85.6	92.814	94.747	115.6	92.581	90.154	101.33	97.069	94.817	111.26	110.37	123.41	145.75	138.6	145.69	131.92	131.28	124.54	118.61	121.6	137.32	133.2	123.28	119.87	118.26	126.88	128.59
0	0	0	2.311	15.166	7.4082	16.328	18.947	7.7087	9.9207	17.284	6.4603	3.8183	6.6905	6.9475	7.2825	9.1088	11.532	9.4768	3.1925	6.0736	0	7.2028	10.3	6.3434	6.98	12.235	6.499	18.115	30.46	30.35	33.793	29.819	34.562	54.962	50.719	56.837	66.904	71.402	89.985	102.43	116.28	121.12	129.47	117.78	123.67	131.33	124.28	149.22	155.52
0	0	1.1315	11.321	32.706	36.662	36.976	48.744	51.336	47.37	49.912	35.306	58.864	55.583	59.872	54.227	55.478	60.862	66.931	75.461	80.338	87.98	93.147	89.766	112.99	115.92	129.81	137.23	146.6	154.74	155.3	163.24	172.57	191.57	191.44	189.14	209.39	211.72	229.35	232.65	226.74	239.24	240.55	236.29	236.35	256.02	247.89	267.93	253.11	253.7
0	0	0	11.344	11.071	20.227	16.201	28.732	17.602	20.556	32.445	33.186	41.639	28.946	30.336	33.079	33.615	26.772	35.422	38.215	30.191	42.124	35.6	36.787	28.503	26.984	32.255	26.175	29.663	24.726	32.896	31.863	34.552	31.891	27.98	28.118	33.818	22.106	17.896	16.43	22.093	21.015	17.279	11.753	13.643	10.132	0	0	0	0.055496
0	0	0	5.0709	12.522	10.03	19.858	0	7.8021	11.885	9.9668	15.631	13.729	10.368	7.9645	5.8718	5.6305	8.6705	13.276	15.847	14.599	8.9777	13.832	14.842	10.762	7.9198	5.6864	18.431	20.123	15.401	14.217	16.295	7.2478	16.45	6.5667	13.697	14.664	11.88	16.301	15.242	12.278	7.6548	8.1356	13.641	14.021	5.9019	8.2689	2.9486	3.7621	0
0	0	0	5.7391	10.293	21.158	16.033	29.224	26.088	27.639	22.754	22.102	27.377	25.239	37.944	22.766	27.805	25.277	33.833	32.487	29.791	33.808	32.755	31.463	39.765	33.094	43.825	35.821	37.486	37.48	50.949	64.759	64.432	43.946	49.796	54.011	52.053	49.92	44.952	51.235	62.533	49.541	52.109	51.162	47.712	47.461	49.496	56.037	47.749	48.787
0	0	0	13.313	10.284	18.237	20.057	23.512	29.041	25.297	31.359	31.47	17.58	25.377	19.124	21.648	37.499	30.734	32.612	46.437	41.666	59.112	62.925	63.86	64.458	55.665	52.664	49.377	58.274	68.647	71.623	87.989	92.897	91.541	87.266	90.072	87.338	86.82	99.248	90.979	108.03	105.9	94.979	91.481	98.571	83.818	102.96	107.04	105.08	102.78
0	0	0	8.3082	13.665	26.078	27.877	42.202	32.45	36.515	40.934	32.018	49.151	39.905	31.671	40.672	28.512	35.846	32.536	27.421	12.994	23.607	33.708	10.756	25.183	26.919	20.781	8.0559	13.44	18.16	35.61	33.292	23.728	16.465	28.862	24.569	20.879	19.985	24.932	23.671	24.47	21.043	27.032	26.154	26.449	32.217	26.639	28.817	24.966	34.002
0	0	0	7.0802	9.6708	4.2645	6.4851	13.179	17.549	13.133	19.64	20.169	22.199	21.614	19.364	22.163	26.618	24.691	28.836	25.044	25.847	20.543	23.248	26.441	25.754	28.378	32.724	26.927	32.877	31.691	39.13	37.786	29.211	27.386	42.43	32.385	42.512	35.279	37.762	36.631	38.004	44.826	42.182	46.9	55.388	51.595	50.803	39.389	43.357	56.294
0	4.3563	0	10.815	12.399	24.963	30.294	20.676	19.673	23.511	32.215	29.835	58.318	48.426	65.283	80.102	96.843	99.367	114.21	104.41	122.77	131.88	122.94	123.43	139.93	147.17	150.02	143.52	160.6	166.31	156.15	150	155.46	156.5	144.7	163.95	158.31	149.93	163.68	154.37	148.34	160.18	141.29	138.76	136.22	139.35	141.41	128.49	131.45	133.46
0	0	0	4.653	16.717	10.135	7.5232	19.891	13.249	22.95	0.82357	16.397	23.444	24.44	29.024	15.935	17.408	11.797	17.1	15.481	20.211	24.507	23.888	27.723	28.465	27.136	22.711	29.526	39.776	40.503	40.529	44.851	56.604	44.76	40.866	47.952	46.254	45.377	53.279	52.603	46.274	49.831	55.317	53.733	53.838	56.766	64.017	61.708	70.589	76.606
0	0	0	3.0968	18.41	19.697	17.333	27.279	13.639	14.538	12.299	21.845	23.705	22.248	21.531	32.429	29.367	20.729	22.857	45.34	16.436	30.157	22.099	23.003	23.122	20.127	25.015	10.538	10.64	14.601	15.528	10.58	14.435	15.355	11.61	2.4735	4.2595	0	0	0	0	0	0	0	0	0	0	6.83	2.5696	1.6222
0	0	0	1.4808	6.6384	11.898	16.394	20.855	18.251	14.582	14.438	15.094	16.419	13.863	18.709	17.645	12.892	10.861	20.56	23.247	23.568	21.943	21.361	14.618	15.422	10.026	16.39	18.552	24.272	20.01	7.971	18.071	23.532	23.811	13.724	16.097	11.147	18.3	21.32	16.829	20.282	15.795	23.869	12.897	20.72	18.771	18.187	17.895	17.906	20.474
0	0	0	5.9895	8.6953	16.599	5.0135	7.773	15.649	14.177	20.41	13.155	11.615	10.196	24.02	15.554	26.54	11.411	18.329	18.135	8.7371	8.6839	17.334	18.816	16.651	13.177	10.962	6.2833	8.3771	9.1746	8.9688	3.3677	4.5179	0	7.1674	10.734	13.851	14.66	11.023	3.4226	0	0	0	7.5296	6.219	6.9502	8.0499	1.7799	11.998	5.5041
0	0	0	10.593	15.217	19.043	21.753	35.18	38.645	33.024	40.896	38.962	37.188	35.556	37.215	36.997	36.331	35.738	47.631	44.834	43.78	54.553	51.635	42.784	46.272	47.866	43.343	41.63	46.277	48.846	46.726	50.644	53.981	47.757	41.011	39.082	45.753	38.668	40.653	38.412	48.043	40.043	39.709	37.493	44.769	36.673	32.686	28.933	30.873	32.832
0	0.53037	3.3889	0	15.484	6.5841	9.1953	23.469	22.799	19.653	25.908	31.756	39.277	30.224	45.366	48.227	48.126	47.903	47.306	42.889	46.025	49.02	53.229	49.122	52.115	55.841	55.542	52.243	61.789	61.431	64.103	70.571	76.534	68.137	68.461	79.47	83.618	70.368	76.274	83.964	74.234	73.836	77.745	70.391	69.473	73.786	70.506	72.835	79.472	80.38
0	0	0	1.1869	12.172	4.9355	5.3654	6.4017	14.478	15.762	7.7045	10.285	11.583	12.454	10.088	6.5196	0	2.1026	5.3829	10.36	8.8955	5.2589	2.5915	11.095	17.439	8.107	17.482	9.9543	28.233	18.82	20.777	16.46	18.692	13.85	12.357	8.2057	16.886	21.76	9.9555	10.496	10.207	10.061	16.274	15.968	17.677	18.953	12.348	15.178	13.019	19.416
0	0	0	13.361	15.408	23.921	25.977	31.93	38.927	43.426	50.072	46.261	39.667	54.786	61.315	76.027	71.085	87.393	78.953	93.385	88.066	91.125	106.84	99.761	109.3	97.831	105.18	118.8	117.88	117.6	111.98	115.06	126.18	122.95	123.1	123.81	126.2	119.89	126.94	132.76	128.34	126.83	114.3	108.42	117.51	109.91	119.45	114.9	118.12	123.52
0	0	0	6.6773	4.4702	5.5942	16.743	15.938	21.752	24.303	14.618	21.718	19.911	18.626	17.232	16.348	9.3571	13.588	16.675	22.195	16.681	13.776	15.793	22.725	25.19	25.536	25.237	27.02	41.984	40.61	31.408	40.84	33.995	34.144	34.34	34.859	35.533	37.148	25.444	24.938	29.833	31.002	37.419	32.816	36.273	36.396	32.107	33.459	29.913	27.524
0	0	0	7.7559	5.4764	16.041	12.58	8.376	9.7559	12.271	13.346	19.198	14.242	20.259	17.614	16.749	18.919	13.165	15.864	11.996	13.799	7.0961	10.658	27.705	38.862	39.052	40.612	47.534	55.652	67.842	73.43	66.637	77.505	86.995	100.12	114.06	130.76	140.23	143.18	139.11	141.43	135.73	152.14	170.07	167.98	167.76	172.74	161.63	187.88	182.99
0	0	0	12.41	21.219	13.364	17.439	17.868	31.951	30.142	36.287	37.86	36.779	41.303	32.633	42.154	31.567	29.18	32.93	35.157	33.364	37.52	42.052	42.802	35.159	40.616	43.845	41.73	39.761	42.058	34.84	35.273	38.471	34.577	44.501	39.225	40.357	45.448	41.719	52.124	47.997	49.656	42.708	49.726	48.114	41.805	38.304	39.486	41.784	41.964
0	0	0	40.182	2.0027	52.166	67.21	47.218	69.76	13.764	66.829	8.4701	25.36	10.912	23.954	20.521	16.457	14.383	21.355	23.156	15.872	9.4814	15.48	11.929	23.295	31.766	45.684	42.239	53.354	79.105	83.392	105.26	84.259	78.658	79.871	78.877	85.059	75.268	83.225	82.459	81.275	90.704	96.486	78.696	90.941	85.771	73.614	90.468	94.492	90.833
0	0	0	14.943	7.8764	13.076	14.037	24.807	30.979	32.986	38.217	36.281	44.582	37.18	34.199	34.69	22.083	19.213	27.723	32.824	24.015	24.422	22.237	31.793	32.289	35.27	31.533	35.71	40.55	45.59	37.251	35.655	49.372	44.125	40.598	45.669	40.04	35.766	24.837	23.578	34.265	28.852	40.126	32.933	30.826	37.011	26.966	28.182	26.13	24.347
0	0	0	5.9973	5.6892	11.449	14.499	30.019	12.417	42.915	39.152	32.192	38.034	28.22	37.781	38.003	34.835	36.47	31.939	32.644	25.478	22.539	26.882	29.619	39.792	33.698	35.117	33.69	34.038	26.523	25.556	24.456	26.461	21.311	26.545	29.675	13.691	22.31	16.444	16.646	24.594	20.172	33.887	19.789	19.645	20.42	23.423	20.448	9.7241	7.6297
0	0	0	16.983	14.138	11.501	16.125	15.027	17.516	17.383	13.004	20.397	22.093	31.579	26.955	54.533	53.58	108.71	120.72	144.97	171.96	200.08	190.49	201.28	223.02	237.69	261.1	269.21	266.47	275.26	295.58	301.85	345.45	345.4	345.46	321.91	344.65	330.8	328.14	334.42	310.89	301.19	307.26	308.16	309.25	304.75	294.37	294.96	306.52	297.86
0	0	1.3267	3.8206	14.466	12.723	20.287	28.24	15.568	24.799	22.474	21.351	21.978	11.811	16.773	15.334	15.822	16.386	11.991	20.11	9.0802	14.443	18.981	12.252	31.937	24.53	19.285	27.737	23.107	24.981	27.544	23.084	33.129	23.997	26.507	29.318	38.826	35.029	39.583	33.797	33.678	44.716	46.389	44.898	42.787	43.293	48.924	49.443	49.292	47.521
0	0	3.0108	0	9.1234	5.2311	7.902	3.6626	7.1917	12.5	0	5.3933	4.1931	5.355	0	0	0	0	1.1915	8.7848	3.2538	0	4.5445	0	0	0	0.1315	6.5199	9.3773	4.3752	10.461	11.315	7.4979	20.525	7.7281	19.677	17.144	24.191	24.694	21.586	20.956	17.581	15.586	27.128	28.563	27.587	27.147	23.503	23.265	15.607
0	0	0	12.824	4.3909	12.815	0.3493	6.6686	1.8745	10.74	14.486	8.3468	4.0268	5.1835	12.338	7.1715	16.584	4.4725	4.4748	1.0643	0.19275	0	6.0845	4.955	9.6232	5.3962	7.765	5.4252	5.8592	12.106	14.299	9.4573	11.748	9.4264	16.05	19.686	22.942	23.963	18.964	16.508	13.743	8.887	18.059	25.726	21.233	17.51	19.815	16.012	28.508	27.255
0	0	9.923	5.1874	11	3.8877	11.816	18.327	10.46	15.935	18.158	16.509	22.88	20.257	25.166	28.878	12.296	20.451	22.686	29.703	21.796	28.002	36.245	28.879	43.764	35.132	37.711	34.031	25.336	31.017	30.259	29.505	29.079	32.06	30.037	29.838	31.045	35.588	36.122	23.51	25.368	36.149	38.769	37.445	37.981	32.323	40.061	19.47	27.185	25.08
0	0	0	10.71	7.7905	10.04	17.423	23.728	26.642	34.15	37.096	30.218	34.1	30.535	22.843	19.67	26.244	22.132	25.939	34.86	33.681	36.642	29.101	38.096	43.44	43.002	46.293	45.703	56.291	43.981	54.871	53.482	57.479	58.033	49.523	54.853	60.77	64.532	59.573	65.773	69.784	62.607	85.075	76.666	90.371	90.167	89.908	94.811	94.154	101.57
0	0	0	2.8762	7.7615	24.217	24.764	19.288	24.46	23.808	35.217	29.541	23.319	24.17	10.771	16.888	24.208	25.348	17.969	20.66	20.035	31.183	33.431	25.459	30.774	23.793	26.658	22.604	27.849	35.198	35.568	26.084	26.117	23.831	36.912	30.583	37.726	41.15	40.257	28.719	34.46	36.705	29.687	36.613	34.395	28.098	28.9	36.732	34.722	41.519
0	0	0	8.5953	16.381	21.445	30.799	26.64	33.88	41.815	31.884	34.95	24.935	28.84	3.885	15.041	6.9486	8.1902	5.3654	10.505	1.4617	3.916	0	0	0	0	0	0	0	0	0	0	0	0	0	0	0	0	0	0	0	0	0	0	0	0	0	0	0	0
0	0	0	11.51	5.3493	16.497	17.746	37.218	30.63	44.426	44.041	49.8	76.328	75.091	73.882	88.026	89.536	100.69	106.44	107.49	92.632	105.54	116.45	116.98	131.97	131.43	126.55	120.72	124.54	121.87	141.8	139.83	134.83	129.61	132.87	140.75	131.69	134.66	133.29	138.04	140.33	133.52	144.6	130.33	130.95	135.01	132.99	125.49	121.77	132.93
0	0	0	5.749	8.054	6.8461	17.948	23.48	23.217	26.564	31.551	34.16	35.35	38.184	33.328	34.438	35.946	39.95	34.666	41.275	32.568	43.317	32.693	35.511	38.156	38.607	35.379	42.568	34.9	43.069	38.798	51.853	54.659	59.224	71.054	67.572	61.679	68.109	75.427	79.061	83.261	94.295	91.481	100.6	96.935	107.66	109.78	110.08	113.24	118.9
0	0	0	8.9152	15.872	6.4621	12.575	22.741	10.006	17.662	16.06	32.759	48.345	64.302	79.842	78.905	87.479	90.272	111.85	120.15	140.75	165.58	153.97	179.21	194.1	196.08	194.34	196.55	216.27	214.29	230.74	238.47	246.57	227.93	230.97	236.8	253.54	263.87	280.49	292	301.46	316.46	326.26	342.42	368.45	378.1	377.32	369.49	405.79	403.45
0	0	0.75925	10.602	6.0598	9.7395	2.8701	12.38	2.5827	4.4434	2.2754	0.865	3.2843	12.327	23.768	17.565	17.601	21.816	24.316	36.583	43.411	32.642	36.627	29.431	32.025	28.824	32.607	32.094	26.766	26.063	16.796	22.879	27.63	38.696	38.759	32.452	35.836	32.854	39.32	28.267	38.143	35.844	42.483	33.47	29.095	28.936	26.889	22.493	26.109	29.885
0	1.5622	0	5.7646	0.80263	6.61	9.0312	17.579	16.436	28.251	32.531	38.163	42.684	48.384	49.521	55.927	54.383	54.709	69.194	83.997	86.624	86.432	88.738	99.073	122.54	108.06	123.34	112.26	134	133.08	132.2	134.77	142.27	141.98	130.11	141.91	136.51	135.17	128.66	143.21	137.6	139.99	149.52	144.28	146.74	146.09	146.71	150.23	141.86	143.57
0	0	0	12.195	14.685	12.3	5.8573	2.3577	6.4076	2.9705	0	0	0	0.50327	1.5792	0	5.0049	0	0	8.6099	15.56	12.351	15.301	14.121	14.919	20.727	15.215	4.1186	23.89	39.205	59.336	67.7	81.905	81.762	115.61	142.24	181.61	199.62	242.92	274.38	305.64	330.7	364.17	400.17	456.26	464.51	466.58	488.07	516.48	535.55
0	0	0	19.157	21.826	15.259	9.6261	8.818	6.2758	10.338	8.8904	11.896	16.222	18.237	12.609	16.211	12.474	31.726	26.268	33.136	40.808	35.559	48.447	43.172	33.798	38.331	46.516	44.679	44.177	40.389	40.794	41.37	38.289	36.434	45.66	39.144	46.433	35.541	37.093	44.817	45.742	48.712	42.598	49.073	43.304	42.089	46.588	46.871	54.084	52.127
0	0	0	3.7632	10.504	19.482	23.405	27.18	20.119	19.394	22.602	20.407	23.455	26.349	21.841	20.023	30.999	26.642	25.158	39.755	38.517	45.214	51.691	53.694	56.779	50.945	60.72	44.97	52.986	61.52	64.472	69.067	68.594	54.771	71.313	77.411	81.925	79.108	89.932	77.655	101.49	105.73	103.32	100.15	110.16	112.82	120.47	127.12	114.54	122.33
0	0	10.423	25.446	35.491	0	0	32.903	18.858	26.993	10.103	11.334	21.157	7.8202	16.162	12.109	15.027	7.0459	5.2136	0	9.8619	13.641	0	4.3841	0	2.7333	0.77855	0	0	0	0	0	0	0	0	0	0	0	0	0	0	0	0	0	0	0	0	0	0	0
0	0	0	11.299	6.2018	27.977	17.022	8.4503	12.651	20.941	22.525	20.239	14.686	23.022	34.608	12.269	19.591	19.989	15.963	7.7711	4.7769	6.972	14.89	10.198	20.315	14.572	10.41	14.377	18.003	32.419	25.762	19.824	31.913	28.514	34.336	42.967	54.832	52.689	52.488	52.425	45.837	50.688	54.857	59.902	70.459	59.07	60.943	60.824	88.891	59.873
0	0	0	6.0788	13.928	16.417	22.998	21.947	28.934	35.03	37.048	29.77	24.879	29.687	32.243	36.159	40.11	51.113	45.654	47.42	45.981	43.147	49.465	44.096	45.394	44.275	45.633	44.951	41.023	42.522	44.611	49.818	55.541	53.588	60.222	53.233	57.523	53.066	64.228	61.109	64.086	62.669	61.774	66.776	61.505	59.733	57.631	59.765	70.528	71.989
0	0	0	13.478	19.49	26.425	27.409	37.118	37.368	30.511	30.986	31.922	37.553	42.323	56.871	36.707	59.168	50.491	30.979	45.784	56.725	49.809	55.897	48.577	47.589	49.571	46.507	35.25	52.711	54.102	56.504	51.074	42.996	43.983	41.487	47.302	45.409	37.778	40.751	47.072	38.478	47.124	41	35.349	46.302	43.519	36.516	37.755	39.394	31.514
0	9.0779	0	4.6522	4.2438	7.9242	15.918	10.317	11.388	20.322	21.301	21.209	30.994	25.617	26.129	18.363	22.686	19.887	23.999	25.089	22.629	22.353	21.15	30.282	31.496	22.199	28.671	25.46	44.286	34.816	35.895	31.051	32.24	30.693	23.522	33.078	32.661	35.046	29.415	28.55	33.033	30.767	41.842	36.628	40.952	43.834	39.089	49.483	36.739	40.59
0	0	4.9171	4.7956	19.662	5.2922	0	7.5693	2.2461	3.4403	1.975	22.902	10.925	16.638	19.96	14.861	22.572	29.062	25.472	30.124	22.441	24.651	29.814	24.575	39.984	33.615	34.648	38.329	41.579	50.449	37.655	38.666	33.782	36.587	35.631	38.654	46.196	45.339	47.063	46.343	48.282	52.476	53.379	51.958	58.945	61.789	64.274	68.754	70.304	75.833
0	0	0	6.6796	8.5692	14.569	12.433	17.686	12.29	22.365	19.858	15.51	11.225	3.0619	5.053	11.77	10.652	6.7353	13.116	17.444	14.495	9.9656	3.666	0.85084	9.1867	7.8847	3.6293	7.5128	6.482	7.348	1.35	11.066	11.772	12.951	11.278	14.186	18.407	12.712	22.018	21.393	21.481	21.205	19.029	14.36	14.372	19.694	21.33	19.998	28.688	32.889
0	0	0	7.0914	12.136	8.1083	15.767	20.064	5.8034	6.0432	4.5313	13.032	25.862	37.55	51.866	52.401	53.342	73.379	82.423	74.717	86.544	85.579	92.987	106.04	115.42	122.57	117.26	114.47	115.04	116.4	119.97	114.67	118.36	111.53	106.29	105.67	106.13	112.17	116.11	124.97	110.52	106.95	108.58	105.43	109.94	105.11	113	114.66	112.39	110.92
0	0	0	0	9.4704	11.4	11.925	6.0058	2.7058	4.6198	5.6584	15.716	10.883	14.707	10.836	9.4085	21.331	19.731	27.352	29.837	25.97	17.254	10.087	20.432	20.46	16.184	15.411	14.551	26.588	36.417	52.441	30.672	37.709	39.844	38.259	51.885	51.406	51.138	47.725	43.683	58.018	59.407	49.624	58.164	64.998	61.402	58.328	62.298	61.434	65.979
0	0	0	17.953	16.59	17.607	23.167	42.505	42.624	70.236	91.335	133.51	147.9	172.09	205.53	231.15	247.86	256.65	280.13	284.24	292.06	302.63	311.35	306.77	303.94	332.67	320.03	316.3	331.74	337.12	328.46	330.59	325.92	323.45	325.85	310.45	328.27	311.06	327.89	315.7	332.57	315.05	319.25	319.68	326.96	327.66	326.78	318.53	336.8	337.37
0	0	1.2387	0	13.373	22.903	40.053	61.328	68.233	69.706	83.479	91.778	101.96	92.675	94.31	105.79	103.9	97.94	104.51	107.76	96.621	117.35	116.3	109.88	117.89	105.51	103.53	102.64	107.7	114.79	108.47	96.514	113	102.49	117.7	101.21	108.96	114.1	117.52	115.84	109.86	120.47	129.33	136.31	141.59	133.91	139.25	143.79	147.66	164.84
0	0	3.2116	5.1507	0.39972	7.8805	3.0428	14.376	1.5394	12.517	5.3108	13.426	8.6958	4.7514	9.194	11.936	15.897	15.593	18.697	18.822	23.429	22.644	26.416	16.482	21.551	18.56	23.229	26.947	36.532	33.172	26.301	33.226	38.293	35.979	34.717	33.667	31.108	36.955	38.938	40.873	35.302	43.169	48.06	34.533	37.009	33.372	37.19	36.441	38.249	39.512
0	0	0	12.767	7.2766	8.8774	17.693	9.7528	12.003	6.3381	8.5008	6.0068	0	0	0	0	0	0	0	0	0	0	0	0	0	0	0	0	0	0	0	0	0	0	0	0	0	0	0	0	0	0	0	0	0	0	0	0	0	0
0	0	0	10.866	15.219	18.065	15.309	0	0	6.6514	0	13.514	4.0502	20.316	21.293	17.521	15.1	13.982	9.7767	14.424	17.529	25.177	36.917	29.46	32.276	33.327	36.597	16.072	22.441	22.392	12.596	26.224	25.134	44.143	38.825	37.894	46.505	28.228	38.703	38.577	43.037	43.241	57.662	50.171	46.945	46.107	45.927	45.67	54.607	64.535
0	0	0	1.2765	12.721	14.647	11.369	13.459	18.673	14.659	7.2516	8.4626	12.222	12.286	17.14	9.5631	11.011	8.3969	19.094	12.647	9.3871	8.5329	11.581	7.4014	10.667	3.8869	2.2078	5.865	5.6225	4.3583	11.551	12.205	12.95	13.136	17.863	7.4901	0	0	0	0	4.766	5.7792	1.0949	6.9456	9.4463	2.2566	0	0	1.9882	2.1888
0	0	0	0	8.8676	24.491	37.281	16.209	26.599	24.077	30.769	18.404	0	0	0	0	0	0	0	0	0	0	0	0	0	0	0	0	0	0	0	0	0	0	0	0	0	0	0	0	0	0	0	0	0	0	0	0	0	0
0	0	0	11.56	8.4903	12.292	11.674	8.8196	11.54	0	0	0	7.096	0	0	0	0	0	0	0	0	0	6.4927	2.5209	1.9012	12.187	6.9658	0.080607	11.665	20.809	23.455	30.902	32.794	39.416	44.036	45.981	57.115	75.594	100.5	111.04	100.97	104.48	108.91	108.47	122.82	133.74	132.25	130.88	130.15	93.901
0	0	0	5.5884	9.8111	8.6767	8.4301	13.656	14.278	16.11	21.675	22.647	28.976	33.762	25.788	34.662	29.572	27.68	28.297	33.42	37.361	34.919	21.256	28.123	27.19	28.541	29.395	32.403	34.365	29.833	24.661	28.615	38.318	41.15	34.874	38.492	38.516	24.908	29.207	37.08	38.332	39.27	29.029	29.232	53.011	50.214	30.752	24.211	32.733	28.53
0	0	0	1.7564	6.8761	11.767	20.15	15.59	4.9183	0	0.072131	10.023	6.2905	5.062	0	0	1.733	0	0	23.534	0	0	0	0	0	0	0	0	0	0	0	0	0	0	0	0	0	0	0	0	0	0	0	0	0	0	0	0	0	0
0	0	0	13.596	9.6026	12.707	11.245	17.013	13.139	6.9407	10.252	11.738	18.558	18.546	18.028	19.068	18.88	25.121	32.104	27.055	33.245	28.674	37.951	34.571	33.858	36.695	46.152	33.899	39.88	53.504	54.766	60.947	62.818	61.578	59.385	56.707	59.888	77.882	105.46	129.39	124.29	113.05	135.15	141.22	158.35	176.32	168.34	185.5	177.15	177.68
0	0	0	12.515	11.946	1.5437	9.322	19.623	10.058	0	10.297	7.8318	2.047	0	0	0	0	0	0	0	0	3.5323	0	0	0	0	2.1949	0	0	0	0	0	0	0	0	0	0	0	0	0	0	0	0	0	0	0	0	0	0	0
0	0	0	8.9701	20.861	19.095	8.909	14.07	14.712	18.228	8.7673	5.1954	5.8977	18.404	19.002	1.2408	18.435	29.111	27.632	32.12	37.281	33.337	37.641	27.632	24.428	31.902	30.424	41.491	34.527	42.825	43.014	38.167	36.909	37.138	46.315	37.568	32.437	31.741	26.165	27.804	25.011	25.755	31.9	28.921	35.373	34.14	28.361	24.108	21.872	14.678
0	0	0	12.869	11.574	17.836	18.267	28.37	13.041	26.677	16.343	28.307	31.714	45.287	46.765	28.091	34.271	31.994	43.142	42.31	43.15	49.618	65.059	50.162	59.355	81.368	132.03	163.71	215.39	328.29	401.8	559.43	618.68	771.27	883.93	1042.1	1049.5	1132.4	1205.3	1299.8	1391.4	1475.2	1680.8	1680	1561	1743.7	1734.2	1824.9	1564.8	1455.9
0	0	0	14.958	10.279	6.0588	4.3347	11.835	0	10.477	17.326	12.444	21.628	27.167	26.676	28.348	33.273	31.437	55.209	53.457	58.076	67.583	66.365	58.709	71.324	68.239	80.755	76.038	78.603	81.563	84.637	93.002	93.41	83.219	79.691	73.566	84.287	75.613	90.256	78.926	89.078	84.471	86.837	81.129	89.786	86.968	83.833	80.166	82.385	89.403
0	0	0	17.92	18.945	30.968	45.826	56.321	61.657	64.994	62.296	58.37	64.22	65.969	58.339	63.739	58.286	67.016	66.384	61.964	65.691	60.426	68.446	58.156	51.783	40.294	44.68	47.718	46.474	43.37	39.958	50.384	37.416	43.862	30.834	41.379	42.264	42.844	42.595	42.507	38.853	36.198	39.454	37.13	44.154	28.942	30.773	22.765	27.712	16.558
0	0	0	0	35.017	36.685	61.349	51.004	72.451	86.59	81.8	78.056	84.112	92.372	79.896	95.052	88.367	94.862	92.796	104.82	92.001	98.392	101.98	102.34	102.81	99.048	98.192	100.26	113.33	104.53	103.56	103.01	102.49	115.04	98.802	115.96	111.51	111.14	118.8	116.65	115.59	103.55	113.6	112.22	112.62	113.68	104.57	107.66	105.39	94.534
0	0	0.17389	4.3227	6.1115	10.654	18.196	15.745	11.344	10.75	14.813	17.461	25.637	31.004	33.788	33.554	41.21	38.523	48.897	54.512	50.194	58.612	51.901	55.837	60.299	54.195	46.833	56.473	67.516	81.011	100.27	113.44	123.23	127.31	139.09	153.29	142.81	170.69	195.8	189.1	210.58	88.559	94.468	97.44	97.259	108.83	107.5	112.17	107.4	114.88
0	0	2.5731	4.6174	7.1044	6.3211	3.3825	14.959	19.152	27.717	29.74	29.574	38.961	32.776	42.582	48.549	46.417	45.588	48.288	49.284	53.54	55.586	53.376	52.842	55.428	64.008	61.68	56.828	56.909	61.321	61.9	62.992	71.75	67.413	63.086	68.443	75.798	66.598	73.809	80.656	77.783	75.913	72.104	69.821	76.032	68.884	70.057	74.762	67.573	75.959
0	0	0	5.8569	12.976	14.279	10.347	23.813	17.764	23.414	24.582	22.753	25.32	30.165	33.609	28.301	34.376	31.169	41.432	36.513	35.927	32.914	43.23	33.875	40.662	29.715	25.061	22.501	21.617	14.738	23.779	29.35	33.504	33.747	27.687	35.956	32.987	29.794	21.932	28.138	31.533	26.375	23.787	12.417	26.484	25.827	26.178	28.045	21.222	20.519
0	0	1.7825	5.6597	0	5.2353	6.7528	0.062985	2.0993	5.5087	3.5025	6.7919	7.2995	14.303	9.8938	8.7914	5.6208	11.661	23.23	21.69	15.852	15.008	18.629	13.893	18.934	18.355	24.827	27.539	37.597	36.991	32.707	35.508	30.86	39.767	39.199	32.267	28.017	39.962	41.21	37.014	49.125	47.357	58.488	37.358	37.219	34.291	38.12	38.851	40.089	44.353
0	0	1.9635	0	0	10.8	15.03	16.51	22.779	32.619	49.664	71.288	96.894	129.21	151.79	161.18	179.01	205.15	225.71	256.26	265.61	315.87	304.73	279.59	326.71	340.64	351.28	367.75	383.18	379.79	394.57	406.36	401.31	423.1	424.47	410.6	406.14	416.04	404.54	423.01	404.05	417.54	399.12	428.46	441.11	404.14	418.83	405.57	414.68	405.84
0	0	0	20.58	21.522	0	42.917	1.0543	61.374	58.973	59.096	59.33	60.448	50.43	37.426	42.157	32.985	40.674	38.25	32.352	37.491	35.373	33.701	32.994	35.84	37.5	37.264	31.549	43.922	39.292	38.614	35.404	36.013	33.389	36.219	31.282	37.857	25.568	32.338	25.886	36.044	31.032	29.433	28.415	34.871	32.026	32.872	28.739	33.605	35.127
0	0	4.2205	2.6063	6.9438	17.024	8.4075	23.368	18.974	26.978	26.304	25.349	35.78	34.217	36.956	45.705	49.65	59.722	74.056	57.943	48.874	54.686	71.296	55.335	72.088	74.178	70.935	74.779	72.931	86.071	71.878	80.037	72.291	78.21	70.963	73.587	85.463	81.815	88.509	92.474	77.891	85.96	80.203	80.601	82.431	80.436	85.595	84.177	88.098	83.61
0	0	0	4.7234	19.703	31.902	20.479	31.512	44.657	47.909	48.613	51.718	47.754	46.516	37.823	43.12	40.774	54.058	44.693	54.236	46.391	51.604	63.995	52.846	68.678	72.079	69.033	83.631	80.399	87.126	73.113	94.222	109.19	108.93	101.96	105.88	116.87	100.7	117.26	130.58	130.52	150.26	146.28	153.14	156.85	158.67	156.61	171.31	186.95	180.42
0	0	0	10.028	6.7757	2.551	16.785	21.64	21.193	31.867	29.129	21.709	34.103	28.481	29.188	25.891	17	25.422	12.75	16.053	8.336	12.173	5.7413	26.076	18.742	19.282	23.984	18.462	33.195	26.215	26.753	30.453	31.181	28.227	33.318	25.873	24.758	29.203	15.787	26.7	26.554	22.806	31.222	19.577	27.481	20.356	23.37	24.151	24.855	29.712
0	2.704	0.45086	3.3341	1.4818	4.8187	6.5034	2.1826	8.9692	7.2123	4.4787	7.1272	8.4559	4.0905	10.053	8.1058	3.1115	13.791	15.009	33.79	12.055	21.81	35.403	28.155	37.594	32.276	35.795	44.923	51.134	51.277	43.311	36.027	48.658	42.822	39.952	39.015	38.174	44.483	49.11	40.977	51.107	49.186	57.005	40.474	50.919	43.665	43.848	53.015	45.417	50.379
0	0	0	2.7246	5.8264	25.768	19.461	28.477	31.073	37.564	32.486	33.115	30.071	29.209	37.846	33.006	32.389	36.51	14.591	40.459	34.674	39.054	21.122	36.617	42.888	35.697	33.338	32.213	25.169	40.785	34.241	43.7	42.704	40.762	44.442	38.734	46.287	42.429	42.472	45.55	37.278	46.609	50.313	49.36	43.864	49.04	56.298	63.623	66.83	67.406
0	0	0	16.874	31.722	26.868	1.9343	37.549	40.773	40.341	30.832	35.518	30.146	36.24	45.095	28.36	30.952	27.762	24.355	33.753	30.565	32.323	27.639	28.197	27.578	37.03	39.176	23.661	38.13	40.668	51.436	53.325	41.954	42.874	68.067	80.01	57.926	52.551	65.183	71.309	81.816	83.861	98.55	101.05	104.97	109.6	118.2	104.99	112.07	115.58
0	0	0	24.907	17.033	21.568	15.099	12.011	13.352	9.8373	21.381	16.518	28.005	26.299	16.269	20.447	16.418	11.251	14.465	17.114	16.906	23.33	27.644	22.834	25.515	27.83	31.703	37.644	39.063	43.317	37.332	40.236	36.576	36.645	55.12	46.941	47.485	45.603	42.903	52.199	52.87	59.92	41.304	45.781	44.596	42.682	42.373	34.031	39.798	41.929
18.272	38.236	37.218	9.2652	0	0	0	0	0	0	0	0	0	0	0	0	0	0	0	0	0	0	0	0	0	0	0	0	0	0	0	0	0	0	0	0	0	0	0	0	0	0	0	0	0	0	0	0	0	0
0	0	0	8.6631	6.5823	10.321	20.098	22.387	25.117	8.8116	14.296	33.452	29.957	24.967	21.035	28.716	21.429	34.953	39.706	36.274	45.716	44.881	40.632	37.221	37.471	40.649	42.017	27.225	34.619	37.711	35.732	29.509	29.986	32.513	33.377	23.24	30.484	20.853	28.466	19.792	26.947	27.077	27.938	20.311	26.713	21.638	18.558	17.79	20.964	23.604
0	0	0	19.53	0.66397	12.426	8.5477	16.15	15.88	17.417	27.525	22.443	20.03	28.751	43.295	38.154	50.361	41.391	41.06	46.115	42.319	50.167	42.28	51.326	55.932	45.81	50.716	46.465	50.736	62.733	59.22	52.305	65.092	53.798	65.433	71.469	75.955	86.283	72.635	74.081	64.386	60.759	70.146	74.26	74.669	68.343	70.274	70.722	72.895	66.845
0	0	0	8.8302	10.297	24.862	19.085	30.612	25.14	23.116	11.778	15.406	0	7.1257	17.921	8.5996	7.9667	3.7251	10.403	6.1505	0	14.373	21.88	2.637	13.287	2.6722	0	14.836	15.942	28.318	24.795	27.347	21.975	18.163	24.234	28.353	30.709	32.408	19.929	17.193	13.269	16.532	25.615	20.236	22.299	12.908	16.989	13.153	25.708	19.123
0	0	0	0	6.9572	19.573	26.35	26.632	13.048	12.02	15.163	28.691	24.408	25.861	15.132	18.838	17.509	24.934	16.534	42.839	19.949	33.842	20.923	24.616	31.347	25.399	28.839	24.144	28.763	37.99	44.172	31.479	45.529	49.191	45.585	35.124	34.419	23.912	31.297	29.983	32.789	19.257	34.814	28.759	26.198	19.256	27.299	42.988	46.523	47.242
0	0	0	12.035	20.029	16.319	25.01	18.499	28.754	29.693	33.074	30.24	32.184	17.999	29.587	12.622	31.49	26.014	30.268	34.667	44.515	31.519	47.654	33.33	34.645	47.991	40.712	40.955	41.046	47.738	54.603	59.485	52.539	50.586	49.284	49.553	48.174	50.571	49.182	64.466	57.621	55.498	62.551	68.837	77.55	67.534	76.608	71.172	61.664	68.112
0	0	4.0496	10.747	10.917	25.06	14.407	14.022	7.654	18.239	9.0094	11.609	12.909	10.115	16.207	5.0098	9.4744	14.869	15.631	20.453	14.635	10.891	22.365	7.3252	11.73	2.7991	0	0	0	7.8901	0	4.6481	0	0	0.54211	0	0	0	0	13.486	8.0063	7.5651	13.836	17.713	16.873	12.996	18.623	0	1.4782	7.3291
0	0	0	18.281	15.618	8.9551	8.5526	12.188	9.585	5.3585	12.409	11.824	7.1185	0.024615	1.4175	5.6346	7.2347	4.4404	7.3425	6.1589	6.8897	12.645	11.096	11.276	20.767	22.599	31.625	20.076	24.272	26.794	30.575	24.513	27.33	24.553	21.857	21.613	32.903	18.054	31.182	22.844	30.839	33.039	30.537	23.16	35.503	29.32	28.786	23.537	26.03	32.365
0	0	1.5288	1.3895	4.8224	10.186	13.825	23.261	15.948	23.759	27.133	26.449	32.516	29.335	35.287	39.188	33.041	32.422	68.088	59.943	61.295	67.177	61.144	62.978	66.222	59.936	65.49	63.772	63.112	64.759	72.11	73.178	73.192	73.208	70.944	72.783	73.29	75.012	64.619	64.792	68.551	67.034	68.651	70.922	71.03	69.473	70.667	70.916	71.04	76.954
0	0	1.3829	9.0379	6.901	13.063	14.982	23.029	13.602	8.806	0	6.8403	10.604	17.62	17.701	16.103	12.636	3.2367	6.3991	6.5539	18.346	15.956	15.805	30.651	22.534	31.071	25.272	21.228	38.085	37.015	35.157	42.698	41.007	53.913	43.093	45.939	44.175	38.521	46.726	48.234	39.889	47.225	52.243	50.048	55.989	44.491	63.683	52.419	55.365	60.891
0	3.0987	0	2.428	17.888	9.8521	0	0.5427	9.3234	8.5512	9.7891	15.834	12.268	0	3.9634	7.3187	14.274	22.861	14.969	22.609	22.412	21.102	24.567	27.028	33.54	41.521	38.282	41.42	42.137	60.788	58.969	59.127	59.104	70.952	54.134	68.501	74.919	68.396	69.893	69.357	62.473	47.255	63.372	53.542	64.801	46.104	48.63	58.227	55.55	62.86
0	0	0	12.289	20.835	9.7373	12.043	12.643	12.228	23.451	21.784	15.373	18.235	11.3	0	1.8856	5.8428	12.004	10.001	16.39	12.094	8.872	9.2286	8.7927	3.3317	10.283	3.4866	10.373	1.1166	9.7865	4.1012	0	0	1.9274	0	0	0	0	0	0	0	0	0	0	0	0	0	0	0	0
0	0.2558	0	0.25381	2.5826	8.1769	10.853	11.536	15.968	12.624	15.209	19.956	9.8275	10.927	13.918	14.946	12.096	24.273	28.181	22.151	26.587	24.748	27.119	18.482	21.447	18.574	27.629	33.678	39.748	35.87	25.526	31.209	41.495	44.866	37.555	36.359	37.874	44.208	44.555	44.496	47.518	42.976	49.788	39.855	42.136	40.287	39.09	44.77	42.282	44.709
0	0	0	4.9121	9.8279	9.74	12.591	21.943	2.6627	13.732	8.3935	7.9983	6.3789	0	9.6084	0	0	6.7039	0	0	0	0	0	0	0	0	0	0	0	0	22.928	6.8582	6.3051	5.5773	0	0.97945	0	0	0	0	0	0	0	0	0	0	0	0	0	0
0	0	0	0	17.362	15.517	17.095	19.873	20.991	29.05	28.354	26.078	36.865	26.485	34.334	35.2	36.681	29.18	35.044	33.171	36.847	35.122	34.467	32.162	55.168	44.219	42.771	39.534	39.876	43.017	40.575	39.351	44.595	43.541	40.931	47.346	63.124	49.897	50.027	53.269	55.457	53.753	51.974	51.606	56.373	56.164	54.764	52.006	56.917	65.307
0	0	0	9.1571	11.108	17.458	18.156	22.723	11.442	18.789	21.548	22.63	19.144	16.331	10.649	14.706	16.739	10.997	20.782	14.427	13.004	17.362	18.058	7.5287	18.086	19.524	17.232	13.71	21.058	20.141	30.521	24.16	21.901	19.95	19.681	17.988	29.937	1.2258	26.176	16.281	20.777	18.452	16.169	10.38	22.845	18.769	15.719	13.471	20.745	25.963
0	0	0	6.3785	16.565	10.024	5.1388	4.3974	7.8997	3.2698	1.8633	15.944	15.564	9.608	15.52	0	12.221	7.6837	15.225	16.776	24.086	17.408	18.192	13.292	12.059	23.329	19.209	22.328	29.137	34.319	39.756	42.841	43.263	43.073	41.815	42.922	48.275	44.528	49.062	58.183	55.804	55.411	63.661	62.423	69.404	67.964	70.041	65.38	61.911	65.098
0	0	2.1116	14.59	9.7923	11.39	10.325	10.363	3.5011	0	1.5691	0	8.9114	7.5442	3.9695	5.7659	5.3762	13.19	19.201	13.195	14.953	17.633	27.17	33.25	42.544	41.646	41.789	32.756	34.075	38.426	38.38	46.836	50.192	46.241	48.411	34.526	42.902	51.008	54.965	63.95	56.825	48.673	57.373	58.013	67.633	67.036	71.794	77.388	69.746	69.315
0	0	0	6.6591	10.821	12.285	18.201	13.776	15.351	27.665	26.602	24.737	20.725	16.047	23.09	19.979	27.241	26.746	33.785	32.387	28.134	34.304	32.117	39.376	43.251	36.367	32.21	43.461	44.848	43.738	43.594	51.26	51.72	58.212	56.904	58.867	61.463	58.231	69.279	69.262	68.551	62.377	68.471	65.697	68.108	69.356	75.467	73.259	83.679	85.157
0	0	0	16.129	33.163	22.972	17.427	0	0	0	8.3138	0	0	0	0	0	0	0	0	1.6665	2.8591	0	5.9213	3.9545	2.8563	15.576	10.555	27.223	35.129	43.474	50.544	47.642	49.769	36.677	47.37	47.015	50.537	51.238	53.623	57.29	51.287	65.95	57.112	66.914	73.671	57.424	70.855	58.436	71.391	65.159
0	0	0	7.8751	23.69	59.813	67.722	82.851	107.49	117.18	105.82	150	175.79	134.46	228.87	154.02	167.91	221.49	203.09	215.84	229.26	245.14	285.57	224.16	234.35	273.8	222.79	271.8	299.62	292.01	286.25	297.87	275.81	250.86	266.36	277.06	256.76	266.08	278.66	273.56	266.19	281.72	269.34	271.38	269.75	275.79	265.9	253.55	257.59	260.47
0	0	0	0	11.123	16.42	20.778	31.67	25.885	33.296	33.723	13.912	32.809	18.987	32.413	32.144	36.857	40.875	34.749	38.371	32.664	34.812	40.158	37.22	53.245	35.797	33.414	38.624	39.082	39.791	37.579	35.411	49.908	45.525	44.245	46.495	52.465	62.17	56.441	53.999	45.38	64.468	68.377	67.093	65.56	64.403	69.61	70.394	69.782	69.408
0	0	0	0	7.3503	6.7292	11.506	3.6649	8.8269	5.996	6.0713	5.6019	9.734	13.8	10.161	8.2563	6.2476	12.486	12.663	21.269	7.908	13.122	11.662	7.0785	11.052	13.052	32.759	53.09	71.454	97.697	133.9	180.33	215.34	268.22	293.55	328.09	357.62	399.42	427.95	472.71	494.95	551.09	565.4	626.75	663.34	705.49	729.45	767.62	778.44	825.92
0	0	0	11.527	14.921	17.17	11.577	25.398	28.494	31.687	36.4	23.001	47.072	37.4	30.996	27.301	0	27.002	15.53	28.719	20.63	22.707	22.62	41.864	42.694	46.144	46.308	34.737	47.449	45.603	38.613	49.322	47.569	40.777	38.567	52.267	45.616	46.851	43.215	45.518	47.699	53.823	60.704	71.351	75.42	90.556	83.553	93.853	91.332	103.37
0	5.3247	0	7.9215	12.651	10.648	4.2519	12.954	9.4019	13.807	12.281	20.433	22.718	21.045	17.031	15.046	11.226	22.919	27.838	33.736	25.496	34.09	37.138	18.869	27.586	27.532	25.01	34.133	36.908	28.019	30.278	29.266	39.209	38.782	26.041	32.666	32.235	32.328	44.262	42.577	54.281	56.122	52.814	53.536	54.068	50.104	59.57	51.713	47.587	52.991
0	0	2.526	7.1543	11.942	5.7973	21.615	27.684	18.732	19.095	37.542	13.612	23.196	16.83	10.884	30.668	14.78	8.4128	0	6.0879	0	6.6414	37.296	1.4679	6.113	5.0346	10.274	2.8841	1.6402	0.4049	4.1432	2.642	7.3638	1.2034	9.0865	10.551	28.54	17.238	24.183	20.369	30.901	18.91	33.986	30.233	26.383	28.601	26.875	19.825	18.133	18.258
0	0	1.2903	0	11.003	5.3514	10.579	17.851	7.2468	9.0062	15.078	17.398	11.392	8.7113	17.376	11.916	12.498	8.0063	11.716	17.26	13.366	16.071	17.869	14.627	27.975	17.334	21.258	24.286	26.839	26.06	20.427	24.957	33.685	25.517	27.456	19.701	26.937	35.743	31.052	35.718	34.504	41.554	53.524	55.833	62.521	60.423	77.691	79.517	83.852	85.961
0	0	0	9.0175	16.548	17.48	5.6671	6.7657	4.3765	5.0814	7.3123	2.0586	3.043	11.458	16.349	1.388	3.9205	6.726	11.307	12.7	7.0893	43.676	46.754	41.412	46.87	52.829	61.295	56.721	53.144	61.796	35.164	41.477	49.306	62.208	72.517	61.042	80.558	75.938	59.842	61.84	76.006	81.762	81.862	53.38	53.596	57.101	53.403	70.169	65.237	91.343
0	0	0	15.3	16.115	15.707	14.833	18.092	15.6	23.02	41.799	43.999	34.329	34.663	34.073	26.86	30.063	31.666	40.351	32.151	38.038	36.349	40.193	33.952	46.688	52.129	52.9	51.281	55.508	46.209	45.435	50.854	56.25	45.465	49.008	39.47	54.458	36.531	45.419	44.249	55.031	43.428	45.169	36.773	47.759	47.389	38.868	34.775	38.553	39.683
0	0	0.49096	9.6444	8.8955	6.6243	6.6017	22.688	20.351	25.502	32.061	35.402	39.922	39.089	29.647	27.969	20.826	16.184	26.249	33.728	21.39	26.916	22.77	33.664	38.774	35.878	38.036	44.793	54.107	49.548	47.113	46.462	55.796	49.757	33.12	51.379	41.781	40.016	33.303	34.888	32.342	34.526	40.894	40.271	39.565	45.547	31.992	36.358	28.501	35.42
0	5.7659	0	0	5.1922	8.6041	8.6112	5.0742	17.761	15.691	19.975	15.418	7.6696	13.568	10.457	24.773	18.58	18.477	19.473	30.484	18.24	23.684	26.556	16.625	34.267	26.399	25.576	30.039	20.893	31.33	26.179	34.37	31.589	30.542	34.341	38.462	38.815	35.694	45.2	42.006	34.791	41.712	36.619	38.872	40.942	41.137	37.85	38.353	51.6	49.919
0	1.7988	0	2.012	7.0168	3.3725	9.2433	12.079	8.5791	10.723	14.411	6.496	8.9356	11.37	11.643	16.327	18.23	30.321	35.345	40.337	43.623	40.934	52.249	52.579	52.847	55.624	48.915	58.404	54.461	54.171	54.23	55.45	54.509	61.026	51.58	71.098	73.659	64.41	72.549	75.277	75.894	74.817	80.601	87.908	83.653	84.917	80.415	87.015	91.03	80.418
0	0	0	7.0735	10.151	9.6023	19.108	18.936	19.478	24.182	26.117	25.589	34.099	31.976	36.193	34.814	36.954	34.637	37.07	41.291	44.519	43.817	54.108	56.401	61.386	57.427	65.417	47.089	51.738	49.841	61.954	78.188	83.11	71.768	89.733	101.56	90.783	95.606	88.442	95.836	110.05	107.67	113.85	115.77	115.81	115.78	119.11	130.34	125.46	130.68
0	0	0	1.7444	8.0183	13.497	11.275	9.3748	15.508	21.324	30.365	27.112	52.954	68.385	85.211	68.154	61.309	57.18	61.026	48.349	50.172	62.418	65.525	48.865	66.996	71.954	59.035	52.247	64.257	68.938	65.92	61.835	77.031	72.602	74.061	75.772	80.296	70.379	77.745	80.343	75.906	82.107	80.16	78.441	80.64	78.516	79.404	76.7	84.265	80.266
0	0	0	4.856	17.458	26.779	13.37	23.572	12.598	16.069	14.754	14.737	21.892	15.769	11.33	11.749	11.486	15.596	21.633	22.635	18.092	9.1598	14.65	18.294	4.626	9.4408	1.8227	14.366	16.269	9.0775	11.338	8.5287	9.5508	21.239	5.7449	16.1	17.598	14.275	18.608	17.47	15.598	12.034	12.058	18.95	19.082	10.284	8.1137	9.7422	11.209	0
0	0	10.197	4.5236	6.5959	5.5301	18.469	13.996	10.678	15.837	13.882	10.774	9.476	0	15.813	10.621	11.916	13.289	13.042	13.519	17.949	20.505	24.952	22.716	48.617	40.836	33.209	46.257	31.858	46.301	36.469	42.547	46.475	45.967	40.287	43.927	49.111	57.26	42.866	50.005	46.617	54.656	64.384	78.174	66.559	73.975	70.158	70.513	74.747	64.659
0	0	0	8.3204	12.771	8.0255	6.5022	8.8068	7.0862	13.086	10.144	8.6423	8.081	8.7477	8.0077	9.1186	9.6081	1.0787	5.4223	15.521	13.724	18.41	22.101	22.734	23.497	24.065	12.297	13.284	15.549	21.353	21.551	36.042	35.206	25.165	23.614	31.874	30.24	31.09	48.677	42.51	59.646	56.355	60.553	56.717	70.119	65.801	66.129	67.672	61.445	69.858
0	0	0	11.983	18.888	9.0942	30.226	24.076	28.119	37.189	48.117	43.513	38.293	39.5	36.75	24.851	31.584	22.103	31.371	30.567	22.431	19.338	20.434	28.396	24.512	32.169	37.345	26.696	38.496	39.054	32.099	40.308	37.482	35.372	37.594	37.838	43.731	49.824	29.516	39.635	43.975	45.8	54.043	59.472	59.751	60.226	59.306	61.776	56.564	59.234
0	0	0	0.016104	9.2806	16.683	17.683	23.165	20.033	18.024	21.323	20.242	30.282	22.67	25.278	23.471	1.7126	0	5.6938	18.198	21.866	4.0975	29.474	33.877	27.256	24.552	30.034	27.868	24.241	24.344	34.713	23.614	36.766	31.366	24.371	32.152	29.031	24.027	16.373	18.096	18.05	18.654	21.949	16.937	19.177	13.52	15.65	15.302	8.4048	11.885
0	0	6.3892	4.3077	11.834	6.2281	4.2721	3.7571	3.3665	0	9.587	7.3113	5.3051	8.3653	11.734	2.9917	10.014	7.7521	17.299	21.389	6.9256	0	3.4387	4.1942	8.7261	0.89684	1.9573	0	6.5159	8.1409	6.6702	13.803	3.4377	14.821	17.406	7.3001	6.6996	15.062	7.2365	12.372	23.258	22.923	25.733	33.761	37.316	29.917	39.057	34.195	39.85	54.055
0	0	0	6.258	8.1274	19.846	17.012	18.005	26.066	24.359	31.334	25.812	29.292	37.169	32.082	40.365	43.115	47.072	45.595	46.21	50.4	47.867	56.156	50.929	54.068	11.947	19.416	13.561	16.1	14.794	17.502	11.958	17.92	10.693	3.0471	12.884	4.6188	14.21	0	0	0	0	0	0	0	0	0	0	0	0
0	5.924	4.6202	2.3306	0.83653	3.5118	1.2821	7.4951	9.5851	13.623	14.938	20.072	20.918	25.787	32.617	43.608	38.648	44.772	55.248	72.989	71.812	59.673	73.258	63.686	68.741	69.279	72.865	84.315	84.233	78.064	70.316	61.62	64.049	67.668	65.78	60.795	48.565	57.145	74.313	77.551	79.508	76.185	78.915	72.203	79.151	84.834	78.379	77.583	76.672	82.57
0	0	0	6.3967	5.7489	6.4234	9.6708	15.389	12.188	14.284	13.965	17.152	14.969	23.872	15.723	13.676	11.902	11.746	18.85	26.832	15.714	25.879	17.286	23.059	25.658	17.013	24.932	32.386	28.759	30.557	24.91	33.497	29.959	30.585	30.555	35.519	31.69	44.565	49.768	45.088	63.091	49.986	62.834	44.336	54.575	47.406	50.078	43.5	44.668	43.244
0	0	0	7.8464	8.5828	15.62	12.279	11.773	8.4193	11.01	14.336	15.226	25.952	24.235	27.315	14.663	27.447	26.05	30.632	31.369	36.192	25.067	29.168	21.656	22.975	29.923	20.413	22.478	22.037	27.325	32.491	25.148	30.681	26.071	19.594	14.991	17.188	17.927	19.192	21.595	23.689	26.483	23.077	28.243	34.016	30.62	27.034	24.867	26.385	22.576
0	0	0	10.137	10.465	5.5141	15.868	28.453	17.936	30	22.209	31.286	34.408	28.606	32.308	25.764	24.716	33.18	36.137	41.768	39.957	42.129	44.285	33.967	44.687	42.686	54.675	55.507	60.053	64.148	53.832	65.564	73.23	69.823	63.824	68.794	67.944	73.243	79.688	88.626	94.009	93.134	102.19	96.848	102.01	105.02	111.86	119.79	98.828	100.59
0	0	0	9.1979	10.577	15.343	8.3779	15.192	11.567	8.9471	19.647	22.227	26.49	24.803	41.649	31.459	35.472	37.057	33.998	32.874	22.747	27.614	28.873	35.187	34.156	40.346	33.091	33.383	35.635	40.642	43.972	36.588	47.114	32.133	41.425	40.819	49.069	50.957	44.499	38.732	41.055	37.915	51.142	54.164	51.311	50.102	44.919	47.081	59.914	46.022
0	0	9.117	36.771	33.441	37.626	38.322	35.619	36.432	22.454	5.4018	10.341	20.412	19.508	20.779	17.076	16.611	25.284	30.427	14.87	25.963	18.286	30.426	27.779	24.627	0	27.399	0	0	9.7156	4.4286	2.1618	23.256	15.578	11.221	0	10.887	13.096	19.478	26.073	20.122	17.871	20.893	23.714	24.606	30.11	30.667	35.77	26.363	25.121
0	0	0	5.2785	4.3973	18.551	7.1489	12.648	15.516	8.7958	15.262	13.533	11.577	16.271	12.05	14.602	18.787	19.769	20.795	23.443	21.519	15.347	36.451	24.387	27.908	30.828	44.065	63.849	94.841	129.58	166.51	200.47	238.5	282.76	320.97	356.42	392.05	424.9	473.19	475.52	521.14	543.77	563.85	612.46	631.19	617.53	658.37	641.83	649.16	670.84
0	0	0	10.077	6.7977	7.3133	15.673	16.133	14.129	8.1342	12.446	14.07	15.243	23.538	15.447	25.785	27.304	17.957	25.504	25.574	28.778	32.048	29.068	29.944	31.45	36.969	42.421	40.034	38.696	42.832	44.177	42.416	40.678	43.103	50.839	52.935	47.939	43.135	51.17	43.929	55.266	53.761	53.926	47.514	52.015	52.285	56.444	49.929	54.673	63.517
0	0	0	7.7659	9.1291	26.656	29.042	41.856	34.977	53.004	67.225	67.654	68.47	82.013	91.219	104.93	104.95	107.01	133.39	148.09	133.11	128.79	137.86	153.03	154.74	161.01	154.84	161.93	155.11	160.43	163.73	160.78	168.92	140.41	155.54	145.26	153.91	152.52	142.96	135.06	132.35	128.06	140.55	137.48	145.48	124.93	121.61	122.75	124.45	125.43
0	0	0	4.014	16.005	17.233	19.448	26.662	25.913	28.724	36.596	31.208	40.636	41.679	49.884	58.326	60.401	56.01	56.293	52.884	66.842	65.755	61.376	66.781	73.184	76.842	77.424	67.708	79.204	77.112	72.716	68.152	74.934	80.347	68.668	76.56	86.701	77.936	79.459	79.599	79.156	80.566	72.176	69.338	78.804	71.324	72.731	79.77	73.613	76.028
0	0	15.863	9.0939	16.426	6.5369	19.07	6.2268	12.457	8.933	6.294	12.807	10.356	15.439	17.41	19.515	9.7352	20.276	26.384	25.412	19.864	18.414	21.702	30.532	24.202	25.539	19.691	25.446	29.377	26.176	24.193	20.386	23.508	32.453	19.101	22.84	25.217	18.208	21.096	18.484	15.842	11.973	14.466	13.574	14.903	11.01	8.9271	11.189	6.7686	0
0	9.1194	11.404	0	0	0	10.703	0	0	1.9767	0	1.272	0	4.6004	8.1498	5.4933	12.341	3.7322	5.8506	6.9525	7.3382	27.148	17.151	30.011	35.609	31.022	24.352	33.146	19.125	43.968	43.199	49.26	44.456	48.001	45.358	38.828	48.39	42.513	45.064	59.11	53.231	53.949	56.79	66.74	74.697	67.695	68.038	60.639	70.271	74.14
0	0	0.25257	3.9815	9.8639	9.0794	9.0358	14.868	10.681	15.131	16.172	13.445	24.965	17.884	24.583	36.038	25.835	16.214	24.811	18.246	21.849	28.378	25.33	29.193	24.496	28.468	33.005	28.575	29.001	32.344	40.515	39.614	44.393	41.386	38.402	39.333	48.381	44.701	40.146	40.637	37.968	43.534	36.065	38.924	36.393	40.033	34.442	39.603	35.242	33.721
0	0	2.7176	16.847	7.073	9.2825	0	18.303	13.368	11.921	13.029	19.296	24.01	27.684	29.856	38.156	41.273	39.199	37.765	38.934	48.747	48.363	59.259	33.517	44.832	48.189	50.425	45.62	56.039	43.068	50.109	60.994	62.083	52.356	56.183	54.845	64.932	53.874	45.488	52.717	57.758	53.949	61.89	53.013	44.196	45.633	50.958	55.787	45.732	57.915
0	0	3.5852	3.8443	5.2648	9.9135	7.508	14.774	13.951	21.234	18.115	21.106	24.135	27.335	30.445	31.73	32.729	29.637	34.013	36.438	33.886	48.686	63.042	48.873	49.335	40.988	47.486	44.209	45.942	54.583	59.178	55.772	54.824	63.392	56.992	53.799	55.529	54.147	54.719	60.972	59.698	56.954	54.8	60.901	63.603	63.598	66.962	52.691	55.541	58.383
0	0	0	23.745	26.858	28.204	21.768	15.703	5.0138	2.1236	0	19.159	3.323	20.846	30.233	21.487	27.362	34.703	35.39	33.392	18.336	36.531	36.09	24.383	24.77	24.896	25.038	18.708	11.559	13.196	17.028	27.328	30.315	36.629	30.317	24.011	34.258	26.036	30.411	26.607	28.86	28.807	33.609	35.039	25.204	29.579	17.477	22.515	16.463	24.697
0	1.7256	0	0	1.6787	12.492	12.154	27.229	10.55	23.954	18.22	19.572	21.083	8.1479	12.281	12.243	7.1191	19.286	16.117	18.164	8.3087	0.88767	3.2871	7.2434	14.535	12.083	12.097	5.8214	5.2479	4.5685	19.495	19.975	26.143	21.555	30.074	41.331	25.99	26.217	24.85	26.085	37.466	35.305	34.497	28.613	27.647	27.012	27.199	25.644	22.029	33.703
0	0	0	3.7535	21.184	9.4717	13.307	2.4796	4.0844	0	0	2.6811	9.189	20.11	9.6238	0	13.105	17.046	9.1747	15.898	28.451	16.333	28.3	24.869	22.691	26.706	26.704	13.748	21.015	36.775	31.743	21.693	23.863	23.223	28.023	22.199	26.922	19.865	24.111	23.312	28.491	27.368	33.796	33.654	34.012	35.255	36.934	30.644	34.31	33.058
0	0.67498	0	2.1702	1.0827	15.041	8.9558	23.997	0	14.716	10.899	19.924	28.65	23.393	26.336	25.785	24.613	29.689	35.675	38.883	30.64	28.862	21.214	48.13	66.102	66.19	71.796	59.646	65.529	78.287	83.306	82.342	87.938	95.27	92.279	93.972	87.605	85.879	97.457	92.54	89.721	73.649	86.669	78.111	77.169	72.063	72.217	70.326	91.158	89.511
0	0	0	0	24.298	24.211	15.636	18.218	22.344	20.775	14.088	25.006	24.363	31.953	29.186	5.2384	20.045	21.938	22.861	19.69	27.832	20.353	22.494	16.752	13.621	18.273	15.748	17.424	19.013	26.649	24.438	27.238	14.637	16.27	23.296	18.516	27.11	30.392	37.356	41.23	38.838	41.25	48.057	51.27	60.594	56.482	58.609	55.929	59.658	60.669
0	0	0	21.498	10.899	15.485	11.894	6.385	7.175	15.985	8.4032	12.639	16.403	11.079	21.149	0	16.686	10.727	15.983	18.666	15.226	20.532	13.388	14.537	31.956	49.308	34.989	43.942	49.774	57.819	22.233	20.936	12.895	16.096	10.356	18.114	16.207	7.5674	8.0392	10.885	18.55	18.864	14.21	14.321	21.365	12.684	10.653	5.519	6.8152	5.386
0	0	0	8.899	16.455	23.777	25.654	32.355	20.728	16.759	13.258	26.69	5.9067	24.438	11.178	19.84	25.758	21.736	25.281	16.568	19.035	23.192	19.952	15.512	24.788	8.8182	15.672	9.2954	16.36	24.066	32.933	45.869	82.4	127.02	183.19	228.41	286.81	373.31	449.75	530.71	593.89	657.9	753.26	838.64	917.86	989.18	1021.8	1067.5	1147.4	1191.5
0	0	0	6.9675	12.304	13.875	23.519	19.665	30.213	38.664	38.235	56.314	53.557	50.09	62.066	79.946	72.798	86.405	95.705	88.243	87.254	87.027	96.707	92.457	108.96	105.36	113.68	122.66	114.57	121.82	113.39	127.3	121.77	128.04	117.81	120.97	128.33	125.39	138.01	121.09	117.4	116.27	115.4	105.55	109.65	107.55	109.01	112.96	120.05	123.5
0	21.356	0	0	5.2272	1.4653	1.9652	9.3186	8.6502	7.8173	16.267	10.08	23.243	18.386	24.266	28.239	30.231	30.107	30.84	35.972	34.126	36.703	35.59	31.34	42.231	48.228	42.372	34.745	42.035	45.698	40.241	42.564	66.402	57.268	39.071	54.821	50.875	47.698	43.608	51.994	55.702	57.149	53.227	46.736	46.924	53.494	45.958	47.096	58.998	59.652
0	0.33774	0	0	4.2364	7.7093	16.231	27.286	25.791	37.634	43.388	40.748	57.482	58.639	72.01	79.728	82.804	93.049	101.66	90.237	98.093	101.7	108.33	105.1	121.84	119.06	115.74	121.04	117.94	125.6	126.92	126.51	139.95	133.21	137.99	142.62	156.75	145.61	154.64	158.11	160.91	154	162.63	154.61	160.14	155.31	160.04	163.67	164.85	170.96
0	0	0	0.50841	21.695	22.74	17.67	27.974	35.639	31.328	31.64	32.596	33.938	22.479	21.987	14.439	15.912	8.1412	11.796	22.204	6.0329	13.981	20.185	22.333	22.051	8.7685	22.033	13.472	29.839	34.518	27.743	25.539	15.074	32.792	33.91	44.704	26.83	29.01	24.461	38.54	35.404	33.471	44.88	42.381	41.959	45.482	43.766	49.39	42.671	39.558
0	0	0	4.9422	3.9902	9.2174	19.774	24.583	21.957	32.58	29.083	28.162	44.512	34.591	42.437	41.664	43.39	38.997	50.163	47.949	49.77	55.067	57.784	54.698	56.394	48.186	54.397	52.491	57.028	60.214	65.359	59.155	62.304	68.618	59.531	66.441	63.863	66.35	62.543	56.858	59.95	62.69	61.522	58.816	63.988	60.792	52.651	55.288	53.93	48.461
0	0	0	10.758	8.9937	9.2822	17.953	24.483	9.9447	8.0327	5.9371	9.6092	11.787	24.767	27.556	19.844	29.733	15.102	19.148	19.079	20.477	21.636	23.234	28.501	32.901	25.919	23.4	17.951	31.488	21.943	27.338	31.347	32.053	32.375	31.699	35.172	36.173	30.079	44.368	48.497	25.707	36.015	31.053	43.02	55.635	55.205	58.455	58.367	68.147	86.339
0	0	2.2515	1.3342	5.3275	18.171	14.013	26.228	16.451	15.633	17.527	17.979	22.447	20.243	25.308	18.353	18.759	30.288	24.802	34.08	27.941	28.385	30.675	28.056	35.348	37.482	39.637	34.535	34.805	38.221	48.021	45.15	42.66	45.706	43.187	48.474	55.552	53.36	64.369	66.421	53.427	55.825	57.258	55.796	58.233	65.415	63.906	67.669	66.983	66.894
0	11.3	0	0	3.4845	11.813	0	6.4906	0	0	0	0	0	0	0	0	0	10.197	12.665	17.743	0	0	10.449	3.1744	17.848	10.645	10.23	3.2194	8.4773	2.8632	8.2232	6.2662	18.479	5.2213	4.086	13.448	3.512	5.4066	4.4428	0	9.9062	0	3.0892	0	0	0	0	0	0	0
0	0	0	13.606	14.195	7.7852	15.296	21.233	16.711	9.2757	0	16.662	0	7.6628	18.701	1.9988	12.881	13.636	12.404	21.461	20.002	20.063	23.399	15.83	18.728	33.698	18.401	57.339	52.613	68.122	81.128	98.62	49.824	59.121	128.34	88.371	154.13	74.756	145.41	81.057	90.878	93.747	107.49	113.64	159.92	164.67	156	109.94	150.98	140.17
0	4.9058	15.123	7.4787	15.772	1.9232	0	0	0	0	0	0	0	0	0	0	0	0	0	0	0	0	0	0	0	0	0	0	0	0	0	0	0	0	0	0	0	0	0	0	0	0	0	0	0	0	0	0	0	0
0	0	0	7.1663	4.2794	7.7841	6.3322	3.582	7.9904	0	10.861	0	7.4632	1.8208	0	1.1034	1.1872	0	0	0.55733	0.87449	6.4799	1.5661	0	0.16023	0	4.7105	0	0	0	0.10745	0	0	0	0	0	0	0	0	0	0	0	0	0	0.75293	0	0	0	0	0
0	0	4.0961	3.0766	7.1487	7.6856	2.4537	24.766	7.2697	14.078	17.278	12.036	18.701	25.136	30.729	26.832	30.914	31.935	41.095	40.525	36.21	33.871	44.718	40.315	56.384	48.038	51	55.619	51.35	54.249	54.599	57.774	57.405	56.701	55.24	61.448	62.759	61.218	67.97	73.626	59.377	68.519	64.12	63.963	66.697	68.064	70.668	72.816	76.665	64.932
0	0	0	0	1.0514	22.062	19.527	6.7906	7.5321	15.634	17.276	28.515	22.556	28.927	21.803	22.956	31.74	31.018	44.498	43.923	41.576	40.633	44.333	45.731	41.04	39.952	37.031	33.677	46.724	48.997	51.332	60.127	56.306	55.167	50.588	51.755	50.395	52.565	44.408	56.45	48.894	51.222	53.733	60.195	68.775	79.691	93.519	101.88	110.06	177.6
0	0	0	1.4952	13.079	21.345	38.138	54.442	53.935	59.397	83.655	66.035	94.96	94.865	113.22	109.16	120.38	132.42	110.02	123.61	123.27	119.73	121.39	128.78	155.06	158.37	165.82	160.41	166.68	177.63	170.85	176.22	172.15	167.41	170.2	170.07	172.67	176.13	177.39	174.83	170.17	172.64	161.17	168.15	169.92	172.37	172.17	173.74	168.79	164.01
0	0	0	9.5285	15.791	12.218	20.901	23.754	32.414	16.554	11.435	20.762	24.038	19.908	17.287	22.619	27.577	31.365	24.005	32.552	23.976	24.517	30.264	24.033	19.431	22.674	33.533	54.883	40.927	58.101	58.207	72.032	86.678	97.041	111.2	115.82	117.99	128.84	126.71	133.72	139.91	160.16	156.48	159.78	152.24	163.61	163.63	163.22	165.98	162.37
0	0	2.2392	7.6417	9.7196	13.578	14.195	30.358	13.599	23.717	19.826	11.046	14.593	10.725	17.151	14.078	17.509	16.05	23.266	20.433	17.579	12.37	25.03	24.892	34.702	37.306	36.817	34.401	35.806	46.053	42.508	48.709	51.533	46.791	41.462	46.674	46.56	52.311	57.557	60.566	59.568	63.863	58.31	55.779	68.111	67.731	72.052	74.959	71.375	66.681
0	0	0	18.762	7.3418	9.0276	4.4927	9.6302	5.9626	0.93511	10.447	5.282	8.6834	8.5916	16.829	13.488	25.491	21.906	16.532	19.849	7.7832	13.674	20.547	17.397	21.038	21.293	15.387	19.061	20.69	20.254	25.086	13.294	21.862	17.501	24.467	39.982	45.318	57.287	52.821	63.471	64.764	67.1	76.303	85.428	97.48	96.014	100.99	95.632	108.78	125.51
0	0	0	7.9705	14.676	7.6098	18.566	17.158	14.358	14.089	9.7127	4.4216	8.7167	5.0955	4.8778	0	2.6335	3.2094	7.7384	10.85	0.42354	7.4655	0	4.5364	2.1506	3.8477	9.2154	16.662	9.4518	8.4287	4.501	2.3649	11.375	10.02	9.733	6.9103	9.871	8.0295	6.5018	12.171	12.931	15.253	12.616	16.57	10.128	22.59	15.701	15.525	12.666	18.548
0	0	1.1468	0	10.54	11.236	8.392	7.0023	5.9343	9.873	5.6453	15.102	14.59	31.287	28.442	18.544	41.596	40.291	41.906	56.104	65.177	64.734	78.204	72.087	77.461	75.232	99.26	79.402	94.561	113.51	105.25	103.99	93.15	80.833	88.656	101.37	97.612	96.023	104.64	107.27	105.03	99.794	116.07	107.56	118.37	110.22	113.91	114.16	115.26	113.09
0	0	0	5.4527	4.182	8.4858	4.94	5.9385	13.607	7.1311	17.582	15.168	24.904	21.276	18.727	26.688	16.553	17.019	12.627	23.073	30.932	28.044	23.275	22.839	18.861	13.523	19.622	25.153	24.047	21.732	19.527	16.237	14.539	20.99	24.37	19.168	19.955	17.463	20.408	22.873	23.814	21.953	15.871	22.647	27.282	23.627	22.566	24.267	32.79	29.575
0	0.57775	0	6.8143	20.643	0.37427	5.7236	7.8742	0	0	5.1006	0.86101	3.3767	1.5772	0	10.827	0	0	0	3.5636	5.0244	6.1141	0	5.1216	0	0	3.1865	3.8648	8.7157	3.0633	0	0	2.5993	3.892	0	5.0582	0.76245	0.42207	4.0663	3.023	4.6511	13.607	0	13.382	5.3091	0	1.8421	6.6045	14.684	13.625
0	0	0	11.603	9.3103	12.213	12.044	14.127	22.597	14.892	28.453	38.77	33.184	37.005	37.72	29.724	42.283	40.934	43.065	51.435	47.5	52.335	57.41	54.909	50.968	45.449	37.172	37.57	47.362	48.928	50.453	60.409	59.724	74.706	69.959	59.525	61.353	58.799	48.665	77.016	77.788	78.258	89.235	91.681	103.89	92.229	89.836	86.653	102.75	93.267
0	0	0.018543	1.1279	7.1022	5.579	14.414	19.661	27.054	38.007	55.371	69.613	88.575	100.69	110.15	117.28	136.07	143.09	149.13	168.29	164.56	175.52	181.26	184.36	190.58	174.92	199.96	211.4	202.14	202.17	198.37	221.29	217.14	221.4	228.84	229.56	223.61	225.7	229.42	233.42	238.05	238.53	237.05	243.99	242.63	251.1	241.98	254.69	249.16	255.37
0	0	0	7.4599	3.3054	6.3242	24.852	19.639	25.257	23.622	31.086	34.12	35.776	40.752	41.1	41.533	47.719	51.503	44.303	55.735	47.369	55.767	51.328	54.443	56.045	54.62	57.591	70.444	59.343	65.53	60.585	69.173	70.943	70.468	75.131	69.029	71.637	74.553	73.187	71.965	67.622	74.355	71.67	80.494	75.395	82.518	77.427	75.551	76.206	88.603
0	0	1.9164	0	10.192	12.728	7.7769	22.93	4.931	10.342	10.232	10.982	19.215	22.934	26.832	28.802	27.999	38.845	22.29	48.256	41.819	40.673	56.032	46.184	54.74	60.621	59.62	58.408	57.309	71.46	73.673	73.249	78.532	72.301	73.316	69.529	84.363	80.823	94.243	94.049	87.409	94.027	89.727	88.077	92.876	96.968	100.69	105.08	108.64	105.5
0	0	0	8.271	8.4767	10.448	2.0625	12.847	9.2015	14.679	16.757	7.7762	15.194	12.585	16.148	16.349	24.269	20.998	17.269	25.142	23.654	24.538	34.714	21.837	30.369	35.283	35.434	35.777	37.845	33.114	30.964	44.537	36.408	36.111	43.107	37.217	46.779	37.146	35.01	40.471	47.59	50.661	52.835	49.703	47.091	50.99	55.27	65.089	70.719	73.12
0	0	0	0.69406	13.925	13.887	6.2418	5.424	3.8871	14.87	4.9847	3.3632	0	0	0	3.919	21.691	25.027	21.212	31.461	20.158	12.318	21.025	23.6	32.465	39.673	41.865	39.646	37.706	42.453	47.372	42.546	50.644	48.63	53.764	56.993	44.728	42.92	49.736	43.287	55.856	41.757	51.511	30.605	25.217	27.602	27.293	24.125	20.88	31.583
0	0	0	6.8723	19.311	25.658	16.622	26.166	21.5	17.245	11.766	0	0.85649	2.8476	5.5237	0	21.573	9.8676	5.6588	19.018	21.75	20.845	25.509	3.306	8.5265	14.763	18.398	7.3817	15.655	22.76	18.901	18.728	12.019	11.781	0.33122	0.39509	2.7319	1.6844	1.6741	8.9015	4.6364	12.833	14.299	10.539	15.125	13.995	14.998	7.6585	14.097	6.4104
0	1.3821	0	16.581	11.18	3.0973	12.063	18.492	12.19	24.478	21.191	24.883	13.76	10.396	12.943	2.819	4.2484	0	0	7.3743	0	2.1667	0	1.1651	0	5.5257	15.531	34.835	43.487	36.719	33.576	41.541	48.115	40.868	41.69	42.302	45.982	44.895	36.715	50.233	49.545	50.073	61.421	63.561	74.914	82.13	76.257	84.914	77	84.87
0	0	0	7.2225	10.751	11.801	11.239	19.504	15.436	16.471	12.91	13.303	18.135	13.473	13.384	15.266	9.8306	21.313	7.7042	23.571	17.746	16.17	28.986	17.136	27.758	29.265	23.554	28.344	22.509	28.223	28.946	27.458	23.544	26.214	28.581	27.642	32.561	37.282	42.103	46.935	48.506	37.074	40.517	46.606	45.22	48.663	55.074	51.021	50.728	51.653
0	0	0	0	12.321	26.357	29.592	27.147	47.141	87.422	87.689	97.092	113.43	103.36	107.93	111.71	113.87	126.72	129.37	131.36	126.4	123.96	120.93	124.27	116.84	118.12	131.07	120.19	137.73	139.86	137.66	138.78	139.45	150.14	142.49	154.37	149.39	146.19	150.46	150.99	144.94	145.35	145.83	161.34	157.62	151.98	153.2	155.92	153.88	145.77
0	0	0	8.541	10.478	10.308	22.235	28.742	29.446	44.885	54.035	53.42	57.558	61.508	59.291	78.776	76.688	76.931	89.658	81.445	92.253	97.715	90.352	93.368	96.722	104.41	102	93.123	108.41	99.338	102.88	95.541	101.72	100.4	104.29	91.72	107.11	93.49	100.09	92.51	110.09	107.88	105.46	103.82	108.01	105.52	105.59	98.781	106.02	107.35
0	0	0	11.301	20.537	33.817	59.836	67.743	75.005	82.664	79.858	70.797	86.101	79.645	91.02	94.641	94.201	99.809	95.883	88.328	86.055	72.768	70.728	79.377	71.129	62.622	80.045	70.13	66.662	65.072	67.235	63.527	66.46	61.903	64.45	59.565	59.638	61.381	59.118	53.867	62.245	63.701	42.344	46.17	46.418	34.417	32.699	39.036	34.931	40.221
0	0	1.7006	2.3602	16.628	4.2776	26.624	18.405	4.9895	10.227	14.955	16.656	9.3899	5.5229	10.058	7.5698	8.1791	1.5229	1.2704	5.9871	1.3736	15.986	12.981	11.594	20.425	11.328	18.072	19.25	8.1194	18.916	18.117	21.319	22.609	25.288	23.496	11.732	11.248	7.7757	9.2296	0	7.9887	4.8926	1.9564	5.6257	0	0	0	0	0	0
0	0	0	10.589	12.322	14.116	18.405	0	0	0	0	8.9744	9.3532	0.60116	18.42	4.6048	13.432	12.349	16.295	10.694	12.752	15.649	17.666	11.184	14.403	7.9212	13.604	9.6605	13.98	12.2	7.4017	1.6661	2.434	4.7104	3.2309	0	1.2499	0.4952	2.6531	0	0	0	0	0	10.164	4.6175	0	0	0	1.055
0	3.2287	0	20.314	15.399	0	0	0	0	0	0	0	0	0	0	0	0	0	0	0	0	0	0	1.2889	0	0	0	0	5.3956	0	0	0	3.1543	0	0	0.97528	0	0	8.3244	18.562	4.4027	8.4794	16.695	18.786	19.833	20.566	27.268	22.322	40.531	43.272
0	0	0	11.291	4.66	6.0152	13.226	10.777	22.25	23.155	26.42	23.571	27.931	20.918	18.91	11.454	10.243	6.1912	7.3491	13.528	9.3541	12.128	9.4154	17.269	24.316	25.064	26.558	21.413	36.364	30.908	27.178	34.374	30.009	32.764	29.728	35.141	25.711	32.308	26.077	23.698	25.103	28.306	31.471	31.262	34.914	36.424	29.663	38.461	38.022	34.194
0	0	0	0	25.164	26.633	26.39	24.013	2.8622	30.722	16.627	23.998	19.331	24.503	27.71	29.406	25.416	24.004	33.829	41.813	39.386	41.008	47.783	48.164	46.185	39.579	35.313	51.548	50.06	54.182	60.329	68.041	53.279	58.158	60.831	56.202	66.324	61.797	63.545	71.106	80.996	99.15	113.41	128.11	151.91	152.48	188.15	176.01	212.1	252.54
0	0	2.181	7.1888	13.044	20.544	22.159	17.079	20.226	8.0231	18.408	14.054	19.194	27.088	30.89	30.223	31.718	30.471	34.834	35.864	39.137	42.438	39.551	34.853	40.109	43.376	48.303	43.204	48.533	49.054	43.231	46.956	47.683	51.653	51.253	52.297	56.353	45.738	49.12	52.369	53.566	51.709	51.554	56.506	46.066	54.716	44.531	46.169	45.649	53.148
0	0	0	3.4612	7.2715	8.7978	11.412	0.33067	21.489	34.823	60.551	97.412	140.67	178.84	221.99	263.16	221.41	381.92	435.84	466.17	493.26	489.27	546.5	543.97	551.96	576.46	583.12	608.27	592.57	610.04	630.05	616.19	633.64	646.38	607.7	608.66	625.96	603.68	567.42	584.19	589.29	600.86	616.1	594.5	624.17	607.99	608.81	534.41	528.67	604.69
0	0	0	46.099	43.95	18.728	36.536	31.337	21.893	23.811	29.803	34.305	41.74	14.582	19.547	16.26	7.431	7.3914	0	0	0	0	0	0	17.13	4.9225	0	0	0.46587	0	0	0	0	0	0	0	0	0	0	0	0	0	0	0	0	0	0	0	0	0
0	0	0	12.649	15.648	19.647	14.798	28.4	29.025	33.128	43.322	38.569	46.321	53.246	62.62	60.037	60.334	63.546	65.814	71	77.632	74.862	78.745	67.508	84.579	87.432	92.668	88.969	83.455	83.639	93.854	100.57	104.73	101.89	108.64	111.35	119	124.84	101.81	109.04	114.48	112.9	120.84	114.7	119.74	113.57	100.61	119.44	86.65	102.39
0	0	0.83364	0	8.4322	29.99	23.244	33.145	32.316	30.159	36.965	32.104	44.767	55.017	43.44	27.119	48.627	35.671	33.199	39.59	44.763	32.821	37.191	37.648	26.888	33.796	31.217	26.628	35.062	37.941	42.651	40.153	32.013	34.569	42.837	43.968	25.076	39.075	29.639	27.513	30.307	25.995	25.883	28.812	16.604	15.636	8.9856	20.527	14.189	15.181
0	0	0	8.4129	15.507	17.622	17.509	18.112	21.1	8.4763	9.532	15.843	18.819	26.43	28.059	24.113	19.856	17.798	27.59	34.326	35.234	57.986	53.781	43.462	57.81	37.971	35.497	28.125	31.368	31.57	36.75	55.475	63.182	76.685	80.434	88.171	105.76	105.99	133.22	149.87	155.93	192.68	209.41	241.6	219.31	266.32	253.26	286.13	316.87	336.33
0	0	0	10.149	13.715	13.38	10.361	3.8733	10.048	0.75444	11.54	8.4572	7.762	7.056	6.6926	0	6.5131	0	3.41	4.3047	0.34246	13.787	14.17	13.657	15.266	10.327	6.4752	8.3867	14.675	23.91	18.461	37.71	34.466	32.505	37.432	39.728	43.42	55.687	68.075	52.222	62.254	63.116	70.378	66.766	74.768	75.993	71.563	75.663	73.293	64.74
0	0	0	7.3032	3.1003	12.369	12.604	20.048	8.0904	10.197	21.793	22.198	29.481	22.558	23.129	16.912	15.859	22.542	23.239	21.412	11.687	19.709	4.0713	25.353	33.231	28.853	35.565	18.516	25.016	26.768	36.008	36.546	41.545	33.235	37.845	42.742	35.513	37.82	39.997	42.8	55.686	47.462	56.769	47.891	46.805	44.516	50.11	47.812	45.672	52.548
0	0	0	23.499	2.2795	10.311	13.922	37.32	63.015	97.472	153.06	229.14	291.07	335.77	426.83	481.1	526.55	566.01	605.61	665.71	704.49	727.92	762.57	810.94	803.65	840.86	848.98	847.05	866.81	893.28	896.19	898.1	906.66	907.94	898.97	922.49	920.27	918.41	919.17	919.25	919.11	907.08	932.43	872.3	883.88	916.13	905.94	900.41	908.34	901.15
0	0	0	18.04	16.348	13.646	9.5835	3.3738	0	0	0	0	0.047929	0	0	0	0	0	0	0	0	0	0	0	2.517	0.14847	0	0	0	0	0	0	0	0	0	0	0	0	0	0	0	0	0	0	0	0	0	0	0	0
0	0	0	8.887	5.5875	11.711	14.547	14.085	9.4644	20.274	22.689	22.24	17.096	14.393	15.025	11.798	13.828	4.3116	12.151	5.7564	4.8494	7.6116	2.7801	3.7681	9.1393	12.657	21.823	12.554	19.179	16.059	20.878	12.823	23.854	14.259	18.002	15.276	26.257	17.466	21.863	19.409	33.442	31.82	29.362	32.565	35.722	27.866	36.759	34.928	40.599	44.919
0	0	3.2641	5.6162	17.303	13.605	13.871	28.909	10.752	23.938	20.107	20.8	28.657	25.859	33.392	30.864	38.78	32.627	29.798	37.003	29.411	40.278	46.459	41.135	52.05	36.369	43.32	39.533	41.846	45.947	46.734	35.295	30.132	32.471	38.717	39.138	35.413	51.137	51.161	51.6	48.849	45.993	43.977	43.243	56.842	54.122	58.295	51.537	52.514	55.876
0	0	0	3.5488	12.554	21.63	26.349	33.989	25.63	37.769	31.631	53.227	55.051	64.143	74.38	78.386	81.411	78.917	86.388	90.723	95.235	98.795	93.241	112.29	114.92	117.19	117.63	113.79	132.92	126.48	121.1	133.79	125.34	129.56	129.23	128.78	141.25	126.5	130.16	129.23	134.21	141.68	153.17	145.19	142.76	141.21	155.97	157.47	158.8	158.66
0	0	0	12.099	2.1063	21.851	15.188	20.66	2.0108	24.603	15.345	13.831	16.529	11.039	9.8597	21.894	33.118	53.233	81.713	103.32	123.51	180.64	196.42	220.07	268.22	293.23	321.97	339.39	386.04	412.05	433.35	476	521.05	519.46	539.94	564.24	567.28	602.63	604.83	625.91	652.04	635.57	642.82	670.87	649.91	669.58	663.02	691	670.48	709.18
0	0	0	0	13.589	12.988	16.221	30.242	35.135	34.333	40.889	40.606	44.202	45.096	41.17	54.807	53.018	47.938	53.57	50.378	53.408	62.929	57.176	64.132	60.563	57.396	58.395	60.108	54.277	56.78	62.803	58.526	64.635	66.858	63.727	63.516	62.895	57.585	58.043	55.671	57.138	60.194	56.984	56.329	62.103	61.025	55.731	62.716	62.03	60.381
0	0	0	8.0277	15.187	21.156	13.531	16.816	13.912	19.299	20.547	26.225	29.794	36.249	28.561	4.8874	25.468	0	6.8643	0	2.8487	0	0	0	0	0	0	0	0	0	0	0	0	0	0	0	0	0	0	0	0	0	0	0	0	0	0	0	0	0
0	0	0.24193	8.4898	7.2431	9.0029	7.3062	18.088	18.176	17.103	23.142	21.486	25.064	23.64	32.94	32.417	34.179	39.594	34.95	35.906	43.877	43.973	47.148	43.809	54.354	57.844	57.751	57.017	56.586	57.05	62.719	64.868	75.232	66.367	76.528	76.422	78.326	72.689	67.8	75.601	83.266	82.326	88.658	86.397	89.262	88.355	92.269	92.072	94.516	87.636
0	0	0	12.541	13.05	20.044	16.305	17.104	6.2177	16.073	22.37	14.391	13.292	6.4774	5.8078	10.37	16.499	9.6988	21.914	19.878	24.118	11.734	16.152	17.692	18.137	19.323	17.448	29.648	35.311	46.801	53.364	47.499	45.755	47.575	54.835	56.73	52.841	43.472	50.45	53.244	52.362	52.854	56.421	59.196	57.311	55.452	53.925	50.977	45.45	49.997
0	7.7008	15.582	0	3.7997	0	3.1501	7.2021	12.598	9.2888	9.8505	8.7228	16.714	8.7489	12.105	14.284	8.4774	14.014	13.577	12.739	7.6642	14.327	6.5123	7.0427	15.037	21.362	24.887	26.245	25.278	34.896	39.237	39.315	41.574	38.619	36.237	40.872	36.897	36.057	37.763	44.358	42.761	40.825	42.227	36.295	39.281	32.158	20.804	25.93	23.096	32.244
0	0	4.5203	1.8205	9.4012	7.3192	16.836	25.046	14.672	21.564	32.782	34.723	47.901	41.798	50.671	56.086	57.596	61.936	65.369	72.971	75.044	86.909	109.84	100.69	123.69	109.39	124.01	123.21	136.26	139.17	137.36	136.76	153.63	145.74	149.37	151.07	172.99	158.57	152.82	152.8	156.78	162.12	170.16	170.53	178.82	177.69	180.94	184.79	177.92	193.84
0	0	0	0	4.9658	16.673	12.486	33.064	20.288	29.893	19.092	21.038	29.305	22.331	30.09	22.938	18.152	20.168	21.401	19.96	15.377	5.3597	10.107	14.499	21.141	22.373	22.011	9.1651	3.2808	11.719	6.2551	11.119	17.86	11.71	24.982	23.287	8.1144	6.0496	14.151	8.6615	12.967	6.9326	16.327	12.848	13.341	1.6306	5.2942	3.0849	2.0055	3.5889
0	0	5.2808	3.5391	7.9856	3.9434	6.5951	13.249	9.6435	6.9957	7.1524	5.5197	10.81	0	8.9191	5.1678	1.5713	7.4973	4.2806	8.882	3.9139	8.3452	16.151	12.8	30.151	17.998	20.707	20.295	17.872	22.581	24.994	28.142	30.202	32.81	31.812	29.441	32.373	35.306	37.663	33.276	30.08	53.287	43.765	47.862	40.887	46.596	44.743	42.548	45.958	47.984
0	0	0	5.6468	10.835	20.282	16.086	31.44	33.427	47.021	52.939	68.34	76.029	79.673	83.959	93.546	101.01	93.954	105.64	111.92	107.18	112.29	102.9	111.73	113.67	117.54	105.86	113.13	118.25	118.95	116.28	126.26	118.58	117.19	125.5	116.78	136.41	119.36	120.68	125.26	124.69	122.51	117.99	118.47	122.06	122.81	119.28	125.39	117.73	119.73
0	0	4.5197	9.1141	13.306	13.009	8.6915	22.085	19.592	25.876	33.211	29.736	33.223	37.921	27.28	23.728	28.713	27.337	25.744	29.73	33.421	36.533	51.822	36.29	43.447	45.878	49.874	45.95	48.993	41.856	45.211	45.75	50.498	48.053	55.145	56.724	53.085	46.323	43.388	47.794	51.712	46.836	52.147	47.273	42.963	52.247	50.627	47.109	42.668	43.505
0	0	0	0	16.576	42.846	74.536	83.993	132.19	163.34	169.7	210.48	253.32	277.31	308.84	319.45	344.11	336.12	358.73	361.05	372.51	371.61	377.13	397.91	382.26	386.65	362.1	383.91	396.74	383.02	382.35	364.94	376.61	383.23	343.15	349.51	365	358.48	347.14	356.12	354.24	354.5	362.26	363.39	374.33	368.42	376.78	366.05	368.85	381.57
0	0	0	17.294	30.085	18.485	24.238	48.094	59.241	96.132	95.584	147.79	143.84	209.15	233.63	222.32	300.6	295.19	285.53	332.34	343.04	352.55	365.57	347.83	349.42	362.04	346.35	317.63	357.17	372.21	380.33	377.29	372.65	318.31	361.07	364.88	364	357.3	357.11	352.84	373.42	360.23	366.8	358.52	357.67	351.18	348.57	339.48	351.67	331.73
0	0	0.60238	0	12.731	11.716	12.153	11.716	0.78784	0	0	0	11.52	0.24327	3.4489	0.73884	0	1.7216	2.7189	0	6.9708	2.4117	9.1559	6.9535	14.183	19.8	12.254	7.6573	13.171	9.9183	13.445	19.911	0.66869	4.4568	3.9577	0	0	1.2835	0	9.9942	1.4026	0	0	0	0	0	0	0	0	0
0	0	0	5.4852	8.266	7.492	23.916	23.865	23.726	26.802	39.307	39.94	41.95	33.937	37.051	28.913	35.155	41.138	45.607	49.02	42.358	53.707	47.723	51.301	52.402	57.241	56.479	67.769	61.327	58.824	58.917	70.662	71.708	79.904	82.195	72.462	73.625	76.579	74.236	77.334	75.831	80.733	80.459	80.828	83.05	94.846	79.456	79.448	76.364	80.757
0	0	0	6.3298	8.3993	18.897	10.538	18.824	20.275	26.256	40.321	27.767	29.171	11.423	18.864	19.278	21.45	11.082	38.982	31.567	32.166	36.913	43.27	46.239	44.764	46.655	42.75	39.759	40.855	54.744	48.086	41.563	49.724	38.976	49.639	50.254	55.916	58.441	44.414	43.119	42.641	39.399	41.514	41.7	46.401	38.894	35.686	42.357	49.499	45.885
0	0	0	5.2761	17.351	21.197	17.113	36.599	21.152	28.538	28.978	35.562	34.724	40.436	47.036	49.959	40.181	38.692	30.822	32.525	28.312	29.5	30.966	29.47	36.104	31.771	22.739	23.083	25.391	38.399	29.385	24.372	36.518	28.758	23.888	21.467	33.551	27.927	25.128	29.867	28.767	28.344	18.849	23.876	24.482	21.565	19.791	24.856	19.414	22.848
0	0	6.2086	0	15.968	6.8106	14.196	16.411	11.504	2.3164	1.2685	16.263	16.39	22.652	11.345	12.074	24.981	25.048	26.244	12.008	6.9855	20.223	24.245	21.696	26.845	31.773	36.612	45.848	40.945	43.875	38.038	43.561	44.644	45.933	47.555	46.127	38.199	44.572	41.896	42.489	40.52	44.867	39.53	50.647	40.452	47.321	47.255	52.269	43.724	39.076
0	0	0	10.484	11.707	8.635	20.722	15.817	16.653	4.9603	22.62	22.077	25.331	37.055	48.559	66.131	61.683	71.936	72.664	68.018	77.062	85.853	92.914	87.812	86.271	103.42	102.33	86.728	93.664	89.081	94.761	95.152	92.895	91.639	90.049	77.994	80.328	99.92	107.47	121.15	111.15	102.88	116.06	110.51	121.68	128.68	118.81	127.4	125.14	126.68
0	0	0	0	22.918	23.644	23.413	19.706	11.374	1.9099	9.4768	16.419	8.8793	10.606	13.338	11.575	13.807	15.802	12.015	11.977	7.1746	4.1461	10.638	3.9748	7.2659	14.054	14.228	12.796	14.764	14.93	16.98	13.885	22.846	13.154	17.452	10.376	26.84	9.5912	17.735	17.484	18.5	15.858	18.747	14.307	25.579	17.852	17.305	10.265	14.814	19.17
0	0	3.631	0	0.57973	13.677	16.549	16.563	23.475	3.4623	10.368	12.625	21.778	15.377	32.281	26.379	8.6648	15.706	19.817	17.441	8.4027	20.281	23.614	21.968	33.914	19.836	30.408	28.335	20.196	19.527	18.35	18.992	19.076	21.868	23.237	21.35	36.919	39.886	37.233	9.6534	20.931	33.54	6.1774	0	0.7604	2.1827	2.0507	0	0	0
0	0	0	7.9013	13.145	20.764	27.195	18.526	29.915	37.487	25.904	20.797	16.741	31.223	11.481	19.934	17.608	19.915	13.542	16.699	8.9211	21.203	11.152	15.992	14.368	9.8266	15.086	1.812	9.4573	20.986	16.283	1.6493	7.8077	11.162	15.207	4.3666	3.2775	8.1226	14.181	7.5459	8.2121	10.687	9.1331	8.0569	9.8214	0	0	3.1028	2.4719	11.103
0	0	0.67452	0.69043	3.6657	4.0086	9.9524	22.248	11.898	11.436	18.911	14.066	15.101	4.8646	7.6274	10.534	7.6128	1.6842	5.0753	3.0449	0	0	0	0	14.71	4.7795	5.981	2.0911	4.1194	6.4999	3.7339	6.941	11.951	5.2607	12.578	5.0349	16.635	13.475	14.669	11.912	9.4139	21.98	23.159	23.122	25.387	19.292	18.969	17.523	22.147	21.25
0	0	0	13.739	4.556	9.2618	13.945	13.828	24.262	27.885	34.844	39.17	48.86	48.699	57.844	54.028	47.944	53.457	53.207	62.667	59.496	64.344	67.113	74.625	88.296	202.18	91.55	87.249	101.96	99.469	94.789	94.586	90.927	102.81	90.822	89.129	87.941	87.071	79.729	84.004	86.476	82.189	88.48	84.157	83.309	95.184	80.821	81.773	73.149	77.957
0	0	0	8.1322	18.444	33.133	37.133	40.42	28.393	33.122	22.063	26.891	19.712	26.435	21.7	25.005	26.152	24.638	24.858	22.018	16.513	16.424	31.692	13.565	22.617	13.3	9.5722	0	11.287	0	0	0	0	0	0	0	0	0	0	0	0	0	0	0	0	0	0	0	0	0
0	0	2.3943	4.339	10.6	7.4164	14.124	16.461	16.265	6.7207	17.818	12.388	22.551	7.3569	17.713	18.538	19.421	18.596	14.186	20.901	12.582	18.822	22.53	19.737	36.114	28.958	26.41	29.774	31.324	31.739	37.761	40.064	48.401	48.596	53.066	51.981	55.065	58.799	54.876	59.433	55.377	62.292	68.668	67.889	69.814	68.011	72.23	63.379	70.846	69.793
0	0	0	16.749	22.059	14.024	10.864	25.9	11.958	10.95	26.776	13.609	23.616	22.65	12.837	23.051	17.921	19.784	10.637	16.612	25.684	42.577	35.709	22.108	24.458	18.34	21.573	27.466	30.537	21.695	27.181	20.529	23.017	19.386	19.073	13.726	19.512	21.997	11.094	16.261	18.565	19.192	8.262	10.937	11.271	5.3535	13.421	0	10.041	3.1826
0	0	0	7.0697	17.468	17.068	21.546	27.33	28.358	30.794	31.53	35.389	39.639	40.454	34.324	42.095	50.802	52.9	54.52	55.163	54.004	40.252	42.463	42.975	38.202	36.145	41.141	40.357	49.626	35.741	34.731	32.367	30.467	47.185	28.246	39.225	41.654	36.257	41.834	41.944	42.718	37.03	33.947	39.758	42.794	40.97	37.156	31.4	33.362	28.141
0	0	0	14.762	27.383	12.822	15.479	17.959	12.98	15.888	18.405	16.157	17.527	14.984	7.3459	3.852	5.0113	0	3.8635	3.9877	0	2.1632	0	0	1.8375	0	0	0	0	0	0	0	1.685	4.1584	5.5756	17.013	24.577	21.567	26.875	36.31	59.525	51.674	54.322	64.711	84.274	79.035	78.663	91.137	88.21	76.712
0	0	0	9.4687	21.306	31.55	24.692	45.381	31.762	46.475	67.587	74.019	69.784	73.852	81.83	87.554	80.537	71.678	72.756	83.463	69.333	92.043	93.744	81.34	82.606	79.037	90.667	83.304	77.96	82.023	89.024	100.49	89.048	108.71	98.512	102.72	99.074	88.64	85.996	79.501	88.369	83.153	87.588	84.941	74.268	73.779	69.162	68.284	65.79	73.507
0	0	6.1328	5.2374	11.194	12.585	15.976	28.767	19.883	23.05	20.067	20.158	30.855	27.586	28.922	19.466	27.355	29.584	28.466	36.917	19.887	32.946	56.607	51.182	65.577	69.772	71.059	77.199	49.817	64.064	63.605	66.095	58.2	62.403	51.369	58.105	59.226	61.119	65.778	67.726	67.705	72.871	67.076	70.158	70.956	78.784	80.821	81.734	82.841	78.667
0	0	0	10.871	19.754	18.056	5.9237	7.7126	7.58	13.251	15.605	7.7952	12.865	8.4181	10.135	11.829	12.374	12.475	11.775	16.655	8.4188	5.8516	6.3847	2.3188	7.5824	0	11.507	14.238	2.1112	0.027474	2.2259	5.858	8.3106	15.582	10.327	12.79	14.351	13.104	16.233	17.579	0	0	0	0	0	0.91674	8.1736	18.59	8.369	15.445
0	0	0	9.467	0	12.622	13.263	14.239	25.621	23.258	23.84	23.666	21.578	14.326	19.627	15.998	20.064	23.249	28.381	32.702	28.082	25.838	26.672	23.605	29.616	24.376	31.954	40.299	37.593	38.364	40.385	48.859	56.618	75.342	70.369	75.315	82.281	90.807	90.046	90.001	77.292	81.416	88.848	85.862	86.573	88.927	91.537	94.89	103.57	105.24
0	2.7881	0	0	5.6521	4.6866	13.558	23.289	12.409	8.6811	19.405	17.713	18.767	5.4242	18.935	13.577	21.058	32.258	18.613	26.538	22.44	39.159	48.79	57.009	68.073	39.31	36.11	40.787	31.899	28.419	36.791	29.977	40.257	36.222	31.045	31.597	29.327	40.892	34.318	33.152	20.739	40.102	41.639	36.894	18.159	31.811	39.075	29.814	36.84	36.04
0	3.516	0	28.224	25.874	0	3.621	25.41	62.454	74.486	107.74	147.6	188.43	155.96	176.62	251.9	258.71	290.61	290.95	315.38	329.91	354.3	366.37	363.33	374.12	408.87	405.79	393.37	400.15	416.26	380.71	395.97	416.02	390.9	398.8	420.93	395.98	399.9	406.26	395.27	394.97	405.56	398.72	405.13	387.27	370.87	398.44	390.19	397.92	415.94
0	3.0109	0	4.6259	1.4919	2.0161	17.478	23.635	31.306	34.201	36.769	42.366	51.859	60.444	51.856	52.563	46.878	68.275	70.341	71.09	49.711	83.373	86.126	60.102	63.876	56.335	66.764	64.061	76.326	70.55	72.353	62.182	75.268	66.752	65.333	60.287	64.023	75.673	70.24	72.527	66.215	72.968	68.671	53.56	63.799	68.68	61.516	58.823	59.43	68.983
0	0	0	4.1649	12.702	19.628	17.947	16.198	24.948	0.86994	0	17.486	12.85	8.9999	2.7894	9.3512	5.9466	10.29	15.361	13.032	17.927	19.066	16.433	17.157	12.888	16.396	11.545	10.107	18.834	11.221	18.871	14.466	21.358	14.395	18.653	13.403	18.881	12.527	17.724	8.6284	18.008	18.719	19.107	18.63	30.513	14.636	13.873	15.231	12.987	11.739
0	0	0	10.99	18.443	25.769	23.124	13.728	14.95	21.679	20.214	24.546	26.39	39.528	29.557	9.7735	34.59	28.29	16.891	23.731	27.354	32.978	23.593	33.557	28.775	41.13	34.329	41.544	44.201	53.802	53.341	56.832	42.487	41.281	47.382	42.138	47.212	47.47	43.886	49.836	48.618	46.711	50.321	44.918	48.094	52.37	58.01	48.289	56.327	49.367
0	0	5.3836	12.89	15.703	9.8399	8.5102	0	0	0.67572	6.3124	14.069	15.868	32.07	15.41	0	12.746	7.1653	14.035	15.054	18.909	10.36	3.9692	9.9783	15.056	24.391	7.611	3.7441	9.1965	34.919	14.091	21.328	15.062	31.292	36.94	27.984	38.297	35.8	25.209	40.295	35.286	32.415	36.987	40.483	43.019	44.191	38.952	35.023	37.326	34.996
0	0	6.2773	2.6402	12.947	12.875	0.75996	15.466	7.3101	0	2.7697	3.3075	12.253	16.05	19.035	21.457	21.248	27.548	18.067	14.283	13.347	19.369	22.419	19.357	30.766	31.412	32.399	30.809	27.171	44.471	43.675	39.863	43.472	46.482	46.034	52.395	58.075	51.431	52.978	69.213	54.326	54.548	50.161	48.406	55.165	60.325	52.924	57.353	54.249	51.709
0	0	0	10.712	10.445	9.2921	12.163	25.181	15.593	18.409	24.333	30.031	14.661	21.543	21.145	20.549	21.732	26.259	21.912	26.444	21.956	19.947	27.892	21.197	25.349	31.417	25.401	22.372	27.666	27.045	21.928	25.564	39.467	30.563	28.685	19.457	22.35	20.379	32.574	16.511	24.1	22.102	23.076	18.902	26.995	20.111	26.867	15.005	16.602	25.685
0	0	0	13.371	7.4599	9.0786	12.67	9.3137	16.717	18.519	20.533	13.315	9.7526	3.9627	8.9216	12.313	7.5515	12.391	8.8488	17.579	9.386	6.3077	9.7098	6.6524	14.598	12.021	8.8868	12.661	9.8622	14.459	11.949	18.682	16.168	27.585	19.613	28.738	28.535	32.218	31.861	33.794	31.054	32.775	39.73	37.384	40.378	37.885	37.67	43.431	45.862	52.603
0	0	5.2662	0.32544	8.4361	9.3209	4.9608	13.829	4.5087	14.493	6.6557	4.7319	15.627	18.257	20.293	20.406	20.659	37.392	32.125	37.407	37.883	40.759	31.468	27.746	44.919	42.774	44.066	45.261	39.72	53.518	56.799	56.212	50.727	55.785	47.446	39.417	43.898	49.172	51.531	49.836	44.563	46.922	47.308	43.629	47.121	59.585	59.307	61.341	50.997	44.968
0	0	5.8064	10.637	12.824	0	10.07	16.225	18.452	23.039	22.467	20.842	24.056	25.71	19.764	18.835	17.711	17.081	20.339	28.093	13.915	26.639	25.658	31.045	41.371	46.695	49.814	54.478	69.254	59.954	61.596	55.961	63.825	68.676	61.493	66.812	63.501	62.852	59.456	66.816	68.156	67.087	75.812	75.238	72.162	79.421	72.845	72.903	72.034	73.162
0	2.2697	0	4.3972	1.717	2.7472	9.8962	8.9219	15.244	12.534	17.405	12.446	2.1317	4.0225	4.0386	0	0	0	0	0	0	6.0842	3.9362	10.633	10.965	13.523	28.588	37.705	79.488	88.647	121.29	144.8	192.68	214.54	234.64	275.04	280.67	316.48	379.69	377.34	446.51	423.87	461.91	486.46	490.06	510.5	583.89	561.79	518.67	484.1
0	0	0	12.292	19.723	23.414	26.032	40.013	34.402	45.598	52.786	34.801	39.824	34.442	28.876	33.999	38.717	46.799	37.735	40.746	27.223	19.493	14.049	20.91	17.38	9.4944	9.4402	19.844	10.966	13.568	13.894	25.152	14.724	24.996	12.264	20.686	24.699	17.649	25.543	19.688	20.064	20.809	19.571	15.72	20.132	13.453	18.046	13.033	15.952	15.11
0	0	0	21.054	20.919	15.276	16.25	9.6395	23.417	13.53	22.795	23.915	18.128	14.361	1.3734	2.495	0	0	2.3892	3.3991	0	0	0	0	0	0	0	0	0	0	0	0	0	0	0	0	0	0	0	0	0	0	0	0	0	0	0	0	0	0
0	0	0	3.356	17.59	23.217	28.531	27.493	25.793	31.789	41.937	25.886	33.821	22.044	38.139	26.834	29.727	29.674	27.958	32.756	30.793	30.121	40.737	36.041	45.676	38.286	43.714	40.869	38.251	38.378	32.254	31.134	41.316	40.167	37.284	38.475	43.951	36.737	40.092	32.948	35.17	46.157	48.625	55.419	51.007	52.787	50.617	49.305	51.431	52.029
0	0	5.8749	3.2566	8.0025	2.9572	13.76	16.805	6.3783	0	0	1.5482	1.586	7.791	11.708	12.643	10.548	12.601	5.3634	13.221	9.4131	27.64	26.86	16.554	23.196	20.594	25.804	19.884	17.233	18.854	18.338	28.16	24.316	39.466	35.643	35.084	39.938	40.889	34.197	36.202	43.443	42.653	59	37.798	33.224	39.532	40.189	38.172	40.164	38.516
0	0	0	14.696	5.3685	21.696	11.147	7.5526	8.1659	13.986	21.987	14.649	18.7	13.425	32.508	18.098	21.868	19.326	7.1743	2.1536	0.68195	0	8.0833	5.2672	13.79	7.1635	0.96539	4.6159	9.9605	11.777	11.52	2.2299	11.091	3.9448	10.95	12.747	19.786	13.1	0.47424	0	0	0	0	4.1477	1.5367	0	0	0	1.76	0.32022
0	0	1.6433	10.421	4.9759	7.7636	20.212	22.895	17.55	27.32	25.482	24.62	27.03	23.989	25.412	30.647	20.763	24.407	23.513	29.374	14.603	21.825	20.253	23.938	16.508	17.444	17.546	22.801	10.187	15.754	11.022	21.122	21.565	20.125	20.713	18.572	19.611	15.685	16.21	10.705	9.7381	17.112	18.31	14.945	13.404	17.891	14.388	10.109	16.821	15.896
0	0	5.0199	4.7843	13.873	4.948	6.8944	16.119	7.3483	10.753	14.787	5.5213	13.132	9.1612	11.11	14.844	7.4825	10.169	8.9218	16.799	7.4445	5.7696	16.989	17.378	27.46	15.692	17.818	22.634	18.678	17.478	12.915	16.289	22.379	12.648	13.652	13.082	23.844	18.667	16.491	18.403	13.168	19.908	27.541	26.92	24.154	18.566	21.449	19.161	17.545	28.42
0	0	0	3.4075	10.232	16.246	33.464	45.92	46.344	45.439	49.179	43.147	73.308	83.196	61.029	0	0	0	0	0	0	0	0	0	0.88341	0	2.2328	0	4.4798	16.092	27.264	24.846	33.766	40.143	50.72	53.51	64.144	63.402	72.78	72.346	72.22	86.018	77.752	75.593	84.997	71.486	68.124	79.385	74.813	88.139
0	0	0	6.4242	6.7112	18.422	23.685	22.996	27.576	19.186	25.981	19.68	18.47	22.591	24.301	20.686	25.001	22.728	26.261	34.413	25.084	35.873	31.785	38.786	30.579	28.392	3.1638	18.166	25.579	30.938	36.108	44.042	51.497	32.398	27.339	33.538	26.364	23.477	37.174	26.227	35.296	35.444	32.013	34.281	38.449	34.373	38.286	37.857	31.338	43.852
0	0	0	10.231	18.188	13.509	21.046	24.388	16.927	19.122	17.195	18.064	14.427	38.753	46.565	25.348	37.724	41.444	53.312	66.472	81.077	86.032	97.995	88.296	83.43	90.015	88.432	93.959	92.273	112.82	119.42	130.79	129.8	133.63	143.91	130.55	138.19	131.44	148.63	131.55	149.08	157.73	147.08	144.13	136.88	137.65	148.52	157.71	157.27	183.35
0	0	0	16.393	13.531	9.6313	14.83	15.278	23.958	29.703	29.965	32.971	43.645	31.524	29.387	21.153	22.9	20.455	14.449	22.266	13.475	11.215	7.3868	7.0396	14.039	6.471	13.301	4.7564	11.15	7.3424	2.5946	5.3775	0.23373	2.3657	0	0	0	0	0	0	0	0	0	0	0	0	0	0	0	0
0	0	0	6.5784	9.4138	15.63	14.533	25.057	22.827	23.966	18.547	15.633	19.676	25.856	27.944	23.18	29.394	39.227	28.464	34.061	33.217	38.232	41.745	30.666	40.15	47.513	46.41	47.187	36.14	44.179	38.342	42.797	33.816	35.736	30.001	33.569	40.97	33.501	45.063	38.291	28.052	37.932	33.02	29.221	29.283	33.544	28.276	27.978	36.244	25.313
0	0	4.0857	11.617	5.0296	10.654	11.042	19.002	14.402	26.687	22.219	25.39	22.108	24.321	23.744	21.48	23.15	26.392	25.533	29.146	27.101	26.964	28.453	26.449	31.741	26.14	24.147	26.159	23.409	19.926	30.676	28.452	29.087	23.637	33.379	35.904	38.443	34.216	28.823	33.093	37.902	38.163	35.653	30.407	31.164	36.178	33.907	34.22	27.525	30.719
0	0	6.9844	6.4333	13.067	13.868	6.6319	21.739	34.253	31.084	33.83	32.456	38.608	36.781	35.877	31.853	27.689	32.062	33.215	48.611	30.267	30.477	27.17	47.04	44.183	37.965	50.129	44.599	68.143	58.852	53.385	53.507	60.465	58.867	58.029	57.417	63.252	65.266	48.779	52.431	51.011	54.022	58.692	59.427	60.51	61.975	56.62	58.275	59.804	59.143
0	0	0	3.6307	13.068	11.373	3.0218	7.3603	12.462	15.798	17.868	18.108	26.433	18.661	15.295	22.225	15.601	18.705	19.214	19.413	11.999	13.261	9.954	22.228	25.142	24.886	29.451	26.697	44.201	31.837	32.214	32.787	34.921	32.986	29.683	32.868	27.334	25.592	18.141	17.808	21.561	23.597	34.191	40.084	45.545	60.734	56.848	67.252	83.148	84.777
0	0	0	0	8.111	9.0418	8.3325	6.5136	5.6321	12.402	8.3819	10.142	16.385	12.612	16.525	8.8054	15.194	10.1	18.936	21.807	15.983	13.589	18.634	10.554	9.1576	7.7599	7.5904	0.045112	8.902	10.859	9.364	15.136	14.469	14.799	15.167	6.9491	5.7698	9.5894	3.7962	14.743	8.5191	13.818	10.039	8.1003	13.185	5.6757	2.9501	0	4.0502	2.7787
0	0	0	9.1372	6.1841	19.959	11.614	20.22	10.25	10.191	12.976	12.691	15.091	14.762	23.734	21.165	17.701	25.254	19.881	33.051	32.747	35.137	32.469	28.415	24.416	27.059	30.346	32.245	30.297	16.766	26.012	29.728	38.16	32.899	35.856	20.534	26.257	46.055	50.682	50.169	49.373	61.72	58.997	55.524	55.819	60.23	62.04	63.309	59.043	68.192
0	5.8423	1.1526	4.6815	0	5.9281	0.43541	19.365	8.4526	16	20.596	24.393	27.413	28.478	35.042	36.001	36.472	45.745	48.174	61.243	52.735	59.106	64.215	52.412	58.302	57.107	60.739	71.626	75.182	79.477	75.174	79.176	83.064	82.845	74.458	76.768	74.939	87.072	88.691	85.998	87.199	98.959	97.227	88.747	87.345	96.313	87.862	79.726	89.185	88.622
0	0	0	7.0075	12.116	8.344	16.463	17.106	22.048	5.7508	0	0	0.092344	15.601	22.794	1.6573	5.2837	8.9629	0	3.0335	2.7384	9.942	0	6.5902	9.8848	10.937	1.812	10.207	10.15	10.602	24.368	15.409	25.857	25.532	22.062	24.639	30.994	25.987	17.265	20.164	25.085	30.429	28.11	26.027	37.412	30.462	40.55	40.191	34.834	35.92
0	0	0	23.155	34.653	23.75	0	32.153	27.149	19.609	18.448	12.095	12.188	0	1.1349	0.75723	2.6698	0	0	1.4901	0	0	0	0	0	0	0	0	0	0	0	0	0	0	0	0	0	0	0	0	0	0	0	0	0	0	0	0	0	0
0	0	0	12.652	19.041	17.569	5.2017	13.743	18.219	11.424	21.939	16.34	12.894	11.913	22.534	14.234	17.803	17.586	15.695	14.833	6.8753	15.898	15.509	8.1195	17.161	28.029	23.65	25.081	70.961	55.457	55.019	50.093	46.114	42.946	54.872	65.219	63.151	74.127	56.423	54.549	49.884	50.43	58.178	63.864	69.642	53.408	47.853	46.062	50.769	53.408
0	0	0	7.1785	0	21.302	20.084	34.119	18.856	33.382	31.82	35.444	43.197	39.456	41.663	43.335	38.655	56.32	52.451	59.486	49.005	47.269	49.548	57.372	60.094	57.409	53.997	26.505	7.3871	3.9262	25.429	23.525	28.936	24.046	25.025	31.471	22.964	19.627	29.311	26.612	30.895	30.316	35.76	28.025	24.891	24.412	29.082	28.538	22.501	26.677
0	0	0	11.55	11.432	25.833	22.168	33.167	39.344	42.215	49.418	44.939	49.076	61.937	58.822	70.755	72.235	57.078	63.809	69.423	72.006	67.647	67.457	59.727	66.682	69.057	75.465	72.236	65.094	70.052	71.799	74.741	70.108	75.653	84.143	82.367	80.301	72.389	70.36	77.834	78.146	78.099	87.895	72.907	76.684	73.195	69.31	73.226	78.445	67.893
0	0	0	15.315	17.908	16.854	16.082	8.5521	18.189	4.4438	5.5112	5.9119	2.1504	0	2.7221	1.9991	5.9397	2.0278	3.775	18.759	13.364	33.121	33.31	35.929	37.214	35.015	35.099	33.281	43	44.855	50.049	60.195	64.82	114.89	123.89	129.44	127.47	138.23	130.94	115.65	129.83	118.26	117.02	123.44	126.23	120.61	127.92	126.36	126.66	128.55
0	0	2.2461	0	0.90329	2.9961	24.974	23.658	23.735	16.711	22.658	18.913	38.94	24.637	30.927	44.145	47.664	70.128	67.071	75.205	82.077	85.302	99.402	105.92	122.69	126.49	121.2	114.89	123.93	139.15	131.63	137.09	137.48	113.98	136.54	129.94	137.53	146.87	173.1	169.8	171.66	173.63	168.12	167.72	194.71	201.6	208.83	200.75	205.56	229.33
0	0	4.9627	0	0.18045	13.881	19.233	24.888	17.85	3.4956	9.969	9.1497	19.687	26.213	21.342	27.027	28.895	37.38	40.096	30.963	43.814	45.54	54.306	59.331	60.017	63.082	56.565	48.18	59.765	65.766	63.412	67.479	70.657	66.768	80.55	72.513	76.893	100.05	128.83	145.92	161.08	177.86	224.52	231.3	248.75	273.86	287.28	299.42	311.42	325.11
0	0	0	10.105	13.307	15.947	8.0339	21.948	13.541	16.497	17.347	12.012	18.988	9.9458	18.388	11.456	3.7031	13.99	10.394	9.2875	0	19.903	6.351	11.495	8.3614	10.407	3.3961	8.5178	14.494	19.745	14.799	11.039	13.319	10.294	13.263	13.364	25.897	25.551	24.53	25.302	22.058	31.773	25.506	21.006	30.349	29.823	33.231	34.756	35.5	5.0808
0	0	0	12.373	17.187	12.98	36.529	32.268	33.285	26.676	29.645	28.94	23.433	26.929	20.128	19.52	3.6897	18.516	6.1339	13.477	0.72654	8.105	0	0	0	0	0	0	0	20.828	30.363	59.95	81.303	118.14	148.03	163.43	193.59	238.62	257.82	304.51	352.3	365.57	392.61	435.23	457.18	468.67	471.17	488.99	504.94	519.24
0	0	0	0	27.312	10.969	18.294	16.748	11.219	11.945	8.1449	28.101	0.22206	7.4285	0	0	0	0	0.86679	0	0	17.728	5.5663	5.4654	0.16707	0	0	0	0	0	0	0	0	0	0	0	1.6658	1.2679	9.1383	0	0	0	0	0	0	0	0	0	0	0
0	0	0	9.2359	4.1572	13.538	22.141	27.856	36.768	45.775	63.788	82.902	80.998	102.61	88.766	118.62	122.2	123.13	125	126.19	133.3	140.87	141.78	148.81	156.01	163.26	169.88	159.03	181.92	169.6	179.41	164.35	186.42	182.27	182.12	168.2	183.24	173.57	179.13	181.48	176.6	177.11	186.55	183.41	185.46	182.3	181.2	189.21	188.47	186.94
0	0	0	0	14.891	19.193	18.782	22.1	8.5226	10.129	3.6258	26.999	24.906	25.486	23.036	33.574	24.076	26.188	6.992	28.905	28.252	36.37	34.015	24.799	40.475	32.871	40.465	30.88	26.641	22.941	29.988	25.154	28.364	33.781	24.14	24.732	22.056	13.909	21.876	13.039	19.655	7.0679	12.073	13	11.621	10.289	4.1995	12.962	15.407	21.549
0	0	0.93244	10.074	12.168	0	13.819	15.275	13.835	25.297	29.124	32.021	33.561	33.247	24.927	20.976	25.352	25.669	21.724	27.021	17.532	16.962	16.196	19.888	22.003	14.449	19.238	29.895	21.962	22.225	19.573	23.563	25.391	23.77	31.984	27.27	21.573	19.659	18.364	19.922	22.248	28.164	16.941	27.54	12.32	22.978	14.908	17.851	13.509	18.137
0	0	0	6.4065	30.915	8.5438	9.5347	6.3483	12.099	12.477	14.655	5.2487	15.641	5.5227	5.1368	9.264	5.9982	1.7632	0	9.239	11.373	19.183	10.008	15.062	10.553	10.53	12.302	12.294	10.904	10.375	12.276	12.927	6.1098	0	11.569	2.6822	11.17	10.906	3.295	22.603	18.389	18.083	12.071	23.232	21.912	9.6594	19.725	16.789	20.432	26.088
0	0	3.476	3.4939	12.955	9.88	1.4296	11.799	4.0607	5.001	0	15.612	12.96	23.386	17.163	1.5612	10.276	6.1197	7.1283	11.798	11.681	4.8277	5.3584	1.263	7.4739	14.566	4.6381	12.715	18.145	21.598	26.636	24.673	19.757	20.788	25.972	27.101	26.197	29.991	32.632	37.083	45.255	42.506	40.274	43.832	41.707	39.901	36.552	32.006	32.801	28.28
0	0	1.8489	4.1499	11.634	13.638	12.992	20.528	9.2777	15.655	18.949	12.008	13.274	15.635	20.704	14.999	16.574	29.07	18.178	21.803	14.311	17.698	25.175	20.533	27.094	34.646	25.229	28.432	27.908	36.655	32.16	42.29	38.883	30.491	36.012	31.212	46.38	43.082	45.215	50.006	45.581	48.256	47.648	52.811	51.896	53.323	57.079	66.253	64.411	63.952
0	0	0	4.1857	11.037	11.231	18.928	13.319	15.351	19.605	15.822	19.538	18.726	17.294	14.571	17.505	16.347	14.946	12.405	12.744	2.0956	19.272	3.8228	9.7581	5.2961	6.5393	11.667	16.058	7.5752	10.831	4.8598	10.298	11.085	11.935	11.928	6.3886	5.782	7.9501	14.078	15.241	11.222	17.421	9.4073	16.629	12.491	23.761	12.367	15.306	14.309	23.829
0	0	0	6.7442	17.788	13.509	23.172	27.67	23.786	24.52	31.384	24.173	23.009	27.748	19.423	18.635	18.017	19.953	25.976	34.761	22.088	19.886	22.444	22.899	7.5189	12.452	9.795	18.624	16.433	13.348	12.73	12.519	4.9929	15.112	6.3747	16.489	8.0515	4.4172	6.5923	10.426	8.3533	2.858	3.3494	3.885	5.9826	1.4034	4.447	0.27609	0.14644	0
0	0	0	5.2557	12.116	27.385	37.928	43.603	45.555	29.743	37.109	31.88	51.802	34.964	39.851	37.467	42.781	43.633	38.675	25.767	23.752	24.46	0	4.4504	28.818	38.73	16.816	6.2713	9.139	7.3624	3.959	12.942	10.892	16.692	19.245	13.047	9.2867	2.6698	0	26.162	25.673	17.137	0	0	0	0	0	0	0	0
0	0	6.8631	9.5992	13.857	20.542	20.238	31.409	32.493	27.29	29.796	16.271	30.255	17.542	26.971	36.378	32.613	32.463	28.401	33.644	27.658	31.274	34.72	23.365	43.357	37.869	37.84	38.337	42.719	26.337	26.833	24.738	31.585	26.452	22.202	21.263	25.079	23.515	26.692	17.505	14.929	29.856	29.109	18.725	18.649	13.638	20.69	10.772	6.9342	12.545
0	0	0	6.3441	19.644	18.244	10.597	21.776	22.239	8.8231	30.827	19.471	22.669	19.458	16.477	17.961	12.769	1.8574	0.80809	5.6293	5.724	20.497	17.045	17.801	14.286	32.612	33.039	8.9114	9.8467	0	0	4.1263	0	2.0092	11.412	6.4418	6.2506	2.3488	0	11.117	6.6459	17.602	4.0727	14.673	10.969	8.1935	0	0	4.357	0
0	0.37213	0	0.22029	7.6523	10.989	13.069	8.4529	16.45	21.608	15.535	14.575	22.756	21.709	20.373	22.476	24.715	36.156	36.755	46.503	43.943	44.243	47.917	50.84	46.125	47.984	51.659	57.251	60.545	58.629	61.152	58.112	58.475	60.328	51.682	57.487	53.291	59.941	62.566	59.944	56.723	59.432	57.7	65.674	67.248	62.497	62.675	56.938	55.937	53.933
0	0	0	6.6899	11.236	15.13	9.3597	11.274	12.08	10.072	8.3023	7.1921	10.031	13.444	17.002	14.83	11.703	7.5708	8.3447	13.672	17.557	14.571	14.802	7.4822	14.291	23.119	20.322	22.061	18.569	11.258	20.315	19.681	29.297	24.549	30.815	33.997	33.242	29.865	21.683	32.362	36.129	30.744	33.309	29.128	27.876	30.002	32.132	35.292	28.839	28.165
0	0	0	14.849	22.093	23.916	10.281	23.427	26.611	33.849	29.026	59.992	67.373	77.044	79.513	82.53	88.545	90.144	84.887	100.34	126.37	120.97	140.11	132.98	143.41	148.92	142.15	137.05	149.47	157.71	155.44	172.57	174.04	160.6	181.85	190.65	183.9	195.66	215.53	206	219.74	217.23	211.8	227.66	223.22	225.48	223.86	212.52	215.77	196.31
0	0	0	2.9475	13.468	13.351	16.323	26.026	36.943	39.815	33.823	37.951	40.866	34.023	48.696	38.121	36.207	40.6	49.772	51.699	52.697	48.983	49.113	55.936	50.168	52.124	57.472	56.407	70.554	57.215	63.232	68.661	67.029	67.915	55.829	64.027	60.462	63.523	58.53	56.967	52.722	59.511	62.028	63.786	65.885	68.437	63.691	59.506	58.296	58.953
0	0	6.6804	14.406	13.569	8.1916	6.8613	13.775	1.3498	7.1892	0	0	3.938	6.6635	16.84	8.6787	4.9275	3.8532	13.584	19.775	26.461	30.299	41.039	51.615	84.197	107.09	110.05	116.87	135.86	166.5	179.56	193.54	192.53	202.62	196.26	213.44	225.25	224.75	246.54	235.96	260.25	278.73	285.62	262.12	272.96	265.53	274.02	264.62	268.67	273.07
0	0	0	3.321	2.9833	9.5954	15.484	20.113	19.169	19.029	11.364	13.491	12.662	15.437	15.904	19.257	18.513	26.291	27.521	36.558	31.326	36.484	39.426	32.38	42.058	44.539	50.508	53.498	58.864	63.362	55.383	55.806	64.623	61.7	62.336	59.615	58.652	65.587	68.899	67.779	67.32	68.316	69.202	52.754	49.819	38.893	50.692	47.582	51.797	51.986
0	0	0	7.829	6.8102	4.3918	3.1132	8.0085	3.9584	12.326	2.5085	8.3274	0	0	0	0	0	0	0	0	0	0	0	0	0	0	0	0	0	0	0	0	0	0	0	0	0	0	0	0	0	0	0	0	0	0	0	0	0	0
0	0	0	4.4797	10.521	17.236	20.583	14.952	18.673	16.484	20.616	18.941	16.167	23.834	18.871	17.26	24.209	23.863	22.937	30.028	37.248	31.38	33.106	23.458	16.383	10.737	17.436	19.265	21.211	14.761	17.074	23.938	19.743	19.951	21.308	20.674	13.695	19.085	20.471	28.206	28.066	31.676	36.588	26.366	24.64	24.718	26.651	36.137	44.25	44.136
0	0	0	11.919	7.9251	11.65	8.8955	16.053	23.478	30.143	26.868	28.294	42.992	43.141	47.235	41.184	52.404	45.941	44.948	62.963	57.576	48.635	50.702	66.142	68.878	78.061	58.793	51.138	74.983	66.685	89.851	68.434	103.14	71.691	94.634	83.173	124.92	80.962	111.21	104.85	85.221	132.32	135.21	88.118	133.72	131.97	129.28	122.12	141.01	143.9
0	0	0	19.011	17.297	45.344	31.841	45.387	30.989	34.46	16.35	60.51	23.754	35.536	41.151	16.655	48.54	44.401	22.162	41.823	37.578	44.816	52.909	51.341	53.528	47.856	58.005	37.39	49.572	62.634	62.962	54.122	56.828	37.727	51.038	62.41	55.846	45.92	63.88	56.164	45.833	45.308	51.244	52.492	49.483	46.047	39.594	31.095	9.4457	10.566
0	0	0	8.8131	9.8981	24.875	29.07	20.754	29.902	29.069	33.958	31.942	26.034	28.409	19.716	28.493	37.202	39.231	44.445	43.386	46.108	50.949	52.47	54.633	61.051	57.201	65.577	61.509	67.095	78.224	75.84	75.274	85.052	74.687	86.17	72.663	95.888	89.714	84.772	88.662	90.706	95.424	99.866	101.79	104.21	104.72	98.705	111.12	114.86	119.61
0	0	0	10.836	7.2551	26.59	35.243	56.448	104.6	144.04	200.08	229.31	270.49	326.76	367.16	325.56	358.36	360.44	365.47	412.81	424.09	488.71	494.23	502.72	511.29	516.23	519.1	533.12	531.66	549.28	531.09	522.7	507.03	536.71	528.76	500.28	509.3	555.67	535.93	554.53	549.03	509.71	521.19	533.65	550.66	511.06	540.84	520.8	526.03	522.76
0	0	4.1459	0	0	0	11.835	5.8251	11.492	6.7002	0	6.7136	13.55	17.117	22.986	19.317	11.685	0	5.0822	14.407	16.659	10.743	4.0936	13.899	14.832	24.969	13.7	21.605	27.735	27.44	29.827	31.529	29.764	25.98	28.757	33.41	32.885	25.111	36.334	40.915	33.376	44.644	50.856	44.512	46.974	44.432	53.022	50.869	60.719	59.071
0	0	0	11.997	23.384	20.043	22.432	10.905	25.397	20.293	14.719	20.84	19.495	16.458	11.373	23.532	4.808	0.32985	11.153	15.714	18.533	25.074	19.236	11.71	12.91	13.644	13.215	15.12	20.784	16.965	5.011	8.2787	11.56	9.6932	9.2303	8.5545	20.22	14.733	11.174	20.253	16.219	16.368	8.3524	6.3941	6.8698	1.2508	0	0	0	0
0	0	2.1442	27.422	22.562	20.351	7.7627	0	7.7673	0	0	0	0	0	0	0	0	0	0	0	0	0	0	0	0	0	0	0	11	41.34	107.02	149.73	168.3	213.2	245.2	318	333.62	391.13	368.29	363.05	423.17	425.87	498.12	498.89	538.2	543.21	569.9	577.36	568.82	585.89
0	0	0	1.7945	27.22	31.514	29.167	37.189	39.46	33.58	44.53	44.811	43.174	35.996	33.207	28.396	31.385	34.668	29.87	31.518	17.324	22.673	30.977	24.117	22.442	22.907	28.063	36.076	20.838	23.651	22.453	23.635	25.405	19.34	17.743	25.979	20.691	14.911	17.204	11.076	9.4477	9.1139	8.258	14.228	4.2252	5.0926	0	0	0	0
0	0	0	10.61	9.7513	23.413	17.324	22.861	12.549	4.022	6.7273	4.3765	23.007	19.675	20.157	22.064	23.12	24.72	29.909	17.081	32.816	31.774	39.942	44.684	53.478	49.382	61.686	44.548	51.302	60.05	50.054	46.636	40.905	38.551	46.674	39.771	34.552	49.46	64.114	50.688	60.478	56.779	53.481	57.03	66.714	66.543	69.426	72.3	69.675	80.43
0	0.27545	5.0675	5.8963	0.41003	5.3406	3.0778	14.196	0	4.5637	3.3826	8.0525	6.276	7.1446	12.968	14.841	15.838	20.467	29.896	35.73	30.993	28.216	35.269	24.909	33.887	33.299	35.322	49.754	49.224	52.705	46.777	53.861	61.2	59.605	56.082	54.875	47.049	53.837	64.459	62.779	71.919	75.249	70.027	62.71	65.756	61.795	64.054	61.752	62.315	66.988
0	0	0.72502	11.312	9.5664	11.201	10.593	21.793	22.252	24.424	24.732	24.082	25.918	33.863	33.885	35.624	31.704	28.026	28.475	26.223	29.363	22.862	29.368	21.082	23.614	23.156	25.905	22.747	16.581	14.376	17.758	24.195	21.473	21.459	26.17	30.275	31.151	25.526	13.47	23.701	25.394	20.206	26.126	19.975	16.821	17.562	22.361	19.538	20.622	20.036
0	0	0	8.2379	29.798	31.392	18.678	33.599	43.078	39.478	32.444	39.665	31.1	25.76	27.226	26.725	33.767	33.704	26.523	29.344	26.764	18.363	17.819	8.7866	14.315	13.772	0	14.891	18.087	15.219	4.8955	26.851	9.2631	11.612	16.656	28.238	19.352	14.563	25.322	16.591	12.664	12.015	17.789	9.4277	13.636	6.467	8.3275	10.604	20.879	21.145
0	0.83871	4.2407	5.4645	3.3287	8.6479	14.313	7.827	0	7.1185	6.2578	0	5.8389	10.369	8.1751	2.2144	0.081508	0	12.58	18.232	8.6352	8.5951	2.3093	9.4385	5.1641	6.8006	6.1621	1.892	20.826	7.4319	14.714	15.405	11.538	16.072	6.3983	9.0581	8.7825	8.0228	0	3.9921	4.0667	4.781	14.69	6.6298	10.464	8.3126	2.0102	4.6734	8.9762	0.034806
0	0	0	14.787	11.799	13.625	26.649	21.892	11.334	18.34	16.373	22.577	20.529	15.567	19.128	26.072	19.38	20.603	24.05	23.81	21.207	30.74	33.071	30.164	32.825	42.847	36.3	35.762	30.352	33.378	35.119	29.641	29.017	25.136	28.65	25.891	31.394	29.752	40.588	33.855	44.678	43.959	42.851	39.978	57.102	50.909	48.247	45.069	52.017	55.566
0	0	0	19.296	12.718	12.429	3.8077	14.043	18.338	13.435	18.855	11.495	20.989	21.516	12.899	22.19	23.379	27.794	20.408	33.058	31.517	37.958	34.056	28.827	21.762	49.924	59.606	22.381	24.873	13.544	13.524	18.841	23.711	22.097	24.174	20.995	22.247	23.612	20.189	34.952	29.82	36.652	25.973	37.353	32.563	25.618	27.87	17.678	23.768	30.606
0	0	0	0	21.878	12.392	29.663	32.604	27.985	35.232	38.931	40.827	34.331	47.03	48.078	55.083	59.466	57.096	60.434	68.31	60.933	72.245	65.106	81.523	72.908	68.392	59.308	67.267	64.992	75.406	76.349	80.923	76.784	79.395	77.423	83.991	83.329	84.761	94.821	90.856	102.52	109.45	102.2	95.923	115.46	108.74	120.12	119.38	116.22	116.82
0	0	5.5631	0	12.415	7.9863	11.792	17.989	12.568	10.877	12.633	14.885	31.65	20.431	35.09	45.102	15.459	27.617	41.305	49.283	47.831	53.214	62.096	62.86	109	98.136	118.53	123.62	117.6	90.638	143.28	136.48	150.18	139.8	147	133.09	133.53	144.25	144.86	144.21	148.47	147.53	170.59	163.39	181.44	175.58	186.74	184.89	192.7	187.14
0	0	5.7953	6.8197	5.8625	15.36	10.291	15.283	16.052	32.064	40.245	46.184	62.059	90.795	108.1	134.18	163.12	189.38	215.35	236.51	261.99	270.53	301.93	309.64	330.01	350.9	364.38	383.9	386.06	399.07	441.08	428.66	455.82	460.65	468.04	468.66	465.94	477.14	484.72	485.1	497.35	502.94	512.92	502.23	498.72	511.34	511.58	516.89	511.98	517.44
0	0	0	3.0398	21.613	9.0273	24.443	18.872	31.369	36.444	39.354	36.481	39.332	36.232	29.88	34.164	20.861	28.483	26.484	28.42	20.123	26.201	19.726	27.348	31.289	35.181	30.623	25.994	41.953	37.326	33.065	28.881	36.724	33.365	26.507	24.476	28.871	25.759	15.257	19.216	27.297	29.157	37.48	29.451	32.642	30.906	22.731	24.543	22.143	23.898
0	0	0	6.0115	14.792	12.075	15.896	16.122	22.978	27.378	18.053	26.423	31.482	19.383	19.822	8.2951	9.2608	10.022	11.337	19.459	13.872	13.546	6.4184	28.658	17.916	13.997	22.433	16.162	28.853	22.018	23.323	23.952	19.529	20.7	15.209	13.826	14.612	15.609	6.3112	5.0092	1.3872	3.3322	12.114	6.2726	1.5554	3.2108	0	1.4941	0	0
0	15.296	0	15.454	14.549	0.90237	11.42	0	0	0	0	0	0	0	0	0	0	0	0	0	0	0	0	0	0	0	0	0	0	0	0	0	0	0	0	0	0	0	0	0	0	0	0	0	0	0	0	0	0	0
0	0.64871	0	5.2375	5.1298	5.5865	13.356	12.196	0.96479	0	0	3.1636	3.3947	8.0912	12.145	8.9065	8.2593	3.534	5.5558	10.448	21.65	24.33	24.071	38.64	41.278	44.291	46.431	52.651	64.376	64.184	70.987	79.01	84.604	80.093	78.922	84.224	86.874	85.739	97.603	107.14	100.33	105.9	97.395	100.54	99.253	101.66	115.64	109.46	120	118.31
0	0	1.2058	6.4422	18.288	10.649	7.6607	31.448	25.934	26.932	35.824	31.896	27.849	26.122	36.871	30.686	41.344	43.372	36.583	39.149	56.957	66.383	66.458	67.168	50.398	43.175	45.646	44.177	47.185	56.105	48.176	46.236	63.906	50.53	65.784	74.006	77.526	84.904	69.027	75.803	65.956	72.442	74.484	82.028	89.715	78.652	61.655	60.373	69.013	64.633
0	0	0	6.5209	8.6419	10.789	12.635	15.878	14.166	17.057	15.395	25.339	10.865	28.918	12.472	12.487	16.403	15.122	10.793	11.536	8.6905	14.073	12.221	9.1584	22.017	13.441	13.029	11.876	6.559	13.617	16.116	11.434	19.019	18.189	24.131	18.91	21.167	19.745	18.483	22.98	25.971	29.738	34.264	31.38	31.773	32.853	32.113	45.721	40.505	46.407
0	0	0	8.398	11.556	11.611	7.9353	6.921	5.7794	20.325	8.6872	10.243	10.971	5.3603	4.0562	9.5612	4.4989	0	4.076	0	0	0	8.3526	0	0	0	0	0	0	0	0.66731	0	0	0.85571	0	0	0	0	0	0	0	0	0	0	0	0	0	0	0	0
0	0	3.7121	6.8649	9.8721	15.733	14.498	23.898	22.852	26.014	21.627	15.954	29.29	19.414	15.564	10.187	11.756	15.159	7.5452	12.362	8.2388	2.8955	19.713	19.729	22.496	17.926	15.448	16.842	12.759	26.329	17.961	17.006	18.028	14.119	17.501	13.228	16.568	16.798	19.427	19.036	19.963	18.711	16.601	14.256	13.732	2.4289	17.156	16.247	13.142	11.913
0	0	2.3823	4.5571	4.3265	7.5201	13.383	14.635	9.8162	5.6421	8.4554	0.42401	8.9005	0	5.9967	0.60903	0	0.57701	0	4.6789	0	0	9.3377	0	8.7362	0	0	0	0	0	0	0	1.2729	0	0	0	0	0	1.2234	0	0	0	13.926	7.0626	3.8602	5.3406	6.7636	6.536	6.3587	0
0	0	0	10.224	16.494	16.585	23.25	30.36	32.739	28.692	36.077	30.332	41.071	30.018	30.786	25.617	21.387	17.256	20.929	24.814	16.516	13.441	31.704	26.649	48.765	40.764	36.001	43.345	35.611	35.808	42.157	24.833	42.74	34.181	32.258	25.642	33.044	43.317	44.42	47.948	41.094	54.986	57.877	66.541	60.571	58.481	57.871	63.613	61.353	55.848
0	0	17.59	0	44.139	44.694	55.438	78.763	55.482	47.402	62.881	42.676	53.385	28.571	42.622	40.636	29.985	32.079	5.7908	4.8056	0	6.1378	8.3879	2.4718	23.754	2.4616	0.67446	4.2008	0	0	0	0	0	0	0	0	0	0	0	0	0	0	0	0	0	0	0	0	0	0
0	0	3.1526	8.0588	6.7875	4.699	2.8889	9.443	11.289	7.6469	10.019	7.0371	7.9327	12.95	18.599	10.384	14.661	15.892	12.003	15.386	19.42	25.147	24.022	21.182	20.391	26.352	22.884	24.792	19.657	16.413	25.737	25.634	29.49	25.588	24.165	21.241	25.453	20.68	13.879	23.616	23.657	23.977	22.853	15.381	18.621	19.688	18.173	20.709	21.29	18.746
0	0	0	5.2892	4.7283	10.455	18.29	21.581	25.555	33.754	31.632	29.904	37.387	35.735	34.261	34.559	35.212	35.022	38.917	46.549	34.882	46.396	42.887	45.102	43.6	47.137	54.103	55.411	51.357	52.155	50.503	55.625	59.877	63.818	59.283	54.979	55.096	60.756	54.245	55.39	55.489	62.414	52.419	62.47	56.075	62.883	56.461	57.203	62.043	60.344
0	0	0	14.242	20.636	8.3262	5.4137	2.511	4.2882	10.817	1.2869	2.3017	16.784	8.8192	18.428	1.3783	27.362	21.01	13.578	27.579	24.883	27.866	31.74	26.485	24.892	22.756	30.162	29.338	33.816	37.097	43.469	53.51	54.58	61.283	67.79	84.862	97.17	107.7	116.62	132.64	147.38	155.76	163.14	169.73	182.49	189.32	204.37	200.02	204.16	215.18
0	0	0	15.167	39.684	27.159	15.026	21.618	31.562	28.613	21.969	43.943	37.826	38.251	32.459	9.0572	37.198	29.485	0	6.8139	14.728	17.083	0	14.861	7.5673	15.05	25.886	2.3153	14.563	14.835	19.989	1.8529	13.229	0	6.7395	7.3156	11.99	4.762	7.3895	2.8965	7.2457	12.401	0	0	3.1985	10.771	0	2.7456	8.3213	0.53744
0	0	0	3.8361	18.601	10.734	10.847	19.842	15.61	17.193	19.655	22.92	29.6	26.347	31.024	29.713	31.598	31.654	34.316	34.999	34.585	35.179	32.165	32.284	38.35	41.999	41.874	41.722	44.556	50.113	47.167	48.141	50.006	48.128	54.702	52.22	58.806	51.54	54.145	59.298	62.593	58.617	60.263	53.718	57.272	60.739	57.226	58.84	64.159	69.928
0	0	0	6.8179	12.993	13.49	10.893	19.669	10.712	7.779	15.538	21.876	25.629	42.272	54.063	49.141	46.025	54.099	53.806	57.534	48.781	76.216	83.291	73.66	84.489	76.413	81.015	76.663	72.74	79.523	66.528	71.324	77.789	94.97	91.667	97.91	95.22	80.604	98.065	88.057	94.891	106.1	109.09	111.22	111.21	119.66	109.01	111.31	112.1	136.49
0	0	0	9.1212	7.8491	6.4726	19.533	17.126	13	18.43	15.616	30.682	29.342	27.881	28.381	28.594	35.849	43.53	51.971	48.175	47.782	42.665	53.32	43.295	40.115	38.962	39.851	34.846	40.886	42.21	38.034	50.846	36.512	37.849	47.429	39.982	43.378	45.174	29.882	47.671	43.32	41.299	40.125	49.053	54.614	49.416	56.535	45.416	50.839	54.885
0	0	3.1832	1.6345	0	25.585	32.525	32.261	28.267	29.355	29.078	42.297	34.209	42.919	40.791	39.407	54.029	59.727	62.075	74.743	69.658	64.992	66.86	65.249	62.409	66.674	86.003	116.5	156.35	201.29	250.42	312.48	381.24	438.5	505.73	571.96	644.58	658.64	727.2	773.81	833.38	877.05	953.51	970.37	1087.2	1074	1119.5	1117.1	1109.3	1165.5
0	0	11.964	0	3.6881	4.2501	14.261	8.171	16.68	10.822	26.875	12.179	24.385	26.954	23.905	14.629	16.683	20.415	22.32	26.294	17.656	20.655	10.712	4.1077	22.077	14.711	10.423	21.977	15.968	11.188	8.6192	13.589	15.705	14.979	25.159	12.214	6.7841	12.731	9.4254	6.8031	8.4017	10.084	2.9958	13.318	6.5709	17.899	8.6171	6.0984	0.35509	17.394
0	0	0	9.6916	0	14.48	8.3434	16.683	12.097	20.29	23.702	22.737	22.176	26.267	26.316	32.032	35.694	35.288	39.923	35.524	37.974	37.537	42.66	35.047	42.98	46.249	47.783	47.944	49.902	52.615	53.792	51.059	64.2	57.059	62.513	64.766	66.158	57.491	70.749	58.94	70.081	64.516	70.934	67.532	79.298	73.233	73.318	72.387	79.911	81.468
0	0	0	11.979	4.6037	9.9439	0	2.7687	2.4768	3.187	7.3951	8.0231	4.8695	6.5805	7.9146	3.5238	10.262	4.179	2.6396	3.0865	0	0	0	5.0851	4.7515	5.7105	3.7123	1.7085	4.9187	9.5059	18.098	13.321	23.065	20.045	25.072	35.364	50.205	56.366	52.101	45.111	51.541	43.594	61.112	65.323	64.986	61.803	66.366	63.886	70.677	71.705
0	0	0	6.5446	25.881	20.23	33.801	34.66	29.812	29.21	38.82	43.552	47.135	41.15	38.085	37.198	30.327	33.67	24.498	29.706	20.374	30.713	25.739	25.149	18.488	17.649	25.445	22.482	18.244	19.044	13.469	11.853	19.789	22.853	15.034	15.465	4.5166	8.6225	3.3227	0	1.016	3.0845	0	0	0	0	0	0	0	0
0	4.9987	0	8.3885	10.381	11.776	13.917	10.839	0	5.9003	3.151	2.8534	19.011	0.12009	8.9574	3.1989	5.3433	4.8175	5.2115	3.9469	0	1.7366	1.9411	9.5126	14.948	4.9259	11.583	2.4021	3.7986	1.3494	12.426	16.916	23.029	31.191	51.125	53.379	51.491	72.266	95.002	95.839	114.01	104.45	121.9	127.81	126.92	127.48	134.94	139.23	117.32	119.63
0	0	0.13588	3.6174	36.562	0	6.137	8.6133	43.741	52.059	47.626	32.632	37.299	49.724	44.34	40.393	37.216	44.831	39.438	58.049	43.02	51.724	45.781	32.916	41.885	42.328	46.114	47.332	51.761	48.174	40.574	50.287	54.749	57.26	62.032	54.932	57.193	56.304	63.353	66.793	63.471	58.305	69.149	60.828	62.986	62.728	63.773	55.709	57.67	66.557
0	1.4057	0	0.063078	9.4311	8.6294	16.39	3.8626	9.2321	4.1749	13.093	13.101	2.332	8.2217	2.7054	9.2213	10.73	15.065	14.805	14.164	19.751	24.947	30.156	31.601	33.51	46.109	61.026	51.747	54.649	64.081	71.476	63.449	75.658	75.979	81.628	89.534	93.104	98.277	94.309	94.727	99.945	101.96	97.674	98.705	100.15	76.748	93.288	96.921	97.043	102.17
0	0.23078	0	0	1.1086	13.074	13.974	28.816	10.542	26.055	28.472	29.522	27.893	32.428	35.491	36.168	31.921	45.791	35.081	39.536	39.036	24.639	31.528	29.773	39.533	31.433	31.199	27.742	31.323	22.022	32.544	24.877	35.018	28.762	38.04	47.051	43.925	48.458	44.809	49.895	60.729	57.547	65.797	57.644	60.376	56.102	65.506	60.366	63.17	78.777
0	0	0	15.545	34.189	29.468	41.395	38.352	42.424	48.896	51.536	44.499	47.845	45.893	48.63	39.358	53.351	44.549	41.176	53.968	40.349	44.302	38.301	39.301	42.791	44.472	40.544	36.173	53.335	84.243	42.019	40.179	69.087	58.436	58.719	60.777	53.255	52.21	29.915	47.691	40.869	34.187	57.478	49.783	20.251	32.771	16.943	19.801	13.531	10.222
0	0	0	10.185	9.3509	11.58	15.032	18.52	19.041	30.246	30.098	29.418	13.672	14.057	11.282	5.6649	0	0	4.5125	6.9701	9.1764	5.8988	0	5.3268	18.796	16.576	15.628	7.8687	26.576	17.067	22.231	22.141	24.193	27.174	24.071	32.526	40.52	41.467	35.843	34.509	53.115	62.46	61.227	63.076	73.689	66.083	56.655	63.311	66.924	70.946
0	0	0	7.1432	0.5469	10.99	16.527	27.538	33.084	34.076	49.782	49.49	57.918	60.319	51.074	64.32	59.026	57.333	56.082	61.84	61.309	66.626	61.428	58.907	62.517	59.113	57.153	69.859	65.98	59.846	65.616	62.895	62.956	61.743	78.984	77.64	85.164	67.612	71.975	81.439	82.43	82.85	77.03	73.032	80.306	72.554	74.702	72.076	84.097	83.159
0	0	0	3.9105	10.371	9.209	11.733	9.5459	14.968	17.328	14.218	14.524	21.662	11.909	9.8513	18.023	13.777	21.615	21.922	28.265	23.273	16.624	36.522	21.239	24.132	20.672	27.512	33.761	30.629	35.688	29.35	31.093	24.704	37.704	23.123	36.957	32.458	32.042	38.466	36.034	35.976	28.656	27.906	37.455	40.198	37.318	35.955	35.026	29.061	28.849
0	0	0	12.32	24.279	28.764	33.461	40.459	47.927	38.851	39.313	42.857	50.532	38.176	32.78	41.285	53.558	52.601	54.61	65.148	31.341	31.711	32.858	32.772	43.638	36.398	27.214	40.767	37.422	35.829	35.758	51.665	19.71	37.014	33.857	44.25	38.247	37.955	46.352	33.268	56.165	45.49	45.024	50.191	66.282	55.697	52.017	50.631	42.771	38.93
0	0	0	10.046	22.717	35.111	47.461	47.951	53.676	58.522	58.034	60.279	51.588	61.351	57.309	60.648	67.677	69.541	66.33	80.21	75.363	92.431	85.856	102.33	67.157	61.137	61.629	71.04	87.19	90.002	114.12	127.48	125.1	128.06	125.05	125.47	127.98	123.84	124.19	124.06	140.72	129.73	138.59	140.82	152.63	148.86	164.55	153.02	147.37	142.75
0	0	0	3.7423	2.3218	8.5482	17.909	17.046	21.201	21.873	23.325	20.818	26.478	22.191	18.276	16.248	20.697	25.005	18.647	28.484	11.807	12.368	15.235	20.577	16.456	16.353	18.039	23.065	6.729	12.407	11.556	18.983	18.489	18.103	21.581	19.963	12.045	12.027	8.7117	9.5812	12.539	11.667	12.835	14.907	7.7778	19.163	9.5961	9.0729	9.9113	15.751
0	0	0	5.3445	13.496	23.029	26.446	28.025	28.568	32.802	33.195	30.877	26.685	25.318	32.891	35.753	34.659	36.018	36.821	44.153	35.416	36.573	32.596	23.228	24.932	31.584	27.005	26.853	29.506	30.115	19.52	33.826	31.358	39.494	36.241	35.863	34.359	37.942	41.937	42.943	30.949	24.914	38.58	30.31	28.619	31.031	30.237	33.795	37.861	41.749
0	0	0.32877	0	4.8711	7.6353	15.379	14.535	12.568	12.411	20.433	18.375	26.094	18.017	22.63	27.353	25.474	24.547	24.891	22.557	25.04	23.566	22.886	17.14	26.538	28.592	29.266	22.783	25.468	28.055	20.933	26.025	32.52	31.225	36.256	37.578	43.356	37.386	33.353	43.094	45.035	46.58	46.269	44.286	44.622	47.279	45.004	46.99	45.248	52.92
0	0	0	23.724	26.075	21.9	22.823	48.448	43.04	44.513	49.1	52.332	51.919	50.162	58.974	63.485	57.277	71.228	60.586	71.151	70.231	67.36	85.442	60.073	71.012	66.032	80.712	74.647	71.547	84.119	76.205	77.521	66.324	72.895	70.574	69.374	75.54	83.995	85.315	88.457	85.87	90.713	84.977	88.32	83.465	94.607	92.31	93.804	86.927	93.015
0	0	0	2.0339	6.7828	18.003	16.225	26.843	27.9	32.997	34.8	32.837	40.184	39.862	39.925	39.393	47.136	43.529	43.774	43.774	42.958	44.029	47.65	42.88	52.365	59.097	58.423	60.363	68.714	65.077	66.324	67.627	70.492	70.581	67.849	76.444	75.986	72.432	73.03	78.421	76.62	78.206	81.056	74.018	76.616	74.301	71.224	71.726	72.565	83.326
0	0	0	12.128	12.78	4.0684	13.635	12.441	13.818	22.58	13.894	20.468	27.683	31.688	30.633	32.705	39.434	48.605	43.631	57.668	46.017	63.464	56.202	64.084	65.401	64.431	69.296	69.933	65.832	66.769	54.429	68.29	71.293	77.701	80.118	72.504	71.138	81.414	80.734	72.019	72.421	76.332	71.635	79.38	68.706	81.005	65.687	64.731	65.79	67.762
0	0	0.51884	7.8674	10.161	15.526	9.8605	29.868	20.347	22.988	25.943	27.256	39.824	50.597	58.413	63.408	77.542	77.868	87.023	96.231	101.55	104.27	118.42	123.17	126.3	129.97	127.68	126.92	127.05	127.09	143.42	141.91	147.29	143.52	141.7	155.63	146.23	139.69	142.32	143.64	155.16	152.03	150.08	152.84	152.93	154.36	152.7	159.02	158.4	151.26
0	0	0	3.4454	10.649	12.815	25.011	23.985	23.961	24.634	23.181	25.918	31.098	26.673	28.002	29.355	27.546	25.602	29.107	34.819	30.185	37.956	54.383	47.555	40.461	33.663	34.381	27.441	24.869	47.311	39.516	42.619	49.087	47.642	52.833	51.683	55.955	59.695	69.296	60.803	83.036	71.924	76.405	77.268	90.275	86.58	96.595	93.694	100.52	101.89
0	0	0	13.832	14.792	12.623	18.485	16.092	18.585	11.13	14.329	27.373	29.123	30.736	28.821	30.748	35.561	29.229	30.443	43.586	37.172	49.817	45.009	51.565	48.588	51.942	53.577	72.487	80.988	108.87	118.6	151.18	147.26	170.73	167.99	204.9	207.67	207.06	228.7	241.94	264.66	249.13	265.54	266.96	280.55	282.96	290.8	300.9	291.98	293.72
0	0	0	20.657	13.151	6.4076	0	10.649	2.523	0	6.9285	17.496	0.23072	0.10362	2.3527	0	8.859	27.135	28.528	28.777	28.99	43.234	36.764	43.835	41.581	46.223	46.659	45.067	50.437	45.737	45.219	40.105	60.148	40.613	42.956	51.571	47.689	40.839	51.444	40.569	49.183	50.899	46.106	38.882	54.667	47.961	50.746	45.624	30.965	33.036
0	0	2.2261	12.567	1.4313	2.0119	8.929	12.608	7.359	4.3682	6.0671	0	0	0	0.70374	0	0	0	0	0	0	0	8.5963	3.9371	27.667	23.26	43.673	54.308	76.755	94.452	114.3	124.51	170.95	179.36	201.71	220.9	240.11	260.84	273.03	280.68	290.81	315.38	323.71	338.53	337.93	347.98	362.28	365.81	354.71	351.01
0	0	0	0	8.1092	50.715	43.206	30.593	25.366	18.576	10.502	17.37	15.267	16.984	18.647	16.462	24.804	32.396	37.472	45.367	38.777	39.828	40.102	42.86	44.345	45.779	40.919	39.162	52.615	48.302	52.892	63.336	52.227	52.863	58.689	40.522	46.794	44.676	44.745	54.801	54.952	58.004	52.138	57.122	57.986	57.508	57.778	50.359	52.731	52.007
0	0	0	13.902	9.0839	7.5173	20.649	24.358	6.1971	9.6171	10.918	7.9132	7.1705	18.914	1.8178	18.049	8.5323	12.168	6.3721	9.1803	9.624	16.076	6.5302	0	6.1006	14.911	21.879	10.606	8.0876	4.7091	13.194	15.046	16.015	0	4.7758	2.5543	8.8406	0	0	0	0.77303	0.73406	0	8.0321	13.526	11.365	2.0474	0.80012	0	0
0	0	0	0	48.393	94.017	113.3	154.43	178.7	197.57	191.07	219.8	198.48	239.91	196.43	76.636	77.232	95.298	217.48	235.69	239.7	244.01	267.52	258.72	245.64	279.53	281.18	319.79	379.56	433.91	493.56	556.7	619.54	700.91	711.1	808.3	867.28	912.6	942.72	1027.8	1032.5	1104.7	1128.8	1132.9	1171.1	1199.5	1196.7	1244.5	1289.2	1259.3
0	0.3821	0.9015	5.6268	8.5068	5.5256	9.6249	22.2	16.483	23.321	14.749	19.635	14.373	23.483	22.661	20.254	20.295	28.796	21.736	38.179	30.391	32.784	29.218	22.401	27.889	24.316	31.974	35.74	35.238	31.027	29.833	28.536	44.644	46.066	42.91	41.185	34.256	49.292	45.243	45.849	47.52	56.676	59	48.539	50.602	51.554	60.893	56.075	49.369	62.009
0	0	3.3955	22.408	9.2877	10.225	13.839	11.699	0	7.542	0	7.1228	23.823	16.641	28.153	34.532	23.114	30.275	20.783	15.874	28.242	33.349	44.686	34.489	37.571	42.702	41.886	28.908	25.826	40.315	30.334	35.241	40.048	33.121	42.646	31.486	34.407	44.885	86.464	84.389	100.53	120.97	117.63	136.16	140.92	149.62	152.03	153.96	168.59	167.19
0	0	0	6.8475	2.9268	6.314	8.9465	15.832	27.67	52.998	75.332	91.138	121.2	156.06	198.4	236.35	260.76	281.97	313.41	354.02	387.07	391.45	383.41	425.98	451.96	464.1	461.5	468.44	472.07	486.42	514.27	521.35	512.55	554.41	553.02	569.85	586.92	584.54	583.77	599.25	599.65	609.8	611.48	603.06	609.9	607.45	618.97	621.03	609.88	629.73
0	0	0	0	12.46	9.681	13.7	11.63	9.6314	9.8226	12.486	14.582	9.6458	22.737	27.787	21.194	17.245	17.371	15.826	22.75	14.975	25.719	28.163	20.31	16.914	16.821	24.556	4.4381	0.57395	2.7666	4.2814	14.069	12.521	18.031	17.082	15.538	17.214	7.0152	11.982	11.091	7.6365	10.299	15.03	14.984	9.4761	12.899	7.3186	4.5542	5.9907	20.48
0	0	0	6.3166	14.834	2.9487	9.8977	10.736	14.876	28.202	23.664	70.763	88.099	81.884	87.316	53.949	107.2	114.94	88.839	112.76	88.642	106.71	107.68	123.15	109	106.74	131.79	118.53	98.926	102.71	100.06	116.74	122.38	125.68	133.85	123.37	116.24	131.49	133.54	130.05	136.87	130.9	131.66	140.03	130.82	145.64	134.64	145.29	143.24	154.04
0	0	0	13.459	17.279	9.2089	3.6587	9.0949	9.2085	15.898	17.746	11.612	15.126	18.421	23.467	19.457	26.044	15.452	17.957	17.103	19.307	25.947	23.868	30.311	23.079	28.063	23.174	20.098	14.61	23.002	19.655	17.035	22.734	19.102	28.636	30.631	36.697	39.14	29.788	18.402	18.6	16.424	23.075	28.351	32.125	22.9	27.638	24.281	30.863	27.668
0	0	8.8781	1.9224	10.722	5.2437	10.592	18.556	4.2982	7.8456	21.968	9.2163	12.747	0.88257	9.4153	4.4608	0.7311	1.6584	0	0	0	0	2.0226	0	15.634	8.2111	14.006	7.552	10.427	15.584	13.095	13.138	22.316	15.639	21.199	15.414	21.747	20.944	22.914	21.744	19.703	24.635	24.588	27.797	28.775	29.691	30.379	22.933	26.703	25.115
0	0	0	9.6189	3.7859	13.369	13.697	25.55	18.261	38.701	32.076	29.726	49.755	43.664	56.435	60.403	48.285	75.845	64.998	67.222	61.641	59.674	78.26	52.893	72.128	66.725	66.283	65.286	42.985	32.594	34.114	31.472	34.202	26.266	29.908	34.608	25.702	21.857	33.03	38.353	37.927	30.364	44.415	40.612	39.732	42.07	28.471	28.07	30.318	36.662
0	0	0	6.6578	16.225	20.841	33.541	35.292	46.674	48.981	53.049	47.063	55.9	44.715	47.924	56.748	47.032	57.791	59.522	72.337	66.593	66.569	73.008	71.771	66.268	67.704	70.722	79.986	75.17	83.02	65.159	58.506	59.383	57.535	44.564	50.245	51.007	45.463	53.167	46.317	46.988	44.125	39.272	47.446	45.273	43.48	38.825	38.159	36.831	23.154
0	0	0	4.8022	8.8754	3.8739	11.707	16.13	24.711	29.01	24.838	24.565	28.636	28.36	24.487	17.193	19.633	20.619	27.125	34.827	28.217	35.079	32.363	49.967	57.098	62.856	57.421	61.779	75.804	69.89	68.16	73.854	72.381	74.979	64.311	77.373	74.522	77.254	66.874	70.548	81.018	76.158	80.196	82.344	89.727	98.532	88.706	89.08	81.487	90.169
0	0	0	9.3343	7.7141	14.574	15.593	43.822	30.711	45.34	53.155	46.014	68.742	76.216	75.629	88.919	88.448	106.33	93.354	102.12	106.24	96.394	105.16	105.87	117.78	115.34	105.81	111.91	111.02	115.05	121.79	120.13	133.5	125.31	131.64	133.76	136.55	136.23	139.45	146.58	153.55	142.23	141.17	142.91	141.96	132.39	138.88	135.76	131.33	140.74
0	0	0	12.473	11.53	17.013	14.079	21.102	20.643	27.037	29.652	33.805	31.769	30.712	33.319	35.464	37.545	34.183	33.961	39.74	39.923	40.616	40.791	43.208	45.744	48.576	53.659	47.078	51.525	46.315	58.904	61.335	55.351	56.106	64.368	58.657	66.785	60.128	62.621	64.347	72.411	63.195	66.242	64.297	61.597	64.15	67.329	65.118	63.821	60.767
0	0	0	9.7198	7.4905	11.333	18.348	12.699	6.742	8.3782	24.353	25.375	6.2889	20.226	9.1759	10.119	7.9322	3.5442	2.643	14.776	4.3346	0	0	5.5169	0	0	7.882	0	0	0.79342	0.40371	0	0	0	0	0	0	0	0	0	0	0	0	0	0	0	0	0	0	0
0	0	0	12.349	11.955	0.77648	13.148	15.464	17.517	23.005	16.427	22.898	20.812	22.601	17.87	17.478	17.905	24.616	15.99	26.417	11.367	21.642	21.166	20.382	20.251	23.433	28.851	34.294	24.133	27.88	27.984	37.393	39.824	40.212	41.215	35.869	39.3	44.149	40.311	42.157	41.88	53.616	44.933	51.335	47.313	57.302	47.658	48.652	47.184	54.199
0	0	0	8.444	11.114	7.8498	7.5969	12.874	0.62048	2.5006	0	8.1352	17.893	27.938	31.269	26.288	48.084	29.289	41.808	56.756	48.53	57.04	46.854	64.941	66.23	107.86	139.22	192.29	248.83	299.75	334.56	431.08	491.04	586.71	571.72	659.84	696.71	718.48	749.92	756.29	773.71	825.66	825.77	1050.4	847.01	871.43	926.4	923.52	928.73	928.94
0	0	0	0	9.724	10.847	11.273	19.652	9.0306	16.436	13.153	8.3707	24.815	23.261	20.895	21.69	17.29	27.345	27.885	25.185	14.107	18.319	22.512	25.289	32.163	33.828	27.151	20.715	20.16	25.367	33.378	31.866	32.645	38.468	47.998	46.559	35.401	41.49	44.349	44.918	52.622	41.337	50.442	47.186	45.789	43.432	39.258	37.271	41.798	45.563
0	0	0	2.3462	14.116	10.163	4.2618	4.5262	4.8342	0.71135	6.4896	7.8448	2.238	5.7308	6.8424	0	9.7718	0	9.8024	18.321	6.7228	9.3683	8.2453	8.9477	3.3414	5.0338	0	0	5.4105	12.803	16.475	14.903	16.25	22.759	21.348	19.008	32.69	15.095	5.683	18.314	17.635	26.247	27.568	34.7	36.4	30.679	33.507	21.283	26.62	39.99
0	0	2.1982	12.1	11.602	14.011	9.3882	13.204	14.629	22.861	20.695	24.174	30.041	37.92	38.009	43.479	41.755	41.448	42.575	47.76	52.726	49.631	56.748	53.748	64.25	52.886	60.73	52.572	52.002	47.414	49.33	55.646	60.232	58.485	65.694	65.237	65.889	65.706	63.752	68.653	75.61	77.892	83.82	77.655	72.286	71.444	71.318	84.636	76.353	72.964
0	0	0.12344	7.9966	0.82407	13.86	9.8415	12.549	0.84009	7.822	4.6445	5.4934	10.029	15.714	21.902	27.815	28.74	50.848	51.152	63.035	74.744	75.868	86.832	89.094	97.165	98.913	112.8	112.79	111.56	120.53	109.59	127.26	117.03	120.97	119.36	114.79	119.78	119.7	126.87	130.84	121.91	126.95	119.4	125.97	118.63	123.06	126.17	122.61	118.54	119.56
0	0	0	8.3563	10.209	14.23	15.12	25.536	17.472	15.845	6.5869	25.206	29.821	33.99	32.796	34.854	45.97	35.965	40.139	48.355	51.502	42.177	38.256	45.548	48.913	51.996	45.044	43.592	56.804	55.279	60.659	64.614	69.18	61.745	45.494	49.363	52.382	43.886	46.931	46.756	38.243	43.619	50.777	43.875	45.871	43.07	47.826	46.443	44.131	52.03
0	0	1.4947	2.3484	5.0394	10.119	4.8664	12.455	9.7311	14.107	10.67	8.9822	17.008	17.234	18.816	15.656	20.204	22.647	22.46	26.339	14.824	26.124	33.489	24.434	27.366	25.664	29.67	27.364	30.686	37.476	39.84	41.7	41.456	42.818	34.106	38.513	48.303	48.336	55.201	56.451	59.423	51.893	57.08	54.154	61.56	65.999	76.161	72.136	84.007	74.053
0	0	2.8729	1.5487	6.1097	15.038	17.938	26.586	15.484	24.205	50.561	61.694	95.041	101.59	133.45	171.06	199.16	208.76	244.24	269.52	279.35	290.99	320.21	330.54	362.5	381.94	413.81	469.18	515.53	585.79	639.32	686.97	795.08	868.87	926.82	1010.4	1079.6	1131.5	1194.7	1270.1	1303.1	1362.9	1432.5	1450.7	1551.2	1549.1	1601.2	1630.9	1607	1637
0	0	0	6.0543	36.837	37.982	46.367	49.651	64.199	51.189	68.641	64.066	72.446	76.317	82.734	76.06	70.655	89.405	80.263	83.823	97.412	95.289	103.65	115.25	112.23	118.33	115.32	118.11	121.65	116	118.77	119.24	123.01	130.51	125.84	125.5	142.23	144.21	167.74	169.98	160.2	154.5	161.24	108.44	108.06	108.57	106.64	100.68	99.687	106.19
0	0	5.0374	9.27	7.4478	3.4312	17.392	13.26	11.212	17.01	17.674	17.146	25.871	23.736	17.982	18.041	22.129	23.23	19.744	27.761	16.274	21.861	19.339	17.314	21.586	24.864	35.887	43.983	39.978	59.749	62.006	78.134	85.105	92.207	104.97	107.4	134.21	145.34	139.95	141.7	158.77	166.98	168.23	169.43	179.79	190.41	175.53	181.31	182.83	184.48
0	0	0	17.778	20.214	12.117	13.412	24.478	13.887	17.887	14.6	19.163	19.903	15.328	13.27	16.334	15.055	19.327	37.255	32.564	42.085	57.24	77.583	77.568	85.782	95.543	107.93	112.29	129.1	134.87	122.31	133.31	143.41	127.59	143.2	143.88	150.44	137.77	134.92	136.93	141.46	146.18	134.74	135.85	143.67	142.3	151.87	140.59	136.86	157.44
0	0	0	4.348	21.337	8.5929	16.871	19.526	17.145	12.872	32.343	30.045	36.623	25.614	30.526	25.468	33.495	20.774	23.435	18.347	19.135	22.434	20.093	19.526	23.572	24.303	30.932	24.988	22.111	21.834	30.943	24.141	32.853	17.185	31.015	24.492	39.353	24.38	28.702	29.599	45.978	37.468	40.335	37.531	51.858	46.722	39.44	42.669	43.747	42.134
0	0	0.44388	5.4912	3.7819	2.1806	15.927	13.3	17.558	18.502	17.921	24.121	30.215	26.921	29.597	27.82	34.965	35.93	35.683	45.097	32.17	43.009	42.579	48.31	50.894	52.074	53.465	62.194	51.543	57.866	53.791	61.037	62.533	62.23	63.376	59.788	56.706	64.509	61.398	62.75	60.044	67.668	67.75	69.362	67.599	76.089	70.504	68.001	69.086	76.498
0	3.9044	0	11.605	8.6475	0	3.4171	8.7484	7.4512	20.486	18.225	13.572	22.619	18.699	22.455	7.0614	20.49	17.762	25.535	32.196	15.741	22.651	24.882	49.887	48.795	41.541	51.589	52.696	70.398	66.427	71.282	67.101	74.198	81.558	71.819	80.345	75.368	76.419	67.13	74.912	73.553	80.181	83.975	73.382	81.395	88.4	78.093	84.128	83.568	89.116
0	0	0	4.4934	1.4388	8.1592	4.0983	15.319	2.708	11.591	4.185	5.0088	18.172	6.0698	8.0092	11.563	10.423	18.507	21.024	26.72	15.129	8.3751	15.05	21.117	35.037	26.805	31.45	21.493	23.681	23.982	37.412	29.754	27.689	25.199	28.266	45.318	31.572	41.856	46.764	28.844	33.131	23.568	36.07	29.148	31.746	24.381	28.074	23.656	33.637	38.521
0	0	0.74801	0.56954	13.421	13.653	19.794	33.553	24.976	39.248	35.136	43.753	52.422	59.071	69.432	76.536	77.728	80.506	93.942	93.613	84.455	96.043	103.91	104.33	109.69	115.06	115.91	113.39	118.29	127.64	123.75	134.4	130.07	121.12	125.76	127.77	130.25	140.18	144.73	148.88	145.79	135.38	145.02	136.04	142.69	147.89	147.42	113.9	110.47	139.39
0	0	3.8501	15.474	8.1938	15.124	9.1187	24.7	26.998	30.094	32.516	26.399	31.391	36.33	37.808	37.312	39.1	37.102	38.475	44.862	45.159	32.608	36.646	43.054	36.816	39.157	45.045	40.188	43.663	54.842	53.615	40.138	39.94	44.115	49.913	48.004	46.148	55.744	46.981	38.932	34.425	30.741	39.54	45.278	51.225	43.245	33.795	35.162	42.221	45.165
0	0	9.6252	23.036	23.126	0	0	0	0	0	0.028642	1.1271	0	0	0	0	0	0	0	0	0	6.4394	1.8287	3.3027	5.4535	0	0	0	0	0	0	7.9685	7.9843	4.1572	0	1.3326	0.90075	6.232	8.7728	3.9772	12.684	13.443	9.2907	1.1731	10.024	5.4814	14.411	8.8401	1.5581	5.6361
0	0	5.8	3.1222	8.7821	8.0575	3.7093	16.241	5.9157	7.1173	4.508	2.4651	9.7153	8.0108	12.942	13.042	16.076	23.266	17.084	20.1	9.5539	16.744	24.104	15.014	33.012	28.022	24.88	33.152	29.236	40.088	35.111	39.451	40.319	42.615	37.369	44.729	46.521	51.865	57.418	59.391	59.613	57.59	60.963	60.506	63.695	64.649	73.134	70.817	72.16	76.557
0	0	0	18.447	18.376	12.318	4.1142	16.902	18.357	25.495	22.153	20.172	26.113	37.266	33.508	33.801	30.058	22.279	26.607	37.096	35.636	37.561	36.175	32.904	44.778	41.169	42.488	47.805	41.597	42.635	44.286	49.572	46.379	46.311	45.672	51.802	54.057	60.642	45.138	51.495	55.45	50.451	63.764	45.935	42.096	55.76	54.817	52.164	51.551	39.701
0	4.6674	7.7127	1.1973	8.1929	9.0378	9.1697	13.652	16.739	14.027	28.056	29.864	35.359	22.163	27.89	29.857	33.408	36.503	35.127	41.114	39.625	47.598	55.041	50.328	71.873	63.242	68.339	71.485	77.924	79.068	79.965	89.669	101.37	109.22	102.02	105.47	109.3	118.27	121.72	115.7	120.24	131.27	135.22	134.97	133.47	130.75	145.91	135.22	143.18	152.02
0	0	3.7745	6.5303	7.6685	12.011	7.254	21.88	14.466	18.791	15.487	12.146	16.807	16.227	18.994	21.027	13.978	25.497	0	21.831	15.802	19.327	18.45	18.514	19.465	19.755	17.197	18.489	13.889	23.053	22.098	22.178	23.156	19.05	14.302	15.06	21.013	26.198	24.169	18.042	15.532	15.509	11.418	13.151	14.816	14.593	14.105	14.932	14.089	11.821
0	0	0	17.983	21.749	1.6294	31.371	33.715	48.864	57.8	74.789	83.787	108.19	129.55	134.82	162.86	175.96	207.24	206.65	218.89	234.73	239.35	245.85	253.41	263.68	259.06	291.91	286.14	302.07	299.04	310.95	313.1	305.18	310.01	309.39	307.58	308.24	318.29	330.24	318.63	324.61	329.95	323.31	296.05	304.11	308.69	318.87	292.22	292	311.78
0	0	0	2.4543	10.277	4.5318	10.144	0	11.285	9.6295	1.5811	8.0072	5.1658	4.3918	0	2.7267	0	5.6255	8.4231	14.256	9.9912	5.7306	9.7232	16.22	8.0761	7.9609	13.847	15.744	18.184	14.864	19.494	18.224	20.464	22.912	14.894	26.375	26.938	26.831	30.151	30.499	23.404	30.536	23.304	25.847	31.971	30.695	25.701	22.643	28.087	12.177
0	0	0	6.8731	6.9509	12.433	21.254	24.408	44.196	67.758	55.512	58.086	73.004	52.6	56.623	29.449	59.891	68.347	63.814	57.443	55.382	65.135	58.609	56.196	51.445	48.259	54.62	56.666	51.617	37.391	27.024	37.902	40.483	33.504	66.53	45.476	45.367	27.056	16.64	16.249	12.557	17.221	13.86	15.332	14.596	15.661	8.9922	0	4.3606	4.3491
0	0	0	13.492	14.118	10.817	25.082	18.149	19.375	16.139	17.898	9.6313	18.126	12.357	11.053	14.926	6.8818	16.329	25.217	24.97	16.592	11.708	17.447	14.777	18.709	12.868	19.184	26.173	29.617	27.044	29.553	32.384	22.725	48.254	41.654	50.124	40.443	40.89	52.953	52.458	50.261	45.116	50.838	61.409	62.335	52.002	57.19	60.742	67.641	57.545
0	0	0	4.8172	19.738	12.713	37.21	29.723	32.687	27.54	32.117	44.474	45.615	42.4	36.696	31.953	47.717	41.745	42.88	44.154	22.172	33.915	26.227	31.072	36.184	35.195	33.271	34.062	31.825	29.023	30.171	30.368	31.704	24.532	31.294	31.251	31.157	32.524	32.609	31.359	29.253	37.775	34.83	33.672	25.649	37.399	31.991	35.467	24.342	35.545
0	0	5.5026	14.159	21.055	26.497	36.297	50.432	52.082	78.235	115.9	77.674	107.87	212.08	278.77	289.62	256.76	314.2	358.55	382.85	418.24	440.24	482.12	472.79	515.87	531.62	532.96	547.41	560.98	556.75	581.35	575.08	591.06	593.42	599.94	625.87	581.61	597.98	618.03	636.6	597.32	621.35	592.98	604.26	605.12	597.21	606.04	567.29	572.8	574.08
0	0	0	6.668	23.921	21.675	28.234	25.145	34.569	36.593	21.74	34.123	40.376	58.418	50.009	35.978	53.292	47.917	43.297	50.166	58.756	55.737	62.684	58.164	58.024	65.516	62.487	56.968	68.185	68.151	66.981	71.887	72.615	65.409	72.207	79.607	90.24	99.164	105.67	118.76	122.88	141.79	140.04	149.42	173.23	170.87	178.58	183.16	190.42	198.43
0	0	0	6.5779	11.481	14.58	15.788	36.678	23.915	17.173	19.219	16.831	27.416	33.989	35.849	31.625	48.015	43.471	37.89	47.23	37.709	39.267	53.254	47.912	52.093	55.796	58.643	58.819	65.601	75.065	68.299	72.04	67.886	67.137	71.468	74.542	79.196	84.45	92.141	93.015	92.005	100.09	90.281	94.895	98.79	103.85	108.75	111.44	115.61	103.66
0	0	0	9.7558	6.0394	20.523	14.616	17.481	20.062	30.949	19.479	27.155	19.229	21.816	28.811	25.344	11.735	14.322	18.377	16.214	8.7243	12.237	13.484	21.496	22.784	17.874	24.476	18.232	22.853	26.059	15.193	20.538	26.217	21.103	15.286	20.449	16.766	19.041	4.3255	11.447	16.474	16.732	19.975	15.986	15.593	12.133	6.2878	14.147	6.2347	10.347
0	0	8.735	9.2052	8.1611	19.148	11.134	15.434	6.6279	7.1287	9.0809	5.8779	14.949	10.65	1.273	11.058	0	0	0	0	2.2499	15.382	20.658	30.828	26.215	34.603	30.824	26.076	39.214	27.239	23.723	26.627	27.135	29.706	17.817	21.673	28.798	45.613	65.884	89.03	101.11	105.16	153.72	178.66	223.9	224.96	222.79	249.41	271.29	289.92
0	0	0	6.654	15.838	11.072	17.291	10.516	13.492	13.287	20.414	11.277	18.404	10.103	7.3014	10.334	9.8306	16.921	15.332	20.94	16.839	13.751	14.098	22.909	11.343	9.2612	13.748	20.095	20.725	15.284	18.382	12.6	14.193	24.38	10.206	17.804	22.71	14.475	24.535	23.833	20.144	22.421	20.478	21.169	19.274	19.29	17.821	13.055	23.973	8.4151
0	0	0	13.576	19.153	2.1665	16.783	11.196	18.491	23.706	26.97	13.688	25.853	13.858	17.968	10.924	0.90801	0.18051	0	5.6411	5.759	0	0	0	0	0	0	0	12.327	0	6.1608	4.2763	2.2349	5.637	0	3.3461	5.3856	4.9377	0	0	6.4373	0	13.942	11.024	12.892	14.136	15.664	16.156	9.1569	15.597
0	0	0.054631	5.1068	2.5869	9.9831	14.891	9.881	10.92	10.909	6.3719	14.529	9.3062	9.9656	7.021	6.1008	6.4999	5.2857	5.2996	13.571	10.314	14.159	10.584	1.4873	8.4643	5.3983	15.619	31.129	30.108	24.802	20.488	27.342	29.781	29.972	27.085	28.671	29.265	40.79	34.885	35.884	42.472	43.812	41.491	37.501	38.917	40.493	44.714	50.536	49.72	58.025
0	0	0	11.388	10.743	12.141	14.747	18.424	16.119	18.087	23.88	20.566	17.7	22.169	19.516	25.374	24.216	20.779	35.328	25.396	34.028	41.681	37.68	33.819	44.123	44.986	46.579	46.029	46.962	44.21	54.191	45.016	49.194	43.676	42.593	37.17	50.088	36.099	48.069	40.278	47.493	46.807	48.922	38.954	54.028	39.266	39.702	32.764	35.413	42.93
0	0	0	19.087	16.899	19.887	18.405	27.932	12.53	12.445	21.854	23.879	22.93	13.274	20.086	20.682	26.883	21.697	24.815	19.703	26.547	23.591	27.579	25.421	32.091	35.59	36.263	36.208	37.34	37.598	30.529	40.112	38.538	34.328	44.977	36.794	36.159	37.413	40.536	28.009	42.076	47.264	31.941	23.43	35.961	32.942	29.611	24.757	28.702	28.125
0	0	0	0.2275	8.3651	12.946	19.994	22.966	27.516	33.475	28.816	32.47	36.313	42.982	39.049	44.138	45	45.485	46.039	49.313	33.718	39.526	42.463	46.627	35.873	41.49	42.541	46.985	36.913	46.437	38.332	43.169	43.485	40.457	48.337	36.015	34.657	38.031	38.775	35.273	35.472	40.875	34.862	42.661	31.727	47.102	37.708	34.392	31.504	38.145
0	0	0	6.2873	3.1796	6.5827	9.765	17.618	12.267	12.097	8.632	11.753	15.145	10.048	13.124	7.4926	8.5189	9.3978	13.487	23.36	17.134	21.877	21.281	15.945	22.792	17.987	23.835	28.447	32.204	26.171	25.431	29.915	30.847	25.596	24.96	22.504	19.614	30.701	32.18	27.017	33.198	23.951	33.885	18.876	19.583	24.207	21.719	19.554	21.236	23.124
0	0	2.908	3.5359	9.5795	15.499	12.047	21.741	14.043	21.022	13.568	9.4455	14.657	19.311	22.252	20.944	20.269	27.369	32.773	31.205	24.902	30.844	39.702	31.934	49.458	56.623	68.279	66.357	76.109	91.627	103.2	122.26	124.77	123.24	126.93	130.67	128.42	138.69	151.73	156.58	155.57	158.44	160.24	161.65	163.2	165.27	171.96	175.52	169.02	168.16
0	0	0	13.8	9.3266	15.045	17.824	18.621	12.259	14.043	27.325	21.441	25.607	21.434	20.395	25.435	24.415	15.349	19.821	19.999	14.892	29.41	26.54	27.5	30.62	31.502	30.793	32.659	31.235	32.715	35.493	26.866	39.051	27.692	32.917	23.656	29.271	26.263	32.531	22.399	30.569	24.049	26.335	25.649	32.398	40.314	28.567	33.729	38.476	49.935
0	0	0	14.397	12.355	25.295	27.604	21.934	18.777	18.909	28.04	25.982	19.624	15.114	13.052	15.341	18.023	12.678	23.747	10.942	20.403	26.404	31.76	42.312	27.58	20.047	12.451	15.384	11.824	22.676	16.545	25.869	26.28	30.819	19.46	25.446	25.022	25.559	32.911	24.137	39.343	37.406	39.995	38.673	38.219	45.431	46.436	36.774	39.401	30.698
0	0	0	13.514	13.857	24.2	12.724	7.3609	19.47	19.111	16.873	11.278	15.748	5.812	17.282	19.443	30.796	23.171	27.428	18.483	19.972	9.1015	14.434	11.985	0	0	0	0	0	0	0	0	0	0	0	0	0	0	0	0	0	0	0	0	0	0	0	0	0	0
0	0	0	15.037	18.013	15.386	19.088	20.218	22.929	32.414	41.243	31.53	28.723	30.558	29.821	39.162	34.699	38.082	43.233	52.086	47.231	51.192	65.874	59.195	68.505	61.291	69.965	71.746	72.828	66.393	69.666	71.915	60.048	67.346	62.255	66.302	57.535	61.278	65.558	69.938	60.57	55.536	59.707	32.258	26.093	17.321	17.222	18.994	16.325	7.3907
0	0	0	3.4329	16.526	4.5207	9.5597	11.805	11.703	16.147	18.079	11.994	20.417	14.376	16.288	17.149	15.358	19.841	21.119	21.932	21.067	27.295	33.72	16.775	17.347	28.243	23.096	17.608	25.343	27.124	24.033	23.107	29.616	28.679	31.207	36.115	41.248	32.053	36.785	42.403	47.193	45.769	43.498	39.887	40.979	48.345	42.491	45.415	49.229	53.54
0	0	11.485	20.278	23.816	29.697	12.964	21.965	20.322	34.904	43.014	59.118	74.545	94.985	107.95	110.51	132.84	159.8	144.54	182.65	147.7	167.44	173.5	116.49	131.95	127.12	148.24	98.399	201.29	225.77	200.84	214.65	224.51	200.75	199.64	206.32	183.64	233.52	195.73	178.71	182.73	189.63	205.87	185.96	189.72	206.98	188.56	180.84	183.68	178.8
0	0	0	4.1774	7.1864	11.049	13.8	15.726	12.595	16.848	13.465	7.351	15.085	8.6195	8.5982	9.44	11.62	0	8.0473	4.6936	6.7253	12.106	13.369	19.932	12.644	7.7892	14.746	15.216	13.414	18.079	19.303	19.105	15.72	19.197	18.495	22.707	19.705	23.526	13.963	14.394	18.605	17.456	20.263	17.304	24.422	16.619	14.652	14.457	15.252	18.621
0	0	0	0	8.5674	24.337	20.604	25.264	28.429	32.701	29.673	44.607	47.899	54.822	55.329	53.247	60.825	72.694	79.172	90.416	93.848	93.587	97.911	90.792	96.233	92.508	90.505	97.561	104.53	106.49	107.76	104.72	97.267	94.827	89.61	90.227	90.61	89.725	87.138	92.187	90.323	102.69	98.812	105.74	109.16	110.12	112.42	105.06	106.37	124.14
0	0	0	4.2435	11.716	13.759	10.704	13.991	20.532	27.556	29.43	37.965	71.627	107.17	162.68	229.08	291.94	356.86	435.37	520.18	586.12	642.6	748.69	772.34	884.39	920.29	971.32	993.42	1011.9	1055.6	1102.1	1134.4	1236.6	1234.2	1229.7	1266.3	1259.2	1240.7	1256.2	1273.5	1308.3	1280.6	1279.2	1287.4	1210.6	1209.6	1290.6	1304.3	1301.4	1301.6
0	0	2.3368	4.3112	15.465	13.404	7.0877	20.997	8.1922	22.808	13.616	6.2268	19.592	20.038	21.499	19.066	29.777	26.515	26.819	27.586	23.638	23.969	32.234	29.307	37.725	40.919	50.767	55.847	70.47	99.229	109.66	133.92	154.77	173.66	175.53	195.76	210.53	227.51	240.15	255.18	269.01	282.24	292.92	308.56	327.3	333.09	338.96	347.93	353.94	361.57
0	0	0	5.7265	7.2718	7.6721	20.869	16.739	10.387	9.7821	16.466	9.8808	13.642	19.382	27.181	16.308	12.995	6.9412	21.872	23.978	21.47	40.329	45.316	39.742	41.394	39.976	41.673	36.054	33.795	42.636	39.718	52.211	64.88	77.078	75.105	75.181	76.433	78.318	84.319	79.048	69.359	79.856	78.83	76.411	80.106	72.838	67.314	73.25	76.299	92.177
0	0	0.49548	2.1078	10.561	14.381	17.49	21.903	15.088	17.085	17.928	13.139	20.425	25.162	26.237	23.377	21.676	31.455	23.442	31.365	29.089	33.548	34.838	28.47	32.819	32.256	37.344	37.574	42.444	50.401	44.622	45.266	48.861	44.457	37.399	48.562	53.034	53.325	60.851	61.052	63.133	60.628	56.202	58.596	59.619	68.169	73.271	73.451	80.764	71.741
0	0	0	4.2457	7.2319	9.8061	15.944	40.029	51.623	82.332	124.78	148.08	187.85	225.33	266.98	314.25	342.65	367.5	399.83	424.42	453.68	465.04	465.27	495.97	515.81	515.38	556.25	554.72	568.13	563.25	581.68	587.83	555.68	525.93	558.78	597.82	595.21	610.24	607.47	586.26	585.4	579.2	584.97	568.64	573.05	561.21	540.67	530.55	518.15	542.21
0	0	0	2.5059	10.588	10.35	13.732	19.387	20.59	21.176	22.026	22.843	34.15	40.847	80.359	131.84	189.04	269.96	351.97	412.37	492.79	562.41	633.6	694.4	777.83	842.32	888.22	965.73	1028.2	1048.3	1079.5	1111.4	1110.9	1160.3	1147.3	1204.9	1182.3	1189.1	1205.6	1233.2	1232	1232.7	1240.2	1249.1	1249.9	1265.2	1284.3	1275.6	1298.1	1286.5
0	0	0	7.5404	15.472	19.543	15.134	5.831	17.055	21.387	20.981	12.821	21.58	10.829	15.878	16.297	12.866	21.795	19.882	30.187	18.071	20.61	13.77	22.036	30.076	21.255	21.374	22.578	24.265	26.239	22.994	25.396	22.402	41.241	25.329	32.932	34.873	33.802	40.079	39.363	40.554	38.213	34.822	37.918	34.922	31.273	33.701	25.421	33.19	18.317
0	0	0	12.693	6.0626	15.61	13.285	22.835	20.68	19.889	20.476	7.9778	18.357	10.582	0.83184	9.5351	0	2.7557	0	1.6361	0	9.4111	0	0	0	0	0	1.2303	0	0	0	0	0	0	0	0	0	0	0	0	0	0	0	0	0	0	0	0	0	0
0	0	0	5.4933	7.002	12.864	17.927	18.762	32.529	37.821	23.344	31.565	30.321	27.538	36.636	33.089	41.139	41.864	44.362	43.563	41.166	37.032	39.5	40.336	44.447	45.54	51.373	50.397	49.366	52.367	49.397	54.413	63.868	64.118	60.391	58.046	64.473	52.245	68.315	71.351	64.028	69.219	75.708	66.757	66.373	63.882	70.445	62.16	79.923	85.359
0	0	0	10.549	3.3256	3.7595	14.901	9.5061	16.653	23.224	24.601	21.206	32.458	32.241	26.023	21.129	16.863	15.682	16.298	17.137	6.8798	14.241	12.002	21.722	23.02	17.176	25.455	34.46	48.904	44.46	41.18	49.105	53.685	56.097	48.82	59.977	57.262	58.342	50.988	53.142	60.978	57.299	72.598	63.128	72.607	73.282	69.062	75.639	66.534	74.225
0	0	2.1709	9.4628	2.8689	7.7649	9.5128	10.593	2.7023	5.988	0	5.8281	19.954	23.044	15.214	22.404	18.252	9.5572	22.813	16.694	23.851	26.873	27.853	30.678	30.964	30.393	21.907	21.474	39.417	30.54	37.491	38.997	42.326	42.815	44.398	46.958	43.61	42.91	42.308	43.786	44.335	44.341	53.856	50.243	52.603	47.981	56.276	51.074	57.651	75.983
0	0	6.2444	4.0712	1.7452	7.7691	11.498	16.913	1.4667	2.6511	6.1711	0	3.7522	0	5.088	0	0	1.3678	0	2.1241	0	0	4.9949	8.1838	17.754	11.147	11.315	17.958	9.6807	10.167	4.8961	7.4549	12.52	15.307	22.324	12.721	5.6363	18.112	9.59	7.124	6.1957	17.06	23.178	25.233	28.538	26.354	28.164	28.691	29.97	30.798
0	0	7.0617	3.114	12.075	7.9958	5.6224	19.028	0	4.9322	0	0	7.1669	5.6041	13.491	1.134	13.672	25.369	13.183	28.211	20.343	31.672	32.053	25.364	36.128	35.429	31.825	27.916	23.986	31.823	33.826	29.678	24.805	25.659	28.689	26.017	33.741	31.591	33.87	36.493	28.579	31.72	24.143	31.488	35.007	30.848	43.838	29.497	35.261	30.574
0	0	0	8.8607	16.686	16.002	15.573	16.139	26.789	18.446	27.485	23.357	25.954	23.806	11.466	23.47	10.056	14.661	39.138	42.93	55.178	37.588	31.817	39.106	38.562	40.858	56.587	63.259	61.389	67.167	53.242	63.49	68.02	65.472	61.759	62.116	59.05	63.124	73.949	82.277	78.119	79.432	72.335	85.299	79.867	80.342	77.711	98.104	104.59	88.709
0	3.1589	0	2.5106	7.2476	2.7601	7.5519	7.5597	14.036	12.007	14.828	14.229	18.177	18.057	14.199	20.82	22.295	27.702	35.011	38.244	33.96	32	41.658	39.996	37.814	27.807	36.474	46.597	50.582	52.611	63.652	58.582	68.436	77.912	71.378	95.663	90.99	94.441	109.3	113.28	115.7	117.04	117.46	130.87	141.37	140.96	142.48	142.14	144.61	143.15
0	0	6.6279	2.0439	20.969	7.703	0	17.892	14.205	9.2046	11.456	19.022	14.116	23.94	32.216	29.09	21.178	22.047	18.945	26.689	24.172	47.644	53.114	48.225	52.387	52.766	56.684	54.224	42.8	42.403	29.395	50.406	48.813	48.995	56.233	50.411	64.816	56.541	53.719	69.472	70.987	85.839	83.654	77.432	64.362	63.274	64.687	81.103	75.77	88.911
0	0	0	28.946	29.49	21.88	11.961	23.534	11.133	25.457	13.39	15.938	11.654	17.808	37.504	32.813	18.158	17.663	15.074	11.917	24.298	8.6189	10.159	10.234	11.884	12.963	4.0832	0	0.22327	17.323	5.5021	0	3.1858	0	0	0	0	3.5912	0	0	0	0	0	0	0	0	0	0	0	0
0	0	26.256	18.961	0	38.575	12.706	0	12.956	0	26.428	38.318	0	23.36	39.873	21.337	25.517	40.39	49.936	61.495	96.481	78.584	81.567	88.992	92.501	78.195	63.606	61.672	58.425	69.898	70.856	75.185	73.753	62.951	88.496	74.648	75.292	56.748	58.945	63.541	66.697	64.852	59.429	49.21	48.146	39.803	31.2	28.586	16.545	18.217
0	0	0	8.6554	12.712	16.647	16.002	19.449	25.889	30.242	22.625	23.717	24.907	22.633	25.905	26.347	28.234	36.668	33.479	33.916	32.966	38.995	46.913	37.84	45.741	38.068	44.941	43.556	53.959	43.572	55.481	57.416	79.858	63.839	66.62	66.229	71.009	68.75	69.952	66.063	59.296	58.993	61.368	58.855	63.431	53.284	54.656	58.994	67.998	68.508
0	0	0	7.2718	9.8737	15.754	12.626	20.609	16.136	19.719	6.8253	23.956	33.715	33.943	35.614	34.542	25.623	34.983	43.919	43.989	50.948	55.57	47.922	63.519	57.535	61.864	64.79	61.717	74.638	69.027	79.522	80.465	69.228	84.439	79.822	93.69	88.544	94.231	91.749	106	105.56	111.25	120.18	118.2	124.64	113.23	138.54	129.81	135.76	147.54
0	0	0	6.8208	13.698	12.074	20.537	31.02	23.354	23.448	22.779	30.302	21.939	17.677	22.878	26.967	14.398	20.09	16.538	21.696	20.56	15.173	14.824	17.29	14.083	12.195	15.413	22.116	27.958	13.43	14.404	16.99	16.992	18.774	11.825	16.265	8.3932	13.92	16.879	10.359	10.519	12.604	13.769	2.9152	1.5125	4.2261	1.7173	5.2574	3.1408	7.6787
0	0	2.4978	0	11.28	14.127	15.428	25.051	27.28	20.279	25.452	23.679	32.285	25.847	25.06	31.286	30.855	41.644	35.289	37.809	27.26	34.023	29.869	20.471	29.931	30.313	26.46	36.282	26.352	37.268	36.503	46.196	33.749	41.148	43.978	40.857	44.616	42.73	50.669	47.772	46.048	44.995	48.474	46.668	48.949	50.785	54.401	46.484	52.656	64.982
0	0	0	11.511	22.165	0.18486	5.5394	8.2549	1.3802	3.7653	0	2.3155	15.433	11.683	18.974	13.852	4.1115	5.5189	14.55	0	3.8466	10.539	8.4987	17.396	15.759	17.244	18.148	18.484	29.286	36.195	34.937	40.951	40.403	44.415	46.209	51.787	55.84	50.135	65.218	62.412	60.683	63.79	72.236	75.592	83.659	76.006	92.36	90.888	100.37	107.07
0	0	0	11.384	22.423	13.464	16.321	28.931	9.2493	21.605	22.819	10.272	0.76702	1.6497	2.3841	0	2.8065	0	0	0	0	0	0	0	0	0	0	0	0	0	0	0	0	0	0	0	0	0	0	0	0	0	0	0	0	0	0	0	0	0
0	0	0	11.448	6.2259	8.1945	8.8207	18.076	9.7105	0	9.1389	10.58	17.344	22.264	21.563	15.759	16.066	30.557	36.624	30.154	42.597	54.244	55.917	65.349	65.236	69.832	67.779	71.333	65.831	70.1	72.903	78.656	83.488	87.254	90.243	91.885	172.27	177.03	167.61	198.53	189.05	195.31	210.12	215.25	219.05	230.35	233.08	240.52	235.8	244.52
0	0	0	7.892	10.509	10.572	14.602	19.073	17.367	18.281	34.552	48.315	72.593	110.41	129.6	153.95	193.77	221.56	266.45	308.07	323.69	353.21	335.41	403.42	393.27	418.64	417.12	434.77	460.37	502.39	509.52	528.08	517.95	547.38	539.52	563.82	568.2	583.42	612.94	584.66	616.74	602.8	625.59	627.33	625.83	650.82	658.23	642.91	646.04	644.04
0	0	0	5.9755	8.6201	10.464	9.331	19.218	10.074	11.918	8.5936	14.909	26.819	34.48	33.463	45.012	48.215	60.505	68.265	60.227	79.777	76.074	87.52	85.912	107.59	106.65	106.38	102.07	121.73	131.61	136.49	148.77	151.17	142.65	148.72	155.12	156.78	168.69	184.44	196.13	190.71	197.67	207.65	216.13	209.4	208.4	218.6	210.22	203.9	214.61
0	0	0	14.604	9.3693	4.3447	7.5777	15.567	18.802	25.7	19.825	23.791	16.069	21.104	13.484	19.517	14.111	14.034	12.799	18.597	10.299	12.749	6.0396	11.568	18.451	11.617	11.841	9.8042	17.544	13.553	8.3851	3.4629	6.4003	0.9728	0	1.1246	0	1.5843	0	0	0	0	0	0	0	0	0	0	0	0
0	0	7.4053	3.0166	11.142	13.415	12.435	22.378	20.246	20.592	19.202	12.696	17.074	23.337	24.439	18.801	18.055	34.111	26.463	31.144	30.406	30.865	43.486	44.785	41.819	49.619	52.08	46.556	54.127	60.411	53.791	66.933	63.009	70.05	64.825	67.767	79.102	79.724	83.901	89.976	87.233	95.382	85.368	84.339	89.195	92.12	97.119	105.96	97.943	98.691
0	0	0	14.397	0	13.486	11.301	13.758	10.866	16.966	22.121	18.17	22.011	16.549	18.96	17.192	11.354	13.344	22.232	14.144	16.998	20.424	12.017	10.643	15.806	25.194	26.531	24.18	28.068	26.141	34.225	27.478	38.213	36.655	47.004	41.068	54.328	49.895	63.204	57.965	61.244	62.218	67.656	65.609	75.673	76.211	85.988	78	96.894	107.86
0	0	0	1.3512	9.1623	9.1938	14.119	7.3285	14.743	18.235	16.829	18.768	19.127	20.313	17.504	17.624	10.286	15.55	19.861	23.469	21.76	18.848	23.954	26.75	30.157	34.663	44.437	69.822	87.313	101.96	117.47	132.45	142.4	160.95	174.51	194.17	201.48	202.25	229.27	242.76	261.69	266.12	260.47	287.56	283.44	299.4	293.32	291.56	293.26	291.23
0	0	0	15.517	17.354	29.302	22.467	24.139	18.686	24.867	25.069	22.069	32.218	39.233	44.962	42.887	46.953	59.387	47.368	72.985	52.85	65.423	63.179	65.093	76.9	70.543	70.241	66.037	59.299	74.944	71.293	76.323	79.29	78.92	74.834	72.463	78.714	81.871	89.332	92.632	86.141	101.69	105.31	114.5	130.6	145.34	153.68	160.22	174.01	193.24
0	0	0	21.48	14.261	0	12.971	17.951	12.647	17.08	24.88	20.439	19.475	20.877	19.702	16.697	8.4312	16.099	16.982	28.469	20.027	22.942	25.456	42.37	40.619	39.968	39.972	37.948	51.066	50.054	55.637	60.976	70.089	71.995	63.424	76.657	73.224	78.097	77.206	74.075	83.919	83.655	93.662	86.864	95.444	106.83	99.921	104.92	103.35	106.13
0	0	12.935	11.378	5.8705	19.424	11.43	26.041	14.463	32.502	25.234	29.471	33.329	37.743	42.408	37.295	36.91	48.256	35.917	47.152	39.142	42.215	42	44.263	56.765	48.808	48.565	48.281	70.463	57.064	56.461	49.398	50.258	56.555	52.328	52.985	59.609	58.843	51.576	56.78	52.263	51.511	43.158	45.43	42.612	52.168	52.097	50.363	51.854	48.444
0	0	0	8.0595	9.851	14.052	20.071	30.072	30.807	34.311	35.3	35.526	31.715	28.218	33.166	32.272	39.133	43.208	44.586	43.587	48.522	51.766	47.776	51.457	52.139	52.356	51.927	52.459	57.183	52.584	51.869	47.186	58.882	48.278	57.027	51.313	50.475	56.542	61.351	49.446	56.786	54.955	50.936	49.766	64.644	62.874	60.053	58.701	65.421	64.866
0	0	5.4597	19.126	21.074	12.996	33.483	43.455	36.101	51.095	19.091	25.349	16.889	0	8.382	12.04	6.0419	8.8816	0	5.9258	55.803	114.36	150.08	176.07	207.45	236.22	270.91	288.62	312.6	354.29	365.65	355.56	382.09	388.89	384.11	403.03	421.29	416.39	448.13	439.57	451.12	435.46	445.12	442.84	441.79	447.38	401.22	416.62	405.92	405.26
0	0	0	11.033	22.499	40.454	44.541	61.339	53.664	55.561	54.579	57.269	60.659	76.383	72.763	75.387	76.192	84.733	58.527	76.363	73.165	81.743	96.622	89.222	97.823	98.875	104.8	94.063	94.754	90.452	69.832	73.831	85.779	76.017	81.759	73.044	84.039	89.356	86.227	85.612	70.347	76.633	70.489	75.967	75.41	73.647	82.733	78.898	99.871	76.029
0	0	8.7962	7.4773	4.4666	14.737	11.074	18.506	1.2208	19.839	3.3229	30.105	19.274	19.988	44.624	46.626	60.165	55.047	59.296	69.289	41.256	58.89	64.867	57.558	64.653	65.262	71.811	70.539	80.575	81.614	103.82	101.56	100.59	88.986	98.386	94.357	95.039	92.537	85.993	96.971	100.51	100.82	107.07	106.97	108.27	111.33	109.21	113.14	109.55	116.99
0	0	0	10.856	3.2566	40.274	52.104	58.301	58.068	76.98	71.596	82.318	80.483	77.434	76.382	88.27	80.52	82.072	90.635	78.551	81.464	99.506	93.553	103.22	86.954	95.404	106.18	105.54	109.71	106.5	96.422	106.57	116.87	93.307	92.747	98.848	95.885	94.487	94.57	89.098	92.742	96.982	87.874	96.521	100.42	89.172	89.009	84.359	86.421	95.951
0	0.63826	0	0	5.8205	3.394	13.157	8.4998	13.448	17.35	12.212	8.9555	18.618	11.686	9.3863	5.9038	8.6301	12.226	9.1646	14.354	20.938	7.9541	10.787	8.4714	7.8389	6.6958	6.8526	12.925	13.325	12.78	14.473	13.667	5.1589	15.07	0.21673	13.09	14.666	16.888	15.941	6.4977	7.5121	4.764	0.63661	10.668	5.8845	6.5747	0	1.0302	0	0
0	0	0	8.8905	8.0407	25.101	15.831	13.834	16.484	8.6359	13.621	25.926	23.223	39.064	30.497	30.424	25.591	23.014	15.06	24.525	32.202	23.276	33.659	30.428	23.917	31.643	32.043	23.203	30.315	26.134	31.28	34.01	24.774	23.639	12.275	20.837	26.332	19.939	12.029	13.734	27.893	31.522	30.369	39.908	38.617	43.896	48.503	41.431	51.205	41.463
0	0	0	10.69	3.3489	22.155	15.709	35.706	32.148	21.889	30.029	29.726	37.519	35.719	25.279	38.065	34.529	29.115	32.089	37.183	37.336	38.461	31.153	33.677	26.089	21.762	24.501	26.142	25.001	24.759	22.725	18.014	10.339	14.641	18.392	18.021	12.697	4.333	6.1164	8.6654	2.9343	1.8475	0	0	0	0	0	0	0	0
0	5.796	0	12.037	4.748	1.3043	13.699	14.028	30.265	45.528	44.257	59.487	70.006	90.13	93.059	123.97	121.2	127.55	129.75	155.01	140.69	134.84	139.37	148.36	158.42	151.76	148.81	153.92	161.65	146.37	149.06	137.39	131.79	133.17	130.28	146.45	139.09	136.28	130.4	133.23	138.77	133.43	128.68	128.96	130.33	125.38	123.93	124.39	117.96	111.38
0	0	6.9305	4.8064	0.10433	9.0706	3.197	5.085	12.809	12.517	15.566	14.773	16.723	24.309	28.965	30.504	21.382	15.397	21.972	15.62	17.454	35.758	35.26	24.685	24.903	19.74	28.965	16.493	17.598	14.885	17.762	22.976	22.245	18.509	23.801	27.777	32.791	25.642	22.546	26.943	34.158	32.992	33.136	28.989	28.386	29.634	32.324	35.11	30.837	28.338
0	0	0	14.743	18.25	12.617	15.531	16.234	17.881	12.001	20.23	12.986	18.183	14.344	6.909	12.347	0	3.3157	0	4.3814	10.507	14.196	0.23015	0	7.946	5.3124	14.335	25.228	22.441	9.4503	14.631	12.565	4.1875	8.5085	14.649	9.5445	9.5408	9.4634	9.2912	20.507	13.876	18.21	5.4435	17.876	19.181	10.077	23.065	22.165	27.424	32.709
0	0	0	7.5502	27.465	8.1651	13.849	36.91	60.589	95.757	140.41	174.66	234.69	262.4	278.44	296.16	323.02	351.72	371.44	305.58	339.37	318.32	327.32	325.07	291.74	311.11	377.63	385.65	319.42	394.69	372.46	355.19	366.44	310.37	341.68	353.78	368.25	328.73	360.55	341.03	351.68	323.51	334.72	321.32	320.66	333.45	349.05	319.3	324.73	324.19
0	8.461	0	18.004	8.0594	1.1601	0	0	0	3.6297	8.6935	2.6299	0	0	0	2.4794	0	8.2109	7.6174	11.44	6.275	5.7395	16.273	18.812	12.945	15.338	18.959	17.193	23.246	19.886	21.966	24.362	25.247	42.285	14.406	31.85	34.159	22.366	32.224	29.592	25.162	30.951	29.002	28.216	41.597	31.5	28.561	31.431	35.418	33.387
0	0	0	14.751	19.249	29.403	21.703	22.863	37.551	31.727	44.222	51.931	49.259	58.402	62.584	72.856	65.914	76.942	86.442	99.525	97.944	107.05	105.68	109.45	103.12	99.113	108.05	127.56	147.69	240.43	270.53	330.7	392.99	455.52	526.54	549.79	646.84	715.56	772.32	802.37	897.92	920.81	956.35	926.98	1027.3	1027.7	1018.1	1071	1007.5	1128.7
0	0	0	6.9792	12.423	8.3276	20.116	22.65	24.251	8.3124	15.692	21.955	28.367	21.632	14.165	20.418	13.025	25.814	22.49	12.833	12.078	16.36	24.987	23.49	29.657	33.491	44.473	29.346	34.944	42.648	28.424	22.623	25.904	28.34	25.812	18.607	19.278	31.805	34.642	37.75	30.737	23.883	27.19	19.743	23.737	25.563	35.304	29.196	26.17	29.16
0	0	0	6.6951	9.0195	18.576	15.397	31.483	18.066	19.996	15.301	21.418	18.941	21.599	23.171	22.591	20.027	22.596	16.285	27.652	15.482	1.9176	44.326	16.562	26.498	21.05	26.709	20.334	22.78	28.415	28.279	23.329	20.966	22.055	21.723	16.856	28.093	25.995	33.436	34.108	23.859	25.593	20.617	24.582	25.922	28.456	33.859	32.793	30.959	27.885
0	0	0	0	13.288	16.017	15.96	13.951	1.5747	0	0	3.3852	3.8481	7.0566	4.0668	15.577	12.047	17.52	7.9042	22.324	12.763	12.949	10.126	0	9.2811	11.789	10.81	3.223	5.2011	9.0826	11.694	14.475	11.616	25.03	11.852	6.0719	14.882	3.845	8.1982	11.73	11.106	6.5057	8.0099	8.8179	9.3441	5.6336	2.255	16.37	19.28	22.952
0	2.0853	0.30958	0	4.662	7.8617	10.617	12.276	20.527	30.354	19.695	23.094	28.276	41.311	45.595	45.048	48.111	55.859	64.246	76.87	87.824	88.155	96.896	81.994	99.193	87.483	98.756	103.23	101.96	96.228	91.762	109.29	104.59	106.05	119.93	102.87	107.56	116.05	129.74	119.24	126.13	123.9	130.8	133.76	131.18	134.35	136.74	133.9	130.37	139.36
0	0	0	0.46889	15.384	24.256	26.455	36.673	42.322	45.309	44.497	49.005	47.369	41.789	35.685	45.255	52.53	48.578	45.358	38.464	40.365	41.649	44.126	47.472	54.933	48.737	60.025	54.97	55.541	68.023	67.094	73.656	84.876	93.693	87.753	102.93	125	116.49	140.53	144.77	153.46	168.12	176.38	178.42	190.47	192	200.61	229.52	230.61	240.98
0	0	0	7.0448	20.046	13.986	15.319	17.545	14.264	14.849	17.663	11.971	25.578	13.536	13.597	13.966	7.1268	8.3841	10.379	2.3137	4.8762	7.233	5.1234	0	1.9415	2.9962	0.45696	0	0	0	1.2212	0	0	0	0	1.5465	0.85142	0	0	0	5.9903	0	7.6651	0.55731	0.82985	0	0	0	0	0
0	0	0	11.351	4.09	9.5708	9.586	16.887	18.16	21.246	16.456	14.611	12.379	17.168	16.416	10.152	3.1107	2.1533	7.3179	18.182	7.3004	10.423	7.5144	20.986	16.608	24.33	34.706	28.778	43.446	34.244	38.229	40.338	39.446	36.7	36.958	47.867	46.682	50.766	40.475	43.547	43.516	38.216	56.044	45.15	51.203	55.474	50.73	56.094	43.335	44.89
0	0	0	7.2703	1.6709	18.032	18.55	21.236	27.818	27.885	33.788	23.899	37.007	42.323	26.459	49.05	48.978	51.481	59.051	77.179	86.119	108.22	107.93	114.54	118.47	126.72	126.28	138.64	149.62	131.68	134.08	127.11	143.57	143.93	165.1	173.63	164.45	152.61	172.14	174.06	168.52	175.29	152.82	161.5	161.63	158.42	167.17	163	176.9	178.62
0	0	0	3.4183	23.013	22.484	29.469	39.67	47.867	59.535	65.19	58.584	63.04	74.359	86.601	78.891	97.2	78.773	78.975	86.581	76.448	80.069	89.334	100.21	101.57	107.15	96.22	94.338	94.842	96.537	100.97	93.799	93.151	78.265	95.131	95.933	101.91	105.34	84.152	87.612	81.362	81.212	69.689	81.881	92.343	77.772	83.762	81.806	80.92	78.108
0	0	0	0.44359	17.417	4.0364	9.6981	13.867	19.861	21.866	25.637	25.854	30.1	23.46	25.819	19.1	13.494	21.44	20.689	26.341	24.639	23.135	25.969	37.714	45.391	41.558	42.45	38.946	50.667	48.157	47.7	49.855	52.993	53.119	45.837	54.6	51.908	55.058	50.686	49.875	54.732	52.691	60.561	56.236	58.535	62.237	59.17	59.477	58.677	56.85
0	0	0	10.847	17.261	14.093	11.476	19.178	17.129	30.541	15.853	31.427	22.829	33.652	34.148	24.689	31.774	27.696	52.21	44.559	33.899	29.488	37.408	41.172	31.527	27.491	32.946	49.139	46.024	53.326	42.86	41.695	48.531	52.508	48.37	48.196	43.348	50.399	61.642	59.48	56.977	62.53	61.751	49.528	51.888	53.527	47.489	48.275	42.203	53.555
0	0	0	6.7251	6.994	7.9297	19.028	18.464	14.679	22.682	30.119	22.203	32.301	31.478	43.762	49.726	47.294	50.284	61.197	62.409	56.372	60.016	64.774	51.894	75.898	70.167	69.241	72.134	73.554	73.51	74.067	76.073	93.437	96.557	100.19	107.45	100.29	120.14	109.01	110.47	119.09	137.68	134.71	135.63	145.94	149.18	157.42	144.73	167.04	172.14
0	0	0	8.3818	8.5778	13.041	18.823	27.744	21.374	21.568	14.818	15.824	29.654	29.852	28.188	25.666	26.659	23.842	28.704	28.22	30.123	40.042	33.936	41.184	44.894	41.569	36.966	35.903	62.412	59.285	55.531	64.493	60.309	63.752	55.201	60.312	69.819	58.985	68.728	61.238	67.083	59.314	61.461	63.541	62.657	54.96	69.451	59.712	58.564	66.707
0	0	0	10.016	4.2903	14.978	16.222	28.926	19.152	32.987	29.045	26.893	39.706	32.506	42.094	45.115	45.99	69.136	69.828	74.923	86.232	85.44	92.623	100.86	118.87	126.98	124.59	130.23	139.54	149.53	164.51	166.57	181.7	181.05	198.18	195.42	207.95	208.51	216.47	221.13	227.53	228.8	239.22	231.77	236.93	237.02	243.98	247.35	236.69	241.56
0	0	0.027597	6.3252	0	13.339	0.27381	8.7567	6.6402	9.0295	8.5079	13.486	0.51747	7.3166	3.5366	3.4615	11.634	10.872	14.08	18.874	9.0497	15.027	19.615	14.097	14.501	12.956	7.5062	15.463	11.453	11.064	25.008	13.622	24.436	22.883	22.645	13.954	18.24	14.771	7.1958	20.068	17.008	20.218	19.808	30.02	26.936	26.348	21.409	22.706	24.581	25.962
0	0	0	0.54126	13.064	8.0466	23.067	5.0358	11.102	23.395	17.325	25.515	22.284	28.371	30.169	19.864	20.817	24.992	13.383	14.915	23.516	9.9211	22.536	24.307	20.883	15.385	11.895	10.081	3.1696	11.156	13.095	8.7226	7.2265	0	2.7897	0.052178	2.3761	8.0176	0	0	0	0	0	1.2339	0	0	0	0	0	0
0	0	0	9.5597	17.301	11.364	16.031	11.275	21.616	15.744	12.294	0.72789	9.2167	8.4684	0	2.7098	0	3.6643	3.1666	4.3818	0.12459	0	2.9156	0.65852	0	0	0	0	0	0	0	0	0	0	0	0	0	0	0	0	0	0	0	0	0	0	0	0	0	0
0	0	0	0.32816	4.6282	14.227	9.7622	17.625	17.795	23.967	17.391	24.116	25.794	30.872	22.692	25.541	31.722	38.287	30.546	53.401	36.124	35.994	34.842	32.881	44.041	41.443	46.609	55.177	55.553	59.416	52.509	59.011	62.268	62.545	54.478	52.94	52.133	53.072	57.483	60.556	59.903	58.707	64.771	49.462	44.793	55.27	52.42	57.392	49.586	61.586
0	0.929	0	6.1749	5.314	4.9137	11.619	15.07	17.259	18.398	24.7	21.182	43.761	54.458	79.075	109.54	140.14	158.81	209.93	237.86	258.18	302.22	336.37	366.85	388.61	413.82	420.48	429.92	458.45	448.58	494.19	502.32	516.67	525.42	513.03	536.91	515.21	520.53	539.69	537.43	528.96	533.91	519.88	519.66	528.18	509.2	501.54	518.31	516.83	519.25
0	0.417	0	14.76	3.546	13.824	5.6459	10.5	9.8695	13.246	3.2882	19.552	12.237	17.95	14.147	29.311	37.105	33.859	47.207	43.68	50.104	64.229	61.4	71.963	68.868	71.659	79.673	70.358	72.331	85.103	99.49	95.734	89.765	115.7	125.53	135.75	140.85	158.46	159.84	175.12	193.96	212.78	217.66	221.77	235.59	255.29	260.04	268.99	268.94	288.63
0	0.10963	0	2.5498	5.7713	7.571	9.9748	3.6069	14.583	15.61	18.717	18.609	14.129	14.14	9.8625	17.062	19.642	28.026	25.747	39.392	35.722	23.346	25.452	29.397	25.419	31.453	31.957	34.258	41.265	33.048	36.119	34.014	27.05	40.468	28.285	41.121	38.418	38.985	48.72	39.037	37.773	37.637	33.809	43.878	43.24	34.602	36.661	35.69	34.419	29.956
0	0	0	7.0976	1.4211	10.299	17.669	19.181	19.162	17.513	12.183	18.897	17.772	21.861	17.936	19.075	13.713	12.159	10.494	15.921	1.9928	3.4143	0	1.2986	1.3043	7.083	1.9954	11.818	2.2422	4.0898	1.639	8.6955	6.0495	7.8142	4.5166	0	2.586	3.1031	0	0	0	0	0	0	0	0	0	0	0	6.5971
0	0	0	8.5949	12.449	12.96	18.603	24.516	24.445	19.129	33.233	35.547	37.161	32.692	33.44	43.354	44.944	27.055	38.243	39.981	34.553	56.015	51.346	41.732	32.044	32.511	53.255	34.024	38.609	32.98	39.211	38.066	44.825	36.474	53.426	56.915	56.868	43.238	56.303	38.532	53.611	48.278	50.39	42.84	58.603	56.615	51.547	49.131	61.243	57.162
0	0	0	9.0198	12.038	13.235	19.733	21.779	14.439	20.164	23.862	27.067	30.777	41.053	59.044	49.226	63.224	62.027	62.115	68.288	67.334	84.955	84.465	71.637	84.741	85.761	94.922	99.539	101.82	101.41	122.09	123.22	131.38	156.05	167.56	161.32	169.67	180.09	182	190.96	198.56	204.62	216.28	209.28	209.99	215.28	219.12	230.97	226.85	236.66
0	0	0	3.9033	7.3374	13.197	6.7994	3.0806	20.384	19.055	5.9356	19.324	15.435	23.153	22.347	18.255	23.468	28.657	31.087	41.352	29.2	38.353	31.425	27.181	25.486	27.116	32.706	36.541	49.482	40.535	32.833	38.449	42.765	40.907	37.53	44.29	40.169	49.261	51.596	57.731	56.46	62.12	63.399	57.439	61.537	56.184	65.853	60.875	67.279	67.364
0	0	0	8.9971	4.288	13.417	18.166	20.397	15.15	21.485	17.909	20.754	18.316	11.845	8.5812	7.2386	12.011	6.5001	12.751	4.7617	12.696	14.286	9.0657	11.265	14.849	15.422	20.821	17.533	20.781	23.606	21.474	22.781	20.7	10.425	22.269	13.009	22.207	14.987	21.268	19.505	20.942	26.047	23.276	22.22	30.122	27.16	24.665	24.031	29.605	33.038
0	0	0	12.703	17.856	28.588	37.928	58.278	38.013	42.873	32.949	45.189	52.944	59.611	55.342	55.101	61.188	53.277	59.72	63.012	67.733	66.78	72.44	73.466	74.783	90.2	96.801	97.714	124.46	134.03	154.3	172.96	179.66	202.92	224.91	247.92	259.52	264.84	304.31	296.87	314.5	319.09	331.44	318.5	338.01	336.34	337.89	331.5	331.48	341.59
0	0	0	20.043	2.008	11.137	10.652	18.029	14.648	9.959	0	12.122	15.272	19.581	24.348	24.563	9.939	9.3161	18.052	13.3	12.752	13.385	8.5814	17.226	16.471	16.89	11.368	1.6101	21.685	20.116	11.073	13.204	22.528	5.6771	4.3073	9.1737	11.79	8.876	28.106	27.899	18.461	27.554	33.934	43.548	61.127	61.638	79.902	93.307	118.27	131.28
0	0	0	1.8477	5.8475	7.3116	23.977	19.454	20.599	27.694	27.444	35.65	39.128	37.899	27.866	27.308	34.594	37.889	36.435	40.495	32.923	41.452	36.862	37.422	38.86	41.478	40.962	43.637	40.424	46.937	45.27	46.341	45.825	46.392	56.07	47.501	51.607	47.989	48.685	43.824	50.301	50.513	44.435	52.202	46.101	56.56	49.565	50.837	49.245	61.985
0	0	0	19.163	11.805	12.68	10.329	19.7	26.296	20.985	15.384	18.921	16.438	25.431	34.969	41.896	49.485	52.851	75.719	87.659	77.694	95.887	107.5	108.51	120.1	138.82	133.6	135.25	124.48	137.42	130.73	126.73	143.63	133.21	138.15	143.16	142.5	127.53	113.09	123.55	124.6	132.49	137.77	120.32	123.17	127.58	115.54	123.67	116.81	109.5
0	0	0	5.8946	4.5154	7.925	15.932	15.329	11.934	14.648	14.939	14.527	10.988	14.125	8.6146	9.1256	9.4333	14.54	13.36	17.495	3.5853	11.379	25.226	10.182	9.315	5.298	6.979	18.947	6.6547	10.203	7.7652	17.994	17.583	13.562	13.325	10.664	6.7376	8.8895	14.803	9.4521	5.134	8.6229	8.1496	13.837	2.2538	16.306	5.3491	5.6593	2.8833	6.2264
0	0	4.1794	15.603	11.265	14.004	22.866	25.167	23.408	11.523	21.609	27.325	43.79	41.448	52.326	48.443	55.979	61.036	69.692	59.157	68.535	78.514	82.696	81.832	98.6	100.21	94.494	98.785	99.713	105.99	87.475	89.972	103.29	102.15	104	102.68	113.95	126.77	137.51	149.65	125.33	144.74	153.21	149.29	151.77	156.57	147.26	148.87	142.84	138.98
0	0	0	12.82	4.9543	5.4346	8.6934	12.965	10.635	17.97	17.058	12.581	12.875	17.428	12.188	6.9628	16.614	18.191	14.502	15.99	8.0339	19.411	14.57	14.827	16.085	12.255	20.429	42.383	51.98	65.165	76.005	92.799	121.41	145.1	173.2	180.58	206.16	232.87	215.37	237.98	245.94	265.41	257.95	271.91	286.33	287.15	267.5	289.14	281.45	284.9
0	0	0	6.3419	17.86	7.0042	7.8262	9.5668	12.217	12.496	26.978	15.233	21.039	30.94	29.232	34.215	37.833	38.625	36.639	36.884	46.401	51.092	55.432	48.968	63.693	65.954	62.791	60.14	64.722	65.887	69.318	74.316	74.531	71.547	71.804	80.488	78.041	81.997	79.343	75.392	88.28	87.727	91.094	92.308	91.666	97.247	94.778	103	96.24	108.89
0	2.7229	2.1282	0.083219	5.737	11.466	5.4434	12.253	18.783	23.18	31.596	24.553	37.764	27.474	27.822	31.604	35.857	29.484	28.673	33.047	36.711	33.737	32.745	26.658	35.878	47.363	48.044	39.806	47.42	50.287	41.81	46.45	54.433	51.623	51.282	55.873	59.23	51.204	49.234	53.944	54.696	55.38	56.707	50.29	55.215	51.091	52.497	50.608	54.233	58.212
0	0	0	6.6349	7.9173	4.8047	12.812	13.733	16.268	22.601	21.752	26.563	27.701	26.323	27.214	19.395	14.434	18.56	24.436	24.813	20.672	19.237	12.708	20.023	23.216	17.623	23.361	20.521	28.376	30.604	28.086	28.245	29.401	33.494	31.729	34.619	39.188	39.405	31.634	34.881	40.227	39.458	51.535	47.533	53.816	53.53	48.38	52.844	49.766	49.141
0	0	0	15.273	20.749	21.022	15.987	24.6	10.278	23.214	30.952	43.215	35.356	53.992	43.135	44.446	49.559	42.56	53.488	43.454	48.195	55.072	52.184	33.304	44.061	46.173	53.332	45.199	54.699	49.626	56.572	55.586	60.727	41.264	52.844	49.374	57.392	42.055	56.002	51.934	54.024	46.797	51.196	40.065	49.213	39.576	37.702	31.66	36.756	42.235
0	3.0699	2.0113	6.513	7.009	7.3315	7.6129	7.4268	7.8742	15.187	13.95	9.5686	25.409	14.873	15.847	26.459	27.627	26.424	41.067	34.021	37.899	48.485	49.227	52.035	50.459	51.837	51.446	47.791	54.312	61.103	62.729	54.375	59.804	60.519	64.274	65.219	65.1	63.195	52.262	55.031	59.713	58.644	60.205	60.093	63.542	61.382	55.747	53.376	53.143	51.987
0	0	1.0986	12.146	13.355	19.376	15.959	32.138	44.306	101.81	158.31	235.68	336.71	433.99	557.68	649.4	764.94	896.64	882.36	983.19	1098.1	1117.2	1269.7	1229.6	1191.4	1253.5	1319.5	1335.6	1335.3	1405.6	1397.7	1422.4	1433.3	1498.8	1502.5	1532.2	1515.6	1509.6	1523.2	1542.8	1468.1	1504.6	1480.1	1481.3	1496.3	1477.9	1501.8	1487.2	1473.8	1451.4
0	0	0	1.0942	9.7053	8.1414	12.679	15.742	14.74	22.823	12.792	21.473	21.688	28.541	30.458	28.341	29.812	38.476	44.656	53.366	38.085	45.861	33.671	49.501	54.643	52.56	61.45	69.197	91.792	104.57	94.63	96.677	109.11	111.34	99.432	110.32	115.21	121.94	125.43	143.85	144.48	152.14	161.12	153.72	171.49	174.37	178.66	177.52	134.67	146.37
0	0	0	8.8649	11.457	11.609	17.35	22.553	27.952	46.289	45.34	44.081	48.84	47.852	47.152	47	46.047	47.281	51.25	58.251	55.019	64.966	60.973	70.949	51.569	62.283	64.128	52.844	75.373	69.798	65.701	67.841	67.718	66.836	62.517	70.574	64.649	68.004	53.476	57.102	62.17	62.926	72.026	67.777	74.902	80.619	78.256	78.097	75.568	77.168
0	0	4.0281	2.4281	12.32	17.747	19.812	26.588	18.22	27.148	29.582	29.306	40.288	51.033	57.682	51.513	60.747	63.855	58.284	63.261	43.943	44.977	54.648	49.781	67.305	68.65	68.197	71.395	71.904	78.499	80.791	79.513	83.406	79.619	82.808	81.446	92.483	96.159	93.653	107.16	97.729	105.89	99.181	102.87	117.94	125.19	125.05	127.84	127.86	128.49
0	0	0	27.978	37.623	26.314	30.106	25.381	0	0	0	0	0	0	0	0	0	0	10.862	17.49	16.536	35.498	37.195	28.928	65.315	73.144	33.534	49.525	61.892	43.718	72.216	66.152	76.12	77.457	69.1	72.907	66.755	42.465	60.325	67.811	52.293	57.505	64.848	56.889	54.295	57.678	50.246	32.388	60.863	56.793
0	0	0	11.664	11.491	15.632	0.67331	22.369	26.561	43.032	52.875	63.132	92.977	111.25	130.25	141.57	172.88	172.91	181.97	200.36	215.07	241.8	253.69	263.95	289.84	291.88	308.36	313.19	322.43	331.16	345.74	367.46	381.74	376.5	392.47	374.36	392.67	391.69	390.31	406.45	412.23	399.17	404.66	408.07	377.81	379.52	359.63	374.3	364.75	365.85
0	0	0	0.86682	6.5227	13.007	21.175	14.236	11.097	12.285	21.51	10.944	20.933	8.2895	20.503	17.778	15.507	10.541	18.525	20.088	12.467	10.945	7.6307	8.1085	22.317	9.4461	8.3604	10.435	0.59243	1.3671	1.3089	0	4.5802	4.2235	3.2371	0.50837	4.6672	9.0434	13.033	13.939	4.7371	15.422	20.588	26.018	27.55	20.717	29.677	29.032	32.682	40.248
0	0	0	8.9871	8.0184	4.2052	9.2336	17.003	4.3353	16.47	13.546	15.244	8.9549	8.6807	8.4324	8.5021	8.5015	10.594	14.138	1.6166	8.876	4.9925	5.2459	3.3482	5.4999	15.009	11.693	12.411	17.474	12.94	10.103	10.477	15.668	6.3347	12.058	10.878	14.793	3.4035	14.347	6.2447	10.541	11.378	12.213	11.508	22.328	10.755	13.7	9.1774	15.707	18.045
0	0	0	15.638	16.064	1.8586	12.304	20.491	21.235	31.127	23.221	26.766	35.569	25.149	35.886	31.898	26.627	36.626	40.517	42.132	40.578	42.455	36.821	53.876	46.155	45.105	52.593	52.84	63.291	58.089	54.217	52.655	50.139	57.322	47.73	55.119	55.034	42.957	34.259	32.438	27.672	31.955	44.497	30.142	36.185	40.432	24.166	31.654	26.529	23.511
0	0	0	13.497	19.595	12.735	23.81	17.92	29.395	13.701	19.681	11.342	14.464	1.4738	2.2421	0	0	0	0	0	0	0	0	0	0	0	0	0	0	0	0	0	0	0	0	0	0	0	0	0	0	0	0	0	0	0	0	0	0	0
0	0	0.32411	4.3264	12.836	13.855	11.176	26.756	20.053	25.662	26.674	20.414	34.96	29.768	32.624	38.373	45.393	53.631	46.075	63.683	57.466	64.952	55.365	64.822	78.337	84.898	89.139	82.959	84.08	91.514	90.355	98.541	102.03	96.424	93.609	100.9	114.9	114.03	120.74	124.85	119.3	131.46	124.19	127.85	142.27	142.74	150.76	148.18	147.36	143.21
0	0	0	17.425	1.4533	9.3226	7.2669	22.046	5.0135	15.449	9.0866	2.3109	8.2375	4.2543	18.46	6.3165	10.607	11.884	10.439	21.802	13.098	8.3977	8.6803	16.708	28.339	22.761	23.9	14.976	16.576	22.151	30.014	25.22	34.985	30.907	33.552	35.632	18.928	27.619	31.615	32.474	45.342	39.674	58.749	56.319	57.703	57.764	68.96	78.961	71.861	81.626
0	0	0	5.8675	6.5617	7.7266	17.179	15.834	25.988	27.431	28.942	28.228	35.393	30.193	30.168	26.126	21.634	21.473	27.195	34.313	30.505	35.201	28.834	45.486	46.97	49.581	49.738	43.507	60.039	61.392	50.584	52.284	55.749	58.352	51.544	52.1	50.684	50.72	39.245	42.554	40.642	41.664	51.492	48.487	51.085	53.131	46.496	51.125	44.913	49.361
0	0	0	8.5748	7.5214	4.4985	2.1926	14.537	2.0296	12.217	0	3.1362	0.81832	2.676	9.952	0.87195	0	2.82	6.3479	12.364	1.3893	9.448	19.831	7.7476	7.9771	12.353	12.939	17.71	19.05	14.904	10.594	15.05	20.094	11.052	12.035	8.242	3.4173	14.972	13.336	15.064	17.684	15.089	20	3.6685	6.5494	9.0088	6.141	5.1503	5.9481	11.619
0	0	0	5.4063	19.243	28.297	39.261	43.328	52.092	43.763	50.325	43.041	44.379	40.388	41.478	48.703	49.194	45.672	33.358	51.006	37.212	68.692	80.221	78.52	78.406	66.704	48.557	62.158	54.173	67.739	53.326	58.761	64.644	63.736	72.406	70.097	74.629	78.754	77.756	36.85	53.479	68.016	74.441	73.703	80.135	83.036	87.041	92.897	96.052	104.75
0	0	0	0	31.779	27.988	47.148	46.217	52.462	17.356	49.064	53.673	32.331	30.753	39.435	36.641	46.904	43.444	40.26	50.039	45.569	58.921	57.817	63.91	66.12	61.31	51.492	57.398	61.55	62.842	62.777	71.033	73.918	86.312	85.444	90.252	91.485	90.482	96.345	108	115.21	114.95	111.42	94.517	113.13	109.81	117.43	115.12	98.564	111.65
0	0	0	13.974	10.221	10.943	7.2091	10.194	11.6	7.2869	6.864	19.478	13.576	5.2389	12.582	0	15.253	12.12	8.6802	14.432	16.148	15.696	23.036	18.005	8.6137	16.958	19.519	14.67	21.669	27.169	20.916	19.032	14.682	8.1501	16.855	16.672	21.677	15.653	25.289	29.208	23.923	25.505	22.114	30.659	39.144	31.563	29.746	27.257	32.609	31.03
0	0	0	8.8074	6.6788	2.6621	9.1628	10.126	11.86	26.859	29.336	32.016	34.547	36.838	30.402	23.015	31.323	23.25	27.182	33.208	40.432	49.053	42.251	68.972	82.957	91.598	119.17	105.57	127.35	126.42	140.34	147.07	160.93	163.86	154.19	166.29	175.05	176.74	175.23	165.95	178.1	171.42	195.02	180.6	190.7	191.91	190.34	190.87	189.75	185.23
0	0	0	10.102	13.299	14.637	19.801	35.471	16.638	27.498	22.26	18.662	24.562	27.866	21.867	21.428	16.49	16.658	23.616	12.774	14.772	19.555	12.241	7.5332	14.592	17.287	15.941	13.281	18.272	13.248	16.896	16.234	19.945	9.6964	14.223	11.403	15.002	8.1386	8.8032	8.8265	14.599	13.471	14.803	15.313	25.027	22.918	17.36	14.547	25.36	34.903
0	0	0	6.4655	11.215	11.534	17.792	23.166	13.427	17.111	30.096	29.262	32.763	28.365	39.157	45.331	50.152	56.447	64.518	55.281	65.449	62.548	79.149	65.835	78.329	79.507	88.707	83.002	91.597	89.324	90.568	78.645	103.02	83.778	85.753	81.676	92.89	87.782	89.112	81.426	98.076	92.734	92.918	99.179	101.39	102.61	99.045	93.609	99.463	100.8
0	3.1306	0	0	8.9738	10.372	20.462	28.039	21.481	15.245	23.328	21.891	17.148	29.511	17.108	20.667	29.396	27.382	3.4501	14.302	17.768	41.623	36.374	21.885	37.899	37.126	39.436	31.534	45.192	42.04	62.42	66.429	77.381	81.04	86.748	104.16	92.094	75.846	96.845	85.663	87.516	86.083	95.858	80.449	76.433	76.688	70.219	70.607	89.884	98.704
0	0	0	7.5764	14.563	17.374	19.983	28.303	16.322	13.534	12.703	24.983	31.993	18.798	20.99	19.644	21.75	13.828	20.911	15.994	25.13	19.734	28.293	28.815	45.715	48.754	45.249	32.838	37.468	44.182	27.034	31.978	38.21	27.329	31.24	20.659	25.073	35.826	42.679	51.946	39.247	41.405	37.32	40.035	42.684	44.341	36.881	40.885	34.365	47.408
0	0	0	10.722	8.0339	15.309	16.093	29.652	20.628	22.966	19.87	17.515	23.634	22.463	28.14	19.734	18.341	32.094	34.817	49.032	18.659	43.47	45.531	31.084	33.024	36.969	24.958	52.065	36.172	35.238	42.113	46.87	69.913	53.303	78.452	91.177	89.15	108.14	109.06	115.41	135.31	133.48	167.62	141.24	151.56	182.66	182.47	196.2	181.46	184.78
0	0	0	19.019	8.9441	9.8411	22.575	23.156	25.83	39.713	36.733	29.719	28.549	41.743	27.493	33.151	36.005	29.215	26.759	34.799	21.288	26.919	24.875	25.061	20.453	18.486	18.943	18.835	10.919	25.037	12.443	20.072	21.747	15.593	24.7	10.982	13.853	12.058	8.6743	9.2921	11.299	9.6281	4.401	8.1885	2.0142	6.0715	0	0.074642	0	7.2792
0	0	0	14.634	4.4378	17.936	21.297	33.069	35.629	37.958	46.994	42.172	73.231	68.285	71.252	82.094	78.259	97.046	79.129	97.65	89.003	110.8	130.9	121.06	138.52	132.48	139.74	152.14	134.79	142.33	136.64	142.1	161.76	158.36	160.98	173.74	179.68	177.64	171.25	172.47	157.47	165.77	180.76	170.67	174.37	159.78	162.19	151.49	154.35	162.48
0	8.3719	6.9086	0	1.8923	2.1787	9.9535	10.375	14.025	9.5606	7.6412	9.1836	11.459	8.3558	4.9605	3.2406	0.25081	3.895	12.464	13.948	2.4703	14.178	3.2349	3.3364	5.2031	6.1141	11.934	15.335	20.946	16.988	5.1375	9.8204	17.734	9.1864	3.6592	9.8918	7.4463	18.652	17.534	19.229	21.616	10.654	9.8251	5.1172	3.7782	0.33825	5.5483	5.8121	2.3735	3.2838
0	0	0	9.3243	1.9356	15.022	7.5555	25.38	4.5275	22.674	19.381	20.36	31.483	15.269	30.887	31.603	29.311	39.77	47.652	47.955	46.394	47.259	49.424	57.876	72.471	97.337	132.23	184.29	247.46	294.54	390.2	461.36	561.96	629.05	730.92	804.32	839.85	915.31	978.8	1062.4	1102	911.63	1140.2	1144.3	1171.5	1256.7	1275.2	1288.2	1261.1	1266.4
0	0	0	2.594	7.7611	13.554	11.82	19.713	11.723	19.668	23.293	19.489	29.926	30.083	30.638	34.153	29.094	25.739	27.539	28.935	29.451	35.712	34.32	37.361	33.131	28.968	28.999	26.88	29.092	31.031	42.655	45.307	45.446	49.233	44.224	54.315	47.047	41.077	44.488	47.634	47.205	51.376	51.521	47.995	56.297	50.31	53.482	49.506	45.962	53.184
0	0	0	9.1856	10.493	14.789	14.804	24.63	20.666	9.5168	14.801	16.446	22.76	16.747	15.989	14.346	5.7739	13.714	16.82	8.2776	9.7138	5.68	18.076	13.685	16.127	21.649	25.915	7.6443	10.14	7.283	13.088	10.697	3.6076	5.448	1.4512	0	0	6.3568	10.724	17.909	7.9644	0.6368	0	0	4.8097	1.1105	6.3028	7.7705	3.7716	3.2894
0	0	0	3.559	9.5345	17.375	17.155	29.706	33.784	43.927	47.346	55.622	66.78	73.293	85.439	81.853	86.395	79.552	97.515	98.242	96.287	101.49	104.93	100.42	111.63	113.86	130.16	135.59	133.97	121.03	135.74	130.23	128.88	139.37	144.41	139.32	145.04	165.1	156.87	170.5	173.8	179.04	187.64	180.8	193.08	199.48	200.17	200.88	196.24	201.33
0	0	0	9.3069	10.911	14.689	9.2772	8.2494	10.856	6.3286	17.67	11.25	16.079	28.403	21.484	6.6156	14.11	14.231	21.635	17.742	25.404	17.591	22.792	10.671	15.249	20.19	14.643	19.218	23.133	24.987	24.076	27.65	24.947	26.458	28.707	26.359	32.98	31.663	31.56	39.616	36.085	37.731	38.846	45.677	47.8	45.495	47.379	39.941	47.767	51.091
0	0	0	6.6416	17.163	16.615	29.456	21.794	22.411	11.646	17.41	19.419	28.474	30.997	28.841	29.984	35.228	26.753	34.896	46.226	33.912	45.344	41.547	46.938	38.106	37.886	35.436	38.433	48.644	60.113	74.435	79.272	90.965	90.514	98.091	112.38	110.19	118.13	146.9	142.05	165.77	87.794	91.306	94.367	96.791	99.601	105.76	97.406	102.53	109.21
0	0.4826	7.7564	0	2.1787	0.22213	12.06	7.0448	0	0	6.4195	6.691	0.33683	9.4685	16.993	2.4793	6.7969	1.1471	0	1.9292	0	14.075	21.66	6.1679	13.053	8.0085	6.4791	2.6689	0	0	0	8.7303	10.955	13.272	16.142	2.3834	12.21	0	3.5283	3.3431	0	1.2603	4.2378	3.2452	0.58198	0	0	0	0	0
0	0	2.3228	1.6908	14.098	16.003	22.617	22.401	14.146	0	0	0	5.1045	9.5073	6.5612	14.054	0	12.322	16.412	14.394	18.64	13.486	26.217	22.174	30.003	22.893	13.054	15.286	16.804	24.469	13.067	13.695	13.585	12.807	9.2986	2.7795	1.808	13.875	17.679	34.228	15.56	17.821	18.778	19.146	26.001	31.425	36.657	44.536	35.39	35.663
0	0	0	0	10.636	9.7506	14.625	2.7621	17.071	14.652	28.224	22.559	15.858	8.71	0	1.6387	0	6.7588	4.8174	8.94	8.484	5.8721	9.1391	7.9644	6.4349	4.7951	4.2025	7.2944	16.41	5.1826	7.7085	8.02	0	16.336	0.27107	9.3024	7.754	5.0916	12.321	10.528	6.3707	2.1393	1.1569	12.631	15.184	9.2494	7.0064	9.1386	9.9176	4.3786
0	3.5452	0.7886	17.75	0	2.7228	0	0	4.3665	6.6875	4.4408	10.541	11.743	1.8553	0.50986	0	0	0	0	0	0	0	0	0	0.92761	0	0	0	7.6193	0.63362	0	0	3.3351	1.3498	0	0.47871	1.5087	0	0	0	0	0	1.4285	0	0	0	0	0	0	0
0	0	0	7.0946	10.296	3.8806	11.427	2.8222	7.4598	6.9147	3.4806	4.8548	4.4235	6.3292	2.8756	12.034	4.5701	11.062	18.237	17.314	13.325	17.762	21.223	19.118	16.64	16.302	18.98	26.5	31.537	26.506	27.862	32.377	33.341	39.752	33.784	51.846	53.351	55.632	60.062	58.596	59.972	60.89	57.222	67.426	66.675	57.914	62.978	67.853	73.758	60.58
0	0	0	1.2773	18.751	16.226	15.377	23.674	33.465	42.573	37.406	38.514	42.323	38.419	38.395	46.027	47.632	45.495	44.544	51.134	49.529	37.972	48.256	45.17	57.998	52.383	56.276	66.773	66.679	65.709	70.257	72.948	66.353	65.683	52.966	50.635	59.151	56.91	66.248	72.068	79.826	84.279	89.608	98.369	100.73	115.05	115.01	121.99	134.58	138.51
0	0	0	5.8435	12.128	18.521	11.306	25.38	23.693	27.706	25.31	24.718	28.251	34.205	28.776	29.456	42.732	33.677	28.599	33.044	33.659	34.583	37.248	32.521	39.171	34.862	36.834	33.256	30.449	32.144	41.89	38.754	43.847	36.317	43.387	45.308	47.652	42.529	37.525	52.115	52.695	50.254	55.752	46.434	48.321	49.95	49.142	54.539	44.536	49.951
0	0	0	11.446	1.1639	1.0343	14.682	11.257	19.689	25.194	26.643	20.577	28.699	21.796	18.483	17.565	9.693	11.415	15.828	18.171	12.609	13.795	8.5314	18.757	24.096	24.868	28.028	18.017	35.102	28.598	28.756	20.939	23.055	28.912	19.939	19.047	20.205	16.841	8.1555	9.3674	13.256	11.644	12.713	10.814	12.439	9.4673	11.136	9.6936	9.6598	5.75
0	0	0.68414	1.7654	3.4865	10.857	9.8781	9.317	2.0536	1.3938	4.0325	1.3566	2.6706	11.981	19.628	10.378	4.7815	7.8714	7.3295	21.446	16.607	152.35	175.29	194.52	219.16	237.56	253.79	266.66	292.16	306.52	104.03	116.41	120.63	125.83	123.34	121.19	118.9	109.82	103.21	102.09	111.48	113.87	108.78	110.55	100.26	106.87	114.61	110.37	113.04	135.74
0	0	0	12.016	0	6.9759	2.4407	14.856	2.1676	3.1762	1.1144	0	0	0	0	0	0	0	0	0	0	0	0	0	0	0	0	0	0	0	0.82756	0.88641	0	2.7401	3.6649	0	4.164	2.6243	4.8164	0	8.7075	2.7314	0.76161	0	3.5914	1.1084	0	0	1.9842	3.1613
0	0	0	3.8917	7.6446	9.7973	20.236	22.38	23.824	28.392	29.903	36.618	31.471	27.33	30.606	33.486	34.952	39.862	42.057	37.975	29.218	38.235	33.332	34.382	32.898	35.663	37.719	44.233	33.335	41.246	30.873	37.333	42.746	39.033	37.583	34.503	31.347	35.107	32.981	34.631	37.622	38.02	36.073	41.203	34.548	43.935	36.502	41.194	35.87	41.654
0	0	0	8.2125	6.8907	16.842	19.317	26.065	31.601	35.71	26.317	30.289	32.621	22.76	24.113	27.563	34.023	31.787	33.436	36.18	20.998	20.497	23.461	18.397	37.848	34.468	40.093	26.788	30.18	27.567	26.084	38.296	36.361	39.745	46.137	49.181	51.454	41.027	55.704	58.208	47.181	54.439	55.098	54.231	56.328	58.508	58.825	70.883	70.548	70.852
0	6.2553	0	25.29	9.6801	0	0	2.1288	9.3203	25.315	32.735	31.361	28.687	36.426	29.757	48.996	23.38	24.089	27.606	27.363	25.177	40.316	34.38	38.471	39.875	37.443	45.764	45.013	45.083	42.717	42.004	53.133	46.969	53.056	63.044	53.061	58.287	62.717	63.024	70.635	60.575	61.534	56.211	59.792	61.52	61.789	69.456	86.93	98.636	96.434
0	0	0	9.1614	10.606	17.694	12.511	20.279	16.245	21.023	24.503	23.626	20.479	18.053	25.534	16.734	20.662	10.178	10.853	5.525	9.3088	10.148	13.201	5.3623	10.682	13.832	6.347	9.0834	1.3405	1.231	12.457	4.9129	2.1667	5.0678	13.555	15.999	16.543	4.9599	9.1958	8.6997	14.293	20.482	19.502	11.732	13.754	14.687	17.243	14.25	5.9957	7.0486
[truncated: 78 more columns]
