# Supplementary material for: Limits on information transduction through amplitude and frequency regulation of transcription factor activity
Source: eLife. 2015 May 18;4:e06559. doi: 10.7554/eLife.06559 (PMC4468373; doi:10.7554/eLife.06559)
Supplement: Supplementary file 1. — Raw single-cell time-trace data for HXK1 (15259 cells), SIP18 (21242 cells), pSIP18 mut A (18203 cells), pSIP18 mut B (17655 cells), 1× reporter diploid (21236 cells), and 2× reporter diploid (19222 cells). The data are also available from Dryad Digital Repository (Hansen and O'Shea, 2015). DOI: http://dx.doi.org/10.7554/eLife.06559.014 [file elife06559s001.zip › source_data/SIP18_FM3_25minINT_690nM.txt]

0	0	0	1.5277	11.354	9.5904	16.598	12.724	11.077	17.832	23.49	16.264	25.207	18.671	29.088	26.486	23.03	34.767	34.043	36.659	31.146	43.522	43.054	45.551	49.212	54.458	46.365	44.773	58.899	46.585	62.579	68.407	68.585	73.416	81.517	75.927	80.705	71.294	76.168	75.681	86.707	87.654	98.192	86.063	100.42	130.06	142.27	124.69	133.92	105.41
0	0	0	17.681	0.23079	12.207	28.047	17.298	25.358	29.935	30.773	37.105	47.679	15.373	30.769	31.934	56.397	54.736	89.974	95.474	128.42	141.33	146.23	166.31	183.12	202.78	233.71	237.96	228.21	273.53	278.01	255.6	251.75	263.87	270.3	292.54	303	312.72	306.27	322.33	326.62	350.47	331.28	346.59	340.95	354.34	328.85	344.33	361.08	351.83
0	0	0	16.71	21.152	25.554	29.075	32.068	38.291	38.03	29.308	27.127	28.659	27.32	27.407	11.892	6.8582	10.337	15.37	11.061	7.4167	3.6565	0	0	0	1.9955	0	13.69	5.5587	16.574	8.2145	11.252	7.9949	9.1739	7.7597	1.4666	7.359	2.2262	9.346	16.048	5.2774	10.056	5.7858	8.3439	4.8715	12.279	6.0096	7.5453	10.704	5.9818
0	0	0	5.9642	19.239	18.035	28.386	29.847	39.884	44.532	43.062	52.171	51.38	45.136	48.609	49.579	52.243	52.568	43.398	48.51	43.767	54.229	56.261	64.116	66.028	73.154	69.469	82.15	80.487	83.908	72.923	84.688	91.34	93.802	93.506	109.89	101.26	116.01	105.16	112.13	116.14	122.95	120.04	125.39	124.37	127	127.32	130.65	130.53	131.89
0	0	0	5.2026	9.1165	8.5972	7.6364	8.7361	6.4766	10.866	17.034	6.1883	6.8339	7.1529	10.87	14.164	16.884	16.822	11.063	17.453	12.539	12.842	15.828	13.015	18.782	17.788	19.951	24.612	26.679	34.461	29.077	25.66	27.229	26.338	25.786	25.906	30.2	27.372	28.587	37.98	19.247	24.196	26.931	33.566	28.75	34.586	37.69	30.881	31.846	31.588
0	0	1.5087	7.1827	12.666	10.184	11.72	15.474	20.604	34.956	24.761	25.42	14.587	29.341	21.259	29.424	25.502	17.247	32.905	37.969	26.828	25.512	24.826	34.648	26.488	33.842	31.413	25.127	26.152	20.862	33.762	31.43	40.365	42.327	37.271	39.727	43.119	37.764	39.299	44.53	40.273	42.534	56.73	54.72	48.191	47.418	49.424	53.089	48.733	55.632
0	0	0	8.1965	22.32	23.682	37.641	44.584	43.344	47.834	50.065	57.861	59.539	57.108	58.053	65.939	73.929	79.539	71.615	79.02	69.283	77.116	70.097	76.902	64.169	70.692	70.731	79.673	71.821	80.217	71.176	71.604	68.239	64.607	69.369	64.207	78.597	69.629	78.967	78.701	72.286	79.131	81.783	85.614	87.767	88.686	95.326	87.152	85.281	88.305
0	0	0	6.061	12.426	9.9252	13.476	11.635	8.1091	17.387	20.758	20.138	22.665	26.246	22.266	21.424	28.276	26.348	33.34	36.575	34.052	43.17	43.489	39.96	43.382	46.827	43.388	48.848	47.974	48.238	49.652	50.429	50.082	47.583	51.423	50.98	57.887	60.949	57.745	62.321	55.336	67.414	64.497	77.818	74.56	79.839	84.996	83.043	78.332	89.346
0	0	0	12.402	21.884	26.41	30.218	40.843	55.502	51.971	35.983	46.067	55.913	68.223	48.818	84.034	62.72	71.081	56.576	53.354	58.788	64.795	62.561	55.943	82.406	98.984	93.358	96.669	94.433	84.89	75.567	70.47	68.342	62.002	63.355	65.259	75.222	68.337	85.108	65.891	105.67	93.841	103.72	103.09	90.768	87.075	81.434	94.042	75.723	69.038
0	0	0	4.487	11.329	16.319	16.694	26.861	28.442	31.468	29.964	30.101	21.595	28.825	32.697	41.853	39.411	33.829	33.16	32.963	36.499	31.492	38.96	34.015	37.454	28.293	28.902	42.782	50.325	55.681	62.144	40.083	43.284	41.892	48.135	48.012	47.138	51.065	42.902	44.145	42.136	48.515	46.625	49.113	44.64	51.784	46.018	43.44	41.58	37.637
0	0	0	10.711	22.734	16.4	16.877	15.027	18.244	19.841	20.35	20.091	6.8122	20.914	22.581	23.476	21.239	21.913	25.736	14.832	14.485	11.726	15.453	23.959	23.728	25.081	23.462	20.257	19.776	17.953	22.486	32.484	34.857	40.658	34.674	35.219	33.936	25.395	24.227	18.914	20.971	31.696	37.067	25.719	34.335	24.277	18.473	28.949	30.065	24.358
0	0	3.1348	20.18	10.755	15.727	10.744	25.608	14.419	11.649	20.379	16.902	13.465	12.128	5.4747	1.5292	0	3.1258	0	0	0	0	0	0	0	0	0	0	0	0	0	0	0	0	0	0	0	0	1.8351	7.9937	21.198	11.824	31.328	29.149	40.96	35.599	45.504	37.51	43.482	43.432
0	0	0	3.6488	17.039	2.8293	10.91	11.224	4.6249	14.412	13.714	3.4377	9.1091	10.404	0.21079	11.79	6.0364	4.1872	7.2362	5.7701	6.6118	0	1.9146	0	5.2912	0.46372	5.3243	1.8646	0	1.6574	0.90847	5.3516	3.8253	2.9102	2.4258	0.40568	0	0	0	0	0	0	0	0	1.0428	0	0	0	0	0
0	0	11.107	3.5712	10.787	6.5143	14.849	8.3655	19.532	19.655	11.69	31.239	30.877	24.444	15.75	18.872	32.827	29.894	33.441	26.895	35.089	28.001	23.664	30.342	28.045	25.79	34.657	22.179	48.119	11.584	12.973	14.569	20.208	11.48	19.241	22.102	24.371	20.81	26.841	32.148	40.681	53.388	63.095	63.712	65.49	69.677	87.723	85.207	102.27	103.4
0	0	7.3704	1.4142	7.6144	15.95	16.021	21.466	21.104	33.117	38.529	37.863	35.9	34.395	38.396	36.991	45.666	40.246	47.956	28.189	27.297	27.447	22.523	17.098	32.111	34.163	32.122	24.133	25.538	25.823	21.457	15.215	27.367	25.403	22.476	20.619	20.387	15.267	22.995	22.739	18.969	27.354	24.945	25.622	31.66	29.556	37.258	29.374	29.835	16.352
0	0	0	7.0245	23.366	33.893	29.332	48.534	62.598	57.533	78.766	97.285	92.495	70.887	100.03	103.89	92.464	93.512	72.306	70.865	85.643	70.705	78.51	70.353	74.135	53.783	62.352	69.525	59.892	63.18	48.408	50.263	48.543	60.4	47.671	62.103	54.707	49.457	51.672	29.075	29.465	46.782	33.657	39.826	32.982	32.337	24.477	36.59	37.277	33.491
0	0	0	0	6.5933	13.922	13.263	19.31	12.272	13.368	9.247	12.029	9.2067	3.8865	5.8733	2.0761	3.9521	5.4231	5.7395	0	0	0	0	9.4268	3.1959	6.1687	16.426	0	11.683	3.4152	6.7424	10.736	14.988	13.366	13.158	9.5917	8.7351	2.2102	4.8855	8.5887	11.429	20.551	23.065	28.653	20.785	23.29	24.652	23.778	24.558	14.972
0	0	0	7.9118	5.3268	21.695	17.573	24.061	23.522	34.287	29.169	25.118	31.188	24.157	31.744	32.344	29.881	40.897	0	16.413	33.486	25.375	29.484	20.23	22.745	15.023	29.637	25.186	28.933	36.147	5.2109	2.2449	27.567	29.889	15.198	33.543	40.864	45.18	43.142	34.475	44.669	37.261	38.146	35.685	48.027	47.596	46.756	52.797	61.159	52.876
0	0	0.25602	0.26885	12.631	17.679	18.024	29.238	23.588	19.899	13.851	20.38	14.759	19.714	11.808	11.413	28.504	25.073	24.733	31.312	41.448	75.835	105.66	119.96	165.18	197.8	236.6	260.96	286.93	314.97	361.67	375.67	426.48	427.91	433.2	476.4	503.99	502.04	535.04	537.25	563.22	612.48	560.06	590.07	608.57	591.25	595.18	611.25	613.1	613.98
0	0	0	10.736	24.798	4.2087	9.1932	15.436	9.3858	12.706	7.1661	1.4356	14.097	20.112	24.097	60.249	82.576	66.96	80.811	107.76	132.34	146.58	179.9	177.67	194.89	210.55	226.31	275.09	294.88	299.27	309.35	311.95	312.43	339.15	333.71	330.25	341.81	361.93	386.27	397.6	427.8	461.3	481.25	499.05	518.11	546.53	537.42	560.21	611.77	589.32
0	0	0	6.5918	15.494	12.892	23.696	31.154	19.396	25.193	19.079	18.647	18.591	22.57	15.144	21.592	34.942	40.633	44.809	41.577	35.582	52.752	57.801	53.188	55.913	47.122	58.73	70.071	65.723	72.546	66.746	72.961	72.207	73.737	74.492	77.097	84.453	86.131	82.888	89.291	86.655	109.15	104.58	116.58	119.76	128	128.44	134.36	144.11	146.36
0	0	0	3.3225	9.7421	9.1847	10.373	9.3927	11.697	2.9959	16.049	26.993	27.988	33.579	31.743	24.815	27.843	24.176	34.095	19.783	31.078	25.204	38.261	32.71	34.514	39.237	36.816	33.819	33.223	36.973	42.134	54.547	67.956	63.457	66.248	67.033	74.165	86.778	83.621	105.15	102.74	116.68	120.35	122.84	126.82	130.59	143.92	140.88	137.16	135.5
0	0	0	5.4954	16.99	16.67	24.534	22.467	19.63	21.403	33.199	39.478	35.54	36.193	33.797	33.306	37.76	33.214	39.426	37.055	45.495	44.738	47.051	45.413	43.746	35.205	37.737	54.744	51.297	48.292	45.948	35.194	34.654	33.12	32.81	33.753	38.477	39.553	44.759	42.957	42.139	53.013	50.687	56.275	57.636	52.854	51.938	54.986	55.412	59.42
0	0	6.3839	0	9.4825	1.1042	22.041	19.833	28.184	29.837	31.159	29.046	18.43	26.508	39.934	37.327	41.219	30.668	41.853	52.534	69.984	90.02	122.54	168.83	197.67	240.93	265.9	297.08	329.09	361.43	410.11	418.52	449.47	492.25	524.23	524.71	563.01	563.22	576.31	576.59	592.23	620.29	639.12	616.05	647.45	631.68	642.08	674.47	672.22	685.16
0	0	0	3.4269	10.184	21.675	29.523	18.542	29.03	26.415	33.058	32.21	35.738	26.054	35.383	29.296	32.933	24.981	24.415	30.801	27.116	38.438	36.9	45.446	41.288	34.042	43.344	52.634	50.068	54.252	64.697	65.645	74.983	72.755	63.745	73.286	86.286	87.912	89.866	82.38	89.278	85.692	85.302	83.861	75.135	74.483	81.278	88.053	81.095	87.637
0	0	0	4.1118	10.446	10.275	15.061	22.649	14.25	12.614	26.088	26.882	20.382	23.151	31.147	46.561	53.073	55.798	62.821	72.857	75.517	73.693	69.416	89.79	78.035	81.41	76.661	81.644	80.745	72.32	90.381	90.303	56.117	46.274	48.701	51.911	56.947	63.23	56.914	62.658	61.026	69.513	66.104	80.747	66.168	78.613	74.079	92.396	92.24	78.122
0	0	0	2.2325	4.3222	7.7757	14.47	14.933	11.103	2.8184	10.692	12.084	8.7585	5.0262	2.41	11.709	4.7442	0.6712	0	0	0	0	1.1966	0	4.9741	12.427	20.099	16.427	22.865	21.234	16.301	22.844	11.384	21.266	8.3257	14.335	12.897	11.6	13.581	0	2.4489	1.9214	1.4023	2.4659	0	0	0	0	0	0
0	0	3.8382	1.0399	19.435	6.7067	13.543	9.3881	5.7569	7.49	7.1104	0	3.6888	5.7241	11.015	11.059	12.547	9.5304	7.7746	6.5622	4.2542	10.822	14.215	11.077	15.219	9.8233	13.843	3.4238	8.2938	10.472	4.74	6.7042	10.725	10.521	9.8736	18.838	16.992	9.8124	9.2183	3.9357	9.2704	9.538	7.5607	16.922	6.5071	9.8612	0	0	0	0
0	0	0	8.4657	6.1891	14.637	15.852	22.258	16.622	16.891	33.053	38.936	32.824	45.411	40.827	34.19	46.014	48.487	53.232	56.732	60.698	62.409	64.342	68.128	72.166	63.742	70.639	73.445	74.3	69.608	83.652	82.096	71.782	75.307	72.339	77.33	86.52	80.416	87.416	95.103	85.955	88.236	84.999	91.275	90.605	82.056	90.092	89.813	92.351	89.64
0	0	0	0	11.281	11.766	20.737	23.05	6.6858	16.536	18.358	3.5517	12.163	5.4301	18.876	14.349	8.723	10.254	5.812	7.674	3.6527	3.9605	12.302	5.3425	15.243	7.7551	11.876	13.316	15.877	10.443	14.046	10.547	18.788	17.721	16.013	26.217	35.323	32.224	39.768	31.138	38.195	51.913	59.896	60.971	62.853	74.535	63.787	68.789	73.883	85.973
0	0	0	14.691	28.319	3.9333	12.841	14.254	21.841	16.321	19.348	23.127	15.744	13.659	11.873	11.915	6.3154	0	9.5024	0	0	0	0	0	0	0	0	0	0	0	0	0	0	0	0	0	0	0	0	0	0	0	0	0	0	0	0	0	0	0
0	0	0	0.50158	13.523	21.329	30.128	32.32	40.22	40.235	51.244	50.387	45.043	51.357	50.991	50.645	50.414	52.434	60.208	63.766	64.088	69.63	82.094	84.925	83.734	82.866	88.866	97.221	101.11	102.61	99.949	105.46	94.22	91.651	92.369	97.821	104.86	98.269	107.46	111.35	107.96	111.6	111.65	122.76	118.96	113.77	117.27	115.04	113.74	120.38
0	0	0	4.5186	9.7099	14.44	17.067	16.451	17.226	16.9	24.988	21.812	26.631	22.78	16.605	22.359	28.189	26.373	36.068	36.362	39.539	37.093	46.337	48.756	44.213	42.006	49.964	52.721	51.677	58.963	69.71	59.185	58.571	58.042	54.954	61.529	63.272	57.064	63.605	63.639	65.688	69.429	63.005	75.985	72.8	64.88	69.925	67.754	67.037	72.331
0	0	0	9.8264	16.339	28.231	29.927	39.506	42.879	57.416	58.855	51.645	40.81	54.619	56.671	69.8	64.562	65.798	68.591	61.582	64.828	69.266	60.623	56.319	68.065	68.209	80.038	82.438	77.39	77.44	94.892	93.161	104.62	100.62	100.54	111.38	109.12	116.41	119.52	120.24	116.02	124.64	142.82	128.73	123.71	133.19	126.17	133.78	134.05	133.45
0	0	0	11.785	21.434	28.802	28.499	29.389	33.844	32.729	33.5	35.521	52.846	52.151	43.825	57.676	63.432	38.609	61.869	67.407	54.79	58.066	70.078	65.903	77.327	73.826	80.997	86.586	82.449	87.957	86.515	81.138	94.827	81.64	77.046	86.511	83.972	83.169	83.498	78.699	93.346	88.305	76.708	87.028	86.948	82.095	70.629	89.517	90.586	103.85
0	0	0	12.873	9.7786	14.984	4.5139	8.3413	10.249	20.307	9.1807	10.324	4.1641	9.3598	9.4564	14.702	13.626	0	5.198	9.7969	13.087	7.2427	15.969	16.115	15.64	21.195	14.549	12.434	4.7427	6.8832	15.304	18.207	20.976	20.748	19.784	21.105	19.926	16.32	14.472	8.9519	20.019	22.845	32.946	26.893	30.413	23.028	22.956	19.86	23.713	28.427
0	0	0	3.4417	0.35079	11.417	21.442	41.142	49.038	61.43	62.242	77.162	83.902	91.253	106.58	109.32	119.46	134.09	144.15	138.7	161.26	147.89	162.94	157.76	164.94	165.65	170.21	176.1	173.15	165.78	163.15	175.05	174.5	183.95	185.45	188.35	184.61	184.66	195.99	181.1	191.49	196.93	186.38	181.18	186.97	203.67	192.58	198.45	196.88	197.17
0	0	0	11.842	0	3.8506	9.3839	15.853	12.509	16.941	20.902	17.959	15.224	8.0504	0	7.1657	1.0469	1.9821	5.5956	2.9933	2.1962	1.0639	5.0831	0	8.1766	0	6.6043	17.321	8.8885	15.709	3.4081	13.443	20.374	17.175	21.722	19.007	19.773	16.591	13.651	19.76	11.838	31.648	19.559	8.1663	4.7224	34.234	26.233	32.163	32.872	41.098
0	0	0	5.0763	10.56	11.737	17.514	20.604	17.391	25.941	21.71	20.706	22.414	17.964	17.441	34.491	52.654	28.51	21.2	19.027	29.148	25.475	28.558	20.835	21.068	23.68	21.36	19.617	34.67	19.867	34.782	26.884	30.61	34.422	26.317	33.448	41.267	39.361	46.054	38.033	55.583	45.796	50.727	50.341	49.57	44.702	40.536	48.043	49.364	42.296
0	0	0	6.3382	14.249	10.314	12.615	11.81	7.77	13.951	14.741	16.045	13.167	16.939	14.862	13.877	10.897	10.686	9.6991	25.426	29.779	55.179	83.131	129.4	157.63	205.95	238.3	279.59	305.38	347.95	376.87	401.68	442.88	487.31	521.19	536.71	560.11	589.92	607.86	622.56	626.42	647.82	661.63	719.64	715.84	714.76	737.84	717.5	747.58	770.76
0	0	0	0	5.2903	10.04	23.188	20.682	22.74	13.028	20.468	20.898	19.248	22.279	18.497	25.56	18.349	10.563	4.3969	7.2243	8.4793	12.772	26.53	18.568	13.996	5.5637	31.428	29.996	36.444	29.781	23.207	28.028	25.124	25.042	32.8	36.108	34.532	37.001	38.248	21.436	38.807	35.351	35.766	40.301	25.419	38.184	32.144	33.284	27.854	26.372
0	0	0	13.445	21.236	19.038	22.705	22.032	23.643	35.86	25.741	32.703	36.596	43.509	43.871	39.328	39.012	33.894	45.503	34.892	44.301	36.188	32.784	39.71	36.82	35.461	36.1	44.857	35.962	48.535	35.27	53.87	56.915	60.225	61.543	65.696	65.036	69.041	69.116	66.106	92.173	77.95	94.034	80.718	91.825	75.261	83.195	75.891	84.092	84.46
0	0	0	3.0998	7.3467	6.399	15.794	11.1	15.686	23.688	19.142	18.729	18.517	18.105	22.227	15.391	14.187	15.446	17.679	23.884	22.187	16.404	18.357	11.113	19.019	21.479	18.837	28.388	25.814	24.331	21.669	21.675	19.869	19.301	25.602	15.944	20.811	19.581	22.686	22.449	21.168	28.387	16.902	21.341	18.372	20.461	18.54	21.221	18.407	20.029
0	0	1.1663	7.0185	7.745	9.1195	9.5	6.3866	10.624	14.611	11.646	11.533	10.889	14.007	17.063	9.1611	7.6434	3.2337	0	5.0351	2.9418	4.3058	1.729	3.2911	0	0	0	0	0	0	9.1359	6.0737	11.311	15.765	15.287	14.451	17.575	26.797	23.754	24.08	28.608	36.553	34.014	32.542	30.298	36.841	36.35	46.101	51.286	51.854
0	0	0	9.0478	8.4131	14.873	23.617	16.277	23.193	23.411	27.006	29.132	24.985	27.934	37.393	25.194	24.31	25.413	11.651	29.407	27.92	36.439	41.689	49.05	51.596	55.414	66.99	73.816	82.753	82.409	102.58	111.78	116.54	120.93	121.68	142.34	136.46	161.16	156.48	160.43	153.99	164.67	159.26	186.31	165.44	169.88	156.01	172.73	170.22	185.58
0	4.853	2.8833	6.7826	0.42004	0	0	1.4233	0	1.8288	3.8166	16.776	13.304	4.2281	11.076	31.899	40.964	27.762	29.83	53.968	88.871	96.024	93.609	103.66	98.704	104.77	97.507	113.96	102.07	108.26	118.4	123.46	109.82	117.6	115.55	121.72	121.69	128	121.46	137.37	141.12	135.42	150.97	154.68	153.03	162.81	152.11	154.22	145.41	130.25
0	0	0	10.146	19.403	14.363	0	6.4114	6.2513	6.0956	12.847	9.5006	11.548	12.543	14.385	12.44	17.796	20.625	21.624	32.386	67.448	106	169.13	215.7	301.16	342.16	404.71	463	495.32	545.51	539.86	586.39	603.65	604.68	639.07	674.14	674.37	652.52	675.58	679.41	665.79	701.24	702.36	695.72	674.81	701.58	708.73	679.57	699.46	681.94
0	0	0	5.0665	5.7478	13.071	14.179	7.2328	14.844	22.823	29.182	23.579	26.56	26.714	33.444	44.992	33.276	41.793	35.577	42.528	27.519	39.084	38.837	47.216	48.491	51.139	45.446	42.394	52.457	42.856	46.411	50.364	56.854	54.693	62.247	59.002	61.883	57.659	58.188	51.282	64.404	59.558	82.316	72.409	75.11	76.626	80.121	79.475	82.465	79.656
0	0	0	5.5374	8.4627	7.8729	19.02	15.462	33.274	23.358	26.499	33.131	26.483	41.88	34.403	37.895	44.536	33.225	35.227	41.419	34.941	46.371	49.87	48.28	52.943	41.451	49.713	44.049	52.013	54.245	58.207	54.537	55.728	62.12	52.736	69.964	83.323	86.399	87.775	96.836	103.14	98.584	103.77	113.6	108.41	106.98	128.44	135.58	141.67	137.35
0	0	0	11.828	14.746	1.9934	1.4554	7.7388	0.16237	11.723	9.5192	24.462	11.141	12.054	0.97632	27.503	25.763	12.715	16.99	14.69	20.639	11.657	23.149	12.002	24.667	19.803	26.546	26.783	24.703	25.248	25.907	32.025	32.754	33.119	34.677	37.91	35.043	31.939	29.217	30.325	29.838	36.447	38.617	40.78	47.219	43.169	37.199	42.01	43.93	34.586
0	0	0	5.9581	16.995	22.066	17.424	23.501	23.375	14.243	20.224	24.28	26.619	23.804	27.423	21.853	39.57	27.635	38.548	37.569	28.752	37.692	38.557	46.916	49.083	44.179	54.278	58.991	57.43	58.104	66.697	72.693	90.323	103.61	125.54	165.12	187.86	224.79	247.84	274.61	316.38	351.48	379.2	434.69	450.42	488.22	521.08	551.63	573.28	601.63
0	0	0	2.2052	8.5216	13.246	25.381	18.116	23.494	40.674	25.465	34.721	24.086	32.092	29.28	30.653	31.49	25.565	20.43	31.876	33.534	26.078	25.416	37.181	36.752	43.522	28.505	30.741	19.508	21.335	29.624	40.033	46.54	49.458	55.215	88.288	89.955	107.09	124.87	136.76	159.92	164.45	194.1	211.63	209.83	217.51	238.26	236.01	260.45	271.73
0	0	1.0078	18.004	11.716	10.157	14.028	14.775	11.283	13.858	19.567	7.3621	14.237	11.785	18.308	26.951	37.04	46.859	52.276	54.248	53.071	61.836	73.774	83.668	92.379	103.58	93.804	95.954	105.32	101.44	100.86	101.9	100.06	110.75	114.09	117.9	116.9	108.64	103.84	106.68	116	106.4	126.09	116.96	115.72	117.79	108.57	111.11	107.19	101.64
0	0	0	0	6.6851	16.791	10.836	17.768	20.672	15.528	8.7129	9.2397	14.312	11.68	5.306	7.7615	6.7546	0	0	0	0	0	0.37596	0	0	0	0.16862	0	0	0	0	0	0	0	0	0	0	0	0	0	0	0	0	0	0	0	0	0	0	0
0	0	0	4.8208	19.251	14.14	18.595	18.915	23.961	38.026	21.586	29.39	22.808	33.303	35.279	29.988	37.422	32.32	37.717	47.142	45.049	45.162	35.986	51.859	53.22	54.823	52.095	60.043	43.829	49.797	51.17	55.619	61.146	50.956	51.858	63.13	64.097	64.821	71.136	70.997	79.313	71.03	78.668	75.732	88.433	67.811	69.725	58.573	63.569	68.811
0	0	0	16.426	19.864	7.5849	5.1655	17.732	8.6092	6.9284	18.066	19.356	23.611	9.9753	10.302	20.158	33.034	23.787	30.2	32.217	33.261	32.717	16.878	26.37	16.665	12.098	3.4272	7.7577	5.9848	2.8127	0	5.2529	6.3601	4.9123	0	5.3358	8.2347	9.4129	4.3312	3.9789	6.5	9.5551	10.451	16.371	15.362	23.553	23.787	39.184	36.393	29.744
0	0	0	0	19.158	16.57	30.234	41.957	36.609	50.547	36.025	46.396	47.067	47.269	47.824	51.504	47.611	47.064	59.105	83.946	110.85	168.75	235.53	288.75	355.76	413.24	474.47	550.45	600.38	665.98	723.86	743.51	767.5	779.56	820.68	865.86	903.5	916.67	910.35	936.79	962.17	946.99	944.92	960.7	969.23	980.61	993.98	1016	1071.6	1079.4
1.722	4.2154	0	6.9412	1.0406	0	0.44762	1.0533	5.8228	2.0469	3.3611	1.0216	3.7535	3.8928	0.69318	0	0	0	0	0	0	0	0	0	0	0	0	0	0	0	0	0	0	0	0	0	0	0	0	0	0	0	0	0	0	0	0	0	0	0
0	0	0	4.2101	16.436	17.946	23.528	24.599	28.375	41.034	30.705	33.008	41.571	44.088	50.887	56.232	56.989	60.086	59.067	66.292	72.238	75.879	76.279	74.054	75.627	77.187	72.953	78.12	81.047	83.972	81.725	87.251	92.135	90.815	96.383	100.82	101.36	99.343	107.53	99.195	115.97	114.31	116.8	122.84	118.12	117.82	108.63	121.94	126.62	125.36
0	0	0	0	23.072	8.2028	32.479	24.982	27.04	23.429	32.811	13.498	19.747	16.609	17.643	20.767	13.158	26.17	12.757	16.426	25.625	19.017	32.128	27.618	31.946	47.287	39.724	49.778	70.997	68.616	73.642	76.503	60.761	75.188	68.528	94.514	72.745	75.385	77.347	97.743	115.73	116.91	100.91	115.2	104.76	108.63	87.295	86.71	85.935	81.331
0	0	0	9.2914	21.546	18.61	19.244	28.326	27.718	27.555	29.533	38.444	40.245	37.979	30.852	38.481	28.514	31.259	24.8	26.956	9.3287	24.186	20.556	23.286	24.754	32.155	24.621	34.69	24.609	24.447	19.068	11.512	11.977	19.968	11.815	22.122	18.788	18.5	14.78	23.649	24.318	22.796	21.964	13.045	23.126	17.393	21.223	12.991	22.609	9.355
0	0	0	15.966	15.425	28.098	47.507	58.281	67.945	63.472	65.895	63.684	61.521	62.098	62.11	64.806	61.658	60.473	61.42	65.181	74.826	60.153	77.596	82.236	82.763	88.406	85.301	80.856	74.687	67.37	88.09	82.74	90.657	93.698	89.127	89.122	85.426	83.317	86.873	84.91	83.157	89.19	98.987	99.395	91.052	95.132	76.948	83.908	83.682	90.719
0	5.4068	0	0	5.1184	4.4039	14.753	11.52	9.4446	8.5616	11.642	14.979	1.2392	6.8204	13.017	14.284	0	7.9635	5.5946	18.012	11.493	20.262	15.64	16.763	16.777	28.286	9.0203	31.151	28.419	35.28	36.19	38.735	44.409	45.087	45.889	60.749	42.128	46.744	51.698	50.727	57.018	66.313	16.646	18.741	14.803	19.768	12.31	7.9239	7.6514	9.9048
0	0	0	9.9065	47.303	57.407	46.557	68.431	78.094	77.673	70.822	57.015	43.61	87.812	66.55	78.896	70.626	77.191	78.67	73.548	80.301	80.29	85.896	86.466	72.282	79.514	66.829	70.805	72.759	67.597	68.602	66.165	69.739	71.187	71.796	86.633	67.638	75.113	71.581	73.949	73.643	67.193	59.424	60.805	54.863	56.33	56.687	56.716	54.944	53.245
0	0	0	7.131	5.9309	9.211	9.6496	18.274	22.309	29.628	17.591	24.721	20.371	27.188	26.081	26.905	16.51	26.965	32.681	30.385	32.713	38.85	27.094	32.567	38.965	38.548	38.133	52.833	45.337	47.679	34.278	50.579	62.215	64.065	76.525	90.225	110.81	130.66	152.17	164.46	203.56	205.91	231.27	226.77	241.71	244.94	263.21	249.22	240.28	227.42
0	0	0	0	8.8727	7.2709	4.2901	4.6905	0	1.5956	4.5524	0	0	0	0	8.5738	0	0	0	0	0	0	0	0	0	0	0	0	0	0	0	0	0	0	0	0	4.7344	0	0	0	0	5.4333	1.668	10.045	0	1.5894	1.9404	9.4368	7.1455	4.7524
0	0	0	11.671	12.674	16.865	23.192	25.924	24.665	21.698	22.827	31.472	28.455	26.006	20.385	15.378	29.052	17.596	20.583	9.3982	15.309	12.765	14.556	25.065	26.956	25.295	23.279	23.29	32.819	10.346	10.541	17.995	18.477	13.804	11.781	10.902	9.1277	5.7923	8.9233	8.9433	16.218	25.591	25.609	29.159	35.204	28.492	46.149	39.639	41.686	54.358
0	0	0	16.848	12.058	0.15273	10.884	13.364	4.7832	17.883	27.288	15.727	28.255	48.027	22.965	50.641	69.086	45.262	38.134	41.375	35.493	43.766	37.966	40.058	52.179	52.017	50.83	55.366	47.177	56.545	50.882	52.139	61.998	57.794	59.536	56.777	64.351	61.428	56.414	55.787	78.222	64.334	68.834	70.355	76.747	75.15	76.446	78.485	84.539	80.733
0	0	2.7182	6.4397	18	14.471	13.547	20.006	17.922	12.387	17.304	17.499	13.098	14.579	20.748	18.771	38.403	28.468	28.758	31.249	37.985	39.751	50.196	73.982	79.358	99.408	113.39	123.11	117.01	139.5	185.93	159.76	203.8	178.21	181.16	196.78	200.32	209.74	217.06	203.45	215.51	237.69	228.66	236.55	247.25	256.97	248.94	260.19	284.01	277.67
0	3.6795	0	10.483	12.579	0.99722	10.171	13.406	8.7642	20.728	22.622	15.022	24.859	12.068	27.883	31.751	16.642	34.751	22.816	21.104	22.236	29.082	22.009	4.5314	30.386	25.055	25.61	29.632	17.432	34.318	28.073	38.158	36.822	38.824	23.291	20.697	21.912	30.065	26.305	21.586	28.782	24.291	24.009	20.672	26.199	27.864	32.343	25.164	23.869	19.225
0	0	0	0.37095	57.066	30.26	0	0.62014	18	8.8797	5.1725	16.373	10.72	2.1728	4.7795	13.773	0.44518	7.3712	9.8779	0.58232	23.791	0	0	0	0	0	0	57.771	65.411	64.64	13.254	0	7.7624	29.068	39.282	16.447	20.643	16.974	0	0	0	0	18.981	25.153	31.252	29.544	6.9469	12.628	6.3037	8.4795
0	0	0	8.9815	3.3341	2.786	6.3018	2.7007	6.051	9.2733	11.861	7.8864	10.327	14.036	11.949	29.495	22.343	35.342	30.777	30.994	36.708	35.868	46.874	46.012	48.064	54.448	54.145	53.318	63.127	53.047	55.83	59.044	65.552	79.089	69.269	77.005	78.202	79.697	83.176	78.884	85.485	89.946	91.789	88.608	87.809	81.759	82.59	91.245	90.494	84.466
0	0	0	12.11	8.0405	11.846	8.9429	7.1383	9.5796	15.148	9.3365	4.4512	7.9789	21.116	13.673	21.532	11.981	20.841	17.796	21.552	24.64	22.063	29.705	32.331	37.648	50.385	52.039	52.496	59.221	65.883	68.938	77.899	86.821	97.232	104.35	110.71	130.13	130.36	159.12	155.35	174.74	183.53	196.14	199.67	204.43	215.01	213.69	240	241.62	248.25
0	0	0	0	16.161	8.0891	17.211	5.3724	0	10.625	2.1333	15.989	2.1393	11.613	14.883	17.769	0	12.879	10.704	19.553	11.15	9.2736	6.5883	9.5163	7.0556	11.168	0	9.3776	0	2.9954	1.148	4.9211	2.5128	0	0	6.1604	0	0	0	0	0	0	0.089851	0	0	0	0	0	0	0
0	0	0	2.1586	15.278	18.72	19.408	29.512	21.25	33.214	33.328	21.537	25.009	39.591	43.162	52.709	56.405	59.574	62.774	59.314	58.466	62.399	65.041	65.65	66.542	74.676	72.705	69.029	67.704	65.408	69.426	59.946	68.489	74.69	76.229	74.808	66.254	79.877	73.538	78.932	71.607	75.333	73.445	76.198	76.593	80.029	75.231	79.664	76.927	75.376
0	0	0	8.9682	4.0542	19.173	17.496	27.411	20.206	24.798	21.109	17.877	26.843	20.596	32.434	24.453	29.966	18.088	23.037	24.819	27.563	26.959	28.239	36.051	31.289	35.483	33.388	28.167	40.387	29.765	36.049	27.613	35.495	33.88	33.804	42.016	39.072	41.288	37.368	34.083	42.97	39.525	43.436	39.274	43.199	44.049	36.05	37.449	43.171	44.018
0	0	0	7.3317	16.429	15.409	11.539	18.032	31.051	26.138	28.228	24.93	30.247	32.983	34.968	30.225	36.52	31.812	33.98	32.233	29.296	45.456	48.943	51.515	60.893	59.132	65.57	79.426	81.697	85.499	66.811	70.571	76.079	74.341	73.177	82.348	78.466	79.287	81.358	84.542	91.571	89.07	90.863	83.439	92.511	81.631	93.429	87.306	96.911	96.978
0	0	0	17.035	22.304	18.673	11.279	18.036	23.729	21.906	16.839	21.22	14.305	12.321	5.4701	17.021	10.989	9.7895	4.8299	4.8823	8.4047	2.4242	7.3774	10.154	9.5911	12.938	7.9067	6.3015	7.6639	6.8414	8.1786	2.267	13.255	11.432	12.356	13.082	12.334	19.53	7.4832	10.647	16.715	9.109	18.871	18.11	21.457	16.716	14.853	19.768	22.126	32.017
0	2.1838	1.4943	7.173	2.1966	3.0306	8.1809	17.151	13.468	25.707	36.918	32.346	38.067	38.863	50.63	49.661	32.359	48.54	41.702	54.363	47.948	53.373	44.188	41.829	56.154	54.811	43.17	42.958	45.157	56.671	46.789	45.747	49.769	56.253	42.559	45.294	55.452	54.348	48.94	51.116	57.127	60.377	55.913	58.957	64.017	72.579	69.636	70.13	65.405	64.636
0	0	0	2.404	14.928	24.142	38.196	38.835	42.474	48.827	43.532	56.311	56.962	58.867	58.964	61.124	66.323	77.351	82.519	82.376	76.868	91.322	102.44	99.96	115.32	105.86	107.99	118.7	134.1	142.24	144.29	140.32	148.67	153.57	156.96	176.12	181.3	181.14	175.74	173.28	190.5	191.22	191.22	200.87	202.23	212.92	226.88	242.26	244.67	252.78
0	0	0	5.7057	17.818	16.936	11.007	16.885	18.657	22.014	31.094	26.857	37.872	50.966	41.697	43.478	59.938	62.135	57.078	65.489	55.854	51.694	67.908	63.681	58.436	54.866	42.793	58.24	33.75	51.182	47.937	47.906	47.436	34.725	43.926	34.364	55.005	45.161	47.927	49.726	36.64	45.445	36.161	41.463	44.05	45.668	49.867	42.285	45.508	43.077
0	0	0	12.405	14.362	24.217	12.952	20.265	8.7187	10.428	13.105	18.082	9.6064	6.8494	7.6749	22.982	10.52	12.659	17.416	30.349	29.755	24.721	22.997	39.979	21.955	22.318	19.911	30.287	28.654	23.7	32.083	35.74	30.643	32.854	30.723	41.275	40.808	47.662	46.495	52.89	70.331	80.049	83.727	81.859	58.596	56.63	50.827	56.449	49.664	38.504
0	0	0	11.326	15.882	36.307	41.721	41.494	52.179	57.202	54.931	57.587	58.059	64.825	66.807	69.275	73.497	73.934	66.956	74.452	63.058	72.562	70.858	78.454	84.22	83.995	92.56	103.59	97.669	102.92	110.01	110.78	105.99	116.39	112.42	122.38	129.67	129.58	147.42	134.34	135.03	141	140.24	144.26	138.76	152.3	156.48	149.21	150.58	146.42
0	0	0	7.8112	25.267	10.596	22.335	34.625	26.087	33.833	32.357	32.579	46.449	39.245	32.76	47.701	45.751	48.489	55.033	51.492	77.069	92.352	121.44	145.06	193.35	227.87	282.51	331.19	376.23	397.15	470.83	490.87	534.9	558.84	592.37	614.47	670.55	689.8	718	728.84	729.41	749.6	770.8	758.4	777.34	784.21	800.73	813.23	793.49	787.68
0	0	0	3.6463	45.36	8.5027	1.4324	8.4091	7.0563	11.628	5.9486	5.2334	19.255	13.986	2.6764	22.646	33.477	16.173	15.843	8.5792	16.786	11.773	14.372	13.832	19.666	20.832	28.825	41.041	29.355	24.935	25.218	24.931	29.583	23.516	23.713	13.313	16.432	10.457	10.548	7.8186	12.777	20.195	20.314	21.528	23.396	20.905	20.513	21.26	20.79	17.498
0	0	0	8.5253	23.798	18.46	19.91	24.639	36.473	37.715	45.871	44.382	48.688	34.135	38.991	39.228	43.63	42.282	44.159	41.703	36.01	41.653	49.962	56.615	70.746	67.713	53.523	50.924	54.847	64.498	62.087	57.771	75.231	67.103	67.888	73.367	63.11	60.431	64.074	61.78	70.387	72.255	75.122	72.148	73.863	83.058	83.249	66.039	64.55	70.553
0	0	0	9.6367	17.084	12.551	17.706	13.46	6.3044	0.25455	8.4272	6.9196	0.91307	0	0	3.1446	0	0	15.045	9.2559	17.116	37.3	49.97	106.48	119.64	162.3	186.23	259.94	290.1	301.51	377.8	396.3	447.06	445.77	462.09	497.9	524.2	562.44	548.48	558.96	582.94	563.65	607.62	615.19	637.55	652.1	616.57	621.48	632.13	631.63
0	0	0	9.1781	9.2903	7.6149	16.002	15.605	12.206	22.235	12.518	13.284	8.0057	16.94	10.453	24.345	12.732	11.263	11.597	11.169	18.658	13.394	6.1912	9.1615	18.08	10.889	13.101	14.417	5.425	6.0464	7.1951	17.941	16.935	10.343	7.1028	13.392	16.805	12.148	6.1147	8.3142	9.6632	10.429	21.738	19.14	19.585	19.12	19.463	9.6596	23.104	14.93
0	0	0	0.40766	14.523	11.434	15.911	22.422	11.656	20.246	20.659	26.777	27.654	29.018	26.565	25.221	34.268	34.837	43.391	45.81	39.499	55.1	62.238	70.355	74.049	82.236	78.829	99.519	107.17	126.29	122.01	140.99	141.22	145.25	158.68	153.49	164.97	171.99	164.18	162.22	159.82	160.42	174.57	189.36	188.78	179.95	195.93	203.64	197.35	193.81
0	0	0	6.1746	12.943	19.111	16.415	14.057	20.721	26.04	24.964	14.99	16.842	26.451	25.124	32.86	34.202	38.205	36.702	33.178	30.814	35.057	34.933	42.334	40.295	36.886	40.258	37.814	36.915	36.488	45.177	41.416	45.977	53.419	58.219	57.543	55.374	60.017	54.425	55.64	58.026	57.771	65.004	67.416	62.664	65.426	67.066	69.229	62.903	67.067
0	0	0	18.986	15.344	15.612	21.494	15.48	18.181	24.255	31.795	14.625	21.465	16.503	34.889	28.298	22.092	38.314	35.879	32.507	36.51	43.263	37.716	46.75	43.882	51.72	39.004	30.308	43.685	32.667	42.886	36.166	40.734	39.489	42.521	40.617	39.601	35.293	28.897	22.606	28.331	30.525	40.778	22.298	28.995	29.651	24.207	23.988	25.083	13.791
0	0	0	3.7418	11.488	10.933	23.862	16.263	20.574	31.444	19.605	20.186	20.981	26.026	33.212	26.459	25.969	23.893	23.233	32.182	31.823	29.939	31.761	16.239	23.313	29.289	24.183	39.291	32.563	32.249	32.107	29.238	24.053	29.199	31.855	28.071	27.82	30.133	31.824	34.596	28.378	31.547	23.226	24.94	22.033	25.663	18.977	23.796	22.231	24.762
0	0	0	13.296	23.267	13.658	13.567	24.997	19.567	16.587	22.39	23.059	28.671	22.932	22.428	39.257	40.355	47.308	50.15	46.1	55.942	47.75	55.71	42.529	48.05	47.014	51.488	48.493	46.549	31.53	45.781	47.862	46.077	44.003	48.089	41.905	45.88	32.834	20.542	29.68	33.067	38.464	37.401	47.448	45.029	36.258	32.793	39.435	35.252	27.388
0	0	0	0.37644	10.319	9.3396	15.019	10.964	15.992	14.689	15.995	4.7533	13.214	4.0819	23.069	16.512	0.41023	11.522	20.553	26.222	22.173	47.515	46.804	57.053	42.584	66.428	64.601	64.753	47.948	80.561	71.336	75.277	74.56	69.387	60.665	75.089	58.258	57.655	43.973	49.468	50.726	48.816	56.211	48.755	52.518	42.348	42.809	35.736	36.939	11.86
0	2.5807	0	0	1.1563	8.4888	14.317	21.897	21.477	25.094	27.793	23.544	21.861	23.98	12.855	30.715	15.291	29.542	21.887	28.715	17.803	23.199	32.645	16.479	22.835	18.69	20.661	25.996	15.395	18.823	11.91	14.654	21.284	21.326	30.959	29.01	33.418	30.756	31.595	36.271	31.488	42.987	36.855	37.724	33.558	46.453	47.239	50.024	52.833	62.967
0	0	4.4356	0	0	8.3043	21.241	33.302	37.338	52.169	44.943	38.354	31.407	46.717	55.491	64.125	68.318	61.077	70.791	64.226	62.752	75.164	73.725	70.703	73.221	72.977	69.19	70.815	62.69	68.931	64.438	75.339	78.51	73.289	73.539	82.24	79.608	71.645	72.541	69.042	82.652	72.201	83.223	72.381	80.456	67.759	63.054	63.89	63.361	64.812
0	0	1.0307	8.6299	11.695	14	9.9818	20.622	14.986	24.15	23.085	19.108	19.246	23.769	25.164	33.842	29.477	28.881	32.474	36.787	34.841	30.609	32.468	36.404	31.913	34.282	22.561	18.54	19.001	17.637	26.467	20.418	32.743	23.995	22.784	23.83	13.998	12.744	12.782	12.062	14.453	17.05	20.118	17.418	14.675	13.973	8.892	8.4941	9.2172	17.561
0	0	0	2.3877	13.616	15.429	17.815	13.295	20.192	18.279	15.222	15.64	11.834	13.364	13.253	8.5379	20.512	20.601	14.624	23.493	20.308	21.945	28.69	27.788	30.999	33.104	34.519	40.959	32.364	33.679	36.867	44.519	41.246	36.028	56.451	59.78	66.398	66.004	73.371	83.053	70.261	68.91	75.552	84.126	83.879	85.463	90.858	86.051	86.436	87.112
0	0	0	3.8715	15.223	8.1402	10.431	18.652	22.039	23.574	10.49	11.377	8.2852	18.463	10.193	16.383	27.165	13.247	10.878	15.988	11.771	13.06	9.0475	9.4984	15.555	13.542	13.87	20.4	20.243	19.058	17.343	28.803	32.97	29.25	27.246	42.528	44.348	51.285	47.153	55.291	64.556	52.552	64.443	58.943	60.612	61.051	58.137	50.404	56.244	53.813
0	0	0	7.2905	13.319	3.4301	7.9591	3.1138	6.7225	6.4979	11.527	17.459	15.756	20.037	17.165	17.263	18.249	18.746	27.541	15.904	17.537	12.563	14.929	21.727	18.309	20.695	32.016	34.762	36.277	12.775	16.783	19.105	18.989	11.665	15.055	11.074	18.411	7.2112	5.2273	14.436	14.376	21.382	19.316	29.336	18.39	14.465	20.688	14.44	19.999	18.363
0	0	0	14.342	17.489	23.58	22.955	35.533	35.732	51.766	42.94	38.646	37.102	60.673	58.652	65.341	67.631	73.392	83.699	84.563	102.17	104.25	104.11	109.75	119.89	117.81	127.04	135.87	126.82	139.18	152.53	158.22	174.36	169.83	161.81	179.77	173	189.2	185.58	193.23	195.17	184.75	212.62	189.66	186.27	177.33	184.46	170.7	181.83	172.2
0	0	0	5.7859	13.993	15.171	12.966	14.324	11.163	22.404	24.714	24.523	27.646	34.407	36.439	37.028	41.486	34.609	40.414	39.943	41.133	44.249	48.33	51.885	47.668	46.984	46.362	50.931	46.008	50.223	52.297	53.199	47.884	46.465	54.629	51.114	54.985	51.571	52.508	47.383	47.528	45.477	44.326	43.544	47.966	44.964	50.401	45.045	42.403	36.81
0	0	0	10.675	34.127	11.53	0	5.4336	0	8.4258	0	4.6544	5.1302	7.4441	3.443	15.62	8.9353	11.284	9.5493	7.7279	15.764	7.8304	17.412	7.6019	13.843	16.45	24.868	18.718	25.62	22.918	37.268	35.437	46.14	43.591	59.522	66.916	82.638	92.659	96.56	113.06	122.44	126.6	147.49	155.39	160.72	174.89	176.24	191.37	190.68	193.84
0	0	0.88767	3.7744	10.225	16.912	17.31	23.233	21.669	17.745	15.893	21.468	19.198	24.952	21.67	25.241	39.733	36.788	29.432	34.492	36.13	42.185	42.607	41.832	51.582	45.76	51.29	55.613	49.954	57.487	49.607	50.17	55.1	49.526	47.213	60.768	58.347	56.878	59.646	61.162	67.502	74.256	78.012	84.707	87.262	90.433	83.877	82.296	90.582	95.593
0	0	0	6.3843	11.767	19.402	13.08	19.933	4.4233	26.764	23.786	26.157	30.758	19.529	18.584	24.582	27.976	18.407	31.565	25.326	31.787	52.984	52.932	59.388	73.747	83.433	69.172	91.964	109.67	110.81	74.333	65.87	82.837	86.807	91.309	96.132	98.346	98.488	112.26	122.53	122.39	125.67	129.93	108.3	105.38	108.96	126.75	123.57	117.18	113.96
0	0	0	8.2659	14.32	10.811	10.464	12.415	11.897	25.732	48.206	56.882	81.184	95.585	117.01	144.73	135.5	163.69	157.41	164.64	189.82	183.87	192.79	191.59	197.99	219.49	220.47	214.45	213.95	220.42	235.78	247.11	229.9	235.1	242.56	246.37	244.14	237.36	228.93	215.19	216.13	217.21	223.37	201.37	198.12	224.23	207.79	214.32	208.41	218.72
0	0	0	10.317	24.002	23.77	23.32	29.653	39.084	47.914	49.562	52.44	48.999	56.637	90.787	106.06	97.57	123.73	94.614	88.717	92.642	92.306	95.372	96.391	71.967	78.25	71.363	68.314	68.016	62.933	74.734	75.644	82.318	80.652	75.779	76.551	78.708	64.289	67.283	58.144	62.377	64.909	72.652	72.914	68.927	60.05	55.739	49.691	63.425	60.225
0	0	0	9.8937	5.8072	10.422	16.316	19.029	26.625	29.432	36.973	52.296	57.84	60.139	84.81	78.09	98.548	90.224	109.09	115.82	131.53	152.21	86.612	95.841	178.13	164.85	172.34	189.14	194.79	197.6	210.37	201.68	211.07	203.99	200.56	207.19	225.57	228.22	225.62	217.65	227.4	228.52	219.8	229.54	227.76	222.09	221.66	223.56	218.05	227.59
0	0	0	9.7395	15.167	13.785	23.445	32.505	27.182	31.08	26.787	30.641	26.07	32.254	26.788	16.377	24.402	25.768	34.248	33.819	28.562	38.36	45.785	52.584	51.974	46.678	41.82	56.04	56.263	70.667	71.843	69.763	65.235	104.82	105.13	101.62	111.25	120.14	114.13	130.11	132.69	146	145.9	137.7	142.62	145.92	141.65	137.96	143.8	143.03
0	0	3.0233	15.064	4.2718	0	0	0	1.9257	0	0	0	0	0.98594	5.1394	14.701	25.975	30.601	22.919	34.011	28.565	27.541	37.737	35.562	37.91	38.331	34.526	37.968	37.945	34.114	32.832	35.059	32.933	25.458	39.236	32.881	35.325	32.808	31.143	33.981	23.829	27.509	25.05	35.156	27.367	30.155	34.78	30.711	24.334	29.069
0	0	0	12.857	9.8393	10.679	12.881	6.4001	8.4899	11.306	14.454	13.368	1.3021	8.579	9.7474	0	6.4312	0	8.2076	7.8367	10.245	8.9564	9.2024	13.742	10.082	7.9439	8.3582	13.883	12.161	9.253	25.34	15.476	23.797	24.539	27.22	33.032	37.261	46.67	58.237	61.299	79.617	84.613	98.621	105.32	107.2	111.08	131.21	134.55	147.31	152.19
0	0	0	0	6.5087	16.734	15.402	20.447	22.162	22.223	22.685	32.339	35.353	29.496	32.624	36.758	42.219	46.152	59.546	50.239	58.963	55.495	73.582	81.051	82.274	87.063	93.415	94.283	46.647	84.609	89.196	90.983	97.223	86.544	89.493	102.31	99.099	89.769	89.639	86.411	99.532	111.61	106.86	120.12	110.96	103.17	110.05	106.26	106.56	106.06
0	0	0	4.6858	0.64027	10.073	13.753	21.38	18.705	20.239	19.462	19.148	18.021	11.715	10.646	16.432	13.505	16.67	17.573	16.715	16.514	15.74	20.675	15.763	24.646	23.529	28.668	26.481	29.74	35.356	26.502	37.093	52.007	56.375	70.565	85.919	100.41	115.65	142.4	160.54	179.39	208.31	223.18	237.57	262.31	275.08	287.36	303.43	311.4	320.6
0	0	0	4.3811	13.552	20.071	20.974	21.077	22.982	25.696	22.632	34.692	24.216	23.311	23.109	23.143	22.577	21.621	28.086	10.341	18.691	9.2007	13.17	14.657	27.635	26.864	29.731	9.6396	40.981	11.37	20.039	22.24	21.575	16.91	19.318	7.7397	4.8092	0.8729	0	0.49446	0	7.0883	6.1266	4.0079	0	0	1.8733	2.0445	1.1663	0
0	0	0	13.747	11.986	26.106	17.515	29.011	45.335	59.688	54.029	58.721	61.938	61.937	73.665	79.64	75.02	72.639	85.917	75.592	85.787	77.492	92.221	92.452	87.728	90.024	80.339	71.929	76.901	76.254	80.413	66.826	81.381	83.307	74.436	74.986	79.264	72.974	71.06	67.324	70.719	75.939	73.988	73.657	69.797	63.544	55.743	56.813	60.908	65.393
0	0	0	12.781	20.252	28.514	43.56	61.989	61.213	63.59	65.073	60.096	61.726	56.345	34.768	35.309	30.884	27.871	39.301	44.301	44.026	47.329	35.67	42.015	52.72	49.79	45.461	60.879	78.054	54.2	50.243	84.782	97.43	94.394	110.49	85.427	123.07	121.36	106.08	117.22	88.195	95.302	72.07	82.669	81.862	93.799	101.43	90.892	92.287	95.763
0	0	5.9843	2.6699	7.3792	6.2783	7.4597	23.901	15.135	24.535	36.444	29.728	36.492	38.433	44.518	54.208	66.73	56.701	66.97	68.133	64.804	69.45	69.831	65.811	75.229	96.873	85.409	91.578	102.67	125.26	110.34	139.17	152.72	154.49	152.32	167.72	176.08	184.31	194.37	195.36	189.9	192.67	210.68	218.99	232.27	240.91	256.06	260.26	262.29	260.2
0	0	1.3049	4.9758	9.3714	7.5365	5.8189	15.28	22.578	40.968	54.713	64.81	82.591	119.81	127.5	149.19	160.59	174.95	184.1	207.78	235.91	244.34	239.91	241.65	255.8	259.88	264.24	262.16	258.78	278.28	281.27	279.87	293.84	301.96	305.87	314.26	317.78	312.73	309.69	311.17	324.1	324.55	349.09	344.06	359.46	363.95	351.93	370.67	378.45	394.81
0	0	0	11.203	17.559	11.045	12.667	11.596	4.4787	6.5931	11.303	5.7813	2.3442	0.27821	2.0794	0	0	5.2542	0	6.4711	2.7715	13.478	31.657	39.784	55.513	65.664	86.8	107.61	118.03	146.28	155.6	168.39	178.26	195.35	219.25	232.53	247.28	261.64	275.08	289.35	282.85	303.61	306.89	326.34	334.88	341	348.73	351.35	335.68	346.52
0	10.68	0	0	11.653	23.021	8.5085	6.6267	0	5.4223	16.474	10.609	17.774	10.682	23.942	23.807	15.449	28.348	20.082	32.939	12.638	30.033	17.711	30.49	30.187	29.911	43.771	60.141	59.049	57.646	51.753	70.976	66.115	73.388	72.388	87.017	59.215	65.199	66.711	70.05	72.735	65.635	67.295	69.812	72.043	73.36	72.789	76.806	86.979	62.244
0	0	0	15.32	20.106	23.773	14.232	20.783	12.118	4.1737	0.48202	10.35	13.386	12.019	14.03	9.0804	0	0	0	0	0	0	0	0	0	0	0	0	0	0	0	0	0	0	0	0	0	0	0	0	0	0	0	0	0	0	0	0	0	0
0	0	0	10.271	15.287	17.132	20.199	40.473	54.578	51.037	70.26	74.723	93.397	115.52	113.79	116.39	103.62	121.92	132.06	134.35	142.06	132.07	142.45	124.59	127.01	123.48	129.81	125.6	129.59	121.45	128.98	130.96	128.26	135.22	144.86	134.95	137.61	138.55	136.37	137.04	141.87	148.05	147.98	157.82	162.09	149.91	148.85	147.08	154.25	157.16
0	0	0	3.8932	8.7889	8.1777	12.666	11.133	9.237	17.755	5.692	13.192	24.693	13.154	13.527	18.213	22.8	22.207	16.21	17.736	20.912	16.583	15.346	13.232	21.156	21.203	19.838	22.083	26.919	25.874	28.573	41.545	53.103	53.131	43.049	51.71	54.276	55.721	57.158	49.69	72.787	68.732	68.588	68.309	71.479	68.977	62.593	68.999	70.784	67.008
0	3.7881	0	2.3984	5.8773	3.8062	5.5786	5.7096	2.4938	0	14.768	5.8557	11.723	10.571	10.276	10.398	6.687	3.7998	0	3.2666	0.67675	0	4.7491	4.2175	0	0.045106	1.8056	4.668	0	0	1.874	3.4621	0	0	0	0	0	0	0	0	0	0	0	0	0	0	0	0	0	0
0	0	0	2.3435	6.546	0.63882	16.487	15.436	16.741	27.153	22.07	23.054	21.74	24.626	30.781	29.229	26.516	32.295	31.718	43.442	44.751	43.935	48.697	38.823	42.609	57.052	53.487	62.566	56.8	61.21	57.494	62.07	58.413	58.02	59.429	58.909	59.538	62.852	67.988	65.286	66.916	73.209	65.809	73.13	67.216	71.084	71.875	69.76	68.522	69.942
0	0	0	2.3988	17.308	3.0179	6.8717	6.5801	5.6721	7.0618	9.4334	1.2729	12.618	11.785	26.364	28.601	23.415	21.395	23.548	17.577	20.239	24.375	27.557	24.589	32.813	26.285	30.671	31.888	32.952	33.172	34.055	33.997	46.135	40.045	39.948	47.398	57.15	51.545	48.238	44.656	46.468	52.497	45.653	59.37	47.47	53.835	41.589	52.123	51.378	62.308
0	0	4.3655	10.017	6.7425	7.9145	4.5099	22.805	14.681	21.935	26.904	39.213	35.496	35.351	38.535	46.219	27.477	27.602	19.344	28.726	22.934	23.859	29.632	28.577	52.356	48.642	56.168	88.113	103.9	131.7	122.72	131.03	146.17	140.37	123.55	126.2	130.86	150.13	159.85	152.59	171.61	154.23	158.5	155.81	168.7	177.49	199.35	182.04	175.73	159.92
0	1.3579	0	13.261	2.7968	4.7612	9.3345	14.464	10.724	19.849	10.537	5.184	14.687	14.136	18.975	12.256	9.7553	10.249	12.516	19.659	13.552	16.202	12.273	0	16.904	15.874	13.877	20.324	0	16.036	11.859	14.96	3.5679	4.187	11.942	3.4119	3.64	5.3259	3.2653	2.7833	3.2929	12.344	2.9752	10.286	1.4476	0	3.0022	6.2694	0.21647	0
0	0	0	3.7314	15.911	19.845	28.44	23.264	30.246	24.753	32.765	32.515	28.143	26.673	35.294	31.47	34.013	33.618	41.93	34.945	25.761	35.583	41.594	37.499	41.96	34.157	24.178	38.59	34.235	41.632	36.979	43.582	44.225	49.27	47.348	53.019	52.312	55.518	55.596	53.128	56.663	58.281	64.097	67.314	66.646	62.347	56.784	57.68	56.779	72.753
0	0	0	8.5253	15.344	14.013	15.903	16.762	18.167	16.905	32.837	42.672	55.356	43.486	35.081	26.206	33.308	27.794	28.454	30.787	28.014	29.442	33.139	33.926	33.38	34.801	40.009	31.636	35.329	23.25	25.379	42.605	42.768	50.825	60.048	69.367	78.502	74.805	85.018	99.637	97.379	107.44	115.15	133.72	131.25	124.02	130.99	136.8	144.53	143.45
0	0	0	11.081	13.636	15.648	9.7662	14.472	18.28	10.326	19.55	12.497	19.767	27.43	24.97	21.901	36.731	33.16	22.126	24.009	23.706	55.422	73.567	85.185	97.717	119.01	128.89	139.51	160.45	172.29	175.55	182.37	195.35	189.19	211.03	225.63	236.9	239.68	258.69	263.48	271.2	277.83	283.68	294.58	296.67	277.13	289.63	291.18	304.08	303.92
0	0	0	6.3701	16.687	10.854	29.082	25.524	39.571	46.5	49.688	54.777	47.62	47.452	44.138	47.706	57.013	53.722	67.309	79.073	95.102	112.69	137.84	157.08	167.02	189.91	235.02	260.76	277.8	318.79	344.46	366.48	386.07	420.88	428.81	446.61	444.82	458.17	480.88	487.97	477.96	503.17	480.01	511.72	504.66	491.54	524.34	516.58	515.64	532.11
0	0	1.9092	12.162	13.348	10.993	7.009	10.155	17.599	19.968	22.763	21.644	21.45	30.922	27.374	33.135	36.961	27.833	42.74	36.296	31.902	33.153	41.237	46.556	40.455	51.132	34.16	28.957	32.937	22.881	39.091	41.483	46.634	45.256	42.397	45.4	40.368	38.171	39.544	26.142	27.705	40.741	45.287	38.537	43.475	36.158	33.158	40.185	41.917	44.914
0	2.338	5.1985	11.139	0	8.4211	4.7786	9.252	4.3204	12.462	13.758	17.536	17.668	9.8581	7.5419	15.358	16.396	14.88	20.469	1.2201	10.718	1.6373	11.285	15.138	15.56	24.033	25.352	38.4	46.065	32.151	44.051	46.173	51.283	46.885	69.268	102.85	118.28	122.37	127.02	137.44	148.42	179.9	179.43	189.05	192.36	207.58	209.81	211.91	221.78	226.48
0	0.2407	0	8.0905	2.6658	6.0256	13.58	10.925	13.923	15.353	18.726	26.826	18.01	30.791	19.849	50.824	28.885	46.451	44.728	28.195	63.714	61.513	77.082	62.432	79.444	79.535	79.833	88.475	87.569	84.326	81.19	93.629	86.013	91.911	99.943	104.69	99.048	90.204	87.723	80.991	85.684	91.061	90.102	91.318	81.703	100.08	97.946	86.183	95.616	92.512
0	0	0	6.0937	10.86	13.667	23.006	26.162	24.131	25.76	25.439	31.835	30.897	32.473	39.742	45.16	39.287	42.215	51.114	51.316	55.109	60.682	61.279	60.373	62.979	66.977	67.012	72.319	75.91	73.687	77.911	79.38	76.03	74.01	78.187	66.943	72.037	72.131	78.663	75.898	76.578	82.997	79.331	82.045	77.926	77.449	75.116	77.318	75.757	78.731
0	0	0	0.75879	21.281	13.843	18.25	14.126	16.144	20.866	13.771	13.042	13.144	18.853	8.7349	6.9718	16.983	10.848	11.594	16.855	22.048	18.065	14.197	15.63	23.527	22.625	23.182	34.159	34.672	33.869	42.304	38.632	34.687	34.196	38.973	35.694	36.166	34.33	47.188	46.303	46.569	52.694	38.508	47.307	42.769	45.75	44.8	42.046	37.981	41.999
0	0	0	5.1052	5.1662	9.6384	12.045	19.394	17.792	29.51	24.928	26.448	25.774	37.066	34.819	47.811	35.804	34.235	36.76	39.711	46.964	40.11	48.668	47.761	49.719	47.31	51.283	53.902	50.263	47.803	51.277	60.102	66.528	53.463	63.26	67.644	70.852	72.032	68.613	65.41	71.47	72.033	76.973	73.663	72.677	76.87	72.554	65.851	74.71	76.111
0	0	0	4.6074	7.4503	11.97	11.643	12.803	10.592	8.5373	14.786	7.5166	12.146	6.3464	5.764	6.2152	8.1868	5.8041	14.4	4.9431	10.326	9.0985	6.9917	21.073	19.615	21.812	34.971	37.906	18.896	12.28	26.031	26.692	31.005	24.913	28.479	29.569	32.87	20.3	25.01	26.982	37.388	46.29	53.099	62.434	63.194	55.647	63.045	58.887	64.69	61.935
0	0	0	1.1111	13.019	15.317	14.114	23.315	27.992	36.019	39.69	36.116	42.149	45.443	47.234	42.013	53.468	50.929	42.306	43.02	40.903	47.483	51.981	47.46	55.884	61.876	51.07	73.8	55.143	70.353	59.811	57.532	55.727	55.444	59.536	60.995	53.812	62.905	66.936	77.073	82.996	86.409	78.461	87.328	76.118	67.902	79.182	69.516	78.363	75.519
0	0	0	6.3639	9.852	5.426	12.661	8.217	5.4243	6.2372	9.4393	6.2733	13.925	10.602	12.569	11.869	15.764	14.547	24.159	9.4301	13.11	10.397	9.5382	17.483	15.434	13.491	19.051	20.238	18.788	8.7446	10.719	22.66	22.57	26.963	10.841	10.185	16.28	3.9461	4.3658	6.3504	14.195	17.549	17.642	27.809	19.181	15.757	23.748	17.28	15.235	18.604
0	0	0	1.3143	18.808	13.721	24.019	33.816	27.64	32.15	30.824	27.848	33.282	27.483	26.528	20.641	19.189	9.3286	12.202	12.22	0	0	4.088	6.512	8.6702	3.2469	0	17.738	5.6474	13.178	4.1868	0	14.601	10.285	23.186	14.476	18.721	28.818	24.517	17.816	9.2029	14.262	10.48	13.685	5.8902	15.516	13.555	9.7064	7.9662	20.095
0	0	0	3.9571	10.693	17.487	20.585	29.271	32.169	45.991	53.508	50.674	51.411	53.315	57.312	56.358	74.581	66.21	68.842	49.14	51.006	49.907	52.905	51.468	62.76	48.144	46.426	49.714	53.826	48.198	39.903	29.818	46.396	46.715	29.414	31.648	30.03	30.421	29.547	33.463	37.22	36.23	33.095	26.36	33.554	35.699	40.042	41.164	35.244	37.638
0	0	0	1.0581	13.86	8.7646	16.927	16.435	16.1	20.72	15.897	16.65	16.665	11.387	20.775	14.826	11.723	15.872	12.41	17.468	20.176	24.058	24.304	20.676	22.029	31.243	23.391	34.797	26.387	39.29	38.663	38.104	35.914	42.711	46.409	46.887	51.64	51.805	58.28	58.958	59.093	68.745	56.89	62.309	66.172	65.507	69.868	73.609	76.97	73.015
0	0	0	11.647	22.963	39.074	52.133	56.716	55.077	64.334	85.086	81.639	78.361	87.428	108.88	98.599	100.9	97.704	98.683	118.61	117.68	143.12	135.15	139.19	136.38	131.39	141.9	110.55	103.09	112.83	122.39	123.63	124.88	120.61	122.32	118.09	121.1	123.15	127.06	127.33	134.57	134.83	131.26	137.81	129.43	130.92	124.5	124.77	137.3	133.98
0	19.134	35.809	0	28.157	0	30.511	18.552	27.85	26.654	19.8	11.795	16.833	2.2494	9.7157	9.2883	11.116	8.7652	0	0	0	0	0	0	0	0	0	0	0	0	0	0	0	0	0	0	0	0	0	0	0	0	0	0	0	0	0	0	0	0
0	0	0	3.5924	6.5693	12.157	18.827	24.248	26.018	28.906	28.943	28.506	25.782	31.064	30.653	25.164	30.679	18.135	21.528	23.671	25.626	33.116	32.927	36.368	28.346	24.677	23.458	24.111	20.457	19.894	28.574	29.092	27.924	30.17	28.598	33.328	33.673	37.455	38.167	36.628	37.334	40.215	48.957	45.38	47.446	42.864	53.152	64.331	65.943	74.896
0	0	0	1.9161	10.113	15.861	10.134	0	23.86	23.451	24.493	17.441	24.307	16.271	23.151	20.017	24.621	12.974	11.016	17.948	10.448	18.323	17.736	21.415	16.728	24.814	19.617	27.608	29.979	30.605	16.929	20.613	27.586	29.644	29.468	8.9056	9.9263	19.291	16.535	23.693	34.415	39.639	47.321	47.118	56.362	45.339	59.007	59.782	66.682	91.571
0	0	0	12.569	0	10.071	18.771	15.644	17.454	20.845	21.486	28.251	26.47	31.576	36.619	32.873	39.448	17.092	25.178	23.721	32.037	30.799	40.411	28.861	35.122	32.167	20.697	18.938	28.082	19.907	49.979	45.492	56.608	54.375	48.704	67.557	77.102	85.031	86.45	97.347	105.72	102.12	104.4	114.79	98.891	101.63	109.26	108.29	112.51	120.4
0	0	0	5.9331	15.507	13.029	17.195	21.786	25.131	40.956	56.892	68.03	87.894	104.18	133.59	147.45	169.29	188.23	188.11	199.23	216.1	232.41	251.85	255.13	247.7	261.47	271.38	274.67	281.73	284.97	278.02	281.94	275.3	281.32	277.61	271.39	290.13	292.69	293.92	303	281.91	288.6	288.31	296.66	290.53	289.67	290.24	282.24	289	283.79
0	0	0	0	11.173	12.666	21.36	11.404	14.543	19.489	26.942	22.343	23.601	30.411	34.52	33.26	43.505	48.035	45.871	63.894	65.433	64.558	77.644	86.491	85.172	98.454	95.961	111.92	111.35	113.72	122.46	125.65	121.69	122.5	123.77	124.1	138.7	138.54	135.12	134.31	128.92	147.86	148.06	150.38	161.26	167.13	160.61	162.45	158.93	161.35
0	0	0	3.2785	7.2813	8.4315	15.624	24.556	22.507	33.285	29.86	29.534	36.21	41.536	38.516	40.159	47.346	51.868	52.76	56.225	58.071	50.01	58.603	56.415	55.922	49.621	54.28	53.297	50.088	53.717	48.383	52.5	48.085	50.104	54.619	56.337	48.689	48.232	51.602	53.466	52.064	58.757	55.633	56.945	54.21	64.78	60.191	62.329	70.584	83.355
0	0	0	3.5558	12.383	7.8624	17.544	18.606	22.826	24.232	32.14	46.395	45.439	47.381	65.809	64.757	68.245	60.382	70.225	53.301	60.612	58.437	70.654	71.074	72.963	77.997	76.347	75.829	66.233	59.67	62.809	77.022	66.634	65.74	63.382	70.198	63.09	62.608	52.267	62.432	64.286	61.829	65.772	70.993	60.8	64.885	70.58	68.895	58.466	60.09
0	0	0	1.2548	14.667	16.419	31.352	24.084	27.815	30.898	28.095	34.987	34.925	26.827	38.324	33.649	38.272	38.163	35.849	47.195	46.236	46.924	47.781	47.696	44.626	60.466	52.484	61.224	58.228	55.259	56.572	63.512	52.646	57.365	64.978	58.619	63.197	62.795	62.845	68.904	67.839	68.358	68.838	65.952	61.444	68.68	61.779	70.132	68.107	55.914
0	0	0	0	16.148	14.654	6.7677	3.8664	0.16953	8.2692	6.07	1.5871	1.8746	7.0644	18.832	13.018	22.763	11.033	14.86	16.501	7.823	12.593	12.636	16.32	21.624	19.01	22.751	24.345	25.766	26.183	28.517	23.063	33.347	30.802	31.373	39.686	47.288	38.988	51.365	44.551	52.684	55.972	56.683	71.293	62.855	72.168	72.972	75.969	78.648	87.509
0	0	9.3219	1.6411	6.2195	0	9.8654	24.491	8.4006	25.134	29.918	24.54	25.122	26.692	30.583	12.706	38.767	26.31	25.929	25.629	17.247	29.292	20.912	26.202	28.049	27.465	25.68	22.536	25.093	24.968	24.901	24.419	38.033	35.624	26.54	33.244	27.272	30.811	33.379	28.354	35.557	34.627	30.501	42.146	46.098	42.618	45.973	42.727	38.184	37.102
0	0	0	6.9659	5.4094	17.055	15.331	19.918	19.843	20.876	17.743	15.545	19.777	15.462	16.219	27.098	27.097	23.797	28.329	36.64	57.863	54.818	65.723	55.559	66.522	75.059	53.619	63.092	72.403	73.707	77.106	78.258	91.512	95.469	96.415	96.861	96.412	104.69	123.53	102.25	126.92	117.02	126.6	129.12	133.55	128.64	125.35	131.69	136.42	130.31
0	0	0	6.1457	12.086	4.6451	20.198	23.219	20.528	22.863	17.469	20.476	20.626	18.096	24.224	12.034	14.486	20.569	14.914	17.236	14.153	17.838	19.098	6.029	12.374	25.06	13.871	16.612	18.052	17.375	17.447	14.667	17.813	20.239	26.861	9.6851	22.193	23.014	28.845	18.173	13.877	14.755	12.643	11.072	11.716	10.547	12.135	15.963	13.603	10.384
0	0	0	7.6597	13.03	18.317	29.459	29.284	28.233	44.379	46.015	48.127	48.504	53.831	51.702	51.284	51.005	45.046	50.873	56.081	55.075	61.276	56.585	62.119	67.355	60.295	73.698	72.141	75.972	71.499	90.424	77.718	90.645	86.275	80.556	88.66	100.5	103.63	104.05	100.21	111.1	115.49	109.59	116.5	109.43	116.84	119.98	127.92	117	131.88
0	0	0	0	24.59	21.429	20.685	18.917	22.761	32.825	28.215	34.6	13.516	15.007	32.111	35.448	36.288	41.535	41.721	58.448	55.791	61.924	74.776	74.891	80.807	84.528	79.118	83.231	54.952	74.286	75.349	80.885	77.138	72.938	70.084	93.008	92.136	81.416	75.449	77.071	69.598	74.467	75.049	81.183	72.249	74.839	57.61	59.795	55.407	62.616
0	0	0	7.3011	15.557	6.7146	22.362	21.631	31.241	38.717	25.923	28.95	30.062	24.336	32.016	27.887	25.259	20.901	19.604	28.924	24.356	27.759	26.584	8.9324	19.139	30.151	24.562	38.001	40.289	49.135	55.454	58.853	63.46	65.168	67.092	67.464	78.73	73.249	82.479	88.161	83.796	85.903	78.399	95.887	87.157	94.156	94.251	74.2	93.183	88.218
0	0	0	6.393	7.6155	3.0078	12.266	16.889	12.362	15.406	8.6507	12.059	4.1113	11.766	4.3656	12.593	10.975	5.9445	10.125	7.3984	9.2908	10.273	14.726	17.879	22.296	27.907	25.92	28.03	26.303	26.821	27.915	43.412	48.314	41.866	44.047	53.681	59.945	58.312	57.421	68.594	65.849	65.923	84.366	79.82	90.524	77.954	90.931	94.116	113.48	94.865
0	0	0	8.7888	19.051	14.197	10.142	9.3788	0.068971	5.6714	15.983	8.5674	3.4023	0	0.65605	17.399	10.944	13.255	16.251	21.303	16.7	19.16	9.2048	26.068	13.88	8.3099	6.5294	20.275	15.78	10.848	18.133	7.1296	13.564	17.26	16.058	36.169	48.301	52.192	55.879	79.156	82.735	104.46	91.174	136.1	105.46	116.83	124.59	151.92	170.55	152.13
0	0	4.2047	19.174	11.052	8.5942	0.84222	0	8.3544	7.889	13.175	0	0.94119	0	12.593	14.883	12.997	18.138	14.331	15.694	19.009	20.11	24.675	29.668	28.565	36.852	24.399	21.485	28.252	30.182	31.776	30.726	29.143	34.083	29.455	31.54	32.39	25.976	23.737	20.303	33.789	24.838	41.375	28.054	31.55	25.983	31.197	30.309	25.749	27.154
0	0	0	14.755	16.591	53.446	39.652	51.497	51.706	41.093	54.494	60.358	59.381	54.263	69.895	86.041	91.45	112.16	112.49	132.7	152.57	154.36	159.23	185.88	195.54	194.79	209.93	209.01	210.35	212.65	212.99	237.06	236.3	237.26	253.55	238.2	237.6	228.53	218.17	209.35	225.02	234.41	218.57	217.65	221.2	212.62	185.83	185.98	203.65	188.17
0	0	3.7232	5.4458	10.933	8.6468	19.366	21.887	25.655	45.022	56.327	83.492	92.624	111.2	137.94	154.39	163.68	186.85	227.09	239.07	251.48	261.99	292.14	302.21	301.47	322.53	331.98	344.67	362.81	363.15	374.29	363.98	374.4	387.71	378.88	381.33	394.67	380.68	402.6	401.25	399.6	401.83	393.81	398.38	393.45	388.86	400.02	396.01	384.47	394.65
0	0	0	9.871	23.92	17.836	21.983	29.862	24.684	22.734	28.349	25.919	18.251	28.739	32.623	31.337	34.236	35.805	39.473	39.491	38.062	42.73	44.622	44.989	56.51	46.679	54.053	54.072	49.854	58.264	54.947	52.082	55.544	56.76	58.672	73.901	72.343	71.275	80.863	79.126	90.3	96.318	96.663	110.41	109.54	106.44	110.19	114.18	110.9	113.15
0	0	0	10.519	13.175	12.599	18.697	15.576	13.569	6.5584	20.293	11.658	22.311	22.553	21.034	27.673	18.388	17.627	20.66	9.724	16.038	1.5102	4.372	0	0	0	0	0	0	0	0	0	0	0	0	0	0	0	0	0	0	0	0	0	0	0	0	0	0	0
0	0	0	3.2203	16.813	7.8368	15.313	16.828	20.512	26.125	17.283	22.727	22.999	31.69	33.113	58.506	53.233	58.971	66.385	87.813	98.226	97.767	113.29	112.6	130.15	130.77	138.48	159.95	137.68	156.13	159.1	170.6	170.5	169.76	179.01	181.67	190.22	189.53	188.44	203.12	209.46	206.66	228.03	207.04	214.02	215.76	219.28	206.8	196.2	217.43
0	0	0	6.2652	12.123	16.565	32.828	41.359	31.964	39.303	34.426	43.473	52.294	60.113	75.051	82.241	92.871	108.11	99.013	108.45	123.65	135.69	151.8	140.74	154.75	173.92	164.97	179.71	183.65	179.9	175.61	174.57	192.53	192.53	177.56	191.74	196.32	192.19	204.7	200.27	206.78	199	206.99	198.7	192.74	198.91	180.12	187.44	185.63	176.78
0	0	0	7.806	12.84	11.037	21.806	12.895	17.673	10.054	16.552	24.97	21.575	16.772	18.514	29.349	22.083	17.354	9.5291	4.7349	13.131	10.449	17.339	16.022	16.439	18.39	26.837	25.166	26.715	38.939	29.268	29.217	18.87	26.715	32.766	42.193	36.546	36.137	31.563	16.511	11.505	20.996	13.836	16.847	17.218	18.085	11.376	15.249	15.258	12.354
0	0	4.4017	8.6978	9.594	9.2698	6.3517	13.884	12.286	12.478	16.414	13.231	5.1901	14.174	21.275	22.147	13.778	7.5165	14.683	19.211	17.931	15.954	16.555	21.696	14.207	18.835	14.095	5.3181	5.1259	13.092	15.56	15.718	21.243	27.169	25.134	24.566	26.138	21.256	24.167	19.695	25.035	28.626	40.81	31.627	38.403	26.218	24.422	31.974	36.311	39.892
0	0	0	2.6416	12.555	16.383	8.7612	16.492	11.809	20.545	14.614	16.214	15.869	28.739	24.718	29.256	26.923	28.428	29.041	25.396	25.021	22.204	22.21	20.108	25.354	22.989	25.167	21.352	24.458	24.502	28.158	22.378	27.855	22.105	28.855	34.868	29.928	37.649	32.026	33.625	28.389	34.828	36.985	36.436	35.164	38.09	35.626	38.203	40.366	38.11
0	0	0	14.668	15.135	22.961	20.232	25.093	33.736	25.894	26.908	14.087	13.184	17.676	14.605	9.3927	9.2464	3.5616	0	0	0	0	3.4756	0	0	4.8328	0.39651	13.998	8.8935	15.308	9.4244	10.861	16.185	11.601	26.791	42.823	46.955	53.679	40.918	51.331	52.467	54.519	51.938	60.268	69.236	62.601	61.654	72.405	76.568	95.337
0	0	0	11.175	5.4217	6.7951	6.5619	4.1868	8.9732	9.4066	10.421	11.263	12.678	7.9313	4.7521	5.2505	7.1683	4.6296	11.581	0	5.7698	1.9186	5.4174	9.6826	11.663	16.31	24.242	30.866	46.136	31.902	30.688	37.547	42.492	50.973	53.696	66.11	65.017	62.23	65.018	79.266	68.378	79.733	87.805	90.062	84.216	86.395	93.842	86.629	95.387	98.607
0	0	0	0	23.555	18.817	37.049	44.24	56.686	68.966	82.102	89.148	100.42	103.16	112.77	128.79	111.97	135.75	120.35	141.97	138.08	154.69	166.25	169.48	164.71	164.57	171.69	209.59	155.5	177.25	173.01	178.81	185.93	203.94	190.71	189.41	205.27	197.34	205.37	156.78	188.48	200.87	212.87	224.13	219.59	227.89	222.43	192.85	209.91	210.54
0	0	0.98689	3.9024	4.5792	4.1749	10.388	10.661	10.881	20.36	14.755	17.367	13.217	16.553	18.697	15.337	8.3175	10.926	11.577	14.392	12.092	11.176	9.9893	8.4219	10.277	17.869	14.487	26.726	18.75	23.756	21.992	21.357	21.563	17.079	22.077	19.264	22.624	25.972	25.8	27.804	27.761	31.809	22.866	29.69	23.439	26.008	26.297	30.183	27.337	31.942
0	0	0	10.331	0	4.9942	10.896	8.7048	14.388	1.793	8.8441	16.667	15.363	12.973	15.122	15.493	7.4393	4.5854	0	0	8.3808	0.043809	12.038	16.744	17.261	40.272	50.252	49.841	60.93	51.86	54.489	58.93	42.655	45.283	51.845	66.368	41.194	44.939	32.526	22.117	23.71	26.597	22.292	23.647	20.355	32.27	28.479	29.886	31.757	44.679
0	0	5.4953	6.887	0	6.3238	11.463	13.721	24.435	28.781	12.62	22.911	26.445	25.618	29.69	24.609	25.306	20.937	27.469	35.774	37.934	34.376	42.275	44.771	62.732	73.34	83.106	84.185	94.537	93.342	92.837	120.83	132.32	125.85	134.48	145.46	149.79	144.53	166.08	167.87	170.46	176.23	195.61	184.85	181.82	178.65	185.76	191.84	180.78	187.74
0	4.8773	2.4053	13.827	0	15.098	3.5451	23.186	15.231	9.4346	21.977	10.758	0	0	3.7478	3.3488	0	1.9042	0	0	0	5.9469	1.0888	0	0	0	2.9257	0	0	2.4911	0	0	0	0	0	0	0	0	0	0	0	0	0	0	0	0	0	0	0	0
0	2.5963	0	0	12.17	9.5382	2.4527	0	1.7969	3.0563	9.226	3.8351	4.842	0	0.81462	12.557	0	0.28724	0	0	0	0.89879	0	3.5564	0	2.2719	0	12.065	6.1523	2.8728	6.1268	7.7472	5.9305	20.542	8.7649	17.695	24.003	27.805	29.606	28.62	36.347	37.834	32.861	37.24	46.232	43.021	44.727	41.584	44.127	50.599
0	0	0	4.1882	17.334	8.9813	10.546	15.706	19.268	28.875	42.18	51.268	59.413	70.98	71.678	93.389	100.04	90.724	109.75	110.2	129.15	127.53	140.85	151.25	191.37	204.62	221.59	237.27	252.19	258.8	277.12	292.03	318	330.02	328.88	338.2	345.73	371.48	362.75	361.11	363.56	374.03	377.93	390.57	391.52	394	392.79	386.55	406.53	401.78
0	0	5.42	10.255	7.8557	5.4923	2.817	9.0281	7.2025	11.24	12.293	12.579	5.8689	11.345	14.324	23.681	18.579	25.868	29.958	27.555	29.584	27.409	40.027	36.952	36.331	38.863	33.511	25.21	30.078	25.47	43.473	38.711	51.283	53.606	55.247	59.14	65.021	72.058	73.329	70.409	80.042	81.334	101.52	103.24	108.36	97.762	100.66	113.12	113.04	122.08
0	0	0	11.064	8.6168	14.729	17.859	22.513	15.631	22.139	10.808	19.1	10.175	4.954	18.973	19.892	21.914	11.702	12.462	14.831	10.707	9.2222	0	5.9492	4.5412	5.8806	6.1894	2.3041	14.936	9.3539	2.7306	3.2796	3.2078	3.8688	6.7514	5.6504	3.9101	11.062	10.322	1.3103	6.1585	3.4863	8.8015	6.3735	2.8292	1.5308	0.72184	0	3.1278	5.0047
0	0	0	2.8723	16.23	16.255	11.526	22.233	16.189	21.454	25.266	32.654	40.278	51.659	40.755	49.679	49.973	46.914	57.334	47.447	53.989	54.562	53.174	49.137	51.914	49.431	58.052	57.087	53.657	51.764	61.672	66.989	68.467	69.727	71.884	77.117	80.358	77.967	76.608	85.436	93.979	98.133	106.05	113.85	112.73	121.55	126.1	124.53	132.83	127.69
0	0	0	0	9.5378	12.232	15.804	10.301	19.44	17.989	22.538	14.298	26.474	30.322	25.153	24.347	28.382	26.795	49.209	27.899	45.316	32.043	52.914	67.323	63.285	81.349	85.716	93.057	99.057	80.621	92.984	121.41	179.82	225.52	354.07	492.45	678.37	916.19	1125	1415.4	1534.7	1913.2	2065.5	2451	2439.3	2616.9	2784.2	3000.7	3174.4	3302.3
0	0	0	2.6389	5.8415	11.071	16.201	24.691	30.879	34.752	35.086	32.306	33.136	36.959	35.453	45.292	46.236	38.007	44.226	55.974	50.08	55.718	60.673	57.539	60.698	55.539	67.69	65.321	68.075	62.535	55.861	56.47	58.865	61.235	65.921	58.089	64.243	60.834	58.648	59.305	48.281	66.312	62.227	57.019	57.325	64.586	67.135	68.983	69.563	78.137
0	0	1.3562	0	7.882	4.6238	8.053	7.765	1.3246	9.6127	18.773	8.6513	11.358	18.358	26.941	24.052	28.452	23.329	18.622	27.783	21.651	23.985	18.667	25.96	26.571	21.31	26.219	24.662	26.569	22.183	23.378	22.67	33.144	24.967	26.073	31.124	40.599	33.919	40.292	26.22	31.065	35.731	41.042	45.543	44.045	47.214	33.8	44.477	39.811	49.333
0	0	0	14.742	11.262	7.4303	3.3901	23.388	8.6371	25.637	25.003	25.016	36.794	30.34	24.119	26.259	39.348	24.706	28.338	23.648	16.371	16.562	14.84	6.3657	24.267	18.648	19.709	22.287	35.479	22.957	20.762	18.717	27.862	18.538	18.551	22.377	22.172	29.77	26.228	19.436	25.37	18.379	24.308	27.82	39.561	36.606	39.838	33.73	29.923	36.303
0	0	0	10.642	15.847	11.054	7.7639	6.7463	5.786	14.39	14.131	7.4969	5.425	0	3.3851	3.3309	0	3.5145	2.4304	0	0	0	0	0.33069	2.8722	6.4492	3.7983	0	2.9206	0	0.7509	2.1769	2.6072	6.7564	8.4168	13.184	6.0404	12.059	0.28329	1.157	9.8955	10.571	23.939	15.932	16.727	22.173	21.277	19.342	25.254	16.786
0	0	0	4.4519	1.0107	5.1103	22.764	31.208	26.108	29.546	27.963	27.348	30.396	31.786	34.807	31.221	0	12.845	19.842	30.852	30.403	33.982	37.51	31.913	38.315	32.354	43.53	55.487	53.936	47.472	30.31	43.077	54.73	59.421	55.842	60.87	61.267	52.408	45.421	54.782	62.779	67.369	57.571	52.873	48.528	58.127	56.65	55.528	57.994	66.451
0	0	0	16.237	25.362	17.45	12.442	31.176	19.881	25.863	0	40.868	35.982	5.5354	25.492	30.539	27.522	10.845	21.304	16.542	15.382	6.9771	0	26.63	0	0	0.90096	3.6269	2.1466	0	0	0	0	0	0	0	0	0	0	0	0	0	0	0	0	0	0	0	0	0
0	0	0	11.778	8.8808	20.25	16.865	14.741	17.405	27.458	18.727	17.657	20.172	21.144	21.169	30.345	13.756	26.598	23.547	10.215	27.666	6.3745	33.425	23.494	17.472	26.043	20.479	1.7436	13.511	19.927	26.098	30.813	18.077	4.6759	2.1341	14.32	12.465	8.5429	12.509	7.6576	21.786	17.802	28.501	25.478	31.413	33.537	27.804	41.719	33.009	32.07
0	0	0	5.0257	16.108	21.727	22.74	25.658	33.897	33.528	31.309	34.795	30.964	37.581	34.562	21.464	35.822	21.869	18.093	21.151	18.631	27.678	20.427	25.773	22.334	22.674	19.946	29.484	26.521	35.829	12.81	19.068	30.847	30.264	30.407	34.371	35.525	28.59	24.018	26.216	32.292	30.56	35.274	35.465	36.204	24.434	28.994	27.39	37.438	30.444
0	0	0	18.735	16.765	11.258	12.718	16.553	24.367	25.486	26.299	26.725	32.327	27.988	30.422	28.052	35.121	30.496	23.24	39.947	35.499	23.272	28.74	33.688	23.994	30.571	24.844	29.032	34.276	13.818	44.339	19.404	43.716	34.428	38.737	50.867	62	61.405	78.009	78.366	78.692	84.893	91.091	96.193	103.94	101.11	109.16	113.65	118.83	118.57
0	8.1376	0	16.121	10.597	1.3562	0	0	0	3.1675	9.0554	8.8836	5.5659	0	0	2.2709	0	0	0	0	0	0	0	0	0	0	0	0	0	0	0	0	0	0	0	0	0	0	0	0	0	0	0	0	0	0	0	0	0	0
0	0	0	0.32647	13.259	14.797	13.47	19.54	16.228	26.916	31.715	29.83	34.324	40.099	35.648	50.382	46.115	47.055	45.904	51.97	52.684	60.242	62.518	52.062	70.678	73.45	81.889	74.962	88.096	88.82	98.432	103.8	114.4	117.28	131.93	123.47	126.66	126.02	120.76	129.64	135.07	143.64	151.36	150.53	157.13	149.83	154.85	161.87	156.17	155.57
0	0	0	2.0621	12.327	11.898	13.096	19.789	24.923	32.685	45.228	52.781	62.164	74.406	95.543	94.412	111.21	126.53	127.98	140.86	139.16	135.71	137.81	152.8	175.61	176.52	186.63	211.96	213.62	233.7	219.58	237.72	243.81	246.03	257.79	266.67	278.26	271.88	282.18	281.94	261.53	285.69	292.89	313.34	296.84	308.1	317.21	312.51	315.94	314.29
0	0	0	2.2235	17.434	15.66	18.566	22.284	14.4	24.687	26.862	33.512	51.583	72.975	94.811	107.74	130.65	150.96	163.85	183.62	177.6	197.06	220.01	229.61	229.06	245.81	249.16	268.16	260.97	252.02	248.37	250.25	253.38	247.49	249.14	247.82	258.53	254.29	246.73	249.18	243.08	251.43	250.48	247.25	247.6	239.24	254.13	245.04	243.98	249.24
0	0	0	8.2727	16.227	17.951	5.4045	22.886	23.069	25.1	22.136	22.846	26.004	29.714	23.505	38.84	33.16	29.467	31.127	25.852	35.841	33.787	32.966	25.088	33.006	26.482	35.028	27.78	37.162	28.197	32.017	40.957	37.798	34.643	38.542	31.67	34.983	31.272	27.563	30.912	26.287	31.381	36.878	35.926	33.004	32.618	30.331	25.858	29.253	24.256
0	0.76582	0	3.82	9.0803	5.6293	6.0567	0	0	0.31047	0	0	0	0	0	0	0	0	0	0	0	0	0	0	0	0	0	3.6041	7.1936	0	0	1.5685	3.0107	0	0	1.068	2.5761	0	0	0	0	0	0	7.2847	1.7509	0	0	0	2.7655	0
0	0	0	4.6833	13.902	13.545	7.5964	15.239	17.902	22.399	17.478	15.578	25.761	28.64	31.834	41.638	31.841	33.772	31.794	34.157	45.061	50.504	59.549	65.248	66.85	83.768	86.953	100.08	115.61	98.056	109.9	113.37	118.45	132.18	123.9	131.22	124.46	134.63	143.08	134.34	159.35	146.62	173.01	162.46	171.13	163.5	151.01	162.56	168.72	155.91
0	0	0	23.267	15.544	38.728	41.615	72.253	77.892	44.793	50.266	70.613	71.075	48.826	36.667	34.773	19.891	45.841	58.615	51.824	59.052	50.902	74.917	65.166	64.397	54.874	69.513	64.873	65.111	72.246	65.264	87.022	80.894	90.355	88.679	85.31	101.67	80.402	76.06	88.698	94.073	117.58	100.46	115.1	102.89	108.76	110.37	101.79	88.72	103.35
0	0	0	9.6477	11.669	9.9262	8.3454	15.058	18.152	19.105	18.335	23.644	16.178	28.87	30.034	38.445	36.603	37.829	44.539	51.402	59.494	65.016	70.536	74.241	101.11	110.71	110.12	125.42	129.58	129.88	150.46	157.15	172.94	187.84	194.23	204.08	217.72	214.61	211.01	214.57	233.74	240.12	264.04	255.32	271.94	260.66	274.86	276.3	276.1	287.82
0	0	0	12.06	24.078	22.892	28.635	26.787	38.933	31.347	28.226	38.791	39.861	39.588	35.848	32.067	35.907	27.231	28.687	29.939	23.118	38.166	37.371	38.874	44.393	38.303	42.599	57.272	87.242	91.762	84.189	79.814	87.237	90.888	90.134	100.68	90.036	59.36	43.118	51.134	47.636	49.728	50.39	49.465	56.964	48.07	45.684	43.924	52.143	49.991
0	0	1.3398	3.5232	8.635	15.26	10.446	12.486	15.615	18.935	16.608	18.012	13.347	22.927	24.898	25.502	37.7	20.06	26.661	24.524	33.954	20.305	34.432	36.072	36.695	33.997	32.356	44.893	44.053	28.143	39.4	40.544	48.717	49.448	41.571	54.687	48.408	45.342	43.897	47.8	50.059	59.672	66.377	58.438	66.529	59.684	57.763	63.053	64.967	68.581
0	0	0	5.9297	0	8.6561	35.676	82.132	130.54	205.43	319.91	426.21	551.13	692.39	827.83	929.37	1035.2	1118.9	1223	1317.7	1416.4	1559.9	1625.5	1701.9	1799.8	1841.3	1853	2003.1	2123.2	2113.4	2140.6	2213.5	2316	2320.4	2292.8	2275	2299.5	2363.4	2340.1	2390.3	2405	2412.5	2357.6	2496.8	2490.4	2500.9	2522.1	2560.2	2543.7	2562.9
0	0	0	0	20.202	32.069	32.994	50.228	46.052	54.888	51.541	54.454	54.237	56.884	54.909	53.376	55.153	43.61	42.679	36.599	38.517	32.765	35.051	28.09	45.039	24.337	29.948	27.976	24.745	26.248	13.275	27.923	45.469	73.105	136.46	183.11	263.42	339.84	418.53	499.78	573.49	676.18	757.84	819.68	879.19	971.61	1022	1056.8	1122.5	1160.5
0	0	0.52212	3.769	17.625	7.5625	5.6612	8.0253	5.3842	13.62	7.5582	8.506	20.051	22.234	12.099	23.258	24.56	26.425	28.102	20.069	29.604	25.522	27.426	20.493	34.492	30.508	37.085	32.026	35.633	38.883	37.321	41.664	40.394	42.688	43.276	41.502	43.048	40.216	40.02	41.216	37.936	48.151	48.149	47.21	56.145	55.887	51.328	53.334	52.367	44.667
0	0	0	3.1181	13.946	4.8303	24.242	21.935	26.908	26.479	26.227	30.725	32.031	31.023	38.167	30.791	22.04	27.892	33.589	38.253	47.909	49.66	52.673	69.218	65.131	67.038	51.109	47.83	59.302	61.472	78.193	67.677	80.063	81.841	86.654	85.402	96.917	105.65	111.1	115.08	129.31	132.99	140.5	154.98	147.26	144.5	158.79	167.42	169.31	192.16
0	0	0	6.1464	14.683	12.893	11.968	7.3379	8.2621	7.4895	11.653	2.9014	2.7507	6.4654	5.1113	4.1171	7.3149	10.844	14.291	13.26	11.613	15.517	20.165	30.126	29.9	27.552	36.411	46.598	46.324	59.652	73.485	80.89	96.307	106.21	124.02	135.88	168.59	158.31	174.84	198.15	178.98	212.48	219.31	243.73	235.23	227.92	260.44	238.42	244.89	260.56
0	0	0	7.9896	8.9907	4.0916	14.025	20.576	14.564	20.311	13.048	11.041	12.303	24.483	19.791	30.102	25.078	33.621	35.909	42.409	50.794	47.405	50.668	52.117	67.365	71.926	69.551	77.951	72.977	79.848	83.136	102.02	98.046	94.025	98.155	95.478	98.542	100.33	103.05	108.3	118.72	109.12	130.19	112.55	112.82	114.96	112.18	110.92	105.89	105.99
0	0	0	4.6712	16.472	17.135	20.917	25.285	27.77	22.037	25.7	19.702	30.628	23.993	28.608	28.454	23.41	26.419	33.373	40.335	35.518	39.511	58.331	41.36	55.061	53.846	66.732	70.833	76.166	83.28	91.19	102.69	107.67	121	127.32	141.85	170.11	169.48	172.38	178.74	191.12	204.12	223.25	226.69	240.07	235.92	222.46	247.55	240.38	249.73
0	0	0	3.4613	8.9269	4.723	16.947	11.397	16.13	28.781	28.453	20.015	29.06	29.095	36.953	29.184	28.044	34.567	31.509	38.297	36.891	41.521	42.008	43.792	46.634	45.256	51.842	56.098	54.813	61.086	66.894	60.411	65.714	67.549	68.494	68.462	71.154	77.02	85.145	92.415	94.549	106.61	103.44	114.32	112.5	115.78	122.14	133.92	134.75	141.44
0	0	0	0	19.554	20.15	26.814	31.041	33.508	38.032	48.365	65.568	63.19	59.289	67.908	67.748	73.508	81.341	80.238	83.792	93.67	100.68	96.438	106.14	95.381	92.512	98.173	106.75	103.55	108.82	122.56	122.45	116.24	117.17	113.63	121.26	122.99	119.09	132.7	133.72	136.46	141.45	127.28	135.73	134.24	122.79	127.47	125.14	124.86	127.96
0	0	4.5753	5.6762	16.281	8.7605	12.42	12.663	7.8457	11.87	4.3666	3.4596	3.5257	7.4815	2.8973	11.416	6.3979	0	2.7708	2.1337	10.581	0.0069912	7.4563	6.5422	7.2678	9.231	3.8658	0	2.2351	0	7.8746	3.418	16.95	16.001	11.842	15.376	18.53	11.097	8.2678	13.104	9.1252	17.683	27.369	23.377	23.543	19.143	15.661	14.819	24.197	25.647
0	0	0	11.879	19.015	16.585	23.331	27.3	23.605	34.672	15.082	29.505	32.321	21.45	30.169	32.633	28.648	27.546	37.069	25.072	28.717	28.307	26.747	21.431	27.897	41.167	25.148	45.603	49.158	50.24	43.775	45.46	37.822	38.039	39.469	39.167	38.9	26.907	30.202	36.688	32.923	34.224	24.907	33.077	23.571	25.075	15.261	20.696	23.831	14.748
0	0	0	18.46	0	20.295	8.3658	8.8642	0	0	0.20272	6.6372	11.363	0	8.0103	0	0	0	0	0	0	0	0	0	0	0	0	0	0	0	0	0	0	0	0	3.2985	0	0	0	0	0	0	0	0	0	0	0	0	0	0
0	0	0.63522	8.3864	12.595	15.141	10.763	12.237	15.576	17.61	14.453	25.167	15.031	25.624	28.677	26.772	35.286	17.941	29.995	29.683	42.751	35.936	40.042	41.935	41.217	47.7	36.631	21.775	23.776	20.534	36.33	34.117	46.647	42.854	42.17	42.876	40.734	42.461	37.636	40.334	36.517	47.21	55.733	48.083	57.003	50.708	46.836	54.569	57.008	62.996
0	0	1.5916	8.1665	12.826	14.111	13.701	32.164	31.23	46.929	62.66	61.23	64.757	63.381	67.487	69.83	65.589	60.881	68.55	59.715	61.218	48.611	46.541	37.199	59.318	55.9	55.816	61.323	53.108	67.842	54.881	55.107	65.797	67.487	64.041	66.638	58.35	68.064	61.372	63.989	69.299	69.067	59.564	72.196	71.819	73.632	74.814	76.92	72.796	72.537
0	0	0	8.5814	18.909	17.553	27.804	24.925	29.648	20.01	29.465	32.709	25.463	15.016	26.379	22.636	24.513	17.935	17.544	21.537	7.5681	17.783	17.351	8.7447	4.2094	8.9943	0	11.195	0	0.043661	6.4964	8.035	8.6499	12.425	3.5908	13.295	5.7354	1.4647	8.3522	0	0	0	12.682	3.5521	1.9352	3.2036	0	0.16932	0.5592	15.137
0	0	0	2.7689	3.9414	4.6504	19.874	59.089	95.909	167.45	240.82	330.5	435.9	492.12	596.76	694.97	792.09	845.34	931.8	1013.9	1037.1	1157.8	1194.9	1234	1278.1	1314.3	1317.4	1317.7	1315.9	1345.6	1378.3	1346.8	1410.7	1388.3	1357.3	1366.4	1364.4	1328.3	1350.7	1351.7	1339.7	1339.7	1303.4	1296.7	1271.5	1281.6	1275.6	1273.2	1260.8	1282.9
0	0	0	11.879	5.8818	14.928	23.64	35.242	23.169	34.433	22.438	30.148	21.949	20.153	9.3223	14.486	16.299	19.527	20.142	24.982	15.86	13.004	18.554	20.122	31.169	23.678	30.194	22.959	24.082	28.052	15.823	33.304	48.754	61.387	83.706	95.01	103.16	126.76	147.87	163.49	181.43	204.46	216.22	244.84	256.12	260.04	289.85	297.52	293.22	315.35
0	0	0	8.9364	11.707	28.585	29.029	31.539	34.703	25.728	29.748	31.381	34.307	37.929	35.21	34.524	37.381	37.307	40.285	33.167	36.987	29.399	36.999	41.41	42.051	37.493	39.655	45.253	44.02	45.776	42.537	33.9	47.477	43.536	42.972	47.27	44.451	44.479	36.26	39.058	44.695	40.969	44.088	42.071	40.428	42.562	40.995	34.158	39.987	36.402
0	0	0	0.47249	15.111	21.595	24.633	34.794	0	0	88.122	32.073	36.987	116.76	134.18	135.67	162.03	153.57	175.19	170.47	157.85	168.82	164.88	195.72	137.6	146.09	137.45	144.79	148.46	196.51	212.9	165.77	193.15	151.7	192.25	188.62	193.69	155.27	173.89	172.6	186.69	160.27	185.79	167.97	209.61	201.61	207.47	203.29	227.9	227.29
0	0	0	12.066	5.2797	14.98	16.483	19.606	22.024	28.142	25.765	17.11	18.388	25.881	35.743	35.594	25.958	24.135	25.498	23.142	23.54	23.112	16.561	29.178	22.7	22.004	23.341	19.277	22.862	18.825	19.565	28.551	27.792	24.127	32.766	35.073	33.54	33.447	31.589	12.115	30.732	31.951	32.728	33.773	30.745	34.011	30.278	32.792	47.474	45.017
0	0	0	11.223	5.3162	16.601	16.299	22.252	21.58	14.61	22.179	17.454	26.874	23.952	34.008	38.628	36.912	44.387	46.255	45.68	53.445	52.057	54.999	58.665	65.057	64.866	59.847	62.652	87.991	63.983	63.146	60.801	68.523	72.703	76.206	69.853	70.023	80.955	75.121	75.76	74.881	69.98	73.252	75.857	69.843	63.137	64.088	64.485	71.876	71.961
0	0	0	2.0522	15.955	20.23	29.376	30.631	32.775	33.8	29.111	37.985	31.433	33.946	32.596	24.004	33.369	22.092	25.013	16.788	26.633	31.478	30.761	37.732	35.807	36.729	35.218	37.512	29.737	31.955	48.128	36.603	39.981	39.295	36.655	36.72	38.763	35.108	39.447	44.393	36.17	42.19	37.84	45.721	44.89	35.325	37.301	39.011	45.746	34.012
0	0	0	7.0285	21.906	29.501	33.28	30.477	35.577	47.154	15.98	23.518	34.292	34.611	38.508	45.324	51.731	50.646	52.327	69.582	103.78	127.25	177.38	254.6	317.8	380.7	477.68	561.73	624.13	737.21	818.74	915.66	1044.3	1113	1192.9	1271.3	1355.2	1445.6	1484.2	1537.4	1560.2	1700.2	1720.5	1774.5	1743.9	1763.9	1760.1	1797.5	1768.6	1775.6
0	0	0	0	2.9715	7.7429	8.7072	9.3163	5.5929	0	10.097	17.549	10.46	18.808	17.337	12.269	10.109	6.2784	4.143	0	0	0	2.962	0	0.78459	0.73118	0	0.42737	0	0.42205	0.65715	12.084	8.2147	15.075	19.613	23.341	22.844	57.138	53.273	58.464	67.914	64.629	78.597	118.24	123.1	126.25	145.14	140.87	145.37	116.08
0	0	0	0.44669	20.568	14.847	14.063	19.605	12.46	20.905	24.724	26.004	44.631	55.378	37.263	51.894	40.995	43.887	42.668	38.589	43.495	43.552	49.107	39.676	57.441	50.638	58.702	60.552	71.255	62.285	63.319	75.818	75.629	81.74	83.326	89.124	97.882	99.362	90.944	103.47	103.56	108.46	117.51	122	130.47	136.9	152.17	175.65	212.27	216.61
0	0	0	4.478	9.7122	14.821	17.857	19.473	22.325	17.72	33.003	28.962	31.424	27.814	33.078	32.133	41.822	38.434	46.643	38.668	46.807	50.556	53.44	53.935	55.39	51.014	46.202	53.219	54.346	54.314	57.444	60.86	50.568	54.341	56.19	49.704	54.81	51.316	57.126	60.496	54.233	52.609	49.083	57.452	52.681	41.84	50.531	42.61	47.179	41.653
0	0	0	14.693	21.434	17.657	8.9475	12.257	9.1829	15.022	16.414	18.708	2.7076	5.3349	9.1532	0	4.01	2.3669	10.329	5.6193	11.192	0	4.6169	10.666	12.13	9.9854	7.3374	0	0	0	0	0	1.0309	2.3307	0	0.13232	3.0248	1.7581	0	0.24306	1.3372	0.50844	37.119	18.183	33.844	33.378	26.184	26.811	32.836	38.585
0	0	0	11.803	15.653	9.139	4.108	12.658	10.638	9.1647	14.809	6.0419	11.943	8.9917	12.372	17.102	16.447	21.878	18.03	18.194	18.406	24.158	25.996	33.594	35.78	39.366	36.565	32.266	44.28	41.601	45.577	38.423	50.861	56.162	56.933	56.562	58.366	57.547	60.074	48.624	69.585	64.051	73.18	66.101	74.187	69.424	68.268	72.931	64.857	64.456
0	0	3.9646	18.52	2.8878	11.916	18.532	21.91	21.559	27.677	28.785	11.366	32.383	15.982	18.475	28.331	17.064	34.162	0	0	24.969	32.305	40.094	41.742	39.941	40.945	35.563	22.249	46.078	27.137	43.661	46.009	56.684	50.897	57.529	56.239	54.849	56.776	45.615	41.12	59.756	56.217	70.983	63.391	67.641	57.779	62.033	61.601	62.391	54.155
0	0	0	3.2424	15.339	10.108	17.643	9.5153	15.518	23.619	25.427	29.017	24.254	21.557	21.581	15.709	27.749	23.105	26.288	20.886	21.565	23.536	29.135	38.329	33.163	39.635	50.61	59.639	21.446	28.077	37.002	41.584	49.255	37.612	42.915	49	44.985	41.37	48.663	50.374	55.204	65.76	63.246	77.94	79.032	84.902	79.638	58.037	62.758	58.964
0	0	0	8.3916	14.67	4.7223	7.9162	16.067	22.193	29.3	36.638	47.198	59.742	78.135	71.043	101.85	103.5	114.33	123.84	128.48	154.45	172.2	214.18	246.75	302.77	348.41	396.51	437.25	484.18	542.47	594.72	634.72	686.26	744.59	811.75	890.8	959.36	1026.9	1041.6	1126.3	1192.6	1261.3	1324.2	1340.8	1462.7	1480	1535.2	1571.5	1606.9	1631.8
0	0	0	8.8232	9.5437	17.902	20.956	21.017	24.993	29.333	29.351	26.591	20.283	13.778	22.851	20.344	36.871	30.539	20.922	23.884	38.824	29.764	36.177	26.827	26.884	38.418	35.92	28.821	47.863	41.698	38.58	40.736	41.583	43.944	34.424	38.506	35.045	43.38	48.947	49.06	66.308	56.418	59.351	62.956	51.827	58.66	51.822	57.296	51.364	51.979
0	0	3.0202	11.939	16.791	11.217	11.974	7.4055	15.806	27.568	17.634	15.973	9.4835	28.17	30.745	32.745	28.011	23.043	41.234	42.687	41.413	49.393	49.566	57.469	55.209	66.659	54.545	58.674	59.081	58.103	71.971	70.67	82.161	78.373	72.141	79.43	77.81	71.35	62.181	66.961	64.883	66.39	76.201	69.978	68.399	56.743	62.847	61.064	64.585	66.262
0	0	1.1753	9.0425	1.6609	7.7393	1.7661	19.18	9.8363	19.575	15.947	23.507	17.588	15.853	21.298	37.495	39.712	40.873	30.941	32.315	29.289	22.599	25.713	22.055	31.794	35.961	36.85	39.619	36.611	45.041	38.844	42.47	38.853	42.297	37.871	38.202	48.793	44.72	41.275	44.596	54.213	55.028	50.243	46.427	58.788	59.942	65.893	52.703	47.078	47.494
0	0	9.0184	10.71	5.7354	10.429	10.264	21.093	17.359	17.233	21.875	24.553	22.447	32.667	31.939	28.675	40.06	34.878	40.151	37.161	24.614	35.762	38.91	38.283	48.275	47.84	53.881	50.852	57.957	52.017	49.19	46.474	58.017	50.663	50.861	64.261	57.694	60.17	68.377	64.927	74.133	76.325	77.67	90.459	88.548	80.419	78.366	76.525	82.608	88.752
0	0	0	5.1669	8.6828	8.6788	17.233	21.665	24.544	39.096	43.327	70.351	79.496	66.397	67.736	74.34	112.02	103.02	107.59	106.94	106.6	118.85	123.62	142.58	131.66	104.19	76.786	71.242	83.418	72.085	87.058	95.351	90.847	87.162	84.242	86.012	82.311	68.933	71.372	72.962	72.271	75.664	69.433	76.162	72.805	63.334	63.379	63.294	73.567	64.514
0	0	0	7.3989	8.2446	15.494	21.391	17.421	10.162	28.993	25.936	39.338	22.64	23.34	20.328	24.83	22.189	10.358	12.377	10.985	15.921	21.682	22.623	24.734	20.343	16.869	21.206	15.348	19.612	18.989	23.603	15.473	30.384	27.943	40.868	36.944	43.883	49.735	50.213	58.719	56.809	61.553	57.896	62.803	58.299	61.069	68.617	64.295	68.045	65.923
0	0	0	1.9941	14.047	17.208	24.84	25.534	34.429	33.434	48.84	57.042	66.582	63.327	58.396	62.429	75.417	75.891	84.234	85.175	91.823	97.276	100.69	94.212	86.086	87.872	93.064	101.5	94.128	90.47	94.692	104.68	91.878	92.914	93.76	90.806	90.75	89.325	93.586	100.05	98.671	100.6	109.67	117.53	109.15	107.5	109.38	100.28	112.59	102.7
0	0	0	9.6541	14.105	27.671	18.075	23.413	26.191	30.89	27.267	18.669	26.039	18.107	30.432	25.399	22.722	24.448	31.663	25.394	31.061	26.903	23.833	26.61	25.361	23.194	29.208	28.148	32.712	28.693	20.354	20.815	25.397	18.009	25.251	28.471	26.521	27.935	28.131	20.148	25.183	22.815	22.983	29.365	25.205	19.289	22.892	26.39	23.529	26.781
0	0	0	14.478	14.57	7.4918	12.116	18.795	17.789	26.672	27.464	22.995	20.851	36.212	41.757	50.217	50.095	49.121	60.064	64.706	66.683	68.722	74.643	81.466	81.129	86.928	81.519	80.457	86.629	89.964	111.07	111.17	124.87	124.93	118.53	123.86	121.02	119.51	116.08	122.88	117.78	129.36	131.49	129.89	139.08	121.39	128.28	128.87	132.17	132.64
0	0	0	4.2608	10.883	15.314	13.716	22.392	10.41	6.248	22.476	26.892	16.077	13.899	10.447	15.768	32.413	1.1059	1.5326	0	3.7778	1.1792	3.8799	0	1.02	0	0	4.3659	0.45094	0	0	6.8214	10.573	8.0219	14.664	7.3138	3.2625	0.34145	0	2.1714	4.773	0	2.2164	0	0	0	0	0	0	0
0	0	0	3.1428	11.852	10.017	19.856	16.586	23.215	34.588	23.041	26.615	23.965	26.942	32.065	24.872	23.188	24.129	27.611	29.428	32.183	31.836	33.416	33.888	32.963	38.794	28.974	52.03	39.431	40.582	47.871	49.267	45.85	46.132	45.227	43.183	42.175	46.058	50.533	52.73	53.676	58.832	53.667	51.439	49.14	54.659	49.51	47.11	49.652	48.68
0	1.0943	0	0	19.631	0.69356	2.8622	0.66942	0	0	4.593	0.061406	0	5.3935	0	0	0	0	0	0	0	0	0	0	0	0	0	0	0	0	0	0	0	0	0	13.874	9.331	14.548	10.062	16.286	25.093	25.523	20.982	28.897	27.308	21.057	29.241	21.379	20.429	22.127
0	0	0	0	6.1101	6.7604	12.529	14.394	10.547	4.0291	15.923	31.144	34.351	39.964	36.425	51.654	57.85	54.708	50.863	51.054	68.282	76.325	78.693	80.174	85.95	99.724	108.47	95.409	97.222	86.582	82.53	94.009	85.963	92.163	84.456	92.011	99.449	98.493	94.937	75.885	88.657	118.37	79.468	55.487	51.794	71.359	67.32	76.834	72.7	80.005
0	0	0	8.0592	17.372	22.794	21.171	17.86	18.171	24.998	31.448	21.197	30.105	17.531	21.53	26.167	22.792	25.457	17.688	22.955	15.108	23.803	25.437	29.491	29.945	27.664	19.957	18.464	22.561	23.312	30.921	23.983	32.422	27.132	31.248	28.465	32.081	36.477	28.51	33.807	51.11	49.428	63.437	50.123	52.314	54.396	51.687	45.997	50.834	50.22
0	0	0	6.2498	7.915	14.457	9.5239	10.395	16.51	18.302	30.621	22.29	18.679	23.879	29.745	30.507	23.039	15.41	29.417	28.056	30.2	27.797	32.432	33.049	33.036	47.419	28.775	29.141	23.163	18.96	36.174	36.361	36.59	28.911	28.666	24.135	23.022	23.655	20.292	16.591	21.965	28.559	29.849	26.912	33.15	26.45	21.721	28.742	30.574	34.741
0	0	0	9.406	10.102	9.1612	3.0953	15.416	10.205	10.885	29.837	28.854	30.895	29.847	26.733	45.65	34.361	42.022	45.131	53.788	53.612	55.477	50.461	53.757	36.081	27.386	29.607	38.391	19.89	25.729	36.583	30.339	29.25	28.431	19.998	23.397	30.189	26.968	25.62	24.006	17.203	28.071	27.646	20.097	24.217	27.188	18.558	26.447	30.872	18.53
0	0	0	2.5193	11.736	10.421	10.282	17.104	12.127	10.819	14.6	19.114	10.892	16.021	15.552	17.59	20.004	22.518	15.9	13.876	9.5643	15.698	19.956	13.507	26.002	23.75	24.772	28.64	26.471	31.024	30.458	25.912	32.01	30.551	22.192	27.486	28.308	26.827	33.737	38.134	41.43	45.932	38.487	53.299	51.831	53.229	51.898	48.819	49.866	55.147
0	0	0	12.736	23.715	39.602	49.848	55.918	37.041	42.804	33.401	43.02	47.141	25.468	19.211	20.373	12.72	23.624	19.012	17.302	16.034	17.471	21.475	0	0	0	0	0	0	0	0	0	0	0	0	0	0	0	0	0	0	0	0	0	0	0	0	0	0	0
0	0	0	3.4028	4.5534	11.234	16.797	14.427	23.433	20.183	30.42	33.311	35.793	58.245	69.452	67.024	70.193	76.076	85.616	92.534	114.49	113.68	116.83	113.62	89.732	87.981	101.47	114.33	98.404	116.85	112.26	99.366	97.369	95.875	91.699	97.146	104.87	111.66	103.94	104.78	125.76	119.34	114.51	117.68	118.64	117.5	110.27	123.78	121.82	117.14
0	0	2.0933	14.531	22.603	23.858	11.367	8.8617	0	3.4118	0	0	7.2948	2.414	0	0	9.4362	2.1179	11.33	5.1916	13.725	11.69	22.492	27.634	25.834	36.398	54.639	68.819	60.975	43.562	50.859	68.19	66.842	62.729	68.59	69.201	78.113	60.183	77.185	72.477	85.226	79.372	80.145	94.598	97.951	102.2	101.46	99.734	108.35	111.29
0	0	0	1.2266	12.045	10.917	13.176	12.262	0	1.3835	14.653	23.66	20.912	21.109	23.699	24.284	16.743	17.137	19.108	6.9949	5.1115	3.2972	16.628	9.0601	11.594	10.909	8.7877	14.944	9.4271	11.616	16.094	3.1159	15.006	8.4028	11.587	17.714	11.171	11.74	5.5914	17.975	16.497	10.538	18.919	13.738	6.7583	11.237	12.33	6.9536	0	2.7713
0	0	4.3641	2.4272	3.2379	9.6053	6.9069	21.698	20.078	21.285	15.155	22.43	28.184	24.096	34.092	25.271	40.662	49.592	53.873	41.508	48.954	51.321	54.76	54.418	63.682	58.692	64.936	67.481	71.117	71.32	76.535	74.173	75.676	79.817	81.088	77.753	86.096	82.653	82.658	91.523	98.629	105.99	94.957	117.74	109.5	109.41	110.43	109.57	112.43	109.17
0	0	0	8.1866	16.233	17.11	8.1761	8.1932	9.109	18.671	13.84	19.193	15.993	7.6463	19.06	25.489	27.897	22.455	20.17	22.043	27.644	28.298	32.607	31.687	32.276	36.111	27.499	24.4	36.555	26.134	30.935	32.613	39.889	43.655	46.099	50.542	47.118	42.608	45.513	42.075	59.962	59.584	72.645	61.821	64.767	68.668	64.99	68.275	69.405	61.017
0	0	0	15.756	13.817	13.4	8.3774	20.494	10.794	19.193	13.637	14.609	20.759	22.383	19.518	21.575	24.083	20.483	14.147	18.411	28.827	34.778	32.807	33.671	30.415	42.017	35.148	29.688	26.53	40.467	44.528	37.256	49.754	47.948	51.689	55.998	52.394	56.751	62.235	50.024	66.37	59.885	62.25	64.715	56.936	52.346	48.709	55.354	59.916	49.152
0	0	0	10.941	10.17	16.833	25.723	26.383	30.051	28.144	33.896	33.133	38.172	29.685	39.652	34.021	33.454	30.379	37.538	41.072	44.324	44.83	37.472	47.298	47.057	46.167	44.327	44.449	47.638	50.419	51.319	44.649	55.013	55.155	56.78	62.71	60.802	68.548	57.482	59.201	58.234	63.646	65.697	65.449	57.759	58.259	57.524	58.615	54.402	56.415
0	0	0	15.369	11.441	14.084	9.2427	14.704	7.2631	0	10.41	12.109	1.8305	0	0	0	0	0	0	0	0	0	0	0	0	0	0	0	0	0	0	0	0	0	0	0	0	0	0	0	0	0	0	0	0	0	0	0	0	0
0	0	0	3.852	18.19	19.094	25.287	20.523	27.88	34.267	41.9	37.951	34.192	41.733	41.954	44.352	48.72	43.044	40.983	43.026	34.052	47.092	48.744	54.185	49.372	51.283	52.934	62.41	57.443	57.078	58.82	63.226	63.047	63.302	65.586	58.459	69.784	67.883	68.709	66.508	49.021	60.069	57.47	68.804	67.409	72.184	76.106	73.977	79.981	84.483
0	0	0	17.536	9.8146	29.345	23.708	38.588	46.093	38.449	34.588	33.98	46.079	42.586	35.329	51.412	46.206	42.554	42.966	41.595	54.922	50.128	48.118	33.776	41.713	45.426	18.167	23.213	21.837	26.478	17.162	20.518	20.959	26.099	17.626	26.738	30.406	24.282	31.317	24.475	44.545	50.501	41.639	44.526	38.158	33.988	29.654	44.627	42.17	35.498
0	0	3.2419	8.5712	8.3053	10.273	6.8415	12.339	15.816	26.59	19.911	24.796	24.661	20.238	28.626	26.902	32.384	31.567	34.246	37.016	37.129	42.55	38.827	37.492	58.967	56.066	57.978	63.874	56.594	59.039	54.878	60.914	67.695	67.681	65.194	82.383	83.895	90.948	91.993	93.05	103.76	110.2	114.51	120.43	131.11	133.61	129.1	132.46	135.15	133.65
0	0	0	3.4547	21.958	18.508	29.754	23.343	35.677	36.911	28.483	27.85	31.619	20.469	42.198	30.352	25.424	35.8	27.098	36.512	26.274	35.632	30.006	32.119	26.172	29.176	24.895	38.364	27.229	25.844	39.102	39.216	44.038	64.647	58.985	83.078	89.867	101.2	129.66	138.86	154.85	162.39	173.81	214.8	221.85	220.08	227.92	233.41	240.21	236.64
0	7.943	3.8852	0	0	4.6002	13.769	21.176	16.182	19.325	27.675	24.813	25.899	20.842	13.51	14.079	3.3385	26.068	31.982	33.709	37.698	39.138	36.625	59.463	25.358	11.637	7.0861	17.403	2.0202	8.1642	12.707	12.828	15.296	3.449	14.344	12.725	13.332	19.044	15.401	16.076	17.818	25.298	18.413	24.848	22.389	36.896	44.381	49.353	43.14	36.449
0	0	0.9262	15.12	16.602	14.569	6.2072	23.208	15.894	13.666	14.138	19.168	13.537	16.37	19.52	4.7603	14.809	6.6442	11.708	2.7375	3.5726	9.7706	17.422	13.195	22.228	4.3378	7.286	15.719	20.639	26.352	27.219	19.839	22.246	17.661	7.0881	23.196	19.486	14.099	22.645	21.097	27.197	21.986	18.419	29.024	23.984	21.491	18.218	18.154	22.22	21.027
0	0	0	4.8507	6.8142	16.069	25.41	43.25	37.732	45.93	48.753	51.647	52.644	62.024	26.745	63.684	59.768	41.972	46.349	84.536	51.16	57.043	66.387	76.776	84.684	86.17	65.166	75.236	79.239	69.945	66.289	76.074	90.922	105.68	130.67	158.58	183.7	212.72	239.32	258.39	289.03	322.51	342.8	369.76	375.25	398.12	413.05	440.66	429.6	462.11
0	0	4.1536	1.2061	7.7471	8.1108	20.973	23.527	21.876	28.503	21.347	23.51	23.375	23.342	18.56	16.324	36.891	23.681	25.221	29.958	20.023	25.901	30.96	30.059	33.272	31.91	26.002	32.738	29.791	37.639	38.763	37.531	42.703	42.321	39.379	40.053	40.032	46.705	41.539	32.569	31.845	39.712	40.429	38.91	39.161	35.337	36.054	39.374	28.005	39.728
0	0	0	11.638	8.1284	7.8362	7.9044	15.716	6.5447	17.204	3.0728	0.39478	4.4301	0	0	0	0	0	0	0	3.1048	0	2.6091	0	1.3956	0.15225	0	0	0	0	0	0	0.16282	0	0	6.9276	0	0	0	0	10.086	3.4563	2.4265	6.8913	0	0	0	0	2.5094	0
0	0	0	0	11.28	8.2195	20.105	17.26	12.727	10.357	15.092	6.621	12.804	17.823	25.79	29.744	19.032	27.923	18.764	21.076	13.458	15.555	14.556	22.559	24.554	17.982	19.787	16.898	19.409	16.609	21.458	22.228	30.25	26.547	30.468	28.737	44.266	37.493	35.923	29.101	29.696	35.77	30.62	39.119	34.867	34.505	20.118	28.984	22.122	29.329
0	0	1.5295	7.7938	10.366	9.3864	18.13	23.721	26.056	27.389	25.228	25.303	26.523	25.145	25.452	19.136	14.276	22.862	24.115	26.657	31.027	33.491	35.647	27.838	34.411	39.644	32.56	47.134	50.49	70.141	45.872	52.823	43.02	46.096	49.965	39.741	44.427	48.253	50.596	51.793	51.909	54.85	52.583	56.97	59.981	53.67	54.284	59.165	54.719	58.133
0	0	0	4.3533	5.3951	7.1062	13.469	21.513	14.257	12.404	22.922	24.906	21.558	21.006	23.095	14.564	0	7.5394	10.017	3.9077	5.0987	8.6713	9.1711	4.8643	0	3.469	0	4.9228	0	0	0	1.9394	0	0	0	3.0775	0	0	0	0	0	0	0	0	0	0	0	0	0	0
0	0	0	7.9009	37.578	54.78	102	89.786	126.06	142.39	156.42	170.59	153.61	171.13	164.24	154.38	184.09	187.57	142.94	138.81	154.43	164.57	145.54	144.35	135.69	128.93	121.08	122.81	107.44	126.33	103.04	124.33	110.81	145.69	119.29	134.3	134.98	140.73	134.08	123.22	132.68	135.68	121.5	129.14	113.18	119.63	104.52	102.92	94.505	111.53
0	0	4.1106	9.0761	6.9962	17.555	12.6	19.622	18.912	19.334	19.767	14.393	14.267	22.766	27.041	23.681	20.303	15.816	27.725	25.64	29.869	26.232	26.169	29.07	21.262	22.768	19.517	17.907	11.419	16.498	20.884	24.165	30.246	28.502	24.21	23.595	29.003	22.136	17.038	14.953	9.7538	22.424	24.712	23.521	25.913	18.897	14.046	18.179	23.107	26.277
0	0	0.38377	9.263	11.737	10.092	5.0346	8.8404	0	3.8467	5.5815	0	6.124	8.2602	15.759	17.179	10.219	15.542	7.447	7.6295	5.0911	17.318	15.895	24.164	21.707	25.018	15.916	8.1593	15.754	11.094	11.361	12.601	14.985	15.946	16.794	13.758	17.878	10.244	10.633	7.8144	17.144	28.094	42.39	40.725	40.986	37.031	42.505	41.181	44.478	33.725
0	0	0	3.4273	4.5778	2.8743	17.292	8.6185	12.068	16.152	13.768	16.331	15.915	34.727	30.643	32.106	34.195	34.008	39.092	48.676	50.222	55.972	57.581	51.147	61.182	69.327	65.397	67.092	63.048	67.471	64.926	75.767	73.598	69.384	65.375	73.608	67.283	72.697	81.024	74.895	79.623	80.332	92.691	81.304	86.656	80.665	85.791	76.138	81.34	73.329
0	0	0	10.526	11.197	15.588	19.523	23.105	32.894	34.076	25.387	34.631	20.805	22.469	33.567	17.567	31.767	11.245	12.601	26.169	14.778	24.905	20.102	23.338	5.8896	18.135	6.4494	0	2.3662	2.2948	6.4084	0	5.6425	10.477	2.7042	6.882	10.444	17.747	13.111	18.017	13.689	19.969	2.0784	7.2597	3.4461	0	0	0	0	0
0	0	0	6.3871	2.6536	0	6.7804	20.237	29.439	59.106	83.952	132.08	179.98	252.62	289.58	352.84	397.14	473.69	503.6	572.9	596.49	632.7	653.13	700.08	730.5	774	780.15	799.87	808.25	793.08	811.05	831.67	851.08	836.59	832.31	853.32	874.99	876.4	891.15	896.24	919.63	912.39	921.76	928.39	901.42	966.11	938.98	941.58	974.64	961.49
0	0	0	12.871	16.592	10.007	14.804	17.351	23.318	25.36	25.677	27.745	19.919	22.392	31.595	36.707	26.751	25.864	32.912	28.689	34.244	27.947	31.531	38.978	31.873	37.008	30.847	27.789	35.31	25.679	38.321	38.861	40.792	39.122	36.941	30.147	37.351	35.453	29.981	29.066	24.418	32.675	38.431	31.803	37.286	25.915	20.504	28.212	32.06	30.089
0	0	0	5.7608	7.917	6.7472	13.113	7.9333	10.451	18.106	19.175	13.285	20.098	16.379	23.549	30.44	31.333	36.218	29.439	37.563	35.331	43.186	41.573	46.709	50.079	51.681	45.493	42.472	56.289	47.698	57.64	55.509	62.659	63.421	67.319	67.068	69.631	65.144	64.714	60.712	73.185	71.161	86.334	83.426	86.687	85.085	86.507	94.863	90.911	92.573
0	0	0	4.4265	14.283	19.946	20.609	17.594	18.602	26.322	33.028	36.387	35.014	28.642	31.337	35.485	37.538	30.908	40.728	43.107	43.055	44.518	43.776	49.54	46.075	38.611	41.953	47.911	46.098	44.5	51.851	48.935	47.912	43.779	41.151	48.241	50.993	50.863	61.615	68.937	92.168	56.176	52.32	66.582	54.979	49.338	55.417	45.025	51.419	48.556
0	0	0	3.3116	4.1537	10.023	13.316	25.129	20.692	27.128	31.997	25.299	25.506	28.719	24.554	31.73	32.941	27.89	41.734	39.149	38.932	38.746	62.111	40.769	43.732	47.033	47.197	52.384	50.664	53.07	40.044	54.754	57.336	63.042	63.329	64.463	69.828	59.869	53.807	48.25	53.953	62.021	52.363	70.03	61.714	67.729	66.969	81.088	83.563	89.524
0	0	0	0	5.7567	12.764	20.701	8.5681	24.818	27.916	19.645	16.799	21.138	14.63	14.429	19.918	22.171	21.194	18.544	34.377	14.199	27.784	26.044	32.922	19.117	28.095	23.739	40.32	28.289	28.029	25.18	29.933	27.097	39.731	22.782	22.315	29.978	5.8573	7.9594	2.0571	3.5183	3.2247	10.164	14	18.053	14.031	21.117	20.746	27.281	31.14
0	0	0	5.5102	2.8727	5.9258	0	6.2236	0.80869	0	6.8242	8.9584	0.94567	8.1955	1.876	0	11.714	0	0	0	0	0	0	0	0	0	0	0	0	0	0	0	0	0	0	0	0	0	0	0	0	0	0	0	0	0	0	0	0	0
0	0	0	47.158	24.733	9.5876	19.159	0	3.578	9.0307	16.923	11.066	0	0	0	0	0	0	0	0	0	0	0	0	0	0	0	0	0	0	0	0	0	0	0	0	0	0	0	0	0	0	0	0	0	0	0	0	0	0
0	0	0	12.56	14.233	19.043	15.31	14.479	16.624	23.112	19.841	23.177	20.008	24.935	30.058	39.641	24.77	26.587	39.005	38.75	43.938	39.862	46.267	45.278	47.417	55.509	53.7	43.784	50.183	51.349	64.868	65.957	80.161	85.087	83.553	101.67	105.69	104.36	98.867	117	120.15	119.85	133.94	128.07	136.25	138.98	133.68	140.34	140.79	155.55
0	0	8.0913	2.8378	2.1959	31.291	14.476	31.187	24.281	22.557	22.172	22.463	31.273	32.732	30.141	50.296	36.933	43.286	38.781	38.671	53.92	50.659	55.866	41.902	54.239	60.018	55.063	52.607	62.913	61.045	58	50.108	61.736	57.71	50.855	59.655	68.613	61.049	68.355	63.206	76.885	75.979	81.709	79.145	78.605	75.941	74.717	83.177	84.226	88.365
0	0	0	8.0055	12.25	27.172	28.456	42.117	45.973	62.529	59.331	70.133	68.2	77.422	84.863	63.993	68.627	71.508	73.501	88.296	101.48	117.52	116.8	133.08	146.53	157.98	165.87	165.99	163.03	188.76	204.37	181.38	210.37	210.08	209.25	219.03	232.62	235.95	233.76	225.41	228.11	236.34	216.44	220.35	209.61	216.99	211.8	213.74	215.38	219.75
0	0	0	5.6143	12.513	15.539	29.294	21.918	30.486	34.067	33.474	33.033	29.054	25.836	34.672	25.072	21.158	24.515	30.85	31.191	28.465	31.674	34.041	16.932	33.745	23.976	26.495	37.555	49.47	38.2	38.081	36.063	34.256	34.155	35.285	28.424	30.464	26.752	28.878	32.75	28.79	39.877	30.586	37.837	27.51	33.844	19.664	23.52	28.744	25.429
0	0	0	11.033	24.332	17.777	10.026	19.798	26.13	26.41	27.732	33.736	31.372	23.724	27.825	16.172	18.333	16.984	13.015	8.7672	11.353	27.436	35.194	54.122	70.47	82.672	97.345	117.92	127.19	144.56	138.05	142.83	158.5	160.86	164.64	164.21	168.27	161.31	168.33	166	178.06	169.89	181.31	179.33	180.22	180.78	170.5	172.73	180.33	180.44
0	0	0	5.2122	18.936	11.886	17.834	19.846	16.142	22.861	26.573	25.376	30.171	28.781	23.367	27.545	24.223	28.498	35.646	33.623	29.748	42.786	44.611	47.298	51.743	46.4	44.164	63.086	55.945	64.394	62.367	61.896	64.926	73.945	70.157	76.617	81.269	80.526	81.137	71.323	75.93	79.362	81.651	81.705	85.615	82.318	86.813	96.113	91.151	87.641
0	0	0	6.4112	16.17	17.035	30.853	43.637	49.019	44.116	52.86	58.904	53.574	53.287	49.1	51.373	57.155	61.608	71.125	77.32	77.81	68.566	73.201	68.06	80.194	66.208	70.144	83.544	68.452	67.16	65.32	66.078	79.094	69.762	89.796	83.898	84.551	75.279	76.959	95.784	88.4	102.2	101.09	99.76	96.039	100.2	104.1	102.02	104.41	104.72
0	0	0	0.26966	6.9953	14.834	20.073	20.327	18.018	23.123	20.929	28.248	28.834	27.038	30.734	24.838	18.298	26.077	34.876	35.734	20.653	26.484	33.579	29.13	41.514	38.518	38.742	54.869	54.024	66.385	62.163	84.183	85.498	98.188	104.66	110.63	119.6	133.57	134.88	138.04	149.9	162.7	182.6	190.13	189.72	202.22	200.11	201.61	206.85	214.02
0	0	0	4.6383	9.3472	12.58	14.61	22.208	18.616	22.108	19.141	16.181	21.259	17.739	21.435	28.292	23.555	26.003	23.781	21.909	38.972	36.145	38.475	20.84	29.087	23.04	20.351	20.931	25.797	21.222	14.907	25.653	25.023	30.496	22.489	28.06	26.757	34.577	30.499	29.396	41.399	44.634	44.688	48.227	45.853	41.668	42.572	47.985	52.252	46.15
0	0	0	5.3681	3.0985	17.259	20.382	24.937	24.335	24.671	30.118	21.139	29.868	23.337	28.123	22.676	25.656	25.204	25.803	29.958	26.568	23.07	26.988	35.216	35.084	29.918	31.767	29.9	36.735	35.181	33.301	25.844	41.71	36.417	44.013	46.08	39.751	47.07	46.518	40.302	50.214	47.575	52.463	48.557	51.219	51.289	50.954	43.419	52.134	55.728
0	0	0	5.2636	14.469	9.734	13.131	10.435	11.117	18.075	16.812	18.826	9.7817	21.589	17.795	19.163	25.244	21.777	24.701	20.185	16.885	20.13	18.864	27.531	22.132	26.975	24.12	33.015	24.549	26.863	17.508	25.607	21.436	16.356	23.718	23.256	32.241	20.557	26.059	23.412	14.035	25.62	24.439	30.632	34.783	32.031	41.999	36.162	36.183	42.887
0	0	0	6.0664	12.248	1.4447	3.4917	7.5196	10.737	10.709	12.642	5.6078	10.78	18.585	7.012	18.646	14.91	16.454	24.413	16.914	22.94	22.688	22.999	14.163	26.144	26.641	36.106	31.274	33.349	37.511	39.453	44.307	46.152	42.555	48.879	44.554	47.724	44.653	44.432	46.466	44.187	52.177	53.404	57.42	56.227	53.546	48.243	51.356	53.146	46.193
0	0	0	5.5196	41.972	89.741	117.99	140.8	190.97	186.94	236.98	243.42	258.81	299.69	296	294.79	264.09	283.35	289.34	308.5	306.51	308.49	325.56	314.75	296.63	296.35	301.96	316.97	303.88	314.17	321.45	312.98	319.42	317.17	316.42	303.02	310.45	303.87	310.97	309.35	302.77	304.55	298.01	302.32	307	295.5	305.61	296.93	305.04	317.63
0	0	0	5.3365	12.542	14.724	16.171	24.33	25.931	29.896	31.245	32.871	33.208	40.335	44.736	53.1	51.999	24.735	24.113	19.434	22.051	36.714	49.732	35.061	51.402	46.577	51.274	43.272	41.49	46.834	46.367	36.192	36.154	39.71	37.23	43.561	38.592	48.54	37.527	36.516	28.886	30.896	31.144	34.671	36.183	36.093	36.839	35.825	31.499	32.12
0	0	0	2.3368	13.651	5.3683	20.659	36.586	26.939	51.4	53.224	41.073	75.988	84.6	89.096	102.2	102.89	105.25	103.14	104.78	112.55	122.79	116.57	120.46	130.65	118.95	126.97	129.61	124.7	119.74	122.25	119.16	138.86	119.76	131.53	124.65	137.83	126.54	124.94	120.71	129.41	118.54	116.96	113.95	113.65	125.54	111.38	113.16	119.3	123.79
0	8.3778	0	8.1477	0	11.056	0	0	0	0	0	0.82954	0	0	0	0	0	0	0	0	0	0	0	0	0	0	0	0	0	0	0	0	0	0	0	0	0	0	0	0	0	0	0	0	0	0	0	0	0	0
0	0	2.3559	14.531	18.058	15.138	17.764	29.789	31.116	27.365	27.075	30.041	34.492	36.881	42.391	35.822	54.804	40.528	46.055	43.165	36.531	45.934	46.497	46.942	50.514	42.4	50.641	56.492	42.736	43.283	44.287	36.357	45.101	32.842	38.695	38.129	34.059	37.075	37.497	43.646	41.653	49.658	39.896	50.519	45.733	38.14	39.287	34.412	40.157	39.331
0	0	0	5.3304	15.501	6.9372	3.738	11.229	16.421	14.69	3.31	3.7492	9.9508	9.4318	4.7774	2.3939	0	0	0	0	0.5071	0	0	0	1.4351	0	0	0.25293	0	0	0	6.5344	9.037	1.1658	0	10.579	9.4989	16.597	13.487	13.882	19.923	11.295	23.069	11.782	21.858	8.8109	14.243	2.0692	11.822	15.636
0	0	0	0	7.4507	1.3219	11.386	8.6448	12.125	27.102	38.926	42.473	62.224	81.335	101.48	112.52	123.45	130.39	141.2	154.11	159.21	171.66	191.56	188.24	197.45	187.84	196.33	179.45	187.35	190.34	202.77	192.38	211.92	217.64	197.02	202.38	208.68	201.62	201.81	184.76	189.82	187.56	193.22	199.51	186.46	193.68	172	188.29	184.66	190.2
0	0	0	11.983	17.624	16.559	17.617	26.754	34.256	32.506	23.776	21.205	26.367	14.654	14.197	16.387	31.613	17.835	6.07	13.432	11.146	17.955	18.407	28.389	26.549	24.71	18.109	56.481	30.978	28.59	18.319	17.201	21.23	18.064	19.374	22.219	22.629	24.468	22.555	25.959	23.842	30.32	35.946	26.002	31.09	34.829	28.106	29.643	33.734	30.484
0	0	0	15.427	26.253	35.772	36.157	51.575	52.202	65.005	52.614	66.73	65.866	48.532	54.899	57.288	61.435	62.076	70.51	59.645	63.53	66.492	72.741	76.124	58.364	47.093	63.682	70.886	60.091	41.237	51.907	56.466	50.047	48.885	59.13	51.526	62.141	58.572	65.476	67.846	73.363	66.744	66.982	75.353	71.41	59.801	64.319	57.49	65.274	67.307
0	0	2.0512	6.9117	3.979	8.7096	4.7251	14.075	9.4996	15.122	22.464	22.881	20.889	17.773	22.916	32.175	29.093	30.166	26.473	23.922	20.226	16.53	14.584	16.086	23.896	25.797	22.559	23.764	26.454	35.921	30.981	27.682	26.128	23.38	15.674	17.883	18.511	20.435	21.516	26.071	29.5	30.143	33.794	33.886	42.143	39.967	44.786	34.635	37.237	33.718
0	0	0	5.5345	0	12.312	26.471	30.362	31.769	36.443	37.768	43.975	46.2	51.991	54.622	54.372	59.65	52.369	66.02	60.606	62.978	63.539	65.234	80.333	75.341	66.249	60.434	72.479	71.785	78.211	70.12	71.317	63.892	78.175	73.705	75.71	77.981	80.699	76.948	78.136	68.63	77.011	71.865	80.548	74.851	71.187	71.552	73.251	72.107	72.427
0	0	0	9.7248	7.3799	10.228	13.482	18.25	27.416	36.662	43.3	64.567	87.754	101.04	123.17	134.31	156.39	162.47	178.32	189.92	211.76	219.67	238.2	243.66	271.63	273.54	272.46	298.84	304.08	295.33	307.11	315.72	326.02	329.19	329.67	330.71	342.97	343.02	361.68	383.39	382.05	394.99	399.27	413.72	420.44	422.73	428.55	443.3	437.89	449.29
0	0	0	9.6026	4.5674	18.896	23.79	20.163	22.28	22.4	28.378	22.755	21.601	22.725	24.672	23.888	28.664	33.429	32.019	39.839	30.697	40.636	25.99	37.88	35.075	39.297	39.486	37.609	39.465	40.524	44.55	37.56	51.031	62.472	79.244	99.5	111.75	129.03	138.37	159.31	204.84	204.75	244.65	270.84	285.29	314.43	332.61	371.38	391.74	407.64
0	0	0	11.677	14.896	14.846	16.062	8.591	11.403	21.221	29.8	17.775	38.086	31.443	48.749	60.153	66.757	78.967	77.721	83.838	80.5	100.93	111.8	119.46	114.21	128.68	130.38	124.75	139.81	138.3	145.6	148.59	159.4	146.36	153.36	160.63	158.33	159.9	151.04	148.96	162.29	173.07	167.92	164.1	170.2	167.45	166.09	165.89	166.59	150.42
0	0	1.1535	2.5719	7.8894	11.839	13.865	22.78	14.264	15.981	10.833	17.259	17.337	18.265	13.964	15.505	27.763	24.799	21.626	20.462	21.411	24.046	21.258	20.009	33.15	26.679	28.17	27.116	23.694	33.539	32.371	28.611	34.016	31.725	28.721	34.901	35.251	32.024	36.886	39.185	42.329	52.262	45.808	55.246	51.292	45.18	44.578	45.714	45.305	46.387
0	0	0	9.1303	21.574	36.057	36.687	43.946	60.794	104.38	143.94	156.68	198.87	224.27	257.54	252.69	278.29	326.54	350.47	378.18	392.61	411.78	416.7	409.81	455.13	442.31	452.5	453.7	440.58	432.51	364.49	378.97	397.74	408.84	431.29	422.68	334.59	417.91	342.33	395.59	378.27	399.96	399.83	378.04	381.88	295.47	337.76	344.54	386.59	332.52
0	0	0	5.3447	9.9442	15.455	22.666	19.559	21.658	21.592	24.466	18.116	18.069	22.281	23.695	22.638	23.05	19.829	20.634	18.699	24.935	21.766	11.301	16.417	16.669	15.884	11.016	12.034	14.504	10.61	12.565	10.175	15.645	12.811	14.948	16.37	13.192	22.213	10.872	12.271	20.772	21.229	14.562	16.56	19.647	18.393	11.524	13.552	18.894	21.047
0	0	0	13.882	8.6247	21.209	23.793	38.083	36.369	48.251	45.301	46.922	55.981	52.927	59.926	53.248	57.214	63.465	58.967	87.537	123.63	192.6	285.02	406.4	517.47	621.21	765.71	913.49	1028	1081.8	1219.2	1310.2	1402.1	1451.4	1492.6	1521.3	1575.2	1698.6	1626	1687.3	1640.6	1729.6	1693.7	1703	1724.4	1687.8	1715.5	1658.5	1733.9	1765.6
0	0	0	0	0	11.043	28.557	26.081	30.256	30.273	46.58	49.04	48.606	56.068	59.898	68.746	60.378	74.46	68.809	79.013	69.346	89.476	80.936	86.421	90.475	92.648	88.874	107.59	95.308	104.58	100.69	106.78	100.96	112.6	106.27	109.9	108.05	101.1	105.05	114.59	124.6	155.76	189.75	237.42	272.78	328.42	361.47	410.32	492.9	595
0	0	0	8.3795	12.941	17.369	19.247	23.286	25.887	26.591	33.571	33.581	37.316	44.142	53.164	53.786	55.126	64.427	71.772	69.581	87.805	100.11	106.66	126.16	125.86	131.42	119.81	148.74	158.86	152.08	130.85	121.32	140.98	142.8	145.74	139.03	150.09	148.05	139.56	153.15	150.41	143.22	157.87	153.54	150.69	149.94	152.32	155.4	155.75	150.59
0	0	0	0.98049	9.5168	6.0885	21.578	24.171	21.457	29.414	19.272	29.282	34.481	33.766	35.491	28.143	34.76	35.333	31.796	32.357	33.234	44.531	46.264	35.183	38.663	49.377	39.265	53.168	43.932	53.424	57.519	62.99	48.36	52.294	52.943	49.348	55.025	53.706	56.533	65.369	62.457	68.587	59.501	68.381	65.165	74.277	69.148	70.171	72.083	74.54
0	0	1.7456	7.4327	14.187	13.04	7.458	11.888	14.189	16.07	25.265	18.691	22.212	19.606	31.212	37.346	31.771	48.779	43.067	44.841	47.508	57.647	63.755	73.418	72.543	83.518	77.78	74.964	79.649	76.841	80.059	78.221	83.121	81.328	83.96	83.304	83.157	82.655	77.517	69.598	82.34	88.826	96.095	83.236	82.292	89.038	88.632	86.985	86.615	78.151
0	6.0784	0	4.3489	3.8072	9.0462	4.8324	18.266	14.022	16.842	16.824	18.173	19.649	4.4902	5.2289	13.682	15.575	10.751	7.1479	18.784	15.604	12.376	19.9	16.461	22.635	15.921	10.61	20.848	18.566	18.407	9.8324	13.409	13.936	16.222	24.338	22.88	17.517	13.751	10.141	13.712	20.088	22.173	14.961	21.521	13.15	21.044	24.694	25.76	28.069	35.623
0	0	0	4.3893	15.049	17.022	16.06	24.861	23.472	23.85	26.862	33.225	26.418	30.18	15.116	12.77	21.616	22.232	20.086	16.075	21.122	17.823	21.109	22.118	21.596	18.192	24.188	26.277	0	18.479	23.064	22.777	25.854	24.517	17.195	18.598	35.225	22.69	23.465	39.328	37.335	39.237	48.896	50.28	51.965	44.732	58.619	47.203	57.947	51.706
0	0	0	12.008	7.0903	5.9611	4.9086	9.0199	13.671	14.791	20.888	19.341	11.259	11.573	23.706	18.596	14.585	9.7128	15.103	21.501	22.375	16.496	17.307	21.074	21.246	28.701	19.059	22.056	14.753	13.763	23.101	16.826	26.756	27.239	18.986	22.425	27.43	15.45	15.55	17.017	12.964	20.941	27.597	22.372	24.294	15.575	11.186	14.05	18.339	21.525
0	0	0.54098	4.1455	3.1931	17.722	14.279	15.569	17.599	15.805	11.571	16.553	19.571	16.806	22.949	14.592	25.931	21.302	25.603	25.519	28.761	31.774	29.776	32.145	39.507	35.396	43.979	59.386	54.3	67.246	64.479	57.292	60.003	62.798	55.845	68.572	69.558	69.288	69.18	72.418	75.965	84.996	74.029	94.299	82.64	81.871	81.542	78.669	76.854	80.218
0	0	0	0	10.628	9.5815	15.421	10.065	25.455	13.981	19.64	15.702	13.289	4.5267	15.11	5.8031	7.9735	14.365	9.9043	14.644	16.983	22.821	19.194	17.624	20.603	27.88	16.571	47.419	40.425	50.602	40.558	47.557	51.111	54.099	39.464	44.784	32.464	17.018	21.169	16.966	9.6495	6.9361	4.2872	10.717	0.37996	6.5956	0	0	2.7529	0
0	0	0	6.2219	18.242	15.091	18.219	17.299	24.847	26.517	22.532	15.396	11.818	24.552	26.893	29.786	26.086	20.734	28.299	9.015	15.838	12.623	20.03	30.086	32.812	28.83	47.393	45.791	46.827	34.722	61.495	49.845	51.743	51.662	56.969	69.636	89.785	70.666	75.833	85.113	78.273	88.751	102.39	95.941	92.723	105.04	88.902	102.06	96	99.063
0	0	0	6.0089	14.945	7.7835	21.291	15.892	24.143	28.007	16.902	18.468	15.51	17.938	20.085	19.023	15.576	16.451	21.45	15.589	23.688	19.277	17.74	8.8511	16.161	29.618	23.639	30.22	26.643	31.671	35.547	24.669	22.732	21.764	29.025	23.432	26.404	26	29.831	32.02	34.351	44.497	27.658	40.276	30.632	40.334	32.993	36.775	29.331	20.794
0	5.2689	11.241	8.9679	0	5.8232	1.3941	4.6485	6.0472	18.43	23.813	25.305	29.449	28.201	27.216	30.765	32.308	30.387	34.39	31.21	32.422	32.387	45.279	56.679	80.813	93.217	93.884	100.03	112.72	142.89	143.4	147.77	175.09	187.39	202.67	192.86	203.14	213.33	213.96	223.04	229.18	229.74	236.07	236.11	241.95	245.57	250.52	235.41	242.23	237.12
0	0	0	0	18.081	14.692	21.603	30.407	32.583	40.284	44.253	34.353	47.472	47.894	43.488	59.123	63.31	62.641	62.438	61.246	72.171	69.005	74.25	70.192	72.505	67.445	70.102	69.441	66.233	69.985	75.733	79.173	79.915	82.99	91.887	89.156	91.741	92.571	93.896	111.12	107.18	126.59	127.31	136.26	143.49	143.82	142.4	145.37	142.25	147.42
0	0	0	6.2102	3.6791	10.439	10.098	10.805	15.035	19.189	19.219	31.228	27.37	35.539	30.221	36.834	36.65	28.17	37.038	42.953	41.592	45.336	54.049	51.153	48.572	56.892	54.757	53.069	48.716	53.906	51.275	47.777	59.723	59.515	54.633	62.396	64.429	62.264	64.831	68.127	64.368	62.311	59.612	60.512	57.469	52.213	48.238	52.062	50.851	52.956
0	0	0	7.6853	11.133	11.283	16.01	12.459	14.033	14.615	17.199	13.256	16.739	13.003	21.334	18.748	22.047	25.983	16.614	21.267	23.192	25.486	31.035	32.153	29.008	32.457	26.587	22.593	29.116	30.116	26.136	25.271	27.811	26.419	29.787	29.588	27.526	21.822	18.289	17.45	27.132	23.22	36.368	32.588	25.908	25.202	23.331	24.212	25.859	22.786
0	0	0	4.0257	8.7166	6.8248	14.651	23.236	16.196	25.517	23.497	28.764	19.997	27.16	20.315	20.558	36.783	24.265	23.61	20.885	16.896	18.057	28.176	24.822	26.198	21.114	15.392	31.652	27.573	29.745	37.027	34.507	36.976	42.526	36.838	42.78	42.976	41.094	40.252	35.022	38.15	48.871	47.719	50.077	50.18	53.781	51.307	48.592	40.912	56.343
0	0	0	4.1886	7.3804	8.4706	6.6714	9.8576	6.7058	11.833	7.3297	10.32	13.448	5.2393	6.7958	8.5025	13.558	15.909	19.868	7.3502	8.4268	15.778	20.843	17.243	17.494	26.007	34.267	34.978	25.596	7.3181	12.486	18.527	22.95	13.599	20.447	15.272	18.475	8.7005	11.568	15.492	21.073	29.187	26.669	30.901	28.129	23.952	23.565	21.382	24.429	17.539
0	0	0	3.7104	32.772	1.4625	22.387	17.341	22.267	30.118	23.975	33.101	32.903	38.777	34.089	58.887	38.328	39.537	46.655	61.724	57.291	61.564	61.069	58.295	67.331	67.726	68.199	73.7	66.115	68.712	68.134	78.67	89.215	89.623	96.943	118.55	132.99	163.09	191.44	197.52	236.74	246.24	281.4	269	300.57	307.13	315.78	331.9	344.6	334.06
0	0	0	14.757	22.084	31.544	19.267	27.403	15.964	30.155	18.801	35.394	27.673	27.777	28.564	36.808	29.548	24.2	20.595	13.53	8.1106	20.165	15.955	27.356	26.389	16.671	16.396	19.504	16.661	23.43	15.216	11.392	25.54	16.839	14.305	15.226	11.089	24.888	10.814	13.6	30.896	23.841	18.94	25.632	24.146	14.448	22.134	18.1	19.235	13.267
0	0	0.72321	9.7493	23.92	21.702	0	4.9618	6.8428	5.5864	9.1171	19.173	12.708	11.118	8.9549	6.26	37.27	28.629	29.212	19.304	19.727	41.206	53.177	63.338	63.806	76.683	92.057	103.31	107.45	99.136	113.03	127.45	140.15	135.2	134.18	139.95	150.6	147.37	157.55	149.01	161.6	173.35	164.14	172.32	164.76	156.63	168.49	156.45	172.87	164.89
0	0	0	5.2358	10.472	15.123	17.216	22.737	36.498	36.546	38.094	47.234	44.289	54.661	63.954	78.561	81.294	85.228	103.12	117.09	131.7	141.68	156.11	167.45	171.2	185.61	173.8	172.74	195.04	179.95	196.6	203.32	214.17	220.07	214.88	221.05	228.73	220.61	232.2	225.24	229.01	236.9	245.84	244.13	245.7	233.08	240.67	234.55	255.47	248.66
0	0	0	10.613	18.28	10.109	14.304	7.3109	3.8548	14.021	12.236	17.581	14.461	20.783	27.05	34.873	42.337	43.712	49.404	57.997	54.862	61.381	68.028	76.987	75.839	74.974	111.01	88.969	89.646	85.67	90.149	88.165	87.794	90.86	96.007	93.654	110.29	106.75	110.81	117.12	109.39	126	124.69	124.62	127.64	134.79	135.32	135.95	126.87	132.8
0	0	0	5.8813	15.384	17.67	20.859	29.465	22.569	32.634	31.902	23.967	40.097	42.995	27.301	42.7	41.361	34.781	32.813	42.778	51.735	50.3	47.075	45.189	51.833	51.28	55.031	60.084	51.225	47.9	63.106	64.396	71.258	72.303	69.751	70.359	78.521	83.69	80.205	93.831	106.22	110.27	123.41	133.02	141.35	153.37	161.38	184.06	204.44	197.28
0	0	0	6.1594	14.498	18.925	5.2436	26.929	20.817	27.052	26.282	27.625	18.69	6.866	10.994	20.107	11.817	39.266	12.436	4.6091	10.06	7.377	1.4723	7.5955	4.9009	2.8539	2.8248	9.9666	1.0418	24.169	16.758	19.004	23.86	20.683	17.084	18.986	22.019	26.503	18.463	19.455	38.584	31.787	40.258	32.509	37.917	36.566	42.379	42.79	56.135	42.015
0	0	0.14116	8.8566	41.225	31.947	31.888	47.831	41.153	28.308	33.377	14.525	16.764	20.423	23.656	19.532	0	10.236	20.913	14.146	1.7593	15.034	1.7449	0.19543	7.229	0	0	0	0	0	0	0	0	0	0	0	0	0	0	0	0	0	0	0	0	0	0	0	0	0
0	0	0	4.9575	18.913	17.023	20.12	13.476	15.34	24.776	20.556	23.437	20.59	21.291	12.25	16.592	25.242	23.523	14.062	19.825	18.237	22.461	25.761	22.054	22.586	22.697	21.755	31.593	29.691	26.185	28.415	31.432	34.232	51.996	69.619	89.991	124.86	140.46	161.89	196.39	202.53	237.89	249.2	285.2	296.15	331.26	349.54	365.46	365.76	393.5
0	0	0	0	18.076	13.999	15.09	8.3675	20.173	23.731	23.404	22.187	20.975	24.826	25.028	31.346	27.506	33.845	41.56	48.055	42.775	51.889	46.688	59.861	52.775	59.269	53.687	69.048	65.33	79.232	74.06	76.945	79.985	86.983	84.254	101.55	85.194	100.89	93.78	90.6	94.683	91.7	97.645	98.703	93.972	113.06	106.82	106.86	111.97	102.01
0	0	0	1.8392	15.203	12.478	19.618	19.883	20.729	27.264	29.747	21.442	21.522	26.311	25.067	27.053	32.606	31.026	28.076	38.846	32.488	41.083	45.17	51.878	54.865	64.106	72.649	82.404	79.62	84.885	92.362	90.23	96.816	99.3	120.83	129.52	148.16	159.56	182.87	195.4	216.6	222.86	238.15	273.86	290.26	284.84	320.9	306.62	328.96	330.34
0	0	0	15.202	19.427	21.699	16.91	23.602	26.576	23.518	30.562	35.195	27.477	39.302	38.325	38.339	47.815	33.596	51.767	55.688	54.775	56.102	64.781	74.691	83.961	88.123	87.064	51.28	60.252	63.608	79.293	80.13	89.492	94.612	79.972	101.1	94.504	97.988	109.37	93.451	113.14	106.33	133.54	128.95	137.26	160.2	125.03	171.71	139.18	169.83
0	0	1.7975	10.481	12.154	18.683	12.664	14.502	0.88579	0.28605	16.952	17.608	14.918	11.629	3.2884	22.276	7.9877	11.116	18.08	12.689	23.333	28.337	7.9471	18.515	6.4757	11.713	0	8.4179	1.951	0	11.722	0.96145	0	4.5963	1.278	2.6192	13.849	15.998	13.43	16.009	14.584	19.471	18.348	28.519	30.287	33.33	34.264	36.927	39.842	26.894
0	0	0	7.3368	10.771	23.368	18.195	21.994	29.208	18.551	29.013	25.136	30.528	29.294	29.758	25.331	22.464	19.732	23.995	25.707	20.132	32.961	36.183	32.88	36.469	29.382	32.511	41.939	48.533	38.919	32.873	31.498	22.387	24.224	30.156	31.239	31.765	30.12	32.22	29.481	33.46	39.7	38.533	38.578	44.082	36.655	40.701	37.39	36.784	35.939
0	0	0	11.036	14.834	6.9236	7.8298	6.4566	9.3169	9.0684	12.914	13.662	19.647	12.775	14.693	22.306	18.916	21.258	18.861	24.162	24.513	35.619	37.335	42.892	45.941	53.539	51.279	50.682	51.258	57.369	57.653	65.699	69.711	71.284	80.167	79.963	74.373	84.294	71.699	71.285	90.373	83.663	92.018	86.219	86.769	86.09	90.733	91.59	84.182	80.333
0	0	0	6.7156	14.063	10.088	12.128	14.269	17.254	23.476	14.772	18.554	9.9632	22.892	9.6469	19.338	14.715	12.997	17.557	12.204	13.219	14.497	14.922	21.656	20.17	22.572	15.418	17.056	11.965	13.188	13.903	29.731	31.354	18.493	31.079	34.794	37.61	39.332	24.826	31.473	36.158	36.697	46.135	31.751	39.394	34.113	34.117	25.232	32.08	37.257
0	0	0	5.3525	15.27	23.083	43.585	51.051	53.428	62.001	63.064	71.152	71.551	82.783	85.392	102.17	96.512	104.89	105.75	123.74	119.62	127.55	140.46	145.29	161.56	124.84	143.31	219.05	221.54	257.63	260.52	279.13	267.89	323.53	345.06	376.82	349.84	406.32	408.8	414.48	435.56	439.27	445.43	465.14	463.07	471.88	479.57	464.5	491.61	468.8
0	0	0	10.334	12.283	18.485	10.656	21.951	15.112	2.2465	0	5.7313	5.6677	0	0	25.07	9.0989	4.2216	0	4.8513	6.4384	5.7028	0	2.1903	0	0	0	0	0	0	0	0	0	0	0	0	0	0	0	0	0	0	0	0.20053	0	0	0	2.0558	0	0
0	0	5.7139	17.539	5.9965	4.6684	3.3621	14.544	9.6594	22.067	16.075	23.962	22.567	17.361	19.802	23.512	21.826	19.817	16.773	16.102	11.573	7.4007	2.8625	0	5.1119	3.896	6.0934	6.9611	5.9656	10.247	9.9857	2.8864	11.294	1.8725	0	0	3.2052	10.957	11.368	13.706	10.863	15.041	16.991	13.082	27.419	33.101	45.695	40.52	37.391	42.317
0	0	0	17.514	12.471	12.607	28.774	27.967	32.841	27.077	22.214	16.892	13.023	23.478	17.381	27.986	29.605	25.446	20.64	22.542	8.3292	17.048	24.336	17.073	19.143	17.523	8.8698	18.052	14.361	30.532	15.081	17.106	28.799	24.095	23.918	20.15	30.176	32.492	21.075	21.897	26.03	26.267	17.387	25.799	16.931	24.781	11.693	8.0457	8.4214	9.8698
0	0	0.024606	13.814	8.0941	10.797	11.407	11.309	10.185	8.38	20.437	18.629	9.7951	11.426	20.32	17.316	18.359	23.431	13.816	23.609	19.168	27.565	27.185	27.555	26.777	31.241	25.086	21.596	25.906	20.079	21.94	25.038	30.847	27.276	27.877	24.055	23.074	30.59	16.189	11.556	25.383	18.923	33.282	20.554	29.797	28.192	25.786	25.922	28.336	18.357
0	0	0.5939	0.34728	4.9305	8.9777	0.89502	5.938	1.1916	2.792	3.7147	12.283	2.8698	6.1558	0	32.422	23.901	20.461	14.896	25.569	23.951	26.189	6.1413	17.813	10.022	7.4773	1.7522	6.0342	7.6499	10.819	20.94	27.679	44.645	40.62	55.125	75.14	89.847	101.05	101.47	123.85	130.55	135.47	141.35	169.51	162.6	198.51	206.86	224.71	231.27	250.85
0	0	0.21911	9.3482	2.6322	7.8401	8.0006	9.8853	15.377	18.657	21.494	17.818	10.8	24.237	18.956	27.661	28.351	31.156	29.387	29.495	40.762	35.278	42.598	47.777	48.5	42.058	40.505	47.479	45.267	46.456	48.401	47.13	52.36	52.572	55.943	61.306	52.728	62.328	62.858	65.766	66.147	66.796	64.736	68.211	62.679	65.498	62.491	63.853	69.729	67.393
0	0	1.5985	6.239	17.85	16.604	11.701	22.426	26.445	19.384	11.318	18.873	12.275	15.881	17.108	17.063	28.989	28.799	29.969	18.112	15.133	26.55	29.75	28.083	36.009	23.856	33.973	42.226	37.501	39.246	36.855	35.934	37.694	27.201	29.735	32.325	31.576	38.325	45.251	44.311	50.519	54.936	54.233	62.911	56.862	58.346	55.62	58.146	59.897	59.757
0	0	0	0.24365	5.1563	10.764	16.768	20.303	15.111	19.452	20.782	14.007	15.432	15.377	27.673	20.444	19.445	16.152	21.996	14.726	8.0226	13.156	17.614	15.257	21.546	15.057	15.348	0.56606	5.9542	11.477	13.198	8.7112	19.926	12.9	10.277	11.174	26.1	16.748	15.93	6.2644	11.439	9.5034	13.974	18.929	8.442	15.888	0	6.441	4.9793	0.10868
0	0	0	5.3249	15.093	13.475	24.59	42.077	75.569	98.166	119.83	156.22	168.77	198.53	229.06	261.21	284.03	300.24	312.36	318.1	363.83	354.61	380.18	413.27	411.17	443.34	437.65	470.03	457.69	445.37	468.3	476.23	477.39	463.74	490.58	486.27	492.83	494.18	481.84	489.04	488.91	479.03	497.11	496.96	499.46	501.82	501.73	502.78	501.44	501.08
0	0	1.4663	10.58	11.439	13.178	4.7028	11.664	13.444	11.16	15.914	11.361	11.713	13.639	19.394	16.765	13.103	20.306	22.131	21.297	29.081	18.684	26.757	30.035	25.585	27.126	18.92	15.125	18.368	10.134	22.754	17.196	24.23	22.637	20.563	20.617	18.489	13.722	9.3273	7.8771	7.4162	13.846	22.799	17.109	14.636	13.995	7.5985	9.4177	13.289	14.229
0	0	1.8507	7.9268	7.7014	9.7146	15.032	27.367	14.72	20.607	21.742	28.87	28.852	29.17	22.465	27.572	28.761	19.845	23.67	28.931	24.373	30.256	30.101	34.179	40.043	36.699	32.668	40.311	41.411	48.577	43.401	45.847	52.196	48.752	49.185	52.939	59.522	62.6	59.9	50.006	51.084	62.426	52.916	57.488	56.592	57.546	57.209	52.214	51.183	59.058
0	0	0	4.3124	6.6792	10.828	15.196	16.65	19.505	29.415	25.92	25.905	31.009	34.793	27.144	33.71	25.861	35.527	22.572	25.332	33.737	30.317	33.72	28.797	30.798	38.309	35.633	33.714	27.718	23.837	29.561	24.939	45.394	38.971	35.199	34.392	34.779	33.669	36.277	34.865	44.482	46.752	57.451	51.327	54.625	55.194	59.53	61.722	58.527	57.337
0	0	0	11	15.664	0	5.1461	5.4815	0	4.1661	0	0.067582	2.1456	28.621	7.1307	8.9309	4.6508	0	15.045	31.679	70.773	108.17	179.84	223.97	303.51	361.83	457.76	530.46	734.87	716.98	790.28	1026.8	954.22	1048.8	1145.7	1214.5	1270.3	1362.6	1459.8	1525.8	1620.7	1661.6	1699.9	1751.5	1774.8	1770.3	1653.8	1691.2	1856	1913
0	0	0	0	12.526	5.0027	30.46	59.981	87.319	118.25	174.65	205.01	239.88	282.84	309.64	343.13	362.11	401.44	388.85	404.79	422.85	431.63	436.01	424.78	465.03	445.82	469.4	478.54	473.36	481.39	481.04	490.16	488.25	507.42	492.18	525.98	509.25	495.83	507.11	489.01	484.15	477.25	492.72	496.15	495.59	461.03	417.75	476.2	479.31	450.8
0	0	0	0.47364	10.085	11.109	13.23	14.938	18.587	22.062	21.662	22.683	18.919	21.698	0	8.4199	8.6961	9.4922	13.295	0	2.524	14.524	17.664	21.175	19.004	30.348	27.171	12.321	18.126	0	26.425	37.416	28.651	36.783	33.464	32.635	26.254	10.235	3.6869	28.164	23.359	23.881	24.206	33.128	21.954	24.622	33.968	34.332	35.19	16.348
0	0	0.94796	3.0204	4.4016	4.2779	18.3	31.228	63.667	95.206	107.36	179.9	210.73	253.21	284.28	330.34	395.65	433.11	471.53	509.36	557.55	623.28	639.67	682.95	719.34	732.54	753.2	770.07	834.93	802	815.96	820.17	859.59	833.06	859.81	836.4	883.48	865.68	874.85	859.22	881.93	889.38	893.04	864.83	898.81	884.71	891.89	900.8	933.63	952.02
0	0	0	6.9975	10.55	12.79	18.607	13.315	16.73	15.952	22.931	23.161	21.546	18.362	19.431	28.175	28.769	29.38	36.284	38.046	47.645	51.141	52.611	55.197	59.218	54.055	56.127	69.319	75.013	69.818	64.385	61.614	57.324	62.281	59.281	68.381	67.515	69.573	76.743	78.088	75.257	83.716	83.018	90.077	90.557	78.628	84.993	91.395	87.872	87.887
0	0	0	9.0948	17.545	17.893	14.731	15.045	26.237	2.3158	21.644	0	19.45	12.783	16.618	18.24	20.69	15.391	15.601	18.562	19.325	37.163	38.682	48.681	53.407	53.466	49.907	54.216	58.612	60.05	55.09	50.345	59.329	63.894	61.283	75.684	60.058	60.014	60.764	57.794	64.633	59.418	66.128	62.944	61.788	52.56	58.871	53.449	58.678	51.339
0	0	3.2272	11.198	14.664	8.5351	4.4263	16.174	9.5849	16.144	11.996	5.3416	7.6322	9.2377	16.689	25.762	14.597	6.4804	20.915	16.235	22.455	25.179	30.351	28.036	37.919	45.092	49.615	45.622	56.609	51.527	66.673	68.365	81.671	86.916	76.445	84.557	90.764	89.285	79.564	78.796	81.17	88.373	96.822	89.496	91.33	83.045	84.635	95.694	102.72	114.69
0	0	2.2476	5.7262	13.472	7.8492	12.604	16.317	28.438	39.085	46.322	38.407	40.16	52.982	62.289	80.697	72.482	75.185	84.487	87.726	90.689	88.681	92.121	100.04	100.16	107.91	93.975	89.8	83.411	83.031	95.441	93.988	106.02	107.43	107.49	118.56	116.91	114.71	111.77	111.47	119.3	128.32	140.3	135.3	142.07	139.98	131.39	144.82	149	161.67
0	0	0.52249	1.48	10.476	5.9993	16.925	17.206	15.415	18.467	10.677	7.8089	9.705	11.089	13.94	16.682	19.083	17.496	24.607	33.124	30.739	32.194	35.892	27.489	33.393	35.643	33.875	44.208	42.79	43.114	43.683	43.747	38.835	41.273	45.155	44.463	34.812	37.053	49.177	46.275	46.066	45.028	33.729	47.776	40.656	42.725	38.406	41.344	39.316	46.482
0	0	0	6.7136	3.0652	13.838	12.012	6.2222	17.91	21.467	24.454	11.331	24.379	25.116	22.815	21.446	17.697	20.043	24.325	23.726	26.159	31.973	27.614	30.201	32.46	27.746	31.918	33.374	37.726	34.396	55.969	44.618	60.676	63.196	61.174	75.539	80.27	94.176	74.934	74.981	77.382	97.815	92.937	103.85	94.83	97.584	110.57	110.29	125.31	127.67
0	1.9128	0	0	1.78	8.8533	10.917	6.6933	16.925	17.538	15.57	11.319	21.72	22.945	20.457	27.251	16.525	30.443	35.201	45.24	46.397	54.114	52.449	55.109	61.881	60.163	54.304	74.166	61.448	56.532	70.673	68.194	74.832	85.755	67.855	72.243	69.811	73.023	80.082	74.518	70.91	68.993	74.432	79.51	76.558	84.109	79.374	80.46	85.282	83.572
0	0	0	7.4102	7.5801	11.163	16.878	37.635	36.006	47.04	50.509	42.026	47.113	50.495	42.985	51.447	54.541	71.864	75.166	79.415	85.183	106.58	107.49	114.93	125.48	135.72	144.91	147.67	149.45	157.72	159.9	170.93	180.94	178.66	195.28	191.48	198.46	205.83	210.45	226.69	225.15	240.29	236.27	249.49	246.03	261.43	257.02	260.8	252.92	263.45
0	0	0	17.815	20.748	9.2078	3.5602	6.988	4.2291	10.863	13.604	13.224	10.705	21.986	18.373	29.86	12.993	26.577	23.334	26.694	23.584	27.294	32.236	34.132	35.74	32.666	30.114	39.164	43.485	37.465	39.624	39.035	33.833	30.031	37.083	41.313	52.159	48.867	54.066	58.211	53.281	62.906	73.563	80.219	81.099	90.002	89.473	92.681	92.192	98.82
0	0	0	4.243	8.9363	3.3951	7.1139	7.0658	4.3704	0.87256	5.9211	0	0	4.3608	6.8871	14.91	6.119	12.474	8.8562	8.7411	3.0467	4.6551	12.364	12.477	16.281	10.252	22.929	12.705	22.44	19.111	15.845	27.69	23.309	19.227	23.135	20.477	31.38	22.348	23.147	10.349	20.02	14.478	12.103	19.007	12.845	19.574	5.8339	12.939	11.697	11.892
0	0	0	4.8771	8.5701	19.946	4.8687	7.2213	11.465	11.078	20.721	15.164	17.754	11.529	17.264	22.382	17.322	23.991	15.907	20.333	14.091	27.035	25.147	28.3	33.731	31.273	26.051	21.543	31.447	21.828	29.756	26.514	26.09	28.901	32.05	29.948	27.778	26.572	22.218	21.258	32.796	27.994	37.205	34.912	33.33	31.284	35.305	31.947	29.532	25.882
0	0	3.0596	0	2.8233	10.735	20.775	31.735	30.096	41.306	36.929	36.369	33.848	40.951	38.448	38.193	42.41	42.183	39.555	49.752	38.866	45.493	60.266	59.808	63.913	70.267	78.314	88.864	88.937	93.302	89.397	104.3	92.298	97.299	103.98	99.834	117.08	111.76	109.62	117.07	107.4	118.42	117.65	120.87	128.35	125.78	124.42	126.13	127.53	134.59
0	0	0	12.643	0	1.4071	14.012	23.45	14.758	22.678	26.776	22.77	23.307	26.904	16.103	21.223	21.886	25.218	31.591	30.8	30.541	34.871	42.867	32.89	39.316	29.73	42.871	41.864	41.139	40.815	32.629	54.72	61.655	61.832	66.015	61.849	60.548	57.697	68.04	65.322	70.99	78.764	76.538	77.481	69.206	91.527	84.789	84.774	88.579	103.44
0	0	0	1.9304	16.838	31.88	37.214	44.936	70.963	65.526	86.537	89.067	107.26	100.18	117.66	139.99	137.49	153.27	144.06	147.5	152.32	168.06	167.51	175.51	166.88	182.72	160.33	164.18	185.59	174.16	167.55	180.24	181.34	182.59	174.59	176.23	181.91	178.71	176.86	173.34	184.23	165.79	185.21	182.5	176.58	173.57	172.37	169.75	170.92	165.05
0	0	0	6.2997	10.376	17.254	22.299	23.584	30.557	41.233	45.041	53.318	56.448	60.956	59.01	52.082	50.324	51.684	50.8	58.732	57.092	65.972	56.046	53.47	61.473	71.272	64.771	78.035	70.377	77.673	80.069	75.209	77.221	72.101	76.593	72.926	75.192	78.89	97.887	104.27	96.211	114.06	103.66	115.33	124.33	123.75	121.98	120.63	133.35	135.21
0	4.2364	0	7.3373	0	3.3116	6.9321	14.108	14.238	20.089	18.863	17.613	17.31	16.25	17.519	20.957	7.8805	29.265	36.352	33.379	27.153	37.472	46.969	39.498	49.585	41.656	52.076	50.771	48.704	47.22	45.901	48.211	57.642	55.783	58.873	57.405	56.171	54.835	59.567	58.571	56.659	66.459	54.708	63.667	64.222	79.177	82.617	89.511	79.32	97.001
0	0	0	19.206	13.396	18.929	24.769	43.114	36.499	50.92	52.42	57.877	47.138	37.611	38.59	52.483	37.219	42.938	50.55	51.862	50.781	45.501	51.246	44.091	50.428	42.911	42.6	38.116	49.215	48.514	26.355	29.517	41.996	39.442	43.869	47.907	37.646	32.462	34.47	39.137	44.285	41.641	45.979	46.238	26.501	39.625	47.755	38.383	50.46	55.161
0	0	0	11.833	28.641	12.351	26.167	32.327	31.311	40.951	40.669	47.238	55.792	59.637	65.214	111.63	113.39	81.702	80.436	93.579	82.119	100.42	98.236	106.12	111.85	108.93	111.31	120.78	131.01	118.07	119.06	119.8	119.76	123.55	126.97	140.91	144.33	139.68	154.92	160.68	150.34	158.12	154.61	165.11	167.02	166.32	172.15	169.91	169.9	168.12
0	0	0	7.2929	10.993	15.438	21.609	20.097	26.447	29.851	33.308	34.475	36.733	32.073	33.274	30.979	35.771	29.638	30.516	42.326	35.664	48.964	51.853	15.678	26.911	26.858	22.241	19.942	21.844	15.144	23.264	16.351	31.562	31.916	26.75	24.307	26.841	30.06	30.816	30.773	32.454	32.044	31.956	12.004	11.41	14.293	9.1265	7.6003	8.2282	23.043
0	0	0.69087	4.7342	16.346	15.197	12.979	2.7482	9.12	9.9008	23.431	15.96	20.284	14.392	21.285	20.393	19.382	26.305	18.011	21.099	8.0783	7.7035	19.279	21.498	23.412	24.441	35.532	34.081	43.433	45.643	57.621	53.05	59.549	66.79	71.947	72.117	77.659	80.946	75.475	70.659	88.725	86.181	104.29	90.619	95.776	96.501	93.125	95.176	93.368	90.629
0	0	0	5.4768	6.1936	19.696	22.742	35.693	25.764	30.524	38.391	46.412	59.396	59.212	51.821	57.09	61.365	69.636	71.864	71.503	64.89	82.676	100.83	88.702	100.02	92.398	90.907	104.48	96.842	99.054	101.79	97.638	108.32	107.62	102.26	106.91	117.87	129.62	128.9	126.82	128.47	144.38	144.96	152.26	150.9	163.29	159.5	163.96	131.79	172.2
0	0	0	5.0795	16.42	28.051	6.1323	24.853	14.735	9.7567	18.529	13.195	11.82	9.3619	6.7211	2.4234	19.82	10.628	14.395	19.468	15.534	20.287	15.796	23.476	15.876	13.698	10.884	22.912	20.55	19.397	25.708	23.923	17.218	13.575	17.418	14.963	17.444	16.639	26.38	23.977	25.178	24.932	28.415	32.655	34.619	22.265	27.81	28.441	29.513	27.807
0	0	0	7.6669	8.6164	9.304	14.13	22.318	28.178	49.558	46.193	54.626	64.761	83.807	91.004	92.176	98.89	112.36	114.66	122.09	135.49	140.38	152.49	147.85	156.63	171.44	164.6	167.81	176.83	180.3	172.21	173.55	165.68	167.32	174.23	169.26	168.7	167.89	170.56	180.23	183.5	183.46	178.09	188.12	178.45	175.02	185.76	179.11	183.51	179.27
0	0	0	0	25.293	49.343	68.435	77.253	73.068	78.055	89.498	76.956	79.861	79.24	76.519	79.973	100.24	61.676	50.988	54.411	57.944	69.901	70.56	65.686	75.281	68.697	57.358	61.295	80.241	64.543	59.549	51.762	47.259	49.814	46.303	45.79	38.28	39.591	37.35	29.528	49.545	46.176	58.773	65.095	54.977	59.78	60.177	54.13	69.435	54.264
8.7565	71.234	0	0	17.549	29.649	17.46	0	30.516	20.741	16.077	14.715	13.483	28.605	33.815	35.957	7.7423	24.04	21.894	16.074	32.599	40.105	58.99	45.895	58.968	51.217	45.746	44.013	56.109	51.017	43.42	53.043	40.775	47.22	41.554	60.496	34.692	18.579	5.9065	0	6.8326	9.5601	0	0	0	7.427	16.417	18.308	31.141	28.25
0	0	0	5.0427	3.5248	7.4632	4.1185	6.7925	7.7755	8.4264	9.3587	20.302	21.901	22.511	15.068	12.999	11.827	2.6018	8.2837	1.8403	7.0408	3.5706	13.082	7.4325	4.8967	8.6152	0.56171	11.478	8.7026	1.9293	9.5391	12.866	15.6	0.50407	11.85	16.389	13.974	20.764	13.436	15.157	14.251	10.034	15.584	13.187	5.5463	9.2427	15.026	10.214	13.05	2.585
0	11.7	0	8.0469	0.34082	10.414	10.273	39.268	31.578	49.75	56.155	52.446	60.575	52.766	67.047	64.353	66.469	63.807	74.424	71.933	74.884	78.7	84.437	76.578	97.415	106.34	113.12	119.97	121.94	131.7	121.62	130.75	163.61	133.34	141.56	147.51	167.56	155.7	157.15	154.32	154.41	163.32	164.33	158.06	167.91	178.24	179.61	173.05	170.16	162.19
0	0	0	3.4424	10.214	15.599	14.61	12.684	15.376	12.042	12.485	10.38	19.383	18.771	5.1912	9.0048	7.2425	0	7.0105	0	0	0	0	0	0	0.51009	6.8853	3.0283	0	0	0	0	1.7735	0	0	0	0	0	0	0	0	0	0	0	0	0	0	0	0	0
0	0.15634	0	2.0615	14.315	11.86	17.43	19.19	22.012	18.034	13.278	7.8572	9.4323	17.182	18.624	25.537	23.154	17.181	22.477	14.464	17.027	15.319	24.089	14.009	14.835	23.437	21.956	20.375	22.131	21.233	28.03	15.723	26.101	26.036	26.952	39.19	30.068	39.684	29.404	37.073	30.576	32.998	32.71	41.991	41.785	31.247	25.153	22.522	22.072	15.131
0	0	0	11.723	8.3264	7.1451	8.8657	7.5522	0	0.50404	9.1841	10.222	9.3018	0	0	0	0	0	0	0	8.2461	2.5708	3.2632	20.276	12.682	10.733	9.1945	16.081	19.453	5.6783	17.251	12.018	11.112	5.0236	6.499	19.635	25.208	23.885	7.3925	10.846	9.1542	10.205	8.1343	12.419	13.541	12.186	12.604	23.903	16.448	8.5068
0	0	0	3.3962	13.498	26.558	13.384	14.217	7.3511	22.894	11.577	8.1295	26.036	13.646	23.491	18.539	15.44	10.638	12.014	22.09	15.719	26.182	17.653	5.9878	2.9591	0	0	9.6432	0.17326	8.7079	6.6438	14.524	27.214	34.547	31.105	38.04	38.188	33.61	40.299	36.11	37.509	23.996	39.399	32.662	29.374	33.85	28.495	18.896	25.275	25.205
0	0	0	0	11.836	10.005	8.4944	9.7162	12.07	11.462	17.141	9.4241	16.655	23.359	28.661	29.938	32.134	24.527	17.864	25.504	24.075	22.011	21.971	9.4923	17.675	18.066	15.464	14.693	20.549	20.367	18.748	22.18	24.975	24.125	25.165	34.34	42.58	36.048	36.963	33.085	36.986	64.788	53.299	74.712	62.855	74.415	62.517	72.436	67.653	72.288
0	0	0	4.1916	23.848	24.461	23.603	32.719	22.141	13.537	15.911	12.926	6.3738	5.0619	5.9289	13.25	14.987	13.998	16.707	20.204	26.516	26.112	15.658	26.779	18.858	13.255	12.498	23.983	15.856	11.103	19.399	12.705	1.0044	0	0	1.1462	14.357	14.947	5.5747	17.745	20.514	14.977	20.27	22.956	23.901	29.961	27.73	33.716	33.197	17.182
0	0	0	12.035	25.782	27.579	33.678	34.561	41.019	34.859	35.359	37.179	39.147	35.469	26.407	23.171	37.032	20.015	27.099	24.544	17.109	33.743	25.893	33.608	38.262	31.311	28.43	39.025	34.545	33.359	13.574	27.053	28.645	31.223	25.032	21.076	24.511	22.633	19.524	30.95	25.833	19.933	28.922	28.488	32.083	17.851	26.28	14.831	26.845	25.52
0	0	0	17.096	20.154	10.421	29.202	20.667	32.23	41.407	43.117	68.49	87.329	67.028	67.978	70.857	84.763	88.833	90.175	121.44	108.15	108.51	119.54	118.3	127.45	122.91	123.48	135.04	143.2	142.46	152.35	151.77	144.93	138.61	150.67	146.47	146.1	141.05	143.15	146.76	147.32	147.23	136.85	149.83	139.97	136.26	143.54	137.53	141.38	144.96
0	0	0	7.6206	6.3397	8.9097	8.2796	18.079	6.8071	5.3078	18.583	22.236	11.502	0	0	19.258	16.688	20.331	22.743	20.184	32.105	29.344	26.133	36.02	25.949	21.772	24.394	32.065	36.806	30.178	35.169	29.13	37.887	27.917	65.656	23.223	29.173	25.775	17.702	22.466	24.256	19.596	22.265	21.818	26.887	13.749	20.889	25.132	18.004	9.2522
0	0	0	7.3359	20.151	17.311	19.215	21.501	23.718	23.412	26.481	22.193	13.6	19.437	16.532	18.528	22.706	13.125	3.5003	10.328	1.6334	15.405	12.585	10.624	18.036	18.327	13.785	21.541	23.732	19.598	9.9895	14.604	27.32	26.546	25.08	24.068	26.064	23.361	24.178	22.755	17.529	27.681	38.236	31.556	40.715	32.113	38.286	22.456	36.011	29.379
0	0	9.117	17.701	6.6801	5.0834	12.825	21.604	10.071	18.792	38.352	39.685	28.93	36.895	29.784	19.186	28.218	32.445	36.172	19	6.0103	5.1453	8.8415	3.5308	0	0	0	0.76846	0	1.439	0	5.4607	4.3876	9.9363	5.6999	0	3.5627	3.6672	1.159	8.3816	0	0	0	2.6625	0	0	1.4981	0	0	0
0	0	0	0	5.9694	2.0495	0	0	0	0	4.0299	8.388	8.8113	9.681	9.2497	9.4951	14.045	10.489	8.788	0	6.573	0.3695	14.426	7.325	8.3096	13.094	14.169	14.842	10.78	20.604	27.383	30.965	31.447	36.159	41.253	39.276	44.453	49.499	45.526	53.374	53.018	59.718	45.964	50.817	49.491	54.611	59.093	53.006	52.367	46.274
0	0	0	14.03	10.458	12.714	20.925	34.065	44.141	44.581	44.653	58.321	61.261	62.491	75.265	77.386	75.895	82.627	71.512	88.389	89.207	97.114	92.197	90.762	96.373	92.316	98.71	109.81	106.64	94.693	88.211	98.196	102.06	104.15	106.16	108.03	114.74	112.4	111.26	117.39	110.03	105.81	109.56	109.5	113.81	113.94	113.85	106.27	119	108.86
0	0	0	8.296	9.3775	6.9594	19.53	13.105	18.97	21.39	30.69	26.062	28.623	31.093	33.704	34.034	34.694	34.018	42.226	47.04	49.55	64.711	63.098	64.447	64.192	66.885	69.287	73.024	74.063	76.107	84.617	76.765	96.062	79.553	88.953	107.69	108.11	84.591	112.6	118.65	128.86	118.78	118.66	119.73	82.511	118.05	94.795	119.69	136.31	119.21
0	0	0	2.3024	11.07	13.133	16.25	16.859	20.488	21.265	17.8	24.431	27.153	28.805	25.638	23.593	29.16	24.862	27.803	33.716	26.608	32.982	33.811	37.564	43.107	39.847	41.279	53.95	54.545	61.703	51.338	55.86	58.036	68.65	60.95	65.607	74.919	89.994	75.543	69.029	73.106	84.988	86.985	81.797	86.669	85.793	84.523	92.145	85.684	95.306
0	0	0	2.6782	21.135	13.847	17.771	17.234	11.974	15.955	11.984	14.982	17.339	17.498	18.249	13.382	17.679	23.206	21.736	25.064	25.462	35.416	38.394	42.421	55.048	53.913	51.111	76.863	75.301	72.473	82.501	92.472	103.88	107.5	118.06	118.03	120.1	132.77	129.79	116.84	127.53	136.91	128.45	133.4	123.27	126.84	128.37	130.38	124.11	139.19
0	0	0	4.0293	5.294	12.497	12.997	18.86	19.757	23.96	25.43	23.224	23.329	36.711	33.172	45.946	43.391	40.581	43.412	41.131	42.11	39.884	42.1	46.755	46.308	43.917	45.947	40.474	44.731	40.734	48.858	40.292	47.45	43.691	51.724	55.522	51.975	54.259	47.771	54.687	51.345	52.368	59.178	56.472	53.453	58.691	57.922	58.637	61.599	59.474
0	0	0	7.0032	3.3664	5.4698	20.046	12.21	10.37	9.1788	20.361	25.912	25.55	18.874	27.542	28.919	22.356	21.97	26.117	19.41	21.99	21.683	37.547	39.54	36.029	37.363	37.077	41.592	37.13	41.985	41.276	55.888	52.326	40.397	48.997	50.057	52.865	57.045	58.471	59.562	60.735	53.807	51.195	51.794	46.318	46.303	50.389	52.103	34.831	30.311
0	0	6.3001	3.691	7.4939	13.24	15.781	33.885	26.968	26.055	19.061	26.243	24.965	28.185	38.698	26.955	44.008	37.017	42.733	50.335	37.543	52.077	44.911	42.553	50.36	49.297	49.218	55.713	46.06	47.314	32.241	24.692	38.497	28.412	29.568	43.44	46.688	40.319	47.093	49.129	55.527	60.116	51.255	69.662	57.799	55.408	48.411	52.33	55.904	61.748
0	0	0	3.2118	20.656	12.969	16.012	28.54	53.411	86.473	130.05	173.09	233.98	286.58	307.36	385.04	440.77	470.17	491.45	538.69	615.8	653.02	696.1	775.57	856	951.14	986.78	1024	1075.7	1092.1	1187.8	1211.1	1299.7	1293.9	1354.9	1377	1436.3	1461	1458.4	1471.9	1481.9	1515	1545.5	1570.4	1539.6	1486.5	1586.7	1519	1476	1505.6
0	0	0	2.6626	19.125	10.761	3.1078	0	0	0	10.387	4.1696	0	0	0	0	0	0	0	0	0	25.162	41.592	59.268	94.481	131.81	131.18	171.58	185.01	221.7	252.04	263.48	297.37	325.4	318.47	355.04	351.84	338.98	365.47	373.49	415.66	393.95	418.56	400.55	404.17	382.6	397.71	396.19	441.6	421.81
0	0	0	17.627	7.4992	15.693	12.392	27.853	21.331	30.138	39.652	40.902	38.523	40.617	46.682	53.194	56.183	49.368	55.73	48.13	39.38	43.462	38.123	30.107	43.398	41.47	43.684	55.864	53.012	64.622	48.156	51.888	58.899	49.175	46.58	56.126	62.522	65.036	64.27	56.457	70.595	66.295	67.327	70.2	82.521	78.473	89.859	81.438	85.529	85.591
0	0	0	5.6831	10.331	5.7336	9.1796	0	1.0203	3.0867	9.8168	4.7792	2.3363	10.341	2.4133	4.4309	8.6078	8.603	9.6762	16.219	15.019	22.539	32.07	44.801	51.171	69.188	66.06	83.851	86.892	106.29	108.74	139.65	148.19	168.23	205.65	224.11	272.73	308.33	330.29	365.45	385.72	424.63	462.06	506.36	526.94	558.78	567.08	590.02	593.93	611.8
0	0	0	1.3272	19.739	12.471	13.784	22.49	19.986	25.136	23.117	24.853	32.395	32.361	32.164	52.6	60.343	65.096	73.56	69.9	80.572	65.692	82.716	74.802	83.389	85.685	90.477	96.815	97.543	101.9	103.81	103.45	106.88	99.651	108.13	109.41	113.58	106.59	104.07	112.6	112.08	130.55	133.43	130.6	134.04	130.28	132.7	135.91	137.86	130.49
0	0	0	9.5449	7.495	18.681	18.261	31.11	23.948	27.076	25.355	28.266	23.949	24.634	23.104	27.919	34.244	33.854	13.533	31.921	8.0897	36.917	35.316	38.687	47.768	21.073	26.358	32.83	48.232	74.368	66.647	64.734	69.478	67.829	64.473	76.394	78.354	76.511	81.104	79.53	78.16	78.131	81.181	96.812	92.752	89.11	89.509	94.981	96.096	92.452
0	0	0	0	4.3609	10.334	20.644	26.683	28.368	36.761	41.86	42.649	42.682	40.436	34.089	37.101	39.719	48.278	50.819	51.437	56.597	50.991	63.727	53.198	50.864	44.831	53.144	52.563	45.539	49.361	49.219	54.777	64.757	57.973	78.667	62.167	69.199	52.78	55.129	62.958	48.484	67.025	64.416	61.841	56.429	68.647	64.041	67.191	66.286	70.947
0	0	0	6.3769	10.049	11.3	10.122	18.459	5.7884	17.865	14.137	11.144	18.804	9.6211	20.298	18.542	15.089	28.306	14.501	28.126	14.795	26.685	28.223	31.384	35.678	56.766	55.024	69.96	82.217	97.731	116.44	161.17	172.64	203.77	214.22	213.3	244.93	259.38	262.65	260.28	284.9	310.34	359.81	379.86	396.75	394.66	398.79	398.39	393.37	390.41
0	0	0	0	8.0028	16.91	19.906	19.021	28.747	24.62	34.858	32.832	31.661	32.235	4.4286	29.844	31.618	25.422	30.477	32.147	29.53	34.606	32.776	29.276	28.619	25.256	29.635	28.592	31.089	35.656	31.483	33.481	26.137	28.28	24.275	25.089	27.525	26.404	28.603	34.565	30.441	30.145	28.038	38.016	40.259	24.995	33.64	34.789	36.055	35.021
0	0	0	0	6.4969	17.37	24.572	41.242	67.543	88.968	118.36	136.19	154.07	157.71	182.7	201.34	239.93	224.68	259.03	250.9	244.37	258.27	273.47	287.1	286.52	287.63	294.18	292.86	279.03	308.93	314.25	303.09	314.1	310.82	297.92	303.48	299.26	305.16	294.57	315.67	315.98	340.59	315.47	332.53	331.76	334.2	331.51	324.18	330.36	335.45
0	0.36461	0	2.972	10.185	6.8048	2.1231	6.137	13.608	12.931	15.965	20.079	14.992	20.573	30.03	14.042	11.643	21.839	24.156	36.742	35.113	38.324	33.186	37.924	16.6	24.031	20.21	29.378	23.944	21.076	22.67	33.659	21.985	27.874	20.361	17.411	20.231	5.5577	9.416	8.0466	9.3883	14.616	14.737	0	0	2.463	0	0	0	0
0	0	0	7.0687	16.767	24.011	15.649	25.863	24.205	16.273	12.537	24.811	11.958	12.362	7.4612	12.933	24.697	24.037	20.512	14.293	13.803	14.465	10.545	15.225	15.094	18.99	20.668	25.781	21.618	29.018	23.26	30.219	33.607	40.906	34.63	45.96	52.416	59.963	70.793	83.572	84.226	95.689	87.628	106.78	109.15	101.81	111.24	117.98	120.25	118.62
0	0	0	8.0348	12.035	19.923	22.148	31.933	29.559	27.353	33.358	30.308	28.449	26.946	31.515	39.347	38.104	37.181	44.18	45.515	48.201	43.373	40.899	52.157	48.87	53.621	50.757	52.39	54.289	51.274	53.35	50.27	56.997	53.007	55.767	52.998	58.171	62.249	55.024	56.559	63.395	63.016	66.331	68.731	69.513	57.627	64.324	61.466	62.892	62.918
0	0	0.41562	8.612	9.9339	13.506	12.606	11.908	12.869	16.51	21.345	21.741	16.662	20.253	27.253	29.419	32.381	20.507	32.893	32.49	29.201	32.034	18.831	14.804	18.085	39.406	14.376	15.876	22.597	13.534	20.859	15.515	28.466	19.784	23.385	21.865	30.024	24.296	19.984	22.68	30.922	29.245	40.232	36.5	49.52	45.406	39.123	48.157	46.071	47.774
0	0	0	8.9665	9.7453	16.749	29.743	28.489	34.262	37.737	22.678	27.19	33.711	28.045	25.358	30.314	23.272	27.789	23.55	29.879	24.94	17.344	23.595	21.296	30.896	27.272	33.789	40.213	29.468	33.181	32.41	42.964	46.509	35.913	40.689	51.699	56.566	58.1	57.12	63.118	76.621	69.964	92.65	85.898	89.742	83.526	87.121	78.375	90.012	90.248
0	0	0.073684	6.2738	6.0266	7.5629	9.9357	14.559	16.371	16.074	17.119	22.257	11.34	15.073	19.051	22.592	19.917	8.6376	10.469	11.394	12.402	16.899	17.048	24.731	16.289	15.092	21.351	19.657	32.439	30.233	42.671	42.25	46.978	44.528	48.106	55.703	64.69	73.173	71.518	75.314	77.221	83.126	74.947	80.368	71.592	69.181	81.666	80.946	90.244	91.285
0	0	0	0	32.738	34.029	0	0	0	0	0	0	0	0	0	18.286	12.078	26.436	31.508	0	0	0	0	0	2.4157	0	12.158	0.94658	0	1.9487	0	12.293	10.76	0	0	0	3.2086	0	0.057757	13.102	8.5141	21.395	17.174	19.979	15.251	11.907	19.341	11.998	19.763	18.885
0	0	0	0	30.424	31.716	45.934	35.201	48.9	54.729	56.022	54.924	52.913	48.381	48.573	52.546	29.125	36.205	38.442	25.079	27.202	24.612	36.205	36.162	40.571	22.954	42.248	16.472	62.418	26.745	27.136	31.861	30.293	22.067	19.778	28.145	20.229	15.516	12.847	13.471	18.53	22.15	20.643	24.364	23.72	11.282	18.861	12.894	16.302	15.047
0	0	0.42323	16.09	24.557	24.777	22.576	20.879	35.307	24.625	23.207	8.9593	10.329	15.061	28.205	30.438	15.878	19.176	20.786	31.83	39.738	28.807	34.998	29.531	28.395	33.668	18.042	18.698	21.15	15.732	26.248	24.531	47.392	57.456	53.507	53.336	59.958	76.724	59.318	72.845	82.779	93.468	102.33	109	121.67	119.31	123.24	116.72	138.24	150.77
0	0	8.2599	16.561	9.409	8.4208	12.8	25.973	18.864	22.812	36.388	22.597	26.553	23.74	21.709	22.554	29.688	32.316	33.657	32.237	18.018	24.483	14.827	10.821	26.476	22.734	18.716	21.371	21.786	34.224	22.066	20.056	29.421	26.906	24.31	20.937	26.462	32.919	29.853	28.031	36.649	35.687	24.804	35.082	41.562	47.022	52.704	52.585	58.202	70.326
0	0	0	7.6055	7.0877	7.8043	12.454	6.3538	3.9657	0	0	4.7506	13.711	10.567	9.5449	14.805	4.8262	21.958	1.7846	12.415	15.577	17.279	32.795	28.437	38.994	41.68	48.584	43.394	46.433	46.317	42.771	53.206	51.038	49.73	49.158	66.913	67.062	63.004	51.201	38.19	53.62	55.407	62.2	60.734	59.588	63.817	48.991	62.107	54.884	64.528
0	0	0	8.9081	0.50675	9.4823	4.7718	1.2537	1.0625	0	2.2692	0	0	0	0	0	0	0	0	0	0	0	0	0	0	0	0	0	0	2.1918	1.6657	9.0118	10.786	3.9854	15.216	13.998	18.5	20.99	11.132	25.257	26.98	14.511	16.676	21.816	9.2014	6.8916	19.863	10.714	16.566	18.595
0	0	4.6727	16.058	6.8288	14.222	6.7476	22.202	15.946	24.858	27.788	36.011	40.829	28.886	34.513	36.225	42.045	34.714	33.923	30.341	44.229	67.819	74.93	97.142	141.87	163.41	198.03	235.83	263.74	312.14	319.11	364.11	376.89	405.98	433.49	456.29	475.28	498.08	514.82	524.75	545.01	548.36	552.68	552.12	547.43	571.94	563.71	553.5	579.15	569.53
0	0	1.315	5.9885	8.2764	3.203	9.6849	9.8202	12.223	16.203	2.1126	10.723	10.031	17.47	13.829	21.354	31.844	17.051	15.802	20.47	22.729	20.807	18.688	24.109	27.293	23.285	22.682	24.343	15.662	22.265	18.006	29.809	31.033	24.844	24.796	37.489	33.617	42.233	43.004	42.471	50.333	52.683	58.167	54.524	58.556	55.332	53.995	57.01	56.945	57.774
0	0	0	17.653	27.443	27.587	25.864	27.987	32.358	26.009	49.308	45.713	43.286	38.112	38.433	36.404	48.659	51.247	51.216	52.595	61.719	66.233	66.949	66.765	78.103	75.646	79.788	102.24	105.39	103.43	113	109.51	113.92	105.87	103.47	117.41	116.45	111.52	140.13	148.75	134.91	146.64	144.84	154.49	154.61	142.49	142.57	143.23	147.86	146.07
0	0.73782	1.9692	10.772	6.1232	4.2196	0.42907	20.672	6.2692	19.28	22.356	23.825	25.27	18.99	20.657	28.237	20.249	20.739	21.816	20.992	17.338	16.478	17.493	16.528	27.869	27.35	30.925	28.174	27.855	38.594	25.013	28.161	33.617	34.301	23.388	21.353	29.563	28.856	32.029	43.579	45.426	42.719	53.826	58.582	71.15	68.012	76.62	68.578	66.514	72.106
0	0	0	8.4983	19.909	15.79	18.658	15.81	2.9706	2.4329	0	16.017	10.052	0	0	8.8205	5.371	0	0	5.8528	4.699	7.2344	0	9.2036	0	0	0	0.30117	0	0	5.0195	3.2347	6.1235	1.8933	3.1752	8.4936	12.798	10.023	3.962	11.634	10.728	11.632	12.253	18.992	18.059	19.801	15.624	27.254	20.877	13.355
0	0	0	12.437	3.8546	11.722	10.256	15.834	9.9391	20.703	14.556	16.521	19.926	17.337	10.336	27.354	19.934	17.857	22.427	20.062	15.1	12.009	13.097	7.8082	13.462	2.9863	7.3638	0	10.085	6.7196	7.7146	20.208	15.029	12.91	13.182	17.608	14.94	8.1041	9.9037	9.1085	3.8586	14.33	8.3995	8.633	1.7823	7.4533	11.819	10.55	12.287	18.133
0	0	0	28.528	37.979	34.138	20.633	52.194	50.084	69.301	65.641	80.042	70.973	70.081	76.847	84.642	81.913	77.296	84.426	73.691	89.2	81.697	77.507	67.644	81.818	91.818	83.76	93.194	90.71	95.241	86.377	89.299	87.557	77.694	92.654	81.916	87.801	87.084	75.848	53.323	66.358	51.128	62.526	63.292	65.759	71.539	81.451	74.131	74.884	80.144
0	4.5963	0	0.5788	2.7325	0	7.4599	10.622	14.877	12.715	5.8964	8.6552	3.5961	1.7948	0	0	0	0	1.2547	1.2688	2.9875	0	3.6186	0	0	0	0	0	0	3.3587	3.3865	10.243	12.364	10.797	15.061	10.22	15.038	11.56	12.649	13.073	13.158	24.11	17.824	18.448	10.305	26.4	28.54	46.645	58.483	70.073
0	0.71807	2.3434	0	14.912	7.8186	0.3144	2.2369	18.168	16.099	36.219	31.817	29.575	34.169	34.347	39.861	38.173	38.216	39.672	22.922	34.647	35.992	36.439	28.143	32.623	36.069	32.426	32.796	40.516	32.457	39.965	35.609	42.355	43.132	46.634	51.955	43.455	51.047	44.02	45.986	41.539	43.847	46.786	46.591	44.411	44.401	44.008	45.459	44.757	42.963
0	0	0	0	5.7958	2.8755	6.0562	5.5651	1.6746	2.5934	7.8034	12.023	6.9666	13.433	10.116	13.862	14.134	7.6706	10.522	0	3.3153	3.0648	9.2888	10.599	6.661	3.0451	1.856	9.7103	8.589	6.9647	10.645	15.757	17.647	20.048	21.945	27.717	24.045	23.713	20.64	24.632	37.431	33.866	37.434	36.834	31.556	36.72	38.425	28.343	38.639	34.268
0	0	2.6717	10.244	16.13	17.033	11.456	19.879	10.659	15.959	18.006	20.101	22.561	13.695	29.588	31.522	23.543	31.712	26.84	38.09	34.513	36.533	35.909	41.484	46.552	37.498	34.617	21.606	32.289	27.016	22.782	24.139	31.849	31.849	39.389	37.493	30.585	30.696	27.629	28.965	32.271	38.675	45.268	41.828	44.533	47.326	54.058	57.34	68.296	68.855
0	0	0	7.2298	3.7274	15.744	21.878	28.069	27.145	30.576	32.529	38.286	35.86	41.867	40.934	38	35.11	27.388	32.94	29.328	31.914	37.68	34.327	40.602	37.771	35.9	33.474	45.325	44.903	41.403	58.274	45.081	56.451	52.655	52.853	58.879	63.915	66.904	68.731	66.025	71.284	74.765	81.493	79.287	77.605	77.081	88.776	97.237	107.06	113.8
0	0	0	11.25	19.759	32.057	45.23	46.936	48.842	57.687	51.82	68.036	69.06	69.53	79.674	69.235	84.168	67.977	61.447	63.862	65.133	69.297	73.619	66.437	79.798	63.275	60.395	65.676	53.78	60.798	55.631	50.345	57.571	54.452	47.062	55.452	54.033	52.314	58.477	54.01	63.293	60.915	61.805	78.336	72.193	67.488	63.516	64.873	55.913	51.293
0	0.78869	0	4.401	5.7205	2.1493	17.619	14.237	12.67	18.79	15.791	19.493	20.202	20.147	24.483	17.982	23.837	25.045	23.132	22.937	25.895	18.723	15.094	12.989	19.194	22.599	14.626	28.559	23.447	25.669	27.188	27.375	23.162	20.72	24.064	16.962	19.313	20.981	17.221	16.446	17.339	21.584	12.64	13.348	11.208	15.051	10.475	13.434	7.6775	10.293
0	0	0.79411	14.933	15.341	19.905	5.7058	32.2	14.275	22.692	38.457	49.015	36.449	39.371	35.113	34.893	39.856	37.101	38.712	34.936	29.881	32.29	22.33	17.11	26.415	31.449	24.728	33.366	26.582	30.604	30.278	23.862	34.313	31.999	28.63	32.413	39.612	46.543	43.967	48.506	52.537	50.454	51.057	58.528	62.807	64.154	74.114	62.54	71.847	70.338
0	0	0	4.9954	15.713	15.426	31.397	25.031	35.144	40.297	42.539	37.144	31.684	32.256	40.451	28.257	28.564	25.39	39.216	38.039	26.819	26.445	24.088	25.764	25.74	36.152	29.662	38.957	35.737	35.832	46.028	29.007	27.265	30.278	38.145	36.322	29.044	27.606	44.061	23.08	41.457	36.127	27.973	33.424	19.424	24.871	22.113	28.507	28.638	27.195
0	0	0	6.3234	11.251	11.119	7.6382	0.25076	2.1594	6.1243	11.384	10.789	12.07	5.1105	5.8897	8.4899	12.62	12.865	24.84	6.0202	15.222	4.3817	15.607	18.691	20.385	25.71	35.001	36.78	32.808	17.728	32.162	36.779	40.868	36.632	34.743	35.993	35.359	24.269	30.02	30.99	36.36	41.351	33.736	51.355	41.601	41.434	41.614	37.822	38.22	34.167
0	0	0	24.355	4.1543	6.9043	11.88	28.468	11.448	19.002	17.482	23.392	21.479	12.798	26.551	23.027	30.603	21.907	23.112	16.026	15.172	13.098	10.86	6.9384	20.284	21.623	20.657	22.396	23.999	26.308	23.302	24.991	31.161	26.633	18.56	24.089	18.837	14.497	15.046	10.438	20.232	22.458	15.613	14.789	22.525	24.248	29.837	22.452	24.192	20.218
0	0	0	0.9864	7.8606	10.047	13.113	9.8688	13.39	18.069	23.316	29.277	27.019	36.979	39.197	41.8	49.084	53.113	52.312	49.735	49.383	52.564	53.561	55.299	60.697	59.618	58.602	62.209	58.261	60.496	56.026	56.529	52.274	58.497	53.02	52.505	61.239	58.404	58.094	59.89	53.417	58.464	59.614	63.31	61.459	62.659	67.402	61.136	61.312	63.31
0	0	0	10.923	4.0248	6.9575	22.374	24.07	20.293	21.407	29.299	23.894	21.591	33.589	22.059	32.325	32.944	34.776	37.608	45.597	40.361	35.478	41.887	43.107	37.313	37.339	32.525	59.24	60.602	59.638	61.038	48.419	43.737	46.445	41.35	42.207	43.062	48.037	42.661	44.696	44.064	42.909	49.291	52.744	53.305	44.593	42.213	45.947	37.348	47.761
0	0	0	4.7926	14.314	4.6943	13.43	8.5415	14.522	32.422	24.105	45.201	56.438	66.536	76.128	95.71	100.49	122.5	141.81	149.91	167.68	176.19	177.15	180.74	200	183.33	196.41	200.69	191.49	199.86	208.34	214.45	240.66	227.23	236.3	253.63	249.38	241.69	246.97	247.13	257.28	246.72	257.34	251.84	251.66	247.88	251.58	241.9	252.8	248.33
0	0	0	22.105	8.7138	24.639	36.007	55.393	54.955	73.68	74.6	97.097	96.594	104.47	119.81	128.65	115.23	128.27	147.14	155.24	173.76	176.3	209.69	239.8	271.37	358.27	351.75	373.16	381.87	413.82	408.31	415.17	430.83	438	443.76	433.17	436.15	437.22	441.95	375.76	360.9	375.38	366.15	374.34	360.59	368.39	368.99	368.62	367.09	382.65
0	0	0	0	8.4046	13.923	8.7467	4.7751	6.2087	0.75286	0.98921	0	2.3657	4.6501	12.007	14.119	7.3279	0	0	0	0	0	2.2262	0	3.9695	0	0	0	0	0	0	0	0	0	0	0	0	0	0	0	0	0	0	0	0	0	0	0	0	0
0	0	0	2.6604	2.5678	10.14	13.714	15.844	21.73	25.413	35.018	40.152	57.408	57.475	86.991	82.219	94.658	102.31	118.26	114.75	127.04	143.79	153.73	174.21	166.69	172.5	184.36	178.95	189	191.55	199.49	197.37	209.15	207.1	214.87	221.92	225.2	226.72	229.02	237.5	233.18	229.09	232.41	243.19	240.73	244.65	241.3	252.5	260.86	270.91
0	0	0	3.8946	10.243	5.8962	4.4978	13.781	27.187	48.515	75.129	101.13	136.59	166.89	198.24	304.45	310.78	345.09	274.62	299.01	306.18	340.26	335.6	359.54	362.49	370.26	383.27	458.72	461.34	417.26	407.03	405.01	392.63	401.83	402.32	419.72	430.47	450.85	450.99	475.92	476.65	514.78	517.59	530.91	518.72	537.83	541.84	554.38	548.13	547.65
0	0	0	8.5153	5.5457	8.1793	9.7798	15.584	10.67	21.531	25.845	29.712	25.539	25.878	22.944	12.43	12.925	5.6374	11.031	15.109	15.068	16.477	20.9	15.876	11.367	12.703	0	0	0	0	1.7938	0	2.5646	8.0891	0	7.6129	9.142	15.715	20.371	18.721	21.896	20.021	26.385	23.051	20.594	21.548	22.045	25.927	32.11	36.26
0	0	0.35336	0.44049	9.3186	2.1051	13.561	28.748	9.0311	29.458	17.46	29.444	33.544	27.479	31.688	36.946	43.075	43.491	48.304	54.906	48.261	52.019	61.48	52.733	53.056	54.963	50.73	71.984	67.514	71.034	63.534	71.99	76.047	78.737	79.313	76.212	83.804	88.253	92.847	81.654	83.234	91.805	90.2	95.185	90.262	92.141	95.353	104.57	85.341	99.218
0	0	0	7.2758	21.137	28.281	35.044	33.899	34.708	40.146	44.842	50.455	51.068	39.731	40.953	39.388	43.689	38.582	40.445	33.154	39.739	40.56	42.306	49.87	40.352	45.005	47.704	49.818	56.96	57.567	57.296	59.219	49.446	59.147	51.608	56.945	53.929	57.792	59.259	67.077	62.26	72.602	62.576	72.314	69.2	56.72	57.489	57.987	56.845	53.447
0	0	1.9883	13.366	6.0199	9.2024	14.328	26.97	21.926	37.498	43.301	58.752	62.14	78.025	58.153	61.682	68.516	67.565	73.215	66.928	67.758	71.695	72.627	70.267	89.246	87.395	87.817	94.428	100.68	102.79	103.59	98.099	110.69	102.18	104.3	116.84	116.58	115.2	120.79	110.91	119.99	118.68	127.08	125.62	137.72	136.88	118.56	112.8	106.64	104.57
0	0	0	13.222	7.5763	13.77	10.695	10.979	15.18	25.161	27.722	23.654	24.853	20.181	31.955	29.945	34.274	33.336	21.288	28.264	32.556	41.503	41.017	41.143	36.953	29.6	43.668	39.274	39.102	37.302	42.845	41.606	43.969	40.603	41.916	56.137	64.713	64.887	76.077	72.382	88.2	91.224	94.474	95.964	87.267	89.384	100.51	108.13	115.81	122
0	0	0	8.4651	14.458	14.297	18.308	11.822	16.014	20.56	28.185	22.933	16.238	22.906	22.933	31.302	29.439	29.612	29.909	35.053	24.804	27.939	33.32	38.93	32.378	25.921	23.067	27.953	20.471	25.705	21.755	22.833	22.893	19.518	32.787	32.133	40.985	33.648	32.611	34.625	26.872	45.197	43.104	54.503	54.145	53.523	59.143	58.994	54.426	65.817
0	0	0	3.6666	6.9304	8.7981	8.6923	11.639	12.807	12.806	8.8564	12.669	19.449	19.715	18.057	18.44	11.948	17.104	19.743	13.344	24.83	23.327	21.311	20.837	17.004	27.609	20.713	11.475	16.205	20.184	23.342	20.523	30.204	24.441	24.2	17.053	33.142	34.109	33.412	24.433	46.978	38.492	44.632	39.712	54.886	32.18	32.969	42.102	43.118	42.471
0	0	2.4424	11.118	15.264	20.323	12.185	13.227	16.301	19.356	15.063	18.89	10.679	15.498	27.626	30.602	26.878	16.43	17.992	21.861	22.416	14.398	24.822	24.847	20.219	28.421	18.78	20.236	22.287	2.8545	26.745	14.981	24.473	42.501	34.539	41.854	43.018	31.707	27.559	41.641	30.512	29.629	35.31	38.632	42.207	37.813	29.194	36.567	31.6	45.792
0	0	0	29.15	34.771	14.103	21.515	27.505	30.686	35.13	31.29	28.509	39.949	30.924	35.952	28.344	38.502	32.756	45.213	28.975	32.525	36.481	47.618	46.155	52.177	50.618	46.668	56.212	44.99	33.952	46.402	53.263	58.757	46.068	43.892	43.668	47.539	33.003	33.862	28.811	41.45	34.065	36.446	41.012	35.74	37.502	37.647	34.095	36.089	27.947
0	0	0	4.9135	9.0706	13.183	16.845	20.704	24.675	12.929	30.701	43.09	49.987	61.098	70.647	72.64	82.707	75.397	83.717	79.993	81.781	82.721	101.7	88.707	109.68	100.3	108.98	98.096	107.32	119.05	105.77	112.47	109.07	113.9	110.37	115.44	113.51	107.19	105.07	96.732	95.512	109.05	97.23	96.811	105.25	110.03	96.52	103.24	105.81	101.91
0	0	0	13.087	16.76	28.325	22.238	27.713	33.165	40.152	28.577	35.663	36.211	30.91	31.562	27.508	35.461	34.223	38.716	17.856	20.396	23.839	31.292	32.423	40.381	49.284	47.704	28.817	44.543	38.607	55.621	61.951	63.408	56.741	67.652	64.447	71.404	57.131	64.731	65.935	67.295	78.113	69.554	69.538	64.014	55.166	67.527	59.462	56.9	51.84
0	0	0	6.4254	14.249	13.234	16.057	20.439	25.28	25.871	33.086	26.402	35.372	27.516	42.825	53.826	54.629	59.91	50.196	55.901	58.482	69.398	70.66	74.567	79.187	73.217	74.45	74.101	77.427	72.01	77.087	72.306	79.829	98.067	100.78	101.41	104.82	104.38	103.43	106.58	121.65	125.12	144.37	144.35	155.64	157.11	157.58	162.76	162.69	168.01
0	0	0	11.64	10.216	12.568	24.037	20.545	30.946	41.077	42.214	41.942	42.493	44.998	52.661	52.163	52.298	35.831	46.765	50.19	53.638	60.222	64.572	65.585	62.353	61.835	66.586	64.952	73.354	55.667	72.961	59.37	78.921	73.101	75.206	78.36	96.548	94.935	100.84	84.145	99.078	96.202	97.064	91.654	96.06	104.37	107.1	109.19	108.49	119.97
0	4.4164	0	0	13.581	7.541	10.261	10.585	0.046919	4.3812	9.1387	11.594	12.836	9.5411	5.2241	7.9681	14.846	15.056	14.174	0.85847	11.348	0	6.5216	11.552	3.9013	11.508	8.8838	13.388	6.6626	0	9.6031	10.248	14.946	7.5569	5.8518	6.5705	10.201	0	0	0.41964	5.7858	5.389	3.491	2.1336	0	0	0	0	2.9073	0
0	0	0	0	6.3237	5.1278	12.407	9.5152	0	13.01	14.325	10.502	17.766	9.3198	23	23.955	22.611	19.712	21.076	18.816	6.4294	18.202	21.904	17.041	25.63	25.114	21.689	23.113	26.427	26.404	26.115	20.153	30.748	20.374	24.881	28.072	30.36	28.61	26.423	18.446	14.134	31.941	13.136	32.319	20.397	24.438	8.194	17.708	22.695	20.503
0	0	0	7.498	10.055	15.349	16.214	21.151	17.994	17.369	19.793	21.943	20.106	23.138	26.975	27.038	33.983	40.44	39.298	38.732	44.237	43.918	48.355	50.31	51.409	52.798	47.682	65.786	49.844	52.384	51.344	58.406	53.891	45.951	59.235	56.633	63.95	56.269	60.333	63.007	52.285	65.258	57.35	64.382	66.37	66.259	67.52	64.409	63.134	56.306
0	0	0	9.0436	19.312	10.434	25.841	0	0	23.795	24.468	17.504	25.864	33.766	27.595	31.588	23.148	26.292	27.995	16.094	18.529	18.047	28.286	12.548	22.178	22.961	33.633	40.141	35.627	37.43	41.59	44.173	43.021	43.202	46.579	44.471	46.039	47.766	35.186	42.845	37.101	41.312	47.916	44.761	53.976	39.593	43.468	40.526	40.865	36.553
0	0	0	10.833	11.94	18.968	24.986	34.966	34.772	55.779	61.19	85.429	88.064	99.663	109.48	114.29	134.44	135.45	157.13	153.07	164.25	162.26	163.14	175.69	170.2	184.84	184.23	175.34	200.62	191.41	182.16	192.98	202.2	185.95	207.82	220.81	237.95	242.75	239.17	253.68	265.18	276.78	287.5	351.63	364.38	337.76	330.53	328.27	342.43	357.67
0	0	0	0	4.6957	17.771	15.399	23.99	19.897	26.149	34.825	40.194	43.621	61.605	68.482	57.857	68.962	88.777	86.709	109.51	97.383	111.96	119.34	121.68	109.58	113.89	102.11	118.49	124.05	124.98	122.02	125.07	125.42	129.41	143.88	143.23	140.63	149.12	139.41	143.4	146.35	152.25	147.98	147.7	152.42	154.74	147.73	155.85	149.14	161.95
0	0	0	3.2674	7.1896	18.808	17.538	15.83	22.493	26.376	24.131	40.996	32.97	35.322	40.72	34.091	39.002	48.884	44.53	42.189	39.519	46.85	52.061	49.165	52.942	44.175	42.947	52.748	39.54	54.828	51.669	54.937	57.002	54.293	61.77	64.968	56.358	64.521	59.214	55.128	62.126	57.648	63.326	64.083	55.691	62.988	59.089	59.315	53.778	58.8
0	0	7.8786	15.31	25.62	15.894	12.96	6.9991	0	0.092634	6.9068	0	0	0	0	0	0	0	0	0	0	0	0	0	0	0	0	0	0	0	0	0	0	0	0	0	0	0	0	0	0	0	0	0	0	0	0	0	0	0
0	0	0	9.8236	16.502	18.963	14.026	29.698	34.324	34.599	40.381	39.624	36.033	53.551	46.292	44.819	50.193	55.188	46.078	38.255	48.404	70.131	59.372	68.175	72.813	61.643	66.697	76.261	76.288	83.636	71.221	71.166	76.983	79.11	88.652	88.723	88.454	95.273	88.61	88.08	95.455	98.114	99.774	105.2	101.38	97.477	104.29	102.19	104.36	92.058
0	0	0	5.668	4.8194	10.483	18.121	20.476	14.187	14.338	18.484	14.44	18.128	18.004	22.476	28.636	19.34	26.446	33.263	27.521	30.606	26.004	29.051	30.509	28.813	30.301	25.657	32.334	34.517	29.286	28.697	22.969	34.626	32.207	32.387	37.144	38.556	38.105	34.101	29.631	36.096	39.888	38.305	34.515	36.439	33.371	34.393	34.052	35.449	35.796
0	0	1.5539	5.1998	12.768	13.636	8.9259	7.5209	11.475	9.2709	21.165	13.623	12.521	7.1911	19.586	20.661	18.105	25.668	21.746	16.805	19.063	27.193	25.564	30.101	28.376	35.008	32.709	24.69	36.42	29.003	35.354	36.332	42.307	44.766	43.247	44.744	47.259	46.392	44.818	49.346	60.031	59.966	78.586	80.019	73.944	73.362	85.911	88.763	92.348	85.974
0	0	0	11.114	6.272	23.57	17.575	21.151	18.593	20.403	21.811	17.033	22.39	17.234	19.513	18.897	13.355	22.666	22.731	22.073	20.18	15.559	15.361	21.992	25.989	19.192	18.889	20.672	27.422	18.209	20.972	11.635	17.938	17.103	26.19	23.274	19.147	24.28	19.265	19.067	22.467	24.204	23.888	26.713	26.66	27.47	24.7	21.045	19.188	20.178
0	0	0	2.4607	20.036	18.187	15.501	10.705	12.003	22.763	13.904	20.772	20.545	25.619	14.881	22.709	24.606	24.522	18.406	15.675	28.691	20.371	22.781	13.652	27.021	26.139	36.323	26.032	30.542	22.499	22.895	28.328	34.214	29.123	30.424	28.861	31.189	27.812	21.862	28.572	26.147	34.92	31.856	33.268	38.818	28.601	32.286	32.676	34.278	26.122
0	0	4.3196	7.8249	16.367	8.5689	16.174	28.504	18.539	2.3036	3.0431	18.628	15.497	3.0487	4.7183	3.6696	19.958	12.247	23.71	4.8739	13.348	23.767	25.971	21.556	32.586	28.537	42.905	41.05	37.53	50.272	46.81	41.92	37.91	43.82	40.841	58.427	52.67	59.181	59.044	59.031	68.634	73.968	69.007	90.164	82.528	83.868	81.334	80.623	84.452	88.595
0	0	0	0	13.994	22.839	36.331	37.49	35.21	32.429	43.369	50.143	46.934	56.666	58.438	56.773	55.272	56.265	58.625	59.506	59.067	59.604	71.999	72.292	74.135	70.711	61.288	76.415	65.193	75.028	77.488	76.772	94.776	102.62	94.621	103.45	105.33	106.73	99.71	99.237	98.882	110.28	112.59	112.42	112.31	109.93	120.67	112.67	113	125.53
0	0	2.2248	1.6105	9.9877	0.64322	18.083	14.174	14.238	14.953	10.248	14.048	5.0245	0	6.6257	0	0	0	0	3.7345	0	0.39134	0	0	0	0	0	0	0	0	0	0	0	0	0	0	0	0	0	0	0	0	0	0	0	0	0	0	0	0
0	0	0	12.588	17.667	10.979	17.712	22.938	23.998	36.303	23.003	36.961	27.298	38.604	30.996	35.718	31.077	26.755	34.527	35.165	37.983	36.293	32.135	34.054	44.682	41.403	41.594	42.423	36.58	39.851	38.264	48.793	54.15	47.24	45.791	60.395	63.552	66.404	64.384	67.049	66.301	73.56	89.147	75.189	82.078	83.463	81.618	82.552	83.885	86.001
0	0	0	9.3446	24.812	9.8427	7.8434	29.766	17.915	37.706	28.529	24.324	34.388	30.711	23.46	31.516	38.166	26.807	30.699	30.282	23.493	17.439	17.3	36.72	26.285	16.773	25.407	17.735	39.848	20.338	22.369	22.692	23.883	13.246	14.628	11.49	16.865	10.351	9.7749	7.2428	9.9513	13.835	12.452	22.31	20.529	18.755	20.5	21.704	24.356	15.625
0	0	0	3.5465	7.1171	3.6792	11.009	9.1003	4.5578	10.027	6.8697	8.7995	9.8808	8.3325	0	2.4932	7.6074	0	5.3933	0	0	0	0	5.1313	3.2346	1.8798	7.5308	21.916	14.011	0	3.3482	9.3046	22.642	13.696	18.381	20.054	27.049	24.71	32.845	41.61	49.662	55.86	62.769	72.538	79.98	85.838	85.621	87.157	99.834	103.65
0	0	0	12.186	8.6945	3.4302	15.473	21.823	20.283	26.848	17.212	23.681	24.913	20.956	29.911	22.158	22.067	13.677	16.011	16.912	15.471	21.123	16.184	13.032	14.072	22.868	20.867	27.978	25.047	30.751	31.453	30.378	23.964	26.209	36.281	26.887	31.903	24.122	36.313	36.819	35.209	39.323	33.426	37.78	28.393	31.263	33.801	32.933	30.93	38.63
0	0	4.799	3.6597	15.577	8.598	9.096	11.441	10.976	6.4742	0	0	0	0	0	0.89724	0	0	9.9102	9.1528	12.782	0	5.7987	3.3029	4.248	13.485	4.0879	2.9967	0	6.1145	9.6009	9.7697	10.857	16.219	13.307	2.9145	6.3795	6.0183	0	0	0	8.1657	15.668	9.846	13.125	5.8384	1.6415	3.8605	8.6957	17.653
0	0	0	7.6247	17.543	18.706	20.695	29.08	34.944	29.387	37.142	47.171	39.169	47.233	54.196	47.43	69.646	63.636	65.905	65.235	59.691	68.966	74.465	75.41	78.017	83.645	82.504	93.553	77.676	74.247	92.653	82.265	92.434	85.305	85.392	99.485	89.163	95.034	106.2	102.49	113.79	128.88	145.81	143.38	159.97	149.35	149.83	157.85	172.32	194.09
1.6974	0.59113	0	0	2.1812	1.9955	4.2789	1.1573	3.5063	0	4.6818	12.771	0	0.44864	0	0	0	0	0	0	0	0	0	0	0	0	0	0	0	0	0	0	0	0	0	0	0	0	0	0	0	0	0	0	0	0	0	0	0	0
0	0	1.3503	3.8531	10.298	12.861	14.925	19.198	18.423	16.107	13.941	22.495	10.573	20.063	22.844	18.183	32.341	27.234	20.448	22.024	32.455	36.813	27.6	27.188	43.994	43.678	41.515	56.64	40.65	42.488	42.002	40.364	49.069	47.498	42.524	54.351	33.74	51.329	65.598	52.444	72.301	79.817	65.597	90.077	76.764	69.204	70.542	77.348	73.666	76.178
0	0	0	8.7899	6.839	16.06	19.789	14.947	13.947	29.112	29.422	18.4	25.899	23.527	33.132	24.873	32.356	25.121	25.589	35.863	33.002	41.463	46.872	40.444	42.056	38.354	44.283	48.337	21.106	23.821	34.943	34.84	41.065	38.888	42.388	32.829	39.618	44.51	40.64	42.875	46.041	47.109	47.368	36.866	36.107	41.531	46.05	39.987	43.7	52.969
0	0	0	13.757	21.883	4.5939	12.314	4.7648	4.5403	5.3663	4.5235	0	0	0.13375	0	0	0	0	0	0	0	6.9833	6.7235	4.8505	10.69	0.52183	3.9959	5.292	0	0	11.951	14.803	18.826	16.78	20.428	32.128	33.2	44.425	48.587	44	46.288	48.669	52.606	50.228	35.741	45.118	50.41	53.29	57.548	56.073
0	0	0	2.8047	20.964	17.374	27.608	29.248	35.894	32.098	40.218	33.586	20.359	31.083	38.438	44.23	39.32	33.03	38.482	43.528	43.087	3.8978	22.269	38.902	34.105	36.261	13.636	21.143	19.727	22.9	27.421	13.838	15.907	21.665	17.218	20.239	20.381	12.607	12.057	13.012	11.291	15.773	22.702	25.579	18.887	15.522	3.8316	10.877	9.4952	12.084
0	0	7.132	10.686	23.4	16.682	18.983	35.283	22.506	23.164	24.191	28.546	25.65	34.147	33.434	31.609	42.782	30.809	36.815	24.382	31.129	32.63	35.619	36.435	49.087	44.569	53.402	65.02	57.278	62.295	66.129	62.536	69.671	65.694	64.892	71.164	76.546	74.204	77.148	81.956	82.301	99.487	89.205	96.916	98.024	90.46	91.868	99.076	92.164	100.28
0	0	0	8.2933	10.66	18.505	18.059	18.997	19.244	19.742	23.779	22.725	26.516	19.392	21.045	21.777	43.021	32.111	37.726	32.583	26.495	33.518	37.757	32.175	44.085	34.828	34.797	46.158	38.446	41.354	41.49	37.516	39.689	40.886	36.199	34.883	38.945	41.391	47.484	48.624	56.873	59.276	52.413	60.347	52.119	59.381	60.128	59.441	72.383	65.854
0	0	0	4.6156	15.39	9.1239	22.974	13.322	21.182	26.264	16.292	18.357	17.851	15.173	19.127	15.348	14.073	16.408	15.852	12.253	12.433	15.992	12.763	10.183	14.358	26.477	15.031	25.719	18.579	21.476	20.785	24.772	17.917	13.188	25.155	17.237	19.033	16.394	23.749	25.295	24.548	24.196	20.629	9.7622	2.2552	15.709	24.001	12.799	18.106	14.646
0	0	0	6.2588	5.9611	12.384	17.651	20.899	17.386	11.156	20.929	24.496	24.375	33.783	30.147	31.592	33.053	28.676	38.047	38.254	50.371	58.925	78.183	83.893	97.115	108.29	118.55	134.53	138.21	156.12	161.29	178.61	188.88	195.19	198.14	201.24	213.51	216.7	209.18	214.71	222.73	231.89	218.31	223.47	225.66	218.26	231.34	228.51	242.08	229
0	0	3.0266	7.9273	9.8961	0.72723	8.1984	14.86	17.909	21.444	14.214	19.916	20.157	22.684	19.006	16.311	21.976	19.187	21.296	30.58	25.52	43.516	44.725	54.289	67.749	98.327	93.811	122.56	136.16	140.86	141.51	143.17	143.33	155.7	153.3	149.94	151.77	156.28	160.28	160.83	182.67	188.31	173.9	176.67	162.99	165.2	168.93	166.87	161.56	159.95
0	0	1.0947	16.323	12.723	18.016	13.036	34.057	22.763	34.607	44.114	44.704	42.206	45.057	44.237	42.072	55.783	49.846	52.456	49.816	47.927	47.587	43.554	32.658	54.206	54.406	41.719	45.665	41.876	53.153	45.107	56.895	61.097	59.204	58.213	60.285	62.424	63.301	64.118	55.956	58.686	47.303	49.263	53.055	54.386	61.825	59.314	57.853	53.017	57.806
0	0	0	1.756	5.4997	5.709	8.925	16.765	4.1796	11.291	14.582	6.0427	9.0665	18.189	24.952	15.541	22.945	17.198	16.377	21.416	21.144	18.695	18.478	19.452	24.641	14.02	23.243	17.75	23.814	18.445	34.448	32.633	45.698	37.447	40.474	52.88	59.388	53.021	61.918	53.289	51.094	67.901	60.944	67.36	63.326	70.695	53.186	61.947	51.654	61.211
0	0	0	5.8458	9.217	13.089	9.6682	15.755	19.123	14.446	23.061	25.48	27.268	34.009	39.191	41.738	52.786	45.716	44.296	53.58	43.97	67.374	70.294	70.226	80.788	83.007	82.829	98.539	98.994	92.677	83.426	78.754	81.911	88.3	82.451	88.948	89.669	84.341	84.452	90.473	98.348	92.036	91.449	87.197	95.372	83.085	84.864	86.3	92.748	68.639
0	0	1.6477	6.1436	18.086	21.331	15.303	25.413	28.148	32.834	22.281	26.541	28.764	35.068	50.263	51.189	67.129	70.052	87.808	97.599	97.419	120.49	133	136.42	145.82	144.43	161.33	171.64	168.73	174.27	166.61	170.06	174.16	176.26	174.54	202.08	190.17	185.79	202.18	195.74	206.54	206.89	205.22	219.22	212.97	213.32	207.14	203.05	211.79	209.01
0	0	0	0.30165	8.3568	11.097	9.905	26.674	20.78	24.671	28.073	33.578	28.412	39.657	33.516	32.575	36.57	40.789	39.971	44.367	33.223	37.987	42.293	49.081	50.494	44.328	41.566	49.711	49.204	59.63	54.615	51.556	59.334	58.263	59.168	58.253	61.214	66.083	58.783	52.682	57.684	63.199	60.414	54.979	59.405	58.126	66.072	71.453	70.868	85.597
0	0	0	4.6273	4.8049	10.509	13.458	9.9964	22.467	22.486	21.397	25.143	21.809	29.385	31.864	29.346	30.261	19.087	17.483	29.626	37.218	47.493	50.287	56.192	51.545	57.438	57.313	54.326	56.12	57.074	71.839	60.188	66.566	70.869	73.853	88.812	100.02	100.45	115.52	123.5	126.23	127.06	141.47	154.65	154.53	173.55	186.31	198.68	208.86	227.4
0	0	0	16.381	12.098	7.1881	10.665	13.103	14.203	13.813	25.78	22.687	24.531	13.406	11.622	27.904	35.67	30.54	30.425	41.65	28.086	34.75	34.852	43.355	33.858	34.082	31.168	37.766	41.694	37.462	49.511	44.083	52.832	48.165	41.944	46.324	52.592	59.124	48.274	52.744	56.074	56.772	57.725	71.078	65.81	74.888	84.475	99.055	114.32	94.354
0	0	0	6.9142	12.251	16.375	19.468	18.181	15.014	27.944	23.377	21.462	34.337	38.171	36.137	43.273	43.595	51.94	51.594	49.846	50.951	54.494	51.859	43.665	44.67	50.607	59.688	54.023	52.618	53.263	52.515	65.838	52.847	63.219	52.994	60.263	60.318	63.597	60.036	70.236	49.139	59.65	76.258	78.847	67.314	71.297	75.885	73.715	72.647	73.252
0	0	1.3	5.8792	7.4049	11.637	7.0328	7.5284	8.5078	9.2556	18.736	14.683	9.0407	14.049	23.462	23.067	24.576	14.414	25.05	18.946	29.332	25.25	32.268	31.494	31.63	40.242	34.113	34.436	32.888	35.737	47.374	41.934	55.563	50.443	52.581	54.099	44.59	45.315	41.572	47.784	43.866	56.76	54.188	55.484	60.525	56.815	51.162	55.286	58.6	68.061
0	0	0.80639	7.7057	13.904	11.845	12.375	21.445	32.942	64.209	102.7	146.69	182.63	249.42	314.11	352.18	412.04	461.91	510.23	551.75	601.8	640.44	669.64	691.71	731.25	771.62	781.95	789.96	861.25	850.53	871.22	852.89	880.47	916.57	899.64	864.69	876.01	936.31	956.05	948.14	973.27	977.69	983.01	1021.4	1029.5	1056.9	1056.9	1084.2	1059	1077.8
0	0	0	6.8212	9.2201	32.805	29.415	32.242	43.522	36.765	29.696	26.658	20.945	1.6093	21.755	37.58	0	0	0	0	2.8333	2.4227	6.4251	4.0311	7.0491	14.511	9.8269	11.553	19.24	26.875	21.934	22.183	28.141	32.587	40.27	46.291	46.874	41.061	34.48	38.681	47.818	51.788	48.356	35.626	40.546	41.082	34.71	38.858	43.016	29.881
0	0	0.36351	7.2658	15.352	15.124	18.738	8.6655	14.109	25.908	28.348	29.359	45.863	52.529	55.923	79.859	80.437	105.54	105.88	91.934	119.99	149.81	146.36	138.69	145.28	157.72	155.43	145.67	166.99	143.82	162.94	164.62	170	177.39	160.8	172.45	182.85	156.3	153.01	168.95	178.68	181.54	196.04	180.77	184.35	182.06	185.02	184.45	188.9	179.82
0	0	6.063	12.492	12.071	11.358	9.8296	12.772	5.3169	18.057	23.769	8.8399	14.08	0	15.751	17.9	24.193	26.335	21.744	21.045	23.211	29.858	27.318	25.948	31.44	35.168	38.285	32.552	35.408	30.958	44.61	38.069	46.636	48.566	55.863	50.905	52.187	53.966	45.675	46.452	60.55	59.677	68.74	60.616	66.267	71.073	70.989	70.506	64.456	64.175
0	0	0	12.358	17.117	19.179	21.242	38.451	34.721	24.453	20.714	36.199	33.002	31.386	37.955	28.329	37.141	35.679	33.765	35.782	31.51	43.404	36.829	35.833	43.216	49.699	55.249	57.654	52.998	55.158	53.971	55.191	65.714	55.511	62.12	64.625	63.854	52.288	55.89	53.901	57.128	68.456	60.148	69.74	59.908	62.02	58.864	60.428	60.136	65.378
0	0	0	13.299	19.926	8.2628	12.133	20.887	14.293	21.09	25.297	33.875	25.514	33.522	20.99	25.606	34.161	28.043	22.105	36.23	41.826	34.976	46.345	33.627	41.975	39.402	54.904	55.085	52.731	67.798	59.912	65.417	68.136	65.381	63.18	72.878	71.1	74.623	65.558	69.758	84.229	80.256	84.707	94.829	98.427	109.71	162.04	167.4	169.08	155.11
0	0	0	11.531	16.295	17.063	14.766	17.942	25.497	27.626	36.237	33.171	44.867	46.948	40.894	40.446	44.627	44.742	54.495	50.627	60.444	63	73.358	74.265	71.473	72.293	72.647	86.352	81.284	88.138	77.669	80.717	75.489	82.836	77.848	78.145	82.661	77.205	88.418	97.713	93.926	98.823	100.37	100.41	104.7	100.52	112.64	103.88	108.27	108.54
0	0	0	0	10.833	1.5967	8.298	9.9038	18.705	22.029	10.141	11.957	9.1615	16.379	12.565	19.782	18.572	14.958	20.002	20.433	18.857	20.117	21.505	23.14	21.653	24.566	24.233	18.423	5.5317	14.253	19.206	25.63	28.954	26.378	24.097	32.85	32.265	38.768	36.621	45.279	47.837	49.551	53.22	45.669	55.395	46.255	47.608	41.318	47.223	38.314
0	0	0	15.361	9.1166	14.883	10.109	16.622	8.9204	10.294	19.755	17.703	12.217	7.9388	20.611	23.6	16.976	14.777	14.017	28.392	28.056	27.538	18.986	33.628	18.939	15.015	12.932	16.583	13.226	9.7639	16.292	15.247	13.552	6.807	6.2753	17.023	17.574	17.702	9.8983	15.203	14.733	16.941	9.8769	11.998	10.555	11.827	7.519	18.118	15.397	1.2092
1.6948	1.1749	0	0.74391	14.056	5.763	0	0	0	0	0	3.4962	15.126	10.124	25.208	26.212	21.041	12.789	10.941	14.164	15.757	12.332	19.31	21.717	23.534	21.079	24.908	18.962	23.381	18.329	19.397	17.759	25.218	14.495	17.071	18.47	30.85	22.825	18.722	13.137	11.387	18.007	13.143	20.356	11.387	17.431	0	16.443	13.174	11.636
0	0	0	4.0401	17.542	19.812	20.191	41.951	37.885	48.85	60.066	74.481	76.791	96.932	101.83	114.5	138.5	134.3	137.11	142.69	143.36	163.84	155.86	171.38	176.76	175.17	178.73	193.44	197.79	199.51	199.19	197.35	205.78	200.6	206.54	235.63	234.75	223.12	230.88	233.93	238.74	255.11	238.44	259.29	259.19	260.98	259.45	252.91	245.56	249.49
0	0	0	9.3604	17.009	10.891	12.601	0.90214	1.0647	8.8413	0	14.949	5.0691	2.4046	4.9304	4.6669	1.8162	3.2362	0	0	0	0	5.3742	0	3.4623	4.9128	14.662	0.93319	9.212	6.3859	1.7977	9.9759	6.288	12.026	2.8716	13.049	13.131	2.2834	4.0597	0	0	0.59545	0	0	0	0	0	0	0	0
0	0	0	0	13.169	23.062	28.066	22.15	9.1164	29.692	35.31	43.007	44.32	33.736	46.149	41.089	33.707	53.027	49.45	60.708	36.031	41.485	26.945	27.942	26.521	37.105	31.289	47.266	43.903	51.508	57.631	59.785	59.667	64.936	19.066	27.079	20.496	13.861	29.054	32.936	24.127	28.735	34.078	35.308	44.796	57.242	53.502	51.164	50.88	54.225
0	0	0	7.6807	11.494	6.2853	4.0683	4.4517	2.2098	14.55	12.749	15.112	15.934	25.326	22.672	27.5	30.343	33.103	38.702	26.79	34.451	29.172	37.899	23.13	40.736	31.529	36.222	33.711	38.74	38.912	39.618	40.353	45.128	47.029	47.106	43.769	44.736	47.233	46.459	51.223	47.793	59.557	59.06	64.422	69.923	66.46	74.836	76.351	68.749	75.415
0	0	0	9.0802	2.7218	9.4126	12.829	13.923	15.981	21.286	15.539	17.737	20.934	12.225	18.235	24.05	25.376	19.019	29.951	28.378	35.222	28.89	30.632	36.868	42.657	36.858	38.286	43.11	43.985	37.52	43.212	39.334	54.436	55.957	44.714	49.332	48.267	52.252	48.826	45.157	55.945	51.777	56.256	57.369	60.836	48.974	49.065	48.479	58.872	58.714
0	0	6.0753	12.33	15.771	10.247	0.4866	12.236	18.06	14.282	23.985	17.807	8.3126	19.371	22.657	23.608	16.058	25.482	44.636	52.025	60.584	56.915	69.154	68.74	67.513	72.064	53.778	57.45	56.203	50.049	63.982	59.815	67.4	70.653	61.983	62.643	60.776	61.679	52.205	49.617	53.961	57.687	64.761	63.943	70.26	60.525	54.695	62.27	65.353	65.483
12.046	0	0	0	8.6298	0	0	0	0	0	0	0	0	0	0	0	0	0	0	0	0	0	0	0	0	0	0	0	0	0	0	0	0	0	0	0	0	0	0	0	0	0	0	0	0	0	0	0	0	0
0	0	0	16.982	36.344	40.066	40.326	41.077	34.512	53.591	52.465	58.415	56.501	70.67	56.992	57.324	63.795	66.354	68.986	54.533	66.389	67.415	78.777	76.61	71.17	62.092	60.661	71.278	64.251	77.839	59.442	62.988	73.051	65.055	63.762	68.799	65.333	81.543	74.967	59.672	58.271	70.873	69.188	87.23	83.284	72.774	35.157	67.392	69.542	78.292
0	6.7395	0	0	0	0.31785	13.373	17.847	24.658	20.134	27.078	21.691	21.761	21.442	27.078	20.938	18.702	14.842	11.574	18.044	36.431	60.581	96.704	126.12	157.18	204.58	237.32	295.23	303.4	343.57	422.74	464.52	502.61	518.84	572.3	653.6	687.74	751.12	825.96	871.59	945.76	990.67	1001.8	1047.9	1065.3	1151.6	1226.1	1296.7	1270.5	1362
0	0	0	6.3295	9.0881	26.224	26.177	44.154	33.252	35.491	35.483	42.463	35.121	42.335	50.06	47.192	59.797	54.32	63.511	56.006	51.011	57.548	60.517	67.636	70.673	74.37	74.86	75.668	85.094	86.843	88.516	79.8	81.491	78.273	87.223	86.055	83.174	78.307	89.248	76.376	55.62	61.167	62.402	82.758	78.985	67.834	67.769	68.471	64.116	79.846
0	0	0	2.432	9.2155	12.985	20.372	18.813	12.445	11.29	21.164	23.846	28.735	24.348	18.468	15.098	25.486	22.213	18.955	20.745	15.682	20.05	26.093	19.78	28.318	20.03	23.635	31.386	30.834	36.564	34.668	30.533	39.849	40.523	41.214	45.877	49.728	46.904	42.882	42.791	49.89	49.21	47.864	52.291	53.724	50.543	56.547	55.335	51.598	52.091
0	0	5.7351	2.9919	6.6338	12.812	12.52	11.739	20.062	26.507	21.232	19.38	20.778	29.384	28.397	37.5	32.559	26.883	36.353	37.798	38.873	36.294	39.604	45.377	42.985	51.29	44.488	44.965	40.203	40.054	52.838	48.307	60.251	59.652	57.387	64.286	66.054	63.063	64.456	57.802	56.704	65.395	70.486	70.646	75.672	67.421	61.682	70.13	71.576	80.781
0	0	0	1.4099	10.965	20.257	17.067	20.942	18.846	21.533	27.44	28.083	27.77	27.526	21.483	24.326	20.452	15.193	15.859	15.408	21.589	19.047	28.984	21.738	29.174	20.662	14.203	12.633	6.6097	4.5687	0	6.7144	4.6176	10.163	13.785	6.028	5.6104	0	3.3824	0	2.357	17.297	0	0	0	0	0	0	0	8.9083
0	0	0	11.458	55.582	25.335	18.231	34.476	28.449	31.018	43.678	34.403	49.328	54.107	53.545	62.662	54.802	46.545	60.895	55.194	73.31	57.675	65.058	55.906	62.973	58.848	68.373	64.074	73.326	57.261	70.236	71.334	67.923	64.083	73.788	63.628	66.467	59.506	54.344	59.063	61.329	65.728	64.102	60.718	66.089	52.79	54.64	56.483	52.207	48.895
0	0	1.7855	4.4372	12.838	6.893	12.797	11.157	11.3	20.853	12.409	18.229	20.993	15.767	27.927	20.153	18.435	16.353	21.147	26.935	30.109	36.116	33.773	37.205	43.381	43.231	39.023	55.316	47.675	53.657	58.078	55.642	54.402	50.971	60.027	55.081	64.607	58.773	70.034	72.294	71.312	78.943	72.159	75.14	72.073	69.593	74.806	76.571	72.129	70.346
0	0	0	0	12.358	11.109	10.97	21.419	22.89	25.825	19.507	0	0	0	0.2101	0	0	0	0	6.393	0	5.057	4.4549	11.208	4.2776	8.6854	0	15.028	11.19	14.024	7.4585	17.543	9.3326	16.02	17.84	22.821	10.549	6.3094	20.673	22.272	15.355	8.5001	14.932	8.7356	10.58	7.7086	1.8925	0	9.9973	0.72058
0	1.1433	0	2.6288	1.2103	5.5539	10.957	29.877	24.63	23.008	27.455	30.236	24.9	28.321	23.826	30.26	25.436	24.712	38.874	38.993	37.229	37.438	50.577	40.31	50.347	43.6	50.454	51.905	54.054	56.567	42.667	52.698	66.286	63.993	62.986	56.59	62.034	62.346	60.101	68.348	65.812	81.473	67.179	79.777	80.059	79.691	83.964	86.456	87.295	99.79
0	0	0	5.4897	9.6433	13.258	18.808	6.2319	9.7904	0	0	5.3425	0	1.862	12.191	9.4607	6.3592	4.6375	0.44854	0	0	0	0	0	0	0	0.44315	3.7424	2.0271	0	0	0	0	0	0	0	0	0	0	0	0	0	0	0	0	0	0	0	0	0
0	0	0	8.0906	14.035	22.378	23.688	21.921	18.933	22.816	14.44	27.346	23.256	0	0	8.0453	0	14.672	7.1977	12.305	13.4	4.8666	14.568	11.268	17.99	23.338	23.032	23.634	16.854	27.438	8.7774	19.711	18.444	27.759	21.571	44.024	46.842	51.851	53.987	40.537	57.671	72.071	83.156	82.151	86.597	92.559	99.016	117.58	129.22	136.29
0	0	0	3.7755	12.208	9.4596	28.265	27.222	28.411	30.355	28.485	27.099	35.089	34.046	33.626	34.816	37.781	38.301	40.916	47.227	30.584	39.014	40.998	31.656	28.786	50.39	29.625	51.29	50.638	45.268	47.673	43.892	43.833	44.355	46.101	40.643	37.744	32.806	48.938	59.318	56.217	54.979	54.905	50.567	41.755	41.6	37.766	43.993	34.681	34.041
0	0	0	8.7558	6.8973	14.964	10.653	33.179	15.272	21.888	26.253	28.431	31.477	29.753	32.056	30.763	29.928	23.964	27.052	25.348	19.958	15.744	16.048	8.3157	21.822	17.262	18.99	16.735	13.087	22.767	14.592	13.153	22.266	24.236	19.005	22.824	25.818	25.016	15.716	13.215	15.323	18.924	20.747	11.286	20.863	17.109	25.502	19.532	11.721	12.285
0	0	0	6.4537	5.5545	4.0602	16.847	18.718	17.358	30.029	18.949	26.532	25.45	31.97	26.343	30.694	27.415	29.104	27.304	25.437	33.265	33.423	31.969	36.382	47.483	46.403	53.808	52.115	48.829	50.557	55.136	69.294	68.434	63.103	72.578	78.175	84.431	88.266	92.261	101.07	104.18	100.45	117.38	110.69	110.27	107.79	112.03	99.441	107.24	107.57
0	7.3069	0	5.1726	2.9143	9.6819	0	11.273	0	0	0	0	0	0	0	0	0	0	0	0	0	0	0	4.3956	0	0	0	0.28621	0	0	0.26722	1.6841	0.87786	0	0	10.758	8.0246	9.329	0	0	0	8.2268	9.3352	13.204	15.603	18.821	12.471	16.855	20.812	15.089
0	0	0	4.52	13.322	18.489	9.9079	23.5	20.642	26.71	27.035	27.311	25.894	39.019	34.448	44.286	45.314	50.988	54.051	48.309	52.523	53.013	64.823	59.024	59.943	66.966	65.547	77.999	83.13	86.28	94.635	92.198	108.17	97.655	105.5	109.71	117.52	117.25	127.84	126.67	130.27	136.71	140.57	147	141.64	148.08	140.17	148.33	151.22	150.87
0	0	0	2.835	3.3976	22.59	21.801	23.202	0	0	0	0	0	0	0	20.003	0	0	15.449	17.998	11.918	21.273	27.44	39.095	42.041	45.627	16.016	44.819	44.574	52.059	32.433	24.21	14.64	34.087	11.653	39.561	30.367	40.423	41.377	38.971	41.377	39.394	44.195	48.853	48.644	33.221	46.275	34.135	48.51	42.298
0	0	0	2.9191	7.7015	22.873	24.768	22.824	25.553	26.825	24.812	30.579	22.739	37.684	35.757	39.865	40.107	36.435	45.562	36.474	41.827	45.301	45.394	43.42	45.06	47.26	44.181	47.726	41.901	43.4	44.072	38.137	45.687	49.999	44.33	52.748	47.504	49.346	51.329	59.428	56.261	61.542	68.346	71.148	72.855	75.661	74.183	70.977	90.635	88.033
0	0	0	4.0683	14.309	9.4823	18.906	15.651	19.849	29.772	19.545	26.09	12.027	20.935	12.684	14.062	16.037	10.87	19.023	17.222	31.019	19.508	17.162	26.044	35.474	39.381	40.701	50.531	38.64	53.615	57.214	73.088	79.193	82.739	80.787	95.826	93.935	99.328	104.13	114.11	131.37	122.8	136.14	121.88	146.44	126.06	128.98	124.29	126.86	126.51
0	0	0	4.7247	22.601	16.652	16.411	16.484	15.994	17.97	27.968	24.342	28.25	17.359	27.091	31.438	17.011	29.711	21.254	29.421	25.097	36.085	28.326	39.9	38.839	40.831	36.577	20.164	27.822	15.909	14.183	14.655	20.873	14.215	18.318	16.794	19.003	13.534	6.0386	3.3832	18.042	13.323	23.408	17.054	14.919	22.38	23.392	16.549	21.248	16.5
0	0	0	15.959	2.6692	5.4936	2.9794	13.251	20.238	5.4026	15.093	23.647	20.352	14.718	10.789	24.565	17.002	25.947	13.224	8.8466	23.717	21.021	37.382	35.59	57.473	75.071	76.627	83.642	99.912	99.112	93.291	98.09	97.44	104.35	122.99	149.2	156.33	160.63	180.52	206.06	253.53	253.75	264.69	280.47	296.4	316.19	310.56	365.11	339.45	350.54
0	0	12.348	0	14.749	0.69964	34.151	35.662	37.534	33.272	46.655	28.964	37.827	40.979	45.612	39.584	41.164	43.956	42.914	43.34	36.38	35.958	38.142	46.218	52.364	39.473	42.646	46.762	40.694	43.562	39.668	38.761	34.282	35.091	26.758	31.176	40.159	33.468	28.188	23.286	25.719	31.18	24.582	28.386	19.909	24.749	4.314	19.278	13.567	14.097
0	0	1.2943	12.013	11.405	11.028	9.1693	10.893	27.955	29.674	18.206	16.263	15.544	34.208	22.772	33.38	22.922	30.575	29.702	41.729	48.733	45.556	60.521	59.238	63.862	82.619	81.66	83.31	91.171	90.918	106.52	115.75	131.14	127.04	148.79	156.22	153.86	172.3	180.22	191.8	183.13	211.59	196.36	206.6	207.73	223.54	225.91	241.75	229.83	241.17
0	0	0	8.8859	19.644	28.908	41.978	48.646	48.404	43.833	53.684	64.983	65.114	73.425	64.638	72.946	73.026	72.803	72.12	80.475	67.567	77.641	79.765	83.041	81.055	75.282	72.896	84.773	85.866	91.463	91.34	93.375	97.093	109.71	103.57	107.84	112.63	119.89	105.73	103.7	97.012	102.48	101.89	110.06	108.51	109.8	102.99	105.51	104.79	105.62
0	0	0	0	27.379	20.373	37.888	38.642	45.823	59.895	59.638	45.374	45.836	50.669	58.395	53.532	33.332	51.183	43.696	56.911	65.356	74.137	85.365	95.729	101.54	120.15	124.91	137.57	157.83	169.84	177.53	200.89	215.07	221.67	189.73	212.74	215.22	232.48	237.37	231.1	236.18	228.99	232.14	233.98	231.66	224.32	210.18	181.14	197.05	195.84
0	0	0.53691	4.7058	10.404	10.946	2.4055	16.314	16.659	21.975	15.961	20.943	25.9	24.138	19.238	25.767	19.424	21.74	27.07	22.073	27.073	16.604	16.772	13.708	18.502	16.891	20.899	16.206	20.521	16.529	21.126	21.852	20.724	20.089	25.267	17.593	19.812	18.4	11.241	14.848	13.411	17.948	18.692	22.694	17.096	19.276	8.3815	12.814	10.872	0
0	0	0	12.69	10.617	33.438	33.786	55.703	38.85	25.109	26.452	43.812	29.973	30.877	19.736	21.514	18.491	9.6861	15.442	2.3119	5.0802	10.694	15.679	15.085	4.1839	15.331	8.4261	13.57	4.4489	5.6819	13.933	10.443	13.813	6.9118	19.828	21.37	21.515	19.754	13.382	18.234	23.448	19.259	8.0568	11.374	16.396	10.551	16.194	0	2.2661	5.2334
0	0	0	17.441	13.9	22.033	34.647	27.211	21.539	37.651	42.27	21.854	22.501	23.132	26.257	31.773	22.563	34.196	34.825	34.605	28.07	40.55	38.312	40.121	42.386	44.873	32.72	29.714	36.905	30.978	31.96	42.003	42.15	39.959	42.342	33.862	34.506	33.634	26.455	22.172	35.354	29.807	46.598	34.645	35.304	32.516	33.232	32.636	28.935	26.348
0	0	0	11.446	4.5841	2.0071	10.111	15.515	16.512	20.549	9.3006	17.245	13.35	17.11	17.529	15.244	10.667	22.425	21.035	25.931	32.128	30.977	30.738	37.925	39.607	35.6	40.575	49.229	43.045	46.37	51.81	66.407	63.451	65.777	65.283	73.207	70.686	75.533	76.367	85.311	89.475	83.305	98.301	81.949	90.418	80.95	88.988	85.354	91.134	89.196
0	0	0	9.3945	19.42	24.184	17.837	28.665	24.602	18.11	31.483	35.318	33.606	36.099	28.191	40.754	31.274	35.109	39.769	43.306	44.34	51.166	44.206	61.466	50.575	48.299	40.172	57.478	53.935	53.692	58.503	66.517	60.742	51.305	55.386	67.597	67.652	67.13	63.804	73.525	64.69	64.349	63.744	65.943	58.13	67.107	63.291	63.289	62.331	56.697
0	0	0	5.7821	18.385	19.534	17.712	32.455	35.64	48.784	68.712	72.224	89.348	81.309	85.834	94.146	109.77	116.81	116.37	124.9	114	136.81	144.85	166.64	178.73	193.34	202.25	203.79	210.26	231.59	242.35	248.67	249.32	256.8	276.84	277.68	286.7	300.04	295.8	314.66	303.97	325.34	318.1	330.84	331.43	332.61	347.64	333.9	340.52	343.03
0	0	0	4.6869	12.075	17.863	18.944	30.966	19.892	21.505	29.85	36.442	32.234	36.519	38.465	31.109	39.348	31.837	35.429	42.899	36.324	43.35	50.186	47.784	41.329	34.684	38.235	46.884	39.046	39.697	33.126	43.575	45.255	51.342	54.115	36.196	64.627	59.099	51.682	67.213	53.345	59.995	65.609	68.354	68.187	68.829	75.55	82.037	72.904	90.586
0	0	0	10.715	15.188	7.8836	7.7428	6.8084	8.2618	11.279	17.707	8.1202	6.9116	11.432	14.665	16.662	16.836	7.1969	18.401	16.368	24.65	14.155	20.991	27.241	24.721	31.288	26.04	19.225	25.086	27.707	34.376	36.07	39.567	42.353	38.396	36.256	43.301	33.154	31.633	28.462	26.495	37.805	46.222	36.749	37.257	33.284	31.815	36.572	39.765	41.998
0	0	0	9.3706	13.948	8.4682	6.1944	15.593	12.472	17.856	13.376	10.936	14.727	16.687	10.886	22.053	16.442	15.236	18.105	17.007	24.262	16.407	19.141	23.25	26.041	25.878	34.221	25.786	32.342	34.616	40.061	43.014	50.344	48.735	49.165	48.364	52.426	57.133	45.839	57.123	55.886	61.894	62.386	75.839	75.138	78.535	74.451	78.409	88.092	82.566
0	0	0	4.3379	13.49	17.661	20.561	28.788	29.104	32.279	31.506	36.479	36.289	46.11	47.666	59.263	60.088	63.579	62.693	61.023	64.976	65.926	74.429	72.132	73.02	72.47	70.404	71.814	73.183	76.026	79.429	74.954	78.448	75.846	79.018	83.111	79.603	79.664	81.861	80.192	74.715	80.72	81.509	82.953	83.98	88.829	87.846	87.074	91.476	94.22
0	0	0	7.6755	0	7.6234	13.524	12.463	15.909	16.723	11.698	11.803	12.152	15.628	22.946	4.5988	1.5003	4.7362	7.2745	10.793	4.243	7.6732	13.826	24.588	21.938	16.657	20.117	20.81	16.112	26.126	40.092	35.729	34.759	33.263	41.863	39.674	55.15	63.669	60.229	58.762	68.057	62.171	72.399	65.733	65.85	74.935	75.459	87.629	88.838	100.11
0	0	0	12.596	25.783	1.4219	12.3	0	22.115	27.36	29.139	20.326	30.339	39.203	35.462	37.115	33.372	30.831	32.781	41.14	47.449	41.915	48.141	48.063	72.523	72.398	64.204	93.194	55.948	79.655	81.821	90.913	98.405	79.999	93.534	99.867	101.19	105.48	107.14	89.127	105.98	98.798	106.73	101.64	98.713	94.473	88.909	93.163	92.094	82.222
0	0	0	5.3329	18.713	21.811	27.528	42.236	50.17	51.417	53.126	64.221	65.851	40.01	53.797	51.288	59.074	53.002	61.489	64.162	62.165	69.253	76.268	71.334	81.801	78.524	81.493	86.328	83.431	87.266	88.083	80.461	86.841	89.965	84.373	91.685	100.95	107.1	110.45	101.99	107.74	117.05	99.782	117.73	114.5	107.62	111.1	112.26	109.01	108.42
0	0	0	6.2913	0	14.415	24.716	26.042	24.909	15.508	23.309	28.279	32.906	33.827	37.312	39.942	25.133	40.062	30.602	31.29	39.238	41.762	52.225	44.777	43.995	37.551	33.134	50.89	51.164	49.668	58.427	58.155	59.678	66.153	68.695	71.795	74.015	86.956	77.652	83.145	79.553	85.689	95.591	107.25	105.81	103.41	106.52	105.94	108.84	117.52
0	0	0	17.543	21.477	20.436	4.3102	1.1064	6.0179	8.7345	21.545	17.636	10.821	24.257	21.97	22.552	23.733	15.536	25.592	24.495	32.266	26.982	31.042	40.232	40.858	49.057	40.761	28.301	35.627	40.46	63.929	59.232	69.966	69.13	65.501	70.289	65.658	71.322	72.891	74.036	74.933	85.997	93.562	94.47	107.87	103.78	104.63	116.76	129.09	112.49
0	0	3.2001	13.766	2.4993	13.062	9.3859	22.886	17.884	35.422	38.4	40.039	40.749	35.626	42.965	45.698	46.076	57.281	55.569	53.646	53.45	55.258	54.956	42.97	64.391	67.231	70.022	81.359	72.836	78.854	70.549	78.54	73.964	69.316	66.188	71.875	69.559	80.08	68.969	72.09	74.75	73.724	83.66	91.11	92.077	93.679	80.601	81.491	80.125	73
0	0	0	4.103	15.499	21.563	22.473	26.679	30.027	29.666	26.737	3.608	7.1414	22.831	16.818	34.928	37.503	48.918	27.926	30.851	42.558	54.029	59.915	61.602	67.216	71.72	69.701	70.031	82.794	85.154	80.736	81.225	96.237	96.02	105.83	117.01	129.79	140.17	152.23	160.34	193.78	189.04	208.64	216.54	219.14	226.98	243.54	247	266.02	263.62
0	0	0	27.076	20.223	14.552	5.4979	10.07	10.593	26.767	36.254	25.003	75.981	68.679	73.42	79.815	84.756	79.4	93.903	87.014	82.119	75.535	77.671	71.979	85.275	92.457	83.91	83.467	91.039	89.581	82.96	88.327	93.92	74.544	81.111	81.176	84.842	90.552	79.776	77.509	85.815	87.324	86.205	86.666	98.704	101.01	93.461	98.247	108.13	110.18
0	0	10.453	0	5.4322	0	25.54	21.104	6.1814	10.643	0	17.124	8.3014	3.9471	2.2427	8.4583	4.6095	0	0	0	0	0	0	0	0	0	0	0	0	0	0	0.43703	0	0	0	2.3983	0	0	0	0	0	0	0	0	0	0	0	0	0	0
0	0	2.6001	6.1528	2.127	4.7705	5.2383	18.589	14.381	24.796	26.759	27.584	21.033	26.604	42.642	69.401	69.528	73.291	97.883	107.01	123.4	130.11	146.67	162.93	192.73	206.15	213.35	232.25	228.07	253.76	249.3	254.4	274.57	277.58	281.27	300.11	305.47	315.74	307.7	323.69	326.69	327.03	332.57	337.37	350.68	352.5	358.21	351.95	348.28	346.3
0	0	6.1797	7.6198	6.9623	7.8907	6.1783	26.444	26.685	63.059	83.295	95.761	102.02	123.4	142.26	160.62	161.33	170.09	185.85	190.16	207.94	221.9	234.46	230.07	251.12	261.96	248.45	262.24	260.43	283.23	276.01	277.61	270.43	278.71	263.94	274.29	262.26	249.38	257.83	231.79	248.44	253.43	256.46	256.72	262.17	257.13	264.36	258.3	247.95	258.27
0	0	0	0	14.628	14.65	11.752	21.969	15.93	29.041	29.091	23.816	25.697	8.5259	11.122	29.257	26.924	16.541	29.288	16.642	24.443	12.577	18.728	7.9767	17.593	14.106	21.203	17.891	16.972	14.077	28.201	24.268	24.006	32.737	23.38	19.091	24.001	19.046	9.6798	22.785	17.225	20.996	19.295	24.814	30.23	26.775	23.497	24.976	26.575	23.31
0	0	0	8.6057	12.49	0.70361	21.171	23.209	17.264	19.284	27.658	31.352	31.675	25.435	21.049	20.075	29.891	25.38	30.774	13.73	9.8582	14.411	7.7508	18.942	19.884	16.826	27.227	45.989	4.1415	32.718	27.772	34.383	47.769	42.262	54.782	62.779	72.765	60.947	86.208	97.931	27.823	24.077	24.344	23.816	25.217	16.95	18.863	21.121	22.874	14.697
0	0	0	7.2788	17.015	7.5275	8.0479	14.789	4.185	8.5241	8.434	14.273	13.491	17.436	14.588	25.521	17.264	15.042	19.405	17.46	27.313	12.998	11.763	11.32	16.096	19.816	23.32	15.985	22.083	14.932	21.223	28.456	37.311	53.723	76.694	88.838	120.47	141.28	152.81	178.18	215.58	237.11	285.36	305.36	321.14	360.8	380.22	401.27	425.39	434.75
0	0	0	4.1319	8.5525	6.1088	14.972	13.923	12.211	23.071	17.41	22.36	19.267	21.511	22.321	26.747	22.737	21.001	19.97	28.634	23.04	27.03	28.84	18.788	29.628	31.971	20.218	37.696	29.459	30.937	30.101	30.199	30.132	29.188	34.799	22.762	29.595	30.153	42.769	35.409	43.244	43.566	35.331	41.133	43.164	40.609	43.373	45.792	41.284	39.296
0	0	0	7.2069	16.98	23.137	16.018	23.905	21.485	20.16	25.126	26.052	26.951	31.218	31.18	28.986	33.006	20.611	25.237	19.35	14.569	23.275	27.202	17.951	30.32	23.704	22.569	22.967	27.434	23.792	30.391	23.231	28.118	6.4421	15.475	23.043	19.487	17.331	21.332	21.525	25.242	33.368	27.822	44.393	37.583	44.78	37.538	44.97	47.673	46.903
0	0	0	8.7013	18.224	13.596	17.562	26.051	23.897	34.941	19.593	25.706	21.904	33.12	25.145	38.073	26.616	23.802	29.804	38.531	33.454	26.717	27.199	24.677	26.43	25.678	24.226	21.821	9.3215	27.805	28.372	38.367	31.973	27.619	30.45	35.382	37.968	35.403	38.685	37.072	54.756	35.397	59.765	43.4	47.294	45.865	42.45	39.765	45.903	42.608
0	0	0	6.2044	5.3511	0	10.128	6.0436	12.804	24.777	15.774	25.206	27.664	39.767	39.043	40.833	56.808	52.408	3.0784	4.9653	10.721	8.3877	10.915	6.8893	14.169	8.9082	16.481	26.714	13.708	22.49	14.539	19.936	25.165	22.839	18.301	28.255	29.66	32.808	32.531	33.494	41.846	39.036	49.968	35.468	40.134	31.723	25.826	27.746	28.405	22.141
0	0	0	9.0268	16.057	18.15	23.486	16.946	16.524	23.138	36.786	39.214	37.898	26.04	26.847	27.537	39.081	31.689	34.815	35.092	31.434	42.071	38.294	34.067	31.484	22.769	30.732	32.338	31.087	36.623	37.339	25.126	36.242	35.673	26.378	32.161	32.104	27.607	34.447	42.131	39.262	43.097	40.977	39.123	42.932	32.366	37.275	31.214	29.701	28.552
0	0	3.5044	11.918	4.1035	10.48	2.1406	10.466	7.091	14.459	22.465	20.829	18.564	18.574	14.748	17.612	22.341	18.754	19.814	20.559	21.581	16.874	13.725	11.624	26.289	30.427	22.942	30.706	33.877	44.338	39.889	42.409	43.329	42.394	36.825	40.774	47.477	41.727	37.623	34.577	47.495	43.231	42.867	43.844	57.659	59.569	67.285	52.323	61.481	60.147
0	0	0	6.4875	7.7539	13.665	19.607	16.246	19.201	15.096	29.578	28.444	30.796	25.641	25.756	27.415	29.288	28.68	36.401	36.637	46.922	45.875	48.493	48.39	46.241	45.058	54.553	50.988	50.91	47.036	55.28	50.444	49.205	46.918	55.293	52.045	51.027	55.788	56.306	61.39	62.154	59.724	64.597	65.798	70.057	67.73	63.66	62.976	62.854	65.227
0	0	0	9.4612	14.46	6.829	2.2008	9.1649	9.0548	18.636	25.136	16.211	33.951	39.037	45.308	48.384	19.506	14.414	26.315	28.145	25.207	24.287	29.262	21.094	36.092	40.795	42.596	46.908	46.739	52.044	45.464	50.826	49.97	48.129	24.378	27.534	31.957	29.309	28.579	35.431	45.704	41.936	45.184	44.122	48.962	56.07	56.832	42.921	47.018	40.622
0	0	0	6.5743	9.1084	29.118	31.473	34.94	45.262	53.169	58.885	60.656	64.368	66.288	63.985	71.305	61.176	68.972	69.092	66.344	75.343	70.301	75.552	67.542	64.022	71.821	63.802	63.111	72.102	64.161	64.096	58.992	64.781	61.831	65.786	67.637	71.759	64.363	63.02	55.228	66.69	61.059	69.609	61.122	54.338	53.432	44.297	50.266	52.883	45.827
0	0	0	9.3665	15.193	18.28	31.008	33.913	36.464	48.843	41.308	45.688	49.176	56.508	61.01	72.696	63.24	69.841	67.456	81.516	72.323	72.512	77.491	65.827	74.79	73.255	68.641	73.483	72.709	78.395	75.739	72.234	74.39	63.162	75.649	69.512	69.078	74.108	69.382	73.38	64.207	77.404	74.673	71.239	73.213	82.502	80.13	82.884	81.039	82.336
0	0	0	0.34328	14.025	18.695	25.553	22.28	26.01	27.376	41.4	38.117	46.712	54.919	48.868	51.02	66.05	56.027	66.379	44.936	55.007	75.981	73.54	69.066	83.87	83.697	102.97	98.143	111.48	113.27	102.94	104.51	110.68	108.52	120.71	119.19	113.01	109.77	118.32	104.09	120.76	114.88	124.09	120.67	120.39	118.93	130.14	129.67	136.04	136.3
0	0	0	1.3738	13.751	2.2157	19.977	9.0164	12.497	20.028	17.309	29.32	21.373	19.889	30.782	20.348	15.353	18.777	12.413	25.271	13.471	21.184	25.72	26.71	12.665	21.858	16.034	31.014	19.541	28.759	24.915	34.193	35.132	50.169	51.962	59.97	58.604	65.533	80.083	80.28	86.417	82.298	95.696	108.34	114.71	129.37	128.02	123.88	138.66	144.62
0	0	2.5217	4.8504	23.209	25.771	7.4148	1.088	5.0962	26.335	14.592	9.9884	8.9343	0	3.9846	4.1652	2.0325	11.018	0	0	2.5524	7.4537	3.0048	7.0635	8.9215	11.469	8.5049	10.862	13.166	9.3771	22.663	18.068	4.9957	8.8222	9.7261	6.4979	7.6931	1.4721	0	0	4.8771	0	10.265	2.5654	3.4933	0	0	0	0.21877	0
0	0	0	9.7627	7.5194	3.4234	16.575	28.107	29.237	34.851	38.899	43.826	44.698	29.999	36.677	46.491	45.096	58.092	59.684	50.801	63.718	52.941	78.275	85.238	88.076	91.722	97.86	110.31	110.74	106.66	101.73	108.83	124.87	124.42	124.13	131.11	123.95	114.39	121.29	120.12	119.44	134.66	118.29	130.68	124.39	122.58	132.26	133.54	113.66	129.06
0	0	0	12.739	7.1434	8.1199	18.945	12.661	18.197	10.702	9.7678	19.811	19.348	25.773	28.56	46.37	35.029	31.693	22.171	31.815	31.761	28.233	41.269	16.865	17.97	24.188	30.215	28.841	15.621	12.872	9.8625	11.706	18.234	24.198	51.083	75.486	79.223	106.81	127.5	133.55	167.72	188.03	199.24	224.23	230.77	250.32	264.65	277.46	294.81	315.53
0	0	0	5.1224	13.484	6.0651	10.306	10.025	6.9277	0	8.638	4.8676	2.4896	6.6708	14.61	12.655	9.5203	13.639	17.268	15.208	5.3793	9.9019	20.411	14.884	20.854	6.5501	16.413	12.758	13.489	8.9783	6.257	10.616	20.257	11.781	14.436	18.723	22.434	15.757	13.333	6.608	8.5235	17.589	11.346	12.492	5.9348	15.557	0	2.1803	0	0
0	0	0	0.26945	10.723	10.145	20.554	16.903	15.181	15.923	19.101	3.4196	16.825	14.594	18.916	18.88	24.375	21.914	12.778	20.178	11.939	7.0829	8.5729	0.17797	16.446	6.157	8.3795	7.2622	0	0	3.7345	0	9.5429	0	0	1.4684	8.835	5.5504	6.8622	0	0	0	1.5134	0	0.62302	1.243	0	0	0	0
0	0	0	1.6268	7.5121	15.388	24.493	29.147	24.066	26.964	23.244	28.738	19.429	26.918	25.617	27.351	29.726	35.914	33.408	17.536	27.989	34.248	36.977	33.885	37.685	35.252	24.409	35.178	26.615	38.37	35.018	36.829	36.977	38.741	31.1	34.014	38.433	37.195	31.749	24.893	29.117	28.616	29.611	30.397	29.029	30.854	30.647	30.196	27.963	30.408
0	0	0	4.1736	23.206	27.116	50.127	52.299	45.834	55.502	47.739	59.625	57.286	58.521	56.127	60.21	54.288	55.903	64.086	70.524	63.705	72.813	73.91	79.431	77.531	81.035	73.304	82.015	78.41	96.405	91.431	82.526	91.118	94.558	95.897	106.44	100.1	118.87	107.72	104.39	114.02	116.26	117.8	122.52	122.58	134.24	122.76	129.71	134.17	132.38
0	0	0	6.273	20.023	2.5876	8.2107	4.0522	5.2872	10.249	11.634	14.462	16.339	21.464	24.884	31.41	44.5	47.629	47.257	58.226	63.114	72.369	87.672	87.123	92.291	88.724	99.837	92.205	98.127	102.94	99.26	102.13	110.72	124.11	124.04	130.07	152.33	160.93	194.51	238.29	274.57	320.88	379.32	422.69	480.8	502.87	562.46	602.15	636.64	689.08
0	0	0	5.4344	6.575	13.178	18.341	21.612	25.437	34.961	44.445	55.128	73.799	77.889	101.76	108.17	120.73	138.66	145.95	151.9	162.57	165.21	164.75	180.5	185.27	182.51	196.73	198.37	211.55	200.03	209	200.76	217.98	209.69	215.48	212.78	212.19	217.12	219.23	213.8	213.56	217.06	208.7	206.85	207.63	214.5	211.48	212.68	219.19	222.69
0	0	0	0.95231	3.6181	5.2375	7.7985	3.1617	9.1625	0.99036	8.2632	5.6962	1.5934	8.9453	1.0047	0	0	0	0	0	0	0	0	0	0	0	0	0	0	0	0	3.283	36.332	72.684	147.45	227.84	310.2	417.93	484.65	610.9	715.5	818.39	894.33	989.41	1104.2	1194.1	1285.4	1317.2	1389.3	1468.7
0	0	0	0	16.77	12.169	15.988	24.874	25.842	22.403	0	0	0	0	9.8122	8.5201	3.2186	9.8835	7.249	16.608	10.007	18.975	8.226	10.634	7.9427	12.96	6.1938	22.701	13.617	7.6543	5.4457	8.9934	8.8663	7.8908	3.3482	5.9321	10.439	2.9022	17.691	12.269	14.763	12.613	24.016	19.478	19.784	25.884	0	0	0	0
0	0	0	3.6172	0	15.492	24.638	13.24	20.735	22.245	24.994	16.752	14.311	22.376	21.024	13.953	32.983	20.396	16.067	16.711	26.958	20.291	20.045	21.68	23.087	23.395	34.259	35.697	40.737	33.707	36.81	34.042	42.37	40.512	41.709	40.768	41.454	44.353	38.751	34.201	47.982	42.329	49.384	49.024	49.894	45.02	46.186	46.378	46.582	46.937
0	0	2.2554	9.8502	10.528	8.9981	1.9001	5.2107	4.6915	4.4163	2.7192	0.36545	0	4.2806	2.7899	4.628	13.402	0.1444	5.1122	8.1365	9.1943	6.2715	14.694	14.494	16.109	17.682	14.371	7.2985	2.6545	2.3197	17.008	15.746	17.492	12.42	12.95	10.289	10.524	5.5066	1.2987	0	0	3.9336	8.0567	9.0217	7.5703	0.88602	0	0	0.43795	6.2976
0	0	0	6.526	5.8576	13.237	6.0068	11.857	10.921	16.981	21.302	17.496	17.175	21.987	27.598	31.81	30.298	30.656	29.145	29.461	26.55	28.442	30.656	27.692	27.342	33.825	33.008	33.339	35.413	37.48	43.952	35.693	41.037	40.937	42.815	49.687	42.9	53.296	42.914	50.655	43.21	50.21	53.647	49.78	40.901	46.01	45.345	43.043	45.901	40.318
0	0	0	2.7446	7.6793	10.24	9.6186	9.0083	2.6359	6.4796	18.992	22.828	11.893	17.012	28.383	45.476	26.237	65.743	80.147	103.37	125.74	144.91	155.05	170.88	167.05	174.31	186.59	203	200.63	210.96	221.44	226.19	233.78	244.6	251.02	267.3	260.97	258.39	231.25	250.41	260.27	276.4	270.9	266.52	266.37	263.43	258.24	267.23	275.89	257.99
0	0	0	11.399	17.92	13.127	10.239	16.943	12.885	17.602	17.043	12.405	22.571	27.963	15.873	27.794	25.978	28.262	24.662	21.871	29.456	24.796	29.682	22.343	37.15	38.781	53.116	57.249	64.179	66.428	86.805	90.278	113.07	114.28	116.63	120.99	131.67	127.76	143.38	156.36	162.54	179.47	179.78	190.32	191.87	202.59	208.5	217.24	222.37	216.33
0	0	0	0	5.9425	13.471	11.231	5.768	15.151	10.961	15.111	15.573	11.792	16.918	17.458	12.46	11.26	5.0682	0	8.4533	4.721	13.089	17.161	19.5	16.747	14.387	23.989	21.412	25.213	21.727	9.9118	27.848	39.457	35.486	43.306	34.844	36.327	44.86	43.19	40.602	50.287	41.919	49.484	53.283	46.753	47.165	49.731	54.946	50.812	50.502
0	0	0.9958	6.4424	12.89	19.809	8.6591	13.761	2.0273	9.6842	0	3.9323	13.412	0	15.562	11.29	28.868	4.3197	36.32	6.6982	13.878	23.297	26.23	27.029	38.088	37.103	34.653	37.55	34.594	39.123	43.357	37.835	47.034	41.321	39.613	45.866	47.238	49.536	54.972	54.849	60.35	63.123	40.234	66.417	64.935	60.314	57.045	56.62	59.017	60.072
0	0	0	9.8574	10.539	14.87	19.165	17.032	17.659	23.736	28.424	22.281	22.735	32.543	44.206	51.081	50.429	42.412	57.08	56.964	64.845	60.163	60.705	67.984	69.013	72.858	65.75	61.202	61.402	67.506	77.036	72.874	77.033	70.918	71.245	68.437	77.736	65.987	65.527	63.139	65.163	78.73	84.878	71.054	80.083	64.531	63.987	69.251	73.808	73.06
0	25.533	0	27.013	30.282	0	24.989	28	0	0	0	4.143	0	0	0	0	0	0	0	0	0	0	0	0	0	0	0	0	0	0	0	0	0	0	0	0	0	0	0	0	0	0	0	0	0	0	0	0	0	0
0	0	0	1.5907	24.981	4.2955	16.865	21.935	22.611	30.365	17.859	18.499	20.857	27.833	27.872	34.917	30.152	27.193	33.484	28.044	30.53	45.606	60.135	70.716	81.161	125.71	141.51	191.7	187.26	235.02	254.3	306.22	350.5	336.28	420.05	439.13	480.59	464.05	496.68	565.52	597.37	644.42	631.46	641.15	661.69	678.15	679.97	670.23	710.33	690.76
0	0	0	9.7971	16.293	18.009	32.548	33.357	37.343	42.714	51.278	52.923	54.309	55.586	56.183	66.525	66.482	57.631	46.202	66.182	53.96	64.313	66.555	66.007	57.323	62.148	54.184	87.005	74.27	75.632	75.013	87.496	80.741	91.216	81.61	89.653	84.193	59.213	53.026	52.203	55.364	46.495	53.92	56.27	58.084	60.035	51.079	52.601	59.393	74.044
0	0	0	10.687	12.268	19.394	19.586	29.722	32.786	30.707	26.848	27.571	39.693	46.937	42.013	43.311	54.622	46.001	53.443	48.759	55.132	53.12	51.776	66.181	65.619	69.493	71.825	73.901	87.736	89.593	84.742	101.08	105.98	101.86	104.65	116.82	128.22	131.41	130.15	137.81	149.22	150.17	164.07	149.23	170.89	164.65	170.02	179.28	178.31	166.03
0	0	0	0.90672	14.454	21.748	21.075	29.371	28.056	29.166	33.681	39.865	48.865	50.221	42.626	46.003	45.521	42.484	52.664	55.929	54.365	70.016	91.377	92.55	114.88	129.74	135.92	154.43	164.86	186.05	192.75	215.98	255.28	269.06	291.42	309.46	335.21	435.45	360.27	376.77	399.24	419.21	421.58	455.53	462.05	462.35	464.78	477.65	493.59	494.67
0	0	0	13.557	10.628	12.757	6.5195	15.71	9.801	3.7691	4.6281	5.2541	7.5612	10.487	6.0134	25.197	15.907	15.53	5.7227	10.335	13.478	15.138	18.111	9.9115	18.475	26.142	23.381	19.434	28.49	26.937	24.097	21.429	27.395	29.41	27.257	28.189	30.202	38.394	33.878	34.736	48.051	43.718	53.232	50.64	38.045	51.183	44.581	60.038	36.138	45.966
0	0	0	11.417	6.9662	11.206	18.507	22.58	29.181	42.463	30.707	35.278	47.72	45.307	35.732	48.352	34.257	38.306	35.022	24.59	15.851	18.702	13.777	8.0501	16.688	12.832	11.702	1.2142	1.4475	6.5171	4.1336	5.8266	11.208	3.6473	0.27763	5.4175	8.7875	7.2339	2.3024	0	5.3088	0.32143	0.7888	0.48378	10.648	11.703	14.865	5.8358	4.8523	5.161
0	0	0	4.1177	7.5225	4.2611	8.0571	11.836	2.3012	3.7708	0	0	6.3619	1.9317	2.5005	10.483	7.0104	5.2565	0	5.0934	12.855	18.863	33.15	35.916	56.74	65.906	84.727	103.84	139.78	147.48	158.07	183.83	202.69	229.22	228.32	240.42	274.91	261.63	286.96	297.84	324.78	320.91	369.89	354.06	338.54	363.26	360.63	375.9	349.83	346.39
0	0	0	18.043	23.808	41.555	36.859	33.011	43.564	44.205	48.047	42.63	56.957	47.304	45.964	48.485	56.443	73.886	99.51	47.794	66.409	39.946	55.538	64.093	60.119	68.282	57.33	43.277	71.273	42.142	75.694	60.274	59.992	69.798	76.682	71.714	62.951	65.455	55.372	58.487	54.768	60.552	62.647	58.618	70.475	55.728	53.802	46.113	47.873	65.037
0	0	0	8.783	10.992	22.362	15.211	22.306	23.82	23.156	24.442	35.741	30.858	32.946	29.877	26.294	37.208	38.609	39.946	34.922	36.235	46.563	41.783	37.937	44.151	39.804	41.748	38.007	48.469	42.402	48.21	46.462	42.938	45.697	36.87	43.942	54.418	52.641	59.751	55.646	57.147	60.404	56.418	69.499	61.199	45.682	52.631	49.534	48.142	44.448
0	0	0	6.9021	7.3929	25.43	23.38	37.997	47.89	6.6547	43.023	61.469	65.174	59.251	59.798	74.156	67.481	56.188	41.57	64.383	63.131	59.047	74.696	57.833	65.076	48.776	50.264	39.006	57.739	43.128	42.709	57.922	13.701	19.01	19.487	20.907	33.807	13.87	14.311	3.2253	5.9008	1.7347	13.793	10.584	0	3.0509	0	0	0	0
0	1.2151	0.30084	3.2997	1.5842	1.7135	8.7592	10.714	20.127	33.656	16.589	24.155	27.657	44.527	36.333	37.931	29.853	35.062	38.881	43.144	44.816	47.597	33.602	41.584	45.837	38.253	38.58	39.408	31.849	40.084	30.227	46.895	43.925	42.448	33.068	43.559	43.451	48.536	45.563	51.681	54.554	51.463	56.94	48.997	53.718	49.074	54.587	48.773	57.98	50.118
0	0	0	15.327	8.2112	17.458	11.948	25.147	20.148	22.333	18.127	22.622	29.232	33.907	15.457	12.423	13.173	3.0744	7.0171	14.25	14.452	15.384	25.846	5.946	17.942	4.669	0	0	0	0	0	12.199	0	15.753	0	0	0	6.05	10.821	14.26	23.153	16.298	26.002	27.15	19.94	16.515	5.44	17.826	30.228	13.464
0	0	0	3.9466	14.727	19.175	18.577	21.117	27.002	26.063	33.215	38.815	42.906	45.443	44.34	59.268	70.367	74.534	79.001	87.018	99.766	96.775	106.77	107.36	119.11	124.24	122.08	133.81	118.17	135.54	134.13	145.52	143.64	138.39	144.5	143.19	153.16	135.41	144.53	146.95	147.35	162.74	152.21	158.82	161.21	155.96	153.45	154.38	157.68	157.43
0	0	0.28315	6.7483	11.153	8.9859	25.549	25.013	23.646	21.012	12.825	10.026	0.16025	0	0	0	0	0	0.20305	0	0	0	0	0	0	0	0	0	0	0	0	0	0	0	0	0	0	0	0	0	0	0	0	0	0	0	0	0	0	0
0	0	1.0947	0	19.264	17.447	24.701	30.385	29.613	38.559	34.149	34.368	41.776	39.918	35.375	30.168	37.18	33.31	44.249	48.985	36.881	46.892	51.636	51.077	50.781	50.037	48.308	62.691	56.649	73.285	72.679	73.097	72.316	75.178	74.753	81.474	86.828	91.556	75.203	67.043	62.86	68.84	69.216	73.587	74.852	70.716	67.007	68.818	75.128	78.958
0	0	0	8.7242	0.76989	19.818	23.868	22.331	27.647	27.07	30.406	35.229	28.755	32.414	32.561	37.219	31.047	32.708	37.099	38.994	43.329	40.913	42.904	48.64	48.175	50.749	48.754	52.962	54.32	45.813	49.683	45.949	50.567	52.28	54.077	59.389	55.384	60.734	52.277	54.568	57.843	58.43	60.419	60.686	52.712	58.169	54.448	49.011	53.761	54.77
0	0	0	6.9163	12.29	8.4936	7.339	8.756	9.9581	15.135	14.163	12.637	15.522	17.965	16.792	27.186	25.455	27.074	24.526	30.393	20.907	24.382	31.698	28.501	30.976	30.402	30.333	42.767	29.777	39.004	32.61	36.085	32.504	30.989	34.091	34.992	41.833	42.979	40.457	48.029	39.469	45.476	46.274	52.683	53.815	53.764	58.039	60.498	55.898	55.705
0	0	0	0	12.857	6.3417	14.004	9.5544	11.669	18.184	19.796	9.3734	12.114	13.056	24.906	28.868	24.822	14.52	20.199	18.743	4.2368	0	1.9798	11.007	16.941	10.572	11.726	11.15	11.681	10.331	10.564	12.784	15.916	13.8	8.4616	16.519	22.126	9.4512	16.623	0.56051	0	0	6.5739	5.3219	5.8996	7.908	0	0	3.3956	1.7672
0	0	0	0	9.6095	12.96	16.778	9.3574	9.6961	10.3	14.698	17.362	28.523	19.548	18.835	22.265	33.668	22.297	33.908	19.071	21.809	24.194	27.607	29.101	30.696	32.815	42.895	51.453	25.036	27.567	23.074	30.114	41.245	29.229	32.889	27.084	31.5	22.262	27.178	34	37.861	41.484	40.991	44.962	41.715	39.331	43.084	41.725	45.319	41.206
0	0	0	11.561	20.922	24.493	6.871	15.27	27.483	0	9.5815	43.993	6.6027	56.821	16.89	62.259	53.566	58.534	70.494	73.858	71.309	62.079	73.896	62.241	58.551	70.493	48.007	49.911	45.229	39.947	58.35	47.515	66.921	54.596	48.367	52.222	40.539	47.775	39.436	45.735	32.543	50.543	52.84	42.046	41.003	34.096	36.919	32.424	38.634	44.103
0	0	0	12.408	12.744	12.967	9.5343	8.4965	16.426	18.643	21.197	12.199	6.7975	14.316	24.303	23.932	17.508	17.006	19.056	11.744	19.354	14.272	16.947	19.862	21.553	24.708	13.9	9.8106	5.184	5.6476	12.974	14.185	17.853	22.556	11.262	13.892	18.444	8.1961	4.472	5.1575	3.2371	0.71494	13.43	5.9191	14.632	0.52564	0	3.2229	7.4884	14.94
0	0	1.9165	7.9181	3.8745	10.9	9.1813	6.2308	7.6497	11.986	5.7353	11.919	8.822	7.7704	12.979	9.3387	2.036	0	0	0	0	0	0	1.5722	2.4845	0	3.0298	0	0	0	3.891	0	0.21634	4.8618	0	5.206	10.993	11.334	21.078	12.242	16.024	19.974	13.17	21.826	8.9461	13.164	12.54	18.955	14.186	21.34
0	0	0	5.9083	2.091	3.8104	10.162	22.078	17.48	19.409	23.028	23.682	22.635	19.549	21.113	27.124	29.616	29.923	30.438	36.074	44.277	45.792	51.746	54.931	60.621	52.642	59.003	63.726	64.537	70.741	71.39	79.535	87.565	92.289	103.47	103.04	105.61	106.32	111.5	112.88	106.06	117.79	121.5	120.19	111.99	114.22	123.73	129.14	143.7	164.27
0	0	0	2.8195	10.23	18.239	22.427	19.675	26.049	26.483	30.471	35.325	44.425	43.569	38.566	50.354	59.096	58.808	67.76	66.497	69.124	74.036	77.472	81.921	82.418	71.954	91.674	97.804	95.068	96.058	108.76	114.76	110.63	112.97	111.99	113.82	112.43	111.65	117.58	117.1	118.33	120.83	116.38	120.8	117.4	106.57	111.78	106.52	112.14	112.51
0	0	0	8.9466	9.1479	10.748	11.65	0	2.6316	1.7924	5.9747	15.765	14.026	10.471	5.8716	10.529	13.589	17.256	15.753	22.113	27.234	31.61	38.96	41.152	47.813	43.544	44.949	61.756	60.438	63.564	71.241	75.689	74.462	74.212	75.862	80.047	89.26	83.707	97.46	101.95	99.137	101.2	97.865	114.2	105.78	107.17	108.47	102.7	114.67	113.15
0	0	0	2.6552	13.224	21.753	18.919	30.234	16.616	11.083	29.195	19.297	19.093	19.725	15.003	17.041	17.627	9.3886	8.2499	0	6.0461	0	5.8671	1.5065	4.0478	0	0	0	0	0	0	0	13.148	0	0.74864	3.4747	1.7712	0	0	6.2607	1.5412	0	0	0	0	0.56536	3.7905	0	0	0
0	0	5.0203	4.0835	13.761	12.33	9.9057	22.655	13.549	15.216	17.993	14.952	17.468	13.687	18.056	28.872	36.959	29.975	28.505	33.372	34.437	41.742	38.988	39.932	45.326	44.856	49.155	61.496	57.444	52.041	55.192	54.732	59.744	59.354	48.945	56.631	57.364	63.518	65.487	67.186	72.106	73.959	71.697	88.354	80.255	71.423	74.96	71.924	70.811	74.703
0	0	0	10.066	10.593	6.7642	8.4215	9.4935	5.5301	19.469	23.644	21.516	33.508	42.871	47.796	55.474	66.854	64.343	60.585	58.046	58.622	54.961	52.294	49.381	61.33	63.729	61.372	59.508	59.43	66.689	59.819	59.241	63.242	55.967	60.401	59.511	58.163	61.663	56.478	57.382	59.208	59.283	62.903	64.009	68.231	71.321	82.103	69.912	72.493	72.941
0	0	0	5.5994	8.5543	5.6448	18.778	14.84	15.772	27.931	19.538	24.047	23.352	25.867	28.635	18.827	23.825	27.646	28.925	36.203	32.789	29.82	35.551	31.224	28.777	33.331	30.858	41.724	39.081	39.707	45.898	41.476	38.637	45.453	49.052	38.109	44.302	51.16	51.875	54.094	53.707	57.819	45.505	58.106	52.388	55.09	49.757	55.854	55.798	55.897
0	0	0	0.79418	10.008	20.065	12.822	11.685	17.034	23.588	23.892	20.23	16.528	24.103	28.667	32.349	32.349	25.918	30.123	20.504	29.909	22.539	32.941	37.638	36.072	32.765	34.582	37.443	27.264	31.615	40.586	33.314	43.133	41.695	46.742	55.738	51.555	48.804	53.001	54.322	50.497	55.56	57.487	65.704	67.003	65.811	65.133	63.578	68.354	69.624
0	0	0	0	5.1375	12.402	21.064	19.926	15.127	20.216	20.989	27.405	33.332	32.134	32.206	26.446	26.232	28.431	37.978	42.367	36.318	46.115	49.187	49.242	47.503	45.669	42.227	57.57	50.482	61.338	55.726	65.143	74.69	82.916	82.336	88.376	102.65	111.64	103.47	97.156	110.29	107.8	119.05	127.78	136.87	136.63	133.44	129.17	124.84	138.25
0	0	1.1677	2.5425	10.821	3.2014	9.2158	21.593	4.6204	15.263	15.615	16.608	21.321	20.562	19.563	20.955	25.659	21.998	36.086	34.518	41.321	41.807	60.3	56.015	53.79	48.662	46.335	62.072	68.973	80.01	75.292	78.472	89.851	88.544	90.92	97.52	91.276	94.774	88.87	89.774	92.667	98.995	100.07	107.71	105.29	104.2	104.41	102.59	100.87	113.61
0	0	0	27.682	21.524	18.964	10.123	38.074	27.156	17.326	36.391	24.046	25.278	6.6933	98.633	83.745	93.061	65.341	93.388	85.857	76.966	87.006	82.072	89.073	86.896	82.597	80.247	86.123	82.707	66.498	82.596	88.057	107	87.376	92.02	88.545	80.076	79.842	79.673	72.232	78.774	79.683	94.014	76.303	86.71	75.126	61.123	56.345	66.528	81.091
0	0	1.3809	10.054	6.9262	14.069	9.0468	2.4745	7.2856	11.349	22.788	13.386	14.999	12.369	20.016	27.081	23.401	26.199	28.523	28.012	24.802	32.205	39.846	38.399	40.797	39.889	30.732	31.825	33.96	26.931	29.603	22.699	30.168	33.297	33.626	33.247	32.509	22.958	22.915	14.019	30.873	24.036	38.293	26.273	33.699	32.307	30.933	27.972	30.451	25.754
0	0	0	11.058	13.76	19.936	14.268	12.062	23.058	0	0	0	0	0	0	13.547	7.5205	28.531	29.639	40.953	33.511	36.724	45.59	34.838	33.832	38.165	54.16	27.442	34.107	31.402	38.477	53.731	55.183	65.598	60.184	56.832	60.489	61.035	58.584	55.757	74.031	69.897	77.472	72.543	60.483	54.426	51.178	59.14	52.632	60.867
0	0	0	13.276	4.1884	5.0743	10.723	9.5488	8.8182	17.491	9.9997	14.408	18.44	19.783	23.021	26.373	25.689	25.484	26.23	37.269	32.754	56.338	64.31	61.076	67.418	69.373	87.542	80.76	80.415	71.639	89.407	76.954	83.945	85.054	84.458	95.43	103.55	106.68	107.88	95.449	94.535	97.795	99.352	92.928	100.04	85.216	84.701	78.807	85.345	96.405
0	0	0	0.31359	0	2.5464	16.857	12.247	5.5497	6.8466	10.391	0	7.509	5.0152	12.095	0	0	8.209	5.1116	1.8974	0	0	0.16787	0	0	0	0	0	0	0	0	0	0	0	0	0	0	0	0	0	0	0	0	0	0	0	0	0	0	0
0	0	0	4.3526	16.88	13.867	10.868	11.532	15.354	27.033	20.994	15.184	17.634	18.23	20.987	20.929	22.966	29.572	23.2	30.368	21.917	29.667	24.448	25.34	32.448	27.077	26.127	29.768	28.364	30.787	28.089	36.889	37.803	32.662	34.523	36.217	39.738	40.323	40.308	37.455	33.484	42.533	43.363	51.511	46.515	54.863	61.195	59.019	58.392	63.519
0	0	2.9423	15.042	9.7341	13.804	9.7027	19.786	18.159	27.084	33.626	34.096	43.919	38.955	36.188	42.889	57.557	42.471	19.619	49.584	46.787	45.279	49.931	48.4	68.173	84.516	87.537	97.838	96.925	102.22	97.119	110.29	120.71	118.15	120.95	128.87	133.74	140.64	157.61	162.02	193.66	194.87	225.46	241.21	252.68	260.18	288.66	298.98	318.29	334.25
0	0	0	0	18.337	17.938	15.472	16.339	17.643	29.818	26.606	30.028	25.561	17.991	14.984	17.249	17.387	21.185	22.994	22.291	30.001	33.57	30.645	28.531	27.522	27.813	31.377	38.125	38.996	41.986	45.554	39.753	35.214	35.771	37.793	36.285	38.232	39.292	44.554	49.108	39.906	46.083	43.221	51.565	73.137	66.024	66.806	59.842	65.322	58.135
0	0	0	4.3719	18.804	6.7571	8.4735	10.609	7.2967	9.3943	22.145	24.647	16.301	5.8359	2.1812	21.319	11.514	10.382	16.003	17.421	19.207	22.259	19.294	29.193	20.492	12.614	14.83	18.563	24.756	14.07	23.076	18.995	21.246	17.929	17.438	26.133	25.188	27.912	27.387	26.332	23.091	28.805	26.719	35.312	23.596	29.113	19.539	29.816	28.871	21.728
0	0	0	3.6952	5.3831	10.823	18.492	25.013	27.849	26.597	25.893	23.934	24.392	20.834	14.443	21.193	19.468	14.604	19.239	16.924	18.928	15.418	23.56	20.509	22.805	16.914	9.5148	13.547	9.1145	8.1786	3.4954	10.381	13.625	11.666	17.6	16.79	15.783	13.094	14.143	18.26	15.295	23.008	20.913	20.464	15.643	21.035	23.403	25.018	29.094	47.581
0	0	0	7.1139	16.299	21.91	19.067	21.705	24.807	16.826	19.528	26.023	16.502	29.863	31.999	28.842	44.137	43.158	43.222	46.043	45.052	51.04	56.688	57.783	71.642	68.857	74.62	79.55	68.573	76.739	81.079	75.686	84.431	80.499	79.37	89.519	95.693	101.37	105.03	95.042	110.99	107.41	112.93	135.08	134.01	135.48	135.3	137.85	140.41	142.84
0	0	0	12.606	2.6159	4.0748	12.604	18.698	12.849	12.371	15.112	19.935	10.78	14.348	6.56	8.4591	10.9	11.91	12.36	12.28	10.214	17.254	14.45	15.608	15.225	10.287	14.803	16.412	14.097	13.734	2.0763	9.9879	21.994	16.681	18.245	17.015	23.795	12.781	16.555	21.727	19.43	26.4	12.786	22.305	13.419	15.821	22.768	23.903	20.289	34.235
0	0	0	6.0999	9.6131	13.688	11.749	14.674	29.585	24.679	23.253	30.884	16.098	22.954	6.8249	21.146	22.854	0	12.462	14.819	12.836	15.226	19.765	17.475	24.172	25.391	20.493	18.84	17.403	26.723	20.125	9.0845	9.3559	17.338	21.128	35.363	34.665	33.173	29.962	30.518	34.67	35.173	48.349	30.398	28.222	23.243	33.084	32.176	43.292	47.788
0	0	0	5.0729	11.283	11.744	7.5927	6.9649	9.773	12.424	14.395	15.191	17.241	21.483	16.919	43.786	26.973	26.51	28.508	36.517	27.983	35.861	38.491	44.813	39.809	40.22	35.58	59.821	55.224	58.254	42.957	48.093	44.127	50.753	54.456	51.24	64.589	71.056	67.864	67.174	43.733	54.689	50.913	59.552	63.843	58.576	65.595	64.782	59.736	62.513
0	0	3.7713	10.114	9.3744	7.4971	3.7533	8.9442	7.1073	6.2365	6.5713	4.8327	1.1295	6.5055	6.3889	4.6353	0.23531	0.54691	6.8052	5.6065	8.3519	0	0	9.1108	1.0771	3.4189	0	0.64989	0	0	4.5823	7.0527	14.325	12.752	11.417	16.084	7.6023	5.8371	4.852	6.1655	9.0396	13.221	23.038	16.704	26.287	11.435	10.459	15.285	20.453	26.188
0	3.6829	0	0	16.109	8.9716	12.851	11.56	17.496	16.351	13.555	12.159	13.303	9.3345	9.265	0	0	12.175	9.8862	12.933	5.9587	12.862	8.673	0.87107	5.2061	10.708	0.1766	9.9385	0.46342	7.7748	8.6871	14.583	14.865	19.449	8.7931	19.473	13.37	14.03	18.639	9.6079	7.8265	7.181	13.483	14.965	10.801	18.435	8.8533	5.9494	5.5548	7.4867
0	0	1.0224	6.2428	11.752	11.606	6.0676	3.1944	4.7823	8.0409	16.061	12.722	7.3921	10.287	13.283	19.674	17.029	10.068	13.391	13.558	24.341	16.414	19.977	18.15	9.3772	16.706	12.211	3.1621	0.76812	2.7311	4.4081	0	10.674	12.332	0.81466	6.1688	8.8687	1.0357	0	0	0	0	3.7132	0	5.3484	0	0	0	0	2.8647
0	0	0	2.0362	20.909	25.898	51.044	61.691	75.032	83.987	102.36	107.98	130.37	144.96	136.93	157.59	164.96	162.75	156.11	176.43	178.05	183.36	181.58	174.22	171.68	176.26	164.78	196.56	185.32	199.56	206.3	233.8	242.85	249.36	239.45	251.65	254.9	269.56	227.01	220.13	220.79	225.67	225.93	243.14	234.38	235.24	226.21	243.65	229.61	234.79
0	0	0	11.857	0.5547	5.307	8.4995	8.6614	10.95	12.533	17.201	11.305	14.612	16.72	18.858	16.849	24.151	5.0432	3.3534	11.71	19.205	15.831	28.905	23.523	16.496	22.15	27.46	18.472	23.16	21.201	30.088	30.165	33.896	32.844	28.921	36.009	45.024	46.051	45.405	42.208	41.212	48.896	35.261	32.184	24.268	28.414	30.346	30.218	31.743	41.433
0	0	0	23.382	21.183	26.264	33.342	50.109	50.186	60.226	61.835	69.42	81.406	94.093	88.934	102.73	113.55	110.75	130.56	114.97	125.06	135.16	145.17	144.78	155.06	148.02	146.44	165.44	163.83	178.83	169.77	169.31	167.08	161.83	170.77	183.25	182.67	158.64	162.65	175.2	176.81	179.08	167.04	175.26	162.27	168.83	172.99	162.8	165.38	187.51
0	0	0	6.3301	1.5082	15.665	4.6051	12.366	15.833	15.458	33.052	35.601	44.261	53.351	54.687	65.706	66.14	54.761	47.844	54.819	65.397	59.693	84.78	71.067	87.738	75.75	89.846	80.785	78.548	89.839	98.997	80.838	80.374	89.152	113.26	121.54	116.99	101.64	107.51	73.791	95.448	101.71	97.386	99.004	94.054	110.66	105.53	103.54	97.437	105.02
0	0	0	6.4703	9.4159	19.483	16.273	17.023	19.791	22.919	37.007	31.416	36.284	25.49	39.782	45.713	46.677	49.682	46.717	46.916	44.507	53.056	62.728	63.415	73.595	70.178	63.213	55.594	70.968	66.125	79.889	74.218	69.803	78.972	82.229	86.971	85.34	78.555	79.849	72.452	83.896	86.867	97.328	82.378	81.566	85.524	88.164	85.643	81.137	79.029
0	0	0	10.604	13.645	25.078	33.522	41.024	49.938	53.265	58.141	52.941	56.878	62.314	69.605	76.172	72.367	70.737	73.639	65.493	74.96	70.807	77.865	71.284	82.855	82.045	85.16	73.053	72.934	73.506	81.911	78.834	83.327	80.244	90.829	94.782	83.589	95.123	88.535	93.102	89.978	101.03	104.88	106.72	112.01	106.28	105.85	110.27	116.45	114.58
0	0	0	11.63	21.144	16.458	14.978	21.902	13.819	24.036	18.343	16.342	24.874	27.685	18.034	20.222	21.076	25.424	24.949	17.955	27.012	19.693	19.204	8.265	19.862	22.246	24.63	23.32	18.478	21.413	22.611	22.208	22.515	16.74	16.017	19.476	19.803	14.747	2.0362	12.994	8.4621	9.301	11.729	8.5283	7.8768	3.3545	0.23406	5.7513	4.7573	0
0	3.5333	3.8665	19.611	36.169	34.996	0	34.043	37.3	0	0	0	0	0	0	0	0	0	0	0	0	0	0	0	0	0	0	0	0	0	0	0	0	6.2637	2.8437	16.485	30.909	42.889	37.044	47.862	58.408	69.648	57.273	71.484	48.516	61.996	56.447	62.315	64.124	64.166
0	0	0	3.0336	16.322	23.003	25.179	23.007	30.23	36.546	40.64	43.724	42.138	35.086	33.965	34.211	50.135	36.419	45.491	43.681	49.518	45.921	51.865	51.744	54.239	45.864	41.317	49.85	50.756	54.893	58.031	49.484	48.94	45.967	51.847	42.364	46.699	41.307	49.74	45.967	41.709	48.536	47.877	52.316	55.739	39.891	45.213	44.854	41.468	42.203
0	0	0	1.3024	11.582	9.9949	15.179	5.458	7.21	17.926	14.288	12.097	17.714	18.904	19.812	20.02	21.98	22.289	23.483	31.747	26.465	38.532	33.003	32.703	30.004	27.848	30.678	38.949	41.085	35.295	35.396	41.779	32.913	29.031	37.54	36.06	41.596	35.554	37.963	41.056	32.762	39.469	42.06	43.382	46.679	51.26	50.609	43.974	51.57	51.947
0	0	0	9.5523	10.192	6.6047	18.14	24.542	22.281	14.882	10.906	14.477	11.559	8.6145	9.8707	3.821	12.307	18.581	10.369	6.2337	0	4.7159	4.0802	0	12.271	0	3.3583	2.2554	0	5.0547	5.158	4.1639	5.788	4.3934	5.5142	9.5554	12.683	12.305	13.658	15.379	25.544	28.826	24.237	42.4	37.029	39.049	41.12	36.439	52.194	51.861
0	0	0	6.729	17.69	19.753	19.196	23.464	18.691	28.299	21.72	15.15	32.715	39.085	38.969	37.932	40.22	47.216	36.003	35.162	47.344	49.383	58.596	39.607	34.938	40.785	19.251	21.389	26.884	25.628	24.518	24.203	28.922	30.561	26.192	34.023	36.709	38.295	44.903	43.118	53.773	56.697	64.436	64.108	53.368	53.973	49.989	62.191	62.986	45.055
0	0	0	11.565	9.2104	20.601	12.947	23.086	22.846	25.051	30.568	35.864	24.549	31.097	34.194	17.996	13.544	7.853	19.635	18.121	12.583	14.11	11.413	14.901	42.224	44.296	51.624	59.783	66.546	92.655	87.284	94.568	112.33	115.72	140.54	155.26	161.32	167.6	170.64	161.07	187.23	184.71	180.08	177.02	197.89	198.4	207.67	200.74	211.36	206.55
0	0	0	8.6751	18.91	17.495	28.625	23.449	38.732	38.071	40.112	43.258	29.754	47.837	38.258	39.482	34.454	31.069	27.426	41.409	42.043	48.386	53.603	46.334	49.842	53	51.667	43.799	54.393	70.221	120.45	145.32	202.35	243.62	289.45	335.81	392.8	439.84	516.12	544.83	593.77	658.29	728.06	743.28	786.57	868.61	921.95	983.28	1025	1087.5
0	0	0	8.0288	1.394	14.666	19.378	20.598	24.732	22.174	26.768	17.711	21.613	18.403	22.913	20.306	19.098	22.015	22.985	24.71	30.594	29.422	28.193	30.834	39.733	36.787	34.077	47.64	47.726	43.198	48.313	38.219	49.148	44.135	51.148	53.455	52.996	52.965	50.934	48.402	55.58	59.945	54.472	53.354	52.697	53.358	50.001	50.258	51.724	53.213
0	0	1.3598	7.9706	7.8613	13.536	36.597	22.545	28.543	34.384	23.021	26.888	22.592	19.852	17.389	18.013	15.982	3.867	0	4.56	8.7009	0	21.905	16.439	2.1803	15.129	12.071	1.8249	14.167	0	15.712	10.655	17.464	12.108	16.239	25.175	36.453	49.058	56.749	48.961	77.493	64.49	69.405	76.169	75.266	78.905	74.313	85.823	87.005	97.551
0	0	0.59137	0.67841	15.165	13.106	10.313	14.772	7.6218	2.7193	1.4621	0.77028	0	0.22848	0.10176	1.3606	12.967	13.641	10.307	9.0185	1.3924	11.112	11.287	9.8899	17.477	14.818	19.69	25.594	24.146	25.431	28.675	25.09	31.997	24.485	31.027	28.34	30.668	27.956	32.827	32.653	41.618	47.202	42.835	58.927	47.132	44.129	46.172	41.055	48.927	46.909
0	0	0	10.187	18.187	24.874	14.255	27.841	3.3799	27.837	39.67	21.387	21.816	22.82	25.222	39.176	32.785	38.992	46.964	37.6	28.274	45.203	33.839	51.71	45.045	44.661	50.172	34.659	51.873	32.952	44.027	39.767	43.822	41.262	53.688	48.367	55.026	49.082	42.313	29.902	38.401	37.611	48.56	35.351	44.253	39.971	37.832	33.704	36.74	31.938
0	3.4341	0	0	6.4603	6.0879	8.8145	13.112	21.105	49.953	64.736	79.726	96.416	126.02	143.43	160.5	166.63	186.82	228.66	233.59	243.44	274.2	277.72	283.01	285.83	306.1	291.63	315.84	299.12	317.83	327.31	335.67	336	341.47	335.86	341.47	339.7	332.15	344.19	329.33	335.82	338.27	339.94	354.2	344.13	350.98	336.49	328.15	339.67	335.44
0	0	0	10.996	26.836	40.534	42.039	50.818	56.785	53.335	62.22	65.74	48.009	72.92	107.61	80.13	130.48	121.5	86.971	72.152	72.152	77.634	99.192	95.363	65.991	87.46	81.586	73.675	78.289	85.373	83.624	92.04	116.9	99.593	108.59	108.33	104.08	99.3	81.136	99.431	83.284	93.818	105.98	95.018	96.599	88.416	81.004	76.373	71.516	78.309
0	0	0	4.8417	18.841	12.176	7.3127	19.53	23.964	42.613	35.82	51.632	64.862	68.627	81.253	87.644	83.628	97.699	12.492	21.561	27.24	30.715	30.117	38.137	43.245	56.98	55.415	56.933	57.911	63.777	62.821	76.071	76.242	70.333	70.649	83.959	79.35	91.912	91.763	90.986	105.84	102.84	117.97	106.84	114.66	106.99	115.66	120.47	116.61	117.08
0	0	0	1.879	5.9983	13.75	12.26	21.402	20.207	14.662	0	9.7167	0.2722	0	0	0	7.0379	0.99103	5.1786	0.65384	0	1.2553	2.7128	5.9444	9.1409	2.8784	3.54	13.218	11.792	0	2.5763	7.2649	12.294	4.7313	8.7767	12.796	19.892	4.3538	11.747	15.077	13.367	19.452	12.898	18.199	12.773	13.297	14.392	20.561	36.752	33.471
0	0	0	13.287	3.2903	10.568	9.0006	4.0624	4.7184	6.7498	6.7811	7.3135	3.354	3.5668	0	1.2903	1.7561	2.2995	5.2667	0	3.0463	2.553	7.7233	10.545	10.406	21.522	21.853	5.7414	35.338	17.223	19.181	20.55	22.226	19.111	22.663	9.9629	7.2033	0	3.2755	0.16877	3.8332	3.4405	0.33842	0	0	0	0	0	0.62613	0
0	0	0	0	8.2951	27.329	35.515	32.113	43.257	47.011	47.548	47.933	49.423	49.391	55.137	58.405	50.59	65.647	67.248	76.031	70.025	83.131	90.589	99.302	99.729	112.2	98.858	95.622	112.46	110.96	109.49	101.94	109.64	113.88	108.91	114.16	110.99	111.41	103.81	100.81	106.02	108.4	117.22	107.82	108.42	103.92	99.863	102.97	99.658	88.613
0	27.775	0	0	5.553	0	5.2351	0	0	0	0	0	0	1.0161	8.2397	11.34	8.6358	7.2064	6.8668	7.5245	0.61869	1.6671	5.7767	2.8041	8.8586	3.554	8.6555	12.423	14.325	9.5111	15.479	9.9633	14.048	13.759	6.847	12.184	15.083	4.4107	6.1659	0	0	0	0	0	0	2.8711	0	0	0	0
0	0	0	10.042	13.452	16.314	17.801	28.197	30.497	29.265	32.237	24.518	26.227	34.633	28.611	29.655	35.997	25.984	18.332	25.025	15.68	31.801	29.906	32.871	34.339	40.739	37.495	47.529	57.601	57.857	55.844	66.048	76.909	79.338	83.983	96.99	91.179	99.77	96.604	107.68	109.97	110.24	123.63	123.94	132.28	119.89	128.24	122.55	136.63	138.65
0	0	0	10.152	17.865	15.035	6.9027	20.355	4.5648	16.563	12.922	13.539	11.489	0	0	1.2967	0	0	4.8609	10.579	2.7795	7.9731	0	0	0	0	0	0	0	0	0	0	0	3.7588	0	10.009	20.132	21.249	9.5386	20.336	18.685	21.504	16.377	20.741	22.387	15.652	0	15.731	12.88	0
0	0	0	27.467	26.744	6.0556	6.9221	2.2928	0	2.8808	2.1145	1.8086	14.224	0	0.71808	1.6259	18.333	6.9834	0.75239	1.1344	0	7.0186	5.682	6.7336	11.337	16.087	6.6138	0.69933	12.607	8.5408	13.311	21.323	25.726	24.977	47.027	50.807	51.953	49.211	47.152	46.182	65.639	69.209	95.595	94.113	98.885	113.03	102.71	110.61	106.53	98.872
0	0.14723	0	5.3002	9.3666	9.7546	0.4195	15.498	1.0494	1.4442	3.221	13.814	5.2982	0	0.16644	12.388	20.519	0	2.2913	3.7301	5.7906	2.9484	3.6628	10.653	1.0127	0	0	9.1575	4.3362	7.6209	4.6458	8.5766	9.785	17.481	17.07	14.42	30.493	45.088	52.139	64.375	66.472	73.797	82.28	87.824	91.821	87.739	100.21	114.58	125.61	116.43
0	0	0	13.88	12.127	21.991	4.3413	6.8156	13.236	5.6515	14.234	26.648	22.757	33.348	25.924	38.063	22.138	24.006	18.909	23.866	27.025	32.131	31.34	5.4806	9.6891	15.265	11.825	14.004	14.945	10.066	8.3288	14.553	9.9629	13.309	9.512	27.751	15.747	16.21	12.452	0	8.2832	1.9613	8.3308	11.872	0	7.9622	0	0	0	6.9615
0	6.309	0	7.3969	0	0	0.10833	6.4891	8.1306	1.4042	15.604	16.924	0	1.4283	0	0	0	0	2.52	0	4.6849	0.58341	12.324	6.1195	0	4.8629	0	3.1689	0	0	0	4.1094	0	0	0	0.23806	0	0	0	1.7033	1.1667	0.57383	6.1171	8.0643	6.5689	1.428	10.891	0	4.4823	0
0	0	0	5.9943	11.612	8.7143	12.2	7.3275	12.685	13.781	16.891	16.564	26.009	33.772	26.788	26.392	33.044	37.657	28.858	36.597	28.342	34.95	34.008	41.317	40.875	44.955	38.76	51.014	45.193	51.683	47.28	44.647	52.139	49.057	48.947	52.452	57.677	57.8	63.014	66.041	59.333	69.027	72.955	86.223	88.161	91.471	109.79	107.46	106.98	120.04
0	0	0	12.16	38.348	56.155	68.267	120.96	125.81	148.76	162.3	166.69	154.55	152.33	142.57	185.76	140.8	142.56	189.76	179.68	176.49	171.14	171.79	165.57	190.13	184.68	179.17	185.24	181.17	196.66	197.79	200.03	212.3	212.62	209.6	216.97	214.56	214.04	214.25	201.76	212.06	217.77	228.61	228.92	231.26	229.97	244.37	228.01	224.91	216.86
0	0	0	10.225	3.9466	5.4612	5.5435	19.931	14.733	29.632	35.371	34.037	31.44	34.096	41.135	44.333	45.019	40.88	39.519	44.286	36.227	39.101	43.639	36.348	50.48	53.763	52.776	55.906	51.472	65.537	58.144	61.78	67.901	63.052	61.634	65.778	73.43	69.044	66.397	64.301	77.876	75.042	75.133	67.031	84.927	82.494	84.557	77.71	82.22	74.802
0	0	0	12.917	18.048	22.493	20.228	38.346	32.818	36.937	28.098	31.116	29.685	46.673	22.763	30.243	37.944	37.228	44.055	53.631	60.267	60.326	83.093	88.071	109.82	108.52	139.33	133.34	133.25	153.63	157.66	158.27	156.4	159.94	161.4	162.27	169.61	172.36	173.78	138.23	121.96	144.43	134.32	138.41	145.94	142.44	125.38	136.2	137.54	127.99
0	0	0	6.2295	14.192	18.354	22.983	26.739	26.583	37.19	36.157	38.062	40.982	39.8	35.962	40.936	13.389	44.584	32.847	32.457	35.173	36.461	35.554	33.903	35.035	39.019	37.747	41.081	40.552	42.595	47.683	39.612	47.493	46.988	38.756	41.396	41.799	41.123	44.54	35.897	50.892	44.957	47.347	40.635	40.073	38.022	33.465	47.054	43.85	45.969
0	0	0	4.8836	11.68	10.752	17.161	25.281	40.206	53.935	71.503	85.41	97.682	109.73	124.63	132.18	157.39	160.51	184.64	192.55	206.04	215.75	211.79	229.36	228.83	225.09	223.67	242.65	247.66	248.76	256.09	254.06	258.3	262.08	256.94	258.65	262.97	258.12	271.12	279.67	273.36	282.65	284	287.43	279.01	278.64	279.34	269.43	275.72	278.08
0	0	0	17.176	21.57	18.685	25.812	31.664	31.272	30.487	26.878	30.605	33.146	42.253	48.787	50.739	57.176	58.81	60.912	55.211	60.486	61.298	58.529	62.286	68.85	69.348	77.016	83.596	84.898	70.145	73.585	60.723	58.157	49.957	57.015	58.987	57.442	60.292	61.187	59.219	60.935	66.933	67.691	68.695	61.041	58.663	58.722	49.016	54.107	54.833
0	0	0	13.119	10.545	8.9737	12.551	17.066	25.492	34.736	24.099	32.741	30.823	43.246	40.003	45.066	43.583	53.059	52.004	62.657	62.998	63.949	56.621	65.271	75.624	66.764	75.898	81.333	67.372	66.89	83.323	86.877	97.476	92.068	88.7	107.29	100.22	102.7	108.69	110.07	126.07	122.33	133.35	122.79	137.86	139.73	157.25	168.47	217.71	274.69
0	0	0	10.074	17.76	51.178	34.129	54.29	53.228	68.005	60.53	75.549	76.786	76.257	80.434	66.638	71.206	65.811	77.959	68.55	70.559	71.499	65.353	64.637	51.516	54.976	60.408	60.772	50.099	50.919	54.558	42.681	48.454	42.962	43.362	51.893	36.92	35.948	40.998	36.356	38.572	34.737	31.82	40.392	30.462	27.56	23.496	16.052	17.625	18.703
0	0	0	12.259	10.554	12.542	12.386	28.917	45.359	59.539	73.307	69.345	91.875	100.21	114.55	126.74	117.54	131.02	134.96	147.41	167.89	178	187.41	201.71	216.25	223.41	231.54	235.47	252.65	238.21	246.84	263.36	302.77	290.44	307.53	292.75	308.79	313.59	316.11	318.75	337.96	315.07	330.02	336.11	313.16	314.12	313.97	330.73	325.48	310.24
0	0	0	4.6129	12.527	18.16	13.318	7.8767	11.395	23.831	24.586	26.538	29.518	26.693	26.803	31.488	32.747	39.64	36.069	39.361	36.74	41.103	41.597	44.743	48.309	52.343	52.102	54.146	52.207	56.837	60.965	62.582	60.745	57.454	70.706	64.984	70.553	64.275	62.187	62.867	53.709	63.503	54.902	61.091	60.699	65.4	68.962	63.917	63.501	65.783
0	0	0	6.4925	17.735	12.435	20.5	29.327	32.932	40.002	51.452	66.063	74.83	100.75	110.44	126.88	136.83	156.01	161.34	166.19	190.15	184.84	188.99	196.1	202.14	213.52	215.28	218.13	207.3	211.41	261.74	217.35	217.99	228.18	224.76	238.57	228.2	233.04	233.73	271.83	230.42	236.09	277.78	277.14	262.6	276.82	272.39	239.01	261.88	278.7
0	0	6.2432	10.199	9.1649	11.139	6.0673	14.756	14.457	20.053	28.196	23.886	23.234	28.218	34.147	39.913	33.742	44.559	49.384	43.035	34.52	66.836	47.911	47.639	55.592	52.364	44.172	36.557	44.014	43.024	50.046	53.748	60.363	59.607	59.539	61.227	55.065	56.415	56.668	50.106	59.47	56.663	66.349	62.883	62.968	59.522	59.482	62.429	68.508	59.884
0	0	0	5.7105	14.262	12.557	17.763	26.16	22.258	17.614	22.626	31.76	27.905	34.393	29.462	23.638	32.968	33.107	41.313	50.661	50.568	61.537	64.278	64.542	82.501	88.619	94.93	100.55	103.39	114.6	106.74	98.453	119.02	114.6	115.15	120.84	125.46	125.02	135.94	122.97	130.73	138.13	132.32	153.63	161	148.7	150.25	155.43	163.73	182.12
0	0	0	10.956	17.807	30.206	26.336	38.705	49.176	48.937	46.565	43.118	43.425	38.219	30.279	35.349	31.128	36.396	31.814	32.172	29.838	44.715	47.672	45.355	46.028	57.285	54.728	50.236	39.043	52.029	45.005	46.49	47.821	48.199	47.61	45.832	55.169	50.433	44.253	45.911	52.421	59.328	55.874	53.205	61.932	47.268	52.988	52.261	51.291	53.764
0	0	0	4.4342	11.246	6.5772	15.964	22.166	31.272	26.846	40.831	107.89	94.798	103.22	102.1	112.61	96.816	102.5	72.326	54.168	70.87	67.713	64.607	57.297	64.376	58.825	59.335	72.952	67.77	69.577	82.172	88.956	86.105	81.333	81.299	91.855	90.618	95.048	83.043	98.831	95.401	94.58	98.507	100.04	87.182	94.71	95.002	89.214	87.725	88.256
0	0	0.48038	12.64	13.203	11.753	22.739	29.058	23.731	24.896	32.227	32.167	32.978	32.786	32.751	41.841	30.989	33.318	31.631	38.632	38.022	34.913	45.433	49.885	50.591	43.475	44.048	59.626	62.172	65.948	63.842	60.863	69.339	67.745	65.198	73.242	80.824	81.931	83.176	72.75	82.779	79.695	82.474	84.791	84.122	87.197	90.725	94.489	90.075	102.73
0	0	0	3.7121	15.644	12.075	14.976	25.485	54.124	81.192	108.31	152.6	190.96	244.74	284.06	355.95	461.85	375.95	507.61	552.24	529.88	592.75	633.27	597.93	621.17	662.17	554.33	657.25	667.69	669.11	659.97	690.77	715.61	672.18	739.73	704.63	730.4	712	712.25	712.48	679.18	724.2	696.38	687.9	621.55	626.05	682.21	617.82	619.72	638.02
0	0	0	7.2072	3.918	17.63	15.847	23.84	18.331	24.749	23.553	18.195	20.209	13.004	14.898	16.507	13.006	15.003	21.974	23.885	21.636	18.888	20.149	24.359	27.454	25.463	23.636	26.905	35.015	27.294	26.884	20.187	36.177	25.976	36.564	35.978	36.302	38.837	38.258	31.749	38.564	32.539	35.37	38.015	34.063	27.498	27.226	28.839	29.145	27.855
0	0	0	0	5.8359	5.5371	8.1725	6.1411	3.6963	3.3328	3.5391	0	0	0	11.1	8.0979	11.682	8.8172	13.115	12.16	4.7314	11.038	20.112	23.713	24.456	25.104	28.911	26.892	23.36	30.752	31.187	36.293	34.07	28.46	35.603	35.709	47.925	38.269	38.233	31.468	42.897	40.042	38.598	48.182	45.822	50.925	40.636	51.089	39.51	45.473
0	0	0	7.7718	11.204	14.771	11.714	20.108	23.053	24.738	29.411	24.856	29.317	29.023	31.547	33.667	34.449	31.855	27.743	27.655	31.26	35.189	26.212	29.493	36.837	39.268	33.041	45.739	51.275	47.618	35.54	36.976	35.615	37.277	37.149	40.272	43.083	40.841	38.778	43.931	47.835	48.264	45.748	48.305	47.856	40.842	44.277	40.794	47.431	44.924
0	0	0	4.8684	15.993	11.994	29.634	21.132	22.868	19.462	17.608	18.937	0	0	2.7841	3.8858	0	0.057324	0	0	0	0	0	0	0	0	0	0	0	0	0	0	0	0	0	0	0	0	0	0	0	0	0	0	0	0	0	0	0	0
0	1.1497	0	14.997	10.397	6.2902	12.036	25.814	33.399	27.299	46.811	41.056	38.607	51.869	43.641	45.265	65.521	51.37	54.192	66.636	67.161	64.919	78.908	86.732	93.075	80.16	88.505	90.338	96.793	93.125	91.536	91.125	101.01	87.172	108.43	101.62	94.488	108.35	117.37	118.32	131.59	133.55	127.06	125.37	152.92	156.88	193.08	187.43	191.64	205.78
0	0	0	9.3923	0	5.0218	8.0989	18.912	14.194	6.1195	9.3687	5.9676	3.7305	0	0	0	0	0	0	0	0	0	0	0	0	0	0	0	0	0	0	0	0	0	0	0	0	0	0	0	0	0	0	0	0	0	0	10.327	17.697	34.041
0	0	0	5.4944	6.6212	3.2891	11.094	14.339	19.104	20.811	13.298	15.191	15.074	20.993	17.308	24.195	23.566	20.274	6.5739	11.396	28.366	35.743	63.302	104.56	133.81	166.56	160.13	244.93	281.5	250.27	289.09	317.13	341.5	369.81	379.97	404.66	521.15	421.94	441.65	439.57	451.42	460.87	494.89	491.09	512.49	499.06	482.34	518.15	534.33	536.76
0	0	0	8.8381	12.369	13.872	13.296	9.9589	9.8155	10.853	9.5459	25.106	11.445	14.161	24.647	18.549	11.524	38.074	23.912	14.44	18.556	9.6403	35.307	28.32	51.405	46.144	46.252	42.937	43.336	47.456	50.959	61.887	55.967	46.779	55.477	65.423	66.412	76.621	71.382	51.794	65.847	68.117	61.74	60.812	61.204	63.998	58.725	67.271	74.585	71.991
0	0	0	1.3898	10.247	23.776	17.757	17.648	0	9.5754	0.52666	0.1376	0.96169	10.584	11.491	5.7954	9.8803	11.573	15.857	8.815	9.6126	26.04	29.307	30.19	26.2	20.836	21.513	36.033	13.727	41.71	40.645	51.062	48.79	63.648	59.952	69.468	62.085	78.046	83.332	86.515	84.537	101.82	88.224	100.59	85.68	94.763	102.23	107.54	104.86	115.27
0	0	0	1.889	11.247	4.6363	3.469	6.3349	1.3843	9.6545	11.574	15.175	11.126	19.493	22.431	24.524	28.777	31.821	22.147	26.768	27.1	24.474	26.994	33.651	31.773	43.269	53	56.671	47.768	58.435	54.304	62.462	58.333	76.919	65.67	66.401	100.49	83.279	89.501	93.603	71.29	80.193	78.772	88.696	89.216	96.496	97.892	90.521	94.336	99.916
0	0	0	4.6151	17.903	14.73	28.445	31.784	27.209	42.63	25.883	29.794	24.029	36.955	29.373	36.242	17.511	26.601	23.097	20.835	24.376	18.675	19.862	15.836	22.678	21.87	24.32	24.14	14.362	19.7	19.594	41.868	67.907	96.475	133.45	190.25	261.48	325.42	389.21	466.45	571.63	657.59	749.87	789.26	891.33	954.8	1036.8	1080.7	1117.5	1196.9
0	1.314	0	7.3524	8.7381	12.058	17.361	13.909	3.3839	1.4995	4.9951	12.254	12.591	11.166	16.89	24.764	3	15.32	15.133	6.7019	6.5776	5.2929	20.996	8.7013	15.81	16.025	15.368	22.159	26.173	18.182	12.691	19.966	11.22	12.746	8.0159	14.585	1.6281	11.34	2.8671	0	0	0	0	0	0	0	0	0	0	0
0	0	0	9.6855	12.346	14.703	6.7552	18.615	12.511	13.41	15.524	20.855	12.447	15.529	21.955	23.534	22.355	20.511	26.309	22.459	31.964	23.601	26.218	26.272	20.202	28.186	21.009	10.866	15.2	5.6314	12.4	16.355	23.856	18.962	16.313	16.989	20.721	13.337	5.7864	2.6477	9.0012	14.131	19.357	12.281	13.025	8.2793	7.1808	10.47	5.7667	13.35
0	0	0	9.2579	9.7243	14.944	16.026	21.571	22.97	18.258	22.61	29.314	30.124	28.956	28.409	19.879	24.538	15.202	22.328	22.68	14.543	25.793	21.32	28.039	34.103	36.728	34.531	48.446	46.638	47.903	40.931	36.787	39.028	43.078	42.515	50.965	52.715	60.198	56.066	59.643	70.509	64.765	63.225	58.344	53.577	42.422	45.488	40.115	51.649	38.081
0	0	4.8488	15.034	8.093	9.1157	2.0367	7.8379	3.3389	13.884	22.813	21.203	12.545	19.228	19.086	16.061	18.972	5.4085	20.59	16.237	18.814	18.19	11.897	12.067	29.142	26.976	28.051	35.712	39.219	47.307	32.285	38.711	49.691	46.778	44.175	45.72	40.176	55.155	57.988	51.509	59.311	62.868	61.701	48.578	53.603	59.856	62.718	54.718	55.368	49.433
0	0	0	2.3169	0	20.651	20.854	37.16	27.621	34.346	25.874	28.197	35.106	37.186	35.136	44.301	41.794	36.543	65.746	58.843	67.611	85.3	111.36	130.56	154.37	154.97	164.14	230.43	271.02	292.51	307.13	327.27	357.14	360.42	384.5	414.89	409.99	439.88	436.77	459.58	486.08	521.16	521.87	517.81	510.54	506.91	510.15	527.88	520.47	538.14
0	0	1.1359	3.0793	13.271	8.2695	16.179	26.699	19.47	29.938	27.406	37.668	41.512	37.746	40.067	40.559	36.008	43.768	50.185	47.435	35.283	53.874	54.491	52.731	49.121	49.446	41.809	51.48	46.876	50.924	54.025	68.662	113.77	164.81	243.37	348.2	452.77	578.21	669.79	767.08	870.65	979.31	1040.3	1153.8	1229.5	1310.8	1377.2	1427.2	1482.7	1544.5
1.3415	15.353	0	0	0	3.6487	7.5288	16.183	16.833	23.036	22.362	25.624	24.964	24.697	22.548	32.773	22.851	34.13	31.782	26.551	37.038	39.638	53.483	50.036	58.939	49.5	44.741	46.397	54.662	46.025	43.081	54.526	56.236	58.003	64.883	59.547	61.11	63.638	60.057	65.392	62.217	70.978	67.986	69.088	72.108	82.121	83.801	93.506	88.198	106.89
0	0	0	11.459	10.378	8.9887	5.3394	10.618	0.09291	0	16.469	13.694	6.843	0	0	10.891	5.4404	0.46043	7.3612	8.0887	11.44	8.7982	7.3528	22.971	4.7168	0	0	0	7.0945	0	7.6256	2.6358	2.4904	0	3.3941	1.2919	11.394	12.007	5.4045	15.325	12.478	12.05	19.756	24.238	24.387	33.404	30.65	41.414	40.342	32.497
0	0	0	0.58631	25.805	29.408	31.021	40.264	41.091	43.235	45.544	31.863	38.998	29.317	26.978	21.556	43.313	37.943	45.222	33.597	38.053	26.927	31.943	39.156	37.418	36.831	44.984	56.45	44.713	33.588	41.625	48.19	50.429	47.57	50.352	42.928	40.604	37.913	39.957	47.946	49.045	45.429	42.592	54.463	53.191	44.519	52.327	42.126	46.24	51.783
0	0	0	6.6389	14.753	23.623	22.414	30.274	30.694	31.093	37.228	30.618	18.51	37.529	32.628	35.682	32.818	33.971	36.846	28.236	37.219	34.506	33.04	32.997	33.269	27.667	37.693	34.9	32.752	29.502	35.082	22.832	30.268	28.64	31.228	34.936	27.829	35.238	30.583	36.532	23.591	33.732	28.127	27.956	24.191	26.412	24.713	24.14	24.482	20.859
0	0	0	6.4478	5.9626	6.1887	14.484	25.91	22.965	25.395	4.8301	19.593	27.779	37.354	29.877	31.394	32.567	33.886	31.281	35.913	32.733	33.723	33.463	38.959	39.957	11.076	40.966	40.757	31.208	35.191	38.895	45.118	54.602	44.799	47.221	52.805	58.978	61.456	58.749	57.954	64.192	60.041	69.398	61.976	58.924	49.796	46.701	39.545	45.554	42.537
0	0	0	5.675	2.152	18.417	4.9664	0.81023	9.4999	5.6246	23.273	12.311	20.095	27.951	23.428	18.359	15.454	11.298	12.663	0	7.9314	3.5826	6.6883	12.103	5.7499	0	0	7.7408	0	0	0	0	0	0	0	3.4759	0	1.1977	0	4.4184	1.704	2.5493	0	1.4303	0	0	0	0	0	0
0	0	0.035473	5.0609	9.9452	16.141	8.7243	1.9969	10.96	7.9836	16.697	8.8263	8.6268	12.932	19.858	25.931	30.948	22.823	29.658	38.816	36.086	30.977	43.527	39.989	38.77	47.22	27.779	35.141	32.673	27.79	38.478	45.957	54.213	53.463	47.941	49.031	50.641	51.046	49.822	46.649	48.227	55.209	65.627	54.626	62.656	56.325	51.97	55.662	61.836	63.061
0	0	0	11.787	13.881	20.095	5.6301	26.758	30.201	23.406	21.418	27.978	24.072	25.883	24.089	18.528	17.823	27.235	27.794	24.128	18.994	30.287	36.473	40.976	36.925	45.31	42.267	48.248	52.595	46.134	37.855	41.981	46.019	47.175	54.129	61.942	64.751	62.849	64.748	73.406	76.716	84.051	90.058	88.006	90.649	92.022	85.833	81.868	100.35	96.893
0	0	0	10.291	8.6328	6.4619	15.906	10.111	17.322	18.125	23.238	18.856	20.654	23.893	31.917	29.037	35.066	33.521	35.028	42.43	40.722	52.933	51.227	50.459	52.724	44.733	49.454	45.632	56.738	57.092	64.326	56.797	66.422	55.646	60.982	64.079	70.58	73.474	78.853	70.89	79.317	80.967	77.192	80.905	74.599	86.804	81.566	88.79	95.726	96.199
0	2.0016	0	1.0852	0.22694	4.9127	7.3221	16.897	11.37	12.311	18.739	24.098	19.227	22.271	19.265	27.053	25.6	31.763	29.779	38.98	36.852	41.263	44.487	46.743	44.881	42.307	43.868	44.9	44.295	43.506	36.36	36.59	49.028	51.599	54.06	60.866	64	64.484	67.659	80.786	82.63	91.091	90.047	98.454	106.72	116.01	126.67	138.41	142.12	160.84
0	0	0	13.063	0	7.7636	17.118	8.9222	20.196	16.338	27.802	17.532	18.055	28.409	14.761	19.392	14.885	14.231	2.3648	0	1.4686	25.503	12.124	6.8237	11.343	18.443	13.834	30.659	43.233	26.641	20.975	25.861	32.367	28.874	32.369	31.606	35.894	36.863	37.595	38.903	43.36	42.809	43.353	40.594	51.318	37.835	40.937	35.498	43.67	37.651
0	0	0	13.454	11.899	5.0652	25.131	18.972	26.823	32.073	29.619	26.407	30.291	25.347	29.671	32.82	27.596	22.592	30.998	38.687	33.417	36.601	35.189	26.077	28.93	39.336	33.919	43.015	35.125	42.877	35.247	36.157	25.561	28.352	31.635	23.453	24.732	22.622	23.055	27.158	26.34	27.923	21.861	22.103	19.477	15.914	19.867	22.633	15.72	12.318
0	0	0	3.6827	6.2595	6.0804	0	7.3211	2.9781	3.642	16.342	29.546	26.438	41.374	35.022	60.29	63.688	45.513	54.883	50	54.386	54.341	60.975	66.733	58.08	71.311	78.439	111.34	111.24	92.717	92.267	97.606	103.61	103.05	109.28	108.22	106.08	111.41	110.59	116.19	110.47	109.73	102.36	108.61	98.589	105.27	113.88	96.614	103.68	93.687
0	0	0	3.4411	9.5285	10.535	12.741	16.745	26.601	37.815	32.667	34.286	37.423	52.752	41.353	53.138	47.976	54.586	27.686	27.187	33.726	46.774	74.67	66.539	77.033	79.287	88.334	100.83	93.141	98.849	105.18	111.85	124.11	123.5	118.05	153.15	158.82	167.98	184.94	207.94	186.85	214.91	220.28	238.62	249.89	252.65	269.54	255.67	291.77	274.73
0	0	0	4.1642	8.7136	11.769	16.973	19.831	21.627	19.407	21.209	23.701	25.37	24.207	17.261	21.297	24.699	19.876	21.206	19.965	31.672	32.621	31.056	28.259	26.742	21.534	20.414	27.28	19.236	20.297	28.549	23.25	23.883	20.008	16.952	20.759	22.278	19.974	21.709	23.3	19.744	22.649	20.091	24.85	23.579	17.685	18.123	9.916	18.144	13.043
0	0	0	8.8907	14.668	13.194	16.423	22.913	30.544	29.807	40.596	47.703	52.234	57.381	58.217	52.983	70.172	67.436	79.996	77.603	88.76	89.71	96.216	92.897	97.542	86.551	94.552	100.5	95.968	106.97	102.14	105.2	95.078	103.4	99.018	104.1	99.219	101.2	112.02	100.03	105.04	107.43	101.67	107.64	108.61	103.77	106.45	96.928	103.02	102.34
0	0	0	9.4132	5.5599	13.065	11.335	14.828	21.272	22.693	25.213	25.074	26.768	31.394	38.66	25.429	29.789	12.609	19.085	22.392	26.495	24.302	25.882	33.889	34.569	30.396	37.988	35.124	40.484	47.195	61.493	50.536	57.11	56.238	36.939	42.401	50.222	46.697	51.494	39.055	49.76	46.992	45.732	47.939	47.377	46.695	44.979	47.999	48.295	51.749
0	0	0	16.063	38.538	24.039	26.456	29.889	25.004	29.437	32.538	35.073	41.153	31.607	32.632	40.765	50.208	39.204	35.275	36.528	43.242	33.452	32.462	26.235	34.011	17.516	32.262	24.954	11.07	21.56	11.141	7.3566	12.76	15.666	29.832	23.109	21.522	22.794	15.93	27.707	20.818	25.81	29.026	23.798	27.818	28.76	27.674	24.982	15.953	19.831
0	0	0	7.0787	11.548	14.863	19.304	37.702	60.933	74.789	114.5	144.17	176.86	210.27	233.84	255.04	265.97	273.29	292.26	303.19	302.12	302.07	328.07	306.4	301.91	321.45	309.64	319.61	298.6	301.36	323.63	323.69	323.71	309.92	319.98	320.8	323.54	323.91	319.34	337.93	337.12	338.19	325.94	324.02	329.37	302.93	315.9	295.1	300.32	300.46
0	0	0	0	9.1771	19.221	28.249	52.027	90.455	150.49	208.16	283.95	365.15	418.27	506.59	575.27	619	718.38	752.25	812.29	832.5	885.64	969.13	952.08	999.3	1036.6	1069.4	1096.4	1057	1085.8	1122.6	1119.9	1124	1150.5	1159.2	1162.8	1192.2	1219.7	1257.3	1267.3	1275.9	1277.9	1291.1	1322.6	1328.8	1312	1350.5	1337.4	1282.5	1357.3
0	0	0	0	13.321	25.788	34.272	34.374	42.41	72.226	99.092	118.74	141.59	169.97	219.05	236.06	278.23	310.24	343.97	342.91	370.18	357.61	389.98	408.25	421.21	447.25	430.45	450.27	461.7	473.52	489.52	476.22	479.72	497.8	489.65	504.1	497.65	499.81	500.09	507.77	510.11	518.14	538.33	522.19	517.31	515.08	502.46	497.25	529.38	516.77
0	0	0	7.6452	17.471	14.786	14.543	9.8139	9.4829	20.549	24.724	27.742	29.8	41.344	44.75	52.476	52.797	61.853	61.54	78.855	76.374	92.177	104.24	124.22	128.09	140.12	147.22	161.4	172.77	175.01	181.5	202.29	194.58	203.14	219.35	218.16	242.32	257.52	256.4	270	252.37	274.02	284.05	288.33	301.08	311.26	322	323.04	323.59	345.07
0	0	1.4291	5.3161	24.561	13.274	13.806	30.305	17.571	20.028	16.648	13.515	13.528	37.44	22.039	61.03	49.406	48.585	44.434	42.745	48.079	46.02	52.297	56.559	62.52	65.615	61.519	55.245	44.04	59.137	76.932	69.598	79.245	79.747	79.628	81.572	86.525	79.151	79.394	72.347	76.162	86.262	119.58	108.14	129.14	130.27	126.91	149.59	172.87	185.8
0	0	0	0	29.731	22.022	15.03	15.059	10.124	14.947	25.447	31.636	22.7	21.048	21.614	41.88	46.581	32.869	34.697	34.795	39.574	39.257	38.356	52.91	47.864	47.534	47.901	71.736	62.583	58.263	65.064	66.655	65.244	64.273	69.41	57.92	61.056	61.776	58.349	60.248	58.218	66.221	59.072	70.561	73.396	62.545	62.126	70.861	68.47	54.409
0	0	0	3.3993	4.9345	4.3346	14.282	13.931	13.818	14.311	15.525	31.784	40.535	34.427	52.491	45.903	46.517	34.637	42.313	48.797	49.886	55.507	55.595	60.14	65.538	57.134	66.654	67.216	63.359	68.368	64.814	71.045	79.337	79.021	76.937	90.714	96.865	102.99	94.368	95.954	103.86	100.46	99.042	100.45	97.657	93.783	101.78	103.74	108.67	118.55
0	0	5.5208	9.0531	12.886	17.97	16.872	12.591	21.811	24.572	24.09	20.915	26.354	27.651	26.358	22.334	20.117	15.531	22.499	28.448	37.967	39.521	44.595	42.764	49.344	45.17	48.336	45.673	57.307	57.477	39.437	38.3	51.311	41.72	34.298	42.557	43.347	44.686	54.891	51.414	52.399	52.219	48.177	46.435	37.879	40.477	36.962	39.202	40.847	41.069
0	0	0	0	0	14.524	28.252	50.477	89.686	148.74	211.52	293.98	360.15	422.24	506.67	476.75	543.03	591.39	721.89	797.03	812.94	911.03	983.62	1058.6	1099.5	1090.9	1243.3	1439.4	1240.4	1359.8	1488.1	1513.4	1586.1	1626.7	1671.4	1687.2	1701.8	1803.7	1765.5	1816	1865.1	1915.7	1891.5	2016.7	2008.8	1974.8	1986.1	1990.4	2028.6	2006.5
0	0	8.7844	13.025	16.265	23.029	29.753	34.007	33.521	35.912	41.302	37.427	44.71	45.893	53.04	45.393	46.968	52.228	48.904	54.92	50.704	69.005	67.931	71.121	69.47	65.232	63.959	73.626	63.576	75.705	73.998	77.813	76.18	75.527	78.125	79.498	77.172	86.173	81.353	81.272	74.274	84.921	97.29	95.021	92.033	90.6	97.286	96.568	95.702	97.086
0	0	0	4.5842	12.425	13.412	21.888	41.605	53.47	61.797	88.381	122.01	146.62	163.39	189.64	210.15	227.79	252.62	257.88	258.98	283.27	251.66	292.92	287.78	298.31	294.86	297.3	311.46	321.42	288.23	288.1	303.37	282.15	282.68	289.89	307.22	294.2	297.02	300.12	279.44	278.1	283.38	306.98	301.72	292.92	292.5	275.51	291.18	286.08	292.97
0	5.0088	0	0	16.106	1.2385	12.554	0.53993	5.4081	0	0	0	0	0	0	0	0	0	0	0	0	0	0	0	0	0	0	0	0	0	0	0	0	0	0	2.7146	0	0	0	0	0	0.98613	3.249	4.7226	0	0	0	0	1.4008	3.9175
0	0	0	12.471	13.408	24.899	35.844	33.688	34.841	41.092	46.398	43.094	4.8977	32.679	33.461	42.871	42.096	33.634	27.117	31.886	28.782	40.626	44.891	40.847	45.954	48.924	41.223	47.249	48.96	45.917	57.386	68.903	72.019	84.75	90.164	70.095	73.862	78.56	79.022	78.392	89.703	101.8	109.25	109.43	118.26	120.99	134.4	144.83	134.6	139.35
0	0	0	9.4075	4.0754	16.24	19.101	5.6612	7.6243	18.198	16.244	14.174	13.363	10.002	11.775	13.335	12.502	13.924	16.44	16.098	21.23	14.868	12.214	15.996	18.357	15.947	11.166	13.057	17.691	11.725	20.992	13.455	23.178	18.501	24.828	22.828	23.913	25.317	20.365	23.27	24.39	24.795	22.895	27.895	27.166	27.755	27.732	28.92	37.908	36.271
0	0	0.3189	11.468	6.6747	12.952	8.3975	12.614	7.9467	17.037	20.8	15.887	20.024	10.857	23.482	25.163	25.005	33.557	29.704	27.973	25.266	33.466	27.315	35.671	34.806	36.765	33.885	24.52	36.581	31.931	31.274	30.079	32.195	35.669	33.668	34.425	31.946	29.166	23.969	21.685	32.544	33.295	41.529	32.564	31.596	28.58	29.798	28.272	29.953	25.609
0	0	0	1.2425	24.292	18.038	31.856	33.074	37.419	37.718	39.839	39.273	37.139	43.595	62.739	61.009	47.729	57.089	47.633	50.518	47.598	46.063	54.477	54.859	54.95	50.385	54.235	46.724	50.715	43.08	44.901	51.91	46.762	53.484	47.808	51.893	58.582	57.461	58.783	49.688	51.506	51.141	57.431	56.638	54.852	59.815	45.424	55.849	56.354	54.783
0	0	0	17.877	18.67	9.8849	17.749	26.167	20.85	38.542	38.016	45.349	56.076	82.629	95.042	95.892	108.44	107.62	137.63	131.98	155.91	158.57	166.46	172.39	178.03	181.49	184.88	207.83	178.23	185.44	184.8	192.13	199.52	183.43	190.82	202.72	197.7	213.64	212.37	199.75	204.97	193.84	214.46	206.96	217.89	207.27	217.78	202.83	210.98	212.23
0	0	0	18.34	12.908	23.665	31.852	18.629	37.082	35.268	16.039	6.0815	0	0	0	0	0	0	0	0	0	0	0	0	0	0	0	0	0	0	0	0	0	0	0	0	0	0	0	0	0	0	0	0	0	0	0	0	0	0
0	0	0	8.3713	20.742	24.498	16.754	18.326	18.061	9.0558	6.0771	18.463	7.2866	27.814	27.899	33.853	16.306	6.6429	0	0	5.3863	2.1507	17.929	7.0049	15.884	13.187	6.0667	8.477	5.1632	7.9757	10.555	5.3318	6.7802	0	1.707	3.9953	0	0	0	0	0	0	0	0	0	0	0	0	0	0
0	3.1545	2.2529	6.5659	5.3528	8.104	2.1273	25.233	5.4869	10.98	17.292	15.083	15.152	12.82	22.381	27.393	16.706	21.223	19.613	17.151	12.584	14.673	10.85	7.221	23.231	26.287	21.123	30.589	15.706	34.863	36.066	30.834	41.382	29.143	27.916	34.58	39.517	36.782	43.679	44.607	44.991	44.614	49.499	45.458	48.548	51.059	59.446	46.477	52.392	42.36
0	0	0	0.95697	4.4947	4.7427	6.6047	4.8617	0	0	0	0	0	0.71093	11.106	16.737	10.603	8.1	6.7944	8.2816	0	5.0105	4.5889	7.1561	0.36156	0.17044	0	0	0	0	0	0	0	1.5321	0	0	0.074691	0	0	0	0	0	0	0	0	0	0	0	0	0
0	0	0	15.138	2.9412	16.146	10.799	15.694	14.074	10.548	18.909	9.6489	22.012	19.093	10.297	13.514	8.3315	8.3297	11.682	0	7.6961	7.86	5.8875	6.5855	6.2653	20.648	13.794	12.771	18.078	10.331	8.8113	13.566	14.657	19.051	19.451	31.734	32.815	34.779	42.054	44.696	60.613	60.096	61.925	71.466	54.801	51.382	66.298	66.451	75.44	70.004
0	0	0	4.3383	0	8.436	12.339	23.08	28.324	21.392	16.904	25.856	21.636	20.233	12.25	23.077	16.52	18.269	23.596	22.16	19.913	20.038	28.839	25.934	30.245	33.683	28.969	35.742	31.274	32.18	23.202	29.454	34.821	38.761	43.99	40.127	37.197	36.24	32.27	45.317	34.409	56.42	48.269	49.057	46.114	57.515	71.323	65.793	57.752	72.29
0	0	0	5.9866	2.0813	12.319	22.338	37.978	42.203	41.786	58.741	68.375	69.826	87.375	83.004	95.782	110.18	97.552	108.75	110.91	104.79	111.35	112.27	113.19	119.85	119.15	120.07	118.1	110.9	117.43	111.65	113.37	114.4	117.9	107.53	97.147	113.2	95.122	96.374	97.821	93.787	108.63	104.8	109.67	115.65	103.35	106.3	106.12	110.92	109.58
0	0	0	3.6486	5.4999	19.191	24.347	31.269	33.015	47.166	54.435	66.423	85.454	92.059	96.331	121.36	120.72	144.86	151.93	176.68	172.54	195.25	188.16	175.16	186.84	192.4	199.98	208.05	174.11	189.65	169.11	183.56	180.4	173.76	173.59	177.76	176.86	174.67	184.42	188.66	196.32	192.01	200.4	191.88	190.66	195.74	192.4	192.5	201.33	209.79
0	0	0	3.7771	2.7348	6.7402	9.8697	3.245	10.234	8.3891	10.222	1.6996	4.5588	2.7468	11.584	4.8857	7.4757	0.60226	0	0	0.70437	3.2266	6.528	4.5458	1.1744	0	2.7684	0	2.5201	0.85699	4.9541	5.117	13.045	9.8964	7.97	9.3285	18.079	19.784	20.367	15.851	18.227	15.234	14.213	17.304	4.1958	11.497	11.378	18.62	13.394	17.472
0	0	0	31.757	33.403	41.395	49.816	31.919	25.081	29.779	25.441	15.518	12.823	3.4227	12.627	0	0	0	0	0	0	0	0	0	0	0	0	0	0	0	0	0	0	0	0	0	0	0	0	0	0	0	0	0	0	0	0	0	0	0
0	0	0	0	11.16	6.0266	11.376	12.347	4.8123	7.8279	13.735	1.8777	7.3828	7.3996	18.872	20.155	15.17	13.597	13.477	14.16	12.008	11.358	14.61	10.949	20.546	12.142	21.27	17.314	15.442	17.298	23.652	19.578	27.151	22.905	21.138	26.575	32.584	26.638	27.949	24.165	20.975	24.916	22.935	29.411	14.841	28.123	19.086	24.438	22.75	28.853
0	0	0	10.195	17.057	8.5304	5.6758	17.46	10.829	11.168	12.569	9.3441	20.43	25.271	12.671	31.206	29.085	26.029	31.93	27.517	30.432	20.969	22.594	19.015	26.25	27.429	28.532	22.918	29.737	24.532	34.05	34.503	43.488	36.771	42.429	36.799	41.235	40.805	31.189	42.364	40.837	46.737	50.486	47.346	53.547	51.135	57.154	64.834	63.716	64.657
0	0	0	13.378	2.8217	13.665	12.82	17.287	38.793	52.14	56.352	90.91	126.68	152.81	170.43	175.95	221.54	222.85	234.01	244.96	297.71	284.96	285.96	303.26	305.84	289.04	308.59	308.88	322.37	320.96	326.21	328.29	330.75	334.6	325.76	327.33	336.03	339.7	341.46	327.97	335.43	337.2	338.1	338.7	329.46	327.65	315.72	325.25	324.38	315.43
0	0	0.87204	11.294	17.011	16.286	10.331	9.2942	17.591	20.567	24.306	26.186	22.219	30.706	73.281	82.3	56.309	49.277	64.993	65.756	71.722	70.245	78.34	82.774	65.24	74.642	66.902	63.405	56.819	63.627	80.702	79	90.806	86.855	81.19	85.148	85.525	74.35	73.223	72.855	72.246	75.524	81.843	77.733	82.742	82.134	73.74	80.445	89.522	95.099
0	0	0	0	10.226	13.322	14.61	7.1309	32.718	37.566	52.95	50.277	54.961	86.179	97.641	111.78	103.99	123.97	128.19	146.64	126.02	136.35	155.21	158.35	162.82	158.9	167.78	174.83	177.06	174.75	175.02	187.86	189.15	177.35	190.57	187.89	194.48	185.93	197.05	187.64	192.06	196.69	197.16	202.47	197.03	194.44	212.57	211.37	198.79	204.94
0	0	0	10.057	9.3991	9.4204	15.843	14.221	14.919	11.347	29.527	24.478	19.942	20.78	18.485	24.763	26.645	22.519	27.656	33.209	18.986	28.537	35.293	40.017	34.707	40.5	27.766	31.071	38.295	29.409	34.844	32.607	29.644	17.701	17.707	18.132	10.88	5.3764	4.5573	2.0081	14.008	8.4079	20.045	7.6282	12.23	15.488	8.747	13.429	10.388	1.6256
0	0	0	7.3526	7.7319	4.1424	13.097	7.718	14.674	14.401	13.738	12.162	17.383	17.486	23.385	16.892	31.795	21.009	32.063	32.468	27.145	40.614	37.968	43.241	46.545	36.623	42.5	43.191	28.392	27.995	42.827	30.817	38.505	30.497	32.499	41.141	39.975	43.664	41.928	41.964	39.166	37.25	32.416	30.405	35.466	38.348	36.311	40.656	42.593	45.118
0	0	0	2.6487	6.7044	20.415	22.28	31.557	30.049	26.614	26.633	34.075	41.691	37.81	38.055	42.294	44.188	48.065	43.083	35.197	47.725	48.324	47.485	42.257	45.19	39.794	38.634	41.775	35.419	47.134	43.139	41.767	57.092	54.786	55.471	53.499	59.228	67.52	64.105	55.829	72.721	63.371	77.005	72.214	70.751	65.473	70.262	70.266	74.921	64.883
0	0	0	6.4872	13.266	12.173	23.441	17.67	14.586	6.3345	14.578	16.856	16.931	13.49	18.855	31.615	45.277	41.546	42.371	46.321	54.541	48.692	58.901	45.596	45.037	57.623	57.488	67.502	75.189	75.877	82.565	81.717	79.086	76.533	76.012	91.022	78.869	73.254	73.08	67.148	76.824	77.692	69.591	78.333	72.165	82.274	73.744	72.999	75.623	96.888
0	0	4.4753	0	7.2792	13.788	16.567	20.98	11.097	23.536	14.057	12.585	14.868	2.0667	18.563	11.324	14.468	6.2779	15.624	20.419	16.42	19.847	20.12	18.275	20.356	22.312	24.726	34.719	28.573	19.22	14.953	15.659	12.434	15.731	20.191	15.91	11.704	14.983	21.352	21.213	18.433	23.114	12.437	22.9	19.186	20.01	21.719	24.68	21.205	25.303
0	0	0	0	16.457	21.975	11.315	13.314	9.489	3.4873	5.2916	0	0	0	0	0	0	0	0	0	0	0	0	0	0	0	0	0	0	0	0	0	0	0.011421	0	2.5782	0	0	5.3036	5.3332	1.4451	0	0	0	0	0.78811	0	0	0	0
0	0	0	17.567	20.27	2.7141	13.193	18.183	29.351	23.275	35.576	25.044	31.264	27.572	26.968	25.569	27.437	21.496	43.528	44.039	34.893	22.674	24.794	33.386	25.605	29.766	28.935	31.526	29.618	28.793	44.55	34.449	44.383	44.353	44.78	60.848	75.741	89.969	90.908	94.464	108.76	116.92	117.03	134.09	139.38	138.1	151.97	167.86	172.35	178.81
0	0	0	4.9149	12.43	12.273	2.4595	1.7824	0	0	16.729	2.9781	17.739	15.572	24.426	17.374	25.474	22.129	25.268	35.822	27.618	23.862	15.751	17.815	24.013	16.465	24.566	15.835	19.476	18.655	21.133	22.875	26.364	28.314	24.457	36.909	43.321	32.731	44.536	30.171	26.765	37.741	33.609	40.835	28.193	36.716	18.411	28.179	24.15	29.749
0	0	0.63645	9.3248	14.74	8.2792	12.331	20.407	20.595	13.702	12.166	18.274	15.699	23.328	19.372	23.703	33.493	29.705	33.154	28.582	30.783	32.11	35.551	32.904	48.899	45.626	41.2	45.195	42.619	44.777	49.222	39.161	46.883	47.367	46.206	49.738	45.145	55.134	55.531	55.197	64.941	66.549	66.395	75.761	72.305	70.983	72.977	76.81	75.932	74.421
0	0	0.48571	10.93	10.243	6.9751	7.4486	1.7662	1.2773	4.5051	8.3574	6.0001	8.4719	13.555	17.695	7.7608	1.4194	0.87056	13.023	5.4844	13.537	13.021	33.65	29.382	23.183	33.13	44.497	50.019	52.414	67.216	86.787	81.316	102.82	109.81	130.82	147.73	156.29	172.21	165.49	172	178.56	180.19	186.82	182.32	179.09	181.57	194.74	192.85	193.63	211.45
0	0	0	5.1593	2.5154	14.156	22.399	24.217	20.171	26.14	30.75	22.405	26.909	30.506	30.856	32.692	30.314	32.447	49.383	47.233	41.243	37.761	55.265	60.443	68.776	59.275	50.909	59.737	69.455	46.251	63.805	42.272	48.942	46.214	50.432	50.647	56.196	54.564	48.93	51.342	57.805	54.233	58.833	58.243	63.231	54.629	55.993	56.647	58.671	65.236
0	0	0	2.2202	26.955	44.197	36.543	11.787	48.094	45.684	58.31	63.412	61.963	64.614	63.845	55.327	58.807	59.398	57.174	56.163	53.111	60.641	60.779	58.43	66.262	67.063	61.272	72.026	87.445	76.207	75.418	74.737	81.359	84.212	80.48	84.678	83.306	74.146	61.312	59.213	63.743	62.219	65.488	65.77	68.445	61.227	64.892	58.631	65.427	61.144
0	0	0	12.475	24.429	25.358	13.859	20.226	11.759	7.3594	7.0581	8.1151	3.2239	15.019	10.507	7.0103	16.523	15.418	6.3805	0	0	0	0	0	0	0	0	0	0	0	0	0	8.3981	5.8746	3.9106	11.047	6.7194	1.0761	4.9494	8.2101	14.151	9.0551	12.729	10.704	19.741	13.029	14.922	13.785	16.964	12.928
0	0	0	7.0655	14.693	31.392	29.226	32.242	34.095	40.975	37.562	37.146	39.053	34.438	38.375	36.999	36.668	30.861	35.379	38.916	34.782	41.97	47	46.912	55.631	53.07	47.259	49.994	48.701	59.307	60.512	65.989	72.005	70.037	74.959	75.611	83.866	97.214	94.476	82.868	88.154	97.467	96.357	106.87	97.098	105.2	80.889	81.843	75.616	84.352
0	0	0	13.145	5.2432	13.088	16.046	14.613	22.28	35.19	30.458	41.838	29.297	28.708	29.04	37.281	45.132	31.827	41.227	51.373	46.933	50.198	56.243	66.181	60.814	73.793	57.461	67.087	64.148	69.418	75.491	73.632	73.075	77.623	70.973	82.038	81.554	91.48	90.102	83.072	87.071	91.671	86.165	87.434	73.753	77.202	79.176	81.787	87.045	90.522
0	0	0	9.786	17.029	0.47097	6.0334	12.436	4.5466	7.0629	5.1518	2.471	6.3128	5.0735	15.096	20.068	16.156	11.332	11.151	8.5651	0	4.2438	11.296	10.187	11.446	7.0825	8.6281	12.613	0	6.4537	10.789	3.6928	10.089	9.0038	6.8194	10.613	16.893	11.35	12.169	0.43969	3.6229	9.7421	3.7258	10.785	6.6842	6.7157	0	2.0801	1.7767	1.4826
0	0	0	13.074	16.428	23.19	28.937	32.732	30.855	33.806	49.367	46.074	45.66	52.118	52.223	38.971	61.278	53.796	60.429	55.395	52.258	58.215	64.679	53.777	62.664	72.424	59.709	70.907	66.71	61.613	62.958	57.531	62.84	64.501	68.685	67.199	81.727	71.802	68.985	70.099	65.173	75.136	74.51	74.76	71.188	70.9	78.714	73.99	77.48	75.701
0	0	0	4.504	9.9133	14.205	17.879	23.125	21.588	24.881	24.462	34.393	39.835	47.184	35.903	46.091	43.423	50.56	54.385	61.27	70.69	71.236	75.72	75.071	77.584	92.538	76.85	87.529	92.229	93	93.842	93.739	102.59	107.13	101.75	116.64	119.07	123.06	126.35	122.43	129	136.59	139.98	151.53	150.78	145.09	142.08	150.85	152.49	148.82
0	0	0	3.0247	11.876	5.9078	7.8157	5.7913	13.034	10.576	23.495	30.852	30.433	37.707	31.393	32.11	26.504	31.933	39.185	21.085	29.279	24.329	35.108	20.909	17.472	15.016	8.0125	18.608	5.8184	7.3013	14.436	11.743	0	1.1812	0	6.9286	5.2474	5.6085	0	0.95053	0.16548	0	0	0	0	0	0	0	0	0
0	0	0	14.194	17.38	8.3735	8.5192	20.346	15.339	9.7163	25.332	19.087	19.371	27.593	7.5984	28.136	29.85	21.81	23.825	33.615	24.11	24.016	10.539	29.267	17.423	8.643	13.484	25.042	19.995	10.92	19.107	11.631	13.352	18.754	20.679	23.947	28.725	25.404	17.759	20.979	20.471	25.356	25.087	27.344	24.569	28.179	25.89	32.644	28.044	14.575
0	0	0	10.898	2.0005	8.7011	10.727	17.647	16.71	16.748	16.356	23.223	24.05	19.766	8.1667	20.048	20.432	17.694	25.642	24.834	30.697	21.062	41.029	36.639	43.863	32.888	41.004	47.599	49.505	54.437	35.806	52.298	55.783	53.996	59.226	65.531	69.712	64.254	67.334	75.479	67.611	92.584	86.788	74.831	73.449	100.69	101.8	112.02	100.15	109.07
0	0	0	0.69674	9.6089	15.409	17.438	23.954	18.482	19.483	18.073	22.471	22.89	23.607	31.41	27.572	42.389	39.028	29.17	30.248	18.701	33.957	28.039	36.843	35.712	39.841	38.17	49.575	43.368	50.841	43.755	41.003	45.101	40.176	39.065	55.688	42.897	43.879	51.029	46.602	57.399	67.818	54.023	67.953	62.147	50.7	52.315	55.846	64.442	53.044
0	0	0	11.284	6.6622	14.595	20.815	21.813	28.731	24.882	24.557	16.572	23.834	18.077	28.846	22.243	14.825	17.469	17.796	18.814	25.772	18.828	19.935	27.507	22.861	22.116	24.104	22.239	28.607	23.964	26.029	21.426	32.7	25.625	32.073	35.998	31.413	38.172	32.036	31.228	40.29	39.317	40.257	38.003	36.743	35.404	31.756	31.107	38.996	40.267
0	0	0	7.6761	10.011	7.0852	10.02	12.372	17.4	13.93	10.311	20.426	16.376	8.0699	19.343	20.828	4.8616	10.601	0	0	5.649	0	7.7717	5.6894	0.93063	9.4815	9.2104	0.69907	7.8544	16.759	11.907	11.686	0.91958	10.658	16.946	28.663	20.742	11.58	7.6581	2.378	5.748	9.8627	5.2443	6.5402	0.64161	8.6462	0	2.4886	3.1868	9.9581
0	0	1.9814	13.674	16.815	3.4043	13.432	18.494	9.0058	17.788	16.026	9.7171	14.721	9.8649	5.1838	14.675	10.217	11.389	14.494	7.8213	11.001	10.582	2.5245	0	3.1079	0.37312	13.728	3.0361	7.8657	8.2392	2.1958	12.049	14.699	8.4467	7.9761	4.8409	7.0133	0.17162	0	2.552	0	4.9617	0.80688	5.1826	2.7529	1.7291	0	1.3177	1.5688	0
0	0	0	7.6266	5.1092	14.358	16.979	13.202	13.926	24.43	18.596	22.073	13.923	13.304	14.626	26.234	20.839	21.392	27.497	30.568	30.205	25.377	24.779	31.625	34.177	35.49	36.102	34.336	32.854	31.825	34.645	29.748	55.021	55.441	59.1	71.326	75.664	87.589	102.57	112.16	128.67	151.35	164.48	183.95	195.78	207.29	222.93	236.71	246.12	245.26
0	0	0	4.5522	5.4577	14.488	17.982	5.6604	8.954	0.069664	0	5.7727	9.7542	8.1858	8.1225	11.19	0	0	0	0	0	0	0	0	0	0	0	0	11.316	0	0	0	0	0	0	0	0	0	0	0	0	0	0	0	0	0	0	0	0	0
0	0	0	5.2001	14.954	11.279	6.8943	11.155	12.895	5.9303	3.7309	14.7	7.245	8.7365	3.3576	2.8329	12.371	20.291	27.029	17.898	24.238	17.806	26.011	33.67	41.448	41.467	48.679	47.928	57.176	43.843	56.705	64.689	66.226	52.19	61.037	55.216	62.506	45.16	52.654	61.913	71.511	70.508	65.162	65.647	68.34	58.742	62.408	61.358	65.065	57.037
0	0	0	0	9.8175	6.2475	10.347	3.8788	7.6853	3.7352	8.1358	0	3.2145	11.776	12.87	15.187	8.6098	9.8086	2.8896	4.5368	0	8.5309	10.82	8.7152	8.8798	10.381	10.089	3.7739	6.6132	0.39817	0	0	0	3.4598	0	0.90467	9.9502	0	0	0	0	0	0	0	0	0	0	0	0	0
0	0	0	11.171	11.204	11.015	23.742	11.873	28.183	26.528	30.51	28.419	31.806	29.043	21.245	20.556	24.506	34.377	37.555	24.333	18.066	22.915	14.48	27.348	20.01	26.001	27.186	37.41	12.796	6.2542	10.769	21.809	20.332	7.8239	7.9872	18.875	19.582	13.731	26.159	16.657	17.365	26.191	18.194	24.196	22.37	12.006	18.206	14.839	20.987	27.441
0	0	0	17.549	14.725	0.12857	3.7758	8.7451	13.519	24.243	18.668	19.284	27.609	36.851	32.16	58.006	39.285	63.919	56.253	63.719	69.781	66.224	64.484	66.427	73.743	68.088	79.046	104.21	92.019	84.456	77.929	84.553	92.924	82.571	82.048	89.75	94.846	104.36	103.4	101.99	106.77	101.7	121.19	112.93	120.52	111.23	123.2	119.05	123.77	123.65
0	0	0	3.7156	11.783	8.1984	9.5441	6.2625	1.7012	10.509	10.38	4.359	5.5603	13.254	13.751	13.757	20.526	21.059	20.392	18.453	19.422	14.903	19.906	25.085	24.747	26.739	32.598	32.41	32.913	38.853	35.5	38.128	33.508	35.255	36.286	37.783	48.193	65.441	81.558	92.954	25.15	49.854	50.24	35.712	38.104	40.621	40.001	40.315	40.796	43.401
0	0	2.3087	7.7607	10.051	5.0113	12.857	4.8417	10.842	15.166	10.49	9.4497	4.421	13.73	20.184	22.754	23.088	20.296	35.221	30.427	46.969	38.021	45.087	55.677	50.196	53.2	43.43	38.438	43.339	40.039	37.94	36.252	47.012	47.714	43.086	56.274	54.086	38.831	50.419	48.648	47.121	52.496	58.322	55.903	61.168	50.737	45.699	54.312	50.098	57.854
0	0	0	5.4442	12.326	4.912	0	1.5969	1.2148	0	0	0	0	0	0	0	4.5003	0	0	0	0	0.70297	0	4.0342	0	0	0	7.0901	2.4707	0	20.014	27.623	27.218	20.49	28.568	31.376	29.815	25.126	16.257	26.074	21.049	31.757	17.71	26.093	21.277	28.406	26.972	40.528	27.721	18.856
0	0	0	7.7604	19.304	7.9691	14.243	12.947	10.929	6.2395	13.35	17.504	9.467	14.871	12.283	15.995	13.111	8.6751	11.983	0	5.0568	4.8896	17.12	3.5539	2.5912	4.0913	9.4204	9.5205	3.7133	9.2137	12.789	21.201	20.012	15.248	13.741	13.862	11.402	14.396	6.9409	19.89	27.116	15.754	22.976	18.216	16.01	16.468	25.826	25.567	27.219	24.797
0	0	0	0.28594	17.765	12.061	17.109	22.981	18.913	14.974	13.921	17.77	14.617	13.805	16.152	18.104	7.0819	11.11	6.9658	18.772	7.7353	23.167	26.354	32.978	28.233	37.777	37.851	38.934	23.547	27.944	34.193	44.982	37.342	48.388	40.808	48.851	55.315	51.944	55.579	57.988	47.965	45.715	130.35	137.58	133.8	151.1	136.42	56.944	59.069	60.259
0	0	0	13.263	12.6	12.243	22.696	26.573	28.044	34.402	35.261	35.834	35.535	30.716	37.016	33.4	34.224	36.159	33.284	41.078	36.886	46.12	44.158	31.487	41.755	44.432	37.483	54.459	52.301	50.737	50.615	49.858	42.574	46.331	47.364	37.829	38.903	38.587	45.71	45.137	49.319	52.73	39.228	48.553	34.663	38.372	36.542	37.033	32.439	37.331
0	0	0	4.2098	4.8419	10.602	11.455	12.7	6.7052	8.1254	13.949	16.842	20.239	10.54	8.5522	20.265	10.994	7.2253	0	0	2.695	0	0	0	0	0	0	0	0	0	0	0	0	0	0	0	0	0	0	0	0	0	0	0	0	0	0	0	0	0
0	0	0	2.1226	25.24	12.075	23.063	27.475	24.265	36.571	26.296	26.168	32.563	36.218	13.64	17.921	18.623	12.763	12.919	20.385	25.056	19.47	17.657	21.206	23.527	17.818	17.857	20.13	12.351	18.657	13.468	25.915	45.168	32.084	40.945	52.251	53.468	55.176	61.641	69.007	81.86	88.901	98.441	97.5	104.16	103.56	104.88	103.91	119.54	127.99
0	0	0	0.46731	3.4313	7.0783	9.3176	11.761	0	5.4714	6.6427	11.053	7.3444	10.26	5.868	8.8626	9.0397	15.835	13.71	21.989	20.295	18.874	25.243	25.068	26.94	48.9	51.685	50.243	64.647	71.667	54.36	76.653	77.644	81.718	82.696	89.7	99.929	81.125	95.255	94.494	98.571	115.6	109.59	102.88	99.24	112.86	113.47	124.29	120.5	150.23
0	1.0462	0	8.1728	9.4979	1.3716	9.655	8.6681	18.243	25.555	49.124	61.224	74.554	105.25	111.34	130.93	158.1	168.92	180.49	196.03	206.88	217.81	230.04	239.74	240.26	251.26	255.46	259.14	265.65	276.56	257.5	268.5	268.27	278.2	271.73	284.94	296.77	290.15	289	296.73	295.52	299.11	307.97	300.14	296.28	317.93	303.18	296.75	297.86	303.72
0	0	0	2.4004	12.75	22.343	23.495	32.535	45.159	65.631	69.471	81.314	104.63	119.18	130.95	145.18	156.49	169.83	183.4	191.72	195.91	214.09	221.94	227.76	237.55	234.82	234.45	241.11	247.14	259.9	233.86	232.99	236.87	229.81	229.58	230.61	219.52	224.92	216.05	222.42	222.11	224.5	236.8	232.59	231.12	216.35	226.98	225.49	235.51	211.63
0	0	0	19.559	17.414	14.317	15.551	28.594	27.942	21.31	10.301	15.127	18.655	10.585	15.085	15.456	10.394	4.8175	10.91	0	8.0021	1.7432	4.4886	0	0	0.67535	0	5.4177	9.0769	2.9075	3.0646	8.1236	0	2.0159	3.3075	0	0	0	0	0	0	0.50938	0	0	0	0	0	0	0	0
0	0.56679	4.4933	7.5164	9.4364	3.9185	0.027946	16.201	4.7533	17.198	24.483	28.304	25.803	20.875	25.41	25.908	29.241	30.707	32.662	36.102	35.334	33.734	31.729	33.299	44.965	45.452	61.006	65.238	72.715	89.64	88.639	96.806	106.02	109.78	101.08	116.06	123.45	127.77	132.21	130.79	144.87	147.36	142.45	154.24	162.32	160.53	161.89	157.39	160.22	158.98
0	0	0	14.329	15.435	8.7292	8.3045	14.788	23.189	18.749	12.308	20.868	16.343	10.043	6.9188	17.325	23.213	32.403	32.217	36.956	70.681	65.052	79.661	105.79	91.54	116.28	105.97	116.3	130.54	121.45	125.58	136.85	153.46	159.48	147.18	146.3	161.75	157.56	159.31	150.35	169.98	166.24	169.76	181.55	171.34	171.34	165.34	174.63	185.15	167.77
0	0	0	8.168	19.893	25.589	31.31	26.626	30.51	39.818	39.442	32.526	37.45	26.32	34.791	40.698	38.052	46.232	30.604	32.966	38.27	44.648	46.084	46.247	48.265	46.846	43.937	34.231	43.821	37.54	43.859	48.393	44.235	51.684	40.654	50.351	50.704	44.471	34.83	37.167	46.415	42.918	55.2	51.889	44.899	46.54	45.516	43.191	47.574	38.869
0	0	0	5.6186	18.031	21.231	37.256	18.297	20.819	17.404	26.868	33.689	74.26	84.743	102.32	100.22	82.793	91.076	90.887	50.161	78.887	93.028	105.92	102.89	100.9	90.405	101.86	106.97	62.256	94.592	85.363	94.085	84.898	81.812	64.266	65.148	57.635	55.203	52.373	31.544	39.033	38.877	41.854	53.673	41.627	46.062	28.379	44.833	30.454	33.462
0	0	0	0	12.454	23.431	30.242	45.066	48.745	62.45	76.812	79.14	74.672	89.425	101.83	104.49	115.52	119.91	113.06	119.41	123.8	127.13	130.84	127.67	137.29	141.48	139.24	147.85	153.36	154.73	160.75	154.55	152.13	152.7	146.43	155.11	161.81	155.61	158.23	158.42	171.12	170.01	169.9	186.9	175.89	182.52	180.91	186.83	187.12	188.23
0	0	0	9.8082	4.2016	12.104	14.296	24.88	24.163	20.546	25.909	35.773	50.661	66.752	68.198	90.734	90.911	95.109	79.458	84.82	125.72	125.06	143.1	0.56117	0	0	0	0	0	0	0	0	0	0	0	0	0	0	0	0	0	0	0	0	0	0	0	0	0	0
0	0	0	5.4362	12.4	13.39	16.156	21.71	17.373	26.489	25.847	33.032	42.265	25.391	34.321	34.593	33.602	27.82	40.237	39.71	34.194	38.206	40.436	42.982	40.68	42.123	43.332	60.297	52.293	56.223	60.109	48.842	47.456	52.969	54.462	52.235	54.677	67.597	57.664	56.012	54.589	66.187	69.241	79.308	74.941	74.323	74.399	76.696	71.098	91.202
0	0	0	6.1754	12.648	11.196	10.545	9.3059	12.349	13.884	18.602	19.889	10.018	11.26	9.2655	22.242	15.145	21.856	13.202	21.099	16.602	22.962	23.791	30.961	34.182	42.505	39.306	27.677	33.699	37.223	38.267	30.55	38.986	39.184	47.386	39.899	44.028	35.708	36.977	34.677	47.121	48.582	61.7	43.584	53.786	52.499	57.102	54.391	50.271	47.621
0	0	0	4.6387	16.403	19.21	14.365	23.583	23.685	26.567	19.288	30.667	28.802	33.621	34.223	36.405	36.143	40.692	56.776	69.582	126.25	181.27	260.09	321.47	429.96	531.7	632.38	702.39	795.25	868.29	969.28	1023.2	1071.9	1123.9	1174.2	1325.2	1267.4	1265.2	1325.7	1342.2	1334.5	1315.9	1335.1	1373.9	1362.4	1357	1354.5	1370.7	1372.5	1378.5
0	0	0	9.7464	8.9872	12.414	12.654	0	4.1335	0	3.9219	10.441	12.133	1.0453	9.7112	0	14.778	0	7.4113	10.609	21.313	24.394	36.413	35.836	47.618	51.296	71.85	80.012	103.99	107.47	110.43	120.28	117.3	120.21	129.72	157.65	165.28	167.51	167.53	182.25	179.59	184.1	187.43	229.19	214.33	213.79	241.77	231.75	230.14	249.96
0	0	0	7.5876	13.172	15.675	15.702	11.8	13.183	24.304	20.649	20.767	20.324	18.723	14.4	19.914	20.342	9.7563	0.54403	10.495	6.31	2.0602	2.6082	0	0	0	0	0	0	0	5.3391	0	0	0	2.7292	9.9575	12.534	13.637	27.215	22.469	19.389	24.148	30.565	25.606	25.962	52.047	66.763	97.089	121.87	168.43
0	0	5.7237	58.683	8.0045	16.381	2.2717	0	0	0	0	0	0	0	0	0	0	0	0	0	0	0	0	0	0	0	0	0	0	0	0	0	0	0	0	0	0	0	0	0	0	0	0	0	0	0	0	0	0	0
0	0	0	8.9903	12.347	10.142	13.167	23.185	9.0715	19.785	23.264	14.29	13.128	21.322	19.896	24.841	24.966	18.743	25.682	24.251	25.697	23.086	25.435	30.302	25.425	26.314	31.398	33.092	24.855	26.379	34.912	27.655	33.561	33.19	33.467	40.926	34.441	39.849	36.957	43.919	32.73	41.861	35.764	39.702	37.978	38.454	36.584	41.183	39.762	37.262
0	0.58139	0.61346	4.4909	15.411	5.2619	5.1363	20.711	23.114	24.886	22.063	29.838	23.366	30.285	18.651	27.869	33.281	25.553	30.595	22.16	29.761	17.628	29.915	21.582	26.872	23.866	22.092	28.328	30.294	24.344	20.593	28.131	27.411	24.904	24.859	11.815	16.046	10.293	3.4489	2.1108	1.1626	3.4459	7.9389	9.1095	4.6987	0	0	0	0	0
0	0	0	2.9667	12.912	12.54	6.6708	10.311	2.3394	1.3689	13.04	0	0.9128	0	0	13.78	19.418	3.0276	2.8633	18.124	14.607	22.109	11.837	24.923	12.676	9.8712	11.296	21.898	13.292	13.043	19.933	24.106	21.891	17.411	10.327	18.247	27.896	32.697	19.964	34.728	28.497	30.987	37.663	42.793	38.118	40.494	42.548	50.098	50.531	52.144
0	0	0	3.3327	6.0128	14.067	10.226	10.968	8.6143	19.268	18.364	20.398	17.999	22.576	17.992	18.664	23.737	23.285	11.605	23.492	24.509	35.613	31.31	35.408	49.904	50.966	62.336	76.837	74.495	78.498	64.17	61.619	68.593	77.267	71.968	80.671	82.47	84.485	73.477	73.747	79.564	77.674	80.739	78.547	78.396	77.871	76.129	85.844	88.341	78.805
0	0	0	0	14.87	4.2404	4.5798	0.47347	0.42659	2.4866	8.919	0	4.3228	1.9117	10.72	14.081	10.351	10.276	9.9254	11.388	4.1727	11.208	14.965	18.279	13.853	11.632	17.338	15.628	18.582	13.451	19.006	16.722	14.754	17.976	17.482	23.278	27.401	19.22	23.472	15.147	16.738	18.74	17.95	23.624	15.485	21.722	7.8347	18.607	16.393	16.038
0	0	2.928	11.504	16.478	13.317	18.116	21.021	19.342	14.766	18.14	12.631	10.303	13.586	15.69	9.4735	18.411	6.0329	14.008	7.8849	2.6259	7.0383	2.2066	4.9681	18.962	11.136	14.111	17.439	13.673	21.53	15.125	17.328	16.553	17.413	7.9998	15.636	27.777	19.99	22.765	19.942	30.022	30.513	29.436	40.216	35.306	27.731	29.767	26.052	25.99	29.791
0	0	1.8138	8.0133	13.179	0.1791	0	4.9942	0	0.050889	3.6691	0	1.4605	0	8.698	12.585	15.674	9.2596	11.686	19.623	12.867	17.343	10.238	22.73	22.498	14.49	10.655	23.97	23.765	17.363	21.267	25.354	28.495	26.62	15.143	24.116	23.557	30.395	16.569	25.018	24.392	28.273	25.366	34.55	30.105	39.985	40.923	52.149	50.695	44.593
0	0	0	1.5082	15.799	14.665	14.354	11.277	16.671	17.651	24.512	24.829	24.846	30.549	29.068	30.8	33.902	32.281	29.664	29.536	24.841	23.462	26.35	29.43	27.815	30.671	26.216	29.134	26.488	23.662	18.92	16.484	15.017	14.361	10.002	10.905	16.521	12.688	15.052	15.475	5.665	12.796	10.951	20.445	13.394	20.864	18.632	14.105	13.587	22.085
0	0	0	8.8298	4.0772	15.93	17.291	20.567	21.034	22.848	24.766	31.674	26.073	29.173	29.012	28.719	29.932	23.183	23.977	32.081	33.664	27.114	32.237	27.666	28.747	19.299	22.416	28.065	28.318	26.266	33.35	25.545	33.293	32.543	28.877	37.17	27.413	37.101	52.271	59.139	61.239	71.905	70.112	74.23	84.933	87.765	95.43	98.898	102.09	113.35
0	0	0	3.4211	19.181	9.7887	11.041	24.344	23.029	21.682	24.297	19.733	25.458	21.881	18.09	19.102	43.938	31.067	27.995	34.972	22.29	38.606	39.836	44.937	50.848	55.149	53.455	66.865	64.755	71.089	53.219	59.859	73.955	66.952	73.965	85.429	86.945	92.474	86.299	94.261	106.29	104.59	109.92	107.54	99.61	96.41	95.909	102.78	106.4	102.34
0	0	0	5.3436	18.604	27.283	24.611	38.328	35.088	42.997	56.86	53.839	57.2	54.805	62.163	69.288	66.803	80.507	69.164	71.887	65.21	78.145	74.092	77.145	80.304	84.386	79.97	70.916	73.084	64.605	71.159	66.13	68.803	67.732	74.122	70.664	66.523	58.819	58.324	54.242	64.972	59.6	83.48	72.749	77.506	80.139	79.95	80.597	89.527	78.234
0	0	0	10.587	13.307	12.474	16.996	25.911	30.614	33.683	67.909	73.434	97.436	120.08	134.14	197.96	199.91	228.22	253.54	279.62	308.4	313.15	325.57	372.42	379.52	407.11	421.9	436.35	448.31	447.18	473.66	482.32	467.27	476.85	473.67	498.76	469.56	517.21	482.59	483.1	474	475.08	490.95	500.64	491.39	476.53	471.84	497.07	494.21	478.56
0	0	0	8.0522	15.809	18.254	28.297	8.6827	13.301	18.889	19.857	21.69	20.045	9.0254	12.021	10.129	21.058	20.207	22.747	21.073	25.333	34.09	31.372	31.675	30.654	32.482	39.24	42.641	45.068	42.997	53.335	46.542	44.32	44.762	43.124	46.478	44.718	47.468	51.805	54.585	56.707	50.113	50.485	56.016	57.248	45.268	45.547	42.185	43.444	35.958
0	0	0	12.895	0.21347	9.6298	14.361	24.433	33.965	49.826	72.11	87.712	109.51	131.1	153.56	188.06	193.26	208.31	222.61	219.15	243.6	236.44	270.63	233.76	250.48	236.37	261.37	264.58	217.41	237.87	225.38	257.75	239.88	243.06	255.71	281.08	190.96	256.41	256.02	241.25	241.25	242.7	245.18	250.43	246.43	204.73	259.7	265.29	267.88	269.97
0	0	0	4.2426	11.765	13.151	17.331	14.832	12.8	14.376	20.74	11.471	21.488	15.123	23.453	32.774	19.722	18.998	22.889	20.399	20.368	16.536	0	0	0	0	0	0	0	0	0	0	0	0	0	0	0	0	0	0	0	0	0	0	0	0	0	0	0	0
0	0	0	5.5151	13.831	7.877	25.86	13.405	21.556	22.903	18.693	24.197	27.123	26.532	31.536	33.177	30.618	29.161	36.685	45.409	39.166	43.887	37.507	41.134	47.602	51.094	48.04	61.15	52.209	56.763	57.933	59.839	54.753	58.286	65.131	51.825	56.145	55.466	64.524	67.58	68.797	68.524	66.331	66.867	61.324	71.757	63.158	62.936	61.323	59.925
0	0	1.1687	4.8411	4.862	11.96	8.2928	11.268	6.9105	13.318	11.734	7.9928	7.7996	9.9129	13.983	19.126	26.138	14.422	19.141	19.473	27.928	21.974	25.232	24.437	25.913	20.983	30.892	25.546	45.085	26.616	29.906	23.914	35.266	41.455	43.573	72.289	75.347	80.34	90.972	115.73	123.15	126.86	146.58	143.62	148.69	179.04	219.01	227.25	257.68	267.73
0	0	0	9.1963	7.3442	11.303	11.567	23.157	22.868	14.664	15.049	16.729	21.189	18.064	22.349	32.588	36.201	41.274	37.331	36.488	37.137	61.63	57.992	63.275	66.413	61.726	64.449	82.468	79.739	77.33	77.895	83.404	86.865	92.528	113.39	108.8	100.59	113.47	113.43	120.45	125.36	135.95	142.7	157.94	136.78	125.21	126.45	147.07	123.71	129.06
0	0	0	8.9444	10.675	19.787	13.418	18.944	14.334	15.933	23.916	10.772	19.747	2.4238	19.382	28.295	13.5	19.22	17.033	11.164	10.738	21.681	21.62	29.254	32.188	25.896	25.83	26.105	27.238	21.622	21.907	20.876	12.747	15.206	13.418	15.473	11.852	11.573	2.377	5.0938	6.9708	3.3851	18.305	12.433	12.977	2.3079	7.0833	9.3969	9.1266	0
0	0	0	1.6123	16.665	9.4558	10.137	12.77	6.1917	6.1913	17.601	9.9335	10.611	12.416	17.993	16.746	8.9267	7.6373	0.32947	10.045	2.0387	4.6305	4.9269	4.765	13.058	3.8922	7.9548	3.7728	6.5516	2.2712	7.3217	1.754	8.688	5.7085	5.9131	6.3936	13.585	4.9312	5.5557	0	0	0	0	8.9549	0	0.22248	0	0	0	0
0	0	0	9.8525	5.8482	12.585	5.0981	13.348	11.873	19.237	29.596	39.326	53.078	50.189	68.04	81.521	73.501	97.679	82.546	96.639	93.614	107.55	108.99	119.66	123.38	126.65	124.17	113.55	125.71	117.3	126.35	126.21	125.01	141.05	137.05	145.1	145	138.6	137.25	127.26	132.87	128.99	141.13	135.44	134.62	132.87	136.94	129.03	133.41	119.51
0	0	0	5.2355	17.094	12.598	13.866	10.473	18.22	28.301	34.878	29.052	33.54	46.03	48.578	53.773	56.788	58.858	59.846	65.949	66.069	72.014	78.748	78.502	77.489	80.575	81.588	89.939	88.476	97.188	92.636	85.791	88.293	90.977	108.03	123.57	150.37	144.47	161.36	180.71	203.5	222.46	232.67	279.8	269.7	284.62	299.9	281.55	307.45	308.65
0	0	0	5.5933	15.528	11.185	14.522	18.787	20.322	25.761	29.636	18.875	25.101	26.393	38.664	27.979	35.156	29.206	26.272	22.5	20.199	22.946	27.858	27.609	33.796	24.085	33.702	32.224	30.746	24.755	35.963	29.171	31.663	26.919	28.552	34.288	41.587	31.987	27.92	23.644	24.021	27.355	25.477	34.184	12.61	23.987	4.1574	14.845	10.096	14.855
0	0	0	16.57	17.286	24.361	16.307	17.771	18.591	12.053	11.037	5.0972	4.0174	0	0	0	0	0	0	0	0	0	0	0	0	0	0	0	0	0	0	0	0	0	0	0	0	0	0	0	0	0	0	0	0	0	0	0	0	0
0	0	0	12.938	13.461	11.541	4.8853	8.7703	0.66156	1.8095	11.332	12.449	7.9667	7.5058	4.6356	18.271	11.04	6.7883	15.461	23.511	31.428	29.078	23.714	37.419	27.446	31.658	25.999	37.953	35.858	42.716	38.643	38.019	45.695	44.749	48.074	68.566	67.974	72.834	70.371	71.975	85.507	85.264	96.143	78.229	71.64	76.858	79.993	86.33	90.332	78.712
0	0	0	2.6521	15.542	24.703	35.87	45.312	45.601	41.881	48.178	55.569	56.03	56.948	59.935	71.846	71.575	86.632	58.643	89.772	63.625	65.437	63.302	68.493	75.697	70.503	73.864	81.443	97.069	90.285	92.482	93.216	95.545	93.127	102.79	95.701	94.517	99.113	99.049	98.362	95.644	102.05	95.61	100.05	96.307	108.15	84.695	88.482	84.487	96.035
0	0	0	8.149	15.473	3.8673	12.208	16.513	10.911	19.188	17.298	16.147	14.564	19.083	11.784	28.206	22.038	15.407	19.262	15.203	24.25	23.108	20.654	16.506	26.348	24.318	28.494	28.784	24.327	29.55	30.484	38.195	35.305	38.416	36.832	32.884	38.074	37.675	30.852	35.258	31.489	37.062	41.165	34.494	39.703	37.919	35.252	34.291	36.034	23.697
0	0	7.5189	15.457	34.348	38.151	30.171	28.676	40.962	50.794	59.889	57.402	72.176	56.677	67.882	75.013	54.807	51.01	61.517	55.97	65.793	54.961	60.638	65.998	52.027	56.678	37.705	34.138	51.078	40.704	40.739	39.717	52.256	38.49	32.181	34.953	33.801	26.579	22.309	20.703	0	23.463	0	0	11.899	0	0	0	0	0.35616
0	0	0	13.098	14.819	3.5399	0.93058	25.021	11.584	19.005	25.398	22.709	22.378	20.875	21.108	26.16	33.255	28.104	29.487	33.841	24.217	33.328	35.441	26.901	39.366	34.207	38.769	47.248	45.878	51.571	52.654	55.645	55.29	56.524	58.373	62.601	60.461	70.281	76.176	75.392	82.741	89.491	87.353	100.2	112.62	121.95	139.62	139.38	149.33	144.19
0	0	1.3739	5.8737	14.898	11.262	11.002	36.629	31.831	36.235	43.7	40.414	38.921	45.52	41.192	48.778	51.691	45.501	37.201	47.03	40.913	35.586	32.152	34.741	46.105	48.501	46.618	50.857	45.173	57.69	52.984	58.05	60.575	56.044	59.633	65.825	75.784	71.806	76.417	69.133	78.863	75.626	68.18	77.824	77.61	78.125	83.436	75.671	73.037	71.844
0	0	0	0	0.21923	28.516	54.052	83.924	101.77	121.68	138.08	183.88	212.19	231.05	242.72	282.41	253.33	329.51	331	346.36	370.99	368.86	365.64	367.53	398.87	417.79	391.64	412.77	398.7	402.76	407.26	409.97	415.07	368.98	412.55	401.06	433.99	440.14	428.57	429.37	433.96	424.12	431.48	434.62	426.56	423	427.67	423.31	423.69	437.37
0	0	0	3.8599	18.295	9.0074	8.5039	10.792	20.479	26.847	39.127	40.569	56.142	82.442	81.186	114.18	107.46	135.22	139.74	146.13	178.44	166.85	168.42	155.6	171.7	177.79	180.59	187.73	178.48	197.18	203.77	209.2	208.08	212.76	209.62	193.38	190.78	195	199.32	196.73	198.15	202.07	201.91	202.91	205.67	216.36	202.8	203.98	214.99	198.71
0	0	0	14.931	18.024	33.033	49.837	42.925	48.194	44.306	43.422	36.108	66.547	51.826	44.906	50.984	62.49	55.538	59.125	50.407	66.335	45.987	54.911	58.335	62.025	62.824	86.627	69.397	66.779	57.218	58.892	60.781	70.409	64.046	70.241	66.806	66.57	59.637	62.139	64.175	75.938	81.106	83.751	95.33	87.73	92.91	88.214	89.143	97.932	88.565
0	0	0	9.1972	11.611	20.342	2.7262	13.399	30.902	18.935	19.922	20.985	40.828	39.413	35.152	28.942	29.142	31.43	35.567	14.272	26.72	20.367	33.317	26.161	26.591	24.604	21.784	21.448	10.775	14.62	15.631	27.749	20.131	18.505	19.28	20.659	16.998	12.68	9.0437	17.613	23.567	16.955	19.103	18.527	14.649	23.42	16.815	17.528	11.313	7.1514
0	0	0	5.473	12.734	5.2954	16.815	16.52	16.123	33.638	19.536	19.819	24.78	31.911	27.138	37.292	30.58	30.761	31.92	33.753	33.607	29.233	38.008	28.469	37.97	33.293	38.079	36.858	35.538	42.534	42.149	57.096	61.698	52.201	50.906	59.495	61.784	63.138	67.088	65.186	71.963	65.654	80.77	70.478	81.089	73.74	75.334	63.796	73.047	67.739
0	0	0	8.8246	3.8889	7.8635	26.876	24.961	32.924	42.434	34.423	46.984	41.11	47.128	55.433	55.506	54.399	53.14	53.346	61.773	54.219	56.566	61.567	54.351	57.407	66.4	65.304	68.181	72.877	72.617	73.167	72.702	68.717	66.011	66.638	67.344	65.639	67.715	69.929	70.19	68.8	70.492	67.973	68.532	68.75	65.648	69.988	67.289	60.528	61.941
0	0	0.83273	3.4141	10.287	0.56582	10.139	11.778	12.342	18.184	7.9326	11.917	3.6265	19.52	5.5489	22.49	16.468	10.413	11.256	14.792	15.532	10.876	6.2845	10.908	22.025	19.666	14.234	19.593	10.86	11.497	12.76	19.974	22.45	11.665	15.223	19.427	25.061	22.331	33.678	40.712	59.593	64.685	97.218	106.65	123.5	139.54	182.62	200.15	223.56	241.68
0	0	0	0.70679	9.7416	20.925	29.641	36.126	36.262	42.053	56.176	47.619	56.889	55.643	53.569	67.189	77.623	79.07	95.884	95.185	102.43	111.73	114.93	110.44	110.04	115.56	113.84	119.41	114.16	129.3	129.48	129.22	123.18	125.47	115.96	122.53	126.24	124.37	127.8	132.39	121.29	133.57	121.75	131.13	127.75	115.66	118.92	121.09	119.28	117.75
0	0	0.65738	11.08	8.1289	9.5543	6.7522	4.3848	7.0841	15.737	15.16	10.552	15.688	10.065	14.626	22.952	11.888	17.62	11.716	18.515	12.065	19.481	12.793	17.994	14.065	34.266	17.243	11.923	13.639	4.8369	9.3866	9.3366	8.0038	11.62	36.394	14.172	15.972	22.055	7.5493	9.0777	17.683	18.8	31.235	28.215	28.088	25.413	31.443	30.085	30.131	27.288
0	0	0	3.7105	9.2808	18.188	18.089	19.84	24.656	23.146	24.691	26.298	27.418	22.533	27.198	29.516	29.778	21.612	17.194	10.173	21.669	20.343	29.721	15.594	20.503	17.894	26.657	13.867	2.7549	8.4596	9.9111	14.483	9.7259	23.838	18.874	30.056	25.582	22.53	24.641	8.9969	19.67	33.304	17.347	17.391	6.8395	25.296	16.948	15.311	22.17	18.771
0	0	0	6.8898	12.289	9.1162	7.1726	14.529	12.922	15.53	21.485	24.223	31.969	33.793	30.853	37.128	54.023	35.37	42.531	40.711	51.648	56.179	63.402	59.41	78.538	85.584	103.23	150.79	119.27	131.81	127.93	136.68	146.41	153.55	151.57	146.62	158.86	167.07	158.73	150.05	156.25	161.34	168.08	174.01	176.4	166.73	170.82	173.28	176.11	178.86
0	0	0	0	16.318	19.085	12.553	5.7556	7.2517	16.353	12.544	6.658	14.324	11.476	13.756	18.833	10.791	18.353	18.965	10.321	22.795	23.004	28.808	23.989	16.833	29.925	20.462	17.047	24.384	21.145	23.272	19.122	34.692	29.12	21.419	33.867	26.783	32.505	33.768	32.868	48.967	46.416	49.559	49.809	48.892	43.226	42.485	45.214	53.924	39.669
0	0	0	7.1873	19.723	17.282	21.754	17.478	23.989	18.817	12.838	5.4325	0	0	0	0	0	0	0	0	0	0	0	0	0	0	0	0	0	0	0	0	0	0	0	0	0	0	0	0	0	0	0	0	0	0	0	0	0	0
0	0	0	18.951	34.288	52.746	69.568	76.09	79.737	90.352	83.171	96.763	90.988	90.664	79.286	95.43	90.994	82.231	93.673	103.55	91.608	86.779	85.506	98.15	81.811	89.89	80.651	76.59	74.41	75.126	83.83	79.232	82.114	96.188	61.901	71.915	68.603	61.034	77.328	68.093	74.265	60.208	60.869	46.769	44.552	32.331	35.062	26.87	29.616	41.944
0	0	0	5.126	10.228	7.3658	23.992	26.64	23.957	28.346	26.179	34.135	27.937	26.726	23.986	31.216	35.119	36.69	34.272	31.06	34.518	26.963	39.546	35.664	34.488	24.169	19.925	40.314	38.772	39.548	36.6	35.373	39.317	48.545	49.504	52.583	63.794	65.967	57.658	41.172	50.979	57.886	67.543	70.212	73.829	81.687	86.323	82.415	84.16	93.893
0	0	0.66853	7.7081	22.975	15.728	4.2621	23.59	15.111	11.853	18.531	9.5077	10.013	18.712	12.66	15.404	23.915	17.883	23.485	18.053	10.509	21.059	18.68	12.22	17.565	8.0288	18.194	18.368	19.314	14.659	18.66	14.725	20.437	11.525	10.465	18.295	21.865	31.377	25.399	26.44	27.318	27.276	28.245	42.025	22.87	30.417	20.323	21.034	28.771	15.984
0	0	0	13.552	33.554	39.139	75.111	47.419	74.594	67.783	69.006	75.439	86.733	86.388	95.727	79.227	74.604	78.353	70.171	73.182	71.728	64.991	76.211	59.588	61.572	53.992	64.116	51.662	52.957	50.446	61.542	44.834	51.637	32.521	30.001	34.623	32.253	32.319	29.678	26.792	21.339	15.658	15.507	21.16	1.6926	0	0.77041	0	0	0
0	0	4.4689	5.2875	20.349	9.7463	0	2.9142	0	0	0	0	0	0	0	0	0	0	0	0	0	0	0	0	0	0	0	0	0	0	0	0	0	0	0	0	0	0	0	0	0	0	0	0	0	0	0	0	0	0
0	0	0	0	1.7793	28.89	25.259	30.293	26.584	30.626	30.272	27.649	27.591	33.058	33.019	38.549	30.295	34.233	41.947	43.183	54.89	43.38	43.459	48.272	40.378	52.135	35.322	40.586	17.376	41.203	40.344	40.119	48.51	57.574	44.974	40.179	52.939	39.157	41.905	39.024	32.031	43.485	46.935	36.961	41.403	34.245	25.356	29.859	23.657	33.825
0	0	0	7.6916	15.048	14.335	13.525	25.66	23.412	28.447	24.391	33.097	31.655	38.174	26.796	42.963	33.795	42.044	44.452	38.824	44.048	38.773	42.064	34.444	45.177	39.514	48.224	43.801	48.902	76.84	48.787	53.887	53.802	52.398	59.292	52.012	57.145	51.809	48.582	55.377	54.352	56.033	60.865	58.564	61.231	62.855	55.405	58.346	57.82	50.583
0	0	2.1755	3.5246	14.676	9.3362	10.084	8.7717	16.785	5.23	23.152	8.9887	22.642	6.5735	18.717	20.235	18.55	27.291	16.152	21.989	21.832	33.326	33.324	21.335	34.161	40.34	32.142	24.438	36.402	19.997	31.375	37.646	39.434	39.542	44.359	40.582	42.552	45.333	39.772	39.663	50.652	51.547	70.365	58.227	66.896	66.061	66.842	72.631	74.957	73.916
0	0	0	2.3142	17.628	13.477	32.325	25.168	32.109	33.87	34.556	38.493	60.271	50.834	30.957	53.77	60.579	80.069	73.649	62.421	85.269	126.18	126.28	134.01	145.99	170.38	186.59	197	205.45	221.42	242.95	243.09	297.81	300.75	271.79	333.68	334.08	330.71	346.24	350.02	369.75	365.74	383.03	388.41	366.27	332.31	306.89	382.56	393.62	367.56
0	2.2411	1.4301	16.756	4.1621	0	0	1.8908	0	0.54368	15.594	18.357	7.1358	2.7654	0	3.811	0.19029	0.9047	0.01383	7.8184	7.0046	5.0875	3.9647	7.0358	0	0	0	0	0	0	0	0.37578	0	0	0	0	5.174	7.6574	4.0468	9.188	7.2678	25.269	25.151	40.011	40.751	46.407	42.147	29.132	58.087	34.235
0	0	0	5.5643	10.968	18.739	20.943	24.289	38.238	29.569	37.259	35.684	34.812	36.058	33.195	37.914	45.899	47.3	39.368	52.031	37.232	52.855	53.082	56.694	81.793	80.069	45.433	61.601	70.218	63.47	52.714	51.246	55.014	63.862	66.664	76.972	70.319	78.806	79.093	97.142	96.983	98.233	130.69	140.97	153.79	159.99	179.67	180.78	206.17	215.76
0	0	0	21.882	0	17.037	17.593	42.313	36.758	32.096	45.109	47.895	44.315	78.91	77.611	74.87	78.646	70.58	48.029	94.522	139.97	199.99	234.92	286.75	353.7	380.6	414.05	443.72	481.47	503.88	557.1	627.71	645.62	662.77	671.81	724.75	717.14	731.22	757.46	766.87	769.85	778.37	804.46	799.13	841.76	852.84	831.41	837.52	842.26	804.37
0	0	0	0	10.413	0.13298	8.0802	4.3929	8.0457	3.1125	10.786	17.917	20.384	21.873	12.726	24.076	13.194	3.3446	4.0192	0	1.5906	0	8.3951	0.39612	0	0	0	2.408	0	0	0	3.1171	8.1115	0	5.0376	0	4.3318	0	0	1.7802	6.0051	16.484	2.1949	4.9111	1.0931	0.85871	3.9938	0	0	0
0	1.6367	0.77152	8.5576	9.0258	4.007	0	7.3696	0.1795	0	7.5211	16.666	1.9008	11.707	12.564	26.772	15.669	13.441	10.403	19.329	21.587	20.023	10.292	19.061	13.757	10.122	6.8932	13.442	16.541	8.0338	11.293	8.1901	11.531	2.3026	8.7409	18.81	18.467	8.0371	8.0016	12.026	1.9791	7.5233	0.11631	1.0168	0	0	0	0	5.5847	0
0	0	1.0126	5.2058	12.379	14.455	12.715	22.033	19.402	21.907	26.236	29.553	21.547	28.205	38.558	39.409	37.27	30.469	44.994	44.787	51.785	47.164	49.673	53.435	49.557	52.498	48.057	51.638	50.263	39.889	49.011	46.594	60.213	60.156	51.986	52.476	52.8	46.194	48.476	42.31	46.231	48.585	58.06	46.785	57.591	43.346	38.852	47.466	46.675	48.339
0	0	0	7.593	5.5849	25.002	24.626	29.253	29.443	28.483	36.79	36.355	31.703	36.803	40.311	36.651	32.385	38.418	38.714	36.912	42.782	40.708	40.922	44.157	42.084	38.296	43.243	41.603	41.598	41.709	44.069	45.231	52.314	42.659	53.405	63.104	75.073	71.295	74.377	71.853	74.695	72.747	72.908	79.947	80.069	76.059	59.609	65.139	76.043	79.659
0	0	0	7.9352	8.8636	10.965	21.638	35.402	34.689	52.655	62.148	64.828	96.872	104.54	122.29	130.83	124.49	165.31	173.29	198.23	204.56	223.46	253.32	257.7	267.18	272.77	283.16	273.12	270.96	288.57	294.85	298.86	310.63	313.65	321.06	306.68	328.38	336.99	332.88	344.5	336.27	348.98	335.4	344.57	327.43	348.94	337.33	348.93	330.51	348.04
0	0	1.1427	4.2603	17.232	3.1192	10.056	12.539	5.7002	9.3427	7.2079	10.638	16.157	21.54	13.496	27.277	14.194	14.989	19.656	12.309	19.879	19.462	15.199	18.165	18.953	17.227	26.36	28.841	30.502	30.284	38.037	49.892	69.385	105.86	167.09	232.44	298.03	369.07	427.39	508.72	633.19	701.47	743.49	780.45	832.73	891.92	940.26	984.21	990.16	1035.8
0	0	0	12.614	7.7688	7.9849	6.3153	23.871	27.179	30.4	36.41	28.399	31.145	36.356	35.174	37.361	40.686	44.573	44.473	38.423	37.399	37.137	31.803	15.486	25.775	30.97	31.32	38.436	41.189	46.482	47.42	39.752	38.308	47.745	48.871	49.613	51.171	62.379	60.752	61.263	68.193	66	62.818	64.436	72.021	77.545	80.422	73.891	80.295	80.003
0	0	0	3.2244	16.073	4.7263	10.84	11.741	11.8	17.777	17.919	12.76	20.467	23.739	16.602	37.766	37.127	38.712	46.202	36.49	51.92	45.523	48.845	37.822	52.108	52.424	59.912	58.979	76.413	56.097	66.288	71.209	68.845	66.792	71.449	68.103	75.29	72.37	65.809	71.505	68.83	82.22	81.826	83.971	80.562	76.811	72.963	75.234	77.862	73.074
0	0	0	5.818	7.4011	6.7075	7.1122	3.7343	8.4975	11.502	7.0293	0.79788	0	0	2.941	1.4979	4.503	0	0.68081	2.7094	5.2972	0	4.6509	0	2.1604	0.80737	0.39132	0	0	0	9.0716	8.7527	14.757	13.403	18.653	19.859	23.594	19.441	13.511	18.474	20.939	27.09	40.178	38.328	39.815	35.201	34.79	38.528	37.255	49.262
0	0	0	7.9012	23.827	9.1681	5.6807	9.0738	13.59	17.029	12.513	9.3131	2.2015	28.575	7.146	15.632	12.574	2.0715	17.563	14.238	12.575	11.105	15.587	12.211	8.9289	20.714	8.0643	7.6578	3.5734	0	14.329	9.5446	22.946	17.886	19.793	15.254	16.005	13.829	5.4181	9.4423	11.553	10.682	21.479	15.241	22.422	7.17	13.2	12.359	8.3859	15.19
0	0	0	3.4851	10.686	15.197	13.194	16.192	19.446	23.043	29.775	30.483	28.2	39.616	38.34	43.22	42.932	36.232	45.243	40.311	44.629	36.98	40.519	51.161	43.418	51.201	50.001	51.347	51.965	72.202	91.877	93.098	116.8	125.89	133.4	142.86	164.3	173.17	185.8	199.32	202.38	205.05	229.36	236.46	255.85	260.49	248.4	248.61	265.25	268.17
0	0	0	9.7614	14.882	22.022	21.368	36.613	49.867	54.267	58.183	62.286	64.691	77.393	83.666	88.311	86.689	80.12	85.412	90.467	82.745	100.18	103.2	105.86	109.25	104.23	106.46	123.25	119.97	116.32	105.45	111.8	102.45	108.58	105.67	117.97	107.97	106.2	98.537	111.67	117	111.08	111.35	114.98	116.35	109.71	115.79	112.54	116.38	104.45
0	2.7586	15.055	35.469	5.2365	0	0	0	0	0	0	0	0	0	0	0	0	0	0	0	0	0	0	0	0	0	0	0	0	0	0	0	0	0	0	0	0	0	0	0	0	0	0	0	0	0	0	0	0	0
0	1.9802	0	15.234	0	2.8839	3.3911	0	0	0	4.8706	10.53	15.218	2.9785	0	1.5382	13.018	11.683	4.9413	17.557	18.612	23.957	23.274	36.83	35.868	40.854	39.584	47.517	58.609	47.584	62.664	53.246	64.413	61.572	71.339	70.13	79.479	82.173	78.872	78.724	86.125	85.954	80.483	94.202	96.089	100.22	87.379	107.47	94.958	83.893
0	0	0	6.1922	14.394	18.873	13.994	28.168	24.247	35.148	39.865	42.952	49.028	36.652	35.094	48.256	46.677	40.95	41.965	32.97	35.839	33.151	32.573	28.26	41.63	39.772	36.755	34.073	32.998	43.231	36.047	41.643	48.295	45.698	43.778	49.153	49.46	49.751	49.066	38.209	56.578	51.382	56.431	53.291	61.687	67.357	54.608	49.265	44.224	46.016
0	0	3.3687	7.483	9.4756	9.251	7.4671	17.21	12.512	17.741	15.567	15.146	15.213	12.202	21.385	16.266	31.54	28.555	25.277	20.472	22.811	27.991	25.684	25.841	35.514	35.378	37.916	42.15	44.666	41.742	44.052	42.915	53.275	42.914	43.756	49.601	54.148	61.978	68.19	59.171	79.557	80.928	73.956	88.879	83.645	85.518	81.985	84.538	86.903	90.137
0	0	0	10.568	1.3638	9.8325	10.447	20.878	26.967	28.569	28.21	26.85	37.33	37.81	19.422	26.422	39.197	37.489	44.718	51.256	55.34	62.983	71.258	72.064	100.11	90.316	112.91	105.3	137.5	130.21	126.31	113.76	126.62	122.1	125.12	135.85	131.72	124.86	135.26	123.5	128.82	141.49	139.69	138.97	128.35	126.71	142.63	144.86	133.87	145.51
0	0	0	9.9053	29.416	2.9879	4.4946	12.094	18.378	14.596	17.155	15.13	14.4	3.3519	12.245	17.977	16.673	19.574	5.072	12.051	12.858	16.982	14.346	14.159	3.6088	21.708	6.0101	31.531	11.131	19.754	17.461	23.334	17.204	25.775	20.025	28.583	29.28	23.596	28.879	26.521	23.194	21.949	28.645	38.073	34.722	40.836	40.809	29.491	23.85	30.004
0	0	4.4191	5.2193	10.889	18.946	21.548	18.605	16.323	20.586	23.108	15.38	19.016	15.277	22.124	19.074	19.071	25.902	18.756	20.863	14.922	30.533	30.283	31.816	38.805	42.626	27.632	33.06	37.353	34.243	40.297	35.459	38.765	46.944	43.582	46.225	43.535	42.491	37.926	34.092	46.45	44.496	53.373	40.664	52.786	44.842	44.304	46.722	46.649	39.058
0	0	0	18.158	29.505	7.5498	8.192	26.575	15.487	37.174	49.488	43.534	50.73	30.694	23.595	38.149	36.373	37.48	40.245	49.44	72.867	111.67	152.62	205.12	258.22	322.31	335.54	400.86	461.21	500.3	599.59	625.72	643.56	730.41	798.2	877.6	989.25	1076.8	1099.9	1263.4	1355.3	1403.4	1528.5	1624.6	1753.7	1760.2	1878.6	1893.6	1950.8	1975.5
0	0	0	2.8757	16.362	6.9052	13.715	11.549	8.0145	19.971	0	0	0	2.4536	0	10.237	11.466	0	0	10.543	9.3867	43.598	59.984	88.927	80.544	106.89	106.05	183.8	195.19	228.34	238.07	253.8	277.02	305.79	322.91	348.45	420.85	414.15	452.81	481.41	466.68	532.2	531.91	552.45	567.43	585.69	621.91	588.22	615.49	639.49
0	0	0	8.7648	9.9483	12.095	8.8818	9.5361	1.0162	5.8377	3.5644	8.4437	2.6438	8.8198	4.7169	9.457	11.592	12.376	11.099	26.072	36.708	68.886	95.859	128.93	170.3	204.85	225.67	279.95	338.49	357.17	395.4	430.41	466.83	516.96	577.34	599.84	629.77	639.78	639.78	641.22	654.84	677.26	684.5	705.62	711.62	683.09	701.96	691.06	676.17	692.17
0	0	0	9.2059	13.578	15.112	21.945	26.472	29.339	25.758	37.275	39.243	40.234	38.004	32.244	34.299	44.741	35.382	46.788	43.755	48.173	49.208	46.66	46.55	51.415	44.272	53.306	55.698	56.689	50.387	50.927	60.811	51.406	53.112	58.349	54.417	60.494	53.083	61.386	57.764	53.593	54.851	56.669	65.687	55.906	45.619	50.062	48.456	49.872	50.528
0	0	0	10.683	11.746	15.701	18.366	26.83	49.764	94.623	144.06	207.28	271.12	340.29	420.65	517.09	571.78	665.86	710.88	798.16	860.44	938.81	997.27	1019.1	1062.5	1106.8	997.96	1074.1	1084.3	1213.8	1119.8	1247	1260.1	1289.7	1291.6	1289.3	1335.7	1352	1309	1342.6	1357.7	1358.5	1409.3	1415.8	1406.3	1386.2	1395.7	1397.5	1369.6	1410.8
0	0	3.4514	1.5711	12.497	12.307	1.5399	2.4458	6.737	3.9084	0.84195	11.616	13.754	19.443	20.966	23.149	27.811	14.804	26.067	29.433	30.892	25.291	23.677	26.083	19.505	29.959	24.142	23.098	25.132	25.119	33.577	34.379	34.941	38.153	29.57	39.702	43.703	36.767	31.031	29.629	27.629	39.433	42.324	33.134	43.194	35.883	29.49	37.831	38.927	41.178
0.55039	0	0	1.6291	13.911	2.5064	2.3249	0	0	0	7.0494	7.7077	11.061	16.159	0.79723	16.958	12.318	10.816	8.1744	0	0	0	0	0	0	0	0	0	0	0	0	0	0	0	0	0	0	0	0	0	0	0	0	0	0	0	0	0	0	0
0	0	0	3.1557	5.5559	3.2276	23.125	19.802	15.312	24.176	20.915	25.195	28.575	30.211	30.27	30.732	35.566	39.753	43.532	46.712	46.243	49.789	52.367	48.661	53.444	48.722	47.07	55.437	53.521	69.497	69.912	68.744	78.822	81.996	87.357	91.05	105.79	112.29	114.77	112.82	113.52	121.7	128.85	139.39	143.34	135.24	132.91	130.54	146.13	153.05
0	0	2.6607	0	11.732	16.745	12.619	15.861	14.397	18.234	24.789	12.43	11.807	10.443	20.381	20.146	27.33	26.641	21.936	21.931	21.238	35.831	33.73	42.725	45.838	52.173	43.102	26.275	34.596	23.756	30.135	24.157	20.879	25.993	28.119	24.226	26.935	21.529	17.091	19.673	30.352	30.428	44.619	36.67	36.703	37.676	36.985	36.234	33.138	29.145
0	0	0	17.741	25.895	22.952	20.016	37.523	30.143	51.572	67.642	75.49	68.521	66.367	81.997	87.694	84.438	85.818	99.826	105.97	105.55	117.57	112.83	106.78	113.24	122.09	120.83	133.94	121.53	116.88	120.05	118.09	126.07	115.69	118.7	113.93	120.89	128.32	117.25	122.5	124.95	122.27	126.5	114.01	131.32	130.25	142.89	130.3	130.18	123.8
0	0	0	1.6378	20.401	1.0253	9.2825	8.5274	8.5363	7.2344	9.9671	9.0232	12.103	5.0151	8.9112	18.316	5.0358	14.944	13.577	18.128	15.481	19.788	12.228	16.858	17.038	23.113	12.154	27.484	13.631	15.784	16.096	20.073	17.014	21.716	20.107	22.279	15.003	17.421	21.082	18.716	24.422	19.254	28.361	25.775	26.279	25.87	28.595	24.894	31.597	26.737
7.0346	2.831	0	0	0	4.7659	11.582	15.044	31.045	77.425	116.27	173.07	218.39	290.66	365.95	436.91	477.8	551.49	613.76	486.51	518.92	536.62	573.74	591	583.44	624.31	655.43	879.52	859.56	894.45	896.55	913.28	904.31	895.13	901.31	860.26	917.41	917.81	930.22	914.86	951.8	958.81	973.78	946.03	923.83	936.53	962.04	932.76	938.33	954.97
0	0	0	0	7.0417	10.654	11.891	19.305	18.065	17.813	30.897	28.564	37.209	33.745	23.703	31.568	24.371	24.071	1.1529	0	0	0	5.035	0	1.1787	0	0	0	0	0	0	0	0	0	0	0	0	0	0	0	0	0	0	0	0	0	0	0	0	0
0	0	4.9726	12.464	11.077	17.78	6.035	25.564	17.27	22.867	31.182	35.313	34.121	32.318	39.271	35.406	56.858	56.618	65.442	60.072	69.16	66.162	68.946	69.059	97.845	97.899	86.648	102.28	96.989	104.37	104.55	101.79	118.54	123.95	123.55	168.79	188.14	201.69	213.99	223.77	264.89	270.77	292.5	297.05	299.47	313.43	348.24	332.69	357.73	387.86
0	0	0	5.4762	8.7507	16.497	17.686	17.775	22.898	24.342	29.492	33.134	27.121	27.509	32.547	25.844	35.551	49.325	53.478	55.419	63.847	68.397	64.77	69.353	60.947	57.603	64.328	68.435	59.422	71.867	79.73	77.633	76.13	75.552	75.894	83.143	94.432	87.832	78.896	98.169	107.08	106.83	107.78	112.61	119.69	117.46	117.65	119.4	131.26	107.99
0	0	0	20.547	8.6926	13.394	10.029	21.258	25.821	23.077	40.562	48.539	47.542	60.251	46.4	55.587	46.424	52.688	53.062	40.358	40.95	41.648	51.336	52.201	45.651	56.938	27.68	30.111	20.154	18.203	16.897	34.361	23.385	19.047	20.597	26.107	20.129	11.814	6.3893	15.239	13.244	11.597	9.7821	1.238	0	0	8.8867	0	0	0
0	0	0	15.788	14.008	24.237	31.144	27.65	35.948	25.432	30.415	30.103	26.639	33.464	38.42	42.035	36.635	45.208	44.011	38.612	49.863	41.284	39.732	52.095	48.957	52.054	49.376	49.628	54.11	55.247	64.703	65.699	89.103	99.407	109.87	122.67	135.19	144.12	162.04	158.97	182.81	194.98	211.89	204.89	222.05	220.61	233.53	235.7	239.34	233.85
0	0	0	16.229	4.0963	7.1435	10.993	18.352	22.64	16.807	23.841	32.658	14.432	20.013	36.407	27.198	42.297	23.53	33.102	35.256	29.596	34.48	33.116	39.416	34.74	27.455	35.076	29.261	33.522	26.161	37.091	23.21	30.656	37.815	26.871	29.529	33.821	36.049	39.889	36.002	36.629	42.411	36.46	36.367	25.654	28.451	31.442	28.22	29.888	31.755
0	0	0	1.6043	8.3896	16.187	22.437	19.057	21.729	27.078	18.426	19.028	17.309	17.834	20.672	26.47	0	6.589	1.4755	17.663	0	7.5676	5.2436	17.318	121.64	2.0296	0.20646	19.008	13.738	26.028	26.56	42.745	40.168	58.518	54.73	61.941	65.043	75.003	83.502	84.683	75.203	79.782	84.308	91.761	94.491	86.458	87.885	91.218	80.094	89.229
0	0	0	1.4125	6.72	7.6532	16.2	14.285	12.334	17.552	22.463	20.594	24.72	18.047	20.715	19.155	23.824	22.698	29.551	29.929	37.555	39.141	46.525	51.558	53.649	47.46	50.907	53.386	58.932	58.018	67.846	64.082	59.14	61.181	56.831	60.382	66.274	66.671	75.113	81.337	78.382	85.656	85.96	93.706	94.745	92.093	87.73	95.703	91.567	92.254
0	0.35387	0	1.4535	8.921	1.7368	5.1754	0	0	0	0.54642	0	0	0	5.7732	0	0	0.5453	4.414	5.1087	3.9287	11.437	17.336	15.705	11.567	30.178	8.4683	31.318	27.96	34.552	34.759	44.851	38.366	52.588	46.057	59.491	63.177	60.088	63.146	67.13	61.669	54.68	68.908	69.116	64.405	59.425	58.111	44.312	60.616	52.116
0	0	0	8.7316	18.151	20.109	17.761	22.754	20.781	25.929	28.595	27.59	20.91	31.548	31.083	34.791	39.056	39.172	39.183	43.735	46.262	49.989	50.842	56.018	62.561	60.32	59.621	66.466	66.341	70.453	72.531	77.802	82.107	90.395	111.53	112	125.52	121.35	105.15	115.7	108.85	109.94	111.64	117.74	112.24	121.86	124.16	122.14	114.46	120.49
0	0	0	3.6801	4.5374	13.043	9.3825	1.4487	3.4087	0	2.0293	11.183	1.3358	13.098	2.9511	0	0	0	0	0	0	0	0	0	0	0	0	0	0	0	0	0	0	0	0	0	0	0	0	0	0	0	0	0	0	0	0	0	0	0
0	0	0	5.2552	11.181	14.534	22.31	18.719	24.521	27.138	37.162	28.758	31.018	23.695	19.025	19.159	22.915	18.525	19.969	23.423	24.644	28.751	28.591	26.621	31.445	20.725	32.621	36.565	34.864	32.957	39.3	35.144	32.538	33.451	30.006	32.379	33.582	28.25	39.063	42.826	38.602	33.107	33.709	43.615	38.142	33.513	34.793	28.769	34.406	31.361
0	0	0	4.3099	9.4811	15.729	9.3836	12.567	19.977	14.784	25.215	20.485	21.981	9.5063	19.074	17.229	20.742	29.486	12.553	26.839	19.365	27.332	28.667	24.811	30.002	30.654	23.544	15.13	24.829	19.742	17.4	19.813	18.974	21.409	22.155	29.221	19.258	13.766	8.1993	8.2063	17.549	11.984	26.158	18.173	18.426	21.402	19.71	11.528	19.892	12.674
0	0.73151	0	8.64	2.4853	8.7628	8.7557	14.814	14.458	21.184	19.812	20.177	14.147	12.927	8.2031	22.219	13.417	19.238	18.654	19.746	22.774	27.665	29.068	26.501	30.39	29.093	32.507	28.883	28.66	30.102	25.589	33.623	39.143	37.156	42.494	42.368	42.891	42.413	46.221	55.683	46.716	63.722	56.187	54.762	50.515	65.808	69.589	68.545	67.531	79.803
0	0	0	0.95997	3.0038	22.397	15.322	19.823	34.339	48.385	66.939	97.537	115.56	137.19	172.46	194.36	194.25	223.73	261.29	273.6	301.25	348.87	358.41	373.62	390.74	402.72	423.31	439.04	447.69	452.99	460.86	468.47	482.82	502.96	499.27	530.09	532.39	585.77	601.57	591.57	580.02	596.22	613.47	624.61	623.68	627.54	629.1	639.98	665.41	674.88
0	0	0	4.7787	11.375	9.3467	12.155	16.089	16.239	11.401	17.431	19.601	14.094	16.215	16.522	13.632	19.696	22.006	28.073	5.9804	14.826	15.181	18.627	17.649	20.973	24.616	28.108	0	37.834	4.2443	5.777	16.233	20.533	12.586	21.952	14.325	23.363	15.059	21.753	33.761	34.532	47.04	35.791	46.993	47.528	42.784	51.21	46.453	46.877	48.052
0	0	0	2.7521	45.76	12.712	0	4.633	0	0	7.3299	9.7649	14.61	28.337	8.3911	31.678	18.065	8.3309	31.622	22.736	23.654	18.837	9.4399	4.3138	0	0	0	0	0	0	0	0	0	0	0	0	0	0	0	0	0	0	0	5.9238	0	2.5334	1.5442	1.6625	0.054663	0
0	0	0	13.258	12.973	26.431	25.852	33.497	34.063	38.106	45.172	40.313	38.094	47.482	33.355	38.442	51.035	44.865	49.782	50.546	48.517	37.839	52.617	57.563	50.683	54.373	65.601	78.344	52.29	85.316	82.06	93.01	102.82	94.466	101.74	102.36	108.19	95.233	108.92	107.04	117.29	120.34	122.43	130.87	121.44	118.8	116.89	120.36	125.3	116.03
0	0	0	5.8966	7.9243	17.488	20.796	19.745	19.093	25.144	23.006	12.343	12.903	12.747	22.922	21.13	15.732	18.256	19.22	22.307	24.754	24.583	15.624	20.855	22.807	25.466	19.506	20.597	26.084	19.311	18.357	16.1	20.386	18.628	14.564	18.65	19.64	18.311	15.611	17.149	17.337	15.013	19.641	18.177	21.33	18.96	12.662	6.6077	14.718	13.79
0	0	0	2.7146	8.8066	7.1811	9.1352	17.99	19.159	16.199	18.33	13.773	26.057	25.32	21.359	27.272	24.26	32.767	23.498	25.314	37.325	40.889	37.688	39.279	32.34	35.404	40.529	32.175	42.156	36.684	36.282	36.461	55.191	50.637	36.318	45.599	33.979	43.951	43.44	40.318	54.524	58.902	57.833	58.393	60.518	59.897	47.99	59.609	55.365	43.544
0	0	0	5.5965	13.656	15.19	13.78	26.677	19.232	19.576	19.283	28.523	29.441	16.23	34.547	21.034	45.157	35.342	37.735	35.673	38.122	48.862	46.663	47.623	59.136	47.033	50.875	64.337	71.463	75.478	74.3	75.858	81.507	76.153	64.711	81.982	89.878	89.618	89.835	89.842	96.875	99.738	96.021	105.15	92.692	87.251	78.86	75.206	71.412	71.892
0	0	0.90537	7.447	13.521	9.9878	12.325	7.321	13.477	13.053	19.783	8.0977	6.714	15.221	23.576	20.176	12.894	10.27	20.884	18.018	28.109	19.826	29.306	34.242	40.077	51.221	40.372	47.446	57.663	51.63	69.234	70.638	85.364	80.644	88.504	83.798	84.53	86.557	77.982	72.888	65.748	84.472	103.07	94.852	96.096	85.964	79.961	92.887	94.905	136.42
0	0	0	18.075	16.689	26.285	24.501	13.172	22.746	27.382	27.592	22.188	20.934	21.657	13.481	43.543	42.166	16.999	14.348	25.343	18.96	29.007	18.014	35.447	38.651	53.03	42.963	58.727	52.476	37.879	21.912	29.27	32.333	27.652	25.288	30.933	28.297	25.936	25.976	30.551	38.788	35.637	43.41	44.727	44.355	39.036	39.616	43.462	51.693	38.628
0	0	0	13.808	11.783	6.9708	9.6813	9.4564	21.606	14.276	19.105	13.867	29.577	24.3	31.222	39.537	39.403	39.083	21.919	27.16	50.697	50.864	68.417	59.777	61.525	71.917	73.558	73.369	101.71	91.289	101.19	99.215	108.65	106.16	105.62	105.45	107.66	107.26	107.42	108.23	130.91	117.42	136.82	129.46	120.05	122.84	124.1	118.19	130.63	117.89
0	0	0	0	13.206	9.3326	23.943	25.714	29.86	35.548	35.458	39.675	55.376	71.763	78.511	101.47	106.95	112.93	123.3	144.55	169.07	156.77	182.75	212.97	227.36	236.55	248.45	251.45	272.99	277.13	284.76	307.6	311.78	323.96	342.52	351.97	353.22	368.37	392.69	391.08	424.61	420.02	429.61	421.21	428.45	425.51	438.82	427.87	434.16	436.7
0	0	0	7.5424	15.461	11.126	16.249	19.723	22.032	28.91	34.893	50.824	48.982	66.455	67.404	70.359	80.863	82.16	108.65	112.06	117.53	128.49	125.88	153.34	165.4	182.74	183.63	186.68	187.22	198.12	204.95	232.07	244.04	233.41	231.77	237.49	239.95	243.6	236.5	233.97	236.4	245.34	261.97	235.74	256.34	240.59	245.4	235.93	234.47	229.42
0	0	0	6.8826	18.031	16.048	11.504	18.477	17.301	14.21	16.614	24.432	25.338	27.501	29.948	30.364	36.75	40.798	44.296	33.351	33.652	36.79	40.942	43.911	54.862	49.236	59.487	63.842	69.101	72.253	76.13	74.724	91.462	93.414	105.78	108.21	112.97	121.57	135.25	135.65	148.21	143.13	146.33	167.48	159.19	155.26	157.71	151.85	147.69	142.66
0	0	0	4.0349	9.8738	15.764	20.79	20.465	25.511	28.299	32.134	31.912	28.309	32.157	28.084	28.225	42.232	29.113	44.241	36.326	45.04	52.347	53.403	58.108	62.915	50.112	57.422	62.946	71.451	69.247	77.075	88.779	87.078	82.998	84.947	88.75	85.921	84.669	97.921	102.56	98.998	107.15	94.599	107.88	106.54	96.65	101.38	105.2	97.896	100.7
0	0	0	21.445	17.793	22.414	20.651	23.316	22.458	19.323	19.217	27.708	29.818	20.275	18.53	31.236	28.529	38.359	30.297	35.781	33.17	35.062	37.892	45.503	43.696	51.018	40.972	51.708	53.553	60.775	69.652	76.075	77.424	69.153	71.672	82.33	87.743	93.599	84.725	88.872	95.102	98.672	99.333	89.852	94.278	88.687	87.132	91.788	92.255	86.873
0	0	0	7.5917	12.218	13.468	4.257	13.57	4.0171	2.5288	8.3437	3.8231	3.3837	3.7822	10.714	3.3836	14.718	15.476	21.768	7.5327	5.5352	14.237	12.225	4.2585	16.296	8.4031	14.497	18.022	8.4371	15.232	7.4697	3.8259	4.6219	1.9877	0.82654	5.4387	6.2601	0	12.068	9.9916	14.438	17.623	20.352	23.975	18.636	22.319	18.808	22.357	19.471	12.489
0	0	0	5.0574	8.5261	10.052	8.2946	17.606	13.001	22.219	14.609	21.187	13.569	20.323	13.637	29.298	15.526	19.764	21.685	24.94	26.052	20.791	22.217	25.336	24.428	24.58	29.327	26.257	14.577	26.77	22.394	32.208	39.076	27.747	25.169	35.409	30.123	40.384	34.172	31.662	40.739	35.396	49.974	43.202	40.52	45.57	42.633	37.037	42.656	44.406
0	0	1.249	9.5257	11.483	9.8277	4.4048	10.76	10.808	11.003	10.57	13.857	3.1377	13.216	11.026	16.341	13.607	17.114	44.453	59.816	86.059	99.994	134.81	144.74	160.21	185.03	198.37	221.74	229.1	227.82	258.41	274.07	269.52	284.32	293.61	289.5	306.32	301.67	305.22	305.23	312.2	306.27	315.72	302.62	316.29	313.97	295.68	306.08	309.72	308.45
0	0	0	18.497	8.2215	27.632	30.717	23.881	25.494	20.212	21.771	22.065	17.667	24.567	37.784	30.59	22.888	11.56	18.219	17.275	17.267	24.765	25.973	19.171	16.145	7.34	7.426	10.081	13.159	16.828	16.316	13.938	16.905	18.816	28.006	38.933	44.69	41.25	73.665	71.48	74.989	83.865	81.92	91.427	102.24	90.367	89.244	93.157	99.316	116.16
0	0	0	4.645	8.4838	15.614	13.131	26.09	22.508	20.814	29.066	44.473	46.525	62.452	68.267	83.618	96.129	108.76	112.6	118.88	118.03	136.29	145.35	142.69	155.83	148.28	149.35	161.45	168.48	160.57	158.25	139.88	147.04	143.35	130.58	145.01	134.23	127.65	136.32	135.04	141.87	143.84	137.13	158.46	153.82	145.97	148.91	150.93	154.4	158.81
0	0	0	9.7487	5.7144	9.6639	12.664	16.184	14.321	18.451	6.6112	6.4481	16.113	13.176	13.482	13.737	9.3889	10.76	9.8032	9.3026	19.329	13.935	17.862	15.371	12.473	18.043	18.291	13.758	22.362	15.377	15.693	23.062	21.405	26.95	22.297	26.026	22.903	27	36.625	25.893	36.891	29.853	37.156	29.285	27.436	25.979	26.22	23.424	22.439	13.65
0	0	0	2.897	15.553	25.256	27.222	39.793	15.64	51.276	56.469	25.196	33.184	71.977	36.943	63.751	58.755	77.754	114.74	134.64	137.78	151.61	156.58	145.68	180.76	178.33	130.4	135.78	139.91	131.62	134.77	148.08	163.43	146.96	152.13	153.47	154.36	149.92	144.61	157.16	156.93	159.04	163.99	152.01	158.51	149.97	147.41	153.46	147.67	144.48
0	0	0	0	13.833	9.8725	5.801	11.353	13.556	15.413	13.294	14.749	14.358	13.329	10.252	31.38	28.602	14.449	19.86	21.581	23.862	21.73	33.559	27.181	13.233	35.25	46.68	56.746	59.904	75.741	67.367	83.195	111.06	132.23	205.86	261.91	343.37	423.54	500.33	602.19	705.75	805.63	876.25	946.73	1048.9	1161.4	1266.7	1365.7	1456.3	1576.7
0	0	0	5.1939	11.222	5.842	14.169	0	6.5405	4.8694	12.163	18.055	14.941	27.542	17.47	8.747	22.12	13.313	24.048	26.422	32.669	24.298	25.493	34.1	35.461	35.343	35.649	36.314	24.166	27.182	23.701	32.618	36.46	25.266	30.499	30.836	35.168	32.271	35.807	39.17	41.907	39.203	58.322	41.027	49.14	45.056	48.304	37.853	51.824	44.849
0	0.59316	0	3.2296	6.5746	5.3644	14.225	17.678	18.347	28.059	18.722	21.499	30.237	27.749	25.734	22.394	25.059	25.181	23.399	27.363	27.127	32.475	35.089	25.374	29.633	37.695	23.796	38.15	33.343	34.505	32.204	35.291	33.771	32.418	34.984	32.512	34.151	34.908	35.278	40.2	38.059	46.88	38.659	40.843	40.464	45.758	35.523	39.799	39.58	36.891
0	0	0	16.581	29.316	14.134	12.409	23.585	33.243	40.587	53.657	66.878	91.687	104.9	117.89	122.42	146.35	155.61	190.19	192.71	199.26	207.07	221.7	223.79	246.4	251.17	254.32	272.6	274.83	273.76	283.98	287.3	292.45	296.91	318.68	326.82	319.73	322.18	302.08	318.5	329.68	318.11	336.23	342.95	344.01	359.15	368.55	384.7	405.07	417.89
0	0	0	8.1613	9.1522	9.5679	12.19	22.915	24.447	26.083	12.109	22.803	17.547	21.995	19.936	30.206	24.473	20.479	24.708	32.558	35.611	26.205	30.619	28.493	38.373	36.97	39.851	34.678	28.132	32.333	31.345	44.026	48.875	46.053	37.849	54.813	59.275	56.194	67.643	67.429	81.43	80.894	102.88	86.34	76.551	79.066	77.514	78.926	88.805	69.934
0	0	0	2.8686	13.503	20.942	16.464	18.118	20.434	33.793	23.275	25.344	21.209	24.031	27.136	57.083	30.936	32.969	55.05	40.48	34.046	55.578	61.178	80.048	52.179	58.744	80.588	74.398	71.364	66.261	78.772	80.532	81.513	102.98	84.885	90.193	101.94	95.941	108.55	116.83	107.88	130.09	136.66	142.24	150.22	152.11	155.85	169.66	168.31	175.41
0	0	0	7.884	8.5157	8.7141	14.281	16.869	16.8	10.234	14.776	14.666	17.605	10.371	12.784	8.0239	7.4469	5.7986	0.35904	2.335	1.7056	17.9	20.864	18.396	26.86	20.403	21.279	27.669	17.781	15.35	10.516	12.528	9.3333	10.637	13.267	21.55	19.448	28.681	20.827	30.013	28.269	35.913	38.659	30.861	40.183	27.225	34.899	29.143	34.753	36.701
0	0	0	0	13.942	7.9786	10.348	7.7974	0.32474	1.5432	1.969	0	0	0	2.6304	1.1473	3.0889	0	1.4695	0	0	0	0	0	0	0	0	0	0	0	0	0	0	0	0	0	9.0852	0	1.2353	0	0	0	0	0	0	0	0	0	0	0
0	0	0	8.1302	10.374	6.7956	22.303	21.677	20.408	34.595	22.783	27.392	24.083	27.444	33.664	34.334	36.193	41.601	47.326	59.917	52.793	42.364	50.492	37.129	53.081	51.414	53.725	55.995	52.593	42.997	50.521	57.438	59.531	51.3	60.595	64.222	62.925	63.439	76.249	88.8	104.77	105.04	127.01	126.61	146.9	142.61	136.28	150.28	152.06	146.06
0	0	3.8951	5.6547	16.776	12.103	16.974	8.9895	11.754	23.847	21.167	12.372	10.413	20.185	17.083	18.299	20.248	11.012	16.203	15.288	19.515	24.779	15.591	23.582	14.361	21.41	19.036	6.1279	9.5561	11.971	17.82	17.028	21.556	20.429	13.494	19.919	15.688	13.4	6.298	10.376	10.706	12.027	18.529	18.523	17.724	2.2295	3.5717	9.4144	3.9743	4.2502
0	0	0	4.7547	8.8848	12.829	20.191	17.965	22.387	24.678	26.898	31.75	27.96	27.72	20.061	21.545	24.409	27.328	29.077	26.966	32.795	44.312	62.49	72.274	84.813	92.047	119.15	145.53	167.22	165.38	206.16	217.78	226.2	242.61	252.73	271.79	273.68	272.81	295.4	307.42	315.45	325.43	333.68	346.12	356.21	337.05	345.6	346.45	346.53	357.98
0	0	0	7.4041	10.561	11.829	14.383	9.2327	6.18	8.8103	7.0274	2.3065	4.243	11.893	1.5017	13.658	17.95	8.5629	2.203	0	6.2742	4.7749	0.14207	1.1382	0.40371	6.8881	2.459	3.1293	10.34	2.6761	3.7985	5.3642	11.989	15.26	15.345	5.6248	6.1655	14.041	13.656	11.762	29.972	22.892	34	26.372	23.161	19.563	22.675	42.372	27.262	26.102
0	17.406	0	0	8.0309	5.3042	2.7802	25.6	41.157	49.07	53.648	45.854	54.908	59.758	50.233	56.147	58.813	53.388	58.625	51.417	62.358	57.788	60.285	53.554	59.994	62.625	61.663	64.449	59.52	61.538	61.648	62.728	66.087	66.953	58.106	57.289	63.728	56.063	51.512	55.974	60.008	62.835	64.01	58.853	62.029	54.909	47.929	45.802	54.479	44.232
0	0	0	4.8233	4.9241	3.1955	4.8498	0	13.728	2.2095	20.91	45.046	48.988	60.078	72.464	79.572	81.68	90.213	108.99	95.199	113.86	113.86	120.71	133.2	134.24	128.52	132.51	127.1	124.09	126.36	130.93	142.02	155.6	140.95	161.54	159.68	157.3	157.25	144.09	145.37	153.1	159.56	157.98	156.53	146.14	143.88	145.17	135.64	143.36	138.38
0	0	5.7792	8.9227	30.422	22.623	23.991	56.283	39.98	27.741	57.049	42.883	61.425	40.663	34.361	53.523	51.497	33.877	43.125	46.514	49.729	46.764	27.861	41.11	24.849	36.649	18.688	17.293	34.815	14.61	26.798	26.658	30.393	17.966	21.277	20.522	20.22	27.034	6.1376	20.402	14.13	23.567	21.995	27.878	16.96	18.14	18.993	25.234	17.17	3.2537
0	0	6.4306	22.227	24.136	17.301	7.7147	30.463	13.234	16.408	23.525	12.988	9.0264	13.43	20.429	18.287	24.891	29.272	18.055	18.334	0.27515	13.085	13.012	0	21.909	22.979	22.89	21.185	28.467	30.131	27.471	23.876	40.223	35.355	39.053	33.642	38.48	44.572	26.513	28.973	45.794	26.688	38.008	37.375	43.289	46.709	49.632	40.635	40.889	34.258
0	0	0	4.5222	10.849	13.361	14.275	14.213	20.022	18.528	27.279	23.612	36.031	29.53	47.614	39.334	41.998	39.36	34.242	42.826	56.222	60.356	58.564	64.322	65.514	59.014	62.212	57.916	58.034	61.851	74.101	65.515	77.532	68.418	56.279	73.69	76.684	83.965	85.037	81.784	98.028	97.821	109.43	108.01	110.96	122.74	133.63	141.41	141.55	157.07
0	0	0	0	21.385	13.866	15.261	9.178	0.20989	0.16997	5.6983	0	0	3.3106	11.139	10.201	10.809	12.09	9.0657	15.256	18.682	37.79	61.888	84.108	117.43	132.98	169.76	205.51	215.8	242.24	269.33	291	339.29	360.61	382.64	400.51	452.43	485.6	506.99	528.71	547.34	574.24	608.03	605.48	644.25	646.63	619.47	701.16	721.71	729.79
0	0	0	6.7215	13.848	20.619	18.338	28.192	26.048	21.963	39.895	33.337	38.194	28.386	43.691	49.641	47.964	46.178	40.592	43.819	47.37	54.673	50.7	57.936	53.438	67.479	58.273	53.278	64.967	59.859	58.295	59.57	61.035	67.337	64.01	61.986	67.054	58.742	58.128	59.053	63.309	73.189	76.078	70.007	68.924	73.528	68.727	68.074	71.969	62.077
0	0	0	4.4589	17.024	6.3289	10.305	21.701	13.793	16.494	15.744	10.783	19.386	21.437	10.356	24.982	25.531	13.834	18.303	13.058	21.168	12.912	18.793	9.0567	27.514	18.672	22.596	21.215	29.523	13.514	27.817	29.945	35.694	35.915	36.209	28.17	36.051	35.329	26.039	27.516	27.307	32.49	29.063	31.96	34.253	27.175	22.636	20.952	22.886	14.601
0	0	14.1	27.289	20.955	15.667	1.2205	9.2128	15.713	10.048	21.657	17.738	15.399	21.513	26.419	16.952	10.564	10.608	10.31	3.1483	10.182	2.8401	13.322	3.6329	2.4168	11.283	0	3.5923	0.26352	0	0	0	6.8033	0	2.1514	5.9348	6.5057	0	0	1.9974	0	0	0	0	0	0	0	0	0	0
0	0	0	9.5457	21.151	12.623	26.291	15.3	17.88	30.241	31.329	20.692	15.49	21.583	22.93	18.27	26.484	19.413	23.501	24.818	29.651	34.24	27.632	30.271	28.808	30.436	27.569	40.547	41.29	35.318	40.622	36.341	38.229	38.426	40.299	36.719	32.761	43.31	46.885	49.989	49.081	52.466	47.707	42.81	50.276	46.409	41.518	47.825	43.79	46.93
0	0	1.684	1.3938	10.21	17.649	27.512	37.056	23.686	34.962	35.715	59.009	66.883	77.216	76.281	81.219	93.379	92.671	112.6	102.17	90.518	102.7	167.8	155.94	159.96	167.32	156.45	164.85	158.41	160.93	175.76	169.87	169.24	186.86	185.34	186.96	205.24	190.03	186.1	179.1	174.41	181.47	186.22	184.72	180.42	185.86	177.16	174.86	167.82	169.49
0	0	0	6.262	11.651	17.305	0	17.037	29.774	25.636	34.772	30.024	36.266	36.058	29.222	29.579	36.4	32.463	39.825	28.981	31.667	33.888	43.527	47.637	45.423	50.233	50.493	63.942	76.943	71.143	75.522	80.686	84.513	73.682	76.465	75.221	78.324	75.277	72.499	78.887	68.362	82.701	73.6	75.921	72.001	67.795	72.482	59.497	65.362	57.722
0	0	0	22.024	19.216	15.709	18.051	28.152	22.033	27.346	25.001	37.062	8.2906	2.9087	0	11.868	5.9657	0	0	0	0	0	0	0	0	0	0	0	0	0	0	0	0	0	0	0	0	0	0	0	0	0	0	7.713	3.8889	31.283	23.751	33.284	53.56	65.132
0	0	0	17.774	12.801	6.8259	2.7623	25.77	14.542	22.699	28.643	32.756	37.511	19.765	13.159	45.844	27.747	21.828	34.316	41.732	43.505	32.056	25.848	17.203	37.325	21.971	28.002	43.583	56.216	32.999	35.589	39.12	51.68	25.706	15.685	15.131	17.891	19.253	6.1501	24.649	18.382	16.292	16.615	3.8772	0	5.3452	4.4897	9.1233	8.1386	0
0	0	0	11.797	33.735	22.182	28.504	31.159	45.095	36.392	36.215	35.105	29.874	41.019	49.741	48.165	48.175	38.72	40.026	47.796	36.205	48.61	44.918	47.102	45.091	42.558	42.91	43.664	38.872	39.686	41.517	38.466	52.018	46.371	45.82	44.907	51.542	39.212	67.44	49.734	51.45	56.253	56.395	61.938	52.939	50.16	31.807	42.494	42.757	38
0	0	0	9.9281	12.105	28.085	52.115	45.185	59.535	70.671	84.039	84.96	84.927	95.261	99.803	87.491	60.682	80.863	78.713	86.443	94.601	86.104	88.613	83.571	74.452	64.878	68.42	46.693	69.636	61.821	69.605	60.209	70.26	69.465	68.278	66.755	79.251	81.797	90.916	88.842	89.988	89.95	77.02	70.066	50.68	54.091	54.794	58.164	56.665	57.874
0	0	0	17.649	9.4041	20.196	29.574	22.363	18.329	14.465	19.684	25.526	23.778	11.775	26.09	30.119	0	0	0	2.4037	1.0056	1.0357	0	0	0	0	0	0	0	0	0	0	0	0	0	0	0	0	0	0	0	0	0	0	0	0	0	0	0	0
0	0	0	17.078	12.233	15.336	10.377	3.4821	2.2676	13.336	17.271	8.2375	5.2249	1.8878	12.249	9.8986	6.9665	13.424	1.1878	0	0.70764	9.4779	4.5842	0.15108	22.783	0	0	0	3.048	0	0.050078	0	0	0	0	3.2521	0	0	0	0	0	0	0	0	0	0	0	0	0	0
0	0	0	0	17.145	8.0263	9.6365	17.056	17.054	14.191	21.988	16.704	19.784	19.762	13.529	13.303	25.46	23.177	19.061	20.172	17.979	23.859	24.363	26.793	34.133	39.567	35.17	43.995	45.574	54.929	40.696	42.94	47.112	48.752	49.789	51.053	52.907	56.248	55.021	57.859	67.495	72.529	72.467	68.492	81.876	74.998	82.863	82.068	68.487	87.004
0	0	0	4.4829	9.4755	6.414	4.1915	17.138	17.777	23.231	22.117	18.137	18.857	20.361	16.152	25.586	18.38	20.389	28.079	16.816	23.695	22.09	20.055	15.439	22.306	19.849	27.566	24.662	30.008	24.084	27.804	31.823	36.251	32.937	30.49	28.646	29.076	29.886	18.094	24.603	23.953	34.056	28.92	29.153	34.38	31.98	25.194	27.326	29.105	21.839
0	0	0.82378	7.7083	15.65	11.622	5.9437	13.046	17.646	16.947	18.812	19.152	11.63	20.47	26.675	22.198	26.354	24.928	33.758	31.62	40.027	39.076	44.093	50.349	54.362	57.151	53.321	53.689	49.529	54.977	63.897	70.604	75.057	83.725	79.553	86.112	84.376	79.87	77.148	77.916	84.235	91.394	92.57	88.074	98.953	81.861	87.308	90.645	92.325	105.29
0	0	3.8061	12.71	13.469	0	9.9275	2.7382	7.9164	14.74	8.3427	12.952	14.864	21.065	29.597	21.858	21.431	23.943	33.376	29.959	34.348	33.224	32.884	30.203	32.446	43.863	34.688	47.254	47.619	50.164	56.721	47.773	50.334	46.902	50.922	38.87	51.439	42.608	52.843	43.151	44.687	56.127	41.723	46.883	36.924	41.036	42.986	40.448	35.814	36.261
0	0	0	1.4579	2.8889	10.495	12.59	26.356	20.544	26.744	25.715	24.94	29.19	34.501	31.872	38.47	45.185	61.51	69.598	74.402	79.048	90.436	101.64	106.1	117.29	122.36	130.21	139.27	151.5	154.71	148.75	162.74	175.52	174.07	183.52	191.33	194.89	191.13	210.86	202.69	192.56	212.8	206.79	216.73	208.8	222.25	226.48	224.98	218.11	230.66
0	0	0.62313	2.907	15.386	18.76	14.153	20.076	14.038	24.352	23.604	12.258	17.373	23.914	17.19	28.652	18.571	20.027	14.41	9.7121	18.65	18.034	17.906	22.05	22.014	18.465	17.765	17.312	16.579	14.799	22.429	19.89	27.403	20.321	25.135	32.939	26.1	31.474	30.665	22.673	23.77	29.941	27.264	27.54	27.808	29.267	28.379	28.027	28.741	22.429
0	0	0	3.6946	17.898	3.822	0.52761	8.0005	6.8907	8.5206	9.8397	7.7401	15.309	16.25	7.1895	22.081	14.2	16.797	23.114	15.578	29.017	17.621	20.431	11.49	21.115	27.137	30.345	26.389	27.513	26.666	32.317	34.583	34.31	33.882	36.74	31.354	35.393	34.781	31.138	36.912	32.727	42.211	43.655	50.338	47.594	44.865	46.33	60.703	57.451	56.342
0	0	0	9.0396	24.42	16.491	27.436	44.035	29.425	34.547	33.146	30.678	39.043	33.121	35.869	46.995	32.014	41.424	37.045	42.218	53.244	48.658	51.685	35.059	46.975	52.774	53.563	43.626	49.795	44.419	40.453	41.489	52.914	53.342	44.846	47.791	59.836	63.792	42.563	32.322	58.029	70.914	99.194	104.83	112.6	123.65	139.04	148.61	177.33	169.49
0	0	2.7613	12.113	8.0298	8.1552	7.3333	23.939	8.3765	15.163	24.16	23.162	31.736	11.048	11.65	15.92	20.971	15.93	9.6945	13.262	11.404	7.6289	8.061	3.7492	13.408	13.78	11.301	15.093	14.169	26.807	18.673	20.281	33.405	36.124	58.205	75.967	112.75	125.8	160.28	192.07	219.63	258.28	272.17	314.26	360.88	412.56	415.15	435.69	447.42	479.21
0	0	4.9863	8.8189	33.771	42.086	26.526	41.646	100.44	40.422	43.212	40.541	44.15	58.578	40.007	44.688	40.901	49.725	30.637	32.112	40.025	22.136	37.532	10.054	23.342	34.165	11.498	15.764	33.212	20.662	28.491	43.954	27.879	28.197	34.089	21.461	21.76	21.52	18.209	15.647	4.8033	0	1.8931	2.9629	16.617	4.1107	5.2125	3.5012	0	0
0	0	0	11.65	19.542	26.164	38.431	50.932	56.359	69.931	75.131	68.675	64.626	65.88	68.55	72.369	67.828	91.387	79.137	89.093	86.693	103.78	96.097	98.697	100.16	101.61	94.22	91.794	97.243	96.292	92.002	97.283	98.104	104.91	105.43	107.62	105.24	111.23	91.444	88.529	101.83	99.783	117.35	98.943	95.733	107.94	101.05	98.365	100.56	95.072
0	0	0	6.5635	10.635	6.285	13.473	22.053	29.753	23.555	25.351	33.619	28.609	36.555	30.222	37.638	35.705	31.161	40.862	39.064	51.134	62.884	80.921	102.81	145.14	169.03	186.72	244.1	255.95	277.63	331.58	374.05	395.65	390.78	422.8	457.81	462.48	466.03	471.06	488.71	505.17	526.39	549.41	547.34	526.27	547.01	544.78	442.43	414.78	413.66
0	0	0	0	8.3918	7.7111	15.039	16.574	13.546	19.312	17.623	5.0755	9.625	12.688	18.238	23.318	13.088	17.592	12.518	4.5369	11.182	13.942	19.732	21.382	20.326	20.676	29.386	22.971	24.372	28.089	32.317	39.208	54.99	48.697	49.365	61.992	77.571	67.58	85.733	84.399	93.057	90.791	97.483	98.332	94.646	107.8	85.533	111.18	118.56	115.04
0	0	0	12.208	5.2188	4.7959	12.727	15.709	31.466	59.318	82.101	112.08	141.26	171.23	196.99	244.16	258.66	304.03	300.92	324.23	356.8	408.88	381.05	444.74	450.43	477.17	472.56	444.3	499.22	514.57	510.2	541.93	541.14	545.98	535.44	550.62	578.37	560.06	563.26	585.17	570.51	577.9	566.66	545.86	567.7	559.3	575.8	559.99	557.98	568.19
0	0	6.0942	9.4907	11.07	10.336	18.881	15.233	16.427	15.159	20.703	14.318	13.848	4.7648	0.49064	0.45309	4.5346	19.133	12.724	3.6707	12.72	6.3998	7.7603	8.9148	16.221	27.987	11.923	10.729	20.134	4.3348	0	1.7351	7.2241	2.9826	4.1084	5.072	8.4855	5.5654	2.8559	0	0.72775	2.8927	10.311	4.1031	16.147	12.2	13.865	12.574	9.7157	7.4378
0	0	5.8493	8.6079	14.265	18.525	7.0721	5.0987	5.3033	16.666	20.744	9.588	9.162	11.679	14.518	17.604	19.056	21.708	20.313	21.311	19.089	19.118	18.89	24.105	21.725	27.33	25.382	20.668	33.069	24.378	33.318	37.239	39.804	44.319	45.012	44.375	44.946	52.18	38.058	38.352	39.077	37.468	48.947	47.993	54.66	43.728	45.659	44.449	50.077	51.856
0	0	0	7.5121	5.2305	7.4993	20.282	27.507	20.879	23.514	23.604	20.081	30.366	28.01	27.958	26.989	11.809	24.851	29.372	21.512	24.842	23.708	26.059	27.693	26.45	26.538	26.754	35.403	36.282	23.047	30.807	31.089	36.992	44.358	41.914	42.05	46.725	50.72	45.898	46.868	37.873	43.566	45.65	46.589	49.542	49.771	43.206	40.26	38.292	46.334
0	0	0	9.5593	18.042	15.777	16.655	18.646	15.202	7.7763	5.3804	11.157	8.8852	14.01	16.898	13.204	21.258	32.106	36.515	32.452	34.026	38.588	38.332	37.252	50.717	53.914	51.102	47.394	47.008	52.094	57.3	54.489	69.571	53.882	60.505	65.919	63.347	66.473	69.092	76.835	73.467	83.67	83.94	93.456	85.669	87.525	87.155	85.447	90.337	80.957
0	0	0	7.0217	0	12.627	14.765	19.512	24.912	18.93	16.445	15.022	14.441	17.938	15.384	22.345	20.704	16.606	13.227	21.344	20.073	15.146	18.623	15.041	19.089	9.3161	12.37	15.115	18.138	17.346	2.9716	13.487	29.038	29.024	55.635	52.034	66.976	73.772	87.637	94.535	100.42	121.67	128.81	146.8	163.91	158.22	161.67	182.59	199.26	222.6
0	0	0	16.942	19.936	18.334	16.484	27.884	12.572	19.91	15.613	17.702	10.41	5.3643	7.3905	33.304	27.88	29.819	8.8349	0	0	0.79699	0	0	7.2861	3.8664	0	0	0	0	0	0	0	0	0	0	0	0	0	0	0	0	0	0	0	0	0	0	0	0
0	0	0	0	16.134	19.908	8.7566	10.627	0	0	0	0	0	0	0	0	0	0	0	0	0	0	0	0	0	0	0	0	0	0	0	0	0	0	0	0	0	0	0	0	0	0	0	0	0	0	0	0	0	0
0	0	0	9.6459	6.8701	21.693	23.425	21.215	21.719	17.058	12.336	19.454	13.28	7.2372	8.6137	1.8081	6.0713	10.592	9.1958	10.614	5.1602	2.5932	0.35542	8.3377	6.4105	5.145	3.8226	6.5703	15.112	14.611	15.228	7.9069	19.445	11.692	20.437	18.393	16.707	17.331	17.232	11.454	16.839	20.422	18.2	22.024	14.67	14.817	20.644	14.482	13.85	19.703
0	0	0	7.1057	9.6765	6.4775	11.33	14.816	16.152	21.915	21.253	22.559	22.174	21.328	25.097	13.373	15.386	6.7683	12.143	13.182	19.703	21.133	26.648	32.959	20.358	25.625	34.581	28.863	34.195	32.433	47.919	37.975	43.781	49.2	42.803	52.974	58.084	62.371	62.821	69.676	69.137	74.365	72.948	75.82	72.59	72.372	82.015	84.023	86.45	90.78
0	0	0	4.9983	27.996	7.6766	7.6452	7.6791	12.876	12.924	12.442	12.055	13.159	17.648	21.761	11.684	17.85	14.365	11.292	23.72	13.064	20.536	24.102	25.533	24.094	19.812	27.845	28.09	26.645	20.188	23.487	26.039	20.666	16.575	24.453	21.298	29.814	28.386	30.524	30.304	25.8	23.889	29.545	32.39	33.801	34.756	37.057	39.81	36.1	33.515
0	0	0	11.456	10.885	12.773	10.051	19.318	13.749	13.795	17.529	14.734	15.662	7.1551	12.683	21.504	17.153	20.216	22.317	24.195	13.44	28.484	27.539	31.68	27.938	30.617	22.724	24.062	29.281	22.915	26.029	20.587	26.085	24.386	27.85	30.882	24.941	31.032	23.497	22.666	33.844	39.777	46.277	43.026	49.805	43.949	57.658	55.307	53.087	52.579
0	0	0	11.942	29.019	42.676	56.718	61.386	58.578	90.944	86.307	88.071	78.705	71.976	67.089	68.611	72.919	64.718	64.37	58.795	54.488	62.438	59.814	45.97	64.212	71.971	58.254	77.186	57.132	79.151	80.883	70.189	67.898	81.133	65.276	61.583	61.812	63.634	54.573	58.767	64.347	57.876	64.19	69.741	64.103	77.419	73.591	80.79	78.448	75.274
0	0	0	1.6134	6.934	12.077	31.897	22.558	33.693	32.272	36.63	43.505	31.535	41.198	44.558	40.937	32.634	32.331	37.251	32.253	43.515	47.269	45.285	47.793	48.387	50.39	44.466	56.481	57.143	52.54	67.184	68.293	89.387	88.596	92.597	96.725	109.62	114.68	110.99	117.38	123.78	123.47	121.75	148.51	128.33	131.34	132.14	143.1	151.65	142.82
0	0	0	8.1214	10.372	14.848	13.77	23.518	10.011	15.876	6.576	8.6961	12.681	4.8186	1.3912	12.42	5.6683	8.9852	14.097	8.09	21.045	25.261	25.948	28.603	25.118	31.254	28.964	27.173	38.475	38.56	37.392	41.973	51.69	52.513	40.352	53.808	57.922	63.831	61.983	66.245	89.139	86.788	93.355	98.895	97.489	104.06	103.89	118.61	127.77	118.95
0	0	0	3.0804	9.5374	13.175	9.6264	14.177	20.442	13.638	10.415	8.4634	3.6073	4.9909	0.41372	0	0.44638	0	0	0.10843	0	13.244	12.234	10.331	12.998	21.478	23.21	28.89	30.525	29.937	18.106	17.503	12.98	14.109	16.869	20.918	21.14	25.944	31.247	36.328	37.172	37.711	37.761	37.383	43.601	33.863	33.011	35.077	46.432	34.778
0	0	0	9.1891	17.218	28.684	22.558	27.042	27.38	50.405	46.682	77.421	81.688	126.74	130.03	139.52	144.74	165.9	174.5	195.69	199.17	203.43	212.39	221.02	227.94	221.85	237.16	231.5	254.89	249.2	233.78	251.43	233.12	246.53	251.07	247.22	225.57	247.58	239.61	244.02	235.85	247.53	239.58	237.87	230.61	247.08	234.72	233.46	238.75	231.93
0	0	0	4.6724	7.1636	3.255	18.248	17.188	24.207	27.396	35.484	48.23	56.891	56.722	71.06	71.046	82.2	67.595	85.761	88.092	95.455	115.09	107.78	118.74	115.44	121.47	137.07	130.23	152.13	145.04	161.72	145.88	157.9	165.7	168.09	172.43	179.59	182.18	183.03	183.23	191.06	187.6	181.63	178.84	171.37	177.36	171.64	175.84	174.09	186.21
0	0	3.4312	4.8417	7.0199	9.5048	7.7771	7.3099	15.743	12.386	16.737	10.358	7.1219	13.467	11.025	16.009	13.413	10.608	17.586	15.011	18.482	13.158	20.578	17.919	20.188	20.851	14.572	13.283	13.804	11.404	26.787	19.597	31.026	29.854	19.19	25.931	26.213	19.789	18.761	15.748	16.657	21.573	32.891	28.044	35.468	19.891	20.674	28.017	34.023	34.765
0	0	0	4.0739	13.697	22.762	24.212	34.638	30.966	36.901	34.715	45.565	43.032	63.341	62.843	87.561	80.123	72.941	81.224	70.737	78.483	80.679	83.719	93.159	94.96	92.107	89.966	98.995	101.79	123.05	128.64	127.25	135.65	140.4	144.29	154.36	169.4	170.42	192.4	192.34	206.38	213.22	220.4	227.3	250.97	248.75	244.57	251.53	258.25	240.12
0	0	0	11.487	14.788	3.7367	12.491	2.5028	1.4179	0	7.6187	17.022	11.369	9.7517	9.7241	24.651	28.008	21.293	18.279	24.85	24.887	23.839	15.594	30.681	18.182	20.643	6.3117	21.077	12.577	6.9486	20.932	15.004	19.582	9.7163	9.75	7.3816	10.334	11.647	5.409	7.9002	4.4771	3.7383	0	0	0	1.8878	0	0	0	0
0	0	0	0	32.081	29.689	6.1133	26.231	25.598	21.582	17.222	40.759	14.835	38.773	40.254	20.743	29.407	26.27	27.609	42.707	41.722	31.64	34.233	38.419	28.679	40.867	30.03	36.298	33.389	27.426	27.354	45.556	31.751	31.01	38.096	33.029	31.964	33.555	61.849	39.06	26.653	35.222	33.08	49.708	45.065	45.512	41.297	40.233	38.92	38.933
0	0	0	9.4115	3.4857	9.9732	16.844	17.122	19.308	10.447	13.487	19.351	15.436	18.235	36.397	38.199	34.995	24.665	24.851	21.752	24.947	25.711	31.51	32.271	33.327	34.369	41.845	39.084	40.447	37.408	26.969	40.956	33.293	39.682	29.708	37.976	32.259	30.168	32.043	10.59	25.007	28.682	25.919	33.146	25.462	37.372	20.112	35.327	30.278	40.85
0	0	3.4307	12.078	3.7815	29.23	9.3881	16.339	23.47	0	13.542	26.847	15.948	4.2436	21.822	28.554	35.252	41.34	32.474	29.275	23.104	32.708	33.599	37.954	48.754	51.962	54.149	60.877	59.256	63.171	65.045	60.098	64.607	65.069	70.464	88.119	92.926	105.23	111.66	116.77	130.92	155.48	146.1	173.26	177.87	167.42	168.17	203.31	204.97	191.44
0	0	0	0	12.421	9.9014	14.302	19.012	22.19	16.894	29.893	17.308	13.478	17.755	26.484	23.851	22.712	15.924	21.352	10.416	17.703	15.683	12.321	15.46	21.307	10.553	16.172	12.599	7.8715	11.131	17.98	11.89	22.599	18.278	18.111	23.95	35.388	20.827	28.074	12.21	12.173	14.992	11.673	21.688	9.5299	13.942	1.9781	6.6436	7.6746	8.4063
0	0	0	6.7891	5.9067	7.1357	5.7236	22.854	9.3182	19.035	21.928	21.506	21.217	18.075	22.81	25.976	21.098	23.861	26.605	23.62	21.699	19.945	15.712	14.411	24.416	33.208	26.977	37.804	37.295	46.847	35.246	30.292	37.417	37.449	34.43	42.959	49.603	54.169	52.277	50.03	54.144	63.331	62.568	61.658	76.402	84.881	80.568	89.294	82.492	82.754
0	0	0	7.7038	12.728	3.1535	14.542	16.936	22.135	28.592	29.034	38.079	32.321	33.724	37.027	36.554	42.843	40.945	42.778	53.422	59.68	70.995	72.939	70.976	77.876	89.823	87.567	103.27	100.4	116.99	113.62	113.04	108.15	105.13	111.25	99.281	104.95	102.93	104.72	102.98	109.99	116.14	110.94	114.39	98.429	109.7	112.09	115.62	105.8	106.97
0	0	0	6.2489	15.086	14.941	13.462	25.292	23.479	20.14	20.918	22.154	13.629	25.774	19.525	27.944	36.255	34.607	33.72	30.651	41.736	60.953	73.826	84.891	95.738	114.7	120.18	124.88	136.83	157.03	182.86	179.1	198.68	209.07	226.58	232.62	233.12	258.14	269.48	273.86	276.41	291.05	294.35	304.82	303.2	307.12	312.14	314.72	332.49	313.87
0	0	0	9.7091	0	18.665	24.625	36.421	43.224	46.55	51.013	52.055	51.96	47.648	49.069	86.381	59.207	71.098	71.118	72.623	73.985	88.788	84.786	85.61	86.767	86.589	94.91	94.406	98.458	98.216	92.36	100.23	105.74	102.72	108.02	102.89	105.78	102.54	95.303	114.62	108.33	122.95	112.25	106.38	104	113.42	122.53	131.91	116.69	121.65
0	0	0	10.165	11.408	15.341	11.567	19.015	23.035	30.696	41.837	35.716	37.765	31.821	35.847	40.707	37.164	39.255	37.902	43.998	33.373	36.134	39.95	37.43	46.241	43.501	50.183	54.003	53.874	60.702	57.804	64.84	73.379	71.639	81.127	76.024	92.362	92.17	93.712	103.71	100.5	107.71	116.26	125.65	149.3	161.56	184.39	187.6	175.93	209.35
0	0	0	0.54514	0.86619	11.815	16.056	10.599	14.389	11.08	16.526	20.455	15.232	10.285	19.808	19.639	12.091	14.234	10.086	7.4297	21.217	18.204	28.017	30.041	46.347	63.137	77.9	83.691	96.607	117.47	112.04	118.16	116.61	152.02	144.34	151.45	172.23	157.15	177.6	134.66	187.5	185.58	179.14	183.36	185.22	178.52	189.88	213.96	186.3	189
0	0	0	5.2368	7.696	9.6012	12.227	8.9602	14.358	14.022	9.6812	12.058	18.525	16.983	18.662	11.518	10.197	10.836	22.074	22.15	28.185	25.413	36.28	28.673	27.911	34.409	29.386	24.377	35.012	42.477	34.937	30.303	44.927	46.6	49.283	51.586	45.852	44.641	48.054	47.442	61.177	55.505	61.995	56.775	53.087	47.489	53.018	55.966	56.584	54.627
0	0	0	12.672	5.619	15.35	19.345	16.1	29.843	32.212	34.566	37.058	36.832	30.943	30.044	32.138	30.997	30.229	29.96	30.736	38.39	41.844	40.435	42.28	41.131	41.38	43.567	41.575	41.929	39.561	49.614	40.873	51.458	48.152	49.422	49.309	59.12	58.171	67.34	55.694	67.502	56.935	57.054	62.541	61.385	48.224	65.622	71.143	69.697	78.193
0	0	0	4.5568	15.82	21.091	21.536	19.753	19.731	28.36	34.958	32.59	35.035	26.392	26.8	28.235	36.93	34.082	39.598	40.423	56.264	47.883	56.132	55.594	54.251	44.949	48.205	57.62	65.78	59.868	66.421	68.76	61.385	62.473	58.53	65.346	63.062	58.103	66.361	69.978	68.851	74.317	77.232	79.421	79.061	72.636	79.72	74.571	79.318	76.89
0	0	2.5278	14.441	28.637	48.386	49.466	54.099	57.705	74.863	73.469	78.385	78.364	80.683	77.809	76.353	70.926	61.277	66.156	46.418	47.109	40.306	55.931	46.923	46.091	39.582	56.205	35.699	41.452	33.952	29.31	34.197	35.622	32.239	28.771	31.816	27.216	30.352	15.083	11.456	7.4133	17.797	5.6554	1.3364	3.3473	0	0	0	0	0
0	0	0.0085997	14.315	18.121	19.764	16.238	15.667	22.654	22.112	29.751	20.372	21.536	18.674	34.194	33.243	29.447	46.143	41.165	35.41	38.705	51.256	65.82	67.801	78.609	88.381	82.664	86.441	102.9	99.199	112.98	112.48	121.14	126.95	140.68	145.08	145.44	133.19	123.61	129.25	138.88	140.86	145.71	137.27	140.88	143	151.52	141.08	137.8	130.01
0	0	0	6.6612	8.8779	7.3291	14.77	17.197	19.2	14.475	0	12.3	15.438	26.254	21.93	25.721	21.271	21.704	26.901	21.921	31.732	23.796	28.184	30.148	33.813	33.735	25.846	32.784	17.159	30.798	32.402	41.601	45.963	38.949	46.499	48.866	52.619	51.663	46.299	47.239	61.073	50.837	68.6	61.877	57.731	45.756	51.142	48.345	52.583	54.744
0	0	0	12.493	13.929	29.618	22.651	37.172	36.371	45.434	41.051	45.719	49.67	62.169	59.496	65.312	64.316	78.532	86.119	99.62	100.13	139.32	128.56	129.6	147.53	156.22	156.33	176.13	179.34	171.68	158.02	174.88	168.82	168.57	167.49	172.64	176.08	162.71	161.48	166.85	176.94	158	171.84	161.81	159.31	148.65	148.25	150.14	150.97	138.59
0	0	0	8.6973	12.144	11.097	12.159	21.667	14.041	28.09	20.878	19.009	27.036	35.924	23.587	38.556	38.248	41.444	44.601	37.132	46.32	43.638	42.26	40.647	47.231	50.741	57.271	45.502	48.598	58.731	51.968	63.925	66.45	62.748	63.805	55.364	67.993	68.29	60.221	59.159	64.77	68.52	75.602	79.609	82.522	71.045	77.053	74.788	74.059	68.657
0	0	0	5.4053	8.3114	22.355	23.852	8.1846	19.886	29.58	53.132	68.866	72.943	80.373	110.23	107.66	143.44	135.34	128.92	118.84	135.68	148.7	183.37	182.36	199.39	137.29	224.23	213.49	194.1	228.63	229.09	235.21	239.77	249.1	245.85	267.79	246.26	231.34	229.69	220.69	226.16	240.91	231.26	205.47	200.57	227.07	217.17	231.13	223.51	224.87
0	0	0	2.1855	5.7479	22.711	18.759	21.137	23.06	36.031	31.551	32.957	36.824	52.029	58.545	63.839	67.992	81.648	83.063	84.144	86.099	90.013	91.774	98.553	96.833	98.165	107.71	103.41	106.96	102.74	108.01	108.5	111.7	114.61	111.84	112.48	112.31	115.08	116.94	113.43	114.86	121.82	122.75	123.79	122.81	117.41	123.43	122.18	132.6	129.75
0	0	0	5.6291	4.5363	11.123	10.842	14.926	16.479	15.413	15.337	11.12	18.785	11.906	8.9905	10.408	16.813	8.4141	3.2581	9.9149	0	19.834	16.154	17.562	21.238	20.121	18.219	32.424	34.074	30.841	21.369	22.911	23.216	30.958	26.432	27.031	26.879	25.817	19.544	25.743	29.962	28.608	30.145	21.428	26.716	22.506	23.2	27.06	36.844	33.914
0	0	0	4.4204	13.115	14.88	14.229	19.943	24.931	25.297	27.457	25.003	26.666	42.855	41.921	29.535	31.22	18.838	19.923	19.627	21.079	21.226	20.75	23.255	18.393	23.353	17.642	23.611	17.029	19.886	24.227	24.338	23.153	21.846	29.573	26.477	22.243	34.744	30.595	37.269	22.602	28.183	32.589	29.633	31.144	29.244	25.926	31.282	32.428	23.752
0	0	0	5.6829	7.1284	5.9942	9.1399	7.139	0.65012	0	0	3.5892	0	0	0	0	6.6467	0	0	0	0	10.108	26.09	48.334	52.203	60.876	83.477	63.573	99.177	106.3	125.58	159.28	167.93	173.68	188.64	201.9	220.63	222.99	219.21	221.54	227.68	243.14	249.27	258.5	263.47	253.39	266.44	251.64	261	273.26
0	0.63505	0	6.0772	7.4599	10.079	12.9	23.357	15.553	22.912	25.616	21.399	21.005	32.533	21.067	39.559	33.016	41.073	49.93	42.057	44.991	44.292	45.201	36.632	55.164	47.169	54.619	51.418	52.492	44.894	54.51	59.201	58.777	59.731	58.094	52.029	58.53	54.768	47.008	53.159	53.94	63.466	60.781	63.302	61.391	62.423	60.093	61.911	70.478	65.894
0	0	3.6239	20.733	0	2.4516	13.223	7.0168	11.335	26.18	25.404	27.847	29.738	36.171	34.991	41.931	51.965	47.19	58.653	66.19	74.565	65.925	75.04	72.428	80.423	88.251	90.878	95.862	79.172	89.715	92.267	102.31	113.47	98.515	101.39	114.6	105.22	109.27	110.85	111.88	106.87	139.4	150.08	156.19	157.29	144.33	147.02	139.7	154.56	138.11
0	0	0.040151	2.6288	7.3074	18.569	13.292	20.758	17.118	8.0032	6.9123	19.898	13.727	2.9198	8.8566	3.0331	16.699	19.782	26.34	21.648	14.246	24.183	25.45	23.391	27.654	28.275	35.357	40.318	38.783	46.137	45.092	36.048	37.992	39.406	39.328	47.859	43.018	46.717	50.34	47.98	55.923	60.165	58.874	67.587	64.757	65.132	57.694	57.216	63.116	52.368
0	0	0	0	13.254	7.4114	15.213	10.465	33.392	30.733	34.058	40.014	28.845	35.158	37.491	38.412	35.841	32.789	39.879	45.834	35.56	46.793	43.802	43.997	41.852	52.805	33.617	49.512	42.179	41.729	52.394	54.15	64.153	82.514	65.354	104.72	112.79	124.54	174.85	188.65	202.75	241.18	287.03	296.77	311.61	330.54	345.05	354.47	373.17	397.32
0	0	0	16.217	15.381	27.286	14.715	23.226	19.052	26.636	16.116	2.417	11.788	11.108	11.123	15.302	0	6.0774	12.693	13.054	13.462	11.366	15.032	15.573	17.475	21.231	11.846	5.2935	9.8385	19.162	13.256	17.995	15.073	13.809	15.011	12.522	24.657	15.014	8.3368	10.823	18.693	2.8967	19.537	10.176	9.2078	0	0.56097	0	0	0
0	0	0	0	8.4297	16.427	21.297	16.375	22.978	27.513	36.543	46.588	41.89	37.036	49.547	46.493	53.991	51.123	62.121	69.063	76.86	89.007	93.663	107.67	111.46	112.26	118.54	125.36	129.61	128.35	141.17	141.73	155.81	146.75	145.53	153.53	149.14	148.89	159.51	166.21	166.06	166.21	166.3	166.33	163.69	161.99	165.6	161.74	167.52	160.7
0	0	0	11.306	8.4433	19.367	20.076	23.356	13.305	24.542	21.395	17.976	17.335	12.227	20.145	15.226	16.118	18.593	11.028	15.024	14.913	14.927	13.657	20.859	24.994	15.73	19.698	13.66	27.892	14.476	22.383	10.997	18.046	10.284	19.422	24.561	23.707	22.131	18.888	12.298	17.833	18.268	20.818	20.324	20.361	17.63	20.736	15.497	19.775	16.746
0	0	0	2.6416	7.5643	7.3128	14.438	10.128	9.3958	21.763	28.088	36.773	31.843	40.938	41.666	49.189	50.037	52.739	57.289	61.819	79.915	76.493	86.315	94.579	93.487	85.064	104.25	111.37	115.69	113.04	130.29	136.15	153.09	145.35	156.61	168.55	179.58	185.75	174.23	180.12	191.04	196.61	188.5	181.82	182.67	179.4	189.78	186.64	186.46	190.82
0	0	0	9.2001	13.286	6.5461	5.3843	6.9842	5.4618	4.9103	12.338	5.0063	8.5799	6.3643	14.715	5.8432	8.8594	12.461	15.249	11.599	8.6332	13.575	17.695	21.051	9.2307	14.159	14.502	18.272	16.894	19.808	18.73	16.934	22.411	18.755	28.338	26.703	34.551	29.063	25.939	31.585	27.64	32.827	38.573	41.845	40.53	45.931	53.66	46.684	45.615	50.71
0	0	0	12.213	21.39	6.9534	17.617	21.394	20.526	20.847	27.665	27.705	28.587	30.602	29.272	27.413	40.27	35.539	41.97	32.73	37.364	30.508	40.76	47.526	47.283	50.505	53.166	45.354	31.605	48.242	50.241	79.246	115.01	162.43	217.99	282.6	354.48	394.63	490.97	570.04	662.29	723.07	776.98	846.85	937.49	965.24	987.59	1016.5	1063.6	1144.8
0	0	0	8.3404	4.6696	6.8405	2.7885	2.3527	0.20637	0	1.609	2.8378	3.3187	0	0	0	0	0	1.4176	0	0	0	0	7.5197	0	0	1.6117	0	13.629	0	0	0.87299	0	0	0	0	0.0052603	0	0	0	0	0	0	0	0	0	0	0	0	0
0	0	0	4.0217	12.563	12.43	14.237	11.816	14.617	15.502	13.765	4.0477	13.886	12.528	6.9144	23.187	12.434	10.72	3.1773	1.4613	15.29	11.832	14.105	5.3433	7.3047	12.291	4.3763	8.8553	14.788	6.6157	4.0047	10.086	9.997	14.684	10.551	12.101	11.896	27.729	29.941	12.015	47.002	31.294	24.816	21.693	23.554	19.582	20.254	23.085	30.323	12.126
0	0	0	3.895	15.551	15.926	10.113	15.247	16.665	14.229	20.177	21.577	17.607	18.832	25.587	33.445	24.563	26.552	33.837	29.147	39.791	32.303	36.987	39.333	37.273	42.612	35.966	29.878	30.905	26.843	40.863	39.008	45.353	45.652	46.445	42.534	45.859	37.941	33.674	38.394	32.56	31.509	46.283	41.568	46.205	36.423	36.248	43.05	42.308	50.967
0	0	1.3221	6.8617	8.9733	11.518	12.62	8.4427	11.032	16.031	20.804	19.569	20.183	21.415	27.982	30.026	27.532	34.716	29.277	27.309	29.404	33.624	36.429	39.158	50.437	52.335	45.379	34.717	50.673	49.492	46.9	48.249	57.005	50.641	59.23	62.739	56.027	57.261	54.851	55.325	69.353	69.427	78.702	74.964	78.214	75.358	80.041	83.956	89.898	73.202
0	0	0	4.1683	9.0168	14.093	25.248	20.994	21.812	27.912	22.532	31.24	33.785	34.243	32.904	32.715	32.427	32.141	34.769	41.261	42.71	50.209	46.574	36.385	46.979	49.526	41.243	60.663	56.996	61.469	58.541	54.535	50.136	53.613	55.38	44.545	48.687	50.095	50.965	53.934	54.922	57.565	46.847	58.055	45.265	53.99	52.759	54.793	57.339	62.91
0	0	9.1914	0	10.138	14.438	17.307	26.968	31.207	57.809	56.586	60.442	70.147	74.863	78.577	87.005	94.143	104.73	110.88	100.83	135.94	145.86	150.08	144.58	156.18	173.91	170.87	162.67	175.81	160.4	155.25	169.54	156.78	175.11	195.1	179.03	190.54	172.61	171.83	172.48	178.08	193.35	183.03	173.74	179.19	175.13	176.22	182.05	173.02	175.92
0	0	0	13.286	7.5133	11.14	17.146	12.478	19.365	22.1	11.448	6.424	8.4243	4.6935	8.8943	0	6.4914	1.4387	1.84	3.6477	6.8153	1.0952	0	0	0	0	0	0	0	0	0	0	0	0	0	0	0	0	0	0	0	0	0	0	0	0	0	0	0	0
0	0	0	8.7326	10.835	23.331	27.652	29.079	38.645	38.597	44.204	44.151	41.855	37.619	47.987	50.483	48.684	50.234	61.332	61.132	68.732	70.963	66.549	74.039	77.669	69.686	71.677	75.499	79.171	66.153	67.237	59.872	73.558	72.1	70.669	77.497	80.176	80.431	76.953	80.107	87.737	86.722	85.799	93.878	87.208	85.77	84.696	83.5	89.172	91.041
0	0	0	11.989	10.416	8.2401	20.137	29.4	41.864	67.559	89.359	100.06	93.018	125.18	128.03	165.33	188.95	178.42	188.65	199.01	197.6	216.04	208.11	217.39	237.89	224.29	224.96	252.31	232.12	243.62	228.63	239.85	242.13	234.31	247.02	247.36	281.5	268.6	260.58	267.16	262.12	274.72	274.72	276.03	276.55	274.6	289.9	283.63	282.69	283.94
0	0	0	0	14.59	3.6742	14.038	5.2082	3.3805	9.0757	1.4727	7.3667	3.7432	0	8.3176	22.423	11.572	7.448	0	6.9641	0	0	0	0	0	0	0	0	0	0	0	0	0	0	0	0	0	0	0	0	0	0	0	0	0	0	0	0	4.7474	5.0264
0	0	0	8.9934	12.988	17.489	9.5399	14.379	21.958	19.793	15.435	15.055	9.9279	25.113	20.337	26.343	19.536	21.053	49.084	38.585	49.713	45.686	49.378	46.281	35.802	37.728	27.811	22.041	23.169	19.88	27.04	27.409	34.265	27.23	25.084	33.442	22.821	21.148	24.995	20.497	16.635	19.97	29.851	23.373	25.02	13.879	13.889	17.204	14.5	20.04
0	0	0	1.0626	14.164	13.271	19.279	14.054	16.13	13.691	19.195	23.069	27.089	26.069	26.011	32.417	27.875	21.697	15.283	11.952	21.993	16.321	23.101	16.773	28.019	29.974	29.15	29.931	46.999	34.789	30.101	32.654	26.149	37.856	44.037	51.346	48.275	42.648	41.247	17.397	26.891	40.539	32.956	30.349	0	0	0	0	0	0
0	0	0	4.6096	7.437	11.522	16.949	20.219	15.218	30.313	17.364	11.128	16.722	20.185	15.241	18.121	12.976	14.929	18.584	20.224	18.706	22.812	13.172	21.081	15.114	18.437	24.438	20.812	14.976	25.593	31.1	38.643	45.596	50.397	64.821	73.466	73.297	100.07	87.009	106.04	121.8	114.2	119.39	123.45	125.05	130.27	129.16	126.56	136.48	143.67
0	0	0	9.3957	14.958	1.4787	7.8435	7.853	7.8052	12.339	6.0446	9.5622	22.269	25.37	17.104	35.408	39.642	36.43	44.159	32.409	54.033	40.684	44.639	36.346	40.647	45.878	50.6	42.853	45.667	46.005	47.807	42.842	50.386	50.808	49.066	43.608	46.637	33.835	32.979	36.74	42.767	44.353	42.494	48.627	41.968	42.866	44.237	48.976	45.323	42.884
0	0	0	15.32	17.266	18.606	28.589	23.477	18.359	14.71	33.27	33.088	22.316	16.763	22.339	29.021	27.908	7.9416	14.654	28.275	14.848	22.966	39.962	41.891	34.526	49.877	44.46	48.983	41.008	41.142	43.046	52.502	57.928	53.143	47.146	54.511	65.315	76.057	61.175	73.753	79.575	82.617	81.812	89.152	85.984	88.599	76.332	92.941	91.805	82.247
0	0	0	0	12.094	11.644	20.838	26.07	23.668	31.273	24.212	28.9	25.808	13.475	16.068	17.85	8.0942	6.2268	0	5.257	0	3.4913	0	0	0	3.1256	0	14.431	8.6977	12.343	8.7492	11.012	8.6388	12.016	7.5086	19.03	16.647	15.456	21.998	0	2.0055	8.8278	6.0983	2.2419	0	0	2.6487	0	0	0
0	0	0	3.0296	18.587	9.6698	11.4	12.144	2.5604	9.5927	8.7543	0	6.0219	11.448	6.6982	11.976	13.086	3.5026	0	3.0222	0	0	0	0	1.8421	0	0	0	0	0	0	0	0	0	0	0	5.7123	0	0	0	0	0	0	0	0	0	0	0	0	0
0	0	0	1.2576	0	2.5551	19.355	25.083	25.686	24.33	24.6	23.459	15.443	14.578	8.3768	13.24	9.9137	18.304	8.7042	16.149	12.464	17.258	18.284	13.706	18.936	16.134	11.28	15.579	14.243	19.197	12.661	20.46	34.496	47.01	66.72	77.951	100.75	107.55	141.99	157.2	170.29	207.24	210.52	243.5	245.74	275.21	275.16	290.3	299.4	322.62
0	0	0	15.977	13.822	6.957	16.216	10.037	7.2771	11.693	10.856	16.789	15.352	15.127	6.2465	5.3145	1.2014	1.5498	11.044	10.814	8.7499	12.22	0	0	0	6.3222	7.7051	8.6891	12.12	12.228	11.531	30.621	25.422	27.338	31.936	20.944	33.162	32.165	17.001	9.9649	17.6	0	1.6004	15.176	0	0.57355	10.056	0	0	0.60427
0	0	0	2.7207	5.6362	2.0483	8.8563	12.104	13.896	21.678	16.593	15.202	10.025	16.893	17.24	21.106	23.262	23.982	24.492	54.044	102.3	171.71	250.34	341.43	453.7	527.42	622.73	713.2	829.45	891.52	992.74	1122	1208.5	1266.5	1326.6	1434.7	1448.8	1454.3	1505.2	1540.3	1567	1619.2	1632.9	1603.9	1624.5	1637.3	1662.1	1700.3	1724.4	1705
0	0	0	7.6196	10.547	15.456	17.512	23.836	13.96	17.574	15.804	21.551	24.682	28.101	31.185	32.989	40.61	32.612	30.118	26.01	41.741	44.357	55.647	57.279	72.854	81.694	84.11	91.162	103	120.85	128.22	138.01	158.89	157.32	164.48	169.7	182.76	191.91	200.17	195.47	220.64	216.68	216.98	220.31	215.67	209.02	205.95	218.41	219.76	192.63
0	0	0	6.4747	6.9816	14.302	20.306	29.22	18.239	24.837	27.302	41.994	50.677	27.935	58.179	60.913	77.491	81.871	68.432	103.87	97.126	110.55	118.46	124.02	136.93	120.06	113.41	131.1	136.63	156.46	155.23	152.94	155.24	171.74	162.36	168.3	179.92	181.4	181.66	170.72	157.84	172.93	173.66	178.59	179.64	178.83	189.35	202.26	180.95	211.39
0	0	0	0	26.91	14.402	13.926	30.568	19.155	41.266	25.597	21.495	32.032	35.259	24.209	38.813	43.442	40.105	47.32	39.837	35.526	37.337	35.756	35.152	39.976	38.245	46.239	39.713	47.568	37.557	41.852	45.925	60.653	69.042	101.44	108.41	138.33	154.42	169.64	211.97	222.04	269.58	288.46	295.81	319.25	340.99	350.39	374.42	372.76	378.79
0	0	0	8.1613	4.123	13.339	17.832	16.084	21.188	23.1	17.67	15.841	16.298	24.045	20.716	26.218	18.324	20.644	13.932	25.558	17.53	29.25	32.184	35.622	32.266	30.07	37.158	23.815	33.646	28.889	44.07	39.121	56.144	49.585	32.307	18.383	29.399	25.59	23.547	21.84	24.943	24.961	22.419	23.544	17.632	21.297	16.426	25.92	25.208	28.747
0	0	0	8.4898	13.678	8.815	19.734	15.896	14.451	17.525	13.34	26.498	19.232	21.21	20.63	19.392	25.853	24.485	27.694	27.952	21.043	27.761	37.564	28.455	36.294	28.83	30.629	35.552	36.35	33.369	28.989	27.168	39.568	39.491	44.411	38.68	50.252	52.52	47.328	41.775	45.856	53.852	51.827	61.675	59.008	60.454	68.231	64.657	59.706	69.637
0	10.485	0	11.404	24.402	14.231	26.691	39.207	40.358	40.732	34.423	41.23	53.355	56.631	73.338	78.34	78.751	84.975	97.191	103.1	101.93	113.05	131.74	141.17	141.33	143.93	149.66	165.61	165.26	168.43	170.22	177.01	181.19	199	198.68	205.35	205.69	223.87	206.96	200.46	203.64	217.92	212.24	229.41	225.43	223.94	225.14	226.13	225.76	230.73
0	0	0.36823	14.122	12.889	14.074	13.724	10.869	6.5494	13.403	17.855	3.7403	1.1623	17.735	19.112	22.55	28.357	23.943	16.197	21.053	26.317	34.133	30.103	18.664	24.789	24.042	21.074	0	0	2.27	0	4.3208	6.4291	0	0	0	0	0	0	0	0	0	0	0	0	0	0	0	0	0
0	0	0	6.9509	15.785	14.164	18.438	21.75	21.963	28.789	24.605	31.853	30.833	38.341	39.062	47.013	43.337	48.434	50.354	50.779	55.676	55.002	60.043	66.652	65.427	67.431	76.54	73.373	76.78	75.325	83.084	86.582	95.405	86.764	92.515	109.94	101.43	115.4	117.99	112.83	105.65	109.31	119.86	114.55	110.64	113.76	113.28	110.02	115.68	114.46
0	0	0	5.5718	10.48	10.527	15.631	15.876	14.249	20.573	25.236	28.632	30.691	34.712	36.809	39.116	51.469	51.891	58.388	63.998	76.21	96.044	105.09	124.55	135.11	157.19	185.59	195.76	224.05	238.24	253.17	261.7	270.03	300.06	305.81	300.46	326.97	335.92	368.92	373.73	370.65	388.51	390.51	399.71	413.11	415.82	424.07	411.98	430.73	440.6
0	0	0	13.131	8.6945	22.227	28.111	29.22	17.841	28.299	22.51	19.107	18.973	25.053	17.899	23.768	21.214	23.041	21.995	23.218	32.694	22.072	23.681	33.12	26.756	22.889	24.189	26.587	31.981	26.194	26.996	17.805	31.282	25.774	20.131	30.766	31.697	35.482	27.567	25.382	41.94	45.934	47.564	56.097	59.819	67.654	73.723	70.32	81.43	91.421
0	0	0	8.3999	13.532	16.256	18.046	15.362	16.205	15.116	25.11	34.434	26.058	26.46	30.306	31.027	40.101	36.41	28.792	29.267	41.708	38.392	38.165	42.426	46.623	38.466	38.461	52.297	53.375	49.249	60.93	50.487	49.867	51.385	52.556	53.923	52.356	53.173	55.873	58.163	66.202	63.417	63.914	64.006	70.535	62.07	61.062	62.579	67.114	74.519
0	0	0	11.887	16.452	19.314	3.7258	8.2531	4.5643	7.2238	4.9383	8.6472	12.334	19.892	9.8844	21.669	23.556	20.155	18.086	29.712	40.7	15.016	20.832	12.972	16.447	30.88	20.276	9.5919	21.936	20.761	18.803	22.694	21.458	22.212	21.975	24.082	14.527	26.826	20.573	14.402	27.494	29.539	29.674	32.284	23.678	16.639	17.979	18.435	14.035	13.929
0	0	0	15.219	13.213	23.336	32.821	49.253	46.662	53.655	51.62	46.715	47.755	51.599	40.457	45.632	47.382	55.368	39.348	55.041	53.571	43.388	56.333	46.055	47.344	48.914	49.734	56.818	55.373	57.457	49.034	47.563	58.079	58.938	65.414	63.397	53.854	51.819	53.421	54.118	54.097	61.411	58.82	46.369	50.98	55.247	55.954	57.305	69.665	68.627
0	0	0	3.72	13.063	12.759	16.564	0.73867	19.008	25.631	27.584	26.239	20.255	37.482	37.656	44.645	43.493	46.125	41.767	37.374	46.083	48.68	49.447	56.485	53.241	55.557	51.511	59.401	60.015	57.639	58.354	58.593	65.483	61.191	60.761	71.54	68.151	69.831	63.901	70.649	62.438	68.208	69.142	68.377	63.818	67.249	67.375	69.217	69.969	62.992
0	0	0	6.0199	17.259	6.4553	11.532	14.954	13.229	14.689	16.482	15.633	27.224	34.982	35.787	52.248	53.888	66.118	82.169	87.738	103.39	103.09	118	109.92	130.43	124.39	146.86	138.34	148.24	146.94	163.77	170.9	192.3	206.86	212.25	217.6	234.09	244.95	248.58	258.29	261.69	280.93	294.96	280.73	295.52	322.82	311.6	314.99	327.73	336.1
0	0	0	2.9754	8.8091	15.243	15.871	25.326	20.624	23.457	26.641	26.623	30.491	34.692	28.181	37.142	28.482	24.917	25.706	25.143	20.045	21.059	30.048	25.413	27.215	19.203	9.4488	26.74	13.682	23.189	20.716	20.053	16.402	16.909	16.926	15.324	14.383	18.673	22.548	9.5345	13.056	15.752	11.835	21.57	15.633	11.515	11.254	9.1686	7.0808	10.069
0	0	0.19431	14.544	5.2738	6.9768	11.833	21.09	17.95	31.682	28.894	34.614	29.546	37.545	35.613	40.508	40.114	46.762	45.674	62.741	64.228	69.461	79.078	82.75	98.883	101.4	110.92	116.35	116.69	121.01	137.99	148.44	152.36	154.61	170.37	173.13	165.71	171.87	172.2	175.23	177.73	177.62	188.49	182.79	197.17	182.08	190.98	172.7	188.51	199.1
0	0	0	0	13.499	0.78303	12.724	5.5281	4.0136	6.9919	2.8798	0	0	0	5.6613	11.532	4.5453	0	2.9787	7.7081	10.111	19.135	27.406	30.7	49.645	43.714	66.619	72.802	86.542	98.53	98.473	111.11	126.2	123.42	137.28	130.52	150.76	134.7	147.43	142	150.68	164.25	158.81	164.45	153.3	165.65	134.91	149.08	160.62	162.76
0	0	0	5.2697	11.622	20.498	29.943	30.176	36.628	45.242	43.192	51.585	57.465	58.347	67.976	68.345	76.551	81.487	90.689	100.08	96.866	99.316	118.55	114.61	106.64	110.43	113.35	115.78	113.96	114.18	111.35	115.82	116.07	99.793	93.879	99.817	96.299	96.123	94.366	75.669	88.377	92.574	82.779	83.731	76.043	75.347	71.464	75.161	67.338	73.309
0	0	0.59816	10.72	18.728	15.784	6.5746	16.388	11.1	14.002	16.587	18.401	18.94	23.715	9.0079	17.456	9.9132	7.0221	13.606	1.9359	13.222	3.6698	11.082	0	8.4675	5.3342	18.382	11.013	11.44	10.747	18.932	21.512	32.67	37.882	60.01	73.681	100.86	118.78	138.33	169.43	217.79	238.62	275.45	294.23	323.85	349.9	377.51	395.58	398.32	416.9
0	0	1.4541	5.125	4.4382	16.709	12.989	19.038	16.183	21.571	23.881	38.454	42.771	62.065	73.476	62.264	77.707	134.26	158.16	162.39	185.76	208.76	222.83	223.85	238.45	252.11	262.15	280.62	262.56	292.6	290.66	291.74	310.15	302.34	297.2	312.29	339.33	347.19	361	360.43	370.79	370.14	375.55	411.01	424.52	434.98	455.17	461.43	459.94	467.39
0	0	0	9.1524	0	6.0906	4.6806	24.357	9.5032	15.25	28.124	28.509	37.734	40.646	39.029	39.392	50.308	60.338	79.9	75.861	82.513	89.112	97.742	94.069	97.137	87.002	79.64	105.65	96.68	97.419	89.586	98.792	107.11	110.8	105.9	122.24	115.94	100.2	113.52	121.31	125.53	133.02	128.06	123.26	133.24	135.62	152.6	164.27	156.54	167.54
0	0	0	1.6581	11.238	17.827	34.775	36.935	37.188	50.138	53.815	56.891	66.2	73.097	77.679	67.128	74.174	81.632	79.228	86.975	85.373	82.06	90.39	93.41	89.93	86.687	82.588	92.672	88.138	95.703	82.052	86.497	110.43	135.19	146.57	184.63	202.45	239.93	268.93	292.77	324.25	371.61	397.6	450.74	469.26	504.25	555.8	562.12	591.4	614.45
0	0	0	3.7952	10.16	22.353	32.718	34.332	34.705	27.824	29.794	34.641	14.61	30.916	34.532	32.463	27.201	32.192	30.237	33.501	28.009	39.478	36.842	42.98	54.312	55.234	47.945	57.798	52.248	52.556	45.078	46.846	51.649	50.626	54.145	61.115	52.912	56.9	50.915	47.393	45.832	48.206	46.114	42.869	46.066	40.788	36.242	28.196	32.327	24.389
0	0.052086	0	0	5.5764	13.324	7.1771	15.019	10.587	14.849	26.731	32.024	30.02	33.79	31.96	40.292	38.059	44.756	48.888	66.033	59.297	65.304	57.843	72.029	60.682	61.419	55.347	60.432	68.077	62.259	70.116	64.606	61.348	60.855	63.724	67.44	78.222	78.228	69.1	91.1	103.16	54.738	75.725	80.676	68.393	80.133	70.18	87.078	76.942	61.633
0	0	0	0	11.26	22.194	12.819	15.178	14.238	13.279	20.47	9.9524	22.637	11.972	15.663	24.848	22.934	25.497	16.729	18.802	13.319	25.345	26.53	30.315	33.07	36.687	24.649	19.819	27.526	23.373	27.869	29.586	28.96	31.502	33.629	40.817	31.93	30.603	29.552	27.811	36.018	34.96	43.416	39.836	41.141	45.249	50.111	47.606	52.02	48.676
0	0	1.9455	5.5709	13.607	14.329	15.431	19.182	17.086	23.658	31.06	17.198	32.161	26.887	37.703	48.749	57.767	74.637	92.323	125.01	153.61	191.91	216.36	236.26	260.46	288.72	302.27	327.09	346.77	356.42	381.62	271.97	285.69	402.24	408.82	415.76	404.59	431.93	436.44	454.12	444.3	446.56	471.97	481.6	466.71	465.14	466.61	501.54	466.48	467.58
0	0	0	3.2965	12.902	9.6589	20.627	18.047	21.915	29.646	22.089	28.224	35.022	31.604	29.283	32.772	32.354	38.374	41.681	47.951	45.673	48.567	50.306	41.472	47.667	53.946	49.333	58.833	58.368	61.614	62.336	60.966	60.881	56.622	64.958	54.888	55.765	62.91	64.156	68.835	68.888	73.467	66.004	72.314	64.309	66.974	62.852	73.282	68.475	69.282
0	0.67366	0	7.2274	0.34682	0.19213	11.395	6.2988	0	0	0	0.32283	0	0	0	11.836	0	6.9518	0	0	6.6183	7.5724	17.233	22.649	19.44	27.098	34.398	42.515	54.116	50.749	52.241	56.53	42.572	62.553	60.086	75.047	81.198	74.437	74.511	70.411	73.754	104.99	99.177	111.91	99.998	138.43	123.87	131.82	148.05	140.1
0	0	0	7.0353	20.778	28.174	24.037	39.211	33.007	31.194	55.545	62.832	67.578	72.457	76.259	83.568	100.71	102.09	105.14	111.3	103.48	124.57	134.39	129.36	131.05	121.84	103.71	119.6	128.11	132.27	130.24	123.05	120.54	122.13	122.13	140.7	128.01	130.39	141.5	118.33	123.84	117.75	120.25	136.72	131.54	121.57	121.37	116.19	122.57	128.7
0	0	2.0297	0	13.184	5.2847	14.668	14.889	12.105	14.438	15.157	10.243	22.022	16.822	24.206	27.814	28.777	21.982	22.565	18.43	10.45	8.0626	9.8301	17.315	12.892	3.0927	12.92	7.1128	8.6899	10.819	11.587	2.8017	14.054	5.3462	12.83	10.305	17.839	7.2127	8.5715	2.3707	5.4258	9.8462	15.387	17.601	13.242	19.189	3.6889	17.817	22.963	25.744
0	0	0	4.0682	9.9737	8.5767	7.3752	12.122	15.164	16.721	16.377	13.697	18.327	20.652	17.817	18.166	24.53	27.146	25.394	29.55	28.985	66.317	68.834	80.837	78.938	86.341	87.651	107.25	105.14	110.79	99.462	110.85	111.67	117.6	118.74	145.24	140.25	146.62	148.67	150.57	166.17	165	174.46	178.2	176.98	176.61	179.56	176.15	186.01	187.4
0	0	0	19.841	0	13.418	9.2092	18.114	15.476	23.797	32.055	27.74	29.606	40.471	29.346	43.044	38.896	51.681	52.245	57.281	63.811	63.899	68.46	67.191	74.069	87.028	74.964	79.466	95.61	88.196	94.232	98.535	107.87	128.21	117.14	132.65	144.17	136.63	152.82	146.15	163.79	163.26	175.54	174.92	171.64	160.28	184.64	186.88	185.84	188.25
0	0	0	5.7227	18.111	33.251	37.71	41.806	52.955	47.838	57.439	46.971	50.034	39.945	41.267	42.114	50.827	47.275	52.681	39.434	52.675	43.406	56.068	54.231	54.674	61.853	71.736	66.542	60.159	51.617	66.828	71.346	75.11	73.727	79.965	65.157	82.025	68.445	58.282	73.767	78.902	83.727	82.893	92.914	102.53	101.48	102.61	101.11	104.41	93.604
0	0	0	10.679	11.279	13.766	4.9424	0	0	8.8281	2.7672	5.1058	0	7.3819	9.5244	14.881	5.6173	5.0129	8.2013	5.6501	14.057	6.7083	17.782	21.859	19.493	25.227	23.511	6.4354	13.752	10.527	16.364	18.117	25.952	26.602	18.053	22.367	25.69	23.323	13.756	14.892	13.93	16.905	28.801	23.914	25.977	17.84	23.787	25.081	26.627	33.852
0	0	0	1.0105	9.2049	5.619	8.7004	9.3739	6.2967	9.3491	9.9421	0	0	0	9.1993	6.8334	8.8074	2.3327	0	4.2657	0	0	0	0	0	0	0	0	0	0	0	0	0	0	0	0	0.13815	0	0	0	0	0	0	0	0	2.1996	0	0	0	0
0	0	0	1.9526	17.366	30.046	40.144	49.382	47.234	49.967	55.226	51.47	46.912	44.162	61.385	58.002	61.239	68.299	78.286	77.52	73.511	77.264	89.601	85.739	83.685	90.454	90.339	89.834	92.203	96.939	87.497	98.5	100.1	99.086	106.48	105.3	118.28	112.73	112.93	109.18	100.19	116.24	111.77	100.93	95.906	101.07	106.19	106.08	110.51	122.53
0	0	1.1175	8.0132	10.566	13.741	16.291	15.039	11.237	12.573	21.08	6.2158	19.744	7.62	18.055	21.225	22.829	25.928	15.977	19.195	20.14	23.496	26.943	23.972	25.227	28.001	23.637	14.624	21.007	16.021	21.811	16.562	22.749	21.287	19.794	22.11	20.14	17.337	18.93	11.093	29.768	33.364	52.188	35.146	45.227	36.28	53.938	56.787	64.16	54.494
0	0	0	34.468	54.123	89.379	95.287	154.03	170.65	164.45	196.32	215.01	195.17	207.45	197.15	197.22	218.66	208	209.13	188.82	204.22	203.95	200.48	206.98	219.14	175.56	197.84	203.23	199.82	198.79	185.8	193.81	190.42	172.49	171.37	185.78	180.56	177.76	160.73	172.21	157.4	186.81	173.45	162.46	144.49	149.82	123.11	133.09	131.18	135.42
0	0	3.8204	14.576	11.63	7.5921	8.6359	0	0	0	0	0	0	0	0	0	0	0	1.8069	0.56213	0.76105	3.9731	4.5683	0	5.1097	0	0	1.3966	0	0	3.1617	0.45246	0	0	0	0	0	0	0	0	0	0	0	0	0	0	0	0	0	0
0	0	2.5514	1.3254	0	14.005	21.082	24.443	29.136	27.029	30.409	27.503	31.938	34.64	35.807	35.038	33.782	38.03	34.068	37.686	40.877	55.973	61.474	65.201	60.879	57.448	59.048	68.736	85.435	83.378	98.171	103.91	112.84	122.7	129.5	142.73	150.38	164.45	166.29	158.78	173.43	177.36	174.82	179.98	168.8	178.26	180.29	178.45	183.32	180.58
0	0	0	5.3761	11.14	6.3338	25.303	89.471	170.9	299.07	471.53	650.47	830.07	1026.2	1211.4	1351.2	1574.5	1703	1876.8	1948.4	2038.4	2139.4	2310.9	2364.7	2453.1	2528.1	2581.7	2531.3	2574.4	2566.6	2550.8	2594.6	2646.4	2678.4	2703.3	2702.3	2764.5	2693.2	2661.8	2735.2	2725.7	2699.8	2739.7	2716.3	2729.1	2710.9	2722.1	2717.1	2714.9	2701.6
0	0	0	5.4541	0.23822	12.071	20.36	19.879	18.892	28.976	25.576	29.871	34.237	26.89	35.276	26.504	32.865	32.216	36.041	44.606	39.64	46.372	50.431	40.671	38.734	36.955	27.424	39.787	24.132	30.273	24.612	18.82	18.545	25.313	15.514	14.125	20.339	21.037	16.544	4.1933	8.9821	13.874	9.0543	11.887	9.7183	9.495	2.1855	5.1685	1.9073	5.087
0	0	0	9.3672	22.361	27.766	31.607	22.362	15.777	12.798	23.825	14.922	30.753	14.892	17.324	26.405	21.663	17.06	22.413	15.47	10.733	24.416	17.764	22.218	14.738	26.84	18.155	10.68	14.852	16.21	9.6406	3.106	11.598	9.7928	6.5247	13.858	11.487	19.356	8.7386	11.152	22.243	18.95	31.415	21.137	16.743	21.07	15.932	10.504	14.412	12.266
6.5415	0.1197	0	1.9119	3.628	0	0	0	0	0	0	2.7889	0	0	0.54204	0	0	0	0	0	0	0	0	0	0	0	0	0	0	0	0	0	0	0	0	0	0	0	0	3.3783	0	4.874	5.506	4.4623	2.6453	2.6006	8.54	0.41882	3.3945	0
0	0	0	6.6248	7.8896	8.7524	12.767	16.071	16.447	12.121	13.595	19.096	12.707	10.412	9.9409	4.6035	16.959	10.762	17.957	1.9131	13.463	0.009532	10.119	8.5699	11.759	13.179	23.58	10.881	28.819	5.0554	6.2057	14.825	17.283	9.6572	13.325	8.9597	16.56	4.6801	6.6433	13.541	12.246	18.189	18.464	23.563	22.194	20.677	21.196	20.905	18.345	14.705
0	0	0	16.049	0	14.629	10.415	15.77	29.958	47.847	74.251	83.423	119.91	140.83	160.44	167.32	174.92	209.6	224	208.25	253.38	259.75	243.48	251.41	245.64	287.16	266.52	287.68	346.28	296.17	306.6	319.07	325.63	321.18	297.86	296.43	323.11	317.81	345.53	310.74	323.84	315.77	314.84	318.39	300.71	354.87	359.77	355.52	359.78	349.39
0	0	0.11606	8.423	30.429	18.336	8.8781	11.48	18.926	6.9586	11.152	5.3324	4.251	11.172	0.46085	25.43	17.274	13.025	24.926	28.404	25.082	20.586	28.07	38.089	43.576	40.853	34.084	35.5	57.081	26.455	41.77	44.536	61.7	69.422	69.758	64.012	67.174	73.708	77.371	77.165	92.396	102.2	113.61	112.89	123.94	118.34	108.78	126.13	129.33	138.6
0	0	0	14.919	11.234	1.5131	2.5248	2.1525	0	0	12.039	5.1551	10.14	0	0	0	9.7211	0.36066	0	0.13784	0	0	0	3.489	0	0	0	0	0	0	4.6524	2.27	1.1651	0	0	0.48205	1.5904	10.633	2.7107	21.902	8.5662	17.559	14.665	11.675	17.685	17.452	25.175	35.084	38.653	24.889
0	0	0	17.707	9.2973	0	3.7637	4.2594	10.607	13.826	9.099	13.778	13.316	20.951	6.9397	18.009	13.181	7.1449	18.788	20.961	24.719	23.924	29.192	35.061	43.31	36.897	45.844	50.44	51.819	56.415	56.711	75.104	86.548	80.145	88.418	102.07	111.49	117.72	132.21	137.59	155.39	165.11	171.95	167.18	181.16	193.34	195.39	195.67	204.3	202.92
0	0	3.8173	9.9901	13.911	11.697	0.96642	4.5254	10.781	13.049	18.396	12.539	11.868	19.718	27.578	26.712	24.982	27.717	37.48	38.562	41.332	45.918	57.71	55.742	65.543	77.724	76.861	66.862	68.909	76.241	97.236	97.716	107.04	117.66	118.53	128.43	134.51	133.33	133.75	136.04	130.25	145.79	147.35	147.11	156.35	150.49	139.33	162	168.33	175.09
0	0	0	0	9.3223	4.5977	4.7739	4.401	1.5653	1.575	6.2149	0	0.95638	4.5962	10.419	25.441	12.187	7.1409	5.0234	2.3907	4.3953	0	2.163	0	3.551	0	1.5819	0	8.3739	0.82076	13.782	9.1162	25.608	20.959	17.153	24.583	32.966	26.431	28.259	0	5.7237	6.8983	10.853	15.788	2.3809	17.328	4.1947	12.095	16.78	16.673
0	0	3.1455	12.103	6.4655	8.9995	5.7408	27.408	9.7825	19.89	24.125	29.274	30.325	24.875	28.406	29.99	34.459	31.883	31.768	22.249	27.149	25.266	22.052	14.844	27.517	22.179	21.157	25.191	23.013	32.474	25.816	25.802	21.953	18.709	20.462	20.934	22.246	24.866	22.526	15.944	28.936	19.285	27.034	25.058	31.247	37.764	40.609	33.452	39.332	38.511
0	0	0	3.04	14.238	0.56184	6.0599	10.264	9.1762	9.7399	3.5055	1.4788	3.4488	11.88	4.3822	6.6274	8.8213	6.0605	14.439	13.329	18.949	12.51	14.552	15.801	16.833	14.717	16.855	17.925	15.009	18.626	14.253	29.263	25.286	20.164	20.335	33.252	30.106	30.679	34.343	34.731	40.027	34.274	43.843	41.465	42.489	42.382	45.722	46.796	56.225	49.397
0	0	0	3.7303	11.109	11.931	16.173	11.36	5.5977	11.39	13.195	21.102	14.212	15.73	13.684	16.621	17.488	19.381	14.857	25.885	19.474	30.236	25.836	33.714	31.72	33.353	37.556	38.71	40.736	44.612	45.835	50.177	47.379	44.888	53.476	54.251	63.181	63.355	62.366	70.865	59.994	64.715	65.115	73.077	74.864	80.18	84.764	82.899	74.792	78.583
0	0	0	11.016	19.116	25.604	41.756	40.755	40.362	53.968	67.276	69.112	55.861	55.88	60.285	54.406	53.971	52.37	63.166	49.239	43.841	56.259	52.679	58.981	60.588	49.515	42.459	58.813	43.667	60.355	51.893	46.029	59.52	62.902	58.799	72.904	60.396	64.44	59.311	51.748	43.609	66.541	58.419	61.168	52.857	53.117	49.375	59.67	46.3	55.633
0	0	0	5.5845	17.873	13.921	13.971	9.9608	13.111	21.233	34.047	30.724	33.66	36.778	45.109	72.171	73.281	95.13	86.819	105.24	112.59	129.19	141.08	161.17	174.4	184.29	196.64	202.66	239.92	228.01	251.14	262.08	281.47	299.74	305.56	308.89	310.39	315.4	326.09	320.99	347.97	341.53	348.51	346.09	366.03	345.83	349.12	364.77	359.93	353.94
0	0	2.8438	19.912	3.5066	11.772	5.9944	19.698	16.535	18.693	27.689	31.498	25.384	24.387	25.825	33.317	31.136	29.967	23.872	11.407	19.343	27.291	21.299	15.573	31.934	31.688	38.994	43.406	40.73	52.981	48.066	50.215	58.674	60.136	43.413	64.272	79.596	67.678	80.014	61.32	87.185	82.657	84.54	94.162	75.484	81.846	100.19	94.728	98.152	90.482
0	0	0	4.5555	18.115	11.049	24.621	16.941	24.404	29.623	25.791	30.01	31.423	34.001	42.693	35.388	41.266	40.301	47.067	46.034	45.174	58.977	50.52	52.725	72.089	81.751	78.03	94.218	98.896	111.66	110.11	108.04	106.39	111.99	118.02	117.25	121.36	116.1	127.93	129.74	129.71	140.04	127.42	132.3	133.52	135.01	141.35	137.84	141.21	139.67
0	0	0	8.13	10.016	14.189	9.5185	4.4374	0	17.635	17.124	19.669	20.392	17.115	24.395	36.607	29.052	40.687	35.593	39.823	34.683	48.742	31.729	57.481	53.167	52.452	45.321	45.031	51.882	45.391	52.064	45.782	43.041	42.971	49.06	46.764	45.08	43.129	37.209	38.36	49.357	49.822	55.952	49.741	46.944	53.386	51.237	43.188	48.264	37.286
0	0	0	7.5369	18.444	18.247	21.339	30.61	28.382	30.73	35.467	33.19	27.99	32.32	23.607	23.845	34.894	30.105	33.793	19.857	33.399	29.523	44.609	54.155	63.744	58.663	76.242	90.764	101.34	90.531	106.93	117.95	131.45	131.98	157.45	185.25	204.57	211.91	217.99	233.09	229.12	251.37	259.93	268.16	268.65	264.3	272.51	265.17	281.84	283.95
0	0	0	12.105	26.715	24.942	25.11	27.03	31.453	33.789	39.787	30.075	36.644	23.926	31.629	35.944	33.264	34.855	31.415	34.216	33.564	43.537	37.95	40.312	38.959	48.194	42.983	37.646	47.533	37.655	41.371	39.383	42.534	43.382	42.083	41.483	39.768	38.695	29.484	22.495	42.157	33.816	49.305	40.256	37.787	38.97	45.182	41.452	40.202	26.683
0	2.1036	0	0.98399	0	2.6633	19.234	26.462	38.223	62.027	70.363	87.232	122.09	116.09	180.37	199.73	215.29	246.56	259.97	282.64	304.45	325.61	352.95	373.8	373.57	387.98	377.54	372.86	381.97	368.51	385.34	399.8	417.18	417.51	426.9	424.28	417.68	415.15	400.37	405.78	380.53	397.41	376.98	371.22	371.41	369.78	378.71	394.83	380.01	388.61
0	0	0	18.017	6.8268	10.114	19.754	21.733	21.835	35.932	17.17	27.018	19.781	32.049	34.335	37.115	18.845	24.739	36.418	39.016	25.556	32.036	34.265	36.9	38.661	35.558	35.613	31.359	25.396	26.618	26.264	38.796	35.292	27.678	34.413	35.63	40.93	36.361	33.777	37.609	45.675	27.758	46.217	32.293	33.921	32.094	34.421	28.675	28.269	24.646
0	0	0	9.99	11.87	14.717	8.9314	32.368	22.599	30.565	35.356	37.05	43.625	37.943	47.645	54.247	60.059	60.375	69.682	66.076	69.618	79.936	82.263	91.832	105.06	125.7	116.44	131.95	129.36	145.3	153.11	157.72	162.14	158.3	162.48	164.3	159.12	176.04	173.06	172.57	189.6	169.85	172.79	174.88	180.59	181.71	186.07	175.13	180.51	183.44
0	0	0	8.6078	9.579	8.1415	16.918	14.058	12.8	14.142	14.428	20.087	14.464	20.243	24.897	29.514	42.214	40.449	47.642	43.564	43.92	56.354	47.084	55.974	55.504	62.467	67.805	81.513	109.61	75.583	80.913	83.123	83.642	92.21	83.556	91.476	91.803	83.421	93.037	94.986	94.894	106.79	105.39	112.97	124.45	124.44	120.62	123.87	128.21	133.65
0	0	8.5044	9.4236	6.2125	17.833	16.799	21.126	19.231	27.436	16.762	9.8611	8.8775	23.548	25.813	25.038	27.943	19.141	14.556	11.038	22.134	16.322	22.649	12.741	8.7861	15.631	15.291	12.332	14.597	19.358	20.444	21.332	21.95	29.696	27.364	42.108	36.473	45.092	46.673	54.375	52	59.137	61.437	67.658	58.541	70.112	73.053	69.158	69.165	63.421
0	0.98649	0	2.7519	7.398	14.041	15.092	15.793	28.962	37.203	44.455	67.973	68.651	69.14	94.233	89.186	104.06	69.487	93.932	80.029	114.2	111.88	112.81	103.46	132.94	122.08	138.72	134.26	145.22	148.65	144.49	152.71	141.03	156.24	167.07	174.25	173.73	172.24	169.65	176.12	179.73	188.77	187.75	198.68	221.53	206.29	203.75	224.98	200.02	182.35
0	0	0	12.402	20.931	35.176	25.017	29.627	38.955	68.601	62.007	63.483	59.512	79.098	77.021	81.981	85.041	85.846	87.302	99.7	86.511	70.002	77.516	94.764	90.104	89.774	96.603	79.766	81.316	105.24	99.87	98.819	114.35	108.35	105.46	112.97	107.53	106.3	105.35	102.5	108.36	99.705	97.448	95.028	89.297	86.449	87.155	100.4	90.376	92.111
0	0	0	30.244	37.712	50.978	51.201	61.138	72.244	75.148	70.744	62.637	53.411	67.348	58.244	53.067	55.311	55.132	44.958	41.331	47.627	42.465	48.059	33.548	30.996	43.466	30.668	34.459	30.598	32.989	37.692	30.753	36.76	29.689	30.541	40.248	31.147	27.146	22.775	27.189	25.185	23.507	9.8946	18.363	8.5152	9.737	6.8228	8.3456	4.2263	0
0	0	0	5.6328	12.342	10.863	22.947	27.246	22.074	25.146	24.912	30.107	34.94	38.854	29.855	31.176	28.88	32.502	35.083	42.463	32.543	28.344	24.989	19.235	41.179	31.019	29.209	40.673	38.683	41.063	43.596	42.431	54.477	59.314	57.055	57.999	57.198	66.731	58.853	47.467	49.465	57.853	56.756	60.61	58.362	53.459	55.401	50.152	54.956	58.797
0	0	0	9.6878	15.693	8.9343	18.82	19.962	28.339	33.668	20.911	23.028	14.713	28.918	23.105	28.977	32	25.088	27.512	34.709	39.239	40.464	33.385	36.825	53.826	70.24	123.73	180.25	227.63	285.77	345.21	449.27	535.16	601.32	700.79	749.64	847.89	909.09	931.57	951.66	1027.9	1080.4	1127.5	1113.5	1131.7	1142.1	1181.5	1176.5	1215.6	1182.2
0	0	0.68134	0	10.593	6.7983	19.008	13.654	8.949	11.923	9.8233	12.249	20.916	15.536	16.045	13.731	21.14	16.569	19.86	27.423	20.293	22.079	31.114	38.699	38.97	41.693	42.275	53.763	51.561	56.177	53.843	53.933	66.244	61.995	64.461	69.582	74.349	75.556	74.507	74.672	64.919	79.139	71.315	77.008	79.13	77.293	83.456	85.23	75.694	84.049
0	0	0.84498	9.5615	15.697	22.74	19.536	20.466	39.713	53.188	69.196	84.298	100.35	128.54	153.41	172.75	179.27	196.29	222.43	247.19	271.28	255.12	285.01	283.3	306.79	295.83	306.15	291.98	301.13	294.19	320.41	312	312.11	330.44	323.47	324.05	333.12	329.75	339.42	322.45	333.9	348.03	349.25	346.04	351.59	336.46	335.45	343.59	355.26	348.8
0	0	0	2.1484	14.385	14.741	8.1181	16.794	8.7782	8.2469	9.3341	10.316	8.3217	9.315	7.1959	11.534	18.979	14.018	15.021	11.215	9.6798	14.386	16.782	14.155	23.248	16.331	20.287	23.781	18.028	20.113	18.865	16.731	24.26	20.439	24.221	27.592	30.429	33.477	42.781	40.03	51.512	62.87	59.865	71.98	78.024	73.824	71.474	79.094	79.736	83.424
0	0	0	7.4696	4.3228	3.5842	6.9943	16.558	11.834	14.501	13.295	17.474	9.117	8.5809	3.6603	8.468	0	6.9969	7.3083	3.1495	9.4145	10.868	18.581	16.179	22.117	18.25	25.388	31.584	25.082	36.145	34.432	50.473	51.63	51.676	44.031	36.364	36.614	42.292	43.876	37.582	38.856	49.305	51.528	51.09	57.53	58.399	66.862	69.831	65.412	82.585
0	0	0.15464	11.478	11.16	13.392	12.348	8.3975	4.3691	10.633	14.291	5.2923	4.688	1.3405	7.2375	14.042	14.017	10.352	5.0121	4.4956	6.199	17.096	13.664	18.266	15.624	25.275	13.899	14.813	12.545	14.114	9.4784	8.04	13.964	15.123	21.744	28.56	29.118	21.393	13.08	10.69	24.977	26.92	38.483	28.808	34.728	25.463	23.361	30.084	26.448	17.744
0	0	0.99973	8.6533	8.7859	17.105	9.6324	7.0106	9.7486	14.765	23.584	15.535	17.485	9.9889	16.579	25.077	15.57	26.33	18.717	20.814	19.35	29.412	25.339	35.107	33.069	36.248	33.781	20.385	30.514	24.461	30.755	39.053	51.622	57.462	78.875	84.798	105.23	108.52	121.36	145.38	180.75	179.97	215.34	213.89	244.32	248.91	257.17	282.36	291.24	285.86
0	0	0	11.72	0	4.6083	18.328	26.893	33.547	27.439	38.127	34.575	33.732	30.199	26.249	40.813	39.99	34.335	41.723	36.476	63.153	64.158	84.92	91.746	111.42	122.07	148	152.35	191.96	193.85	207.09	239.39	250.35	246.98	281.47	253.9	251.94	271.35	275.11	290.48	283.64	303.54	304.48	305.01	296.49	286.53	289.92	308.26	292.43	307.13
0	0	0	7.9049	8.9606	27.898	24.706	19.945	30.492	37.221	33.918	42.648	39.831	41.05	50.703	53.296	57.768	58.826	63.309	65.945	70.139	71.623	80.443	76.613	89.244	85.706	73.875	59.631	61.148	64.8	71.019	72.742	77.939	81.217	73.908	73.468	80.679	79.546	77.103	69.167	73.23	82.072	91.135	88.058	91.982	82.784	84.109	90.656	96.812	103.92
0	0	0	7.495	9.9661	17.754	18.911	22.72	27.317	33.214	39.296	44.809	51.608	56.135	63.141	66.949	70.418	68.002	62.207	68.596	64.082	78.161	86.563	91.858	99.862	103.59	109.32	106.91	107.73	121.67	123.58	130.76	134.76	128.98	133.03	143.15	150.07	148.81	154.23	120.71	118.87	126.06	124.27	135.29	130.02	140.07	138.31	147.26	143.41	150.09
0	0	2.8123	10.518	5.2888	6.4262	5.1937	28.779	17.64	35.689	38.195	51.651	56.037	54.375	59.983	71.064	83.447	94.461	94.773	106.23	108.28	119.26	149.98	138.8	170.66	187.44	185.91	206.2	224.8	283.14	253.28	243.53	291.67	306.43	305.58	335.41	338.82	389.3	396.39	394.98	186.38	190.77	191.03	199.68	212.63	213.49	222.16	221.77	217.52	225.81
0	0	0	8.8777	6.4566	15.497	20.062	17.515	18.075	20.3	21.082	26.253	23.457	46.765	51.884	69.778	82.782	91.306	114.93	109.18	123.14	119	136.82	131.22	128.91	130.49	136.11	139.35	155.3	121.1	128.99	140.06	160.91	146.54	140.99	149.76	162.49	162.9	180.65	182.69	198.25	189.7	200.61	199.24	209.69	203.82	215.05	191.63	204.79	194.23
0	0	0	4.2586	8.6005	10.507	26.541	19.714	24.754	34.941	35.421	34.004	41.4	33.493	39.832	38.223	36.438	37.431	42.46	45.087	42.938	41.95	52.256	38.709	47.041	56.854	49.682	53.215	49.106	51.685	53.697	50.277	52.289	53.354	58.719	52.437	53.767	52.948	54.892	63.195	61.717	73.069	64.215	73.131	61.914	72.161	78.941	90.011	86.537	81.644
0	0	0	8.7728	8.6436	21.113	20.562	27.99	38.115	39.689	42.294	37.954	31.549	47.133	49.787	54.178	52.654	52.655	50.612	43.468	53.785	46.815	46.262	46.452	45.795	40.13	45.072	45.956	48.714	51.579	60.849	49.59	51.383	53.144	49.1	57.172	57.176	60.064	55.591	55.607	57.433	58.781	59.555	54.187	56.897	55.017	56.545	50.853	61.044	52.646
0	0	0	74.701	76.679	9.2793	4.4501	1.9108	7.8626	16.402	7.8442	5.8274	6.436	11.151	8.1309	7.5046	6.8717	13.936	6.931	4.8145	6.7339	7.7467	3.1026	0	0	0	0	4.031	3.1697	0	0	0	0	0	0	0	0	0	0	0	0	0	0	0	0	0	0	0	0	0
0	0	0	8.0322	14.087	8.654	13.844	16.986	23.507	34.243	18.459	22.368	21.466	29.244	18.212	34.182	19.313	20.348	20.422	28.222	19.487	20.858	14.236	21.422	29.483	27.63	34.3	35.691	35.598	36.033	38.317	44.405	51.901	43.672	44.365	59.679	59.069	67.967	75.205	77.017	82.619	85.386	99.094	96.487	103.57	101.64	66.245	44.874	44.505	41.946
0	0	0	6.0805	18.008	10.886	24.448	23.421	41.412	51.827	29.92	38.02	42.499	46.612	34.77	51.698	47.574	41.422	51.231	52.739	41.457	46.782	68.487	61.512	59.417	60.742	64.186	79.66	79.213	67.337	97.163	89.239	102.78	80.262	80.302	107.28	94.716	111.55	83.567	88.01	96.313	101.84	107.93	105.55	109.18	99.496	112.42	103.49	109.66	103.57
0	0	0	4.7642	6.7151	2.1008	9.2033	12.465	14.529	6.4398	11.348	15.422	14.237	6.4642	4.0722	13.732	18.856	16.937	22.373	9.9983	14.881	7.7414	21.745	12.133	16.348	15.831	11.91	15.788	11.557	6.1585	10.065	21.771	21.867	10.116	22.777	26.581	27.498	25.493	4.4125	11.554	9.1816	9.7931	4.5605	12.886	6.649	8.0798	9.7199	0.83317	2.1033	0
0	0	0	3.5434	17.295	2.6479	23.92	29.449	27.125	41.807	38.353	34.239	38.651	33.456	37.2	27.147	26.113	28.966	30.954	35.47	35.388	33.868	37.048	30.955	35.878	39.668	34.581	44.95	40.54	43.571	47.446	48.498	39.268	42.08	43.008	39.811	40.612	41.178	48.809	44.468	47.314	49.561	49.769	47.122	45.678	47.286	43.137	48.827	44.097	46.408
0	0	0	17.402	26.83	33.461	40.188	29.366	36.088	47.51	60.664	58.588	47.016	43.727	70.234	66.195	59.018	65.954	54.6	63.159	67.423	90.151	112.67	142.05	159.85	190.5	218.7	231.8	265.15	274.7	306.57	319.19	343.61	365.52	363.02	409.91	411.53	438.09	443.98	455.65	480.06	498.1	528.82	521.97	546.42	547.6	493.42	568.26	486.24	536.55
0	0	2.0987	5.1991	10.283	8.33	4.7752	25.938	13.569	23.675	28.02	25.358	30.275	28.051	32.065	33	42.36	35.94	38.624	38.58	33.703	37.58	36.193	28.019	40.988	49.617	43.222	34.976	43.051	49.739	48.87	54.351	56.087	58.534	55.022	55.373	59.153	62.63	65.024	65.012	64.499	64.267	63.398	69.61	69.458	71.914	78.591	78.704	73.451	79.93
0	0	0	0	11.889	15.185	13.314	10.761	9.8837	16.615	17.485	11.213	13.857	16.239	25.193	29.674	24.68	17.669	19.794	23.93	15.995	19.752	26.37	20.528	22.576	20.327	24.002	19.074	19.417	12.944	19.158	16.391	24.201	21.393	21.96	26.057	36.62	26.527	34.933	23.318	35.578	37.264	38.338	48.436	40.774	52.268	33.535	50.927	50.318	48.573
0	0	0	3.2749	19.092	0	4.3821	21.319	36.084	67.323	104.85	132.69	162.64	204.96	232.54	274.12	315.87	314.24	350.51	365.93	376.83	396.65	401.88	405.05	427.93	447.53	460.47	483.51	490.62	487.75	494.78	522.29	525.92	527.15	541.02	548.26	529.32	547.91	556.07	561.76	573.22	574.09	566.6	566.02	581.76	577.18	578.42	587.05	565.49	575.24
0	0	0	15.893	13.088	21.417	17.768	26.507	35.366	36.673	34.587	36.076	37.795	39.886	38.345	41.602	51.152	63.049	58.047	66.829	71.775	88.751	93.234	98.98	107.36	105.34	113.16	117.07	129.47	119.56	119.91	122.84	135.4	139.31	148.46	156.42	167.26	184.81	192.56	209.01	226.87	248.14	253.82	278.93	299.49	301.18	323.17	328.79	353.25	366.96
0	0	0	9.8697	14.747	11.244	12.323	6.8597	12.018	21.109	16.581	20.535	14.78	19.702	20.279	22.504	21.212	21.277	18.229	21.57	19.514	18.106	22.599	25.569	23.085	21.929	26.342	32.381	26.736	24.1	19.472	24.356	25.684	28.547	32.267	27.219	37.332	33.94	36.159	40.976	26.584	37.574	37.232	40.312	37.081	41.837	47.654	40.599	35.322	40.394
0	3.6091	0	0	10.528	3.5314	0.43833	7.6148	9.9053	10.344	4.704	3.8328	0	0	0	0	0	0	0	0	0	0	0	0	0	0	0	0	0	0	0	0	0	0	0	0	0	0	0	0	0	0	0	0	0	0	0	0	0	0
0	0	0	7.1806	15.104	9.5141	14.591	12.635	16.996	23.671	25.052	40.664	40.328	46.789	43.487	57.165	50.87	50.732	34.486	17.305	28.533	8.8496	27.999	19.52	17.4	15.446	20.429	24.347	20.71	16.538	12.997	12.65	14.234	17.386	14.645	20.633	22.804	13.276	9.9574	0	0	1.5157	0	2.3338	0	0	0	0	0	0
0	1.5585	0	3.3594	8.5877	2.341	0.32622	14.736	4.2723	8.0126	19.608	21.203	9.1455	7.2997	10.128	22.966	24.375	11.211	17.125	27.913	28.702	39.17	27.491	36.148	33.332	22.228	22.749	30.735	26.817	28.258	39.515	39.41	40.386	33.311	31.626	45.034	39.019	46.156	36.211	38.485	23.577	35.902	18.774	30.787	26.641	12.355	9.8636	11.286	16.427	0
0	0	0.059888	11.096	10.095	16.59	21.857	17.252	10.752	8.1815	22.621	17.491	19.545	13.848	18.71	25.877	24.361	28.428	21.199	35.019	22.74	30.913	36.493	42.909	44.859	49.856	47.138	39.013	57.724	51.212	51.959	59.782	71.115	80.716	85.544	91.789	92.284	104.69	98.093	106.35	109.7	118.79	134.17	122.63	142.03	145.25	144.86	165.23	171.87	181.7
0	0	0	14.334	9.2886	10.459	19.899	17.504	22.9	30.662	36.122	34.552	44.216	60.813	72.175	79.478	86.789	92.948	118.12	134.06	144.42	157.22	165.49	176.66	172.23	185.89	194.36	194.77	188.76	186.21	200.49	196.24	215.74	217.66	204.65	217.19	210.41	221.02	209.92	201.13	202.06	203.2	205.39	190.82	188.77	187.87	182.49	187.69	190.97	194.13
0	0	0	6.6823	7.0169	7.4152	19.32	19.638	15.424	21.143	21.256	26.082	14.93	27.867	30.088	27.125	25.071	24.364	20.772	24.368	28.728	30.137	34.659	45.208	39.206	43.54	65.795	69.485	81.805	80.675	87.887	99.738	103.59	111.99	57.559	37.659	44.123	39.097	44.905	45.705	46.436	44.949	34.9	32.37	33.042	28.918	28.79	30.791	28.205	34.017
0	0	0	0.3242	0.39863	15.227	12.301	19.627	16.831	24.783	18.911	19.364	23.227	27.526	36.98	34.985	42.53	49.656	50.026	58.885	62.619	70.361	67.572	84.225	80.898	88.547	89.144	91.566	92.449	85.151	87.773	82.266	93.349	94.633	99.111	97.251	91.042	104.22	102.62	97.151	98.957	104.54	102.31	100.07	110.49	98.931	103.02	101.89	104.73	100.47
0	0	0	6.3325	0.78165	11.246	10.7	17.419	31.337	45.83	33.88	30.518	37.597	30.195	27.552	60.539	61.816	50.217	61.795	71.22	50.78	72.927	91.734	74.098	90.34	84.262	73.649	66.353	72.096	66.45	66.402	72.031	79.198	81.44	91.817	87.278	84.149	84.322	86.014	91.294	88.834	99.062	91.995	97.705	93.759	99.899	96.986	106.28	98.481	116.62
0	0	2.5988	0	13.094	2.9169	9.5742	12.86	10.354	13.684	9.7428	5.6467	11.078	17.013	17.017	15.661	16.435	8.9399	7.0961	4.631	0	1.2141	5.9034	5.3837	9.6005	0.85453	10.028	0	1.3945	0.69273	5.0832	3.1702	7.7581	4.1812	5.5959	7.9464	15.374	13.636	10.426	0	0	2.8869	1.448	8.8775	0	0	0	0	0	0
0	0	0	3.371	11.689	15.713	13.317	25.512	23.73	21.575	22.231	28.644	19.286	21.411	11.385	9.419	8.6068	2.3982	2.1987	3.8193	9.2448	21.556	12.828	17.839	26.415	26.92	19.643	32.453	33.313	26.01	21.883	19.207	12.076	16.818	16.385	16.541	14.819	10.405	8.3488	12.356	6.7712	10.829	10.513	16.092	15.993	11.457	3.0675	5.1253	9.502	4.2797
0	0	0	2.7657	17.723	28.359	14.303	19.924	17.272	20.274	14.153	10.198	8.0957	12.406	16.364	20.443	15.196	9.3935	18.875	19.044	31.156	21.441	28.141	30.004	27.291	28.584	20.19	20.883	22.859	19.674	23.798	30.36	38.335	34.05	26.18	33.915	36.844	28.408	23.408	21.976	25.032	26.536	32.209	24.522	34.286	17.919	23.717	14.215	25.858	32.641
0	0	0	0.23198	10.78	0	31.804	24.438	15.684	18.663	15.853	20.885	20.568	15.544	25.801	26.169	15.928	30.731	31.995	29.876	16.17	31.35	22.745	18.059	14.926	19.132	8.3337	20.795	21.249	23.153	19.853	30.531	21.729	32.631	24.917	32.492	34.315	29.656	36.857	28.024	22.764	26.779	34.833	39.925	29.022	33.277	40.015	42.374	43.258	46.793
0	0	0	1.8543	9.8216	14.346	24.42	17.921	25.597	25.005	30.278	34.568	27.799	26.963	25.132	22.707	30.482	33.978	37.896	22.451	19.685	24.328	27.371	31.819	22.059	22.256	25.831	30.357	19.9	14.088	14.558	18.921	24.333	16.908	12.009	9.9578	14.182	6.9441	14.319	8.6919	15.577	14.598	11.431	14.862	18.564	7.7182	7.6252	6.6172	0	0
0	0	0	12.072	19.87	9.9513	8.3674	17.093	16.09	30.63	25.784	26.548	42.006	42.318	42.379	56.926	63.823	60.24	65.227	73.572	72.722	75.148	76.477	73.651	94.596	91.505	78.15	102.6	106.63	112.02	90.617	130.43	109.23	103.69	97.125	129.31	150.22	147.4	115.94	160.44	164.25	124.61	142.84	136.99	129.76	129.16	136.22	128.37	132.73	137.89
0	0	0	5.4224	5.1383	11.172	13.732	18.576	17.522	17.215	5.9877	16.587	22.243	16.411	15.731	24.309	16.615	18.858	14.889	1.324	9.8004	5.3539	8.5447	0	0	0.72902	0	0	0	0	0	0	0	0	0	0	0	0	0	0	0	0	0.10514	0	0	0	0	0	0	0
0	0	0	4.5607	25.569	20.023	17.491	47.444	37.139	24.92	47.312	64.997	42.037	42.493	44.872	43.63	31.266	59.442	38.272	51.631	35.599	42.647	47.201	43.728	32.915	49.934	34.449	50.817	44.731	46.631	45.209	42.276	35.109	30.814	23.15	33.816	21.373	11.491	18.711	13.145	22.155	16.296	21.081	22.563	14.322	13.815	13.776	17.31	22.309	22.57
0	0	0	0.20138	13.471	16.695	11.851	20.41	17.909	25.668	36.171	31.507	28.706	29.597	31.789	38.991	46.656	39.525	37.668	37.095	38.237	37.883	38.129	37.447	45.672	52.861	62.947	61.616	67.738	76.607	85.981	93.183	112.87	119.97	143.59	178.59	199.94	245.59	268.03	276.78	310.68	325.16	348.58	373.9	359.61	367.65	394.14	379.47	400.75	384.98
0	0	0	0	0.20857	9.6864	13.567	9.8764	15.96	16.635	21.334	34.879	40.31	32.609	45.342	51.957	46.932	46.861	35.53	22.914	31.929	31.896	36.5	40.882	40.111	41.142	44.584	56.785	70.968	54.558	45.93	65.96	51.801	59.409	62.419	59.13	68.473	57.856	70.475	62.17	57.164	67.525	65.253	45.044	36.501	53.501	34.613	50.882	44.068	45.843
0	0	12.15	19.357	16.298	23.04	21.991	32.668	44.345	34.481	37.125	44.954	46.846	30.483	33.6	26.442	45.028	45.696	46.496	56.467	42.696	53.391	55.474	62.016	64.37	58.376	69.701	80.313	76.604	83.167	85.231	75.963	90.263	78.615	83.263	92.469	96.847	90.936	103.82	94.64	106.53	117.29	104.25	121.7	115.96	113	113.33	108.73	117.68	112.47
0	0	2.3426	0	11.613	20.84	26.211	24.702	12.758	0	26.162	0	0	19.285	0	0	15.813	8.0273	13.158	7.1378	0	7.6689	12.508	3.9991	8.8501	7.22	0	4.7441	0	6.2396	3.1631	0	11.187	12.005	14.491	10.85	17.196	22.053	21.908	13.83	7.5174	15.98	14.246	14.108	18.179	14.747	15.518	15.473	16.916	18.78
0	0	0.40333	8.7563	11.543	4.1747	21.92	24.548	27.573	31.825	28.02	27.19	22.288	27.542	29.371	23.525	27.507	20.411	26.844	25.274	28.078	27.005	26.351	18.282	25.905	31.981	26.083	35.305	38.825	33.591	34.102	33.829	29.632	37.437	36.394	28.813	34.146	34.904	38.451	40.841	35.53	40.92	34.745	38.46	35.549	36.64	34.796	36.555	34.299	33.469
0	0	0	8.8994	9.4198	9.2731	6.8434	24.606	24.285	22.577	36.877	56.051	52.129	65.602	65.738	84.194	76.968	83.606	93.244	104.52	103.26	114.24	107.54	133.4	114.14	120.35	112	126.31	121.65	116.52	125.64	116.45	114.92	105.82	100.22	105.75	91.24	86.036	81.012	82.829	93.664	88.081	84.393	91.39	76.079	93.514	86.283	90.283	92.491	74.32
0	0	0	12.832	5.3239	5.3892	6.7744	5.7446	13.232	14.304	16.832	10.137	6.7649	14.415	14.308	7.9049	18.897	6.2502	3.7518	6.3946	8.5942	11.993	14.174	11.22	13.374	20.95	24.084	44.283	46.116	41.865	55.438	49.425	61.001	62.427	65.467	83.993	82.053	100.81	102.17	90.517	103.19	116.01	95.578	92.71	87.352	94.789	100.34	97.499	106.56	108.39
0	0	0	13.536	6.5907	4.7669	2.6134	15.063	14.697	21.401	19.377	16.586	21.29	20.761	16.744	21.701	19.265	22.582	22.744	20.701	28.999	35.709	49.327	36.669	43.776	38.398	52.061	53.789	42.763	42.416	39.349	37.194	52.645	41.925	48.49	42.133	50.055	41.863	41.845	44.301	38.629	53.606	42.989	43.572	44.975	44.486	49.511	57.593	53.934	64.393
0	0	0	3.3838	8.2237	12.076	24.928	29.191	47.346	67.739	82.763	98.656	121.25	136.62	151.42	169.76	183.1	194.87	219.68	226.77	231.41	247.44	254.51	247.14	261.05	278.89	259.33	268.64	270.61	279.2	284.29	282.19	282.86	284	291.37	288.42	285.6	286.72	297.16	289	296.68	296.8	285.03	287.72	294.78	286.6	290.01	293.28	284.72	286.5
0	0	0	4.8722	4.5067	11.579	10.179	12.312	9.0187	10.703	7.7985	6.8615	10.982	6.9874	10.484	7.5595	15.707	19.796	21.23	13.011	9.6763	15.231	17.592	15.868	19.058	21.053	26.444	27.135	24.669	33.526	20.773	23.822	28.459	24.261	33.581	39.949	37.921	35.41	37.422	31.602	42.108	54.695	43.478	62.493	51.122	42.676	52.193	51.18	48.097	44.121
0	0	0	3.9978	19.231	13.542	11.812	20.554	31.233	35.372	26.891	23.23	41.974	30.36	24.351	37.133	35.621	36.55	39.948	28.913	35.791	25.39	31.742	22.478	33.045	36.662	43.862	33.398	43.764	40.346	43.559	42.035	47.082	45.484	41.795	35.482	45.221	39.119	29.656	33.756	35.382	36.559	38.122	38.94	39.622	40.014	37.481	39.089	38.735	28.037
23.593	100.09	123.05	71.659	0	0	0	0	0	0	19.797	63.123	26.417	68.534	73.616	56.207	42.563	71.979	83.14	56.693	43.669	38.357	44.273	30.661	33.339	33.143	50.307	25.056	25.011	22.213	19.161	18.172	25.504	29.3	15.736	8.5883	34.416	20.739	11.882	8.3288	12.992	1.6581	0	3.615	13.962	0	0	0	0	0
0	0	0	5.8611	24.68	15.524	3.3632	1.3914	1.5827	8.4922	14.729	5.6888	14.056	14.352	25.215	28.898	18.105	34.448	38.991	47.964	54.12	68.761	80.331	89.828	76.317	97.504	80.318	119.07	121.05	114.47	105.32	131.21	121.5	133.73	144.61	166.54	146.61	136.36	140.08	138.7	144.68	140.88	138.39	143.9	140.89	152.67	138.24	135.14	145.62	139.74
0	0	2.5294	10.371	8.5522	9.3598	8.7194	9.2256	0	0.59143	3.031	0	0	2.0108	13.414	11.715	3.9409	7.2898	6.6835	3.5334	0	9.37	8.0557	7.3356	10.023	10.067	14.247	6.2712	0.020271	1.5869	9.6342	7.2569	7.1819	3.4786	7.8447	9.154	12.008	6.6055	4.2888	0	0	0	0	0	0	0	0	0	0	0
0	0	20.271	28.28	40.664	44.674	13.066	40.959	21.48	26.713	35.138	39.762	36.857	23.535	21.337	11.001	23.144	16.157	6.2326	8.7427	12.432	9.3399	11.489	0	0	0	0	0	0	0	0	0	0	0	0	0	0	0	0	0	0	0	0	0	0	0	0	0	0	0
0	1.7958	0	2.2554	12.354	3.9812	9.6751	13.085	14.159	8.3246	10.796	7.2137	14.637	13.747	4.3177	16.513	19.524	13.317	6.8957	1.0322	11.475	8.4286	7.0868	4.2147	3.3953	8.8587	6.2036	5.1082	10.57	5.3545	8.7181	7.1883	15.369	13.233	18.525	26.361	40.04	38.086	43.768	52.208	78.298	69.273	76.736	86.297	83.61	90.8	92.66	82.333	95.879	97.084
0	0	2.1096	0	2.4651	14.836	17.424	18.198	18.44	5.128	2.4244	7.1486	11.781	8.9753	15.977	14.839	32.753	20.656	33.649	28.24	21.222	31.315	29.023	29.56	37.07	38.335	40.141	42.855	43.333	43.316	46.155	42.637	55.639	44.859	47.067	53.903	55.765	53.903	63.878	59.615	68.032	74.676	72.644	78.888	85.588	78.069	81.789	82.465	88.343	93.324
0	0	0	3.6549	11.389	15.881	14.164	6.9741	7.5849	19.537	18.302	16.019	16.591	18.076	22.796	22.859	26.414	18.192	21.166	22.455	31.72	26.054	32.416	26.783	31.44	38.7	35.25	27.672	25.039	24.584	39.337	34.885	43.061	41.858	34.754	41.412	43.115	29.397	28.566	21.592	32	33.038	36.053	36.408	37.362	32.975	30.716	31.372	37.263	38.863
0	0	0.72435	9.5027	9.7816	13.339	10.472	9.7321	9.3037	9.6676	20.852	12.666	19.765	5.6631	14.868	33.68	24.069	23.673	20.79	10.038	15.319	36.82	20.174	30.238	27.151	27.321	26.001	19.477	40.487	23.212	21.42	21.138	22.012	26.588	24.185	22.27	28.789	15.256	9.9531	8.5209	20.083	20.632	31.07	22.891	24.027	28.864	25.351	31.699	27.641	27.288
0	0	0	8.474	19.007	9.3306	24.415	24.056	20.351	5.2533	17.5	9.6909	9.1729	6.7454	6.3321	0.71303	0	0	3.7261	20.415	29.871	36.098	25.626	41.423	26.368	27.051	23.099	22.094	10.483	18.489	16.526	0	14.208	10.638	0.054566	8.9601	0	0	13.08	0	0.7755	0	6.1864	1.962	0	0	0	0	0	0
0	0	0	0.92066	11.838	7.5664	13.403	11.698	17.644	21.153	20.546	20.581	20.489	20.441	26.598	17.722	23.423	17.252	23.206	29.66	27.58	21.672	26.288	20.324	20.978	28.571	22.627	36.243	37.615	39.408	37.866	37.009	29.803	33.597	34.954	31.034	34.174	33.734	37.237	42.189	38.968	44.044	33.176	41.81	32.937	38.387	36.741	42.119	35.984	36.102
0	0	0	11.902	9.6095	8.3055	8.1044	22.016	12.603	26.483	29.473	29.637	27.39	28.24	34.086	26.824	35.07	39.158	26.022	31.724	27.906	27.975	27.969	20.588	32.096	34.468	38.108	49.245	50.14	60.823	46.52	51.798	55.086	46.246	49.619	54.754	49.274	53.573	53.497	50.773	66.317	74.021	76.567	70.457	69.386	82.294	86.205	75.834	84.351	82.752
0	0	0	10.664	16.546	17.296	14.396	8.2428	15.675	18.463	16.541	9.3703	11.576	18.781	13.492	19.965	19.632	15.464	19.772	20.583	25.367	18.799	24.183	29.26	29.407	32.093	24.404	23.962	17.021	19.807	18.894	23.938	26.53	28.373	25.633	18.663	20.879	18.618	20.322	11.23	13.806	20.85	34.157	26.539	30.042	27.869	16.771	23.578	29.645	37.611
0	0	0	16.973	6.4874	13.941	13.879	35.739	21.827	32.642	34.988	31.854	30.897	33.76	23.338	32.916	41.921	35.856	34.817	26.681	24.342	22.049	20.827	17.892	40.852	32.245	33.315	31.053	47.095	52.048	41.669	48.498	59.112	60.513	61.812	65.395	73.401	86.731	88.371	90.261	77.128	83.593	81.47	69.229	77.586	83.599	101.64	109.23	102.61	92.385
0	0	0	5.9852	5.5716	11.134	17.651	15.935	14.953	18.759	23.778	19.174	25.964	22.447	23.34	28.423	28.2	26.43	25.847	27.271	26.548	36.28	32.6	37.123	35.958	38.588	40.767	33.763	47.441	34.635	44.024	40.7	46.485	43.424	49.081	48.22	47.451	51.89	47.712	36.73	55.228	49.011	62.644	52.642	53.169	53.433	59.938	55.355	61.219	58.61
0	0	0	13.441	8.4051	22.298	36.348	41.074	44.695	46.8	46.264	42.298	50.23	48.98	43.727	46.693	44.416	38.374	44.213	50.403	48.198	57.814	62.306	63.561	61.445	65.832	65.359	62.585	67.314	60.363	67.848	56.612	70.119	63.849	72.378	75.986	74.37	70.224	73.605	60.106	74.404	72.094	73.527	76.254	79.64	72.56	75.477	71.373	77.432	83.771
0	0	0	0	22.043	19.798	20.145	24.355	22.111	13.917	17.794	21.054	21.546	14.508	15.788	17.903	5.0799	0	0	0	0	0	0	0	0	0	3.3242	4.5734	7.8048	7.8319	1.7323	2.8364	0	0	0.23503	9.5281	3.8899	0.063597	0	0	0	6.0239	0	0	0	0	0	0	0	0
0	0	1.0531	0	11.944	5.7579	3.2421	0	0	0	0.8565	0	0	0	0	0.49191	2.836	0	0	0	0	0	0	0	0	0	0	0	0	0	0	0	0	0	0	0	0	0	0	0	0	0	0	0	0	0	0	0	0	0
0	0	0	0	10.45	14.656	22.092	11.057	24.243	15.308	17.881	21.3	22.591	22.945	36.169	34.888	9.5627	13.015	16.921	15.956	17.526	21.96	15.238	12.288	9.6522	13.915	8.5651	14.962	11.011	18.705	13.437	12.208	7.2549	3.3715	5.6305	4.7833	0	0	0.98117	3.0493	5.1057	0.60771	0.21589	1.2477	0	0	0	0	0	0
0	0	0	8.7477	5.6458	14.445	13.398	25.795	11.547	29.215	35.45	40.079	40.305	40.365	42.408	44.036	53.824	52.254	50.972	44.825	49.447	49.226	46.972	36.095	58.375	52.858	31.62	43.207	37.645	46.091	43.943	46.304	53.239	44.764	38.977	46.679	49.041	57.799	55.893	57.554	62.4	64.377	68.965	66.968	80.762	72.678	81.779	70.398	78.013	75.776
0	0	0	1.4085	12.44	17.179	13.294	22.81	17.118	20.086	10.767	15.085	15.897	17.119	20.166	22.892	23.988	30.061	27.344	27.555	30.389	36.507	47.671	36.852	37.253	52.118	41.405	47.558	46.373	53.007	47.8	60.933	59.623	70.814	54.435	62.525	58.986	59.056	65.696	63.677	85.371	78.781	72.435	82.719	72.943	73.424	69.353	70.81	76.325	78.82
0	0	0	0	5.9324	7.1948	3.2634	3.6303	0	0	5.8883	3.3525	1.4857	6.8271	2.9614	0	0	0	0	0	0	0	8.3565	0	0	0	0	0	0	0	0	0	0	0	0	0	0	0	0	0	0	0	0	0	0	0	0	0	0	0
0	0	0	11	26.645	23.215	34.123	52.658	60.736	57.736	119.92	108.67	108.87	112.05	122.66	125.88	137.86	125.39	147.44	158.98	168.59	163.11	180.64	164.09	165.75	152.87	148.56	156.82	149.12	153.7	141.02	159.15	158.3	153.86	155.4	153.61	162.4	159.02	167.95	170.93	159.85	176.65	151.87	163.77	159.15	163.93	158.69	168.3	176.06	177.26
0	0	0	5.4672	5.3636	14.294	13.087	21.446	17.926	30.307	35.85	28.881	20.348	19.432	19.773	27.455	35.776	31.582	34.53	25.755	32.692	26.373	24.971	23.795	18.893	9.3854	13.524	15.723	10.143	8.5984	0	6.9238	6.445	9.7774	16.555	6.2246	9.9238	5.693	2.6212	7.8982	4.9396	9.8484	2.2194	0	0	9.398	10.701	10.955	11.37	27.713
0	0	0	0	15.691	15.039	19.431	26.667	28.178	33.641	22.27	27.534	22.274	28.846	25.394	32.003	31.586	36.264	38.716	38.64	37.958	35.018	21.375	22.141	34.38	42.083	43.578	44.567	36.388	43.47	40.66	58.364	64.956	58.744	68.324	84.158	92.437	98.539	104.22	122.65	127.4	132.81	151.58	149.95	157.84	158.2	157.21	170.45	171.33	180.1
0	5.453	0	10.539	13.785	4.9543	10.472	12.555	11.275	31.023	24.389	25.904	28.949	29.73	25.18	11.697	32.731	32.407	29.018	42.714	34.29	29.952	35.585	19.966	30.599	33.697	27.756	41.814	37.156	34.111	39.177	41.218	33.977	35.303	36.51	29.906	36.163	30.093	34.5	38.436	40.674	48.081	36.521	48.576	35.353	41.84	40.281	42.021	34.126	37.595
0	0	0	87.898	95.423	41.026	0	141.32	122.44	133.03	103.81	110.93	98.612	0	115.81	78.222	46.934	65.291	67.947	96.566	0	0	66.121	39.265	0	0	0	0	0	0	0	0	0	0	0	0	0	0	0	0	0	0	0	0	0	0	0	0	0	0
0	0.72353	0	0	15.787	14.527	23.78	4.173	13.029	19.017	11.321	3.3621	0	7.8151	18.818	21.326	0	0.044596	3.2058	0	0	3.3595	0	1.9526	1.1213	9.8154	0.51774	28.202	0	0	0	0	0	0	0	3.6734	0	0	2.9002	0	3.1744	0.13298	5.9117	8.1535	19.593	25.646	4.0143	0	0	1.0558
[truncated: 78 more columns]
