# Supplementary material for: Limits on information transduction through amplitude and frequency regulation of transcription factor activity
Source: eLife. 2015 May 18;4:e06559. doi: 10.7554/eLife.06559 (PMC4468373; doi:10.7554/eLife.06559)
Supplement: Supplementary file 1. — Raw single-cell time-trace data for HXK1 (15259 cells), SIP18 (21242 cells), pSIP18 mut A (18203 cells), pSIP18 mut B (17655 cells), 1× reporter diploid (21236 cells), and 2× reporter diploid (19222 cells). The data are also available from Dryad Digital Repository (Hansen and O'Shea, 2015). DOI: http://dx.doi.org/10.7554/eLife.06559.014 [file elife06559s001.zip › source_data/SIP18_FM4_175minINT_690nM.txt]

0	0	0	18.049	32.37	20.108	19.448	9.1657	0	0	40.518	0	44.543	40.761	0	4.0036	44.206	5.2984	0	8.9444	10.772	52.622	65.836	22.514	29.668	56.444	61.051	57.399	62.917	68.993	58.467	71.172	62.938	75.443	59.748	63.544	65.831	55.016	57.741	56.283	50.898	64.764	56.295	55.973	55.288	55.752	65.688	55.626	64.295	58.965
0	0	0	12.031	10.738	11.354	4.337	0	7.3356	19.806	14.144	13.684	10.432	4.7162	5.2816	14.037	13.29	10.969	15.97	14.4	15.159	9.536	20.052	12.56	15.297	10.734	26.397	24.674	33.075	39.152	35.122	45.696	33.398	44.166	34.545	42.208	42.097	38.576	45.286	44.58	45.746	41.204	36.437	33.887	36.245	36.413	41.526	36.863	39.553	32.856
0	0	0	0.48848	8.0205	12.448	11.583	14.334	1.8723	8.6463	8.4206	5.0736	0	3.7325	0	0	0.92203	0	0	0	0	2.9161	2.9415	3.4188	1.8921	0	1.1353	0	1.0205	7.549	6.988	0	0.35311	11.954	4.5399	8.9794	6.2283	3.8728	9.8813	9.4331	4.9995	3.1151	8.308	6.4362	6.2846	14.503	6.4404	12.904	18.997	15.72
0	0	0	12.74	16.685	14.416	16.26	18.918	32.13	22.195	19.883	24.106	18.078	19.618	22.072	13.228	20.609	23.863	29.018	20.581	31.138	34.83	29.992	30.066	38.849	40.195	39.063	45.712	45.309	40.132	34.007	35.893	29.239	40.743	40.169	40.543	36.502	43.979	40.739	46.448	42.231	36.841	37.698	42.431	39.411	33.812	36.797	35.024	35.678	32.151
0	0	0	2.0009	10.815	11.97	10.741	8.0401	15.133	16.077	11.798	16.555	15.322	12.03	11.785	13.932	17.299	20.464	15.978	11.452	21.461	19.605	18.546	21.873	19.855	33.1	49.494	81.417	117.17	156.3	198.03	250.23	314.92	365.49	424.67	501.09	553.33	622.27	680.67	747.46	810.15	859.74	888.85	944.52	1000.3	1027.4	1090.9	1118.1	1133.8	1155.1
0	0	0	15.503	6.0303	16.347	1.3741	8.8217	10.784	9.079	14.472	13.25	22.066	18.231	15.07	15.164	28.814	32.887	31.086	25.169	24.023	27.746	29.396	30.638	22.18	34.43	31.259	29.367	21.608	26.435	29.906	35.756	32.325	37.887	29.525	37.469	31.178	28.812	30.581	27.892	22.557	26.337	22.551	34.16	24.112	20.73	19.147	24.069	25.008	25.336
0	0	0	0	15.192	16.137	44.047	43.127	49.637	56.407	52.975	60.113	50.322	53.043	48.756	49.949	48.808	31.583	44.104	35.726	37.112	42.794	28.429	39.697	39.899	44.726	51.43	57.503	61.201	67.458	66.716	58.796	63.823	64.919	82.836	81.943	79.603	82.389	90.079	86.158	93.257	94.848	88.321	95.131	97.222	90.676	96.464	103.94	72.189	70.106
0	0	0	9.1035	15.939	8.1424	26.496	26.354	45.669	40.341	43.456	43.63	46.473	41.729	40.032	53.427	47.764	52.588	41.686	41.395	30.439	44.586	30.371	33.476	39.825	28.056	35.767	37.698	39.116	43.895	40.597	33.993	24.538	26.421	28.617	21.796	27.249	22.957	26.044	32.51	33.568	36.091	25.581	26.967	21.25	35.024	26.221	26.207	29.993	23.787
0	0	0	7.1409	5.7959	12.67	22.724	19.754	25.693	40.03	54.467	74.18	98.577	117.69	132.69	148.16	173.3	188.27	225.6	228	244.13	255.52	250.44	242.97	260.47	269.72	289.89	298.33	297.06	290.54	306.54	303.16	308.94	330.53	325.31	348.51	339.6	357.13	355.06	340.83	360.4	359.55	360.2	361.28	346.72	356.62	339.87	348.28	343.66	350.13
0	0	0.4789	17.321	6.7901	1.6347	9.7029	9.5556	14.814	0.17879	11.278	6.0822	6.9843	5.7925	4.2357	6.1384	11.424	18.239	25.907	37.354	65.252	77.086	96.896	88.587	115.33	118.37	146.65	138.07	169.03	165.97	186.52	183.55	179.12	186.73	199.38	204.34	205.86	204.57	210.22	212.03	225.22	218.82	229.12	234.81	213.92	231.41	229.89	233.64	228.38	227.9
0	0	0	12.049	13.685	0	11.407	19.386	24.816	22.903	30.843	26.442	28.74	38.939	34.942	40.917	52.595	67.718	55.752	117.12	108.17	162.89	188.47	318.24	358.45	410.55	470.58	519.46	573.81	611.73	663.64	683.46	709.29	716.22	764.88	763.23	782.51	818.58	828.26	864.62	874.46	882.27	882.94	878.92	875.93	914.47	914.24	928.51	916.5	917.01
0	0	0	7.4263	2.7894	18.179	22.717	24.307	15.872	27.248	24.524	38.85	37.778	40.887	36.505	45.049	44.487	47.429	54.545	55.517	53.944	55.03	57.219	65.921	61.64	59.853	58.854	65.507	63.455	59.296	67.512	70.569	75.617	69.463	71.756	70.401	68.845	64.765	73.34	79.394	66.644	61.405	75.087	70.369	77.932	73.455	81.642	86.419	77.263	75.387
0	0	10.521	8.0377	13.064	3.7376	14.761	17.319	19.793	21.986	22.305	22.513	17.622	16.165	6.055	23.876	21.867	23.988	19.977	47.573	67.949	75.027	95.705	99.676	126.03	135.2	156.05	170.26	173.82	180.09	205.54	212.81	231.16	243.92	246.9	242.84	245.09	258.03	270.3	262.86	275.92	292.02	305.18	318.47	292	308.35	311.23	317.23	333	340.1
0	0	0	14.83	6.4457	14.265	9.3361	12.763	10.514	17.428	19.079	16.689	14.409	8.4868	4.9819	5.9744	13.743	15.41	9.7684	9.1539	11.172	0.47087	8.691	1.0545	9.5037	9.3901	9.2369	7.1853	1.8093	0	5.3159	6.789	7.9108	14.985	13.737	14.16	12.503	9.117	5.5507	4.233	0	0.99312	0	9.2519	0.29557	3.1281	2.7122	9.9676	9.2077	8.0626
0	0	0	10.516	20.773	19.4	16.976	27.817	19.564	34.128	33.763	41.27	39.34	23.229	33.691	32.547	30.347	30.852	28.628	31.284	18.456	18.747	32.885	22.148	18.928	24.964	26.702	24.985	24.386	26.355	19.639	34.175	25.091	32.263	20.68	27.043	33.307	33.848	29.781	36.019	31.837	39.729	28.144	35.041	21.472	28.015	34.801	31.067	32.573	37.506
0	0	0	8.874	16.577	12.857	18.24	5.5251	13.842	37.954	54.093	72.86	143.35	106.22	117.24	130.63	152.08	164.49	175.84	178.25	181.63	223.88	297.65	200.93	196	200.38	199.99	193.27	208.59	219.85	189.54	206.85	216.44	214.35	213.27	212.43	203.28	206.57	216.54	205.78	205.54	204.99	208.39	201.43	195.29	188.66	201.32	197.75	193.82	194.57
0	6.2316	0	0.92209	8.5997	16.045	16.515	11.916	20.834	28.073	19.821	20.645	26.439	32.129	10.871	28.827	23.903	24.505	25.661	20.858	21.552	21.435	16.324	11.528	21.134	19.735	13.084	20.796	26.355	18.897	21.27	21.815	23.444	20.021	34.116	24.762	21.363	22.786	17.821	15.244	9.7173	22.131	26.103	13.837	15.318	11.649	14.203	3.0583	0	0
0	0	0	1.8976	8.4704	8.1886	10.539	21.3	28.226	55.365	68.59	93.594	125.8	136.51	155.5	200.54	202.99	227.95	251.72	247.83	276.98	278.82	276.9	301.81	297.99	296.89	315.23	335.27	309.65	300	330.56	311.44	324.62	327.84	342.82	328.71	332.69	322.9	320.66	321.84	326.47	303	317.07	330.14	319.8	318.07	304.57	301.09	306.99	297.88
0	0	0	4.5324	7.6551	12.082	15.457	17.129	15.403	17.121	10.404	11.001	6.7237	15.661	5.5703	3.5018	1.9489	0	9.9877	11.573	14.672	13.232	14.197	22.636	23.65	27.223	38.226	59.153	74.123	108.33	121.79	146.06	174.69	198.73	221.05	256.53	277.53	299.64	309.66	340.94	349.11	372.28	368.59	381.84	402.43	428.04	415.14	411.92	431.51	437.45
0	0	0	7.5799	4.2387	18.001	21.365	27.407	25.082	22.18	25.891	23.995	30.567	25.945	27.069	31.976	22.829	27.935	25.122	25.262	22.603	18.245	24.466	17.674	16.551	10.118	18.167	24.509	22.755	14.494	12.725	14.397	16.604	9.733	16.964	26.054	25.85	27.98	32.804	25.311	38.412	41.503	50.894	56.874	53.931	64.928	67.193	71.736	71.899	81.705
0	0	0	5.8197	7.4713	10.418	10.028	14.278	16.356	22.475	21.147	17.186	33.535	28.122	50.959	35.763	47.158	46.141	49.51	54.379	67.187	72.846	67.207	68.465	91.651	73.093	65.634	89.114	81.923	110.45	120.48	128.34	115.38	128.02	132.53	143.25	145.77	154.17	162.31	154.47	151.75	167.48	168.79	175.79	166.23	177.01	164.33	162.52	167.92	172.96
0	0	0	14.6	29.07	10.434	22.606	15.217	10.594	11.444	30.157	33.445	13.951	39.625	39.635	24.087	41.441	34.823	45.403	44.005	34.018	33.912	35.869	37.212	55.901	52.991	79.292	110.64	133.66	170.06	200.29	234.53	275.15	317.04	375.87	411.49	462.4	508.02	567.44	579.16	647.21	671.52	756.27	776.13	793.67	800.05	845.42	865.81	886.84	903.86
0	0	0	10.277	10.944	12.166	21.146	16.1	22.685	13.095	15.575	12.641	13.262	15.767	15.053	13.031	21.471	12.994	27.11	20.952	32.448	29.564	35.909	28.338	28.721	26.306	35.622	43.178	39.048	30.407	18.586	22.382	22.206	23.04	25.21	29.816	26.656	26.759	22.827	35.041	28.094	22.994	25.199	29.598	29.997	19.142	24.869	32.227	28.527	24.911
0	0	0	44.044	27.358	0	46.238	46.094	6.1705	63.965	49.139	61.241	63.067	62.42	78.657	52.492	57.904	59.026	72.185	78.269	60.15	75.856	65.286	84.228	63.23	74.242	74.074	73.147	91.404	66.409	85.714	83.455	84.97	90.198	88.567	89.522	88.917	81.616	81.09	79.616	69.543	61.387	68.241	66.272	74.594	66.922	77.082	80.99	67.133	58.644
0	0	0	5.153	18.586	9.0891	16.028	29.339	54.044	92.935	207.17	228.66	325.05	470.14	485.08	571.57	630.59	710.24	776.78	848.42	891.68	913.7	1158.7	1018.5	1050	1106	1102.3	1117.3	1161.7	1174.3	1191.2	1399	1197.4	1200.4	1197.2	1213	1220.4	1228.4	1236.5	1212.3	1253.7	1224.6	1257	1255.8	1233.2	1233.9	1244.7	1224.2	1216.3	1194.7
0	1.8189	0	0	8.5469	15.51	16.615	11.495	15.223	23.851	15.17	24.303	27.963	20.256	24.814	28.714	30.799	34.363	29.602	27.536	27.135	20.536	22.242	22.542	20.559	36.328	53.211	58.527	83.532	115.6	127.69	159.36	208.9	234.55	253.51	259.65	304.41	291.33	308.01	338.25	349.57	373.93	374.76	378.8	403.88	407.34	428.26	430.94	433.52	451.58
0	0	6.6355	11.914	12.772	3.7163	8.9976	10.201	8.418	5.1459	9.5028	11.192	19.951	21.597	14.47	12.434	13.698	12.205	10.756	20.77	21.829	31.7	40.42	28.752	28.517	32.14	28.459	24.505	35.717	36.199	39.1	36.61	32.258	42.151	37.204	32.947	37.779	39.02	34.741	36.434	43.115	46.788	50.716	40.863	44.612	38.272	31.83	30.75	31.629	23.006
0	0	0	17.889	8.0863	12.811	13.751	21.413	18.813	32.571	41.191	38.554	48.528	45.775	45.113	40.92	51.806	63.78	59.015	62.74	58.056	57.217	66.643	56.996	63.284	71.427	80.532	82.285	101.43	93.941	88.063	97.672	98.527	108.1	105.27	122.82	120.23	116.49	147.16	138.99	158.77	163.97	189.77	222.34	192.05	216.8	243.2	247.72	264.44	258.71
0	0	0	9.4044	4.0548	18.371	12.114	31.087	53.767	70.837	110.81	138.77	162.6	211.13	236.56	268.83	318.25	354.29	392.6	395.9	412.97	447.93	453.62	505.1	530.21	545.03	538	554.88	560.03	587.6	616.93	634.7	639.35	619.65	659.21	657.6	645.83	665.06	663.74	654.7	683.19	663.78	675.51	647.66	652.97	651.78	680.84	654.1	696.12	672.38
0	0	0	8.195	7.2289	20.205	25.28	22.125	12.985	12.109	21.303	21.838	24.2	19.776	20.376	27.596	39.981	83.482	134.16	222.88	324.5	385.83	475.14	604.16	657.01	766.24	815.17	877.76	1009.1	1025.4	1107.6	1111.8	1169	1189.3	1246.1	1269.1	1332.8	1311.2	1339.2	1302.8	1313.6	1342.6	1364.4	1406.1	1394.9	1432	1523.8	1505.5	1479.4	1485.4
0	0	0	2.3617	27.208	11.472	28.087	32.809	33.975	33.847	28.298	17.222	17.883	24.177	29.68	30.729	25.232	35.388	23.336	30.825	36.912	30.419	27.68	18.125	31.219	22.147	32.433	28.987	30.554	36.413	34.158	45.974	37.809	51.315	55.104	50.454	47.548	42.991	60.912	66.185	55.693	56.05	82.73	70.437	89.418	99.814	83.969	79.805	87.116	74.064
0	0	4.2188	11.677	17.192	5.4901	8.6436	5.8847	0	0	0	0	1.0697	5.6859	6.0281	7.5874	0	0	0	0	10.326	1.9457	1.1565	8.5504	8.4058	0	0	4.6797	12.592	2.8944	3.8925	9.3521	0	0	0	0	18.93	0	5.891	0	0	0	1.8589	4.2334	0.80236	5.7935	0	0	0	0
0	0	0	4.2482	10.097	22.178	31.168	30.484	34.406	22.911	27.515	41.857	37.133	42.77	33.308	39.916	48.221	47.793	54.782	51.204	51.283	65.758	66.232	65.112	65.631	75.028	71.681	80.696	93.678	101.77	117.38	116.27	148.89	152.91	157.5	177.46	186.75	196.13	222.26	250.51	267.87	276.6	303.43	325.52	334.2	353.74	383.75	404.37	407.73	422.52
0	0	1.8846	13.555	10.331	8.21	11.133	1.3986	13.475	8.2332	9.3826	3.2878	2.7113	11.359	4.0802	3.6208	4.3509	0	0	0.92137	4.0042	6.2876	4.5596	0	1.9177	4.1039	0	0	0.72037	5.5899	1.938	5.7315	0	2.9	0	0.74955	0.4891	0	0	0	3.1433	10.481	14.069	12.117	13.604	10.618	3.9327	5.3804	3.8662	0
0	0	0	17.5	3.2348	13.401	8.8999	14.98	8.539	19.614	26.432	25.825	34.518	33.258	34.851	38.939	45.749	53.674	56.565	48.109	53.461	50.175	58.98	52.746	55.961	50.852	59.72	55.262	49.565	60.312	65.044	70.229	67.906	67.74	65.704	66.025	66.586	62.948	69.422	64.699	52.197	56.548	56.585	67.366	62.105	56.145	55.47	62.703	60.185	57.116
0	0	0	0	4.0097	7.3723	6.5354	2.5394	8.1088	13.08	9.7827	10.843	18.513	14.678	18.466	27.13	30.196	39.856	44.531	47.121	68.719	71.058	77.742	96.247	126.53	140.66	151.17	163.86	169.82	166.2	152.41	179.27	169.62	181.25	173.56	205.09	217.9	206.53	220.69	218.71	174.93	193.38	175.42	176.9	185.07	187.45	192.37	188.6	183.94	203.55
0	0	1.3552	5.3355	17.966	23.54	24.784	29.308	17.499	25.315	17.343	39.555	54.182	36.872	31.747	39.053	37.868	36.222	32.986	42.261	39.379	35.891	40.798	24.352	31.34	39.728	34.535	27.365	34.588	35.099	44.057	43.181	33.588	37.424	45.748	38.754	50.682	41.359	45.052	47.302	55.782	65.827	62.24	62.762	56.626	56.281	52.35	53.695	59.385	64.125
0	0	0	12.082	12.811	16.403	5.3979	12.306	13.171	20.711	21.633	22.939	21.241	18.584	30.937	29.662	22.239	22.306	21.139	23.26	28.187	17.051	24.136	15.277	10.55	2.4276	3.2133	4.3758	6.1392	5.8646	0	11.549	10.612	8.6749	0	0	0	0	0	1.8232	0	0	0	0	0	0	0	0	0	0
0	0	0	7.0596	5.4238	10.471	18.235	21.002	23.837	26.782	23.021	22.4	27.408	25.805	21.664	23.73	21.116	24.237	24.236	28.496	25.268	24.966	24.371	23.194	23.663	27.504	29.274	34.368	33.599	31.266	25.758	31.871	38.095	43.728	40.809	46.065	50.223	48.867	41.567	39.312	51.363	48.877	48.065	49.074	46.397	51.968	46.575	46.169	39.638	49.207
0	0	0	6.4599	17.134	23.965	29.879	33.334	25.144	21.674	20.831	25.002	15.1	26.852	21.842	28.677	24.429	26.87	21.789	26.917	32.373	36.704	32.063	19.443	25.033	28.128	26.647	38.48	35.114	45.289	48.371	52.795	50.121	53.378	52.909	57.231	64.548	77.702	69.113	78.347	90.754	103.06	115.91	126.18	131.82	132.72	132.2	149.55	162.62	177.09
0	0	0	9.8861	15.324	2.5823	9.8706	11.137	19.431	15.993	11.61	9.3301	4.4779	7.1967	2.8781	3.8881	0	0	0	0	0	0	0	0	0	0	0	0	0	0	0	0	0	0	0	0	0	0	0	0	0	0	0	0	0	0	0	0	0	0
0	0	0	18.836	13.656	10.214	4.0412	8.0822	9.484	8.4804	8.64	10.574	13.206	14.237	11.006	3.896	6.5356	7.003	3.7534	11.01	15.242	23.581	22.487	10.993	22.882	16.784	12.055	7.5775	16.333	11.516	15.661	20.108	10.663	20.583	14.744	21.358	18.134	17.912	19.667	25.898	30.297	36.957	44.905	36.678	41.223	34.809	34.511	28.858	33.327	32.61
0	0	0	8.0655	12.63	5.4429	9.2825	19.651	24.205	22.734	26.694	26.316	22.334	25.395	22.768	28.551	33.943	32.304	33.033	38.437	27.457	52.461	41.89	56.227	54.522	54.132	68.121	64.817	78.047	79.916	79.771	74.128	78.691	74.627	74.393	72.571	90.452	91.032	90.845	104.92	114.71	122.6	117.97	129.47	125.14	148.12	131.82	139.92	145.89	148.95
0	0	4.5902	0	10.576	4.0922	10.443	13.089	11.891	4.9331	10.498	10.256	7.9531	3.1932	0	20.825	4.4991	2.9281	13.303	4.1401	6.7976	2.016	13.405	17.004	18.911	22.915	23.155	17.582	10.542	11.562	20.136	19.379	19.335	21.241	20.388	21.875	16.29	15.255	20.274	17.279	24.784	32.756	30.424	28.694	21.663	20.323	26.866	33.872	34.409	36.802
0	0	0	5.8143	10.291	6.6757	9.7305	3.6734	10.592	4.7511	14.822	9.5203	11.278	10.816	13.498	7.7634	7.2164	14.142	16.456	19.465	34.661	29.08	41.524	31.372	38.517	40.803	50.116	46.012	55.982	49.676	55.099	43.808	55.265	65.482	50.156	45.64	51.022	56.603	53.418	44.833	45.165	53.436	46.065	53.313	44.795	50.213	54.675	66.83	63.051	61.196
0	0	0	5.6807	11.137	0	12.956	3.4022	17.633	16.871	16.015	19.821	18.367	14.764	10.82	18.345	14.696	11.198	14.645	11.203	2.9042	17.319	19.081	25.553	27.765	20.861	29.414	37.646	46.496	47.304	53.858	53.461	55.496	47.154	78.742	102.52	158.05	238.26	311.35	391.9	508.06	594.13	758.6	863.72	983.96	1163	1295.7	1433.2	1524.2	1633.8
0	1.5291	5.8737	0	1.8852	8.6137	0	0	0	0	7.4033	0	6.5897	11.342	13.282	5.4751	8.8225	5.213	3.2857	15.023	15.84	13.582	20.894	18.255	36.531	28.018	30.654	25.412	41.307	43.071	52.536	61.846	61.863	77.55	78.661	85.098	90.064	86.996	86.628	98.793	103.34	110.8	112.18	114.69	124.6	133.18	125.38	129.75	116.75	124.8
0	0	0	6.5999	6.7076	12.231	14.114	12.254	17.29	7.0749	11.167	24.675	15.585	27.103	16.718	21.567	23.624	25.142	16.979	26.45	29.663	28.331	32.42	25.392	29.441	38.222	36.03	42.198	44.349	55.958	51.242	58.611	68.203	73.998	78.606	83.322	92.075	96.715	97.973	114.47	122.94	130.58	142.67	150.99	152.74	163.06	165.06	178.72	169.55	197.96
0	0	0	6.3768	15.324	26.438	29.277	27.896	32.33	43.467	61.483	119.81	149.29	200.67	234.99	285.75	320.35	359.09	403.44	445.17	460.43	506.75	543	370.78	404.31	412.68	432.12	427.97	467.92	546.73	547.15	558.95	570.82	577.79	582.88	573.41	580.01	590.62	587.16	595.84	592.97	588.48	628.96	613.65	632.82	626.98	639.45	634.1	632.11	620.8
0	0	0	6.5007	14.896	18.9	26.104	23.519	21.403	26.914	32.618	38.285	35.558	48.417	54.938	58.359	60.056	74.21	87.294	129.9	157.54	190.89	207.27	265.12	294.57	319.09	355.98	385.09	422.77	425.4	472.09	515.71	525.57	575.73	591.81	595.71	608.77	611.75	638.12	647.94	651.57	656.19	660.66	651.83	668.97	680.72	667.87	688.13	667.87	684.97
0	0.24229	0	2.9305	9.5415	4.4808	11.456	17.019	10.524	17.312	15.754	8.1404	14.654	13.074	12.237	9.7229	4.2588	10.711	9.0809	11.345	23.724	17.693	27.658	10.485	14.992	14.732	16.153	15.931	24.735	17.171	16.476	15.802	18.937	21.165	22.995	18.175	22.539	32.143	42.772	49.94	59.437	56.986	64.914	80.729	72.963	91.545	104.69	108.61	109	112.27
0	0	0	9.9168	23.301	30.518	32.463	35.18	33.805	43.598	46.145	38.5	47.065	49.122	52.684	52.993	48.703	38.456	55.027	61.982	52.852	47.956	48.946	60.772	61.513	56.688	67.964	53.282	63.864	67.932	50.99	69.411	54.977	68.66	57.228	65.612	66.934	67.619	64.648	65.959	59.606	76.861	76.932	79.555	65.355	63.907	68.441	60.191	67.473	67.185
0	1.3654	0.73409	7.4354	0	2.6629	5.2488	15.591	11.824	20.742	13.583	18.946	8.7809	8.6809	12.227	14.631	12.083	18.498	15.986	9.206	0.90577	0	5.0058	6.5204	13.336	13.845	11.406	14.765	14.904	19.788	7.8863	14.594	2.3213	6.6676	9.9629	23.604	14.627	14.501	6.452	21.233	15.471	26.832	18.544	13.034	25.372	35.35	28.772	24.173	18.255	30.892
0	0	0	4.9975	26.227	30.207	21.879	32.434	37.952	36.812	46.185	29.58	18.982	42.664	33.288	39.559	40.592	50.252	56.736	64.698	81.022	89.108	89.084	98.527	100.82	101.77	111.92	116.05	124.85	128.26	132.75	140.3	141.55	150.66	131.2	147.63	145.55	150.71	147.86	142.63	155.58	154.11	168.18	176.97	168.36	171.72	171.89	188.85	181.43	194.78
0	0	0	5.1759	13.539	7.6074	10.25	22.592	13.88	6.3638	17.895	25.464	17.748	22.116	25.594	13.839	18.497	21.318	26.066	17.966	12.917	22.092	20.464	20.187	9.2934	19.699	17.043	17.771	1.4567	7.7422	7.0216	7.9053	9.8566	8.0256	3.9105	11.751	5.3884	18.942	3.5898	8.6145	5.2727	11.931	19.311	1.383	0.47981	0	0	0	0	0
0	0	0	0	18.456	14.611	10.85	11.76	12.33	20.344	17.177	31.563	22.168	41.523	31.688	37.251	21.228	31.331	36.405	37.959	48.624	54.607	56.854	53.69	62.565	60.929	67.642	57.157	63.281	61.867	55.809	73.117	59.177	60.18	45.996	68.265	71.785	72.237	60.673	70.637	64.373	50.121	50.561	57.849	53.573	50.54	42.291	47.88	45.071	52.693
0	9.625	0	4.6429	7.2498	0	18.942	17.605	0	4.2948	0.27161	0	17.219	27.13	23.83	19.812	15.026	16.363	13.049	18.058	21.027	17.164	10.758	14.296	29.445	18.884	11.774	23.791	29.897	15.98	20.8	18.355	28.312	22.016	31.142	30.309	26.286	23.573	19.955	18.327	22.665	19.31	20.391	17.011	13.809	12.327	10.612	5.1022	0	0
0	0	1.7732	8.4117	9.1253	0	11.343	15.295	14.055	12.315	19.771	16.476	11.977	17.423	14.495	22.592	22.232	25.794	23.047	25.01	18.437	27.867	22.397	30.844	28.056	23.844	38.766	36.37	40.472	37.962	39.711	34.842	31.46	29.713	25.398	33.158	24.337	27.426	31.962	27.622	30.879	28.4	28.32	29.967	20.398	32.018	23.505	24.984	26.842	18.432
0	0	0.0090189	10.933	11.791	12.434	17.326	19.674	25.305	15.689	22.969	16.264	25.368	20.373	15.915	22.125	26.751	15.446	24.988	15.203	25.776	25.34	34.648	39.661	39.45	36.444	47.877	54.299	50.767	43.929	43.317	45.327	51.773	56.072	65.499	61.066	56.6	66.012	58.712	67.037	58.374	54.039	54.32	56.541	55.969	47.174	52.608	45.162	48.278	51.192
0	0	5.3186	10.779	6.9183	4.9981	7.3643	13.492	20.382	12.113	11.259	9.3143	16.761	17.272	17.107	11.667	18.101	35.702	53.052	76.952	114.85	130.38	162.55	175.49	210.23	227.06	265.55	283.83	336.51	345.68	371.32	358.65	376.44	406.25	431.34	429.66	407.52	420.08	438.44	448.98	451.17	446.41	466.68	470.07	457.95	472.15	473.76	484.69	482.84	477.94
0	0	0	7.8634	22.625	24.688	15.728	18.15	19.32	37.126	35.807	53.83	56.634	38.714	54.08	56.881	54.313	57.825	65.385	70.635	66.003	73.874	69.814	71.043	78.916	72.709	92.259	84.987	88.992	78.985	79.692	75.971	80.491	90.309	82.888	88.751	93.163	84.074	86.091	97.319	86.437	95.508	84.778	84.736	79.771	87.847	90.496	94.072	93.078	88.79
0	0	0	4.4202	12.9	23.467	19.866	27.804	22.476	29.105	20.692	36.056	34.804	20.146	28.815	23.063	30.957	30.248	26.482	33.114	34.726	40.502	48.671	36.542	34.495	39.404	46.422	52.107	49.374	52.025	58.522	66.158	71.982	71.979	78.854	87.583	91.292	83.212	91.206	91.442	98.529	113.53	111.67	109.88	117.33	120.3	112.35	116.16	122.12	125.32
0	0	0	8.0233	8.5807	12.321	13.404	8.024	12.318	15.051	18.752	13.654	18.423	14.958	15.432	20.652	8.7967	7.3284	7.3992	14.011	14.515	8.9688	11.442	12.577	12.516	12.038	12.557	13.341	17.268	15.388	15.009	17.157	26.672	27.052	21.829	26.402	29.655	31.562	30.992	33.578	29.551	30.486	30.727	27.64	34.666	24.941	26.635	36.226	38.605	37.076
0	0	0	13.774	19.823	25.648	12.859	9.2075	24.204	37.391	32.905	41.483	29.865	17.814	23.641	22.735	24.579	23.914	23.395	23.236	19.662	14.712	16.931	25.531	15.152	15.228	18.37	20.958	23.484	27.784	15.444	27.024	18.057	31.521	22.288	25.259	23.469	26.276	27.276	34.798	22.424	26.676	22.26	18.808	17.098	19.302	30.683	21.557	22.875	15.694
0	0	0	10.124	7.6406	13.024	18.603	14.38	20.244	22.397	24.779	22.778	30.544	34.962	26.832	32.29	29.945	41.312	55.006	75.34	85.241	105.65	124.13	116.78	130.08	148.86	161.47	172.05	183.78	177.97	186.42	199.43	181.44	201.02	224.24	214.67	250.68	254.82	274.94	281.34	289.32	302.29	301.32	299.35	296.77	314.18	293.82	315.28	326.27	317.52
0	0	12.806	7.4136	9.528	0.96062	3.743	22.934	18.405	22.817	1.7448	3.9573	1.412	31.093	10.128	0	6.7861	2.7608	0	3.3964	27.505	22.052	29.235	31.045	27.777	20.696	29.144	36.808	35.078	38.663	40.197	36.165	45.766	42.994	35.944	42.948	45.049	46.325	57.155	54.917	50.68	54.623	58.767	63.137	56.219	67.23	71.618	70.005	74.643	72.861
0	1.5286	0	14.22	21.171	0	0	0	0	0	0	0	9.5293	14.886	0	0	0	0	0	0	0	0	18.11	0	0	0	1.7704	0	0	0	0	11.199	0	0	0	0	0	1.1898	0	0	0	4.9909	2.3842	4.046	0.36841	0	0	0.96639	0	0
0	0	0	1.9131	8.6533	15.657	20.022	31.06	36.311	50.061	58.403	71.691	88.452	102.53	118.54	132.15	147.26	180.22	227.1	269.49	307.64	339.45	368.6	400.88	441.94	482.17	543.64	551.9	586.75	612.32	612.52	642.91	659.83	662.01	643.77	660.13	683.12	676.59	684.7	676.2	695.12	700.89	717.57	727.76	709.89	722.82	721.93	727.01	712.2	717.5
0	0	0	2.2431	10.561	8.0503	9.843	5.9966	11.555	19.459	12.687	13.122	16.633	11.782	17.796	18.989	22.991	27.391	23.784	25.702	25.849	24.965	25.211	20.871	13.434	22.11	30.341	26.267	25.153	26.322	24.544	31.68	30.285	28.836	33.04	28.68	26.523	13.516	20.176	24.006	28.188	24.656	30.065	21.962	23.802	23.905	30.626	32.506	21.528	27.475
0	0	0	14.965	4.4164	8.3964	11.783	6.4625	4.8721	5.3729	2.9886	1.3182	6.384	14.541	9.9007	20.008	20.741	11.311	23.202	13.992	17.315	19.314	8.7277	16.975	19.911	10.914	18.607	12.606	20.241	19.567	19.392	28.731	25.749	29.815	34.338	47.396	52.96	69.077	78.434	44.021	40.105	40.729	42.383	45.288	40.308	38.726	27.945	41.208	30.509	36.666
0	3.6768	4.6771	0	6.1454	0	3.005	5.0268	6.6324	9.3061	8.454	11.152	12.016	11.384	10.199	30.811	23.488	22.173	25.871	27.915	26.95	34.732	38.436	44.649	46.392	62.081	52.156	60.537	50.512	68.277	74.76	70.216	74.85	75.775	87.142	83.734	88.467	88.298	99.004	87.162	92.426	106.23	103.99	109.59	104.8	107.25	76.431	82.152	75.45	82.897
0	0	0	10.294	16.498	17.885	13.819	20.25	12.246	15.685	21.414	14.655	23.727	18.341	36.146	25.037	25.582	19.611	24.761	11.986	14.448	22.786	28.273	33.321	52.597	61.424	55.689	48.023	64.499	72.621	73.484	80.499	82.654	92.915	83.874	97.948	110.71	112.66	122.51	139.65	169.67	198.76	196.57	213.68	233.25	253.96	248.59	257.38	264.29	275.81
0	0	0	2.6661	10.005	8.1745	22.967	23.693	22.122	21.624	31.426	33.865	29.527	23.807	39.754	50.631	34.442	48.559	31.832	41.929	49.845	54.795	55.087	59.167	70.243	68.86	63.414	70.109	59.065	56.211	59.638	52.663	55.943	58.75	60.149	52.21	44.367	45.817	54.871	41.569	47.906	46.684	48.45	55.699	43.837	41.7	43.685	45.346	46.636	47.667
0	0	0	10.099	29.267	23.845	20.546	24.874	24.829	37.537	27.427	34.401	23.561	21.52	31.006	36.116	31.996	27.598	26.61	30.537	36.608	29.567	28.872	27.841	27.865	28.957	29.606	32.881	35.123	30.818	27.682	45.549	38.526	41.797	34.877	42.554	32.941	35.012	42.973	43.786	36.489	41.577	35.057	34.174	26.287	31.823	37.847	30.932	41.301	29.183
0	0	0	0	9.2269	12.22	5.7429	5.0749	8.7591	8.1661	7.1151	10.31	9.8695	13.651	16.699	30.235	21.849	24.676	33.249	30.733	40.53	31.685	26.577	35.87	42.622	39.062	49.373	35.635	37.999	38.386	42.895	38.854	37.331	29.072	35.718	36.378	42.379	40.211	43.567	41.289	38.046	37.683	31.679	39.886	34.087	34.913	27.873	29.072	28.157	46.867
0	0	0	5.0541	18.381	20.084	25.976	23.666	28.142	29.09	27.924	19.659	30.913	26.912	35.98	37.582	43.877	84.655	129.07	178.95	252.41	342.12	418.43	515.85	630.51	712.81	827.37	930.48	1053.8	1151.6	1237.2	1336.2	1420.4	1450.2	1580	1605.7	1669.3	1705.2	1750.5	1795.4	1841.5	1896.3	1917.9	1911.4	1915	1932.5	1937.1	1974.5	1928.6	1979.6
0	0	0	10.619	2.9416	11.482	20.665	21.074	21.493	24.048	20.14	15.166	23.743	16.19	17.134	20.563	17.077	15.116	25.169	26.684	19.495	13.334	22.683	10.507	13.838	13.809	10.211	10.558	14.544	6.1918	0	6.2616	11.425	12.947	7.3872	3.8585	13.861	16.424	10.964	5.0767	12.144	8.2798	7.5127	0	0	9.1459	1.878	0	0	0
0	0	0	13.505	25.461	22.013	31.747	25.066	28.184	35.397	31.632	49.215	41.168	80.037	83.137	76.555	48.181	48.809	45.494	39.79	51.833	43.676	48.487	45.437	69.932	61.224	91.973	75.4	95.734	91.168	102.75	100.25	110.42	123.04	121.38	130.04	141.82	141.93	167.57	162.23	170.89	184.69	203.98	207.17	219	223.65	236.92	240.83	234.71	242.15
0	0	0	9.6775	17.777	15.046	10.473	19.804	16.509	38.618	51.787	49.874	59.476	62.453	74.699	91	94.059	98.399	115.71	133.5	141.96	159.69	200.98	222.35	239.61	257.61	274.29	298.47	324.15	363.73	362.31	383.96	402.33	427.4	442.96	439.27	460.25	462.43	476.74	486.72	478.36	508.52	497.54	514.8	517.14	513.63	527.34	525.98	537.98	522.06
0	0	0	3.0262	10.876	10.858	9.8082	12.499	10.838	7.0152	16.83	11.938	12.401	15.064	3.9508	20.873	11.24	21.262	19.927	18.034	15.619	21.82	27.026	19.302	22.714	29.045	36.789	34.889	41.794	38.652	40.793	43.037	39.503	48.975	38.558	42.72	37.179	47.596	45.077	44.477	51.07	48.428	57.287	54.623	57.858	54.993	56.384	56.186	56.897	59.354
0	1.0603	0	3.6479	2.0905	5.5975	12.54	20.202	16.13	25.777	22.303	23.361	30.383	22.717	17.945	22.608	16.353	27.239	22.002	22.813	19.505	13.382	18.796	17.317	26.51	28.723	33.36	28.415	34.401	31.914	29.246	34.224	29.371	28.84	28.93	39.625	35.049	34.718	19.156	40.991	29.99	35.872	34.559	30.79	36.601	46.454	44.445	36.795	29.574	34.999
0	0	0	13.13	18.42	21.715	14.503	7.3033	11.537	18.522	23.829	18.82	14.593	0	19.414	16.139	17.344	18.986	24.798	27.412	10.341	8.8803	18.505	14.764	16.684	11.713	20.02	21.603	25.341	22.192	22.135	22.466	24.041	33.862	19.929	16.486	22.267	18.02	25.04	35.128	15.966	24.227	12.091	19.912	10.661	17.121	23.519	15.329	23.088	11.083
0	0	0	16.635	8.7267	6.8912	4.916	1.8008	1.1289	10.747	8.448	8.7647	10.57	16.708	13.355	12.267	18.15	23.707	25.016	35.177	24.31	27.287	40.543	36.395	50.844	48.028	30.567	26.231	35.062	38.761	37.738	37.911	39.023	51.714	45.216	52.857	44.989	57.586	49.753	60.623	62.705	73.761	76.637	73.581	80.436	75.077	67.799	75.702	76.875	81.767
0	0	0	11.998	1.6264	17.897	11.307	14.772	8.4293	16.077	24.835	25.601	18.736	29.104	26.625	24.717	33.127	30.098	43.027	47.545	52.215	63.168	70.401	87.958	80.933	84.188	89.434	94.377	105.87	112.07	126.24	123.3	118.89	126.36	136.79	133.87	132.91	131.21	145.4	156.27	159.5	148.65	163.82	146.24	153.75	162.4	172.37	173.82	174.08	172.74
0	0	0	12.894	18.221	14.847	11.615	6.5978	11.443	17.127	16.38	21.426	20.677	28.672	21.053	15.263	16.864	19.767	17.079	26.131	32.298	36.749	39.253	35.454	39.631	41.259	36.252	33.522	36.245	37.977	46.328	36.59	38.551	32.547	31.982	37.733	35.591	38.892	39.044	41.559	36.032	44.165	51.281	42.1	50.03	30.628	38.084	36.58	39.827	40.15
0	0	0	8.5525	17.738	20.533	13.192	15.789	18.634	17.153	21.77	12.445	14.171	18.061	14.283	16.801	14.33	24.305	17.314	3.0965	0	0	0	0	0	0	0	0	0	0	0	0	0	0	0	0	0	0	0	0	0	0	0	0	0	0	0	0	0	0
0	0	0	1.8383	14.7	9.3696	20.53	18.704	20.974	15.149	11.051	0.91685	8.043	4.5268	5.3288	3.2126	0	0	0	0	0	0	0	0	0	0	0	0	0	0	0	0	0	0	0	0	0	0	0	0	0	0	0	0	0	0	0	0	0	0
0	0	0	4.5673	16.595	13.016	18.18	32.451	36.406	38.741	33.588	31.637	35.585	44.218	49.689	48.54	56.562	55.264	65.226	57.15	81.227	79.517	79.433	95.1	94.71	97.574	98.714	114.5	109.2	108.23	99.313	108.15	113.09	119.77	113.51	119.2	107.68	114.7	112.71	121.51	116.84	117.39	115.04	115.74	111.63	121.87	108.48	91.14	106.95	88.725
0	0	0	8.6249	20.595	13.965	16.752	32.617	26.526	32.338	40.041	43.839	53.552	55.574	64.929	71.476	75.631	83.45	78.864	91.529	97.719	101.72	92.248	108.98	103.46	116.6	117.08	109.42	104.42	106.09	101.61	103.8	109.39	108.33	108.81	110.76	107.2	117.24	109.73	108.38	106.84	101.84	112.05	102.73	103.41	98.657	97.324	103.12	122.52	103.4
0	0	0	0	17.644	0	21.01	24.185	23.836	20.406	49.406	49.614	52.527	54.797	54.183	80.072	54.777	63.143	60.538	49.569	65.884	47.091	38.62	42.036	36.705	38.744	35.795	33.695	24.376	25.919	27.546	19.429	27.645	29.847	33.164	28.491	22.403	26.144	25.317	19.731	19.897	27.014	31.078	22.632	11.299	12.759	15.218	23.787	11.591	24.717
0	0	0	10.092	8.8863	10.039	21.36	20.675	14.747	14.79	12.163	12.132	7.6344	11.922	13.408	7.5398	8.8021	16.938	13.741	11.319	12.953	19.114	16.028	5.346	6.1858	16.985	13.385	14.049	7.2231	15.694	10.871	22.38	22.629	18.544	15.357	15.837	18.824	18.036	14.056	20.568	8.8999	14.218	18.888	12.437	18.176	22.283	16.227	23.862	13.913	23.581
0	0	0	0	13.11	22.122	26.567	32.395	25.629	33.457	36.293	27.819	28.856	38.03	48.549	46.737	44.682	39.163	47.104	41.384	29.415	41.068	45.656	47.484	62.039	50.535	41.031	35.513	41.575	42.326	35.069	38.628	38.942	40.759	38.063	25.143	38.889	34.888	37.749	39.632	33.11	50.511	48.26	46.675	59.508	65.567	46.189	58.264	64.237	79.567
0	0	0	19.479	9.2793	12.273	8.6413	14.617	10.822	13.064	20.416	9.0829	15.436	18.232	7.2943	7.9649	17.51	22.499	19.932	15.328	14.65	14.403	22.279	11.01	17.004	17.203	19.569	16.181	8.4486	15.915	16.043	25.125	17.85	26.842	18.123	25.905	25.849	17.641	23.3	24.941	14.168	17.788	17.493	24.182	15.457	14.192	15.826	19.929	21.875	20.59
0	0	0	5.7241	6.0144	8.7084	15.639	21.241	25.511	21.052	25.461	23.187	25.382	33.643	35.91	35.511	37.793	41.941	47.673	55.583	56.71	48.811	66.34	66.458	76.214	86.574	88.94	86.739	86.144	90.654	94.407	94.769	84.663	91.263	95.411	102.84	95.286	93.429	86.858	112.03	98.537	102.5	101.33	102.57	115.15	117.58	120.99	113.43	109.01	123.96
0	0	0	0	15.561	2.8891	9.9603	4.197	8.0809	7.0726	9.6925	19.205	37.399	9.8521	19.581	13.628	26.024	15.492	25.355	14.382	21.986	21.947	28.508	20.304	35.835	27.58	44.635	43.185	48.53	53.372	50.805	52.367	88.436	95.03	106.76	132.17	156.97	174.81	227.11	248.4	285.49	297.6	360.21	395.25	416.11	466.71	489.67	520.92	567.45	583.06
0	0	0	0.52524	6.619	12.778	10.995	9.6331	17.064	18.948	16.379	22.302	22.027	22.992	26.514	15.688	25.382	19.497	27.375	29.656	43.515	54.693	61.109	87.056	83.548	109.43	111.42	108.18	121.6	129.08	151.9	159.3	159.02	160.04	175.53	170.4	170.97	165.67	150.66	148.67	179.36	185.58	158.97	167.1	173.44	174.01	179.97	194.02	181.75	178.92
0	0	0	7.6375	8.5433	12.284	16.605	18.774	13.211	7.2283	13.531	13.796	12.003	15.407	16.737	20.26	16.069	29.712	20.181	28.621	32.811	30.582	32.596	26.872	31.4	39.387	46.987	47.655	43.137	44.974	49.016	55.163	58.662	53.779	49.281	49.397	50.745	55.682	50.129	52.728	50.016	47.351	57.981	51.653	50.453	55.705	50.818	61.694	53.846	60.383
0	0.65933	0	3.5383	1.142	13.615	9.1024	8.8863	3.0619	10.768	1.2461	3.9887	5.4727	13.481	11.577	23.068	18.248	19.482	31.821	36.087	21.676	20.43	19.856	20.448	29.771	22.366	33.853	24.852	22.75	25.261	42.894	37.422	26.152	22.14	19.626	20.435	37.647	29.286	44.078	36.74	36.782	37.157	42.498	45.67	48.495	46.477	39.146	48.101	46.278	53.622
0	0	0	7.3642	11.722	10.28	17.718	23.529	20.612	16.457	16.559	23.006	21.992	28.482	16.041	19.488	27.293	24.098	29.421	33.932	42.083	35.509	46.011	37.679	51.134	48.841	46.445	52.017	52.168	58.972	50.434	59.677	69.509	65.587	65.212	64.866	63.95	62.034	62.751	64.301	56.311	71.855	71.522	62.922	73.811	66.067	67.714	75.424	75.398	85.441
0	7.4279	0	3.5178	18.715	7.6264	1.8064	3.1833	0	2.8018	6.1204	1.82	11.595	7.9999	11.204	2.8401	5.4552	9.8791	13.361	18.627	28.458	22.246	30.986	42.167	35.369	31.657	33.501	37.02	48.757	43.799	45.862	47.877	45.923	54.247	50.082	56.666	63.16	59.62	62.163	71.558	77.625	82.011	75.09	85.969	86.316	94.34	108.53	107.68	114.05	110.32
0	0	0	16.364	9.0821	13.187	21.67	25.171	33.451	20.067	12.897	10.468	23.084	30.155	8.1797	23.199	23.663	18.65	35.367	34.288	48.365	46.198	60.076	59.679	62.106	71.651	73.34	93.234	75.556	86.706	72.345	76.679	71.034	79.415	82.619	85.227	86.412	83.534	85.976	92.441	99.666	91.3	90.498	106.87	110.79	93.41	115.24	111.94	117.09	117.85
0	0	0	11.485	24.236	27.411	24.495	40.324	16.821	40.621	34.629	29.459	24.713	22.135	18.647	13.592	26.17	17.793	12.833	17.928	9.6147	12.565	6.4038	0	0	5.0174	3.5335	2.3834	0	0	7.3624	16.931	2.6582	11.128	13.413	0	14.45	0	0	11.498	11.209	0	4.9049	2.2515	2.4243	0	0	0	0	0
0	0	0	0.60637	17.749	19.759	18.867	24.939	32.495	17.662	20.578	0	46.204	44.228	38.419	41.659	43.557	34.532	45.506	33.599	41.586	46.782	48.983	43.203	52.168	51.285	58.986	67.032	65.628	64.89	66.668	54.124	62.236	58.707	66.351	68.774	69.705	70.124	68.191	79.706	78.393	75.889	75.333	78.049	84.137	63.53	74.51	73.129	79.456	76.541
0	0	0	9.3156	13.192	16.556	11.764	18.371	21.42	14.253	16.37	12.363	6.9588	14.888	3.9875	15.938	9.4824	23.88	13.122	11.087	6.1689	11.322	18.171	3.5375	3.3309	8.3991	9.98	12.915	3.3868	10.003	8.3373	9.7206	12.903	11.178	1.2033	1.0676	0	0	0	0	0	0	0	0.52244	0	0	0	5.7991	0	7.6355
0	0	0	5.1414	13.926	19.619	13.407	8.9322	18.476	17.818	15.16	13.996	23.463	18.143	22.856	20.999	16.696	21.549	14.339	25.606	20.036	19.2	19.22	14.761	18.304	24.213	25.98	33.585	34.419	42.366	57.285	57.009	69.054	79.395	78.473	92.425	98.638	111.79	120.67	133.03	135.17	134.43	133.43	146.55	150.09	135.62	145.14	141.28	159.2	156.62
0	0	0	6.5816	18.803	12.958	9.2629	13.211	6.2397	19.792	23.593	15.17	12.136	0	8.7762	9.6823	10.143	13.026	15.283	14.281	10.44	14.831	23.171	15.7	21.435	17.283	24.111	23.474	28.355	36.261	31.238	47.298	50.639	54.783	52.033	55.769	67.866	71.641	90.721	99.146	98.558	106.85	105.01	122.96	122.11	127.91	148.99	145.22	148.44	153.42
0	0	0	6.8982	5.9759	8.7229	15.761	10.695	10.557	6.5199	11.541	15.424	13.472	14.954	20.378	30.079	25.413	17.672	29.076	28.504	39.549	29.593	39.382	49.67	50.91	44.999	48.484	55.563	51.747	40.532	59.883	55.277	49.733	44.724	48.37	49.35	51.655	45.85	51.96	55.498	52.218	59.083	52.381	59.243	49.934	50.523	38.855	52.972	50.77	62.087
0	0	0	8.7154	7.2842	2.0932	18.984	23.469	31.203	25.744	26.131	23.025	19.831	13.413	16.929	18.551	20.278	17.104	31.403	42.83	66.922	82.919	99.013	98.928	130.08	142.63	161.28	177.46	189.6	199.65	199.47	209.33	220.54	239.19	241.05	252.55	255.35	274.67	276.33	275.28	285.13	266.79	270.39	285	298.55	289.75	278.39	287.02	285.34	279.55
0	0	0	1.9769	9.122	14.428	17.413	15.292	13.518	15.391	15.85	11.836	24.522	12.603	15.246	19.814	15.123	12.939	15.924	23.484	21.945	24.618	20.216	28.793	28.085	32.479	36.503	35.834	44.803	48.97	60.987	56.523	69.575	77.912	81.562	88.234	93.001	103.04	111.88	122.14	121.67	125.05	123.79	135.36	132.36	124.6	139.83	150.55	158.98	154.4
0	0	0	11.374	15.416	4.1872	6.3526	3.5441	5.607	5.6976	4.9121	3.1428	6.8485	0	0.31599	0	0	0	0	0	0	0	12.092	2.8444	4.6053	11.872	0	0	10.657	8.7252	20.845	8.7865	11.659	24.616	12.133	20.322	10.813	14.4	11.278	15.41	11.81	22.025	28.849	24.41	22.256	19.07	15.255	15.145	19.84	19.781
0	0	0	12.936	11.187	21.024	24.753	20.584	28.634	25.578	28.155	25.51	25.432	18.737	23.987	19.791	19.829	28.783	24.887	25.786	21.488	28.963	24.055	24.397	19.469	25.14	19.347	23.821	20.41	28.648	23.591	27.311	29.813	28.854	24.427	22.697	17.373	23.802	15.786	20.29	15.407	12.218	16.363	15.348	13.399	16.309	4.4715	12.575	3.4068	8.2047
0	0	0	8.0958	13.839	15.914	10.201	13.665	18.252	22.358	16.457	22.926	22.179	19.332	17.3	25.484	34.561	34.272	44.291	65.838	72.074	90.786	104.87	123.5	138.9	165.64	178.04	192.66	214.93	242.66	246.54	260.88	278.42	289.61	309.72	310.75	324.84	333.04	339.14	346.14	350.14	373.68	377.58	372.17	362.74	385.22	391.91	386.31	381.93	405.23
0	0	0	0	0	2.7211	69.277	87.35	55.239	79.031	146.31	145.42	212.91	212.81	227.06	247.63	267.14	319.09	277.97	367.31	398.67	360	363.9	380.5	372.86	406.28	409.69	379.88	368.55	340.42	360.69	367.1	346.47	386.79	388.76	401.47	398.21	400.37	394.49	416.47	496.33	422.27	408.88	412.18	411.99	420.7	374.42	414.34	1168.7	1119.3
0	0	0	14.238	11.528	12.222	19.233	15.034	23.951	13.602	15.135	7.8183	17.596	12.612	10.131	14.644	21.629	16.6	21.143	17.137	28.978	22.132	26.743	23.712	28.971	25.744	29.365	41.433	32.357	30.806	33.935	25.631	29.602	31.867	32.579	36.205	33.574	35.732	40.964	40.681	43.667	34.653	33.658	38.071	44.338	33.434	36.328	34.086	38.866	38.678
0	0.52988	0	5.3992	4.2098	5.6809	7.19	2.9927	2.0137	1.6902	1.4109	0.9812	9.8724	11.023	5.8462	13.416	1.3664	9.5342	7.1797	3.5644	3.177	0	0	0	4.5499	8.9108	47.477	63.286	75.993	87.872	90.025	92.067	129.88	136.56	159.98	160.69	192.87	209.05	212.45	232.28	224.22	247.56	262.7	267.53	254.59	272.12	281.07	259.35	272.8	276.97
0	0	0	2.08	17.758	16.816	22.935	15.72	21.139	18.55	13.648	24.668	22.927	23.749	23.043	26.226	21.773	29.301	25.671	26.493	31.828	30.803	31.206	20.495	23.689	25.899	30.186	31.535	24.768	34.401	29.702	37.96	38.636	39.588	34.859	33.143	31.272	31.557	32.851	33.009	35.541	35.937	39.723	37.316	40.934	39.037	37.48	40.378	38.41	48.904
0	0	0	9.9681	10.668	7.9326	13.719	18.651	11.582	15.811	30.898	29.023	31.137	21.831	30.568	20.042	30.591	23.038	21.312	31.936	32.532	33.622	35.234	25.165	29.626	32.692	42.853	38.667	34.688	43.554	49.46	58.785	50.838	54.058	55.08	59.255	65.158	61.571	61.194	61.493	74.255	81.201	83.723	82.178	84.386	83.681	70.857	82.394	83.875	81.797
0	0	0	11.214	14.131	14.856	17.208	21.499	15.627	27.303	17.03	30.616	33.131	25.173	26.403	30.681	35.85	31.23	35.385	19.035	25.562	25.212	45.087	36.237	30.812	43.289	44.45	44.615	38.918	47.209	56.126	56.794	51.998	61.732	58.641	54.932	69.96	65.494	65.456	63.599	70.332	75.854	81.776	83.747	77.932	73.674	76.763	81.947	82.801	90.569
0	0	0	6.7655	11.153	22.921	21.167	26.991	38.592	43.232	52.925	52.561	57.217	55.969	62.182	58.981	54.59	58.252	56.599	64.279	66.819	58.8	60.276	66.347	58.28	66.192	61.9	59.409	66.625	65.317	61.197	67.385	67.367	71.725	66.498	70.528	72.246	73.109	71.139	71.77	68.584	69.446	67.703	68.343	52.255	46.911	49.76	40.111	51.892	45.344
0	0	0	2.4098	15.013	6.3556	16.778	11.244	7.613	17.655	21.813	28.337	29.897	17.647	23.366	11.693	22.464	27.829	26.062	18.392	30.164	36.561	34.757	36.044	54.989	58.959	65.561	47.307	59.746	56.381	65.401	69.247	74.973	91.839	91.644	98.192	102.45	102.83	117.77	102.43	106.94	103.31	118.99	113.81	128.04	111.82	122.8	125.87	112.12	132.22
0	0	0	21.74	17.558	14.689	16.231	14.21	13.436	24.15	24.877	21.399	29.444	25.465	21.334	15.281	18.763	20.464	13.67	21.866	30.985	36.687	37.489	33.541	37.925	39.627	38.929	31.479	38.395	36.945	39.367	34.263	40.291	44.66	33.619	34.572	33.344	33.338	31.279	37.102	38.996	37.913	40.759	37.036	37.352	36.899	34.564	29.79	30.195	25.855
0	0	0	6.5068	18.675	12.353	17.165	19.252	20.675	31.255	20.518	36.007	27.079	34.732	38.847	31.825	44.747	44.991	53.111	51.798	67.442	63.283	80.603	87.191	81.539	99.027	108.49	111.42	112.85	122.69	124.59	134.08	145.86	155.2	159.02	162.33	171.44	171.52	164.04	180.87	187.81	185.16	185.21	190.92	195.4	206.32	195.88	187.78	198.6	191.35
0	0	0	0.20484	12.344	11.08	15.671	6.9995	13.721	16.351	9.6119	9.4609	6.8838	15.479	13.458	11.998	12.842	8.2407	9.4221	17.153	7.4009	22.795	26.658	29.211	24.248	38.84	34.197	44.256	43.557	46.378	39.746	53.71	49.903	53.107	57.535	49.598	63.868	82.045	86.009	94.512	119.4	130.86	146.4	142.79	160.52	172.82	189.29	201.83	215.27	234.47
0	0.068296	0	9.1455	5.1879	4.172	4.4115	9.6126	12.105	1.4569	4.7008	0	2.9018	0	8.9493	6.0853	10.824	2.1547	4.2488	4.1142	2.8178	0	2.3591	4.93	0	0.32218	3.0708	0	0.95768	1.2235	0.59497	0	0	0	1.0391	0	0.40732	0	0	0	0	0	0	0	0	0.26946	0	0	0	0
0	0	0	9.501	9.481	21.002	23.116	28.192	26.123	12.048	22.93	22.5	29.674	31.415	29.089	27.402	28.828	36.067	29.583	35.348	39.286	48.449	50.215	46.85	48.008	52.929	55.09	67.032	57.636	68.722	79.958	85.009	89.273	96.786	86.632	95.485	95.293	94.493	107.36	97.059	98.874	106.29	113.79	98.456	104.32	106.13	105.07	118.25	110.2	125.21
0	0	0	5.496	10.359	8.3757	16.7	25.409	28.795	39.309	42.279	58.812	26.035	44.972	46.789	70.016	72.249	74.925	78.512	83.05	78.529	87.065	97.216	107.28	108.03	99.445	119	125.93	140	147.61	153.45	154.2	152.72	133.16	137.44	138.12	129.17	145.59	134.04	151.57	157.02	151.7	153.38	152.25	146.69	149.83	147.02	143.38	155.73	146.66
0	0.40405	0	5.7877	0	11.086	13.514	25.815	29.13	32.74	35.708	36.923	46.223	48.421	49.827	44.019	44.211	61.238	50.141	54.767	60.147	51.369	58.408	69.493	70.317	79.97	80.993	80.302	90.789	92.762	96.286	105.17	92.685	99.57	97.828	103.24	97.013	100.4	85.796	99.539	80.558	92.707	85.271	81.817	87.965	84.189	83.061	81.004	65.748	81.424
0	0	0	6.5574	0.61666	9.2923	13.566	17.549	14.597	15.304	15.308	12.411	16.991	15.477	19.555	24.523	26.055	28.262	29.987	44.912	53.421	44.868	52.449	48.021	47.598	57.879	60.514	65.658	65.228	67.334	66.069	62.786	71.764	70.424	63.009	72.58	81.193	76.9	79.718	74.629	77.795	81.281	78.804	81.215	83.863	82.319	80.014	74.092	77.273	79.751
0	1.1096	0.73259	0	0	6.8671	23.778	14.2	16.396	14.868	20.266	19.065	27.274	28.02	23.377	25.568	17.482	26.836	32.208	36.737	34.875	40.49	40.637	57.525	40.669	55.322	62.044	75.632	69.309	73.31	71.299	78.223	78.02	74.431	93.119	94.758	88.95	105.06	107.38	97.699	108.37	116.45	117.31	104.59	111.72	110.99	121.65	123.39	117.24	121.61
0	0	0	27.002	23.124	0	1.1053	0	0.68126	0	11.374	0	7.9538	8.4367	17.686	12	14.669	17.73	23.222	31.415	30.933	31.899	55.871	47.188	53.622	48.215	61.484	57.27	67.182	61.817	73.935	74.846	72.018	77.783	81.668	75.13	84.254	82.069	102.65	112.14	122.41	136.91	157.88	171.44	185.54	213.05	209.85	227.27	223.42	254
0	0	0	12.644	11.297	16.686	15.711	20.438	18.797	24.543	15.701	21.126	13.948	23.776	28.575	32.237	31.451	39.073	32.979	25.486	26.491	27.636	20.419	35.757	33.065	36.53	30.371	25.28	21.221	32.416	48.275	36.603	37.644	36.976	36.932	28.666	35.178	35.338	44.052	54.57	50.854	66.305	65.313	65.877	86.215	95.845	86.489	103.29	88.89	107.82
0	0	0	21.547	22.051	35.445	33.6	55.795	62.445	82.018	91.541	93.017	109.98	114.17	111.24	113.47	133.23	133.17	114.07	122.42	136.46	145.68	122.76	136.21	139.31	136.09	132	128.81	138.11	134.18	123.82	138.9	141.17	141.54	143.55	141.62	142.03	121.56	141.79	145.11	138.31	113.08	139.93	145.43	135	125.39	139.38	140.76	132.48	129.3
0	0	0	12.076	38.968	28.604	55.725	71.301	93.29	92.897	95.181	103.02	98.986	108.45	104.23	41.971	58.798	64.062	97.035	72.039	81.674	83.68	92.342	76.229	77.56	70.709	75.628	81.3	67.554	73.886	74.099	60.75	68.666	68.455	61.876	53.39	55.703	44.605	55.275	44.312	46.976	48.698	39.038	47.473	21.831	56.037	42.23	46.348	54.598	40.055
0	0	0	3.5184	11.757	4.2819	15.62	0	13.168	23.746	29.695	38.177	43.76	45.126	46.814	50.762	61.781	61.215	42.254	65.34	54.998	76.724	75.644	88.985	84.122	86.732	92.382	101.34	98.011	109.97	100.31	97.817	102.65	95.44	73.8	93.491	94.544	101.82	115.72	131.62	126.85	140.1	139.48	157.05	153.3	183.77	161.34	182.95	196.37	196.54
0	0	0	2.7517	6.5535	11.727	17.074	20.361	19.459	17.844	18.862	19.643	21.876	16.47	22.557	19.274	23.309	25.856	24.912	31.867	29.702	29.257	30.263	22.491	30.014	33.319	42.335	50.964	48.93	60.549	62.538	64.618	80.155	88.999	98.023	106.53	107.04	114.52	120.19	111.82	131.34	135.4	134.17	131.46	138.1	151.78	140.97	157.14	147.52	152.09
0	0	0	3.7364	10.567	10.486	11.02	8.7663	10.352	9.1786	18.972	6.8402	13.706	21.154	9.9136	20.095	19.918	23.275	23.01	18.117	22.605	29.993	31.667	24.478	26.91	24.695	36.318	31.57	32.722	28.158	34.891	35.418	31.827	37.817	30.621	32.109	30.1	35.598	29.949	33.157	44.329	46.101	53.69	47.255	48.112	45.134	42.214	44.754	44.676	48.758
0	0	0	9.4907	11.481	16.279	17.417	17.712	30.407	39.59	44.358	61.564	77.607	70.892	74.984	84.992	87.006	83.417	88.57	96.725	108.38	112.52	110.86	108.32	118.94	115.2	114.98	125.69	127.8	120.81	124.24	133.11	127.1	131.5	123.07	130.75	127.53	131.57	134.17	136.39	134.6	131.87	130.31	124.06	132.57	125.93	125.01	123.53	136.47	128.46
0	0	0	7.9709	2.1028	3.4019	15.738	13.441	20.009	18.791	24.954	22.03	26.435	38.408	46.433	38.542	47.747	55.895	70.07	73.232	84.286	74.866	76.126	73.842	84.651	84.344	90.134	97.646	102.68	98.504	97.179	100.41	109.52	102.39	114.54	111.54	111.84	110.61	106.88	108.1	108.43	109.88	119.63	110.69	107.52	123.55	125.32	122.51	120.69	120.74
0	0	0	3.8494	9.1413	9.2143	11.548	10.629	14.086	11.795	12.703	11.781	1.3524	17.052	9.0679	5.6037	11.182	8.7212	12.59	0	3.4648	15.836	21.385	15.503	3.7064	14.924	4.7277	25.379	34.569	25.621	32.03	19.474	27.845	31.352	27.132	13.412	30.207	34.027	35.662	35.902	38.039	41.88	46.572	56.422	52.086	63.651	66.359	69.806	79.121	68.379
0	0	0	18.041	17.562	12.828	11.391	24.188	30.254	43.354	17.33	15.561	36.348	39.722	32.988	33.12	32.871	36.482	31.634	41.853	45.736	54.455	55.813	49.178	60.085	55.112	59.845	51.16	66.417	60.02	64.105	62.896	62.755	73.939	69.362	69.416	71.05	64.28	65.347	74.492	70.117	81.34	80.569	74.033	77.915	68.079	72.986	73.295	72.046	65.351
0	0	0	0.42	11.252	18.07	21.883	24.066	26.064	30.113	27.467	23.289	33.126	33.455	44.522	46.209	46.245	42.238	43.724	35.697	32.002	37.133	41.707	40.681	45.623	48.729	37.305	35.156	40.628	41.181	44.136	44.22	43.25	50.593	40.253	32.275	37.215	30.182	35.055	32.449	33.577	48.184	30.434	38.026	51.276	54.562	46.505	45.187	32.021	43.663
0	0	0	21.791	26.968	24.11	11.635	18.623	25.789	41.274	38.689	43.236	35.668	18.419	23.296	15.481	17.563	16.244	33.037	34.268	34.542	23.445	29.143	37.557	33.494	52.154	60.384	55.273	49.591	60.692	58.066	76.773	66.502	72.288	59.134	67.948	61.006	63.875	71.819	68.604	64.158	72.853	64.292	55.015	55.305	54.043	74.763	54.649	71.791	58.929
0	0	0	7.3828	8.3263	15.815	16.49	28.335	35.33	40.949	53.759	79.998	99.579	128.41	141.1	172.99	189.97	193.88	224.19	184.71	226.58	240.26	242.25	265.34	252.25	266.46	262.7	268.64	274.76	262.94	282.17	252.17	281.53	285.32	280.76	284.01	288.87	300.54	304.65	313	305.71	291.68	308.52	299.76	299.11	301.22	304.93	316.07	304.2	312.43
0	0	5.9017	7.121	6.1557	11.508	9.2248	17.186	25.995	13.628	13.892	18.834	22.941	25.153	20.581	13.776	16.193	16.735	15.971	19.761	35.021	29.47	40.424	31.679	31.715	34.347	41.127	39.328	57.616	51.079	53.643	57.754	66.91	66.964	72.222	68.694	69.356	70.469	78.366	77.322	72.601	86.1	86.063	91.785	86.833	102.74	117.34	113.16	114.95	64.924
0	0	0	0.76538	12.963	27.768	33.152	42.063	17.723	14.336	13.9	1.9411	0.14257	6.7059	0	0	0	0	0	0	0	0	0	0	0	0	0	1.7205	1.3624	0	3.62	2.039	0	10.931	4.1688	9.7877	5.2695	10.558	13.706	7.3572	2.3905	3.1657	4.7776	9.5517	5.914	13.156	8.469	4.4413	16.294	1.5595
0	0	0	3.7581	10.161	13.147	11.078	11.628	9.9296	8.0082	17.82	14.094	16.134	37.083	6.3342	17.673	22.075	44.095	25.114	32.519	43.466	56.448	83.907	77.167	89.002	91.9	104.26	111.94	115.04	123.81	147.34	148.9	149.99	160.78	157.85	174.17	165.8	185.5	182.04	193.85	196.29	189.63	204.77	196.85	203.25	204.65	197.94	197.99	193.84	188.11
0	0	0	0	9.2606	15.399	26.883	23.906	26.022	35.73	39.825	37.778	42.797	48.492	53.03	29.934	52.433	65.199	65.419	32.532	34.702	67.795	63.936	45.885	59.206	60.018	63.827	80.159	77.451	66.644	79.075	58.19	51.915	54.217	74.125	67.896	59.104	59.986	64.539	60.354	56.944	62.822	71.262	73.826	68.466	63.534	72.391	62.467	66.503	60.907
0	0	0	10.555	20.675	19.315	16.362	14.978	13.097	38.882	44.978	50.223	53.703	55.335	75.284	76.934	83.594	90.464	102.94	108.67	115.77	110.04	130.42	132.01	127.7	128.66	143.11	142.75	150.55	155.1	151.01	176.02	178.3	189.33	176.25	173.02	174.19	167.68	159.04	168.71	162.05	158.26	145.98	157.29	146.4	151.04	159.38	149.52	156.34	150.75
0	0	0	18.864	6.545	15.236	16.726	23.671	30.624	22.364	33.35	30.04	32.904	45.261	40.982	46.331	45.494	52.259	61.03	62.919	69.023	65.362	73.233	71.624	75.664	69.287	76.138	76.57	95.622	82.172	103.16	91.668	97.957	97.039	92.411	93.943	93.265	92.704	95.863	91.219	94.721	100.51	108	107.35	104.62	116.37	115.09	114.95	132.09	119.26
0	0	0	2.3279	5.1676	18.511	19.356	27.879	32.739	33.257	33.287	46.778	39.874	49.783	51.868	61.184	59.24	59.562	80.877	68.817	74.192	75.181	80.999	78.385	95.848	94.142	88.909	73.938	85.028	91.209	91.187	98.412	102.68	96.382	93.959	88.706	86.871	86.423	106.3	102.11	92.424	95.317	100.29	106.41	111.91	118.61	109.23	117.41	105.07	122.9
0	0	0	3.833	12.959	7.4591	10.721	7.2257	3.9808	15.006	11.961	25.116	21.638	23.995	20.691	12.345	12.11	6.0238	19.083	7.7493	18.613	8.0599	16.212	13.325	28.433	23.133	42.843	43.995	51.249	55.084	71.707	79.979	87.628	102.42	81.014	116.78	114.82	119.02	140.92	146.09	176.81	159.18	197.8	219.56	212.93	216.46	223.03	239.83	242.9	244.33
0	0	0	9.0712	29.982	22.523	30.403	27.557	21.398	34.88	35.251	43.517	57.485	47.885	58.672	52.854	71.314	70.57	71.123	86.708	98.177	117.84	116.24	99.625	109.97	102.73	101.5	92.624	106.53	102.37	100.27	101.93	96.306	108.64	86.409	102.97	58.669	56.08	56.338	60.517	53.572	61.822	63.594	55.594	56.158	51.019	50.288	51.389	50.569	40.747
0	0	0	4.1257	12.195	19.312	15.015	23.141	15.813	26.639	19.81	17.72	35.371	25.907	26.34	22.762	28.94	24.211	19.483	29.841	27.672	27.436	20.796	28.446	24.198	35.149	35.569	32.969	33.819	37.203	44.749	46.372	43.773	44.422	53.088	48.657	51.699	49.105	53.097	54.823	52.69	59.855	60.9	59.012	57.293	54.657	51.84	59.428	61.817	51.428
0	2.1055	6.9311	6.4244	0	3.1888	5.3836	7.3625	10.887	11.416	4.1416	0.73552	4.771	1.702	0	0	0	7.5658	3.8322	3.4697	2.4065	0	5.7764	5.6488	7.2699	16.725	18.909	18.776	16.181	15.984	15.213	13.196	16.256	15.699	17.176	29.4	27.181	32.917	20.548	46.471	45.267	64	67.443	72.383	88.396	99.33	105.38	120.74	136.7	136.89
0	0	0	0.98358	21.173	22.41	27.87	19.83	6.9582	0.81373	0.20642	0	0	0	0	0	0	0	0	0	0	0	0	0	0	0	0	0	0	0	0	0	0	0	0	0	0	0	0	0	0	0	0	0	0	0	0	0	0	0
0	0	0	17.561	0	14.518	13.375	23.39	25.79	37.706	41.477	54.138	61.986	79.003	71.959	77.826	80.406	64.011	76.272	75.685	70.822	72.497	76.001	82.487	76.737	62.893	77.936	81.061	79.372	67.887	62.319	54.037	58.832	62.412	56.917	63.267	59.283	56.826	62.641	65.616	60.81	66.217	54.477	61.916	56.547	68.865	61.563	63.934	73.343	60.214
0	0	0	5.0078	2.4715	6.7465	16.059	10.793	23.168	17.452	20.007	15.578	13.463	16.956	5.8583	10.941	8.1569	10.812	7.3113	6.5669	7.6059	13.135	7.6942	12.702	5.9138	3.1552	9.8004	14.058	31.63	49.692	46.406	44.359	54.923	55.206	65.302	72.036	85.423	80.675	103.04	100.55	110.9	127.17	113.34	100.5	105.35	110.07	146.92	170.6	129.72	132.07
0	0	7.4307	10.852	12.235	3.3598	8.6879	11.13	20.281	8.5157	17.993	13.273	17.679	23.751	23.447	21.918	20.567	36.961	34.351	34.301	32.17	38.267	43.551	31.624	48.811	51.804	46.558	59.161	44.202	53.68	51.02	60.486	66.071	68.88	55.499	59.569	56.703	61.073	57.913	52.935	55.801	57.853	67.463	60.325	67.748	61.359	62.227	69.786	59.083	68.187
0	0	0	9.2229	15.027	10.943	0	6.2855	6.6312	0	0	3.4884	2.711	4.4564	0	2.828	6.3813	8.7812	4.3282	3.7883	2.1771	4.6844	11.875	7.7072	12.877	18.913	15.795	21.108	10.016	13.15	13.269	11.864	11.442	12.271	24.024	23.499	22.067	18.41	17.997	19.924	23.44	21.783	22.46	27.671	28.575	35.281	36.243	31.759	33.233	38.841
0	0	0	16.495	16.426	14.112	13.647	10.809	12.322	9.765	13.876	8.5672	20.396	10.811	24.148	16.352	12.861	14.568	13.361	14.368	11.858	9.151	13.692	13.841	14.881	10.917	13.926	19.07	23.204	12.913	16.369	13.923	6.041	14.935	11.203	10.924	9.5851	1.1288	8.0663	13.534	10.047	7.6572	8.544	13.817	13.33	4.2766	0	0	0	0
0	0	0	8.3364	0	31.657	31.066	31.7	28.122	39.48	39.684	47.244	57.642	61.981	55.862	57.027	49.506	64.282	57.229	60.694	64.617	51.322	63.054	66.156	73.66	74.945	79.47	33.357	33.079	37.315	37.01	35.034	30.065	41.82	32.452	31.259	39.921	33.1	25.396	38.647	21.589	39.9	31.687	37.681	42.475	45.302	49.586	41.425	47.706	52.465
0	0	0	4.6016	6.6895	8.8542	6.7761	5.2719	13.388	9.9308	15.037	15.38	20.645	18.458	22.069	25	25.215	21.772	23.947	29.005	34.23	30.931	30.387	29.282	30.403	36.014	35.036	32.507	30.922	29.686	32.962	34.706	41.489	38.796	39.448	40.846	40.935	48.207	42.778	41.841	42.945	47.236	42.129	41.755	47.354	43.811	45.71	46.002	54.748	57.22
0	0	2.865	9.4285	0	7.2193	6.4817	21.454	19.201	23.451	17.797	22.636	21.111	12.631	15.158	14.668	15.145	22.661	23.521	27.738	33.424	23.703	39.464	43.325	48.736	59.839	66.159	65.873	77.096	89.428	88.686	95.27	92.52	105.34	119.73	128.51	150.99	158.7	166.35	217.13	271.39	302.06	289.56	337.08	367.24	430.78	455.84	488.28	514.76	553.92
0	0	0	2.0147	14.576	15.355	17.331	16.581	17.654	12.626	15.318	19.258	16.892	18.338	14.315	9.3012	18.056	21.636	22.581	19.293	25.977	30.541	34.992	24.039	32.69	37.401	39.995	42.582	37.318	55.519	48.369	59.219	62.032	62.16	47.428	51.262	58.595	62.406	62.034	57.336	47.811	52.528	64.621	66.324	57.751	58.382	63.567	63.58	62.62	65.057
0	0	4.0382	10.378	2.0609	11.214	6.3274	17.31	19.473	19.388	21.179	18.065	23.827	38.61	37.716	34.217	38.533	50.579	45.475	55.11	69.617	64.685	71.866	60.928	72.44	73.425	81.661	83.679	81.434	84.256	83.139	82.811	93.764	103.95	98.618	99.627	103.93	101.81	101.88	100.87	106.45	108.04	110.92	112.61	115.55	121.23	137.56	145.09	146.29	140.29
0	0	0	11.421	32.249	40.774	44.891	41.735	56.469	59.75	63.967	51.216	58.646	46.708	55.649	54.9	50.417	52.837	55.699	59.239	53.332	58.693	53.698	55.221	41.062	56.858	62.891	65.136	64.749	73.583	68.671	74.883	79.309	86.965	87.534	88.865	89.436	77.04	89.067	91.543	92.951	94.188	86.052	93.005	92.768	101	95.206	108.68	94.336	95.94
0	0	0	0	17.021	21.828	28.069	36.139	36.145	35.953	43.884	40.534	57.947	61.834	70.33	69.246	76.824	91.936	90.14	97.343	104.47	94.619	97.086	102.6	86.575	84.69	88.793	92.706	98.589	86.495	96.968	97.541	97.938	101.46	99.278	98.233	101.53	92.903	108.61	104.93	119.58	115.04	112.92	124.04	126.28	123.69	125.97	129.86	121.75	128.73
0	0	0	17.22	22.257	38.403	70.874	68.405	83.22	93.454	88.528	108.47	114.31	168.59	96.699	81.117	97.019	109.53	105.67	108.35	106.82	107.17	154.3	111.15	114.32	128.7	106.5	122.7	112.58	115.96	124.18	135.06	115.98	129.51	127.13	127.97	129.14	125.1	110.74	121.57	109.13	119.85	114.94	106.79	118.08	120.94	120.47	111.38	107.28	119.95
0	0	0	3.0432	10.121	18.697	15.408	14.235	17.91	17.784	23.931	21.092	24.283	19.119	18.352	27.087	23.657	33.131	24.737	20.861	21.894	26.754	34.886	25.52	34.364	25.776	34.856	33.903	36.433	32.986	35.476	41.547	31.628	35.415	32.91	37.633	25.636	35.676	31.1	30.64	41.113	40.869	43.34	42.624	45.992	38.064	36.925	37.998	37.305	41.967
0	0	0	3.8897	0	17.375	11.016	13.842	13.381	9.7438	9.8905	5.6034	26.841	27.858	32.721	26.79	17.641	24.934	21.948	40.657	23.604	49.419	43.713	40.758	36.507	33.725	86.061	81.77	97.695	84.453	92.057	84.643	89.666	83.873	85.311	92.118	94.802	97.619	104.75	93.311	88.538	89.556	91.739	88.689	96.494	92.524	83.765	84.07	76.622	80.384
0	0	5.5475	8.6817	4.8607	10.018	7.6228	0	12.25	0.2347	0	4.8654	1.3536	0	1.7707	0	0	0	0	0	0	0	0	0	0	0	5.6476	21.429	45.751	83.597	106.29	136.22	186.99	208.23	237.9	294.12	315.83	316.34	350.76	379.63	390.98	412.32	423.4	450.73	496.27	503.74	536.88	552.12	561.21	571.55
0	0	3.5674	0	9.3778	20.675	10.173	14.099	17.601	17.88	17.95	14.762	17.022	16.194	27.306	20.557	27.747	18.556	20.699	12.179	13.693	9.2584	11.303	20.175	19.346	13.677	6.5279	3.6282	7.7477	17.96	21.481	22.34	23.597	21.318	20.019	12.226	21.158	22.305	19.516	22.147	26.303	43.987	35.912	44.818	35.511	56.122	35.473	48.123	38.654	43.588
0	13.937	0	3.0757	25.486	6.1803	0	0	0	0	0	0	0	0	0	0	0	0	0	0	0	0	0	0	0	0	0	0	0	0	0	0	0	0	0	0	0	0	0	0	0	0	0	0	0	0	0	0	0	0
0	0	0	15.181	10.965	16.176	17.138	26.904	18.898	24.318	23.573	27.961	35.485	25.047	22.614	33.37	23.328	20.306	9.099	28.133	22.762	23.59	30.048	14.212	14.291	25.068	28.548	31.199	27.991	32.706	35.09	41.464	37.262	30.445	32.658	28.537	41.605	27.024	43.786	38.204	36.053	46.099	43.733	41.637	36.341	39.769	32.814	38.307	37.669	40.513
0	0	0	7.166	9.745	12.89	16.682	18.243	20.694	18.493	19.246	21.913	17.782	20.367	15.08	25.189	28.28	28.088	31.369	31.126	34.944	39.714	33.877	25.754	33.779	31.37	38.868	39.729	27.987	46.241	43.497	51.982	47.734	56.1	44.633	42.073	48.33	43.894	41.587	40.193	45.319	51.441	55.757	58.087	64.397	65.792	61.81	84.213	73.153	81.169
0	0	0	2.2074	6.4939	18.602	24.421	27.579	26.938	32.283	36.636	34.031	41.228	37.004	43.814	41.475	49.316	43.294	50.788	55.618	55.101	48.562	53.866	43.375	44.168	46.904	52.588	48.308	52.603	51.522	52.535	58.189	58.972	60.919	53.912	71.733	70.329	71.421	68.295	55.97	63.639	62.531	66.521	72.477	64.108	71.014	62.997	62.714	55.993	53.945
0	0	0	1.106	0	37.607	23.885	35.406	38.845	41.235	40.349	34.475	46.332	40.816	18.164	6.5881	12.267	39.143	0	1.6351	26.028	24.27	36.008	22.927	29.698	24.067	28.321	23.424	27.578	19.686	29.62	27.945	31.148	24.982	16.842	24.3	6.1932	19.152	20.457	25.9	26.17	15.844	27.692	23.719	21.484	18.707	7.3576	11.139	14.342	18.384
0	0	4.5393	25.262	25.013	6.3629	0	0	9.4985	0	8.1974	10.411	14.773	14.275	12.9	6.7192	22.015	10.254	15.047	4.0365	10.139	13.452	15.469	15.483	11.253	11.817	12.838	21.362	4.0055	21.912	20.771	12.657	9.6106	15.124	15.52	24.028	15.166	19.107	11.632	22.383	18.108	13.723	15.905	16.889	19.552	30.358	29.453	28.456	28.817	40.083
0	0	0	18.927	18.635	52.237	53.655	69.587	74.84	72.54	72.592	84.613	51.178	73.671	59.489	79.797	59.634	61.66	61.724	57.237	68.513	58.884	47.404	51.922	49.859	53.669	62.904	56.497	62.175	55.157	55.003	67.184	51.968	39.651	31.46	47.875	63.361	53.217	51.595	57.609	55.12	50.932	52.46	46.208	44.537	46.591	40.936	40.943	26.998	41.171
0	0	0	4.6622	13.169	5.0049	21.16	18.15	24.375	18.768	17.139	24.066	25.467	22.119	24.888	27.607	23.731	26.517	22.606	17.978	23.835	24.233	18.887	31.752	33.151	33.187	40.211	28.001	27.185	29.271	43.191	43.805	57.805	58.673	69.776	71.337	71.822	73.641	88.049	92.326	103.26	110.61	119.69	119.76	112.58	120.81	120.34	131.34	130.88	129.42
0	0	0	9.7044	3.0245	19.746	17.349	20.054	13.316	20.954	15.8	25.855	21.286	38.961	35.696	39.335	41.27	33.291	39.72	39.108	37.475	43.631	44.807	46.896	46.165	49.352	41.762	48.112	57.577	53.266	58.326	56.311	68.29	62.73	64.581	70.424	62.797	67.168	73.833	74.762	74.523	75.791	85.359	77.099	82.734	85.273	96.585	104.23	95.851	92.072
0	1.5554	0	9.3701	3.1845	8.5714	12.681	14.569	4.7179	3.3612	10.31	4.7656	10.231	5.1543	6.099	14.4	10.091	12.785	16.378	22.847	19.377	13.344	17.899	13.516	9.9854	14.255	15.157	13.071	14.73	16.049	12.531	7.6303	12.929	21.017	10.342	25.27	28.862	21.148	22.674	15.153	23.726	20.45	26.182	30.348	24.412	27.006	24.66	19.879	11.705	12.433
0	0	0	8.5536	5.0392	7.2551	7.2661	22.375	32.555	26.445	38.383	55.692	61.792	63.545	63.587	72.194	78.472	87.787	93.233	85.354	99.26	110.51	104.53	99.126	107.46	114.69	105.81	106.96	98.91	119.84	110.93	127.89	119.7	118.03	126.28	131.68	110.19	118.95	111.57	130.93	137.92	122.45	126.58	127.88	133.39	138.25	134.99	126.12	138.38	139.08
0	0	0	0.79992	14.652	19.188	13.281	15.785	21.312	30.381	28.286	47.249	56.081	53.67	63.39	77.011	83.979	87.368	87.749	99.504	112.32	110.75	117.59	116.62	110.89	120.6	122.25	126.47	129.79	133.4	129.31	133.08	146.69	140.86	146.89	135.28	149.15	132.98	135.9	132.61	144.25	140.92	138.88	121.35	133.1	125.18	119.09	141.58	121.49	123.88
0	0	0	0	0.22737	25.748	27.533	32.255	33.992	49.192	50.477	34.615	43.835	19.603	32.709	46.359	38.795	33.816	42.99	41.834	34.311	32.253	22.86	32.052	37.63	36.082	34.65	22.069	31.789	36.443	27.479	38.024	35.504	49.522	37.862	46.696	55.816	86.03	78.451	70.502	56.829	74.405	67.81	67.76	62.095	63.627	60.037	63.788	66.571	64.622
0	0	0	9.0008	13.282	18.302	10.512	17.977	7.7304	6.697	9.5729	0	2.2235	11.802	2.0326	3.8027	0	0	0	0	0	0	0	0	0	0	0	10.425	18.667	17.851	28.319	39.632	25.816	52.107	44.008	60.029	70.915	9.9297	3.8937	7.8483	2.0101	0	0	0	0	0	0	0	0	0
0	0	0	3.6898	3.1094	9.9046	19.163	19.888	28.284	32.945	34.094	34.179	39.728	39.771	28.739	35.522	34.905	45.647	44.738	44.158	40.073	31.046	35.046	36.623	52.68	49.068	52.173	51.703	51.934	46.769	52.485	50.522	46.188	54.312	51.244	52.901	60.016	50.1	35.669	63.254	50.131	48.38	39.979	36.436	42.313	40.612	38.466	34.082	18.367	29.131
0	0	0	4.7916	2.5816	13.25	10.75	14.713	29.874	24.922	23.224	27.187	25.921	26.689	23.583	23.631	23.803	13.226	3.4885	27.639	20.044	13.879	30.159	24.525	32.964	42.166	42.345	34.388	32.207	40.379	45.922	45.564	43.725	43.213	45.989	45.677	43.334	43.2	31.452	46.984	32.258	34.323	33.625	35.336	38.222	43.199	41.541	35.588	29.371	36.262
0	0	0	10.996	4.9846	7.9411	16.386	24.989	33.463	29.572	38.441	50.736	62.355	73.466	83.973	91.719	116.74	128.44	143.08	150	157.03	172.69	175.16	180.08	187.44	195.03	197.54	211.45	200.8	211.07	199.79	202.45	216.68	218.92	215.5	221.39	223	225.14	223.81	234.49	234.04	229.76	227.69	239.16	242.01	227.14	238.31	238.51	237.68	240.04
0	0	0	3.6347	4.1692	3.6098	42.343	40.947	42.085	46.711	50.927	30.29	34.728	54.422	57.051	58.512	57.745	73.961	81.422	84.64	88.442	90.02	95.279	102.89	91.316	112.81	111.7	121.28	113.64	118.75	113.41	112.38	115.16	121.15	126.99	126.29	129.02	146.85	138.89	131.04	140.5	143.89	149.34	141.91	146.37	142.23	148.03	151.94	150.52	158.91
0	0	0	12.975	13.371	30.029	26.115	33.16	32.079	30.296	29.706	34.572	30.416	35.628	36.296	41.299	40.411	42.264	38.971	52.539	51.234	48.581	45.997	50.995	47.802	46.567	44.744	44.127	48.89	53.533	62.804	54.711	69.405	65.509	62.389	64.911	62.853	56.176	59.248	70.051	62.185	64.776	72.538	64.48	75.042	63.496	78.132	86.086	79.708	69.614
0	0	0	9.6603	14.263	18.747	27.621	37.555	31.572	44.101	46.909	49.248	43.481	49.62	47.798	36.772	42.732	43.549	46.239	46.858	45.446	53.829	59.638	63.944	67.836	64.177	55.79	67.224	57.046	52.815	55.679	52.525	56.394	46.685	60.134	58.286	66.56	78.96	83.795	82.042	102.19	104.5	104.33	113.56	118.14	122.91	126.53	132.64	128.91	140.92
0	0	0	14.057	6.4934	16.426	21.776	15.75	9.4113	11.838	9.9443	0.28758	2.0884	2.9884	0	0	0	0	0	0	0	0	0	0	0	0	0	0	0	0	0	0	0	0	0	0	0	0	0	0	0	0	0	0	0	0	0	0	0	0
0	2.2763	0	8.1178	10.979	6.2315	9.195	8.0868	15.061	16.434	17.705	23.462	29.039	37.936	45.608	39.073	49.001	55.963	67.177	72.633	86.451	88.518	83.231	76.139	77.921	93.31	98.71	115.22	124.35	113.94	129.8	109.03	121.28	111.07	106.98	117.93	118.41	110.82	110.1	106.77	104.51	101.61	98.374	100.29	81.974	103.12	109.22	108.24	111.22	115.25
0	0	12.252	18.195	9.7481	6.0421	9.8247	4.9104	12.386	24.355	34.62	38.925	55.167	65.637	53.788	58.013	64.069	65.509	84.275	88.343	95.137	86.368	93.47	80.866	106.41	92.434	108.9	113.1	116.07	110.57	182.36	166.99	184.19	182.43	207.73	210.31	211.97	200.63	226.45	179.73	184.07	181.32	191.14	165.72	167.2	168.93	169.75	173.23	174.14	170.94
0	0	7.3245	8.7605	8.5221	6.058	4.5483	6.8012	10.684	8.1759	7.3375	3.8754	11.357	5.5697	8.545	12.378	17.499	21.304	31.427	34.892	56.274	53.4	72.586	66.504	81.272	60.001	82.684	93.476	93.148	86.74	94.63	83.683	103.06	98.26	88.902	106.28	97.531	103.51	98.423	96.136	90.222	100.96	106.89	109.94	104.45	105.87	115.09	130.29	124.37	113.57
0	0	0	7.0983	19.356	27.971	25.824	23.534	31.12	39.918	37.322	32.853	38.137	37.877	44.153	41.743	38.372	36.065	46.424	50.743	51.464	48.226	41.828	42.866	42.313	41.013	46.262	44.081	39.151	45.063	49.889	51.195	52.466	52.814	52.674	50.417	53.932	54.197	52.985	49.93	50.788	53.926	51.469	52.028	53.479	52.672	54.054	54.213	59.148	54.123
0	0	0	17.437	13.826	19.331	24.014	28.311	40.145	50.602	46.426	66.752	59.519	63.777	70.14	74.727	74.981	86.767	84.453	83.664	89.343	93.028	109.97	78.806	79.917	78.278	77.863	80.737	89.504	100.41	111.01	106.66	121.37	116.34	113.6	118.7	121.5	121.61	121.99	129.58	128.19	119.26	136.38	117.65	131.32	125.97	125.26	139.29	134.03	129.71
0	0	0	16.81	12.682	16.263	19.899	17.978	12.667	31.199	41.228	34.438	34.787	18.039	25.087	31.466	26.401	35.799	18.654	25.267	19.423	22.902	35.495	23.568	23.669	15.614	27.659	18.311	30.211	26.851	19.64	33.655	30.553	33.057	13.744	23.754	21.186	26.288	26.438	45.079	41.231	60.096	54.038	64.139	65.099	84.158	83.371	79.542	101.24	99.382
0	0	0	0	8.8455	12.906	0	0	3.4365	13.431	0.42003	0	14.324	24.663	36.48	39.262	40.036	41.126	52.206	41.077	40.4	44.936	56.933	55.46	70.497	66.063	53.431	57.45	69.845	69.943	74.866	79.429	81.577	80.851	84.207	73.43	83.431	83.939	70.839	79.357	82.461	87.68	100.53	103.26	106.2	108.2	96.138	96.567	86.968	95.768
0	0	0	16.108	31.708	46.789	39.574	54.788	64.202	66.422	75.143	66.158	81.652	85.793	72.048	72.93	68.293	68.335	70.606	68.052	66.303	63.632	77.263	76.675	61.25	71.771	78.229	68.752	69.549	62.023	71.024	61.332	74.389	82.939	88.759	93.771	76.735	75.622	82.433	75.447	86.54	77.689	73.456	90.322	86.546	77.041	82.419	73.761	87.968	84.673
0	0	0	2.4853	3.7089	19.556	18.987	10.978	14.689	23.236	20.326	25.417	21.047	25.089	28.797	26.327	47.418	40.726	43.863	48.28	51.53	50.752	52.996	54.737	48.447	59.178	55.284	56.146	66.472	66.801	60.857	70.013	73.044	65.245	69.484	63.821	66.365	56.297	60.704	66.178	66.702	68.913	60.776	65.018	66.492	63.693	72.005	81.116	64.578	76.321
0	0	0	12.463	13.851	17.642	21.059	23.582	31.238	27.568	34.284	31.987	51.814	47.872	65.544	55.786	68.885	66.132	71.148	77.094	80.306	72.146	79.096	84.542	88.356	94.844	99.244	97.606	104.91	98.299	104.51	101.19	104.31	104.47	108.22	109.59	111.01	102.3	112.21	112.5	112.61	115.3	113.54	121.27	109.86	112.98	111.76	115.21	109.03	114.7
0	0	0.80784	7.3366	11.252	19.303	17.671	26.6	35.157	46.501	59.882	67.487	94.716	113.51	142.22	164.08	169.95	194.5	236.64	232.6	275.07	316.58	339.09	347.39	374.07	385.13	382.35	392.73	406.06	390.72	408.43	425.56	430	425.42	434.24	441.96	436.24	424.68	445.05	459.24	455.75	485.06	501.8	508.02	512.03	530.88	519.84	525.14	503.5	490.97
0	0	7.489	6.2091	7.5297	7.7621	8.9231	5.3275	6.8657	2.4655	11.876	2.713	11.021	14.008	12.953	9.6242	3.2286	4.922	7.9371	22.03	28.044	25.08	37.21	19.021	23.796	17.882	21.897	24.625	27.594	23.772	26.835	23.069	34.116	31.305	41.519	44.854	49.949	54.345	66.315	77.481	87.098	100.3	112.8	131.41	129.72	152.21	171.47	175.41	177.96	187.58
0	0	0	4.0651	13.145	4.0527	15.862	11.784	15.642	10.547	18.51	20.696	20.885	26.033	22.363	28.498	23.101	27.16	33.781	39.067	29.547	48.899	61.239	42.102	36.39	50.801	50.042	61.364	62.105	60.985	55.568	68.698	74.596	82.803	93.234	92.892	103.22	107.34	106.51	122.34	141.71	160.06	172.65	168.88	196.72	200.87	224.53	223.62	237.02	251.31
0	0	0.99869	4.0076	0	29.157	14.651	10.615	30.66	15.38	10.929	14.115	21.592	15.217	29.209	48.001	43.78	42.07	43.762	35.378	25.552	22.005	34.972	39.282	49.086	58.4	51.068	65.584	90.101	104.6	121.78	148.76	152.6	182.97	213.09	226.91	249.93	267.34	279.72	295.93	337.21	357.46	383.58	405.11	411.41	434.36	440.15	473.92	457.73	474.24
0	0	0	4.1632	12.242	8.7518	23.778	19.606	19.49	22.811	15.755	16.717	6.4146	18.761	1.6847	5.6128	13.365	11.207	8.0884	6.1421	3.4432	6.5751	9.5478	0	0	0	0	0	0	0	0	4.0672	0	0	0	0	0	0	0	0	0	0	0	0	0	0	0	0	0	0
0	0	3.4803	0	7.8433	22.391	33.515	29.419	23.042	28.101	27.713	39.225	16.833	28.638	23.509	29.883	27.018	15.614	16.046	6.1281	17.062	10.996	5.8747	7.4944	18.854	15.485	12.238	12.083	0	22.508	17.358	28.259	26.425	33.024	10.816	14.272	26.833	27.956	29.504	30.586	32.557	10.655	5.843	0	0	0	0	0	0	0
0	0	0	14.831	6.0439	16.831	7.302	14.109	17.396	11.055	20.774	14.951	9.6848	11.04	7.5324	6.1331	10.764	3.6371	6.6562	2.0823	10.055	15.096	17.944	13.601	19.869	23.974	20.465	15.873	6.5773	24.348	15.916	21.5	16.023	25.088	18.736	27.58	16.221	21.658	21.63	22.5	27.578	31.63	27.636	31.54	33.206	39.918	29.897	29.307	28.362	44.615
0	0	0	5.6412	5.1124	10.793	16.115	18.751	25.929	16.199	16.559	14.167	24.224	16.997	24.288	21.265	25.319	21.782	33.996	26.55	40.215	41.097	40.322	46.265	43.477	39.054	46.336	51.65	48.048	43.97	37.017	35.495	39.942	39.12	39.868	41.746	45.064	46.598	40.209	49.539	48.552	39.247	38.545	44.462	46.918	37.466	40.381	37.743	42.465	40.139
0	0	0	0	25.579	22.986	24.024	11.485	23.136	17.306	22.691	18.482	16.51	24.775	24.294	18.951	22.117	10.654	21.617	20.478	15.108	0	1.6321	13.662	10.485	0	12.719	28.108	17.561	0	0	0	5.4447	6.5714	5.7606	7.9756	0	19.094	13.129	34.339	36.04	40.019	43.077	60.759	73.433	91.666	86.854	92.633	106.4	96.415
0	0	0	14.047	5.4602	8.9094	9.0192	18.96	20.432	18.303	16.745	16.297	18.759	14.7	24.215	16.453	22.396	20.883	26.63	23.364	34.629	24.569	27.648	27.198	31.9	31.314	28.115	31.177	39.756	39.777	36.806	38.023	39.13	39.301	41.352	34.856	36.146	37.501	37.62	45.038	42.279	44.497	42.7	39.383	37.619	31.054	38.557	40.849	37.399	34.254
0	0	0	9.9883	8.5533	10.373	13.384	17.797	16.962	30.496	40.33	51.166	81.506	108.2	140.24	165.33	180.38	208.98	237.24	265.08	274.24	280.18	293.64	285.47	324.07	316.07	320.83	336.92	340.6	331.81	323.15	332.66	341.61	363.11	333.78	363.32	380.78	382.35	394.65	402.7	418.29	394.78	428.02	418.53	433.79	459.33	474.68	480.78	472.43	482.32
0	0	0	18.547	11.597	14.993	0	8.7849	14.117	12.632	20.057	11.82	14.224	19.154	12.137	19.628	30.708	24.078	20.958	25.768	21.33	30.589	35.454	30.612	28.117	31.162	30.18	38.304	25.603	34.195	35.905	42.334	36.922	35.324	41.521	46.478	44.904	46.525	42.14	46.233	50.609	52.288	47.453	48.232	48.885	54.549	58.619	54.067	53.656	55.295
0	0	0	8.4975	21.744	10.271	19.246	32.51	32.474	37.588	34.327	26.89	27.005	34.253	27.676	29.703	19.002	37.354	42.574	42.615	49.709	51.959	58.375	67.957	70.125	74.406	84.187	90.194	89.353	86.944	92.837	85.672	100.01	96.735	111.51	115.82	122.03	118.4	117.91	118.35	138.28	123.94	130.83	114.27	120.13	124.14	140.27	148.47	147.82	151.14
0	0	0	6.0112	6.3257	12.795	18.677	17.764	21.231	23.096	20.446	28.458	30.627	26.667	33.346	27.594	40.998	42.709	38.904	35.664	39.489	44.9	43.311	48.405	40.559	45.253	47.451	54.201	53.414	59.936	56.541	50.921	64.122	63.408	68.13	62.889	67.692	52.62	61.345	67.182	64.173	63.51	60.811	66.071	67.958	71.344	68.75	73.516	70.936	69.202
0	0	7.3032	0	0	0	11.314	13.31	12.247	4.9299	8.0648	12.408	4.9754	3.4461	1.5407	8.3322	4.0388	1.0076	0	7.9375	1.1032	10.436	6.858	7.2175	14.357	21.461	16.083	14.837	10.797	10.285	15.496	12.767	12.77	15.313	22.128	20.577	13.09	15.357	22.469	13.925	29.978	21.316	20.153	19.008	10.057	14.187	19.114	11.401	16.295	16.099
0	0	0	6.4928	8.497	14.799	15.085	17.875	15.893	16.854	21.871	26.579	31.988	30.48	36.218	35.657	30.618	27.891	35.028	39.651	39.941	42.342	38.421	38.819	42.373	44.434	42.466	42.711	46.594	44.06	51.02	55.075	60.841	61.383	59.283	64.275	67.507	65.596	69.445	72.668	72.336	72.026	68.162	74.349	77.306	68.979	74.419	77.344	91.391	89.69
0	0	0	6.3778	5.0545	8.9398	19.341	21.392	24.032	34.595	39.06	34.311	36.874	34.727	33.458	34.802	43.353	45.172	39.864	34.574	36.486	44.718	40.153	55.657	41.367	43.32	40.224	49.368	62.335	57.304	56.682	57.074	68.136	60.74	64.108	69.723	68.819	62.668	77.585	87.256	81.006	82.608	95.414	90.177	88.992	109.26	95.291	100.35	105.31	99.176
0	0	2.3537	7.9881	9.4274	0	13.365	25.803	22.153	23.565	28.232	24.012	28.568	32.909	41.244	30.206	26.554	32.305	33.472	32.904	44.048	36.629	50.113	38.702	39.051	35.354	44.814	41.188	43.054	43.967	61.591	50.681	60.025	52.003	60.836	60.613	56.568	54.245	55.538	59.522	59.542	62.387	53.448	60.543	63.431	65.845	74.605	73.317	71.963	81.002
0	0	1.8725	0	4.7536	15.146	9.945	12.778	14.183	21.382	19.937	14.371	19.984	13.508	27.527	28.779	27.068	23.941	20.213	11.061	15.921	15.345	20.211	24.345	32.208	50.289	24.296	20.409	10.162	13.176	18.779	19.259	16.351	15.732	11.635	8.1674	15.906	6.9829	10.293	17.16	39.071	47.164	44.431	53.55	50.172	59.462	51.435	56.498	50.035	65.27
0	0	0	9.2652	19.252	3.4204	14.902	4.862	3.4021	13.498	8.8777	17.074	18.346	26.339	25.589	31.436	29.162	25.66	26.779	21.151	18.954	17.594	0.22092	2.2664	10.86	5.6337	0	11.401	6.8685	0	0.49654	0	0	0	8.6079	1.328	0	0	0	0	0	0	0	0	0	0	0	0	0	0
0	0	6.7492	8.9618	3.2251	0	0	2.4337	5.639	4.1611	11.123	0.99921	2.6876	6.9099	3.2472	10.667	9.5133	16.821	17.342	12.469	8.7902	13.695	11.979	24.417	17.677	18.621	25.867	20.896	37.675	37.992	36.773	25.232	28.534	27.325	27.901	30.695	36.723	37.905	45.522	55.557	55.027	62.732	65.985	71.62	64.738	74.042	64.02	74.917	81.957	73.336
0	0	0	10.809	10.358	10.355	19.759	14.076	23.715	26.227	18.895	30.517	28.887	28.912	40.141	37.103	45.03	53.944	51.066	61.047	71.55	64.98	66.186	78.137	68.304	66.449	96.675	98.872	82.075	96.93	100.66	106.19	98.443	110.83	113.88	110	116.95	105.23	117.58	120.84	120.38	121.62	125.93	121.36	127.55	126.35	131.51	138.55	125.25	135.23
0	0	0	2.6856	14.932	10.901	19.827	22.897	38.786	24.209	38.933	30.917	31.342	32.44	26.358	29.946	34.447	43.898	31.078	29.851	18.867	30.315	33.364	35.685	34.113	41.222	58.686	82.873	110.72	129.88	151.5	156	191.89	217.7	243.39	250.78	265.9	306.18	294.74	316.93	343.97	351.21	352.83	331.24	339.94	298.22	312.88	337.08	331.46	322.32
0	0	7.2632	26.981	26.218	0	0	0	3.9809	15.437	25.386	10.534	42.838	40.048	30.076	22.476	24.851	30.613	24.458	40.358	21.512	39.647	37.151	35.054	36.301	44.695	40.196	39.404	52.41	41.998	45.961	48.414	42.06	45.173	33.243	42.122	47.508	43.396	43.064	60.673	61.988	73.898	76.652	71.741	70.49	66.575	73.253	75.046	81.099	77.352
0	0	0	24.841	35.239	30.536	0	0	0	0	0	19.638	32.687	49.879	42.204	48.29	67.338	85.062	101.68	111.86	126.81	129.37	137.78	151.01	177.02	196.48	200.87	270.28	267.61	221.48	251.85	255.16	261.1	262.36	283.64	263.53	354.51	284.63	294.58	281.83	291.08	298.06	275.32	301.03	294.97	286.83	273.96	279.74	263.72	269.09
0	0	0	7.5163	12.863	10.669	6.0368	15.313	14.604	15.904	20.825	14.23	26.219	18.842	19.271	18.316	28.621	32.661	34.403	36.178	34.206	27.559	31.194	31.024	34.101	33.697	45.543	34.304	30.271	40.392	44.02	53.839	53.988	61.635	63.988	72.074	75.157	67.729	78.467	76.009	72.004	87.781	85.171	96.061	87.138	96.619	94.623	103.58	105.18	106.61
0	0	1.6398	1.719	4.5717	12.211	10.204	15.484	6.2912	12.816	20.213	26.521	14.362	28.638	28.341	40.323	37.355	39.841	44.584	55.704	47.264	51.956	44.837	56.578	48.693	50.566	55.978	59.494	60.247	62.371	73.585	70.01	78.044	73.338	72.382	77.165	81	73.464	77.247	85.565	85.665	69.665	85.138	75.414	78.571	81.025	82.575	86.06	83.211	76.154
0	0	0	9.8396	9.511	8.3234	16.571	15.295	19.419	9.1864	17.053	11.303	16.402	11.152	13.412	9.5761	14.283	11.902	20.704	13.52	24.985	19.787	26.593	25.707	27.757	19.266	26.096	45.384	30.877	29.805	15.163	23.089	26.11	29.481	35.978	28.125	26.684	32.786	28.457	39.446	41.977	24.369	31.356	27.202	32.783	17.698	27.159	16.214	20.443	17.382
0	0	0	12.434	21.544	26.16	28.901	27.39	36.798	29	28.309	29.876	35.687	32.516	29.365	42.637	45.085	39.113	47.942	41.798	51.944	42.833	54.191	58.447	58.557	64.067	66.571	78.055	63.368	77.847	67.566	66.901	68.454	76.146	88.423	93.579	97.733	106.73	97.166	119.02	109.44	108.1	115.16	112.92	125.95	103.56	119.53	109.09	127.21	108.52
0	0	0.26732	7.7133	7.1308	9.4867	6.5711	5.3732	5.9333	14.081	23.079	21.885	32.594	35.143	42.517	43.496	53.746	60.105	76.347	79.877	107.5	121.63	141.35	149.76	173.18	188.26	204.35	224.54	232.96	250.7	282.64	289.92	300.91	324.33	329.41	343.95	303.77	356.99	322.04	320.11	348.54	359.05	342.87	391.5	345.25	379.59	390.72	414.68	365.62	372.2
0	0	0	2.0254	12.162	16.865	11.173	3.7065	19.128	15.871	18.422	26.985	18.229	20.347	15.45	20.448	16.591	18.911	15.169	17.048	14.586	15.484	5.9718	5.7876	12.771	18.184	28.602	43.762	43.713	39.104	49.692	65.738	70.574	80.649	96.473	92.238	108.9	94.751	110.74	107.99	112.85	111.41	115.6	128.6	122.29	127.91	136.52	127.8	133.25	127.58
0	0	0	5.6028	21.843	8.0641	11.37	16.903	13.423	13.295	16.187	11.841	19.206	15.622	35.522	29.129	27.685	25.496	29.036	35.209	34.098	31.947	32.97	37.775	37.151	32.559	38.508	35.478	44.957	43.506	46.313	58.596	40.157	48.941	52.776	47.695	51.729	44.902	50.016	50.625	50.135	58.035	59.014	67.202	75.664	87.82	85.543	93.936	90.46	99.577
0	0	0	7.863	9.7756	20.162	10.128	27.358	27.201	26.54	30.849	38.619	37.536	38.547	48.77	42.14	52.159	46.001	60.469	69.577	57.684	76.409	70.002	87.806	76.757	78.906	80.222	85.795	96.08	91.467	105.09	106.03	111.67	106.2	108.24	113.81	109.99	105.68	117.99	124.7	121.5	116.74	131.41	123.62	132.48	132.87	135.77	140.3	139.61	135.74
0	0	0	11.166	2.0853	12.592	11.014	9.1147	12.787	38.181	45.967	60.585	84.453	119.12	127.69	164.85	191.97	194.77	223.53	253.47	278.05	284.09	308.36	293.3	304.57	333.5	332.21	342.7	354.11	361.53	376.05	377.79	375.52	366.59	365.9	388.75	390.2	399.39	349.15	328.64	335.06	336.19	330.64	325.93	388.28	383.44	367.42	377.83	329.82	368.52
0	0	0	6.2001	10.14	5.0518	11.625	4.1189	0	0.95973	0	9.2011	7.2733	0	0	0	0	0	0	0	0	0	0	0	0	0	0	0	0	0	0	0	8.8355	10.609	11.831	25.559	27.599	27.522	37.251	37.292	34.912	31.784	42.215	31.03	36.249	30.682	39.523	30.336	25.997	21.329
0	0	4.4495	6.5363	6.4485	10.362	8.9261	15.158	11.092	14.169	11.802	16.794	43.492	41.794	37.076	41.665	37.357	38.46	39.671	31.866	37.702	50.511	68.397	78.578	80.001	105.22	107.97	112.26	128.39	129.05	138.91	147.9	138.92	150.78	143.93	151.56	163.47	178.96	118.54	144.51	176.32	205.96	210.21	172.71	187.07	199.06	203.58	208.7	213.01	216.54
0	0	0	21.23	14.988	6.6006	44.878	50.2	54.603	30.548	56.294	79.167	70.528	59.886	33.939	27.733	31.429	25.049	25.789	34.514	33.481	31.465	49.074	23.431	23.887	42.046	27.729	20.701	22.967	24.018	24.725	39.324	23.421	23.789	15.684	21.169	26.098	18.081	23.819	18.248	25.554	31.231	35.179	30.57	24.777	25.75	22.767	24.53	25.375	28.56
0	0	0	3.0413	17.518	14.076	20.335	17.793	15.818	25.06	23.239	27.246	38.06	25.022	25.595	30.389	26.232	29.362	24.794	32.079	18.553	28.785	29.632	30.991	24.703	36.08	37.114	30.135	29.583	17.886	28.6	38.024	27.144	28.266	30.469	27.077	27.459	32.91	28.732	25.831	29.804	30.767	30.224	24.754	29.179	29	22.756	19.83	28.257	21.714
0	0	0	11.248	12.571	15.448	19.016	25.287	23.248	15.188	27.908	29.879	27.114	32.002	24.115	15.768	38.461	20.957	18.974	36.131	10.287	16.399	20.657	18.732	14.205	23.87	18.286	26.318	28.204	43.568	50.721	42.792	65.384	56.967	61.919	64.333	62.318	58.027	67.487	82.165	74.821	72.627	81.609	80.887	92.355	93.881	104.45	110.8	110.31	109.4
0	0	0	12.008	17.94	12.545	15.463	18.696	36.159	65.277	88.958	138.36	197.01	235.52	271.64	311.63	334.01	359.59	397.13	414.22	459.01	474.14	511.26	499.35	511.28	523.66	522.58	531.42	535.36	555.43	560.39	548.15	545.24	560.87	539.07	569.85	532.68	530.34	538.74	515.59	521.05	508.47	518.88	513.95	534.92	505.86	504.64	494.35	494.34	497.85
0	0	0	7.5786	9.0207	8.8019	13.661	10.892	15.293	19.634	22.717	19.699	30.717	22.658	32.185	32.564	30.019	29.365	34.23	39.669	36.654	35.83	37.936	39.391	36.102	41.524	33.859	35.692	29.394	26.23	30.124	28.447	30.397	32.322	30.573	29.356	30.595	38.071	33.245	31.9	33.392	38.605	30.525	35.091	34.307	29.612	33.719	28.893	41.129	35.909
0	0	0	11.185	0.58964	12.77	4.1517	6.316	7.1244	0	15.865	6.2251	15.091	11.959	12.92	9.501	17.076	13.42	16.848	12.962	15.163	19.38	26.798	25.72	27.842	30.704	23.319	40.144	28.157	51.727	57.525	57.817	60.998	79.58	85.385	98.531	90.088	98.299	114.91	109.3	128.25	127.73	136.42	139.8	146.52	118.6	119.79	142.38	162.21	169.9
0	0	0	10.593	5.9249	17.71	11.022	18.43	25.765	23.453	15.379	6.1785	13.78	2.8545	9.9814	2.6386	6.3734	0	1.0797	0	0	0	0	0	0	0	0	0	0	0	0	0	0	0	0	0	0	0	0	0	0	0	0	0	0	0	0	0	0	0
0	0	0	17.204	0	7.5047	17.592	0	3.5569	0.029399	2.891	0.97442	18.046	18.12	12.167	14.879	1.5123	11.668	14.534	18.088	27.586	30.497	34.536	32.202	48.95	24.996	18.699	15.04	24.929	23.031	33.459	22.008	28.014	29.954	31.696	30.603	30.389	34.91	31.785	31.355	32.625	39.279	47.723	42.541	35.006	33.43	30.738	25.842	31.958	23.435
0	0	0	0.49609	8.5774	20.833	13.94	19.054	29.072	23.604	15.96	20.026	26.909	23.423	32.725	35.88	37.133	46.712	32.909	53.53	49.438	67.997	66.905	80.343	90.203	84.997	87.964	87.689	93.618	97.168	112.09	121.86	135.97	89.786	100.18	99.604	110.16	110.49	112.97	121.03	128.02	148.66	154.71	167.75	170.7	162.19	172.99	160.38	165.74	177.97
0	0	0	2.892	17.34	11.861	18.378	17.645	19.507	20.513	20.438	15.312	18.701	13.98	27.644	23.493	23.965	28.052	33.625	33.605	33.096	39.643	53.173	53.175	70.788	59.309	59.18	85.71	92.417	65.157	103.45	103.71	103.78	110.05	111.05	88.559	103.45	113.51	82.146	77.829	85.071	126.31	99.842	129.38	147.43	150.95	142.68	148.22	145.91	153.87
0	0	0	8.8388	9.2396	14.376	18.493	11.467	25.003	25.093	21.527	25.261	25.313	26.045	30.718	20.672	27.011	29.847	30.521	28.779	36.115	32.428	25.7	33.641	17.68	27.139	31.033	29.48	36.664	39.162	34.35	36.898	46.804	44.307	47.396	41.146	45.374	39.958	37.307	43.291	52.164	53.325	51.782	52.489	56.818	54.651	58.422	71.557	54.817	63.909
0	0	0	8.9081	13.482	13.011	0.59618	0.4234	8.6995	5.4329	11.5	3.6161	16.087	22.924	16.91	15.934	19.766	0	0	10.008	10.585	19.785	21.559	17.096	26.046	23.401	18.652	10.437	26.469	21.318	19.164	0.86258	12.214	21.508	14.094	15.876	12.201	16.815	16.315	15.446	12.08	25.702	30.415	19.336	20.68	18.872	12.984	11.492	11.587	1.0351
0	0	0	4.2233	13.821	9.4092	4.5817	5.978	0	0	1.2915	0	0	6.2602	0.78492	4.8678	5.22	9.0753	0.32823	1.7382	0	4.8727	15.923	6.7363	7.2875	4.7504	11.702	9.558	12.944	13.097	15.88	17.67	10.192	18.464	14.216	15.788	17.588	19.447	23.898	24.805	25.37	30.468	35.177	38.696	47.47	37.148	36.722	36.464	40.489	42.314
0	0	0.11306	5.315	20.47	12.304	21.637	17.914	24.745	20.994	34.23	38.556	48.577	59.714	67.846	72.244	80.413	100.46	112.55	133.93	106.45	94.897	104.79	111.18	114.39	126.05	134.54	138.67	139.51	137.08	133.26	108.86	135.74	131.35	147.4	143.01	155.42	158.41	155.26	154.69	163.48	159.51	151.57	134.75	135.73	99.286	97.66	82.127	86.736	90.624
0	0	0	9.6883	10.274	6.7683	10.358	9.5277	16.229	9.4008	13.611	9.1147	21.743	23.754	27.728	22.328	25.509	24.392	28.249	33.273	32.82	34.198	34.973	39.758	40.31	39.457	45.363	44.504	45.972	49.217	51.17	60.551	52.915	56.861	65.154	55.157	67.726	56.304	65.821	65.611	69.733	71.571	75.192	82.823	90.061	80.847	79.991	77.749	70.53	81.299
0	0	3.5362	9.2588	0	3.4175	8.1548	5.3645	5.9367	6.0245	7.0568	0.5964	4.4219	3.3952	3.3857	4.2217	14.564	24.049	16.791	22.942	37.029	25.245	29.476	27.184	28.217	27.303	37.177	35.675	44.421	37.558	48.206	41.098	52.542	58.733	71.705	87.363	136.02	193.63	245.05	314.71	401.78	477.74	548.22	655.06	722.93	830.65	927.64	1007.2	1029.2	1096
0	0	0	17.327	13.455	20.383	0	0	10.234	11.226	0	11.511	8.4854	16.31	11.002	14.075	18.848	19.348	13.95	15.654	14.449	30.373	28.111	53.126	51.441	45.807	62.753	71.249	83.82	113.78	123.91	132.54	128.02	117.63	151.26	165.09	163.56	177.76	209.25	210.88	226.1	232.84	238.59	250.32	268.39	253.78	252.21	263.83	264.86	268.15
0	0	0	13.3	13.022	6.9194	10.756	7.2434	8.4042	23.394	18.356	27.239	48.208	41.941	48.136	51.253	60.767	64.685	71.397	78.744	78.44	84.651	75.013	71.681	77.47	81.676	85.917	71.671	87.734	81.035	85.119	80.174	73.976	74.492	84.361	77.781	99.298	89.436	95.104	91.448	100.5	107.09	103.53	108.33	106.8	101.27	107.12	114.64	111.1	115.76
0	0	0	0	14.016	10.543	10.297	8.4297	4.7196	9.2417	14.958	7.574	6.1022	21.562	11.807	16.032	14.655	20.231	14.374	13.399	1.1212	19.301	27.5	8.2542	10.371	9.8228	15.679	19.947	31.295	27.029	32.954	34.645	26.825	37.226	28.207	36.75	28.394	34.693	30.635	31.935	41.234	41.135	44.374	43.923	46.379	40.67	40.952	45.23	48.67	47.834
0	0	0	8.5885	16.935	12.404	5.2769	9.8987	17.057	13.64	14.306	21.07	44.534	53.338	61.132	47.106	50.52	58.451	52.265	55.256	58.013	61.28	62.7	56.538	50.091	60.16	61.199	55.877	46.73	51.251	51.82	54.899	61.388	56.992	54.174	54.654	51.338	59.089	47.175	46.842	46.707	48.082	53.907	55.37	56.832	58.267	53.161	55.325	52.5	60.539
0	0	0	2.8564	6.3317	16.164	10.08	13.644	12.064	19.363	22.722	9.6002	8.6743	18.39	5.5077	22.008	13.046	22.67	16.521	12.422	15.527	18.622	22.439	19.441	16.94	20.2	23.058	28.025	22.77	21.508	31.887	27.313	29.212	32.441	24.465	21.934	15.812	29.071	29.763	22.227	25.481	25.594	32.72	27.672	28.393	25.404	22.384	24.345	23.939	21.11
0	0	0	8.5261	13.248	11.85	16.375	21.194	10.756	18.758	16.401	24.971	17.777	24.406	33.082	33.829	26.768	27.728	40.567	34.138	38.285	40.049	32.249	39.564	33.263	33.954	33.641	30.328	37.898	33.138	46.12	39.632	58.82	52.991	58.995	57.246	54.966	50.888	58.505	62.692	66.631	61.202	75.381	61.727	75.095	72.489	85.459	89.299	77.713	83.256
0	0	0	9.0527	23.38	20.568	27.554	28.33	38.011	31.106	36.519	37.734	44.157	37.633	41.515	42.688	43.065	44.426	44.937	58.62	51.962	57.063	54.462	53.325	54.076	59.862	56.232	60.596	64.477	65.164	55.903	60.892	69.777	70.124	59.728	76.324	71.465	78.277	68.566	63.372	71.412	71.294	70.258	81.103	70.625	76.794	81.983	83.341	81.114	75.718
0	0	0.8596	3.7542	11.685	9.0554	17.307	21.802	19.153	5.4769	15.21	18.572	20.879	30.574	23.364	28.766	25.64	32.266	34.894	32.443	25.32	44.652	41.26	28.173	36.007	43.116	45.093	48.961	32.449	55.817	45.899	59.199	67.45	66.453	62.588	63.816	69.949	84.031	65.276	69.777	78.479	77.804	103.74	88.188	87.29	83.745	74.34	79.272	72.969	81.833
0	0	0	4.5675	11.456	12.823	18.427	19.268	23.436	12.168	16.004	8.6309	9.6857	9.7866	6.7891	5.7447	2.1537	4.8988	1.019	8.3061	3.6612	10.258	3.3026	0	2.573	0	0	0	0	0	0	3.5977	0	0	0	0	0	0	0	0	0	0	0	0	0	0	0	0	0	0
0	0	0	15.91	12.206	7.0006	15.447	13.302	15.34	11.38	9.7583	7.9649	12.641	11.968	13.814	3.6596	8.3343	0.35318	0	4.6554	0.30306	0	0	0.59471	0	0	0	1.1403	3.055	0	2.4821	1.9478	0	0	0	0	6.1931	0	3.0604	5.357	10.584	7.8695	10.198	12.688	10.697	9.3282	4.6877	10.022	5.0918	1.6939
0	0	0	0.0065924	22.625	31.134	38.819	41.168	44.238	52.6	55.46	55.333	51.76	68.913	65.411	70.217	71.476	58.486	61.694	52.136	67.58	67.748	30.939	40.048	45.327	44.438	47.328	51.543	53.282	44.149	45.804	29.88	35.982	50.392	38.657	47.903	58.677	69.366	102.3	154.37	209.08	282.29	339.03	434.55	509.82	597.42	685.12	765.52	846.09	897.83
0	0	1.3367	0	0	3.183	15.052	17.494	19.992	22.019	13.262	12.172	6.4426	5.467	13.24	19.677	20.267	10.132	15.211	8.5352	1.2045	6.7071	12.6	9.8655	26.981	15.179	7.9551	25.946	23.762	30.982	43.177	39.353	43.316	42.58	52.085	45.69	51.182	57.22	59.406	60.543	66.985	73.176	84.707	77.823	92.346	93.887	95.132	99.956	91.558	99.658
0	0	0	0	6.9516	13.024	12.252	16.692	15.648	15.036	11.245	13.21	19.315	18.238	31.111	24.056	33.046	26.305	30.565	31.98	26.584	38.657	33.555	35.605	54.254	45.707	35.797	33.016	37.706	46.099	48.304	45.152	52.151	50.777	48.911	42.409	57.845	53.963	69.256	69.91	67.731	86.333	84.506	92.08	95.154	104.59	101.6	105.84	106.11	115.88
0	0	0	2.8275	10.459	9.2433	23.474	20.063	13.598	17.042	11.354	20.18	20.005	16.764	6.5705	18.334	7.6829	12.13	3.8291	0.17635	7.3582	10.876	4.1748	0	0	0	0	0	0	0	0	0	0	2.6166	9.9257	11.732	9.1356	12.037	12.483	7.6447	17.226	13.637	26.749	30.25	20.827	24.529	26.856	22.422	29.897	16.112
0	0	0	11.204	10.68	14.212	28.023	24.453	27.131	33.684	34.821	34.594	32.409	28.44	35.95	40.078	42.366	34.545	47.465	42.576	40.61	49.719	44.223	47.573	48.625	56.03	71.21	79.352	78.328	82.142	78.609	78.398	80.192	79.994	87.349	88.823	88.695	99.884	102.13	107.25	118.78	116.53	122.52	118.08	122.96	112.31	122.96	121.98	124.99	126.21
0	0	0	14.742	17.011	14.081	16.311	25.836	21.337	25.443	31.033	29.662	39.683	36.403	29.185	36.063	31.995	34.64	36.647	47.614	50.686	51.381	60.855	58.944	72.043	82.371	86.258	94.146	92.666	105.38	106.74	126.77	121.82	124.95	123.83	135.3	131.71	139.14	147.07	148.83	146.37	156.89	153.24	174.47	170.55	167.32	171.25	187.85	181.27	173.91
0	0	5.6662	1.8284	15.186	6.9746	15.69	22.948	20.646	24.334	34.649	27.845	23.499	22.414	7.0421	17.284	7.6828	0	0	0	7.238	0.069127	2.8479	4.5343	3.3493	6.912	7.2603	1.9585	0	0.35038	6.948	9.6717	7.9195	9.0755	7.8745	9.2104	3.0291	4.4655	4.8946	0	4.4728	10.236	5.6343	12.823	2.1365	0	0	0	0	0
0	0	0	9.9417	18.584	8.3934	4.7765	0.53603	0	9.0782	10.536	21.718	21.81	19.433	23.949	19.023	28.645	23.298	29.066	22.816	25.464	26.656	29.95	24.14	38.21	35.288	49.671	38.637	41.575	39.097	49.046	52.014	56.218	62.711	67.585	60.285	60.881	59.197	68.8	69.854	61.462	70.162	80.076	73.062	83.199	73.806	84.386	96.661	90.331	99.687
0	0	0	7.5303	17.716	16.71	22.195	21.485	30.153	29.964	42.614	46.023	55.048	48.052	56.916	66.681	71.846	67.413	68.091	81.997	85.608	79.301	84.797	78.562	80.904	75.113	73.046	79.779	82.842	82.219	91.738	95.552	81.453	86.31	87.64	86.726	96.9	86.563	88.209	91.635	95.232	95.857	102.03	99.456	107.25	96.429	93.189	97.372	101.9	93.571
0	0	0	5.1429	12.64	14.118	19.553	28.771	34.742	47.05	54.841	64.76	77.562	70.293	118.67	128.87	145.99	145.49	171.19	177.67	194.14	216.24	195.6	240.05	245.21	253.74	275.8	273.69	292.76	312.58	316.17	303.75	319.26	315.07	336.77	333.73	345.93	357.12	354.96	366.02	375.94	372.15	352.8	363.12	373.71	371.47	381.57	382.03	397.27	370.09
0	0	0	35.522	25.799	0	3.3813	23.208	61.134	112.97	187.51	275.27	525.74	633.79	599.6	644.19	763.67	868.94	1010.6	1065.9	1162.4	1169.4	1331.7	1360.1	1377.7	1441.9	1484.5	1520.3	1574.7	1609.7	1582.5	1540.6	1582.9	1582.6	1617.3	1615.9	1589.3	1631.6	1639.5	1690.8	1667.4	1652	1632.4	1623.6	1641.2	1656.1	1674.7	1664.3	1628.3	1676.8
0	0	0	5.0388	13.536	13.808	4.4187	17.204	11.053	6.1762	6.4983	9.9373	3.0461	17.202	4.3045	11.526	9.0311	12.212	4.3262	11.73	7.1589	22.859	17.433	17.143	15.455	16.901	13.74	14.567	7.9448	16.079	11.014	23.588	21.407	22.696	16.543	15.27	14.357	15.753	11.551	6.0077	9.6739	11.97	19.888	13.865	13.493	17.05	14.024	19.93	11.554	24.224
0	0	0	11.549	3.0906	11.211	14.245	16.943	12.436	14.559	10.929	21.365	19.521	28.714	29.02	32.119	29.772	22.58	30.63	31.836	26.903	31.065	33.966	44.807	31.988	29.581	31.115	32.397	32.237	35.759	42.915	42.044	52.354	46.096	40.315	44.644	45.726	43.794	48.351	52.263	53.08	43.991	56.301	44.571	53.966	47.857	55.91	64.068	52.567	52.291
0	0	0	1.4786	8.1573	11.253	12.191	11.959	14.195	7.3382	16.627	10.598	17.13	15.826	11.211	14.431	12.634	22.674	31.715	39.907	51.68	71.841	86.737	93.991	95.899	116.08	122.84	143.08	142.29	155.67	144.36	169.72	175.51	177.92	195.81	202.85	195.15	221.43	205.76	208.32	228.68	236.18	230.43	221.55	223.82	225.92	232.6	238.34	244.54	240.56
0	0	0	13.25	14.841	10.552	7.054	0	4.6808	11.58	14.572	9.2464	12.232	0	9.2988	8.3176	13.23	5.418	12.404	11.452	9.5802	6.3776	17.478	11.127	8.9027	8.7779	13.312	13.61	11.452	19.628	11.846	16.537	15.665	20.059	13.81	21.753	20.903	19.957	30.336	37.706	28.517	36.249	31.848	28.596	25.795	31.813	40.572	37.148	44.475	37.584
0	0	0	19.245	8.9477	15.381	18.679	20.359	9.3995	17.013	14.417	38.526	31.333	48.728	49.807	80.873	97.459	109.93	131.37	143.35	153.5	166.96	163.56	174.73	188.7	187.48	187.08	202.81	204.47	142.24	145.19	147.88	174.3	159.57	168.51	165.21	161.94	159.53	176.36	188.57	193.09	186.52	220.8	213.6	226.22	258.66	273.57	294.45	302.53	322.31
0	0	0.36319	7.0903	0	23.928	15.537	17.071	26.728	19.522	20.469	19.296	18.357	25.019	27.112	20.847	22.98	41.427	49.405	57.125	77.489	95.422	104.06	99.762	130.32	152.69	130.77	155.3	174.12	194.15	194.8	237.69	214.38	223.39	245.39	257.46	245.2	256.95	271.65	279.54	312.08	319.7	318.64	361.34	355.02	392.33	431.04	415.42	429.63	438.97
0	0	13.131	4.5222	16.7	16.874	0.47204	10.277	16.447	19.217	3.3891	11.818	41.572	30.663	15.238	16.507	20.157	16.596	14.6	15.349	19.993	20.577	17.346	18.355	12.242	21.493	19.093	17.003	19.365	25.769	20.195	26.656	39.635	29.832	27.025	13.756	18.786	11.461	9.9081	21.443	19.306	20.265	14.209	14.551	11.221	21.086	17.82	20.63	16.977	22.421
0	0	0	8.4442	8.6512	6.3342	9.5735	5.9418	8.7986	6.5903	8.116	14.309	12.897	19.022	20.097	24.465	23.546	32.738	33.233	37.585	41.735	50.6	57.745	53.999	55.913	55.688	64.581	69.791	62.102	78.484	76.409	81.181	91.022	81.026	82.419	84.596	76.635	76.582	81.259	81.385	78.762	70.657	83.84	81.985	82.082	87.744	75.773	87.17	84.55	89.858
0	0	0	5.7403	5.9412	11.791	16.984	14.938	16.761	19.746	21.279	24.054	29.473	30.803	32.66	28.366	25.108	29.798	26.17	33.449	31.917	27.439	31.879	33.549	30.469	36.023	37.039	31.257	40.592	34.36	42.422	36.762	46.65	44.809	43.816	50.573	46.252	55.469	49.806	52.273	46.578	47.955	49.171	49.427	50.805	45.144	47.78	44.178	56.949	53.868
0	0	0	8.6212	3.2217	23.458	12.712	17.216	9.1993	7.8876	14.826	17.618	22.455	29.423	26.319	36.133	34.827	30.644	35.644	38.162	32.86	39.277	35.253	43.005	36.937	36.593	41.613	34.738	47.213	48.357	54.667	52.973	73.678	70.45	73.853	78.78	71.782	67.867	79.112	86.341	84.543	79.053	87.721	80.413	83.091	90.236	98.466	100.09	86.497	93.194
0	0	0.848	9.2856	13.983	4.7776	2.6931	4.6765	8.1893	0	10.046	0.25101	7.6153	7.7063	7.5345	5.5666	10.214	10.298	9.1954	15.648	26.235	22.194	31.61	25.817	27.694	24.068	30.44	38.219	44.046	38.047	40.37	33.056	37.405	34.704	44.003	37.006	43.578	42.27	33.943	46.826	33.42	33.258	35.611	31.774	41.163	40.248	51.091	39.955	48.606	47.804
0	0	0	4.6097	8.9346	14.44	13.919	29.272	25.776	27.04	11.351	21.36	19.549	19.348	25.709	23.182	24.33	21.466	24.562	23.656	16.602	22.056	28.197	22.079	27.522	24.153	21.764	17.217	20.66	20.244	29.305	30.95	28.68	29.331	23.017	14.928	25.477	21.109	17.505	22.949	30.55	29.6	31.434	30.848	32.939	41.91	31.798	32.352	21.34	32.04
0	0	0	11.675	13.429	13.412	17.928	21.434	20.217	16.198	13.161	10.127	13.581	23.489	12.367	13.675	18.051	13.777	26.684	23.05	37.549	33.709	48.507	39.081	44.11	45.23	52.131	62.948	55.534	54.373	60.497	57.589	51.866	54.98	61.043	56.393	61.204	66.836	55.985	75.728	67.36	62.584	68.151	72.936	74.452	64.039	68.587	67.171	67.862	63.845
0	0	0	12.602	16.37	15.136	11.829	17.806	12.314	17.078	12.025	6.6446	24.894	9.2377	6.4341	8.9707	12.424	5.6311	5.782	6.2127	12.025	8.0771	10.725	0	0	0.27126	3.3814	0	0	0	0	1.4071	0	0	0	0	0	0	0	0	0	1.0081	3.9222	2.576	8.1903	14.218	6.4127	9.0373	11.507	11.777
0	0	0	5.1166	0	12.206	19.813	31.999	31.935	32.446	29.087	25.348	31.724	27.126	23.643	24.018	22.099	36.642	30.508	39.218	48.288	47.804	63.436	67.075	77.107	98.95	115.85	116.97	135.67	142.79	153.77	169.72	177.8	200.86	206.71	216.65	225.94	230.59	225.02	257.57	246	265.21	264.32	267.45	274.37	285.54	294.67	302.19	276.05	286.16
0	0	0	10.665	13.151	15.715	16.147	20.317	18.603	17.336	22.323	19.627	44.353	39.534	50.395	43.596	39.839	43.78	44.588	49.932	49.872	46.567	44.353	40.844	41.538	34.172	41.775	37.807	44.315	41.509	48.184	44.567	37.05	57.406	59.583	66.231	94.552	113.62	139.37	172.77	197.15	237.02	261.97	277.53	306.47	340.59	367.67	384.64	390.72	433.58
0	0	0	8.4312	20.837	12.708	20.95	15.364	8.4885	25.975	18.497	29.725	26.573	21.46	23.623	16.705	23.941	21.961	21.022	14.897	26.113	15.808	15.541	16.25	28.978	22.793	34.747	20.524	23.048	25.517	27.89	23.542	31.573	26.667	26.321	20.156	26.48	19.793	31.041	22.552	18.476	14.666	26.294	17.526	23.399	14.751	17.223	25.247	19.775	23.709
0	0	0	6.1955	9.1844	8.2657	16.392	10.877	15.947	21.065	16.246	26.296	29.001	28.748	36.408	35.044	46.124	51.769	52.473	52.345	63.383	58.692	60.726	62.861	61.241	72.701	76.969	77.775	78.193	78.478	80.305	78.15	90.54	81.175	90.365	79.543	87.085	84.76	83.487	93.239	97.472	94.908	92.894	90.852	95.123	99.269	99.728	104.67	102.25	99.284
0	0	0	12.38	5.3762	19.456	15.349	22.905	15.28	24.298	22.421	10.309	29.805	25.108	18.242	20.335	30.249	39.205	30.858	23.574	23.841	32.064	27.722	24.786	25.561	31.455	23.702	26.304	22.347	22.545	26.374	27.492	33.472	36.739	33.764	38.106	42.826	36.112	44.08	32.968	30.416	38.073	33.968	43.681	34.622	27.973	24.769	36.421	39.148	36.846
0	0	0	0	10.765	21.024	22.721	26.015	34.436	34.665	40.241	30.544	31.249	46.546	36.221	44.153	52.692	68.328	76.63	80.723	98.897	118.62	129.51	140.57	156.56	167.68	176.32	198.92	198.51	210.74	229.57	234.55	231.77	249.99	247.01	243.7	239.38	255.6	269.13	279.22	275.25	282.57	276.56	279.72	281.81	280.26	286.61	290.79	279.55	284.7
0	0	0	8.835	10.488	10.507	11.448	13.209	10.358	7.4228	11.882	5.8873	15.146	15.352	23.514	18.285	14.98	17.658	11.683	14.779	11.521	9.3529	7.8429	5.4209	5.8684	2.6764	4.7319	0	10.551	3.2715	2.796	13.786	0	6.2892	7.904	2.4603	6.2926	0	4.2762	1.0287	5.7659	5.2777	3.3033	4.4604	3.0805	6.5533	0.57362	0	0	0
0	0	2.8938	0	7.1437	11.414	16.097	17.325	14.787	10.595	18.915	24.714	21.192	26.611	23.143	22.873	23.508	32.809	17.511	42.748	47.342	57.719	58.671	69.509	79.397	109.4	123.91	101.67	93.48	101.79	115.88	107.74	118.09	118.17	132.49	137.79	144.68	164.95	217.02	229.16	250.5	280.97	307.46	338.02	363.09	394.89	408.07	449.4	419.03	485.61
0	0	0	0.91787	8.3723	19.95	28.433	32.175	31.779	33.446	34.458	41.75	47.725	41.781	46.202	54.862	57.317	53.254	57.586	66.176	64.953	65.331	69.188	66.106	65.546	67.913	71.113	77.516	75.3	72.309	64.835	68.16	68.938	73.37	66.87	80.935	81.636	86.573	81.595	74.664	85.488	89.101	87.446	89.813	92.254	96.223	93.551	91.991	89.503	90.213
0	0	0	4.7017	14.15	9.8657	15.664	8.6956	14.265	17.494	15.702	18.666	13.123	15.74	7.4973	5.7626	10.746	9.6267	10.815	8.1125	15.472	13.588	16.664	19.613	33.986	28.854	44.156	35.582	40.244	46.62	48.389	53.67	59.647	72.862	71.701	72.678	74.638	71.899	79.424	83.14	81.612	81.753	100.09	87.758	98.394	93.719	94.212	101.59	84.907	95.974
0	0	0	11.906	17.068	5.7223	16.495	5.8653	10.734	12.729	23.164	15.294	19.384	13.976	10.034	8.7703	6.1351	4.246	2.6006	16.577	17.953	20.898	27.727	29.767	33.403	32.227	27.781	25.595	30.641	40.126	34.99	32.486	26.499	42.473	40.581	46.072	37.09	47.083	51.971	58.084	75.738	85.115	103.5	107.3	144.71	138.7	156.49	174.9	178.07	194.85
0	0	0	1.8675	13.993	14.907	22.763	18.688	45.048	66.869	100.49	130.64	161.14	196.58	227.15	248.93	281.19	296.12	317.01	327.07	353.91	360.11	373.39	393.66	398.2	336.33	407.28	397.4	368.29	414.44	410.97	408.84	422.57	412.52	406.07	413.21	404.18	408.17	403.3	397.89	405.63	393.1	388.91	396.88	392.97	384.03	391.45	391.15	380.88	392.51
0	0	0	22.116	25.45	4.2267	8.7124	9.3476	12.842	15.444	10.582	18.137	18.792	20.469	17.823	4.3788	9.71	5.0366	5.7519	14.022	16.697	27.05	38.011	33.695	42.134	43.982	42.665	42.756	59.421	53.511	52.55	50.11	50.475	59.529	55.487	63.223	57.567	65.834	51.4	59.663	55.658	67.406	67.138	57.625	63.909	59.745	54.022	55.055	61.104	51.939
0	0	0	0	6.9483	7.9463	15.693	8.928	9.6008	13.81	11.781	15.053	15.843	15.963	16.295	19.659	12.997	15.819	18.745	19.468	22.214	17.718	17.09	16.571	25.642	19.519	26.504	24.427	25.597	14.085	19.924	30.964	20.846	20.115	23.017	26.236	24.366	26.602	27.519	29.358	21.518	29.537	30.308	29.338	31.749	24.854	30.249	26.393	22.889	20.195
0	0	0	2.9701	4.1795	10.904	11.182	11.615	6.2983	19.948	15.997	10.91	10.147	8.9473	2.7322	6.5234	0.031488	0	0.13828	0.27951	3.8963	1.6182	1.052	0	0	0	6.8942	5.13	5.7685	1.0175	2.9435	0	0.30871	0	0	2.5464	0	0	0	3.9227	0.83449	3.4816	0	1.9604	1.3143	11.631	2.8934	0	6.2759	0
0	0	0	10.677	13.418	25.347	20.877	30.045	26.846	38.447	32.834	26.386	30.797	38.941	29.918	41.369	34.538	30.559	31.802	29.797	32.855	34.917	26.797	28.08	32.94	28.393	27.547	28.428	30.98	33.622	35.742	35.495	31.995	33.511	29.463	27.528	32.534	25.579	28.873	26.425	18.359	22.627	13.515	21.483	16.295	14.176	7.2236	13.676	10.499	20.853
0	0	0	7.1102	8.6176	4.2129	17.265	9.194	24.669	13.995	20.714	28.165	22.869	35.174	21.609	38.018	43.98	43.3	39.934	43.635	34.647	46.467	43.095	54.992	51.072	51.132	61.113	61.511	67.196	72.994	74.924	72.309	74.164	71.935	76.02	78.535	82.625	87.197	88.581	95.212	106.83	107.49	104.16	107.89	109.68	139.74	122.94	123.89	134.34	136.66
0	0	0	11.508	17.543	7.3954	16.71	22.807	18.962	34.787	38.209	50.512	46.815	38.591	41.752	43.397	35.652	42.035	38.486	44.734	41.176	40.524	53.8	43.627	47.161	39.815	48.806	52.721	59.076	57.043	51.825	72.218	68.083	67.123	58.405	64.245	60.649	62.816	60.638	70.16	66.848	68.397	67.245	71.62	58.701	59.865	64.431	64.15	65.266	60.542
0	2.4787	0	0	0.069339	7.7009	9.6998	8.1219	10.967	10.087	11.04	16.968	20.285	33.441	28.742	38.705	33.411	30.396	40.277	42.54	42.726	51.342	45.337	46.155	62.018	51.275	52.973	42.521	46.552	42.283	59.086	64.85	54.399	47.818	49.294	63.023	78.816	77.802	89.667	83.491	76.097	82.317	81.148	86.442	84.434	93.095	79.809	87.488	90.869	86.844
0	0	0.16224	1.17	1.0599	14.593	19.151	19.615	21.454	8.2021	16.159	8.0398	14.465	15.063	15.048	15.883	21.215	14.789	27.451	24.872	31.998	29.922	34.24	31.619	30.518	26.991	33.089	46.891	30.436	25.368	23.871	19.84	20.783	24.537	29.315	33.507	28.003	28.335	32.254	34.775	32.244	25.639	31.645	24.615	30.418	22.8	21.153	13.934	22.926	23.697
0	0	0	8.0974	10.005	24.364	24.516	20.821	30.447	21.421	27.012	34.769	32.702	41.546	29.669	44.111	38.913	56.98	50.466	56.439	59.982	57.923	59.97	52.877	62.511	58.569	54.511	61.571	48.62	67.181	63.265	64.471	66.419	66.352	61.385	53.633	59.796	57.427	45.85	52.037	52.577	52.96	57.786	53.661	53.532	61.62	50.597	62.987	55.496	67.227
0	0	3.0252	4.9071	0.58858	4.7265	11.445	17.594	8.6209	12.25	24.757	17.394	21.392	36.49	36.576	35.124	44.827	43.665	54.504	61.778	74.407	75.555	82.24	71.271	91.824	88.141	98.717	98.181	126.85	134.98	141.22	136.81	159.25	164.81	168.31	158.56	162.18	182.25	180.99	175.06	227.08	232.04	242.91	260.34	253.01	268.37	265.55	272.53	283.37	277.91
0	0	0	20.588	4.4828	10.238	7.5368	12.511	12.992	17.933	3.2774	1.2189	22.742	10.796	12.935	12.632	5.6571	36.43	43.669	59.97	83.06	107.39	147.98	187.82	205.55	281.44	341.72	367.84	431.91	487.19	581.61	508.16	609.7	645.22	686.78	786.52	845.65	895.43	912.51	950.58	956.77	984.99	1020.3	1040.1	1078.2	1070.1	1108.8	1098.9	1102.4	1120.7
0	0	0	11.378	29.942	22.25	18.214	27.071	23.304	20.613	24.213	24.257	22.649	31.958	29.995	40.055	34.769	42.058	41.079	28.873	31.526	36.136	43.48	40.992	38.675	47.115	50.887	43.727	53.506	52.613	54.46	60.201	56.094	68.304	62.634	65.208	59.569	76.192	64.172	63.861	76.467	75.293	80.649	72.786	83.227	76.017	69.755	76.995	76.7	78.171
0	0	0	8.754	12.328	23.583	16.859	23.711	31.869	32.714	38.092	29.204	31.259	18.779	26.268	28.578	21.403	22.743	25.516	21.953	16.297	24.202	31.1	27.617	38.685	30.419	16.999	15.101	13.53	12.406	23.16	26.774	22.66	26.799	25.223	18.295	21.977	18.008	19.535	24.895	22.303	30.592	33.598	36.699	29.322	38.853	24.936	34.541	32.264	28.024
0	0	0	8.3233	15.636	14.666	23.958	22.876	27.291	14.584	8.4993	4.3274	10.06	3.8193	5.1448	2.3547	5.0686	15.461	16.984	20.026	16.221	23.082	35.053	39.536	34.092	45.196	51.624	60.932	63.317	69.841	61.235	77.269	64.242	72.994	75.863	76.413	91.178	103.44	115.09	119.5	131.87	122.67	130.18	131.37	131.46	120.75	133.28	143.63	147.17	158.14
0	0	0	12.612	8.8566	13.862	22.904	29.043	26.68	30.956	40.113	43.258	54.354	57.848	55.782	66.842	50.748	49.118	48.94	65.324	72.392	77.067	68.725	74.114	55.785	68.334	64.896	72.718	62.802	63.354	80.951	79.808	85.392	52.784	60.302	85.72	62.304	87.502	84.96	86.211	88.645	94.175	93.446	73.283	77.371	76.702	73.35	78.471	68.445	77.102
0	0	0	10.49	19.714	18.77	10.778	14.865	16.227	27.745	35.057	30.436	29.835	29.011	31.576	41.245	26.968	35.118	38.53	43.492	38.463	38.7	47.997	47.27	44.824	44.054	51.489	56.014	55.399	57.635	52.951	66.544	60.337	64.29	48.981	48.482	46.867	40.701	45.518	45.783	37.054	46.227	38.901	39.232	36.745	39.357	46.618	38.997	40.027	37.156
0	0	0	12.447	11.363	9.0243	11.543	15.45	26.836	20.07	18.785	22.643	19.958	23.618	28.029	28.032	42.155	36.925	49.258	45.429	59.986	60.415	61.688	66.368	73.242	68.945	77.138	77.467	60.736	69.491	51.643	50.521	51.253	59.687	52.757	56.434	60.991	58.7	62.24	66.491	66.601	57.315	57.62	65.463	61.316	48.622	56.065	59.992	52.123	62.72
0	0	0	14.959	16.443	22.622	17.282	13.939	18.99	11.305	25.389	18.902	31.58	37.154	33.305	47.708	57.512	57.778	73.695	65.153	82.383	101.57	106.31	99.321	105.54	109.87	104.37	121.62	112.05	112.46	112.21	112.87	112.92	111.95	117.18	130.24	118.41	126.7	116.65	121.65	115.94	106.81	102.92	110.4	107.57	108.94	108.89	110.95	110.77	103.91
0	0	0	18.541	20.595	20.651	21.016	26.816	38.724	35.613	35.8	40.27	46.67	31.488	7.8626	24.983	15.33	22.584	28.753	34.508	37.587	36.21	43.769	44.837	47.821	58.741	57.029	61.767	62.988	64.473	71.068	77.521	80.786	76.466	72.076	78.147	86.705	77.324	78.299	83.019	64.185	72.854	80.288	75.873	65.91	69.418	62.312	77.482	74.885	68.001
0	0	0	12.041	18.385	28.647	28.128	39.133	22.264	33.357	40.741	28.014	33.865	21.624	23.944	16.151	21.1	7.2379	12.219	16.678	12.433	10.204	1.7031	0	1.539	9.5481	1.7592	0	0	3.2362	0	1.4689	0	0	0	0	0	0	0	0	0	0	0	0	0	0	0	0	0	0
0	0	0	5.7713	10.579	5.9272	16.589	21.88	20.051	20.852	25.872	32.157	35.622	38.381	39.992	38.295	33.115	39.319	48.828	51.801	36.438	47.475	55.553	58.575	47.368	59.138	61.751	65.742	59.156	59.642	53.907	66.639	53.647	55.487	65.804	70.244	73.102	83.077	76.869	80.654	86.27	101.12	93.583	87.741	93.37	91.189	98.22	106.46	104.67	112.5
0	0	0	13.157	15.367	15.972	17.411	16.776	14.665	13.699	12.262	8.6097	16.51	14.609	20.058	14.722	24.023	4.1898	9.6405	24.269	26.444	18.602	27.095	36.811	39.122	47.245	50.893	52.507	62.925	67.734	71.971	70.64	63.617	66.204	70.653	69.527	85.921	76.91	81.591	81.358	82.733	82.618	91.301	85.344	90.635	87.95	85.027	73.284	73.447	82.974
0	0	2.8152	12.506	0	11.976	17.308	15.865	7.3294	4.5854	13.433	14.498	11.547	23.948	19.488	34.331	26.397	19.195	23.756	22.187	27.522	20.365	17.897	33.705	16.844	12.451	11.616	13.945	18.675	19.745	25.52	19.898	31.746	25.274	24.476	19.612	14.565	14.085	14.552	12.221	18.263	1.6451	9.9272	2.582	5.2753	2.2332	6.6095	7.1912	0	0
0	0	0	8.7173	18.148	3.2579	19.461	21.048	11.653	20.678	16.933	18.241	12.625	13.917	3.253	17.195	8.8621	9.2781	0	0	2.1588	3.8752	0.90716	9.1505	14.855	14.738	12.841	7.9061	3.9573	4.656	18.853	11.272	16.411	12.48	18.897	22.606	10.451	7.718	15.978	9.4883	12.38	19.808	20.85	12.303	2.8511	0.77186	0.11969	5.7487	3.4665	0
0	0	0	1.2513	18.549	7.8722	6.6839	4.3952	0.85213	1.1052	5.1561	4.8119	13.825	11.316	13.793	14.986	13.507	9.9057	18.6	18.306	25.453	24.575	25.637	28.69	34.409	35.442	39.628	51.088	57.937	75.22	76.517	94.11	95.153	95.558	97.939	115.81	131.46	119.84	119.21	124.38	125.43	126.99	133.58	135.98	133.47	136.73	130.83	143.88	141.97	154.47
0	0	0	10.272	6.4024	12.803	19.9	33.6	86.136	118.72	196.57	256.93	325.12	399.88	474.01	519.31	602.84	612.58	689.38	683.34	743.51	779.69	783.99	801	849.74	838.97	867.48	871.77	891.17	905.89	881.9	889.64	892.96	910.59	919.08	938.61	934.62	941.56	966.25	965.92	953.29	947.97	936.23	934.61	912.78	922.93	931.11	926.04	921.73	931.9
0	0	0	0.29954	13.282	4.9468	18.231	11.926	14.507	8.2905	16.25	12.88	17.885	16.399	16.008	12.804	10.261	15.819	17.041	16.529	10.563	22.31	20.89	20.685	10.993	14.376	22.135	30.825	17.141	17.793	11.599	16.683	19.407	14.505	19.365	19.672	23.586	30.317	30.098	35.007	49.767	59.918	58.169	55.68	69.125	73.595	80.369	91.622	99.486	111.61
0	0	0	0.89611	5.2128	15.14	16.844	16.373	17.516	21.658	24.944	11.492	30.262	17.803	18.17	22.129	25.729	16.162	28.416	36.281	30.993	38.284	36.032	25.538	28.395	33.105	29.995	38.606	32.659	30.268	35.445	36.328	40.849	38.115	36.203	26.963	45.177	36.002	34.808	35.167	37.286	48.785	46.546	44.442	54.257	49.411	43.026	54.221	66.28	55.082
0	0	0	1.6322	0.44812	19.112	19.739	29.818	24.932	37.056	23.734	25.8	32.342	31.941	21.129	18.93	17.068	32.11	22.722	19.881	24.694	8.1668	20.451	29.129	37.692	43.539	53.755	58.839	63.166	66.922	66.369	72.369	71.786	83.233	102.41	112	109.67	115.93	110.63	134.6	110.12	142.38	139.72	132.22	148.35	164.89	169.4	172.02	165.11	179.02
0	0	1.9979	3.8745	6.2156	7.2321	6.531	33.627	47.973	99.559	150.12	203.67	265.35	359.81	414.31	405.38	545.25	655.25	711.74	764.72	807.98	876.65	911.29	909.11	951.29	945.28	994.57	1015.3	1055.6	1019.9	1007	998.5	1043.9	1066.5	1057	1053.2	1048.2	1080.4	1082	1067.2	1079.8	1066.1	1068	1080	1075.9	1077.4	1062.9	1088.3	1079.5	1082.6
0	0	0	4.6623	9.351	13.124	13.99	10.782	19.679	17.219	22.602	23.61	26.149	18.822	28.675	28.455	37.105	46.417	54.679	71.849	102.84	122.2	152.83	176.19	195.54	220.34	242.28	261.51	277.61	301.54	310.89	335.64	354.66	372.26	372	368.55	387.49	392.48	403	423.37	431.22	441.16	438.79	425.32	442.16	431.42	437.36	458.89	449.38	466.56
0	0	0	5.7858	7.2696	16.785	17.144	13.544	21.516	23.987	18.135	25.254	22.026	24.171	25.117	23.331	24.214	28.626	24.58	30.935	27.292	29.193	30.956	29.222	20.471	29.038	30.018	29.479	29.27	35.469	31.529	32.043	43.28	36.519	38.23	35.883	45.03	33.88	34.84	44.257	55.098	52.148	58.74	61.432	59.017	61.079	60.786	69.298	63.36	73.443
0	0	0	0	15.63	18.665	32.253	34.197	56.844	83.458	100.94	126.1	168.31	186.79	211.86	221.6	252.73	267.7	279.99	301.9	320.1	325.2	335.05	331.6	367.79	333.66	352.85	345.34	356.42	363.76	382.32	361.31	371.48	376.2	368.72	370.35	363.07	359.59	359.08	350.94	365.57	348.49	355.51	354.3	345.61	339.76	335.53	343.13	347.88	326.64
0	7.1626	0	7.9097	13.381	13.105	3.642	18.919	27.398	23.44	17.935	21.021	23.043	25.794	17.015	10.66	3.5438	7.335	8.962	8.9575	6.3603	0	6.1036	6.9411	4.8306	10.095	8.1132	10.79	1.0098	6.6102	5.0832	5.1806	0	0	0	6.4685	6.8898	3.6139	7.6769	31.92	7.599	35.267	5.4358	0	0	0	0	0	0	0
0	0	0	13.16	21.281	4.3761	9.372	1.573	4.2599	0	7.0191	10.435	20.333	11.284	16.861	0	0	5.0293	0	6.0004	6.7711	23.17	5.1657	0	9.1193	7.807	3.0336	0	7.061	6.3121	4.4105	1.9526	0	7.9855	0	7.9414	5.5975	6.0385	4.246	4.2224	0.091889	14.157	22.623	10.412	15.094	9.1039	0	7.3414	8.6757	0
0	0	0	12.714	8.5476	7.622	11.913	8.6498	13.563	6.814	13.917	9.9819	24.415	20.526	30.811	29.041	33.19	32.492	32.201	41.329	42.083	45.044	54.678	50.991	58.026	57.232	60.774	58.401	53.12	53.516	54.936	53.366	51.145	60.679	62.229	54.219	61.021	59.539	58.759	59.604	66.939	70.093	70.329	66.456	66.455	65.528	60.393	60.463	58.821	61.924
0	0	0	8.9177	7.2521	11.036	11.685	20.045	19.78	24.091	24.25	39.655	47.859	54.172	60.634	66.241	80.419	85.788	92.925	102.58	108.68	113.52	122.54	115.12	103.83	109.98	110.07	118.38	118.84	121.36	127.16	130.51	135.67	123.67	127.56	117.87	126	115.07	115.05	118.58	121.51	122.99	118.29	120.25	124.06	118.68	113.13	126.82	115.78	118.48
0	0	0	7.6137	19.309	20.286	14.943	10.956	11.064	8.7421	1.9522	4.2822	10.83	12.223	18.739	12.767	3.8386	0	1.3356	0	8.1138	1.5165	0	0	9.4902	18.402	17.667	18.571	26.764	26.877	31.938	47.006	37.957	34.349	39.606	56.497	94.022	112.12	146.99	177.98	198.23	218.68	272.48	299.3	335.18	376.87	411.72	454.43	478.69	497.2
0	0	0	17.905	35.9	77.931	85.359	113.49	138.19	151.63	188.72	192.35	192.93	207.84	223.07	229.29	239.49	246.16	269.07	191.55	233.02	225.5	231.98	226.86	244.17	249.2	235.7	235.59	228.73	240.36	224.32	236.62	232.34	224.75	250.78	236.91	237.17	241.79	237.46	245.51	252.77	253.7	239.16	237.06	244.97	245.42	245.11	241.2	247.8	267.88
0	0	0	3.9303	10.524	7.6631	11.642	7.2226	17.244	13.722	12.333	16.34	22.831	13.95	23.074	21.419	24.858	26.483	22.142	23.518	28.162	26.154	24.358	26.981	20.328	28.781	30.625	29.831	32.89	37.868	28.656	26.124	36.96	34.156	36.745	24.973	41.678	26.182	29.747	40.211	42.795	44.781	43.7	40.784	44.698	47.527	49.293	55.62	51.026	53.644
0	0	0	8.801	12.518	15.673	14.339	26.581	30.075	16.947	20.268	12.667	29.418	27.732	35.817	31.54	30.687	23.78	29.474	30.975	29.351	28.714	31.866	33.518	27.601	31.959	24.998	27.751	32.655	25.517	23.81	27.837	26.189	28.11	34.97	31.658	34.361	30.769	40.619	39.361	40.7	45.175	36.318	40.198	44.182	46.786	38.462	36.739	30.716	35.982
0	0	0	9.4614	12.234	18.77	25.193	32.872	45.187	49.561	44.978	46.86	55.685	43.11	42.152	37.807	22.573	36.427	28.714	44.085	41.04	39.128	42.539	49.059	49.249	67.315	58.358	60.257	68.668	67.844	79.954	68.603	66.084	26.862	27.411	33.809	31.204	31.257	15.837	29.105	17.397	33.98	35.556	42.753	49.731	49.227	49.831	51.493	35.906	49.086
0	0	0	8.122	23.061	16.691	10.973	9.4289	8.3943	18.957	21.847	23.192	17.689	12.665	19.409	20.632	19.923	18.092	24.14	24.345	24.701	24.605	31.206	33.114	34.382	35.377	45.385	52.253	71.999	80.028	69.826	82.472	87.278	94.009	84.205	89.839	99.116	104.35	102.73	115.82	114.42	117.07	115.4	123.44	115.38	113.86	127.74	118.19	124.96	121.39
0	0	0	13.857	8.0668	7.9209	0	2.3249	8.0097	0	10.854	8.0028	7.5999	20.386	14.848	17.044	19.358	27.872	23.416	18.677	23.395	29.389	43.211	34.239	43.287	33.884	42.463	40.233	38.079	48.963	42.945	43.218	40.478	44.319	49.635	53.276	62.766	60.365	57.25	60.166	77.746	71.319	75.595	78.953	94.226	90.75	103.18	97.11	98.123	102.77
0	0	0	12.838	0	5.2004	11.887	15.597	18.126	9.1202	13.877	10.208	13.036	15.254	15.544	11.416	13.093	7.0624	22.865	16.009	28.677	25.842	30.169	25.019	32.928	31.538	36.785	40.01	35.517	30.928	25.399	20.847	21.583	21.615	28.067	25.54	30.296	26.955	28.708	30.703	35.198	29.996	30.229	33.127	36.994	28.589	35.411	30.198	30.889	26.718
0	0	0	15.762	11.456	18.455	6.7826	9.1209	16.156	1.9576	9.9947	18.632	16.405	14.186	13.012	10.416	14.404	18.596	14.059	12.383	15.046	28.703	29.797	26.426	25.875	33.138	33.23	34.317	22.586	29.04	25.949	29.529	16.557	24.662	33.719	32.017	21.8	27.327	20.759	29.741	31.469	30.499	30.164	26.022	36.377	47.294	49.985	51.857	46.361	49.855
0	0	0	2.9917	11.944	8.8182	22.218	14.169	23.484	22.553	32.137	33.441	45.019	49.807	45.577	46.217	47.657	54.243	60.302	67.696	62.575	76.812	84.091	88.788	88.65	104.17	125.85	139.69	140.48	166.82	155.98	169.2	168.09	158.78	184.4	189.49	182.92	184.61	171.19	165.56	180.44	175.11	179	167.55	187.07	182.18	177.09	194.29	189.6	202.43
0	0	0	21.068	9.6343	24.156	16.428	12.128	24.425	11.61	2.4085	0	0	0	0	0	0	0	0	0	0	0	0	0	0	0	0	0	0	0	0	0	0	0	0	0	0	0	0	0	0	0	0	0	0	0	0	0	0	0
0	0	0	2.8354	3.7851	11.945	12.985	7.6045	9.7646	11.841	16.974	13.424	25.747	17.771	25.015	24.901	19.569	23.198	16.368	29.413	22.971	27.478	23.161	30.017	24.96	41.071	48.945	55.735	67.998	81.359	99.724	116.46	141.84	163.27	170.98	207.34	219.91	236.66	255.79	265.8	281.79	298.94	306.17	311.35	322.47	338.73	338.96	333.88	354.81	351.22
0	0	0	9.4125	9.9098	9.8408	10.257	10.687	15.807	18.825	23.174	20.285	29.695	15.389	25.812	28.721	22.064	20.34	19.221	27.716	25.892	24.546	18.183	29.488	25.323	27.485	28.845	28.385	24.287	26.613	24.586	22.977	30.978	29.981	29.925	29.422	33.845	39.951	38.829	40.053	46.4	42.192	40.211	44.871	47.132	49.485	48.682	54.749	67.11	58.991
0	0	0	14.156	10.817	6.6888	9.2436	7.6872	11.936	17.202	11.175	19.356	17.83	17.109	18.15	27.23	24.55	35.412	27.807	27.835	28.208	29.449	24.794	23.786	37.576	39.435	43.198	45.861	52.658	56.008	72.272	82.066	98.258	121.53	145.43	170.95	198.29	216.05	238.52	256.5	275.47	312.18	345.46	361.17	377.97	380.09	412.53	411.54	427.56	441.14
0	0	0	1.4999	10.444	12.513	29.855	60.479	129.02	197.82	270.45	353.37	458.56	540.94	615.95	685.99	766.94	812.45	822.14	861.53	915.92	924.07	926.79	972.57	974.01	967	974.21	988.47	961.55	1028.5	1013.7	973.46	978.81	1010.4	988.35	965.67	979.94	956.76	953.56	955.41	949.32	968.12	952.35	926.59	944.05	930.24	940.93	933.48	921.4	938.73
0	0	1.9217	14.817	8.055	16.072	8.0239	19.888	22.305	21.087	26.368	30.613	29.948	42.694	24.135	32.889	38.969	35.446	39.714	47.133	44.578	52.584	65.06	56.435	66.269	63.381	59.349	61.986	55.758	59.489	71.999	60.915	58.587	60.017	69.823	74.836	71.982	66.031	60.567	54.534	65.052	57.329	60.421	71.402	64.286	74.735	82.466	71.439	70.588	74.289
0	0	0	13.55	6.6827	10.472	11.064	6.0836	4.6899	4.1616	12.017	13.985	12.902	14.104	12.673	16.51	23.545	21.949	20.228	20.946	26.965	23.288	28.246	27.333	28.255	38.963	44.388	39.187	44.821	47.592	59.099	63.628	68.333	85.008	86.307	83.776	91.76	91.651	92.409	97.07	82.561	92.094	85.25	106.19	98.519	102.25	103.93	117.4	113.44	109.3
0	0	1.8479	9.9278	14.645	5.1191	17.509	29.905	80.77	139.12	218.69	290.33	371.33	426.14	563.13	631.32	719.92	774.64	835.14	929.3	944.28	1008	1258.6	1056.8	1046.1	1142.4	1190.6	1151.2	1153.2	1158.1	1250.5	1307.4	1137.6	1155.4	1147.1	1128.2	1125.8	1148.7	1117.5	1113.9	1154	1178.4	1187.8	1137.6	1163.9	1150.5	1144.5	1164.9	1142	1138.6
0	0	0	0	9.7423	11.863	15.666	11.528	17.197	16.103	13.978	22.444	17.895	10.74	20.757	23.991	27.26	37.632	56.992	81.966	105.89	135.33	164.83	210.48	237.28	286.91	347.82	369.14	410.63	470.57	500.28	533.18	559.14	606.31	642.08	648.26	709.25	739.44	768.42	811.24	834.28	871.24	876.09	906.48	914.63	913.78	939.85	933.86	935.3	965.04
0	0	0	5.211	19.108	18.584	8.9138	4.1707	27.114	39.957	43.277	58.008	58.508	71.09	75.649	83.443	86.075	101.53	107.51	111.05	140.51	145.6	129.25	141.85	77.421	83.423	84.37	89.236	95.274	85.528	86.496	92.218	75.49	83.619	97.238	87.724	81.928	87.125	79.002	82.606	74.354	88.359	89.982	84.822	81.793	81.109	80.238	70.977	61.253	58.939
0	0	0	15.548	34.311	51.658	66.441	65.567	68.073	95.215	94.359	109.51	105.93	117.78	128.44	117.94	173.78	190.3	123.75	98.249	174.56	172.56	152.31	188.88	182.07	170.6	0	0	0	0	0	0	0	0	0	0	0	0	0	0	0	0	0	0	0	0	0	0	0	0
0	0	0	3.5515	6.3545	4.2568	12.168	6.1875	8.1912	3.3917	11.697	10.225	15.958	16.332	14.163	13.503	10.315	11.841	12.384	11.848	14.973	8.364	8.8811	13.169	16.477	23.122	15.521	21.602	16.502	14.606	16.324	11.684	15.338	13.415	13.73	13.493	10.518	10.872	12.115	8.1248	2.0201	6.8607	5.5664	10.25	4.29	9.1898	10.903	4.6043	0.17345	0
0	0	0	4.4681	14.603	23.029	31.462	27.628	19.37	31.269	34.062	32.22	25.994	43.391	18.717	30.594	21.715	21.842	29.007	34.055	24.119	34.249	32.548	18.309	17.771	24.286	24.445	19.761	6.2497	18.102	0	30.308	28.378	19.989	0	8.4596	10.618	6.3112	1.1744	17.534	8.3884	10.138	17.997	10.505	19.08	18.15	15.521	20.659	18.916	18.584
0	0	0	17.445	12.372	25.606	22.171	39.603	42.468	45.534	55.399	49.387	62.495	65.533	53.216	65.182	73.485	88.934	75.135	72.782	78.579	75.34	77.369	72.554	74.385	70.823	75.034	74.674	68.284	70.161	69.08	86.352	75.513	77.15	68.934	70.702	75.762	66.193	65.022	68.33	66.51	68.887	67.43	81.843	68.809	77.675	71.365	77.752	75.943	77.443
0	0	0	0	10.29	12.584	19.532	23.348	22.312	21.374	28.498	32.226	26.641	28.084	29.504	38.56	39.257	36.012	47.147	56.303	50.978	49.245	55.459	60.076	49.804	48.617	54.366	50.913	63.461	53.887	66.7	63.251	71.607	67.722	68.709	69.945	64.91	65.591	69.508	77.206	74.3	64.012	75.561	62.393	76.447	60.073	75.471	75.403	63.772	70.586
0	0	1.1084	0	8.53	11.844	17.508	14.285	9.5511	21.599	20.784	39.309	25.123	17.221	30.681	28.298	28.528	22.954	21.113	11.537	22.77	3.6471	3.4034	4.8068	18.279	17.087	14.501	5.1504	6.0583	0.82509	0	0	1.4734	3.0509	0	0	1.2381	9.8257	24.548	33.996	45.025	62.022	96.55	89.754	129.17	149.83	176.28	181.26	168.39	176.09
0	0	0	9.7949	15.718	17.381	22.017	33.901	27.879	39.323	34.437	41.187	35.825	39.652	31.886	33.488	49.676	37.115	47.106	48.075	48.341	52.853	50.071	66.419	64.851	66.921	76.018	84.121	94.665	99.351	101.3	104.4	101.18	102.18	81.121	94.357	91.834	84.837	85.238	84.039	86.883	97.987	83.628	91.666	94.283	99.483	92.42	98.259	105.93	93.686
0	0	2.7937	0	2.096	12.336	18.712	22.695	24.909	28.971	27.824	26.903	41.997	25.448	36.585	31.631	22.445	37.914	23.501	23.357	19.136	16.119	21.873	22.853	24.486	36.529	33.417	37.739	29.523	29.226	34.771	32.523	27.941	32.225	22.931	32.646	30.716	32.605	24.573	36.473	26.444	32.961	22.867	23.024	26.863	38.555	42.717	32.45	18.507	26.837
0	0	0	6.8027	13.376	10.712	19.354	22.252	25.873	30.395	25.002	37.731	44.498	48.01	43.651	46.981	61.157	68.104	63.024	69.517	84.659	83.159	95.322	92.915	89.324	91.398	93.456	91.612	105.73	105.67	102.7	113.8	110.35	109.46	124.24	109.97	107.76	97.368	97.994	113.69	111.04	110.83	104.36	115.2	107.52	105.7	112.13	114.76	100.25	116.04
0	0	0	11.907	4.1627	15.058	2.1657	9.0073	8.6579	11.276	14.104	10.1	13.098	19.068	14.005	23.448	24.593	28.656	23.206	27.987	31.197	41.35	51.488	53.05	57.667	59.177	49.26	63.336	42.371	64.551	56.033	58.108	59.197	70.294	68.395	76.63	62.163	75.999	72.872	73.373	85.842	75.829	85.448	89.228	84.546	94.903	102.54	100.64	101.19	110.65
0	0	0	7.5603	19.162	6.8033	16.683	10.34	6.3006	19.77	22.645	32.203	40.631	38.883	43.854	44.626	57.035	56.785	67.832	64.565	68.053	72.736	72.178	69.622	84.574	67.539	89.122	74.255	76.45	86.351	78.815	77.619	85.996	85.69	81.97	82.098	76.477	80.942	90.798	86.54	70.624	65.07	78.925	74.522	71.099	69.824	72.444	72.203	58.127	66.701
0	0	0	4.4782	15.946	11.519	12.851	15.132	5.2859	4.6894	6.3724	8.8294	12.527	0	1.7024	0	0.30143	0	0	0	0	0	0	0	0	0	1.4089	0	0	0	3.383	2.4794	4.8694	7.2444	2.7339	0	0	0	0	0	0	0	0	0	0	0	0	0	0	4.2087
0	0	0	6.4794	16.417	17.248	3.9742	11.037	12.966	19.822	17.288	24.305	26.205	18.088	12.465	12.827	11.523	7.6559	14.453	1.5657	5.7686	7.0333	7.9722	0.52082	12.838	13.193	16.77	9.1185	19.754	11.011	17.173	17.364	28.347	30.436	51.567	42.475	43.04	25.006	30.348	29.638	26.389	14.246	32.373	20.715	24.423	19.789	17.82	31.09	13.186	15.022
0	0	0.0040009	7.6537	14.092	16.156	14.798	21.272	9.7699	18.797	19.143	18.54	27.08	3.1184	9.238	3.8482	11.209	2.4429	0.76869	9.4516	10.581	12.281	14.562	5.9117	7.9483	12.269	8.2078	8.9207	7.3113	10.14	10.719	12.766	9.7367	15.734	12.927	15.21	15.418	13.897	12.95	0	0	5.6037	7.1923	0	0	0	0	0	0	0
0	0	0	7.9485	5.5954	16.862	5.4276	8.1103	11.775	12.988	17.499	9.5411	10.984	12.513	10.445	0.034747	23.607	17.691	18.919	21.425	28.523	36.959	47.586	53.464	63.313	67.077	78.233	82.011	66.198	88.753	91.254	104.23	99.344	103.53	105.05	115.28	99.331	119.54	118.03	117.25	86.99	120.94	120.32	104.38	122.08	113.68	136.64	143.68	139.13	142.05
0	0	0	2.0123	6.5368	11.673	14.851	12.041	14.056	15.055	12.448	11.487	5.3322	6.3955	7.4571	11.102	7.4562	17.856	12.039	10.365	8.9454	16.865	12.64	9.2754	11.907	9.4395	14.638	16.13	7.126	13.865	8.9633	25.049	20.069	17.97	14.558	13.307	12.187	11.108	6.2168	8.9753	7.9079	8.7255	16.343	15.591	17.477	16.998	4.1165	16.53	14.969	21.689
0	0	0	5.6058	14.231	16.101	17.275	23.749	18.92	24.937	31.615	33.786	30.873	32.912	37.179	28.392	34.346	31.749	30.413	38.661	41.36	48.742	52.654	39.498	31.757	46.383	46.877	38.581	38.726	44.64	47.281	49.503	40.161	27.512	26.36	18.339	30.511	26.632	24.524	25.77	28.812	31.89	35.661	35.961	29.213	23.764	17.912	24.134	21.015	20.47
0	0	0	5.651	9.7668	16.838	16.411	15.548	13.188	11.84	10.535	22.254	21.58	22.738	34.077	34.375	29.111	31.25	30.162	31.728	36.595	39.404	45.214	49.78	44.638	41.867	37.492	43.119	46.966	49.285	52.263	53.248	68.781	61.839	60.353	60.446	62.633	56.45	63.73	52.093	52.198	43.363	68.264	52.209	56.94	54.845	61.67	75.612	73.774	74.211
0	0	0	6.5613	12.33	13.343	16.582	14.6	17.938	28.988	21.514	33.303	28.554	21.72	26.534	17.336	30.729	32.321	28.046	26.639	25.903	23.498	31.278	30.777	32.235	38.25	31.726	39.694	43.683	40.679	38.604	39.678	45.921	55.453	61.928	50.456	58.355	51.107	51.484	58.477	64.515	58.533	59.807	61.115	67.442	67.609	69.315	78.996	62.716	75.75
0	0	0	17.328	9.6479	13.065	0	5.7807	14.537	11.595	9.3892	11.95	5.6155	13.438	11.761	14.213	27.874	24.554	21.683	28.594	21.48	29.558	39.788	17.47	17.698	0	0	0	0	0	0	0	0	0	0	1.7462	0	0.036579	0	0	0	0	0	0	0	0	0	0	0	5.0878
0	0	0	1.2391	18.799	14.463	15.183	4.0819	3.7543	8.6359	13.028	20.878	14.027	4.6525	11.398	7.6624	15.248	6.3492	7.0981	0	2.6667	0	4.8413	0	6.053	5.8983	14.267	3.089	3.2957	4.2196	5.5075	2.2849	15.578	13.802	2.464	5.851	3.3346	3.9171	14.633	0	0.13184	1.8096	18.806	2.3129	6.6845	9.0695	14.948	14.298	9.8232	4.6289
0	0	0	7.4839	23.038	13.451	16.902	14.186	18.19	15.176	19.445	15.484	16.023	13.545	13.16	9.5226	12.719	5.4743	10.606	8.716	10.487	21.712	19.069	29.97	24.673	20.159	28.677	34.371	35.296	41.014	43.913	38.799	49.171	50.056	48.749	47.377	51.042	48.13	48.086	53.312	46.719	53.524	51.397	59.965	61.023	56.987	57.308	52.362	60.392	58.579
0	0	0.23941	16.128	24.006	27.682	29.194	42.577	33.013	51.278	45.366	45.165	47.288	67.368	57.177	71.895	61.823	54.096	56.28	47.391	51.631	48.845	51.121	60.27	43.271	46.312	45.172	65.892	81.402	97.862	111.29	130.65	142.23	164.59	177.63	185.09	183.51	182.77	224.81	236.99	228.37	245	244.74	250.67	248.41	236.39	239.81	244.01	242.44	236.49
0	0	0	6.0512	24.397	10.076	0	1.4438	7.198	0	0	0	0	0	0	0	0	0	0	0	0	0	0	0	0	0	0	0	0	0	0	0	0	0	0	0	0	0	0	0	0	0	0	0	0	0	0	0	0	0
0	0	0	20.653	19.825	31.577	24.416	37.808	30.738	28.737	40.544	31.641	27.806	29.138	33.613	28.893	25.01	22.105	20.172	21.62	13.456	22.667	13.613	13.367	13.34	14.563	19.865	25.318	0	22.667	16.791	12.947	22.817	21.386	13.545	10.089	6.3207	14.673	18.17	20.594	23.622	15.39	31.73	18.778	21.16	34.805	22.607	37.581	28.289	41.163
0	0	0	15.119	17.178	4.9465	24.065	20.714	34.579	40.552	29.856	43.122	46.748	53.231	42.543	40.47	51.739	41.848	46.38	34.752	33.662	68.867	61.547	49.249	40.654	40.694	45.144	60.437	63.72	65.091	60.149	55.102	62.311	52.74	56.857	46.809	56.311	56.368	66.574	63.124	62.411	57.049	56.923	61.447	52.463	60.341	53.069	47.009	57.638	48.73
0	0	0.85185	10.844	10.033	6.2086	8.4782	6.3021	6.3957	8.324	4.8578	10.052	2.8509	5.3006	2.8552	0	0	4.0665	0	5.1953	10.183	2.6873	10.28	0	0.71105	0	5.0429	1.3831	7.419	0	0.56906	0	0	8.8879	7.2513	2.4287	9.5772	8.0298	2.1133	0.49296	0.5189	10.856	0.93201	0	0	0	2.0025	1.4641	0	0
0	0	7.8582	22.5	14.074	6.9617	3.2773	12.911	9.6216	8.445	7.7028	6.5087	16.515	3.7643	2.7057	6.2045	13.191	3.7414	0	4.086	7.4025	7.3078	17.889	12.963	20.485	25.404	22.508	31.432	9.9745	32.442	23.982	31.579	24.45	29.496	40.862	32.48	31.746	30.282	31.57	36.806	37.593	27.784	39.073	35.03	20.865	28.966	31.438	32.202	30.153	37.646
0	0	0	6.8377	0	11.785	13.468	16.844	19.081	18.188	27.885	9.1753	12.34	10.759	20.109	19.347	26.498	24.976	39.031	23.332	39.524	31.3	38.444	32.632	34.501	36.556	40.666	44.906	45.423	47.308	50.084	50.558	53.312	52.896	52.526	60.168	51.796	54.715	66.563	68.178	72.163	75.102	71.815	71.642	66.811	80.376	81.453	77.059	76.537	87.004
0	0	0	4.9989	9.8006	20.148	16.812	16.652	21.964	21.277	23.006	26.731	25.441	30.126	27.689	38.558	25.605	16.261	22.125	17.326	18.034	20.384	17.113	16.139	19.915	13.333	11.664	9.2979	14.644	11.579	17.781	20.11	11.599	8.6656	3.8512	11.727	15.657	16.792	26.936	11.715	10.061	4.2573	11.977	7.4643	0	0	0	0	0	0
0	0	0	12.092	9.2612	16.884	15.321	15.917	17.239	22.336	23.47	20.652	33.132	29.192	35.156	34.939	40.034	46.461	42.214	47.107	52.782	47.267	50.351	44.861	40.251	52.222	51.888	52.612	47.539	45.776	55.336	55.955	48.352	54.95	52.68	42.705	44.396	44.143	43.882	41.233	49.309	55.742	53.432	42.69	42.296	34.188	39.874	38.994	40.656	40.008
0	0	0	12.016	3.7608	19.617	1.8772	0	3.7446	0	7.8271	0	6.9848	4.8865	9.2596	3.3159	7.8669	11.715	5.5352	2.6177	8.619	9.5861	20.492	15.664	24.607	22.958	21.934	25.86	25.507	42.075	47.414	57.01	55.367	69.55	90.595	107.36	103.17	122.29	130.1	146.44	173.86	177.44	198.22	212.51	228.89	237.19	259.31	258.24	263.71	289.41
0	0	0	0.31565	21.54	8.135	9.7481	15.563	17.764	15.087	14.606	15.705	10.398	19.793	13.567	18.721	14.378	18.01	12.284	21.63	26.91	31.757	18.16	19.055	18.839	19.002	21.231	23.7	19.321	29.091	25.367	31.572	35.616	34.553	29.457	28.753	28.714	27.869	24.381	28.045	24.34	24.515	36.343	35.25	33.85	35.611	36.911	38.719	36.819	42.184
0	0	3.506	4.8139	12.567	5.6947	7.6237	11.497	17.311	18.983	27.339	23.857	33.376	35.22	39.087	44.352	46.228	60.186	70.346	71.318	97.018	91.631	106.54	103.17	110.2	117.87	115.81	116.1	143.76	125.39	133.86	131.28	147.1	145.59	143.65	138.99	137.11	136.85	125.86	134.58	141.07	130.23	129.52	149.33	79.3	90.792	107.31	101.98	88.959	95.363
0	0	0	13.641	7.9132	12.921	18.926	26.412	57.836	75.602	88.878	141.71	177.78	219.54	265.94	310.23	333.05	364.5	414.17	437.15	442.61	499.36	503.82	519.49	542.23	547.35	553.4	582	573	589.36	593.4	628.94	610.59	622.09	597.75	605.43	602.28	624.65	614.29	624.01	624.26	621.55	642.51	635.02	638.69	625.73	614.24	636.05	613.17	633.27
0	0	0	6.8981	1.4215	0	18.069	6.8819	14.318	21.006	7.2605	9.9867	11.891	18.546	15.436	19.143	21.056	24.13	24.867	24.085	25.797	27.39	10.226	25.512	24.195	27.26	26.551	29.837	31.892	19.995	23.798	18.183	21.31	20.645	34.865	29.273	24.603	34.595	41.682	31.611	46.034	48.816	54.04	68.464	58.4	61.567	69.781	72.143	80.449	80.588
0	0	0	10.853	19.137	12.827	10.449	14.551	16.038	23.804	30.192	20.225	27.339	16.554	26.195	21.821	22.041	32.464	31.821	29.743	30.127	26.929	34.791	25.277	23.461	4.8807	33.95	27.637	27.904	36.801	27.814	41.945	31.316	43.01	27.98	37.459	29.807	28.721	36.961	34.15	31.728	38.939	29.01	27.794	21.735	28.392	33.84	37.432	34.407	36.282
0	0	1.2211	13.11	30.343	25.623	36.58	48.254	55.092	67.228	59.19	58.114	52.311	60.719	63.467	55.294	71.52	54.416	53.44	45.034	48.74	69.033	67.837	62.198	70.567	78.896	86.223	98.617	87.977	95.034	111.82	94.024	101.95	94.735	99.952	94.113	94.783	104.9	98.59	101.82	99.789	97.047	103.27	108.33	96.118	112.89	101.16	102.87	99.789	91.128
0	0	0	14.902	17.281	18.853	21.523	15.371	22.092	27.505	11.175	10.258	14.639	16.579	15.194	13.427	16.713	9.6996	21.868	17.554	27.439	21.019	30.015	29.685	40.471	36.083	37.11	44.351	39.031	37.881	36.54	27.901	29.32	37.252	33.355	39.211	36.016	36.402	41.516	41.333	43.8	42.255	42.292	44.224	52.136	35.146	47.278	42.557	46.372	45.437
0	0	0	5.0425	8.1292	18.155	23.659	17.099	28.792	27.859	29.346	32.648	41.429	36.108	41.816	53.197	48.733	55.433	57.072	57.82	69.224	64.166	72.207	66.95	69.291	68.459	69.31	71.215	71.774	74.566	77.009	85.427	87.115	94.394	90.335	99.898	92.282	100.01	102.99	102.68	103.68	109.04	106.39	109.57	117.97	112.9	114.69	116.7	131.01	136.96
0	0	1.5046	9.5141	0	17.766	24.466	17.058	33.984	47.784	38.485	42.924	50.647	35.131	38.161	40.101	37.136	36.685	33.852	37.675	37.983	29.214	38.445	39.983	35.278	43.882	40.899	43.906	43.645	51.74	54.217	48.784	40.392	43.515	48.818	47.543	43.118	44.891	27.263	48.175	30.487	37.519	36.028	25.681	23.337	32.133	39.881	33.33	26.808	38.442
0	4.8555	0	10.154	9.492	1.434	10.056	14.438	27.642	24.23	18.698	18.607	20.021	23.85	12.385	16.781	27.946	20.261	19.07	20.74	6.2046	24.376	15.228	26.332	15.759	14.859	19.802	17.747	25.713	26.381	25.533	18.585	17.329	9.4985	16.402	17.81	18.16	21.596	15.341	15.96	21.908	19.698	13.877	8.8201	0	2.2934	0	0	1.4665	0
0	0	0	7.1171	6.146	8.1537	22.637	20.34	21.465	21.942	25.026	17.651	28.972	29.41	29.382	37.79	34.77	36.368	41.976	40.4	43.369	49.668	60.761	36.065	45.316	59.148	46.927	64.811	61.384	58.295	51.726	54.709	57.185	64.466	51.624	66.017	73.034	73.657	62.413	55.791	71.104	72.014	68.664	78.493	67.579	72.605	73.245	76.944	79.66	73.225
0	0	1.6336	14.394	12.098	5.8612	14.958	16.61	14.1	9.415	4.8455	9.0898	6.4428	10.028	8.2704	9.8454	11.608	3.7127	17.676	7.8164	24.184	10.517	20.236	15.592	15.4	11.027	20.935	23.532	19.553	19.317	16.093	11.952	11.118	15.042	12.07	14.876	22.406	16.606	23.196	28.678	24.621	18.903	21.444	20.807	16.362	5.6497	23.864	8.4878	19.725	12.891
0	0	0	7.665	6.529	22.491	21.581	29.513	30.994	37.858	42.019	57.333	63.562	79.492	82.513	92.401	98.344	112.91	133.24	154.45	161.97	200.28	207.19	248.51	267.69	309.97	345.56	351.97	325.11	400.82	437.81	427.21	443.3	457.76	459.59	466.1	465.67	464.85	471.97	480.34	530.25	523.56	536.78	510.56	520.64	538.23	525.64	540.08	511.19	510.25
0	0.45245	0	3.5288	0	2.4224	9.375	16.385	25.745	29.175	25.718	32.194	26.431	31.434	29.963	38.649	43.693	50.404	54.417	40.487	46.911	64.137	54.152	70.013	66.549	62.411	72.084	83.489	100.6	111.68	112.8	121.65	138.04	134.32	147.02	153.84	164.92	173.73	174.82	180.01	182.01	174.8	201.27	211.39	221.71	220.24	232.07	234.43	262.37	245.44
0	0	0	13.677	23.363	13.078	12.207	23.078	20.342	23.808	21.658	21.526	19.1	12.802	19.751	22.362	35.733	35.54	44.122	35.833	27.753	29.067	33.505	32.881	33.503	40.954	41.345	9.9658	4.3023	11.709	14.475	22.018	17.831	12.762	16.526	19.434	20.319	11.607	11.996	13.727	0	6.8231	4.3635	8.0111	6.0814	6.4327	2.582	12.47	3.6778	7.1221
0	0	0	9.3574	6.1052	15.934	1.8224	10.265	11.189	24.394	11.58	24.143	1.3038	37.186	46.69	49.801	41.858	53.91	59.45	54.327	65.549	72.736	91.188	81.166	84.464	107.22	98.016	82.28	96.302	101.18	100.19	101.44	98.194	107.77	98.561	98.401	110.72	122.14	133.19	147.73	169.75	197.9	198.52	226.84	239.44	276.26	272.14	275.24	268.9	286.12
0	0	0	15.872	29.772	21.628	27.008	20.211	14.92	24.862	36.552	27.638	22.908	37.865	36.837	35.261	43.013	47.276	64.544	61.89	71.494	63.551	99.802	89.592	110.41	110.45	125.88	154.91	142.82	163.41	164.66	163.11	174.22	151.78	158.97	173.31	152.9	154.36	159.66	167.13	158.92	164.51	167.84	175.32	158.49	171.35	171.44	160.17	164.54	164.01
0	0	0	7.4971	1.8191	13.643	14.209	18.627	16.063	18.825	25.702	28.508	36.871	75.475	52.549	64.225	77.227	83.114	98.869	102.99	108.37	117.3	123.2	129.44	124.44	145.73	160.49	176.67	206.04	205.41	233.64	241.26	271.38	285.93	310.21	319.24	329.2	340.86	357.31	376.5	379.3	381.04	390.24	384.95	392.86	388.74	395.7	402.95	396.59	412.1
0	0	0	19.456	9.9898	12.234	14.529	16.577	18.435	20.854	27.688	17.634	29.642	21.027	24.771	21.745	32.365	40.523	40.02	27.402	32.102	30.415	41.185	32.893	38.698	42.387	48.171	42.851	46.015	44.969	49.219	48.863	50.167	55.968	53.741	55.432	56.968	53.137	51.763	50.475	42.941	49.01	48.109	61.445	46.082	46.562	46.48	54.76	53.965	48.279
0	0	0	4.7597	0	8.1183	8.486	0	4.9742	5.4607	0.96463	6.1824	9.3658	5.5365	11.958	8.5617	22.663	20.831	16.131	18.651	19.605	18.909	22.883	19.179	19.581	25	27.158	24.608	35.713	34.32	29.702	32.504	41.983	41.384	37.937	38.598	41.315	30.634	29.788	43.17	41.095	41.41	38.359	40.512	45.303	46.372	51.132	54.588	43.88	53.766
0	0	6.8238	0.87088	8.9573	2.9757	3.358	10.713	11.852	11.657	15.194	14.631	17.874	12.424	20.189	25.966	28.96	40.259	47.042	47.083	71.866	73.504	90.772	87.824	104.25	113.11	125.39	117.3	123.47	128.57	136.32	130.87	153.69	148.56	158.39	160.51	167.95	167.32	180.03	177.35	167.27	176.79	173.18	183.56	180.76	197.12	196.51	206.74	211.04	206.37
0	0.060032	0.96449	0	0	12.619	16.059	22.685	20.837	22.424	25.521	31.15	36.187	45.336	31.135	35.022	41.544	48.295	48.655	60.77	57.207	54.92	60.808	61.754	71.987	69.118	73.326	79.252	98.261	102.64	118.78	117.79	144.75	144.23	137.54	137.79	138.27	147.47	148.69	181.59	166.59	169.33	182.24	184.12	181.78	192.36	192.67	206.68	202.66	205.18
0	0	0	5.4014	26.253	29.398	29.048	37.004	37.104	46.626	50.672	60.507	64.246	79.413	81.058	88.38	84.662	94.986	85.613	45.218	51.097	54.585	50.985	31.34	36.587	41.574	48.209	36.682	45.627	35.518	26.523	25.185	27.442	35.997	32.469	35.209	30.716	24.658	29.197	19.512	19.13	19.346	25.843	20.201	20.562	12.789	11.636	0	1.6305	0
0	0	0	1.784	3.992	9.1	10.117	3.6428	15.811	15.458	11.138	18.338	17.502	11.609	14.4	4.8748	16.875	17.527	10.588	13.818	15.642	13.622	13.388	14.951	10.262	11.971	17.878	14.502	16.961	15.559	10.129	22.476	23.379	18.257	24.042	18.481	21.613	10.357	13.316	18.739	22.213	15.966	18.836	17.328	22.268	19.727	18.324	28.322	20.257	21.426
0	0	0	0	11.052	18.808	13.385	13.155	16.372	15.912	22.961	15.206	7.8406	18.675	14.045	17.929	23.989	23.026	21.881	19.675	21.67	33.048	26.864	29.265	28.553	26.616	29.84	35.873	31.23	35.538	39.984	39.916	37.268	39.168	26.476	33.068	25.909	30.761	30.737	25.348	36.714	32.546	38.33	40.565	38.649	34.23	29.551	31.684	31.337	29.483
0	0	0	14.116	27.692	16.231	14.979	21.6	13.385	28.888	30.846	37.003	25.507	15.85	22.524	22.866	28.251	18.477	26.571	19.638	21.621	13.078	31.513	16.243	18.948	19.381	25.713	23.568	29.273	22.564	19.326	29.435	25.608	36.052	18.996	28.801	32.034	26.64	33.76	41.051	36.82	49.314	56.745	63.953	58.953	67.554	87.135	66.597	78.256	72.624
0	0	0.54075	10.78	15.307	10.723	11.328	12.356	29.857	47.612	79.909	94.968	110.46	115.6	133.46	137.43	162.46	168.43	180.27	215.03	207.16	238.91	252.52	247.04	262.66	259.14	267.32	260.69	284.7	274.75	281.32	248.94	245.97	276.46	258.57	271.08	279.2	268.69	248.59	261.95	266.35	265.72	260.14	266.83	278.63	259.54	257.07	275.64	276.55	262.42
0	0	0	2.1705	7.5511	16.344	17.05	15.053	14.959	23.456	14.771	27.51	25.245	25.084	38.333	39.351	46.504	52.722	57.702	52.024	63.845	63.481	72.437	72.502	66.876	78.994	80.549	75.168	81.436	85.649	77.822	77.584	91.605	87.866	95.263	85.575	90.186	86.846	95.225	94.847	95.691	101.11	99.61	101.35	106.03	111.04	111.17	125.36	115.95	126.04
0	0	0	12.064	12.643	12.369	12.788	21.358	10.935	17.652	11.039	21.125	22.137	17.716	13.704	16.285	19.768	17.11	17.448	21.492	20.054	20.925	18.895	6.7021	15.908	15.83	15.524	14.842	11.793	14.267	24.236	21.572	16.854	8.8085	14.023	11.927	20.754	13.855	13.66	18.261	19.603	27.266	28.041	25.725	27.476	21.318	19.682	27.432	25.881	28.216
0	0.55518	0	7.4948	9.6871	5.5573	8.2099	7.5483	8.1944	7.5135	0	1.1529	1.038	0.1012	0.61303	0	0	0	0	0	0	0	0	0	0	0	0	0	0	0	0	0	0	0	0	0	0	0	0	0	0	0	0	0	0	0	0	0	0	0
0	0	4.4375	1.9896	6.3927	14.926	7.2881	11.603	13.16	13.712	16.236	8.1028	10.833	7.0913	15.018	16.562	15.407	10.485	14.206	0	9.1046	10.424	7.6438	14.747	23.79	9.7749	12.329	6.1275	6.6315	8.5483	12.084	21.602	21.624	22.007	13.8	18.217	9.0158	17.091	19.131	17.063	19.313	33.021	23.7	28.916	36.758	47.171	36.404	28.478	30.413	40.304
0	0	0	11.759	7.7881	2.44	6.867	11.555	14.55	12.53	23.673	18.863	39.528	39.211	52.38	49.965	66.063	62.064	68.611	77.149	77.018	72.015	79.933	78.953	83.508	84.779	88.043	91.563	91.283	85.544	96.276	91.889	91.939	93.408	97.979	112.3	116.91	111.8	111.49	115.21	116.12	122.98	118.53	131.12	130.93	128.85	119.92	129.08	123.32	133.62
0	3.705	0	12.428	20.801	0	15.614	11.548	19.402	16.888	17.114	4.7296	1.479	9.092	19.298	12.742	3.5987	0	12.457	14.702	11.245	15.741	9.9324	8.6788	11.576	17.307	13.865	20.806	46.534	27.874	39.236	63.491	60.535	45.281	48.369	66.676	72.542	80.053	99.978	64.655	63.176	58.543	45.811	57.864	55.181	58.967	54.588	49.742	47.403	53.697
0	0	0	11.467	0	15.424	23.526	22.915	24.981	8.0502	8.3471	11.653	27.318	10.129	17.009	19.951	13.219	0	25.294	21.657	32.644	32.845	36.945	23.848	29.888	20.308	33.315	32.767	44.118	33.339	39.808	37.449	43.947	46.356	49.598	43.977	53.895	51.498	45.677	49.916	60.5	67.359	64.782	71.516	67.639	69.809	78.44	88.953	89.27	87.339
0	0	0	9.5746	20.537	23.141	13.368	20.248	10.607	15.55	18.691	13.463	14.231	18.215	11.354	12.208	9.6325	7.5202	14.053	16.951	20	12.322	9.6223	2.8255	5.8758	6.9555	11.272	8.5785	3.7412	13.131	18.821	21.481	13.544	8.765	21.015	19.011	27.943	19.39	17.367	22.886	27.276	24.223	28.956	24.706	18.412	16.592	17.377	15.831	20.109	15.116
0	0.79734	0	2.099	11.824	20.389	19.818	0	0	8.3645	1.1418	0	0	0.48346	0	0	0	0	5.682	0	0	0	0	0	0	0	0	0	3.667	0	0	0	0	0	0	0	0	0	0	0	0	0	0	0	0	0	0	0	0	0
0	0	3.4394	11.915	17.884	17.979	21.636	32.368	32.649	28.145	20.439	12.397	24.921	16.044	23.249	15.464	13.995	8.7145	7.1198	15.908	9.2636	6.7191	38.435	5.652	1.0826	0	0.79255	0	0	0	0	0	0	0	0	0	0	0	0	0	0	0	0	0	0	0	0	0	0	0
0	0	0	14.827	24.743	28.665	26.29	30.73	39.371	45.26	45.333	41.268	51.792	52.031	38.588	48.21	42.776	48.369	40.256	34.818	39.296	33.197	25.571	34.173	37.693	33.851	32.024	53.26	61.82	58.618	61.916	71.048	66.693	76.996	98.941	100.89	121.98	147.15	198.11	224.31	263.06	321.56	270.24	328.65	477.92	532.9	632.36	662.87	711.08	779.54
0	0	1.8593	7.0994	2.9836	6.2805	9.5897	10.443	15.344	10.313	5.6218	7.1137	9.2437	11.151	12.377	25.731	13.755	27.861	20.099	25.958	43.511	40.563	36.026	44.874	42.093	44.559	58.164	70.893	77.314	80.552	97.478	66.722	109.97	113.49	122.14	123.2	127.99	138.37	134.46	150.24	162.05	166.47	174.15	176.4	177.87	177.85	192.69	200.33	200.44	192.91
0	0	0	5.945	13.402	6.5613	19.024	17.613	16.548	5.0506	6.5674	9.6353	1.4251	3.2603	5.4724	0.58315	5.557	3.3678	0	6.6184	5.957	10.093	2.4002	10.495	8.4342	8.0134	9.9911	19.05	3.283	18.261	16.832	18.039	19.976	25.058	17.516	16.248	17.817	23.053	15.39	25.429	17.721	15.795	22.38	22.892	25.479	27.023	18.345	18.019	17.971	24.549
0	0	0	10.791	8.5482	26.371	29.562	43.541	37.313	53.893	60.115	84.51	83.263	101.46	98.033	118.01	124.62	119.52	137.58	148.61	143.52	164.27	167.28	182.88	158.35	164.37	171.23	165.86	182.92	160.3	187.26	177.88	191.32	203.35	196.77	164.37	200.77	188.14	184.39	203.26	192.2	179.98	198.03	203.08	200.9	196.01	197.35	195.77	186.38	186.02
0	0	0	13.782	21.69	15.109	37.486	46.445	67.124	56.539	13.562	43.252	32.058	45.325	39.025	49.613	53.707	58.029	60.555	55.139	50.607	66.538	66.243	69.689	80.242	78.022	96.152	108.85	112.67	123.15	136.46	129.46	147.68	165.14	152.52	153.94	161.78	186.03	192.81	192.61	195.65	199.02	191.67	213.65	203.07	217.67	217.83	221.24	224.28	231.78
0	0	0	9.8692	17.406	20.668	19.575	17.272	10.139	23.263	38.441	26.955	17.47	14.783	27.85	28.604	20.824	38.353	36.488	34.01	38.715	37.578	44.791	30.531	38.37	32.851	41.34	42.495	36.86	45.282	41.644	50.698	44.049	48.681	37.255	43.848	41.784	47.599	49.128	51.565	49.723	59.923	47.331	52.831	53.68	54.545	63.833	71.54	79.255	79.853
0	0	0	14.611	13.262	24.916	9.7392	18.285	29.928	47.008	12.923	17.032	22.58	22.201	19.654	20.785	24.727	26.311	39.717	31.451	18.43	21.186	26.202	25.912	26.261	31.435	28.398	37.718	23.432	31.818	33.952	34.591	27.436	37.24	45.268	55.982	36.985	45.088	41.435	63.68	64.813	63.673	61.315	67.587	69.867	78.936	69.689	67.665	69.591	77.608
0	0	0	20.918	11.246	11.503	25.725	33.879	43.613	49.073	64.661	66.279	98.114	110.42	119.83	141.95	168.34	170.1	204.43	216.55	243.48	245.4	268.09	274.29	301.67	300	316.44	338.32	364.55	368.3	391.77	382.68	413.17	439.31	453.81	474.86	478.25	485.33	506.75	530.1	540.16	533.68	559.25	550.65	553.62	538.75	584.88	578.05	563.46	557.28
0	0	0	10.023	12.428	0.89424	10.986	5.4803	20.387	15.765	18.513	19.142	20.294	11.526	12.293	19.415	16.513	14.069	13.113	11.964	4.583	21.088	17.237	24.472	19.079	22.418	35.996	28.571	34.987	36.384	33.666	32.351	33.857	18.985	30.551	35.215	42.465	35.534	41.131	41.819	40.825	48.648	44.16	48.576	38.312	56.544	50.738	53.962	55.171	50.161
0	0	0	1.5331	9.2132	16.934	41.794	98.95	156.77	247.91	367.58	466.99	582.37	665	770.16	850.44	945.24	931.91	1010.2	1094.9	1101.1	1126.6	1162.8	1196.6	1202.5	1179.6	1246.3	1218.1	1219.2	1226.1	1238.5	1217.8	1214	1226.8	1212.2	1216	1220	1186.3	1204.3	1200.6	1166.1	1164	1169.7	1143.4	1155.9	1146.3	1146.8	1118.8	1127.2	1120.5
0	0	8.5179	0	4.9702	0	5.7623	4.0138	10.775	7.6141	8.366	6.8644	11.377	3.1326	8.1512	15.108	10.89	5.3666	3.7701	7.3269	11.495	7.0189	12.897	16.408	19.912	20.432	21.516	12.801	8.0622	9.689	21.071	14.163	19.67	22.452	32.324	27.737	18.148	14.546	17.758	9.9471	16.761	23.844	21.858	23.006	11.299	15.585	15.582	22.829	18.173	24.233
0	0	0	2.7049	10.413	16.864	11.078	15.385	16.966	19.342	15.323	11.347	17.954	13.595	19.56	22.203	19.251	21.087	15.184	8.772	12.648	15.825	22.522	23.961	31.56	22.488	24.983	13.353	14.736	18.124	21.624	29.245	26.519	27.411	24.955	18.993	28.811	24.892	27.557	32.639	36.245	45.991	47.124	26.224	34.001	37.226	26.948	31.703	25.387	28.378
0	0	0	9.4746	20.481	13.849	24.076	26.819	35.809	35.3	28.807	29.733	31.132	24.109	29.92	23.024	30.982	26.163	22.135	22.17	28.99	20.022	23.288	21.257	12.108	15.23	21.184	19.35	20.341	20.251	9.7173	12.901	28.233	16.41	23.672	11.507	22.33	11.249	18.451	28.273	29.448	25.476	22.956	16.596	28.153	24.618	28.122	33.774	23.952	24.784
0	0	0	9.1297	11.444	6.7613	2.4191	6.7829	7.1804	17.106	17.562	17.213	17.736	16.468	28.21	24.244	26.326	38.05	47.118	62.219	72.842	84.489	120.37	135.23	147.73	166.81	190.4	215.47	254.67	278.42	297.44	331.88	356.84	383.88	411.77	433.77	471.01	487.12	507.02	504.03	522.58	547.12	555.12	565.86	545.15	556.08	578.15	581.95	587.81	573.16
0	0	0	10.998	8.9738	2.4488	9.4357	9.1158	18.564	21.833	24.24	29.868	23.752	28.323	21.06	40.43	43.745	59.981	75.571	90.971	114.61	154.2	187.05	226.82	250.44	281.11	331.21	349.67	373.29	400.31	403.46	409.63	420.65	406.13	420.3	447.38	472.54	487.62	513.09	531.77	546.89	537.74	526.95	538.03	545.91	575.19	550.46	547.34	553.92	558.93
0	0	0	6.7844	14.878	12.503	16.393	4.8335	0.99643	6.2019	4.8811	9.642	4.9319	0	0	0	0.81627	0	0.27268	0	2.8558	4.0943	9.4109	9.1943	24.6	30.784	57.28	72.976	118.88	156.06	208.69	261	300.31	382.42	436.81	487.17	550.47	605.61	679.13	706.53	809.09	827.75	846.94	843.61	889.93	911.84	891.49	908.41	913.03	961.99
0	0	0.74693	0.31463	7.0084	11.174	11.578	24.241	25.144	22.967	30.078	37.996	37.76	42.32	42.419	61.911	70.405	104.19	132.7	163.88	195.18	224.23	251.41	256.16	308.79	328.31	359.36	392.26	401.58	434.15	460.21	458.77	482.83	499.59	494.34	475.12	501.45	506.44	489.37	502.31	512.43	525.39	522.22	531.99	525.79	514.34	524.67	523.29	529.41	548.8
0	0	0	5.894	5.679	2.1276	8.6431	8.687	25.249	28.847	26.437	40.844	35.574	51.06	60.654	81.92	96.389	112.92	117.63	115.76	111.93	145.29	142.05	161.68	149.85	158.81	160.67	165.32	182.52	188.07	183	179.39	197.72	185.63	194.75	194.81	202.6	208.6	214.45	217.92	232.13	233.77	237.87	230.42	220.59	240.02	227.59	245.44	244.92	240.91
0	0	0	11.485	15.336	11.45	13.001	15.968	29.296	36.652	38.156	38.46	54.128	36.353	47.582	33.051	39.078	22.513	24.568	35.952	41.668	44.655	51.789	42.026	26.067	30.472	32.156	18.52	34.898	28.741	30.657	26.24	21.78	37.064	31.356	31.777	35.385	39.53	42.271	47.193	44.776	57.901	68.536	69.824	72.807	68.455	68.65	81.665	87.597	81.201
0	0.54341	1.4857	11.915	23.327	3.1748	0	0.38106	3.4958	4.072	4.7418	3.7511	0.43244	5.4895	4.5669	0	3.7235	0	0	0	0	0	0	0	0	0	0	0	0	0	0	0	0.016584	13.072	18.358	23.318	13.931	23.428	25.123	41.571	30.072	21.115	34.352	35.863	40.436	47.002	46.154	32.653	44.702	36.129
0	1.9525	2.4203	0	0	13.889	4.951	11.97	8.2814	14.563	12.46	14.221	11.843	33.81	22.885	26.174	31.222	41.674	74.761	108.37	165.94	201.88	260.44	321.69	364.04	421.05	485.01	544.86	643.44	733.81	857.82	889.61	1017.7	1086.8	1188.9	1293.7	1389.2	1446.6	1543	1585.3	1681.6	1699.2	1776.6	1813	1810.5	1881.2	1892.5	1985	2023.3	2076.9
0	0	0	0.50359	8.697	10.04	13.953	18.313	14.804	18.37	19.142	15.622	17.833	22.833	15.234	25.565	18.14	14.662	20.737	16.629	21.854	18.784	6.16	8.7658	22.818	21.555	23.777	30.433	28.57	20.881	25.747	22.91	26.527	26.079	32.51	26.89	22.331	33.082	30.048	25.313	23.389	20.884	29.793	31.113	24.036	24.893	18.42	16.223	10.478	6.0142
0	0	2.2498	3.7298	0	13.212	10.74	23.31	22.929	31.658	24.133	29.281	35.308	33.09	29.814	25.1	29.264	32.559	37.216	33.267	33.894	26.934	35.725	35.184	46.172	56.717	68.452	66.771	74.304	86.462	103.27	103.86	106.55	51.901	49.095	59.189	50.329	52.226	35.583	53.406	40.202	50.58	45.525	45.732	51.991	52.625	53.077	50.637	40.113	45.425
0	0	0	18.079	13.986	16.303	20.753	27.262	35.952	31.079	22.698	0	14.292	3.0746	9.978	9.9311	14.557	9.6754	20.393	18.889	26.173	30.497	30.853	37.262	44.906	45.897	72.859	110.87	132.04	164.33	181.32	232.44	278.83	313.18	353.94	405.92	457.03	484.7	532.98	590.71	622.25	659.86	683.07	736.93	757.61	783.03	851.84	837.09	904.3	943.41
0	15.902	0	11.655	11.441	0	0	0	0	2.55	6.3693	4.6211	8.5516	3.119	3.3655	13.818	2.2071	12.641	8.2176	9.4157	12.947	0	6.1657	14.985	7.7282	9.7515	12.422	4.9323	17.013	22.182	13.492	28.932	18.322	22.079	15.141	12.417	6.4544	16.633	20.978	25.822	18.421	26.074	12.413	21.696	16.053	14.565	29.447	17.584	28.441	18.481
0	0	0	17.827	7.8416	19.121	16.693	29.543	30.114	33.294	43.556	39.278	40.948	45.666	43.245	37.959	42.33	50.213	52.722	37.271	48.02	33.173	28.866	36.329	47.244	47.082	31.595	39.207	33.504	39.126	37.11	24.601	33.929	43.675	24.353	31.484	31.216	24.501	33.843	17.704	0	0	0	0	0	2.3209	0	16.579	0.7626	0
0	0	0	18.212	0	15	21.828	30.411	24.607	36.655	31.38	33.971	40.298	44.584	38.448	34.147	31.066	41.751	39.079	38.644	32.212	21.542	39.113	44.822	42.899	59.196	60.51	56.358	52.631	46.181	40.824	35.683	25.882	34.829	29.683	36.73	44.084	40.121	19.332	52.266	36.098	41.388	31.853	31.535	42.665	36.521	41.789	29.892	18.926	35.342
0	0	0	16.41	31.486	40.188	36.368	58.634	70.152	81.226	86.799	84.999	99.654	100.8	104.13	93.394	115.59	112.46	103.38	119.15	120.9	112.71	119.22	108.19	107.37	115.4	115.7	113.54	110.89	124.38	109.76	126.68	109.29	121.89	116.34	119.25	116.39	107.28	116.77	107.46	103.04	97.622	100.55	108.91	94.756	86.782	97.394	97.487	96.012	93.65
0	0	0	4.4432	18.319	9.1948	17.423	23.687	17.452	15.671	25.703	25.45	26.36	28.829	25.193	27.203	22.317	32.315	24.248	32.634	44.217	46.964	54.724	45.699	44.294	40.077	48.757	58.356	64.723	73.459	69.933	72.51	72.904	76.922	81.501	78.445	78.933	90.577	82.457	85.379	100.19	98.865	111.58	121.06	110.02	116.62	122.65	126.57	133.53	133.42
0	0	0	15.657	30.81	5.8042	4.2605	8.0411	0.70742	12.011	49.062	49.066	46.767	48.672	40.411	18.089	18.888	24.789	15.202	17.278	17.776	36.511	41.035	32.405	31.827	13.689	39.512	35.885	39.611	34.793	44.555	42.573	38.516	44.409	46.053	42.132	42.637	38.82	42.077	44.473	49.073	50.585	50.528	40.673	45.302	41.726	44.745	54.632	51.303	54.442
0	0	0	14.259	8.5064	4.8224	6.1105	3.0993	3.149	12.437	9.6704	14.629	16.444	14.081	15.06	8.074	9.8265	8.8617	15.774	26.53	20.937	30.23	44.693	34.712	45.327	45.081	40.406	43.424	46.949	45.312	47.938	45.784	44.674	53.773	45.692	52.009	44.636	42.051	42.096	50.39	50.167	55.002	63.23	56.474	54.98	54.913	53.386	55.345	62.795	53.32
0	0	0	3.0444	21.922	13.154	12.715	15.144	11.187	20.21	14.978	23.741	13.053	16.761	18.029	8.6757	11.86	7.7555	7.44	9.9446	12.803	6.559	14.39	5.1565	17.545	12.129	17.036	10.324	12	13.58	8.8381	5.8938	20.791	21.293	12.954	10.854	12.666	15.611	25.838	17.733	24.005	21.678	43.593	34.626	50.721	41.462	47.113	56.055	49.329	58.547
0	0	0	2.1726	8.2028	13.547	9.5581	17.483	15.296	18.264	14.257	13.1	16.131	19.753	23.915	24.13	27.35	31.89	40.785	36.023	45.247	49.776	62.241	61.372	71.427	75.937	81.165	79.639	90.164	96.266	111.86	112.26	122.63	117.61	111.35	102.66	125.94	128.39	127.36	134.7	144.77	159.39	156.16	170.86	189.28	204.78	207.03	218.8	231.32	245.88
0	0	0	2.8607	16.017	9.2456	3.8754	0	0	0	0	0	0	5.4685	0	0.4758	0	0	0	0	0	0	0	0	2.6443	0	4.0123	5.9394	0	0	0	4.3659	0	0	0	0.4589	12.205	5.8321	13.444	8.8612	6.619	2.9759	1.8988	8.7456	0	9.7313	0	4.7186	0.42398	5.5653
0	0	12.963	13.682	24.006	34.574	52.821	38.461	39.653	47.655	41.142	34.923	24.037	30.747	24.538	14.158	34.777	27.817	32.196	9.0346	0.9228	0	0	0	0	0	0	19.257	0	0	0	0	0	0	0	0	19.531	0	0	13.573	15.826	10.19	0	0	0	0	0	0	0	0
0	0	0	13.844	10.931	18.411	19.441	16.433	29.465	16.087	28.073	27.361	26.885	28.36	28.988	25.785	32.675	31.417	36.127	32.678	28.558	39.985	41.258	42.545	42.339	41.878	42.902	39.413	28.243	34.04	28.547	34.264	30.616	35.838	43.586	42.762	31.631	34.581	33.339	40.013	40.581	29.471	35.301	36.625	31.991	44.099	55.353	38.43	47.983	50.351
0	0	0	4.5236	9.7541	16.202	10.1	4.7216	4.0556	7.6816	12.591	8.0723	11.794	24.289	19.35	27.283	28.616	18.971	29.451	33.425	33.935	37.116	36.767	41.813	38.251	54.558	54.209	35.722	37.717	39.35	58.159	64.554	57.298	52.476	51.97	79.856	111.9	125.36	165.96	200.39	245.26	257.63	299.24	312.41	348.09	370.25	385.81	432.75	471.15	515.4
0	0	0	10.041	16.153	14.298	15.523	19.004	22.326	25.096	32.871	27.83	35.323	20.817	32.607	31.259	30.168	29.995	29.713	37.777	32.138	30.701	31.782	35.962	37.945	34.838	31.79	25.922	31.827	32.778	40.4	33.518	34.201	41.319	42.137	41.595	36.041	49.781	48.856	39.797	41.558	38.752	42.557	39.031	39.797	36.666	36.987	30.033	47.18	39.583
0	0	0	10.549	17.167	2.2245	12.258	12.448	22.45	11.257	12.664	8.8503	8.8338	25.321	7.1524	17.243	11.368	19.508	13.244	13.896	11.501	23.942	14.418	14.383	12.572	16.923	15.197	20.81	9.4732	21.739	20.066	26.598	26.595	23.661	19.778	23.682	21.218	22.647	16.798	21.654	22.044	21.229	24.047	23.892	24.776	22.648	27.803	27.465	24.235	37.356
0	0	0	8.6756	11.415	19.639	24.921	30.275	35.636	25.599	26.585	22.546	28.326	39.135	28.439	35.809	37.193	27.841	34.191	31.99	41.086	47.903	43.315	43.212	40.782	32.679	45.92	47.603	43.941	39.613	37.711	33.579	33.865	31.687	36.849	39.643	32.407	29.893	30.896	45.166	34.607	25.324	37.841	42.46	44.443	32.091	36.744	34.413	33.856	32.131
0	0	0	6.8968	10.144	8.3023	13.897	13.582	34.029	53.695	73.673	116.09	151.39	189.47	218.38	269.3	320.4	345.4	372.05	419.61	457.14	461.03	494.21	480.9	507.49	544.56	593.6	606.11	629.56	692.48	686.64	719.25	726.02	777.52	824.49	825.82	771.35	833.54	857.22	816.26	825.12	839.67	842.38	844.79	849.27	822.15	807.77	820.76	827.63	811.06
0	0	0	9.2361	13.48	9.6495	11.681	12.177	7.1341	0	2.5385	0	0.92824	4.9368	2.8494	2.8038	3.27	8.9749	1.5738	6.4921	23.037	20.645	37.721	24.063	25.776	26.682	32.505	33.512	39.826	40.342	40.772	35.421	33.814	39.335	35.566	41.969	33.437	39.307	31.875	37.748	38.022	37.825	29.519	38.444	29.147	45.836	41.16	44.029	52.112	28.789
0	0	0	8.3943	7.5084	7.2868	0	4.6889	11.567	4.8997	9.7532	4.9268	6.5417	9.4159	10.01	4.5489	10.762	10.968	11.274	5.1187	9.9215	10.276	15.741	16.632	20.962	23.164	24.115	29.155	22.537	27.287	24.352	29.591	24.853	31.675	30.525	36.724	38.13	35.799	37.529	39.227	49.013	36.715	37.522	43.754	47.393	50.978	55.278	58.527	61.3	61.277
0	0	0	5.829	13.042	6.2198	0	0	0	5.6125	1.2152	0	0.43482	0.18837	0	0	0.82302	0	0	0	0	0	0	0	9.353	10.546	21.86	17.599	22.372	20.175	40.865	41.864	48.185	50.684	54.395	57.916	59.538	59.061	74.811	60.985	62.828	54.716	81.233	62.475	74.984	70.536	68.591	71.954	41.015	66.896
0	0	0	4.5562	3.289	11.421	13.441	10.414	10.207	1.6583	16.902	17.732	12.206	17.367	18.527	30.247	28.442	37.285	42.535	56.182	74.208	91.786	95.93	95.735	109.22	150.17	146.83	165.54	153.7	192.68	201.82	197.72	199.41	221.8	218.93	223.77	219.58	220.98	216.01	222.07	238.43	222.49	217.6	239.87	236.45	237.71	232.08	240.08	242.36	230.92
0	0	0	57.455	32.716	28.267	0	0	0	0	0	1.2339	0	0	0	0	0	0	7.8642	16.595	41.752	83.509	93.803	104.04	123.47	130.78	136.84	129.09	145.94	148.05	161.28	173.9	170.49	159.45	187.83	178.86	164.63	158.92	156.45	183.57	170.88	152.25	161.84	169	174.85	177.21	172.22	165.59	156.67	142.75
0	0	0	11.631	11.109	13.975	20.175	22.082	27.357	19.786	19.233	15.002	24.63	19.62	21.067	26.175	18.692	19.971	24.759	26.527	29.934	27.286	33.391	23.45	33.591	27.33	40.028	42.3	52.016	45.912	49.071	57.278	54.182	69.468	65.109	75.737	87.586	90.268	85.373	73.338	86.615	88.625	95.816	90.181	80.086	93.677	89.501	89.499	79.96	84.697
0	0.37443	1.3407	6.6551	0	11.329	13.594	13.768	8.981	16.617	8.0746	20.721	22.527	16.557	14.318	21.624	26.25	27.081	25.348	39.522	38.577	43.589	54.899	41.117	44.766	51.247	55.208	52.808	54.833	52.549	62.478	67.194	62.872	60.798	68.019	67.94	65.027	62.894	70.912	76.608	85.062	87.456	88.628	89.205	86.376	92.66	86.049	98.772	103.68	102.73
0	0	1.1695	7.7214	12.379	16.93	17.455	31.264	33.503	38.209	34.269	37.118	46.142	35.286	30.829	36.662	36.969	49.878	36.833	33.1	35.492	23.037	21.114	27.574	35.315	55.845	11.997	10.988	13.359	11.93	15.328	6.4087	13.626	9.6707	3.1604	8.117	13.877	0	0	13.116	0	9.5421	5.8876	13.106	11.919	27.158	23.578	18.544	5.4113	19.65
0	0	0	2.1064	8.8518	5.0475	11.905	7.5251	8.051	11.374	5.239	15.311	9.8874	18.493	16.151	19.99	14.768	18.379	15.28	11.831	6.9457	10.458	2.9962	5.2231	8.2586	7.7538	11.735	10.671	12.135	7.1164	11.504	7.5816	0	12.67	15.208	1.7774	4.1884	5.6003	5.3763	4.9887	5.1303	8.5739	8.729	7.6971	8.9687	9.0444	14.453	1.7257	0.9984	0
0	0	0	14.072	28.913	31.468	39.005	48.573	59.464	42.64	48.782	51.06	61.247	53.591	59.125	58.322	60.194	50.04	83.836	75.035	82.917	90.491	96.43	89.827	108.02	101.66	97.517	120.01	106.33	107.56	103.46	96.29	96.543	101.32	108.38	104.24	98.404	92.096	112.16	107.12	113.33	102.35	105.66	103.35	102.43	96.073	98.115	92.27	93.681	98.87
0	6.9553	12.071	0.61072	1.2121	0	0	1.75	0	0.081147	9.2125	8.2444	8.4635	13.797	19.342	17.292	14.567	25.693	30.783	35.564	48.987	51.341	57.254	46.682	47.444	47.645	59.971	60.148	74.451	71.206	75.799	65.933	83.054	73.57	84.715	78.516	79.517	83.836	79.473	80.359	85.005	91.312	80.702	83.56	82.797	101.45	98.646	94.612	102.35	100.95
0	0	0	7.3858	15.266	16.127	18.134	27.689	28.632	30.301	31.191	30.261	32.557	29.706	40.734	36.266	29.708	34.468	31.741	35.888	39.686	27.702	34.224	34.35	41.887	50.14	48.236	42.516	59.481	57.003	58.253	54.195	72.434	73.462	67.788	62.263	59.887	75.047	77.383	77.28	79.619	75.607	66.659	70.375	69.493	65.751	57.577	58.83	73.351	65.39
0	0	0	1.3654	15.752	8.8913	15.435	32.622	45.376	69.06	101.6	142.67	167.41	203.22	237.94	269.95	310.56	330.26	357.25	395.36	433.8	443.86	466.01	451.62	480.53	446.21	487.72	470.18	499.01	510.64	533.89	502.02	499.82	506.51	511.78	522.07	515.53	515.19	526.87	512.07	509.27	528.3	518.3	526.76	513.04	522.21	542.76	528.92	520.98	507.48
0	0	0	9.9811	21.715	0.81257	0.36145	0	2.1704	10.8	6.7864	12.621	16.323	4.6428	13.885	17.965	22.344	41.662	53.638	56.874	54.198	76.451	103.67	105.79	124.14	116.93	128.71	154.38	168.21	166.91	185.15	199.58	209.95	229.49	221.34	233.98	241.16	231.7	247.55	279.38	252.63	250.81	263.68	269.51	272.75	253.47	272.92	272.44	280.12	276.69
0	0	0	0	20.506	21.566	16.239	16.526	18.508	15.95	18.835	9.2585	2.0674	7.0766	5.802	5.9052	6.6877	0.34691	0	0.55291	0	7.1083	6.3938	6.9419	2.5893	3.7952	3.3938	6.0732	12.9	14.519	15.122	0.46463	20.401	14.197	7.4782	14.672	16.493	19.052	24.41	21.347	30.503	23.574	25.548	22.602	30.12	28.641	27.203	26.654	35.226	28.156
0	0	0	8.0989	12.468	17.456	13.284	21.984	15.141	20.277	20.796	28.953	26.764	31.679	33.847	42.981	39.617	36.593	45.925	47.723	40.601	41.72	41.187	50.402	41.152	44.721	40.829	42.321	49.527	48.038	58.937	59.274	63.777	62.081	57.642	54.314	58.837	59.177	58.226	70.594	71.499	62.806	78.651	47.437	53.999	79.008	86.918	97.172	90.019	89.078
0	0	0	2.6398	15.598	15.789	16.565	8.3817	13.977	14.207	10.884	15.06	15.349	11.828	0.82953	0	0	0	0	0	0	0	0	0	0	0	2.7216	0	0	0	0	0	3.7194	5.8166	1.832	0	0	0	10.422	0	0	0	11.593	4.9695	0	0	9.5863	0	0	0
0	0	0	3.1816	12.886	16.151	23.216	32.22	33.562	31.115	36.959	46.615	41.795	53.935	52.903	53.873	48.478	56.717	63.476	61.668	67.315	69.527	69.564	68.463	106.52	109.63	115.34	83.182	69.553	74.878	69.871	70.978	76.501	73.228	71.012	74.418	70.506	68.662	64.409	67.833	64.208	55.042	54.61	56.767	63.369	60.085	57.986	63.798	54.992	65.058
0	0	0	6.7976	7.605	13.118	8.3493	10.462	14.434	7.6363	11.808	8.6013	17.527	17.9	11.915	18.799	26.946	21.995	29.94	31.205	31.121	33.893	39.866	43.082	41.954	49.451	46.54	47.636	30.077	41.035	41.371	40.221	36.722	44.378	48.69	49.22	37.578	36.244	36.167	34.84	35.878	32.085	31.212	33.368	31.262	39.859	41.674	29.24	31.896	37.155
0	0	0	8.7796	14.69	0	10.074	11.62	1.5567	5.6598	3.0154	8.0068	14.331	11.914	12.542	20.938	13.493	17.324	16.292	17.353	17.985	20.77	11.873	19.222	21.376	16.814	18.322	21.876	21.278	7.3927	13.171	12.973	5.4159	11.702	13.816	5.9901	0	5.9172	2.8761	0.52415	0	0	0	0	0	0	0	0	0	0
0	6.2034	0	14.535	0	15.432	3.9158	13.232	17.05	17.034	16.755	22.441	23.7	20.189	12.757	26.585	26.42	34.844	37.709	39.738	32.956	21.595	31.191	29.353	22.365	38.68	21.103	20.15	18.141	16.648	26.27	30.687	24.102	33.614	24.463	29.609	33.679	26.65	25.522	17.453	13.983	19.297	20.734	22.579	9.8471	9.962	7.9291	19.12	11.383	13.443
0	0	0	11.107	24.733	18.043	18.022	16.58	13.264	23.349	22.14	25.899	21.705	10.732	28.976	20.983	18.174	17.567	23.136	25.173	22.277	16.97	23.752	21.385	11.923	21.898	19.512	20.371	26.675	29.626	25.433	51.864	34.993	54.509	49.498	53.485	52.54	62.086	65.142	65.438	65.284	72.199	57.453	70.869	71.226	70.209	87.03	71.129	79.111	68.695
0	0	0	14.686	7.1014	14.861	15.392	24.532	25.183	25.376	29.536	24.405	26.403	30.157	31.523	24.598	36.73	37.574	43.359	40.924	51.195	54.078	59.733	59.384	65.17	63.369	64.602	75.31	72.843	70.524	67.416	68.408	67.29	78.924	84.099	90.303	83.97	94.682	105.26	107.21	116.04	100.93	119.35	111.15	126.39	112.92	123.56	135.71	132.37	123.78
0	0	0	14.373	22.352	20.36	8.6043	13.001	13.924	27.091	37.895	44.999	41.192	36.012	53.442	53.664	64.667	59.52	65.522	74.653	65.646	72.069	75.981	74.401	73.496	68.823	65.827	67.999	73.87	75.616	64.835	75.451	68.07	70.228	65.331	66.441	65.289	55.256	73.132	68.425	60.005	70.907	59.417	67.248	57.198	57.325	67.106	53.464	56.605	51.717
0	0	0	13.016	8.9214	14.555	8.3054	14.489	15.61	20.936	31.782	16.071	21.731	20.692	16.264	19.749	30.241	44.365	39.342	38.118	48.129	39.643	55.939	49.552	52.91	53.168	63.515	60.607	56.896	61.402	61.933	78.934	65.508	79.553	78.165	79.246	81.468	77.276	78.845	76.923	68.15	79.864	82.511	90.616	87.064	91.435	91.87	101.28	100.1	97.996
0	0	0	19.334	9.6081	17.625	12.343	11.133	18.519	16.425	17.543	28.57	31.709	32.409	36.712	34.392	41.459	66.978	81.979	94.551	124.02	145.79	180.24	201.62	221.04	263.99	293.16	312.26	331.01	348.72	361.16	395.05	418.08	414	428.03	440.28	468.35	455.71	464.85	468.1	467.64	474.82	477.7	503.26	481.13	504.59	503.17	517.21	490.52	474.41
0	0	0	6.0875	6.3629	15.312	11.973	13.002	21.294	12.734	9.5297	14.497	25.942	26.785	24.689	29.633	36.42	35.149	42.079	36.441	47.421	48.354	58.721	52.727	59.16	56.6	65.201	71.388	70.29	66.536	66.05	62.675	72.335	65.603	70.917	69.66	68.012	64.314	65.413	71.64	77.948	71.736	76.811	82.044	95.095	87.383	103.78	117.37	128.04	132.38
0	0	0	3.0051	12.282	17.943	26.229	20.66	14.992	18.116	29.38	58.177	55.676	64.015	87.524	95.71	114.57	105.72	110.35	120.96	137.68	144.11	164.54	151.52	176.21	171.22	180.1	179.86	190.22	191.61	199.04	191.08	200.34	204.66	202.09	204.25	197.88	212.15	220.15	209.59	218.15	214.48	224.45	214.02	220.66	209.9	221.28	231.83	212.12	216.19
0	0	0	3.8127	18.664	13.772	14.482	17.454	24.404	24.364	20.095	23.527	17.165	27.226	19.772	27.254	29.208	31.547	29.309	26.564	27.264	30.877	35.86	28.755	29.436	34.589	42.011	38.239	41.077	39.439	36.61	39.898	34.918	39.342	32.217	34.673	29.063	36.686	32.275	31.548	38.153	40.133	45.336	49.108	52.713	46.688	44.896	47.262	48.069	45.241
0	0	5.0489	15.929	3.8193	0.95326	7.3267	10.848	17.282	16.569	21.074	24.833	34.618	48.717	50.264	60.465	70.976	80.473	79.253	79.956	86.236	101.71	108.23	113.91	117.11	125.62	122.91	126.18	95.708	114.09	116.38	119.36	153.88	148.13	149.36	167.59	195.53	201.66	202.5	220.61	241.63	261.95	278.94	286.83	282.26	304.34	314.33	314.97	309.98	320.72
0	0	0	8.0541	10.527	5.9425	0	14.682	28.131	28.309	25.984	24.087	32.394	33.836	17.802	19.893	27.533	30.969	25.467	22.644	19.073	33.277	22.832	30.819	27.917	22.037	32.325	36.083	40.105	53.079	48.012	42.689	46.359	43.526	34.518	49.941	45.697	47.97	44.544	52.615	53.072	53.645	55.512	61.243	51.556	59.502	46.125	58.566	44.058	44.133
0	0	0	13.925	6.7524	15.315	28.087	21.19	31.631	14.005	15.61	11.429	15.549	13.133	15.954	14.61	16.846	9.153	29.913	28.42	34.849	39.297	43.012	52.322	50.47	52.198	67.007	69.571	64.938	73.308	60.123	54.618	67.748	67.161	79.875	85.676	82.839	86.452	81.682	89.927	89.306	80.103	80.702	90.625	91.233	77.24	87.734	88.298	81.802	81.068
0	0	0	3.2558	25.715	23.795	30.009	32.813	34.496	31.066	36.134	25.535	38.573	35.507	47.183	46.74	53.442	42.317	43.675	38.765	47.103	36.106	30.653	39.667	38.753	32.025	39.575	37.836	45.742	38.221	33.806	33.984	21.362	28.558	28.739	23.161	23.125	15.348	24.925	20.282	26.21	34.438	31.871	32.49	33.386	32.948	24.061	20.622	13.108	15.077
0	0	0	5.1415	14.39	19.469	16.58	6.4041	14.669	9.1942	10.04	13.294	21.938	25.838	8.6419	7.1135	19.686	27.139	12.704	15.424	34.982	25.697	21.119	17.977	18.848	14.93	20.332	23.57	24.04	38.25	29.529	23.744	38.757	38.171	34.184	27.21	36.409	35.61	39.431	39.903	47.063	46.297	41.004	33.94	43.188	51.407	56.52	60.529	53.236	60.108
0	0	3.3401	10.944	14.77	7.017	26.836	20.639	10.511	23.08	14.554	0.18804	0	0	8.8385	0	0	0	0	0	0	0	0	0	0	0	0	0	0	0	0	0	0	0	0	0	0	0	0	0	0	0	0	0	0	0	0	0	0	0
0	0	0	13.887	20.422	2.9681	12.144	26	33.363	36.656	37.17	34.737	46.463	38.241	41.272	45.372	45.965	47.292	52.025	50.61	55.039	55.661	55.757	49.962	56.039	69.918	68.583	69.255	89.294	75.361	87.169	86.291	95.767	89.868	95.463	104.92	106.68	110.29	90.554	99.097	96.7	107.37	106.59	107.76	107.73	108.07	110.88	105.18	102.69	109.24
0	0	0	7.8716	13.004	13.916	18.867	16.373	12.953	12.018	6.3556	26.191	21.875	28.386	36.134	41.824	38.286	35.992	37.264	56.137	44.939	51.441	51.554	64.73	59.969	57.223	52.502	64.789	59.128	70.167	79.423	80.379	90.204	90.837	94.645	91.76	96.815	99.13	115.72	127.75	139.83	151.23	169.15	161.96	179.93	186.05	195.1	204.33	205.91	223.53
0	0	2.2436	12.427	1.0964	12.695	0	6.8163	6.8311	14.515	31.783	41.555	55.346	80.292	92.516	104.06	130.62	153.98	167.83	177.25	207.17	226.86	241.8	251.19	274.22	289.61	296.56	321.27	320.34	339.12	340.82	352.94	349.97	346.75	360.52	374.63	363.3	365.94	382.5	403.58	405.94	416.02	403.08	397.69	394.57	416.94	410.83	382.63	406.65	418.99
0	0	0	15.703	8.3422	17.136	11.327	16.964	13.25	17.221	28.313	22.196	23.437	24.409	19.731	19.956	29.814	33.766	31.229	31.554	31.742	31.454	35.4	31.727	31.249	38.203	40.416	40.955	32.319	36.211	41.86	40.103	42.229	44.586	50.814	49.745	52.423	44.865	46.998	46.346	40.104	41.53	39.566	48.007	36.708	33.852	41.385	44.831	46.873	49.839
0	0	0	12.209	5.9941	15.541	15.391	31.862	33.333	56.352	43.942	60.401	71.143	73.006	85.262	96.956	130.83	156.05	168.53	214.7	268.72	333.26	386.43	402.59	488.68	521.05	546.57	462.5	500.61	598.21	627.01	661.32	587.73	593.87	625.19	612.01	624.86	620.78	623.85	640.09	603.55	616.79	616.95	602.43	598.44	584.14	556.16	554.89	552.59	562.24
0	0	0	7.0687	17.497	9.9491	12.234	4.1891	2.5981	7.5793	6.4214	18.757	13.597	11.654	14.701	11.949	10.874	1.6691	9.811	5.2455	6.5625	5.4745	0	0	13.198	27.549	48.92	65.839	114.68	151.21	190.68	227.35	293.67	323.93	359	399.91	422.41	471.87	506.63	499.79	563.29	558.63	557.8	586.64	605.59	619.6	641.05	690.72	658.51	651.81
0	1.432	0	2.6481	14.567	11.934	4.4396	11.845	12.372	10.94	11.552	2.7679	8.0244	11.982	16.741	13.504	13.409	18.722	17.706	12.385	11.898	14.64	22.329	24.157	36.722	34.118	20.304	16.103	28.894	31.837	38.013	41.023	36.709	49.76	50.809	44.876	59.065	52.77	52.62	55.918	52.339	67.768	52.503	63.958	66.522	80.721	67.671	74.413	65.974	85.459
0	0	0	15.498	12.117	15.689	18.358	22.564	24.449	24.356	28.014	26.616	28.793	24.183	22.927	23.669	31.415	39.273	36.932	32.534	26.848	28.142	34.364	29.048	30.267	29.935	37.594	31.51	23.644	28.775	29.386	37.066	30.605	42.485	35.769	35.709	31.965	26.629	29.729	24.669	21.568	24.858	25.579	30.278	24.261	22.013	24.018	27.419	20.139	24.331
0	0	0	10.424	23.57	25.185	27.194	32.858	37.88	33.365	35.437	37.072	35.074	31.421	34.238	37.632	32.304	41.733	37.31	38.046	39.87	39.931	33.743	38.319	35.765	37.436	36.119	34.431	33.715	38.494	46.625	48.011	26.802	30.919	33.597	29.697	30.094	27.178	21.262	25.794	31.225	29.952	26.771	32.32	40.721	28.718	28.75	31.059	21.013	38.597
0	0	0	7.429	11.623	6.1475	15.373	12.192	6.5773	11.103	9.4569	4.9765	13.608	4.5634	4.0581	8.6945	4.6965	0	7.7225	3.5379	5.9196	4.4397	0.29462	0	10.558	1.8369	5.2252	3.3284	7.2042	0	1.7845	8.9235	3.2211	5.1113	0	2.291	12.798	7.2071	14.312	21.171	17.005	27.166	27.405	28.625	30.402	38.418	36.755	50.747	61.674	69.714
0	0	0	2.0664	14.815	23.226	24.409	21.933	17.375	31.787	13.836	22.657	33.5	14.866	14.126	13.39	12.828	15.108	13.475	3.1646	11.101	19.687	10.578	3.9189	7.4413	8.9231	4.2694	11.426	15.535	0	2.9899	0	7.6028	0	6.3535	0.29601	0	0	0	0	0	0	0	0	0	0	0	0	0	0
0	0	0	12.053	11.574	16.229	12.532	21.2	19.747	25.636	22.84	17.573	28.499	29.225	24.984	25.182	29.615	35.854	34.621	34.195	37.2	30.325	38.534	36.331	41.895	40.253	41.503	36.748	40.555	42.209	45.908	54.917	51.655	53.577	53.317	56.082	58.21	54.59	60.053	56.745	50.051	53.226	51.959	59.218	51.257	62.128	60.756	71.074	67.276	65.541
0	0	0	0	8.8372	14.416	21.881	17.585	23.704	32.485	26.776	30.039	36.126	38.743	40.76	44.26	43.525	43.489	42.779	45.495	35.521	41.901	38.791	29.552	38.861	41.668	35.381	46.399	43.031	34.081	41.06	35.401	33.584	39.14	44.321	40.371	29.845	37.025	37.461	38.887	30.177	27.965	33.943	30.181	33.244	35.734	30.282	29.399	21.592	22.322
0	0	0	9.3649	10.961	7.8028	16.07	14.268	10.953	15.768	9.0981	7.6595	16.298	14.012	23.923	13.334	18.29	17.451	15.349	24.39	19.692	18.21	16.283	21.153	15.8	15.77	19.363	21.038	23.063	20.795	20.315	25.691	18.124	22.989	23.638	19.547	25.154	18.571	24.892	21.557	25.544	25.558	27.838	29.733	30.353	32.569	28.078	24.131	17.927	23.928
0	0	0	14.456	42.484	49.301	65.288	79.961	96.192	97.588	126.24	124.9	130.93	130.29	119.8	120.99	123.3	136.76	104.83	105.23	96.694	109.91	117.04	97.609	116.84	97.608	116.83	146.34	167.87	187.52	220.65	243.67	287.69	324.18	366.43	432.01	536.26	630.15	745.85	844.76	947.37	1034.4	1222	1278.7	1423	1457.7	1589.1	1612.3	1722.3	1712.5
0	0	0	3.3309	7.4545	16.326	8.7215	13.958	15.759	17.678	18.221	12.552	11.689	11.303	4.9923	15.497	24.285	26.45	34.777	17.736	20.721	21.293	26.814	27.458	34.607	28.56	27.47	20.693	22.645	26.789	34.918	36.213	40.176	41.49	41.922	31.503	36.958	42.446	33.271	35.918	41.404	56.274	48.307	56.188	58.963	69.708	57.854	62.607	50.585	56.119
0	0	0	17.646	12.664	18.257	17.915	18.331	10.258	10.493	26.499	17.267	22.717	15.134	16.115	26.208	44.338	82.813	102.22	139.94	181.81	202.93	263.38	305.42	351.97	396.68	412.39	422.06	465.72	498.64	523.17	512.24	546.58	573.68	572.91	575.55	594.13	579.96	608.81	611.96	602.59	608.73	628.79	622.3	624.92	627.69	636.75	627.43	619.01	633.86
0	0	2.4963	3.7635	7.5233	3.095	8.9302	8.4847	14.145	5.4068	17.709	1.3118	13.155	11.082	5.5425	12.637	8.2591	12.235	8.5736	15.445	19.097	18.68	18.7	16.54	13.113	14.367	13.203	16.792	15.434	13.913	20.896	17.206	31.352	32.605	38.89	46.575	51.604	58.02	65.772	71.835	82.231	101.4	104.84	128.79	139.4	134.25	160.23	169.49	178.02	187.8
0	1.9716	0	16.481	7.2231	10.203	7.2864	3.8525	3.9526	9.4092	7.1629	13.242	0.085436	1.0012	15.629	19.6	13.467	7.8247	12.59	22.451	12.373	23.67	24.909	0	5.853	15.871	3.3769	0	3.4566	5.0793	9.5547	60.169	24.872	17.466	19	22.459	24.826	28.137	32.475	33.905	29.963	48.326	32.821	44.041	40.939	40.421	55.827	43.992	48.57	47.783
0	0	0	5.3398	13.058	19.334	38.861	29.243	38.871	56.066	56.584	61.509	64.14	60.056	68.972	62.092	65.705	58.704	52.044	48.797	59.689	47.705	54.386	39.525	61.882	56.855	70.201	49.679	62.026	55.89	70.308	70.17	81.133	77.258	82.617	83.669	82.302	80.564	88.17	87.734	85.887	82.426	95.997	88.161	78.19	63.842	72.336	63.617	56.932	61.24
0	0	0	10.392	18.737	15.126	22.451	32.876	32.649	30.102	39.55	39.018	48.567	51.829	60.923	64.659	60.636	65.838	67.794	74.8	76.869	78.982	79.76	88.17	96.254	95.085	103.06	102.56	118.75	118.02	123.25	132.64	129.64	140.35	145.2	152.08	151.84	143.9	153.94	166.77	177.24	191.1	191.33	206.39	204.06	218.07	217.74	220.2	227.77	228.73
0	0	0	9.3961	9.9305	10.228	3.987	14.132	0	0	0	0	0	0	0	0	0	0	0	7.2166	0	0	3.5312	0	0	8.6269	0	8.1954	0	15.801	15.517	11.04	20.453	24.971	16.649	25.768	43.857	43.149	32.141	22.237	41.549	40.692	54.69	50.718	47.353	59.568	49.72	51.321	47.026	52.369
0	0	22.331	7.9583	7.1655	10.045	21.078	13.079	17.169	0	0	0	3.1081	2.2735	0	0	0	0	0	0	0	0	0	0	0	0	0	0	0	0	0	0	0	0	0	0	0	0	0	0	0	0	0	0	0	0	0	0	0	0
0	0	0	6.1084	7.3145	9.9019	24.954	27.632	34.626	27.853	32.567	24.913	39.361	23.965	9.3074	4.6383	0.57134	9.2266	0	13.282	21.345	5.2453	21.56	9.4837	21.641	32.703	30.261	39.958	35.642	41.672	43.464	47.709	45.478	75.127	70.557	93.49	81.797	94.062	65.314	90.118	76.516	86.434	78.059	79.366	82.224	22.087	9.1192	8.0434	0	4.5879
0	0	0.80796	2.4596	15.081	13.042	20.739	30.181	37.474	29.593	26.009	40.312	29.999	28.356	32.654	37.685	38.575	28.39	5.1556	18.482	22.263	21.298	25.57	31.106	44.381	43.209	46.537	45.303	39.636	44.384	58.255	53.887	59.414	61.334	58.88	73.325	68.087	73.099	76.955	63.722	79.603	68.542	76.621	80.041	70.521	79.24	74.07	70.632	68.802	79.62
0	0	0	1.8288	13.573	8.2223	14.45	7.6672	4.2329	7.7225	8.9477	17.949	16.996	15.636	12.335	4.8522	11.559	10.701	11.636	4.9264	7.4472	10.204	10.349	0	13.384	5.1714	24.73	17.002	22.176	31.683	41.098	60.133	64.689	87.264	90.293	105.27	105.1	109.71	124.69	125.24	134.78	146.44	143.81	131.17	152.65	157.69	163.54	164.78	174.16	177.28
0	0	0	7.5846	6.8926	15.1	7.0441	7.6898	23.959	33.723	51.923	64.393	74.142	111.26	124.48	156.47	158.08	179.41	201.29	223.03	227.71	238.29	241.27	246.61	268.79	268.75	268.11	273.36	291.6	283.52	263.48	271.95	279.92	295.23	280.21	288	295.96	291.66	289.32	266.52	289.22	280.78	286.58	296.94	280.94	297.09	280.94	284.06	279.61	281.09
0	0	0	13.059	14.273	4.4151	3.2093	3.1625	4.8686	18.329	20.676	23.455	21.398	12.014	14.466	16.514	14.147	17.996	24.802	26.431	15.466	32.622	42.35	40.848	37.933	48.473	68.171	77.53	92.577	109	124.56	177.61	179.12	190.4	204.89	230.54	239.28	273.17	282.55	308.8	313.71	328.99	325.71	354.06	365.12	365.45	380.4	397.38	419.98	394.06
0	0	9.5314	22.061	12.046	0	0	0	0	0	2.2399	0	15.964	7.5368	2.0779	22.452	12.944	17.976	32.788	27.822	49.653	32.026	49.242	43.354	65.757	58.624	75.039	74.335	92.221	104.94	124.02	112.68	133.43	134.51	151.39	177.4	185.76	195.46	220.66	235.39	265	267.1	282.48	296	315.28	334.85	366.59	391.92	385.63	395.79
0	0	0	5.1717	17.383	23.44	24.138	30.975	40.313	43.583	40.869	43.265	52.846	55.337	53.184	54.936	55.087	44.292	44.595	58.373	50.144	57.877	49.034	56.552	58.794	58.577	69.34	66.1	73.687	72.391	76.253	79.06	79.382	80.946	79.297	77.415	74.46	84.234	83.132	87.156	91.401	91.658	82.983	99.683	96.477	102.78	102.58	107.7	110.04	103.97
0	0	0	15.814	7.6682	8.1143	3.8607	11.973	18.247	19.998	18.079	16.112	18.748	18.579	19.968	8.926	9.8549	6.3498	1.585	6.3325	2.8508	35.21	37.417	15.95	20.948	21.605	18.498	14.344	26.54	26.106	27.673	31.199	18.422	28.574	22.432	27.69	26.993	27.042	16.599	29.264	27.341	35.982	31.352	33.267	32.347	26.241	29.425	23.472	24.819	21.317
0	0	0	2.2073	16.593	0.58003	13.446	15.7	26.814	27.94	27.763	42.405	43.282	44.098	50.175	57.41	61.929	68.015	65.4	60.939	57.906	67.075	54.711	69.67	67.487	69.281	81.985	84.878	90.106	90.036	91.328	95.593	91.507	85.672	76.707	89.225	94.156	81.8	86.294	85.167	93.077	87.831	94.895	103.95	104.76	118.16	98.416	104.74	104.89	103.78
0	0	0	7.1725	17.605	7.6119	18.191	15.632	20.665	17.719	15.99	23.703	17.522	15.239	17.023	21.462	11.46	11.761	0	1.8915	9.6208	4.9044	10.556	8.8667	30.428	23.493	25.711	2.3503	0	0	0	5.8536	0.13591	0	6.5555	0	0	0	6.404	0	0	0	0	0.48681	0	0	0	0	0	0
0	0	1.0291	27.165	11.851	12.494	15.146	0	22.468	11.937	17.37	2.4567	10.104	3.3615	9.0281	0	0	0	0	0	0	0	0	0	0	0	0	0	0	0	0	0	0	0	0	0	0	0	0	0	0	0	0	0	0	0	0	0	0	0
0	0	0	16.624	16.873	10.161	3.2037	6.5214	6.6841	1.647	0	0	0	0	0	0	0	0	0	0	0	0	0	0	0	0.86767	0	3.9514	0	0	0	0	0	6.8993	9.3428	8.0623	4.7683	3.3022	12.218	22.028	33.404	22.17	28.206	19.66	23.568	39.746	40.629	45.487	33.009	51.034
0	0	0	15.552	14.978	14.966	32.537	23.761	30.653	17.598	15.823	15.435	23.355	11.858	8.9938	11.389	11.213	4.9927	17.49	3.6434	20.866	10.304	17.022	9.9664	12.622	4.9224	15.006	12.887	14.991	10.521	0	0	0	2.086	2.5225	12.503	2.108	0.1845	0.48238	5.4911	10.08	8.0285	4.8877	12.173	15.47	0.22354	2.7475	9.8056	12.323	10.28
0	0	0	8.4888	8.7489	4.9439	19.563	13.027	16.425	6.0115	13.109	13.986	9.0593	10.787	6.6018	3.8317	0	14.422	1.7607	11.945	7.1075	19.692	11.519	12.078	14.665	14.32	17.3	21.422	13.403	25.459	23.144	35.794	33.219	36.49	33.707	47.561	48.444	52.593	54.524	55.226	50.421	57.664	58.959	64.893	77.578	67.879	68.955	74.12	67.055	73.083
0	0	0	0.33808	15.527	13.591	31.162	18.598	17.679	29.971	25.971	41.133	35.064	29.012	30.437	37.364	5.5541	39.545	37.008	15.005	7.8031	14.013	1.574	11.866	12.996	11.569	13.698	4.3893	0	1.8131	3.9925	0.39462	4.1527	7.0941	6.3295	6.828	1.2773	0	0.14857	0	0	0	1.3529	1.6499	0	0	0	0	0	6.1132
0	0	0.45978	1.4953	17.801	8.1861	18.535	18.094	26.274	24.32	20.805	16.375	23.384	13.72	15.125	16.6	10.519	6.6615	0	4.9448	8.0048	9.2876	10.793	12.341	23.314	21.343	18.286	17.273	1.3554	6.9197	19.97	7.1417	14.938	18.36	21.692	24.24	20.975	21.737	32.008	18.678	26.845	39.448	40.202	49.325	41.741	44.399	47.42	49.689	46.37	57.437
0	0	0	11.002	13.393	4.8965	9.5418	6.2011	24.042	18.534	19.032	21.303	22.791	24.015	16.331	32.474	24.072	23.684	23.751	19.573	12.357	27.739	15.936	29.908	27.097	28.952	36.008	35.033	42.076	42.179	37.435	45.597	42.739	43.181	48.191	46.897	58.389	78.484	103.38	118.87	144.15	162.67	183.95	210.56	215.62	262.15	270.73	291.09	315.34	325.38
0	0	3.7872	2.8701	0	14.102	19.413	20.205	15.252	20.94	15.197	26.564	18.129	25.019	25.743	27.781	29.526	28.692	27.203	38.868	29.92	35.785	40.409	47.918	42.028	44.022	39.888	54.799	59.044	52.713	73.487	63.351	73.834	74.794	67.623	79.464	74.801	73.864	80.148	79.007	82.331	81.191	86.384	77.246	80.606	80.856	87.054	92.426	84.915	81.992
0	0	0	14.385	17.485	3.8886	1.6558	9.8521	14.247	25.833	32.642	44.461	56.707	38.473	45.867	48.23	51.913	58.629	63.913	67.021	73.305	63.94	77.526	72.353	70.279	69.857	78.267	84.173	72.435	80.036	66.222	80.154	85.162	84.999	77.128	79.503	83.7	78.404	85.469	81.687	87.022	91.42	82.056	89.277	80.916	87.318	98.701	92.72	99.649	101.75
0	0	0	15.764	19.274	7.2032	3.5292	8.8026	16.759	12.777	20.49	13.93	21.457	31.098	27.891	30.964	28.157	33.072	21.31	39.448	46.826	54.399	56.988	55.908	67.845	76.366	78.413	79.708	91.445	88.005	86.661	94.587	95.48	110.5	104.48	108.63	100.46	110.24	109.4	118.45	117.48	121.58	129.69	123.68	126.84	125.69	117.59	118.94	124.13	119.25
0	0	0	12.659	15.102	7.8703	20.019	16.383	30.236	32.227	27.774	27.25	34.365	42.15	30.237	34.839	31.832	36.706	39.36	36.772	20.884	41.9	19.967	39.27	31.107	31.662	39.233	34.249	48.734	48.211	36.589	35.772	34.598	32.275	33.045	31.117	36.054	34.176	42.266	49.288	55.764	54.124	57.434	65.844	56.398	72.536	59.341	70.703	76.5	68.823
0	0	0	0	14.709	18.423	10.461	20.36	22.215	39.843	39.431	48.812	63.524	56.388	58.243	65.694	73.726	69.787	75.347	87.653	87.826	87.742	96.276	88.968	88.151	98.887	114.44	106.81	105.9	105.94	113.16	125.13	114.86	136.18	130.56	136.89	144.03	139.19	138.23	151.61	140.36	140.63	149.9	156.72	155.01	160.4	170.88	170.56	167.61	161.28
0	0	0	15.062	28.153	22.572	25.08	33.829	33.89	58.659	67.239	65.259	72.176	90.75	105.25	113.51	114.74	122.1	135.57	143.05	137.33	137.11	166.08	156.56	154.61	161.15	178.88	167.79	167.71	181.91	177.73	189.6	186.49	195.26	191.03	183.77	184.21	166.54	174.41	189.31	170.19	180.96	173.44	171.9	179.07	176.68	182.59	169.4	184.33	179.23
0	0	0	2.7478	10.688	0.35989	17.775	17.464	22.156	33.225	38.244	61.816	72.462	71.631	72.929	80.595	89.977	96.101	99.771	100.82	109.1	101.57	102.64	107.7	125.18	122.89	137.13	132.02	138.72	107.49	111.05	111.27	123.12	113.26	115.07	120.04	116.81	110.63	120.54	108.35	113.76	108.73	121.53	105.69	114.12	113.33	113.24	112.27	104.11	105.79
0	0	2.4473	12.279	9.1897	9.9057	26.128	23.234	22.379	17.982	22.951	26.08	34.631	36.784	54.764	55.749	63.837	54.528	61.367	64.362	64.827	67.428	75.203	71.897	74.445	71.977	75.357	81.544	94.572	79.849	86.427	84.922	83.857	95.558	97.637	94.938	100.54	90.008	98.714	100.83	99.897	108.95	104.97	115.97	108.12	112.44	101.77	104.13	110.46	105.83
0	0	1.1303	8.7459	5.7693	1.8118	3.0852	4.2163	15.861	26.336	47.053	68.309	106.38	158.63	192.49	213.33	242.19	274.77	294.45	323.81	349.53	381.4	465.06	454.03	552.54	540.81	534.82	556.73	595.94	616.93	680.95	688.86	701.02	734.82	718.87	720.19	749.65	783.22	833.32	841.58	870.64	897.62	929.57	957.54	992.9	957.21	942.82	954.33	995.9	1001.5
0	0	0	10.231	16.325	6.7846	18.043	15.106	30.813	46.266	61.37	80.293	89.74	98.968	113.41	125.95	126.64	141.2	157.2	160.65	159.73	190.44	191.46	194.6	207.07	202.68	213.58	218.61	207.48	205.54	204.69	193.6	204.07	184.61	208.5	198.41	210.79	225.25	221.38	215.55	221.24	225.65	232.3	222.98	220.9	222.74	223.37	223.85	219.18	218.29
0	0	0	1.4455	6.5466	12.792	13.234	6.0072	17.335	13.975	15.393	18.508	20.852	21.275	27.297	27.624	34.933	38.877	30.864	33.053	42.956	37.012	31.976	34.195	31.385	39.575	42.829	49.278	47.288	53.284	50.401	55.115	63.642	65.672	62.827	62.501	62.06	50.642	47.891	54.634	60.076	59.342	60.953	64.591	53.458	58.897	59.849	63.37	51.014	58.958
0	0	0	9.7023	13.146	11.972	9.1322	29.203	56.749	90.612	131.46	167.09	205.1	252.08	298.77	337.49	371.12	392.15	437.09	481.26	491.65	511.53	532.67	569.86	569.31	570.41	591.99	604.84	626.21	618.78	615.95	638.86	645.89	637.88	644.29	651.77	653.26	669.2	656.79	669.54	657.89	685.17	661.57	671.47	666.51	666.26	654.61	656.88	653.46	648.34
0	0	0	19.575	14.76	19.38	14.064	23.793	26.498	27.269	31.482	29.581	31.088	36.904	29.294	42.313	42.568	38.332	40.15	47.68	48.469	66.875	57.405	69.254	65.885	62.509	37.444	65.166	65.385	74.47	78.678	74.498	77.112	74.82	61.272	65.036	65.316	59.752	65.027	75.353	69.805	79.898	71.267	50.531	54.438	58.199	45.901	57.462	40.837	63.159
0	0	0	10.941	7.0662	23.994	12.217	9.7996	12.893	20.497	28.282	19.277	32.869	40.511	30.268	42.026	48.068	57.343	47.266	53.334	58.06	53.704	73.668	78.921	82.554	87.457	74.865	91.723	83.24	97.766	101.55	119.37	119.33	134.22	159.33	154.74	150.67	167.21	175.81	185.15	188.97	182.19	205.6	198.62	209.99	207.15	214.91	222.01	233.4	218.68
0	0	0	6.5293	16.305	9.8319	19.927	20.513	39.529	30.789	34.22	26.936	38.957	42.697	31.777	34.801	53.359	54.35	57.374	47.99	65.443	81.651	91.094	92.619	101.9	99.683	112.84	130.32	117.67	122.72	123.11	132.59	127.34	132.42	130.69	143.71	141.3	139.38	143.3	153.08	140.91	141.38	135.02	141.92	152.73	144	144.73	143.1	142.1	142.61
0	0	0	7.7325	11.883	10.592	25.413	21.59	25.076	19.294	23.91	27.755	31.501	38.815	44.309	46.509	44.219	48.604	53.388	57.186	53.643	51.486	61.116	59.829	59.173	65.58	66.648	65.886	76.646	66.751	77.197	76.509	75.243	80.062	82.099	89.551	91.025	87.323	84.875	88.132	88.578	93.045	92.807	97.775	103.67	103.66	100.76	123.66	124.77	106.69
0	0	0	1.9425	7.6081	16.968	10.97	6.013	21.067	19.025	9.2549	10.243	13.1	6.4496	10.834	11.787	16.216	17.231	8.7877	14.762	15.359	12.61	14.552	19.848	9.4927	17.007	20.418	23.76	27.824	36.054	31.864	41.649	56.611	51.298	50.607	47.996	54.042	49.775	57.779	70.198	73.028	68.507	80.066	74.902	85.522	88.45	87.505	98.28	93.649	98.971
0	0	0	1.2581	3.7719	19.115	12.214	24.87	24.546	33.323	21.101	26.228	28.372	29.084	35.961	31.126	34.553	38.826	37.721	38.699	27.016	32.522	42.636	42.32	36.001	31.444	25.737	20.662	19.381	27.289	31.11	37.451	33.846	30.19	33.503	20.321	21.852	21.103	31.375	32.793	24.293	38.972	34.686	37.568	37.946	52.1	46.309	38.586	39.398	46.567
0	0	0	15.259	8.1146	11.385	27.761	24.781	35.05	25.957	23.118	27.741	29.747	35.267	24.603	25.297	23.665	26.203	40.862	31.372	45.26	37.953	37.047	36.8	37.533	52.796	69.1	89.132	98.02	116.66	119.32	123.66	147.89	164.1	184.08	196.64	203.08	218.91	229.48	239.59	242.23	247.5	250.98	253.87	275.43	265.52	290.01	278.19	294.2	294.61
0	0	0	9.7752	15.501	8.594	12.795	11.878	14.204	23.341	19.77	30.555	29.313	37.198	44.343	38.035	52.411	49.037	42.621	63.049	62.272	73.071	61.138	60.062	62.472	61.975	52.259	56.172	69.652	62.409	78.802	62.115	66.323	72.383	63.215	61.145	54.103	51.492	51.348	52.204	49.832	68.282	64.952	55.891	61.494	53.364	53.906	55.851	59.737	58.685
0	0	0	14.276	15.289	20.938	18.109	18.921	26.573	20.113	23.445	27.865	29.963	24.943	34.657	35.176	39.012	41.964	47.877	47.979	52.133	42.073	47.241	49.078	55.49	61.767	60.26	64.936	76.344	64.153	81.746	93.579	84.979	105.12	96.603	108.11	113.55	112.53	114.1	125.21	130.6	128.33	129.03	138.94	134.29	136.54	123	131.66	122.95	134.16
0	0	0	13.087	13.157	12.895	14.414	32.387	50.714	65.159	89.05	113.03	143.08	172.5	194.06	214.67	237.58	262.17	280.76	318.34	353.48	369.36	388.21	394.39	421.43	419.83	418.48	427.54	429.63	437.51	447.39	449.91	439.47	444.91	449.74	447.36	451.62	454.22	455.84	462.62	463.09	472.09	481.87	471.28	461.09	463.12	467.97	464.22	462.75	467.98
0	0	1.6938	14.135	5.7348	10.028	0	7.8208	6.6459	7.296	9.4442	2.0372	4.2236	10.867	4.9088	8.1281	6.2967	5.4106	5.9136	6.1815	3.4131	11.941	16.451	13.566	14.526	13.291	7.8412	12.123	0.61549	4.6583	0	4.4505	0.748	4.9897	9.446	8.5825	1.8651	3.7681	0	3.0076	3.7219	0	0.90205	0	0	2.7953	2.9761	4.4776	0	5.5033
0	0	0	12.847	10.433	7.4779	23.757	17.682	24.426	17.624	11.769	12.475	15.997	16.106	13.91	17.406	16.445	17.821	27.275	17.804	29.722	35.771	32.52	33.261	34.81	31.299	38.268	44.504	34.1	30.552	28.262	24.601	29.414	33.002	32.193	30.091	31.059	34.484	36.907	40.166	40.802	38.167	40.317	42.703	39.367	30.358	37.983	34.271	37.558	37.194
0	0	0	8.1196	0.5322	9.2452	8.7708	12.973	17.709	14.983	19.935	26.458	30.431	34.455	30.457	28.944	37.273	46.099	51.833	52.069	54.959	51.439	62.213	63.956	49.316	46.727	55.869	58.184	82.712	85.269	85.102	83.281	81.938	87.205	90.915	103.48	107.69	116.64	122.21	149.04	53.295	85.433	75.383	79.3	89.345	93.376	93.011	94.18	87.609	98.208
0	0	0	8.4865	6.1804	11.749	14.373	2.7209	4.7853	0	6.3157	1.7675	0	13.589	7.0649	16.458	8.8305	0.17118	9.0766	7.0976	10.854	2.3225	1.6966	2.5863	7.0317	0	18.715	0	0	0	4.8851	10.288	0	0	0	0	0	0	4.5131	0	0	0	0	0	0	0	0	0	0	0
0	0	0	12.117	12.431	7.7499	10.483	21.213	28.088	52.962	87.412	126.85	155.1	236.01	203.79	257.86	303.45	350.62	369.42	386.2	415.43	482.88	511.1	538.29	534.35	566.08	571.95	579.47	596.89	609.87	597.32	614.06	619.49	600.92	638.81	657.72	663.7	721.52	767.67	824.29	889.9	944.27	988.07	1042.3	1108	1166.8	1230.5	1291	1330.6	1388.2
0	0	0	10.185	20.322	9.4078	11.242	6.007	12.509	8.8282	12.597	13.385	22.675	23.933	7.65	13.413	16.898	16.057	16.446	19.362	24.562	28.59	51.054	24.457	23.751	23.333	29.454	27.476	25.142	29.679	36.164	57.76	32.956	35.734	32.633	39.888	35.048	47.806	47.714	54.517	54.882	58.065	61.9	55.36	64.348	62.938	60.869	63.672	64.51	70.908
0	0	0	0.24792	13.77	9.0804	43.645	51.237	41.871	63.496	37.397	58.419	0	0	0	0	0	0	0	0	0	0	0	0	0	0	0	0	0	0	0	0	0	0	0	0	0	0	0	3.5784	1.9598	13.488	23.738	28.024	44.042	50.348	59.091	68.947	68.416	85.758
0	0	0	5.8446	24.905	19.235	14.528	33.327	24.206	38.552	29.276	35.516	31.158	29.134	23.78	23.127	20.695	29.309	29.873	38.029	42.863	39.366	37.21	37.052	37.306	49.943	44.542	44.767	48.437	56.553	62.049	64.964	55.909	63.909	66.012	69.097	85.381	83.067	71.507	77.871	92.508	97.864	107.92	101.86	111.07	100.63	107.98	122.76	132.2	130.96
0	0	0	7.3933	10.435	6.8767	13.047	6.3826	5.1945	12.704	10.228	13.482	29.876	32.703	29.483	56.735	24.485	65.466	68.288	79.357	83.567	98.649	89.023	112.49	112.31	107.75	122.13	128.43	139.77	145.59	154.69	151.97	155.95	166.02	174.84	179.13	172.41	169.13	186.72	179.16	173.33	176.95	172.89	181.9	178.04	179.62	172.28	158.07	159.67	153.21
0	0	0	7.3384	0	11.058	12.247	9.3933	14.088	10.285	15.745	16.54	13.218	21.213	21.686	31.558	25.931	19.049	32.856	40.386	30.017	31.049	33.35	29.879	25.323	25.009	26.806	22.835	28.057	26.241	36.497	28.89	34.478	34.08	39.703	33.012	31.939	20.615	28.893	32.964	31.348	25.35	38.689	30.018	35.756	40.646	40.372	45.277	45.835	33.956
0	0	0	1.5535	5.3459	3.7069	7.6315	3.9037	5.6759	15.801	10.217	16.351	20.115	17.378	19.273	23.602	18.018	21.652	21.989	25.705	19.289	19.415	14.596	16.319	24.563	27.75	28.419	30.905	26.786	21.266	27.816	22.445	23.305	22.62	33.054	23.777	28.925	24.966	24.458	24.254	21.531	23.589	25.399	32.764	29.265	20.789	24.805	24.326	14.682	8.4955
0	0	1.653	2.193	26.429	3.1535	7.9376	20.032	18.969	9.4673	13.667	19.979	18.179	8.992	9.7578	14.588	24.421	19.06	18.675	28.8	20.688	28.464	38.906	36.518	30.33	37.752	38.399	39.697	36.105	42.081	35.126	52.171	49.75	22.883	21.204	21.497	21.177	17.962	22.833	27.629	22.049	19.547	17.456	15.829	13.524	18.2	25.955	18.717	23.222	14.834
0	0	0	3.3883	7.6896	13.917	21.096	28.513	33.078	28.602	31.869	33.024	39.156	37.766	34.191	39.456	36.68	40.164	48.152	65.465	69.771	72.972	90.148	82.85	100.14	105.95	125.93	137.88	151.5	153.62	158.81	158.41	162.95	172.95	166.82	183.4	184.86	203.6	191.51	178.84	201.71	195.01	193.6	196.46	195.3	214.62	211.85	198.73	193.5	193.28
0	0	0	7.5636	9.918	9.7645	17.397	22.222	19.561	25.162	14.041	18.202	13.949	20.191	21.074	21.815	13.733	26.653	20.118	25.795	24.205	28.71	26.676	22.227	20.729	24.457	23.997	30.59	18.354	26.258	28.096	34.71	39.435	40.224	35.213	34.056	30.002	34.218	32.484	31.979	27.255	32.762	40.369	42.921	41.833	44.326	33.422	46.924	41.724	49.451
0	0	0	0	7.4242	11.006	7.8066	4.7189	5.9407	6.037	12.532	8.7357	9.8241	15.534	5.3346	8.8178	4.3055	0	1.6379	0	8.0375	17.452	18.319	22.448	26.816	25.442	38.542	33.511	43.392	57.287	61.539	72.836	80.55	100.52	105.25	114.44	116.39	135.3	136.51	149.25	159.88	151.73	167.66	179.62	178.19	200.24	185.6	201.85	212.01	220.85
0	0	0	3.3401	19.471	17.44	31.761	29.715	38.026	41.365	33.789	36.793	38.913	53.626	50.509	43.978	43.671	27.041	36.587	26.664	26.678	44.255	42.994	49.929	45.044	39.243	51.381	43.786	45.203	48.809	44.828	34.644	43.673	46.176	42.6	42.162	46.705	40.123	48.584	48.625	45.401	38.208	34.596	48.169	44.961	42.343	36.577	45.045	46.839	41.124
0	0	0	12.288	15.083	18.826	14.667	16.023	18.435	18.545	27.841	23.541	23.224	22.662	15.358	8.4891	29.676	31.014	25.357	27.265	24.165	14.942	27.006	20.708	23.217	20.032	23.384	13.503	11.245	9.8806	10.791	22.494	18.535	22.514	13.278	17.495	14.962	9.2483	13.206	11.54	0	5.5852	0	2.0639	0	0.41393	0	3.2206	0	0
0	0	0	12.481	25.058	35.274	39.7	42.457	65.484	111.78	145.75	233.7	309.28	370.98	423.55	518.45	552.59	731.01	761.82	860.5	937.93	1071.2	1109.9	1138.7	1149.9	1365.4	1395.7	1268.5	1348.9	1375.4	1412.9	1443.2	1480.3	1539.8	1473.2	1562.7	1575.8	1546.3	1554.9	1520.3	1571.8	1557.4	1562.6	1585	1564.5	1577.7	1574.5	1580.6	1585.5	1545.7
0	0	0	4.9952	5.8645	11.013	15.341	11.972	25.689	37.028	46.106	50.601	62.292	63.68	78.223	87.675	79.327	93.336	91.163	103.65	108.74	106.78	109.01	110.39	115.62	113.59	118.89	127.23	120.56	118.54	122.74	114.91	127.82	125.56	124.97	128.04	126.87	133.95	139.49	132.96	135.24	123.84	127.24	130.6	134.61	128.04	129.99	127.49	132.14	134.12
0	0	0	7.5165	12.087	20.157	22.997	24.121	31.582	26.74	27.605	27.467	25.194	23.521	27.936	32.241	32.365	43.427	38.185	42.906	45.859	46.477	46.269	38.724	46.728	47.271	43.514	47.529	39.259	45.653	39.464	49.608	46.88	46.366	44.942	45.887	46.236	45.306	40.248	40.069	34.874	38.056	43.952	45.167	41.469	40.054	38.086	51.267	42.376	48.374
0	0	0	24.176	17.034	18.234	5.4995	16.598	7.2373	7.6107	14.649	13.933	23.438	17.05	13.843	14.093	23.678	39.362	30.638	26.621	28.934	28.895	28.225	23.075	26.689	28.59	33.329	29.323	21.147	24.528	28.43	35.74	32.279	41.621	34.818	43.403	44.564	29.198	38.403	37.079	30.605	34.431	36.387	39.032	35.059	36.725	40.014	46.374	40.045	44.297
0	1.4618	0	12.024	21.141	11.468	15.882	10.543	15.557	24.543	25.699	14.874	22.021	15.64	18.91	19.939	15.542	23.115	25.416	28.407	26.21	28.014	27.28	21.792	25.718	22.977	24.85	25.607	29.279	19.476	17.31	17.826	15.088	27.645	16.272	27.356	26.422	28.506	21.425	12.914	33.662	20.968	22.091	25.538	22.9	20.482	16.6	17.107	9.9618	8.3676
0	0	0.33676	2.8626	8.6161	10.218	16.32	18.146	19.103	17.08	16.539	19.797	17.99	17.969	16.175	17.776	16.555	17.123	21.753	27.771	27.799	27.489	25.669	20.769	28.312	34.206	34.324	36.087	29.69	42.311	40.156	48.221	51.155	57.851	55.572	56.078	54.355	58.672	63.244	65.652	66.315	68.694	73.85	77.269	79.179	82.135	73.963	90.774	85.022	95.658
0	0	0	12.152	22.529	10.452	16.87	12.533	11.847	31.395	21.739	28.829	35.632	29.463	34.947	28.673	31.489	21.402	28.988	5.0303	18.742	0	10.048	2.0054	10.192	14.696	21.074	10.809	28.416	32.281	22.827	4.9463	24.093	15.593	19.501	17.933	13.738	11.447	16.473	12.176	8.9591	11.534	18.597	9.2527	3.1269	4.4443	4.7284	18.769	4.265	8.149
0	6.5008	3.9916	0	6.3225	6.2117	6.6532	27.147	22.047	35.859	43.217	45.285	37.078	41.366	38.743	43.216	44.897	35.22	33.902	36.697	39.645	51.526	57.548	37.893	38.064	52.966	63.933	54.006	59.086	65.605	69.207	76.902	70.252	78.812	85.022	74.973	85.831	77.244	82.24	84.968	86.097	82.52	84.809	82.021	81.821	78.101	76.597	77.195	88.015	77.106
0	0	0	2.4248	8.7809	16.211	17.912	16.676	22.136	15.556	17.751	14.977	22.949	23.498	21.62	20.091	16.188	22.847	23.702	31.849	23.78	30.63	38.636	31.609	33.169	41.937	43.785	47.333	49.476	62.692	47.665	54.097	53.948	53.092	67.556	72.45	76.622	99.188	91.559	97.225	97.329	104.83	102.91	93.167	93.505	100.16	98.849	93.096	96.697	101.24
0	0	0	8.4946	9.9689	10.797	5.7395	14.722	13.654	10.888	21.832	18.851	16.459	12.757	2.8794	9.6712	17.978	19.189	18.393	15.42	21.977	15.515	15.987	10.415	19.895	23.921	22.329	17.65	21.618	20.379	26.147	34.671	29.39	42.732	40.94	51.144	56.58	56.685	65.666	75.211	75.447	87.148	108.84	130.13	125.79	143.07	151.83	174.92	179.13	191.33
0	1.7966	0	7.4379	0	5.4768	13.743	17.351	21.569	23.514	11.76	19.022	12.488	10.377	4.8203	0	0	0	0	0	0	0	0	0	0	0	0.13553	0	0	0	0	0	0	0	0	1.4853	0	0	0	0	0	0	0	0	0	0	0	0	0	0
0	0	2.5163	12.55	6.9175	19.104	17.401	37.394	37.356	47.613	38.974	44.43	46.852	49.359	41.537	37.175	35.933	45.158	40.253	39.133	36.373	29.765	39.231	44.103	43.72	45.179	55.302	57.493	61.207	57.119	58.625	56.327	47.729	49.863	56.229	60.979	58.835	66.89	46.069	67.738	46.043	63.973	65.591	55.172	63.326	71.364	76.447	66.732	61.945	71.387
0	0	0	13.989	21.12	15.248	15.152	15.856	29.759	28.755	35.403	35.82	42.443	34.505	27.803	9.2599	13.412	14.683	9.3453	26.763	45.484	58.472	89.722	106.76	140.62	166.77	196.85	216.2	250.94	273.7	308.16	326.99	351.81	392.54	399.24	441.31	450.69	461.38	487.25	516.27	534.75	552.63	575.71	582.83	599.27	578.88	580.88	594.44	589.71	582.59
0	0	0	16.279	8.5329	11.71	1.3806	12.195	16.638	12.991	17.645	16.548	0	0	23.165	23.742	36.935	25.391	33.865	25.78	27.283	41.325	46.176	47.273	52.68	65.204	59.55	69.686	54.923	66.376	66.091	58.673	60.555	66.1	73.551	78.438	69.329	77.047	74.962	75.828	71.073	66.248	72.901	77.379	68.072	78.294	60.807	57.052	56.293	64.709
0	0	0.2673	11.101	5.0453	12.483	20.835	16.875	17.968	22.253	18.278	30.427	6.3959	21.743	25.195	26.326	19.247	20.964	22.24	22.027	17.764	14.891	12.903	23.921	18.705	15.012	13.728	9.2352	14.835	15.53	24.248	13.67	25.752	23.619	19.032	33.403	23.673	17.212	31.388	42.198	27.845	27.149	39.692	35.965	30.181	40.137	46.279	48.088	43.695	31.435
0	0	0	28.844	33.392	0	0.76304	0	8.1447	19.569	24.225	19.187	22.318	23.789	27.358	29.492	32.053	37.986	46.163	44.2	19.544	53.802	50.441	64.418	58.294	41.243	52.746	66.393	61.222	85.283	72.905	100.85	95.635	101.69	95.526	138.87	134.97	118.79	130.54	137.31	133.16	141.19	130.99	135.11	150.54	143.2	151.38	147.91	154.22	144.98
0	0	0	15.606	19.156	8.505	9.3075	19.643	23.694	28.056	20.105	20.753	25.574	5.3293	12.477	5.0948	9.4347	5.003	6.9697	6.7336	8.4419	13.147	23.311	11.419	21.418	14.149	13.558	8.0623	15.4	18.329	14.352	10.153	10.46	15.675	8.9473	7.8659	3.2967	7.5481	2.7039	9.1597	15.493	24.891	38.641	27.007	29.82	17.901	20.875	24.966	28.702	27.248
0	0	0	3.9911	6.8642	7.1034	9.4692	13.268	16.27	16.217	14.455	6.6025	12.912	13.722	26.147	28.643	23.019	26.951	24.874	21.947	18.809	22.147	30.108	37.085	40.013	35.285	29.775	36.846	42.469	61.489	71.675	93.082	93.933	96.737	113.58	85.244	99.528	107.03	116.49	115.41	147.48	171.27	169.58	183.24	193.76	204.68	175.72	184.35	178.68	194.89
0	0	0	0.046603	14.671	10.727	12.151	7.6244	1.6454	6.5166	10.298	19.681	16.939	9.983	18.914	11.447	17.11	9.9036	14.672	14.616	11.231	14.728	19.484	12.924	28.15	26.688	28.314	20.436	37.678	29.505	32.5	24.716	39.507	36.239	33.517	32.14	31.379	35.879	44.519	32.748	38.625	33.512	43.808	38.693	49.904	39.415	39.66	50.384	38.937	47.301
0	0	0	12.656	14.012	23.179	19.712	25.012	21.344	34.252	42.622	35.115	38.713	36.92	31.01	22.967	41.436	47.88	37.772	48.337	50.718	50.654	53.827	63.06	58.225	63.135	63.993	62.423	57.436	65.746	72.553	75.236	78.027	77.591	74.387	82.328	81.03	80.142	76.627	67.719	62.479	66.53	59.942	73.389	63.876	66.531	58.371	71.803	62.874	63.312
0	0	0	5.3254	11.075	12.436	14.417	16.262	16.867	20.936	27.811	23.272	27.444	23.145	23.464	26.35	14.321	17.233	16.25	19.127	23.924	23.078	21.846	23.245	16.575	20.719	18.233	19.915	23.234	19.475	20.662	19.44	21.145	20.475	21.015	19.986	17.631	23.608	17.944	18.534	18.55	19.445	12.483	15.743	18.651	11.176	7.5975	8.1571	18.823	11.068
0	0	0	18.775	18.145	21.236	9.1207	22.892	19.243	23.147	22.991	22.992	21.909	27.423	29.956	40.926	44.308	44.977	68.086	84.638	110.64	124.77	152.79	175.81	199.42	217.65	235.46	271.74	289.01	301.66	306.68	341.34	356.76	368.69	378.03	391.4	396.04	379.93	409.79	417.58	424.73	422.42	445.41	419.18	427.79	435.19	433.38	436.65	437.89	431.71
0	0	0	12.907	19.323	21.539	24.526	16.658	29.165	20.041	15.72	19.447	18.015	21.405	19.66	22.031	23.329	30.522	25.805	33.782	30.505	31.505	20.606	22.39	24.597	26.309	29.153	28.187	10.087	30.715	20.905	30.018	30.594	28.481	17.063	7.2474	21.325	18.637	11.72	10.893	7.5485	7.3602	19.223	18.37	7.8379	13.936	5.6386	8.7268	3.5434	8.6178
0	0	0	19.279	17.237	15.512	13.024	12.493	19.413	18.401	11.563	24.392	43.122	34.247	43.904	42.1	48.092	62.195	66.929	81.98	99.664	110.18	126.05	123.17	139.26	136.15	139.17	135.79	162.32	153.33	166.12	160.08	147.49	166.95	158.97	168.36	164.47	154.99	164.43	173.31	162.2	185.09	189.11	192.2	178.31	185.47	184.76	180.4	183.11	184.82
0	0	0	6.6786	16.467	19.141	8.9147	8.3227	7.6895	24.568	15.53	29.597	22.122	24.387	35.396	35.201	37.921	36.345	42.759	41.153	37.711	40.191	51.248	33.188	16.781	35.844	38.895	40.602	42.798	40.995	24.842	48.552	25.035	47.513	24.099	24.385	41.037	41.086	51.376	56.504	46.823	46.49	46.891	49.052	46.788	45.75	56.163	54.281	56.658	49.067
0	0	0	13.721	6.5259	19.417	14.063	21.761	20.379	22.386	27.897	26.259	26.818	37.021	38.615	38.56	41.885	45.708	45.231	50.287	48.147	38.038	30.7	47.416	36.4	48.107	38.961	38.407	44.605	42.419	47.233	42.668	59.922	63.444	51.841	54.033	49.61	45.681	52.153	53.489	65.962	46.765	58.967	52.899	60.903	65.185	61.418	67.515	61.041	65.423
0	0	0	3.4919	13.579	9.2346	17.012	14.378	15.748	0	0	13.432	17.616	22.948	22.034	20.398	23.259	31.188	24.338	39.401	25.598	27.234	31.402	28.485	19.176	27.054	21.429	24.798	25.224	22.35	14.864	21.843	12.936	13.328	17.03	19.341	27.511	33.431	49.583	57.537	63.497	84.751	90.831	98.461	111.46	105.51	113.67	127.33	137.84	130.63
0	0	0	5.6064	2.3883	14.402	16.596	15.15	21.384	28.188	28.347	38.514	52.563	92.722	125.47	165.13	199.78	270.26	319.97	378.54	420.25	473.51	492.19	535.43	573.31	618.84	635.82	661.39	655.53	668.97	698.97	718.89	730.76	732.05	739	764	754.09	784.98	756.68	782.73	772.91	782.93	805.4	809.21	823.01	853.96	874.05	867.81	909.03	919.99
0	0	0	6.729	19.197	10.622	21.67	12.708	13.415	15.405	27.11	32.235	30.557	48.783	51.92	42.758	31.062	25.803	17.08	12.785	12.808	9.9479	10.799	7.2957	18.704	9.5086	12.592	3.1337	2.8732	6.253	1.4799	0.080894	3.6348	4.194	1.464	0	1.7219	0	6.224	0	8.4001	0	12.135	8.9215	7.3118	0	0	1.2215	0	0
0	0	0	6.8531	20.448	17.633	16.487	25.756	28.704	23.913	35.761	30.327	36.997	44.132	40.176	45.696	57.048	58.82	71.4	85.543	97.652	113.3	130.64	145.55	159.22	197.03	199.96	240.68	222.64	250.51	272.65	283.73	291.19	297.58	336.41	346.01	345.86	357.02	365.87	375.34	406.12	397.86	425.89	407.1	418.31	434.65	449.08	444.4	457.62	488.04
0	0	0	2.8482	9.2872	14.237	19.092	0	5.4616	14.572	7.9096	12.556	10.35	2.6451	3.8021	0	6.182	7.0707	9.3833	3.3257	9.2472	2.2756	1.8354	7.7156	0	3.0374	8.622	6.2291	15.301	16.534	10.784	13.221	27.711	29.255	29.936	22.581	35.582	26.516	27.105	34.667	37.252	37.922	40.329	36.292	40.261	49.629	46.55	52.209	45.287	59.986
0	0	2.0615	0	9.8577	12.026	10.975	9.3674	13.125	12.837	16.062	5.7749	13.545	15.149	16.048	20.449	18.039	19.669	25.071	13.654	19.413	13.699	17.445	16.572	29.188	22.604	18.225	13.75	16.2	19.608	21.566	23.561	19.663	18.689	16.232	9.1368	13.826	22.283	23.553	20.346	20.03	30.306	22.228	34.429	51.717	61.549	55.259	60.601	57.169	70.333
0	0	0	13.001	6.7757	10.856	7.9253	9.8273	10.907	12.18	17.429	16.34	14.477	14.49	7.1514	10.932	15.904	19.53	19.852	14.47	12.943	12.7	17.058	14.715	12.236	17.57	23.625	20.242	15.839	18.724	13.163	26.609	24.627	29.917	25.784	29.017	32.559	23.843	24.671	28.448	20.124	19.894	22.282	24.782	20.832	21.296	23.158	28.886	24.601	24.41
0	0	7.3666	0	16.647	35.876	18.443	21.499	23.637	21.896	32.636	48.031	27.464	31.594	31.495	27.821	30.449	28.092	22.135	3.9494	19.369	13.412	10.405	6.5957	20.138	9.4247	18.192	5.1265	2.4897	5.0175	5.7331	4.2624	12.164	14.279	10.046	11.9	7.0032	0	0	0	0	0	0	0	0	0	0	0	0	0
0	0	0	8.6219	5.6071	7.8712	0	4.9381	8.846	16.163	24.124	25.825	39.167	36.311	28.633	40.855	57.32	57.971	64.781	59.503	65.318	58.375	106.11	61.251	69.935	74.784	73.025	70.106	68.153	75.734	87.187	73.602	63.244	77.784	80.975	82.27	71.746	79.478	71.082	76.007	82.158	87.817	90.86	82.566	89.829	94.517	100.26	92.695	94.507	98.888
0	0	0	0.05241	18.561	26.658	54.754	66.564	106.68	171.57	229.42	312.91	419.12	516.27	632.06	748.41	899.27	1025.8	1168.8	1317.3	1423.3	1538.2	1628.3	1661.7	1732.2	1765.2	1792.7	1808	1884.3	1918.8	1911.7	1926.2	1897.7	1901.9	1968.4	2059	2047.7	2037.6	2046.4	2098.4	2030.6	2054.6	2035.4	2034.5	2055.5	2072.7	2031.4	2004.8	1990	2001.7
0	0	0	5.3372	6.3507	11.837	13.499	4.7832	5.8064	14.222	17.977	20.533	13.329	23.194	12.685	19.012	16.203	24.967	24.771	24.746	26.642	29.918	34.492	23.531	36.939	34.704	38.258	36.572	29.848	41.541	32.796	41.62	38.19	38.355	32.169	25.878	26.669	28.782	23.035	18.456	24.439	22.586	23.364	25.093	27.052	30.752	18.2	33.329	22.62	36.669
0	0	0	12.687	9.5179	12.96	3.8912	10.473	3.3147	7.5901	9.8489	7.5081	6.8337	6.6295	7.3847	1.6818	10.85	19.36	9.9702	4.3016	5.5774	0.5135	6.9124	0	0	7.2852	6.6875	2.0588	0	0	1.0258	0.87722	2.226	5.9997	0	0.68227	3.0781	0	0	0	0	0	0	0	0	0	0	0	0	0
0	0	0	8.5015	17.351	17.054	12.511	12.999	20.209	31.05	21.144	26.373	16.133	8.0099	26.847	26.59	21.604	23.363	22.871	17.678	16.96	10.067	24.574	15.328	11.081	6.6079	15.373	19.341	18.31	19.461	12.64	21.177	16.323	19.499	11.608	15.551	16.184	20.702	27.417	30.058	28.391	35.04	31.534	36.471	35.641	38.052	51.715	40.245	44.192	43.034
0	0	0	6.2454	7.0574	17.365	12.117	18.998	19.173	22.299	15.992	15.698	19.373	26.023	31.796	29.503	37.108	35.863	39.191	34.068	51.894	36.498	55.294	56.77	60.693	54.446	62.993	59.929	60.246	63.144	60.955	66.104	65.64	73.641	75.448	75.619	79.058	94.924	104.35	117.7	137.97	149.42	153.66	164.46	172.63	171.2	186.75	184.16	191.59	186.44
0	0	0	10.527	13.837	4.9629	14.655	8.1993	21.648	16.484	20.677	28.185	18.726	27.779	22.404	28.588	37.975	47.729	47.968	44.96	48.059	66.548	56.401	77.608	87.691	98.464	109.38	116.87	120.61	136.23	132.1	131.83	136.85	130.98	132.82	140.02	133.04	145.86	147.4	153.26	154.42	154.16	151.59	158.95	183.29	191.94	178.56	190.36	199.22	205.94
0	0	0	7.0989	17.855	13.633	21.739	23.695	24.832	20.953	25.409	21.033	23.929	32.353	26.58	24.245	22.193	16.067	25.193	24.184	25.122	29.3	33.671	33.587	29.311	32.285	32.78	35.989	39.274	35.755	39.28	47.127	40.934	44.06	60.274	66.951	59.894	74.045	69.853	70.288	92.189	100.76	94.055	77.399	80.681	91.54	91.32	82.324	84.077	90.628
0	0	0	11.963	8.489	8.9711	20.2	31.262	25.898	26.507	32.953	33.286	25.643	43.724	47.056	53.417	63.684	52.616	72.59	65.078	83.054	83.831	77.089	77.521	83.612	77.552	98.127	103.08	101.83	106.69	109.25	109.75	112.25	119.56	122.2	121.13	114.45	112.3	116.16	117.91	118.1	113.84	116.09	123.37	115.56	124.76	126.41	131.19	129.7	127.2
0	0	0	17.423	10.678	15.051	4.7097	16.625	13.582	22.294	22.935	17.594	22.975	18.408	11.137	10.012	24.734	30.54	26.168	21.812	20.28	15.482	25.118	19.044	20.771	21.534	25.831	19.678	18.824	19.654	26.167	32.66	28.591	34.606	34.26	40.524	39.47	40.177	45.072	42.744	43.014	45.613	53.77	66.945	59.57	73.506	67.269	76.382	78.751	75.579
0	0	0	2.4269	12.901	4.7291	18.138	10.127	11.682	6.2652	18.438	19.332	24.286	24.569	19.043	21.499	25.291	27.654	25.42	32.364	31.152	39.385	49.272	40.803	46.379	53.963	58.594	67.571	64.375	60.922	62.275	66.523	68.595	68.776	86.376	96.1	111.27	128.93	144.79	160.34	189.31	210.34	236.59	246.16	287.05	296.88	326.66	364.26	382.44	413.19
0	0	0	14.741	8.0866	10.39	5.7413	14.529	17.624	16.302	22.718	19.138	27.456	27.418	19.843	18.542	28.885	35.087	36.185	31.788	31.134	29.789	32.607	23.126	33.611	32.949	37.538	32.524	30.252	28.668	33.01	43.445	36.454	45.306	40.684	43.912	42.327	41.206	43.87	42.014	33.459	40.107	31.057	43.99	37.83	40.207	36.276	40.764	37.652	41.522
0	0	0	0	24.057	13.855	26.289	19.387	13.973	18.688	20.138	35.32	29.002	26.995	18.578	16.995	28.372	26.37	26.519	45.67	61.884	68.641	81.22	102.31	133.72	149.3	172.13	177.29	195.36	207.54	212.33	218.19	225.83	240.96	254.01	259.23	270.02	275.65	282.54	278.2	276.38	270.92	300.24	280.25	291.33	285.79	288.06	302.98	285.31	273.12
0	0	0	13.94	13.007	4.5136	11.796	9.6417	19.096	22.721	24.205	18.462	29.168	27.733	23.713	22.607	17.803	24.523	18.42	24.984	19.064	40.649	65.696	46.255	54.025	52.503	51.498	47.689	58.522	51.024	53.071	49.089	49.189	63.72	53.391	59.958	50.799	57.616	60.035	61.091	67.179	72.069	76.527	79.991	72.489	77.569	76.264	82.476	87.385	73.58
0	0	0	9.4281	25.334	7.3249	26.17	21.416	25.229	24.843	20.953	15.199	24.749	23.284	23.334	26.342	31.715	17.162	29.05	20.625	34.154	35.977	37.63	32.923	31.146	28.791	43.499	45.044	41.625	42.273	26.253	26.857	32.282	35.363	38.278	38.522	39.9	37.369	39.322	44.687	42.767	34.603	33.964	37.327	33.893	25.143	31.781	33.261	29.004	27.144
0	0	0	9.3314	13.845	19.172	23.302	23.857	18.888	24.973	26.783	40.208	40.571	30.611	36.357	28.214	35.683	34.078	38.624	40.344	38.382	40.425	41.362	26.975	25.316	32.792	40.594	40.461	33.637	35.221	43.773	49.626	51.475	53.089	58.618	71.439	73.797	63.766	68.22	71.897	71.84	84.227	98.001	97.183	92.084	95.714	99.84	106.57	102.86	103.26
0	0	0	1.489	27.146	11.216	14.046	9.5178	4.0171	19.833	30.44	32.93	31.877	29.858	35.185	38.957	39.702	42.242	38.349	41.519	39.916	42.349	53.417	45.929	55.873	55.063	60.128	53.792	62.537	58.23	72.328	77.935	76.854	78.981	84.92	90.471	88.522	94.427	110.28	130.02	128.08	127.34	147.32	138.39	144.26	151.11	154.5	168.6	150.09	175.16
0	0	0	27.643	25.913	28.207	40.519	36.836	50.945	46.716	53.147	53.417	59.062	52.552	54.135	60.972	66.521	66.602	75.374	72.249	96.429	87.664	97.881	85.805	94.371	107.25	119.03	133.57	119.06	118.69	119.53	111.93	112.68	115.56	121.13	127.79	136.95	131.1	135.07	139.61	150.24	147.88	148.55	137.43	144.84	128.03	131.01	124.84	128.34	115.45
0	0	0	16.734	12.9	12.268	7.9267	9.1404	14.495	4.9357	12.043	5.7233	5.8869	16.214	7.7792	11.485	13.126	9.6162	14.806	12.864	11.964	22.864	19.734	17.754	8.7841	13.643	6.135	7.1154	0	0	0	0	0	0	0	0	0	0	0	0	0	0	0	0	0	0	0	0	0	0
0	0	0	8.001	13.753	14.588	14.273	17.286	18.59	21.549	15.01	35.346	34.42	28.199	30.494	34.454	38.507	43.482	36.497	30.019	44.503	46.367	38.741	42.241	40.823	46.153	41.79	41.177	46.319	45.228	43.928	51.336	69.531	58.528	64.459	63.602	68.321	53.6	68.61	75.972	54.811	62.546	55.817	48.534	50.429	57.607	60.727	67.305	52.27	60.588
0	0	0	15.652	0	10.381	16.047	22.837	22.928	22.363	25.615	26.55	32.822	34.591	19.393	18.759	22.482	28.812	32.248	34.486	29.412	22.737	43.45	42.984	50.151	53.798	65.234	61.384	77.905	81.905	92.222	93.268	94.965	111.26	115.05	125.34	126.83	128.93	107.57	139.16	123.62	139.2	147.83	152.55	162.75	172.56	174.45	158.29	162.15	180.29
0	0	0	11.868	7.1136	23.371	12.288	12.683	5.3695	10.876	18.176	17.217	17.526	26.603	14.527	25.058	30.15	24.822	32.58	38.709	29.913	40.184	33.571	45.027	40.448	43.542	40.922	41.01	57.957	73.542	81.899	89.895	90.986	116.29	165.35	203.77	272.83	396.75	504.8	654.21	830.38	957.72	1106.9	1181	1314.5	1474.9	1503.1	1791.9	1780.4	1795.3
0	0	0	7.7887	11.807	15.471	5.7136	12.631	8.875	18.673	23.4	23.808	26.067	18.077	25.498	26.665	25.674	29.462	28.764	38.882	35.682	31.692	34.049	46.019	43.252	41.388	50.215	58.901	65.558	73.797	69.66	78.353	90.816	92.86	88.646	94.583	97.83	91.165	100.02	111.77	106.83	116.3	110.34	109.28	107.6	109.8	125.84	124.25	125.39	119.3
0	0	0	5.7215	11.103	4.5288	17.604	6.8011	8.4787	3.233	7.4595	9.0559	3.4643	6.7981	0.24443	0	3.7608	12.005	8.4556	19.346	9.7639	20.723	33.826	37.468	29.561	38.593	50.976	75.08	74.573	90.719	100.8	130.27	137.05	143.82	172.72	200.95	231.43	271.33	295.79	342.79	370.83	405.56	439.53	454.64	498.46	506.65	553.77	552.6	555.22	576.38
0	0	0	1.5144	8.5784	10.673	15.085	9.4872	11.919	10.941	13.182	18.779	12.699	8.6566	14.605	10.407	23.806	20.932	13.562	22.377	25.632	15.932	18.537	16.923	2.4389	8.3861	7.2208	9.6471	13.243	15.399	12.267	9.5704	17.705	6.99	19.062	0.21294	18.315	0.86446	0	4.9254	7.6944	4.3282	4.5752	5.124	6.2291	10.969	7.7002	10.607	2.9868	11.166
0	0	3.0888	0.94424	3.5393	1.8584	8.3091	2.1252	7.7274	10.211	12.618	12.394	7.7243	5.1136	5.4375	14.032	7.6907	7.8575	17.01	16.069	20.136	20.859	29.427	45.75	50.554	57.966	62.439	61.105	55.771	65.526	68.53	62.414	71.411	63.648	76.95	76.219	69.994	69.725	73.74	75.607	77.857	84.777	92.625	98.272	91.864	109.37	106.87	105.07	100.93	112.16
0	15.011	0	0	0	8.7146	0	0	0	3.1647	2.3907	0	0	0	0	0	0	0	0	0	0	0	0	0	0	0	0	0	0	0	0	0	0	0	0	0	8.0405	3.1587	0	0	0	0	0	0	0	0	0	0	0	0
0	0	0	7.3548	5.2944	0	9.7051	10.878	23.604	21.895	31.449	38.798	47.175	50.312	46.646	57.179	63.64	70.979	73.755	81.181	72.858	95.393	86.341	102.19	96.238	102.46	116.28	107.87	119.73	121.94	103.47	107.34	110.73	92.284	103.43	99.181	107.05	100.99	110.04	106.02	114.44	110.24	107.13	103.39	118.91	126.69	112.75	114.42	116.17	106.11
0	0	0	17.415	3.806	10.781	13.182	12.205	15.398	13.889	18.448	15.211	25.033	22.425	21.49	24.085	26.556	38.715	32.371	22.253	32.322	26.043	37.339	35.474	42.182	50.064	57.944	51.207	50.294	49.107	54.204	70.825	62.146	70.866	68.654	73.562	75.303	70.737	68.923	68.216	58.423	59.814	57.907	71.163	63.612	57.949	55.976	67.441	66.582	65.95
0	0	0	5.4588	15.577	13.747	20.91	26.609	25.008	14.784	19.066	16.019	17.307	24.215	26.835	35.579	48.029	55.462	64.075	71.277	81.743	96.977	97.904	100.02	116.06	125.09	122.24	134.84	134.81	155.53	137.13	164.02	159.47	167.5	170.57	170.9	176.98	170.47	167.15	184.33	168.49	184.63	191.18	191.76	198.3	201.06	207.24	200.45	210.64	221.86
0	0	1.1615	18.117	15.912	7.149	4.5976	15.323	20.585	18.967	30.404	27.774	23.327	28.454	19.259	29.379	31.965	40.912	28.508	21.496	37.691	40.024	47.178	39.029	46.242	46.584	40.736	47.509	35.28	48.347	19.261	33.171	16.349	49.532	61.56	53.512	50.485	54.118	57.624	55.555	68.051	46.456	58.433	60.698	62.446	79.376	58.738	62.557	63.972	72.27
0	0	0	12.778	18.746	13.96	23.405	21.012	10.303	30.356	30.019	43.793	43.759	45.251	47.255	53.44	64.343	71.161	86.705	99.93	121.87	124.86	140.25	155.37	180.99	175.57	201.29	197.27	234.82	237.24	240.75	247.3	271.5	274.99	292.86	298.74	288.81	303.36	329.37	292.7	332.67	324.64	345.45	332.01	343.56	351.21	345.21	361.68	330.95	341.82
0	0	0	7.3878	10.904	11.886	6.7613	12.372	2.8019	25.363	14.643	12.349	19.345	30.888	21.583	26.365	20.774	22.025	22.913	20.668	25.632	13.664	9.596	0	3.1911	2.3769	2.599	4.2391	8.1632	0	0	0	0	0	5.1409	0	0	0	0	0	0	0	0	0	0	0	0	0	0	0
0	0	0	2.0983	23.723	14.776	24.872	27.058	43.123	44.945	47.235	35.672	44.012	56.021	55.005	75.693	92.263	99.787	105.87	100.35	103.85	148.19	126.78	139.43	129.47	142.64	150.14	149.78	161.28	166.21	147.89	102.9	146.98	131.75	135.08	147.63	135.58	146.63	141.62	140.28	160.74	143.06	157.19	145.41	148.88	160.79	139.7	146.8	138.83	144.39
0	0	0	0	5.3471	16.229	20.373	18.316	30.821	35.681	40.082	51.58	57.063	58.008	70.157	93.141	110.61	141.58	183.77	223.41	252.45	306.67	353.54	394.53	430.09	461.33	474.21	511.95	548.9	565.46	571.93	580.95	627.08	555.18	577.29	547.29	577.99	568.28	579.16	580.41	595.66	596.29	592.85	587.26	603.31	586.3	593.67	607.43	599.4	612.6
0	0	0	10.013	14.533	7.3213	12.347	14.101	33.289	36.464	44.599	49.996	63.598	54.236	61.292	61.439	58.342	57.499	56.913	68.621	71.569	86.715	94.212	87.298	93.729	95.197	91.649	79.837	96.561	92.647	96.415	89.372	94.508	88.265	88.225	88.923	88.322	84.058	90.68	94.295	87.679	103.97	103.14	90.286	97.813	90.474	89.367	80.738	94.935	79.528
0	0	0	14.529	27.553	27.082	21.763	28.855	15.848	27.35	23.389	24.51	25.741	29.255	13.404	1.2847	8.2148	4.7035	0	0	10.008	3.0991	7.0995	0	0	0	0	0	0	0	0	0	0	0	0	0	0	0	0	0	0	0	0	0	0	0	0	0	0	0
0	0	1.9082	13.237	6.0646	6.0703	0.72543	0	3.2541	5.2931	6.899	5.5511	5.2419	5.9724	3.6842	0	0	0	0	0	1.7081	4.6294	3.0454	1.9318	29.215	28.386	18.84	21.606	27.82	25.034	12.925	14.323	15.445	28.431	22.15	23.416	21.921	24.303	20.802	22.518	20.951	30.401	35.04	28.888	29.117	22.8	22.029	21.07	25.347	24.275
0	0	0	3.6089	19.767	8.1124	16.608	14.108	13.032	26.912	30.209	37.482	23.33	25.512	25.226	28.715	27.315	30.461	33.131	31.839	33.157	26.09	32.2	27.293	48.12	43.002	54.631	35.825	42.256	46.763	40.566	39.589	48.432	41.726	33.783	38.745	29.465	33.682	44.574	34.472	34.985	27.665	37.574	32.638	36.943	27.041	30.867	35.039	26.867	22.804
0	0	0	9.8292	7.8263	9.1315	26.927	72.132	133.65	205.07	298.84	443.24	566.39	666.71	767.03	906.07	986.78	1095.8	1196	1289.6	1328.1	1376.5	1423.4	1496.2	1486.4	1530.8	1619.7	1580.4	1611.4	1621.6	1671.2	1651.8	1656.2	1599.4	1510.9	1572.6	1621.1	1598.2	1604	1577.8	1615.8	1618.4	1574	1561.7	1575.6	1583	1572	1576.3	1577	1592.2
0	0	0	0	16.336	28.669	28.94	30.773	33.337	29.784	33.333	23.853	36.585	38.021	32.777	30.308	33.233	36.868	31.709	30.491	31.386	34.611	27.766	32.282	42.062	38.632	36.119	34.12	44.551	45.528	53.307	45.408	51.607	55.989	47.863	37.68	51.305	48.548	47.909	56.051	56.036	62.2	53.84	53.038	63.468	76.819	66.471	66.049	48.5	64.818
0	0	0	10.415	24.344	30.662	22.597	43.232	30.06	48.998	36.243	51.993	62.415	52.846	64.617	69.065	71.547	65.157	81.064	77.969	76.234	66.038	71.789	56.168	52.61	64.478	67.164	60.609	58.359	60.208	63.623	62	60.41	58.184	57.012	52.849	62.157	52.941	53.812	47.492	50.239	50.755	56.564	50.45	53.142	54.396	55.541	55.994	67.341	62.87
0	0	0	10.864	6.0219	14.546	33.309	30.995	31.194	37.848	37.244	55.865	51.257	64.102	58.653	73.697	73.922	55.019	66.455	64.348	63.599	71.171	68.847	76.63	70.904	70.073	76.018	72.284	71.785	54.603	61.234	64.133	54.121	56.969	49.349	46.163	34.747	28.732	31.051	42.738	34.145	25.609	23.298	22.005	16.818	20.275	22.737	22.371	16.699	13.58
0	0	0	7.8726	17.161	12.231	5.9286	5.7759	11.208	15.397	1.3009	12.523	10.772	10.909	15.38	8.2627	12.768	7.3383	17.709	2.4999	9.4876	0	1.3025	2.1774	16.01	3.1795	9.4805	0.54895	8.8778	5.6151	11.14	12.268	21.211	15.176	9.924	15.218	11.898	6.761	16.649	6.5675	3.0302	0	12.927	6.5294	2.5327	0.46023	1.2587	0	0	0
0	0	0	7.2082	7.1566	14.226	13.61	18.603	19.738	14.197	16.81	11.773	9.1692	19.332	21.81	22.399	26.415	26.164	39.031	50.232	41.006	41.43	50.607	59.761	55.221	51.191	56.776	49.544	57.038	55.491	71.342	63.546	73.145	71.628	80.269	77.657	81.333	73.577	81.858	88.076	80.092	77.275	90.816	79.099	85.757	82.441	85.896	84.114	85.061	84.996
0	0	0	11.216	15.641	31.775	36.528	29.608	26.292	34.306	45.14	45.974	44.731	52.236	63.493	63.174	66.684	66.093	67.852	73.294	67.279	75.616	69.051	74.196	72.675	71.126	69.877	72.915	77.975	80.689	95.67	82.615	108.32	101.38	98.366	100.48	91.286	95.417	103.35	118.33	121.47	103.28	123.02	111.05	117.67	121.85	126.58	127.14	121.72	119.32
0	0	0	12.599	5.2447	12.269	8.1815	13.149	17.449	18.782	24.217	20.637	24.046	30.016	34.449	40.04	37.347	29.51	27.552	21.656	31.423	31.832	37.86	29.117	30.805	19.819	29.288	29.216	27.89	27.509	33.464	35.678	32.731	23.689	17.166	27.279	30.219	23.896	26.024	17.987	14.487	9.4449	5.8521	2.9854	3.3234	0	0	0	0	0
0	0	2.421	13.658	7.9257	9.0045	13.162	15.677	15.245	10.458	13.806	6.0029	13.257	5.8088	0.3295	8.675	3.084	11.06	11.623	19.271	31.067	23.057	38.148	18.649	25.307	28.928	37.62	33.005	35.499	33.651	32.603	26.726	40.614	34.558	34.872	34.943	33.192	30.287	37.876	40.29	40.678	39.537	46.213	49.877	45.811	65.805	54.567	59.399	64.318	44.862
0	0	0	0.38921	7.8445	12.084	23.093	23.174	26.047	26.622	31.374	25.287	32.817	32.933	26.103	29.023	21.263	34.89	30.836	40.284	30.623	39.222	39.53	38.112	33.871	39.145	41.748	44.421	41.476	39.876	34.539	40.272	34.085	34.394	43.671	46.672	51.068	58.905	59.991	62.266	64.606	72.899	72.58	62.873	69.1	64.9	66.036	70.754	64.322	76.554
0	0	0	12.205	11.405	6.5165	12.756	20.178	28.985	24.813	24.487	19.174	24.22	25.815	22.322	35.821	40.401	80.772	126.95	215.12	285.36	396.79	489.19	573.41	660.47	708.08	823.27	898.6	982.09	1057.6	1089.3	1198.5	1236.2	1260.1	1366.8	1430.6	1457.9	1528.3	1521.5	1550.3	1624.4	1628.4	1678.4	1698.2	1704.7	1759.2	1754.2	1788.1	1754.5	1740.7
0	0	4.7319	6.9429	6.2827	12.338	5.1277	0	14.821	12.616	7.8944	13.722	22.515	21.581	18.092	12.277	21.09	23.588	29.755	53.847	60.003	64.059	72.564	78.463	88.02	100.36	109.15	116.22	141.23	129.16	165.63	163.54	160.01	181.77	167.51	179.27	189.56	188.04	196.71	195.03	188.13	197.61	218.21	208.4	213.65	216.18	223.58	228.28	228.1	221.42
0	0	0	7.8053	12.13	25.052	21.234	25.155	27.562	30.653	23.2	21.902	20.07	21.758	28.293	20.573	22.559	18.636	20.298	9.2852	5.4029	11.267	16.526	9.4437	14.853	12.979	3.5363	1.5616	4.24	3.474	4.6981	4.6508	0	3.9411	3.0363	0	0	0	0	0	0	1.5979	0	0.87754	0	5.6641	5.3432	4.5098	2.6	9.0082
0	0	0	18.624	25.675	14.475	17.358	16.836	17.049	27.425	27.203	31.41	30.809	27.912	23.993	27.036	35.255	27.946	25.839	21.484	29.609	18.242	30.075	18.702	30.545	31	37.216	29.157	31.411	27.651	31.565	34.112	42.334	46.838	45.966	62.516	58.923	55.493	74.192	70.947	71.043	76.849	96.421	87.56	93.306	87.098	94.685	98.123	85.166	92.941
0	0	0	9.4013	14.014	0	5.8448	9.7768	20.424	16.402	24.892	16.66	28.889	27.685	23.217	27.795	38.734	29.909	32.198	29.141	15.643	30.303	25.555	42.145	34.537	36.668	40.541	41.947	45.852	52.024	52.295	56.595	54.324	54.354	56.878	65.941	69.248	57.434	57.652	58.494	59.655	62.457	59.64	57.296	53.041	64.051	53.483	57.546	66.102	59.891
0	0	0	13.992	6.0285	22.623	8.1496	18.353	26.85	22.124	28.848	31.693	38.116	32.954	34.663	33.881	43.056	38.868	37.712	36.653	36.049	41.625	53.75	51.831	61.378	51.004	60.202	58.947	49.023	52.552	52.263	63.22	56.354	67.604	69.987	69.94	67.681	63.113	68.677	66.18	83.299	83.563	99.065	120.74	141.17	160.7	179.76	176.23	201.77	227.44
0	0	0	8.9426	7.7226	14.497	3.2694	8.9799	11.837	6.6982	17.589	9.0767	0	2.8983	4.5663	9.979	13.166	15.621	10.347	7.2815	8.4351	12.297	15.671	17.856	24.754	29.867	35.97	44.432	43.264	63.196	68.203	59.676	79.725	99.112	110.22	128.99	111.62	129.67	134.87	152.29	160.76	171.74	171.73	179.84	177.01	207.12	199.42	199.87	202.59	211.33
0	0	0	4.4427	20.183	3.7591	11.788	8.2087	13.992	22.196	39.944	49.004	60.796	55.659	74.331	86.866	92.22	103.23	134.59	142.43	123.59	137.35	140.12	122.51	140.28	155.37	173.86	169.35	171.9	201.9	183.57	200.31	201.88	200.97	204.99	207.28	209.74	207.78	213.18	224.16	218.36	224.13	212.95	227.05	213.13	215.59	232.59	216.66	228.54	223.64
0	0	0	18.519	12.497	7.325	17.424	20.92	37.446	31.814	29.389	37.305	39.593	49.539	45.141	40.803	45.58	46.106	50.881	47.686	43.378	67.208	67.186	53.512	58.771	53.8	66.31	67.433	75.923	78.564	75.171	79.016	69.742	69.995	72.042	75.543	77.019	74.034	87.88	91.588	97.714	99.423	104.53	100.78	99.991	105.87	98.327	109.78	114.28	118.06
0	0	0	6.3756	15.794	23.774	42.15	36.028	47.878	46.621	51.163	44.339	53.094	57.536	59.287	59.565	65.136	58.688	64.823	71.591	67.967	62.813	77.016	65.309	62.705	58.678	68.68	65.419	65.239	65.287	58.602	58.26	67.546	69.339	68.618	82.719	82.925	84.586	84.832	70.04	80.178	77.857	86.142	86.37	88.543	84.454	62.394	69.715	49.131	55.808
0	0	0	5.5923	16.407	13.595	18.049	24.415	20.657	16.521	18.404	2.4539	4.6263	7.3466	3.5957	6.615	6.4098	9.3828	8.5651	10.652	10.73	8.5053	3.5139	0	0.79623	0.57157	2.2578	3.3877	0	2.6721	0	15.048	6.0711	9.8384	1.7343	3.7203	0	0	0	0	0	0	3.6501	2.4302	2.9194	0.1517	0	8.5939	1.6199	5.4766
0	0	0	14.68	21.849	17.467	33.676	0	32.32	37.85	43.046	39.685	52.629	45.089	49.168	52.856	57.293	60.909	56.836	72.764	74.17	61.473	77.225	70.964	75.165	74.846	71.782	77.33	85.857	80.056	85.081	83.736	86.595	96.581	80.829	93.926	93.278	90.605	84.529	80.978	94.046	89.152	94.613	87.156	97.381	99.644	90.433	90.895	93.3	92.386
0	0	0	18.553	20.127	13.315	6.6007	6.8153	16.197	19.191	29.006	38.375	39.005	48.5	62.848	67.618	76.955	90.146	94.963	100.16	101.18	110.88	122.16	122.98	131.84	138.13	143.4	158.48	165.54	166.34	156.92	164.7	162.53	169.15	161.44	161.17	172.59	160.07	178.04	188.43	186.78	193.97	196.8	181.01	190.78	189.08	209.58	202.82	193.49	195.51
0	0	0	14.686	18.47	7.063	22.781	24.094	33.95	31.216	42.369	42.682	52.262	52.593	61.265	56.801	73.588	94.798	94.622	111.31	100.48	105.46	105.7	112.59	84.865	100.22	92.356	101.26	92.358	93.568	83.614	87.526	90.018	81.282	85.355	96.917	96.883	99.746	89.284	87.41	99.522	99.921	92.509	84.885	94.64	79.524	85.222	84.614	83.861	82.546
0	0	0	6.8821	3.719	1.9456	12.035	15.272	21.676	23.879	24.513	29.447	23.643	34.201	27.722	33.548	41.419	43.803	54.605	60.97	70.095	92.262	94.019	122.2	128.32	147.44	161.74	176.78	193.37	202.68	219	220.86	244.32	246.33	274.53	316.59	344.74	399.04	454.8	507.29	574.06	628.53	693.11	755.98	807.26	923.26	942.33	1019.2	1143.2	1166.4
0	0	0	8.1609	8.1825	15.514	13.689	24.266	25.309	25.657	30.562	36.081	39.587	44.447	61.15	63.931	70.662	80.32	93.036	104.77	127.12	127.65	138.77	137.82	143.11	158.79	163.42	171.11	179.13	175.9	174.86	179.76	192.23	181.99	177.19	186.53	201.46	187.22	191.75	173.79	188.51	183.96	200.12	185.15	179.5	186.95	190.81	187.39	183.57	181.1
0	0	0	6.6508	16.312	18.746	11.242	16.525	20.878	32.226	31.477	25.101	26.476	34.099	25.411	34.962	40.734	42.864	45.358	45.329	45.392	54.389	61.283	56.738	60.329	63.187	66.081	70.602	69.529	69.174	73.545	83.249	70.727	77.127	69.861	77.228	70.382	80.22	78.629	74.819	77.774	81.073	91.503	88.78	92.253	84.859	84.134	84.526	83.494	82.51
0	0	0	23.849	23.538	45.826	37.288	50.667	6.7751	12.323	18.59	13.266	35.083	52.892	34.03	34.265	38.975	43.187	46.55	42.287	45.746	63.461	61.017	74.73	74.937	66.353	65.846	64.476	71.455	72.543	70.553	68.853	69.018	69.653	71.786	55.366	63.14	56.169	68.065	61.114	55.508	64.895	62.065	69.734	76.767	81.282	71.292	79.481	62.948	82.288
0	0	0	3.5104	9.9308	8.9488	18.538	19.014	15.917	14.153	12.102	30.196	33.277	22.837	32.51	42.477	26.265	25.642	31.761	37.634	38.196	40.927	39.898	35.53	41.985	48.953	43.899	42.236	46.9	48.576	53.126	52.265	61.272	60.237	55.245	56.882	51.796	57.202	53.561	58.145	60.202	56.983	59.915	51.03	56.28	58.26	59.28	49.515	65.802	59.574
0	0	0	9.3815	13.799	12.035	9.5738	9.8348	11.224	22.978	26.241	27.309	25.077	20.473	28.958	29.845	23.778	28.953	24.458	31.997	27.01	29.566	35.517	31.677	31.725	27.737	33.433	33.362	37.656	42.49	33.9	44.253	42.094	46.133	35.952	34.498	38.928	42.542	43.584	49.331	41.74	49.955	37.762	42.26	33.902	38.559	46.08	41.237	44.771	40.515
0	0	0	4.4774	17.877	23.904	23.581	22.902	24.658	24.836	26.839	30.659	39.172	38.134	40.694	50.905	49.139	53.694	58.3	74.188	80.862	86.635	103.34	98.067	108.34	113.27	129.34	136.39	143.81	150.6	150.59	150.97	160.96	174.93	167.39	178.21	188.89	186.7	188.15	177.47	187.8	184	191.41	194.86	200.11	201.05	191.86	196.37	191.19	196.2
0	0	0	15.343	20.664	5.4061	7.5226	12.787	24.511	14.557	15.934	13.429	37.582	38.327	18.746	20.111	20.304	10.759	31.157	25.997	41.981	41.602	56.386	55.988	68.417	73.763	77.466	93.331	92.356	96.681	102.5	86.805	94.474	94.495	107.76	115.49	105.38	109.81	110.34	128.82	133.1	113.95	125.93	116.71	115.43	99.048	120.46	118.33	138.62	136.89
0	0	0	16.522	17.371	24.298	30.463	24.947	25.564	24.12	33.209	32.332	32.492	32.914	27.958	31.212	19.931	25.06	26.353	22.333	5.7701	11.631	16.559	8.2993	8.8583	7.9772	11.67	27.437	8.3799	0.29243	2.727	7.7096	4.2355	7.6385	11.536	15.373	14.754	27.266	19.799	17.188	26.291	28.797	28.089	19.071	14.784	20.239	14.625	22.974	6.6255	13.263
0	0	0	7.1635	11.434	42.249	10.1	16.652	40.646	15.596	26.509	25.162	10.814	21.12	22.729	26.499	0	0	0	0	0	0	0	0	0	0	0	0	0	0	0	3.0463	9.3834	0	0	0	0	0	0	0	0	0	0	0	0	0	0	0	0	0
0	0	0	13.326	16.002	13.933	19.708	26.821	0.52639	15.883	22.449	9.251	8.7985	1.3449	4.0199	2.9534	0	0	0	2.24	0	0.63593	3.0918	0	0	2.8706	7.8019	3.8032	7.1931	6.3812	10.167	19.796	2.5701	12.135	13.425	12.684	14.5	10.434	21.802	23.848	40.026	43.771	62.647	74.771	79.767	91.062	97.508	124.33	142.43	134.17
0	0	0	7.8705	5.543	21.391	12.657	14.69	11.429	7.7326	10.652	0	4.2572	0.26639	0.79535	0	0	0	0	0	1.2068	0	0	0	0	0	0	0	0	0	0	0	0	0	0	0	0	0	0	0	0	0	0	0	0	0	0	0	0	0
0	0	0	0.9008	9.4853	9.1488	22.041	19.195	19.034	18.388	12.461	22.02	17.539	17.672	15.734	18.64	21.031	31.698	22.204	26.156	24.209	34.341	29.563	27.061	35.488	36.639	34.342	39.766	36.24	49.456	46.42	57.387	58.357	66.5	58.571	63.269	71.895	74.508	75.491	83.331	85.262	93.088	101.15	88.289	106.85	116.4	108.84	121.11	116.05	126.23
0	0	1.8042	16.102	0	9.2601	10.424	15.639	18.344	25.247	13.335	12.075	14.458	4.9363	5.2414	0	0	0	0	0	0	0	0	0	0	0	0	0	0.09582	0	0	0	0	0	0	2.9387	0	0	0	2.479	0	3.0657	0	0	1.2703	0.098734	1.3243	0	0	0
0	0	0	15.514	14.282	6.9181	18.965	12.247	27.202	21.831	24.439	20.485	20.346	25.608	12.64	27.728	24.462	25.956	21.996	17.412	21.684	27	14.262	31.376	23.237	22.253	31.329	20.582	27.787	26.82	21.181	17.006	16.737	17.237	6.8527	11.264	11.335	16.172	17.687	15.873	17.666	14.776	20.957	26.561	21.138	34.849	24.678	30.372	32.773	32.097
0	0	0	2.8109	10.224	13.722	12.044	19.115	18.176	23.695	19.076	13.451	17.878	14.594	24.567	19.382	16.869	24.938	25.697	16.479	32.514	29.073	42.969	40.135	56.38	48.226	55.255	47.192	62.612	69.773	79.178	79.22	77.897	84.081	86.615	81.639	91.05	88.449	87.215	98.029	101.19	115.73	112.15	114.6	117.45	122.11	105.68	113.96	102.1	108.97
0	0	0	10.071	11.497	9.537	15.224	9.4446	15.776	21.367	22.203	21.15	27.19	22.623	34.243	30.525	26.663	28.61	23.971	34.873	43.217	36.295	31.889	40.99	38.618	39.526	35.394	37.954	41.366	49.037	48.328	44.318	48.126	52.595	50.235	55.998	52.18	58.424	58.587	56.384	57.939	55.11	56.324	56.369	64.187	57.528	56.867	54.33	68.843	68.018
0	0	0	2.542	11.739	20.283	11.075	10.356	14.299	13.355	24.282	19.419	17.597	34.718	27.85	29.15	26.343	35.846	35.257	26.889	27.41	42.317	39.799	35.567	40.967	38.997	53.176	54.295	49.894	59.24	64.591	59.717	71.744	78.314	71.203	84.686	79.339	87.295	97.837	91.838	107.76	103.42	112.5	105.66	120.82	106.55	110.55	118.76	112.54	107.03
0	0	0	8.6932	21.615	9.6753	14.013	16.071	17.035	10.622	14.912	7.7235	17.488	22.967	27.188	21.406	23.335	23.428	19.602	26.743	23.437	17.943	20.845	23.473	26.286	27.349	18.904	16.816	24.137	18.668	23.817	22.823	19.399	23.969	27.238	24.484	23.587	12.945	18.677	21.55	21.589	25.632	20.361	29.304	21.305	24.681	19.465	20.537	12.684	15.784
0	0	0	9.1739	4.0476	8.8507	14.637	20.277	20.129	21.312	22.252	22.254	34.22	34.26	22.037	27.001	30.331	40.369	51.202	48.789	58.285	54.395	73.646	76.93	91.595	105.62	115.16	111.84	128.96	124.8	136.43	135.86	130.42	149.04	154.88	168.73	174.88	174.02	156.25	188.02	169.49	171.36	173.11	168.49	170.78	182.64	172.51	169.42	164.97	167.93
0	0	0	2.9802	16.114	13.755	26.037	16.358	23.033	18.091	23.416	25.424	29.468	31.064	24.793	25.042	26.707	36.361	39.758	51.554	51.305	71.342	81.037	96.912	93.853	117.74	116.12	130.45	139.48	143.75	156.71	175.38	174.8	232.3	267.47	307.81	322.56	384.45	425.65	434.84	452.89	491.87	478.4	478.59	486.61	513.97	500.41	497.1	525.31	522.92
0	0	0	5.6812	17.53	14.557	18.221	34.865	28.036	20.772	32.95	31.504	41.898	37.184	42.635	39.999	40.056	53.221	51.118	60.585	68.682	60.087	66.123	60.547	66.354	53.391	75.6	75.748	84.04	90.079	94.766	98.243	107.67	79.77	90.531	102.94	111.24	122.74	132.52	142.63	165.89	179.52	177.66	200.1	159.58	204.02	206.59	218.04	231.71	216.78
0	0	0	8.6065	13.859	19.086	14.099	11.99	20.296	9.4435	19.389	12.053	12.181	17.512	6.8842	22.261	17.758	23.676	17.016	17.819	16.329	13.541	23.28	23.28	23.466	25.024	27.232	28.61	26.271	25.32	31.295	38.08	29.191	28.937	25.463	30.158	20.967	33.397	33.092	26.243	39.373	36.406	38.477	37.33	50.323	42.673	38.899	35.841	33.566	39.771
0	0	0	7.748	11.947	15.235	16.375	11.895	14.697	14.573	17.037	16.1	20.225	32.998	19.479	17.619	6.1738	12.907	13.878	16.655	14.212	11.452	15.995	10.703	8.1534	10.09	12.311	13.896	6.784	3.9676	10.313	9.0524	14.948	11.466	14.233	10.673	12.832	11.573	17.092	18.615	14.885	10.789	14.692	16.413	23.236	25.898	38.179	44.313	68.578	71.859
0	1.0051	0.72453	5.4977	2.0706	3.8636	7.2788	10.074	5.5612	7.3546	15.733	11.055	14.384	14.561	25.02	22.779	13.064	21.752	25.724	29.53	40.283	19.01	24.025	32.647	35.043	29.401	37.005	42.085	43.959	42.592	52.099	26.498	36.639	50.634	57.209	54.142	58.638	68.663	51.596	58.034	59.481	65.022	70.103	72.3	73.393	80.958	91.489	100.17	97.806	97.824
0	0	0	2.6819	10.168	12.753	5.7887	4.696	12.482	19.359	12.125	28.452	19.619	33.204	42.291	40.629	45.133	45.965	50.279	58.681	59.873	63.018	62.607	59.641	65.837	74.128	76.847	78.87	82.109	88.951	77.247	77.423	99.077	116.94	94.743	93.783	93.874	85.234	73.99	89.617	91.911	91.082	84.504	85.413	81.382	81.6	87.733	92.568	81.721	85.267
0	0	0	9.07	4.424	14.951	17.592	26.772	16.582	21.707	29.4	31.752	42.23	48.436	47.919	56.106	74.509	63.901	73.014	78.082	73.257	89.857	66.77	88.216	89.399	93.146	91.714	92.092	94.2	99.195	101.53	95.13	111.57	104.75	103.88	102.53	103.64	108.18	112.25	115.35	119.21	108.66	129.03	129.59	135.43	136	139.03	144.73	136.14	141.4
0	0	0	6.088	10.979	21.45	24.989	31.978	38.836	36.741	30.406	31.842	33.651	35.148	30.527	28.573	31.532	21.743	28.262	27.792	37.685	30.9	30.674	32.558	25.68	24.554	27.117	26.917	34.105	35.246	58.45	24.148	34.961	28.961	28.249	41.735	38.294	40.873	46.453	53.996	54	49.506	46.972	52.255	46.46	60.247	55.79	53.334	60.3	43.4
0	1.5262	0	5.5003	0.22434	2.1429	6.4354	9.9905	8.8805	8.0267	0	4.7185	8.3415	3.2629	4.4322	3.2878	3.0946	4.5344	1.1039	0	0	2.7993	0	0	0	4.6099	6.6461	10.74	6.1808	0.41432	6.3894	3.3727	8.4411	9.5334	13.56	6.6832	9.8461	6.9566	2.9797	10.031	0.83338	8.899	5.3569	13.666	3.2162	7.3007	3.5776	0	0	0
0	1.6169	0	6.8047	0.34793	4.1572	10.221	13.304	7.8369	7.2434	9.8075	12.109	12.084	16.978	16.513	14.925	13.029	19.894	23.576	30.382	22.457	23.876	24.348	22.12	24.282	28.187	24.367	22.362	31.922	23.174	20.58	23.272	23.781	31.279	26.529	34.287	37.179	39.642	36.047	26.099	36.367	33.324	41.972	40.774	34.655	46.529	38.643	41.186	41.376	38.141
0	0	0	11.833	12.045	17.455	9.9034	12.916	27.595	17.145	29.838	30.434	28.818	20.3	30.176	29.817	35.716	34.662	35.668	29.548	31.203	38.601	45.915	41.504	43.836	49.648	47.461	46.488	45.743	52.294	51.515	55.239	43.575	55.303	53.775	63.652	55.335	56.32	53.223	60.693	62.651	59.071	64.313	57.891	64.219	74.912	80.944	76.361	69.738	72.779
0	0	0	6.8787	14.216	10.365	15.487	20.641	16.1	21.008	20.549	31.317	23.937	19.878	23.083	29.754	26.033	33.567	38.1	31.357	33.914	41.931	45.403	32.993	50.589	33.113	37.77	39.278	25.229	41.957	32.837	44.046	43.899	46.831	47.243	45.693	44.595	44.774	39.628	42.9	37.344	44.189	43.601	39.785	46.378	47.36	40.035	53.775	44.166	55.095
0	0	1.3188	13.911	6.1234	4.0922	0	8.0144	17.427	12.802	12.623	10.437	7.359	8.7938	9.5825	6.8072	2.1051	5.3086	10.176	10.824	7.434	11.84	14.901	14.37	12.323	13.783	16.259	17.676	8.2978	23.588	20.337	19.768	15.178	27.572	30.634	30.384	22.847	24.737	31.846	33.503	42.455	32.396	36.417	28.592	37.344	38.406	44.518	43.81	46.841	55.959
0	0	0	4.5659	5.2665	38.219	9.3863	19.734	11.704	13.724	12.55	21.742	13.394	46.652	22.117	29.658	33.293	33.856	38.599	56.348	57.335	39.527	66.992	70.443	42.703	47.807	36.447	36.732	48.243	52.018	45.598	36.502	49	54.531	52.075	52.683	46.122	46.353	52.469	55.984	52.886	50.419	63.431	60.895	70.285	75.291	85.999	93.77	94.453	102.45
0	0	5.2359	11.589	0	18.576	8.004	24.528	28.31	23.631	25.417	14.033	25.141	21.56	35.945	24.489	30.363	26.993	24.274	21.921	27.019	28.607	32.383	17.951	29.309	27.586	32.489	35.32	37.686	39.373	45.983	33.543	51.562	50.049	42.765	38.592	47.4	34.981	39.285	46.34	53.931	51.988	55.197	50.376	51.462	54.787	56.3	48.86	49.324	45.201
0	0	0	4.9745	13.322	7.1019	7.2572	14.726	13.609	16.836	22.541	34.624	46.219	72.768	67.824	83.211	94.616	107.68	122.34	125.59	142.43	153.91	159.7	159.93	176.8	208.46	216.88	223.82	226.55	250.95	241.99	246.94	265	258.68	250.99	256.18	264.45	275.58	266.13	258.08	266.11	266.31	276.8	284.77	283.87	288.42	295.38	299.81	284.31	271.02
0	0	0	25.398	34.9	45.641	61.723	67.662	69.696	73.363	74.685	70.155	90.408	99.341	98.091	105.43	120.83	128.61	120.99	124.93	133.05	138.19	132.75	141.3	152.31	134.23	134.64	150.53	157.04	155.37	177.47	167.05	189.37	184.13	177.92	184.02	182.18	187.11	181.97	186.13	183.8	171.46	177.95	177.28	179.78	178.37	186.15	191.08	177.96	185.67
0	0	0	4.841	3.5691	14.752	13.775	24.25	22.18	14.201	16.415	31.64	18.635	29.318	38.138	44.671	37.725	39.985	50.369	49.381	46.955	52.985	42.637	53.826	40.109	44.787	42.866	46.674	55.186	49.328	67.15	69.759	78.493	76.681	77.348	80.865	81.238	84.748	88.219	97.198	105.16	100.41	107.59	104.31	97.783	106.46	123.18	131.3	115.6	120.47
0	0	0	15.008	13.841	13.159	11.831	20.439	5.3233	14.417	10.78	11.211	20.42	16.633	12.255	8.2807	9.6915	20.613	13.832	3.9356	2.2959	0.146	6.3219	6.0204	1.4466	8.2679	6.388	3.2051	0	1.4799	1.1931	5.8912	4.1466	14.464	3.0844	13.028	12.963	12.18	10.542	11.445	5.3736	13.95	12.493	20.77	19.332	20.558	22.873	34.761	36.202	33.999
0	0	0	3.1211	12.953	4.4029	10.841	10.508	22.087	21.657	19.84	21.167	19.01	25.189	14.445	19.765	16.653	13.001	13.136	8.7437	6.5652	17.139	1.2094	19.022	9.6612	7.4742	14.823	24.173	32.176	35.279	36.607	32.92	30.327	31.563	29.94	32.481	31.143	34.119	40.098	36.194	44.597	55.998	49.327	43.765	42.503	58.392	43.086	43.182	49.267	42.452
0	0	0	39.19	37.494	40.394	86.384	124.01	257.98	285.32	375.75	489.37	606.09	732.62	808.15	892.25	1003.3	1078.5	1144	1235.1	1288.6	1308.1	1351.3	1403.6	1440.4	1480.4	1488.2	1506.1	1520.9	1577.1	1544.1	1570.7	1562.1	1621.8	1596.8	1574.1	1599.6	1606.1	1613.6	1597.1	1581.8	1543.1	1542.9	1548.6	1549.5	1557.2	1558.1	1545.3	1530.1	1556.1
0	0	0	0.34662	9.3506	8.8964	20.09	18.741	18.643	16.197	11.474	13.625	13.679	12.317	5.847	8.5032	11.566	12.75	20.276	9.158	18.927	13.965	17.789	21.323	19.747	17.212	26.792	31.212	30.949	20.696	13.508	6.0335	17.721	17.489	18.577	20.904	20.009	18.362	20.256	23.304	25.57	26.349	25.423	21.996	23.033	13.524	17.552	14.509	20.418	15.394
0	0	0	0	7.8943	5.9821	5.9086	0	2.625	0	4.7314	6.4039	1.0588	0	0	3.3953	0	0	1.9568	2.7304	11.588	0	1.0233	4.9005	23.767	29.316	38.056	40.287	67.16	73.904	93.665	105.94	133.58	139.93	140.38	166.39	181.01	190.46	204.95	199.19	226.33	136.38	257.48	247.31	254.26	253.34	256.96	273.95	187.97	235.68
0	0	0	7.598	7.6205	15.33	13.692	11.738	12.915	6.0862	10.752	16.978	26.165	31.16	30.555	35.948	48.491	25.821	56.929	63.628	42.458	52.602	44.202	54.381	43.86	51.818	49.894	46.813	44.127	49.984	48.676	52.369	44.895	47.507	43.126	48.331	48.291	63.226	56.087	54.625	58.564	53.929	58.664	53.3	48.892	45.506	54.255	46.293	53.056	59.406
0	0	0	9.3729	4.5325	17.927	18.191	22.408	16.799	19.753	16.824	30.594	14.07	26.483	28.305	34.067	31.554	34.98	37.21	31.997	31.35	27.394	32.262	33.086	31.448	28.628	31.333	33.85	39.654	38.936	40.598	46.668	57.911	51.39	45.718	50.977	48.387	43.065	50.033	53.851	55.411	46.364	72.573	62.475	76.772	79.453	75.683	78.856	58.986	54.315
0	0	0	6.8257	15.241	8.117	13.004	13.978	6.6546	4.755	7.0601	7.5074	7.5518	9.5054	5.0053	0	0	2.811	3.9299	9.7539	8.8775	17.687	16.175	25.422	25.011	37.36	46.465	50.19	44.075	51.752	56.436	62.69	67.623	64.801	81.855	78.959	97.163	111.37	115.15	117.79	120.56	131.12	126.6	123.07	127.08	127.66	130.9	135	131.91	134.12
0	0	0	6.8639	8.7698	13.016	12.94	27.283	16.686	29.955	24.72	29.798	31.339	39.741	43.241	42.295	49.839	38.498	48.474	54.362	50.449	53.992	57.438	69.172	72.443	65.156	76.129	71.696	72.779	73.256	72.867	65.907	79.707	78.928	78.347	75.244	76.609	72.491	77.764	87.299	81.474	86.963	79.377	92.846	87.59	94.059	92.318	89.652	108.34	120.14
0	0	9.9355	3.2338	7.0246	5.6644	7.8412	13.401	7.8819	6.6946	12.13	4.6673	15.184	6.4086	0	0	0	0.74698	6.3711	3.1996	11.29	7.533	8.8425	6.4419	5.6878	0	13.451	9.9086	23.539	17.603	14.022	23.968	27.873	33.206	51.826	41.667	32.587	40.182	34.539	46.026	47.787	47.601	62.478	64.143	52.218	65.699	85.473	67.948	80.99	78.48
0	0	0	9.4596	8.6673	18.887	11.703	10.423	11.715	16.861	13.39	7.374	15.698	16.741	13.705	16.274	27.531	30.207	31.996	20.794	27.484	33.54	39.713	36.339	33.874	40.117	49.65	42.575	47.023	40.51	51.591	60.554	53.035	67.203	61.202	71.779	86.313	79.475	89.476	106.13	97.844	114.49	124.53	127.62	127.81	133.1	146.46	146.81	154.99	152.27
0	0	0	0.81295	18.346	23.963	26.512	30.894	37.74	24.938	40.518	24.96	41.428	42.493	55.092	49.942	45.401	49.02	42.522	55.261	53.092	54.441	56.942	55.186	55.652	62.542	62.146	62.832	59.859	65.071	77.227	72.156	75.405	73.932	74.199	83.421	82.267	81.288	80.918	84.979	82.33	80.269	89.164	88.699	99.147	90.429	100.49	101.45	111.22	114.61
0	0	0	5.914	7.2954	2.9865	8.024	5.6462	16.152	15.276	15.301	16.92	15.364	12.784	15.319	16.879	19.741	18.212	15.916	12.822	6.9157	16.396	15.54	20.852	15.246	12.323	24.055	22.25	27.29	27.933	25.817	19.02	18.496	10.6	14.384	9.0514	18.785	10.922	23.717	16.966	16.283	18.717	16.779	14.723	8.56	22.209	8.2813	13.534	15.669	14.823
0	0	0	4.1358	12.857	7.6326	10.874	5.8273	0	10.953	8.8094	14.257	9.1988	11.765	19.514	4.4946	20.672	14.792	18.85	18.338	14.218	20.111	25.082	10.46	20.333	27.114	36.177	21.244	58.828	34.061	44.708	41.58	44.702	41.194	49.267	39.366	34.446	35.268	37.569	37.562	40.753	51.726	63.926	54.345	53.86	52.416	53.516	59.295	58.896	57.512
0	0	0	7.4955	5.7083	14.543	13.301	20.292	16.833	26.717	24.745	30.035	32.322	27.51	41.881	36.928	36.365	33.626	40.111	48.446	43.679	48.683	45.571	47.148	49.943	54.383	52.307	48.489	48.774	43.496	47.7	49.505	54.322	54.548	51.748	58.508	62.92	77.19	106.11	131.58	175.03	236.35	303.19	357.04	419.61	509.3	554.85	628.94	687.02	724.19
0	0	2.1993	5.5881	8.5695	13.607	13.115	15.792	18.51	21.038	29.253	33.811	49.684	52.591	63.822	74.175	76.537	87.34	104.71	105.08	119.77	120.05	140	129.35	125.57	130.38	150.08	141.46	150.63	151.15	158.43	141.41	157.64	143.3	152.83	150.08	157.09	157.28	154.65	137.43	143.23	141.76	135.94	138.07	140.45	134.6	139.08	140.41	144.26	136.93
0	0	0.65284	9.5795	15.546	13.806	15.031	23.465	31.326	21.701	22.449	21.716	29.221	29.501	29.369	25.736	30.209	26.303	35.606	25.487	34.533	35.742	38.405	31.359	36.237	27.228	33.569	42.323	37.964	37.85	29.92	27.162	30.534	31.026	29.751	31.089	34.906	28.057	32.442	35.136	32.068	21.182	27.867	29.004	29.546	19.234	25.28	22.972	22.018	24.614
0	0	0	7.37	8.1901	8.5434	17.55	22.15	17.69	13.701	13.046	12.014	21.383	15.802	17.599	11.698	21.147	10.134	28.932	15.054	26.74	23.84	32.848	30.059	35.304	29.294	37.147	47.612	40.686	37.269	31.91	27.658	27.715	30.668	31.957	40.452	32.077	37.064	34.68	33.787	34.833	31.924	30.426	40.693	34.753	22.791	29.934	28.584	29.581	30.063
0	0	1.4405	5.5238	16.644	25.993	6.3999	7.8477	21.476	19.758	34.416	15.298	13.95	31.808	26.052	27.384	24.846	31.962	31.408	28.551	27.295	36.936	34.841	23.646	13.843	28.235	29.837	48.801	38.609	25.505	21.145	30.844	22.425	21.497	34.868	36.235	27.764	44.734	44.337	39.004	45.988	43.129	34.602	27.424	29.979	29.462	31.057	23.242	24.925	25.929
0	0	0	7.2902	3.0726	4.8119	14.255	12.191	12.454	14.179	18.671	23.927	22.186	19.453	17.082	24.402	15.592	28.876	37.137	36.272	39.994	42.09	39.93	39.132	42.39	48.265	49.51	44.725	55.154	54.645	51.363	54.073	56.442	64.935	59.433	70.967	77.715	75.866	69.826	68.718	76.336	73.582	72.302	78.178	68.538	80.492	79.477	76.532	71.714	79.119
0	0	0	16.094	11.845	11.165	16.124	20.616	21.888	15.504	21.39	15.354	10.322	6.3479	6.108	8.5395	5.2273	1.1983	5.3103	0	2.41	13.919	7.7838	5.5684	11.321	5.9946	5.2704	14.63	12.345	5.5891	0.79207	4.6024	6.1038	11.379	18.651	28.861	35.75	36.608	47.115	50.354	58.418	53.282	58.084	63.81	70.418	58.314	72.179	65.797	70.165	65.986
0	0	0	3.6683	8.8373	15.23	23.551	19.402	24.591	13.044	24.421	25.952	24.61	30.322	28.969	28.499	26.315	33.818	29.542	34.128	23.162	27.873	27.3	35.39	25.43	27.675	31.286	43.941	33.568	25.967	22.212	30.887	31.09	30.283	33.059	45.32	43.181	54.959	44.893	52.603	52.901	61.056	61.047	42.17	40.253	42.096	45.496	54.128	51.423	54.125
0	0.0607	0	3.4538	6.0126	14.253	12.449	21.44	14.406	17.932	17.859	18.51	16.763	10.21	18.741	17.175	14.458	15.847	17.552	20.931	24.559	17.75	20.001	13.884	15.533	19.665	22.101	20.015	20.363	16.384	16.077	14.069	22.148	24.13	17.137	26.758	32.161	38.752	31.072	21.752	28.813	27.423	32.78	30.045	33.457	37.097	26.592	25.84	17.763	17.559
0	0	0	19.161	26.018	10.743	11.772	11.809	28.789	19.639	22.157	24.278	38.63	31.16	21.621	21.652	20.503	24.043	28.042	31.226	38.534	46.004	54.142	47.047	52.826	50.323	44.287	45.707	52.049	59.842	57.92	51.012	53.922	55.604	56.723	59.384	45.383	53.574	53.069	64.499	60.249	72.565	76.707	76.71	87.529	88.987	91.168	86.747	90.735	100.89
0	0	0	4.0709	19.734	14.27	20.394	16.308	26.065	20.563	27.573	36.192	36.054	35.89	33.486	28.321	30.154	35.258	31.073	30.009	37.196	35.95	39.524	47.36	60.876	61.178	75.258	64.893	72.386	76.714	83.533	79.246	96.281	92.99	99.391	110.29	108.83	119.83	140.74	140.83	143.74	158.95	188.36	189.1	207.84	215.56	240.16	250.19	246.72	280.95
0	0	0	15.237	10.957	9.5823	21.083	17.162	17.617	12.9	13.109	10.49	15.765	9.1951	13.355	9.8158	22.054	11.848	24.552	17.84	32.439	30.316	33.039	37.838	41.807	42.421	45.893	44.678	40.505	39.576	29.567	27.97	34.553	35.805	37.92	39.959	36.185	40.43	36.919	39.048	42.06	30.296	32.814	31.251	36.546	22.548	29.406	22.527	34.389	24.091
0	0	0	6.1257	8.0205	27.302	18.19	23.17	6.4336	10.119	32.664	23.054	29.136	23.033	29.474	29.573	13.708	25.204	32.477	27.175	36.798	31.828	36.708	37.664	52.117	55.665	44.48	34.828	38.813	30.839	47.877	44.142	49.259	48.725	47.158	47.079	55.84	54.991	57.607	63.048	68.375	83.291	82.822	89.577	91.028	106.15	89.827	85.237	79.146	79.735
0	0	0	1.9629	17.367	21.621	38.029	38.129	38.264	37.334	41.601	42.249	50.209	50.495	44.974	40.123	41.469	50.338	65.199	60.965	67.881	66.285	82.359	91.68	89.423	97.361	103.81	118.1	123.86	119.34	126.66	154.55	156.2	170.19	191.59	194.56	171.31	166.73	139.99	133.21	132.47	116.44	100.17	73.775	77.811	73.732	60.636	62.372	53.234	58.591
0	0	0	16.299	10.636	18.774	14.308	25.937	17.043	15.097	26.543	25.767	24.863	30.467	27.137	31.012	52.149	48.765	52.313	43.961	39.194	47.086	46.648	49.754	42.85	41.186	34.093	42.667	46.045	35.668	46.392	28.841	43.859	49.68	45.567	52.159	42.922	39.607	45.786	51.503	56.535	49.018	60.518	46.775	56.436	49.391	59.254	64.741	53.037	51.104
0	0	0	12.324	6.0194	1.2772	7.4258	8.8878	4.8927	11.899	8.3568	7.6919	12.456	26.353	20.541	21.808	22.885	26.254	31.816	30.661	32.156	35.554	43.564	34.973	35.831	36.908	46.493	24.694	54.601	42.638	44.374	54.934	69.135	66.661	70.778	66.264	66.015	79.067	69.498	89.996	77.592	78.774	75.774	83.635	87.909	98.124	95.123	90.011	94.032	95.113
0	0	0	12.208	8.6121	19.285	23.295	30.859	25.906	19.461	33.07	27.092	31.964	16.137	24.266	16.392	7.6324	11.193	16.867	15.304	12.955	15.084	12.251	7.0826	7.3578	11.355	8.3976	6.0296	3.6902	4.1892	8.2795	8.917	0	1.1454	5.5363	0	7.6105	0	0	0	9.08	10.456	8.3117	7.99	4.5306	0	0	0	3.5751	0
0	0	1.4206	7.295	0	10.647	19.604	31.813	32.207	33.722	41.882	28.75	42.454	39.193	42.391	37.432	35.278	50.465	39.235	43.615	47.826	31.198	39.905	47.977	57.405	62.352	43.141	45.118	46.63	47.095	47.485	47.537	47.35	49.871	46.616	56.697	58.756	54.356	46.63	65.521	52.455	59.436	69.895	71.961	87.478	71.867	58.717	47.003	36.486	49.178
0	0.23119	0	7.0509	0	8.815	13.101	23.158	20.47	29.233	26.156	31.76	36.012	33.276	28.546	30.698	33.193	38.399	23.883	25.237	2.3807	0	5.6694	9.6204	11.169	15.97	14.774	17.614	11.435	17.767	21.253	15.174	6.7404	16.443	18.139	22.129	18.402	21.033	19.112	35.375	21.791	34.512	28.641	28.844	41.309	47.422	47.108	43.741	35.039	51.666
0	0	0	0	8.7961	0.79998	16.738	14.318	14.508	14.082	15.347	11.062	11.244	6.2043	7.78	6.9851	1.0997	3.5155	6.7579	16.492	12.352	11.449	8.231	14.004	15.088	20.7	19.921	24.895	20.052	18.551	12.371	11.57	14.176	8.3846	16.797	18.648	26.108	28.776	24.928	25.111	33.42	41.689	37.105	32.817	30.66	38.513	45.36	49.591	42.323	52.432
0	0	0	2.9314	12.451	15.695	13.605	16.787	14.752	17.762	15.428	17.057	18.178	21.077	12.81	13.964	9.0574	2.7446	4.2796	5.3811	8.3728	11.664	8.6191	11.078	7.1464	0	16.923	16.668	17.995	13.724	24.993	23.392	20.14	30.08	26.871	23.415	23.733	27.617	32.924	32.942	39.368	35.213	34.518	43.237	38.296	43.794	45.236	49.68	49.794	46.756
0	0	0	2.7242	0.30044	12.956	14.235	15.218	12.385	15.391	13.594	13.695	15.028	16.638	19.027	17.251	18.077	11.99	16.785	12.935	22.345	21.351	22.821	14.384	18.9	14.24	17.156	18.553	17.527	20.961	10.985	14.214	16.686	19.012	16.611	10.221	7.7975	6.1535	11.884	18.463	18.117	24.896	17.043	14.619	19.11	19.269	19.773	19.957	25.617	14.134
0	0	0	6.1044	11.098	4.6446	17.317	14.344	14.877	20.892	5.0981	14.367	5.4705	1.1745	0	3.244	0	0	0	0	0	0	0	0	0	0	0	0	0	0	0	0	0	0	0	0	0	0	0	0	0	0	0	0	0	0	0	0	0	0
0	0	0	4.7226	13.744	5.0964	15.267	6.3022	11.861	14.531	6.1194	11.646	14.292	19.073	12.667	13.472	6.1662	14.031	10.286	18.836	18.636	13.095	8.7149	8.6015	29.124	28.236	36.378	42.969	37.842	36.229	38.408	32.222	26.144	31.252	33.436	23.119	28.786	26.707	23.999	19.214	15.221	14.616	10.985	8.1403	8.3265	15.291	5.4133	0	2.6439	0
0	0	0	4.59	17.328	18.784	22.083	21.269	22.195	33.459	29.443	30.597	33.406	36.623	23.764	37.08	32.853	45.399	54.88	61.3	84.415	98.689	100.32	122.91	152.06	148.53	172.78	221.9	245.32	276.53	357.12	388.67	430.05	447.56	485.4	537.15	603.7	695.75	725.72	779.58	858.77	888.13	928.76	966.83	1025.7	1030.6	1100.2	1140.5	1218.5	1249.9
0	0	0	9.6217	13.449	15.918	19.478	23.341	29.414	23.683	30.798	39.835	24.741	26.033	27.134	28.613	26.637	24.813	23.621	16.449	22.012	21.062	26.336	15.284	21.346	25.515	16.6	23.454	21.745	26.157	27.118	32.298	28.73	23.33	22.473	36.719	25.581	29.813	26.71	24.163	26.514	27.028	28.635	29.623	24.031	24.581	23.57	24.848	18.904	27.642
0	0	0	16.864	13.753	6.9445	23.908	15.999	25.218	24.537	26.387	45.351	42.931	52.321	41.397	49.366	51.641	63.791	82.748	69.545	71.216	88.431	82.937	98.765	106.24	108.83	116.53	122.26	132.47	150.86	162.58	159.79	150.07	141.19	157.37	163.68	172.06	187.83	215.91	234.87	275.39	324.89	339.5	481.47	437.85	578.38	526.62	579.58	641.8	503.21
0	0	0	1.0028	12.922	8.9112	19.187	21.406	17.248	21.762	27.793	17.195	26.188	19.558	16.018	11.117	19.239	15.08	13.14	9.5686	8.807	13.421	11.005	1.4512	17.278	13.52	25.838	15.753	27.075	21.451	22.787	20.973	30.933	17.245	16.86	23.293	18.745	23.69	22.932	10.178	14.824	6.6494	11.319	8.9845	3.155	3.5459	7.7768	2.4372	3.5934	0
0	0	0.08513	3.9463	8.6748	5.5918	18.1	10.785	15.106	20.069	8.0771	12.623	12.181	15.35	16.22	21.217	17.239	17.563	18.764	13.369	19.394	16.802	13.58	15.809	19.316	23.108	29.444	31.371	29.059	24.454	27.7	27.695	35.328	36.899	50.675	51.968	46.977	44.418	48.395	47.834	44.51	54.432	48.923	50.48	41.796	46.393	46.547	40.549	41.063	42.723
0	0	0	9.8856	7.7433	9.8777	17.555	13.161	13.111	9.2538	14.16	9.9333	12.774	12.684	7.7792	13.474	17.028	16.301	25.645	14.235	23.841	23.16	28.072	36.065	37.018	29.714	41.089	43.481	37.767	36.143	26.444	26.926	36.62	36.825	45.557	44.491	47.757	42.465	51.536	53.362	60.236	55.73	60.376	65.796	63.965	53.648	66.963	60.192	69.024	70.114
0	0	0	5.3784	23.679	23.62	36.572	23.444	28.066	33.045	36.818	31.377	27.904	32.58	26.454	24.519	25.004	13.613	24.236	22.363	16.082	20.659	19.929	31.126	26.175	12.809	17.707	18.609	21.734	17.721	18.356	19.078	16.838	20.612	17.421	20.044	9.5701	11.403	4.6058	7.0241	4.7196	0.4293	0	0.7389	3.0564	8.7397	1.2048	0	2.9356	0
0	0	0	5.3152	2.3606	7.3305	12.132	16.604	18.574	24.676	18.335	18.779	27.308	28.061	21.886	15.006	16.966	21.014	21.546	18.056	16.596	11.879	21.276	24.036	19.595	30.178	38.468	37.355	38.606	44.85	47.678	47.414	42.749	38.306	32.898	40.043	43.903	37.689	27.094	52.029	31.873	38.593	38.556	32.082	43.584	41.897	34.198	30.397	23.682	36.918
0	0	3.0565	7.0206	0	8.6172	14.967	18.245	16.2	13.631	5.0466	17.996	22.442	22.849	25.611	28.549	23.16	30.017	30.851	36.701	56.611	55.492	56.378	47.446	51.61	43.892	63.111	62.169	68.841	53.918	64.874	60.573	71.872	68.218	67.216	67.422	64.653	62.245	59.693	67.071	65.168	65.47	62.007	67.569	61.145	64.48	75.555	79.232	74.79	68.934
0	0	0	8.3651	11.366	15.587	15.004	14.676	25.645	25.564	29.312	25.288	42.287	30.261	41.283	36.603	33.48	41.123	58.262	88.648	105.54	122.81	146.39	167.46	172.81	202.34	227.76	241.15	241.75	274.42	282.83	293.7	302.97	310.05	313.85	320.91	326.08	325.8	325.94	356	333.9	341.22	330.66	325.24	327.36	325.82	323.05	336.7	341.04	328.68
0	0	0	1.0893	17.501	9.3045	8.2557	12.222	7.6208	1.8258	12.139	2.2516	0	3.4098	2.7195	0	1.6837	12.203	0.59813	5.3619	2.7009	11.585	8.1853	6.7742	10.249	11.732	17.265	17.902	9.4666	21.345	14.587	23.448	27.327	21.902	19.696	22.847	22.022	18.823	14.029	20.936	15.875	19.044	22.838	24.911	32.105	34.886	23.572	34.315	29.867	38.579
0	0	0	0.32803	13.295	13.184	24.33	29.616	25.985	12.345	17.526	11.499	10.896	19.76	14.306	16.661	26.398	42.214	43.292	58.758	73.322	116.61	147.42	140.44	169.42	183.56	204.67	220.32	217.62	234.92	272.31	270.53	248.55	257.65	290.01	295.7	298.23	314.79	313.88	317.35	322.54	315.54	328.39	321.37	338.31	342.48	338.82	339.8	329.44	350.08
0	0	0	20.886	8.3528	16.558	16.777	13.45	15.333	12.855	27.026	20.783	27.156	22.755	26.81	20.065	34.027	41.641	20.505	6.4167	13.676	10.928	14.439	0	6.7844	11.999	18.049	15.981	7.7551	13.164	6.6502	12.25	8.9143	16.12	11.624	14.204	11.815	6.7409	12.68	3.3711	0	0	0	2.1185	0	0	0	0	0	0
0	0	0	4.9679	6.065	8.4136	15.828	19.504	16.523	17.779	17.851	24.789	22.534	35.148	28.352	29.248	23.415	22.165	29.718	27.739	30.095	32.204	32.892	45.19	31.841	23.164	26.449	25.844	37.051	37.978	45.134	36.866	51.726	45.866	45.374	52.586	47.569	40.841	51.489	55.92	59.639	49.716	61.753	56.413	64.829	57.869	64.388	73.894	56.735	49.876
0	0	0.49972	2.194	16.685	6.4447	17.885	14.51	15.663	13.726	22.049	21.621	15.206	20.751	14.625	14.006	11.282	20.421	18.586	28.569	20.136	32.279	44.079	42.829	41.154	47.385	54.436	65.488	62.322	61.576	61.451	72.059	79.711	81.608	84.868	89.09	99.323	115.07	120.51	129.82	142.13	168.58	175.31	178.54	185.43	184.94	204.69	202.23	216.25	219.97
0	0	0.70947	0.87587	4.3093	17.888	21.024	22.952	29.225	37.909	35.682	37.151	41.544	38.289	14.512	26.271	27.554	29.903	23.541	27.103	23.406	15.222	28.443	29.558	22.082	30.735	34.141	32.549	26.205	25.405	44.189	43.34	29.353	11.358	11.941	21.837	16.829	14.551	2.9562	20.347	2.2432	7.3247	4.1547	0.48576	5.1084	10.635	13.72	4.1219	0	8.9702
0	0	0	11.794	11.023	2.598	7.466	7.632	13.96	21.022	15.343	13.052	10.953	16.326	10.991	17.4	18.53	21.31	20.825	11.72	6.1836	22.053	12.933	16.844	20.983	20.09	26.561	27.295	29.077	31.758	36.481	31.24	27.519	25.368	24.126	31.159	32.761	37.491	49.54	63.341	66.814	66.747	72.876	77.194	78.643	79.471	77.304	89.374	79.276	91.211
0	4.8244	0	7.4791	7.3443	0	4.9921	0	0.63213	3.7032	0	0	0	0	1.7945	8.6677	2.5127	16.444	7.5209	9.5952	7.4029	16.332	0.69539	12.292	12.446	29.252	36.271	55.487	70.646	86.808	115.89	119.32	138.02	158.2	180.4	191.62	211.13	235.84	238.73	264.06	290.36	297.43	322.82	350.51	366.61	395.07	436.23	426.94	439.2	466.08
0	0	0	7.4465	5.7931	4.9579	7.3304	8.3033	8.5684	11.785	12.211	11.004	13.585	14.649	17.725	12.553	10.926	17.426	21.531	20.965	38.133	30.913	42.109	42.966	42.846	38.429	52.41	48.877	57.289	49.394	57.252	51.484	56.534	55.069	55.957	57.51	49.957	58.833	53.829	55.877	58.818	61.47	52.543	58.26	58.528	66.069	70.065	69.761	69.212	73.315
0	0	0	8.4133	9.1376	5.902	5.9013	13.19	22.391	15.852	20.657	21.952	18.352	21.369	9.6335	15.332	14.334	23.827	30.685	23.454	16.529	35.763	30.387	46.227	37.676	48.542	59.333	65.002	64.865	75.063	75.506	66.437	79.334	68.628	66.306	73.446	80.492	72.018	89.232	89.861	93.536	91.317	81.603	84.244	79.493	89.755	86.941	85.347	95.887	88.505
0	0	0	1.2847	13.508	9.8796	13.037	14.592	17.159	10.265	8.2744	1.9062	1.9111	1.6296	2.1108	6.0757	4.1767	8.5709	8.9651	5.2525	7.2261	8.6873	6.6651	2.2102	4.8226	0.13699	1.9948	1.1104	0	5.3031	3.6066	12.37	11.612	12.254	0	7.4094	0.54993	2.3095	0	0	0	0	1.8802	0	3.7178	1.1526	0	4.9713	0	3.6772
0	1.3645	0	6.147	4.1324	13.441	0.55456	15.142	29.338	37.467	61.212	77.831	116.98	160.61	193.61	222.5	263.7	304.27	314.5	335.76	353.63	383.72	417.63	419.48	461.38	450.63	458.92	473.39	459.56	483.52	485.32	439.3	475.58	468.73	463.94	473.3	456.2	481.55	457.76	475.15	490.58	480.26	487.59	480.69	487.02	466.05	484.53	462.49	472.79	462.33
0	0	0	9.1306	15.184	16.61	13.999	16.273	13.145	8.1338	11.994	15.486	7.4536	4.3867	3.6262	10.419	11.102	15.9	31.126	28.415	34.645	50.515	57.664	52.337	58.331	65.153	67.918	79.781	70.176	85.011	81.587	90.735	93.752	94.054	92.395	87.838	85.236	92.33	92.843	98.55	87.811	90.695	104.24	101.52	101.19	103.89	103.01	107.8	91.845	103.49
0	0	0	8.3076	9.4183	18.01	12.572	16.891	17.404	23.272	17.789	25.401	25.356	27.839	32.968	37.76	41.858	37.946	47.887	54.239	52.656	59.471	62.585	73.762	69.55	77.641	68.45	71.875	85.112	90.172	104.48	98.114	128.22	129.22	128.42	121.05	111.95	120.31	129.05	137.77	147.33	128.31	150.86	142.2	157.85	154.01	170.23	169.7	163.57	171.88
0	0	0	16.32	22.533	14.332	22.338	35.973	38.845	29.9	26.736	32.377	30.023	21.624	22.339	25.027	14.583	23.892	22.991	19.305	19.95	25.964	18.277	18.226	17.702	11.967	20.792	20.651	2.5636	24.859	11.815	18.576	26.579	27.165	14.529	17.445	15.428	20.383	10.366	15.506	7.9945	15.025	13.845	13.664	21.097	19.895	16.221	22.741	17.842	17.832
0	0	0	7.9802	9.3897	19.675	20.711	23.645	22.409	30.179	26.016	39.032	45.458	33.67	33.194	36.775	37.177	32.433	29.487	34.588	35.796	43.912	43.379	29.033	33.543	34.756	35.669	30.892	37.588	34.497	44.057	47.904	40.854	43.531	47.71	43.334	46.118	42.778	46.405	44.599	51.751	58.929	57.566	54.945	56.969	52.96	49.091	43.421	51.277	45.986
0	0	0	6.6658	25.879	12.691	12.488	13.703	11.632	26.569	32.145	32.917	31.799	29.794	37.947	33.976	38.705	39.544	38.044	46.662	39.954	35.407	46.922	44.513	34.936	35.258	41.173	40.594	40.702	36.273	33.348	47.819	44.099	49.324	36.438	35.503	35.855	36.759	41.186	50.414	37.424	47.649	35.165	42.661	36.891	40.354	49.132	41.339	43.016	36.797
0	0	0	15.829	2.8704	13.823	14.776	12.749	16.32	17.842	18.781	12.841	23.039	14.484	16.417	15.211	25.97	34.928	30.036	28.423	28.985	25.874	28.025	26.68	33.631	34.846	37.074	36.319	30.36	38.66	37.73	45.126	32.976	59.727	44.534	57.078	51.363	53.244	70.194	70.144	80.005	98.672	96.229	120.43	127.45	137.23	132.69	155.84	155.36	163.21
0	0	0	8.9409	21.903	13.893	18.099	32.134	29.622	42.03	49.658	47.733	63.303	61.079	49.982	62.528	66.342	68.956	70.136	73.295	69.883	82.417	87.744	84.646	84.582	90.512	101.03	98.929	102.64	113.11	120.74	118.06	112.19	122.25	131.24	131.97	139.64	129.42	131.31	149.53	154.69	165.96	158.56	168.76	179.75	167.97	166.44	166.95	167.93	179.15
0	0	0	3.4718	25.18	22.376	26.702	21.941	12.664	33.838	35.164	38.984	54.925	63.093	65.597	58.429	83.989	85.737	102.07	95.897	109.41	122.18	142.54	136.33	161.6	158.78	167.82	164.83	172.33	154.83	173.81	166.01	182.72	192.33	192.29	195.09	193.61	200.55	206.76	214.73	224.08	223.81	256.05	251.28	275.42	283.1	270.44	293.41	287.89	295.84
0	0	1.3494	0	0.78948	16.528	17.384	12.609	10.469	15.403	11.878	20.318	9.5484	0.39436	13.095	3.6042	9.725	1.2494	0	0	0	0	0	0	0.10947	0	0	0	6.5473	0	0	7.3654	7.4097	9.0438	8.5943	8.1131	7.9274	2.4034	13.368	4.0596	5.4382	0	3.201	0	0.19048	0.26396	0	4.5014	0	0
0	0	0	6.967	1.9023	6.4746	19.542	14.95	25.434	20.857	29.927	27.735	40.419	35.329	37.179	44.461	50.551	57.64	67.649	73.352	77.486	77.768	86.062	72.339	86.391	84.079	93.171	92.128	102.9	101.31	99.009	110.79	110.47	112.98	109.9	122.69	125.35	122.43	128.58	112.72	120.69	121.25	123.59	126.48	126.43	129.74	125.53	127.41	122.59	122.7
0	0	0	2.6343	7.7528	16.085	9.705	8.6707	20.886	25.876	19.833	18.267	20.699	22.797	30.504	29.959	40.181	38.501	50.006	54.602	58.008	86.178	106.64	127.86	148.42	170.45	178.09	62.121	72.327	77.345	87.223	88.328	95.839	94.621	102.37	99.648	107.41	109.82	113.33	119.61	125.31	145	136.7	139.29	159.39	169.98	148.44	161.53	147.38	160.4
0	0	0	7.0588	19.81	20.023	16.861	6.8218	12.932	14.835	3.1108	0	0	0	0	0	0	0	0	0	0	0	0	0	0	0	0	0	0	0	0	0	0	0	0	0	0	0.30857	0	3.0337	5.178	3.736	19.396	9.8132	23.626	12.761	9.6262	16.307	6.6014	7.9799
0	0	0	26.011	27.805	31.411	28.792	14.088	58.463	0	28.39	18.587	55.986	43.202	49.801	50.957	52.805	54.23	47.366	57.929	57.341	71.759	75.921	86.7	83.006	81.374	93.087	98.842	111.52	113.83	128.37	131.27	148.93	147.76	153.19	159.64	152.22	146.22	161.6	164.31	157.25	159.51	162.83	168.22	164.9	168.13	176.33	185.38	178.84	178.12
0	0	0	10.286	7.2589	9.6069	20.213	18.654	10.749	13.492	15.519	8.3112	13.646	11.481	10.477	9.0975	10.856	12.491	12.78	19.342	19.555	15.487	21.195	12.23	17.439	18.521	18.87	17.293	24.945	18.847	13.165	18.375	27.367	23.374	18.071	30.263	29.924	33.956	25.174	16.792	25.743	27.098	27.986	20.948	22.096	27.697	25.737	23.684	21.672	14.778
0	0	0	15.603	16.197	13.718	31.169	37.186	50.624	46.716	48.323	49.318	49.549	60.096	60.429	72.265	72.131	82.159	80.559	88.32	93.946	116.68	114.72	135.57	136.41	137.72	150.27	163.04	176.61	183.61	186.24	197.07	201.33	197.13	212.76	215.01	223.52	230.79	239.03	244.28	246.82	256.07	243.39	256.31	243.36	251.16	258.62	251.26	256.26	254.88
0	0	0	28.954	22.732	25.015	16.642	23.313	21.946	23.66	29.428	20.842	30.685	27.071	25.201	19.731	32.3	30.233	30.943	26.084	23.639	13.408	14.793	15.186	11.444	11.452	14.09	9.6092	4.7001	3.852	13.609	18.92	19.559	19.56	13.388	13.639	18.747	8.0351	9.1368	7.4395	4.7589	3.5537	6.6973	16.803	7.1221	6.6274	2.9348	8.3164	10.741	8.8775
0	0	0	10.685	9.7086	24.185	17.878	17.622	19.954	21.586	25.86	16.927	32.463	41.197	46.412	51.909	26.607	28.23	28.298	39.594	28.519	21.687	40.507	57.376	38.851	57.768	56.545	70.786	69.434	45.141	56.736	77.339	86.242	101.73	110.84	125.61	154.16	138.06	160.31	172.36	186.99	189.6	224.58	254.29	255.42	246.05	255.01	257.04	250.5	263.55
0	0	0	7.9954	13.437	16.719	12.744	21.841	21.071	18.52	14.667	19.832	13.119	9.0761	5.3343	4.8746	8.4935	13.663	8.333	11.804	6.4705	15.262	16.265	17.511	18.919	16.287	12.656	17.028	12.309	22.173	14.836	30.585	18.702	23.697	20.279	19.227	19.162	19.443	12.626	18.47	16.514	15.74	23.177	21.183	25.098	25.409	15.181	25.136	18.66	24.944
0	0	0	10.978	15.12	16.761	8.9601	1.1007	0	16.675	24.32	15.989	17.408	3.5234	12.931	12.618	10.52	6.1668	10.379	11.667	10.669	7.8253	16.364	14.061	11.365	10.434	18.773	19.064	19.454	19.471	20.387	33.107	37.198	36.079	34.806	34.779	29.978	34.041	30.427	42.76	32.018	33.674	27.66	34.276	23.126	28.175	32.939	32.453	34.058	31.385
0	0	0	8.8561	12.866	11.669	15.021	17.429	19.505	13.441	20.843	19.563	26.994	29.548	31.214	27.893	23.678	40.105	32.988	48.426	43.165	42.965	46.33	42.454	46.179	50.541	55.653	57.606	59.414	52.554	63.318	64.244	61.432	66.699	66.894	63.072	70.15	63.529	73.861	72.909	81.725	82.695	79.764	84.727	86.385	88.167	84.334	91.521	80.626	87.386
0	0	2.9665	7.2277	10.689	7.1716	6.2305	16.198	11.844	15.028	16.451	16.552	24.192	35.255	32.439	36.577	42.989	52.991	61.214	73.109	70.949	78.61	106.29	112.05	103.65	123.3	121.85	142.88	135.93	138.64	139.21	140.52	149.97	149.61	182.11	206.99	261	334.16	392	477.3	559.38	642.14	707.46	768.52	836.67	907.67	1026.6	1066.9	1085.7	1141.2
0	0	0	7.7262	10.086	13.933	5.3668	10.052	0	2.2045	5.941	12.789	12.892	18.964	18.321	22.584	22.921	22.782	18.993	11.402	17.029	28.074	24.045	26.127	22.766	23.014	28.227	23.303	27.393	25.415	29.195	29.085	25.589	33.287	28.634	34.9	37.22	49.726	55.692	53.007	63.611	60.947	72.549	62.968	85.531	80.651	86.162	70.068	84.467	95.278
0	0	0	23.288	28.338	23.815	34.833	26.126	29.502	34.439	28.098	34.075	30.411	3.2348	20.281	9.3992	8.7351	26.305	13.55	34.464	40.207	65.671	81.478	86.403	104.84	112.74	59.96	55.563	76.77	77.508	72.91	79.025	79.319	99.737	93.771	105.21	98.962	95.508	99.729	94.675	92.244	103.8	111.11	105.61	108.49	107.97	97.859	100.96	103.72	99.065
0	0	0	8.5337	15.31	11.468	21.753	19.89	32.203	26.127	22.931	32.031	29.866	37.047	33.254	33.114	30.88	44.477	50.979	68.419	65.334	77.139	95.968	106.92	106.88	137.39	138.25	156.69	169.67	161.22	163.33	176.97	187.44	186.79	205.56	197.12	203.32	217.19	223.89	214.1	225.43	235.61	240.92	220.3	228.57	235.64	233.66	233.99	232.22	238.75
0	0	0	8.4813	6.0754	18.431	19.403	15.62	17.676	18.135	22.762	31.038	22.251	30.861	35.318	44.761	43.944	45.959	50.902	51.39	47.201	46.717	68.114	63.323	56.898	54.075	55.339	56.505	69.513	57.496	75.189	72.228	71.746	68.317	68.192	67.194	74.314	75.44	79.579	89.105	91.377	81.932	100.15	98.008	109.54	118.83	132.72	153.72	150.35	169.61
0	0	2.3357	10.98	1.6361	8.4953	4.2547	6.0267	9.7116	7.4821	9.4956	9.1906	18.558	18.148	25.999	27.457	28.834	23.016	25.989	33.34	34.966	26.515	32.153	28.291	28.96	25.857	25.411	25.305	27.959	26.377	23.46	33.977	26.521	33.859	39.07	36.269	45.211	42.903	49.064	58.633	56.613	66.937	73.805	79.951	88.188	93.083	83.922	84.553	81.903	82.855
0	0	0	13.259	6.4597	6.937	17.895	14.206	30.657	26.718	23.92	11.001	16.292	19.138	9.2433	9.5373	14.108	9.558	16.77	18.878	28.988	32.198	34.892	37.937	45.069	17.1	22.277	24.084	20.118	20.254	11.166	9.6316	9.4645	14.052	16.691	13.347	14.885	8.9526	13.791	18.621	18.105	9.2579	11.787	14.611	16.772	4.1787	6.5261	1.404	5.8736	3.0295
0	0	0	2.672	17.958	14.632	22.393	12.632	26.922	29.767	25.115	34.443	37.292	34.51	37.729	39.358	25.872	31.85	39.1	39.594	38.434	44.037	45.442	47.047	50.216	61.699	70.096	91.22	121.47	139.99	164.81	207.87	227.53	261.13	280.1	300.28	329.63	362.37	360.28	399.13	411.8	420.72	431.03	441.37	433.26	446.72	460.5	469.07	471.56	483.11
0	0	0	5.9532	12.945	11.781	9.9393	8.9777	0	11.173	7.6201	15.365	10.855	18.982	17.476	11.844	18.693	12.112	5.7404	2.7046	5.7189	9.3292	4.6203	0	25.552	18.884	28.963	29.357	33.913	30.94	42.865	52.645	51.823	47.629	61.308	43.733	43.552	34.661	53.859	36.497	35.499	26.6	54.33	30.491	33.935	30.504	36.916	43.573	23.923	27.812
0	0	0	9.3386	16.195	24.197	32.776	35.557	37.434	44.545	44.478	42.703	50.567	39.63	53.741	51.646	57.22	55.118	56.615	67.508	62.8	66.939	65.292	57.468	57.873	68.113	70.315	61.013	69.284	60.515	59.216	64.757	65.188	69.934	57.011	66.682	71.264	69.709	70.945	62.033	76.159	72.019	71.919	75.379	66.996	73.588	49.917	51.412	47.24	47.418
0	0	0	7.542	9.1865	5.8905	15.874	22.576	17.774	20.751	25.035	17.361	13.47	21.342	19.022	21.344	4.0835	19.278	7.6499	5.4972	9.935	0	0.88554	5.8207	6.3515	8.6973	1.8103	4.4792	5.9758	11.636	7.974	4.1948	0	0	0	2.8378	0	0.77144	0	5.1728	0	0	0	0	0	0	0	0	0	0
0	0	0	17.794	25.078	26.179	25.969	19.83	33.484	44.849	43.227	43.12	45.3	30.567	45.847	50.024	41.273	43.128	42.48	42.92	42.547	39.064	44.68	45.604	35.833	38.438	40.112	32.913	36.524	40.125	40.817	51.608	46.335	48.337	47.669	43.078	46.001	46.815	46.004	55.535	48.106	52.786	44.802	36.027	43.93	37.244	57.242	43.737	54.8	41.49
0	0	0	2.0583	27.865	24.803	30.52	40.909	41.877	53.336	60.921	59.662	46.401	63.686	61.282	75.431	113.22	171.78	268.55	343.7	405.98	522.96	625.8	735.41	825.22	888.19	952.98	1019.2	1116.3	1165	1189	1215.7	1259.6	1247.3	1319.1	1321	1375.6	1417.4	1420.3	1390.2	1422.5	1420.7	1431	1384.2	1433.8	1406.7	1417	1450.2	1450.7	1413.1
0	0	0	17.792	19.128	16.362	29.555	34.596	30.871	28.421	25.598	25.952	39.878	28.66	35.746	28.168	32.348	19.915	37.995	28.97	41.951	23.515	45.102	40.758	38.954	49.418	49.418	49.472	43.697	40.296	48.827	42.216	41.781	48.708	54.462	53.527	54.548	56.532	48.716	58.715	53.665	56.396	62.2	60.408	60.966	50.923	54.244	47.483	56.934	49.069
0	0	0	5.2484	1.9749	17.908	20.037	26.607	18.133	31.07	25.524	26.74	34.334	34.428	35.714	40.318	31.836	47.369	30.149	37.369	43.433	29.007	45.95	43.434	46.844	56.747	63.498	64.486	71.791	72.568	70.689	75.815	66.775	84.826	92.579	105.64	112.44	109.33	95.985	125.53	121.67	144.63	148.48	149.51	163.04	189.78	190.64	183.89	178.89	187.02
0	0	0	0	9.8107	12.672	17.024	18.235	24.015	29.926	24.824	36.904	42.677	31.472	41.133	42.515	42.949	46.253	45.489	48.615	50.918	52.307	57.847	64.483	66.375	72.838	80.399	73.038	76.479	76.557	80.757	82.256	94.4	92.52	95.101	99.408	92.779	89.141	101.63	110.7	112.21	106.84	107.98	111.07	117.36	116	124.46	127	113.05	125.09
0	0	0	9.1224	8.995	20.691	18.086	9.1592	4.9927	3.078	0	0	0	8.8377	0.35392	6.852	0	0	0	0	0	0	0	0	0	0	0	0	0	0	0	0	0	0	0	0	0	0	0	0	0	0	0	0	0	0	0	0	0	0
0	0	0	8.5966	4.8967	22.103	16.71	27.317	24.987	29.286	21.894	18.692	20.834	9.516	18.838	17.56	18.393	11.847	19.144	11.292	19.08	13.829	18.908	16.899	12.492	15.878	11.505	14.746	13.118	18.524	13.6	12.778	15.832	15.571	13.473	9.7947	4.725	7.0754	14.478	11.919	23.256	17.364	13.257	9.783	13.025	15.333	10.913	10.616	15.259	4.7154
0	0	0	6.8286	10.172	9.6708	15.262	6.3614	14.742	15.077	11.84	15.575	9.391	5.7596	12.438	6.9366	14.165	12.225	11.292	4.8241	13.158	6.7198	8.1687	7.369	0	5.2558	4.7605	8.1898	9.7287	11.08	8.4167	10.537	17.62	10.852	14.044	7.1887	15.364	0.89193	3.3346	12.398	19.455	16.397	14.571	19.648	16.282	18.437	17.903	26.96	11.412	20.364
0	0	1.0057	0.53658	11.359	17.006	16.476	19.729	19.033	23.672	17.071	23.241	17.707	11.174	10.932	14.739	13.042	10.698	10.566	19.276	21.087	16.297	17.766	8.1571	11.6	13.032	13.592	12.811	9.694	14.623	22.397	28.019	24.377	22.84	27.405	28.855	34.246	26.84	38.297	39.935	41.109	52.717	54.559	49.433	57.79	50.714	53.707	63.477	59.043	57.298
0	0	0	5.3149	10.847	9.0902	15.63	9.2713	15.088	12.394	14.34	16.132	7.412	8.3082	12.293	12.992	18.287	19.398	25.311	23.543	26.035	35.219	36.58	29.185	34.773	36.667	40.077	32.332	26.714	43.073	30.537	47.586	46.494	43.874	36.371	43.779	39.183	46.869	35.081	42.299	34.329	42.652	50.426	44.261	47.087	48.269	40.366	53.601	44.009	58.092
0	0	0	12.057	7.7571	12.466	11.135	15.836	13.811	12.214	20.177	17.237	23.098	16.721	11.103	10.301	24.328	33.879	28.959	19.26	22.156	8.3115	21.886	20.168	22.817	19.373	21.195	22.124	22.341	15.549	21.094	25.788	20.37	29.032	21.382	30.04	28.59	19.277	23.324	17.294	10.459	12.565	14.747	24.638	13.309	10.851	19.822	15.502	16.774	19.132
0	0	0	9.913	12.719	16.525	18.054	17.451	18.836	29.4	23.278	25.541	33.738	27.173	30.3	31.107	24.379	29.806	27.518	33.384	33.574	31.238	36.976	33.507	28.317	31.863	33.934	25.794	39.23	35.65	43.487	40.191	44.752	44.384	46.837	49.68	44.592	47.792	49.757	50.311	45.678	48.362	49.288	49.594	49.895	54.298	52.032	47.311	63.719	65.496
0	0	0	8.3915	14.946	13.167	16.446	19.784	24.085	20.703	16.518	13.153	19.366	19.639	14.25	15.644	23.902	11.91	20.057	10.771	16.502	13.795	20.812	19.835	20.065	17.053	22.502	33.095	23.617	19.937	7.9184	6.0963	7.3727	14.262	13.334	19.215	14.76	13.82	12.736	21.264	18.176	17.136	19.624	20.12	20.138	10.675	19.74	13.668	23.305	20.941
0	0	0	14.979	14.772	19.545	24.804	23.165	32.164	29.206	31.019	18.986	27.374	35.955	30.448	30.674	33.619	31.722	49.171	42.859	49.767	59.373	50.57	47.62	48.701	48.617	57.575	67.494	53.659	48.415	44.076	38.659	32.893	40.219	42.373	38.82	41.074	44.203	43.667	41.152	37.797	38.075	36.46	41.411	40.584	28.901	32.254	27.731	25.105	29.516
0	0	0	2.6748	11.479	7.9239	26.038	7.5814	18.527	7.4306	12.179	19.119	17.718	22.125	18.319	11.342	8.7977	8.2167	7.8335	8.1147	0	0	2.916	0	0	2.0891	2.3413	13.98	15.43	26.346	22.26	51.012	44.372	59.533	82.222	95.535	114.84	124.75	137.36	146.57	158.69	161.44	164.63	148.07	157.79	155.37	161.67	163.41	148.29	159.72
0	0	0	9.0805	11.903	11.461	14.649	8.3026	16.467	21.201	27.777	41.198	57.005	82.186	84.973	90.064	107.34	127.17	140.09	137.4	149.18	153.42	151.55	150.52	167.54	166.89	181.31	181.7	194.28	189.54	198.36	194.08	190.3	201.05	204.71	190.44	189.95	190.06	187.48	185.33	185.65	187.98	196.21	194.45	180.5	187.44	185.21	174.28	171.49	179.44
0	0	0	8.6879	23.706	21.104	9.7552	7.795	4.6834	17.055	18.229	16.328	17.491	9.0572	20.73	18.385	19.534	19.954	9.9482	15.713	13.668	20.854	22.293	13.949	11.179	12.992	19.827	25.233	62.572	35.238	21.794	28.284	27.003	31.699	20.925	20.594	16.329	13.182	19.387	23.568	15.451	15.082	11.159	9.6662	6.176	6.6235	13.602	12.768	14.801	8.1515
0	0	0	6.6714	5.1295	12.659	14.063	16.139	14.138	26.221	20.261	34.092	42.23	30.001	40.134	41.314	47.015	36.74	41.399	40.629	45.393	49.262	53.165	37.347	40.329	46.322	39.359	40.621	41.361	42.088	47.871	48.529	42.146	50.232	55.612	50.572	54.876	52.695	48.971	59.971	65.293	70.369	71.676	68.079	70.392	64.734	68.889	69.64	72.259	71.235
0	0	0	12.359	14.828	28.974	22.012	29.282	29.842	24.883	35.772	32.741	33.192	32.278	32.082	27.832	44.372	42.424	41.844	39.676	43.424	35.742	46.973	47.835	45.399	50.557	52.271	53.38	50.262	54.505	53.563	64.478	56.786	59.441	62.229	67.208	66.834	64.336	65.799	61.306	59.353	64.953	65.883	67.147	61.573	61.501	64.141	69.448	69.592	68.26
0	0	0	10.671	3.5994	15.415	4.4031	3.9816	16.479	4.4804	12.533	13.133	16.626	21.682	16.588	17.418	23.583	24.771	21.186	14.657	17.876	29.314	33.335	29.543	28.607	26.176	24.905	29.525	18.2	27.529	20.142	14.766	15.474	15.052	24.097	26.015	13.953	21.22	15.515	15.417	8.863	9.8435	6.4372	2.2893	10.744	6.8056	4.1875	2.1999	0	0
0	7.9221	0	0	0	0.74636	15.076	10.242	12.579	21.775	3.7838	3.066	4.8993	13.828	2.1133	8.211	7.5993	0.23816	0	0	0	0	0	0	0	0	0	0	0	0	0	0	0	0	0	0	0	0	0	0	0	0	0	0	0	0	0	0	0	0
0	0	0	7.319	15.742	11.745	15.501	21.17	25.499	30.73	29.211	34.316	28.918	37.165	34.831	34.786	30.335	18.307	29.969	31.367	34.868	31.6	37.688	40.97	24.655	21.714	27.182	27.616	32.1	43.986	52.758	48.353	56.107	55.884	50.984	55.487	50.708	46.452	48.09	52.29	50.071	44.929	48.85	45.426	46.893	56.471	45.924	46.596	53.173	52.533
0	0	10.28	12.557	17.42	6.4439	8.1804	5.3338	0	12.764	23.246	30.945	36.156	37.586	41.932	48.46	47.041	33.574	36.278	36.901	46.889	51.002	27.71	48.807	50.999	47.735	42.517	48.828	48.383	48.908	48.94	53.133	50.668	43.354	40.164	43.529	52.264	42.036	52.111	46.328	37.37	44.939	44.462	36.716	40.982	32.095	23.651	27.53	28.402	20.298
0	0	0	7.9634	5.9218	15.634	14.694	20.616	25.945	30.328	25.27	31.862	38.655	29.364	28.089	28.715	37.894	49.36	49.006	72.013	78.055	92.574	105.43	128.26	146.82	173.98	197.85	215.43	226.02	230.68	233.95	238.56	240.17	263.23	274.13	287.53	277.31	286.76	268.26	292.29	285.52	306.43	307.01	301.16	308.05	290.83	276.99	265.13	267.98	285.49
0	0	0	6.7923	24.06	14.459	24.487	23.002	24.632	24.414	21.009	20.12	20.908	15.887	14.618	14.735	17.233	16.433	15.35	22.699	17.545	21.901	25.585	24.127	16.425	21.844	26.035	26.594	16.338	12.703	7.3775	11.684	19.458	14.915	19.869	28.014	27.834	34.54	34.696	41.019	55.555	54.246	55.3	49.853	66.32	73.872	82.683	91.358	80.277	102.99
0	0	0	7.3187	18.017	3.5788	17.175	12.39	18.273	25.302	21.125	26.222	21.823	20.364	19.503	8.4237	13.321	15.168	0	6.1992	9.3486	15.267	14.714	24.574	20.389	20.03	29.996	8.3508	2.2111	5.445	12.369	13.537	7.3396	13.789	14.205	11.188	9.4168	5.53	10.021	0	0.38651	7.1947	3.6212	11.869	0	0	0	2.7976	1.7144	2.4051
0	0	0	7.8162	10.833	7.196	24.686	25.527	25.211	26.697	38.214	40.051	44.02	58.631	68.075	69.692	78.705	87.122	100.18	98.283	119.84	126.56	140.32	138.82	144.49	143.33	154.68	167.63	150.96	153.69	147.15	142.95	152.46	155.05	159.67	156.06	163.06	156.41	158.89	172.44	168.06	151.21	161.52	156.66	159.98	142.51	160.76	147.58	151.96	157.73
0	0	0	12.477	15.267	13.694	15.606	7.7315	9.6109	17.066	15.393	18.258	10.697	7.1135	12.594	12.836	15.413	14.384	16.36	10.712	1.4746	13.632	14.491	15.653	7.9632	9.4511	17.228	17.476	21.818	28.171	26.718	38.236	34.063	40.677	25.142	34.95	36.323	41.775	37.39	45.74	40.936	41.394	33.582	32.709	28.419	33.841	37.837	33.816	36.94	27.35
0	0	0	4.9655	28.034	35.129	42.002	47.357	46.304	56.164	54.975	51.228	27.532	55.802	59.903	30.525	55.241	30.602	30.319	29.874	24.856	25.941	26.611	28.356	20.327	27.449	27.837	33.92	35.475	33.962	30.301	28.324	34.275	45.156	37.87	45.542	42.554	40.27	37.303	39.936	44.855	42.082	43.647	45.996	40.578	48.929	42.218	42.04	37.181	37.812
0	0	0	6.4401	4.8816	15.035	8.7966	14.067	7.8634	11.245	8.4315	5.3577	4.8797	0.18775	8.6175	3.023	13.202	6.9668	7.3978	3.2707	14.785	7.9446	11.277	5.652	11.591	12.115	14.545	8.2683	12.799	16.009	13.004	21.497	25.112	29.468	28.307	17.941	15.32	23.607	20.561	25.093	28.299	36.141	32.12	36.305	28.328	41.703	43.424	49.472	41.674	32.714
0	0	0	9.2876	39.634	9.7642	17.589	22.375	24.137	22.809	23.609	21.156	43.444	43.554	50.956	49.912	68.871	104.99	141.65	192.03	237.82	275.9	341.63	381.89	436.42	499.38	534.76	588.29	595.11	684.64	746.01	861.53	842.88	920.21	983.11	1012.5	1054.5	1134.9	1158.2	1196.3	1223.9	1249.5	1287.4	1317.1	1328.9	1372.7	1352.5	1329.5	1355.5	1294.1
0	0	0	14.3	13.366	20.713	23.699	22.156	22.393	18.033	18.848	23.278	31.223	27.592	23.299	27.043	30.577	37.162	36.235	31.888	32.109	26.67	38.747	28.011	39.302	33.517	42.92	26.144	24.079	24.623	25.145	32.218	27.152	32.839	27.3	28.144	30.912	28.077	20.538	24.096	14.492	17.986	18.619	31.242	17.066	19.138	17.489	25.411	17.36	21.171
0	0	0	4.1091	0	25.43	31.344	40.521	51.759	69.304	79.094	99.037	119.92	142.34	154.95	170.48	193.66	231.24	228.9	250.43	268.1	278.21	287.9	315.97	326.19	351.38	362.59	365.6	380.03	374.32	373.28	378.9	378.55	386.36	405.58	412.03	397.82	392.86	384.5	421.81	404.06	415.39	401.54	407.12	408.32	410.79	408.99	388.33	399.38	403.22
0	0	0	19.727	2.6996	14.536	13.292	27.865	13.464	24.498	17.427	20.054	27.717	25.653	21.756	24.498	27.848	27.439	38.332	30.953	44.702	41.6	47.667	40.418	46.747	48.327	43.299	47.982	49.05	47.233	44.034	40.884	46.19	46.345	48.911	44.406	45.995	46.486	56.681	60.137	67.669	75.259	67.184	72.476	63.08	70.79	71.558	74.744	74.042	71.117
0	0	0	11.271	9.6362	10.524	22.411	18.816	29.124	22.876	17.754	18.177	18.15	20.328	19.756	25.678	23.866	14.375	32.385	21.08	32.065	25.842	35.169	39.193	38.863	32.928	44.856	53.665	50.337	50.165	47.574	42.618	46.01	54.187	50.549	56.584	55.79	55.606	59.045	69.222	65.223	60.313	65.788	65.258	70.326	57.817	68.787	67.556	74.25	75.162
0	0	0	13.701	7.8718	10.102	7.5421	9.9105	16.974	15.964	21.203	14.74	30.432	24.502	27.257	23.753	21.475	22.596	28.012	28.084	36.377	35.061	32.145	32.794	32.803	37.344	37.231	38.244	35.487	37.647	44.654	34.522	42.402	45.91	41.887	51.887	45.748	55.952	50.972	51.053	45.098	44.328	48.366	42.469	45.483	40.995	43.532	42.385	48.524	44.871
0	0	0	7.464	2.7049	10.849	19.212	16.027	23.833	11.757	14.337	7.0557	13.837	12.247	7.5841	14.052	10.852	1.5088	11.064	5.4291	16.278	11.727	20.338	17.474	24.28	15.258	29.573	34.324	26.013	13.13	15.133	8.2958	29.73	34.75	35.547	43.218	53.116	46.789	57.543	64.419	63.914	68.885	69.657	73.112	75.998	63.516	70.717	71.981	74.113	71.371
0	0	0	13.234	19.556	20.215	28.973	21.373	29.96	42.325	35.016	49.067	54.73	61.258	74.763	82.917	96.266	103.56	105.71	110.6	122.39	124.26	135.49	137.58	135.2	148.93	153.47	150.73	162.43	175.23	173.95	181.16	191.23	196.07	209.52	209.07	211.01	205.78	220.25	223.47	244.87	234.89	239.53	265.8	271.32	269.2	286.67	294.26	300.71	296.15
0	0	0	7.9649	7.571	15.544	10.977	28.701	42.329	57.869	87.556	124.02	155.96	198.17	233.49	276.41	327.16	372.33	405.48	426.15	465.52	489.3	507.9	528.87	546.83	565.25	591	614.94	669.88	707.96	744.34	767.93	827.27	855.37	909.13	942.55	1069	1119.9	1210	1323.3	1380	1476.9	1619.8	1681.9	1766.2	1863.2	1885.5	1925.7	2014.3	2034.1
0	0	0	12.495	17.447	22.556	21.169	34.072	59.169	96.321	143.76	153.92	188.97	205.23	236.76	273.35	294.55	320.83	351.88	374.56	403.79	406.29	428.27	430.59	428.7	426.51	443.06	436.3	466.11	457.39	471.73	473.49	480.69	457.5	482.78	459.64	465.07	470.23	475.49	469.78	469.75	447.52	456.4	458.17	485.08	475.4	469.91	494.31	459.92	464.53
0	0	0	4.2014	3.7186	13.723	11.075	7.6567	15.338	11.618	9.508	15.717	12.535	11.333	11.003	7.9519	10.738	6.8557	6.0306	7.8129	6.3621	7.7272	2.8721	2.4942	0	0.0091262	3.971	3.9296	4.2498	5.4585	0	7.4714	10.87	4.328	6.9591	0.91322	2.5307	0	0	0	7.0226	2.6514	1.1412	0	0	4.2669	0.75067	10.871	0	4.3977
0	0	0	5.1449	8.4026	10.952	9.6828	16.145	19.892	17.412	15.518	12.442	18.778	17.803	19.651	27.722	26.271	29.851	33.128	22.264	15.699	26.163	37.91	35.718	51.583	43.925	42.868	38.59	41.023	49.18	60.386	52.553	53.169	62.361	54.059	55.062	59.376	59.856	60.176	57.342	64.835	71.326	67.177	78.064	84.859	87.105	77.377	76.707	66.756	81.263
0	0.22369	4.4223	0	6.1727	5.316	6.4103	11.623	14.384	11.015	16.67	15.354	11.57	18.154	10.778	12.609	8.6557	16.59	15.152	19.819	26.43	23.263	32.046	26.149	28.468	19.802	28.441	33.333	37.858	33.158	39.853	37.505	50.489	50.363	48.599	45.12	43.381	39.478	40.464	46.107	44.979	44.089	42.128	60.128	41.934	46.955	52.947	53.854	58.03	47.822
0	0	0	12.05	6.2945	13.361	22.892	17.564	7.7028	19.379	26.299	27.804	33.014	30.688	26.063	16.025	24.228	33.343	28.518	39.592	32.952	31.129	43.289	44.289	44.241	64.341	63.478	70.358	71.416	68.131	66.665	77.941	73.553	73.602	88.593	89.682	98.096	115.94	114.58	120.21	122.33	132.15	132.88	126.94	139.45	141.36	156.39	162.18	172.49	174.81
0	0	0	2.0777	9.4284	19.621	13.533	21.069	26.878	23.056	21.199	11.786	19.927	20.059	26.227	21.374	26.519	19.957	33.417	25.232	22.395	22.991	28.682	29.121	36.588	33.088	27.944	26.518	32.235	37.084	37.605	41.973	41.863	44.738	40.361	34.297	45.4	45.126	41.873	43.647	35.787	39.149	29.728	32.784	42.66	45.378	34.225	32.107	29.178	36.448
0	0	0	7.9615	6.8467	8.0185	10.172	7.1185	13.168	18.093	8.0567	13.241	10.305	5.0844	10.297	9.6334	9.0678	13.666	10.223	14.943	19.864	22.658	20.975	19.432	19.935	20.768	29.097	27.117	29.417	33.425	29.762	30.729	36.221	34.872	34.788	33.789	41.919	33.809	39.499	48.083	50.071	59.033	55.018	58.196	60.059	70.868	76.216	79.59	77.736	80.71
0	0	0	8.0492	3.9783	6.9407	15.993	11.632	1.8969	7.3225	0	0	3.0873	7.5371	7.2968	14.662	13.076	12.403	13.024	18.305	33.149	43.391	38.013	47.353	62.68	57.417	69.652	79.709	63.855	51.056	61.983	67.305	70.776	76.936	82.208	84.635	86.744	86.215	97.57	103.48	111.65	122.62	133.82	128	136.14	136.34	143.65	140.17	155.38	142.46
0	0	7.0618	5.2622	3.5276	3.5828	14.712	15.412	12.862	6.6711	26.683	26.403	28.679	30.953	23.669	30.338	27.322	26.717	41.753	41.82	48.15	46.107	56.928	59.627	57.485	52.074	66.947	63.736	68.293	81.134	75.723	81.032	88.052	81.235	89.707	92.003	99.973	98.381	97.267	96.334	102.82	98.89	101.03	105.36	106.85	118.13	122.14	125.13	116.02	121
0	0	0	16.248	24.8	15.416	14.711	14.592	11.643	21.599	40.688	30.903	31.255	22.65	30.688	28.442	20.582	25.56	25.637	49.336	44.853	23.211	40.977	38.32	39.954	28.396	39.235	41.806	40.757	38.49	29.726	37.928	40.227	40.183	33.543	38.656	31.145	37.942	35.875	45.23	45.981	49.449	44.236	44.513	50.708	70.711	75.038	77.886	86.948	85.825
0	0	0	12.313	18.272	17.155	25.439	14.139	18.128	22.894	18.608	26.384	16.662	16.914	16.484	7.3631	17.941	22.387	20.043	16.095	17.65	16.495	16.06	8.4218	22.326	23.519	28.086	17.447	27.059	9.5392	4.6265	10.098	12.691	13.221	13.985	11.762	23.82	26.927	44.995	37.424	43.313	34.103	53.032	49.883	52.992	51.001	61.966	67.775	50.469	65.688
0	0	0	13.893	18.644	3.6029	13.115	22.869	15.456	20.45	19.718	3.0125	10.463	20.435	23.862	26.492	22.496	14.047	15.618	12.283	22.034	20.155	23.54	25.121	39.466	35.943	57.753	61.323	73.138	37.321	42.686	50.704	46.932	46.582	50.467	66.511	79.079	79.398	83.871	76.228	83.334	71.889	75.354	77.986	70.614	62.007	42.354	52.496	48.705	51.035
0	0	7.4346	5.9819	9.4718	8.6506	23.083	9.3805	18.462	25.756	19.385	23.682	27.442	27.217	35.499	36.352	38.895	34.624	38.75	40.827	41.854	47.106	35.624	51.099	39.951	45.631	46.17	43.438	49.039	49.679	46.776	53.565	58.203	171.37	138.51	124.95	132.27	113.13	99.036	107.55	115.49	106.57	107.65	97.423	107.11	103.9	112	112.75	97.438	106.89
0	0	0	17.617	27.777	23.222	24.879	21.338	23.053	27.897	32.018	43.04	39.482	25.983	43.089	42.963	36.859	43.596	46.639	45.557	47.146	44.295	57.748	43.242	41.944	35.512	48.933	49.077	50.181	50.772	47.767	54.551	57.449	66.22	57.102	60.523	66.835	64.047	71.788	72.711	59.62	84.07	68.478	75.386	67.998	79.662	88.607	69.819	79.543	75.922
0	0	0	6.688	4.4505	5.1	15.198	13.804	26.241	21.772	25.206	29.379	26.301	36.84	21.868	32.973	28.2	36.362	33.799	29.238	19.614	38.18	30.791	37.755	34.69	32.069	38.156	50.028	62.778	64.229	63.188	62.95	68.221	55.376	60.429	62.452	68.052	61.757	64.602	67.759	71.863	74.572	69.823	75.746	65.647	77.242	69.214	74.185	75.365	79.774
0	0	0	8.2288	10.198	8.1241	16.042	9.0603	14.405	22.86	15.163	23.222	27.384	18.361	26.357	27.863	21.584	24.239	23.191	31.502	26.314	25.462	26.045	31.344	34.548	34.491	36.596	39.911	39.499	41.796	44.872	49.171	53.287	59.385	58.856	61.852	59.781	67.99	64.708	63.09	70.107	67.959	65.291	72.552	70.929	73.315	71.655	71.791	81.038	77.557
0	0	0	2.18	2.1925	13.535	23.837	34.128	30.531	30.164	31.659	42.058	47.38	37.63	45.468	47.066	46.605	50.9	57.77	54.566	60.483	61.386	59.537	54.091	56.412	60.166	62.334	56.955	63.103	63.701	52.79	56.809	62.628	64.034	60.243	70.838	69.42	74.904	68.941	63.119	73.467	68.831	71.637	72.599	67.047	72.71	65.694	67.793	63.434	66.448
0	0	0	7.7696	10.138	0.59484	3.5802	1.7487	9.6003	9.7281	8.6845	16.185	20.245	22.347	23.651	17.87	13.01	22.006	14.738	27.46	26.346	37.074	43.151	44.156	50.109	49.295	48.964	43.698	58.731	57.846	65.258	56.032	62.533	72.288	64.79	70.496	64.424	66.846	64.109	65.764	67.096	81.318	83.229	78.183	78.812	71.885	73.319	77.67	72.968	72.439
0	0	0	13.082	7.4182	8.4074	15.745	10.849	14.579	13.686	12.613	2.9312	18.674	17.238	29.137	27.251	28.618	22.506	23.747	34.464	35.748	27.781	34.405	49.441	45.7	46.996	47.987	53.126	71.24	59.834	74.377	76.431	76.635	82.744	93.161	86.407	101.78	95.215	104.08	113.08	115.13	124.59	131.82	139.93	149.96	167.95	169.85	190.03	200.42	213.36
0	0	0	16.525	6.4077	20.152	20.718	15.709	17.646	13.287	15.921	21.761	14.458	20.615	20.161	24.636	25.113	20.87	22.259	18.267	14.397	21.427	12.159	23.517	11.751	12.21	14.426	10.141	20.268	24.119	30.137	26.705	36.168	30.254	29.844	46.659	54.866	69.95	97.597	112.16	150.2	168.04	211.77	237.58	276.71	271.54	315.6	363.83	365.8	404.16
0	0	4.7048	1.6677	18.448	16.646	28.551	29.89	76.696	140.89	220.76	292.76	395.92	501.4	582.9	632.92	754.83	856.96	882.26	962.1	971.76	1082.8	1059.9	1092.8	1116.3	1150.6	1161	1154.2	1156.6	1184.4	1167.9	1198.5	1152.7	1164.1	1180.3	1230.1	1280.3	1319.6	1369.5	1392	1449.8	1507.8	1572.7	1562.4	1666.2	1659.7	1731.1	1729.5	1743.1	1728.8
0	0	0	16.316	13.508	5.4837	10.536	24.467	12.51	23.082	24.308	20.066	19.516	10.923	18.429	20.239	5.6515	21.43	19.567	17.764	34.264	27.72	31.145	29.531	17.427	20.8	34.928	22.016	23.122	37.096	27.884	26.218	30.482	34.019	30.063	20.727	20.578	24.678	21.458	21.924	23.231	35.5	17.716	25.343	24.755	29.757	27.889	40.915	37.833	24.756
0	0	0	1.2686	10.631	9.4406	16.355	0	0	11.847	21.61	24.681	39.307	51.74	49.901	88.511	81.373	71.749	86.669	92.352	95.388	108.2	92.088	109.95	106.2	115.18	116.16	119.46	100.84	104.46	105.61	114.05	127.57	106.06	119.44	121.08	154.78	180.45	206.57	229.63	221.15	261.85	277.88	331.62	353.17	392.5	406.78	432.69	429.32	456.97
0	6.6401	0	14.083	7.1591	0	0	0	0	0	0	0	0	0	0	0	0	0	0	0	0	0	0	3.3368	26.018	48.033	45.413	60.597	73.128	67.006	78.267	99.32	125.86	122.16	110.73	141.96	164.16	189.75	209.95	215.52	257.79	246.91	288.72	328.1	335.87	347.37	334.92	366.91	383.72	417.96
0	0	0	3.9246	14.744	25.388	20.305	26.097	27.682	19.646	18.97	0	10.053	19.262	26.791	20.746	20.958	27.702	27.382	26.471	29.416	30.164	42.576	45.198	57.917	63.627	67.522	62.668	66.245	83.237	90.045	101.21	97.531	100.26	114.39	114.34	118.17	128.93	138.28	138.68	145.19	163.73	155.61	167.09	179.62	181.49	176.26	174.72	175.98	175.35
0	0	0	6.9842	25.409	42.498	63.327	48.192	33.778	30.091	36.43	31.282	0	6.2251	28.934	0	0	0	0	0	0	0	0	0	0	0	0	0	0	0	0	0	0	0	0	0	0	0	0	0	0	0	0	0	0	0	0	0	0	0
0	0	0	5.2709	14.63	19.684	21.817	15.174	25.016	19.456	23.53	14.686	13.536	20.543	12.147	12.535	5.3049	22.095	12.602	19.748	16.803	15.984	23.229	10.654	15.465	20.309	12.664	23.435	19.035	13.022	1.8366	11.219	5.756	8.9513	8.7633	10.252	22.988	16.25	20.351	14.142	21.266	18.229	22.975	5.3066	10.927	14.988	5.7007	5.4982	1.9251	4.9838
0	0	0	11.732	18.69	16.118	16.662	21.211	16.294	29.935	39.455	53.62	47.74	43.871	62.299	64.101	61.459	73.872	72.225	94.631	91.434	94.345	122.26	110.74	109.3	109.47	121.88	123.14	131.85	132.68	133.63	155.65	140.19	146.79	140.6	134.96	143.76	145.81	149.56	148.49	144.25	156.98	150.62	153.93	147.96	152.92	172.73	153.59	163.28	161.67
0	0	0	6.7599	8.5035	13.847	12.817	13.62	10.518	9.5292	15.998	17.679	24.999	12.099	22.689	26.015	20.069	19.64	20.482	24.762	26.031	27.016	25.519	30.858	30.279	31.412	31.263	31.031	30.04	29.419	32.211	30.276	33.918	38.724	32.894	34.707	26.272	39.746	35.438	32.362	31.932	30.466	33.317	27.339	27.585	21.729	26.135	24.731	32.681	31.355
0	0	0	6.9912	13.373	5.7552	11.467	17.8	19.89	16.374	13.363	11.802	12.285	13.902	19.003	13.145	23.849	18.706	20.563	24.525	29.262	20.945	34.226	25.102	34.013	31.821	29.821	36.069	36.05	36.324	42.375	34.25	44.297	38.461	38.948	37.644	26.522	31.367	40.994	38.682	45.072	43.528	43.16	46.194	38.937	40.929	47.529	39.85	36.21	36.712
0	0	0	9.1121	18.451	15.483	18.004	15.274	0	18.267	19.845	23.365	25.952	20.716	18.534	14.729	20.32	20.17	17.957	19.639	20.86	18.537	17.474	9.4106	23.935	20.769	20.027	15.107	17.113	7.6681	10.593	15.149	19.26	13.767	13.933	12.97	14.955	18.067	23.21	11.345	12.136	11.245	11.581	7.8288	11.815	0	9.321	6.835	0	1.8065
0	0	0	7.4028	8.1788	30.156	26.96	25.193	32.792	20.822	24.892	31.068	40.038	39.812	36.196	48.15	59.861	60.355	87.413	73.11	100.32	107.74	110.43	119.74	126.09	130.86	143.67	152.54	149.95	151.89	136.83	141.41	144.15	153.8	159.22	166	160.63	161.74	165.52	170.46	193.13	176.11	165.88	174.57	174.99	167.24	171.68	175.12	174.69	177.63
0	0	0	9.8905	21.495	19.258	28.643	27.507	34.224	21.523	16.103	12.764	16.603	17.646	20.636	24.091	26.709	22.381	26.953	19.9	28.38	32.53	37.502	35.524	36.6	37.806	35.457	43.319	38.489	36.987	32.978	26.979	34.916	33.945	37.683	37.688	32.912	40.753	30.013	45.372	43.626	39.731	45.066	39.04	45.692	32.867	36.405	34.276	43.83	34.567
0	0	0	14.337	8.3107	7.7827	14.561	14.228	27.781	20.955	36.002	38.35	60.568	66.327	77.769	89.531	105.24	114.61	127.55	134.51	163.54	167.31	180.11	183.63	196.86	190.72	209.46	233.29	223.19	223.3	231.51	216.86	223.94	225.02	232.88	218.96	221.97	245.39	229.64	233.54	233.26	226.56	240.48	232.28	240.14	223.84	221.54	222.63	220.43	213.66
0	0	0	6.9126	2.0907	7.3159	22.16	17.215	21.1	21.034	15.447	20.518	24.732	18.634	22.303	16.928	15.377	25.33	23.738	25.731	28.929	23.025	28.242	19.741	19.972	27.276	25.925	27.291	31.837	28.324	25.179	26.773	31.617	29.3	23.352	35.713	36.64	35.6	32.452	25.783	31.02	36.445	27.759	39.874	34.97	36.084	40.718	40.837	33.001	34.325
0	0	0	9.6628	8.8204	16.775	19.773	15.465	0.57318	5.451	15.765	7.8617	16.568	3.8093	6.216	8.5143	12.436	6.6236	8.2669	15.787	15.269	16.324	18.944	9.1212	4.4163	13.826	12.771	10.523	2.6765	7.325	20.06	17.642	15.103	13.207	22.336	17.121	25.855	16.209	20.215	22.527	22.11	30.517	30.506	21.601	21.517	21.857	11.771	16.42	21.44	14.057
0	0	0	7.8739	4.9987	13.371	16.044	15.502	13.755	15.586	20.211	21.388	25.756	50.136	51.688	57.273	77.291	78.428	93.104	105.86	116.36	116.74	123.86	137.4	134.58	139.41	126.25	133.48	147.3	142.24	152.58	152.44	171.63	167.41	173.08	162.41	173.66	171.15	196.44	206.16	213.58	218.39	242.67	255.42	267.23	267.92	283.49	302.58	296.65	306.9
0	0	0	11.8	21.661	28.191	29.112	43.76	43.664	46.855	54.335	52.654	60.385	58.977	53.394	43.403	48.397	64.954	77.825	89.535	83.066	74.748	101.89	115.27	120.64	139.21	137.02	132.84	146.29	142.91	160.4	151.95	154.76	171.23	163.88	170.31	173.22	167.85	155.09	188.01	153.33	174.81	170.64	172.57	180.9	162.27	163.09	161.03	147.56	162.28
0	4.0853	0	7.0816	6.5819	8.3653	6.9724	9.3289	0.83042	0	2.5187	3.3022	4.6004	0	0	0	0	0	0	0	0	0	0	0	0	0	0	0.28552	0	1.5066	0	0	0	0.41552	0	8.8367	6.4579	11.679	6.8113	1.3946	11.77	11.886	21.919	17.643	19.246	22.055	24.958	28.571	27.478	35.657
0	0	0	6.126	22.284	12.284	9.3407	20.11	18.731	20.415	16.71	19.221	27.774	41.881	22.69	15.818	19.97	5.9867	9.5308	4.3268	5.5524	9.984	10.064	20.105	12.472	5.5941	14.27	11.366	11.544	18.775	15.928	15.727	22.3	18.558	17.839	30.373	25.546	23.737	22.19	31.466	28.406	29.161	29.061	38.439	27.692	32.156	25.39	27.544	32.575	30.453
0	0	1.7357	0	8.9703	12.128	16.084	9.7448	11.337	14.108	14.952	5.3799	8.5853	13.104	19.385	20.847	22.584	25.612	29.986	17.989	20.096	29.394	31.731	29.378	42.297	36.639	31.812	27.603	22.474	32.596	32.559	39.333	33.459	37.067	32.231	27.339	32.914	41.35	42.909	51.668	35.7	54.965	64.588	78.813	82.41	101.59	82.471	94.508	80.772	106.13
0	0	0	11.868	4.7834	15.053	6.9732	8.3585	8.6316	16.038	25.395	19.802	24.526	15.423	15.5	14.444	24.4	25.603	24.356	16.648	29.281	18.313	33.097	23.81	32.81	35.585	46.392	45.037	50.446	55.471	61.428	80.146	75.751	89.188	90.379	100.53	98.476	90.999	105.76	107.07	96.942	107.41	113.47	123.21	113.22	118.44	117.09	127.92	131.77	137.78
0	0	0	12.337	2.6884	16.646	26.83	41.927	52.088	53.578	53.93	57.984	73.14	73.13	71.844	67.859	76.699	88.134	74.826	73.3	76.559	67.453	93.376	87.299	87.741	99.567	96.602	73.643	82.553	75.369	80.95	78.029	72.503	74.662	84.686	86.516	89.564	81.517	63.511	72.001	61.544	69.537	77.664	66.836	75.018	79.571	85.539	70.726	69.708	73.679
0	0	0	17.974	23.613	32.705	29.664	45.725	47.753	58.238	54.63	64.058	66.958	65.619	75.255	59.108	67.204	87.316	79.756	73.564	64.959	65.863	74.948	66.716	75.742	77.319	78.525	80.81	70.228	78.761	78.992	85.737	78.942	92.984	93.226	99.727	94.483	85.095	91.379	90.517	91.382	86.612	81.773	89.822	74.902	84.418	80.994	71.36	88.13	78.304
0	0	0	12.619	10.236	30.874	9.6632	20.637	21.725	23.601	30.899	21.131	25.062	33.197	17.545	20.406	21.524	24.355	25.734	15.733	17.643	26.422	30.276	27.628	34.6	39.73	40.789	58.293	51.863	67.152	70.326	88.927	90.755	109.6	123.25	141.06	146.19	168.44	161.09	177.73	196.89	199.87	217.91	225.74	229.24	236.22	249.79	246.84	243.87	253.72
0	0	0	12.361	11.978	17.535	19.729	13.65	0	9.4737	10.688	15.74	5.0311	10.061	11.382	10.724	17.138	10.033	12.78	16.434	22.164	14.261	14.309	20.179	11.237	14.008	9.6069	12.541	15.163	15.322	21.295	9.568	20.468	13.635	12.776	13.565	9.6095	1.1268	6.1071	18.515	13.048	6.6598	17.788	7.7393	12.353	11.999	19.991	24.856	15.991	22.935
0	3.1819	0	6.2215	1.3615	13.242	14.909	15.118	13.494	21.128	21.87	25.013	28.141	38.899	42.387	46.953	50.625	54.033	62.021	69.037	67.835	61.8	61.825	65.088	67.891	72.67	79.863	71.994	75.785	72.067	80.091	83.691	83.161	70.744	58.841	68.534	75.826	76.361	84.373	80.054	88.84	85.918	80.068	87.877	76.52	83.609	76.112	91.344	78.63	86.36
0	0	4.1834	1.0154	7.1155	4.6683	8.4745	7.1288	7.7511	6.601	8.6635	15.654	19.063	10.077	10.021	17.098	5.5627	2.8296	7.1401	5.0355	6.4354	3.0732	5.2127	4.0904	7.656	12.903	12.158	10.8	1.088	3.9404	5.2613	3.8909	3.1637	0	9.4498	3.4967	0	0	7.6983	0	0	2.79	4.4258	0	0	0	0	0	0	0
0	0	0	4.0157	5.7263	9.2278	14.699	15.856	14.061	14.699	13.892	11.019	18.113	11.367	15.116	12.343	12.452	21.255	20.234	27.356	25.697	22.88	27.18	20.399	24.776	30.516	30.105	34.729	38.617	34.98	28.366	32.291	35.576	39.231	37.928	46.166	50.859	51.2	46.723	39.931	52.16	47.539	54.944	58.781	58.866	61.542	58.082	63.308	63.518	65.238
0	0	0	0	10.605	17.256	32.931	43.513	61.586	79.373	99.804	128.77	157.17	209.77	224.68	242.35	307.25	355.52	383.79	411.75	461.35	477.77	538.59	532.42	595.3	596	622.53	647.35	671.06	723.48	769.46	762.93	837.14	897.08	926.47	1009.5	1080.6	1183.7	1309.8	1377.1	1479.1	1610.4	1754.6	1888.4	2027	2045.4	2202.8	2197.4	2199.3	2323.2
0	0	0	6.2512	14.919	5.0818	28.45	13.441	34.275	34.97	15.457	44.469	39.931	57.566	41.561	49.25	53.61	52.483	86.199	110.76	132.86	173.54	192.21	206.75	236.07	258.32	292.34	323.3	335.53	382	406.8	410.44	406.69	420.84	451.52	465.58	481.27	498.42	493.45	478.92	496.45	484.07	482.78	490.1	480.69	485.77	482.46	494.63	490.83	499.41
0	0	0	8.5844	15.275	6.3409	13.812	11.28	10.132	9.9783	18.785	18.601	19.02	15.136	22.607	14.363	18.581	16.321	23.762	18.552	13.947	16.29	21.144	17.286	16.132	24.263	23.127	34.497	20.745	23.51	18.776	17.642	16.323	14.595	20.537	10.95	22.141	24.637	25.998	12.827	22.331	29.752	23.07	17.573	21.318	17.197	25.377	25.104	18.21	21.826
0	0	0	5.3697	10.119	20.401	22.277	16.941	28.968	0	0	0	0	23.779	9.3325	21.457	16.492	20.41	25.902	26.225	30.205	30.372	27.144	34.171	30.671	27.248	45.717	38.5	40.48	33.934	36.101	40.979	37.686	32.984	29.115	33.897	45.156	31.329	38.838	53.516	57.627	48.918	24.722	21.811	17.535	24.723	9.5344	13.394	14.868	23.851
0	0	0	19.003	4.6404	16.404	6.902	11.504	14.011	9.8797	8.9864	9.3563	10.112	17.83	10.337	16.096	19.794	26.319	23.245	15.737	14.31	26.02	35.035	26.147	24.592	31.898	31.891	36.453	18.702	37.632	29.191	30.726	25.935	33.125	32.889	39.308	27.304	35.489	33.091	31.32	39.609	31.102	29.966	34.395	37.555	44.771	47.431	51.507	44.347	54.523
0	0	0	22.874	3.3915	15.297	6.8477	14.317	9.6722	18.987	23.217	16.072	20.91	26.865	14.51	20.01	28.62	34.065	31.412	28.729	32.791	28.828	38.953	34.039	38.87	41.36	50.121	53.344	44.664	45.598	50.604	54.588	51.305	63.169	61.741	61.909	60.993	58.881	55.024	51.333	48.866	52.785	51.711	68.069	49.498	52.752	45.746	55.409	60.857	50.648
0	0	0	5.0975	12.521	0	12.321	10.326	23.184	20.367	26.018	25.382	16.689	33.032	24.287	35.246	32.471	41.293	41.273	49.546	56.827	75.17	83.387	111.95	114.94	135.1	145.59	153.94	177.2	208.29	212.14	244.37	239.64	231.02	258.1	246.49	268.21	275.22	286.94	321.75	326.89	290.64	304.09	293.89	285.07	300.74	296.41	305.23	315.84	298.07
0	0	0	6.5438	1.6307	12.11	14.443	33.992	37.202	44.223	44.81	47.052	56.401	55.05	58.186	68.473	71.604	80.1	88.606	85.788	92.913	89.942	103.92	107.43	90.97	103.41	109.91	116.99	139.91	151	146.53	154.86	160.2	174.2	182.82	204.53	213.32	234.62	251.12	297.39	169.01	200.65	203.46	210.78	231.67	240.1	239.47	236.97	255.79	262.74
0	0	0	27.366	9.2591	0	7.2456	7.7234	14.697	15.693	15.983	25.592	21.543	25.623	27.613	34.888	41.91	54.312	61.633	58.748	67.701	76.003	77.976	93.918	89.182	92.416	111.61	118.03	129.26	130.18	136.09	174.59	136.27	130.98	128.17	134.26	136.45	146.25	148.32	152.83	164.49	169.32	159.34	178.3	174.92	196.83	176.31	192.57	198.78	201.07
0	0	0	9.4249	8.6469	10.6	19.29	21.043	16.1	21.981	24.382	16.853	29.59	24.565	29.21	32.019	27.284	35.334	41.337	47.982	53.196	48.735	60.034	53.545	66.262	62.74	71.111	79.499	88.588	97.878	101.09	103.99	127.02	126.8	129.52	159.86	161.57	174.57	182.28	178.63	189.72	192.18	204.38	203.13	212.06	220.65	216.58	226.12	200.85	215.26
0	0	0	7.8538	9.6269	11.081	19.376	22.199	20.001	16.881	12.156	15.36	17.76	10.846	7.9477	15.743	15.59	21.951	31.052	35.514	45.028	49.397	67.271	69.428	83.3	102.18	107.7	122.33	118.27	118.82	121.88	131.99	138.5	143.63	142.91	146.2	155.1	158.49	154.89	149.54	158.37	149.6	163.92	154.41	152.3	158.33	152.06	157.85	151.09	146.52
0	0	0	10.108	16.431	24.039	28.647	34.641	36.719	28.246	43.304	54.331	41.939	63.798	51.711	53.351	57.317	50.164	62.504	57.387	52.083	57.801	58.747	73.663	62.136	73.569	64.119	63.923	74.779	73.903	79.586	92.881	104.27	93.646	97.364	105.62	104.94	98.372	117.33	137.4	132.94	126.23	151.13	127.48	146.1	150.64	158.51	168.94	151.59	137.42
0	0	0	15.472	14.617	19.242	13.779	17.913	14.164	19.482	26.635	17.926	29.206	20.88	18.567	14.483	18.703	12.283	9.1413	24.461	13.476	12.543	20.61	12.793	31.089	66.726	96.449	118.27	123.3	137.56	174.55	201.02	204.07	213.37	235.9	237.77	248.92	252.89	271.31	275.68	288.11	296.05	303.72	319.62	323.69	308.54	293.86	333.04	309.94	310.72
0	0.061318	0	9.308	14.084	9.1769	9.6563	19.933	10.463	12.351	7.1574	9.2308	0	3.9025	2.04	0	0	4.6169	0	0	0	0	0	0	0	0	0	0	0	0	0	0	0	0	0	0	0	0	0	0	0	0	0	0	0	0	0	0	0	0
0	0.87427	0	4.7203	8.7442	2.0859	3.5441	2.3118	1.7351	4.2133	0	0	0.90417	5.4288	0	0	0	0	0	0	0	0	0	0	0	0	0	0	0	0	0	0	0	0	8.4135	0	0	0	0	0	0	0	0	0	0	0	0	0	0	0
0	0	0	5.6574	12.268	10.843	9.3464	11.058	0.26336	15.126	7.6701	9.0916	9.318	12.765	13.603	23.005	27.492	7.0083	11.469	22.682	26.751	31.147	25.859	22.038	37.06	24.658	31.6	36.741	38.95	35.569	32.908	42.254	35.51	30.179	33.253	37.561	47.379	41.01	49.578	48.512	44.295	39.066	51.762	41.964	33.143	42.175	36.904	38.015	30.785	31.624
0	0	0	3.5446	15.399	18.011	21.024	29.041	23.98	29.655	39.597	36.697	35.194	45.261	28.994	24.263	26.955	7.5682	10.816	6.3363	10.807	11.097	7.3959	11.928	10.227	9.9201	9.7234	13.802	14.627	8.9946	12.025	5.8863	12.526	8.6798	7.8226	12.07	0.46782	7.2647	4.4416	4.4905	1.9824	3.4715	0.090388	3.5641	5.6222	12.912	6.7476	0.49927	9.6574	2.3469
0	0	0	2.086	5.2128	6.0119	8.7953	4.9722	10.375	14.167	14.96	36.542	44.492	59.427	70.862	76.277	91.213	98.784	111.02	125.24	142.14	144.03	189.81	167.61	166.87	184	191.1	192.76	196.62	204.87	200.54	215.56	214.79	219.82	226.6	221.15	225.07	214.43	221.79	228.42	234.19	230.35	231.83	235.34	228.89	230.11	234.97	242.58	238.74	244.84
0	0	0	3.6784	9.9649	7.7613	5.3017	8.8473	14.942	13.304	17.687	12.701	8.9896	15.716	10.029	20.591	17.745	19.36	20.867	17.996	13.424	28.336	27.212	19.767	19.42	24.056	30.401	29.439	27.771	27.704	29.711	35.686	26.768	37.21	25.185	27.193	29.382	37.896	31.55	33.912	37.461	39.274	47.223	44.195	50.774	51.946	50.265	49.574	43.121	51.241
0	0	0	7.6473	20.186	16.945	25.091	14.226	10.724	11.104	8.4628	0	2.0909	6.3435	0.38666	3.5638	21.165	62.495	110.17	158.99	244.58	330.84	443.22	496.54	545.47	649.22	716.39	784.7	866.54	866.24	859.16	992.92	1044.8	1120.1	1050	1024.2	1085.5	1153.6	1178.1	1218.2	1312.2	1333.8	1313.4	1329.2	1366.1	1381.2	1384.3	1386.9	1387.8	1397.2
0	0	0	10.475	6.268	10.325	7.5508	6.2654	10.075	0	0.29501	0	5.9891	1.7641	17.294	10.4	11.047	12.013	9.486	18.193	14.136	11.066	17.969	19.346	21.382	21.679	24.873	25.784	30.117	30.309	37.302	37.094	33.422	38.65	43.385	40.734	48.091	44.813	48.614	54.52	50.095	57.391	56.233	58.556	54.917	61.618	50.652	49.336	47.068	54.11
0	0	0	8.1244	13.261	7.8464	10.36	8.0136	10.297	12.509	9.7646	13.454	17.547	9.203	10.755	10.888	9.3399	6.8092	6.605	12.27	6.5818	7.0081	10.845	15.07	17.914	19.207	18.848	18.95	18.124	15.653	25.126	24.532	25.575	23.851	22.359	25.553	22.958	21.629	18.732	20.233	17.357	18.21	18.181	17.071	18.086	9.86	12.948	15.372	23.709	12.714
0	0	0	9.4453	1.8834	19.976	14.685	13.032	5.1803	7.8695	12.515	20.57	18.677	24.437	27.988	30.069	29.982	19.626	30.314	31.432	31.396	33.186	26.719	39.263	27.458	31.373	27.853	37.786	47.197	53.794	72.649	66.788	87.046	96.105	99.997	111.56	121.54	115.48	126.09	138.8	138.84	125.22	152.54	145.35	160.4	163.15	178.93	193.34	187.66	188.9
0	0	0	6.2124	9.2	19.962	28.839	17.968	21.415	24.857	29.839	42.857	37.945	66.811	59.535	50.943	57.438	61.923	70.411	65.415	69.394	80.108	82.802	85.259	76.954	79.542	64.847	92.648	104.73	114.39	141.68	148.27	157.2	148.68	160.35	170.67	162.89	187.91	192.68	209.15	195.07	207.14	211.87	188.82	194.79	209.34	217.68	216.09	205.13	212.38
0	0	0	5.7826	13.276	7.0167	17.718	9.5108	15.679	21.577	32.048	47.602	68.588	96.994	88.574	106.4	132.44	138.28	154.21	176.16	183.31	185.8	194.35	214.99	204.53	230.81	226.12	243.95	230.77	231.34	224.12	228.11	229.15	220.51	223.56	234.28	232.5	246.89	263	243.04	259.88	255	265.27	234.61	254.71	215.48	230.6	227.75	239.84	248.46
0	0	0	6.0559	2.8032	8.2721	15.019	17.9	19.621	8.009	10.202	9.1036	8.4979	13.248	11.994	14.357	12.834	14.085	6.0041	3.8606	9.2564	13.06	12.71	7.0782	0.12965	10.039	8.6886	7.8893	0	9.7089	0	6.0973	11.764	12.863	0	2.3144	0	0	0	0	0	0	0	0	1.3633	0	0	0.71019	0	0.60598
0	0	0	10.255	14.482	14.724	9.5613	2.9683	3.3974	17.631	13.789	15.185	11.7	11.486	15.316	12.601	13.003	17.492	13.623	14.515	11.034	7.3043	20.595	18.517	10.001	13.19	17.993	18.704	13.659	28.163	23.176	33.28	26.798	34.021	32.854	38.558	40.719	35.508	40.495	47.283	40.259	55.443	43.505	45.969	45.482	46.177	53.035	54.298	59.956	57.186
0	0	1.4448	15.367	1.4988	4.1516	11.988	10.211	1.9733	17.951	9.667	13.314	13.306	15.84	22.674	23.255	18.516	23.82	25.885	21.901	18.643	18.47	18.653	36.418	35.126	20.577	26.88	33.461	40.188	31.625	39.094	29.105	53.149	43.55	36.349	44.887	39.273	33.462	33.827	38.087	34.97	34.741	43.862	36.294	42.791	41.992	44.624	57.186	41.291	41.885
0	0	0	7.0124	17.263	16.697	28.897	30.022	29.844	24.644	23.181	32.017	18.094	23.38	32.396	32.351	29.21	29.875	32.713	34.57	34.053	38.241	43.249	40.347	40.061	53.423	48.013	55.2	49.986	60.037	55.261	59.292	62.756	61.729	46.217	50.986	54.586	60.727	53.522	57.111	53.122	56.817	66.354	65.824	69.4	71.472	58.962	69.206	69.313	75.923
0	0	1.2892	5.7754	12.262	8.1709	7.6389	6.3857	8.8177	3.4556	5.9988	2.8016	7.419	0	0	0	0	0	0	0	0	0	0	0	3.5417	0	0	0	4.6858	0	0	0	0	0.74943	0	0	0	0	0	0	0	2.0091	7.9614	0	7.0364	0	0	0	0	0
0	0	0	6.8593	6.4052	13.332	14.661	17.897	1.0778	7.0465	13.103	0.81579	12.135	14.778	10.908	4.0041	24.412	18.1	24.119	20.957	20.511	12.768	19.712	14.74	21.843	24.287	19.602	21.263	20.956	22.517	24.293	24.308	28.701	26.12	28.978	21.664	19.709	16.345	30.221	37.788	32.089	34.615	34.161	38.26	32.333	26.635	33.787	26.196	29.668	23.836
0	0	0	5.4419	7.2036	10.639	6.7962	7.1347	18.644	11.29	17.984	9.9327	21.237	11.979	25.227	16.38	20.522	15.834	13.55	12.419	14.159	22.132	23.458	22.686	27.976	27.595	27.425	26.398	28.699	27.536	34.458	28.977	27.425	34.42	37.905	31.083	38.444	35.899	38.218	44.022	48.234	51.959	57.402	62.585	62.447	67.726	62.237	67.832	79.865	81.348
0	0	0	3.5603	7.2285	22.631	23.923	25.584	24.12	37.057	27.073	35.401	30.335	38.325	40.92	40.744	38.05	30.486	29.22	39.397	51.424	38.655	50.996	66.163	64.815	70.456	79.121	85.697	89.937	132.26	155.09	154.5	163.83	168.61	171.46	181.37	188.61	193.93	212.37	202.39	201.45	209.58	205.33	235.1	243.75	258.45	241.19	249.45	238.25	257.51
0	0	0	5.9914	8.3162	6.2212	15.611	14.369	29.822	28.355	31.083	38.089	26.499	41.672	39.076	47.923	47.914	55.76	44.932	47.336	42.188	60.648	47.668	60.142	51.583	56.105	64.397	65.797	68.047	70.094	77.139	78.899	71.378	71.609	69.535	76.727	78.866	69.284	72.576	79.231	78.801	83.658	79.662	84.36	85.424	93.959	80.096	90.333	91.39	86.021
0	0	0	12.687	19.403	11.64	15.257	22.82	25.103	25.903	32.48	41.333	43.597	37.425	39.279	28.834	38.666	41.636	40.617	48.216	50.577	58.708	60.873	62.924	66.814	64.565	59.284	52.391	75.628	64.428	67.706	64.489	59.447	72.818	66.631	69.321	60.306	62.716	58.328	64.912	61.218	68.187	76.482	75.233	66.026	65.577	60.594	60.314	60.284	65.521
0	0	0	4.4556	9.4249	15.887	19.027	17.956	22.737	13.614	13.478	10.55	25.118	19.537	32.578	9.295	7.9043	25.163	24.483	32.424	25.098	32.28	34.982	33.603	41.695	42.317	46.41	51.688	63.076	59.439	69.644	69.977	62.631	79.524	73.464	71.87	82.353	75.019	87.671	87.63	85.014	94.045	89.435	88.087	89.658	93.192	90.986	87.704	86.503	90.641
0	0	0	1.693	11.377	10.273	14.196	17.484	17.144	9.6463	15.278	4.0595	5.8527	11.993	23.13	19.95	15.748	12.152	6.5458	0	0	3.9991	0	4.853	13.122	6.6946	0	0	0	0	0	0	0	0	0	0	0	0	0	0	0	0	0	0	0	0	0	0	0	0
0	0	0	4.8251	6.1398	16.637	20.933	25.965	25.272	39.177	48.999	55.994	65.826	77.008	101.77	107.4	113.65	122.13	134.74	134.83	145.23	124.87	137.95	122.11	133.86	132.21	138.4	136.49	143.09	148.35	139.3	143.58	151.69	152.09	152.01	152.65	160.38	162.74	155.67	147.95	161.69	160.56	157.11	158.45	154.66	171.69	158.74	169.9	160.14	165.21
0	0	0	3.5218	7.3766	11.973	14.281	24.412	23.563	21.029	24.716	23.318	24.999	25.565	25.123	35.193	28.77	30.333	37.238	47.514	49.132	45.637	43.613	45.159	52.748	50.889	54.995	60.022	61.396	61.647	50.302	53.274	64.131	68.615	62.961	76.147	77.35	78.069	72.659	63.637	79.888	75.443	85.361	81.445	81.284	85.129	84.501	70.031	74.11	65.997
0	1.4567	0	16.155	3.4009	10.111	0	0	0	0	2.6748	0	0	1.0068	11.066	12.751	16.649	1.2437	3.5747	0	13.671	20.392	36.793	55.085	56.287	68.245	71.194	78.17	88.1	101.64	95.236	109.83	106.19	146.82	123.82	140.92	24.638	16.657	25.157	24.078	31.139	30.52	37.319	33.845	29.391	49.795	47.951	48.423	47.318	67.492
0	0	0	7.8867	23.64	20.68	28.157	30.8	39.645	55.871	66.556	63.087	75.295	63.944	74.39	66.077	68.715	75.371	70.983	84.843	73.468	76.461	82.926	82.852	83.147	72.734	87.056	78.4	81.602	84.837	81.713	89.652	100.24	87.636	81.684	81.636	78.35	75.291	86.367	84.802	86.992	92.217	79.445	79.589	79.9	78.525	87.697	75.187	82.931	76.169
0	0	0	10.13	5.1868	19.551	26.665	33.851	40.961	44.405	47.457	47.529	56.571	48.284	42.198	47.304	46.086	54.533	53.245	51.562	50.493	42.181	59.362	53.866	63.212	60.187	63.995	84.804	80.26	86.273	98.52	101.93	94.395	108.28	119.36	121.47	137.24	136.7	123.17	167.07	134.38	138.22	144.01	151.34	144.58	170.78	146.79	127.4	129.12	133.35
0	0	0	0	18.205	59.3	98.182	145.85	174.03	212.38	256.76	292.71	334.83	357.11	359.12	393.28	389.11	359.32	459.25	451.92	518.14	509.75	540.83	535.72	538.97	444.71	563.96	563.12	547.92	550.73	522.88	555.64	564.67	538.74	542.07	526.37	555.46	510.01	506.72	518.34	531.46	547.62	540.96	532.53	526.1	518.65	499.27	542.55	515.25	528.28
0	0	0	6.7123	19.782	13.979	24.511	20.666	17.549	18.895	34.511	35.199	32.392	30.352	18.663	22.694	27.421	24.154	17.212	17.73	30.474	24.541	34.605	21.946	30.201	33.891	32.336	30.09	31.297	29.842	35.904	28.323	36.798	31.282	39.056	37.456	41.164	61.506	90.109	91.974	122.46	119.92	162.52	181.6	189.24	206.95	205.93	252.58	247.69	272.81
0	0	0	5.8421	11.711	13.972	21.736	13.848	21.74	22.765	27.284	26.59	25.723	28.306	27.147	24.86	30.233	31.596	24.6	23.301	32.112	29.616	25.547	26.984	25.861	28.613	30.482	28.904	37.291	29.029	31.299	19.66	35.424	35.074	36.859	31.01	31.497	24.534	24.553	32.85	27.576	23.684	20.456	20.348	18.668	20.546	21.582	26.018	12.726	18.298
0	0	0	0.52915	13.835	26.291	14.275	28.579	25.326	30.489	27.036	26.098	32.904	34.606	32.515	40.43	40.397	45.794	43.697	35.098	33.64	35.928	41.962	44.618	52.58	41.62	47.324	32.683	48.849	57.661	61.305	64.812	59.348	64.877	57.539	53.029	52.603	53.579	60.55	63.311	65.911	71.022	70.218	73.432	76.266	78.382	78.055	79.013	69.934	80.647
0	0	0	14.116	19.055	18.368	2.5497	0	14.159	29.369	28.703	34.927	35.864	49.888	44.918	40.023	59.927	51.884	51.921	54.803	59.632	56.649	42.923	52.282	35.473	43.05	38.041	43.293	36.37	42.824	45.8	49.388	55.43	47.718	50.981	51.978	70.145	62.527	52.936	68.451	64.408	65.678	59.97	54.7	62.08	57.956	62.111	70.566	55.9	57.759
0	0	0	7.3992	9.4164	20.831	15.324	23.264	26.451	38.739	33.691	35.652	39.692	39.76	42.866	43.28	57.538	54.471	61.576	51.794	66.683	59.823	71.601	67.531	75.808	79.546	77.566	78.576	76.942	86.231	78.31	83.212	75.973	93.677	84.725	80.869	72.585	86.718	82.001	83.563	82.824	84.337	84.589	79.205	77.901	76.066	82.507	83.423	83.753	75.193
0	0	0	14.176	9.5591	15.549	4.6666	11.609	19.289	12.582	19.594	25.5	24.937	28.522	29.297	21.78	31.026	36.925	37.01	22.954	33.903	43.627	49.907	43.393	51.931	44.335	49.556	52.544	41.821	48.65	43.62	46.695	47.462	58.993	65.284	66.982	56.803	58.483	59.285	61.833	67.511	61.204	66.293	73.366	69.793	91.98	90.295	58.821	76.005	75.335
0	0	0	11.214	12.561	15.172	18.846	26.614	29.13	21.775	32.338	32.044	34.423	38.168	45.492	46.265	53.307	65.691	79.507	94.694	95.643	107.28	132.33	139.8	153.17	165.53	170.33	183.62	189	191.11	203.78	227.36	226.18	226.07	245.75	253.64	272.15	281.4	281.68	304.3	302.06	302.4	318.44	312.65	327.39	315.87	319.68	322.65	316.66	321.08
0	0	0	0	16.41	18.963	29.111	26.503	15.983	12.475	9.8185	15.514	9.0761	18.564	14.605	19.644	15.987	13.612	19.846	25.065	25.343	23.882	28.156	37.113	35.214	38.023	35.311	37.753	59.405	57.092	60.365	47.533	68.907	75.663	74.208	76.52	82.393	70.968	79.718	88.306	90.991	78.545	93.843	82.406	86.13	81.256	94.17	100.61	82.742	85.87
0	0	0	4.9403	12.563	13.551	16.838	21.271	19.338	14.774	15.113	16.49	7.2251	17.17	8.4357	11.098	17.771	21.651	23.992	25.548	22.91	31.23	31.637	26.268	34.092	28.225	39.726	45.108	44.632	56.544	63.485	82.695	87.37	95.854	100.78	106.2	115.63	122.52	134.67	135.67	145.57	154.41	173.68	169.75	180.48	197.1	183.99	200.3	196.97	210.04
0	0	0	4.027	3.0703	9.277	17.707	14.372	19.653	13.625	18.681	20.09	14.053	13.149	20.104	12.592	15.238	16.861	22.555	16.423	16.654	15.794	14.141	12.295	14.031	13.941	19.542	17.231	20.359	13.523	13.908	9.4624	15.501	18.904	15.263	20.362	29.636	28.953	26.591	23.637	33.066	28.072	33.481	40.551	35.413	40.103	36.728	40.03	38.182	38.975
0	0	0	22.679	19.52	8.6044	0	0.90748	6.8695	0	1.5523	0	0	0	0	0	0	4.5818	0	0	2.9084	2.8841	7.2942	2.1636	4.8675	12.682	8.6474	10.722	2.6106	11.429	8.0298	12.038	0.13516	8.1003	18.522	21.296	15.863	20.287	20.001	16.295	24.454	12.436	8.5608	17.245	10.3	15.757	10.305	7.9109	5.923	10.548
0	0	0	0	0	28.313	27.687	26.284	36.514	34.137	32.345	37.051	32.609	33.635	35.955	36.627	48.106	42.745	47.685	44.552	60.078	59.16	54.959	58.421	54.122	69.69	63.88	62.389	63.288	69.867	70.312	72.837	82.574	81.897	90.979	78.663	87.888	78.471	80.98	75.539	85.312	85.327	85.798	87.679	87.205	94.396	94.139	104.99	86.664	99.078
0	0	0	0	0.1842	28.727	23.247	30.083	38.132	32.852	52.354	20.742	10.101	33.164	26.986	28.691	34.602	40.02	33.567	34.427	30.827	41.944	43.016	35.263	36.144	38.523	41.868	41.467	36.652	45.907	46.884	50.372	52.722	41.23	35.525	31.985	23.177	34.033	36.109	32.178	41.02	32.629	40.593	34.991	39.797	41.294	34.537	38.293	37.844	39.634
0	0	0	2.7412	12.12	25.669	13.731	29.056	36.783	40.935	46.604	51.67	61.144	50.373	41.008	47.963	52.038	46.27	51.672	60.404	60.877	66.916	66.865	59.955	50.312	66.778	65.964	67.117	65.062	63.329	70.416	73.755	69.85	66.857	71.743	72.268	85.311	71.418	75.658	78.497	87.523	85.012	87.722	88.141	88.427	90.341	87.648	89.845	93.074	96.646
0	0	0	11.332	18.164	10.644	5.4989	11.751	5.1176	9.8436	12.398	14.886	7.5371	4.7542	10.155	12.802	14.367	23.047	31.958	36.359	42.264	46.529	56.932	60.926	60.13	64.076	75.233	75.17	77.183	86.712	75.285	95.975	95.826	99.442	84.257	94.323	99.05	85.635	98.599	103.6	101.66	106.48	106.94	101.02	99.25	104.22	108.43	108.12	114.58	101.89
0	0	0	0	6.14	0	12.998	6.5006	15.911	12.848	6.0959	7.3742	5.2214	8.4631	5.3524	14.612	2.5052	0	0	0	0	0	0	0	2.4041	1.9175	1.4579	0	0	0	0	0	0	0	0	0	0	0	0	0	0	0	0	0	0	0	0	0	0	0
0	6.883	0	2.0429	9.9756	0	7.3169	10.237	11.735	8.9359	7.0576	6.1111	5.3548	0.67415	0	6.9732	10.646	0	2.3499	0	0	0	0	0	1.3957	0.88159	0	0	0	0	0	0	0	0	0	0	0	0	0	0	0	0	0	0	0	0	0	0	0	0
0	0	0	7.1266	11.083	22.96	38.607	64.453	62.498	84.774	101.2	107.93	109.82	136.3	135.22	149.27	157.21	160.97	178.56	178.73	165.61	173.97	163.84	185.33	182.61	181.48	169.21	178.25	187.65	181.05	199.85	186.14	195.36	192.11	200.9	191.11	186.14	174.27	183.31	200.4	200.44	189.03	204.01	204.74	220.88	214.93	220.93	229.66	224.9	228.49
0	0	0	0.14866	11.424	14.391	19.671	17.411	20.888	15.946	22.451	17.91	28.111	18.655	27.754	30.545	20.749	27.227	25.108	34.848	28.219	40.386	36.272	42.721	41.968	43.555	44.563	36.645	43.425	43.901	48.097	55.121	60.445	62.557	57.235	56.99	56.764	69.34	60.954	62.01	70.492	66.711	72.784	62.177	62.037	59.499	60.272	60.172	65.839	55.297
0	0	0	7.5237	8.916	7.0965	16.739	22.161	24.992	12.534	23.863	21.295	15.555	17.584	24.991	37.875	31.267	23.389	15.796	16.539	25.29	29.752	26.969	32.025	41.076	31.632	39.31	36.05	20.61	20.632	18.786	20.641	23.735	25.637	25.578	23.14	14.447	15.173	14.055	17.932	25.562	24.987	27.905	24.313	16.999	22.633	19.475	41.754	34.817	35.129
0	0	0	7.9706	11.688	17.307	20.524	30.133	29.529	31.26	24.998	27.702	27.931	34.729	38.685	37.524	34.839	35.573	39.305	51.28	48.043	46.011	49.529	53	54.426	63.019	65.936	66.899	75.155	69.743	78.906	79.686	81.511	87.803	90.21	89.984	83.869	78.565	82.625	79.082	82.021	86.506	82.197	95.074	97.337	102.65	93.218	87.828	89.238	91.762
0	0	0	5.5381	13.422	10.188	16.213	20.683	22.247	19.746	10.234	25.115	8.0414	19.268	25.065	10.854	19.572	25.64	25.748	29.306	30.573	36.201	36.929	31.324	33.306	39.062	37.241	37.298	33.846	42.772	33.872	47.619	45.943	49.203	37.738	35.692	36.408	40.442	31.48	36.906	31.886	34.682	42.774	34.817	40.76	38.26	29.655	41.977	35.648	43.112
0	0	10.097	5.946	5.6719	0.61201	10.311	9.0677	6.6117	8.3039	5.1287	6.3188	8.3403	11.701	11.568	19.572	15.27	9.4963	14.447	13.911	21.601	10.38	18.301	15.31	15.287	15.221	20.02	27.3	35.376	34.929	36.918	33.91	42.825	34.402	36.966	42.691	41.032	42.433	45.182	49.766	56.719	66.374	76.847	81.614	89.26	95.708	107.09	112.96	118.09	118.35
0	0	0	4.1842	9.2772	0.94325	10.036	11.938	13.51	12.228	17.161	18.138	15.953	10.653	15.319	17.349	14.509	3.3162	0.7716	1.6685	6.1274	3.2115	2.4985	4.3455	10.194	11.227	10.661	11.395	0	4.329	12.546	4.9181	8.156	9.6718	11.794	15.949	8.3574	6.8844	14.338	5.8791	10.569	11.731	14.209	5.779	5.7718	10.481	0.60286	1.3497	2.201	6.4052
0	0	0.1505	0	8.3926	13.842	18.893	20.521	27.185	26.293	30.171	25.341	26.545	26.118	26.462	27.68	29.231	40.386	37.451	44.635	31.739	38.205	40.845	37.538	34.217	37.516	38.377	38.417	36.507	38.55	38.249	40.01	39.756	37.059	39.98	47.13	51.211	56.978	57.89	61.545	63.117	65.362	62.001	53.206	59.633	71.57	104.93	97.519	99.663	103.65
0	0	0	4.5958	25.767	20.179	15.978	21.231	17.036	18.592	16.395	0	0	2.9518	0	0	0	0	0	0	0	0	2.8387	2.032	0	4.7271	4.5296	12.929	16.4	21.844	30.461	35.659	40.631	54.259	60.771	85.736	85.912	92.408	90.714	101.33	107.52	112.29	120.06	131.93	129.59	154.92	131.89	137.82	143.4	134.8
0	0	0	1.5836	12.345	13.046	4.4981	10.615	11.418	11.424	13.807	10.323	8.7116	23.641	10.458	16.814	26.065	29.614	25.206	27.238	23.588	29.237	34.383	29.37	32.69	31.242	43.025	40.02	46.51	47.968	51.379	48.148	49.354	52.924	41.447	50.391	50.187	62.098	59.319	61.916	68.731	69.993	72.423	72.366	78.824	75.781	77.194	82.84	74.761	80.075
0	0	0	5.0639	7.4078	18.443	12.358	11.497	22.534	25.196	23.531	31.357	35.063	26.335	33.534	28.142	36.327	33.313	42.765	43.088	33.782	45.478	38.098	38.027	31.967	40.804	42.43	40.381	46.668	43.565	47.667	55.037	61.467	57.286	64.745	55.686	65.499	56.855	47.375	64.42	63.921	61.221	67.388	60.067	58.404	65.15	70.387	77.956	84.171	87.984
0	0	0	1.5269	12.534	11.112	25.076	18.906	47.967	54.017	82.805	109.77	144.68	183.14	204.15	243.78	278.54	317.9	323.45	358.91	348.34	402.2	433.06	443.21	462.37	478.72	485.19	520.8	516.12	482.88	473.3	495.35	503.77	488.59	521.48	526.29	520.91	536.81	549.32	565.31	585.53	593.86	608.97	622.54	630.1	642.38	650.14	663.99	669.18	718.63
0	0	1.2526	7.3705	0.37691	10.602	12.046	9.9351	3.3824	5.0464	8.286	17.196	12.769	21.808	22.155	30.554	22.794	27.342	27.611	41.359	34.922	41.644	43.237	47.514	35.16	40.431	38.701	39.535	41.626	43.087	49.708	50.215	58.236	53.897	50.965	53.451	49.108	46.93	56.163	55.131	58.297	45.033	56.997	44.236	56.027	49.395	52.167	55.699	50.096	52.059
0	0	0	21.56	17.614	6.7012	10.617	14.005	20.005	50.743	29.842	49	34.213	22.361	28.201	23.524	24.726	24.198	19.052	24.89	27.65	36.763	38.55	34.64	38.259	33.963	25.841	22.13	33.995	26.736	28.24	27.956	23.446	29.805	23.804	25.301	26.114	20.416	21.096	20.049	21.232	28.224	36.848	29.996	34.808	28.587	20.137	28.303	23.305	16.525
0	0	0	1.7711	11.841	15.606	20.482	26.61	29.008	32.794	25.864	33.424	30.309	44.565	61.708	78.904	110.93	145.47	178.19	213.55	275.12	288.8	339.96	361.98	375.73	411.63	440.39	444.99	496.85	486.98	556.47	550.49	567.88	586.61	582.16	587.52	602.32	645.41	634.17	615.68	616.53	639.41	629.54	618.5	646.34	627.97	597.28	570.6	575.63	586
0	0	0	6.7972	6.3622	6.0771	12.769	15.807	16.251	16.441	26.221	33.119	38.129	43.304	42.859	52.085	54.745	72.506	85.509	102.37	117.51	125.4	144.66	159.49	185.98	213.26	216.17	230.02	248.75	260.91	280.6	297.58	312.91	314.62	318.2	340.64	349.8	378.3	381.75	372.34	377.9	383.23	381.26	385.6	398.74	403.95	411.86	413.52	402.51	405.85
0	0	0	12.597	5.7169	14.578	18.069	17.863	30.314	20.95	22.94	16.252	26.604	15.988	17.829	15.777	26.335	17.342	31.294	26.449	29.625	26.051	32.572	30.991	33.146	32.678	35.478	40.4	35.311	33.865	27.244	21.776	27.16	22.845	35.477	27.943	28.639	29.712	31.171	35.488	38.137	31.186	32.028	30.152	33.325	24.956	28.311	29.304	28.666	25.494
0	0	0	2.9211	12.877	9.7727	12.585	6.5386	5.9163	7.2536	13.993	19.427	23.068	6.7104	8.7327	0	11.798	4.4373	2.489	0	1.8254	1.0442	6.3946	1.3554	13.935	11.482	26.804	13.831	25.072	20.897	17.821	29.558	37.931	43.334	50.827	60.59	67.297	79.073	87.81	79.014	80.237	83.408	86.374	90.993	81.713	100.39	104.87	113.86	107.29	117.86
0	0	0	5.5816	15.355	18.192	23.679	16.485	18.082	29.51	26.422	29.303	31.432	46.194	45.817	59.615	63.741	62.295	73.428	72.996	74.99	82.748	81.603	82.432	85.09	83.668	82.069	94.363	99.298	89.726	100.06	106.43	95.062	94.705	88.893	85.94	96.277	97.498	103.61	103.11	95.822	98.133	101.76	110.6	100.19	93.356	101.37	117.06	101.31	116.25
0	0	0	14.168	15.352	0.62641	5.8137	1.0627	7.4695	2.0483	5.201	5.3145	9.7282	12.067	5.2223	0	0	0	0	6.1641	10.015	18.196	21.724	28.212	38.046	40.091	50.823	40.531	73.168	75.205	94.348	94.928	104.63	122.93	128.6	131.5	149.51	148.19	151.99	158.8	163.94	181.01	177.33	195.03	191.21	190.11	190.76	185.79	191.74	185.09
0	0	0	15.59	25.708	14.114	10.972	14.067	17.885	24.828	35.53	29.009	25.144	9.8214	25.509	16.985	10.203	14.33	20.7	13.769	8.0875	3.5322	2.701	4.8368	0	0.36678	4.7667	0	2.5681	0	0	5.8314	0	6.0555	0	0	0	0	0	1.821	1.3209	6.1387	0	0	0	0.084723	13.93	0	3.7762	0
0	0	0.39751	4.6464	8.3183	8.8293	3.5015	5.8906	8.7362	9.3741	8.3099	3.4388	4.8714	7.3622	13.097	14.387	15.483	15.642	17.667	9.7201	11.193	22.902	27.735	28.686	37.204	31.531	23.722	3.7533	9.8287	12.336	25.574	24.563	21.994	28.058	21.191	16.034	26.534	25.483	30.177	35.995	37.604	56.784	51.022	52.639	65.597	78.184	73.461	70.529	67.676	81.932
0	0	0	12.393	0	12.264	11.306	17.878	20.645	26.721	26.976	23.767	36.374	37.248	31.119	26.51	33.353	59.237	53.293	63.228	68.705	71.423	91.939	87.324	95.613	101.62	100.07	110.1	103.71	104.8	114.58	120.64	114.66	114.92	127.15	141.06	144.22	136.71	135.2	162.54	158.07	177.55	182.18	190.39	207.32	217.23	236.45	244.4	235.97	250.2
0	0	0	7.858	14.88	16.707	0	14.543	13.665	0	0	0	0	0	0	0	0	0	0	0	0	0	0	0	0	0	0	0	0	0	0	0	0	0	0	0	0	0	0	0	0	0	0	0	0	0	0	0	0	0
0	0	0	15.499	9.9056	5.8783	14.606	17.577	31.886	27.524	30.755	32.395	30.591	37.726	28.346	41.915	44.169	46.608	45.961	37.331	32.915	44.755	35.743	48.118	46.129	45.329	72.454	83.974	107.4	130.62	144.22	158.65	189.9	202.93	230.84	263.33	288.79	308.21	327.08	343.39	343.24	349.17	365.6	382.11	398	407.56	361.05	358.14	341.86	355.39
0	0	0	8.5405	5.12	7.1183	9.479	11.929	15.205	21.593	19.748	20.955	10.432	24.763	12.936	19.852	16.501	12.817	6.6909	9.7332	0	14.286	10.39	13.482	15.021	9.8831	17.527	28.173	31.494	35.06	31.631	33.934	44.825	33.757	36.397	38.569	41.415	53.727	63.618	63.789	68.303	70.909	83.496	84.168	81.566	99.885	85.911	102.98	114.19	110.69
0	0	0	8.1865	14.852	15.566	20.983	5.3513	0.80728	0	6.4271	14.382	14.087	4.4872	2.2021	0	0.19362	5.9665	0	8.7907	3.8439	8.3426	13.39	5.723	0.49989	5.0564	6.1463	8.0673	0.65644	4.5128	14.021	13.949	13.14	9.6426	16.741	11.381	19.132	19.558	30.523	31.361	41.338	44.531	61.86	35.43	40.703	51.643	48.231	80.394	89.515	84.361
0	0	0	7.559	13.064	19.056	3.9497	9.9219	5.6383	4.6685	17.024	8.5368	3.8631	19.225	1.4568	17.433	11.442	24.056	24.479	16.313	18.165	23.481	25.37	18.279	20.75	25.503	26.539	30.28	38.097	38.004	45.357	49.018	41.282	44.763	42.554	52.178	43.082	59.752	55.451	61.552	64.303	64.93	71.451	72.676	73.076	75.574	65.665	74.582	70.003	70.957
0	0	2.2345	0.17898	17.455	4.6985	4.5982	6.061	8.299	0	6.1419	7.9363	8.4754	15.088	0.28593	0	0	1.3073	0	3.1821	13.493	7.357	28.637	9.165	8.347	0	8.572	12.309	16.458	5.5795	8.0905	0	6.041	5.2745	2.5587	0	0.71142	0	0	0	5.5732	6.4607	9.077	17.342	7.3676	10.602	22.028	28.031	28.5	25.993
0	0	0	12.479	12.256	18.539	19.734	24.299	27.883	19.047	29.625	23.222	33.142	36.521	29.525	40.049	38.834	33.303	43.771	37.174	52.493	53.365	51.193	49.613	59.114	53.98	62.1	68.151	58.237	61.83	53.897	50.708	65.038	64.017	64.742	69.541	71.617	73.474	71.639	80.948	75.823	77.332	75.83	75.097	83.413	68.579	73.34	70.673	72.468	67.754
0	4.056	0	1.6208	1.2067	5.5134	3.4097	0	2.4655	9.2035	0	3.2881	3.986	8.0283	0	4.3688	0	1.519	0	0	2.3042	0	0	0	0	2.9731	3.6952	10.727	12.077	13.443	20.205	12.757	19.909	22.932	33.484	25.919	22.484	25.762	25.411	24.45	15.466	28.276	25.327	22.935	21.932	23.951	23.266	8.9434	10.161	8.1241
0	0	0	7.8118	4.9726	18.904	15.608	14.719	9.9658	14.741	10.035	8.3462	14.511	22.245	20.434	22.085	22.938	17.125	23.359	13.343	21.115	22.057	30.22	24.918	36.699	31.89	25.986	24.203	31.308	31.158	31.888	41.356	46.111	42.081	32.107	21.448	31.902	25.901	26.587	30.546	34.483	48.119	37.691	45.233	42.324	64.201	50.706	49.752	37.256	44.72
0	0	0	14.203	14.905	18.614	5.3803	12.346	11.282	24.835	23.645	24.957	21.325	10.847	26.759	31.933	28.08	26.867	26.645	30.359	31.408	31.758	37.007	24.776	23.554	23.4	34.547	31.761	33.404	42.063	29.629	38.036	40.618	39.098	29.148	32.709	36.114	31.852	36.705	42.547	37.792	39.159	32.532	37.323	30.802	33.54	41.356	39.014	44.15	38.067
0	0	0	11.248	7.3468	10.683	14.423	11.934	19.036	3.6838	5.9734	0.19957	5.4985	4.7299	0	0	2.9898	0	5.0893	0	10.656	3.2275	11.505	5.0325	2.5561	1.3709	8.8932	12.354	3.7569	6.3105	0	0	0	0	0	2.082	0	0	0	0.43364	7.5158	0	0	0	0	0	0	0	0	0
0	0	0.80071	14.191	0	10.096	17.026	26.876	26.414	32.116	24.965	29.311	42.869	35.112	27.105	26.517	25.648	38.676	25.293	29.154	28.081	21.544	29.745	31.056	37.932	36.186	39.941	37.837	46.553	44.269	46.11	48.534	43.794	47.479	50.98	63.885	53.664	49.492	52.295	64.162	57.104	71.885	68.135	65.264	94.833	119.36	116.37	40.296	45.323	46.633
0	0	1.5386	23.187	9.738	16.72	1.2125	0	0	0	0	0	18.635	28.717	29.443	26.913	37.777	33.182	35.041	16.016	7.5849	31.499	30.585	29.127	17.33	33.011	20.576	24.484	6.1623	14.222	16.46	8.9062	9.0727	18.536	15.377	21.055	11.632	16.968	14.248	23.58	29.436	28.931	39	34.893	45.584	57.45	38.427	40.377	43.663	53.895
0	0	0	3.2568	9.5517	12.205	25.528	30.942	35.003	30.237	35.399	32.484	42.409	44.543	42.777	39.129	40.865	53.855	57.071	58.635	66.322	86.106	116.61	141.97	165.49	215.67	215.44	262.68	286.59	304.9	332.9	363.28	378.69	391.74	411.35	443.3	459.19	488.99	498.64	506.38	528.7	523.97	540.86	514.14	551.72	536.5	528.39	539.46	542.08	547.41
0	0	0	6.3489	19.162	0	20.699	38.655	37.826	48.068	55.516	49.813	52.594	56.574	53.166	33.466	34.867	33.514	38.857	49.755	61.234	69.324	66.104	71.925	71.229	76.558	71.884	72.186	76.038	81.506	86.037	79.445	80.81	91.005	86.03	80.533	86.78	83.057	92.247	93.445	87.687	107.32	109.69	109.14	107.3	101.5	99.687	99.75	100.44	102.28
0	0	0	1.9556	11.769	15.215	13.506	12.661	10.986	15.193	20.174	20.517	28.816	22.638	30.375	23.258	21.312	21.097	26.556	27.761	33.299	29.235	27.098	28.756	30.639	27.763	32.026	30.705	27.677	28.091	30.542	27.144	36.6	38.163	32.217	37.458	31.107	34.079	31.062	29.61	31.679	32.5	26.105	30.083	21.08	20.137	26.271	21.866	31.539	26.739
0	0	0	1.1366	16.392	30.114	24.683	30.062	34.654	35.513	43.401	42.996	48.091	59.979	67.25	68.753	86.258	93.933	101.85	113.84	127.83	132.47	132.05	133.19	133.78	135.82	147.28	153.86	149.47	149.47	141.3	159.14	146.43	149.12	159.04	164.56	165.18	175.63	177.92	175.11	181.69	191.79	179.69	177.88	193.68	184.33	165.92	166.78	166.1	173.77
0	0	0	10.349	11.726	10.291	12.6	16.746	22.564	14.492	27.748	27.162	37.198	31.97	44.349	38.139	35.362	40.784	34.513	39.787	33.432	31.3	35.969	38.418	38.154	39.3	41.354	44.645	49.776	41.838	47.501	45.597	41.579	50.558	51.095	49.904	52.947	45.637	49.968	46.587	55.948	58.699	54.855	57.67	52.242	60.664	53.475	57.766	51.224	53.868
0	0	0	14.255	12.569	0	12.822	8.7193	8.1309	18.694	21.199	28.909	26.318	13.397	17.809	16.774	26.744	28.554	34.212	32.445	54.127	55.387	70.879	63.92	92.92	108.51	111.9	123.01	129.58	145.84	150.98	174.61	186.35	205.2	206.22	228.58	239.82	261.08	292.05	245.97	345.88	376.25	337.29	338.88	469.23	499.06	501.85	444.84	572.8	598.88
0	0	0	14.157	13.483	13.367	1.6934	5.5629	5.9632	11.348	18.519	10.681	14.076	9.6826	17.426	15.251	15.737	23.62	19.213	21.766	19.536	20.801	25.041	16.241	16.819	15.57	20.013	39.559	43.641	47.58	53.368	67.382	77.63	83.403	74.679	95.227	114.96	108.07	116.89	143.26	145.61	152.14	147.73	162.12	161	171.96	188.95	173.87	192.71	191.5
0	0	0	6.3275	13.491	24.193	25.802	40.071	26.972	31.131	32.798	30.975	40.979	32.153	31.158	28.28	32.006	24.447	20.005	30.024	25.122	22.291	27.896	16.183	30.027	23.862	30.628	24.048	31.958	23.064	36.252	34.534	30.475	28.611	34.419	32.138	33.624	23.327	26.037	20.861	29.36	44.818	32.772	29.094	36.664	25.477	23.556	27.218	27.182	25.903
0	0	0	9.8632	15.338	10.304	9.9064	19.276	11.224	14.139	13.28	19.179	28.147	37.466	24.019	30.703	33.096	30	39.488	40.692	40.382	53.923	72.362	73.163	63.578	63.385	69.721	78.384	86.472	86.149	109.06	128.09	121.6	105.19	113.2	116.91	107.98	108.62	115.17	123.24	131.51	122.21	132.43	120.61	129.36	131.1	141.49	147.81	138.37	140.05
0	0	0	6.1662	4.1528	8.3203	8.3225	9.2412	6.8546	9.7868	2.4449	0	8.1072	3.777	9.8827	7.1387	10.392	0	0.15675	3.3145	2.7261	2.8377	3.3557	0	0	0	4.2911	0	7.4769	2.072	0	13.984	0	4.854	10.37	4.4995	6.811	2.1704	9.7916	7.8721	6.4683	14.901	9.1572	17.319	11.609	15.938	6.7544	6.5582	1.9811	8.4668
0	1.4435	0.46524	5.2785	3.1874	5.0291	3.0756	6.3049	5.3446	8.9304	2.4989	4.2475	1.3382	0	1.0515	9.5096	0	0	6.6163	2.6915	0	0	1.843	4.9789	11.531	16.31	10.512	5.8747	3.2124	3.0087	8.9375	4.1478	5.899	8.0494	10.368	14.303	6.4614	5.7893	12.063	1.3097	9.6227	13.104	14.226	11.946	2.6218	2.4136	3.2064	10.611	7.6274	3.5948
0	0	0	8.038	9.6218	17.808	17.607	20.482	12.928	20.439	8.2467	12.769	19.615	16.905	13.111	17.802	11.623	13.7	12.847	14.926	12.073	12.261	12.211	12.376	17.813	17.361	25.842	18.871	25.943	19.765	18.401	21.954	12.597	17.007	24.482	19.456	16.037	20.187	19.117	12.772	13.133	16.418	19.351	23.39	17.101	17.884	28.66	16.317	15.478	8.9788
0	0	0	6.1179	4.3073	11.484	11.526	16.402	16.129	12.127	14.043	10.319	11.103	14.085	6.8085	13.106	11.261	17.501	10.426	16.09	15.949	23.997	24.098	22.009	23.812	26.056	31.875	30.223	26.187	37.304	33.256	45.281	48.648	45.433	41.947	41.967	41.425	49.635	46.696	48.891	46.586	41.003	51.938	48.797	48.414	51.6	41.613	57.867	52.43	58.688
0	0	0	15.815	41.886	77.158	80.944	90.261	99.103	101.88	115.16	111.98	125.73	126.68	119.69	124.24	105.85	160.85	135.29	153.18	113.95	115.53	139.56	117.79	109.86	137.49	137.37	141.32	125.64	136.57	142.79	137.31	136.27	138.35	144.31	152.9	154.95	153.49	152.82	155.71	175.25	172.44	167.7	152.86	162.21	153.91	178.77	161.23	156.89	169.09
0	0	0	3.2322	8.2141	9.1445	12.77	6.6467	15.205	19.107	17.271	28.188	25.629	18.033	19.7	21.752	27.311	23.154	20.534	25.983	27.37	27.093	28.336	32.149	23.396	35.311	39.567	33.926	46.141	45.196	42.983	50.007	54.611	59.676	54.425	57.428	66.449	52.94	53.578	60.428	67.355	69.321	75.383	70.754	66.654	76.955	76.42	83.696	73.591	80.58
0	1.0503	1.0115	4.2842	4.8305	4.9274	10.803	17.451	19.804	16.994	13.944	13.812	12.519	15.648	17.813	21.886	17.78	19.237	22.058	22.451	35.342	32.106	37.713	33.696	36.456	31.604	37.55	45.077	53.674	54.232	60.465	61.535	72.646	68.399	81.613	77.488	82.642	85.586	86.648	82.522	86.701	90.844	84.752	92.798	91.361	102.24	100.81	107.36	103.04	100.97
0	0	0	2.8865	10.505	14.787	22.935	9.5167	22.076	23.324	17.473	27.176	26.714	19.711	30.988	27.553	35.014	32.763	23.896	32.172	34.344	29.595	27.982	27.031	24.188	29.141	30.448	25.382	28.708	36.424	32.661	34.23	38.333	34.186	39.332	36.599	45.629	39.315	50.342	66.4	89.627	94.132	99.474	111.91	122.65	143.16	163.47	171.28	174.6	191.38
0	0	0	10.613	17.645	38.203	42.431	43.532	38.331	36.268	35.034	36.823	42.861	31.138	48.869	44.824	38.97	24.869	42.771	23.782	28.146	39.133	50.377	46.859	74.233	72.557	68.734	71.154	75.058	80.461	95.695	108.58	111.99	98.427	118.94	93.443	113.25	111.07	112.52	95.809	112.94	113.91	121.56	115.56	130.74	134.43	113.66	129.64	107.93	115.69
0	0	0	10.387	9.6899	1.5027	13.165	13.103	22.358	22.335	20.812	28.825	28.235	22.221	30.148	42.213	42.971	41.297	36.329	40.687	34.487	37.129	31.234	44.268	36.019	41.144	45.512	42.956	49.414	54.528	45.742	51.715	57.28	56.901	57.935	66.369	61.232	69.206	74.873	77.062	85.955	88.152	82.179	78.516	79.542	99.036	82.413	102.66	97.966	97.511
0	4.2388	0	9.5696	11.047	2.7105	0	0	0	12.589	12.643	13.093	6.7982	7.0351	11.496	19.799	11.871	11.998	19.224	18.245	12.785	17.489	22.461	22.563	14.878	17.782	20.001	20.243	26.013	25.899	20.933	34.862	37.282	36.033	25.366	32.005	38.934	27.546	30.731	42.961	34.096	42.408	29.712	35.534	29.765	31.942	41.83	35.797	37.344	30.939
0	0	6.8023	10.04	21.84	3.8872	14.285	28.248	24.567	13.766	18.051	12.764	27.09	17.878	21.629	26.592	20.618	18.675	20.649	31.811	30.674	31.369	33.572	33.514	37.44	50.063	55.004	57.401	68.536	69.172	73.866	84.796	92.513	96.498	91.453	98.329	104.81	112.2	114.1	112.93	114.38	114.62	124.02	117.24	120.96	118.95	121.98	120.06	127.48	120.48
0	0	0	13.584	16.224	15.905	21.786	28.695	25.043	38.617	47.783	31.751	49.234	23.853	32.093	22.348	27.724	29.399	33.155	34.418	38.368	27.189	44.26	29.877	22.99	24.96	25.895	28.964	26.147	24.186	34.154	27.573	26.41	22.937	31.208	35.073	31.017	25.594	27.322	21.378	26.981	30.215	35.456	25.422	21.213	21.268	17.726	21.196	24.258	17.613
0	0	0	1.212	14.222	8.8865	12.721	4.9843	6.6267	13.91	10.708	4.9683	8.2673	22.22	13.397	17.501	13.855	6.4842	9.147	15.371	22.289	17.531	18.979	15.052	16.439	17.241	22.218	20.922	25.401	22.674	27.446	39.981	35.44	27.332	33.525	38.412	44.336	27.426	31.155	31.034	27.633	20.568	23.126	19.851	17.199	21.819	11.343	20.227	10.248	18.898
0	0	0	7.0969	16.24	12.682	29.732	29.404	31.045	18.171	29.164	25.31	25.094	16.81	12.918	13.945	18.869	21.047	22.488	18.634	28.819	20.591	26.167	18.612	23.823	18.324	24.367	11.728	8.1231	12.224	9.2095	16.525	18.072	20.173	17.784	14.628	22.957	19.693	6.0414	21.92	7.4917	21.976	33.836	17.049	15.4	24.52	9.6091	23.013	14.574	32.029
0	0.68568	0	13.594	19.509	24.163	13.987	33.769	24.957	32.186	30.167	27.502	43.953	31.446	33.466	35.066	45.18	51.263	38.447	52.674	44.358	46.061	57.365	63.665	60.091	81.193	82.714	82.345	78.493	91.672	89.388	94.791	96.41	97.424	95.3	101.06	97.661	86.709	99.18	93.314	77.259	90.474	83.869	95.45	74.688	81.518	82.798	90.01	79.633	75.986
0	0	0	6.3651	8.5123	17.44	6.4321	10.28	1.3845	4.6297	4.3183	1.7964	0.053244	17.882	14.804	16.353	8.5197	2.7442	7.6712	13.202	16.07	11.5	26.089	13.245	21.263	14.807	17.657	15.013	15.289	22.011	31.428	37.068	34.979	27.954	36.368	48.194	53.705	16.324	25.184	23.417	22.45	16.173	19.466	17.279	12.753	14.276	6.8564	14.26	7.9567	15.003
0	0	0	8.5954	8.3436	2.597	9.2253	7.4404	24.936	28.296	22.443	37.474	34.524	41.474	44.104	47.123	57.435	66.319	68.109	66.455	61.916	84.132	74.974	101.6	96.266	94.26	98.485	112.31	104.14	118.38	115.41	102.76	111.66	106.67	113.31	102.74	110.06	107.07	118.58	115.93	123.45	120.21	121.08	120.36	120.13	128.92	114.43	118.4	122.75	127.54
0	0	0	0.67169	15.702	13.232	20.724	25.226	32.306	21.153	21.99	16.966	28.569	22.37	20.198	22.481	26.26	18.045	34.32	26.614	35.41	35.744	42.42	35.576	37.59	33.305	41.318	53.99	39.306	43.459	30.512	31.641	35.129	35.07	37.97	44.314	38.027	42.418	47.173	44.822	44.104	36.659	38.525	43.278	44.354	32.971	45.779	42.111	40.25	36.585
0	0	0	0.38513	12.953	14.091	13.753	8.9596	10.046	4.625	7.34	1.8239	0	9.1594	0	7.4769	2.4776	4.8537	0	2.0617	0	4.1492	9.7118	6.4371	7.4071	3.6338	15.271	14.746	9.038	13.026	19.427	19.115	17.827	18.692	19.155	19.942	12.955	25.694	20.713	23.459	29.845	26.024	33.04	30.216	36.393	25.268	29.266	34.835	29.638	29.41
0	0	0	12.94	2.8897	17.55	19.47	25.319	17.676	12.675	26.685	27.11	26.311	27.006	24.076	35.532	41.454	42.18	39.758	51.367	43.706	49.032	56.482	55.432	51.818	61.146	55.018	58.753	60.457	68.722	76.905	78.726	102.19	98.138	100.49	104.49	107.32	107.25	129.74	134.01	130.01	129.83	143.45	133.8	153.04	161.61	171.2	181.38	164.55	159.15
0	0	0	2.4231	13.801	14.055	8.9613	5.1118	8.8955	5.448	16.738	17.461	19.249	34.144	30.366	43.478	45.554	60.627	63.11	65.849	75.303	93.149	91.676	97.609	98.637	107.75	116.16	128.5	131.26	133.79	134.03	127.67	130.11	145.17	137.24	151.76	134.75	150.71	148.02	153.69	158.46	148.1	155.18	156.86	161.22	154.19	151.28	156.03	149.57	152.9
0	0	1.1455	10.571	20.158	31.02	35.024	47.128	50.401	66.842	77.007	108.63	108.16	136.93	158.99	179.98	198.55	207.26	217.56	233.8	238.67	249.8	254.89	279.73	285.06	272.7	272.04	294.35	300.19	297.35	300.49	296.09	310.43	314.67	325.14	335.47	307.07	310.47	315.6	314.84	304.03	302.69	319.52	314.65	324.12	324.99	328.57	346.34	329.9	342.14
0	0	0	14.71	5.0453	17.067	21.523	17.538	10.661	10.734	19.749	22.048	19.273	28.846	29.154	29.534	25.761	26.336	33.567	35.543	29.695	33.831	40.168	43.435	40.066	37.807	39.749	38.967	45.239	39.651	48.024	53.346	57.303	55.8	53.086	47.785	47.847	39.712	48.091	45.103	44.406	32.618	44.748	36.32	39.411	36.399	39.828	46.639	38.176	39.039
0	0	0	15.717	9.4194	12.336	23.438	22.828	26.343	22.747	15.693	21.715	24.018	16.837	19.694	11.021	23.116	15.622	23.358	23.87	33.097	24.231	35.801	38.933	31.565	35.251	32.757	41.452	40.881	32.539	25.365	11.148	20.267	20.734	26.307	27.337	23.836	18.843	18.154	28.3	26.914	19.77	19.761	11.306	21.807	6.2451	14.649	24.855	10.855	11.592
0	0	0	9.3076	15.25	14.38	12.285	14.886	13.146	23.61	24.08	24.438	26.316	16.438	27.174	37.173	33.533	45.465	40.633	50.26	44.688	54.504	66.262	64.512	67.283	64.686	75.531	76.229	74.395	92.048	79.913	97.495	89.799	101.38	91.074	93.284	96.053	97.152	106.02	112.66	103.52	107.81	105.51	110.05	107.31	108.55	117.73	110.93	115.04	108.71
0	0	0	6.695	8.5792	7.9295	26.291	24.909	30.298	29.498	21.55	20.459	20.304	26.129	35.994	44.753	33.422	29.937	0	33.023	34.852	37.243	45.57	46.259	56.885	52.334	55.081	54.271	49.492	45.77	53.204	49.33	51.888	56.109	62.89	59.22	50.114	49.097	60.605	50.599	62.526	60.775	63.446	69.851	61.213	65.821	64.597	71.146	75.668	81.614
0	0	0	9.3803	7.4016	9.8886	15.145	16.866	22.984	12.987	18.775	11.2	18.65	17.628	26.371	19.753	24.455	25.431	21.934	32.19	28.442	22.377	28.292	31.734	33.245	37.106	35.938	40.076	36.832	43.152	36.73	47.719	38.607	46.916	49.589	46.642	54.833	43.911	54.694	58.882	59.136	63.794	67.351	70.345	64.487	68.528	54.586	55.44	53.973	50.323
0	0	0	8.7722	19.352	23.255	17.613	25.638	35.667	35.992	28.806	43.847	38.417	44.386	35.836	29.666	35.386	52.701	23.877	17.954	29.164	47.359	53.799	57.415	60.287	55.758	49.462	67.494	56.34	63.712	73.176	71.895	83.082	73.681	65.145	67.986	53.679	57.316	56.112	55.747	50.668	55.352	53.349	58.283	50.55	63.686	57.234	56.989	65.224	54.098
0	0	0	9.555	27.141	27.82	34.174	33.5	33.581	36.619	19.836	21.285	38.805	46.001	44.404	40.617	44.151	25.961	38.588	25.509	24.522	21.237	3.8874	8.9264	0	0	0.12154	2.5086	7.3691	8.1572	5.2693	0	0	0	0	0	0	0	0	0	0	0.40947	0	0.45426	4.7685	14.837	4.2486	2.6789	17.158	2.0958
0	0	0	10.062	11.509	17.495	23.686	17.202	20.293	21.835	21.148	21.085	24.858	21.771	26.082	28.853	17.56	28.369	24.266	28.941	29.274	28.699	23.622	23.607	29.416	27.354	23.019	26.342	28.051	32.676	28.424	31.785	42.49	38.192	37.732	44.324	42.375	47.01	47.74	48.258	48.789	52.954	49.642	50.041	54.977	52.09	52.854	51.311	61.908	51.775
0	0	0	3.0456	24.273	31.649	44.651	57.295	70.909	87.703	94.753	111.02	117.11	119.65	120.4	121.49	131.03	136.77	137.79	134.42	148.88	150.87	147.29	140.73	133.58	144.49	155.5	151.64	159.64	159.73	158.34	163.33	171.67	174.49	174.94	171.24	180.04	178.29	182.51	188.66	196.39	198.6	200.3	198.68	195.78	207.42	203.84	216.46	205.33	207.74
0	0	0	0	11.639	14.246	21.738	20.513	41.328	40.382	38.364	42.178	48.88	58.434	72.113	78.723	86.042	93.731	97.923	100.82	96.859	106.57	118.25	122.97	139.29	121.14	120.4	130.54	121.2	136.05	136.2	131.28	130.41	131.62	137.37	122.8	130.46	124.56	134.01	123.58	129.4	151.48	160.32	172.51	163.43	177.89	229.88	239.65	255.29	253.05
0	0	0	12.469	11.774	18.782	17.592	23.518	0	8.9419	0	16.137	18.439	20.119	19.592	24.896	35.059	33.442	38.435	48.984	54.751	51.729	56.449	44.793	47.641	53.269	58.47	55.567	58.828	62.125	71.503	70.987	65.557	58.145	65.464	52.907	62.184	62.917	61.836	61.055	62.048	75.935	61.576	55.852	55.938	57.368	59.081	70.728	68.247	66.751
0	0	0.11433	8.1393	6.2937	19.959	26.06	31.261	31.17	39.134	34.758	36.564	36.669	45.473	37.637	41.399	42.11	52.455	50.71	48.827	53.647	47.884	58.665	66.178	60.694	71.038	79.667	71.745	79.961	78.184	81.207	79.261	74.209	77.251	88.899	93.482	94.287	88.875	82.075	98.121	80.979	93.096	82.832	90.539	78.749	96.358	89.855	91.56	76.438	82.732
0	0	0	16.564	20.748	22.132	23.127	25.087	20.565	26.27	15.105	20.477	20.535	27.559	24.679	29.587	28.507	23.915	33.255	28.973	43.099	29.254	25.953	43.816	32.436	26.947	23.702	21.615	30.521	30.315	41.63	41.7	53.544	52.312	43.56	49.366	47.475	46.052	51.9	63.711	70.125	62.528	84.724	81.92	96.762	105.31	115.81	122.34	115.32	129.19
0	0	0	6.8109	8.4554	26.637	34.684	51.92	51.87	57.729	59.797	59.17	65.036	67.112	72.101	71.731	78.145	75.98	77.741	70.971	85.113	75.107	85.103	88.625	88.565	97.507	114.13	110.7	115.89	113.52	114.78	103.7	99.775	100.98	82.519	72.698	72.055	65.427	69.964	73.622	68.379	64.528	71.192	67.79	56.503	57.73	55.388	52.47	58.69	50.05
0	0	0	6.2878	12.431	10.506	17.588	14.099	23.418	20.182	26.181	32.465	48.421	50.989	63.594	61.221	71.912	62.718	60.249	66.238	75.448	76.628	81.158	93.948	86.928	93.68	97.401	103.39	113.15	115.72	118.87	119.93	118.54	128.5	133.7	131.46	136.74	129.67	140.78	134.13	133.08	122.32	112.55	114.9	106.44	110.21	100.07	97.819	90.025	88.686
0	0	0	3.9267	2.5	21.331	14.796	17.956	6.5581	15.448	14.976	19.584	22.142	35.178	28.114	29.871	34.458	28.72	34.008	38.04	32.636	38.652	38.672	53.103	43.384	41.788	41.621	40.628	48.223	44.029	49.606	47.642	57.149	56.715	52.546	52.392	47.993	47.831	54.625	55.319	61.985	56.647	60.352	56.929	63.806	58.103	61.217	66.921	57.985	61.049
0	0	0	10.944	14.926	15.427	13.553	20.412	25.023	24.857	27.822	24.494	27.11	27.894	22.58	19.884	38.498	38.447	37.513	31.855	35.103	29.522	40.127	30.079	37.778	38.536	48.403	44.197	41.992	44.634	43.853	56.946	49.615	58.656	55.559	55.793	60.897	56.756	57.384	57.616	48.145	45.378	52.878	64.639	57.096	60.256	57.345	66.099	62.484	57.11
0	0	0	2.9885	13.412	18.329	20.72	20.054	18.149	13.792	13.049	12.652	16.512	9.7968	19.863	21.753	24.707	12.844	20.372	17.179	21.504	26.578	35.289	28.826	39.39	31.359	27.173	28.726	37.43	33.712	44.63	42.399	43.649	35.694	26.197	21.728	36.023	26.298	29.575	39.746	40.166	48.563	41.43	55.605	60.493	68.374	57.205	72.627	58.155	61.758
0	0	0	6.0956	6.1719	14.894	19.215	31.664	23.572	25.436	20.62	30.383	14.198	14.343	15.254	40.647	38.776	37.852	49.648	47.665	50.496	49.509	48.826	52.114	38.922	46.498	44.817	44.959	55.745	57.627	65.746	55.875	71.959	69.388	65.406	68.186	69.478	60.232	70.356	78.631	77.483	67.268	83.85	72.689	81.816	70.041	86.47	90.225	81.669	82.017
0	0	0	12.011	11.896	23.292	21.122	24.134	25.067	30.833	33.342	38.466	40.27	27.148	39.706	42.851	43.002	43.04	42.861	63.664	62.5	57.703	74.62	74.295	62.066	76.783	77.309	83.954	93.321	80.02	94.798	93.882	106.82	125.07	119.25	127.6	132.88	142.1	136.56	144.26	148.42	145.86	143.9	146.52	149.3	154.88	149.61	146.71	159.23	146.43
0	0	0	4.6511	6.541	14.026	11.878	12.161	13.828	21.515	16.609	19.293	15.281	13.602	14.69	13.649	21.756	17.766	16.476	12.448	23.526	10.975	15.306	15.993	6.1687	9.3027	15.444	8.5841	19.116	13.281	8.9526	16.074	19.388	20.814	23.528	12.234	11.716	7.3983	12.224	17.265	28.741	39.953	49.476	55.704	65.721	73.518	91.529	104.06	104.99	120.37
0	0	0	15.299	2.0997	9.3752	6.8745	12.8	12.895	13.208	22.312	14.118	21.302	16.248	8.2555	8.4749	22.313	30.325	21.234	25.524	20.751	17.394	23.434	21.138	24.618	22.426	30.13	20.115	15.953	24.581	17.867	29.409	31.738	37.097	34.25	36.349	26.996	32.651	29.869	30.375	15.547	23.141	25.614	32.889	21.944	27.319	23.902	31.348	23.176	27.733
0	0.65166	0	10.617	7.394	23.885	18.786	29.523	22.56	15.961	9.7973	14.251	0	4.8646	1.2598	1.1521	5.2253	13.675	4.9657	2.6645	3.6956	1.318	4.3303	0	0	0	0	8.0182	4.4322	20.883	31.411	44.324	57.717	69.604	68.972	77.875	81.56	93.062	108.75	116.8	135.76	148.42	179.18	182.13	203.12	197.34	217.55	215.29	229.26	239.34
0	0	0	1.5972	9.1539	22.619	17.161	17.8	22.629	23.476	20.664	23.35	37.288	38.366	43.588	28.788	31.176	32.043	42.455	31.91	41.818	51.193	71.366	63.337	67.963	60.916	48.438	56.366	64.584	65.988	61.181	71.445	67.937	77.141	72.398	59.534	62.334	57.409	58.685	75.592	77.427	81.036	77.541	88.954	92.379	91.037	92.603	92.487	78.975	94.433
0	0	0	2.5498	0	4.5158	16.902	14.733	13.515	21.791	8.6354	13.581	18.825	20.852	8.2482	9.5756	13.668	19.909	11.727	19.703	20.638	12.433	19.955	22.615	18.622	31.111	26.969	26.654	25.999	24.334	18.916	20.386	26.254	14.543	16.542	25.674	26.291	14.223	9.7041	17.256	1.7105	18.642	14.609	8.2385	13.879	12.535	10.759	1.1666	0	4.0931
0	0	6.903	0	0	4.2775	13.058	21.839	25.382	20.231	19.938	18.192	7.0895	6.437	9.0096	17.814	25.724	9.7587	20.91	11.312	9.5614	8.3741	15.585	25.557	38.854	36.059	53.975	62.698	68.393	81.007	86.337	147.8	102.42	111.44	114.26	114.52	127.61	131.94	132.05	145.22	154.94	164.78	156.33	156.75	179.92	173.08	164.84	161.49	159.53	162.19
0	0	0	11.284	15.66	27.788	31.69	38.123	38.386	35.462	31.759	42.604	36.579	35.392	35.284	37.02	39.176	47.652	41.53	52.312	51.623	63.713	56.082	42.17	58.157	62.175	72.517	85.287	79.167	94.634	89.469	105.29	102	97.413	94.992	94.006	91.703	95.913	88.985	92.962	89.08	93.16	93.43	94.764	99.878	97.533	87.949	101.92	95.859	104.04
0	0	0	3.9259	16.528	21.361	24.107	10.333	10.933	26.363	30.351	29.966	26.458	26.58	31.66	25.107	24.883	24.238	24.641	18.754	15.88	0	29.139	21.413	37.287	15.926	20.584	33.706	28.455	29.731	31.519	31.163	49.215	58.164	74.75	57.619	61.866	82.831	95.801	90.65	103.98	111.03	146.87	140.81	151.94	148.56	157.04	165.06	152.97	159.26
0	0	0	6.7214	12.835	5.0735	14.868	17.55	16.273	16.059	15.22	18.572	10.205	13.192	10.204	27.141	23.004	27.969	33.461	41.464	47.28	56.543	66.964	61.704	65.422	81.138	80.719	79.846	81.222	97.829	88.982	104.12	109.91	111.11	101.98	107.05	109.05	110.36	104.23	109.93	108.22	112.14	117.7	114.68	119.06	120.64	106.55	115.05	113.85	126.16
0	0	0	18.757	11.854	15.737	14.35	5.7993	17.631	7.4541	16.151	14.694	16.358	22.375	20.587	12.342	9.1736	7.9691	5.5534	13.225	14.408	16.671	16.587	20.95	24.326	26.87	23.169	19.658	38.681	25.456	37.289	33.312	35.483	37.676	29.61	43.003	41.183	51.998	45.513	55.493	55.455	81.967	74.94	82.52	95.739	67.029	74.226	70.655	87.558	86.806
0	0	2.0856	6.9031	9.8599	18.234	5.5886	10.302	6.4748	13.309	5.4016	6.8487	3.91	2.8731	7.2323	4.2227	4.1915	5.9032	7.1413	0.80854	0	0.17553	9.8691	3.8037	18.329	14.84	8.4824	4.0987	6.8098	9.2041	22.875	24.197	33.868	39.979	43.984	43.994	64.386	62.252	60.16	80.2	92.829	99.999	108.57	107.57	111.34	130.4	118.76	119.79	115.75	128.18
0	0	0	5.2504	6.8862	17.431	20.63	25.979	29.802	32.304	31.472	38.662	40.471	43.472	54.61	55.94	57.835	58.059	62.495	66.648	64.766	67.82	68.515	55.932	59.441	58.451	62.58	68.85	99.551	109.98	139.99	143.24	176.03	188.49	234.28	249.84	271	273.18	311.14	318.07	360.28	358.86	391.65	385.02	410	417.91	432.78	425.59	442.19	413.8
0	0	0	13.754	12.647	22.271	19.988	22.061	15.047	14.263	24.162	11.237	32.415	23.642	39.569	36.653	40.67	29.902	22.762	36.87	30.881	29.656	31.522	27.934	28.518	30.102	27.739	28.489	33.469	34.484	33.456	40.513	32.866	34.358	37.357	33.454	34.921	30.031	32.873	31.229	33.035	40.556	36.46	30.355	35.552	41.242	23.213	21.472	17.067	22.364
0	0	0	12.168	5.9852	9.9009	13.942	13.44	17.402	17.875	24.331	21.796	18.592	18.732	22.213	21.274	13.445	23.425	16.365	19.439	31.566	18.284	34.525	17.165	26.517	21.195	24.971	23.105	23.446	20.442	22.822	23.496	26.943	22.49	28.306	25.912	29.021	34.848	41.351	48.86	63.14	76.501	88.037	98.651	110.97	138.24	149.27	174.34	176.1	196.18
0	0	0	4.409	16.048	11.993	7.1911	2.7537	5.6518	7.3745	17.618	19.803	21.308	14.741	17.272	18.399	14.13	17.172	12.336	12.02	11.303	11.158	12.22	1.1939	17.693	19.977	33.272	19.66	29.117	33.234	39.607	37.666	52.559	66.262	62.753	80.577	92.025	87.009	112.19	88.543	93.682	88.337	107.11	98.264	94.951	86.966	100.7	105.56	88.604	93.036
0	0	0	13.06	13.488	9.6014	8.0432	9.0872	16.561	17.511	19.576	19.028	13.248	20.093	17.767	10.745	18.283	24.927	25.249	15.661	18.016	18.46	24.001	21.957	25.495	30.353	24.981	23.397	11.628	22.514	20.4	20.167	8.4128	16.425	28.039	22.998	16.87	22.393	19.587	17.147	27.854	29.311	29.791	28.27	30.476	44.202	46.211	40.825	33.242	39.423
0	0	0	0	18.144	21.574	36.205	44.792	50.758	63.151	64.303	71.131	87.427	61.486	47.981	63.079	62.509	67.703	65.143	77.191	73.568	69.901	70.421	59.152	60.324	71.37	74.536	71.852	70.462	73.703	74.575	74.471	80.369	72.473	80.153	76.016	85.96	76.503	72.811	79.226	74.116	86.683	83.327	88.527	83.717	84.506	83.645	82.165	93.185	89.544
0	0	0	0	11.665	11.385	21.972	27.422	42.14	45.855	54.07	63.409	73.008	101.05	112.93	120.52	123.08	129.59	125.23	127.36	136.17	125.75	124.48	142.79	139.19	138.05	142.71	152.97	155.19	150.64	160.43	173.79	182.85	180.54	182.77	178.42	182.74	181.86	182.53	179.64	184.75	191.3	195.47	196.25	184.26	188.88	193.71	198.76	210.24	210.59
0	0	0	19.734	17.437	17.966	20.441	19.553	24.275	24.183	26.149	24.52	38.999	30.064	37.258	37.059	27.568	33.922	34.332	29.196	26.65	37.987	36.437	31.931	31.446	34.303	26.744	22.584	27.569	27.021	35.343	33.395	38.877	38.703	42.045	36.754	37.03	37.975	37.326	36.074	35.435	37.703	37.573	34.806	27.921	31.063	31.299	27.318	34.703	30.448
0	0	0	4.0245	10.85	14.653	12.306	15.057	13.865	12.939	13.993	23.219	13.884	19.361	7.1776	8.4589	8.8739	7.5939	27.845	0	0	5.3829	6.7331	6.9248	16.339	13.908	11.323	7.3591	9.7934	13.637	13.996	16.382	16.276	16.59	14.671	10.651	13.138	17.431	13.258	17.548	3.0967	10.715	6.7473	14.793	12.871	22.717	10.225	17.062	4.2098	19.71
0	0	0	2.5202	4.7501	11.135	9.6497	9.6526	7.1783	8.5613	4.8922	5.628	9.8365	16.846	6.7731	11.651	8.4208	11.164	0	9.797	8.0033	15.801	5.9512	0	0.30819	2.0232	4.9931	5.5521	5.6418	0	4.3557	0	2.2446	10.316	14.238	12.635	3.8876	12.391	16.783	12.313	10.5	16.052	14.809	8.6558	7.3329	6.5547	6.279	0.72569	0	0
0	0	0	9.5723	6.5747	7.2097	1.1083	9.8923	6.4937	10.249	12.525	6.2735	12.876	20.867	8.7306	8.3266	20.134	23.692	26.87	17.265	21.206	21.768	21.379	17.205	23.452	25.511	29.284	32.474	27.088	30.687	38.531	45.543	39.052	45.775	46.43	50.602	54.337	50.286	56.194	55.461	46.478	56.484	54.957	65.787	58.883	63.023	72.282	77.136	74.523	78.893
0	0	0	10.845	12.278	12.656	15.497	3.0224	8.9479	11.633	12.382	4.1195	0.061007	0	0	0	2.9627	0	0	0	5.4706	14.635	21.468	27.097	46.99	40.295	42.606	42.391	62.792	53.14	56.928	58.688	58.876	72.832	72.677	64.511	78.674	72.367	73.872	82.368	80.72	86.649	91.596	92.228	92.892	83.118	74.817	82.919	69.71	74.707
0	0	0	4.4407	13.111	20.262	16.639	20.306	21.071	26.63	26.3	28.718	32.045	23.399	24.567	19.328	25.202	19.041	15.359	31.299	28.681	23.935	35.13	32.017	30.253	26.029	32.064	9.7272	16.762	25.955	36.71	40.411	43.52	49.107	56.601	58.779	58.479	42.83	52.111	57.414	61.152	58.906	67.339	60.324	56.363	54.773	63.873	61.641	73.686	67.72
0	0	0	1.904	11.638	9.9111	11.783	2.7099	4.8923	12.383	13.439	16.117	12.603	11.507	13.034	3.7814	14.255	6.077	1.01	0	7.9558	1.8896	0	4.1848	14.353	12.031	25.032	19.184	28.084	18.017	25.851	36.319	44.73	49.322	48.019	49.03	48.49	51.976	62.678	56.104	58.786	49.941	67.378	64.922	63.579	58.226	58.62	57.914	49.928	58.613
0	0	0	0	7.645	24.355	27.309	35.429	50.482	43.001	53.907	49.362	67.333	59.997	85.143	82.171	85.844	86.314	95.117	87.32	89.011	93.393	95.922	99.483	101.16	101.42	84.703	77.335	72.102	82.237	86.623	86.626	81.678	76.633	73.041	66.614	66.501	63.211	60.383	69.23	69.71	79.697	75.53	74.223	81.366	99.028	78.127	77.866	69.791	84.463
0	0	0	14.487	0	22.147	22.113	19.366	19.594	19.909	20.101	17.029	26.521	22.549	35.381	33.871	34.059	30.703	34.627	44.819	45.866	44.656	56.117	56.502	73.13	80.058	86.281	90.755	109.97	100.52	101.05	109.87	108.92	116.48	119.52	126.84	116.02	114.39	132.85	118.13	127.12	96.258	120.31	112.05	115.02	127.62	111.32	114.99	108.13	123.28
0	5.5441	0	13.332	14.366	2.2226	4.2365	1.5671	0	2.2017	5.1553	0	1.5314	15.513	12.486	23.278	14.093	0	5.5654	2.2029	4.0873	0.99176	3.8833	5.5599	10.931	9.9865	14.455	19.781	18.659	9.4577	17.308	19.953	21.592	14.933	10.557	18.872	30.355	26.76	30.84	28.946	26.253	12.557	34.693	25.185	45.711	50.144	36.147	46.339	47.966	56.406
0	0	0	10.474	4.5012	11.276	21.159	25.503	23.837	15.539	14.417	12.292	20.623	15.691	7.5883	15.017	23.082	17.63	29.191	19.925	27.446	29.686	36.365	32.478	32.235	27.819	37.747	38.554	36.421	34.056	27.534	25.038	24.526	24.006	28.141	30.676	31.547	31.9	30.84	36.198	35.384	27.825	26.158	33.829	35.162	22.454	31.807	18.697	23.256	17.62
0	0	0	19.961	19.052	32.813	0	0	10.907	3.9888	0	0	24.5	28.104	34.961	28.494	17.294	3.9068	30.362	20.974	22.328	29.93	36.026	43.086	50.498	45.182	40.233	29.991	29.517	30.256	40.117	40.399	34.214	36.34	29.973	27.824	35.944	30.704	34.197	45.157	45.389	55.877	48.812	43.427	46.325	56.181	42.661	26.337	39.899	43.726
0	0	0	10.424	21.241	21.375	29.474	33.113	38.979	32.868	40.56	42.759	40.956	36.776	34.857	35.434	28.853	32.503	30.746	33.956	18.619	28.028	35.244	24.724	21.726	28.869	25.524	37.068	30.571	29.475	20.384	15.075	15.357	8.5487	26.112	21.707	24.196	30.156	34.652	23.076	36.958	33.621	35.999	33.023	39.677	40.027	39.283	51.663	46.518	49.553
0	0	8.8136	3.0194	5.155	8.1496	13.512	21.635	11.464	17.537	16.217	21.287	30.842	39.431	52.936	49.195	44.749	62.746	71.751	81.458	101.5	88.868	101.64	110.87	115.87	118.46	117.88	153.64	136.14	135.25	146.79	137.77	168.68	166.35	162.98	171.64	172.84	175.95	181.28	178.38	185.41	177.49	184.53	191.61	187.54	203.23	196.28	205.44	217.09	200.74
0	0	0	11.807	9.9481	3.6699	10.24	11.817	12.74	9.8443	12.482	19.979	23.734	21.824	20.381	16.577	18.75	21.989	24.533	31.137	40.299	46.847	55.59	51.83	50.371	53.512	48.007	41.639	60.224	54.198	53.909	44.448	46.279	58.227	53.792	57.196	46.215	48.6	48.114	51.038	54.328	53.622	61.942	55.113	54.612	50.449	49.919	53.901	54.932	50.85
0	0	0.13508	12.116	8.4983	14.137	10.74	15.901	11.302	11.968	18.206	13.867	19.815	17.55	7.7099	6.8894	16.949	15.781	14.625	23.67	32.254	46.317	47.368	41.941	46.015	43.164	50.937	49.303	52.375	54.772	66.298	59.627	64.17	64.041	69.848	61.752	57.719	67.84	63.021	65.415	67.074	65.134	73.337	68.66	61.758	62.806	70.784	71.121	76.648	58.4
0	0	0	9.2929	13.908	13.906	5.7935	16.98	3.775	1.388	0	0	0	0	0	0	0	0	0	0	0	0	0	0	0	0	0	0	0	0	0	0	0	0	0	0	0	0	0	0	0	0	0	0	0	0	0	0	0	0
0	0	0	11.474	8.6121	3.3915	12.197	11.623	23.353	22.916	28.028	27.376	24.051	29.164	36.635	34.179	38.201	59.452	72.716	99.874	127.13	169.83	208.5	239.57	278.73	309.87	370.21	415.12	457.54	519.13	544.91	575.38	584.4	628.21	656.56	681.1	669.52	668.27	715.67	739.29	751.22	763.73	771.31	759.88	798.64	822.54	776.66	801.43	806.76	807.66
0	0	0	10.56	11.973	0	0	0	0	3.0873	7.707	13.194	22.546	34.004	20.376	31.578	37.623	44.914	40.566	46.867	50.072	60.15	63.967	67.078	74.803	77.813	85.895	84.361	93.755	90.807	96.369	108.46	103.11	108.56	99.565	109.38	110.06	119.5	115.32	112.32	117.26	112.91	123.68	127.81	131.88	126.15	119.79	131.13	132.66	133.64
0	0	0	9.8059	10.362	8.4576	16.799	22.395	23.211	19.108	15.05	12.991	17.178	19.133	17.524	13.291	20.575	12.149	24.374	19.902	32.394	27.594	32.318	29.482	35.272	31.626	36.509	40.097	36.013	35.468	28.726	29.39	32.114	36.012	31.492	30.107	36.319	36.18	37.668	38.855	39.573	29.542	32.056	40.648	31.293	18.942	27.619	24.487	23.961	27.7
0	0	0	23.854	28.755	22.916	50.109	64.017	55.61	56.475	62.094	55.416	70.958	56.299	38.141	52.835	46.842	32.896	55.682	29.075	37.742	36.229	38.488	32.899	31.342	33.666	40.228	52.808	53.515	59.4	49.273	53.227	60.454	63.762	66.681	83.082	71.369	71.501	76.83	90.982	99.487	72.067	84.263	85.851	82.635	73.285	81.415	73.33	72.53	65.349
0	2.3923	0	4.1163	7.6305	11.467	15.366	17.965	10.82	8.6755	18.665	13.353	18.843	13.314	11.459	16.612	13.571	21.524	23.634	27.939	23.493	23.612	29.55	19.969	26.747	22.992	29.718	32.727	31.87	34.243	30.069	33.46	35.776	39.177	38.681	50.011	50.367	55.267	52.918	46.877	57.108	52.834	56.293	56.808	53.346	63.739	61.427	60.002	53.987	59.998
0	0	0	8.7299	12.909	8.2911	17.645	14.901	21.134	12.542	17.45	14.79	23.594	14.096	12.666	17.258	18.694	13.656	22.445	14.909	23.387	29.507	26.859	27.337	33.411	25.293	38.167	42.94	36.523	34.991	23.045	24.063	24.098	25.107	26.053	32.521	25.114	29.742	28.081	34.562	32.589	29.281	27.107	32.719	31.696	17.199	22.722	23.533	23.363	23.377
0	1.2539	0	7.1312	7.9036	9.4039	1.4928	8.782	11.082	6.8773	9.1103	9.9594	9.9623	12.722	12.907	8.1767	14.911	7.168	8.0599	5.1528	4.9502	9.8428	14.621	11.78	8.2551	8.8602	15.85	12.009	0	14.497	5.0457	3.3805	7.9282	19.04	18.594	19.092	6.5466	15.155	11.927	10.791	12.484	5.5979	7.9095	12.169	8.2797	14.72	16.332	19.871	7.1123	17.456
0	0	1.8783	0.95888	9.18	14.343	10.14	10.506	7.857	8.0088	0	0	0	0	0	1.3717	0	0	0	0	0	0	0	0	0	0	0	0	0	0	0	0	0	0	0	0	0	0	0	0	0	1.76	0	0	7.2297	9.838	1.863	2.4859	0	0
0	0	0	4.9719	6.4235	9.7948	15.996	17.716	22.773	18.011	15.032	5.0764	10.329	15.88	14.184	12.565	18.009	8.8312	22.176	22.118	31.374	34.587	32.659	32.771	41.282	40.861	46.337	45.737	39.821	41.226	34.881	31.181	30.818	36.847	38.913	37.202	41.985	40.823	35.901	42.755	43.537	38.041	38.693	32.735	44.835	29.535	40.786	39.29	34.205	34.071
0	0	0	8.9656	7.5511	8.8196	25.801	23.78	23.29	18.59	22.146	19.726	23.924	20.124	23.504	21.56	22.12	18.29	23.456	16.347	33.281	35.231	37.679	47.442	47.055	51.65	62.228	69.614	66.252	65.247	60.437	69.32	68.039	71.954	74.341	74.616	78.721	82.898	87.509	92.538	96.032	85.056	92.629	104.6	93.784	89.646	90.529	91.364	95.094	102.22
0	0	0	10.457	9.9136	16.918	20.768	12.945	21.513	26.041	26.919	30.822	30.003	29.886	34.297	31.125	41.997	28.61	33.063	24.507	35.064	38.462	32.895	36.459	31.48	38.06	46.384	44.066	47.431	42.722	40.054	52.007	55.421	44.004	41.63	38.202	43.978	34.811	34.708	42.249	46.585	40.173	43.335	39.561	39.643	44.903	48.193	51.401	41.45	46.842
0	0	0	17.883	19.967	27.155	10.782	17.222	4.0868	33.725	90.103	73.816	156.52	169.91	167	187.6	262.82	244.3	261.74	309.42	315.66	373.59	406.04	432.07	435.27	442.1	451.99	476.86	469.83	475.5	462.08	495.57	492.96	509.77	483.52	485.17	490.66	502.4	497.4	487.52	471.94	470.89	475.25	473.39	460.44	472.5	478.35	461.12	477.92	467.23
0	0	0	4.3722	9.3754	21.504	15.557	24.56	35.481	26.779	37.649	33.29	28.864	46.616	30.481	36.468	38.231	41.798	39.422	38.317	35.38	41.373	35.517	30.715	36.224	35.636	44.334	38.608	34.87	40.252	36.299	37.153	43.147	40.417	36.826	39.513	31.472	48.996	40.68	48.761	50.667	52.596	61.387	65.094	73.425	66.059	63.377	64.053	70.164	72.825
0	0	0	12.714	16.427	3.6497	4.1715	52.841	49.535	52.93	48.451	47.976	41.267	34.983	35.096	34.239	52.923	41.176	42.604	41.888	55.186	50.726	58.148	51.391	57.507	53.793	54.925	57.538	54.037	57.533	60.902	54.539	67.277	74.009	66.675	74.395	69.187	72.812	89.704	85.322	81.119	87.378	79.908	74.538	87.905	82.867	86.525	78.187	82.442	81.187
0	0	0	15.673	16.864	7.1365	12.087	12.515	13.076	9.7506	1.9702	8.5717	0.40594	0.82749	0	7.7996	5.1831	0	4.8561	0	0	0	0	0	0	4.8327	9.7337	0	0	0	0	0	0	0	0	0.19647	0	0	0	0	0	2.9936	0	0	0	0	0	0	0	0
0	0	0	3.1305	13.487	3.3356	10.307	13.219	26.864	35.194	59.856	68.14	100.01	133.44	149.29	176.76	209.48	232.6	257.8	290.47	303.58	349.24	388.88	370.93	389.47	406.31	419.38	441.19	438.76	438.92	431.01	431.93	442.1	492.37	507.3	530.48	546.36	588.49	592.24	627.9	677.1	662.87	728.49	765.59	782.48	846.68	852.6	905.84	922.64	939.6
0	0	0	8.1877	16.807	18.704	15.964	12.088	3.9645	14.257	16.119	22.339	25.499	22.047	28.416	19.113	21.196	20.364	18.91	20.225	15.106	17.832	20.524	7.8369	13.439	12.576	26.698	15.406	26.555	16.894	22.472	21.653	27.598	28.431	26.826	19.467	18.801	21.19	33.014	24.079	28.094	25.236	43.432	43.204	51.115	67.315	91.147	147.77	150.01	127.38
0	0	0	5.6066	7.968	18.703	23.705	38.168	55.885	70.425	88.593	100.4	125.07	133.15	148.29	156.16	168.29	183.13	187.34	192.85	200.02	202.52	195.42	198.6	217.68	217.82	225.37	222.78	228.89	221.26	252.56	242.29	263.04	264.46	262.21	269.19	281.45	293.91	285.89	284.06	280.79	280.02	294.58	286.12	299.28	299.8	306.8	311.68	337.72	311.95
0	0	0	10.217	4.8574	15.011	18.674	17.081	10.203	12.094	14.373	21.383	17.342	26.964	28.051	28.682	25.709	29.778	24.933	40.016	33.914	38.996	46.488	48.298	34.002	35.998	38.791	40.454	46.567	54.449	59.845	55.302	65.936	64.814	57.939	66.209	63.496	60.107	67.131	76.948	74.68	75.485	84.399	72.647	87.484	82.587	91.306	112.07	102.83	104.03
0	0	0	7.5246	17.765	24.323	23.775	31.312	20.06	36.454	26.015	43.817	43.362	41.425	39.314	32.98	47.233	44.214	44.984	36.293	34.011	56.573	48.797	40.953	45.287	53.469	50.63	58.04	56.932	67.423	73.966	72.888	67.072	67.324	72.138	72.454	83.181	76.996	72.153	86.119	91.646	92.013	93.807	96.563	96.618	96.512	87.853	104.54	102.82	104
0	0	0	19.193	4.4858	18.809	1.6445	11.036	12.403	8.7718	17.78	9.1878	18.239	11.09	6.639	11.495	12.423	20.774	17.256	21.79	39.055	56.233	59.513	80.053	82.465	109.11	110.56	114.93	123.63	145.39	163.33	138.24	166.04	176.99	206.44	213.1	202.89	219.31	222.77	226.83	240.53	237.61	244.93	235.39	251.15	246.5	247.99	262.57	257.29	259.27
0	0	0	2.8424	9.6782	6.7264	9.7118	8.8253	1.0976	3.3907	0	0.48173	0.60612	5.0531	0	1.9953	0	0	0	0	0	2.6179	0	0	0.63372	3.8446	9.9179	10.312	3.708	1	10.71	0	3.2851	1.9197	6.3142	1.3636	0	0	5.5691	4.604	0	8.9751	4.6061	7.2395	14.799	8.8867	5.4865	0	0	0
0	0	8.0259	0	14.155	9.3381	24.004	34.737	5.3985	37.533	41.592	46.69	48.478	49.796	51.284	68.218	53.769	64.72	31.402	62.931	66.144	54.166	58.991	67.301	65.582	65.706	64.631	57.497	50.717	56.846	61.888	55.033	64.817	61.527	65.306	63.311	54.223	60.784	56.308	52.636	56.951	62.922	56.798	61.617	48.127	51.451	51.581	53.343	50.408	53.402
0	0	0	6.7848	11.642	12.772	12.705	23.913	53.557	77.087	125.14	182.67	243.74	314.88	366.77	415.77	468.82	518.24	580.36	620.07	653.33	684.75	707.75	733.11	766.71	771.74	844.12	856.99	847.41	875.29	881.78	887.53	913.17	896.08	899.92	884.48	944.04	935.35	932.38	935.91	910.59	935.52	917.11	937.32	909.44	924.79	937.26	932.32	945.38	922.7
0	0	0	11.339	27.574	30.26	20.639	37.501	31.767	54.598	63.79	72.934	69.531	78.709	83.766	90.165	76.048	94.418	82.638	91.17	77.618	77.775	90.78	77.521	76.168	78.902	77.535	70.067	77.374	85.185	80.438	81.855	89.324	90.167	83.826	77.495	87.446	86.731	88.183	88.442	87.805	82.315	94.345	84.728	72.81	83.343	93.559	65.089	76.727	75.786
0	0	0	2.9972	19.687	22.026	15.631	14.713	9.979	20.953	19.534	32.712	26.549	32.836	29.413	20.808	30.483	26.207	33.424	24.303	31.502	24.069	30.869	16.52	35.895	31.463	38.438	19.963	24.934	31.712	28.936	25.621	27.877	29.177	28.236	26.668	19.439	25.712	26.357	19.904	13.493	15.008	25.94	16.687	12.675	16.448	16.288	12.8	5.5149	9.1103
0	0	0	18.304	10.652	12.958	13.78	16.665	16.44	13.203	24.535	10.682	25.941	15.644	9.2955	15.406	29.783	26.4	20.552	18.965	21.045	12.953	19.39	13.813	20.946	20.193	24.652	17.249	18.102	14.053	18.273	24.349	14.105	32.186	21.083	18.012	25.064	18.339	13.922	17.8	9.5385	10.966	15.48	16.423	9.4566	12.053	7.4641	14.752	13.436	19.223
0	0	0	10.252	3.6368	25.121	20.384	31.733	27.949	35.038	36.541	52.621	43.375	51.982	61.17	74.764	70.214	73.545	76.143	87.65	79.562	83.395	75.792	90.935	88.895	89.225	85.912	85.025	93.057	95.685	102.53	100.11	111.26	68.613	68.25	73.119	74.02	67.004	76.791	79.584	78.498	68.547	86.935	80.511	86.431	82.11	92.063	98.108	87.628	87.604
0	0	1.3707	0.76017	14.553	33.052	24.937	33.269	39.261	50.082	49.176	43.959	46.389	53.565	51.076	53.653	34.283	69.962	63.832	61.889	52.73	56.778	61.514	48.955	80.596	71.493	62.085	54.281	62.785	65.022	74.514	86.279	78.539	81.232	76.736	74.962	91.721	87.886	86.989	88.25	95.045	119	116.74	110.55	114.94	130.63	134.33	142.2	137.84	143.03
0	0	0	2.8678	13.316	20.782	12.804	26.116	14.341	18.534	23.737	32.394	29.19	28.354	21.859	28.33	23.496	14.471	17.703	9.8054	35.501	25.525	30.443	30.687	31.57	40.544	65.762	82.905	124.83	143.05	186.14	219.96	269.99	303.04	337.82	355.95	399.81	427.49	441.63	488.61	516.59	552.24	554.17	574.9	595.57	618.78	646.4	642.78	690	713.34
0	0	0	10.677	8.0509	12.395	12.699	8.7031	7.7936	7.1354	8.0033	13.661	15.818	29.069	20.223	24.954	23.997	8.2086	22.743	9.4549	25.32	1.9497	12.569	7.1605	13.306	7.9537	19.3	24.809	24.048	39.973	41.627	39.15	43.154	32.944	43.737	50.77	67.554	69.723	81.856	88.274	84.158	87.043	89.037	92.142	86.938	92.86	89.386	86.376	89.039	90.897
0	0	0	1.8276	11.237	14.666	8.0924	12.207	9.846	13.883	18.921	17.573	21.004	26.7	23.481	32.213	32.705	31.075	35.052	35.374	43.643	43.039	36.837	50.839	52.483	35.43	53.188	60.19	57.564	61.891	56.715	45.582	60.32	64.548	57.702	66.555	69.118	72.5	76.571	76.801	83.002	79.559	77.478	84.624	87.664	98.963	89.712	92.638	98.188	91.337
0	0	0	12.509	17.453	10.451	3.1528	14.892	26.115	12.596	31.715	27.479	29.573	24.218	24.568	28.635	31.292	24.298	34.827	26.308	26.01	33.22	35.449	30.822	32.109	37.526	34.426	38.576	23.882	36.428	37.819	30.652	25.66	27.233	33.135	35.622	20.725	22.21	21.708	19.663	29.09	15.078	19.725	19.225	19.371	27.711	24.906	30.232	50.263	16.78
0	0	1.087	7.8875	7.0289	2.5615	8.2724	9.9545	4.1068	2.649	9.7359	5.831	13.092	20.39	17.446	19.78	18.269	22.523	17.197	30.064	27.91	35.625	44.102	40.018	42.389	52.744	61.948	76.709	87.291	84.043	95.846	99.152	113.64	116.08	112.55	121.37	115.8	131.68	124.5	124.16	133.88	141.38	140.06	142.75	149.91	136.76	147.46	167.78	163.93	165.37
0	0	0	11.25	17.595	21.448	24.815	22.323	34.995	41.126	39.135	36.128	47.741	49.819	50.555	43.409	38.751	46.63	54.321	47.012	51.331	58.488	69.803	64.579	68.631	70.472	58.876	49.452	67.251	66.27	58.871	63.235	52.334	64.431	61.977	63.468	57.549	51.555	48.513	48.126	48.414	58.035	56.274	50.708	48.177	46.048	38.239	38.055	42.52	32.87
0	0	0	8.5476	7.0864	2.7483	12.748	10.299	10.644	13.452	12.436	11.961	10.467	9.5227	15.298	12.021	21.831	34.164	54.88	74.475	100.43	117.66	145.92	158.06	194.16	217.58	224.66	247.88	271.43	276.91	283.56	282.78	296.94	303.24	300.4	315.71	323.48	312.36	305.73	303.71	317.69	310.46	313.33	318.19	308.81	317.32	314.54	319.63	301.04	300.87
0	0	0	5.8548	22.843	20.64	2.6908	21.018	21.79	47.203	24.644	19.018	14.194	25.032	19.871	30.41	24.502	28.79	20.105	21.138	17.767	23.049	20.279	21.993	16.212	19.207	20.553	22.495	17.11	15.119	16.526	22.297	20.917	11.616	16.096	9.4102	3.8199	11.569	9.5688	3.9659	5.1335	6.7919	5.5419	3.0432	6.9673	5.2683	0.38213	6.4255	0	1.2482
0	0	0	10.254	3.3983	6.832	20.018	17.402	22.885	10.165	14.247	8.8764	11.577	8.2256	13.936	4.7844	11.079	8.4764	17.849	8.1865	13.119	15.594	24.488	16.941	19.76	18.034	13.511	26.828	17.351	20.33	11.9	2.1463	4.9982	5.7801	10.924	7.9682	5.6333	9.5812	9.5656	8.3867	7.7019	1.5247	4.5643	5.3386	13.43	3.001	11.991	2.8942	6.4813	7.1064
0	0	0	5.4617	4.928	10.652	16.611	21.295	25.206	31.083	26.808	26.552	44.277	16.31	23.864	13.301	21.831	26.985	27.167	15.527	21.351	17.99	17.04	29.987	29.877	34.507	43.447	36.702	47.599	35.579	41.717	50.707	43.559	51.975	52.003	67.971	61.594	45.493	34.689	54.707	53.308	48.202	57.31	41.741	62.422	55.961	61.883	50.92	45.592	57.071
0	0	0	2.3905	15.798	14.923	20.845	19.889	23.868	38.686	7.4627	18.624	19.704	23.143	12.825	26.889	24.622	22.866	15.085	0	0	8.161	7.2263	0	0	9.4682	9.3352	9.8896	6.1571	2.5353	7.9677	7.1565	8.8353	5.5725	13.075	12.518	11.752	19.829	23.392	30.942	42.515	51.784	65.008	66.252	66.397	84.421	82.206	89.042	81.382	91.777
0	0	0	4.9131	11.657	7.9005	14.82	12.735	11.922	6.4447	15.211	8.1541	0	1.2985	3.473	10.638	6.5557	0	0.00011393	0.091756	0.49388	9.2753	5.3781	2.1188	7.8691	16.551	15.609	27.11	21.686	28.508	42.29	30.588	42.676	44.97	59.856	87.238	88.049	115.69	152.19	190.04	228.86	245.87	287.85	331.35	354.84	383.03	414.92	433.48	466.05	477.52
0	0	0	6.6769	16.69	16.025	7.9564	3.799	2.5299	13.073	8.9578	11.675	10.304	20.291	20.462	11.164	5.8188	7.9636	0.83893	11.587	7.1896	0	11.674	4.8804	11.754	14.929	4.962	2.4248	10.72	15.148	16.404	10.13	2.744	11.156	8.4626	9.6947	7.4352	5.4904	1.2141	8.7363	6.5866	11.706	28.155	24.822	14.064	4.0957	0	0	0	0
0	0	0	11.306	10.648	13.299	10.591	17.993	16.204	9.1195	10.194	9.9606	18.343	22.147	29.816	24.449	30.513	26.114	26.522	29.299	32.003	25.551	33.636	36.089	38.036	43.364	44.906	46.801	53.945	51.043	54.971	60.099	55.982	63.2	88.618	105.38	160.52	217.32	282	340.24	448.8	558.03	665.12	796.42	896.15	1043	1108	1218.9	1348.1	1428.1
0	0	0	10.171	9.2945	6.516	14.957	14.535	13.478	14.7	21.362	15.69	21.621	21.339	13.644	16.357	14.513	18.646	16.915	20.026	36.842	30.986	34.612	23.837	29.965	26.74	30.941	37.509	40.192	46.618	47.918	51.36	62.014	62.724	74.529	81.932	87.955	94.21	101.9	109.34	105.7	105.97	120.89	123.57	133.22	138.73	153.8	155.27	157.94	142.36
0	6.7688	10.586	11.166	9.5945	1.0558	14.61	19.102	23.082	28.889	15.806	26.368	31.093	44.272	27.51	42.296	44.614	45.736	47.987	46.591	42.83	52.078	40.798	41.836	51.429	52.634	58.332	61.948	56.891	54.83	56.836	53.431	57.859	65.784	67.671	65.281	68.817	69.91	72.582	76.083	68.887	75.201	76.532	83.409	82.107	89.747	87.791	86.253	82.961	78.38
0	0	0	8.6261	10.573	5.6422	13.917	17.988	30.904	22.287	21.74	26.6	24.84	24.712	20.173	25.681	30.575	26.716	23.435	26.966	18.651	36.903	35.526	39.837	38.157	43.181	49.403	65.424	68.757	76.966	81.21	68.151	69.529	69.48	63.445	63.26	58.161	68.195	71.534	76.458	80.563	74.673	75.704	80.582	75.23	78.592	79.442	81.041	85.5	77.629
0	0	0	14.886	13.933	16.205	10.013	13.661	6.6796	6.854	9.6067	0	0	2.3275	0	0.83027	0	0	0	0	3.8606	1.8641	0.21293	9.1332	15.539	16.516	27.039	23.816	29.194	31.36	38.112	37.302	30.433	20.838	19.527	13.248	27.106	18.145	33.186	24.392	28.297	26.522	22.764	15.806	7.5972	19.585	12.513	11.363	11.501	17.564
0	0	0	8.0505	13.383	18.991	17.596	28.581	27.722	29.078	25.496	29.225	41.663	32.355	41.761	32.242	31.137	29.366	23.371	32.457	32.012	21.96	20.992	24.212	18.868	22.906	22.803	17.74	24.019	18.538	26.352	24.802	29.177	29.54	30.971	31.679	31.326	37.081	30.231	28.166	32.026	33.379	28.547	31.785	28.348	33.46	26.918	27.318	38.615	35.951
0	0	0	1.3695	6.3628	23.179	29.79	35.37	32.227	39.694	40.435	50.238	51.177	59.641	58.64	61.36	69.014	66.403	76.883	71.285	88.094	94.262	81.742	96.543	111.47	99.636	100.41	111.59	118.08	123.87	134.64	123.98	124.62	132.77	118.92	142.58	126.38	136.28	153.42	167.71	187.06	200.51	218.82	238.94	247.22	281.56	286.46	309.99	342.78	358.22
0	0	0	12.559	7.2116	24.724	28.781	39.806	24.908	43.28	28.843	38.056	40.639	39.546	36.136	50.802	55.116	52.975	58.401	58.239	68.455	67.372	66.929	72.018	67.568	71.453	70.721	76.496	74.422	89.64	94.941	80.707	107.21	99.003	104.8	101.26	91.529	90.915	97.536	99.967	100.75	88.978	107.6	92.309	101.3	101.62	103.81	118.75	102.24	110.44
0	8.4475	0	0	4.9161	0	5.0083	6.5878	11.749	5.8071	7.6339	11.203	12.826	3.7816	5.7727	21.112	12.884	11.036	15.948	31.609	46.131	58.277	73.652	88.071	104.65	134.82	146.43	153.59	168.62	176.67	209.52	206.91	233.02	238.5	258.96	263.7	274.15	277.87	303.41	287.18	307.12	311.18	314.79	310.63	306.61	320.68	324.1	335.41	343.5	365.04
0	0	0	15.342	10.895	22.155	13.29	16.226	26.886	23.694	26.157	18.645	19.042	19.157	21.745	18.589	34.828	32.71	28.367	28.748	31.802	44.791	52.131	45.201	47.332	56.172	49.099	55.572	39.27	50.794	51.613	54.055	44.061	56.165	49.207	49.991	51.821	52.004	58.248	44.235	59.232	59.327	60.726	58.873	61.026	64.835	64.712	61.324	61.43	73.457
0	0	0	1.8324	10.314	12.673	22.834	13.477	26.594	29.115	22.991	25.723	25.586	23.448	29.077	25.801	41.913	33.819	37.096	30.611	46.814	46.041	45.139	38.755	35.404	48.159	51.307	54.375	57.024	55.878	54.675	55.682	68.813	62.371	66.382	53.849	60.364	48.585	57.269	58.768	67.979	71.635	82.418	90.868	97.722	109.06	125.51	144.43	148	165.49
0	0	0	4.6008	9.1527	10.123	20.071	24.124	27.742	25.485	31.897	38.087	36.968	42.654	40.633	46.749	51.015	60.159	54.273	66.887	59.672	66.545	67.277	59.327	63.969	67.721	69.145	69.626	56.183	68.57	57.599	64.631	63.235	61.222	54.792	51.428	56.927	57.696	52.29	60.454	55.206	59.067	69.548	63.515	69.182	67.964	60.46	70.189	62.095	73.037
0	0	0	16.488	16.39	2.955	8.7127	18.662	28.229	31.455	33.412	38.453	41.427	43.589	41.227	58.209	59.649	64.115	65.922	63.622	62.692	78.885	74.151	84.241	74.409	70.702	80.568	81.906	91.587	81.398	85.05	74.649	84.07	87.329	76.599	75.614	80.858	78.816	93.419	95.056	96.036	89.175	88.171	97.703	94.498	92.545	82.543	76.68	81.438	70.18
0	0	0	6.3454	23.754	16.521	14.776	15.115	11.861	22.834	33.052	23.13	27.009	15.833	30.618	31.362	27.659	29.061	26.308	31.735	18.618	34.298	42.469	39.359	37.133	34.566	35.697	37.863	37.513	44.402	41.317	51.758	54.573	55.761	50.414	47.83	55.213	48.918	55.793	60.693	56.622	65.246	49.522	54.051	51.95	44.168	59.1	51.557	54.043	50.352
0	0	0	3.3823	19.675	12.468	21.602	29.593	44.675	57.884	71.75	85.873	103.23	119.94	135.53	159.75	169.5	177.66	214.78	202.07	229.57	237.93	251.37	245.41	224.45	225.37	225.76	239.09	229.94	255.53	243.6	249.96	268.89	241.85	229.64	224.09	240.18	220.31	227.49	238.02	225.96	234.42	229.1	226.69	226.2	243.94	231.76	235.52	259.49	241.09
0	3.7857	0	0	57.915	41.722	29.451	40.754	53.044	56.595	60.999	62.669	87.901	86.133	89.767	81.36	79.165	74.908	74.973	65.501	71.466	72.958	70.749	68.034	65.291	67.101	65.743	53.732	63.561	51.809	52.347	45.823	46.204	54.872	57.716	51.139	53.899	52.206	57.89	56.327	56.701	58.931	62.067	74.459	85.952	78.309	97.68	103.89	84.352	93.251
0	0	0	14.334	18.222	19.087	20.218	29.915	34.979	26.189	18.766	13.269	20.604	22.853	22.151	13.624	17.913	9.984	19.181	17.827	26.321	21.656	23.308	26.53	25.489	20.062	25.729	29.888	29.852	21.994	18.84	12.829	16.032	21.849	12.593	18.35	12.179	5.4359	5.1329	15.051	6.8361	8.199	0	0	0	0	0	0	0	0
0	0	0	10.32	30.291	72.769	106.48	148.9	145.98	175.91	161.18	178.9	189.79	245.87	226.66	163.29	199.38	250.95	202.07	199.91	219.04	221.79	211.52	230.72	266.81	262.16	260.94	249.67	252.57	248.49	243.41	236.8	243.68	240.05	252.77	259.44	245.83	248.57	239.22	268.61	237.2	226.99	248	242.5	243.82	252.34	260.79	256.26	253.14	268.97
0	0	0	18.055	6.1664	14.647	11.558	16.436	11.589	20.354	21.626	19.523	28.234	12.036	13.301	13.815	20.249	31.992	24.79	19.507	22.449	18.235	30.848	24.369	32.264	39.641	49.162	57.848	50.712	60.143	66.304	84.262	79.544	97.315	97.71	104.18	107.89	106.79	124.79	113.92	103.11	119.05	122.27	128.93	124.19	122.44	128.88	140.03	143.32	134.68
0	0	0	2.5191	7.997	3.0747	7.7183	4.9181	2.6303	3.1595	0.89368	0	3.9263	9.174	0	4.8139	2.659	6.2273	6.9698	3.4093	11.05	7.7246	0	3.0608	16.066	32.749	10.06	10.023	8.5376	8.2895	6.4002	3.6785	5.034	7.4005	16.069	4.9252	14.512	16.351	10.894	11.442	11.897	13.091	13.483	20.078	11.773	15.491	16.143	10.691	13.454	9.8567
0	0	1.4465	7.4837	1.7819	12.468	12.454	20.529	20.895	11.289	17.99	11.505	15.663	12.165	13.925	16.844	10.983	21.313	15.458	6.23	10.939	18.037	9.6597	10.803	2.7151	7.4353	7.5826	10.819	10.029	15.94	7.1232	17.022	20.967	16.995	7.9499	2.7292	8.1228	5.9799	0	0.17219	5.5308	0	9.156	2.6071	1.9005	1.2337	0.85959	6.1431	1.809	10.032
0	0	7.472	13.183	16.466	10.814	0	0	0	0	0	0	1.946	2.2898	0	0	0	0	0	0	0	0.59989	8.4333	4.0983	4.3769	5.4785	11.937	11.551	19.913	0	0	10.876	18.177	18.997	12.387	10.155	16.453	9.1102	11.115	13.027	13.253	7.4929	8.3072	12.744	6.5295	14.887	16.789	18.576	17.539	12.874
0	0	0	12.022	14.38	21.782	14.369	44.352	59.966	104.48	145.57	200.17	268.82	284.07	333.21	368.63	404.79	411.51	438.96	470.15	479.32	495.87	497.49	532.27	508.28	523.22	536.85	505.02	522.96	517.54	539.9	515.42	532.53	523.03	538.54	550.75	556.86	570.58	581.93	596.86	590.48	584.28	614.55	621.84	620.75	647.89	658.47	680	683.62	681.64
0	0	0.40182	4.9045	5.4491	6.4874	6.2654	7.1616	7.4955	6.5258	7.659	12.766	6.0367	17.513	8.5453	9.7079	16.688	18.841	14.994	21.228	24.169	43.889	36.333	24.72	35.369	39.125	37.539	48.155	35.688	55.392	52.015	65.666	63.657	62.773	63.717	69.285	68.55	73.615	69.568	74.692	79.993	73.687	80.431	80.07	84.746	84.812	77.402	85.332	76.51	94.712
0	0	9.6822	8.7673	18.379	4.6788	17.473	7.517	9.2623	14.923	17.533	7.9535	11.598	18.216	5.5351	5.1676	0	0	0	0	8.5971	10.729	25.995	21.74	18.893	22.384	16.813	16.666	37.985	30.204	28.521	26.526	1.7978	17.278	26.096	19.431	1.0516	44.398	45.326	42.601	50.857	63.965	66.119	65.171	76.949	66.257	73.225	84.282	85.378	79.163
0	1.4774	0	18.448	8.4602	8.4574	3.0161	3.3562	7.5325	6.3533	12.342	16.496	14.453	10.747	7.4647	0	0	3.7721	0	4.2937	7.2637	16.475	19.228	16.07	16.582	11.342	10.623	5.9694	19.493	9.4399	1.5348	6.5618	0	5.2208	0	0	0	0	0	0	0	0	0	0	0	0	0	0	0	0
0	0	3.6731	3.5106	1.9484	6.2926	18.272	26.65	29.137	24.311	41.593	30.709	39.629	41.036	39.055	36.847	42.976	43.108	44.446	42.35	58.809	46.866	56.497	47.595	57.435	41.196	51.609	58.206	68.661	62.497	62.872	60.429	63.808	66.483	69.854	70.192	69.165	68.805	79.822	81.477	91.432	94.538	97.291	103.58	94.775	117.19	119.52	137.77	135.81	135.63
0	0	0	9.0292	19.653	14.842	16.18	14.118	8.4164	23.801	24.349	34.019	34.075	28.254	32.267	34.024	40.967	37.46	34.225	38.864	40.145	37.299	42.883	35.08	50.313	49.059	57.762	59.176	71.012	76.6	92.02	99.59	128.38	136.34	144.48	178.98	189.45	193.16	228.37	245.29	235.73	259.98	293.85	296.73	303.23	300.82	302.21	314.38	330.45	348.55
0	0	0	2.9298	19.059	6.679	13.48	12.466	11.919	20.309	29.576	44.238	47.643	31.923	22.8	24.768	39.513	28.305	25.099	9.2214	12.811	5.4279	0.6954	0	2.9085	0.35051	7.7806	0	0	0	0	0	0	0	0	0	0	0	0	0	0	0	0	0	5.2861	0.039029	19.605	36.301	41.572	54.879
0	0	0	8.8551	0	7.3215	15.805	22.592	30.96	27.099	31.415	27.551	40.584	42.262	37.27	37.157	42.089	62.362	62.174	72.138	84.098	85.752	102.53	108.83	124.91	137.62	137.85	152.56	153.35	142.52	127.9	184.15	169.16	136.92	126.47	140.13	134.33	142.85	123.19	143.21	140.69	142.14	150.17	148.09	146.34	159.38	141.39	145.28	140.72	153.94
0	0	0	12.46	16.037	9.3867	17.4	23.798	23.304	25.639	25.518	18.1	26.982	26.05	39.906	37.519	41.72	41.986	52.013	59.876	63.428	71.598	79.048	96.7	97.913	110.9	119.14	121.93	148.51	154.62	166.99	178.17	247.96	197.73	223.94	223.4	228.81	222.99	232.08	238.66	236.17	260.06	252	246.9	252.48	251.4	246.76	255.32	244.46	241.61
0	0	0.29507	7.4668	7.1368	11.934	2.1031	0	0	3.0976	6.1139	0	1.609	3.7834	0.79385	0	0	2.9399	6.8188	7.7106	16.155	6.8817	11.373	0	8.917	6.7146	15.141	12.383	21.219	16.291	19.101	15.78	23.865	21.779	26.275	21.583	26.803	23.937	28.969	43.906	44.261	49.469	56.197	60.919	51.322	69.156	75.01	81.277	84.928	84.877
0	0	0	3.2016	9.1558	17.042	16.831	16.518	10.256	9.7818	15.733	13.567	1.7729	13.68	17.344	21.698	20.593	22.579	31.226	30.323	39.183	31.133	28.725	40.638	37.464	29.313	32.742	30.058	35.065	37.039	53.783	42.233	56.866	51.964	42.936	51.049	44.692	48.48	53.958	54.315	52.639	48.918	52.626	50.195	52.677	50.717	59.218	60.438	45.058	49.719
0	0.24894	0	0	0	12.472	7.7034	4.5313	4.5481	4.6184	1.7491	1.0062	0	17.747	7.8758	24.276	11.325	6.0004	7.888	19.776	23.43	10.232	12.033	10.787	15.892	8.0666	16.235	12.585	16.939	14.175	16.161	18.667	15.937	11.868	6.3322	8.9525	19.13	14.017	24.547	15.249	15.477	16.3	15.047	13.992	11.242	17.27	12.099	20.706	13.702	19.854
0	0	0	3.1661	7.2419	25.809	36.211	46.794	54.207	64.423	69.121	59.247	78.307	85.699	91.859	112.18	111.63	130.86	123.37	125.38	126.64	129.71	146.54	129.65	142.79	147.13	153.88	159.71	153.6	154.08	155.42	162.27	166.47	155.96	162.43	168.9	153.62	143.37	129.75	153.85	129	133.54	147.04	142.29	142.85	148.48	140.73	128.25	142.73	140.01
0	2.8491	0	0	8.8891	2.2694	10.081	8.9974	8.8707	2.4218	1.346	0.045505	0.56606	3.3862	0	0.7992	3.4991	2.8552	3.1857	11.284	11.229	11.785	17.066	7.4129	9.0471	17.488	17.43	18.973	13.337	24.528	10.716	24.857	25.628	28.587	21.221	21.661	20.942	27.804	17.597	26.722	16.143	21.998	25.75	30.029	27.393	29.53	21.698	34.133	26.986	40.409
0	0	0	8.7912	0	9.6418	19.173	21.647	24.937	32.918	25.5	24.717	33.16	27.642	22.205	22.246	21.034	25.454	19.909	16.659	15.332	13.867	17.21	23.208	22.517	33.459	35.169	28.459	28.775	32.77	31.822	33.63	28.157	27.838	30.351	38.381	33.267	22.438	15.905	30.397	15.889	22.71	16.028	19.754	19.746	17.438	19.063	9.2496	2.685	3.0557
0	0	0	19.404	18.285	22.884	15.708	23.637	24.099	30.461	29.402	43.606	44.731	38.852	29.843	21.746	24.774	28.565	22.433	33.37	38.491	47.815	43.865	42.967	46.958	45.918	45.126	35.317	52.102	56.94	56.799	45.585	48.682	59.078	51.839	64.289	57.074	66.364	55.306	70.226	67.615	78.166	90.395	77.566	88.042	71.372	73.506	75.918	81.104	73.67
0	0	0	21.949	0.64225	31.673	3.8529	0	0	0	0	0	0	0	0	0	0	0	0	0	0	0	0	0	0	0	0	0	0	0	0	0	0	0	0	0	0	0	0	0	0	0	0	0	0	0	0	0	0	0
0	0	3.2448	11.182	0	14.151	16.173	19.441	25.382	21.5	11.671	11.196	18.545	14.844	18.535	19.59	21.502	22.852	36.408	32.769	46.133	52.702	66.65	64.192	72.994	71.434	91.162	99.744	99.073	96.912	97.374	94.339	105.92	119.79	110.78	119.33	118.7	130.01	122.87	131.69	121.71	133.76	131.06	134.97	147.73	134.51	150.56	141.46	177.4	180.07
0	0	0	9.5184	13.943	12.419	18.122	28.139	29.708	28.75	32.241	32.871	53.742	48.15	58.248	69.392	79.369	67.085	72.361	78.408	71.934	73.022	59.832	71.843	65.757	71.296	72.947	74.704	83.404	95.336	122.42	118.68	122.65	149.15	163.82	199.3	223.64	260.28	301.13	317.9	334.45	361.64	375.85	400.39	403.38	424.57	425.66	434.39	454.63	461.4
0	0	0	16.017	31.908	34.125	29.833	24.239	43.388	37.812	48.403	41.46	45.448	24.575	25.262	29.683	47.169	41.667	40.287	21.107	17.931	14.2	18.929	16.586	16.029	14.255	21.233	18.794	17.453	10.535	10.142	20.061	13.394	14.864	18.057	14.814	16.249	0.15092	5.5106	0	0	0	0	0	0	0	0	0	0	0
0	3.9131	4.3434	9.023	6.5587	0	8.3445	6.2104	7.9366	0	0	8.947	23.127	8.0096	0	0	0	0	0	11.381	15.32	41.713	31.149	36.862	27.309	30.32	34.757	34.853	40.073	44.066	33.347	14.493	6.4425	0	0	0	0	0	0	0	0	0	0	0	0	0	0	0	8.0576	0
0	0	0	1.8006	13.598	15.13	20.686	24.73	24.04	13.408	17.503	14.366	6.798	8.6487	15.338	11.715	12.926	12.754	13.284	11.108	7.6084	16.243	26.582	21.043	27.576	17.137	17.885	10.477	13.761	18.586	24.293	25.353	34.793	36.101	30.881	23.677	38.769	38.2	40.347	40.743	56.791	73.995	69.661	75.604	90.705	105.97	104.57	104.24	102.69	121.84
0	0	0	6.8447	9.5794	25.409	32.653	55.653	85.408	148.22	221.74	314.35	407.64	505.73	568.54	627.78	716.9	780.21	864.23	924.16	975.28	960.83	1006	1179.6	1117.7	1118.7	1155.8	1141.6	1154.3	1249	1242.8	1257.7	1282.3	1249.5	1263.4	1256.5	1280.9	1291.2	1293	1285.2	1286.3	1306.2	1301.6	1294.5	1296.7	1317.3	1305.2	1298.8	1276.2	1277.6
0	0	0	27.468	17.82	24.138	1.8879	6.9212	1.5883	12.611	38.679	38.791	28.324	36.619	18.307	13.172	37.875	35.671	36.857	28.891	29.89	27.036	32.653	26.609	26.261	30.891	31.357	33.697	27.974	27.269	22.853	30.064	28.621	29.672	31.968	27.319	25.605	22.269	20.122	21.163	13.95	18.386	10.448	20.718	13.911	15.418	13.768	25.063	21.728	19.213
0	0	0	9.9662	7.4874	17.271	18.885	12.858	12.484	19.062	8.4794	0	0	5.994	3.9377	2.5485	0	0	0	0	0	0	0	0	0	0	0	0	0	0	0	0	0	0	0	0	0	0	0	0	0	0	0	0	0	0	0	0	0	0
0	0	0	1.8671	15.895	14.83	12.833	15.651	21.947	22.32	37.781	39.175	52.779	45.756	53.84	59.509	55.726	59.119	67.723	77.034	77.011	70.898	75.88	73.522	70.441	81.085	77.048	76.603	76.355	77.579	90.681	81.466	94.955	92.344	87.798	90.189	94.973	102.78	108.17	97.376	106.18	99.835	106.09	104.31	104.58	102.76	97.15	95.415	111.45	103.76
0	0	4.737	8.1418	0	7.052	8.3112	9.1224	7.073	0.17281	9.4199	0.64986	12.236	14.415	12.209	3.9645	1.9202	7.7167	11.477	12.75	21.457	7.2063	23.886	16.104	26.119	12.476	28.764	28.817	38.911	38.598	43.343	42.829	54.955	54.232	57.877	61.293	58.679	59.955	56.586	52.375	57.925	61.152	61.096	76.801	76.833	89.879	94.933	107.52	104.87	106.58
0	0	0	25.737	43.327	43.633	58.922	52.901	64.777	46.261	54.722	41.236	50.438	30.852	20.664	29.752	40.299	50.333	28.638	0	0	0	8.3944	0	1.4836	3.1361	10.941	13.216	8.1965	4.2521	10.122	13.514	1.8412	17.407	0	6.9912	0	8.8929	0	0.57641	5.6167	2.8247	7.7946	8.2364	6.4623	0	3.496	0	0	0
0	0	0	3.2636	25.463	6.5754	25.32	21.639	37.49	28.414	29.544	33.258	36.814	42.959	34.945	33.785	37.721	28.639	31.175	40.585	33.532	35.575	58.138	45.733	33.764	49.152	50.545	44.105	47.716	41.287	46.189	55.652	74.399	76.571	93.159	105.91	123.7	130.85	149.2	141.46	153.49	172.93	169.55	165.89	171.98	174.09	183.94	187.68	188.77	191.24
0	0	0	26.649	19.325	25.456	38.48	27.606	20.122	24.446	30.589	33.794	27.873	25.515	37.438	37.789	32.685	31.511	32.362	34.826	39.003	27.439	34.148	31.544	24.423	31.305	28.532	23.459	30.899	26.708	30.592	27.458	27.655	31.51	10.875	20.133	12.79	15.261	13.908	21.39	16.696	9.1375	11.816	8.8258	14.715	0.46371	0	0.57673	5.6048	0
0	0	0	10.023	35.399	38.388	20.572	17.381	15.914	30.821	28.355	27.787	18.431	6.1807	9.3364	0.32139	0	0	0	0	0	0	1.7604	0	0	0	0	0	0	0	0	0	0	0	0	0	0	0	0	0	0	0	0	0	0	0	0	0	0	0
0	0	0	14.619	23.256	27.15	19.694	33.642	36.466	40.433	36.136	38.037	66.609	76.728	47.803	53.197	56.149	55.118	62.428	67.064	63.978	74.238	86.877	70.302	81.679	67.519	70.126	78.933	77.168	71.896	95.804	100.57	84.756	91.083	99.457	101.68	103.25	111.72	115.38	101.67	111.92	107.23	113.66	121.19	124.27	122.52	113.78	116.21	113.59	107.62
0	0	0	3.6212	14.307	16.95	13.018	13.845	14.136	24.224	15.411	19.719	16.717	9.1887	17.594	16.852	35.859	56.516	95.371	129.75	184.9	237.73	295.83	349.67	393.99	428.57	508.28	522.97	568.61	620.8	628.06	661.51	684.78	708.7	722.21	750.67	752.89	733.88	755.03	768.08	778.88	784.55	771.08	778.6	795.3	768.85	774.19	760.8	768.79	777.86
0	0	0	2.5233	10.764	15.333	13.48	9.6304	14.058	17.876	12.53	23.611	28.122	29.389	41.008	40.869	49.259	54.755	56.606	61.728	71.003	75.855	75.905	82.927	79.43	83.063	90.023	92.951	94.688	100.17	104.67	101.78	112.03	111.52	113.22	109.55	109.46	104.95	105.7	114.63	116.82	120.75	116.38	118.53	119.87	123.66	126.93	127.78	117.29	124.93
0	0	0	3.4104	14.403	12.569	15.641	21.053	32.104	31.408	34.95	37.699	44.141	41.754	40.291	43.324	40.342	37.771	37.268	19.596	21.927	23.694	22.2	36.355	39.283	49.237	67.61	82.115	100.49	141.08	180.3	217.26	272.88	288.98	339.7	370.76	389.53	410.24	420.87	439.49	473.71	462.76	500.76	513.85	528.24	543.5	563.74	583.59	589.18	581.06
0	0	0	24.198	7.9153	28.98	30.563	38.547	18.54	26.01	18.005	25.796	21.899	19.929	24.04	27.567	32.991	14.137	17.315	18.724	23.324	23.798	23.345	31.347	18.539	23.949	13.308	13.797	25.064	23.597	48.756	40.856	52.279	47.242	47.992	50.307	42.206	39.347	47.609	55.618	49.549	37.524	55.58	38.184	39.455	47.555	47.058	56.122	50.594	47.095
0	0	0	0.54658	9.5755	15.369	16.132	19.325	12.616	22.802	25.887	36.926	34.477	32.779	32.906	39.652	43.504	43.505	40.852	49.259	58.821	56.08	67.354	48.524	58.626	57.368	68.911	62.079	64.07	60.626	65.941	61.686	63.044	64.776	60.141	66.221	75.513	66.484	76.996	70.014	81.494	86.003	87.54	87.355	78.333	86.046	82.235	83.618	81.089	85.941
0	0	0	14.249	14.721	24.178	33.69	51.278	62.398	104.43	116.77	146.04	187.92	210.53	254.08	262.85	293.19	334.9	320.67	373.74	375.61	399.26	434.62	468.75	469.16	459.16	527.19	523.6	521.91	551.39	542.38	547.1	551.3	527.78	537.52	544.19	551.33	528.03	518.17	547.39	529.26	554.97	545.32	548.17	544.17	540.97	558.66	541.91	527	565.9
0	0	0	14.114	13.66	2.3626	13.478	13.554	25.781	27.795	31.939	27.139	25.482	27.575	16.779	21.256	27.665	25.278	21.156	19.59	11.523	15.561	14.853	18.082	17.509	13.656	20.406	16.564	19.342	22.587	16.018	15.725	13.708	4.5559	3.2362	7.3717	10.601	16.801	14.924	18.286	20.362	23.095	23.558	29.262	21.151	26.891	19.231	26.477	27.075	22.617
0	0	0	4.6582	14.173	13.467	26.801	24.129	23.74	30.952	32.299	35.637	38.123	41.697	46.51	41.367	61.579	101.83	158.68	210.68	289.25	371.06	446.8	491.54	611.95	681.4	750.73	836.55	882.09	952.64	1006.7	1058.6	1072.7	1078.9	1049.3	1123.4	1178.6	1237.4	1285.7	1336	1303	1333.6	1354.9	1370.2	1411.2	1399	1414.6	1441.9	1377.4	1381.5
0	0	0	5.8134	9.8442	20.941	13.12	23.258	30.294	28.878	37.874	50.036	61.234	71.212	73.745	80.644	83.173	87.338	84.811	84.294	20.055	20.321	15.302	9.6228	16.718	17.629	12.708	20.264	11.141	0.42854	7.3557	9.3273	11.76	10.332	14.077	10.196	8.9377	7.0381	5.815	2.0617	5.2973	3.0531	5.292	7.7686	9.4776	3.0548	8.0668	2.7377	0	0
0	0	8.294	3.3701	12.764	1.1511	0	11.492	2.2939	10.318	3.7808	15.847	18.935	29.255	24.944	39.756	41.141	40.551	15.865	56.977	60.46	64.121	69.784	73.697	83.58	80.677	79.012	71.585	52.447	67.016	66.59	59.775	72.291	71.538	77.196	75.075	66.532	68.215	73.178	58.497	70.74	71.61	87.095	85.492	76.462	72.973	79.553	89.264	89.377	86.619
0	0	0	24.42	14.298	8.8405	0	1.2552	4.5993	0	4.351	2.7241	10.88	15.946	44.134	55.501	77.179	95.841	97.617	106.81	107.86	126.02	140.38	134.61	140.78	149.59	156.26	162.96	14.068	27.406	19.511	24.198	23.651	24.814	16.94	19.867	11.724	14.495	13.55	17.918	12.612	7.8173	19.709	14.724	9.1025	20.982	26.531	3.0458	12.406	18.954
0	0	0	13.488	19.901	14.375	0	6.3566	0	18.125	15.467	22.364	61.616	31.806	28.96	26.593	31.28	30.895	29.008	31.216	31.812	42.068	50.972	41.441	52.792	50.626	58.467	62.577	76.083	81.695	77.034	91.792	90.261	101.67	92.972	91.521	97.161	91.809	106.45	110.64	98.637	110.4	98.683	102.18	100.81	108.33	111.16	102.3	109.99	102.98
0	0	0	0	11.086	10.377	9.788	6.151	5.6258	10.011	7.7938	12.058	6.6688	10.259	13.127	22.769	10.134	10.075	9.2418	11.781	13.22	9.5007	2.891	6.7415	17.598	16.216	12.269	5.0855	3.2142	3.5182	5.8593	1.4909	10.39	19.112	22.834	21.173	23.113	25.909	30.183	23.303	36.619	38.881	39.665	38.187	30.618	32.395	43.027	41.078	47.929	50.468
0	0	0	11.381	10.868	17.424	30.296	27.963	36.862	24.36	27.833	27.762	31.13	32.126	26.9	25.997	29.35	21.794	34.527	27.845	41.512	33.86	41.81	40.777	42.359	35.983	47.157	47.16	38.217	36.457	35.255	29.261	34.441	31.573	33.023	34.365	37.655	36.468	36.661	44.728	42.253	22.633	34.482	35.621	43.621	32.569	42.831	29.415	29.485	28.064
0	1.0525	0	0.012798	4.5511	2.2413	11.718	7.5056	15.28	13.431	17.065	12.61	9.7968	12.191	14.4	9.9728	13.355	24.119	21.148	27.194	23.085	30.458	36.383	31.122	31.807	34.244	39.402	45.319	40.229	45.011	34.158	47.91	41.639	40.362	51.252	55.705	58.628	63.951	69.966	64.094	75.975	87.707	85.555	73.693	83.621	82.479	88.619	92.067	89.955	95.74
0	0	0	5.7382	18.157	21.627	16.669	29.418	17.883	31.612	28.609	30.735	22.038	26.006	14.766	22.091	25.876	10.137	16.763	19.752	25.191	26.417	28.87	14.095	14.842	23.671	26.442	25.23	21.39	18.889	21.122	29.021	18.958	25.991	32.226	31.054	39.649	32.416	37.783	51.931	47.413	64.007	81.888	91.926	94.93	120.39	66.714	85.853	124.42	134.59
0	0	0	4.474	11.448	5.5125	15.223	4.9247	21.427	6.9519	5.0505	4.7994	3.5705	6.6184	4.3131	3.8888	0	12.025	7.8215	11.006	9.6292	16.613	14.148	7.6745	8.7852	17.832	13.341	21.958	4.4336	18.622	18.409	26.226	19.163	21.593	12.695	15.309	12.572	15.287	9.7245	12.004	10.238	10.075	15.594	13.435	16.517	16.312	10.613	18.665	13.865	21.388
0	0	0	11.765	14.552	16.245	17.974	21.105	16.544	22.249	26.14	28.558	31.405	30.087	28.094	21.333	30.364	28.014	28.792	20.194	18.976	18.952	23.959	17.663	23.654	24.998	26.948	33.975	30.245	34.142	39.208	48.26	58.896	56.349	58.057	65.594	66.669	69.84	72.08	75.221	81.698	90.438	110.46	142.45	159.11	192.77	201.6	231.3	257.85	272.99
0	0	1.156	0.9967	0.72362	5.4219	26.433	28.375	39.716	34.638	41.824	43.173	50.6	55.404	56.585	59.302	52.71	75.926	63.75	75.786	68.645	56.175	61.72	66.391	74.819	83.558	80.578	77.73	83.1	83.352	92.794	97.132	92.95	95.057	96.157	106.75	100.77	102.99	93.106	119.51	107.76	114.42	103.25	124.23	124.18	131.22	121.49	110.72	117.24	133.57
0	0	0	7.5333	6.2223	16.551	24.296	22.729	46.811	36.075	42.129	32.466	27.631	36.404	35.035	36.749	34.943	32.851	32.652	28.929	20.384	31.689	26.5	43.502	37.073	34.342	38.009	44.799	49.086	47.365	42.655	46.657	38.774	34.292	39.227	44.393	43.451	41.533	47.594	43.721	49.073	44.406	44.843	54.248	46.638	57.804	31.529	41.632	47.876	45.826
0	0	0	7.8708	19.325	8.3575	8.6072	9.1374	12.731	12.37	12.24	15.574	31.303	33.283	27.422	17.722	11.982	18.557	21.884	37.427	45.002	53.334	59.696	46.506	47.557	45.712	43.817	36.822	52.056	52.907	56.484	46.955	47.886	65.816	61.136	64.38	55.138	61.917	58.033	59.511	59.91	76.82	77.293	67.951	64.897	69.875	59.803	68.102	69.612	70.132
0	0	0	5.9745	14.505	12.948	26.527	38.759	44.154	44.945	63.268	61.881	88.379	108.42	163.57	128.84	143.51	151.41	149.71	168.81	261.33	277.34	294.28	305.77	323.58	341.28	317.43	325.99	325.21	333.48	339.07	352.95	342.12	369.14	376.6	367.93	370.16	371.36	386.88	386.79	381.36	387.82	395.13	391.38	388.43	390.41	389.04	383.3	386.84	398.17
0	0	0	8.5184	15.1	12.599	11.063	6.325	16.615	8.3157	11.976	10.772	3.5701	16.617	4.3911	13.729	18.962	23.395	16.4	19.351	21.491	27.36	30.068	11.584	19.971	16.347	31.179	26.829	25.546	22.037	26.236	37.373	28.825	32.175	26.919	23.446	19.555	24.178	19.337	18.436	17.794	20.473	19.256	19.365	14.137	5.5527	1.4607	7.35	4.2437	2.7026
0	0	0	0	9.4132	8.5062	5.091	14.133	7.8745	12.748	12.435	10.843	19.722	14.222	27.747	36.868	33.031	36.584	45.474	39.517	39.179	44.085	49.377	62.545	68.562	66.377	61.053	74.892	78.334	85.809	90.543	97.55	96.549	108.15	111.89	95.908	115.19	117.82	118.25	122.62	125.05	139.46	142.61	148.44	158.8	165.3	163.12	175.79	167.42	169.23
0	0	0	15.835	15.159	12.274	21.369	25.199	27.531	20.762	24.166	26.102	26.359	26.552	28.79	22.62	32.266	28.099	40.471	30.922	40.701	37.629	47.307	44.529	55.109	49.959	58.705	67.397	66.757	51.186	38.322	35.698	44.386	44.393	47.263	46.39	50.533	50.171	51.471	61.318	59.5	50.523	55.473	60.294	54.869	43.716	54.584	44.472	49.109	43.406
0	0	0	7.7157	10.197	7.3755	18.991	20.921	19.564	23.67	28.273	30.981	42.858	43.985	49.05	37.811	35.603	43.249	46.521	55.535	59.056	65.893	84.304	69.74	71.962	82.383	77.826	68.062	84.018	84.354	83.992	90.037	83.215	99.23	93.125	100.49	95.691	104.19	100.6	109.25	107.29	118.62	128.17	117.43	121.33	122.43	122.03	126.54	118.89	120.74
0	0	0	4.2672	11.015	7.3275	12.721	10.473	8.804	5.4914	5.7263	7.9397	9.9657	7.5878	10.102	15.553	16.465	17.186	21.855	25.33	26.663	28.932	22.089	20.843	27.221	26.655	29.324	31.354	31.659	33.161	30.904	36.965	40.145	42.98	33.388	50.051	48.795	56.715	45.5	41.4	54.366	55.947	58.008	60.254	61.876	67.28	60.763	60.403	54.547	60.544
0	0	3.2289	7.5466	1.4681	15.548	16.516	15.823	5.2398	5.4176	6.3088	5.5333	1.0276	10.303	12.349	7.3656	26.004	26.557	59.748	86.867	109.47	161.72	203.86	255.36	271.43	321.58	347.13	383.29	429.58	466.99	501.77	525.88	549.29	546.48	569.33	577.46	565.03	595.48	604.63	633.13	652.2	628.11	632.12	628.5	646.88	646.23	627.74	639.42	648.03	632.99
0	0	0	6.0732	11.986	14.533	12.202	12.255	20.434	19.739	9.0787	18.407	13.122	11.724	9.5569	4.6599	9.1895	10.205	2.1869	3.3922	5.156	1.9417	4.7985	0.132	0	0	0	0	4.3764	0.83577	2.8791	1.9443	6.7538	4.2198	9.6288	1.6176	10.458	2.6901	4.0927	16.384	19.417	18.914	12.383	11.809	16.868	22.341	20.009	25.621	15.439	23.773
0	0	0.80541	3.7256	1.5356	8.036	7.638	8.6252	11.526	6.0823	6.5616	5.1716	7.6386	6.7189	6.9585	6.0658	6.7401	15.941	11.225	15.365	11.598	18.627	8.5417	14.545	8.2335	13.972	14.501	13.553	5.5016	19.463	21.93	25.116	24.614	21.765	21.992	31.509	50.029	70.564	91.214	133.82	157.17	197.34	234.58	273.7	314.38	334.93	377.53	414.06	444.71	476.44
0	0	0	13.364	15.738	12.709	22.828	33.534	35.311	57.974	60.515	85.082	96.633	129.38	136.17	153.29	160.41	157.72	183.88	182.83	197.2	204.52	220.04	213.29	205.6	232.85	216.94	211.76	225.88	224.48	228.74	235.03	246.42	228.91	237.72	236.35	224.58	231.27	239.05	256.22	258.14	247.18	252.06	234.85	240.77	233.66	252.38	247.38	240.39	246.36
0	0	0	12.909	14.242	11.549	0	5.4145	5.0099	0	7.5754	2.5461	3.4221	2.7774	0	0	4.7762	6.4157	5.0318	0.20177	3.7119	0.37013	0	0	0	0	0	0	0	0	0	0	0	1.7548	0	0.30174	5.6006	0	0	0	0	0	0	0	0	0	0	0	0	0
0	0	0	8.2514	12.817	11.433	6.9469	13.641	18.349	18.881	18.701	15.42	13.929	19.589	19.585	18.785	10.499	19.608	15.835	18.02	30.08	22.715	26.415	9.0252	13.165	9.9072	20.993	19.216	28.172	17.025	33.502	36.574	52.67	53.938	72.555	67.146	70.695	77.396	84.268	92.696	93.4	102.43	98.841	112.3	111.7	120.81	126.07	131.51	130.82	135.53
0	0	0	14.407	18.134	14.521	25.507	24.563	33.754	17.112	23.564	21.409	23.728	16.346	23.919	23.866	33.278	26.666	45.015	40.464	54.94	58.792	65.483	65.058	65.69	70.404	79.608	87.805	83.352	86.666	89.955	71.373	86.745	88.599	97.641	90.821	94.401	94.725	92.4	103.23	96.755	91.109	106.71	114.24	121.92	105.4	107.61	114.27	110.3	112.47
0	0	0	8.2914	11.536	10.183	24.164	14.575	28.812	24.038	17.277	18.223	15.96	17.698	24.018	14.186	25.33	16.413	28.57	24.631	36.083	36.486	33.585	30.798	42.809	41.485	30.683	31.281	29.802	25.778	29.275	29.433	22.718	24.184	24.579	30.242	29.66	31.107	33.589	45.892	53.76	53.789	62.567	78.567	89.581	85.61	110.7	109.26	124.4	119.63
0	0	0	4.6552	9.1356	25.065	35.366	48.222	44.931	56.404	71.255	81.081	66.452	92.986	95.276	112.27	113.81	123.07	140.38	153.87	146.55	146.36	157.24	161.75	181.39	186.39	199.25	203.16	216.39	217.38	231.46	249.75	217.65	257.78	266.31	273.41	258.03	272.18	265.91	288.61	281.14	274.83	292.46	296.39	299.59	295.27	297.71	316.23	310.08	306.24
0	0	0	9.9393	18.407	12.429	12.445	4.6487	11.754	17.832	16.428	21.8	20.93	16.47	18.663	20.619	18.393	22.767	22.845	23.728	20.764	25.444	25.637	26.399	23.653	20.086	25.665	25.364	28.803	28.091	21.415	31.109	31.933	37.994	25.965	28.23	29.801	23.524	34.866	32.164	32.228	31.997	26.589	33.156	26.149	29.123	35.646	28.196	29.411	23.858
0	0	7.014	13.925	8.13	18.897	8.6119	5.6713	0	0	0	0	0	0	0	0	0	0	0	0	0	0	0	0	0	0	0	0	0	0	0	0	0	0	0	0	0	0	0	0	0	0	0	0	0	0	0	0	0	0
0	0	0	8.1364	10.593	7.0058	14.936	0	17.304	17.183	22.043	35.262	43.275	48.882	42.901	41.787	58.541	62.733	62.475	45.634	39.563	46.341	53.111	52.958	51.791	41.2	42.396	44.011	50.927	58.074	49.236	51.019	48.457	39.394	43.667	48.887	49.745	52.862	54.886	55.601	66.051	67.362	63.055	68.757	65.768	76.332	68.106	69.145	73.649	64.583
0	0	0	7.2952	13.589	24.639	27.654	32.602	27.122	50.697	36.699	60.612	56.287	65.268	62.512	58.246	73.058	55.132	57.982	51.674	64.189	54.789	61.791	54.313	66.852	69.626	48.139	32.554	41.443	28.199	26.116	18.046	25.854	25.531	21.029	19.171	17.134	26.01	34.446	47.183	46.874	47.563	70.075	62.755	82.999	75.75	75.996	92.679	87.567	92.66
0	0	0	12.026	12.636	5.0973	5.8971	1.3689	6.1271	8.64	8.5505	5.1427	10.316	16.895	12.478	4.7746	10.346	7.6784	5.8211	6.0302	14.733	23.062	24.044	23.697	27.059	29.307	28.662	15.82	29.897	40.148	41.057	37.766	49.201	63.929	63.882	70.618	70.819	76.363	88.799	88.206	96.849	111.37	113.1	106.43	114.39	118.7	126.86	118.61	130.9	139.59
0	0	0	7.008	11.295	5.4964	15.235	29.027	34.529	30.95	42.684	38.463	39.25	39.642	34.165	37.514	32.214	38.887	35.653	35.021	24.201	46.837	32.652	48.121	47.391	52.076	91.389	121.58	182.41	224.99	280.91	332.88	399.61	460.72	528.46	589.9	661.11	704.84	771.14	817.81	845.79	886.92	927.4	921.32	912	957.5	937.09	955.04	975.18	974.93
0	0	0	3.5143	5.5575	16.553	15.886	26.451	28.856	29.834	29.731	26.693	36.951	34.85	35.31	30.664	35.636	45.195	42.172	47.309	52.795	36.782	49.079	49.174	50.618	50.523	48.684	58.666	55.314	54.714	53.001	59.592	43.77	52.63	51.246	63.216	58.028	56.349	60.977	78.327	62.476	70.815	80.198	62.121	85.894	59.607	58.345	20.267	6.8923	24.105
0	22.823	0.40199	32.846	0	4.9973	0	0	0	0	0	0	0	0	0	0	0	0	0	0	0	0	0	0	0	0	0	0	0	0	0	0	0	0	0	0	0	0	0	0	0	0	0	0	0	0	0	0	0	0
0	2.1399	4.8532	10.154	10.617	7.4865	7.137	7.1708	13.509	21.147	26.782	14.816	31.171	22.976	24.937	19.797	3.4609	4.8984	11.39	14.341	8.9816	3.0413	6.4551	0	1.4206	5.0919	5.2575	0	0	0	0	0	0	1.7629	4.2971	0.1444	0	1.2856	0	0	0	0	0	0	0	0	0	0	0	0
0	0	0	9.3903	17.485	6.7808	0.09176	1.84	3.8632	17.92	21.885	22.303	16.969	16.672	26.65	20.67	23.849	19.801	26.373	30.968	24.493	28.391	34.918	25.873	24.226	28.209	32.828	37.028	34.945	41.328	37.192	47.782	44.329	49.086	40.299	41.937	45.913	37.78	40.753	51.631	44.856	51.905	45.338	52.617	45.169	54.618	63.888	56.777	62.443	60.514
0	0	0	0.087503	6.3454	1.7129	8.805	7.8006	7.0253	10.967	2.1474	4.0466	0	2.3675	0.81519	5.5243	0	2.0195	0.92353	0	3.8059	6.0615	0	3.7193	8.5988	16.196	17.836	18.487	22.932	20.441	22.536	25.527	22.435	32.485	46.586	35.563	32.556	36.459	36.316	37.476	34.894	32.584	31.634	30.404	26.359	26.386	19.441	21.994	18.817	14.294
0	0	3.7553	12.502	13.264	12.081	17.87	14.241	4.9467	13.487	24.371	16.68	21.17	8.2176	11.106	5.2983	10.684	0.69416	5.5095	11.289	18.073	10.857	21.633	12.638	13.056	17.546	20.034	9.4207	7.0319	4.8344	8.3524	12.214	10.573	12.042	19.021	16.686	17.518	11.733	17.182	13.803	30.593	33.238	34.194	38.557	33.768	30.57	36.105	43.705	48.977	39.694
0	0	0.7681	3.2009	2.0775	17.596	15.761	22.371	14.238	19.08	23.824	18.801	26.297	26.732	24.438	21.135	16.808	30.664	26.578	35.43	42.656	44.493	50.418	40.863	45.024	38.376	44.543	47.526	52.103	63.491	69.386	55.071	75.763	83.908	90.668	90.389	101.17	91.303	85.69	105.65	115.7	109.71	112.21	117.66	116.75	122.45	134.17	134.42	135.89	133.9
0	0	0	7.0982	17.244	16.673	0	0	11.443	0	5.5504	21.188	19.727	12.694	12.28	0	0	0	3.566	0.89484	5.2131	22.895	36.902	27.245	48.587	46.07	75.509	70.453	75.474	64.201	109.77	106.76	112.69	105.68	115.24	195.54	205.3	319.86	418.69	525.19	609.24	757.03	898.6	1023.6	1197.3	1296.1	1467.5	1631	1765.8	1919.4
0	0	0	5.3675	7.7483	13.663	16.79	20.671	22.385	27.978	28.427	27.551	34.098	27.931	36.064	31.135	23.505	29.406	26.219	30.814	31.462	32.514	27.375	33.572	24.568	33.091	35.47	35.949	30.348	47.699	36.85	34.517	41.201	36.397	41.586	41.863	45.772	49.931	48.154	57.927	43.402	47.667	52.322	48.098	66.246	45.797	47.704	44.261	53.492	49.666
0	0	0	15.672	14.777	0.20858	6.8744	3.4456	1.5292	12.777	13.625	17.677	14.871	22.261	18.539	18.074	16.771	18.088	19.77	23.606	21.564	27.802	38.603	30.047	41.542	32.464	23.632	20.26	21.178	15.701	22.222	15.076	11.568	20.702	20.007	15.583	16.533	17.998	17.555	15.118	16.432	28.079	23.933	27.509	23.455	20.187	20.212	14.067	15.207	2.7724
0	0	0	0.0021983	3.8399	14.386	12.931	7.7043	19.809	18.796	10.09	15.115	13.441	12.338	16.423	13.376	22.455	23.697	16.466	21.628	24.854	19.019	13.058	16.017	8.9098	13.496	20.733	19.484	22.212	18.818	15.151	22.635	32.897	30.585	40.917	20.912	24.521	14.303	20.195	24.531	26.982	26.736	27.696	26.394	25.943	33.662	35.607	45.847	39.468	53.394
0	0	0	7.9253	1.3269	18.605	12.919	15.096	27.545	28.108	25.905	32.932	41.531	39.517	41.683	37.894	36.76	48.862	52.759	45.216	47.668	41.688	48.792	48.021	57.242	62.2	67.397	67.486	60.938	59.729	52.531	59.621	54.444	53.435	63.132	66.156	66.423	58.404	56.812	71.51	50.239	55.863	58.458	57.354	60.572	59.787	57.101	47.847	49.531	55.308
0	0	0	16.498	6.7698	7.8754	12.822	10.837	7.9184	3.8079	5.1998	0	0	0	0	0	0	0	0	0	0	0	0	0	0	0	0	0	0	0	0	0	0	0	0	0	0	0	0	0	1.1023	9.2548	9.6103	20.261	13.581	22.874	16.891	24.559	10.471	18.381
0	0	0	8.0044	11.723	7.5182	17.959	19.539	28.035	15.535	15.731	12.655	16.125	15.344	8.0781	13.919	16.391	7.4094	17.67	12.18	24.45	24.88	22.758	24.788	35.294	29.031	34.408	40.879	36.07	34.549	26.042	23.504	25.581	29.327	38.257	41.218	40.381	45.011	39.837	42.134	41.074	34.128	37.488	36.233	37.827	21.07	29.878	29.116	21.709	29.167
0	0	0	0	6.8631	11.773	8.6251	14.519	7.7683	13.293	12.761	9.6775	9.1138	13.602	16.312	18.769	15.379	14.294	12.99	7.8547	5.003	9.7352	17.988	13.935	25.957	26.217	17.855	14.284	27.367	25.844	41.048	46.228	49.677	64.189	66.513	57.805	78.849	81.483	80.016	86.703	104.67	112.19	110.57	113.93	117.51	125.31	115.56	123.03	114.56	121.38
0	0	0	3.3864	11.507	10.008	9.9032	10.595	18.506	12.834	9.0768	11.052	22.893	21.857	33.558	31.957	34.452	31.762	31.928	39.394	34.99	29.55	31.904	34.403	38.292	25.67	29.932	35.817	54.244	43.232	56.858	56.492	35.124	44.176	59.137	56.009	59.286	40.618	49.459	55.838	58.699	59.35	55.464	61.248	60.953	60.248	54.153	53.211	51.118	56.434
0	0	0	3.0595	3.0673	9.8489	17.403	9.6568	12.866	22.597	6.5032	17.293	24.606	25.282	24.297	29.098	30.699	25.217	28.248	28.369	21.703	23.064	28.05	27.928	33.889	31.73	44.959	47.84	52.545	48.802	52.013	50.276	48.175	54.565	65.843	56.931	66.489	64.599	68.949	66.754	57.597	67.221	76.834	77.889	78.054	82.69	83.043	77.336	77.866	77.351
0	0	0	15.025	3.0029	12.682	9.4718	13.127	21.675	12.916	22.049	26.382	17.03	26.482	16.036	17.725	23.338	24.833	30.789	36.255	37.27	47.004	45.181	41.397	47.005	47.653	48.167	52.404	45.815	60.887	54.696	61.444	63.334	60.094	64.111	59.852	65.688	65.475	64.158	66.023	52.331	62.007	61.69	67.851	64.129	68.49	69.161	68.513	69.962	81.284
0	0	0	11.104	21.136	18.642	37.562	33.989	56.095	54.757	58.475	59.167	57.194	51.931	53.937	66.699	64.309	62.898	37.251	60.886	70.473	61.521	55.855	49.517	56.701	42.574	36.586	33.932	29.521	23.552	17.517	25.21	15.706	25.788	11.45	10.949	0.55041	0	1.9084	0	0	0	0	0	0	0	0	0	0	0
0	0	0	10.273	14.046	15.61	9.0132	13.784	19.183	21.162	18.638	18.789	14.991	15.823	16.443	12.475	5.0976	7.2983	4.523	16.452	17.46	22.003	26.274	25.92	26.202	23.721	22.83	20.187	31.871	23.234	29.97	23.183	20.659	29.585	22.285	18.869	17.601	19.944	16.79	19.011	18.877	29.445	31.806	25.792	22.912	22.584	22.4	23.516	22.265	17.704
0	0	0	5.5988	9.3014	10.9	10.885	18.447	22.608	30.125	36.064	50.729	64.392	70.3	61.435	81.204	82.745	99.889	115.83	125.66	138.44	150.2	161.64	164.96	178.78	187.62	184.14	197.13	200.71	202.57	209.7	213.28	228.72	227.77	235.66	247.4	241.98	251.36	257.66	259.49	252.84	254.52	250.3	256.56	252.91	244.15	252.29	253.55	260.64	255.87
0	0	2.4309	16.482	11.231	8.2647	5.7504	1.4363	2.345	12.453	6.1833	0	0	0	0	0	0	0	0	0	3.4162	9.209	14.813	7.0515	12.117	14.739	12.827	0.61499	11.092	9.8341	10.796	8.1726	4.3954	13.264	11.595	12.332	3.6483	4.2808	6.71	8.0303	6.5787	16.057	18.002	11.024	15.296	16.173	12.581	10.546	16.59	11.961
0	0	0	11.132	15.938	20.589	22.797	15.797	25.28	24.551	27.993	28.717	35.449	26.597	31.425	40.111	26.796	30.194	29.695	41.179	38.975	40.046	39.495	45.274	31.621	37.056	42.955	36.951	40.773	35.741	42.112	42.852	43.34	47.339	47.165	45.633	44.367	46.463	41.79	45.254	48.118	52.119	46.264	44.282	40.665	42.313	41.933	40.332	46.666	38.895
0	0	0	0	3.2775	5.4494	11.846	10.096	11.234	14.234	15.389	12.96	25.588	24.227	36.501	38.087	36.537	47.093	36.82	25.407	32.488	34.377	44.958	51.173	58.888	62.989	57.944	59.81	82.301	98.153	114.59	145.69	157.52	178.41	210.32	215.55	241.28	268.83	292.64	296.92	357.26	394.61	414.5	432.35	470.29	484.88	503.66	515.44	525.07	537.33
0	0	0	9.7165	8.4174	7.438	10.965	18.849	17.817	22.76	14.251	16.385	25.741	30.404	40.487	46.676	41.136	34.517	46.928	52.973	69.931	85.125	94.818	121.34	147.35	135.48	148.77	160.14	132.65	141.72	150	156.49	179.86	185.95	181.51	201.13	176.07	185.91	199.59	201.67	207.62	206.22	212.91	213	211.07	200.81	208.26	216.36	192.36	202.58
0	0	0.73086	5.8224	14.445	14.549	19.937	24.666	18.907	40.542	33.528	23.024	56.541	46.429	50.518	56.276	66.507	62.317	69.661	74.059	88.972	93.156	100.37	102.92	95.872	107.98	99.679	106.04	110.21	116.92	112.72	111.92	117.96	114.26	110.96	120.38	122.04	119.25	115.23	114.94	122.35	131.39	118.72	123.71	128.89	112.89	117.87	128.82	131.07	125.43
0	0	0	2.6528	4.9393	10.33	13.115	4.3867	18.581	24.612	25.981	34.116	35.653	34.873	42.026	50.795	60.444	62.747	57.177	56.213	64.628	65.768	58.354	69.927	65.403	71.209	75.07	69.805	80.498	84.651	78.844	75.33	92.96	89.293	95.471	88.63	96.412	89.062	91.143	100.97	106.57	105.94	116.1	111.9	138.59	141.72	151.07	167.7	172.72	189.64
[truncated: 109 more rows]
[truncated: 78 more columns]
