# Supplementary material for: Limits on information transduction through amplitude and frequency regulation of transcription factor activity
Source: eLife. 2015 May 18;4:e06559. doi: 10.7554/eLife.06559 (PMC4468373; doi:10.7554/eLife.06559)
Supplement: Supplementary file 1. — Raw single-cell time-trace data for HXK1 (15259 cells), SIP18 (21242 cells), pSIP18 mut A (18203 cells), pSIP18 mut B (17655 cells), 1× reporter diploid (21236 cells), and 2× reporter diploid (19222 cells). The data are also available from Dryad Digital Repository (Hansen and O'Shea, 2015). DOI: http://dx.doi.org/10.7554/eLife.06559.014 [file elife06559s001.zip › source_data/SIP18_FM5_13minINT_690nM.txt]

0	0	0	5.9854	11.685	20.73	25.851	24.947	24.048	33.272	32.574	36.399	27.619	36.269	43.927	42.678	51.028	50.722	35.052	30.277	50.523	42.429	39.786	35.935	46.917	53.806	53.961	55.967	51.19	53.396	53.657	54.541	54.831	75.245	71.119	69.935	75.585	78.618	87.632	97.509	93.655	94.631	89.805	94.262	91.196	96.935	103.05	99.114	95.6	107.43
0	0	0	3.8846	17.513	22.478	27.835	24.803	39.233	43.879	62.917	49.615	54.57	67.555	62.959	62.219	68.904	75.98	82.82	90.809	96.798	102.35	117	112.94	122.64	120.63	119.46	153.8	154.66	164.1	164.3	159.71	149.09	150.58	168.71	161	151.65	144.68	161.81	173.36	178.98	235.16	247.22	283.59	348.54	385.36	353.37	320	368.65	385.15
0	0	0	6.3222	13.497	27.357	34.206	46.306	51.917	61.708	101.58	96.773	117.33	165.02	121.32	111.28	127.38	176.71	149.57	146.52	149.52	167.82	223.3	283.89	392.25	492.65	617.69	765.75	916.71	1065.2	1228.8	1373.9	1525.8	1681.5	1789.2	1925.3	2093.8	2176.8	2290.2	2416.7	2492.6	2595.5	2687.6	2740.2	2806.2	2798.3	2866.7	2929.6	2957.1	3011.7
0	0	0	7.3459	2.7126	19.832	31.584	32.475	42.952	46.681	45.907	40.514	44.561	36.184	36.104	36.704	38.671	53.696	46.523	39.754	34.147	25.011	29.501	32.278	38.946	40.228	39.616	30.252	30.705	39.063	29.273	31.859	28.798	26.791	30.622	30.387	36.133	31.772	34.97	33.918	27.551	36.367	36.956	39.41	38.334	37.902	39.011	39.773	32.64	36.164
0	0	0	8.1263	13.733	26.426	20.545	18.679	26.059	26.465	15.116	26.313	20.437	25.438	29.74	27.438	33.392	31.07	35.516	20.591	7.4781	23.363	24.804	34.178	37.445	37.945	38.42	46.206	39.658	55.484	50.759	43.997	36.474	40.14	40.03	43.991	49.996	60.129	60.411	75.04	102.08	101.59	125.45	135.97	157.6	160.12	189.01	203.95	221.34	249.27
0	0	0	15.372	12.45	0.48705	5.0546	5.8753	19.049	16.948	33.195	36.909	51.014	54.848	56.044	61.723	75.249	59.442	73.978	64.77	72.604	79.922	91.693	80.993	89.339	102.51	78.923	112.51	109.61	107.37	100.43	114.69	112.13	119.79	120.83	119.66	136.26	144.99	156.54	152.86	177.9	178.13	166.38	163.16	171.23	172.4	186.8	189.23	195.9	140.06
0	0	0	13.427	22.994	10.179	9.2391	0	7.069	7.7518	4.4499	14.738	2.1831	0	6.0807	0	5.6233	0	0	0.71021	0.67867	4.0788	2.5563	1.5557	1.8756	10.57	1.8058	6.2595	9.7201	4.7675	4.7353	12.723	1.1152	6.1511	4.0086	8.5793	9.8976	2.2762	5.8885	0	3.8254	0	1.916	0	0	0	0	0	0	0
0	0	0	0	24.54	16.638	31.771	36.148	36.985	44.581	46.524	38.869	34.108	50.85	51.13	41.177	44.608	41.189	36.763	41.348	58.006	48.701	49.776	44.095	53.614	69.796	72.718	80.107	80.585	80.862	87.459	93.083	123.46	122.74	121.81	132.97	131.14	127.84	132.17	149.31	127.03	134.87	136.64	136.87	153.85	149.55	159.77	162.86	156.49	162.73
0	0	0	5.4028	9.398	14.528	23.852	26.695	25.488	23.158	34.665	33.203	25.599	17.929	23.388	19.727	25.538	27.237	22.539	23.879	27.564	34.712	44.775	48.774	63.673	71.266	76.231	88.028	101.22	93.177	102.14	103.82	105.97	118.13	125.54	116.17	114.73	118.34	134.68	137.02	128.77	127.87	68.673	60.569	67.841	66.59	68.989	78.409	83.11	78.56
0	0	4.8568	1.2625	5.3744	21.247	12.962	0	0	0	0	13.43	0	19.157	17.64	9.3527	9.927	8.4995	4.2063	10.411	25.939	12.903	10.575	7.907	17.692	24.151	18.883	31.424	9.7997	30.26	28.527	1.3146	10.136	10.367	9.1604	13.197	4.0916	16.91	8.8655	8.7299	0	2.0245	0.82055	0	1.049	0	0	0	0	0
0	0	0	10.103	6.429	19.345	29.521	33.908	40.971	42.123	48.759	44.578	41.997	42.86	37.746	42.526	45.54	42.983	39.369	38.116	43.268	47.625	44.403	51.951	47.136	58.921	55.593	60.882	56.793	55.774	58.437	47.116	61.729	56.299	58.052	50.979	54.289	54.2	60.603	60.549	63.257	59.915	67.2	59.915	63.74	66.671	58.828	43.015	62.776	73.375
0	0	0	10.946	21.145	2.2031	15.198	4.1076	12.361	18.25	15.415	11.525	10.506	0	0	1.3551	18.382	19.424	19.802	18.749	31.902	35.675	49.703	43.753	45.279	43.895	46.465	45.962	45.157	51.3	47.086	43.032	52.208	46.497	68.946	64.997	80.924	68.125	61.954	60.88	68.757	81.394	68.994	66.975	55.985	49.379	54.282	56.32	48.619	48.919
0	0	1.7733	4.61	8.4737	0	13.312	10.162	7.6747	3.8694	11.691	13.174	13.031	8.1573	8.5771	9.1309	18.592	14.991	23.014	20.243	29.571	30.907	31.11	44.952	45.491	53.832	52.416	54.432	65.376	76.223	72.546	74.943	76.772	83.109	85.198	87.665	96.194	93.796	91.909	100.96	108.31	101.77	111.22	116.14	109.36	105.32	108.64	114.93	120.12	132.49
0	0	0	7.8689	26.692	15.295	24.277	33.542	38.557	52.514	51.765	56.323	58.411	60.439	65.102	63.692	64.209	70.114	64.958	55.876	68.221	61.464	68.632	76.118	81.856	91.492	86.842	87.97	89.589	91.241	100.96	93.475	104.9	105.39	88.058	93.165	98.586	99.504	97.067	104.92	103.31	114.36	104.62	99.012	109.15	112.77	97.707	102.21	93.326	111.31
0	0	0	15.064	9.203	15.177	27.641	32.747	32.897	36.394	35.584	45.959	43.593	45.217	50.767	57.744	61.369	68.514	69.19	68.151	67.606	64.649	66.859	65.446	73.58	75.073	81.27	85.701	86.379	83.041	99.113	100.14	111.93	113.93	116.91	114.39	86.57	113.67	113.18	120.03	112.3	109.52	127.08	138.03	122.52	127.79	126.57	126.34	131.55	140.38
0	0	0	13.153	0.28887	0	8.887	6.1337	10.289	0.85383	6.4379	0	6.3922	12.026	0	0	0	0	0	0	0	0	0	0	1.7877	12.323	22.775	38.489	52.779	63.051	80	111.93	112.61	133.8	158.85	168.58	178.57	165.03	177.88	184.62	190.04	182.25	199.35	197.82	204.52	209.98	217.47	227.18	232.83	236.19
0	0	0	4.4223	10.97	21.996	14.189	26.153	27.6	27.742	32.396	35.056	22.845	37.475	24.809	29.473	25.549	24.398	19.938	23.989	27.973	22.679	23.888	27.336	24.552	20.101	24.243	26.741	23.058	20.057	14.978	7.5045	13.56	11.632	21.279	21.495	15.831	17.543	24.366	36.366	39.152	46.341	52.141	45.874	52.581	42.797	44.904	48.229	51.274	57.789
0	0	0	6.4183	10.889	13.858	7.1904	8.6668	6.3914	21.231	20.698	12.278	25.359	19.99	10.985	14.699	11.909	15.658	20.38	19.311	24.976	27.082	32.764	26.072	15.239	43.097	40.044	36.788	38.167	39.265	47.077	45.863	54.421	49.513	57.128	54.815	63.039	59.63	61.499	72.2	58.236	65.612	58.652	69.771	83.108	67.934	78.619	74.235	74.082	78.931
0	0	4.7237	11.192	9.3516	5.9309	16.631	26.579	29.831	21.293	34.37	27.972	28.928	25.616	32.183	27.022	23.334	36.993	34.006	39.853	36.042	44.172	43.101	51.895	52.36	55.346	63.871	62.33	68.943	66.438	63.255	62.821	63.24	69.809	59.771	50.305	61.199	69.135	70.125	88.831	109.54	128.89	129.29	132.98	137.56	145.18	157.78	168.02	180.32	187.75
0	0	0	8.0743	18.355	35.636	39.92	51.103	43.977	43.355	61.87	56.23	71.001	86.506	73.645	72.654	91.205	91.758	94.287	88.543	88.81	88.911	89.771	94.86	64.734	66.085	75.622	73.926	80.685	73.435	95.449	83.777	89.337	102.97	107.98	94.927	96.513	85.564	105.55	101.06	104.61	111.3	94.189	100.42	98.627	95.393	105.01	97.573	104.23	108.96
0	0	0	0	0	9.298	23.204	18.853	30.794	23.169	24.801	21.503	47.481	44.903	41.896	45.848	51.149	49.312	25.138	45.429	47.242	49.538	53.544	55.674	61.245	63.994	67.885	63.037	68.397	61.518	74.366	70.13	81.599	94.734	88.667	74.767	76.445	71.316	85.68	86.895	81.904	89.729	79.595	78.773	78.473	82.526	83.604	90.038	105.25	107.59
0	0	0	5.9039	22.962	12.414	9.5928	8.6044	7.1883	9.9924	9.145	13.926	14.633	19.784	22.263	24.848	19.997	16.073	24.621	28.26	38.617	33.235	44.57	53.094	55.045	56.469	56.447	53.971	58.39	63.797	67	61.535	73.938	61.388	72.179	77.716	79.495	86.998	89.502	100.23	70.471	83.579	77.254	86.99	83.387	96.341	93.044	100.72	95.007	112.18
0	0	7.2643	8.9323	1.861	3.1909	10.14	16.057	26.705	25.872	34.014	52.991	62.822	77.293	114.25	121.29	131.19	157.31	180.1	208.18	207.73	198.45	221.2	238.36	252.11	271.04	291.41	297.1	299.17	294.94	306.8	327.28	322.58	315.27	314.5	328.99	331.62	336.95	319.65	359.6	360.42	381.85	393.43	403.94	395.36	404.88	411.91	414.22	415.63	406.66
0	0	3.3425	0	13.168	0	7.4541	6.0697	5.5403	11.971	17.678	9.6759	21.243	24.29	28.025	30.575	35.046	35.131	29.093	27.074	29.192	31.845	37.604	36.573	37.178	37.709	34.58	34.107	33.285	43.87	48.682	55.256	48.075	54.025	59.299	70.496	78.043	80.263	85.413	97.807	103.96	108.92	104.94	112.56	124.32	129.95	134.03	146.34	142.15	135.55
0	0	0	4.7698	20.223	12.789	16.481	11.889	14.844	8.8319	12.783	11.235	5.6182	7.2323	15.173	10.892	15.146	16.282	29.157	30.305	29.297	11.569	19.46	19.717	24.798	16.937	17.099	27.387	34.223	30.14	26.056	35.362	33.369	6.971	37.417	30.079	47.181	46.184	59.498	36.07	50.471	78.209	55.12	63.276	53.861	84.203	55.95	78.446	68.028	81.249
0	0	0.56161	6.6491	12.868	0	15.215	13.059	20.301	24.136	33.432	29.326	30.025	40.321	38.328	36.453	31.215	33.112	31.231	19.358	17.217	19.167	20.516	21.384	21.32	21.095	11.652	15.938	18.574	16.565	20.993	21.626	19.86	14.83	17.971	24.793	14.157	25.753	28.612	29.847	30.248	27.119	29.495	22.102	36.146	32.006	39.879	42.465	27.562	33.601
0	0	0	0	23.853	25.732	35.644	29.611	40.019	46.388	34.316	28.174	18.556	25.976	27.839	32.789	41.143	21.471	20.424	12.216	20.218	5.6153	24.532	6.5489	18.944	8.4028	0	1.7718	2.2673	2.3736	0	0	4.6403	0	0	0	0	0	0	0	0	0	0	0	0	0	0	0	0	0
0	3.8624	0.79046	17.139	0	7.0802	1.432	11.751	9.4241	16.35	19.651	26.238	27.44	32.99	41.603	54.857	63.946	82.268	94.293	103.72	97.395	96.147	113.14	113.52	118.73	125.01	130.74	143.14	140.43	142.23	161.04	154.47	164.01	167.6	162.11	168.39	188.54	181.14	178.25	170.61	174.59	176.88	165.54	177.69	172.23	168.97	179.28	171.74	169.35	171.12
0	0	0	15.688	7.6941	6.286	7.525	11.578	19.74	7.4331	26.619	14.378	19.121	12.949	3.1459	0	10.944	0.34119	2.7847	0	3.7573	0	0	0	0	0	0	0	0	0	0	0	0	0	0	0	0	0	0	0	5.5747	2.9419	0	0	0	0	0	0	0	0
0	0	0	0	3.273	8.381	19.661	20.379	23.697	27.184	28.3	35.28	28.416	36.931	40.498	39.042	45.741	44.546	34.531	43.039	46.716	54.622	50.642	50.511	45.356	51.776	42.001	38.742	45.419	53.443	52.768	43.823	34.068	33.634	37.876	44.936	45.902	42.178	41.872	41.44	46.149	35.279	44.201	41.259	46.187	49.679	44.47	50.345	39.936	38.981
0	0	0	21.641	6.9548	7.552	18.429	19.282	23.572	22.347	8.3562	23.223	0.57139	7.0238	14.712	5.0623	11.628	6.9921	0	0	4.6372	0	4.2045	8.7029	10.322	9.1663	9.0718	1.3556	3.7256	1.9129	0	0	2.1712	0	2.17	4.0208	24.396	4.3346	0.031557	2.1136	2.4589	19.488	2.8568	6.292	0	0	0	0	0	0
0	0	0	7.9121	11.403	13.343	16.455	11.536	15.264	14.658	23.478	26.317	26.511	28.97	35.357	35.49	43.58	53.881	39.642	35.279	19.434	31.115	27.419	32.773	28.695	34.313	36.404	32.895	27.126	19.893	22.381	19.893	34.415	27.822	31.736	28.151	32.336	39.236	30.81	39.998	34.272	38.637	44.769	62.093	68.878	76.874	74.598	84.131	84.641	85.775
0	0	0	18.888	11.06	10.214	26.49	28.218	36.025	43.597	44.277	50.68	48.285	57.473	58.873	74.942	92.598	90.295	121.31	122.56	122.72	137.54	163.1	176.04	178.12	191.63	195.74	216.86	232.49	218.14	244.19	246.46	241.75	253.27	251.18	263.3	281.05	277.34	266.94	272.67	272.58	278.05	273.57	283.89	273.9	274.2	272	264.11	267.94	267.19
0	0	0	11.536	19.554	23.042	35.044	28.049	35.039	42.286	50.818	64.548	74.856	72.712	90.561	82.517	92.427	104.71	97.589	102.64	117.14	116.07	123.66	127.82	100.75	113.15	134.66	157.14	141.46	139.5	141.08	162.8	171.33	171.41	191.47	210.75	235.05	246.96	250.42	273.85	278.06	291.39	299.84	312.82	328.83	344.49	357.37	359.54	373.2	394.1
0	0	0	0	15.905	22.498	29.245	34.137	35.064	38.607	33.739	37.936	39.785	35.454	53.353	38.921	46.452	44.93	57.806	53.21	48.268	53.888	50.453	58.75	57.646	56.42	71.458	64.728	66.616	64.906	54.32	60.137	62.984	74.594	77.436	68.95	61.555	57.081	66.198	71.093	75.965	65.209	74.078	75.842	71.754	64.128	54.569	45.153	46.831	41.176
0	0	0	3.6465	6.2113	7.7114	27.808	79.939	125.9	225.58	348.13	448.02	555.81	712.98	850.57	1009.2	1118	1278.2	1319.4	1373.7	1475.8	1575.3	1698.6	1726.1	1768.9	1832.4	1871.4	1864.4	1881.4	1906	1929.4	1980.8	1983.1	1842.3	1967.6	1970	1964.3	2010	2060.3	2043.4	2048.5	2007.1	1971.6	1987.1	1985.7	1977.4	1991.6	1981	1986.1	1934.2
0	0	7.0228	8.0429	3.0947	17.053	14.345	27.704	37.551	38.682	42.185	47.933	46.197	45.493	43.871	46.111	38.964	56.618	61.421	53.059	49.194	49.671	56.854	57.49	62.444	64.611	57.477	53.397	62.055	58.334	60.456	61.838	46.12	42.376	55.618	56.34	59.148	59.397	54.684	44.062	52.376	52.645	54.829	49.55	57.129	50.997	55.153	49.469	51.926	52.767
0	0	0	15.298	10.916	8.772	15.388	12.796	13.508	15.686	24.366	27.433	26.396	31.003	24.744	42.005	34.42	37.532	48.463	37.011	36.735	46.79	50.678	54.051	53.98	63.488	53.834	56.662	62.863	61.921	66.116	71.085	59.928	54.722	61.881	63.976	72.898	73.259	75.854	81.623	82.436	87.614	85.794	86.448	83.155	81.047	75.393	75.054	80.874	88.907
0	0	0	1.4762	4.2696	15.876	20.407	20.119	26.791	14.329	25.646	14.764	32.863	26.932	20.699	31.678	34.604	36.186	30.661	23	26.875	31.825	44.47	42.456	59.652	56.913	63.923	74.612	76.381	87.696	89.925	109.87	105.3	116.81	109.79	111.83	122.96	123.6	114.83	118.8	120.47	136.07	129.58	142.58	142.6	128.3	138.66	124.76	136.54	132.92
0	0	0	8.0666	9.4313	16.934	11.107	20.904	30.814	21.119	32.764	36.41	29.192	43.205	38.033	34.723	35.907	32.674	31.98	34.449	35.694	42.907	31.783	39.186	41.182	41.852	45.462	47.27	49.097	42.923	40.176	37.35	42.101	41.078	44.141	41.021	37.156	42.91	37.924	40.162	44.912	43.174	50.119	41.398	32.843	39.729	31.027	27.744	33.794	47.58
0	0	0	8.0205	9.8412	13.347	10.235	10.552	10.876	21.248	22.966	29.892	25.122	33.178	43.893	47.067	49.699	54.202	52.422	60.539	68.146	59.119	60.514	69.144	67.997	73.325	72.668	76.979	87.332	105.49	151.63	208.39	285.52	361.8	447.85	545.76	627.97	736.42	849.64	973.28	1090.1	1176.4	1273.6	1335.2	1436	1545	1576.1	1697.2	1782	1833.4
0	1.8127	0	4.797	0	8.749	9.9945	11.665	19.822	23.796	24.577	21.224	29.644	25.311	27.832	29.87	29.396	25.169	19.825	25.079	35.09	33.539	45.798	34.584	40.846	44.609	29.823	42.75	44.403	44.513	31.205	48.178	37.524	38.796	47.207	48.971	66.411	60.296	67.831	74.022	80.842	74.396	92.54	89.553	83.654	87.528	103.83	114.37	125.28	141.39
0	0.44913	2.445	5.8162	8.1004	5.6844	17.129	9.8627	4.0767	4.0698	0.39472	10.014	15.429	15.973	7.5152	6.0516	21.728	14.622	16.016	23.879	32.086	42.839	41.44	46.786	53.094	59.367	69.107	65.042	68.721	70.722	64.184	72.142	81.87	68.811	91.395	89.317	81.364	96.671	101.08	91.931	85.087	75.461	73.108	90.511	79.91	110.02	119.95	108.32	129.34	126.28
0	0	0	0	18.968	18.932	15.436	28.591	24.973	29.457	34.952	35.177	36.225	33.098	34.103	25.502	26.251	26.61	30.345	35.845	33.403	24.913	24.268	10.578	13.911	9.5912	3.5426	0.68806	3.371	0	0	3.5832	0	0.58671	1.8826	3.0707	0	0	0	2.7218	0	0	0	0.12966	5.1665	0	0	0	0	0
0	0	0	13.177	4.2576	4.0081	7.4489	6.2649	8.5967	0	0	0	3.1153	0	2.4287	1.0423	9.1945	4.4331	2.231	9.8114	9.1034	11.981	9.8286	11.581	13.85	18.029	15.207	21.578	24.282	28.337	35.937	35.713	21.698	22.983	40.669	44.17	57.338	56.678	68.881	64.774	84.686	79.425	107.17	105.18	126.19	124.47	132.56	140.41	153.56	148.06
0	0	0	16.263	15.114	11.273	13.277	10.316	13.69	14.208	22.016	32.943	29.176	30.823	30.394	41.559	34.336	41.399	26.721	38.92	41.843	47.209	39.757	35.645	36.002	39.514	41.756	55.052	45.845	46.85	54.428	67.753	80.349	74.033	93.255	104.7	112.27	136.31	134.72	145.64	165.23	169.38	184.56	203.01	213.91	214.34	212.85	227.13	62.383	61.214
0	0	0	0	3.0155	16.857	17.564	7.4563	17.602	25.334	38.48	31.369	39.962	50.273	43.11	43.78	55.457	58.79	79.354	86.305	90.415	99.077	125.44	138.9	146.84	177.31	184.44	191.98	215.41	236.83	258.62	306.64	322.32	307.37	286.35	283.23	284.65	296.93	303.84	295.63	290.93	303.27	302.19	303.15	322.35	306.85	319.35	304.12	297.88	311.07
0	0	0	4.2165	12.911	13.105	12.113	18.341	28.217	28.382	31.625	24.631	23.202	23.421	24.115	20.65	19.947	13.883	19.877	18.32	24.032	22.058	33.496	44.08	55.11	72.928	77.008	108.44	125.01	139.28	152.75	164.29	185.27	188.72	199.58	214.7	225.73	228.02	239.09	243.84	236.74	238.51	250.63	254.31	242.16	244.42	241.79	252.66	257.87	256.68
0	0	0	0	10.489	3.6472	14.999	20.218	19.794	32.718	33.468	51.726	50.948	61.713	76.89	80.185	83.069	91.568	98.116	88.678	93.925	99.271	93.744	112.39	109.37	111.57	121.72	112.04	112.01	133.2	125.77	135.52	137.33	135.02	149.5	151.76	148.94	151.74	153.97	165.71	173.71	175.06	169.3	171.41	190.18	203.61	201.25	203.95	209.95	229.91
0	0	7.1434	19.041	22.281	23.587	0	25.52	25.52	37.868	43.588	49.647	41.474	43.314	33.642	34.889	42.026	47.238	59.298	47.106	52.592	53.095	52.204	48.158	61.19	56.289	57.402	50.67	58.99	61.447	66.204	60.185	60.956	66.028	70.005	73.577	96.408	99.195	97.861	101.08	97.691	97.423	111.57	129.39	126.85	138.64	136.88	137.73	141.82	150.29
0	0	0.66071	4.4461	5.9041	15.827	19.171	26.278	25.688	25.234	33.039	33.153	24.456	22.175	23.05	23.796	30.772	33.747	27.92	44.194	44.128	57.896	66.559	70.752	63.461	73.236	76.261	92.452	108.24	121.81	145.92	142.05	156.61	181.73	194.59	207.51	200.76	199.55	227.22	245.04	239.82	271.63	266.35	277.46	283.09	294	293.13	301.87	309.55	310.72
0	0	3.3163	7.5685	0	30.218	41.79	32.667	30.352	22.834	44.82	36.417	43.655	49.304	47.521	40.86	37.515	51.672	57.765	58.325	56.636	58.518	74.435	86.542	82.117	83.373	86.116	85.068	100.76	88.724	102.04	101.3	104.15	102.78	100.01	88.628	96.137	85.596	99.727	102.16	95.514	106.04	102	88.606	91.638	93.658	97.993	94.647	98.777	110.68
0	0	0	10.568	18.294	6.2146	9.3138	7.2316	11.372	10.337	14.553	16.275	21.892	13.826	1.7565	1.3738	18.276	20.562	19.804	14.753	15.731	6.5774	13.273	12.915	4.2354	15.731	8.8817	23.322	9.4875	19.913	18.189	25.177	34.092	31.384	26.11	26.766	22.623	26.541	36.703	38.237	31.763	33.039	18.585	19.717	14.673	16.492	19.764	25.229	29.723	33.867
0	0	0	7.2231	4.4354	11.698	12.918	12.433	7.7008	13.974	20.516	17.195	15.925	22.033	11.373	10.344	15.855	2.6593	3.3598	0	7.6985	0	0.76433	0.41526	3.7321	8.5455	6.9622	11.063	14.918	16.018	5.8751	6.0384	12.473	16.397	16.007	11.993	14.084	13.384	14.256	20.949	8.1959	9.5217	7.214	15.716	27.028	13.204	13.888	5.0933	11.916	23.944
0	0	0	8.5345	16.529	26.454	30.699	33.368	34.959	21.405	31.449	31.36	19.738	27.274	30.879	33.51	41.24	38.444	35.137	28.127	34.488	27.052	26.855	25.536	44.679	42.445	39.947	44.651	49.631	46.454	49.218	54.557	53.571	66.647	63.644	57.535	60.547	59.65	61.867	64.949	69.648	68.334	73.584	73.59	74.261	84.187	85.784	85.584	88.237	98.675
0	0	0	0.8299	16.506	28.774	40.465	41.833	49.43	50.706	61.017	58.443	59.607	72.481	72.3	75.926	70.38	58.095	58.953	66.97	68.155	75.405	75.465	87.307	102.25	114.99	147.69	171.87	198.61	216.01	234.82	256.23	275.05	314.92	322.16	335.5	350.43	362.62	384.41	404.55	421.38	417.86	422.47	429.71	412.24	414.21	417.53	411.39	414.77	418.49
0	0	0	11.166	7.2866	13.834	22.312	30.616	30.337	24.926	22.858	25.198	30.655	23.144	19.371	24.571	13.125	13.585	17.679	19.32	11.308	14.59	19.444	19.117	19.092	18.508	13.539	15.192	15.641	21.822	22.6	24.819	24.342	13.428	8.5662	0.78039	1.6346	11.221	0	11.196	17.894	31.995	31.814	56.999	47.498	57.555	55.776	68.223	71.268	75.31
0	0	0	9.0821	12.348	18.421	25.685	16.199	25.964	32.557	31.011	30.913	36.044	39.791	42.182	41.444	38.272	39.264	42.641	35.745	46.028	38.052	41.438	43.629	47.296	49.146	47.018	39.483	36.754	45.873	61.082	58.352	62.534	62.599	54.96	68.817	73.341	70.459	69.403	71.775	78.467	85.239	75.755	72.245	82.534	72.949	80.163	84.469	83.061	90.85
0	0	0	7.5374	16.351	18.318	23.781	26.288	20.916	28.553	26.295	34.663	35.691	34.968	27.779	33.827	32.401	31.726	38.104	28.466	37.299	25.914	33.664	23.072	23.769	36.284	30.711	28.812	22.626	23.35	28.296	29.886	27.244	37	39.317	45.164	41.481	49.064	64.286	62.994	59.149	70.852	65.578	73.842	91.371	83.409	90.008	85.605	92.295	120.93
0	0	0	12.999	3.2856	7.4863	13.852	17.152	41.867	47.606	30.199	29.642	25.928	25.427	28.907	52.764	46.149	50.566	52.029	45.584	43.096	40.98	58.66	62.321	73.266	61.693	67.001	69.483	72.949	73.02	68.886	70.27	69.988	79.698	97.528	100.6	111.99	104.99	114.55	113.01	119.63	118	125.81	130.73	122.82	132.23	135.98	136.17	145.06	146.49
0	0	0	13.209	23.393	28.488	25.498	41.997	33.941	48.008	42.782	45.49	46.158	57.569	51.989	59.613	49.312	61.673	85.044	79.038	78.833	65.838	66.366	67.847	71.971	74.144	69.06	64.137	77.981	64.228	74.347	75.411	63.734	58.471	65.756	66.94	68.118	61.889	57.859	61.914	61.946	49.173	55.038	61.575	58.544	52.192	50.406	54.446	60.163	63.83
0	0	0	7.0598	21.391	35.351	52.928	50.412	49.811	55.499	49.849	65.656	60.923	68.001	59.068	93.315	96.149	67.331	78.125	66.57	66.415	59.178	56.777	63.847	71.266	60.687	53.62	55.836	58.498	59.967	54.198	47.664	55.399	46.918	51.416	47.638	57.584	46.75	47.947	35.574	33.527	45.629	39.501	46.874	43.779	39.13	23.83	31.102	31.641	30.018
0	0	0	9.7946	4.5866	8.7441	24.168	34.521	31.144	12.895	27.088	20.822	28.875	26.054	39.452	44.992	45.744	46.969	42.365	32.695	28.054	38.558	46.612	54.447	59.918	63.648	63.673	72.321	66.25	76.066	90.81	108.25	103.04	106.97	103.39	100.55	106.82	103.28	101.21	97.218	92.487	112.94	115.03	112.35	109.98	104.38	103.12	101.45	125.04	109.36
0	0	0	6.9151	13.773	22.958	20.812	36.835	29.575	35.923	40.451	44.393	49.532	44.301	39.775	36.143	43.194	37.878	44.576	40.643	36.719	40.082	46.976	59.496	63.761	67.557	72.665	102.53	112.58	112.4	137.27	160.26	164.87	188.84	176.47	152.59	130.67	112.34	124.64	120.87	119.29	131.02	124.01	119.95	110.84	107.84	114.55	116.02	121.41	129.65
0	0	0	11.958	17.175	13.244	14.936	14.925	22.55	7.1192	31.7	29.687	18.724	24.489	24.231	21.534	27.387	19.278	16.659	13.675	17.701	13.126	16.112	14.557	14.104	15.423	15.616	12.952	24.305	27.433	22.664	25.797	37.81	37.317	51.623	54.938	60.946	68.507	62.498	62.936	74.433	78.302	90.87	34.028	35.695	22.701	15.728	23.261	18.325	27.962
0	0	0	0	13.84	31.283	45.588	59.165	68.435	71.028	83.108	77.772	96.15	86.36	103.68	123.41	132.09	141.88	149.14	145.14	149.53	157.8	166.61	180.97	187.6	191.42	185.63	201.67	187.85	203.65	199.63	215.49	209.35	213.83	207.91	214.54	208.64	200.34	204.29	209.31	206.22	212.14	205.59	209.42	212.55	203.4	216.71	211.01	213.91	213.88
0	0	0	1.8231	21.794	26.025	24.683	19.894	28.13	34.118	46.372	51.795	71.953	84.442	75.068	68.118	68.081	65.708	75.53	73.789	80.611	84.633	96.194	97.281	101.81	102.76	97.689	105.83	110.77	112.99	115.73	112.2	130.61	124.96	123.32	129.58	122.08	122.84	128.25	140.91	137.06	149.65	150.54	155.06	154.88	145.45	148.09	144.45	143.9	155.87
0	0	0	5.2751	7.0167	6.985	22.125	23.697	18.173	30.674	42.845	30.519	35.374	33.811	33.792	33.551	45.553	49.743	64.803	68.806	78.376	69.393	77.535	89.325	81.078	102.71	95.995	106.74	116.6	115.51	109.43	106.43	114.91	122.49	127.72	120.78	116.14	124.52	127.98	127.28	110.22	126.22	128.41	124.35	138.46	138.79	130.76	119.32	117.12	132.45
0	0	5.9596	6.8983	8.6656	6.9199	2.871	0.0035024	2.4552	13.798	10.087	9.566	11.287	10.114	4.7293	14.514	39.965	10.003	10.982	9.6256	10.115	15.254	17.448	17.309	20.805	17.679	17.183	9.5553	23.198	26.399	21.991	25.067	20.241	21.92	17.827	24.261	30.113	22.681	16.222	19.038	18.95	18.028	27.449	33.528	31.761	36.212	32.823	39.401	41.748	41.102
0	0	3.4971	14.217	20.009	0.79416	9.7827	5.9733	15.826	18.935	28.381	35.923	40.428	8.8446	0	0	12.653	0	0	1.1445	0	0	0	0	0	0	0	0	0	0	0	0	0	5.9003	1.3476	0.72832	3.8039	0	10.299	16.062	23.921	20.354	10.007	8.1683	6.6798	13.949	22.991	16.911	17.098	26.469
0	0	3.5547	6.2597	0	19.853	17.54	30.291	9.7416	15.864	35.502	20.52	15.596	10.026	20.398	23.648	29.096	32.336	31.267	23.779	12.355	15.066	13.136	20.887	26.223	14.895	36.252	34.232	33.816	31.713	41.953	33.892	32.102	16.47	27.936	21.79	26.686	23.599	22.568	19.467	25.586	23.974	31.563	34.149	23.7	21.329	23.469	13.358	23.588	12.32
0	0	0	8.8496	11.328	16.975	35.336	17.931	22.663	31.881	22.239	20.505	22.027	19.389	14.311	18.075	20.661	19.135	25.794	14.931	23.415	19.427	14.292	6.3665	9.0675	25.952	0	1.0728	0	0	0	0	0	0	0	0	0	0	0	0	0	0	0	0	0	0	0	0	0	0
0	0	0	13.075	14.041	9.5294	17.294	12.75	23.751	21.505	8.1427	2.1729	0.7797	0	0	7.3747	19.769	22.187	35.666	81.888	109.11	114.37	162.31	180.09	193.75	201.37	226.85	235.77	258.75	266.95	265.69	266.28	308.2	288.98	326.01	310.01	346.74	348.74	343.88	351.26	375.67	413.18	395.6	425.71	412.32	407.88	433.23	420.48	425.23	422.75
0	0	0	3.9562	10.437	17.151	11.137	13.34	6.3572	16.204	15.793	16.188	24.13	27.245	24.554	21.263	27.334	20.625	25.188	25.006	32.101	20.657	20.736	20.38	27.915	34.1	22.813	23.616	26.635	27.975	20.428	18.882	21.547	26.377	26.32	23.5	20.054	26.456	23.809	17.485	17.323	20.23	17.034	17.832	31.168	25.518	26.495	16.165	12.118	29.89
0	0	0	0.16264	8.3756	24.812	23.914	26.196	31.568	22.815	32.682	23.261	36.259	24.487	26.61	39.565	38.437	44.062	35.981	31.135	27.062	31.349	50.854	46.883	61.754	57.231	51.675	63.334	58.569	60.969	63.255	74.745	66.879	71.269	68.603	65.764	66.559	69.989	67.909	57.811	68.42	70.822	67.546	73.452	70.268	71.921	76.654	71.82	82.382	82.029
0	0	0	18.214	15.928	15.084	28.704	35.299	28.241	20.547	18.782	25.365	22.152	24.342	30.054	35.694	34.828	34.054	33.313	19.16	26.916	16.899	31.81	25.276	34.968	36.577	33.852	39.51	32.098	35.183	34.476	48.971	42.518	35.258	44.837	45.978	42.152	54.111	53.002	44.825	51.2	54.011	55.156	51.279	54.171	42.984	58.818	45.641	56.43	55.04
0	0	4.3922	4.9237	0	7.4716	19.583	7.2901	7.6941	12.644	20.065	17.153	7.7149	0	8.3853	3.8423	0.40912	7.0331	32.733	50.703	23.044	30.54	39.114	55.112	49.466	42.349	54.959	54.115	59.026	67.887	67.323	76.032	70.443	65.064	57.885	58.303	73.851	77.777	72.337	74.704	78.84	88.096	77.799	90.251	81.927	87.612	94.317	89.721	86.885	73.834
0	0	0	22.591	16.211	4.5765	7.0447	13.381	22.826	27.997	23.198	15.127	17.659	18.346	25.926	29.539	32.969	25.891	24.575	33.268	25.931	29.722	44.459	33.69	38.148	44.606	36.532	39.219	35.122	45.769	38.407	44.119	48.167	53.726	69.52	70.96	95.437	87.402	82.72	87.161	106.41	70.798	62.902	76.017	75.727	78.871	83.192	86.267	92.291	100.85
0	0	9.6235	22.366	31.763	26.861	19.676	23.045	28.529	29.111	26.003	37.052	27.971	37.809	38.855	37.008	36.355	31.013	45.163	53.103	55.715	112.13	137.84	161.35	65.218	76.997	64.688	82.052	96.742	70.204	66.425	87.541	113.56	98.15	81.336	123.47	120.5	136.34	147.31	142.31	134.45	146.78	120.62	133.27	125.45	132.66	103.44	125.44	140.82	115.61
0	0	0	0	19.616	11.644	23.382	14.28	6.4723	13.499	13.303	9.8726	5.9582	10.545	17.196	6.1643	14.455	19.283	21.325	23.267	26.386	3.7144	12.331	10.094	16.408	16.765	18.846	14.59	19.22	22.875	27.023	23.66	27.178	27.41	23.744	27.815	28.146	29.066	34.874	26.903	27.188	35.329	31.908	44.258	39.823	50.897	44.93	45.968	44.445	53.561
0	0	0	12.498	34.874	0	33.56	38.383	47.349	53.949	60.348	61.537	69.622	68.551	73.803	62.464	59.053	52.633	66.421	53.136	75.47	64.687	61.051	67.941	66.968	68.515	63.095	57.407	62.417	63.322	66.34	79.455	80.088	69.938	65.338	68.943	64.933	73.234	78.91	75.981	81.213	90.649	81.012	82.829	85.924	95.036	89.374	96.168	79.675	90.062
0	0	0	0	22.19	32.732	42.95	74.149	78.55	114.04	152.58	173.55	205.21	242.48	288.17	328.91	349.69	348.43	414.96	421.01	449.34	461.85	491.45	511.09	531.16	529.65	534.99	511.36	534.23	515.88	536.25	534.06	526.89	549.85	548.88	556.81	546.49	536.68	560.55	552.12	555.58	550.9	549.37	556.21	555.08	550.09	548.17	534.74	518.25	519.21
0	0	0	28.949	19.795	10.825	17.077	16.044	21.14	16.797	12.857	34.256	33.279	38.431	53.684	64.594	101.59	129.47	171.67	208.92	254.55	312.39	359.94	393.6	406.2	477.82	482.88	510.13	540.12	535.43	560.8	579.03	583.74	588.34	593.85	581.99	605.82	598.68	649.67	626.81	627.98	628.68	618.53	624.43	634.8	655.21	622.95	628.66	616.31	619.55
0	0	0	0	17.651	17.07	15.528	16.74	33.4	48.213	64.733	88.595	92.843	130.78	148.61	169.78	187.64	211.8	231.13	234.61	258.44	263.99	285.88	279.1	299.86	301.7	308.47	323.17	339.66	360.8	359.45	359.56	377.02	369.71	363.35	378.28	379.93	392.06	400.22	392.43	403.53	401.79	399.63	405.33	399.49	399.71	391.7	402.11	409.11	401.73
0	3.7998	6.3025	14.602	3.1418	13.18	0	21.389	21.73	1.7417	16.375	9.9965	15.488	1.7977	3.2491	7.8056	3.5585	10.011	7.2635	1.0763	26.18	0.53692	3.668	9.25	12.25	13.988	19.568	20.818	22.76	27.179	28.556	25.096	23.897	41.834	36.31	35.144	26.338	29.469	29.73	33.384	34.789	36.147	36.012	37.296	43.104	50.757	52.839	70.01	67.434	86.171
0	0	0	3.2261	17.274	10.329	15.955	12.235	22.984	26.978	26.464	34.051	39.072	47.975	46.452	44.504	51.771	51.661	54.591	50.752	58.892	59.397	70.17	74.131	84.945	86.759	77.676	78.95	77.25	87.406	93.159	87.691	90.696	84.572	83.514	85.389	89.48	86.537	89.679	91.342	89.165	102.13	89.88	97.176	92.149	99.115	97.142	102.6	97.502	104.03
0	0	0	11.74	12.211	22.146	12.05	26.227	27.128	21.257	29.571	37.752	34.991	27.445	34.972	32.885	38.031	40.425	37.407	32.82	32.494	28.405	29.607	31.282	41.847	30.607	36.996	23.49	38.767	26.46	35.849	27.337	29.897	32.69	31.639	17.204	25.772	18.44	25.329	22.573	27.936	22.598	17.213	18.036	13.979	14.977	19.492	18.773	24.92	23.334
0	0	0	3.364	23.769	10.978	20.227	27.441	20.758	18.18	30.306	26.039	32.013	37.089	27.98	43.189	31.714	32.069	39.339	34.483	26.824	35.674	41.56	37.803	47.697	45.204	45.332	48.997	54.076	55.98	70.385	82.515	73.134	70.732	59.612	79.087	81.645	87.46	97.921	100.37	100.63	102.57	93.959	102.23	118.12	122.55	129.08	119.51	118.1	114.96
0	0	0	8.2129	13.31	8.6165	1.5036	7.3313	9.8448	9.4508	13.6	8.7073	4.8509	1.6699	6.9356	5.3964	5.0313	0	0	2.7005	0	0	0	0	0	6.1081	0	2.4919	5.2515	0.00068333	0	2.1693	1.6063	1.6492	0.74492	1.5917	17.001	33.613	66.267	104.18	157.26	195.23	256.44	295.59	330.63	378.29	449.94	496.22	546.35	589.81
0	0	0	6.7096	2.2256	5.3788	7.3675	16.492	12.471	15.006	15.522	10.128	8.5076	16.482	13.657	13.535	14.535	15.371	9.0079	16.111	14.473	21.246	25.362	13.414	18.929	29.251	27.364	33.444	32.011	33.521	38.876	45.499	35.342	32.556	44.029	50.566	57.25	51.715	52.888	57.895	61.161	47.763	50.612	47.724	59.084	54.721	51.54	53.499	50.39	36.895
0	0	0	18.502	20.423	28.528	26.571	31.879	45.379	43.93	42.071	35.901	35.805	41.877	33.43	42.997	33.516	40.36	31.938	37.169	37.332	26.385	34.747	36.262	33.719	37.64	30.377	31.018	30.358	29.495	23.651	23.401	23.975	24.194	22.131	25.519	27.714	25.031	22.754	27.868	23.014	26.439	21.878	22.151	11.383	6.6916	1.8108	1.9425	5.6542	0
0	0	0	14.421	0	5.7869	12.312	9.9031	9.8577	6.3092	0	0.43564	11.577	9.4796	17.131	20.183	23.995	16.043	23.222	17.936	22.304	34.031	34.114	22.975	27.59	34.122	35.103	34.281	35.226	35.651	32.564	40.59	31.145	32.935	33.69	36.968	40.735	34.587	37.474	31.174	40.025	26.435	44.568	27.119	40.678	30.309	31.319	32.988	35.038	30.349
0	0	0	5.6398	16.273	26.559	31.822	44.781	51.881	54.651	49.124	63.141	59.655	66.623	65.944	63.932	69.072	64.209	65.392	69.325	69.058	82.744	78.051	76.501	63.308	75.839	85.791	81.592	74.226	76.83	73.893	80.274	69.771	77.843	74.181	92.54	103.13	100.9	106.97	110.48	125.86	116.39	126.36	104.68	117.94	123.22	138.1	133.69	131.13	136.52
0	0	0	7.437	11.809	31.005	23.125	12.347	7.9169	7.9529	6.4059	14.596	8.7578	9.1507	8.3625	19.654	19.513	16.999	23.135	23.985	15.509	15.894	19.521	34.74	40.252	42.277	40.881	38.79	39.475	42.149	44.531	41.857	43.893	42.679	45.062	49.89	58.692	59.698	57.976	68.191	75.127	68.85	70.033	76.818	80.918	71.407	75.77	79.002	82.841	83.476
0	0	0	0.5437	15.577	16.974	14.399	20.452	19.444	15.723	12.391	10.992	14.297	21.736	27.056	34.803	37.407	29.084	25.322	26.666	35.084	39.221	38.856	46.698	53.622	80.588	70.27	81.704	91.068	89.288	93.547	103.4	97.272	101.05	108.09	125.45	139.09	132.35	143.92	133.68	140.71	127.07	133.55	125.93	131.86	131.26	129.57	132.36	138.96	136.04
0	0	0	15.967	6.0572	2.2612	1.4591	5.7759	0.23879	11.801	9.825	8.3633	5.9135	10.558	10.899	11.196	6.2173	0.83114	4.2657	4.9526	0.57022	2.3964	0.34787	7.8002	0	1.2628	0	7.553	6.8613	0	1.572	0	0.41031	0	0	0	0	0	9.4428	13.024	2.85	12.317	14.644	12.588	17.117	19.107	10.863	18.996	31.973	21.703
0	0	0	3.1937	5.7197	2.3636	12.291	12.534	14.49	10.956	7.9674	2.2793	8.6707	6.4825	7.6252	4.9752	0	7.5818	9.9066	9.8271	9.568	7.6438	10.086	14.402	17.536	19.362	17.116	8.174	14.353	24.538	28.905	33.129	34.627	45.418	66.324	90.03	103.36	124.43	136.74	154.99	164.82	180.15	174.03	206.27	206.54	214.76	225.48	218.34	227.9	183.71
0	0	0	13.769	9.5691	18.426	6.5143	8.6884	7.4885	13.231	7.3729	11.641	12.982	16.754	21.01	17.178	24.331	17.41	21.318	12.699	8.0421	12.605	8.7338	20.469	16.568	21.948	9.6283	24.401	21.027	24.567	28.974	26.913	26.785	28.639	29.383	38.159	43.219	41.676	40.263	52.321	61.326	56.297	59.304	65.555	67.858	58.207	63.966	64.415	66.668	77.884
0	0	0	8.6007	21.223	13.845	33.142	34.009	23.363	29.626	30.363	5.2376	2.8658	13.917	6.0911	4.4609	0	0	1.7037	0	0	0	0	0	0	0	0	0	0	0	0	0	0	0	0	0	0	0	0	0	0	0	0	1.2247	1.8858	1.9645	2.6308	6.5343	14.637	23.473
0	2.2166	0	0	20.711	14.714	28.253	23.481	29.723	47.328	43.194	50.247	50.947	52.472	61.268	51.04	63.281	63.907	75.915	73.788	69.231	61.237	62.346	57.214	69.062	73.558	73.721	80.6	79.634	93.678	79.997	77.425	91.23	75.19	81.605	79.853	73.155	79.04	86.094	67.196	67.872	82.21	70.31	76.444	60.209	83.499	75.175	81.379	74.255	85.217
0	0	0	6.0256	16.306	10.991	11.394	22.283	23.659	15.791	25.442	32.46	26.244	33.988	31.636	26.646	30.171	25.543	22.892	22.945	21.72	20.705	21.587	21.682	30.689	19.632	20.775	23.651	30.405	44.125	30.994	42.36	43.08	49.396	51.909	65.866	51.033	69.796	72.089	81.737	89.514	80.354	87.425	88.851	89.288	75.265	75.243	79.219	88.687	96.199
0	0	0	0	7.4712	26.825	16.347	26.521	20.091	28.001	24.634	26.828	18.438	21.824	21.093	17.517	20.738	17.75	23.723	27.023	23.699	13.924	17.028	20.652	21.531	22.513	20.581	19.024	26.341	21.189	25.033	18.962	16.557	29.605	32.946	32.137	21.295	14.328	22.436	31.484	32.142	27.839	26.535	29.914	29.654	21.505	18.96	19.492	13.774	16.339
0	0	0	2.9538	5.4635	13.789	8.3474	13.378	21.374	13.297	11.531	13.222	7.6913	8.6577	12.432	21.248	15.526	14.037	13.543	21.928	27.787	26.386	27.889	40.405	37.249	41.391	34.292	46.984	49.102	43.036	46.08	46.484	62.309	71.121	71.26	76	79.801	81.607	85.678	91.477	95.306	103.14	111.7	98.223	100.62	104.95	102.06	103.46	106.27	110.17
0	0	0	0.53624	10.609	14.642	13.966	12.764	8.7877	21.426	18.09	16.974	26.196	26.053	25.631	21.067	29.809	39.171	50.39	46.664	64.082	58.472	71.717	73.784	79.239	83.222	73.708	97.915	106.11	111.64	122.03	145.97	154.07	160.87	188.1	199.75	214.97	233.1	256.49	265.52	281.07	304.83	309.88	315.67	348.67	353	348.64	355.74	352.67	386.19
0	0	0	5.1197	9.682	16.824	14.898	22.431	17.397	11.345	16.479	10.193	20.131	21.074	27.267	37.637	39.108	47.193	48.411	45.15	42.218	49.229	62.371	53.93	59.271	63.541	62.196	68.553	54.362	73.142	63.659	74.695	68.65	63.148	61.327	56.963	61.673	61.729	59.158	57.027	50.848	71.157	72.899	70.569	60.383	58.939	60.032	56.342	64.458	59.915
0	0	4.8493	6.6412	7.3477	5.2157	13.064	12.828	13.913	19.902	20.858	28.996	24.664	32.956	16.625	25.484	26.466	23.888	28.081	19.039	36.905	26.536	26.461	27.929	32.968	33.128	30.016	51.647	35.652	38.036	40.677	30.535	57.89	55.224	48.891	54.972	47.909	57.222	53.984	49.008	36.096	39.709	54.953	67.892	57.419	64.553	61.88	67.776	67.507	64.576
0	0	0	9.5545	7.9304	28.425	20.469	24.525	21.29	27.586	36.456	33.396	34.936	24.249	29.098	22.615	29.235	26.461	32.801	26.1	35.874	29.261	28.877	27.835	18.707	39.817	31.765	39.541	35.515	52.494	58.347	47.512	66.823	98.057	126.8	153.35	185.85	200.05	245.27	284.21	289.58	324.69	341.25	360.22	397.34	406.98	395.75	412.97	411.1	462.52
0	0	0	24.31	25.686	37.752	37.555	49.752	57.879	58.098	67.251	46.548	70.917	63.029	54.22	62.547	74.477	60.093	55.313	54.996	46.7	41.055	47.092	53.476	56.128	54.291	53.298	51.677	42.226	37.667	35.445	31.445	25.64	23.919	28.789	18.399	30.045	28.364	20.436	22.664	19.986	16.382	14.875	11.49	18.052	9.8715	4.1072	2.5696	0	0
0	0	5.5542	8.172	25.236	31.719	45.391	47.717	50.375	54.572	66.37	63.975	82.917	85.655	89.975	108.49	109	108.49	113.42	96.514	94.697	110.01	123.47	120.02	121.49	123.57	120.12	116.13	134.16	133.61	136.02	145.87	139.91	150.62	165.77	167.66	199.83	202.45	204.19	212.71	227.32	234.23	242.82	267.84	260.36	275.54	267.31	276.64	279.17	299.18
0	0	0	19.446	16.457	22.606	15.403	16.087	16.252	28.015	26.312	22.195	34.621	25.302	19.824	29.055	47.563	28.659	41.345	48.568	29.081	36.091	20.868	45.155	43.516	47.835	46.887	42.489	43.084	45.13	33.086	2.5209	6.2052	13.925	0	31.677	31.853	44.027	34.615	34.966	37.069	32.056	37.536	35.015	34.735	23.492	23.017	28.497	37.503	32.581
0	0	1.1526	4.052	11.89	14.381	12.931	4.8867	11.018	0	19.195	25.343	24.954	22.355	12.412	21.975	28.111	17.911	13.838	16.824	16.953	20.023	12.165	18.304	18.471	26.822	21.459	20.448	28.986	34.072	36.846	25.351	44.872	49.985	48.638	47.955	51.751	55.456	56.765	66.457	55.732	56.494	68.025	66.445	55.893	51.216	48.667	57.696	68.573	76.955
0	0	0	5.3535	8.7751	16.528	19.303	21.757	19.877	13.255	20.212	13.963	33.547	28.503	35.416	51.156	43.698	56.802	49.156	44.38	39.519	50.101	68.6	65.434	74.663	71.321	76.916	81.176	79.094	79.672	92.244	105.46	89.919	106.48	97.249	101.43	108.36	108.29	94.982	97.62	95.434	106.98	106.37	107.57	112.58	107.61	110.15	106.98	120.63	105.78
0	0	0	4.4985	4.5148	12.416	15.894	17.657	17.165	24.388	24.232	27.588	19.716	26.305	13.716	24.523	28.414	32.119	36.265	31.039	32.788	35.347	41.434	40.113	43.165	46.05	44.323	38.923	48.588	43.603	53.093	51.584	56.82	48.079	56.277	60.548	71.288	73.401	63.241	65.665	64.007	61.539	70.362	80.571	77.458	77.39	58.221	61.742	66.461	72.602
0	0	3.5413	5.3179	11.522	6.2158	13.089	9.4816	12.934	4.1661	19.272	17.608	23.074	31.527	42.227	33.733	50.22	52.41	48.208	64.459	61.928	73.974	81.957	95.273	105.44	103.01	110.45	118.27	120.89	136.57	133.25	139.47	127.6	151.95	147.9	146.43	153.06	159.88	146.44	148.3	158.52	154.16	158.02	161.62	159.74	148.95	150.84	146.29	146.12	165.05
0	0	0	3.798	7.8964	13.903	12.684	10.338	8.8088	15.791	18.246	15.328	21.886	28.309	23.229	22.276	18.942	24.926	26.91	29.296	32.992	27.861	31.586	30.6	20.068	27.095	20.872	19.871	16.023	20.836	20.485	20.323	17.498	22.972	25.62	22.384	19.47	22.484	28.897	23.703	16.488	29.948	23.939	39.439	46.814	39.329	52.236	43.853	19.094	29.784
0	0	0	13.571	2.8495	7.167	13.921	5.6631	9.5774	14.978	21.175	19.655	24.317	30.802	25.128	32.905	35.299	34.17	42.363	36.349	40.757	47.156	45.243	40.415	46.975	49.475	41.579	39.184	51.641	49.569	50.624	57.877	52.759	50.54	61.103	58.958	81.641	68.032	62.422	71.31	67.594	69.075	80.727	89.143	84.636	83.207	82.716	83.17	82.282	91.769
0	0	0	6.3845	7.161	24.342	21.312	27.848	23.138	22.893	23.497	24.465	29.148	40.123	36.649	37.917	52.088	46.034	49.341	47.905	43.416	51.805	53.243	67.024	62.947	76.904	68.223	71.266	69.965	75.996	74.055	78.906	78.203	84.949	75.193	86.938	88.715	95.556	110.27	118.59	122.71	117.98	127.84	138.55	137.02	135.23	128.99	137.75	142.13	152.72
0	0	1.6559	15.78	13.443	5.4589	7.4897	7.0345	25.611	17.504	26.397	24.396	28.349	33.924	25.564	30.661	21.72	27.637	29.284	35.298	31.409	28.373	30.612	37.972	34.666	42.138	32.715	33.298	33.629	50.986	51.73	65.666	73.509	96.155	118.38	137.02	145.2	176.93	203.46	240.84	262.17	277.41	276.76	301.04	326.93	309.27	364	354.13	355.94	370.37
0	0	0	1.4907	10.859	7.975	5.0905	6.0394	17.293	13.114	18.023	24.141	12.363	20.009	21.435	18.875	20.639	17.707	18.67	20.636	22.803	18.875	21.435	20.065	24.334	28.607	31.227	28.409	30.736	29.532	30.971	30.558	23.76	24.037	33.384	39.209	34.631	35.286	44.144	45.981	47.466	55.42	62.153	54.551	51.11	57.392	29.413	27.674	35.628	23.799
0	0	6.9029	17.825	7.814	16.369	21.164	31.826	32.745	31.278	37.601	22.556	23.381	18.027	17.778	22.265	25.98	28.367	28.123	17.507	11.898	12.445	7.9183	5.8717	12.804	15.758	11.96	10.273	11.096	11.572	9.1812	14.051	9.2089	4.5497	9.1809	5.5721	6.5529	6.6447	11.634	6.0261	9.0091	16.253	11.522	16.997	23.585	17.626	16.503	4.1224	0	0
0	0	0	7.8352	14.674	14.197	14.682	14.335	19.091	21.738	20.532	26.762	26.606	34.495	36.211	33.481	31.525	33.186	25.725	35.552	31.995	27.841	37.081	39.443	40.283	48.782	35.716	35.594	33.88	39.651	39.535	42.725	49.806	42.414	43.628	41.939	45.876	120.61	110.88	120.65	115.48	133.22	114.12	102.69	100.95	108.33	94.794	100.9	87.315	103.87
0	0	0	13.718	2.8681	15.249	8.5537	4.9568	10.776	0	0	6.1806	0	1.058	2.7149	0	0	0	22.123	4.2255	0	0	5.5834	0	0	0	0	0	0	0	0.48245	0.42382	0	0	0	0	0	0	0	0	0	0	0	0	0	0	0	0	0	0
0	0	0	7.6732	29.565	13.306	11.947	11.284	26.561	25.586	25.762	26.001	21.678	29.716	30.288	23.374	29.227	20.944	15.775	16.602	23.72	15.816	24.348	28.45	23.696	24.667	23.101	21.223	27.333	23.471	28.989	28.005	35.685	28.652	21.523	24.68	28.75	29.778	34.783	38.293	29.99	41.012	36.215	38.648	37.165	43.603	39.238	40.194	38.532	45.588
0	0	0	8.9053	4.4036	11.456	15.22	25.609	19.581	26.187	30.7	36.616	31.26	33.874	36.569	33.259	40.317	48.502	40.982	41.86	48.445	49.292	47.446	46.1	54.079	49.986	49.515	50.534	53.569	48.85	83.714	52.758	59.194	65.209	73.171	68.859	72.761	71.317	88.876	103.01	101.04	113.58	118.67	116.94	127.88	134.66	156.11	165.04	180.76	189.31
0	0	6.0369	4.6014	16.346	6.6486	18.803	17.058	24.647	21.735	22.339	13.455	6.7963	21.903	24.579	22.487	26.779	20.255	19.281	28.429	25.6	21.627	26.898	29.603	33.122	41.029	36.998	47.047	73.052	121.78	195.06	287.75	416.59	548.12	656.83	850.14	981.96	1128.1	1317.8	1437.3	1665.2	1750	1870.9	1993.9	2051.8	2129.7	2298.5	2323.9	2424.8	2534.9
0	0	0	6.7647	9.8295	11.814	15.14	19.045	21.204	13.299	36.428	38.099	33.466	41.816	42.531	32.688	40.379	32.676	34.544	33.371	34.694	37.292	30.785	37.118	48.508	50.575	46.875	49.211	53.071	63.445	62.994	63.486	75.068	74.89	79.047	73.401	79.346	75.628	77.285	81.509	86.55	92.157	102.49	89.406	96.187	83.263	83.065	87.398	92.067	108.21
0	0	0	5.4286	9.3647	4.1314	11.746	11.066	10.386	11.013	5.6036	5.2443	4.0707	1.3548	5.2483	7.0323	12.297	14.807	24.823	39.185	53.41	79.888	101.25	100.08	113.91	117.22	102.82	110.75	127.41	139.21	147.69	161.94	163.03	160.73	167.72	183.16	186.86	186.89	192.65	199.29	188.86	181.66	206.05	209.73	213.54	233.6	238.17	245.79	242.75	250.04
0	0	0	1.514	16.411	23.161	14.563	4.6071	1.2455	6.0704	8.7231	15.829	17.377	17.752	11.374	28.935	30.893	29.077	29.226	32.611	24.087	31.792	23.022	40.998	46.818	68.929	61.902	63.435	69.267	64.114	67.36	61.358	28.706	28.98	23.526	38.886	41.787	37.002	43.627	38.702	40.659	27.504	35.413	35.681	47.684	30.72	36.734	35.154	33.515	34.482
0	0	7.4926	15.11	0.79788	4.532	6.2456	6.8258	14.306	17.959	22.708	24.721	28.299	16.835	14.973	30.131	60.138	85.726	120.31	158.25	199.62	248.81	282.05	320.66	375.38	430.32	432.42	499.66	496.29	561.41	578.96	639.84	645.75	684.66	712.01	749.62	764.02	777.05	788.33	796.97	812.55	783.92	814.46	800.62	768.56	819.23	820.9	799.89	810.42	835.73
0	0	3.8539	26.168	4.3317	0	5.9498	11.599	18.302	9.1367	18.692	21.483	15.476	13.795	19.422	15.156	12.173	21.388	38.044	34.757	14.185	22.289	24.147	27.497	29.936	39.066	25.734	26.079	24.961	30.175	32.649	32.913	32.468	26.144	27.905	29.133	28.138	34.731	32.578	44.446	30.641	41.856	49.094	50.361	43.15	49.88	52.432	45.521	46.246	44.674
0	0	0.78494	8.7498	8.3338	8.8387	11.602	16.657	13.687	13.659	26.546	32.572	23.957	28.98	33.009	27.801	30.555	21.787	21.266	20.516	24.065	12.566	16.471	21.58	23.202	23.026	27.097	24.241	26.961	36.695	31.235	31.495	35.246	34.675	35.235	37.766	41.931	37.332	39.354	40.092	42.81	49.58	57.98	47.405	54.705	46.01	49.458	45.188	50.403	65.896
0	0	0	1.4069	6.6424	15.164	16.893	22.241	12.116	17.112	28.534	27.089	21.095	26.274	25.96	22.775	26.549	30.573	28.782	32.926	32.923	23.241	24.377	33.513	38.796	38.362	36.492	35.002	34.428	30.904	44.244	30.466	32.364	39.307	38.496	34.64	36.197	28.239	42.017	46.592	42.662	42.921	39.463	38.775	40.432	39.198	54.959	50.207	53.04	59.969
0	0	0	11.287	17.308	7.7984	16.834	10.42	9.9072	18.292	25.727	24.925	24.377	19.876	24.006	26.414	29.913	24.711	26.07	30.076	13.402	28.532	32.488	50.375	57.862	77.733	71.065	86.864	98.52	86.356	118.46	120.36	116.08	133.56	132.45	130.78	138.29	159.05	155.58	157.99	185.47	176.35	178.73	186.1	196.56	188.49	198.01	196.74	203.4	203.73
0	0	0	7.5569	10.491	19.921	27.583	29.474	39.67	34.76	29.471	31.089	42.436	30.554	47.713	41.808	48.632	54.749	39.609	53.142	42.96	40.257	41.354	48.318	58.84	34.437	31.138	33.89	43.699	50.285	42.517	58.099	40.604	24.063	36.526	28.838	32.077	22.632	21.543	23.152	15.233	12.056	14.073	0	3.3769	0	4.3496	0	0	0
0	0	0	7.7223	18.13	21.48	14.189	26.394	17.778	17.761	15.52	17.861	25.187	17.715	31.268	26.925	38.589	47.844	72.023	74.603	93.786	101.51	110.06	113.3	145.01	156.75	158.96	154.89	165.89	156.69	175.07	173.2	181.06	185.98	190.19	196.12	185.94	183.81	196.13	194.14	207.15	192.05	207.34	198.61	199.87	197.89	175.31	172.65	167.59	166.16
0	0	0	25.263	10.808	0	5.291	0	3.7369	2.0255	0	0	0	0	7.9264	4.3427	8.1785	5.0725	17.914	13.823	16.836	7.451	4.1644	12.599	17.429	22.54	15.843	24.071	29.605	37.978	37.051	23.185	34.389	30.689	34.286	28.641	33.164	39.402	44.497	26.248	30.875	34.467	27.176	35.103	25.235	44.418	33.85	37.187	42.959	46.748
0	0	0	4.1303	8.1626	14.1	13.144	17.255	13.473	15.391	20.083	17.849	17.308	14.766	16.088	13.317	13.673	6.1674	4.2238	0	0	3.2848	1.9887	4.904	0.667	0	0	0	0	0	1.6735	0	0	0	0	0	0	0	0	0	0	0	0	0	0	0	0	0	0	0
0	0	0	0.17787	18.394	14.029	27.464	29.051	25.658	25.446	27.99	34.488	35.545	39.148	37.467	49.86	37.724	45.476	48.356	33.144	30.843	33.542	37.031	37.719	40.302	40.564	42.255	38.706	31.174	42.093	49.422	47.712	42.541	46.822	41.9	50.339	41.519	44.997	40.888	44.098	50.078	48.055	42.998	42.449	55.195	52.8	59.672	55.623	58.42	58.369
0	0	0	11.292	22.751	25.517	28.994	27.735	29.467	37.926	39.259	39.566	39.758	41.841	50.505	46.324	45.316	44.595	46.112	31.195	45.806	35.917	47.682	48.109	49.311	37.406	33.207	33.286	35.951	41.731	47.13	39.032	52.709	52.789	44.136	54.888	42.927	38.805	47.814	49.378	35.456	54.235	53.402	48.639	45.892	58.272	51.338	50.175	52.82	61.768
0	0	2.101	6.3135	20.097	0	17.288	9.8829	4.0711	17.976	0	0	0	0	0	7.3481	13.5	6.5218	24.704	7.5364	21.99	16.854	29.343	22.392	30.136	31.151	17.434	12.587	20.555	13.677	16.992	17.249	25.192	11.622	11.76	13.924	22.899	22.044	11.427	13.846	18.144	20.409	23.617	29.746	31.836	39.965	34.478	38.351	47.499	59.81
0	0	0	0	8.2918	23.133	18.674	25.662	30.764	47.289	66.476	71.901	80.525	83.473	106.03	103.86	132.14	149.21	170.05	186	208.32	214.47	232.63	253.2	239.19	281.66	275.8	287.43	311.27	306.38	322.62	328.23	334.45	338.71	348.54	350.12	361.51	406.19	436.26	468.56	515.42	573.21	627.83	679.51	733.15	805.52	872.17	926.16	913.56	1058.5
0	0	9.906	8.0464	1.2027	5.9795	14.715	18.649	27.182	29.187	32.219	40.608	34.409	28.847	37.492	38.247	41.302	47.382	55.571	41.995	41.257	38.191	39.702	48.561	51.921	48.938	52.063	51.164	49.286	51.582	50.749	50.825	50.673	44.132	49.273	49.057	56.439	48.394	48.76	47.045	46.529	48.02	49.51	55.092	56.798	52.568	59.455	56.624	56.996	49.568
0	0	0	24.547	4.2654	11.649	16.974	13.184	15.753	23.321	27.451	23.101	27.514	37.433	32.27	30.218	35.701	49.01	35.801	37.958	55.457	41.81	44.189	49.383	59.57	68.664	65.421	72.912	78.92	85.473	82.16	79.563	91.313	96.815	93.437	92.35	105.18	88.827	94.089	90.946	92.448	85.846	90.266	94.561	86.521	91.991	89.267	86.378	86.953	97.828
0	0	7.0991	13.346	11.5	5.3691	22.259	34.852	42.959	53.06	53.513	47.701	39.27	48.598	48.38	53.568	55.344	80.964	76.728	66.2	55.661	52.195	55.573	58.537	68.311	61.721	63.417	68.26	68.438	57.786	56.467	64.783	55.171	55.44	58.223	62.807	64.437	68.502	31.509	63.061	68.298	67.884	69.148	86.409	87.448	84.733	85.923	88.776	92.425	95.752
0	0	1.8371	8.3495	3.2441	8.424	8.0496	3.3685	13.508	16.289	17.738	14.632	17.418	24.879	18.096	21.352	27.128	23.819	31.435	30.663	34.397	37.157	39.896	37.067	40.868	38.028	36.728	34.177	39.471	39.015	47.209	52.913	40.681	39.077	45.622	49.085	56.238	45.922	42.341	40.123	40.658	48.681	41.891	50.505	49.037	47.468	41.714	43.575	52.638	59.168
0	0	7.3229	12.214	10.959	7.2402	16.305	14.964	15.688	35.453	36.201	43.463	45.163	67.17	62.851	69.1	72.868	84.194	77.91	71.039	76.775	74.668	86.952	84.019	90.785	95.046	93.926	93.878	99.098	97.866	101.64	105.34	103.75	102.66	102.48	104.13	112.39	111.91	109.29	104.92	111.92	111.2	114.46	123.69	125.99	129.82	126.23	122.49	132.96	136.1
0	0	0	6.944	4.7967	11.744	10.938	4.3149	6.5219	9.954	0	8.5592	2.2171	7.0956	9.5279	12.701	20.2	22.668	21.061	16.96	28.957	37.874	31.58	34.443	42.638	54.549	49.69	49.485	59.293	69.626	62.616	74.538	77.649	70.284	91.262	95.011	112.55	114.64	128.81	140.93	155.06	154.42	203.95	206.64	227.52	246.68	261.55	281.27	299.64	310.36
0	0	0	22.769	30.509	29.366	26.177	21.472	32.697	24.02	8.3357	24.889	18.512	18.341	28.295	12.247	28.756	12.675	19.062	0	5.0586	11.57	7.355	6.5636	3.1649	9.87	5.2111	10.754	10.183	17.656	14.927	0	0	0	0	0	0	0	0	0	0	0	0	0	0	0	0	0	0	0
0	0	0	10.645	18.377	11.853	5.3383	8.5512	7.3377	9.9449	4.2925	7.2722	7.1103	14.473	15.354	16.661	27.548	26.935	26.191	24.528	16.505	24.263	19.612	27.516	33.012	27.081	17.909	27.572	36.249	29.765	37.767	36.873	28.515	24.476	38.074	40.016	46.891	49.545	49.697	56.628	61.882	57.882	53.972	62.689	63.79	52.074	58.18	58.069	62.815	68.899
0	0	0	6.3998	5.304	8.9733	9.7566	11.419	17.317	21.25	23.076	19.141	22.021	31.263	39.618	38.302	49.464	47.365	40.938	51.24	54.03	53.171	60.06	58.726	60.82	70.853	69.924	68.535	75.482	63.138	72.78	65.236	75.58	74.501	76.427	78.488	72.512	77.238	83.57	77.431	79.334	88.712	90.369	88.088	80.895	90.439	78.073	77.734	86.174	80.627
0	0	1.909	15.128	14.341	26.963	28.568	24.144	38.009	25.34	32.071	31.396	35.263	51.951	52	66.907	68.922	91.318	89.927	122.39	130.47	132.76	154.55	160.06	177.65	180.6	173.12	185.27	200.18	211.46	205.75	208.01	216.07	216.7	221.15	224.05	205.87	220.42	226.99	235.06	234.4	229.19	240.29	220.33	240.46	218.39	225.84	216.07	211.99	215.1
0	0	0	4.2409	8.6704	13.968	22.623	19.334	38.191	32.177	35.825	28.143	18.666	21.019	37.672	35.505	37.093	37.747	27.502	35.942	43.934	33.9	56.504	50.595	53.766	58.965	52.03	48.948	42.889	52.572	49.061	50.585	57.543	57.832	68.417	64.223	77.163	71.749	52.779	53.352	59.891	69.696	63.1	63.237	53.085	54.043	58.193	61.066	53.517	49.323
0	0	1.8113	3.4144	9.863	0.80737	14.431	14.938	16.125	24.865	17.677	19.208	21.822	21.833	23.913	26.976	21.244	25.476	25.452	22.377	14.687	15.513	15.642	18.032	15.246	11.444	11.215	7.0875	4.0579	9.793	9.3297	14.351	7.4892	8.7477	10.74	16.256	13.723	19.026	21.305	25.311	18.639	23.888	17.448	19.996	30.592	31.369	35.317	34.338	37.061	39.099
0	0	10.177	13.171	1.3583	7.0255	20.957	27.146	21.525	29.92	32.833	31.183	37.554	29.203	37.051	41.778	45.461	50.33	53.185	35.236	38.589	31.542	34.495	37.616	47.336	51.647	40.967	36.003	44.655	42.721	45.826	44.139	40.273	36.956	41.814	45.319	50.813	44.242	42.12	38.452	34.557	41.033	35.633	42.343	43.588	47.354	46.568	49.157	47.95	58.078
0	0	0	11.86	17.336	9.3746	26.359	13.866	23.142	18.403	19.8	19.335	0	0	0	0	0	27.679	34.469	29.868	0	0	0	0	0	0	0	0	0	0	0	0	0	0	0	0	0	0	0	0	0	0	0	0	0	0	0	0	0	0
0	0	0.035852	0	9.8783	7.2766	9.7262	14.92	19.815	20.331	17.399	32.57	24.106	33.058	31.062	43.844	38.194	42.417	44.499	48.75	39.397	38.929	54.805	45.784	51.322	47.073	48.758	42.851	50.317	51.254	52.039	52.109	51.334	49.89	54.1	58.408	57.132	63.558	61.663	62.961	64.806	60.042	55.299	59.128	66.804	64.67	66.376	67.761	59.905	67.7
0	0	0	5.0724	12.419	18.973	17.316	26.456	0.73555	23.393	30.23	18.967	28.638	28.641	32.153	27.227	32.149	31.72	32.268	33.837	41.768	41.193	39.073	41.842	42.793	47.956	35.449	33.638	45.668	37.065	58.377	44.884	43.118	83.531	63.116	43.944	53	44.874	53.384	55.455	54.184	68.227	59.41	56.333	65.908	59.553	74.666	71.907	76.386	78.091
0	3.5626	0	10.569	14.11	7.4561	8.4775	12.409	15.794	20.872	26.865	18.998	16.551	9.5735	0	3.5783	10.668	8.9835	8.5702	10.737	14.275	1.5187	4.4827	0	0	11.426	0	11.435	0	0	0	0	0	14.763	0.75891	6.2682	8.647	11.983	16.37	22.78	20.957	25.56	16.548	7.8626	3.1143	9.5936	19.097	21.448	17.782	24.139
0	0	0	8.9855	6.4892	9.4815	23.278	14.728	25.653	25.731	37.654	34.192	43.781	46.437	44.189	44.516	44.16	50.066	64.311	44.996	50.395	51.225	56.846	58.168	58.68	59.363	48.486	52.047	57.251	53.368	60.512	58.06	57.678	57.882	58.026	56.54	67.474	67.429	57.834	50.444	54.359	54.759	58.267	67.687	55.297	63.61	57.825	64.957	74.293	86.407
0	0	0	10.836	9.356	18.343	13.662	10.366	7.6017	10.676	18.21	15.739	19.491	18.901	21.355	29.513	34.239	26.812	36.248	27.463	27.17	34.583	42.346	49.126	56.458	60.128	58.419	59.431	61.393	62.725	62.768	65.252	67.373	66.663	74.71	80.176	74.526	83.426	83.707	92.307	89.277	76.609	86.942	91.799	100.19	83.763	81.202	90.252	97.017	102.75
0	0	0	7.7059	12.854	6.5226	8.2822	2.2882	10.564	16.649	15.771	18.553	18.201	23.393	33.129	28.129	32.461	34.601	28.397	31.657	35.523	32.43	43.596	48.171	51.646	50.906	53.551	53.128	48.38	57.202	66.13	60.568	74.314	67.39	66.645	69.523	69.041	79.194	77.891	88.127	78.662	93.419	88.194	90.083	91.657	96.422	82.929	91.603	94.259	106.82
0	0	0	16.428	11.264	20.807	18.71	20.319	26.563	21.73	24.562	25.725	19.587	24.278	19.945	26.334	21.653	19.627	27.197	21.028	21.732	18.577	32.002	41.28	40.639	52.148	40.168	50.935	51.034	46.755	55.979	58.335	65.119	66.939	66.352	76.375	94.132	126.39	179.69	228.35	292.34	354.3	432.12	472.11	519	604.39	562.77	703.07	731.62	758.79
0	0	0	6.2016	12.174	5.7104	0	0	0	0	0	0	0	0	0	0	0	0	0	0	0	0	0	0	0	0	0	0	0	0	0	0	0	0	0	0	0	0	0	0	0	0	0	0	0	0	0	0	0	0
0	0	7.4346	13.092	0	5.5356	11.973	25.427	15.013	19.23	27.48	20.667	18.771	13.985	19.036	23.222	18.247	19.337	16.212	11.195	10.565	0	6.4283	3.0741	15.982	6.8262	10.715	7.8709	13.814	8.2709	10.552	10.771	15.308	1.9874	8.9037	13.028	14.453	9.5134	8.3665	8.8786	7.7277	6.2005	11.313	12.1	8.8039	6.7702	3.3338	0.75672	1.117	0
0	0	9.8451	3.3836	8.8902	4.0985	10.769	0.67846	4.4511	4.3678	18.249	17.889	21.635	15.62	24.416	24.856	28.808	18.641	18.758	15.186	18.302	20.477	17.108	22.587	31.391	32.003	29.522	33.436	40.588	45.249	41.309	41.685	47.482	56.032	50.185	52.802	59.482	59.805	53.312	50.665	52.263	51.71	70.732	49.842	54.664	43.853	42.814	47.876	48.098	59.639
0	2.1571	0	4.4879	12.591	4.0752	9.3702	0	7.4151	10.586	11.267	13.139	14.259	18.169	24.393	25.255	34.657	40.514	42.328	50.027	55.729	42.265	49.578	44.885	58.58	64.245	59.961	73.993	86.671	98.967	94.914	99.861	113.42	115.35	113.12	117.5	123.3	147.95	144.98	143.04	141.12	148.35	154.39	155.98	148.75	152.28	140.86	158.74	152.37	150.93
0	0	0	10.14	11.71	2.8982	5.7297	9.2039	7.22	0.95751	1.3916	0	1.0971	2.2125	0	0	2.7911	0	0	0	0	8.0814	8.6468	6.3986	8.6999	22.481	20.858	22.077	33.637	27.649	32.328	38.064	39.195	23.535	33.617	41.215	53.924	47.157	54.56	50.545	56.786	43.292	56.454	50.075	46.787	51.786	54.572	55.648	46.58	51.016
0	0	0	5.5449	14.586	13.515	16.944	19.053	37.693	33.846	46.602	47.13	59.987	73.147	74.572	90.092	92.285	106.31	113.78	116.46	131.31	139.41	148.55	158.19	159.13	152.81	154.89	171.63	185.64	172.23	177.09	176.32	171.2	181.43	188.8	187.46	189.56	197.32	200.88	211.27	220.47	211.72	214.96	204.46	217.99	206.92	209.92	213.33	182.33	191.56
0	0	0	12.613	9.1819	10.634	9.0094	11.977	27.928	21.962	25.25	19.209	23.663	26.755	26.588	25.015	19.399	25.525	21.276	33.471	35.88	28.463	32.562	34.118	35.349	35.894	31.268	23.747	27.339	40.695	41.091	36.376	32.494	36.423	43.47	48.914	44.659	64.258	64.393	85.954	96.91	106.65	114.81	108.43	124.76	118.26	131.86	139.66	136.29	139.81
0	0	0	10.272	14.957	8.7215	19.981	7.89	23.462	13.256	30.88	31.858	34.385	32.25	27.494	24.459	28.048	29.518	24.39	25.294	21.831	28.223	15.469	19.211	25.001	24.714	19.058	32.224	33.802	41.025	33.632	32.469	37.171	41.45	34.895	37.519	47.121	43.215	46.631	50.962	59.622	49.511	60.971	56.305	51.275	39.05	40.299	50.807	62.31	69.026
0	0	0	2.7616	7.8274	18.808	13.049	28.789	17.969	21.385	26.41	14.46	27.738	27.079	27.141	29.015	31.774	31.561	29.291	32.481	38.994	32.49	32.389	39.591	41.127	38.85	32.41	37.102	39.355	31.147	38.872	30.65	27.326	41.097	46.851	40.045	38.393	33.336	53.068	65.052	71.884	75.995	87.376	95.514	112.31	111.56	141.02	159.5	120.43	187.3
0	0	0	2.1822	14.796	6.2262	12.657	20.588	21.961	21.658	31.952	32.13	30.708	25.779	24.238	27.622	32.632	26.289	34.713	40.51	43.936	39.687	42.815	41.362	46.941	57.594	53.784	66.098	52.503	80.584	49.48	55.276	55.527	71.361	53.46	59.865	59.999	57.777	59.219	52.093	36.113	42.922	34.375	26.906	25.946	34.862	37.546	59.496	63.234	66.793
0	0	0	11.586	7.4599	8.8738	19.779	18.368	36.207	63.495	94.018	134.65	127.94	166.95	199.2	208.1	236.8	244.62	257.9	268.95	301.54	289.92	298.96	297.01	335.95	334.85	341.29	355.17	354.99	373.44	374.25	365.8	371.71	369.41	370.76	386.21	378.75	399.3	397.24	398.21	395.97	404.68	405.68	408.2	393.43	422.62	421.81	426.6	418.87	450.14
0	0	0	11.504	19.33	17.232	27.25	21.661	28.644	32.286	40.969	50.261	53.115	55.247	56.722	62.291	62.276	56.352	57.943	55.035	68.108	76.14	78.522	90.71	96.311	107.38	120.76	119.35	127.07	129.87	133.11	136.82	156.93	148.8	154.74	157.67	164.88	167.81	167.55	165.78	156.32	156.74	146.36	164.58	165.14	158.68	161.28	165.02	154.85	147.83
0	0	1.0153	1.2514	18.85	24.91	23.517	29.31	27.803	26.647	28.399	33.717	20.487	20.325	25.937	23.378	34.095	34.066	25.861	34.21	43.042	38.018	41.675	60.982	60.965	59.96	78.428	83.031	101.68	99.744	105.73	102.88	100.15	100.33	113.54	113.32	114.71	112.9	133.42	149.6	162.72	192.97	199.88	225.3	239.01	242.96	274.46	292.5	294.9	309.28
0	0	0	13.159	8.6738	5.8181	22.366	15.014	19.222	29.9	33.654	38.465	29.466	41.488	30.61	36.126	37.085	31.243	32.865	27.206	27.815	29.912	38.21	34.752	40.616	38.471	38.023	33.325	39.083	37.491	36.616	39.974	37.674	35.541	40.133	44.652	52.524	51.362	43.727	35.937	35.248	32.702	43.232	42.983	42.878	47.681	35.645	40.909	44.871	45.833
0	0	0	13.006	5.424	12.315	15.734	28.011	22.68	24.747	19.156	38.265	37.869	34.704	20.811	28.308	22.676	21.255	23.235	17.3	19.856	18.953	13.216	18.352	19.895	10.738	18.568	21.962	5.5644	7.0703	0	2.3832	13.851	7.8499	20.34	27.231	23.377	36.125	31.758	24.147	23.872	32.342	39.809	45.7	46.866	59.066	57.948	60.954	42.326	44.182
0	0	0	11.213	34.853	33.637	33.684	22.174	40.762	53.734	49.48	43.117	10.592	21.625	15.298	0	25.325	0	25.685	19.916	27.227	15.179	24.186	17.096	30.573	28.916	19.365	32.21	25.462	27.105	30.446	13.949	27.378	15.446	12.304	11.316	12.893	14.539	20.794	2.349	0	3.8245	8.9338	4.3462	0	5.095	0	0	0	0
0	0	0	7.842	12.805	4.9531	7.2655	8.0143	21.34	16.143	20.072	18.317	26.486	19.561	10.562	11.469	17.486	2.512	13.208	9.6166	6.7428	1.5858	1.1534	0	0	0	0	2.0617	0	0	0	0	0	3.9827	0	0	0	0	0	0	1.0388	1.5093	0	0	0	0	0	0	0	9.2356
0	0	0.22235	14.907	4.4409	12.256	20.024	34.041	57.277	76.636	125.03	138.96	177.96	188.25	226.55	266.14	292.61	323.45	346.73	367.37	371.09	409.09	430.75	451.34	480.28	472.82	471.92	495.09	496.46	512.87	539.67	552.06	532.43	543.77	532.99	527.51	558.82	537.16	548.32	538.95	555.46	572.95	573.99	564.36	587.93	580.28	581.66	593.86	603.66	590.07
0	0	0.1781	5.3714	16.082	8.6294	13.351	9.0406	14.435	12.139	11.541	16.479	14.581	16.743	26.649	17.675	11.232	10.958	14.335	2.1328	5.2303	4.2363	14.16	10.372	17.616	22.051	13.483	10.281	10.743	10.476	16.692	9.4469	25.249	13.514	14.173	16.658	11.72	17.011	11.954	19.585	14.573	25.906	15.624	19.455	13.718	26.9	22.245	19.016	10.427	23.924
0	0	0	8.1623	4.9945	17.035	47.466	10.77	15.138	25.267	29.507	36.56	38.969	44.888	45.677	100.14	98.317	104.66	122.24	120.81	104.79	121.85	118.81	115.16	122.09	114.47	126.87	113.34	133.82	143.65	121.13	119.67	126.91	156.9	151.29	148.35	169.15	111.58	105.63	119.34	108.72	135.62	117.45	124.49	121.57	141.52	119.62	129.77	123.98	112
0	0	0	9.8475	14.835	24.299	28.439	16.925	22.943	20.333	23.972	45.954	64.716	79.669	71.065	77.656	84.802	90.758	99.387	82.537	101.3	83.267	84.271	96.582	96.035	93.198	96.374	99.202	101.24	105.57	113.44	106.9	111.46	108.36	101.1	109.96	110.44	118.02	123.8	132.77	137.09	136.15	129.04	135.02	137.24	129.07	137.71	142.36	141.78	148.55
0	0	0.68689	6.3714	13.232	14.007	16.474	16.723	19.408	29.065	25.269	21.072	24.12	27.112	14.39	14.356	14.871	12.379	11.673	10.648	17.545	15.522	20.74	31.978	48.674	89.974	123.09	141.1	177.45	205.84	239.78	276.79	310.94	359.85	381.02	390.79	418.14	468.29	479.4	506.2	482.88	520.98	507.12	512.33	541.55	548.28	547.84	546.49	546.1	574.98
0	0	0	19.26	14.698	7.793	15.243	12.049	14.616	14.85	24.577	31.607	47.669	54.622	61.026	58.258	58.634	58.45	43.446	55.316	66.367	52.489	61.358	53.362	60.641	61.304	58.068	68.095	62.655	63.152	69.728	66.562	77.773	79.078	82.602	73.706	86.133	73.463	72.537	81.74	80.754	80.818	85.975	86.832	84.793	85.449	80.699	87.784	88.789	93.553
0	0	1.5266	8.4315	0.32944	8.8716	11.907	20.505	23.657	26.359	32.891	34.322	41.995	41.435	48.215	50.839	57.453	63.385	66.66	64.818	62.057	65.27	64.626	72.847	82.974	81.901	85.208	81.04	91.402	97.756	95.023	100.99	92.525	95.292	106.23	105.54	114.55	112.46	118.25	109.11	114.93	121.75	120.2	124.05	129.86	129.08	132.32	128.67	131.61	131.23
0	0	0	17.77	17.116	9.9744	12.599	10.948	13.152	18.668	18.163	22.849	2.6675	14.829	23.414	22.36	33.574	32.33	29.675	35.156	33.498	25.924	25.793	17.854	23.976	27.774	30.235	25.352	30.048	32.723	32.745	26.7	28.489	23.29	27.155	24.983	27.053	29.03	25.441	12.673	14.445	18.72	10.831	20.617	7.3935	18.027	6.2929	6.2692	5.5888	14.163
0	0	0	7.8276	5.0551	5.7532	14.547	6.5809	23.004	13.942	11.256	13.201	7.6651	2.2842	0	1.251	2.5012	2.702	0	0	0	4.3841	8.4065	3.1229	1.3438	13.147	11.947	8.9582	5.5643	11.768	11.247	16.581	13.834	11.05	12.351	17.23	25.63	16.505	30.33	22.16	32.971	16.884	33.044	14.593	22.558	26.301	26.545	31.105	27.233	20.871
0	0	0	12.685	17.574	27.01	19.205	22.525	27.011	28.929	34.658	33.466	41.226	39.924	16.403	9.5659	6.7858	13.706	22.338	15.35	12.733	0.9981	4.6299	0	0	0	0	0	0	0	0	0	0	0	0	0	0	0	0	0	0	0	0	0	10.445	0	0	0	0	0
0	0	0	8.0473	6.3322	16.007	11.414	18.243	13.332	21.986	11.705	26.439	22.728	27.043	30.427	32.913	33.539	37.974	30.27	23.021	37.514	32.41	31.337	34.771	45.396	37.593	42.37	39.176	37.127	43.377	40.796	40.837	43.552	49.794	43.722	38.69	40.229	31.052	40.683	42.833	37.719	36.557	43.826	41.973	40.254	44.122	38.046	39.388	38.2	44.804
0	0	0	10.494	17.61	20.335	17.727	31.114	27.948	28.29	25.632	28.006	28.963	27.841	34.677	33.756	36.943	35.58	68.301	62.029	64.22	72.555	67.577	31.687	21.404	44.869	38.19	45.414	42.514	52.5	33.911	32.968	31.137	38.728	37.69	42.436	38.5	29.415	43.44	48.08	58.116	51.042	41.911	51.791	62.644	57.43	45.299	42.463	38.56	41.451
0	0	0	10.009	11.212	17.433	26.702	30.177	27.766	32.596	41.712	44.465	43.826	41.026	31.873	30.822	43.465	58.826	64.681	51.902	46.118	46.233	44.321	52.462	57.529	66.764	66.856	70.513	72.366	57.858	65.12	63.082	62.977	47.574	60.848	63.16	61.472	60.236	61.128	59.418	63.269	63.422	72.838	70.445	70.918	70.107	71.191	65.211	68.83	70.695
0	0	0	15.24	9.3873	8.1598	19.78	15.003	25.852	28.509	10.073	12.055	20.334	16.762	20.694	20.844	25.313	15.176	14.678	17.733	20.657	23.336	26.544	21.418	7.6174	0.30713	0	0	0	0	0	0	0.89614	0	5.1954	2.1877	20.354	8.976	0	0	0	7.2768	0	0	0	0	0	0	0	0.68348
0	0	0	15.469	18.434	12.527	12.196	19.634	15.192	7.7891	32.391	16.357	13.534	11.16	0	2.7438	11.366	9.2744	3.9998	7.1721	6.818	3.177	1.0292	0	0	8.1797	0	8.5811	0	0	0	0	0	0.41166	0	0	0	0	0	2.8606	7.0465	5.8063	0	0	0	0	0	1.5224	6.6723	10.579
0	0	0	14.288	24.695	25.475	22.925	15.906	24.275	23.211	32.373	46.399	44.29	47.919	55.927	69.021	75.264	74.384	90.382	93.778	94.088	120.43	118.72	146.33	150.89	154.17	161.31	170.93	163.13	163.87	176.59	176.45	174.19	180.29	163.36	169.08	182.62	190.15	189.91	201.81	206.41	195.14	214.1	207.6	213.12	214.38	216.55	219.89	222.43	239.15
0	0	0	7.0319	27.147	23.989	43.455	43.263	52.616	54.768	47.03	50.157	42.984	54.278	48.858	44.943	40.235	54.455	54.884	56.842	53.089	41.348	40.629	41.842	44.077	39.967	43.364	40.444	35.664	50.742	42.97	35.32	50.297	41.637	28.125	28.412	31.491	34.065	31.471	13.721	20.371	19.399	17.573	14.103	10.072	14.495	7.891	19.349	8.2098	11.613
0	0	0	2.0485	3.1885	14.798	19.753	29.695	28.259	22.331	41.238	39.359	56.695	52.48	58.155	67.261	69.567	72.03	61.162	61.952	59.627	61.16	74.492	70.944	82.297	76.566	83.572	78.577	76.211	80.16	84.63	98.851	91.955	86.854	88.063	88.889	92.315	87.006	87.11	80.781	82.032	90.536	96.011	92.399	96.993	89.317	91.807	91.253	108.24	96.818
0	0	0.25211	8.6045	9.3583	10.707	20.936	15.046	23.794	34.035	45.334	37.98	36.987	44.507	56.34	57.12	68.392	73.895	89.7	94.559	116.25	133.37	130.79	157.65	177.61	179.63	204.54	223.36	223.89	241.8	249.35	270.31	270.55	296.77	298.29	304.37	314.4	313.82	323.35	322.34	326.25	330.33	344.75	333.48	342.89	317.33	335.01	326.16	329.62	338.81
0	0	3.9458	8.0418	4.4978	10.373	12.486	17.051	19.446	31.04	37.787	41.634	42.076	48.006	46.763	48.869	52.311	62.814	67.186	50.501	57.448	55.663	61.806	56.515	64.336	66.667	53.734	54.92	69.588	63.249	51.064	53.868	46.705	48.438	67.341	72.857	84.438	80.098	91.958	105.69	113.61	125.56	62.425	72.902	77.29	81.733	71.627	85.154	87.401	68.54
0	0	1.1818	6.8797	7.6707	7.0486	15.137	15.938	27.58	22.2	21.453	15.048	13.728	15.732	15.111	12.82	9.3186	14.76	14.32	13.664	18.929	19.315	18.47	27.689	22.411	21.826	13.625	21.523	15.629	27.811	26.56	23.596	23.086	18.822	29.403	31.718	30.701	42.911	47.723	63.001	74.557	69.535	80.999	75.023	102.03	95.781	106.36	116.55	119.04	127.86
0	0.34122	0.32022	2.5685	3.7587	3.8303	16.391	17.938	19.95	16.571	11.467	11.811	13.782	9.2944	11.25	17.754	16.518	33.288	29.178	40.737	40.112	45.45	53.742	58.439	51.788	72.253	69.873	77.283	61.534	76.187	92.566	102.43	96.871	84.216	84.821	92.589	91.411	100.03	99.27	108.45	97.287	121.44	112.34	109.26	108.99	109.44	110.98	108.42	113.66	106.26
0	0	5.1838	7.0029	5.4083	4.573	12.354	0	3.1078	9.8507	11.999	12.623	11.985	14.728	17.241	30.163	40.263	51.179	78.081	74.528	93.885	103.59	120.59	130.05	140.12	145.07	159.74	159.35	169.83	167.63	190.08	206.3	183.01	196.78	191.85	186.64	212.58	209.25	206.52	209.97	215.46	203.57	207.18	218.85	212.24	213.93	205.35	205.11	198.52	208.74
0	0	1.9588	0.79665	9.0995	3.3408	5.0099	18.448	18.461	36.449	58.293	83.257	99.155	117.59	135.18	144.07	181.24	197.88	213.04	236.36	251.64	253.27	277.24	287.7	296.38	314.11	300.67	306.17	316.71	337.18	327.14	325.4	332.21	335.66	335.22	346.04	345.1	341.79	360.33	350.61	365.35	366.5	362.18	360.6	406.63	384.7	400.77	395.93	344.71	367.69
0	0	4.8452	7.111	13.915	6.8146	15.68	12.195	19.074	23.813	31.481	49.142	45.929	55.655	54.414	61.051	68.485	66.869	71.656	58.409	61.392	63.196	60.592	72.363	75.506	85.842	78.837	85.769	94.903	94.975	99.572	95.152	102.92	126.21	113.05	118.09	130.29	129.63	128.32	133.73	139.12	145.81	145.02	141.59	148.98	134.45	140.62	134.46	131.5	138.5
0	0	0	16.51	9.6417	3.5904	13.384	20.918	26.363	36.635	27.249	16.391	12.854	18.383	24.876	31.728	34.255	24.788	31.928	34.133	48.07	41.14	54.877	51.386	60.761	55.434	58.624	56.551	50.034	71.49	75.687	100.32	142.95	170.79	242.17	287.06	363.66	417.35	446.43	508.1	572.68	635.68	649.28	680.52	724.37	757.29	808.83	842.94	864.91	863.38
0	0	0	4.3591	11.627	20.487	12.551	9.8513	9.8944	25.158	25.385	34.314	34.353	36.085	33.886	38.154	40.267	32.242	41.403	34.909	61.64	45.352	49.958	44.151	45.628	65.323	57.732	62.146	65.487	65.244	67.279	63.566	66.828	72.865	74.763	76.153	70.502	74.537	72.587	80.352	64.189	75.055	69.065	71.996	88.955	87.457	91.608	76.599	84.152	95.09
0	0	0	7.7484	17.825	16.423	17.901	20.694	14.715	22.256	16.586	17.444	13.156	16.012	18.457	25.472	26.917	21.066	26.468	23.29	13.929	26.172	22.362	30.688	36.247	36.929	34.577	44.201	42.978	39.35	47.362	43.642	38.313	44.189	41.742	47.63	50.256	51.534	53.232	52.197	55.694	56.539	51.355	52.572	59.742	50.998	50.841	45.351	48.637	52.704
0	0	8.0818	2.9121	20.742	16.138	12.486	12.574	15.907	17.657	15.488	8.7114	7.7012	20.172	7.5882	4.0471	12.064	0	6.0073	10.956	4.6388	0	0	0	0.51429	3.4737	0	0	0	0	0	0	0	0	0	0	0	0	0	0	0	0	0	0	0	0	0	0	0	0
0	0	0	17.625	9.6527	12.426	21.019	21.757	18.716	29.236	22.663	19.94	18.736	30.342	35.335	30.778	36.804	42.107	41.313	35.684	42.256	23.858	31.845	31.734	37.279	37.281	38.655	43.979	41.403	48.692	45.13	36.679	44.493	54.337	54.49	44.01	46.431	53.6	53.384	54.973	48.277	46.27	48.742	48.307	49.663	53.414	49.058	53.212	53.734	53.989
0	0	1.0326	6.7954	15.462	13.121	11.864	10.396	11.9	15.556	22.454	22.188	17.985	14.174	12.421	9.0748	20.046	8.3299	21.743	7.9505	1.9794	4.4521	1.7999	2.6563	0	0	12.09	1.3408	9.9536	9.9115	8.6108	4.977	14.64	16.831	13.035	8.614	21.483	14.524	15.89	17.376	15.962	15.856	30.933	13.032	7.6361	0	0	0	1.1905	5.6445
0	5.6736	32.365	0	0	56.599	60.441	72.142	38.156	64.151	66.447	29.545	40.49	35.251	33.367	30.46	30.269	0	66.513	17.513	0	0	0	0	0	0	0	0	0	0	0	43.572	75.227	111.73	125.65	111.98	62.736	21.948	56.672	65.283	43.304	55.051	56.47	24.941	24.244	5.5581	41.322	35.93	49.095	53.861
0	0	11.089	8.5867	16.175	10.959	24.959	22.834	12.776	20.92	17.314	26.859	18.495	14.942	5.6669	10.942	0.63376	3.5665	14.653	5.8584	0	13.14	3.7727	8.9141	5.4221	0	16.592	8.715	16.556	9.1621	1.8728	2.442	2.5476	0	0	0	0	0	0	0	0	0	0	0	0	0	0	0	0	0
0	0	0	4.1996	5.4598	8.586	14.391	12.845	17.359	22.898	19.437	11.548	18.256	13.634	12.671	23.962	30.532	30.071	34.983	38.17	26.435	21.256	19.734	21.768	31.452	27.21	26.74	24.839	28.4	30.044	35.43	28.742	24.795	26.392	23.045	18.888	28.371	29.099	32.919	26.432	40.767	31.302	32.685	37.3	39.866	40.771	42.268	38.967	38.37	36.015
0	0	0	0	24.049	22.657	11.9	25.936	18.384	16.044	11.766	13.63	19.942	21.955	17.348	24.203	16.842	20.251	28.383	30.331	32.181	27.135	40.906	44.156	60.935	68.811	55.991	65.952	74.274	61.147	65.659	76.19	64.987	74.678	81.522	81.847	82.205	80.549	89.749	101.87	100.65	100.04	97.456	104.51	110.31	97.44	92.334	82.732	86.68	95.376
0	0	0	0	12.627	1.6941	10.585	18.591	16.556	23.736	22.416	24.223	28.472	29.395	25.465	31.669	25.51	23.603	24.973	21.016	15.425	17.815	22.912	18.93	24.691	12.782	22.43	20.542	15.421	24.679	23.767	25.488	23.148	25.81	20.931	27.092	22.698	18.574	21.026	28.517	24.338	15.224	12.178	16.348	25.469	27.888	33.794	25.028	22.737	27.506
0	0	0	15.17	12.915	19.427	12.087	16.947	11.653	12.01	13.748	21.849	20.63	16.209	14.27	20.596	23.359	28.316	25.539	23.55	32.548	44.738	46.878	49.553	57.733	56.456	81.806	80.604	77.331	77.124	101.48	105.64	117.21	128.9	144.33	162.69	206.55	236.79	233.46	248.34	262.71	269.71	263.49	293.58	298.58	243.3	240.86	241.89	252.44	247.93
0	0	0	9.177	23.863	13.912	0	0	32.883	35.14	39.747	19.031	13.382	43.625	44.069	43.626	44.5	35.813	41.926	47.45	44.49	45.561	55.415	62.201	70.423	69.615	76.957	72.294	74.719	84.144	93.303	100.43	107.13	106.23	105.65	105.4	100.44	95.798	106.9	95.575	96.162	109.68	107.26	109.93	112.62	95.551	113.01	113.26	104.93	123.46
0	0	0	16.1	32.21	28.937	25.472	29.821	30.927	32.205	40.145	40.003	46.031	44.324	51.052	48.144	17.014	19.964	23.444	3.7031	8.9604	19.33	27.479	26.392	37.244	28.535	35.451	42.611	22.546	36.321	30.036	34.258	50.189	46.206	33.338	72.769	61.649	78.224	79.859	76.953	26.53	74.93	53.359	70.501	53.319	65.086	56.232	32.517	58.957	49.254
0	0	0.6756	6.6174	2.4622	10.533	13.188	8.7086	13.541	17.28	21.861	22.229	9.3229	20.408	23.095	27.232	27.674	38.539	30.761	23.701	36.678	37.13	40.178	46.327	48.805	50.94	53.593	62.33	44.527	44.198	44.878	37.143	44.923	50.197	48.754	43.123	39.44	44.656	43.696	47.006	46.844	49.255	54.632	48.484	49.278	48.229	43.516	49.039	46.184	53.858
0	0	5.2288	19.326	26.915	0	0	0	22.734	6.5796	24.848	20.432	30.19	30.006	25.108	34.55	27.609	21.519	22.274	11.856	28.353	18.296	18.408	18.226	21.887	27.269	24.017	19.867	23.093	27.695	33.66	24.859	35.094	31.337	25.013	30.37	31.278	34.089	35.984	39.306	35.929	46.34	34.75	40.515	45.104	42.821	37.706	39.885	31.293	44.054
0	0	0	0	22.899	13.127	22.566	18.95	23.45	27.259	21.481	34.922	30.747	34.756	42.942	32.054	40.15	44.349	57.911	52.81	59.861	44.818	48.808	40.624	48.345	49.422	40.853	51.836	50.748	77.555	100.89	122.99	159.45	215.36	252.12	305.46	365.94	398.47	483.21	527.5	542.09	613.5	641.59	642.02	667.15	740.53	752.83	789.91	801.32	834.33
0	0	2.9894	0	18.943	16.675	20.401	19.434	15.863	18.091	16.044	24.885	25.729	27.431	38.56	50.685	65.126	81.672	103.84	117.3	145.3	145.88	174.69	194.25	224.06	232.57	252.76	260	275.34	286.94	288.18	290.85	308.13	315.19	331.71	358.33	350.27	357	370.37	384.82	383.33	389.51	397.81	409.33	412.39	411.98	400.26	412.72	404.58	421.86
0	1.3036	0	7.535	0.63975	6.1629	6.141	2.9293	2.0874	0	4.7651	4.5282	7.413	9.8105	13.005	14.705	23.568	28.142	36.572	34.927	45.02	43.518	51.1	57.172	57.812	73.581	80.557	83.46	100.03	102.49	121.91	131.94	129.07	129.39	138.85	157.83	166.64	189.64	215.24	236.57	280.58	302.56	350.01	373.17	398.8	445.48	466.13	504.2	513.25	513.27
0	0	0	11.467	8.495	4.8923	23.836	36.177	43.954	39.528	34.103	34.481	28.827	25.344	38.03	29.53	40.687	24.021	24.581	22.318	26.977	21.442	33.639	27.042	35.079	42.351	38.552	25.388	29.123	38.522	31.807	44.118	45.416	46.943	51.908	55.874	69.424	59.073	44.281	48.684	61.064	72.448	65.722	70.25	53.708	68.06	65.654	59.775	55.299	62.358
0	0	0	3.9109	16.578	2.4333	14.225	12.969	19.576	20.565	48.65	53.271	52.813	63.459	62.888	68.55	70.859	74.29	81.428	81.633	69.711	75.748	71.473	85.947	82.598	89.492	86.643	92.295	100.97	104.36	100.38	97.943	106.27	111.53	108.5	114.73	111	123.1	117.41	121.71	126.3	127.85	140.64	132.5	118.69	135.09	128.9	135.34	145.97	149.94
0	0	0	2.6869	7.5472	11.144	11.163	8.4948	7.6607	10.088	16.334	18.918	12.067	14.025	13.3	18.362	24.208	30.342	21.679	17.167	25.438	23.595	25.738	30.925	44.969	35.145	42.64	42.891	52.686	43.73	54.908	51.354	49.389	54.265	54.419	46.491	45.916	47.567	54.317	62.989	53.331	68.406	41.653	41.447	45.602	40.803	50.297	48.237	51.508	56.034
0	0	0	1.2975	22.615	27.487	27.884	40.632	30.59	37.769	38.77	61.708	50.55	47.707	67.321	46.47	24.222	35.903	20.168	15.596	16.618	24.484	21.541	28.843	15.555	19.897	29.748	10.356	0	0	0	0	0	0	0	0	0	8.975	0	1.4679	4.7923	2.792	14.135	23.291	12.499	14.53	25.784	29.347	26.441	36.367
0	0	0	10.615	9.1062	3.0128	17.597	17.685	23.566	20.265	18.206	11.988	21.273	16.178	18.451	14.457	4.79	19.289	20.751	22.042	13.834	17.375	23.334	21.803	14.536	23.717	24.094	10.753	17.449	21.003	16.457	21.554	13.073	7.5083	7.1769	11.967	12.825	15.935	14.613	18.87	17.707	27.099	30.815	30.524	31.183	38.103	38.368	40.416	39.051	35.924
0	0	0	4.4276	15.275	12.546	9.5702	22.388	23.591	29.799	22.34	29.223	30.355	14.784	25.624	18.36	31.384	44.525	40.212	35.982	34.84	36.431	38.788	38.938	39.447	31.056	36.3	36.333	36.273	44.922	65.83	76.568	84.63	113.38	137.22	158.27	182.65	206.74	235.46	262.27	294.51	298.07	312.12	331.47	360.36	364.03	405.5	389.55	421.63	439.91
0	0	12.948	12.659	16.785	14.751	33.826	18.388	28.519	18.248	28.167	42.046	34.635	39.897	40.594	46.354	58.478	38.738	39.979	36.374	42.052	37.307	44.272	48.451	47.242	47.186	42.084	49.98	57.498	67.456	65.539	48.265	57.812	53.021	56.779	52.68	55.131	52.252	46.638	53.532	53.979	54.504	57.387	50.068	51.051	35.476	34.818	36.418	39.225	45.892
0	0	2.0003	1.1011	9.8033	12.249	17.357	21.993	26.028	33.994	23.714	28.239	34.494	30.625	32.705	30.988	26.101	27.213	21.154	32.366	33.647	26.112	32.856	33.075	28.614	42.087	33.966	43.178	37.807	42.754	48.683	35.844	35.877	37.936	47.624	39.126	32.462	39.68	39.464	46.037	28.031	36.345	29.04	37.509	44.654	38.454	36.942	30.686	22.758	35.772
0	0	0	9.2559	11.124	17.063	19.441	27.191	26.434	29.211	19.922	24.943	22.273	25.499	21.399	22.669	24.562	26.545	27.002	18.409	27.094	22.248	25.504	24.323	34.796	40.359	45.972	48.935	43.699	45.443	44.998	43.268	55.374	54.937	54.174	50.613	48.799	50.053	52.678	53.01	44.809	46.807	54.08	54.913	47.196	50.021	44.499	48.318	46.631	54.643
0	0	0	5.294	11.309	15.731	26.976	28.066	27.491	8.5547	15.85	4.8412	22.223	8.3991	12.783	21.027	22.539	29.982	19.592	10.483	19.88	24.705	36.746	32.674	38.66	41.023	42.463	48.648	47.8	44.893	48.433	66.595	53.1	55.727	55.782	56.589	60.57	60.245	52.769	47.347	48.805	53.993	63.179	66.26	54.792	51.606	54.204	38.108	57.654	45.942
0	0	0	13.07	24.27	21.782	22.826	33.848	33.423	34.099	28.632	21.88	19.448	26.953	35.049	62.031	66.55	84.681	106.06	116.67	57.524	124.6	84.373	135.75	191.19	202.55	221	237.35	239.52	244.25	265.56	270.62	278.05	287.25	295.92	313.99	333.12	330.77	329.84	345.54	347.72	328.98	342.12	335.85	343.59	349.57	356.07	359.33	345.44	341.5
0	0	4.4616	6.7154	5.5538	0.10442	9.9955	0.82654	0	0.18352	5.6672	5.1195	2.9895	0	4.1854	0	0	0	0	0	0	0	0	0	0	0.62502	0	0	4.8462	1.2747	0	0	0	6.6411	4.4662	7.0619	5.2966	3.9898	1.1876	1.5773	4.3609	4.9054	8.8072	5.5824	8.4065	0	0	0	0	9.3222
0	0	1.1394	2.475	4.4652	16.539	10.285	16.731	11.899	15.069	19.99	18.554	26.305	34.345	29.899	37.849	50.646	72.047	98.753	108.27	126.69	152.08	177.96	193.82	201.94	237.38	298.82	225.38	254.6	232.83	266.04	252.29	283.85	283.96	282.06	270.3	275.42	288.2	300.26	302.38	291.08	310.93	302.92	315.58	337.49	322.58	338.11	324.36	325.86	342.23
0	0	14.057	8.939	3.288	11.837	14.483	18.525	15.233	17.174	16.218	15.847	8.7299	15.635	11.137	19.901	20.423	18.535	19.132	17.564	8.0674	7.0107	6.2314	5.0392	14.366	11.564	0.54328	5.4552	12.724	2.0733	10.443	9.3597	6.0392	0	2.7697	2.9416	17.095	12.728	12.553	10.857	12.087	13.132	10.366	17.047	18.554	0	0	0	0	0
0	0	0	6.4903	10.981	20.661	18.909	29.841	21.331	27.173	29.415	34.354	38.084	36.409	51.271	71.951	110.2	158.59	209.48	258.32	328.16	365.39	453.17	486.52	543.45	581.68	645	662.37	729.66	721.21	788.02	800.07	839.22	874.59	862.75	901.95	900.11	910.24	903.24	930.16	936.91	948.54	922.02	914.03	926.29	925.73	945.04	939.87	962.04	968.81
0	0	0	6.4854	12.13	11.153	9.2561	18.759	31.645	58.042	109.82	151.46	182.07	233.86	288.63	328.37	365.09	396.79	446.14	461.68	498.69	526.74	530.02	572.37	580.6	604.23	616.89	605.95	658.08	670.63	645.56	645.25	651.89	659.5	653.63	663.42	676.35	675.24	698.99	699.52	700.77	729.65	727.37	724.01	720.95	735.65	736.82	754.04	770.5	767.95
0	1.8529	0	8.1722	17.451	18.29	11.114	26.223	10.147	11.093	22.914	25.047	17.62	15.695	19.209	18.707	20.185	29.325	24.386	41.763	34.889	43.737	39.989	49.501	60.189	53.971	58.12	58.965	71.883	60.052	79.972	79.868	79.909	89.903	91.318	88.575	90.974	79.374	100.98	94.853	95.979	98.795	96.528	88.605	98.681	97.503	104.6	97.102	114.71	118.55
0	0	0	20.078	31.706	32.61	32.261	23.503	39.456	37.623	29.018	34.264	35.694	33.617	37.002	48.88	48.919	50.252	45.334	60.033	66.331	57.776	78.173	77.478	90.997	91.618	96.122	100.03	101.65	112.6	88.359	111.49	115.1	115.15	129.78	115.55	145.68	130.18	109.11	121.42	129.7	144.88	134.05	139.33	127.21	129.36	131.28	133.31	129.25	131.15
0	0	4.3449	13.548	3.2781	13.683	3.637	13.89	30.275	34.458	40.045	46.935	50.721	39.552	46.543	45.731	18.878	43.321	46.306	49.465	34.356	39.291	42.096	44.259	38.831	42.756	41.236	40.551	34.995	43.366	45.384	40.819	28.864	21.955	24.864	27.909	29.095	27.021	22.027	29.579	24.481	39.26	31.815	36.075	34.948	33.74	35.364	26.255	28.041	20.39
0	0	1.4159	8.7256	7.9134	10.442	16.755	17.27	24.449	26.357	27.765	24.222	29.183	25.622	25.118	27.764	28.424	39.751	45.52	47.714	37.403	30.322	39.324	41.311	47.053	40.896	48.413	48.064	45.812	43.608	40.138	35.419	35.726	27.123	34.053	31.542	41.589	30.874	36.664	40.152	35.939	40.6	40.033	46.361	53.445	50.502	47.851	44.526	50.715	51.383
0	0	0	19.759	23.516	33.63	33.221	39.78	41.903	49.878	27.404	29.912	4.4846	46.826	45.328	46.404	52.927	53.76	42.707	31.874	57.068	43.692	35.719	30.204	22.759	40.741	49.002	57.16	46.587	45.245	42.481	44.095	56.652	44.691	45.275	39.252	51.607	40.586	39.75	51.539	47.361	51.1	64.33	61.158	56.801	52.724	51.605	54.988	58.311	63.996
0	0.94121	0	1.4643	7.9271	8.2523	11.667	8.4356	10.423	21.887	10.05	18.465	11.644	14.693	9.5347	22.689	17.055	10.06	18.592	10.041	13.455	13.997	14.226	13.335	15.117	12.6	15.029	9.1061	12.818	19.172	21.677	28.037	23.03	16.645	25.323	38.81	44.65	42.976	31.674	43.234	50.944	56.826	61.302	64.07	61.927	62.048	74.451	74.826	83.912	82.586
0	0	0	9.1056	8.1102	21.906	17.742	17.99	20.042	29.611	32.569	25.983	24.024	28.897	31.161	30.591	32.476	31.697	28.198	24.931	37.481	32.092	35.387	31.093	34.673	41.386	31.162	38.456	37.628	40.786	35.559	34.726	40.028	47.604	44.273	41.902	40.017	42.897	42.769	47.736	48.909	49.891	55.581	51.191	45.862	55.493	49.893	49.798	52.086	59.946
0	0.22993	0	9.0682	1.8915	13.265	6.9184	8.6888	11.1	15.585	10.781	23.559	24.015	17.31	17.288	16.286	22.948	19.223	25.196	24.903	17.913	27.169	21.085	28.129	23.297	32.395	41.259	32.019	24.36	21.037	15.414	21.558	34.389	30.319	30.668	41.89	27.046	36.075	27.707	32.769	41.395	29.305	39.552	44.541	45.017	54.237	52.148	59.187	59.377	52.169
0	0	0	11.346	13.367	9.5465	13.92	13.149	10.749	17.564	24.144	39.606	33.594	35.92	43.181	61.511	87.976	71.911	130.52	160.02	198.81	240.97	276.05	307.28	347.11	386.7	433.97	462.74	470.85	482.64	519.16	548.11	568.6	583.84	582.3	622.54	611.68	629.59	634.47	632.26	644.35	623.46	619.51	651.42	627.42	631.67	634.88	650.35	663.94	660.15
0	0	0.045191	0	14.131	17.468	22.01	17.905	20.88	29.233	30.051	36.155	40.122	32.417	28.09	26.959	31.082	26.493	30.52	28.853	38.272	30.289	40.327	41.81	42.283	56.319	47.181	48.031	43.588	44.521	45.365	32.662	33.146	37.915	38.704	31.738	35.209	41.053	39.429	49.067	42.275	41.27	39.365	45.894	49.429	36.835	37.27	28.388	29.498	39.883
0	0	0	6.8475	9.6614	17.033	28.763	26.511	31.064	17.964	19.542	16.818	19.87	17.096	20.128	21.364	36.065	25.136	38.241	35.316	30.741	54.926	37.253	54.2	60.823	64.958	65.548	62.142	71.02	74.354	73.458	66.695	70.713	79.704	64.523	59.175	73.368	77.018	70.162	90.163	88.431	76.543	84.625	90.16	96.543	87.069	87.046	91.973	86.935	89.45
0	0	0	1.8284	4.9421	13.359	16.702	20.678	12.314	24.537	40.652	43.808	63.06	79.631	88.04	97.415	107.81	121.83	142.08	136.85	148.97	140.58	167.03	159.59	164.83	182.36	161.21	168.71	181.71	179.01	179.25	187.75	179.34	185.78	214.7	229.57	215.35	236.33	238.94	247.73	253.37	263.37	246.76	258.76	272.59	265.84	277.35	253.94	253.98	261.96
0	0	0	8.3967	16.903	30.082	32.211	41.748	51.768	47.339	54.733	65.199	68.793	62.707	79.366	68.05	82.676	76.856	78.861	80.946	74.676	79.457	73.44	73.383	93.128	90.953	102.76	99.686	117.8	102.56	113.49	109.72	110.62	135.05	131.98	117.67	125.81	128.19	142.92	142.81	141.96	149.39	139.41	132.73	142.48	132.3	144.48	148.52	151.1	148.41
0	0	0	9.8831	11.088	3.5058	19.676	17.778	24.082	28.356	30.13	36.008	39.945	50.124	49.898	73.666	76.374	83.644	90.418	92.258	94.956	102.9	97.95	59.459	58.216	57.177	59.043	54.97	59.135	65.084	63.276	67.712	69.839	69.391	67.972	80.064	82.723	81.917	84.206	85.466	83.96	92.492	85.158	81.692	92.421	94.663	99.947	93.958	91.78	94.063
0	0	0	9.9271	7.2511	16.623	12.999	6.7076	8.1398	10.334	9.0602	18.036	10.081	14.483	20.753	25.548	50.385	65.042	98.032	137.6	143.02	188.78	234.14	290.5	322.34	429.84	476.04	495.89	561	566.05	612.59	631.28	619.55	644.35	656.99	636.92	655.38	681.16	651.59	662.56	649.49	646.61	646.53	674.58	682.54	676.13	669.73	661.32	677.99	703.13
0	0	0	31.335	38.527	9.2658	10.222	0	0.59264	0	0.25825	23.233	0	0	0	0	0	11.362	20.22	11.999	0	0	0	10.43	8.5704	13.803	4.1451	19.378	22.035	29.214	43.912	32.37	38.072	40.036	46.436	48.044	60.178	72.202	85.855	115.04	135.61	137.2	162.15	192.82	223.91	246.16	257.79	277.52	309.57	336.29
0	7.4773	0	15.202	14.677	0	0	10.563	7.8115	14.217	13.711	28.846	20.253	24.939	7.9878	12.775	24.163	19.464	21.592	15.912	31.784	18.706	44.312	77.334	118.86	199.35	236.53	344.82	439.92	523.54	620.38	857.52	1003.1	1163.9	1319	1437.9	1640.9	1644.4	1786	1990.2	2002.4	2091	2246.9	2285.5	2304.5	2398.2	2464.1	2641.3	2555.2	2629.6
0	0	0	2.0551	5.4644	29.721	49.917	107.24	179.56	261.47	373.39	487.38	593.54	686.35	821.26	885.2	1001.8	1149.7	1232	1265.9	1380.4	1378.3	1456.5	1534.3	1532.9	1570.3	1537.6	1617	1638	1644.7	1673.3	1682.1	1694.6	1737.4	1704	1647.7	1716	1686.9	1733	1722.4	1735.1	1766.3	1771.5	1788.4	1787.9	1809.5	1824.6	1854.7	1855	1864.6
0	0	2.5488	4.4331	6.0984	7.4515	20.857	11.491	13.934	15.663	25.936	34.725	34.175	44.27	54.595	60.006	67.008	55.817	65.702	72.599	78.176	74.006	74.763	84.002	83.078	94.193	98.923	104.17	118.01	121.16	122.47	111.52	116.12	127.91	132.5	143.02	169.99	170.63	185.79	200.49	228.35	242.85	317.42	288.86	365.4	313.19	328.21	356.66	367.86	394.09
0	0	0	0	7.6416	8.6622	0	10.588	24.262	41.592	61.564	77.25	96.405	133.4	172.64	172.18	193.95	216.77	250.15	267.93	285.35	301.26	307.21	311.29	355.38	355.61	358.32	350.73	372.46	373.99	385.87	364.43	394.14	409.17	390.56	390.63	402.85	397.07	389.61	385.99	403.69	393.29	393.23	391.17	384.92	396.8	379.25	376.28	393.59	374.16
0	0	0	8.3959	18.64	16.076	4.142	4.1382	9.4668	21.931	13.744	8.5085	8.2237	6.8567	0.44835	2.311	0	6.3618	4.1591	4.7728	0	15.842	3.9901	3.5351	2.3151	11.078	9.8694	13.383	16.293	22.831	17.014	12.501	0	7.5035	8.1802	15.982	13.251	3.3463	16.887	16.486	19.7	18.417	16.832	6.9246	13.197	5.6127	13.337	7.1624	12.696	15.066
0	1.4105	0.17885	0	0	12.552	28.637	19.361	19.738	30.883	34.204	46.357	31.651	34.301	45.038	38.897	44.778	57.879	62.172	63.82	76.294	64.926	72.823	70.897	78.127	85.982	79.15	92.455	98.921	94.461	95.558	87.173	99.715	94.755	95.494	103.67	96.131	110.07	110.74	95.869	103.73	114.89	112.73	125.79	121.4	143.22	136.34	145.04	152.02	152.78
0	0	0	27.314	9.6581	2.4449	7.3538	5.5693	18.954	19.929	14.541	18.839	14.337	2.0134	15.737	16.113	22.222	17.957	20.684	17.794	26.783	21.234	33.397	24.467	38.424	34.641	33.515	34.169	45.342	43.978	37.12	38.891	50.96	49.7	60.618	63.462	77.377	64.125	52.082	49.603	64.818	49.4	65.257	62.882	65.053	75.28	73.97	44.072	70.469	79.566
0	0	0	2.6591	8.7377	6.168	12.968	14.556	16.626	8.2568	6.7452	14.822	3.585	7.8429	5.5936	6.578	8.9346	6.7874	0	0.61347	0	0.56205	3.8458	0	0	1.0056	0	0	0	0	0	0	0	0	2.3208	14.86	15.769	9.7364	35.353	23.4	36.921	34.518	52.502	37.168	61.913	60.016	70.609	78.615	85.099	75.643
0	0	0	1.527	10.415	14.787	18.235	17.435	18.35	8.7781	12.028	8.5593	16.146	11.089	10.089	22.968	24.692	27.103	20.02	9.9389	8.8612	10.754	21.94	26.197	29.859	20.424	24.436	26.058	22.364	24.913	28.201	34.512	33.251	30.424	30.473	34.256	35.31	38.071	30.961	31.951	28.372	37.286	34.989	42.581	37.801	33.581	40.244	32.43	45.672	45.657
0	0	0	1.7988	14.11	11.103	14.964	16.13	20.967	24.014	31.637	25.42	26.902	25.217	31.19	32.554	31.455	28.21	44.357	18.862	24.767	21.005	31.267	25.83	32.138	34.083	44.757	30.406	32.951	38.548	38.456	52.111	47.039	50.934	45.742	53.629	51.074	73.289	75.074	86.182	98.698	95.105	102.66	112.03	130.43	139.65	146.8	154.06	153.73	158.38
0	0.42877	4.9954	7.5659	3.7388	3.058	8.7211	5.0831	8.9171	21.838	17.555	17.704	19.258	26.424	18.837	30.863	32.588	36.601	47.377	45.641	50.03	58.479	62.69	71.113	78.213	78.041	80.395	81.208	98.216	95.17	92.957	108.92	107.61	106.12	115.76	124.5	138.38	137.19	134.98	141.15	154.17	160.57	159.03	175.43	172.63	179.7	181.67	187.21	155.75	167.7
0	0	0	4.5794	12.14	14	8.7285	15.001	17.938	11.256	6.0453	6.1516	2.2774	11.971	7.5004	8.8932	9.022	2.3591	0.20998	1.9521	1.0659	6.6474	6.5857	0	2.2462	6.8092	0	1.3582	4.3576	7.6224	8.6838	14.615	2.0547	0	6.7537	5.6024	9.1607	7.2367	8.2814	3.8613	7.1744	0	4.4515	0	13.872	11.424	12.125	18.408	15.789	14.861
0	0	0	5.0028	8.7453	21.611	31.517	45.137	47.684	50.625	53.047	52.819	49.739	57.743	55.003	49.679	49.59	52.762	40.494	32.103	46.075	35.847	36.406	43.579	43.598	54.31	44.507	52.302	47.326	55.19	72.104	86.582	121.44	155.96	189.19	236.7	254.51	298.78	323.8	395.24	439.01	484.29	501.51	559.96	571.85	624.19	669.83	722.24	750.69	825.93
0	0	0	0.60226	1.9103	11.585	14.926	11.975	19.264	17.584	12.044	10.86	20.245	22.706	24.641	27.072	35.645	30.266	34.839	31.892	31.763	38.643	34.225	40.517	46.027	49.105	42.464	49.242	53.958	62.336	54.092	57.35	46.12	45.388	45.039	59.975	62.243	53.104	56.863	44.487	53.24	40.079	48.905	35.313	40.645	38.243	33.745	35.28	33.692	27.84
0	0	5.3213	8.2586	5.7545	9.4292	17.559	21.99	36.67	32.212	34.213	31.256	37.258	40.161	32.362	37.702	33.29	39.422	34.486	42.336	43.206	43.498	52.125	51.129	50.394	46.379	46.857	30.304	48.64	53.872	50.291	53.689	44.844	40.649	53.446	59.833	54.905	65.007	62.725	74.821	76.904	77.871	73.969	72.838	79.241	67.026	65.654	70.387	71.238	78.564
0	0	0	0.82578	10.848	10.966	20.921	22.207	23.832	23.313	19.465	16.496	13.685	21.925	28.347	29.027	37.475	30.606	45.872	49.121	52.555	56.629	61.344	75.433	72.538	84.025	89.698	93.833	100.64	102.05	98.452	118.99	119.2	114.49	122.86	123.84	127.43	125.91	119.16	124.86	128	122.81	121.64	124.89	111.12	110.65	111.69	110.97	107.67	112.41
0	0	0.74548	7.4845	0	3.9301	17.377	17.371	14.687	14.667	15.915	16.305	23.158	16.898	20.378	17.835	24.164	26.503	27.017	34.759	31.463	34.145	39.955	39.237	36.994	52.168	45.972	44.67	52.336	60.803	60.555	60.126	55.518	52.159	51.566	60.299	52.992	65.092	58.111	67.467	72.932	81.718	82.784	83.473	61.314	67.799	71.73	52.903	66.385	55.512
0	0	5.4566	2.7683	12.247	6.1141	16.417	19.525	20.532	20.868	27.551	36.929	34.915	37.55	45.681	42.433	49.493	38.25	39.355	42.966	43.534	41.205	45.738	53.555	55.136	56.342	53.064	60.432	65.953	77.041	68.108	67.463	77.551	79.353	73.795	76.367	71.238	80.462	74.017	84.658	73.412	71.269	91.189	87.299	78.887	73.719	71.26	77.855	79.721	84.595
0	0	0	4.7374	3.4803	19.054	24.982	33.269	28.005	20.882	29.048	21.028	28.297	24.552	27.634	46.717	36.157	31.412	39.411	26.602	31.645	23.926	38.792	39.65	42.532	43.492	38.839	50.063	42.508	45.031	44.051	59.739	53.142	48.202	42.753	57.299	56.003	60.164	52.525	47.989	53.225	55.408	53.955	63.91	65.932	54.849	63.723	56.957	68.169	58.204
0	0	0	2.1544	8.4493	5.4943	9.691	7.903	17.399	18.364	22.686	25.835	23.899	29.669	33.803	23.166	33.814	24.637	36.492	48.346	42.896	44.271	43.966	46.226	53.485	52.126	57.3	64.565	70.205	75.612	73.33	72.578	77.551	88.341	85.337	87.056	93.619	96.597	99.99	102.92	107.29	108.53	123.19	116.11	126.18	117.98	124.94	120.74	130.22	147.35
0	0	7.4964	11.489	19.827	1.725	10.15	12.807	0	16.551	12.99	19.156	16.588	32.517	36.585	34.839	21.367	47.206	36.288	25.02	35.392	35.996	36.329	35.044	41.569	45.422	52.768	31.427	39.003	40.682	45.672	45.041	41.969	37.349	43.543	43.718	50.238	48.694	48.136	37.722	38.584	37.418	38.499	53.131	42.779	46.959	42.863	46.287	49.016	53.671
0	14.328	5.8007	19.26	7.7332	10.872	18.989	20.011	19.585	22.416	19.789	18.003	16.038	25.562	32.262	31.168	30.364	34.692	32.973	36.954	41.642	41.542	52.904	71.597	82.383	108.36	122.63	147.92	166.14	192.86	225.4	237.17	274.02	278.93	309.35	332.81	333.64	352.88	369.09	396.6	410.15	408.28	421.85	408.16	429.27	421.31	441.75	449.46	453.87	452.19
0	0	0	18.422	27.741	18.997	35.379	35.147	41.372	45.778	55.137	53.253	57.152	60	63.494	64.756	67.16	71.91	67.031	71.862	70.081	84.304	86.757	94.752	87.968	105.53	105.39	101.39	97.853	108.11	100.92	113.67	120.2	115.65	129.35	141.99	127.46	145.49	124.01	124.26	151.03	152.04	155.59	153.52	157.21	142.92	151.21	149.17	142.72	136.46
0	0	0	0	0.12233	17.431	18.234	31.619	33.397	23.654	41.575	46.483	53.743	53.129	68.162	72.525	86.254	75.283	84.634	97.237	105.11	102.41	106.23	118.84	128.04	110.45	115.23	144.59	147.73	157.22	160.45	168.86	189.26	191.27	181.93	186.7	189.96	196.31	201.19	193.55	186.85	207.23	201.67	189.89	192.21	193.64	209.95	206.28	209.42	206.51
0	0	5.4429	13.215	11.758	7.609	10.164	0.33864	0	1.9201	16.48	6.2381	12.645	2.9051	2.7669	3.3403	8.712	4.315	9.9368	7.1677	1.8629	0	0	0	0	1.8805	0	5.318	0	0	0	0	1.8815	6.8706	0	0	6.065	1.8724	5.7622	9.2223	11.611	6.7858	2.7686	1.1856	0	2.5039	6.6875	32.015	21.394	31.29
0	0	0.93086	12.421	9.9792	15.379	23.568	31.396	38.613	32.954	39.464	43.862	54.144	36.649	44.773	46.637	35.821	52.668	51.44	46.386	36.442	41.758	40.918	37.65	38.157	38.975	44.972	36.872	33.66	39.876	34.227	38.389	36.672	29.056	30.392	30.384	26.106	30.197	14.407	22.064	26.324	30.453	31.949	24.224	21.847	28.878	24.36	24.426	16.018	15.316
0	0	0	1.9851	6.6658	12.816	13.142	19.521	17.86	17.356	29.847	32.348	30.887	37.414	29.663	38.774	38.629	46.206	59.329	55.706	67.01	76.361	92.767	135.2	128.99	158.4	182.94	222.15	277.3	294.98	348.43	369.72	387.96	409.57	454.95	478.02	488.75	502.83	538.31	581.05	593.6	612.38	641.51	654.97	679.9	578.73	727.93	711.94	765.51	767.99
0	0	0	1.4631	6.1505	16.307	10.74	18.46	19.895	14.597	19.068	13.528	4.9156	11.703	23.193	35.9	57.37	75.809	128.66	156.92	199.93	246.96	282.49	334.76	360.61	396.52	410.8	428.68	447.49	455.66	454.02	501.71	512.99	511.72	547.95	513.96	532.71	553.14	560.61	550.76	554.69	581.92	556.02	546.7	532.45	555.89	555.65	552.52	555.32	533.49
0	0	2.0859	11.826	9.0265	2.5771	25.405	20.614	23.452	23.308	25.063	19.291	25.549	19.624	25.691	21.8	18.909	26.384	35.136	37.415	29.705	27.282	33.924	31.737	34.598	40.851	34.893	13.901	13.086	24.119	16.357	11.719	11.983	6.3236	4.2969	8.6162	12.61	15.694	5.9823	18.32	9.7813	21.938	15.788	24.377	28.465	19.579	23.105	26.152	21.774	14.127
0	0	0	3.2656	9.574	6.4129	9.4904	8.5811	19.697	17.891	5.0011	2.0107	0.6875	0.96702	2.1064	1.5097	14.071	14.275	27.923	23.916	29.581	33.974	54.358	54.951	67.866	56.948	61.209	61.429	67.015	70.031	58.141	67.101	67.597	61.627	82.318	70.205	99.884	66.389	53.6	66.023	82.38	90.22	72.489	91.637	68.764	80.17	70.832	75.022	73.288	79.386
0	0	4.8682	11.237	9.6193	9.1931	17.962	16.428	13.578	15.681	10.877	19.654	10.343	19.223	20.707	26.322	28.052	27.073	19.001	18.935	20.179	13.414	21.672	21.73	30.191	25.384	22.727	34.689	19.574	29.546	31.406	34.668	36.515	45.336	44.953	39.31	44.949	44.804	49.409	51.079	52.824	49.564	55.221	54.068	44.774	46.16	39.635	40.311	32.862	32.679
0	0	0	10.586	7.8674	0	8.921	29.493	58.049	106.74	151.85	283.9	273.38	329.38	372.91	446.99	520.35	562.5	600.22	644.07	694.03	728.77	776.92	788.87	804.11	760.85	816.47	818.13	863.21	877.07	892.93	919.2	893.32	890.43	912.16	913.98	920.1	925.65	931.55	937.79	935.35	908.99	927.94	915.6	924.56	929.42	915.45	909	916.08	909.31
0	0	0	0	2.8885	0.60875	12.838	5.7325	6.7161	7.7149	2.7577	5.5053	9.0798	14.946	16.028	13.193	28.04	20.476	18.817	27.369	22.102	27.748	28.237	23.989	24.943	28.286	23.923	27.498	29.531	31.297	31.034	29.536	27.298	26.316	24.367	39.829	29.31	26.591	24.438	21.157	26.697	15.249	24.164	19.177	25.207	32.918	26.004	39.604	37.092	34.631
0	0	0	3.2333	9.2076	14.587	18.875	19.202	20.795	28.251	39.978	51.883	62.647	66.066	69.886	80.973	97.083	106.03	112.02	116.63	122.76	121.55	126.54	141.62	140.22	141.74	138.8	142.49	160.53	142.56	162.94	152.14	159.89	164.86	165.34	149.08	161.82	155.27	171.56	184.47	178.75	194.95	190.72	196.75	194.01	198.33	213.05	216.31	221.01	224.51
0	0	0	0	14.155	9.2182	5.6778	16.144	30.944	45.125	39.322	44.177	59.76	70.891	75.048	108.31	128.88	124.58	141.83	147.1	157.18	165.98	169.58	180.53	179.36	183.48	186.76	176.23	172.02	181.14	163	169.8	186.23	181.72	198.95	138.3	135.39	151.86	172.26	163.69	162.76	193.48	183.85	175.86	179.89	191.13	202.18	195.73	196.64	224.22
0	0	0	4.9027	19.905	44.48	39.621	36.291	44.018	54.496	89.793	81.745	93.721	102.92	111.6	117.5	124.59	126.83	106.43	111.1	103.43	121.85	123.64	134.94	123.35	129.16	108.44	118.57	119.36	114.8	127.71	126.44	112.32	109.23	125.77	135.73	125.87	122.7	128.48	130.09	129.48	136.2	122.64	124.55	127.89	120.91	117.34	130.25	112.5	124.17
0	0	0	3.7626	14.208	18.235	19.541	21.89	19.944	24.643	23.404	25.839	31.991	28.856	22.747	27.864	34.065	32.45	22.445	24.98	10.568	23.454	17.529	28.138	17.749	34.058	24.619	28.557	20.679	29.618	33.708	34.614	27.331	26.326	27.897	26.48	33.081	37.347	35.125	45.608	42.584	37.569	43.924	40.538	50.071	35.667	46.661	41.581	44.434	51.896
0	0	0	5.4856	0	17.885	19.481	23.067	20.33	8.8931	20.517	8.6456	16.052	11.187	18.933	22.71	24.447	25.449	22.445	16.304	15.142	17.456	33.913	32.758	41.722	41.173	42.978	54.42	40.185	48.951	55.55	71.448	60.237	60.874	64.398	69.778	69.353	70.441	68.404	72.865	68.296	80.103	82.575	83.995	90.617	84.157	92.169	93.996	103.58	109.62
0	0	2.1305	7.225	13.913	4.8965	17.381	20.469	20.919	20.608	13.759	21.766	18.726	21.257	25.651	36.72	38.347	54.848	65.267	78.963	97.224	112.73	118.95	135.36	154.56	165.37	190.48	169.7	183.12	187.74	198.83	212.47	201.09	206.14	220.05	226.19	229.31	237.21	228.71	241.52	248.96	232.07	234.41	239.51	245.99	250.41	259.55	255.6	256.57	260.05
0	0	0	3.4634	18.995	22.445	21.214	17.994	9.9632	22.079	14.886	26.357	15.691	23.087	22.006	20.488	29.115	19.15	24.036	20.356	8.184	27.578	36.74	69.256	102.81	145.86	184.49	230.21	264.43	327.39	385.17	441.53	492.09	529.94	569.38	612.49	649.48	700.69	720.61	753.79	767.85	791.9	815.07	843.31	855.63	841.66	860.41	875.78	874.13	897.77
0	0	0	9.4828	12.813	11.583	19.532	19.697	13.416	15.396	19.251	32.221	25.969	33.757	21.832	26.695	20.306	22.899	34.663	20.623	25.491	16.497	21.57	22.6	14.422	24.827	22.154	20.482	16.558	22.287	16.725	8.8308	13.382	14.76	20.562	19.077	14.094	18.753	22.905	23.369	9.2833	12.482	16.83	15.72	27.049	25.471	24.366	9.5266	12.118	25.087
0	0	0	13.714	13.508	18.572	23.715	21.702	30.933	36.451	28.514	26.345	45.949	54.369	73.739	76.398	106.61	87.211	94.417	84.493	103.37	108.15	122.58	122.61	133.86	92.458	103.87	136.87	138.44	144.9	133.98	131.72	149.08	145.26	147.45	158.15	165.28	149.55	142.18	145.15	151.21	160.17	153.66	154.44	138.07	156.81	150.01	146.78	153.51	143.74
0	0	0	11.246	9.6836	13.245	19.17	20.272	20.514	9.4646	18.243	13.187	26.304	17.684	19.211	35.758	33.601	40.5	37.263	22.734	31.905	29.992	44.415	40.438	43.355	51.084	52.341	46.47	53.112	53.618	57.719	72.45	67.269	79.268	71.179	84.924	97.306	98.904	109.72	91.636	95.472	125.42	137.85	143.61	151.5	152.94	172.88	164.01	206.07	263.23
0	0	0	3.1386	20.003	19.513	25.406	18.519	23.312	22.49	16.452	13.716	14.829	18.297	20.233	15.753	27.94	18.54	14.161	21.2	17.92	19.196	14.853	14.011	19.707	19.84	11.799	14.072	23.144	13.756	12.57	14.864	5.7888	0	0.40476	5.5735	20.546	15.399	12.478	8.2243	11.836	0	3.4139	0	0	0	0.6203	0	0	0
0	0	0	0	20.689	4.6153	16.501	13.221	16.431	22.085	18.515	25.795	27.328	25.835	28.092	22.743	27.091	28.34	31.321	62.299	30.813	27.027	66.637	61.093	43.283	45.917	47.244	56.841	30.978	71.484	42.776	54.307	69.126	63.859	38.881	42.702	45.385	43.09	42.609	46.396	48.977	60.115	48.076	49.812	43.895	48.63	48.449	52.146	47.977	59.53
0	0	0	5.3912	8.6702	3.2641	7.4457	8.0311	11.819	4.4012	7.2156	4.856	2.061	5.0066	21.851	20.144	32.208	36.825	44.539	54.874	47.534	76.978	79.3	78.936	93.503	119.43	125.18	84.704	92.747	111.64	98.001	112.87	98.74	127.57	124.48	104.17	101.84	100.43	128.5	92.875	119.53	81.013	113.46	105.3	109.2	91.953	89.422	95.397	79.006	78.105
0	0	0	19.146	28.894	33.643	38.793	55.969	61.196	73.984	69.774	69.304	76.807	66.464	90.929	73.478	65.626	41.22	75.452	78.812	87.036	63.393	67.82	66.658	65.436	62.458	62.339	63.493	60.979	57.901	59.789	57.685	57.068	72.516	70.472	70.723	56.892	50.939	53.942	43.323	49.89	46.352	43.576	44.698	43.409	41.609	29.22	22.636	14.239	22.503
0	0	6.9409	8.4464	8.41	7.5317	12.703	24.158	23.388	14.854	6.2212	17.055	12.55	8.7171	22.712	32.342	23.717	35.122	41.066	43.658	46.39	54.985	55.907	53.673	53.304	67.566	66.674	19.367	22.154	30.961	28.188	79.616	76.324	82.924	38.522	28.67	41.115	80.074	38.531	45.544	42.559	53.804	90.348	57.039	88.416	84.415	87.611	58.507	84.728	81.747
0	0	0	16.747	23.655	13.243	12.569	6.2597	12.241	11.939	22.156	8.4712	9.2568	6.8734	0	1.2696	13.597	6.1018	9.5096	6.0879	15.069	5.6054	0.53434	7.3388	5.5814	14.944	6.4871	16.041	0.79951	6.9999	1.4679	0	7.9101	2.547	0	0	0	0	6.7194	8.3356	17.265	8.6598	3.6294	0	0	0	0	2.679	0	15.916
0	2.5435	0	0	15.971	1.9122	5.5632	16.746	10.582	12.57	15.684	2.4687	15.762	8.847	1.5548	0	5.3089	3.9609	0	1.7073	12.556	2.7522	8.5065	8.042	4.9485	6.8107	0	19.464	3.5181	19.728	12.501	18.019	28.807	29.098	12.735	12.898	18.117	10.356	18.59	9.4304	14.189	21.023	10.47	1.0662	0	0	0	5.7264	0	9.6295
0	0	0	8.1511	7.5523	14.515	14.662	25.487	32.733	31.357	39.046	32.411	45.594	44.391	46.78	50.699	52.645	49.121	47.857	58.275	58.913	60.842	71.851	77.083	82.987	87.965	90.906	100.02	103.55	103.64	109.9	106.21	79.727	83.481	84.31	75.75	76.563	82.202	76.588	88.701	83.791	91.821	92.923	81.697	74.883	81.798	75.304	80.07	83.78	79.318
0	0	0	3.9929	21.234	16.109	22.906	21.812	27	35.841	32.058	33.951	46.003	47.844	47.461	41.243	38.362	46.062	36.67	35.044	47.592	36.98	41.65	38.315	42.237	44.945	43.592	43.162	38.485	33.594	47.285	43.169	51.433	44.01	32.668	38.807	61.487	44.893	43.893	44.671	51.471	63.284	54.432	52.239	50.904	59.303	45.257	60.935	50.042	70.855
0	0	0	7.7904	21.171	16.986	58.082	52.467	44.247	47.096	52.338	58.244	54.99	64.113	91.874	60.735	87.112	83.38	86.912	70.456	67.174	76.599	70.297	77.817	83.097	62.385	82.816	82.131	79.709	93.35	133.28	125.26	117.5	97.456	95.171	111.1	101.93	97.263	94.741	107.4	112.33	107.38	113.48	111.89	96.414	109.26	104.2	111.65	99.698	113.06
0	0	0	13.658	27.747	6.7574	12.646	10.418	16.201	21.568	16.668	28.002	21.243	21.692	32.195	27.553	22.91	15.929	20.857	13.291	18.061	15.511	20.808	28.303	28.741	30.483	27.501	28.532	27.911	32.737	33.346	35.702	52.841	35.316	29.545	30.609	27.958	33.823	32.778	39.545	45.856	50.48	44.988	41.943	39.828	41.417	31.806	36.008	28.924	39.859
0	0	0	12.171	0	13.054	21.95	24.493	34.728	33.326	26.513	12.22	17.732	20.571	21.496	26.317	37.873	31.721	33.185	45.006	50.959	57.597	78.259	71.476	84.491	75.183	90.129	105.1	95.084	101.59	102.12	100.99	112.82	109.6	122.61	126.72	157.65	131.18	137.64	142.77	156.75	165.33	168.93	154.38	161.07	171.62	169.87	175.26	169.43	168.19
0	0	0	5.7991	21.222	9.7776	32.575	46.543	73.368	74.554	81.572	93.892	115.8	134.52	159.15	162.2	178.97	176.23	234.44	195.82	212.86	211.15	204.4	205.33	179.76	182.04	166.76	145.9	163.89	163.71	154.41	168.66	186.15	203.34	225.9	208.8	233.77	224.95	220.03	212.84	208.26	215.9	201.77	212.46	210.22	193.11	208.89	191.02	190.63	189.59
0	0	0	9.9683	25.73	15.864	20.725	28.563	27.272	28.409	40.228	71.044	73.474	85.196	113.71	128.97	141.47	165.05	161.7	177.15	191.56	226	231.1	244.81	272.77	268	276.61	277.88	286.4	226.05	229.35	292.98	318.76	341.24	171.77	174.4	158.31	163.88	176.22	173.84	154.08	151.92	161.79	174.84	159.04	174.66	177.47	185.48	169.23	170.79
0	0	0.02569	22.415	17.974	19.973	32.08	26.189	36.735	39.166	31.875	33.23	27.713	44.529	39.517	44.606	45.409	42.662	41.16	30.696	35.88	38.477	31.885	40.661	37.882	38.718	34.069	41.439	40.077	42.154	35.694	31.422	36.865	35.565	33.883	23.267	26.829	28.331	20.331	29.937	25.369	24.283	28.391	19.81	14.406	9.8818	6.6233	6.0422	11.808	7.8468
0	0	0	7.233	10.872	11.797	17.009	19.302	14.265	31.322	27.219	31.088	25.294	32.556	25.558	33.612	29.396	22.918	15.991	23.564	16.73	18.926	12.89	14.861	18.772	28.857	20.643	13.275	26.47	15.048	10.368	13.901	7.9326	13.108	16.043	10.446	7.9854	14.067	19.54	20.76	33.345	39.455	50.415	49.097	43.523	44.781	58.071	49.214	64.47	69.768
0	0	0	17.733	16.853	0.32336	5.3375	2.8136	16.262	22.545	23.766	15.869	17.789	2.9827	11.354	11.175	20.478	6.677	9.4535	13.157	14.778	7.1231	18.716	17.409	15.868	17.16	9.7778	13.386	2.655	13.011	11.673	10.266	21.203	12.485	26.957	18.736	29.409	25.249	12.356	15.869	23.039	0.45259	0	1.4845	0	0	0	0	0	0
0	0	0	0.43613	14.635	19.368	19.27	23.83	21.579	18.327	29.273	47.332	29.693	28.304	24.345	24.48	27.477	72.389	74.384	85.213	110.48	110.98	130.06	166.31	172.9	182.94	195.19	199.13	223.88	221.9	245.83	246.42	269.82	282.03	294.37	290.63	305.62	309.87	333.57	343.86	338.29	348.74	341.37	342.24	332.68	331.01	350.45	346.49	340.93	340.79
0	0	0	9.5115	23.491	29.229	37.22	32.55	29.357	39.262	45.996	46.621	39.737	43.507	52.515	58.854	64.354	54.948	61.224	61.795	48.915	61.973	61.226	75.089	76.941	82.293	75.77	69.609	75.888	78.491	84.313	82.953	80.252	78.116	64.17	69.707	73.967	79.98	77.732	82.199	90.18	73.949	85.689	84.158	91.636	74.633	80.581	81.09	84.405	89.437
0	0	0	7.9515	15.413	11.998	16.802	20.694	6.5646	13.304	2.2813	8.2852	8.635	0	0	0	0	0	7.9167	4.2444	14.355	6.9608	14.377	5.8107	6.1614	22.52	28.519	27.08	28.11	27.265	33.906	22.022	39.035	52.305	48.677	54.167	47.222	48.462	60.338	68.235	58.861	57.579	58.131	58.115	92.511	84.882	92.241	82.47	88.502	96.716
0	6.8434	0	0	24.654	20.825	36.558	21.874	33.327	27.481	29.844	31.231	16.415	22.874	19.26	18	28.682	28.242	25.77	24.078	19.859	7.2679	15.806	6.5514	22.69	5.8291	8.9586	12.408	6.0902	18.099	9.739	0	9.0851	5.6373	1.9865	12.085	12.075	20.334	15.855	11.638	16.072	15.285	13.879	14.142	4.5623	21.129	2.1156	9.2125	15.115	15.651
0	0	4.8174	8.3975	7.8761	7.8431	16.38	11.975	12.592	15.997	22.405	12.226	12.315	18.304	8.2013	19.112	10.684	13.196	15.617	10.18	12.538	15.232	15.575	12.688	13.564	22.577	16.709	22.808	26.393	24.078	31.585	33.999	28.034	26.344	28.247	44.735	52.343	56.399	51.904	44.437	49.718	52.355	70.453	76.985	72.342	69.736	74.125	65.569	76.587	75.227
0	0	0	5.8281	11.788	33.046	42.744	51.745	54.854	46.603	53.06	45.625	51.002	40.306	38.221	40.626	39.559	38.734	9.1846	3.079	0	0	0	6.3321	16.279	18.269	1.4568	3.9217	10.248	12.52	6.0621	6.8565	2.422	1.0537	5.5177	7.0355	22.331	10.833	9.7429	7.3812	5.8808	9.511	3.7457	3.5769	0	0	0	0	0	0
0	0	0	15.825	21.196	27.615	21.194	28.374	32.535	24.274	31.126	25.94	25.003	34.171	24.486	33.24	18.863	28.496	24.869	36.142	36.738	38.991	43.186	40.612	27.859	13.275	15.293	17.757	10.111	12.193	14.847	9.9513	15.442	4.6976	0	9.974	9.0745	16.923	21.973	29.869	26.759	27.462	29.056	26.776	28.844	15.883	20.925	20.733	17.372	17.115
0	0	0	23.441	8.2325	17.004	23.194	27.895	34.55	33.061	33.473	27.055	36.405	22.986	34.067	36.396	28.976	32.932	27.376	33.219	17.556	29.618	28.734	34.97	31.155	36.825	29.216	22.428	17.625	19.947	20.512	29.913	22.639	13.342	18.827	24.238	29.578	29.892	25.547	41.613	46.329	69.18	56.543	58.708	68.501	70.675	77.74	72.544	80.103	67.755
0	0	0	7.1678	15.281	14.925	19.72	21.408	24.105	26.255	33.308	46.238	53.298	27.384	24.727	24.604	30.635	34.828	37.794	39.711	42.165	40.937	46.953	40.265	41.038	55.408	40.695	50.761	43.131	44.034	34.511	41.604	40.631	52.605	39.96	41.088	42.34	52.742	61.158	60.038	70.483	67.283	55.021	45.497	50.137	52.401	47.801	57.472	59.379	69.087
0	0	0	16	6.8454	10.488	13.011	14.342	17.906	20.105	17.509	0.8988	0.3452	0	14.557	6.9337	18.49	2.4041	17.762	5.3729	11.492	18.44	39.78	36.779	60.711	87.808	86.448	122.73	125.27	146.61	164.64	189.67	225.03	211.79	250.67	253.84	296.44	306.76	289.86	319.31	324.27	345.25	355.22	363.23	348.98	362.28	373.06	354.13	363.42	367.59
0	0	0	6.8991	16.664	13.675	23.419	31.163	28.804	33.792	32.227	35.762	45.185	33.394	37.094	39.321	51.489	57.869	58.288	58.563	54.06	44.623	58.663	63.655	58.909	71.497	65.702	29.489	31.695	38.86	43.171	38.296	37.255	32.358	30.93	38.158	52.891	45.214	49.366	63.136	67.789	75.724	76.464	78.008	77.107	87.958	92.435	94.626	95.275	92.438
0	0	0	0	4.6551	12.293	15.645	15.564	11.998	26.304	15.624	18.156	23.192	27.683	29.614	24.549	28.529	24.102	24.602	34.437	31.109	28.854	33.559	32.8	28.783	41.826	42.48	37.415	38.32	40.72	44.036	35.577	37.178	44.324	47.145	48.094	51.032	54.864	59.713	58.933	58.358	79.143	82.761	90.814	109.34	111.06	120.72	108.17	93.671	112.96
0	0	0.083328	0	10.189	31.439	2.9749	0	42.335	61.399	89.216	109.03	140.71	165.04	190.51	204.74	241.4	236.74	281.12	292.75	305.07	298.62	292.14	306.48	279.66	380.4	289.76	315.17	322.71	329.48	325	340.33	322.33	327.05	327.94	336.31	331.1	334.5	322.13	353.62	340.08	343.61	331	344.78	343.66	340.22	323.05	325.89	326.17	316.18
0	0	0	4.7006	16.665	6.5698	5.9123	4.1073	10.22	15.909	0	4.101	5.8891	8.0027	14.84	13.652	22.768	15.529	12.544	10.806	17.196	26.292	24.406	20.912	30.109	33.607	31.336	34.171	38.558	37.798	36.375	43.859	38.089	40.141	45.282	52.54	59.943	48.949	64.36	64.097	79.577	75.541	81.25	69.701	84.395	89.71	94.599	96.356	95.227	100.9
0	0	5.5716	5.033	3.6209	4.9576	2.2616	2.922	2.4907	7.3664	6.3034	10.579	9.8076	6.2265	7.3059	11.069	14.926	15.572	20.529	9.872	14.723	12.409	20.082	14.332	21.817	18.161	16.208	5.5896	14.13	16.486	25.248	22.591	19.97	17.249	27.687	29.248	39.938	35.105	30.923	27.7	25.16	23.939	32.255	38.292	38.398	41.562	37.452	37.647	40.082	43.065
0	0	0	9.3251	15.48	30.394	18.971	37.196	48.632	46.861	45.809	45	43.727	46.961	50.171	46.511	49.275	46.862	51.967	57.212	68.217	59.882	76.875	67.013	72.336	83.728	81.557	68.17	73.275	87.687	89.018	78.264	92.388	101.23	118.62	126.7	141.73	155.04	167.12	185.76	188.84	196.77	210.44	203.05	235.83	218.22	227.71	224.65	220.7	237.9
0	11.553	19.954	0	0	0	10.728	2.5896	8.5221	7.7577	10.455	6.1443	6.6495	10.975	7.1008	10.748	10.067	7.4097	19.742	14.805	21.861	18.897	20.912	27.297	26.629	24.709	28.713	17.735	26.395	30.038	36.118	50.266	43.277	43.158	51.432	50.528	59.354	58.931	54.158	56.63	52.341	52.592	62.535	63.019	64.804	64.775	56.968	62.93	63.864	62.519
0	0.24672	15.447	5.2237	0	2.8805	1.508	8.9487	15.472	18.75	18.598	15.682	25.008	23.096	23.48	45.382	42.419	51.257	16.344	9.8709	9.4025	6.2985	0	13.185	48.935	31.298	24.048	20.417	24.218	21.695	26.328	19.451	16.518	20.971	32.733	23.169	33.59	32.022	41.253	37.65	42.894	46.419	49.744	60.541	67.747	60.32	69.29	71.625	73.703	68.182
0	0	0	5.0852	6.4783	13.068	19.909	30.325	24.313	30.084	38.502	41.436	44.363	47.014	44.441	53.004	51.238	59.479	52.136	56.829	53.319	46.47	49.506	57.227	59.113	58.021	52.204	50.449	64.768	54.482	66.378	59.388	60.607	71.71	69.707	58.272	61.536	51.515	64.751	68.171	61.636	65.468	48.998	50.164	54.821	47.063	54.531	52.649	58.475	53.946
0	0	0	15.828	29.676	12.975	20.963	14.008	24.339	26.745	35.523	35.489	38.767	43.155	9.9826	31.188	36.544	35.36	50.562	17.475	17.083	6.9483	14.373	10.434	6.4655	18.097	15.785	28.619	19.641	17.921	16.714	19.81	33.599	25.199	22.171	9.5956	16.789	18.014	25.725	24.352	32.301	35.07	33.318	33.042	29.25	36.504	35.087	47.65	56.406	61.261
0	0	0	5.9989	12.814	4.8147	13.124	0	6.7857	0	8.6626	15.054	11.102	17.285	10.82	12.783	9.3321	9.3344	7.1666	12.043	13.605	12.258	11.656	10.46	20.535	20.897	21.635	25.756	31.304	33.858	41.629	35.117	37.901	48.445	57.516	68.086	68.629	74.17	73.692	76.131	90.689	87.846	105.75	101.4	109.74	103.68	99.624	107.17	110.02	130.85
0	0	4.7735	4.6161	5.087	9.1429	24.126	21.133	17.23	33.834	54.11	82.999	104.87	131.42	146.44	192.23	206.7	235.9	274.18	284.06	295.23	296.66	316.24	342.26	322.83	368.81	345.01	350.61	362.46	371.07	374.78	373.3	383.49	404.69	419.7	385.18	396.21	397.82	416.76	386.35	362.47	373.87	369.65	390.62	389.28	376.58	388.65	359.64	354.51	372.55
0	0	0	2.37	11.501	16.019	21.651	23.741	27.398	21.022	22.776	23.825	26.691	14.188	19.188	29.407	19.418	30.221	17.315	16.876	21.547	26.135	25.546	30.012	18.938	24.959	18.62	13.237	19.898	22.784	0	0	14.275	1.7094	4.7408	7.6464	5.2171	0	10.992	3.6257	42.259	24.207	41.538	58.374	66.132	77.332	95.354	84.072	108.29	145.48
0	0	0	15.87	9.2353	18.941	15.025	15.378	19.392	19.111	21.823	41.53	31.458	26.405	27.458	27.889	23.465	29.151	12.195	25.017	22.625	24.808	31.545	40.667	39.975	53.157	61.236	71.581	69.881	69.473	83.097	85.879	103.48	113.86	114.71	125.43	126.3	139.67	126.99	131.32	137.31	128.47	136.68	140.6	139.16	142.54	136.95	131.74	138.54	127.59
0	0	0	24.57	5.4544	22.349	10.649	19.916	9.246	11.591	13.602	9.2413	19.662	14.034	20.23	15.155	23.487	26.639	21.949	15.01	10.017	19.857	14.221	28.58	26.921	32.155	53.244	54.879	49.428	56.952	62.464	57.503	49.039	53.977	48.417	49.54	62.93	68.344	99.395	80.338	106.13	92.805	101.67	120.3	168.3	176.71	137.18	257.61	177.21	148.03
0	0	1.7446	5.3687	3.8405	10.728	16.529	25.677	25.995	29.159	42.487	36.778	31.832	36.382	19.346	29.989	33.749	41.23	45.392	38.964	28.109	16.911	21.196	28.204	33.579	33.465	28.88	21.927	30.576	23.797	27.557	34.462	18.089	15.027	31.89	27.846	38.989	32.152	31.505	14.213	34.189	41.452	47.272	50.559	53.097	54.104	62.671	49.003	54.095	55.572
0	0	0	15.53	24.02	24.753	35.094	39.038	46.464	38.966	46.765	63.523	54.461	57.901	63.459	65.07	76.173	65.375	68.841	67.523	54.612	62.531	62.223	82.5	100.98	104.95	104.23	120.48	143.69	145.83	178.4	181.16	187.07	191.33	211.43	186.48	254.22	261.76	293.82	316.42	330.16	336.7	357.47	381.5	387.85	392.38	398.77	408.5	430.54	441.43
0	0	0	2.7335	31.526	7.3708	18.35	21.412	36.34	56.213	44.043	66.997	92.228	98.518	95.568	113.19	128.47	158.63	177.05	196.94	203.74	220.77	249.91	256.8	295.36	313.61	337.22	341.67	363.53	382.16	399.28	412.98	413.39	411.84	423.54	437.3	470.43	451.41	474.47	522.9	547.57	589.79	596.79	629.93	646.15	672	681.13	693.69	737.6	756.17
0	0	0	8.4938	2.4621	16.884	23.378	48.109	86.336	164.46	212.67	299.74	378.99	490.26	582.67	676.13	783.53	826.48	932	1029.8	1033	1121.2	1167.3	1202.1	1226.2	1284.9	1274	1275.6	1295.5	1332.5	1363.1	1397.7	1408.8	1416.7	1440.4	1457.6	1474.1	1458.3	1466	1503.5	1511.6	1536	1501.9	1483.6	1497.6	1447.6	1469	1453.9	1452.2	1442.9
0	0	0	10.94	12.666	14.787	21.523	14.245	23.71	23.756	20.253	16.869	13.847	4.4787	14.381	17.021	15.021	18.845	17.703	5.0183	13.973	14.18	16.717	17.993	24.707	31.678	21.906	33.983	33.124	33.865	35.12	39.315	35.768	44.807	38.041	27.377	35.26	35.559	32.106	41.518	53.315	55.883	63.248	66.503	66.801	72.355	72.802	82.112	86.104	93.965
0	2.8519	6.0898	1.4578	0	0	10.714	0.35326	0	12.554	9.7887	12.704	6.0568	14.675	20.167	30.645	49.786	74.583	103.99	128.96	148.66	169.24	195.04	209.85	241.45	259.53	272.02	273.54	294.89	314.23	322.1	331.12	358.94	349.61	351.92	369	372.65	378.46	379.43	363.32	360.54	376.16	381.21	372.65	362.16	376.11	364.96	380.65	371.39	394.49
0	0	0	20.784	13.383	23.942	36.405	19.038	32.605	29.923	40.678	32.639	30.9	48.208	43.253	40.652	49.831	54.905	56.635	54.657	51.371	25.532	28.189	41.013	42.599	45.015	38.565	54.153	46.248	49.008	46.316	44.266	53.232	53.953	46.485	46.773	52.936	52.84	50.97	52.046	55.311	54.697	57.036	54.117	44.531	59.206	49.33	58.044	60.24	64.132
0	0	0	13.157	14.827	21.413	23.438	24.214	23.032	27.599	23.628	30.649	25.132	26.351	28.604	33.455	3.702	1.7027	25.264	0	21.347	0	0	24.734	24.048	6.7884	11.252	8.3134	21.36	14.542	17.009	12.165	17.097	30.971	21.727	10.228	17.872	14.514	16.051	19.551	25.423	14.147	22.226	16.693	18.234	15.548	11.482	10.172	14.453	16.755
0	0	5.9607	0	5.9913	23.055	11.821	17.216	16.291	15.253	26.52	32.761	32.104	34.446	26.365	30.572	36.657	20.215	45.256	38.661	32.08	27.484	27.142	30.726	31.591	47.834	40.284	41.483	39.282	36.606	35.73	36.553	38.615	40.946	44.817	47.801	43.842	43.696	57.838	77.506	67.58	85.685	114.02	127.79	146.09	170.36	123.33	186.24	209.5	244.8
0	0	0	16.958	15.537	0	5.8127	5.9921	4.2845	7.1981	17.45	15.251	13.468	15.36	27.534	23.523	27.101	36.298	37.203	34.434	34.565	35.443	39.902	41.155	47.983	38.092	47.298	54.803	51.044	58.279	59.22	62.746	50.505	51.571	58.929	65.051	64.143	67.857	70.723	74.545	73.491	69.116	71.848	72.614	84.756	88.98	91.81	92.131	94.426	95.96
0	0	8.7583	0	9.5621	4.397	15.035	13.967	16.7	12.715	22.322	15.107	20.551	14.844	6.082	11.144	16.531	21.087	15.067	18.66	15.211	17.694	20.397	25.573	22.465	16.513	20.964	16.843	18.783	22.843	21.409	20.784	21.912	10.662	12.75	14.628	17.579	16.583	12.131	19.672	18.444	22.104	28.379	30.025	28.279	39.684	29.857	36.098	29.917	26.066
0	0	3.432	0.76557	19.948	10.967	25.55	14.944	18.43	21.619	21.524	10.59	33.408	35.092	33.264	53.881	57.677	70.538	86.361	118.16	115.28	119.91	134.9	156.21	167.07	211.46	200.54	230.42	231.25	252.16	237.54	248.71	222.26	208.73	248.27	244.66	242.88	256.99	268.92	279.56	266.42	289.01	277.06	267.49	263.82	265.86	279.52	279.29	277.96	294.17
0	0	0	11.179	9.4492	9.885	14.927	12.29	18.652	17.279	13.496	25.326	34.685	39.664	38.95	41.921	39.414	36.591	28.862	26.516	31.966	32.358	27.619	34.697	18.448	33.283	17.574	19.534	37.873	27.795	30.711	29.718	39.054	32.068	40.374	46.776	46.276	66.951	52.834	60.222	57.976	63.241	69.672	88.239	78.816	82.997	83.007	82.765	86.425	89.898
0	0	0	10.847	14.865	10.581	13.39	11.24	20.93	21.79	28.488	15.087	30.746	24.894	18.483	27.452	30.724	38.646	40.573	29.85	44.578	35.609	36.34	36.994	44.254	51.485	33.936	32.585	32.487	43.068	24.067	31.541	44.227	49.939	35.126	30.371	50.208	78.103	106.99	144.29	196.67	236.34	275.83	338.38	378.45	429.2	489.37	564.31	599.67	660.76
0	0	0	0.90555	12.743	11.634	12.981	11.362	12.042	18.277	19.915	28.508	31.954	39.542	44.107	46.919	62.593	55.912	61.09	72.122	85.46	66.984	83.584	89.662	93.887	95.004	95.589	91.773	95.656	99.718	104.84	112.81	126.13	122.18	120.98	119.4	137.26	119.95	118.77	132.17	129.52	127.05	125.96	136.21	144.76	163.4	152.89	158.78	147.74	178.7
0	0	4.9819	9.0562	2.3164	5.0486	7.3619	7.8079	5.8046	15.344	13.78	15.791	10.829	18.454	15.184	20.941	19.439	16.512	24.341	18.239	14.412	22.511	24.263	29.142	36.586	40.887	47.605	51.689	56.875	65.727	79.552	89.618	91.459	91.079	113.45	127.85	140.56	142.25	142.29	151.02	159.76	164.37	188.51	195.18	207.15	200.62	200.41	210.34	213.86	224.07
0	0	0	17.631	42.362	29.398	39.918	33.038	41.794	38.015	71.733	66.508	60.769	63.552	63.557	58.271	35.222	26.178	34.344	21.041	33.132	33.775	33.624	44.573	44.744	46.346	45.816	34.237	39.955	35.033	41.927	46.552	50.9	42.884	33.56	46.802	41.495	37.048	46.984	45.712	40.269	55.915	43.574	42.702	35.872	48.789	38.307	43.276	35.257	41.354
0	0	0	4.7248	9.3315	19.284	20.533	27.529	35.408	29.173	34.816	25.835	34.981	32.186	40.029	45.644	45.425	48.538	42.805	36.817	29.257	33.078	43.291	35.534	51.449	40.317	47.317	52.231	44.187	56.562	55.809	60.114	60.438	60.387	65.234	60.123	62.989	72.199	63.398	59.609	53.241	65.862	78.487	69.737	76.263	69.519	75.191	69.915	79.186	77.798
0	0	0.59603	6.8015	3.0079	2.2159	5.8024	10.111	10.699	9.0219	21.378	14.161	16.146	8.5605	9.9458	12.966	12.144	14.409	15.112	15.411	6.986	13.951	13.709	16.673	18.476	21.267	22.609	33.845	30.682	39.759	41.604	45.186	51.23	44.948	45.729	55.015	60.537	67.595	64.627	62.116	63.313	72.644	73.714	85.776	81.732	63.823	67.939	65.72	64.283	60.83
0	0	0	11.133	19.078	10.649	7.7372	25.45	14.148	42.453	39.17	33.939	32.075	34.764	45.203	42.927	42.538	46.749	44.092	55.702	43.201	48.088	49.268	43.954	52.251	47.3	52.551	46.431	45.133	45.544	19.614	38.063	38.871	35.371	34.998	55.134	60.815	84.23	72.948	79.841	122.31	164.99	195.28	224.84	267.82	293.73	345.16	378.94	397.41	424.68
0	0	0	17.461	14.377	3.5092	10.885	10.617	5.5008	10.824	8.2686	9.3186	1.5213	13.325	18.378	15.588	36.091	50.467	55.973	73.035	90.318	96.204	98.584	117.7	134.3	142.35	149.43	178.96	176.85	180.04	168.55	194.81	201.59	219.55	239.33	217.7	233.79	232.21	241.82	235.33	247.64	239.15	258.43	234.99	238.61	255.76	245.51	253.15	250.3	265.28
0	0	0	4.3119	7.9478	9.8219	24.273	29.727	36.906	62.946	84.292	94.589	146.58	154.45	157.76	166.06	168.39	153.87	162.01	159.9	173.32	161.66	174.81	175.56	184.45	181.82	178.89	169.67	178.25	178.55	192.82	186.37	188.85	167.1	169.04	172.41	167.96	176.36	165.97	177.29	168.04	183.66	170.15	174.14	177.25	173.11	174.66	177.32	168.54	173.63
0	0	0	20.332	22.219	12.797	15.377	21.864	39.613	9.7835	0	1.4514	5.2771	0	0	0	0	0	0	0	0	0	0	0	0	0	0	0	0	0	0	0	0	0	0	0	1.8031	0	0	0	0	0	0	0	0	0	0	0	0	0
0	0	0	8.4205	19.015	21.934	16.315	7.9504	23.458	20.558	21.401	26.773	29.302	29.842	40.614	34.31	31.185	31.765	35.422	25.376	29.676	29.15	23.008	27.628	31.408	37.394	27.874	24.368	28.839	32.164	30.679	33.942	44.614	32.233	32.135	28.816	27.667	32.204	32.535	38.924	31.988	39.553	36.995	35.816	38.732	47.561	35.282	37.131	40.167	50.553
0	0	0	12.386	7.2198	21.458	19.842	24.627	17.936	13.793	20.983	17.911	30.272	15.237	20.773	33.419	26.585	28.063	20.537	13.101	17.414	13.051	17.801	22.03	30.772	28.362	31.963	32.02	25.239	28.733	22.908	35.446	27.946	28.659	26.156	24.595	22.058	22.338	20.534	13.059	17.201	21.338	21.122	19.347	22.772	24.357	22.472	18.937	24.928	16.145
0	0	0	8.3654	18.474	11.432	18.234	13.426	26.82	25.542	13.383	21.005	9.568	6.3833	10.948	8.3207	8.7762	4.8108	0	3.3339	0.19986	0.15137	0	0	3.1433	0	0	0	0	0	0	0	0	0	0	0	0	0	0	0	0	15.317	25.062	49.87	53.573	76.762	88.937	102.86	102.25	115.59
0	0	0	0	24.271	29.367	27.869	36.932	35.794	46.954	38.794	42.147	50.717	34.98	52.527	53.815	55.027	58.749	74.706	83.649	90.834	95.098	94.692	110.79	124.15	113.7	105.6	139.03	135.98	139.18	138.37	144.3	135.22	142.07	165.6	166.81	157.54	153.61	159.58	165.19	167.38	157.44	154.19	158.84	164.71	153.01	143.72	129.5	124.89	126.04
0	3.7295	0	4.7346	2.0858	7.7696	16.571	23.117	18.42	22.109	33.977	39.306	41.855	50.217	39.415	51.897	54.361	58.871	53.014	43.934	60.362	54.651	51.277	59.192	55.786	45.08	49.086	42.973	46.872	48.649	55.837	46.328	43.927	43.175	46.169	40.447	39.632	38.44	53.401	50.799	37.532	51.581	45.813	42.369	42.946	41.639	44.099	53.063	46.9	42.85
0	0	0	0.55788	9.0611	12.232	20.455	20.363	22.149	19.461	23.373	20.291	16.475	23.275	23.646	19	23.762	19.995	14.997	22.448	28.453	21.071	28.212	35.189	32.324	41.807	34.894	46.567	38.555	36.681	40.576	40.282	44.474	46.804	46.993	51.914	44.229	46.802	47.007	49.618	51.848	58.927	57.871	46.812	42.458	45.101	42.441	45.236	49.026	47.664
0	0	0	10.385	13.78	13.225	9.2471	11.466	8.5295	12.278	19.029	12.024	17.02	18.07	12.151	9.9513	10.852	6.4488	15.521	13.215	17.016	12.558	9.3206	3.4879	11.643	21.456	15.444	23.337	27.032	33.892	31.24	25.659	25.587	33.05	35.532	39.654	34.135	39.077	44.172	43.163	36.64	47.72	36.133	43.733	63.9	60.235	59.533	55.547	50.958	66.231
0	0	0	9.8394	11.346	2.4677	11.13	1.7501	10.252	19.962	26.374	30.015	21.767	33.849	39.587	49.392	61.631	64.273	72.788	72.188	68.221	69.949	68.456	69.699	79.33	68.647	79.848	78.276	84.749	92.256	89.524	93.999	97.471	85.694	83.291	85.485	93.138	105.96	118.48	107.35	108.5	133.82	127.96	135.67	141.56	153.41	140.39	156.62	150.62	162.36
0	11.469	0	19.312	13.569	12.671	3.7201	15.115	16.211	13.372	15.602	12.095	19.626	12.556	14.965	16.551	21.071	21.786	25.779	13.745	5.7674	5.0251	0.16002	8.3518	14.588	6.409	10.552	12.123	10.464	10.139	12.615	5.871	5.3256	0	4.3191	0	12.486	5.3699	6.1422	2.2651	3.054	5.3862	13.775	17.985	18.738	17.324	22.037	12.264	16.758	14.319
0	0	0	15.37	8.4508	14.527	15.529	11.829	14.25	29.337	30.489	25.896	28.255	31.645	34.107	40.817	36.233	32.888	30.282	22.686	26.139	28.001	38.634	40.735	43.096	46.219	39.661	41.481	48.163	51.317	61.867	64.477	59.656	55.235	61.719	66.461	81.028	78.407	80.152	82.978	90.83	98.117	112.07	123.2	121.9	131.57	139.26	155.88	158.31	183.47
0	0	0	3.9531	16.32	14.031	21.826	11.995	19.868	21.453	18.796	14.948	26.717	31.375	34.266	30.039	33.334	31.723	29.122	25.642	33.234	33.412	46.571	46.855	53.026	53.127	53.186	58.678	48.247	56.725	69.331	62.178	75.671	70.037	66.946	67.252	69.944	80.931	90.142	88.535	83.757	94.711	88.719	92.03	95.919	94.354	91.157	89.313	91.144	100.29
0	0	0	7.0094	12.734	9.8608	16.206	12.558	15.254	28.258	30.966	25.476	28.761	32.596	48.77	45.318	41.143	46.333	50.831	39.437	53.957	46.994	58.35	62.901	64.205	62.765	58.125	63.231	62.441	52.366	59.25	55.548	69.778	58.77	61.051	66.67	70.111	71.751	70.729	80.86	63.623	82.712	71.593	70.036	75.031	71.6	79.193	75.056	70.574	83.615
0	0	0	0.29641	8.0583	0.45755	9.1746	9.5951	15.67	20.026	21.09	22.605	15.07	26.592	26.707	28.628	24.988	29.309	22.781	20.661	13.326	22.428	30.202	21.424	25.558	23.765	20.909	20.688	22.505	25.049	25.042	34.703	25.786	28.515	35.75	30.837	28.585	35.713	31.418	37.496	32.703	24.079	23.012	25.028	31.656	33.019	34.791	33.991	26.646	31.623
0	0	0	14.771	9.7995	8.6204	7.1826	9.7575	2.2741	2.7102	0	0	0	0	0	0	0	0	0	0	0	0	0	0	0	0.89837	9.6738	11.146	7.8017	13.838	24.894	22.457	6.7931	0	21.507	28.224	27.252	29.108	34.808	39.418	45.939	35.877	44.988	32.54	38.724	36.197	33.567	28.504	29.852	25.264
0	0	0	15.793	9.9117	15.838	17.333	17.499	23.023	23.403	20.782	19.423	15.028	19.019	18.432	10.579	21.453	7.786	17.669	6.7685	14.476	4.7765	5.1269	12.32	10.763	17.653	13.337	17.559	19.386	11.356	10.75	8.4828	34.081	27.062	21.021	6.8865	8.7607	9.806	9.6756	19.598	11.514	13.653	20.475	19.1	17.157	17.279	10.703	9.7811	17.913	27.852
0	0	0	0.90396	13.902	2.7715	4.4026	12.945	12.495	9.8093	12.508	15.853	20.786	12.657	6.1464	0.077811	7.3684	11.733	6.041	4.1318	7.01	5.9923	10.952	12.017	9.0306	20.956	11.81	41.813	40.367	63.241	59.951	98.681	109.64	136.5	145.43	168.31	186.81	212.66	258.76	259.7	291.39	295.75	299.97	314.85	319.11	340.01	343.94	349.44	375.53	394.36
0	0	0	9.5218	16.375	26.64	35.607	44.276	41.556	50.251	56.752	69.293	65.032	74.659	74.171	85.025	79.954	92.931	90.288	82.6	90.987	82.609	91.381	94.137	97.127	128.6	120.69	127.21	109.08	105.79	107.69	107.66	110.42	106.72	100.19	94.261	108.25	111.86	118.39	121.38	116.4	125.43	126.48	132.18	124.95	135.56	134.25	135.56	153.24	157.07
0	0	5.6028	9.989	0	5.7917	8.0945	0	6.2369	9.2899	11.301	14.662	9.6118	13.612	3.503	8.1631	7.028	7.401	12.494	2.9867	1.8475	8.7523	11.877	12.321	13.925	16.938	10.798	9.163	17.209	21.136	21.398	21.353	16.959	14.873	21.761	27.488	35.359	30.589	25.284	29.044	38.476	41.971	43.16	54.053	51.412	49.129	44.242	48.486	58.341	58.472
0	0	0	10.563	12.668	12.696	20.658	11.584	14.031	16.343	7.5423	7.5728	8.2685	10.664	8.7226	15.248	14.541	14.539	10.23	12.419	21.236	21.922	15.985	23.79	23.174	23.749	20.449	31.083	30.378	35.833	26.843	23.712	28.749	31.855	44.118	28.246	35.539	38.124	35.679	41.099	43.216	37.799	44.569	43.428	40.103	43.861	41.747	50.755	44.977	51.478
0	0	0	0	15.917	15.611	23.869	16.022	25.972	28.242	22.025	30.184	27.525	31.103	40.868	37.006	37.473	48.175	38.761	42.524	44.568	31.753	40.317	37.049	43.037	37.876	40.869	43.336	44.947	52.807	41.29	38.034	38.029	42.241	37.05	41.027	40.522	44.071	39.003	30.251	29.087	36.196	27.84	37.816	31.47	39.112	33.898	37.059	35.272	42.229
0	0	1.0235	12.326	11.454	11.192	21.1	16.68	29.205	21.144	18.217	15.794	22.391	23.847	24.15	31.393	22.89	23.203	24.417	27.953	32.068	34.185	39.644	45.265	52.61	55.092	49.054	53.07	61.119	76.506	81.37	86.656	76.441	85.998	89.286	85.235	100.94	121.27	116.96	122.28	127.97	119.09	137.02	130.25	142.3	134.71	137.85	146.55	148.22	147.46
0	0	0	0	7.7242	20.681	14.792	22.839	18.866	27.54	36.583	38.027	42.95	41.507	37.621	38.651	44.151	46.58	39.073	50.853	56.139	51.518	53.97	61.53	72.525	84.887	81.308	82.982	105.81	104.62	120.1	119.21	143.93	162.39	155.93	173.86	169.98	167.11	181.86	190.88	187.63	212.22	194.68	194.99	202.5	196.66	206.37	222.44	224.42	227.42
0	0	0	4.9469	11.298	17.419	15.541	24.34	17.987	17.576	24.356	30.368	22.526	21.728	21.805	16.812	30.237	27.744	29.568	25.443	27.222	26.841	26.601	37.265	32.14	28.648	30.439	20.833	33.484	25.589	32.793	27.948	38.4	37.774	37.843	36.033	39.646	41.411	45.631	54.039	57.433	67.028	56.243	60.491	66.039	62.315	72.694	75.105	82.639	88.85
0	0	0	16.287	5.8867	3.2668	14.381	17.452	21.844	17.746	18.941	20.69	25.686	15.87	19.275	20.788	14.579	23.261	26.8	28.054	10.692	20.116	16.842	20.903	16.038	47.405	21.849	22.183	25.088	39.53	32.786	32.362	34.429	21.261	24.411	29.488	26.903	33.095	24.634	34.655	31.161	44.144	48.827	55.677	63.287	64.121	68.11	65.539	75.786	77.012
0	0	1.764	8.5411	4.1805	0	17.236	13.761	16.474	23.168	11.757	28.776	19.275	28.208	25.198	37.508	27.03	32.317	26.989	26.523	18.047	29.04	43.994	62.091	100.35	124.76	173.62	217.6	260.52	301.83	361.85	411.68	452.63	504.52	565.29	623.93	676.14	709.32	750.15	783.29	822.64	820.22	853.73	879.2	890.63	945.43	940.39	921.65	956.79	923.2
0	0	0	4.2085	18.814	4.5559	15.433	23.582	24.993	27.865	29.305	43.999	36.822	41.94	40.4	45.996	39.824	44.793	48.617	45.016	49.053	52.501	59.082	66.759	71.863	76.274	80.614	80.433	96.783	104.09	113.67	134.16	128.57	139.67	144.53	151.72	144.05	165.36	169.96	174.84	190.32	182.09	177.04	179.44	187.79	197.84	204.48	201.25	201.04	215.35
0	0	0	3.3432	0	9.5552	12.19	11.566	9.1333	4.8518	0	6.1278	4.0662	6.303	2.2588	0.97211	5.4483	6.584	3.141	6.8322	0.13751	13.791	10.325	11.371	8.3459	14.872	12.184	14.056	23.244	17.615	6.2725	16.638	10.272	15.759	12.806	16.897	23.292	20.163	24.325	28.576	26.669	17.799	27.693	21.061	29.892	29.603	41.337	38.314	32.721	36.527
0	0	0	9.3949	15.712	25.373	20.585	21.897	38.723	29.902	31.454	31.787	17.854	29.466	34.042	23.442	34.377	20.021	24.399	16.626	27.736	24.94	17.878	22.307	22.205	28.261	28.523	27.964	25.284	22.814	18.199	22.763	13.83	20.601	22.502	13.8	10.837	14.331	14.589	18.071	19.744	14.371	22.608	16.927	5.1084	0	5.9882	8.3191	26.193	27.686
0	0	0	4.9514	12.852	18.642	24.801	31.247	25.736	20.487	10.128	8.8169	17.856	14.025	24.977	17.696	23.477	16.827	29.906	20.143	31.856	25.804	36.871	54.933	75.87	106.51	131.08	162.82	198.68	221.48	258.71	277.3	332.78	412.47	451.63	504.3	445.35	466.01	477.35	507.76	509.93	523.09	547.67	597.71	602.86	622.92	706.32	714.57	699.99	630.48
0	0	4.4322	2.2418	4.436	3.202	11.385	7.9278	18.07	11.793	12.196	10.671	16.718	0.63123	6.2677	4.2793	0	4.2338	2.0477	0	0	0	0	0	0	0	0	0	0	0	0	0	0	0	0	0	0	0	0	0	0	0	0	0	0	0	0	0	0	0
0	0	4.9518	10.401	0	3.4258	9.5198	16.087	20.965	24.651	24.789	23.781	9.8897	7.1143	13.743	20.267	16.105	24.214	30.907	27.182	22.439	20.9	24.509	29.254	42.73	40.009	39.546	38.203	51.836	48.872	50.39	50.114	51.931	42.581	47.199	48.307	61.996	56.941	64.179	59.066	63.052	57.932	67.052	76.505	77.846	74.988	75.485	69.112	71.994	74.197
0	0	0	22.558	25.249	22.648	0	11.53	3.5848	4.8777	0	0	0	2.466	2.3646	5.5578	4.6259	8.3937	13.155	11.234	7.2054	1.4052	2.7865	6.3019	14.804	11.377	12.49	12.597	14.679	17.859	22.315	17.935	19.446	14.682	35.945	33.325	34.271	35.373	35.102	29.255	27.429	32.79	34.081	42.169	43.545	41.112	36.993	43.561	38.891	38.214
0	0	0.48106	5.1934	10.514	16.034	7.9566	16.534	22.083	26.686	44.175	41.907	60.268	66.465	74.381	75.132	91.843	97.568	112.51	122.04	148.56	159.94	165.87	201.89	226.67	247.23	258.22	273.96	296.93	303.47	315.92	319.7	337.78	355.56	369.88	392.88	401.04	402.45	427.11	429.3	437.67	474.22	466.96	488.36	526.08	535.13	540.56	396.84	396.67	424.93
0	0	6.7012	20.104	19.793	23.569	18.847	29.987	23.013	24.414	25.205	42.469	35.374	34.394	25.248	32.064	42.527	34.048	33.352	31.876	38.217	29.356	32.804	36.51	48.815	68.614	74.607	92.791	117.43	146.31	162.01	143.55	247.65	262.57	301.3	329.83	340.48	397.29	405.23	418.99	424.68	458.17	464.96	499.88	518.72	524.31	516.59	527.61	535.96	534.69
0	0	0	0	23.432	30.712	32.916	22.955	18.286	27.269	28.714	40.586	38.116	44.63	48.509	55.443	67.177	92.831	115.24	127.72	122.92	194.99	204.27	249.53	267.05	300.53	332	335.72	360.56	400.01	397.08	413.26	418.33	458.02	460.1	461.76	466.06	403.85	430.72	460.84	489.74	493.2	526.71	541.59	547.44	544.84	527.38	521.44	514.79	508.09
0	0	0	6.2652	18.298	18	8.1439	18.246	14.914	6.2001	28.061	25.397	31.481	22.931	12.928	10.454	31.801	28.226	28.475	24.727	37.433	31.598	30.238	30.413	27.277	37.15	28.274	40.194	31.315	37.774	35.35	32.588	35.303	47.948	33.505	43.55	48.975	58.297	55.745	56.822	65.914	61.668	62.128	51.219	51.001	59.084	63.717	69.877	76.72	92.209
0	0	0	18.686	26.973	0	31.685	6.6899	50.587	47.951	33.621	40.885	43.379	40.327	41.262	57.273	57.546	57.85	55.72	61.128	53.778	61.943	66.858	70.411	69.386	72.263	74.097	69.738	76.626	80.334	71.978	73.408	84.196	78.919	101.45	122.52	136.64	101.48	88.257	100.98	114.84	89.163	73.252	72.861	87.263	77.216	80.435	79.923	86.695	81.282
0	0	0	23.208	38.781	35.318	0	0	0	0	42.342	45.167	64.365	49.216	48.158	69.144	73.38	71.063	80.263	79.2	91.188	72.121	71.54	66.889	64.766	87.191	71.002	85.269	16.507	70.326	51.991	51.91	38.397	65.557	40.435	44.488	67.094	7.1393	19.506	24.454	26.65	19.783	4.3092	6.8347	10.569	0	0	0	0	0
0	0	0	7.2193	12.617	21.673	18.905	38.571	32.358	47.86	54.308	49.457	60.715	48.043	40.614	43.969	49.548	49.381	46.084	42.428	49.981	39.106	42.336	60.364	56.725	59.877	65.782	52.966	87.096	80.989	99.91	145.39	164.8	188.38	202.32	216.07	241.3	244.18	260.25	261.35	270.17	270.57	277.79	263.39	260.83	252.02	265.15	263.47	278.97	280.81
0	0	0	16.553	9.218	14.172	25.194	22.408	42.412	44.348	44.568	29.088	20.213	32.687	38.792	51.443	60.823	47.223	78.156	52.636	61.32	50.193	65.287	67.564	77.234	78.986	91.76	65.476	69.517	70.436	60.059	66.03	84.301	70.42	70.736	57.329	82.726	64.618	54.642	58.141	64.413	62.149	69.909	77.83	69.133	72.342	68.781	62.043	70.76	57.518
0	0	0	0	9.2118	17.275	24.826	23.514	22.05	22.636	33.733	14.557	32.005	37.549	25.417	23.356	24.95	25.348	29.562	23.829	28.938	21.439	22.063	26.62	24.021	33.297	28.315	25.463	34.338	31.353	37.735	41.53	43.57	53.02	53.861	51.363	49.486	53.463	63.616	57.094	57.1	60.231	58.266	62.671	81.744	79.161	69.436	60.921	56.525	80.554
0	0	0	9.4358	24.137	5.1478	13.419	11.211	23.11	23.986	42.199	42.117	42.908	40.954	31.906	36.401	51.326	34.191	49.657	37.115	45.621	37.907	52.503	48.33	48.687	40.514	30.014	58.532	26.627	37.459	21.87	24.361	32.783	43.443	27.6	15.513	34.037	74.411	66.015	80.047	110.77	139.43	169.21	213.76	226.84	179.05	266.72	304.2	348.03	377.4
0	1.6639	2.7161	0	10.064	19.755	16.525	18.735	9.1467	14.495	0.84081	8.6849	14.262	10.675	18.939	15.095	8.0568	2.6223	3.1485	3.9764	18.248	16.981	20.514	15.842	21.288	15.658	13.33	18.08	24.354	23.039	20.594	25.313	8.4756	18.78	31.526	28.273	20.52	21.787	29.379	24.179	30.749	33.767	32.879	36.97	39.725	28.963	22.866	21.143	17.631	23.054
0	0	1.0456	11.08	13.58	10.368	4.4872	16.681	4.9868	7.0331	0	0	5.5405	0	12.198	0	4.4556	0.96433	12.873	11.71	9.3944	0	17.002	15.312	25.333	24.335	35.561	37.584	43.778	39.558	44	53.493	43.32	54.527	53.304	57.412	64.655	66.675	69.032	79.18	80.905	84.644	88.567	88.047	95.619	76.621	66.993	68.715	70.289	76.307
0	0	0	10.164	9.2464	16.161	20.871	16.813	31.189	27.811	43.561	70.174	79.634	108.26	87.99	92.317	101.91	114.54	106.21	120.65	128.28	133.53	125.09	134.57	134.65	137.97	143.2	155.18	148.75	147.07	155.03	161.51	172.94	161.83	159.67	159.07	152.89	156.05	146.91	130.98	139.07	138.04	140.04	157.19	152.12	141.44	147.45	147.02	150.11	138.94
0	0	0	0	15.561	11.469	15.862	16.766	20.03	16.74	29.65	37.52	28.462	40.13	46.824	36.85	37.842	35.462	36.362	36.565	34.704	38.222	32.201	46.162	45.977	46.472	48.84	59.485	57.52	60.784	62.859	60.611	62.218	64.23	68.32	73.592	76.9	77.924	80.083	78.103	74.592	75.178	81.696	81.61	77.028	73.607	67.729	74.096	78.197	85.289
0	0	0	10.179	7.6537	8.2241	6.8736	10.073	4.9209	18.963	22.41	28.006	27.311	27.019	18.516	14.2	6.4813	24.19	20.79	4.8257	26.155	32.397	33.649	20.644	26.213	23.411	31.679	27.285	39.634	40.472	50.678	52.655	53.709	45.874	54.662	55.336	63.337	61.682	56.556	56.837	62.994	55.746	61.793	73.329	64.392	68.057	61.715	68.507	53.046	52.629
0	0	4.872	0.62121	5.7026	6.1943	11.449	18.123	25.029	28.201	36.316	44.752	56.082	61.528	68.802	80.269	98.211	117.92	136.82	161.42	155.61	174.23	192.04	192.34	182.58	200.2	200.98	201.65	223.06	246.48	242.28	239.68	240.77	246.61	246.25	251.61	247.91	249.39	258.55	271.03	275.62	285.42	273.81	270.13	267.67	264.55	278.07	264.46	267.42	258.35
0	0	0	3.5101	9.9624	24.461	25.547	41.212	43.599	37.843	43.706	44.932	47.731	41.184	43.723	43.132	45.831	48.951	46.306	54.066	39.781	38.787	40.351	40.358	45.359	42.124	48.114	42.154	40.896	31.71	37.143	38.627	40.256	42.905	43.29	40.767	37.546	29.188	42.805	47.085	36.265	44.534	33.922	36.931	36.84	29.699	36.362	56.114	61.603	71.904
0	0	0	9.4888	6.925	7.6604	6.0208	4.4952	19.548	6.7488	8.0705	3.868	0.42165	5.6808	7.4271	4.6254	0	5.4846	2.7197	10.062	1.3719	5.4706	15.718	13.384	13.93	16.271	14.728	14.699	17.435	26.4	29.229	23.429	26.042	30.085	35.003	39.483	36.462	45.212	43.095	50.057	47.715	42.713	45.507	34.076	41.933	34.298	34.468	50.398	45.884	43.214
0	0	0	24.29	25.901	13.433	12.105	15.341	11.927	15.871	15.591	27.368	5.5227	6.8589	6.4473	0	10.562	12.682	32.816	18.42	27.99	16.01	19.931	22.819	26.288	13.585	22.11	36.191	38.032	41.717	32.416	31.017	36.666	26.446	29.579	42.424	36.001	42.657	48.28	29.342	33.785	37.16	27.608	35.263	20.245	34.327	19.54	26.47	22.526	25.697
0	0	0	0.97692	14.667	19.789	28.637	28.439	45.713	63.556	76.325	101.54	116.59	167.94	186.81	196.18	233.33	273.06	263.53	290.54	310.68	308.23	338.04	341.83	359.82	384.61	386.81	403.78	404.85	437.14	408.39	429.45	459.13	431.39	422.93	423.84	424.03	431.49	436.91	418.81	417.31	428.64	414.17	430.44	414.24	413.42	409.23	418.64	407.07	428.11
0	0	0	25.585	28.329	18.145	25.163	32.274	39.416	36.567	27.503	26.19	18.024	19.971	13.128	11.088	21.237	1.2632	0	0.76395	0	0	2.3564	0	0	1.6172	0	0	0	0	0	0	0	0	0	0	0	0	0	0	0	0	0	0	0	0	0	0	0	0
0	0	1.4415	14.061	13.785	10.102	12.445	18.537	23.188	30.32	25.089	29.951	41.8	55.169	40.153	44.712	60.275	62.081	93.258	105.27	136.62	148.24	183.32	203.95	200.67	248.94	258.92	286.54	308.4	306.86	348.57	349.87	358.09	391.68	377.84	406.49	407.9	422.82	436.61	416.1	428.76	433.18	434.03	453.62	455.71	458.62	461.66	423.54	438.66	453.33
0	0	4.5377	17.163	2.3284	2.6433	10.911	11.897	21.426	21.833	32.432	28.008	34.054	35.625	41.083	44.714	48.885	53.376	66.077	58.646	60.282	55.156	50.421	56.602	63.986	59.714	56.49	52.861	53.575	54.209	58.675	57.635	50.861	49.639	64.238	61.617	68.855	68.34	70.867	68.119	72.194	75.44	81.793	92.98	93.842	93.495	97.269	99.247	106.31	101.02
0	0	2.8708	2.8327	15.507	10.387	13.27	6.6076	15.504	12.563	20.511	26.232	31.142	29.268	35.989	25.043	43.618	30.115	26.985	30.496	24.341	34.019	32.773	30.909	43.279	38.762	46.055	42.64	52.695	52.05	52.681	52.639	54.585	61.973	60.584	58.231	65.199	64.446	64.961	55.503	74.917	74.413	88.075	74.336	75.633	63.023	77.808	76.617	84.131	91.955
0	0	0	15.419	10.353	1.7463	20.378	19.737	24.366	7.8152	1.1828	0.44889	0	0	0	0	0	0	0	0	0	0	0	0	0	0	0	0	0	0	0	0	0	0	0	0	0	0	0	0	0	0	0	0	0	0	0	5.3724	5.021	2.3001
0	0	0.0098989	8.2351	6.7528	4.9076	15.205	24.604	7.0698	5.1632	10.604	9.8513	22.189	0	0	0	0	3.3325	0.76141	0	0	8.134	8.4245	22.728	40.672	64.994	95.125	101.58	127.6	137.01	157.81	181.17	181.35	190	226.47	239.04	267.47	296.93	292.28	343.4	327.21	346.76	328.86	361.17	360.62	376.66	385.96	367.46	271.63	379.72
0	0	0	3.8217	22.18	28.767	39.91	71.186	76.935	95.186	110.12	123.25	140.46	134.81	144.48	152.75	166.37	165.25	169.61	180.55	193.63	177.79	188.39	191.56	202.98	203.94	211.77	209.57	230.74	214.08	235.85	236.42	244.03	252.38	250.43	242.41	248.46	241.66	253.76	265.78	256.47	267.7	265.05	260.35	256.95	254.67	269.28	277.55	283.26	285.76
0	0	0	16.591	22.624	16.139	20.28	18.686	18.561	24.094	27.92	28.09	28.992	31.854	41.279	39.409	43.677	43.706	45.819	34.802	50.466	43.024	55.532	52.921	56.982	58.253	63.088	56.307	61.802	60.372	71.126	68.329	83.627	51.308	47.305	56.438	54.542	58.249	56.608	65.24	55.246	69.132	62.027	62.019	62.646	70.277	62.061	59.044	62.677	69.612
0	0	0	13.358	18.606	18.476	12.599	8.8023	12.926	14.61	0	0.44917	8.8438	2.5755	20.535	15.497	10.755	5.7629	17.836	13.648	21.892	0	11.698	17.511	15.127	14.156	0	7.5184	0	3.3832	3.7641	0	0	9.62	3.0486	0	1.7993	0	0	5.6507	11.755	2.7409	0	10.878	10.333	1.8242	0	0	0	0
0	0	0	10.803	15.905	17.969	8.2954	12.643	7.3427	9.8524	14.747	14.161	9.7163	12.671	19.857	18.259	32.766	21.266	21.373	31.796	19.792	33.678	19.009	36.685	41.192	37.436	39.768	36.177	41.021	37.247	45.737	42.55	43.552	37.091	39.479	38.868	34.846	45.68	46.392	54.262	60.763	57.801	63.123	67.86	82.881	75.98	82.071	85.918	88.858	95.812
0	0	2.2144	7.7374	2.0142	3.333	6.6782	15.419	16.446	22.655	35.392	32.095	46.266	50.207	56.039	34.945	38.128	44.592	52.43	62.132	62.054	55.539	55.071	62.75	71.157	64.003	63.471	60.887	79.29	66.561	65.127	68.03	67.289	58.765	74.445	69.852	83.697	74.009	80.417	87.279	87.231	88.354	87.276	88.761	91.985	92.956	101.94	94.289	93.701	87.398
0	0	10.192	3.0776	6.6067	3.6509	10.788	19.416	23.416	24.172	24.9	29.03	17.52	31.834	42.11	46.114	40.132	53.328	52.675	53.152	50.731	44.844	61.833	33.087	22.033	24.403	24.266	16.257	27.801	22.308	26.419	26.558	24.537	26.176	26.078	31.498	40.095	36.007	41.935	44.576	43.503	50.935	54.927	61.232	65.697	67.375	71.275	68.761	65.695	78.893
0	0.69431	4.2987	2.1041	7.773	0	4.4676	12.904	16.301	22.456	30.645	42.22	43.987	46.237	52.624	67.568	71.546	69.581	75.318	77.702	77.854	73.227	82.857	89.075	101.68	87.823	102.7	99.682	97.95	123.09	112.81	134.55	138.64	150.65	164.51	175.74	181.06	200.92	216.34	228.33	256.6	254.59	264.51	253.38	273.91	271.86	279.42	279.89	284.42	299.2
0	0	0	7.8196	7.8788	14.678	5.2188	13.604	7.5613	12.372	18.064	22.184	19.746	12.327	10.534	14.229	17.739	15.311	20.001	9.7827	26.636	25.344	28.092	34.437	48.627	45.866	40.723	50.181	64.611	60.682	61.95	63.374	72.262	82.022	77.236	70.817	85.467	74.611	80.268	85.462	84.43	91.605	55.865	55.207	52.695	49.933	60.306	62.984	67.42	76.333
0	0	0	8.0601	21.029	15.304	9.9922	12.286	9.3375	39.052	52.563	55.149	49.395	61.892	70.453	59.803	56.668	64.201	61.266	52.096	65.649	63.36	74.301	76.121	82.402	83.638	85.286	81.309	83.926	90.794	91.159	91.896	100.86	103.51	89.163	101.48	101.23	107.48	114.04	112.98	109.69	123.16	110.46	112.15	108.71	119.82	110.93	112.96	107.19	118.87
0	0	0.62735	10.17	9.7635	0	20.759	6.744	12.834	19.321	22.551	20.539	33.646	40.815	36.309	46.076	49.283	47.456	53.359	51.948	49.837	56.675	60.961	67.438	64.923	76.111	68.749	63.593	71.932	69.115	83.005	83.567	72.879	71.631	78.628	75.627	83.367	85.855	75.966	75.803	81.683	81.921	80.88	93.002	95.581	96.296	100.88	98.106	100.38	100.43
0	0	0	3.1651	9.323	17.471	15.076	13.042	11.061	4.938	17.339	19.099	15.305	15.824	14.466	19.151	21.581	24.449	25.769	25.006	25.13	37.719	45.011	55.647	70.424	77.855	87.956	96.567	110.36	103.38	133.53	138.99	150.17	167.68	175.07	175.55	179.19	183.15	204.4	201.64	197.84	214.51	200.39	196.43	205.6	195.43	196.16	212.96	221.06	227.78
0	0	0	22.76	28.303	21.822	28.299	36.307	47.913	54.276	58.045	57.946	56.268	62.391	62.15	55.137	56.775	55.066	52.43	49.589	59.223	58.974	56.136	41.129	50.454	61.501	55.198	55.663	64.734	50.898	65.606	59.073	64.236	50.808	57.367	65.541	62.265	74.026	64.667	70.735	70.171	76.923	60.635	59.898	59.901	65.018	62.386	62.998	53.136	65.459
0	0	0	3.3624	13.136	15.555	17.066	10.511	20.334	23.57	25.841	38.8	29.972	26.313	25.945	19.436	22.111	15.677	19.229	13.562	19.861	17.628	20.318	20.128	27.841	35.463	28.501	29.891	21.388	28.267	37.332	41.053	47.029	41.63	44.503	47.446	50.603	60.432	56.157	63.2	59.044	72.647	60.295	69.928	56.157	59.186	63.902	56.516	51.704	63.577
0	0	0	4.9902	6.5654	8.3257	18.234	22.226	25.097	31.805	22.683	41.109	43.748	44.713	48.147	55.981	55.465	56.266	58.573	57.546	50.948	54.095	58.516	58.574	65.922	65.177	58.892	56.756	57.151	65.805	61.392	63.75	64.384	60.377	60.245	67.906	61.11	65.527	65.283	68.951	71.867	68.62	65.924	65.643	73.821	71.004	79.464	82.619	81.286	86.343
0	0	0	6.0207	7.3638	25.464	18.402	10.403	14.666	16.809	13.284	21.286	18.929	24.496	25.275	31.797	40.546	36.365	47.576	32.676	30.857	41.028	38.839	61.243	58.255	68.959	61.309	73.503	70.534	78.547	80.449	77.643	64.466	66.609	66.528	74.864	76.673	79.958	80.569	86.916	87.502	87.283	87.85	91.237	92.878	89.023	94.436	93.604	93.564	91.991
0	0	0	18.037	9.2832	18.705	28.294	26.863	41.103	48.987	54.565	58.846	65.796	71.68	83.44	81.301	88.548	92.883	84.437	69.464	96.682	98.836	94.11	98.543	108.19	111.81	101.06	117.52	104.06	104.23	98.144	104.55	102.28	97.4	108.96	98.657	94.08	92.985	98.749	112.11	104.78	109.7	105.15	97.612	94.936	104.96	96.774	99.88	95.192	104.41
0	0	0	4.6032	8.5833	20.612	15.941	29.709	21.45	29.485	32.364	30.878	29.523	39.958	37.471	41.87	65.971	77.728	109.71	123.37	147.11	163.32	191.05	219.36	225.32	239.84	254.28	272.69	291.81	298.49	317.31	311.37	338.64	340.92	360.29	354.53	366.34	366.5	383.77	404.31	407.71	421.06	424.23	430.14	436.15	450.41	483.89	484.3	493.4	503.58
0	0	0	10.343	9.8246	15.921	16.112	7.0733	4.8249	15.64	28.754	33.767	20.801	27.776	23.053	24.509	26.436	26.269	32.454	28.058	44.445	38.839	49.429	40.317	41.434	55.726	53.849	61.802	54.581	51.88	52.357	44.002	55.009	42.626	62.192	57.257	48.468	54.16	63.429	60.087	48.464	59.636	61.656	55.001	76.258	68.584	56.654	42.392	39.176	59.395
0	0	0	12.743	15.836	20.842	16.771	16.095	19.405	22.051	18.831	20.068	18.307	21.974	26.685	30.113	37.277	29.968	38.5	30.476	22.584	37.349	28.009	39.756	42.92	45.849	42.143	42.131	50.798	52.382	50.097	50.823	50.694	51.109	60.547	69.383	72.185	80.052	84.57	92.038	94.032	97.887	107.4	110.58	110.12	108.31	116.67	119.88	117.63	125.55
0	0	0	21.227	6.5587	4.6756	23.272	8.0777	41.379	38.579	15.844	21.455	21.044	19.9	20.697	14.791	30.244	2.8829	17.855	12.672	9.2169	6.438	24.94	5.642	19.538	0	0	0	4.241	6.5637	0	0	0	0	0	0	0	0	0	0	0	0	0	0	0	0	0	0	0	0
0	0	0	10.472	9.7323	18.212	26.033	19.362	36.687	43.53	50.228	54.712	56.015	69.207	56.741	68.925	66.978	68.543	73.853	79.71	84.019	97.603	106.89	110.05	111.31	113.04	113.09	87.007	86.283	98.752	114.87	90.792	113.98	112.23	111.95	114.97	117.11	116.9	120.49	114.39	122.75	114.92	122.04	136.09	118.12	127.97	124	124.99	131.6	142.62
0	0	0	7.5512	6.2765	0	13.518	6.7648	17.602	14.039	12.026	8.1172	2.7373	5.71	9.5891	8.3836	7.653	7.9438	9.6347	12.532	16.069	19.408	35.761	27.296	37.508	35.54	39.384	47.294	46.267	59.099	48.101	53.566	59.443	55.357	63.35	73.518	86.288	75.931	63.285	70.6	77.751	101.07	87.668	105.53	106.07	106.81	116.41	112.68	120.51	113.24
0	0	0	13.991	16.693	13.481	0	0.2074	4.0361	24.368	27.526	18.461	33.706	20.262	9.5244	14.452	26.44	41.254	43.83	42.642	53.226	52.841	41.529	61.675	47.697	79.845	78.059	77.538	74.357	83.466	83.909	89.676	102.4	107.12	101.73	99.226	102.67	116.75	127.85	147.79	147.83	165.41	155.66	166.4	156.14	163.32	132.44	142.31	134.8	134.92
0	0	0	1.5148	11.68	12.131	21.823	29.388	39.618	36.961	25.687	33.462	29.263	28.835	32.429	36.299	45.738	33.715	28.042	37.094	31.557	38.245	40.274	33.085	41.897	39.267	31.077	29.489	29.467	32.953	29.517	43.773	42.7	57.09	68.171	89.336	107.62	113.17	130.61	147.15	204.13	228.31	231.35	254.62	272.16	284.51	297.05	311.67	316.09	324.05
0	0	0	13.591	9.7524	7.32	11.678	22.028	18.074	19.315	16.867	20.124	21.081	20.297	37.622	45.691	75.906	120.41	159.42	205.25	231.3	242.15	279.32	325.46	335.91	388.1	415.07	437.31	439.52	469.67	478.34	515.04	502.23	515.62	497.89	528.08	531.87	531.99	549.01	608.55	574.45	574.41	560.99	598.05	605.49	591.89	615.32	608.27	618.68	577.41
0	0	2.3561	9.9014	12.192	4.3675	9.9168	14.098	19.112	17.175	28.491	34.349	30.843	28.015	29.186	29.868	35.918	31.784	33.524	34.088	35.909	43.234	37.733	52.69	48.251	52.027	55.385	53.234	58.587	59.582	57.263	56.363	65.24	64.617	66.842	65.571	67.798	71.695	69.54	70.729	89.215	86.044	96.029	98.336	101.48	100.79	93.586	105.37	108.42	122.6
0	0	0	2.8874	22.75	16.125	40.445	25.95	28.153	26.172	28.82	30.328	15.227	29.508	24.799	21.356	36.185	39.897	52.676	38.48	44.61	29.148	34.141	30.566	27.993	36.424	33.62	33.727	20.588	42.403	39.949	29.632	31.836	30.97	27.579	35.903	29.31	26.589	17.513	13.963	15.032	20.959	10.1	17.843	10.638	24.454	3.5845	14.628	7.6617	13.501
0	0	8.4412	10.428	7.7438	16.454	19.441	19.354	32.239	22.152	23.281	22.909	27.637	24.856	26.989	24.185	11.104	15.517	18.848	34.726	39.179	49.015	79.018	112.71	146.3	173.16	211.07	265.17	276.27	318.46	336.31	426.7	380.21	416.03	442.46	485.78	478.97	495.83	539.27	569.89	579.51	575.88	577.13	566.76	577.78	576.16	576.07	578.6	568.19	576.58
0	0	0	11.671	18.882	15.739	11.925	9.484	16.607	22.632	22.657	22.032	27.728	31.999	35.379	29.155	40.101	34.488	37.535	30.559	37.848	40.268	46.258	81.177	82.896	83.912	49.935	55.469	48.729	52.653	58.806	46.785	55.202	55.705	45.325	49.54	49.613	44.653	48.982	54.139	48.403	65.099	56.332	57.052	55.477	58.816	45.569	52.204	46.232	59.389
0	0	0	0	45.911	40.094	51.18	70.821	90.011	91.692	119.23	161.12	136.73	151.34	168.45	170.39	177.69	194.59	197.71	194.54	218.4	208.86	220.92	223.88	262.66	245.19	240.9	237.72	252.57	234.04	245.23	201.6	200.8	202.27	210.46	196.09	205	195.83	204.6	206.34	193.84	211.93	199.2	150.1	200.16	196.85	203.14	201	210.65	199.24
0	0	0	11.49	20.112	7.7154	16.034	23.07	22.073	32.35	40.834	44.713	7.301	41.341	33.638	45.683	43.921	47.153	54.769	37.421	50.135	45.093	52.477	48.819	56.033	50.208	42.542	37.292	46.407	40.596	47.414	42.457	32.99	34.003	16.374	14.312	25.061	34.976	18.237	26.8	29.691	25.849	32.824	37.043	32.804	31.24	19.532	32.359	31.338	23.252
0	0	0	7.875	0.86932	2.9772	3.3958	5.4582	8.3249	7.9419	12.837	7.5543	12.754	0	0	0	2.5747	2.6385	0	1.0107	7.392	1.3843	9.389	0	4.7659	19.931	4.7969	16.707	2.7931	17.009	9.6926	19.295	17.743	23.878	15.877	20.698	42.397	43.097	48.146	54.795	65.25	70.404	71.847	58.428	59.509	67.203	62.628	80.337	79.647	77.61
0	0	0	0.062282	18.689	21.795	25.554	13.886	24.465	26.737	31.336	33.471	34.843	37.528	41.693	35.157	37.461	25.448	28.732	27.343	27.92	31.576	18.815	22.498	26.009	30.838	36.587	33.433	42.858	49.558	52.296	48.11	64.394	69.273	62.425	70.95	77.734	78.657	82.883	85.265	81.892	86.466	94.919	92.585	96.287	89.714	101.09	101.13	101.89	108.86
0	0	0	10.346	7.7476	5.1951	12.457	10.571	19.604	23.748	15.758	11.836	5.4506	3.9433	19.826	10.485	29.56	20.504	18.344	18.404	8.6265	4.3296	22.525	16.117	20.537	13.772	16.662	11.373	13.371	19.551	6.0236	9.7301	20.854	9.8437	27.25	21.454	35.822	29.65	19.895	10.518	22.54	38.74	14.816	31.927	17.175	11.279	18.836	19.539	15.945	18.957
0	0	4.2439	8.0207	8.725	6.7774	5.8212	8.0459	8.1424	0.9466	11.466	18.56	11.968	19.688	33.935	24.43	35.945	26.177	24.397	19.391	6.0377	8.2655	4.6651	16.823	19.209	18.341	21.218	24.874	33.235	31.02	33.938	28.741	35.338	40.01	39.203	39.828	44.826	44.813	42.307	41.923	47.161	44.205	53.544	54.251	47.966	38.008	40.585	37.868	29.851	47.141
0	0	0	0	17.506	20.306	12.123	16.861	14.88	18.65	13.279	7.053	19.148	24.444	30.448	28.342	23.038	26.479	36.614	23.297	40.395	31.104	30.011	24.912	34.243	42.263	34.95	33.9	39.082	39.067	32.577	37.483	32.372	38.548	35.858	47.441	34.686	34.61	47.426	48.054	53.073	46.048	50.637	55.464	62.593	48.399	42.033	43.148	36.717	32.004
0	0	5.4884	12.34	11.837	15.139	19.468	20.217	27.287	40.904	56.938	32.477	31.662	33.286	31.273	34.679	43.144	57.925	98.903	118.12	136.46	163.73	194.07	206.18	221.08	269.02	275.82	301.25	323.6	338.91	353.34	350.84	359.81	380.87	380.85	381.29	390.97	401.4	419.42	406.48	397.45	414.59	423.14	432.77	433.76	452.94	471.3	447.24	436.96	442.17
0	0	0	0	22.027	23.182	36.166	28.795	15.124	12.538	16.029	6.4164	0	5.4731	9.3128	33.649	37.708	33.23	45.19	35.408	39.246	21.046	24.301	13.579	19.64	16.031	15.574	9.1439	5.3842	14.272	1.2598	2.8374	5.8049	0	3.7368	1.8509	0	0	0	0	0	0	0	0	0	5.0873	0	0	0	0
0	0	0	5.6394	9.5317	23.774	34.418	71.97	117.16	175.64	231.36	304.71	368.79	449.93	510.27	586.76	639.4	694.21	739.47	788.4	801.99	862.35	895.24	945.17	968.53	963.34	941.47	959.89	980.55	993.4	1008.2	989.53	988.38	992.84	993.26	1005	1027.1	1017.6	996.82	992.41	1016	1002.1	1024.2	1029.1	1022.4	1017	1042.4	1032.9	1062.1	1039.8
0	0	8.5075	9.4807	0	18.501	25.386	46.87	56.505	62.567	68.634	62.549	83.189	85.394	88.505	97.468	94.934	107.83	120.38	139.52	130.61	142.04	165.13	172.93	164.89	187.14	190.74	86.245	96.468	100.58	109.28	114.31	122.83	122.13	147.63	156.23	177.59	206.9	220.57	261.38	290.79	314.28	336.61	356.59	378.13	364.34	402.92	424.38	454.4	466.4
0	0	0	9.2717	15.873	22.866	18.269	20.169	16.107	19.055	25.794	24.066	34.114	35.152	38.3	38.163	50.578	34.011	41.262	43.913	16.012	37.434	49.529	64.305	63.838	72.857	61.818	67.769	70.806	61.32	73.268	76.655	72.863	78.658	87.293	98.23	118.88	145.53	186.07	220.96	260.24	293.79	379.56	421.56	458.56	501.38	518.97	554.72	608.18	638.54
0	0	0	2.5767	16.399	18.208	20.476	31.784	39.574	85.887	122.56	162.06	205.21	258.57	307.55	342.41	393.1	427.76	477.3	488.94	514.27	519.18	509.94	537.27	577.66	620.21	609.17	632.15	640.92	668.73	694.93	735.78	716.86	723.88	756.83	774.78	774.94	780.2	829.97	846.58	852.78	833.95	838.74	864.56	876.61	857.37	870.93	871.4	885.08	868
0	0	6.1221	4.957	10.54	13.602	10.587	8.8163	14.482	1.0924	9.079	7.2744	1.1038	12.401	4.9451	16.491	15.713	14.286	14.309	21.994	24.81	27.746	29.135	31.193	30.902	33.628	31.831	31.439	31.584	39.481	38.256	29.92	22.175	17.426	26.614	29.361	28.881	32.359	32.361	38.676	34.802	26.236	32.464	22.598	30.917	9.3123	12.706	20.244	23.263	2.6247
0	0.93512	0	11.872	13.172	11.762	11.088	14.037	8.5642	19.497	24.269	23.994	26.39	27.815	26.922	34.565	36.05	42.79	28.661	39.105	49.193	50.017	47.273	60.666	43.341	29.647	23.907	45.096	49.09	38.987	54.225	44.768	41.23	53.212	69.518	60.914	71.068	62.938	72.793	87.758	84.579	92.904	81.752	77.336	74.33	67.346	86.075	81.141	90.912	90.279
0	0	0	4.9501	11.663	18.481	14.636	14.906	11.341	19.632	15.49	22.361	23.201	20.497	18.35	28.263	31.984	28.095	25.789	25.804	15.117	25.629	20.747	36.843	39.99	44.246	39.986	44.167	40.355	41.388	51.542	47.011	48.904	55.086	41.808	49.326	54.479	62.555	63.513	73.826	80.007	82.03	81.353	84.128	99.442	86.241	94.964	103.62	106.69	117.28
0	0	0	0	9.934	13.312	15.168	8.4966	16.676	20.824	25.933	23.723	35.745	36.915	35.092	33.433	23.947	30.679	40.135	39.263	40.985	44.953	39.07	37.699	44.01	56.074	53.644	54.036	63.211	62.461	66.626	67.287	68.052	75.959	84.997	84.113	75.024	78.393	88.851	89.006	79.831	92.665	92.938	102.72	129.69	120.84	113.34	113.65	75.66	90.003
0	0	0	5.2688	11.237	16.116	26.435	28.857	32.409	22.811	38.788	35.323	55.069	49.471	61.999	84.597	89.322	95.72	102.85	111.22	137.65	141.55	170.94	179.09	199.2	197.44	216.66	215.12	228.6	239.01	240.9	262.33	254.84	249.63	248.17	259.25	255.28	251.02	244.91	261.65	264.32	273.42	280.58	267.63	278.47	265.96	284.27	268.47	281.49	275.39
0	0	1.0511	9.4933	7.9772	8.1979	9.0136	16.863	18.924	17.531	19.292	21.296	20.043	24.203	25.04	29.764	20.603	25.211	27.487	37.033	33.558	33.905	41.412	48.481	53.258	56.598	48.697	55.038	53.638	71.61	71.99	76.42	72.286	67.982	79.941	77.236	75.399	82.318	86.202	105.56	101.6	102.86	104.08	87.172	102.05	84.923	89.622	93.599	66.53	77.097
0	0	7.4902	0	20.15	28.909	22.248	33.377	22.468	26.182	22.805	17.444	25.058	26.791	39.166	36.055	44.045	41.022	54.038	53.01	63.364	55.778	59.44	59.062	67.667	70.199	64.441	64.985	78.728	72.012	68.28	69.759	64.502	77.341	62.738	70.306	65.064	56.3	67.326	72.209	68.032	80.113	81.837	89.166	99.9	96.387	83.57	86.731	86.255	84.463
0	0	0	3.3089	7.8037	4.2237	5.8329	10.023	18.996	9.5087	14.535	14.759	7.127	21.712	46.896	91.707	140.06	210.15	286.88	398.39	498.29	608.23	687.96	797.85	864.19	943.97	1067.1	1172	1242.6	1284	1358.4	1407.5	1475.7	1544.1	1557.1	1632.4	1674.7	1682.5	1762.5	1741	1790.5	1812.6	1806.2	1848.6	1811.8	1817.4	1836.9	1814.7	1852.7	1888.7
0	0	0	11.47	13.401	21.879	46.138	47.682	45.356	68.533	64.856	68.737	72.513	83.395	89.255	98.637	104.82	104.39	123.18	114.94	123.42	136.83	145.82	141.22	158.09	170.51	156.94	156.01	176.37	192.13	181.16	179.58	194.19	185.38	198.05	190.6	217.15	207.11	213.12	212.9	205.06	196.07	216.01	218.06	219.8	222.31	218.17	216.71	233.18	232.82
0	0	0	8.7886	12.71	0	13.761	13.796	17.556	20.174	15.39	29.168	26.69	18.725	26.849	34.063	30.059	30.919	26.22	20.25	27.741	27.65	33.423	25.35	32.157	32.683	39.94	32.875	34.685	44.128	43	50.55	50.76	52.183	56.637	63.554	71.099	99.094	133.68	150.26	182.83	223.54	246.79	275.01	337.01	355.96	395.61	420.32	480.16	492.53
0	0	2.6841	6.5006	7.8764	12.095	8.1352	13.197	13.874	18.442	27.253	13.401	20.828	23.962	23.818	33.473	67.031	96.747	152.49	182.32	236.49	285.66	305.59	338.99	383.75	423.58	435.32	480.34	507.44	511.4	506.6	522.67	543.21	556.89	551.81	556.92	537.26	554.63	572.21	594.73	579.2	601.75	578.7	630.22	661.95	650.51	634.01	643.24	622.66	660.25
0	0	4.626	2.4842	10.031	4.54	11.39	9.423	12.662	4.9832	15.703	10.781	16.788	9.038	24.306	14.515	21.778	28.223	23.524	22.656	22.776	27.033	27.163	34.683	29.84	34.542	41.103	18.935	30.562	39.729	35.556	34.455	35.492	24.405	28.877	32.539	41.099	39.118	33.499	43.89	50.226	51.307	50.418	57.652	66.829	72.608	72.485	67.048	65.209	60.998
0	0	0	8.603	13.341	27.83	42.933	50.703	44.916	46.112	62.458	61.189	71.728	71.756	75.069	93.55	104.24	108.1	103.31	101.72	94.861	96.225	110.61	106.45	124.89	117.31	119.35	112.76	113.46	125.07	122.99	135.95	126.71	124.73	126.88	131.92	132.57	125.12	122.7	113.3	118.18	125.77	125.16	136	126.39	129.66	127.58	126.93	137.46	125
0	0	0	3.0269	11.004	15.693	13.802	17.667	18.88	37.031	68.399	83.777	106.6	134.25	153.84	180.19	198.35	214.01	230.1	247.37	265.14	281.26	301.45	299.31	317.39	319.11	321.57	320.59	326.58	323.06	356.3	344.25	352.61	362.34	345.53	360.27	367.12	359.34	374.99	392.2	379.46	385.58	385.05	385.51	401.48	409.38	406.13	400.82	410.63	394.93
0	0	0	17.989	11.641	4.5418	12.505	0	3.0825	0.62406	0	0	0	0	0	0	0	0	3.3694	0	2.8466	0	0	0	0	0	0	0	0	0	0	0	0	0	0	0	0	0	0	0	0	0	0	0	0	0	0	0	0	0
5.1042	0	0	0	17.425	13.331	20.308	15.424	30.803	39.132	18.583	28.943	16.353	17.246	18.157	16.289	18.086	8.8549	9.8388	3.56	7.2154	10.791	11.538	0.44478	16.786	8.4409	17.422	4.3118	2.5128	0	0	0	17.094	18.585	6.035	7.8706	5.92	11.231	0	8.3235	14.181	27.565	13.289	26.642	15.096	2.9808	14.198	20.031	10.37	12.677
0	0	0	6.3967	18.083	12.007	20.376	15.498	20.782	21.806	25.707	32.031	33.732	36.892	39.505	37.158	39.104	37.19	33.846	23.014	37.889	35.674	34.406	40.656	50.01	45.767	50.879	50.831	47.76	55.704	54.766	55.437	66.63	58.5	47.811	60.104	56.1	58.465	59.805	68.693	60.293	72.406	64.712	63.376	64.912	66.86	65.625	70.883	60.206	76.918
0	0	0	15.61	11.61	5.8452	10.432	7.7892	17.275	7.3754	24.663	16.528	15.977	7.8979	0	0	16.822	12.164	11.319	11.857	21.183	0.76238	8.562	14.762	15.737	37.396	27.102	43.319	39.376	51.514	31.1	32.996	43.82	52.84	51.138	41.08	52.258	51.821	64.184	70.739	68.022	68.285	59.228	59.229	63.891	70.043	68.293	92.446	87.179	93.092
0	0	0	8.5985	10.577	6.4571	10.271	6.6261	19.916	17.263	12.078	18.739	10.359	18.297	17.521	13.857	22.095	14.693	20.213	22.573	23.036	22.571	22.162	25.311	25.837	31.418	27.049	36.269	39.199	40.679	39.401	53.383	70.803	92.309	88.483	110.26	126.24	134.33	153.06	179.43	195.81	225.23	232.25	240.72	239.63	249.08	260.6	271.17	278.52	287.37
0	10	0	5.8211	9.8934	7.4334	5.2188	0	8.1771	0.034445	0	7.191	1.0457	5.8907	11.452	9.5298	19.106	11.915	13.174	19.107	14.5	23.179	17.775	20.817	20.239	28.433	21.39	18.571	26.035	29.333	23.415	29.412	19.315	20.508	18.613	30.99	29.28	19.784	34.677	35.585	33.677	22.479	30.966	25.151	31.059	28.548	42.304	44.759	44.99	39.595
0	0	0.71917	9.2452	7.104	2.5447	8.9506	21.716	16.923	8.4693	9.5419	19.561	16.204	19.411	18.185	18.034	23.646	20.383	24.954	9.8135	9.2171	15.648	19.098	14.524	22.369	20.301	17.962	20.209	15.889	21.371	18.525	24.862	17.323	18.064	20.604	30.23	30.386	36.498	38.466	44.219	46.081	43.264	48.701	43.709	54.471	63.316	72.82	63.967	61.593	70.312
0	0	0	12.825	10.705	2.3401	20.449	28.214	33.426	41.584	38.521	55.744	63.706	62.072	71.59	93.518	99.196	111.34	114.5	127.91	125.62	136.95	129.91	91.689	97.506	92.572	98.525	94.793	98.171	101.23	102.31	108.82	105.58	96.104	105.6	107.72	102.94	114.41	118.83	114.4	119.05	114.51	114.91	125.25	132.75	125.32	137.1	136.68	127.42	139.97
0	0	0	14.494	7.5861	11.108	17.138	9.9975	20.949	19.252	17.15	29.347	36.991	35.605	34.512	43.144	33.898	53.68	59.27	47.139	52.378	47.295	47.748	52.575	56.115	48.457	46.128	44.321	44.009	53.964	65.277	57.259	54.767	46.527	57.534	57.536	66.863	58.756	54.217	49.048	50.238	57.109	61.5	68.272	63.585	60.452	48.581	58.731	69.561	78.01
0	0	0	7.1584	19.136	26.95	25.331	28.236	31.81	34.245	34.123	36.32	39.733	35.417	3.923	1.7115	24.768	29.825	38.682	21.704	12.752	19.111	12.693	7.2525	21.296	21.429	11.234	10.566	8.4789	13.166	8.7747	13.951	9.9163	12.531	0.27728	16.707	14.814	19.595	16.409	17.667	23.756	13.693	14.453	6.4028	17.045	3.13	9.1099	7.5029	8.3526	16.591
0	0	0	11.245	15.513	6.8066	9.5331	21.492	19.574	18.373	16.867	13.728	5.8727	0	7.1124	3.6502	14.377	1.5381	3.1201	9.7919	22.128	13.316	6.2212	0	7.5083	8.4256	1.3738	0	3.8442	12.558	0	15.384	29.688	31.186	49.761	55.036	41.435	35.724	28.749	24.895	20.371	53.67	20.468	58.384	30.629	56.204	43.149	28.721	63.039	32.504
0	0	0	15.953	6.1662	6.1243	15.895	15.346	17.927	0	13.139	22.833	8.0367	10.36	14.953	13.003	16.184	17.157	18.407	6.3478	15.34	12.672	12.235	8.152	15.808	19.227	16.43	19.97	20.42	24.174	21.105	21.201	23.626	35.998	41.144	36.384	34.636	43.958	52.559	59.469	55.582	64.698	72.104	72.678	77.271	82.89	84.973	88.036	88.518	96.733
0	0	5.7472	7.5208	17.18	9.5835	20.715	37.8	26.197	25.485	29.173	44.752	32.959	29.577	35.166	35.969	27.719	30.952	34.797	33.295	38.479	38.386	46.773	47.104	39.605	50.911	44.314	44.196	44.139	50.525	50.485	54.839	53.201	41.3	45.328	41.598	41.136	42.824	42.674	47.952	41.918	58.285	56.339	59.718	69.944	68.467	78.611	78.619	76.752	84.012
0	0	16.991	31.086	0	0	9.8811	20.157	29.071	31.468	45.745	21.522	15.093	8.221	16.925	15.692	14.131	28.11	35.899	24.008	22.771	15.534	18.628	23.634	29.085	26.355	34.491	33.857	36.945	33.676	36.738	36.289	31.934	30.653	39.791	37.117	44.941	42.391	40.057	32.906	41.338	41.54	42.02	49.908	53.631	43.654	51.652	54.04	48.895	57.835
0	0	0	15.812	17.034	6.738	23.388	13.483	25.063	21.678	21.847	27.188	9.869	24.099	27.681	25.928	32.234	35.554	42.518	41.265	45.405	33.969	42.912	32.416	30.368	33.012	39.041	30.345	37.629	37.112	32.574	44.005	44.684	39.261	46.525	31.695	43.956	49.228	48.488	42.747	41.802	50.902	49.341	57.382	55.326	64.105	30.547	41.16	30.213	38.985
0	2.2235	5.7203	0	15.454	18.391	13.386	3.7798	0	14.956	17.609	15.144	16.108	0.73758	16.588	9.4507	8.7666	0	0	1.3742	7.082	0	0.7182	0	0	1.1042	6.0945	3.3759	8.6352	8.5527	13.044	9.3615	22.9	27.785	30.501	38.435	27.527	27.88	42.35	37.685	48.503	50.803	50.226	55.464	60.616	46.892	34.985	32.694	36.645	34.154
0	0	0	3.0094	23.97	17.684	9.892	0	11.962	10.453	18.386	15.48	22.803	20.729	35.917	37.132	58.856	71.252	87.306	107.78	124.55	134.71	153.98	197.73	205.19	230.45	253.71	271.08	294.08	315.62	329.44	331.04	364.34	347.51	362.55	353.66	380.19	402.37	414.31	416.69	432.48	436.82	419.55	435.85	418.34	431.25	420.48	440.66	421.32	456.83
0	0	0	5.7723	17.827	21.573	20.769	24.187	34.955	29.182	27.311	35.981	27.464	31.902	37.315	34.377	31.436	25.003	25.525	19.672	17.304	18.372	13.495	17.342	19.404	19.378	17.84	17.127	21.965	8.5577	14.094	10.844	11.527	11.327	13.518	10.762	13.922	9.2824	12.18	12.769	17.35	17.845	24.23	18.803	7.5099	16.669	9.4458	12.887	25.238	22.495
0	0	0	8.5058	24.715	0	18.94	0	2.7179	20.363	50.377	42.082	36.57	21.862	21.107	32.539	37.037	34.319	71.26	50.382	63.548	57.277	56.499	61.241	68.705	91.419	110.55	103.01	91.375	99.487	100.04	102.11	143.17	171.4	116.49	117.76	130.63	140.21	147.24	143.32	150.08	164.5	143.98	149.3	143.71	149	152.63	161.99	177.45	168.38
0	0	3.0314	12.535	3.2295	10.403	12.948	0	14.49	21.189	18.673	32.204	28.826	30.87	19.935	32.436	35.196	34.373	50.349	29.081	24.803	35.337	37.279	38.188	29.625	37.849	36.378	35.008	48.305	49.481	47.822	56.43	50.572	55.381	49.719	55.968	68.149	68.338	64.364	68.33	64.651	58.484	68.314	74.838	70.415	69.377	67.87	71.681	80.573	77.835
0	0	0	2.5262	18.491	11.085	18.234	22.4	32.214	34.64	47.251	48.501	50.993	41.996	44.113	51.988	60.881	59.723	67.401	75.176	93.635	89.692	99.743	92.603	101.77	124.95	113.38	144.1	134.42	151.14	131.87	138.12	165.43	171.65	153	150.66	162.98	152.82	176.09	174.82	183.88	196.82	187.77	177.67	162.04	185.6	196.96	227.11	208.16	230.97
0	0	0	7.7679	27.228	18.122	28.697	27.777	35.917	38.097	57.041	64.102	75.885	76.811	88.315	88.758	90.247	93.149	95.138	83.332	94.078	98.692	112.47	109.09	113.34	124.65	124.56	120.74	122.73	123.25	137.13	134.03	145.94	149.39	141	153.68	157	149.12	148.25	161.78	164.8	174.33	147.09	157.13	132.1	142.75	133.88	138.69	128.39	147.35
0	0	0	5.3585	26.453	19.013	19.175	23.051	25.639	33.834	37.43	42.426	23.07	41.871	17.577	50.671	44.001	42.84	53.284	45.409	53.09	46.814	47.273	55.168	56.05	61.931	61.574	32.103	31.535	59.954	60.619	61.27	64.978	59.918	60.288	60.041	60.9	66.278	71.756	64.004	62.304	69.631	60.241	67.421	65.527	66.522	65.123	63.658	51.073	60.717
0	0	0	33.474	31.609	31.371	52.119	47.276	63.641	52.725	50.852	44.017	60.384	70.744	62.851	41.949	43.963	35.839	31.87	38.052	38.185	34.29	47.672	53.123	56.042	66.497	44.324	42.087	46.026	60.772	57.292	51.687	58.26	50.745	60.313	55.48	45.689	61.928	51.756	68.25	69.865	58.468	63.487	52.34	57.332	46.674	40.238	37.262	33.245	25.59
0	0	0	0	9.6489	1.453	14.051	9.9539	16.205	23.466	31.251	59.996	60.045	79.793	91.795	109.47	111.29	124.01	133.81	129.26	132.89	142.46	150.24	151.39	149.57	148.87	155.22	156.86	165.26	168.98	167.95	165.56	174.31	176.2	171.08	184.68	176.33	175.47	179.25	179.24	186.84	170.1	178.13	177.14	181.87	186.15	185.81	183.56	189	186.66
0	0	0.43349	17.29	8.112	10.242	17.503	21.441	22.528	14.915	14.447	13.418	7.1435	13.098	0	22.336	14.508	13.4	13.028	3.0246	4.5889	13.447	13.61	8.5494	8.2696	15.746	0.70493	0	4.9079	1.025	3.1949	0	0	0	0	0.72891	10.41	11.741	1.4417	0	3.1109	0.6908	2.8143	11.405	3.8802	1.7986	4.5067	0.74588	13.213	20.617
0	0	1.4414	10.251	13.024	14.893	28.017	29.888	40.904	49.008	48.504	55.308	56.285	70.596	61.988	76.641	71.496	68.106	74.399	68.666	75.827	85.718	91.768	94.687	112.05	111.19	107.82	108.63	108.37	113.02	115.97	112.99	108.14	99.784	104.01	110.87	121.45	119.49	113.64	126.79	133.23	98.95	103.79	109.23	105.1	105.62	99.084	97.564	107.93	115.94
0	0	0	11.112	8.5863	3.0495	14.115	14.03	21.471	17.348	20.606	14.525	28.5	20.389	21.928	32.925	41.742	44.477	59.326	57.605	73.356	90.935	99.957	105.44	120.72	125.72	124.72	130.73	128.94	142.67	146.61	147.62	142.03	140.68	152.19	155.13	148.81	169.07	156.08	168.96	161.66	167.89	161.26	168.09	163.73	176.21	165.53	170.03	166.99	162.72
0	0	0	2.305	16.558	11.689	15.567	13.771	21.474	29.26	36.589	37.524	40.371	43.697	42.178	42.021	28.165	21.075	26.823	15.938	28.446	20.897	26.72	25.425	21.938	30.432	20.934	24.712	15.04	26.356	31.698	28.427	30.142	22.919	22.381	25.783	29.023	33.282	30.9	28.371	29.144	35.269	33.333	30.238	36.999	29.936	29.76	28.594	12.662	28.663
0	14.892	0	3.8562	1.1672	0.57979	4.8627	10.038	11.134	9.1366	0	0	0	2.8236	4.8914	9.9382	5.3442	0.74784	5.4059	3.3493	9.1941	18.458	11.15	25.553	3.1254	2.461	1.7839	0.94369	9.3699	4.2875	9.0467	14.585	15.541	11.781	10.417	24.412	0	23.133	27.341	0	3.5323	10.75	32.525	24.41	35.598	26.492	37.177	52.338	60.39	49.808
0	0	0	2.0802	10.015	11.401	16.932	26.266	36.716	31.723	49.23	48.798	47.199	56.948	62.039	66.883	66.645	58.747	56.923	61.498	63.051	72.726	62.933	71.548	70.876	73.725	72.199	77.542	77.353	75.037	69.632	64.307	72.599	73.272	75.319	76.569	83.789	74.471	76.384	77.834	84.206	82.484	87.39	83.75	76.856	75.441	76.652	82.172	87.713	87.055
0	0	0	1.9951	12.004	15.819	16.764	20.821	23.981	16.662	23.174	25.239	30.754	27.86	22.214	21.491	28.314	29.422	23.197	23.354	24.362	27.371	35.555	40.372	50.108	50.108	58.465	57.096	71.411	69.813	80.697	79.414	86.17	104.38	101.01	96.121	103.05	90.328	101.8	108.1	110.92	125.9	88.945	82.282	95.91	90.878	108.73	102.48	110.98	103.92
0	0	0	10.854	5.7418	16.978	14.075	9.3534	8.3447	5.7433	7.045	0	5.5014	2.853	3.8243	7.5227	7.7684	6.7242	5.9197	5.6768	0	0.090623	0	13.229	5.7199	15.351	10.222	9.1301	9.0848	14.763	21.453	15.101	12.072	17.219	14.719	15.453	21.652	21.463	19.47	29.934	35.576	23.42	25.209	24.565	35.465	12.905	18.939	15.983	16.5	18.922
0	0	0	11.18	19.871	3.9677	26.925	20.732	34.975	36.8	25.947	28.774	24.736	32.431	43.733	42.516	46.09	37.608	42.646	51.467	52.259	51.219	55.604	49.536	57.022	50.176	49.47	44.597	49.849	30.205	20.345	11.291	29.254	21.05	33.183	27.752	33.337	22.728	12.843	10.719	20.294	25.587	20.059	15.927	8.526	13.735	11.486	6.4277	0	0
0	0	0	14.817	13.53	5.2362	16.799	13.417	22.665	22.029	20.533	25.817	34.014	27.374	30.198	28.473	24.916	29.655	15.303	18.35	17.81	17.985	20.916	23.599	11.045	18.579	19.454	14.117	5.6775	0	0	0	6.6721	0	0	2.2027	7.6775	15.749	7.263	10.015	10.921	8.6185	19.593	26.68	24.042	28.527	29.955	30.125	22.417	18.739
0	0	0	10.295	7.5774	17.927	18.873	17.114	23.114	27.351	27.376	26.176	30.247	37.169	47.945	46.167	52.921	67.533	71.05	61.029	67.056	62.728	70.07	75.943	85.382	95.948	97.09	100.7	86.663	54.801	49.055	35.224	46.48	38.857	40.468	33.475	34.132	36.243	29.825	33.126	31.236	26.415	35.617	28.985	30.133	30.177	24.941	28.432	25.867	30.644
0	0	0	6.4594	12.208	7.769	15.61	13.907	17.456	6.2029	13.468	4.8721	37.98	33.918	39.842	42.814	32.462	41.599	27.493	14.333	9.8685	5.6757	18.347	16.534	24.981	16.214	21.492	23.553	14.119	21.012	19.667	32.893	20.723	16.79	19.045	20.632	18.346	15.612	10.129	13.617	8.2147	16.752	18.425	3.7084	20.12	23.361	8.878	3.8178	29.316	13.716
0	0	1.5117	10.331	19.108	0	10.506	9.1989	16.47	10.995	17.423	13.017	16.535	8.7833	9.4399	16.778	12.09	15.134	15.008	17.889	8.533	13.144	19.097	26.705	12.472	10.527	6.079	4.7628	2.4182	7.7489	6.7093	8.0207	4.007	0	0	1.5622	0	0.51785	0	0.9871	0	15.108	14.312	13.487	16.197	17.113	19.765	12.747	5.9306	7.4471
0	0	0	5.7912	3.8654	5.3652	15.847	19.254	17.422	19.481	18.752	26.636	28.295	32.241	38.109	45.919	43.855	53.016	46.255	45.899	44.79	48.594	57.076	57.002	60.542	53.254	58.334	54.034	48.365	60.039	55.621	58.689	55.87	56.584	46.563	55.168	60.174	55.614	53.433	56.989	55.357	50.37	45.7	48.041	53.512	56.439	60.492	57.175	55.187	57.361
0	0	3.8414	16.458	5.4357	6.8206	21.315	33.936	46.304	38.119	36.943	43.911	46.046	55.317	60.206	67.639	53.079	61.523	59.868	73.519	71.31	74.124	79.719	83.303	83.987	80.201	80.698	86.823	84.465	92.291	88.369	92.714	84.001	82.508	96.069	91.764	103.7	116.91	109.57	133.52	129.37	129.78	133	126.89	137.47	123.19	126.92	128.07	120.06	133.04
0	0	0	13.746	7.1349	6.5244	13.417	12.618	13.153	15.873	10.6	9.6103	7.019	3.7868	10.392	4.4696	11.023	13.903	0	8.5417	0.81823	10.77	8.3964	10.422	7.9767	28.489	50.649	65.582	72.983	83.146	84.167	106.54	109.84	118.73	126.14	142.85	152.75	144.8	160.66	164.61	170.25	150.78	160.08	157	172.95	171.23	179.63	185.76	169.54	174.1
0	0	0	7.0917	10.63	7.2356	21.361	23.256	20.293	16.635	14.828	22.162	15.241	19.804	28.904	18.577	19.396	11.822	9.7313	9.9853	2.9031	5.4337	0.093143	0	0	2.5009	0	0	0	0	0	0	0	0	0	0	2.6127	3.4177	23.46	20.13	39.561	40.11	59.398	69.86	102.19	119.92	140.06	162.59	183.85	191.56
0	0	5.4987	3.0225	3.9248	12.726	11.417	23.322	34.626	55.255	76.743	116.2	154.69	209.65	259.34	315.54	374.24	447.02	505.63	556.02	610.64	646.85	684.34	718.28	764.61	797.03	821.58	848.1	830.67	866.01	882.32	872.41	879.26	861.15	897.95	912.32	918.09	877.05	891.3	879.26	877.41	878.95	879.72	868.39	883.19	865.13	893.87	909.31	898.95	882.18
0	0	0	8.2788	11.438	1.7831	9.8906	0.92127	3.1686	8.9739	4.6426	7.0559	0	3.4557	17.008	12.041	28.828	40.281	66.557	60.849	79.695	94.913	108.36	124.93	134.66	152.55	165.13	165.71	177.27	189.67	212.25	208.51	218.15	215.15	207.86	225.95	225.99	233.9	239.5	240.47	244.64	239.1	237.06	242.59	237.91	248.48	234.11	251.44	240.65	236.76
0	0	0	8.3407	6.5238	3.3865	5.5533	8.9491	21.77	23.631	16.565	24.186	12.88	11.688	9.6176	20.171	19.748	17.018	15.186	17.313	20.386	18.407	24.722	24.099	24.617	22.265	21.119	18.744	19.764	25.106	16.289	20.776	27.628	22.53	44.268	41.206	52.984	55.323	45.594	53.205	60.411	83.689	75.244	80.945	77.801	72.831	83.082	84.384	90.467	92.711
0	0	0	3.1444	8.9793	12.282	14.981	22.061	21.953	22.352	30.528	31.188	19.428	23.743	24.852	25.224	27.725	19.016	20.854	27.859	24.101	22.762	16.994	17.883	22.357	27.241	21.801	19.238	23.765	18.264	20.473	18.96	17.377	19.587	22.805	18.642	18.483	19.896	20.663	19.487	21.458	27.061	26.51	24.037	16.286	18.049	7.7121	8.021	10.869	6.1652
0	0	0	0	19.969	18.16	11.735	21.479	19.91	20.209	18.818	14.609	14.512	14.845	22.914	18.428	20.181	15.928	32.626	20.118	28.335	16.536	23.145	12.056	14.98	16.913	14.044	14.094	20.423	15.468	10.367	17.273	9.8951	21.058	19.618	22.954	14.414	14.03	16.493	23.553	24.444	22.213	20.133	23.323	24.529	14.108	6.1029	0	0	1.5497
0	0	0	4.6307	10.933	24.111	13.662	27.433	27.329	20.879	38.548	32.193	32.312	22.99	29.971	26.774	22.567	26.119	26.864	23.747	21.078	19.082	18.648	19.647	32.756	26.617	19.672	12.959	26.741	23.675	38.237	21.38	29.116	41.828	48.336	30.179	41.787	16.021	40.455	47.74	43.012	45.662	41.481	35.384	36.602	37.969	48.664	48.946	56.478	61.788
0	0	4.9062	6.1128	0	0	12.32	11.433	16.818	9.1725	12.372	7.5849	4.0127	2.2363	7.1029	6.908	3.4878	8.6438	7.8712	7.9177	4.3311	8.23	11.814	17.892	14.343	25.734	26.274	29.509	43.361	53.857	60.195	59.812	75.392	59.854	73.71	83.981	79.232	99.564	96.121	105.16	116.35	148.6	161.93	159.65	179.42	194.51	181.68	207.83	217.92	213.41
0	0	0	10.474	8.7481	1.7863	22.085	22.597	29.898	39.928	40.484	55.918	60.985	76.833	73.88	95.398	96.429	103.91	117.48	119.23	110.1	114.59	110.98	107.16	122.3	116.9	117.03	113.64	103.84	106.39	121.04	127.57	110.36	110.38	115.87	124.43	118.32	119.47	127.3	129.54	122.64	125.52	124.94	133.45	142.24	132.45	145.39	135.55	131.17	140.45
0	0	0	12.577	9.6027	23.83	22.048	34.537	25.17	21.138	23.026	24.648	25.264	27.98	26.649	24.023	27.499	32.982	28.518	21.941	31.15	23.902	27.658	34.013	28.426	37.003	36.118	40.594	23.951	30.238	29.806	29.113	36.679	35.748	36.757	24.732	29.124	28.594	27.022	39.59	29.282	30.117	38.194	35.735	26.983	35.175	26.353	40.145	33.638	47.887
0	0	12.336	13.598	1.2539	7.7274	9.89	15.07	14.929	12.853	20.068	11.229	10.619	22.151	15.731	21.575	22.95	28.014	28.434	21.883	19.782	18.413	18.877	24.382	34.35	28.338	30.47	30.17	33.307	32.891	28.321	32.681	27.726	24.602	32.217	35.375	45.55	37.92	37.311	35.834	37.41	40.272	37.208	45.577	52.765	50.667	39.493	47.981	47.734	48.675
0	1.7678	0	0	25.255	37.146	35.443	29.399	59.426	50.923	45.353	50.224	53.028	59.46	64.569	51.39	48.993	38.393	41.3	27.094	45.746	34.58	40.785	32.17	40.551	47.785	40.539	29.173	37.706	36.868	39.706	39.125	51.262	43.234	31.627	34.53	37.237	35.782	46.577	41.976	44.847	51.882	45.877	53.856	42.456	39.719	42.541	41.021	37.587	46.546
0	0	7.4343	9.2068	5.2126	0	14.111	7.2763	8.8515	10.992	21.73	32.11	31.015	36.735	36.862	41.557	48.716	35.003	39.245	47.438	41.553	45.596	37.98	47.999	50.293	59.769	57.648	51.492	67.032	65.446	63.856	58.59	65.211	65.576	74.697	75.217	73.313	74.836	73.969	74.125	83.3	74.635	91.94	89.58	90.087	75.269	71.184	77.854	80.228	92.994
0	0	0	3.0594	12.282	18.428	24.353	29.664	22.812	35.199	26.016	36.338	37.424	34.686	34.865	40.928	46.511	51.147	44.608	47.91	63.333	67.352	70.59	72.765	57.306	58.107	55.184	54.411	36.973	34.319	26.985	33.128	45.091	37.584	40.575	40.715	33.465	42.528	37.893	40.071	31.943	37.262	38.745	50.427	46.001	46.02	49.574	39.726	43.892	31.532
0	0	0.69319	15.417	8.0376	6.3548	15.732	14.669	11.694	17.157	15.891	24.881	21.298	35.703	22.826	29.816	33.441	27.412	35.538	31.736	25.544	28.936	29.637	35.597	44.268	32.65	37.068	38.937	38.221	48.742	53.979	55.578	30.919	45.098	36.679	32.964	36.107	31.091	61.269	53.584	68.937	47.733	28.926	30.547	30.983	26.787	14.721	20.33	29.646	29.641
0	0	0	3.1911	9.33	18.312	17.941	21.32	30.433	30.817	32.611	36.456	25.208	38.071	46.049	33.29	47.413	29.488	41.131	46.647	47.73	53.08	53.755	58.782	62.941	74.37	66.283	70.621	83.078	72.334	93.039	80.64	98.319	108.52	108.83	95.647	102.84	100.96	120.12	128.41	126.43	136.77	154.16	154.74	154.75	145.26	148.58	158.88	151.73	156.1
0	0	0	7.0598	10.92	14.652	11.814	18.081	15.613	15.82	24.187	25.414	30.072	23.328	28.25	25.447	34.548	49.027	40.274	33.326	33.427	29.692	31.363	35.208	42.165	41.082	42.291	44.786	47.732	46.66	57.397	50.895	60.049	62.199	66.338	56.084	59.04	52.354	67.308	58.724	59.86	62.62	53.364	50.966	49.618	43.013	55.678	55.725	62.742	58.069
0	0	0	5.8704	11.254	10.431	21.087	27.128	19.65	11.249	17.327	16.586	16.679	16.367	17.687	24.482	28.413	30.415	27.352	19.39	15.098	17.333	26.829	26.974	31.663	30.84	25.559	22.029	23.684	24.733	28.578	29.516	22.187	29.15	28.814	32.098	25.203	27.446	25.523	14.244	17.473	22.986	33.77	20.414	24.469	13.918	22.136	10.288	28.552	9.2986
0	0	0	11.706	18.916	6.2284	25.259	26.69	36.434	27.047	25.242	15.134	21.364	18.936	39.148	61.414	108.24	138.5	178.25	211.32	259.16	298.37	327.73	360.99	440.58	426.66	484.95	494.11	494.41	553.11	605.86	602.29	593.2	581	621.84	598.1	609.44	580.34	592.17	592.5	604.31	623.81	617.08	619.57	599.05	617.17	616.45	627.64	611.23	610.02
0	0	0	6.253	17.775	18.282	24.653	0	29.95	34.992	47.544	48.305	54.336	52.372	60.193	60.8	77.22	93.502	89.842	80.936	106.52	93.742	104.09	111.21	120.13	136.83	134.61	123.32	149.44	135.3	137.84	142.46	131.93	149.45	146.59	130.93	139.71	129.61	140.18	143.19	140.18	149.24	144.32	130.03	131.14	125.74	139.53	141.34	142.56	150.28
0	6.639	10.674	8.5343	0.34117	5.4176	12.925	17.322	18.845	27.091	30.265	27.714	33.133	42.204	34.806	40.663	53.901	52.891	56.11	52.219	40.565	41.598	50.259	51.423	62.073	62.049	53.841	60.34	68.021	64.341	70.579	77.711	75.825	69.544	95.115	106.28	113.51	118.57	133.85	143.23	146.94	148.78	161.36	168.3	170.85	174.86	179.45	175.71	173.39	178.02
0	0	0	2.6353	7.5644	2.3111	12.51	19.326	20.909	24.67	26.769	28.088	33.439	41.769	40.553	49.639	41.623	45.629	42.886	40.555	39.301	42.212	49.676	57.969	60.324	49.461	60.597	57.414	66.387	65.193	76.011	76.715	68.224	76.139	77.006	84.995	70.616	87.571	91.252	122.88	130.69	135.23	101.82	104.83	118.49	130.82	131.12	139.99	133.43	144.1
0	0	6.9801	15.476	12.578	3.8513	8.1314	7.8942	17.38	7.1175	23.002	11.368	10.892	4.0939	0	0	0	0	0	1.3613	6.8141	0	4.2989	0	0	5.6629	0	10.815	0	3.6086	0	2.5886	13.556	24.1	10.074	12.869	21.847	26.209	38.049	40.16	39.616	39.274	25.105	21.226	13.116	19.483	17.657	37.13	28.001	54.749
0	0	6.4674	15.638	15.656	20.362	29.865	34.021	37.274	42.527	33.801	29.333	39.287	30.965	33.902	43.921	55.64	44.675	53.094	43.731	59.295	59.198	71.202	60.863	71.488	64.034	52.649	51.809	63.318	55.244	66.449	59.481	61.885	55.542	49.929	57.705	68.391	62.806	48.777	59.132	50.307	48.054	58.996	62.054	49.349	53.253	49.826	59.036	60.02	60.878
0	0	0	9.808	7.7871	15.999	11.531	7.7038	13.94	6.2548	9.7765	15.487	7.3214	13.431	13.727	24.012	33.759	53.542	55.199	58.832	64.067	88.092	92.654	115.67	125.49	136.04	132.18	140.23	150.79	155.08	165.5	155.28	159.89	164.5	150.22	163.62	186.33	180.2	180.96	194.5	183.19	183.77	196.05	199.41	201.98	194.33	193.99	202.72	196.28	206.95
0	0	1.6055	4.6283	5.0342	10.143	15.096	14.659	27.887	15.448	14.264	19.055	12.35	13.667	9.3086	13.899	0.96923	1.3678	7.5606	6.2693	6.1173	6.9794	8.6792	10.56	9.2391	6.1385	7.5117	12.119	9.7218	30.925	30.403	42.02	67.365	64.626	76.857	94.069	85.111	105.89	88.299	111.69	117.36	119.22	126.5	117.83	132.78	126.12	136.37	136.55	132.02	133.02
0	0	0	0.68686	17.621	23.336	18.833	23.892	22.629	32.934	35.48	35.423	31.314	35.566	29.476	33.208	35.626	6.2598	2.6491	3.463	0.65165	0	2.6153	30.997	20.638	26.088	24.636	21.499	40.405	30.196	42.97	40.92	55.357	60.576	61.858	52.121	44.19	36.555	58.434	53.625	49.914	58.328	51.977	39.385	42.855	47.728	44.832	39.29	49.715	44.99
0	0	0	0.29479	15.901	10.869	14.542	23.219	16.656	26.796	30.177	33.521	27.374	33.126	30.43	31.471	34.085	43.726	44.828	49.339	51.65	53.685	71.349	73.498	90.634	98.99	116.91	120.55	126.64	123.92	129.61	111.88	110.57	128.7	135.66	142.49	136.3	132.99	144.47	152.24	146.97	157.22	152.86	139.58	149.25	155.3	152.63	155.65	162.58	163.43
0	0	0	7.9275	12.434	4.0934	4.7663	2.9207	12.209	6.7698	22.989	26.263	26.891	6.4652	0	0	0	4.9231	0.97068	0	0.3574	0	1.9791	0.15532	0	2.3295	0	2.7382	0	0	0	0	3.7706	5.1306	0	4.4957	15.869	33.988	67.475	94.043	150.9	176.92	211.26	256.58	286.91	339	373.2	413.49	421.14	451.81
0	0	0	5.7063	18.152	5.0968	13	12.909	30.292	38.294	30.095	30.235	26.919	31.584	39.271	44.676	53.04	38.268	47.976	61.839	44.775	47.269	62.482	56.983	60.06	51.109	51.405	44.927	46.856	49.257	48.438	47.143	59.777	56.362	60.186	49.784	70.94	61.944	47.446	39.081	59.632	57.859	47.17	54.893	50.296	46.8	50.792	50.445	46.458	47.719
0	0	0	6.6388	9.5675	16.802	12.274	17.794	5.7875	14.668	17.485	15.724	12.231	17.283	17.303	23.781	18.765	21.676	23.023	16.892	12.738	10.765	14.541	17.311	14.722	21.193	16.799	12.377	19.62	8.245	12.589	11.09	18.349	25.495	32.394	26.655	30.753	34.468	44.481	52.572	50.569	64.433	69.704	63.847	69.416	73.578	86.663	93.981	109.06	113.21
0	0	0	12.729	2.5784	10.997	19.258	17.759	44.001	41.674	72.437	99.582	138.17	175.71	197.65	249.76	276.11	297	329.95	330.23	369.94	395.57	436.58	422.56	430.33	458.83	453.54	467.33	465.44	474.16	473.4	487.42	468.25	495.62	514.74	505.27	514.94	493.2	511.97	512.55	511.73	519.07	515.43	505.35	519.26	497.47	507.44	513.16	497.18	503.19
0	0	0	0	9.9846	11.97	9.126	15.807	13.955	14.989	14.613	10.833	18.914	14.46	25.975	18.716	17.955	21.801	25.067	22.622	25.64	18.192	19.328	21.298	22.652	24.612	19.865	22.99	20.902	31.079	26.206	28.082	26.806	33.956	35.863	38.152	31.564	30.009	40.607	36.343	46.038	36.257	41.807	44.327	52.11	37.706	32.059	30.686	27.506	29.129
0	0	0	5.5062	12.797	18.555	7.4077	7.7983	16.047	10.396	16.366	16.076	11.424	19.397	16.192	13.845	15.138	8.1617	14.623	15.626	14.341	10.223	7.1965	14.272	15.135	16.788	15.632	17.058	20.649	9.064	13.056	8.7074	14.039	9.5568	17.274	13.537	10.886	10.673	15.548	21.631	18.042	25.02	23.307	15.286	11.435	8.1706	6.9911	9.002	8.6312	12.903
0	0	0.61342	23.576	0	0	1.483	8.7483	10.032	12.035	14.654	25.193	13.978	12.574	16.395	20.339	22.386	25.879	34.161	27.276	21.737	20.752	23.142	27.338	35.627	31.691	34.67	34.651	37.459	35.927	39.529	38.698	39.117	32.549	40.868	44.292	33.052	50.343	49.588	48	49.751	57.344	54.721	65.946	67.465	66.906	65.727	71.023	65.268	69.117
0	0	0	4.2646	15.429	13.128	22.954	32.992	33.612	48.329	66.586	75.438	95.553	106.36	130.39	135.41	163.41	181.45	181.79	195.29	197.68	210.17	212.85	227.99	171.83	165.68	163.25	175.52	180.66	174.96	183.97	192.49	179.29	189.7	187.94	175.54	194.22	180.96	188.22	193.96	186.74	195.02	175.99	179.93	174.24	180.48	182.33	181.8	186.9	182.95
0	0	0	15.727	17.372	11.661	11.585	8.5347	0.18104	11.208	11.139	14.804	9.6866	9.5978	15.28	12.656	23.759	13.85	22.036	23.995	8.6871	21.729	17.166	32.197	28.193	38.358	30.177	31.128	27.017	37.508	44.748	47.333	44.665	42.489	45.291	50.95	53.018	58.081	60.138	64.041	69.869	67.843	72.676	67.531	71.672	63.678	73.024	69.331	76.783	83.339
0	0	0.59878	14.399	10.204	7.6679	25.18	13.814	16.399	14.236	1.3995	8.7058	9.5222	4.5009	12.816	7.5896	0	11.375	0.85331	14.024	9.0174	16.055	15.008	15.263	0	10.26	6.9476	0.68811	4.3634	10.142	9.2495	5.6065	0	0	0	0	0	4.5551	0	5.2769	3.2782	10.449	2.7187	3.4414	7.0835	2.9973	2.7237	3.1493	0	0
0	0	0	0	17.732	14.902	24.532	9.2187	7.2143	4.0872	13.926	12.847	0	3.4517	19.1	17.241	16.623	27.5	41.585	31.773	37.949	30.52	35.77	33.742	35.059	37.03	37.918	41.136	44.668	49.29	46.276	44.585	50.293	48.234	44	43.338	49.424	44.911	48.384	28.086	41.774	48.778	38.264	45.774	37.387	47.668	36.198	42.317	39.689	56.95
0	0	0	3.4291	22.754	12.236	6.4071	7.3224	4.2795	15.496	11.692	12.062	15.57	15.76	6.4504	8.1046	9.6847	8.9383	15.3	10.472	17.618	13.789	20.054	11.173	15.201	24.19	15.68	19.072	21.404	22.754	23.778	16.615	24.552	21.743	15.4	13.978	10.659	15.268	11.547	13.627	10.171	9.0111	8.4547	10.195	20.854	12.45	14.467	9.1125	15.101	26.928
0	0	0	0	15.208	17.309	14.509	23.54	22.801	23.805	34.871	34.882	29.514	31.268	29.507	32.081	37.608	45.352	46.915	34.687	44.865	47.385	56.192	49.34	60.171	57.085	47.414	28.794	43.161	26.339	39.777	29.883	41.421	46.467	30.74	25.124	25.637	17.634	29.807	42.267	30.602	30.365	25.782	12.958	19.232	17.697	19.656	20.11	22.616	23.705
0	0	2.0258	5.3947	11.337	10.795	10.198	13.524	15.92	18.738	13.815	48.584	32.712	27.604	27.284	19.267	22.275	24.219	27.171	39.725	23.377	17.775	23.334	16.91	14.644	39.719	24.708	20.694	15.603	18.168	17.544	8.6532	29.452	32.631	26.859	24.658	22.267	26.804	25.261	34.27	16.372	25.657	23.647	21.858	38.079	32.538	32.922	27.771	22.963	36.198
0	0	0	0	18.497	9.0513	25.998	11.327	18.339	23.593	27.565	26.867	23.305	34.328	37.766	37.461	47.647	56.375	63.249	65.919	75.121	69.813	79.379	74.344	99.251	98.415	92.78	106.88	115.01	121.05	111.63	110.79	120.11	116.44	118.6	128.05	127.37	144.96	135.48	128.15	129.98	141.04	137.54	146.39	138.63	148.71	134.9	145.5	142.51	158.15
0	0	0	1.026	14.648	14.629	19.899	13.666	15.184	21.583	24.171	22.469	30.969	37.189	32.651	28.186	26.064	23.209	28.084	20.667	40.21	44.694	47.21	54.702	61.415	60.634	70.521	77.963	78.663	89.855	105.58	109.31	127.23	120.61	106.18	114.28	112.34	130.97	144.36	151.72	135.65	151.93	146.76	163.95	166.72	185.1	165.59	174.05	176.49	203.87
0	0	0	17.745	18.844	9.8053	18.509	22.184	35.171	27.647	22.181	20.75	15.898	22.743	21.181	23.928	36.987	28.776	37.665	57.084	58.507	62.583	72.054	68.31	53.388	51.869	44.083	40.743	35.336	41.15	33.985	38.57	32.443	38.664	53.272	61.703	84.159	74.049	83.223	90.933	110.56	129.11	137.2	147.22	145.58	161.32	161.98	172.77	165.56	169.14
0	0	0	9.729	15.152	12.015	12.392	2.0408	2.4673	5.3562	0	2.8666	0	0	0	0	0	0	0	0	0	0	0	0	0	0	0	0	0	0	0	0	0	0	0	0	0	0	0	0	0	0	0	0	0	0	0	0	0	0
0	0	4.8274	7.6369	0	7.0743	16.609	27.829	31.372	23.151	31.359	40.137	47.085	35.972	41.196	46.888	48.273	59.258	58.864	56.056	56.402	63.586	60.153	66.482	58.381	53.819	55.298	54.885	58.404	61.298	57.821	55.442	56.479	44.284	46.884	50.532	49.201	52.34	50.455	46.376	61.313	61.3	59.877	50.291	62.026	57.738	55.028	54.688	54.152	44.865
0	0	0	8.4657	12.839	29.016	28.157	29.092	34.629	25.634	35.073	27.073	35.508	46.042	44.57	60.926	70.571	61.226	70.012	75.418	60.607	61.326	82.507	85.347	102.65	102.97	93.982	94.962	75.026	84.351	100.19	117.02	101.98	102.37	92.196	107.44	112.4	107.51	104.66	88.761	97.332	103.15	105.12	107.29	106.36	95.885	108.03	98.997	110.53	103.36
0	0	0	8.6585	10.967	14.902	13.122	7.1262	5.2817	6.894	14.981	15.3	10.057	16.6	18.655	25.628	35.743	35.735	48.096	42.689	36.23	54.164	62.325	81.55	85.067	97.965	100.75	108.37	107.29	114.59	126.24	133.94	130.68	139.98	137.83	151	161.72	158.49	173.38	175.16	178.38	183.78	189.65	203.69	200.5	184.63	193.7	202.91	212.44	219.4
0	0	0	13.48	14.175	12.478	15.326	22.531	19.822	25.14	28.73	22.745	20.265	27.935	31.003	33.019	36.376	31.357	33.061	25.553	30.475	22.94	29.382	31.038	34.607	36.956	38.123	40.195	34.365	32.981	34.263	29.41	37.263	38.481	39.732	33.379	30.063	29.758	27.652	38.166	34.041	30.894	38.355	37.063	33.264	35.724	28.668	32.054	39.993	38.315
0	0	0	9.9597	11.408	7.0909	5.3055	3.2875	6.4248	7.6124	14.754	13.554	12.548	14.425	15.727	20.901	13.721	19.23	23.75	21.042	21.083	28.993	28.088	32.645	32.475	41.711	41.838	46.234	50.65	47.636	52.545	57.549	57.271	51.867	57.046	59.494	68.591	65.267	71.821	66.14	64.601	67.097	65.251	68.514	71.464	71.7	61.588	62.676	72.427	71.32
0	0	0	9.699	20.026	40.722	52.135	52.104	50.483	60.584	63.89	73.806	74.08	79.464	71.673	75.33	94.191	81.79	86.261	71.988	68.926	74.139	82.084	96.601	97.418	96.246	92.253	92.241	92.593	91.802	99.098	94.958	94.142	85.621	83.56	87.734	84.627	89.598	89.652	96.699	96.591	85.868	98.589	83.104	91.417	77.581	82.249	75.869	80.091	83.204
0	0	2.3404	2.5048	15.612	19.005	24.457	29.765	33.867	25.037	31.631	37.177	37.093	22.592	32.775	59.394	99.153	173.72	262.48	322.83	408.4	480.94	600.28	661.54	752.38	806.34	860.65	914.09	1006.2	1122.6	1102.7	1222.4	1264.5	1378.8	1450	1566.1	1590.6	2123.3	1737.5	1762.5	1872.6	1970.1	2101.4	2139.2	2127.6	1694.6	1865.2	2173.2	2235	2222.4
0	0	0	10.085	16.795	16.257	17.393	19.766	14.58	13.705	10.734	6.9507	11.829	1.8022	5.465	15.047	0	0.92889	12.003	15.517	11.895	9.6376	9.5889	7.1441	14.324	17.338	14.899	9.7389	15.542	11.48	16.345	13.823	7.3909	6.4472	10.953	13.728	6.2047	1.6038	14.74	16.99	15.829	13.797	12.888	19.527	20.734	13.569	0	0.51872	0	0.23058
0	0	0	13.835	26.041	28.114	28.419	32.264	35.038	27.462	22.668	32.765	0	0	0	18.997	19.712	12.407	0	1.3057	0	5.3389	0	0	0	0	0	0	0	0	0	0	0	0	0	0	0	0	0	0	0	0	0	0	0	0	0	0	0	0
0	0	0	10.183	14.56	30.823	30.368	34.713	14.956	30.038	25.586	59.776	50.433	62.37	39.797	28.288	32.453	33.543	44.263	30.371	32.709	42.772	48.13	38.081	36.293	35.259	40.506	34.965	37.809	39.328	43.264	42.23	44.402	30.606	30.011	41.935	42.007	46.533	31.899	40.987	48.879	51.079	61.166	66.163	68.032	75.904	73.968	67.562	80.834	89.725
0	0	0	15.729	15.321	18.065	26.029	26.929	32.958	36.926	18.363	18.322	11.534	14.428	21.048	23.139	16.419	9.3515	1.3393	11.579	6.7719	0	10.894	4.5601	0	2.4033	0	0	0	0	0	0	0	0	0	0	0	0	0	0	0	0	0	0	0	0	0	0	0	0
0	0	3.825	10.204	5.1159	4.8949	8.1723	6.1668	5.7633	14.651	11.052	11.304	15.213	19.286	24.53	25.843	34.458	36.165	28.347	28.144	31.461	31.049	34.32	32.257	31.567	34.628	32.389	41.795	37.411	40.727	39.524	44.232	44.996	49.295	51.389	41.806	47.225	40.811	48.708	56.27	59.279	54.291	59.665	49.125	47.965	54.658	47.098	47.167	50.807	49.237
0	0	0	8.9021	16.429	22.199	14.465	15.732	20.085	14.798	14.879	13.609	16.612	21.474	18.707	14.872	26.16	21.315	20.558	24.81	10.283	22.47	20.671	26.272	32.015	34.289	27.432	32.764	33.313	34.094	44.69	40.57	41.481	44.867	47.652	53.595	56.61	58.101	64.234	68.075	62.797	55.064	52.829	55.005	60.315	42.571	45.159	51.171	52.399	53.038
0	0	0	1.3065	2.3779	8.1025	28.612	31.552	33.934	37.591	45.678	25.526	22.229	18.918	30.926	38.389	36.709	45.172	48.361	39.681	31.474	25.585	45.334	60.012	80.344	110.4	113.22	144.72	157.82	169.96	184.67	214.98	228.74	236.03	263.59	279.1	302.55	323.03	319.68	324.92	332.17	352.61	360.98	376.23	386.16	394.16	424.28	420.04	441.43	434.72
0	0	0	18.307	28.09	33.631	53.583	44.607	52.404	52.3	54.253	44.452	38.432	44.955	41.02	41.718	58.43	36.856	37.959	31.723	36.388	35.307	39.494	43.018	49.128	38.201	28.598	17.799	23.222	22.412	20.144	20.922	17.449	9.1527	26.112	23.886	38.153	10.646	2.3517	1.5785	0	19.267	6.4199	15.56	6.6085	0.28903	0	0	0	0
0	0	0.42842	10.288	19.584	7.7852	8.8871	6.4397	12.129	10.749	11.648	20.628	17.296	22.138	19.238	24.718	25.85	21.751	14.259	23.378	19.274	23.766	22.165	25.676	23.13	22.625	26.845	29.666	16.307	16.638	16.329	20.242	32.363	19.034	32.776	32.907	30.981	35.951	27.957	29.61	25.382	24.934	26.862	36.096	19.077	21.557	17.607	13.649	47.575	56.185
0	0	0	6.0795	1.7699	3.1306	2.898	6.0451	6.1475	3.4686	0	0	0	0	0	0	0	0	0	0	0	0	0	0	0	0	0	0	0	0	2.3455	8.7406	9.196	10.252	13.393	28.846	32.632	31.963	48.518	46.51	49.897	59.247	83.521	91.117	114.68	159.71	127.26	181.94	191.59	194.1
0	0	0	2.497	8.6803	15.518	13.119	20.63	18.021	16.509	24.904	27.632	24.495	24.029	26.962	25.281	31.662	32.804	44.707	36.744	33.634	31.47	35.211	35.034	42.026	42.387	45.915	36.506	46.259	42.429	57.498	55.412	51.169	64.254	67.017	48.057	55.973	56.144	61.126	63.31	53.451	66.417	52.274	46.036	43.771	38.052	47.18	48.849	56.129	54.938
0	0	0	12.351	16.57	16.822	21.582	19.992	30.739	40.661	44.322	57.21	55.876	55.353	67.665	62.954	59.173	62.435	64.147	57.249	72.34	64.17	73.482	75.957	80.533	79.869	71.656	80.609	86.718	104.06	121.17	147.48	190.94	218.63	265.82	333.67	403.25	474.68	549.6	621.61	714.59	737.22	805.68	949.2	996.61	1114.4	1162.1	1203.1	1299.4	1384.6
0	0	1.1121	14.868	3.7214	11.796	14.679	14.504	16.518	17.678	17.289	9.4641	7.6989	16.172	9.2019	11.098	11.086	12.646	11.577	14.92	19.576	9.7383	15.928	13.105	14.376	9.0233	10.64	12.195	9.6287	15.973	16.165	17.492	17.749	13.747	20.389	26.582	27.754	34.163	40.646	47.892	49.31	53.383	56.576	40.326	64.737	45.52	58.325	54.496	63.906	66.735
0	0	1.855	3.4987	12.704	5.2203	11.419	8.6275	8.3423	10.053	28.773	31.383	31.912	34.293	47.947	44.233	46.83	61.349	50.886	53.243	64.677	68.495	71.266	69.453	67.445	54.212	72.719	68.077	67.744	74.181	73.109	80.791	82.093	90.566	92.199	107.12	97.264	103.21	106.07	115.38	120.89	121.91	118.31	125.03	133.65	135.53	136.01	138.53	140.59	140.37
0	0.46132	0	6.9177	12.999	6.9543	10.221	18.31	21.26	0.98955	1.5647	0	3.1709	0	0	0	0	0	3.5351	1.8367	0	1.5651	9.287	13.313	0	2.8467	0	0	0.23681	8.7332	4.6369	6.7557	3.4418	0	0	0.69057	0	0	0	0	0	8.7125	9.659	0	3.2021	8.84	6.2664	0	0	0
0	0	0	8.8425	17.166	18.39	17.411	14.309	22.697	10.488	4.3335	7.5301	0	0	0	0	0	0	0	0	0	0	0	0	0	0	0	0	0	0	0	0	0	0	0	0	0	0	0	0	0	0	0	0	0	0	0	0	0	0
0	0	0	18.328	18.066	17.021	31.632	29.573	48.564	51.423	43.09	45.565	50.479	54.96	110.19	183.08	318.17	454.34	617.05	779.9	965.4	1093.7	1279.2	1433.5	1547.9	1649.8	1807.8	1898.5	2000	2084.9	2168.7	2208.7	2264.5	2229.4	2323.1	2332.6	2321.4	2247.7	2316.6	2330.5	2399.6	2436.6	2376.4	2345.1	2373.1	2408.5	2411.7	2402.3	2400.7	2433.2
0	0	0	0	8.9074	8.0983	20.785	25.254	29.262	40.447	50.765	56.785	61.835	74.835	86.885	100.04	96.82	99.174	106.85	104.76	118.28	133.84	152.4	182.97	226.81	299.4	355.6	325.13	396.01	446.41	471.73	530.48	613.71	648.09	615.55	663.95	658.77	671.8	719.73	736.54	758.44	760.17	749.64	770.29	776.5	789.25	792.62	787.7	787.16	787.32
0	0	0	8.9538	8.8531	10.647	25.274	23.449	31.321	19.991	20.453	21.12	21.505	20.444	16.982	21.036	20.897	20.771	29.781	30.326	38.056	47.938	52.379	56.745	66.399	62.54	60.277	72.363	73.292	87.323	83.599	89.923	91.458	86.979	117.02	87.099	108.63	121.03	113.17	122.3	111.11	126.29	118.97	110.27	121.43	107.84	113.29	109.01	110.91	117.98
0	0	0	10.568	12.023	3.103	23.896	14.927	31.734	0	25.555	25.719	23.14	20.591	12.594	20.647	34.605	30.637	40.732	27.09	40.585	35.263	41.074	36.785	29.872	25.916	32.895	47.909	30.654	44.741	46.141	60.93	60.414	66.679	53.051	59.361	64.443	78.97	83.563	84.809	108.42	113.99	114.99	107.12	104.08	121.48	84.473	95.808	97.498	96.141
0	0	0	4.2247	13.738	13.723	19.459	17.073	10.89	20.649	24.149	33.654	32.84	26.319	30.91	34.486	43.914	52.006	48.492	47.32	47.601	38.32	43.99	43.87	51.178	25.684	31.046	26.985	40.584	31.875	38.079	35.482	37.432	41.118	45.401	37.792	36.99	29.494	42.536	51.499	35.793	44.549	30.188	34.007	30.241	29.467	34.309	48.125	59.693	47.567
0	0	0	11.296	8.2185	11.2	8.4476	16.418	22.795	25.488	24.466	18.668	12.366	16.177	16.605	18.129	18.942	13.651	17.477	21.827	29.084	27.937	24.714	32.697	26.341	32.101	29.48	27.514	37.158	33.31	32.142	32.201	34.855	38.211	45.941	40.202	45.432	41.965	35.352	41.646	49.914	49.123	56.278	54.403	43.536	56.843	56.525	56.865	66.324	66.441
0	0.61817	5.0691	5.8017	1.3104	14.696	6.517	0	2.353	11.648	14.458	11.719	10.43	18.215	14.958	9.983	9.0667	11.889	24.27	9.5992	7.4112	8.4087	16.962	15.245	13.451	18.621	7.1464	8.8773	13.473	15.2	19.125	18.823	8.8859	9.9571	10.522	12.934	18.581	18.762	11.883	7.7086	8.3849	5.6149	5.7793	15.846	13.812	11.513	8.2776	9.4503	13.301	23.582
0	0	0	2.3573	16.579	12.858	23.591	27.254	25.948	16.458	23.966	5.9454	15.348	19	18.909	26.924	27.733	25.939	24.061	20.061	16.669	13.578	35.485	50.024	67.388	83.098	94.24	118.5	125.34	147.27	169.62	198.13	210.63	226.9	230.05	260.03	269.96	296.43	300.82	307.04	310.99	329.06	342.41	331.83	339.19	337.17	350.97	363.17	373.62	382.7
0	0	0	6.8948	12.294	15.725	37.425	31.684	35.898	42.824	51.332	77.038	85.153	78.351	76.956	80.784	90.157	93.719	86.889	89.614	86.545	100.89	96.135	99.936	97.775	101.74	100.93	97.38	83.752	82.424	89.257	100.25	100.89	99.924	117.72	127.18	130.12	155.59	151.58	152.21	151.22	169.61	168.91	153.79	133.55	142.32	183.84	197.38	192.68	193.66
0	0	0	10.038	23.927	28.144	30.8	23.885	20.552	30.298	29.206	28.731	21.929	19.569	28.797	29.762	38.579	23.263	21.888	25.892	18.307	27.406	29.133	43.667	45.241	41.496	33.118	37.176	45.967	41.483	49.207	43.734	39.348	48.338	58.122	67.598	78.776	90.674	108.53	139.9	167.7	175.18	185.56	214.37	213.77	232.71	233.77	251.58	256.47	293.21
0	0	0.9092	3.1398	10.619	12.162	11.074	13.793	12.185	14.251	16.136	12.93	13.776	14.053	4.8241	2.9076	9.5832	0	2.9746	2.8005	2.9755	0	2.3007	0	0	1.0846	0	0	0	0	0	0	0	0	0	0	0	6.0758	9.7458	19.232	20.592	36.663	61.03	76.223	118.64	125.23	130.7	150.8	166.89	192.91
0	0	0	8.3414	12.092	20.732	17.236	11.039	8.9373	7.5921	7.2487	10.006	8.6612	8.9882	15.403	13.059	23.28	19.667	26.193	15.44	6.6517	10.938	18.108	27.352	26.868	26.891	25.23	24.1	27.904	24.712	32.116	27.361	26.494	29.687	28.126	36.508	40.661	48.606	55.127	55.866	75.342	70.948	75.776	88.476	95.942	89.089	98.858	112.57	109.53	122.78
0	0	0	3.2517	0	15.197	16.784	14.405	18.483	20.735	13.501	15.246	17.108	17.966	15.509	14.413	22.889	7.3481	6.9	2.8133	11.523	13.786	14.612	5.5882	8.2091	4.9431	2.9766	0.45194	6.0123	7.6195	4.4397	11.85	7.4368	9.3622	4.924	5.2371	5.1158	5.7483	9.73	0	2.6908	0	11.579	2.3201	0.060014	3.8324	7.1683	9.5774	0.51316	0
0	0	0	6.6754	13.78	0	16.22	20.642	22.511	24.577	24.234	24.127	33.733	36.095	34.386	38.31	35.915	42.182	50.56	50.881	49.492	50.168	57.423	57.107	63.583	56.648	65.547	63.759	75.621	72.365	70.988	82.886	77.002	80.635	83.466	89.58	87.976	92.332	98.421	94.857	104.46	91.665	103.73	97.215	98.1	105.7	109.25	107.9	103.44	105.43
0	0	0	0	19.476	15.819	28.38	20.285	31.09	33.093	34.861	36.381	31.74	36.074	36.706	39.373	51.572	39.967	54.121	55.568	59.325	45.154	51.504	42.448	52.954	41.216	44.18	51.627	51.138	46.041	46.594	38.293	39.446	20.883	30.673	27.757	35.501	37.579	34.072	33.688	20.193	21.1	27.292	43.025	24.927	32.922	16.112	37.073	28.949	32.504
0	0	0	10.713	12.452	8.659	9.5118	10.321	16.45	18.381	24.479	17.058	17.564	19.605	7.917	8.5307	17.289	19.683	17.86	19.937	29.436	20.288	24.115	14.277	12.368	24.61	6.158	32.371	12.961	21.962	8.9472	1.7637	8.7413	11.057	4.8626	5.2828	0.62906	5.7396	14.462	10.136	7.0239	15.217	7.336	2.5603	0.39072	5.8866	3.3671	2.9782	9.09	14.199
0	0	1.0203	4.8151	5.2139	20.456	31.027	31.59	38.251	51.292	51.948	56.01	62.046	67.762	64.898	78.245	70.516	56.128	65.558	57.719	81.894	74.12	75.945	58.166	66.652	59.152	62.326	65.497	70.096	71.419	69.301	67.813	64.795	60.296	67.647	72.659	83.182	86.933	76.726	74.813	79.355	75.819	85.297	92.326	95.22	104.29	98.22	101.64	118.07	126.74
0	0	0	6.258	21.801	29.97	31.595	26.851	27.422	31.832	37.426	31.378	35.052	41.887	34.503	27.528	29.855	22.082	19.154	18.546	27.172	24.315	38.452	52.931	61.324	111.27	141.64	167.68	216.08	214.98	279.18	295.79	315.8	370.92	435.44	451.78	467.35	487.93	510.23	541.95	543.61	561.31	555.73	557.67	578.79	585.55	592.67	577.3	583.45	602.75
0	0	0	1.6552	14.519	17.477	17.221	10.66	3.6747	13.297	22.765	11.889	17.062	23.189	10.277	11.854	9.0711	8.8507	14.762	7.659	17.251	7.1432	14.343	14.103	11.995	24.203	22.704	16.849	15.707	19.407	19.845	24.218	26.784	35.163	45.083	35.609	29.613	31.054	33.394	41.621	24.297	28.952	26.329	20.261	43.666	38.048	31.554	21.917	28.829	42.65
0	0	0	2.6077	18.305	12.769	10.513	0	16.013	15.679	16.676	18.834	13.229	16.787	23.76	20.262	23.291	25.372	33.412	30.604	39.622	37.817	44.159	55.377	70.836	73.457	77.745	86.457	84.472	111.4	92.513	98.724	109.16	109.65	99.49	95.082	105.43	108.11	107.82	108.37	114.21	122.33	119.68	115.92	116.3	113.3	108.62	137.07	136.27	153.42
0	0	0	6.6818	18.213	6.81	15.941	23.775	23.356	24.534	15.978	26.679	18.566	26.473	18.985	26.869	25.471	27.885	24.485	16.405	15.435	14.604	14.716	16.708	19.502	13.972	22.521	11.682	9.3716	23.611	28.571	43.38	42.807	51.644	60.314	70.036	81.696	91.903	101.4	96.782	101.19	110.52	107.73	112.4	123.43	130.55	135.05	133.73	123.52	129.64
0	0	0	8.4182	25.419	19.878	34.965	25.17	32.65	34.218	29.141	38.223	25.129	31.294	26.253	21.658	24.275	29.927	39.19	34.799	45.474	27.41	31.083	25.644	33.815	40.086	35.363	42.676	39.151	39.234	37.719	35.935	41.64	27.163	22.682	32.565	33.492	23.156	31.394	18.608	23.511	31.989	19.808	26.034	14.96	26.145	16.716	23.398	24.209	24.675
0	0	0	6.5232	13.847	24.539	28.516	15.814	6.2376	43.356	29.069	43.853	25.223	30.724	27.249	27.603	37.687	31.986	34.135	35.143	35.186	33.14	41.851	28.596	26.463	46.414	32.09	36.6	38.785	49.94	37.17	36.078	39.427	40.298	35.949	33.305	26.582	34.311	43.513	47.52	39.299	39.327	41.548	39.571	62.185	53.752	22.826	8.6929	0.54924	6.0045
0	0	0.75971	8.6317	6.8784	7.8529	4.4979	10.347	6.666	9.9675	11.347	6.3831	0	7.1648	19.152	15.535	18.489	14.915	14.365	14.206	1.1507	10.517	12.215	8.9998	5.5738	0	2.4019	0	7.3983	17.433	21.335	35.473	31.216	30.765	53.665	74.231	85.561	106.86	117.91	129.09	142.81	160.77	165.47	172.2	187.07	201.44	212.58	225.2	237.37	257.98
0	0	9.2953	14.661	7.8508	6.7077	5.3999	3.3744	2.3039	15.171	17.672	23.277	32.661	33.034	37.975	46.729	58.535	62.21	69.514	61.872	66.38	69.031	82.097	79.733	92.834	82.563	86.715	82.391	93.654	102.93	104.73	106.25	98.587	100.56	105.98	101.76	119.68	116.5	114.45	111.09	117.88	116.36	125.16	125.44	127.9	117.54	122.02	125.24	124.24	131.62
0	0	3.4386	21.469	29.401	16.814	16.735	19.532	22.072	27.054	31.538	27.755	32.774	23.163	14.542	17.901	35.541	25.502	32.282	28.412	34.171	32.624	8.3312	19.206	12.983	34.527	11.149	13.858	6.0239	12.974	3.0974	4.1507	12.129	17.903	0.7896	0	0	10.2	13.189	11.545	18.381	12.491	5.2538	0.14879	0	0	0	0	4.0204	15.041
0	0	0	11.102	11.729	25.34	35.897	29.737	36.1	36.053	36.884	44.491	44.26	41.539	47.802	54.509	63.652	52.372	63.052	51.393	50.404	58.977	66.392	72.701	79.074	74.024	74.432	70.062	81.662	76.308	96.234	96.907	103.86	118.44	111.94	129.44	137.42	156.84	158.61	186.66	195.78	195.84	214.26	228.07	240.52	235.34	249.66	252.09	243.31	252.71
0	0	0	3.2878	9.2505	6.5595	20.782	37.668	37.267	73.429	109.28	129.09	176.82	205.42	245.88	299.28	323.26	363.76	401.26	424.24	419.02	519.47	540.45	554.7	581.08	608.12	538.15	640.61	631.47	667.59	656.9	683.25	650.32	681.48	649.89	659.08	657.2	660	687.59	610.66	658.98	666.65	665.87	687.97	672.92	673.55	686.32	664.37	667.93	642.12
0	0	0	10.947	13.609	14.187	4.5946	0	3.9108	2.6519	5.7823	15.072	13.654	10.749	6.7524	10.707	25.946	55.562	72.102	86.946	89.605	158.73	163.92	174.17	137.72	189.87	193.77	219.74	235.58	260.76	279.98	262.35	291.47	302.87	280.29	288.24	245.98	310.33	308.84	311.98	266.69	262.64	312.59	235.64	230.43	244.82	278.33	276.66	287.57	281.03
0	0	0	19.601	19.066	26.061	33.035	34.01	45.613	42.325	44.124	40.127	36.776	51.925	54.275	82.968	110.88	169.41	210.87	265.52	308.87	379.26	425.91	460.56	525.68	558.12	591.66	617.95	672.25	725.72	715.91	755.8	785.61	743.77	777.44	810	834.3	830.39	838.41	853.05	850.8	857.99	879.33	862.59	884.21	853.34	854.18	861.21	851.66	854.62
0	0	0	19.236	18.543	14.836	4.1065	13.849	1.8327	11.877	17.264	17.777	23.161	16.766	19.939	29.342	25.726	33.33	25.855	22.919	23.767	19.494	14.155	21.717	21.049	32.544	35.922	25.001	18.335	18.051	21.172	31.424	41.85	40.547	54.272	47.514	49.538	70.263	59.944	68.166	72.99	78.993	78.879	92.549	82.376	94.998	92.262	99.786	112.72	82.913
0	2.7066	0	13.046	0	13.855	9.6952	14.548	13.997	16.692	15.691	24.857	21.128	18.445	24.602	25.186	23.327	36.342	31.377	31.366	23.172	19.688	16.443	11.944	26.278	28.42	23.671	30.449	33.417	30.235	36.427	40.527	36.502	29.971	35.395	44.217	43.239	42.206	38.684	40.816	46.293	51.064	52.867	61.25	54.635	51.89	59.877	64.826	66.894	70.189
0	0	0	9.2115	8.0375	4.4881	19.341	14.626	15.224	13.635	15.468	15.448	26.089	17.106	28.077	22.145	24.633	34.908	34.925	39.442	33.702	42.188	38.312	51.597	39.571	56.649	52.383	46.184	54.337	64.435	59.766	51.728	47.823	40.182	37.981	46.664	40.733	40.978	36.988	41.926	38.052	47.989	47.749	54.003	51.842	57.442	51.771	55.933	48.144	40.013
0	0	0	13.929	7.7386	9.2889	8.8033	12.342	20.661	0	2.7132	8.4644	4.5952	0	0.071986	0	0	1.2291	0.61432	25.01	21.669	40.96	36.203	58.592	51.313	86.757	95.981	88.805	88.502	96.394	103.87	107.36	116.2	96.633	116.68	129.87	118.38	126.75	114.82	128.24	118	142.8	130.42	130	144.77	145.58	132.35	151.64	129.78	138.4
0	0	0	0	10.656	13.213	21.515	23.576	23.566	29.642	34.619	34.165	29.412	33.386	31.216	36.198	41.831	32.11	32.87	25.645	33.651	28.095	25.294	35.057	27.635	41.554	38.816	38.507	41.264	35.985	30.966	27.47	33.343	36.149	31.316	36.221	36.232	33.321	35.794	40.648	40.937	44.164	53.53	48.16	43.623	38.225	30.172	40.819	32.234	31.342
0	0	0	16.443	8.6689	22.299	32.137	35.281	60.711	56.572	53.569	45.739	45.96	48.463	42.934	51.891	65.663	70.807	109.99	83.568	87.271	70.752	90.28	74.185	82.94	85.606	85.693	90.363	64.184	65.735	51.337	48.111	63.394	69.318	35.716	44.149	116.04	40.277	45.836	44.233	55.981	45.513	41.556	30.119	34.324	48.643	39.192	53.59	64.554	73.812
0	0	0	22.579	27.167	26.219	31.968	36.356	40.674	47.088	34.897	62.503	60.848	48.072	38.26	29.923	42.04	20.867	27.687	11.997	14.333	10.313	8.9318	4.3302	0.12245	20.873	3.2804	7.6355	0	0	0	0	0	0	0	0	0	0	0	0	0	0	0	0	0	0	0	0	0	0
0	0	1.3139	4.9954	4.6181	10.552	21.374	31.256	29.751	38.927	36.693	42.046	44.931	49.334	41.692	59.766	57.029	63.965	73.163	70.295	70.59	67.537	66.725	67.392	79.976	73.059	70.973	75.45	74.034	75.397	69.984	74.736	75.289	69.727	83.267	80.447	85.577	88.214	93.93	87.644	88.766	100.97	104.63	104.9	112.98	113.09	134.53	152.4	179.25	194.96
0	0	0	7.1086	3.0964	12.068	19.832	34.146	25.267	18.036	24.05	16.405	27.697	24.116	27.892	36.696	33.388	35.448	32.51	23.362	16.63	21.555	30.278	27.766	32.147	30.466	27.122	30.003	24.873	26.124	23.747	36.5	29.999	32.049	29.014	36.173	34.054	34.375	27.001	29.843	28.66	32.742	33.93	36.481	39.047	36.185	37.569	33.481	47.21	34.451
0	0	0	11.68	13.109	18.877	14.556	24.133	21.155	19.961	20.156	20.778	16.1	32.311	55.954	98.396	155.65	245.72	308.84	409.9	489.39	588.27	670.54	763.05	830.18	878.27	932.28	1020.9	1050.7	1077.3	1111.5	1170.6	1176	1199.9	1232.7	1234.7	1247.4	1243.8	1263.4	1259.1	1251.1	1289.7	1268.1	1269.3	1243.2	1243.5	1257.5	1233.7	1257.6	1250.2
0	0	0	0	11.623	12.102	15.347	12.757	15.865	14.189	4.832	8.0351	3.5415	9.4738	8.2216	1.6611	14.286	4.9241	7.074	2.0243	11.83	17.929	17.326	22.73	32.271	46.633	47.373	59.411	73.305	80.565	87.232	108.86	116.25	136.49	166.88	189.85	225.44	256.65	299.84	312.6	394.69	423.52	509.46	563.41	613.66	663.11	736.18	787.79	829.71	871.81
0	0	0	6.4693	10.869	20.495	25.369	19.774	18.344	25.761	36.17	39.225	38.373	48.658	44.294	36.442	34.247	25.34	27.658	29.046	34.418	27.263	35.381	34.981	36.17	47.276	49.186	46.85	52.084	52.331	52.794	50.31	54.077	62.173	72.631	66.552	71.822	81.07	80.63	79.449	72.663	78.04	79.87	67.948	90.515	80.99	69.593	66.143	76.865	89.27
0	0	0	5.168	14.023	17.216	30.515	25.512	29.603	30.057	36.356	39.763	28.268	44.8	37.406	34.914	38.896	27.698	34.382	32.547	30.364	31.33	29.675	35.735	35.251	33.55	27.547	32.033	46.701	42.439	48.348	46.261	47.46	51.627	48.587	51.712	52.25	56.749	59.089	57.574	62.318	62.318	66.107	56.435	60.189	55.421	49.404	49.047	48.852	66.904
0	0	0	9.8664	15.348	23.666	27.18	24.945	25.608	27.479	37.392	42.719	38.55	33.893	42.813	32.243	46.819	38.012	44.822	41.373	50.261	46.92	49.872	51.278	55.209	50.079	47.056	46.492	58.957	52.473	59.045	53.372	61.94	63.084	65.986	56.174	52.527	48.773	62.831	69.1	60.672	65.252	67.06	55.014	61.465	60.647	71.459	78.434	89.884	93.762
0	0	0	3.6843	9.6422	24.031	23.198	33.96	41.001	39.338	55.277	64.988	63.814	61.63	65.032	71.961	81.751	95.495	103.21	118.98	129.55	137.62	147.74	161.22	184.55	189.35	199.5	194.43	208.79	196.13	211.79	217.28	224.92	216.11	226.35	223.77	219.37	218.77	221.26	227.62	217.2	238.41	230.71	225.13	220.48	218.16	227.49	221.48	232.76	243.86
0	0	0	0.38755	3.406	14.143	14.183	14.35	13.703	21.872	44.827	17.937	27.715	29.846	22.154	24.151	24.651	22.949	37.218	29.101	51.408	47.205	46.233	41.827	30.193	42.669	43.364	46.542	42.825	46.845	47.544	38.497	40.146	51.185	45.743	48.911	47.093	52.715	52.611	55.507	43.111	49.527	50.479	52.51	74.786	58.24	60.27	45.265	47.039	63.25
0	0	0	8.66	11.939	14.684	18.927	17.151	25.338	20.552	19.026	27.324	30.609	37.021	44.123	60.578	73.152	76.34	90.279	114.54	117.76	159.71	176.23	191.81	211.14	224.41	244.2	244.26	270.57	272.26	280.46	287.76	294.55	292.75	301.45	308.02	329.06	321.73	327.8	328.79	324.25	330.49	340.26	349	344.39	341.13	338.73	346.74	350.94	348.95
0	0	0.055025	7.5833	4.8111	7.0472	11.957	15.277	21.098	14.583	11.937	12.063	16.096	17.432	22.66	28.603	41.571	40.962	50.45	51.114	53.606	66.88	64.061	68.33	72.031	75.853	69.562	83.205	76.092	84.148	83.296	82.247	75.138	63.372	67.836	73.85	69.313	77.959	67.874	78.277	68.117	81.335	81.007	82.132	81.622	77.118	72.629	69.684	66.645	71.823
0	0	0	0.52734	8.6682	15.785	21.158	26.254	25.755	16.274	24.351	15.505	24.407	14.804	17.361	25.811	32.585	29.165	24.159	12.795	15.535	14.246	30.712	26.157	27.321	25.128	27.107	33.176	26.153	37.037	32.013	42.132	35.064	37.467	31.477	34.941	36.653	37.216	30.374	30.651	29.768	38.965	35.112	31.407	46.678	42.093	37.811	32.459	46.099	35.112
0	0	0	9.6363	7.9379	18.851	13.017	17.255	8.9288	14.126	6.0567	14.753	9.6782	16.127	3.7123	3.7022	4.3823	0	7.4537	0	3.0275	0	0.88546	0	0	0.45846	2.538	2.8655	0	0	0	0	0	0	6.2277	0	0	0	0	3.1911	0	0	0	0	11.935	0.11872	0	0	0	0
0	0	0	9.4823	5.6383	7.3811	16.565	16.99	19.99	26.361	17.39	14.641	16.249	23.977	15.73	19.64	27.865	29.231	29.505	17.641	26.441	17.902	21.164	23.745	30.845	28.23	28.272	39.228	34.225	35.183	42.743	36.017	41.346	49.103	46.144	44.897	42.75	40.953	36.241	51.39	45.85	49.32	45.042	43.41	45.486	39.645	33.723	44.07	40.133	43.818
0	0	0	6.5915	19.315	17.836	22.303	30.515	45.362	51.747	57.447	59.199	75.811	63.253	61.244	63.549	73.85	78.765	79.561	65.067	88.656	88.94	70.937	84.244	84.795	97.833	83.739	84.836	83.022	85.928	70.126	79.461	84.907	91.329	76.433	92.89	96.934	96.912	101.65	109.58	111.76	109.62	104.17	104.64	94.177	97.946	99.12	116.11	122.49	125.54
0	0	1.3426	25.653	27.141	19.96	28.749	26.436	22.169	22.163	14.277	0	0	4.1203	0	9.3246	7.1036	2.5621	0	0	0	0.20597	0	0	0	0	0	3.2366	0	0	0	0	0	0	0	0	0	0	0	0	0	0	0	0	0	0	0	0	0	0
0	0	0	4.6999	7.1492	5.8801	10.288	0.7008	2.276	7.1432	0	1.9901	0	0.75687	1.7536	6.2317	13.963	4.0021	0	0.043309	0	0	0	5.229	0	12.211	4.8942	0	2.6219	10.666	9.5819	4.3126	6.2751	5.8123	9.5959	18.108	14.97	15.361	19.343	15.423	22.281	7.1519	18.187	3.0953	10.49	12.049	0	9.6076	1.3858	0
0	0	0	3.3933	10.941	9.6934	7.5173	11.111	13.519	6.619	0	9.8214	6.3807	5.4732	9.3908	8.6231	18.641	7.1852	2.2161	16.192	12.651	16.543	8.7647	7.3618	13.954	24.975	21.319	24.356	30.148	29.534	39.544	41.911	34.333	25.344	33.372	39.031	45.032	27.136	41.062	40.932	41.941	24.003	33.471	22.816	30.06	36.988	28.723	36.816	29.362	36.018
0	0	0	7.4601	4.9459	11.978	9.914	12.718	8.3988	3.2037	0	0	0	0	2.6021	0	0	0	0	0.32612	3.9268	8.9681	6.8105	5.2795	11.108	11.201	2.7722	5.3192	9.6602	12.738	4.8493	20.059	9.866	4.241	4.2183	17.656	15.363	10.372	18.365	14.049	17.637	1.7391	4.7431	0	1.2142	0	0	1.5086	0	0
0	0	0	17.607	14.298	15.654	1.692	10.07	5.1641	7.5719	5.2235	0	5.7487	1.9727	18.793	8.7828	1.0017	0	11.302	15.924	11.026	1.6879	12.33	6.8195	16.408	14.991	12.649	17.555	20.665	21.737	16.867	22.741	23.334	38.073	33.107	36.486	36.927	35.073	53.226	58.81	66.402	70.709	91.259	99.076	115.45	121.16	126.26	146.16	180.34	191.6
0	0	0	8.135	19.474	10.809	15.648	16.199	28.309	27.52	18.55	22.472	11.702	30.272	26.341	33.809	33.553	34.77	34.608	38.548	43.612	43.174	50.416	44.217	55.862	48.883	42.555	52.932	39.389	43.95	40.573	43.666	57.208	52.282	38.991	43.615	60.166	61.77	57.271	63.396	90.48	130.61	131.17	146.33	174.02	190.43	223.6	245.77	241.35	276.71
0	0	5.0413	12.443	0.6087	3.3351	14.713	12.833	15.34	11.101	22.496	16.797	21.879	5.7302	13.804	12.115	7.5714	18.234	19.587	15.634	14.462	24.941	28.653	32.231	22.962	39.374	39.091	29.136	41.086	54.185	65.359	66.671	86.616	98.882	102.28	125.33	139.99	140.21	174.29	168.12	185.66	199.08	196.19	214.37	213	227.28	229.07	256.03	238.5	251.73
0	0	2.5939	5.2824	13.022	6.7782	17.087	35.431	69.202	113.06	166.09	219.47	274.75	330.92	402.56	474.25	513.24	561	594.02	614.47	666.91	677.58	697.06	761.82	794.94	842.99	863.06	921.1	937.17	1012.2	1047.3	1090.2	1105.4	1116.9	1172.1	1228	1273.2	1266.4	1272.4	1276	1301.9	1305.9	1316.8	1332.2	1368.6	1410.2	1461.3	1374.4	1385.6	1401
0	0	2.4271	6.3299	4.409	4.9034	8.7492	6.6744	11.139	20.831	23.662	28.434	36.767	46.98	41.033	50.215	54.737	62.743	76.662	69.952	85.678	93.622	107.87	111.08	114.17	112.21	115.92	112.04	123.28	116.36	118.79	121.58	117.4	115.6	118.49	122.58	133.66	134.05	127.94	116.96	115.22	118.14	117.55	132.14	124.94	133.08	122.12	125.53	114.67	116.43
0	0	0	8.5721	6.6952	11.59	20.571	13.557	28.142	23.395	30.34	35.295	45.914	58.754	69.055	101.08	110.26	118.76	128.59	135.83	153.22	152.68	159.66	178.4	184.59	180.91	183.22	195.19	210.01	218.31	231.38	232.37	229.87	233.8	254.94	251.34	257.48	269.96	275.6	296.98	309.07	301.84	338.49	331.84	372.83	360.58	392.77	400.83	409.85	408.92
0	0	0	41.671	15.556	3.2175	13.338	5.2094	9.4716	1.041	14.45	17.452	0.03218	16.026	10.951	7.4017	7.1709	6.4369	8.2829	10.542	6.4951	0	3.0739	0	6.8716	7.2317	16.423	29.104	34.407	43.6	29.803	32.928	38.1	36.041	44.99	46.164	50.595	52.356	71.675	57.223	71.665	23.194	80.646	28.387	20.217	86.048	26.655	83.942	92.84	116.9
0	0	0	9.5267	22.996	22.637	30.561	39.845	51.071	50.519	54.465	58.226	44.707	50.535	49.898	42.805	56.059	48.067	40.488	43.921	43.824	37.088	36.482	43.739	44.451	53.282	50.967	50.923	48.045	47.612	47.041	58.852	52.449	58.613	58.431	65.485	79.995	93.438	117.49	144.5	167.91	208.02	234.42	263.55	279.76	316.54	355.34	394.99	441.15	510.95
0	0	0	13.259	4.6702	16.744	16.164	20.135	20.264	14.117	24.962	23.498	33.396	32.052	35.227	41.85	50.033	51.17	49.413	46.617	50.069	57.643	76.545	95.058	121.75	139.99	163.79	192.52	205.81	224.65	235.64	276.38	277.77	282.77	293.74	320.55	324.45	334.09	347.42	370.56	374.71	394.59	398.74	401.28	426.13	408.33	413.35	410.03	427.92	420.42
0	0	4.5759	6.0453	13.316	6.9066	13.699	11.911	8.975	8.6212	23.88	22.635	23.247	31.563	24.006	20.478	27.428	28.357	27.244	28.012	37.263	36.739	33.917	43.089	48.547	55.27	53.918	62.541	71.809	73.708	80.058	77.493	78.036	85.898	83.119	89.669	82.338	94.723	86.011	84.978	91.208	83.904	98.709	90.488	89.274	88.304	85.409	79.212	81.067	88.305
0	0	0	32.963	31.072	3.1095	0	13.264	6.4793	13.307	22.751	16.602	18.925	22.133	21.685	27.492	27.713	37.942	37.528	58.433	36.01	33.184	49.989	35.946	48.586	45.986	34.223	37.653	40.982	35.491	39.482	45.212	35.014	33.92	42.984	43.21	24.017	44.346	47.088	46.425	52.267	42.31	55.055	58.492	50.94	64.79	57.303	50.341	53.006	53.081
0	0	0	12.983	10.785	20.911	31.266	46.976	46.69	72.317	71.825	78.107	90.443	115.32	113.65	125.49	124.17	144.71	145.57	147.09	144.82	149.19	161.82	150.88	171.46	179.31	190.82	182.89	183.11	193.92	205.68	196.89	202.83	215.89	207.72	200.13	213.14	210.03	213.86	204.4	197.7	203.67	211.29	203.74	197.37	207.57	201.93	211.13	202.48	210.77
0	0	0	3.9043	6.521	7.2795	18.683	27.343	27.2	26.147	25.411	30.725	39.263	29.774	32.434	38.61	26.721	46.932	38.287	42.223	36.285	43.724	49.195	51.069	49.9	42.676	65.255	53.472	52.686	61.257	53.239	57.636	45.934	22.057	33.645	47.497	29.662	28.593	22.161	35.889	28.641	34.807	37.662	36.923	30.356	40.751	39.641	41.889	27.388	34.825
0	0	0	3.9534	19.557	5.6541	12.64	8.1623	14.789	18.643	27.919	11.325	32.229	23.485	57.667	58.103	53.875	23.055	30.272	21.094	33.924	30.258	29.497	38.087	39.071	38.05	43.506	45.885	45.453	50.076	50.38	46.946	54.674	54.577	50.082	52.3	51.434	49.267	53.507	53.688	53.863	66.935	55.219	59.214	46.418	56.439	57.407	50.443	50.949	61.764
0	0	0	13.136	11.515	12.826	5.5758	16.724	16.726	15.394	19.435	23.43	13.279	23.298	25.002	25.192	25.665	13.704	17.207	23.154	18.652	21.39	17.508	26.365	19.591	24.709	24.574	25.068	25.881	24.862	21.299	32.486	40.752	48.806	54.685	69.562	85.122	81.149	96.25	100.81	102.49	121.55	136.22	139.64	130.34	150.17	165.89	168.25	176.22	188
0	0	0	6.9069	8.1871	7.0479	17.318	12.997	24.087	34.935	22.477	17.123	15.125	16.368	14.826	19.855	38.176	27.142	15.168	25.251	31.662	20.026	40.413	30.36	18.476	12.927	2.868	11.282	4.1218	4.326	0	0	0	0	1.0093	0	4.5579	0	0	0	0	0	0	0	0	0	0	0	0	0
0	0	5.1229	12.951	17.59	9.5553	10.978	2.6779	18.379	20.986	30.05	26.405	39.276	33.001	18.375	19.746	35.388	33.563	39.508	35.608	41.337	31.499	42.356	45.824	55.105	81.68	81.49	118.84	119.3	139.08	171.22	233.04	245.47	290.72	275.06	309.1	312.57	331.57	355.32	381.28	393.22	428.98	439.53	437.31	447.69	476.82	488.48	527.69	535.9	583.27
0	0	0	12.72	9.679	12.248	18.005	18.205	14.855	9.6976	8.0809	5.993	7.9633	9.4906	7.6348	3.0271	8.0499	4.51	0	0	6.2799	0	0	2.9619	5.5321	2.5379	2.8356	8.0942	10.347	22.826	42.616	58.924	98.284	110.11	141.04	142.07	194.41	182.54	204.89	278.55	287.1	311.99	327.16	354	364.64	373.71	376.64	397.99	398.87	420.77
0	0	2.7923	7.676	9.7916	0.6204	14.628	6.7086	10.082	3.0963	15.867	11.646	12.163	11.32	18.797	13.018	13.916	6.3954	9.6837	6.1511	0	3.3489	0	3.3083	6.0887	2.6911	7.2451	13.769	13.696	9.7322	12.719	6.2781	12.07	19.949	24.875	17.828	22.963	23.059	21.319	21	30.253	31.176	41.656	34.571	27.706	22.062	24.532	22.342	28.401	37.481
0	0	0	7.5865	14.704	21.143	32.934	30.535	33.485	46.21	48.651	52.663	52.794	59.573	58.397	60.689	56.598	53.446	57.417	44.978	53.722	59.505	61.821	59.358	68.517	66.527	62.472	57.569	65.604	67.124	69.111	67.71	60.786	54.708	75.625	75.3	92.957	78.264	69.715	72.255	69.541	78.85	71.038	87.311	81.64	81.646	78.04	89.37	97.134	75.767
0	0	0	7.5404	26.534	2.4134	9.628	7.8762	14.331	7.9419	6.9389	12.902	2.9966	0	0	0	4.0424	0	4.6589	7.767	6.55	7.3964	10.387	4.3014	1.8835	17.778	0	16.214	16.911	21.064	16.515	26.189	14.862	9.9904	23.819	24.838	29.999	18.389	23.521	24.059	21.079	13.393	23.825	15.797	20.207	12.689	21.447	20.682	21.98	15.862
0	0	0	7.7217	11.516	19.363	7.2078	0	0	19.768	35.887	48.602	41.708	55.002	44.832	47.601	42.26	49.499	60.312	50.6	70.23	64.924	59.762	63.821	52.096	72.558	70.184	80.952	68.562	69.115	73.12	62.475	81.673	83.929	87.961	88.525	82.367	93.985	106.57	109.51	107.2	122.8	130.43	142.53	166.89	171.24	199.96	192.06	198.19	225.36
0	0	0	11.92	5.9792	17.416	18.716	27.38	24.304	20.435	38.549	33.626	47.549	55.933	56.359	70.75	84.303	108.76	103.3	98.607	119.34	117.95	146.92	143.17	164.63	162.48	184.67	202.12	218.59	246.72	245.39	281.41	271.99	275.66	273.6	278.84	301.42	289.31	301.07	286.11	296.73	321.33	315.68	317.26	326.81	309.86	317.78	307.16	311.98	304.69
0	0	2.9293	15.128	8.5903	6.622	14.414	4.5183	8.4522	11.984	19.103	16.293	21.737	27.268	13.597	20.635	36.33	19.888	33.083	22.469	25.436	34.592	39.051	33.128	37.867	31.104	27.988	26.942	37.033	29.918	30.675	30.789	20.773	18.434	23.96	24.67	39.677	24.21	26.986	20.945	23.962	17.661	25.997	27.656	31.912	34.047	28.292	31.777	36.471	42.123
0	0	0	4.0674	13.192	9.548	11.609	7.9161	18.691	26.648	29.539	32.075	37.34	40.497	47.277	42.963	46.398	41.689	37.782	34.347	47.61	42.027	46.366	50.771	56.286	66.816	59.97	57.586	77.631	64.173	71.106	64.608	73.726	78.978	69.548	74.775	79.148	102.31	110.62	113.02	115.37	114.75	101.04	114.04	112.54	131.12	117.08	125.57	126.12	107.94
0	0	2.113	1.1306	9.4318	3.0109	12.739	18.019	15.645	22.674	21.58	30.697	37.131	38.772	41.44	58.255	62.268	60.101	84.616	72.05	70.655	80.57	95.339	98.46	112.51	135.62	153.77	125.79	134.55	149.77	161.66	168.01	188.12	231.63	180.56	188.64	198.48	196.23	206.3	215.62	225.39	219.88	163.29	166.28	180.47	186.51	201.35	198.94	202.3	217.44
0	0	5.1976	1.489	1.4375	2.3466	16.043	26.526	36.831	8.704	37.252	36.9	37.928	19.746	20.392	22.395	29.772	37.078	41.582	52.426	49.701	59.151	66.391	77.16	84.168	87.886	88.656	100.71	112.57	112.34	126.14	137.01	137.2	159.06	148.14	148.21	148.89	155.46	170.97	187.1	169.91	187.97	186.41	188.64	184.71	189.79	196.76	204.19	220.73	230.4
0	0	0	2.1388	15.518	16.233	16.842	12.154	11.342	24.212	20.016	25.855	28.567	30.628	34.988	32.248	35.363	34.586	34.994	23.554	27.611	0	12.405	11.869	15.018	5.5334	9.7408	14.461	1.6039	15.645	17.106	26.469	22.677	29.272	14.351	13.665	9.2964	8.4599	4.095	19.124	4.6462	27.191	19.629	10.193	16.051	20.233	6.3988	13.082	15.53	30.648
0	0	1.1014	10.504	8.7603	7.4495	12.006	8.6946	23.532	22.551	8.5131	8.8765	13.5	6.2695	5.0403	4.4676	0	3.2634	2.7513	2.3121	10.048	9.1539	14.881	2.8615	10.083	20.457	8.8176	15.924	1.9825	17.519	18.431	9.221	30.198	23.569	43.549	49.326	58.51	69.735	82.076	104.1	114.98	121.24	137.41	126.3	134.96	128.86	143.91	149.28	149.42	155.7
0	0	1.7304	5.1263	6.0951	8.8976	20.906	36.195	29.197	21.369	29.661	20.57	24.284	14.692	11.16	10.659	11.76	14.562	20.576	10.81	8.829	3.8058	9.1392	7.1858	7.6181	11.087	11.484	8.5761	12.427	21.09	12.574	17.297	12.424	4.5179	11.174	13.568	17.105	8.8709	4.282	4.4474	6.8892	5.6421	10.094	13.674	13.817	15.729	10.333	1.7832	4.5722	0.46663
0	0	3.1004	10.366	12.845	6.8559	9.3637	15.419	23.139	17.283	13.22	13.238	10.411	17.103	10.15	12.969	3.2159	5.9584	4.3224	8.6278	13.391	8.7696	7.2662	12.839	8.0719	8.666	0.46906	0	0	0	0	0	0	0	0	0	0	0	0	0	0.20137	0	0.29574	0	0.50088	0	0	0	0	0
0	0	0	0	18.58	14.443	5.7898	15.987	12.037	17.207	26.037	25.534	35.427	25.391	15.066	29.331	25.833	24.392	29.883	25.803	28.313	28.707	39.951	58.588	73.331	113.38	119.5	151.19	178.01	201.67	236.88	247.79	330.89	352.85	336.52	349.7	354.8	365.77	391.93	405.46	442.56	447.96	392.7	457.12	476.21	457.47	458.01	492.45	484.7	501.7
0	0	0	4.3267	12.838	8.0356	22.162	11.761	22.302	27.115	29.124	29.379	32.972	31.242	41.568	36.465	43.48	41.935	47.605	35.31	45.04	43.203	42.82	49.993	60.315	58.867	53.231	51.638	53.573	57.214	62.991	67.819	74.428	75.972	67.778	66.87	75.932	70.048	73.744	76.089	72.53	91.508	77.919	74.836	87.11	84.222	80.316	79.838	65.094	76.172
0	0	0	5.8471	9.6607	14.917	25.808	32.907	28.414	10.817	26.537	12.408	30.59	23.303	34.302	37.414	42.487	39.162	36.498	29.772	35.655	40.362	41.224	44.483	49.819	62.652	52.973	58.66	60.234	52.221	56.26	66	65.868	61.1	61.418	65.653	63.492	68.012	66.549	60.089	61.971	72.839	68.971	73.326	71.115	68.029	70.971	68.255	76.109	72.04
0	0	3.0141	9.8159	18.176	5.6865	4.3518	27.025	8.0872	14.729	33.716	21.671	16.476	8.2729	10.788	7.5726	8.9137	2.1057	19.019	6.6375	14.205	10.575	14.916	4.4557	5.1131	23.301	28.12	20.389	11.58	13.638	21.306	10.03	16.105	18.949	27.576	22.143	16.376	19.434	25.449	23.303	4.6405	15.591	13.614	15.007	26.092	14.709	20.034	3.252	9.4514	17.95
0	0	0	5.5748	9.2585	21.237	14.023	32.049	50.164	77.084	112.28	139.82	177.72	213.52	266.62	281.07	306.4	327.7	340.6	392.72	393.86	428.58	439.81	436.86	442.12	449.61	480.67	469.94	494.2	468.52	476.35	495.97	498.15	487.67	501.33	501.77	495.51	484.1	485.71	480.16	476.89	489.58	487.1	452.13	456.71	458.56	456.3	443.7	443.99	429.9
0	0	0	45.529	35.254	22.021	22.851	22.14	36.901	12.886	0	11.895	9.7977	0	20.772	0	0	0	0	0	0	0	0	0	0	0	0	0	0	0	0	0	0	0	0	0	0	0	0	0	0	0	0	0	0	0	0	0	0	0
0	0	3.5436	4.3514	16.532	6.3734	10.775	18.274	20.882	25.507	27.088	30.297	36.755	50.14	48.678	64.454	56.621	71.383	72.462	70.341	59.691	69.604	82.635	92.585	115.11	118.98	128.2	154.56	175.83	184.2	197.93	228.4	219.13	225.77	235.24	250.49	257.78	270.81	279.04	286.99	284.83	295.19	294.5	296.76	303.39	296.75	320.14	322.06	308.72	317.34
0	0	0	2.8526	7.1879	16.627	22.818	15.823	10.452	12.75	15.916	19.701	14.729	18.753	10.8	5.0758	6.7235	2.2731	0.93383	5.2748	12.49	0	11.897	14.689	14.114	30.732	32.421	37.204	40.955	47.495	65.834	54.405	72.977	81.554	89.844	94.698	101.92	107.15	121.12	119.32	114.72	134.72	128.02	135.66	147.46	144.36	139.44	128.62	116.29	142.74
0	0	0	4.4542	11.799	9.8915	12.589	21.45	23.352	30.654	28.186	36.854	34.116	27.515	41.92	47.802	42.71	46.057	45.151	38.79	39.137	49.698	34.733	39.616	49.095	40.308	47.047	46.921	45.182	60.168	63.658	76.095	68.965	73.508	77.461	88.39	84.384	99.544	96.1	103.79	108.06	83.307	82.332	81.094	108.22	113.92	117.34	113.54	118.52	109.56
0	0	0	10.483	9.8456	13.279	18.71	14.886	18.579	23.887	21.182	25.565	21.301	25.444	26.47	30.651	34.89	32.304	29.699	25.163	36.13	37.95	38.531	35.214	38.735	43.429	46.199	52.893	38.176	44.063	47.332	51.061	53.107	52.299	56.214	49.984	45.357	43.375	49.796	56.779	54.854	58.543	52.003	49.825	44.948	50.411	39.1	41.193	38.029	46.676
0	0	0	8.4069	11.347	20.742	11.531	8.6952	8.6775	12.379	15.08	17.092	17.33	19.72	16.669	21.591	31.661	31.801	26.612	27.915	15.684	29.404	29.62	35.581	39.468	41.309	31.94	39.148	35.722	42.381	39.307	31.363	34.006	39.026	31.188	36.392	32.824	36.854	37.794	40.779	44.533	44.802	46.256	53.519	59.303	54.003	62.938	68.552	73.98	82.999
0	0	0	8.6164	3.4227	9.96	16.628	21.438	26.153	27.651	31.546	32.257	34.474	33.144	34.398	33.551	46.943	45.185	47.736	42.729	36.915	34.87	39.229	38.928	49.199	45.627	52.042	44.816	51.843	47.478	60.636	56.758	48.173	39.679	43.497	43.616	58.779	46.782	40.834	42.459	47.254	47.894	44.714	54.067	55.843	55.212	60.146	56.724	58.108	49.898
0	0	0	0	21.745	15.691	12.95	24.588	9.4148	13.024	15.956	10.555	20.469	19.006	23.357	28.562	25.072	24.407	35.792	28.838	37.692	29.906	34.389	29.568	34.201	41.118	35.794	43.782	47.348	45.719	35.843	39.378	39.548	47.265	45.408	46.321	40.092	33.318	42.402	48.349	46.573	35.958	42.167	49.456	41.679	34.214	32.416	32.379	21.191	22.315
0	0	0	0	14.31	8.9345	14.054	26.055	30.745	34.424	38.262	39.704	41.274	41.234	34.375	43.924	49.03	50.266	43.933	46.113	45.905	35.683	50.744	50.431	60.27	50.688	49.926	48.258	53.093	50.668	51.825	50.194	46.203	53.314	53.623	47.183	48.295	44.277	57.811	58.239	57.46	62.616	58.775	60.75	56.253	55.817	71.298	66.611	71.019	68.503
0	0	0	3.6416	10.842	20.1	18.779	25.342	26.044	17.624	32.209	29.486	29.82	30.356	28.996	29.848	37.448	34.783	39.359	35.197	44.321	36.15	42.692	43.337	51.404	38.809	37.742	36.645	42.566	46.622	47.429	50.275	59.283	71.946	71.246	79.801	80.588	80.291	95.067	110.31	97.696	119.5	112.56	113.79	119.99	120.89	128.77	130.39	151.63	158.57
0	0	0	14.168	4.5425	10	14.225	8.8689	12.142	12.139	11.45	9.8603	19.247	18.3	21.9	15.742	18.816	11.951	12.128	4.4787	9.0323	10.945	16.167	15.997	14.455	19.25	22.738	23.13	21.252	15.449	21.687	20.818	31.052	26.707	42.402	47.93	47.473	56.908	41.465	49.917	47.103	52.243	49.481	67.139	61.142	73.591	59.778	61.997	64.869	63.426
0	0	0	4.2933	5.0243	17.485	12.027	14.608	13.472	10.978	20.762	13.228	22.579	30.632	25.175	23.922	25.808	27.408	36.741	35.412	39.978	35.775	40.946	45.988	45.229	54.042	60.606	60.944	55.785	53.404	57.476	52.838	64.755	66.022	75.992	77.589	77.369	95.241	102.66	100.8	98.226	107.79	115.77	114.34	133.39	142.74	135.41	119.54	118.2	134.49
0	0	0	8.0571	2.0405	15.505	13.78	22.999	29.821	24.903	22.391	29.175	32.472	27.176	30.283	24.031	29.074	30.954	3.9148	9.3339	21.607	5.5085	10.074	15.12	18.924	18.308	14.302	13.324	12.579	7.3147	16.174	8.6484	22.555	22.654	16.618	11.853	17.339	19.303	25.605	28.78	30.23	32.328	26.443	31.4	33.747	40.884	35.179	30.559	25.592	37.454
0	0	0	8.1362	3.3771	9.4837	8.5658	5.5102	3.2467	9.485	9.1522	11.168	15.944	17.42	16.292	10.125	14.1	5.4867	8.1215	0.83152	13.199	4.4844	7.9818	0	1.4189	9.6149	2.9525	6.6741	4.5267	0	0.92959	0	0	0	0	0	0	0	0	0	0	0	0	0	0	0	0	0	0	0
0	0	6.4487	4.2071	14.91	7.5471	5.9971	6.7	11.373	34.304	8.6219	29.831	26.218	32.941	29.628	29.137	24.674	19.518	15.511	25.493	26.906	18.769	37.988	43.153	29.52	33.622	31.475	31.882	33.543	36.41	42.084	39.486	37.683	30.617	48.095	47.817	40.831	49.935	46.689	64.853	60.625	60.636	63.034	54.891	66.496	58.47	60.354	57.928	59.889	51.457
0	0	0	11.751	36.938	25.32	43.937	15.753	31.349	46.048	43.579	48.592	47.049	59.171	49.366	53.879	77.873	101.49	119.25	150.48	185.99	194.2	232.85	276.78	318.32	331.34	306.56	321.01	343.36	426.67	391.56	490.31	488.8	523.31	521.07	562.88	544.58	609.07	600.4	596.01	591.14	589.05	583.36	569.12	608.61	543.23	560.68	575.13	565.54	582.58
0	0	0	10.127	16.243	10.646	19.404	7.4144	20.533	14.93	23.983	18	17.722	16.034	8.8638	12.717	12.208	17.348	25.189	19.881	23.159	19.114	25.852	24.16	20.876	39.415	30.039	33.446	24.609	36.226	23.212	14.015	22.223	29.835	10.374	4.6534	10.647	14.648	16.029	12.628	18.175	22.128	11.185	4.2275	0	3.963	17.801	20.374	19.204	25.819
0	0	0	12.879	14.554	6.3496	12.958	0.7944	16.999	15.319	30.427	16.667	17.317	18.291	8.4125	13.555	16.375	7.8365	20.688	21.768	24.948	20.056	21.636	12.37	2.2929	9.8971	1.0642	10.349	1.7249	3.0053	0	3.0438	7.0021	11.546	2.131	0	2.7142	9.6621	9.5881	0.81798	2.0436	15.626	0	0	0	0	0	0	0	0
0	0	3.4161	5.6966	7.1117	0	6.9396	6.0892	8.3245	14.538	22.526	21.119	22.22	26.736	30.619	34.332	28.928	24.934	26.084	24.863	21.674	24.617	23.566	26.533	33.386	32.59	30.248	37.191	35.241	45.905	39.943	42.964	49.53	52.602	50.945	51.826	55.947	57.686	52.851	49.501	56.285	56.351	60.804	59.844	57.946	48.868	49.417	52.115	57.536	61.433
0	0	6.6745	13.535	0	17.945	18.696	14.242	30.991	37.775	50.676	77.136	95.482	114.68	139.03	155.11	174.84	207.41	235.5	270.52	318.19	364.12	400.35	452.47	481.21	538.72	555.04	620.88	643.05	665.54	689.68	745.52	751.23	723.49	688.66	725.12	728.58	722.55	747.8	738.47	746.36	761.09	781.5	796.9	806.94	807.89	823.7	789.05	796.84	807.49
0	0	0	23.871	18.479	6.9227	22.952	12.201	26.203	27.81	15.541	17.576	14.658	7.4763	20.1	17.652	20.4	11.352	25.873	22.496	18.534	18.654	31.28	22.078	28.354	30.542	14.643	27.71	20.995	27.381	13.038	0	0	0	0	0	0	0	0	0	0	0	0	0	0	0	0	0	0	0
0	0	0	28.921	18.835	18.096	18.823	30.827	60.637	80.49	108.72	145.18	149.68	182.62	206.23	237.15	259.78	298.09	342.86	316.3	329.08	333.03	339.2	343.53	356.19	387.65	388.85	364.99	360.77	376.07	372.73	388.94	389.63	376.55	356.15	391.52	369.91	370.22	376.23	358.37	350.38	378.62	353.65	352.07	340.7	348.73	343.58	346.83	323.16	334.66
0	0	7.4312	12.442	6.1714	13.274	8.7766	19.567	14.025	29.404	29.584	39.195	34.809	34.544	27.712	34.552	34.14	34.979	38.743	46.202	70.299	68.07	83.102	90.621	91.934	106.1	113.98	121.99	116.82	126.39	133.71	119.74	142.8	149.52	154.64	165.37	156.37	166.86	170.23	170.62	172.7	181.54	192.51	201.17	237.17	244.51	253.58	247.28	250.95	268.73
0	0	0	8.0364	2.9817	5.7387	20.733	13.982	22.406	10.706	15.58	11.965	8.0073	13.299	14.627	13.499	17.95	16.676	13.713	18.207	22.846	18.658	27.756	20.846	27.833	25.03	26.088	35.779	35.585	41.22	14.954	37.398	40.098	39.341	29.031	35.384	54.499	43.384	32.467	28.077	36.948	48.586	43.321	42.641	43.163	36.363	33.653	33.95	32.724	25.902
0	0	1.9057	9.7595	15.309	22.722	20.626	26.288	40.121	28.746	32.326	40.143	40.822	40.213	42.011	43.634	43.018	44.209	44.893	51.794	48.106	50.997	64.55	78.437	87.434	119.86	132.81	153.23	168.41	208.76	234.51	240.19	264.23	279.26	304.01	309.25	315.07	333.81	339.5	381.52	375.95	399.18	428.31	411.47	459.17	436.85	452.25	462.4	460.24	491.69
0	0	0	24.711	6.0183	12.388	3.5001	20.276	21.278	41.03	45.104	60.018	84.459	100.79	119.44	127.27	139.27	147.02	175.23	190.56	203.33	188.15	191.21	207.79	217.09	219.3	216.86	213.54	226.04	225.92	217.56	230.35	222.38	231.75	231.37	234.93	230.83	237.84	247.52	237.66	248.78	245.34	250.24	256.15	256.76	262.99	258.26	252.33	251.2	245.98
0	0	4.0447	12.754	14.367	10.569	17.009	31.078	30.739	26.281	44.785	46.613	42.285	36.258	37.667	40.098	37.401	52.814	57.806	58.714	53.91	58.644	57.394	56.359	49.702	54.303	42.218	53.044	59.69	59.836	61.767	64.673	68.942	54.343	53.665	64.434	69.134	64.717	51.142	63.032	67.151	63.157	72.592	70.677	63.4	72.223	65.797	62.601	68.362	54.242
0	0	0	10.395	18.072	9.5776	16.548	28.259	27.18	35.938	39.975	52.257	47.327	47.408	52.475	58.113	55.218	59.353	55.56	58.737	52.395	64.427	63.011	60.338	67.119	56.484	60.867	55.642	59.611	52.236	69.138	74.048	69.295	77.67	64.401	75.57	68.45	66.774	64.446	78.094	71.784	75.219	56.325	52.293	58.771	59.695	68.643	64.41	60.835	65.758
0	0	0	23.284	0	23.049	0	19.287	25.224	23.319	24.567	36.746	22.485	24.326	23.331	28.027	37.507	9.893	22.553	27.403	20.156	41.822	58.871	70.567	85.346	79.334	99.404	96.377	119.24	131.61	130.59	158.35	175.54	183.8	190.7	167.61	203.8	177.26	180.97	161.37	172.42	193.42	169.58	178.82	167.48	176.23	167.09	160	166.49	160.48
0	0	0	4.7186	21.951	30.403	47.574	80.185	141.32	232.28	349.31	561.36	667.1	847.77	1134.3	1155.9	1350.1	1775.3	1667.8	1793.8	1918.7	1953.5	2053.7	2186.2	2164.4	2194.5	2312.4	2361.5	2395.3	2362.3	2450.5	2317.8	2315.4	2595	2394.5	2381.4	2432.9	2420.5	2417.8	2298.7	2317.7	2367.2	2402.7	2312.9	2322.1	2303.3	2320	2316.7	2340.6	2310
0	0	0	8.812	13.063	7.6283	17.498	5.9271	30.452	35.136	22.799	15.711	12.581	11.065	17.876	25.913	27.305	19.321	9.5741	15.558	23.191	3.2638	19.467	8.4651	15.462	6.7588	7.5706	0.75087	0	0	0	0	0	0	7.3998	0.72912	7.5522	0	0	0	0	0	0	0	0	0	0	0	0	0
0	0	0	0	16.006	19.823	30.102	36.369	42.205	50.962	60.976	58.049	60.044	63.432	64.544	82.139	75.564	71.078	75.254	62.404	75.648	62.777	55.292	66.333	60.859	68.417	59.641	68.909	71.357	74.515	68.814	72.166	72.01	78.303	75.161	72.017	78.412	79.839	84.301	80.694	87.937	87.724	94.558	83.833	80.625	86.708	82.982	83.973	93.08	95.597
0	0	2.2266	11.169	7.4717	3.1262	15.207	9.9175	20.403	15.058	20.195	12.661	15.953	19.291	21.081	19.359	33.692	14.537	19.975	17.552	24.172	19.413	25.344	31.059	32.171	21.765	29.522	28.999	39.04	46.765	49.019	52.835	54.109	52.881	64.164	72.907	70.752	76.074	83.455	96.408	95.568	96.602	103.03	94.134	101.37	99.169	107.31	102.05	96.238	103.58
0	0	0	0	13.245	24.194	14.031	13.913	11.782	27.217	29.074	31.268	44.556	45.503	51.859	53.819	63.157	61.77	80.048	77.636	88.57	87.825	84.449	86.164	79.805	98.984	106.38	105.1	106.57	99.497	91.019	83.982	89.169	94.698	96.664	93.67	93.284	96.387	100.21	99.175	92.392	106.07	94.365	96.307	123.86	120.87	120.88	107.3	104.25	114.82
0	0	0	6.8698	14.242	25.744	28.978	27.277	29.963	45.761	40.322	37.025	40.763	42.203	43.964	33.193	45.299	40.08	42.912	53.224	18.84	24.218	39.593	29.43	31.657	30.557	36.433	36.481	26.076	35.119	28.117	26.083	38.485	31.432	58.041	40.537	58.925	50.897	37.859	37.224	51.216	69.74	48.981	49.712	38.65	48.025	40.371	39.206	40.246	41.065
0	0	0	19.507	27.387	5.2151	23.052	9.4407	9.8598	0	0	0	0	0	0	0	0	0	0	0	0	0	0	0	0	0	0	0	0	0	0	0	0	0	0	0	0	0	0	0	0	15.702	33.469	44.373	89.626	98.589	119.59	140.24	156.55	176.14
0	0	2.1922	6.6858	11.355	6.9273	8.6475	1.1074	17.951	15.14	19.817	18.209	21.945	24.372	24.365	28.3	26.111	22.443	25.627	19.774	19.72	21.636	17.19	22.483	27.249	29.361	40.991	35.079	41.422	48.511	48.752	47.056	60.467	67.402	83.663	77.479	83.742	97.066	106	100.24	105	112.19	133.44	113.51	134.1	119.15	114.02	131.44	138.82	150.09
0	0	0	12.686	5.6279	9.0547	15.23	16.924	15.247	15.912	9.5875	16.671	12.586	15.573	12.479	20.1	21.379	18.884	22.955	9.0776	14.062	10.603	13.068	22.002	17.189	34.469	34.563	44.52	63.22	55.543	60.47	72.976	78.328	89.661	94.603	95.529	128.81	130.72	141.39	150.26	156.19	144.71	156.12	149.88	155.7	149.02	157.93	169.24	179.16	177.07
0	0	0	27.016	29.36	31.397	34.993	37.154	41.542	27.237	39.415	52.592	57.159	51.375	56.891	60.246	65.239	60.441	29.217	39.342	49.708	61.923	58.219	58.741	52.991	57.515	55.089	57.092	39.862	44.863	45.468	51.291	55.302	50.963	58.895	64.744	57.524	71.09	68.429	75.333	84.394	89.834	108.28	127.02	138.56	136.12	144.03	151.66	157.57	136.98
0	0	0	10.301	11.554	22.912	22.792	25.519	17.072	23.548	30.3	29.692	18.566	31.629	32.098	32.671	34.583	28.909	24.907	23.721	19.027	27.759	23.071	31.291	32.823	33.545	35.311	30.675	33.56	35.911	38.091	36.503	40.452	34.391	35.186	41.844	43.787	44.892	50.05	60.51	57.219	53.146	52.267	50.548	56.768	47.975	62.503	52.94	59.151	66.766
0	0	0	0.60309	10.08	19.414	22.633	25.068	20.481	26.86	32.053	34.927	31.245	29.972	35.528	34.034	35.73	42.686	41.551	37.539	42.826	35.649	43.64	44.487	39.218	35.586	39.637	39.188	46.518	42.124	48.112	49.543	47.756	63.856	65.949	61.724	62.708	58.988	73.573	74.711	73.292	93.476	91.372	81.418	88.232	88.662	110.19	108.3	126.04	123.58
0	0	0	7.2382	12.437	21.513	19.153	19.38	24.662	25.962	29.241	28.654	25.593	34.346	36.483	35.638	36.102	27.859	37.689	43.805	44.033	46.935	39.418	40.473	47.455	62.189	52.265	51.672	50.601	45.308	46.249	45.567	41.529	51.925	50.971	44.124	46.167	44.758	51.081	39.755	39.724	36.424	67.45	35.335	32.779	39.044	28.272	35.274	26.773	26.548
0	0	0	11.505	17.947	33.568	32.426	45.072	56.943	67.738	73.202	85.897	93.351	103.81	105.22	122.36	132.83	120.91	142.83	131.21	146.42	142.92	146.71	154.26	133.41	143.21	137.92	135.14	141.29	146.03	140.78	131.89	142.45	152.75	152.93	151.84	143.91	144.52	156.59	155.09	134.75	151.76	143.84	154.99	159.05	156.94	156.49	139.19	145.64	156.26
0	0	0	13.624	8.5378	14.688	11.593	19.537	30.399	22.842	19.093	19.023	21.349	33.555	17.955	22.137	15.917	19.451	18.405	27.884	23.766	28.714	25.901	29.689	25.215	31.433	28.778	31.654	31.48	46.76	48.86	46.655	48.113	41.257	52.622	54.832	53.764	52.998	52.983	60.046	60.956	54.464	58.685	40.805	50.753	40.63	41.983	37.294	37.987	34.995
0	0	0	13.271	15.594	7.2648	9.891	5.6608	4.6633	3.5881	0	0	0	0	0	0	0	0	0	0	0	0	0	0	0	0	0	0	0	0	0	2.6713	0	0	0	1.895	5.7517	4.303	11.024	13.719	17.599	0	8.032	5.1459	15.198	4.3057	2.1061	3.8635	0	0
0	0	0	10.957	19.1	17.063	34.806	37.526	57.89	60.921	54.498	54.519	58.422	78.138	80.315	104.59	98.681	133.55	143.02	167.69	182.64	208.49	241.38	254.63	260.14	264.09	276.14	404.79	295.23	319.01	324.37	405.75	404.52	413.01	416.23	388.92	418.79	430.31	436.56	456.76	435.39	450.62	376.42	399.01	365.24	346.98	356.36	351.69	339.3	339.16
0	0	0	10.329	0	10.799	13.347	14.302	23.147	30.064	55.94	75.032	51.064	68.49	82.929	85.814	110.44	119.37	125.64	145.42	157.32	160.04	193.48	216.95	250.04	282.46	326.97	354.82	387.18	409.29	430.33	458.83	462.11	461.66	486.08	499.19	515.29	540.08	552.01	556.6	561.53	568.71	571.84	568.88	578.42	591.96	590.06	588.57	582.33	592.08
0	0	0	8.1545	8.4832	23.967	14.732	12.656	16.911	16.151	15.512	18.364	25.175	22.852	19.577	24.985	29.422	24.924	34.545	27.338	16.424	27.779	30.598	38.894	46.509	51.8	42.834	38.169	51.771	53.594	56.927	56.688	50.914	55.126	62.092	64.628	73.277	71.344	74.089	75.671	77.878	73.19	88.709	81.468	90.524	85.224	80.333	84.442	81.858	89.401
0	0	0	16.069	10.366	14.032	24.643	29.273	21.004	11.587	11.059	8.9816	22.97	18.595	27.75	43.725	49.66	60.946	67.777	83.282	100.17	131.65	153.97	167.79	202.29	228.36	251.05	266.12	270.67	298.89	291.24	348.95	341.68	342.38	349.73	355.02	391.38	424.95	436.58	431.07	448.47	437.66	471.11	500.83	525.21	551.58	534.5	542.4	578.9	598.76
0	0	0	20.207	30.08	2.6442	9.5374	0	0.38115	0	0	0	0	0	0	0	0	0	0	0	0	0	0	0	0	0	0	0	0	0	0	0	0	0	0	0	0	0	0	0	0	0	0	0	0	0	0	0	0	0
0	0	0	14.049	16.551	13.382	8.6287	7.2653	14.322	25.75	15.593	29.802	33.787	36.547	33.066	43.391	52.058	72.399	62.351	75.612	82.988	82.856	83.432	83.558	88.482	91.897	99.477	95.442	92.481	87.877	86.408	100.22	100.36	105.04	109.97	118.13	116.94	134.67	128.64	127.04	128.91	145.3	138.03	148.48	145.16	147.99	142.63	149.23	146.49	150.79
0	0	0	13.83	14.876	9.0516	17.593	18.817	26.216	22.934	31.682	32.583	25.972	29.641	36.942	28.316	29.743	19.431	25.995	24.023	30.274	29.58	22.382	26.612	26.525	30.897	29.608	31.272	40.16	51.692	46.191	38.633	47.129	56.692	52.955	54.814	52.356	58.996	51.425	62.369	50.032	53.629	69.154	49.261	57.313	44.441	44.067	47.093	39.661	49.461
0	0	0	13.107	21.752	15.268	18.94	19.128	33.205	40.018	59.227	83.1	106.45	120.36	127.42	151.55	168.06	181.85	144.15	168.44	216.86	223.47	254.44	286.66	231.55	232.95	217.85	235.25	273.05	256.97	271.97	280.98	285.02	280.56	285.2	281.9	298.17	305.68	298.49	315.51	323.72	323.76	330.81	332.05	345.35	359.72	340.81	337.49	361.14	355.34
0	0	0	5.397	10.942	13.12	14.397	11.598	10.999	15.907	19.297	16.5	11.08	17.106	22.753	16.828	28.096	35.445	33.276	43.206	47.398	54.647	67.527	72.982	86.934	83.764	85.581	100.58	114.51	113.81	136.11	118.13	133.8	138.76	149.68	139.82	142.8	151.79	146.02	150.04	143.6	139.81	138.49	135.12	146.81	133.61	145.46	145.98	151.16	156.82
0	0	0.9088	12.788	2.4243	6.3283	11.643	26.332	64.816	64.491	68.034	67.477	80.038	79.445	72.636	76.529	85.341	87.285	88.62	90.751	86.959	86.194	83.967	92.651	101.62	99.49	96.234	99.782	104.62	102.43	101.73	111.85	111.06	125.14	127.73	133.2	143.59	132.25	135.62	134.33	146.62	142.43	147.89	154.4	155.73	153.63	158.78	151.94	154.65	164.91
0	0	0	20.659	16.393	10.497	22.275	18.016	24.472	16.383	35.496	33.305	28.93	33.934	37.055	36.303	42.404	37.479	23.279	19.304	22.149	24.19	33.733	54.295	62.604	76.823	86.78	100.26	128.62	160.96	164.61	174.56	183.77	205.11	225	277.85	295.9	297.84	300.4	314.13	328.79	355.08	368.49	368.52	367.53	378.48	378.84	394.05	397.52	430.14
0	0	0	6.4832	10.815	17.488	15.637	11.231	11.303	6.9053	17.362	11.968	9.8113	14.244	13.349	22.697	31.464	25.895	30.586	29.931	21.836	31.294	34.818	38.984	41.847	46.138	48.089	45.73	51.637	46.798	59.517	66.209	67.787	69.283	60.91	67.698	64.467	72.806	75.793	86.722	71.577	77.05	69.419	68.628	87.617	67.363	71.326	67.392	74.403	75.692
0	0	0	8.7297	7.9304	10.839	19.852	32.339	24.539	15.956	25.371	20.443	36.019	22.582	30.55	36.034	33.96	46.464	37.814	28.22	25.865	26.403	37.415	62.984	82.893	99.285	122.27	147.46	163.68	188.52	212.45	250.07	261.42	278.02	310.73	333.11	351.18	414.88	430.67	416.53	436.77	460.81	483.19	487.81	493.79	496.27	512.55	514.84	505.51	508.9
0	0	0	19.196	11.239	15.795	21.86	16.766	9.358	16.826	13.699	23.598	8.3763	8.9674	12.308	10.408	20.539	18.685	10.429	17.624	13.137	25.366	14.049	34.288	30.133	38.194	38.64	42.453	41.223	47.989	50.897	52.361	39.789	51.291	46.877	57.526	55.801	57.096	64.326	58.345	59.214	54.097	64.174	45.707	58.292	48.421	44.698	47.047	42.055	53.523
0	0	0	13.228	12.775	4.6161	12.252	5.3214	9.4004	13.335	9.3623	8.7539	3.6898	16.084	20.667	17.788	21.235	18.306	26.465	24.309	24.549	14.375	21.128	15.011	26.384	23.294	23.636	26.919	26.21	33.998	26.93	21.456	31.658	31.321	23.881	27.459	29.954	31.113	22.374	15.02	19.769	19.55	4.2382	16.084	7.7673	19.123	12.367	15.205	9.3707	18.708
0	0	0	2.8055	15.669	17.097	20.44	25.001	20.799	29.713	33.096	34.312	37.942	34.196	42.331	38.417	39.245	45.715	41.892	37.208	46.071	35.086	46.583	48.807	60.061	54.252	55.196	54.419	52.247	60.395	60.184	65.314	83.274	74.509	62.747	67.768	64.687	61.164	70.859	70.416	63.605	81.513	74.85	74.089	67.107	75.873	67.328	73.469	67.564	79.201
0	0	0	5.8281	13.018	13.261	6.1913	17.58	7.8662	12.774	16.084	10.387	15.903	16.918	17.1	17.946	27.072	25.978	21.851	23.791	18.495	24.077	22.426	27.987	31.272	26.709	21.209	17.603	27.308	25.66	37.745	32.643	33.844	48.398	46.964	42.307	50.769	47.926	68.69	88.195	83.122	101.39	104.86	117.76	126.09	135.13	141.12	162.87	173.3	188.96
0	0	0	8.8921	11.128	19.834	16.367	7.9361	14.838	16.919	4.1767	1.592	7.5568	16.216	10.099	3.5858	11.212	7.128	7.6576	5.1531	16.319	11.156	8.7842	1.2138	6.5333	16.32	0	13.267	5.0272	15.025	13.348	4.9962	11.901	7.7055	21.346	22.853	21.115	44.778	64.285	84.54	90.452	130.23	143.25	175.05	224.39	238.75	280.56	308.96	336.72	391.55
0	0	0	8.5359	13.439	10.579	6.4818	17.13	21.575	17.677	6.4354	0	2.1237	7.6901	2.8181	0	0	0	4.5061	0	5.24	8.9728	6.3087	5.8569	0	9.2455	0	5.1554	0	1.5363	6.3703	9.2865	11.303	6.2167	0.13187	13.113	8.5352	13.952	11.84	7.5558	13.3	8.2517	15.212	7.5632	11.548	7.2312	8.9685	5.3048	0	0
0	0	0	14.051	10.749	4.4684	10.678	18.633	31.053	25.585	13.954	0	1.6944	7.8864	8.1209	11.323	8.145	9.6336	8.0024	15.039	13.61	14.441	20.877	14.402	22.547	22.671	13.662	22.205	26.724	34.106	20.657	30.886	29.883	28.207	42.872	37.666	54.89	47.652	35.645	34.678	50.012	60.128	55.41	55.312	62.986	65.895	66.962	72.255	78.427	73.813
0	0	0	9.0608	4.3524	25.041	14.233	9.4288	9.8352	12.195	15.2	12.64	12.684	12.765	11.499	14.106	21.173	12.051	13.066	12.841	8.6036	10.117	8.7645	16.771	21.909	22.845	23.76	28.366	26.036	22.557	28.701	30.796	20.107	30.698	27.849	24.69	23.428	27.373	25.355	32.367	36.21	23.209	33.788	31.788	39.738	28.96	31.049	28.786	39.01	31.837
0	0	0	2.2175	10.511	1.995	14.359	19.529	14.496	15.339	7.9243	18.638	22.607	20.697	21.611	29.199	30.443	37.687	28.437	33.073	33.648	43.788	60.431	67.654	79.604	72.914	82.921	86.609	95.78	108.54	120.05	128.76	119.94	133.47	133.83	144.5	147.99	156.5	158.29	167.03	178.39	187.83	179.16	186.65	190.41	183.11	196.88	195.25	188.16	200.8
0	0	0	12.29	5.402	8.9093	6.4101	14.685	40.585	40.733	63.414	79.668	102.52	101.97	137.06	153.46	155.23	165.26	180.6	200.97	212.47	224.9	212.23	225.88	231.13	238.35	232.7	255.96	262.4	257.46	255.02	278.16	348.19	359.37	377.17	386.59	374.3	387.15	383.74	382.71	385.62	380.63	379.85	382.17	354.99	376.03	493.67	497.64	503.3	500.67
0	0.064641	0.46626	10.007	9.0926	4.6688	11.203	4.7206	7.8641	15.131	20.792	14.798	20.727	27.904	11.425	21.306	21.983	19.94	28.773	23.284	12.98	23.533	22.597	12.68	18.399	16.935	11.137	6.3742	16.505	18.922	14.203	12.037	9.5301	7.6672	6.7227	6.7514	18.609	10.271	8.535	5.7195	8.9159	5.4886	5.7517	13.537	16.139	13.282	6.228	7.5397	16.687	18.505
0	0	0	8.9411	21.111	29.191	13.874	26.978	36.347	30.223	38.439	41.045	41.096	39.952	44.899	47.055	44.907	30.654	35.263	39.095	31.692	24.086	25.892	27.829	35.738	28.583	16.695	26.281	26.936	21.109	18.83	19.333	9.0011	12.678	24.379	19.701	13.466	8.3849	13.704	10.544	13.94	16.545	14.043	6.1978	1.6595	4.6343	1.5333	3.7618	1.8402	1.1227
0	0	0	9.3554	14.84	6.4525	30.299	51.48	79.059	135.36	201.04	258.55	341.1	410.69	471.94	547.18	601.7	638.87	725.01	774.04	802.32	878.41	899.44	974.04	986.9	982.4	1020.8	1041.2	1049.9	1078.2	1084.5	1112.6	1095.1	1116.1	1123.4	1133.2	1139.4	1113.4	1122.2	1140.6	1134.8	1132.6	1115.9	1131.2	1115	1118.2	1132.2	1115.4	1138.8	1134.9
0	0	0	0	13.681	11.671	24.047	25.128	21.819	23.512	21.88	24.677	28.559	25.248	30.616	39.692	29.899	32.157	26.367	20.364	24.059	25.932	35.063	33.607	34.746	34.536	42.192	43.469	36.242	43.406	47.089	49.456	36.064	54.815	56.385	64.819	63.214	64.437	60.876	69.301	63.972	64.563	58.667	62.524	70.451	70.718	83.201	70.957	71.343	75.052
0	0	0	12.292	9.9844	9.3782	14.415	13.036	22.731	19.108	19.216	22.384	22.701	24.946	29.463	35.573	27.301	36.432	35.512	42.285	41.891	48.979	48.655	48.384	43.754	46.364	40.337	46.02	40.488	52.069	55.015	48.105	51.974	43.878	54.671	54.204	57.129	66.563	62.917	72.664	78.799	70.378	65.959	65.115	72.161	63.44	63.811	60.713	58.485	63.46
0	0	0	3.935	8.967	20.78	24.575	54.117	73.726	107.18	164.8	221.51	285.97	342.32	409.67	473.71	509.02	583.55	622.89	671.7	723.41	761.69	818.32	817.37	893.5	894.76	926.7	957.55	957.87	974.57	965.32	1009.9	998.43	992.17	1000.1	1017.6	1026.2	1040.2	1035.3	1022.1	1053.6	1078.6	1056	1051.5	1061.6	1074.9	1064.8	1060.9	1067.7	1063
0	0	0	15.921	9.5477	10.361	21.06	11.229	12.098	14.846	16.047	21.632	16.469	18.121	16.217	15.627	15.388	16.625	1.6896	7.8514	8.4843	11.795	13.69	22.288	28.218	54.373	69.908	113.67	134.27	151.64	176.15	227.36	284.75	293.87	357.25	409.36	445.99	508.2	519.52	534.72	541.22	561.64	613.81	624.09	627.38	644.93	647.65	673.42	638.02	649.52
0	0	0	8.2755	7.4379	0.54236	6.0613	5.8867	19.782	15.632	9.2423	2.3935	7.2264	0.15267	10.015	8.1169	3.5843	2.0433	0	5.2824	8.2887	0.57744	14.324	6.2249	12.897	9.4512	7.3399	6.1635	6.0274	5.0099	3.8442	1.3186	7.5002	11.971	41.113	30.953	15.996	3.0534	0	0	0	2.9693	0	0	0	0	0	0	0	0
0	0	0	0	30.98	25.364	31.255	17.847	23.446	28.669	9.0209	11.713	10.928	13.133	20.918	0	3.3392	3.9301	5.9652	0	0	0	3.0719	6.5905	8.4182	29.823	42.408	50.938	62.912	64.716	71.179	74.775	98.995	86.659	99.252	87.985	103.98	116.84	133.93	153.32	164.67	187.63	200.02	243.39	218.98	249.23	269.88	269.23	283.48	304.67
0	0	0	12.934	15.734	10.089	8.3233	11.03	15.068	11.69	18.443	31.448	29.53	34.286	26.384	29.613	35.321	33.123	18.784	19.998	28.582	36.288	55.813	100.56	152.08	224.82	311.47	440.31	510.69	634.34	713.63	786.85	948.8	997.06	1172.8	1249.1	1332.2	1386.2	1496.1	1549.7	1531.8	1649	1616.6	1738.1	1694.3	1673.6	1711.4	1746	1792.5	1663.4
0	0	0	54.33	36.711	32.675	51.746	41.123	39.906	61.53	39.454	20.687	1.7948	8.726	7.484	8.1352	8.698	0	0	0	0	0	0	0	0	0	0	0	0	0	0	0	0	0	0	0	0	0	0	0	0	0	0	0	0	0	0	0	0	0
0	0	0	3.1033	10.005	10.233	12.353	5.3287	16.437	22.179	28.106	29.751	26.474	29.621	31.215	28.565	27.116	27.301	23.395	17.776	26.864	22.396	25.765	29.759	32.809	36.032	35.37	30.947	28.582	35.698	38.61	41.267	45.976	41.537	35.653	40.319	42.018	51.029	48.418	55.517	46.202	58.178	51.325	55.708	52.017	56.294	47.396	54.222	42.568	58.714
0	0	0	11.19	9.619	13.041	22.798	27.187	40.718	27.783	23.937	24.865	29.943	27.868	21.094	24.439	23.106	22.98	16.458	29.843	27.139	26.758	24.313	26.619	23.872	20.214	10.738	0	2.5526	16.857	14.399	9.5292	0	0	0	0.63707	0	3.4613	0.461	9.3555	9.214	8.6262	4.9383	0	6.4276	0	0	0	0	0
0	0	0	11.059	9.5409	13.684	23.462	13.357	18.568	20.706	29.27	31.704	24.13	21.614	14.317	3.5575	9.0245	0	0	1.5497	0	0	0	0	0	0	3.7532	0.67039	6.0886	19.364	18.283	22.452	23.927	37.135	48.149	59.832	57.482	68.063	69.307	75.012	77.689	101.78	117.49	115.88	131.26	128.09	126.28	132.21	150.43	177.35
0	0	0	8.1583	15.501	21.616	12.939	9.1352	2.2269	4.9246	12.932	10.584	18.733	18.29	23.362	25.607	33.699	26.483	27.723	32.556	21.716	32.228	32.742	35.834	44.037	50.349	47.167	51.025	55.978	51.368	62.661	57	60.027	65.316	63.524	63.511	73.497	71.369	80.541	84.911	91.141	81.726	90.873	90.877	95.157	89.866	93.514	92.958	103.99	114.63
0	0	0	5.4089	17.219	12.96	14.185	27.173	26.322	21.541	30.959	36.219	28.432	30.953	29.247	28.937	32.775	36.875	33.278	40.943	36.562	32.848	15.347	14.735	19.011	28.971	32.866	10.471	20.794	15.162	20.977	26.092	22.121	28.283	29.484	18.217	19.18	22.258	37.664	44.042	42.654	51.531	42.817	41.377	32.854	39.59	44.124	50.899	52.866	56.402
0	0	0	5.4922	14.738	14.185	15.736	16.727	20.746	14.586	23.599	33.697	30.407	37.84	33.817	37.579	37.132	36.684	34.02	36.775	27.799	35.056	36.076	40.058	33.757	41.342	37.486	39.186	45.205	46.213	37.508	37.67	42.585	39.776	42.452	47.38	43.903	52.205	46.236	48.398	50.264	53.134	53.908	66.585	64.624	54.61	51.485	59.152	64.66	71.256
0	0	0	6.4612	9.2061	6.0916	8.4658	9.6964	17.701	10.972	14.161	8.1401	4.6684	11.317	12.339	14.823	14.156	4.3838	10.342	16.261	16.144	7.5739	10.336	27.934	40.375	59.893	87.071	112.06	128.25	154.37	163.7	181.23	199.14	237.47	261.64	274.93	293.61	313.07	349.23	396.41	435.85	491.98	516.54	547.43	582.64	643.75	683.11	751.33	755.27	784.03
0	0	0	11.745	6.3815	9.8903	27.822	16.243	19.389	22.487	13.337	13.394	15.728	22.352	26.176	19.703	24.452	21.389	15.946	25.595	14.07	22.071	9.9019	2.4218	2.321	1.5763	0	0	0	0	0	0	0	0	0	0	0	0	0	0	0	0	0	0	0	0	0	0	0	0
0	0	0	14.126	16.754	32.546	29.506	39.844	32.361	29.038	35.942	33.342	33.388	39.769	41.093	35.498	41.857	42.577	44.016	27.899	32.53	40.316	29.461	36.907	36.183	34.861	44.019	30.61	41.188	33.702	38.979	38.604	36.326	29.73	42.051	40.577	42.297	32.657	30.457	42.728	47.624	41.458	48.424	53.242	59.462	52.334	47.094	50.952	49.669	47.944
0	0	0	5.1087	14.669	26.531	21.71	18.413	14.572	20.827	19.279	22.552	31.494	24.759	25.991	27.575	34.798	28.245	29.307	25.31	18.681	28.332	22.652	36.417	36.456	40.411	31.635	31.585	33.202	37.122	38.098	38.38	32.891	35.437	37.433	36.546	34.077	45.234	40.271	51.427	52.783	45.785	46.757	46.813	55.479	45.538	46.658	46.227	47.197	50.804
0	0	0	5.3853	8.2551	11.293	16.042	27.548	32.308	40.541	30.561	38.322	54.515	64.137	78.807	89.021	99.599	94.872	108.58	118.26	135.17	138.03	145.14	149.34	147.85	155.2	172.65	161.51	169.9	172.56	182.45	187.3	190.83	165.01	191.28	185.83	192.16	163.4	174.29	183.6	184.12	182.64	202.24	204.3	205.99	207.6	212.91	218.29	216.5	233.69
0	0	12.098	8.5819	15.521	11.61	17.866	41.569	61.56	68.612	85.989	101.23	112.74	139.93	153.99	166.08	159.68	188.55	190.94	210.14	216.49	212.32	214.98	235.67	223.69	245.24	235.06	240.32	246.38	254.72	245.24	251.36	234.92	236.51	232.9	255.96	251.23	242.81	241.38	249.45	243.63	257.3	256.09	250.8	254.28	249.4	256.73	263.99	254.72	238.18
0	0	5.4935	0	0	12.659	14.169	19.202	15.394	22.683	13.364	14.607	38.386	56.845	61.847	84.566	117.82	121.7	177.82	193.82	201.34	224.36	253.27	262.42	287.92	366.36	377.8	341.25	377.38	387.38	410.55	431.24	391.7	454.75	487.47	473.61	467.83	462.09	492.95	487.45	477.92	469.82	464.47	487.23	493.9	469	479.8	457.82	456.01	467.17
0	0	0	5.4222	16.901	17.904	24.339	18.518	29.879	21.462	25.737	19.631	24.606	22.177	26.531	27.351	23.033	21.085	25.672	22.763	28.986	22.962	18.927	21.871	33.192	34.112	30.241	40.216	34.968	35.734	40.276	36.741	39.221	39.917	50.378	45.938	48.488	52.521	58.101	59.21	66.488	72.982	77.324	76.205	70.377	72.66	75.057	78.146	77.552	81.083
0	0	0	8.3475	16.84	19.042	23.765	22.356	42.96	75.102	109.22	147.68	179.55	231.28	267.6	331.4	369.77	397.04	427.25	409.94	437.68	440.97	464.87	483.36	480.99	492.6	513.32	520.95	510.68	523.46	538.84	535.68	550.19	550.11	548.16	541.62	552.34	554.22	570.56	572.89	576.79	578.51	589.47	573.04	612.99	592.81	600.51	594.9	604.43	601.74
0	0	0	5.432	7.1967	10.372	14.735	13.04	9.7634	5.954	12.896	11.617	8.9831	9.4907	8.2718	16.741	21.923	13.604	4.0074	12.62	12.519	12.253	16.978	7.0337	22.924	22.826	21.739	24.081	17.472	20.806	17.374	23.312	14.207	14.068	13.116	21.232	24.303	15.296	13.68	16.07	11.641	4.2945	7.6225	5.3822	9.28	13.195	10.473	25.357	16.885	9.6396
0	0	0	5.3599	12.985	13.13	7.0289	0.25285	5.9589	12.092	7.9584	7.1413	8.9406	8.4359	5.75	11.449	20.315	15.047	16.084	16.183	2.1705	12.232	9.5808	23.887	18.733	21.388	20.675	19.719	13.941	16.495	23.169	23.178	18.775	19.757	17.922	22.062	26.223	22.49	23.821	28.218	29.477	27.054	20.826	23.377	31.379	22.086	16.7	23.128	24.948	22.608
0	0	0	18.283	17.561	10.967	11.825	11.547	21.356	21.285	15.235	15.806	0.19412	8.8232	10.388	11.945	27.654	30.916	32.839	42.36	44.479	44.886	68.193	58.57	82.457	92.683	89.309	80.941	91.596	98.004	65.956	62.093	75.261	67.966	56.491	59.696	71.551	57.036	55.801	47.399	43.752	69.007	55.691	52.347	53.167	54.691	54.794	55.502	56.013	41.43
0	0	3.6899	0.29822	7.6862	20.104	12.53	26.991	27.379	41.797	43.662	54.005	59.181	56.888	63.411	62.021	67.955	76.209	84.385	71.002	83.508	76.568	97.147	86.422	77.64	95.356	90.714	91.706	91.02	93.964	95.983	101.51	102.56	104.23	114.87	103.12	105.7	120.88	116.76	113.84	121.5	166.91	164.93	168.8	192.57	177.79	250.43	245.27	124.27	132.62
0	0.1597	0	9.4388	15.98	7.814	1.1489	0.8993	0	4.2085	0	0	20.032	0.91381	0	0.52035	3.9986	9.7931	5.9521	0	0	1.475	4.8787	6.4222	9.0124	4.6003	10.455	12.939	4.4199	0	0	0	0	0	0	3.6471	5.573	9.4094	8.3332	7.8436	2.6708	8.4972	7.6602	17.111	23.058	26.642	28.629	32.386	41.536	45.595
0	0	0.12556	8.6616	5.5953	4.7617	9.0322	9.6037	11.64	14.194	17.076	23.052	21.536	20.35	19.244	30.661	20.239	23.549	26.322	15.352	9.3956	24.137	21.112	26.98	20.198	17.316	20.492	18.326	25.809	31.429	28.019	28.741	22.398	18.708	29.129	31.531	33.747	21.151	39.151	34.332	35.019	17.923	32.219	28.389	32.955	27.01	35.854	37.337	36.082	29.926
0	0	0	10.864	19.505	11.23	13.046	12.156	20.465	14.506	30.045	20.892	23.873	25.739	7.6653	17.962	43.254	58.672	61.784	53.917	71.641	67.897	71.588	71.663	87.794	97.486	92.455	90.917	98.683	96.875	99.206	98.865	106.94	96.584	92.027	95.652	103.56	99.065	108.01	110.73	113.53	124.02	110.47	113.6	119.23	120.85	119.26	127.32	122.88	135.63
0	0	0	12.449	14.261	15.993	15.822	6.2074	13.123	13.619	13.86	23.909	16.027	20.298	22.811	22.945	23.449	25.545	9.1423	16.789	18.868	18.197	24.206	29.334	37.754	33.002	27.663	39.789	41.336	33.615	32.415	36.925	38.056	37.685	57.828	52.307	58.718	66.878	56.796	56.033	50.023	50.619	50.901	58.365	51.967	50.221	48.574	48.355	48.957	42.845
0	0	0	6.9564	13.046	18.023	19.189	22.306	39.272	32.768	44.008	32.81	33.97	36.044	28.741	34.146	23.587	31.883	28.504	38.23	45.185	40.097	38.699	49.791	57.878	49.711	52.285	55.985	50.251	56.369	63.556	59.917	55.209	50.663	63.748	62.709	66.416	79.16	73.47	55.169	79.038	78.67	75.191	64.998	80.509	61.395	63.943	65.058	60.276	70.175
0	0	0	22.073	28.844	22.853	32.218	27.808	31.491	8.2543	26.954	18.802	33.289	29.395	27.933	25.912	26.727	11.36	11.749	4.072	13.589	3.4958	3.932	1.817	0	5.1395	3.6549	1.9223	3.5936	0.56374	0.39606	1.8877	4.7003	0.91497	0	0	1.2557	2.6208	0	0	8.2889	1.587	3.0456	5.4192	0	0	0	0	0	0
0	0	2.3032	7.1424	7.771	18.169	8.5732	23.423	24.77	30.024	54.278	64.455	81.333	100.98	110.09	112.9	134.66	162.77	177.02	190.91	190.78	192.53	210.45	222.86	215.16	205.22	209	210.79	234.09	227.65	244.84	235.29	232.5	246.43	241.9	231	236.14	238.71	251.07	257.11	245.51	237.34	238.6	237.02	228.43	230.38	229.09	234.98	230.39	230.87
0	0	0	7.043	9.4614	16.471	18.716	2.9503	20.862	10.61	8.7023	4.3608	5.3664	0	5.4363	0	9.3676	0	0	0	0	0	6.6605	0	16.708	15.149	18.109	26.925	36.282	49.888	33.81	37.561	43.802	41.616	60.556	44.481	74.997	59.827	45.786	46.775	48.426	47.681	46.268	50.82	46.239	49.996	64.119	44.301	41.326	51.254
0	0	0	8.2927	5.1845	19.919	23.219	16.671	20.822	34.658	37.325	40.649	36.558	45.898	35.896	47.071	47.874	42.12	48.428	50.479	52.214	54.443	52.667	49.455	57.127	56.283	50.92	40.811	50.159	47.01	50.491	54.136	50.481	66.267	85.476	80.231	97.743	102.31	100.37	103.27	120.53	132.2	136.16	144.07	152.19	156.24	163.34	179.02	186.84	191.41
0	0	0	18.883	20.986	25.654	26.126	20.048	28.329	61.242	43.144	36.503	42.93	43.193	46.166	46.213	42.983	45.765	55.927	42.808	57.977	48.171	60.685	68.938	71.258	71.799	76.078	72.636	70.794	79.431	75.884	89.197	94.09	86.951	87.133	85.743	84.758	93.125	97.516	107.51	101.59	128.03	95.158	92.779	93.207	100.35	93.981	100.49	98.415	110.71
0	0	0	1.7006	12.038	19.619	17.618	20.387	35.514	38.525	42.793	44.822	47.084	50.268	59.09	67.394	48.107	49.616	48.933	51.934	61.639	58.494	56.6	51.615	49.632	55.798	49.512	53.398	53.373	51.271	53.887	53.42	59.815	58.12	55.801	60.339	54.511	59.909	59.094	60.915	66.525	65.837	74.616	68.689	65.191	61.687	62.053	54.558	61.241	71.398
0	0	0	3.2555	9.3945	2.4545	15.156	11.001	17.437	19.658	21.969	17.546	14.992	23.516	16.286	25.234	15.286	21.06	14.284	17.118	11.878	10.562	14.458	21.509	20.376	17.781	17.732	15.144	4.2021	14.207	19.021	15.75	16.602	20.302	16.824	15.693	13.98	17.571	23.095	21.549	22.582	13.444	13.464	5.2306	14.651	14.434	17.605	13.607	11.389	9.4298
0	0	0	10.857	7.0221	9.3318	14.417	2.0612	29.409	23.748	25.319	35.977	43.046	37.094	46.272	37.178	44.18	53.412	63.649	50.252	48.744	51.877	46.044	46.893	62.811	59.218	58.415	67.628	72.734	81.304	87.731	93.223	104.26	109.14	126.03	131.15	144.89	150.87	148.69	164.13	163.69	169.69	176.63	193.76	190.73	193.52	213.98	203.25	204.95	228.38
0	0	0	7.7427	7.1698	4.6889	28.5	17.392	27.869	35.669	22.051	26.065	29.857	31.605	35.476	37.492	45.93	46.02	48.092	63.029	61.173	68.085	92.274	130.23	187.54	218.87	283.2	337.29	413.33	461.79	523.27	598.52	670.96	725.1	760.02	859.59	920.42	945.64	976.98	1020.5	1018.9	1056.2	1061.6	1065.8	1098.7	1109.7	1099.5	1107.8	1116.8	1103.9
0	0	0	14.859	8.124	14.07	22.762	25.119	15.678	9.531	20.692	12.178	23.561	12.59	19.802	28.104	12.694	13.359	6.6172	1.0764	0	0	13.107	7.7805	15.675	11.786	6.6639	9.7682	8.8285	17.22	8.4157	21.931	7.2797	7.6993	3.9623	11.646	13.783	12.81	26.092	18.543	21.575	34.815	44.96	46.888	26.154	6.1555	7.8057	4.0723	17.684	10.328
0	0	0	0.5044	2.1906	14.62	14.992	8.2599	6.5052	5.1693	17.774	18.702	21.074	19.411	18.857	22.108	23.798	22.345	27.85	18.533	17.024	19.773	8.3837	18.469	25.225	14.567	13.717	11.975	16.805	14.646	24.357	13.318	15.966	21.991	22.081	15.226	16.563	13.973	17.925	21.277	18.198	25.591	19.634	18.462	20.481	19.075	32.149	19.611	29.21	34.172
0	0	0	1.5556	2.3498	18.349	19.711	16.983	14.662	14.368	28.138	28.076	39.427	39.988	59.059	96.063	107.76	145.2	174.65	202.1	247.72	307.12	346.83	377.13	400.18	442.18	474.38	493.28	531.3	566.92	574.4	610.01	592.55	623.08	621.41	637.07	670.66	654.64	662.45	663.48	669.76	707.19	703.64	712.93	722.31	709.05	717.89	695.64	744.67	771.51
0	0	0	5.6378	6.135	19.513	21.282	28.035	24.492	32.092	34.045	38.143	53.123	42.845	51.742	54.675	65.389	69.708	77.745	88.046	92.533	99.182	105.21	115.04	132.52	140.47	153.31	153.03	176.68	180.16	206.93	209.99	212.52	230.61	239.74	230.41	252.33	245.31	260.67	273.81	278.53	292.04	267.33	277.49	274.95	269.4	285.51	274.71	280.13	284.1
0	0	4.284	11.743	20.604	4.8419	2.148	4.7042	15.35	14.399	23.164	12.965	23.317	13.555	11.342	21.707	32.754	29.348	31.838	39.113	48.53	43.043	39.075	36.371	41.506	64.166	52.477	78.06	38.414	79.638	46.531	36.845	86.671	85.488	75.272	52.846	82.195	84.399	87.021	142.79	130.67	138.96	145.12	212.63	212.52	221.42	276.59	309.92	277.13	305.09
0	0	2.6285	11.88	14.272	0	16.202	16.207	18.546	27.214	22.534	25.986	33.142	28.978	21.013	25.663	26.328	20.956	27.453	18.898	26.969	35.391	29.664	35.651	40.109	29.88	35.073	30.78	41.369	49.235	55.335	63.041	63.004	76.54	87.414	108.48	125.55	133.36	143.06	132.23	149.95	171.95	188.88	191.71	198.36	209.28	200.84	204.2	214.37	225.08
0	0	0	9.4069	7.5159	19.004	19.74	18.065	24.264	33.705	35.967	30.353	17.612	19.754	24.559	23.937	30.509	28.296	33.737	21.621	32.719	33.249	28.715	31.69	39.175	42.68	40.397	48.916	41.498	38.273	37.936	35.838	35.269	41.274	42.72	31.529	31.495	30.251	36.73	41.141	44.366	42.305	43.366	48.107	42.728	47.188	43.461	42.85	45.858	60.062
0	0	0	0	16.067	12.833	18.325	13.879	29.288	37.415	42.892	49.351	49.845	59.31	56.001	50.788	54.949	47.536	52.461	48.612	56.753	46.626	49.589	60.127	64.053	66.285	69.699	68.48	70.353	73.057	82.405	78.524	97.143	84.737	81.537	88.385	93.298	85.313	88.494	97.239	95.799	102.98	98.383	103.84	96.855	105.75	104.72	108.57	101.17	117.64
0	0	0	1.1612	10.964	14.369	23.493	23.596	20.305	12.754	18.104	16.847	20.19	15.296	11.65	33.532	23.492	28.608	17.667	13.99	0.28062	10.732	23.04	28.579	36.268	46.485	50.797	62.172	59.377	72.611	80.553	96.948	94.193	96.118	107.59	107.7	119.71	117.88	126.76	115.68	138.27	150.18	146.96	155.88	156.4	143.82	147.15	155.26	167.69	156.88
0	1.1098	0	0.60317	5.9203	12.373	11.129	17.707	7.2847	11.012	29.555	38.947	29.52	16.259	13.657	17.324	19.601	22.406	47.014	42.688	21.833	16.855	18.662	24.39	29.047	28.268	32.534	21.83	23.675	12.671	12.13	5.5991	11.425	18.447	25.456	15.894	20.995	21.457	18.778	23.591	20.472	26.55	26.758	27.473	22.936	21.368	28.041	33.186	34.393	33.677
0	0	0	5.5639	1.6868	10.634	10.107	10.481	9.4685	16.077	20.362	29.935	18.036	19.837	16.742	19.56	20.799	25.299	23.318	33.073	31.456	38.221	44.741	40.112	50.497	50.284	58.125	67.313	93.45	90.517	123.89	118.73	131.08	150.64	141.3	153.81	156.8	157.84	184.17	195.16	229.97	237.79	227.44	234.74	227.73	239.9	246.07	236	272.39	249.52
0	0	0	7.3877	10.896	12.979	18.908	11.131	32.265	35.863	30.019	15.417	17.399	0	3.9261	0	8.1619	0	0	0	0.30706	0	0.0074325	8.239	7.8023	0	0	0	0	0	0	0	0	0.16335	9.8313	3.9976	26.552	9.1542	0	0	9.3891	23.073	7.542	16.061	3.8673	9.6018	4.6021	2.3089	0	1.6023
0	0	0	9.9491	10.193	15.747	10.096	12.681	7.7521	12.334	20.795	19.716	28.265	28.652	24.186	24.165	14.733	14.779	24.804	29.144	30.424	25.656	28.469	16.273	14.552	23.395	15.363	18.227	14.907	25.525	12.287	16.18	21.997	13.52	12.901	15.201	3.6154	4.3789	11.286	11.861	0	0	0	0	11.232	0.83965	10.243	0	0	4.5158
0	0	0	10.699	10.333	16.277	12.992	9.4266	12.077	8.2376	7.5565	14.331	14.391	14.447	9.9847	17.13	14.874	22.019	21.645	20.353	10.837	19.301	18.162	29.966	26.002	45.962	41.402	34.839	36.242	40.911	51.173	47.207	38.638	39.488	41.714	46.461	48.525	50.006	57.088	59.452	58.979	56.657	55.2	60.486	64.661	54.162	50.582	50.418	57.442	59.342
0	0	0	0	24.884	15.517	43.224	32.805	22.999	29.646	30.041	61.872	62.233	62.018	71.178	60.926	69.261	63.475	86.251	81.08	91.349	79.736	101.71	98.631	114.55	125.42	144.95	157.76	174.06	202.01	217.28	220.34	229.99	244.36	246.76	265.3	263.81	272.66	294.81	273.54	283.85	282.68	291.78	305.97	288.79	315.63	283.43	295.91	299.01	316.63
0	0	0	8.4842	9.4665	7.4523	15.447	3.9806	15.702	14.538	20.711	25.414	23.143	30.011	34.05	25.908	27.023	27.209	28.448	30.109	35.139	32.74	32.587	43.553	42.292	48.62	39.546	43.418	48.749	54.419	63.902	70.491	71.959	97.489	105.44	119.08	130.41	157.38	165.2	177.53	198.51	208.3	226.93	236.85	213.1	205.55	205.32	209.95	220.45	235.44
0	0	0	7.9374	17.933	22.463	17.849	17.42	20.506	24.875	25.37	29.323	34.102	35.309	35.162	28.809	41.19	40.232	46.538	36.859	26.396	36.776	30.137	42.446	53.762	52.572	51.87	59.455	61.001	66.381	67.008	60.9	62.296	61.705	65.711	71.101	74.952	66.766	71.064	75.793	70.984	64.069	65.333	60.258	71.22	53.341	61.92	55.806	57.164	58.086
0	0	0	11.558	14.004	27.383	31.098	33.615	40.277	56.119	66.823	75.36	81.355	89.981	96.115	110.97	116.97	132.96	125.06	117.13	153.43	152.58	147.15	169.87	171.03	183.46	184.7	175.81	195.85	186.21	189.02	186.93	169.84	193.16	197.95	174.63	176.29	192.83	189.22	186.55	175.42	181.69	178.41	183.87	187.91	187.64	185.68	182.42	191.08	201.34
0	0	5.2329	3.4225	8.2817	8.6514	0	6.0441	4.3965	2.1428	10.39	7.9959	6.1554	7.7899	17.791	10.711	22.378	18.769	23.484	39.432	45.116	55.412	61.956	70.813	90.266	101.79	114.76	132.25	148.69	141.43	164.95	175.44	180.83	198.5	208.08	226.06	242.13	262.7	280.77	280.4	290	292.9	303.07	305.37	290.59	297.31	298.15	300.68	315.06	311.07
0	0	1.7128	9.3783	6.6704	9.5633	11.663	25.058	28.272	25.789	35.887	23.292	21.994	27.206	26.138	31.3	32.273	39.103	38.9	36.496	22.54	17.501	21.215	20.561	27.797	18.691	26.597	23.12	28.538	21.861	29.314	31.001	28.444	22.605	26.448	23.348	34.684	23.855	26.45	24.598	27.846	35.988	40.034	61.095	77.718	75.763	81.953	88.501	82.793	97.309
0	0	0	1.8488	4.4229	11.366	11.406	4.1832	3.9876	10.593	0	0	0	0.037416	2.4623	0	9.142	2.8326	0	11.388	6.7571	19.086	19.947	14.362	16.616	26.747	22.981	16.449	32.48	37.223	39.432	43.635	33.316	38.615	36.089	41.611	44.112	38.713	46.323	39.708	51	36.237	44.739	41.519	42.375	44.918	43.383	46.921	41.101	26.36
0	0	5.5473	7.4162	0	7.6575	11.151	12.57	17.447	32.194	24.194	27.97	27.152	33.961	35.798	48.356	42.314	46.295	52.426	46.959	42.822	42.319	42.684	46.017	48.337	54.795	50.377	51.957	53.216	52.676	47.698	45.989	41.297	40.008	46.139	46.924	57.895	44.844	47.354	43.832	42.782	49.132	52.56	58.491	60.221	63.699	63.399	57.007	58.412	58.597
0	0	0	7.0267	12.491	5.9467	16.054	18.492	24.969	31.206	32.218	47.156	49.023	37.636	49.214	56.682	54.845	60.324	54.317	60.028	55.664	65.694	68.612	64.021	76.409	69.201	66.525	63.862	64.261	68.208	72.733	73.623	69.814	68.188	68.985	70.685	68.158	81.204	73.926	72.974	70.869	69.87	65.252	66.893	72.637	69.982	71.172	74.734	80.922	72.795
0	0	7.0312	10.575	8.5287	4.9361	22.66	22.108	19.527	31.427	27.079	39.393	27.44	31.735	44.681	30.888	28.644	22.291	32.618	40.699	40.602	42.59	48.54	59.533	62.548	77.114	77.599	87.737	91.245	92.197	96.378	131.18	148.1	155.35	160.42	163.53	168.86	179.38	177.5	189.79	194.96	199.13	201.59	202.68	196.47	200.01	214.93	207.57	223.16	216.46
0	0	0	1.2559	12.167	26.244	27.435	29.289	44.224	43.038	54.148	54.698	59.15	63.681	71.426	72.659	82.875	71.553	80.862	86.85	88.467	94.833	89.807	93.669	100.08	105.04	102.11	98.746	99.669	108.47	98.819	109.04	97.214	93.33	98.024	100.03	94.754	90.879	79.249	92.224	88.867	69.705	80.621	64.953	61.828	64.844	70.583	72.463	65.821	57.908
0	0	0	14.531	15.951	28.516	37.501	39.776	43.625	53.053	49.463	47.33	50.897	56.636	49.299	56.804	57.544	61.918	56.238	56.313	56.188	58.78	70.78	65.647	73.482	72.787	78.476	75.538	68.54	68.247	72.351	67.663	78.824	79.915	54.243	55.216	59.826	60.121	50.956	69.965	60.711	58.059	61.3	65.98	59.42	59.162	53.351	55.514	54.504	65.005
0	0	0	0	5.8178	16.948	16.909	20.889	25.972	26.036	33.238	46.917	28.242	36.681	41.967	42.846	43.502	32.552	35.455	31.014	36.123	31.457	29.866	33.959	28.415	34.437	29.634	37.119	36.886	26.588	40.308	31.65	32.845	33.941	38.156	35.916	33.055	39.861	36.886	41.603	41.807	41.994	40.432	39.471	32.19	28.238	29.1	34.556	34.857	28.647
0	0	7.4118	7.2799	17.495	0	3.6386	12.125	5.4976	11.72	15.376	9.0929	13.167	24.408	14.411	28.725	27.876	26.902	32.392	34.069	31.234	48.693	51.372	58.246	56.291	62.002	64.431	67.555	83.457	87.508	88.342	93.03	73.181	86.338	80.987	84.566	85.858	81.23	97.659	103.02	101.13	98.014	106.84	108.21	134.68	138.91	158.03	154.63	164.4	163.69
0	0	2.2343	0	5.6697	44.579	56.023	53.05	58.849	67.736	40.23	52.954	53.402	55.245	66.542	64.89	67.402	60.162	56.625	49.048	64.462	56.947	57.95	57.53	65.492	67.191	69.134	60.2	64.496	62.466	65.027	62.981	57.127	59.641	48.388	58.138	49.445	50.673	54.805	56.107	57.809	44.89	50.795	56.158	45.145	50.731	53.639	49.777	58.093	72.231
0	0	0	9.8511	12.66	3.9188	15.085	14.093	31.732	34.748	25.66	13.179	9.1411	19.94	33.463	34.233	39.563	15.658	11.492	41.734	20.841	49.778	65.61	64.723	69.778	74.615	64.525	67.843	66.307	70.385	49.648	50.13	56.925	41.181	63.767	63.841	77.588	70.665	57.803	56.46	58.216	80.647	70.962	69.15	63.175	54.648	63.445	61.633	67.698	57.53
0	0	0	4.0091	15.476	13.422	25.644	16.122	24.152	30.698	33.714	31.847	37.079	39.525	55.697	62.268	70.436	66.726	59.89	49.251	72.488	66.048	70.864	74.771	79.607	76.98	113.65	64.545	69.297	67.471	106.94	104.39	84.086	108.56	71.9	69.507	68.873	65.307	63.354	68.011	55.573	64.618	62.712	58.322	56.523	61.06	51.714	50.283	45.599	49.928
0	0	0	11.699	9.6365	8.4542	15.23	9.9692	23.706	14.603	18.577	13.325	15.614	18.102	11.165	12.451	5.4734	10.482	4.7224	11.081	11.458	23.251	25.263	36.729	41.463	57.146	57.366	83.673	87.341	114.66	125.37	133.87	139.81	140.97	168.76	183.47	196.14	208.84	221.05	232.46	252.63	255.65	257.86	241.48	254.83	259.99	257.3	264.42	258.59	273.66
0	0	3.8605	2.2835	3.6069	1.9193	7.8648	15.677	15.615	16.724	14.807	15.639	18.017	7.5473	11.075	14.137	5.0319	8.4647	15.01	18.68	29.409	38.195	57.525	74.917	88.225	105.5	118.64	125.5	141.31	159.45	167.54	192.96	195.99	202.24	202.65	213.84	211.46	238.65	226.03	255.15	239.3	256.42	252.29	258.93	263.61	273.73	265.96	271.74	274.1	261.03
0	0	0	6.4902	11.431	9.1819	5.6413	11.409	1.5881	10.475	8.5024	2.6402	12.385	13.035	21.852	16.562	16.766	14.413	24.794	31.553	33.016	25.168	24.404	26.639	38.839	37.965	39.021	34.589	33.249	32.347	28.664	31.684	29.129	40.824	29.836	43.946	26.95	31.196	37.12	39.919	42.538	36.806	44.996	46.792	48.641	43.68	29.895	31.884	20.93	22.944
0	0	0	1.8458	20.723	16.493	30.037	27.055	30.569	26.438	19.719	16.993	2.7724	11.726	6.8669	0.0798	5.6138	7.1872	0	0	0	7.8211	0.60516	12.453	13.044	37.671	30.383	36.13	45.097	63.282	76.68	93.567	79.693	81.512	103.12	122.63	133.81	123.94	133.45	149.69	148.78	150.74	155.05	150.27	159.26	160.99	167.84	175.3	180.85	163.8
0	0	0	8.4029	19.115	8.8379	21.368	13.936	24.434	27.656	31.667	46.124	34.654	20.442	34.18	36.822	40.322	50.642	50.987	47.366	66.152	59.962	53.174	49.433	45.914	61.135	47.512	63.885	33.845	47.224	43.97	48.135	54.241	66.805	53.679	55.501	39.247	49.359	49.138	68.578	82.588	108.12	122.74	146.52	171.14	225.1	254.49	286.77	355.45	390.38
0	0	0	0	23.92	16.339	28.87	17.306	20.682	25.949	28.758	20.276	23.269	36.224	35.937	33.191	46.404	39.61	47.599	53.65	59.485	44.45	53.662	53.549	64.758	61.428	65.277	61.923	66.132	64.972	57.518	57.568	69.039	60.654	58.098	62.751	62.257	59.753	65.425	52.158	44.281	61.646	56.484	61.546	59.639	66.984	58.645	59.992	61.504	64.683
0	0	0	11.391	12.341	13.921	16.483	20.849	26.784	13.433	1.9177	7.5781	5.0781	0	16.17	7.3314	13.357	10.778	11.76	11.214	15.562	23.134	16.343	18.285	17.229	27.446	19.878	14.062	17.659	26.093	32.686	25.713	20.924	19.041	17.841	19.438	10.459	1.042	9.7605	5.5375	7.446	0	3.3791	0	0	0	0	0	0	0
0	0	0	8.2477	17.81	32.732	28.777	31.388	24.276	31.158	28.218	0	21.277	23.559	23.394	26.747	30.8	22.521	15.981	19.329	11.022	19.946	18.445	32.204	23.49	33.535	28.614	30.669	20.901	25.246	31.267	32.199	24.571	28.354	31.263	30.07	21.144	30.07	34.679	34.056	32.695	30.682	27.946	27.213	33.107	18.437	25.038	16.001	28.489	33.865
0	0	0	6.972	10.799	9.9938	12.079	10.051	10.57	14.279	7.8975	16.307	17.26	15.674	10.4	9.2122	13.387	9.6447	2.5225	4.7799	13.11	13.324	12.131	17.325	15.285	18.223	20.534	20.371	15.495	11.875	13.685	7.5223	12.924	13.485	21.341	19.064	24.636	29.268	18.24	30.884	31.165	31.893	25.475	37.37	39.496	45.197	39.669	38.11	39.818	35.526
0	0	0	0	55.368	20.481	20.34	29.344	25.967	26.462	16.844	20.401	24.651	17.478	23.917	14.658	22.285	13.054	29.464	28.116	23.204	25.619	22.543	14.438	11.355	15.812	1.4767	2.2933	3.3387	9.3654	12.108	5.6361	0	0	0	0.08054	1.7825	0	0	0	0	0	0	0	0	0	0	0	0	0
0	0	2.9261	8.2374	7.3922	0	11.952	13.926	10.387	17.437	8.1803	18.348	10.47	16.172	9.6452	16.503	11.722	7.2849	5.568	1.3535	2.397	3.6789	6.4903	12.061	8.6489	6.6182	10.803	12.576	10.4	17.731	25.512	27.535	18.625	25.466	41.217	44.867	41.925	53.596	53.297	67.542	75.139	76.396	74.894	80.374	100.35	112.61	119.33	113.69	117.48	126.85
0	1.0641	0	14.092	0	16.116	18.334	21.234	13.843	8.3945	14.254	4.3791	14.706	11.658	17.159	13.285	22.96	29.551	21.515	13.563	12.397	8.2252	19.766	17.717	28.926	24.046	25.121	23.067	13.974	21.38	22.579	34.173	23.799	24.137	21.318	26.913	22.771	19.47	14.589	9.5942	14.171	18.592	26.504	25.369	21.567	9.4505	20.086	10.178	27.285	23.029
0	0	0	6.9588	11.85	11.313	14.208	8.9527	10.079	0.53116	20.9	24.737	14.637	21.259	22.877	22.864	22.061	17.477	16.755	17.057	17.152	15.299	16.684	23.314	24.975	21.883	22.298	29.261	35.523	39.299	38.418	41.078	46.839	54.756	42.682	46.888	45.763	50.737	46.119	44.813	48.996	55.663	60.914	48.374	55.377	39.403	40.376	42.393	49.975	53.301
0	0	0	3.1841	15.521	33.958	51.21	58.96	67.236	69.779	86.088	91.839	114.56	120.24	127.07	145.58	146.76	166.08	164.66	156.49	161.75	165.14	175.12	185.76	196.02	198.11	193.62	209.21	205.67	210.42	228.07	243.09	231.76	248.63	256.57	265.37	265.06	283.09	298.69	299.29	300.78	321.66	322	337.17	325.71	336.32	338.04	344.42	369.8	348.86
0	0	0	10.278	10.257	17.771	14.485	13.435	17.071	14.14	14.351	0	1.3358	4.1654	0	0	0	1.6037	0	1.1526	0	3.1433	0.36705	0.03028	9.9511	14.628	16.383	13.45	20.976	25.841	31.605	47.683	46.601	55.331	72.257	89.11	108.4	111.01	136.73	125.02	134.17	126.55	160.34	133.91	172.23	180.3	162	201.85	206.73	190.38
0	0	5.9236	10.357	1.7864	5.25	7.8984	13.995	11.069	18.274	19.452	17.163	18.482	17.744	22.465	33.073	33.338	42.069	50.063	45.657	38.532	37.476	41.167	37.603	50.332	50.142	50.32	44.129	46.907	42.847	45.632	48.274	45.254	39.098	50.532	48.228	56.138	50.613	50.447	47.766	48.145	60.633	60.28	58.068	65.528	69.902	68.308	72.152	67.256	68.948
0	0	0	9.2884	16.622	25.757	26.369	25.113	28.634	27.457	30.035	47.62	48.023	53.734	53.137	56.547	64.635	67.844	64.167	62.465	59.587	58.962	46.409	65.06	68.846	74.794	67.709	57.272	71.066	65.964	65.78	65.408	57.829	68.535	63.093	62.61	66.241	71.068	77.314	75.098	80.167	78.536	76.906	77.202	85.67	67.217	69.938	70.005	76.898	69.563
0	0	0	8.6586	20.158	16.106	16.246	16.229	12.532	21.612	23.361	22.777	20.382	25.303	35.414	28.096	27.949	23.222	28.983	21.072	33.158	24.703	31.968	34.181	44.413	40.857	45.76	41.29	41.925	44.143	48.636	50.49	55.572	54.506	57.22	60.848	59.545	62.006	66.796	70.536	65.698	68.528	52.238	65.414	66.537	61.103	62.486	58.899	53.562	65.891
0	0	0.44384	12.496	8.2875	6.332	7.3005	11.772	8.1861	13.811	13.381	8.2889	6.1552	12.84	13.344	18.198	21.207	24.78	22.672	18.671	22.515	19.015	22.187	28.814	39.79	35.121	41.372	42.504	38.523	39.938	41.624	36.257	46.609	51.886	51.66	41.289	41.819	42.92	41.672	53.498	46.94	46.198	54.765	50.193	51.637	55.075	46.968	52.242	47.038	57.838
0	0	0	19.938	20.318	22.866	26.856	27.23	41.392	31.44	24.604	29.376	31.833	39.333	45.783	50.979	66.856	59.16	70.766	71.017	81.637	95.122	100.18	93.703	103.76	98.861	110.03	108.41	112.73	109.13	111.1	113.44	119.52	114.35	121.52	129.51	147.37	148.36	124.71	122.23	129.99	151.34	148.79	143.76	131.92	143.48	136.72	141.18	148.18	141.56
0	0	2.2728	3.2377	9.1818	11.217	18.367	28.873	29.497	48.92	40.772	56.794	51.327	55.542	53.876	61.612	63.782	69.52	65.812	58.087	57.479	67.708	71.404	79.674	79.96	74.391	72.908	76.552	98.309	93.795	96.243	109.74	103.1	119.6	122.87	144	146.89	177.08	195.63	199.33	239.94	244.87	284.21	280.86	312.07	347.46	375.73	373.1	395.09	427.09
0	0	0	9.1484	11.519	31.75	25.527	37.404	34.27	45.544	55.047	54.859	56.835	53.374	67.437	72.257	84.33	89.665	99.03	117.02	129.71	124.38	134.42	146.63	165.85	164.97	165.7	180.46	187.58	189.04	200.69	201.88	214.34	230.84	238.96	241.54	262.82	257.79	277.7	283.5	285.16	297.03	294.68	309.2	295.43	303.5	279.71	335.89	277.69	340.59
0	0	0	20.32	26.252	22.955	36.732	43.831	32.367	43.473	42.998	48.268	35.797	39.773	40.878	41.624	53.832	38.896	44.237	38.653	35.595	43.587	40.733	54.343	55.666	60.416	70.529	69.57	71.04	70.689	78.264	77.923	78.826	71.174	75.354	74.504	80.722	82.205	83.745	90.084	97.446	100.02	109.72	103.44	121.86	121.15	121.72	158.52	140.89	150.38
0	0	0	7.0166	14.149	32.972	28.299	32.905	27.795	26.864	44.899	40.184	35.814	41.13	46.114	40.625	42.444	49.17	59.12	56.11	50.669	57.955	58.327	72.863	68.768	57.738	54.28	57.855	75.366	87.35	95.972	100.71	98.998	121.8	138.01	142.86	167.61	176.03	197.25	229.5	223.9	253.45	241.37	256.76	272.29	278.43	289.08	312.88	321.06	320.96
0	0	0	13.551	11.468	22.607	22.551	15.31	11.369	25.189	17.602	19.411	27.371	21.186	24.172	27.475	29.856	27.702	23.2	29.349	15.724	30.476	26.735	37.111	44.945	56.378	47.153	45.913	55.78	45.126	53.41	46.805	47.792	46.77	46.623	51.378	59.306	63.08	65.779	73.034	77.73	75.704	77.677	80.295	91.68	82.087	86.232	86.251	92.896	105.5
0	0	0	11.745	26.861	11.734	14.867	22.023	30.303	25.373	46.288	40.532	57.558	53.968	54.225	64.513	70.748	78.933	87.814	103.8	117.43	110.12	132	133.28	136.5	154.46	131.82	149.94	134.5	155.72	147.77	157.78	168.82	174.76	155.44	158.19	156.25	145.68	150.42	154.27	150.87	151.44	137.71	140.76	127.8	132.15	136.21	139.95	140.98	148.51
0	0	0	19.759	10.916	5.6833	9.9949	11.236	15.069	13.834	5.6286	0	0	0	6.5545	2.7701	6.0078	0	0	0	0	0	4.0723	0	8.9589	10.926	2.0492	2.6069	0.22107	5.244	0	0	11.486	16.604	21.048	29.789	52.208	24.208	33.539	26.258	23.519	47.499	32.949	46.484	46.271	42.312	42.739	53.576	45.969	45.716
0	0	0	14.732	13.121	18.267	12.057	16.771	10.39	9.8452	6.6235	9.3171	12.854	9.6888	13.446	10.771	20.983	12.834	6.3887	7.9977	9.8877	20.294	20.361	31.707	24.456	16.853	30.546	31.473	37.186	33.878	28.516	38.997	33.996	31.378	38.942	40.675	45.417	44.904	53.355	50.312	60.172	59.696	67.491	62.534	72.994	78.105	88.96	92.045	107.37	102.25
0	0	0	14.041	27.884	45.07	55.369	76.74	80.479	108.25	112.09	110.27	86.079	108.4	125.37	123.58	119	111.33	120.18	106.6	111.21	128.6	118.58	116.98	111.73	104.52	98.755	108.51	109.18	112.63	109.04	102.5	120.98	115.92	118.48	111.43	110.84	103.75	107.17	118.44	106.48	105.59	122.95	104.55	100.81	109.62	93.64	103.27	93.879	103.75
0	0	0	10.123	18.41	11.95	18.434	16.026	31.83	34.389	20.928	15.3	16.522	13.872	12.21	22.865	22.025	19.212	21.205	23.854	17.857	25.362	33.731	29.509	36.4	36.433	36.269	41.813	44.136	36.881	34.669	33.146	38.584	30.695	48.2	34.629	54.747	34.983	33.196	36.419	57.636	80.458	72.662	91.079	103.85	119.9	127.96	139.84	155.87	154.88
0	0	0	2.9931	9.8377	10.451	10.366	17.455	21.759	16.333	21.913	30.242	22.971	28.918	27.448	28.163	31.833	38.168	43.007	47.528	48.038	55.916	60.48	69.96	74.472	82.288	88.139	94.802	118.94	130.19	142.31	143.6	154.11	172.03	172.5	172.54	182.43	173.51	204.98	211.79	209.03	216.6	214.47	210.3	214.55	217.19	229.85	218.94	241.53	230.86
0	0	1.507	6.4841	9.7575	10.384	12.96	20.528	17.069	13.786	29.781	26.238	19.075	20.52	24.762	31.908	34.496	46.034	46.428	47.705	42.867	49.841	69.912	112.84	158.23	213.85	266.17	345.68	398.44	486.73	549.41	639.61	706.19	771.53	809.91	857.15	897.38	957.86	931.65	945.74	987.06	1008.4	998.41	999.05	1161.8	1030.3	1052.5	1064.6	1167.3	1092.8
0	0	3.0921	4.4546	0.67597	9.0882	7.613	8.07	21.436	15.269	17.937	19.111	8.8792	9.152	17.057	23.423	22.999	15.971	18.414	24.673	31.251	38.795	34.931	39.519	45.311	48.236	47.708	54.462	59.106	47.982	59.34	57.607	58.363	56.176	58.147	55.33	53.551	50.034	44.648	55.745	54.256	63.712	66.323	58.204	45.649	59.33	38.455	39.992	41.681	40.598
0	0	0	0	8.659	14.83	24.314	22.784	10.754	19.073	17.466	9.2218	11.209	12.033	20.22	16.914	21.074	29.255	28.283	29.102	27.547	37.337	37.789	24.776	38.741	43.813	34.777	37.319	34.611	46.337	41.595	55.399	41.894	31.955	35.838	44.231	43.251	47.538	45.533	35.815	39.455	31.377	35.522	27.122	35.966	0	0.55618	0	0	0.22521
0	0	8.4978	12.269	19.204	17.285	18.334	27.52	19.14	22.963	48.377	56.964	35.878	19.037	34.705	28.641	19.795	52.016	47.5	39.365	26.633	30.039	32.706	39.73	29.077	31.052	31.744	37.054	32.236	37.641	34.796	33.181	32.066	24.406	25.951	34.745	24.49	27.475	25.089	43.09	43.051	55.89	51.323	62.36	57.005	78.12	75.903	90.404	93.006	91.801
0	4.6971	0	0.77411	9.8766	0	12.799	8.5118	0.61388	7.4678	2.7584	11.238	15.335	13.981	16.036	27.451	21.213	28.039	29.366	29.304	28.621	28.738	31.113	35.856	38.161	39.208	34.925	33.29	30.61	37.959	42.952	44.482	33.886	50.753	38.982	50.576	41.162	51.774	50.184	49.121	51.122	43.995	42.288	50.783	57.729	62.051	63.795	54.138	75.429	69.463
0	0	0	7.3362	19.705	20.453	28.12	23.105	21.061	26.503	23.213	28.784	26.637	29.02	32.071	34.212	10.297	12.215	9.9271	0.39323	12.517	11.319	14.265	14.109	18.908	18.888	22.399	14.438	17.002	22.773	27.8	23.385	30.469	26.138	15.2	19.129	17.94	21.65	26.577	29.165	25.97	42.614	36.964	34.319	34.837	35.408	30.305	38.155	29.716	44.288
0	0	0	6.6576	15.696	11.87	27.931	25.54	25.115	28.882	31.274	24.507	32.785	40.125	47.73	40.982	41.839	40.797	42.714	29.733	40.682	30.395	42.489	45.292	54.144	52.023	57.451	50.211	48.6	47.279	62.373	60.031	66.864	60.707	56.968	62.804	59.643	64.218	70.217	71.198	64.969	80.448	69.512	66.151	73.82	79.96	71.812	71.074	66.348	79.659
0	0	0	13.748	10.839	16.956	38.215	42.226	71.974	109.8	157.37	172.4	217.18	255.69	304.84	351.24	388.92	390.28	425.04	444.22	430.4	459.9	469.5	522.6	524.65	544.29	521.16	563.38	571.65	579.3	569.83	584.04	634.63	639.49	633.73	604.09	628.29	615.77	593.7	601.73	608.84	614.79	627.33	625.64	639.87	630.43	621.79	639.42	637.14	618.04
0	0	0	7.5866	27.26	20.687	12.604	17.71	17.788	42.585	19.862	20.206	25.43	30.258	43.577	36.889	36.074	40.074	46.271	42.544	44.867	32.916	52.338	52.06	56.679	56.427	65.247	63.635	56.951	71.862	74.954	71.382	78.265	76.566	76.673	66.72	66.6	66.884	71.027	74.839	80.433	82.166	86.055	77.499	84.823	90.408	79.864	86.888	67.94	88.359
0	0	0	11.348	10.48	17.419	23.743	24.283	24.771	27.438	30.926	45.12	36.955	37.642	50.523	76.789	109.88	158.48	197.92	265.85	313.38	375.89	430.46	486.12	513.75	583.39	606.27	635.7	671.04	762.13	761.38	804.95	827.38	848.82	875.34	914.81	922.35	987.6	984.43	987.72	1006.7	989.82	1035.7	1087.2	1047.8	1028.9	1078.5	1057.5	1076.1	1074.4
0	0	0	2.2451	16.455	23.341	36.433	47.947	46.485	50.502	54.497	56.345	44.272	50.494	57.786	67.085	70.145	66.595	70.441	70.674	72.864	77.429	59.491	68.198	71.516	65.207	60.438	94.69	82.498	82.807	81.871	78.049	64.463	69.737	74.206	64.325	54.384	62.065	63.749	68.893	69.506	77.285	73.402	68.321	59.55	57.7	54.067	58.925	56.442	62.094
0	0	2.3452	4.0049	13.183	9.7502	8.2705	13.671	7.0979	15.193	27.089	24.489	31.217	37.303	28.688	29.718	38.16	32.536	38.8	48.44	56.903	53.926	52.728	55.539	49.85	62.496	63.357	63.004	62.99	70.266	68.107	66.948	70.178	81.177	80.999	75.901	75.615	76.226	77.333	79.919	72.405	76.253	85.048	80.815	95.023	89.847	96.264	84.892	93.037	104.36
0	0	0	7.1892	13.539	12.141	14.611	3.0963	9.0831	12.646	14.865	21.861	16.252	23.763	9.4617	22.142	25.433	19.724	24.732	23.345	25.861	15.507	14.584	10.219	17.353	15.766	13.529	16.292	15.301	7.1845	11.629	0	19.28	3.8629	7.6315	0.013065	0.067217	4.8312	2.3201	0	0	0	0	0	0	0	0	0	0	0.26154
0	0	7.6037	6.9734	7.9728	10.354	26.192	54.017	87.668	88.447	128.08	166.62	227.21	263.86	337.79	408.47	482.69	543.37	596.71	665.32	708.48	811.89	902	970.42	993.59	1057.4	1112.9	1208.1	1185	1209.3	1295.1	1262.4	1274.7	1248	1299.8	1281	1295.7	1297	1246.9	1284.9	1315.3	1304	1299.2	1334.5	1322	1320.4	1307.7	1287.6	1317.7	1290.8
0	0	0	0	3.9868	17.955	24.98	28.906	24.594	35.724	27.923	26.611	26.931	37.329	37.954	43.46	52.116	49.832	58.007	62.756	69.779	80.03	71.825	69.825	70.923	76.648	71.227	76.314	79.067	90.013	77.308	88.965	79.441	86.687	86.252	82.979	85.232	85.329	95.666	73.068	90.745	74.24	86.113	75.185	74.718	74.212	83.998	76.106	74.462	75.93
0	0	8.6726	19.546	0.16434	0	4.0519	16.213	24.331	30.608	34.912	27.3	30.006	45.38	40.867	51.452	47.934	39.046	54.69	42.936	44.128	45.948	49.638	45.576	47.973	45.064	39.245	36.202	42.287	44.062	49.355	45.901	47.945	45.195	46.512	51.38	60.115	54.556	43.148	49.177	52.565	44.241	56.036	57.214	51.35	54.643	56.096	51.999	63.522	65.443
0	0	0	14.721	13.439	6.383	15.98	16.161	32.002	37.264	27.136	18.606	18.849	15.709	11.204	18.374	26.559	16.796	13.887	22.089	20.317	23.732	30.718	24.823	34.748	38.691	31.945	35.142	24.365	35.713	22.118	24.36	29.139	32.012	28.316	32.823	34.148	50.919	38.989	39.175	55.806	63.022	56.884	63.813	72.649	90.378	89.442	95.589	100.3	94.956
0	0	0	14.194	10.239	1.825	6.9919	3.7499	23.823	20.747	13.798	8.4014	7.2108	2.6892	7.5062	11.865	7.8945	6.1764	0	6.6503	10.593	14.655	24.292	18.796	27.939	19.889	17.399	20.793	18.694	22.095	14.454	21.311	18.761	19.156	33.335	30.415	44.755	35.73	36.394	34.721	59.073	72.946	74.013	82.461	83.79	98.754	99.975	103.56	112.29	128.21
0	0	0	6.4287	6.2372	14.4	12.798	18.615	9.8371	14.984	20.519	22.829	18.669	16.609	20.69	15.856	22.989	24.303	23.69	25.275	33.271	34.508	36.659	48.021	65.237	58.788	69.115	58.307	84.59	75.649	90.026	88.853	92.354	97.708	91.249	95.14	106.48	89.584	104.16	119.17	106.52	118.56	107.1	96.714	95.164	88.685	109.81	108.12	113.38	106.27
0	0	4.4332	8.2721	8.7513	4.3617	20.079	11.708	24.44	20.012	22.966	18.749	23.457	26.419	24.392	24.119	20.806	22.957	21.961	27.56	26.772	26.634	33.341	41.77	44.74	65.677	83.723	103.11	116.5	163.03	193.32	218.07	239.09	264.58	297.87	326.03	345.71	373.76	394.14	426.36	463.95	484.53	501.28	509.21	533.83	538.26	554.48	576.54	601.21	619.75
0	0	0	5.6717	14.141	11.981	18.708	24.413	25.418	24.38	48.395	49.629	57.272	59.522	62.636	60.256	76.601	82.638	86.764	92.079	102.7	88.037	113.06	149.54	183.77	208.69	263.02	309.24	353.7	393.97	463.19	479.38	527.57	567.72	572.52	598.11	642.85	649.64	669.5	693.01	719.17	713.84	634.41	713.72	734.26	721.02	753.69	779.19	771.86	775.29
0	0	0.49681	0	8.0261	8.4931	5.2834	12.219	11.33	12.86	11.064	9.492	3.2027	7.7463	6.7774	5.12	4.9974	0	11.351	13.778	13.541	17.585	18.401	31.887	32.428	50.794	76.41	42.841	40.895	42.312	35.242	35.12	72.739	68.607	37.153	32.266	21.983	30.813	25.581	19.906	52.149	25.965	46.446	51.269	48.783	36.337	32.022	44.49	12.271	29.417
0	0	0	4.5981	11.475	17.865	15.672	21.557	29.49	27.397	44	51.221	43.898	54.276	55.747	67.266	71.628	61.955	83.963	82.572	94.754	92.778	100.56	95.939	106.5	103.39	109.17	112.7	122.82	120.65	129.42	121.75	114.78	114.89	125.4	115.49	116.78	108.42	118.64	124.82	115.63	125.16	122.14	111.74	132.46	113.36	130.97	131.27	139.4	138.13
0	0	0	3.8193	16.236	8.1007	14.946	20.13	16.188	12.614	20.886	14.201	20.884	17.146	16.146	28.342	28.016	32.327	25.333	14.243	17.917	18.848	32.922	29.406	37.633	35.46	37.547	42.161	40.952	44.429	52.073	62.557	55.045	56.692	54.654	63.156	65.261	63.628	62.994	58.21	64.491	75.81	73.149	77.588	73.36	74.785	78.284	69.461	83.083	81.217
0	0	0	4.0059	5.7676	14.742	10.431	15.769	21.325	15.023	18.812	16.809	5.1693	10.933	15.846	7.8036	7.2782	2.083	0.50147	0.62546	0	4.4985	0	6.0194	0.41962	9.8893	1.0132	12.354	9.8543	5.0466	4.4148	0	4.2789	4.3605	12.579	6.3812	8.6245	5.5461	9.9531	15.553	13.944	22.536	27.667	21.146	19.573	18.559	16.652	22.512	29.121	26.264
0	0	2.7539	0	22.114	26.547	17.016	28.37	11.867	25.024	20.788	13.942	15.705	16.211	28.607	29.868	39.146	40.703	46.834	56.12	54.122	56.943	62.559	60.289	50.028	48.218	63.204	65.022	65.486	59.927	70.159	73.543	74.916	81.637	84.282	95.99	84.974	94.118	102.66	111.96	116.78	119.76	125.89	130.89	134.25	136.49	112.05	115.24	118.91	109.69
0	0	0	12.466	0.87555	10.372	21.891	24.657	22.722	6.7925	14.531	14.577	25.612	18.162	26.178	30.273	35.197	34.432	28.57	14.543	6.8539	4.2754	24.111	19.44	23.876	21.901	18.215	23.794	19.926	18.823	19.061	27.559	21.254	16.913	18.656	29.179	26.534	25.553	19.787	13.393	13.305	19.369	23.049	22.945	26.317	19.62	31.718	26.239	32.737	19.927
0	0	0	0.75769	12.04	17.044	18.984	15.17	13.77	9.8033	6.191	6.1402	7.5882	2.4677	9.1124	3.8608	12.212	7.9853	0	2.4464	0.35703	6.4295	7.7595	0	0	0.80107	0	0	0	0	0	0.70017	0	0	0	0	0	0	0	0	0	0	6.8566	0	8.9303	14.378	21.58	20.607	12.765	0
0	0	0	4.3518	7.5915	0	15.121	12.599	16.074	11.811	14.075	28.099	22.581	24.996	23.582	21.073	17.803	27.543	21.026	11.611	10.506	6.1231	6.5586	3.3185	7.1724	11.396	8.6168	6.2527	1.4248	12.075	21.745	21.328	16.75	22.691	23.807	33.098	32.97	37.239	44.905	44.957	55.114	45.511	49.568	52.37	68.334	65.557	72.759	69.84	69.173	73.194
0	0	0	2.6082	11.508	12.044	10.89	13.693	11.174	16.811	16.371	16.908	14.46	20.371	26.141	24.038	19.926	13.108	17.916	11.301	25.458	22.937	26.287	27.421	33.339	35.216	36.993	32.501	30.203	39.15	41.381	38.269	45.545	43.038	36.355	34.247	29.356	36.753	35.008	41.809	34.973	44.745	39.828	37.846	36.163	40.514	37.185	41.695	37.641	51.487
0	0	0.69074	9.4279	0.22819	14.436	23.279	37.535	42.997	47.755	51.811	53.321	53.632	58.241	59.84	59.083	63.785	73.609	82.993	71.288	73.434	59.234	63.066	61.182	74.585	66.115	70.15	72.483	73.439	73.871	81.86	76.543	87.2	81.879	83.966	92.196	94.363	99.252	103.24	106.3	105.25	119.5	129.33	143.9	159.07	153.78	161.15	167.17	164.91	176.14
0	0	0	15.866	8.0445	24.811	38.118	64.606	74.098	73.439	85.465	94.141	85.875	87.586	88.406	90.878	97.343	104.71	107.39	100.95	107.85	98.837	98.666	99.017	100.42	94.432	92.014	87.935	87.005	91.661	91.582	87.184	89.644	84.184	91.32	87.368	104.23	95.806	94.258	91.13	93.519	101.7	101.21	112.05	113.6	108.8	120.54	118.79	118.87	124.88
0	0	0	6.1888	15.45	13.736	18.542	17.263	23.022	19.496	18.775	16.126	22.17	20.768	17.485	18.867	10.277	20.152	9.9696	14.888	16.321	23.301	24.98	39.479	45.443	54.704	103.3	140.42	167.22	212.31	266.72	310.67	339.29	378.24	445.7	489.3	532.58	624.04	664.63	712.87	780.65	793.12	818.86	841.32	864.88	933.7	955.92	1001.9	1014.5	1003.2
0	1.9987	0	7.9225	7.4443	0	2.7759	13.551	10.477	5.6826	13.212	13.442	10.11	14.187	12.614	19.275	16.512	20.545	20.43	13.403	9.4956	12.639	17.301	26.889	36.763	35.201	48.14	47.375	53.699	66.595	79.835	84.254	80.173	81.702	101.67	109.15	116.49	126.64	128.43	140.13	138.43	124.9	131.01	130.26	145	140.6	155.91	153.33	148.96	160.83
0	0	0	9.1789	11.015	17.807	18.789	15.171	20.552	31.168	30.612	40.954	43.802	45.619	53.683	60.939	78.851	70.116	79.461	80.064	72.314	90.198	93.65	116.46	116.06	116.45	111	119.38	129.22	133.31	143.93	137.06	136.18	146.27	143.93	154.5	149.33	160.79	164.52	185.01	189.49	191.8	205.34	212.32	225.39	220.54	227.86	239.33	250.5	260.89
0	0	0	10.502	16.181	9.3048	2.3247	5.6187	5.2893	6.4307	0	12.156	8.8874	13.113	13.937	12.047	19.419	14.389	11.957	12.376	9.1669	2.8893	0	10.737	0.4339	13.547	10.959	4.515	5.967	11.913	7.4919	0	0	0	0	0	0	0	0	0	0	0	4.1603	0.64762	13.37	15.638	38.283	49.055	48.889	64.146
0	0	0	11.989	0	11.878	9.5608	9.9755	5.8145	5.3857	4.2816	5.4005	8.3741	8.0824	4.731	3.7027	7.9934	0	0	0	0	0	0	0	0	0	0	0	0	0	0	0	0	0	0	0	0	0	0	0	0	0	0	0	0	0	0	0	0	0
0	0	0	0	16.438	17.8	22.799	28.57	25.747	33.785	34.749	38.017	33.603	44.529	55.219	58.847	79.862	96.355	123.58	128.95	155.78	160.49	185.03	203.35	241.73	265.09	265.74	281.93	326.9	344.52	368.46	381.9	380.44	379.8	386.53	411.22	421.61	441.47	440.46	454.79	460.61	467.86	457.72	460.04	446.98	480.52	459.82	467.48	461.24	475.49
0	0	0	6.739	9.2316	17.707	14.572	14.493	16.289	17.788	7.597	9.9465	7.6624	12.136	19.067	11.916	17.397	12.474	7.773	16.454	15.234	30.012	30.289	23.54	43.454	51.12	44.93	41.016	48.27	49.438	51.096	53.381	39.801	34.805	42.093	55.429	47.656	41.731	45.691	42.558	47.327	38.827	44.351	38.728	45.219	56.484	58.925	63.846	63.166	60.164
0	0	0	11.686	11.94	18.781	24.106	33.099	27.782	20.56	32.517	33.362	48.626	40.027	59.836	72.503	75.089	79.182	75.658	68.777	74.396	79.546	80.982	92.654	94.416	98.824	97.274	102.2	109.28	116.95	111.66	124.65	114.6	120.99	114.28	133.25	127.18	121.97	121.57	124.87	121.42	139.26	148.8	160.83	159.06	164.98	169.68	171.09	187.69	184.33
0	0	0	11.442	12.325	11.071	5.0766	7.7771	12.14	14.929	14.904	12.074	10.265	17.883	16.877	16.969	15.863	12.203	15.469	15.923	10.76	13.612	14.271	21.842	14.925	22.084	24.461	34.957	27.741	26.428	25.141	28.109	33.682	33.004	44.421	45.7	51.968	53.992	55.379	60.1	60.963	71.352	73.805	82.355	71.467	82.255	77.349	84.676	84.239	88.622
0	0	0	12.786	27.401	10.315	16.387	9.6616	7.2065	6.8499	12.056	12.268	5.7648	8.9664	7.123	13.734	33.685	27.4	35.318	39.89	39.923	56.007	61.166	80.789	79.336	122.33	120.97	93.208	98.48	99.742	106.35	105.16	129.61	142.93	110.27	122.97	131.83	133.64	136.24	144.09	130.46	138.74	139.99	137.46	139.8	127.75	125.01	128.15	132.86	133.27
0	0	0	12.453	18.88	11.226	17.002	20.737	20.077	30.642	38.939	36.512	44.569	39.475	46.928	43.845	51.57	56.194	63.748	55.147	70.038	67.341	69.626	72.769	79.808	87.676	85.923	86.145	92.541	98.064	94.716	100.28	112.91	108.62	111.24	118.3	116.74	111.42	115.16	126.62	136.74	146.38	139.18	132.32	133.65	127.74	125.03	126	116.52	131.54
0	0	0	11.808	6.2487	14.511	16.958	18.367	19.724	14.557	23.968	32.096	40.374	31.318	37.351	40.709	41.279	43.696	38.086	41.811	51.034	44.9	46.358	47.638	44.451	57.953	59.486	60.083	55.855	45.2	38.209	48.663	55.417	50.419	55.346	50.859	54.534	60.934	49.652	47.233	50.164	45.819	54.524	54.923	57.386	58.359	63.283	65.899	75.022	73.691
0	0	0	17.543	21.791	13.644	22.711	14.927	17.059	16.498	17.261	37.248	32.066	40.045	54.558	60.041	63.932	64.432	59.52	62.855	72.388	76.506	80.828	83.523	71.438	70.424	82.666	74.867	70.348	63.819	62.978	65.063	74.133	64.151	79.714	68.759	74.539	72.128	55.778	64.521	66.713	55.66	67.679	58.38	60.786	70.746	56.711	74.637	76.665	67.331
0	0	0	23.937	21.533	7.1489	21.598	11.389	23.447	29.316	18.534	7.8893	14.687	7.7325	7.9959	4.543	9.3984	6.8368	5.5991	14.207	10.413	26.377	32.764	29.94	38.418	32.845	45.709	42.328	45.046	54.704	39.41	54.073	55.528	45.365	66.31	60.503	84.171	60.883	55.671	46.359	58.009	66.396	59.395	39.255	47.306	41.924	46.93	41.196	23.978	41.065
0	0	0	7.4531	5.9999	0.15172	11.127	7.3897	17.063	14.767	0	8.3767	2.8994	0	0	0	10.941	0	6.4682	7.0748	11.336	12.672	26.52	13.84	29.986	33.146	26.091	28.396	26.651	35.714	18.824	16.388	23.438	17.725	43.393	36.461	43.473	40.47	25.435	23.458	30.081	33.731	32.64	29.713	27.094	29.393	24.869	22.935	16.642	20.764
0	0	0	12.267	17.392	7.9346	26.169	6.4747	13.157	4.3762	3.1731	2.8837	3.0863	0	6.0987	0	0	0	0	12.782	13.115	12.467	13.439	10.546	10.259	19.036	13.468	16.014	18.496	18.949	14.678	22.413	14.079	3.2535	5.099	8.4082	7.3213	8.3251	0.3154	3.7856	6.0128	16.012	12.999	18.045	19.846	23.017	33.622	30.128	28.548	19.557
0	0	0	2.6305	1.5848	18.997	14.767	14.7	15.415	15.129	31.567	24.614	33.667	40.794	32.01	41.74	56.367	64.754	104.83	113.83	150.04	177.18	202.66	248.22	279.75	328.96	348.32	345.34	363.79	397.88	444.12	448.84	480.22	509.43	528.51	529.3	544.41	571.81	593.51	608.12	606.59	618.68	605.14	607.49	649.02	636.22	660.37	613.05	629.34	647.47
0	0	0	5.6184	8.3999	6.3465	8.9993	3.9766	15.603	34.394	54.02	56.244	56.262	61.074	68.76	83.523	110.63	120.01	119.71	130.35	134.41	134.19	139.37	154.94	148.56	157.3	161.5	189.07	199	198.4	204.71	196.42	221.05	221.95	235.85	237	239.92	248.16	249.29	256.69	262.19	268.87	285.31	278.65	294.25	288.52	286.6	291.61	284.16	307.19
0	0	0	6.6527	13.94	13.187	14.704	22.194	25.655	31.447	40.961	41.794	35.888	49.849	52.871	49.102	53.727	47.511	50.783	55.759	56.471	56.041	55.912	64.913	57.734	64.446	69.933	72.612	71.93	77.392	71.345	69.424	80.389	84.495	93.574	88.663	83.898	91.835	99.86	107.55	117.98	120.37	126.64	130.05	128.03	132.94	130.49	138.51	145.97	145.55
0	0	0	10.202	31.787	22.017	33.06	37.191	44.829	57.27	56.394	40.927	66.824	67.059	80.527	71.06	77.268	69.554	72.868	55.581	68.981	65.913	70.958	71.847	76.678	74.283	73.836	69.557	71.973	70.492	79.323	78.76	88.566	87.763	73.578	73.953	80.075	81.253	83.044	87.769	89.18	96.017	89.31	89.918	84.442	88.719	84.477	80.562	83.103	93.043
0	0	0	3.7027	10.845	12.557	15.502	22.721	14.871	25.216	28.366	40.483	34.311	36.754	43.327	40.217	40.897	45.394	40.101	39.114	43.931	40.167	43	48.97	55.217	54.927	51.222	48.81	61.504	59.084	61.891	28.014	24.762	41.702	50.15	43.361	42.32	38.127	48.694	55.464	46.852	46.003	45.485	37.188	40.022	32.26	44.195	49.851	54.192	51.298
0	0	0	1.2856	9.5107	1.5028	14.301	24.78	19.264	27.972	29.383	37.33	32.161	35.767	36.915	41.926	30.509	32.771	36.277	31.655	28.826	35.42	36.463	56.107	71.008	67.182	86.887	94.975	100.06	120.1	133.22	143.18	153.25	206.35	172.73	191.48	211.51	242.17	268.16	315.94	358.21	397.27	425.3	423.35	473.81	518.03	537.56	551.09	579.94	623.85
0	0	0	18.886	34.77	34.817	35.865	44.587	41.767	77.298	72.13	54.714	20.939	87.578	95.101	88.54	90.521	84.176	89.899	99.1	105.18	95.949	108.9	109	116.81	115.32	124.12	116.79	124.82	128.07	105.92	118.9	112.01	115.36	109.75	103.4	99.991	98.199	87.982	80.12	74.737	78.362	72.258	59.385	47.799	38.495	36.938	33.892	37.109	34.444
0	0	0	6.0604	12.261	9.8307	16.524	16.99	26.128	32.765	31.317	29.054	36.533	44.306	55.886	51.454	62.149	58.86	61.741	59.677	67.879	62.434	71.29	75.774	79.392	88.738	85.818	87.07	87.104	94.701	91.609	78.734	87.676	78.763	78.547	77.761	79.571	81.9	90.014	85.943	86.329	96.292	85.038	91.879	82.571	88.881	84.255	89.9	79.135	93.237
0	4.1631	1.6959	1.6171	1.603	7.0472	6.7259	17.058	19.621	22.929	23.49	21.788	24.736	25.666	27.726	33.176	34.851	48.312	55.437	51.732	47.208	42.327	46.746	51.317	61.587	54.832	63.767	65.333	74.173	66.107	67.311	68.857	71.247	70.768	72.132	79.165	83.995	79.989	84.013	80.54	84.634	90.172	96.807	102.8	109.43	103.84	100.93	106.53	111.55	106.76
0	0	0	32.185	46.308	36.263	39.441	49.001	64.4	62.839	57.25	55.059	50.673	50.538	72.827	70.816	76.569	66.661	69.383	79.244	82.358	81.602	87.269	89.161	90.023	81.087	85.758	82.143	87.824	87.482	75.851	76.512	82.543	83.599	89.756	110.61	135.34	139.63	139.5	162.12	189.5	157.6	189.68	225.88	229.66	289.4	304.47	331.99	328.64	344.81
0	0	0	20.239	10.685	12.548	21.07	29.595	45.559	33.969	41.413	30.496	32.855	34.325	34.068	46.852	53.633	69.906	81.519	87.524	94.447	89.343	100.96	100.51	104.7	110.41	108.64	128.64	109.55	127.07	118.32	119.64	131.28	129.95	128.06	115.34	111.5	97.811	107.87	97.986	102.19	101.84	84.083	75.613	66.753	71.01	70.685	72.848	67.059	72.822
0	0	0	14.77	16.69	19.372	22.516	20.12	21.714	33.489	30.571	28.204	29.569	37.925	30.384	38.942	41.379	38.777	55.523	45.8	38.264	46.492	49.48	48.496	47.933	47.821	53.737	46.497	51.051	58.805	57.931	59.713	52.289	54.984	58.01	63.032	67.939	66.473	59.261	57.796	53.83	59.241	74.277	96.411	91.887	95.27	98.509	106.4	111.31	123.96
0	0	4.4262	12.806	13.464	4.1357	7.4507	9.2664	13.749	13.674	21.19	21.273	24.152	9.8005	10.21	11.691	21.438	23.759	22.571	28.626	38.643	35.222	36.497	30.828	34.433	58.69	44.01	59.084	46.131	50.657	44.074	52.724	63.874	64.69	57.195	79.222	92.349	91.248	96.68	98.993	98.324	109.01	100.91	99.064	96.25	107.49	119.85	125.45	125.2	152.74
0	0	0	11.514	11.718	22.497	25.626	20.452	31.373	39.846	44.018	49.443	37.039	44.888	46.107	57.929	76.655	78.368	97.355	90.657	109.94	111.58	117.43	124.16	134.18	132.84	133.15	139.89	148.03	142.81	156.52	157.17	158.32	145.64	147.57	157.52	180.31	168.66	154.41	159.92	157.28	152.35	157.91	175.36	180.51	175.34	165.05	163.82	174.05	173.9
0	0	0	5.3328	15.469	13.588	21.718	24.264	32.376	27.256	28.519	36.318	41.522	36.042	44.259	45.703	42.231	63.926	57.389	36.308	53.803	56.279	65.014	76.608	80.922	89.069	89.815	98.956	101.18	126.83	142.56	146.06	145.79	152.53	160.46	178.17	171.76	183.77	184.22	124.3	121.24	121.05	79.516	75.411	91.154	87.091	94.287	95.577	98.619	101.02
0	0	0	10.008	12.154	18.517	13.086	7.2425	5.9991	11.266	5.2771	7.9321	6.3025	10.499	10.214	16.396	18.185	11.041	17.027	18.51	5.0715	22.3	13.212	33.383	30.418	26.026	32.48	41.693	42.323	34.084	44.988	38.554	27.864	33.33	36.183	43.421	48.156	49.615	46.074	54.021	52.069	54.224	55.299	51.356	54.982	45.671	47.569	52.426	48.371	53.727
0	0	0	21.674	20.833	12.633	19.063	16.376	18.835	23.406	21.981	32.369	38.222	32.758	48.179	52.758	57.49	74.871	78.36	67.217	79.202	87.81	101.74	109.13	107.06	167.87	167.86	141.83	128.69	168.98	127.98	142.8	152.45	129.5	141.23	152.61	147.35	156.55	150.88	150.46	150.65	151.96	167.14	169.52	159.41	162.52	154.98	158.77	158.65	146.08
[truncated: 78 more columns]
